# Supplementary material for: Rapid, accurate, computational discovery of Rho-independent transcription terminators illuminates their relationship to DNA uptake
Source: Genome Biol. 2007 Feb 21;8(2):R22. doi: 10.1186/gb-2007-8-2-r22 (PMC1852404; doi:10.1186/gb-2007-8-2-r22)
Supplement: Additional data file 4 — Best terminators found downstream of each of the genes of the 343 organisms studied. [file gb-2007-8-2-r22-S4.zip › Ehrlichia_canis_Jake.bag]

   Ecaj_0001 NONE
   Ecaj_0003 NONE
   Ecaj_0004    5545 ..    5557 +  -3.4  -2.75708   GATTAAAAATACACA                CAAG TAAAC CTTG                AATTTTTTGGAAACC  43 19
   Ecaj_0005    7161 ..    7180 +  -5.2   -2.9234   ACATTTGTGCTTTTA            TTTATATA TAGT TATATAAA             GTTCTATTTAGTGTA  51 425
   Ecaj_0007    9462 ..    9474 +  -2.7  -2.60763   TCTAGACCTATTACA                TTCAT TTT ATGAG                CTTATCCAATATAGG  40 497
   Ecaj_0011   12723 ..   12762 +  -4.4  -4.55887   GCTCAATTCATCAAG  TGCAGATTTAGC-TCTTGT AAA AGATGTTGCTAAATCTGCA  TTTATGTTTTTAACA  68 41
   Ecaj_0014 NONE
   Ecaj_0015   16708 ..   16718 +    -4  -3.43081   ATTATTTATTTAGGT                 TTTC ATC GAAA                 TATTTAAACTTGTCT  49 239
   Ecaj_0017   19440 ..   19472 + -10.8  -4.96848   AAATTGTATATTGAA      TAGCAAGTAATGCT AATGA AGTATTGCTTGCTA      TTTTTATATAAAGAA 100 64
   Ecaj_0028   32873 ..   32887 +  -4.4  -3.46285   AAATGAGATAACTTG               TTTAAT GAA ATTAAA               TTGGTCTTTCAAATG  53 134
   Ecaj_0031   37088 ..   37102 +  -4.2  -4.15698   TAAATTTTTATACTA               CAGGAG ATG CTCATG               TTGTTTGTATAGATA  59 202
   Ecaj_0032   38729 ..   38743 +  -2.9  -3.66658   TTTTGCCTATTTTAT               TTGAT TGTGT ATCAA               TGTTTTCGGAATGTT  47 237
   Ecaj_0034   42714 ..   42734 +  -9.1  -3.57971   TAATTAGTAAGTGTA            GGTATTGTA GTG TACAGTACC            TTTAACAATGAGTAT  79 199
   Ecaj_0035   45130 ..   45144 +  -2.8  -3.45911   CATATAATCCATCAT               CTATAC GTT GAATAG               CTTTGTTTATTTCCA  46 318
   Ecaj_0037   46165 ..   46202 +  -2.1  -4.37502   TCATTTTCAATTAAG   CTTGCTGTTGAACATGA TTAA TCATCTTTAATAGTATG    TTTTAATGTAATAGT  54 5
   Ecaj_0038   47762 ..   47776 +  -4.2  -3.03441   ACGTGCAAGAGGTGA               CTGGTT CGA ATCCAG               TATTGCCCACTGATC  50 201
   Ecaj_0039   48923 ..   48938 +  -4.8  -3.45532   GTAGTTATCGAATAT              TACTTA ACAT TAAGTA               TATATTTATTAATTG  55 215
   Ecaj_0040   49818 ..   49828 +  -5.4  -3.00115   TGAAGATAGAGTAGC                 TGCT GTC AGCA                 TGGTATTTTGCTTTA  55 129
   Ecaj_0043 NONE
   Ecaj_0044   53794 ..   53805 +  -4.4  -4.21465   AGATATTGTTTATCT                TAGG TTTA CCTA                 TTATTTGATTTTAAA  61 73
   Ecaj_0048   61266 ..   61284 +  -2.5  -4.30844   AAACATGAATTTATT             TAACATT ATAAA AATGTTG             TTTTAATGGTAACAT  53 376
   Ecaj_0049   62364 ..   62378 +  -2.2  -4.19678   AATATATTCATCTTC               TAAAGT AAA ATTTTA               TTTGTTGGAGTGTCA  52 156
   Ecaj_0050 NONE
   Ecaj_0051   64391 ..   64401 +  -2.6  -2.93164   TTTTATATGTCGTAA                 TTAA TAG TTAA                 AATTTTTGTTTTATG  40 22
   Ecaj_0052   66653 ..   66666 +  -3.1  -4.70659   AGATATAGAATAAAA               GAAGC TTGA GTTTC                TTTTTAACTATAAAA  60 319
   Ecaj_0055 NONE
   Ecaj_0056   72642 ..   72658 +  -3.7  -4.39386   GTACCTATTTGTATG              CAGTGCA CTT TGTATTG              TTTTGCTACTTTAAA  60 497
   Ecaj_0058   74759 ..   74775 +  -5.3  -3.38046   AGTCTTTTTTAGTAT              TATATAT TTG ATATATA              TCTTTAAGGTAAACA  57 166
   Ecaj_0060 NONE
   Ecaj_0061   89935 ..   89952 +  -3.5   -5.1848   TAAAAATTATGATTT             TTAGTAA TTAC TTGCTAA              TTTTTTAAGTTCATT  68 359
   Ecaj_0062   93318 ..   93328 +  -5.4  -2.79248   TAATCCTGCATCTTT                 TTGG AGT CCAA                 TCCTTAGATATTACT  54 350
   Ecaj_0063 NONE
   Ecaj_0064   96544 ..   96559 +  -2.6  -4.19953   TGTGTTTTTATAACT              TAGCAT TATG ATGTTA               TTTTGAAATTGCATA  53 313
   Ecaj_0065   98788 ..   98805 +  -3.5  -2.87146   AAAAATAGTAAAAAT             GTATTTT ATAA AAAGTAC              TGTAGTAATATTGTG  43 140
   Ecaj_0066  102036 ..  102048 +  -2.7  -3.66772   TATGGAAATTGAAAT                GTAAT GAT GTTAC                TTATTAAGAATTTAA  47 329
   Ecaj_0067  104664 ..  104679 +  -2.6  -4.57205   GGTAAGATTATATAG              CTGATT TGTT AATTAG               TTTCTTTAGATTTTT  57 495
   Ecaj_0068  106901 ..  106918 +  -5.7  -3.52849   TTGCTGTTTTTAATG             TGTAAAA GAGT TTTTACA              TGTTTCATGTGGTTA  59 207
   Ecaj_0069  109638 ..  109650 +    -2  -4.01315   AGTGGTAACAACTAC                TTCA CTAAT TGAA                TTCTTTACCGTTTTT  48 109
   Ecaj_0070 NONE
   Ecaj_0071  112364 ..  112377 +  -5.3  -3.84271   GTATATTCATTAAAA               TGTCA CAAT TGACA                TTATTGGTATTATGG  62 53
   Ecaj_0072  115275 ..  115285 +  -5.4  -3.31144   GAAATAAGCATAGTG                 TGCT ATA AGCA                 TTATAAACATCACAA  57 46
        guaA  118116 ..  118137 +  -6.7  -3.51411   AACTCTTGCTATTTA           CAGGTTTTA TCAG TAAAACTTG            TTAATTTACCGAGAT  66 472
   Ecaj_0075  119905 ..  119927 +  -2.1  -4.22375   TATTGGATTGATATG          CATAGGTACT GTAA AGTGC-TATG           TTGTTTCTATTGGCT  52 78
   Ecaj_0076  121705 ..  121723 +  -5.4  -3.97511   GTTACAGTTGTTTGT             TACAATAA TAA TTGTTGTA             TTGTTATATTAAATA  62 367
   Ecaj_0078 NONE
   Ecaj_0079 NONE
   Ecaj_0080 NONE
   Ecaj_0081 NONE
   Ecaj_0082 NONE
   Ecaj_0083 NONE
   Ecaj_0084 NONE
   Ecaj_0085 NONE
   Ecaj_0086  131700 ..  131710 +  -2.6  -3.33744   GCTTTACTGTATCTG                 TTAT TCT ATAA                 ATTTTTGAAGCAGAA  44 54
   Ecaj_0088 NONE
   Ecaj_0089  140312 ..  140325 +  -3.9  -4.35682   TTAATATCATTCTCC               TTACT ATAT AGTAA                TTATTTTGATTGTAG  58 37
   Ecaj_0100  157655 ..  157675 +  -7.7  -3.06362   TGTGCTATTATATTT            TTTGATTAC CAA GTAATCAGA            TACTTTAATGTTTTA  67 91
   Ecaj_0104  165026 ..  165059 +  -3.3  -5.30686   TAAAACTTATAGTGA     TGTGTCTGGTATCAGT TTT ACTGA-ATCAGATAGA     TTTTTTCTCCATGTT  70 351
   Ecaj_0107 NONE
   Ecaj_0108  167117 ..  167131 +  -4.2  -2.71483   GGGGGCTGGAGGTCG               TGGGTT CGA ATCCCA               TCATTCCGACCATCT  48 68
   Ecaj_0109  168583 ..  168614 + -14.8   -3.3549   TTTTCTACTCAAAAA      TTTAGCTTCTATAA AGCT TTATAGAAGCTAAA       TCTTGGTATTTTATA 100 82
   Ecaj_0112  172380 ..  172396 +  -3.7  -3.30741   TTGCTATAAAATGTA              TTAACTC AGG GTGTTAA              TTGGTAGTTATAGGT  49 262
   Ecaj_0113  173266 ..  173276 +  -2.6  -5.54885   TATATTTTATTTAAT                 TAAT TTG ATTA                 TTTTTTATTGGTGTT  70 359
   Ecaj_0116  176907 ..  176933 +    -6  -4.35189   ACTTGATGTTAGGTG         GATTAATCACTA CTA TGGTTATTAATC         TTGTTTATTTAAGTT  70 355
   Ecaj_0118  181064 ..  181075 +    -3  -4.11585   TTTATTAAAGTTATG                CATT TTCT AATG                 TTGTTTATGATAGAT  51 117
   Ecaj_0119  183779 ..  183789 +  -5.4  -3.88062   AACTTTAAAATAATT                 CAAC CTG GTTG                 TTTAATATAGTGTAT  62 40
   Ecaj_0121  188763 ..  188784 +  -7.5   -2.7555   CTGGAGAACTACCAT           TCATATTAT TAGC ATAATATGA            TGCTATTGAGCTGTC  65 247
   Ecaj_0125  190763 ..  190776 +  -3.9  -3.62312   TATGATTATCTCCAT               CAATA TAAA TATTG                TCATTTTTTTGTTCT  53 338
   Ecaj_0127  196269 ..  196290 + -13.1  -3.68341   ATCTTGAGAAAATGA           GCAGCGTAT ATTT ATACGCTGC            TTATTAGATAAAGTT 100 44
   Ecaj_0128  197796 ..  197810 +  -2.2  -4.69027   TTATGAAGTTTAGTG               TTATTA TAT TAGTAA               TTTTTGAGTGAATTT  56 138
   Ecaj_0130  200810 ..  200820 +  -5.4   -4.7078   TCACGTATTGGAAAT                 GCTA ACT TAGC                 TTTTTGACTGATTAA  71 523
   Ecaj_0136  205473 ..  205483 +  -2.6  -5.32699   TAGCAGTAGTAAAAC                 TTAA GTC TTAA                 TTTTTTAATATTTGA  67 374
         rho  207153 ..  207182 +  -7.4  -3.97209   TAGTGTTCTGTTTTT       GCATATTAGATA ATGGTG TATTTAATATGC        TTTAATGTTAATTAG  71 189
   Ecaj_0139 NONE
   Ecaj_0140 NONE
   Ecaj_0141 NONE
   Ecaj_0142  216267 ..  216287 +  -3.3  -3.66386   ATGAAATTACTAGTG            GTATTGATC ACT GATAAGTAC            ATTTGTTTTTTATGA  50 260
   Ecaj_0143  217297 ..  217310 +  -2.4  -5.08731   TATAGCATTATACAA               CTTC ACAAAG GAAG                TTTTGTTGTTTGTTA  61 229
   Ecaj_0146  222977 ..  222993 +  -5.2  -4.10566   TTGTGTATCATATGT              GCTATA AACTA TATAGC              TTTATATGATAATAT  61 412
   Ecaj_0154  232978 ..  232990 +  -2.7   -4.0174   TATTATAGTAATGGT                TGTAT TAA GTACA                TTTGTAGCTTCTATT  51 219
   Ecaj_0158  241140 ..  241154 +  -2.9  -3.29144   TTGTTTTATATAAAC               TGTAA GGTTA TTACA               TTATGCCAACAATAA  42 279
   Ecaj_0159 NONE
   Ecaj_0160  242019 ..  242032 +  -2.5  -4.60487   TTTCTCATTTTCGCT               TTAAT TAAT ATTAA                TTTTTGGAGATAATA  57 18
   Ecaj_0161 NONE
   Ecaj_0162  245382 ..  245402 +  -2.5  -3.22521   GCTAGAGCGTCAGTC            TCCAAAACT GAA GGTTATGGG            TTCGATTCCTATCAC  42 84
   Ecaj_0163 NONE
   Ecaj_0164 NONE
        rplK NONE
   Ecaj_0166 NONE
   Ecaj_0167 NONE
   Ecaj_0168 NONE
   Ecaj_0169 NONE
   Ecaj_0170  257113 ..  257127 +  -2.2  -4.50661   ATAACGTATTGTTTA               TTTTTA AAA TAAGAA               TTTTAGTTATAGGTT  54 421
   Ecaj_0171  259160 ..  259172 +  -3.5  -3.97308   ATATTATTGCGGATT                TATAA GCT TTATA                TTTGCTGTATTTAAA  52 346
   Ecaj_0172  260056 ..  260068 +  -2.7  -5.72616   GTGTTAAGGATTTTG                CATGA ATG TTATG                TTTTTTTATGTAAAT  73 179
   Ecaj_0174  266142 ..  266152 +  -2.6    -3.671   TGACTACTAAAAATT                 TAAA GTG TTTA                 TTTAGAGATTTCTTT  47 235
   Ecaj_0176  268028 ..  268039 +    -3  -3.67188   ACGAGTCGCTGATAT                TATG ATAA CATA                 TGTTTTACGATGGGT  47 461
   Ecaj_0179  271183 ..  271198 +  -4.8   -2.6914   GAACAAAAAATAATG              TTCTTA TTTG TAAGAA               GTTATGTAAGCAATA  50 28
   Ecaj_0181  274524 ..  274548 +  -5.2  -3.58176   GGCTATAGTACTGAA          TATATACAAT AAAAA GTTGTATATA          TTGGTTGTATTGTTC  56 311
   Ecaj_0182  275607 ..  275617 +  -5.4  -4.40237   CAATTTTAAAAAAGT                 GTGT TAT ACAC                 TTTTGATGTGTGATA  68 49
   Ecaj_0183  276722 ..  276743 +  -4.5  -4.98436   TTAGAATAGCTTACC           TAGAAAGTT AGTA GGCTTTCTA            TTTTTGTAATGTTGA  70 136
   Ecaj_0185  278944 ..  278969 +  -7.7  -5.72254   TAGAGTTTAAGTGTT         ACCTTAAGAAA TTTA TTTCTTAAGGA          TTTTTTATTCTTTGA 100 220
   Ecaj_0186  280191 ..  280232 +    -9  -6.02919   AAAATAAGAAATTTT GCTACTATTTATCAGCAT GATCAG ATTATGATAAATAGTAGC  TTTTTTTATTTCTAC 100 52
   Ecaj_0187  284274 ..  284284 +    -4  -4.34345   TGAACTAATTTTTAG                 TGTT GTT AACA                 TTTTAGTGGTATCTA  58 176
   Ecaj_0188  286003 ..  286035 +  -9.3  -3.14132   TGCAAGTCGAACGGA      CAATTATTTATAGCC TCT GGCTATAGGAAATTG      TTAGTGGCAGACGGG  80 325
   Ecaj_0189 NONE
   Ecaj_0190  288568 ..  288581 +  -2.5  -3.37513   TAATGTAGTAAGTAT               TTATA TTTT TATAA                TTAGTATTGACATAT  44 221
   Ecaj_0191  290345 ..  290355 +    -4  -3.80276   TTTGATGTGGAAAGT                 TCAA AAT TTGA                 TTGTCTTCTGTCAGT  56 510
   Ecaj_0194  292960 ..  292977 +  -4.1  -3.33525   GTATACTTAGTTAAC             CTCTGGT GTAA ACTGGAG              TGTTATATAAGTAAG  49 393
   Ecaj_0196  295111 ..  295121 +  -2.6   -2.6544   ACTACTGATAAAATT                 TTTA CAA TAAA                 GTTCATGTTGTACTG  39 110
   Ecaj_0197  297386 ..  297396 +  -2.6  -4.78237   GTTTAATTGCCAAAG                 TTTT GTG AAAA                 TTTTATTGTAGAATA  63 307
   Ecaj_0201  301825 ..  301842 +  -2.1  -3.51137   TTATGTTTGAAAATA             TATAGTT GTAA AATTATA              TTGTATAGACTAATT  44 21
   Ecaj_0202 NONE
   Ecaj_0203 NONE
   Ecaj_0204  306469 ..  306490 +    -3  -4.49353   TTATCGCAAATATAT           TGCAGCTA TTGCAT TGGCTGTA            TTTATTATCTTATGA  55 344
   Ecaj_0205  308877 ..  308890 +  -3.9   -4.3851   CTGTGTGTTAGTATG               GTATT CCGT AATAC                TTTATCTTTAGTATA  60 77
   Ecaj_0206  310177 ..  310187 +    -4   -5.3236   GTAAGGTTATGTTTT                 TACT ATC AGTA                 TTTTTTATAAGTTCT  72 304
   Ecaj_0207  311244 ..  311254 +  -2.6  -4.06491   ATGCAACATTAATAA                 TAAA TAT TTTA                 TTTATATCAACTTGC  51 29
   Ecaj_0211  315602 ..  315619 +  -3.5  -3.39505   ATATGCTTTGCGTTA             CTATTTT GGGT AAGATAG              TTGTGAGTATGAAAT  47 13
   Ecaj_0212  318311 ..  318334 +  -4.8  -4.73973   ATGTTATTATATAAT          TCAGAAGTATT TTT AATACTT-TGA          TTTGTTATTTTATAT  70 168
   Ecaj_0215  323802 ..  323821 +    -3  -3.57039   GACATTGTTATTTTC            TATA-AGCT TGT AGCTATATA            TTATAATTATCAGTG  45 257
   Ecaj_0216  325937 ..  325947 +    -4  -3.59233   AAAAGTAGTCATCTA                 TATG GTT CATA                 TTAATTTGCTAATTA  51 70
   Ecaj_0221  335883 ..  335896 +  -2.5  -4.09627   TAGTGATATTAAATA               TTAAT CAAC ATTAA                TTATATTTTGTATTT  51 265
   Ecaj_0223 NONE
   Ecaj_0224 NONE
   Ecaj_0225  337840 ..  337853 +  -3.9  -3.49475   TATAAATAGTTAATA               TTACT GTTC AGTAA                TTGTGTAAAACTAAA  51 213
   Ecaj_0234 NONE
   Ecaj_0235 NONE
   Ecaj_0236  355830 ..  355840 +    -4  -3.89881   TAAAAATGCAATGGA                 TTTG CTG CAAA                 TTTATGAAAATTAGT  54 1
   Ecaj_0237  358294 ..  358306 +  -4.1  -4.64657   TAGAAATTTCTGACT                CAGTG TTG CATTG                TTTTTCAAGATTTAA  62 481
   Ecaj_0243 NONE
   Ecaj_0244  369491 ..  369512 +  -4.5  -4.17151   ATATAAGGTCATAAG           TCCTTTATT TGAT GGTAAAGGA            TGTTTTGTTATTTTT  59 127
   Ecaj_0245 NONE
   Ecaj_0249 NONE
   Ecaj_0250  374194 ..  374210 +  -6.7  -3.20236   TGATTGGTTGTTAGA              TAATGAA GTT TTCATTA              TTAGGTGTTGGATTA  63 143
   Ecaj_0251  376056 ..  376074 +    -4  -3.41073   TCGTGATACTTTCTC             TATGAAAT GAT ATTTTATA             TATTTGAATACAGTG  49 16
   Ecaj_0255  388461 ..  388471 +    -4  -4.54301   AAGAGAAGTTAATGG                 CTTT TAG AAAG                 TTTGTTGATTTTTTA  60 364
   Ecaj_0260  396091 ..  396105 +  -3.6  -3.65199   GTATAGAAAAGGTAA               GATAAA AAA TTTGTC               TTTACATAAGCACTT  51 306
   Ecaj_0263  402836 ..  402862 +  -2.5   -4.6468   TTAACCTCTCATGAA         TATATAAAATT GTTAA AACTTTATATA         TTTTATGTACTTTAC  57 45
   Ecaj_0264  404800 ..  404814 +    -5  -3.84346   TTGGTAGGAATATTT               GCAAGA GAG TTTTGC               TATTTGTTTAAATAT  60 189
   Ecaj_0265  407062 ..  407072 +  -2.6  -4.84359   TCTTAAAAGAATTGA                 TTAT GTA ATAA                 TTTTTATAGCAGTAA  59 362
   Ecaj_0267  409627 ..  409647 +  -4.1  -4.07285   AAGAAGTATTGTCAC            TATTAAAGC GTT GATTTAATA            TGTTTTATTTAAATG  56 12
   Ecaj_0268  411609 ..  411619 +  -5.4  -4.55287   GGTTATTATCAATTT                 CAGA CAA TCTG                 TTTTATATAACTGAA  68 513
   Ecaj_0269 NONE
        dnaA  415146 ..  415164 +    -4  -5.47218   TAATCATCTGTTGTG             TAATATTT CTA AAATATTG             TTTTTTTAAATAAAA  75 295
   Ecaj_0272  417854 ..  417868 +  -4.4  -4.28774   TTTGTATCAAATTGG               TAATAT ATA ATATTA               TTTTAACTTAGGTCG  61 43
   Ecaj_0273 NONE
   Ecaj_0277  422481 ..  422498 +  -4.2  -2.58253   CGTTCATAAATAAAG             CTTTTG ATATAA CAAAAG              TCAATTAGATTATAT  48 345
   Ecaj_0282  429802 ..  429821 +  -2.8  -4.27316   ATTGTTGTGATGATA            GCTACATT TTAT AGAGTAGC             TTTTACGTTGAAGAA  53 229
   Ecaj_0283  431047 ..  431063 +  -8.1  -3.16689   TTATATAGTAAGATT              TTTAAGG AGA CCTTAAA              TATTGATAGGATTTT  72 82
   Ecaj_0284  432130 ..  432141 +    -3  -2.62118   TGCTTTTATGAATAT                TTTG TTAT CAAA                 CTATTAATGTTTTTT  39 217
   Ecaj_0285  433061 ..  433079 +  -2.4  -4.34223   TGTTCTTGGTTTTTG             CTTATACT GTA AGTATTGG             TTTATTGATTGGATT  52 41
   Ecaj_0286  433775 ..  433793 +  -3.2  -4.89393   TGCTATGTTATAGAA             GAGTTTAA TTC TTAAAGTC             TTTTTGTAAGGTTTA  63 239
   Ecaj_0301  451125 ..  451146 +  -6.7   -3.2375   TAAAAAAATTATAAG           TAAACAGTT ATGT AGCTGTTTA            TTGAGTTCTAAAATA  63 119
   Ecaj_0302  452075 ..  452099 +  -4.3  -4.22554   AGAAGAAAATTTGAA          CATGACAAATA GAT TATTAGTCAGG          TTGTTTATTAAATGA  61 118
   Ecaj_0303  453624 ..  453636 +  -3.5  -4.63218   AATATAATATATAGG                TAAAA AAT TTTTA                TTTTGTTAAAAGAAA  60 45
   Ecaj_0307 NONE
   Ecaj_0308  463408 ..  463431 +  -5.2  -2.66602   ATACCTTCAAATTTT          CACGCTGCTG TACT TAGCAGTGAG           TGGGTTGTTGAATGA  50 280
   Ecaj_0310  468123 ..  468135 +  -7.7  -2.64695   AACTGATAAGTATTT                TGCAG TAA CTGCA                CTTGCTTAATAGTGC  65 246
   Ecaj_0313  470870 ..  470880 +    -4  -2.50514   TTATGTTATTTTTTA                 TGAT AGC ATCA                 GTAGTTATTTTTCAT  44 209
   Ecaj_0314  473346 ..  473363 +  -4.9  -3.50447   TTTCCATTATTATAT             GTTACTG TATA TAGTAAC              TTATGTAAGGATTGA  56 309
   Ecaj_0317  478924 ..  478934 +    -4  -4.42386   AGTTATTACTATCAG                 GTTA TTT TAAC                 TTTTCTAGGTAACAG  60 147
   Ecaj_0321 NONE
   Ecaj_0322  485358 ..  485368 +    -4  -3.54743   ACAATAAATTTAAAA                 TTCT TTC AGAA                 TTATCATTAGTAATA  51 338
   Ecaj_0323  488168 ..  488182 +  -2.9  -4.87892   GCCCAATAATATACA               TATCT CCAGA AGATA               TTTCTTTTATTGGAG  65 276
   Ecaj_0329  494904 ..  494914 +    -4  -3.61424   AAGTATTTAAAGAAT                 TTCT ACC AGAA                 TTCTAATTAATTTTT  51 5
   Ecaj_0333  499558 ..  499570 +  -7.7  -3.29541   GCTGGATTAGAAATT                CTCCA CAT TGGAG                TGTTATGGTGATAGT  68 74
   Ecaj_0336 NONE
   Ecaj_0337  505644 ..  505654 +    -4  -4.72386   AATAAAAAGATTAGG                 TATC AGG GATA                 TTTTTCACTGATTTA  62 4
   Ecaj_0338  508071 ..  508085 +   -10  -5.47821   AATGGTCATGAAGTT               CCTAGG AAA CCTAGG               TTTTTTTAACTAAGT 100 2
   Ecaj_0339 NONE
   Ecaj_0340  510935 ..  510951 +  -9.5  -3.37198   TAATTATAACATAAC              TGACTAC TAT GTAGTCA              TATTATGTGTGCAAA  82 222
   Ecaj_0341  512061 ..  512088 +  -5.8  -4.95155   CTTCTAAAATGTATT        TTAATAATTTGT AAAA GCAGATTATTAA         TTTTTATACTATAAA  75 477
   Ecaj_0342  513030 ..  513046 +  -5.1  -4.46105   ACAAGGTAAAGGCAG              GGCTTGA TTC TAAAGCC              TATTTTTTTATAAGT  66 19
   Ecaj_0343  514170 ..  514192 +  -2.9   -5.2696   ACAATGTTTTGAGTA           TTAGTAATA AGTTA TATTATTAA           TTTTTTCACTTTTAA  64 433
   Ecaj_0344  516882 ..  516895 +  -3.9  -4.86822   ATGAATATTTTAATT               TTTCT TTTA AGAAA                TTTTATTATATAATT  64 345
   Ecaj_0345 NONE
   Ecaj_0346  520756 ..  520789 +    -7  -3.15726   TTATAGATGATTATA     CGTTATGTTTATGTT ATGTA AGCATA-ACATAACG     TGTTAAATCATTTTT  65 271
   Ecaj_0347  522816 ..  522849 +  -5.5  -3.76321   ATCTATTAATATCTT     TACAATTAACATATA ATAA TGTATGTTAGTAGTA      TTCATTTTAATTCAT  61 226
   Ecaj_0348 NONE
   Ecaj_0349  524954 ..  524964 +    -4    -3.745   ATTCTACGTAAATTC                 TTAC ATA GTAA                 TGTTTTGCTAAGTAA  52 109
   Ecaj_0353  530789 ..  530802 +  -2.5  -3.48598   TTAGCTGGGGATGTT               TTATT GGAA AATAA                TGTTTAAATTAATTA  45 5
   Ecaj_0354  532185 ..  532201 +  -5.9  -3.06037   TAAGTCTATTGATGT              GAAACAG TAA TTGTTTC              TCTGTAATTTACACT  59 49
   Ecaj_0355 NONE
   Ecaj_0356  534198 ..  534214 +  -5.1  -2.81186   GATTATATTGCTCAT              GTGCTGT TTA ACGGTAC              TAATTAATGCATTTT  51 383
   Ecaj_0357  535604 ..  535625 +  -2.5  -5.26316   TAATGAATTTTTATT           TTA-TATAGT TAC ACTATAGTAA           TTTTTTCTAAAATAG  64 87
   Ecaj_0358  537942 ..  537963 +  -5.3   -3.0701   AAACAAAAAAAGAGA           GTTAAAATA TCCA TGTTTTAAC            TTAAGTAAACGTTAT  55 110
   Ecaj_0359  540070 ..  540090 +  -4.2  -3.33336   GTGTGATTTTTGTTT            TATTATAT CATTT ATATAATA            TATGTGTTTTATATT  53 35
   Ecaj_0360  541069 ..  541079 +  -5.4   -3.1811   CAATTAATAATAATA                 CTGT GAA ACAG                 GTTTATTATGGGAGA  56 512
   Ecaj_0364  543615 ..  543628 +  -2.5   -4.0648   AAGATTATAATTAAA               TATTT TGTT AAATA                TTGTTTGATATCCTT  51 70
   Ecaj_0365  548412 ..  548425 +  -3.1  -3.00585   AATAATAAAAAAGTT               CTTGC AATG GTAAG                TAATTTAGTATAATA  45 373
   Ecaj_0366  549897 ..  549909 +  -3.5  -3.32343   TCTGTTAATTTGTAT                TAATA CCT TATTA                TTGTAAAACTATAAG  47 113
   Ecaj_0368  552992 ..  553002 +  -2.6  -4.89054   TCCTTATTTTTATTC                 TTTT TAT AAAA                 TTATTTTTTTATCAA  59 79
   Ecaj_0369  554161 ..  554173 +  -3.5  -3.42407   ACTTGAAGAGTATTA                TTTAA ATT TTAAA                TTGGTTGGTAATATA  47 248
        argJ NONE
   Ecaj_0371  556757 ..  556774 +  -4.9  -3.31792   TTGTAAGTATAATTA             GTATATC AATT GATGTAC              TTCTCAACCTAGTCA  55 460
   Ecaj_0375  563658 ..  563668 +  -2.6  -4.97888   GGGTGTCATATCCAA                 TAAT TTT ATTA                 TTTTTAGATTTTTTT  62 437
   Ecaj_0376  565067 ..  565083 +  -6.7  -2.68665   AAGTAATATATAAAG              TAGTATT TTA AATACTA              ATATTATGTTATCTT  60 28
   Ecaj_0384  571347 ..  571367 +  -2.7  -5.85244   CTAATTTAAATATTT            TAATTATAT TCT ATAAAATTA            TTTTTTATTTTAGTT  76 37
   Ecaj_0386  573453 ..  573465 +  -3.5  -3.81287   AGATATATTTTTATA                TTTAT TAA ATAAA                TTTGCTAATAATGTA  50 106
   Ecaj_0387  586353 ..  586368 +  -3.4   -3.8969   CAATATTATTATAAT              TTTTAT ATTG ATAAAA               TTCTTGTATAACTAG  52 47
   Ecaj_0388 NONE
   Ecaj_0389 NONE
   Ecaj_0390  589202 ..  589218 +  -2.3   -4.5448   ATGTTACAATTGCTG              GTTAATA AAT TTTTAAC              TTATTTTTCTAAATC  54 21
   Ecaj_0393 NONE
   Ecaj_0394 NONE
   Ecaj_0395  594929 ..  594943 +  -5.8  -3.49668   ATTTTATACTATTGA               CTATTT TTA AAATAG               TTATGTACAAAATTT  59 45
   Ecaj_0397  597114 ..  597129 +  -6.2  -3.17844   TATGCAAAATGATGT              CAATAC TTAA GTATTG               TATATGTTCTGTAAT  60 16
   Ecaj_0398  598187 ..  598197 +    -4  -3.94634   TTCTTGAATAATAAA                 CAAA TAT TTTG                 TTATTTAGGATAGTA  54 85
   Ecaj_0399  599615 ..  599630 +  -2.6  -3.98083   AATATGTAATCTAAG              TAGAAG CTTC TTTCTA               TTTGTAAGTTAAATA  49 347
   Ecaj_0401 NONE
   Ecaj_0402  601607 ..  601620 +  -2.5  -3.82433   GCCATAGTAATTTCG               TAATT CAGT AATTA                TTTGATCATCGTTAT  51 303
   Ecaj_0412 NONE
   Ecaj_0413  612386 ..  612405 +  -5.2  -2.95192   TAGTGTAAGTATATA            TATATATT TAAA AATATATA             ATTTATAAAATTGAC  52 94
   Ecaj_0414  613075 ..  613085 +  -2.6  -5.51353   ATTTAAGCATTAAGT                 TAAT AGA ATTA                 TTTTTGTTGTTTTTA  70 228
   Ecaj_0415  615925 ..  615945 + -11.3  -3.55265   ATCTTATGAATATTA            CATGACAAT TAT ATTGTCATG            TTATGATGTATTTAT  95 242
   Ecaj_0416  618171 ..  618181 +  -3.2  -3.50537   GTAAATATAGATTTA                 CTAC AAT GTGG                 GTTTTTGGATTTATT  49 449
   Ecaj_0418 NONE
   Ecaj_0419  623201 ..  623211 +  -5.4  -4.63172   CATCATTATAATATT                 CTAG AAA CTAG                 TTTTCTGATTTAATG  71 385
   Ecaj_0420 NONE
   Ecaj_0421 NONE
   Ecaj_0422  627380 ..  627393 +  -2.5   -4.9934   TATGCTTATCAAATT               TTTAA ATAA TTAAA                TTTTTATGCTATTAT  62 201
   Ecaj_0423  628706 ..  628718 +  -4.1  -5.10526   TTATATATGTGAAGA                CTCAG TAG TTGAG                TTTATTTTTTAATCT  70 388
   Ecaj_0425  629722 ..  629735 +  -3.9  -3.20349   TGTTATTTGATCATA               TTACA TTAA TGTAA                TCTTACATTTAAGAA  48 521
   Ecaj_0426 NONE
   Ecaj_0427  632764 ..  632777 +  -5.3  -2.66435   TGATTTAGAATAAAT               CCATA AAGT TATGG                TAATATAGTGGAGCT  53 364
   Ecaj_0433  642140 ..  642150 +  -5.4  -3.96148   TATTCTGTTGGAATA                 GACA AGT TGTC                 TTTGTAATAGGAGAA  62 269
   Ecaj_0434  643303 ..  643314 +  -4.4  -3.93864   GTTAATAAAGAAATA                GTGT GTGT ACAC                 TTTAGCTTTATTAAT  58 136
   Ecaj_0435  644266 ..  644279 +  -3.9   -3.1867   TTAAGGTTTCTCATG               TTGTT ATAT AACAA                TAATTTTGCTTGGAT  48 158
   Ecaj_0436  645066 ..  645092 +  -2.3  -3.49668   TGCTAAGTAATGAAT         GCTTTCAAATA GGTTG TATTGGAATGC         TTCTATAAAAAATTT  44 78
   Ecaj_0437  646895 ..  646906 +  -4.4  -4.64676   ATATACAAATTATAT                GCTT TATT AAGC                 TTTTATTGAACATAA  66 226
   Ecaj_0440  649159 ..  649169 +    -4  -3.55604   AAATCTGGTTTTATC                 TTGT AAA ACAA                 TCTTTCGTTACATGC  51 99
   Ecaj_0443 NONE
   Ecaj_0444  652651 ..  652661 +    -4  -3.45514   AATATGTTCTTCTTA                 GTAT TTA ATAC                 TTAATCTTATATATA  49 212
   Ecaj_0445  653919 ..  653958 +  -6.6  -2.66008   AATAATAAATTTAAT  GTTAATATAGTGAGGCCTT TTT ATGGCTTCACTAAAT-AAC  TGATATGACTAATTT  60 40
   Ecaj_0446  654981 ..  654994 +  -3.9  -3.86481   TGGAAGTGACTTATA               TATGT GCTA ACATA                TTCTTATAACTTATT  54 32
   Ecaj_0449  660427 ..  660439 +  -6.3  -2.51133   TACATTATATTTCTT                TGCTT CAG AAGCA                CTTAGTAAATGCATA  56 432
   Ecaj_0457  666813 ..  666825 +  -4.9  -4.03183   TGAAAAAAAAAAGGA                TAGAT TGA ATCTA                TTGTGTTTTGTCAAT  61 150
   Ecaj_0459 NONE
   Ecaj_0460 NONE
   Ecaj_0461  671741 ..  671772 + -10.4  -3.67285   TGTATTATGTTTTAT      TAAGCAGTATTATG TTAA TATAATGCTGCTTA       TTTGAAATATATTAT  91 188
   Ecaj_0462  672275 ..  672285 +  -5.4  -4.11281   AATAGGAAAGAATTA                 CAAC GGT GTTG                 TTTGTAGTTGTGATG  64 136
   Ecaj_0465  680609 ..  680619 +    -4   -2.9675   ATATCATTGCTTACT                 TCTA CCT TAGA                 TATAGTTATCAAATG  47 271
   Ecaj_0489 NONE
   Ecaj_0490  713890 ..  713900 +  -2.6  -3.74526   CATTTAATATATAAT                 TAAT ACT ATTA                 TTCTTAAGTTGATAG  47 27
   Ecaj_0495  721494 ..  721508 +  -2.8  -3.25207   CCACACAAAACATTT               CTTATG TTA CAAAAG               TATATTCTACTTTAA  42 88
   Ecaj_0496  722889 ..  722907 +  -5.3  -3.50869   GGAAACAGAGGTATA            GTGC-TGG ATAG CCAAGCAC             TTATATCGGGTGGTA  59 57
        recO  726504 ..  726514 +  -2.6   -3.4268   TTAAATAAATGCACT                 TATT AAA AATA                 TATTTACAATTATAC  44 156
   Ecaj_0500  727425 ..  727437 +  -3.5  -3.22298   AAAACTAATATAGCT                TTTAT TAT ATAAA                TTCCTCCTAAATACA  46 320
   Ecaj_0501 NONE
   Ecaj_0502  730371 ..  730385 +  -2.9  -3.19936   TCTTGATTTTTCATT               TGTTA TTAAT TAACA               TTAGATTAAATAATT  42 84
   Ecaj_0503  731173 ..  731189 +  -8.1  -2.74987   ATTAATTCACTAATT              GCATATT TAA AATATGC              TAAATTTCTATCTAA  67 446
   Ecaj_0505  733054 ..  733068 +  -8.6  -3.75532   TTTTATCTTTTCTAA               CAGCAT TTT ATGCTG               TGTTATTTCTTCTTC  77 260
   Ecaj_0523  755861 ..  755880 +  -2.2  -5.27923   CATAAGCTTATATTT            CAAAAAAT TAAG AGTTTTTG             TTTTTTCTAGAATTC  66 122
   Ecaj_0525  759645 ..  759667 +  -4.9  -3.55824   TATTCCATGCTTTAC           TTACAACAC TTCAT GTGCTGTAA           TATTTATCACTAATG  56 265
   Ecaj_0526  760703 ..  760719 +  -2.4  -3.72576   AGAGTAAAATCAATA              TTTTTA TGTAT TAAAAA              TTTACTACGAGAAAA  46 62
   Ecaj_0527  761460 ..  761471 +    -3   -5.1287   ACACAGCATAAAACT                TATG TTAT CATA                 TTTTTTGACTCTACC  64 211
   Ecaj_0528  762798 ..  762808 +  -6.8   -4.1648   AATAATCCACGAATT                 GCAG ATT CTGC                 TTCTTTAATTCTTAT  74 259
   Ecaj_0536  784241 ..  784254 +  -2.5  -3.76402   CCTTATAGCATCTTG               TTAAA ATAT TTTAA                TTTAATAGATCGAAT  47 320
   Ecaj_0540  790956 ..  790972 +  -3.1  -2.71416   TTATTGATTATTATA              TATTTAT GAT ATAGATA              GTTGTGTACATCATA  43 77
   Ecaj_0541  792351 ..  792366 +  -4.8  -3.70149   AACAAGTAAAGTTAA              TATAAG TAAA CTTATA               TTTACATGATATACA  58 95
   Ecaj_0546 NONE
   Ecaj_0563  820003 ..  820019 +  -3.7  -4.91109   CTTTCATGTAGAAAG              TACCCTA AGG TAGTGTA              TTTTTATAGTCACAA  64 103
   Ecaj_0564  821588 ..  821604 +  -2.3  -2.84878   AACATAAAAAAATTT              TCCTA CAGATGA TAGGA              GTTTGCATTAGGGCA  39 79
   Ecaj_0567 NONE
   Ecaj_0568  827461 ..  827477 +  -4.5   -3.9226   AAATAATTGATATAA              GTATTAT TGA ATGATAC              TTTCTAAAATATATT  58 12
   Ecaj_0573  833404 ..  833418 +  -2.9  -3.63341   TGTATCTAACTAAAA               CAATA TTAAT TATTG               TTATTCAGCAATATT  45 524
   Ecaj_0577  837782 ..  837792 +  -2.6   -3.1247   ATTATGACAAATTAT                 TTTT TCA AAAA                 TTACATATAGAAGAT  42 465
   Ecaj_0583 NONE
   Ecaj_0584  843374 ..  843386 +  -2.7  -3.74459   AAAACTGTAGTTTAC                TGATA ACT TGTCA                ATTTTTGTTAATTTT  47 42
   Ecaj_0585  844751 ..  844774 +  -9.7  -4.02334   AAAACAGAATCTAAA          TAAAGGGGT GTTATA ACCCCTTTA           TTTGTCATCTCACTA  86 39
   Ecaj_0615 NONE
   Ecaj_0616 NONE
   Ecaj_0617  868559 ..  868575 +  -3.1  -2.88758   TTGTCACTTAAACAT              TAAATAG GTT TTATTTA              TGTCTGACCAGTTAT  43 23
   Ecaj_0618 NONE
   Ecaj_0619 NONE
   Ecaj_0620 NONE
   Ecaj_0621  870469 ..  870498 +  -3.1  -2.82775   TCTGATAGTTTGCAA       TATAACGTTTT AGTAAATA AAAATGTTATA        TACATTTTATATAAA  43 93
   Ecaj_0622 NONE
   Ecaj_0623  872542 ..  872554 +  -3.5   -3.0353   AAAATGTGCTTTAGG                TATTT GAC AAATA                GTTATTTATAAGAAA  45 2
   Ecaj_0629  880774 ..  880791 +  -2.8  -3.00766   CTTACAGAAAATATG             TGTTTT AGTAAG AAAACA              TCTATGTAAAATATT  41 462
   Ecaj_0632 NONE
   Ecaj_0633  886155 ..  886170 +    -4  -3.86015   CTTTATAATTCATGG              GTGTGT TAAT ATACAC               TTTATCACAACAATA  54 225
   Ecaj_0635  892376 ..  892388 +  -3.5  -3.29385   TGTGTTCTGCATTGC                TATAA TAC TTATA                TTACTACTTCACTTT  46 150
   Ecaj_0638  895522 ..  895539 +  -3.5  -2.82234   GACTTCAAGTTAAGT             GTTTTAT TTAT ATAGAAC              TCTAGTGAAATTTAT  43 128
   Ecaj_0639  897250 ..  897265 +  -4.8  -2.90763   AACACACTTTATCTC              TTAGTA TTCG TACTAA               TATATAACATATAGA  51 179
   Ecaj_0643  903561 ..  903575 +  -5.8  -2.76265   AAAATCTGATACTAG               CATATT AAA AATATG               GTTAATTTATGAAAT  54 521
   Ecaj_0644  904476 ..  904499 +  -6.2  -3.09349   ATTTTTTGCAATATA          GAAAATTGTA CATC TATAATTTTC           TCTATATGTGCTTTA  59 405
   Ecaj_0646  907905 ..  907920 +  -2.6  -2.95475   ATTATTTCTTATATA              GTTGAA AGTT TTTAAC               ATTTACTATCTTAGA  41 55
   Ecaj_0649  912224 ..  912236 +  -4.9  -2.84566   CATTGGTATAAGAAC                CAATA GAT TATTG                TAATTGTCACATCTT  51 471
   Ecaj_0653  916854 ..  916868 +  -5.8  -2.75535   TTTATATAGAAAAAA               TCTTAT TTT ATAAGA               TCATTAACATCTTAG  53 274
   Ecaj_0655  919277 ..  919287 +  -2.6  -4.54553   GAAAAAATAAAGACA                 TTTA CTG TAAA                 TTTCTTATGTTTATA  55 382
   Ecaj_0656  919837 ..  919847 +  -2.6  -3.08471   AAAATTAGTTGACTG                 TTTT ACT AAAA                 TTGCATAGCATTCTC  41 89
   Ecaj_0657  921418 ..  921430 +  -6.3  -4.19817   TATTGATTTAAAACA                GATAC ATT GTATC                TTTTCAGTAAATCAA  70 336
   Ecaj_0658 NONE
   Ecaj_0659  929448 ..  929464 +  -2.3  -2.69849   CAAAAACACACAATA              CAAATTT ATA ACATTTG              ATATTTAACTTATTG  38 266
   Ecaj_0662  932399 ..  932416 +  -7.1  -3.07344   TCTAATTGCTTAGGT             CAATGTA TTAC TACATTG              TATATTCAAACATAG  64 164
   Ecaj_0663  933978 ..  933994 +  -4.5  -4.64598   ATCATAACCATATTA              GTAAGTA ACT TATTTAC              TTTTTCAACTAATTC  68 433
   Ecaj_0665  935555 ..  935571 +  -5.3  -3.99405   ACATGATCCTCAGCT              TTTTTTA TTT TAAAAAA              TTTCTAATAAATTAC  62 79
   Ecaj_0667  939308 ..  939318 +    -4  -3.34947   CACTAGATAAAACAA                 TATC AGA GATA                 TTATAGAAATTGTTA  49 9
   Ecaj_0672  948509 ..  948521 +  -3.5  -3.89212   AGCTTGATTTTTATT                TTATT GTA AATAA                TTTACTATCTGCATA  52 103
   Ecaj_0673 NONE
   Ecaj_0674 NONE
   Ecaj_0675  953304 ..  953320 +  -5.3  -4.43571   TAAAAAATACTTACT              TAATAAT TAT ATTATTA              TTTTAATACTTTTAT  68 341
   Ecaj_0676  954143 ..  954163 +  -9.9  -3.76411   TGCTACACAAGAATA            GTATAACAT ACA ATGTTATAC            TTTAACTAATTTTCA  90 25
   Ecaj_0677  955839 ..  955855 +  -5.3  -3.44319   ATATTATCAGTGTTA              TTTTTAT TTC ATAAAAA              TTGTCATAAATTAAA  57 53
   Ecaj_0678  956954 ..  956967 +  -3.9  -4.18115   TAAGTAGTAGAAAAT               TAAAG CATT CTTTA                TATTTTTCTGTTGAT  56 378
   Ecaj_0679  957844 ..  957863 +  -3.6  -4.25256   TTTCTATATACATGA            CAAGATAT AAGT ACATCTTG             TTCTTTTAATAGAAA  58 43
   Ecaj_0682  961753 ..  961768 +  -3.4  -3.54488   AAATTAATTCTAAGC              TTATTT TGTT AAATAA               TATTCTTTGAGGAAA  49 0
   Ecaj_0683  962778 ..  962794 +  -4.5  -3.15073   CTATATAAATTTACA              GTTTTTT TAC AGAAAAC              ATTATTTTAATGAGT  51 444
   Ecaj_0684  965006 ..  965023 +  -2.1  -3.91352   CCATATAATTTTTGT             TAGTAAA AATT TTTATTA              TTTGATTAAAAATAT  48 496
   Ecaj_0698 NONE
   Ecaj_0699  983835 ..  983850 +  -4.8  -2.52623   ATTTACCACTTAGTA              TTGTAT TGAA ATACAA               ATCTTATACAAAAAA  50 306
   Ecaj_0700 NONE
   Ecaj_0701 NONE
   Ecaj_0702  987061 ..  987071 +  -2.6  -3.56092   CATCACAACTATTAC                 TTTA ATA TAAA                 TTTGCACAATACTAC  45 425
   Ecaj_0706  993284 ..  993298 +  -5.8   -3.4799   AATTTTAAACTTGCA               TTAATC AGT GATTAA               TTGTAAATGTTTTAT  59 262
   Ecaj_0707  994041 ..  994060 +  -2.2  -3.05844   GCACAATTAGTATTT            TTATATAC ACTT GTAAATAA             TATTAAAATCACAAC  40 154
   Ecaj_0708  994893 ..  994905 +  -4.9  -5.27779   TAATTCCTATCTGAC                TAATG TAA CATTA                TTTTTTAATATTACA  77 142
   Ecaj_0710  997620 ..  997631 +  -4.4  -3.15324   TTTACACGAAAAATA                TCAG GGTT CTGA                 GTTTTAGTAAAGATG  50 105
   Ecaj_0713 1003716 .. 1003731 +  -3.3  -4.15201   ATCTTGCCTTAAAAT              TAGCA ATTCAC TGCTA               TTTAATTTACTTGGT  56 405
   Ecaj_0750 1052314 .. 1052324 +  -2.6   -3.4439   TATATTACTTTAACA                 TTTT TAT AAAA                 TTCTAAATTGATATA  44 454
   Ecaj_0762 1070495 .. 1070512 +  -2.8   -3.4398   TATTTCATAAACATT             TTAGTA CTTGCA TACTAA              CTTTTTGCATTCGCA  44 188
   Ecaj_0764 1071849 .. 1071863 +  -3.5  -3.32844   AGAGATATCCACTCT               CCCTA TATAT TGGGG               TTATCCAATCAGCAA  47 49
   Ecaj_0765 1076954 .. 1076964 +    -4  -2.61548   TATAATATTACTAAT                 TAAG CAA CTTA                 TACATTATAATCACA  44 98
   Ecaj_0773 1084023 .. 1084037 +  -5.7  -3.30918   AAAAACTACGAACAT               CTGGT TTAAT ACCAG               TGTTATAGTCTCCAT  59 340
   Ecaj_0775 1087425 .. 1087439 +  -5.8  -2.84841   TGCTTAACTTAAAAT               TCTTAA TAG TTAAGA               TCAATTTTATTAAAA  54 422
   Ecaj_0778 1090004 .. 1090029 +  -7.1  -3.13522   ATACAATAATACAAG         TATATCC-AATG TAA CATTAGGATATA         TATTAATAACAAAAT  65 481
   Ecaj_0782 NONE
   Ecaj_0783 1095110 .. 1095120 +  -2.6  -2.88999   TTATTGCAAAAATAA                 TTAA AAA TTAA                 TATACTCTATGACAA  40 178
   Ecaj_0784 NONE
   Ecaj_0785 1102947 .. 1102961 +  -3.6  -3.45434   TATTAAGTAGATTAA               CAGTTA TTT TAATTG               TTATCATAAATTATT  49 67
   Ecaj_0786 1104237 .. 1104250 +  -2.4  -2.87564   GTACTGTTAACAAAT               CACT GAAGTA AGTG                TGTGTCAGAAACTAA  39 160
   Ecaj_0787 1105865 .. 1105881 +  -2.4   -4.0616   TAAACATATTTGAAT              TATAAA CACAT TTTATA              TTTATGGTTAAAATA  50 156
   Ecaj_0788 1106974 .. 1106990 +  -4.5  -2.58579   TATCAATATCACTAG              TTGCAAT AAG ATTGTAA              GTTATAAAAGATTAA  48 124
   Ecaj_0791 1111429 .. 1111445 +  -6.7  -2.72147   AGAACATTAGCATAA              CATTTTA CTA TAAAATG              ATTACTTGTATTAGG  60 396
   Ecaj_0792 1112939 .. 1112952 +  -3.9  -4.56597   GACATCAGACTCATA               CTATA GCTA TATAG                TTTTTCAAAACAAAA  62 133
   Ecaj_0796 1119101 .. 1119116 +  -6.2  -3.16191   ACAGCTTCTTGCATA              CATACT CAGT AGTATG               TTGCTAACAATCTAA  60 430
   Ecaj_0799 NONE
   Ecaj_0801 1124303 .. 1124319 +  -2.3  -3.32402   TTTAAATCTTCCAAA              TATGTAA CCA TTCCATA              TCTCTTTAATATAAA  43 70
   Ecaj_0802 1125018 .. 1125042 +  -3.7  -2.91383   CTTTCATAGAATAAA          TTATCTAGGTA TAG TATCTAAATAA          TATATAAATCAGCAT  45 283
   Ecaj_0804 NONE
   Ecaj_0805 NONE
   Ecaj_0806 1131253 .. 1131272 +  -2.2  -4.70626   ACCACACCTAATCAA            TCAAAGTA CAAC TACTTTAA             TTTTTAAAATTCTTA  56 379
   Ecaj_0808 1136510 .. 1136530 +  -7.7  -3.63515   TACAATAATTTCTTA            CAAAATTGA AAA TCAGTTTTG            TTATTAAAGATAACG  72 376
   Ecaj_0809 NONE
   Ecaj_0810 NONE
   Ecaj_0811 NONE
   Ecaj_0813 1143705 .. 1143724 +  -3.6  -3.02371   TAATCTCAAATAAAA            CAGATAAA TAAG TTCATCTG             TAATTATTTAACCAG  46 495
   Ecaj_0814 1144735 .. 1144745 +  -5.4  -4.18817   CCCCTTCAGTTTCTT                 CTAG TAA CTAG                 TGTTTTTATTAAGTT  64 15
   Ecaj_0823 NONE
   Ecaj_0824 1155445 .. 1155458 +  -6.7  -3.82083   TGTAAATTTATTTGA               GTACC TGAA GGTAC                TTTACATTCTCCTAA  68 96
   Ecaj_0826 1158587 .. 1158601 +  -4.4  -3.84712   TAAATTTTTAAGCAA               TTATAT ACT ATATAA               TTTAGTCTAAGCTTA  58 1
   Ecaj_0827 1159078 .. 1159088 +    -4  -4.63527   TGATGTATTTAGTGG                 TACT TGC AGTA                 TTTTTAGAGTGGTAA  62 133
   Ecaj_0830 1165139 .. 1165151 +  -2.7  -4.18488   TTACTCATTTATTAT                CTTTT ATA AAAGG                TTTATTAACATGAAT  51 339
   Ecaj_0831 1166064 .. 1166094 +  -8.4  -3.81885   GCAATTCATATCATA       GGGAAAATGTGAAG TTA TTTCAAGTTTTCCC       TTATGTCTTTATGTA  76 86
   Ecaj_0832 1167293 .. 1167304 +    -3  -3.11628   ACTGCTAACATTTTG                CATT AAAA AATG                 TCGTTTAATTTGTTT  41 157
   Ecaj_0833 1168393 .. 1168404 +    -3   -2.5937   ACGCTTTGAACCATA                TGAT CACC ATCA                 ATTATACAAATCTAT  39 183
   Ecaj_0843 NONE
   Ecaj_0844 NONE
   Ecaj_0845 NONE
   Ecaj_0846 NONE
   Ecaj_0847 NONE
   Ecaj_0848 1196313 .. 1196323 +    -4  -3.97444   AATTTTATTAAAAGC                 TTTG AAT CAAA                 TTTAATTACTGATAT  54 230
   Ecaj_0849 NONE
   Ecaj_0850 1199628 .. 1199640 +  -9.1  -3.62046   ATAGCTGTTGACAAG                CCGCA ATC TGCGG                TTCTTGACAAAATAA  79 468
   Ecaj_0851 1200610 .. 1200620 +    -4  -3.92324   CACCATATCTTATTC                 TATC TAT GATA                 TTTCCTATTGACCCC  56 266
   Ecaj_0854 1202397 .. 1202407 +    -4  -3.61646   GATAAATGAGAATTA                 TAGT ACT ACTA                 TTGCTTTATACAGTT  51 275
   Ecaj_0859 1209631 .. 1209643 +  -4.1   -3.1886   AACAAATGAAGCCAC                TGCTC AAT GAGTA                TTCATGCAGTTGAGT  48 16
   Ecaj_0862 NONE
   Ecaj_0863 NONE
   Ecaj_0864 NONE
        fabZ NONE
   Ecaj_0866 1218313 .. 1218328 +  -3.2   -4.8236   AGCAGCTGTTCATTA              CTGCAA TTAC TAGCAG               TTATTTTTTTCAATA  63 143
   Ecaj_0868 1221459 .. 1221471 +  -3.5   -4.1964   ATATTGCAGCTATTC                TTTAT CAA ATAAA                TTTTAAAATATTACA  56 170
   Ecaj_0870 1225265 .. 1225275 +  -2.6  -2.83915   TAACTTACACAGTGC                 TATT TTC AATA                 ACTTTTTTATAACCA  40 373
   Ecaj_0872 1228099 .. 1228113 +  -2.9  -3.57144   CAAATCCGTAAACCC               TCATA AATAA TATGA               TTTGCCACTACAAAA  45 174
   Ecaj_0873 NONE
   Ecaj_0874 1229427 .. 1229441 +  -2.9  -4.10407   TATACAAGGAGAAAA               TATGA TATCT TCATA               TTTCATTATTAATCT  51 21
   Ecaj_0875 NONE
   Ecaj_0878 NONE
   Ecaj_0879 1237021 .. 1237048 + -11.6  -3.07501   GCAAGCAAGGATATA        TAAGTGAAAAAT CCAT ATTTTTCACTTA         TGTTAACAATTCTAT  90 69
   Ecaj_0881 1241139 .. 1241159 +  -4.1   -4.2408   ATTCAGGAACATTTT            TTACAGT AACGCAC ACTGTAA            TTTGTAGTTTTATAA  58 159
   Ecaj_0889 1251097 .. 1251114 +  -2.7  -4.30995   ACTTGATATAGAAAA             CACATAA CAAT TCATGTG              TTATTTTATAAACAA  53 19
   Ecaj_0891 1254866 .. 1254880 +  -5.8  -3.67498   GCAAATACTAAAACC               TAATAG ATC CTATTA               TTATATTAGAAATTC  61 232
   Ecaj_0892 1257516 .. 1257530 +  -2.2   -3.3692   TACAGCAACATAAAC               TTTTAA ACA TTAAAG               CTTTTTAAAATAGCA  43 156
   Ecaj_0894 1259186 .. 1259204 +  -6.2  -2.89178   TTATTATTTAGGTCA             TATTATAA AAA TTATAATA             ATTTAGTAGGTTTAT  58 57
   Ecaj_0895 1260317 .. 1260327 +    -4  -3.40022   TAAGAATTACTTAAA                 TTGA AAG TCAA                 TTGCTGTGTTAGTTA  49 70
   Ecaj_0896 1261869 .. 1261886 +  -7.1  -4.19483   GTAAAAATATTTTTT             GACAAAT TTAT ATTTGTC              TTTATATGTATATAA  73 37
   Ecaj_0897 1262407 .. 1262417 +  -2.6  -2.66711   TCTAAGTTGCAGTTA                 TTAA GGT TTAA                 GTTATGAATTATGCA  39 22
   Ecaj_0898 NONE
   Ecaj_0899 NONE
   Ecaj_0900 NONE
   Ecaj_0901 NONE
   Ecaj_0902 NONE
   Ecaj_0903 NONE
   Ecaj_0904 NONE
   Ecaj_0905 NONE
   Ecaj_0906 NONE
   Ecaj_0907 1270828 .. 1270843 +  -2.6  -2.85574   CTTTGGAGGTGAAAT              TG-GAGT AAG ACTCACA              CTTTAATACAATTAA  40 4
   Ecaj_0908 NONE
   Ecaj_0909 NONE
   Ecaj_0910 1273787 .. 1273799 +  -6.3  -3.93236   AATATAATAAGTGAA                CATAC TAA GTATG                TTTATAACATTCATA  66 259
   Ecaj_0911 1275004 .. 1275034 +  -8.4  -3.81885   GCAATTCATATCATA       GGGAAAATGTGAAG TTA TTTCAAGTTTTCCC       TTATGTCTTTATGTA  76 86
   Ecaj_0912 1276233 .. 1276244 +    -3  -3.11628   ACTGCTAACATTTTG                CATT AAAA AATG                 TCGTTTAATTTGTTT  41 157
   Ecaj_0913 NONE
   Ecaj_0914 1278318 .. 1278353 +  -3.4  -4.92669   GGATGTAGGTTCAAC    TTCTAATTTCGTGGTA CACA TATCACGAAGCTAAAA     TTGTTTTTTTATCTC  65 20
   Ecaj_0915 1279725 .. 1279735 +  -2.6  -3.37881   ATTTATTACCAATCT                 TATA TAA TATA                 TTAAATTTCTCTTAC  44 242
   Ecaj_0916 1280910 .. 1280920 +  -2.6  -3.37881   ATTTATTACCAATCT                 TATA TAA TATA                 TTAAATTTCTCTTAC  44 250
   Ecaj_0917 1281880 .. 1281891 +  -2.2  -4.39092   CACTTCGGACTAGAG                CTTG GAGG CAGG                 TTTACTTTTTAATTT  54 2
   Ecaj_0919 1285426 .. 1285442 +  -5.3   -4.3623   ATAGTACAATTGTTT              TTAATAT CAG ATATTAA              TTTAGTTTTTAATGT  66 235
   Ecaj_0920 1286204 .. 1286239 + -12.2  -2.76322   AAACTGTAATATTTG    TAAAGCAGTTGTTCAGT TCT AC-GAATAACTGCTTTA    TAGTGTGTTGCATAG  89 93
   Ecaj_0921 1289269 .. 1289282 +  -3.9  -2.64973   CTAGTACTTATAATA               TTCAA AAAA TTGAA                TCATATGCAATTAAT  44 231
   Ecaj_0925 NONE
   Ecaj_0926 NONE
   Ecaj_0927 1294259 .. 1294277 +  -2.4   -3.2614   TACTCAATATACAAA             TATAACGG AAT CTGTTAAA             TTACTATACAAACTA  41 119
   Ecaj_0928 NONE
   Ecaj_0929 NONE
   Ecaj_0930 NONE
   Ecaj_0931 NONE
   Ecaj_0932 1297889 .. 1297916 +  -4.2  -3.24825   TAATTTTGCAAATTG        CACAGCATTTTA AGGC TATGATGTTGTG         TATTCATTGCAGTAA  51 38
   Ecaj_0934 1300878 .. 1300889 +    -3  -2.64051   GTCAGGAGTGTAAGA                TTTG AAAA CAAA                 TAAATTCTCTAATAA  39 50
   Ecaj_0935 1301410 .. 1301439 +  -7.4  -4.13903   AAATAAACATCTACA       GAATACTATAAT ACCTAA GTTATAGTATTC        TTATTTCCTTCTATA  73 35
   Ecaj_0939 1307889 .. 1307907 +  -6.1   -2.5955   CCATAGATGATATCA             TATCTTG TATTC CAAGATA             TACATTATAAAGACT  57 388
   Ecaj_0941 1309593 .. 1309608 +  -2.5  -5.79595   GTAGCATTGTCCCTT              TGGGT TGTATT GCCCA               TTTTTTATTTTACCA  73 177
   Ecaj_0942 NONE
   Ecaj_0943 NONE
   Ecaj_0944 1312473 .. 1312489 +  -2.3  -2.75294   ACTAATAAAATTAAA              CATACAT CTA ATTTATG              ATTTAGCAAGTTTAA  38 50
   Ecaj_0945 1313190 .. 1313209 -  -5.1  -3.18812   AATAAAAAAATATGA            TGTACTA TCAATG TAGTACA             ATACAAATACTTATA  53 306
   Ecaj_0940 1307594 .. 1307604 -    -4  -4.04326   GAATTAAATACTAAA                 TCTA TCA TAGA                 TACATTCGGTGTTGG  56 278
   Ecaj_0938 1305336 .. 1305353 -  -2.1  -2.64464   AATATCAATATTAAT             TTATCATG AAC CA-GATAA             GATTTGATCTTTATC  38 11
   Ecaj_0937 1304531 .. 1304554 -  -2.6  -2.84013   GAATTATATTTAAAT          TGCAATTATAT ACC ATA-AACTGCA          TAAAAACTATCTACG  40 32
   Ecaj_0936 1303610 .. 1303620 -  -2.6  -4.03219   ATTTGATAACAACAA                 TAAT GAT ATTA                 ATTATACATATTTTC  51 473
   Ecaj_0933 1298000 .. 1298010 -  -2.6  -3.10611   TGCATTGTAATAAAT                 TAAA GTT TTTA                 TTAAGAAATATTTTT  41 133
   Ecaj_0924 1291073 .. 1291113 -  -4.4  -2.99459   ACTTAAATATAATGA CACTAGA-G-TTTAAATTAT TAA ATAATTCAAAACCTCCAGTG GGCATATACAATTTA  50 125
   Ecaj_0923 1290337 .. 1290349 -  -4.9    -3.224   TAACTCTCTACAATA                TTTCT ATA AGAAA                ATTATTTATCACTCA  53 34
   Ecaj_0922 1289727 .. 1289745 -  -3.9  -4.77438   ATTTATTATTAAAAA             CACTCAA TCATT TTAAGTG             TTTTTACAACCATAT  64 19
   Ecaj_0918 1282301 .. 1282335 -    -3  -3.02698   TCATTTTACATAAAT     GCAAAACTATAAAGTC TTC AACTCTACACTTTTAC     TCATACATACAAGTA  41 220
   Ecaj_0893 1257712 .. 1257722 -  -2.6  -5.88197   TTAAATATAAAAAAA                 TTTT GAT AAAA                 AAGCTTACTTATATA  76 140
   Ecaj_0890 1251097 .. 1251114 -  -4.9  -4.61199   ACTTGATATAGAAAA             CACATAA CAAT TCATGTG              TTATTTTATAAACAA  68 72
   Ecaj_0888 1248946 .. 1248958 -    -2  -5.46629   AATATTTCAAAAAAA                TACT GAAAT AGTA                CTCAAATTTATCAAC  69 467
        recA NONE
        pyrE NONE
   Ecaj_0885 1246195 .. 1246208 -  -3.9  -3.95883   GATTAGCCAAAAATA               CAATT TGGA AATTG                TCACTATAAGTTTTA  54 146
   Ecaj_0883 NONE
   Ecaj_0884 1243666 .. 1243689 -  -2.6  -5.04987   AACACTTCTAAAAAA          TTTTATAAAT ACAG AATTATAAAA           CCCATTTTTAGTTGC  62 131
   Ecaj_0882 1240856 .. 1240866 -  -5.4  -2.77235   GCAAGTACCCAATCA                 CTTG ATT CAAG                 CTCTGCTAAATTACT  52 499
   Ecaj_0880 1238597 .. 1238609 -  -6.3  -2.57375   ATAAAAAGGCAACAG                TGTCT TAC AGACA                ATTTAACACCAAAAC  56 147
   Ecaj_0877 1231377 .. 1231399 -  -3.6  -3.86312   ATTTATAAGCAACAA           CATATATATC TTA AATATATATA           ATGTACTTCAAATAT  54 49
   Ecaj_0876 1229427 .. 1229441 -  -2.9  -4.60073   TATACAAGGAGAAAA               TATGA TATCT TCATA               TTTCATTATTAATCT  62 494
   Ecaj_0871 1225123 .. 1225135 -  -2.7  -4.28653   ATAAGAAGAAAAAGA                TATGA TTA CCATA                TGAAAAAACAGTTTC  53 414
   Ecaj_0869 1221701 .. 1221714 -  -5.3  -4.51097   TTAAGTATCATAAAA               TACAC TAAG GTGTA                CAAATTATCTATAGT  68 364
   Ecaj_0867 1218896 .. 1218907 -  -4.4  -3.90112   TTCTTCTGAATCAAA                TGCT CCAT AGCA                 TCACTTTTTAGTACA  58 273
   Ecaj_0861 1211487 .. 1211501 -  -4.4  -4.26398   TAACACTAAAAAACA               TAATTT ATA AAATTA               TTACTAATTACAATA  61 289
   Ecaj_0860 1209903 .. 1209919 -  -2.3  -3.72374   TTCCATTAATAAACA              TAGCT TCTTACT AGCTA              GTCAAACCATTTCTA  46 364
   Ecaj_0858 1207627 .. 1207639 -  -2.7   -5.5074   GAATTTAACAAAAAA                CTTAA TAC TCAAG                TAATGTGATAGAGAT  70 72
   Ecaj_0857 1205570 .. 1205606 -  -3.8  -3.66178   CTTCTTAATTTTAAA    TATATCGCTACGCTTC AATTA AAAGCATTGCAACATA    TAACTACAAATAAAT  52 82
   Ecaj_0856 NONE
   Ecaj_0855 1202995 .. 1203008 -  -3.9  -3.54503   TTAATACATAAGTAA               TTATC AATA GATAA                AAATCTAGTAAAATA  51 88
   Ecaj_0853 NONE
   Ecaj_0852 1200056 .. 1200072 -  -3.7  -3.81488   TTTGTGGAAAGATAA              TGGGT AATGACA ACCCA              GATCTATTCTTTAGC  54 405
   Ecaj_0842 1189364 .. 1189376 -  -3.5  -5.50774   TATAACAAAGAAAAA                TAATA AAT TATTA                ACAAATTAGGAGTAA  73 404
   Ecaj_0841 1187842 .. 1187858 -  -2.3     -2.84   ACGATTTTATAAGGA              CAATATA TAC TTTATTG              ATATCTACTACTTAC  39 40
   Ecaj_0840 1187000 .. 1187032 - -10.9  -2.98784   CATAAAATCAATAAT      TATATACTATAGC AACTAAA GCTATAGTATATA      TAAAGTCAAGTTATA  87 432
   Ecaj_0839 1184019 .. 1184033 -  -7.2  -2.62396   CAGTGTTTTAGATGA               CATTAG CTA CTAATG               TAATATAACTTGCTA  62 267
   Ecaj_0838 NONE
   Ecaj_0837 1177475 .. 1177489 -  -5.8  -2.77355   TTTAAATAACAACAC               TATGAA TTT TTCATA               TGGATTTATTTAGTA  54 123
   Ecaj_0836 1176208 .. 1176219 -    -3  -4.11033   ACTAAACATCATAAA                TTCT ACTT AGAA                 AAAACTTAATAAATC  51 98
   Ecaj_0835 1171503 .. 1171518 -    -4  -4.54727   CTGCTGAAACTAAAA              TTGAGC TGTT ACTCAA               TATATTACTTTAGTT  60 385
   Ecaj_0834 1168667 .. 1168692 -    -2  -4.38472   TTGAAATTAAAATAA         TCAATAATTA CTCTTC TAATTATAGA          ACTACATTAATTCAT  54 47
   Ecaj_0829 1162849 .. 1162861 -  -3.5  -5.25699   ATTATATAAGAAAAA                TTTTT ATC AAAAA                TTAAGCAAAGTATAC  68 198
   Ecaj_0828 1159811 .. 1159826 -  -5.4  -2.84467   TACAAAGCAACATTA              TACCGC TACT GCAGTA               CTAACAGCTCTAAAT  54 95
   Ecaj_0825 1156231 .. 1156248 -  -4.3  -2.80879   AGCAATTTTAAGAAC             TTTTAAT ACAA ATTAAAA              TTTACCATTACAACA  49 258
   Ecaj_0822 NONE
   Ecaj_0821 1151917 .. 1151934 -  -2.7  -2.59458   AACTACAGCAACTGA             TACCTGA TAAC TCATGTA              GTAAATTATCTTTTA  39 31
   Ecaj_0820 1150613 .. 1150641 -  -3.3  -5.00846   CAAATATTACAAAAA        TTTACATTAATCA TTT TGATTAGTTTAAA        CAAATTACTTACAAA  65 275
   Ecaj_0819 1149077 .. 1149092 -  -6.2  -2.93109   GATAAAAGCACTACA              CCATAT AACA ATATGG               TATGAACTTACGCTA  58 70
   Ecaj_0818 1147672 .. 1147686 -  -7.2  -3.26184   CATCAAAAGTTAATA               CATAGT GTT ACTATG               CTATTCAAGTATAAT  65 283
   Ecaj_0817 1146700 .. 1146712 -  -4.9  -4.55287   TCCACCTATAGAAAA                GATAT ATC ATATC                TATAACATCTTTACT  66 75
   Ecaj_0816 NONE
   Ecaj_0815 1144593 .. 1144603 -  -5.4  -4.42386   GGTTCAGTTACAAAA                 GTTG ATG CAAC                 AAATGGACATTTTCT  69 269
   Ecaj_0812 1140811 .. 1140821 -    -4   -4.2828   TTGTAGTCATCAAAA                 TAAG ACA CTTA                 ATTTGTGTTTGTAAA  58 227
   Ecaj_0807 1132261 .. 1132274 -  -5.3  -3.36785   CTATATGCTAAGTAA               GCATT TTAA AATGC                ATCAGTCAACATTCT  57 511
         rho 1125674 .. 1125703 -  -7.4  -3.97209   CTAATTAACATTAAA       GCATATTAAATA CACCAT TATCTAATATGC        AAAAACAGAACACTA  71 189
   Ecaj_0800 1122960 .. 1122973 -  -3.9  -3.10344   GCTTTACTTAACACA               CTAAA AACA TTTAG                AAACACAGTACTTCT  46 317
   Ecaj_0798 NONE
        thiG 1119400 .. 1119414 -  -7.2  -3.41988   CTTCACTTAACAATA               CATTGT TCA ACAATG               CCATAATACCTATAA  67 137
        gltX 1116338 .. 1116352 -  -2.8  -4.32436   ACATCATCATCAAAA               TGATGG CAG CAATCA               AGAAAGTAGTAGAAA  53 359
   Ecaj_0794 NONE
   Ecaj_0793 1113064 .. 1113080 -    -3   -3.5486   TATTGTAATTAAATA              GCTTTG GCAGG CAAAAC              TCTCACACTCCTTAC  45 323
   Ecaj_0790 1110087 .. 1110098 -  -2.2  -3.06815   AGCTTTTCTAACATA                CACC ATAG GGTA                 TCTGAATAGAAACAT  40 437
   Ecaj_0789 1108741 .. 1108755 -    -5   -3.3972   GTATAAAATTATCAA               GTAACC TAA GATTAC               AATACTTGTGCAATT  55 22
   Ecaj_0781 1092587 .. 1092604 -  -5.7  -3.71378   TACACCTAAGAAAGA             TAAGTAT AAAT ATACTTA              TTCTTTACTAAATTT  61 170
   Ecaj_0780 1091859 .. 1091873 -  -3.6  -4.09984   ATAAAAAAAACAAGA               CGAATA TGC TATTCA               CAAATTTATACCATT  56 31
   Ecaj_0779 1090516 .. 1090566 -  -3.6   -5.0916   CTCTCAACAGAAAAA TACAGTTATATATAACACCTATAT TCT ATAGACAAATTATATACAACTGTA TTAGTAAGGTTACTT  67 35
   Ecaj_0777 1088187 .. 1088214 -  -4.3   -5.5208   TCATAATATAAAAAA        CCTGTAGTTAA TTTAAT TTAACTACAAA         TTACTACAAGTCGTC  78 73
   Ecaj_0776 1087425 .. 1087439 -  -5.8  -3.16068   TGCTTAACTTAAAAT               TCTTAA TAG TTAAGA               TCAATTTTATTAAAA  56 42
   Ecaj_0774 1083819 .. 1083831 -  -4.9  -5.76633   TTACATACAAAAAAA                TTATC AAT GATAA                AACTACAAATATTCA  84 38
   Ecaj_0772 1082174 .. 1082192 -  -8.2  -3.03452   CAATAACACCACATA             TCCTCTTG TAT CAAGAGAA             TCATCGACTTAAAAA  71 210
   Ecaj_0771 1080803 .. 1080819 -  -3.7  -3.05343   CTGACACCTGCAATA              TAACCAA CTG TAGGTTA              TATAATAACATTAAC  46 160
   Ecaj_0770 1079771 .. 1079788 -  -2.1  -4.16814   TGATCATATAAACAA             GAACTTAT CCA AT-AGTTC             TACATTCTAAAACTG  50 102
   Ecaj_0769 NONE
   Ecaj_0768 1078927 .. 1078943 -  -9.5  -3.36837   ATAATCCCTCAAATA              CAAGAGT GAC ACTCTTG              CTAAAATTCTTATCT  82 384
   Ecaj_0767 1078380 .. 1078390 -  -2.6   -5.1675   TGATTTATCAAAAAA                 TATT GTA AATA                 AAATAGATAACACTA  64 168
   Ecaj_0766 1077855 .. 1077869 -  -3.6  -3.23045   ACTCACATAGTAACA               TATGAA ACA TTCACA               TATATAACAATATAA  48 227
   Ecaj_0761 NONE
   Ecaj_0760 1063608 .. 1063621 -  -3.9   -3.9951   AAATACTGAAAAATA               GAATT TATA AATTC                CTGCTACTCATCAAC  54 343
   Ecaj_0759 NONE
         frr 1061589 .. 1061599 -  -5.4  -3.68936   TATTAATTTTAACAA                 GTAC TGA GTAC                 AATTGCTATCATTCC  61 499
   Ecaj_0757 1060378 .. 1060396 -  -3.2   -5.1356   TTTTATTAATAAAAA             CATATATT AAG AATAAATG             CTAGAAATTGCTTAA  68 405
   Ecaj_0756 1058964 .. 1058984 -  -7.1  -2.76737   CATTAATTTTCAAAC            TAATAATAA TGA TTATTATTA            TGGAATAAAGTTTTA  63 360
   Ecaj_0755 1057908 .. 1057922 -  -3.6   -3.9644   CTTCTAATATAAGAA               TTGTAA TCA CTACAA               AAACAGAAACAATAG  54 151
   Ecaj_0754 1055969 .. 1055982 -  -5.3  -3.95424   ATTACTAACACTAAA               CAGTA TTAC TACTG                ATACTTATTTTTAAT  62 356
   Ecaj_0753 1054781 .. 1054793 -  -3.3   -3.8448   TAACAGATTAGTAAA                GTTCC TTA GGATC                ACTCAAATACAACAA  52 162
   Ecaj_0752 1053369 .. 1053384 -  -4.8  -3.36505   ATACCTCACTTATAA              TTATCT AAAT AGATAA               ATTACTATTTCTAAT  55 248
   Ecaj_0751 1052314 .. 1052324 -  -2.6   -3.0752   TATATTACTTTAACA                 TTTT TAT AAAA                 TTCTAAATTGATATA  41 74
   Ecaj_0749 1050323 .. 1050335 -  -4.1  -4.26398   TAATATTAAAAAATA                CAGCA GAT TACTG                TTAAGTTGAATACTA  58 495
   Ecaj_0748 1049551 .. 1049565 -    -5  -3.81926   TATGCTAAAAATCAA               GTAACA ACC TGTCAC               AAAAACTGAATTTAC  58 113
   Ecaj_0747 NONE
   Ecaj_0746 1047407 .. 1047425 -  -7.6  -3.38951   TCACTAAGATATTAA             TAGTTATA TTT TATAACTA             TACATACACTTAATA  70 124
   Ecaj_0745 NONE
   Ecaj_0744 1046434 .. 1046446 -  -5.5  -2.73124   GTTTATCCTTCAAAG                CTCGC ATG GCAAG                GCGCAAATGTTCAAT  53 7
   Ecaj_0743 1045887 .. 1045907 -  -3.4  -3.28979   TAATATACAACTCAA            CAATTATT AACAG AACAATTG            TAAAAAATGAACAAC  46 304
   Ecaj_0742 NONE
   Ecaj_0741 NONE
   Ecaj_0740 1043642 .. 1043653 -  -4.4  -3.36694   ACGTAGCTTCAAAGA                TCAG CTAA CTGA                 ACAGAACATACTTAA  53 142
   Ecaj_0739 1042565 .. 1042587 -  -2.1   -4.1021   TCTTACAACTACAAA           TATAACCTA TTAAT TAAGTTACA           TTCTTACCACCACTA  50 16
   Ecaj_0738 1041437 .. 1041453 -  -8.1  -3.24662   ATAAAATATATTCAA              TGTCATT TAC AATGACA              TTTCTATATAAAAAC  72 482
   Ecaj_0737 1040707 .. 1040722 -    -4  -4.06904   TTATTCAACTATAAA              GTGAAA AGCA TTCCAC               ACACATTAACTTTAC  56 110
   Ecaj_0736 1039978 .. 1040010 -  -5.9  -2.73619   AACCATCTGTCAAAC      TATTTAATATATTTT AAT AAAATACATTAAGTA      AATTACCAGAAGCTA  57 75
   Ecaj_0735 NONE
   Ecaj_0734 1037962 .. 1037975 -  -5.3  -3.71378   CACATTTAATAAACA               TGTAC TTTA GTACA                CATTACACACACTAC  61 343
   Ecaj_0733 1036673 .. 1036703 -  -5.6   -5.4387   ACACAAATGAAAAAA       TATATTACAATACT AGC AGTATTGTATAATA       AATTTACCAATCTTA  81 460
   Ecaj_0732 1036117 .. 1036127 -    -4  -3.17444   CTATAAATAGATATA                 TAAG CAA CTTA                 TTAATTTAGTCCAAT  48 26
   Ecaj_0731 1035167 .. 1035189 -  -4.2  -3.35996   TATTTTTACTTACAA           GATACTCTAC TAA ATAAAGTACC           ACATTAATTATATAC  53 143
   Ecaj_0730 1034117 .. 1034134 -  -3.5  -3.68569   CTATCCATGTAACAA             TAATGAA TTTT TTCACTA              TTCACACACACTTAA  50 417
   Ecaj_0729 1032715 .. 1032747 -    -3  -4.48263   TATATAATATTAAAA      TATTTTATAAAAAT TTTCT ACATTTATAAAATA      CTATGTTCTTTACAA  55 510
   Ecaj_0728 1031668 .. 1031683 -  -6.2  -4.40123   TAACAAAAACAATAA              TGCTAT TGCA ATAGCA               GCAACAATTAGTAAG  72 323
   Ecaj_0727 1031086 .. 1031098 -  -4.9  -3.12327   TTCTGACACCCAAGA                GTAAA ACT TTTAC                ACTATATAACAACTT  53 40
   Ecaj_0726 1028948 .. 1028964 -  -5.3  -3.06686   ATCCTACACAAATTA              TATAATA CTA TATTATA              ACAGATTATTAACAA  55 332
   Ecaj_0725 1028262 .. 1028291 -  -5.3   -3.3568   TAACCTAAATTAAGA       TTTTTTCTAATTT TCTC AAATTATAAAAAA        TAGACAAAAAATACC  57 89
   Ecaj_0724 1027052 .. 1027064 -  -3.4  -4.45083   TTTAGACTGATAAAA                CAGT GCAAT ACTG                AACGAGTATAAAAAA  58 220
   Ecaj_0723 1026221 .. 1026231 -    -4  -3.87438   ACAAAGATTACCAAA                 GTAA AAT TTAC                 TAACATCTTGATTAA  54 37
   Ecaj_0722 1024994 .. 1025006 -  -2.7  -2.81055   GAACATAATACATTA                TACTA TTA TAGCA                AGTAAGACATACCAT  40 389
   Ecaj_0721 1023161 .. 1023178 -  -4.2  -3.41798   TGTTAAAACAATATA             TGTTTG CAATAT CAAACA              ACAAGCTCTTATACT  53 389
   Ecaj_0720 1021430 .. 1021461 -  -7.6  -3.84985   CAGTAAAATATAGAA      TAAATAAGTAAATT TTGA AATTAACTTATTTA       CTTCTCTCAGAACTA  75 19
   Ecaj_0719 1019627 .. 1019641 -  -7.2  -2.61507   AATATACCTCAGAAT               GTAGTT CTA AACTAC               GATATGTACAGTATT  62 476
   Ecaj_0718 1018050 .. 1018064 -  -3.6   -4.2528   TTTTAATTCAATAAA               CAACTT TAC AAATTG               GATAATCAAATACTG  58 221
   Ecaj_0717 1016135 .. 1016149 -  -4.4  -3.39058   ATACCATATATAACA               TATTTT ATT AAAATA               TTAAAACCAGGATTT  53 501
   Ecaj_0716 1011016 .. 1011037 -  -4.5    -3.724   AATTTATTAACATAA           TAGTATCTT TCTT AAGAAACTA            ATTAATTATCATATT  56 235
   Ecaj_0715 1005193 .. 1005203 -  -2.6  -2.90494   TATAAAGAAAATTTA                 TAAT TAT ATTA                 ACTATTATGTTAACT  40 39
   Ecaj_0714 1003537 .. 1003564 -  -2.2  -4.78572   TCTTAATCAACAAAA        TATTATAATACA TACA TTTATTATAACA         CAATCTTTGATAGTA  59 18
        hisS 1001110 .. 1001120 -  -2.6  -3.08438   TACTATATGGTAACA                 TATT TAC AATA                 TCATAAGAAAGTATT  41 72
   Ecaj_0711  997354 ..  997367 -  -5.3  -2.65448   ATCAATAGGTATAAC               TGAAG AAGA CTTCA                AAGTATCATTAGCAA  52 238
   Ecaj_0709  994896 ..  994920 -  -5.2  -3.16564   TTCCTATCTGACTAA          TGTAACATTA TTTTT TAATATTACA          TTTTATCAAAACACA  53 412
   Ecaj_0705 NONE
   Ecaj_0704  989143 ..  989157 -  -2.8  -2.89971   TTATCATATAGCATA               TTTCCA TAT TGGATA               TTTCAAAGATGACTT  40 96
   Ecaj_0703 NONE
   Ecaj_0697 NONE
   Ecaj_0696  977874 ..  977888 -  -2.2  -2.72761   TAAAATATTACATTA               TAATCA AGT TAATTA               TTTTGCTAACTGGAT  38 97
   Ecaj_0695 NONE
   Ecaj_0694  977163 ..  977173 -    -4  -2.87146   CTCTTTTAGAATAAT                 TGAT AAC ATCA                 TTAACCTACAAACAA  45 44
   Ecaj_0693 NONE
   Ecaj_0692  975098 ..  975122 -  -4.4  -5.77856   AACAAATTAAAAAAA          TAAGATTAGC TTAAG GTTAATCTTA          CTTAAAAAAATAGGT  82 108
   Ecaj_0691 NONE
   Ecaj_0690  972906 ..  972920 -  -5.8  -3.15985   ATAACATATCCAATA               TAAGAT ATC ATCTTA               TTAATAAACTATAGA  56 54
   Ecaj_0689  972141 ..  972153 -  -3.5  -3.68798   TGTTAAAATAATTAA                TTTAT TAA ATAAA                GATATGCACCTATAA  50 309
   Ecaj_0688 NONE
        sdhB  968893 ..  968917 -  -5.1  -2.74605   TTCTCCCAAAACTCA          TTACACTAAAT AAC ATCAAGTGTAA          CATATTTTTAAACCT  50 359
   Ecaj_0686  967221 ..  967240 -  -4.4  -3.78902   TAATTAATATCCAAA            TCTACAAT CTAA ATTATAGA             CTACCCAGAATACTA  56 221
   Ecaj_0685  965731 ..  965746 -  -2.6  -5.20783   ACTGAAATATAAAAA              GATACA GTTC TATATC               TTACATAACATAATG  64 181
   Ecaj_0681  959994 ..  960010 -  -5.9  -4.56358   TACACTCACATAAAA              GTGTTAA TTA TCAACAC              AAATGAACTACATTA  74 47
   Ecaj_0680  958647 ..  958661 -  -4.4  -5.02074   TTACTTTTCAAAAAA               TTTATA AAC TATAAA               TTAAATATAAATACT  70 175
   Ecaj_0671  945515 ..  945529 -  -3.6  -4.18443   TACAAACAACAACAA               CTTATC AGA GATAAA               AAAACAAAATCACTA  56 166
   Ecaj_0670  944291 ..  944314 -  -6.2  -2.82015   TTTACACTTATTACA          CTTTGCATAGA ACT TCTAT-CAAAG          CAATATTCTTCACCA  58 123
   Ecaj_0669  942283 ..  942302 -  -5.2  -3.44991   TATAAATTTTAAATA            TATAATAA AAAT TTATTATA             ATAATAGTTAACTTA  55 143
   Ecaj_0668  940220 ..  940236 -  -2.3  -4.11027   TTATCAAAAATACAA              TGAAG AATGAGA CTTCA              CTAATTGAGTACAAA  50 518
   Ecaj_0666  936975 ..  936998 -    -4   -2.8294   CACTTGTTATAACTA          GTATTTTTTA CGAC TTAAAAATAC           AGTCATTAAGTGATA  45 238
   Ecaj_0664  933408 ..  933418 -  -2.6   -5.1383   AAGAATACATAAAAA                 TATT AAC AATA                 ACCTTCAAAATTTAC  69 299
   Ecaj_0661  930362 ..  930373 -    -3  -3.28966   TCATTAAAATACACA                TAAC TATT GTTA                 TCAACTTAACTATCT  42 39
   Ecaj_0660  929502 ..  929526 -  -6.7  -2.99541   AGCAGCATCATAAAG          TCTATATAAAT CAT ATTTATATAAA          ACAATCCACCTAATA  62 207
   Ecaj_0654  916854 ..  916868 -  -5.8   -5.4251   TTTATATAGAAAAAA               TCTTAT TTT ATAAGA               TCATTAACATCTTAG  81 224
   Ecaj_0652  912993 ..  913005 -  -2.7   -4.0827   ATATAGCCACAGAAA                CTTAC AAA ATAAG                TTTACACTTGTACCA  51 125
   Ecaj_0648  910495 ..  910506 -    -3  -3.42124   TAAAACTACTTACAA                TTAG GCTA CTAA                 AAATATATAGCATGA  44 60
   Ecaj_0647  908479 ..  908489 -    -4  -3.56558   CAACATGAATGACAA                 TGTA CTA TACA                 CTTGTAATTACTGTT  51 325
   Ecaj_0645  903833 ..  903853 -  -8.5   -3.4174   ACAAAAATAATCTAA            TTTTCATAA CAT TTATGAAAA            ATGCATAGTGTACAA  74 410
   Ecaj_0642  900328 ..  900338 -  -2.6  -4.41114   GTACCATATAACAAA                 TTTA CTC TAAA                 CATTAATCATGTATA  55 146
   Ecaj_0641  899573 ..  899589 -  -5.2  -2.94708   TAGGCTTTAAACAAT              TGCAAT GATCA ATTGCA              CATAATACTAAATAG  52 129
        lipB  897611 ..  897628 -  -2.8   -5.4659   CAACATAAATAAAAA             TAAGTA TTATAT TACTTA              ACATGCATTGATTGG  70 244
   Ecaj_0637  893023 ..  893033 -  -2.6  -2.50077   CTGCCATAAAATCAC                 TTTT AAT AAAA                 AATACAATACTCTCT  39 106
   Ecaj_0636  892477 ..  892496 -  -6.6   -3.1829   ACACCACTATTAAGA            TAAATAAG CATA CTTATTTA             AGGATTCAATATAAA  63 247
   Ecaj_0634  886775 ..  886791 -    -3  -5.20534   ACCAACTAATAAAAA              CCTTGA TAAAC TCAAAG              TAATACAAGATAAAA  64 376
   Ecaj_0631  882818 ..  882836 -  -5.4  -2.78961   ACAAATAATTACAAC             TTCAGTAA ACT TTACTAAA             CACTGTATTAGTTTT  54 162
   Ecaj_0630  880731 ..  880746 -  -2.6  -4.24294   ACTAATTATTTAAAA              TTACAT ATAA ACGTAA               CAAACCTTTCAACTT  53 398
   Ecaj_0628 NONE
   Ecaj_0627  876742 ..  876756 -  -5.8  -2.84619   TAATAACTCATGAGA               TTCTAA AAA TTAGAA               ACATAATAAAACTTA  54 97
   Ecaj_0626  875104 ..  875119 -  -5.4   -3.2575   AAATTATACAATACA              TCAGCC TTAA AGCTGA               TCACATTCTATGCAA  56 229
   Ecaj_0625 NONE
   Ecaj_0624  872898 ..  872910 -  -2.7  -3.75093   GAGAGAATACAAACA                CTATA AAT TACAG                CAACATCAACATTAG  47 176
   Ecaj_0614 NONE
   Ecaj_0613 NONE
   Ecaj_0612 NONE
   Ecaj_0611 NONE
   Ecaj_0610 NONE
   Ecaj_0609 NONE
   Ecaj_0608 NONE
   Ecaj_0607 NONE
   Ecaj_0606 NONE
   Ecaj_0605 NONE
   Ecaj_0604 NONE
   Ecaj_0603 NONE
   Ecaj_0602 NONE
   Ecaj_0601 NONE
   Ecaj_0600 NONE
   Ecaj_0599  857393 ..  857411 -  -3.9  -3.27923   TTTCAATATTACCAA             CTAGATT TAGTC AATCCAG             GTATTTGACCAATTG  48 0
   Ecaj_0598 NONE
   Ecaj_0597 NONE
   Ecaj_0596 NONE
   Ecaj_0595 NONE
   Ecaj_0594 NONE
   Ecaj_0593 NONE
   Ecaj_0592 NONE
   Ecaj_0591 NONE
   Ecaj_0590 NONE
   Ecaj_0589 NONE
   Ecaj_0588 NONE
   Ecaj_0587  847934 ..  847945 -  -4.4  -3.81948   TAATTTTATAAAACA                GGTT CAAA AACC                 ATTGATAAATAATAA  56 331
   Ecaj_0586  845142 ..  845153 -    -3  -5.18357   CAATTTATTAAAAAA                GATA TGAC TATC                 TAAACATCACCATTA  64 414
   Ecaj_0582  841545 ..  841559 -  -2.2  -5.17054   ATAATATTCAAAAAA               TCATTA CTG TAATAA               CTGCATTAGGACACA  64 170
   Ecaj_0581  840356 ..  840373 -  -2.7   -3.5936   TTTAAACTGCTTAAA             TTACCCT ACCA AGGACAA              TGCCTAAAAATAAAA  45 3
   Ecaj_0580 NONE
   Ecaj_0579 NONE
   Ecaj_0578  838196 ..  838230 -  -4.4  -3.03212   AATACCAATTATATA     TTTCATACAGAGTCAC ATA ATAACCCAGTATAAAA     ACAACTTATAACTGA  50 31
   Ecaj_0576 NONE
   Ecaj_0575 NONE
   Ecaj_0574  833404 ..  833418 -  -2.9  -4.43477   TGTATCTAACTAAAA               CAATA TTAAT TATTG               TTATTCAGCAATATT  55 418
   Ecaj_0572  831612 ..  831624 -  -4.9  -5.01422   TTATACAAAAACAAA                CATTA TGT TAATG                CTACACCTATTATTT  72 318
   Ecaj_0571  829547 ..  829559 -  -7.7  -2.94478   ACAGCACATAATAAT                CTAGC ATA GCTAG                CTGACATTATATTGT  67 159
   Ecaj_0570  827978 ..  827994 -  -3.8  -3.75419   AAAAGGAATAGATAA              TAGATT AGTAA AATCTA              AATAAACTATACTGA  52 211
   Ecaj_0566  823211 ..  823241 -  -7.8  -2.95068   TAACACAGTGACACA       TTTACATATTAACT TCA AGTCAATATGTATA       TTACTCAAAACACAG  67 146
   Ecaj_0565  822264 ..  822276 -  -3.5  -3.54109   CCAACCTAACTAGAA                TATAT TTC ATATA                TTACTCTATACTTCA  49 396
   Ecaj_0562 NONE
   Ecaj_0561  815105 ..  815117 -  -6.3  -4.08974   AGTTTATTATATAAA                CTCTA AAG TAGAG                AGAATATACTAATTC  68 168
   Ecaj_0560 NONE
   Ecaj_0559 NONE
   Ecaj_0558 NONE
   Ecaj_0557  813268 ..  813280 -  -4.9  -2.68775   CTACTAGCAAATCTA                TTCTT TAT AAGAA                GATACAAAGTTAAAA  50 10
   Ecaj_0556 NONE
   Ecaj_0555  810915 ..  810930 -  -4.8  -2.81072   CCCATTTAATACAAG              TTCATA AATT TATGAA               TTAAATACTTGAAAA  51 26
   Ecaj_0554  808666 ..  808682 -  -2.3  -3.51235   TTAGACATAGTAGAA              TTGTATT AGA AAAACAA              GAAAACACAGGGAGA  44 268
   Ecaj_0553  807828 ..  807843 -  -3.3  -5.11063   ATTATTTAATAAAAA              TCAAG ATCTCA CTTGA               AATCTTCTAATTGCT  68 376
   Ecaj_0552 NONE
   Ecaj_0551  804150 ..  804166 -  -3.7  -4.81814   ACCATCACAATAAAA              CTAACAA ATA TTGATAG              CAATTAAAATAATCT  64 266
   Ecaj_0550 NONE
   Ecaj_0549  802103 ..  802123 -  -3.3  -4.48175   AAAACCTAACCAAAA            CAATACATA TTT TACGTTTTG            CATAATGGATTCCAA  58 114
   Ecaj_0548  801309 ..  801322 -  -2.5  -3.66654   TATTTTAATTCTAAA               TTATT AAGT AATAA                AATTATAATACTACT  47 311
   Ecaj_0547  798735 ..  798752 -  -5.7  -3.72236   TTCACAAAAAATATA             TATAATC AGGT GATTATA              TGGCATAATTAATTT  61 377
   Ecaj_0545  796392 ..  796406 -  -7.2  -3.95276   AAAAAGTATAAAATA               TCTTGT ACC ACAAGA               AAAGTTTAACTATCA  71 351
   Ecaj_0544  793839 ..  793867 -  -4.6  -5.27335   TTTGTTAAAGAAAAA        CCATATGATGCT AAAGA AACATCGCATGG        TAATGGAGATAATAG  76 411
   Ecaj_0542  793156 ..  793172 -  -4.5  -3.96932   ATAGAGACTTAGAAA              TTATAGT AGG ACTACAA              AGATACTTTCACACC  58 20
   Ecaj_0539  787455 ..  787467 -  -4.9  -3.10622   TATTTCTAAAACAAT                TAACA ACT TGTTA                TAATCACACCTATAA  52 363
   Ecaj_0538  785715 ..  785727 -  -3.4  -4.18488   ACTGATGTCAAGAAA                GTGT CACCT ACAC                CATATAAAAATATTG  54 213
   Ecaj_0537  784495 ..  784507 -  -3.5  -3.61075   AACATACCAAATGAA                TAATA TAA TATTA                AAACAAACAAATACT  49 270
   Ecaj_0535  781667 ..  781706 -  -3.8  -4.95896   ATAAAGTTACAAAAA  TGC-TCCTTTGACTTTGAA AAC TTCAAAATCACAGAATACA  ATTAACCAGCATTAA  67 154
   Ecaj_0534 NONE
   Ecaj_0533  778734 ..  778746 -  -4.9  -2.68072   TTTAGCATAATCAAC                TCTTT TAT AAAGA                ATATTTAATTATTAA  50 43
   Ecaj_0532  776091 ..  776107 -  -2.3  -3.81516   TAAAACTATCAATAA              CATCAAA TAT CTTGATA              AATTACCTATGAATC  46 125
   Ecaj_0531 NONE
   Ecaj_0530 NONE
   Ecaj_0529  762725 ..  762735 -    -4   -5.6473   ACAACATCAAAAAAA                 CATT TAT AATG                 AATCAAAAACATATA  79 60
   Ecaj_0524  756289 ..  756316 -  -2.2   -5.5112   TCTATTAATAAAAAA        GTATTTTAGTAAA CCA TCCACT-AAATAC        ATTTTGACTAGATTA  69 449
   Ecaj_0522 NONE
   Ecaj_0521  751097 ..  751110 -  -2.5  -3.00774   CATTTCAACCATATA               TTTAA TGAT TTAAA                AATGCTGCTTCACAT  41 13
   Ecaj_0520  749914 ..  749924 -  -2.6  -4.00756   CATTTTATCAAATAA                 TAAA CCT TTTA                 CATTGTAGAATACAC  49 110
   Ecaj_0519 NONE
   Ecaj_0518  748596 ..  748614 -  -3.2  -3.25719   TCACCATATTAGCAA             TTGCTA CCATTCT TAGCAA             GAAATTTATTATCAT  46 488
   Ecaj_0517 NONE
         tsf  746666 ..  746682 -  -4.5  -5.10461   CTCATTTAACAAAAA              TACTATC CTT AATAGTA              TCACTATTTATTAAT  73 29
   Ecaj_0515 NONE
   Ecaj_0514  745118 ..  745135 -  -3.5   -3.2812   TATTTATTACAAAAT             TATACTA ATTT TAGCATA              TTATTTTAATATAAC  46 78
   Ecaj_0513  744076 ..  744086 -  -2.6   -4.4204   AAGAATTATAATAAA                 TTAT TTA ATAA                 TATAATATATTAAAA  55 158
   Ecaj_0512  743172 ..  743186 -  -2.8  -3.00476   ACCTCTAATTATATA               CTTATG CAA CATCAG               TCCCTTTCGTACCTA  41 12
   Ecaj_0511 NONE
   Ecaj_0510  740781 ..  740801 -  -6.9  -2.95789   ACTACACTAATTACA            CTACTGCTA AAA CAGCAGTAA            TATTATGATATATCA  62 391
   Ecaj_0509  738912 ..  738956 -  -5.4  -4.05629   ACTAAAGTTAAACAA CAATACACA-AATTAAAAAAT CACA ATTTTATAATAATGTGTATTG CACGCTAGACAAAAT  64 196
   Ecaj_0508  735680 ..  735698 -    -9  -4.92669   TATATAAAAAAATAA             TAGTATGT ATT ACATACTA             AACCATAATATAAAG 100 194
   Ecaj_0507  733861 ..  733901 -  -8.6  -4.65666   ACATCTAAAAAATAA  GTAGTATGTATTAAACTA AGTAA TAATTTAACGCATACTAC  ACACAAATAAATTAT  85 81
   Ecaj_0506  732810 ..  732825 -  -6.2   -2.7795   TAAAGGATTTAACCA              TTTTGC ATAA GCAAAA               CATTTCATATAATAA  58 197
   Ecaj_0504  730802 ..  730834 - -10.1  -3.39353   ATATGAAGATACTAA      GTACGACATTATA GTAATTT CATAATGTCGTAC      AAATATTTAACTTTA  87 63
   Ecaj_0498  723245 ..  723256 -  -4.4  -3.22068   CAATATAGTTACTAA                CACA ATAT TGTG                 TAAATAAATTTCAAA  51 334
   Ecaj_0494 NONE
   Ecaj_0493 NONE
   Ecaj_0492  716065 ..  716078 -  -2.5  -3.96298   TATTTATCAACTAAA               TTATT AATT AATAA                CTACATTATTCTGTA  49 209
        mraW  714715 ..  714725 -    -4  -3.55866   TTATATTTAAACCAA                 TACA AAA TGTA                 CATATTTCCTAAATT  51 381
   Ecaj_0488 NONE
   Ecaj_0487  710651 ..  710673 -  -6.4  -3.01932   AGAATCAACAACAAC           CCATAATAAA CAA CTTACTATGG           TTACACTAAAAACAT  62 186
   Ecaj_0486  709093 ..  709107 -  -2.2  -3.72765   AAGGTAAACGTTAAA               TCAATA ACA TATTAA               TTTATATTATAAGTG  46 231
   Ecaj_0485  708127 ..  708144 -  -2.7  -4.38712   TTGATGTGTAGAAAA             TCCCAAC TTAG ATTAGGA              TCATCTATATAATAT  55 302
   Ecaj_0484  705919 ..  705934 -  -4.8  -3.47322   CTGCATGATAACTAA              CATAAT CAAA ATTATG               ACTATGACCAACTAA  55 305
   Ecaj_0483  705009 ..  705037 -  -2.5   -2.7674   TACATCACTTAATGA        GTCCTTCTTTATT TAA AAAAAATAAAGAC        ATCCCTACCACTCAA  40 37
   Ecaj_0482  704356 ..  704367 -  -2.2  -4.57518   AACAAAAAAAGTAAA                CCTG TATT CAAG                 TAAACTACTTATTAG  56 370
   Ecaj_0481  702874 ..  702896 -  -4.3  -4.38712   TTCATTTTGACAAAA           TAAAAAAAG TAAAT CTTTTTTCA           AACTTATAATAGTTA  64 474
   Ecaj_0480  700526 ..  700539 -  -2.5  -3.20307   CCAATATTATTAAGA               TTTTA TCTT TAAAA                TTTGTTTCAATCAAT  42 56
   Ecaj_0479  699703 ..  699713 -  -2.6  -4.39002   AAATTTTTCACAAAA                 TTAT ATA ATAA                 ATATGTTTTTTATCA  55 175
   Ecaj_0478 NONE
   Ecaj_0477  698549 ..  698564 -  -3.4  -4.53774   ACAAATCAATTAAAA              TAATTA ATTA TAATTA               GTCAACAAATACTCA  58 52
   Ecaj_0476 NONE
   Ecaj_0475 NONE
   Ecaj_0474 NONE
   Ecaj_0473  692296 ..  692310 -  -4.4  -3.07043   TTTATTATCCTAACA               TATTTA TAC TAAATA               TACCATGCTAAGTAA  50 237
   Ecaj_0472  690295 ..  690305 -    -4  -4.41353   TTATATACAGCAAAA                 GTAA ATG TTAC                 TACCTTTATTTCTTA  60 56
   Ecaj_0471 NONE
   Ecaj_0470 NONE
   Ecaj_0469  684941 ..  684952 -  -3.6  -4.56358   CATATCCAGATAAAA                CCGC GGTA GCAG                 TTTATATTATAACTG  62 76
   Ecaj_0468 NONE
        infB NONE
   Ecaj_0466  679880 ..  679890 -  -2.6  -3.77206   TATAATTTCATTAAA                 TAAT CCA ATTA                 CTTCATTATTGAATT  51 524
   Ecaj_0464  677119 ..  677135 -  -2.4  -3.83844   TTTATTAATCAATAA              TAAATA CTAAT TATTTA              ATATAATTATTATAA  48 120
   Ecaj_0463  672779 ..  672794 -  -4.8  -3.44222   GAAAGCATTAATCAA              CATAAA AAAA TTTATG               AAAAATGATGCTGTA  55 301
   Ecaj_0458  666764 ..  666796 -  -8.8  -4.20367   TTTCTCAATAAATAA      TATAAATGTTTTAA TATTG TTAAAACATCTATA      TTGAAAAAAAAAAGG  84 467
   Ecaj_0456  665165 ..  665185 -  -5.6  -4.20953   CTAAAAGAATAACAA            CTTAATAA AATAA TTATTAAG            CAAAGACATACTACC  66 43
   Ecaj_0455  663878 ..  663891 -  -3.9  -4.76963   TTATATAATAGAAAA               TAAAG CAAT CTTTA                CAAGTATTAAATATA  64 32
   Ecaj_0454  662382 ..  662406 -  -2.9  -4.41548   GTAGATTTTATAAAA          CGTAATCCA GAATTGT TTGATTACG          CAATGCAAAATTTTT  55 165
   Ecaj_0450  660437 ..  660451 -    -5  -3.28712   TTCTTTGCTTCAGAA               GCACTT AGT AAATGC               ATATAAATAACTGAT  53 175
   Ecaj_0448  657801 ..  657811 -  -5.4  -3.96827   AAAATCATGGAGAAA                 TGCA AAG TGCA                 TATAACACATACAAA  62 53
   Ecaj_0447  655196 ..  655206 -    -4  -3.25668   AACTTATTGACAATA                 TTGT TTT ACAA                 TCATTTGCTAGAAAA  48 497
   Ecaj_0442  649318 ..  649333 -  -2.6  -3.73224   TTAGGCGTGATGAAA              TCCATA AATT TATGAA               CATATAGCAATGCTT  47 364
   Ecaj_0438  646575 ..  646605 -  -3.5  -2.62616   GCAGCTTCTAGAGGA      TACATCGATGATAT TATT ATACCATC-ACGTA       CTAGAGAATATCTAT  44 387
   Ecaj_0432  638770 ..  638788 -  -6.1  -3.07522   ATATTCTTTAATATA             GCTTATT ACTTA AATAAGC             TTTTTTGGAATGTAT  59 232
   Ecaj_0431  637177 ..  637198 -  -3.1  -4.79352   GCATTTATAATAAAA           CTATTATTT TATT AAATATTAG            TCAATAAACTGTACA  63 73
   Ecaj_0430 NONE
   Ecaj_0429  635619 ..  635632 -  -2.5  -5.23292   TTATATAAAAGAAAA               TTAAT TAAT ATTAA                TAATAAAGGGTATAT  64 44
   Ecaj_0428  634216 ..  634234 -  -4.6  -3.54029   GTCTACTAACCAGAA             TACTTCTA TAT TAGCAGTA             AGTCTATTAACTGAG  54 424
   Ecaj_0417  618349 ..  618363 -  -4.4  -3.10255   ATAAGATTCAGTTAA               TTTATA TTT TATAAA               TGTTATATTATTTTA  50 149
   Ecaj_0411 NONE
   Ecaj_0410 NONE
   Ecaj_0409 NONE
   Ecaj_0408 NONE
   Ecaj_0407  605164 ..  605176 -  -3.5  -3.25823   GTTCTGTTATATTAA                TTAAT TGC ATTAA                ATAATACCCCTATCT  46 22
   Ecaj_0406 NONE
   Ecaj_0405 NONE
   Ecaj_0404 NONE
   Ecaj_0403  600975 ..  600985 -    -4  -4.39746   TACAAAAGAAAAATA                 TGAT ATT ATCA                 CTGTTATGGAAGTAG  62 509
   Ecaj_0400  599280 ..  599290 -  -2.6  -2.72049   TATATGTTGCAATGA                 TAAT AAT ATTA                 TGAGATTTAGTTAAT  39 524
   Ecaj_0396  595885 ..  595897 -  -6.3  -5.19916   AAAACATTGAAAAAA                CTTGA ATC TCAAG                CTGTTGATACGGGAA  80 110
   Ecaj_0392  590882 ..  590898 -  -8.1  -2.69386   AAAGAAGAGAATTTA              TCTAGAA ATA TTCTAGA              AAATGCTATTTAACA  69 265
   Ecaj_0391  589600 ..  589612 -  -3.4  -3.60502   ATATAGACTTTGAAA                CTTG TAGAC CAAG                CTGTGGCAGAATATA  49 217
   Ecaj_0385  571702 ..  571719 -  -8.5  -3.10715   CTCATTAGCACTTAA             CATGAGA AATA TCTCATG              ATCTTCTACATAACA  71 82
   Ecaj_0383 NONE
   Ecaj_0381 NONE
   Ecaj_0382 NONE
   Ecaj_0380  568945 ..  568957 -  -3.5  -4.49352   ATATTAAAATATAAA                TTAAT TAT ATTAA                TAATTATTAAAAATC  58 22
   Ecaj_0379 NONE
   Ecaj_0378 NONE
   Ecaj_0377  565708 ..  565729 -  -7.5   -2.8547   ATTTTGTAGAGCAGA           TAAAGTTAA TGAA TTAACTTTA            TATTGATTTAACTAT  66 329
   Ecaj_0374 NONE
   Ecaj_0373  557721 ..  557734 -  -2.5  -4.55023   TTTAATATCATAAAA               TAATT CCTA AATTA                TATATTAATCAATAT  55 209
   Ecaj_0372  556336 ..  556346 -    -4  -3.17382   AATAATTATATTTAA                 GTAT TTG ATAC                 TCGCATTTTTTTTGT  48 515
   Ecaj_0367  550469 ..  550481 -  -4.9  -4.51994   TGAATTAATAATAAA                TAGTA ATA TACTA                TTGATACAAATATTT  66 468
   Ecaj_0363  541812 ..  541838 -  -3.8  -2.51661   AAGTTAGAACAAATT         TTATGAAAGAAC CAC GTTTTTTCAAAA         TTGTACCATTACTTA  44 38
   Ecaj_0362 NONE
   Ecaj_0361  540498 ..  540517 -    -3  -4.19414   AGAAATTAGAAACAA            TATACTTA TTAG TAAATATA             CAAACAAGCTTTTAA  57 123
   Ecaj_0352 NONE
   Ecaj_0351  526689 ..  526708 -  -3.6  -2.78183   AATCAAATAACTAAT            TATAGGAT ACAG AACCTATA             TTGTGAAAGCAAGAT  45 203
   Ecaj_0350  525379 ..  525396 -  -2.7  -2.97425   TATATAATGTAGAGA             TGTATCT GGAA AGTTACA              GCACTTATGTTAATT  41 103
   Ecaj_0335  502923 ..  502947 -  -4.4  -3.33492   TCATCCAGTCCATAA          TCATATTACT TCAAT AGTAATTTGA          GTATACCTATTGATG  53 77
   Ecaj_0334  500447 ..  500461 -  -5.8  -4.59846   ATTATACAAAAAGAA               TAATGT TGT ACATTA               TTTATTTCAAATAAT  71 447
   Ecaj_0332 NONE
   Ecaj_0331  495930 ..  495942 -  -4.9  -3.21218   ATTCTGTATTAGTAA                GTATT CAT AATAC                AAAAACATATTATGT  53 391
   Ecaj_0328 NONE
   Ecaj_0327  490859 ..  490869 -  -2.6  -3.56092   GTATCATTTCTTAAA                 TTTT TTT AAAA                 ATTGCTCTACAGAGA  45 3
   Ecaj_0326  490368 ..  490389 -  -7.5  -3.47349   TTTTCAAATCTATAA           TTTACTTAT AATA ATAAGTAAA            TACTAGAAATAATAA  70 106
   Ecaj_0325  488408 ..  488420 -  -4.9  -4.25848   AAGCTTTTATCAAAA                TCTAA AGT TTAGA                CTGCTTCATTAAGTG  64 108
   Ecaj_0324  487681 ..  487694 -  -3.9  -4.04157   TCAATAAAAAATGAA               TCTAA CTTT TTAGA                TGTTAAGCTTGAAGA  58 311
   Ecaj_0320  482359 ..  482369 -  -2.6  -4.67234   ATTCAATGTGAAAAA                 TATT TAA AATA                 ATTTGAGAGCAATTG  57 18
   Ecaj_0319 NONE
   Ecaj_0318  479302 ..  479312 -    -4  -3.54424   GGTTATTCTCTTAAA                 TGTT TAT AACA                 TTTTCAAGCGTATTA  51 38
   Ecaj_0316  476554 ..  476566 -    -2  -3.60762   TATTGTTTAAAAAAT                TTCT GATGT AGAA                TATCAGTTTTGTGAA  44 28
   Ecaj_0315  474062 ..  474081 -  -3.7  -4.07885   TATTTTTTCTCAAAA            TAATACT TTAATG AGTATTA             TGAGAACGTTCTTGG  56 501
   Ecaj_0312 NONE
   Ecaj_0311  468555 ..  468567 -    -2  -3.42354   TATTTTAATTGAGAA                TTCT ATACA AGAA                TTTTTTTGAGTTCTA  43 226
   Ecaj_0309  463975 ..  463986 -    -3  -2.78384   TGGGTTGTGATTACA                TGAT TGCC ATCA                 ATGCGACATTAGAAT  40 121
   Ecaj_0306 NONE
   Ecaj_0305 NONE
   Ecaj_0304  453901 ..  453913 -  -4.9  -4.11692   TATGTACCTTTAAAA                CATTA TTG TAATG                TAAGTTTTATGTATA  61 301
   Ecaj_0297  445909 ..  445920 -  -4.4  -3.08187   AAATATGTTATTTAA                GCTT ATGT AAGC                 AATGTTTTATCCATT  50 6
   Ecaj_0296 NONE
   Ecaj_0295 NONE
   Ecaj_0294  442212 ..  442224 -  -4.9  -2.77401   AAAATATTATATAAT                CATTA TCT TAATG                GTTGAATTTAAATTG  51 165
   Ecaj_0293 NONE
        ribH  439761 ..  439781 -  -6.2  -3.70511   AATATCATGGAATAA            GTTCCTTG TATGG CAAGAAAC            CTAGTTGTTGTTTTT  65 86
   Ecaj_0291  439118 ..  439131 -  -2.5  -2.84309   ATATATTAAGATAAG               TAATT TTCC AATTA                ATTTTAAAAATTGTA  40 201
   Ecaj_0290  436132 ..  436149 -  -2.1  -3.34534   TATATTAGAGATTAA             TTTATCA GATT TAATAAA              TATTCAAAGATGGAG  43 76
   Ecaj_0289 NONE
   Ecaj_0288  434743 ..  434775 -  -3.5  -2.61548   TGTTAGTATAACTTA      TGTGTTTTTTTCAAT AGA AATGTAAATAACACA      GTTTATTAAATTAAA  43 195
   Ecaj_0287  433930 ..  433944 -  -3.6  -4.21812   CTGTATCCAAAATAA               TCTAAA TAT CTTAGA               ATTTTATATGAAAAA  58 133
   Ecaj_0281 NONE
   Ecaj_0280 NONE
   Ecaj_0279  424988 ..  425006 -  -2.5  -2.61272   ATATTTGTAAAAATT             TAAACTT TATAT AAGTCTA             GCTTACTCTTAACTT  39 101
   Ecaj_0278  423205 ..  423217 -  -4.9   -4.3255   TTGTTAATTAATAAA                TTAGT TAA ACTAA                TAATATAGTTCAAAG  64 53
   Ecaj_0276  420267 ..  420282 -  -2.6  -2.53822   GTTACTCTACAATAT              TAACTT ATTA AAGTCA               TTTTGTTTAGTAAGT  39 475
   Ecaj_0275 NONE
   Ecaj_0274  418448 ..  418460 -  -4.7   -3.7821   ATCACCAGAACATAA                CCTGC CAT GCTGG                ACATGGCTTGAATTA  60 176
   Ecaj_0271 NONE
   Ecaj_0266  407606 ..  407616 -  -2.6  -2.87334   GTAAACTAAGAGAAT                 TATA TAA TATA                 GTGATAAATAACTTG  40 49
   Ecaj_0262  398772 ..  398789 -  -5.7  -2.97058   AATAGATGTAAACCA             TAATACT TTTA AGTATTA              AAGATTATAAGAAGT  55 110
   Ecaj_0261  396958 ..  396968 -  -2.6  -2.90212   TTACTAGTTGATAGA                 TAAA TTT TTTA                 TCAGTTGATAAGTGG  40 26
   Ecaj_0259 NONE
   Ecaj_0258  391395 ..  391411 -  -6.7  -3.62522   TAATGTGTGTAATAA              TATAAAC TTA GTTTATA              GTGTAGTTTTGTGGT  66 373
   Ecaj_0257  390133 ..  390153 -  -4.7  -5.47218   TTGTATGTAAAAAAA            CACAACAAT GTT ACTGGTGTG            TAAAAATATGTGTTT  79 40
   Ecaj_0256  388095 ..  388107 -  -4.9  -3.47941   TAGTAATGAGCAGAA                TGATA TTT TATCA                CGTGTATTAAGTTGA  56 402
   Ecaj_0254 NONE
   Ecaj_0253  379360 ..  379380 -  -6.3  -3.61356   ATTATTGATTTGAAA            TTTATAAAG TAG CTTCATAAA            CTGCTCCTCTTCCTA  63 6
   Ecaj_0252  377160 ..  377170 -  -5.4   -2.6062   TTTAGCAGACAACAC                 CAGT TAA ACTG                 TTTTGATGTGCATCT  53 1
   Ecaj_0248  370601 ..  370613 -  -7.7  -2.56728   ATTATTTAGATGAAG                GCACT TTA AGTGC                AGCTTTGTCTTCTCG  65 470
   Ecaj_0242  367245 ..  367259 -  -4.4  -3.48064   CTGAGAAGGAATGAA               TAAAAA TTT TTTTTA               TTGTATGTAGATTAG  54 120
   Ecaj_0241  365854 ..  365866 -  -4.9  -3.14878   CCCTCGAATTGAACA                TTGTA ACT TACAA                TATTTAAAAACACAC  53 467
   Ecaj_0240  364989 ..  365018 -  -6.7  -2.81702   TAATATGATTAAGTA       TTATATAAAGTTA TAAT TAACTTTATGTAA        TGTTGAATATTTCAC  61 18
   Ecaj_0239  361421 ..  361443 - -10.7  -2.54193   TAGTACTGTAAGGCA           TGCAGGTTT TCTAC AAACCTGCA           TATCCTTTATACAAT  81 58
   Ecaj_0238  359141 ..  359170 -  -3.1  -5.33848   ATTATAATTAAAAAA       TAATAAATAGTCA ATAA TAATTATTTATTA        TTTTAATATAAAATT  70 188
   Ecaj_0233  349274 ..  349288 -  -5.8   -2.7641   ACAAAATATTAGAAG               TATTAC TAT GTAATA               TTAAGTTGTACTAGG  54 159
   Ecaj_0232  347742 ..  347775 -  -6.3  -3.93288   GGTGAGCTAATTAAA     TGTA-TAGAAATTATG TTA CATACTTTCTATTACA     ACAGTAGTCTTACTT  66 141
   Ecaj_0231  345778 ..  345793 -  -4.8  -2.64973   AGTAATGTGATATTA              TAGTAT ATCT ATACTA               TTTAAAGTTGAATAT  50 165
   Ecaj_0230 NONE
   Ecaj_0229  342944 ..  342954 -  -2.6  -3.67413   TGCATTAATAAAAAT                 TAAT AAC ATTA                 TATCCCATTGTGCTC  47 119
   Ecaj_0228  341418 ..  341430 -  -4.9  -3.06133   TAATTTGGTATGTAA                TTTCA CAA TGAAA                TCTATATTAATACTA  52 384
   Ecaj_0227  340377 ..  340389 -  -3.4  -3.35644   TTGACAATTAGAACA                GATC ATTGA GATC                AGGCTCAGTGAATAA  47 5
   Ecaj_0226  338396 ..  338406 -  -2.6   -3.0263   ATTAGTGCTTTAACA                 TAAA TAT TTTA                 AAGTGCATTGGTTGC  41 414
   Ecaj_0222  335228 ..  335238 -  -5.4  -2.94144   TGCGTATTGAAATTA                 GTGA TAC TCAC                 TTTTCTACAGCTGCG  53 408
   Ecaj_0220  330656 ..  330671 -  -3.4  -2.82987   TGAACATTTATTATA              TATTAT TATT ATAATA               TTATTTTAGTTTCTT  43 438
   Ecaj_0219 NONE
   Ecaj_0218  328292 ..  328331 -  -7.4  -3.92746   TGCATTTTAAAAACA  CACTTAAACTTGATTTAT CAAC ATAAAACAAGTTTATATG   TTATCAAATATGAAG  71 56
   Ecaj_0217  326964 ..  326978 -  -2.9  -3.56594   GTAAATTTGTGTAAA               TTACT AATAG AGTAA               TTTTATTTTGGAATT  45 59
   Ecaj_0214  320833 ..  320849 -  -2.4  -2.78018   ATTTTTTATTAACTA              TATTTA CTTTT TAAATA              ACCTTCTAGTATAGC  39 2
   Ecaj_0213  319465 ..  319485 -  -2.7  -3.76534   TTAAGAAAGTCGAAA            TTACAAA TTTTTGT TTTGTAA            ATATTGAAGATGGAT  47 256
   Ecaj_0210  313821 ..  313831 -    -4  -3.60948   TAAGATATGCTTAAA                 TGTT TTG AACA                 AAATTATATTTAATT  51 99
   Ecaj_0208  311244 ..  311258 -  -4.4  -3.82486   ATGCAACATTAATAA               TAAATA TTT TATTTA               TATCAACTTGCATAA  56 347
   Ecaj_0200 NONE
   Ecaj_0199  298322 ..  298346 -  -2.2  -4.12198   TATAATTTTGTAAAA         CTCTATGC-CA AAGA TGTGTATAGAG          ATAAACTACCAAGCA  50 3
   Ecaj_0198  296689 ..  296703 -  -2.8  -3.64364   AAAGTTATATAAAGA               TCATGT GCT ACAAGA               ATAACTGAAAGTAAA  45 459
   Ecaj_0193 NONE
   Ecaj_0192  289946 ..  289956 -    -4  -3.28878   TAAGAATATTAAAAG                 TAGT ATC ACTA                 AGTGGTTGGTTACTT  48 196
   Ecaj_0184  276910 ..  276924 -  -2.8   -4.2123   TAGTTATTTAATAAA               GGAATT CTA AAGTCC               AACCCTCAATGTCAT  53 469
   Ecaj_0180  271708 ..  271723 -  -3.4  -2.53382   ATTATCGGTAATTGA              TAAATA TTAT TATTTA               TACGACTAATATATT  42 126
   Ecaj_0178 NONE
   Ecaj_0177  268571 ..  268581 -    -4  -3.24488   GTTGTGGAAATAAAT                 TTTG AAT CAAA                 TACTGTTTTGTGCTG  48 21
   Ecaj_0175  265893 ..  265906 -  -3.9  -3.14344   TAGTTTTTTTAGTAA               TGTTA GAGT TAACA                GTATGTCAGAACTAA  48 502
   Ecaj_0173  260375 ..  260387 -  -4.9  -4.01419   GATGAATTAATTAAA                TACAA AGA TTGTA                AAATATTACATTTTA  60 71
   Ecaj_0157  236808 ..  236820 -  -5.5  -3.61535   AAACAAATAGTACAA                CACCT AGA AGGCG                GTTTGATCGATAAAA  59 498
   Ecaj_0156  235663 ..  235673 -  -2.6  -3.29144   CTATCTGTTGTACAA                 TAAA TTA TTTA                 TCATCTAATATCTTT  42 239
   Ecaj_0155  233788 ..  233800 -    -2  -3.19463   TTTATTACTGATGAA                TTCA TCTAT TGAA                AAGTAATATACTGAA  41 216
   Ecaj_0153 NONE
   Ecaj_0152  229410 ..  229431 -  -2.3    -4.731   AACTTATGAATAAAA           TACGGTAAC ATTT GTTACTATA            ATGTATACATGTTAA  56 37
   Ecaj_0151 NONE
   Ecaj_0150  227359 ..  227371 -  -4.9  -3.63895   GTTAATTATGTCAAA                TTCTT TTT AAGAA                ATTATGATTATAACA  56 93
   Ecaj_0149 NONE
   Ecaj_0148 NONE
   Ecaj_0147  224781 ..  224796 -  -4.8  -3.62859   AGCATAATTTTGAAA              TAATGT AAAA ACATTA               TGCAAAATAAAACAT  56 111
   Ecaj_0145 NONE
   Ecaj_0144  217827 ..  217842 -  -3.4  -3.79295   TATCAAAAAAAGAGA              TAAATA TACA TATTTA               ATCTGTGATATTGTA  50 23
   Ecaj_0138  208803 ..  208817 -  -7.2  -4.30809   GAAGATTTATCAAAA               GTGTAA TTA TTACAC               AATTTTGACTTGATT  75 147
   Ecaj_0135 NONE
   Ecaj_0134 NONE
   Ecaj_0133  202512 ..  202522 -  -2.6  -2.58999   TTGTGACATATTAAG                 TAAT TAA ATTA                 GTAAAACAGAAGCCA  39 10
   Ecaj_0132  201527 ..  201541 -  -5.8  -3.00986   AATTATATTAAATCA               TTATAG GGC CTATAA               AATTGATTTTAATTT  55 294
   Ecaj_0131  200443 ..  200453 -    -4   -4.4648   ATTGTGATTAGAAAA                 GTAT AGC ATAC                 TAATTTTGTGGTTTA  60 318
   Ecaj_0129  198433 ..  198449 -  -5.9  -3.38559   ATTACAACCTGATAA              TAGAAAG TAA CTCTCTA              ATGTATAAAACTATG  61 108
   Ecaj_0126  190615 ..  190639 -  -4.9  -3.35679   GCTTTGCACGCAGAA          GGCGAGCGG TTCGAGT CCGCTTACC          TCCACGTTCTGTTTG  55 96
   Ecaj_0124 NONE
   Ecaj_0123 NONE
   Ecaj_0122  188602 ..  188614 -  -3.5  -5.25803   AACTTTTATAAAAAA                TTTTA CAT TAAAA                AAGAGAAATTATCTA  68 34
   Ecaj_0120  184410 ..  184426 -  -2.3  -4.16284   ATATTTGTGAATAAA              TTGAATA TAG TATTCTA              TTATATATAATATAA  50 416
   Ecaj_0117  176779 ..  176794 -  -3.4  -5.83226   AATTGAAGAAAAAAA              TTTTAT GTTA ATAAAA               AGAGGAAATTTACTG  80 429
   Ecaj_0115 NONE
   Ecaj_0114  172875 ..  172898 -  -3.2  -4.03234   TTGTTGTGATAGAAA          TTATTACGAC TGTT GTCATAAGAA           TGCGTGTTATTACAA  55 500
   Ecaj_0111  170269 ..  170284 -  -3.3  -3.00215   AAACTTGTATATATA              TGCTA CACTTT TAGCA               TTAACATGAAGCAGA  45 92
   Ecaj_0110  168583 ..  168614 - -14.8  -4.65895   TTTTCTACTCAAAAA      TTTAGCTTCTATAA AGCT TTATAGAAGCTAAA       TCTTGGTATTTTATA 100 512
   Ecaj_0106 NONE
   Ecaj_0105  164596 ..  164606 -    -4   -3.5511   GGTGATTTACAAAGA                 CTAT CAG ATAG                 CACTAGTGATTCTAT  51 436
   Ecaj_0103  161340 ..  161350 -  -5.4   -3.5764   AATTGTAGCTTTAAA                 GCTA TTA TAGC                 ATTTTCATATTTTGT  59 128
   Ecaj_0102  160150 ..  160160 -    -4  -2.73364   TTGTTACTGTAATTA                 GTTT TGT AAAC                 AGCATAAAACTATTG  44 12
   Ecaj_0101  157870 ..  157882 -  -3.4  -3.96068   CTATCTTAATAATAA                GCAT TTTTT ATGC                TAGAATACTATAATA  52 177
   Ecaj_0099  153903 ..  153920 -  -4.2  -4.21303   AAAAATAATGATAAA             TATGCT TATTTT AGCATA              AATTATATATATCAT  61 191
   Ecaj_0098  152731 ..  152741 -  -2.6  -2.80796   CCTCATTATGTAAAG                 TTAT CGT ATAA                 TTGCACTTACTTAAA  40 71
   Ecaj_0097  151687 ..  151701 -  -2.8  -3.12297   AAAAATCACATAAAG               GGTTTT ACT ACAACC               ATAATTACGATAATA  42 1
   Ecaj_0096 NONE
   Ecaj_0095 NONE
   Ecaj_0094 NONE
   Ecaj_0093  146098 ..  146108 -  -2.6  -3.02096   TTGATGAATGAGATA                 TATA ATT TATA                 GGAATAGTAAAGTAA  41 85
   Ecaj_0092 NONE
   Ecaj_0091  143471 ..  143485 -  -4.4  -2.87146   TTGGTTTAGAACAAC               TTTTTA TTG TAAAAA               TGGTTTCTTTGTTAG  49 524
   Ecaj_0090  140968 ..  140983 -  -3.4  -3.18065   ACTATATACACTTAA              TTATAA GATT TTATAA               ATATATAGTTACACG  46 390
   Ecaj_0087  133163 ..  133173 -  -5.4  -2.90373   ATTAAGAATTAACTA                 GACT TGT AGTC                 AAAATCTACTTATCT  54 353
   Ecaj_0077  122041 ..  122055 -  -3.6  -3.24329   GATGTTTAACCAATA               CAAACA ATA TATTTG               ATTATTAGATTTTGC  48 289
   Ecaj_0073  115283 ..  115311 -  -4.7  -3.29829   CATAGTGTGCTATAA        GCATTATAAACAT CAC AAATTTACAATGC        TTATAGAATGTTGCA  55 127
   Ecaj_0059   75468 ..   75487 -  -5.2  -4.04491   AACTTATAATAAGAA            TATTTATA GCTG TATAAATA             AACGTGTTACTTATC  61 330
   Ecaj_0057   72044 ..   72071 -  -9.2  -2.78725   ACAGTCTATTAATTA        TCCTACTGTACC TGTT GGTACAGAAAGA         TTGAGGATTACTCCG  72 131
   Ecaj_0054 NONE
   Ecaj_0053   66443 ..   66455 -  -4.9  -2.73781   TATAAGTAGATAGGA                TGTAA TTT TTACA                CTACTGGTAAGATTT  50 376
   Ecaj_0047 NONE
   Ecaj_0046   56196 ..   56209 -  -2.5  -4.13304   AAATTATCTGCAAAA               TTATT GTGT AATAA                TCTACTCTCTATTTA  51 180
   Ecaj_0045   53821 ..   53831 -    -4  -3.60627   TTATTTGATTTTAAA                 TGTA TAG TACA                 AATCACAACACGATA  51 473
   Ecaj_0042   50537 ..   50551 -  -2.9  -2.89079   AAGACAATCATTATA               CTTTA GAATA TAAAG               CATTTCTTTTGAATA  40 53
   Ecaj_0041   50025 ..   50047 -  -8.6  -3.05816   TGAGTTGGTAGTTAA           TTACCATTAG CTA CTAATAGTAA           ACTTATGTGATACAG  71 109
   Ecaj_0036   44781 ..   44797 -  -2.3  -3.17416   AAAGCAGGAATAAAG              TGTTCAA CTA TTGAAAA              TATAGTGCCTAAATA  42 179
   Ecaj_0033   39700 ..   39717 -  -4.3  -3.74077   TCTTATATAGGTAAA             TAATATT TGTT AATATTA              TGAATATGTATCAGT  56 169
   Ecaj_0030 NONE
   Ecaj_0029   34022 ..   34032 -  -2.6  -3.25205   TTAATATATGAAAAT                 TAAT TAG ATTA                 CTATTTTATTATAGC  42 26
   Ecaj_0027   30203 ..   30213 -  -2.6  -3.24021   TTTTTAAATACCTAA                 TTTT GTC AAAA                 ATTTTATTATGTTTT  42 200
   Ecaj_0026 NONE
   Ecaj_0025   28727 ..   28746 -  -2.2  -3.27022   TTGATTTGATACTAA            TATAGCAT AAAT ATGTTATA             ATGAATAAACATAAA  41 48
   Ecaj_0024   27229 ..   27249 -  -6.1  -2.83522   AGGTCTTTATCAAAC            CACAGCG ACCTCAA CGCTGCG            TGTCTACCGAATTCC  58 400
   Ecaj_0023 NONE
   Ecaj_0022 NONE
   Ecaj_0021 NONE
   Ecaj_0020 NONE
   Ecaj_0019 NONE
   Ecaj_0018   19440 ..   19472 -  -6.4  -3.13743   AAATTGTATATTGAA      TAGCAAGTAATGCT AATGA AGTATTGCTTGCTA      TTTTTATATAAAGAA  63 384
   Ecaj_0016   16277 ..   16289 -  -4.9  -2.89971   CTGAAGAAGGAATTA                TTCAT CAG ATGAA                AAAATTATCTCCTGG  51 430
   Ecaj_0013 NONE
   Ecaj_0012   12590 ..   12603 -  -3.9  -3.05849   TGTAGCAAATGAAAT               TTTTG AACA CAAAA                GCGGTGTAATATTTT  48 112
   Ecaj_0010 NONE
   Ecaj_0009 NONE
   Ecaj_0008    8728 ..    8739 -  -4.4  -2.75294   TTAAAGGCGGTAAAG                GAGT TGCT ACTC                 TTTTAGGTTCAATTA  48 282
   Ecaj_0006    7412 ..    7424 -  -4.9  -2.99719   CTTATAAACATTATA                TGAAA CAA TTTCA                TTTATGTAAGTATAT  52 97
   Ecaj_0002    1605 ..    1615 -  -2.6  -5.47914   AAAAAGTATAAAAAA                 TTAT ATG ATAA                 AACATGCTATGGGAG  72 54
