# Supplementary material for: Rapid, accurate, computational discovery of Rho-independent transcription terminators illuminates their relationship to DNA uptake
Source: Genome Biol. 2007 Feb 21;8(2):R22. doi: 10.1186/gb-2007-8-2-r22 (PMC1852404; doi:10.1186/gb-2007-8-2-r22)
Supplement: Additional data file 4 — Best terminators found downstream of each of the genes of the 343 organisms studied. [file gb-2007-8-2-r22-S4.zip › Ehrlichia_chaffeensis_Arkansas.bag]

    ECH_0001     974 ..     984 +  -2.6  -2.76483   TATACATAGCATATA                 TTAT AAT ATAA                 ATTATGGTTTACGTA  41 152
        rimM NONE
        trmD NONE
        rplS    2694 ..    2715 +  -2.3  -4.62002   GTTTTAAGGTTTTAC           CTATTTGAA GCTT TTCAGTTAG            TTTTCTCTAATTGCT  57 126
        thrS    5570 ..    5588 +  -2.4   -4.2558   AAAACATTATTAACT             TGTGCTAG CAT CTAGTAAA             TTTTAGTCAGGAGTG  53 11
        infC    6389 ..    6407 +  -6.7  -3.79506   ATATATCAATGTTAT             TGCTCTG GAGCA CAGGGCA             TTATTACCTTTAATT  69 284
         gap   10202 ..   10220 +  -3.9   -2.5955   CCATGGATGATATCA             TGTCTTG TATCC CAAGATA             TACATTATAAAGGCT  46 339
    ECH_0013   11759 ..   11778 +    -8  -3.37869   GATAAAAATAAATAA            TAAGTGTT ACGC AACACTTA             TTAGTAGTTATTTTT  72 26
        dnaX NONE
    ECH_0015 NONE
         asd   15005 ..   15030 +  -3.3  -3.80533   CCACTCTTATTGCAA         GTATATCATAC AAAT GTATGATCAAC          TATTTCTCTTATTTT  54 263
    ECH_0020   18372 ..   18382 +  -5.4  -3.27915   ACAACAGATTTATTA                 GAAG ATT CTTC                 ATTTTCCTTAATATA  56 519
        glyQ NONE
        glyS   21767 ..   21777 +  -2.6  -2.71094   TAGGTAAGTCTTGAA                 TTTT TTT AAAA                 TCGTATATAAATATT  40 34
        dnaJ   23250 ..   23260 +  -5.4  -2.50817   ATTAGACAGTGATTC                 CTCA ACT TGAG                 ATATATTGTCACATT  51 311
    ECH_0027   24922 ..   24933 +    -3  -4.62002   GGTTACTACAGTACC                CTTA TCTA TAAG                 TTTTATATCCTTGCT  62 417
        tlyC   28528 ..   28541 +  -3.9  -3.68988   GTAAATTTGCTGTTA               TATAG AGTC CTATA                TTGTCTTCAGTCAAG  53 304
    ECH_0034 NONE
    ECH_0035 NONE
        nadA   32244 ..   32254 +    -4  -4.73682   GTAATTCTTTGGGAA                 TCAT ATC ATGA                 TTTTCTATTGTCAAA  65 169
    ECH_0039   35123 ..   35157 +  -9.5  -6.11392   GGTTTAGTCTTGAGA     TAGCAAGTGATGCTT TTATT AAGTATTGCTTGCTA     TTTTTTTGTTTATTT 100 47
    ECH_0047   43903 ..   43920 +  -3.5  -3.73144   TAACTAACTGATATG             TACTTTA ATGT TAAGGTA              TTATATTGGTGATGT  52 163
    ECH_0051   47312 ..   47322 +  -2.6  -4.28774   TATGGTGGTACTGTT                 TATT ATA AATA                 TTTTAACTTGAATGA  54 497
    ECH_0053 NONE
    ECH_0054   47695 ..   47711 +  -5.9  -4.68132   TTTTATTACTGATAG              TATAGTC TTG GACTGTA              TTTATTTATATGTTA  73 21
         pgk   49083 ..   49094 +  -4.4  -3.17443   AAGTAATATAAAGTT                CACT TTAA AGTG                 TATGTATTGTCTAAA  51 47
        dapD   52512 ..   52522 +    -4  -2.92389   AAATATGCTAGTCAA                 TTAC TTG GTAA                 TGTGTCACTCAGTTG  45 147
    ECH_0059   52826 ..   52838 +  -2.7  -2.62792   ATGATGATAAAATTC                TAGAG TAC TTCTA                CTATTTGGAATAAAT  40 75
        trmE   54163 ..   54179 +  -8.1  -2.67428   GGTAAATTCTGTATA              GGTAAAT GAT ATTTACC              TGGATTATTAGTGGG  67 17
        recG   57180 ..   57192 +    -2  -3.20218   AATAAAAGTTATGCT                TAGA TGGTT TCTA                TGTAATTTTTAGTGA  42 155
    ECH_0063   58416 ..   58426 +  -5.4  -4.17316   TATAGCTATATGTTT                 GCAT TTG ATGC                 TTATTTTAGAAAAGT  64 44
    ECH_0065   60598 ..   60612 +  -4.2  -3.03441   ACGTGCAAGAGGTGA               CTGGTT CGA ATCCAG               TATTGCCCACTGGTC  50 260
    ECH_0067   61574 ..   61585 +  -4.4  -2.75712   TCATAATTAAATTAA                CAGT ATGG ACTG                 TAATTAAGTGACTAA  48 31
    ECH_0069   62531 ..   62547 +  -4.5  -3.64915   AAGTTAAAGAAAGTT              TTTGTAT TCA ATACAGA              TTATCATTTCTACGA  54 55
    ECH_0070   63110 ..   63121 +  -4.4  -3.71794   GTAAATTTGACTCAG                CCTT TTTA AAGG                 TTTCAATCATTAGCT  56 481
         def NONE
    ECH_0074   66661 ..   66671 +  -2.6  -3.48292   ACTAAGCATTATTTT                 TATA CTT TATA                 TGTTTAATGCTAGCT  46 183
    ECH_0075   67049 ..   67061 +  -3.4  -3.36839   ATCAAGGATATTATT                GCAA GAGTG TTGC                TGTATTATTTGCTAC  47 94
        polA   73705 ..   73715 +    -4  -3.09193   AGGGAATAAAGAGTA                 TAGT GTT ACTA                 TTAGATAAATGTAAT  46 228
    ECH_0081 NONE
         rpe NONE
    ECH_0083   75227 ..   75243 +  -3.7  -4.89477   GTAAGTATTTTTATA              CCTGTTA AAA TAAAAGG              TTTTATTGTTGCGAG  65 424
    ECH_0084 NONE
    ECH_0085 NONE
    ECH_0087   79270 ..   79289 +  -4.2  -3.90316   GCGGCGGATTCACAT            GTTGCGCT AAAT AGAGCAGC             TGTTTTTGCAGAAAT  56 512
        tyrS NONE
        hemA   84276 ..   84293 +  -2.8   -3.8372   GAAAGTGAAAAAAAG             TATAAG TCAAAT CTTATA              TTGTATTCTTCAAAT  51 80
    ECH_0094   84789 ..   84801 +  -4.1  -3.38609   ATTGTATAATAGAGA                TTACC AAT GGTGA                TTAGTATATTAAATT  52 89
        secF   85844 ..   85864 +  -5.5  -3.55133   AGTAGTACAGAACAA            CTTTTTTCC TAA GTAAAAAAG            CTTTTTAATGTTTAG  59 46
        pdhC   89213 ..   89230 +  -7.1  -2.54459   AGATTGCTTATCGTA             CCTATAA ATGA TTATAGG              ATTAATGATAATGTT  60 395
    ECH_0100   89432 ..   89451 +  -2.8   -3.1676   TCTGTGATGCAAACT            GGAGAAGT TAAG ATTCCTCC             TCTTAGTGGATGTAT  43 34
    ECH_0101   89874 ..   89890 +  -2.9  -4.41422   CCCAGGAGCATTAAA              TACGTGT ACT GCACGGA              TTGTTTTCTGTATGC  56 290
    ECH_0102   90241 ..   90262 +  -3.7  -4.08216   GTGTAATCTTACCTC           TCTTAGATC GAGT GATCCAGGA            TTTTCAACGGACTAG  56 109
    ECH_0103 NONE
    ECH_0104   90773 ..   90791 +  -3.2  -3.68222   ACTCTATATTTTAGG             GATTTAGT ATC AATAAATC             TTATTGGAATTCAGA  50 27
    ECH_0105 NONE
    ECH_0106 NONE
    ECH_0108   96788 ..   96803 +  -4.8   -3.1315   TGAGAGATTTTTGTA              CTTATT GTTG AATAAG               TGTTGAAATTGTTGT  53 103
    ECH_0109 NONE
    ECH_0110   97267 ..   97288 +  -5.2  -2.52896   TAGTGTTAAAAAGTC           TCAAGAGT TAATAT ACTCTTGG            TACATTGGGAAGTCG  52 38
    ECH_0111 NONE
    ECH_0113  101328 ..  101338 +    -4  -3.98075   GATTTAAATGTGTTT                 CATT TTG AATG                 TTGTTTAAGTCATGT  54 287
    ECH_0115  102290 ..  102309 +    -5  -3.20307   AGGAGTGTTAGTCAA            GAAACTAC TGTT GTAGTTCC             TGTTGGTAGTGTTAC  53 30
    ECH_0116  103917 ..  103931 +  -4.2   -4.0156   TTTTTATGCTAATTT               CTGTAG TTA CTGCGG               TTGTTATTCCTATAG  58 354
    ECH_0117  104571 ..  104590 +    -5  -3.20307   GGGAGTGTTAGTCAA            GAAACTAC TGTT GTAGTTCC             TGTTGGTAGTGTTAC  53 30
    ECH_0118 NONE
    ECH_0119  106198 ..  106212 +  -4.2  -3.99374   TCTTTATGCTAATTT               CTGTAG TTG CTGCGG               TTGTTATTCCTGCAG  58 355
    ECH_0120  106914 ..  106926 +  -2.7  -3.40403   AAGCTGGTTCAACTG                TTTAC CCA GTAAG                TTATGCTGAAAAAGC  44 62
    ECH_0121  108323 ..  108341 +  -4.6  -4.44914   GTTGGATAATCAAGA             CAGTAAGA TTG TGTTACTG             TTGTTTTATTAAGTA  66 188
        guaA  111114 ..  111124 +    -4  -2.72204   TAGAGTTTGATTGAG                 TCAT TTT ATGA                 GTATTTAAGTTTTAC  44 89
        gltA  112959 ..  112971 +  -3.5  -2.91645   TGCAGAATGTTAACA                TAATT TTG AATTA                TCATTGCTTATTGTT  45 28
        gshA  114951 ..  114974 +  -4.7  -3.55866   AGTAATCATTGTTGT          GAGGTAATA CTTAAA TATTACTTC           TTGGTTTGAATCTGA  56 483
    ECH_0127 NONE
    ECH_0128 NONE
    ECH_0129 NONE
    ECH_0130  120177 ..  120194 +  -5.7  -4.58236   ATACTTGACTGGTGT             TGTTATA ATGG TATAACA              TTTTGCTGTTTTATG  73 300
        atpH NONE
        atpA NONE
        greA NONE
        ribB NONE
        smpB  124143 ..  124159 +  -2.3  -3.74459   TCACTGGTTAGTAAA              TTCTACT TAA ACTAGAA              ATTTTTCTTCATTTT  47 189
        ccmF  129213 ..  129228 +  -3.4   -3.4439   GTTTGTGATGATATA              TAAAAA ACAA TTTTTA               TTCTAAATTGATATA  47 236
    ECH_0138  130545 ..  130562 +  -2.1  -3.68359   AATATGATAACTTTA             TAAGTAA AGAG TTATTTA              TTATGGTTTTACGAC  47 360
    ECH_0140  132739 ..  132753 +  -2.8  -4.62622   CCACTTTTTTTTACT               CTTATG GTA CAAAAG               TTTATTTCTACTTCA  60 321
    ECH_0145  136512 ..  136524 +  -7.7  -4.27886   CAGGGATTAAATAGT                GAGCT CCA AGCTC                TTTGTATATTTCAAC  80 256
        tldD  144958 ..  144970 +  -4.9  -2.63073   AGAAAAAATCATAAG                TACTA ATA TAGTA                ATGTTGTTAGAAGAA  50 151
    ECH_0153  145546 ..  145561 +  -4.8  -4.06866   AATTAAACTCAGCTA              GAAAAA TTTG TTTTTC               TTCTTCTGTTTCTAA  62 438
    ECH_0158  150004 ..  150021 +  -2.8  -4.00742   TTTTGCTATTTTTTT             CATTAT CTAGAA ATAATG              TATTTTAATTTTTAT  50 51
    ECH_0159  151868 ..  151886 +  -8.8  -3.56541   TAAGGATAGAATAGA             TGCTGCCA TTA TGGCTGCA             TTGTATCCTCCTGAT  76 315
        ihfA NONE
    ECH_0163  153983 ..  153996 +  -3.9  -4.36596   TATGGTTGTATACTT               GTAAT TTTA ATTAC                TTTGTTAGTTATAAA  58 183
    ECH_0166  155554 ..  155593 + -14.6  -3.12895   ACTGTAAACTGATAA  TCAAGGTTTAGCTTCTGT GGTG ATAGAAGTTAAACCTTGG   TATGTTAATAAAAAC 100 75
        ribD NONE
    ECH_0170  159971 ..  159987 +  -2.2  -4.80289   ATAAATGGTTGTTGA              CTTCAC AAAAG GTGTAG              TTTTATATGTTTTAT  60 54
        xerD  163577 ..  163587 +    -4   -3.1978   TTTTAATGATATAAG                 CAAA TTA TTTG                 TATTGCTATAAGAGT  47 54
    ECH_0175 NONE
    ECH_0176 NONE
    ECH_0177  170340 ..  170362 +  -4.3  -3.27475   TAACTATCTATTACT          GCAG-AAATA CCAT TATTTGCTGC           TCTTATAGTAGGAAG  52 207
    ECH_0179  173770 ..  173782 +  -2.7  -3.73953   GTGAATTGACTTTTA                TATCT TCA AGGTA                TTTAATAAAAATCCT  48 104
    ECH_0185  176408 ..  176418 +  -5.4  -3.59315   AATTTTCTTTTATAG                 CTTC ATA GAAG                 TTTAGCCATCCTTCA  59 474
    ECH_0188  181237 ..  181257 + -11.9   -4.4458   GATTTTAAAAAAGAA            GCAGCGTTC AAT GAATGCTGC            TTTCTTGTATGTGTA 100 40
    ECH_0189  182680 ..  182695 +  -2.6  -2.82948   AAGTTTACTTCTTAG              TCTAGT GTTT ATTAGA               GTTAATTTATTATCA  41 68
    ECH_0190  182796 ..  182806 +    -4  -4.29829   TAGGGTAGGTTTTTA                 CATA CTG TATG                 TTTCTTAATGATTAT  58 42
    ECH_0191  183208 ..  183221 +  -2.4  -2.84125   GTACAACCATTTTGA               TTGG TGTTAT CCAA                ATTTACCTATATGGC  40 225
    ECH_0193  186171 ..  186181 +  -3.2   -4.7078   TCACGTATTGGAAAT                 GCTA ATT TGGC                 TTTTTCACTAATTAA  62 481
    ECH_0199  190150 ..  190160 +  -2.6  -5.27779   GCATTTGTTAAATGC                 TTAA GTA TTAA                 TTTTTTAATATTGCG  69 314
       rho-2  192075 ..  192093 +  -3.2  -3.42354   GCTAAGGATTTACAT             TAAAATCA TCG TGATTTAA             TTGTGGATTGCAGTG  47 424
    ECH_0202  193314 ..  193336 +  -2.1  -4.60648   TGCAGGGGATGGGTT           CATTTATTA TATAC TAAAAAATG           TTTATTTGATGTTTT  57 144
        thiS NONE
    ECH_0205 NONE
        thiG NONE
      gltX-1  199259 ..  199277 +  -6.8  -4.15932   ATAGAAGTGTTACTC             TGTTAAAG AGT CTTTGACA             TTGTTGTATTTTTAT  73 436
    ECH_0210 NONE
    ECH_0211  201235 ..  201252 +  -4.3  -3.69621   GTGTCAATCAACATG             TAATATA CATC TATATTA              TTTAGGGTTGTAGAT  56 186
    ECH_0214 NONE
    ECH_0215 NONE
    ECH_0216  203895 ..  203908 +  -2.5  -4.12902   AATGTTTCTATAGAG               TAAAT AGTA ATTTA                TTTTAGGGATAATTG  52 23
    ECH_0217  205367 ..  205380 +  -5.3  -3.73088   TTTTATTGTGATGAA               GCTTT GATG AAAGC                TTATTAGTAGAATCT  60 123
        fabD  217007 ..  217022 +  -2.6   -4.6856   GTTTTAGCTAGAAAT              TTTTAG GTTA CTAAAG               TTTTTAAGCTATTTG  58 110
         tmk  217792 ..  217808 +  -5.1  -5.15107   AATGGTATGAATTTG              TGTGTAG GAT CTACACC              TTGTTTTTTTTTATA  81 31
    ECH_0230  219095 ..  219131 + -12.7  -3.03701   TAACACATGGTACTA    CAGTTATATATAATC ATGTATC GATTATATATAACTG    TGTGCTTTGATAAAA 100 38
    ECH_0231  219833 ..  219855 +  -8.6  -3.32647   TTTGTTATTTTGTGG           GATGTTATTG ATA CAATAATATC           TTCATATAGTTGACC  74 227
        secB NONE
    ECH_0234  221863 ..  221884 +  -3.1  -4.92757   GGTAGGTTTTCAATT           TGACCTATAG CTG CTA-AGGTTA           TTTTGTTGTTGCTAC  65 188
    ECH_0237  225203 ..  225217 +    -5  -4.58303   CACATAGAAATTCTT               CCTGTA CTT TATAGG               TTTTGTGGTATTTGC  68 109
    ECH_0240 NONE
    ECH_0241  227013 ..  227023 +  -5.4  -3.84639   TCATTTTTGCTGTTT                 GGTA GGT TACC                 TTGTTATGAATATTG  62 303
    ECH_0243  227988 ..  228004 +  -2.3  -2.87146   AGATATTTTGTGATT              TGCTA TTATATT TAGCA              GTTATTCTCAAGAGA  40 39
    ECH_0244  228453 ..  228463 +    -4  -2.67925   GTACCGTAAATACTA                 CTTT CAT AAAG                 ATTGTGATATCAACT  44 133
    ECH_0245  228591 ..  228605 +  -3.6  -2.94258   CCGTAAATACTACTT               TCATAA AGA TTGTGA               TATAATTAACTTAGT  46 6
    ECH_0246  229717 ..  229731 +  -3.6  -2.91452   GTGTGATCTAAATTT               TCATAA AAA TTGTGA               TATAATTAACCTAGT  45 245
    ECH_0247  230876 ..  230887 +  -5.8  -3.25162   TGTTTTGTATTTAAA                GGGT ATTA ACCC                 TGTATGTTGTTTATA  58 184
    ECH_0248  231916 ..  231930 +  -2.9  -4.46155   AATGAGTAGATATTG               TATAG TCTAT CTATA               TTTTATCGATGTATA  56 244
    ECH_0254  240714 ..  240724 +  -5.4  -3.44586   TTAGTGACTTGATTG                 TCTC CAT GAGA                 TTGTACTGCATTGCT  57 519
    ECH_0260  244403 ..  244413 +  -3.2  -3.34856   AAAAGCCTACAGCAT                 GCTT GAC GAGC                 TTAACTTTATGCTAT  47 95
    ECH_0262  246362 ..  246376 +  -5.8  -3.13164   AAAGAACAGTTAATT               CATAAT TAT ATTATG               TTGCCTAATTAAAGA  58 236
        rnhA NONE
    ECH_0264  250372 ..  250387 +  -4.8  -3.68786   ATATGAAAAGAATTT              GAAAAA TTGA TTTTTC               TGTTTGTATATATGT  58 330
    ECH_0265 NONE
        pyrH  251323 ..  251335 +    -2  -3.01984   ATCCGTGGAGATGGT                TTGT ATACG ACAA                TATATAATTAAGTTA  41 2
         frr  252051 ..  252061 +    -4  -3.32483   AATCTGAATTTATAT                 GTAA TCC TTAC                 TTCATAAGTTTTTTT  49 150
    ECH_0269  253692 ..  253708 +  -3.1  -4.56969   GATAAATTACTTAAT              TTTTTAA GTA TTAGAAA              TTTATTTATGAGGTT  60 311
    ECH_0270  254943 ..  254953 +  -2.6  -3.66844   ATATGATTAGTAGTA                 TTTT AAT AAAA                 TTATTAAAATATAAA  48 192
    ECH_0272  256045 ..  256067 +  -4.2  -4.38141   TGGAGTTTCTAATCC           TGGTTTAAGT GCT GCTTAAAACA           TTGTTTTGTATACCA  64 7
    ECH_0275  258439 ..  258456 +  -4.3  -3.82486   TCATATAGTAAATAG             TTTTTAT TTTA ATAAAAA              TTATTAATATTAGAT  56 168
    ECH_0276  259718 ..  259740 +  -5.7  -3.93092   GTGTTTATTAGCTCC           TACATTAGG ATATA CTTAATGTA           TATTATTTTTGTTGT  66 7
    ECH_0278  261248 ..  261267 +    -8  -3.75169   GTGTTATTTAAAAAA            TTATGCTA TAAT TAGCATAA             TTTAATAAAATAATA  76 405
    ECH_0279  261922 ..  261933 +    -3  -5.52023   AAAAATGCATCATGA                CAAA CAAA TTTG                 TTTTTTGTTAGTAAT  75 481
    ECH_0281  263154 ..  263169 +  -3.4  -3.89957   AACGTTTCTCAAAAT              TTAAAA GGCA TTTTAA               TTGTTAATTATTAAA  52 455
    ECH_0282  264227 ..  264246 +  -5.1   -3.4684   ATTAAACAAATGGAT            TACGTAA AATAGA TTACGTA             TTGGTTAATGTTATC  57 177
    ECH_0284  268527 ..  268537 +  -2.6  -4.91194   AAAAATGATACTTTT                 TATT AAT AATA                 TTTTATATTTATTAT  61 73
    ECH_0285 NONE
    ECH_0286  269929 ..  269947 +  -2.4  -3.03159   AGTATTCTTTTTGTA             GTACCATT TAT AGTAGTAC             TGTTAGCAGGATTGG  41 25
    ECH_0287  270624 ..  270635 +    -3  -4.86133   TTCTAGTAGTAAATT                TCTT GCAG AAGA                 TTTTTAATATATGTA  65 400
    ECH_0289  272709 ..  272731 +  -3.3  -3.02803   TGTTAGTAGATATGT           CCCAGAGTC TACAT GTATCTGGG           CTTATTTCATCTGCT  46 396
        hisS NONE
    ECH_0292  278271 ..  278283 +  -6.3  -3.04404   AGAAAGTCACATTCT                GCTTT AAA AAAGC                CTTTATCCTTGCTCA  59 39
    ECH_0294  280402 ..  280418 +  -5.2  -2.97662   GTGCTTGATAGATGA              TACAAG GAATG CTTGTA              ATTTCATATCTTTGA  54 50
    ECH_0298  283904 ..  283943 +  -6.7  -4.57057   TAGAATCATGTAATG  CGCTATAAATATTTTTA TTATAT TAGAAAAGTTTATAGCG   TTCTTTTTATAATAT  78 38
    ECH_0299  286371 ..  286387 +  -5.3  -3.32832   GTTATTTTTAATAGA              TATAAAA AGA TTTTATA              TTAAGTATTTTTGCA  57 194
    ECH_0300  287906 ..  287920 +  -3.6  -4.32201   TTAAAAATTGTGTGT               TTGAGT GAA ATTCAA               TTTTCACTTGATTGG  58 322
    ECH_0306 NONE
    ECH_0307  296393 ..  296404 +    -3  -2.72977   ATAAGCTTATTAGCT                GATA GCAT TATC                 TAGTGTATGTCAAAT  42 37
        rpsF NONE
    ECH_0309 NONE
        rplI NONE
        glyA  299148 ..  299173 +  -3.5  -3.40444   AATGATATTTAAAAA         TGTAAATAA TTTAGTTT TTATTTACA          TACTTTTTTAAATGT  49 55
    ECH_0312 NONE
    ECH_0313  301450 ..  301466 +  -2.3  -4.79826   TTAATTTACTATGCT              TAGACTT ATA AAGTTTG              TTTTTAGTGGTGTAT  60 124
    ECH_0314  302048 ..  302066 +  -3.2  -3.27259   TGTAAAGATTTTAGT             CATTTTTT ACT AACAAATG             TTAATACTGTCTGTA  45 287
        sdhA  304002 ..  304013 +    -3  -3.58133   AAGAGTATATTAATA                CTAT CTAT ATAG                 TTATATGGTGGTTAT  48 28
    ECH_0316  305259 ..  305277 +  -4.7  -4.07687   GAGTTGGAAGAAATC             CTTTATA AGGAA TATAAAG             TTTTAGACAAAGGAT  61 464
        thyX  306316 ..  306328 +  -4.9  -4.54449   TTTAGTTCTATTTAA                TTATC TAC GATAA                TTTTATATGAGATGT  66 279
    ECH_0318  307926 ..  307955 +    -8  -2.99947   TTTCTTCTATATTAC       CTGTATCTTCTG ATAATC CGGAAGATATAG        TATCTATGCCAGTTG  70 355
         gmk  311753 ..  311792 +  -2.5    -4.015   TTTATAACCTAACGT  TATTATTTATTTTATTA AGTAGA TGATAAAATAAAAAATG   TTATTTACTAAATCC  50 58
        folD  313329 ..  313357 +  -2.5  -3.06737   TGTAGAGGTATGTAG        TACTTTCTCTTAT TCT ATAATGGTAAGTA        TATTAGAAATTAATA  42 196
    ECH_0335  325572 ..  325584 +  -3.5  -3.52021   TAATATAAGTATGTC                TTTAA GTT TTAAA                TGTTGTGTTTAATAT  50 198
        gshB  327081 ..  327094 +  -3.1  -4.05172   ATTATTTTTTATTAT               CTCTT AGTA AAGGG                TTATGTTTTAATTTG  54 361
    ECH_0337  328288 ..  328298 +  -5.4  -3.48105   ATCCGTTTGGATGTA                 TAGG AAT CCTA                 TGTTTGATAAATTAA  59 108
    ECH_0338  328450 ..  328462 +  -4.1  -2.55484   GTACACTGTGTTTTG                TGGTG TTT CATCA                GTATTGTAGGTAATT  47 4
    ECH_0339  330024 ..  330044 +  -6.3  -2.81642   ATTTGTGTAGTTTTT            TACTAGTTT CTA AAATTAGTA            TGTCATAGCTGATAT  58 156
    ECH_0341 NONE
    ECH_0343 NONE
    ECH_0344  335395 ..  335409 +  -8.6  -3.66784   GTACTTCTGTCTTTG               TGGATG CTT CATCCA               TTATATTAAAAGTAG  79 333
    ECH_0347  338220 ..  338232 +  -6.3   -2.9244   TGTAGTAGTTTATTA                CCTTA TGC TAAGG                TGTGGTAATTTTAAT  58 84
    ECH_0348  339035 ..  339047 +  -4.1  -4.00347   TTTACGTTTTTTGAT                TCTGT AGG GCAGA                TTAGTTTTTATTTAT  58 206
    ECH_0349  339417 ..  339429 +  -4.9  -3.56558   TTCTGTGTGTTAGAT                TACAT TGC ATGTA                TTGTATGAGTTATGG  56 229
        glpX  348049 ..  348065 +  -2.9  -2.76936   TGTATGTTAATAATA              CTGTTCC TGA GGTATAG              TGGGTTATTTTAATG  41 9
    ECH_0357  348275 ..  348285 +    -4  -3.74693   TATCTGATACATAGG                 TATG AAA CATA                 TTTCATAAACTAACA  52 27
    ECH_0358  348479 ..  348489 +    -4  -3.75169   TATCTGATACATGAG                 TATG AAA CATA                 TTTCATAAACTAATA  52 34
    ECH_0360  350760 ..  350770 +  -2.6   -4.2757   GTTACTTAAAGATAT                 TAAA TAA TTTA                 TTGTATTTTTTTAAA  54 19
    ECH_0361  351125 ..  351139 +  -3.6  -3.44672   GTTTACTTTTTGTGT               TAAGCT AAT AGTTTA               TATATTTTGATGAAA  49 206
    ECH_0362  352242 ..  352258 +  -3.7  -3.54721   TTTTTTGGTATTACT              GCATATA CAG TATAGGC              TTATATAAACTTTTG  50 315
       groES NONE
    ECH_0365  355519 ..  355548 + -11.5  -4.40882   TTCTATATTGACTAA       TGGGGTAAAGTCT TTTA AGACTTTGCCCCC        TTCTTTTAGTTTATG 100 54
        clpB  360214 ..  360224 +  -5.4  -4.25283   TAATTTCCTAAATTG                 TCAG TTA CTGA                 TTTTCCTGAACCAAT  66 444
        pepA  362530 ..  362541 +    -3  -4.15657   CTATTGTAATAGTGT                TTTG TTAA CAAA                 TTTATATAGTTATGA  54 42
        purN  363261 ..  363275 +  -3.6  -3.68647   GGAATTGTTGCATAT               GTTTTA TGA TGAAAC               TATTTAATTCTTTTA  52 4
        lipB  364171 ..  364181 +    -4  -3.18268   CAAGAAAAGTTTAAT                 GAAA TTT TTTC                 TAATTTTAATTGAAA  47 2
    ECH_0372  364724 ..  364738 +    -5  -4.10161   TTTAGATTATGATTT               CTGCTT TGT AAGTAG               TTTTGCCAGATACTA  61 396
        fumC  368818 ..  368845 +  -2.2  -3.33162   AACTTGTTTAATAAC        TAACA-GTGTTGA CAG TTAATACGTGTTA        TTATAACATGAAGTA  43 55
    ECH_0377  369608 ..  369624 +  -3.1  -4.38843   CCGTACTGTCGATAT              TTTTATA AAG TATGAAA              TTTGTTGCTCTTTTG  58 432
    ECH_0379  374930 ..  374946 +  -3.8  -3.11329   GATGATTTATTTTAT              TATAAC AACAA GTTATA              TGTCTGTATGTCTTT  46 118
    ECH_0380  375611 ..  375630 +  -2.8  -4.92314   TACTAAATCCTATAC            CTGGATCA ATAA TGATTCTG             TTTTTATCAATTCCT  63 438
    ECH_0383  378516 ..  378526 +  -2.6   -4.4767   TTATATCTTGATGAA                 TAAT CCC ATTA                 TTTTATGGTAAATAC  56 241
         qor  380231 ..  380255 +  -2.9  -2.78463   ATGTTTTATAAGTGA          GCAAAAAGATA TTT TACCTTTTTAC          TATGATAAGAAAAGT  41 41
    ECH_0386  380867 ..  380877 +    -4  -2.83233   GTTGAGATTTTAGAT                 TTTC ACA GAAA                 TCATTGATATCATTG  47 293
    ECH_0388 NONE
    ECH_0389  384869 ..  384882 +  -3.9  -3.14963   CAATATTTACTGGAT               TATTG AAAG CAATA                TTCAATGCTTATGGG  47 237
    ECH_0390  385898 ..  385910 +  -3.5  -2.97475   ATCAGCTTTAAAGCG                TATAT GTT ATATA                ATTTGTAATGCAAGA  46 159
    ECH_0391  386858 ..  386870 +  -3.4  -4.96501   TATTGGTTAAGTTTA                CTCT AAAAA AGAG                TTTATTTTTGTCAAC  66 354
    ECH_0392  388184 ..  388196 +  -2.7  -4.09509   AGAAATACTTAGCAT                TGTTT AGT AAGCA                TTTATGTAGATTGAT  52 69
    ECH_0393  388528 ..  388543 +    -4  -4.47307   GAATCTGATTATGAT              GGTAAC TACT GTTATC               TTTTGATATTACTTT  60 41
    ECH_0394  388998 ..  389013 +    -4  -4.47307   GAATCTAATTGTGAT              GGTAAC TACT GTTATC               TTTTGATATTGCTTT  60 4
       tuf-2 NONE
        rpsJ NONE
        rplC NONE
        rplD NONE
        rplW NONE
        rplB NONE
        rpsS NONE
        rplV NONE
        rpsC NONE
        rplP NONE
        rpmC NONE
        rpsQ NONE
        rplN NONE
        rplX NONE
        rplE NONE
        rpsN  404395 ..  404413 +  -3.9  -3.27923   CAATTGGACAAATAC             CTGGATT GACTA AATCTAG             TTGGTAATATTGAAA  47 0
        rpsH NONE
        rplF NONE
        rplR NONE
        rpsE NONE
        rplO NONE
        secY NONE
         adk NONE
        rpsM NONE
        rpsK NONE
        rpoA NONE
        rplQ NONE
        pheT  413970 ..  413987 +  -5.7  -4.61824   TTATAAAATAATATG             TATTAAC ATAT GTTAATA              TTTTAATTATTATTA  73 418
    ECH_0435  416094 ..  416106 +  -2.7  -3.80511   CCGTTTACTTGTAAT                GTATG GAA TATAC                TTATTCATGATTTAT  48 86
    ECH_0436  416742 ..  416753 +    -3  -3.28712   TCAATATAAATGTTA                CTTA AATA TAAG                 TTGTGGCAAAAAAGA  45 85
    ECH_0437  416899 ..  416910 +    -3  -3.32844   CAACATAAAATGTTA                CTTA AATA TAAG                 TTGTGACATAAGAAG  47 70
        ubiA NONE
    ECH_0442 NONE
        dapB  421441 ..  421454 +  -3.1  -4.08651   TGTCAGATATGATGG               CTGCT GTAG AGTAG                TTATTTAATTAGGGT  54 12
        pstB  422335 ..  422345 +  -3.2  -3.06796   GCTAATGAAAGTAAG                 GCTT AGA AGGC                 TTGGATAAGATACAA  44 125
        rpmF NONE
        plsX NONE
        fabH  426307 ..  426323 +  -6.6  -2.84794   GAAAATGATATTGCT              TGTGCA CACAT TGCACA              TGGTTCTAAGGTTAC  61 276
    ECH_0450  427358 ..  427376 +  -3.2  -3.86346   ATATGAGTAATGAAG             CATAGTAA TTT TTAGTATG             TTTATCAAGCAATAA  52 258
        dnaB  429074 ..  429096 +  -2.8  -5.69473   CAAAATATAATCCTG           CAGATTTTAA TTT TTAAAATTCG           TTTTTTTATACTGTG  74 9
    ECH_0452  431288 ..  431322 +  -3.1  -3.13163   GTAATAATGATTTTG    TTTTAGGTAGTCATAT TCTG ATA-GTTTACCTAAAA     TATATGTTCATAATA  45 246
    ECH_0453  431500 ..  431520 +  -3.3  -3.83006   TTGTTTTATAGATGA            TCATATACT TAT GGTTTATGA            TTCTTAGTTAAATGT  50 59
    ECH_0456  433790 ..  433805 +    -9  -2.75239   TGGTAACGCGGGTTC              GACTCC CGTG GGAGTC               ACTTTTGTTCTTTCT  72 145
        nrdA  435866 ..  435881 +  -4.7  -2.71744   TGTTCTTCATTATTT              GCAGT TAGTAT ACTGC               TGCTATATCATACTG  50 65
    ECH_0460  437384 ..  437394 +  -6.8  -3.08073   GTGGATATTGTAAAT                 GTGG TGA CCAC                 TCTATTAGAGATGAT  62 65
    ECH_0463 NONE
    ECH_0464  442202 ..  442213 +  -4.4  -3.32936   ATCGTTGTATGTGTT                TAGC TAAA GCTA                 TGTATTGTTAATTTA  52 41
         tkt  444358 ..  444374 +  -8.1  -3.66401   GAATTCACAGAGCTT              TAGCAAT TAT ATTGCTA              TGTTTAATTTATCCA  76 150
    ECH_0466 NONE
    ECH_0467  445411 ..  445430 +  -3.6  -3.62875   GAGAAACAAACGTGT            GGTAATAT AAAA ATATTTCC             TATTATTGTTGTATT  50 276
        mrpC  446481 ..  446510 +  -3.1  -4.19215   AAGGAAATACGTAGA       TAAACAAATAG TTAATGTT TTATTTGTTTA        TATTTTTTGAGTGTA  54 23
    ECH_0470  448435 ..  448450 +  -4.8  -2.81072   TTTTCACATATTTAA              TTCATA AATT TATGAA               CTTGTGTTAAATGGG  50 26
    ECH_0471  450440 ..  450450 +    -4  -2.66731   AAGAAGGATAGCAAA                 TAGT ACT ACTA                 CTCTTATTGAGTTAT  44 23
    ECH_0472  450670 ..  450681 +  -7.2  -3.19285   GCAATGGCGGTTTCT                CCCC ATAT GGGG                 TATAGTTTTGTGTTT  67 104
    ECH_0473  451580 ..  451591 +  -4.4   -3.7314   TGAATATCAATAATT                CAAG AATA CTTG                 TCTATTTTTTCTGAT  56 428
    ECH_0474 NONE
         ffh  455072 ..  455082 +    -4  -4.85129   TAAAAAATTTTATTG                 CATA CTA TATG                 TTTTTGGTGTGTAAT  65 383
         era NONE
    ECH_0477  456973 ..  456983 +  -2.6  -3.25014   TTTTATCTTTAATCA                 TATA TAA TATA                 TTCAATTAATTAATT  43 29
    ECH_0478  457632 ..  457643 +  -4.4  -3.35706   TATTATAAGTATTAA                GCAA CTGA TTGC                 TTATGGCATGTGATT  52 87
    ECH_0479  460313 ..  460327 +  -2.8  -4.43844   TCCAACAAGCTTGTT               TTGCAG TAC TTGCGA               TTTTATCACTCATAG  58 470
    ECH_0481  461192 ..  461205 +  -2.5  -4.07107   TTAATTTATTAATAA               TTATT TGTC AATAA                TTTATACTATGTTAT  52 29
    ECH_0482  462247 ..  462265 +  -2.5  -4.05245   TTATATTAACGAGTG             CGTATTT TGAGT AAATATG             TTTACTTATCTAGTA  52 63
        priA  464508 ..  464520 +  -4.9   -3.2218   TGGGTATAGATAAGA                CAATA AGT TATTG                TTAATGAATATTAAG  53 49
        rpmB  465003 ..  465013 +    -4  -3.75437   AAGTTTCTTTATAAT                 TTGA AAC TCAA                 TTTGATGCACTCATT  52 27
        pccA  470588 ..  470615 +  -2.1  -3.50133   ATTAATAGATATAAA        TTGTGATTGTG CTAAAA TACGATTACAA         GTTTTTGTAAAAGTA  45 105
    ECH_0488 NONE
    ECH_0489  476710 ..  476720 +  -2.6  -3.44289   TGCTTTAAAGATTAT                 TTAA GTG TTAA                 TTAGTTAAATTTGTA  44 440
        lipA  478356 ..  478367 +    -3  -5.55695   AGGTTCAAATCCTGC                TAAG TGCA CTTA                 TTTTTTATGTTATTA  75 439
        sodB  480804 ..  480836 + -12.3  -4.96646   TTTAATGTTGGTTAA      TGATACCTTTTAGTT TTA AGTTAAAAGGTATCA      TTTTTAATTATATCA 100 175
       virB3 NONE
     virB4-1  483766 ..  483778 +  -4.9  -2.68072   AATAATTAAGAATAT                TCTTT ATA AAAGA                GTTGATTATGCTAAA  50 45
       virB6  486371 ..  486382 +    -3  -4.18044   GGGATTAAGTAAGTA                CTTT TGTT AAAG                 TTTGGTTATTTATGA  54 130
    ECH_0497 NONE
    ECH_0498 NONE
    ECH_0499  502124 ..  502150 +  -3.8   -4.1774   CTAAACTTTTACTTC         TATGAGTGCAAT ATT GTTGCAATTATA         TTCTTTATAATTATT  56 192
        engA  508010 ..  508024 +  -2.9  -2.63257   GATCAGCAGTAATCA               CTAAT ACATA ATTAG               TACCTTGTATACAGT  42 314
    ECH_0507 NONE
    ECH_0508  511277 ..  511287 +    -4  -2.64243   TAAGGTAGTTATTTT                 TCAT TGA ATGA                 TACTATAAGGTATAA  44 19
      lpdA-1  512683 ..  512695 +  -2.7   -2.9665   ATGCATGTGAAGCAG                CATTT TTA AAGTG                ATTTATGAGGTTTAA  42 12
    ECH_0510  513855 ..  513865 +    -4  -4.76312   CAAGCGACTTTATAA                 GTTA GTA TAAC                 TTTTTCAGTATTATA  65 88
        infA NONE
         maf  515029 ..  515046 +  -4.1  -3.84406   ATATAACATAATGGT             CCTGTTG TATT TAGCAGG              TTGTTATCATGGAGG  58 288
        rpsB NONE
         tsf  516914 ..  516968 +  -6.2  -5.13741   TTTTATGTAGTTAGT GTATTTTATTATAGTAGCTGTATAA TAATTT TTATACAGTTACTATG-TATAATGC TTTTTATTAGGTTAA  86 126
    ECH_0516  517527 ..  517537 +  -2.6  -2.71937   ATGTTTGTGCAGCGT                 TAAT ATC ATTA                 TAAGTTCTTATGTTT  40 12
    ECH_0517  518394 ..  518413 +  -4.4  -3.26164   AGTTTTTTTTAAAAA            TTATGCTA GAAT TAGTATAA             TATTATAAATAATGT  51 69
    ECH_0518  519601 ..  519616 +    -4  -2.95091   TAATATTATATAAAT              CTGTTT ATGT AAGCAG               TGTATGAATTGAAAT  46 312
        petA NONE
        petB NONE
        petC  522614 ..  522624 +  -2.6  -4.88407   ATAAATTCCTAGTAT                 TATA AGG TATA                 TTTTATTAATTTCTT  61 250
    ECH_0523  524613 ..  524638 +    -7  -4.34008   TTATGGTATTGCCAT         GTAGTAGAGA TTCTGT TCTTTACTAC          TTCTTTTACTTCATA  74 340
    ECH_0525  527194 ..  527223 +  -3.1   -4.2204   ATATACATCATTATA       TTTTTATATTATT TATT AACAATATAAAGA        TTATTTCTTGACATT  56 375
    ECH_0526  528965 ..  528977 +  -3.5  -5.62045   TCTTTCTGTATATTT                TATTA GTG TAATA                TTTTTTATTGTATGT  76 200
    ECH_0529  531957 ..  531967 +  -5.4  -2.93858   AGGAAAAGAATTTGT                 GTGT ACG ACAC                 TATATAAATATAATG  53 54
    ECH_0530  532610 ..  532620 +  -5.4  -3.45536   ACCGTTATGTATCAT                 GGTT ATT AACC                 TTATAAATTAATTAT  57 436
        argS  539133 ..  539150 +  -4.2  -5.40072   CAATGAGACTGTTAA             TCAAAC TGAAGT GTTTGA              TTTTTTTAAAAACAC  78 138
    ECH_0539 NONE
    ECH_0540 NONE
    ECH_0541  544471 ..  544485 +  -3.6   -2.8092   ATAGTAAAACGCTGT               CTTTTG TGT TAAAAG               TGTAATACAATGTTG  45 183
        mraW  545397 ..  545413 +  -6.7  -3.06483   CTGCAAAGCTGAGAG              CTATATT AAA AATATAG              TGTGTACTTTAAATG  62 9
        rplU NONE
        rpmA NONE
        nuoF  550131 ..  550141 +  -2.6  -5.43487   TTATTAACATATCAA                 TAAT TTA ATTA                 TTTTTTATATAATTT  69 138
    ECH_0549  550885 ..  550899 +  -4.4  -5.52384   AAAGCTATAATTCTA               TTTATT AAG AATAAA               TTTTTTTAGTAGAAC  80 87
        nuoJ NONE
        nuoK NONE
        nuoL NONE
        nuoM NONE
        nuoN NONE
         dxr  560228 ..  560242 +  -4.4  -3.02144   TTACTTAACATAGTG               TATTTA GTA TAAATA               TATTAAAGCAAATAA  50 242
    ECH_0558  562078 ..  562090 +  -4.1  -4.16226   CTGTATATAATTTTG                CTTTG ATA CAAGG                TTATGTTTTTGTATG  60 73
        ispG NONE
        tatC  564160 ..  564174 +  -2.2  -2.97902   ATGTTTTGTTACTTG               TAGAAA TGT TTTTTA               TGTGTCATGGTATTG  41 40
    ECH_0561  567443 ..  567453 +    -4  -5.28176   AAATAATCAGGTGCA                 CTAA ATC TTAG                 TTTTTTGTACATAGG  73 148
        nusA NONE
        infB NONE
        rbfA NONE
    ECH_0565  572386 ..  572401 +  -2.6  -3.77905   GCTATAGTTTTAATA              TTACTA TATG TGGTAA               TTGCTTTTATGATGT  51 331
        clpA  575601 ..  575615 +  -4.4  -3.33631   TTAATAATAATCAAC               TTTTTA TTA TAAAAA               TCTTAATATTTATTC  52 260
    ECH_0568  580267 ..  580283 +  -5.2  -3.20858   TCACGATAGACAAAA              TTTGGT TTACT ACCAAA              TTGGTAACTCTGGTG  55 201
    ECH_0569  580546 ..  580573 +  -2.2  -3.96705   TGTTTTCTTATAGAT        AAAAAATGTAAT TTTT ATTATATTTTTA         TTTACATTTTATAAA  49 78
    ECH_0570  581083 ..  581094 +    -3  -3.70902   TCAATATAATACACA                GTAT TGCA ATAC                 TTTGAATATAAAAAA  50 9
        atpD NONE
        atpC NONE
    ECH_0575  585721 ..  585765 + -11.2   -2.8894   CTTAACTATATTATA TTTACTTTAGACAGCATTATA CTAG TATAATGCTG-CTAAACTAAA GTTCTATTCGTTTTA  84 150
    ECH_0576  586335 ..  586347 +  -3.4  -4.70659   TATTCAGGATATTTA                CTTG TTTTC CAAG                TTTTTGCATATCAGA  63 221
    ECH_0578  588439 ..  588471 +  -5.8  -3.43947   TATAATGGATAAATT      TAAATACCATTACT TCTAC AGTAGTGTTATTTA      TATGTTTGTATTATG  60 231
     virB8-2  589579 ..  589600 +  -3.1   -5.1356   TTTTATCTATTTATT           TTCCATAAT AATA ATTATGTAA            TTTTTATTGATAAAA  69 412
    ECH_0581  591167 ..  591180 +  -5.3  -2.73781   CTTCTTTATATAATG               TAGGA TTTA TCCTA                TAATCTGTAATTCTA  52 268
        miaA  596396 ..  596407 +    -3  -5.59879   TTGTAGCCTTTACAA                TCTA CATT TAGA                 TTTTTTATATTTGTA  75 110
    ECH_0590  597206 ..  597216 +  -2.6  -3.83844   CTTAATAGTATTTAA                 TTTT TAA AAAA                 TTGTTAATTAGTAAA  50 95
    ECH_0592  599160 ..  599176 +  -3.7  -4.27686   TCTATACCTAATGCA              CATGC TGATAAT GCATG              TTTTGCATAATTTTC  58 221
    ECH_0596  602137 ..  602161 +  -2.1  -2.90992   ATTATTAATTGAGTG          GTGACAAAGCT ATG AGCTTTGATAA          TAGTTTAGAAGAGTT  40 47
        prfA  603711 ..  603721 +    -4  -3.47078   TTTTGACGGATAAGA                 TTTG TGG CAAA                 TTGTCATATCCAATA  49 509
    ECH_0600  606942 ..  606952 +    -4  -6.04378   ATAAAAAAAACTAAA                 GAAT TCT ATTC                 TTTTTTTTATAATTT  86 522
      gltX-2  612004 ..  612022 +  -3.2  -3.93038   GGATTGACAAGTCCT             GTTTCA CAAAAAA TGAAAC             TTTCATCTTCAGATA  52 235
    ECH_0606  612573 ..  612585 +  -3.5  -3.65514   AAATTATTAACATTT                TATAT AAA ATATA                TTAATTTACTTTAAA  50 168
    ECH_0607  613633 ..  613646 +  -3.9   -3.2614   ATTGTTACAATACAG               TACTA TAAT TAGTA                TTACTATAAAAACTA  47 64
    ECH_0608  614171 ..  614190 +  -5.2  -3.64812   GGTAATAAGTATAAG            TAATATAT AATT ATATATTA             ATTTTTTAAGTAAAA  59 258
    ECH_0609  615367 ..  615380 +  -3.9   -3.7574   AAGTATAGAATATGT               GTATT TAAT AATAC                TATTTTACTCATCAA  52 66
    ECH_0611  617726 ..  617737 +    -3  -3.28924   GAAGACCATCGACAG                TACA ACAA TGTA                 TTATGCAGAAACCTG  45 187
    ECH_0612  618388 ..  618398 +  -5.4  -3.61589   ATGTACACGTTAAAT                 TCCT AAT AGGA                 TGCTTTTTTTTAGAT  59 28
    ECH_0613  619253 ..  619265 +  -3.5  -3.98907   TAAAAAATAATACCT                TTATA TCA TATAA                TTATTATGATTTTTC  54 258
    ECH_0614  620076 ..  620134 + -12.4  -4.55826   TATCAAATAAAATTA -AAAAGATAAATGGGAAAAAATTGCTAA CACAC TTAGCA-TTTTTTCCCATTTATCTATTG TTTTGATATTTTCAG 100 99
        pyrB NONE
        truA  630544 ..  630556 +  -3.4   -3.6682   TTAAAGTTTTATACA                GTAC AAAAC GTAC                TTTCGATAAATAAAA  50 37
    ECH_0628 NONE
        iscS NONE
        iscU NONE
    ECH_0631 NONE
        hscB NONE
        hscA NONE
    ECH_0634 NONE
    ECH_0635 NONE
    ECH_0636  642919 ..  642929 +  -2.6  -4.06384   TTCAAATAGTTATAG                 TTAA TTA TTAA                 TTTATCATATTAAAA  52 46
    ECH_0639  644853 ..  644867 +  -4.2  -5.39755   ATTATGGCTGTTTGC               TGCTTG AAT CAGGCG               TTTTTTATAATTATC  77 309
    ECH_0643  648089 ..  648101 +  -4.9  -3.28791   AAATTACCATAATAA                TCATA ACT TATGA                TTATAAAAAACACAT  53 13
        ksgA  652442 ..  652468 +  -3.8  -2.96538   ATTTTTTAACTTGAT         ATGGAACAATAA TCT TTATTTTTCCAC         TCTGTGATAAATTAT  47 494
        rpoH  671477 ..  671499 +  -2.8  -2.54745   TAAATCTTGGATTTT           TCTTATTTAT CAC ATAAATACGG           CCTTTTCTGCGTACA  40 378
    ECH_0659 NONE
    ECH_0660 NONE
    ECH_0661 NONE
    ECH_0662  673671 ..  673687 +  -5.3  -3.24411   GTAATTTTTAATAAT              TATTAAT ATA ATTAATA              TATATTTAAAAACAT  55 20
    ECH_0663 NONE
    ECH_0664  675083 ..  675095 +  -4.9  -2.70143   TTTAACTTAAGAATA                TACTT TAT AAGTA                TAGTATACTTACACT  50 36
    ECH_0665  677021 ..  677053 +  -2.1  -4.69326   CTAAATATCTCTAAT      TCTGATATTAATTGA TTT TCAATTAAACTCACA      TTTTGTATTAAATCT  59 452
        fabG NONE
    ECH_0670  684166 ..  684184 +  -2.4  -2.62184   TACTCTACCACTGAG             CTACTTAG CCC CTAGGTAA             TCATATAACACACGA  39 81
    ECH_0672 NONE
    ECH_0673 NONE
    ECH_0674  685753 ..  685766 +  -3.9  -3.61178   TTTTCTCTTTCAGAC               TTATG AAAA CATAA                TTTACCATCCATAAC  53 377
        argG  691403 ..  691419 +  -3.7  -4.20516   GTTGCTGTTTCTGAC              TCTAGTG TAT TACTGGA              TTTATTCGCTACAGG  58 463
    ECH_0689 NONE
        lepB NONE
        nuoI  700704 ..  700717 +  -2.5  -5.71983   ACTTTTAAAATCAGT               TATAA CGTT TTATA                TTTTTTTGTCATTAG  74 108
    ECH_0696  704892 ..  704909 +  -2.8  -4.20118   CAGAGAATCCCAGGT             TTTCTA TAAAGT TAGAAA              TATTTTTTCAATATT  54 82
    ECH_0700  709068 ..  709084 +  -2.2  -4.42238   CCCAAAAGGTATTTG              CTCTTG ATCTA CATGAG              TTTTAGTTACCCTAA  55 268
        gatA NONE
    ECH_0704  714871 ..  714881 +  -5.4  -4.76963   TTTATAGCTTGCGTT                 CCTA ATA TAGG                 TTTTGTATTCTATAA  74 222
        prfB  716275 ..  716285 +    -4  -2.86343   AACCCAAAAAAAACA                 GAAA TCT TTTC                 TATAATAATTGGAAT  47 193
    ECH_0711  721537 ..  721547 +    -4  -2.86343   AACCCAAAAAAAACA                 GAAA TCT TTTC                 TATAATAATTGGAAT  47 513
    ECH_0730  740884 ..  740901 +  -4.3  -2.71912   ATTTTTTGTCTGATA             TATTAAA CACG TTTAATA              CTTATATGCGTATAC  48 210
    ECH_0731  743221 ..  743251 +  -2.7  -4.27026   TAGCTTAGTTGTAAT       TTACCAAGAAT CACATGACT ATTCATGGTAA       TATTTTTATTTACAA  54 435
    ECH_0734 NONE
        trxB  746542 ..  746552 +    -4  -4.07772   TTACTTAGTTTAGCC                 TCTT CTA AAGA                 TTCATTTTTTATTTC  56 75
    ECH_0739  748540 ..  748552 +  -2.7  -3.22106   CTATTATCAATGATT                TTCTT TAT AGGAA                TTAAATTAGATTATT  43 9
        proS NONE
        acpS  751188 ..  751205 +  -5.7  -3.28966   GTTGCACGTAAGGAA             TACAATA TGTA TATTGTA              TATGTCTTTTCCTCG  58 405
    ECH_0744 NONE
    ECH_0745 NONE
    ECH_0746  753778 ..  753796 +  -6.8  -3.07113   TCATGCGTTATATGA             TTACTTAG GGG CTAAGTAG             TTCAGTGGCATAGTA  62 7
    ECH_0749  754286 ..  754314 +  -6.2  -4.15044   AGCTTAATAGCATCC        GATAAAGATATT TGTTC AATATCTGTATC        TTTCTTCAAAGCAAC  68 248
    ECH_0752  758697 ..  758717 +  -6.2  -3.64871   ATTCTCTTCTTTTCT            TGTGCCAA CCATA TTGGTACA            TTGCTATTTTATTTT  64 68
    ECH_0754 NONE
    ECH_0755  762486 ..  762506 +  -4.1  -2.69799   AAACTTGATCTAAAC            TCGTTTTTA CAA TAAAAACCA            TAATATCTAAACTAC  48 79
       cutA1  762960 ..  762973 +  -5.3  -3.49209   ACAACTGTCTATATA               GTAGA GAAA TCTAC                TTATAAGTTTACTAT  59 130
    ECH_0758 NONE
    ECH_0759  766003 ..  766023 +  -2.7  -3.60048   CAATAAGTAACGTAA            CTATTAT CGAAATA ATAATAG            ATTTTTTCACAAAAC  46 111
        rpoD  768049 ..  768062 +  -3.9   -2.9696   CAAGAAAGCTTAGAG               GATTT TTCT AAATC                TATCTAATAATGATT  46 15
    ECH_0763 NONE
    ECH_0764 NONE
    ECH_0765  773408 ..  773432 +  -3.5  -3.34239   AAATGCTTCTTCCCA          TGTTCCTTCTG TAG CAGCACGAGCA          TATTCTGTAACTCTA  48 339
    ECH_0767  776790 ..  776806 +  -2.3  -4.09511   CAATTGACTTATTTC              TTGATTA TTA TCATCAA              TTTTAAACCAATCTT  52 356
    ECH_0771 NONE
    ECH_0772 NONE
    ECH_0773  786117 ..  786135 +  -2.4   -4.1466   TTAATGAAGTAATAA             TATACAGT AAA GCTGTAGA             TTTTCAACATTAAGT  51 510
    ECH_0778  793018 ..  793030 +  -3.5  -2.63596   CATAACATTCGATTT                TTAAT TAC ATTAA                TCCTATAAACTACAA  44 200
         psd NONE
    ECH_0780 NONE
    ECH_0781  796445 ..  796457 +  -4.9  -3.89501   ACTACTAATAAAATT                TACAT GGT ATGTA                TTTATACCCATATTA  60 291
    ECH_0782 NONE
      ribE-2  798739 ..  798751 +  -3.5  -3.30441   AATTACATAACAAAT                TTTTA AGT TAAAA                TTATGAAAGATAATA  49 15
    ECH_0784 NONE
        uvrA  802720 ..  802730 +    -4  -3.63298   ACAAATACAATATTC                 TACA CTT TGTA                 TATTGTTTACTTAAG  50 327
        nuoA NONE
        nuoB NONE
        nuoC  805761 ..  805773 +  -4.9  -3.31726   ATAATATTTTCATAT                GATTT TCC AAATC                TGTTATATAAAAAGA  54 424
    ECH_0795  812621 ..  812632 +    -3  -3.20109   TTAATTAGAGATTTT                TAGA TTGC TCTA                 TTGCATAATTTTCTA  45 37
        rpoZ  813103 ..  813118 +  -6.2  -2.83163   AACAATACAAATTCT              TAGTAG AACA CTACTA               CTTGTATTACTAGTA  58 23
    ECH_0797  813809 ..  813821 +  -3.5  -4.61231   AACTAATTAGATTGA                TTTAA AGT TTAAA                TTTTTACAAATATAG  62 65
        thiC NONE
    ECH_0799  815785 ..  815795 +  -2.6  -2.99216   TGTGCATCAACATTA                 TAAT TAA ATTA                 ATTTATCCATTCCTT  42 64
    ECH_0802  817652 ..  817672 +  -6.9  -4.72272   ATTCCTTATCAATAA            TCATAGCAA TTT TTGCTCTGA            TTTTTAATCAAACCA  78 149
    ECH_0803  818834 ..  818850 +  -6.7  -3.13504   TACTAAATTTTGTAT              TTATGAT AAT ATCATAA              TAGTTTTACTAAAAA  63 171
         hup  819474 ..  819491 +  -3.3  -4.78572   GCCTATGTTTCGTTG             GTAGCAG TATT CTGCAGC              TTTTATTACTTGAGA  66 205
    ECH_0807  821929 ..  821967 +  -3.3  -4.09353   TAATATAACTTTGTA  CATAAAACGTATCA-ACT AAAA AGCATGAAACGTTTTGTG   TTATATTTTTAAGTG  54 41
         ssb  829173 ..  829186 +  -2.4  -3.57808   CACTATACCATTAAT               GTTC ATATCA GAAC                TCTTTATAAGTTACC  45 98
    ECH_0817  830788 ..  830801 +  -3.8  -3.40307   AAATAACTTTGAAAA               GCCA GTGTTA TGGC                ATTTTATTAAGTACA  49 35
        hemB NONE
        nadE  838881 ..  838893 +  -3.3  -3.08508   TATCTAGGACTGATT                GTGGG AAT CCTGC                TAATTTTGCAACATG  46 503
    ECH_0825 NONE
    ECH_0826 NONE
    ECH_0827  842998 ..  843010 +  -6.3  -3.35992   TAGCTTTACCAACAA                TGAAC ATA GTTCA                TTAGTTAACATGCAT  62 9
        dapA NONE
    ECH_0830 NONE
    ECH_0831 NONE
    ECH_0835 NONE
    ECH_0836  854693 ..  854712 +  -3.6  -3.53791   GATCAATATAAACAT            TGAATACA TAAC TGTACTCA             CTTTTTATAAATATT  50 339
        miaB  856400 ..  856412 +  -4.9  -3.86944   AAAAACAGATATCCA                TCTAA CAT TTAGA                TTTACTAATTGTGAA  60 285
    ECH_0842  861458 ..  861468 +    -4   -3.1211   TGACTAAAAAGTCCA                 TAAG TAT CTTA                 TTACATAATATAATA  47 248
    ECH_0846 NONE
    ECH_0847  866099 ..  866117 +  -3.3  -3.16982   TACAATAGTCTGTAA             TTTTATA AGCAC TATAAAA             CTTTATTAATATGAA  45 135
    ECH_0848  867354 ..  867368 +  -4.3  -2.87541   ACGTGGCGCGTGAGT               GCTTA AATAC TAAGC               TAGTTACTTGTAGGT  48 496
    ECH_0849  870886 ..  870919 + -11.2  -3.79138   ATACAACATAGAAGG     CCTGAATGAAATTG TAAAAC CAAGTTCATTCAGG      TTTCCTAAATCTCTT  91 45
    ECH_0851 NONE
        purB  873793 ..  873803 +  -2.6  -3.03771   ACTAAGTTATTAATT                 TTTA AAC TAAA                 TATTAAAAAATATAA  42 98
    ECH_0860  883629 ..  883639 +    -4  -4.30987   GAATTACATCTATAC                 TACT TAC AGTA                 TTTATTATAAAGAAT  58 218
    ECH_0862  885230 ..  885242 +  -3.5  -2.79796   AATAAAAAGATTAAT                TTATT ATA AATAA                TATGCTAAAGTAAAC  45 384
    ECH_0864  886478 ..  886492 +  -2.2  -3.54408   TATAAACTACTAAAT               TTAGTA CTG TATTAA               TTACTTTAAATAAAC  45 231
    ECH_0865 NONE
    ECH_0866  889107 ..  889117 +    -4  -2.59431   CAACAATACCCTACA                 TAAC ATT GTTA                 TCAGTTCTGACAAAA  44 122
    ECH_0871  891563 ..  891573 +  -2.6  -2.84671   CACCTAAAACAACTC                 TTAT TTT ATAA                 ATTATTACATATTTC  41 256
        trmU  892840 ..  892861 +  -4.6  -5.04987   TGATTCACGATCGAG           TGTTAAAT AACCTA ATTTAACA            TTTTTTAAACATGTT  74 125
        rpmG  895651 ..  895666 +  -6.2  -2.76261   TACATGCACTGCTCT              CTTCTA TCTT TAGAAG               CTTTCCAGATTCCGA  57 242
    ECH_0878  899606 ..  899633 +  -9.4  -3.04322   ATTAAAAAATCAATA        TACTAATTATAC AAAC GTATAGTTAGTA         TATTGAAACCTTGCA  77 42
    ECH_0879 NONE
    ECH_0880 NONE
        acpP NONE
        fabF  905191 ..  905220 + -11.1  -3.05384   TACTAATTATTTGAT       TAATATAAGTTAA TATC TTAACTTATATTA        TTAGATACAAAAAAA  85 313
    ECH_0883  906601 ..  906611 +  -2.6  -4.26475   AATGCACTACTAGAC                 TTAA AAA TTAA                 TATTTTTTATAAAAT  54 256
        argD  912050 ..  912062 +  -4.9  -3.89212   TAATATAAAGCTACA                TTACT AAT AGTAA                TTTAATATATAGGTA  60 129
    ECH_0887  912791 ..  912808 +  -4.2  -3.61398   CATTTCACAAGAAAT             CAGTAA AGTGGA TTACTG              TTGTTAGAAAACCAC  54 142
    ECH_0888 NONE
    ECH_0892  918965 ..  918976 +  -4.4  -2.65264   TTCATGATAACAATG                GGTA CTAA TACC                 TAGTCTCAATCCTGC  48 378
        pgpA  932231 ..  932242 +  -4.4  -2.53213   TGAACATATTTCTTC                CTTG GTAA CAAG                 TAACTTAAAAGATTA  47 50
    ECH_0906 NONE
    ECH_0907  934259 ..  934270 +    -3   -4.4078   CAAGACAACTGTATA                GATT CAAG AATC                 TTTTCGTTACACCCA  60 101
    ECH_0913 NONE
        thiD  939481 ..  939493 +  -3.5  -3.48115   TCATTCAGTTAATTT                TATTA TGA TAATA                TCTGTTTTATACAGC  50 363
    ECH_0921  945539 ..  945550 +    -3  -3.53444   AGGTAAAATATTTTG                TGTT ATCA AACA                 TTTAAAAAGAAATAC  48 204
    ECH_0930  953175 ..  953185 +  -5.4  -2.80575   AGTAAATAAGCTATT                 CTAG TAG CTAG                 TATAATCAGAATTTT  53 129
    ECH_0932  954603 ..  954620 +  -4.1  -4.08693   TTTTTCTCATTCTCT             TGCACAA TCTT TTGAGCA              TCTTTTTGTACATTT  60 316
    ECH_0936  956970 ..  956987 +  -5.7  -2.81191   ATGGGGAGGAAGGTT             TTTGTAA CTCT TTACAAA              CTTTAACAATTTTTT  56 414
        argH  959140 ..  959150 +    -4  -3.12482   TATCAAATATCATAA                 TCTA ACA TAGA                 CTTTATATTAAATAA  47 245
        pyrD NONE
    ECH_0941  962328 ..  962338 +    -4  -3.54475   AGGATCTTATGCAAT                 TACA TAC TGTA                 TTATCTGGTACAAAA  50 408
    ECH_0944  963704 ..  963721 +  -2.7  -3.87346   ACAATAATATATCCT             TTGGTGT TCAT ACAACAA              TTTAGTAATTGTCAT  50 68
        rnhB NONE
    ECH_0966  991767 ..  991788 +  -2.3  -5.53288   TGTCACAACAATTTT           AACGTTGTA TATG TACAATGTA            TTTTTTTCAATTAAA  70 331
    ECH_0967 NONE
    ECH_0968 NONE
    ECH_0969  992614 ..  992626 +  -2.7  -3.77806   CGTAACTATTATTAG                TAGTG TAA CATTA                TATTTTGCTATAAAA  48 26
    ECH_0970  994678 ..  994691 +  -3.1  -3.66874   TGGAATAGTAGTACA               GTATC AGCT GATGC                TTTAAGTGAAGTTAA  50 296
    ECH_0973 NONE
        fabK  999122 ..  999134 +  -3.5  -4.46254   GCATATGATTCAGTA                TTTTA TAT TAAAA                TTTATTATGTATTGG  60 426
    ECH_0976 NONE
    ECH_0977 1000895 .. 1000905 +    -4  -4.93296   ATTTATAATAATATA                 TACT TTT AGTA                 TTTTTATAATCATAA  68 66
        rpsU 1001287 .. 1001301 +  -2.9  -4.75372   AGCATAAATTTATAC               TATAG CTCAT CTATA               TTTTTAATCAGTAGT  61 40
        sucC NONE
    ECH_0980 1003400 .. 1003422 +  -2.1  -4.13963   TAAACGCTAAACACT           TTAACTAAT GATTG ATTAGTTCA           TATTTTTTAGGGGCT  51 31
        pstC NONE
    ECH_0983 NONE
    ECH_0984 1008943 .. 1008953 +  -5.4  -4.36366   TACGTACCCCTGTTA                 TGTG TCT CACA                 TTTCTCTATTTTATA  66 175
    ECH_0990 1013650 .. 1013667 +  -5.7  -3.30771   CACTATATTCCTGAT             GATTTTT TCTC AAAAATC              TTATGAAAAATATAA  60 66
      lpdA-2 1018008 .. 1018018 +  -2.6  -2.52208   ACACCTAGCCAGGAA                 TATA TAA TATA                 ATTGCTACCTCATTT  39 209
    ECH_0995 1020139 .. 1020151 +  -6.3  -3.59406   ATATGGCGACACATT                TGCTA AAT TAGCA                TACTTTTTTATTTTG  64 15
        hslV NONE
        hslU 1022852 .. 1022869 +  -2.1  -3.35644   ACATTGCAAAACAAT             TAGATTT ATCA AAATTTA              TATTATAGTTATGCA  43 0
        ubiE 1023702 .. 1023722 +    -2  -3.63805   TTTTCAAACATAGCT            TTAATTAA CATTT TTAATTGA            TTTCACATCTCGAAT  45 155
    ECH_0999 1024338 .. 1024352 +  -7.2  -2.67694   CAATCTCTAACCTTT               TCAAGA ATC TCTTGA               TAATCTGGTAATACT  62 471
    ECH_1001 1027562 .. 1027580 +  -6.1  -4.09108   CTATGAATTCTGTTT             GGATTTT CTATA AAAATCC             TTTCTATGAATTAAA  67 156
    ECH_1002 NONE
        ctaD NONE
        cyoE 1031902 .. 1031926 +  -4.3  -3.62616   AATAATATGCAAAAT          CTATATCCTTA CTA TCAGGATAAAG          TTGTATATAATCATC  56 512
        purD NONE
    ECH_1008 1035207 .. 1035217 +    -4  -4.24342   TCTGAAGAAGCAGCA                 CTTA ATA TAAG                 TTTATTACTCACAAA  60 378
    ECH_1010 1037398 .. 1037409 +    -3  -3.25719   CTATACAATTCTATC                GTAA AAAA TTAC                 TTAGTACTATGATGC  45 306
    ECH_1015 1041712 .. 1041723 +    -3  -3.28924   TATAACATTCACAAA                GTAA TCTG TTAC                 TTGTACACAAAAATC  45 134
    ECH_1016 1042323 .. 1042333 +  -2.4   -3.8211   TCACGGACATCAGTA                 AGCG ATA CGCC                 TTCTTCTAACTCAAG  51 457
    ECH_1020 NONE
    ECH_1021 NONE
    ECH_1022 1047269 .. 1047293 +  -9.3  -3.27902   AACAAGACTAAGGTG          TACATCACCTG TAC CAGGAGGTGTA          TCTATTATTAAATAA  77 432
        prsA 1049001 .. 1049011 +  -2.6  -2.91689   ATTTTTAAGCAACTA                 TATA CTG TATA                 ATTTAGTATAAGTTT  41 4
        gatC NONE
    ECH_1026 NONE
    ECH_1027 1050002 .. 1050014 +  -3.5  -3.34075   ATGGTATACCCCAGC                TTTTT GAC AAAAA                TATATTTGCTATATT  49 303
    ECH_1032 1054234 .. 1054246 +  -7.7   -3.3785   AACAATTTTCATGTG                GAGCA GAT TGCTC                TTCTAAGTAACTTGG  71 500
        purK NONE
    ECH_1049 NONE
        hflK NONE
        hflC NONE
    ECH_1052 NONE
    ECH_1053 NONE
         rnc NONE
        ctaG 1084177 .. 1084191 +  -2.9  -3.39505   AATAACCTTAATTCA               TTTGA TATTC TCAAA               TTATACATATAAACT  48 495
    ECH_1057 NONE
    ECH_1058 1086958 .. 1086968 +    -4  -3.10012   AACACAGTAATCACA                 TCTA CTT TAGA                 TTAGGTAGTACCATT  46 70
    ECH_1059 1087955 .. 1087969 +  -2.9  -2.62613   CAGCAATTACCAAAA               TAACA GTAGA TGTTA               ATGTTTAAAATCAAC  40 23
        grxC 1090305 .. 1090315 +    -4  -2.61681   AAATCAACATTACAC                 CTAA TTT TTAG                 ATTATAAAGTTGCAC  44 300
    ECH_1067 1096356 .. 1096366 +  -2.6  -3.62176   ACTTAAATCACATAC                 TTTT ATA AAAA                 TTTACACATATTCTT  46 117
    ECH_1070 NONE
    ECH_1071 NONE
    ECH_1072 NONE
        fabZ NONE
        purH NONE
    ECH_1075 1105304 .. 1105322 +    -4  -3.12351   CGCAATACAAGCAAC             TATTGAAT AAT ATTTAATA             TTGCATATCACAAAG  48 406
    ECH_1079 1107805 .. 1107820 +  -2.6  -2.82162   TATTAACCCAAATAA              TTGATA CTTT TATCAG               GTTAATTATTTTATA  41 298
    ECH_1082 NONE
    ECH_1083 1112169 .. 1112182 +  -5.3  -2.73468   CCTATGTTGTAAACA               TGTCA TAGT TGACA                TACTTACACCTATTA  52 492
        atpB NONE
        atpE NONE
        atpX NONE
        atpF 1115568 .. 1115579 +  -4.4  -3.70443   GTTTTAAAATTTTTT                GTAG TATG CTAC                 CTTTTTTAGTCATGG  56 64
        tilS NONE
        ftsH 1123525 .. 1123541 +  -3.8  -2.94823   AGATATAAATACCAC              TTATCA AATAC TGATAA              ATCTTTTTCAGACTT  46 147
    ECH_1099 1124637 .. 1124649 +  -7.7  -3.54951   ACAAAATGTAACCAA                CCTGA GCA TCAGG                TTCTCTAATAAACTC  71 480
    ECH_1102 1125685 .. 1125709 +  -6.6  -3.18728   TAAAATATACTTCAT          GTTCTTATAT ATGCC GTATAAGAAC          TTGCATATTAACCAT  61 130
    ECH_1103 1127052 .. 1127063 +    -3  -3.53811   AATATACATAAATCT                TGAT AACT ATCA                 TTTCACAAAAATAAC  48 491
        ftsY 1135832 .. 1135844 +    -2  -3.84712   ACAACTTTAAGACTT                TTCT GCCAA AGAA                TTTGCTGTAGGATTA  49 152
        recJ 1140079 .. 1140092 +  -5.3  -3.73647   GATTATAGGAATACT               CAACA CAAA TGTTG                TTATTGGTAGATAAA  60 42
    ECH_1116 1142152 .. 1142190 +   -12  -2.76671   CAACAAACCAAGGTA   CCTGAACTTAAAATAACA ACA TGTTATTATAAATTCAGG   CTTTAACATGAATAT  88 405
    ECH_1118 1143600 .. 1143610 +    -4  -3.47187   TTCATAATTGTAATG                 CATT AAC AATG                 ATTTATTTTATAATA  49 90
      omp-1M 1144642 .. 1144658 +  -4.5  -2.67925   ATATTAACAACAACA              TAGTTTT AGT AAAGCTA              ATTCTACTATAAAGT  48 56
    ECH_1120 1144862 .. 1144876 +  -4.4  -5.26158   GTTATGTAATCTTGT               TTTATA CTT TATAAA               TTTGTTTTTTATTTG  75 72
      omp-1N 1145945 .. 1145958 +  -3.9  -3.68786   AAAAATATTTTTTGA               CAAAT TTAT ATTTG                TGTTTATATGTATAT  52 39
    ECH_1122 NONE
      omp-1Q NONE
      omp-1P NONE
      omp-1T NONE
      omp-1U NONE
      omp-1V 1150839 .. 1150849 +    -4  -3.13109   GGTGGTGAAGCTGGA                 GTAA AGT TTAC                 ATTTTAAATAATATG  47 8
    ECH_1128 NONE
      omp-1w NONE
      omp-1X NONE
      omp-1Y NONE
      omp-1S NONE
      omp-1H 1155818 .. 1155833 +  -2.6  -2.61264   GTGGTGAAGTTGGAG              TAAGGT TTAT ACTTTA               ATTATAACTAAACAC  40 9
      omp-1Z NONE
      omp-1A 1157684 .. 1157720 +  -8.2  -3.61536   TGCTCAACCATAAAA    TAATGGGAAATTACCT TTTCT AGGAAGTTTCTCATTA    TTTAACAGTTAACTT  74 42
      omp-1B 1159161 .. 1159191 +  -8.4  -3.87562   CAATTCATAATAATA       GGGAAAATGTGAAG TTA TTTCAAGTTTTCCC       TTATGTATTTTATAT  82 88
      omp-1C 1160227 .. 1160240 +  -2.4  -3.32865   GAGTAGAACTTGGAG               GAAG ATTTAA CTTC                TAATTTTATTATTGC  43 9
    ECH_1138 1160503 .. 1160515 +  -3.4  -3.47652   ACTTGTTTTTACATT                GTAG GTTTA CTAC                TGTTAATTTGTTTTC  47 175
      omp-1D NONE
      omp-1E 1162773 .. 1162783 +    -4  -4.00447   CTTGTTTTTACATTG                 TAGT TCT ACTA                 TTGTTAATTTATTTT  54 290
      omp-1F 1163649 .. 1163659 +  -2.6  -4.89477   AACTTGGAGGAAGGT                 TTAA CTT TTAA                 TTTTATTATTGCCAC  61 15
         p28 1164918 .. 1164932 +  -2.9  -3.81414   ATAAACCTAGTTTTT               TTACA CACAT TGTAA               TTATTAGTTAAAAGT  48 130
    ECH_1147 1167901 .. 1167916 +  -3.4  -4.25104   AGAATAATCTACGTA              TTTTTA TATA TAAAAA               TTTTAATAAGGAAGG  56 34
    ECH_1148 1168833 .. 1168883 +  -6.4   -2.7555   TTAGTTAATAAATAA ATACTTGTAAGGTGGATGCTTG GTTTTTG CAAGTATTCACATTATAAGTAG TAATGTTGAGATGTG  58 76
        secA 1172268 .. 1172279 +    -3  -4.92777   CTTGATCAACATAAA                CATA CTTA TATG                 TTTTTCCTTCATCTT  65 517
        ftsZ NONE
    ECH_1154 1174856 .. 1174868 +  -2.7  -2.73681   TATTTTACATTTAGG                TGAGA CTA TCTTA                TGATTGAAATCAATA  40 10
    ECH_1155 NONE
    ECH_1156 NONE
    ECH_1152 NONE
    ECH_1151 NONE
    ECH_1150 1171712 .. 1171726 -  -3.6  -4.15565   TCCATCATTCCAAAA               TTTCAC GTA ATGAAA               AGTGCCCATGTGGAT  58 232
       p28-2 NONE
    ECH_1145 NONE
       p28-1 1165198 .. 1165211 -  -2.5  -5.39755   TATAAGGACAAAAAA               TTTAT GTTT ATAAA                ATCCTATAGTGTAAA  69 29
    ECH_1141 1162450 .. 1162460 -    -4  -3.20382   CTCCAGATCTAGCAA                 TAGT AAC ACTA                 AGTGTATGTCATTTT  49 92
         ndk 1142152 .. 1142190 - -14.2  -2.65949   CAACAAACCAAGGTA   CCTGAACTTAAAATAACA ACA TGTTATTATAAATTCAGG   CTTTAACATGAATAT 100 57
    ECH_1114 1136296 .. 1136307 -    -3  -3.55084   TTGGAACAGTAAATA                TGTT CAAT AACA                 AATACCCTTTATCTG  48 171
    ECH_1113 1136080 .. 1136099 -  -2.2  -3.12256   AGTTACTCAATAAAC            TGTGTAAT ACTC ATTATACA             CATGAAAACCAGATT  42 82
    ECH_1112 1135542 .. 1135552 -    -4  -2.78547   TTAGTGGATTAATTA                 TAAC TAA GTTA                 GACGGCACAGCAAAA  46 201
        bioD 1133966 .. 1133982 -    -3  -3.01393   AATATAAACATTACA              CAAAGT TCTAT ACCTTG              TAATCAAAGGTTAAG  44 36
        recA NONE
        pyrE NONE
        thiF 1131099 .. 1131113 -  -4.4  -3.29246   TAAAAATAATACATA               TTAAAT GCT ATTTAA               CTCTTACATCCTATT  51 77
        secD NONE
    ECH_1105 1128892 .. 1128904 -  -2.7  -3.99324   TTGCACGATGACAAA                CTAGA TAT TCTAA                AAGCTCAACAATAAA  50 246
    ECH_1104 1126984 .. 1126996 -  -2.7  -5.12068   TACAGTTAATAAAAA                TCCAA ACT TTGAA                GGCTATTGCTTGATA  66 122
         lgt 1124340 .. 1124362 -  -8.6  -2.89475   TATTTACAGACTATA           TTACCTTTTT CAT AAAAAGGCAA           CATCGTCTTATAGGC  71 184
    ECH_1100 1124071 .. 1124083 -  -4.9   -2.8031   TAATAGCAAAACTCA                TAACA AAT TGTTA                CTGCCTACAATATTA  51 67
    ECH_1095 1119918 .. 1119928 -    -4  -4.77157   GCAATCTATCAAAAA                 TCTA ACA TAGA                 ATATTGTTTTTAAAA  65 44
    ECH_1094 1119381 .. 1119392 -  -4.4  -3.54638   ATAATCCTGCCCAAA                CACA TCTT TGTG                 TACAAGGTTACTAAC  54 92
    ECH_1093 1117635 .. 1117646 -    -3  -4.20977   AACAAGACAAAAACA                CTTT TACT AAAG                 GTAACATATATAATA  56 41
    ECH_1092 1116926 .. 1116946 -  -6.3  -3.57144   CCTTCTATGTGCAAA            TTGACTAAA CAT TTTAATCAA            CATAATACTTTACTA  64 179
    ECH_1091 1116800 .. 1116810 -    -4  -2.87003   ATGATTAAAAATTTA                 TAGT ATT ACTA                 ACTCTAAGTACTCAA  45 29
        ftsA 1115316 .. 1115326 -  -2.6  -4.37495   ATCCAACAAAAAAGA                 TATT GAG AATA                 TTATAGAAAAACATC  58 220
    ECH_1085 1113280 .. 1113296 -  -5.9  -3.57825   CCTACAAAATATTAA              GTTGTTA CCA CAACAAC              ATATAATTTTAAAAC  62 5
        araM 1111666 .. 1111680 -  -2.8  -4.85653   CACATACAAAACAAA               TTTGCG TCA CGTAAA               AACTGACAATACTCA  61 118
    ECH_1081 1108369 .. 1108381 -  -2.7  -4.05583   CCAATAGTAAAAATA                TTACC TAT AGTAA                CCCATTAAACATACA  52 427
    ECH_1080 1108083 .. 1108096 -  -3.9  -3.00507   ATTAACCCAAATAAT               TGATA CTTT TATCA                GGTTAATTATTTTAT  46 76
        pgsA NONE
    ECH_1077 NONE
    ECH_1076 1104579 .. 1104592 -  -2.3  -5.80364   ATTGCAATAAAAAAA               GCCCA AGAT TGCGC                AGGAGCAGTTTTAGC  78 500
    ECH_1069 1098136 .. 1098149 -  -2.5  -3.66999   GTATACCTAAAAAAC               TATTA ACAT TAATA                AAGACAAATTTACTA  48 217
    ECH_1068 1096794 .. 1096810 -  -3.1  -3.73813   GAACTAGGAATATAA              TAATATT TAT AATATCA              ACAAATAAAAAACTT  50 42
    ECH_1066 1094000 .. 1094023 -    -4   -3.8211   TCTGACTTACAACAA          TAATACATTA CTAC TAAAGTATTA           CAATCATATATTCTA  52 286
        sucB 1092427 .. 1092446 -  -2.2  -3.79177   GAAATAAGACAAATA            TACTGTAA TGTA TTAGAGTA             GGCAAAAGGAATTAT  47 215
         map NONE
    ECH_1063 1090304 .. 1090316 -  -2.7  -2.95877   CAAATCAACATTACA                CCTAA TTT TTAGA                TTATAAAGTTGCACA  42 362
        ribF NONE
        lspA 1087955 .. 1087989 -    -3  -4.36411   CAGCAATTACCAAAA     TAACAGTAGATGTTAA TGT TTAAAATCAACCATTA     AGTGTGTGTTTCAGT  56 162
    ECH_1056 1083893 .. 1083913 -  -4.9  -3.24166   ATCTAATGAATCTAA            TATCATTAA AAA TTAATAATA            TACATCTCAACTTAA  53 180
    ECH_1048 NONE
    ECH_1047 1077180 .. 1077197 -  -4.9  -4.32177   TTAGTGCACAATAAA             CTGTATC ACAA GATACAA              AACTAAAAGTCAGTT  64 224
    ECH_1046 1076928 .. 1076957 -  -2.3  -2.50034   TATTAATCTAAAATT       CATATTCT-CACAA ATG TTACGTAGAACATG       TAATACGTTATAACC  38 145
    ECH_1045 1076218 .. 1076238 -  -4.1  -4.76193   AAGTACAACACAAAA            TAATTAACA TAT TGTAAATTA            ATGATGCCTTTTTAT  69 446
    ECH_1044 1075148 .. 1075160 -  -4.9  -3.19369   AAACACTAAAACAAT                CTTTA ACA TAAAG                GCTCTCACGATGATT  53 39
    ECH_1043 NONE
    ECH_1042 1074279 .. 1074291 -  -4.9  -2.62265   ACCCATATATAATAC                TGTAT CAT ATACA                AATTAAGCAGCAACT  50 144
     virB4-2 NONE
    ECH_1040 NONE
    ECH_1039 1070450 .. 1070466 -  -3.1  -2.59797   CCTTCATAAACACAC              TTACTAA TCG TTAATAA              AAAACCAGCACAAAA  42 223
    ECH_1038 1064182 .. 1064194 -  -2.7  -3.23511   ATAAATCAGCAAAAC                CTATA AAA TACAG                TTACATTACAACATA  43 381
    ECH_1037 1058987 .. 1058997 -  -2.6  -4.32579   ATATTTTATAATAAA                 TATA ATA TATA                 ATTAATTATTTATTT  54 242
    ECH_1036 NONE
        apaG 1053675 .. 1053695 -  -5.5  -4.73388   AATTTTTATTAAAAA            TTCAGCAAA ATA TCTACTGAA            GAATGCACTCACTGC  71 238
        acnA NONE
    ECH_1030 1050276 .. 1050288 -  -4.9  -3.43785   CAGTATACTAACTAA                CATAT ATT ATATG                TAGTACTTGCATACT  54 183
    ECH_1029 1050062 .. 1050073 -    -3  -3.06671   ATATGCACCTCAATA                GTTT TGAC AAAC                 TGTATATATTTGATC  44 126
    ECH_1028 1049202 .. 1049216 -  -2.9  -4.15029   ATTGGATACAAACAA               TATCA GAAGT TGATA               CTCAAGATGTTACTC  55 491
    ECH_1023 1046680 .. 1046696 -  -2.9  -4.68424   TAACTTATCTAAAAA              CTGCATC AAG GAAGCAA              TAAAACATATACAAT  58 220
        rplM NONE
        rpsI NONE
        argC 1042008 .. 1042024 -  -5.9  -2.74485   CAATCACACAGACTA              TCTGTCT AAA AAACAGA              TCTTAAATTTATATA  55 56
         ppa 1040086 .. 1040104 -  -4.7  -4.91712   GCTAACTTATAAAAA             TAACTTT TCCAT AAAGTTA             TACATAGCAGAGCTT  74 395
    ECH_1013 1039017 .. 1039031 -  -7.2  -3.26184   CATCAAAAGTTAATA               CATAGT GTT ACTATG               CTATTCAAGTATAAT  67 285
    ECH_1012 NONE
    ECH_1011 1037108 .. 1037122 -  -5.8  -2.62184   TTTTGCGTCAGATTA               CATATT ATA AATATG               ACTAAACGACATTAA  55 319
        dnaN 1034708 .. 1034718 -  -3.2  -3.77196   GGATCAGTTACGAAA                 GTCG ATA CAAC                 AAATGGGCACTTTAT  52 291
    ECH_1005 1031199 .. 1031211 -  -4.9  -2.85606   TTATATACTAGTATA                TAGTA TCA TACTA                TTTATTATAACACTA  51 297
        metG 1023825 .. 1023846 -  -4.5  -3.04244   TATCGTATAAAGAAG           TGTATGCTA AATT TAGCATAAA            ATTTATCAACAAAAA  50 180
       rho-1 NONE
    ECH_0993 1017563 .. 1017573 -  -5.4  -3.37091   AGTTGGAAAATTTAA                 TGCA AAC TGCA                 ATGGAAAAGCAGTAG  56 345
    ECH_0991 NONE
    ECH_0989 NONE
    ECH_0988 NONE
    ECH_0987 NONE
    ECH_0986 1010166 .. 1010179 -  -3.9  -3.87994   AGTTACTGTCACAAA               TTGAA ACGT TTCAA                TACCAGTTTATTATA  54 193
    ECH_0985 1008701 .. 1008712 -    -3  -4.36206   AGAACTTACAATAAA                TTGT TATT ACAA                 ATAGACTATAAATTA  60 286
        alaS 1003779 .. 1003789 -    -4  -3.87373   CATACTTCGTATAAA                 TAAC TAA GTTA                 TAAATCCATTCCTAC  54 174
    ECH_0975  998747 ..  998757 -  -3.2  -3.51365   TCACACTTCATATAA                 CCTG ATA CAAG                 ATCATAAATTTACTG  48 80
    ECH_0972  995060 ..  995081 -  -5.3  -3.80279   TCCACAAACATACAA           TAAGTTACT TAAA AATAACTTA            AATGTTTCAATTGCG  60 299
    ECH_0971  993844 ..  993854 -  -5.4  -3.75897   AATCTTGAACTTAAA                 GATG TAA CATC                 TGCCATAACAGACCT  60 524
    ECH_0965 NONE
    ECH_0964  987432 ..  987446 -  -2.9  -3.29144   TTATTGTTGGCATAA               TGTAA TAACC TTACA               GTTTATTATAAAAAC  43 282
        rpsL NONE
        rpsG  986554 ..  986567 -  -2.5  -4.60041   ACTTATCTCCAAAAA               TTAAT ATTA ATTAA                AGCGAAAATGAGAAA  58 18
        fusA NONE
       tuf-1  983190 ..  983210 -  -2.5  -3.22521   GTGATAGGAATCGAA            CCCATAACC TTC AGTTTTGGA            GACTGACGCTCTAGC  43 78
    ECH_0958 NONE
        nusG NONE
        rplK NONE
        rplA NONE
        rplJ NONE
        rplL NONE
        rpoB NONE
        rpoC  971727 ..  971738 -    -3  -3.83811   GAAACATAGTAAGAA                GTAA TAAT TTAC                 TTTACATATCATCCT  52 151
        bioF  970397 ..  970422 -    -2  -3.45832   TAACTTCACAATTAA         TACAAAGTAA CATGCT TTACTTTTTA          ATGATAATAAACAGG  43 104
    ECH_0949  969785 ..  969799 -  -5.8   -2.7317   ACACACTTTCAATCA               TATAGA TTA TCTATA               CAATGTAAACAAATT  55 295
    ECH_0947  968794 ..  968804 -  -5.4  -3.01708   TAAATGCTACACATA                 TTGC TAT GCAA                 AGGGCACTTAGAGGG  54 473
    ECH_0945  963719 ..  963732 -  -3.9  -3.48276   TTGGTGTTCATACAA               CAATT TAGT AATTG                TCATAGAAATAATCT  50 53
    ECH_0943  962407 ..  962423 -  -2.3  -4.12267   AGTACAATAACTAAA              CGTTATT TTT AACAACA              CCATTATTATAATTA  51 4
    ECH_0942  961735 ..  961745 -  -3.2  -3.16604   ACATGATAATATATA                 CCAC GCA ATGG                 AATCAGGAATATACT  45 256
    ECH_0939  959260 ..  959271 -  -4.4  -3.75169   CAGTATTTTATTAAA                TGCT ATTT AGCA                 CCGTTATCATATGTA  56 118
    ECH_0938  958577 ..  958587 -  -5.4  -3.48686   TTAACAAAAGTAATA                 TGCT AAA AGCA                 GCAGAGCATGACTAT  58 390
    ECH_0935  955774 ..  955784 -  -5.4  -3.27725   TTATCAAGAAAAGTA                 CTAC TAT GTAG                 AATGCATTTCATACA  55 103
    ECH_0933  954386 ..  954425 -  -7.4  -2.71483   ATATGTCCTTAACTA  TTGATTACATATCTACCT GCTA AAGCAAATATGTAATCAT   TTAGACATTTTCAGC  63 51
        pdxH  953261 ..  953271 -  -5.4  -4.10566   AGATTATCATATAAA                 GCTT TAA AAGC                 AATTAATTGTTGTAT  64 227
    ECH_0929  951735 ..  951779 -   -11   -4.0911   CAAAACCAATAATAA TGCGCTACTGTACAGTTTACT ACAT AATTAAC-GTACAGTAGCACA ATAAATTGATACTGA  95 41
    ECH_0928  951105 ..  951126 -  -4.5  -3.71848   GTTCTGGAGGAACAA           GGAAAATTA CAGT TAATATTCC            CACCAGCAGATTCAA  56 53
    ECH_0927 NONE
    ECH_0926 NONE
    ECH_0925 NONE
    ECH_0924 NONE
    ECH_0923  949904 ..  949914 -  -5.4  -3.22906   GCACGCTTAGAAAAC                 GCTT TAT AAGC                 TTTTACTGCATTCAA  55 104
        dnaE  945363 ..  945373 -  -5.4  -4.40894   TAAATTATATTAAAA                 GTGT ACA ACAC                 ATCAGAAAATCTAAA  68 261
    ECH_0920  943623 ..  943656 -  -9.1  -3.14132   CCCGTCTGCCACTAA     CAATTATTTATAACC AAAA GGTTATAAGCAATTG      TCCGTTCGACTTGCA  75 326
        sdhC NONE
    ECH_0917  941162 ..  941172 -  -2.6  -4.05583   TTAATATCAAAAATA                 TTTA ATA TAAA                 GAACATAAAGAAGAT  52 153
    ECH_0916  939592 ..  939610 -  -3.2  -4.09509   ATTAATGCATATAAA             CAGTCTAA CCA TTAAACTA             TAAAGCAAAAAAATA  54 237
    ECH_0915  939156 ..  939168 -  -3.5  -2.93448   TAATTTAAAAAAATC                TATAA CTT TTATA                TAGAGAAAATTTCAT  45 323
        rpsD  936698 ..  936712 -  -4.2  -3.22091   ATCTTAATTGATCAA               CGGATT TTA AGTCCG               CAACGTCTACCGATT  51 61
    ECH_0910  934828 ..  934838 -  -2.6  -2.81657   AAACATAATAGAGCA                 TTTA TTG TAAA                 ATCACTCAAATCAAA  41 295
    ECH_0909 NONE
    ECH_0908  934035 ..  934051 -  -2.3  -3.84158   TAGACAAAGAAAAAT              TTGACTT AAT AAACCAA              CAACAATATGAAATA  50 193
         tig  929504 ..  929521 -  -2.1  -3.10677   AACTAATCCATTTAA             TATAATT TTAC AACTATA              TATTCTCAAACATAA  41 21
        clpP NONE
        clpX NONE
         lon  925124 ..  925134 -    -4  -2.55544   TTATCATTTAACTTA                 TAAG TTA CTTA                 TTACAATACTAAAAC  44 83
         fmt  922726 ..  922737 -  -4.4  -5.92337   ATACATTAAAAAAAA                TACC ACAT GGTA                 TTTGCATATTCTATT  85 308
    ECH_0896  921418 ..  921432 -  -2.2  -3.69434   GTAAGTAATTTTAAA               TATAAA TTT CTTATA               AAAATCCTGGTTCAT  47 379
    ECH_0895  920316 ..  920339 -  -2.4  -3.77264   TAAAATACTGAATAA          TTGTTGCTGA TATT TCTTCAACAA           ACTTTTGTGTAACAT  47 176
    ECH_0894  919812 ..  919825 -  -3.9  -3.67285   ATAACATATTTTAAA               GAATT ACTG AATTC                ATAACTTGCTAAAAC  52 277
        thiE  918528 ..  918538 -  -5.4  -3.58114   AATATTAAAGAAAAG                 TGGT CAT ACCA                 TTTCTAGTATTCAAG  59 155
    ECH_0891 NONE
    ECH_0890  914288 ..  914301 -  -2.4  -2.96712   ATGTGGAACAATAAC               GCTA ATTCCA TAGC                AGCATTAACATAGTA  41 144
    ECH_0889  914050 ..  914063 -  -2.4  -2.96712   ATGTGGAACAATAAC               GCTA ATTTCA TAGC                AGTATTAACATAGTA  41 96
    ECH_0885  909083 ..  909095 -  -4.9  -3.76168   ACTATAATTTAATAA                TGTTT TCA AAACA                TCTATAAACCTAATT  58 139
    ECH_0884  906574 ..  906586 -  -4.9  -3.81848   AAGATTCCATAACAA                TAAAG TAG CTTTA                ATGCACTACTAGACT  58 375
    ECH_0877  895141 ..  895151 -  -2.6  -5.35224   CTTATAAAAAGAAAA                 TATA AAA TATA                 ACCAACACTATCTAA  69 286
    ECH_0875 NONE
    ECH_0874 NONE
    ECH_0873  893374 ..  893384 -  -5.4  -3.29144   TTACTTTTTGTAGAA                 GATG AAT CATC                 ACATAACTTTAGAAA  55 24
    ECH_0870 NONE
    ECH_0869 NONE
    ECH_0868  889879 ..  889894 -  -2.6  -4.28111   TATATCACCAAGAAA              TACACA TTAA TATGTA               CATATTTTCTATAAT  54 48
    ECH_0867  889637 ..  889652 -  -2.6  -4.28111   TATATCACCAAGAAA              TACACA TTAA TATGTA               CATATTTTCTATAAT  54 48
    ECH_0863  884555 ..  884574 -  -2.2  -3.03998   AGATACAACAACAAG            CTCA-ACAC GAT ATGTTTGAG            GACATTCCACTGGAC  42 379
    ECH_0861  883227 ..  883237 -    -4   -4.8048   TTTCCACATGAAAAA                 TCTT TAC AAGA                 CAGAACAGGAGAAGC  68 221
    ECH_0859  881092 ..  881107 -  -4.8  -3.37879   ATCAAGGTCAAGTAA              TTGTTT CCAA AAACAA               CCAACTAACATTGCT  54 2
        gyrA NONE
         nth NONE
    ECH_0856 NONE
    ECH_0855  877275 ..  877303 -  -2.5  -4.35461   TTAATACTAGCAAAA        GTATATGTATAAA CCA TTTATACCCAGAC        AAACTTTGACTTAAG  54 108
    ECH_0854 NONE
        htpG  874369 ..  874383 -  -5.7  -3.24747   TTTTCACATCATCAA               GTACG TATTG CGTAC               CTATTTCTAATACAG  58 189
    ECH_0845 NONE
    ECH_0844  862187 ..  862212 -  -4.3  -2.67316   CAATGTAACAATGTA         CTT-TTTATTAT AAA ATAATAAACAAG         CTATCATCTATACAA  48 127
        recR  861431 ..  861441 -  -5.4  -4.55689   ATCAGTTATATAAAA                 CACT TCC AGTG                 ATGACTAAAAAGTCC  70 73
    ECH_0841 NONE
        ubiB NONE
    ECH_0839 NONE
    ECH_0838  856573 ..  856590 -  -3.5  -4.06505   CCAACATATCATAAA             GTT-TCCA CAT TGGACAAC             AAACGAGAAAGGACA  56 135
    ECH_0834 NONE
    ECH_0833 NONE
        sucA  846043 ..  846065 -  -2.8  -5.46276   AATACATACAAAAAA           TTCTTTCATT AAC AACCAAAGAA           ATTTTATACATTCAA  71 99
    ECH_0829  844073 ..  844087 -  -2.8  -4.71426   CCTGCACCAACAAAA               TATGCT ATG AGCTTA               ATTAAAAATATCTCA  60 124
        mutS NONE
    ECH_0823  837951 ..  837963 -  -3.5   -3.1241   ATCAGAGGTAATATA                TTAAT GGC ATTAA                GCAATAAGTTTAAAT  46 500
    ECH_0820 NONE
    ECH_0819  832580 ..  832598 -  -4.6  -3.01309   ACACACATAATTACA             GCTTAAAA ATG TTTAAAGC             TTCAAGTATTTTTAT  52 98
    ECH_0818  830755 ..  830770 -    -4  -4.45577   ACAAAGTTTATAAAA              TACCTA AGAG CAGGTA               ACAAATAACTTTGAA  60 142
    ECH_0816  828839 ..  828850 -  -4.4  -5.47914   AAAAATTATAAAAAA                TTGC ATAC GCAA                 AGGAAGCAAGATATA  81 486
    ECH_0814  827101 ..  827121 -  -4.1  -4.06281   ACTTTAAATAAAACA            TATTAAATC AAC GCTTTAATA            GTGACAACACTTCTT  60 12
        gatB  825286 ..  825301 -  -3.4  -4.08651   ATTGCAATTAAATAA              TATAAA AAAA TTTATA               CCTCCCTACTTTATA  54 353
        fabI NONE
    ECH_0810 NONE
        dnaA NONE
        nadD  820049 ..  820059 -  -2.6  -2.97059   CCAAAATACATTATA                 TATT ATC AATA                 AAATTTTACACAAAT  42 42
        pdxJ  818851 ..  818861 -    -4  -3.55173   ATGATAATATCATAA                 TAGT TTT ACTA                 AAAAAAATTACAAAA  50 455
        coaE NONE
    ECH_0800  815469 ..  815479 -  -3.2  -2.57132   CTTCCTTCTGAGAAT                 GCAA AGT CTGC                 TCACTTCTGTTCAAT  42 437
        leuS  809223 ..  809237 -  -2.8  -4.78764   CAAACCCACCAAAAA               GATTAG TTA CTACTC               ATAATCTTGAAATGA  61 83
    ECH_0793  808236 ..  808246 -    -4  -4.63479   TATTATAAATGAAAA                 TGTT CAG AACA                 TTTTTTAAACAGTTT  62 2
        pyrF  807162 ..  807174 -  -3.5  -3.64066   ATTTAAACAATAACA                TTTTA TCC TAAAA                AATTATGATATCTAC  50 108
        surE NONE
    ECH_0790 NONE
        ccmE  805488 ..  805509 -  -3.1  -2.88663   ACTTATTTCTACACA           GAAAAATAT ACTT ATATTATTC            CATCAAGTTTATTAA  43 119
         efp  788388 ..  788400 -  -4.1  -3.71793   GACATCAACACACAA                GAGAT ACC ACCTC                AGCATATGCTGCAAC  56 75
    ECH_0776 NONE
    ECH_0775  787362 ..  787374 -  -4.9    -4.053   ACTATTCTATATAAA                GTAAA TTC TTTAC                AAAAAAATCACATGA  61 45
        rluC  786119 ..  786133 -  -4.3  -3.50721   AATGAAGTAATAATA               TACAG TAAAG CTGTA               GATTTTCAACATTAA  54 86
    ECH_0770  778702 ..  778728 -  -4.6  -2.93415   TAAGAAAAATAACAC         TGTATAATTAAT AAA ATTTACTATACA         TTTTTACTATCTACA  50 419
    ECH_0769 NONE
        cysS  776510 ..  776527 -  -2.7  -5.46657   GATTCTAATAAAAAA             GTGTGTA TCAC TAAACAC              AGTAAAATTTCAGTA  71 141
        nrdB  773311 ..  773330 -  -6.6  -2.72036   CAAACTTATACATTA            TTTTTTAC AGAA GTAAAAAA             AGTCCAGATTACATT  58 76
    ECH_0762  770858 ..  770868 -    -4  -2.78725   ATATTTTATTAATTA                 TAGT TCA ACTA                 TGGATTTACCAAAAA  45 23
        dnaG  767997 ..  768009 -  -2.7  -3.34856   ATACGACAAATTGAA                GCAAA AGC TTTAC                GTAAACTACGTCATC  44 524
        ispE  763006 ..  763016 -    -4  -4.74611   CACTAGAAAAAACAA                 GAAT TTA ATTC                 AAGAATTGTAGAAAA  65 142
    ECH_0753  758612 ..  758625 -  -2.5  -3.55071   CCACACCCTTCCAAA               TTATT ATGC AATAA                TTAATTTGATTTATT  46 26
    ECH_0751  757100 ..  757110 -    -4  -5.25893   ATATACACTAAAAAA                 GATT ACC AATC                 TTAACAAAATAATTT  70 26
        topA NONE
    ECH_0748  753725 ..  753737 -  -2.7  -4.33203   GAAGATAATAAAGAA                GTATT CTT AACAC                TAATAATGATATTAC  55 207
        coaD  746769 ..  746783 -  -2.2  -3.38036   AATCATGTTAAAAAT               TATTAA CCA TTAACA               TTAGACTTTTGATAG  43 13
    ECH_0736  746424 ..  746437 -  -3.8  -3.71593   AAAATATATAGACAA               GCTG TTGTTG CAGC                AGGATCTGGGTGTAT  53 111
    ECH_0733 NONE
    ECH_0732  743234 ..  743247 -  -5.3  -2.96517   ATTTACCAAGAATCA               CATGA CTAT TCATG                GTAATATTTTTATTT  54 116
        truB  738286 ..  738302 -  -3.1  -4.10188   AACTAAAATACCAAA              TCTTTAA ACA TTAAAAA              TACGTACTGGCCTTA  54 12
        rpsO  738000 ..  738010 -    -4  -4.72386   TAAATCAGTGAAAAA                 TATC CCT GATA                 CCTAATCGTTTTATC  62 4
         pnp  735577 ..  735591 -   -10  -5.72207   TCTAAATTAAAAAAA               CCTAGG CTT CCTAGG               AACATCATGACCATT 100 2
    ECH_0725 NONE
        lepA  732713 ..  732727 -  -4.4  -3.37655   TTGGTTAAAAAATTA               TATTAA GTA TTAATA               TTTAATAACAACTTA  52 219
    ECH_0723  732242 ..  732267 -  -3.5  -3.03798   ATTTTTATAAATAAT         TTTAATATAAT AACT AATATATTAAA          TTTTAACTATAATTC  46 75
    ECH_0722  731413 ..  731423 -  -2.6  -2.76303   AAAGAAAAAAATCAT                 TATA AAG TATA                 CAAAACAACTTAAAT  41 111
    ECH_0721  730502 ..  730517 -  -3.4  -7.14698   AAAAAAAAAAAAAAA              TATATA TATA TATATA               ATAATAAATAAACTT 100 253
    ECH_0720  727339 ..  727349 -  -5.4  -4.37348   AATAATAATAAAGAA                 GATG TTG CATC                 AAACATTGAGAAATT  66 474
    ECH_0719  726586 ..  726598 -  -3.5  -4.22009   AGTATGCAATATAAA                TATAT CAT ATATA                GTATATTTTAGTATA  58 375
    ECH_0718 NONE
    ECH_0717  725955 ..  725966 -    -3  -3.89822   TATCTACTTGAGAAA                TCAT TTTA ATGA                 ATTCTATATTTCATT  52 340
    ECH_0716  724089 ..  724099 -  -2.6  -3.43654   CAAATATACCTATAA                 TTAT CTT ATAA                 TTACATTAATTACCA  44 127
    ECH_0715 NONE
    ECH_0714 NONE
    ECH_0713  721133 ..  721153 -  -4.8   -2.8383   AAATAATTAACAGTA            TGCATCAT TATAC ATGATACA            TTAGTAATAATATTC  50 354
    ECH_0710 NONE
    ECH_0709  718508 ..  718528 -    -7   -2.8383   AAATAATTAACAGTA            TGTATCAT TATAC ATGATACA            TTAGTAATAATATTC  61 350
    ECH_0707 NONE
    ECH_0706  715808 ..  715832 -  -6.5  -2.74865   ATTACACATATACCA          TCTGGAATTGT AGT ACAATGCCAAA          ACAATAGATCTCAAC  57 413
        folC  710710 ..  710728 -  -3.8  -3.00164   CATGACAGAAGGATA             CCGTGTTA CCT TAACTCGA             CTTTCTCTATAAAAA  46 97
        hemC  709412 ..  709422 -  -2.6   -3.7076   AATAAAAAATACTAA                 TATT TTT AATA                 ATACTGACTCAATTC  48 20
    ECH_0699  706903 ..  706918 -  -4.8  -4.27861   AATACAGATTGAAAA              TAGTAA CATT TTACTA               ACCAATAAAAAAAAC  64 275
    ECH_0698  705763 ..  705784 -  -7.5  -3.31461   TATGGATTTTTATAA           GATTTATTA TATT TAATAAATC            AGCAAATAAAATAAT  68 236
    ECH_0697  704695 ..  704715 -  -4.8  -3.20218   TTATGAAAAATCATA           GACCGTACA CCCA TGTACG-TC            AAACAATTCCGTATC  54 233
    ECH_0695  703513 ..  703532 -  -4.4  -3.18054   CTTTATAACTTAACA            TAATACCA TTCT TAGTATTA             TTTTACCTAACAGAA  51 133
    ECH_0694 NONE
        typA  701103 ..  701115 -  -4.1  -4.06582   CTTAATAATAAAATA                CCAAG ATA CTTAG                TTAATAAAAACTCAA  60 90
    ECH_0692  700371 ..  700381 -    -4  -3.56727   CTCAAGCAATCACAA                 TTGA AGC TCAA                 GAACGAGATGATGGT  51 381
    ECH_0688  697628 ..  697650 -  -2.1  -3.83403   TAAAAAAATAATTAA           TATAGATTT GTATA ACATCTATA           CTACGATCAATACTA  47 41
    ECH_0687  697020 ..  697031 -    -3  -3.62723   CATTTAAACAATCAA                CATA AGGC TATG                 CATATTTAAATACAT  48 483
    ECH_0685 NONE
    ECH_0684  692336 ..  692352 -  -2.2  -4.17023   GCAAGTACCTCAAAA              CTGTCA CCTAC TGACGG              CAATACTTCACCTAC  51 221
    ECH_0682  691976 ..  691991 -  -3.3  -3.19169   GTAATATTAATAAAT              TGTGA GATAAA TCACA               TAGCTGCAACTATTA  45 21
    ECH_0681  691211 ..  691229 -  -3.9  -2.73781   CTAACTCAAATCAAC             CTTTCAC AATTA GTAAAAG             TACCGCTAAATAACA  44 81
    ECH_0679  688540 ..  688556 -  -5.3  -2.76434   AGTAAAAATATTAAC              TATATAT TTG ATATATA              ATTCTCTATTATCAA  53 363
    ECH_0678 NONE
    ECH_0677  687665 ..  687677 -  -6.3  -3.08695   GTTATATAAAGTATA                TGCAT ATA ATGCA                AGAAAGTTATTGAAA  59 48
        argJ  686359 ..  686373 -  -2.9  -2.86264   AACTACTTATCAAAT               TAAGT TAAAT ACTTA               CCATTAATATCAACA  41 10
         xth  685036 ..  685058 -  -8.6  -3.22858   TTAATCATATCAATA           GCAAATGTAA GTT TTACATTTAC           TGGTTATTTTATAAA  74 452
    ECH_0668  681846 ..  681856 -    -4  -3.95817   GAACATTTAATCAAA                 TTCA TTA TGAA                 GTTAATAATTAAACA  54 117
        putA  678191 ..  678205 -  -7.2  -3.16338   ACTTACAGGAATACA               GTCAAT ATC ATTGAC               CATAAAACTCTAGAT  67 458
        bioA  676345 ..  676381 -  -7.5  -3.50251   TCAAGAATTAAGTAA    TATTAGTACAATACCTA TTA TAGGTATTATTCCAACA    ACTAATAAAACGACC  71 418
    ECH_0658  671659 ..  671673 -  -8.6   -3.3506   GTTAAAGCCGTATAA               CGGTTT AGC AAACCG               TCGCCTTCAGCCTCT  75 200
        rpmJ  671381 ..  671404 -  -2.6  -3.33509   GGTGAAATAATTTAA          TGTGAGTTTCA AAA TAAAA-TCACA          AAAAACACTTTATAA  44 63
    ECH_0654  669361 ..  669375 -  -2.2  -3.85522   AATTTATTATAATAA               TATTCA ATT TAAATA               TATATATTAACTTAT  49 171
    ECH_0653  656352 ..  656367 -  -3.4   -3.8969   CTAGTTACACAAGAA              TTTTAT ACAG ATAAAA               AACTATTCCTATTAC  52 37
        atpG NONE
        folE  654875 ..  654887 -  -2.7  -2.81413   CATCAACCAATACTA                GAAAA AAA TTCTC                TTCTTAATTCCATGT  41 0
        pmbA  653127 ..  653148 -  -4.6  -4.15396   CCTTAAACTAAAGAA           GAAAATTT ATCTAG AAATTTTC            TATAAAATTACTGCA  61 393
    ECH_0649  651955 ..  651965 -    -4  -2.73338   ACAATTCTGTCAAAT                 TACA AAT TGTA                 TAAACTAAATATCCT  44 119
        tpiA NONE
    ECH_0645 NONE
    ECH_0644  647892 ..  647908 -  -9.5  -3.18849   CTTACAGGATTAAGA              GTTGTTG ATG CAACAAC              TTTTCAAAAAATAAC  78 326
        folB NONE
         mdh  645836 ..  645880 - -10.4   -4.3207   ACACAAATATACAAA TCTTGAATAATAAAACATAT AAAAA ATATGCATTATCATTCAAGA TCACACTACGATATG  93 98
    ECH_0640  644599 ..  644630 -  -2.5   -4.1157   TATCAACAACAATAA      TTAACTTTCCTCA CAACTT TAAGAAAAATTAA       TAATAAGTACAATCT  52 218
        rpiB NONE
        ubiG  642750 ..  642763 -  -2.5  -4.04897   ACAATGACAACCAAA               TAATT ACTG AATTA                CGAAATTATTATGGA  53 275
    ECH_0627  633909 ..  633922 -  -2.5  -4.38927   TGGTCATACAACAAA               TTAAA GGGT TTTAA                CATTTATAGGAAATT  56 49
        lysS  632025 ..  632040 -  -3.4  -2.64794   GTCAATTTCATATTA              TATATT TTTA AATATA               TACCTATTAGTAAAT  42 77
    ECH_0625  631522 ..  631539 -  -2.1  -4.14158   TACAGAAATAAAATA             TAAAATT AGCA AATTCTA              TTTTACTTGCTTAAC  51 44
    ECH_0624 NONE
    ECH_0623  630705 ..  630719 -  -4.4  -4.41609   TAGGATAAATACAAA               TATTTA AAA TAAATA               CTTAATAAGATAGTA  64 43
        gyrB NONE
    ECH_0619 NONE
        nuoG NONE
        nuoH  622389 ..  622402 -  -3.9  -3.07318   AATATAACTATAAAT               TATGT AAGT ACATA                TATCACATGTCAAGA  46 185
        nuoD NONE
        nuoE  620080 ..  620129 - -19.2  -5.19819   AAATAAAATTAAAAA GATAAATGGGAAAAAATTGCTAA CACAC TTAGCA-TTTTTTCCCATTTATC TATTGTTTTGATATT 100 521
    ECH_0610  616127 ..  616139 -  -6.3  -4.66002   GATTAATAAAAAGAA                CAAAG TTA CTTTG                AGAAAAAAAAAAGCA  76 123
    ECH_0603 NONE
        mutM  608703 ..  608723 -  -4.2  -3.86781   AAATAATATCAATAA            TTATTAAT TGTTT ATTAATAA            AAGTAGAATAACTAA  58 133
    ECH_0601  607052 ..  607064 -  -6.3   -3.6682   TTTTATTTATCGAAA                GTACA TTT TGTAC                TATATAAAACCTGAA  66 475
        pccB  604312 ..  604327 -  -4.8  -3.40566   ATATTACATGCATAA              TAACAT GAGA ATGTTA               TTTTACCTCAATATC  54 337
    ECH_0598  603711 ..  603721 -    -4  -3.24924   TTTTGACGGATAAGA                 TTTG TGG CAAA                 TTGTCATATCCAATA  47 297
        engB NONE
        argB  600265 ..  600276 -    -3  -4.20531   GATATTGAGGTAAAA                TAAC ATTA GTTA                 TTAAAATAATCAAGA  56 194
    ECH_0593  598689 ..  598701 -  -3.5  -4.11394   ACCTTAGTGTTAAAA                TTTTA TTA TAAAA                TTGATAATTATAGTA  56 351
        hemF  597527 ..  597537 -  -5.4  -2.64651   AACGGTTTAAATTTA                 GTGA ATA TCAC                 GTTGAAAAGTAAATA  52 149
    ECH_0589  596459 ..  596471 -  -6.3  -3.19482   TCACACTAGGAAAAT                GTTGA AAT TCAAC                GAGATTGGGGAAGAA  61 428
    ECH_0587 NONE
    ECH_0586 NONE
    ECH_0585 NONE
      serS-1  591835 ..  591845 -    -4   -4.4715   TTTTAATGGATAAAA                 TTTG TAG CAAA                 TTGTCAATCCAATAG  60 359
    ECH_0583  591444 ..  591455 -    -3  -3.22068   CAAGATATTCAGTAA                TAAC TCAA GTTA                 TATTATTATTTTTTT  45 113
    ECH_0582 NONE
    ECH_0580  589392 ..  589410 -  -6.8  -4.10437   TTAGCAAGGAAATAA             GGAAATAT TTG ATACTTCC             ATGTTGCTATTGCTT  73 278
    ECH_0577  585721 ..  585765 - -11.2  -2.89267   CTTAACTATATTATA TTTACTTTAGACAGCATTATA CTAG TATAATGCTG-CTAAACTAAA GTTCTATTCGTTTTA  84 461
        mgtE  580789 ..  580801 -  -4.1  -3.85522   AACTGATCAGAATAA                GTACA TTA TGCAC                TTTTATTGCGCTTTT  56 487
    ECH_0566  571988 ..  572003 -  -2.6  -5.27399   GAATATAGTAAAAAA              GAATAC TATT ATATTC               ATTGTTTTACTTTTT  69 251
    ECH_0551  551416 ..  551428 -  -3.5  -4.20042   ACTAAGATCTTAAAA                TAAAA ATC TTTTA                CAATAGTTTAGTATA  58 205
    ECH_0550  551039 ..  551054 -    -4  -3.57808   GTCAATGCATAAATA              TCTACT CCAG AGCAGA               ATTCTATTTTAAAAA  50 60
         eno NONE
    ECH_0543  545369 ..  545380 -  -4.4  -2.84671   GAAATATTGAATAAT                CCTA GGTC TAGG                 TCTGCAAAGCTGAGA  49 89
        ileS  538913 ..  538929 -  -3.7   -2.7682   TTTATTATAGATAAT              GATGTTA ATC TTACATC              TGCAAGGATATATTT  44 229
    ECH_0536  536038 ..  536048 -  -2.6   -3.4268   GTATAATTGTAAATA                 TATT TTT AATA                 TGTGTATTATTTGAG  44 161
    ECH_0535  535119 ..  535138 -  -3.6  -3.10614   TAAAATGATAAATTA            TTTTTGTC TGGT GACAAGAA             TTATTTTATTGATAT  46 308
        rrmJ  534350 ..  534369 -  -6.6  -3.51232   GTGTTTGTAAAGTAA            TTTCTTAA TATT TTAAGAAA             TTTTATAAATATTTA  64 61
    ECH_0532  532645 ..  532664 -  -5.2  -3.19936   AATTATTTAATTTAA            TATTAAAT ATAT ATTTAATA             TAAATCAAGAAAATA  55 106
    ECH_0531  531952 ..  531996 -  -4.6  -4.26327   TATTTAGGAAAAGAA TTTGTGT-GTACGACACTATA TAAA TATAATGTCGTACTAGAAAAA TATATGCTATAAGAT  64 111
        thiL  529998 ..  530012 -  -4.4  -3.14693   TTGAGTATTAATATA               TTTTAT TAC ATAAAA               TGATTAAATCCTTTA  51 16
    ECH_0524  524488 ..  524498 -    -4  -2.62263   AGTTTCTTTAGATCA                 TACA TAA TGTA                 AATCTCAGGGCTCAT  44 118
    ECH_0519  519284 ..  519302 -  -6.2  -5.10601   AGAAAAGTATAAAAA             TAAAATAT TTG ATATTTTA             GATAGAGTTTAATAC  86 371
    ECH_0513 NONE
    ECH_0506 NONE
        gpmI  507379 ..  507392 -  -2.5  -4.65895   TTCTGCACTTAAAAA               TATTA ATTG TAATA                AAATAATAGAAACAA  60 416
        carA  504987 ..  505008 -  -4.5  -2.83382   TACTAAACCTGAAAG           TATAAACCC TATA AGGTTCATA            TAAAAAAGATTTTAT  48 65
        ispH NONE
         dut  502796 ..  502810 -  -3.6  -2.68494   GATAATAATAGTAAT               TAAACA TCA TGCTTA               TTGTTCTAGATATTA  44 129
    ECH_0500  501919 ..  501929 -  -3.2  -4.06533   GAAAGTATTAAACAA                 GCAG AAT CTAC                 AATTCAGAATTTATT  55 205
    ECH_0492  478337 ..  478357 -  -3.9  -3.10597   CTCCGGAGGTAAAAG            TCGCAGGTT CAA ATCCTGCTA            AGTGCACTTATTTTT  46 211
    ECH_0486  467306 ..  467319 -  -2.5  -3.88291   TAGGATGTTGATAAA               TATAA GAAT TTATA                CTTTATATAGTGTAA  50 116
        lysA  465523 ..  465539 -  -2.3  -3.47361   TATACTTATTAAATA              TAAGGTT ATA AATCTTA              CTTATTTAAAAATAG  43 356
        hemD  460185 ..  460199 -  -2.2  -5.24531   ACTTTCTATAAAAAA               TATTTC CAG AAAATA               AAAAATGCTTTTTAT  65 65
    ECH_0462  439338 ..  439382 -    -9  -4.15703   TGGGATAAACAATAA TACATTACTTTTTACATACTG AAAA CA-TATGTAGAAAGTAATGCA TATTGTTAAAAATTT  84 88
        purA  437384 ..  437394 -  -6.8  -2.77962   GTGGATATTGTAAAT                 GTGG TGA CCAC                 TCTATTAGAGATGAT  61 476
    ECH_0457 NONE
    ECH_0455 NONE
    ECH_0454  431740 ..  431750 -  -2.6  -3.34715   TAGTTTTTGGAAATA                 TTAT TCA ATAA                 TGTTCATATCAATTA  44 15
    ECH_0449  425993 ..  426014 -  -3.8  -2.98607   GTTAAAGAAACACGA           TATTGCTA TATTGG CAGCAATA            GGTGGTGGTTTTACT  48 131
         tgt  422493 ..  422511 -  -6.1  -2.60901   ATAGTGTTAATTAAG             GAGAATT TTTTT AATTCTC             TTAAGACTGAGTTTT  55 40
        rpmH NONE
    ECH_0439  418381 ..  418391 -    -4  -3.22209   ATACTAAATTTAATA                 TACT CAT AGTA                 ATTCACACACGTTAT  47 91
    ECH_0438  416941 ..  416957 -  -6.7   -2.7246   AACAAAATTGATAAG              GTATTTT AGT AAAATAC              GTGGATTTTTATTAT  60 151
    ECH_0404 NONE
         cmk  394971 ..  394998 -  -2.2  -2.53625   AAAATTAGCAAAAGC        GGTAAA-AATCAT ATT ATTATTATTTACC        ATACTTTACAAGTAG  38 31
    ECH_0402 NONE
        sppA NONE
        ihfB NONE
    ECH_0399 NONE
    ECH_0398  391292 ..  391310 -  -3.8  -3.34936   AATAGCATACATGAA             CCCCCAAT GCT ATTTGGAG             TATGTAGTGATAATA  49 112
    ECH_0397 NONE
    ECH_0396 NONE
        hemH  388890 ..  388901 -  -4.4   -3.2963   AGTATTTGTTTATAA                CTTG CTTA CAAG                 GAGTAATGTAAAGCT  52 176
    ECH_0387  380231 ..  380255 -  -7.3   -2.5955   ATGTTTTATAAGTGA          GCAAAAAGATA TTT TACCTTTTTAC          TATGATAAGAAAAGT  63 410
    ECH_0384  378459 ..  378481 -  -2.8  -5.49234   ACATGTAAGAAAAAA           TTTATTGATT TAC AACCAATAAT           ACAAGAAAAGGCAGA  71 103
    ECH_0382 NONE
        folP  375262 ..  375272 -  -2.6  -3.16055   TAAATGTGTTATCAA                 TATA GCA TATA                 TTATCAGTAGATTTA  43 83
        carB  369529 ..  369546 -  -2.1  -3.15784   TTTATAACAAAGAAG             TAAATAT ATTT ATATCTA              ATCTTATTTAATTTT  42 145
    ECH_0375  367025 ..  367036 -    -3  -2.77192   AATTTCTTCAACAAC                TATG TATG CATA                 TTTACTAGATTAACT  43 13
    ECH_0374 NONE
        pyrC  364253 ..  364265 -  -6.3  -2.74192   TATCTTGTAATAGCA                GCATT TTT AATGC                AATCAATGTAAATTT  57 470
    ECH_0368  359532 ..  359559 -  -9.4  -3.15548   ACTAAGGAACATATA        GAGAAAATTATA GATG TACAATTTTCTC         TGTTACAGAAAATTG  76 397
    ECH_0366  355954 ..  355966 -  -4.9  -3.84674   AGTTTAGCATAAGAA                CTTAT TTA ATAAG                AGATTGATTGACATG  60 206
        radC NONE
        gidA  348611 ..  348621 -  -2.6  -3.19212   ATTATCTAGAATATA                 TTTA TCA TAAA                 AAAATGTATTGTTTA  43 174
    ECH_0355  346179 ..  346189 -  -5.4   -4.3534   GCTTAAGTATGAAAA                 CATG GAA CATG                 TTTTACTCAAAGAAG  66 69
    ECH_0354  345446 ..  345469 -  -2.5  -3.32819   TATAGATTGTTATAA          GATGAATAT TTTAAT ATATTCTTC           CTCCTATTACTCCTA  44 12
    ECH_0353 NONE
        bioB  344045 ..  344055 -  -2.6  -2.63487   AATTAAAAAATAATT                 TTTT GAC AAAA                 TGTTAGGTTTTTCTG  40 75
    ECH_0351  340275 ..  340285 -  -2.6  -3.68351   TTTGTATTACTTAAA                 TAAT ATT ATTA                 TTTTTTTTATATATT  48 46
        folK  339623 ..  339638 -  -2.6  -4.35644   ATCAGCAGAAAATAA              TATTAC TGTT GCAATA               CATGTGAATTTTGTT  54 12
    ECH_0346  336255 ..  336279 -  -5.8  -2.65504   GTTGTATTAAAAATG          TTGTGTTATG GTTGA CATATCACAA          TTTTTCATTTTCTTC  55 20
    ECH_0345  334525 ..  334543 -  -5.4  -4.37658   AATTGGTTGAGAAAA             TCAATAAG TTA CTTATTAA             TGTAACTATGATATT  69 455
        purM NONE
        gpsA  329960 ..  329971 -    -3  -3.54602   TAATTAAGACGATAA                GTTA TATA TAAC                 CAAGAATACTGCATC  48 233
        aspS NONE
    ECH_0333 NONE
    ECH_0332 NONE
    ECH_0331  320789 ..  320813 -  -4.3  -3.42658   TACTATAAAACCTAA          TTCTCCATAGT GCA ACTATTGTGAA          ATAATTAATTAAGTA  52 330
        ppdK  317853 ..  317863 -  -2.6  -3.44848   TGGTTTTAGGAAATA                 TTTA GAT TAAA                 AAGTAAATTTTGTTT  44 248
    ECH_0329  317002 ..  317022 -  -2.7   -4.3586   GTATGTATACGAAAA            TTAGTTATA AAT TATAAATAA            ATTTAGTTACTTTTA  54 110
    ECH_0328  315298 ..  315308 -    -4  -3.12847   AAGTTTTATAGTTAA                 CTTA AAT TAAG                 TGATAGCTTTATAAT  47 97
        cycM NONE
    ECH_0326  313569 ..  313579 -    -4  -4.37658   AATTTGCCTATAAAA                 CTTT TAT AAAG                 AGGTAAGATCTTATT  60 231
    ECH_0323  311478 ..  311493 -  -5.4  -2.65993   AGTATATTCATATTA              CCTCCA TCTA TGGAAG               AGTTGCAAAGGCGAC  52 369
        ccmC NONE
        ruvA  308947 ..  308957 -  -5.4  -2.83894   ATCAGTATCAGCATA                 TGCA TAA TGCA                 TGAGTGTTTAATACA  53 454
        ruvB  307569 ..  307588 -    -3  -5.23644   AAGGAAAGATAAAAA            TAATAAAT CTGA ATTCATTA             GTGCATGATTATTGT  69 241
        radA NONE
    ECH_0304  290760 ..  290770 -  -2.6  -2.67143   ACATTGAGCATAGCA                 TTAT TGT ATAA                 TCTTTAGTATTTGAT  40 15
    ECH_0303 NONE
    ECH_0302  289969 ..  289987 -  -2.5  -2.52214   TATAAATAAACAATT            TTGT-GCT ATTG AGCTACAA             TTAAATTATTTTTAC  39 12
        ligA NONE
    ECH_0297  282180 ..  282194 -  -5.8   -3.4799   ATAAAACATTTACAA               TTAATC ATT GATTAA               TGCAAGTTAAAATTA  62 349
    ECH_0296  281526 ..  281549 -  -9.8  -2.91429   TAAAAGGCTTAGATA          TATAGATTAG AGTT CTAATCTATA           TCCTGGTACATAATT  76 42
    ECH_0295  280402 ..  280418 -  -5.2  -2.69151   GTGCTTGATAGATGA              TACAAG GAATG CTTGTA              ATTTCATATCTTTGA  52 319
    ECH_0293  277942 ..  277953 -  -4.4  -3.37487   TGACATTTTTAAAGA                GAAG AGGT CTTC                 AATTTGTAATTATGC  54 358
        purC NONE
    ECH_0288  270220 ..  270230 -  -5.4  -2.92078   TTAAGCATAGAATTA                 CACA GTT TGTG                 TGGTGCTAAAAGAAA  53 363
    ECH_0283  265287 ..  265314 -  -2.8  -3.69483   ATTTTAGTTAAAATA        TGCTATATACAA CATA TTTTATATTGCA         TTTTTAATAAATGTA  48 16
    ECH_0280  261248 ..  261267 -    -8  -5.08824   GTGTTATTTAAAAAA            TTATGCTA TAAT TAGCATAA             TTTAATAAAATAATA  95 386
    ECH_0277  259315 ..  259325 -  -2.6  -3.88062   ATATACGAGACCAAA                 TAAT GTT ATTA                 CGGTGTTCTTATCCA  51 517
    ECH_0274  256576 ..  256589 -  -2.5  -2.95787   GATTGAAGACTAAAT               TATAA ATGA TTATA                GTTTGTATTTATAAA  42 484
    ECH_0273  255987 ..  255998 -  -4.4  -4.42765   TGTTAAAAAATGAAA                TTGC TGCA GCAA                 AGCGGAACGGTTTAT  65 65
    ECH_0271  254240 ..  254253 -  -2.4  -4.57353   GTTGACGATATAAAA               TCTG CAATAT CAGA                GCCGTGTAGGTCAAT  60 470
    ECH_0268  252330 ..  252342 -  -4.9  -3.41527   TAATTCTTATTATAA                CAATA GCG TATTG                GCAATATACAGTTAT  54 208
    ECH_0261  244677 ..  244697 -  -5.5  -2.96638   GTAAATAGTTATAGA            GAAAAAAAG GTT CTTTTTATC            TGCGAAAAAATCTAC  54 21
    ECH_0259 NONE
    ECH_0258  243411 ..  243443 -  -9.3  -5.06451   TAGTACTCTAAAAAA      TAGAATTGATGTGTA ATA TACACATCAAATCAA      CAAAAGGATCTTTAT 100 317
    ECH_0257 NONE
    ECH_0256  241765 ..  241780 -  -2.6  -4.27033   TAAAATATATATAAA              TAAATC TAAT GACTTA               ATTAATAAGAGTGAA  54 417
    ECH_0255  240548 ..  240559 -    -3  -3.00164   GACTACATAATCATA                TGTT ATAG AACA                 TTGGGTTAATTTGTT  44 158
    ECH_0253  239589 ..  239603 -  -5.8  -2.66255   GTGTAATATAAGTTA               TATTCA TTT TGAATA               ATATGATAGCTGTAC  55 51
    ECH_0252  237790 ..  237815 -  -2.7  -4.08485   TTGATTTAAATTAAA         CTTGTATAAAA ATGG CTTTATAAAAG          GAGAGGTTGAGTAAA  52 177
    ECH_0251  235538 ..  235548 -  -2.6  -4.54821   ATTGTAAGCAGAAAA                 TATA GTC TATA                 AAAATGTATTAAGAA  56 420
         mfd  231997 ..  232024 -  -3.6  -3.30441   TATTAGCGTTTAGAA        TTTTGATATCAA GAAA TTAATATCAGAA         ATAAAGATTAATACT  49 90
    ECH_0249  231462 ..  231472 -  -2.6   -4.1958   AGAGAAATTAAATAA                 TATT AAT AATA                 GTGTGTGTTTATATG  54 154
    ECH_0242  226599 ..  226629 -    -4  -4.15453   GAATGTATTCCAAAA       GTATTGGATCAACA GCA TGTTGCTTCAATTC       AATCAAAAGAATGTT  60 108
      ribE-1 NONE
    ECH_0238  225083 ..  225093 -  -5.4  -2.59191   TTATATTCCTACAAT                 CAAG GAG CTTG                 TTGATAGAATTTTGA  51 115
    ECH_0236 NONE
    ECH_0235  221563 ..  221581 -  -3.8  -3.29421   GCAAATAGAAAATTA             CAGGTAAA TGC TACACCTG             TGTTTTTTATTAATG  49 255
    ECH_0232  219097 ..  219129 - -10.2  -2.80622   ACACATGGTACTACA      GTTATATATAATCA TGTAT CGATTATATATAAC      TGTGTGCTTTGATAA  79 515
    ECH_0228  216882 ..  216895 -  -4.5  -3.35934   GTATAGATTCTATAA               CGCGA CATT TCACG                GTAAGTACGGATCTT  52 161
        rpmE  215545 ..  215556 -    -3  -4.39748   TAGTATATAAAATAA                GATT TATA AATC                 TAAATCACCAAATTT  58 17
    ECH_0225  214677 ..  214687 -    -4  -3.08133   TAGTTATTCATGCAA                 TAGT ATT ACTA                 AATATAATCTTTTTA  46 38
        guaB  212889 ..  212900 -    -3  -4.17556   TATATTTTTAAGAAA                GTTT TAGT AAAC                 GGTAAAAAACAGTTC  54 288
    ECH_0221  208351 ..  208367 -  -2.4  -4.21462   ATGTATTACCTAAAA              TATTAA TGAGC TTAATA              CCTGATATATTTAAT  53 205
        pdhA  207161 ..  207171 -  -5.4  -3.22113   AGCTTTTGAGAAAAG                 GTCT TTT AGAC                 ATTTTATTGGTAGTT  55 208
     virB9-2 NONE
         trx  205342 ..  205356 -  -2.2  -4.82901   GTGTGTCTATAAAAA               TAAAAC TTA ATTTTA               TTGTGATGAAGCTTT  60 327
    ECH_0213  202754 ..  202765 -    -3  -3.18582   GATGTTATTTATTAA                GTAA TAAT TTAC                 TTATTTCTTGATTTG  45 159
    ECH_0212  201233 ..  201243 -    -4  -3.23853   GTGTGTCAATCAACA                 TGTA ATA TACA                 TCTATATTATTTAGG  47 271
    ECH_0207 NONE
    ECH_0203  193451 ..  193462 -    -3  -2.82327   TTGTTATAGTTAAAG                TTCA TGTA TGAA                 GGGCTTTAATTCTAT  43 366
    ECH_0201  192068 ..  192078 -  -2.6  -2.73483   ATTTGATGCTAAGGA                 TTTA CAT TAAA                 ATCATCGTGATTTAA  40 149
        rpmI NONE
        rplT NONE
        pheS NONE
    ECH_0195  186455 ..  186468 -  -2.4   -4.0274   TGTATTATTAAATAA               CCTA ATACTA TAGG                CCTTTATTTGGATGT  51 102
    ECH_0194  185952 ..  185970 -  -5.4  -2.51133   TATCTAGCTATTAAT             TATTATAG GGG CCATAATA             CGTCACAAAATACTA  52 162
        rpsP  183678 ..  183693 -  -6.2  -2.64199   CACCTATTAAGCAAG              GCAAAT AGAT ATTTGC               TGTCTGCTTAATCTT  58 269
    ECH_0187  176115 ..  176139 -  -9.3  -3.35679   GCTTTGCACGCAGAA          GGCAAGCGG TTCGATT CCGCTTACC          TCCACTTTCCTGTTT  77 142
    ECH_0184 NONE
    ECH_0183  174532 ..  174548 -  -2.4  -4.33203   GAATATAATAAATAA              TTTTTA TATTG TAAAAA              ACATATACAATATAA  53 81
    ECH_0182 NONE
    ECH_0181  173930 ..  173942 -    -2  -3.65542   TTCATTTTTAAAAGA                TTGT ACTAA ACAA                TAATTTAATATTTTA  45 53
    ECH_0180  173325 ..  173338 -  -2.5  -3.93673   TAAAGATTGTACAAA               TATTT GGAA AAATA                TGCCAAAGATTGCGT  51 490
        cutE  169895 ..  169905 -  -2.6  -2.99161   CAACCTAGGATAAAT                 TTTA ATG TAAA                 TGCTCTGTATGAAGA  43 258
    ECH_0174  163794 ..  163806 -  -6.3  -2.66748   GATTAGTGAAAGTTA                GAAGT ATT ACTTC                TAGAAATTTATTTGT  58 107
    ECH_0172 NONE
        pyrG NONE
        grpE NONE
        trpS  156074 ..  156117 -  -6.3  -3.12142   CTGATAGTGAATATA GCACAGTACATACTTAGCAAC TTTT GTTACTA-GTA-GTAATGTGC TGTATTAAAATTGGT  61 147
    ECH_0161 NONE
        purE  151461 ..  151479 -  -3.1  -2.78018   AGCTGGTACTAATGA             TGGTGCA GAATT TGCAACA             CCTCCTATGGGTACT  42 312
        ispD  147625 ..  147640 -  -3.4  -2.59793   TGATTCATAGAACAG              TTTTAT TTCA ATAAAA               AGCGAGCTGGTATTT  42 90
        ispF  146915 ..  146931 -  -2.3  -2.96711   GGGAGAATCTATATA              GTATTTA TTA TAAATTC              TTATTATTTGTTCAG  41 190
    ECH_0155 NONE
        ychF  144958 ..  144970 -  -4.9  -2.88764   AGAAAAAATCATAAG                TACTA ATA TAGTA                ATGTTGTTAGAAGAA  50 275
    ECH_0150  141080 ..  141091 -  -4.4  -3.31208   TTGTATAATAATACA                TGGT GTGT ACCA                 GTGATTGCATATTGA  52 136
    ECH_0149  139578 ..  139593 -  -3.3  -4.75372   AGCACTGATTAAAAA              CACAA GATTTA TTGTG               TGGTTTATTATGATA  63 144
    ECH_0148  138773 ..  138787 -  -2.8   -4.6709   GAAAATTACATAAAA               GGTTTT ACT ACAACC               ATAATCACAATAACT  58 1
    ECH_0147 NONE
    ECH_0146  135980 ..  135990 -  -5.4  -2.74701   ACACTGTCAATATTA                 CTAC TTC GTAG                 TTTAGGTCGTTGTAA  52 395
        dapE NONE
    ECH_0143 NONE
    ECH_0142 NONE
         pth  132339 ..  132355 -  -3.7  -3.64142   GAAAATAGGATACAA              GTATCAT TTA ATGATGC              ACTGTTTACAAATTA  52 117
        purF  130540 ..  130553 -  -3.9  -3.60884   TTCAAAATATGATAA               CTTTA TAAG TAAAG                AGTTATTTATTATGG  50 106
        valS  123956 ..  123966 -  -5.4  -2.90472   AATAGAGAAAAAAGT                 CGTA TAC TACG                 TGGCGGAAACTAATC  53 303
    ECH_0126  114927 ..  114940 -  -3.9   -3.0792   GAAGATCTTAGTTAA               TTACT TCCT AGTAA                TCATTGTTGTGAGGT  46 12
    ECH_0122  108323 ..  108341 -  -4.6  -3.29325   GTTGGATAATCAAGA             CAGTAAGA TTG TGTTACTG             TTGTTTTATTAAGTA  53 498
    ECH_0114  100690 ..  100707 -  -2.7  -2.63585   GTATATCTGAAAGAC             TTGCAAA AGGA CCTGCAA              TAAAGGATTTTATGT  40 142
    ECH_0112   98003 ..   98014 -    -3  -4.75219   CAATTAGGAAGAAAA                TACA ATAT TGTA                 TCGACGCACTATGGT  63 500
    ECH_0107 NONE
    ECH_0099   88466 ..   88498 -  -6.5   -2.6063   TCTATTGATAATGGA     CTTATC-ACACCAA TTATTT TTGGTGCAGATAAG      AAATCTTTGTTAGAA  57 440
         fba   85844 ..   85864 -  -5.5  -3.91332   AGTAGTACAGAACAA            CTTTTTTCC TAA GTAAAAAAG            CTTTTTAATGTTTAG  62 467
    ECH_0093   83937 ..   83953 -  -3.7   -4.1552   GAGGTTGTTAACAAA              GTAAAAG AAT CTTTTTC              TAAGGCTGGTATTGA  58 290
        glnA   79987 ..   79999 -  -3.3  -4.67943   GTGTAATATATAAAA                CAGCT GTA AGCAG                TGTAGTGTTGAGTTG  60 42
        ispB   78537 ..   78555 -  -2.5  -2.60496   GTGTGTTCTAAATAC             CGTTTTA CATTT TAAAACA             AGATCTATTTTAGGT  40 313
    ECH_0086   76567 ..   76578 -  -4.4  -3.85505   GTATGAAGAAGAGAA                TAGC ACTA GCTA                 GAGCTATTGTTAGTG  58 343
    ECH_0079 NONE
    ECH_0078 NONE
        argF   68357 ..   68376 -  -2.3   -3.9644   TTTTTAATATAATAA            TAAATTT CATATC AAATTTA             TAATTTATAATGTGG  49 344
    ECH_0076   66917 ..   66930 -  -2.5  -2.98361   AAATGTACAAGGATA               TAAAA GTTT TTTTA                TTACTACTGGAAATC  42 139
    ECH_0072 NONE
        rpsT   62843 ..   62857 -  -2.1  -2.80699   TTTTAATTAAGAGCA               TACAC ACGGA GTGCA               AAGCATTGTACTACA  40 150
    ECH_0068   61313 ..   61326 -  -3.9  -3.57977   TAAGATTAGAAAAAC               TGTTT CTGA AAACA                TTGCTGAAGTTTTGG  53 169
        dksA   58743 ..   58758 -  -2.6  -3.13104   AATGATGGAATAAAT              TTTCAA TTAT CTGAAA               TATATAAATCCTGAA  43 397
    ECH_0061   54003 ..   54022 -  -6.6  -3.89301   AAGGCAGAGAAAACA            TATTCAAA ATAC TTTGAATA             TTATAAAGTCTGTAG  69 363
    ECH_0057 NONE
    ECH_0056   49076 ..   49089 -  -3.9  -3.41761   ATTTTAAAAGTAATA               TAAAG TTCA CTTTA                AAGTGTATGTATTGT  49 466
    ECH_0052   46652 ..   46666 -  -3.6  -4.74406   ATAAAAAAATATAAA               TTACTA CAA CAGTAA               ATAAGTTTTACATAA  65 88
        dapF   45656 ..   45671 -  -3.2  -3.94086   TAAGAAAGTAAAATA              GTGACT TATT AGACAC               GATAAATGCCATTGA  52 18
    ECH_0049   45055 ..   45074 -  -2.2  -3.36273   TTTGTTTAATACTAA            TATAGCAT AAAT ATGTTATA             ATGAATAAACATAAA  43 48
    ECH_0048   43471 ..   43491 -  -6.1  -2.83522   AGGTTTTTATCAAAC            CACAGCG ACCTCAA CGCTGCG            TGTCTACCATTCCAC  56 486
    ECH_0045   42220 ..   42232 -  -3.4   -2.9703   ACAAAAATAAAAATT                TCTG TTAAT CAGA                TAGTCGTTGCAGAGT  44 103
     virB8-1 NONE
     virB9-1 NONE
      virB10 NONE
      virB11 NONE
       virD4   35929 ..   35943 -  -2.8  -4.19817   TTTATGTATGTAAAA               GTATAC AAA GTAAAC               TTACCTATGGTGTAG  54 182
        fdxA   32708 ..   32724 -  -5.1  -4.46212   TTGTTCAGTATAAAA              TTGTGTC ATA GTCACAA              TTTAGAAAAATGCAG  68 115
    ECH_0033   28783 ..   28796 -  -2.5   -3.1883   AAAAACTTCTACTAA               TTATT TGTT AATAA                AATTGACAATGAGTG  43 119
    ECH_0032   27937 ..   27953 -  -2.9  -2.72977   AGGTGATATAGACGA              TGAGCAC GAT GTTCCCA              CTGTTCCAAGTATTG  42 304
        hemE NONE
    ECH_0029 NONE
        ruvC   24422 ..   24449 -  -5.6  -3.51076   GTATTACACAATGAA        TGACACAGCCGT TTTT ATAGCTATGTCA         CTATTAATCATTACA  58 114
        nadC   22684 ..   22701 -  -4.1  -4.18367   GAGGACATATAGAAA             TGCCATC TATA GATGGAA              CATGGACAAAAGTGA  60 334
    ECH_0021   17836 ..   17846 -  -2.6  -5.47914   AAAAAGCATAAAAAA                 TTAT ATG ATAA                 AACATGCTATGGGAA  72 54
        metK   15077 ..   15087 -    -4   -2.6952   CATGATAACAATTCA                 TAAG CAA CTTA                 TACGTTAAATATGAA  44 30
    ECH_0017   14531 ..   14541 -  -5.4  -4.03219   ATTTCAGAAGAAGAA                 GCTT ATG AAGC                 ATTAGAAAATGCTCC  64 391
    ECH_0012   10080 ..   10114 -  -3.7  -3.60419   ACTTTTAAATGACAA     GTACAGAATTCTTAC CCACT GTAACAATACTATAC     ACTTTAAGTATAATA  50 75
    ECH_0010    7681 ..    7692 -    -3  -3.23984   CAAATTTATCATGAA                TCTT GTAA AAGA                 TGTCTTGTCTCACAA  45 7
    ECH_0009 NONE
    ECH_0008    6128 ..    6138 -  -2.6  -4.20696   GTATTAACTGCAAAA                 TAAA ATT TTTA                 TATAACTCCAGAGCA  54 304
    ECH_0005    2428 ..    2439 -    -3  -3.52449   AAAAATAAGTTACAA                TGAA AGTA TTCA                 ATTACAGGTGTTTTT  48 438
