# Supplementary material for: Rapid, accurate, computational discovery of Rho-independent transcription terminators illuminates their relationship to DNA uptake
Source: Genome Biol. 2007 Feb 21;8(2):R22. doi: 10.1186/gb-2007-8-2-r22 (PMC1852404; doi:10.1186/gb-2007-8-2-r22)
Supplement: Additional data file 4 — Best terminators found downstream of each of the genes of the 343 organisms studied. [file gb-2007-8-2-r22-S4.zip › Ehrlichia_ruminantium_Gardel.bag]

ERGA_CDS_00020    1803 ..    1822 +  -4.4  -3.09878   ATGTTGAAGATTTTG            GATTTTTA TTTA TAAAGATC             TCTTCCATAGATGCA  49 284
ERGA_CDS_00060    5571 ..    5585 +  -6.4  -5.94597   ATGTTACTAAACTAA               TTTCCC ATA GGGAGA               TTTTTTTTAATGTTC  95 159
ERGA_CDS_00090 NONE
        nadA    9737 ..    9763 +  -4.5  -3.97108   ACTTATAAGACTCTG         CTTCTGGTAGA GGTGA TTTACGAGAAG         TTATATTTTCCCATT  61 247
ERGA_CDS_00120   11557 ..   11586 + -15.3  -3.71517   ATAACGTAGCTAAAA       GTAGGTAATACTT TGAA AAGTATTACCTAC        TTATGTTGAATATTA 100 54
         pgk   27115 ..   27133 +  -5.4  -4.91357   TATGTTGAATATTTG             TTATACTT TGT AGGTATAA             TTTTATTATATGTTT  74 130
        dapD   31601 ..   31611 +  -5.4   -3.7795   AAGAGATAATTATGC                 TGCT ACA AGCA                 TTTAATAACGTTTAA  63 10
        trmE   33664 ..   33692 + -11.2  -2.54467   TCAAGACTATAGGAA        CTTTCTGTATTG ATTAG CAATACAGAAGG        CTGTGTTGCTTTATA  84 290
        recG   38231 ..   38243 +  -4.9  -3.70007   ATGATGTACGTATAG                TAAAG TTT CTTTA                TTACTTTTAAATGGT  57 263
ERGA_CDS_00320   41442 ..   41452 +  -2.6  -4.29621   AGCCTTATTTATCTC                 TATT GTT AATA                 TTTCATTTCTTTGTC  51 139
        ccmb   44709 ..   44728 +  -3.7  -3.40775   GAGCATGATTGACTT            TAATAAG ATATTC CTTATTA             TGTTTACATAGAAAT  48 29
        zitB   46185 ..   46196 +    -3   -4.5265   TAATGGTTATCAATA                CTAT GGTG ATAG                 TTTTATAATGTAATT  56 438
ERGA_CDS_00360   47168 ..   47190 +  -9.3  -2.71422   TTTTAATATACAATA           GTAAACTAG CACCA CTAGTTTAC           ATGTTTGTGAAGCTA  73 332
ERGA_CDS_00390   53831 ..   53841 +  -5.4  -2.99543   AAAGACTTATGGTAC                 TCTC TTA GAGA                 ATATTTTTCATAATC  56 2
        argF   55183 ..   55195 +  -6.3  -5.28778   ATATTTTTAAGATAG                CACTT ATG AAGTG                TTTTTTATAGATAAT  84 107
ERGA_CDS_00410 NONE
        recF   57509 ..   57525 +  -5.1  -2.98282   CAAAGCTTTTTGTAT              TTCCCTT ATA AAGGGGG              TATCTAATGATTAGT  51 415
        plsC   59960 ..   59976 +  -5.3  -3.06129   GTATGTTTATTATGG              TTATTTT CTT AAAATAA              TATATCTGGTCTTGT  53 136
         rpe   61579 ..   61589 +    -4  -4.34866   AAAATGATCTACTAT                 TCTT AAT AAGA                 TTTGTATTATTAAGT  58 277
ERGA_CDS_00470 NONE
         mkl   64401 ..   64411 +  -5.4  -2.66216   TATTAAGATTAATAC                 CTAG TTT CTAG                 ATTATAATAATCGAA  54 35
ERGA_CDS_00490   67160 ..   67170 +    -4  -3.93913   TGTTTTAGATGTGTA                 TTAC ATA GTAA                 TTTGAGTTTCTATTT  54 426
        tyrS   71813 ..   71823 +  -2.6  -3.33798   TTAGAAAGTAATCTT                 TAAT CAA ATTA                 TGTATTTATAAAAGT  42 23
        hemA   73118 ..   73133 +  -4.8  -3.70364   AAATGTTTACTCAAT              TGTATA GAAA TATACA               TTCTGTAATTTTGTA  55 92
        secF   75780 ..   75805 +  -9.3  -3.90897   ACATAAGATCTGCAA         TATTCTTAAAT TGAT ATTTAAGAATA          TTATTATGATGTTTG  82 313
ERGA_CDS_00570   88987 ..   88998 +    -3  -3.14309   TTGTTAAAATGATGG                TATC TCAA GATA                 TGTATATTAGTGTGT  43 387
        pdhC   90574 ..   90592 +  -5.4  -3.49777   TGTGTAATGAATACA             TAACTATA TTG TATGGTTA             TTGTAGTATGTAAAA  59 194
ERGA_CDS_00590   91137 ..   91153 +  -3.1  -4.44187   ATTTTAAGGATTATA              TAATAAT ATT ATTATTG              TTTATATTTATATCT  56 40
ERGA_CDS_00600   94308 ..   94319 +  -4.4  -4.90002   TAATTTTGGGTACAG                CTAC TTTT GTAG                 TTTTGTTATGTATTA  68 112
ERGA_CDS_00610   97093 ..   97106 +  -5.3   -3.1706   TTAGATATAGTATTA               CTCAT TTCT ATGAG                TTACTCGAATGACTT  53 294
ERGA_CDS_00620  100625 ..  100657 +    -5   -3.7319   CAATGAAAATTTTTA      CGATATAATACAAC AATTA GTTGTATTATAGAG      TTGTGTGTTATGGGT  57 333
ERGA_CDS_00630  103584 ..  103617 +  -4.1  -3.28924   GTTATCATACTATAA     GCATTATAAAATA TATTAGCT TTTTTTATAATGC      TTATAGAACCACATA  48 159
        guaA  107066 ..  107076 +    -4  -3.80019   TTTTATTAGAAATTA                 TAGT TGT ACTA                 TTCTTAGATTTATAG  54 501
        gltA  109531 ..  109551 +  -3.3  -5.00339   ATTCTATGATAATTG            CACATTAAA ATA TTTGCTGTG            TTTTTAGTTATTGAT  63 343
ERGA_CDS_00670  112865 ..  112877 +  -2.7  -2.87375   TGTTTCCGTAGAGAT                TAGTT TTT AACTG                TAGTTGAGTTTTTAT  39 97
        valS  117638 ..  117653 +  -2.6  -3.29973   ATAAATTTCTTGTTT              CTGTGCA ATT TGCA-AG              TTAATGGATTTTTAC  42 6
ERGA_CDS_00690  117975 ..  117989 +  -2.8  -3.29973   TAAATTTCTTGTTTC               TGTGCA ATT TGCAAA               TTGATGGATTTTTAC  42 7
ERGA_CDS_00700  118615 ..  118639 +    -8  -2.91728   TTATTTCTTATTCAT          GGCATAATAT ATTTG ATGTTATGCC          TGTAGTATTCAGAGT  69 311
ERGA_CDS_00800  130793 ..  130809 +  -3.8   -4.5002   CAAGCAAATTACTAA              CTTATA TATTT TATAAG              TTTATTGTCTATTTT  58 428
        cycK  133624 ..  133636 +  -3.5   -2.7709   GTAAATTTGTGTATT                TTATT GTA AATAA                TAATATATCTTAGTT  43 53
ERGA_CDS_00820  134663 ..  134673 +    -4  -3.19659   TATAAATATATAGTT                 TTCA AAA TGAA                 TGTGTTGTAAATATA  48 75
        tldD  155995 ..  156008 +  -3.9  -2.97676   TTCAGTATTTGAAAG               CTAAT TAAC ATTAG                ATTGTTTAAATAGGT  46 399
ERGA_CDS_00970  164115 ..  164125 +  -2.6  -2.91909   GTGGTAAGTCCTATA                 TTAA ATT TTAA                 GTGTTGTTTTTGTAT  39 64
ERGA_CDS_00980  165548 ..  165567 +  -3.6  -4.40732   TATATTTCAAAATGT            CATAACAA TTTG TTGTAATG             TTATTTTATAATTTA  58 53
        ihfA NONE
ERGA_CDS_01020  168204 ..  168218 +  -4.2   -2.7186   GGGGACTGGAGGTCA               TGGGTT CAA ATCCCA               TCATTCCGACCATTT  45 68
ERGA_CDS_01030 NONE
ERGA_CDS_01040  171599 ..  171632 + -11.9  -3.94936   GTGGTATCTGTACAA     GGATTTATCTCCTAT AAAT ACAGGAGGTAAATCC      TTTCGTGTGTTAATT 100 173
        ribD  176113 ..  176128 +  -2.6   -3.9941   ATTAAAGATATTTAA              TATTGA TATT TCAGTA               TTTAGTTATAACAAG  49 36
ERGA_CDS_01080  178660 ..  178680 +  -5.5  -4.04415   GTTTTATCTTATACT            TAGCATATT TTT AGTGTGCTA            TTTGGTATTGTTTAA  65 163
        xerD  184160 ..  184170 +  -2.6  -3.99324   ATAAAAAAATAGTGA                 TATA TAG TATA                 TTTATAGTAATAGAA  49 164
         tme  189125 ..  189151 +  -9.7  -3.25207   ATATTTTCATTAATT         TATAAGAAGTA TATGC TACTTCTTATA         TATATTATGCTTTCC  79 131
ERGA_CDS_01140 NONE
        nuoN  198719 ..  198737 +  -4.6  -3.10343   TTCTTATGAGGAAAA             TGTAGTAA ACA TTACTACC             TTACATAATAACTAT  50 168
ERGA_CDS_01200  201133 ..  201156 +  -6.8  -2.63234   GTTGTGTTATTTAAT          TGGCAATAGCC TAG GGC-ATTGCTA          TCAATTGTAATCTTA  60 98
ERGA_CDS_01220  208650 ..  208678 +  -6.1  -4.95957   TTTAATATAGTAAAA        GAAGACAGC TGCAACTATAT GCTGTCTTC        TTTTTAATTAGTTTG  81 36
         fpb  210710 ..  210739 +  -2.3   -4.5002   ATTGTGATCAGTTTG       CCTTATGGTT-TGG TGA TCATAATTATAAGG       TTTATTATATGTTTT  53 67
        proP  213226 ..  213239 +  -2.5  -4.75967   GGTAATAGTATATTG               TTTAA TATT TTAAA                TTATTTTTTGTGGTT  58 36
ERGA_CDS_01310  218533 ..  218569 +  -2.5  -4.50259   TTTTATGTTATATAA    TAATGTATAATGTTCTA TTG TAGAATAATGTATGTTA    TTTTACTATCTTTTT  54 141
         rho  220371 ..  220383 +  -3.5  -4.22009   TAAATTATATAAATT                TTTTA TTA TAAAA                TTTGTGTTAAGTAAT  56 120
ERGA_CDS_01350  226409 ..  226431 +  -7.8  -3.69685   CAGAAGGTACCACAT           CTCGAATAGA GAG TCTATTCTAG           TTATGTATGTGTTGT  72 3
ERGA_CDS_01360 NONE
ERGA_CDS_01370 NONE
ERGA_CDS_01380  229280 ..  229294 +  -4.4  -3.62096   GTCACCTGTTATCTC               TATATA TTA TATATA               TTTGACATAATAACA  55 105
        phnP  230849 ..  230863 +  -4.4   -4.3255   ATGTTAATTTGAAGT               TATTAT CTC ATAATA               TTTATTAGTTGACAC  61 40
        alaS  237523 ..  237536 +  -3.9  -2.86023   GTTAGTATATATAAC               TAAGT TGTA ACTTA                CTGTATTTTTTGTTT  46 180
ERGA_CDS_01500  249060 ..  249072 +  -3.4  -4.34345   TATTTAAAAAAGTTT                TGTG TTAAT CACA                TTTTAATAATATGTA  56 56
ERGA_CDS_01540  256127 ..  256139 +  -2.7  -4.33675   GTGTTATTACTGTAC                TACTA TGT TGGTA                TTTTAGTAATATGGT  51 232
        rpsL NONE
        rpsG  258338 ..  258351 +  -2.5  -4.60041   TTTCTCATTTTCGCT               TTAAT TAGT ATTAA                TTTTTGGAGATAAGT  56 18
        fusA NONE
        tufA  261691 ..  261711 +  -3.9  -2.65091   CTCAATTTGGTAGAG            CACCAGTCT CCA AAACTGGCG            GTTATAGGTTCAAGT  45 73
ERGA_CDS_01590 NONE
        nusG NONE
        rplK NONE
        rplA NONE
        rplJ  264113 ..  264129 +  -2.3  -2.84417   CGTTATGTTTAAAAG              CTCTT GGTGCAA AAGAG              TAATTAAGTTTGTTA  39 6
        rplL NONE
        rpoB NONE
        rpoC  273152 ..  273165 +  -3.9  -4.07975   TGTATATTCTACTTC               TGTAA TGTT TTACA                TTTATAGTTACATTG  56 169
ERGA_CDS_01670  273641 ..  273659 +  -3.2  -2.69977   TGAATACATATCTAA             GTTTATAT TGT ATATATAC             TAGTGTGTAAAATGT  41 4
        bioF  275099 ..  275124 +  -6.3  -4.16904   GATTAGTGCATAAGA         TATGTTCTGTT TTTA AACAGAATGTA          TTTATATATAGTGTT  71 286
ERGA_CDS_01690  275807 ..  275826 +  -5.1  -2.77227   CAATTTCTAATATGA            TTACCAT TAGAAT ATGGTAA             ATTATGGTTTAGTAC  50 113
ERGA_CDS_01710  283500 ..  283510 +    -4  -4.36411   GGTTTTTTATGTGAT                 CATA TTC TATG                 TTTTACTAATTCCTA  60 239
ERGA_CDS_01730  285277 ..  285291 +  -2.9  -3.88559   TTTAAAATATGTAAT               GTATT ATTAA AATAC               TTTCTAGAGGTAATT  50 342
         def  288231 ..  288247 +  -5.9  -2.94062   ATTATCTGTTTAGAT              TAGATGG TAA TCATCTA              TATAATCTTAATGTA  58 101
ERGA_CDS_01780  293491 ..  293505 +  -2.2  -3.80419   ATATCGATCTAAAAG               TAATAA TGT TTGTTA               TTGTTACTATATGGT  47 154
        pdxH  294576 ..  294596 +  -5.5  -4.03696   AATTGATGTAATTAA            CATATGATG TAT CATGATATG            TTTGTAATGCTTGTT  65 462
ERGA_CDS_01810  296754 ..  296768 +  -6.4  -4.28713   CTAGTAGTATTATAT               GCTGTG ATA TACAGC               TTTATTCGTAATATT  73 426
        dnaE  301983 ..  301994 +    -3  -4.35116   AAATGTCTTATAAAA                TGTA ATAT TACA                 TTTTAATATAAGATG  56 336
        aroA  303820 ..  303851 +  -9.6  -3.14132   TGCAAGTCGAACGGA      CAGTTATTTATAGC CTCG GCTATAAGTATCTG       TTAGTGGCAGACGGG  77 330
        sdhC NONE
        sdhD  306216 ..  306242 +  -2.4  -4.64159   TTAACATATTATATT         CTGATTATAAAA AAG TTTTATAGGTAG         TTTATTGTTATTTAT  56 64
ERGA_CDS_01860  307630 ..  307643 +  -3.9  -3.94067   TCTAGTAAGGGTATG               TAAGT TTAC ACTTA                TTATTGTCTGTAATA  54 23
ERGA_CDS_01910  314556 ..  314573 +  -2.7  -4.77157   AATTTATGTAATTAT             GCTAAAT ACTA ATTAAGC              TTTTTGGTAAATTAA  58 71
ERGA_CDS_01920  315179 ..  315196 +  -3.5  -4.05322   ATATTGTTCTTGTTT             GATAAAT TCGA ATTTGTC              TTTATCTAAGAGTTT  57 243
         tig NONE
        clpP NONE
        clpX NONE
         lon  324449 ..  324475 +  -8.2  -3.13033   ATATATATAATATTT         AGCTTATTTATA TTT TATAAATAAGCA         CTTTATATATTAGTG  70 417
         fmt  327611 ..  327622 +  -4.4  -3.53115   GTTTGTATTTTATAA                CCAT AAAT ATGG                 TGTTCTATTATTTGG  53 134
ERGA_CDS_02010  328949 ..  328961 +  -2.7  -5.08824   ATGGCTATGAAATAA                TACTG ATG TAGTA                TTTTTTGAATAAAGA  61 273
ERGA_CDS_02020  330045 ..  330059 +  -5.8  -3.70108   TGTTATAATACATAG               TTACTT TAT AAGTAA               TGTTATTTTAAGCTT  61 83
        thiE  331814 ..  331824 +    -4  -4.77629   TATATTTTAATTGAC                 TACA CTT TGTA                 TTTTATATTAATTTT  65 423
ERGA_CDS_02050  333980 ..  333991 +    -3  -2.63631   GCGTTACTACTTTGG                GTAA AGAG TTAC                 TAATATGAGGCTTAC  41 22
        ftsK  336767 ..  336784 +  -2.1  -5.77677   GTTTAATATTTAAGT             CA-CATAA AAG TTATGCTG             TTTTTTATTGTTTTA  71 229
ERGA_CDS_02090  341235 ..  341249 +  -4.4  -3.52079   ATAATTCTAGTTATT               TTTTTA TAC TAAAAA               TTCTCTGAAATATTG  53 276
        mutL  345066 ..  345076 +    -4  -3.59966   TAGCGTTATTAAGTT                 CTAA ACT TTAG                 TTATATCTAAGATGT  52 196
        ftsK  346039 ..  346056 +  -5.7  -3.32268   TTTGTAAATATTTGA             TACAATA TACA TATTGTA              TTACTGTAAATTTTG  57 387
ERGA_CDS_02160  356617 ..  356658 +    -2  -3.54503   TAAATCAGATAATTT TATATATGTATATTGAAAA AATGC TTTTGAGTAT-CATATATA TTAATTATATGTTCA  43 292
        pgpA NONE
ERGA_CDS_02190 NONE
        coq7  358897 ..  358919 +  -6.5  -3.68394   TTTTTCACAGAAATA           TTACTAATA CTGAT TATTAGTAA           TTCTGTATGCTTTTA  67 480
ERGA_CDS_02290  375749 ..  375763 +  -3.6  -5.72622   TTTTTTATAAGAGGT               TGAGTA ATA TACTTA               TTTTTTGTTTATAAA  76 59
ERGA_CDS_02300 NONE
ERGA_CDS_02310  377401 ..  377420 +  -5.2  -3.74762   TATGCAATCTAAAAT            TTTTTAAT CATT ATTAAAAA             TTATTAATAAATATT  57 323
ERGA_CDS_02320  378662 ..  378674 +  -3.5  -4.17048   CATTGCTTATGTTCA                TATAA AGA TTATA                TTCTTTTAGAACAAG  56 242
ERGA_CDS_02330  379978 ..  379996 +  -6.2  -2.82353   TTTTACTTCTAGTTG             TAAATTTA TAG TAAATTTA             GTTATGTGTTACTAT  58 73
ERGA_CDS_02340  381468 ..  381484 +  -3.1  -5.48514   CAGAACTTTATATAC              TTAAAAT GAA ATTTTGA              TTTTTGTTTATTGAT  69 74
        gyrA NONE
         nth  396318 ..  396332 +  -2.2  -4.40132   ATATTTATGTAGTTG               TATATT AGT AATGTA               TTTATTGTAGTTAGT  53 251
ERGA_CDS_02440  397050 ..  397060 +    -4  -4.29905   TTGAAAATTATTAGT                 GTAA TTA TTAC                 TTATTTTCCTATGGT  58 54
        htpG  399338 ..  399348 +  -2.6   -5.4588   ATTTAATAATTTTAA                 TATA AGT TATA                 TTTTTTATAATTTTA  66 356
ERGA_CDS_02470  404614 ..  404636 +  -7.2  -2.82766   GTATTATTTTGAATA           TATAAAGTGA AAA TTACTTTATA           GTATTATTTTAATAA  64 452
ERGA_CDS_02480  406713 ..  406729 +  -8.1  -2.56475   TAAACTTTAAAATAG              TAGGATA AGA TATCCTA              GTTAGTATAAAGTTA  68 158
        potA  419948 ..  419959 +    -3  -4.20712   AATGTACTGTAGAAA                CTTA TGTG TAAG                 TTTTAAAATATTGTG  54 344
        recR  421030 ..  421053 +  -8.4   -3.6075   CTAATTTGTATTTAT          TATATAATCA ATAT TGATTATATA           TTGTATGGTATTAAT  77 411
        znuC NONE
        ubiB  425144 ..  425158 +  -5.8  -3.34089   AGAAATCTAATGTGG               CAATAA TAG TTATTG               TATTAGTTATTAAAA  57 205
ERGA_CDS_02610  427214 ..  427230 +  -4.5  -3.23216   TTAGTCTGATATAAT              GTATATT GCT AATATGC              TTGATACTAGTGAAC  52 398
        sucA  439320 ..  439337 +  -4.1  -4.20783   AGAATAAACTAATAT             CACTTGT TTAG ACTAGTG              TTTATTAACTAACAT  58 34
        mutS  447521 ..  447531 +  -2.6  -4.53303   CCTAACAAAAAACTA                 TTAA AAT TTAA                 TTTTGTCTACAAATA  54 224
ERGA_CDS_02730  456867 ..  456881 +  -4.4  -2.96452   CTATCTCATTTTGGA               TTAATT GGT AATTAA               TATGCTTATCAAGAT  49 108
        proP  458257 ..  458269 +  -2.7  -3.78775   CTTAGACTACTAGTT                GTAAT GTG GTTAC                TTTAATAGTGCAAGA  47 97
        proP  473992 ..  474002 +    -4  -4.11281   TATGTTTTAAGTATA                 TTAC TGG GTAA                 TTTATAATTGTAATA  56 231
        proP  476922 ..  476952 +  -5.6  -3.55447   AATTTGTAATCGTAT       GTTGATAGTGTAAT TTT ATTATATTATCTAC       TTATATAATGAGTAC  59 79
ERGA_CDS_02850 NONE
        gatB  482359 ..  482386 +   -13  -3.35644   AACTTTGTTGACAAC        TTCTATAATGCT GATT AGCATTATAGAA         TCTTATGCTTATCGG  95 323
        fabI  483611 ..  483628 +  -5.7  -2.87253   TAATGCAAATGGTGA             TAATCTT TATT AAGATTA              TAGTTGTAGGTTATG  55 267
        dnaA  485039 ..  485057 +  -5.4  -3.20028   GGATGATATTAACCT             TCTTAATA GAA TGTTAAGA             TAATTTTCTCATCAA  57 4
ERGA_CDS_02890  486048 ..  486060 +  -4.9   -3.4072   GCTTATTTTTTTACT                TATGT AAT ACATA                TTATAATAAAAGATA  56 514
        nadD  488442 ..  488462 +  -2.7   -4.1523   GAGTAAGAAAATAAT            TATTTGATA TCT TATAAAATA            TTTATATATACTAAA  49 294
        pdxJ  489795 ..  489805 +  -5.4  -3.64599   TTTTACTAACTTATA                 CAAG AAA CTTG                 TTTCAAATATACTAA  61 477
        coaE  494037 ..  494073 +  -6.2  -2.89564   GTAAAACTACGTAAC   CAATAGAATTACTCTAT TCTG ATAG-GTGATTTTATTG    TGTAATAATGTTTTT  58 203
        leuS  502454 ..  502467 +  -8.1  -2.62184   ATTACATATAAAATC               GCAGC ACAT GCTGC                TGATCTAGCAAAAGG  68 247
ERGA_CDS_03020 NONE
ERGA_CDS_03030  504774 ..  504789 +    -4  -2.93857   ACTCTAAGTCTATAG              GCTTAT ATAA ATGAGC               TAGTTATATCTATAT  46 141
        pyrF  506711 ..  506723 +  -3.5  -4.23045   ATATGATCAATTCAT                TAATT ATA AATTA                TTTATTCAGTAATTC  56 162
        surE  508293 ..  508307 +  -3.6  -3.35963   TAAGTTTTAGCTTGT               TACTTG GGT TAAGTA               CTTTTATAATTCTTG  46 81
        cycJ  509112 ..  509125 +  -2.4  -3.40867   AGTGTTAAACTTATA               TAGC TATTAT GCTA                TTAATTAGTAAATAG  44 365
        nuoC  511229 ..  511241 +  -6.3   -2.5844   ATTTATGCATTACCA                GAACT ACT AGTTC                GTTGATGTGATATCA  57 459
         efp  530091 ..  530112 +  -6.1  -3.63195   AAAGAATAGATAGTT           TATATTTTT ATAG AAAAATATA            TTAATTTGATATTTG  65 32
        suhB  531259 ..  531282 +  -5.4  -2.67441   ATTTATTGCATAATT          TGCTATGTTG AGGT TAATATAGCA           TAATATAATACATTG  54 268
        rluC  532987 ..  533005 +  -6.8  -3.96531   TAGTATGTTGAATTG             TGCAACAT ATG ATGTTGTA             TTTGTACATATATAG  71 75
ERGA_CDS_03260 NONE
        cysS  542744 ..  542761 +  -3.5  -4.16279   AAGATAATGTGCAAA             TTCTGTA TTTA TATAGAA              TTTTAGGATCATATA  56 408
        nrdB  546638 ..  546655 +  -3.5   -5.8096   TATTAGTATATGATG             CTTAATA AGTT TGTTAAG              TTTTTGTTTTTTGTA  76 67
ERGA_CDS_03300  547208 ..  547218 +  -5.4  -3.75832   ATTTCTTGATGAGTT                 GGTA TTA TACC                 TTTCAGTATAGTTTT  61 328
ERGA_CDS_03330  550306 ..  550319 +  -2.5  -3.74646   ATATAGGTAGTTGTT               TATAT GAGC ATATA                TATCTTTTTTATATA  45 182
        dnaG  553255 ..  553272 +  -7.1   -2.6836   AGATTTCTCCAGCTA             TATGCTA TAAA TAGCATA              TACATTTAGGTATTT  63 490
        ispE  559951 ..  559962 +  -4.4  -3.70947   CGTTATTGAATATAT                TAGC ACAT GCTA                 TTAGTTTATCTTCTA  55 449
ERGA_CDS_03410  564008 ..  564022 +  -3.6  -3.69534   AGGTTATTCTTGTAT               TGTTAA TAT TTAGCA               TGTTATTATTTTGAA  50 80
ERGA_CDS_03420  565537 ..  565548 +    -3  -5.67283   ATTTTAGGTAAATTA                TGTA ATTA TACA                 TTTTTTATTTAGCTT  71 103
        topA  569178 ..  569194 +  -4.5  -4.50976   CTGATGCTTCATATA              TATTACA ACA TGTAGTA              TTTTGTAATATGCAG  63 140
        coaD  576369 ..  576400 +  -7.7  -3.38329   AATTTTATATCTAAA      TAATATATATTAA CACACT TTAATATATATTA       TTAGTATGTCTATTT  70 119
        aatA  581985 ..  582011 + -10.4  -5.01497   GTTTATGTATATGTA         TTCTTGTATGAT TTG ATCATATAAGAA         TTTTTATATAATGAT 100 520
        truB  589038 ..  589054 +  -3.1  -4.10188   TAAAGCCAGTACGTG              TTTTTAA TGT TTAGAAA              TTTGGTATTTTAATT  52 12
        rpsO  589332 ..  589351 +  -2.1  -3.61244   TTAAACAACTAGGTA            TCAGAGA CGTTTT TCACTGA             TTGATTTATAAGGTA  45 6
         pnp  591730 ..  591744 +  -5.7  -4.29953   AATGGTAATGAAGTT               CCTAG AAAAC CTAGG               TTCTTTTAGTAGTTT  67 2
ERGA_CDS_03580 NONE
        lepA  594673 ..  594689 +  -6.7  -2.59668   AAAGGTTATTTAAGT              TTTAGTA TAA TACTAAA              GTTATGAAGATATTA  60 290
ERGA_CDS_03600  596220 ..  596241 +  -7.5  -2.69977   TGTAATAAAATGATA           TATGTATAA TTTA TTATACATA            TGATATCTAAAGTAT  65 179
ERGA_CDS_03610  597514 ..  597559 +  -5.1  -2.79831   TTTAATAAGTTTTTA TCGTATGTATTATTAATAAAT TTTT ATTTTTTAATAAAATATATGA TATAATACAAATTAG  51 333
ERGA_CDS_03620  599177 ..  599196 +  -6.6  -5.02439   GTGGTGATAATATGC            TTAATATG TTGT CATATTAA             TTTTTCTAGTTATGT  83 452
ERGA_CDS_03630 NONE
ERGA_CDS_03640  602205 ..  602221 +  -3.7  -4.32034   AAACATAATCAATAA              TGTACGT GCT ACGTGTA              TTTTAGTACTAGTAA  56 475
        gatA  603135 ..  603149 +  -4.4  -3.14134   TTTATATTCTTGATT               TATAAT AAT ATTATA               TCTGTTACTAGATAT  50 135
ERGA_CDS_03670  605983 ..  606020 +   -16  -4.42748   ATGTTTGTATTAAAT   TATACATGATACTGTA AAAAAC TACAGTATCATGTATA    TTGTTTTTAAAATAA 100 305
ERGA_CDS_03700  612447 ..  612465 +  -4.6  -3.97364   AGGATCACTTATAGT             CTTTTCTA TTT TAGATAAG             TATTTTATGTATTTA  59 354
        folC  620434 ..  620458 +  -2.4  -5.81622   TTTTATTATTGAAAT         TAT-TATAGTA TGAT TACTATATATA          TTTTTTTAATTTTGT  72 322
        hemC  622244 ..  622256 +  -4.9  -3.16564   GAATTTATTGTGTTT                TTCAT AAA ATGAA                TCTTAGATTAAGTTA  53 88
ERGA_CDS_03760  622762 ..  622777 +  -3.4  -4.36262   GTAATAATAAAGGGT              TTTATA AGTA TATAAA               TTTTGATATAAGTGT  58 53
        typA  625136 ..  625146 +  -2.6  -3.82665   ACCAATAATATGATA                 TATT TAT AATA                 TTTGATAATATAATC  47 354
ERGA_CDS_03780  626608 ..  626622 +  -4.2  -4.15235   TCATATCTAATATAT               GGTATC AAA GCTACC               TATTTTTTAAAAATT  56 262
ERGA_CDS_03820  630249 ..  630269 +  -8.5  -3.41203   AGTGGGTTATAGTTA            TTTATTAAC TGT GTTAATAAA            TTAATATTAGATTTT  75 171
ERGA_CDS_03830  635545 ..  635555 +  -2.6  -5.54907   TACTTTTCTTTTTAT                 TTAT ATA ATAA                 TTTTTATTTTGTACA  69 284
ERGA_CDS_03840  637837 ..  637849 +  -4.9    -4.011   GTATGTTATGCTTTT                CTTAA GCT TTAAG                TTATTTAAGTGTTAC  61 314
ERGA_CDS_03860  640330 ..  640356 +  -6.9  -4.20531   TATATAATTATTTAA         TTAAAAATATA TCCAT TATATTTTTAA         TTTTACATACATATA  76 393
ERGA_CDS_03870  641396 ..  641415 +  -5.8  -4.11141   TTCCAATAAGTTAAA            CTTATTCT AGTT AGAGTAAG             TGTTTTTATATACAG  65 167
        argJ NONE
        xthA  645206 ..  645218 +    -2  -5.69976   AAGATTATGTAGATT                TACA GTTGA TGTA                TTTTATTTTTTTTAT  68 186
        putA  654177 ..  654199 +  -3.6  -4.99638   GATCAAAAACATATA           TATTAATTAT GTT ATAATTTATA           TTTTTATATGGGTAT  65 193
        rpmJ  665068 ..  665091 +    -4  -5.55664   AGTTTTATTATTATA          CTTATTTATA TGTA TTTAAATAAG           TTTTTTTGATCATAG  75 256
ERGA_CDS_04050  667607 ..  667623 +  -2.3  -4.19311   ATCCACTAAATGTGT              CATCTAT GTA ATAAATG              CTTTTTTTATTTATG  50 15
ERGA_CDS_04060  676799 ..  676813 +  -7.2  -2.92792   AAAATCTTGTATTCT               TAGTAG AAA CTACTA               TAATTTACAGTGAGT  64 52
        atpG NONE
        folE NONE
        pmbA  679761 ..  679777 +  -3.1  -3.31564   ATTACATAAGATTAT              TATATTG GTG TAATATA              TATATTTAATGGTAT  45 161
       trxB2  681523 ..  681545 +  -2.1  -5.30348   TTGTAAGCTTATGTA           CAATTTATA ATTCA TAAAAATTG           TTTTTATTGTTAGGT  63 410
        tpiA NONE
ERGA_CDS_04130 NONE
         gcp  685542 ..  685552 +  -2.6  -3.41002   ATTTCTATTATATAA                 TATT TAA AATA                 TTGATTGGCTATTAT  44 72
ERGA_CDS_04150  685959 ..  685977 +  -5.4  -5.94743   ATAATTGGTATTTAT             TTCTAGAT AAA ATTTAGAA             TTTTTATTTTTTTTA  93 198
ERGA_CDS_04170  688503 ..  688513 +  -2.6  -4.15849   TTGCACAAAATTGAT                 TTTA TTA TAAA                 TTTAATTATTATTAT  51 27
         mdh  689644 ..  689662 +    -4  -3.93256   CTAAATATTTATTTG             TAATATTA GTA TAGTATTA             TTATTTAGACATATA  54 144
        rpiB NONE
        ubiG  693220 ..  693242 +    -2  -4.98436   GTTATTTTCTCATTA           TGGAAATATG TAA CATTTTTCTG           TTTTTCTAATATTGA  60 390
        iscS NONE
        iscS NONE
        nifU NONE
ERGA_CDS_04270 NONE
        hscB  699694 ..  699706 +  -3.5  -3.25823   AGATAGGGGTATTAG                TTAAT GAA ATTAA                TTAATATAACAGAAC  46 22
        hscA NONE
        fdxB NONE
ERGA_CDS_04310 NONE
ERGA_CDS_04320  703457 ..  703494 +  -4.6  -5.20216   ATCAGTTAGTTAGCA   TTGT-TAAAGTAAATAT TAATT ATATTTATTTTATACAA   TTTTTTAATAGTATA  73 68
        lysS  705997 ..  706011 +  -4.3  -3.06796   AAATTATACCTTCAA               GAAGA ATTAC TCTTC               TTAAGTAGGATAACC  47 196
ERGA_CDS_04340  707114 ..  707127 +  -3.9  -4.06892   AATTGACTGTATTAT               TCTTA GTAT TAAGA                TTTATATACAGTTAT  56 52
ERGA_CDS_04350  708248 ..  708260 +  -6.3  -3.20322   TCTTTGATATATTAT                TGCAT ATG ATGCA                TATATTCTAATAACA  61 45
        gyrB  713357 ..  713389 +  -2.2   -3.0318   AATAATGCTTTAAAT      GTACAGAATATT GATGCATAA GATATTTTGTAC      CTTTATGATATGTTA  40 5
ERGA_CDS_04390 NONE
        nuoG  715807 ..  715821 +  -2.2  -3.09015   AAATTGTGTAAAAGC               TTTTTT AGG AAAAGA               TTAGGTAAATATGCA  40 7
        nuoH  717039 ..  717068 +  -2.5  -3.01119   TTAACACTATTTAAA       TATA-AAAAATATA CTG TGTATTTTTGTATA       TATGTATACCTAAAT  41 129
        mutM  722272 ..  722286 +  -4.4  -3.02549   ATATTAATTGTAAGT               TATAAT ATT ATTATA               TATAATTGTGTTAGT  50 59
ERGA_CDS_04460  723678 ..  723689 +    -3  -3.64103   AAACAAAATTTATTA                TGAT TACA ATCA                 TTTAACATATCAATA  50 222
        miaA  726598 ..  726613 +  -4.8  -4.73388   AAAAATCTTCAGTTT              TTTTAG ATAT CTAAAA               TTTTTAATAGCGATT  65 285
ERGA_CDS_04510  733187 ..  733202 +  -3.4  -4.93296   ACTATATATTTCTAA              TATTTA TATA TAAATA               TTTTTATGGTAATGA  63 259
       virB8  734201 ..  734222 +  -8.9  -3.28269   TAGTATTGAAAAAAA           CAAAAGATT AAAT AATCTTTTG            TTGCATTTCAAAATT  76 235
        nuoD NONE
        nuoE  737656 ..  737670 +  -7.2  -3.33492   CAAAGTATATAACTC               GCATAT ATT ATATGC               TTATGAACTCCCTAC  66 206
ERGA_CDS_04550  740123 ..  740152 +  -4.5  -3.26783   TCATATGCAATATAT       TTAACTAATAATT TAAT AAATATTAGTTAG        TATACTTTTTTAATA  52 489
ERGA_CDS_04560  741748 ..  741762 +  -2.8  -2.58812   AAAGTATAAGAAATA               CTACAA CTA TAGTAG               TAAATTCAGTTTACA  38 501
        pccB  744359 ..  744370 +  -4.4  -3.49232   TATACATCTCTTTCA                CCAA AAAT TTGG                 TATTCTATTTACAGA  53 463
        prfA  750820 ..  750844 +  -3.8  -4.77986   TATGTACAATAACCT          TTATAATATT AACTA AATATTATAG          TTTTTAAATATTTAA  63 254
        gltP  753174 ..  753189 +  -3.4  -3.98172   AAAAACCTTTCTCAA              TTAAAA ATTC TTTTAA               TTTATGCATATTACT  54 380
ERGA_CDS_04650  755868 ..  755887 +  -2.2  -3.12324   CCCTATTACAAAAAA            TGAATAAA CTGT TTTATACA             TAATTTTAAATAATT  40 108
        serS  757737 ..  757751 +  -4.4   -3.3422   TTCACTTATATGATA               TATAAT AAA ATTATA               GTTTTTACAAAAATC  52 482
        mgtE  765555 ..  765565 +    -4  -4.30995   TAGATTATATACACC                 CTTA CAG TAAG                 TTATTTTGTAAAAAC  58 105
ERGA_CDS_04730  767007 ..  767035 +  -4.8  -2.74784   AACTGATTAACCACA        TAAAAGTATTTT AAATA ATAATACTTTTA        TACCTTTTCAAAAAT  48 96
ERGA_CDS_04740  768274 ..  768296 +    -8  -3.31515   TATAAAACTATAGAA           TATTTTTATT TAT AATAAAAATA           TTGTAGCACATATTT  71 376
ERGA_CDS_04750  768907 ..  768917 +    -4  -3.44751   TTATAAGAACACTAA                 TTGT TAT ACAA                 TATTATGTATTCTAT  50 67
ERGA_CDS_04760  769832 ..  769842 +    -4  -4.70107   TTTCTAACTTTGATA                 TCTA GAT TAGA                 TTTATTATTTTACTA  62 142
ERGA_CDS_04790  776074 ..  776087 +  -2.5  -3.64487   AATTAGCTCTTTAAA               TATTA CAAT TAATA                TTGTTACCAGTATAA  45 194
         eno NONE
ERGA_CDS_04970  802379 ..  802399 +  -4.9  -4.63089   TTAGAAAATAAAGAG            TTTTTATTA TGG TAGTAAAAA            TTATTTTTTAAAATA  68 321
         bcp NONE
ERGA_CDS_05020 NONE
ERGA_CDS_05030  811975 ..  811988 +  -3.9  -4.77157   AGAAAAATCTACAAG               TTCTA TTTC TAGAA                TTTTTGGTGCATTAC  66 454
        recO  814808 ..  814835 +  -4.4  -3.16564   TCATTCTTATATTCT        TTTATTTTTAAT GCTT ATAAAAAATAAA         TTAATCACATAAGAA  50 426
ERGA_CDS_05060  816125 ..  816136 +  -4.4  -2.93252   ATAACTTAAATAATA                GCAT TTTT ATGC                 TCCTTATTAAAAGAT  49 270
        rrmJ  818220 ..  818230 +  -2.6  -4.31293   GTCACATTTTATAAT                 TATA TCA TATA                 TTTATTAATATATAA  51 291
ERGA_CDS_05090 NONE
ERGA_CDS_05100  820567 ..  820579 +  -6.3  -4.08806   GTTTTTTCGCTAGTT                CTATG TAT CATAG                TTACTTTTTTTGTAG  69 322
        thiL  823834 ..  823844 +  -2.6  -4.03995   TATCAATAATTAAAG                 TAAA TAT TTTA                 TATTTTTATACAAGA  49 273
        gmpI NONE
        carA  850822 ..  850832 +  -2.6  -2.92584   TAACAAACCCCAAAT                 TATT CAA AATA                 GTTATATGTTTTTAA  39 54
        ispH  852664 ..  852676 +  -4.9  -5.60993   ATAATAATACAAATT                TCTTA CAT TAAGA                TTTTTTTATCCAAAG  82 107
         dut  854315 ..  854325 +  -2.6  -3.22476   CTACTTCTTAAAAGT                 TTTA CTA TAAA                 TTAGTAATAAATACT  42 368
ERGA_CDS_05350  855888 ..  855912 +  -5.9  -3.34501   TAATCAATACAAAAA          TTTAATAAGTA ATA TTCTTATTAAA          TTCTCCAGATTATCT  61 378
        pstA  878964 ..  878978 +  -5.8  -5.28481   CATATAATATTATTC               TATACA TAC TGTATA               TTTTTTAATTAAGTA  81 245
        sfhB  892328 ..  892342 +  -4.4  -3.19653   ACATTAGGGATACTA               TATTAT GCT ATAATA               TTAATAACCTTATAC  52 209
        lysA  895011 ..  895027 +  -5.2  -2.52464   TAAAATTCAAATAAA              TACAGA TCAAT TCTGTA              TAAATTAGACAAGAA  50 27
        rpmB  897251 ..  897281 +  -2.1  -4.24562   TTTTCGGTAGGCTTA      GTGTTATTTA-TAT ACTA GTAGTAAGTAACAC       TTTATATACTTTTTT  50 94
ERGA_CDS_05530  903060 ..  903075 +  -3.4   -3.9318   CTAACAGTATAACAA              TAAAAA ATAA TTTTTA               TATTTTTAAAACTTT  52 37
ERGA_CDS_05600  915813 ..  915841 +   -12  -4.43755   ACTATTGTAAAGATT        GTAATCATACTA ATTCA TAGTATGATTAC        TTTTAAGTTTATTGT 100 73
ERGA_CDS_05610  917233 ..  917253 +  -4.1  -3.42699   CTGCTGCTTATTTAA            TATTTAAGA TAC TCTAAAATA            TATATTTGATTTTAT  50 240
ERGA_CDS_05620  918484 ..  918496 +  -4.9  -4.43815   TCCATTCTCTTTCAT                TATCT AGA AGATA                TTTTAATCTATTAAT  66 272
ERGA_CDS_05630 NONE
ERGA_CDS_05640  919003 ..  919020 +  -4.2   -3.1552   GCAACCAGTACCTAC             TGTAGA TATAAC TCTACA              TATTAATAGATAACA  47 2
ERGA_CDS_05650  921125 ..  921141 +  -4.5  -2.62757   TAATGTTTCATCTTT              TTTTTGT GGC ACAAAAG              TCCATTGATTATATA  49 267
ERGA_CDS_05740  929208 ..  929226 +  -4.7  -3.62032   AGTAACTACAAAAAA             CTTTATA AGTTA TATAAAG             TTTAAACATTAATCT  55 93
ERGA_CDS_05750  932209 ..  932245 + -15.5  -2.65487   GTAATAGAATCTTAA    GTTGAACATGTCTATAT AAT ATATAAACATGTTCAAC    AGTTTTCATTTTATT 100 452
ERGA_CDS_05760  934723 ..  934738 +  -3.4  -3.97947   CGTAATATAATAACC              TATATT TCTC AATATA               TTTATAGTACCTAAA  54 374
ERGA_CDS_05770  936988 ..  937035 +  -6.4  -3.08778   ATAACAAAATTTTCA CCTGTTACTGCTATTACGTTGT ATTA ATCACCTAACAGCAGTAACAGC TATGTATCATTATTT  62 112
         pal  943076 ..  943086 +  -2.6  -5.08824   TAAGTATTTTTTTAG                 TATT AAA AATA                 TTTTTTAGATAAACA  61 225
        purA  945272 ..  945282 +  -2.4  -3.35197   TCCTAGACAGATAAA                 GACC AAA GGAC                 TTACTATATATAAAA  42 332
        ispA NONE
ERGA_CDS_05850  953533 ..  953543 +    -4  -3.16981   TTATTTCCTAATTTA                 TCTT AAT AAGA                 TTCAATATCCTTATA  47 372
ERGA_CDS_05870  956910 ..  956924 +  -5.8  -4.96762   ATCGCAGAGAATTTT               TATTGT TAT ACAATA               TTTTTATAATGTATA  77 115
ERGA_CDS_05900  958900 ..  958912 +  -3.4  -3.22738   TATAATATATTAACA                GGTA ATACC TACC                TATCTTGATTATATT  46 449
        dnaB  961262 ..  961272 +    -4  -3.42354   ACATAATTTACTTAT                 CATA CAC TATG                 TTATGAATTAAACTA  50 273
         tgt  967085 ..  967101 +  -4.5  -4.44667   CAATATAAAATTCAT              TGCTATA ACT TATAGTA              TTTCTTATTAAAAAA  63 392
        rpmH NONE
ERGA_CDS_06010 NONE
ERGA_CDS_06020  974228 ..  974256 +  -9.1  -4.25104   ACTAAATTACTAAAA        GTTTTTTTCTTAA TGT TTTAGAAAAAAAC        TTTTAGTAAGCAAGA  84 50
ERGA_CDS_06320 NONE
         cmk NONE
        rpsA NONE
        sppA NONE
        ihfB 1000367 .. 1000382 +  -2.6  -2.93633   AACAAGTTTATCAAG              CTTATT AATC AATAGG               TGTACTATATTGTAA  39 11
ERGA_CDS_06370 NONE
ERGA_CDS_06380 NONE
ERGA_CDS_06390 1002381 .. 1002391 +  -2.6  -3.08754   TTAAATAACCAACCA                 TATA GCT TATA                 CTATTTTCTTTTAAG  41 175
        hemH NONE
        recB 1016045 .. 1016055 +  -2.6  -2.66435   TTAGATGAATAATTT                 TTAA ACA TTAA                 TACTGTACTGCAACT  39 29
        folP 1022585 .. 1022595 +  -2.6  -3.58577   CAAAACCTATTAAAA                 TATA TAT TATA                 ATTTTTACTTGTTAG  45 264
        folP 1023791 .. 1023805 +  -5.8  -3.90588   AAGTACTTATTAAAT               GTAAAA GAG TTTTAC               TTTAGTTAAAAAATA  63 58
        carB 1029286 .. 1029297 +  -4.4  -4.13341   CTTAATCTTTACAAG                CAGA AAAA TCTG                 TTTAATTTGCTATAT  59 362
         dfp 1034033 .. 1034054 +  -4.5  -2.55309   TACGTAATAACTAAA           TGCATGAAA AATG TTTCATACA            CATTTATTATTGACA  48 116
        pyrC 1036884 .. 1036896 +  -3.5   -3.5944   GTAACACTACTTTTT                TAATA ACC TATTA                TTCTAGATTTTTTAA  50 483
ERGA_CDS_06610 1043667 .. 1043682 +  -6.2   -3.2665   CATCACATATATCTT              TTTCTG TATA CAGAAA               TATTATCAAATTTAA  61 406
ERGA_CDS_06630 1049398 .. 1049410 +  -4.9  -3.48115   AATCTATACACCTTT                TAAAC AAG GTTTA                TCTCTTTTATAAACA  56 57
        radC 1054558 .. 1054576 +  -4.6  -3.99374   ATATTTATTTATATG             GTATTAAC ATT GTTATTAC             TTGTTATTAATAAAA  59 303
        gidA 1059084 .. 1059098 +  -2.2  -3.72909   TTAATAACTGTTTTC               TAATAT CAG ATATTG               TTATATATTAATTAG  45 241
        nlpD 1062265 .. 1062279 +  -7.2  -2.54896   AAACATGAACTATTA               TCAACT CAT AGTTGA               TACATTAACTAACAC  63 491
ERGA_CDS_06710 NONE
ERGA_CDS_06720 NONE
        bioB 1064770 .. 1064787 +  -5.7  -2.89564   ATTTACTATGTATAA             TTGATTA GATA TAATCAA              TGTGTCAGGTAAGAA  55 47
        purL 1070320 .. 1070333 +  -3.9  -5.22006   ATATGAAAATACAAG               CAATA AAAC TATTG                TTTTTATTCTACTAC  70 369
        folK 1071385 .. 1071395 +    -4  -2.75891   TGACACTTATAGTAT                 TAAC AGT GTTA                 TCATTAAGTACATAT  45 42
ERGA_CDS_06780 1075393 .. 1075405 +  -6.3  -4.10958   TTAATTAAGTAAGTA                TATGG AAT CCATA                TTTGATGTTTTATAG  69 87
ERGA_CDS_06790 1076817 .. 1076840 +  -3.2  -3.56325   ATTAAACTATATTCT          GAGTAAATCT ATAA AGATTGATTC           TTATCATTATACAAA  46 218
        purM 1079643 .. 1079653 +    -4  -2.66969   CAACCTTACTATATA                 TGAT TCA ATCA                 TAAGTTCTCTTGATA  45 413
        gpsA 1084171 .. 1084181 +    -4  -3.05715   TAACACCCAACTAAG                 TATG TAA CATA                 TTACATAACAAACTT  47 146
        ntrX NONE
        aspS 1094605 .. 1094615 +  -2.6  -5.47218   GACATTTATATAAAA                 TTAT AAC ATAA                 TTTTTTTCCATGGAA  66 191
         gpH NONE
ERGA_CDS_06930 1096938 .. 1096950 +  -2.7  -4.09173   ATATCATGTAAATAA                TAAGT CCT GCTTA                TTTGTAATATTATGT  49 262
        ppdK 1100682 .. 1100707 +    -5   -3.1886   GTAGTATATATCCTG         TATAAATATA CAAACA TATATTTATA          TTGCTAAAGTTAGAT  54 407
       nuoL2 1103119 .. 1103137 +  -3.2  -4.28597   CTAAGTTAGGAGTAC             TTTATCTA CAC TAGATCAA             TTATTTATTACTTGT  54 372
        ccmC NONE
        ruvA NONE
        ruvB NONE
ERGA_CDS_07030 1116670 .. 1116690 +  -6.3  -3.03452   CATTAGCATAGGAGA            TTTGTAATT CTT GATTACAAA            TATATCATGTTATTA  60 431
ERGA_CDS_07040 NONE
        radA NONE
        dsbE 1139122 .. 1139140 +  -6.8  -3.71627   GCATCCCTCAGTTAT             TATATTCC TAA GGGATATA             TATTTGTGTTAATGA  67 240
ERGA_CDS_07190 NONE
       grxC2 NONE
        ligA 1143609 .. 1143631 +  -3.5  -3.31144   TAGTACAAAAAAAAT           GGAAACT ATAGATGCA AGTTTCC           TTATCACACTCAAAC  46 105
ERGA_CDS_07250 NONE
         dcd 1152039 .. 1152054 +  -6.2  -4.24984   ATTGCTTAATATATT              GGAAAA AAAT TTTTCC               TTTCTAGTTTTATAT  71 259
        hisS 1154726 .. 1154742 +  -6.7  -3.54503   TTTTTATCTCTATTA              CTTATTA TTA TAATAAG              TTGATTATATGTTGG  66 405
ERGA_CDS_07290 1158035 .. 1158049 +  -3.6   -2.5664   TTTCAAGTGATTTAA               CTATAT TAA GTATAG               ATTCATCATTAAATG  44 250
        coxW 1161532 .. 1161545 +  -5.3  -3.33525   GAAAAGTGTAAATCT               GAGTA CAAG TACTC                TATTATATAGGTACA  54 228
        ccmA 1162442 .. 1162456 +  -5.8  -3.72588   CTGTATAATTACTAA               TAGTAT GTA ATACTA               TTTCAATATAAATTC  61 57
         mpg 1188338 .. 1188349 +    -3  -2.88737   ATTAAAAATAAACTA                TACA AACC TGTA                 CTTTAATACTACTTC  42 320
ERGA_CDS_07480 1190360 .. 1190378 +  -7.4  -2.81207   AGAAGCAACTAATAA             TTGATCCC TTA GGGAACAA             CTTGTATGTTGCATC  63 288
ERGA_CDS_07570 1207671 .. 1207694 +    -7  -2.82324   ATTTTCTATTCTTAA          TTAAAATATT TAAT AATATTTTAA           CTATTTTACATACTT  64 223
ERGA_CDS_07580 1208335 .. 1208370 +  -9.1  -2.66326   ATTAAAAAATAATAG    TGCTACTGGTATAAC ACTATA GTGACACCAGTAGCA     TAACTTTAAGGTTAA  73 94
         mfd 1214110 .. 1214126 +  -2.3  -4.62872   TAATCTATACAGATA              TGATATT ATA AATACCA              TTTTTCCAACTTACT  55 509
ERGA_CDS_07640 1222815 .. 1222846 +  -3.4  -4.77165   TTGCTGACTTTACTT      TATATT-ATGATATT ATT AATATTATTAATATA      TTTTGTTATGAGGCA  63 178
ERGA_CDS_07650 1226145 .. 1226159 +  -2.9   -4.0098   TGACATATTATTCCT               TATGT AATAA ACATA               TTATTTGAATTAAAC  52 50
        ribE 1232939 .. 1232953 +  -5.7  -3.27653   AAAAACTACGAACAT               CTGGT TTGAT ACCAG               TATTATAATCCCCAT  59 368
ERGA_CDS_07720 1236743 .. 1236757 +  -7.2  -3.17392   AAAGCCATTATTAAT               TGAAGA TAT TCTTCA               TTGCATTAGCAAATA  65 117
ERGA_CDS_07750 1239917 .. 1239929 +  -6.3  -2.65112   CTTGAACATGTAATG                CAGTA ATG TACTG                TAGTATCAATCAGTT  57 146
ERGA_CDS_07790 NONE
        ppnK 1244930 .. 1244943 +  -3.1   -4.4891   CCTATAAGATAAAAA               CTACT AATC GGTAG                TTTTCTCATGATAAA  56 216
        guaB 1247087 .. 1247100 +  -3.9  -4.39386   TGTAAGACATCTACA               TAACA AATA TGTTA                TTTTGATAATTTCAA  60 60
ERGA_CDS_07820 1253359 .. 1253375 +  -5.3  -3.98113   ATTACAAAGAGTACA              TATTAAA GTT TTTAATA              TTTGATTGATGGTTA  61 51
        pdhA 1254689 .. 1254722 +  -2.1  -2.64218   TATCTTATAAAAGCA     CAAAATGAAAAATT TAGTAGT AATTTTT-ATTTTG     CTTCTACTAAGCAGT  38 169
        trbG NONE
         trx 1255906 .. 1255917 +    -3  -4.79953   GGAACATAAAGTTTG                CATA ACAG TATG                 TTTATTTATTATTCT  61 48
ERGA_CDS_07880 1260716 .. 1260728 +  -3.5  -4.91852   TATAAGCCATTATGA                TAATA AAT TATTA                TTTCTTTTTACTCAA  63 136
ERGA_CDS_07890 1262484 .. 1262498 +  -3.6  -3.66908   AATCAAATTCAATAT               CTGTAA AAC TTATAG               TTACTTTTAACAGAC  50 347
ERGA_CDS_07900 1264632 .. 1264649 +  -3.5  -3.53444   ATTATCTGTTAGACC             CAAATAT TCAG ATGTTTG              TTTAACCAAGCGTAA  50 324
ERGA_CDS_07940 1273988 .. 1273999 +    -3  -4.32233   ACTGTTTCACTATAG                TCAT TATA ATGA                 TTTTAGGCTTTTTAT  54 429
ERGA_CDS_07970 1277118 .. 1277128 +  -5.4  -2.87344   ACAATTATATCAACT                 GGTA TAT TACC                 TCTATACCAAAAATA  55 46
ERGA_CDS_07990 1280068 .. 1280081 +  -2.5   -3.3334   ACTACGCAATCTATA               TATAA ATGC TTATA                TTATAAACTACACTT  42 79
ERGA_CDS_08010 1283894 .. 1283912 +  -4.7  -3.30441   ACAACTAGGCTACAA             TGTAATA TTTTT TATTACA             TTGTAAGCAGTACTA  52 1
        hslV NONE
        hslU 1286399 .. 1286416 +  -2.1  -2.63301   ATATCTCAAAACAGT             TAGATTT GTCA AAATTTA              TACTATAAGCATATA  38 0
        ubiE 1287590 .. 1287600 +  -2.6  -5.11033   AGTAAATTACTGTAC                 TTAT TAC ATAA                 TTTTTTAAGATTATC  61 482
        lysC 1291950 .. 1291968 +  -5.4  -2.58961   ACTGTAATCTGATTA             GTAGTTTT GAC AAAATTAC             ATTAATAATATTTTC  53 261
        ctaC NONE
        ctaD NONE
        ctaB 1296122 .. 1296136 +  -5.8  -2.71712   GGTTATACTATAAAG               TACTAT ATA ATAGTA               GTTTCAAAACAAAAC  54 422
        purD 1298679 .. 1298708 +  -5.9  -2.73781   TAGGATCATGTGCAT       TGTAATGTATTAA CCTA TTAGTACAGTACA        TAATGTATCGTTATA  57 21
ERGA_CDS_08130 1301404 .. 1301418 +  -2.9  -3.03771   ATTAATATTACATAA               TTACT CATTC AGTAA               TCTTAAACACTCTCA  43 465
        rplM NONE
        rpsI NONE
        argC 1307646 .. 1307665 +  -2.2  -3.43437   CTAATGCTACAGTAA            TATGAACA CTTG TTTTCATA             TTATAGCATTTTATA  43 204
         ppa 1308241 .. 1308259 +  -3.2  -3.33792   CACTAAACAGCAAAC             TCTTTAAA TAT TTTACAGA             TGTTATGTAGGTGCT  45 19
ERGA_CDS_08200 1309961 .. 1309975 +  -7.2  -3.26184   ATTATACTTGAACAG               CATAGT AAC ACTATG               TATTAACTTTTGATG  66 278
ERGA_CDS_08210 NONE
         rnd 1311608 .. 1311620 +  -2.7  -2.98942   GGCATACCTTGACTT                GTTAG TGT TTAAC                TCTGTATAACCACCT  41 57
        dnaN 1312796 .. 1312812 +  -5.9  -3.74158   AGAATATAACATAAG              GCAAGAA AAT TTTTTGC              TTTAAGTATCATTAC  65 32
         prs 1317326 .. 1317336 +  -2.6  -3.15544   AGCCTTAAGATCAAA                 TAAT CAC ATTA                 TTCATAACAATAAAC  41 502
        gatC 1318465 .. 1318477 +  -4.9  -3.41229   TACCACCAACAAGAA                TAGAA CTT TTCTA                TTGTACTCAACGTCT  56 488
        purK 1325772 .. 1325788 +  -5.9  -2.56288   TACAATACTAAATTA              GTATGTT ATT AGCATAC              TAGATTAACTGATTT  57 30
ERGA_CDS_08400 NONE
        hflK NONE
        hflC NONE
        degP NONE
ERGA_CDS_08440 NONE
         rnc NONE
        ctaG 1357368 .. 1357380 +  -3.5  -2.82759   AAGGAAACCACAAAA                TAATT AAG AATTA                TGTAATAAATATCTT  44 23
ERGA_CDS_08470 NONE
ERGA_CDS_08480 1361396 .. 1361406 +    -4  -5.02476   TAATATTTTTTGATT                 TATC ACT GATA                 TTTTTTAAAAAATAT  67 78
ERGA_CDS_08490 1362971 .. 1362986 +  -2.6  -4.03078   AGTTATCTAAAATGT              TAAGTG TGTT TACTTA               TTTATGGTATGATCA  49 433
ERGA_CDS_08500 1363988 .. 1364001 +  -3.7  -4.62783   CTGCAAAATTAAAAG               CAGGC CAGT GCCAG                TTTTTAACATAAATG  64 365
         grx 1365967 .. 1365979 +  -4.9  -3.75657   TATTAAAAACTTTTA                TATAG CAC CTATA                TTATTAAATATTTAA  57 390
ERGA_CDS_08560 1369273 .. 1369283 +  -5.4  -4.93316   CACAATTCTTCATCT                 TCTG ATT CAGA                 TTTTTGCTCTTGTTC  74 425
        dacF 1379865 .. 1379875 +    -4  -3.18118   CATTTTATATTATAT                 GATA CAA TATC                 TATATTATGCAATGA  48 123
ERGA_CDS_08650 NONE
        omp1 NONE
ERGA_CDS_08670 NONE
        fabZ NONE
        purH 1389086 .. 1389109 +  -5.4   -3.4052   AATATAGATTCATTT          TATGTGGTAT CTGT ATGCTACATA           TTACTTAAGTTAGAA  59 93
ERGA_CDS_08710 1392050 .. 1392062 +  -4.9  -3.44051   ACCTATTCCACAACA                TTACT TAC AGTAA                TTATGCTGCTAAAAA  56 336
ERGA_CDS_08730 1395445 .. 1395462 +  -3.5  -3.83042   CTATTGCTTTATAAA             TACTTTG AATA TAAAGTA              TTCCTTTTTAAATAA  52 53
ERGA_CDS_08750 1399138 .. 1399157 +  -2.2  -4.72631   TAATAAAATAAACAT            TGTTATAT TATC ATAGAACA             TTTTGTTACATTAAT  55 150
        atpB NONE
        atpE NONE
        atpX NONE
ERGA_CDS_08810 1403747 .. 1403757 +  -5.4  -4.68424   CTTTTACTGGAATTA                 GCTT TAA AAGC                 TTTTTCAATACATTA  71 50
ERGA_CDS_08840 NONE
        ftsH 1411653 .. 1411684 +  -3.3  -2.65298   AAAACATGTAAATTT      TTAATACATGAGAT CAGCC ATTTCATG-ATTAA      CTTATGCTACATAAA  41 56
        ftsY 1426589 .. 1426607 +  -6.8  -2.82635   AAGTTTCCATTCATG             CAGAAAAG ATT TTTTTCTG             TATACTACTAAAAAT  61 235
         asd 1430326 .. 1430340 +  -4.4  -2.62616   AACATTACAATATAG               TAAAAA ATA TTTTTA               TAATGTAGAAACTAA  48 122
        recJ NONE
        pcnB 1435966 .. 1435978 +  -2.7  -5.84432   ACTAGATTAGACAAT                TATGT ATT ACATG                TTTTTTTATCTTATA  72 31
ERGA_CDS_08990 1438678 .. 1438698 +  -9.9   -4.2803   TATTATTATGTATTA            GTATATACT ATT AGTATATAC            TTTTGACTTAAGATG  89 214
ERGA_CDS_09000 1440105 .. 1440137 +  -6.6  -3.58269   TCTTAATTTAGGTAG      TAAATATCATAATT TATAT AATTTTGATATTTA      TTTAAGAATAGATTA  67 424
ERGA_CDS_09010 1441470 .. 1441484 +  -3.6  -4.11081   AGGTTTATTTTAGGA               TCATTA TGA TAATGG               TTTATGCTGTTATTT  54 17
ERGA_CDS_09020 NONE
ERGA_CDS_09030 NONE
ERGA_CDS_09040 NONE
ERGA_CDS_09050 1444794 .. 1444804 +    -4  -2.62653   ATTATATTTAATAAA                 CTAT AAG ATAG                 GTTATAAACTTATGA  45 20
ERGA_CDS_09060 NONE
ERGA_CDS_09070 NONE
ERGA_CDS_09080 1447396 .. 1447408 +  -3.5  -3.60971   TGGAGGTGAAGTTGG                TATAA GAT TTATA                TTTAACAGTTAACAT  50 1
ERGA_CDS_09090 NONE
ERGA_CDS_09100 NONE
ERGA_CDS_09110 NONE
ERGA_CDS_09120 NONE
ERGA_CDS_09130 1451853 .. 1451885 +  -7.2  -2.66964   TGATTTTATATATAA      TGTATATCAGTATT CTAAT GGTACTGGTATACA      TCATATGGTACATAC  63 116
ERGA_CDS_09150 1453988 .. 1453999 +    -3  -5.30616   ACTTGGAGTAAGGTT                TACT TTCT AGTA                 TTTTTGTTTCACTGA  66 16
ERGA_CDS_09160 1455542 .. 1455560 +  -4.6  -3.68658   TAAAAAGGTCTATGT             CAAAAGTA GAA TACATTTG             CTTTTTTAGTAAAGT  55 325
ERGA_CDS_09180 1458542 .. 1458558 +  -3.1  -4.30559   CCGAATAGTTACTCT              TATTTAT ATA ATAAGTA              TTTTCACATTTTATT  54 33
ERGA_CDS_09190 1460152 .. 1460193 +  -6.8  -6.01369   TTTTTCATGATTGTT AAACGCAATAAAGTAGAT TTCAAT ATCTACTTTATTGTGTCC  TTTTTTTATTATTTA 100 63
        secA 1463224 .. 1463245 +  -8.9  -2.92714   TCAATATGTTTTCTC           TTATGTTTC ACAT GAAACATAA            TCACTTTTTATTAGA  74 198
        ftsZ 1467511 .. 1467525 +    -5  -3.04398   AGAAAAAAATAATTT               CCAATG TCT TATTGG               CTTTTAAAAACAGAA  53 29
ERGA_CDS_09230 NONE
ERGA_CDS_09240 NONE
         soj NONE
        parB 1470307 .. 1470317 +  -2.6  -2.60211   CTACTATAAAATAAA                 TATT ACC AATA                 CATTTTTAACGAGAT  39 65
        rimM NONE
        trmD NONE
        rplS 1472438 .. 1472451 +  -3.9  -3.71148   ATAGATTATAGTAGT               TATGA TTTT TCATA                TTTACCTAAGTTTTC  52 257
ERGA_CDS_09300 1473434 .. 1473444 +  -5.4  -4.07687   GAAATCGATATATCA                 GCTT CCG AAGC                 TTTTAAAGCACAAGT  64 454
        thrS 1475887 .. 1475897 +  -5.4   -3.1733   CATTACTAAGTTGTG                 CTAG CAT CTAG                 TAATTTTCTAACCAG  56 15
        infC 1476476 .. 1476501 +  -3.5   -4.2586   TTTCTAGTTATTATA         CAATAAGT-TAA TAT TTATACTTGTTG         TTTATGTTGATATAA  56 56
         gap 1481641 .. 1481656 +    -4  -2.84298   GTATATTAATTACTT              TAGGTG AATT TACCTA               TACTTATAAAATGTA  46 92
ERGA_CDS_09380 1481877 .. 1481889 +  -3.5   -3.0438   TAGTATATACTTTAT                TTATT TTT AATAA                TAATTGTTATTCATA  45 55
        proC 1485109 .. 1485125 +  -3.8  -3.27298   AATACTAAACTTACG              TTTATC AAAAC GATAAA              TTCATCATTAAAAAG  46 358
        dnaX NONE
ERGA_CDS_09420 NONE
         asd 1488712 .. 1488723 +    -3  -4.67904   TACTAGCAACAAAAA                TAAG TATT CTTA                 TTTTTACAATTACTA  58 338
ERGA_CDS_09450 1493282 .. 1493302 +  -5.6  -3.46234   AATCACTATCTATCT            TGTATTAA TTTTT TTAATACA            TTACTTATAAGATTT  59 39
ERGA_CDS_09470 NONE
        glyQ NONE
        glyS NONE
        dnaJ NONE
ERGA_CDS_09460 1494499 .. 1494515 -  -6.7  -3.68244   ATTAGTAAGTTTAAA              TTATGTA AGA TACATAA              TATTTTACTGAATAT  67 295
        metK 1489998 .. 1490040 -  -4.4  -4.48072   ATATCTATTACAAAA CTACTTTAAATATAGTTTGT AAA ACAACCAACATTTAAAATAA AGCATTTTACCTTTT  63 108
        elbB 1483075 .. 1483085 -  -2.6  -4.04811   ATAAATCATCACAAA                 TTAA TTT TTAA                 ACACGATTATCAAAA  49 115
ERGA_CDS_09360 NONE
ERGA_CDS_09350 NONE
ERGA_CDS_09340 1477589 .. 1477603 -  -4.4  -5.10601   ATAAAATTACAAAAA               TAAATA CAT TATTTA               ATATTCCATATCCAA  70 338
ERGA_CDS_09310 1473182 .. 1473194 -  -3.5  -4.03995   TCTTCTATAAAAACA                TTATA TTG TATAA                AATAAATACAGTTTT  54 54
ERGA_CDS_09210 1464065 .. 1464103 - -12.7  -5.56112   ATAAAAATTAAAAAA   TACGTTATGGTATAAGG ATGGA CCATATACCATAACATA   TACCTTAAAATGCTA 100 190
ERGA_CDS_09170 1456352 .. 1456364 -  -4.9  -4.40237   TATGATACATTAAAA                TACAT TAC ATGTA                TTAGCTCAAAACATG  66 524
ERGA_CDS_09140 1452110 .. 1452141 -  -5.4  -3.50906   AATTCAAATATAATA      TTATGTAAATAATC TCAT AAGTATTTACATAA       AACAATAATTTATAT  59 65
         ndk 1437026 .. 1437036 -  -5.4  -4.00122   TTAGAATAAATACAA                 TCCA AAA TGGA                 TAAATAACACAATAC  65 202
         icd 1428344 .. 1428362 -    -4  -3.42182   ATTAAAAACTATTAA             TTCTTATA TAA TATAAAAA             CTACTCTTTCTACTA  50 75
        bioD 1424499 .. 1424517 -    -4  -3.67481   TCACAGATAAACTAA             TTATAAAC CTA ATTTATAA             AAGTTTCAAAATTTG  52 204
        recA 1421963 .. 1421982 -  -4.4  -3.16079   AATATAATTATCTAA            TAAGTATA ATTA CATACTTA             TAAAACTCTCAGTTG  50 286
        pyrE NONE
        thiF 1420210 .. 1420220 -  -2.6  -5.04222   TAATTAAAGTAAAAA                 TAAT AAG ATTA                 CATTTCTTATAGACA  61 297
        secD 1418075 .. 1418091 -  -6.7  -2.78672   TTCAAATATATATTA              TTATACA CTT TGTATAA              TCAAATTATTATATT  60 498
ERGA_CDS_08870 1415983 .. 1415995 -  -4.9  -3.89302   ACCAACTATACTAAA                TGTTT TAT AAACA                CAAATAACATTTTTT  59 96
         lgt 1413723 .. 1413741 -    -9  -3.39574   TAAAAAACATTAAGA             TAACTAGT TTA ACTAGTTA             TAAATCCTCCTATAC  78 63
        trkH 1405314 .. 1405335 -  -7.5  -3.68394   GAAAATCATATACAA           GATAATATT TGAA AATATTATC            TACCCGATATTATAC  72 311
        ftsA 1403668 .. 1403681 -  -3.9  -3.25111   TGAAAACCAGCAAGA               TAACA ATGG TGTTA                TATCTACGTTAGATC  49 68
        egsA 1399507 .. 1399522 -  -2.6  -3.02263   ACACTTTTTCTAAGA              GTTAAA TATG TTCAAC               TACTGGTAATCTAGC  41 11
ERGA_CDS_08760 1399138 .. 1399157 -  -2.2  -3.01288   TAATAAAATAAACAT            TGTTATAT TATC ATAGAACA             TTTTGTTACATTAAT  40 60
ERGA_CDS_08740 1396374 .. 1396392 -  -4.6  -3.58914   TCAAACTAATTAGAA             GATGGAAA AAA TTTCAATC             ACAAAGTACTTACAG  55 153
       surf1 1392050 .. 1392062 -  -4.9  -3.23572   ACCTATTCCACAACA                TTACT TAC AGTAA                TTATGCTGCTAAAAA  54 492
        pgsA 1389402 .. 1389414 -  -4.9  -3.52455   ATTAATATTAAAAAT                TTTGA TAA TCAAA                TAATCTTCTTCCTCA  56 144
ERGA_CDS_08640 1382514 .. 1382528 -  -4.4  -3.61404   TTATTAACTATAGAA               TTTTAT ATA ATAAAA               ATCCTTGTAAATAGG  55 90
        dsbD 1380473 .. 1380485 -  -3.5   -3.3707   GTGAATAAAAACAAC                TTTAA TTT TTAAA                TCTATAGTTGACATT  46 116
ERGA_CDS_08620 1380112 .. 1380132 -  -6.3  -4.45168   GCTTTAAAATATAAA            TAGTAATAT TTC ACATTACTA            AGAAAATAATCACTG  74 119
ERGA_CDS_08600 1376365 .. 1376376 -  -4.4  -3.36766   TACATACAAACCCAA                CATC ATAT GATG                 TATAATCCATAGCAT  52 487
        sucB 1374580 .. 1374592 -  -2.7  -4.84761   ATAGCTCTATAAAAA                CATCA CAG TGATA                AAGAAAGTTCTATAT  58 483
ERGA_CDS_08580 1371836 .. 1371852 -  -4.5  -4.53047   AGCAAATATAATAAA              TACTACT AGT AGTAATA              CTCAAAAGTTATATA  63 216
ERGA_CDS_08570 1369020 .. 1369030 -  -2.6  -4.55093   GTAGATAATAATAAA                 TAAT GTT ATTA                 TTAAATAGTAAACCT  56 228
         map NONE
        hemK 1366400 .. 1366414 -  -7.2  -3.22764   ATTATACAAAATAAG               GAAGTT TAA AACTTC               AATAATATTAGTTAT  66 42
        ribF NONE
        lspA 1363636 .. 1363657 -    -6  -3.16421   TGAACAATTATGTAA           TGGTATTA ACTAGA TAATACCA            ATCTCTTTTCTGCTA  60 273
ERGA_CDS_08390 1350743 .. 1350758 -  -2.6  -5.66989   GAAATAGTAAAAAAA              TTACAG ATAT CTATAA               GTAAAGGTATGTATA  69 238
ERGA_CDS_08380 1348865 .. 1348899 -   -11  -3.76219   ATCGCACAATAAATA     CTAATACTGGTATTAA TAA TGAATACCAGTATTAA     CTTACATATCAAATT  90 280
ERGA_CDS_08370 1347713 .. 1347723 -  -2.6  -3.21182   AAGCAAGAAGATATA                 TTTA TTC TAAA                 GTTCATACTACAAAA  42 178
ERGA_CDS_08360 1347217 .. 1347228 -  -5.8  -3.43117   ATACCTAATGTATAA                CTGC ACCT GCAG                 CACCTGCAACCCCAG  59 3
       virB4 1342824 .. 1342850 -  -5.4  -2.77455   TCAGTATAAACTAAT         TTCTTATATTTA TTA TAAATACAAAAA         CCATGTATCAACATC  54 336
ERGA_CDS_08340 NONE
ERGA_CDS_08330 NONE
ERGA_CDS_08320 1336009 .. 1336025 -  -8.1  -2.52933   CTTTAACTTACTAAC              TTCTCTA AGT TAGAGAA              CTTTACAATGTTTCC  68 484
ERGA_CDS_08310 1331278 .. 1331294 -  -5.1  -5.07523   TATACACAAATAAAA              TCTCGCT AAT AGAGAGA              CATTTTTTATATTAT  73 117
ERGA_CDS_08300 1326528 .. 1326539 -    -3  -3.17273   CATACATCAAAACTA                GATA AGCC TATC                 AGAGAAATAAAGTGA  43 319
        apaG 1322510 .. 1322530 -  -2.7  -4.75289   TAGTACAATATAAAA            TATACTCTT ATT AAAAATATA            GATGGTACATTCCTT  58 481
        acnA 1318465 .. 1318477 -  -4.9  -4.00445   TACCACCAACAAGAA                TAGAA CTT TTCTA                TTGTACTCAACGTCT  61 513
         mrp 1314526 .. 1314538 -  -4.9  -3.22077   TGTATAAAAACTACA                TTTCT AAC AGAAA                TAAACACCTATTTTA  54 207
        tolC 1302555 .. 1302573 -  -3.2  -4.28375   TTAATAGACTGAAAA             TTATTAGT ATC ACTCATAA             ATTTATCATATTAAA  54 44
ERGA_CDS_08140 1301672 .. 1301690 -  -4.6  -4.10958   GCATAAAATACTAAA             TGATAACA AAT TGATATCA             GGATTACTTAGATAC  59 202
ERGA_CDS_08120 1298812 .. 1298846 -  -2.4   -4.2717   AGCATGTTATTAAAA    TAACATCAGTAACTA TTATCT TATTTACTGA-GTTA     ATCATAGGTATAAAT  51 67
ERGA_CDS_08100 1296159 .. 1296175 -  -6.7   -2.7246   AACAAAACTTATAAT              TAATAAC CAG GTTATTA              CACAGACTAGTATCA  60 336
        metG 1288598 .. 1288608 -  -2.6  -3.69359   ATCAAAATTATATAA                 TTTT TGT AAAA                 ATAGGTTCAGGTTTT  45 7
         rho 1281361 .. 1281371 -  -5.4  -3.50437   ATTAAGAATATAATA                 GAAC ATA GTTC                 ATGTATTACCAAAAC  59 228
ERGA_CDS_07980 1278883 .. 1278898 -  -3.3  -2.62515   AATTTTCTCACATTA              GTTAG GACAAT CTAAC               ACTTTAAATAAGTAT  41 151
ERGA_CDS_07960 1275129 .. 1275142 -  -2.5  -4.48483   TATAACAAACATAAA               TTTTA TACC TAAAA                ACTAATTACTTATGT  54 76
        thiG 1274130 .. 1274140 -  -2.6  -3.23174   ACATTTTTACAAAAT                 TAAT AAT ATTA                 GGATGTTTTTAACCC  42 43
        gltX 1270529 .. 1270546 -  -4.1  -3.91357   CGACAACCACAACAA             CATGAAC TAAT GATCATG              ATAATACATATAACA  54 274
ERGA_CDS_07920 NONE
ERGA_CDS_07910 1264000 .. 1264022 -  -4.2  -3.71804   TCAAATTGTAAAACA           TAGTAGCAAT AAT ATTACGACTA           ATAATCTGATTTTTG  52 320
        xseB 1259727 .. 1259738 -    -3  -5.15969   CTTCAATGCAAAAAA                TTTG ATAG CAAA                 ATAACATTTCATATA  66 346
ERGA_CDS_07860 1257593 .. 1257607 -  -5.8  -3.53597   ATAATTATAATAACA               GAAAAA TTT TTTTTC               ACATGTGAATTATAT  59 226
        fabD 1242458 .. 1242475 -  -4.3  -2.94235   TGATACATATTAAAG             TATATTA TTAC TAATATA              TGAACCACAGTAACC  46 120
         tmk 1241710 .. 1241722 -  -2.7  -3.63875   TACTAAAAAATAAAC                CATAG ATG CTATA                TTCATTTCACAATGC  45 32
         bcr 1240415 .. 1240441 -   -14  -5.30686   AAGAGTTATAAAAAA         CATATATCTACT TAA AGTAGATATATG         TTTTTTATTATAGTA 100 41
        secB 1238495 .. 1238507 -  -4.1  -4.06687   ATCCTCTATAAATAA                GACTT ACT AAGCC                AGCTTTAAACATTAT  56 30
ERGA_CDS_07730 1237709 .. 1237723 -  -5.8  -2.76589   ATAGTGAATATACCA               TATTGT AGT ACAATA               CAAACTTAAGGTGCA  54 31
ERGA_CDS_07710 1232357 .. 1232367 -    -4  -3.22886   AGTTCACACAACATA                 GTTT TTC AAAC                 ACAGCAACCATTACT  50 418
ERGA_CDS_07690 1231064 .. 1231074 -  -5.4  -2.66316   TTTGTGACTATACCA                 GTGT GCC ACAC                 ATACCCATCAATTCT  54 104
ERGA_CDS_07680 1228357 .. 1228371 -  -2.2  -4.13903   CATACAACTAAATAA               CAAAAT TAG ATTTTA               ACAGATAACTAAATA  49 278
ERGA_CDS_07670 1227359 .. 1227392 -  -5.5  -2.64472   CAGCTTGTAAATTTA     TCATATAATCTAACT ATAA ATTTAGATTATATGG      ATACTAACCACATTT  54 153
ERGA_CDS_07660 1226261 .. 1226271 -  -5.4   -4.4959   CTCAAGTAATTAAAA                 CCTA TAC TAGG                 ATATAATAAAAAGAA  69 106
ERGA_CDS_07630 1219317 .. 1219334 -  -5.7  -2.96232   AAATCACCTAAATCA             TTATCTA TATA TAGATAA              CTTATTATTAGCACA  55 62
ERGA_CDS_07620 1217761 .. 1217773 -  -4.9  -2.65962   TAGAAAATAACATAG                GATTT AAT AAATC                AAAGTAGTATTATAA  50 523
ERGA_CDS_07610 1216940 .. 1216981 -  -9.7  -2.50991   ACCCAAATAAATGAG TATTATGGTGTAGATATAT TATA ATATATCTACACCACATGA  TTGATAACCGCTATA  75 232
ERGA_CDS_07600 1214329 .. 1214341 -  -3.5   -2.9652   TAAAATTTAACGAGA                TATTA AAG TAATA                TTGTATCTTTGCAAG  44 481
        rnhA NONE
ERGA_CDS_07550 1201690 .. 1201703 -  -3.9  -4.90321   AAAAATAATACAAAA               TGATA ATCT TATCA                GCTGTACAATCGAAT  65 229
        pyrH 1199278 .. 1199290 -    -2  -3.01041   AATCTTAATTATATA                TTGT TGTAT ACAA                ACCACCACCACAGAT  40 2
         frr 1198249 .. 1198261 -  -6.3  -3.60412   AATACCAAAAACATA                CACAT AAT ATGTG                TTATATAAACAACAA  65 444
        cdsA 1195958 .. 1195968 -    -4  -5.48825   TACTACTCAAAAAAA                 CATA TAT TATG                 TATTTAAAAAGAATT  73 21
        pyrH 1195074 .. 1195088 -  -5.8  -3.50746   TTTTCAAAAACAAAG               TAATCA ATC TGATTA               GTAAAAATGAATATT  59 269
ERGA_CDS_07500 1193328 .. 1193342 -  -2.2  -4.65969   AAGAAAGAACGAAAA               TTCTAA ATA TTAAAA               CTTTTCTTACTATAC  55 444
ERGA_CDS_07490 1190153 .. 1190165 -  -3.5  -3.19157   TAGGAACCCTATTAA                TAAAA TCC TTTTA                CACAAATATAAAAAT  46 46
ERGA_CDS_07470 1188832 .. 1188852 -  -8.5  -2.51702   CAATAGTACTAATAT            TTTGTATAT CAA ATATACAAA            TTATATATTACCTAG  71 445
ERGA_CDS_07450 1186028 .. 1186041 -  -2.5  -4.56187   CATAACTAAAAAGAA               TATAA AACG TTATA                CAGATTTTTCATTTA  56 272
ERGA_CDS_07440 1185145 .. 1185161 -  -9.5  -3.49295   CACTAAAAAAATAAC              TTACCTC ACT GAGGTAA              CAAGCATAAAATCAA  80 274
ERGA_CDS_07430 NONE
ERGA_CDS_07420 1182180 .. 1182203 -  -8.4  -3.42241   AATATACACTGACAA          TTATATTCTA TTTT TAGAATATAA           ACATATGCCCTTCTC  75 452
ERGA_CDS_07410 1179511 .. 1179533 -  -5.7  -3.28988   TACAAGAAATATATA          CAACACATGA TAAA TCATG-GTTG           ACAAATTTAAAGATA  57 515
ERGA_CDS_07400 1178215 .. 1178234 -  -2.2  -3.98649   CATAATATACAACAA            CGATATAA TTTA TTATACCA             ACAAATAGGAAACTG  49 160
ERGA_CDS_07390 NONE
ERGA_CDS_07380 1176345 .. 1176394 -  -8.1  -5.12707   GGAAATTTCAAAAAA TCTTGCTATCCATTGGTATACAGT TAT ACTCTTTACCAA-GGATAACATGA AAAAATATTGTATAT  90 423
ERGA_CDS_07370 1174867 .. 1174878 -    -3  -4.83243   CCTACATAAAACAAA                GATA GTTT TATC                 AAATATAACATATAT  61 301
ERGA_CDS_07360 1172358 .. 1172371 -  -3.9  -4.75934   TAAAAAATAAAATAA               TAGTA ACCC TACTA                AGTTATATTCTAAAA  65 479
ERGA_CDS_07350 1169558 .. 1169570 -  -6.3  -2.84504   AGTGGCTAAATACTA                CTTCT TAT AGAAG                ATCTACTATCACTCA  58 3
ERGA_CDS_07340 1165805 .. 1165826 -  -3.8  -2.80056   AGTATTTACCTAAAT           CACATCAA ATCATA TTAATGTG            CATTACATTTACTGT  44 18
ERGA_CDS_07330 1163826 .. 1163867 - -16.3  -3.63515   CTGTACTTGCAACAA TTTTACATAATGTAGTAGT ATAT ACTACTACATTATGTAAAG  GCTGTGACTTGATGT 100 167
ERGA_CDS_07300 1157422 .. 1157432 -  -5.4  -4.49556   CCCGTACTAAAGAAA                 GTGA AGA TCAC                 ACAACTGATACATAT  69 416
        purC 1151997 .. 1152009 -  -4.9  -3.06796   TTTTACTGTAGTTAA                TCTAA ATT TTAGA                AGTTATAAAACGGTA  53 199
        cspA 1148629 .. 1148639 -  -2.6   -2.6342   GCCTAAAGGAACCTA                 TATT TAG AATA                 TTTGTAAAAAATAAA  39 104
        ntrY 1146305 .. 1146316 -  -4.4  -3.62348   AATTCTATATAAATA                CATC AATA GATG                 GCTAAAAATCTGTGT  55 117
         rnd 1144317 .. 1144329 -  -3.5  -4.20084   ACCATGTACTCAAAA                TAAAA GAT TTTTA                TAATCCTATATATGT  56 300
ERGA_CDS_07160 NONE
ERGA_CDS_07150 1133090 .. 1133104 -  -2.2  -2.72761   TAAAATATTACATGA               TAATCA AGT TAATTA               TTTTATCTTATCAGA  38 86
        rpsF NONE
        rpsR 1132380 .. 1132392 -  -2.7  -2.87146   CTCCTTGAGAATAAC                TGATA ACA TACCA                ACCTATAACATAAAA  39 43
        rplI NONE
        glyA 1130431 .. 1130441 -  -2.6  -3.59698   TTATTTTATAGATAA                 TTAA ACC TTAA                 AAGTATCCGTCAATT  45 15
        cyaY NONE
        msbA 1128091 .. 1128103 -  -4.9  -3.68435   TGTCTCAAAACAACA                GTAAT TGT ATTAC                CTAAAAATTTATTAC  57 71
        sdhA NONE
        sdhB 1123664 .. 1123699 - -10.8  -3.31779   AATAACCCAAATACA    TCTTATTAATAACATA CAAA TATGTAATTAATAAGA     TCACTGATTCTATTC  85 70
        thyX 1120700 .. 1120711 -    -3   -4.4084   AATTACACATTAAAA                TTAG TATA CTAA                 AAATAATTGTAAAAT  56 441
         bcr 1118436 .. 1118446 -  -2.6  -4.88067   ATTTAGCCATAAAAA                 TTAT ATG ATAA                 GCATGTGTTAGTATA  58 176
         gmk 1109883 .. 1109903 -  -9.9  -4.45024   ATAATAAATAAAGAA            TACCTTATT CCA AATAAGGTA            TAGGTTAGTATATTA  89 413
        folD 1107556 .. 1107569 -  -2.4  -4.79949   TTTTCAAAAAAATAA               TGTG AAGAAA CACA                TATTAATACTATGAA  58 385
        cycM NONE
ERGA_CDS_06960 1104231 .. 1104243 -  -7.7  -3.65434   ATAACAACTACACAA                GCTGT TAC ACAGC                AATATGCTATTTATT  72 262
ERGA_CDS_06910 1095175 .. 1095186 -    -3  -2.79023   TAATTTTACCAATCA                CTAA TACA TTAG                 ATACAATTTTACTAC  42 77
ERGA_CDS_06900 1094424 .. 1094441 -  -7.1  -2.66873   ACTTTCACTAAATAT             TATCAAG AAAA CTTGATA              CTTACTAAAGTTAAG  63 327
ERGA_CDS_06880 1090866 .. 1090876 -    -4  -4.78848   TCGGTAAATACAAAA                 TCTT ACT AAGA                 GAATAATTTATTTAT  65 253
        gshB 1089079 .. 1089089 -  -2.6  -4.15366   ATTGAAAGAATTAAA                 TTAT AAT ATAA                 AAAACATGTACATAT  49 70
        ftsQ 1086690 .. 1086708 -  -4.6  -3.83347   ATACTGCAAACACAA             TGTACTCC TTT AAAGTACA             CCTCATAATACTACC  57 241
        ntrX 1084904 .. 1084916 -  -6.3  -2.55585   GGTTAAAATACACAT                TCTTG CAA CAAGA                TGAAGAAAATACAAT  57 346
        xerC 1081383 .. 1081398 -  -7.6  -3.65603   AAACATCTTGAACAA              TGAGGA ATCT TCCTCA               AGTATTAAAAATATA  72 496
ERGA_CDS_06800 1077298 .. 1077313 -  -3.3   -3.6993   AATCTACTAAAAAAC              TGGTT TTATTT AACCA               TATAAACATTTCTAC  48 149
ERGA_CDS_06770 1073424 .. 1073448 -  -2.3  -4.84921   CATAATAAAAAATAA          CTAATATAACC TAT AATTATATTAA          GAGTGATTTCATAAA  58 34
ERGA_CDS_06760 1072292 .. 1072305 -  -3.9  -3.34522   ACATCCTTTAATTAA               TATCA ACAT TGATA                GATTACCTTTTAATA  48 397
ERGA_CDS_06690 1059470 .. 1059488 -  -6.1  -3.01393   AACATAAATATCACA             TATGGTA TTATT TACCATA             TTCTCAATACTATAC  60 351
        purQ 1054086 .. 1054100 -  -2.8  -5.87996   GAAGTAATAAAAAAA               TCCTTA TTA TTAGGA               GCTACTTCTATTATC  85 525
        groS 1053031 .. 1053044 -  -2.5  -3.93664   ATTTAATATACTAAA               TATAA TCTA TTATA                CTTCTTTCGCAATTA  47 21
        groL 1051238 .. 1051255 -  -5.6  -2.69246   CATAAACGTACAGGA             GGAAGT AAACAA ACTTCC              TCCATATAATATTAA  54 56
        clpB 1045222 .. 1045234 -  -4.9  -3.12803   AAAAGCATTATTTAA                CATAA AGT TTATG                AATTATTCATTATTA  53 436
        pepA NONE
        purN 1037921 .. 1037934 -  -3.9  -3.70811   CCATATAACTTCAAA               TAACA TTCA TGTTA                TAGCGTTATAATAAA  52 421
        lipB 1037197 .. 1037226 -  -3.7  -3.97947   CTCACTTATCACAAA       TAGTACAAATACT TAAA AATACCTGTACCA        GTCTTGTCACACGTT  54 82
        fumC 1031621 .. 1031631 -  -5.4   -3.4252   TTCTACTGATTATAA                 CCAT ATA ATGG                 AAGATGTCAATATTA  59 87
ERGA_CDS_06540 1031027 .. 1031038 -    -3  -4.36862   ATATTAAATAAACAA                CAAT CCCA ATTG                 CATAAAACCACAACT  56 250
ERGA_CDS_06520 1024029 .. 1024050 -  -4.6  -3.05844   GGTTCTAGGTTAACA           GTATTTTA GTCAAA TAAAATAC            TCATATAACATTTAT  50 305
        aprD 1018911 .. 1018954 -   -13   -3.2121   ACGATGATAATAAAT TTAATT-GATAAGAAAAACTC TCT GAATTTTTCTTATCTAATTAA TATTTTCAACTCTAA  95 446
         qor 1016739 .. 1016757 - -11.8  -3.20207   AATACTATTTAGTAA             GCAGCATA TTT TATGCTGC             TATTCATATAAACAT  87 438
ERGA_CDS_06460 1013042 .. 1013061 -    -8  -3.58162   GTACTACCAAATTAA            CTTTTACA ACTA TGTAAAAG             ATAGGATCATACCAT  74 86
ERGA_CDS_06450 NONE
ERGA_CDS_06440 1011638 .. 1011656 -  -3.2  -3.86935   CAAGTATTACAATAA             GTAATTTA CTA TAAATAAC             TATTAATTTGTAATT  50 228
ERGA_CDS_06430 1009219 .. 1009232 -  -2.5  -3.92869   AATACACACACTAAA               TTTTA CAAC TAAAA                ACCCTACATTAAAAT  47 392
ERGA_CDS_06420 1008037 .. 1008051 -  -4.4  -3.37912   TATTTACAGATAACA               TTATTT ATA AAATAA               ACAGGTAACCAATAT  53 150
ERGA_CDS_06410 1004993 .. 1005009 -  -5.9  -2.63234   TAATATGAGAACTCA              TGGATAC CTT ATATCCA              ATAATAAATTCAGAT  57 94
         tuf NONE
        rpsJ NONE
        rplC NONE
        rplD NONE
        rplW NONE
        rplB NONE
        rpsS NONE
        rplV NONE
        rpsC NONE
        rplP NONE
        rpmC NONE
        rpsQ NONE
        rplN NONE
        rplX NONE
        rplE NONE
        rpsN  988093 ..  988105 -    -2  -2.56432   TTTAATATTACCAAC                TTGA TTTAG TCAA                ACCAGGTATTTGTCC  37 5
        rpsH NONE
        rplF NONE
        rplR NONE
        rpsE NONE
        rplO  985707 ..  985717 -  -2.6  -3.71607   CTAAGATTATCTAAA                 TTTA TAT TAAA                 AATGTTATTTTGATT  45 30
        secY NONE
         adk NONE
        rpsM NONE
        rpsK NONE
        rpoA NONE
        rplQ  981307 ..  981320 -  -3.1  -3.61371   AAATCTCACTTGAAA               CAGCA TTCA TACTG                AATAAACACACTTAA  48 56
        pheT  978452 ..  978466 -  -4.3  -3.01309   ATATAGAGAAGGACA               GATGT ACTCA ACATC               AAAACGCTCTAAAAC  47 457
       comEC  975652 ..  975668 -  -2.3  -5.20333   CATCTATAATAAAAA              TACAGTT TCT AACTACA              TACCATTATAATCAA  63 508
        ubiA  969242 ..  969252 -  -2.6  -3.52678   AATTTTTCACAAACA                 TTAT CTC ATAA                 TCCTACCAAGCAAAG  44 15
ERGA_CDS_05980 NONE
        dapB NONE
        pstB  966640 ..  966658 -  -6.8  -3.73088   ATACTTTATGAACAA             TCTAATGA GTG CCATTAGA             GAATCTATATTGAAT  69 488
        rpmF  965180 ..  965193 -  -2.5  -3.03771   GTATATTTCCCAATA               TTAAT CAGT ATTAA                AACAATTATATATTA  41 31
        plsX NONE
        fabH  962885 ..  962895 -  -5.4  -3.08912   CATTATAGAGATACA                 CTAC TTG GTAG                 TTTTGTATTTAGCAG  56 306
ERGA_CDS_05890 NONE
ERGA_CDS_05880  957027 ..  957041 -  -4.4  -3.09327   GTATTTCATTTAATA               TTATAA TAC TTATAA               AAACTATTAGGAAAA  50 453
        thio  954505 ..  954521 -  -3.7  -5.34055   ATAAATACTAAAAAA              TGCTATA TAA TTTAGCA              TATCATCTTGAAGTA  71 245
        nrdA  947327 ..  947341 -  -5.8  -2.82138   CAAAAATCACAGAAT               TAACTA ATA TAGTTA               TACAGGTCCTAACTC  55 257
ERGA_CDS_05820  946210 ..  946227 -  -3.5  -3.84346   ATACGCAAACAAAGA             TCTAGTA TAAC TACTAAA              AATAGTACATATGAA  52 511
ERGA_CDS_05790  939981 ..  939991 -    -4  -2.70994   TTAATTTTATATAAT                 TTAC ACA GTAA                 CATAATAATACATAT  45 46
        tktA  937753 ..  937767 -  -2.9   -4.5852   CAATTTAAAGCAAAA               TTACA ACAAA TGTAA               TATAGAACAGCAATC  58 196
ERGA_CDS_05730 NONE
ERGA_CDS_05720 NONE
ERGA_CDS_05710 NONE
ERGA_CDS_05700 NONE
ERGA_CDS_05690  925514 ..  925525 -    -3  -3.40522   ATCCTTTTATTATAA                TTTG ACAC CAAA                 TTTACACCTAAAACT  46 164
         rne  923686 ..  923696 -  -2.6  -3.52906   TATAAGTTCACACAA                 TTTA TAT TAAA                 TATGCGAAAATATAC  44 21
        dnaK  921471 ..  921488 -  -5.6  -3.06636   AAGAACAAAAAAATC             TTACGG AGGAAA CCGTAA              TTGCCGCCTATGCTC  56 217
ERGA_CDS_05660  920948 ..  920969 -  -2.4  -3.68936   TATTAACTCTAACAA           CTTG-TAGT AGTAG ACTATCAAG           CTTTAAAGTTATTTC  45 34
        nuoM NONE
         ffh  911051 ..  911061 -  -2.4  -6.17184   ACTAGTAAAAAAAAA                 GGAC CTT GACC                 TGCTTTATTTAAAAA  79 136
         era NONE
ERGA_CDS_05560 NONE
ERGA_CDS_05550  907237 ..  907247 -    -4  -3.66844   GTTACACTTCAATAA                 GTAT TCA ATAC                 TAATGTATTACCACT  52 8
ERGA_CDS_05540  903223 ..  903243 -  -5.6   -4.0802   ATTTCAACAATTAAA            TTCATTTT ACTAA AAAATGAA            ACTAGAATAATTTAC  65 505
ERGA_CDS_05520  901029 ..  901041 -  -4.9  -4.41716   ACACTACATAACAAA                TCTTA TCA TAAGA                ACTTCTTATAATTCA  66 82
        priA NONE
        pccA  888835 ..  888867 -  -4.4  -2.87621   AATAACATAATATCA     TTACCTAATATATAG ATAA CTATAT-TTAGGTTA      TTACAGTATTAAGCA  49 198
ERGA_CDS_05460  884617 ..  884639 -  -5.7  -3.80174   ATATTCCTATAACAA           CATATCATG AATTA CATAATATG           TAATATTTATTAATC  63 35
ERGA_CDS_05450  882871 ..  882896 -  -7.1  -3.22077   TTCATAAAAAGTAGA         GTAATTAATAT ACTT ACATTAATTAC          CATAACTAATATAAA  66 321
        lipA  880711 ..  880722 -    -3   -4.4715   TTGTAATTCAGAAAA                TTAG ATAT CTAA                 AATAAGGCTATTTAT  56 505
        sodB  876316 ..  876332 -  -3.1  -4.12474   AAGTAACAATAACAA              TTTAATA AAA CATTAAA              TCAGAATTATTTATC  52 277
ERGA_CDS_05410 NONE
       virB4 NONE
ERGA_CDS_05390  870900 ..  870919 -  -2.3  -2.65306   AAACAACATAGCAAT            TAATATA TCCCAC TATATTA             CAAACTTTTAAAAAA  38 105
ERGA_CDS_05380 NONE
ERGA_CDS_05370 NONE
ERGA_CDS_05360  856196 ..  856220 -  -3.7  -3.49086   ATACAACTACGATAA          TAATGTATATA TAC TTCATACATTA          AAAACAAAAAAATAA  48 357
        engA  847677 ..  847687 -    -4  -2.82449   TCTTACCAATACAAT                 CATT CTA AATG                 CAAATAGTCACTATA  46 77
ERGA_CDS_05290 NONE
         lpd NONE
ERGA_CDS_05270  840551 ..  840561 -    -4    -3.076   TGTAACTATATAAAT                 TATG ACA CATA                 CTTAATATATGCATT  47 14
        infA NONE
         maf  839270 ..  839280 -    -4  -2.80437   AATATATCAATATTA                 TGTA CTT TACA                 TTATTAATATTACAA  46 51
        rpsB NONE
         tsf  835877 ..  835906 -  -3.5   -3.5125   GTTTCAACTAAAAAG       TCAAGTTTTTCCC TATA GGGACATACTAGA        TTGTAAAAAAACAAA  48 95
ERGA_CDS_05220 NONE
        znuB  834285 ..  834297 -  -4.9  -2.80195   AGTTATTAGCAATCA                TTCTT TCT AAGAA                ATTAATTCAAATTTA  51 124
ERGA_CDS_05200 NONE
ERGA_CDS_05190  832736 ..  832757 -  -6.1  -3.17218   AAAATTAAAATTACA           TTATTAATA GAAT TATTAATAA            ATCATTTAAAAACTA  60 371
        petA NONE
        petB NONE
ERGA_CDS_05160  829891 ..  829903 -  -2.7  -4.47686   GTATAAAAAACTAAA                CATAA TAC CTATG                CAAACCTTAATTATA  54 151
ERGA_CDS_05150  827235 ..  827248 -  -3.9  -3.83811   TAAACATATTAATAA               TACTT AATC AAGTA                TATAAGGTAATGTCA  54 456
ERGA_CDS_05140  825630 ..  825640 -    -4  -5.77632   AAAATTATAAAAAAA                 GTTA TAC TAAC                 TCAACGTTAAGAGCA  78 102
        dnaQ  824291 ..  824311 -  -8.5  -3.81461   AAACATTAATTCAAA            TTAATACTT ATA AAGTATTAA            GGAAAGTAAATATTA  79 162
ERGA_CDS_05110  821355 ..  821385 -  -7.8  -3.92604   AAGATTATATAATAA       TTATTGTGAATATA TAA CATATTCCCAATAA       TAATTTTCTAATAAA  73 270
         lpd  817694 ..  817709 -    -4  -4.27617   GATATGGCACCAAAA              GCTTGT GGCA ACAAAC               AAGTAGATCATGCTA  61 282
        argS  811341 ..  811351 -    -4  -3.56837   TTCCAAATATCATAA                 TAGT ACC ACTA                 GTTGCTTTTGATAAA  53 337
        ileS  806403 ..  806417 -  -5.8  -3.75686   TCAAGAAAATTATAA               CTTTTT AAT AAAAAG               AGTTAAGTTTCTATC  61 5
ERGA_CDS_04990  805826 ..  805844 -  -4.6  -2.93382   CCTTATATCTACACA             GCAACTAT TAT ATATTTGC             ATATCATATGATGTA  49 245
        mraW  803359 ..  803387 -  -4.7  -3.28416   CATGATTCATATCAA        TATAAATCTTCCA CAC TTGTAGATTTATA        TTGATTATTTGGATA  52 303
        rplU NONE
        rpmA  798940 ..  798950 -  -2.6  -4.16259   ACACAACTATATAAA                 TTTT ACT AAAA                 CATTAATACAATTGG  51 129
        nuoF  797042 ..  797056 -  -4.2  -3.63569   CTAATCCTTTAACAA               TTGCAG TCT CAGCAA               TACTCACAATTATTA  52 505
        nuoJ NONE
        nuoK NONE
        nuoL NONE
        nuoM  792213 ..  792225 -    -2  -3.73122   CATAATAATCTCAAA                TACT ACTAA AGTA                TAAGTTTCTTAACGA  45 8
        nuoN NONE
         dxr  789453 ..  789467 -  -4.4  -3.55604   TTATCTAATTAAATA               TTAATA AAT TATTAA               AAATCTATATACATC  53 120
ERGA_CDS_04860  787202 ..  787216 -  -3.6   -4.3898   ATGATGTCCATAAAA               TTACAC AAT ATGTAA               TAAATTCTCTTAAAA  58 394
        ispG NONE
        tatC  784863 ..  784873 -  -5.4  -3.15985   ACAAGAGATTTAATA                 CCAT AAT ATGG                 ATAAAAATACTTTAT  56 69
ERGA_CDS_04830  781649 ..  781660 -  -5.8  -4.56358   GATACCTAGATAAAA                CTGC GATA GCAG                 TCTATATTATAAACA  71 64
        nusA NONE
        infB NONE
        rbfA  776613 ..  776637 - -11.7    -3.182   TTGAAATAGTTAATA          TGTTATTCAAA ATA TTTGAATAACA          TGTAAGAATGATTGT  87 458
        clpA  772581 ..  772608 -  -8.8    -3.524   TAGGTATTTATAGAA        TATTAAATTAAT CAAT ATTAATTTAATA         AAATAAATAATATTA  75 154
ERGA_CDS_04770  769580 ..  769596 -  -6.7  -3.52079   TAATAGGTTAGATAA              TATGTAT CCT ATACATA              ATTCTCAAGAACCCA  65 519
        atpD NONE
        atpC NONE
         tal  760786 ..  760796 -    -4   -3.1829   AGACGACCATTAATA                 TACA CCA TGTA                 ATTTTCTCATATAAT  48 325
ERGA_CDS_04680  760418 ..  760432 -  -2.9  -4.15881   AAATACTATAAAGAA               TAAGT TACCT ACTTA               TTGTACAATATAACC  54 99
        hemF  759328 ..  759338 -    -4  -3.94853   TAATTCAATAGGAAA                 TAAC TAA GTTA                 TGATTACTTATCAAT  54 61
        rmuC  753212 ..  753233 -  -3.1  -4.10566   ATATTACTACATAAA           TACTTAGTT AAAA AAATAAGTA            ACTAAAATATATTTA  52 456
        engB NONE
        argB NONE
        pccB  747394 ..  747409 -  -4.8  -3.07816   TTCTTATTTACCTAA              TAGTAT TAAC ATACTA               TAAAAATTAACAAAC  50 224
ERGA_CDS_04580  744600 ..  744610 -  -5.4  -3.00418   TACCTACTAAATAAC                 CTAC TTA GTAG                 TATTTTAAAATATAC  56 507
ERGA_CDS_04500  727651 ..  727667 -  -5.3  -3.47516   GAAAGCAATATAACA              TATTTTA AAA TAAAATA              TTCTAATAGTAATCA  56 507
ERGA_CDS_04480  724815 ..  724825 -  -2.6  -2.59686   CTATATAGCAATCTA                 TATA TGT TATA                 CAATTAATTAACAAT  39 48
        fadB  723346 ..  723358 -  -4.9  -3.53279   TCCACAAAGACAATA                TGTAA TTT TTACA                TGCTATGATGAGTAC  55 218
ERGA_CDS_04440 NONE
ERGA_CDS_04430 NONE
       gltX2  717588 ..  717604 -  -5.1  -2.71712   CTGCTTCTGGTAAAT              CAAAAGG ATG CCTATTG              GTTTCTGTTAGAGAG  50 447
        pyrB  709478 ..  709489 -    -3  -3.89301   AATTTATAGAAAATA                TAAC GCTA GTTA                 GTATATATAAATGGA  50 262
        truA  708026 ..  708036 -  -2.6   -4.0825   TTTTTAATTAAAGAA                 TATA TAA TATA                 ATTAATATGAGTCAC  49 420
ERGA_CDS_04230  694042 ..  694056 -  -3.6  -3.97834   CAATTTTACCATAAA               CATTAT AGC ATAACG               TAGCAGCTGTGATTA  54 400
ERGA_CDS_04220  693573 ..  693583 -  -3.2  -3.76888   TATCTATAATAAACA                 GCAC AGA GTAC                 ATTCAGATCAATACA  50 49
ERGA_CDS_04190  690944 ..  690957 -  -2.5  -5.25699   ACTACATAATAAAAA               TTTAT ATCA ATAAA                AAGGTATTTTATATA  63 377
ERGA_CDS_04160  687295 ..  687305 -  -2.6  -3.92963   CAATAAGTATAATAA                 TTAA CTG TTAA                 ATATATACTTTATAA  47 86
        ksgA  681667 ..  681691 -  -7.4  -3.67296   TATTAGTTATCCAAA          TATTAGTATT ATATG AATACTAATA          ATTGATTTTTTTATA  72 47
        rpoH  665895 ..  665919 -  -4.5  -4.24294   AGCAATTATTCAAAA          CATTATTTA TATTACT TAAATAATG          TATTATTAAATTATG  61 121
ERGA_CDS_04020 NONE
ERGA_CDS_04010 NONE
ERGA_CDS_04000 NONE
ERGA_CDS_03990  662598 ..  662608 -  -2.6    -4.788   AAACTAACTTAAAAA                 TATT TAA AATA                 GTAAATGATTTATAT  58 40
ERGA_CDS_03980  661957 ..  661971 -  -4.4  -3.90684   AATGAAATTATTAAA               TATATT AAT AATATA               AAATAATGTTATTGA  57 50
ERGA_CDS_03970  661133 ..  661143 -  -2.6  -6.06723   TGTGTTAAAAAAAAA                 TATA AAT TATA                 TAATTTGTAAAAATT  75 353
ERGA_CDS_03960  658860 ..  658870 -    -4  -2.79209   TAAGTATTAATATTA                 CAAT AAT ATTG                 TGTATTTAAGGTGAT  46 466
        bioA  656155 ..  656168 -  -2.5    -3.405   ATATAAAGTATAATA               TATAT AGGA ATATA                AAAACTATTTATGTG  44 185
ERGA_CDS_03940  654473 ..  654504 -  -5.4  -2.89116   AATACAGAACATAAT      CAATAAATTTATAA TTGA TTATTAACTTATTG       TATTTTATATACATT  55 52
        fabG  649399 ..  649418 -  -4.4  -2.89971   GCATGACATATTATA            GATATTAA CACA TTAACATC             CCTCCATTAACGTGT  49 10
ERGA_CDS_03910  648316 ..  648333 -  -5.7  -4.61868   TATTTACATAGAAAA             TAGATTA CGAA TAATCTA              GGAAAAAGTAGATAG  71 254
ERGA_CDS_03900  646081 ..  646098 -  -7.1   -3.7948   AACTATATTAAAATA             CAAGTTA ATAT TAACTTG              AATAACATTGATTGT  71 474
        argG  637938 ..  637958 -  -3.4  -4.61852   AATAGTAGAAATAAA            TTAAGATT TTTTT AACCTTAA            AGAATTAACTTTTAT  60 5
ERGA_CDS_03810 NONE
        lepB NONE
        nuoI  626905 ..  626916 -    -3  -3.56142   GTTATGAAGAAGTAA                CTAA CATG TTAG                 GTTTTATAATATATG  46 240
        gatA NONE
ERGA_CDS_03720  615382 ..  615405 -  -6.2  -3.46169   AATTACAAGTGATAA          TTCTTTTACA ATAA TGTAAAAAAA           GTAAAGTTTTGTGTA  63 421
        prfB  613870 ..  613880 -    -4  -3.53012   TTCTTGCTTTGTAAA                 TGAT AAA ATCA                 TTTTATTAATGTTGC  50 47
ERGA_CDS_03690  608556 ..  608566 -  -5.4   -4.2535   ACAGTACAGTTAAAA                 CTAC ACT GTAG                 TATATATTTATGATT  67 440
ERGA_CDS_03680  605982 ..  606021 - -13.2  -3.72893   TATGTTTGTATTAAA  TTATACATGATACTGTAA AAAA CTACAGTATCATGTATAT   TGTTTTTAAAATAAT 100 279
ERGA_CDS_03660  603237 ..  603261 -  -5.9  -3.81019   ATAAATAATACATAA          TTTATAATAAG AAA CTCACTATAAA          TCTACTATTGCTTTT  67 396
ERGA_CDS_03540  585272 ..  585285 -  -3.9  -4.18367   GATTATATATAGAAA               GTTAT ATAT ATAAC                GAAGGGAGAAAATAC  58 66
        ppiD  582972 ..  582991 -    -3  -3.19463   TTTATGAGTGATTAA            TTC-CATTA TAA TAATGAGAA            CTATTAATTATTAAA  45 128
        tsaA NONE
        trxB  577967 ..  577980 -  -5.3  -4.43213   TGTAACAGATTAAAA               TCCTA ATTT TAGGA                GTTTATGTTTTCTAA  66 373
ERGA_CDS_03480  574435 ..  574452 -  -5.7  -2.73104   TTGAAAATATAATAC             TACTATT GCCA AATAGTA              CTGTAAATAATCTAG  54 84
        proS NONE
        acpS  572239 ..  572251 -  -3.4  -2.95116   TTATGATTTAAATCA                GTAG GCTAA CTAC                TACTATATGGGTCAT  44 43
ERGA_CDS_03450  569914 ..  569938 -  -6.5  -2.94199   TAGGTACGAATTAGA          TGTCCTTACCA AAA TACTAAGGACA          AGAAGATCATTAAAT  61 98
ERGA_CDS_03440  569178 ..  569204 -  -3.9  -2.87931   CTGATGCTTCATATA         TATTACAACAT GTAGT ATTTTGTAATA         TGCAGTTATTATGAG  46 221
ERGA_CDS_03400  562665 ..  562677 -  -3.5  -4.65895   TTTTTCATTTAAAAA                TATTT AAA AAATA                TATTGTATTATATAT  60 117
        virA  560151 ..  560161 -  -2.6  -2.69259   GACTTATAATAAGAG                 TAAT TTG ATTA                 AGTATTTTGTTATGT  39 35
        cutA  559390 ..  559401 -  -4.4  -3.03587   AGAAAATTCAGAAAT                TGCT TAAT AGCA                 CGTATGACTGGTAGT  48 351
       nifR3  556754 ..  556764 -    -4  -3.84017   TAATTTTAAAGATAA                 TCAA TAT TTGA                 ATAATAGAAAAAAGA  54 41
        rpoD  553953 ..  553963 -    -4  -3.66787   TTAAATTATACATAA                 TTGA TTT TCAA                 GTACTGTTATATGTA  52 329
ERGA_CDS_03320 NONE
ERGA_CDS_03310 NONE
ERGA_CDS_03280  542940 ..  542954 -  -4.4   -3.8535   TAAGTGAAATAAAGA               TTTTAT TGC ATAAAA               AACATGTAGCTTAAT  57 430
ERGA_CDS_03250 NONE
ERGA_CDS_03240 NONE
ERGA_CDS_03230  533073 ..  533090 -    -2  -5.61277   TATAAAAAAAGAAAA             CACCTT GTTAAT AAGGTA              TTACAAGTAATTATA  68 250
ERGA_CDS_03210  531336 ..  531348 -  -2.7  -4.80453   CTATTACAAAATAAA                CATTA AGT CAATG                AGATAAGAATATATA  58 1
ERGA_CDS_03180  525495 ..  525513 -    -6  -3.63305   TACATAATCTGCAAA             CCCTCAAT TAT ATTGATGG             CTTTATACGATTTTG  65 62
         psd NONE
        pssA  521544 ..  521565 -  -3.1  -2.50821   TCTGTAAATATAGAG           TTTATCATA TGAT TATGATATA            GCTAATCTAATCATA  41 36
ERGA_CDS_03150  520089 ..  520102 -  -2.4   -3.2963   AGTATCTTCTTATAA               TAGC TAATAT GCTA                ACTGATTTATTGTAT  42 89
        yidC NONE
        ribH NONE
        nusB  516380 ..  516393 -  -3.9  -3.30867   TAATAAAAAATGATA               TTAAC TATT GTTAA                GTATGGTATGACTTT  48 12
        uvrA  513217 ..  513236 -  -4.4   -5.2189   TTAATTATTAAAAAA            TATTATGT TATT ACATAACA             CTATCCTATGTATTA  73 80
        nuoA NONE
        nuoB  511479 ..  511489 -    -4  -2.80622   AGACATTGTATTATA                 GAAT ATT ATTC                 ATACAGTAAAGATTG  46 301
        nuoC  509485 ..  509497 -  -3.5  -4.11692   TAGTTATTTTGAAAA                TATAA TGA TTATA                TAGTATTGAAATTAT  54 216
ERGA_CDS_03000 NONE
        rpoZ NONE
ERGA_CDS_02980  497560 ..  497574 -  -2.9  -5.12617   TAATTAGGTAAAAAA               GTTAA GTCCA TTAAC               TTTAATATATTATAT  63 232
        thiC  495492 ..  495502 -  -5.4  -2.82519   GGATGAGATTAATGA                 GTAC AAA GTAC                 TACACTACAATATAG  55 279
ERGA_CDS_02950  491667 ..  491688 -  -2.4  -3.06694   ATGTAGTTTGAAAAG           GGTACAAGA GCAAT TCTT-TACC           TGAAGATAAATCTCC  41 151
        dnaX  489650 ..  489663 -  -2.4  -4.24397   ATAACTGAACATAAA               CCTA GGATAT TAGG                TTAGTTAAGATAGTC  51 289
        hupB  489066 ..  489077 -    -3   -3.8821   ATTATGCAAAAAAAC                TATC AGTT GATA                 ATATAGAATTACATA  54 278
ERGA_CDS_02900  486145 ..  486169 -  -5.9  -2.83894   AGCAGTATGAGTACA          TAGAGATAATT TTT AATTATTTCTA          AGCGTTGTATAAGTT  58 153
         ssb  478466 ..  478480 -  -4.4  -3.59424   ACTATAGAATTAGAA               TATATT ATG AATATA               TATAGCTTATTTTAC  55 123
ERGA_CDS_02830  477704 ..  477728 -  -5.1  -2.57253   GATAATGTATAATAT          CTATCTACTAA AAC TTAGTAGATTA          TCAATTACTTAATAA  50 341
ERGA_CDS_02800  469730 ..  469749 -  -2.3  -4.93296   TGATGATTACAAAAA            TTATTAA AGCATA TTAATAA             TATCTGTTTAGATAT  58 79
ERGA_CDS_02790 NONE
ERGA_CDS_02780  465501 ..  465519 -  -7.6  -3.15638   AAAAGCCACATCTAA             TTTGTAAT GTT ATTACAAA             TATGTAATGTGACTT  67 66
ERGA_CDS_02770  463659 ..  463695 - -14.2  -3.98448   TATTAATAAATATAA    GTTACATTATTTAATA AATAG TATTAAATAATGTAAC    TTTTTAGTACTAATT 100 35
ERGA_CDS_02760  461959 ..  461982 -  -4.6  -3.03474   TCTGATAAGTATAGA          GTAACATTGC TACT ACAATGTGAC           TTAAAAGAATTCTCA  50 45
ERGA_CDS_02750 NONE
        hemB  451251 ..  451263 -  -3.5  -4.23054   ATAGATTATTTAAAA                TAATA GTG TATTA                TACTTAAATTTTTAA  56 162
        nadE  448265 ..  448275 -    -4  -3.24709   TAAAATATTCAGGAA                 GTTA ACA TAAC                 AAAAACTATTGTTTT  48 497
ERGA_CDS_02690 NONE
        pkcI  443078 ..  443088 -  -2.6  -3.02364   ATGATTAATCATAGA                 TTAT TAC ATAA                 TATACTAGCTTAATG  41 243
        dapA  442005 ..  442029 -    -3  -2.94168   AACATACAAACATTA          CTATAATTAT GCTAT ATAATGATAG          CTTTAATTGAAATGA  42 49
ERGA_CDS_02660  440199 ..  440210 -    -3  -3.82946   TGATGTTAAATATAA                CTAT ATGC ATAG                 TAATGTTACTTACCT  50 443
ERGA_CDS_02640  434539 ..  434549 -    -4  -2.98942   ATGTTTGTAGATATA                 TTGT TTA ACAA                 AATTCATAATGGTTT  47 489
ERGA_CDS_02630  429807 ..  429820 -  -3.9  -3.28537   ATATTCAATTAGTAA               TGTAT TGAA ATACA                CTTTTCCTCATAGCA  48 355
ERGA_CDS_02620  426951 ..  426970 -  -4.4    -2.914   TCTAGTACATTAAAT            CTTATGAA GCAC TTCATAAA             TAATGTTTGTATATT  49 515
        znuA  421852 ..  421872 -  -5.5  -3.45743   TATTATTAAAATATA            CAGTATTGA TTA TTAATACTG            ATGATACATTCAGCA  59 99
ERGA_CDS_02570  421257 ..  421281 -  -7.3  -4.60797   TGTTTAGATATAAAA          TTTATGTAGTC TTA GAATACATAAA          AACTCAGTTATATGG  79 232
ERGA_CDS_02540  417478 ..  417514 -    -2  -3.89346   TTGGTATTTTATAAA   TATGTTT-TTAAAAAAT TGAT ATTTTTTAAGAAATATA    TATTTACTTTGATAA  47 112
ERGA_CDS_02530 NONE
        birA  414244 ..  414256 -    -2  -3.04398   TTGTTGCTTTAAAAC                TTGA TCGAG TCAA                TAAAAAATTTGTGTT  40 338
ERGA_CDS_02510  411215 ..  411227 -  -2.7  -5.21709   TCCTATATTAAAAAA                TTGAC CTA ATCAA                CGAAAATTTTTGTAT  63 498
ERGA_CDS_02500  409733 ..  409745 -  -6.3  -5.21709   TTCTATATTAAAAAA                TTGAC TTA GTCAA                CGAAAATTTTTGTAT  84 480
ERGA_CDS_02490  406940 ..  406956 -  -5.9  -5.10461   GTTAGGTAATAAAAA              TACTGAA CTA TCCAGTA              TAACATCATATTTAT  81 208
        purB  399144 ..  399156 -  -4.9  -3.61097   TTATATAATTAAATA                TTAAG TGC CTTAA                AATATTTGGCATTTT  57 424
ERGA_CDS_02410  389737 ..  389749 -  -3.5  -3.22114   GATATTAGATGAAGA                TATTT GGG AAATA                AAATAGCTTATTTAT  46 133
ERGA_CDS_02400  388926 ..  388938 -  -3.5  -3.01712   TTGTTCTTTCCAACA                TATTT AGA AAATA                TACTTTCAAGAGATG  45 44
ERGA_CDS_02390  387849 ..  387859 -    -4  -2.87564   TTACTTCTTTATACA                 TAAC AAT GTTA                 TTTAGTATAATGAGT  46 443
        uvrD  385753 ..  385768 -  -3.4  -3.32514   TATATAATAAGTTAA              TATTTA GAAA TAAATA               CGTCTTATACATCTT  46 83
ERGA_CDS_02370  384445 ..  384458 -  -2.5  -3.15999   TTGGCATATACTTAA               TTTTA TTAG TAAAA                GATATTTAGTTGTAT  41 44
ERGA_CDS_02360  382884 ..  382904 -  -5.5  -2.94329   TATGTGTAACTAAAG            TTGTTATGT ATT ACATATCAA            ACTCTTGATATATGA  55 304
ERGA_CDS_02350  382540 ..  382552 -  -4.9  -2.57132   TTTTGTCTTTATAAC                CTATT TAT AATAG                TAAAAATTCTGCAGC  50 69
ERGA_CDS_02280  372718 ..  372739 -  -7.5  -3.11182   TTGTAATATAAAGGA           TGATTAAAT TATT ATTTAATCA            TATAATATGTTAATA  67 393
ERGA_CDS_02270  371378 ..  371398 -  -2.7  -4.57482   TCATTTATAAATAAA            TATATAAAA TTG TTTTAAATA            GTATTAAAATAATTA  56 262
ERGA_CDS_02260  370246 ..  370276 -  -5.7  -4.21314   AATAATAGTTTAAAA       TTTAATGTAGAAT ATTCA ATTCTATATTAAA       TTATGTTTTATAGAT  67 70
ERGA_CDS_02250  367707 ..  367721 -  -4.4   -2.8176   GAATGGATAAGACTA               TAAAAA TTC TTTTTA               TGTTTTTATTGTGCT  49 124
ERGA_CDS_02240  365820 ..  365833 -  -3.9  -2.71712   TGTTTTTTTGTAAAC               TAAAG TTGT CTTTA                TTAAGAACATTAATA  45 193
ERGA_CDS_02230  363644 ..  363654 -  -2.6  -2.57211   ATCTGTCTTTATAAT                 TATA TAA TATA                 CTGTTGGTATTTATT  38 294
ERGA_CDS_02220  360764 ..  360790 -  -8.2  -2.80622   ATATAGTTTATTATA         CCATAAGTATAT TAA ATATATTTATGG         GGCGAAGTGCAGTTA  69 333
        trmU  358897 ..  358919 -  -6.5  -3.61232   TTTTTCACAGAAATA           TTACTAATA CTGAT TATTAGTAA           TTCTGTATGCTTTTA  67 233
        rpmG  356101 ..  356113 -  -3.5  -3.64716   TGATTTGGTAAAATA                TAAAA AAC TTTTA                CCTATGAATACTAGT  52 255
ERGA_CDS_02150  349290 ..  349317 -  -4.4  -3.86283   TTAAGTTATATTAAA        TTAATAGTAATA AAGA TATTATTATTAA         AGAATATACATAATG  57 506
        acpP  348661 ..  348672 -    -3  -4.12532   CCTGCCATAGATAAA                TAAC CTTA GTTA                 GTTTTGTCTGATAAT  52 19
        fabF NONE
         smf  346046 ..  346056 -    -4  -3.32966   ATATTTGATACAATA                 TACA TAT TGTA                 TTACTGTAAATTTTG  48 91
        argD NONE
ERGA_CDS_02070  337188 ..  337218 -  -8.4   -3.0251   ATATAGACCATAAAG       CTGCAACTCTCATA TGT TATGAGAGCTACAT       TGTGGATATTTTATA  73 36
ERGA_CDS_02040  331877 ..  331895 -  -3.3  -3.32769   TTGTCAAAGTATCAA             TATTTTA ATAGA TAAAATA             TGTGTATATTATGTT  45 396
        pgpA NONE
ERGA_CDS_01940 NONE
ERGA_CDS_01930  314812 ..  314827 -  -3.3  -3.45817   TCTTTAGAAGAAAAT              TATCC GGAACA GGATA               TATTTTATACTAGGT  48 230
        rpsD  311112 ..  311124 -  -4.9   -3.4493   ACATATACTAACTAA                TGATA TTA TATCA                TTTTAGTACATTATG  56 357
ERGA_CDS_01890  309871 ..  309884 -  -3.9  -3.74077   TTTCATATATTGAAA               TACTA GACA TAGTA                TTACTTGTTTTAAAA  52 106
ERGA_CDS_01880 NONE
        thiD  307840 ..  307851 -  -4.4  -4.21908   CAGTATTAGTTAAAA                GTGA GTGA TCAC                 TATACTTACATACAT  61 56
ERGA_CDS_01800  294576 ..  294596 -  -5.5  -3.38088   AATTGATGTAATTAA            CATATGATG TAT CATGATATG            TTTGTAATGCTTGTT  59 433
        argH  289591 ..  289607 -  -2.3  -3.58726   TGTCTCTATAGATAA              TTCTATT AAA AATGGAA              TTTTTTGTTAGCATA  45 206
        dhoD NONE
ERGA_CDS_01740  285393 ..  285403 -  -2.6   -3.4268   GTATAACCTTAAATA                 TATT ATT AATA                 GATAAAAAATATATG  44 192
ERGA_CDS_01720  283382 ..  283402 -  -2.7  -2.72379   TTAACTTCTCAAGTA            TTATTTAAT ACT AATAAATAA            AATATATATATGTGT  39 299
        rnhB NONE
ERGA_CDS_01530  253365 ..  253378 -  -3.9  -3.23274   TTGTCTATAATGTAA               TTACT AGTT AGTAA                TCTACATATTCTATT  48 19
ERGA_CDS_01520  251724 ..  251739 -  -6.2  -2.80236   AATTCAATTTTAAAC              CCAATA TCTT TATTGG               ATACAGTAAGAACAA  58 197
        aprE  250004 ..  250016 -  -4.1   -4.1774   AATAAGGATAAATAA                GAGTA TAT TACCC                AATAGTGAAGAGCTA  58 83
ERGA_CDS_01490 NONE
ERGA_CDS_01480  244644 ..  244667 -  -4.8  -3.55368   ATTTAATTCATATAA          TTAATTACTA AACT TAATAATTAA           TATAGGTATGTAACA  53 210
        sco2  243109 ..  243119 -  -2.6  -3.07113   TACTATTCTATTTAA                 TTAA GTA TTAA                 ATTAAAGATACTGCT  41 27
        sphX  241961 ..  241973 -  -2.7  -3.64162   ATTAATTATGTCAAA                TCCTT TTT AAGAA                ATTATGATTGTTATA  45 76
ERGA_CDS_01450 NONE
        sucC NONE
        sucD  239099 ..  239109 -    -4  -2.96152   ACATCAACTGATATA                 TTAC AGT GTAA                 CATGTGAAAAAATTT  46 387
ERGA_CDS_01410 NONE
ERGA_CDS_01400  232101 ..  232129 -  -3.3  -2.99188   AATACTAGAAGCACA        TCTTCTTTATCAG ATT CTAATAAAAAATA        GCCGTTTAAGTACTA  43 502
         lpd NONE
ERGA_CDS_01330  221092 ..  221110 -    -4  -2.54098   TCTGTTAAGTAATAT             CTAAATAA TGA TTATTTAA             CATTAGAACTGAATC  45 141
        rpmI NONE
        rplT NONE
        pheS NONE
        ptr1  214810 ..  214822 -  -3.5  -3.69621   AGTTATAATGTTAAA                TTATA TTG TATAA                ATAAGGCTGATAATT  50 343
ERGA_CDS_01260  213996 ..  214009 -  -2.5  -3.18264   TGCCTTATTTATTAA               TATTT TTTA AAATA                GAATGTTAACTCTTT  42 292
        rpsP  211085 ..  211097 -  -2.7  -3.96068   TTATTGTAATAATAA                CATTA AGT TAACG                TGGCACTATAATTAT  49 352
ERGA_CDS_01210  202526 ..  202550 -  -9.5  -2.53822   GTTATCTTATAACAG          CAATATACATA TAT TATGCATATTG          TATAGTTTATTTGTA  75 234
ERGA_CDS_01190 NONE
ERGA_CDS_01180  199366 ..  199376 -  -2.6  -4.68511   GTTAATATAAATAAA                 TTAA TAC TTAA                 TTATAACATAAGTTT  56 351
ERGA_CDS_01170  198720 ..  198736 -  -8.1  -3.18024   TCTTATGAGGAAAAT              GTAGTAA ACA TTACTAC              CTTACATAATAACTA  71 93
         lnt  193042 ..  193054 -    -2   -3.9712   GTATGTTAGTATAAA                TACT TATAT AGTA                AGTGAAATATTGTAT  49 402
        lolD  184903 ..  184913 -    -4  -3.54424   TTGTATTTTTGGAAA                 CATT TGT AATG                 GTGTTAACATTATTA  50 224
ERGA_CDS_01100  181407 ..  181422 -    -4  -2.53995   ACTTAGTTGAAGTTA              GATTGT TCAT ACAACC               TTATTGATTAAATGG  45 26
        pyrG  179408 ..  179424 -  -2.3  -3.66288   GATTTTTTAATATAA              TAACCCA CGG TAAGTTA              TCGTTATTATTTAAT  45 386
        grpE  174238 ..  174257 -  -3.7  -3.06696   GTGTGTTTTAATACA            CATATAA AAAATA TTATATG             GAAATTATTGTATTG  45 54
        trpS  173048 ..  173076 -    -4  -3.65656   CCATGACACATACAA        TAATAACCAAAG GATGG CTTTGAGTATTA        ATGAATTTTGTATAA  52 41
ERGA_CDS_01000 NONE
        purE  165905 ..  165923 -  -2.4  -3.03094   TAGATACAACTAAAG             TGTGTATA TAT CATACTCA             TAATAAACAAACGCA  41 123
        ispD  159504 ..  159514 -  -2.6  -4.55798   GATGTCAAATGAAAA                 TATT AGA AATA                 GCATTGTGAATTTTA  56 80
        ispF NONE
ERGA_CDS_00940  155995 ..  156008 -  -3.9  -2.77043   TTCAGTATTTGAAAG               CTAAT TAAC ATTAG                ATTGTTTAAATAGGT  45 182
ERGA_CDS_00920  151873 ..  151883 -  -2.6  -3.06711   TATGTATAAATGATA                 TTAA AAC TTAA                 AAGTATATAAATAAT  41 325
        pdhB  149543 ..  149555 -  -3.4  -2.53911   CTAATGGTGAATGTA                CTAG TAGTT CTAG                ATCTTCTGGTACAGG  43 351
ERGA_CDS_00900  147548 ..  147567 -  -7.2  -2.85402   CAAACTACTACCACA            GTACTCTA ATTC TAGAGCAC             AATGCATTAAAGTCA  64 53
ERGA_CDS_00890 NONE
        kefB  145177 ..  145191 -  -4.4  -2.72211   TAATGTTAAATCAAC               TTATAA CAA TTATAA               AAAATAGTTTACTCA  48 34
        dapE NONE
        comF  141334 ..  141344 -    -4  -3.08135   TTTAAATAATCAAAG                 GATA AAG TATC                 TGAGTAGAGAGTTGT  47 251
        rplY NONE
         pth  138312 ..  138326 -  -5.8  -2.83071   AAGTTATATTGAAAT               TATAGA TTA TCTATA               TTGTTATAATTAGTA  55 494
        purF  136509 ..  136520 -  -4.4  -2.66435   ACTTTTATCACATGA                TGAC TTTT GTCA                 AGTATTGTATGATTA  48 338
        lolC NONE
ERGA_CDS_00780 NONE
ERGA_CDS_00770 NONE
ERGA_CDS_00760  124360 ..  124372 -  -3.4  -3.27838   AATATAGTCAGAATA                TCCT ATTAG AGGA                AAATCACTGTTACCT  46 212
        atpH NONE
        atpA  121533 ..  121547 -  -2.9   -3.1236   TAAATTCTAAAATTA               TAAAG AATTA CTTTA               AGCTAGAAGCAATCT  43 18
        greA NONE
        ribB NONE
        smpB  119556 ..  119572 -  -3.7  -3.09492   CTTTTAATTGTAAGA              GTGTGAT TAG ATCAAAC              TAGTTATTACATAAT  45 335
ERGA_CDS_00640  103578 ..  103623 - -10.9  -2.79679   AATAGCGTTATCATA CTATAAGCATTATAAAATA TATTAGCT TTTTTTATAATGCTTATAG AACCACATATTAATA  84 107
        fbaB   76603 ..   76620 -  -2.1  -4.88711   ATAATATAGCAAAAA             TATCAAA ATGG TTTAATA              GTTATGTTGGATTAT  58 370
ERGA_CDS_00540   73130 ..   73140 -    -4  -3.62348   AATTGTATAGAAATA                 TACA TTC TGTA                 ATTTTGTAGCTTGTT  52 283
        glnA   68497 ..   68510 -  -3.9  -4.13561   TCTTGTTAAAAAACA               TAGAA ACCT TTCTA                GAGTGCTAATAATCA  56 293
        ispB   67275 ..   67286 -    -3  -2.56596   TTTTTTATCAACCTA                TTAG TACA CTAA                 CTTGTGATTATTTGT  41 102
         def NONE
ERGA_CDS_00430   57536 ..   57546 -    -4  -2.75064   GGGGGTATCTAATGA                 TTAG TTA CTAA                 TAATATTATTATGTG  45 164
        polA NONE
        rpsT   47168 ..   47190 -   -10  -3.41962   TTTTAATATACAATA           GTAAACTAGC ACC ACTAGTTTAC           ATGTTTGTGAAGCTA  82 344
        dksA   43395 ..   43414 -  -9.4  -2.73721   AGTAACTTCCAATTA            TGTGCTAT TTAT ATAGCACA             TAAAGTGTAAAGTTA  75 86
         dfp   34872 ..   34882 -  -2.6  -3.45321   AGTTATAAGTGATAA                 TTAT TTA ATAA                 GGTTATTTGTGGATT  44 462
ERGA_CDS_00290   33664 ..   33692 -    -9  -3.32727   TCAAGACTATAGGAA        CTTTCTGTATTG ATTAG CAATACAGAAGG        CTGTGTTGCTTTATA  76 10
ERGA_CDS_00260 NONE
        xseA NONE
        xseA NONE
ERGA_CDS_00220   24140 ..   24168 -  -2.8  -3.38603   AAACATTTTCAAATA       TTTATTATTTAAT GCAT ATTAAATA-TAAA        TTTTTTTTTTTGTAA  44 171
        dapF   23235 ..   23254 -  -2.1  -3.02147   TGTAACATAACTATA            CATTGCA TAAAAG TGCATTG             ACTAGAAAAGTGTTA  40 53
ERGA_CDS_00200   22654 ..   22670 -  -2.4  -2.73441   CATTACTCGCCAAAT              TTTAAT TTAAT ATTAAA              GATAGCATAAATATC  39 68
ERGA_CDS_00190   21361 ..   21384 -    -4  -4.46493   TGAAATATATTAAAA          TTAGTATATA ATAG TATATACTTA           TATACATATACTAAA  60 214
        ribA   18527 ..   18542 -  -2.6  -4.03413   ATCCTGTGATAGAAA              TAGCAA AAGT TTACTA               CTCTATCATGGTAGG  49 120
ERGA_CDS_00170 NONE
        trbG NONE
      virB10 NONE
      virB11 NONE
       virD4   12104 ..   12152 -  -7.1  -3.66556   AATTGTTGAATAGAA TTATAAAGTAAGTCACTTATT TTCTGTT AGCAAGTTACTTACTTTATAA TGTATTAGATATTTT  70 43
        fdxA    9658 ..    9668 -  -5.4  -2.87132   GTGTCTTTTTATACA                 TCAC AAT GTGA                 GCTTAACTATGTATT  55 32
ERGA_CDS_00080    6123 ..    6133 -  -2.6  -4.24606   AATCTAGATGGAAAA                 TTTA AAA TAAA                 ATTAAGTGATAAATA  51 231
ERGA_CDS_00070    4942 ..    4952 -  -2.6  -3.71213   AGATATAATTTCAAA                 TTTT GAT AAAA                 TCTTTAATGTCAAAA  50 507
        hemE    3130 ..    3144 -  -4.4  -3.14693   TTTATCATTAAGATA               TTAATA GTA TATTAA               GTTATAGATTTAACG  50 22
        coxC    2093 ..    2110 -  -2.7  -3.35384   ATAATTTATAGAATA             CTTGTGT GTAA AAACAAG              AGTGGCTTTTTATTT  42 137
        ruvC    1269 ..    1279 -  -6.8  -4.39386   TTTAAAGGAGGAAAA                 GGTG TAG CACC                 TTTATTGGGATCTCT  76 298
        nadC NONE
