# Supplementary material for: Rapid, accurate, computational discovery of Rho-independent transcription terminators illuminates their relationship to DNA uptake
Source: Genome Biol. 2007 Feb 21;8(2):R22. doi: 10.1186/gb-2007-8-2-r22 (PMC1852404; doi:10.1186/gb-2007-8-2-r22)
Supplement: Additional data file 4 — Best terminators found downstream of each of the genes of the 343 organisms studied. [file gb-2007-8-2-r22-S4.zip › Ehrlichia_ruminantium_str._Welgevonden.bag]

ERWE_CDS_00020    2034 ..    2050 +  -4.5  -2.97779   TACCTATTATGTTCA              TAGTATT TTC AATGCTA              ATTATTGCTTTTGCT  51 515
ERWE_CDS_00060    5572 ..    5586 +  -6.4  -5.94597   ATGTTACTAAACTAA               TTTCCC ATA GGGAGA               TTTTTTTTAATGTTC  95 159
ERWE_CDS_00090 NONE
        nadA    9761 ..    9787 +  -2.3  -3.97108   ACTTATAAGATTCTG         CTTCTGGTAGA GGTGA TTTACGGGAAG         TTATATTTTCCCATT  51 247
ERWE_CDS_00120   11491 ..   11520 + -15.3  -3.71284   ATAACGTAGCTAAAA       GTAGGTAATACTT TGAA AAGTATTACCTAC        TTATGTTGATAAGAA 100 54
         pgk   27028 ..   27046 +  -5.4  -4.98917   TATGTTGAATATTTG             TTATACTT TGT AGGTATAA             TTTTATTATATTTTA  77 129
        dapD   31861 ..   31871 +  -5.4   -3.7795   AAGAGATAATTATGC                 TGCT ACA AGCA                 TTTAATAACGTTTAA  63 10
        trmE   33922 ..   33950 + -11.2  -2.50699   ACATAATCATACGCA        CTTTCTGTATTG ATTAG CAATACAGAAGG        CTATGTTGCTTCAAA  84 288
        recG   38715 ..   38727 +  -4.9  -3.70007   ATGATGTACGTATAG                TAAAG TTT CTTTA                TTACTTTTAAATGGT  57 263
ERWE_CDS_00330   41924 ..   41934 +  -2.6  -4.29621   GCCTTATTTATCTAC                 TATT GTT AATA                 TTTCATTTCTTTGTC  51 146
        ccmb   44903 ..   44922 +  -3.7  -3.40775   GAGCATGATTGACTT            TAATAAG ATATTC CTTATTA             TGTTTACATAGAAAT  48 29
        zitB   46382 ..   46393 +    -3   -4.5265   TAATGGTTATCAATA                CTAT GGTG ATAG                 TTTTATAATGTAATT  56 441
ERWE_CDS_00370   47184 ..   47203 +  -4.4  -3.13639   CTACCTATTTGTATG            TAAGACTT GTCA AAGTTTTA             TGTATTAATAAAATT  50 151
ERWE_CDS_00400   53815 ..   53825 +  -5.4  -2.99543   AAAGACTTATGGTAC                 TCTC TTA GAGA                 ATATTTTTCATAATC  56 2
        argF   55169 ..   55181 +  -6.3  -5.03715   TATTTTTTAAGATAG                CACTT ATG AAGTG                TTTTTTACAGATAAT  81 108
ERWE_CDS_00420 NONE
        recF   57493 ..   57508 +  -4.8  -4.93365   TCATTGTTTAAAATC              TACAAA GCTT TTTGTA               TTTTTCCTTATAAAG  70 399
        plsC   60343 ..   60357 +  -4.4  -4.30396   AATAATCTTGTTTTA               TTTTTA AGG TAAAAA               TTTATGTGTTTAGTT  61 508
         rpe   61587 ..   61597 +    -4  -4.34866   AAAATGATCTACTGT                 TCTT AAT AAGA                 TTTGTATTATTAAGT  58 277
ERWE_CDS_00480 NONE
         mkl   64410 ..   64420 +  -5.4  -2.66216   TATTAAGGTTAATAC                 CTAG TTT CTAG                 ATTATAATGATCGAA  54 35
ERWE_CDS_00500   67165 ..   67175 +    -4  -3.93913   TGTTTTAGATGTGTA                 TTAC ATA GTAA                 TTTGAGTTTCTATTT  54 424
        tyrS   71816 ..   71826 +  -2.6  -3.33798   TTAGAAAGTGATCTT                 TAAT CAA ATTA                 TGTATTTATAAAAGT  42 23
        hemA   73121 ..   73136 +  -4.8  -3.70364   AAATATTTACTCAAT              TGTATA GAAA TATACA               TTCTGTAATTTTGTA  55 92
ERWE_CDS_00550   73579 ..   73604 +  -2.7  -4.56117   TTTTTATTGAATAGA         CTGGTTTTT ACTTCTAC AAAAACTAG          TTGTTTATTTTTATG  60 181
        secF   75733 ..   75758 +  -9.3  -4.13037   ACATAAGATCTACAA         TATTCTTAAAT TGAT ATTTAAGAATA          TTATTTGATATTTGT  82 312
ERWE_CDS_00580   76330 ..   76351 +  -3.1  -3.97947   GTAAGGGTTAAAAAA           GTTATAATT CTAT AATTATGGC            TTTGTCATGAATACA  52 111
ERWE_CDS_00600   89074 ..   89086 +  -4.9  -2.67705   GATATGAGTTAGCAA                GTATA AGA TATAC                TAATATAAGTTATGA  50 192
        pdhC   90856 ..   90874 +  -5.4  -3.49777   TGTGTAATGAATAAA             TAACTATA TTG TATGGTTA             TTGTAATATGTAAAA  59 194
ERWE_CDS_00620   94535 ..   94546 +  -4.4  -4.90002   TAATTTTGGGTACAG                CTAC TTTT GTAG                 TTTTGTTATGTATTA  68 112
ERWE_CDS_00630   97276 ..   97286 +    -4  -3.09635   CTAAAAAAGCTAATA                 TACA TGT TGTA                 TTAAATAGTACAGAT  47 251
ERWE_CDS_00640 NONE
ERWE_CDS_00650  100859 ..  100881 +    -5  -3.56569   TATTAACAATGAAAA           TTTTTACAAT ATA ATTGTAACAA           TTAGTTGTATTATAG  56 316
ERWE_CDS_00660  103837 ..  103870 +  -4.1  -3.28924   GTTATCATACTATAA     GCATTATAAAATA CATTAGCT TTTTTTATAATGC      TTATAGAACCACATA  48 159
        guaA  107244 ..  107254 +    -4  -3.42985   GTTTTGATTATGGAA                 GTAA TAA TTAC                 ATTTTTGAGTATATA  50 392
        gltA  110134 ..  110146 +  -3.5  -3.34715   AAGGTGTTTGTAAAA                TATAT TTT ATATA                TGTTTAAGAAAGCTA  46 298
ERWE_CDS_00700  113703 ..  113716 +  -2.5  -3.08966   GTTTTTAGTTGTAGT               TAAAT TTTT ATTTA                TTAGATGAGCTTTGA  41 292
        valS  118286 ..  118300 +  -2.8  -3.30575   TAAGTTTCTTATTTC               TGTGCA ATT TGCAAA               TTAATGGATTTTTAT  42 7
ERWE_CDS_00720  118622 ..  118636 +  -2.8  -3.30575   TAAATTTCTTGTTTC               TGTGCA ATT TGCAAA               TTAATGGATTTTTAT  42 7
ERWE_CDS_00730  119260 ..  119284 +    -8  -2.91728   GTATTTCTTATTCAT          GGCATAATAT ATTTG ATGTTATGCC          TGTAGTATTCAGAGT  69 309
ERWE_CDS_00830  131981 ..  131997 +  -3.8   -4.5002   CAAGCAAATTACTAA              CTTATA TATTT TATAAG              TTTATTGTCTATTTT  58 427
        cycK  134817 ..  134829 +  -3.5   -2.7709   GTAAATTTGTGTATT                TTATT GTA AATAA                TAATATATCTTAGTT  43 53
ERWE_CDS_00850  135856 ..  135866 +    -4  -3.19659   TATAAATATGTAGTT                 TTCA AAA TGAA                 TGTGTTGTAAATATA  48 75
ERWE_CDS_00870  139884 ..  139897 +  -3.9  -2.84459   TTAGTTAGTTATTAA               TACTT CAAT AAGTA                TGTGATAATGATCTT  46 91
        tldD NONE
ERWE_CDS_01010  166434 ..  166444 +  -2.6  -2.91909   GTGGTGAGTCCTATA                 TTAA ATT TTAA                 GTGTTGTTTTTGTAT  39 64
ERWE_CDS_01020  168110 ..  168128 +  -3.2  -4.66318   TTATTGTGTAATTGA             TGCTTA CGTTAAA TAAGCA             TTTTGTTAAAGTGAT  58 296
        ihfA NONE
ERWE_CDS_01060  170658 ..  170672 +  -4.2   -2.7186   GGGGACTGGAGGTCA               TGGGTT CAA ATCCCA               TCATTCCGACCATTT  45 68
ERWE_CDS_01070 NONE
ERWE_CDS_01080  174256 ..  174289 + -11.9  -3.94936   GTGGTATCTGTACAA     GGATTTATCTCCTAT AAAT ACAGGAGGTAAATCC      TTTCGTGTGTTAATT 100 90
        ribD  178788 ..  178803 +  -2.6   -3.9941   ATTAAAGATATTTAA              TATTGA TATT TCAGTA               TTTAGTTATAACAAG  49 36
ERWE_CDS_01120  181746 ..  181766 +  -5.5  -4.04415   GTTTTATCTTATACT            TAGCATATT TTT AGTGTGCTA            TTTGGTATTGTTTAA  65 163
        xerD  187269 ..  187279 +  -2.6  -3.99324   ATAAAAAAATAGTGA                 TATA TAG TATA                 TTTATAGTAATAGAA  49 164
         tme  192234 ..  192260 +  -9.7  -3.25207   ATATTTTCATTAATT         TATAAGAAGTA TATGC TACTTCTTATA         TATATTATGCTTTCC  79 131
ERWE_CDS_01180 NONE
        nuoN  202196 ..  202208 +  -2.7  -5.52096   TTACAGATGATTGAT                CTTTA GGT TGAAG                TTTTTTCTTGAGTTT  76 412
ERWE_CDS_01240  204367 ..  204390 +  -6.8  -2.63234   GTTGTGTTATTTAAT          TGGCAATAGCC TAG GGC-ATTGCTA          TCAATTGTAATCTTA  60 98
ERWE_CDS_01260  211573 ..  211601 +  -6.1  -4.95957   TTTAATATAGTAAAA        GAAGACAGC TGCAACTATAT GCTGTCTTC        TTTTTAATTAGTTTG  81 36
         fpb  213934 ..  213944 +    -4  -3.02096   TTATTTGTATAATTA                 TAGT AGA ACTA                 TCTGTAGTTAATAAG  47 370
        proP  216161 ..  216173 +  -3.5  -4.50841   TAGTATAGTATATTA                TATTA TAT TAATA                TTTTAATATTATTCT  58 41
ERWE_CDS_01350  221466 ..  221502 +  -4.7  -4.50259   TTTTATGTTATATAA    TAATGTATAATATTCTA TTG TAGAATAATGTATGTTA    TTTTACTATCTTTTT  63 141
         rho  223503 ..  223513 +    -4  -3.41944   TGGTTTTGAATGTAA                 TAGA TCT TCTA                 GTTTGTTATTTTATA  50 318
ERWE_CDS_01390  229356 ..  229378 +  -7.8  -3.69685   CAAAAGGTACCACAT           CTCGAATAGA GAG TCTATTCTAG           TTATGTATGTGTTGT  72 3
ERWE_CDS_01400 NONE
ERWE_CDS_01410 NONE
ERWE_CDS_01420  232227 ..  232241 +  -4.4  -3.62096   GTCACCTGTTATCTC               TATATA TTA TATATA               TTTGACATAATAACA  55 105
        phnP  234166 ..  234184 +  -7.6  -2.94695   ACATAGTGAATATTG             GTAATAAT ATC ATTATTAC             TACTTATATATTAGG  66 406
        alaS  240522 ..  240535 +  -3.9  -2.86023   GTTAGTATATATAAC               TAAGT TGTA ACTTA                CTGTATTTTTTGTTT  46 187
ERWE_CDS_01540  252025 ..  252042 +  -5.7  -2.93316   TATGATAGAAATAAA             TACAATA AAGT TATTGTA              TAGGTTTTTATTAGT  55 5
ERWE_CDS_01580  258986 ..  258998 +  -4.9  -4.33675   GTGTTATTACTGTAC                TACTA TGT TAGTA                TTTTAGTAATATGGT  63 235
ERWE_CDS_01590  259763 ..  259776 +  -3.9  -3.66286   TTATGAGTAGTTGTG               TTTGT AAGA ACAAA                TTCTTAGAATAGTAT  52 149
        rpsL NONE
        rpsG  261216 ..  261229 +  -2.5  -4.60041   TTTCTCATTTTCGCT               TTAAT TAGT ATTAA                TTTTTGGAGATAAGT  56 18
        fusA NONE
         tuf NONE
         tuf NONE
ERWE_CDS_01650 NONE
        nusG NONE
        rplK NONE
        rplA NONE
        rplJ NONE
        rplL NONE
        rpoB NONE
        rpoC  276075 ..  276091 +  -2.3   -5.1417   AAAATATAGCTAATT              TTGTATA GGG TTTACAA              TTTTTGATTTTCTAA  63 214
        bioF  278230 ..  278255 +  -6.3  -4.16904   GATTAGTGCATAAGA         TATGTTCTGTT TTTA AACAGAATGTA          TTTATATATAGTGTT  71 286
ERWE_CDS_01740  278938 ..  278957 +  -5.1  -2.77227   CAATTTCTAATATGA            TTACCAT TAGAAT ATGGTAA             ATTATGGTTTAGTAC  50 113
ERWE_CDS_01760  286617 ..  286627 +    -4  -4.36411   TGGTTTTTATGTGAT                 CATA TTC TATG                 TTTTACTAATTCCTA  60 236
ERWE_CDS_01780  288392 ..  288406 +  -2.9  -3.88559   TTTAAAATATGTAAT               GTATT ATTAA AATAC               TTTCTAGAAGTAATT  50 344
         def  291348 ..  291364 +  -5.9  -2.94062   ATTGTCTGTTTAGAT              TAGATGG TAA TCATCTA              TATAATCTTAATGTA  58 101
ERWE_CDS_01830  296650 ..  296664 +  -2.2  -3.80419   ATATCAATCTAAAAG               TAATAA TGT TTGTTA               TTGTTACTATATGGT  47 154
        pdxH  297737 ..  297757 +  -5.5  -4.03696   AATTGATGTAATTAA            CATATGATG TAT CATGATATG            TTTGTAATGCTTGTT  65 464
ERWE_CDS_01860  299934 ..  299948 +  -6.4  -4.51224   CTAGTAGTATTGTAT               GCTGTG ATA TACAGC               TTTATTCTTAATATT  76 445
        dnaE  305165 ..  305176 +    -3  -4.35116   AAATGTCCTATAAAA                TGTA ATAT TACA                 TTTTAATATAAAATG  56 335
        aroA  306907 ..  306922 +  -6.2   -4.4017   TTGCATGAGTCCAAG              CCATAA GTAA TTATGG               TTTTGTCAAACTTGA  74 237
        sdhC NONE
        sdhD  309396 ..  309422 +  -2.4  -4.64159   TTAACATATTATATT         CTGATTATAAAA AAG TTTTATAGGTAG         TTTATTGTTATTTAT  56 64
ERWE_CDS_01910  310810 ..  310823 +  -3.9  -4.19276   TCTAGTAAGGGTATG               TAAGT TTAC ACTTA                TTATTTGTCTGTAAT  58 23
ERWE_CDS_01970  318274 ..  318288 +  -5.8  -2.92037   TAAAGTTGGGAATTA               CTATAA CTT TTATAG               TGGTATTATTCTTTA  56 156
         tig NONE
        clpP NONE
        clpX NONE
         lon  327707 ..  327733 +  -8.2  -3.13033   ATATATATAATATTT         AGCTTATTTATA TTT TATAAATAAGCA         CTTTATATATTAGTG  70 417
         fmt  330922 ..  330932 +  -2.6  -3.40052   TTATCTTAGTATCAG                 TTAA TTA TTAA                 TCTTCTTAACAGTAT  44 180
ERWE_CDS_02060  332215 ..  332227 +  -2.7  -5.08824   ATGGCTATGAAATAA                TACTG ATG TAGTA                TTTTTTGAATAAAGA  61 273
ERWE_CDS_02070  333318 ..  333332 +  -5.8  -3.41292   TGTTATAATACGTAG               TTACTT TAT AAGTAA               TGTTATCTTAAGCCT  59 90
        thiE  335090 ..  335100 +    -4  -4.77629   TATATTTTAATTGAC                 TACA CTT TGTA                 TTTTATATTAATTTT  65 427
ERWE_CDS_02100  337288 ..  337299 +    -3  -2.63631   GCGTTACTACTTTGG                GTAA AGAG TTAC                 TAATATGAGGCTTAC  41 22
        ftsK  339940 ..  339957 +  -2.1  -5.77677   GTTTAATATTTAAGT             CA-CATAA AAG TTATGCTG             TTTTTTATTGTTTTA  71 229
ERWE_CDS_02140  344415 ..  344429 +  -4.4  -3.52079   GATAATTCTAGTTGT               TTTTTA TAC TAAAAA               TTCTCTACAATATTG  53 279
        mutL  347505 ..  347515 +    -4   -3.6217   TAGCATTATTGAGTT                 CTAA ACT TTAG                 TTATATCTGGTGGAT  52 389
ERWE_CDS_02200  358842 ..  358858 +  -2.3   -4.2535   GATAATTTTATGTGT              GTATATT GAA AAAATAC              TTTTGAGTATCATAT  50 299
        pgpA NONE
ERWE_CDS_02230 NONE
        coq7  360947 ..  360968 +  -3.9  -4.68506   GTTATGCAGTTTTTT           TATCTAAGCA ATT TG-TTAGATA           TTTTTGCGATTGATT  62 310
ERWE_CDS_02330  378563 ..  378579 +  -2.3  -2.83641   AGCTTATGTTGTGAA              GATATGG AAT TTATATC              TATAGTAGTCACTTA  39 219
ERWE_CDS_02340  380065 ..  380099 +    -6  -3.31176   ATTAAAAATTATTAA     TAAATCTTAATAAAAT AAA ATTTTATTAAGATAAA     TCTATTATCTTATTA  61 343
ERWE_CDS_02350  381219 ..  381241 +  -2.8  -4.65669   TTGAATTGAAGTACT           TATTTGTAGT ATT ACTATATATA           TATTTTTTTTATCTA  56 161
ERWE_CDS_02360  382770 ..  382782 +  -4.9  -4.07647   AAAAAAGTAACTTAT                GATTT TGT AAATC                TTTGATTTAAAATAT  61 308
ERWE_CDS_02370 NONE
ERWE_CDS_02380  384026 ..  384042 +  -3.1  -5.80003   CAGAACTTTATATAC              TTAAAAT GAA ATTTTGA              TTTTTTGTTTATTGA  74 81
        gyrA NONE
         nth  398788 ..  398802 +  -2.2  -4.40132   ATATTTATGTAGTTG               TATATT AGT AATGTA               TTTATTGTAGTTAGT  53 251
ERWE_CDS_02480  399520 ..  399530 +    -4  -4.29905   TTGAAAATTATTAGT                 GTAA TTA TTAC                 TTATTTTCCTATGGT  58 54
        htpG  401807 ..  401817 +  -2.6   -5.4588   ATTTAATAATTTTAA                 TATA AGT TATA                 TTTTTTATAATTTTA  66 355
ERWE_CDS_02510  407142 ..  407164 +  -7.2  -2.82766   GTATTATTTTGAATA           TATAAAGTGA AAA TTACTTTATA           GTATTATTTTAATAA  64 452
ERWE_CDS_02520  409243 ..  409259 +  -8.1  -2.56475   TAAACTTTAAAATAG              TAGGATA AGA TATCCTA              GTTAGTATAAAGTTA  68 158
        potA  422436 ..  422447 +    -3  -4.20712   AATGTACTGTAGAAA                CTTA TGTG TAAG                 TTTTAAAATATTGTG  54 344
        recR  423519 ..  423542 +  -8.4  -3.60348   CTAATTTGTATTTAA          TATATAATCA ATAT TGATTATATA           TTGTATGGTATTAAC  77 412
        znuC NONE
        ubiB  427469 ..  427486 +  -2.1  -3.05816   AATAAGTTATTGTAT             TAGTTAT TAAA ATAATTA              TTGGATAAAGAGTGA  40 221
ERWE_CDS_02640  429074 ..  429090 +  -4.5  -3.23216   TTAGTCTGATATAAT              GTATATT GCT AATATGC              TTGATACTAGTGAAC  52 396
ERWE_CDS_02660  431416 ..  431426 +    -4  -4.85599   TTTGACTAGTAAATG                 CTTA ACC TAAG                 TTTTTATACCGTAAA  65 385
        sucA  442001 ..  442011 +  -2.6  -3.92832   GTATACATAGTTAGA                 TTTT GTG AAAA                 TTATTTAGAAAGTTT  47 263
        mutS  449987 ..  449997 +  -2.6  -4.53303   CCTAACAAAAAACTG                 TTAA AAT TTAA                 TTTTGTCTACAAATA  54 224
ERWE_CDS_02780  459584 ..  459598 +  -4.4  -2.96452   CTATCTCATTTTGGA               TTAATT GGT AATTAA               TATGCTTATCAAGAT  49 108
        proP  460965 ..  460977 +  -3.4  -3.53697   CATTAATTACTTAGA                CTAC TAGTT GTAG                TGTTGTTACTTTAAT  48 88
ERWE_CDS_02800  461987 ..  462005 +  -2.4   -4.7189   CAATTATATAAGGTT             GTTACAAG TAA TTGGTAAC             TTTTGTGTATGTTTT  56 440
        proP  476670 ..  476690 +  -6.3  -3.38088   AGATAAAATTTTATT            TATTTCTTT TCA AAAGAAGTA            TTGATTGCATAAATT  63 152
        proP  479805 ..  479816 +    -3  -4.04764   GTTAGTGGCCTTGTA                TTGA TTAC TCAA                 TTTATAAGTTATTTT  52 193
ERWE_CDS_02900 NONE
        gatB  485148 ..  485169 +  -8.9  -3.48684   TTTGTTGACAACTTC           TATAATGCT GATT AGCATTATA            TTATCATGCTTATCG  78 339
        fabI  486395 ..  486412 +  -5.7  -2.87253   TAATGCAAATGGTGA             TAATCTT TATT AAGATTA              TAGTTGTAGGTTATG  55 267
        dnaA  487823 ..  487841 +  -5.4  -3.20028   GGATGATATTAACCT             TCTTAATA GAA TGTTAAGA             TAATTTTCTCATCAA  57 4
ERWE_CDS_02940  488629 ..  488642 +  -3.1  -5.80727   TTTATTCTAGTATTG               GCATA GTGG TGTGC                TTTTTTGTTATTTTT  74 311
ERWE_CDS_02950  489085 ..  489097 +  -3.4  -4.52781   AAGTAATTTTATTTC                TAGG ATAAA CCTA                TTTTACTTATACTTG  58 103
        nadD  491245 ..  491265 +  -2.7   -4.1523   GAGTAAGAAAATAAT            TATTTGATA TCT TATAAAATA            TTTATATATACTAAA  49 294
        pdxJ  492598 ..  492608 +  -5.4  -3.64599   TTTTACTAACTTATA                 CAAG AAA CTTG                 TTTCAAATATACTAA  61 477
        coaE  497307 ..  497342 +  -8.6  -2.89564   GTAAAACTACGTAAA    CAATAGAATTACTTAT TCTG ATAGGTGATTTTATTG     TGTAATAATGTTTTT  72 202
        leuS  505728 ..  505741 +  -8.1  -2.62184   ATTACATATAAAATC               GCAGC ACAT GCTGC                TGATCTAGCAAAAGG  68 248
ERWE_CDS_03080  508035 ..  508050 +    -4  -2.80291   CATATGTAATCACTC              TAAGTC TATA GGCTTA               TATAATGAGATAGTT  46 130
        pyrF  509917 ..  509929 +  -3.5  -4.04719   CTTACTATTCTATAA                TAATA AAT TATTA                TTTATGATATCTAAT  54 101
        surE  511746 ..  511760 +  -3.6  -3.35963   TAAGTTTTAGCTTGT               TACTTG GGT TAAGTA               CTTTTATAATTCTTG  46 81
        cycJ  512432 ..  512445 +  -3.9  -3.49114   TAAAAGTGATATTTT               TTACA TTAA TGTAA                TTCTAATCTACTGTA  50 232
        nuoC  514680 ..  514692 +  -6.3   -2.5844   ATTTATGCATTACCA                GAACT ACT AGTTC                GTTGATGTAATATCA  57 387
         efp  533542 ..  533563 +  -3.9  -3.63195   AAAGAATAGATAGTT           TATATTTTT ATAG AAAAATATG            TTAATTTGATATTTG  52 32
        suhB  534694 ..  534706 +  -4.9  -2.95475   AAGTAACTAGATTGA                TATGT ATT ACATA                ATTTGCTATGTTGGG  51 252
        rluC  536437 ..  536455 +  -6.8  -3.96531   TAGTATGTTGAATTG             TGCAACAT ATG ATGTTGTA             TTTGTACATATGTAG  71 75
ERWE_CDS_03310 NONE
        cysS  545899 ..  545932 +  -4.1  -4.23213   TAAGTAGAAAATATT     GTATATGAGATAATT TATA AATTATTATATATAC      TTTATTGAGTATGGG  58 111
        nrdB  550059 ..  550076 +  -3.5   -5.8096   GTATAGTATATGATG             CTTAATA AGTT TGTTAAG              TTTTTGTTTTTTGTA  76 66
ERWE_CDS_03370  554041 ..  554062 +  -2.4  -4.59944   TACAATATACTAGTT           GAATGTAA TAGTGT TTATATTC            TTTATTTATAGTGCT  56 60
        dnaG  557269 ..  557280 +    -3  -5.69473   AAGAATCTCTTATGA                TACT TTGT AGTA                 TTTTTTTGTAATGTG  71 404
        ispE  564034 ..  564045 +  -4.4  -3.70947   CGTTATTGAATATAT                TAGC ACAT GCTA                 TTAGTTTATCTTCTA  55 449
ERWE_CDS_03450  568091 ..  568105 +  -3.6  -3.69534   AGGTTATTCTTGTAT               TGTTAA TAT TTAGCA               TGTTATTATTTTGAA  50 80
ERWE_CDS_03460  569621 ..  569632 +    -3  -5.67283   ATTTTAGGTAAATTA                TGTA ATTA TACA                 TTTTTTATTTAGCTT  71 104
        topA  573262 ..  573278 +  -4.5  -4.50976   CTGATGCTTCATATA              TATTACA ACA TGTAGTA              TTTTGTAATATGCAG  63 140
        coaD  580582 ..  580601 +  -4.4  -2.72947   GTATATTTATATTTT            CTATATTG ACTA TAATATAG             CTTATATAGTAACTG  48 231
        aatA  586045 ..  586071 + -10.4  -5.01497   GGTTTAGTATATGTA         TTCTTGTATGAT TTG ATCATATAAGAA         TTTTTATATAATGAT 100 518
        truB  593102 ..  593118 +  -3.1  -4.10188   TAAAGCCAGTACGTG              TTTTTAA TGT TTAGAAA              TTTGGTATTTTAATT  52 12
        rpsO  593396 ..  593415 +  -2.1  -3.61244   TTAAACAACTAGGTA            TCAGAGA CGTTTT TCACTGA             TTGATTTATAAGGTA  45 6
         pnp  595794 ..  595808 +  -5.7  -4.29953   AATGGTAATGAAGTT               CCTAG AAAAC CTAGG               TTCTTTTAGTAGTTT  67 2
ERWE_CDS_03620  596671 ..  596684 +  -2.5   -2.5547   TGGTATGAGGATTAG               TTTAT ATGG ATAAA                ATTAATATAAGAAAT  38 52
        lepA  598737 ..  598753 +  -6.7  -2.59668   AAAGGTTATTTAAGT              TTTAGTA TAA TACTAAA              GTTATGAAGATATTA  60 290
ERWE_CDS_03640  600619 ..  600635 +  -5.3  -3.58037   ATTTATATAGTAAGT              TTTAATA AAT TATTAAA              TTTAAAAAATTAATA  57 513
ERWE_CDS_03650  601581 ..  601626 + -13.9  -2.79831   TTTAATAAGTTTTTA TCATATATTTTATTAATAAAT TTTT ATTTTTTAATAAAATATATGA TATAATACAAATTAG 100 335
ERWE_CDS_03660 NONE
ERWE_CDS_03670  603267 ..  603286 +  -6.6  -5.02439   GTGGTGATAATATGC            TTAATATG TTGT CATATTAA             TTTTTCTAGTTATGT  83 444
ERWE_CDS_03680  606089 ..  606099 +    -4   -4.7254   ACAAATTGTTATCTT                 GAAT AGT ATTC                 TTTTTAATAGAAACT  62 226
        gatA  607301 ..  607315 +  -4.4  -3.14134   TTTATATTCTTGATT               TATAAT AAT ATTATA               TCTGTTACTAGATAT  50 135
ERWE_CDS_03720  610154 ..  610191 +   -16  -4.42748   ATATTTGTATTAAAT   TATACATGATACTGTA AAAAAC TACAGTATCATGTATA    TTGTTTTTAAAATAA 100 309
ERWE_CDS_03750  616600 ..  616618 +  -4.6  -3.97364   AGGATTACTTATAGT             CTTTTCTA TTT TAGATAAG             TATTTTATGTATTTA  59 354
        folC  624587 ..  624611 +  -2.4  -5.81622   TTTTATTATTGAAAT         TAT-TATAGTA TGAT TACTATATATA          TTTTTTTAATTTTGT  72 320
        hemC  626571 ..  626581 +    -4  -3.23637   TTTTATAAAATGAAT                 CTTA GAT TAAG                 TTACATTAATGTATT  48 260
        typA  629289 ..  629299 +  -2.6  -3.82665   ACCAATAATATGATA                 TATT TAT AATA                 TTTGATAATGTAATC  47 356
ERWE_CDS_03820  630757 ..  630771 +  -4.2  -4.15235   TCATATCTAATATAT               GGTATC AAA GCTACC               TATTTTTTAAAAATT  56 261
ERWE_CDS_03860  634398 ..  634418 +  -8.5  -3.41203   AGTGGGTTATAGTTA            TTTATTAAC TGT GTTAATAAA            TTAATATTAGATTTT  75 171
ERWE_CDS_03870  639755 ..  639765 +    -4  -5.17744   TAATTAAAGTTTATA                 TAAG GCT CTTA                 TTTTTGTTAATGTGT  70 243
ERWE_CDS_03880  642153 ..  642165 +  -3.4  -4.15366   ATTTAAGTATGTTAT                GCTT TTCTT AAGC                TTTAGTTATTTAAGT  54 308
ERWE_CDS_03900  644651 ..  644677 +  -6.9  -3.10354   TATATAATTATTTAA         TTAAAAATATA TCCAT TATATTTTTAA         TCTTACATACATATA  65 393
ERWE_CDS_03910  645717 ..  645736 +  -5.8  -4.11141   TTCCAATAAGTTAAA            CTTATTCT AGTT AGAGTAAG             TGTTTTTATATACAG  65 167
        argJ NONE
        xthA  649806 ..  649836 +  -7.2  -3.33087   TAGTGTTATACGTAA       TATTTTATATATTA CTT TAATTTATAAAATA       TTATAGGAGTATATT  66 461
        putA  658498 ..  658520 +  -3.6  -4.99638   GATCAAAAACATATA           TATTAATTAT GTT ATAATTTATA           TTTTTATATGGGTAT  65 193
        rpmJ  669408 ..  669431 +    -4  -5.55664   AGTTTTATTATTATA          CTTATTTATA TGTA TTTAAATAAG           TTTTTTTGATCATAG  75 256
ERWE_CDS_04100  671949 ..  671965 +  -2.3  -4.19311   ATCCACTAAATGTGT              CATCTAT GTA ATAAATG              CTTTTTTTATTTATG  50 15
ERWE_CDS_04110  681172 ..  681186 +  -7.2   -3.0439   AAAATCTTGTATTCT               TAGTAG AAA CTACTA               TAATTTATAGTGAGT  65 122
        atpG NONE
        folE NONE
        pmbA  684134 ..  684149 +  -3.4   -2.8751   TTACATAAAAATTAT              TATATT GTGT AATATA               TAATTGTAATGGTAT  44 161
       trxB2  685947 ..  685984 + -10.3     -2.55   TTTTCAACACATAAG   TTACTTATAAATATTGA GTAA TGAATATTTATAAGTAA    TAAATTAACCTATTA  78 460
        tpiA NONE
ERWE_CDS_04180 NONE
         gcp  689914 ..  689924 +  -2.6  -3.41002   ATTTCTATTATATAA                 TATT TAA AATA                 TTGATTGGCTATTAT  44 72
ERWE_CDS_04200  690330 ..  690348 +  -5.4  -5.94743   ATAATTGGTATTTAT             TTCTAGAT AAA ATTTAGAA             TTTTTATTTTTTTTA  93 197
ERWE_CDS_04210  690802 ..  690829 +  -2.2  -5.59502   TAATCCTCACTATAA        TCATCTTTATTTA TCA TTAATAAAGA-GA        TTTTTTGGTTTTTTA  68 38
ERWE_CDS_04230  692875 ..  692885 +  -2.6  -4.15849   TTGCACAAAATTGAT                 TTTA TTA TAAA                 TTTAATTATTATTAT  51 27
         mdh  694260 ..  694274 +  -4.3   -3.1919   AGTACTAAATCTAAT               TTCAG TTTAT CTGAA               TCATTTTGTAGGTGT  48 388
        rpiB NONE
        ubiG  697589 ..  697611 +    -2  -4.98436   GTTATTTTCTCATTA           TGGAAATATG TAA CATTTTTCTG           TTTTTCTAATATTGA  60 391
        iscS NONE
        iscS NONE
        nifU NONE
ERWE_CDS_04330 NONE
        hscB  704065 ..  704077 +  -3.5  -3.25823   AGATAGGGGTATTAG                TTAAT GAA ATTAA                TTAATATAACAGAAC  46 22
        hscA NONE
        fdxB NONE
ERWE_CDS_04370 NONE
ERWE_CDS_04380  707837 ..  707855 +  -3.3  -4.62069   TTAGCATTGTTAAAG             TAAATAT TAATT ATATTTA             TTTTATACTATTTTT  58 77
        lysS  710369 ..  710383 +  -6.4  -3.06796   AAATTATACCTTCAA               GAAGGG TAA CTCTTC               TTAAGTAGGATAACC  62 194
ERWE_CDS_04400  711487 ..  711500 +  -3.9  -4.06892   AATTGACTGTATTAT               TCTTA GTAT TAAGA                TTTATATACAGTTAT  56 52
        gyrB  717670 ..  717702 +  -2.2   -3.0318   AATAATGCTTTAAAT      GTACAGAATATT GATGCATAA GATATTTTGTAC      CTTTATGATATGTTA  40 5
ERWE_CDS_04440 NONE
        nuoG  720120 ..  720134 +  -2.2  -3.09015   AAATTGTGTAAAAGC               TTTTTT AGG AAAAGA               TTAGGTAAATATGCA  40 7
        nuoH  721352 ..  721381 +  -2.5  -3.01119   TTAACACTATTTAAA       TATA-AAAAATATA CTG TGTATTTTTGTATA       TATGTATACCTAAAT  41 129
        mutM  726571 ..  726588 +  -7.1  -2.57541   CATTGTCAATCATAA             GTTTACT TAAT AGTAAAC              ATATTAATTGTAAGT  63 26
ERWE_CDS_04530  727822 ..  727837 +  -4.8  -2.73771   GTAAGATTAATTTTC              CATAAT ATAC ATTATG               TAATATATATGATAA  48 37
        miaA  730923 ..  730938 +  -4.8  -4.73388   AAAAATCTTCAGTTT              TTTTAG ATAT CTAAAA               TTTTTAATAGCGATT  65 283
ERWE_CDS_04590  734938 ..  734949 +  -5.8  -2.82162   TAGCTCTTCTTCCTA                CACC TCAA GGTG                 ATTCATTATTTTCTA  55 367
ERWE_CDS_04600  736760 ..  736804 +  -6.2  -3.50219   ATGTATTCTTCATTT TGCTAG-TA-TATGTTTTTATA AAG TATGGAAACATAATATCTAGCA TTATGTAGAAGTATT  63 76
       virB8  738015 ..  738025 +    -4  -2.95894   ATCTATGTGCTATAT                 CTAA CTA TTAG                 TATATACCTATTCTG  46 293
        nuoD NONE
        nuoE  741636 ..  741646 +  -3.2  -4.39748   TTTTCATGTTATTAC                 CTGT ATT GCAG                 TTCTTTTGTATACTA  56 475
ERWE_CDS_04640  742239 ..  742251 +  -4.9  -3.17186   TATGTTGAGGTTAAA                TACTA ATT TAGTA                TGTATTAGTGTAATT  53 119
ERWE_CDS_04650  743561 ..  743571 +  -2.6  -6.20267   ATATTTATATTGTAA                 TATA ATA TATA                 TTTTTTTCTTTTTCC  79 198
ERWE_CDS_04660  745309 ..  745324 +  -3.4  -4.33739   TTACAGTATACAAAT              TTTTTA CACA TAAAAA               TTTTAAAGTTTTTTG  56 312
        pccB  747622 ..  747636 +  -2.9  -3.88559   TTAAATGTTATTTGA               TTAGA TTTTC TCTAA               TTTATGAGAATAATT  50 271
        prfA  754287 ..  754311 +  -3.8  -4.77986   TATGTACAATAACCT          TTATAATATT AACTA AATATTATAG          TTTTTAAATATTTAA  63 254
        gltP NONE
ERWE_CDS_04750  759335 ..  759354 +  -2.2  -3.12324   CCCTATTACAAAAAA            TGAATAAA CTGT TTTATACA             TAATTTTAAATAATT  40 108
        serS  761034 ..  761044 +  -2.6  -3.56821   TTCTATCTGAGAAAA                 TATT TTA AATA                 TTTAAGGACTATAAT  44 306
        mgtE  769073 ..  769083 +    -4  -4.30995   TAGATTATATACACC                 CTTA CAG TAAG                 TTATTTTGTAAAAAC  58 105
ERWE_CDS_04830  770483 ..  770495 +  -3.5  -2.50113   ATTAAGGATAGCTAA                TATAT CAA ATATA                ATTAATCACCTAATA  43 53
ERWE_CDS_04840  771896 ..  771914 +  -5.4  -4.17023   TCAAAAAAATACACA             TGCATAAT ATC ATTATGTA             TTTTAACGTACTTAA  67 479
ERWE_CDS_04850  772410 ..  772436 +  -4.7  -2.87274   ATAATATAACTAAAT        GTT-ATTAGTTA GTTT TAACTAATCAAC         TGGTTAATTATAAGA  49 18
ERWE_CDS_04860  773381 ..  773391 +    -4  -4.70107   TTTCTAACTTTGATA                 TCTA GAT TAGA                 TTTATTATTTTACTA  62 142
ERWE_CDS_04890  779622 ..  779635 +  -2.5  -3.64487   AATTAGCTCTTTAAA               TATTA CAAT TAATA                TTGTTACCAGTATAA  45 193
         eno NONE
ERWE_CDS_05070  806393 ..  806413 +  -4.9  -4.63089   TTAGAAAATAAAGAG            TTTTTATTA TGG TAGTAAAAA            TTATTTTTTAAAATA  68 321
         bcp NONE
ERWE_CDS_05110 NONE
ERWE_CDS_05120  816069 ..  816082 +  -3.9  -4.77157   AGAAAAATCTACAAG               TTCTA TTTC TAGAA                TTTTTGGTGCATTAC  66 455
        recO  818906 ..  818933 +  -4.4  -3.16564   TCATTCTTATATTCT        TTTATTTTTAAT GCTT ATAAAAAATAAA         TTAATCACATAAGAA  50 432
ERWE_CDS_05150  820221 ..  820232 +  -4.4  -3.94877   ATAACTTAAATAATA                GCAT TTTT ATGC                 TTCTTATTAAAAGAT  57 267
        rrmJ  822316 ..  822326 +  -2.6  -4.31293   GTCACATTTTATAAT                 TATA TCA TATA                 TTTATTAATATATAA  51 291
ERWE_CDS_05180 NONE
ERWE_CDS_05190  824664 ..  824676 +  -6.3  -4.08806   ATTTTTTCGCTAGTT                CTATG TAT CATAG                TTACTTTTTTTGTAG  69 305
        thiL  827922 ..  827934 +  -4.9  -2.53125   ATATCAATAATTAAA                GTAAA TAG TTTAC                ACTTTTATACAAGAT  50 273
        gmpI NONE
        carA  855018 ..  855034 +  -2.3  -2.96157   ATTTTGTTAATTTAA              TACAG GAAAAAA CTGTA              TAAATTTTTTATAAG  39 6
        ispH  857158 ..  857169 +    -3  -3.01712   AACATTACTAGAGCT                TACT TTTT AGTA                 TATTCCAAAAAAGCA  43 356
         dut NONE
ERWE_CDS_05450  860313 ..  860337 +  -5.9  -3.34501   TAATCAATACAAAAA          TTTAATAAGTA ATA TTCTTATTAAA          TTCTCCCGATTATCT  61 377
        pstA  883350 ..  883364 +  -5.8  -5.28481   CATATAATATTATTC               TATACA TAC TGTATA               TTTTTTAATTAAGTA  81 244
        sfhB  896722 ..  896736 +  -4.4  -3.19653   ACATTAGGGATACTA               TATTAT GCT ATAATA               TTAATAACCTTATAC  52 209
        lysA  899751 ..  899761 +    -4  -3.16676   TATACAATGCAGTGT                 TACA TAT TGTA                 TATTACCTTAATAAA  47 119
        rpmB  902725 ..  902735 +  -2.6  -4.69027   TCCATTTTATTAGGG                 TAAA GAT TTTA                 TTTTTGGGTAGGTTT  56 67
ERWE_CDS_05640  908664 ..  908682 +  -6.2  -3.24735   TTGCAATTTACAAGT             TTTATTTT CAA AAAATAAA             TTACATATTTCAATA  61 160
ERWE_CDS_05710  922202 ..  922216 +  -5.8  -3.90298   TTTCCTTCTTAACTA               TTGTAA AAC TTACAA               TTATATTTACTTACA  63 55
ERWE_CDS_05720  923426 ..  923440 +  -5.8  -3.90298   TTTCCTTCTTAACTA               TTGTAA AAC TTACAA               TTATATTTACTTACA  63 55
ERWE_CDS_05730 NONE
ERWE_CDS_05740  924162 ..  924179 +  -4.2   -3.1552   GCAACCAGTACCTAC             TGTAGA TATAAC TCTACA              TATTAATAGATAACA  47 2
ERWE_CDS_05750 NONE
ERWE_CDS_05840  936774 ..  936787 +  -3.9   -3.0079   ACCTAAAAGTAAAAA               CATAT AAAG ATATG                TATCGTGTTTATCTA  47 40
ERWE_CDS_05850  939540 ..  939564 +  -3.8  -3.97834   AAGAGAAACATTAGA         TATAC-TTGTA GCGG TACAATGTATA          TTTATCATCAAATTC  54 27
ERWE_CDS_05860  941978 ..  942025 +   -10  -3.08778   GTAACAAAATTTTCA CCTGTTACTGCTATTACGTTGT ATTA ACCACCTAACAGCAGTAACAGC TATGTATCATTATTT  80 118
         pal  948067 ..  948077 +  -2.6  -5.15969   TGCAAGTATTTTTTA                 TATT AAA AATA                 TTTTTTAGCTTAGCA  63 223
        purA  949960 ..  949978 +  -4.7  -2.99348   TTCCTTAAATAGACT             TCTATAT CTAGA ATATAGA             TCATTATTAATTAAT  50 29
        ispA NONE
ERWE_CDS_05940  958544 ..  958554 +    -4  -3.16981   TTATTTCCTAATTCA                 TCTT AAT AAGA                 TTCAATATCCTTATA  47 363
ERWE_CDS_05960  962092 ..  962106 +  -5.8  -4.96762   ATTGCAGAGAATTTT               TATTGT TAT ACAATA               TTTTTATAATGTATA  77 115
ERWE_CDS_05990  964137 ..  964150 +  -2.5  -3.86524   TTGATAATCTACATA               TATTT TACT AAATA                TTTATAAGCCACTGT  47 503
        dnaB  966856 ..  966866 +    -4  -3.42354   ACATAATTTACTTAT                 CATA CAC TATG                 TTATGAATTAAACTA  50 272
         tgt  973112 ..  973122 +  -2.6  -4.15201   TAATAAATGATTAAT                 TATA CAA TATA                 TTTACTTTAATTAAT  49 474
        rpmH NONE
ERWE_CDS_06100 NONE
ERWE_CDS_06110  980608 ..  980636 +  -9.1  -4.25104   ACTAAATTACTAAAA        GTTTTTTTCTTAA TGT TTTAGAAAAAAAC        TTTTAGTAAGCAAGA  84 50
ERWE_CDS_06410 NONE
         cmk NONE
        rpsA NONE
        sppA NONE
        ihfB 1007161 .. 1007176 +  -2.6  -2.93633   AACAAGTTTATCAAG              CTTATT AATC AATAGG               TGTGCTATATTGTAA  39 11
ERWE_CDS_06460 NONE
ERWE_CDS_06470 NONE
ERWE_CDS_06480 1009077 .. 1009096 +  -2.2  -4.18443   TATAATACTTATTCT            TTATACTT ATAA AAGTAGAA             TTGTTGTTATTTCTA  50 77
        hemH 1011393 .. 1011403 +  -2.6  -3.54129   TCACCTAAATATATA                 TTTT AAC AAAA                 TTTAACCAAAATATC  44 298
        recB 1023320 .. 1023330 +  -2.6  -2.66435   TTAGATGAATAATTT                 TTAA ACA TTAA                 TACTGTACTGCAACT  39 29
        folP 1029653 .. 1029673 +  -3.3  -3.09018   ATATATTAGGCAGAC            CTTAGAAAC TAT GTATTTAAG            CTTTTAACATAATCA  43 32
        folP 1031092 .. 1031106 +  -3.6  -3.72893   AAGTACTCATTAAAT               GTAAAG TAG TTTTAC               TTTAGTAAAAAAATA  50 59
        carB 1036595 .. 1036619 +  -2.9  -2.62386   ATAGGGAAACAAATC          TTCTCAATCTT TAC AAGATAGAAAA          ATCTGTTTAATTTGC  41 348
         dfp 1041532 .. 1041553 +  -4.5   -2.5638   TACGTAATAACTAAA           TGCATGAAA AATG TTTCATACA            CATTTATTATTGATA  48 116
        pyrC 1044387 .. 1044399 +  -3.5   -3.6185   GTAACACTACTTTTT                TAATA ACC TATTA                TTCTAGATTTTTTTA  50 489
ERWE_CDS_06700 1051552 .. 1051565 +  -5.3  -3.40052   TTATAATATCAAAAA               TGCTA ATTT TAGCA                TATTATTAACAATAT  56 525
ERWE_CDS_06720 1057309 .. 1057321 +  -4.9  -2.99704   AATCTATACACCTTT                TAAAC AAG GTTTA                CTTCTTTCATAGACA  53 58
        radC 1062626 .. 1062644 +  -4.6  -3.56568   CACTCCAATTATCTT             GCTGTA AGAAAAA TACAGC             TCTTTCTGGATGTGG  57 459
        gidA 1067196 .. 1067210 +  -2.2  -3.62476   TTAATAACTGTTTTC               TAATAT CAG ATATTG               TTATATGATTAATTA  45 241
        nlpD 1070289 .. 1070301 +  -3.5  -3.34344   CTTGTACTACTATAA                TATAT ACC ATATA                TTCATTAACAACTAA  46 407
ERWE_CDS_06800 1071591 .. 1071605 +  -2.2  -3.00353   ACTATCTTACTAGTG               TTGAAT ACC ATTTAA               TGATTTAGTAGTTGT  40 124
ERWE_CDS_06810 NONE
        bioB 1072883 .. 1072900 +  -5.7  -2.89564   ATTTACTATGTATAA             TTGATTA GATA TAATCAA              TGTGTCAGGTAAGAA  55 47
        purL 1078372 .. 1078386 +  -2.2  -4.78029   AAATGCAGAATATAT               TTAGTT AGT AATTAA               TTTTACTTTTATTAC  58 22
        folK 1080506 .. 1080524 +  -3.2  -3.06583   ACTATAACTCGATAT             TTATAGGT GAC ACTTATAG             TATTCACAGTGTTAT  43 20
ERWE_CDS_06870 1084761 .. 1084775 +  -5.8   -3.2302   TACACAACATACATC               TACTAT AAA ATAGTA               TATCTTATACTTAAC  57 157
ERWE_CDS_06880 1086114 .. 1086137 +  -3.2  -3.56325   ATTAAACTATATTCT          GAGTAAATCT ATAA AGATTGATTC           TTATCATTATACAAA  46 217
        purM 1088938 .. 1088948 +    -4  -2.66969   CAACCTTACTATATA                 TGAT TCA ATCA                 TAAGTTCTCTTGATA  45 413
        gpsA 1093460 .. 1093470 +    -4  -3.05715   TAACACCCAACTAAG                 TATG TAA CATA                 TTACATAACAAACTT  47 146
        ntrX 1098297 .. 1098308 +    -3  -3.15013   TAGATAAAGATTTCT                TACA TGAA TGTA                 TATATATTATGAAGT  43 34
        aspS 1103997 .. 1104007 +  -2.6  -5.86061   AGACATTCAATAAAA                 TTAT AAC ATAA                 TTTTTTTTCATAGAA  72 191
         gpH NONE
ERWE_CDS_07010 1106745 .. 1106757 +  -2.7  -4.09173   ATATCATGTAAATAA                TAAGT CCT GCTTA                TTTGTAATATTATGT  49 262
        ppdK 1110466 .. 1110495 +    -6  -2.89475   CATTCATGCATACAA       TATATTACATAA TTTTAT TTATGTAGTATA        TATCCTGTATAAATA  58 384
       nuoL2 1112942 .. 1112960 +  -3.2  -4.28597   CTAAGTTAGGAGTAC             TTTATCTA CAC TAGATCAA             TTATTTATTACTTGT  54 373
        ccmC NONE
        ruvA NONE
        ruvB NONE
ERWE_CDS_07110 1126661 .. 1126676 +  -3.4  -3.26433   TTACAAAAGAATCAA              TAATAT TAGC ATATTA               TTCATCATATACTTA  46 313
ERWE_CDS_07120 NONE
        radA NONE
        dsbE 1149468 .. 1149486 +  -6.8  -3.71627   GCATCCCTCAGTTAT             TATATTCC TAA GGGATATA             TATTTGTGTTAATGA  67 240
ERWE_CDS_07270 NONE
       grxC2 NONE
        ligA 1154033 .. 1154055 +  -3.5  -3.31144   TAGTACAAAAAAAAT           GGAAACT ATAGATGCA AGTTTCC           TTATCACACTCAAAC  46 105
ERWE_CDS_07330 NONE
         dcd 1162701 .. 1162716 +  -6.2  -4.24984   ATTGCTTAATATATT              GGAAAA AAAT TTTTCC               TTTCTAGTTTTATAT  71 259
        hisS 1165387 .. 1165403 +  -6.7  -3.54503   TTTTTATCTCTATTA              CTTATTA TTA TAATAAG              TTGATTATATGTTGG  66 404
ERWE_CDS_07370 1168689 .. 1168703 +  -3.6   -2.5664   TTTCAAGTGATTTAA               CTATAT TAA GTATAG               ATTCATCATTAAATG  44 249
        coxW 1172398 .. 1172412 +  -4.2  -3.17763   GTACTGTATTATATA               GGTACA ATA TGTTCC               TTAGTACGCTGTACA  47 254
        ccmA 1173707 .. 1173722 +  -6.2  -3.61536   TAGTTATATATAACA              GCTAAA ATAA TTTAGC               TTTGCACCTTAAGTT  65 479
         mpg 1200231 .. 1200242 +    -3  -2.89138   ATTAAAAATAAACTA                TACA AACC TGTA                 CTTTAATACTACTTT  42 498
ERWE_CDS_07560 1202250 .. 1202268 +  -7.4  -2.81207   AGAAGCAACTAATAA             TTGATCCC TTA GGGAACAA             CTTGTATGTTGCATC  63 288
ERWE_CDS_07650 1220269 .. 1220298 +  -9.7  -4.25566   AATACTTTCTATTCT       TAATTAAAATATT TAAT AATATTTTAATTA        TTTTACATACTTATT  86 220
ERWE_CDS_07660 1220937 .. 1220972 +  -9.1  -2.66326   TTAAAAAAATAATAG    TGCTACTGGTATAAC ACTATA GTGACACCAGTAGCA     TAACTTTAAGGTTAA  73 95
         mfd NONE
ERWE_CDS_07750 1240283 .. 1240294 +    -3  -3.19026   TTAATCTGATTGTGT                GTAT GATT ATAC                 TTAGATATTAGCATA  45 346
ERWE_CDS_07760 1241107 .. 1241119 +  -3.5  -3.15231   TTGTTATTATGTAGA                TATAA ATT TTATA                GTTTTCCGTATGTCA  45 65
ERWE_CDS_07770 1242528 .. 1242553 +  -4.9  -3.55447   AATAACAAACAAAGC         TTTTAAATAAG GCCA CATATTTAAAA          TTCTATAATACCTAC  56 345
        ribE 1244606 .. 1244620 +  -5.7  -3.27653   AAAAACTACGAACAT               CTGGT TTGAT ACCAG               TATTATAATCCCCAT  59 367
ERWE_CDS_07810 1248350 .. 1248368 +  -7.6  -3.75332   ATAACAATACAACAA             TTTTTCTA CAT TAGAAAAA             TTTCAATTACAGGGT  72 54
ERWE_CDS_07840 1251491 .. 1251508 +  -4.3  -3.86015   GTATAGGGTTACCTT             TAAAATA TTGT TATTTTA              TTTGTAAGGAAACTA  54 35
ERWE_CDS_07880 NONE
        ppnK 1256600 .. 1256617 +  -5.7  -3.59262   AACTACTAATCGGTA             GTTTTAT CATG ATAAAAC              TTTAACAATATAAAA  61 221
        guaB 1259233 .. 1259246 +  -3.9  -4.39386   TGTAAGACATCTACA               TAACA AATA TGTTA                TTTTGATAATTTCAA  60 60
ERWE_CDS_07910 1265807 .. 1265823 +  -5.3  -3.98113   TATTACAAGAGTACA              TATTAAA GTT TTTAATA              TTTGATTAATGGTTA  61 50
        pdhA 1267134 .. 1267167 +  -2.1  -2.64218   TATCTTATAAAAGCA     CAAAATGAAAAATT TAGTAGT AATTTTT-ATTTTG     CTTCTACTAAGCAGT  38 169
        trbG NONE
         trx 1268351 .. 1268362 +    -3  -4.79953   GGAACATAAAGTTTG                CATA ACAG TATG                 TTTATTTATTATTCT  61 48
ERWE_CDS_07970 1273177 .. 1273192 +  -4.8  -4.91852   TTATATAAGCCATTA              TGATAA TAAA TTATCA               TTTCTTTTTACTCAA  68 133
ERWE_CDS_07980 1274949 .. 1274963 +  -3.6  -3.71672   ATCAAAGTTCAATAT               CTGTAA AAT TTATAG               TTACTTTTAATAGAC  50 348
ERWE_CDS_07990 1277129 .. 1277146 +  -3.5  -3.65351   ATTATCTGTTAGACC             CAAATAT TCAG ATGTTTG              TTTAACTAAGCGTAA  52 324
ERWE_CDS_08030 1285944 .. 1285964 +  -6.3  -4.32233   TTCTAACCTACTGTT            TCATTATAG TCA TTATAATGA            TTTTAGGCTTTTTAT  71 420
ERWE_CDS_08060 1289091 .. 1289101 +  -5.4  -2.87344   ACAATTATATCAACT                 GGTA TAT TACC                 TCTATACCAAAAATA  55 46
ERWE_CDS_08080 1292044 .. 1292057 +  -2.5   -3.3334   ACTACGCAATCTATA               TATAA ATGC TTATA                TTATAAACTACACTT  42 79
ERWE_CDS_08100 1295693 .. 1295706 +  -3.9  -3.04144   CAAAATTGTTTGTCA               GAATA CTAT TATTC                TGTTACAAGTAAACA  47 185
        hslV NONE
        hslU 1297967 .. 1297984 +  -2.1  -2.63301   ATATCTCAAAACAGT             TAGATTT GTCA AAATTTA              TACTATAAGCATATA  38 0
        ubiE 1298946 .. 1298962 +  -5.1  -4.23213   TAATTATTAATTGCT              TGATCCT ATC AGGAACA              TTTATTAACTATAGC  63 270
ERWE_CDS_08140 1299904 .. 1299925 +  -4.5  -2.93236   ACCTATTTTCATACA           CAAATATCA ATAT TGATATTAG            TATACTATTACATTC  49 384
        lysC 1303660 .. 1303672 +  -3.5  -4.57073   ATAACAACTACAATC                TTAAT ATT ATTAA                TTTTTAACACCACTA  60 412
        ctaC NONE
        ctaD NONE
        ctaB 1307692 .. 1307706 +  -5.8  -2.71712   GGTTATACTATAAAG               TACTAT ATA ATAGTA               GTTTCAAAACAAAAC  54 426
        purD 1310348 .. 1310364 +  -5.1  -3.65224   CTTATTTATTCTAAT              CATGCCA TAC TAGCATG              TTATTAAAATAACAT  57 128
ERWE_CDS_08220 1312617 .. 1312631 +  -5.8  -3.14344   CATGTTTCTATTAAC               TTGTAT CAA ATACAA               TTAGTAGCACCACTA  56 114
ERWE_CDS_08230 1312956 .. 1312966 +  -2.6  -2.66602   ATATAAATAAACATA                 TTAT TAC ATAA                 TGACTTATTCAGTAA  39 31
        rplM NONE
        rpsI NONE
        argC 1318983 .. 1319012 +  -3.1  -2.76263   GTGATGAAACTACTG       CACTAT-TAAATAT ACC ATATTTATAGAGTG       TCCTTCCATGCTAAA  41 0
         ppa 1319868 .. 1319883 +  -4.8  -4.04149   CGGTAATAATACAAA              CATATA ACTT TATATG               TTTATAATATGGTTA  59 118
ERWE_CDS_08300 1321502 .. 1321516 +  -7.2  -3.26184   ATTATACTTGAACAG               CATAGT AAC ACTATG               TATTAACTTTTGATG  66 278
ERWE_CDS_08310 NONE
         rnd NONE
        dnaN 1324333 .. 1324349 +  -5.9  -3.74158   AGAATATAACATAAG              GCAAGAA AAT TTTTTGC              TTTAAGTATCATTAC  65 32
         prs NONE
        gatC 1330178 .. 1330192 +  -5.8  -3.48276   AAACAATATTCTTTA               TGTATT TAC AATACA               TTCTATAAAGAGAAA  59 185
        purK 1337902 .. 1337914 +  -4.9  -3.41726   ATTAATATCTTACAA                TACTA AAT TAGTA                TGTTATTAGCATATT  56 20
        hflK NONE
        hflC NONE
        degP NONE
ERWE_CDS_08530 NONE
         rnc NONE
        ctaG 1370024 .. 1370034 +  -2.6  -5.08178   TTTAAATATAAAAAA                 TATA CTG TATA                 TTTTTGTATATATAT  61 154
ERWE_CDS_08560 NONE
ERWE_CDS_08570 1374219 .. 1374234 +  -4.8  -3.83323   CTCATATAAAACATA              TATGTA TTGT TACATA               TTTAGATTATGTCAA  57 282
ERWE_CDS_08580 1375766 .. 1375781 +  -2.6  -4.03078   AGTTATCTAAAATGT              TAAGTG TGTT TACTTA               TTTATGGTATGATCA  49 433
ERWE_CDS_08590 1376784 .. 1376797 +  -3.7  -4.62783   CTGCAAAATTAAAAG               CAGGC CAGT GCCAG                TTTTTAACATAAATG  64 366
         grx 1378882 .. 1378897 +  -2.6  -3.91144   ACTAGAACTTGTAAT              GTAGAA AATG TTTTAC               TTTATCAGCTATAAA  47 509
ERWE_CDS_08650 1381714 .. 1381732 +  -6.2  -3.32498   ATACAACTTTCTTTA             TATAAATA CTT TATTTATA             TTAATATATAAAATG  61 97
        dacF 1392476 .. 1392486 +    -4  -3.18118   CATTTTATATTATAT                 GATA CAA TATC                 TATATTATGCAATGA  48 123
ERWE_CDS_08740 NONE
        omp1 NONE
ERWE_CDS_08760 NONE
        fabZ NONE
        purH 1401696 .. 1401719 +  -7.6   -3.4052   AATATAGATTCATTT          TATGTAGTAT CTGT ATGCTACATA           TTACTTAAGTTAGAA  70 93
ERWE_CDS_08800 1404654 .. 1404666 +  -4.9  -3.44051   ACCTATTCCACAACA                TTACT TAC AGTAA                TTATGCTGCTAAAAA  56 335
ERWE_CDS_08820 1408046 .. 1408063 +  -3.5  -3.83042   CTATTGCTTTATAAA             TACTTTG AATA TAAAGTA              TTCCTTTTTAAATAA  52 45
        atpB NONE
        atpE NONE
        atpX NONE
ERWE_CDS_08900 1416357 .. 1416367 +  -5.4  -4.68424   CTTTTACTGGAATTA                 GCTT TAA AAGC                 TTTTTCAATACATTA  71 50
ERWE_CDS_08930 NONE
        ftsH 1424852 .. 1424865 +  -5.3  -2.73483   ATAACATCAAAAACA               TCCTA AATC TAGGA                TAATTAACATAACAT  50 260
ERWE_CDS_08980 1434363 .. 1434380 +  -3.5  -5.09895   TTTTTTTGAAATGTG             TAATGAG TAAA TTCATTA              TTTTTTAAGTCAATC  70 70
        ftsY 1440268 .. 1440282 +    -5  -3.57992   AATTTAATAGCAACT               TTGCTT GTA AAGCAG               TATTCTTCTTGCATT  57 39
         asd 1443781 .. 1443795 +  -4.4  -2.62616   AACATTACAATATAG               TAAAAA ATA TTTTTA               TAATGTAGAAACTAA  48 122
        recJ 1447236 .. 1447250 +  -2.9  -2.82156   CCAAATAAGGTAAAG               TGATA TTAAT TATCA               TGATCTTCATTATCA  42 28
        pcnB 1449564 .. 1449576 +  -6.3  -5.53436   ACTAGATTAGATAAT                CATGT ATT ACATG                TTTTTTATCTTATAT  95 31
ERWE_CDS_09090 1452274 .. 1452294 +  -9.9   -4.2803   TATTATTATGTATTA            GTATATACT ATT AGTATATAC            TTTTGACTTAAGATG  89 214
ERWE_CDS_09100 1453654 .. 1453669 +  -4.8  -4.40298   ATTTTTCATATGCTA              GTAATT ATAC AATTAC               TTTCTTAATTTAGGT  63 386
ERWE_CDS_09110 1455053 .. 1455067 +  -3.6  -4.11081   AGGTTTATTTTAGGA               TCATTA TGA TAATGG               TTTATGCTGTTATTT  54 17
ERWE_CDS_09120 NONE
ERWE_CDS_09130 NONE
ERWE_CDS_09140 NONE
ERWE_CDS_09150 1458377 .. 1458387 +    -4  -2.62653   ATTATATTTAATAAA                 CTAT AAG ATAG                 GTTATAAACTTATGA  45 20
ERWE_CDS_09160 NONE
ERWE_CDS_09170 NONE
ERWE_CDS_09180 1460979 .. 1460991 +  -3.5  -3.60971   TGGAGGTGAAGTTGG                TATAA GAT TTATA                TTTAACAGTTAACAT  50 1
ERWE_CDS_09190 NONE
ERWE_CDS_09200 NONE
ERWE_CDS_09210 NONE
ERWE_CDS_09220 NONE
ERWE_CDS_09230 1465473 .. 1465505 +  -7.2  -2.66964   TGATTTTATATATAA      TGTATATCAGTATT CTAAT GGTACTGGTATACA      TCATATGGTACATAC  63 117
ERWE_CDS_09240 1467614 .. 1467625 +    -3  -5.30616   ACTTGGAGTAAGGTT                TACT TTCT AGTA                 TTTTTGTTTCACTGA  66 16
ERWE_CDS_09250 1469077 .. 1469088 +  -4.4  -3.76048   GTATTCTTTTAGATT                CCTT AGGT AAGG                 TTATATTGCTTCAAA  55 234
ERWE_CDS_09270 1472163 .. 1472179 +  -3.1  -4.30559   CCGAATAGTTACTCT              TATTTAT ATA ATAAGTA              TTTTCACATTTTATT  54 33
ERWE_CDS_09280 1473808 .. 1473849 +    -9  -6.01369   TTTTTCATGATTGTT AAACACAATAAAGTAGAT TTCAAT ATCTACTTTATTGTGTCC  TTTTTTTATTATTTA 100 63
        secA 1476879 .. 1476900 +  -8.9   -3.5087   TTCAATATGCTTTCT           TTATGTTTC ACAT GAAACATAA            TCATTTTTTATTAGA  78 197
        ftsZ 1481158 .. 1481172 +    -5  -3.04398   AGAAAAAAATAATTT               CCAATG TCT TATTGG               CTTTTAAAAACAGAA  53 29
ERWE_CDS_09320 NONE
ERWE_CDS_09330 1482099 .. 1482113 +  -2.2  -3.24422   GCTTCTAACACTACT               TGAAAT CAA ATTTTA               TCCTTTTTAGAACTA  41 86
         soj NONE
        parB 1483955 .. 1483965 +  -2.6  -2.60211   ATACCATAAAATAAA                 TATT ACC AATA                 CATTTTTAACGAGAT  39 66
        rimM NONE
        trmD NONE
        rplS 1486087 .. 1486100 +  -3.9  -3.71148   ATAGATTATAGTAGT               TATGA TTTT TCATA                TTTACCTAAGTTTTC  52 256
ERWE_CDS_09390 1487078 .. 1487088 +  -5.4  -4.07687   GAAATCGATATATCA                 GCTT CCG AAGC                 TTTTAAAGCACAAGT  64 455
        thrS 1489532 .. 1489542 +  -5.4   -3.1733   CATTACTAAGTTGTG                 CTAG CAT CTAG                 TAATTTTCTAACCAG  56 15
        infC 1490276 .. 1490301 +  -2.1  -4.39277   AATACTATTCCTATA         TATATCATATAA AAC TTATA-GGTATA         TTTCTTCTCATATTA  53 211
         gap 1495307 .. 1495324 +  -4.3  -3.33492   GAATTTACCTATACT             TATAAAA TGTA TTTTATA              TTATAAAATGAATAG  48 112
        proC 1498774 .. 1498791 +  -2.8  -3.21099   AATACTAAACTTACG             TTTATC AAACAC GATAAA              TTCATCATAAAAAGC  42 357
        dnaX NONE
ERWE_CDS_09500 NONE
         asd 1502324 .. 1502338 +  -2.2  -4.75472   ACATTCAATTCCCTA               TATTGT TAA ATAATA               TTTTATTAATATAAA  58 283
ERWE_CDS_09530 1507004 .. 1507017 +  -2.5  -3.53761   GCATTACTTATAAGA               TTTTA TACA TAAAA                TTTCAAAAAGACTTG  44 72
ERWE_CDS_09550 NONE
        glyQ NONE
        glyS NONE
        dnaJ NONE
ERWE_CDS_09540 1507727 .. 1507745 -  -6.1  -4.52142   ATTACAAAACACAAA             CAGAAAT ACAAA ATTTCTG             CTTCCTTAAATTTAT  74 122
        metK 1503627 .. 1503639 -  -4.9    -4.652   AAACTATTTCAAAAA                TTCTA TAT TAGAA                AATAAGGTCAACACA  68 185
        elbB 1496790 .. 1496800 -  -5.4  -4.37092   ACTTTCTTCACAAAA                 CAGT ATC ACTG                 ATAAATTAAGTTATA  69 66
ERWE_CDS_09450 NONE
ERWE_CDS_09440 NONE
ERWE_CDS_09430 1491235 .. 1491249 -  -4.4  -5.10601   ATAAAATTACAAAAA               TAAATA CAT TATTTA               ATATTCCATATCCAA  70 338
ERWE_CDS_09400 1486826 .. 1486838 -  -3.5  -4.25873   CTTCTATAAAAAACA                TTATA TTG TATAA                AATAAATACAGTTTT  56 54
ERWE_CDS_09300 1477725 .. 1477763 - -12.7  -5.56112   ATAAAAATTAAAAAA   TACGTTATGGTATAAGG ATGGA CCATATACCATAACATA   TACCTTAAATGCTAT 100 189
ERWE_CDS_09260 1469966 .. 1469986 -  -3.3  -2.86656   CATTAAAATACATTA            CATGTATTA GCT CAAAACATG            TTAAATACTATAAAA  42 514
         ndk 1450625 .. 1450635 -  -5.4  -4.00122   TTAGAATAAATACAA                 TCCA AAA TGGA                 TAAATAACACAATAC  65 199
         icd 1441799 .. 1441817 -    -4  -3.42182   ATTAAAAACTATTAA             TTCTTATA TAA TATAAAAA             CTACTCTTTCTACTA  50 75
        bioD 1438166 .. 1438208 -    -3  -4.30987   ATTTTTCATAATAAA CTAGCCATTCATATACTAT TTATAC ATAGTAT-TGATTGACTAA AATATGGAATAAATA  54 388
        recA 1435737 .. 1435756 -  -4.4  -3.16079   AATATAATTATCTAA            TAAGTATA ATTA CATACTTA             TAAAACTCTCAGTTG  50 287
        pyrE NONE
        thiF 1433988 .. 1433998 -  -2.6  -5.04222   TAATTAAAGTAAAAA                 TAAT AAG ATTA                 CATTTCTTATAGACA  61 293
        secD 1431835 .. 1431851 -  -6.7  -2.78672   TTCAAATATATATTA              TTATACA CTT TGTATAA              TCAAATTATTATATT  60 516
ERWE_CDS_08960 1429744 .. 1429756 -  -4.9  -3.89302   ACCAACTATACTAAA                TGTTT TAT AAACA                CAAATAACATTTTTT  59 96
         lgt 1426718 .. 1426736 -    -9  -3.39574   TAAAAAACATTAAGA             TAACTAGT TTA ACTAGTTA             TAAATCCTCCTATAC  78 63
        trkH 1418446 .. 1418462 -  -5.2  -2.87548   AATAATATTATGACA              CTCAAA GGTAA TTTGAG              CATTCATAGTAAATA  51 180
        ftsA 1416278 .. 1416291 -  -3.9  -3.25111   TGAAAACCAGCAAGA               TAACA ATGG TGTTA                TATCTACGTTAGATC  49 68
ERWE_CDS_08860 1413456 .. 1413466 -    -4  -4.76075   AGTATACCAATAAAA                 CTAA ATC TTAG                 AAAAAACTTTCTCAA  65 464
        egsA 1412113 .. 1412128 -  -2.6  -3.02263   ACACTTTTTCTAAGA              GTTAAA TATG TTCAAC               TACTGGTAATCTAGC  41 11
ERWE_CDS_08840 1411584 .. 1411604 -  -4.1  -3.13848   ATACATTTAACAAAC            CGCAAAATT CAC AATTTTACA            CAAAATGATTATTAG  47 219
ERWE_CDS_08830 1408977 .. 1408995 -  -4.6  -3.58914   TCAAACTAATTAGAA             GATGGAAA AAA TTTCAATC             ATAAAGTACTTACAG  55 153
       surf1 1404654 .. 1404666 -  -4.9  -3.23572   ACCTATTCCACAACA                TTACT TAC AGTAA                TTATGCTGCTAAAAA  54 492
        pgsA 1401997 .. 1402013 -  -6.7  -3.14564   CTATGGTTTTATTAA              TATCAAA AAT TTTGATA              ATCAAACAATCTTCT  62 150
ERWE_CDS_08730 1394968 .. 1394987 -  -5.2  -2.88249   TATATTTTTCATACA            TTATATTA GCAG TAATATAA             CTTTTGAAAACACTG  51 242
        dsbD 1393167 .. 1393177 -  -5.4  -3.71649   TATAACATATAAATA                 GTGA TTC TCAC                 TTGGTATAATTTATT  61 36
ERWE_CDS_08700 1388973 .. 1388984 -  -4.4  -3.36766   TACATACAAACCCAA                CATC ATAT GATG                 TATAATCCATAGCAT  52 492
        sucB 1387191 .. 1387203 -  -2.7  -4.84761   ATAGCTCTATAAAAA                CATCA CAG TGATA                AAGAAAGTTCTATAT  58 481
ERWE_CDS_08680 1384602 .. 1384618 -  -4.5  -4.53047   AGCAAATATAATAAA              TACTACT AGT AGTAATA              CTCAAAAGTTATATA  63 215
ERWE_CDS_08670 NONE
ERWE_CDS_08660 1381789 .. 1381799 -  -2.6  -4.55093   GTAGATAATAATAAA                 TAAT GTT ATTA                 TTAAATAGTAAACCT  56 227
         map NONE
        hemK 1378999 .. 1379017 -  -5.4  -3.23979   GTAATATCAATCCAA             TAAAAGTA TAA TACCTTTA             TTACTTATTCAGCTC  57 198
        ribF NONE
        lspA 1376431 .. 1376452 -    -6  -3.16421   TGAACAATTATGTAA           TGGTATTA ACTAGA TAATACCA            ATCTCTTTTCTGCTA  60 274
ERWE_CDS_08490 NONE
ERWE_CDS_08480 1363394 .. 1363408 -  -3.6  -3.38118   ATAACCTATGTATAA               TCATAC AAG GTATAA               TATCGAGCAACACTA  48 112
ERWE_CDS_08470 1361637 .. 1361666 - -13.9   -3.5486   TAGTTGAACTAAAGA       CTTTAACAAACAT ATAT ATGTTTGTTAAAG        TTGAGATACTCATTT 100 35
ERWE_CDS_08460 1360199 .. 1360211 -  -4.9  -2.99719   TTTACAAATACCACA                TACTT TTC AAGTA                AGAAAATATATTAAT  53 207
ERWE_CDS_08450 1359626 .. 1359637 -    -3  -4.72201   TGTTATAAAAAACAA                TACA TTAA TGTA                 GCAATACAATACTAA  58 110
       virB4 1355199 .. 1355209 -    -4  -3.69699   ATAAAATGAAAGCAA                 TCAA TCT TTGA                 TACCACTATAATAAT  52 488
ERWE_CDS_08430 1348493 .. 1348510 -  -7.1  -2.53995   ACCTACTTTAACTTA             CTAACTT CTCT AAGTTAG              AAAACTTTACAATGT  63 489
ERWE_CDS_08420 1343652 .. 1343673 -  -6.7  -2.78495   TTATTATCAACATTA           TTATGTGCA TTAT TACACATAA            ACTACCCCAATACTG  60 230
ERWE_CDS_08410 1338889 .. 1338900 -    -3  -3.17273   CATACATCAAAACTA                GATA AGCC TATC                 AGAGAAATAAAGTGA  43 319
        apaG 1334866 .. 1334876 -  -2.6   -4.1585   TTATAACTTTCAAAA                 TTAA ATA TTAA                 TATACCTTTCTTTTA  51 275
        acnA 1330908 .. 1330922 -  -4.3  -4.09864   ATTTAGCTTTTAAAA               TAAGC ACTAA GCTTA               ACATATTTGACTAAT  56 207
         mrp 1326551 .. 1326568 -  -3.5  -3.04263   ATTGCATTTCTAACA             GAAATAA ACAC CTATTTC              ACTTTGTACATATCT  45 192
ERWE_CDS_08340 1326071 .. 1326096 -  -4.1   -3.8147   CACAGATAATAAATA         TGAGTACAATT ATAA ACTTATACTCA          TCGTTATATTACAAC  54 80
        tolC 1314117 .. 1314135 -  -3.2  -4.28375   TTAATAGACTGAAAA             TTATTAGT ATC ACTCATAA             ATTTATCATATTAAA  54 45
ERWE_CDS_08240 1312956 .. 1312966 -  -2.6  -3.53068   ATATAAATAAACATA                 TTAT TAC ATAA                 TGACTTATTCAGTAA  44 488
ERWE_CDS_08200 1307729 .. 1307745 -  -6.7   -2.7246   AACAAAACTTATAAT              TAATAAC CAA GTTATTA              CACAGACTAGTATCA  60 328
        metG 1299908 .. 1299921 -  -3.9    -4.128   ATTTTCATACACAAA               TATCA ATAT TGATA                TTAGTATACTATTAC  56 253
         rho 1292931 .. 1292941 -  -5.4  -3.50437   ATTAAGAATATAATA                 GAAC ATA GTTC                 ATGTATTACCAAAAC  59 228
ERWE_CDS_08070 1290618 .. 1290635 -  -5.7  -3.89971   TATAACTATATTAAA             TATTACA GAGA TGTAATA              TTACTAAAATATTAT  63 390
ERWE_CDS_08050 1287107 .. 1287120 -  -2.5  -4.48483   TATAACAAACATAAA               TTTTA TACC TAAAA                ACTAATTACCTATGT  54 72
        thiG 1286073 .. 1286084 -    -3  -2.77232   AGATATGCAATATTA                TACT TGCA AGTA                 TCACATTTTTATAAA  41 92
        gltX 1282481 .. 1282498 -  -4.1  -3.85864   CGACGACCACAACAA             CATGAAC TAAT GATCATG              ACAATACATATAATA  54 280
ERWE_CDS_08010 NONE
ERWE_CDS_08000 1276508 .. 1276521 -  -2.5  -3.76884   ACATAGCAGCAATAA               TATTA CGAC TAATA                ATCTGATTATTTTGA  47 318
        xseB 1272191 .. 1272202 -    -3  -5.15969   CTTCAATGCAAAAAA                TTTG ATAG CAAA                 ATAACATTTCATATA  66 346
ERWE_CDS_07950 1270038 .. 1270052 -  -5.8  -3.53597   ATAATTATAATAACA               GAAAAA TTT TTTTTC               ACATGTGAATTATAT  59 226
        fabD 1254111 .. 1254123 -  -6.3  -3.22491   AAATTTGAGCATTAA                GTATG ATA CATAC                TAAAGTATATTATTA  61 145
         tmk 1253382 .. 1253394 -  -2.7  -3.63875   TACTAAAAAATAAAC                CATAG ATG CTATA                TTCATTTCACAATGC  45 32
         bcr 1252087 .. 1252113 -   -14  -5.30686   AAGAGTTATAAAAAA         CATATATCTACT TTA AGTAGATATATG         TTTTTTATTATAGTA 100 41
        secB 1250182 .. 1250194 -  -4.1  -4.06687   ATCCTCTATAAATAA                GACTT ACT AAGCC                AGCTTTAAACATTAT  56 30
ERWE_CDS_07820 1248984 .. 1249004 -  -5.6  -3.65554   TTATTTAAGAAAAAC            TCTAAAAT GATAA ATTTTAGA            TATTACTCAAGTATC  61 437
ERWE_CDS_07800 1244025 .. 1244035 -    -4  -3.22886   AGTTCACACAACATA                 GTTT TTC AAAC                 ACAGCAACCATTACT  50 417
ERWE_CDS_07780 1242441 .. 1242455 -    -5  -4.26693   CCAAATAAACAATAA               GTAAGC CAC ACTTAC               AAGAAGCCATCTATA  63 405
ERWE_CDS_07740 1236586 .. 1236596 -  -2.6  -4.00512   CCTCATAACAAAATA                 TATT AAT AATA                 TTATAATATGAAGTA  49 196
ERWE_CDS_07730 1233275 .. 1233304 -  -5.9  -2.63823   AACGCACACAATTTA       TCATTAACATATT AAAT AATATGTCAGTGA        TAGATCTATAAACTA  57 31
ERWE_CDS_07720 1230797 .. 1230811 -  -6.4  -2.94168   AAGATACAAACATCA               GAGCAA TTA CTGCTC               ACCATATTCAGAATT  61 264
ERWE_CDS_07710 1229818 .. 1229831 -  -3.9  -4.46976   ATTAACAAACATAAA               GTAAT CACA ATTAC                TCATGATTTATTTAC  60 150
ERWE_CDS_07700 1228710 .. 1228722 -  -4.9  -3.87112   TAATCAATAATATAA                GTTAT ATG ATAAC                TATGAACTAACAAGC  59 174
ERWE_CDS_07690 NONE
ERWE_CDS_07680 1227095 .. 1227105 -  -5.4  -2.81133   TATTTACTGATTATA                 TTGC TAA GCAA                 AGATTTTAGATATGG  55 64
        rnhA 1217520 .. 1217531 -    -3  -2.65264   GCATCATTTATAGGA                TTGT CTGT ACAA                 CAACACCACAACTAA  41 73
ERWE_CDS_07630 1214302 .. 1214315 -  -3.9  -4.88288   GAAAATAATACAAAA               TGATA ATCT TATCA                GCTGTACAATCGAAT  65 222
        pyrH 1211170 .. 1211182 -    -2  -3.01041   AATCTTAATTATATA                TTGT TGTAT ACAA                ACCACCACCACAGAT  40 2
         frr 1210140 .. 1210152 -  -6.3  -3.48465   TAATACCAAAACATA                CACAT AAT ATGTG                TTATATAAACAACAA  63 445
        cdsA 1207852 .. 1207862 -    -4  -5.48825   TACTATTCAAAAAAA                 CATA TAT TATG                 TATTTAAAAAGAATT  73 21
        pyrH 1206829 .. 1206842 -  -2.5  -4.86861   TAATAAATAAATAAA               TTATT TTAA AATAA                TTACTTTATTAGTAA  58 408
ERWE_CDS_07580 1205225 .. 1205239 -  -2.2  -5.44198   AAGAAAGAACAAAAA               TTCTAA ATA TTAAAA               CTTTTCTTACTATAC  65 441
ERWE_CDS_07570 1202043 .. 1202055 -  -3.5  -3.19157   TAGGAACCCTATTAA                TAAAA TCC TTTTA                CACAAATATAAAAAT  46 46
ERWE_CDS_07550 1200777 .. 1200787 -  -2.6  -4.87807   TTAATATATCAAAAA                 TTAA AAA TTAA                 AGTACTACACTTACA  58 400
ERWE_CDS_07530 1197745 .. 1197758 -  -2.5  -4.56187   CATAACTAAAAAGAA               TATAA AACG TTATA                CAGATTTTTCATTTA  56 272
ERWE_CDS_07520 1196862 .. 1196878 -  -9.5  -3.49295   CACTAAAAAAATAAC              TTACCTC ACT GAGGTAA              CAAGCATAGAATCAA  80 274
ERWE_CDS_07510 NONE
ERWE_CDS_07500 1193870 .. 1193893 -  -8.4  -3.42241   AATATACACTGACAA          TTATATTCTA TTTT TAGAATATAA           ACATATGCCCTTCTC  75 456
ERWE_CDS_07490 1191311 .. 1191333 -  -5.7  -3.28988   TACAAGAAATATATA          CAACACATGA TAAA TCATG-GTTG           ACAAATTTAAAGATA  57 515
ERWE_CDS_07480 1189859 .. 1189870 -    -3   -5.3798   TAATAACAATAAAAA                CTAA TTAT TTAG                 ACCAATTAACAGGAT  69 324
ERWE_CDS_07470 NONE
ERWE_CDS_07460 1188105 .. 1188129 - -13.1  -3.14211   ATGCTTTTTTAGTAA          TATCATAGGAT TAG ATCCTATGATA          TTAGGAAATTTCAAA  93 492
ERWE_CDS_07450 1186828 .. 1186838 -  -2.6   -4.6038   TATAGTAAACTAAAA                 TTTA CCT TAAA                 TAAAACATATGTAAT  56 147
ERWE_CDS_07440 1184161 .. 1184174 -  -3.9  -4.75934   TAAAAAATAAAATAA               TAGTA ACCC TACTA                AGTTATATTCTAAAA  65 483
ERWE_CDS_07430 1181307 .. 1181318 -    -3  -3.80068   ATATAAATAAACTAA                TATC AAAT GATA                 ATCTTTTACTATATT  50 58
ERWE_CDS_07420 1177009 .. 1177030 -  -3.8  -2.80056   AGTATTTACCTAAAT           CACATCAA ATCATA TTAATGTG            CATTACATTTACTGT  44 18
ERWE_CDS_07410 1175025 .. 1175066 - -16.3  -3.63515   CTGTATTTGCAACAA TTTTACATAATGTAGTAGT ATAT ACTACTACATTATGTAAAG  GCTGTGACCTGATGT 100 170
ERWE_CDS_07380 1168083 .. 1168093 -  -5.4  -4.51743   CTAGTACTAAAGAAA                 GTGA AGG TCAC                 ATAACTGATACATAT  69 409
        purC 1162659 .. 1162671 -  -4.9  -3.06796   TTTTACTGTAGTTAA                TCTAA ATT TTAGA                AGTTATAAAACGGTA  53 199
        cspA 1159302 .. 1159312 -  -2.6   -2.6342   GCCTAAAGGAACCTA                 TATT TAG AATA                 TTTGTAAAAAATAAA  39 104
        ntrY 1156977 .. 1156988 -  -4.4  -3.62348   AATTCTATATAAATA                CATC AATA GATG                 GCTAAAAATCTGTGT  55 118
         rnd 1154983 .. 1154997 -  -4.3  -4.68908   TGTACTCAAAATAAA               GGATT TTTAT AATCC               TATATAATCTATATA  62 303
ERWE_CDS_07240 NONE
ERWE_CDS_07230 1143436 .. 1143450 -  -2.2  -2.72761   TAAAATATTACATGA               TAATCA AGT TAATTA               TTTTATCTTATCAGA  38 86
        rpsF NONE
        rpsR 1142726 .. 1142738 -  -2.7  -2.87146   CTCCTTGAGAATAAC                TGATA ACA TACCA                ACCTATAACATAAAA  39 43
        rplI NONE
        glyA 1140777 .. 1140787 -  -2.6  -3.59698   TTATTTTATAGATAA                 TTAA ACC TTAA                 AAGTATCCGTCAATT  45 15
        cyaY NONE
        msbA 1138439 .. 1138451 -  -4.9  -3.68435   TGTCTCAAAACAACA                GTAAT TGT ATTAC                CTAAAAACTTATTAC  57 69
        sdhA NONE
        sdhB 1133866 .. 1133879 -  -5.3  -4.74285   ATCGATAATATAAAA               GGTTT TTAA AAACC                ACTAACACTTATAAG  70 395
        thyX 1131207 .. 1131218 -    -3   -4.4084   AATTACACATTAAAA                TTAG TATG CTAA                 AAATAATTGTAAAAT  56 437
         bcr 1128639 .. 1128653 -  -8.6  -3.01125   ACTTTTGATAAATTA               CTGTCA CTG TGACAG               ATTACATAACAAATG  73 476
         gmk 1119910 .. 1119922 -  -4.9  -4.76087   TACATAATAAATAAA                GAATA CCT TATTC                CAAATAATGTATAGG  70 427
        folD 1117572 .. 1117584 -  -3.5  -3.87925   AAGTACTAAATATAA                TTTTT TCA AAAAA                ATAATGTAAGGAAAC  52 404
        cycM NONE
ERWE_CDS_07040 1114071 .. 1114084 -  -5.3  -3.37915   TGTTACAAAGCAATA               TGCTA TTTA TAGCA                AACAAATAAGAATTT  56 243
ERWE_CDS_06990 1104622 .. 1104632 -  -2.6  -4.56358   GACATTCACATAAAA                 TTAT AAC ATAA                 TTTTTTTTCATAGAA  56 438
ERWE_CDS_06970 1100228 .. 1100240 -  -3.5  -4.22009   ACTATCTAATAGAAA                TTATA TAA TATAA                CCACTCGGTAAATAC  56 282
        gshB 1098452 .. 1098462 -  -2.6  -4.15366   ATTGAAAGAATTAAA                 TTAT AAT ATAA                 AAAACATGTACATAT  49 70
        ftsQ 1096063 .. 1096081 -  -4.6  -3.83347   ATACTGCAAACACAA             TGTACTCC TTT AAAGTACA             CCTCATAATACTACC  57 241
        ntrX 1094277 .. 1094289 -  -6.3  -2.55585   GGTTAAAATACACAT                TCTTG CAA CAAGA                TGAAGAAAATACAAT  57 346
        xerC 1090668 .. 1090683 -  -7.6  -3.16935   AAACATCTTGAGCAA              TGAGGA ATCT TCCTCA               AGTATTAAAAATATA  67 500
ERWE_CDS_06890 1086594 .. 1086609 -  -3.3   -3.6993   AATCTACTAAAAAAC              TGGTT TTATTT AACCA               TATAAACATTTCTAC  48 148
ERWE_CDS_06860 1082722 .. 1082746 -  -2.3  -4.84921   CATAATAAAAAATAA          CTAATATAACC TAT AATTATATTAA          GAGTGATTTCATAAA  58 34
ERWE_CDS_06850 1081792 .. 1081812 -  -3.4  -3.58905   AGCGTTCATATATAA            TATTAGTT ACCTA AACTAACA            AACTAAAGTAGCATA  50 188
ERWE_CDS_06780 1067410 .. 1067430 -  -4.1  -2.66291   CATATACTCAGAGTA            TGAATTCAT TAA ATAAACTCA            AGTTTTATAGTATAT  45 518
        purQ 1061998 .. 1062012 -  -2.8  -5.87996   GAAGTAATAAAAAAA               TCCTTA TTA TTAGGA               GCTACTTCTATTATC  85 523
        groS 1060920 .. 1060936 -  -2.4  -3.87355   CAATTGCAAAAAAAC              TATATT TATTT AATATA              CTAAATACAATTTAT  47 40
        groL 1059150 .. 1059167 -  -5.6  -2.69246   CATAAACGTACAGGA             GGAAGT AAACAA ACTTCC              TCCATATAATATTAA  54 56
        clpB 1053134 .. 1053146 -  -4.9  -3.18094   AAAAGAATTATTTAA                CATAA AGT TTATG                AATTATTCATTATTA  54 436
        pepA 1046906 .. 1046928 -  -4.3   -2.7709   AATCAAGATACATTA           CTTTACTTA AACTA TAAATAAAG           AAGCAACAACTAATG  45 35
        purN 1045800 .. 1045823 -    -9  -4.27519   ACTTGATAATACAAA          TATGATAAGC CTAG GCCTATCATA           ACATTTAATGATATT  84 334
        lipB 1044996 .. 1045025 -  -3.7  -3.97947   CTCACTTATCACAAA       TAGTACAAATACT TAAA AATACCTGTACCA        GTCTTGTCACACGTT  54 82
        fumC 1039118 .. 1039128 -  -5.4   -3.4252   TTCTACTGATTATAA                 CCAT ATA ATGG                 AAGATGTCAATATTA  59 87
ERWE_CDS_06630 1038265 .. 1038275 -    -4  -3.70033   TATTAATAGATATAA                 GAAA GAA TTTC                 CAAAAACCACTAAAA  52 510
ERWE_CDS_06610 1031453 .. 1031483 -  -3.4  -4.31895   ACACATAGTAATAAA       TTTCAGTTATATTT TAC AAATACCTCTGAAA       TTATATCTCAGTTAT  56 196
        aprD 1026211 .. 1026256 - -11.7  -4.36554   TACGATGATAATAAA TTTAATT-GATAAGAAAAATTC TCT GAATTTTTCTTATCTAATTAAT ATTTTCAACTCTAAC 100 444
         qor 1024008 .. 1024026 - -11.8  -3.20207   AATACTATTTAGTAA             GCAGCATA TTT TATGCTGC             TATTCATATAAACAT  87 448
ERWE_CDS_06550 1020319 .. 1020344 - -10.7  -2.88023   TTAGTACTACCAAAT         TAACTTTTACA ACTA TGTAAAAGTTA          GGATCATACCATATA  83 85
ERWE_CDS_06540 NONE
ERWE_CDS_06530 1019094 .. 1019105 -    -3  -3.65996   TCCTACATACAAACA                GTTA TAAC TAAC                 ATTTACAGTTTTTAG  48 59
ERWE_CDS_06520 1016506 .. 1016519 -  -2.5  -3.92869   AATACATATACTAAA               TTTTA CAAC TAAAA                ACCCAACATCAAAAT  47 393
ERWE_CDS_06510 1015325 .. 1015339 -  -4.4  -3.37912   TATTTACAGATAACA               TTATTT ATA AAATAA               ACAGGTAACCAATAC  53 150
ERWE_CDS_06500 1011792 .. 1011808 -  -5.9  -2.63234   TAATATGAGAACTCA              TGGATAC CTT ATATCCA              ATAATAAAATTCAGA  57 94
         tuf NONE
        rpsJ NONE
        rplC NONE
        rplD NONE
        rplW NONE
        rplB NONE
        rpsS NONE
        rplV NONE
        rpsC NONE
        rplP NONE
        rpmC NONE
        rpsQ NONE
        rplN NONE
        rplX NONE
        rplE NONE
        rpsN  994884 ..  994896 -    -2  -2.56432   TTTAATATTACCAAC                TTGA TTTAG TCAA                ACCAGGTATTTGTCC  37 5
        rpsH NONE
        rplF NONE
        rplR NONE
        rpsE NONE
        rplO  992498 ..  992508 -  -2.6  -3.71607   CTAAGATTACCTAAA                 TTTA TAT TAAA                 AATGTTATTTTGATT  45 30
        secY NONE
         adk NONE
        rpsM NONE
        rpsK NONE
        rpoA NONE
        rplQ  988098 ..  988111 -  -3.1  -3.61371   AAATCTCACTTGAAA               CAGCA TTCA TACTG                AATAAACACACTTAA  48 56
        pheT  985237 ..  985251 -  -4.3  -3.01309   ATATAGAGAAGGACA               GATGT ACTCA ACATC               AAAACGCTCTAAAAC  47 463
       comEC NONE
        ubiA  975623 ..  975633 -  -2.6  -3.52678   AATTTTTCACAAACA                 TTAT CTC ATAA                 TCCTACCAAGCAAAG  44 15
ERWE_CDS_06070 NONE
        dapB NONE
        pstB  973428 ..  973438 -  -5.4  -3.02166   CTCCTAACCAAATTA                 GCAA TTA TTGC                 CTATATTAAATACAA  56 89
        rpmF NONE
        plsX NONE
        fabH  968676 ..  968686 -  -5.4  -3.80174   ATACTCCTATAATAA                 CATG AAC CATG                 TTTAAGTATAATTAA  63 460
ERWE_CDS_05980 NONE
ERWE_CDS_05970  962210 ..  962224 -  -4.4  -3.09327   GTATTTCATTTAATA               TTATAA TAC TTATAA               AAACTATTAGGAAAA  50 453
        thio  959682 ..  959698 -  -3.7  -5.34055   ATAAACACTAAAAAA              TGCTATA TAA TTTAGCA              TGTCATCTTGAAGTA  71 245
        nrdA  952283 ..  952295 -  -2.7  -3.13191   TCTACAACACACATA                TATGT AAT ACACA                ACTAGAGAATATTTT  41 311
ERWE_CDS_05910  951228 ..  951245 -  -3.5  -3.84346   ATACGTAAACAAAGA             TCTAGTA TAAC TACTAAA              AAAATAGTACACATG  52 508
ERWE_CDS_05880  944971 ..  944981 -    -4  -2.70994   TTAATTTTATATAAT                 TTAC ACA GTAA                 CATAATAATACATAT  45 46
        tktA  942741 ..  942755 -  -2.9   -4.5852   CAATTTAAAGCAAAA               TTACA ACAAA TGTAA               TATAGAACAGCAATC  58 198
ERWE_CDS_05830 NONE
ERWE_CDS_05820 NONE
ERWE_CDS_05810 NONE
ERWE_CDS_05800 NONE
ERWE_CDS_05790  930680 ..  930691 -    -3  -3.40522   ATCCTTTTATTATAA                TTTG ACAC CAAA                 TTTACACCTAAAACT  46 164
         rne  928852 ..  928862 -  -2.6  -3.52906   TATAAGTTCACACAA                 TTTA TAT TAAA                 TATGCGAAAATATAC  44 21
        dnaK  926637 ..  926654 -  -5.6  -3.06636   AAGAACAAAAAAATC             TTACGG AGGAAA CCGTAA              TTGCCGCCTATGCTC  56 217
ERWE_CDS_05760  925769 ..  925793 -  -6.5  -2.81905   ATAATACAGAAACAT          CATCCAGGA CAGAACC TCCTAGATG          GCTTACCAAGTCACA  61 376
        nuoM NONE
         ffh  916573 ..  916598 - -10.7  -4.68511   TTTAATATAAATAAA         TTTGTATCATA ACAA TATGATACAAA          GCTTACTAGCATTTA  95 463
         era NONE
ERWE_CDS_05670 NONE
ERWE_CDS_05660  913507 ..  913517 -    -4  -3.66844   GCTACACTTCAATAA                 GTAT TTA ATAC                 TAATGTATTACCACT  52 8
ERWE_CDS_05650  909088 ..  909111 -  -8.4  -3.57523   ATTAATAGAATAACA          CAATTTATAA AATC TTATAAATTG           AAATAAACGTCCCAT  77 524
ERWE_CDS_05630  906353 ..  906373 -  -5.5  -3.97388   ATAGGGTATCATAAA            CTATTGTTA TTC TATCAATAG            TAGAAAAGAACACTT  65 232
        priA  902969 ..  902980 -  -4.4  -2.73443   GTAGTACTATATAAT                CTGT TGAT ACAG                 TAGTATTCATATTTC  48 249
        pccA  893229 ..  893260 -    -6  -2.87621   AACAACATAATATTA      TTACCTAATTATAG ATAA CTATATTTAGGTTA       TTACAGTATTAAGTG  58 199
ERWE_CDS_05570  889011 ..  889033 -  -5.7  -3.80174   ATATTCCTATAACAA           CATATCATG AATTA CATAATATG           TAATACTTATTAATC  63 35
ERWE_CDS_05560  887262 ..  887287 -  -4.9  -3.25358   TTAATAAAAAGTAGA         GTAATTAATAC ACTT ACATTAATTAC          TATAACTAATATAAA  54 324
        lipA  885105 ..  885115 -    -4   -4.4715   TTGTAATTCAGAAAA                 TTAG ATA CTAA                 AATAAGGCTATTTAT  60 503
        sodB  880705 ..  880721 -  -3.1  -4.12474   AAGTAACAATAACAA              TTTAATA AAA CATTAAA              TCAGAATTATTTATC  52 276
ERWE_CDS_05520 NONE
       virB4 NONE
ERWE_CDS_05500 NONE
ERWE_CDS_05490 NONE
ERWE_CDS_05480 NONE
ERWE_CDS_05470  863435 ..  863451 -  -5.2  -3.54307   AAGATTGCCTCTAAA              TCTTCA GATTG TGAAGA              AGTTTCCCCTGTGAA  56 4
ERWE_CDS_05460  860534 ..  860551 -  -4.3   -3.3516   GATTAACAATTAATA             TAAAAAA TAAT TTTTTTA              TTCACATAATAATTT  48 451
        engA  851805 ..  851817 -  -4.9  -3.39301   ATTACAAACAATATA                TCAAT GAT ATTGA                AAAATATTCGTTAAC  56 188
ERWE_CDS_05390 NONE
         lpd NONE
ERWE_CDS_05370  844543 ..  844556 -  -3.9  -3.78168   AAAAACATGCAAGAA               GTTTT TCAA AAAAC                ATGTAACTATATAAA  54 41
        infA NONE
         maf  843359 ..  843369 -  -2.6   -4.1043   TGTAAATACTATAAA                 TTAA TTA TTAA                 TATATCAATATTATG  49 75
        rpsB NONE
         tsf  839991 ..  840002 -  -4.4   -4.8622   TGTTTCAACTAAAAA                GTCA AGTT TGAC                 CTATATGAACATACT  68 109
ERWE_CDS_05320 NONE
        znuB  838465 ..  838479 -  -4.4  -3.13258   AAGATATTTAATATA               TAATTT AAA AAATTA               AGTATTTATTTTAAA  50 57
ERWE_CDS_05300 NONE
ERWE_CDS_05290  836850 ..  836871 -  -6.1  -3.21144   AATAACAAAATTACA           TTATTAATA GAAT TATTAATAA            ATCATCTAAAAACTA  61 372
        petA NONE
        petB NONE
ERWE_CDS_05260 NONE
ERWE_CDS_05250  834092 ..  834109 -  -4.3  -3.61239   CACAGCTATATACAA             TATTAAT AAAA ATTAATA              AGAAAAACACTGAAG  52 63
ERWE_CDS_05240  831476 ..  831492 -  -2.3  -6.19443   TATATTAAAAAAAAA              TTATTGT AAA ACAAGAA              ATACTTTAAGATTTA  78 333
ERWE_CDS_05230  829736 ..  829746 -    -4  -5.77632   AAAATTATAAAAAAA                 GTTA TAC TAAC                 TCAACGTTAAGAGCA  78 104
        dnaQ  828378 ..  828398 -  -8.5  -3.81461   AAACATCAATTCAAA            TTAATACTT ATA AAGTATTAA            GGAAAGTAAATATTA  79 175
ERWE_CDS_05200  825352 ..  825375 -  -8.4  -2.80016   ACAAAAAATACCAAC          TTCTATATAT AATC ATATATAGAA           TAGTAGATAGTTTTT  72 368
         lpd  821722 ..  821739 -  -5.7  -4.65078   ATATTGCTAATAAAA             TAGAATT ATTA AATTCTA              CATTTGATAAAAAAA  73 420
        argS  815434 ..  815444 -    -4  -3.56837   TTCCAAATATCATAA                 TAGT ACC ACTA                 GTTGCTTTTGATAAA  53 338
        ileS  810496 ..  810510 -  -5.8  -3.75686   TCAAGAAAATTATAA               CTTTTT AAT AAAAAG               AGTTAAATTTCTATC  61 5
        mraW  807441 ..  807455 -  -4.2  -2.52138   ACTGACACTAAAACC               CACACT TAA AGAGTG               TAAATAAATATAGCA  45 461
        rplU NONE
        rpmA  802953 ..  802963 -  -2.6  -4.16259   ACACAACTATATAAA                 TTTT ACT AAAA                 CATTAATACAATTGG  51 129
        nuoF  801067 ..  801081 -  -4.2  -3.63569   TTAATCCTTTAACAA               TTGCAG TCT CAGCAA               TACTCACAATTATTA  52 493
        nuoJ NONE
        nuoK NONE
        nuoL NONE
        nuoM  796217 ..  796229 -    -2  -3.73122   CATAATAATCTCAAA                TACT ACTAA AGTA                TAAGTTTCTTAACGA  45 8
        nuoN NONE
         dxr  793456 ..  793470 -  -4.4  -3.95554   TTATCTAATAAAATA               TTAATA AAT TATTAA               AAATCTATATACATC  57 121
ERWE_CDS_04960  791094 ..  791104 -  -5.4  -3.44284   GTTTTACTAATAACA                 GCAT TAA ATGC                 CATTAACTAATTACT  59 308
        ispG NONE
        tatC  788415 ..  788425 -  -3.2  -3.15985   ACAAGAGATTTAATA                 CCAC AAT ATGG                 ATAAAAATACTTTAT  43 69
ERWE_CDS_04930  785201 ..  785212 -  -5.8  -4.56358   GATACCTAGATAAAA                CTGC GATA GCAG                 TCTATATTATAAACA  71 64
        nusA NONE
        infB NONE
        rbfA  780157 ..  780181 - -11.7    -3.182   TTGAAATAGTTAATA          TGTTATTCAAA ATA TTTGAATAACA          TGTAAGAATGATTGT  87 466
        clpA  776130 ..  776157 -  -8.8    -3.524   TAGGTATTTATAGAA        TATTAAATTAAT CAAT ATTAATTTAATA         AAATAAATAATATTA  75 154
ERWE_CDS_04870  773129 ..  773145 -  -6.7  -3.52079   TAATAGGTTAGATAA              TATGTAT CCT ATACATA              ATTCTCAAGAACCCA  65 519
        atpD NONE
        atpC NONE
         tal  764300 ..  764310 -    -4   -3.1829   AGACGACCATTAATA                 TACA CCA TGTA                 ATTTTCTCATATAAT  48 329
ERWE_CDS_04780  763931 ..  763945 -  -2.9  -4.15881   AAATACTATAAAGAA               TAAGT TACCT ACTTA               TTGTACAATATAACC  54 100
        hemF  762669 ..  762689 -    -4  -2.94622   ATATAGAGCTACATA            CAAAACCT TAATC AGGTTATG            TAACAAAAATATCAC  46 223
        rmuC  757037 ..  757050 -  -5.3  -4.26871   TAAGTTACTAATAAA               GGATA TTTA TATCC                ATCACCTATAAAAAC  63 106
        engB NONE
        argB NONE
        pccB  750861 ..  750876 -  -4.8  -3.07816   TTCTTATTTACCTAA              TAGTAT TAAC ATACTA               TAAAAATTAACAAAC  50 224
ERWE_CDS_04680  748055 ..  748065 -  -5.4  -3.00418   TACCTACTAAATAAC                 CTAC TTA GTAG                 TATTTTAAAATATAC  56 506
ERWE_CDS_04580  732169 ..  732179 -  -5.4  -4.57791   AACTAAATAAAATAA                 CAAC TTT GTTG                 TACCATCTATGGTTT  71 344
ERWE_CDS_04570  731114 ..  731135 -  -2.3  -5.74684   GAAGAAAAAGAAAAA           CCTAATAAG TTAT CCTATTATG            ACAGAAGATATTGTC  71 21
ERWE_CDS_04550  729142 ..  729152 -  -2.6  -2.59686   CTATATAGCAATCTA                 TATA TGT TATA                 CAATTAATTAACAAT  39 48
        fadB  727675 ..  727687 -  -4.9  -2.57877   TCCACAAAAACAATT                TGTAA TTT TTACA                TGCTATGATGAGTAC  49 216
ERWE_CDS_04510 NONE
ERWE_CDS_04500 NONE
       gltX2 NONE
        nuoH  721818 ..  721834 -  -5.9  -3.55907   GAATAAAACCTACAA              CACTAAA TAA TCTAGTG              TCATTACAAATTCAT  63 3
        nuoH  721049 ..  721059 -    -4  -4.11216   GGTTCATCTTTAAAA                 TAGT AAT ACTA                 TTATTTTGTTTTATA  59 357
        pyrB  713789 ..  713800 -    -3  -3.89301   AATTTATAGAAAATA                TAAC GCTA GTTA                 GTATATATAAATGGA  50 236
        truA  712555 ..  712584 -  -7.4  -2.87564   TTATTCTTTGATATA       TTGTT-GCATATG ATATA CATATGCTAACAA       CAACAAATTCGATTC  66 183
ERWE_CDS_04290  698771 ..  698782 -    -3  -3.31208   GCGTACAACAATATA                TTGA GAAA TCAA                 TGTGTTATAGGCTAC  45 45
ERWE_CDS_04280  697739 ..  697749 -  -2.6  -3.27298   GCTGGGAATCATGAA                 TAAT ATG ATTA                 ATTGCTGTAGTGATT  42 251
ERWE_CDS_04250  695229 ..  695249 -  -8.5  -2.53271   CCAGCCTTACAATAT            TAGTTTAAT AAT ATTAAACTA            CCAATTAATGAAATT  71 453
ERWE_CDS_04220  691667 ..  691677 -  -2.6  -3.92963   CAATAAGTATAATAA                 TTAA CTA TTAA                 ATATATACTTTATAA  47 86
        ksgA  685947 ..  685984 - -10.3  -2.80493   TTTTCAACACATAAG   TTACTTATAAATATTGA GTAA TGAATATTTATAAGTAA    TAAATTAACCTATTA  79 126
        rpoH  670234 ..  670258 -  -4.5  -4.24294   AGCAATTATTCAAAA          CATTATTTA TATTACT TAAATAATG          TTTTATTAAATTATG  61 121
ERWE_CDS_04070 NONE
ERWE_CDS_04060 NONE
ERWE_CDS_04050 NONE
ERWE_CDS_04040  666936 ..  666946 -  -2.6    -4.788   AAACTAACTTAAAAA                 TATT TAA AATA                 GTAAATGATTTATAT  58 40
ERWE_CDS_04030  666295 ..  666309 -  -4.4  -3.88618   AATAGAATTATTAAA               TATATT AAT AATATA               GAATAATGTTATTGA  57 50
ERWE_CDS_04020  665471 ..  665481 -  -2.6  -5.75342   CTGTGTTAAAAAAAA                 TATA AAT TATA                 TAATTTGTAAAAATT  72 353
ERWE_CDS_04010  663211 ..  663221 -    -4  -2.79209   TAAGTATTAATATTA                 CAAT AAT ATTG                 TGTATTTAAGGTGAT  46 462
ERWE_CDS_04000  662022 ..  662062 -  -7.1  -6.32216   ATAGAGAAAAAAAAA  GATATTTCATATTAATCAT ATA ATGATAAGAATGAAATATC  TAACTTTTATAATAA 100 281
        bioA  660477 ..  660487 -  -2.6  -4.19307   GATATAAAGTATAAA                 TATA ATA TATA                 TAGAAATATAAAAAC  51 211
ERWE_CDS_03980  658792 ..  658823 -  -5.4  -2.89116   AATACAGAACATAAT      CAATAAATTTATAA TTGA TTATTAACTTATTG       TATTTTATATACATT  55 52
        fabG  653713 ..  653732 -  -4.4  -2.89971   GCATGACATATTATA            GATATTAA CACA TTAACATC             CCTCCATTAACGTGT  49 10
ERWE_CDS_03950  652653 ..  652670 -  -5.7  -4.61868   TATTTATATAGAAAA             TAGATTA CGAA TAATCTA              GGAAAAAGTAGATAG  71 231
ERWE_CDS_03940  650421 ..  650438 -  -7.1   -3.7948   AACTATATTAAAATA             CAAGTTA ATAT TAACTTG              AATAACATTGATTAT  71 474
        argG  642259 ..  642279 -  -3.4  -4.61852   AATAGTAGAAATAAA            TTAAGATT TTTTT AACCTTAA            AGAATTAACTTTTAT  60 5
ERWE_CDS_03850 NONE
        lepB NONE
        nuoI  631053 ..  631064 -    -3  -4.24413   GTTATGAAGAAATAA                CTAA CATG TTAG                 GTTTTATAATATATG  54 241
        gatA NONE
ERWE_CDS_03770  619663 ..  619673 -  -2.6   -4.4727   TTAAGAGGTAGAAAA                 TAAA GAA TTTA                 GAAATTACAAGATTA  54 310
        prfB  618023 ..  618041 -  -6.2  -3.53012   TTCTTGCTTTGTAAA             TAATAAAA TCA TTTTATTA             ATGTTGCTGGTAGTT  63 39
ERWE_CDS_03740  612709 ..  612719 -  -5.4  -4.29981   TAAAGACAGTTAAAA                 CTAC ACT GTAG                 TATATATATTTATGA  67 441
ERWE_CDS_03730  610153 ..  610192 - -13.2  -3.74251   TATATTTGTATTAAA  TTATACATGATACTGTAA AAAA CTACAGTATCATGTATAT   TGTTTTTAAAATAAT 100 279
ERWE_CDS_03710  607403 ..  607427 -  -5.9  -3.81019   ATAAATAATACATAA          TTTATAATAAG AAA CTCACTATAAA          TCTACTATTGCTTTT  67 423
ERWE_CDS_03690 NONE
ERWE_CDS_03580  589280 ..  589290 -    -4  -2.81584   ATATTAGTTAATAAC                 TTAC ATT GTAA                 TTAAGTATGTCATAT  46 130
        ppiD  587080 ..  587090 -  -2.6  -2.87003   ATTAGTAAAAATGCA                 TTAT ATA ATAA                 ACTAATATTTATGAG  39 97
        tsaA NONE
        trxB  582027 ..  582040 -  -5.3  -4.43213   TGTAACAGATTAAAA               TCCTA ATTT TAGGA                GTTTATGTTTTCTAA  66 378
ERWE_CDS_03520  578536 ..  578553 -  -5.7  -2.73104   TTGAAAATATAATAC             TACTATT GCCA AATAGTA              CTGTAAATAATCTAA  54 83
        proS NONE
        acpS  575984 ..  575997 -  -3.9  -4.84359   TCATCGTTAGAAAAA               CTTTA AGTT TAAAG                AAAATATTTTGTTCA  65 398
ERWE_CDS_03490  574001 ..  574025 -  -5.7  -2.94199   TAGGTACGAATTAGA          TGTCCTTACCA AAA TGCTAAGGACG          AGAAAATCATTAAAT  55 98
ERWE_CDS_03480  573262 ..  573288 -  -3.9  -2.87931   CTGATGCTTCATATA         TATTACAACAT GTAGT ATTTTGTAATA         TGCAGTTATTATGAG  46 223
ERWE_CDS_03440  566748 ..  566760 -  -3.5  -4.65895   TTTTTCATTTAAAAA                TATTT AAA AAATA                TATTGTATTATATAT  60 117
        virA  564234 ..  564244 -  -2.6  -2.69259   GACTTATAATAAGAG                 TAAT TTG ATTA                 AGTATTTTGTTATGT  39 35
        cutA  563473 ..  563484 -  -4.4  -3.03587   AGAAAATTCAGAAAT                TGCT TAAT AGCA                 CGTATGACTGGTAGT  48 351
       nifR3  560846 ..  560856 -    -4  -3.82946   TGATTTTAAAGATAA                 TCAA TAT TTGA                 ATAATAGAAAAAAGA  54 41
        rpoD  557869 ..  557880 -    -3  -3.71649   TGTTTAAATGGTAAA                TACA GCTG TGTA                 TTAAACTAATAACAG  48 496
ERWE_CDS_03360 NONE
ERWE_CDS_03350  551646 ..  551658 -  -6.3  -2.78384   TTTGGTTTTATTATA                CTACT TTT AGTAG                TAACTATTATAAGTA  57 409
ERWE_CDS_03330  546393 ..  546407 -  -4.4   -3.8535   TAAGTGAAATAAAGA               TTTTAT TGC ATAAAA               AACATGTAGCTTAAT  57 399
ERWE_CDS_03300 NONE
ERWE_CDS_03290 NONE
ERWE_CDS_03280  536524 ..  536541 -    -2  -5.61277   TATAAAAAAAGAAAA             CACCTT GTTAAT AAGGTA              TTACAAGTAATTATA  68 250
ERWE_CDS_03260  534787 ..  534799 -  -2.7  -4.80453   CTATTATAAAATAAA                CATTA AGT CAATG                AGATAAGAATATATA  58 1
ERWE_CDS_03230  528929 ..  528945 -  -4.5   -3.8046   TGTAAAAACTTGAAA              TTTACAT GGT ATGCAAA              CCCTAAATTGTATTG  57 82
         psd NONE
        pssA  524996 ..  525017 -  -3.1  -2.50821   TCTGTAAACATAGAG           TTTATCATA TGAT TATGATATA            GCTAATCTAATCATA  41 36
ERWE_CDS_03200  523203 ..  523214 -    -3  -2.87931   TTGATTTTTTAGATA                TTGT TATA ACAA                 GTAAATATACTAACT  42 429
        yidC NONE
        ribH NONE
        nusB  519828 ..  519841 -  -3.9  -3.30867   TAATAAAAAATGATA               TTAAC TATT GTTAA                GTATAGTATGACTTT  48 12
        uvrA  516249 ..  516267 -  -4.6  -4.94902   TAATTATTATAAAAA             CAGGAAAT AAC ATTTACTG             TTAATTTTGTATGAC  70 497
        nuoA NONE
        nuoB  514930 ..  514940 -    -4  -2.80622   AGACATTGTATTATA                 GAAT ATT ATTC                 ATACAGTAAAGATTG  46 299
        nuoC  512745 ..  512758 -  -2.5   -4.3902   ATGATAAAAATTAAA               TAATA GTGG TATTA                CAAGTTTTATGATGT  54 408
ERWE_CDS_03060  502212 ..  502228 -  -5.3  -3.12595   GGGAATTATGCAATA              TTTAATA ATC TATTAAA              TGTGCTAATTATTTA  53 34
        rpoZ NONE
ERWE_CDS_03040  500831 ..  500845 -  -2.9  -5.12617   TAATTAGGTAAAAAA               GTTAA GTCCA TTAAC               TTTAATATATTATAT  63 224
        thiC  498921 ..  498934 -  -3.9  -2.55544   TCAGTATTTAATCGA               TTCAT TAGA ATGAA                AAGTTGTACATTATA  45 118
ERWE_CDS_03010  494541 ..  494558 -  -4.2  -4.00868   TTAGGTATAAGTAAA             CTTCTT GTATTA AAGAAG              ATAAAGCTAAAGTAT  56 99
        dnaX  492453 ..  492466 -  -2.4  -4.24397   ATAACTGAACATAAA               CCTA GGATAT TAGG                TTAGTTAAGATAGTC  51 289
        hupB  491869 ..  491880 -    -3   -3.8821   ATTATGCAAAAAAAC                TATC AGTT GATA                 ATATAGAATTACATA  54 278
ERWE_CDS_02960 NONE
         ssb  481239 ..  481253 -  -4.4  -3.59424   ACTATAGAATTAGAA               TATATT ATA AATATA               TATAGCTTATTTTAC  55 123
ERWE_CDS_02860  472487 ..  472516 -  -6.7  -3.01625   AAAATTATTAAAGCA       TATAATAATATCT GTTT AGATATTGTTATA        CATATGAATTAAGAA  62 61
ERWE_CDS_02850  469944 ..  469973 -  -5.3  -3.20929   AAAAGAGAGATTTAA       TATATAAAAAATT AGTA AATTTTTAATATA        TCCTATAAGTAACAC  54 105
ERWE_CDS_02840  468242 ..  468260 -  -7.6  -3.15638   AAAAGCCACATCTAA             TTTGTAAT GTT ATTACAAA             TATGTAATGTGACTT  67 66
ERWE_CDS_02830  466433 ..  466469 - -14.2  -3.98448   TATTAATAAATATAA    GTTACATTATTTAATA CTATT TATTAAATAATGTAAC    TTTTTAGTACTAGTT 100 35
ERWE_CDS_02820  464428 ..  464477 - -13.4  -3.53012   TTTTCTTGTTTTAAA GATTATGAAAATTGATATACACC ATTAA AG-GCATATCAATTTTCATAATC TTATAAAAGCCACAA 100 319
ERWE_CDS_02810  462055 ..  462065 -  -2.6  -4.20707   CGTTACTAAAAAATA                 TTAT GCA ATAA                 TGGGTACGTATTATA  51 240
        hemB  453804 ..  453815 -    -3  -3.24735   TACTTAAATACTTAA                CATA AATC TATG                 CATAACTAAGTTGTA  45 135
        nadE  450728 ..  450738 -    -4  -3.24709   TAAAATATTCAGGAA                 GTTA ACA TAAC                 AAAAACTATTGTTTT  48 405
ERWE_CDS_02750  450037 ..  450047 -    -4  -4.85599   TTTACGGTATAAAAA                 CTTA AGT TAAG                 CATTTACTAGTCAAA  65 384
ERWE_CDS_02730 NONE
        pkcI  445548 ..  445558 -  -2.6  -2.95476   ATGATTGATCATAGA                 TTAT CAC ATAA                 TATACTAGCTTAATG  39 239
        dapA  444475 ..  444499 -    -3  -2.94168   AACACACAAACATTA          CTATAATTAT GCTAT ATAATGATAG          CTTTAATTGAAATGA  42 49
ERWE_CDS_02700  442649 ..  442660 -    -3  -3.82946   TGATGTTAAATATAA                CTAT ATGC ATAG                 TAATGTTACTTACCT  50 463
ERWE_CDS_02680  436990 ..  437000 -    -4  -2.98942   ATGTTTGTAGATATA                 TTGT TTA ACAA                 AATTCATAATAGTTT  47 490
ERWE_CDS_02670  432537 ..  432554 -  -2.8  -3.07113   GATTATTCTATGGAA             TATACA AATGTA TGTATA              TTTTTTTATTAAGCG  41 80
ERWE_CDS_02650  429230 ..  429248 -  -2.5  -3.04799   TAGAACTTTTTAAGA             CAAAATT TTCTT AATTCTG             TAATACGTTATTAGT  41 96
        znuA  423925 ..  423949 -  -7.3  -4.60797   TGTTTAGATATAAAA          TTTATGTAGTC TTA GAATACATAAA          AACTCAGTTATATGG  79 331
ERWE_CDS_02580  420001 ..  420035 -  -6.9  -3.89346   TTGGTATTTTATAAA    TATGTTCTTAAAAAAT TGAT ATTTTTTAAGAA-ATA     TATATTTGCTTTGAT  71 114
ERWE_CDS_02570 NONE
        birA  416919 ..  416931 -    -2  -3.04398   TTGTTGCTTTAAAAC                TTGA TCGAG TCAA                TAAAAAATTTGTGTT  40 339
ERWE_CDS_02550  413886 ..  413898 -  -2.7  -5.21709   TCCTATATTAAAAAA                TTGAC CTA ATCAA                CGAAAATTTTTGTAT  63 493
ERWE_CDS_02540  412404 ..  412416 -  -6.3  -5.21709   TTCTATATTAAAAAA                TTGAC TTA GTCAA                CGAAAATTTTTGTAT  84 479
ERWE_CDS_02530  409611 ..  409627 -  -5.9  -5.10461   GTTAGGTAATAAAAA              TACTGAA CTA TCCAGTA              TAACATCATATTTAT  81 208
        purB  401613 ..  401625 -  -4.9  -2.88731   TTATATAATTAACTA                TTAAG TGC CTTAA                AATATTTGGCATTTT  51 425
ERWE_CDS_02450  392202 ..  392218 -  -2.3  -4.73613   GTACGATTAATAAAA              TAATTTC ATG GATATTA              GATGAAGATATTTGG  55 154
ERWE_CDS_02440  390471 ..  390493 -    -5  -3.58209   ATGAATCTATAAAGA           TTGATAAATA GGT TTTTTATCAA           GTAGCTATTCTATAT  57 366
ERWE_CDS_02430 NONE
        uvrD  388286 ..  388301 -  -3.4  -3.32514   TATATAATAAGTTAA              TATTTA GAAA TAAATA               CGTCTTATACATCTT  46 83
ERWE_CDS_02410  386976 ..  386989 -  -2.5  -3.15999   TTGGCATATACTTAA               TTTTA TTAG TAAAA                GATATTTTAGTTGTA  41 45
ERWE_CDS_02400  385416 ..  385436 -  -5.5  -2.94329   TATGTGTAACTAAAG            TTGTTATGT ATT ACATATCAA            ACTCTTGATATATGA  55 303
ERWE_CDS_02390  385072 ..  385084 -  -4.9  -2.57132   CTTTGTCGTTATAAC                CTATT TAT AATAG                TAAAAATTTTGCAGC  50 72
ERWE_CDS_02320  375373 ..  375394 -  -7.5  -3.11182   TTGTAATATAAAGGA           TGATTAAAT TATG ATTTAATCA            TATAATATATTAATA  67 395
ERWE_CDS_02310  374033 ..  374053 -  -2.7  -4.57482   TCATTTATAAATAAA            TATATAAAA TTG TTTTAAATA            GTATTAAAATAATTA  56 262
ERWE_CDS_02300  372856 ..  372868 -  -3.5  -3.41878   TGCTTGAAGTTATAA                TATTT TCT AAATA                AAGATGAATTGTTCT  48 133
ERWE_CDS_02290  369899 ..  369917 -  -6.2  -2.68947   TTGAATGAATAAGAC             TATAAAAA TTC TTTTTATA             TTTTTATTGTGCTGT  57 122
ERWE_CDS_02280  368019 ..  368032 -  -3.9  -2.71712   TGTTTTTTTGTAAAC               TAAAG TTGT CTTTA                TTAAGAACATTAATA  45 193
ERWE_CDS_02270  365862 ..  365872 -  -2.6  -2.57211   ATCTGTCTTTATAAT                 TATA TAA TATA                 CTGTTGGTATTTATT  38 294
ERWE_CDS_02260  362990 ..  363016 -  -8.2  -2.80622   ATATAGTTTATTATA         CCATAAGTATAT TAA ATATATTTATGG         GGCGAAGTGCAGTTA  69 333
        trmU  361112 ..  361122 -  -2.6  -4.03413   ATTTTTTCACAGAAA                 TATT ACT AATA                 CTGATTATTGGTAAT  49 246
        rpmG  358449 ..  358462 -  -5.3  -2.88069   CCCACATTAGAAGGA               TCTTC ACTA GAAGA                TGAAGAAACTATAGG  52 124
ERWE_CDS_02190  351519 ..  351546 -  -4.4  -3.86283   TTAAGTTATATTAAA        TTAATAGTAATA AAGA TATTATTATTAA         GAATATACATAATGT  57 500
        acpP  350890 ..  350901 -    -3  -4.12532   CCTGTCATAGATAAA                TAAC CTTA GTTA                 GTTTTGTCTGATAAT  52 19
        fabF NONE
         smf  348274 ..  348284 -    -4  -3.32966   ATATTTGATACAATA                 TACA TAT TGTA                 TTACTGTAAATTTTG  48 92
        argD NONE
ERWE_CDS_02120  340366 ..  340394 -  -9.7  -4.65078   AGACCTCTAATAAAA        CGCAACTCTCATA TGT TATGAGAGCTACA        TTGTGGATATTTTAT  88 37
ERWE_CDS_02090  335439 ..  335451 -  -3.4  -2.64293   TTTTTAACAGAACAT                TCTG TAAAC CAGA                TATATTGTATGAATT  43 146
        pgpA NONE
ERWE_CDS_01990 NONE
ERWE_CDS_01980  317994 ..  318009 -  -3.3  -3.45817   TCTTTAGAAGAAAAT              TATCC GGAACA GGATA               TATTTTATACTAGGT  48 234
        rpsD  314368 ..  314390 -  -6.4  -3.72592   AACTTTGAGTAATAA           TTGTAGGT TAAATAT ACCTACAA           TTTTGTTAAATTATC  67 273
ERWE_CDS_01950  313053 ..  313066 -  -3.9  -3.74077   TTTCATATATTGAAA               TACTA GACA TAGTA                TTACTTGTTTTAAAA  52 106
ERWE_CDS_01940 NONE
ERWE_CDS_01930 NONE
        thiD  310780 ..  310791 -  -2.2  -4.25283   AGTGCTGCATTAAAA                CGCA AAAG TGCA                 TCTTCTAGTAAGGGT  50 297
ERWE_CDS_01850  297737 ..  297757 -  -5.5  -3.38088   AATTGATGTAATTAA            CATATGATG TAT CATGATATG            TTTGTAATGCTTGTT  59 433
        argH  292749 ..  292765 -  -2.3  -3.58726   TGTCTCTATAGATAA              TTCTATT AAA AATGGAA              TTTTTTGTTAGCATA  45 218
        dhoD NONE
ERWE_CDS_01790  288404 ..  288418 -  -2.9  -4.31692   AATGTATTATTAAAA               TACTT TCTAG AAGTA               ATTTTACTATATGCT  54 294
ERWE_CDS_01770  286550 ..  286565 -  -4.8  -2.57274   GTGTAGAATGAAGAT              TATTAC TATA GTAATA               GTAGAATGTGTCAAA  48 253
        rnhB NONE
ERWE_CDS_01570  256221 ..  256234 -  -3.9  -3.23274   TTGTCTATAATGTAA               TTACT AGTT AGTAA                TCTACATATTCTATT  48 19
ERWE_CDS_01560  254732 ..  254748 -  -5.9  -2.72028   TTCATTAGAAAAATT              CAAGATT CGT AACCTTG              TGGTGTTAATGTTAA  57 37
        aprE  252882 ..  252894 -  -4.1   -4.1774   AATAAGGATAAATAA                GAGTA TAC TACCC                AATAGTAAAGAGCTA  58 83
ERWE_CDS_01530 NONE
ERWE_CDS_01520  247389 ..  247405 -  -4.5  -3.33214   ATTTTAATTATAATA              CTAATAA TCA CTATTAG              ATAGCTTATACCTTT  52 505
        sco2  246109 ..  246119 -  -2.6  -3.07113   TACTATTCTATTTAA                 TTAA GTA TTAA                 ATTAAAGATACTGCT  41 27
        sphX  244961 ..  244973 -  -2.7  -3.64162   ATTAATTATGTCAAA                TCCTT TTT AAGAA                ATTATGATTGTTATA  45 76
ERWE_CDS_01490 NONE
        sucC NONE
        sucD  242099 ..  242109 -    -4  -2.96152   ACATCAACTGATATA                 TTAC AGT GTAA                 CATGTGAAAAAATTT  46 387
ERWE_CDS_01450 NONE
ERWE_CDS_01440  235557 ..  235587 -  -2.1  -2.87548   AAGAATATGATGATA      GC-TATATTATTTT ATGG ATAATAATATAAGC       TTCAAAGTTCTTATT  39 36
         lpd  224846 ..  224863 -  -2.1  -5.32882   TATTATTATAAAAAA             TTACCTGT ATA ACA-GTAA             GTATGATAGAGAATA  65 103
ERWE_CDS_01370  224190 ..  224205 -  -3.4  -2.50935   ATCTTATGTATGAAT              TATATT AGTG AATATA               TAACTATGTATCTAT  43 389
        rpmI NONE
        rplT NONE
        pheS NONE
        ptr1  217752 ..  217764 -  -3.5  -3.69621   AGTTATAATGTTAAA                TTATA TTA TATAA                ATGAGGTTGATAATT  50 334
ERWE_CDS_01300  216954 ..  216965 -    -3  -3.63922   ATGTTTTTTAAAATA                GAAT GTTA ATTC                 TTCCTAATACTTTGT  48 280
        rpsP  214017 ..  214029 -  -2.7  -3.96068   TTATTGTAATAATAA                CATTA AAT TAACG                TGGCACTATAATTAT  49 350
ERWE_CDS_01250  205675 ..  205689 -  -3.6  -3.08638   ATAATGAAATTAAAT               CAATAA TTG CTATTG               TAATAGCCCAAAGTC  45 20
ERWE_CDS_01230 NONE
ERWE_CDS_01220  202600 ..  202610 -  -2.6  -4.68511   GTTAATATAAATAAA                 TTAA TAC TTAA                 TTATAACATAAGTTT  56 351
ERWE_CDS_01210  201954 ..  201970 -  -8.1  -3.18024   TCTTATGAGGAAAAT              GTAGTAA ATC TTACTAC              CTTATATAATAACTA  71 93
         lnt  196217 ..  196230 -  -3.9  -3.44443   TCTATAGAAGATCAA               TGTAT TTCT ATACA                TTAGTAGGTATATTA  50 147
        lolD  188012 ..  188022 -    -4  -3.54424   TTGTATTTTTGGAAA                 CATT TGT AATG                 GTGTTAACATTATTA  50 224
ERWE_CDS_01140  184508 ..  184523 -    -4  -2.53995   ACTTAGTTGAAGTTA              GATTGT TCAT ACAACC               TTATTGATTAAATGG  45 26
        pyrG  182734 ..  182744 -    -4  -2.73875   CTTGTGGTAAGATTA                 TACT CTC AGTA                 ATCTAGGTGACTTTT  45 176
        grpE  176896 ..  176915 -  -4.3  -4.64844   TGTAGATAGACAAAA            CGTGTGT TTTAAT ACACACA             TATAAAAATATTATA  62 71
        trpS  175727 ..  175743 -  -2.3  -3.03998   ACATACAATAATAAC              CAAAG GATATGA CTTTG              AGTATTAATGAATTT  40 51
ERWE_CDS_01040 NONE
        purE  168182 ..  168195 -  -3.9  -2.94199   TATTTAGTAATTAGA               CAAAA AGGT TTTTG                TGAGTTTGGACTAGA  46 303
        ispD  161835 ..  161845 -  -2.6  -4.55798   GATGTCAAATGAAAA                 TATT AGA AATA                 GCATTGTGAATTTTA  56 80
        ispF  160200 ..  160210 -  -2.6  -2.52635   AGGTTCATTAGTAAG                 TAAA TTA TTTA                 AGGATGTAACATTAA  38 37
ERWE_CDS_00980  157922 ..  157932 -  -2.6  -2.78384   GTTGTTGGTATGATA                 TTTA AAT TAAA                 AAAAAATTATAAATT  39 277
ERWE_CDS_00960  153816 ..  153827 -    -3  -2.95483   ATATGTAAAATATTA                GAAT TGAT ATTC                 CTGTAATTTACTAAA  42 399
        pdhB  151644 ..  151654 -  -2.6  -4.00934   AGTGTAAAGATGAAA                 TTTA TAG TAAA                 GGTATGTGTTTAGCA  49 266
ERWE_CDS_00940  149545 ..  149564 -  -7.2  -2.85402   CAAACTACTACCACA            GTACTCTA ATTC TAGAGCAC             AATGCATTAAAGTCA  64 53
ERWE_CDS_00930 NONE
        kefB  146758 ..  146774 -  -8.1  -2.90813   TACCCTGTTAAACTA              TGCTAAT TTT ATTAGCA              CATTCTGTAGTAAAA  69 448
        dapE NONE
        comF  143178 ..  143191 -  -3.9  -3.76839   CAAGTGTAATTTAAA               TTATC AAAG GATAA                GGTATCTGATTAGAG  54 256
        rplY NONE
         pth  139736 ..  139757 -  -6.7  -2.71731   TTTATTGTGGAAGTA           TATATGTGC TTAA ACACATATA            TGTGAGACAATTATT  60 286
        purF  137712 ..  137723 -  -4.4  -3.54653   ACTTTTATTACATAA                TGAC TTTT GTCA                 AGTATTGTATGATTA  53 339
        lolC NONE
ERWE_CDS_00810 NONE
ERWE_CDS_00800 NONE
ERWE_CDS_00790  125210 ..  125224 -  -7.2  -2.68071   TGGAAGTTAAATTTA               TACACA GGC TGTGTA               GGAGAGTAATTTATA  63 284
        atpH NONE
        atpA  122460 ..  122474 -  -2.9   -3.1236   TAAATTCTAAAATTA               TAAAG AATTA CTTTA               AGCTAGAAGCAATCT  43 18
        greA NONE
        ribB NONE
        smpB NONE
ERWE_CDS_00670  103831 ..  103876 - -10.9  -2.79679   AATAGCGTTATCATA CTATAAGCATTATAAAATA CATTAGCT TTTTTTATAATGCTTATAG AACCACATATTAATA  84 107
        fbaB   76556 ..   76573 -  -2.1  -4.88711   ATAATATAGCAAAAA             TATCAAA ATGG TTTAATA              GTTATGTTGGATTAT  58 369
ERWE_CDS_00560   73133 ..   73143 -    -4  -3.62348   AATTGTATAGAAATA                 TACA TTC TGTA                 ATTTTGTAGCTTGTT  52 283
        glnA   68722 ..   68735 -  -2.5  -3.28791   ATTCTTCTGTGAGAA               TTTTA TCAT TAAAA                TTTAAAATAAGTTTG  42 71
        ispB NONE
         def NONE
ERWE_CDS_00440   57251 ..   57263 -    -2  -3.44998   CATTGATTAATAATA                TACT TAATT AGTA                ATACTCTTATCTATG  43 450
        polA NONE
        rpsT   47683 ..   47705 -  -7.8  -3.14689   CAAAACATACACACA           GCCTCTTAAT ATG ACTAAGAAGC           TTTTTCTTGTTGCTG  67 17
        dksA   43589 ..   43608 -  -9.4  -2.73721   AGTAACTTCCAATTA            TGTGCTAT TTAT ATAGCACA             TAAAGTGTAAAGTTA  75 86
ERWE_CDS_00320   39656 ..   39689 -  -4.1  -3.09784   TTACTTTTAATAAAT     TTTAGTAGAATAAAA TTAT TTTTATTCTAATCAA      GTGGATTTTATTTTA  47 145
         dfp NONE
ERWE_CDS_00270 NONE
        xseA NONE
ERWE_CDS_00250   29663 ..   29679 -  -2.3  -3.67976   TTCACTAACGGTAAA              TTCTAAT ATC ATAAGAA              AACGACTTCAAATTT  45 17
        xseA   28175 ..   28187 -  -3.5  -2.60392   TATTGTGTAATGAAC                TTATT GAT AATAA                TAACACATGTATTTT  43 346
ERWE_CDS_00220   24058 ..   24086 -  -2.8  -3.37755   ACACATTTTCAAATA       TTTATTATTTAAT GCAT ATTAAATA-TAAA        TTTTTTTTGTAAATT  44 168
        dapF   23154 ..   23173 -  -2.1  -3.02147   TGTAACATAACTATA            CATTGCA TAAAAG TGCATTG             ACTAGAAAAGTGTTA  40 53
ERWE_CDS_00200   22573 ..   22589 -  -2.4  -2.73441   CATTACTCGCCAAAT              TTTAAT TTAAT ATTAAA              GATAGCATAAATATC  39 68
ERWE_CDS_00190   21277 ..   21300 -    -4  -4.46493   TGAAATATATTAAAA          TTAGTATATA ATAG TATATACTTA           TATACATATACTAAA  60 217
        ribA   18480 ..   18495 -  -2.6  -4.03413   ATCCTGTGATAGAAA              TAGCAA AAGT TTACTA               CCCTATCATGGTAGG  49 120
ERWE_CDS_00170 NONE
        trbG NONE
      virB10 NONE
      virB11 NONE
       virD4   11916 ..   11933 -  -5.7  -2.57471   ATTACCAAATAAATT             TTCTATT ACAT AATAGAA              CTGTAACAATATAAT  53 206
        fdxA    9682 ..    9692 -  -5.4  -2.87132   GTGTCTTTTTATACA                 TCAC AAT GTGA                 GCTTAACTATGTATT  55 32
ERWE_CDS_00080    6124 ..    6134 -  -2.6  -4.24606   AATCTAGATGGAAAA                 TTTA AAA TAAA                 ATTAAGTTATGAATA  51 254
ERWE_CDS_00070    4943 ..    4953 -  -2.6  -3.71213   AGATATAATTTCAAA                 TTTT GAT AAAA                 TCTTTAATGTCAAAA  50 507
        hemE    3131 ..    3145 -  -4.4  -3.14693   TTTATCATTAAGATA               TTAATA GTA TATTAA               GTTATAGATTTGACG  50 22
        coxC    2094 ..    2111 -  -2.7  -3.34983   CTAATTTATAGAATA             CTTGTGT GTAA AAACAAG              AGTGGCTTTTTATTT  42 137
        ruvC    1269 ..    1279 -  -6.8  -4.39386   TTTAAAGGAGGAAAA                 GGTG TAG CACC                 TTTATTGGGATCTCT  76 298
        nadC NONE
