# Supplementary material for: Rapid, accurate, computational discovery of Rho-independent transcription terminators illuminates their relationship to DNA uptake
Source: Genome Biol. 2007 Feb 21;8(2):R22. doi: 10.1186/gb-2007-8-2-r22 (PMC1852404; doi:10.1186/gb-2007-8-2-r22)
Supplement: Additional data file 4 — Best terminators found downstream of each of the genes of the 343 organisms studied. [file gb-2007-8-2-r22-S4.zip › Ehrlichia_ruminantium_Welgevonden.bag]

        gapB    1183 ..    1200 +  -4.3  -3.33492   GAATTTACCTATACT             TATAAAA TGTA TTTTATA              TTATAAAATGAATAG  48 112
        proC    4650 ..    4667 +  -2.8  -3.21099   AATACTAAACTTACG             TTTATC AAACAC GATAAA              TTCATCATAAAAAGC  42 357
        dnaZ NONE
    Erum0050 NONE
         asd    8200 ..    8214 +  -2.2  -4.75472   ACATTCAATTCCCTA               TATTGT TAA ATAATA               TTTTATTAATATAAA  58 283
        ubiF   12880 ..   12893 +  -2.5  -3.53761   GCATTACTTATAAGA               TTTTA TACA TAAAA                TTTCAAAAAGACTTG  44 72
        glyQ NONE
        glyS NONE
        dnaJ   19198 ..   19241 +  -5.1  -4.20797   TTATGCTACCACAAC TAG-CTATATGAT--TATCCTT TAT AAGGATACCATCATATAGACTA TTTCTATAATTTTCC  67 385
    Erum0150   20887 ..   20903 +  -4.5  -2.97779   TACCTATTATGTTCA              TAGTATT TTC AATGCTA              ATTATTGCTTTTGCT  51 515
        corC   24425 ..   24439 +  -6.4  -5.94597   ATGTTACTAAACTAA               TTTCCC ATA GGGAGA               TTTTTTTTAATGTTC  95 159
        bioC NONE
        nadA   28614 ..   28640 +  -2.3  -3.97108   ACTTATAAGATTCTG         CTTCTGGTAGA GGTGA TTTACGGGAAG         TTATATTTTCCCATT  51 247
    Erum0250   30542 ..   30571 + -15.3  -3.71284   ATAACGTAGCTAAAA       GTAGGTAATACTT TGAA AAGTATTACCTAC        TTATGTTGATAAGAA 100 54
         pgk   46079 ..   46097 +  -5.4  -4.98917   TATGTTGAATATTTG             TTATACTT TGT AGGTATAA             TTTTATTATATTTTA  77 129
        dapD   50912 ..   50922 +  -5.4   -3.7795   AAGAGATAATTATGC                 TGCT ACA AGCA                 TTTAATAACGTTTAA  63 10
        trmE   52973 ..   53001 + -11.2  -2.50699   ACATAATCATACGCA        CTTTCTGTATTG ATTAG CAATACAGAAGG        CTATGTTGCTTCAAA  84 288
        recG   57766 ..   57778 +  -4.9  -3.70007   ATGATGTACGTATAG                TAAAG TTT CTTTA                TTACTTTTAAATGGT  57 263
    Erum0430   60975 ..   60985 +  -2.6  -4.29621   GCCTTATTTATCTAC                 TATT GTT AATA                 TTTCATTTCTTTGTC  51 146
        ccmB   64237 ..   64256 +  -3.7  -3.40775   GAGCATGATTGACTT            TAATAAG ATATTC CTTATTA             TGTTTACATAGAAAT  48 29
    Erum0460   65716 ..   65727 +    -3   -4.5265   TAATGGTTATCAATA                CTAT GGTG ATAG                 TTTTATAATGTAATT  56 441
    Erum0470   66518 ..   66537 +  -4.4  -3.13639   CTACCTATTTGTATG            TAAGACTT GTCA AAGTTTTA             TGTATTAATAAAATT  50 151
    Erum0500   73148 ..   73158 +  -5.4  -2.99543   AAAGACTTATGGTAC                 TCTC TTA GAGA                 ATATTTTTCATAATC  56 2
        argF   74502 ..   74514 +  -6.3  -5.03715   TATTTTTTAAGATAG                CACTT ATG AAGTG                TTTTTTACAGATAAT  81 108
        recF   76826 ..   76841 +  -4.8  -4.93365   TCATTGTTTAAAATC              TACAAA GCTT TTTGTA               TTTTTCCTTATAAAG  70 399
        plsC   79676 ..   79690 +  -4.4  -4.30396   AATAATCTTGTTTTA               TTTTTA AGG TAAAAA               TTTATGTGTTTAGTT  61 508
         rpe   80920 ..   80930 +    -4  -4.34866   AAAATGATCTACTGT                 TCTT AAT AAGA                 TTTGTATTATTAAGT  58 277
    Erum0570 NONE
    Erum0580   83743 ..   83753 +  -5.4  -2.66216   TATTAAGGTTAATAC                 CTAG TTT CTAG                 ATTATAATGATCGAA  54 35
    Erum0590   86498 ..   86508 +    -4  -3.93913   TGTTTTAGATGTGTA                 TTAC ATA GTAA                 TTTGAGTTTCTATTT  54 424
        tyrS   91149 ..   91159 +  -2.6  -3.33798   TTAGAAAGTGATCTT                 TAAT CAA ATTA                 TGTATTTATAAAAGT  42 23
        hemA   92454 ..   92469 +  -4.8  -3.70364   AAATATTTACTCAAT              TGTATA GAAA TATACA               TTCTGTAATTTTGTA  55 92
        secF   95066 ..   95091 +  -9.3  -4.13037   ACATAAGATCTACAA         TATTCTTAAAT TGAT ATTTAAGAATA          TTATTTGATATTTGT  82 312
    Erum0660  108878 ..  108890 +  -4.9  -2.67705   GATATGAGTTAGCAA                GTATA AGA TATAC                TAATATAAGTTATGA  50 192
        pdhC  110660 ..  110678 +  -5.4  -3.49777   TGTGTAATGAATAAA             TAACTATA TTG TATGGTTA             TTGTAATATGTAAAA  59 194
    Erum0680  114339 ..  114350 +  -4.4  -4.90002   TAATTTTGGGTACAG                CTAC TTTT GTAG                 TTTTGTTATGTATTA  68 112
    Erum0690  117080 ..  117090 +    -4  -3.09635   CTAAAAAAGCTAATA                 TACA TGT TGTA                 TTAAATAGTACAGAT  47 251
    Erum0700 NONE
    Erum0710  120663 ..  120685 +    -5  -3.56569   TATTAACAATGAAAA           TTTTTACAAT ATA ATTGTAACAA           TTAGTTGTATTATAG  56 316
    Erum0720  123641 ..  123674 +  -4.1  -3.28924   GTTATCATACTATAA     GCATTATAAAATA CATTAGCT TTTTTTATAATGC      TTATAGAACCACATA  48 159
        guaA  126845 ..  126855 +    -4  -3.42985   GTTTTGATTATGGAA                 GTAA TAA TTAC                 ATTTTTGAGTATATA  50 392
        gltA  129735 ..  129747 +  -3.5  -3.34715   AAGGTGTTTGTAAAA                TATAT TTT ATATA                TGTTTAAGAAAGCTA  46 298
        gshA  133304 ..  133317 +  -2.5  -3.08966   GTTTTTAGTTGTAGT               TAAAT TTTT ATTTA                TTAGATGAGCTTTGA  41 292
        valS  138121 ..  138141 +  -9.1  -2.91322   TAGTGAAAATTATGA            TTTTCCTAC TTT GTGGGAAAA            TGATTTAAAAGCTGT  74 241
    Erum0870  151582 ..  151598 +  -3.8   -4.5002   CAAGCAAATTACTAA              CTTATA TATTT TATAAG              TTTATTGTCTATTTT  58 427
        ccmF  154418 ..  154430 +  -3.5   -2.7709   GTAAATTTGTGTATT                TTATT GTA AATAA                TAATATATCTTAGTT  43 53
    Erum0890  155457 ..  155467 +    -4  -3.19659   TATAAATATGTAGTT                 TTCA AAA TGAA                 TGTGTTGTAAATATA  48 75
        tldD NONE
    Erum1040  186035 ..  186045 +  -2.6  -2.91909   GTGGTGAGTCCTATA                 TTAA ATT TTAA                 GTGTTGTTTTTGTAT  39 64
    Erum1050  187711 ..  187729 +  -3.2  -4.66318   TTATTGTGTAATTGA             TGCTTA CGTTAAA TAAGCA             TTTTGTTAAAGTGAT  58 296
        ihfA NONE
    Erum1090  190259 ..  190273 +  -4.2   -2.7186   GGGGACTGGAGGTCA               TGGGTT CAA ATCCCA               TCATTCCGACCATTT  45 68
    Erum1100 NONE
    Erum1110  193965 ..  193998 + -11.9  -3.94936   GTGGTATCTGTACAA     GGATTTATCTCCTAT AAAT ACAGGAGGTAAATCC      TTTCGTGTGTTAATT 100 90
        ribD  198497 ..  198512 +  -2.6   -3.9941   ATTAAAGATATTTAA              TATTGA TATT TCAGTA               TTTAGTTATAACAAG  49 36
    Erum1150  201455 ..  201475 +  -5.5  -4.04415   GTTTTATCTTATACT            TAGCATATT TTT AGTGTGCTA            TTTGGTATTGTTTAA  65 163
    Erum1180  207025 ..  207035 +  -2.6  -3.99324   ATAAAAAAATAGTGA                 TATA TAG TATA                 TTTATAGTAATAGAA  49 164
        maeB  211990 ..  212016 +  -9.7  -3.25207   ATATTTTCATTAATT         TATAAGAAGTA TATGC TACTTCTTATA         TATATTATGCTTTCC  79 131
    Erum1210 NONE
    Erum1240  221952 ..  221964 +  -2.7  -5.52096   TTACAGATGATTGAT                CTTTA GGT TGAAG                TTTTTTCTTGAGTTT  76 412
    Erum1280  224123 ..  224146 +  -6.8  -2.63234   GTTGTGTTATTTAAT          TGGCAATAGCC TAG GGC-ATTGCTA          TCAATTGTAATCTTA  60 98
    Erum1300  231329 ..  231357 +  -6.1  -4.95957   TTTAATATAGTAAAA        GAAGACAGC TGCAACTATAT GCTGTCTTC        TTTTTAATTAGTTTG  81 36
        fbpA  233690 ..  233700 +    -4  -3.02096   TTATTTGTATAATTA                 TAGT AGA ACTA                 TCTGTAGTTAATAAG  47 370
        proP  235917 ..  235929 +  -3.5  -4.50841   TAGTATAGTATATTA                TATTA TAT TAATA                TTTTAATATTATTCT  58 41
    Erum1390  241222 ..  241258 +  -4.7  -4.50259   TTTTATGTTATATAA    TAATGTATAATATTCTA TTG TAGAATAATGTATGTTA    TTTTACTATCTTTTT  63 141
         rho  243259 ..  243269 +    -4  -3.41944   TGGTTTTGAATGTAA                 TAGA TCT TCTA                 GTTTGTTATTTTATA  50 318
    Erum1430  249112 ..  249134 +  -7.8  -3.69685   CAAAAGGTACCACAT           CTCGAATAGA GAG TCTATTCTAG           TTATGTATGTGTTGT  72 3
    Erum1440 NONE
    Erum1450 NONE
    Erum1460  251983 ..  251997 +  -4.4  -3.62096   GTCACCTGTTATCTC               TATATA TTA TATATA               TTTGACATAATAACA  55 105
    Erum1470  253922 ..  253940 +  -7.6  -2.94695   ACATAGTGAATATTG             GTAATAAT ATC ATTATTAC             TACTTATATATTAGG  66 406
        alaS  260278 ..  260291 +  -3.9  -2.86023   GTTAGTATATATAAC               TAAGT TGTA ACTTA                CTGTATTTTTTGTTT  46 187
    Erum1580  271781 ..  271798 +  -5.7  -2.93316   TATGATAGAAATAAA             TACAATA AAGT TATTGTA              TAGGTTTTTATTAGT  55 5
    Erum1620  278742 ..  278754 +  -4.9  -4.33675   GTGTTATTACTGTAC                TACTA TGT TAGTA                TTTTAGTAATATGGT  63 235
        rpsL NONE
        rpsG  280972 ..  280985 +  -2.5  -4.60041   TTTCTCATTTTCGCT               TTAAT TAGT ATTAA                TTTTTGGAGATAAGT  56 18
        fusA NONE
        tufA  284585 ..  284595 +    -4  -2.94365   GGTTAATAAAGATAG                 TACT TGG AGTA                 ATTTATGAAGTATGA  46 333
        nusG NONE
        rplK NONE
        rplA NONE
        rplJ  286798 ..  286811 +  -2.5  -3.28684   ATGATTGGGGTTAAT               TATTA TGAG TAATA                TTGATATAGATAGTT  42 57
        rplL NONE
        rpoB NONE
        rpoC  295831 ..  295847 +  -2.3   -5.1417   AAAATATAGCTAATT              TTGTATA GGG TTTACAA              TTTTTGATTTTCTAA  63 214
        bioF  298237 ..  298262 +  -6.3  -4.16904   GATTAGTGCATAAGA         TATGTTCTGTT TTTA AACAGAATGTA          TTTATATATAGTGTT  71 286
    Erum1750  298945 ..  298964 +  -5.1  -2.77227   CAATTTCTAATATGA            TTACCAT TAGAAT ATGGTAA             ATTATGGTTTAGTAC  50 113
    Erum1770  306624 ..  306634 +    -4  -4.36411   TGGTTTTTATGTGAT                 CATA TTC TATG                 TTTTACTAATTCCTA  60 236
    Erum1790  308399 ..  308413 +  -2.9  -3.88559   TTTAAAATATGTAAT               GTATT ATTAA AATAC               TTTCTAGAAGTAATT  50 344
        def2  311355 ..  311371 +  -5.9  -2.94062   ATTGTCTGTTTAGAT              TAGATGG TAA TCATCTA              TATAATCTTAATGTA  58 101
    Erum1840  316657 ..  316671 +  -2.2  -3.80419   ATATCAATCTAAAAG               TAATAA TGT TTGTTA               TTGTTACTATATGGT  47 154
        pdxH  317744 ..  317764 +  -5.5  -4.03696   AATTGATGTAATTAA            CATATGATG TAT CATGATATG            TTTGTAATGCTTGTT  65 464
    Erum1860  319941 ..  319955 +  -6.4  -4.51224   CTAGTAGTATTGTAT               GCTGTG ATA TACAGC               TTTATTCTTAATATT  76 445
        dnaE  325172 ..  325183 +    -3  -4.35116   AAATGTCCTATAAAA                TGTA ATAT TACA                 TTTTAATATAAAATG  56 335
        aroE  326914 ..  326929 +  -6.2   -4.4017   TTGCATGAGTCCAAG              CCATAA GTAA TTATGG               TTTTGTCAAACTTGA  74 237
        sdhC NONE
        sdhD  329403 ..  329429 +  -2.4  -4.64159   TTAACATATTATATT         CTGATTATAAAA AAG TTTTATAGGTAG         TTTATTGTTATTTAT  56 64
    Erum1900  330817 ..  330830 +  -3.9  -4.19276   TCTAGTAAGGGTATG               TAAGT TTAC ACTTA                TTATTTGTCTGTAAT  58 23
    Erum1950  338281 ..  338295 +  -5.8  -2.92037   TAAAGTTGGGAATTA               CTATAA CTT TTATAG               TGGTATTATTCTTTA  56 156
         tig NONE
        clpP NONE
        clpX NONE
         lon  347717 ..  347743 +  -8.2  -3.13033   ATATATATAATATTT         AGCTTATTTATA TTT TATAAATAAGCA         CTTTATATATTAGTG  70 417
         fmt  351156 ..  351166 +    -4  -2.99162   AACAAGAGAAATTCA                 GTAT GGG ATAC                 GTTGTTTCAACTTTT  47 404
    Erum2040  352224 ..  352236 +  -2.7  -5.08824   ATGGCTATGAAATAA                TACTG ATG TAGTA                TTTTTTGAATAAAGA  61 273
    Erum2050  353327 ..  353341 +  -5.8  -3.41292   TGTTATAATACGTAG               TTACTT TAT AAGTAA               TGTTATCTTAAGCCT  59 90
        thiE  355099 ..  355109 +    -4  -4.77629   TATATTTTAATTGAC                 TACA CTT TGTA                 TTTTATATTAATTTT  65 427
    Erum2080  357297 ..  357308 +    -3  -2.63631   GCGTTACTACTTTGG                GTAA AGAG TTAC                 TAATATGAGGCTTAC  41 22
        ftsK  360084 ..  360101 +  -2.1  -5.77677   GTTTAATATTTAAGT             CA-CATAA AAG TTATGCTG             TTTTTTATTGTTTTA  71 229
    Erum2120  364559 ..  364573 +  -4.4  -3.52079   GATAATTCTAGTTGT               TTTTTA TAC TAAAAA               TTCTCTACAATATTG  53 279
        mutL  367649 ..  367659 +    -4   -3.6217   TAGCATTATTGAGTT                 CTAA ACT TTAG                 TTATATCTGGTGGAT  52 389
    Erum2180  378986 ..  379002 +  -2.3   -4.2535   GATAATTTTATGTGT              GTATATT GAA AAAATAC              TTTTGAGTATCATAT  50 299
    Erum2200 NONE
        dsbB NONE
    Erum2220  381091 ..  381112 +  -3.9  -4.68506   GTTATGCAGTTTTTT           TATCTAAGCA ATT TG-TTAGATA           TTTTTGCGATTGATT  62 310
    Erum2310  398707 ..  398723 +  -2.3  -2.83641   AGCTTATGTTGTGAA              GATATGG AAT TTATATC              TATAGTAGTCACTTA  39 219
    Erum2320  400209 ..  400243 +    -6  -3.31176   ATTAAAAATTATTAA     TAAATCTTAATAAAAT AAA ATTTTATTAAGATAAA     TCTATTATCTTATTA  61 343
    Erum2330  401363 ..  401385 +  -2.8  -4.65669   TTGAATTGAAGTACT           TATTTGTAGT ATT ACTATATATA           TATTTTTTTTATCTA  56 161
    Erum2340  402914 ..  402926 +  -4.9  -4.07647   AAAAAAGTAACTTAT                GATTT TGT AAATC                TTTGATTTAAAATAT  61 308
        gyrA NONE
         nth  418932 ..  418946 +  -2.2  -4.40132   ATATTTATGTAGTTG               TATATT AGT AATGTA               TTTATTGTAGTTAGT  53 251
    Erum2440  419664 ..  419674 +    -4  -4.29905   TTGAAAATTATTAGT                 GTAA TTA TTAC                 TTATTTTCCTATGGT  58 54
        htpG  421951 ..  421961 +  -2.6   -5.4588   ATTTAATAATTTTAA                 TATA AGT TATA                 TTTTTTATAATTTTA  66 355
    Erum2470  427286 ..  427308 +  -7.2  -2.82766   GTATTATTTTGAATA           TATAAAGTGA AAA TTACTTTATA           GTATTATTTTAATAA  64 452
    Erum2480  429387 ..  429403 +  -8.1  -2.56475   TAAACTTTAAAATAG              TAGGATA AGA TATCCTA              GTTAGTATAAAGTTA  68 158
    Erum2550  442267 ..  442277 +  -2.6  -2.59323   TAAGATATAGTTTTA                 TTAT TTT ATAA                 CTTATACGGGGTTTT  38 31
        tatA  442580 ..  442591 +    -3  -4.20712   AATGTACTGTAGAAA                CTTA TGTG TAAG                 TTTTAAAATATTGTG  54 139
        recR  443663 ..  443686 +  -8.4  -3.60348   CTAATTTGTATTTAA          TATATAATCA ATAT TGATTATATA           TTGTATGGTATTAAC  77 412
    Erum2590 NONE
        ubiB  447613 ..  447630 +  -2.1  -3.05816   AATAAGTTATTGTAT             TAGTTAT TAAA ATAATTA              TTGGATAAAGAGTGA  40 221
    Erum2610  449218 ..  449234 +  -4.5  -3.23216   TTAGTCTGATATAAT              GTATATT GCT AATATGC              TTGATACTAGTGAAC  52 396
        sucA  462145 ..  462155 +  -2.6  -3.92832   GTATACATAGTTAGA                 TTTT GTG AAAA                 TTATTTAGAAAGTTT  47 263
        mutS  470130 ..  470140 +  -2.6  -4.53303   CCTAACAAAAAACTG                 TTAA AAT TTAA                 TTTTGTCTACAAATA  54 224
    Erum2730  479727 ..  479741 +  -4.4  -2.96452   CTATCTCATTTTGGA               TTAATT GGT AATTAA               TATGCTTATCAAGAT  49 108
    Erum2740  481108 ..  481120 +  -3.4  -3.53697   CATTAATTACTTAGA                CTAC TAGTT GTAG                TGTTGTTACTTTAAT  48 88
    Erum2810  496813 ..  496833 +  -6.3  -3.38088   AGATAAAATTTTATT            TATTTCTTT TCA AAAGAAGTA            TTGATTGCATAAATT  63 152
    Erum2820  499948 ..  499959 +    -3  -4.04764   GTTAGTGGCCTTGTA                TTGA TTAC TCAA                 TTTATAAGTTATTTT  52 193
        matA NONE
        gatB  505291 ..  505312 +  -8.9  -3.48684   TTTGTTGACAACTTC           TATAATGCT GATT AGCATTATA            TTATCATGCTTATCG  78 339
        fabI  506538 ..  506555 +  -5.7  -2.87253   TAATGCAAATGGTGA             TAATCTT TATT AAGATTA              TAGTTGTAGGTTATG  55 267
        dnaA  508151 ..  508169 +  -6.8  -3.14211   ATTACTATGTCTGTA             GATGAAAT AAT GTTTCATC             TTAATGAGAAGAAGT  62 189
        nadD  511388 ..  511408 +  -2.7   -4.1523   GAGTAAGAAAATAAT            TATTTGATA TCT TATAAAATA            TTTATATATACTAAA  49 294
        pdxJ  512741 ..  512751 +  -5.4  -3.64599   TTTTACTAACTTATA                 CAAG AAA CTTG                 TTTCAAATATACTAA  61 477
        coaE  517449 ..  517484 +  -8.6  -2.89564   GTAAAACTACGTAAA    CAATAGAATTACTTAT TCTG ATAGGTGATTTTATTG     TGTAATAATGTTTTT  72 202
        leuS  525870 ..  525883 +  -8.1  -2.62184   ATTACATATAAAATC               GCAGC ACAT GCTGC                TGATCTAGCAAAAGG  68 248
    Erum3030  528177 ..  528192 +    -4  -2.80291   CATATGTAATCACTC              TAAGTC TATA GGCTTA               TATAATGAGATAGTT  46 130
        pyrF  530059 ..  530071 +  -3.5  -4.04719   CTTACTATTCTATAA                TAATA AAT TATTA                TTTATGATATCTAAT  54 101
        surE  531888 ..  531902 +  -3.6  -3.35963   TAAGTTTTAGCTTGT               TACTTG GGT TAAGTA               CTTTTATAATTCTTG  46 81
        ccmE  532574 ..  532587 +  -3.9  -3.49114   TAAAAGTGATATTTT               TTACA TTAA TGTAA                TTCTAATCTACTGTA  50 232
         efp  553683 ..  553704 +  -3.9  -3.63195   AAAGAATAGATAGTT           TATATTTTT ATAG AAAAATATG            TTAATTTGATATTTG  52 32
        suhB  554835 ..  554847 +  -4.9  -2.95475   AAGTAACTAGATTGA                TATGT ATT ACATA                ATTTGCTATGTTGGG  51 252
        rluC  556578 ..  556596 +  -6.8  -3.96531   TAGTATGTTGAATTG             TGCAACAT ATG ATGTTGTA             TTTGTACATATGTAG  71 75
    Erum3240 NONE
        cysS  566040 ..  566073 +  -4.1  -4.23213   TAAGTAGAAAATATT     GTATATGAGATAATT TATA AATTATTATATATAC      TTTATTGAGTATGGG  58 111
        nrdB  570200 ..  570217 +  -3.5   -5.8096   GTATAGTATATGATG             CTTAATA AGTT TGTTAAG              TTTTTGTTTTTTGTA  76 66
    Erum3300  574182 ..  574203 +  -2.4  -4.59944   TACAATATACTAGTT           GAATGTAA TAGTGT TTATATTC            TTTATTTATAGTGCT  56 60
        dnaG  577410 ..  577421 +    -3  -5.69473   AAGAATCTCTTATGA                TACT TTGT AGTA                 TTTTTTTGTAATGTG  71 404
        ispE  584175 ..  584186 +  -4.4  -3.70947   CGTTATTGAATATAT                TAGC ACAT GCTA                 TTAGTTTATCTTCTA  55 449
    Erum3380  588232 ..  588246 +  -3.6  -3.69534   AGGTTATTCTTGTAT               TGTTAA TAT TTAGCA               TGTTATTATTTTGAA  50 80
    Erum3390  589762 ..  589773 +    -3  -5.67283   ATTTTAGGTAAATTA                TGTA ATTA TACA                 TTTTTTATTTAGCTT  71 104
        topA  593403 ..  593419 +  -4.5  -4.50976   CTGATGCTTCATATA              TATTACA ACA TGTAGTA              TTTTGTAATATGCAG  63 140
        coaD  600739 ..  600758 +  -4.4  -2.72947   GTATATTTATATTTT            CTATATTG ACTA TAATATAG             CTTATATAGTAACTG  48 231
        aatA  606202 ..  606228 + -10.4  -5.01497   GGTTTAGTATATGTA         TTCTTGTATGAT TTG ATCATATAAGAA         TTTTTATATAATGAT 100 518
        truB  613260 ..  613276 +  -3.1  -4.10188   TAAAGCCAGTACGTG              TTTTTAA TGT TTAGAAA              TTTGGTATTTTAATT  52 12
        rpsO  613554 ..  613573 +  -2.1  -3.61244   TTAAACAACTAGGTA            TCAGAGA CGTTTT TCACTGA             TTGATTTATAAGGTA  45 6
         pnp  615952 ..  615966 +  -5.7  -4.29953   AATGGTAATGAAGTT               CCTAG AAAAC CTAGG               TTCTTTTAGTAGTTT  67 2
    Erum3550  616829 ..  616842 +  -2.5   -2.5547   TGGTATGAGGATTAG               TTTAT ATGG ATAAA                ATTAATATAAGAAAT  38 52
        lepA  618895 ..  618911 +  -6.7  -2.59668   AAAGGTTATTTAAGT              TTTAGTA TAA TACTAAA              GTTATGAAGATATTA  60 290
    Erum3570  620777 ..  620793 +  -5.3  -3.58037   ATTTATATAGTAAGT              TTTAATA AAT TATTAAA              TTTAAAAAATTAATA  57 513
    Erum3580  621739 ..  621784 + -13.9  -2.79831   TTTAATAAGTTTTTA TCATATATTTTATTAATAAAT TTTT ATTTTTTAATAAAATATATGA TATAATACAAATTAG 100 335
    Erum3590  623424 ..  623443 +  -6.6  -5.02439   GTGGTGATAATATGC            TTAATATG TTGT CATATTAA             TTTTTCTAGTTATGT  83 444
    Erum3600  626245 ..  626255 +    -4   -4.7254   ACAAATTGTTATCTT                 GAAT AGT ATTC                 TTTTTAATAGAAACT  62 226
    Erum3640  636755 ..  636773 +  -4.6  -3.97364   AGGATTACTTATAGT             CTTTTCTA TTT TAGATAAG             TATTTTATGTATTTA  59 354
        folC  644742 ..  644766 +  -2.4  -5.81622   TTTTATTATTGAAAT         TAT-TATAGTA TGAT TACTATATATA          TTTTTTTAATTTTGT  72 320
        hemC  646726 ..  646736 +    -4  -3.23637   TTTTATAAAATGAAT                 CTTA GAT TAAG                 TTAAATTAATGTATT  48 260
        typA  649444 ..  649454 +  -2.6  -3.82665   ACCAATAATATGATA                 TATT TAT AATA                 TTTGATAATGTAATC  47 356
    Erum3701  650912 ..  650926 +  -4.2  -4.15235   TCATATCTAATATAT               GGTATC AAA GCTACC               TATTTTTTAAAAATT  56 261
    Erum3740  654553 ..  654573 +  -8.5  -3.41203   AGTGGGTTATAGTTA            TTTATTAAC TGT GTTAATAAA            TTAATATTAGATTTT  75 171
    Erum3750  659910 ..  659920 +    -4  -5.17744   TAATTAAAGTTTATA                 TAAG GCT CTTA                 TTTTTGTTAATGTGT  70 243
    Erum3760  662308 ..  662320 +  -3.4  -4.15366   ATTTAAGTATGTTAT                GCTT TTCTT AAGC                TTTAGTTATTTAAGT  54 308
    Erum3780  664806 ..  664832 +  -6.9  -3.10354   TATATAATTATTTAA         TTAAAAATATA TCCAT TATATTTTTAA         TCTTACATACATATA  65 393
    Erum3790  665872 ..  665891 +  -5.8  -4.11141   TTCCAATAAGTTAAA            CTTATTCT AGTT AGAGTAAG             TGTTTTTATATACAG  65 167
        argJ NONE
        exoA  669961 ..  669991 +  -7.2  -3.33087   TAGTGTTATACGTAA       TATTTTATATATTA CTT TAATTTATAAAATA       TTATAGGAGTATATT  66 461
        putA  678653 ..  678675 +  -3.6  -4.99638   GATCAAAAACATATA           TATTAATTAT GTT ATAATTTATA           TTTTTATATGGGTAT  65 193
        rpmJ  689563 ..  689586 +    -4  -5.55664   AGTTTTATTATTATA          CTTATTTATA TGTA TTTAAATAAG           TTTTTTTGATCATAG  75 256
    Erum3970  692104 ..  692120 +  -2.3  -4.19311   ATCCACTAAATGTGT              CATCTAT GTA ATAAATG              CTTTTTTTATTTATG  50 15
    Erum3980  701326 ..  701340 +  -7.2   -3.0439   AAAATCTTGTATTCT               TAGTAG AAA CTACTA               TAATTTATAGTGAGT  65 52
        atpG NONE
        folE NONE
        pmbA  704288 ..  704303 +  -3.4   -2.8751   TTACATAAAAATTAT              TATATT GTGT AATATA               TAATTGTAATGGTAT  44 161
    Erum4020  706101 ..  706138 + -10.3     -2.55   TTTTCAACACATAAG   TTACTTATAAATATTGA GTAA TGAATATTTATAAGTAA    TAAATTAACCTATTA  78 460
        tpiA NONE
    Erum4050 NONE
         gcp  710483 ..  710501 +  -5.4  -5.94743   ATAATTGGTATTTAT             TTCTAGAT AAA ATTTAGAA             TTTTTATTTTTTTTA  93 487
        folB  713028 ..  713038 +  -2.6  -4.15849   TTGCACAAAATTGAT                 TTTA TTA TAAA                 TTTAATTATTATTAT  51 27
         mdh  714413 ..  714427 +  -4.3   -3.1919   AGTACTAAATCTAAT               TTCAG TTTAT CTGAA               TCATTTTGTAGGTGT  48 388
        rpiB NONE
        ubiG  717742 ..  717764 +    -2  -4.98436   GTTATTTTCTCATTA           TGGAAATATG TAA CATTTTTCTG           TTTTTCTAATATTGA  60 391
    Erum4140 NONE
        iscS NONE
    Erum4160 NONE
    Erum4170 NONE
        hscB  724218 ..  724230 +  -3.5  -3.25823   AGATAGGGGTATTAG                TTAAT GAA ATTAA                TTAATATAACAGAAC  46 22
        hscA NONE
        fdxB NONE
    Erum4210  727547 ..  727557 +    -4  -3.92745   GTAATAGTGTAATAT                 TGAT CAT ATCA                 TTTATGGCAATTTTT  54 37
    Erum4211  727990 ..  728008 +  -3.3  -4.62069   TTAGCATTGTTAAAG             TAAATAT TAATT ATATTTA             TTTTATACTATTTTT  58 77
        lysS  730522 ..  730536 +  -6.4  -3.06796   AAATTATACCTTCAA               GAAGGG TAA CTCTTC               TTAAGTAGGATAACC  62 194
    Erum4230  731640 ..  731653 +  -3.9  -4.06892   AATTGACTGTATTAT               TCTTA GTAT TAAGA                TTTATATACAGTTAT  56 52
        gyrB  737823 ..  737855 +  -2.2   -3.0318   AATAATGCTTTAAAT      GTACAGAATATT GATGCATAA GATATTTTGTAC      CTTTATGATATGTTA  40 5
    Erum4261 NONE
        nuoG  740273 ..  740287 +  -2.2  -3.09015   AAATTGTGTAAAAGC               TTTTTT AGG AAAAGA               TTAGGTAAATATGCA  40 7
        nuoH  741505 ..  741534 +  -2.5  -3.01119   TTAACACTATTTAAA       TATA-AAAAATATA CTG TGTATTTTTGTATA       TATGTATACCTAAAT  41 129
        mutM  746723 ..  746740 +  -7.1  -2.57541   CATTGTCAATCATAA             GTTTACT TAAT AGTAAAC              ATATTAATTGTAAGT  63 26
    Erum4340  747974 ..  747989 +  -4.8  -2.73771   GTAAGATTAATTTTC              CATAAT ATAC ATTATG               TAATATATATGATAA  48 37
        miaA  751075 ..  751090 +  -4.8  -4.73388   AAAAATCTTCAGTTT              TTTTAG ATAT CTAAAA               TTTTTAATAGCGATT  65 283
    Erum4400  756911 ..  756955 +  -6.2  -3.50219   ATGTATTCTTCATTT TGCTAG-TA-TATGTTTTTATA AAG TATGGAAACATAATATCTAGCA TTATGTAGAAGTATT  63 76
    Erum4410  758166 ..  758176 +    -4  -2.95894   ATCTATGTGCTATAT                 CTAA CTA TTAG                 TATATACCTATTCTG  46 293
        nuoD NONE
        nuoE  761787 ..  761797 +  -3.2  -4.39748   TTTTCATGTTATTAC                 CTGT ATT GCAG                 TTCTTTTGTATACTA  56 475
    Erum4440  763712 ..  763722 +  -2.6  -6.20267   ATATTTATATTGTAA                 TATA ATA TATA                 TTTTTTTCTTTTTCC  79 198
    Erum4450  765460 ..  765475 +  -3.4  -4.33739   TTACAGTATACAAAT              TTTTTA CACA TAAAAA               TTTTAAAGTTTTTTG  56 312
        pccB  767965 ..  767976 +  -4.4  -3.49232   TATACATCTCTTTCA                CCAA AAAT TTGG                 TATTCTATTTACAGA  53 463
        prfA  774438 ..  774462 +  -3.8  -4.77986   TATGTACAATAACCT          TTATAATATT AACTA AATATTATAG          TTTTTAAATATTTAA  63 254
    Erum4510 NONE
    Erum4530  779487 ..  779506 +  -2.2  -3.12324   CCCTATTACAAAAAA            TGAATAAA CTGT TTTATACA             TAATTTTAAATAATT  40 108
        serS  781186 ..  781196 +  -2.6  -3.56821   TTCTATCTGAGAAAA                 TATT TTA AATA                 TTTAAGGACTATAAT  44 306
    Erum4600  789225 ..  789235 +    -4  -4.30995   TAGATTATATACACC                 CTTA CAG TAAG                 TTATTTTGTAAAAAC  58 105
    Erum4610  790635 ..  790647 +  -3.5  -2.50113   ATTAAGGATAGCTAA                TATAT CAA ATATA                ATTAATCACCTAATA  43 53
    Erum4620  792048 ..  792066 +  -5.4  -4.17023   TCAAAAAAATACACA             TGCATAAT ATC ATTATGTA             TTTTAACGTACTTAA  67 479
    Erum4630  792562 ..  792588 +  -4.7  -2.87274   ATAATATAACTAAAT        GTT-ATTAGTTA GTTT TAACTAATCAAC         TGGTTAATTATAAGA  49 18
    Erum4640  793532 ..  793542 +    -4  -4.70107   TTTCTAACTTTGATA                 TCTA GAT TAGA                 TTTATTATTTTACTA  62 142
    Erum4670  799773 ..  799786 +  -2.5  -3.64487   AATTAGCTCTTTAAA               TATTA CAAT TAATA                TTGTTACCAGTATAA  45 193
         eno NONE
    Erum4850  826521 ..  826541 +  -4.9  -4.63089   TTAGAAAATAAAGAG            TTTTTATTA TGG TAGTAAAAA            TTATTTTTTAAAATA  68 321
    Erum4880 NONE
    Erum4890 NONE
    Erum4900  836194 ..  836207 +  -3.9  -4.77157   AGAAAAATCTACAAG               TTCTA TTTC TAGAA                TTTTTGGTGCATTAC  66 455
        recO  839031 ..  839058 +  -4.4  -3.16564   TCATTCTTATATTCT        TTTATTTTTAAT GCTT ATAAAAAATAAA         TTAATCACATAAGAA  50 432
    Erum4930  840346 ..  840357 +  -4.4  -3.94877   ATAACTTAAATAATA                GCAT TTTT ATGC                 TTCTTATTAAAAGAT  57 267
    Erum4950 NONE
    Erum4960  844789 ..  844801 +  -6.3  -4.08806   ATTTTTTCGCTAGTT                CTATG TAT CATAG                TTACTTTTTTTGTAG  69 305
        thiL  848047 ..  848059 +  -4.9  -2.53125   ATATCAATAATTAAA                GTAAA TAG TTTAC                ACTTTTATACAAGAT  50 273
        gpmI NONE
        carA  875014 ..  875030 +  -2.3  -2.96157   ATTTTGTTAATTTAA              TACAG GAAAAAA CTGTA              TAAATTTTTTATAAG  39 6
        ispH  877154 ..  877165 +    -3  -3.01712   AACATTACTAGAGCT                TACT TTTT AGTA                 TATTCCAAAAAAGCA  43 356
         dut NONE
    Erum5200  880309 ..  880333 +  -5.9  -3.34501   TAATCAATACAAAAA          TTTAATAAGTA ATA TTCTTATTAAA          TTCTCCCGATTATCT  61 377
    Erum5280  903788 ..  903802 +  -5.8  -5.28481   CATATAATATTATTC               TATACA TAC TGTATA               TTTTTTAATTAAGTA  81 244
        rluD  917440 ..  917454 +  -4.4  -3.19653   ACATTAGGGATACTA               TATTAT GCT ATAATA               TTAATAACCTTATAC  52 209
        lysA  920469 ..  920479 +    -4  -3.16676   TATACAATGCAGTGT                 TACA TAT TGTA                 TATTACCTTAATAAA  47 119
        rpmB  923443 ..  923453 +  -2.6  -4.69027   TCCATTTTATTAGGG                 TAAA GAT TTTA                 TTTTTGGGTAGGTTT  56 67
        hemD  929382 ..  929400 +  -6.2  -3.24735   TTGCAATTTACAAGT             TTTATTTT CAA AAAATAAA             TTACATATTTCAATA  61 160
    Erum5450  942920 ..  942934 +  -5.8  -3.90298   TTTCCTTCTTAACTA               TTGTAA AAC TTACAA               TTATATTTACTTACA  63 55
    Erum5460  944144 ..  944158 +  -5.8  -3.90298   TTTCCTTCTTAACTA               TTGTAA AAC TTACAA               TTATATTTACTTACA  63 55
    Erum5470 NONE
    Erum5570  957492 ..  957505 +  -3.9   -3.0079   ACCTAAAAGTAAAAA               CATAT AAAG ATATG                TATCGTGTTTATCTA  47 40
    Erum5580  960258 ..  960282 +  -3.8  -3.97834   AAGAGAAACATTAGA         TATAC-TTGTA GCGG TACAATGTATA          TTTATCATCAAATTC  54 27
    Erum5590  962696 ..  962743 +   -10  -3.08778   GTAACAAAATTTTCA CCTGTTACTGCTATTACGTTGT ATTA ACCACCTAACAGCAGTAACAGC TATGTATCATTATTT  80 118
    Erum5620  968785 ..  968795 +  -2.6  -5.15969   TGCAAGTATTTTTTA                 TATT AAA AATA                 TTTTTTAGCTTAGCA  63 223
        purA  970678 ..  970696 +  -4.7  -2.99348   TTCCTTAAATAGACT             TCTATAT CTAGA ATATAGA             TCATTATTAATTAAT  50 29
        ispA NONE
    Erum5670  979262 ..  979272 +    -4  -3.16981   TTATTTCCTAATTCA                 TCTT AAT AAGA                 TTCAATATCCTTATA  47 363
    Erum5700  984858 ..  984871 +  -2.5  -3.86524   TTGATAATCTACATA               TATTT TACT AAATA                TTTATAAGCCACTGT  47 503
        dnaB  987577 ..  987587 +    -4  -3.42354   ACATAATTTACTTAT                 CATA CAC TATG                 TTATGAATTAAACTA  50 272
         tgt  993833 ..  993843 +  -2.6  -4.15201   TAATAAATGATTAAT                 TATA CAA TATA                 TTTACTTTAATTAAT  49 474
        rpmH NONE
        rnpA NONE
    Erum5810 1001329 .. 1001357 +  -9.1  -4.25104   ACTAAATTACTAAAA        GTTTTTTTCTTAA TGT TTTAGAAAAAAAC        TTTTAGTAAGCAAGA  84 50
    Erum6100 NONE
         cmk NONE
        rpsA NONE
    Erum6130 NONE
        ihfB 1028450 .. 1028465 +  -2.6  -2.93633   AACAAGTTTATCAAG              CTTATT AATC AATAGG               TGTGCTATATTGTAA  39 11
    Erum6150 NONE
    Erum6160 NONE
    Erum6170 1030366 .. 1030385 +  -2.2  -4.18443   TATAATACTTATTCT            TTATACTT ATAA AAGTAGAA             TTGTTGTTATTTCTA  50 149
        hemH 1032682 .. 1032692 +  -2.6  -3.54129   TCACCTAAATATATA                 TTTT AAC AAAA                 TTTAACCAAAATATC  44 298
        recB 1044609 .. 1044619 +  -2.6  -2.66435   TTAGATGAATAATTT                 TTAA ACA TTAA                 TACTGTACTGCAACT  39 29
       folP1 1050942 .. 1050962 +  -3.3  -3.09018   ATATATTAGGCAGAC            CTTAGAAAC TAT GTATTTAAG            CTTTTAACATAATCA  43 32
       folP2 1052381 .. 1052395 +  -3.6  -3.72893   AAGTACTCATTAAAT               GTAAAG TAG TTTTAC               TTTAGTAAAAAAATA  50 59
        carB 1057884 .. 1057908 +  -2.9  -2.62386   ATAGGGAAACAAATC          TTCTCAATCTT TAC AAGATAGAAAA          ATCTGTTTAATTTGC  41 348
        pyrC 1065676 .. 1065688 +  -3.5   -3.6185   GTAACACTACTTTTT                TAATA ACC TATTA                TTCTAGATTTTTTTA  50 489
    Erum6390 1072841 .. 1072854 +  -5.3  -3.40052   TTATAATATCAAAAA               TGCTA ATTT TAGCA                TATTATTAACAATAT  56 525
    Erum6410 1078598 .. 1078610 +  -4.9  -2.99704   AATCTATACACCTTT                TAAAC AAG GTTTA                CTTCTTTCATAGACA  53 58
        radC 1083915 .. 1083933 +  -4.6  -3.56568   CACTCCAATTATCTT             GCTGTA AGAAAAA TACAGC             TCTTTCTGGATGTGG  57 459
        gidA 1088485 .. 1088499 +  -2.2  -3.62476   TTAATAACTGTTTTC               TAATAT CAG ATATTG               TTATATGATTAATTA  45 241
    Erum6480 1091578 .. 1091590 +  -3.5  -3.34344   CTTGTACTACTATAA                TATAT ACC ATATA                TTCATTAACAACTAA  46 407
    Erum6490 1092880 .. 1092894 +  -2.2  -3.00353   ACTATCTTACTAGTG               TTGAAT ACC ATTTAA               TGATTTAGTAGTTGT  40 124
        bioB 1094172 .. 1094189 +  -5.7  -2.89564   ATTTACTATGTATAA             TTGATTA GATA TAATCAA              TGTGTCAGGTAAGAA  55 47
        purL 1099662 .. 1099676 +  -2.2  -4.78029   AAATGCAGAATATAT               TTAGTT AGT AATTAA               TTTTACTTTTATTAC  58 22
        folK 1101796 .. 1101814 +  -3.2  -3.06583   ACTATAACTCGATAT             TTATAGGT GAC ACTTATAG             TATTCACAGTGTTAT  43 20
    Erum6550 1106051 .. 1106065 +  -5.8   -3.2302   TACACAACATACATC               TACTAT AAA ATAGTA               TATCTTATACTTAAC  57 157
    Erum6560 1107404 .. 1107427 +  -3.2  -3.56325   ATTAAACTATATTCT          GAGTAAATCT ATAA AGATTGATTC           TTATCATTATACAAA  46 217
        purM 1110228 .. 1110238 +    -4  -2.66969   CAACCTTACTATATA                 TGAT TCA ATCA                 TAAGTTCTCTTGATA  45 413
        gpsA 1114750 .. 1114760 +    -4  -3.05715   TAACACCCAACTAAG                 TATG TAA CATA                 TTACATAACAAACTT  47 146
        aspS 1125399 .. 1125409 +  -2.6  -5.86061   AGACATTCAATAAAA                 TTAT AAC ATAA                 TTTTTTTTCATAGAA  72 191
    Erum6670 NONE
    Erum6680 1128147 .. 1128159 +  -2.7  -4.09173   ATATCATGTAAATAA                TAAGT CCT GCTTA                TTTGTAATATTATGT  49 262
        ppdK 1131868 .. 1131897 +    -6  -2.89475   CATTCATGCATACAA       TATATTACATAA TTTTAT TTATGTAGTATA        TATCCTGTATAAATA  58 384
    Erum6700 1134344 .. 1134362 +  -3.2  -4.28597   CTAAGTTAGGAGTAC             TTTATCTA CAC TAGATCAA             TTATTTATTACTTGT  54 373
        ccmC NONE
        ruvA NONE
        ruvB 1147557 .. 1147577 +  -6.3  -3.41454   TGAACAAACATACAA            TATGTAGTA AAG TATTACATA            TTATACATAATTTCT  63 19
        radA NONE
        dsbE 1170869 .. 1170887 +  -6.8  -3.71627   GCATCCCTCAGTTAT             TATATTCC TAA GGGATATA             TATTTGTGTTAATGA  67 240
    Erum6920 NONE
    Erum6930 NONE
        ligA 1175653 .. 1175675 +  -3.5  -3.31144   TAGTACAAAAAAAAT           GGAAACT ATAGATGCA AGTTTCC           TTATCACACTCAAAC  46 105
    Erum6980 NONE
         dcd 1184322 .. 1184337 +  -6.2  -4.24984   ATTGCTTAATATATT              GGAAAA AAAT TTTTCC               TTTCTAGTTTTATAT  71 259
        hisS 1187008 .. 1187024 +  -6.7  -3.54503   TTTTTATCTCTATTA              CTTATTA TTA TAATAAG              TTGATTATATGTTGG  66 404
    Erum7020 1190310 .. 1190324 +  -3.6   -2.5664   TTTCAAGTGATTTAA               CTATAT TAA GTATAG               ATTCATCATTAAATG  44 249
    Erum7040 1194019 .. 1194033 +  -4.2  -3.17763   GTACTGTATTATATA               GGTACA ATA TGTTCC               TTAGTACGCTGTACA  47 254
        ccmA 1195328 .. 1195343 +  -6.2  -3.61536   TAGTTATATATAACA              GCTAAA ATAA TTTAGC               TTTGCACCTTAAGTT  65 479
    Erum7170 1222137 .. 1222148 +    -3  -2.89138   ATTAAAAATAAACTA                TACA AACC TGTA                 CTTTAATACTACTTT  42 498
    Erum7270 1242175 .. 1242204 +  -9.7  -4.25566   AATACTTTCTATTCT       TAATTAAAATATT TAAT AATATTTTAATTA        TTTTACATACTTATT  86 220
    Erum7280 1242843 .. 1242878 +  -9.1  -2.66326   TTAAAAAAATAATAG    TGCTACTGGTATAAC ACTATA GTGACACCAGTAGCA     TAACTTTAAGGTTAA  73 95
         mfd NONE
    Erum7350 1262189 .. 1262200 +    -3  -3.19026   TTAATCTGATTGTGT                GTAT GATT ATAC                 TTAGATATTAGCATA  45 346
    Erum7360 1263013 .. 1263025 +  -3.5  -3.15231   TTGTTATTATGTAGA                TATAA ATT TTATA                GTTTTCCGTATGTCA  45 65
    Erum7370 1264434 .. 1264459 +  -4.9  -3.55447   AATAACAAACAAAGC         TTTTAAATAAG GCCA CATATTTAAAA          TTCTATAATACCTAC  56 345
        ribE 1266512 .. 1266526 +  -5.7  -3.27653   AAAAACTACGAACAT               CTGGT TTGAT ACCAG               TATTATAATCCCCAT  59 367
    Erum7410 1270256 .. 1270274 +  -7.6  -3.75332   ATAACAATACAACAA             TTTTTCTA CAT TAGAAAAA             TTTCAATTACAGGGT  72 54
    Erum7440 1273397 .. 1273414 +  -4.3  -3.86015   GTATAGGGTTACCTT             TAAAATA TTGT TATTTTA              TTTGTAAGGAAACTA  54 35
        rpmE NONE
        ppnK 1278506 .. 1278523 +  -5.7  -3.59262   AACTACTAATCGGTA             GTTTTAT CATG ATAAAAC              TTTAACAATATAAAA  61 221
        guaB 1281140 .. 1281153 +  -3.9  -4.39386   TGTAAGACATCTACA               TAACA AATA TGTTA                TTTTGATAATTTCAA  60 60
    Erum7510 1287714 .. 1287730 +  -5.3  -3.98113   TATTACAAGAGTACA              TATTAAA GTT TTTAATA              TTTGATTAATGGTTA  61 50
        pdhA 1289044 .. 1289077 +  -2.1  -2.64218   TATCTTATAAAAGCA     CAAAATGAAAAATT TAGTAGT AATTTTT-ATTTTG     CTTCTACTAAGCAGT  38 169
    Erum7530 NONE
        trxA 1290261 .. 1290272 +    -3  -4.79953   GGAACATAAAGTTTG                CATA ACAG TATG                 TTTATTTATTATTCT  61 48
    Erum7570 1295087 .. 1295102 +  -4.8  -4.91852   TTATATAAGCCATTA              TGATAA TAAA TTATCA               TTTCTTTTTACTCAA  68 133
    Erum7580 1296859 .. 1296873 +  -3.6  -3.71672   ATCAAAGTTCAATAT               CTGTAA AAT TTATAG               TTACTTTTAATAGAC  50 348
    Erum7620 1307854 .. 1307874 +  -6.3  -4.32233   TTCTAACCTACTGTT            TCATTATAG TCA TTATAATGA            TTTTAGGCTTTTTAT  71 420
    Erum7650 1311003 .. 1311013 +  -5.4  -2.87344   ACAATTATATCAACT                 GGTA TAT TACC                 TCTATACCAAAAATA  55 46
    Erum7661 1313956 .. 1313969 +  -2.5   -3.3334   ACTACGCAATCTATA               TATAA ATGC TTATA                TTATAAACTACACTT  42 79
        hslV NONE
        hslU NONE
        ubiE 1320858 .. 1320874 +  -5.1  -4.23213   TAATTATTAATTGCT              TGATCCT ATC AGGAACA              TTTATTAACTATAGC  63 270
        lysC 1325573 .. 1325585 +  -3.5  -4.57073   ATAACAACTACAATC                TTAAT ATT ATTAA                TTTTTAACACCACTA  60 412
        coxB NONE
        coxA NONE
        ctaB 1329605 .. 1329619 +  -5.8  -2.71712   GGTTATACTATAAAG               TACTAT ATA ATAGTA               GTTTCAAAACAAAAC  54 426
        purD 1332261 .. 1332277 +  -5.1  -3.65224   CTTATTTATTCTAAT              CATGCCA TAC TAGCATG              TTATTAAAATAACAT  57 128
    Erum7780 1334530 .. 1334544 +  -5.8  -3.14344   CATGTTTCTATTAAC               TTGTAT CAA ATACAA               TTAGTAGCACCACTA  56 114
        rplM NONE
        rpsI NONE
        argC NONE
         ppa 1341781 .. 1341796 +  -4.8  -4.04149   CGGTAATAATACAAA              CATATA ACTT TATATG               TTTATAATATGGTTA  59 118
    Erum7850 1343414 .. 1343428 +  -7.2  -3.26184   ATTATACTTGAACAG               CATAGT AAC ACTATG               TATTAACTTTTGATG  66 278
    Erum7860 NONE
    Erum7870 NONE
        dnaN 1346245 .. 1346261 +  -5.9  -3.74158   AGAATATAACATAAG              GCAAGAA AAT TTTTTGC              TTTAAGTATCATTAC  65 32
        prsA NONE
        gatC 1352090 .. 1352104 +  -5.8  -3.48276   AAACAATATTCTTTA               TGTATT TAC AATACA               TTCTATAAAGAGAAA  59 185
        purK 1359814 .. 1359826 +  -4.9  -3.41726   ATTAATATCTTACAA                TACTA AAT TAGTA                TGTTATTAGCATATT  56 20
        hflK NONE
        hflC NONE
    Erum8050 NONE
    Erum8060 NONE
         rnc NONE
        ctaG 1391936 .. 1391946 +  -2.6  -5.08178   TTTAAATATAAAAAA                 TATA CTG TATA                 TTTTTGTATATATAT  61 154
    Erum8090 NONE
    Erum8100 1396131 .. 1396146 +  -4.8  -3.83323   CTCATATAAAACATA              TATGTA TTGT TACATA               TTTAGATTATGTCAA  57 282
    Erum8110 1398772 .. 1398785 +  -3.7  -4.62783   CTGCAAAATTAAAAG               CAGGC CAGT GCCAG                TTTTTAACATAAATG  64 366
        grxC 1400870 .. 1400885 +  -2.6  -3.91144   ACTAGAACTTGTAAT              GTAGAA AATG TTTTAC               TTTATCAGCTATAAA  47 509
        dacF 1414464 .. 1414474 +    -4  -3.18118   CATTTTATATTATAT                 GATA CAA TATC                 TATATTATGCAATGA  48 123
    Erum8250 NONE
    Erum8260 NONE
    Erum8270 NONE
        fabZ NONE
        purH 1423684 .. 1423707 +  -7.6   -3.4052   AATATAGATTCATTT          TATGTAGTAT CTGT ATGCTACATA           TTACTTAAGTTAGAA  70 93
    Erum8310 1426642 .. 1426654 +  -4.9  -3.44051   ACCTATTCCACAACA                TTACT TAC AGTAA                TTATGCTGCTAAAAA  56 335
    Erum8330 1430034 .. 1430051 +  -3.5  -3.83042   CTATTGCTTTATAAA             TACTTTG AATA TAAAGTA              TTCCTTTTTAAATAA  52 45
        atpB NONE
        atpE NONE
        atpF NONE
    Erum8390 1438345 .. 1438355 +  -5.4  -4.68424   CTTTTACTGGAATTA                 GCTT TAA AAGC                 TTTTTCAATACATTA  71 50
    Erum8420 NONE
        ftsH 1446840 .. 1446853 +  -5.3  -2.73483   ATAACATCAAAAACA               TCCTA AATC TAGGA                TAATTAACATAACAT  50 260
        ftsY 1462499 .. 1462513 +    -5  -3.57992   AATTTAATAGCAACT               TTGCTT GTA AAGCAG               TATTCTTCTTGCATT  57 39
        recJ 1469467 .. 1469481 +  -2.9  -2.82156   CCAAATAAGGTAAAG               TGATA TTAAT TATCA               TGATCTTCATTATCA  42 28
    Erum8560 1471795 .. 1471807 +  -6.3  -5.53436   ACTAGATTAGATAAT                CATGT ATT ACATG                TTTTTTATCTTATAT  95 31
    Erum8580 1474505 .. 1474525 +  -9.9   -4.2803   TATTATTATGTATTA            GTATATACT ATT AGTATATAC            TTTTGACTTAAGATG  89 214
    Erum8590 1475885 .. 1475900 +  -4.8  -4.40298   ATTTTTCATATGCTA              GTAATT ATAC AATTAC               TTTCTTAATTTAGGT  63 386
    Erum8600 1477284 .. 1477298 +  -3.6  -4.11081   AGGTTTATTTTAGGA               TCATTA TGA TAATGG               TTTATGCTGTTATTT  54 17
    Erum8610 NONE
    Erum8620 NONE
    Erum8630 NONE
    Erum8640 1480608 .. 1480618 +    -4  -2.62653   ATTATATTTAATAAA                 CTAT AAG ATAG                 GTTATAAACTTATGA  45 20
    Erum8650 NONE
    Erum8660 NONE
    Erum8670 1483211 .. 1483223 +  -3.5  -3.60971   TGGAGGTGAAGTTGG                TATAA GAT TTATA                TTTAACAGTTAACAT  50 1
    Erum8680 NONE
    Erum8690 NONE
    Erum8700 NONE
    Erum8710 NONE
    Erum8720 1487705 .. 1487737 +  -7.2  -2.66964   TGATTTTATATATAA      TGTATATCAGTATT CTAAT GGTACTGGTATACA      TCATATGGTACATAC  63 117
    Erum8730 1489845 .. 1489856 +    -3  -5.30616   ACTTGGAGTAAGGTT                TACT TTCT AGTA                 TTTTTGTTTCACTGA  66 16
        map1 1491308 .. 1491319 +  -4.4  -3.76048   GTATTCTTTTAGATT                CCTT AGGT AAGG                 TTATATTGCTTCAAA  55 234
    Erum8760 1494394 .. 1494410 +  -3.1  -4.30559   CCGAATAGTTACTCT              TATTTAT ATA ATAAGTA              TTTTCACATTTTATT  54 33
    Erum8770 1496039 .. 1496080 +    -9  -6.01369   TTTTTCATGATTGTT AAACACAATAAAGTAGAT TTCAAT ATCTACTTTATTGTGTCC  TTTTTTTATTATTTA 100 63
        secA 1499110 .. 1499131 +  -8.9   -3.5087   TTCAATATGCTTTCT           TTATGTTTC ACAT GAAACATAA            TCATTTTTTATTAGA  78 197
        ftsZ 1503389 .. 1503403 +    -5  -3.04398   AGAAAAAAATAATTT               CCAATG TCT TATTGG               CTTTTAAAAACAGAA  53 29
    Erum8810 NONE
    Erum8820 1504330 .. 1504344 +  -2.2  -3.24422   GCTTCTAACACTACT               TGAAAT CAA ATTTTA               TCCTTTTTAGAACTA  41 86
        parA NONE
        parB 1506186 .. 1506196 +  -2.6  -2.60211   ATACCATAAAATAAA                 TATT ACC AATA                 CATTTTTAACGAGAT  39 66
        rimM NONE
        trmD 1507707 .. 1507729 +    -2  -2.71712   CTGCGGATGGAGATA           TATATGAGTA ACT TACTCAAAGA           GTTTAACGAGCAACA  38 15
        rplS 1508318 .. 1508331 +  -3.9  -3.71148   ATAGATTATAGTAGT               TATGA TTTT TCATA                TTTACCTAAGTTTTC  52 256
        thrS 1511763 .. 1511773 +  -5.4   -3.1733   CATTACTAAGTTGTG                 CTAG CAT CTAG                 TAATTTTCTAACCAG  56 15
        infC 1512507 .. 1512532 +  -2.1  -4.39277   AATACTATTCCTATA         TATATCATATAA AAC TTATA-GGTATA         TTTCTTCTCATATTA  53 211
    Erum8930 NONE
    Erum8920 NONE
    Erum8910 1513466 .. 1513480 -  -4.4  -5.10601   ATAAAATTACAAAAA               TAAATA CAT TATTTA               ATATTCCATATCCAA  70 338
    Erum8880 1509057 .. 1509069 -  -3.5  -4.25873   CTTCTATAAAAAACA                TTATA TTG TATAA                AATAAATACAGTTTT  56 54
    Erum8790 1499956 .. 1499994 - -12.7  -5.56112   ATAAAAATTAAAAAA   TACGTTATGGTATAAGG ATGGA CCATATACCATAACATA   TACCTTAAATGCTAT 100 189
    Erum8750 1492197 .. 1492217 -  -3.3  -2.86656   CATTAAAATACATTA            CATGTATTA GCT CAAAACATG            TTAAATACTATAAAA  42 514
         ndk 1472856 .. 1472866 -  -5.4  -4.00122   TTAGAATAAATACAA                 TCCA AAA TGGA                 TAAATAACACAATAC  65 199
         icd 1464030 .. 1464048 -    -4  -3.42182   ATTAAAAACTATTAA             TTCTTATA TAA TATAAAAA             CTACTCTTTCTACTA  50 75
    Erum8510 1460397 .. 1460439 -    -3  -4.30987   ATTTTTCATAATAAA CTAGCCATTCATATACTAT TTATAC ATAGTAT-TGATTGACTAA AATATGGAATAAATA  54 388
        recA 1457968 .. 1457987 -  -4.4  -3.16079   AATATAATTATCTAA            TAAGTATA ATTA CATACTTA             TAAAACTCTCAGTTG  50 287
        pyrE NONE
        thiF 1456219 .. 1456229 -  -2.6  -5.04222   TAATTAAAGTAAAAA                 TAAT AAG ATTA                 CATTTCTTATAGACA  61 293
        secD 1454066 .. 1454082 -  -6.7  -2.78672   TTCAAATATATATTA              TTATACA CTT TGTATAA              TCAAATTATTATATT  60 516
    Erum8460 NONE
    Erum8450 1451975 .. 1451987 -  -4.9  -3.89302   ACCAACTATACTAAA                TGTTT TAT AAACA                CAAATAACATTTTTT  59 96
         lgt 1448706 .. 1448724 -    -9  -3.39574   TAAAAAACATTAAGA             TAACTAGT TTA ACTAGTTA             TAAATCCTCCTATAC  78 63
        trkH 1440434 .. 1440450 -  -5.2  -2.87548   AATAATATTATGACA              CTCAAA GGTAA TTTGAG              CATTCATAGTAAATA  51 180
        ftsA 1438266 .. 1438279 -  -3.9  -3.25111   TGAAAACCAGCAAGA               TAACA ATGG TGTTA                TATCTACGTTAGATC  49 68
    Erum8350 1434101 .. 1434116 -  -2.6  -3.02263   ACACTTTTTCTAAGA              GTTAAA TATG TTCAAC               TACTGGTAATCTAGC  41 11
    Erum8340 1430965 .. 1430983 -  -4.6  -3.58914   TCAAACTAATTAGAA             GATGGAAA AAA TTTCAATC             ATAAAGTACTTACAG  55 153
    Erum8320 1426642 .. 1426654 -  -4.9  -3.23572   ACCTATTCCACAACA                TTACT TAC AGTAA                TTATGCTGCTAAAAA  54 492
        pgsA 1423985 .. 1424001 -  -6.7  -3.14564   CTATGGTTTTATTAA              TATCAAA AAT TTTGATA              ATCAAACAATCTTCT  62 150
    Erum8240 1416956 .. 1416975 -  -5.2  -2.88249   TATATTTTTCATACA            TTATATTA GCAG TAATATAA             CTTTTGAAAACACTG  51 242
    Erum8230 1415155 .. 1415165 -  -5.4  -3.71649   TATAACATATAAATA                 GTGA TTC TCAC                 TTGGTATAATTTATT  61 36
    Erum8210 1410961 .. 1410972 -  -4.4  -3.36766   TACATACAAACCCAA                CATC ATAT GATG                 TATAATCCATAGCAT  52 492
        sucB 1409179 .. 1409191 -  -2.7  -4.84761   ATAGCTCTATAAAAA                CATCA CAG TGATA                AAGAAAGTTCTATAT  58 481
    Erum8190 1406590 .. 1406606 -  -4.5  -4.53047   AGCAAATATAATAAA              TACTACT AGT AGTAATA              CTCAAAAGTTATATA  63 215
    Erum8180 NONE
    Erum8170 1403778 .. 1403788 -  -2.6  -4.55093   GTAGATAATAATAAA                 TAAT GTT ATTA                 TTAAATAGTAAACCT  56 227
         map NONE
    Erum8150 1400987 .. 1401005 -  -5.4  -3.23979   GTAATATCAATCCAA             TAAAAGTA TAA TACCTTTA             TTACTTATTCAGCTC  57 198
        ribF NONE
        lspA 1398419 .. 1398440 -    -6  -3.16421   TGAACAATTATGTAA           TGGTATTA ACTAGA TAATACCA            ATCTCTTTTCTGCTA  60 274
    Erum8020 1385306 .. 1385320 -  -3.6  -3.38118   ATAACCTATGTATAA               TCATAC AAG GTATAA               TATCGAGCAACACTA  48 112
    Erum8010 1383549 .. 1383578 - -13.9   -3.5486   TAGTTGAACTAAAGA       CTTTAACAAACAT ATAT ATGTTTGTTAAAG        TTGAGATACTCATTT 100 35
    Erum8000 1382111 .. 1382123 -  -4.9  -2.99719   TTTACAAATACCACA                TACTT TTC AAGTA                AGAAAATATATTAAT  53 207
    Erum7990 1381538 .. 1381549 -    -3  -4.72201   TGTTATAAAAAACAA                TACA TTAA TGTA                 GCAATACAATACTAA  58 110
    Erum7980 1377111 .. 1377121 -    -4  -3.69699   ATAAAATGAAAGCAA                 TCAA TCT TTGA                 TACCACTATAATAAT  52 488
    Erum7970 1370405 .. 1370422 -  -7.1  -2.53995   ACCTACTTTAACTTA             CTAACTT CTCT AAGTTAG              AAAACTTTACAATGT  63 489
    Erum7960 1365564 .. 1365585 -  -6.7  -2.78495   TTATTATCAACATTA           TTATGTGCA TTAT TACACATAA            ACTACCCCAATACTG  60 230
    Erum7950 1360801 .. 1360812 -    -3  -3.17273   CATACATCAAAACTA                GATA AGCC TATC                 AGAGAAATAAAGTGA  43 319
    Erum7930 1356778 .. 1356788 -  -2.6   -4.1585   TTATAACTTTCAAAA                 TTAA ATA TTAA                 TATACCTTTCTTTTA  51 275
        acnA 1352820 .. 1352834 -  -4.3  -4.09864   ATTTAGCTTTTAAAA               TAAGC ACTAA GCTTA               ACATATTTGACTAAT  56 207
    Erum7890 1348463 .. 1348480 -  -3.5  -3.04263   ATTGCATTTCTAACA             GAAATAA ACAC CTATTTC              ACTTTGTACATATCT  45 192
    Erum7800 1336030 .. 1336048 -  -3.2  -4.28375   TTAATAGACTGAAAA             TTATTAGT ATC ACTCATAA             ATTTATCATATTAAA  54 45
    Erum7790 1334869 .. 1334879 -  -2.6  -3.53068   ATATAAATAAACATA                 TTAT TAC ATAA                 TGACTTATTCAGTAA  44 488
    Erum7760 1329642 .. 1329658 -  -6.7   -2.7246   AACAAAACTTATAAT              TAATAAC CAA GTTATTA              CACAGACTAGTATCA  60 328
        metG 1321821 .. 1321834 -  -3.9    -4.128   ATTTTCATACACAAA               TATCA ATAT TGATA                TTAGTATACTATTAC  56 253
         rho 1314843 .. 1314853 -  -5.4  -3.50437   ATTAAGAATATAATA                 GAAC ATA GTTC                 ATGTATTACCAAAAC  59 228
    Erum7660 1312530 .. 1312547 -  -5.7  -3.89971   TATAACTATATTAAA             TATTACA GAGA TGTAATA              TTACTAAAATATTAT  63 390
    Erum7640 1309017 .. 1309030 -  -2.5  -4.48483   TATAACAAACATAAA               TTTTA TACC TAAAA                ACTAATTACCTATGT  54 74
        thiG 1307983 .. 1307994 -    -3  -2.77232   AGATATGCAATATTA                TACT TGCA AGTA                 TCACATTTTTATAAA  41 92
        gltX 1304391 .. 1304408 -  -4.1  -3.85864   CGACGACCACAACAA             CATGAAC TAAT GATCATG              ACAATACATATAATA  54 280
    Erum7600 NONE
    Erum7590 1298418 .. 1298431 -  -2.5  -3.76884   ACATAGCAGCAATAA               TATTA CGAC TAATA                ATCTGATTATTTTGA  47 318
        xseB 1294101 .. 1294112 -    -3  -5.15969   CTTCAATGCAAAAAA                TTTG ATAG CAAA                 ATAACATTTCATATA  66 346
    Erum7550 1291948 .. 1291962 -  -5.8  -3.53597   ATAATTATAATAACA               GAAAAA TTT TTTTTC               ACATGTGAATTATAT  59 226
        fabD 1276017 .. 1276029 -  -6.3  -3.22491   AAATTTGAGCATTAA                GTATG ATA CATAC                TAAAGTATATTATTA  61 145
         tmk 1275288 .. 1275300 -  -2.7  -3.63875   TACTAAAAAATAAAC                CATAG ATG CTATA                TTCATTTCACAATGC  45 32
    Erum7450 1273993 .. 1274019 -   -14  -5.30686   AAGAGTTATAAAAAA         CATATATCTACT TTA AGTAGATATATG         TTTTTTATTATAGTA 100 41
        secB 1272088 .. 1272100 -  -4.1  -4.06687   ATCCTCTATAAATAA                GACTT ACT AAGCC                AGCTTTAAACATTAT  56 30
    Erum7420 1270890 .. 1270910 -  -5.6  -3.65554   TTATTTAAGAAAAAC            TCTAAAAT GATAA ATTTTAGA            TATTACTCAAGTATC  61 437
    Erum7400 1265931 .. 1265941 -    -4  -3.22886   AGTTCACACAACATA                 GTTT TTC AAAC                 ACAGCAACCATTACT  50 417
    Erum7380 1264347 .. 1264361 -    -5  -4.26693   CCAAATAAACAATAA               GTAAGC CAC ACTTAC               AAGAAGCCATCTATA  63 405
    Erum7340 1258492 .. 1258502 -  -2.6  -4.00512   CCTCATAACAAAATA                 TATT AAT AATA                 TTATAATATGAAGTA  49 196
    Erum7330 1255181 .. 1255210 -  -5.9  -2.63823   AACGCACACAATTTA       TCATTAACATATT AAAT AATATGTCAGTGA        TAGATCTATAAACTA  57 31
    Erum7320 1252703 .. 1252717 -  -6.4  -2.94168   AAGATACAAACATCA               GAGCAA TTA CTGCTC               ACCATATTCAGAATT  61 264
    Erum7310 1251724 .. 1251737 -  -3.9  -4.46976   ATTAACAAACATAAA               GTAAT CACA ATTAC                TCATGATTTATTTAC  60 150
    Erum7300 1250616 .. 1250628 -  -4.9  -3.87112   TAATCAATAATATAA                GTTAT ATG ATAAC                TATGAACTAACAAGC  59 174
        rnhA 1239426 .. 1239437 -    -3  -2.65264   GCATCATTTATAGGA                TTGT CTGT ACAA                 CAACACCACAACTAA  41 73
    Erum7250 1236208 .. 1236221 -  -3.9  -4.88288   GAAAATAATACAAAA               TGATA ATCT TATCA                GCTGTACAATCGAAT  65 222
        pyrH 1233076 .. 1233088 -    -2  -3.01041   AATCTTAATTATATA                TTGT TGTAT ACAA                ACCACCACCACAGAT  40 2
         frr 1232046 .. 1232058 -  -6.3  -3.48465   TAATACCAAAACATA                CACAT AAT ATGTG                TTATATAAACAACAA  63 445
    Erum7220 1229758 .. 1229768 -    -4  -5.48825   TACTATTCAAAAAAA                 CATA TAT TATG                 TATTTAAAAAGAATT  73 21
    Erum7200 1227131 .. 1227145 -  -2.2  -5.44198   AAGAAAGAACAAAAA               TTCTAA ATA TTAAAA               CTTTTCTTACTATAC  65 441
    Erum7190 1223949 .. 1223961 -  -3.5  -3.19157   TAGGAACCCTATTAA                TAAAA TCC TTTTA                CACAAATATAAAAAT  46 46
    Erum7180 1222683 .. 1222693 -  -2.6  -4.87807   TTAATATATCAAAAA                 TTAA AAA TTAA                 AGTACTACACTTACA  58 400
    Erum7160 1219653 .. 1219666 -  -2.5  -4.56187   CATAACTAAAAAGAA               TATAA AACG TTATA                CAGATTTTTCATTTA  56 272
    Erum7150 1218770 .. 1218786 -  -9.5  -3.49295   CACTAAAAAAATAAC              TTACCTC ACT GAGGTAA              CAAGCATAGAATCAA  80 274
    Erum7140 1215778 .. 1215801 -  -8.4  -3.42241   AATATACACTGACAA          TTATATTCTA TTTT TAGAATATAA           ACATATGCCCTTCTC  75 456
    Erum7130 1212935 .. 1212957 -  -5.7  -3.28988   TACAAGAAATATATA          CAACACATGA TAAA TCATG-GTTG           ACAAATTTAAAGATA  57 515
    Erum7120 1211483 .. 1211494 -    -3   -5.3798   TAATAACAATAAAAA                CTAA TTAT TTAG                 ACCAATTAACAGGAT  69 324
    Erum7110 1209729 .. 1209753 - -13.1  -3.14211   ATGCTTTTTTAGTAA          TATCATAGGAT TAG ATCCTATGATA          TTAGGAAATTTCAAA  93 492
    Erum7100 1208452 .. 1208462 -  -2.6   -4.6038   TATAGTAAACTAAAA                 TTTA CCT TAAA                 TAAAACATATGTAAT  56 147
    Erum7090 1205785 .. 1205798 -  -3.9  -4.75934   TAAAAAATAAAATAA               TAGTA ACCC TACTA                AGTTATATTCTAAAA  65 483
    Erum7080 1202931 .. 1202942 -    -3  -3.80068   ATATAAATAAACTAA                TATC AAAT GATA                 ATCTTTTACTATATT  50 58
    Erum7070 1198633 .. 1198654 -  -3.8  -2.80056   AGTATTTACCTAAAT           CACATCAA ATCATA TTAATGTG            CATTACATTTACTGT  44 18
    Erum7060 1196649 .. 1196690 - -16.3  -3.63515   CTGTATTTGCAACAA TTTTACATAATGTAGTAGT ATAT ACTACTACATTATGTAAAG  GCTGTGACCTGATGT 100 170
    Erum7030 1189704 .. 1189714 -  -5.4  -4.51743   CTAGTACTAAAGAAA                 GTGA AGG TCAC                 ATAACTGATACATAT  69 409
        purC 1184280 .. 1184292 -  -4.9  -3.06796   TTTTACTGTAGTTAA                TCTAA ATT TTAGA                AGTTATAAAACGGTA  53 199
    Erum6970 1180923 .. 1180933 -  -2.6   -2.6342   GCCTAAAGGAACCTA                 TATT TAG AATA                 TTTGTAAAAAATAAA  39 104
    Erum6960 1178598 .. 1178609 -  -4.4  -3.62348   AATTCTATATAAATA                CATC AATA GATG                 GCTAAAAATCTGTGT  55 118
    Erum6950 1176604 .. 1176618 -  -4.3  -4.68908   TGTACTCAAAATAAA               GGATT TTTAT AATCC               TATATAATCTATATA  62 303
    Erum6890 NONE
    Erum6880 1164837 .. 1164851 -  -2.2  -2.72761   TAAAATATTACATGA               TAATCA AGT TAATTA               TTTTATCTTATCAGA  38 86
        rpsF NONE
        rpsR 1164127 .. 1164139 -  -2.7  -2.87146   CTCCTTGAGAATAAC                TGATA ACA TACCA                ACCTATAACATAAAA  39 43
        rplI NONE
        glyA 1162178 .. 1162188 -  -2.6  -3.59698   TTATTTTATAGATAA                 TTAA ACC TTAA                 AAGTATCCGTCAATT  45 15
    Erum6830 NONE
    Erum6820 1159840 .. 1159852 -  -4.9  -3.68435   TGTCTCAAAACAACA                GTAAT TGT ATTAC                CTAAAAACTTATTAC  57 69
        sdhA NONE
        sdhB 1155267 .. 1155280 -  -5.3  -4.74285   ATCGATAATATAAAA               GGTTT TTAA AAACC                ACTAACACTTATAAG  70 395
        thy1 1152608 .. 1152619 -    -3   -4.4084   AATTACACATTAAAA                TTAG TATG CTAA                 AAATAATTGTAAAAT  56 437
         bcr 1150040 .. 1150054 -  -8.6  -3.01125   ACTTTTGATAAATTA               CTGTCA CTG TGACAG               ATTACATAACAAATG  73 476
         gmk 1141312 .. 1141324 -  -4.9  -4.76087   TACATAATAAATAAA                GAATA CCT TATTC                CAAATAATGTATAGG  70 426
        folD 1138974 .. 1138986 -  -3.5  -3.87925   AAGTACTAAATATAA                TTTTT TCA AAAAA                ATAATGTAAGGAAAC  52 404
    Erum6720 NONE
    Erum6710 1135473 .. 1135486 -  -5.3  -3.37915   TGTTACAAAGCAATA               TGCTA TTTA TAGCA                AACAAATAAGAATTT  56 243
    Erum6650 1121630 .. 1121642 -  -3.5  -4.22009   ACTATCTAATAGAAA                TTATA TAA TATAA                CCACTCGGTAAATAC  56 282
        gshB 1119854 .. 1119864 -  -2.6  -4.15366   ATTGAAAGAATTAAA                 TTAT AAT ATAA                 AAAACATGTACATAT  49 70
        ftsQ 1117465 .. 1117483 -  -4.6  -3.83347   ATACTGCAAACACAA             TGTACTCC TTT AAAGTACA             CCTCATAATACTACC  57 241
    Erum6610 1115679 .. 1115691 -  -6.3  -2.55585   GGTTAAAATACACAT                TCTTG CAA CAAGA                TGAAGAAAATACAAT  57 346
    Erum6590 1111958 .. 1111973 -  -7.6  -3.16935   AAACATCTTGAGCAA              TGAGGA ATCT TCCTCA               AGTATTAAAAATATA  67 500
    Erum6570 1107884 .. 1107899 -  -3.3   -3.6993   AATCTACTAAAAAAC              TGGTT TTATTT AACCA               TATAAACATTTCTAC  48 148
    Erum6540 1104012 .. 1104036 -  -2.3  -4.84921   CATAATAAAAAATAA          CTAATATAACC TAT AATTATATTAA          GAGTGATTTCATAAA  58 34
    Erum6530 1103082 .. 1103102 -  -3.4  -3.58905   AGCGTTCATATATAA            TATTAGTT ACCTA AACTAACA            AACTAAAGTAGCATA  50 188
        glpX 1088699 .. 1088719 -  -4.1  -2.66291   CATATACTCAGAGTA            TGAATTCAT TAA ATAAACTCA            AGTTTTATAGTATAT  45 518
        purQ 1083287 .. 1083301 -  -2.8  -5.87996   GAAGTAATAAAAAAA               TCCTTA TTA TTAGGA               GCTACTTCTATTATC  85 523
       groES 1082209 .. 1082225 -  -2.4  -3.87355   CAATTGCAAAAAAAC              TATATT TATTT AATATA              CTAAATACAATTTAT  47 40
       groEL 1080439 .. 1080456 -  -5.6  -2.69246   CATAAACGTACAGGA             GGAAGT AAACAA ACTTCC              TCCATATAATATTAA  54 56
        clpB 1074423 .. 1074435 -  -4.9  -3.18094   AAAAGAATTATTTAA                CATAA AGT TTATG                AATTATTCATTATTA  54 436
        pepA 1068195 .. 1068217 -  -4.3   -2.7709   AATCAAGATACATTA           CTTTACTTA AACTA TAAATAAAG           AAGCAACAACTAATG  45 35
        purN 1067089 .. 1067112 -    -9  -4.27519   ACTTGATAATACAAA          TATGATAAGC CTAG GCCTATCATA           ACATTTAATGATATT  84 334
        lipB 1066285 .. 1066314 -  -3.7  -3.97947   CTCACTTATCACAAA       TAGTACAAATACT TAAA AATACCTGTACCA        GTCTTGTCACACGTT  54 82
        fumC 1060407 .. 1060417 -  -5.4   -3.4252   TTCTACTGATTATAA                 CCAT ATA ATGG                 AAGATGTCAATATTA  59 87
    Erum6320 1059554 .. 1059564 -    -4  -3.70033   TATTAATAGATATAA                 GAAA GAA TTTC                 CAAAAACCACTAAAA  52 510
    Erum6300 1052742 .. 1052772 -  -3.4  -4.31895   ACACATAGTAATAAA       TTTCAGTTATATTT TAC AAATACCTCTGAAA       TTATATCTCAGTTAT  56 196
    Erum6270 1047500 .. 1047545 - -11.7  -4.36554   TACGATGATAATAAA TTTAATT-GATAAGAAAAATTC TCT GAATTTTTCTTATCTAATTAAT ATTTTCAACTCTAAC 100 444
         qor 1045297 .. 1045315 - -11.8  -3.20207   AATACTATTTAGTAA             GCAGCATA TTT TATGCTGC             TATTCATATAAACAT  87 448
    Erum6240 1041608 .. 1041633 - -10.7  -2.88023   TTAGTACTACCAAAT         TAACTTTTACA ACTA TGTAAAAGTTA          GGATCATACCATATA  83 85
    Erum6230 NONE
    Erum6220 1040383 .. 1040394 -    -3  -3.65996   TCCTACATACAAACA                GTTA TAAC TAAC                 ATTTACAGTTTTTAG  48 59
    Erum6210 1037795 .. 1037808 -  -2.5  -3.92869   AATACATATACTAAA               TTTTA CAAC TAAAA                ACCCAACATCAAAAT  47 393
    Erum6200 1036614 .. 1036628 -  -4.4  -3.37912   TATTTACAGATAACA               TTATTT ATA AAATAA               ACAGGTAACCAATAC  53 150
    Erum6190 1033081 .. 1033097 -  -5.9  -2.63234   TAATATGAGAACTCA              TGGATAC CTT ATATCCA              ATAATAAAATTCAGA  57 94
        tufB NONE
        rpsJ NONE
        rplC NONE
        rplD NONE
        rplW NONE
        rplB NONE
        rpsS NONE
        rplV NONE
        rpsC NONE
        rplP NONE
        rpmC NONE
        rpsQ NONE
        rplN NONE
        rplX NONE
        rplE NONE
        rpsN 1016173 .. 1016185 -    -2  -2.56432   TTTAATATTACCAAC                TTGA TTTAG TCAA                ACCAGGTATTTGTCC  37 5
        rpsH NONE
        rplF NONE
        rplR NONE
        rpsE NONE
        rplO 1013787 .. 1013797 -  -2.6  -3.71607   CTAAGATTACCTAAA                 TTTA TAT TAAA                 AATGTTATTTTGATT  45 30
        secY NONE
         adk NONE
        rpsM NONE
        rpsK NONE
        rpoA NONE
        rplQ 1009387 .. 1009400 -  -3.1  -3.61371   AAATCTCACTTGAAA               CAGCA TTCA TACTG                AATAAACACACTTAA  48 56
        pheT 1006526 .. 1006540 -  -4.3  -3.01309   ATATAGAGAAGGACA               GATGT ACTCA ACATC               AAAACGCTCTAAAAC  47 463
    Erum5820 NONE
        ubiA  996344 ..  996354 -  -2.6  -3.52678   AATTTTTCACAAACA                 TTAT CTC ATAA                 TCCTACCAAGCAAAG  44 15
    Erum5780 NONE
        dapB NONE
        pstB  994149 ..  994159 -  -5.4  -3.02166   CTCCTAACCAAATTA                 GCAA TTA TTGC                 CTATATTAAATACAA  56 89
        rpmF NONE
        plsX NONE
        fabH  989397 ..  989407 -  -5.4  -3.80174   ATACTCCTATAATAA                 CATG AAC CATG                 TTTAAGTATAATTAA  63 460
    Erum5690  982931 ..  982945 -  -4.4  -3.09327   GTATTTCATTTAATA               TTATAA TAC TTATAA               AAACTATTAGGAAAA  50 453
        thiO  980400 ..  980416 -  -3.7  -5.34055   ATAAACACTAAAAAA              TGCTATA TAA TTTAGCA              TGTCATCTTGAAGTA  71 245
        nrdA  973001 ..  973013 -  -2.7  -3.13191   TCTACAACACACATA                TATGT AAT ACACA                ACTAGAGAATATTTT  41 311
    Erum5640  971946 ..  971963 -  -3.5  -3.84346   ATACGTAAACAAAGA             TCTAGTA TAAC TACTAAA              AAAATAGTACACATG  52 508
    Erum5610  965689 ..  965699 -    -4  -2.70994   TTAATTTTATATAAT                 TTAC ACA GTAA                 CATAATAATACATAT  45 46
         tkt  963459 ..  963473 -  -2.9   -4.5852   CAATTTAAAGCAAAA               TTACA ACAAA TGTAA               TATAGAACAGCAATC  58 198
    Erum5560 NONE
    Erum5550 NONE
    Erum5540 NONE
    Erum5530 NONE
    Erum5520  951398 ..  951409 -    -3  -3.40522   ATCCTTTTATTATAA                TTTG ACAC CAAA                 TTTACACCTAAAACT  46 164
    Erum5510  949570 ..  949580 -  -2.6  -3.52906   TATAAGTTCACACAA                 TTTA TAT TAAA                 TATGCGAAAATATAC  44 21
        dnaK  947355 ..  947372 -  -5.6  -3.06636   AAGAACAAAAAAATC             TTACGG AGGAAA CCGTAA              TTGCCGCCTATGCTC  56 217
    Erum5490  946845 ..  946864 -  -3.6  -2.65264   GTAGTAGGTATACTA            TCGCTTTA CACT TAAAGCTA             TTTCTTTAATAAGCT  43 23
    Erum5480  945886 ..  945901 -  -3.4  -3.77832   GTGGAAATCTAACAA              TTTTTA CAAG TAAAAA               TAACAAAAACGATCT  52 525
    Erum5440 NONE
         ffh  937291 ..  937316 - -10.7  -4.68511   TTTAATATAAATAAA         TTTGTATCATA ACAA TATGATACAAA          GCTTACTAGCATTTA  95 463
         era NONE
    Erum5410 NONE
    Erum5400  934225 ..  934235 -    -4  -3.66844   GCTACACTTCAATAA                 GTAT TTA ATAC                 TAATGTATTACCACT  52 8
    Erum5390  929806 ..  929829 -  -8.4  -3.57523   ATTAATAGAATAACA          CAATTTATAA AATC TTATAAATTG           AAATAAACGTCCCAT  77 524
    Erum5370  927071 ..  927091 -  -5.5  -3.97388   ATAGGGTATCATAAA            CTATTGTTA TTC TATCAATAG            TAGAAAAGAACACTT  65 232
        priA  923687 ..  923698 -  -4.4  -2.73443   GTAGTACTATATAAT                CTGT TGAT ACAG                 TAGTATTCATATTTC  48 249
        bccA  913947 ..  913978 -    -6  -2.87621   AACAACATAATATTA      TTACCTAATTATAG ATAA CTATATTTAGGTTA       TTACAGTATTAAGTG  58 199
    Erum5310  909729 ..  909751 -  -5.7  -3.80174   ATATTCCTATAACAA           CATATCATG AATTA CATAATATG           TAATACTTATTAATC  63 35
    Erum5300  907980 ..  908005 -  -4.9  -3.25358   TTAATAAAAAGTAGA         GTAATTAATAC ACTT ACATTAATTAC          TATAACTAATATAAA  54 324
        lipA  905823 ..  905833 -    -4   -4.4715   TTGTAATTCAGAAAA                 TTAG ATA CTAA                 AATAAGGCTATTTAT  60 503
        sodB  901143 ..  901159 -  -3.1  -4.12474   AAGTAACAATAACAA              TTTAATA AAA CATTAAA              TCAGAATTATTTATC  52 276
       virB3 NONE
       virB4 NONE
       virB6 NONE
    Erum5230 NONE
    Erum5220 NONE
    Erum5210  880530 ..  880547 -  -4.3   -3.3516   GATTAACAATTAATA             TAAAAAA TAAT TTTTTTA              TTCACATAATAATTT  48 451
        engA  871802 ..  871814 -  -4.9  -3.39301   ATTACAAACAATATA                TCAAT GAT ATTGA                AAAATATTCGTTAAC  56 188
    Erum5140 NONE
    Erum5130 NONE
    Erum5120  864540 ..  864553 -  -3.9  -3.78168   AAAAACATGCAAGAA               GTTTT TCAA AAAAC                ATGTAACTATATAAA  54 41
        infA NONE
         maf  863482 ..  863492 -  -2.6   -4.1043   TGTAAATACTATAAA                 TTAA TTA TTAA                 TATATCAATATTATG  49 75
        rpsB NONE
         tsf  860114 ..  860125 -  -4.4   -4.8622   TGTTTCAACTAAAAA                GTCA AGTT TGAC                 CTATATGAACATACT  68 109
    Erum5070 NONE
    Erum5060  858465 ..  858475 -  -5.4  -3.77722   TCTAATTACTAATAA                 TGTC CCT GACA                 GATCAAGCATTATAT  63 184
    Erum5050  856973 ..  856994 -  -6.1  -3.21144   AATAACAAAATTACA           TTATTAATA GAAT TATTAATAA            ATCATCTAAAAACTA  61 372
        petA NONE
        petB NONE
        petC  854217 ..  854234 -  -4.3  -3.61239   CACAGCTATATACAA             TATTAAT AAAA ATTAATA              AGAAAAACACTGAAG  52 63
    Erum5010  851601 ..  851617 -  -2.3  -6.19443   TATATTAAAAAAAAA              TTATTGT AAA ACAAGAA              ATACTTTAAGATTTA  78 333
    Erum5000  849861 ..  849871 -    -4  -5.77632   AAAATTATAAAAAAA                 GTTA TAC TAAC                 TCAACGTTAAGAGCA  78 104
        dnaQ  848503 ..  848523 -  -8.5  -3.81461   AAACATCAATTCAAA            TTAATACTT ATA AAGTATTAA            GGAAAGTAAATATTA  79 175
         rbn  845477 ..  845500 -  -8.4  -2.80016   ACAAAAAATACCAAC          TTCTATATAT AATC ATATATAGAA           TAGTAGATAGTTTTT  72 368
        argS  835559 ..  835569 -    -4  -3.56837   TTCCAAATATCATAA                 TAGT ACC ACTA                 GTTGCTTTTGATAAA  53 338
        ileS  830624 ..  830638 -  -5.8  -3.75686   TCAAGAAAATTATAA               CTTTTT AAT AAAAAG               AGTTAAATTTCTATC  61 5
        mraW  827569 ..  827583 -  -4.2  -2.52138   ACTGACACTAAAACC               CACACT TAA AGAGTG               TAAATAAATATAGCA  45 461
        rplU NONE
        rpmA  823081 ..  823091 -  -2.6  -4.16259   ACACAACTATATAAA                 TTTT ACT AAAA                 CATTAATACAATTGG  51 129
        nuoF  821195 ..  821209 -  -4.2  -3.63569   TTAATCCTTTAACAA               TTGCAG TCT CAGCAA               TACTCACAATTATTA  52 493
        nuoJ NONE
        nuoK NONE
        nuoL NONE
        nuoM  816368 ..  816380 -    -2  -3.73122   CATAATAATCTCAAA                TACT ACTAA AGTA                TAAGTTTCTTAACGA  45 8
        nuoN NONE
         dxr  813607 ..  813621 -  -4.4  -3.95554   TTATCTAATAAAATA               TTAATA AAT TATTAA               AAATCTATATACATC  57 121
    Erum4740  811245 ..  811255 -  -5.4  -3.44284   GTTTTACTAATAACA                 GCAT TAA ATGC                 CATTAACTAATTACT  59 308
        ispG NONE
        tatC  808566 ..  808576 -  -3.2  -3.15985   ACAAGAGATTTAATA                 CCAC AAT ATGG                 ATAAAAATACTTTAT  43 69
    Erum4710  805352 ..  805363 -  -5.8  -4.56358   GATACCTAGATAAAA                CTGC GATA GCAG                 TCTATATTATAAACA  71 64
        nusA NONE
        infB NONE
        rbfA  800308 ..  800332 - -11.7    -3.182   TTGAAATAGTTAATA          TGTTATTCAAA ATA TTTGAATAACA          TGTAAGAATGATTGT  87 466
        clpA  796281 ..  796308 -  -8.8    -3.524   TAGGTATTTATAGAA        TATTAAATTAAT CAAT ATTAATTTAATA         AAATAAATAATATTA  75 154
    Erum4650  793280 ..  793296 -  -6.7  -3.52079   TAATAGGTTAGATAA              TATGTAT CCT ATACATA              ATTCTCAAGAACCCA  65 519
        atpD NONE
        atpC NONE
         tal  784452 ..  784462 -    -4   -3.1829   AGACGACCATTAATA                 TACA CCA TGTA                 ATTTTCTCATATAAT  48 329
    Erum4560  784083 ..  784097 -  -2.9  -4.15881   AAATACTATAAAGAA               TAAGT TACCT ACTTA               TTGTACAATATAACC  54 100
        hemF  782821 ..  782841 -    -4  -2.94622   ATATAGAGCTACATA            CAAAACCT TAATC AGGTTATG            TAACAAAAATATCAC  46 223
        rmuC  777189 ..  777202 -  -5.3  -4.26871   TAAGTTACTAATAAA               GGATA TTTA TATCC                ATCACCTATAAAAAC  63 106
        engB NONE
        argB  771012 ..  771027 -  -4.8  -3.07816   TTCTTATTTACCTAA              TAGTAT TAAC ATACTA               TAAAAATTAACAAAC  50 425
    Erum4470  768206 ..  768216 -  -5.4  -3.00418   TACCTACTAAATAAC                 CTAC TTA GTAG                 TATTTTAAAATATAC  56 506
    Erum4390  752321 ..  752331 -  -5.4  -4.57791   AACTAAATAAAATAA                 CAAC TTT GTTG                 TACCATCTATGGTTT  71 344
    Erum4360  749294 ..  749304 -  -2.6  -2.59686   CTATATAGCAATCTA                 TATA TGT TATA                 CAATTAATTAACAAT  39 48
    Erum4350  747827 ..  747839 -  -4.9  -2.57877   TCCACAAAAACAATT                TGTAA TTT TTACA                TGCTATGATGAGTAC  49 216
    Erum4320 NONE
       gltX2  742078 ..  742094 -  -5.1  -2.91276   CTGCTTCTGATAAAT              CAAAAGG ATG CCTATTG              GTTTCTGCTAGAGCA  51 437
        pyrB  733942 ..  733953 -    -3  -3.89301   AATTTATAGAAAATA                TAAC GCTA GTTA                 GTATATATAAATGGA  50 236
        truA  732708 ..  732737 -  -7.4  -2.87564   TTATTCTTTGATATA       TTGTT-GCATATG ATATA CATATGCTAACAA       CAACAAATTCGATTC  66 183
    Erum4130  718924 ..  718935 -    -3  -3.31208   GCGTACAACAATATA                TTGA GAAA TCAA                 TGTGTTATAGGCTAC  45 45
    Erum4120  717892 ..  717902 -  -2.6  -3.27298   GCTGGGAATCATGAA                 TAAT ATG ATTA                 ATTGCTGTAGTGATT  42 251
    Erum4070  711820 ..  711830 -  -2.6  -3.92963   CAATAAGTATAATAA                 TTAA CTA TTAA                 ATATATACTTTATAA  47 86
        ksgA  706101 ..  706138 - -10.3  -2.80493   TTTTCAACACATAAG   TTACTTATAAATATTGA GTAA TGAATATTTATAAGTAA    TAAATTAACCTATTA  79 126
        rpoH  690389 ..  690413 -  -4.5  -4.24294   AGCAATTATTCAAAA          CATTATTTA TATTACT TAAATAATG          TTTTATTAAATTATG  61 121
    Erum3940 NONE
    Erum3930 NONE
    Erum3920 NONE
    Erum3910  687091 ..  687101 -  -2.6    -4.788   AAACTAACTTAAAAA                 TATT TAA AATA                 GTAAATGATTTATAT  58 40
    Erum3900  686450 ..  686464 -  -4.4  -3.88618   AATAGAATTATTAAA               TATATT AAT AATATA               GAATAATGTTATTGA  57 50
    Erum3890  685626 ..  685636 -  -2.6  -5.75342   CTGTGTTAAAAAAAA                 TATA AAT TATA                 TAATTTGTAAAAATT  72 353
    Erum3880  683366 ..  683376 -    -4  -2.79209   TAAGTATTAATATTA                 CAAT AAT ATTG                 TGTATTTAAGGTGAT  46 462
        bioA  680632 ..  680642 -  -2.6  -4.19307   GATATAAAGTATAAA                 TATA ATA TATA                 TAGAAATATAAAAAC  51 211
    Erum3860  678947 ..  678978 -  -5.4  -2.89116   AATACAGAACATAAT      CAATAAATTTATAA TTGA TTATTAACTTATTG       TATTTTATATACATT  55 52
        fabG  673868 ..  673887 -  -4.4  -2.89971   GCATGACATATTATA            GATATTAA CACA TTAACATC             CCTCCATTAACGTGT  49 10
    Erum3830  672808 ..  672825 -  -5.7  -4.61868   TATTTATATAGAAAA             TAGATTA CGAA TAATCTA              GGAAAAAGTAGATAG  71 231
    Erum3820  670576 ..  670593 -  -7.1   -3.7948   AACTATATTAAAATA             CAAGTTA ATAT TAACTTG              AATAACATTGATTAT  71 474
        argG  662414 ..  662434 -  -3.4  -4.61852   AATAGTAGAAATAAA            TTAAGATT TTTTT AACCTTAA            AGAATTAACTTTTAT  60 5
    Erum3730 NONE
        sipF NONE
        nuoI  651208 ..  651219 -    -3  -4.24413   GTTATGAAGAAATAA                CTAA CATG TTAG                 GTTTTATAATATATG  54 241
        gatA NONE
    Erum3660  639818 ..  639828 -  -2.6   -4.4727   TTAAGAGGTAGAAAA                 TAAA GAA TTTA                 GAAATTACAAGATTA  54 310
        prfB  638178 ..  638196 -  -6.2  -3.53012   TTCTTGCTTTGTAAA             TAATAAAA TCA TTTTATTA             ATGTTGCTGGTAGTT  63 39
    Erum3630  632863 ..  632873 -  -5.4  -4.29981   TAAAGACAGTTAAAA                 CTAC ACT GTAG                 TATATATATTTATGA  67 441
    Erum3620  630307 ..  630346 - -13.2  -3.74251   TATATTTGTATTAAA  TTATACATGATACTGTAA AAAA CTACAGTATCATGTATAT   TGTTTTTAAAATAAT 100 279
    Erum3610  627559 ..  627583 -  -5.9  -3.81019   ATAAATAATACATAA          TTTATAATAAG AAA CTCACTATAAA          TCTACTATTGCTTTT  67 398
    Erum3510  609437 ..  609447 -    -4  -2.81584   ATATTAGTTAATAAC                 TTAC ATT GTAA                 TTAAGTATGTCATAT  46 130
        ppiD  607237 ..  607247 -  -2.6  -2.87003   ATTAGTAAAAATGCA                 TTAT ATA ATAA                 ACTAATATTTATGAG  39 97
    Erum3480 NONE
        trxB  602184 ..  602197 -  -5.3  -4.43213   TGTAACAGATTAAAA               TCCTA ATTT TAGGA                GTTTATGTTTTCTAA  66 378
    Erum3450  598693 ..  598710 -  -5.7  -2.73104   TTGAAAATATAATAC             TACTATT GCCA AATAGTA              CTGTAAATAATCTAA  54 83
        proS NONE
        acpS  596141 ..  596154 -  -3.9  -4.84359   TCATCGTTAGAAAAA               CTTTA AGTT TAAAG                AAAATATTTTGTTCA  65 398
    Erum3420  594142 ..  594166 -  -5.7  -2.94199   TAGGTACGAATTAGA          TGTCCTTACCA AAA TGCTAAGGACG          AGAAAATCATTAAAT  55 98
    Erum3410  593403 ..  593429 -  -3.9  -2.87931   CTGATGCTTCATATA         TATTACAACAT GTAGT ATTTTGTAATA         TGCAGTTATTATGAG  46 223
        mdmC  586889 ..  586901 -  -3.5  -4.65895   TTTTTCATTTAAAAA                TATTT AAA AAATA                TATTGTATTATATAT  60 117
    Erum3360  584375 ..  584385 -  -2.6  -2.69259   GACTTATAATAAGAG                 TAAT TTG ATTA                 AGTATTTTGTTATGT  39 35
        cutA  583614 ..  583625 -  -4.4  -3.03587   AGAAAATTCAGAAAT                TGCT TAAT AGCA                 CGTATGACTGGTAGT  48 351
    Erum3330  580987 ..  580997 -    -4  -3.82946   TGATTTTAAAGATAA                 TCAA TAT TTGA                 ATAATAGAAAAAAGA  54 41
        rpoD  578010 ..  578021 -    -3  -3.71649   TGTTTAAATGGTAAA                TACA GCTG TGTA                 TTAAACTAATAACAG  48 496
    Erum3290 NONE
    Erum3280  571787 ..  571799 -  -6.3  -2.78384   TTTGGTTTTATTATA                CTACT TTT AGTAG                TAACTATTATAAGTA  57 409
    Erum3260  566534 ..  566548 -  -4.4   -3.8535   TAAGTGAAATAAAGA               TTTTAT TGC ATAAAA               AACATGTAGCTTAAT  57 399
    Erum3230 NONE
    Erum3221 NONE
    Erum3220  556665 ..  556682 -    -2  -5.61277   TATAAAAAAAGAAAA             CACCTT GTTAAT AAGGTA              TTACAAGTAATTATA  68 250
    Erum3180  549070 ..  549086 -  -4.5   -3.8046   TGTAAAAACTTGAAA              TTTACAT GGT ATGCAAA              CCCTAAATTGTATTG  57 82
         psd NONE
        pssA  545138 ..  545159 -  -3.1  -2.50821   TCTGTAAACATAGAG           TTTATCATA TGAT TATGATATA            GCTAATCTAATCATA  41 36
    Erum3150  543345 ..  543356 -    -3  -2.87931   TTGATTTTTTAGATA                TTGT TATA ACAA                 GTAAATATACTAACT  42 429
    Erum3140 NONE
        ribH NONE
    Erum3120  539970 ..  539983 -  -3.9  -3.30867   TAATAAAAAATGATA               TTAAC TATT GTTAA                GTATAGTATGACTTT  48 12
        uvrA  536391 ..  536409 -  -4.6  -4.94902   TAATTATTATAAAAA             CAGGAAAT AAC ATTTACTG             TTAATTTTGTATGAC  70 497
        nuoA NONE
        nuoB  535072 ..  535082 -    -4  -2.80622   AGACATTGTATTATA                 GAAT ATT ATTC                 ATACAGTAAAGATTG  46 299
        nuoC  532887 ..  532900 -  -2.5   -4.3902   ATGATAAAAATTAAA               TAATA GTGG TATTA                CAAGTTTTATGATGT  54 408
    Erum3000  522354 ..  522370 -  -5.3  -3.12595   GGGAATTATGCAATA              TTTAATA ATC TATTAAA              TGTGCTAATTATTTA  53 34
        rpoZ NONE
    Erum2980  520973 ..  520987 -  -2.9  -5.12617   TAATTAGGTAAAAAA               GTTAA GTCCA TTAAC               TTTAATATATTATAT  63 224
        thiC  519063 ..  519076 -  -3.9  -2.55544   TCAGTATTTAATCGA               TTCAT TAGA ATGAA                AAGTTGTACATTATA  45 118
    Erum2950  514684 ..  514701 -  -4.2  -4.00868   TTAGGTATAAGTAAA             CTTCTT GTATTA AAGAAG              ATAAAGCTAAAGTAT  56 99
        holB  512596 ..  512609 -  -2.4  -4.24397   ATAACTGAACATAAA               CCTA GGATAT TAGG                TTAGTTAAGATAGTC  51 289
        hupB  512012 ..  512023 -    -3   -3.8821   ATTATGCAAAAAAAC                TATC AGTT GATA                 ATATAGAATTACATA  54 278
    Erum2900 NONE
         ssb  501382 ..  501396 -  -4.4  -3.59424   ACTATAGAATTAGAA               TATATT ATA AATATA               TATAGCTTATTTTAC  55 123
    Erum2800  492630 ..  492659 -  -6.7  -3.01625   AAAATTATTAAAGCA       TATAATAATATCT GTTT AGATATTGTTATA        CATATGAATTAAGAA  62 61
    Erum2790  490087 ..  490116 -  -5.3  -3.20929   AAAAGAGAGATTTAA       TATATAAAAAATT AGTA AATTTTTAATATA        TCCTATAAGTAACAC  54 105
    Erum2780  488385 ..  488403 -  -7.6  -3.15638   AAAAGCCACATCTAA             TTTGTAAT GTT ATTACAAA             TATGTAATGTGACTT  67 66
    Erum2770  486576 ..  486612 - -14.2  -3.98448   TATTAATAAATATAA    GTTACATTATTTAATA CTATT TATTAAATAATGTAAC    TTTTTAGTACTAGTT 100 35
    Erum2760  484571 ..  484620 - -13.4  -3.53012   TTTTCTTGTTTTAAA GATTATGAAAATTGATATACACC ATTAA AG-GCATATCAATTTTCATAATC TTATAAAAGCCACAA 100 319
    Erum2750  482198 ..  482208 -  -2.6  -4.20707   CGTTACTAAAAAATA                 TTAT GCA ATAA                 TGGGTACGTATTATA  51 240
        hemB  473947 ..  473958 -    -3  -3.24735   TACTTAAATACTTAA                CATA AATC TATG                 CATAACTAAGTTGTA  45 135
        nadE  470871 ..  470881 -    -4  -3.24709   TAAAATATTCAGGAA                 GTTA ACA TAAC                 AAAAACTATTGTTTT  48 405
    Erum2690 NONE
    Erum2680  465691 ..  465701 -  -2.6  -2.95476   ATGATTGATCATAGA                 TTAT CAC ATAA                 TATACTAGCTTAATG  39 239
        dapA  464618 ..  464642 -    -3  -2.94168   AACACACAAACATTA          CTATAATTAT GCTAT ATAATGATAG          CTTTAATTGAAATGA  42 49
    Erum2660  462793 ..  462804 -    -3  -3.82946   TGATGTTAAATATAA                CTAT ATGC ATAG                 TAATGTTACTTACCT  50 462
    Erum2640  457134 ..  457144 -    -4  -2.98942   ATGTTTGTAGATATA                 TTGT TTA ACAA                 AATTCATAATAGTTT  47 490
    Erum2630  452681 ..  452698 -  -2.8  -3.07113   GATTATTCTATGGAA             TATACA AATGTA TGTATA              TTTTTTTATTAAGCG  41 80
    Erum2620  449374 ..  449392 -  -2.5  -3.04799   TAGAACTTTTTAAGA             CAAAATT TTCTT AATTCTG             TAATACGTTATTAGT  41 96
    Erum2580  444069 ..  444093 -  -7.3  -4.60797   TGTTTAGATATAAAA          TTTATGTAGTC TTA GAATACATAAA          AACTCAGTTATATGG  79 331
    Erum2540  440145 ..  440179 -  -6.9  -3.89346   TTGGTATTTTATAAA    TATGTTCTTAAAAAAT TGAT ATTTTTTAAGAA-ATA     TATATTTGCTTTGAT  71 114
    Erum2530 NONE
    Erum2520  437063 ..  437075 -    -2  -3.04398   TTGTTGCTTTAAAAC                TTGA TCGAG TCAA                TAAAAAATTTGTGTT  40 339
    Erum2510  434030 ..  434042 -  -2.7  -5.21709   TCCTATATTAAAAAA                TTGAC CTA ATCAA                CGAAAATTTTTGTAT  63 493
    Erum2500  432548 ..  432560 -  -6.3  -5.21709   TTCTATATTAAAAAA                TTGAC TTA GTCAA                CGAAAATTTTTGTAT  84 479
    Erum2490  429755 ..  429771 -  -5.9  -5.10461   GTTAGGTAATAAAAA              TACTGAA CTA TCCAGTA              TAACATCATATTTAT  81 208
        purB  421757 ..  421769 -  -4.9  -2.88731   TTATATAATTAACTA                TTAAG TGC CTTAA                AATATTTGGCATTTT  51 425
    Erum2410  412346 ..  412362 -  -2.3  -4.73613   GTACGATTAATAAAA              TAATTTC ATG GATATTA              GATGAAGATATTTGG  55 154
    Erum2400  410615 ..  410637 -    -5  -3.58209   ATGAATCTATAAAGA           TTGATAAATA GGT TTTTTATCAA           GTAGCTATTCTATAT  57 366
        uvrD  408430 ..  408445 -  -3.4  -3.32514   TATATAATAAGTTAA              TATTTA GAAA TAAATA               CGTCTTATACATCTT  46 83
    Erum2380  407120 ..  407133 -  -2.5  -3.15999   TTGGCATATACTTAA               TTTTA TTAG TAAAA                GATATTTTAGTTGTA  41 45
    Erum2370  405560 ..  405580 -  -5.5  -2.94329   TATGTGTAACTAAAG            TTGTTATGT ATT ACATATCAA            ACTCTTGATATATGA  55 303
    Erum2300  395517 ..  395538 -  -7.5  -3.11182   TTGTAATATAAAGGA           TGATTAAAT TATG ATTTAATCA            TATAATATATTAATA  67 395
    Erum2290  394177 ..  394197 -  -2.7  -4.57482   TCATTTATAAATAAA            TATATAAAA TTG TTTTAAATA            GTATTAAAATAATTA  56 262
    Erum2280  393000 ..  393012 -  -3.5  -3.41878   TGCTTGAAGTTATAA                TATTT TCT AAATA                AAGATGAATTGTTCT  48 133
    Erum2270  390043 ..  390061 -  -6.2  -2.68947   TTGAATGAATAAGAC             TATAAAAA TTC TTTTTATA             TTTTTATTGTGCTGT  57 122
    Erum2260  388163 ..  388176 -  -3.9  -2.71712   TGTTTTTTTGTAAAC               TAAAG TTGT CTTTA                TTAAGAACATTAATA  45 193
    Erum2250  386006 ..  386016 -  -2.6  -2.57211   ATCTGTCTTTATAAT                 TATA TAA TATA                 CTGTTGGTATTTATT  38 294
    Erum2240  383134 ..  383160 -  -8.2  -2.80622   ATATAGTTTATTATA         CCATAAGTATAT TAA ATATATTTATGG         GGCGAAGTGCAGTTA  69 333
        trmU  381256 ..  381266 -  -2.6  -4.03413   ATTTTTTCACAGAAA                 TATT ACT AATA                 CTGATTATTGGTAAT  49 246
        rpmG  378593 ..  378606 -  -5.3  -2.88069   CCCACATTAGAAGGA               TCTTC ACTA GAAGA                TGAAGAAACTATAGG  52 124
    Erum2170  371663 ..  371690 -  -4.4  -3.86283   TTAAGTTATATTAAA        TTAATAGTAATA AAGA TATTATTATTAA         GAATATACATAATGT  57 500
        acpP  371034 ..  371045 -    -3  -4.12532   CCTGTCATAGATAAA                TAAC CTTA GTTA                 GTTTTGTCTGATAAT  52 19
        fabF NONE
         smf  368418 ..  368428 -    -4  -3.32966   ATATTTGATACAATA                 TACA TAT TGTA                 TTACTGTAAATTTTG  48 92
        argD NONE
    Erum2100  360510 ..  360538 -  -9.7  -4.65078   AGACCTCTAATAAAA        CGCAACTCTCATA TGT TATGAGAGCTACA        TTGTGGATATTTTAT  88 37
    Erum2070  355448 ..  355460 -  -3.4  -2.64293   TTTTTAACAGAACAT                TCTG TAAAC CAGA                TATATTGTATGAATT  43 146
        pgpA NONE
    Erum1970 NONE
    Erum1960  338001 ..  338016 -  -3.3  -3.45817   TCTTTAGAAGAAAAT              TATCC GGAACA GGATA               TATTTTATACTAGGT  48 234
        rpsD  334375 ..  334397 -  -6.4  -3.72592   AACTTTGAGTAATAA           TTGTAGGT TAAATAT ACCTACAA           TTTTGTTAAATTATC  67 273
    Erum1930  333060 ..  333073 -  -3.9  -3.74077   TTTCATATATTGAAA               TACTA GACA TAGTA                TTACTTGTTTTAAAA  52 106
    Erum1920 NONE
        thiD  330787 ..  330798 -  -2.2  -4.25283   AGTGCTGCATTAAAA                CGCA AAAG TGCA                 TCTTCTAGTAAGGGT  50 297
    Erum1851  317744 ..  317764 -  -5.5  -3.38088   AATTGATGTAATTAA            CATATGATG TAT CATGATATG            TTTGTAATGCTTGTT  59 433
        argH  312756 ..  312772 -  -2.3  -3.58726   TGTCTCTATAGATAA              TTCTATT AAA AATGGAA              TTTTTTGTTAGCATA  45 218
        pyrD NONE
    Erum1800  308411 ..  308425 -  -2.9  -4.31692   AATGTATTATTAAAA               TACTT TCTAG AAGTA               ATTTTACTATATGCT  54 294
    Erum1780  306557 ..  306572 -  -4.8  -2.57274   GTGTAGAATGAAGAT              TATTAC TATA GTAATA               GTAGAATGTGTCAAA  48 253
        rnhB NONE
    Erum1610  275977 ..  275990 -  -3.9  -3.23274   TTGTCTATAATGTAA               TTACT AGTT AGTAA                TCTACATATTCTATT  48 19
    Erum1600  274488 ..  274504 -  -5.9  -2.72028   TTCATTAGAAAAATT              CAAGATT CGT AACCTTG              TGGTGTTAATGTTAA  57 37
    Erum1590  272638 ..  272650 -  -4.1   -4.1774   AATAAGGATAAATAA                GAGTA TAC TACCC                AATAGTAAAGAGCTA  58 83
    Erum1570 NONE
    Erum1560  267145 ..  267161 -  -4.5  -3.33214   ATTTTAATTATAATA              CTAATAA TCA CTATTAG              ATAGCTTATACCTTT  52 505
        map2  265865 ..  265875 -  -2.6  -3.07113   TACTATTCTATTTAA                 TTAA GTA TTAA                 ATTAAAGATACTGCT  41 27
    Erum1540  264717 ..  264729 -  -2.7  -3.64162   ATTAATTATGTCAAA                TCCTT TTT AAGAA                ATTATGATTGTTATA  45 76
        rpsU NONE
        sucC NONE
        sucD  261855 ..  261865 -    -4  -2.96152   ACATCAACTGATATA                 TTAC AGT GTAA                 CATGTGAAAAAATTT  46 387
    Erum1490 NONE
    Erum1480  255313 ..  255343 -  -2.1  -2.87548   AAGAATATGATGATA      GC-TATATTATTTT ATGG ATAATAATATAAGC       TTCAAAGTTCTTATT  39 36
    Erum1420  244602 ..  244619 -  -2.1  -5.32882   TATTATTATAAAAAA             TTACCTGT ATA ACA-GTAA             GTATGATAGAGAATA  65 103
    Erum1410  243946 ..  243961 -  -3.4  -2.50935   ATCTTATGTATGAAT              TATATT AGTG AATATA               TAACTATGTATCTAT  43 389
        rpmI NONE
        rplT NONE
        pheS NONE
    Erum1350  237508 ..  237520 -  -3.5  -3.69621   AGTTATAATGTTAAA                TTATA TTA TATAA                ATGAGGTTGATAATT  50 334
    Erum1340  236710 ..  236721 -    -3  -3.63922   ATGTTTTTTAAAATA                GAAT GTTA ATTC                 TTCCTAATACTTTGT  48 280
        rpsP  233773 ..  233785 -  -2.7  -3.96068   TTATTGTAATAATAA                CATTA AAT TAACG                TGGCACTATAATTAT  49 350
    Erum1290  225431 ..  225445 -  -3.6  -3.08638   ATAATGAAATTAAAT               CAATAA TTG CTATTG               TAATAGCCCAAAGTC  45 20
    Erum1270 NONE
    Erum1260  222356 ..  222366 -  -2.6  -4.68511   GTTAATATAAATAAA                 TTAA TAC TTAA                 TTATAACATAAGTTT  56 351
    Erum1250  221710 ..  221726 -  -8.1  -3.18024   TCTTATGAGGAAAAT              GTAGTAA ATC TTACTAC              CTTATATAATAACTA  71 93
    Erum1230  218731 ..  218741 -  -2.6  -2.67667   TTAGTGATTAAATAG                 TAAA GAA TTTA                 TGATCTAGTAAGAGT  39 190
         lnt  215973 ..  215986 -  -3.9  -3.44443   TCTATAGAAGATCAA               TGTAT TTCT ATACA                TTAGTAGGTATATTA  50 147
        lolD  207768 ..  207778 -    -4  -3.54424   TTGTATTTTTGGAAA                 CATT TGT AATG                 GTGTTAACATTATTA  50 224
        secG  204217 ..  204232 -    -4  -2.53995   ACTTAGTTGAAGTTA              GATTGT TCAT ACAACC               TTATTGATTAAATGG  45 26
        pyrG  202443 ..  202453 -    -4  -2.73875   CTTGTGGTAAGATTA                 TACT CTC AGTA                 ATCTAGGTGACTTTT  45 176
        grpE  196605 ..  196624 -  -4.3  -4.64844   TGTAGATAGACAAAA            CGTGTGT TTTAAT ACACACA             TATAAAAATATTATA  62 71
        trpS  195436 ..  195452 -  -2.3  -3.03998   ACATACAATAATAAC              CAAAG GATATGA CTTTG              AGTATTAATGAATTT  40 51
    Erum1070 NONE
        purE  187783 ..  187796 -  -3.9  -2.94199   TATTTAGTAATTAGA               CAAAA AGGT TTTTG                TGAGTTTGGACTAGA  46 303
        ispD  181436 ..  181446 -  -2.6  -4.55798   GATGTCAAATGAAAA                 TATT AGA AATA                 GCATTGTGAATTTTA  56 80
        ispF  179801 ..  179811 -  -2.6  -2.52635   AGGTTCATTAGTAAG                 TAAA TTA TTTA                 AGGATGTAACATTAA  38 37
    Erum1010  177523 ..  177533 -  -2.6  -2.78384   GTTGTTGGTATGATA                 TTTA AAT TAAA                 AAAAAATTATAAATT  39 277
    Erum0990  173417 ..  173428 -    -3  -2.95483   ATATGTAAAATATTA                GAAT TGAT ATTC                 CTGTAATTTACTAAA  42 399
        pdhB  171245 ..  171255 -  -2.6  -4.00934   AGTGTAAAGATGAAA                 TTTA TAG TAAA                 GGTATGTGTTTAGCA  49 266
    Erum0970  169146 ..  169165 -  -7.2  -2.85402   CAAACTACTACCACA            GTACTCTA ATTC TAGAGCAC             AATGCATTAAAGTCA  64 53
    Erum0960 NONE
    Erum0950  166359 ..  166375 -  -8.1  -2.90813   TACCCTGTTAAACTA              TGCTAAT TTT ATTAGCA              CATTCTGTAGTAAAA  69 448
        dapE NONE
        comF  162779 ..  162792 -  -3.9  -3.76839   CAAGTGTAATTTAAA               TTATC AAAG GATAA                GGTATCTGATTAGAG  54 256
        rplY NONE
         pth  159337 ..  159358 -  -6.7  -2.71731   TTTATTGTGGAAGTA           TATATGTGC TTAA ACACATATA            TGTGAGACAATTATT  60 286
        purF  157313 ..  157324 -  -4.4  -3.54653   ACTTTTATTACATAA                TGAC TTTT GTCA                 AGTATTGTATGATTA  53 339
        lolE NONE
    Erum0850 NONE
    Erum0840 NONE
    Erum0831  144811 ..  144825 -  -7.2  -2.68071   TGGAAGTTAAATTTA               TACACA GGC TGTGTA               GGAGAGTAATTTATA  63 284
        atpH NONE
        atpA  142061 ..  142075 -  -2.9   -3.1236   TAAATTCTAAAATTA               TAAAG AATTA CTTTA               AGCTAGAAGCAATCT  43 18
        greA NONE
        ribB NONE
        smpB NONE
    Erum0730  123635 ..  123680 - -10.9  -2.79679   AATAGCGTTATCATA CTATAAGCATTATAAAATA CATTAGCT TTTTTTATAATGCTTATAG AACCACATATTAATA  84 107
        fbaB   95889 ..   95906 -  -2.1  -4.88711   ATAATATAGCAAAAA             TATCAAA ATGG TTTAATA              GTTATGTTGGATTAT  58 369
    Erum0631   92466 ..   92476 -    -4  -3.62348   AATTGTATAGAAATA                 TACA TTC TGTA                 ATTTTGTAGCTTGTT  52 283
        glnA   88055 ..   88068 -  -2.5  -3.28791   ATTCTTCTGTGAGAA               TTTTA TCAT TAAAA                TTTAAAATAAGTTTG  42 71
        ispB NONE
        def1 NONE
    Erum0530   76584 ..   76596 -    -2  -3.44998   CATTGATTAATAATA                TACT TAATT AGTA                ATACTCTTATCTATG  43 450
        polA NONE
        rpsT   67017 ..   67039 -  -7.8  -3.14689   CAAAACATACACACA           GCCTCTTAAT ATG ACTAAGAAGC           TTTTTCTTGTTGCTG  67 17
        dksA   62923 ..   62942 -  -9.4  -2.73721   AGTAACTTCCAATTA            TGTGCTAT TTAT ATAGCACA             TAAAGTGTAAAGTTA  75 86
         dfp NONE
    Erum0380   48714 ..   48730 -  -2.3  -3.67976   TTCACTAACGGTAAA              TTCTAAT ATC ATAAGAA              AACGACTTCAAATTT  45 423
        xseA   47226 ..   47238 -  -3.5  -2.60392   TATTGTGTAATGAAC                TTATT GAT AATAA                TAACACATGTATTTT  43 346
    Erum0350   43109 ..   43137 -  -2.8  -3.37755   ACACATTTTCAAATA       TTTATTATTTAAT GCAT ATTAAATA-TAAA        TTTTTTTTGTAAATT  44 168
        dapF   42205 ..   42224 -  -2.1  -3.02147   TGTAACATAACTATA            CATTGCA TAAAAG TGCATTG             ACTAGAAAAGTGTTA  40 53
    Erum0330   41624 ..   41640 -  -2.4  -2.73441   CATTACTCGCCAAAT              TTTAAT TTAAT ATTAAA              GATAGCATAAATATC  39 68
    Erum0320   40328 ..   40351 -    -4  -4.46493   TGAAATATATTAAAA          TTAGTATATA ATAG TATATACTTA           TATACATATACTAAA  60 217
    Erum0310   37531 ..   37546 -  -2.6  -4.03413   ATCCTGTGATAGAAA              TAGCAA AAGT TTACTA               CCCTATCATGGTAGG  49 120
       virB8 NONE
       virB9 NONE
      virB10 NONE
      virB11 NONE
       virD4   30967 ..   30984 -  -5.7  -2.57471   ATTACCAAATAAATT             TTCTATT ACAT AATAGAA              CTGTAACAATATAAT  53 206
        fdxA   28535 ..   28545 -  -5.4  -2.87132   GTGTCTTTTTATACA                 TCAC AAT GTGA                 GCTTAACTATGTATT  55 32
    Erum0210   24977 ..   24987 -  -2.6  -4.24606   AATCTAGATGGAAAA                 TTTA AAA TAAA                 ATTAAGTTATGAATA  51 254
    Erum0200   23796 ..   23806 -  -2.6  -3.71213   AGATATAATTTCAAA                 TTTT GAT AAAA                 TCTTTAATGTCAAAA  50 507
        hemE   21984 ..   21998 -  -4.4  -3.14693   TTTATCATTAAGATA               TTAATA GTA TATTAA               GTTATAGATTTGACG  50 22
        coxC   20947 ..   20964 -  -2.7  -3.34983   CTAATTTATAGAATA             CTTGTGT GTAA AAACAAG              AGTGGCTTTTTATTT  42 137
        ruvC   20122 ..   20132 -  -6.8  -4.39386   TTTAAAGGAGGAAAA                 GGTG TAG CACC                 TTTATTGGGATCTCT  76 298
        nadC   18496 ..   18521 -  -6.3  -2.83112   ACGTAATGGAGCAGA         TCTTTATTGTA ATGT TCCAATAAAGA          TGATTCTTGCTACGT  58 373
    Erum0090   13603 ..   13621 -  -6.1  -4.52142   ATTACAAAACACAAA             CAGAAAT ACAAA ATTTCTG             CTTCCTTAAATTTAT  74 122
        metK    9503 ..    9515 -  -4.9    -4.652   AAACTATTTCAAAAA                TTCTA TAT TAGAA                AATAAGGTCAACACA  68 185
        elbB    2666 ..    2676 -  -5.4  -4.37092   ACTTTCTTCACAAAA                 CAGT ATC ACTG                 ATAAATTAAGTTATA  69 66
