# Supplementary material for: Rapid, accurate, computational discovery of Rho-independent transcription terminators illuminates their relationship to DNA uptake
Source: Genome Biol. 2007 Feb 21;8(2):R22. doi: 10.1186/gb-2007-8-2-r22 (PMC1852404; doi:10.1186/gb-2007-8-2-r22)
Supplement: Additional data file 4 — Best terminators found downstream of each of the genes of the 343 organisms studied. [file gb-2007-8-2-r22-S4.zip › Enterococcus_faecalis_V583.bag]

        dnaA    1433 ..    1463 +  -2.7  -3.16881   ACAAAAAAGAACAAA       GTTATCCAC AACTTATGCACAA GTGGATAAC       TTAGTAAAATCAATG  45 56
        dnaN    2751 ..    2780 +  -4.3  -4.74611   CATGTTTAAAAAAGA       CCTTCGGAAAATCA ATA TGATCG-CCGAAGG       TTCTTTTTTGTCGTC  70 42
      EF0003 NONE
        recF NONE
        gyrB NONE
        gyrA    9185 ..    9204 + -12.2  -5.45652   GAATAACATAAAAAA            GTTTCGCC AGTT GGCGAAAC             TTTTTTATTGGGGCT 100 35
        rpsF    9655 ..    9670 +  -6.2  -4.15044   GGTAGAAGCATAATT              TGTTTC ACAT GAAACA               TTTATTGACGAAAGG  69 28
       ssb-1 NONE
        rpsR   10546 ..   10571 + -14.9  -5.48063   TTATGACAATTTCCA         GAACCAAAGAG CTTG CTCTTTGGTTC          TTTTTTATCTTGACT 100 43
      EF0011 NONE
        rplI   13184 ..   13204 +  -8.3  -5.24531   ACAATCGATAAAAAA            GAAGCCG ATTTCTC CGGCTTC            TTTTTTATGCAAAAT  90 42
        dnaB   14812 ..   14832 +  -9.8  -5.71638   CAGAATTTTAAAAAA            CGAACTCA TTTTT TGAGTTCG            TTTTTTTGCTTATTA 100 30
        purA   16351 ..   16391 +  -8.5  -5.50313   AGCAGATTTTTAAGG GAACGTAAAGGATGG-CT TATGCC AGTTCAGCCTTTACGTTC  TTTTTTAATTTTATA  95 40
      EF0016   17335 ..   17364 + -15.3  -5.56568   AAAGAAAATAAAAAA       TAGAGAAGTCATT TTTT AATGACTTCTCTA        TTTTTTTAATAATCT 100 30
      EF0018   22150 ..   22174 + -11.6  -6.37666   ATTAATACAGAAAAA          CGATACACTA TTTAT TAGTGTATCG          TTTTTTTTATTTTCT 100 36
      EF0019   22972 ..   22984 +  -4.9  -4.96501   AAAATCAAGAACTAT                TGAAA TTT TTTCA                TTTATTTTTGTCAGA  75 144
      EF0020 NONE
      EF0021 NONE
      EF0022   25891 ..   25922 + -13.9  -5.00616   TTCTAATCAAAAAAA      GCGGAAGAGAAGT CGAGAA ACTTTTCTTCCGC       TTTTTTAAACAAAGA 100 64
      EF0024   26399 ..   26435 +  -6.1  -5.60993   AAAAATAATTTATAA    CTGTTACTTTTTTAT AAACTAG ATGAAAAAGTAGCGG    TTTTTTTGTGGGAAA  88 33
      EF0025   27181 ..   27205 +   -13  -6.15828   AAAGAAGTAAAAAAA          CAGGTTTTCC GAAAA GGAAAACCTG          TTTTTTTTTAATAAC 100 40
      EF0027   28415 ..   28439 +  -2.1  -5.88476   TACTAAATGATGTAA          GGGGATACA GAAAGAG TGTAGCCTC          TTTTTTCTTTGTTTT  83 56
      EF0028 NONE
      EF0029 NONE
      EF0030   31826 ..   31862 + -10.5  -5.47218   AAAATACAGTTAAAA   GAGTGAGAAA-AAATC GTCTTA GATTTTTTTCTCACTC    TTTTTTTCAATAAAA 100 41
      EF0031   34598 ..   34624 + -15.2   -5.7827   TGAAATTTAAAAAAA         TCACGCGATGAC TTA GCCATCGCGTGA         TTTTTTATTTGTCTT 100 31
      EF0036   39845 ..   39866 + -11.7  -5.38054   GAGGAGAAAGAAAAA           CCCTTGATT TTTA AATCAAGGG            TTTTTCTTTCTAAGA 100 86
      EF0039 NONE
        radA   44203 ..   44254 +  -7.4  -3.70307   AAAGTAGAAATAATC CGTTTAGGTTTTTGGTGGCGTATGA TTT TTGTACGCC-CCACAACACTAGACG TCTTTATTAAATAAA  71 43
      EF0041 NONE
        ispF   45932 ..   45945 +  -3.8  -3.90762   AAAATAACTGAAAAC               GACG TTAAAC CGTC                TGTTTTTAAAAAATG  57 34
        gltX   47629 ..   47666 + -16.6  -5.98675   GGAACCACGCATGGG   CGTCTTTTAAGCAACG TTTTTT TGTTGCTTAAAAGACG    TTTTTTATTTTTGTA 100 221
        cysE NONE
        cysS NONE
      EF0046 NONE
      EF0047   50888 ..   50909 +  -2.3  -3.29096   CATTATAGAAGAAGG           CGATTGTAT GAAA AAACAATTG            TTAATCGTTGATGGC  44 33
      EF0048 NONE
      EF0049 NONE
      EF0050   52450 ..   52485 + -14.9  -4.11472   TAATTTAGAAAGTCC    GCTTAGGAGTGAAGG AAGAGC CCTTCGTTCCTAAGC     TCTTTTTAATTTCAG 100 38
        ispE   53474 ..   53508 + -13.8  -5.48163   CATTGAAATAAATAA     GTTCTACGTCTAAATT CGA ATTTTAGGCGTAGAAC     TTTTTTGCTTTATTT 100 30
      EF0055   56683 ..   56699 +  -5.2  -3.43071   GAAAGAAAACCTCGC              TGCTTT ACAAA AAAGCA              TTCATTAATCTGGCA  57 1
      EF0056   57543 ..   57558 +  -5.4  -3.67622   AATTCGCTTAAACGT              CGCTAC AATG GTAGTG               TTCATTTTAGCGGTA  59 143
      EF0057   58419 ..   58458 + -12.4  -5.75342   AACAAAAAATGCAAA  GAAACTAAGGAGAAAAAC GAAA GTTTTTCTCCTTTATTTC   TTTTTTTTAAAAGAA 100 18
        purR   59401 ..   59434 +   -17   -5.9362   AAATAATTTGAAAAA     GAACCTGAAAATGG TCCATT CCATTTTCAGGTTC      TTTTTTTCTGTTTTA 100 35
        glmU   60993 ..   61024 + -20.4  -4.81083   ATCTCAAATAAAAAA      GAACGCTCTTTTGC TTAA GCAAAAGAGCGTTC       TTTTTCCTCCTTAAA 100 40
      EF0062   65373 ..   65395 +  -4.9  -6.11229   TTAGTCATTTTTTAA          GAACC-GTCC TTCG GGATTGGTTC           TTTTTTTATTTTAAT  93 37
      EF0063   67184 ..   67220 +   -19  -4.26344   AAGAGTAGTTAAAAA    GAGACACAGAATAGTC AAATC GACTGTTCTGTGTCTC    TTTTAATCAAAATAT 100 33
        ruvA NONE
        ruvB   70395 ..   70406 +    -3  -5.52384   AAAGTTTATGTAACG                GAAT AAAT ATTC                 TTTTTTTGATAGACC  77 110
      EF0069   71830 ..   71840 +  -3.2  -3.95873   TTGATCAATACACTT                 CGAT ACG GTCG                 CTTTTTTTCTAGAGA  55 73
      EF0071   74305 ..   74335 + -15.6  -5.83226   GATAAAATAGAAAAA       CAGCTCTTGAGAAA ATA TCTCTCAAGAGCTG       TTTTTTTCTTCACTT 100 31
      EF0073   75771 ..   75804 + -13.8  -2.74192   AAAAATAAAAAGCCC     CCCCCCCCCGCAAG GTCAAA CTTGCGGGGGGTGC      TGATGTTAAACAATA  89 33
      EF0076 NONE
      EF0077 NONE
      EF0078 NONE
      EF0079   78922 ..   78935 +  -4.5   -3.1485   AAAAGTCAAAGAAAA               CACGG CACC TCGTG                TTCAATAATTGGTTA  50 4
      EF0080 NONE
      EF0081   79845 ..   79875 + -15.6  -5.71295   GAAAGTTTAAAAAAA       TAGGGCATAAGTCG TTT CGGCTTATGTCCTA       TTTTTCTTTTTCTAT 100 42
      EF0082 NONE
      EF0083   81705 ..   81741 + -20.4  -5.47914   AATTTTCGTAAAAAA    CGTCAAAAGGTAGCAG TTTTT CTGCTACCTTTTGGCG    TTTTTTGTAATTTTT 100 100
      EF0089   91579 ..   91629 +  -9.2  -2.57211   AGCTATAAAAAAACA G-AAAGAGCCTGGAACAAAAATC ACTTTG GATTTTTGTTCCAGGCTCAAAAC CTTATAAACGGCGGT  72 46
      EF0090   92876 ..   92919 +  -5.5  -2.75284   TCCTGAAACGTCCAC ATCTACGAAAGAATAAAAG AAACAA CTGTTATTTTTTCGTGGAA TAGATTTCTCATTTT  51 10
      EF0091   94550 ..   94608 + -21.5   -5.1675   AAAAGTAAAAAAAGA CAAGAAGAAAACGTCAATAAGTAGGTG TTGAT TACCTACTTATTGACGTTTTCTCGTTG TTTTTTAATAAATAC 100 97
      EF0092 NONE
      EF0093   98259 ..   98294 +   -15  -4.35518   AAACGGATAAGTAAA    CATCCTGAAACAAG AAATAGGA CTTGTTTCAGGATG     TTTTCATATAAAATT 100 49
      EF0094   99194 ..   99224 + -14.1  -5.93252   TTTAGCAGATAAAAA       CCTACACAAAGGC TAAAT GCCTTTGTGCAGG       TTTTTTCTTTTTAAA 100 46
      EF0095  100122 ..  100178 + -11.8  -4.44307   CAAATTAAAATAGAA G-AGAAGTGATCAAAGCCACCAACGCT AGTT AGCGTTGGTGGCTTTGATGGTTTAAGC TTCTTCTTTTTTATG 100 33
      EF0097 NONE
      sdhB-1  102888 ..  102903 +  -2.6  -2.79202   ACACATCGAAAATAA              TCTTAT TATG ATAGGA               GTTTGACATATGTAT  42 15
      sdhA-1 NONE
      serS-1  105109 ..  105136 + -15.8  -5.32565   AAATAGATTAAAAAA        GAAGGTTGATGT CACA ACATCAACCTTC         TTTTTTAATTCGTTA 100 30
      EF0103  107435 ..  107475 + -27.9  -4.26188   AAGTAACGCATAAAA  GGAAGTGAGCCAGAAGTCG TTT TGACTTCTGGCTCACTTCC  TTTTACCTCTATAAG 100 28
        arcA  108935 ..  108947 +  -2.7  -2.60496   TGTATGAGTATGCCA                CTTTA CCG TGAAG                ATCTTTAAAAAAACA  41 5
      argF-1  110042 ..  110074 +  -9.9  -2.82788   AAAAAGAATAGTTGT      TTCGCCCTTTAAGAG TTT CTTTTGAAGGGCGGC      CTATTCTTTATTATG  76 63
      arcC-1  111017 ..  111028 +  -2.2  -3.29511   TGAGCGGCGATGAAA                TCGT AGGA ACGG                 TTGTGACAAAATAAA  44 0
      EF0107  111780 ..  111793 +  -2.4  -2.87683   GAGAAGGGAGATACA               GGAA AGTAGG TTCC                TGTATAAAAGGATAT  41 46
      EF0108  113310 ..  113351 + -23.4  -4.39133   AAAAAGAAGAAGCAA TGAAACAACAGCGACTAC CTAAAA GTAGTCGCTGTTGTTTCA  TTTTGATAGTTGTTG 100 77
      EF0111  115640 ..  115650 +  -2.6  -2.53581   TTTTTTAGACGATAT                 TATA AAA TATA                 TAAATTAAAAATATA  41 102
      EF0112 NONE
      EF0113  117326 ..  117373 + -10.8  -2.82668   GATCACGACTAAGTA AAGGAGACTTGCAAGAAAAATA GGCC TGTTTTTCTTGCAAGTCTCAAA ATTTACCATTTAAAC  81 54
      EF0114  120072 ..  120105 + -22.7  -3.96216   CGAGTTATCTATAAA     GACTGGCACGAATCA AGCT TGATTCGTGCCAGTC      TTCTTTAACTGAAGA 100 57
      EF0115  121611 ..  121639 + -21.9  -4.93696   AGTAGAAGAAACAAA        CGTCAGCTGGCTT CTG AAGCCAGCTGACG        TTTTTAGTATTTAGA 100 43
      EF0118 NONE
      EF0119  125351 ..  125392 + -22.5  -4.66609   CTTACCTGTATAAAA GTACACCGACCGCTAGCAA TTCG TCGTTAGCGGTCGGTGTAC  TTTTTAAATAGAATA 100 28
      EF0125 NONE
      EF0126  131592 ..  131623 +  -5.3  -4.87389   GAAACCAAATTAAAA     GCCTAGAAACGTTGG AAAA TCAACGT--CTAGGC      TTTGTTTTTAGACTA  77 63
      EF0127  132740 ..  132764 +  -7.2  -5.65927   TAGGGAGAAGTAAAA          GTCTAGTAAC GTTTA GTTTCTAGAC          TTTTTTATTTGAGTA  93 38
      EF0131  135259 ..  135275 +  -3.7  -5.01422   ATAAAGAGAGAAAGG              CAGTTAG TTG TTGACTG              TTTATTTTTGTATAA  70 54
      EF0132 NONE
      EF0133  136105 ..  136124 +   -10   -5.3321   TTTAACAGCTGTAAA            GGGCATTC TAAC GAGTGCCC             TTTTTATTATTAATT 100 80
      EF0134 NONE
      EF0135 NONE
      EF0136 NONE
      EF0137 NONE
      EF0138 NONE
      EF0139 NONE
      EF0140 NONE
      EF0141 NONE
      EF0142  140768 ..  140785 + -12.7  -3.05384   AATGAACAGACGTAA             GGTGGGC GAAT GCCCACC              TTACGTCAAAAACCC  87 139
      EF0143 NONE
      EF0144  142912 ..  142930 +  -3.2    -4.067   AAAGGTTACTATTTT             CATAATAA ATA TTATTTTG             TTATTGTTAATTTGA  55 77
      EF0145 NONE
      EF0146  145990 ..  146009 +  -9.3  -5.22006   AATAATAAAGTCAAA            GGAGCGA CATATT TCGCTCC             TTTTTATTGTAATCA 100 36
      EF0147  146321 ..  146345 + -10.1  -4.82901   GCAAAAAAAAGCTAA          GGGAATCGAAA AAC TTTCGGTTCTC          TTTTTGTGAGGAGGA 100 171
      EF0149  150384 ..  150403 +    -5  -5.59962   GAGTAAAAAGAAAAA            GCACTG TGAAAAAT CAGTGC             TTTTTGTTTATTTTA  86 42
      EF0151 NONE
      EF0152 NONE
      EF0153 NONE
      EF0154 NONE
      EF0155 NONE
      EF0156  155353 ..  155370 +  -2.7  -4.68539   TAAAATGTATAAAAA             GGATTTG ATAA CAGATTC              TTTTCTCATTTTAAT  63 385
      EF0158 NONE
      EF0159  160231 ..  160254 +  -8.9  -5.10767   GAATTAGAACAGATA          GAGGAGTGG GCATAA CCACTTCTC           TTTTTATGTTAGGTG  95 11
      EF0160 NONE
      EF0161 NONE
      EF0162 NONE
      EF0163  162373 ..  162393 +  -6.9   -2.5007   TATAATTCAGTTAAG            CAAGAGTAT TAG AAACTCTTG            ATATTAATAGATTCC  60 14
      EF0164  162868 ..  162890 + -12.8  -5.79595   TAAATTTATGTTTGA           GAGCAGTGCT TAG AGCATTGCTC           TTTTTTGTTTTAGGA 100 61
      EF0165 NONE
      EF0166  164317 ..  164360 + -12.8  -4.45068   TGATAACGCAAAAGA AAACCCTCTATAAAT-CCTAT TAT ATAGGGGTTTATAGAGGGTTG TTTATTATTCCCACT 100 56
      EF0169 NONE
      EF0170  168532 ..  168555 + -16.8  -5.05782   AAGCAGAGTAAAAAA          GAACCGCCAC TTTA GTGGCGGTTC           TTTTTTAGAATAGAT 100 30
      EF0172  170842 ..  170852 +    -4  -3.29511   GCTGAACGATTTTGT                 TGTA TAA TACA                 TTATCGGGAAATCGG  49 127
         pyn NONE
        deoC NONE
         cdd NONE
      EF0176  174478 ..  174488 +  -5.4  -3.68619   GACCAACCTTAGAAA                 CAAC TTA GTTG                 TTTAAATACATTAAA  59 29
      EF0177  175669 ..  175703 +  -9.3   -4.1043   CCTTCTAAAAATAAA    GTGGTC-CTTGGCAGC GACG GCTGCCAAGGGAACCC     TTTATGATGTTTGGA  89 81
      EF0178 NONE
      EF0179 NONE
      EF0180  179472 ..  179509 + -17.2  -4.66318   AACGAAATAAGAAAA   GAAATAGGCCCTCCGTC AAAGC GACGGGGGGCC-ATTTC   TTTTCTTAGGATAAT 100 31
      EF0183  180010 ..  180020 +  -3.2  -3.08312   ATGGCCTTCATTCCG                 GTAG CAA CTGC                 TTGGGTGAGTGAATT  45 3
      EF0184  180535 ..  180551 +  -3.8   -3.5891   TAATTGAAGAGCTGA              GAATAA ATAGA TTATTC              TGTTTGATTCTCGAG  52 224
        deoB NONE
      deoD-1 NONE
      deoD-2  183371 ..  183398 + -12.9  -5.72207   GCTAATTAAAAAAAA        TGCTTGGATGA TTATTT TCATCCAAGCA         TTTTTTTAATTTAAG 100 32
      EF0191 NONE
      EF0192 NONE
        fhuG  187421 ..  187435 +  -2.8  -3.79623   GTCAATCGGTCGTTG               TGAAAG CAA CTGTCA               TTTGCTCGGCTTTTT  51 59
      EF0194  188715 ..  188736 + -14.5  -4.71426   TTAATCCATAAAAAA           GCGGTTTGC CTTG GCAAACCGC            TTTTGTTAATAAGAA 100 37
        rpsL NONE
        rpsG  192207 ..  192240 +  -4.6  -2.65354   ATCGTTGGTAAGATC     CTCTCTGTCTGTCGC GTAAA GTGGCAG-CAGAAAG     TCAATTTACAATCGA  47 30
        fusA NONE
         tuf  195762 ..  195785 +   -14  -6.23545   GGTATTCGGACGTAA          GACCAGAGAA TTTA TTCTCTGGTC           TTTTTTTTGTTTAGA 100 82
      EF0202  196721 ..  196750 +  -2.2  -5.67063   GCATAATATTTAGAA       CTAGAG-GAGTCT GTCAA GGACTGGCTCTAG       TTTTTTTGTGATAAA  78 35
         cfa  198166 ..  198202 +  -4.6  -5.61596   AGAATAAAAAAGAAA    GAATTTGAGATTCT GGTAAAAAA GGAATCCCAAATTC    TTTTTTTATAAAAAT  85 42
        rpsJ NONE
        rplC NONE
        rplD NONE
        rplW NONE
        rplB NONE
        rpsS NONE
        rplV NONE
        rpsC NONE
        rplP NONE
        rpmC NONE
        rpsQ NONE
        rplN NONE
        rplX NONE
        rplE NONE
      rpsN-1 NONE
        rpsH NONE
        rplF  206171 ..  206198 +  -8.6  -3.45093   ACAACAAGCAACTGT        CATTTTATGGGA TTTT TCCAATAAAATG         CTTTTGTCTTGTCTG  75 68
        rplR  206651 ..  206661 +  -2.4    -2.612   AGAATTTTAGGAGAA                 GGAG GAA CACC                 ATTCATGGTTTATAT  40 31
        rpsE NONE
        rpmD NONE
        rplO NONE
        SecY  209154 ..  209178 +  -9.3  -2.60763   AATAAGTAAGAATCG          AGTGTTGAGGT TTT ACCTCAGCACC          ATTCTCACATATGGC  72 32
         adk  210026 ..  210049 +    -3  -4.50976   TAGTTGAGAATTTCT          AGGTGGGAGC TGGA GTTTCCGCCG           TTTTATCGTGTGAAA  62 167
        infA NONE
        rpmJ NONE
        rpsM NONE
        rpsK  211274 ..  211284 +  -5.4  -3.75153   GTTTAATGAGCGCCA                 CTCA TTC TGAG                 TTTGAATTAGGAACG  61 35
        rpoA NONE
        rplQ  212878 ..  212906 + -15.5  -5.80003   AGGTGATTTTTTTTT        GCTTTGGGAAAAC GCT GTTTTCTCAAAGC        TTTTTTGTTTCTTAA 100 163
      EF0235 NONE
      EF0236  215417 ..  215447 + -13.6  -4.83615   TTAAAAGAAAATCAG       TAACTTCTTGTTTT ATG AGAACAAGAAGTTA       TTTTTATGAAAAATA 100 37
      EF0237 NONE
      EF0238 NONE
      EF0239  218570 ..  218588 +  -5.3  -3.05816   CCCATGATTTTACCT             CTTTCTG TGCCT CAGGAAG             TTCGGTAGAAGATAA  54 510
      EF0245  222041 ..  222087 + -16.3  -2.58788   CGTCAATACAAAAAA TAACAAAAGAGGCAGTCACTCT AACC AGAATGACTGCCTCTTTT-TTA CTAGTTTTTCGTTAA 100 23
      EF0249 NONE
      EF0250 NONE
      EF0251  227610 ..  227635 +    -2  -3.88259   ATTACCAAAAAAAGA         TAGAAGAA TTTGTGAATT TTCTTCTA          ATTTTTTTAACCTTT  50 98
      EF0252  229329 ..  229368 + -15.3  -5.93809   GTTGGAAAAATCAAA  GCTAGCACTGAAGAA GCAATTTTAA TTCTTCAGTGCTAGC   TTTTTTTTGTGGCAA 100 75
      EF0253  231171 ..  231208 + -20.2  -3.53444   CAGATTAAAAGTAAA   GCCTGGTACAAAAATC ACTTTG GATTTTTGTACCAGGC    TTTAAAGCGGAGTAA 100 148
         pth NONE
         mfd  236701 ..  236712 +  -4.4  -2.71712   TACAAACATTCGCAA                GGAA CGGA TTCC                 CTTTAAAAGGAGGCC  47 8
      EF0258 NONE
      EF0259  238610 ..  238664 + -18.1  -3.67068   AGAATAAACAGGTGA GGATGGAGCGCTTGGCAAGTTCATT GAAAA GATGAATATTCCAAGCGCTTCATCC TTTCAGCGTTTTAAT 100 34
      EF0260 NONE
      EF0261 NONE
      EF0262  239873 ..  239913 +  -4.1  -4.77165   AAGCACAAACAAATA GGGGGACTG-GGGATAAC GAATGG GTTATTTCTCGGTTCCTC  TTTTATTCTAAGGAA  70 39
      EF0263 NONE
         hpt NONE
        ftsH  244152 ..  244203 + -21.4  -3.10474   GTTATAAATAACCAA TTAGTAGAAGGTGCAGTATTTGTCG AGT TGACGAATACTGCACCTTCTA-TAA TATTAAGATATTCTA 100 30
      EF0266 NONE
      EF0267  246221 ..  246247 +  -6.6  -5.47399   AGAAGAATAAAAAAT         TCAAGCCGAA AGTAAAA TTCGGCTTGC         TTTTTTTCGAATTAC  87 31
        lysS  247811 ..  247827 +  -8.7  -6.10295   AATGAGATAAAAAAA              GATGCCT TAA GGGCATC              TTTTTTTTGTATTCG 100 31
      EF0270 NONE
      EF0271  260232 ..  260274 +  -9.2   -3.2281   ACTATTAAAGGGCGT TTGACGTTGGTAGAAAAAAC AAG GACTCTTCTGCCAGCGTCAA TTCCCTTGATGGTTT  77 52
      EF0272 NONE
      EF0273  262660 ..  262703 + -23.5  -4.07533   GAGAAACGGTCTAGT TAGGAGTTGGTGGAGCAAC AGAAGG GTTGCTTCACCAACTCCTA TTGTTGTGTTCTTTT 100 52
      EF0274  263520 ..  263547 +   -10   -4.7373   CAATAAATAATCCGA        TGAGCCGAAA TGTTATTT TTTCGGCTCA         TTTTTACTGCGATAA 100 31
         ogt NONE
       tag-1 NONE
      EF0279  266035 ..  266049 +  -2.9  -3.43033   AAAATGATGGATGAA               TAAAC GGGTG GTTTA               TCTTAGTTTTACGTT  47 121
      EF0280 NONE
      EF0281  267475 ..  267519 +    -3  -5.24989   AAGTACAAAATAGAA CAGAAATTGGACAATC AATGAGTGAAAGA GATCGTCCAATCTCTG TTTTTTAATGTATAA  74 40
      fabF-1 NONE
      fabZ-1  270324 ..  270348 + -12.3  -4.85433   GTTTCCCTAAGAAAA          GGAATAAGTCA CAA TGGCTTATTCC          TTTTTAAATTTATAT 100 66
      pyrD-1  271405 ..  271427 +   -15  -5.72254   GATGTAACAAAAAAA           CCGTCAAGAA ATT TTCTTGACGG           TTTTTTGTTATTTCA 100 34
         efp  273009 ..  273026 +  -9.9  -6.43839   TAAGTAGCAGAAAAA             CAGAAGG CTAG CCTTCTG              TTTTTTTTTTGGTCT 100 38
      EF0288  273332 ..  273352 + -14.1  -5.58522   AGAAATAAACAAAAA            GGTGCTGAT GCG ATCAGCACC            TTTTTGTTTTATGTA 100 53
      EF0289 NONE
        metC  275458 ..  275499 + -21.9  -2.99661   AAGGGATTACAAGCA TAAACAAAAGGCCCTCGTC TTTA GACGAAGGCCTTTTGTTTA  TAATTCTTCTCCATT 100 23
      EF0294  280043 ..  280054 +    -3  -2.97475   TTGGGCAAGTTGCTT                TCAA GGTT TTGA                 GTTTCTCATAGGGCG  45 56
      EF0295 NONE
        napA  282744 ..  282789 + -14.9   -5.5112   AAATAGCTATATGAT GAGTTCAAGATAAACGACTAC ATTT GTAGTCGATAACCTTGAACTC TTTTTTATTGATGAA 100 74
        copY NONE
      EF0298 NONE
        copZ  286000 ..  286027 +   -15  -5.88565   GCGAATAACAAAAAA        CAGGGCCTAC-CA TCA TGAGTAGGCCCTG        TTTTTTTGTTATGGA 100 33
        pepC  289345 ..  289385 +  -6.2  -5.80003   AAACTAAAAAAGTGG  TGGACTTGGTTATAACTC GTTTA GGGTCTTAACCAAGTCTG  TTTTTTGTTTCTTGG  93 40
      EF0307  292663 ..  292683 +  -4.7  -3.83403   TTTTGAAACTTTGTG            GGAATACGA TTT TCGTAATTC            TTAATTCTTTTTTTA  59 1
      EF0308 NONE
      EF0309 NONE
      EF0310  293534 ..  293554 +  -3.3  -3.55444   CGGAAAAATTCAAAA            CGAATTAGA TTT TTTAAGTCG            TTTAGAAGATAAGAA  50 18
      EF0311 NONE
      EF0312 NONE
      EF0313 NONE
      EF0314 NONE
      EF0315 NONE
      EF0316 NONE
      EF0317 NONE
      EF0318 NONE
      EF0319 NONE
      EF0320 NONE
      EF0321 NONE
      EF0322  298485 ..  298500 +  -7.5  -5.07652   CTAAAAATTGAATAA              GGGGC TAAAAT GCCCC               TTTTCTTTTGAAAGG  88 37
      EF0323 NONE
      EF0324 NONE
      EF0325 NONE
      EF0326 NONE
      EF0327  301836 ..  301852 +  -3.8  -3.24195   GAAATAACATACTTA              TACTAA TAAAC TTAGTA              CTTTGCTTTTTGTTG  49 48
      EF0328  304664 ..  304690 +  -6.1  -2.91264   TATAGAAATAATTAA         TATACATATAT AGGGC GTATATGTATA         TATGTACATGGGGAA  56 236
      EF0329 NONE
      EF0330  306579 ..  306597 +  -2.4  -3.09327   ATGATATACAAAGTG             TCGGAGTG GAT TATTTCGA             TATTAGCTAAGATAC  42 78
      EF0331  307170 ..  307203 + -11.8  -4.72272   TAAAATTACGCAGAA     AAGGCACCTTCCCA AGAAAA TGGGAAGGTGTCTA      TTTTTGATACAGAAA 100 55
      EF0332 NONE
      EF0333 NONE
      EF0334 NONE
      EF0335 NONE
      EF0336  312070 ..  312100 +  -9.8  -5.03994   AATTATAACGAATAG       TAGCACTCACCC ATTAAGC GGCTGAGTGCTA       TTTTTATATCTAAGG 100 26
      EF0337  312343 ..  312354 +    -3  -4.39746   AGGAGTTAAGACTTG                CTTA TTGA TAAG                 TCTTTTTATTTTGTC  60 32
      EF0338 NONE
      EF0339  314042 ..  314062 +    -7  -2.71744   CCACAAACGCACAAG            CTGTAATT TCAGC AATTACAG            TGATATCTAGTAATG  61 143
      EF0340 NONE
      EF0341 NONE
      EF0342 NONE
      EF0343 NONE
      EF0344 NONE
      EF0345  316575 ..  316594 +  -8.6  -5.08824   ACTGAAATAATTAAA            GAACGGCT TATC AGTCGTTC             TTTTTTACATGGAGG  95 84
      EF0347 NONE
      EF0348 NONE
      EF0349  321386 ..  321400 +  -3.4  -2.71268   TGTACAACTTGACTT               CCGGCC GTT GGTAGG               TGGTGTGTAATGGAG  43 1
      EF0350 NONE
      EF0351 NONE
      EF0352  324365 ..  324388 +  -8.9  -5.38054   ATTTTAAAATAAAAA          CCGTTTAGC AAAAAA GCTAAGCGG           TTTTTATTTATAGAG  95 48
      EF0353 NONE
      EF0354 NONE
      EF0355  326516 ..  326546 + -24.1  -4.74103   CATAAAACAGAAAAA       GAAGGCCCCCGCC GTCAG GGCGGGGGCCTTC       TTTTTACGTTGGGCG 100 356
      sugE-1 NONE
      sugE-2  329311 ..  329331 +  -2.6  -4.18018   GGATAGGATTACCGT            CTTTTGCT AACTG ATCAAAAG            TTTTGGCTACAGGGG  55 240
      EF0363 NONE
      EF0365 NONE
      EF0366 NONE
      EF0367  334649 ..  334672 +   -14  -4.90869   GAAACCAATGAAAAA          GACGAATGAG AAAA CTCATTCGTC           TTTTTCATTAATCAT 100 17
      EF0369  336982 ..  337001 +  -2.2  -3.34716   CTATAATTTTCTATA            GGTATTTCT GCA AGA-ATGCC            CTTTTTCAAGGGTCA  45 102
      EF0370  338844 ..  338871 + -18.6  -5.26316   TAAACAATCACTAAA        CAGAGGCTTGTC GACA GACAAGCCTCTG         TTTTTTATGGCGTGG 100 42
      EF0371  340107 ..  340138 +   -19  -4.90217   TAAATTAATAAAAAA      TAAGTTGGAGCCTA GAAA TAGGCTCCAACTTA       TTTTTGCTCTCTTTA 100 33
      EF0374  343505 ..  343547 + -15.9  -4.56597   TCAATCACGAGTGGA TGAAGCGGTCAAAAGGA AGTAAAGGA TTCTTTTGACCGCTTCA TTTTTAACAAAAAAA 100 45
      EF0375  344663 ..  344690 + -11.5   -4.7219   TTCTCTCTTATTTAA        CAAAAGAACGT CCCCCA ACGTTCTTTTG         TTTTCTCTTCCTCTA 100 53
      EF0376  345916 ..  345949 + -12.7  -3.54926   CAAAACATACGAATG     GAAACCAAAAAAAGT TTCG ACTTCTTTTGGTTTC      TCTCTTTTTAAAATA  95 44
      EF0377  347092 ..  347108 +  -9.5  -3.67175   CTGGGTTGACAATTA              TTGATGG TCA CCATCAA              TTGATTTTACCAGGT  80 243
      EF0383 NONE
      EF0384 NONE
      EF0385  356678 ..  356701 +  -2.4  -4.85894   CGTAAACAAATTATT          TCTTATCCGT CGAT ACTGAAAAGA           TTTTGTCTTTGCTTT  65 98
      arcC-2 NONE
      EF0387 NONE
        allD  360034 ..  360044 +  -6.8  -3.56092   ACGATAAATATGGCG                 GGCA AGG TGCC                 TTTGCCAAATAATGA  64 3
      EF0389 NONE
      EF0390  362853 ..  362867 +  -5.7  -3.27489   TATATATATAATCTT               CAGGA AATGC TCCTG               TCTGTTTAAAATTCG  55 153
      EF0392  365469 ..  365488 +  -4.9  -5.20534   ATAGAAATAATAAAA            GGCGGCT CAACGA AGCGGCC             TTTTTCTTGATTCGT  77 83
      EF0394  367243 ..  367264 + -13.1  -5.31059   TAAAAATAGACGTAA           GCAGCTTCT GAAA AGAAGCTGC            TTTTTTCATTACTAT 100 51
      EF0395  368758 ..  368790 + -17.2   -5.3671   AGTATGGTAAAAAAA      CTGGGACATAAGTC TAAAC GGCTTATGTCCCAG      TTTTTTCATTGTATT 100 31
      EF0398 NONE
      EF0399 NONE
      EF0400 NONE
         pcp  373437 ..  373473 + -17.6  -5.01546   TAAGGTGGTACCGCG    GAGAGATTCGTCCTTA TTCTT TAAGGATGAATCTCTC    TTTTTATGTAGCTTT 100 466
      nhaC-1  375001 ..  375049 + -10.6  -5.18726   ATAGATTGATTAAAA TAGAACAGTTGATGGGGA-ATAC TGTA GTTTCTCCCTGTCAATTGTTCTA TTTTTCTTGTAAAAA 100 37
      EF0403 NONE
      EF0404  376249 ..  376271 + -13.6  -3.14132   GTACGCTTGCATTAA           CCAACTTTCT TAA AGAAAGTTGG           TTAATGCAACAGCGA  90 59
      EF0406 NONE
      EF0407 NONE
      EF0408  381676 ..  381699 + -11.8  -5.66989   TGGATGCACTAAAAA          GACACCCTAT TGTG GTAGGGTGTC           TTTTTTTGCTGTTTA 100 215
      EF0411 NONE
        mltF NONE
        mtlD  385528 ..  385557 + -10.8  -4.66953   AATTAAAGAAAAAAA       CAACCGCTCACT GATTAA AGTGAGGGGTTG        TTTTTAACATATTGA 100 78
      EF0417  389179 ..  389195 +  -2.3  -3.62723   TCTAGGATTTATTTT              TCAACAA TTT TTCTTGA              TTAATTCTTTAAATG  47 331
      EF0421  393749 ..  393788 +  -3.8  -3.64703   TTTTTCTTGCAATTT  CTTTATTTTTCTATATAA TTTC TTATATGGAAAAGGAGGG   TTTCGATGAAAGAAA  52 111
      EF0422  394555 ..  394596 +   -17  -6.23317   ATTATAGTAGAAAAA GAAAGACAAACAAAAGTC GATTGG GATTTTTGTTTGTCTTTC  TTTTTTTATTTTTGT 100 34
       eda-1 NONE
      EF0424 NONE
      kduI-1 NONE
      EF0426  398029 ..  398083 + -15.5  -2.85784   GGAAAACAACCATAA ATAAGTAACAAAAAGCGGACATACCT AAAA AGG-ATGTCCGTTTTTTGTTATTTAC TCATTGATTGAATTG 100 26
      EF0428 NONE
      EF0429  400372 ..  400389 +  -3.3  -2.71364   GAACTGTATCAGGCT             ATTCGCC AGTT GGCGGAC              TAATTAAGGAGGTAA  43 5
      EF0430 NONE
      EF0431  402327 ..  402357 + -16.4  -5.00616   CATAGAAATAAAAAA       TCTCTCTATGACAT TAT GTGTCATAGAGAGA       TTTTTTAGAAGCCAC 100 138
      EF0433 NONE
        rhaA NONE
        rhaD NONE
      EF0436  407437 ..  407453 +  -2.9  -3.02144   GAACTTACAAAGAAA              GCCTTTG TGG TAACGGC              TGTTCCAGAAAGTAA  43 130
      EF0437 NONE
      EF0438  409650 ..  409677 +   -10  -4.64657   ACGCTGTATAAAAAA        GTTGCCTTTC AAAAAAGA GAAAGGCAAC         TTTTTGACGGTTTAA 100 375
      EF0442 NONE
      EF0443  412642 ..  412663 +  -5.9  -5.97575   CCATAAACAAAAAAA           CAGTAACCT GTAA AGATTACTG            TTTTTTTTGTCGATT  95 79
        menB  414020 ..  414031 +  -4.4  -3.05596   CTAAATTCCCATAAA                CCAA TGAC TTGG                 TTAAATAAACAAGTA  50 27
      EF0446 NONE
      EF0447 NONE
        menD NONE
      EF0449 NONE
      EF0450  420497 ..  420552 + -12.4  -4.98857   AAAATCATGTAATGA TAACAAAATTGCGCCTATGACTATGC AGAGAA GCATAATC-TAGGCGCAATTTT-TTA TTTTTCTAATTGACT 100 29
      EF0453  423657 ..  423687 + -14.9  -5.08824   GATTTAATTAAAAAA       GAAGCGTTTTGTC TATAC GACAAAGCGCTTC       TTTTTTAGATAACAG 100 34
      EF0455 NONE
      EF0456  426238 ..  426254 +  -3.1  -2.94099   GCTTGGGTTGGCGGT              TTATTTT AAA AAAATAG              TATATAATAGGAGAG  44 17
      EF0457 NONE
      EF0458 NONE
      EF0459 NONE
      EF0460 NONE
      EF0461  429964 ..  429986 +   -15  -5.40072   GAAGAATAGTAAAAA           GGTGTTGTCT TTA AGACAACACC           TTTTTTTAAGAACCA 100 32
        sodA  431621 ..  431658 + -23.1  -4.11216   TTGCCAATTGTAAAA   GGAAAGAGTCAAATGAC GGCC GTCATTTGACTCTTTCC    TTTTACAAATCCAGG 100 43
        dapF NONE
      EF0465  434112 ..  434137 +  -9.9  -6.17669   AAACAAGCTCGAAAA         CTTCTATTTCT GATG GGAAATAGAAG          TTTTTTTCTTTTATT 100 47
        nagB  434937 ..  434974 + -17.4  -5.89921   ATCGTTGATGAAAAA   GAACTTGAAACATAAG AATTTC CTTATGTTTCAAGTTC    TTTTTTTGTTATACT 100 40
      EF0467  435746 ..  435773 +  -8.5  -4.77165   TATAATTAATGACAA        CCGCTATAAGT TAAAAT GCTTATGGCGG         TTTTCTTCTAGGACC  93 52
      EF0468 NONE
      EF0469  437787 ..  437811 +   -13  -4.96106   TTGGTAAAATAAAAA          GCTAGAAACG TTGAT CGTTTCTAGC          TTTTTGCTATTTATC 100 34
        feoA NONE
        feoB NONE
      EF0477  445137 ..  445151 +  -2.8  -3.91473   TTAACCAAATGCTCT               GCTTGT GAA AAAAGC               TTTATAAAACTTTAT  53 157
      EF0478  445740 ..  445753 +  -3.1  -4.06719   TATTCTCTGGATTTT               CTATG ATTA CATGG                TTTATCATGATTTTT  57 473
      EF0485  454137 ..  454159 +  -8.5  -5.68023   AATTGAAGACGAAAA           GAAGGACGA ACTGA TTGTCCTTC           TTTTTTTAGTTATGG  95 39
      EF0486 NONE
      EF0487  454940 ..  454951 +    -3  -3.39895   CTTAGACGATTGGGA                TTTC TTTT GAAA                 TTGGTTACTGAAAGG  48 16
      EF0488 NONE
      EF0489 NONE
      EF0490 NONE
      EF0491 NONE
      EF0492 NONE
      EF0493 NONE
      EF0494 NONE
      EF0495 NONE
      EF0496 NONE
      EF0497 NONE
      EF0498 NONE
       ssb-2  462486 ..  462508 + -12.1  -5.93809   GAATAAACAACAAAA           GACGAGTGA ACAGA TCACTCGTC           TTTTTTTTGTACAAG 100 53
      EF0500 NONE
      EF0501 NONE
      EF0502 NONE
      EF0503  470147 ..  470205 + -19.9  -4.11216   CTCCGCCTGCAAAAT -TCCTGACCATTTTCGCTCAACGTGGGT TAAA ACCCCCATTAAGCGAAAATGGTCAGGAA TTTTGCAACTACGAA 100 159
      EF0505 NONE
      EF0506  471888 ..  471908 + -10.5  -5.28176   CCTAAGAGAGGAAAA            GAACGAAGT CAA GCTTCGTTC            TTTTTTCTACGTCGG 100 98
      EF0507  472660 ..  472674 +  -4.2  -3.01924   TTGAAAAATTGGAAC               GCTGGG CAG CTTAGC               TGTTCAGCAGCAATC  50 12
      EF0508 NONE
      EF0509  473493 ..  473505 +  -7.7  -3.53091   GATTATACGTCCAAA                GAGGT TTT ACCTC                TTTGGACGACCAAAT  71 51
       ssb-3 NONE
       nuc-1  474610 ..  474652 + -19.7  -3.51924   GCTTTTGGCGAGAAA TTATAACACAATATGTTGT CGATA ACAACATATTGTGTTATAA TTATATACATAAAGG 100 68
      EF0512 NONE
      EF0513  475446 ..  475481 + -16.4  -3.56273   ATTTCAGTACAGACC    GAAAACCCGAAGAGAG TACC TTCTTTTCGGGTTTTC     TTATATAATCCTCGA 100 259
      EF0519  480494 ..  480510 +  -3.7  -2.83403   GACAGAGCACCGAAC              TGTGAAG TAT CTTAACA              ATTTAATAGAACAAG  46 479
      EF0523  483828 ..  483842 +  -4.3  -3.52093   TAAGTGAGGGTTTTA               CTGAT AAAAA ATCAG               TTATGATTAAAGTAT  53 175
      EF0525 NONE
      EF0526  485064 ..  485086 + -16.4  -3.35679   TAATTTATATATTAA           GAGGGCTAGT GAA ACTAGCCCTC           TTATACATAAAAAAG 100 38
        cylM  488137 ..  488171 +  -9.5  -2.91042   CGTTGCGCAAGGAGA    GCATAGTGA-ATGTGC TTTG GCATGTATCACTATGC     TACTTAATTATTATG  73 69
      EF0529 NONE
      EF0530  491127 ..  491137 +  -2.6  -3.60098   TCAGTTGATTCTAAA                 TTTA CAT TAAA                 TTTAGACTAAAAAAT  48 5
      EF0531 NONE
      EF0532 NONE
      EF0533  492805 ..  492847 +  -5.6  -4.61199   CAACCCCATTCTTAA GATCCTGAACGATGCTTT TATAAAC AAGGCGACGTTGGGGATC TTTTGTGTCTGCACT  72 175
      EF0540  496992 ..  497002 +  -2.4  -4.66318   TTTTTGGGCTTTTTT                 GGCG GAT CGCG                 TTTTATTCCAATCAT  62 465
      rpmF-1 NONE
      EF0545 NONE
      EF0546  502347 ..  502401 + -13.5  -4.72631   TTCTAAGGATTATTA TATTTACTAAAA-TCATTTTTTGGCA TACA TGCTAAAAAATGATTTTTTGTAAATA TTTTATTGCATTAAT 100 16
      EF0547  503690 ..  503704 +  -2.2  -4.26076   ACACTCAGGAAGAAA               TTTGAA GAC TTTAAA               TTTTAGTGGAGGTAA  54 95
      EF0548  505043 ..  505059 +  -2.4  -3.91084   GTATAGAAAGTCTAT              TAAATT TTAAT AATTTA              TTTAGTTGACAATAA  52 212
      EF0551 NONE
      EF0552 NONE
      EF0553  512302 ..  512318 +  -5.3  -2.91395   TTTAGCGGCTCTAGG              TATTTTA AAA TAAAATA              ATTTATGGGAGGCAT  52 13
      EF0554  512799 ..  512810 +    -3  -2.50074   CAGATGATAAAAAGA                CTTT TTTA AAAG                 ATATATTGTAAAGGA  42 3
      EF0555 NONE
        xylA  514662 ..  514690 + -11.2  -5.01732   TATTAAGAAAAATGA        GCTGAAATATCT TTTGT AGGTATTTCAGC        TTTTTTGAAAGGATT 100 35
        xylB  516618 ..  516635 +  -2.1  -4.21439   TAATGAAAAAGAAGA             TAATTAA AGTT TTAGTTA              TTTGTGTTGAAATTA  54 439
      EF0562  521421 ..  521435 +  -4.4  -2.83907   TTTGTTTTTGATGCG               TTTAAA AAT TTTAAA               ATTATCTTGATATCC  48 361
      EF0563 NONE
      EF0564  521984 ..  521998 +  -2.1  -4.28018   CATTATGATTTACAA               GGGAT AGAAC ATTCC               TTTTGCTAAAGTGTT  57 2
      EF0566  522585 ..  522601 +  -6.5  -4.70659   TCTATGGTAATTAGG              GGCACGT ACT AAGTGCC              TTTTTGAATGTAGAG  80 191
        kdpA NONE
        kdpB NONE
        kdpC  527179 ..  527210 + -15.4  -3.35679   GAATATAATATAGAA      CAATTCTCTAACCA AAAA TGGTTAGGGAATTG       TTGTGCATACAAAGA 100 33
        kdpD NONE
      EF0571  530716 ..  530749 +  -2.5  -5.71712   AGTTCTGTAGTGCTC     CCCCAAAGTTAGA CCTAGAAA TCTAACTTTTGAG      TTTTTTTGTATGGCA  80 230
      EF0573 NONE
      EF0574  537652 ..  537675 + -11.8    -4.652   AAAGTAGTTTTAGGA          GAGTGTTCTC ATTA GAGAACGCTC           TTTTTCAAATAATTT 100 281
      EF0575 NONE
      EF0576 NONE
      EF0577 NONE
      EF0578  540693 ..  540704 +    -3  -3.58208   AAAAGGTGAATGATT                TAGA TGAG TCTA                 TTAATTCTTGTAGGA  50 150
      EF0579  541536 ..  541561 +  -6.9  -4.87786   GCTTTTTGATAAGAT         CGCACTGTTAT CTGA ATAACGGTGCA          TTTTTATCAGCTTAA  88 78
      EF0580 NONE
      EF0581 NONE
      EF0582  544292 ..  544312 +  -5.5   -3.3539   AAAAAATACAAAAAA            TAGAACGTA GTT TACCTTCTA            TCTGTTTGTACATCT  57 23
      EF0583 NONE
      EF0584  548120 ..  548157 + -12.3  -4.40184   TAGTTTCTTTCATAT   TGCCGTTTTAAGTAG AGGAAAAG CTACTTAAAACGGTA    TTTGTGTTTGATTGG 100 261
      rpsN-2 NONE
      rpmF-2 NONE
      EF0587 NONE
      rpmG-1 NONE
      EF0589 NONE
      EF0590  551825 ..  551844 +  -3.7  -4.48997   TTTTTATAGATTGAA            TAAAATG TTCGTT CATTTTA             TTGTTTTGTTACTTA  65 324
      EF0594  559719 ..  559731 +  -7.7  -3.67026   CTTGGTTTTCTATGA                GTGAC TGC GTCAC                TTTAGGATAGTTTTT  70 314
      EF0599  563206 ..  563261 + -16.6  -3.18634   ATGAATGCTTGTTTA GCTCTATAATGGATAGAACTGAAAGAT AAT ATTCTTCAGTCCTA-CCATTATAGAGC TATAATTTTATTCAA 100 99
      EF0615  575648 ..  575666 +   -16  -2.73624   AGGGCTATTAAAAAG             CCACCCGC TAT GCGGGTGG             ATATTTACTTAATAA 100 124
      EF0621  579492 ..  579506 +  -2.8  -3.37612   AGCAGTTATTACTAA               GAGGGA ATT TTCTTC               TTAGTTAGCGTTAAA  47 26
      EF0622  579896 ..  579907 +  -4.4   -3.6715   TCAGGAATCGGAAAC                TCGA TTGC TCGA                 TTTGGGATTGCCTCC  55 207
      EF0624  580734 ..  580748 +  -4.2  -4.23794   CGATAACATGGAGAT               GACCCA GAA TGGCTC               TTTATGTTGAATTGA  62 35
      EF0625 NONE
      EF0626 NONE
      EF0627 NONE
      EF0628  582914 ..  582927 +  -3.1  -4.13654   TAGCGTATTTTACTC               TTGTC AATT GACAG                TTTATAGTTTAGAGA  57 153
      EF0629 NONE
      EF0630  585158 ..  585197 + -10.2  -5.75538   AACAAACATCAAAAA  GACCCCCTCATTCTAGT ATCACTA ACTAGAATG-GGGGCTC  TTTTTATTTTTTGAG 100 56
      EF0631  586756 ..  586783 + -12.9  -5.06816   CTGTTTTTCACAAAA        TGACGAACTTC TGATCC GAAGTTCGTCA         TTTTTCTTCGGGAAT 100 43
      tryS-1  588795 ..  588828 + -19.9  -5.74122   CGTTAATACACCTAA     TAAGAGTGGGATTGT ACAC ACAATCCCACTCTTA      TTTTTTTATATAATG 100 128
      EF0634  590986 ..  591014 +    -9  -3.25729   TAAGAGGCAGTCGAA        TGACTGTTTTAC TCAGC GTATAACAGTCA        TTCATGCTCCTTATC  73 158
      EF0635  592542 ..  592568 +  -6.7  -4.36595   ATTGTCGTTTGGAAA         CTGAAGCAA GTTCGATTA TTGCTTCAG         TTTTCGCTTTCCATA  74 93
      nhaC-2  594035 ..  594072 +    -8  -5.14563   TTAAACAATTGGTTA  CGATTGAACC--TCAGTG TATC TACTGATTGGTTCAATCG   TTTTTTCGTCACAGA  90 55
      EF0637  595281 ..  595333 + -24.8  -5.27206   CAACATCAATGTAAT TAATAAAAAGAAAGCGTGCGACAAT GCCC ATTGTCGCACGCTTTCTTTT-ATTA TTTTTGTTCTGTATA 100 27
      EF0640  596540 ..  596553 +  -2.5  -3.16742   TTAGTTGAAGTGTTA               TTTTT AGTT AAAAA                TTACTAAGCGTTCGG  45 5
      EF0642 NONE
      EF0643  598471 ..  598508 + -16.5  -5.24449   CTGATGAATAAAAAA   CAGGAAAACGATTTAGC GAAA GCTAAGTCGTTCTCCTG    TTTTTTAGGTTTGTC 100 30
      EF0645 NONE
      EF0646  601439 ..  601465 +  -9.5  -5.61596   AAATAGATAAAAAAA         GACGAGACTTA TTTGT TAAGTCTCGCC         TTTTTTTGTGCAAAT 100 31
      EF0648  602562 ..  602605 +  -5.3  -5.84381   CTGTTTATTAGATTT TGAGCGTGGAACAAACATC CAAAGT GATTGTTGTCCCACGTTCG TTTTTTTGTTGATCA  91 64
      lplA-1  603725 ..  603773 +   -25  -3.82031   TTATTGGTGGATTAA TAAACGTGCTGGGACAAAAGTT AAAGA ATCTTTTGTCCCAGCACGTTTA TTTAATGATGGTTGG 100 26
      EF0653 NONE
      EF0654  606484 ..  606521 +  -5.1  -5.68438   ACATTTATTAATCGA   CAACCAGAT-TTTTCT TTTTCTT AGAAAAAAGCTGGTTG   TTTTTTCTTTGGTAG  86 2
      EF0655 NONE
      EF0656  608177 ..  608206 + -10.1   -5.9667   AAAACCACTCTCAAA       CTAGCCCTTCGTT AGAA AATGAAGGACTAG        TTTTTTTGTCTTTTT 100 39
      EF0657 NONE
      EF0658 NONE
      EF0659 NONE
      EF0660  612706 ..  612736 + -14.2  -5.33921   TATTTGAAAAAAAGA       GAAGCAGTAACC TGATGTT GGTTACTGCTTC       TTTTTTGCTTAGTTT 100 11
      EF0662  615216 ..  615256 +  -6.2  -5.52384   GACGCTAATTTAGAA  GAGCTTCGTTTATTCGTC AGAAA GGTGGATAAGCGAGGGTC  TTTTTTTGGTAGCGC  86 33
      EF0663  616075 ..  616089 +   -10  -4.71828   ATCTATAAAATAAAG               GGATGC TTG GCATCC               TTTTATTCATAAAAT 100 33
      EF0664  616598 ..  616649 + -32.1  -3.77196   TAGTCTAGTAAAAAA TGAGAGAGGAGCAACCAGATTCA TTCACC TGAATCTGGTTGCTCCTCTCTCA TTTAATGCGTAATCA 100 33
      EF0667  618534 ..  618570 + -11.8  -5.60864   AAGTTCTTTAAAAAA   CAAGCTGCAACC-TTTG CTGA TAAGTGGTTGCAGCTTG    TTTTTTTCATGTGTG 100 30
      EF0669  622019 ..  622055 + -13.1  -4.34482   CTCTTAAGAGACAAG    GCTTGAGACATCGATCG ATT CGATTTATGTCCCAAGC    TATTTTTTTAAAGGA 100 69
      EF0671  624377 ..  624401 + -15.9  -5.82388   AAGTAAAGTAAAAAA          GCTGTTTTCGA TTT TCGAAAACAGC          TTTTTTTTGCAATTT 100 35
      EF0672  624857 ..  624904 +  -6.3  -5.96894   CGCCGTTTAACAGTT TTTGAGCGTGGAGCAAAAATC CAAAGT GATTTTTGTCCCACGCTCTTC TTTTTTTATTTAACT 100 137
      EF0674 NONE
      EF0675  628656 ..  628682 +  -3.1  -4.62783   TTTTTTACTGAAAAA        GACTGGTATATA AACA TTTAT-CCAGTC         TTTTTCAGATAAATA  62 44
        argR NONE
      EF0677 NONE
      EF0678  631436 ..  631473 + -22.3  -5.78622   CGGTAAAATAAAAAA   GCAGAAGAAATCGG-CGG TTA CCGTCCGATTTCTTCTGC   TTTTTTTTACCATAG 100 107
      EF0680 NONE
      EF0681  635291 ..  635325 + -19.6  -5.50723   ATTTACGTAATTGAA     CTCTGACAAGTTGTCT ATA AGACAATTTGTCAGAG     TTTTTCTTTTACTGA 100 40
      EF0682 NONE
      EF0683 NONE
      EF0684  640322 ..  640345 + -13.2   -5.4111   AGATAAATAAAAAAA          GGGAGTGGTC AATC GACCACTCTC           TTTTTTATGCTTATT 100 31
      EF0688 NONE
      EF0689  644579 ..  644589 +    -4  -3.05844   TTGCTGTAAAAATTG                 CAAT AAA ATTG                 TGTTGAGATAGGAGA  47 120
      EF0690  645415 ..  645439 + -10.7  -4.56597   CATTTAACATCCACA          CAGGCTGGCGA ATT TCACCAGTCTG          TTTTTAAAAGAAAGG 100 48
      EF0691  646113 ..  646147 +   -16  -5.72254   GTTGCAAAATAAAAA     CAAGCATTCCTTTATT TTA AGTGAAGGAATGCTTG     TTTTTTATTATTTAA 100 29
      fruK-1 NONE
      EF0694 NONE
      EF0695 NONE
      lacD-1 NONE
      EF0697  651647 ..  651695 + -18.3  -4.25676   TGTAAACAGCCCACA AAAGGAGCTTGGAGCATTAGCCA AAA TGGCTAATGCTCCAAGCTCTAAA TTTTCCGATTTAATT 100 45
      EF0699  653499 ..  653514 +  -2.6  -3.33798   TAGAAAATAACCTGT              CATAAT ACTG ATTGTG               TCTGTTTCTAAGCCT  47 87
      EF0700  654998 ..  655032 + -14.4  -4.67038   AGACGTTAAAAATAA     CCTGTGACATCAGTCG TTT TGACTAATGTCGCAGG     TTTTCCTTTTAAAAA 100 32
        prfC  656785 ..  656821 +   -16  -5.34365   CTTTAGAAGATTGAA    GCTCGGCGCAGTCATT CTCAA GATGATTGCGCTGAGC    TTTTTCTTGTTATAA 100 71
      EF0702 NONE
      EF0703 NONE
      EF0704  659169 ..  659194 + -13.4  -6.07969   AATAAATTAAAAAAA         CTGCCGAAGT GGGGAA ACTTCGGCAG          TTTTTTTTAGTTTTC 100 36
      EF0708  662578 ..  662590 +  -3.5  -3.53012   AGGAAAACCCTAACA                TAAAA ATT TTTTA                TTTACGAAGGAGACC  50 161
        ptsH NONE
        ptsI  664623 ..  664646 + -15.4  -5.64873   TAAGTGATTATGAAA          GCACATCGAC AATT GTCGATGTGC           TTTTTTATTGTTGCG 100 42
         tig  670522 ..  670551 + -14.5  -5.58454   TAGAGTTTTCTAAAA       CTGTAGATGGAAG GTGT CTTTCATCTACAG        TTTTTTTCATATAAA 100 67
      EF0716  671261 ..  671284 +   -14  -5.62552   GAAAATAATAAAAAA          GCGATTCAAC CATG GTTGAATCGC           TTTTTTGCTTTTTTT 100 33
        pcrA NONE
        ligA  681240 ..  681253 +  -2.5  -2.68823   TTGATGGTATGCTTA               TTTTA GTCA TAAAA                GTTATATGAACGAGG  41 78
      EF0723  681538 ..  681563 +  -9.1  -4.70319   TAGTAGTGGCTACTA         GAGAGGTATGT TCCT GCATATCTCTC          TTTTCATTTTCATAA 100 112
        gatC NONE
        gatA NONE
        gatB NONE
      EF0727  686093 ..  686134 + -10.6  -5.08824   TAGGTAGTCCGTGAA TAGCTAATGAAAGAT-TTA GTTGA TAAGATCTTTCATTGGCTA TTTTTTGACTAAGGG 100 38
      EF0728  687800 ..  687830 + -18.5   -5.4505   GGTTATCAGTAAAAA       GTTGTCGCCCATT AATAA AATGGGCGACAAC       TTTTTTGTTAAAGCA 100 172
      EF0730  688247 ..  688274 +  -4.1  -4.96646   ATAGTTAATCAAAAA        GGAAGCCAC CGATCACGGA GAGGCTTCC         TTTTTAATTATCTCG  73 33
      argF-2  690553 ..  690587 + -14.5  -3.85698   GCATTTAACGGCCAA     CTGTCCACTGATTGA AAAAA TGAATCAGTGGACAG     TTTATAAAGAGAGGA 100 33
      EF0733 NONE
      EF0734 NONE
      arcC-3  694084 ..  694128 + -23.9  -4.98672   GACTATCTTAATCGT TAGAGAGTAGGACATCGGTCG TTT TGACAGATGTCCTACTCTCTA TTTTGTCTTTTTAAC 100 90
      EF0737  695849 ..  695890 + -14.8  -3.67564   CAAACCTAATAAAGA TAATCGACCTACAAATGA AAGGAA TTGTTTGTAGGTCGATTA  TTTAGGTGAGTCGTT 100 72
      EF0739 NONE
      EF0740  697717 ..  697738 + -11.7  -4.74504   AAAGATAAATAAAAA           GAAGCAAGT CCGG ACTTGCTTC            TTTTTGACTTAAAAT 100 33
      EF0741  698556 ..  698577 +  -3.8  -3.61398   GAAAAGAAACCATTG           GATATTCT AAAAGG GGAATATC            TTGTTAAAAAAGGAG  52 91
      EF0742  699000 ..  699032 + -22.3  -5.34365   CTTAAACTTTAAAAA      CAGCGTTTATAACGG ATT CCGTTATAAACGCTG      TTTTTATTCTTGTGA 100 36
      EF0744  701077 ..  701104 + -15.8  -5.61824   TCAATAAAACGAAAA        GTGTTTGAGCAA TGTC TTGCTCAAACAC         TTTTTTTGAATTTTA 100 42
      EF0745  701578 ..  701619 + -21.8  -5.25803   AAAGTAAATAAAAAA CAGCTTGGCACCAGAATC AATCTA GATTCCGGTGCCAAGCTG  TTTTTTATAAAAGTT 100 30
      EF0746  702931 ..  702946 +    -4  -4.20368   CCAAAGCCTTTTTAG              GTTTCT TCTG AGAGAC               TTTATATTAAAATAA  59 64
      EF0747  703766 ..  703784 + -10.4   -3.5241   GGTACTGATTAACAT             CTATTTGC TTT GCAAATAG             TGTTTCTCAGCAATA  86 89
      EF0748  705268 ..  705289 + -10.3  -6.11392   AAATAAACAAAAAAA           CTTCGAAAA TTAT TTTTCGAAG            TTTTTTTGTTTATTT 100 52
      EF0750  705794 ..  705813 +  -2.2  -3.82321   GAAACGAGAGAAGGA            GTTTATTT AATG AAAAAAAC             TGTTTTACTTACATC  50 16
      EF0751 NONE
      EF0752 NONE
      EF0753 NONE
      EF0754  710233 ..  710257 +  -9.3  -3.09015   TTTTAAAAAGAAGAA          TAGCGGGGAAC ATA GTTACCTGCTA          TTCACTACATATAGA  74 46
      EF0755  711551 ..  711569 +  -2.4  -2.98823   TTTTGTTTTGTTATG             TAGCTAAA GTA TTTGGCAA             TATATGTGAGAAAAA  42 194
      EF0756 NONE
      EF0757  713461 ..  713499 + -18.4  -4.35646   AAAAGAATCGACAAA   GACAAGCGGTGATCCTAT CGA ATAGAATCATCGCTTGTC   TTTGTGTTTAAGTCT 100 1
      EF0758 NONE
      EF0759  716267 ..  716295 + -15.4  -4.93288   TAACCATAAAATAAA       GCACTTGG-GCGC TAGC GCGCGCCAAGTGC        TTTTGTTTAAATATT 100 38
        uvrB  721497 ..  721540 + -19.4  -4.61199   ATAAGTCAACCAACG GATTAAGTAAAAGATACGATG AAC CATCGTATCTTTTACT-AATC TTTTCTCTATAGAAT 100 37
        uvrA  724445 ..  724467 +  -7.8  -5.55769   TGATTAGATAAAGAA           CCTTGTTTTT ATG GGAAACAAGG           TTTTTTATTATAAAA  93 48
      EF0764 NONE
      EF0765  725422 ..  725447 + -14.9  -4.96848   ATTCAGCAATTAAAA         CAGCATTGACA AAAA TGTCAATGCTG          TTTTTCTATGAAAGA 100 60
      EF0766 NONE
      EF0767 NONE
      EF0768  728421 ..  728459 +  -8.3  -5.27938   TTTTCTGCTCCAGAA   GTGAAGAATAACATTTC CGTTT GAAGTGCTATCCTTCAC   TTTTTCTTTAAGCGT  90 42
      EF0769  729570 ..  729611 +  -7.5   -5.7946   TCGTTAAAAAAGTGA ACA-GAGGCACGAATTCAGA AAA TTTGAATTCGTGTCTTATGA TTTTTTTATTGAAAA 100 34
      EF0770  730199 ..  730225 + -18.2  -6.20267   GAAAAATAAAAAAAA         TGGAAACAGCGA CTG TCGCTGTTTCCA         TTTTTTTATTTTTAA 100 32
      EF0773  731550 ..  731588 +  -6.1   -5.3798   GATTAAATAAAAAAA  GAACCAGCGTACCCGCTAA TTT TTTG-GGGT-CTCTGGTTC  TTTTTCTTGTTGTTC  84 31
      EF0775 NONE
      EF0776  735743 ..  735782 + -22.5  -5.32882   TAAAAAGAATAAAAA  GACAAGCCAAGTTTCCT AAATAA AGGAAACTTGGCTTGTC   TTTTTTCTAGTAATA 100 38
      EF0778 NONE
      EF0779  738206 ..  738220 +  -3.5  -3.35798   GCATTATATTTTTAT               GCTAC CAAGT GTGGC               TTCTCAATAAAAAAT  48 1
      EF0780  738853 ..  738870 +  -2.7  -4.85599   TGCCACTCAACATTT             TTTGCAA TAAC TTGCATA              TTTTTATGCACTAGG  66 215
      EF0781  739111 ..  739129 + -10.3  -5.53991   AATAATGAATGAAAA             CGGACCA CGTGT TGGTCCG             TTTTTTTGATAGCTG 100 39
        rpoN  741217 ..  741255 + -18.5  -5.75599   AACGATATGAGTAAA   CAACCAAAGCTTATGAG TGATT TTCATAAGCTTTGGTTG   TTTTTTTGTGATTTA 100 27
      EF0783  743294 ..  743336 + -13.7  -3.28712   AAAATTTTACAGTAG CAAGAAACTTCCAGCTC AGATGAAAG GGGCTGGAAGTTTTTTG TTATAGGAAAAGCAA  93 26
        metK  744708 ..  744740 + -22.3  -6.69613   ATTAAATAAAAAAAA      CAAGAAGTCAGCCAA TAC TTGGCTGACTTCTTG      TTTTTTTTTTTGTAA 100 40
      EF0785 NONE
      EF0786  747197 ..  747237 + -24.9  -5.96894   TTATTTTAAAAGTTA  ACCCTTGGTCCGTCAGTCG AAA TGACTGACGGACCAAGGGC  TTTTTTTATTTAGAT 100 60
      EF0789 NONE
      EF0790  751653 ..  751682 +  -8.8  -5.59357   GAATAAGTCGAAAAA       GAAGCAAAATGAG TCATT CTCATTT-GCTTC       TTTTTTTGCTATGCT  95 35
      EF0791  752709 ..  752759 + -15.3  -3.18452   CTATTTTTTGTAAAA T-TCACTTATCAATCGATAAATAA TTAT TGATTTATCGATTGATAAGTGATA TAGTTTATTTCGAAA 100 75
      EF0792 NONE
      EF0793  754561 ..  754608 +   -26  -4.68908   GTAACAAAACAAATA AAAGAGAACATGATCGGATTGC TGGA GCAATCCGATCATGTTCTCTTA TTTCTTTTCAATACA 100 37
      EF0799  761464 ..  761490 + -16.8  -5.96219   CATTTGTATGTTCAC         GTCCTATAGGAA TTT TTCCTATAGGAC         TTTTTTTTATCACTA 100 300
        leuS  764032 ..  764059 + -11.3   -4.7153   TTTTTATTAAAAAAA        GAGCCGGACGT ATCAAA ACGTCAGGCTC         TTTTTAAGGTTGTTT 100 50
      EF0807 NONE
      EF0808 NONE
      EF0809  770049 ..  770090 + -15.5  -5.42862   TTTCTCTCATATTTT AAGTCTATGACAAAAATCT CTTT GGATTTTTGTCATAGACTC  TTTTTTTAAAAATAT 100 116
      EF0810 NONE
      EF0811  773149 ..  773190 + -16.8  -4.40561   CGTTTATCAGTTTTT GAGCGTGGAGCAAAAATC CAAAGT GATTTTTGTCCCACGCTC  TTGTTTTTAAGAGAA 100 268
      EF0812 NONE
      EF0813  776244 ..  776292 + -18.6  -3.12373   GTAATCATAGATTAA AAAAATAGAAGTAGAAGCTGAA ATTTA TTCGGCTTCTACTTCTATTTTG GTTTTGAAATATTTC 100 26
      EF0815 NONE
      EF0816 NONE
      EF0817  779795 ..  779821 +  -8.8  -5.04175   TTTCAGAGAGTCGGA         GAGTGTAGAAAG TAT TTTTCTTCACTC         TTTTTCTCTAATTCG  95 58
      EF0818  782907 ..  782945 + -18.4  -4.22591   CTAAAAGAAATTAAA   GTAGCCTCAAATTCCAGT TTA ATCGGAATTTGAGGCTAC   TTTGTTGAAATTATT 100 41
      EF0822  786028 ..  786067 +  -3.2  -4.15703   CTTCGGAAATAAGCC  GAAATTCTCCAAAAATT AAAGAGC AATTTTCGGA-AATTTC  TTCTTATTTCTCGGA  57 120
         udk  787376 ..  787416 +   -12  -5.61824   AAAATGTAATAGTCA  GCTTAAATAGCCGTCTCT ATATC AGAGTCGACTGTTTAAGC  TTTTTTTGACTTTTA 100 32
      EF0826  787892 ..  787916 +  -8.7  -5.80364   TAATTTACATATAAA          GAAATCGTTTT GGG GAAACGGTTTC          TTTTTTTGTTGAAAT 100 38
      EF0827  789168 ..  789195 + -15.8  -6.02914   ATAAATAGTGTGGTA        TCCCTTAACAGT TACT ACTGTTAAGGGA         TTTTTTTTGTATGAA 100 247
      EF0828 NONE
      EF0829 NONE
      EF0830 NONE
      EF0831 NONE
      EF0832 NONE
      EF0833 NONE
      EF0834  795247 ..  795277 +  -6.2  -2.61264   AATTAAAAAATGTTA      GGGC-GGGTGTTC TGATAT GAATATCCTGCCC       CTTCTAAGTCAGAGA  55 35
      EF0835 NONE
      EF0836 NONE
      EF0837 NONE
      EF0838 NONE
      EF0839 NONE
      EF0840  800648 ..  800685 + -12.9  -5.68023   TTCGTTAAAGAAGAA   AACCAGAAGAAAAGTCG TGTG TGGCTTTTCTTCTGGTC    TTTTTTTCATTATAA 100 33
      EF0841 NONE
      EF0842 NONE
      EF0843  803433 ..  803472 + -12.2  -2.87132   AAGAAAAAATCACAC  AAGACTGGGACATGACAA GACT TTGGCATGTCCCAGTCCC   TGTGTCAGAGGAGCA  86 66
        murF  804997 ..  805016 +  -6.4  -4.46926   AATAATAAATGTGAA            GCTGAACG ACCA CGTTTGGC             TTTTCTAATGCCATA  76 154
      EF0846  806725 ..  806760 + -22.1   -5.1675   GCCAAATAATCAAAA    GAGCGAGTGTTCCGT CTATGA ACGGAACACTCGCTC     TTTTTTGGTAGATAA 100 32
        acpS NONE
         alr NONE
      EF0850  809340 ..  809364 +  -9.4  -6.37666   TTTGAGTAAAAGCGA         GAGAGATGGCC AAGT GGC-ATCTCTC          TTTTTTTTGTTTTAT 100 124
      EF0851 NONE
      EF0852 NONE
      EF0853  811901 ..  811927 +  -7.4  -4.07687   AAAAGGAGCAAGAAA         GGAAAAGTTTAT TTA AGAAGCTTTTCC         TTTTAAGAAAACGAT  76 43
      EF0854  812927 ..  812939 +  -3.3  -4.23386   TCAGCGGATATTTTC                CAGCG ATA CTCTG                TTGTATTTTTTGTGC  60 262
      EF0856  815172 ..  815184 +    -2  -3.27406   AAAAAGGACTATCCT                TTCT AAAAA AGAA                GTTTTATAATAGAAA  44 48
      EF0857  815468 ..  815511 +  -8.4  -5.18297   AAATAAACAAACTTA GCTTGAA-CTTACGACATTTT AAA AATGTGTCGTAACATTCAAGC TTTTGTTTGTTATTC  90 35
         pip  818256 ..  818282 +  -9.5  -5.77734   ATTAAAAAACAAAAA         GCTGAAAACGT CTTTA GCGTTTTCGGC         TTTTTGTTTTTCTTT 100 36
      EF0859  819662 ..  819699 +  -7.8  -5.63517   TAACTAAGTTTTCAA   GCGTGAGCCAAAAGGTC AAATA GAC-TTTTAGCTCTCGC   TTTTTTGTTTAGAGA  93 52
      EF0860  821753 ..  821800 +   -16  -2.50514   TTATCACTTGAAAAA ATAAATAAAAAAATCTGCCATC TTTT GATGGCAGATTTTTTTATTGAC GTAATTGTTTTTGAT 100 22
        queA  828642 ..  828669 +   -20  -5.36441   ATCTTAGAATAAAAA        GAACGGCGCAAC CACG GTTGCGCCGTTC         TTTTTTATGTAAGCA 100 203
      EF0871  832637 ..  832675 + -26.2  -5.13016   TATCTTAATAGTTAG   CAAGTGGGGCAGCAGTCG TTT CGACTGCTGCCCCACTTA   TTTTTGATTTTCCTT 100 81
      EF0872  834943 ..  834978 +  -2.7  -5.26316   GAAATTTAACTAAAA    GATTGAGCCTAAGT CCTTGAGAT ACAT-GGCTCAATC    TTTTTTGTAGAATCA  72 47
      EF0875  837972 ..  838008 + -10.4  -5.95946   AATTCGATATAATTG    TAGAGAGCGGAAAGTA ATCAA TACTTTTTGTTCTCTA    TTTTTTTCTTCTTAA 100 39
      EF0876 NONE
      EF0877  840536 ..  840577 +  -9.8  -5.39681   TTGCTGATTGATTTT GGTATTTGATATAGTTGTC ACTAA GG-AACTATGTCAAATACC TTTTTCTTTCATTCT 100 75
        polA  843366 ..  843397 +  -4.4  -3.61232   AATAAGGATAAGTAG      GATCTGGACGTTGA TATC TAAGCGTTCAGACC       TCTTTATATAAAGGA  55 69
         fpg NONE
      EF0880 NONE
      EF0881 NONE
      EF0882 NONE
        dnaI  847878 ..  847903 +  -3.3  -5.80364   GACGAAACGGTTAAA         GCAATCCTT TTATTTTT ATGGATTGC          TTTTTTTCTTGCGCT  89 27
      EF0884  849142 ..  849154 +  -2.6  -3.06711   CTATAATAACTTAAT                GGCT CTTTT GGCC                TATGATTTCTAGATG  43 1
      EF0885 NONE
      EF0886 NONE
      EF0887 NONE
      EF0888 NONE
      EF0889 NONE
      EF0890  856794 ..  856832 + -19.2   -5.7946   GAAGAAATCTAAAAA   GCTTCTGCATTAGCTA TGATTAT TAGCTAATGCAGAAGC   TTTTTTTATTCAAAG 100 29
      EF0895  861472 ..  861510 +    -9  -5.03715   AAAATAAGTGCCAAA   CAGCAACTAGTTCATTTG AAT TATTTGAATTAGTTGCTG   TTTTTTAAGGATCCT  95 34
         tgt NONE
      EF0897  863372 ..  863423 +  -3.7  -3.14132   TAAAATGTAGGACTA GGAAGGAGCCTGGGACAAAAATC ACTTTG GATTTTTGTCCCAGGCTTAAAAA TTGATAAACGGCGGG  48 171
      EF0899  863933 ..  863959 +    -6  -5.78622   TGGCATGATATTGAA         GACTTATTCT AGAAAAA AGAATAGGTC         TTTTTTTTGAGATAA  93 14
        adhE  866714 ..  866741 + -17.2  -3.76413   AAGAACTCAAATAAA        GAGACCAGAACA TTAA TGTTCTGGTCTC         TTTAACGTTTTGCGA 100 41
      EF0907  874738 ..  874770 +  -7.7  -3.26546   ATAGCAAACAAAAAA      GGACCTTTGCCAT GGAATAA AAGGCAACGGTCC      TCTTGCTATCTTGTC  67 56
      EF0909 NONE
      EF0910 NONE
      EF0911 NONE
      EF0912  879233 ..  879249 + -10.9  -4.33785   GAGAAGAAAAGAAAA              GCTGGTT TAT AACCAGC              TTCTTTTCTAACTAT 100 14
      EF0913  880488 ..  880507 +  -9.4  -6.06723   AAATACGAGTTCAAA            CGAATCTA GTGC TAGATTCG             TTTTTTTTTGAGGAA 100 158
        infC  881284 ..  881299 +  -4.6  -4.40993   ACAAGTAAACGAAGA              GACCGA GCAT TCGGAC               TTTTGGTAATTTCTA  64 33
        rpmI NONE
        rplT  882028 ..  882050 + -16.4  -5.53991   TTAAACAATCTTTCA           CACCCTACTC AAG GAGTAGGGTG           TTTTTTTAATAACTC 100 43
      EF0918  882887 ..  882924 +  -3.5  -5.27923   GTTAATAGAGAGAGG   CAGTCAAATCGACAG AAAAAACA CGGTTGATTTGACTA    TTTTTTATAGAATTG  74 49
      EF0919 NONE
      EF0920  883964 ..  883981 +  -8.5  -6.00814   GGAAAAATAAAAAAA             GTTGCTA AGGC TAGCAAC              TTTTTTTTGGTTCTT 100 31
      EF0923 NONE
      EF0924  888360 ..  888397 + -11.5  -3.01924   ATGGAACATACTAGA   GTTGAAGGACTTG-TCTT TTA AGGATCAAGACCTTCAAC   TCTTAAAAAAGGCTC  84 98
      EF0925 NONE
      EF0926 NONE
      EF0927  890594 ..  890625 +  -2.3  -6.08342   GTGAAATAAAAAGTA      GGTCTATCAGC AAACTAAAGA GGTGATAGGCC       TTTTTTTATTTATTA  87 32
      EF0928  891590 ..  891616 +  -9.6  -5.75342   CTTTTAGGGTATATG         AAAGCGTAAATA GTT TATTTACGCTTA         TTTTTTTTACGGGGG 100 17
      EF0929  893041 ..  893087 + -13.3  -3.98009   AATAAAAATGAACGA AAAAAGAGAGGAATACTTGTC AAATA GACAGGTGTTTCTCTCTTTTC TTTCTGGCATTTTCT 100 36
        metG  895236 ..  895279 + -16.4  -5.74122   CGCATAAAAGCATAA GTGGTAAAGATAAAAGGTGA ATTG TAACCTTTTATCTTTACTAC TTTTTTTGTATACTA 100 34
      EF0931  895611 ..  895658 + -14.5  -4.24404   AAATTAAAAGAATCG AAGAAAAGCCTAGAAAAAATC ATTTGC GATTTTTCCTAGGCTTTTCTA TTTTAGAGTTTCACT 100 34
      EF0934 NONE
      EF0935 NONE
        ksgA  901001 ..  901047 + -17.1  -3.09452   AAATAAACCAGTATA AAAAAGAACTTTCTGTTATTT ATGAG AAATAACAGAAAGTTCTTTTA TGTGTCTTGACACAT 100 25
      EF0937  901755 ..  901791 + -18.1  -5.68438   AGCATAAAGAGAAAC    AATCGAGGCATCCGTCA TTG TGACGGATGCCTCGAGA    TTTTTTATTTAATGA 100 34
        mgsA  903660 ..  903678 +  -4.6  -3.40403   GTGTGTTGCTAGAAA             GCAAAG GTTCTTA CTTTGC             TTATCATCAGAACAA  53 178
      EF0940  904335 ..  904367 + -10.8  -5.59534   AATTTAAAATTAAAA      GAGTCACTTTTC ATCATCCCA GAAAAGTGACTC      TTTTTTATTGTGCTT 100 40
      EF0943  908824 ..  908843 +  -4.4   -2.7782   ATCGTCAAAAGCTAG            TTTTTAAG GCGT CTTAAGAA             ATTCTTAAAGAATTG  48 101
      EF0944  910249 ..  910283 +  -3.7  -5.28481   AAGATAAGATAAAGG    GAATTGGCTA-AGTCA GTAA TGATAGTAGCCAGTTC     TTTTTTAGTTAAATG  76 57
      EF0945  910881 ..  910915 + -17.5  -4.90266   AAAGAAGTGTAAAAA     TAACGAAGCTAAAGT CAATC ACTTTAGCTTCGTTA     TTTTTCATTAATCCG 100 29
         ung  913185 ..  913202 +  -4.9  -2.62515   TGAAACAGTGTAGTG             TAACAGT GTAT GCTGTTA              TAGTGTAGAAGAGTT  50 28
         pta  914360 ..  914390 +  -7.7  -5.20328   ATAAGCAAAGTAGAA      GTTGAGGTTCCCAGG ACA CTTGGG--CCTCAAC      TTTATTTTTTTGAAG  88 64
      EF0950 NONE
      EF0951  915505 ..  915551 +  -6.3  -4.11625   AATTTCTTAAATAAT CGAACGATAATTGCATGAAAA AACAAAA TTTTC--GCAATTATCGTTTG TTTCATATTTATTTT  71 59
      EF0953  915887 ..  915919 + -15.8   -5.1675   GCGTACACATAGAAA      GAAGCGTAAGCAGT TTAAC ACTGCTTACGTTTC      TTTTTTAATGAATAG 100 62
      EF0958  923396 ..  923443 +  -6.6  -2.95527   ACAGAACCGTTTAAC TCCGAGAAATAAGAAGGAATTT CCGG AAATTGCTTTTTAATTTTTGGA TAATTTCGGCTTATT  58 62
      EF0959 NONE
      EF0960  924396 ..  924431 + -20.8  -4.22375   CTCATTCAACTAAAA    TAAGAAAAAGCGCTGA ATTT TCAGCGCTTTTTCTTA     TTTATTCGCTCATGT 100 23
      EF0962 NONE
      EF0963 NONE
      EF0964  927005 ..  927020 +    -4  -5.37593   ATATCAGTTTGGGGC              GTATCA AAAT TGATGC               TTTTTTAGTTTCAAC  76 81
      EF0966  928794 ..  928826 +   -18  -4.91459   CTAGTTATCTGAAAA      GAACGTAACGCTTA TCAAC TAAGCGTTACGTTC      TTTTTATGCGTGTTA 100 67
      EF0967  930914 ..  930969 +   -31  -3.05384   GTTAGGATGAACTTG GGATAACAAAAGCGCCTCTTAGAAAC CAAG GTTTCTAAGAGGCGCTTTTGTTATCG TTACGTCACAGGAGG 100 54
        rplU NONE
      EF0969 NONE
        rpmA  932313 ..  932332 + -10.8  -5.80817   TAATACGATTAAAAA            GCTGAATC TCCG GATTCAGC             TTTTTTTGTCTTGCA 100 38
      EF0971  932968 ..  933008 + -11.9  -4.75372   TCGAACATAATCAAA  GACCGTCCAACGTGAGA ATTTTTC TCTAACGTGGGGCGGTC  TTTTTAATGCATAGT 100 41
      pepQ-1 NONE
      EF0974  935420 ..  935450 +  -6.4  -4.70659   ATAAAGATGTAAAAA      TAAGAAAG-CCAA AATTAC TTGGTCTTTCTTA       TTTTTACGTCTAAAG  80 37
      EF0976 NONE
        nusB  936603 ..  936627 +  -8.7  -5.60864   GTAATGAAAGAAATT          GATTCAGAG GCGTAAG CTCTGAATC          TTTTTTTACTATCTA  95 11
        folD NONE
        xseA NONE
        xseB NONE
        ispA NONE
        tlyA NONE
      EF0983 NONE
        recN  943170 ..  943197 + -10.6  -5.79588   GAGCAAGTAAAAAAA        CAGCCCTTTCAA TTGA TAGAAGGGGCTG         TTTTTTTACTTTTAA 100 52
      EF0987  945069 ..  945083 + -11.4  -6.01369   ATGTCCCCCACAACT               CCCCAC TCC GTGGGG               TTTTTTTGTTATTTG 100 80
      EF0988 NONE
        mraW NONE
      EF0990 NONE
        pbpC NONE
        mraY  950323 ..  950340 +  -3.5  -4.53163   GTTTAATCTGTTCAG             GAATCACA TTA TG-GATTC             TTTTCTAATCTATCA  62 0
        murD NONE
        murG NONE
        ftsQ  953972 ..  953984 +  -3.5  -3.36569   AACAAGCAGAATAAG                TTTTT TAC AAAAA                TGTTTCAAAAATTAA  48 27
        ftsA NONE
        ftsZ NONE
      EF0998 NONE
      EF0999  958079 ..  958089 +  -3.2   -3.4811   TCTTTGATTTCTAAG                 CCTT AGG GAGG                 TGTTATTATCGCAAC  48 27
      EF1000 NONE
      EF1001  959148 ..  959158 +  -4.6   -3.0263   AGAAAAATTTCGTGT                 CCTC TTA GGGG                 TATTGAGAAAATAAT  50 1
      divIVA  960218 ..  960247 + -13.7  -5.75478   TTTGGGTGGTAACAC       GAGTACTTCGTCC CTTG GGATGGAGTACTC        TTTTTTTATCTACTT 100 218
        ileS  963128 ..  963154 + -15.3  -5.23016   ATAAACAAGAAAAAA         GATCCGCTAGT CGTTA ACTAGCGGATC         TTTTTTGGCTTATTT 100 37
      EF1008 NONE
      EF1009 NONE
      EF1010  972025 ..  972072 +    -8  -4.91712   ACAATAATAAATAAA AAAAACATCAAGAAATGAGAAA ACGC TCTCTTTTTTCTTGATGTTTTC TTTTTGTAAGTTACA  90 34
      EF1012  972617 ..  972627 +    -4  -4.40358   GATAGTGCATGTTAC                 CAAA GGT TTTG                 TTTTGTACGCTCGAT  62 79
      EF1013 NONE
      EF1014 NONE
      EF1015 NONE
      EF1016  975098 ..  975138 + -18.5   -4.6759   TTCTCTTCAGCTTTA  GAAAGTGAGCGATGAGTCG TTT CGGGTTATCGCTCACTTTC  TTTTGTTGCCCTATT 100 69
      EF1017 NONE
      EF1018  975982 ..  976015 + -15.5  -3.21276   ATCGATCTTTATCGC     CGTATTGATAACGAG TAAT CTCGTTGTCAATGCG      TCTTATAAGAAAAAC 100 8
      EF1019  977352 ..  977389 + -12.1  -5.58074   GAGTAAAAAATCGAA   GGATTGAATCGTCCGGA CTCT TACGGAGGGTTCAATCC    TTTTTTTAATGATTA 100 35
      EF1020 NONE
      EF1021 NONE
      EF1022  980298 ..  980347 + -19.7  -3.07522   GAACGACGTGTTTCA CTGAAAGAAAGTATCTCGCATAA TTGT TTATGCGGGATACTTTCTTTTTG TCTATTGACAGATGT 100 50
      EF1023  980862 ..  980902 + -19.9   -5.1523   TGATCTTAAAATTTA  GTGCTAGGAACATCAAGCG TTT CGACTGATGTTCCTAGCAC  TTTTTATCTTGTAAG 100 56
      EF1025  984387 ..  984398 +    -3  -2.57132   GCCGCACAAAACAGA                TAAG GGAG CTTA                 ATTATGAAAAAAGAG  42 23
      EF1026  985218 ..  985256 + -17.6  -5.00765   GAAAGAAATTAAAAA   GCTTGGCAACCTCACTAA ATT TCAGTGAAGTTGCCAAGC   TTTTTATACTTAATT 100 29
      EF1029 NONE
      EF1030 NONE
      EF1031  991294 ..  991306 +  -6.3  -3.41602   CGGCACTTTTAATCA                CATCA ATG TGATG                TTCTAATAAAATCAA  60 260
      EF1033  995835 ..  995869 + -11.6  -5.69793   ATGATAACCAGTGAA     GGCTAGAGACAATT TATCCCC AATTGTCTCCAGCC     TTTTTTCTTTGGTAT 100 37
      EF1034 NONE
      EF1035 NONE
      EF1036  998073 ..  998111 + -13.5  -4.81852   GGTTAATCAGCAAAA   AAGAAACAATCCTTTAT TTTTT ATAAAGGATTGTTTCTC   TTTTATTAATTGTCA 100 35
      EF1037  999839 ..  999871 + -12.9  -5.52807   AATTAAATAAAAAAA      CGCTAAGTCTCTT AAGCTGC AGGAGACTTAGCG      TTTTTGTTTATTATT 100 31
      EF1038 1001068 .. 1001110 + -30.2  -2.76313   AAGGAATAAAAAAAA CGGAAGTGGGGCATAAGTCG TTT CGACTTATGCCCCACTTTCG TAATCTTAAGATTAT 100 32
      EF1040 1002747 .. 1002770 +  -3.2  -5.77988   CAATTATTAGGAAAA          GAAGAAGC AATGTAAA GCTTTTTC           TTTTTTTATATCTAT  89 11
      EF1041 1004408 .. 1004444 + -18.1  -5.40474   CTCAAGTGTTAAGAA    GTCTGGCAGATTGGTCG TTT TGGCCGGTCTGCCAGAC    TTTTTTTAAAAGAAT 100 114
      EF1042 1005746 .. 1005771 +  -6.2  -5.72254   GAAAAGATAAAAAAA         CCAGTTACAA TAACTT TAGTAACTGG          TTTTTTCTTATTTAA  88 47
        dnaE 1009430 .. 1009441 +  -4.4  -5.62552   CGGTAAAAAATACTA                GTTG TTTT CAAC                 TTTTTTCATTTTTTT  85 45
         pfk 1010558 .. 1010572 +  -7.2  -4.03413   TAATCTTGTATATTA               GCTAAT CTT ATTAGC               TTTGTATAAACAAAT  73 38
         pyk 1012419 .. 1012452 + -14.7  -5.40072   GTACTCGGACGCAAA     GCTGGGACAAACCGA TTCG TCAGTTTGTCTCAGC      TTTTTTTACAAGGAA 100 77
      EF1047 NONE
      rpmF-3 1013575 .. 1013604 + -13.7  -4.72373   TTTTGAAATGTTGAA       TCCCCTAGGCT AACCATGG AGCCTAGGGGA        TTTGTATTTTTTTAA 100 54
         gnd 1015185 .. 1015212 + -12.8  -4.36931   TAAACACGCTGGAGA        CCATGAGTGTGG CTCA CCATGCTCATGG         TTTTACTGTGGCTTA 100 38
      EF1050 1016009 .. 1016020 +  -4.4  -2.77899   CTGGCTACGTTATGC                GTTC GTGA GAAC                 TAATTAATGAAAAGA  48 18
      EF1051 1017522 .. 1017545 + -11.1  -5.42259   GAATAAAAGAAGAGA          GCAACGTAC AATAAA GTACGTTGC           TTTTTTTACGAATGA 100 12
      EF1055 1028618 .. 1028652 +   -13  -4.61747   CGAATAAAAATAAAA     TAAGGGACCTAAGCCG AAA TGACTTAGGTCTCTTA     TTTTCTACTTCTTAA 100 34
      EF1057 NONE
      EF1058 1030923 .. 1030952 +  -8.5  -4.95806   TGAAACAGTTAAAAA       AGCCGCCACGATT TACT ATTCGTGGTGGCC        TTTTTATAGTAATTT  95 47
      EF1060 NONE
      EF1061 NONE
      EF1062 NONE
      EF1063 1038210 .. 1038225 +  -7.6  -3.49475   TGATGAAAAAATTGA              TCGCTT ATTT AAGCGA               TTATCTGAAGGTGGC  69 388
      EF1065 1038401 .. 1038414 +  -3.1  -3.79519   TTATTCATGAAAGAA               TTGCT TCTT AGCGA                TTTGATACTGCCGTT  52 15
        galK NONE
      galE-1 NONE
        galT NONE
        galR 1045372 .. 1045391 +  -7.2  -5.36314   AAAATAACAGCAAAA            CTTGGAGA GTTT TTTCCAAG             TTTTTTGCTCTTTTG  89 34
      EF1073 NONE
      EF1074 1046277 .. 1046298 +  -6.6  -3.23733   TTGAAAATGAATAAG           GGAGCGAA GAATTA TTCGCTTC            GTTTTATAAAATGAA  61 27
      EF1075 NONE
      EF1076 1047646 .. 1047656 +  -6.8  -3.34013   TAAGAATGTAAAGGA                 GGGT GTT ACCC                 TTGATTAGAAAAATG  62 38
      EF1077 1048248 .. 1048266 +    -6  -5.60993   ACAAAGAAACAGAAA             TAGCCATT TTT GATGGCTG             TTTTTTTATGGAGGA  88 176
      EF1078 1049462 .. 1049509 + -10.2  -5.13354   AGTGATAATAGGGTG TTACGGCGTCAAAAAGTTAGA TGAATAT TCTAACTTTT-GATGCCGTTA TTTATTTTTTATAGG 100 43
      EF1080 NONE
      EF1081 1052014 .. 1052024 +  -5.4  -2.71712   TATGGAGGTGGCTAG                 GATG GGA CATC                 ATTTAAAAGGACACC  51 111
      EF1082 NONE
      EF1083 1052517 .. 1052537 +  -3.3  -4.58644   GATAGCCACTAAAAT            GTAACACAG CTG TTGTGTTAG            TTTTGATTCTTAATT  62 22
      EF1084 NONE
      EF1085 1053426 .. 1053449 +  -6.8  -4.35461   GGTTAAAAAGAAAAA          GTTAACTGCT CCCC AACAGTTAAC           TTTTAATCATGTTGC  74 134
      EF1086 1054142 .. 1054176 +  -5.2  -5.54338   TAAGTAGATAGAACA    GGTGAGACAAAA-GC CATAGC GCATTTTGTTTCATC     TTTTTCTTTTAATTG  84 34
      EF1088 NONE
      EF1089 1055488 .. 1055528 + -21.6  -5.63517   GATTATCTTAAGAGT  GAAAATAGGACATAAGTC ATTTC GACTTATGTCCTATTTTC  TTTTTTATTTCAGAA 100 61
      EF1091 NONE
      EF1092 NONE
      EF1093 1064042 .. 1064074 +   -12  -2.57916   ATTTTTAGAAAAACA      AAGAGCCTGGGCCA ATCAC TGTCCCAGGCTCTC      ATGCTTTATTTTTAA  84 61
      EF1094 1065329 .. 1065348 +    -3  -3.64281   ATAATAAACCACCAT            TTC-TTATC AGA GATAATGAA            TCTGTTTTTGTCTAC  50 400
      EF1096 1065767 .. 1065790 +  -8.2  -6.14618   TGACTTAGCAATTGA          GAGTTTCCTT GAGA AAGGGGACTC           TTTTTTTATTTTCTA 100 78
      EF1097 1066831 .. 1066864 + -13.5  -5.98675   GCTTATAGAAAAAAA     GAGCTAAAACCTTTAT TTT AT-AAGGTTTTAGCTC     TTTTTTGTTTTTCTC 100 270
      EF1099 1070064 .. 1070101 + -17.9  -3.49475   AGAAAGAATTAACAA   TAGAAAAGCCATCCAGC TTTC GCTGGGGGGCTTTTCTA    TTATCTGGAGATAAA 100 29
      EF1100 NONE
      EF1101 1072568 .. 1072597 + -15.9   -4.8384   TTCCATGTAAAAAAA       CAACCAGCGATGA CTAA TTATCGCTGGTTG        TTTTTCGGTTATTTA 100 9
      EF1106 1075715 .. 1075736 +  -4.5  -3.91434   TAAAAAAGCCTCCTT           TTTTGTGTG AAAA TGCACAAAA            TTTCTGGAATCGTTT  59 16
      EF1107 NONE
      EF1108 NONE
      EF1109 NONE
      EF1110 1078914 .. 1078950 +  -8.3  -5.60993   GCTAAAACGCTAGAA    GCATAATCAATTC AGCCCTTTTTA GAATTGATTATGC    TTTTTTTATGAGCAG  93 36
      EF1111 1079693 .. 1079736 + -12.7  -4.46926   ACAATGAGTAAAAGA GAAGGACGGAAATGTGT AAAAACAAAC ACATGTTTCCGTCCTTC TTTTGTGGTAAAATA 100 46
        rexB NONE
        rexA NONE
      EF1114 1087819 .. 1087853 + -15.2  -6.50278   ATTAGGATGGTAACA     CGATAGCTCGTTCCTT TGA AAGGAATGGGTTATCG     TTTTTTTTTTAGTTT 100 270
        pheS NONE
        pheT 1091388 .. 1091420 + -21.5   -3.9777   AATAAAAACAGGAAA      GTGGGGCATAAGTCG AAA TGACTTATGCCCCAC      TTTCTAAATCTTAAG 100 41
        murI NONE
         rph NONE
      EF1123 1097608 .. 1097650 + -22.4  -5.52986   TATTTATCAGATTTT GAGCGTAGGACAAAAATC TCTTTTT GATTTTTGTCCTACGCTC TTTTTTTAGTCGACT 100 71
      EF1125 NONE
      EF1126 NONE
        ulaA NONE
        sgaB NONE
      EF1129 NONE
      EF1130 NONE
        araD 1104252 .. 1104279 +  -9.3  -5.86609   GGTCTTTTATAAAAA        CTTAGTTGTCT GTTATG GGACAACTAAG         TTTTTATTTTTTTAA 100 89
      EF1132 NONE
        dapD 1105730 .. 1105759 + -11.5  -3.75153   AAAATAAATTAGTCA       GTCGCGATGAAGA AACT TCTTCATGGCGGC        TTTCGATTACCCAAA  90 40
      EF1134 1106927 .. 1106961 + -14.5  -5.79595   GGACAATTAGAAAAA     CAGCCACCAGATA ACTAATAAA TATCTGGTGGCTG     TTTTTTATTTTGCAA 100 31
      EF1137 NONE
      EF1138 1109340 .. 1109364 +   -15  -4.85177   GATAGCAAGTAAAAA          CGGAGGGGCG AAAGA CGTCCCTCCG          TTTTTACTATAATTT 100 45
      EF1141 1111215 .. 1111249 + -14.6   -3.9461   TCATAAAATAACGAA     TAACCCTCAATCTA TGTTGAT TAGATTGAGGGTTA     TTGTTATTGAAAAGA 100 35
      EF1145 NONE
      EF1146 1115757 .. 1115782 + -12.7  -4.89009   GTAAGAAACCAAAAA         GCTTGATTCCT AAGA AGGAGTCAAGC          TTTTTAGTTGAATGT 100 37
        pyrG 1117671 .. 1117700 + -15.2   -4.8048   GTAAATAAGCAAAAA       TGGACGAAGTGA TTCAGT TCACTTCGTCCA        TTTTTAATCTAAAAA 100 33
      EF1150 1121342 .. 1121353 +    -3   -3.7278   CAAAACTCGGTGATT                GATT AGAG AATC                 TGTTTGATTTTCTAG  52 20
      EF1151 1122349 .. 1122372 +  -4.6  -5.40072   AAGTAATTCAGGAAG          ACCTTC-CAAC GTA GTTGTGAAGGC          TTTTTTTACGAAAAG  82 523
      EF1152 NONE
      EF1153 NONE
      EF1154 NONE
         nth 1126670 .. 1126710 + -21.4  -5.85011   CACATTTTTTCCTAA  AAAAGCGAGCCACAAGTC CAACC GACTTGTGGCTCGCTTTC  TTTTTTTGATTTTTA 100 41
      EF1156 NONE
      EF1157 1128984 .. 1129005 +    -6  -3.04836   AAAATTTCATTTTCA           GTATATAC AAAACA GTATATAC            TAGTTTATAATGGTG  57 122
      EF1158 NONE
      EF1159 NONE
      EF1160 NONE
      EF1161 1132292 .. 1132325 + -11.9  -5.52347   TAATCTAAAGAGAAA     TCCAGAATGAACGCA TGAT TGTGTTCGTTTTGGA      TTTTTTGCTTTTGTT 100 48
      EF1162 NONE
      EF1163 NONE
      EF1164 1136417 .. 1136446 + -16.7  -5.42259   ACCAAAACAAAAAAA       TCCTTCAACTGTT CATT AACAGTTGAAGGA        TTTTTTTAGCGATAA 100 7
      EF1166 NONE
         fba NONE
      EF1168 NONE
       murAB NONE
         rho NONE
        rpmE 1142366 .. 1142393 +   -15   -5.8187   ATGACAAGGTTTATA        GAGGTTTTCCAC TGTG GTGGGAAACCTC         TTTTTTTGTTGGATA 100 58
      EF1172 NONE
      EF1173 NONE
      EF1174 NONE
         gct 1145563 .. 1145588 +  -9.8  -5.06103   AGTGAATAATAAAAA         GTCTCCTTGG TATTTT TCAAGGAGAC          TTTTTTCAAGATTAT 100 32
      EF1176 NONE
      EF1177 1146972 .. 1147005 + -13.3  -6.09196   ATCAATAAACAAAAA     CGAGCATTCATTGTT AGAT AACCGTGAATGCTCG      TTTTTTTGTTTTAGG 100 33
        cscK 1148111 .. 1148127 +  -2.3  -3.62476   TTTGAAGGAAATGGC              TAAGAAT GAT ACTCTTA              TTATGTAATTAATTA  47 68
      EF1180 1148415 .. 1148463 + -32.9  -3.57462   ATAAATAAAAATTAA CAAAAGAGCGTGGGCTTACGTTG AAA TAACGTAAGCCCACGCTCTTTTG TTTAGACATCAAATC 100 33
         asd NONE
        dapA NONE
      EF1185 1153654 .. 1153696 + -10.8  -5.33866   AGTTCGTCCTGATAA AAGCAGGTGATTTTAGGAGA AAT TCTTCTAAAGTCATCTGTTC TTTTTTGTAACTTTC 100 39
      EF1186 NONE
      EF1187 NONE
      EF1188 NONE
      EF1189 1157234 .. 1157267 + -10.5  -5.49234   AAAAAAATAAAGAGA     GAAAAGTGAACAATT CCAA AATTGCTCGCTTTTC      TTTTTTATTCAATCT 100 31
      EF1190 NONE
      EF1191 1158776 .. 1158827 + -19.2  -4.58297   AGTTATTAAATGATT AATTAAATGAAAAATCCCCTCAAA TTTT TTTGAGGGGATTTTTCATTTAAGA TTTCTCTTTTTCATA 100 24
      EF1192 1159602 .. 1159656 + -14.8  -3.40403   GGAAGAATAGATTAG CGAAAGAAGAATCTTTGATAACAA GCGTCAA TTGTTGTCAGAGATTCTTTTTTTG TTATACTAGGAGAAC 100 31
        vicR NONE
        vicK NONE
      EF1195 NONE
      EF1196 NONE
      EF1197 1165358 .. 1165401 + -14.1  -5.77677   TGGTTTATCAGTTTT TGAGCGTGGAGCAAAAATC CAAAGT GATTTTTGTCCCATGCTCA TTTTTTGTTCTTTTA 100 49
      EF1198 NONE
      EF1199 1167350 .. 1167384 + -15.9  -5.25893   TTCCTTTTAAAAAAA     GTTGGTTGCTTCCTT ATCAA ATGGAAGCAACCAAC     TTTTTTGCTGTCTAT 100 31
      EF1202 NONE
      EF1203 1169771 .. 1169787 +    -3   -3.6682   ATTTAGATGCACATA             GC-CGAT AATT ATCGAGC              TTTGAATACATCAAG  50 18
      EF1204 1170140 .. 1170164 +   -13  -4.27441   TGTAACGAGAGAAGC          GCTACTTCTC CTATT GAGAAGTAGC          TTTCTTAATAATAAT 100 44
      EF1209 NONE
      EF1210 1176568 .. 1176582 +  -5.8  -4.38927   TTTGTTATTTTTTGA               GAATAT ATG ATATTC               TTTATTATGTAAGAA  72 155
         npr 1177980 .. 1178016 + -16.9  -5.60556   TAATAGAAGAGAAAA    TAAAACCCATGAGTATT TAT AGTACTCGTGGGTTTTA    TTTTTATTTTGTATT 100 38
      EF1213 NONE
        budA 1181604 .. 1181642 + -21.3  -3.83155   GGCACATTTCTCCAC   GCCCATTCAAGTTGACT AACTA GGTCAACTTGAATGGGC   TTATTGCTGTTCGTC 100 52
      EF1215 1182883 .. 1182920 + -12.9  -6.14618   TATGATATAAAAAAA   CGCTTAGAAGAGTAGTG ATTC CGCTAGTTTTCTAAGCG    TTTTTTTATTTTATA 100 91
      EF1217 1184331 .. 1184350 +  -9.4  -5.99154   AAAGTTGACAAAAAA            CACAAACA GTCT TGTTTGTG             TTTTTTTGTTTAATG 100 53
      EF1218 NONE
      EF1219 1186097 .. 1186111 +  -2.1  -3.05816   TAATTGAAAAAACGT               TGGGA CTAGC TTCCA               TTGCCTAAAACATGG  42 3
      EF1220 NONE
      EF1221 NONE
         ade NONE
      EF1223 1191433 .. 1191472 +  -8.1  -5.55769   ATTCAGGTTCTAATA  GAGCGCAGACAAACTTTT AATGA AAGAGTT-GTCTGTGTTC  TTTTTTGTTATAAAC  93 97
      EF1224 1192513 .. 1192539 +  -9.6  -4.38141   GTTCAAGACAAGTTA         CGACCTTAAA TGAAAAT TTTAAGGTCG         TTATTTTATATAAAA 100 102
      EF1225 NONE
      EF1226 NONE
      EF1227 1195741 .. 1195764 + -10.3  -5.63103   AAAATAACAAAAAAA          GCCTCCTTG GTGACG CAAGGGGGC           TTTTTTTGGTTAAAA 100 265
      EF1228 NONE
      EF1229 NONE
      EF1230 1198160 .. 1198195 + -19.4  -5.60993   GAGAAGAATGTTCTA    GCTAGATAATTTCATC GACA GATGAAATTATCTAGC     TTTTTTTATAAAAAA 100 41
      EF1231 1199180 .. 1199200 + -11.9  -5.57729   ATCTATATTTAAAAA            GTCTGGTCG GAT TGACCAGAC            TTTTTTCTGTTATTT 100 29
      EF1232 NONE
      EF1233 NONE
      EF1234 1202902 .. 1202940 +  -9.1   -4.3586   AGTAAGAGAGGAGGA   GAGAAAAGCGGAT AAAGCAACGAGAA ATCCGCTTTTCTC   TTTTAATATGAATAA  93 36
      EF1235 NONE
      EF1236 NONE
      EF1237 NONE
      EF1238 NONE
      EF1239 NONE
      EF1240 1211636 .. 1211671 +  -7.1  -5.39721   AATAATAAATAAAAA   GTTTGGTCCAATGCTAGC TAA GCTAGC---GGACCAAAC   TTTTTTCTGTAATGG  93 36
      EF1243 NONE
      EF1244 1215941 .. 1215989 + -22.7  -3.88137   GTATTTAAATGACTT GAAAAGCGCCTGCCCTACAGT CCAGACA ACTGTGGGGCAGGCGCTTTTA TTTATAAAGAATTGT 100 44
      EF1246 1216859 .. 1216888 + -13.8  -5.28683   TTCAACACTAAAAAA       GCAAACAAAACG CGTAAA CGTTTTGTTTGC        TTTTTTAGTGTTGAT 100 30
      EF1250 1220326 .. 1220340 +  -2.8  -2.59323   GTGAATAATAGCTAG               CTATGT TAA ACTTAG               ATTGTAGAAAGTTTT  41 33
      EF1251 1220518 .. 1220541 + -12.4  -5.03314   TGAAATAAAGAAAAA          CGAGCCTCTC ATAA GAGTGGCTCG           TTTTTTAGAAGTAAA 100 54
      EF1253 NONE
      EF1254 NONE
      EF1255 1224029 .. 1224049 +  -9.8  -6.28401   AGTAGAATAAAAAAA            CAAGCTCA GAAAA TGAGCTTG            TTTTTTTATTTTTTG 100 31
      EF1258 1226119 .. 1226135 +  -3.7  -2.70354   TGTTGACGGCATCAT              TCTCATA ACC TGTGGGA              TCAATTTCTGGAACA  45 402
      EF1260 NONE
      EF1261 1228939 .. 1228984 + -21.6  -3.73402   TGAAATTACTGAAAA CTAAAGAAAACGTCTGGTCAC AATCA GTG-CCAGACGTTTTCTTTAG TTTAATAACGCATGT 100 22
      EF1265 NONE
      EF1266 1234028 .. 1234054 +  -7.2  -2.83634   TGCTAATAAGTCTAG         GCCGCCTTTTTT CAA AATACGGGCGGC         TACTTGGTCTGATTT  60 70
      EF1268 1237524 .. 1237552 + -16.9  -6.07374   ACATTAGGAGCAAAA        CACCGAGCCAAAA TTA TTTTGGTTCGGTG        TTTTTTGTTTTTTAT 100 34
      EF1269 1239663 .. 1239686 + -13.2  -4.72272   AATGATACTAGTTGG          GAGTGAGCGG ATTT CTGCTCACTC           TTTTTGATGGAAAAG 100 145
      EF1270 1240254 .. 1240264 +  -2.6  -3.10775   TAAAAAAGGGTCCAC                 TAAA AGT TTTA                 CTTTTAGCTAGGCCT  43 57
        nusA NONE
      EF1272 NONE
      EF1273 NONE
        infB NONE
        rbfA 1244962 .. 1245014 + -10.3  -4.25056   TTGAATCAAGGTGAA TAATTAAAAAGAAAAAGCACACCA GACGAA TGGTGTGCTTTTTCTTTTCA-TGA TTTCTTGATAAAATA 100 23
      EF1278 NONE
      EF1279 NONE
      EF1280 NONE
      EF1281 NONE
      EF1282 NONE
      EF1283 NONE
      EF1284 NONE
      EF1285 NONE
      EF1286 1250802 .. 1250830 + -17.5  -4.21402   CCAACTAATTAAAAC        GAGCGATGACGTG TAT CACGACATCGCTC        TTTCTGCTTTTCGCT 100 33
      EF1287 NONE
      EF1288 NONE
      EF1289 NONE
      EF1290 1256484 .. 1256495 +  -2.2   -4.2717   TATATTCAATCCCAA                TTGG GTGG CCAG                 TTTTAATAAAATAAT  54 8
      EF1291 NONE
      EF1292 1258807 .. 1258845 + -16.2  -5.00616   TATCTGCAGGTTTAA   GCCGTGGAAGGGAAGTTA TTT TGACTTTCCTTTCATGGC   TTTTTTAAGAAAGGA 100 110
       ply-1 1259971 .. 1260003 + -17.9  -5.58209   TGCTAGCTAAAAAAA      GCCACAAACTCTGCT TTT ATCAGAGTTTGTGGC      TTTTTTTGCATTTAG 100 31
        ribF NONE
      EF1296 1262615 .. 1262670 + -12.9  -5.06816   ATAAATGAATAAAGA ATAAT-AAGACGCGACAACTACTAGT TAAGT ACTGGTGGTTGTCGCGTCTTTACTAC TTTTTATTACAAAGT 100 29
      EF1297 NONE
      EF1298 NONE
      EF1299 NONE
      EF1300 NONE
      EF1301 1266180 .. 1266219 +  -7.2  -4.87626   AAACACAAATAAAAA  CCAAGACTGGAACTCG CTTGCCGA CAAGCTCTAGTCTTGG   TTTTTACTATTGAAA  88 41
      EF1304 1271262 .. 1271292 +  -7.6  -4.68601   TTTTCTTTCAAGGTT       GAGGAGGTGTCG GTTTTTA TGACAGCTCCTC       TTTGTTGTTTTAAGT  83 78
      EF1305 1272615 .. 1272644 +    -8   -5.7946   AAAAAAATAAAAAAA       TCATCGAAGTGT GACAAA GCATTTCGATGA        TTTTTTTATTACAAA 100 39
        hrcA NONE
        grpE NONE
        dnaK 1276373 .. 1276412 + -13.7  -4.02581   TAACAATTGATTTTA  GGGACTGGATCATTAGT ACAATG ACTAATGTCCCAGTCCC   TTGTCTTTTGTGAGA 100 45
      EF1309 NONE
        dnaJ 1277930 .. 1277972 + -12.2  -5.63517   ATTATTTTAAGATTT AGAGAGTGGGACATAAGTCG TTT TGACTTATGTCCTATTTTCG TTTTTTATTTCCAAA 100 141
      EF1311 1278779 .. 1278790 +    -3  -2.54812   CCTGCGTGGCAACCA                GAAT TTTG ATTC                 CTTAATCGTATGAAT  42 17
      EF1312 NONE
      EF1313 1281569 .. 1281602 + -11.3  -4.19746   GAACAAATCTAACAA     TT-CTGGTCTTTGTTA TCT TGACAAAGACCAGTAA     TTATTTTAGGATAAA 100 29
      EF1314 1283181 .. 1283232 + -20.6  -4.37886   CTACAAACAAAAATA AAAGAACTACCAAAAAATAGCCTC TAAC GAAGCTATTTTTTGGTAGTTCTTG TTTTATCAACAATAC 100 25
      EF1316 1284476 .. 1284492 +  -2.3  -4.14739   CATTTCTTGACTTTT              GTACT GATTAAG AGTAC              TTTTGAAGTAAGTAA  54 73
      nagA-1 1285691 .. 1285714 + -12.5  -5.73339   AAGACACAAGAAAAA          GCTTGCGGA AATTTA TCCGCAAGC           TTTTTTTATAATTCT 100 39
      EF1320 NONE
      EF1321 1290302 .. 1290341 +  -5.1  -4.29829   GCACATTTTAAAAAA  CGAGGAGTCCGTAGAAGT TCGAT AATTCTA-GGGCTGCTCG  TTTATTGCTGCTTCT  67 40
      EF1322 1291063 .. 1291075 +  -3.5  -4.05321   GCAGTTTTAGTATTA                TTAAT GTT ATTAA                TTGTGTTTGTTTCTA  55 84
      EF1324 1293135 .. 1293159 +    -8  -5.75478   CTACCCCAGTTTTCA          GAACATTTCT GGTAG AGAGATGTTC          TTTTTTTGTATAATT  93 290
      EF1325 1293480 .. 1293514 + -17.3  -5.69262   CGTCTTTAACAGAAA     CACCGGAGCAGACAA AATTA TTGTCTACTCCGGTG     TTTTTATTTTTCTAA 100 43
      EF1327 1298578 .. 1298615 +  -9.3  -5.18726   AAATTCGTTTAAAAA   CATTTGACTTGGTCACT TTTT ACTGACTAAGCCAAATG    TTTTTGTTATAAAAA 100 51
      EF1328 1299519 .. 1299563 + -18.3  -5.27923   TGAGGTAAGATATTT TAACCTCCAAAAGTTGTATCT GAA AAATACAATTTTTGGAGGTTA TTTTTTATGAACTTA 100 78
      EF1329 NONE
      EF1330 NONE
      EF1331 NONE
      EF1332 NONE
      EF1333 NONE
      EF1334 1305163 .. 1305194 +  -6.7  -4.65182   AAGTATACTAAAAAA      TGCGGTGATTTACT TGATT AGTT-ATCACCGCA      TTTGTTTCCTTTGTA  80 30
      EF1337 NONE
        trxB 1309291 .. 1309322 + -15.4  -5.54894   ATTAAAATAAAAAAA      TGCTTTTGCCTTTA ATAA TAAGGGCAAAAGCA       TTTTTTTAATAGGTT 100 31
      EF1342 1313583 .. 1313609 + -12.4  -5.28826   CCAAAAAATAAAAAA         CATCGTTTGGCT ATA AACCAAACGATG         TTTTTTCTAGCCTTT 100 30
      EF1346 NONE
      EF1347 NONE
      EF1348 NONE
      EF1349 1322473 .. 1322514 + -18.9  -4.59853   TGATTTGTTCTATAA CGAGTGCAAGAGGCTTACT TTTA AGTGGGGCTCTTGCACTCG  TTTTTAGGAACTTCA 100 42
      EF1350 1323476 .. 1323502 +    -8  -5.51046   AAAGATGGTATTTTG         GGACGTACTCTA TTG TTGAGTAGGTCC         TTTTTTGTGTGTTTG  93 293
      EF1351 NONE
      EF1352 1326471 .. 1326501 +  -7.7  -5.77571   CTAAAAAATAAAAAA      CCG-CATGCTGAGTA GGT TACTCGGC-TGACGG      TTTTTATTTTTTGGT 100 203
        pdhA NONE
        pdhB 1329032 .. 1329067 +  -2.1  -3.57309   TAAACAGGTGGATTA   CGGCTATAG--GCATGAA ATG TTCA-GCTACTATAGTCG   TTTCCCCGCGTTTTG  47 70
        aceF NONE
        lpdA 1332235 .. 1332285 + -10.1  -4.43397   CCACAGCAAGAGCAA AAG-GTGTAAAAAAACAACGACTT CTAG GAGTCGTTGTTTTTTTATGCTCTG TTCTTTCTTTTACGG 100 97
        gldA NONE
      EF1359 NONE
      EF1360 NONE
      EF1361 1336586 .. 1336621 + -13.4  -5.28778   AACAGTGAGAAAAAA    GTTTAGCAAGTGCCTC TCTT GAAGCGCTTGCTAAGC     TTTTTTATAAATAAT 100 39
      EF1362 1337473 .. 1337528 + -21.6  -3.05715   AAAGAAGTTTGGCTT TCATAAAAAGAGCTAGACATTCAAGT TTTT GCTTGAATGTCTAGCTCTTTTGTTGA TTGAATCGGGGGATT 100 20
      EF1364 1341305 .. 1341334 + -12.3  -5.81032   AAAACAATAAAAAAA       CAGTTCAGCAGAA ATTA TTCTGCTGAACTA        TTTTTTTTCACATTA 100 31
      EF1370 1347690 .. 1347730 + -20.1  -3.76224   CCAAATAAGTAAAAA  GAAACAGACGAGAAAGATT CAT GATTTTTCTCGTCTGTTTC  TTTACTAGCTAAGAA 100 33
      EF1371 NONE
      EF1372 NONE
      EF1373 NONE
        phnA 1351332 .. 1351370 + -16.3  -2.90511   TTGAATGATGAGACA   GTAAGAGTCTAGGAC ACAACCATC GTCCTAGACTCTTAC   TAATGTTTATCGGTC 100 48
      EF1376 1353060 .. 1353076 +    -3   -3.5936   TTTAACGAGAAGAGG             TG-AGGC AAGT GCCTTCA              TTTAAACAATTTCAA  50 80
      EF1377 1354439 .. 1354475 + -17.6  -5.00895   TGTGGATTATAAAAA    GTAAGGGACTAGAATC GTAAA GATTTTAGTCCCTTAC    TTTTTATATGATAAA 100 47
      EF1378 1355862 .. 1355914 +  -6.4  -5.36441   GAGGTAATGATCCAA CATCATTGCAATCAAGG-TGGTACC GCGA GCAATCGTCCTTGACTGCAATGGTG TTTTTTGTGTACACA  85 240
        alaS 1358696 .. 1358731 +  -9.9  -4.97383   TAGCAATAATGACAG    CCCTCTTCAAAGTTA TGAAAT TGATTTTGAAGGGGG     TTCTTTTTTTTAAAT 100 86
      EF1380 NONE
      EF1381 1360669 .. 1360686 +  -3.5   -2.8937   TAAAAAAATGAAGAT             TAAAGGA GTGT TCTTTTA              TGTATGAAAATCTAT  44 38
      pepT-1 1361926 .. 1361973 +  -9.2  -2.97667   AATAAATGAGGCACT CAATAGGAAAGTAAGAAAACGG GCAA CCGAGAACTTACTTTCCTGTTG TAGTTTCATGAGTCA  74 36
      EF1383 NONE
      EF1384 1363380 .. 1363412 + -20.9  -6.06723   CAGATGAATAAGGTA      GAACGAGAAAAAGAG TCG CTCTTTTTCTCGTTC      TTTTTTTTTAAAAGG 100 30
      EF1385 NONE
      EF1386 NONE
      EF1387 NONE
      EF1388 NONE
      EF1389 NONE
        fdhA NONE
      EF1391 1371260 .. 1371311 +  -6.7  -3.14132   TAAGATTAGTATGAA AGTAAGAGCCTGGAACAAAAATC ACTTTG GATTTTTGTTCCAGGCTTAAAAA TTGATAAACGGCGGG  59 54
        moaC NONE
      EF1393 NONE
      EF1394 NONE
      EF1395 NONE
      EF1396 NONE
      EF1397 NONE
      EF1398 NONE
      EF1399 NONE
      EF1400 1380209 .. 1380246 + -15.9  -4.91109   ATTATCAGGTTTTGA   GCGTGGGACAAAAA-TCA CTT TGACTTTTTGTTCCACGC   TTTTTCTCCTACACA 100 79
      EF1402 NONE
      EF1403 NONE
      EF1404 1383944 .. 1383962 +  -3.8  -3.27653   AGTAAGCAGAACACT             CGCTATCT TAG AGATGACG             TGTTATACTAAGCAT  49 57
         trx 1384356 .. 1384396 +  -9.3  -4.50627   ACGAATAGTTTGATT CAGTCTGAAGAGA-AATC ATTAGC GATTGTCTTTTCAGGCTG  TTTCTTTCGTACATA  93 57
        uvrC 1386297 .. 1386331 + -11.6  -5.83226   ATAAATGAAAATGAA     CCAGACCAATTAGG TGCTTTT CCTAATTTGTCTGG     TTTTTTTATTCAATT 100 37
      EF1407 NONE
      EF1408 NONE
      EF1409 1388974 .. 1389012 + -21.2  -5.00884   GTTTAACTATAAAAG   GACCCGGTAAATCAGTCA AAG TGACTGATCTGCCGGGTC   TTTTTTAGGCACCGT 100 46
      EF1411 1391527 .. 1391562 +  -9.9  -5.44119   AAAAGTAATTAAAAA    ATATCGCACGCTAAA GATTCG TTTAGTGTGCGATAC     TTTTTTTAGAATAGG 100 29
      EF1413 1393778 .. 1393806 + -17.7  -3.72051   AATAAAAAAAGTAAA        CAAAAAGTCGCTA TTT TAGCGACTTTTTG        TTTAGACTTCTTCAA 100 36
        gdhA 1396466 .. 1396483 +  -9.9  -5.59655   TTTAATAACAAAAAA             TGCTAGG ATTT CCTAGCA              TTTTTTATTGATTTG 100 36
         pgi 1398085 .. 1398108 +  -9.7  -5.48063   ACATTTATAAAAAAA          TCAGGTAAC GTTTTA GTTACCTGA           TTTTTTGTGTTGCAT 100 124
      EF1423 1402336 .. 1402350 +  -2.8   -2.6704   TGGACAATTTTTTTT               GAGTAA CTA TGACTC               GTTATGACTCTTTAT  41 20
      EF1424 1402519 .. 1402533 +  -3.6  -3.28924   AAGTTGAACTATCAA               TTGGAT CTA ATCTAA               TTGTACAAAAAAATA  49 11
      EF1425 NONE
      EF1426 NONE
      EF1427 NONE
      EF1428 1403745 .. 1403758 +  -2.4  -3.06796   AAAAAAGAGACTCAC               TCGT CCACAA ACGA                TTAAGTCCCATACAA  42 8
      EF1429 NONE
      EF1430 NONE
      EF1431 NONE
      EF1432 1407663 .. 1407677 +  -2.2  -3.26319   ACAGATGGACGTGGC               TTTTAA TGA TTGAAA               TTAATATACAAGGTT  44 20
      EF1433 NONE
      EF1434 NONE
      EF1435 NONE
      EF1436 1410016 .. 1410032 +  -3.7  -3.30741   TAATAGCTAATCGTA              TCTTTTG GCT CAAGAGG              TTAGTCATTATGAAT  49 48
      EF1437 NONE
      EF1438 NONE
      EF1439 1411598 .. 1411631 +  -2.5  -5.07652   GGAAACGTTTGAAGC     TTGCGAAATTGTTTAC GAT GTAGACTATG-CGCAA     TTTTGTTTTAAGAAC  69 297
      EF1440 NONE
      EF1441 NONE
      EF1442 NONE
      EF1443 NONE
      EF1444 NONE
      EF1445 NONE
      EF1446 NONE
      EF1447 NONE
      EF1448 NONE
      EF1449 1414969 .. 1415025 + -15.6  -5.06414   TAGTCTGACTAGACA TACTAGAAGACATCTGACCAATTGTGT TTTT ACACA-TTGGTTAGGTGTCTTTTTGTA TTTTTATTAGAAGGA 100 43
      EF1450 1415744 .. 1415764 + -11.1  -2.70532   TAAAAAAATACAAGA            GAGGAGGTG TTC CTCCTCCTC            TAAATTTCTACAAAT  81 133
      EF1451 1416643 .. 1416668 + -12.1  -4.41348   TTATTGACTATTATC         TAAAAAAGCCT AATT AGGCTTTTTTA          TTTGTTTAAAGGAGA 100 23
      EF1452 1418052 .. 1418066 +  -5.7  -4.29656   CACGCGTGGATTTTC               GACAC CCTCT GTGTC               TTTTAGCATTTTATC  69 119
      EF1453 NONE
      EF1454 NONE
      EF1455 NONE
      EF1456 NONE
      EF1457 NONE
      EF1458 1423277 .. 1423303 + -11.6  -5.31275   AAAGAAAAAGAAGAG         TAGCACCGACCT TAT AGGTTGGGGCTA         TTTTTTATACTCAAA 100 23
      EF1459 NONE
      EF1460 NONE
      EF1461 NONE
      EF1462 NONE
      EF1463 NONE
      EF1464 NONE
      EF1465 NONE
      EF1466 NONE
      EF1467 NONE
      EF1468 NONE
      EF1469 NONE
      EF1470 1429945 .. 1429967 +  -8.5  -5.34381   CACGAATATAACTAA           GCGCTTAAC ATCTC GTTAAGTGC           TTTTTATTTAACTTT  95 26
      EF1471 NONE
      EF1472 NONE
      EF1473 NONE
      EF1474 NONE
      EF1475 NONE
      EF1476 NONE
      EF1477 NONE
      EF1478 NONE
      EF1479 NONE
      EF1480 NONE
      EF1481 NONE
      EF1482 NONE
      EF1483 NONE
      EF1484 NONE
      EF1485 1442679 .. 1442700 +  -8.1  -5.71712   AATAGAGATAATTAA           GAAGTCATT CTAA AATGGCTTC            TTTTTTTATATAAAA  93 26
       ply-2 1443906 .. 1443929 +  -9.6  -4.57341   TATTAAATTTCTCTT          GAGTCGCCTT CCCC AAGGTGGCTC           TTTTTAAGGACCATT 100 88
      EF1487 NONE
      EF1488 1445716 .. 1445742 +    -8  -5.35224   CAATAACGTATTTAA         GACCCTAGCCTA CTA TAAGCTACGGTC         TTTTATTTTTATCAG  90 35
      EF1492 NONE
      EF1493 NONE
      EF1494 NONE
      EF1495 NONE
      EF1496 NONE
      EF1497 NONE
      EF1498 NONE
      EF1499 NONE
      EF1500 1456009 .. 1456042 +  -4.6  -4.72272   AGTGGTTAGGAAGAA     CGAGTGCG-AAGCCA GTTGG TAGCTTTCGTGCTCG     TTTTTAATAAAAAAG  70 39
      EF1501 1456487 .. 1456526 + -20.4  -5.52909   AAACAATAAGAAAAA  TACCCTTGGTTTATTAAG TCGA CTTAGTAAACCAAGGGTA   TTTTTTTAACTGTTA 100 122
        lysA 1460975 .. 1460999 +  -7.8  -5.75342   TTGATAGATTAAAAG          TAGCCGCCTC TTTTT GAGACGGCTG          TTTTTTTTCAAAAAA  93 37
      EF1505 1462106 .. 1462131 +  -6.9  -6.02914   TATCCGACTAAAAAA         GACATGGATTT TCAT GATTCCATGTC          TTTTTTTTGTCTGAC 100 30
      EF1507 NONE
      EF1508 1463937 .. 1463948 +    -3  -3.14211   TAGGTCTTATGTAAG                TAAC AAAA GTTA                 TTAGTACGAAGCAAT  45 191
      EF1509 1464560 .. 1464595 +   -15  -5.38249   AAACAAACAAAAAAA    CATATGAAAGAACGGA CCAA TCGGTTCTTTCATATG     TTTTTTATCATTAGT 100 62
      EF1511 NONE
      EF1512 NONE
      EF1513 1469383 .. 1469402 +  -7.2  -5.44119   AATTAGTGAACAAAA            GTACCTTT AGCT GAAGGTAC             TTTTTTTCCGATAAG  93 40
      EF1515 NONE
      EF1516 1472556 .. 1472576 +    -9  -5.52986   AATAAAAGTAAAAAA           GGGCTAGCC GTAA GGC-AGCCC            TTTTTTTGATGAAAT  95 36
      EF1517 NONE
      EF1518 1473400 .. 1473438 +  -4.1   -4.6971   ATTAAAACGAGAAAA   GTCTAAAGAATTCTT TCAACTTAC AGGAATTTTTTAGGC   TTTTCTTGCAGTTTC  70 36
      EF1519 1475959 .. 1476007 +  -8.2  -5.83226   CTGATTATTTTAAGA GTTAGTGTCTGGGGCAGGAGTC AGGAA GACTTTTGTCCTAGATACTTTC TTTTTTTGTTGAGTT 100 130
        dnaG 1478067 .. 1478091 +  -4.4  -5.13722   ACTTAAGCAATATAA          TGAATAGAAC TAAGC GTTTTGTTCA          TTTTATTTTGATAAG  76 35
        sigA 1479285 .. 1479316 + -17.4  -4.77757   TAAACATACCGTTTA      GCGGCTCTTTTCGT GCAT GCGAGAAGAGCCGC       TTTTGATTTTTAAAA 100 38
      EF1523 1481512 .. 1481548 + -11.1  -4.41047   TAAAAGAAAATAGAA    ACAATCGAACAAAAG CGGAAAT CTTTTGTTCGATTGA    TTTTCCTTGAGGAGT 100 38
      EF1524 1482514 .. 1482547 +  -7.1  -3.28712   ATAATTATTTTAATT     TGATTGATAAATTAAG TTT CTTAATTTGT-AATCA     TTCTAAACAAGGAGC  65 85
      EF1525 1483025 .. 1483052 + -14.3   -5.5604   TAAACATTAAAAAAA        CTGCCTTGCAT TAATTT ATGCAAGGCAG         TTTTTTATTCATTGG 100 31
      EF1527 1485693 .. 1485713 + -14.1  -5.79595   CGAATAAGCATAAAA            CCAGTTCAC TCA GTGAACTGG            TTTTTTATTTTAAAA 100 34
      EF1528 NONE
      EF1529 1487465 .. 1487507 + -20.3  -4.55295   AAGAGTGCAGCCGTT TAGTGTCCAGAACAAAAGGT GATG ACCTTTTGTTCTGGAC-CTA TTTGTTTATAGGCGA 100 40
      EF1531 NONE
      EF1532 NONE
      EF1533 1488738 .. 1488768 + -10.6  -5.54403   CAAAAATAACAAAAA       GTCAGAACGTAT CTTCAGC GTACGTTCTGAC       TTTTTGTTATTTTTT 100 32
      EF1535 1490828 .. 1490861 +    -9  -5.60993   AAATAGATAAGTGGA     GCATAGCGCAAGAG GTAATA TTTTTGTGCTATGC      TTTTTTTGTCGCAAC  95 56
      EF1536 1491947 .. 1492005 + -13.7  -4.14345   CTTTACTAATAGTAG C-AACAACAAAAGACTTGTTC-TTAAGTT AAC GACTTAGTGAACAAGTCTTTTGTTGTCAG TTGATTTTTTTTAAT 100 51
      EF1537 NONE
        scpA NONE
      EF1539 1494732 .. 1494749 +  -5.5  -3.48684   TACTGAGCGAATTTA             TCCAGTC GGTC GTCTGGA              TTATGATACTTCTGG  57 316
      EF1541 1496181 .. 1496209 +  -8.9  -4.70879   ATAAATGATAAAAAA        CCTGCTGTTGAAC AAT GTTTGACAGTGGG        TTTTTAAAATTTACG  93 37
      EF1542 1497764 .. 1497788 + -14.5  -5.05712   TACTCTAAGCAAAAA          TGAGTGCTAAA TTA TTTAGCACTCA          TTTTTGCTTATTTCT 100 33
      EF1544 NONE
      recQ-1 1500532 .. 1500543 +  -2.2  -2.66316   TTTTTAGTCGGCAGT                TGGC AAAA GCTA                 TGATATAATAACAAG  40 47
      EF1546 1501280 .. 1501337 + -16.7   -3.5125   ATTACATGAGAATGC CAATAAGCAGAAATTTC-CGAAAGATGT TTT GCGTCTTTCGAGGGATTTCGGCTTATTG CTTTTTCGTTAGAGA 100 93
         cmk 1502164 .. 1502176 +  -3.5  -2.85606   AAGAAATCGCTTTAT                TTTTT TAC AAAAA                TCTCGTACTATGTAA  44 60
      EF1548 1503477 .. 1503519 + -17.3   -5.5074   CTTTCTTGAAATTTA TGAGTTTGACATAGCCG TAAACAGAT CGGCTGTGTCAAACTCA TTTTTTCTTGAATTG 100 48
      EF1549 1505098 .. 1505134 +    -6  -2.84125   AACCAGATCAATATT    TGCTGTCTGTTTTTGG ACCAC TCAAAAATAGACGGAA    CTTTAGGTGTGTAAA  56 185
         hup 1505474 .. 1505496 + -16.4   -5.1101   TAAGACAGACAATTA           GAACCCTTGG TTT CCAAGGGTTC           TTTTTTGAATCATAC 100 38
      EF1551 NONE
      EF1552 NONE
      EF1553 NONE
      EF1554 1508618 .. 1508666 + -25.2  -4.54727   AATCGTTTGAAACAA CAATAAATAAAACCCAGCATTT ATTGA AAATGCTGGGTTTTATTTATTG TTTTAATTTAAAGCG 100 20
      EF1556 NONE
        dapB NONE
        papS NONE
      EF1559 NONE
      EF1560 1512935 .. 1512970 + -12.7  -5.19916   TAAAATAATTTTTGC    TCCACAGGAATCAGT GAAATG ACTGGTTCCTGTGGC     TTTTTTCAGTCTTTT 100 33
        aroE NONE
      EF1562 NONE
        aroB NONE
        aroC NONE
      EF1565 NONE
        aroA 1520011 .. 1520025 +  -3.6  -3.61398   AGCATTTTTTGACGA               CTTAGA ACG TTTAAG               TTGTTAACGAAGGAG  52 4
        aroK NONE
      EF1568 1521432 .. 1521463 +  -5.4   -5.5074   AGTTAAAAATGAAAA      TGAAGCTTACTT-AT TAG ATAAAGTGAGTTTCA      TTTTTTATTAAATTA  84 43
         psr NONE
      EF1570 1523650 .. 1523702 + -15.3  -4.38322   TAGCGATTTCAGCTC AATAATAAAAGATGAGACAAAAGTA AAC TACTTCTGTCTCATCTTTTATTCTA TTATTTTATCGTTCG 100 21
      EF1571 NONE
      EF1572 1524514 .. 1524533 +  -2.2   -3.0752   CAGAAATTGATATTA            TTGTTAAT GAAG ATTAACCA             TGTTCAGCTCCTATA  42 9
      EF1573 NONE
      EF1574 1527037 .. 1527076 +  -6.7  -5.67063   AAAGAATAAGTAATA  GTGTATGAGATGAAA CCAAGACGAT TTTTATCTCATGCAC   TTTTTTTATAATCCA  89 32
      EF1575 NONE
        thyA NONE
        folA NONE
      EF1578 1531680 .. 1531705 +  -9.7   -5.8187   TTAACAAGCAAAAAA         GGAAGCCGCTC AACG GAGTGACTTCC          TTTTTTTATTAAATA 100 5
      EF1580 1532874 .. 1532887 +  -4.5  -3.57792   GTACAAAAAGCGAAC               TCAGG ACAT CCTGG                TTTACCAATGGGTGC  55 172
      EF1583 1537277 .. 1537308 + -15.4   -4.4648   ATTTAGTTGAAGAAA      GACCTTACAAAAGC AGTA GTTTTTGTAAGGTC       TTTTATCGTGAAAAT 100 51
        cysK 1538429 .. 1538460 +  -5.9  -5.00616   AAACACGCCAAAAAA      CGAGCATTTCTCT TAGTTT AGTAAAATGCTCG       TTTTTTCCACGAGAA  81 42
      EF1585 1539054 .. 1539083 + -14.5  -5.75478   TCTAGGCAAATTTCA       CAAGCGTAAGAGT TTTC ACTCTTATGCTTG        TTTTTTTGTGTGGTT 100 85
         nox 1540648 .. 1540673 + -14.9  -5.14163   TTAATAATAGAAAAA         GGATGAAGAAC AGAA GTTCTTCATCC          TTTTTGTTAGTCACT 100 41
      EF1589 NONE
      EF1590 1542560 .. 1542572 +  -3.5   -3.2964   GACGATTCCTTGTTT                TTTTA TCT TAAAA                TTGTGAAGGAGATTT  47 73
      EF1592 NONE
      EF1593 NONE
      EF1594 NONE
      EF1595 1547619 .. 1547639 +  -5.5  -4.01737   AAATCTAAAATTAAA            CATTGCT ATTTATA AGCAATG            TTTGCTATTCTTAAT  63 89
      EF1596 1548751 .. 1548777 +   -11  -5.08824   AAAAAAGTAACGAAA         GACCTAGCAT GATTGGG ATGCTAGGTC         TTTTTTGAATAAAAA 100 71
        katA 1550463 .. 1550497 +  -8.8  -4.21922   ATATAACGTACGTGA     CAAAACCAGTCT AGATAAACTAA AGACTGGTTTTG     TTTGCTTTTCAATGC  85 44
      scrB-1 NONE
      scrR-1 1559702 .. 1559719 +  -9.9  -5.95946   AATCCTGTTAAAAAA             GACACCT TTTC AGGTGTC              TTTTTTTATTCTTAA 100 30
      EF1609 1565769 .. 1565807 + -11.1  -4.10466   AAAAAGTTCGCAAAA   GAAATGACGCCATTTCT CACTA AGAAGCGGCGCCATTTC   TTGTTATTGATTTTT 100 3
      EF1643 1596330 .. 1596356 + -15.3  -5.59962   AAAAATAAAGAAAAA         GGCTGTGAACA AATAA TGTTCACAGCC         TTTTTCTTTATTTTA 100 10
      EF1656 NONE
      EF1664 1619630 .. 1619657 + -18.6   -5.4593   ACCCATCTAAAAAAA        CAGCGACTCACA TTTT TGTGAGTCGCTG         TTTTTATTCTTTTAA 100 31
      EF1667 1622268 .. 1622304 + -19.7  -4.62302   AAAATAAACAAAAAA    GACAGCCAGCAAAAATT CAC ATTTTTTGCTGGCTGTC    TTTTTAAGCATATTA 100 39
      EF1668 NONE
      EF1669 NONE
      EF1670 1624407 .. 1624439 + -20.8  -5.28983   CCTCTTAACAAAAAA      GTGGGTCCTAAGTC ATTTC GACTTAGGACCCAC      TTTTTCTATTTTAAG 100 33
      hlyIII 1636509 .. 1636535 + -18.2  -4.65916   ATCACAGCACAATAA         GAACACGATGCT CAA AGCATCGTGTTC         TTTTATTGCCCTAAA 100 40
      EF1686 1636945 .. 1636977 + -22.3  -2.79456   TATAAATATGTCAAA      GAAAGAGCGAAGGAT TAA ATCCTTCGCTCTTTC      TAATTAAATTAGATT 100 85
      EF1698 1645286 .. 1645314 + -10.4  -6.32976   ATCAATCGAGAAAAA        GTGAGGCAACTT TTTAC AGGTTGTCTCAC        TTTTTTTATTTTTTT 100 45
      EF1699 1646141 .. 1646185 + -24.6  -4.19336   AAAACTACGCTTAAA CAGAAAGTGCGCCATCAGTC GAAGA GACTGATGACGCACTTTCTG TTTCTTCCAATAATT 100 27
        phoP NONE
      EF1704 1651174 .. 1651200 +   -11  -6.11392   AGAAGCCTAAAAAAA         CTCAGCCAAT CCTGTTT ATTGGCTGAG         TTTTTTTGTTTATTT 100 31
      EF1709 1658849 .. 1658888 +  -4.6  -4.15703   CTTCGGAAATAAGCC  GAAATTCTCCGAAAATT AAAGAAC AATTTTCGGA-AATTCC  TTCTTATTTCTCGGA  62 129
      EF1726 1676936 .. 1676978 + -12.8  -6.04419   ATTATTTTAAGATTT TGAGAGTGGGTCACCAGTCG TTT CGACTTATGACTCACTCTTG TTTTTTTCTTCTTTT 100 103
        ebsB 1677979 .. 1678014 + -15.7  -3.53444   TTTGATAATTAAACA    CGTGGAGCAAAAATT CCAAGT GATTTTTGCTCCACG     TTTAAAAACAGATAA 100 72
      EF1740 1689719 .. 1689747 + -14.8  -4.70659   ATTAACTCGCTAAAA        TGAGCCAGAAAA CGTAT TTTTCTGGCTCA        TTTTTAGGTATCAAA 100 36
      pepQ-2 1692139 .. 1692186 + -12.3  -4.13767   ATTCAATAGCATAAA AATA-AAATGAGGCCATCAGTC AACCG GACTGATGGCCTCATTTCTAAA TTTTAAGGTAAGCCG 100 32
      EF1750 1698417 .. 1698452 +   -12  -5.85737   TTAACCATCGAAAAA    GCCTGAAGAACGCA TTTTATGC TACGTTCTTCAGGC     TTTTTTTATTCATAT 100 20
      EF1768 1715860 .. 1715897 +   -13  -5.04265   AGTCATAAAAAAAGA   CAAGTTGCTTTTTCGA AGATTC TCGAAAAAACAACTTG    TTTTTACTCTTTTTT 100 308
      EF1771 NONE
      EF1772 1717680 .. 1717726 +  -3.2  -4.48877   AGCATAACTACACGC ATAAGGTCTGGCAGATTACG-GC GATT GCTCGT--TCTTCCAGACCTTAA TTTTATAAATGTTTA  62 34
        fabG 1718531 .. 1718541 +  -5.4  -3.68073   AATAAAAAGACTTTA                 CAGA GTG TCTG                 TTCTTCAGTAACATG  59 36
      EF1774 1719192 .. 1719217 + -13.3  -4.61231   TCGAAGAATAAAAAA         GCGCTTGGGAT TTAA ACCCCAAGCGC          TTTTTAGCACTATCC 100 30
      EF1790 1734001 .. 1734045 + -10.9  -5.67529   TTAAAAAGCAGGATT TA-AGCCTGGGCCGAAAATC AAAAGC GATTTTCAGCCCAGGCTCTC TTTTTATTTTTCCTT 100 75
      EF1796 1738691 .. 1738724 +  -9.8  -4.61873   TTAACTAGTAAAAAA     CCAATGACAAATGT TCAATC AAATTTGTCATTGG      TTTTAGTTTGTAAAC 100 58
      EF1816 1762008 .. 1762044 +  -8.8  -5.05301   CTTAAAAAACAAAAA    TACTCGAGATTTCCCG TGATT CTGGAAATTCCGAGTA    TTTTTATGGTTCTTT  95 123
      EF1827 1779158 .. 1779170 +  -4.9  -3.51419   AACAAAACTATTGAT                TAAAG GAG CTTTA                TCTTATGTTTCATCA  55 23
      EF1828 1779916 .. 1779960 +  -4.6  -5.50723   TCTAAAACAAAAAAA TATATAAAATAGAAGCTAGT CTCTA AATTTCTTCTATTTTATATA TTTTTATTTTAATCA  82 56
      EF1833 1783664 .. 1783706 +   -21  -3.16177   AAACAAGCAGCGAAA CCATAAAAAGTACACGAG AAAAGAA CTCGTGTACTTTTTATGG TTACCTGTATAGCCT 100 60
      EF1836 NONE
      EF1837 1785915 .. 1785940 +  -6.3  -2.57132   TCAACAATAACAAAA         CTAAGATAAAA ATTT TGTTATCTTAG          CTTATGAAGGAGAAA  56 75
      EF1838 1787377 .. 1787400 + -15.4   -4.7497   AAGGGGAACTAAAAA          GAAGAGGTGC ATCT GCACCTCTTC           TTTTTAGTAGATCAC 100 39
      EF1843 1791774 .. 1791793 +  -4.2  -5.55001   TTAAAGGAAACGAAC            TGGCATTC AAAA GATTGCCG             TTTTCTTTTTTGTTA  84 519
      EF1846 1793063 .. 1793078 +  -2.6  -3.08996   AAGCAGTCAGAGGCT              TTAACT TTTC AGTTGA               TGTTAAATGGCGATA  44 202
      EF1853 1800254 .. 1800281 +  -2.6  -5.68039   AATAAAGTAGTTTTA        GGAGTGCATTCT CATT AGAGAACGCTCC         TTTTTTTGTGACTTT  85 471
      EF1874 1819881 .. 1819898 +  -2.1  -3.66288   ATTTTCCAATTTTCT             TCT-TTGT TTA ACAATAGA             TTGTATTGAAAACTA  48 161
      EF1880 1827516 .. 1827539 +  -8.2  -4.19817   GAAAAGATAGAAAAT          GAGAGCTGAT AAAA ATCAACTCTC           TTTTGCATCACTGAA  81 17
      EF1884 1830849 .. 1830876 +    -5  -3.93288   TAATCCTTGGAAGTA        CCCGA-AAAAATT TTT AATTTTGGTCGGG        TTTAGTTCAGTGCGC  62 58
      EF1902 1846980 .. 1847002 +  -3.5  -4.39002   ATCTTACAACTTTGT           TCGTTTG CAGAAAGAA CAAACGA           TGTTTTTTATTGATA  60 167
      EF1903 1847688 .. 1847729 +  -5.5  -4.78839   AATAAAAAAGCGAAC GGACTAAATCAAAACT CTGCCTGTGTC AGTTT-GATTTAGTCC TTTTATTATGGAATT  74 45
      EF1904 1849668 .. 1849707 +  -4.6  -4.15703   CTTCGGAAATAAGCC  GGAATTATCCAAAAATT AAAGAAC AATTTTCGGA-AATTCC  TTCTTATTTCTCGGA  61 122
      EF1911 1855356 .. 1855401 +   -18  -2.73721   GACAAGGCAAATAAA TAAAGAAACAGCCGATTG AAGAGAATAA CAATCGGCTGTTTCTTTA TAGTTCCCAATTCGT 100 23
      EF1914 NONE
      EF1915 1856901 .. 1856924 +  -8.3  -5.71712   GAAGAAGCAAAAAAA          CAAGCAAAA GAGTAA TTTTGCTTG           TTTTTTTCTATAGAA  93 11
      EF1918 1860113 .. 1860152 +   -21    -5.093   TTCCTTGGAAAATAA  CAGGAGTCAGATGCTAAA TAAT TTTTGCATCTGACTCCTG   TTTTCTTATTTTAAA 100 54
      EF1922 1865051 .. 1865074 +  -9.6   -4.3129   TTTTGCTCATCGTAA          CACCTGTATC GACT GACACAGGTG           TTTTCCTGCTGAATA 100 10
      EF1923 1866740 .. 1866797 + -13.7  -3.72396   CCATAATGAAAACAA GCGACCTACAAACCA-CTTCTGCCAG TTTTAGT CTGACAGAAAATAGTTTGTAGGTCGC TTGTATATTACTGTT 100 73
      EF1933 NONE
      EF1934 NONE
      EF1935 1876974 .. 1876993 +  -2.1    -5.055   CCAAGTACTTGTGGC            GTCGG TTTTAATGTT CCGAC             TTTTTTGAGCATTAA  69 354
      EF1940 NONE
      EF1941 1882787 .. 1882797 +    -4  -2.51738   TTGTATAATAAAAAA                 TTTC AAG GAAA                 GTTGGTGACATTATT  45 33
      EF1943 1884111 .. 1884162 +  -4.1  -3.53761   TTTAGCTCCGAGAAA TAAGAAGAAATT-TCCGAAAATTG CTCTT TAATTTTTGGAGAATTTCGGCTTA TTTCCGAAGGAGTTG  55 66
      EF1944 1884589 .. 1884605 +  -8.1   -4.3129   GAAGGGCTGCCCCTT              CATTCAA CGC TTGAATG              TTTTCATCATAAATA  82 340
      EF1946 NONE
      EF1947 1886499 .. 1886527 +  -5.4  -5.76633   TATTTAAGCTAAAAG        CCGTTTAGTA AAGAAAAAA TACTAGACGG        TTTTTTTGTATCTCC  86 80
      EF1948 1886924 .. 1886960 + -25.5  -3.75617   CCGTGTACAAGAGAA    CATGAAAACAGGGTCTC ATT GAGACCCTGTTTTCATG    TTCTTAAAATTTTTT 100 4
      EF1979 1917820 .. 1917830 +  -3.2  -5.14626   GCTTGTATCAAAGTT                 GGTA ACA TGCC                 TTTTCTTTTGGTAGT  71 184
      EF1980 1918328 .. 1918358 +  -4.9   -2.8382   AGAAATAAGAAGGAA       TTTCCGAAAATTG TTCTT TAATTTTTGGAGA       ATTTCGGCTTATTTC  51 86
      EF1981 NONE
      EF1982 1919063 .. 1919116 + -27.3  -3.76373   AAGAAAAATAAAGAA TAAAAAGAAACTGAGCCAACTATCA CTTT TGATAGTTGGCTCAGTTTCTTCTTA TTTACCTATTAAGCA 100 30
      EF1988 1923272 .. 1923316 + -10.3   -4.9445   AAAAATCAAGCTTTT TTAAGCGGCTTATTTCC TAAACTGAACT GGAGATAAGCCGTTTAA TTTTTGCTTAATTCT 100 172
      EF2036 1957924 .. 1957943 +  -7.2  -4.57209   ACTACTTTTAACTGG            GGATAAGT TAAG GCTTATCC             TTTTATCATTACTAT  80 20
      EF2040 NONE
      EF2041 NONE
      EF2042 1961286 .. 1961307 +    -3  -4.07568   AAAATAGAACCAAAA           TAGGCTTA TTTTGT TACGCCTA            TTTTACCACAAAGAA  55 80
      EF2043 1962897 .. 1962927 +  -2.6  -2.56728   GAGCATAGTCATAAA       GCAAACAATCGTTA AAC TAACAAGTGTTTCC       ATTAATGTGAATCCT  41 437
      EF2057 1977800 .. 1977833 +  -6.1  -5.84381   ATTGAAATAGAAAAA     CGACTGATTGTTTGCT TTA ATCAA-CAACCAGTCG     TTTTTTTATTCCTCG  93 66
      EF2067 NONE
      EF2068 1990684 .. 1990729 +  -8.6  -4.44548   ATATAAAACAAAAAA GAAAAGCGGATATTTACTGGTT TTAT GACCAGCA--TATCCGCTTTTC TTTTGGTTAACTATA  84 114
      EF2074 1995768 .. 1995780 +  -3.4  -2.77283   TTAATACAGGGGGTT                GCAA AATGA TTGC                TGCATTTATTGATGG  43 17
      EF2075 NONE
      EF2076 1997560 .. 1997612 + -25.5  -3.72241   TGAGTAAATAAATAA TAAAGAAGAAAGAACCAAGTTGA CTCCCCC TCAACTTGGTTCTTTCTTCTTTA TTTAACTAATTCCTC 100 30
      EF2083 2004765 .. 2004795 + -14.3  -5.26875   GCTCTTTATTAAAAA       GCTAAAACCTTTA TTTAT TAAAGGTTTTAGC       TTTTTTCATTACCGA 100 122
      EF2084 2005165 .. 2005191 + -10.1  -4.04295   AGCGCATAAAAATAA         GCCTCACTCTC ATCAA GGGAGCGAGGC         TTTCGTTGTGGTTCC  87 32
      EF2142 NONE
      EF2143 NONE
      EF2144 2046847 .. 2046866 +  -7.2  -4.82901   TTTTATTAACAAAGA            GAGAAACC TTCG GGTTTTTC             TTTTTATCACAAAAA  83 54
      EF2145 2048283 .. 2048309 + -16.8  -6.09196   GGCTTTTTGGTAAAA         TCCCAACTCTTT AAT AAAGAGTTGGGA         TTTTTTTGTTTTGCC 100 162
      EF2146 2049909 .. 2049919 +  -2.6  -4.20516   AAGAAATATTTGTGT                 TTAT GAA ATAA                 TTTGTTCCATCCAAA  55 15
      EF2147 2050366 .. 2050394 + -14.7  -5.03145   CTGAAACCGAAAAAA        TGGCACGTCCT CGCTTTT AGGACGTGCCA        TTTTTTAAAGCATTA 100 80
      EF2173 NONE
      EF2184 2101318 .. 2101365 +   -19  -3.87956   ATTATGAATCTTAAA TAAAACAACAAAGACCTTAA ACTCCAAC TTAAGGTCTTTGTTGTTTTA TTTAATATAGATTTT 100 23
      EF2185 2102817 .. 2102832 +    -4  -3.11569   ATTTACACAAAATTA              TTGACG CTCC CGTTAA               CTTTTGAATCCCTAA  47 67
      EF2201 2115817 .. 2115855 + -13.4  -4.44797   AATAAATAAAAAAAA   CACCAGAAAAAAATGG CTAGTTC CCATTTTTCTCTGGTG   TTTTGATATTCCTAA 100 50
      EF2205 2119212 .. 2119238 +   -11  -5.10154   GAATACACAAAAAAA         GACAGGAAAG CGACCAA CTTTCCTGTC         TTTTTAATTTTAGAT 100 39
      EF2207 NONE
      EF2208 2121775 .. 2121790 +    -9  -5.32565   TTTTTATAAAAAAAA              GATGGC CTAG GCCATC               TTTTTTACTTCATTG  95 32
      EF2211 2123471 .. 2123513 + -19.6  -2.86164   TTAGAAAAATTAAAA TAAAGAAAAAACCGTTGG CAAGCGA CCAACGGTTTTTTCTTTA TAATTGATTACTAAT 100 23
      EF2214 NONE
      EF2215 2127209 .. 2127245 + -15.2  -4.57569   TTAGAAAATTAAAAA    GTGTGGCACAACGGGT AAATC ACCCTCTGTGCCACAC    TTTTTAAAAACGTAA 100 29
      EF2217 2130682 .. 2130712 + -11.4  -5.29445   GAAAAATAATAAAAA       GAAAGATGTTCA TAAAAAT TGAACATCTTTC       TTTTTATTCTTCGAC 100 32
      EF2226 NONE
      EF2227 2147936 .. 2147976 + -12.8  -4.78572   CAAACCACTTAAAAA  GAACTGGAACAAGTCA TTCTTCTTT TGACTCGTTCCAGTTC  TTTTATTGCTTAGAA 100 29
      EF2238 2162531 .. 2162562 + -10.2  -5.88476   GCCAGAAATAAAAAA      TAAGGACCGCTCCT ATAA AGGAACCGTCCTTA       TTTTTTATTTGTTTT 100 30
      EF2251 2175184 .. 2175195 +  -4.4  -3.59023   ACAATAATAAAAACT                GAAG ATTT CTTC                 TTCTCATTATGTCAC  55 308
      EF2259 2181648 .. 2181669 +  -2.3  -4.10566   ATCCTTAGTATAAAT           TGCTTGAAA AAAA TTGTAAGCA            TTTATCTACTAATAT  54 67
      EF2260 2182434 .. 2182480 + -14.1  -2.77523   TAAAAGAATATAATT TAACAGTGAAGTAATTTCTTT GTAAA ATAGTAATTACTTCACTGTTA TCATATTAATAAAGA  93 50
      EF2261 2182936 .. 2182948 +  -4.8  -3.06501   ACTTATTTATTCAGT                CAGC TAAAC GCTG                TTAGATACAGCTATA  52 41
      EF2275 NONE
      EF2276 2196898 .. 2196928 +  -9.3  -4.13183   TAAGGGAATTATAAA      GGGTATTCTT-ATT AAAG AATGAAGAATACCC       TTTAATTTACCTTTT  89 85
      EF2282 2204931 .. 2204951 +  -9.7  -5.09521   ATAAGTGATTTTTTT            CGGCACC AGTAAGA GGTGCCG            TTTTTGATTTATTGG 100 276
      EF2287 2209867 .. 2209885 +  -6.6  -2.57211   TTCAAATGCCAGATT             GCGGTAGG TAT CGTGCCGC             CTTATGCACAGCACT  56 160
      EF2288 2210549 .. 2210564 +  -4.6  -4.02535   CCACAATCAGAACAG              CTTCGC CGGG GCGCAG               TTTGATTACTTGTAC  59 457
      EF2291 2211963 .. 2212004 +  -9.6   -4.8048   ATCAAACAGTTCCGA GTGAATCAGCAG-AGCAAG AACGA CTTGTTTCTGCTGGTTCTC TTTTTGCTCTGCCCG  90 22
      EF2304 2222119 .. 2222146 + -13.4  -3.81951   CAGGGATAAATAATG        GCTGTCCCGTGG TTCG CCGCCGGACAGC         TTTACTAATGTGGCG 100 310
      EF2317 2240531 .. 2240546 +    -6  -3.09635   GGCCCGCCGGGGGTG              CCGGGG ATTG CGCCGG               TTCCATCGTCGCCAT  57 466
      EF2353 NONE
      EF2354 2278516 .. 2278537 + -14.5  -5.11937   GTCATAATAAAAAAA           GAACGAGCG AATT CGCTCGTTC            TTTTTTACACTTCTT 100 34
      EF2360 2283457 .. 2283482 +  -7.6  -4.45738   CATTATAAGAGAAAA         GCGAGAAGAA TCATCC TCCTTCTCGC          TTTCTTGTTACCCTA  81 131
      EF2370 2291916 .. 2291939 + -11.8  -6.32017   CAGAATTAAAAAAAA          GAACTTCGGC TTTT GCTGAAGTTC           TTTTTTTTATTTGTT 100 32
         gdh 2310196 .. 2310233 + -13.8   -4.0162   GCTGGTTAAAAAGTA   GTCTGCAAC-AAAATTC TCTAT GAATTTTTGTTGCAGAC   TTTGTACTATCACAC 100 32
      EF2383 2310902 .. 2310939 +  -3.5  -5.73978   AAAATATAAGAAAAA   GCGATGACTCCATAGAGA TTT TCT-TCTCGAGTCATCAC   TTTTTTATTTGTGCT  88 51
        acyP 2324945 .. 2324967 +  -8.6  -3.38564   CTTCCTTGTTTTACC           GATGAGTAAT GCA ATTACTTATC           TTGTCGATAACTTTA  75 326
      EF2404 2325749 .. 2325771 + -10.6  -5.64006   ACGTAAATAAAAAAA           GGATCGCC TCTAAAC GGCGATCC           TTTTTTTACTTCAAT 100 31
      EF2419 2337904 .. 2337933 + -15.3  -5.75342   GAGGATTAAAAAAAA       CGAGAAAAAATCA CTAG TGATTTTTTCTCG        TTTTTTTTAAAAGAC 100 32
      EF2432 NONE
      EF2433 2352909 .. 2352945 + -24.1  -5.52807   TTTGTTGTAAAAAAA    GAGAAGGTTATCTGTCA AAA TGACAGATAACCTTCTC    TTTTTATTTATTCTT 100 31
        uppP 2359001 .. 2359038 + -21.7  -5.47218   TTATTCTCATAAAAA   TAAAACCGTTGCTTTCA ACAG TGAAAGCAACGGTTTTA    TTTTTTTAAATCACC 100 29
        rpsT 2362022 .. 2362053 +  -5.9  -5.61596   TTTTTCATCCAAAAA      TGTCCAAGTCTGT TTTCAC AAAGACTCGGACA       TTTTTTTATAAAGGT  88 75
      EF2445 2363727 .. 2363780 + -24.3  -4.49389   TTAGGAGCTAAATAA TAAGAAAGTGCCAGAGACAATCGTT GTAT GACGATTGCCTCTGGCATTTTCTTA TTTTGCTTGTGCAGT 100 26
      EF2469 2391326 .. 2391374 + -17.2  -3.02144   GACTTTTTAGTCAAC GTCAAAC-AAAAAAAGCTTATCC TTAC GGATAAGCTTTTTTTAGATTGAC TGTTGACCAAAATAC 100 67
      EF2477 2400416 .. 2400436 +    -4  -5.30616   AACAATTAAAGAAAA           GGGTCAGGC ACAA GTCT-ACCC            TTTTTCTTTGAATCA  76 51
      EF2478 NONE
      EF2479 2402511 .. 2402555 +  -9.5  -4.55798   GAAATAATGATAAAA TAAGTATACTGTGGTGTGTTA TTT TTACACATGGCGGTATACTTA TTTTCATTTAAACTA  93 91
      EF2480 2403577 .. 2403620 + -23.5  -4.93333   CCGTTTATCAGTTTT TGAGCGTGGGACAAAAATC CAAAGT GATTTTTGTCCCACGCTCG TTTTCTATTTTAGTT 100 191
      EF2509 2436897 .. 2436930 + -24.1  -5.47218   TTTTATCTAAAAAAA     CAGACAGGCACTACC AGAT GGTAGTGCCTGTCTG      TTTTTTTAGATGCCA 100 343
      EF2518 2444665 .. 2444691 +  -4.4  -5.82172   TTTAGACATAAAAAA         TAAGGAGCTAAT GCT ATGCGCTCCTTG         TTTTTTTATATTCAT  91 355
      EF2544 NONE
      EF2545 NONE
      EF2546 2462358 .. 2462372 +  -4.2   -3.2614   CGAACCTACGACCTA               CGCGTT ACG AGTGCG               TTGCTCTACCAACTG  51 183
      EF2547 2463205 .. 2463235 +  -9.2  -5.70522   TTAAGCAAAAGAAAA      CCGTTA-GTAACC ATAATC GGTTACCTAACGG       TTTTTTGTTATTATT 100 436
      EF2558 2472417 .. 2472442 +   -12  -6.28401   TATTGGATAAAAAAA         CAAAGCCTCT CAAGTA AGAGGCTTTG          TTTTTTTATTTTTTC 100 31
      EF2583 2502015 .. 2502033 + -10.4   -3.5241   GGTACTGTTCAACAT             CTATTTGC TTT GCAAATAG             TGTTTCTCAGCAATA  86 95
      EF2584 NONE
      EF2585 NONE
      EF2586 2504700 .. 2504730 +  -8.5  -5.04601   TTATAAATAAAAGAA      GAATCTAGTTCCTA CATA TAGGG-CTAGATTC       TTTTTCATTTATCCG  95 31
      EF2587 NONE
      EF2588 2506474 .. 2506501 + -11.4  -5.41143   TTTAATGCTAAAAAA        GAGGAAATCATC TGTT GATGATCTCCTC         TTTTTTTAGCGACTG 100 46
      EF2601 2520218 .. 2520257 + -15.3  -3.11619   CGAGTGATTTACATC  AAAAAGAGACAAGCAGT TCGTTC ACTGCTTGTCTCTTTTG   TTACGTAGATTCTTG 100 47
      EF2632 2545297 .. 2545320 + -12.6  -4.18697   TTTATGTAAAAAAAA          GCTTACGATT TTTC AATCGTAAGC           TTTTAGAATACTTTT 100 144
      EF2636 NONE
      EF2637 2548391 .. 2548426 + -11.3  -4.61824   GGTACAATTCAATAA    GAAAAGGGCCTTCGTC TAAAC GACTA-GGCCCTTTTC    TTTTGCTTATTCTTC 100 26
      EF2639 NONE
      EF2640 2551899 .. 2551928 +  -8.7  -6.08342   TCCTTAAACAAAAAA       GTGACTACTTATC TTGC GGTAAATAGTCAC        TTTTTTTATTTATTA 100 34
      EF2641 NONE
      EF2642 2555016 .. 2555046 + -22.8  -5.00616   CCCCATCTATTAAAA       GAGGGCGTTGAACA AAT TGTTCAACGCCCTC       TTTTTTCGCAAAAAA 100 58
      EF2654 2567323 .. 2567338 +  -4.6  -3.08812   AGGCCAACATATTGG              ACGGAC CATT GTCCGA               ATTTCTTAAGGAGGC  50 1
      EF2655 NONE
      EF2656 NONE
      EF2657 2569334 .. 2569373 +   -24  -5.88476   AACTATAGAAAAAAA  CACAGGGACTAAAAATCA AGTT TGATTTTTAGTCCCTGTG   TTTTTTATTTATTTT 100 33
      EF2661 2572564 .. 2572594 + -12.1  -5.17744   TTTAAAAAATAAAAA       CATACCGAGATTA ATTCA TAATCTTGGTATG       TTTTTATTGCTGTGT 100 36
      EF2667 2579939 .. 2579971 + -14.3  -5.37593   CTTGTATCTAAAAAA      GTGAGGTAGCCGT CGTATTA ACGGCTATCTCAC      TTTTTTGATTTCAAG 100 44
      EF2672 NONE
      EF2673 2585364 .. 2585396 +   -18  -5.43414   CTTAAGAGTTAAAAA      GTGGGATATAAGTC ATCTG GACTTATATCCCAC      TTTTTTGTCTATAAT 100 76
        trpS 2591323 .. 2591344 + -11.6   -5.5208   TAAACATAATAAAAA           CCCGCGAA GTTTTA TTCGCGGG            TTTTTTATGTTCTAA 100 42
      EF2681 2594112 .. 2594136 + -12.9  -6.32017   AATCTTTAAAAAAAA          GCCGCTCTTCA AAT TGAAGAACGGC          TTTTTTTTATTTATT 100 32
      EF2692 NONE
      EF2693 2610045 .. 2610096 + -16.2  -4.63184   TTAAGTGACAACAAG CAAAAAGAAACAGCCATCATTTCA TTGA TGAAATGACGGCTGTTTCTTTCTC TTTTTAAACTAAGTT 100 37
      EF2697 NONE
      EF2698 2614007 .. 2614052 + -22.2  -5.27023   CAAACTTCTTATAGT ACAAGCCTGGGACAAAAATC CAAAGT GATTTTTGTCCCAGGCTTGC TTTTCTTTTTACGCT 100 54
      EF2699 2614139 .. 2614149 +    -4   -3.9941   TGAAAGGAGGAGCAA                 TTGT GCC ACAA                 TTTGCTTCTAAAGCC  57 38
      EF2700 NONE
      EF2701 2615508 .. 2615544 + -15.3  -4.76312   TATTGAAATAAAAAA    GTTAGGGATAACTGCCA GAT TGACAGCTATCCCTAAC    TTTTTACATCTTATG 100 30
      EF2706 2621435 .. 2621451 +  -9.5  -3.27771   CCTAAATGCTTTATC              TAGCGAA TAA TTCGCTA              TGTTACTATTATGAA  77 508
      EF2711 2627307 .. 2627317 +  -5.4  -4.77157   TAATGTAATAGTCTC                 TACG GAT CGTA                 TTTTTGATAGATTAA  74 211
      EF2713 2628395 .. 2628417 + -10.6  -4.80455   TAGAAAATTATCAAA           TCCAGAGGTT AAG ATCCTCTGGA           TTTTCTCTTTAGCTA 100 107
      sdhB-2 NONE
      sdhA-2 2634611 .. 2634663 +  -9.5  -3.81929   ATAGAAATAACTATA GCAAGAAGCTTACAGAAAAAAATG TCCATT CGTTT-TTTCCGTAAGCTTCTTAC TTTAATAACTTGTTC  81 37
      EF2727 2639106 .. 2639138 + -19.4  -5.04265   CAAAGTATAGAAAAA      GGCACATGTTCCAT TTTTT ATGGAACATGTGCC      TTTTTGCTATTTTTT 100 79
      EF2732 2642108 .. 2642150 + -20.8  -5.48303   TTTAGCTTAGGATTT AAAGCTAGGGAGGTAAGCCA ATT TGACTTACCTCCCTAGCTTA TTTTTTTAGACTTCT 100 52
        exoA 2644995 .. 2645007 +  -2.7  -3.13522   CCAGTGGAAGTTGTA                CTTGA TTT TTAAG                TGTTACTCAACGCGT  43 14
      EF2736 2645597 .. 2645638 +  -4.6  -5.10933   CTTGTTTCCAGCGAA GGCGTTATCTCTT-TCAGT GGCTA GTTGGCAGGAGATAACGTC TTTTCTTTTACATAA  76 48
        nrdD NONE
        nrdG 2665014 .. 2665058 + -15.9   -5.0538   AATCAATTTAAAAAA GTTAGCCCTTTAGCCATCTCT TGA GGATGTGTCTAAAGGGCTAAC TTTTTTCCCATAAAG 100 30
      EF2771 2677402 .. 2677437 + -10.6  -5.40072   AGTTGCGTGTCGAGA    GAGAGGCGGTTTCTAT TCTT ATAGAAACTGCTTCTA     TTTTTTTACGAAAAA 100 115
      EF2774 2680630 .. 2680669 + -18.1  -3.93819   GCTTTAAGCTATTTA  AAGCCTGGGGAAAAATC ATTTTA GATTTTTCCCCAGGCTC   TTCTTATGCTTTAAT 100 75
      EF2784 2688705 .. 2688753 + -31.5  -5.04249   TGTTGATTCTCTTAA GCATAACAAGTGGTCATCCATCG CTT TGATGGATGACCACTTGTTATGC TTTCTTTTTTACCAA 100 106
      EF2793 2695609 .. 2695630 +  -9.5  -5.77677   AAGGAAAAGTTTTAA           GCCTTTCTT TTAA AAGAAGGGC            TTTTTTCTTATTTTA 100 39
      EF2794 NONE
      EF2795 2698555 .. 2698592 + -23.1  -4.63486   CACAAAAATGTCTAA   GGAGCCTAACATTCTTT CAAG AAAGAATGTTAGGCTCC    TTTTATTCAGACAAT 100 244
      EF2833 2725641 .. 2725675 + -12.3  -5.27335   CAAAAATTTTTTCTA     GCGAAGAAGAGTAGT AAAAA GCTACTCTTCTTCAC     TTTTTATTTACCCAA 100 12
      EF2847 2732692 .. 2732703 +    -3  -2.65487   GATCAGAATGGGTAG                CTAA GAAA TTAG                 GATTTTAGTTTTATT  43 6
      EF2850 2733588 .. 2733646 +  -2.2  -5.33921   TCATAGGTATTTGTA GGAA-GTATATTTACA-TGAG-CTGAACA GTCA TTTTCAGACTCCCTGTAAATATATTTTCC TTTTTTCATTGCTTT  72 134
      EF2852 NONE
      EF2853 NONE
      EF2854 NONE
      EF2855 2737158 .. 2737183 + -10.7  -5.49579   ACCCTTTTGGGCAAA         TTTGTAAAGTA GTTC TACTTTACAAA          TTTTATTTTTTGTAC 100 375
      EF2862 2745327 .. 2745359 + -21.5  -4.76963   TTGATTGGTAAAAGA      GCGTCCTTCGCAAGA CCA TTTTGCGAAGGACGC      TTTTATATTCTGTGG 100 30
      EF2863 2746468 .. 2746488 + -11.2  -4.87807   TGTAAAGAGTTAAAA            GCCAGCTT ACTAC AAGCTGGC            TTTTTGGTATCTTGA 100 69
      EF2895 2776232 .. 2776258 +   -16  -5.05712   GCCTTTAATTAAAAA         CAGCTGTCCTAG TTT TTAGGACAGCTG         TTTTTAATTCTTTCT 100 29
      EF2899 2778468 .. 2778506 + -19.9  -4.15841   TTTAGCAGTTTTTAA   GCCAAGGACAAAAATCT AAATC GGATTTTTGTCCTTGGC   TTTCTGCTTTACTGA 100 55
      EF2901 2779560 .. 2779598 +  -5.5  -5.69023   ATTAACTCAAAAAAG  GCCTTCAACCAT-C TTTCAAGTAATT GTATGGTTGAAGGC   TTTTTTTGCTATTTT  86 36
      EF2922 2801003 .. 2801015 +  -4.8  -3.32095   GAGCATTCTTTTTTA                GGTG ATCAG CACC                TCGTTTTGTTGTGTT  54 233
      EF2923 2801296 .. 2801306 +  -3.2  -4.13945   AACATGCGGACTTCA                 CTCT AAC GGAG                 TTTTAACATGAAAGT  57 9
      EF2924 2803013 .. 2803048 + -15.1  -5.24129   AAAGCTCTCATTTAA    TAGAGAAGAAAAATG CTTGTC CATTTTTCTTCTCTA     TTTTTTCTAACAAAA 100 39
      EF2929 NONE
      EF2930 2809585 .. 2809624 + -16.8  -5.15969   TTGGCAAATTATAAC  AAAAAGACAACAAAACCA ACGT TGGTTTTGTTGTCTTTTC   TTTTTTAGATTGAAC 100 27
      EF2954 NONE
      EF2955 2829752 .. 2829771 +  -9.4  -4.75174   TCACGATTAAAAAAA            GTATTCCT TTCT AGGAATAC             TTTTTAAATTAAATC 100 223
      EF2958 2832071 .. 2832105 + -12.3   -5.1101   AACAAATAAAAAAAA     GTATTCAACGCCCTG AATAA TAGGTCGTTGAATAC     TTTTTTAAATCATCA 100 6
      EF2963 2836622 .. 2836664 + -17.9  -5.40072   AGAACAATGGTAAAA GACAAATGGGACAGAAGTC AAAAC GACTTCTGTCCCACTTGCC TTTTTTTAGAACAAA 100 28
      EF2991 2864896 .. 2864933 + -12.3  -6.08342   TGTCAAAAAGTAAAA   CAACGCAAACTTATT CAGCGAAA GATAAGTTTGCGTTG    TTTTTTTATTTATTA 100 28
      EF2995 2869738 .. 2869765 +  -3.5  -3.93236   CTTCATATTCTTCGG        GTTGTTGG-TCA TGAAT TGACCCAACCAC        TTTATAAGGTTGATG  55 463
      EF3003 2876968 .. 2877010 + -16.8  -5.02074   AAATAACCAAAAAAA TAATAAAGAGAAAACTTC ATACTGA GAAGTTTTCTCTTTATTA TTTTTTAGGAACTCC 100 39
      EF3005 2880023 .. 2880077 + -11.7  -4.63527   AGATTTAAATCAATA AAAACACAAACAACGTCTCTGACCAG GTAA TTGGTCAGAGACGTTGTTTC-GTTCA TTTTTCAGATAATGC 100 25
      EF3009 NONE
      EF3010 NONE
      EF3011 NONE
      EF3012 2889006 .. 2889027 + -11.7  -5.63103   TATAGTGAATAAAAA           GAAGCGAAT GACG ATTCGCTTC            TTTTTTTAATTGACC 100 36
      EF3013 2890541 .. 2890560 +  -8.6  -5.25805   TTATTTTTAAAGGAA            CTAGCGAG GACA TTCGCTAG             TTTTTTGGCTTTCTT  95 31
      EF3022 2901683 .. 2901727 + -17.6  -3.99327   CAGAAGCGGAGTAAT TAATGAAAAAGCAGACTTCT TGTAT GGAAGTCTGCTTTTTTATTA TGTTTTTAGTGAATC 100 27
      EF3024 2906781 .. 2906795 +  -2.1  -4.86033   TTTGACTTGAAGCAT               TTCAG CGTCA CTGAG               TTTTTCTGGGGCTTT  66 484
        htrA 2908630 .. 2908681 + -30.8  -3.40403   AATCGCAGCAATCAA TAAAAGAAAGAAACGACCTGTTGT TCAA ACAACAGGTCGTTTCTTTCTTTTA TTCTCCTACCGCAAA 100 23
      EF3039 2916151 .. 2916188 + -17.4  -5.89921   TTAAAAGATTAAAAA   GATTGTTACAAAAGCA CTTATT TGCTTTTGTAACAATC    TTTTTTTCTTCTCAT 100 29
      EF3040 2916427 .. 2916437 +    -4  -3.15544   TTCATTTTTACATTA                 TACT GAG AGTA                 TTGCTAAAAATGAAA  49 189
      EF3041 2918145 .. 2918183 + -19.2  -5.39721   TTAAATTTAGAAAAA   GATTTGGAACAATAGCGA TTT TGGCTATTGTTCCAAATC   TTTTTTATATAATCC 100 49
      EF3049 2924985 .. 2925020 + -14.9  -5.01845   ATCACTGCAAAAAAA    GGAAGGAACTAGCCA TTCGTT TTGCTAGTTCCTTCC     TTTTTAATTCTTCTA 100 40
      EF3052 2927050 .. 2927087 + -13.7  -5.01553   TTTATAAAATAAATG   GAAACCACCAACCCTG GCGATTG CAGG-TTGGTGGTTTC   TTTTATTTATGACTT 100 53
      EF3056 2930372 .. 2930401 + -12.4  -5.48163   GGCTTAATAAAAAAA       TCCTTGAAAAGT TTTGAC ACTTTTCAAGGA        TTTTTTGCTTTATTT 100 34
      EF3063 2935715 .. 2935728 +  -3.9  -4.20932   TTTCGCTGGTTTAAT               TTGAA TCAT TTCAA                TTTTCGGTGCATATT  62 425
         def 2938712 .. 2938743 + -19.6  -5.47218   GAATAAAGAAAAAAA      CTGGGCCGTTTGTT TTCA GACAAACGGCCCAG       TTTTTTTAAATGGCC 100 35
        rpsD 2942042 .. 2942061 +  -9.3  -5.95539   TACCTTCTTTCAAAA            CCTTGCC TTTCTT GGCAAGG             TTTTTTTCTTTGCCC 100 68
      EF3072 2942711 .. 2942723 +  -4.9   -4.5464   CACCTTTCTTAAGGG                GAAAA CTT TTTTC                TTTTCCTTGTCTGTA  69 29
      EF3073 2943308 .. 2943354 + -29.2  -5.44119   TGGCTTTCCATAAAA TAGTAAACCGCCCTCAAAAAGT CTA ACTTTTTGGGGGCGGTTTACTA TTTTTTTAAGGTCCA 100 28
      EF3086 2961841 .. 2961868 +  -8.5  -4.36914   TTATGAAAATGAAAA        AGAGAGGTATG CGGGTA CATACCTCTCC         TTTTATACCAACACC  89 91
      EF3090 2965925 .. 2965948 +  -7.6  -3.18912   CTTATTGCTGAGAAA          CA-CTATTTGC AAA GCAAATAGATG          TTAATCAGTACCTAC  67 326
      EF3091 2967097 .. 2967128 + -20.4  -4.75308   TTTTTTGTAGGAAAA      GAGCCGCAAAATCT GTAG AGATTTTGCGGCTC       TTTTTACATCTTCAT 100 41
      EF3100 2977345 .. 2977361 +  -8.1  -2.52834   TTTCATGTTTACTTA              TACGATT ATC AATCGTA              ATTCCTAATAAGGTA  64 492
        rpmB 2992406 .. 2992444 + -21.2  -5.00412   TATTGCATAAAAAAA   GAGGCTGGACCTTCATCG CAT TGATGAAGGTCCAACCTC   TTTTTACTTGTCTTT 100 86
      EF3129 3005874 .. 3005902 + -16.9  -5.24129   TCTAATTAAAAAAAA        TACCACCAAGCGT GAA ATGCTTGGTGGTA        TTTTTTATAAGCCCA 100 36
      EF3144 3017297 .. 3017334 +    -7    -4.564   CTTTATCATTTTTAA   GCCTGGAACAAAAATC CAAAAT GATTGATGTCCCAGGC    TTTTCCTTTGAAGTT  80 81
        mscL 3024598 .. 3024616 +  -9.6  -5.64421   AGAAATAAGCAAAAA             GTCATCCT AAG GGGATGAC             TTTTTTGTTTGGACT 100 33
      EF3157 3031011 .. 3031022 +    -3  -2.72235   TAAAGGAGCGAACCA                CAAT GACG ATTG                 GATTTATTTTTGATT  43 38
      EF3158 3032077 .. 3032107 + -14.2  -3.85817   ATTATATTTGAAGTT       TAAAGAAGGCAAGC TAA GCTTGGCTTCTTTA       TTTATAGGAGAAACT 100 439
      EF3160 3032942 .. 3032957 +  -3.2  -4.84921   AAAAATAACCGTACT              CGGTCA AAGT TGACGG               TTATTTTTTATTGTC  68 250
      EF3161 3034014 .. 3034067 + -12.6  -5.26158   TTAAATAATTTATAA TACACAAAAAACCCGCCCACATCA GAAAAA TGATGTGGGCGGGTTTTATAATTA TTTATTTTTTGTTTC 100 159
      EF3173 3048297 .. 3048344 +   -26  -4.90302   CAATAATTAATCAAA CAAG-AAAATGGGGCCTCCGTTG TTT TAACGGAGGCCCCATTTTTCTTG TTTCTTTTATTGATA 100 50
      EF3177 3050905 .. 3050938 + -10.3  -5.72207   AAACCTTATAAAAAA     TGTCACGCCTGATTT TTAT GATTCAGGCGCGACA      TTTTTTTAATTTAAA 100 39
      EF3192 3066619 .. 3066645 +   -11  -5.07053   GTGAACAACGCAAAA         GCCAACCTTA CTATGGA TAAGGTTGGC         TTTTTTACACTCATT 100 82
      rpsN-3 3074083 .. 3074100 +  -8.4   -2.5671   AGGACAGTCGCCTTT             GGGCTG ACCTCG CAGCCC              CCTTTATCTTTTATA  66 69
      rpmG-4 NONE
      EF3204 NONE
      EF3205 NONE
      EF3206 3077146 .. 3077187 + -16.8  -2.88812   CGTTTATCAGTTTTT GAGCGTGGAGCAAAAATC CAAAGT GATTTTTGTCCCACGCTC  CTCTCTTTTTTTATT 100 169
      EF3210 NONE
      EF3211 NONE
      EF3212 NONE
      EF3213 3082993 .. 3083023 +  -2.5  -3.39908   TAAAAGCTGATAAAC      GG-CGGGAACAGAAG CAA CCCCTGT-CCCGACC      TCTCTTTTGGAAGGA  47 118
      EF3214 NONE
      EF3215 NONE
      EF3216 3086914 .. 3086936 + -16.4   -5.4387   AGGGGGATGGGAAAA           GCCACTTTCC AGA GGAAAGTGGC           TTTTTTAGTTTGTGT 100 40
      EF3222 3095501 .. 3095532 +  -7.4  -4.98522   AAATAGCAAAACAAA      GAAGCCAACAGT TATGAAAC ACTGTTGACTTC       TTTTTATATGCAATT  88 79
      EF3224 NONE
      EF3225 3097448 .. 3097472 + -11.5    -2.808   ATGGATGATTGCTCT          GGAAGAAAGGC GTA GGCTTTCTTCC          TACTTAACTTGATTT  83 87
      EF3226 NONE
      EF3227 3098993 .. 3099005 +  -4.9   -4.3739   ATTAAAAGCAAATAT                TTCTT TCA AAGAA                TTTTATGAACAGGTC  67 326
      EF3232 3101632 .. 3101645 +  -3.9  -5.12707   TGCAACGAGTTGGTT               CAAAA TTTC TTTTG                TTTTTTCAAATTTCA  73 516
      EF3236 3104926 .. 3104951 + -17.7   -4.7339   TAGCAAATAAAAAAA         GCCGTAAGGAG CATG CTCCTTACGGC          TTTTTAGGGTTTATT 100 38
        birA 3114179 .. 3114224 + -13.5   -3.5764   GGGAAGTTTAGAAAA AAGCAAGAAAGCACCTGTCTA AATT TAAACAGATGCTTTCTTGCTC TTTAAAAATCAACTT 100 44
      EF3244 NONE
      EF3245 3118251 .. 3118279 + -20.4  -3.29591   AATAACGACTAAAAA        GCAGCGCCCCTT AATGA AAGGGGCGCTGC        TTAACTTTGCCTAGT 100 36
      EF3247 3119019 .. 3119045 + -13.2  -5.04733   AACGGCTCTACATCA         GAGAGATATGTT GGA AGCATATCTCTC         TTTTCTTTATCATTA 100 98
      EF3249 3123781 .. 3123814 + -11.1  -5.45802   GACCATCAATAAAAA     TGCCCGAGCCT CTTATTTTTCTA AGGCTCGGGCA      TTTTTATTTTAGGGG 100 173
      EF3257 3137137 .. 3137176 + -17.4  -5.23292   TATCATAGGATTTAG  TATGTGGGACAGCAGTCA AGCA TGACTTTTGTCCCACATA   TTTTCTTTTATATAA 100 100
      EF3258 NONE
      EF3259 NONE
      EF3260 3139300 .. 3139329 + -15.1  -2.85361   GAGAAAATTAAAAAA       GCCGCTGGATCCT ATTG AGGATTTAGCGGC        TAGCTTTTTAGGTGA 100 30
      EF3261 NONE
      EF3262 3140685 .. 3140734 + -29.8  -3.17714   CCAACTAAAATTTTT TAGACTAAACAGACCGACCATC TTTTTT GATGGTCGGTCTGTTTAGTCTA TTGCTCCGCCTTTAC 100 509
      EF3286 3164328 .. 3164348 + -12.7  -4.59773   AACAAAAAAAAAAAA            CAGTACTGA TGA TCAGTACTG            TTTTTCACAATCGGG 100 40
      EF3289 NONE
      EF3290 3172802 .. 3172843 + -12.5  -5.77677   ACCGCGAGATTTCCA GTCATTTCGTCCCAAGAAT ATTT ATTTTTGGGGTGAGATGGC  TTTTTTGTTGTTTTC 100 256
      serS-2 3174191 .. 3174216 + -10.5  -4.84311   AAAGGGAAGATGAAG         GTCGTTGTCTG ATAT CAGATAACGGC          TTTTATTCTATAGGA 100 39
      EF3327 3213498 .. 3213522 +    -5  -5.24291   ACGTCGTCGCTGAAA         CCGTAGGAGTA CCTT TTCTCCT-CGG          TTTTCTTTTCATTTT  80 41
      EF3328 3214320 .. 3214349 + -16.5  -5.62552   TGAATAAGCAAAAAA       GACCTGCAGTCGC TCGT GCAACTGCAGGTC        TTTTTTCATTTTTTT 100 34
        rpmH 3217344 .. 3217398 - -16.8  -5.28983   TTGAAAACAGAAAAA GAACCCTTAGTTATCTTCACATCTTC CAA AAAATTATGGAGATAACTAAGGGTTC TTAGAAATTGACTGT 100 60
        rnpA NONE
      EF3331 NONE
      EF3330 3215195 .. 3215249 - -21.2  -3.22832   TAAAAAATCATTTAA CAAAGAAACGTTGGCAACTATTCAG TCCCTG CTG-AGAGTTGCCAACGTTTCTTTG TTTGTTTAAAAATAC 100 31
      EF3329 3214320 .. 3214349 - -18.7  -5.37865   TGAATAAGCAAAAAA       GACCTGCAGTCGC TCGT GCAACTGCAGGTC        TTTTTTCATTTTTTT 100 31
      EF3326 NONE
      EF3325 3210895 .. 3210906 -  -4.4  -2.73468   TAACACCTTGAATCA                GTGT CTCC ACAC                 AAATCACTTCCTCTT  47 53
      EF3324 NONE
      EF3323 3209609 .. 3209622 -  -4.5  -2.89564   TTTTCATTGTATATA               CGCTG CTCA CAGCA                ATAACCTCCTTTATT  48 36
        citC NONE
        citD NONE
        citE 3207328 .. 3207341 -  -3.8  -3.28712   CTCGCTTCTTGATAA               GCAC CAATGT GTGC                TAATTCTCCTTCATA  49 103
        citF 3205892 .. 3205902 -  -3.2  -2.66695   TTCCCCATTAAACAT                 TGCG TAC CACA                 TCAATTAGACTACCA  43 7
        citX NONE
      EF3317 3203892 .. 3203932 - -17.1  -3.16564   TTTCTATTTGATGAA  GCAAGGGTTTGAACAAC CGTTATC GTCGCTCAAACCCTTGC  TTCTTTATACATTTG 100 58
      EF3316 NONE
      EF3315 3201582 .. 3201602 - -12.7  -5.42975   TTAGATAAACAAAAA            CCTGATTCT AAA AGAATCAGG            TTTAGGAAAAGCAAA 100 222
      EF3314 3195752 .. 3195800 - -12.8  -3.30701   CTTCATTAAATGGAA CGAGAAAACGTATCATTGAG TGGGGAATT CTCAACAATACGTTTTCTCA TCTATAGGAATTAAA  91 49
      EF3313 NONE
        trmE NONE
        gidA 3192220 .. 3192263 - -17.1  -5.80951   ATTCAAAACAAAAAA GCAGTTGCTTCTTCAC-AAT CAATC ATCCGTGAAGAAGCAACTGC TTCAAATTTTTATTA 100 38
      EF3310 NONE
        srlM NONE
        srlR NONE
      EF3307 3188398 .. 3188412 -  -2.8  -2.52464   CTCCTTTCTAATCCA               CAGCAA TCT CTACTG               TTTTACTAAGGGTAA  41 3
      EF3306 NONE
      EF3305 NONE
        mipB 3186252 .. 3186288 - -15.5  -5.95539   TGTGAAACAAAAAAA    GAACGAGAAGAAAAA TGGCCGC TTTTTCTTCTCGTTC    TTTTTATGCTAATTC 100 29
      EF3303 3184239 .. 3184269 -  -7.8   -2.8382   GAAATAAGCCGAAAT       TCTCCAAAAATTAT AGA ACAATTTTCGGAAA       TTCCTTCTTATTTCT  64 75
      EF3302 3183844 .. 3183872 - -12.4  -5.53288   TTTAACGCAAAAAAA        CAACCCGCCCTT TGGGG AAGGGCGGGCGG        AGGAGTTAAAAAATG 100 266
      EF3301 3182734 .. 3182777 - -25.8  -3.01712   CGCCTTTCTCTAAGA GTAAAACAAGCCAATGTTTC ATGT GAAACATTGGCTTGTTTTAC TTACTATAATCATCG 100 22
        gidB NONE
      EF3299 NONE
      EF3298 NONE
      EF3297 NONE
      EF3296 3178632 .. 3178648 -  -2.2  -3.35522   GAATGGCCTTAAATA              TGTGGG CTTAT CCCAAA              ACAAATTGCTTGTTG  45 52
      EF3295 3177749 .. 3177785 -  -9.5  -3.95435   CTTCTGAAAACAGAA    GCCTGGGACACTAGT TTTTTCG ACTAATCCCCCAGGC    TTTAACTGTTAAAAC  85 117
      EF3294 3175964 .. 3175998 - -10.2  -3.30956   ATAATCAATGAGGAA     TAAAGGACAAAACG CCAAAAT CGGTTTGTCCTTTA     TTCAACTCTTCCTAA  83 55
        guaB 3174330 .. 3174358 - -17.6   -4.9792   CATTCTACAGAAAAA        GAGGAAGACGTC GAAAT GACGTCTTCCTC        TTTTAAATTTCAAAA 100 56
      EF3287 3170055 .. 3170068 -  -5.3  -3.55907   TAATAAAAGTTAGAA               CAATC TTAC GATTG                TTAAGCTCAATTTGT  59 360
      EF3285 NONE
      EF3284 3160597 .. 3160640 - -11.2  -4.57275   TAAAAAAATGCAAAA CAGGAGGAGCAACCTCAGTCA AAC TGACTTAAGTT-CCCCTCCTA AAAATGAAAATATGT 100 181
        ctsR NONE
        clpC 3157342 .. 3157385 - -13.3  -5.28983   TGGAAAATAGAAAAA GGAGCGTGGGACAAAAATC ACTTTG GATTTTTGCTCCACGCTCA AAAACTGATACACGG 100 166
      EF3281 3156150 .. 3156186 -  -8.8  -5.00884   ATGTTTCCGAAAAAA    TTTTGGTAGAAAAGCG CCATC CGCTTACCTACCAAAT    GCTCTTTTTTTAATT  95 86
      EF3280 NONE
      EF3279 NONE
      EF3278 3152136 .. 3152154 - -10.4   -3.5241   TATTGCTGAGAAACA             CTATTTGC AAA GCAAATAG             ATGACATCTGCGATT  86 132
      EF3277 NONE
      EF3276 NONE
      EF3275 3147463 .. 3147506 - -11.3  -5.80817   GTCAACACAAAAAAA TGAACTTAGGAAGGTAAGTC ATTTA GACTTACCTTCCTAA-CTCT GAATTTTAAAATAAA 100 157
      EF3274 NONE
      EF3273 NONE
      EF3272 NONE
      EF3271 NONE
         gor 3143692 .. 3143713 - -14.5  -5.08824   CGTGTATTCAAAAAA           GAGCGTTGC ATCA GCAACGCTC            TTTTTTGGGGTTTAT 100 48
        folB NONE
        folK NONE
        folE NONE
      EF3266 NONE
        folP 3140680 .. 3140738 -  -9.8  -4.43477   TTCAGCCAACTAAAA TTTTTTAGACTAAACAGACCGACCATC TTTTTT GATGGTCGGTCTGTTTAGTCTATTGC- TCCGCCTTTACTCCT 100 33
      EF3264 NONE
      EF3263 3140277 .. 3140301 - -10.8  -3.55988   TATAATAAACACGAA          GAGAGCGTAC TAGAC ATACGCTCTC          GGGTAGACCGTTTAA  89 103
      EF3256 3133749 .. 3133778 - -10.3  -3.53012   TCTTTCTCTTGGAAA       TTCACAAATTTCT GTGA AAAAATTTGTGAA        ATGATGGACAGAACT  86 157
      EF3255 NONE
      EF3254 3131513 .. 3131549 - -16.2  -4.89477   TTTTTAACAAGAAAA    GCTCAAAATGTTAGCA ACGAA TACTAACATTTTGAGC    TTTGTTTGATTGTTT 100 103
      EF3253 NONE
      EF3252 3127032 .. 3127068 - -20.5  -5.00138   TATTTAAACCAAAAA    GCTCAAAATGTTAGTGA TAA CCACTAACATTTTGAGC    TTTTCTCATGATAAC 100 50
      EF3251 NONE
      EF3250 3123781 .. 3123814 - -11.8  -5.15167   GACCATCAATAAAAA     TGCCCGAGCCTC TTATTTTTCT AAGGCTCGGGCA      TTTTTATTTTAGGGG 100 34
      EF3248 3119097 .. 3119127 -    -9  -5.52023   ACCATCAATAAAAAA       TGCCTGAGCCTC CTATTTC AAGGCTCGGGCA       TTTTTATTTTAGGGA  95 34
      EF3243 NONE
      EF3242 NONE
      EF3241 3114181 .. 3114222 - -20.5  -5.27923   GAAGTTTAGAAAAAA GCAAGAAAGCACCTGTCTA AATT TAAACAGATGCTTTCTTGC  TCTTTAAAAATCAAC 100 29
      EF3239 3112787 .. 3112806 - -10.8  -5.71712   CTTCACACAAAAAAA            CGAATGCA AAGA TGCATTCG             TTTTTGACTAACCGC 100 33
        rpoB 3108648 .. 3108658 -  -6.8  -3.51924   TCCTTATTTAGAGAA                 GCTG AGT CAGC                 AACTTGTTAGCAAAT  62 149
        rpoC 3104926 .. 3104951 - -17.7  -5.99154   TAGCAAATAAAAAAA         GCCGTAAGGAG CATG CTCCTTACGGC          TTTTTAGGGTTTATT 100 36
      EF3235 NONE
      EF3234 3101751 .. 3101770 -  -2.3  -4.07568   CCTTCTTTTTTAAAA            TTATTAT CAAATT ATAATAA             TTACAATTAAGAATC  52 44
      EF3233 3101153 .. 3101174 - -10.1  -5.88197   TTAAACAGAAAAAAA           CCGCCAACG TCAA CGTCAGCGG            CTTTGGGAGTTGTTT 100 45
        rpsI 3100070 .. 3100096 - -12.4   -5.9667   AAAAACACAAAAAAA         GACACCCTCCAA AAT TTGGAAAGTGTC         TTGAGATGTTGATAT 100 51
      EF3223 3095501 .. 3095532 -  -9.6  -4.79053   AAATAGCAAAACAAA      GAAGCCAACAGT TATGAAAC ACTGTTGACTTC       TTTTTATATGCAATT 100 39
      EF3221 NONE
      EF3220 3090689 .. 3090715 - -11.7  -5.67063   GCTACCATAAAAAAA         GACACCTTCCA AAAAA TGGAAAGTGTC         TTGAAACATTGTAAT 100 318
      EF3218 NONE
      EF3217 3086914 .. 3086936 - -16.4  -4.13945   AGGGGGATGGGAAAA           GCCACTTTCC AGA GGAAAGTGGC           TTTTTTAGTTTGTGT 100 30
      EF3209 NONE
      EF3208 3078308 .. 3078346 -  -6.9  -5.05116   TTAGAAACAAGAAAA  CTGTCTGAATCTGCTC GCTAGAAT GAGT-GATTCAGACAG   TTTAATCTTTTTACG  88 44
      EF3207 3077057 .. 3077096 -  -3.2  -4.15703   TCCGAGAAATAAGAA  GAAATT-TCCGAAAATT GTTCTTT AATTTTTGGAGAATTTC  GGCTTATTTCCGAAG  57 131
      EF3201 3072951 .. 3072968 -  -7.1  -2.85668   CAGCGTTATATCAGA             GATGTAA CTAC TTACATC              ATCTACTAAAACAGA  62 228
      EF3200 NONE
      EF3199 NONE
      EF3198 3070549 .. 3070574 -  -6.9  -6.17669   AAGAAAAGAAAAAAA         TGAAGCTTCTC AAAA AAGAGGCTTCA          TTTTTTCTATTCATT 100 39
      EF3197 NONE
      EF3196 3067977 .. 3068013 - -17.6  -4.82855   CACCAAATGCAAAAA    TCACCACTTGAAATGC ATTCG ACATTTCAAGTGGTGA    TTTTTTAACTTAAGC 100 30
      EF3194 NONE
      EF3193 3066619 .. 3066645 - -11.7  -4.36127   GTGAACAACGCAAAA         GCCAACCTTAC TATGG ATAAGGTTGGC         TTTTTTACACTCATT 100 147
      EF3191 3064797 .. 3064844 - -27.6  -5.14894   AAAAAATGACAAAAA TAAATAAACAGAGGCCTTAGAA ATAT TTCTAAGGCCTCTGTTTATTTA TACGTATTCACAAAC 100 19
      EF3189 NONE
      EF3188 NONE
      EF3187 NONE
      EF3186 NONE
      EF3185 NONE
      EF3184 3056885 .. 3056927 -  -8.6  -4.37527   TTATAAGCACCAAAA GACCGAAAGATAAGCCAAAA AAT TTTTGACCTATATCCCGATC TTGCGTGTATGCTGT  89 46
      EF3183 3055697 .. 3055730 - -17.1  -3.35813   CTTTATGGGAAGCAA     TTCCTTGTAAAAGTA CCTT TACTTTTACAAGGAA      AACCCTTTTTGTCAA 100 54
      EF3182 NONE
      EF3181 3053721 .. 3053749 -  -8.3  -5.46706   ATTCTAAAAGAAAAA        GAAATCACCGT CTAGTCT ACGATGATTTC        TTTTTCTCTTCTCCC  93 13
      EF3180 NONE
      EF3179 3052168 .. 3052196 - -11.8  -5.15634   TAGGTCAGCAAAAAA        CACGCGACAGTT TTAAG AAATGTCGCGTG        TTTTTTACTGAGTTT 100 39
      EF3178 3050905 .. 3050938 - -11.8  -5.28826   AAACCTTATAAAAAA     TGTCACGCCTGATT TTTATG ATTCAGGCGCGACA      TTTTTTTAATTTAAA 100 31
      EF3176 3049482 .. 3049508 -  -6.8  -2.78015   CTAATCACTCCAAAC         TAAATGTAAC GTTATTT GTTACATTTA         CAGAATACGCTGTTT  58 70
      EF3175 3049033 .. 3049051 -  -7.5  -3.10946   AATACTTTAAAAGTA             GAGAGAT TACTT ATCTCTC             TTAACTTCTATTTCA  66 13
      EF3174 3048297 .. 3048344 - -25.3  -4.04141   CAATAATTAATCAAA CAAG-AAAATGGGGCCTCCGTT GTTTT AACGGAGGCCCCATTTTTCTTG TTTCTTTTATTGATA 100 32
        cinA 3045612 .. 3045625 -  -3.1  -3.93353   AAAGCAAGAAAAAAC               CGAAC AAAC ATTCG                CATATTTATTTTTTA  55 31
        recA 3044223 .. 3044243 - -11.2  -5.15969   TGTCAACTTAAAAAA            GCCCTTTC TTTTG GAAAGGGC            AGCAAATATTAGACA 100 253
      EF3170 3042449 .. 3042489 - -20.8  -5.69023   AAAAGATTAAAAAAA  GTGTCTCAACGAACAATC CTTGC AATTGTTCGTTGAGACAC  TACACGCGATACTTA 100 54
      EF3169 3041523 .. 3041550 -  -2.1   -4.9934   ATAAGAGCAGAAAAA        GTTAACCTC TTAATTATCC GAGATTAAC         TTTTCTTCTATTATT  65 36
      EF3168 NONE
        hexA NONE
        hexB NONE
         maf 3035737 .. 3035775 -  -8.4  -4.34402   GTTTGCATAGTAAAA  GACAGTCCTTTCTCTTT TTGACG AATGA-AAAGGACTGTC   TTTTATTAGTTGAAT  83 31
      EF3164 3035023 .. 3035038 -  -4.8  -4.25848   AATCTTGGATCAAAA              TAATGT TTCG ACATTA               GAACCTCCACTTTCT  64 198
      prsA-2 3034025 .. 3034056 - -20.3  -5.48787   ATAATACACAAAAAA      CCCGCCCACATCA GAAAAA TGATGTGGGCGGG       TTTTATAATTATTTA 100 34
      EF3156 NONE
      EF3155 3026204 .. 3026216 -  -3.3   -3.3636   TTAGAGGACAGAATA                GCTGA GGT TCTGC                CCTCTGTTTTCGTTG  48 48
      EF3154 3025385 .. 3025422 -  -8.3  -2.84687   TGAATGATTATTAGA   GGGCAGACCAATAGCAG TTAT CCGCTGATGGTCCGTCC    TCTGTTCTTTTGTTG  67 48
      EF3153 3024598 .. 3024616 -  -8.9  -5.05712   AGAAATAAGCAAAAA             GTCATCC TAAGG GGATGAC             TTTTTTGTTTGGACT  95 40
      EF3151 NONE
      EF3150 3021325 .. 3021338 -  -3.9  -4.81212   CTGAGGATAACAAAA               TTGAA AGAT TTCAA                AGATTTTTCTTTTTC  67 54
      EF3149 3020279 .. 3020318 -  -7.2  -5.57888   ACGAAAAAAAGAAAA  GAATCTGGAATAATTGCC GTTT GACAGTTTATCCAGATTC   TTCTTACACCATTTC  93 40
        pgsA 3019124 .. 3019146 - -12.1  -6.22802   TTTGATAAAAAAAAA           CAAACGTGC AAAAA GCACGTTTG           TTGAAATATCTCATA 100 509
      EF3146 3018063 .. 3018081 -  -4.6  -4.39386   TGCAAATCATTAAAA             CGAAATCC CCC AAATTTCG             CAACTCTTATCATTT  64 312
      EF3145 3017204 .. 3017216 -  -2.7  -3.22668   AAATCCGCGACAACA                TTAGC ACG ACTAA                GACCGATCCGCATTA  46 184
      EF3142 NONE
      EF3141 NONE
      EF3140 NONE
      EF3139 NONE
      EF3138 NONE
      EF3137 3010606 .. 3010618 -  -6.3  -3.39018   TCATTACTTCAAACA                GTCAT GCA ATGAC                TCAAGCGACTGGCCT  62 44
      EF3136 NONE
      EF3135 NONE
       eda-2 3008174 .. 3008219 -  -9.8  -6.30182   GGACAGAAAAAAAAA GAGAGCGTGGGACAAAAATC ACTTTG GATTTTTGCTCCACGCTCAA AAACTTATAAACGGC 100 158
      EF3133 3007523 .. 3007558 - -10.4  -6.17184   ATCAGTAAAAAAAAA    GCGGCGACTG-CTCGTT TCA ATCGTGTCAGTCACCGC    TTCTCTGTCTATTCT 100 34
      EF3132 NONE
      EF3131 3006236 .. 3006254 -  -4.6  -2.85668   TACTTCTATATTATA             GCGTTTTC TGG AAAAACAC             GAAACCATTTTCTCT  48 39
      EF3130 3005874 .. 3005902 - -14.7  -5.95166   TCTAATTAAAAAAAA        TACCACCAAGCGT GAA ATGCTTGGTGGTA        TTTTTTATAAGCCCA 100 30
       gmk-2 NONE
        rpoZ 3003183 .. 3003216 - -10.5  -3.72784   TTCAGAATAAACGAA     GAGAAAGCC-TCTG AAATAGA CAGACGGCTTTCTC     CATTCGTTGACAATC  87 47
        priA 3000496 .. 3000506 -  -6.8  -2.60075   GGGCTGCTAAGCAAT                 CCCA TCA TGGG                 CCAGCATTGTTTCAT  57 170
         fmt NONE
         sun NONE
      EF3121 NONE
      EF3120 2994830 .. 2994848 -  -6.1   -3.5241   TATTGCTGAGAAACA             CTATTTG AAAAG CAAATAG             ATGTTAAACAGTACC  62 85
      EF3119 NONE
         rpe NONE
      EF3117 2992406 .. 2992444 - -22.7    -5.626   TATTGCATAAAAAAA   GAGGCTGGACCTTCATC GCATT GATGAAGGTCCAACCTC   TTTTTACTTGTCTTT 100 29
      EF3115 NONE
      EF3114 2989696 .. 2989733 - -20.9  -3.77196   GGATCATTCATTAAA   TAGGCTGGTTCATTAGC CCTA ACTAATGAACCAGCCTA    TTCGTTTTTATTTTT 100 54
        recG 2987549 .. 2987571 -  -2.8  -3.61089   TCCTAACAAGTATAA           CATATTTTTT TCA AAGAAATACG           CATTGGCTTTTACTT  48 64
        plsX 2986432 .. 2986443 -    -3  -3.11361   AAACGCTAAGATACA                TTGT ACTC ACAA                 TTTGGGTATTTGTCC  45 88
        acpP 2986088 .. 2986113 - -13.5  -5.47821   ATGTACGCAAAAAAA         GTCGATTAACA GGAA TGTTAATCGAC          TTTGTCTTATTATTT 100 42
      EF3110 NONE
      EF3109 NONE
      EF3108 NONE
      EF3107 NONE
      EF3106 2980118 .. 2980153 - -13.6  -5.47218   TCCTATCCAAAAAAA    CAGATTCTAGAAGA GCTTTATG TCTTCTAGAATCTG     TTTTTTTATTTCCGT 100 31
      EF3105 2979522 .. 2979546 - -11.5  -3.62522   TAAGTTTCTTAACAA          GAAGCCTCCAT AAA ATAGAGGCTCC          TTCCTCCTTAAATAT  90 40
      EF3104 NONE
      EF3103 NONE
      EF3102 NONE
      EF3101 2976439 .. 2976464 -  -6.9  -3.27406   CTGCCATTAGAAAAT         CCTTCACCAAC GTAA GTTGGCAAAGA          TGCCAAGTTCACTTC  64 410
      EF3099 2974948 .. 2974971 - -12.6    -5.626   TACCCCATAAAAAAA          GAGAAAACGT AGCA ACGTTTTCTC           GGAATTTTTTGAATA 100 77
         rnc NONE
      EF3096 NONE
      EF3095 NONE
        ftsY 2968214 .. 2968264 - -13.5  -2.62981   ATCCTAAAATAAACG GCGGGACAGGAGTAGCT-TCTTCA TTCT TGAAGCTAAATACTCCTGTCCCAC TTTCTTCCCAAACCT  89 56
      EF3093 NONE
      EF3092 2967097 .. 2967128 - -20.4  -4.25104   TTTTTTGTAGGAAAA      GAGCCGCAAAATCT GTAG AGATTTTGCGGCTC       TTTTTACATCTTCAT 100 29
      EF3089 2962635 .. 2962677 - -18.8   -3.8709   AAACGTTTTTATAAA GAATACCGCCAAAAAATCTA TTA TGAATTTTTTGGCGGTATTC TTTTTTTATTGAACC 100 31
      EF3088 2962273 .. 2962298 -  -9.1  -4.70319   TTATGAAAATGAAAA         GAGAGATATGC TACT ACATACCTCTC          CTTTATACCAACACC 100 118
      EF3087 2961842 .. 2961867 - -12.7   -5.1166   TATGAAAATGAAAAA         GAGAGGTATGC GGGT ACATACCTCTC          CTTTTATACCAACAC 100 115
      EF3085 NONE
      EF3084 NONE
      EF3083 NONE
      EF3082 2957059 .. 2957070 -  -5.8  -3.31263   ACTGTAGCGCTATAA                CAGG CGCA CCTG                 AATTGGTTTAAGCAA  59 440
      EF3081 NONE
      pepT-2 2953978 .. 2954025 - -14.4  -4.66609   TACTTTACCGAAAAA CAGCGAAACACGCAAGGAAAAT CGGC ATTTCCCTTGCGTGTTTCTTTA ATTAGCGTTTAAGCG 100 23
      EF3079 NONE
      EF3078 2952617 .. 2952672 - -10.2  -5.40072   TTTTTTTCAAAAAAA CTACAGAAAAGCTCACAATGTTAGT AATTAAA ACTAACATTATGAGCTTTTCT-CAT TTTTGACGATTGGAT 100 87
      EF3076 NONE
      EF3075 2947678 .. 2947714 - -16.9  -4.99043   TTTCCATAAACAAAA    GCTCAAAATGTTAGTGT TTG ATACTAACATTTTGAGC    TTTCCTCATGATAAC 100 50
      EF3074 2943308 .. 2943354 -   -27  -4.36914   TGGCTTTCCATAAAA TAGTAAACCGCCCTCAAAAAGT CTA ACTTTTTGGGGGCGGTTTACTA TTTTTTTAAGGTCCA 100 31
      EF3071 2941664 .. 2941682 -  -5.3  -3.40522   ATGGTTTTACTAGAA             CAACGCT TAGAT AACGTTG             TTTACCGTTTAGGTC  57 379
      EF3069 2940214 .. 2940247 - -12.1  -5.88565   CTTATAATAAAAAAA     CTATACTAAAACAGTG TAC CA-TGTTTTAGTATAG     TTGGTTGGTCAATTA 100 38
      EF3068 NONE
      EF3067 2938712 .. 2938743 - -18.9  -6.08342   GAATAAAGAAAAAAA      CTGGGCCGTTTGT TTTCAG ACAAACGGCCCAG       TTTTTTTAAATGGCC 100 31
        rpsO 2937553 .. 2937575 -  -9.9  -5.21506   ACAATAAGATAAAAA           GCGAGATTC TGATT GAACCTCGC           TTTATACGTAATGAT 100 40
        pnpA 2935239 .. 2935276 - -12.9  -5.26875   TTTTCAACGAAAAAA   CCAACGAAAAGAAAGGA AGCT TCCTTGGTTTTCGTTGG    TTTAAAAAGAAATTA 100 38
        mreC NONE
        mreD 2933687 .. 2933718 - -13.2  -6.17669   AAGAAAATAAAAAAA      GCGAAAAATGCTAA CAAA TGAGCATTTTTCGC       AAACGAACAAAATTT 100 48
      EF3060 2931926 .. 2931956 -  -9.8   -5.9003   AAATGAATAAAAAAA       GCGGCAACTAACGA TTT TTGTTAGTTACCAC       TCCTTGTTATCAATT 100 57
      EF3059 NONE
      EF3058 NONE
      EF3057 2930372 .. 2930401 - -12.4   -5.7946   GGCTTAATAAAAAAA       TCCTTGAAAAGT TTTGAC ACTTTTCAAGGA        TTTTTTGCTTTATTT 100 35
      EF3055 2928576 .. 2928607 -  -7.5  -4.89852   TCATAGCTACAAAAA      GAGCCCT-ACTTTA GTTGA TAAAGTTAGAGCTC      TCTCAGCCTTCATGG  88 28
      EF3054 2927795 .. 2927809 -  -2.8  -3.02317   ACTTTAGAAAAACAC               GTTTGT CGA ACAAGC               AAAAAAATAGCTGAT  43 96
      EF3053 2927050 .. 2927087 - -13.7  -2.66625   TTTATAAAATAAATG   GAAACCACCAACCCTG GCGATTG CAGG-TTGGTGGTTTC   TTTTATTTATGACTT  89 80
      EF3051 NONE
       tag-2 2924985 .. 2925020 - -14.9  -5.44721   ATCACTGCAAAAAAA    GGAAGGAACTAGCCA TTCGTT TTGCTAGTTCCTTCC     TTTTTAATTCTTCTA 100 44
      EF3048 2923199 .. 2923239 -   -12   -2.6563   TCTTTCAATAATTTA  GCGTGTAAGTAAGCGCTC GGATT AAGAACTTACTCACACGC  TATTCACGCTTCTTT  84 44
      EF3047 2922003 .. 2922021 -  -4.6  -2.61144   TTATTTCTCAAAGAG             TGTAACAA TTC TTGTGACA             ATTGAGTATGCTTTC  47 81
      EF3046 NONE
      EF3045 NONE
      nagA-2 NONE
      EF3043 NONE
      EF3042 2918145 .. 2918183 - -19.2  -4.94992   TTAAATTTAGAAAAA   GATTTGGAACAATAGCGA TTT TGGCTATTGTTCCAAATC   TTTTTTATATAATCC 100 30
        pepA NONE
      EF3036 2914098 .. 2914109 -  -4.4  -3.14848   CTGGTTCATGAAAAT                TAGC CTAA GCTA                 GTTAAAAATGCACTG  50 13
      EF3035 2913449 .. 2913486 - -19.5  -5.69793   ATAGCAAATAAAAAA   GAGAATGTCAAGAAAGA GTTT CCTTTCTTGACATTCTC    TTTTTGCTTATTTTT 100 33
      EF3034 NONE
      EF3033 NONE
      EF3032 NONE
      EF3031 NONE
      EF3030 2910221 .. 2910233 -  -6.3  -2.59431   TGTTTTTAGAATTCA                TTGTC ATC GACAA                CAGCCTCCCTTGTTT  57 3
      EF3029 2909323 .. 2909339 -  -2.3  -3.71649   CTCCTAAATTTGAAA              GCTAT AGGCTGG ATAGC              TAAATTCTCTCCTGT  50 89
      EF3028 2908630 .. 2908681 - -30.8  -3.40639   AATCGCAGCAATCAA TAAAAGAAAGAAACGACCTGTTGT TCAA ACAACAGGTCGTTTCTTTCTTTTA TTCTCCTACCGCAAA 100 23
      EF3025 2905980 .. 2906035 - -12.8   -4.9792   TATTCTATATAAAAA TTAGGCATGAAAAGACAACCTAAAGT AATT ACTTCAGACAGACTTTTCATGCCTAG TTTTCCCTAGTCACA 100 444
      EF3023 2901693 .. 2901717 - -10.1  -4.93547   GTAATTAATGAAAAA          GCAGACTTC TTGTATG GAAGTCTGC          TTTTTTATTATGTTT 100 60
      EF3021 2899394 .. 2899415 - -10.9   -5.4505   TCTCTCAATAAAAAA           TGCTCCTGC TTAA GCAGAAGCA            TTTTTGTTTTTGCTT 100 46
      EF3020 NONE
      EF3019 2897786 .. 2897810 -  -8.6  -5.69379   AGATAAGTAAAAAAA          GTGCTCCCAC GCATT GTAGAAGCAC          TTCCTGTGATCCATT  95 120
      EF3018 2895935 .. 2895970 - -19.4  -3.61398   CTTCTTTTCCAAGAA    TAAAACACCTCTTTTC TATA GAAAAGAGGTGTTTTA     TTTAGTTTAGTCCTG 100 27
      EF3016 2894574 .. 2894613 -   -11  -5.82172   ATTAAGATAAAAAAA  GAGTGTTTCTCAAAAAAC TTTC ATTTTTCGAGAAACACTT   GGTCAACTCATCAAT 100 46
      EF3015 2893198 .. 2893245 - -23.1  -2.73994   ATGGGGCCAAGATTA TTAAAGAAAGGAACAACCCGC ATTTTA GCGGGTTGTTCCTTTCTTTTA AATATTTTCTTGTTC 100 23
      EF3014 2890490 .. 2890515 -  -8.3   -5.4756   AATTCCAACAAAAAA         TGAACTCCGCC GACT AGCAGAGCTCA          CTCTTCATTCTTATT  93 51
      EF3008 NONE
      EF3007 NONE
      EF3006 2880027 .. 2880073 - -18.4  -5.24551   TTAAATCAATAAAAA CACAAACAACGTCTCTGACCA GGTAAT TGGTCAGAGACGTTGTTT-CG TTCATTTTTCAGATA 100 27
      EF3004 2876968 .. 2877010 - -16.8  -5.73672   AAATAACCAAAAAAA TAATAAAGAGAAAACTTC ATACTGA GAAGTTTTCTCTTTATTA TTTTTTAGGAACTCC 100 133
      EF3002 NONE
      EF3001 2875035 .. 2875073 - -16.4  -5.47218   TTTTAGTCAAAAAAA   TAAACAAAGATTTCTGAT TTT ATCAGAAATCTTTGTTTC   TAAATTTTCTTGCTA 100 38
      EF3000 NONE
      EF2999 2871561 .. 2871581 -  -3.2  -2.85732   ACAACCAACAAACAT            CCTCTAAC TCGTG GACAGAGG            CGCTAATTCAATCAC  44 74
      EF2997 NONE
      EF2996 NONE
      EF2994 2866244 .. 2866283 -  -9.5  -2.58579   TTAACGTTTCACAAG  GAACAAAAG-CACTACGC TTTTT ACGTAGTGACCTTTGTCC  TACCTTCTTTTTTAG  72 37
      EF2992 2864896 .. 2864933 - -11.6  -4.77757   TGTCAAAAAGTAAAA   CAACGCAAACTTAT TCAGCGAAAG ATAAGTTTGCGTTG    TTTTTTTATTTATTA 100 31
      EF2990 NONE
      EF2989 NONE
      EF2988 2862169 .. 2862195 -  -7.4   -5.8187   TATCTAACAAAAAAA         CGTTTATCCTGT GTA AAAGAATAAACG         TTTTTTGTTATTTTA 100 38
      EF2987 NONE
      EF2986 NONE
      EF2985 2858964 .. 2858979 -    -9  -5.86061   TTTCACTAAAAAAAA              CAGCCA AAAA TGGCTG               TTTCTTTGCTGTTTA 100 44
      EF2984 2857843 .. 2857861 -  -3.8  -3.10344   GTTGTACCCAATATA             GTCCGTCT TTC ATACAGAC             CCACCTCCTATACTA  47 116
      EF2983 NONE
      EF2982 2855779 .. 2855810 -   -14   -5.9873   TTACCATAAAAAAAA      TCAAGTCTTTAACC AAAA GATTAAAGACTTGA       TTTTTATTCTCCGTA 100 29
      EF2981 2852811 .. 2852822 -    -3  -3.86897   TTCATTTTCCATAAA                CAAA CTCC TTTG                 CTAATTAATCATTTT  52 82
      EF2980 NONE
      EF2979 NONE
      EF2978 NONE
      EF2977 NONE
      EF2976 NONE
      EF2975 2848256 .. 2848273 -    -2    -3.889   TCTAAGCACACCAAA             TAAACC TTGCTT GGTTCA              CTGGTTATTCAACTT  50 158
      EF2974 NONE
        phoZ 2844576 .. 2844597 -  -7.3   -5.1963   TTCAATGAAGAAAAA           GCAGAACTT CTAT ACGTTCTGC            TTTTTCTTCATTTTG  88 41
      EF2972 2843355 .. 2843413 - -17.1  -5.63504   AATTTTATAAAAAAA CAGCGAGAAAACGTCAAAACATTAGTA ACAAA CACTAACATTTTGACGTTTTCTCGCAT TTATTAAATCAAAAT 100 142
      EF2970 2842354 .. 2842379 - -11.1  -4.19817   CCTATGTATCGAAAA         GGAGCCGTGCA CCAC TGCGCAGCTCC          TTTTCTAGTAATGCA 100 61
      EF2969 NONE
      EF2968 NONE
      EF2967 2840503 .. 2840535 - -16.5  -5.16151   TAAAGTTAACAAAAA      CCCGTTGCAAGTTTC TTA AAAACTTACAACGGG      TTTTCTTTATGTTAA 100 32
      EF2966 NONE
      EF2965 NONE
        ulaA 2836622 .. 2836664 -   -23  -4.24726   AGAACAATGGTAAAA GACAAATGGGACAGAAGTCA AAA CGACTTCTGTCCCACTTGCC TTTTTTTAGAACAAA 100 45
      EF2962 2834424 .. 2834452 - -11.2  -3.69481   CACAACAAAAATATA       GCACACCTTGAAA GCTA TTTCAAGG-GTGC        TGTCGAAAATCGTTC  90 11
        rbsK NONE
      EF2960 NONE
      EF2959 2832071 .. 2832105 - -11.6  -6.32017   AACAAATAAAAAAAA     GTATTCAACGCCCT GAATAAT AGGTCGTTGAATAC     TTTTTTAAATCATCA 100 30
      EF2957 NONE
      EF2956 2829752 .. 2829771 -  -9.4  -5.55664   TCACGATTAAAAAAA            GTATTCCT TTCT AGGAATAC             TTTTTAAATTAAATC 100 34
      EF2953 NONE
      EF2952 NONE
      EF2951 NONE
      EF2950 NONE
      EF2949 NONE
      EF2948 2822553 .. 2822570 -  -3.5  -4.67943   TTTCAATAGATAAAA             TTAGTAA CTGG TTACCAA              AACGCTCCTCCCTCA  65 168
      EF2947 NONE
      EF2946 NONE
      EF2945 2821008 .. 2821023 -  -4.6  -5.64421   ATTTTAAACAAAAAA              GAGGAC ACAA GACCTC               ACTCAATTAAGAGTA  85 159
      EF2944 NONE
      EF2943 NONE
      EF2942 NONE
      EF2941 NONE
      EF2940 NONE
      EF2939 2818314 .. 2818335 -  -8.7  -5.28176   TTTAGGTATAAAAAA           GGTAGCCGA CTAT CCGACTACC            TTTTAAACACTATTC  95 35
      EF2938 NONE
      EF2937 NONE
      EF2936 2816809 .. 2816819 -    -4  -3.44443   TTGATACAATAGGAA                 TTTG CAA CAAA                 ACATAATTAGTTAAA  51 493
      EF2935 2815306 .. 2815343 - -13.1  -5.44119   CTTAGTCGAAAAAAA   TAGTTGATTCATAAG TTCATTGT CTTATGAATCAACTA    TTTGATAACTTTCTC 100 47
        thiI 2813950 .. 2813987 - -13.8  -4.64157   GAAATAAGTACAAAA   TAAATACAGTGAC-GTC TAAGC GACCGTCACTGTATTTA   TTTCTTATAGGAAAT 100 30
      EF2933 2813210 .. 2813220 -    -4  -3.14051   GGATTTTTATGAAGA                 CAAT TTT ATTG                 CTTTGGGCTATTTGC  47 20
      EF2932 2812352 .. 2812385 - -19.9  -4.49756   GGCTAAACACTAAAA     TACGCCCTAAAATAC TTTC GTATTTTAGGGCGTA      GATTCATCTTATTTA 100 303
        valS 2809590 .. 2809619 - -16.7  -5.25772   AAATTATAACAAAAA       GACAACAAAACCA ACGT TGGTTTTGTTGTC        TTTTCTTTTTTAGAT 100 35
      EF2928 NONE
      EF2927 2804165 .. 2804202 -  -4.3  -5.61596   ACTTGCATAAAAAAA   CCTCCTTTGC-TAGTC ATTAATA AACTACGCAAAGGAGT   GTTGTTTTTATTATT  85 36
        radC 2803371 .. 2803386 -  -3.4  -3.41024   GCTTCCAATAGAATA              TTTAAA AAAA TTTAAA               AAGTCTACATAATTC  48 98
      EF2925 2803067 .. 2803086 - -10.8   -5.7946   TTTCTAACAAAAAAA            CACCTAAC GCAT GTTAGGTG             TTTTTGGATTATTTT 100 44
      EF2921 NONE
      EF2920 2798446 .. 2798458 -  -3.3  -3.49864   TTCATAGAAGAAAAG                GCGTG TTT CATGC                TAATTCCTCCTCTGA  48 20
      EF2919 2796514 .. 2796555 - -16.8   -5.0095   AAAAAGACAAGAAAA GAGCGTGGGACAAAAATC ACTTTG GATTTTTGCTCCACGCTC  AAAAACTGATAAACG 100 157
      EF2918 NONE
      EF2917 2794753 .. 2794774 -  -3.7  -4.28977   ATAAGATACGCAAAA           GAAGCAC ATTTTTCA GCGCTTC            TCTGCCTTTTTATTT  62 39
      EF2916 2793894 .. 2793907 -  -2.5  -4.10453   GAAACCTCTTTAAAA               TTAAA TGTT TTTAA                TAAAAAGACCGTCAT  55 154
      EF2915 2792392 .. 2792425 - -14.1  -4.21194   TTTGAGTATCTAAAA     GCTTGGTGAATCA TACAAAAT TGATTCACCAAGC      TCTTTTATGTTTTCA 100 43
        greA 2791666 .. 2791691 -  -5.4  -3.60234   TCATAGATTGCGAAA         GGACAGGC CTTGGAAGCT GCCTGCCC          TACTCAATTATTTAG  59 37
      EF2913 NONE
      EF2912 NONE
      EF2911 2789052 .. 2789105 - -15.1  -3.52111   TTAAAATTAGTATAA CAAATCCATAAATAAATTCCTAGAA GGAT TTCCTAGAATTTATTTATGGATTTA TCTGATATTTATTTG 100 34
      EF2910 NONE
      EF2909 2787850 .. 2787889 - -11.7   -4.3665   TAACTTAAATAGAAA  GAACCTGAGAAAAAATC CAAAAC GATTTTTTCTCAGGCTG   ACTAGCGGTTAAACG 100 97
      EF2908 2786794 .. 2786810 -  -9.5  -5.88565   TGCACAACAAAAAAA              CAGAGAA TTT TTCTCTG              CTTTTTTGGTTATTT 100 35
      EF2907 2785549 .. 2785559 -  -2.4  -2.87051   TTTTCATTAGTAAAC                 CCGG TCT CCCG                 CTTCGTTAAAGATAA  41 6
      EF2906 NONE
      EF2905 NONE
      EF2904 NONE
      EF2903 2781201 .. 2781245 -  -9.3  -3.68435   CCGCCCAAAAGAACA GGAAGGTTAGAACACGAGCCA TAA CGACTCAGATCCCAACCTCCC ACGTCTGTTTATTTA  80 45
      EF2902 2779559 .. 2779599 -  -2.6  -5.17576   TATTAACTCAAAAAA GGCCTTCAACCAT-CTTTC AAGT AATTGTATGGTTGAAGGCT  TTTTTTGCTATTTTT  69 40
      EF2900 2778473 .. 2778501 - -10.5  -3.17392   CAGTTTTTAAGCCAA        GGACAAAAATC TAAATCG GATTTTTGTCC        TTGGCTTTCTGCTTT  83 7
      EF2898 2776576 .. 2776616 -  -9.9   -5.7946   GTTTTAAGAAAAAAA  TAAAGAGTACCAACGAA TTTGTCC CTCGTTGGTACTCTCTT  TTTCAATTGGTTAAA 100 42
      EF2896 2776232 .. 2776258 - -15.3   -4.8622   GCCTTTAATTAAAAA         CAGCTGTCCTA GTTTT TAGGACAGCTG         TTTTTAATTCTTTCT 100 29
      EF2894 2774476 .. 2774494 -  -4.6  -4.72497   GATTCACTAACAAAA             GAAATTGT AAC ACACTTTC             TGAAAAAATACAGAA  70 41
      EF2893 NONE
      EF2892 2773608 .. 2773622 -  -5.8  -3.68222   TTTGAATGTCAAGAA               CTTTTT TTG AAAAAG               TTTTTTAAGTTGTTT  62 245
      EF2891 NONE
      EF2890 2765807 .. 2765839 - -14.4  -5.79595   TCTTAAAATAAAAAA     CTTTCCTCCTTCAGT ATAA AC-GAAGGAGGAAAG      TTTTGCAGTTTATTT 100 35
        glxR 2764810 .. 2764832 -  -2.1  -2.90496   TCCTTTTGCAAACTA          GTTCTG-TAC CATT GTAACAAAAC           ATTGCCTAACTTGCA  41 79
      EF2888 2764388 .. 2764428 - -11.2  -4.87893   AAGTGCAACTAAAAA  GCATCACTGGCACTCCCC TGATT GAGAAGTGCCAGTGATTT  TTGTTATATAATTCT 100 152
      EF2886 NONE
        fabH NONE
      EF2884 2762374 .. 2762391 -  -5.7  -3.07443   GTACACTTCATTCAA             GTAAAAA AGGA TTTTTAC              GGCTTATTTACTTGT  54 98
        fabK NONE
        fabD NONE
        fabG NONE
      fabF-2 NONE
        accB NONE
        fabZ NONE
        accC NONE
        accD NONE
        accA 2754228 .. 2754261 - -12.7  -3.05844   TCTTCGATTTTAAGA     GACTGAAACATAACT AAAC AATTATGCTTCAGTC      TCTACCTATTGTATT  87 169
      EF2874 NONE
      EF2873 NONE
      EF2872 NONE
        nadD NONE
      EF2870 2750784 .. 2750794 -    -4  -3.18681   CGTTAATTTCATCAA                 CAAT CGC ATTG                 ATTTGACGTTCACTA  49 200
      EF2868 2749847 .. 2749865 -  -3.9  -2.51966   CCAAATCTTATTAAT             CTCTTTG ACAAA CAAAGAA             CCAGCGTTCACTTGT  45 2
      EF2867 NONE
      EF2866 2747703 .. 2747735 - -21.5  -5.59357   ATTATATGAAAAAAA      GTGAGCCATCAGTCA AAA TGACCGATGGCTCAC      TTTCTAAATCTTCAA 100 58
      EF2864 2746529 .. 2746551 - -11.3  -4.50122   TTACACAAAAAAAGA           CCCGCCCTT TGGGT AAGGACGGG           AAAGGAGTTAAAAAT 100 177
        aadK NONE
      EF2860 2742073 .. 2742106 - -14.7   -5.4505   CTTGTCAATAAAAAA     TTGGGGACGTCAGTCG TTA CG-CTGACGTCTCCAA     TTTTTACTTTTCAGA 100 83
      EF2859 2741532 .. 2741559 - -15.8  -5.75538   GTTAAAAAACAAAAA        GTCCTAGTATTC TAAC GAATACTAGGAC         GAAAATATCGTGGTT 100 286
        thrS 2739437 .. 2739472 - -22.2  -5.00616   TTGTTGTTGAAAAAA    GTCAAAAGGACTTCTG AATT CAGAAGTCCTTTTGAC     TTTTTCTCTTTTTTT 100 39
      EF2857 2737158 .. 2737183 - -10.7  -3.53091   ACCCTTTTGGGCAAA         TTTGTAAAGTA GTTC TACTTTACAAA          TTTTATTTTTTGTAC  89 28
      rpmG-3 2736862 .. 2736898 -  -6.6  -5.95946   CTAACAACAAAAAAA    GCGCCTAGAACCCTTA TAAAG CAAGGATTCTAGGCTA    TATTCAAATAAATTA 100 38
      EF2851 2733358 .. 2733370 -  -4.1  -3.23219   AATATTTGGACAATA                TTCGA GAT CCGAA                AATTTGGAAGGAATC  49 131
      EF2849 NONE
      EF2848 2732636 .. 2732653 -  -2.7  -3.62096   TTTCATTAGCTCAAA             CACAAAC TTCG ATTCGTG              GGAAGATATGAAGTC  49 64
      EF2846 NONE
      EF2845 NONE
      EF2844 NONE
      EF2843 NONE
      EF2842 NONE
      EF2841 NONE
      EF2840 NONE
      EF2839 2728560 .. 2728572 -  -2.7  -3.36823   CTTCCTAAAATCCAA                GATCA TCG TAATC                AGAATGACCTGTGTT  47 2
      EF2838 NONE
      EF2837 NONE
      EF2836 NONE
      EF2835 NONE
      EF2834 2725646 .. 2725670 -  -8.7  -3.05463   ATTTTTTCTAGCGAA          GAAGAGTAG TAAAAAG CTACTCTTC          TTCACTTTTTATTTA  71 167
      EF2832 NONE
      EF2831 NONE
      EF2830 2724107 .. 2724119 -  -2.7  -2.87146   TTTTGCTACAAGAAT                CATTA TTG CAATG                CCACTAACTTTATTT  42 67
      EF2829 2723717 .. 2723734 -    -2  -2.69545   CTCACATATCACAAG             CTACCA CTTTTC TGGTAA              AATATTCTTCTTAGT  40 36
      EF2828 2722596 .. 2722617 - -10.9  -5.48213   CACTTAAAACAAAAA           GGACTGCAT ATAA ATGCAGCCC            TAGTGAAAGGTAGTA 100 478
      EF2826 NONE
      EF2825 NONE
      EF2824 NONE
      EF2823 NONE
      EF2822 NONE
      EF2821 NONE
      EF2820 NONE
      EF2819 NONE
      EF2818 NONE
      EF2817 NONE
      EF2816 NONE
      EF2815 NONE
      EF2814 2713886 .. 2713915 -  -3.5  -5.75342   TGCTTTTAAAAAAAA       GTCCTCACTCCAT CCCA AAAGAGTGAGAGC        TACATATAAATAAAA  82 55
      EF2813 NONE
      EF2812 NONE
      EF2811 NONE
      EF2810 2706552 .. 2706568 -  -3.7  -3.46602   GCTTTTACATCAGAA              GCAGTTA AAA TAACTTC              ACCTGTATGACCATT  51 478
      EF2807 NONE
      EF2806 NONE
      EF2805 2705317 .. 2705344 - -12.8  -4.63486   ATCCCTCTAACAAAA        GAACCGCCTAGC TTTT GCTAAACGGTTC         ACCTGTCATTTTAGT 100 5
      EF2804 NONE
      EF2803 NONE
      EF2802 2703501 .. 2703529 - -11.8  -5.42514   GTATAAATGAAAAAA        GACCTACCTCTC ACAAA GAGAAGTAGGCC        TTTTACTTATTTCTT 100 39
      EF2801 NONE
      EF2800 2701149 .. 2701159 -  -2.4  -3.55911   CAAATTTAGAAAAAG                 CGGC AAT GCGG                 TTAATATACGTATAT  47 195
      EF2798 2700629 .. 2700658 -  -8.7  -6.08342   GAATAAACAAAAAAA       GCTCTACTTCC TGTGATTG AGAAGTAGAGC        TTTTAATTTATCTAT 100 33
      EF2797 2699840 .. 2699878 -    -9  -5.26316   TTACTTCATAAAAAA   TAAGCCTAGAAAAAATCA AAA CGATTAATTCTAGGCTCA   AAATTAAATAACTGT  95 62
      EF2796 2698548 .. 2698599 - -11.8  -5.09685   GAATATACACAAAAA TGTCTAAGGAGCCTAACATTCTTT CAAG AAAGAATGTTAGGCTCCTTTTATT CAGACAATTTCAGCC 100 21
      EF2792 2694036 .. 2694050 -  -3.6  -3.03412   TAAGTTTATAGAAAG               TGTTCT TAA AAAACA               AGCTGATTCCCCTTT  47 59
      EF2791 NONE
      EF2790 2692707 .. 2692724 -  -2.7  -3.57651   TTGTACATCATATAA             CGTTTCC ATAC GAAAACA              CTTCCTTATTATACA  48 34
      EF2789 NONE
        glcK NONE
      EF2787 2691076 .. 2691101 - -12.7  -4.96848   TTTCCTATATAAAAA         GAGTTGGTCTC AATG AAGACCAACTC          TTTTTGTTATTAACT 100 35
      EF2786 NONE
      EF2785 2688708 .. 2688750 - -25.3  -2.71364   TGATTCTCTTAAGCA TAACAAGTGGTCATCCATC GCTTT GATGGATGACCACTTGTTA TGCTTTCTTTTTTAC 100 62
      galE-2 NONE
      EF2782 NONE
        dnaX NONE
      EF2780 2683734 .. 2683770 - -16.1  -5.69068   CAAAAACAGAAAAAA    CATCATGCCCAAAAAGT TCG ATTTTTTGGGCATGACG    TTTTTCATACTTTCG 100 54
      EF2778 NONE
      EF2777 NONE
        thiE NONE
        thiD 2680632 .. 2680667 - -20.7  -3.68619   TTTAAGCTATTTAAA    GCCTGGGGAAAAATC ATTTTA GATTTTTCCCCAGGC     TCTTCTTATGCTTTA 100 31
      EF2773 2678845 .. 2678875 - -14.1  -5.82388   AAAGCTTAAAAAAAA       GCAGCTGGTCAGT TCCAT AGTGACCAGCTGC       TTTTTTTAGTTTTCT 100 39
      EF2770 NONE
      EF2769 NONE
      EF2768 NONE
      EF2767 2672871 .. 2672914 - -11.4  -3.01924   TACTGCTTTCTAATA CAAAAACAAGTCG-TTAGT TACGAGC ACTAAACGACTTGCTTTTG TATTAACCAATCCAG  84 28
        recR NONE
      EF2765 NONE
         tmk NONE
      EF2763 2670955 .. 2670971 -  -5.1  -3.06492   TCATTCATCTTAATA              TTGATGG AAT CCTTCAA              CTGGTAAGACGAAGC  52 3
        holB 2669975 .. 2669986 -  -5.8  -3.31415   TATTATGAAACTGAA                TGCC ACTT GGCA                 CTTTTTTCCTTTATG  59 36
      EF2761 NONE
      EF2760 2668633 .. 2668670 - -17.3  -4.31166   CTATAAATAGATAAA   GGTTTGATTTGACAATC GATT GACTGTCAAACCAAACC    TTTCCTTTTTATTTG 100 56
      EF2759 NONE
      EF2758 NONE
      EF2757 2666253 .. 2666290 -  -8.6  -4.98255   TTTCAACCAGAAAAA   GCTGAAAATCCGTG AAGTTATAAA CACAGATTTCCAGC    TTTTTAATTAAACGA  95 33
        dinP 2665014 .. 2665058 -   -13   -5.1848   AATCAATTTAAAAAA GTTAGCCCTTTAGCCATCTC TTGAG GATGTGTCTAAAGGGCTAAC TTTTTTCCCATAAAG 100 21
      EF2752 NONE
      EF2751 2658902 .. 2658933 - -13.2  -4.55295   TTTCGCATAAAGAAA      CTGTAAAAACCGCT TCAC AACGGCTTTTACAG       TTTTTTAAAAATGGA 100 30
      EF2750 NONE
      EF2749 NONE
        dtlB NONE
        dltC NONE
        dltD 2654201 .. 2654239 -  -2.6  -5.48163   AAATAAACGAAAAAA CAGCCTGCA-C-GCTCGTT ATTC AACG-GCAGGTACAGGCTA  TTTTCATTGTTACGA  76 91
      EF2744 NONE
      EF2743 2652154 .. 2652188 -  -6.5  -5.69793   AGACCAAAGAAAAAA     CCTGAACCCTTTGTC GAGAT AACGAAGGATTCAAG     CTTCTTTTTTATTCT  89 34
      EF2742 NONE
      lplA-2 2650243 .. 2650265 - -12.8  -5.28176   TTTAGCTAGAAAAAA           GACAACCGTT TGA AACGGCTGTC           TTTTTTTTTTAATAA 100 34
      EF2740 2648906 .. 2648950 - -16.2  -5.57729   AAATAACATAAAAAA GAAAGCGAATCATTAAAA GAACTTGCT TTTTAATGATTCGCTTTC TTTTTGTGAAGACAT 100 44
        ahpC 2648103 .. 2648139 -  -7.5  -4.82901   TGTGTTTCAGAAAAA    GAGCTGAACAAAACA TTTTCTC TGTTTTATCCAACTC    TTTGACCTCTATTTA  83 51
      EF2738 2646304 .. 2646336 - -16.5  -5.07053   AACTATGCGAAAAAA      GTGAGAAATACGTCA TCT CGACGTACTTCTCAC      TTTTTTGAATGACTT 100 75
      EF2734 NONE
        murB 2642111 .. 2642147 - -24.7  -3.68529   AGCTTAGGATTTAAA    GCTAGGGAGGTAAGCCA ATT TGACTTACCTCCCTAGC    TTATTTTTTTAGACT 100 34
      rpmG-2 NONE
        secE 2640748 .. 2640759 -  -2.2  -3.07791   GCAAATAAAAAAAGC                TCAG TTTC CCGA                 AGCTTTTTCTCGAAT  42 80
        nusG 2640058 .. 2640097 - -14.4  -5.30155   CGATGAACTAAAAAA  GGGCTTGGAAAAGAAGTC AGTT GACTGCTTTTCCAGACCC   TACAATCTGTATCAA 100 72
      EF2728 2639106 .. 2639138 - -19.4  -5.06585   CAAAGTATAGAAAAA      GGCACATGTTCCAT TTTTT ATGGAACATGTGCC      TTTTTGCTATTTTTT 100 32
      EF2725 NONE
      EF2724 NONE
      EF2723 2634611 .. 2634663 - -13.9  -3.09299   ATAGAAATAACTATA GCAAGAAGCTTACAGAAAAAA ATGTCCATTCG TTTTTTCCGTAAGCTTCTTAC TTTAATAACTTGTTC  90 27
      EF2720 NONE
        rplK 2630585 .. 2630595 -  -5.4  -2.64134   TATGAAACGAACTGA                 GAAG CTA CTTC                 TTTGAGTAAGTGTGG  51 49
        rplA 2629755 .. 2629787 - -14.4   -2.5664   CAGTTAATTATTAAC     CTCACTCACTTTACC ATAG GGTAA-GTGAGTGAG      TCAAGAATTTTTTAA  93 56
        rplJ NONE
        rplL 2628517 .. 2628539 - -12.8   -5.4756   AAGCTTAATAAAAAA           GAACCCTTGC AAC ACAAGGGTTC           TCGAACATTCAAAAG 100 50
      EF2712 2627080 .. 2627092 -  -4.1  -5.24129   TTCTTCCAGAAAAAA                GAGAT GAC ACCTC                GACAATATCGTCAAC  76 331
      EF2710 NONE
      EF2709 2621547 .. 2621580 -  -8.9  -5.52986   ATTTCATTAAAAAAA     CTCAGAACAGGAGAC CGAA GTGCACTGTTCTGAG      CTTTTATTTAAGAAA  95 33
      EF2708 2621057 .. 2621104 -  -6.6  -2.95527   AATAAGCCGAAATTA TCCAAAAATTAAAAAGCAATTT TCGG AAATTTCTTCTTATTTCTCGGA GCTAAACGGTTCTGT  58 80
      EF2707 2620702 .. 2620723 -  -8.1  -2.80975   ACTTATTACCTAAAT           GGTTCAAAG AAGG CTTTAAACC            TGATGCCATTGTAGT  66 240
      EF2705 NONE
        mutY 2617441 .. 2617468 -    -7  -5.69793   AGAGGAAACAAAAAA        GAGGGGCTTGTT TGTT AAAAAGCCTCTC         TTTTTTGTTATTTTT  93 33
      EF2703 2616171 .. 2616181 -  -2.6  -4.65933   CACTTGGAAAATAAA                 TTAT TTT ATAA                 AGCCATTTTCCGTTT  63 15
      EF2702 2615508 .. 2615544 - -19.7  -5.65927   TATTGAAATAAAAAA    GTTAGGGATAACTGCCA GAT TGACAGCTATCCCTAAC    TTTTTACATCTTATG 100 29
      EF2696 NONE
      EF2695 NONE
         pfs 2610051 .. 2610090 - -21.8  -5.01845   GACAACAAGCAAAAA  GAAACAGCCATCATTTCA TTGA TGAAATGACGGCTGTTTC   TTTCTCTTTTTAAAC 100 35
      EF2691 2608162 .. 2608197 -    -9   -5.5074   TAACGCAAGAAAAAA    GACAGGGAGCATCATC TTTT GATGAGACTACCTGCC     AGTAACATTCCTATT  95 56
        sbcD NONE
        sbcC NONE
      EF2688 2600533 .. 2600543 -  -5.4  -2.60309   CTTTAAATAAGATAG                 CAAC TAA GTTG                 AACGGCTATTCTCCA  51 31
      EF2687 2599482 .. 2599531 - -29.7   -3.5947   AATTTGTATAGACAA GACAAAGAGCGCCAAATAGGGTT TTCT ACCCCTATTTGGCGCTCTTTGTC GCTAAACACAACCAG 100 70
      EF2685 NONE
      EF2684 NONE
      EF2683 2595197 .. 2595229 - -10.6  -3.65351   CCATTTCTATGTAAA      GGAGAAAGGCTGAG TTCCC CTCTTCCTTTCTCC      AAAAAGGTTCTTTTT  86 39
      EF2682 2594112 .. 2594136 - -15.1  -5.77853   AATCTTTAAAAAAAA          GCCGCTCTTCA AAT TGAAGAACGGC          TTTTTTTTATTTATT 100 32
      EF2680 2591323 .. 2591344 - -11.6  -5.33331   TAAACATAATAAAAA           CCCGCGAA GTTTTA TTCGCGGG            TTTTTTATGTTCTAA 100 30
      EF2678 2589452 .. 2589473 - -10.9  -4.76644   AATATGTATTAAAAA           GCCAGAGAT AAAA ATCCCTGGC            CCTAAATTCATATGA 100 89
      EF2677 2588502 .. 2588523 - -10.3  -6.11644   TCATCCAAAAAAAAA           GCAAAAACT CGAA AGTTTTTGC            TTTTTTGCTTAATCA 100 34
      EF2675 NONE
        pepF 2585364 .. 2585396 -   -18  -4.74706   CTTAAGAGTTAAAAA      GTGGGATATAAGTC ATCTG GACTTATATCCCAC      TTTTTTGTCTATAAT 100 34
      EF2671 NONE
        ppnK 2581914 .. 2581936 -  -2.6  -3.34787   AACATCAGCCCAGAA           GTATCTCGAT CTA AACGAGTCAC           GACATGAATAACTTG  47 420
        mgtE 2579939 .. 2579971 - -12.8  -5.08824   CTTGTATCTAAAAAA      GTGAGGTAGCCGTC GTATT AACGGCTATCTCAC      TTTTTTGATTTCAAG 100 92
      EF2666 2578144 .. 2578180 -    -5  -6.15536   AACCAATAAAAAAAA    CGTACCGTCTCGGTGT CTACC ACGGCGAGTCGTTACG    TTAGTGAAGGTCTCT  95 161
      EF2665 2577379 .. 2577422 - -12.7  -4.45664   GTAATCCAAGCAAAA TAAGCCTAGAACAAAAATC TAAATT GTTTTTTGTTCTAGGCTTG GAAATTGGGCAACAG 100 101
      EF2664 NONE
      EF2663 2573851 .. 2573881 -  -7.9  -2.54193   TATCAGTTTAAGTGA       TGAATAAATATCT GTAAA AAATATTTATTCA       TCGTCTCACTTTTTT  63 157
      EF2662 2572564 .. 2572594 -  -9.9  -5.75538   TTTAAAAAATAAAAA       CATACCGAGATTA ATTCA TAATCTTGGTATG       TTTTTATTGCTGTGT 100 125
      EF2659 2570680 .. 2570692 -  -3.5   -4.3467   AGTTTTACATGAAAA                TTTTT AGA AAAAA                TGTAGATCTTATTCT  60 158
      EF2658 2569334 .. 2569373 -   -24  -5.75478   AACTATAGAAAAAAA  CACAGGGACTAAAAATCA AGTT TGATTTTTAGTCCCTGTG   TTTTTTATTTATTTT 100 34
      EF2653 NONE
      EF2652 NONE
      EF2651 NONE
      EF2650 NONE
      EF2649 2561638 .. 2561682 - -20.3  -4.71426   CTTGTATGAATAAAA GCCGCCCCTAAAAGTTAGACT AAA AATCTAACTTTTAGGGGCGAT TCGAAAGTTACGAAG 100 50
      EF2648 2560868 .. 2560884 -  -7.3  -5.68039   AAATGCACAAAAAAA              CCGTTCT TAA AGAACAG              TTTTTTGAAATCTTT  93 15
      EF2647 NONE
      EF2646 2558184 .. 2558238 -  -9.6  -4.59853   CCAACTTTCTAAAAA GCGAGT-AGCGTTTGGGACATAAGCC GCAAT GACTTATGTCCCAAACGCTTAATT-C TTCAGATCAACGACT 100 89
      EF2645 2557128 .. 2557139 -  -2.2   -4.1552   CACTTGCTTAACAAA                CAAG CATT CCTG                 CTCCTCACTACTTTT  54 33
      EF2644 2556089 .. 2556101 -  -2.7  -4.41348   TGTTTTTTAAACAAA                TAGAA ATG TTCCA                GCTTTTCTCAAAAAA  58 46
      EF2643 2555064 .. 2555088 - -10.1  -5.75342   TTTTCGCAAAAAAAA          CCACTCAGT TGGGTAG ACTGAGTGG          AAAGGAGTTATTTTT 100 204
      EF2638 2548391 .. 2548426 - -11.3  -3.75766   GGTACAATTCAATAA    GAAAAGGGCCTTCGTC TAAAC GACTA-GGCCCTTTTC    TTTTGCTTATTCTTC  90 32
       groES NONE
       groEL 2545297 .. 2545320 - -12.6  -5.81412   TTTATGTAAAAAAAA          GCTTACGATT TTTC AATCGTAAGC           TTTTAGAATACTTTT 100 47
      EF2631 2543523 .. 2543542 -  -3.6  -2.67428   GTCATTAATAACTCA            CAACAAGT ATTT ACTTACTG             GTGGTCAGTAACTTC  45 20
      EF2630 NONE
      EF2629 NONE
      EF2628 2540590 .. 2540648 - -25.9   -4.7497   GGTATTTATGAAAAA CATAGTAAGAGAAGAGGAGAAGTTCATC CATG GATGAACTTCTCCTCTTCTCTTACTCT- AATAATATATTGACT 100 67
      EF2627 2540030 .. 2540046 -  -3.1  -3.46602   TTGTTTATATTATAA              CAAAAAA ATT TTTTTTA              GCCTAAAATCTGCTT  48 39
      EF2626 NONE
        nadE 2537632 .. 2537664 - -13.6  -5.47821   AGTTATGTAAAAAAA      CACAGACCATCG TTCATTCGC CGATGGTCTGTG      TTTTTATTTCCAAAA 100 29
      EF2624 NONE
        cadA NONE
      EF2622 NONE
      EF2621 2534974 .. 2535018 - -27.5  -3.01924   TATTTGTCTCTAATA GCAACAGCCGCAAGTAGGAAT CAA ATTTCTACTTGCGGCTGTTGC TAGTTTCTTCTTTAT 100 37
        secG 2534559 .. 2534596 - -13.7  -5.38054   TTTCAGAAAGAAAAA   GAACAGAAAAATAAGTG TCCG CACTCATCTCTCTGTTC    TAAACTTGTCATTTT 100 55
      EF2619 2534501 .. 2534512 -    -3  -2.79796   CTTCATTCTATCATA                TTCT CAAA AGAA                 AACCTTCCGAAATGA  44 1
      EF2618 NONE
        vacB NONE
        smpB NONE
      EF2615 2530679 .. 2530693 -  -2.9  -4.11394   AGTTTACTTTTAAAA               TTTCA TGTGT TGAAA               ATTGGTTGGAAAACC  55 13
        atpB NONE
        atpE 2529464 .. 2529509 -  -4.9  -2.83903   TCCTGCAAAAATCGA TTTAGCTTCTTCAACTGCT TTATCACC AGCTATTGAAAAGGCTAAA GATAGAAGAAAGCAG  51 85
        atpF NONE
        atpH NONE
        atpA NONE
        atpG 2525816 .. 2525858 -  -8.7  -3.86897   TCCAGTCTTCATAAA GTCACACGCTTTGAACATTT TTAT AAACGTTCAAA-CGTAAGAC TAGATTATTCTAGTG  79 30
        atpD NONE
        atpC 2523874 .. 2523918 -   -11  -4.40199   AAAAATACGAAGAAA TAGAGTTTAAGGCAACTGACT CAAT AGCAAGC-GCCTTAAACTCTA CAAAAGTGACTGAAT 100 54
      EF2606 2523442 .. 2523459 -  -8.5  -3.49966   CCCCCAAAAAAATGA             GAATAGG TATT CCTATTC              AAAATCTTTACTATT  75 88
       murAA NONE
      EF2604 2521877 .. 2521914 - -17.1   -5.3104   TCAGGAAAAAGAAAA   GGCGGTGAACAATCGTC AATT GACTTTTGTTCACCGCC    TTAAAATAAGTTTTT 100 39
      EF2603 NONE
      EF2602 2520223 .. 2520252 - -15.2  -4.81551   GATTTACATCAAAAA       GAGACAAGCAGT TCGTTC ACTGCTTGTCTC        TTTTGTTACGTAGAT 100 31
      EF2599 2518407 .. 2518419 -  -2.7  -3.23216   CTGCATTATCAGTAA                CAATC CGC GATTA                TTGGTTGTTATGCTT  45 33
      EF2598 NONE
      EF2597 2514801 .. 2514842 - -13.2  -5.35222   AAAATTGACAAAAAA GAGCTTGGGCCAAAAATC ACTTTA GATTTTTGGTCCAAGCTT  AAAAATTAATAAACA 100 97
       gmk-1 2514108 .. 2514162 - -10.3  -5.93809   TTTTTACAAAAAAAA TCAAGCACCTAGCAAGACAAAAT TGATGTTAG ATTCTGTCTCACCAGTTGCTTGA TTAATAATAGTGTTT 100 26
      EF2594 NONE
      EF2593 NONE
      EF2592 2509648 .. 2509694 - -14.8  -5.40072   TTTTTGTTAAAAAAA TAAGGCTTCAGGAACC--AGTC TTTAC GACTATGGTTCCTGAAGCCTCA TCATGAATTACTATT 100 56
      EF2591 2508599 .. 2508656 -  -5.9  -3.35143   ATATTAAAGGAAAAG TCTAGAATAAGTTCCGAACAAAAGT AGCGTTAA ACTTTTATTCCGACTTTATTCCAGA CTTGCTAAAACAAGC  61 62
      EF2590 NONE
        manA 2506474 .. 2506501 - -13.6  -5.09426   TTTAATGCTAAAAAA        GAGGAAATCATC TGTT GATGATCTCCTC         TTTTTTTAGCGACTG 100 31
      EF2582 NONE
      EF2581 NONE
      EF2580 2495097 .. 2495109 -  -3.5  -3.05384   TTGCTGTCCATTTAA                TTTTT TCC AAAAA                TACTTCTCCTCCTTC  45 46
      EF2579 NONE
      EF2578 NONE
      EF2577 NONE
      EF2576 NONE
      arcC-4 NONE
      EF2574 NONE
      EF2573 2488330 .. 2488357 -  -9.3  -3.44381   ACGTAAGGGAAAAAG        GATACGAAAGC TTACTC ACTTTCGTATC         AAAAAAAGCAATCTT  79 40
      EF2572 NONE
      EF2571 2486872 .. 2486886 -  -4.4  -3.23708   CCGTTCTAAAAATTA               TTTTTT AGC AAAAAA               AGTTTTTTATTTAAT  51 54
      EF2570 2484201 .. 2484217 -  -2.2  -2.83233   TAATGACACTAACGA              GTGACA TGAGT TGTCTC              CTTTTATCTTTTTTT  41 29
      EF2569 NONE
      EF2568 NONE
        selD NONE
      EF2566 NONE
      EF2565 NONE
      EF2564 NONE
      EF2563 2478972 .. 2478986 -  -4.4  -3.38991   ACCTTTTTAACAATA               TTTTTA AGG TAAAAA               AAATATTATTTAGGT  53 47
      EF2562 NONE
      EF2561 NONE
        gltA NONE
      EF2559 2472417 .. 2472442 - -12.7    -5.626   TATTGGATAAAAAAA         CAAAGCCTCTC AAGT AAGAGGCTTTG          TTTTTTTATTTTTTC 100 31
      EF2556 2469060 .. 2469095 - -12.1   -5.4833   GTATGCAATAAAAAA    GCCCGAAATTGTAGT TATTTG ACTACAATTTCAGAC     TTTTTAATGCTAGTT 100 39
         tdK NONE
        prfA NONE
        hemK NONE
      EF2552 NONE
        glyA 2463922 .. 2463961 -  -5.8  -5.09259   TATTGTAAAACAAAA  GAGCCTAGGACACAAG TTGAATTC CTTAAATCCTAAGCTC   CGACTCTTATTTGTA  83 71
         upp 2463200 .. 2463240 -   -10   -4.4078   GTTCTTTAAGCAAAA GAAAACCGTTA-GTAACCA TAAT CGGTTACCTAACGGTTTTT  TGTTATTATTTTGTT 100 31
      EF2548 2462841 .. 2462856 -  -6.2  -3.51924   TTTTTATGTACAGAA              TTGGAA TACT TTCCAA               TTCGTCGGAAACTAT  61 37
      EF2543 2459781 .. 2459793 -  -2.7  -3.59966   ATATCCGACATATAA                TCAGA TAC TCTAA                TAAAACAAAATATCC  48 48
      EF2542 2458773 .. 2458789 -  -7.3  -4.96501   TTGTATAAAAATAAA              CAGTCAA CAA CTGACTG              CTTTTTTCTCTTTAT  88 54
      EF2541 NONE
      EF2540 2457921 .. 2457940 -   -10   -5.3321   AATTAATAATAAAAA            GGGCACTC GTCA GAATGCCC             TTCACAGCTGTTAAA 100 85
      EF2539 NONE
      EF2538 NONE
      EF2537 NONE
      EF2536 NONE
      EF2535 NONE
      EF2534 NONE
      EF2533 NONE
      EF2532 NONE
      EF2531 NONE
      EF2530 NONE
      EF2529 2452827 .. 2452858 - -12.4  -3.60805   ATATGGTATGTTAAA      TTCTACCCCCATGT TATA AAACGGGGGTAGAA       ACTTTTGAGGTGGGA  95 174
      EF2528 2451407 .. 2451433 -  -3.8  -2.92425   AATCAAGTGTATACA         TATCCCCCTTAA TCT TTAAAATGGATA         TACTTCCTCCAAATC  46 14
      EF2527 NONE
      EF2526 NONE
      EF2525 NONE
      EF2524 NONE
      EF2523 NONE
      EF2522 NONE
      EF2521 NONE
      EF2520 NONE
      EF2519 2444665 .. 2444691 -  -2.2   -5.4251   TTTAGACATAAAAAA         TAAGGAGCTAAT GCT ATGCGCTCCTTG         TTTTTTTATATTCAT  74 62
      EF2517 NONE
      EF2516 2439370 .. 2439398 -  -9.7  -5.06414   TCCTTTCAATAAAAA        GAAGACTGATAAA CAT TTCATCAGCCCTC        TACAACATCAAAATT 100 17
      EF2515 NONE
      EF2514 NONE
      EF2513 NONE
      EF2512 2436897 .. 2436930 - -24.1  -5.47218   TTTTATCTAAAAAAA     CAGACAGGCACTACC AGAT GGTAGTGCCTGTCTG      TTTTTTTAGATGCCA 100 218
      EF2508 NONE
      EF2507 2433602 .. 2433640 - -11.2  -5.60993   CTTTTCATAAAAAAA   TACTTGGAAAATCAGCCA CAA TCACTGTTTTTCCAAGTA   TTTTTTTATTAATAT 100 48
      EF2505 2428421 .. 2428445 -  -2.2  -2.92168   TTAAAATAAAAGTCA          CTTGTAAAAC TTCCT ATTTTCCAAG          GAAACAGCTACCCTC  41 112
      EF2504 NONE
      EF2503 2426164 .. 2426191 - -11.4   -5.5112   TTCAGTAACAAAAAA        CAGTCGCAAC TAAAACAC GTTGCGACTG         TTTTTATTCGCTTTT 100 29
      EF2502 NONE
      EF2501 NONE
      EF2500 2424038 .. 2424054 -  -2.9  -2.87186   AATTATAGCAATAAT              CATTGGC CTT GTCAACG              TAAGACTAAAGATTT  42 31
      EF2499 2423735 .. 2423772 - -10.1  -6.23317   ATAAAAACAAAAAAA   CTTCCATCC-TTTTGCTA TTA CAGCAAAAAGGACGAAAG   TTTGTCATTTCGTGA 100 59
      EF2498 NONE
      EF2497 NONE
      EF2496 2420898 .. 2420936 -    -6  -3.06303   AAAGAAAAAAACTTA   GACTTGGCAAGTAAATCA ACA TGATGTATCTGCCTAGCC   CTAAAATTTTAGATA  57 185
        uppS 2419914 .. 2419939 -  -6.9  -2.81173   ATTAATGCGACGATA         GCTGTGATGACA CGT TGTC-TCACTGC         GGATCGCTCCCTTCT  62 19
        cdsA 2419056 .. 2419105 - -16.9  -3.26596   CCTAAACTAACCCAA TAAAC-AGCAAAAATCCAGAAGAG TCT CTCTTCTGGATTTTTGCTTATTTG ACGATACTTTTTTAA 100 56
      EF2493 NONE
      EF2492 NONE
      EF2491 NONE
      EF2490 2412563 .. 2412576 -  -2.5  -3.93288   TGTTACTTAATCAAA               TAAAT AATT ATTTA                TTAACGCTAATTGTA  53 3
      EF2489 NONE
      EF2488 NONE
         glf NONE
      EF2486 NONE
      EF2485 2406226 .. 2406269 -   -17  -3.91084   CTATTGTCAATTAAA GAGTAAAACCACCGTATTCT TGTC AGTATACGGTGGTTTTACTT CTTCACATGTTACAT 100 35
      EF2484 NONE
      EF2483 2404618 .. 2404643 - -13.5  -5.72118   AAAAAATATAAAAAA         GCAACGAATTT AGAA AAATTCGTTGC          TTTTTTATTAATCAA 100 33
      EF2481 2403748 .. 2403759 -    -3  -4.66987   GATACTCGAATAAAA                GAAA CGTT TTTC                 ACAATACATATATCA  65 38
      EF2476 2396863 .. 2396888 -   -12   -4.4874   TCTAAAAAGGGAAAA         CGAGGTTTCT TTTTAC AGAAACCTCG          TTTCGTTCATTTTCT 100 45
      EF2475 2396060 .. 2396072 -  -4.9  -2.90496   TCTTTTTGTAAAGTA                TTTTG TCA CAAAA                TTAAAGTTTTTCCAC  51 26
      EF2474 NONE
      EF2473 NONE
         gcp 2393756 .. 2393795 -   -24  -5.86609   TTAAAAAAACAAAAA  CGTCTCTGACAAAACAAA ATAA TTTGTTTTGTCAGAGACG   AGAATTTACCCGCGG 100 262
        argS 2392006 .. 2392016 -  -2.6  -4.30978   TTCAACGCAGTAAAA                 TTTT CAC AAAA                 ACTTCTACATTTCTT  58 30
      EF2470 2391340 .. 2391359 - -10.8  -5.95539   CGTCAAACAAAAAAA            GCTTATCC TTAC GGATAAGC             TTTTTTTAGATTGAC 100 31
      EF2467 NONE
      EF2466 NONE
      EF2465 2385678 .. 2385701 - -10.4  -4.32579   ACACGGTACAAGAAA          GTAGCAGAAA AATT CTTCTGCTAC           TTCGACTTCTCTTCT 100 135
      EF2464 2384421 .. 2384456 - -10.5   -4.9792   TAGCGTACAGAAAAA    GCCTACCAAAGGGTA CACTTC TCCCGTTTGGTAGGC     GTCATTAATTTATTC 100 134
      EF2463 2383085 .. 2383095 -  -2.6  -2.79796   CTCTAGTTTAGCATA                 TTTT CAT AAAA                 AAACATCTTATTTAC  42 33
      EF2462 NONE
      EF2461 2381957 .. 2381986 -  -7.9  -2.78032   TCTCTTTTAAAAGAG       GAAGAGCCTTACC TTTC AGCAACGCTCTTC        TTTGATTATTCCGAT  64 31
      EF2460 2379878 .. 2379911 -  -6.8  -5.52384   TTGCCATCAAAAAAA     CCAACTATTTTCGT AGTAAA ACGAGCATAGTTGG      TTTAAATGTTTATTT  87 50
      recQ-2 2377685 .. 2377724 - -15.4  -2.73275   CAGTTAGATACATGA  TGATTTCAGAAAATTTCC TTTA AGAAATTTTCTGAAACCA   AGCGATATATTAAGT 100 150
      EF2458 NONE
      EF2457 NONE
        pycA NONE
      EF2455 NONE
      EF2454 NONE
      EF2453 2370684 .. 2370724 - -10.8  -5.22006   TCATTATAACAAAAA GAGTGAAAAATGTT-TGAA ATTT CTCATAACATTTCTCACTC  TTTTGCATTAGACAT 100 33
      EF2452 NONE
        coaD NONE
      EF2450 2368482 .. 2368525 - -20.6   -5.7946   TTTTTAACAAAAAAA TGCGCCTGGACCAAAAATCA CTAG TAATTTTTGGTCCAGGCGTA CTTTTATTTTAATTT 100 29
       comEA 2367792 .. 2367804 -  -3.3  -2.74605   TTCTGTTAAAAGTTA                GCCAG TCA CTGTC                AACATGTCTTTTAAA  43 10
      EF2448 NONE
      EF2447 NONE
      EF2446 2363727 .. 2363780 - -23.6  -3.97674   TTAGGAGCTAAATAA TAAGAAAGTGCCAGAGACAATCGT TGTATG ACGATTGCCTCTGGCATTTTCTTA TTTTGCTTGTGCAGT 100 23
      EF2444 2362022 .. 2362053 -  -8.1  -4.65895   TTTTTCATCCAAAAA      TGTCCAAGTCTGT TTTCAC AAAGACTCGGACA       TTTTTTTATAAAGGT  86 31
      EF2442 NONE
      EF2441 NONE
      EF2440 2359001 .. 2359038 - -21.7  -4.84359   TTATTCTCATAAAAA   TAAAACCGTTGCTTTCA ACAG TGAAAGCAACGGTTTTA    TTTTTTTAAATCACC 100 23
      EF2438 2357456 .. 2357481 -  -9.9  -5.75342   TCTGTTCAAAAAAAA         CAGATATTCCT TTAT AGAAATATCTG          TCTAATGCATTAATT 100 35
      EF2437 NONE
      EF2436 NONE
      EF2435 2353858 .. 2353877 -  -2.1  -5.47159   TTTAACAAAGAAAAA            GGGAGAA GCCAAG TTCTCCT             TTTTCTATTTATTAT  74 37
      EF2434 2352909 .. 2352945 - -24.1  -5.40072   TTTGTTGTAAAAAAA    GAGAAGGTTATCTGTCA AAA TGACAGATAACCTTCTC    TTTTTATTTATTCTT 100 33
      EF2431 NONE
      EF2430 2348485 .. 2348496 -  -5.8  -4.85195   AAAATAACGTAAAAA                CCGA ACAT TCGG                 CCGTTTAACGTTCGT  81 115
        guaC 2347398 .. 2347438 - -21.5  -6.02546   GTAAAGTAAAAAAAA  GCACGTAATGCAGAAATCA TTT TAATTTCTGCACTACGTGC  TGTCTTCTTTTCAGT 100 54
      EF2428 NONE
      EF2427 2345878 .. 2345926 - -13.4  -4.27316   TTTGTCAATCGAAAA TACAAGAAAAGTGGGACAGCCGT TTTG ACGAATGTCCCACTTTTCT-GTT TTACTATTAACAGGT 100 46
      EF2426 2344338 .. 2344356 -  -4.7  -2.83403   TTTCTCTCAGCAAAT             GATTTTT ATAAG AAAAATC             TTACTTACTGTTCTA  51 30
      EF2425 2342435 .. 2342474 - -16.8  -4.46112   CCTTAGTTAAATAAA  GTGTTTGTGTCAAAAG TCAATTAG CTTTTGACACAAACAC   TAACAGTCGTACTTT 100 67
      EF2424 2341580 .. 2341621 - -14.7  -3.94276   AAAATATGGCACAAA GAAAGTTGGAAAAATGACA AACT TGTCGATTTTCCAACTTTC  TTCATCTATTCGTGG 100 31
      EF2423 NONE
         hom NONE
        thrC NONE
        thrB 2337904 .. 2337933 - -15.3  -5.88471   GAGGATTAAAAAAAA       CGAGAAAAAATCA CTAG TGATTTTTTCTCG        TTTTTTTTAAAAGAC 100 32
      EF2417 2336367 .. 2336410 -  -3.3  -3.81926   GAGCTTAAAAAGTAA CCGTTTTTCTTATTTGTGGG AAAAA CCCACAAATTA-AAATACTG TCCTTGTTATATTAT  52 116
        rpsU NONE
      EF2415 2335648 .. 2335669 - -13.1  -5.93809   TTTGCATAAAAAAAA           CTAGGACAG TATC CTGTCCTAG            TTTCGATAACGCTCT 100 40
        phoH 2334488 .. 2334500 -  -4.9  -2.72379   CTAACTTTGTAAGTA                CTTTT TTC AAAAG                GTACTTTCACTCCTT  50 51
      EF2413 NONE
      EF2412 NONE
        dgkA NONE
         era NONE
      EF2409 2329382 .. 2329411 - -13.7  -5.38047   GATTCACAGAAAAAA       GTCCCCATGCCTA TTAA TAGACATAGGGAC        GAATAATTATCGCGG 100 262
      EF2408 NONE
        glyQ NONE
        glyS NONE
      EF2405 2325735 .. 2325784 - -13.3  -5.45802   GCTGGAAAACAAAAA CGTAAATAAAAAAAGGATCGCC TCTAAAC GGCGATCCTTTTTTTACTT-CA ATTCTTTCCCAGTCA 100 38
      EF2400 NONE
      EF2399 NONE
        rpsB 2322000 .. 2322011 -  -4.4  -2.92111   TTTTTAAAAAAGCTA                TCTC AAAG GAGA                 ATCAGGCTTTTTGTC  48 73
         tsf 2320925 .. 2320953 - -11.7  -5.40072   TTTTGCCTAAAAAAA        GGGAGCGCATATC AAA GTTATGCGTTCCC        AAATGGCTGAAAGAC 100 144
        pyrH NONE
         frr 2319366 .. 2319376 -    -4  -6.04953   ACACAAAGAAAAAAA                 TTCT GGT AGAA                 TAAAAAAATTTATTA  93 177
      EF2394 NONE
      EF2393 NONE
      EF2392 NONE
      EF2391 NONE
      EF2390 2313944 .. 2313974 -  -9.1  -5.80951   AGGCAAAATAAAAAA       GCTAGAATCCTTA TATAT CAAGGGTTCTAGC       TCCTATAACAGGTTT 100 39
      EF2389 NONE
      EF2388 2313481 .. 2313509 -  -3.3   -4.2828   TTTCATGTATCAAAA        TTTATTAACCTTT TGC AAAAGTCAAAAAA        GAATACCCCATGTGA  60 111
      EF2387 NONE
      EF2386 NONE
      EF2385 2311141 .. 2311161 -    -2  -2.67992   TATACTATGATACTA           TG-TTATTG GGAG CAATAATCA            AAAGGGTTATCTTTT  40 40
      EF2384 2310713 .. 2310757 - -14.6  -4.16016   CCATCTGTCAACAAA CCAACAAACCTTACGCTTCT GTTCG AAAAGCACAAGATTTGTTGG TCCTATTAATTGGCT 100 133
      EF2381 2309089 .. 2309122 -  -6.9  -2.91276   CCCTTCCCGATAAAC     CAGT-GCAACTGTT TACTGAG AACAGTCGCCACTG     TTAGTGAACAAATCT  62 181
      EF2380 2307717 .. 2307737 -  -5.5  -3.64822   ACTTTTTTACTTAAA            CTTTCTCCT TAA AAGAAAAAG            CGTTGAATATCGTTC  59 13
        proS 2305834 .. 2305875 - -16.2  -3.78168   AAAAAGAGCTAAGAA GAGCTTGAAGCAAAAATC ACTTTA GATTTTTGCTTCAAGCTT  AAACGCTGATAAGTG 100 85
      EF2378 2301280 .. 2301307 -  -9.2   -5.1861   TTGATGACTAAAAAA        GGCCGGTGAA TAAGTTGC TTCACCAGCC         TTTTTCTAAGAGATT 100 47
      EF2377 2299579 .. 2299615 - -15.4  -6.02914   TCGACAGAAAAAAAA    CGTGAGATAAACAGTC CTATT GACCATTTATCTCACG    TAAAATACTTAAACT 100 70
      EF2376 2298036 .. 2298077 - -16.2  -4.55997   AGAGATAATAAGAAA GAGCCTGAAACAAAAATC CAAAGT GATTTTTGTTTCAGGCTT  AAAAGCTGATAAATT 100 76
      EF2374 NONE
      EF2373 NONE
        aspB NONE
        asnS 2291916 .. 2291939 -  -9.6  -5.98781   CAGAATTAAAAAAAA          GAACTTCGGC TTTT GCTGAAGTTC           TTTTTTTTATTTGTT 100 43
      EF2369 NONE
      EF2368 2289996 .. 2290023 -  -2.2  -3.76168   ACTATAACCGAATAA        TTGTATCATTTTC ACA GAAAATTAT-CAA        CTTTCATCACTGCTT  50 22
      EF2367 NONE
      EF2366 2288541 .. 2288568 - -15.7  -4.77986   TTAAATAGCTAAAAA        CGCTTTGGCAG TCTATC CTGCCAAAGCG         TTTTTTATTCTTCAT 100 30
         xpt NONE
      EF2364 2286224 .. 2286260 -  -4.6  -5.06451   GATGAGGTCAAAAAA   GTATGAAAGA-AAAGCC ACCT GACCTTATCTATCATAC    TTTTTTGAAACTATT  76 36
      EF2363 NONE
      purK-2 NONE
        purB 2283457 .. 2283482 -  -9.8  -4.75289   CATTATAAGAGAAAA         GCGAGAAGAA TCATCC TCCTTCTCGC          TTTCTTGTTACCCTA 100 33
      EF2357 2281337 .. 2281366 -  -5.1  -5.93809   TTTTGATAAAAAAAA       CCTAAAACAACTA AATA TCACTGTTTTAGG        GCTTTTTTCGCAATC  91 78
        clpB 2278516 .. 2278537 - -14.5  -5.88565   GTCATAATAAAAAAA           GAACGAGCG AATT CGCTCGTTC            TTTTTTACACTTCTT 100 30
        lepA NONE
      EF2351 NONE
      EF2350 NONE
      EF2349 NONE
      EF2348 2270236 .. 2270256 -  -8.3  -5.80817   TTGAACATAAAAAAA            GACCCTCAA TTT TTGACGGTC            TCATCGTAAAAATTT 100 44
      EF2347 2266696 .. 2266730 -  -4.2  -4.96848   TTTTGGATACAAAAA     TAGCGCGACCACTT TTTTAGG AGGCGGTCGCACAA     GTCGGTTCCTACTAT  73 63
      EF2346 NONE
      EF2345 NONE
      EF2344 2265563 .. 2265587 -  -9.4  -4.86621   ACCTCCAATCAAAAA          TTGCCCAATA GGATT TATCGGGCAA          TTTCAAAAAGTTATG 100 41
      EF2343 2264121 .. 2264132 -    -3  -3.10112   ACTTAATTTACCTAA                TTAC TATA GTAA                 TTTTATCACAAAAAG  45 82
      EF2342 NONE
      EF2341 2262763 .. 2262787 - -10.8  -4.99134   ATTGCAAAGTAAAAA          GCCAAGAACA TTTTT TGCTCTTGGC          TTCTAAAACTATTTT 100 52
      EF2340 NONE
      EF2339 2261208 .. 2261233 - -13.3  -2.87132   CGGGGGGGTGAGACA         TCATGGCCGGC TGAC GCCGTCCATGA          ACAGGCACAGCACCA  87 103
      EF2338 NONE
      EF2337 NONE
      EF2336 NONE
      EF2335 2258968 .. 2258992 - -14.5  -3.00617   TAATAAATTGAGATA          TAAGCCATTCA AGT TGAATGGCTTA          TATTTAGATTGGATA  95 29
      EF2334 2257322 .. 2257349 -    -7  -3.61178   TTGATGTATCGCAAA        GCC-CTGGGTGGT TTA ACCACTCAGCAGC        CCATGCGCCATATCG  68 10
      EF2333 NONE
      EF2332 2255965 .. 2255975 -  -2.4  -2.63723   CTGGGAGCAACTAAG                 GCGG AAC CAGC                 AGGCGGCGGAGCAGG  40 45
      EF2331 NONE
      EF2330 NONE
      EF2329 NONE
      EF2328 2252646 .. 2252671 - -13.3  -5.85737   ATAGGAACAAAAAAA         CCGCCGGTTGA AAAG TCAATCGGCGG          GTGCATCAGACGCAG 100 15
      EF2327 2252472 .. 2252482 -  -6.8  -3.18264   CTTTTCACTTACGAA                 CGTG TCG CACG                 GTTATCATTGCCGTA  61 8
      EF2326 NONE
      EF2325 NONE
      EF2324 2248561 .. 2248579 -  -3.8  -5.28942   TACTCCAAAGAAAAA            GC-GCGC AGTCCG GCGCAGC             AAAACGGCTGATAGG  76 174
      EF2322 NONE
      EF2321 NONE
      EF2320 NONE
      EF2319 NONE
      EF2318 2240086 .. 2240105 -  -6.5  -2.60032   TTTCTGGCAAAAATG            CCTGAAA AAAGTG TTTCAGG             GTATTCTGCCATACC  57 21
      EF2316 NONE
      EF2315 2238862 .. 2238886 -  -9.9   -4.9725   ACGCGCAGATAAAAA          TGCACAGCAGC ATC GCCGCCGTGCG          CTGAAAGCGTTTTGT 100 50
      EF2314 NONE
      EF2313 NONE
      topB-2 2234119 .. 2234152 -  -3.1  -3.28712   CGTTTCCTCCGACAA     GCCCAGCCATGCCG CTACTTT CGGCACAT-TGGGC     AGGCTCTGCTCACTC  47 248
      EF2311 NONE
      EF2310 2233508 .. 2233524 -  -2.2  -2.69151   CTTCGTTATACAGCA              CGATAG TTTCC CTCTCG              GTTCCGGACAGCTTC  40 39
      EF2309 NONE
      EF2308 2232738 .. 2232766 - -10.2   -5.4505   TTTCGCAATAAAAAA        GCCCGGAGCAGG TGCGT CCTGTTCCGGGT        GTATGGTTTATCTAT 100 164
      EF2307 2223197 .. 2223212 -  -3.2  -2.62983   TTTATCCTCACAGCA              CCGC CTCCTTTC GCGG               GGTGCGCTCCATGCC  43 2
      EF2306 2222815 .. 2222847 - -15.6  -2.85169   AAATATGAAAAAAGG      GCGGCGGGAGCA TCTTTCTTT TGCCCCCGCCGC      AGTTGTTTACAGTGC 100 32
      EF2305 2221501 .. 2221514 -  -6.7  -5.24129   TCCTTTCAGAAAAAA               GGCTA TCCA TAGCC                TAAATAGTAGCATGG  85 348
      EF2303 2220030 .. 2220058 -  -4.4  -3.37655   TGCTGCAAAAAATCA        GTGCCGTCCC GGTTGGAAA GGGGCGGCGC        TTTTGCGTCACCGTT  53 33
      EF2302 2219364 .. 2219398 - -17.3  -3.34192   AACGTTGGCAAGCAA     TGACCCGGAATATCC TTTTG GGATATTCCGGGTCG     CTTGTTGGGGTTTCC 100 192
      EF2300 NONE
       vanRB NONE
       vanSB 2216734 .. 2216759 - -10.4  -5.61881   GGCGAAAAACAAAAA         GACCGGCAGG GTTATA CCTGTCGGTC          AAAATCATTTAAGTT 100 49
       vanYB NONE
        vanW NONE
      EF2295 NONE
        vanB NONE
        vanX 2212348 .. 2212360 -  -4.9  -2.82584   TAGAAAATCAAATAC                TTTCA TTA TGAAA                CAGCAAAATTAAAAT  51 18
      EF2292 2211879 .. 2211895 - -10.9   -3.3344   ATGCAACCGTGACAA              TCAGCAG ATT CTGCTGA              ACACACTGGACTTCC  82 63
      EF2290 2210700 .. 2210751 - -18.2  -3.04515   AAATATTTTTTAATA GGCATGAGTAACGGCAACATCC GTCAGATT GGATGTTGCCGTTGCTCTTACC TACTAAGGAAATATA 100 21
      EF2289 2210084 .. 2210099 -  -6.2  -2.85124   GAAAATTAGTGAAAT              TCCAAA CCTT TTTGGA               GGTTTAATGTCTGAT  56 71
      EF2286 NONE
      EF2285 2206901 .. 2206929 - -11.7  -4.07568   CCCTTGCTGTGAAAA        GAGCCGCAGGC TATTCCC GTCTGCGGCTC        TATGTAAGTTTTACA  93 41
      EF2284 2206656 .. 2206666 -  -5.4  -3.64682   CATTAAAGCGTTAAA                 GTCA AGC TGAC                 AGCCTGCTGCTTCTG  59 60
      EF2283 2204719 .. 2204743 -  -5.8  -4.99947   TCGAACCAAAGAAAA          GAAGTTAAAG CAGCT CTTAAACTTC          ATTTATGATGGAATT  81 242
      EF2281 NONE
      EF2280 NONE
      EF2279 NONE
      EF2278 NONE
      EF2277 2196894 .. 2196932 - -12.9  -2.79188   TATCTAAGGGAATTA  TAAAGGGTATTCTT-ATT AAAG AATGAAGAATACCCTTTA   ATTTACCTTTTCAAA  87 212
      EF2273 2193580 .. 2193610 - -17.2  -5.33985   TCTAAAAAAAATAAA       TAAACATAGTCCAT AAA ATGGACTATGTTTA       CGGCCTTAAAAAAAG 100 61
      EF2272 NONE
      EF2271 NONE
      EF2270 NONE
      EF2269 2190081 .. 2190097 -  -5.3  -3.90092   ATACGGAGACAAGAA              TAATTTT CCA AAAATTA              AAAATCTTGTTTCTG  63 55
      EF2268 NONE
      EF2267 NONE
      EF2266 NONE
      EF2265 2185903 .. 2185913 -  -5.4  -3.19522   TTACTTAATATTTAA                 CGAA CGA TTCG                 ACCAGAACCTGCTGT  55 11
      kduI-2 NONE
      EF2263 NONE
      EF2262 2183083 .. 2183102 -  -5.7  -3.33969   TAACGGATTTCAGAA            CTCATCG TTGATT CGACGAG             CACTCTTATTCAATT  57 240
      EF2258 NONE
      EF2257 2178873 .. 2178910 -  -7.1    -4.652   AAAGCATTGTAAAAA   GCAGTTAAAAGCAAACT TATG AGCTCACTCTTACCTGC    TTCAATTTATTTCTA  83 58
      EF2255 2177052 .. 2177064 -  -3.5  -3.39931   AGAAGTTAATACCAA                TTTTT TCA AAAAA                GATTAGATTGATGGT  48 305
      EF2254 2176275 .. 2176297 - -12.1   -5.0133   CATCCTCCTAAAAAA           GGAGAGGAT GCATG ATCCTCTCC           CAAAAAATTTACCGA 100 41
      EF2253 NONE
      EF2252 2174855 .. 2174865 -  -2.6  -2.60388   AACACAAAAACAATC                 TAAA GGA TTTA                 CTCATAGTTATTCTC  41 33
      EF2250 2172681 .. 2172691 -  -5.4  -4.35693   AAACCTATAAAAGAA                 CTTG CTG CAAG                 AAAACAAAGGTATCC  69 72
      EF2249 2172220 .. 2172236 -  -6.7  -2.71731   TGCAGCTCCTAATGA              GTATTTA CTA TAAATAC              AACACAGTTACTAAA  57 164
      EF2248 2168896 .. 2168912 -  -4.5   -5.2015   TTAATAAGATAAAAA              TATTAAG CTG CTTAACA              TAATCAAGATATAAT  76 221
      EF2247 2168013 .. 2168048 - -12.8  -3.55444   GTTGTATTTTTGAAA    TTTAACCAAAGTTAGC AATC GCTAGCTTCGGTTAAA     TTTTTCGCTGCATTA  95 107
      EF2245 NONE
      EF2244 NONE
      EF2243 2165911 .. 2165935 -  -2.9  -5.00616   CTTTGCTCCAAAAAA          TTGATGTCTAA TCT TTAGAAATCAT          TGTCTATCAGAATTA  66 351
      EF2241 NONE
      EF2240 2163579 .. 2163636 - -19.5  -3.51563   AAAAGTGGGACATAA GTTGAGCCGACCCCCAAAAGTTAGA TTTCTAGG TCTAACTTTTTGGAGTCGGCTCAAG TCGAAATGACTAATG 100 212
      EF2239 2162531 .. 2162562 - -12.4  -5.72622   GCCAGAAATAAAAAA      TAAGGACCGCTCCT ATAA AGGAACCGTCCTTA       TTTTTTATTTGTTTT 100 30
      EF2237 NONE
      EF2236 NONE
      EF2235 NONE
      EF2234 NONE
      EF2233 NONE
      EF2232 NONE
      EF2231 NONE
      EF2230 NONE
      EF2229 2149088 .. 2149142 -  -2.6  -3.50572   ATTGATTCTAGATAA TCGAAGAGACTAG-A-AAGA-TTGC AAGGTACA GCAATTCTTGTTCCAGTCTCTTCAA ACAGTTCGTTTATTT  47 35
      EF2228 2147936 .. 2147976 -   -15  -4.72386   CAAACCACTTAAAAA  GAACTGGAACAAGTCA TTCTTCTTT TGACTCGTTCCAGTTC  TTTTATTGCTTAGAA 100 35
      EF2225 2143235 .. 2143259 -  -2.1  -6.12458   TAAAAAAAGAAAAAA          CCCGATATTTC AAC AAAAAATCGTG          AATTAAATAACACGT  87 258
      EF2224 2138434 .. 2138474 - -22.9  -5.04601   GTTATAAATCAAAAA  GAGTTGACGACATAGGTCA TTT TGACTTATGTCGTCAACTC  TTAAATTTTCAGCTA 100 70
      EF2223 NONE
      EF2222 NONE
      EF2221 2134556 .. 2134590 -  -4.9  -4.21194   TTCTATTATGTAAAA     GGCTAAGCCAAAAGC GCTCA GCTAATGCCTCAGCC     TCCTGTGATTATTTT  64 34
      EF2220 NONE
      EF2219 NONE
      EF2218 2130682 .. 2130712 - -11.4  -5.51353   GAAAAATAATAAAAA       GAAAGATGTTCA TAAAAAT TGAACATCTTTC       TTTTTATTCTTCGAC 100 29
      EF2216 2127209 .. 2127245 - -18.1   -5.1417   TTAGAAAATTAAAAA    GTGTGGCACAACGGGTA AAT CACCCTCTGTGCCACAC    TTTTTAAAAACGTAA 100 29
      EF2213 2124589 .. 2124628 - -18.2  -4.83615   TAGTTTCTATAAAAA  GAAGAAGAATTCGTAGAC AAAT GTCTACGAATTCTTCTTT   ACTTCAAAAAGCGAT 100 40
      EF2212 2123465 .. 2123520 - -10.9  -4.86033   AAAGCTTTAGAAAAA TTAA-AATAAAGAAAAAACCGTTGGC AAGCG ACCAACGGTTTTTTCTTTATAATTGA TTACTAATTTTTTCG 100 16
      EF2210 NONE
      EF2209 2121775 .. 2121790 -    -9  -5.93809   TTTTTATAAAAAAAA              GATGGC CTAG GCCATC               TTTTTTACTTCATTG 100 30
      EF2206 2119212 .. 2119238 - -11.7  -5.80248   GAATACACAAAAAAA         GACAGGAAAGC GACCA ACTTTCCTGTC         TTTTTAATTTTAGAT 100 203
      EF2203 2116421 .. 2116443 -  -3.5   -5.8187   CACTTAACAAAAAAA          GACCG-TTCT TTTA AGAAACAGTC           TTTTGCTGTAACCTC  89 80
      EF2202 2115817 .. 2115855 - -15.6  -6.32017   AATAAATAAAAAAAA   CACCAGAAAAAAATGG CTAGTTC CCATTTTTCTCTGGTG   TTTTGATATTCCTAA 100 37
         map NONE
      EF2199 NONE
      EF2198 2112154 .. 2112174 -  -4.8  -6.06723   CGTCTTAAAAAAAAA            GCATATGT TTCAC ACATATAC            TTTTTTAAGTTTAAT  93 90
      EF2197 NONE
      EF2196 NONE
      EF2195 2109765 .. 2109782 -  -5.7  -3.64703   TGTTTTTTACGTAAA             TTTTACA AATC TGTAAAA              GTTTAGCGTTGTTCC  59 28
        rfbA NONE
        rfbC NONE
        rfbB 2107092 .. 2107127 -    -7  -5.40072   CCTTCTTGAAAAAAA    GGC-AGGGCAAAGTA GCTTTTG TACTTTGCCATCGCC    TTTCGACTGTTATCT  93 57
      EF2191 2106171 .. 2106182 -    -3  -3.52906   GTACCTTCATAAAGA                GAAA CACC TTTC                 CACTTTTTCTCTAAC  50 67
      EF2190 NONE
      EF2189 NONE
      EF2188 NONE
      EF2187 NONE
      EF2186 2102503 .. 2102515 -  -7.7  -3.67026   AAAAACTATCCTAAA                GTGAC GCA GTCAC                TCATAGAAAACCAAG  70 310
      EF2183 2099945 .. 2099957 -  -2.7  -2.62184   TCTCTCCTTATAGTA                CATCT GAA AAATG                TGGTTTTAAGCGTCT  41 5
      EF2182 NONE
      EF2181 2095542 .. 2095565 -  -2.4  -2.69207   GATACTATCAAAGAT          CACCTTAATG TCTT CATTCATGTG           CATTCTCCTTATAGA  40 34
      EF2180 NONE
      EF2179 2091397 .. 2091413 -  -5.9  -2.82327   TTCCCATATTCAAAC              CTCATTC CAT GAATGAA              TCACTAGTCGTTTAT  56 29
      EF2178 2090053 .. 2090064 -  -4.4  -3.45849   CCTATATTACCATAA                TGTC AGCG GACA                 AGAAAGTTCTATAGG  53 48
      EF2177 2088545 .. 2088581 - -16.2  -5.40072   TTGTTTCCAAAAAAA    GTTTGAGACATAAGCT TAAAT AACTTATGTCTCAAAC    TTTTAACGGTAAATT 100 28
      EF2176 NONE
      EF2175 2086787 .. 2086820 -  -6.3  -4.70879   TTTAAATGGTAAAAA     GATGAAAACAGATC TTTAATC GAT-TGTTTTCATC     TTTTATTTATTTTTT  80 32
      EF2174 2083786 .. 2083827 -    -6  -5.60993   TTCTCTATAAAAAAA CACCTTTGTCGAACTCGT ATAAAA ATAAGTCCAACAAAGATG  TCAATATATATATTT  88 100
        ispD NONE
      EF2171 NONE
      EF2170 NONE
      EF2169 2077861 .. 2077876 -  -7.6  -5.34555   GTATAGTAGAAAAAA              TGAGCA TCAT TGCTCA               TTTCCTCTAATCAAA  89 16
      EF2168 NONE
      EF2167 NONE
      EF2166 2074530 .. 2074546 -  -5.9   -3.5087   TTCAATAAAAAAGGA              GAGAAAA TAA CTTTCTC              AACCTTTTACTAAAT  61 24
      EF2165 NONE
      EF2164 2071628 .. 2071653 - -11.9   -5.3236   ATAATGTAGAAAAAA         GAAGCCTCTCA CAAA TGAGGGGCTTC          TTTTTAAGATATAAC 100 43
      EF2163 NONE
        miaA NONE
      EF2161 2068593 .. 2068624 - -14.8  -5.65513   TACTAATCAAAAAAA      TAGAAATGATTTGT TTTT ACAAATCATTTCTA       ATCAACTTACCATTT 100 42
        glnR NONE
        glnA 2066600 .. 2066641 - -16.9  -4.18676   TCACAAACTAAAGAA CGAAAGAGGAAGATAAG-CG TTT CGACTTATCTTCCTCTTTCT AAACATTAAGATTAT 100 56
      EF2158 2062640 .. 2062666 - -13.1  -5.26875   TTTCTAACTAAAAAA         CGTGTCTAAGC AAAAA GCTCAGACACG         TTTTTTTGACTTCTA 100 42
      EF2157 NONE
      EF2156 2060292 .. 2060317 -    -4  -3.38224   ATCTCACCTGAAATA         CGTGTATCGCG GCCTA CGAGA-ACACG         AGGTTTTCTTGAACT  51 150
      EF2154 NONE
      EF2153 NONE
      EF2152 2055587 .. 2055625 -  -6.9   -5.4477   AAAGTTGCAAAAAAA   GAATCTAGTACACTC ATAGTAAGA GAAAGTACTAGATTC   TTAATAATAAAAAAA  93 78
        glmS 2053339 .. 2053378 - -18.3  -5.24129   TTCTTTTATAAAAAA  TATCTGAGACAAAAATC TAAAGT GATTTTTGTCTCAGATA   TTAAAACTCATGAAA 100 74
      EF2150 NONE
      EF2149 2051398 .. 2051441 - -17.7  -3.02324   CTTATTTAAAGCAGA TGAGCCTGGGACAAAAATC ACTTTG GATTTTTGCTCCAGGCTCA AAACCTGATAACCGG 100 124
      EF2148 2050366 .. 2050394 - -14.7  -5.22039   CTGAAACCGAAAAAA        TGGCACGTCCT CGCTTTT AGGACGTGCCA        TTTTTTAAAGCATTA 100 30
      EF2141 NONE
      EF2140 NONE
      EF2139 NONE
      EF2138 NONE
      EF2137 NONE
      EF2136 NONE
      EF2135 2042987 .. 2043000 -  -3.1  -3.55444   TTGTTAGTGCCTAAA               TCGTC TGCA AACGA                TTGGGCATTTTTTTA  50 38
      EF2134 NONE
      EF2133 NONE
      EF2132 NONE
      EF2131 NONE
      EF2130 NONE
      EF2129 NONE
      EF2128 NONE
      EF2127 NONE
      EF2126 NONE
      EF2125 2037425 .. 2037442 -  -2.7  -2.93089   CATCATTTCAAAGGA             GCAAAAA GCTT TTTATGC              GGCCGCAAAACTCCA  42 51
      EF2124 2036844 .. 2036857 -  -2.5  -2.58375   AGATAAAACATAGAT               TAATT TCAT AATTA                GCCTCCAAAGATTTT  41 98
      EF2123 NONE
      EF2122 NONE
      EF2121 NONE
      EF2120 2035648 .. 2035676 -  -6.8  -2.78712   TTTTCAATTCAAGTA        TGCGGATAACAA TATAT TTATCACCCGCA        TGTTCAAGCGACTCA  58 108
      EF2119 NONE
      EF2118 NONE
      EF2117 NONE
      EF2116 2034325 .. 2034340 -  -3.2  -2.75535   TCAAGATGCCAACCA              CTCGCC GTCT AACGAG               TGGTTGTTTTTTTTA  43 38
      EF2115 2033671 .. 2033693 -  -9.9   -5.8187   TATGCAACAAAAAAA           CCGACTGCA TAATT TGCAATCGG           TTTTGTGTTTTACAT 100 114
      EF2114 NONE
      EF2113 NONE
      EF2112 NONE
      EF2111 NONE
      EF2110 NONE
      EF2109 NONE
      EF2108 NONE
      EF2107 NONE
      EF2106 NONE
      EF2105 NONE
      EF2104 2024766 .. 2024778 -  -6.3  -2.61582   GATTTCATCCATAAG                GTAAG CAC CTTAC                TTTCTAGGGAGCTAA  57 29
      EF2103 NONE
      EF2102 2023849 .. 2023863 -    -5  -4.18494   TAGTGCCATTTAAAA               CACTTC CTC GAAATG               CCCACTTTCAAGCAA  64 5
      EF2101 NONE
      EF2100 NONE
      EF2099 2021650 .. 2021660 -  -2.6  -3.90744   CCTTTTCTTAAATAA                 TTAT TCA ATAA                 TTTTCTGAACTTCAA  53 15
      EF2098 NONE
      EF2097 NONE
      EF2096 NONE
      EF2095 NONE
      EF2094 NONE
      EF2093 NONE
      EF2092 NONE
      EF2091 NONE
      EF2090 NONE
      EF2089 NONE
      EF2088 NONE
      EF2087 NONE
      EF2086 2006450 .. 2006477 -  -3.4  -6.09888   TTTCAACAAAAAAAA        CGACCACCTTAT CGGG AAAAGGTAGTCT         GCATGAAAAATAAGA  93 504
      EF2085 2005165 .. 2005191 - -10.1  -4.53475   AGCGCATAAAAATAA         GCCTCACTCTC ATCAA GGGAGCGAGGC         TTTCGTTGTGGTTCC 100 11
      EF2082 NONE
      EF2081 NONE
      EF2080 NONE
      EF2079 1999478 .. 1999508 -  -9.8   -3.9941   TGGTTTATAACGAAA       GGAGCCCACAAA CCATCAT TTTGTCGGCTCC       CTATCCCTGTTATTC  87 35
      EF2078 1999198 .. 1999219 -  -5.1  -5.88565   GGGACAACAAAAAAA           GAACCACGT CTGC ACGTCGTCC            ATCCTGACAGAAATC  91 102
      EF2077 1997557 .. 1997615 - -23.8  -4.53349   TAATGAGTAAATAAA TAATAAAGAAGAAAGAACCAAGTTGA CTCCCCC TCAACTTGGTTCTTTCTTCTTTATTT AACTAATTCCTCAAT 100 20
      prsA-1 1993787 .. 1993818 -  -5.3  -5.28561   AAGAGATAAGAAAAA      TAGGCCCAAC-ACT ATTAA AGTTGTTAGACCTA      TTTCTAGTTTAAGGA  82 46
      EF2072 NONE
      EF2071 1992078 .. 1992114 - -15.3  -4.93454   CAAATAAACAGAAAA    CCTGAAGGAACAAGCTA CTT TCGCTTGTTTCTTCAGG    TTTCTCTAAATTATT 100 36
        trmU 1990684 .. 1990729 - -10.1   -5.8901   ATATAAAACAAAAAA GAAAAGCGGATATTTACTGGT TTTATG ACCAGC--ATATCCGCTTTTC TTTTGGTTAACTATA 100 71
      EF2069 1990247 .. 1990263 -  -5.1  -2.58663   ACGCATCTTGACAAT              TGGCTTA ATT TTAGCCA              TTTTTGTTTACCTAC  49 331
      EF2066 NONE
      EF2065 1987614 .. 1987652 -  -9.9   -5.1523   CCGAGAATAGAAAAA  GAGTTTAAAGAAAATTCC CTGA GGT-TTTTCTTTAAACTC   ATGCGTTTCAAATAA 100 33
      topB-1 1985406 .. 1985418 -  -3.4  -3.48269   TTTACTAAAGACCAA                CAAG GATGA CTTG                ATTATTTAGAGCCAA  48 55
      EF2063 1984472 .. 1984493 - -13.1  -4.56597   TTCTTGGCGGAAAAA           CCCACCATT TTTC AATGGTGGG            TTTTCTTTATTTAGT 100 32
      EF2062 1983866 .. 1983886 -    -2  -4.58773   TCTACGAAACTAAAA           GAAAA-TTC AAGT GAACTTTTC            CAAAAAGTGTGAAAA  59 67
        cydA NONE
        cydB 1981344 .. 1981356 -  -3.4  -3.17685   CAATCATAGATTTAA                TACC CCTCT GGTA                CGGCTGTCTGTGAAA  47 9
      EF2059 NONE
      EF2058 1977800 .. 1977833 -  -8.3  -5.20783   ATTGAAATAGAAAAA     CGACTGATTGTTTGCT TTA ATCAA-CAACCAGTCG     TTTTTTTATTCCTCG  90 31
      EF2056 NONE
      EF2055 1974318 .. 1974361 - -11.9  -5.10461   TTCATTTAAGAAAAA TGAGCGTGGGACAAAAATC ACTTTG GATTTTTGCTCCACCCTCA AAAACTGATAAACGG 100 176
      EF2052 1971734 .. 1971767 - -15.7  -5.75599   GAAATTATAAAAAAA     GAACAAAAATAGATA AATT TATCTATTTTTGTTC      TTTTTGTTTATTGTT 100 33
      EF2051 1970887 .. 1970938 - -15.6  -3.48803   AAAAAAACGACAATA GAAAAGAATAACAATGAACTTACA TTAC TGTAAGTGCACTGTTATTCTTTTA AAAGTTATGCTTCAT 100 30
      EF2050 NONE
      EF2049 1968223 .. 1968246 -  -9.7  -5.76949   GAGCCTCAAAAAAAA          TCGTTAAGC GTGCAT GCTTAACGA           TTTTTTATAATTAAT 100 36
      EF2048 1967018 .. 1967047 - -10.9  -5.13137   TAAATAAACGAAAAA       TCGAATCAAAAAG AAAC CTTTCTGATCCGA        TTTTAACTACGTTAT 100 37
      EF2047 1965258 .. 1965284 - -11.7  -5.86061   TTTCAGCAAAAAAAA         GAACCTTCACC ATTAA GATGAAGGTTC         TTTTTTTGAAGTTTG 100 181
       comG1 NONE
       comG2 NONE
       comG3 1962897 .. 1962927 -  -4.8  -3.95787   GAGCATAGTCATAAA       GCAAACAATCGTTA AAC TAACAAGTGTTTCC       ATTAATGTGAATCCT  62 51
      EF2039 NONE
      EF2038 NONE
      EF2037 1957827 .. 1957844 -  -3.5  -3.40639   AATCGCATCAAGCAA             GACTTAT TACT ATAAATC              TTCTGTTTTAGAAAT  49 136
      EF2034 NONE
      EF2033 NONE
      EF2032 NONE
      EF2031 1955670 .. 1955680 -  -3.2  -2.76453   TCATAACTCCAACGA                 GCTA TAT CAGC                 TATTAAAACGTGAAA  43 207
      EF2028 NONE
      EF2027 1953857 .. 1953867 -  -3.2  -4.52589   CGTTTTTATATAAAA                 TACC TTC GGCA                 GCATCAGTGACTGCT  62 313
      EF2025 1953092 .. 1953128 -  -5.3  -2.92463   TTCATCACTCATACA    TGTTTGTAGTCAACAAA TTA TTGGTTGACTATAAAGA    AAACAATAATAATTC  52 107
      EF2024 NONE
      EF2023 1951886 .. 1951909 - -11.8  -5.72622   CTTACAAATAAAAAA          GAGACACCAG CTTG CTAGTGTCTC           ATAATGAATGTAGTA 100 246
      EF2022 1950722 .. 1950733 -  -4.4  -4.68994   AGCACCAGTTAAAAA                TGGA AAAA TCCA                 AAAAAATATATGATG  70 77
      EF2021 NONE
      EF2020 NONE
      EF2019 1948151 .. 1948173 -  -2.1  -5.64274   TTATGTATAAAAAAA          GACTACT-AT TCAA ATAAGCAGTC           TTTCCAAGTATAATA  78 42
      EF2018 NONE
      EF2017 NONE
      EF2016 NONE
      EF2015 NONE
      EF2014 1942653 .. 1942677 -  -9.4  -4.05067   TAGGGTATAAAAATA          GCACTCAAAG TTATC CTTTAAGTGC          TTAGTAAAGTCTGCT  85 26
      EF2013 1942211 .. 1942228 -  -4.1  -5.54907   CGGACAAAATAAAAA             GCCTAAC TTTC GTCAGAC              TTTAATTGCTTTTCT  82 98
      EF2012 NONE
      EF2011 NONE
      EF2010 1940200 .. 1940227 -  -6.6  -3.23853   TCGTCCCAAGCAATA        TCAATT-TTACAA GTA TTGTAAGAATTGA        TTTCAAAGATAACAA  61 145
      EF2008 NONE
      EF2007 NONE
      EF2006 NONE
      EF2005 1937969 .. 1937989 - -14.1  -4.52589   TTCCTCCATATAAAA            TAGGACGAC AAG GTCGTCCTA            AACTGTTATTTTTAA 100 37
      EF2004 1937529 .. 1937547 -  -3.9  -3.63694   ACCCATTCTCAAGAA            GC-GAACT TTTT AGTTCTGC             TTCTCGATATTGTGG  52 76
      EF2003 NONE
      EF2002 1933723 .. 1933747 -  -2.1  -4.41633   CAGGTTTAAAAATAA          CTGGAATCAAA CCT TTCGCCTCCAA          TTCGGCTGAACCTTA  57 7
      EF2001 1930774 .. 1930803 -    -5  -6.11644   CGATTCAAAAAAAAA       CTTCGCAACCTG TTAAAT CAAGTGGCAAAG        CATTTTCAACTAGTA  93 162
      EF1995 NONE
      EF1994 1928180 .. 1928201 - -10.9  -5.20333   TACTTACAAGAAAAA           CCGCTTAGC TTTC GCTAAACGG            TTCTCCACAAATTTT 100 8
      EF1993 NONE
      EF1992 1926333 .. 1926368 -  -6.9  -4.70319   TGAGTAAAATTAAAA    TGCTCCTACCTAAGG ACTTGG CATAAGATAGGAGCA     CCTCTTTTCTAAATC  83 117
        cspC 1925385 .. 1925405 - -12.7  -5.94713   ATCTTATAAAAAAAA            CGTTCCAAT TAA ATTGGAACG            TTTTACCAAAACCTT 100 43
      EF1990 1925075 .. 1925096 -  -9.5  -4.21439   TAAGTTTAACACAAA           GACCCTAAT CTAA ACTAGGGTC            TTTTTATTAATACAT  89 32
        hemH 1923378 .. 1923388 -    -4  -4.19371   CAAACCCTGAATAAA                 TTGT TTA ACAA                 ATTCAAACTAAAATA  59 59
      EF1987 NONE
       comG6 NONE
      EF1985 1921072 .. 1921087 -  -2.5  -5.56573   ATAAACAAACAAAAA              GCCAA TACCGT CTGGC               GTCAATTGATGATTT  76 456
        ackA 1919129 .. 1919161 - -17.9  -3.18912   TTATTTACCTATTAA      GCACACCTTGTGAGA GCA TCTCACAAGGTGTGT      TCGTTTAATTATTTT 100 34
      EF1978 NONE
      EF1977 NONE
        prmA NONE
      EF1975 1913285 .. 1913306 -    -3  -5.55001   TAATAAAAAAGAAAA           GTACCACT TGAAAC AGTAGCAC            TTTCAACAACTCTAT  77 138
        relA NONE
      EF1973 1910482 .. 1910492 -    -4  -2.93995   TATAAACTACTAAAG                 TTCT CTT AGAA                 AGTCAAGGGGTTCCG  46 54
      EF1972 NONE
        hisS NONE
        aspS 1907027 .. 1907056 - -12.3  -5.40072   TCCTTTCCAAAAAAA       GAGTGACCTCATC CGTC AATGAAGTCACTC        TTTCTTTGGATTTAA 100 44
      EF1969 NONE
      EF1968 NONE
      EF1967 1905019 .. 1905043 - -11.6   -5.4387   ATAGAAATGAAAAAA          GAACGAAATC TTAAC GATTTCGTTC          TTGGGTTGTTTCATA 100 11
      EF1966 1903962 .. 1903995 - -11.2  -5.75945   ATTTTTCAAAAAAAA     CAACGAAAGAATAG ACACAG CCATTCTCTCGTTG      CTTCATATCCTTTTA 100 38
      EF1965 NONE
       gap-2 1901438 .. 1901462 - -13.6  -5.20328   TTTTAAAAAAAGAAA          GCGGAGAAGC GCGTT GCTTCCCCGC          TTATTATTTCACAAT 100 73
         pgk NONE
        tpiA 1899333 .. 1899350 -  -4.2  -2.90992   AATTCTCGCAAACTA             TGCAAA CATTTT TTTGCA              AAAGTCATTGAGAAA  48 61
         eno 1897858 .. 1897883 - -16.3  -5.90231   ATAAATATAAAAAAA         CACGCCTTTCT TTGC AGAAAGGCGTG          TTTTTACGTCCGAGT 100 98
      EF1959 NONE
      EF1958 1895178 .. 1895216 -  -5.4  -5.98675   GAGAAAAAGAAAAAA  GGCACTTTGCATGTCAG CACCAC CTGACAAACAAAGC-CC   TTCATAGACAGCACA  93 210
      EF1956 NONE
      EF1955 1892024 .. 1892045 - -10.2  -4.84527   TTTATATAGCAAAAA           GAGTGCCA AAAAAG TGGCACTC            CCTCCTTTTTATTTT 100 39
      EF1953 NONE
      EF1952 NONE
      EF1951 NONE
      EF1950 NONE
      EF1949 1886919 .. 1886965 -   -27   -3.2964   AAATTCCGTGTACAA GAGAACATGAAAACAGGGTCTC ATT GAGACCCTGTTTTCATGTTCTT AAAATTTTTTCCATC 100 16
      EF1945 1884117 .. 1884156 -  -3.2  -4.15703   TCCGAGAAATAAGAA  GAAATT-TCCGAAAATT GCTCTTT AATTTTTGGAGAATTTC  GGCTTATTTCCGAAG  57 120
      EF1939 1880665 .. 1880705 -    -2   -6.0458   ATAAATGAAAAAAAA  TAGACTTGTGTATGCT ACTTCGTCG AACATACATAAGTCTC  ACCGTTTAAGACAAC  87 228
      EF1938 1877844 .. 1877867 -  -7.5  -5.42975   TTACATAAAGAAAAA          TTGACTGGT TTAAGT ACCAGCCAA           TTTTCTTTTCTTATT  93 43
      EF1937 NONE
      EF1936 1876602 .. 1876623 - -12.3  -6.04419   AAAATAACAAAAAAA           CCACCGGCA GTTT TGCCGATGG            AAAAGGAGTATTTAC 100 171
      EF1932 NONE
      EF1931 1872961 .. 1872999 -  -5.4  -4.66833   TTTTAATTGTAAAAA  GGCTGGTGCGA-GGA TCAGACAATT TCCGTCACACCAACC   TTTTGTTTATTTCTC  74 32
        glpK NONE
      EF1928 NONE
        glpF 1868576 .. 1868607 -  -5.2  -5.17353   ATATGTAGCAAAAAA      CACTTGCAAGAATT GATT ACTTCTCACAAGCG       TTTTTTATTGTCTAA  79 65
      EF1926 NONE
      EF1925 1866740 .. 1866797 - -20.3  -4.35682   CCATAATGAAAACAA GCGACCTACAAACCAC-TTCTGCCAG TTTTAGT CTGACAGAAAATAGTTTGTAGGTCGC TTGTATATTACTGTT 100 223
      EF1921 NONE
      EF1920 NONE
      EF1919 1860113 .. 1860152 -   -21  -4.17048   TTCCTTGGAAAATAA  CAGGAGTCAGATGCTAAA TAAT TTTTGCATCTGACTCCTG   TTTTCTTATTTTAAA 100 36
        clpX 1857565 .. 1857595 - -14.8  -5.11112   AAAGCTTAACAAAAA       CAGCTCTTTCGGAG ATC CGCCGAAAGAGCTA       TTTTCAGCTTCAATC 100 41
      EF1916 1856901 .. 1856924 -  -8.3  -5.71638   GAAGAAGCAAAAAAA          CAAGCAAAA GAGTAA TTTTGCTTG           TTTTTTTCTATAGAA  93 33
      EF1913 NONE
      EF1912 1855356 .. 1855401 -   -18  -4.51765   GACAAGGCAAATAAA TAAAGAAACAGCCGATTG AAGAGAATAA CAATCGGCTGTTTCTTTA TAGTTCCCAATTCGT 100 23
      EF1910 1853652 .. 1853675 -  -6.1  -5.64304   TAAGAGAACAAAAAA          GAAACCTCT GTTTAA AAAGGTTTC           TTTTTCTGTTTATTT  88 35
      EF1909 1852578 .. 1852604 -  -3.1  -5.66338   AAACAGAATAAAAAA         CTTACATGT TTCAAATCC ACATGCAAG         TTTCATCTCTTAACT  82 35
        murC 1851056 .. 1851104 -  -3.2  -4.96028   TTCTAAAAAAAACAA CGGAACAGGAGCAGCT-TCTT ATTTTTTG AAGCCAGATACCCCTGTCCCG ATTTTGTTTATGTTC  68 43
      EF1907 NONE
      EF1906 1849662 .. 1849713 -  -5.5  -3.53761   CAACTCCTTCGGAAA TAAGCCGGAATTATCCAAAAATTA AAGAA CAATTTTCGGA-AATTCCTTCTTA TTTCTCGGAGTTAAA  59 72
      EF1905 1849103 .. 1849129 -  -2.4  -3.29324   TTTAGCCAAAGCCAA         TCAATTAAAACA ACG TTTATTAATTGA         AATCAAAACCACGCC  45 464
      EF1901 1844871 .. 1844899 - -12.6  -5.16237   AATTCTATGAAAAAA        CAAAGGCTAACT TTTCT AGTCAGCCTTTG        TTTTTATTAATTCGT 100 32
        rimM NONE
        trmD 1843522 .. 1843543 -  -2.3  -3.65722   AAAATAAGCTGTAAA           GAGAATTTT CTTG AAAGTTCCC            TTATTTTTGCTCTTC  47 26
        rplS 1842995 .. 1843013 -  -6.7  -5.75538   GTGAAAAAAGAAAAA             GCCCTTG ATATA CAAGGAC             TTTTCACAGATTTCA  89 65
      EF1897 1841978 .. 1842004 -  -8.9   -5.4833   TTAGGTAATAAAAAA        GACGTTC-AACT TTTT AGTTTGAACGTC         TAGTCTAGAGTTTTA  95 41
      EF1896 1838643 .. 1838673 - -10.4  -4.11141   TTGGATACAAAAATA       GCGCGACCACTT TGTTAGG AGGCGGTCGCGC       ACGTTGGTTCTTAGG 100 65
      EF1895 NONE
      EF1894 NONE
      EF1893 1837506 .. 1837527 -  -2.2  -3.68256   CTCCGATCAAAAAAC           GCCCGATA GGATTT CATTGGGC            ATTTTCATATAGTTA  47 43
      EF1892 1836413 .. 1836430 -  -2.7  -4.09685   TTCCATCTCTCAAAA             CATTAGT TGTC ACTATTG              ATAATCTCAATAGGC  55 54
      EF1890 NONE
      EF1889 1832960 .. 1832974 -  -2.1   -5.0538   CGTGATTGGAAAAAA               GCATT GATAA AACGC               TCTTTAGAAACAAAA  67 58
      EF1888 NONE
      EF1887 1832564 .. 1832585 -  -9.5  -5.71712   TTGCATAGAAAAAAA           CCAAGAACA TTTT TGCTCTTGG            CTTCTACAACTATTC 100 52
      EF1886 NONE
      EF1885 1830814 .. 1830826 -  -4.9    -4.128   AGCGTGATAGATAAA                TAACA GTA TGTTA                TTGACGCTAATCCTT  64 147
      EF1883 NONE
      EF1882 NONE
      EF1881 1827516 .. 1827539 - -10.4  -3.45733   GAAAAGATAGAAAAT          GAGAGCTGAT AAAA ATCAACTCTC           TTTTGCATCACTGAA  85 17
      EF1879 NONE
      EF1878 1823884 .. 1823904 -  -3.3  -2.59039   AACGATTCCCACAAT            CCGAAAAAG TTT CTTTTTCAT            CCCCTCACTCCATTC  43 30
      EF1877 NONE
      EF1876 NONE
      EF1875 1819697 .. 1819707 -  -2.4  -3.03635   TAAAGGCTTTCAACA                 GGCC GAA GGCG                 AACTTGAACAAATGC  42 168
      EF1872 NONE
      EF1871 1816234 .. 1816250 -  -2.3  -4.13437   TAATGAAAAATACAA              GTAATAT TAT ATATTTC              AATTTTCTCAAATGT  54 448
      EF1869 NONE
      EF1868 NONE
      EF1867 1812317 .. 1812350 - -11.1  -4.56702   TTTTAACCAAATAAA     CAGAACAGGAAGAGG GTTT CTTCTTTCTGTTCTG      TCCAAATTATTCTAA 100 121
      EF1864 NONE
      EF1863 1808468 .. 1808485 -  -8.5   -3.3482   CAATTCCCTAATGAA             GAATCTC TAGA GAGATTC              TTCATTTCTCAATTT  75 446
      EF1861 NONE
        panB 1805484 .. 1805494 -  -2.6  -3.65991   ACCCTTTTAATATAA                 TTTT TCT AAAA                 CATCATCACTTATTT  48 6
        panC NONE
        panD 1803891 .. 1803914 -  -6.8  -3.06694   ACTCACTTTCAAAAC          CAG-GTTATCC GTG GGATAACGCCG          TTACCGAAGCTTTTT  59 315
      EF1855 1799946 .. 1799966 -  -7.7   -5.7827   AATATAAATAAAAAA            CACACTATT GAA AATAGTATG            TGAAAATAGAGAACT 100 122
      EF1851 1795725 .. 1795762 -  -7.2  -5.64304   CAATATAACAAAAAA   GTCAGCATTCAATC CTAATTGTCT GATTGAATGCTGAT    TTTCTATGCTATACA  93 440
      EF1850 NONE
      EF1849 1794891 .. 1794908 -  -3.5  -2.51815   TTCAATGATCAATAG             GTTTTCT AACT AAAAAAC              ATATCTCTCAAATAT  42 86
      EF1848 1794318 .. 1794330 -  -3.4  -3.83262   TAAATTCTACAATAA                TCGT AATAA ACGA                AACTGATCGCAAAAA  52 4
      EF1847 1792828 .. 1792868 - -20.7  -2.92192   TTCCACTTAATTACA  CAAAAAAACACCCTCTTGC TGA GCAAGAGGGTGTTCGTTTG  TCGAATAGTAAAGAT 100 185
      EF1844 1791353 .. 1791408 - -26.7  -5.04175   TTAATTACACAAAAA CGTCTCTATACTTTCTGATGTTGGT AAAAAA ACTAACATCAGAAAGTATAGAGACG AAAAAAATAAAAATT 100 71
      EF1841 1789269 .. 1789279 -  -5.4  -3.49777   TTGCACAGACCACAA                 CTGA TTT TCAG                 TTTTAGTAGAAGCAG  57 319
        lacR 1787377 .. 1787400 - -15.4  -4.87893   AAGGGGAACTAAAAA          GAAGAGGTGC ATCT GCACCTCTTC           TTTTTAGTAGATCAC 100 29
        lacA NONE
        lacB 1783656 .. 1783713 - -21.1  -3.36251   CTAAAATAAAACAAG CAGCGAAACCATAAAAAGTACACGAG AAAAGAA CTCGTGTACTTTTTATGGTTAC-CTG TATAGCCTTCAATTT 100 187
      EF1830 NONE
      EF1829 1779916 .. 1779960 -  -5.3  -6.09196   TCTAAAACAAAAAAA TATATAAAATAGAAGCTAGTC TCT AAATTTCTTCTATTTTATATA TTTTTATTTTAATCA  93 154
      EF1826 NONE
      EF1825 1776159 .. 1776197 - -20.6  -4.66609   TAGTCTATTTAAAAA   TAATCAACACCCTCCTGC TCA GCAAGAGGGTGTTAATTA   CTCGTTTTTTAGTGA 100 34
      EF1824 NONE
      EF1823 1767887 .. 1767943 -  -3.1  -4.53857   ATGAAAAACAAAGAA TCAACCGCCAAACTGTTCTTGTCATTT TAT ACATGACAAAATCAATTCATTGGTCGA TTCTGGTTAATTTAA  62 117
      EF1822 1766857 .. 1766870 -  -2.5  -3.11951   CGACTAATAGATAGA               TAATT CCTT AATTA                GTCATTATCCCTCCC  43 40
      agrBfs NONE
      EF1820 1764715 .. 1764742 - -10.8  -5.23316   TACCATAGCAAAAAA        GTTGTTAACAAA TTCA TTCGTTAACAAC         TTTTTTACTGTTATG 100 11
      EF1818 NONE
      EF1817 1762008 .. 1762044 -  -8.8  -5.75538   CTTAAAAAACAAAAA    TACTCGAGATTTCCCG TGATT CTGGAAATTCCGAGTA    TTTTTATGGTTCTTT  95 39
      EF1815 1759758 .. 1759800 -  -3.6   -5.3321   AATGAACAACAAAAA TAGCCTTATCCGCAGCAGA AGTAAA TCTAA-GCGAATAAAGCTA TTTTTGGTAACTATT  76 59
      EF1814 NONE
      EF1813 NONE
      EF1812 1755577 .. 1755596 -  -5.2   -4.2328   ATTATAATAAAAATA            TATTTTAT GGCT ATAAAATA             ATTTTGTTTTCCGTT  66 195
      gspA-2 NONE
      gspA-1 1753580 .. 1753621 - -20.6  -5.51046   TAAATAGACAAAAAA GAGTATGAGACAAAAATC ACTTTA GATTTTTGTCTCATACTC  AAAATCTGAAAAACA 100 128
      EF1809 NONE
      EF1808 NONE
      lacD-2 NONE
        lacC 1749427 .. 1749458 - -14.8  -3.30159   TCAATTGCTGGATAA      TTGCTAAATAAAGA AAGC TCTTTATTTAGCAA       TTTCGACTACTTGGA  95 15
      EF1805 NONE
      EF1804 NONE
      EF1803 NONE
      EF1802 NONE
      EF1801 1744895 .. 1744936 - -14.7  -4.09805   TTATTAACAATTAAA GGGGCGTTCCAAAAATAAA TTCT TTTATTTTTGGAACGTCCA  TCTCTAAATCATTCT 100 78
      EF1800 1740804 .. 1740852 - -16.3  -4.36914   CTTCTTTTCATAAAA GAAGCAACTTGGGCTACAAGT ACGTTTA ACTTGTAGACCAAGTTGCTTA GATAGACTAAATTTA 100 38
      EF1798 1739438 .. 1739462 -  -9.4  -5.14563   TTTTCCACTAAAAAA          CTTTTCGTCA ACGCG CGACGAAAAG          TTTTACTTTAGGATT 100 33
      EF1797 1738691 .. 1738724 -  -9.8   -5.2189   TTAACTAGTAAAAAA     CCAATGACAAATGT TCAATC AAATTTGTCATTGG      TTTTAGTTTGTAAAC 100 6
      EF1794 1737366 .. 1737405 -  -4.4  -5.40072   TCCCTCGCAAAAAAA  CCTTGATA-ACCGTTTC TTGAATT GCAACGGAATATCAAGG  TTTCGAAAAATTATT  82 36
        ilvE 1736176 .. 1736193 -  -4.1  -5.71712   TTCTACACAAAAAAA             GAGAGCA TGAA TTCTCTC              TCTTTTGTCTCTTTA  85 38
      EF1792 NONE
      EF1791 1734004 .. 1734041 - -21.5  -3.12803   AAAAGCAGGATTTAA   GCCTGGGCCGAAAATCA AAAG CGATTTTCAGCCCAGGC    TCTCTTTTTATTTTT 100 33
      EF1789 1732009 .. 1732029 -  -9.8  -5.52384   TGTTTATCAAAAAAA            GAGTCATC GGAAA GATGACTC            TTTTTTGCTATTTTT 100 56
        purE NONE
      purK-1 1730261 .. 1730275 -  -8.6  -5.93252   TGTAAAAATAAAAAA               CTTGCT TGG AGCAAG               CATTTATTAAGTTAC 100 32
        purC NONE
        purS NONE
        purQ NONE
        purL NONE
        purF NONE
        purM NONE
        purN NONE
        purH NONE
        purD NONE
      EF1776 NONE
      EF1775 1719192 .. 1719217 - -15.5  -5.64873   TCGAAGAATAAAAAA         GCGCTTGGGAT TTAA ACCCCAAGCGC          TTTTTAGCACTATCC 100 35
      EF1770 NONE
      EF1769 1715858 .. 1715899 - -13.3  -5.68039   AAAGTCATAAAAAAA GACAAGTTGCTTTTTCGAA GATT CTCGAAAAAACAACTTGTT  TTTACTCTTTTTTAT 100 27
       comFA NONE
       comFC NONE
        yfiA 1711865 .. 1711894 - -15.2  -3.62518   TTAAAGATGTTTAAA       GAGCTGAAATGC ACGAAG GCATTTCAGCTC        TTATTTTAAGCTTTA 100 38
        secA 1709076 .. 1709096 - -11.1  -4.13748   TGTAAAAAGAGCAAA            GGCGGGACA AAT TGCCCCACC            CTGCGTTTTTTCTTT 100 43
        ftsE NONE
      EF1760 1706224 .. 1706270 - -14.8  -4.17425   ACAAGTATTTTAAAA CTAAAACAAAAAAAGCTCTCCA AAA TGGAGAGCTTTTTTTCGTTTAA ATTTTCAAGAAACGA 100 22
      EF1759 NONE
      EF1758 NONE
      EF1757 NONE
      EF1756 NONE
      EF1755 NONE
      EF1754 1700971 .. 1701003 -  -2.6  -5.44119   TTTACGCTAAAAAAA      CTAGGAATTGGTCT AAAAA AGGCCGTCTCCTAG      TTTTTTTTATTTGTT  76 45
      EF1753 1699161 .. 1699204 - -11.2  -3.76402   ACCTCATCTACTAAA TTTTACACTAGAAAGGCTGA TTCG TCAGCCCATCTAGCTTAAAA TTGTTAATTATTTAT  90 33
      EF1752 NONE
      EF1751 1698417 .. 1698452 - -14.2   -4.7078   TTAACCATCGAAAAA    GCCTGAAGAACGCA TTTTATGC TACGTTCTTCAGGC     TTTTTTTATTCATAT 100 31
        hprK NONE
         lgt NONE
        gpsA NONE
        galU 1693418 .. 1693454 -    -9   -5.7946   TCTTTAAGAAAAAAA   GCGTAAAATTTC-CTTC TAAC GAATTGAAATTTTACGC    TTATTTTTATTTATT 100 36
      EF1745 NONE
      EF1744 1692146 .. 1692178 - -20.8   -5.3658   AGCATAAAAATAAAA      TGAGGCCATCAGTC AACCG GACTGATGGCCTCA      TTTCTAAATTTTAAG 100 100
        ccpA 1689766 .. 1689801 - -19.3   -5.1675   TTAGGTATCAAAAAA    CGGCTAAACTAAGAG TTAACG CTCTTAGTTTAGCCG     TTTAATTCAATTTAT 100 37
      tryS-2 NONE
      EF1738 NONE
      EF1737 NONE
         nfo 1683594 .. 1683626 - -13.6  -3.58552   AAAGTCAAAAATATA      CGCTCTTAAATGTC AATAG GACCTTTAAGAGCG      ATTGTTGCTTTAGTT 100 35
      EF1735 1683486 .. 1683505 -  -4.4  -2.84098   GCTCTCAATGAATTA            TTTTACTA GAAA TAGCAAAA             AAAGAAAAGTTCTTT  48 11
      EF1734 1683168 .. 1683186 -   -11  -6.04419   AAAACAACAAAAAAA             CGGACTGA AAA TCAGCCCG             TTTTTACACTTATTC 100 63
      EF1733 NONE
      EF1732 1679419 .. 1679455 -  -8.1  -3.99957   TTAAAGAGCTACAAA    GACACCTAGAATTAGGA ATT TCCTAACACTAAATGCC    TTTGTTTGGGTTATT  79 61
        aroD NONE
      EF1730 1677977 .. 1678016 - -12.4  -4.00526   AATTTGATAATTAAA  CACGTGGAGCAAAAAT TCCAAGTG ATTTTTGCTCCACGTT   TAAAAACAGATAAAC 100 71
        ebsa 1676863 .. 1676876 -  -3.8  -5.35354   TAGATAACTAAAAAA               GCTG AACCAA CAGC                GCTTAGCTCCAAAAA  76 112
         fhs 1674795 .. 1674818 -    -6  -3.73402   ATAGGTCTCAGGAAA          GAGCGG-CTTT AAA AGAGACCGCTC          GCTTGACCCGTTTCG  65 10
      EF1724 NONE
        lspA 1673005 .. 1673017 -  -3.3  -3.44284   TCGTGAGGAATAACA                CCGTG GAC CAAGG                CAACGTATTTACGTA  48 520
        pyrR NONE
      EF1720 NONE
        pyrB NONE
        pyrC NONE
       pyraA NONE
        carB 1663908 .. 1663941 - -11.1  -4.17048   TTCTTCGTAAAAGAA     TCTGGAACAGTCCTC CTCA GACGATTGTTCCAGA      TTTTTGCTTAAATGG 100 33
      pyrDII NONE
      pyrD-2 NONE
        pyrF NONE
        pyrE 1660665 .. 1660705 -  -9.3  -4.88918   CTACGTCAAACAAAA GAACTTAGATCATTACGC TCCTCG GCA-AATGACCTAAGTTC  TCCTACCGTTAAATC 100 98
      EF1711 1659886 .. 1659900 -  -2.2  -3.32022   TCCTCCACACACTAA               TCATTT GAA AAATAA               ATCTTACGCCCATTC  44 7
      EF1710 1658758 .. 1658799 - -16.8  -4.64763   TGAGCCAAAAAAGAA GAGCGTGGGACAAAAATC ACTTTG GATTTTTGCTCCACGCTC  AAAAACTAATAAACG 100 160
      EF1708 NONE
      EF1707 1653510 .. 1653545 - -14.3  -5.23292   CGACAGAAAAGAAAA    TAGGAGAACTTTGTC CTTTTC AACAAAGTTCTCCTA     TTTATTTATTTTTCG 100 31
      EF1706 NONE
      EF1705 1651174 .. 1651200 -   -11  -5.48303   AGAAGCCTAAAAAAA         CTCAGCCAAT CCTGTTT ATTGGCTGAG         TTTTTTTGTTTATTT 100 35
      EF1702 NONE
      EF1701 NONE
         ffh 1646141 .. 1646185 - -26.8  -3.60431   AAAACTACGCTTAAA CAGAAAGTGCGCCATCAGTC GAAGA GACTGATGACGCACTTTCTG TTTCTTCCAATAATT 100 54
      EF1695 1643765 .. 1643775 -  -2.6  -3.93237   CGAAATAATGAAGAA                 TTTT TAC AAAA                 TTTGATAATAGTTGT  53 18
        rpsP NONE
      EF1693 1643058 .. 1643078 -  -8.3  -5.64274   TTATGTATAAAAAAA            GAAGATAGC TAG GCTACCTCC            TTGTTAATGCTTATT  93 36
      EF1692 1642365 .. 1642393 -  -8.3  -4.15565   CTTAGTATTTTAAAA        GACTGTTTTCC TTTATTC AGAAAACAGTC        TTTGCTCCTTATTCT  81 34
      EF1691 NONE
      EF1690 NONE
      EF1689 1639899 .. 1639934 - -12.1  -5.63504   AATCTGAGAAAAAAA    CTGTGATATCTGTTA GATAAA TAGCAGATATCACAG     TTTTATTTTAAAAGA 100 64
        recJ NONE
         apt 1636945 .. 1636977 - -22.3  -3.70571   TATAAATATGTCAAA      GAAAGAGCGAAGGAT TAA ATCCTTCGCTCTTTC      TAATTAAATTAGATT 100 39
      EF1684 1634820 .. 1634858 - -11.2  -3.85698   TTTTCTTGTTAGAAA  GAGGTTGCGTCT-ACTC GTTTAA GAGTGAGACCCAACCTC   GTTATTTCTTAGTCT  90 34
      EF1683 NONE
      EF1682 NONE
        msrA NONE
      EF1680 1632430 .. 1632456 -   -11  -5.31059   ACATGAATGAAAAAA         GAGGAAAAGC TTTGTTT GCTTTTCCTC         TGGATTTATTTATTG 100 31
      EF1679 NONE
      EF1678 1630318 .. 1630355 - -10.2  -4.50976   TTTCAGATTAGAAAA  GACCACTAG-TCGTT-AT TTAA ATAAACGAACTAGTGGTC   TTACTTATTTAGGAA 100 30
      EF1677 1629725 .. 1629762 - -18.1   -5.7946   TTGTCAATAAAAAAA   CCATTGTTTCCAAAGAA ATTT TTCTTTGAAAACAATGG    CTATACTTTTGAGTT 100 59
      EF1676 NONE
      EF1675 NONE
      EF1674 1627643 .. 1627689 -  -6.2  -4.41047   ATCTCTCAATTAAAA CAATAAGAACATGTTCCA AATTCACCTCA TTGAACATGTTCTTATTA ATTAGTTATGCATTT  72 31
      EF1673 NONE
      EF1672 NONE
      EF1671 1624407 .. 1624439 - -21.5   -5.4505   CCTCTTAACAAAAAA      GTGGGTCCTAAGTCA TTT CGACTTAGGACCCAC      TTTTTCTATTTTAAG 100 65
      EF1666 NONE
      EF1665 1619630 .. 1619657 - -18.6  -5.47821   ACCCATCTAAAAAAA        CAGCGACTCACA TTTT TGTGAGTCGCTG         TTTTTATTCTTTTAA 100 52
         ptb NONE
         buk NONE
        bkdD NONE
        bkdA NONE
        bkdB NONE
        bkdC 1611570 .. 1611606 -  -7.5   -3.6393   TCTATTAGATAAAGA   GCGGCCTCAAAGAA GAGCGCTTAT TTCTTTGAGGC-GC    TTTTTTTTTAACTAA  71 56
      EF1657 1610097 .. 1610107 -  -2.6  -4.87626   TCCCAATATGAAAAA                 TTAA CTT TTAA                 AGATTTGAAAGATCA  67 359
      EF1655 1608310 .. 1608343 -  -8.2  -6.04324   TTAAAAAACAAAAAA     GCTGAGCCAAACTC ACTTTG GATTTTGTCTCAGC      CTTGTACACTGGCAA 100 106
      EF1654 NONE
        rnhB 1606475 .. 1606519 - -10.3  -5.45652   ATTTCCAACAAAAAA CACCTCTTTCACATCTTCTTA AAA TAAGAATACGTAAAAAAAGTG TTTTATTTTTAAATC 100 34
      EF1652 NONE
      EF1651 NONE
        topA 1602565 .. 1602586 - -10.2  -3.99481   TTTACTAAAAGAGAA           GACCGAAG TAAATT CTTCGGTC            TCAATTTTTCTTATT  93 36
         gid 1601121 .. 1601160 -  -7.2  -4.77757   TTCTAAAAATTAAAA  GACTGAGTATCATCGC ATTTCTTA GCAATGATGCTCGGTC   TTTTCTCATATTTTT  83 47
      EF1648 NONE
        hslV NONE
        hslU NONE
        codY NONE
      EF1644 1596330 .. 1596356 - -15.3  -5.63012   AAAAATAAAGAAAAA         GGCTGTGAACA AATAA TGTTCACAGCC         TTTTTCTTTATTTTA 100 33
      EF1641 NONE
      EF1640 NONE
      EF1639 1592293 .. 1592335 - -12.2    -5.252   TACCTCCATAAAAAA GGAGCCCAAAGC-AAGTAC CATCAC GTACTTAGTCTTGGGCTCC TTTGCCGATTTGTTA 100 106
      EF1638 NONE
      EF1637 1590796 .. 1590835 - -13.8  -5.34632   AATAAAATACAAAAA  GACACTTCAAACAAACGA AAAA TCATCTGTCTGAAGCGTC   TTTGCTTCCTTATGT 100 443
      EF1635 1589511 .. 1589557 -  -6.2  -5.68438   TTAGCAAATAAAAAA TCCTCAATAAAAAACGTAAAG GTTCCA CTTT-CGCTTTCTACTAAGGA GCTTCTTTGCTCTTA  88 104
      EF1634 NONE
      EF1633 NONE
      EF1632 1587036 .. 1587085 - -10.3  -4.96848   TTTTGCATACAAAAA GGCACTTAAAGAATCGTTAGAAAA TTT CTTTCT-ACTTTTCTTTAAGCGCC TTTGCTTAATCAATG 100 35
        eutB NONE
        eutC NONE
        eutL NONE
      EF1625 NONE
      EF1624 NONE
      EF1623 1580141 .. 1580177 -  -9.6  -2.93853   CCTCCTCAATGAAAG    TTTAGGACAGAAGTAA TGAAC CTACCTCTGCCCCAAA    AAATCAAAATTATAA  76 35
      EF1622 NONE
      EF1621 NONE
      EF1620 NONE
      EF1619 NONE
        eutH NONE
      EF1617 1576461 .. 1576473 -  -7.7  -3.14625   CCGATAAAATAATTA                TTGGC TTT GCCAA                TCTGCTGGATAAGTC  66 10
      EF1616 1575893 .. 1575922 -  -5.8  -5.00884   ATCTGGGTCAAAAAA       GAAAGAGCTTTCC GTTCA GGAC-GCTCTTTC       TTTATAAAATTACAC  81 45
        parE NONE
        parC 1571150 .. 1571183 - -22.7  -4.72272   CTTCTGTATTAAAAA     CAGCAGCCATCTGTA TTAA TACAGATGGCTGCTG      TGGAGATATTTATAA 100 47
        pflB 1568620 .. 1568642 -  -6.3  -4.54727   TCTTTCAAACGAAAA           GGATGACAC GTTAA ATGTCACCC           TTTCAGTTAAATAAT  76 52
        pflA 1567779 .. 1567815 -  -5.5  -5.59534   AATGATAACAAAAAA   TAGAAAAGAA-ACAAC AAAAAA ATTGTCTTCTTTTCTA    TTTTTTCGTTTGTTA  86 38
        ppaC 1566758 .. 1566797 - -14.4  -3.09516   CCCTTTACTATTGAA  GCGCCTAAGCAACAAG GAATTTAT CGCGTTGCTTAGGCGC   TTACGGTTTTAGTTA  93 34
      EF1610 1565769 .. 1565807 -   -14  -4.14615   AAAAAGTTCGCAAAA   GAAATGACGCCATTTCTC ACT AAGAAGCGGCGCCATTTC   TTGTTATTGATTTTT 100 68
      EF1608 1563551 .. 1563589 -   -17  -4.25104   GTTTTGTTACTAAAA   TCAGCAGTGAAAATAGTA GTT TACTACATTCACTGCTGA   TTTATTTGATTACAA 100 35
      EF1606 1559988 .. 1560016 -    -6  -5.10163   AACTTGAAAACAAAA        GGATCACCCGCT TATGC AATGGATGATCC        TTTTTTGGGCACTAT  83 37
      EF1605 1559702 .. 1559719 -  -9.9  -5.01732   AATCCTGTTAAAAAA             GACACCT TTTC AGGTGTC              TTTTTTTATTCTTAA 100 63
      EF1602 NONE
      EF1601 1553336 .. 1553370 -   -16   -5.1356   TTTTATTAAGAAAAA     GAACAGCAAGAAGT GATAACT ACTTCTTGCTGTTC     TTTTGTTTAGTTAGG 100 32
      EF1599 1552177 .. 1552210 - -13.3  -4.59109   TATATTTTTCAAAAA     GCCGGTAAAAACTGA GTTT TCAGCTTTTATCGGC      TTTTTGATTAAATTA 100 38
        phrB 1550468 .. 1550492 -  -2.9  -4.40358   ACGTACGTGACAAAA          CCAGTCT AGATAAACTAA AGACTGG          TTTTGTTTGCTTTTC  58 190
      EF1591 1542139 .. 1542162 -  -4.7  -3.88291   CAGCAGTTTTAGAAA          GCGAAATCTT ACATA AAGATT-CGC          AATATTTCTTTGCTT  61 430
      EF1587 1540648 .. 1540673 - -14.9   -5.2015   TTAATAATAGAAAAA         GGATGAAGAAC AGAA GTTCTTCATCC          TTTTTGTTAGTCACT 100 32
      EF1582 1534810 .. 1534835 -   -12  -5.43621   ATAAACGATAAAAAA         CCTGAATGCT TGTGAT AGCATTCAGG          TTTTTTTGCTTCATT 100 36
        lexA 1531680 .. 1531705 -  -9.7  -5.37865   TTAACAAGCAAAAAA         GGAAGCCGCTC AACG GAGTGACTTCC          TTTTTTTATTAAATA 100 34
      EF1555 1508618 .. 1508666 - -25.2  -3.91488   AATCGTTTGAAACAA CAATAAATAAAACCCAGCATTT ATTGA AAATGCTGGGTTTTATTTATTG TTTTAATTTAAAGCG 100 20
         fer 1497751 .. 1497801 - -15.8  -3.39908   TGGCTCGAAAAGATA CTCTAAGCAAAAATGAGTGCTAAA TTA TTTAGCACTCATTTTTGCTTATTT CTATTGCACGCGTGG 100 3
      EF1534 1488738 .. 1488768 -  -9.9  -5.51353   CAAAAATAACAAAAA       GTCAGAACGTA TCTTCAGCG TACGTTCTGAC       TTTTTGTTATTTTTT 100 32
       gap-1 1483025 .. 1483052 - -14.3  -5.66989   TAAACATTAAAAAAA        CTGCCTTGCAT TAATTT ATGCAAGGCAG         TTTTTTATTCATTGG 100 43
      EF1510 1464560 .. 1464595 -   -15  -6.11392   AAACAAACAAAAAAA    CATATGAAAGAACGGA CCAA TCGGTTCTTTCATATG     TTTTTTATCATTAGT 100 51
      EF1506 1462106 .. 1462131 -  -6.2  -5.15634   TATCCGACTAAAAAA         GACATGGATT TTCATG ATTCCATGTC          TTTTTTTTGTCTGAC  83 11
      EF1503 NONE
      EF1502 1456487 .. 1456526 - -18.2  -5.40014   AAACAATAAGAAAAA  TACCCTTGGTTTATTAAG TCGA CTTAGTAAACCAAGGGTA   TTTTTTTAACTGTTA 100 38
      EF1491 NONE
      EF1490 1446370 .. 1446417 - -28.2  -3.94402   ATAATTTGTAAATAA CAGAAGAAAAGAGCCAGAAACA CTTA CGTTTCTGGCTCTTTTCTTCTG TTTAAATTATTTTTC 100 32
      EF1489 1445716 .. 1445742 - -10.2  -3.11619   CAATAACGTATTTAA         GACCCTAGCCTA CTA TAAGCTACGGTC         TTTTATTTTTATCAG  80 93
      EF1422 NONE
      EF1421 NONE
      EF1420 1400335 .. 1400362 -  -4.2  -3.01906   CTAATAAAGATGATA        GACCTAAAAATG CACT CATTTTTTAGCC         TCCTATGTGTATTTT  50 75
      EF1419 1399713 .. 1399724 -  -4.4  -3.42354   CAGCTCAATGGATAA                GAAC GTAT GTTC                 TTTTTGGTTTTAAAA  53 61
      EF1418 NONE
      EF1417 1398085 .. 1398108 -  -9.7  -5.65177   ACATTTATAAAAAAA          TCAGGTAAC GTTTTA GTTACCTGA           TTTTTTGTGTTGCAT 100 14
      EF1414 1393773 .. 1393811 - -17.8  -6.02919   TGATAAATAAAAAAA   GTAAACAAAAAGTCGCTA TTT TAGCGACTTTTTGTTTAG   ACTTCTTCAATTGGT 100 22
      EF1412 1391528 .. 1391561 - -11.2  -5.33921   AAAGTAATTAAAAAA     TATCGCACGCTAAA GATTCG TTTAGTGTGCGATA      CTTTTTTTAGAATAG 100 13
      EF1410 1388973 .. 1389013 - -17.7   -4.5442   TGTTTAACTATAAAA  GGACCCGGTAAATCAGTCA AAG TGACTGATCTGCCGGGTCT  TTTTTAGGCACCGTT 100 1
      EF1401 1379798 .. 1379811 -  -5.3  -4.66163   ATCTTCACCTAAAAA               CAAAG TTGC CTTTG                TTGGTGATGGTATGA  72 366
      EF1375 1351332 .. 1351370 -   -17  -2.98015   TTGAATGATGAGACA   GTAAGAGTCTAGGACA CAACCAT CGTCCTAGACTCTTAC   TAATGTTTATCGGTC 100 25
      EF1369 1345414 .. 1345424 -    -4  -3.32159   GCACAGGAAATCGAA                 TGTT TAA AACA                 ATATGTTCAATAAAA  49 308
      EF1368 1344203 .. 1344233 - -14.2  -5.61596   AGGCTCAGAAAAAAA       GCCCATTGTAAG GCGCTTT CTTACAATGGGC       TTTTTGCCTGTTTTT 100 39
      EF1367 1343708 .. 1343726 - -10.3  -5.93809   TTTTTATAAAAAAAA             CCTGACG ATTAA CGTCAGG             TTTTTGAGTCAGTAT 100 48
      EF1366 NONE
      EF1365 1341305 .. 1341334 - -14.5  -6.04419   AAAACAATAAAAAAA       CAGTTCAGCAGAA ATTA TTCTGCTGAACTA        TTTTTTTTCACATTA 100 10
      EF1363 1337482 .. 1337519 - -20.2  -4.82901   TGGCTTTCATAAAAA   GAGCTAGACATTCAAG TTTTTG CTTGAATGTCTAGCTC    TTTTGTTGATTGAAT 100 57
      EF1357 1332249 .. 1332270 -  -8.8   -5.4477   AAAGGTGTAAAAAAA           CAACGACT TCTAGG AGTCGTTG            TTTTTTTATGCTCTG  95 31
      EF1345 1315867 .. 1315901 -  -9.5  -2.63816   ATAAAAAAGATAGAG    GAAATGGGAC-AGC AGATTGAA GCTCGTCCCATTTC     TTTACTCTTTTTATT  72 36
      EF1344 NONE
      EF1343 1313583 .. 1313609 - -14.6  -6.04324   CCAAAAAATAAAAAA         CATCGTTTGGCT ATA AACCAAACGATG         TTTTTTCTAGCCTTT 100 32
      EF1341 1310552 .. 1310607 -  -9.5  -4.82901   GTGGTTTTATAAAAA TTACAAACAAAAAATAATCCTTTAA GAGAAA TTAAAGGATTATTTTTTGTTATTTA TTCTGCACGTAAAGC 100 23
      EF1340 NONE
      EF1339 1309291 .. 1309322 - -13.2  -6.11229   ATTAAAATAAAAAAA      TGCTTTTGCCTTTA ATAA TAAGGGCAAAAGCA       TTTTTTTAATAGGTT 100 31
      EF1336 NONE
      EF1335 1305163 .. 1305194 -  -6.7   -5.2422   AAGTATACTAAAAAA      TGCGGTGATTTACT TGATT AGTT-ATCACCGCA      TTTGTTTCCTTTGTA  85 11
      EF1326 1293480 .. 1293514 - -19.5   -4.1891   CGTCTTTAACAGAAA     CACCGGAGCAGACAA AATTA TTGTCTACTCCGGTG     TTTTTATTTTTCTAA 100 29
      EF1319 NONE
      EF1318 1285691 .. 1285714 - -12.5  -5.28561   AAGACACAAGAAAAA          GCTTGCGGA AATTTA TCCGCAAGC           TTTTTTTATAATTCT 100 31
      EF1315 1283184 .. 1283229 - -24.5  -5.48028   CAAACAAAAATAAAA GAACTACCAAAAAATAGCCTC TAAC GAAGCTATTTTTTGGTAGTTC TTGTTTTATCAACAA 100 43
      EF1303 1267108 .. 1267118 -  -5.4  -2.77332   ATGTAAACGAAATAG                 TTCC ATG GGAA                 TTCCTCCTTTTTCTA  51 44
      EF1302 1266180 .. 1266219 - -10.1  -5.48623   AAACACAAATAAAAA  CCAAGACTGGAACTCGC TTGCCG ACAAGCTCTAGTCTTGG   TTTTTACTATTGAAA 100 32
      EF1277 NONE
      EF1276 1244965 .. 1245012 - -16.7  -3.69338   AATCAAGGTGAATAA TTAAAAAGAAAAAGCACACCA GACGAA TGGTGTGCTTTTTCTTTTCAT GATTTCTTGATAAAA 100 350
        rnhC 1233906 .. 1233946 - -14.8  -3.26319   AATTTTTTACACCAA  GCAAAAGTCCCAGCGCCG CTAAT CGGTATTGGGACTTTTGC  TTGGTGTTTATTTTA 100 38
      EF1264 1230322 .. 1230342 - -14.1  -5.25656   AAAAGTAGCAAAAAA            GCTTGAGCA AAT TGCTCAAGC            TTTTTGAAGATTTAT 100 37
      EF1263 NONE
      EF1262 1228939 .. 1228984 - -21.6  -4.26079   TGAAATTACTGAAAA CTAAAGAAAACGTCTGGTCAC AATCA GTG-CCAGACGTTTTCTTTAG TTTAATAACGCATGT 100 22
      EF1259 1225713 .. 1225755 -  -9.3  -4.70453   AATGAACATACAAAA GAACTACCTTCTTCTAAAG TACAT CAATAGAAGAAGGTAGTTT TCTCTTATAGTAAAT 100 30
      EF1249 1217681 .. 1217708 -  -4.8  -5.53288   GCCAATGCAAAAAAA        CAACGTACGATC AATC GGCAGTACGTTG         TTTTTTAGTTTAATA  83 44
      EF1248 NONE
      EF1247 1216859 .. 1216888 - -14.5  -5.27779   TTCAACACTAAAAAA       GCAAACAAAACGC GTAA ACGTTTTGTTTGC        TTTTTTAGTGTTGAT 100 30
      EF1242 1212252 .. 1212288 -  -2.3   -5.0666   TATGTAAAAAACAAA    TTGCTTGTATCTATATT AAA AAGAGTGCTACAAGCAA    TATTTTAATCGTAGT  67 196
      EF1241 1211636 .. 1211671 -  -7.7  -5.52807   AATAATAAATAAAAA    GTTTGGTCCAAT-GCT AGCTA AGCTAGCGGACCAAAC    TTTTTTCTGTAATGG  93 12
      EF1216 1182883 .. 1182920 -  -8.5  -5.74122   TATGATATAAAAAAA   CGCTTAGAAGAGTAGTG ATTC CGCTAGTTTTCTAAGCG    TTTTTTTATTTTATA  95 36
      EF1212 1177980 .. 1178016 - -12.5  -4.79373   TAATAGAAGAGAAAA    TAAAACCCATGAGTATT TAT AGTACTCGTGGGTTTTA    TTTTTATTTTGTATT 100 29
      EF1207 NONE
      EF1206 1171496 .. 1171528 -   -18  -4.64766   TTCAGATTTTAAAAA      GAACAACCTAACTC AAGAG GAGTTAGGTTGTTC      TTTTTTCTCTTTTTA 100 38
      EF1201 NONE
      EF1200 1167350 .. 1167384 - -15.9  -5.40072   TTCCTTTTAAAAAAA     GTTGGTTGCTTCCTT ATCAA ATGGAAGCAACCAAC     TTTTTTGCTGTCTAT 100 37
        luxS 1149231 .. 1149265 - -10.9  -3.99352   AATTAAGAAAGAGAA     CAGAAAAACCCAC AGCTTAATA GTGGGTTTCTCTG     TCGTTAATTGCTAAA  93 43
      EF1181 1148411 .. 1148467 - -31.4  -5.48623   AAAGATAAATAAAAA TTAACAAAAGAGCGTGGGCTTACGTT GAAAT AACGTAAGCCCACGCTCTTTTGTTTA GACATCAAATCCTTG 100 23
      EF1165 1136417 .. 1136446 - -16.7  -6.11229   ACCAAAACAAAAAAA       TCCTTCAACTGTT CATT AACAGTTGAAGGA        TTTTTTTAGCGATAA 100 31
        recU NONE
      EF1148 1117717 .. 1117743 -   -21  -5.15969   TTTTAATCTAAAAAA         GTACGGGGCTCA TCA TGAGCCCCGTAC         TTTTTATGCTGCTTT 100 29
      EF1144 NONE
      EF1143 1112103 .. 1112113 -  -2.6  -2.80077   CTCCTAGAAAACCTA                 TTTT TTT AAAA                 CTAACGCACCATTAT  42 12
      EF1142 1111208 .. 1111255 - -15.4   -4.4891   GGCAGCATCATAAAA TAACGAATAACCCTCAATCTA TGTTGAT TAGATTGAGGGTTATT-GTTA TTGAAAAGAATGTTT 100 39
        gloA 1110153 .. 1110203 - -12.9  -5.00616   CTTTTTTTGAAAAAA GTGTTTGAGAAGAAGT-CGAGACAA GTT TTGTCTCGGACAGCT-CTCAAACAC AAAAAGCTCAGTAAG 100 58
      EF1139 1109340 .. 1109364 - -12.8  -4.91873   GATAGCAAGTAAAAA          CGGAGGGGCG AAAGA CGTCCCTCCG          TTTTTACTATAATTT 100 32
      EF1136 1108020 .. 1108030 -  -2.6  -4.32678   TTTGTAAATAAATAA                 TATA TTT TATA                 ATTTTGTTAAAGGTT  58 21
      EF1135 1106927 .. 1106961 - -16.6  -5.01535   GGACAATTAGAAAAA     CAGCCACCAGATAACT AAT AAATATCTGGTGGCTG     TTTTTTATTTTGCAA 100 30
      EF1124 1097604 .. 1097654 -  -8.4  -2.80816   TTTTTATTTATCAGA TTTTGAGCGTAGGACAAAAATC TCTTTTT GATTTTTGTCCTACGCTCTTTT TTTAGTCGACTTGGA  67 27
      EF1120 NONE
      EF1119 NONE
      EF1118 NONE
      EF1117 1091381 .. 1091426 - -19.4  -5.60556   AAGATAAAATAAAAA CAGGAAAGTGGGGCATAAGTC GAAAT GACTTATGCCCCACTTTC-TA AATCTTAAGATAATC 100 167
      EF1105 1075195 .. 1075217 - -10.6  -2.57881   GAAGTTGTTGAGAAC           GAAGCAACGC GTA GTGTTGCTTC           TGTTCCCGCCGTTTA  77 96
      EF1104 1074578 .. 1074608 -  -4.1  -6.11229   ATGAAAATAAAAAAA       TCGAGCAATTTAA GTGAT TAAAATCGCTCAA       TTTTTTTATTAATTT  93 34
      EF1103 1073051 .. 1073077 -  -8.1   -5.1615   GGAACATCGAAAAAA         CGAACAGTTAT CTTAC AAAACTGTTCG         TTTTTTTTGGTCTAT  90 41
      EF1102 1072568 .. 1072597 - -13.7  -5.47218   TTCCATGTAAAAAAA       CAACCAGCGATGA CTAA TTATCGCTGGTTG        TTTTTCGGTTATTTA 100 9
      EF1098 1067356 .. 1067392 -   -16  -4.90455   AGATATTCATAAAAA    GAGGAAGGATGGACCG TAACT CAGTTCATCCTTCCTC    TTTTTATGAAAGTGT 100 29
      EF1095 1064674 .. 1064688 -  -4.2  -5.35815   TAGATCAAATAAAAA               CCGTTG AAC CAACTG               ATACAAAAGATTTAC  81 359
      EF1090 1055493 .. 1055523 - -16.4  -4.28254   TCTTAAGAGTGAAAA       TAGGACATAAGTCA TTT CGACTTATGTCCTA       TTTTCTTTTTTATTT 100 140
        galM 1039358 .. 1039413 - -15.1  -3.90464   TGTCAAATAATAGAA GTGCTCTTAACCATTCTTATCTT TTTTAGTTCG AAGATAAGCTTGGTTAAGAGCAC CATTTCACTTAATAA 100 34
      EF1067 1039100 .. 1039133 -  -6.9  -5.80951   ATGTAAAATAAAAAA     GGACAGAT-AGCAAAA TAG CCTTGCTTATCTATCC     TTTATCTAAGGTTAT 100 37
      EF1066 1038350 .. 1038381 -    -8   -5.6473   AGAAGATTAAAAAAA      TCCCCAATCCGTTA TTTT CATTGGATTGGGGA       TTTTTTATTCATGAA 100 30
      EF1059 1030924 .. 1030951 -  -9.8  -5.18561   GAAACAGTTAAAAAA        GCCGCCACGATT TACT ATTCGTGGTGGC         CTTTTTATAGTAATT 100 30
      EF1056 1028613 .. 1028657 - -12.4  -5.14645   ATAACCGAATAAAAA TAAAATAAGGGACCTAAGCC GAAAT GACTTAGGTCTCTTATTTTC TACTTCTTAAGATAA 100 41
      EF1054 NONE
      EF1053 1024421 .. 1024442 -  -8.8  -5.80248   GAATACATAAAAAAA           CCATCTCA AAAAAA TGAGATGG            AAAGTTAAGTGAGAG 100 510
      EF1052 1017522 .. 1017545 - -11.1  -3.47488   GAATAAAAGAAGAGA          GCAACGTAC AATAAA GTACGTTGC           TTTTTTTACGAATGA  87 271
      EF1043 1005746 .. 1005771 -  -6.2   -5.9362   GAAAAGATAAAAAAA         CCAGTTACAA TAACTT TAGTAACTGG          TTTTTTCTTATTTAA  93 33
      EF1039 1001068 .. 1001110 -   -28  -6.15536   AAGGAATAAAAAAAA CGGAAGTGGGGCATAAGTCG TTT CGACTTATGCCCCACTTTCG TAATCTTAAGATTAT 100 92
        drrC  991068 ..  991109 - -16.9  -5.14819   AAATTAAAAAAGAAA GAGCTTGGAACAAAAATCC AGAA AGATTTTTGTTCCAAGCTT  AAAAAGTAATATAGG 100 79
      EF1028  987726 ..  987738 -  -3.4  -4.48221   TACCAATTGATAAAA                GTTG GGCAA CAAC                AATAATTGAGACCGC  62 100
        ppdK  980858 ..  980906 - -12.5  -4.14739   TCATTGATCTTAAAA TTTAGTGCTAGGAACATCAAGCG TTT CGACTGATGTTCCTAGCACTTTT TATCTTGTAAGGATG 100 64
      EF1006  965483 ..  965530 -   -13  -5.47821   AGGGATGTAAAAAAA TAAATCACCCACCGCACATA CTTCATTT TATGTGTCGTGGGTGATTTA TTAATTGTAAATGGC 100 26
      EF1005 NONE
         zwf  963128 ..  963154 -   -16  -5.74288   ATAAACAAGAAAAAA         GATCCGCTAGTC GTT AACTAGCGGATC         TTTTTTGGCTTATTT 100 39
      EF0986 NONE
      EF0985  943170 ..  943197 -  -8.4  -5.65513   GAGCAAGTAAAAAAA        CAGCCCTTTCAA TTGA TAGAAGGGGCTG         TTTTTTTACTTTTAA  93 62
      EF0972  932968 ..  933008 - -10.4  -4.08221   TCGAACATAATCAAA  GACCGTCCAACGTGAGAA TTTTT CTCTAACGTGGGGCGGTC  TTTTTAATGCATAGT  93 40
      EF0965  926704 ..  926717 -  -4.5  -3.29252   CGTGATGAAAGAAAT               TGGCG CCCC CACCA                TAATGAAAAAGATTT  52 417
      EF0961  924396 ..  924431 - -20.8  -4.43477   CTCATTCAACTAAAA    TAAGAAAAAGCGCTGA ATTT TCAGCGCTTTTTCTTA     TTTATTCGCTCATGT 100 52
      EF0957 NONE
        pgmB NONE
      EF0955 NONE
      EF0954  915887 ..  915919 - -13.6  -4.17296   GCGTACACATAGAAA      GAAGCGTAAGCAGT TTAAC ACTGCTTACGTTTC      TTTTTTAATGAATAG 100 30
      EF0947 NONE
      EF0946  910881 ..  910915 - -17.5   -4.7153   AAAGAAGTGTAAAAA     TAACGAAGCTAAAGT CAATC ACTTTAGCTTCGTTA     TTTTTCATTAATCCG 100 33
      EF0942 NONE
      EF0941  904335 ..  904367 - -10.8  -4.69549   AATTTAAAATTAAAA      GAGTCACTTTTC ATCATCCCA GAAAAGTGACTC      TTTTTTATTGTGCTT 100 30
      EF0938  901754 ..  901790 - -15.4  -4.41609   TAGCATAAAGAGAAA   CAATCGAGGCATCCGTCA TTG TGACGGATGCCTCGA--G   ATTTTTTATTTAATG 100 31
      EF0933  896302 ..  896338 -  -7.4  -4.46254   TTAAGAGACAACAAA   CGAGTAGG-TCTGCT AATTAAAA AGCAGTGCCTACTCG    TCTATTATAAGTGGT  82 74
      EF0932  895613 ..  895656 -   -20  -3.38158   ATTAAAAGAATCGAA GAAAAGCCTAGAAAAAATCA TTTG CGATTTTTCCTAGGCTTTTC TATTTTAGAGTTTCA 100 30
      EF0922  885207 ..  885250 - -17.7  -3.72453   ATGAATAAGCTGAAA TGAGCGTGGGACAAAAATC ACTTTG GATTTTTGCTCCACGCTCA AAAACTGATAAACGG 100 154
      EF0921  883964 ..  883981 -  -8.5  -6.20267   GGAAAAATAAAAAAA             GTTGCTA AGGC TAGCAAC              TTTTTTTTGGTTCTT 100 18
      EF0917  881546 ..  881567 -  -6.5  -4.08945   AGCATGGTTGCAAAA           GGCGATTAC AAAC GTATCCGCC            AACAATTAGCAAGAA  71 514
      EF0908  874738 ..  874770 -  -7.7  -5.69793   ATAGCAAACAAAAAA      GGACCTTTGCCAT GGAATAA AAGGCAACGGTCC      TCTTGCTATCTTGTC  93 41
      EF0906  871717 ..  871727 -  -2.6  -2.61602   GCAAGGGATAAGTTA                 TTTT CAT AAAA                 CGCCTCTTTCTTCTT  41 18
      EF0905  870863 ..  870883 -  -5.5   -3.8637   GTATAGGACAAAAGA            CGTTCTT GGATTAG AAGAACG            TTTGTCATAATCTCT  61 230
         mvk NONE
        mvaD NONE
      EF0902 NONE
      EF0901  866710 ..  866745 - -20.8  -3.93619   ATAAAAGAACTCAAA    TAAAGAGACCAGAACA TTAA TGTTCTGGTCTCTTTA     ACGTTTTGCGAAAAC 100 23
      EF0898  863173 ..  863207 -    -5  -3.54436   GAGACAGTCACAGAA     GAAGTAACTGAAGTTC CTG AAACATCAGATCCTTC     AAAAGAAAAGAAAGA  57 59
      EF0893 NONE
      EF0892  858017 ..  858029 -  -4.9  -3.21934   TCCTTTTTATAAAAC                TTTTC TTA GAAAA                TCTTGTGTTCTTGGG  54 4
      EF0891  856794 ..  856832 - -19.2  -4.86939   GAAGAAATCTAAAAA   GCTTCTGCATTAGCTA TGATTAT TAGCTAATGCAGAAGC   TTTTTTTATTCAAAG 100 31
      EF0873  834643 ..  834662 -  -6.4  -3.73756   GACTTGATGAAAACA            GGCCGCTT GCCA AAACAGCC             ACAACGTTATTCATT  67 354
      EF0869  828705 ..  828733 - -13.4  -3.98745   TAATTATTGAAACAA        CAATACGAAGAA GGGCT TTCTTCGTATTG        CCGGTACTAAGTTGT 100 100
      EF0867  826053 ..  826091 -  -6.9  -6.17669   AATAAAATAAAAAAA  GGCGCTTCATGATTTAGC GGCA ACTAAATCACGAAGC-CT   TGAATAGTCACCTGT 100 311
      EF0865 NONE
      EF0864 NONE
      EF0863 NONE
      EF0862  822260 ..  822276 -  -2.3  -2.70826   TATAGTTAGACATTA              TTGATCT CCT AGATAAA              AAAACAGATCCCATT  40 78
      EF0861  821766 ..  821787 - -13.1  -6.11392   AAATAAATAAAAAAA           TCTGCCATC TTTT GATGGCAGA            TTTTTTTATTGACGT 100 31
      EF0855  812254 ..  812264 -  -5.4  -3.08133   CATCTAGCTACCCAA                 TTGC TGG GCAA                 TCCATGAAGCCGACA  54 506
      EF0847  806720 ..  806765 - -22.9  -2.99162   AAAACGCCAAATAAT CAAAAGAGCGAGTGTTCCGTC TATG AACGGAACACTCGCTCTTTTT TGGTAGATAATCGTT 100 39
      EF0844  803177 ..  803193 -  -6.6  -3.68936   CATCAAGCGCAAGAA              TACGCT AAAAA AGCGTA              TATTATGTTAGATGG  65 201
      EF0824  786022 ..  786073 -  -4.1  -3.53761   CAACTCCTTCGGAAA TAAGCCGAAATTCTCCAAAAATTA AAGAG CAATTTTCGGA-AATTTCTTCTTA TTTCTCGGAGCTAAA  55 62
      EF0823  785770 ..  785781 -    -3  -5.26316   TTAGTCGAGAAAAAA                CAAT GATT ATTG                 GCGATTCTTTGCATT  73 157
        rplY  783462 ..  783492 - -19.2   -5.3104   GCAGTAAAAAGAAAA       TGGGACGTACGTTG TTT CAACGTACATCCCA       TTTCTAAAACTTAAG 100 68
      EF0819  782902 ..  782950 - -14.1  -4.81843   AATAACTAAAAGAAA TTAAAGTAGCCTCAAATTCCAGT TTA ATCGGAATTTGAGGCTACTTTGT TGAAATTATTTAAGA 100 35
      EF0814  776249 ..  776287 - -16.3  -5.60864   CATAGATTAAAAAAA   TAGAAGTAGAAGCTGAA ATTTA TTCGGCTTCTACTTCTA   TTTTGGTTTTGAAAT 100 6
      EF0806 NONE
      EF0805 NONE
      EF0804  764965 ..  764988 -  -7.5  -5.30616   TGATTCAAATAAAAA          GGTGTACTA AGTCAG CAGTACACC           TTTTTATTCGTTATT  89 40
      EF0803 NONE
      EF0802  764032 ..  764059 - -11.3  -5.52384   TTTTTATTAAAAAAA        GAGCCGGACGT ATCAAA ACGTCAGGCTC         TTTTTAAGGTTGTTT 100 29
      EF0798 NONE
      EF0797  756916 ..  756952 - -22.6  -5.25893   ACAGATATTAAAAAA    GTTCTGGCACCACAAT CTCTC ATTGTGGTGCCAGAAC    AGATGTTTTAACTGG 100 48
      EF0796 NONE
      EF0795 NONE
      EF0794  754564 ..  754605 - -27.7  -5.28281   ACAAAACAAATAAAA GAGAACATGATCGGATTGC TGGA GCAATCCGATCATGTTCTC  TTATTTCTTTTCAAT 100 26
      EF0787  747193 ..  747241 - -16.8  -4.15006   ATATTTATTTTAAAA GTTAACCCTTGGTCCGTCAGTC GAAAT GACTGACGGACCAAGGGCTTTT TTTATTTAGATGAAG 100 27
      EF0774  731550 ..  731588 -  -6.1  -5.99154   GATTAAATAAAAAAA  GAACCAGCGTACCCGCTAA TTT TTTG-GGGT-CTCTGGTTC  TTTTTCTTGTTGTTC  95 2
        clpP  730199 ..  730225 - -18.2   -6.4275   GAAAAATAAAAAAAA         TGGAAACAGCGA CTG TCGCTGTTTCCA         TTTTTTTATTTTTAA 100 37
      EF0761 NONE
      EF0760  716267 ..  716295 - -15.4  -4.82863   TAACCATAAAATAAA       GCACTTGG-GCGC TAGC GCGCGCCAAGTGC        TTTTGTTTAAATATT 100 32
      EF0743  699000 ..  699032 - -22.3  -4.70879   CTTAAACTTTAAAAA      CAGCGTTTATAACGG ATT CCGTTATAAACGCTG      TTTTTATTCTTGTGA 100 29
      EF0738  695849 ..  695890 - -10.5  -3.74101   CAAACCTAATAAAGA TAATCGACCTACAAA TGAAAGGAATTG TTTGTAGGTCGATTA  TTTAGGTGAGTCGTT  87 129
      EF0731  687800 ..  687830 - -18.5  -4.77036   GGTTATCAGTAAAAA       GTTGTCGCCCATT AATAA AATGGGCGACAAC       TTTTTTGTTAAAGCA 100 477
      EF0720  675016 ..  675047 - -20.4  -5.88565   GTCATAAGAAAAAAA      GAAAGCTGCTGAAC TCAG GTTCAGCAGCTTTC       TTTAATTCACTAAAT 100 27
      EF0719 NONE
      fruK-2 NONE
      EF0717  671261 ..  671284 -   -14  -5.77677   GAAAATAATAAAAAA          GCGATTCAAC CATG GTTGAATCGC           TTTTTTGCTTTTTTT 100 39
      EF0714 NONE
      EF0713  665718 ..  665754 - -19.8  -3.31799   GACAATTTTTTATAA    CAAGGTATTGCATGAA GTTGT TTCATGCAATACCTTG    TTTGTTTTCTTTTAA 100 37
      EF0711  664623 ..  664646 - -15.4  -3.80461   TAAGTGATTATGAAA          GCACATCGAC AATT GTCGATGTGC           TTTTTTATTGTTGCG 100 30
      EF0707 NONE
        clpE  659672 ..  659701 - -10.8  -5.77632   AAAAGCATAAAAAAA       TCCGCACGCATT GTTATT AATGCGTGTGGA        TTTTTGATTATTCTG 100 33
      EF0705  659169 ..  659194 - -13.4  -5.77856   AATAAATTAAAAAAA         CTGCCGAAGT GGGGAA ACTTCGGCAG          TTTTTTTTAGTTTTC 100 32
      EF0698  651650 ..  651692 - -26.6  -4.43221   AAACAGCCCACAAAA GGAGCTTGGAGCATTAGCCA AAA TGGCTAATGCTCCAAGCTCT AAATTTTCCGATTTA 100 48
      EF0692  646113 ..  646147 - -11.6  -5.45802   GTTGCAAAATAAAAA     CAAGCATTCCTTTATT TTA AGTGAAGGAATGCTTG     TTTTTTATTATTTAA 100 47
      EF0687 NONE
      EF0686 NONE
      EF0685  640322 ..  640345 -   -11  -6.04953   AGATAAATAAAAAAA          GGGAGTGGTC AATC GACCACTCTC           TTTTTTATGCTTATT 100 36
      EF0673  624510 ..  624530 -  -6.9  -2.59254   AAATAGGAGAAAACG            CAATGAGTG AAA CACTTATTG            TTAACTATTTAATCA  59 405
        murE  618534 ..  618570 -  -9.6  -5.01732   AAGTTCTTTAAAAAA    CAAGCTGCAACC TTTGCTGATAAGT GGTTGCAGCTTG    TTTTTTTCATGTGTG 100 51
      EF0666  616921 ..  616950 - -16.7  -5.23316   TAGGATATTAAAAAA       CAAAAATAGCGGT TAGA ACCGCTATTTTTG        TTTACTCATGGCGTT 100 27
      EF0665  616598 ..  616649 - -32.1  -5.15634   TAGTCTAGTAAAAAA TGAGAGAGGAGCAACCAGATTCA TTCACC TGAATCTGGTTGCTCCTCTCTCA TTTAATGCGTAATCA 100 42
      EF0661  612704 ..  612738 - -11.6  -5.44721   ACTATTTGAAAAAAA     GAGAAGCAGTAACC TGATGTT GGTTACTGCTTCTT     TTTTGCTTAGTTTAC 100 32
      EF0652  604562 ..  604578 -  -9.5  -5.33124   AACAATAAAACAAAA              CCAATGA TAA TCATTGG              TACTTCAAAACGATA 100 280
      EF0647  601439 ..  601465 - -11.7  -5.82281   AAATAGATAAAAAAA         GACGAGACTTA TTTGT TAAGTCTCGCC         TTTTTTTGTGCAAAT 100 7
      EF0644  598471 ..  598508 - -16.5   -5.5112   CTGATGAATAAAAAA   CAGGAAAACGATTTAGC GAAA GCTAAGTCGTTCTCCTG    TTTTTTAGGTTTGTC 100 30
       ldh-2 NONE
      EF0639  595883 ..  595914 - -10.3  -5.68438   CCAGCAAATAAAAAA      CTTGCCTCTTC TCATAAAAAT GAAGAGGCAAG       TTTTTTATTTAGTAA 100 30
      EF0638  595290 ..  595325 - -23.6   -5.1963   TGTAATTAATAAAAA    GAAAGCGTGCGACAAT GCCC ATTGTCGCACGCTTTC     TTTTATTATTTTTGT 100 31
      EF0619  578526 ..  578536 -    -4  -4.13963   ATTTGTGAAAAAATA                 CTAA AAC TTAG                 TTATTCTTTACAACG  59 178
      EF0618 NONE
      EF0617 NONE
      EF0616  575647 ..  575667 - -12.5  -4.72986   TAGGGCTATTAAAAA            GCCACCCGC TAT GCGGGTGGA            TATTTACTTAATAAA 100 33
      EF0613  574180 ..  574205 -  -6.9  -3.68265   AAAGCCAATCCTAAA         CCATACCACAA ATGT TTGTGTTACGG          GACGAGGTAACGCGA  68 204
      EF0612  573730 ..  573748 -  -3.2  -3.56687   AACAAAAGCAACCAA             GAAAAAAC AAT ACTTTTTC             ACAATTGTTTCATCT  50 192
      EF0611 NONE
      EF0610  572604 ..  572620 -  -4.5  -3.57792   TTATCCAGCTTCAAA              TCATTAA AGG CTAATGA              ACGGTTTATTTTTTC  55 323
      EF0609 NONE
      EF0608 NONE
      EF0607 NONE
      EF0606  569325 ..  569357 -    -5  -5.09895   CACTTACTGAAAAAA     CATCTAAGGTAGAAA TGAA TCTC-ACCTAAGATG      TTTTTTGATTTTTTA  77 128
      EF0605  567965 ..  567979 -  -4.4  -2.87472   AAAATATAAAATTTA               TTTTTA CCG TAAAAA               CGGTTATTAACTAAT  48 228
      EF0604  567287 ..  567311 -  -4.3  -5.88476   AAAAGAAACAAAAAA          CCAGTTAAGCA TTC TATCTAACTGG          TTTTTTACTAAATTT  91 71
      EF0603  566442 ..  566452 -  -5.4  -2.86291   TACTAAATAAAAATT                 GACA GAT TGTC                 TCATTGCATTACTTT  52 66
      EF0601 NONE
      EF0600  563130 ..  563141 -    -3  -5.30575   GAAAAACCGAAAAAA                TAAC CACA GTTA                 TTTTATGAAACTAAT  74 153
      EF0595  558936 ..  558964 -  -3.9    -4.946   ACTAAAGATTAAAAA        TAGCAAACGGAAA TTA TTTCCATTTTCTT        ATTTTTGCAAAAAAT  70 520
      EF0559  516774 ..  516789 -  -4.8  -3.59405   AAAATGAGGATAGAA              CTTTTA TCAG TAAAAG               CATTGTATAATAAAA  57 324
      EF0550  506931 ..  506977 - -10.5  -4.65895   TTTCTCATTGAAAAA GCACCTCCTAGTTAAATTCA TTTTAACG TGAATTCAAC-AAGAGGTGC TTTTTTTGTCTCAGT 100 173
      EF0543 NONE
      EF0542  498703 ..  498741 - -10.6  -3.96999   GTATATTCAAAAATA   TTAACACAAGAAAATC TTTTTTT GATTTTCTTGTGTTAG   AATATGCAATTTTAA  93 457
      EF0539  494800 ..  494842 -    -8  -2.70298   GCTGTGAACTAGAAT CCAAAATACGTACTAC GTGAACAATGT GTAGTATGTATTTTGG TGTTTTCTTAATAAC  66 54
      EF0534  492345 ..  492359 -    -5  -3.85043   GAATTAATGAAAATA               CCCAAT ACC ATTGGA               ATAACAACCTTAATT  60 367
      EF0524  483762 ..  483773 -    -3  -3.76885   CCCCAAAAAAAGAGA                TAGT CTTT ACTA                 TACATTTGAGCCTAG  52 268
      EF0521  481109 ..  481135 -  -6.7  -5.82172   ATGAATACAAAAAAA         CAACTATTCGT TTTAT AAGAATAGTTG         TTTTTGATATTAATT  95 239
      EF0518  479401 ..  479414 -  -5.3  -3.84808   CTTAATTTATAATAA               GTGAA CATT TTCAC                ATTTCTCATTATAGA  61 107
      EF0517 NONE
      EF0516  477333 ..  477353 -    -9  -5.27923   CAATTGCACAAAAAA            GCGTGAGC ACAAG GCTCACAC            TTTTTCTAGTTGACT  95 39
      EF0504  469697 ..  469726 -  -5.2  -3.12668   TCGGAAATGTGAATA       CTTTGTTCATTGG AAAGA CCAACGAA-AAAG       GTGAAGCCGAGTATT  52 314
      EF0482 NONE
      EF0481  447232 ..  447245 -  -5.3  -3.71819   AAATAATAGAAAAAG               TGTTG AAAT CAACA                TATGGAAGTAATTCT  61 361
      EF0480 NONE
      EF0479  444991 ..  445001 -    -4  -4.48073   GTAAAAAAAGAACAA                 TCTT CAC AAGA                 ATAACAACTGAAAAA  65 306
        nrdH NONE
        nrdI NONE
        nrdE  438944 ..  438968 -  -7.2  -5.04987   AACATTCCTAAAAAA          TAAGACGCTC AAGCA GAACGCCTTA          TTTAAGTGCTTTTCA  88 41
        nrdF  437787 ..  437811 -   -13  -5.45802   TTGGTAAAATAAAAA          GCTAGAAACG TTGAT CGTTTCTAGC          TTTTTGCTATTTATC 100 32
      EF0462  429964 ..  429986 -   -15  -4.93316   GAAGAATAGTAAAAA           GGTGTTGTCT TTA AGACAACACC           TTTTTTTAAGAACCA 100 31
      EF0454  423657 ..  423687 - -12.7  -5.28481   GATTTAATTAAAAAA       GAAGCGTTTTGTC TATAC GACAAAGCGCTTC       TTTTTTAGATAACAG 100 30
      EF0452  421352 ..  421384 - -14.1  -4.68908   GGTAGGCAAAAGAAA      GAGGAGCAGCCGTCA AAA CGGCGACTGCCCCTC      TTTTTAAAACTTAAG 100 141
      EF0451  420500 ..  420550 - -14.4  -3.52919   ATCATGTAATGATAA CAAAATTGCGCCTATGACTATGC AGAGAA GCATAATC-TAGGCGCAATTTTT TATTTTTCTAATTGA 100 25
      EF0441  411350 ..  411361 -    -3  -3.55857   AATTATGATAAAAAT                GAAT ATTT ATTC                 TGCTTTATTTTCAAT  50 36
      EF0440  409650 ..  409677 -   -10  -5.24531   ACGCTGTATAAAAAA        GTTGCCTTTC AAAAAAGA GAAAGGCAAC         TTTTTGACGGTTTAA 100 37
      EF0439  409322 ..  409341 -    -5  -5.45652   ATGTGCAACAAAAAA            CATCTCGA TTTT TTGAGATG             TTTTTGTTGCTTAAT  83 67
      EF0432  402327 ..  402357 - -15.7  -5.76237   CATAGAAATAAAAAA       TCTCTCTATGACA TTATG TGTCATAGAGAGA       TTTTTTAGAAGCCAC 100 30
      EF0420 NONE
      EF0419  390826 ..  390867 -  -4.4  -4.56187   TATAATTAAAAAGAA GAGCTTGGTAGTCACATC TTTTTT GATGATCCTATCAAGCTC  GCTTTTTTATTTCAT  67 32
      EF0415  386701 ..  386720 -  -6.4  -5.80817   TGTAACACAAAAAAA            CCGCCTCT AGAC AGAGACGA             TTGGGAGATAACTTG  95 41
      EF0414  385528 ..  385557 - -10.8  -6.01187   AATTAAAGAAAAAAA       CAACCGCTCACT GATTAA AGTGAGGGGTTG        TTTTTAACATATTGA 100 10
      EF0409  381676 ..  381699 - -11.1   -4.7497   TGGATGCACTAAAAA          GACACCCTA TTGTGG TAGGGTGTC           TTTTTTTGCTGTTTA 100 67
      EF0405  376249 ..  376271 - -13.6  -3.14564   GTACGCTTGCATTAA           CCAACTTTCT TAA AGAAAGTTGG           TTAATGCAACAGCGA  90 12
      EF0397 NONE
      EF0396  368758 ..  368790 -   -15  -5.44721   AGTATGGTAAAAAAA      CTGGGACATAAGTC TAAAC GGCTTATGTCCCAG      TTTTTTCATTGTATT 100 39
      EF0393  365469 ..  365488 -  -5.6  -5.06472   ATAGAAATAATAAAA            GGCGGCTC AACG AAGCGGCC             TTTTTCTTGATTCGT  79 40
      EF0382 NONE
      EF0381  348942 ..  348954 -  -2.7  -2.90797   TGTATATACAGTATA                TCATG GAT CATAA                AAAAGTTTCTATCAC  42 74
      EF0380 NONE
      EF0379  348144 ..  348163 - -12.2  -5.51353   CAAAAATAACAAAAA            GAAGCGAG ATTT CTCGCTTC             TTTTTTTGTTATTAA 100 109
      EF0373 NONE
      EF0372  340107 ..  340138 -   -19  -5.59655   TAAATTAATAAAAAA      TAAGTTGGAGCCTA GAAA TAGGCTCCAACTTA       TTTTTGCTCTCTTTA 100 38
      EF0368  334638 ..  334683 - -20.9  -3.76411   TGAAAATTACTGAAA CCAATGAAAAAGACGAATGAG AAAA CTCATTCGTCTTTTTCATTAA TCATGGAAGAACGTC 100 22
      EF0362 NONE
      EF0361  329152 ..  329181 -    -8  -4.88222   AGTAAAATTTAAAAA       GAGACAGAAC CAAGTGCGGT GTTCTGTCTC        AAAATAGCTTTTATT  90 36
      EF0358  327170 ..  327182 -  -6.3  -2.84574   TATTGTAATGAATCA                TAGGA GCC TCCTA                GAAAAAATACTAATT  58 35
      EF0357 NONE
      EF0356  325981 ..  325996 -  -6.2  -3.72576   GTTGGCGGCATTAAA              TGGATT GGCT AATCCA               AATCTTATTTATCCT  64 476
      EF0346  316575 ..  316594 -  -6.4  -4.15366   ACTGAAATAATTAAA            GAACGGCT TATC AGTCGTTC             TTTTTTACATGGAGG  71 16
      EF0306 NONE
      EF0305 NONE
      EF0304  290620 ..  290632 -  -4.8  -4.84359   GGAGGTGTATAAAAA                CCTC GTAAT GAGG                CTTATTTTTTGATAT  75 117
      EF0303  289214 ..  289227 -  -6.7  -5.49569   GATGAACAGAAAAAA               GCTTG GGAA CAAGC                GCCAACTGTTTTGGC  89 152
      EF0301 NONE
      EF0300  286000 ..  286027 -   -15  -5.64873   GCGAATAACAAAAAA        CAGGGCCTAC-CA TCA TGAGTAGGCCCTG        TTTTTTTGTTATGGA 100 34
      EF0293  278413 ..  278453 - -18.6  -6.13503   TACCAAGAAAAAAAA  CAAAAAAGCTCATGCTGT TTTAG ACAGCATGAGCTTTTGTG  AAAAACAACTAGGAA 100 34
      EF0292 NONE
      EF0291  275458 ..  275499 - -24.1  -2.87014   AAGGGATTACAAGCA TAAACAAAAGGCCCTCGTC TTTA GACGAAGGCCTTTTGTTTA  TAATTCTTCTCCATT 100 23
      EF0286  271390 ..  271441 - -15.6  -3.50832   TGGGAAATTGAAAGA GATGTAACAAAAAAACCGTCAAGAA ATT TTCTTGACGGTTTTTT-GTTATTTC ACAGCCTTAACATTT 100 19
        fabI  267475 ..  267519 -  -7.4  -4.05091   AAGTACAAAATAGAA CAGAAATTGGACAATC AATGAGTGAAAGA GATCGTCCAATCTCTG TTTTTTAATGTATAA  76 65
      EF0275  263476 ..  263500 - -10.1    -3.182   ACAGAAATCAGTCAA          TTGATTGTAGC ATG GCTACAATCAC          GCCCCAATAAATAAT  79 57
       ldh-1  231166 ..  231213 - -20.3  -4.48903   TAAAACAGATTAAAA GTAAAGCCTGGTACAAAAATC ACTTTG GATTTTTGTACCAGGCTTTAA AGCGGAGTAACAATA 100 87
      EF0248  224949 ..  224974 - -10.5  -5.28683   ACTAATACGAAAAAA         GCAACCATTCC TAAA GGAACAGTTGC          TTTTTACTTAAGCTT 100 33
      EF0247 NONE
      EF0246  222041 ..  222087 - -18.5  -5.47159   CGTCAATACAAAAAA TAACAAAAGAGGCAGTCACTCT AACC AGAATGACTGCCTCTTTT-TTA CTAGTTTTTCGTTAA 100 26
      EF0244  220769 ..  220783 -  -2.9  -2.84461   AACAGAGAGCAACCA               GTTTT TATAG AAAAC               ATTGGTTTTCTTATT  42 36
        brnQ  219294 ..  219335 - -21.9  -5.09685   GAATATACATAAAAA CGACACTAGAAAAGATGCG CTTC CGCATTTTTTCTAGTGTCG  TTTTGGTAAGAATTA 100 38
      EF0241  218857 ..  218887 -  -9.8   -5.1166   TATGAAAACTAAAAA       GACGTAGACCTT ACAAGAA AAGGTCTGCGTC       TTTTTAGTTGCAAAA 100 42
        rpiA NONE
      EF0196  189589 ..  189610 -  -4.4  -5.29385   AATCGAATCAAAAAA           GAAGCCCC ATCTGA AGGACTTC            TTTTTTCTTCTTAGG  79 36
         gpm  188715 ..  188736 - -14.5  -5.31456   TTAATCCATAAAAAA           GCGGTTTGC CTTG GCAAACCGC            TTTTGTTAATAAGAA 100 49
      EF0188  183371 ..  183398 - -12.9  -5.95166   GCTAATTAAAAAAAA        TGCTTGGATGA TTATTT TCATCCAAGCA         TTTTTTTAATTTAAG 100 31
         adD  168532 ..  168555 - -16.8   -5.2422   AAGCAGAGTAAAAAA          GAACCGCCAC TTTA GTGGCGGTTC           TTTTTTAGAATAGAT 100 30
      EF0168  165981 ..  165992 -  -4.4  -3.34488   AAGGCGGTTAAAAAG                TGGT CAGC ACCA                 AGAATTAAGAAAGGA  53 272
        guaA  164320 ..  164357 - -12.3  -5.13343   TAACGCAAAAGAAAA   CCCTCTATAAA-TCCTAT TAT ATAGGGGTTTATAGAGGG   TTGTTTATTATTCCC 100 33
      EF0157  155023 ..  155064 -  -4.1  -4.12188   GTATTATGGTGAAAA CATGAAAAAAAGAAGT GTGTTGTAATA ACTTC-TTTTTTCATG TTTAAATTATGAATT  62 346
      EF0150  150384 ..  150403 -    -5  -5.65496   GAGTAAAAAGAAAAA            GCACTG TGAAAAAT CAGTGC             TTTTTGTTTATTTTA  86 182
      EF0130  134592 ..  134615 -  -3.2  -4.70879   TGGAAACGTTAAAAA          TAGGAGCTAA TTAC TTAATTCCTA           TTTATATAAATATTT  65 40
      EF0129 NONE
      EF0128  132740 ..  132764 -  -7.2  -4.50058   TAGGGAGAAGTAAAA          GTCTAGTAAC GTTTA GTTTCTAGAC          TTTTTTATTTGAGTA  80 30
      EF0124  128907 ..  128919 -  -6.3  -3.71917   ACGTCAAAGGCCAAA                CAAGA ACG TCTTG                TTTTTATAAGAACAA  66 55
      EF0123 NONE
      EF0122 NONE
      EF0121 NONE
      EF0120  125351 ..  125392 - -22.5  -4.38712   CTTACCTGTATAAAA GTACACCGACCGCTAGCAA TTCG TCGTTAGCGGTCGGTGTAC  TTTTTAAATAGAATA 100 29
      EF0117 NONE
      EF0116  121611 ..  121639 - -21.9   -4.7458   AGTAGAAGAAACAAA        CGTCAGCTGGCTT CTG AAGCCAGCTGACG        TTTTTAGTATTTAGA 100 29
      EF0110 NONE
      EF0109  113303 ..  113356 - -12.2  -4.61482   TTTCGGAAAAAAGAA GAAGCAATGAAACAACAGCGACTACC TAAA AGTAGTCGCTGTTGTTTCATT--TTG ATAGTTGTTGAATTA 100 18
      EF0102  106130 ..  106151 -  -8.7  -4.49344   AAACTCATGAGAAAA           CGCCTCAGC TTTC ACTGAGACG            CCTTTTTTTATTTAT  89 96
      EF0101  105109 ..  105136 - -15.8  -5.28755   AAATAGATTAAAAAA        GAAGGTTGATGT CACA ACATCAACCTTC         TTTTTTAATTCGTTA 100 30
      EF0096  100127 ..  100172 - -16.3  -3.89611   TAAAATAGAAGAGAA GTGATCAAAGCCACCAACGCT AGTT AGCGTTGGTGGCTTTGATGGT TTAAGCTTCTTCTTT 100 26
      EF0086 NONE
      EF0085 NONE
      EF0084   81705 ..   81741 - -18.2  -5.01732   AATTTTCGTAAAAAA    CGTCAAAAGGTAGCAG TTTTT CTGCTACCTTTTGGCG    TTTTTTGTAATTTTT 100 70
      EF0074   75767 ..   75808 -  -7.8  -5.63236   ACTGAAAAATAAAAA GCCCCCCCCCCCCGCAAG GTCAAA CTTGCGGGGGGTGCTGAT  GTTAAACAATAATGT  93 27
      EF0068   70095 ..   70107 -  -4.9  -4.72986   TATGTCGATCAAAAA                TTGTT GAA AACAA                TGATTGATTTATACG  72 352
      EF0065 NONE
      EF0064   67184 ..   67220 - -17.5  -4.70266   AAGAGTAGTTAAAAA    GAGACACAGAATAGTCA AAT CGACTGTTCTGTGTCTC    TTTTAATCAAAATAT 100 28
      EF0054 NONE
        dnaQ NONE
      EF0052   53471 ..   53511 -  -9.9  -4.48299   GGACATTGAAATAAA  TAAGTTCTACGTCTAAATT CGA ATTTTAGGCGTAGAACTTT  TTTGCTTTATTTAAG 100 44
        proB NONE
        proA   39832 ..   39879 - -17.4  -2.98491   AATGCACATTAGAGA GGAGAAAGAAAAACCCTTGATT TTTA AATCAAGGGTTTTTCTTTCTAA GAACGTGCTTGCCCA 100 22
      EF0035 NONE
      EF0034 NONE
      EF0033   37599 ..   37636 - -18.1  -3.71649   TCCCTAAAGTTGAAA   GAAGATGAAAACGTTAT TAAA ACAACGTTTTCATCTTC    TTTTTTCTAGAATTT 100 49
      EF0032   34598 ..   34624 - -17.4  -5.58209   TGAAATTTAAAAAAA         TCACGCGATGAC TTA GCCATCGCGTGA         TTTTTTATTTGTCTT 100 30
      EF0026   27181 ..   27205 -   -13  -5.73672   AAAGAAGTAAAAAAA          CAGGTTTTCC GAAAA GGAAAACCTG          TTTTTTTTTAATAAC 100 33
      EF0017   17335 ..   17364 - -15.3  -5.95449   AAAGAAAATAAAAAA       TAGAGAAGTCATT TTTT AATGACTTCTCTA        TTTTTTTAATAATCT 100 31
      repA-1 NONE
      traB-1 NONE
      traC-1    3969 ..    3990 + -11.7  -4.68479   ACAAAAAGATGAAAA           GACTAGAGT AGTT ACTCTAGTC            TTTTGGTTATTTTCT 100 15
         iad    5227 ..    5241 +  -5.8  -3.09564   ACCTTGATATAGCAA               TTATCT GAG AGATAA               ATCTTTTTACTTTTT  57 56
     EFA0006    6314 ..    6328 +    -5  -3.05384   TATTTATAGATGTAA               TCACTT CAG GAGTGA               TTACATGAACAAAAA  52 214
     EFA0007    7201 ..    7231 + -10.4  -4.69656   TAAGTATTTTTAAAA       GCATGGTCGCAAGT TTC ACTAGCAGCCATGC       TTTTATTGAATCATT 100 156
     EFA0010    9522 ..    9550 + -14.7   -5.4111   ACTAAGAATAAAAAA        GCGACTGAACTTT TCA AAAGATCAGTCGC        TTTTTTGTGCTTATT 100 512
     EFA0017   13804 ..   13821 + -11.3  -5.14563   CATTTTGTGCGAAAA             GGTAGGC GAAT GCCTACC              TTTTTTCATGCGCGC 100 164
     EFA0029 NONE
        copS   45818 ..   45850 + -14.4  -5.59534   TTTAAGAAGATACCA      GGCAATCAATTAAG AAAAA CTTAGTTGATTGCC      TTTTTTGTTGTGATT 100 316
        repE NONE
     EFA0059 NONE
     EFA0060 NONE
     EFA0061   50861 ..   50873 +  -2.7  -2.87769   TCTTGATTCAGTCGT                TCAAT TAG ATTGG                TACTCTTTAGTCGAT  42 306
     EFA0065 NONE
     EFA0066   53759 ..   53784 + -10.6  -3.39521   ACTATAATAAAAATA         TAGACTCTCT TTGTAT AGAGAGTCTA          TTAACTTTTAATAAG  85 217
      scrB-2 NONE
      scrR-2   58340 ..   58369 + -12.3  -5.16472   ATCGATAGAAAAAAA       CGAACAAGTCGGA AACT TTTGACTTGTTCG        TTTTTTCGCCTTTTT 100 40
     EFA0073 NONE
     EFA0074   60162 ..   60174 +  -2.7  -4.81852   GCACATGGAACAAAA                GTAAT ATA GTTAC                TTTTATTGATTGTGA  63 77
     EFA0075 NONE
     EFA0076   60923 ..   60946 +  -8.2  -3.97043   AGTAAATAAAACCCA          CCCCTGAAAA TCTT TTTTTGGGGG           TTATTCTATATTCAA  79 36
     EFA0078 NONE
     EFA0079 NONE
     EFA0080   63423 ..   63447 +  -9.4   -5.1764   CTAGTGTAAAAAAAA          GCAATCCTAT TCGCC GTAGGATTGC          TTTTTGTGTTATCTG 100 265
     EFA0081   64264 ..   64285 +    -3  -5.20216   AAGTAGTAAGGGGCA           CAAGCATT TCCTTT ATTGCTTG            TTTTTTGATAATATA  71 114
      repB-1 NONE
        repC   64676 ..   64720 -  -3.3  -5.31275   TTTTACTACAAAAAA TAAAAACACAAGAGCAATGTT TGTAC AGCATT--TCTTGTGTTTTTA TTTTATTAAACAGTA  74 45
     EFA0072 NONE
     EFA0071   58340 ..   58369 -    -8  -5.72616   ATCGATAGAAAAAAA       CGAACAAGTC GGAAACTTTT GACTTGTTCG        TTTTTTCGCCTTTTT  93 46
     EFA0067   53759 ..   53784 - -10.6   -4.2328   ACTATAATAAAAATA         TAGACTCTCT TTGTAT AGAGAGTCTA          TTAACTTTTAATAAG 100 41
     EFA0063   51991 ..   52009 -  -3.2  -3.63968   TTGCAAAGTTTTAAA             TAAAGAAT AAA ATCCCTTA             CGGTATCTATGATTT  50 39
     EFA0062   50555 ..   50574 -    -3  -4.77775   ATGGTAGAAAAGAAA            TTTATAAA AGGA CTTATAAA             GATTGATTATATAAT  65 161
     EFA0056   44372 ..   44408 -   -19  -5.62045   ACAGACAACAAAAAA    GCGGGGAATATATACA TGAAC TGTATACATTCCCCGC    TGCTCCAACATTTAT 100 239
       traE1   43385 ..   43405 -    -7  -3.71213   ATAGACAACGGTAAA            TGTAACAA AATTA TTGTTACA            AGTGCCTATATGCAT  70 436
     EFA0053 NONE
        sea1   40212 ..   40230 - -13.2  -5.48213   TATTTAAAATAAAAA             GGAGCGAA AAT TTCGCTCC             TCACCTATTATACTT 100 41
     EFA0051 NONE
     EFA0050 NONE
     EFA0048   39289 ..   39314 - -14.8  -4.60797   TCTCTATATATAAAA         GAGGAGCGAG TATTTT CTCGCTCCTC          TATTTTTCCTCCTCA 100 25
        asa1   35081 ..   35103 -  -8.5  -5.50499   CCATAGCTAAAAAAA           GAAGGACAA GCAAT TCGTCCTTC           TTTTCGTCTTCAATT  95 39
     EFA0046 NONE
     EFA0045 NONE
     EFA0044 NONE
     EFA0043 NONE
     EFA0042 NONE
     EFA0041 NONE
     EFA0040 NONE
     EFA0039 NONE
     EFA0038 NONE
     EFA0037 NONE
     EFA0036 NONE
     EFA0035 NONE
       ssb-5   27219 ..   27241 - -12.1  -5.93809   CTTGTACAAAAAAAA           GACGAGTGA TCTGT TCACTCGTC           CTTTGTTGTTTATTC 100 53
     EFA0033 NONE
     EFA0032 NONE
     EFA0031 NONE
     EFA0030   19630 ..   19640 -  -4.6  -2.55351   GCCTTTGATACCAAG                 CGCC GAG GACG                 GGTTCCACCTTTCTT  47 142
     EFA0028   19109 ..   19129 - -12.7   -3.3482   GAATTTTTTAAGGAA            CAAATAGGC AAC GCCTATTTG            TATCAATAAAAAAGA  93 285
     EFA0026 NONE
     EFA0025 NONE
     EFA0024   17405 ..   17418 -  -2.4  -5.76237   GACATAAAGAAAAAA               CAAG GGCGAG CTTG                CTCGTTTATATACCC  78 227
     EFA0022   16718 ..   16736 -  -3.2  -2.91593   TACCTTTTTAGAAAT             CTTTTG TCGTTAG CAAAAG             GTTTCTTTTTTTATA  44 36
     EFA0021   15529 ..   15546 -  -4.9  -4.08767   GGTATCGTTTGAAAA             CCGTTCAA GGT TTGA-CGG             CTCATAGATAAGGGT  64 309
       ssb-4   13420 ..   13445 - -14.9  -4.65895   TTCTTTATGTAAAAA         GCCTTGTATTG CAAG CAATACAAGGC          TTTTTATGCTATAAT 100 464
     EFA0016   12582 ..   12598 -  -4.5  -4.17089   TGCAAAGTTTTAAAA              TAAAGTA AGC TACTTCA              ATTTTTACTGTTTAG  62 42
     EFA0015 NONE
     EFA0014 NONE
     EFA0013   10787 ..   10801 -  -4.2  -4.65446   ATCAGATATATAAAA               CAACTG GTT CTGTTG               CAAAGTTTTAAATAA  70 70
     EFA0012    9823 ..    9842 - -10.8  -6.04324   CTAAAAAATAAAAAA            GCACTGAA ATAT TTCAGTGC             TTTTTTTATTTTTCT 100 31
     EFA0009    7201 ..    7231 - -10.4  -4.12902   TAAGTATTTTTAAAA       GCATGGTCGCAAGT TTC ACTAGCAGCCATGC       TTTTATTGAATCATT 100 377
        traA    3969 ..    3990 - -11.7  -4.62102   ACAAAAAGATGAAAA           GACTAGAGT AGTT ACTCTAGTC            TTTTGGTTATTTTCT 100 15
        prgZ NONE
    EF_C0002    2156 ..    2174 +  -3.2  -3.63968   AAATCATAGATACCG             TAAGGGAT TTT ATTCTTTA             TTTAAAACTTTGCAA  50 39
    EF_C0005    7326 ..    7348 +   -15  -5.17507   ACTCTAATTTGCAGG           CTCTCACTCT TTT AGAGTGAGAG           TTTTTATTAGATTTT 100 460
    EF_C0006 NONE
    EF_C0007    9435 ..    9466 +    -8  -2.83344   TAATGATGAAAATAA      GTGAAGGCCAACAG ATTA CTGTTAGCCTGTAC       ATGTTTATTACTAAT  67 173
    EF_C0008    9952 ..    9981 + -10.9   -5.0917   TAGATAAATATTTAT       AAGGTCAAAAACT TTTA AGTTTTTGACCTC        TTTATTTTTTCGTGC 100 93
    EF_C0009 NONE
    EF_C0010 NONE
    EF_C0011 NONE
    EF_C0012   11746 ..   11780 +  -5.8  -4.60041   GATAAAAATGAAAAA     GGACATAACCTTTA CAAATAT TCAAGGCTATGTCC     TTTTTAAGACTAAAT  74 370
    EF_C0014   12301 ..   12314 +  -3.1  -3.52963   TTAAATTTAAAATAA               TTCGG AAAA CTGAA                ATTTTGTTGTTGCAA  50 64
    EF_C0015 NONE
    EF_C0016   14421 ..   14444 +   -14  -2.55253   ATACTCTCTTTTTTA          GGTATACCAG TATA CTGGTATACC           TAAGTTAAACTTACT  93 242
    EF_C0019 NONE
      repB-2 NONE
    EF_C0017   14393 ..   14413 -  -8.4  -5.84432   TATAATATAAAAAAA            GAGAGTAT ATTAA ATACTCTC            TTTTTTAGGTATACC 100 70
    EF_C0013   11746 ..   11780 -    -8   -5.2197   GATAAAAATGAAAAA     GGACATAACCTTTA CAAATAT TCAAGGCTATGTCC     TTTTTAAGACTAAAT  90 35
    EF_C0004    3172 ..    3195 - -10.4  -5.14563   TTTGGTACTAAAAAA          GACTTGATCT AATT AGACCAAGTC           TTTTGTTAGTGTTAT 100 355
      repA-2    1119 ..    1132 +  -2.5  -3.87378   TAAGTAATAAACTGA               TTTAT TTAG ATAAA                TTTCATACTTCATTT  51 34
      traB-2 NONE
      traC-2    4080 ..    4095 +  -4.7  -6.02919   AGATAAAATAAAAAA              CCTCT CTTAAA AGAGG               TTTTTTTATTTGTCA  93 30
   EF_B00051    5591 ..    5627 + -16.8  -5.62045   ATAAATGTTGGGACA    GCGGGGAATGTATACA GTTCA TGTATATGTTCCCCGC    TTTTTTGTTGTCTGT 100 284
    EF_B0007 NONE
    EF_B0008    6951 ..    6979 +    -4  -3.54424   TTAGCAAGGAAAGAT       TTG-AAGCCTATT AAAG AATGGGCTTACAG        TTTAAAGAGATAGCG  52 12
    EF_B0009 NONE
        prgA    9831 ..    9856 +  -9.1  -5.52384   ATATAAAATAACTAA         GAGAATCGAAG ATAC TTTCGGTTCTC          TTTTTTTAGTAAGGA 100 89
        prgB   13891 ..   13913 +  -8.5  -5.68023   AATTGAAGACGAAAA           GAAGGACGA ATTGC TTGTCCTTC           TTTTTTTAGTTATGG  95 39
        prgC NONE
    EF_B0013 NONE
    EF_B0014 NONE
    EF_B0015 NONE
    EF_B0016 NONE
    EF_B0017 NONE
    EF_B0018 NONE
    EF_B0019 NONE
    EF_B0020 NONE
    EF_B0021 NONE
    EF_B0022 NONE
    EF_B0023   24886 ..   24906 +  -6.9  -5.93809   TAGAGAAATAAAAAA            GACTAGCAA AAG TTGCTAGTA            TTTTTTTTGTAAAGG 100 137
    EF_B0024 NONE
    EF_B0025   27238 ..   27259 +  -5.1  -5.63517   AACTGAAAGAAGAAA           CACACGTTT AAAA AGACGTGCG            TTTTTTATTTCAGAA  86 15
    EF_B0026 NONE
    EF_B0027   29859 ..   29883 +  -8.6  -2.72991   CAAAAATTTGAACGA          CTCCTACCAG TATTT TTGGTAGGGG          TCATTCAAAATATCG  69 122
    EF_B0029 NONE
    EF_B0030 NONE
    EF_B0031   32749 ..   32773 +  -8.6  -3.84931   AAACGGTGCTATCAT          GAGGGCGTAT GACTA GTACGTCCTC          TTTACATGTTTATTA  79 341
    EF_B0032   32912 ..   32936 + -11.5  -2.50665   GATTTCTAATCAAGA          AGATACTCGCT AAA AGCGAGTATCA          GGTTTGTCTTATATT  82 13
    EF_B0040   37149 ..   37191 +  -5.9   -5.1615   TTTTATATAAAAAAA TAAACGAGAATAAAAGAAGG GAGT TCT-CTTTTATCTTCGTTTA TTTTTTGCGTATTCC  83 96
    EF_B0042   37969 ..   37991 +  -7.1   -3.2963   AGTAAATATTTAGAA           GTGATAGTA CCAGT TGCTATCAC           TTCTAAAAAAATAAT  65 36
       ssb-6 NONE
    EF_B0044 NONE
       nuc-2 NONE
    EF_B0046   39683 ..   39736 + -11.5   -4.4009   TATGCAGTAAATGTG TATAAAAAGAGAAAAAAGCAGATAA AAAA TTATTTGCTTTTTTTTCCTTATATA TTTTATACGATAAAA 100 64
    EF_B0047   41497 ..   41528 + -16.1  -3.77303   AATAAGTTATAACCT      TAGAGACTGTCTC CCCCAA GAGACAGTCTCTA       TTATATATTTAAATA 100 194
    EF_B0048 NONE
    EF_B0049 NONE
    EF_B0050 NONE
    EF_B0051   47258 ..   47283 +  -6.9  -3.27406   GAAGTGAACTTGGCA         TCTTTGCCAAC TTAC GTTGGTGAAGG          ATTTTCTAATGGCAG  64 423
    EF_B0053 NONE
    EF_B0054 NONE
    EF_B0055 NONE
    EF_B0056   49727 ..   49738 +    -3   -3.5525   TGATATAATTAAAAT                GAAA AGGA TTTC                 TTTGACGAACTATAT  50 123
    EF_B0057   50200 ..   50226 + -11.7  -5.10968   AGTTACTGATGAAAA        GAGCCAACAGGG TATA CCCTGTTGG-TC         TTTTTGTATGTTCAT 100 53
    EF_B0058 NONE
    EF_B0059   53082 ..   53114 +    -2   -5.1485   AAAATTTAAAACGTG      CCAACAATGCTT TTATAAATT AAGCAACGTTGG      TTTTTCTGTTACTTA  67 230
    EF_B0060 NONE
    EF_B0061 NONE
    EF_B0062   55625 ..   55654 + -15.2  -3.53933   GCAAGACGAAAAAAA       TAGCCCAAACCT CGTCAC AGGTTTGGGCTA        TTGTGCTGTTCATAT 100 244
        prgN   56308 ..   56325 +  -4.9  -3.48668   ATTAATAAATTATGA             TATTGCA ATAT TGCGATA              TTGTGATATAATAAT  55 218
    EF_B0064 NONE
    EF_B0065   57497 ..   57527 +  -7.9  -3.01712   AAAACAAAATAAAAT      TTGATAATATTGTG GAAT CACAATATTA-CAA       TATTAGACAACAACA   0 22
    EF_B0052 NONE
    EF_B0041   36959 ..   36983 - -12.9  -4.21275   TTAATGCACTTAAAA          GAACTAGACGC AAA GCGGCTAGTTC          TTTCTTTTGTTTTGC 100 221
    EF_B0038 NONE
    EF_B0037 NONE
    EF_B0036 NONE
    EF_B0035   35194 ..   35212 -  -3.2  -2.97653   AGTCCTATTAGAAAT             CTTTTG TCGTTAG CAAAAG             GTTTCTTTTTTTGTC  45 16
    EF_B0034 NONE
    EF_B0033   32913 ..   32935 -   -15  -3.81414   ATTTCTAATCAAGAA           GATACTCGCT AAA AGCGAGTATC           AGGTTTGTCTTATAT 100 40
    EF_B0005    4080 ..    4095 -  -5.4   -5.8901   AGATAAAATAAAAAA              CCTCTC TTAA AAGAGG               TTTTTTTATTTGTCA  91 31
