# Supplementary material for: Rapid, accurate, computational discovery of Rho-independent transcription terminators illuminates their relationship to DNA uptake
Source: Genome Biol. 2007 Feb 21;8(2):R22. doi: 10.1186/gb-2007-8-2-r22 (PMC1852404; doi:10.1186/gb-2007-8-2-r22)
Supplement: Additional data file 4 — Best terminators found downstream of each of the genes of the 343 organisms studied. [file gb-2007-8-2-r22-S4.zip › Erwinia_carotovora_atroseptica_SCRI1043.bag]

        asnA    2283 ..    2309 + -13.8  -2.83119   CCATGATCGGACATC         GCTACAGCATGG AAA CGATGCTGTAGC         TGCTTCTGACGGCTT  85 137
         kup    7688 ..    7707 + -13.6  -3.20382   AATTCACCGACACAA            TCAGCCCG CCTT CGGGCTGA             TTGGTGAATGTAACC  93 216
     ECA0009   10339 ..   10358 +   -15  -4.31166   TATTCAATTCTCTCG            TGGCGGGC GATT GCCCGCCA             TTTCTCTATTTATCA 100 48
        rbsD NONE
        rbsA NONE
        rbsC NONE
        rbsB   14488 ..   14510 +   -12  -2.78813   TATAAAGCAGGGCTC           GCGCCACC CGTTTGT GGTGGCGC           ATTATTAACGTAGCG  79 171
        rbsK NONE
        rbsR   16709 ..   16729 +  -8.2  -2.84801   TAATATATGCGGCCC            GCGCCACG GAAGA CGTGGCAC            TGCTCTTTAACAATA  61 271
     ECA0018 NONE
     ECA0019 NONE
        dsbA   25460 ..   25482 + -14.9  -4.00066   GTAATCACTTAATAG           GCCATGCGG GTTAA CCGCATGGC           TTTATACCTTCTCGC 100 37
        polA   28835 ..   28860 + -20.5  -5.35222   GGCTGAATATTTAGC         CGCCCCGCTCA GTTT TGAGCGGGGCG          TTTTTTATGGGTTTT 100 245
     ECA0024   30600 ..   30620 +  -5.3  -4.08394   GCCGGGAGCGTTTTT            GAACGTCAC AAC GTGACGGCC            TTTTAGGGCGAGTCT  63 198
        hemN   32132 ..   32161 + -16.5  -3.36518   ATTTAACCAAAAAAA       CAGCCAGTCGATG TTAG CACCGACTGGCTG        TTCTCGAACTTTTAC 100 35
        typA   38889 ..   38910 + -15.9  -2.55034   TGTATTGTCACGCAA           CAGGGCACC TTCG GGTGCCCTG            AATTTTATGCGCTTT 100 54
     ECA0031   39649 ..   39661 +  -3.3  -3.04144   TTTATATCGCAGGGG                CGGAC ATA GTCCC                TATTGGGAATGAGAA  45 41
         dtd   40149 ..   40164 +  -3.2  -2.89447   AATGTTGGCTACAAC              CGCATT GTAA AAAGCG               TCATTGTCGTTGCCG  44 39
     ECA0033   41291 ..   41317 + -18.2  -3.14051   CATATCTCGTCTTAG         TAAACCCCGTGA TTT TCACGGGGTTTA         TCTTAATGCCGATCG 100 117
     ECA0041   51215 ..   51238 +  -3.2  -5.08015   GTTTTTCCGTTATGC          CATCGGGCAAA CCT TTTGCCA-ATG          TTTCTTTTTTAGATT  74 55
     ECA0043 NONE
     ECA0044   55288 ..   55316 +  -5.1  -3.53811   TGCGCCCGAATTCGG        CGAGTAGCGCAGC TTG GTAGCGCAACTGG        TTTGGGACCAGTGGG  56 278
     ECA0045   56332 ..   56353 +  -5.8  -4.24183   TCCGATCATCGAAAA           CCGGTGGA CAAGCT TCTGCCGG            TTATTATTTCTTCTC  67 44
        pitA   61135 ..   61156 + -10.9   -5.2197   TCCGTCATAAAAAAA           GGCGATTCT GTGG GGAATCGCC            TTTTTACTTTTTATC 100 125
        uspA   62583 ..   62603 + -12.5  -4.84311   TTTTCAGTGATGAAA            GGCGCGGCT TCT GGCTGCGCC            TTTTGTTATATAACA 100 63
        gdhA   64199 ..   64218 + -11.4  -3.04792   GATAATTCCCCCTGA            GCGCCTGT ATTC GCAGGCGC             TCTTACCCGTCATAC  79 43
     ECA0052   66119 ..   66146 +  -8.4    -3.965   CATGCCCAGACGAAT        CGGCATGTCG TCGGTAAC CGGCGTGCCG         TTATTCATTTTCAGA  74 494
     ECA0056   73360 ..   73384 + -13.5  -3.14683   TCTGATCGCGTCACG          CGGGGCGGATA GGA TGACCGCCCCG          TTAGTAGGGGCATGT  93 36
     ECA0057 NONE
     ECA0058   75201 ..   75222 +  -4.4  -2.82516   TTGAGAATGCTGCTT           CTGTCTCT GCGGCG AGAGGCGG            TGTGCTAATGGCCAC  47 198
     ECA0059   76194 ..   76214 +  -7.5  -4.05788   CAACCCAGCCTCGAA            GGCGGCC TGCTGGC GGTCGCC            TTTGGTTTCCGCCAG  74 168
     ECA0061   77543 ..   77573 +  -5.4  -4.17556   GTGGGCGATGCGGTC       GGTTTTTCCTATTG CAA CCATAGGCATAACC       TTTATTGGACATGTG  67 55
         gor   79041 ..   79072 +   -11  -5.67063   TGGAAGACGAAAATA      TGCTGGTTGAATAG TGAA CTATTTAGCCGGCA       TTTTTTTATGCTCAG 100 72
     ECA0065   80802 ..   80827 + -11.9  -3.25204   ATCGCTAATAGAAAA         CGTCAGGAGGGG TAT TCCCTCCTG-CG         TCTATTTCCCCATCA  83 33
     ECA0067   82495 ..   82505 +  -6.8  -2.82261   ATCTGCCGAACAGTA                 GCTC GAT GAGC                 ATTATGATTTCTTTG  55 92
        padC   83967 ..   83993 +   -13  -3.31232   AAAAATAAGCAGCAA         CAGGCGTCACGA ATG TTGTGCCGCCTG         ATTTTCTATCGCACC  95 33
     ECA0077   92880 ..   92932 + -18.4  -4.07568   TTAAACAATCACCTC CGCCC-GCACGCTCCAGCCACGTAG TAGA CATCGTTGCTGGAGCGTGAAGGGCG TTTTGAAAGCAAACG 100 37
     ECA0080   96273 ..   96294 + -12.3  -3.32769   AGCCATTGAACTGGA           GGGAGCGGT ATTT ACTGCTCCC            TTACTCGTTTCGCCC  90 70
     ECA0083   98446 ..   98476 +  -2.5  -2.79133   TTGCACTTGTTACCG       CATTCTGGCTGTA TATCT TGCGGTCAGAGGG       TATACTGGCGAATTC  41 139
        glyQ NONE
        glyS  101544 ..  101577 + -20.5    -5.055   GCGTCATCGTAATCT     TAACCCCCGAATAGG TTCT CCTGTTCGGGGGTTA      TTTTTTCCGCATTCC 100 49
     ECA0086  102640 ..  102655 +  -6.2  -3.71213   CAAAGGCCTGTAAAA              TGTGAT GTAA ATCACA               TTTAAGGTTCTGTGT  62 149
        mtlA  104860 ..  104880 +    -9  -5.44837   TAATTGATGTGGCTA           GA-GCCGCC TTCG GGCGGCCTC            TTTTTATGTTTTTTT 100 38
        mtlD NONE
        mtlR  106762 ..  106774 +  -5.5  -4.03093   TACATTACACCACTA                TGCCT GTC AGGCG                TTTATACTCGTTATA  65 52
     ECA0090  107315 ..  107347 + -15.7  -5.09245   TCGTGATGGATTCAT      TGATGAAGCCCCTGT TTA ACAGGGGCTTTGTCG      TTTTTATCGTTTTCG 100 84
        aldB  113306 ..  113316 +  -4.6  -4.18762   GTCGGCGCTTAACAA                 CGGC TAC GCTG                 TTTTGAATAGCGCTT  64 170
     ECA0095  114754 ..  114787 +    -6  -3.60475   TTGCCAGCTCTGCGC    GGC-CGTGCTGGTGGG TGAG CCC-CCAGAATGCGCC     TTTGGCATCAGGATT  60 436
        xylF NONE
        xylG NONE
        xylH  121514 ..  121532 +    -3  -3.58726   GACACCGCTACCAAG             CGGCGCGT ATG ACGTGATG             TTGTGTCTGAGGAGG  50 14
        xylR  122871 ..  122888 +  -9.8  -3.51825   AAAGGCATGCAGGAA             GGCGCG ATGATG CGCGCC              TTATCATTAGGCTGG  75 56
        argG  125457 ..  125481 + -10.7  -6.08563   TGAATAATATAAAAA          TCCGGAATCGT CTC GCGCTTCCGGA          TTTTTTTTATCTGTT 100 50
        expI  126556 ..  126579 + -10.4  -5.22312   GTTTCTTATTTCCAA          TCATCTCCTT GCAA AGGGAGATGA           TTTTTTCATATGCCT 100 242
     ECA0109 NONE
     ECA0110 NONE
     ECA0111 NONE
     ECA0112 NONE
     ECA0113  133846 ..  133863 +  -2.7  -3.54489   CAACAATAAGCGCCA             TCAGGAA TGAA TTCATGA              TTGATTTAGCATTAC  48 16
     ECA0114 NONE
     ECA0115 NONE
     ECA0116  137192 ..  137225 +  -2.5  -4.90455   GCTTTCTTAAAAAAA     TGGG-AACAGGCCGTT AAA AATAGTCTGTTATCCA     TTTTTATCAATATGT  70 9
     ECA0117  138228 ..  138247 +  -6.4  -2.87564   TGCTTCACAGACAGA            CGCCGT CGCAGAAT ACGGCG             TCTGTCACCACCTCG  55 49
        aldA  140109 ..  140147 + -20.5  -3.64609   GATACACGGGGCGAC  CACAGGGGTGAGGCGTCCC TGC GGGA-GCCTC-CCCCTGTG  TTTCCCCTAATTCTG 100 82
        lctD  141440 ..  141464 + -11.4  -2.87794   GTAAGCGCGAATCAG          ACGGCGAGAG TGATC CTCTCGCCGC          GTTTCCTAATGGCTT  78 37
     ECA0120  142804 ..  142829 +  -9.7  -3.05596   TTCGGTCGTGAGTAA         GAGGGATCGGC TTCG GCGGATTCCTC          TTACGTCCAAACCTC  71 64
     ECA0123  144280 ..  144311 +  -7.2  -2.89267   TTTTAATTATTAGGT      TTCGGCCAGATACG CCAT CTTATCTGGCCGCC       TCTACTGTGGTTACG  59 35
     ECA0126  145788 ..  145813 +  -2.5  -2.75039   AGAACATCAAACTGT         TAGAG-GGCACA AAA TGAGCCGCTCCA         TCGTTGAGGTGTATG  41 9
     ECA0127  147164 ..  147192 +  -9.7  -3.62864   CAGTTTGTAGGAAAG        TTGTCCTTATTAG GCT CTGATAGGGACAG        TTTAGGCTAGGTTTA  77 138
         rph  163008 ..  163023 + -10.4    -5.252   GATTGATTCTGATAA              GCGACC AAAT GGTCGC               TTTTTTATACCCGTA 100 35
        pyrE  164000 ..  164027 + -18.6  -3.31792   AATGTTGTGAATCAG        GATTCCGCCAGA AATA TCTGGCGGAATC         TTATCCCCGTCATAC 100 39
        radC  167657 ..  167670 +  -6.7  -3.76373   GACAGATATTTCCGC               GATCC AATG GGATC                TTTAGCTGTTCGGGA  66 39
        rpmB NONE
        rpmG  168318 ..  168333 +  -8.2  -6.07627   CTCCTTTATAAAAAA              CCCGGC TAAG GCTGGG               TTTTTTTTTGGCAAT 100 47
        mutM NONE
     ECA0149  170703 ..  170724 +  -2.2  -3.98256   TTTGCCAACGCGACA           CGTTCATC CAATGT GAAGAGCG            TATTTTTGCTCGGGC  54 362
        waaX NONE
     ECA0155  175362 ..  175372 +  -2.6  -4.37211   TTTTTATCTATGTAA                 TTTT CTA AAAA                 TTTCTTATGGCTTTC  60 224
         kbl NONE
         tdh  189568 ..  189582 +  -4.2  -3.31792   CGGGTAAACTGTTTA               CGAATC TCG GCTTCG               TTCTGCGAATCGTCC  49 515
     ECA0171 NONE
        secB NONE
        gpsA  193864 ..  193885 +  -8.7  -3.54129   TTTATTGTACATGAG           CGATGGGCT AACA AGCCTGTCG            TTTGGAACAGATATA  71 95
        cysE  194821 ..  194847 +  -8.1  -3.95324   ACCTCCATCAGAATA         GAAACCACC GACAAATAA GGTGGTTTC         TTGTTATTACGCCTA  72 90
        pagP  195783 ..  195803 +  -6.8  -3.28405   AATATAAATGGCTAA            CGGTCCCG TATTC TGGGATCG            TTACTGCTATGTTGT  61 90
     ECA0176 NONE
     ECA0177 NONE
     ECA0178  197818 ..  197837 +  -3.6  -4.42287   CTTAGGGGATAAATG            TAGGAGCA CCGA TGCTTTTA             TTTGTTCATTATTTA  62 144
     ECA0179  199012 ..  199026 +  -2.8  -4.21194   TCTGAATCAATAGCA               GCGT ATTATCC ACGC               TTTTCAGTGCTGGGC  60 203
        metE  202064 ..  202087 +  -8.8  -4.88228   TAGTTACTGATGAAA          TCAGGGTGGT TATA GCCTCCCTGA           TTTTTACTGTTCACT  89 45
     ECA0182  204265 ..  204288 + -13.2  -3.50572   GTAACGTCTATTGCA          TCAGAGGGGC AATC GCCTCTCTGA           TTCTGTCACCTCGAT 100 72
     ECA0183  206598 ..  206618 + -10.4  -4.21462   ACGGTGAAACACAAA            CGCCACCG TTGTT TGGTGGCG            TTTTAGATCGTAGGT  85 56
         udp  208613 ..  208636 +  -9.6  -3.99592   ACTGATGGTATTTTG          GGCTGGTCATC GCA GA-GGCCAGCC          TTTATCCTGATAACT  81 49
     ECA0186  209535 ..  209554 +   -15  -4.57304   AAGGTTTTAGTTTTA            GGCCGGTC AACT GACCGGCC             TTTGTTTGCTTCAGT 100 39
     ECA0189  215983 ..  215995 +  -5.5  -3.31263   TTTCGATATCTCAAT                CTGCA CCT TGCGG                TTATCGACATAGCGT  54 352
        argC NONE
        argB  219606 ..  219634 +  -3.1  -2.57985   CTGGCGTAAGTCGTT        TCTGGGTATGGCA TGA TGCGATACCAACA        TGAATTACATTCTGG  42 32
        argH  221070 ..  221100 +  -6.9  -4.68209   CGCTATACCTTAAGT      TCCCTCAACGTTGG TGCT TCG-CGTTGGGGGA       TTTCTTTGTTACCGT  79 61
        rmuC  222846 ..  222877 +  -6.6  -3.16683   ATAAATAGGTATGGA      TTTCGCG-GGCTTGG CAC CCATGCTATGCGAAA      TTAGTGCAGTGGGGT  59 73
        ubiE NONE
     ECA0197 NONE
        ubiB  226015 ..  226046 +  -3.8  -2.79809   GATCATGATGCACGT      CAGAATTACCCGATA CAA TAACGAG-AATTCTG      TCGTTCCCCTTTTTG  45 45
        tatA  226330 ..  226342 +  -4.1  -3.13071   AGCCAGCATAAAGAG                CAGGT GTA ATCTG                TGTTCGATATCGGTT  48 17
        tatB  226919 ..  226935 +  -2.9  -3.86897   CTTCTGCCCGCCAAC              CGAGCGA TAG TCGTTAG              TTTATGGCCGATGAA  54 9
        tatC  227726 ..  227744 + -13.2  -4.81306   GCAGGACAGTAAAAT             GACCTCTC TTT GAGAGGTC             TTATTTTTTATTCGC 100 57
        tatD NONE
        hemB  230016 ..  230032 +    -3  -4.36914   CTCACATACTTCAGT              TCGTTT ACCGC GAACGA              TTTTATCCAGCGCGA  62 446
        ubiD NONE
         fre  232628 ..  232643 +    -9  -5.72622   AATAAACAGTAAAAA              TCCCAC AGTT GTGGGA               TTTTTTGTTTCTACG 100 61
        pepQ NONE
     ECA0210 NONE
        trkH NONE
        hemG  240442 ..  240462 +  -8.2  -2.84801   TAATATATGCGGCCC            GCGCCACG GAAGA CGTGGCAC            TGCTCTTTAACAATA  61 233
        murB NONE
        birA  247955 ..  247987 +   -13  -4.90302   AATTTCTCTGCGTGG      TGTATGAAAATGGG GGGTG CCCATTTTCATATA      TTTATTTTCTTAATC 100 19
         tuf  251576 ..  251593 + -11.3   -4.8667   CGACACGCGATAAAA             GGGCATC ATTT GATGCCC              TTTTTCTACGCTGTC 100 60
        secE NONE
        nusG  252749 ..  252777 + -16.2   -5.2853   TAGCTACTTGCCTAT        GGCGCGAAATTA ACCTA TAATTTCGCGCC        TTTTGTTTTTCAGTG 100 65
        rplK NONE
        rplA  254195 ..  254217 +  -2.1  -5.18357   AGAGCCTAAATAACG           TTTTTCTTT TTTAT AAAGAATAA           TTTTTTACTGGATTC  74 212
        rplJ  254815 ..  254829 +  -2.1  -4.83243   CGCGATGCAAAAGAA              GCGGCT TAAT AGC-GC               TTTCTTTTCTATCGC  66 17
        rplL  255295 ..  255320 + -17.7  -4.64766   ATTTATTAGGCTGAT         GGCTGGTGACT TTTT AGTCACCAGCC          TTTTTGCGCTGTAGG 100 65
        rpoB  259594 ..  259622 +    -6  -3.71552   GCTGGGTATCAACAT        CGAGCTGGAA GAAAAGTAA TTCCAGCCCG        TTGTATTGCTGGCAT  64 7
        rpoC  264000 ..  264020 + -13.3  -5.67063   GGTAAATAATAAAAA            CCCCAGCTA TCA TGGCTGGGG            TTTTTTTATAGTGCG 100 66
        shiA  265677 ..  265713 + -13.9  -4.17477   TCACTAATCTCTTTA    TCTTGCCGATACAGATG CAC TATCTGTATCGGCGATA    TTTCTACTGTTTTTT 100 34
     ECA0227  267579 ..  267592 +  -5.9  -3.25823   CGGGTAAGGATAAGC               CCCGT ATCG GCGGG                TTGATGTGCAGAACC  54 64
        nudC NONE
        hemE  276380 ..  276406 +  -7.3  -3.49858   GATTGATACACAACG        GCTGCGAGCTGA GCAG TTGGCTCGC-GC         TTCTGATGTGATTCG  65 58
     ECA0237  277740 ..  277753 +  -5.2  -3.08867   TAAAACGTGATTTAA               GGCC TGAAAT GGCC                TGTCTTAAGGCTTCA  51 46
        hupA NONE
     ECA0239  278898 ..  278915 +  -6.9  -3.26719   AATAGCCATTAAAAA             ACCCGGA TTTC TCCGGGC              TTCAGTATTTATCAG  59 36
     ECA0249  295183 ..  295208 +  -2.6  -2.83403   CTGGCTGCTGGAAGT        GC-CGCACTTGT GGCA ACAGG-GCGCGC         GTTTGCTCAAACGGA  41 149
     ECA0250  296571 ..  296585 +  -2.8  -2.58731   GTCACAATAGAAGCC               TACTCT TAA AGAGGA               CTATTGCTTCTGTCG  40 262
     ECA0251 NONE
     ECA0252  298460 ..  298473 +  -3.8  -3.34013   TATCAATCAAACGAA               GCGT CTTTAT ACGC                TTCGTTGCAACGCTC  50 245
     ECA0266  313116 ..  313128 +  -5.5  -3.35679   GCCGCCTGAGGAGAA                GGCAT TCT GTGCC                TTCTCCCTGACGCCG  56 188
        mreB  314369 ..  314379 +  -2.4  -5.65927   CGTTTTTCATCTCTC                 GTGG TTA CCCC                 TTTTTTATTTGCCTG  86 81
        mreC NONE
        mreD NONE
         maf NONE
        cafA NONE
     ECA0272 NONE
        tldD  323422 ..  323441 + -10.7  -5.24129   GAGTCCCCTTTGAAA            CCGCGCT TTTATC AGCGCGG             TTTTTTCTAGGGAGC 100 57
     ECA0277 NONE
     ECA0278  327254 ..  327265 +  -2.2  -2.79878   TATCCGCCTTCTTTA                TCGC CTGC GTGA                 GTTTGGCTAAGTGAG  40 4
     ECA0279  329323 ..  329334 +  -3.6  -3.18033   CGATTAATCCGAGAG                TGGC GCAG GCCG                 TGTTCATCACTTCTA  46 73
     ECA0280  331027 ..  331042 +  -6.8  -5.38054   GACGTGCGGCTTTCG              GCGGTT TGTT AGCCGC               TTTTTCTTTCTGCGC  95 183
        pmbA  333181 ..  333202 +   -13  -3.22777   GCATGAGTAACCGTC           GCCGTCGG CAGTGT CCGACGGC            TGTTACTCTATAGCA  91 50
     ECA0295 NONE
     ECA0296 NONE
        vpsC NONE
     ECA0298 NONE
     ECA0299  345529 ..  345567 + -16.8  -4.44046   GCAATGCTGGTTGCC   GGATTCGCCCCTTTAGGC ATC GTCTGAAGGGGCGCATTC   TTTGTTTAAGATAGC 100 44
     ECA0300  345878 ..  345892 +  -2.8   -2.6518   AGAGTGGCAACGCGA               CCGT AAACTGA ACGG               CTTCTAAGTATTCCC  40 4
        murA  347281 ..  347300 +   -15  -4.56978   AATCATGTTTGTCAG            CCGGGTGG TTTC CCACCCGG             TTTCTTGTTTGCCCG 100 64
     ECA0305  352059 ..  352075 +  -3.8  -3.96148   CCACGTTACAACAAA              GTTTTT TTCCC AAAAAC              TTTATAGTGCCGGCA  57 118
        rplM NONE
        rpsI  353074 ..  353092 + -11.7   -5.4251   AATCAATGCAAAAAA             CCCGGTG CTTGC CACCGGG             TTTTTTATGTCTAAA 100 62
        sspA NONE
        sspB  354529 ..  354547 + -10.3  -4.61162   ATAATCCGTTCCTAA             GGGCACT TTAAC AGTGCCC             TTTCTTATTTCGTAT  91 37
     ECA0313  363078 ..  363094 +  -3.7  -2.95298   GCCCTACCGCTATGC              TGGTGTG TAA TACATCA              TGTGTAATGCGTCAA  46 16
        arcB  365744 ..  365754 +  -2.4   -3.1582   AGGATAGGGAATGCG                 GGGC TTT GCAC                 GTTTTCATACGGTAG  43 181
        elbB NONE
        mtgA NONE
     ECA0318  368892 ..  368913 + -10.9  -5.61881   GCAGAAAACAAAAAA           CCGCTGATG AAGA TATCAGCGG            TTTTTGTTTTTAAAG 100 104
     ECA0323  373906 ..  373921 + -11.8  -4.61873   CCCTTCATCATAAAA              CCCCGC TTCG GCGGGG               TTTTGCTTTATGGGG 100 439
     ECA0325 NONE
     ECA0326  374875 ..  374888 +  -8.1  -3.08187   AGAGTAAGGCCATCA               CGTGC TGCG GCACG                TTCGCTAACATCTTT  62 161
     ECA0327  375730 ..  375749 + -13.6  -3.91028   CTTCAGAAATGAGGA            GGCACGGT GAAA ACCGTGCC             TTGTTACTTTCAATT 100 52
        nudF NONE
     ECA0332 NONE
         icc NONE
     ECA0334  382355 ..  382367 +  -2.6  -3.33815   GCATTGAAAAACGAA                TCGC CGAAA GCGG                TTCGTTAAACACCAT  46 52
        parE NONE
     ECA0336  385734 ..  385763 +  -4.9  -3.89346   AATATCATAGCCGTT       GTCCACGACAGTC ACGC GAATGTCGTGACC        TTTATCGCGTAGAAA  60 513
     ECA0344  392289 ..  392299 +  -5.4  -2.67244   GCTGTGCTGTATAAA                 CGAT AAG ATCG                 TCGGTTTCCGTGTGG  50 57
        parC  394835 ..  394858 + -15.4  -4.08317   CGTTGTGCATGTTGA          GAAAGGCGGT GTTT ACCGCCTTTC           TTTGGTTTCCGGTTG 100 55
        plsC NONE
        sufI  397216 ..  397245 +  -2.7  -2.87344   CTTTCCGCTATTATC       CCTCTGCCGTGAC CGAT GTTACGGCAGCCC        TGTCTGACCGCGATG  42 60
     ECA0348  398688 ..  398702 +  -2.7  -4.70107   CGACCTGATCGATGA               CCGGC AATAC GCCAG               TTTCTTCTTTTAATC  68 430
     ECA0352  402562 ..  402591 + -11.4  -5.02074   AATACGGCAATAAAT       CGCACGGTTGCC GGATTA GGCGACCGTCCG        TTTTTTACGCCATAC 100 40
        exbB NONE
        exbD  410449 ..  410494 +  -5.5  -4.78149   CTGATCGATTCAAAA GGGAATGTGGT--GCGATGCT CTAAGA AGCGACGCTAACCGCGTTCCC TTTTTACGTTCTACC  76 44
     ECA0365  418242 ..  418255 +  -2.3  -3.57619   CTTATTGTCAACTCG               TTCCG TTTA CGGCA                TATTATTTCCAATTT  49 132
     ECA0366 NONE
     ECA0367  419011 ..  419036 +  -2.6  -4.25104   CCCGTGAGTGCTTTT         GTTGATTAAC ACGATG GTTAAGCGAC          TTTTGCTAAGAGCAG  58 17
     ECA0368  420055 ..  420065 +  -8.2  -3.11634   ATCAACGTTGCCTGT                 CGGC AGT GCCG                 TTCGATCATCTCAGC  62 400
     ECA0371 NONE
     ECA0372 NONE
     ECA0373  424287 ..  424317 +  -5.4   -4.1899   TGCTGCCGCGCCAAA       TCAGTGCGGGATCT TTC AGATCTTGCACAAA       TTTTCCATCGACTAA  67 81
     ECA0383  434713 ..  434739 +  -2.8  -4.64861   CGCCTGCGGCGATAT         CTTCCGTCAGCG TGA TGCTGCCGCCAG         TTTGTTTTGCCGCCG  68 428
     ECA0385  435981 ..  436003 + -16.3  -5.88061   CCCAGCCTCACTGAA           CGCCGCAGG AATAC CCTGCGGCG           TTTTTTTGGTTTTTT 100 55
     ECA0387 NONE
     ECA0388  439337 ..  439372 + -12.7  -4.47456   TAACCCCTGTCTGAT    GTCGATAGTGCGC GAATATAGCG GCGCACTATCGGC     TTTCTTGTTAGGTAT 100 70
     ECA0389  440734 ..  440765 + -12.4  -3.59627   AAAAATAAATCTTAA      TGACCGCCAGAAAG CTAA TTTTCTGTCGGTCA       TTATCCTCTTTATAT  95 33
     ECA0390  442531 ..  442553 +  -2.7  -2.75064   GCTTACGTCAGAACA          TTACGCTGGC TGAT GCCCGC-TAA           TCGTTAAATGACCAC  41 3
     ECA0391  444956 ..  444987 + -10.2  -3.28712   GGGCGTGATGGGGTT      TGTTACGCTTGCGCC TGT GGCACAGGCG-AACA      TTGTGGCGGACGGCA  76 276
     ECA0394  452467 ..  452490 +    -3  -4.92757   TTGGTAGAAATAAAA          GCCCTGTTCA TACA TAGTCAGGGC           TTTTATTCTTAGTAC  74 98
     ECA0396 NONE
     ECA0397  455401 ..  455446 + -10.7  -2.91264   CCTGTCACTCAGCCA CTGGCCGT-ATCACCAGTTGA CCCTAT TCAAC-GGTGATGACGACCAG TGTATCGGTCGCAAA  75 89
     ECA0398  456011 ..  456035 +  -2.1  -5.64274   GAATTAATACAGCAA          TCTCGGC CCTTCAAACAA GCCGGGA          TTTTTTTATCAGTCA  86 34
    ECA0399A NONE
     ECA0400  456784 ..  456805 +  -8.7  -4.90217   GATTATGGTTGTTTT           TGCAGCGTG TTTG TGCGCTGCA            TTTTTAATCTATTTA  91 90
     ECA0405  464638 ..  464666 +  -3.8  -3.06696   CTTAAAACACAAGGA        GCGGCCTGATGT TTGGT GTATTAGACCGC        TATATTGGCAAAACG  47 17
     ECA0406  465743 ..  465768 +  -6.2  -5.64873   AACGAGTCTGAAAAA        GCGCCGGATGGA TTAA TCC-T-CGGCGC         TTTTTTATTGTTCAC 100 46
     ECA0407  466528 ..  466544 +  -5.3  -3.37877   CAAAATCATGCTATT              TTAATAA TTG TTATTAA              CTTTTATTAAAAGGT  54 176
     ECA0408 NONE
     ECA0409 NONE
     ECA0410  468076 ..  468091 +  -4.6  -3.17901   CCGGAGGGGGCATAA              TTGGGG GCAT CCCCAC               TTCGATTAGAAATGT  50 447
     ECA0420  477163 ..  477180 +  -3.5  -2.71712   TTAGCGGCTTCCGCG             CACGT-AT CGC ATGACGTG             ATTTGGGAGCCGCAA  43 53
     ECA0421  478593 ..  478616 +  -7.4  -3.66908   AAACCGTAAACCTCT          TGTCCCGGTG TATT TGCTGGGACA           TTAATTTTCCAGCCA  67 56
     ECA0428 NONE
     ECA0429 NONE
     ECA0430  491154 ..  491180 +  -6.6  -6.09196   TTATCTGACAGAAAG         GCGCTATTGT GTGAACG ACATTAGCGC         TTTTTTTGTTTTCAA 100 44
     ECA0431  493417 ..  493444 +  -6.2  -2.80113   GTGATGGTGCAACTG        TCGCT-GTCGCCG CTC CGGCTTCGAGCGA        TATCATCGCCTGCTG  51 501
     ECA0433  494999 ..  495015 + -13.7  -3.26471   GAGCCAAATAGGCAA              CGCCCTC AAT GAGGGCG              TTAGTATCACAATGC  93 30
        rhaS NONE
        rhaR  509186 ..  509199 +  -3.1  -3.83205   ATTTGCTGGTGAACG               CAGTA AATA TGCTG                TTTCCTCTAGAGAAT  53 405
     ECA0449  515869 ..  515903 + -14.4  -3.97042   AAATTGAAATCTATT     CCAGAACGCCTTGAGA CTC TCTCAGGGCGTTTTGA     TTTCCTTGGTCATAA 100 119
     ECA0451  517992 ..  518012 +  -2.5  -3.04902   AGATCCTATTGTTAA            CGAAGTGAT TTC ATCAATGCG            CTTTGTCTAATGGAG  43 78
     ECA0452  519081 ..  519100 +   -15  -2.76162   GCCTGATACGCCGAA            CTCGCCGC TGCG GCGGCGAG             CTTTAACATAGAGTG  89 35
     ECA0461  526581 ..  526606 +  -5.5  -4.58395   ACACAATTTGAATAA         CGTCGTATTTT GACA AAAGTACGGTG          TTTTTACGCGATAAG  72 26
     ECA0462  527843 ..  527868 +  -7.7  -3.63744   TGGTGACAAAATCGG         TGTCGATAAAG GCCA CTTTATTGGCA          TATTTTACCGCAAAA  66 348
         smp  532552 ..  532569 +  -9.9   -4.8143   GCGTTCTGATTAGCG             CCGCTAT CCAC ATAGCGG              TTTTTCAATTCTTCC 100 443
        prfC  535052 ..  535091 +  -9.4  -5.63236   TGTTAAAATAATCAT  CACCCGGTTATATTTGGTT TTA GGCCAAAAATG-CCGGGTG  TTTTTATTTTTAAAT 100 106
        osmY  536084 ..  536098 +  -2.1  -2.60808   GACAGTTAAATAACC              GTCGCG ATTT CGC-AC               TGGGTTATCCGTAAT  39 28
     ECA0470  536433 ..  536459 +  -2.8  -3.04398   TAATGTCATACAGAG         CACACAGCCGCG CCA TGCGGCTGTCAC         ATTTTACCGGCACAC  43 64
     ECA0471  536752 ..  536775 +  -4.6  -3.24329   CAACGACAAGTCCGA          TTCTGCCA TGATACTT TGGCAGGA           TATTACTTGCGCGTA  50 51
     ECA0472  537760 ..  537773 +  -2.4  -4.98616   ACCAACCATGTAATT               GTGA CGAAGA TCAC                TTTTTGGTGTTTTGG  69 142
     ECA0473  539249 ..  539268 + -11.4  -3.90425   GCAGTAGCGAGATGA            TGGGCGGC GAAA GTCGCCCA             TTGTTCGTTTAAATC  91 59
        entD  540391 ..  540403 +  -3.3  -3.55604   TCAACTGGGTGTTAA                CCGTA TTT TTCGG                TGTTTGCTTCAGTCG  49 335
        entC NONE
        entE NONE
        entB  547440 ..  547451 +  -2.2  -2.57881   GCTGATCGAAAAACA                GCAGG GAG CC-GC                ATTATGAAGCCGTTG  39 7
        entF NONE
        entA NONE
     ECA0482 NONE
     ECA0483 NONE
     ECA0484  560726 ..  560760 +  -4.2  -4.45544   TGAACAACAATGTGC     TGGCACGCTCATATTG TTC CGGCGTCAGCGTGTCA     TTTTCATTGATCAGA  67 495
     ECA0486  562927 ..  562941 +  -2.1  -2.81118   TTAACATTCTGTTTT               GGGAA TTTTC TTCTC               GTTTAAATCGATTCT  40 230
        fom1  564114 ..  564144 +  -4.1  -4.15654   GTGTCAGTGTGATTA       TTTTATAACGCTA TTATT TGGCGCTATAAGA       TTGTTGTTCTTCTTG  62 55
        fom2 NONE
     ECA0489 NONE
        phnG NONE
        phnH NONE
        phnI NONE
        phnJ NONE
        phnK NONE
        phnL NONE
        phnM NONE
        phnN NONE
        phnP  573803 ..  573817 +  -4.4  -3.30741   TTACTGATGTGAAAA               TTTATA TTT TATAAA               TTAATGATTATGGCT  52 358
        wcaJ NONE
     ECA0500 NONE
     ECA0501 NONE
     ECA0502  579335 ..  579345 +  -2.4  -2.75825   CGCTAATCAACAGTA                 CCGG TCA CCTG                 TGAGTTTATTAAAAA  40 12
     ECA0503 NONE
     ECA0504 NONE
     ECA0505 NONE
     ECA0506 NONE
     ECA0507 NONE
     ECA0508 NONE
     ECA0509 NONE
     ECA0510  588144 ..  588156 +  -3.4  -2.79518   TGCGATAAATCTGGC                GATG TCTTC CATC                CTTTCACGGTTTTCC  41 518
     ECA0513  588973 ..  588988 + -10.4  -4.50761   CCCAAAAGCAAAAAA              CCAGCC GTTA GGCTGG               TTTCTTTAAATTAGT  89 86
     ECA0514 NONE
     ECA0515  590564 ..  590579 + -10.4  -4.50761   CCGAAAAGCAAAAAA              CCAGCC GTTA GGCTGG               TTTCTTTAAATTAGT  89 82
     ECA0516 NONE
     ECA0517 NONE
     ECA0518 NONE
     ECA0519 NONE
     ECA0520 NONE
     ECA0521 NONE
     ECA0522 NONE
    ECA0522A  597123 ..  597175 +  -3.6  -3.98256   ATAAATGATGACTAA TCAGTGT-CTTTATACTGCATCTAA CTAT TTGGATGCAGAAACAAGTGCATTGA TGTTTTTCATCGCGA  55 84
     ECA0523  598545 ..  598600 +  -7.6  -3.97368   GGATGATGACGTTTA GTCGGTTAAAAAACAGTCACTGTTGCC CCG GGCAACAGTGACTGAAAAGTGACC-AC TTTGTGGATTCAGGC  70 137
     ECA0524 NONE
        topB  601839 ..  601862 + -13.9  -4.67038   GTACACCCTGTTAGA          CGGTGTCGG ATAAAA CCGACACCG           TTTTAATTTTCGCAG 100 249
     ECA0528  602976 ..  602993 +  -9.1  -4.70659   GGTACTCATTATAAA             CACCTCG CTTG CGGGGTG              TTTTTCAATGTAAAA  90 46
     ECA0531  604119 ..  604136 +  -9.1  -5.54907   GCAATGGGCAGCTAA             CGCTGGC TTCG GTCAGCG              TTTTTCTTTTCTGGG 100 53
        pilL NONE
        pilM NONE
        pilN  607864 ..  607885 +  -5.1  -3.44319   AGCGGTCACGGGCGC           TTGCCCATGG AGG CC-TGGGCGG           TTGTGGTCACTTGCC  56 212
        pilP NONE
        pilQ NONE
     ECA0539 NONE
        pilR NONE
        pilS NONE
        pilT  613395 ..  613416 +  -3.7  -4.42464   TCGGGGTATTGTACT           GAAATGACG CTGA CGCTATTTC            TTTCTTTGGCCCCTT  64 19
        pilU NONE
        pilV NONE
     ECA0545  616199 ..  616228 +  -4.3  -3.96148   GGCAAACTGCAGTAT       TGTCTTTCCCT TTAAATTT AGGGACGGACA        TTTCTGATGAAAAAA  59 276
         rci  617367 ..  617400 +    -9   -3.5936   ACCCACTCTAAATCT     GAAGAGGCGATATT GAGTTA AATATCGCCATTTC      TTTAAGCAGTTTGCA  75 30
     ECA0547  617970 ..  617986 +  -5.1  -4.92812   ATGTGATCGATACAT              TAGATCG AAC CGATCGA              TTTATTTTGTTGTAC  77 93
        traE  618999 ..  619011 +  -3.5  -3.88498   AAGAAAACATAATCA                TAAAA TAC TTTTA                TTTAATATATAGGAA  55 134
        traF  620244 ..  620271 + -15.8  -2.91264   CATTCTGATGCTGAA        TAAGGGGCTATT TGCA AATAGCCCCTTA         TCTATCGATAACAGA 100 33
     ECA0550  620817 ..  620834 +  -2.7  -2.87252   GTACAGGAACGAAGT             GAATGAT AGGC ATCATAC              TACTTAGTATTATTA  42 90
     ECA0551  621129 ..  621142 +  -5.3  -3.09635   ATTAAAATTAGTTAT               CACTA TAAC TAGTG                TTGAGTAATAAAAAT  51 36
     ECA0552 NONE
     ECA0553 NONE
     ECA0554 NONE
     ECA0555  624001 ..  624015 +  -5.6  -3.45737   CAGGGAGAAGATGGA               TGGCGC GTT GCGGCA               TTCTGATGCTGATTA  57 5
     ECA0556 NONE
     ECA0557 NONE
     ECA0558 NONE
     ECA0559 NONE
     ECA0560 NONE
     ECA0561 NONE
     ECA0562  629293 ..  629319 + -10.3  -3.14132   ATTGAGCTGGACGAA         GGCATACAAAA CTTGC TTTTGTGTGCC         TTCGTCAGCAGGCAA  74 40
     ECA0564 NONE
     ECA0565  630671 ..  630681 +  -6.8  -2.85228   TTTTTTCTACACAGA                 GGAG TTT CTCC                 ATGTTTCTGTTTCGC  56 41
     ECA0566  631030 ..  631046 +  -2.2  -5.02074   ATTTTGTAAGGTGAC              GGCATG CGGAC CATTCC              TTTTTTACCCGATCG  69 32
     ECA0567 NONE
     ECA0568 NONE
     ECA0569 NONE
     ECA0570  634572 ..  634599 +  -7.8  -2.68169   GCAACCGACAGGCTC        CGGATTGATATT CATT ATTGTCAATCCG         ATTCTGAATTATTGG  59 104
     ECA0571 NONE
     ECA0572  635333 ..  635344 +  -3.6  -2.94993   CGATGCCGGGTGAAC                GCGT GGAG GCGC                 TGTAATGTTCTCACT  44 9
     ECA0573 NONE
     ECA0574  638716 ..  638748 + -11.3  -3.80083   GTTAATAACAAGCAA      ACTAGGGTGCCAGCA ATG TGCTGGCACTATAGA      TTTCAGTTACGTTTT  91 88
     ECA0576 NONE
     ECA0577 NONE
     ECA0578 NONE
     ECA0579 NONE
     ECA0580  644053 ..  644068 +  -7.6  -3.80014   GTATTGCAGATTAAA              TAGCCT TAAC AGGCTA               TTTAATCATCGCTGT  68 41
     ECA0584 NONE
     ECA0585  648512 ..  648522 +  -6.8  -3.93136   GAGCGGTCGGCGAGT                 GTCG AGC CGAC                 TTTGTCGGTGGATAT  68 132
     ECA0586 NONE
    ECA0586A  649035 ..  649073 +  -2.3  -3.81447   AGTGACGCGCGCAGC  GCGTATA-CGGTCAGAGC TTAC GCACTGCCCGATAGACGA   TTCTTCTACCATCTG  51 162
     ECA0587  650766 ..  650788 + -10.8  -3.78775   AAACGGTTCAATGTT           TTATTCGTAT CTG ATACGAATAA           TTTAATGATGCAGAG  85 387
     ECA0589  651430 ..  651468 +  -9.7  -4.03234   AAGCAGGCAACCCAA  CGGGAAAATATCTT-CCC GCCT GGGTGAGATGTTCTCCCG   TTTCTATCAGGAGAA  81 47
     ECA0590  651834 ..  651863 + -13.7  -4.67038   ACTCATACCCACACG       GGGATTTATCCCC ATGT GGAGATAAATCCC        TTTTCGTTTTGAACC 100 45
     ECA0591  652401 ..  652426 + -14.9  -4.66833   TACTCAAACTATGCG         GGATTTATCCC GTTG GGGATAAATCC          TTTTTCAAATTGAAG 100 57
     ECA0592  652921 ..  652937 +  -5.2  -4.78848   CCTGTTTTACGTCAA              TTATCG ACCTA CGATAA              TTTTATCTTTCCCCC  75 84
     ECA0593  653526 ..  653560 + -12.2  -5.63103   AGATGTTACCCCATG     GGGAGAGTCTTCTC CCGCTAC GGGATGACTCTCCC     TTTTTTTCATTACCA 100 65
     ECA0594 NONE
     ECA0595  654549 ..  654578 +  -9.9  -5.42259   CATCTTATTAACCCT       GACGGGGACACCC GCAG GGGTGGACTCGTC        TTTTTTTCGGAGTCC 100 46
     ECA0596  655103 ..  655129 + -13.1  -2.80472   TTGATTTTTCCCTGA        GGGAGCCATCCC TCAG GGGATGG-TCCC         GATTTTTTGATGGAG  85 44
     ECA0597  657133 ..  657161 + -14.6  -3.79164   AATTTAACCCTAACC        GGGCGTTTCTCC CGGTA GGGGAAGCGCCC        TTACTTTATTTGTAA 100 47
     ECA0598  658098 ..  658119 + -17.3  -2.84812   ATTACTTAACCTTAA           CCCGGCAGG GGAC CCTGCCGGG            TCTCCTGCTATCACT 100 44
     ECA0599  659072 ..  659113 + -15.3  -4.88736   AATAAACTGGCGGCT TAACAACAGAAGGCTCTCC TCTC GGGGAGCCTTCTGTTTATA  TTTTTGTAACTGATG 100 23
     ECA0610  683047 ..  683061 +  -4.4  -3.90874   GGGTTTTTAACGAAT               TTTAAT TAT ATTAAA               TTTGAGTGTTTTTTA  59 169
     ECA0611 NONE
     ECA0612  685640 ..  685693 + -10.9  -2.73875   AAAAAGAGTTTCCTC TTGCCTCGGGTCTATGAGCCGCTCA AGAC TGTGCCGCTTACTGGCCGGAGGCAA TCATGTTCAACCGAA  74 262
     ECA0613  687347 ..  687357 +  -3.2  -5.06414   GCACACAGCAAAGAT                 GCAT TTT GTGC                 TTTTTATTAGAAAGG  74 78
     ECA0614  688434 ..  688457 + -11.1  -3.09581   ACGGGAACGAGAAAA          GGGAATCTG CGCTAA CAGATTCCC           TATCTTGAGGATTTC  76 57
     ECA0615  689687 ..  689713 +  -5.8  -2.67981   AGATAGCGGCACAGT         CAGGGCTCTT AAAAAAG GAGTGCCCTG         TGAATTTAATGCCGT  50 35
     ECA0616  690442 ..  690463 +  -2.9   -3.9777   AGTTCCATCTGTTGT           GCGACCATC TCGG GATCGTCGG            TTTCTAGCTCTTCCA  55 164
        fxsA  696964 ..  696990 +   -14  -4.32579   AATCTGAAAAGCAGC         TAAGGATTATCA TAT TGATAATCCTTA         TTTATTATCAGATAT 100 50
       groES NONE
       groEL  699245 ..  699273 + -11.8  -5.64274   TCTGTCCTTCAAAGA        GCACTATCCGGT TGTGT ACTGGGTAGTGC        TTTTTTTATGCGTCA 100 106
        ubiC NONE
        ubiA  700860 ..  700877 + -11.3  -5.60993   ATCGGATACAAAAAA             GCAGCGA TTTA TCGCTGC              TTTTTTTATGACGGA 100 48
        dgkA  703995 ..  704007 +  -2.7  -2.56571   GCTTTGCCTATATCC                CGATT CCC AATTG                TGCGTTACCTGTATA  40 70
        lexA  704799 ..  704818 +  -5.7  -3.78141   TTACCCCCTGTTTTT            TCACTGC TTTTTT GCGGTGA             TTTCCCCTTTCTTTG  61 155
     ECA0631  705360 ..  705381 + -10.9  -5.14563   CCCGTAGAAAAGAAA           CGATAGCCT CTCA GGGCTATCG            TTTTTTAATGGGAAC 100 56
     ECA0634  707708 ..  707747 +   -18  -3.33483   CCCTAAATCCTGCGC  TTTCTGAGGCAAGGTGTG GAGC CACACCTTGCCTCAGCAC   TTCATGCTTTAAGTG 100 35
        uxaC  716824 ..  716875 + -11.7  -2.97709   TAGGGTGTGAATTGC GCGAGAGGCGCGGTAGTAAGATTCC TAAA GGGG-CTTAC-ACCGCGGCTCTCGA TGTCTCGGTCTTTTG  80 54
       uxaB1 NONE
        uxaA NONE
     ECA0648  720664 ..  720678 +  -5.7  -3.94853   GGCGCTAAAGGCTAG               GGGAT AATCA ATCCC               TTTAATATTGCCTTG  63 87
     ECA0649 NONE
     ECA0650  723868 ..  723880 +  -4.1  -3.54919   GGAAGACCTCTAAAA                GTGAA TGG TTCGC                TTTACCGGGATACTT  52 499
     ECA0654  729143 ..  729179 +   -10  -2.93723   AAACTAGAGTGTTAA    CGCTAGCCGGGTGGCC TGATC GATTGCCCGGCGAGCG    TCTAATTCCTGCGCC  72 54
     ECA0656  731669 ..  731680 +  -7.2  -3.19192   GGCACAAGACGCTAC                CGCC TTTA GGCG                 TTCACTTCCGTAAGC  62 1
     ECA0658  732487 ..  732533 + -17.4  -6.11392   CCTAAGTTAGTAAGA CCACCGGATTGACGTATTACCT CAC GGGGAATGCATCAGTCCGGTGG TTTTTTTATTTATTT 100 65
     ECA0659 NONE
     ECA0660  734559 ..  734581 + -12.8  -5.26119   CAGTAAATTTGCCGA           TGGCGTTTCT TTG AGAAGCGCCA           TTTTGTTTTTACGGC 100 35
     ECA0661  736804 ..  736834 + -17.6    -4.386   TAATTAGCTAATAAA       CCAGACGGCGCGGT GTG AACGTGCCGTCTGG       TTTTCTCGACAGTTA 100 38
     ECA0663  738541 ..  738575 +  -5.7  -3.55444   CGTTTCTTAGCCTTC    GTTTTCAGCG-CGCTG AAAA CAGCTTCGCCGAGAAC     TTTAGCGGATACAGG  57 60
     ECA0664  738971 ..  738990 + -12.2  -3.18086   TTTATAAACAAAAAA            GCCACCTT GCGA AAGGTGGC             TTAACTGTATGATTT  83 61
     ECA0665 NONE
     ECA0666  741491 ..  741516 +  -4.7  -3.75718   AAGTGATTGAATTTA         CTGTGGTCATT TGTT AATGACATCAG          TTCATTTTGCTTAAC  58 43
     ECA0667 NONE
     ECA0668 NONE
     ECA0669  743107 ..  743131 +  -2.7  -3.85698   GTTATCTCAGGAAAT          CAGGAGGTGCA CCG TGCGTAACCTG          TTTCTGGGGCGACCA  52 5
     ECA0670  743464 ..  743475 +  -2.2  -2.61264   CCGAATATTATTTCG                GCGA ATCC TTGC                 ATTCTGAATAAAGGG  39 64
     ECA0671  743828 ..  743846 +  -9.5  -4.09739   ACTTTCAATAAAAAA             GCGCCGT TGAGC GCGGCGC             TTTTGGAGCGATTCA  81 56
     ECA0672  746541 ..  746578 +  -9.2  -2.77781   TTCAGCACAGTTAAT   TCCGACGATGCTGGCCA ACGGA TGGCCGGTATCG-CTGA   TAGCTTTTACTAACC  66 27
     ECA0675  748292 ..  748311 +  -2.9    -3.885   AGGCTATAAGGGAAG            GGGTAAT GCATTG ATTATCC             TTGTTATATCGACAT  54 12
     ECA0676  749851 ..  749876 + -11.2  -3.51478   GGCATGATATTGTCA         CAGGTAGCAC TACAAT GTGCTGCCTG          TTCGTTGTCTGATGT  78 177
         mug  751236 ..  751257 +  -8.7  -3.72765   CTGACAGGCAAAAAA           TAACCCCAG CGAG CCGGGGTTA            TTTAGAGTTTGCATT  75 56
         gcp  756899 ..  756955 +  -4.5  -5.15634   ATGAGCTGCGCGGCT CC-TGGGCTGG-TATGGATCACGACGA CTGCA TCGTTGTAGTCCACGTCCAGCACAAGG TTTTTTAGTGGGCTG  81 283
         mdh  758801 ..  758832 + -14.6  -5.14563   AATAATACGCAGAAT      AAAAAGCCGGAGAT GTCT ATCTCCGGCTTTTC       TTTTTTAATCGGGGC 100 214
     ECA0687  759687 ..  759701 +  -5.7  -3.14344   TGATTCCGCTGCTGG               CGATC TCTTC GATCG               TTAATCGCAGCGATG  54 38
     ECA0688  760422 ..  760438 +  -7.3  -4.18762   GGCGAGTCCTTCAAG              TGCCATA CGG TATGGCG              TTTTCGGTAGCAGTT  72 149
        rplU NONE
        rpmA  762225 ..  762246 + -15.9  -4.78752   GTCTTACGGATTTAA           GCCCCGCAA TTCT TTGCGGGGC            TTTTTACATTCTGAT 100 54
     ECA0692  763268 ..  763281 +  -8.1  -2.82962   AGAAAAGCGTATTGC               GGCAG GTCA CTGCC                ATCTTTTGACATTTT  60 45
     ECA0693  764713 ..  764743 + -16.2  -4.00234   TCAATTTTCGCCTAT       CGCGGCCTTACCCT GTC AGGGTAAGGCCGTA       TTCTTATATTAGTTG 100 57
        greA  766984 ..  766997 +  -9.5  -4.52589   TAAAGAAAAGAAAAA               GGCCG CTTG CGGCC                TTTTCTCTAACCGAG  89 76
        rrmJ NONE
        hflB  770157 ..  770174 + -12.7  -5.03715   TGTAACGTTACGAAA             CCCCAGC TCAG GCTGGGG              TTTTTTACGAGTAAT 100 60
        dhpS NONE
        mrsA  772451 ..  772481 +  -9.8  -2.54537   CAATCAGGTAGATAA       GGCTTTCGAGATAG ACC TTGTGTCGAAAGCC       GCTGTTTTTTTCTGC  68 57
     ECA0701 NONE
        secG  773115 ..  773151 + -13.4  -3.65143   CGTCCTCGGTACCAA   CATAAAAAATAGACGTC GATA GACGTCTATTTTTT-TG    TCTTTAATTTACTGT 100 138
         evr  777058 ..  777078 +  -6.9  -5.05782   TCCGGCCCCCGCAAC            CACTTAACT TCC AGTAAAGTG            TTTTTTCAAATACGT  84 411
     ECA0709  777239 ..  777252 +  -5.9  -5.80248   TGGCAACAAACAACT               GGGCT ATTA GGCCC                TTTTTTTATGTCTTG 100 16
     ECA0710 NONE
        nusA NONE
        infB  782042 ..  782060 + -13.1  -2.65504   GTAAGTGATTCGTAA             GGGGGGC CTAGT GCCCCCC             GATTTTTACTGGAGG  84 59
        rbfA NONE
        truB NONE
        rpsO  783835 ..  783860 + -14.8  -3.29461   TTCTGCGTTTCAGTG         GAAAGGGGCC TCTTTT GGCCCCTTTC          TTCTAGGAAGCATTA 100 44
         pnp  786193 ..  786227 +  -6.4  -2.94416   GAGGAATAACGACTT     TATGGCACCTTGCC TGATTAT GGCAAGGTGCTGCG     TGTATCGTAAGGGTA  55 32
        nlpI  787235 ..  787250 +  -5.4  -3.88817   AAACTTCGGTTATCA              CCTTCA CGGG TGAGGG               CTTTTTTGTTCGCTT  63 66
        deaD  789345 ..  789362 + -12.7  -6.11644   TGCAATGCAAAAAAA             CGACCCG TTCA CGGGTCG              TTTTTTTTTGGCTGC 100 88
     ECA0723 NONE
     ECA0724  793905 ..  793923 + -10.3  -4.92828   ATACAAAGCGCCTGA             GGCTGGT CTTGT ACCAGCC             TTTCTTTTTGGCTTT 100 55
     ECA0726  794883 ..  794896 +  -6.7  -3.36273   CGCTCGCCAAACGTG               CTGGT TTAC ACCAG                TTAATGTTCAGGGCC  61 292
        deoC  795725 ..  795741 +  -2.1  -3.97413   GGGCAGCTACTAATC              ATGCGGC CAC GGCGCAC              TATTTTATTCGTGAC  53 28
        deoA  797193 ..  797206 +  -2.3  -3.28783   TGATCGCGCAGGGTT               GGCGA TGGG TAGCC                TTGAATTGATTTTCC  45 38
        deoB NONE
        deoD  799307 ..  799345 + -11.2   -3.5032   GTCTGTAGCTGCCAG  GCA-GGTCTGAATTCGT AAGTCA GCGGATTCAGACCCTGC   TATTTCCTATGACCC  85 75
        fcuA  801867 ..  801881 + -11.4  -4.21827   TACTTGTATAGAAAA               CCCACC TCA GGTGGG               TTTTCGCGTGTTTGG  93 62
        rsmC  804893 ..  804903 +  -2.4  -4.58685   GGTTAATTTTCTCTA                 CCAG TTG CAGG                 TTTTTCCCGAAATTT  66 285
     ECA0737  806810 ..  806826 +  -5.1  -3.01791   TGTTCTTACGGACGT              GAGGG TTCAAGT CCCTC              TCTTCGCACCAACAT  51 188
        budA NONE
        budB  811395 ..  811405 +  -3.2  -2.92463   GCCGACATCGCGCAA                 TCTC GGT GGGA                 TATCTACATCGTGAG  42 227
        gcvT NONE
        gcvH  814548 ..  814571 + -15.3  -5.31091   GACGAGTAGTTATCG          CGCCCCAGC CTCTGT GCTGGGGCG           TTTTATTTTATTCTC 100 32
        gcvP  817646 ..  817684 + -14.7  -3.59979   GATACACGGGGCGAC  CACAGGGGTGAGGCATCCC TGC GGGAA-CCTC-CCCCTGTG  TTTCCCCTAACAGCG 100 142
     ECA0747  819076 ..  819094 + -12.4  -3.32844   GTCATTAAACTGACG             CGCCAGTG ACA CGCTGGCG             TTCTAGGGTAAGGCC  90 96
     ECA0748 NONE
     ECA0749  820952 ..  821007 + -10.5  -3.01684   CTTAAGCCCGTTGTT AGGGGAAAC-ACAGGGG-GAGGT-TCCC GCA GGGATGCCTCACCCCTGTGGTCGCCCCG TGTATCTCGATGCTT  73 75
     ECA0750 NONE
     ECA0751 NONE
     ECA0752  824401 ..  824419 +  -4.4  -4.18018   ATTCAACGGGGCAAG             AGGGCTCG AAG CGAGACCG             TTTTCAGTGCGCAGC  64 65
     ECA0757  831096 ..  831107 +  -5.8  -4.00042   ATGTGGCTTACTCGT                CGGA TTAA TCCG                 TTATTTCATACGGCA  63 245
     ECA0759 NONE
     ECA0760  832987 ..  833027 + -12.6  -2.98942   TGCAGCAGAAACACT GGGCGCGATAACGGCGCGT TTTT ACGCGGTGT-ATCGCGGCC  TGTGTGTAGAAAAAT  83 15
     ECA0761  834336 ..  834353 + -11.3  -2.96695   TTTGTTGTCAGCAAA             CCACCTC TCTG GAGGTGG              TCCTTTACTCCACGC  78 121
     ECA0764  836009 ..  836019 +  -6.8  -2.74563   GACGTTTGATGACCT                 GAGC GGT GCTC                 TCATTCGCCTGTGCG  53 402
        xerD  840836 ..  840852 +  -2.9  -3.04263   CCAACCACCTTAGCG              CATTGCT ACG AGCGACG              TATTCACCATGACGT  43 95
        dsbC NONE
        recJ  843411 ..  843427 +  -6.5  -3.13908   AAAATGCGCCTTTTA              TCCGCTA GAA TGGCGGG              TTACATCATTCCGTT  57 76
        prfB NONE
        lysS  846125 ..  846142 + -12.7  -3.69354   GCTGAACCTTCTAAA             CCGGTGC AATT GCACCGG              TTTGACGTTATCGAC  95 51
     ECA0775 NONE
     ECA0776  847924 ..  847945 +  -7.3  -2.76263   ATAGCGCTATAATGC           CACTCGC CTCTCCGT GCGAGTG            TAGTTCAATGGTAGA  58 92
     ECA0777  849227 ..  849252 +  -5.5  -4.11447   AAATAAAAATAATCT         TCGAGGGTATA GAAA TATACCTTCCA          TTGTATTTATTTTTC  65 40
     ECA0778 NONE
     ECA0779  851473 ..  851496 +  -2.4  -5.39905   TCTAGTCAATTCAGG          CGTGCTCAGGA TGA TGCT-AGCGCG          TTTTTATTCTTTCGT  77 46
         ddg  854080 ..  854099 +  -7.8  -4.17023   GTGTACAAACAAAAA            TGGCTACC GGAT GGCAGCCA             TTTTAGGGTGGTTAA  76 170
     ECA0783  856242 ..  856271 + -16.6   -2.7563   TGTAATCCCTTCCCG       CAGACCTTCTGG CTCCGT CCAGAAGGTCTG        TAATTCCCCGTTTTT 100 36
     ECA0784  858333 ..  858360 + -14.2    -5.252   TCTTTCCTTCCTCTG        CATCCCCATGGC GTAA GCGATGGGGATG         TTTTTTATACGCCTA 100 87
     ECA0785 NONE
     ECA0786  861212 ..  861237 +  -8.9  -3.63744   TACGGCATTCTTGCG         GCGGCAATGGC TGCG GCCATCGGCGC          TATTTTCGGCGGCGA  75 420
     ECA0787 NONE
     ECA0788  862926 ..  862943 +  -4.7  -3.21099   TACGCAATCTGACAG             CCTGCGG GGTG CCGCGAG              TTGCTCATAGAACAA  50 47
     ECA0789 NONE
     ECA0790 NONE
     ECA0791 NONE
     ECA0792 NONE
     ECA0793 NONE
     ECA0794  869770 ..  869781 +    -3  -4.41817   AATAGCTTTTTACTT                TCAA CACA TTGA                 TTTTAAATTCTTTTA  60 36
     ECA0795 NONE
     ECA0796 NONE
     ECA0797  872007 ..  872023 +  -4.3  -3.08464   TGTCGTTTTTATTTT              CCCGTTT TAT GGGCGGG              TTGAGTACGTGCTGA  49 148
     ECA0798 NONE
     ECA0799 NONE
     ECA0800  885453 ..  885465 +  -6.9  -2.52015   CTGCAATCTCTACAG                GCGGG AGG CTCGC                GTTAATGGCTGTCGG  54 8
     ECA0801 NONE
     ECA0802 NONE
     ECA0803  889915 ..  889953 + -13.3  -3.63336   GATACACGGGGCTAC  CACGGTG-CGAGGTGTCCC TGC GGGA-ACCTCATCACCGTG  TTTCCCCTAATATCT 100 228
        rhiE  891825 ..  891836 +  -5.8  -4.07568   GCCCATGATAAAAAG                TCGC AGGA GCGA                 TTTTCAACAACGCAA  65 80
        hexY NONE
     ECA0810  898914 ..  898935 +  -4.5  -3.18681   AGGATGACGAATGAA           TAAGTAGAC TCTC GTCTAATTA            TTGATGAGGTTAAGC  50 348
     ECA0811  901574 ..  901597 +   -14   -5.0538   GTTTTGAATCTCGCT          GAAAGAAGCC TTCG GGCTTCTTTC           TTTTTTGCACTACAC 100 47
     ECA0813 NONE
     ECA0814 NONE
     ECA0815  904389 ..  904417 + -15.3  -3.02147   TTTAATCCTGCATTT        CGGCAGGCGATTG ACG CGATCGCCTGCCA        TATCATTCTATTGCC  93 36
     ECA0816  905150 ..  905180 + -11.3  -4.68994   AGCGAAGCTCTAAAT       AAATCAGCCCAAT GCAAG ATTGGGCTGATTG       TTTTTAAGTGATGCT 100 28
     ECA0818  907836 ..  907846 +  -6.8  -3.48924   GGGATTCCAGCATGC                 GCTG AGG CAGC                 TTCTGTGAACCGTCC  61 356
     ECA0820  910612 ..  910639 + -14.3  -2.79183   GGCGTTTGAGAAACA        CGTTGGAAACC TGAATC GGTTTCCAACG         TGTCATAGCGATCAC  87 49
     ECA0825  917880 ..  917896 +  -2.2  -3.72576   GGAAAGCGAGCAGGC              TGCTGA TGTTC TCGGCG              TTTAATACCCGAGCA  51 4
     ECA0826  918763 ..  918797 + -13.6   -2.9162   CGGCATCGTAACGAC     TTTGCTCCTGCTGGCT TTA AGGCAGCAGGAGCTGA     TGGTTTAACGCGTTG  87 30
     ECA0830 NONE
     ECA0831 NONE
     ECA0832 NONE
     ECA0833  922793 ..  922815 + -14.2  -4.30978   ATAAATAAGCTCAAA           TGCCGCTTTG TGC CAAGGCGGCA           TTTTCATGAATTCGG 100 63
     ECA0837  928427 ..  928438 +  -2.2  -3.31269   AGAGGTTTACAGTGT                CC-GC AAT GCAGG                TTGATGTGGTCTACG  45 10
     ECA0838  928780 ..  928815 +  -8.4   -3.3197   CGTCTTTATAAAAAA    C-ACAGGCAAACCTGAA ATA TTCAGATTTGCCTGCCG    TTGTACCCATCATAT  69 92
        grpE  932845 ..  932863 + -12.4  -5.76237   TATCTTCATCCTAAA             CCCCGTGC TCA GCATGGGG             TTTTTTGTTTGTATA 100 74
        mntH  934469 ..  934491 + -11.3  -3.82811   ATAGGGATATAAATC           TGGTGCCAC ATAGC GTGGCACCG           TTTCGCTATTTGCTT  91 29
     ECA0847  938146 ..  938171 + -12.6  -2.77455   GGTGAACGTATTTTA         TGGCACACGG CTCTCT CCGTGTGCCG          CTTGATTTGTAGTGG  82 36
     ECA0848  939803 ..  939831 +   -16  -3.48593   TGCAGTAGTGAGTGT        GAGCTTGGGGGC CGTGA GCCCCCAAGCAC        TTCTCTCCAGAAATA 100 33
     ECA0849 NONE
     ECA0850 NONE
     ECA0851  942757 ..  942791 +  -8.7  -3.84266   GAGTCAGGAATTTAA     CTAAGCAGCCG TTTGTATTTACCT CGGCTGCTTAG     TTTACTATGCGATAT  75 106
     ECA0852  944555 ..  944584 +  -7.2  -3.96506   GCTAATTGATGCCCG       T-CGGCCGCGTAA TTTCT TTGCGTGGCCGCA       TTATCTTTTCAGGTA  70 32
     ECA0864 NONE
     ECA0865 NONE
     ECA0866 NONE
        tpiA NONE
     ECA0868 NONE
     ECA0869  963477 ..  963509 + -10.6  -2.64354   GGTAATGTGCCACGT      TGCCGGAGTCAG TTTTTTTGT CTGGCTCCGGCG      CTTCTGCCTCTGTCC  74 36
     ECA0870  964806 ..  964828 +  -2.1  -2.81642   TTTTTGCCATCCTCG          GTAGTTTAGCC ATT GGC-AAAC-AC          TATACTGGGTACTCT  40 203
        maeB  967187 ..  967207 +  -9.7  -5.63517   ATTAATACAGACAAA            CCCAGTCGA TTG TTGGCTGGG            TTTTTTATTTACCGC 100 50
         mtr  969239 ..  969251 +  -3.3   -4.5265   GCGTGCTAATAAAGC                GTGAC GGC GGCAC                TTTTATGGTCTGGTT  65 430
     ECA0875  971208 ..  971229 +    -3  -4.77719   TAGCTACCGATAAAA           TCAACAGT GTTGTA ACCGTTGA            TTTTATTGCCTTTTG  71 325
     ECA0877  974863 ..  974876 +  -2.5  -3.23899   CATACAACAATAATT               TTATT TCTT AATAA                TTGGATTCATTGGGG  45 62
     ECA0878  977513 ..  977551 + -18.3  -4.30014   ACCTGGTAAATCCTA   TGCCCTGTCATTCGTCA CATGC TGACGTATGACGGGGCA   TTTTGCATTGATGCA 100 32
     ECA0879 NONE
     ECA0880  982063 ..  982095 + -16.3  -3.46178   CGTAGTTGATGTTGT      CCGCAGGCCTTCTGA CTC TCGGGAGGCCTGCAG      TTCTGGTAGGTTTCT 100 32
     ECA0881  982891 ..  982926 + -14.8  -4.13561   TACGCAAGGTAAAAG    TCAGGCGGCTTCGGGTA TGA TACCTGC-GCCGCCTGA    TATTTTTTAGGCAGC 100 72
     ECA0882  983927 ..  983954 +  -9.9  -3.99407   ATCCAACGTGTTTTC        CTGATGCCTGT CTCCGT GCAGGCATCGG         TTCTTTCAGCTTTCT  81 42
        cysP  985201 ..  985218 +  -5.5  -2.86656   GAATTGGATAAACTG             CTGGCGG CTGG TCGTCAG              TAATGTCTTTTGGTG  51 5
        cysT NONE
        cysW  986997 ..  987052 +  -6.9  -3.05727   GCAACATCAGATTTT AGGGG-AAACACAGGGATGAGGT-TCCC GTA GGGATGCCTCG-CCCTGTGGTAGCCCCG TGTATCTCGTATTAA  58 54
        cysM  988028 ..  988047 +  -3.6  -2.60797   GTATTTGATTAAGGT            TACTCGAA TTAT TTAGAGTA             CTTAATGTATGTGCG  42 29
     ECA0889 NONE
     ECA0890  993526 ..  993544 + -11.7  -3.72893   AGCCTGAAACGAAAA             CGGCACC ATCCG GGTGCCG             TTTCGTGCAAACGTA  93 34
        zipA  999945 ..  999962 +  -9.1  -5.95946   CAGTGGGTGAGAGAA             GCCTCCG TTAG TGGAGGC              TTTTTTTATTCTTCG 100 61
        asoB 1001268 .. 1001280 +  -4.1  -3.58343   TTCCTACCGCGCAAG                TCAGT TGA ACTGG                TTTCCCACTGATCGG  53 2
        ribB 1002979 .. 1002996 + -12.7  -4.26881   CGATGCATACAAAAA             GGGCCGA TTAA TCGGCCC              TTTCGTTTTATGACA 100 53
        norR 1009095 .. 1009106 +  -4.4  -3.86202   TGGGCCTGCGTAGTA                GATC GGGT GATC                 TTTAATGTACTGCGG  60 470
     ECA0906 1012869 .. 1012882 +  -3.7  -3.54424   GAAAGACATCGTCAT               GCACC CTCA GGAGC                TTTGCGACCATCGCA  51 481
         ada NONE
        alkB 1015206 .. 1015261 + -10.5  -3.01416   CTTAAGCCCGTTGTT AGGGGAAAC-ACAGGGG-GAGGT-TCCC GCA GGGACGCCTCACCCCTGTGGTCGCCCCG TGTATCTCAATGCTC  73 154
     ECA0916 NONE
        rspA NONE
        rspB 1025837 .. 1025857 +  -9.7  -2.71712   AAACGTTAACGTTTT            GAACAACGC TCT GCGTTGATC            CTTTAGGGCAAGGCC  69 240
     ECA0919 1027408 .. 1027444 + -12.4  -3.91716   TTCAGATTGTCATTG    TTCGAGTTGCAGGGCG TTGAC CTTTCTGCAACTCGAA    TTATTTAGGGCGTAG 100 43
     ECA0920 1028962 .. 1029009 +  -6.2  -2.94218   GGCAGACTGGTAGGA TGAAAAGCGCGGCGGGT-TCGGT AAC ACTGACACTCGCTGCGCTAAGCG TGTATCATAAGCGGT  55 28
     ECA0921 1030150 .. 1030169 +  -2.8  -4.92385   TCGCCGTCCCCAATC            GCA-ATCCG CGC CGGAAATGC            TTTTCTTTCCGTATC  74 439
     ECA0923 1031839 .. 1031853 +  -6.4  -3.10796   GGCACAGAGATGCTT               TCGCTT ACT AAGCGG               TATTAAATCATAAGA  56 15
        fhuE 1048803 .. 1048827 + -17.2  -3.72576   GTAACTCAATGATAA          TCCCCGCCGA CAGTC TCGGCGGGGA          TTTGATCAACGAACC 100 88
     ECA0938 1052553 .. 1052589 +  -5.7  -3.78775   AATGCCAATCGCGAT    GCCTTTGGCACCGGATG GGG TATCCAGCGCCAACCGC    TTTGGTAATAACGGC  61 275
     ECA0944 NONE
     ECA0945 1060182 .. 1060193 +  -5.8  -3.24924   TCACATGGGCGAGCG                CTGC GTAA GCAG                 TATTGTGAATCGCCA  54 311
     ECA0947 1061576 .. 1061593 +  -8.4  -3.92869   CCTTTAAATAAGAAA             CCCAGC GCTGCG GCTGGG              TTTCTCAATCCGTGC  76 85
     ECA0951 NONE
     ECA0952 1065008 .. 1065034 +  -2.3  -3.17392   TTGACACAAAGAAAA        TCTCAACCGGCC ATAC GGTCG-TTGAAA         TTAGATTAAACGCTA  44 37
     ECA0953 1065686 .. 1065718 +   -18  -3.27476   AAGTCTGTAGTACCT      TAAAAGCCCTGACT AACAC AGTCAGGGCTTTTA      TCATTTTTACATCTA 100 424
     ECA0956 NONE
     ECA0957 1069367 .. 1069391 + -10.7  -3.16191   TCTCGTGATCCCTCT          GGCAATGCGTG CTT CACGTAATGCC          TTGATAACGATCTGA  78 128
     ECA0958 NONE
     ECA0959 1070716 .. 1070731 +  -2.6  -4.67011   TCATTAGCTAGATAT              TATTGT AGTT ACGATA               TTTTTAGCTGCCATT  65 180
     ECA0960 1073531 .. 1073556 +  -4.8  -5.66229   CAATAGTAATACCTA         GAGAGATG AAATAAATCC CATCTCTC          TTTTTTATTCTTAAT 100 35
     ECA0966 1075256 .. 1075272 +  -9.5  -2.62616   TCGAACCAAGGACAC              GAGGATT TTC AATCCTC              TGCTCTACCGACTGA  68 149
        speC 1078346 .. 1078369 + -11.8  -5.80003   TCTTCAACTCAGAAA          CACAGGTTCG GAAA TGAACCTGTG           TTTTTTCTTTCTTAA 100 50
     ECA0970 NONE
     ECA0971 1082252 .. 1082275 + -10.2  -5.66684   GCCAATATCAGGGAA          GGCGGCCAGC TTAT GCTGGCCGTA           TTTTTTTGTGCATTA 100 105
     ECA0972 1083572 .. 1083588 +  -9.4  -2.57067   CATCTGTTTGGCTGA              GGAGGC GCTTA GCCTCC              TCGATTCGGTATTCG  62 167
     ECA0977 NONE
     ECA0978 1088313 .. 1088338 +  -9.7  -3.37464   GGTTTTATCAAGGAA         TGCCTGAGCTG ATTT TGGCTCAGGCG          TTATCCGCTTCATCA  74 46
     ECA0979 1089151 .. 1089164 +  -9.5   -5.1861   AGTAGCTTAATGAAA               CGGGC TGAT GCCCG                TTTTTTGATCGTCCC 100 56
     ECA0980 1092472 .. 1092508 + -16.8  -3.09289   TTTGACGTAAGTCGG    TAATCCCACACGGC GGATGAAAG GCCGTGTGGGATTA    TGTATTACGGTGCTG 100 36
        nudH NONE
        ptsP 1099440 .. 1099451 +  -3.6  -3.54543   CGCGTATGCTATGAT                TCGC CACC GCGG                 TTTGCAGGAATGGAT  50 132
         lgt NONE
        thyA 1101257 .. 1101275 + -13.8  -5.33405   TTTCATCGTTTCTCT             GGGCCGCG TAA TGCGGCCC             TTTTTGTTTCCTCGC 100 45
        ppdA NONE
        ppdB NONE
     ECA0991 NONE
        ppdC NONE
        recC NONE
        ptrA NONE
        recB NONE
        recD 1115841 .. 1115855 +  -3.5  -4.16016   CGACTGTTTTTGTAT               GGCGT CGTAA ATGCC               TTTCTTACGCAGTCC  62 495
     ECA0998 1118179 .. 1118203 +  -6.4  -4.37886   CTGAAACCAGTGGAT          GCTGTGTGTG GTCAG CACGAACAGC          TTTTGTAGACCCTGC  72 207
        amiC 1121047 .. 1121062 +  -6.1  -4.89009   GCAGAAAACAAAAAA              GCACC CGTTAA GGTGC               TTTTTGCTTAAGTCT  81 163
        mltA 1122907 .. 1122921 +  -4.2  -3.48024   TCCCCAGAAGAGAAT               CAGCTT TTA AAGCCG               TATTTGCTGCTCAGC  52 123
     ECA1009 NONE
     ECA1010 1135036 .. 1135046 +  -4.6  -4.65895   ATCCTGCTGTAACAG                 CGCT TCT GGCG                 TTTTTCCCTCAGCGG  72 178
     ECA1013 1137416 .. 1137437 +  -6.5  -3.65963   CAGGTATTAATCGCT           TAGCCAGCT AATT GGCTGGCGA            TCTTTCTCGTTGTTG  62 445
        gcvA NONE
     ECA1016 NONE
     ECA1017 1140106 .. 1140137 + -10.3  -3.06261   GCTAGTAGGACTGCG      GTTGAGTGCTACTC TGCAC GGGTAGC-CTCAAC      TGTTGCAGATTGCCA  73 97
         syd 1144172 .. 1144186 +  -2.9  -5.77571   TCTTATCTTTAATGT               TGAAA ATAGG TTTCA               TTTTTATTTTTTCAT  93 102
        aepA 1146801 .. 1146812 +  -2.2  -4.11484   GGTGATTGGATTTCA                TTGC CCTG GCGA                 TTTTGAGCAATTAGC  55 233
     ECA1023 1147294 .. 1147304 +  -3.2  -3.72592   CGGGAGTAGTGAGTA                 GACG GAC TGTC                 TTCTTACTGGCGATT  53 25
     ECA1024 NONE
     ECA1025 1148518 .. 1148530 +  -6.9  -2.76171   CTCGTCGAGTAATAT                CGGCG TAT TGCCG                TCGTATTAAGTACAT  55 29
     ECA1026 1149046 .. 1149066 + -13.3   -5.1963   TGCTGAGATAAGAAA            CGGGAGCTA ACA TGGCTCCCG            TTTTTGTTGCTTCCC 100 46
        rpsB 1155173 .. 1155191 + -10.2  -4.87318   GCACTAGTTTGGTTA             GGGGCCTT TTT ATGGCCCC             TTTTTCACTTTTAAA  91 76
         tsf 1156119 .. 1156140 +  -7.9  -4.82901   CTTAATAGTAAAAAA           AGAGCCGCC AGTT GGCGGTTCC            TTTTTATCCAGCCCC  86 36
        pyrH 1157047 .. 1157061 +  -7.1   -3.3449   GTATTGCTCCATACG               CCAGC CGAGC GCTGG               TATTAATTATTCACT  63 68
         frr 1157705 .. 1157733 +  -9.5  -5.16969   AGCTTGTTAGATAGT        GCGTCGCAGGA TGTTTTT TCCGGCGGCGC        TTTATTTTTTATATA  93 43
         dxr 1159228 .. 1159245 + -11.3  -5.44721   CGACCATGCAGCTAA             GCCGTGA TCGT TCACGGC              TTTTTTTGCGCTAAT 100 132
        uppS NONE
        cdsA NONE
        ecfE 1162312 .. 1162333 +  -4.3  -3.17075   CACTTTTCAATGATT           TCTCTCGTC TCTA GGCGCGGGA            TTAGGTTAGGAAAAA  50 12
        ecfK 1164827 .. 1164848 +  -3.7  -2.73681   GTCCGTAGGTCGTAT           GCAGGGAATG TCG CAT-CGCTGC           TCATTGGCATGAATG  45 47
        ompH NONE
        lpxD 1166535 .. 1166547 +  -2.7  -5.24129   GCGCAGGCCGTGTTG                TTGAT GGC ATCAG                TTTTTTATGGACAGG  76 91
        fabZ 1167010 .. 1167032 +  -6.2  -2.77899   TCAATGATGTGTGCT           CGTCGTCGGG AGT CCTGATAACG           TGATTGATCAAACCG  53 8
        lpxA NONE
        lpxB NONE
        rnhB NONE
        dnaE NONE
        accA 1174208 .. 1174231 + -11.8  -5.21709   GCGTTACTTTGAAAA          TCCGTTGTCA GTAA TGACAGCGGA           TTTTTTGCTATGAGG 100 109
     ECA1048 NONE
        mesJ 1175988 .. 1176007 + -12.2  -4.10453   CGTTGGTAATAAAAA            CGGACAAC CTGA GTTGTCCG             TTTTGGAAGCATTTA  93 41
     ECA1051 NONE
        cutF 1178081 .. 1178112 +   -14   -3.6761   ATTCAATGTTTAAAA      G-AAAAAGGCACTGA TTT TCAGTGCCTTTTTGC      TATTTATTAGCCCGC 100 40
     ECA1054 NONE
     ECA1055 NONE
     ECA1056 NONE
     ECA1057 1186106 .. 1186123 + -11.3  -5.07011   TCTTATAGTGCATAA             GCCAGCT TTCG AGCTGGC              TTTTTGCTTTCTATA 100 214
     ECA1058 1186822 .. 1186844 + -12.1   -6.0427   ATAAGTTTAGAGAAA           TAGCTGGCA AAGAC TGCCAGCTA           TTTTTTTTGTCTAAT 100 52
     ECA1059 NONE
     ECA1060 NONE
     ECA1061 NONE
     ECA1062 NONE
     ECA1063 1192825 .. 1192840 + -10.4  -4.41206   TTTAGAAAAAAAAAA              GCTCCC GGCA GGGAGC               TTTTGTAAGGTAATT  87 44
     ECA1068 1198221 .. 1198237 +  -6.5  -3.14528   CTCTCTTTAAGATAA              TAGGCTG GAT CAGCCCA              TCTTACCCTTTCTCT  57 31
     ECA1070 NONE
     ECA1071 1201038 .. 1201068 +  -7.4  -4.69324   GTGGTTATTTTTGAA       CGCGATGCGCCGTG TTT CAGGGTACCTCGCG       TTTATTCTTTATTCT  82 67
     ECA1081 NONE
        phnA 1212038 .. 1212074 +  -6.4  -4.64766   GATTCGGGTGTGATG   GTGCGCGCGGGTCTTCC ATTT GGTTGGCGCGCG-GCAC    TTTTTCACCTCTGGC  78 39
        mltB 1213417 .. 1213427 +  -3.2  -4.56775   CACGTCGGACAAAAA                 TGTC AGA GACG                 TTTTTGAACAGCACT  64 211
     ECA1084 1214761 .. 1214796 +  -2.5  -3.92602   ACGGCATCGAAACTG    GCTAGGCGCACGC GATAATTCAG GCGTTTTCCTAGC     TTTCTGGCATGTTCA  54 245
     ECA1092 1221159 .. 1221179 +  -3.9  -4.39166   GAGTTTCGTTTGACA            GCCGATTTC GGT GAGGTAGGC            TTTTGCTATCTGGAC  64 219
        uxuA 1222442 .. 1222463 + -14.5  -3.08438   TAATGAAATGAAACA           GACCGTGCT TTGT AGCACGGTC            TGTTGAAGTGTGATG  89 38
        pehA 1226119 .. 1226131 +  -3.3  -3.44146   ATAGGGAATTTTTCC                CCGGC TTT GTTGG                TTAGTTCTGCCAGCG  49 392
     ECA1101 1248270 .. 1248280 +  -3.2  -2.56164   AGGCTTCTCAGGACG                 CTGT GGC GCAG                 ATTAGTCGTTAGCGC  42 3
       ansB1 1249575 .. 1249596 + -12.3  -4.84359   GTTTTTAGTGTGCTA           GCCCCGCCGT TAA ACG-CGGGGC           TTTTTATACCCGTCA 100 52
        aroL 1250658 .. 1250679 +  -7.3  -3.66999   GCAAAATAATCATCA           GTCAGTGCT ACTG AGCACTAAC            TTTCAATGAATAGAT  67 60
     ECA1104 1251076 .. 1251104 + -16.9  -5.10461   ATCAATAAAATGAAA        GTGGCTTTCCGTT ATG AATGGAAAGCCAC        TTTTTGTTGCCTCGC 100 55
     ECA1105 1253394 .. 1253417 +  -8.1  -3.07994   TAATCAAGAGAATTA          ACGTTGGGC TTCGCC GCCCAACGC           TTCAATCAGATTCGC  62 90
     ECA1107 1255938 .. 1255949 +  -3.6   -3.9373   CACGAGAAGTTCCAG                CTCG CCAC CGGG                 TTTACGTTTTAGCTG  58 380
        phoB NONE
        phoR NONE
     ECA1112 1263811 .. 1263849 +  -7.6  -3.74928   TATGAATTTACGATG   TTTTCACGCTACATGAAT TTT ATTCACGTGATGTGAAAA   TTCTTCCATTGCTCT  68 54
     ECA1113 1265171 .. 1265192 + -12.3  -5.61596   TAATGGATACACAGA           GGCTGGATC ATAC GATCCGGCC            TTTTTTTGTGGCCGT 100 65
        brnQ 1267003 .. 1267022 +   -10  -5.69262   CGTTGGGTTTCTGCA            CCACAGGT ATTT GCCTGTGG             TTTTTCTTTTTGTAA 100 98
        proY 1268471 .. 1268488 +  -8.4  -5.82316   TTGCTATTAGACGAA             GCGCTC AGAATA GAGCGC              TTTTTTTTAGCTGAT 100 50
        queA 1272814 .. 1272829 +  -3.2  -3.93963   GCCGAACAAGAGAAA              GTGGGA TAAA TCCTGC               TTTCTACATAATAGT  55 17
         tgt 1274123 .. 1274133 +    -4  -4.77759   TACTATTGTAATGTT                 GATA ATT TATC                 TTTTTGATAGCTTAT  71 83
        yajC 1274486 .. 1274502 +  -2.2  -3.22728   TGCCGTGCTGCCAAA              GGGC ACGATTAAG GCCC              TGTAATTTTTGATTT  44 4
        secD NONE
        secF 1277385 .. 1277399 + -12.8   -5.2696   TTGTAAACATAAAAA               CCCCGC GTT GCGGGG               TTTTTTGCATTTTAG 100 49
     ECA1125 NONE
        ribD NONE
        ribH NONE
        nusB 1281128 .. 1281160 + -14.2  -4.21462   AAAAAGTAAAATGAA     TCGAATCAGGGCCGG ATAT CCGGCCCTGAT-CGC      TTTTGAATGATAGGT 100 32
        thiL NONE
        pgpA 1282700 .. 1282718 +  -7.3  -3.78597   TACTGCGTTATTGAA             CCGGGGC CATGA GCCCCAG             TTTACGTTAGTCGCT  68 44
        thiI 1287480 .. 1287501 + -14.5  -2.85437   ATCGTCCGTAATATA           GAAAGGCGC GCAA GCGCCTTTC            TCGTTGGTCTTAATC  89 30
     ECA1137 1289685 .. 1289702 + -12.7   -4.5287   CCGATGAATAGAAAA             GGCCAGC GAAA GCTGGCC              TTTTGCTTAATTTAG 100 58
        bolA 1299247 .. 1299271 +  -2.8  -3.14211   AAGTCATGAATATGA          CCCGTTCC TGACATATT GGAGTGGG          TTACTGACAAAAAGT  45 39
         tig 1300894 .. 1300915 + -15.1  -4.93968   TGCTTCCCTATCAAA           GCCCGTGCC TTAT GGCGCGGGC            TTTTTGCTTATAGCT 100 79
        clpP 1302099 .. 1302112 +  -4.5  -2.73364   TATCGGCGTTCGTTG               TAGCG ATAT CGCTG                TGGTTGGCCTGCGGG  47 134
        clpX 1303461 .. 1303479 + -13.2  -5.04249   ATCAAGAAATAAAAA             TGGGGGAT TTT ATCCCCCA             TTTGTTTTTTACACG 100 58
         lon 1306035 .. 1306062 +  -4.1  -5.93809   CTTGATAAAATCAGG        GCTGGTGAGTG AAATCG TGCTTGCCAGC         TTTTTTTTGTACCGC 100 59
        hupB 1306557 .. 1306579 + -12.8  -5.27476   TAGGGTAAGATACGG           GGCGCATCAT TTT ATGATGTGCC           TTTTATTTTATTAGG 100 110
        ppiD 1308787 .. 1308802 + -11.8  -4.17089   GTTGCAACAACTAAA              GGCCGC TTTC GCGGCC               TTTTCCACATTTAAA  95 63
     ECA1153 1309275 .. 1309314 +  -9.2  -2.80291   TAAAATTGTGACGTT  GGT-CGCAGCCCAGTCGAG CAC TTCCTCGGGGCTGCGAACC  TCTGCTAGGCTAATT  66 47
     ECA1154 1309780 .. 1309812 +  -4.8  -5.00138   GCCGTTAACATGAAG      CAGCATGCCGTTTC TGTAC GAAGTGACATGCCG      TTTTTACTTTGAGTG  77 33
     ECA1157 NONE
        mdlA NONE
        mdlB 1316408 .. 1316428 +  -5.6  -3.85817   TCGCGTTCTCCTTCC            TGATTTAT GCCAG ATAAATCA            TTTATGGCACACCGT  61 257
        glnK NONE
        amtB 1318226 .. 1318251 + -19.1  -5.08255   TTCAGATACAGTGAA         CAGGCGTGGAG GAAA CTCCACGCCTG          TTTTGTTTTACGGCT 100 50
     ECA1163 1319989 .. 1320005 + -11.5  -3.02263   TAATTCATCTGGATA              CGCGCCG TTA TGGCGCG              TATTGCCAGCGATAT  79 38
        acrR 1328276 .. 1328287 +  -4.4  -4.05319   TGGCGCGTTTTCAAG                TGAC ATGA GTCA                 TTTCCTCTTCTTTCT  62 245
     ECA1174 1329511 .. 1329521 +  -5.4  -2.65547   TGGTTGCATTTATCC                 GTCA CTT TGAC                 TAGATTTGAGCGTTT  50 96
         apt 1330219 .. 1330244 + -12.5  -3.08015   GGACATTAATCATAA         CAGTCTCGCCG ATAG CGGCGTGGCTG          TGTTAGCATGATTGC  83 32
        dnaX NONE
     ECA1177 1332712 .. 1332725 +  -2.3  -2.64099   ATGCAATTGCCGCCG               GGCTT CAAG ATGCC                GTTCTGATGCAGACC  39 5
        recR 1333339 .. 1333374 + -10.4  -3.02434   CCTTCCGGTTTTAAT    CTGTCGGCTGCCAGTCG CAT CATCTGGTAGCCG-CAG    TCATCTTTTCTTCCC  73 27
        htpG 1335412 .. 1335433 + -15.9  -3.42768   TATTGATGTCCTTCA           GACCCCGGT GTCA ACCGGGGTC            TTCTCCGATTTTACT 100 41
         adk 1336336 .. 1336355 + -12.2  -5.88565   ACCCCGCCATCTGAA            TGCCAGAC GATC GTCTGGCA             TTTTTTTGTTCTGAA 100 59
        hemH 1337553 .. 1337575 + -11.3  -5.29445   GAACAGCATAAAAAA           TGGCGGGCA TAATT TGTCCGCCA           TTTTTGTTATTCAGC 100 91
     ECA1183 1339867 .. 1339877 +  -4.6  -2.86338   ACGGATGGCGTGAAC                 GTGC TTG GCGC                 ATTGTTCATCTGGCT  48 40
        ushA 1341619 .. 1341657 +  -7.4  -5.37043   AATAACTGATAATGA   TGGCGGTTTTTGTCTCTG TGC TGGTGGCGAAAACCGCTG   TTTTTTCTCTGAGAT  95 36
     ECA1185 1343879 .. 1343895 +  -7.2  -5.92337   CTGCCTATTCCAATG              GCCGTG TATAT CGCGGC              TTTTTTTTCATCTGT 100 53
     ECA1186 1346068 .. 1346086 + -10.2  -5.32396   ACTCAACATTCTACT             TGCCGCGA ATG TCGCGGCC             TTTTCTTTTTGATGT 100 52
     ECA1187 1348556 .. 1348588 + -15.1  -5.36441   GATGACGGGTACAGA      TACCCTGTATAATGT ATA ACGTTATGCAGGGTA      TTTTTTATCTAGCCG 100 94
     ECA1188 NONE
     ECA1189 1349854 .. 1349878 + -12.2  -2.53273   ACGCTATTGTTTATC          TGTGCTGGCC ATCCA GGTCAGCACA          ATCTTGCTGATTTAC  79 40
        pehN 1351664 .. 1351684 + -12.7  -3.73775   ACGGCTGGCCTCCGG            TGAGAGACA GGA TGTCTCTCA            TTTCATCCCGATGAG 100 192
        cueR 1356961 .. 1356978 +  -5.5  -3.53224   GTTGAGCGTCGACGG             TGGACGC GACA GCGTTCG              TTTACGCAGCCAATA  56 264
        gyrA 1366171 .. 1366189 +   -16    -5.626   GAATGAGTAGAGTAA             GCCAGCGC GAT GCGCTGGC             TTTTTTTATCGACTC 100 58
        rcsC 1369220 .. 1369231 +  -4.4  -3.82824   TCGACGCCCAGCTTG                GTCA TGGC TGAC                 TTCTTCTGGCTACTG  58 136
     ECA1207 1375382 .. 1375392 +  -5.4  -2.70354   AATAAGCCTTCCTCA                 TACC GGC GGTA                 TCGCTTTCTACCGCA  50 36
     ECA1208 1376359 .. 1376374 +  -5.4  -2.94218   TGTCCCACAGAGAGG              GCTTGT CGAC GCAAGC               TATGTGCTACAGCGT  51 66
     ECA1209 1377292 .. 1377305 +  -6.7  -3.49475   CGGTCAAACCGTGTT               TGCCA ATGG TGGCA                TTATCTGACGGTGGG  62 4
        menF 1379091 .. 1379101 +  -3.2  -4.04206   TTTATGATTGTTGTG                 CTAG GTA CTGG                 TTTATATCAAAGTCA  57 47
        menD NONE
     ECA1212 NONE
        menB NONE
        menC NONE
        menE 1385131 .. 1385169 +  -8.9  -3.61178   AGATACCGGGGCTAC  CACGGAG-TGAGGCATCCC TGC GGGAA-CCTCATCACCGTG  TTTCCCCTAAATCCA  75 75
     ECA1217 1386273 .. 1386297 + -10.8  -5.60993   GCCGGAAAGAAAAAA          GAGCGTGAAT GTTGA GTTCACGCTC          TTTTTTTATGACGGA 100 88
     ECA1219 1389627 .. 1389648 + -10.9  -3.61398   GTTTGAAAATAAGAA           GGCCAGAAT CAAC GTTCTGGCC            TTCTTCACAAGAGAA  83 500
     ECA1223 NONE
     ECA1224 1395250 .. 1395265 + -10.4  -3.40522   TTGGTTTTGTTACCT              GGCCCA TTCG TGGGCC               TTATCCTAAAGGGGT  76 78
        hybO NONE
        hybA NONE
        hybB NONE
        hybC 1400768 .. 1400781 +  -2.4  -3.44051   TGACCAAGGTTCGGG               TGCT GTGATG AGCA                TTCTGGTGCTGGGGA  47 18
        hybD 1401255 .. 1401266 +  -2.2  -4.64334   GAACTGCGGGAGGCG                TCTG ATGC CGGA                 TTTTGTTAACGGGTT  64 5
        hybE 1401754 .. 1401774 +   -14  -4.13014   ATAAATCAGTAAAAA            CGCTGGCG GATGA CGCCAGCG            TTTTCACGATGTGCG 100 47
        hyfR 1408107 .. 1408127 + -16.9  -2.73994   GTCTGACGGGTAAAT            TGCCGGAGC GTT GCTCCGGCA            TCGTGTTAGCAGGCT 100 43
        hydN 1420557 .. 1420572 +  -4.7  -4.08307   CTGACGATACCTGAC              TTCGG TCAGGC CCGAA               TTCTTTCACTTTTAA  61 37
        fdhF NONE
        hypF NONE
        hoxN 1426055 .. 1426065 +  -4.6  -5.26316   GTATCGCTTGTTCTA                 CGTG GGT CGCG                 TTTTTTGTCGGCTGC  80 40
         upp 1428919 .. 1428936 + -11.3  -5.63103   CGAAATAACAGGTAA             GCCGACT TGAT AGTCGGC              TTTTTTTGGTTCGAG 100 33
        uraA 1430546 .. 1430590 + -13.6  -3.04902   TTCATAACCGCGTCA TTCTTCCTGTTGAGGCCGTG CATAT CGCGGCCTCAACAGGGCCAG GTTTCTGTGGTAAAC  87 34
     ECA1257 1431770 .. 1431781 +  -4.4  -3.99324   GTGTCATCGTCATGC                TCCT TATC AGGA                 TTTCTGGTACTGGCG  59 451
        dapA 1435713 .. 1435726 +  -3.1  -2.86164   GGGGCAAGCACTTAA               GCAAG CGGG TTTGC                TGTAATCGTTAGGGA  44 7
        nlpB 1436798 .. 1436816 + -12.4  -3.81146   TAACGCATAAAACAA             GGGTCGGA TTA TCCGGCCC             TTCTTCATTCAACAA 100 38
        purC 1437658 .. 1437698 + -15.5  -4.35581   CTGCGCAATCGTTTA  CGTTCAGGCCGCCAGTC GGCAATA GGCTGGCGACCTGAATG  TTTTAACTATTTTCC 100 41
     ECA1265 NONE
     ECA1266 1440857 .. 1440867 +  -2.4  -5.06816   TTTTCAAGACCCAGC                 TCGG TAG CCGC                 TTTTTCTTCCCAGCT  74 464
     ECA1275 NONE
     ECA1276 1453320 .. 1453357 + -14.3  -2.88544   TTCTGCTGTCTTCAA   TGCAATAATTCCGCTCG AACA TGGGCGGAGTTATTGCG    TCTCTAAGAGTCGGA  89 57
     ECA1279 1454566 .. 1454578 +  -7.7  -2.52464   ACTGTCGCCAGGTGT                TGCGT TTG ACGCA                TGCCTTCAGGAGAGA  59 163
     ECA1280 1455269 .. 1455293 +  -6.5  -4.58395   TGGCAGTGTTCGTTA          TCATTACGTAC GGT GTGCATAATGA          TTTTTCGGCGCTGCC  76 80
     ECA1281 1457205 .. 1457234 + -13.7  -4.18018   TGTAGCATGAAGAAA       G-CAATGCAGGCCG TAA TGGCCTGCATTGTC       TTTTAACTGGCAACA 100 72
     ECA1288 1464313 .. 1464349 +    -5  -3.57144   GCGTGAGAATCCAAA   CCGCCCGC-CGCGCG GAACTTAG CTCGTGTGCAGGCGG    TTTGGCGATGACAGC  57 35
        cspE 1468347 .. 1468379 + -13.5  -3.38435   TAATTATACCGATTT      CGTGAAAAACCCGCC AAT GGCGGGTTTTTTTTG      CTTTATTTTCCACGA 100 38
        tatE 1469400 .. 1469419 + -11.4   -5.4505   CATTACACAGCAAAA            CGGACGGT CATT GCCGTCCG             TTTTTTATTCCACAC 100 46
     ECA1310 1484086 .. 1484103 + -12.7  -3.57615   CGCTGAATAGAGAAA             GCGTGCC TTAC GGCACGC              TTTGACGGGTATTAA  95 53
        ubiF 1495340 .. 1495350 +  -3.2  -3.67634   CTCGGTCACCTCAGG                 GCTT TCG AGGC                 TATTTTCACCTGATA  51 192
        nagE 1504501 .. 1504522 + -14.5  -5.98781   GTCGATGAAAGTGAT           GGGCGAGAT AGCA ATCTCGCCC            TTTTTTTTCGTTATG 100 74
        glnS 1506309 .. 1506330 + -11.7    -5.626   GTAAGAAGACAAAAA           TAAAACCGC CTCG GCGGTTTTA            TTTTTTTGTGCGGTC 100 49
     ECA1331 1508458 .. 1508470 +  -2.7  -4.57209   GGAGAAGTGACCTGT                TTCAT GGT GTGAA                TTTTCTGATTCATAT  63 48
     ECA1332 1510689 .. 1510701 +  -7.7  -3.36671   CGATGTCTATTCTCA                TCCTG TAA CAGGA                TTGTCAGGTTGCGGT  65 507
        seqA 1512531 .. 1512562 +  -9.4  -2.52676   GGCAACCGCGCGAGT      CCCCAGGAGCTTAC ATAA GTAAGTGACTGGGG       TGAGTTAGGGAAGTC  68 82
         pgm 1514295 .. 1514326 + -14.6  -3.31726   GCAAGCGCCAAATAA      GTAAAAAGGCGCTG CTTG CAGCGCCTTTTTAA       TCTTGTATAGCCAGA 100 26
     ECA1344 1523788 .. 1523820 + -14.9  -5.26119   TTCAACGGCAATCAT      TAAGCGCCATTTCCG TTA CGGATCTGGCGCTTA      TTTTGTTTTTAGCGA 100 139
     ECA1348 1528761 .. 1528774 +  -2.4  -2.72661   TCGCCCGAGGAATTT               CATG ACCACG CATG                TCGTTACACATCATG  40 46
        phrB NONE
     ECA1350 1531044 .. 1531056 +  -3.3  -3.36823   GTATTTTGTATGTTG                GCATC TTT GTTGC                TTAGCTTTTAAGAAG  48 78
     ECA1351 NONE
     ECA1352 NONE
     ECA1353 NONE
         pcp 1534160 .. 1534178 +    -3  -4.08945   AATTTAGCGAATTAT             TCAGTCGC AGA GCATCTGA             TTTTCAGGGAGTAGT  56 39
         nei 1535023 .. 1535050 + -17.2  -3.37975   CGATTCTGAAACAAA        TAAGGCCGGATA GTGA TATCCGGCCTTA         TTGTACGTACTGAAT 100 58
        sdhC NONE
        sdhD NONE
        sdhA 1539518 .. 1539529 +  -2.2  -2.68835   ATTGCGGAGATCAAA                CGAT GAAA GTCG                 AATTTTCTATTTATC  39 40
        sdhB 1540334 .. 1540375 + -12.6  -3.33815   AGGGAGCGCAGGAAA CCTTTAAAAACCGGCT-TG CGCGC CAGAACCGGTTTTTAAAGG TTCCTTAGGGGGAAT  90 123
        sucA NONE
        sucB 1544542 .. 1544557 +  -5.4  -4.04295   TTGGAAGATCCAGCG              CGTCTG CTGT TAGACG               TTTAATTATCGTTGG  65 5
        sucC NONE
        sucD 1546961 .. 1546976 + -10.4  -5.60993   CGATTAAACTCGCTA              GCCACC TTCG GGTGGC               TTTTTTTATGCAAAA 100 50
       cydA1 NONE
       cydB1 1550392 .. 1550402 +    -4  -3.08034   ACTCTATGTACTAAG                 TAAG GAG CTTA                 ATTTATGTGGTATTT  47 27
     ECA1367 NONE
     ECA1368 1550833 .. 1550862 + -10.9  -4.54449   GCCCCCTATTCCATT       TAGTTATGGGTTG CTTG CAGCCCATAATTA        TTTTCTCTCCGCTGT  93 45
     ECA1369 1551339 .. 1551362 +  -4.6  -3.64086   GTCTATTGTCGCGGA          GTTCAAG-CAG TGA CTGACATGAAC          GTTTTTGATTTGTTC  55 13
        tolQ NONE
        tolR NONE
        tolA 1553806 .. 1553816 +  -2.6  -3.50995   TTGACATTGGTTTGT                 TTTT GTT AAAA                 TTCTGCTAATTTATC  48 107
        tolB NONE
         pal NONE
     ECA1375 1556928 .. 1556940 +  -6.9  -2.75712   AAGTATTAAAGTAGT                TCCGC ATT GCGGG                TCGTTAGCTCAGTCG  55 462
     ECA1376 1558551 .. 1558561 +  -6.8  -4.16259   TTCTGATATAGAGGC                 TGGC CAT GCCA                 TTTCTCTCCTTGTCT  72 432
        nadA 1559848 .. 1559861 +  -2.3  -4.19336   GACGGAGATCCAAGG               CAGCT TGAT AGCAG                TTTCTTACAATAATT  57 39
        pnuC 1560666 .. 1560689 +  -2.5  -4.30576   GCATCATGCTTTTCA          CCATCAT GAATAGCCAG ATGATGG           TTTTCCTGATGAAAA  60 73
        aroG 1562976 .. 1562991 + -10.4  -5.04325   GCGGACAATAAAAAA              CTCGGC GATT GCCGAG               TTTTTCTCATTTCAA  93 62
        modA 1576874 .. 1576888 +  -2.7  -2.53715   CAGTGTTTAAACGTT               ACGGC TTCGC GCCGC               GTTAATGATGCTGAG  40 6
        modB NONE
        modC 1578822 .. 1578833 +    -3  -5.46706   TTTTCATCATAAAAA                GTAA TCGA TTAC                 TTTTTGTTTTCACCT  79 207
     ECA1396 1580121 .. 1580134 +  -5.9  -4.15106   GGGGCGTGAAGTAGC               GCGGT CATT GCCGC                TTTTCCGCCTTCATA  70 405
         glk 1585784 .. 1585798 +  -3.4  -3.83844   GCGGGTGCGGATAAC               CTCTGC GAT GCTGGG               TTCTTCATTGCTGCC  53 135
     ECA1403 1588252 .. 1588273 +   -13  -5.28778   CAACATTAAGATTAA           GCCCTGCG TTTATC CGCAGGGC            TTTTTTGTCGCTAAT 100 53
     ECA1410 1599352 .. 1599369 +  -9.8  -3.68569   AACGCTTCTATCAAT             GCCGGG CATCGT CCCGGC              TTGTTGACTGCATCA  77 39
         udk 1600167 .. 1600219 +  -2.6  -2.95298   TTGAGTAGTGGATAC CCGTCATACCTCACGTTACA-CCGC TAAT GCGGATGCAACGTGAAGCGTAGCAG TATCTGATAGATACC  42 33
         dcd NONE
        asmA 1602943 .. 1602958 +  -3.2    -4.053   TTCGGTGCGGTGATA              TTCCGC TGCC GGGGAA               TTTCTGTCAGATAAT  57 233
        dcuC 1604727 .. 1604754 +    -7  -3.65902   GCATCGCGATCTTCA        CCTTCGCGCGGTA GGT TACC-TGCGATGG        TTTCCATCACGTCGC  63 400
     ECA1416 1607891 .. 1607902 +    -3  -2.99473   ACTGCGGGTTCAGTT                GAAT AAAT ATTC                 TCTATAATCATTTGA  43 71
         wza NONE
         wzb NONE
         wzc 1611864 .. 1611881 +  -6.3  -3.68023   TTACCTAAAGCATTT             TAAACGC TAAG GCGTTTG              TTGATTTTCAAACTT  62 156
        rfbP NONE
        rfbI NONE
        rfbF NONE
        rfbG NONE
        rfbH 1617749 .. 1617782 +  -6.8  -3.10409   AATTGAAATAAAGAA     TAAGCGGATTGC TTTGTATATC GCTATCCGCTTA      TTAAATAAATTCATC  58 39
        hpcH NONE
     ECA1426 NONE
     ECA1427 NONE
        nahO NONE
        nahM NONE
     ECA1430 1624616 .. 1624634 +  -7.5  -5.59534   GCATCAATCCGGTTT             CCTCAAT TTTAC ATTGAGG             TTTTTTGTTGTGATT 100 170
        rfbX NONE
     ECA1432 NONE
     ECA1433 1627383 .. 1627393 +    -4  -4.83169   TGTTTTTTAAAAATA                 TCAA TAG TTGA                 TTTTTATAAGACCAT  71 15
     ECA1434 NONE
         rfc NONE
        rfbU 1630978 .. 1631000 +  -5.8  -3.59583   AATAAATAACCTGAT           TAATTTAATT TTT GATTAAATTA           TTTGGAAGTGATTAT  59 108
        rfbN NONE
        rfbM NONE
        rfbK 1634782 .. 1634813 + -10.3  -3.91084   ATTTTAATAAATTAA      GACCTGCTTTATT TCTTAT ATTAAAGCAGGTC       TTTCATTCAACGTGC  82 63
        galF 1638244 .. 1638269 + -10.4  -5.79595   TAACATGCTGTAAAA         CCGCAGATCG TTGAAT CGTTCTGCGG          TTTTTTATTTTCCCC 100 51
         gnd 1639901 .. 1639924 +  -8.2  -5.82172   GATTTGTTAATAAAA          CGCCAGAT TAGGAAAT ATCTGGCG           TTTTTTTATATTGGT 100 71
     ECA1445 1640591 .. 1640606 + -10.4  -4.96501   CCGTTTCAATTCTAA              GGCCAC TTCG GTGGCC               TTTCTTTTTCTAGGC  93 43
     ECA1446 NONE
     ECA1447 NONE
     ECA1448 1644276 .. 1644304 + -13.8  -5.25803   TTTAGGGTTAATAAA        GCCCGTCATGGC CGAGT GCCGCGACGGGC        TTTTTTGTGCGCGTT 100 54
     ECA1449 NONE
     ECA1450 1646996 .. 1647035 +  -6.6  -6.11644   TAGGCCTGAGCGAAA  CCTGATACGACGCATGT GATTCAG ACATGTC-CGTATCAGG  TTTTTTTTTGCCTGA 100 187
     ECA1451 1648618 .. 1648640 +  -7.6  -2.76442   AGGGAGGGCCAGTGT           GCCTTCCCGT GAG ACAGGACGGC           TGATTCGATGATCAT  58 91
     ECA1452 1649694 .. 1649704 +  -2.4     -2.89   CTATTCGTTAGTGAA                 CCGC ATG GGGG                 TCGTTATGTCAGCCT  41 235
        adrA 1651175 .. 1651192 +  -4.1  -4.74453   CTAAGTAAATAGTTC             CGGCTAGC CGC GCT-GCTG             TTTTTCGCTCTGTTC  71 429
     ECA1456 1653979 .. 1654013 + -13.7  -2.63301   GTTTTAGGGGGAATA    CGGGGATGAGGT-TCCC GCA GGGATGCCTCA-CCCCG    TGGTATACCCGTGTA  86 112
     ECA1457 1656231 .. 1656261 +   -14  -3.54543   ACCGCTGTTCGGGCC       GTCAGTGACGCGTT CCC AACGCGGCACTGCC       TTTCGCGGCGTCCAT 100 236
        idhA 1657768 .. 1657779 +  -2.2  -4.26079   GCCGTGTAACCGCAT                CG-GC ACA GCGCG                TTTTACCTGCTTTCA  57 32
     ECA1459 1658858 .. 1658871 +  -5.3  -2.73681   GGGAATCCCGATGAG               CTTAC TCAG GTAAG                TGATTCGGGTGAGTG  49 109
     ECA1460 NONE
     ECA1461 1661550 .. 1661564 +    -7  -2.94099   CGACACCTATGCCAA               GAGCCG TCG CGGCGC               TATCTGATCCGCACC  56 4
     ECA1462 NONE
     ECA1463 1664671 .. 1664688 +  -2.5  -2.72855   CTACCTGCAACTGAT             CGCCGTC TGGC GTCAGCG              TGGTTAACCCGTTTC  41 1
        mocC NONE
     ECA1465 1666837 .. 1666875 +  -4.7  -3.09671   GCGGTTTTGGGGGAC  GCAACTTTCGCTA-TGTA GCGG TACAGTGCCGCAAGTTGC   TCTTCCGCTTCCGGT  48 390
     ECA1471 1671580 .. 1671594 +  -7.2  -4.72556   ACATAAAAAGCCATC               GGTTTA AGG TAAACC               TTTTCTGCTTTTTCA  82 262
     ECA1475 1673007 .. 1673032 +  -5.3   -4.7923   AAAAGCTCCTGATAA         GCCGCAGGTGT GACG ACACCGGTCGC          TTTGTTTGTTTCAGT  78 197
     ECA1478 1675283 .. 1675297 + -11.4  -2.51815   TTCCTATTCCAGCAC               CGGCAG AAA CTGCCG               CTATTACTGCTTCAC  72 360
     ECA1480 1677475 .. 1677485 +  -3.2  -2.87699   TACTTAAAAAACAGG                 CCTA ACG TGGG                 ATGTTTTCCGTTTTC  44 389
     ECA1481 1678502 .. 1678532 +  -6.1  -3.53279   ATCGTGAATTTTTCA      TCGGCGC-CCCC TCCGTTTC GGGGAGTGCCGG       TATTCTGTTTCTGAA  60 116
     ECA1483 NONE
     ECA1484 NONE
     ECA1485 1681708 .. 1681733 + -11.9  -4.06781   CCCGGAACGCAAAAA         TCCCGCTTAAG TTTC CTTCAGCGGGA          TTTCTAAATTTTGCT  93 272
        nlpA 1743682 .. 1743717 +  -4.9  -3.72621   TGGTAATACGCATTT    TGATGCTGCCATTTTT ACTAA AAAGATGGTAGCG-CA    TTAATTTGTATTTGA  59 35
         pnl 1744916 .. 1744953 + -12.3  -4.46514   TTGAGTATGCCGCAA   TATGCCACTCGATGAATA TGT TAAT-ATCGAGTGGCATA   TTTATTTGAATGAAT 100 108
     ECA1501 1746982 .. 1746992 +  -5.4  -3.90762   CCTCTTCCTCATCAT                 CATC GTG GATG                 TCTTTTTCCAGACTG  63 180
     ECA1509 1756812 .. 1756829 +  -2.7  -3.61709   ATTGAAATTATTTGT             TACACAC TAAA GTGTTTA              TTGCTTATGTTTTCG  50 463
     ECA1510 1758890 .. 1758902 +  -3.3  -3.07816   ACCATAACAACCCCA                ATCGC TTA GCGAA                TTAAGTGAGTAGGGA  45 91
     ECA1511 1759504 .. 1759547 + -11.9  -4.57209   CTGTCGCGGCCATGT TCA-CGCCTCTGCGGATA-CA TTAT TGCTGCCCGCAGAGGCGGTGA TTTTCTGGTTAGTGT 100 61
     ECA1512 NONE
     ECA1513 NONE
     ECA1514 NONE
     ECA1515 NONE
     ECA1516 1764694 .. 1764735 +    -5  -4.30995   GACAGAACTGTTTCA GAAGCTGG-CAAGCCGGAC ATAAC GACCGGCTTGTCCCACATC TTATTTTCTCACACC  68 4
         cbl 1768343 .. 1768357 +  -7.2  -2.95789   CAGCATAAATATGGT               TTATCG TGC CGATAA               TCTGCTTGATCTGAT  59 163
        gltP 1769975 .. 1770002 + -21.4  -4.91852   AAATTGTATGTACAA        CGGGCGCATCGA ATGA TCGATGCGCCCG         TTTCTTTTTAGTACC 100 55
     ECA1521 1771104 .. 1771118 +  -2.8  -2.90714   AGATCGTTTTTCAGT               CTCATT GAG AAAGAG               TCTATGCGAGTTTCA  42 117
     ECA1522 1771681 .. 1771692 +  -3.6  -3.75598   TTCCAGTGTTTGCGT                GTGC CATA GCGC                 TTGTTGAATTCGTTC  56 157
     ECA1527 NONE
        tauA NONE
        tauC NONE
        tauB NONE
     ECA1531 NONE
     ECA1532 1781457 .. 1781476 + -13.6  -4.18018   GCACGCCATAAAAAA            GCCGTCCA TTGC TGGACGGC             TTTTAGGTACAGAGA 100 104
     ECA1541 1794209 .. 1794221 +  -2.6  -2.67694   GACGAAGAAAGCGTC                GGGT AATAC GCCC                TAATCTGATGCTGCT  40 10
     ECA1542 1796066 .. 1796077 +  -4.4  -3.66908   CATTAATTAAATTGG                CATC GCGT GATG                 TTCGTTTTCAAGGAG  55 322
     ECA1543 1797552 .. 1797575 +  -8.1  -5.00616   ACGTCCATCCCGAAA          GCCAGTCAG CCCTCA CTGACGGGC           TTTTTTAGCAAAACC  87 72
     ECA1545 NONE
        proP 1801603 .. 1801620 + -12.7  -4.41353   CACTGAACGAGGAAA             GCGCCAC ATCC GTGGCGC              TTTTGCTATGTCTCA 100 49
        atsR 1816315 .. 1816340 +  -6.1  -3.89881   TTGCATGTTTCCCCA         TTCCGGTGGTG TTCC CGTCAGCGGAA          TTTCTACCAGTTGAT  65 176
     ECA1562 1820823 .. 1820872 +  -8.5  -2.89743   TCGGGCTTAGCCAGC GCTCGTTATCCAGCACGACGGCG CCGC TGTCGCCCTGTCGAATAACGAGC TGTGATGTATCAATT  61 392
     ECA1568 1826188 .. 1826229 + -19.5  -5.60864   CTCGTATAACAACAT TCGGCCTTTGCCTCCTCCT TTAC GGGAGAGGGCAGAGGCCGA  TTTTTTTCGTCTCTG 100 52
     ECA1572 1829438 .. 1829451 +  -5.9  -3.14132   CGGCAGTTGACGTTG               CGGCG ATGA TGCCG                TTCATCGAAAAGAAC  54 311
     ECA1575 NONE
     ECA1576 NONE
     ECA1577 1833401 .. 1833414 +  -2.3  -2.81178   GTTGCGGGTTTGTTA               GACAC CTCG GAGTC                ATTTAAAATTGCTTA  40 121
     ECA1578 1834230 .. 1834265 +  -6.2  -4.66537   CATTTTGCATGTGCT    TATGTATGAAAAGCCC TTCA GGGCTTTTCATTAAGA     TTTTATGTTCAGCCA  78 45
     ECA1579 1835383 .. 1835397 +  -4.2  -3.60098   CCAAAGACGTAGTCT               GCGCAG GCA TTGTGC               TTTACACTGCGCGCT  53 148
     ECA1580 1836012 .. 1836026 +  -7.8  -4.57569   TACTGCCTTCAGTGC               GCCGTG ATA TACGGC               TTTTTCACAAACTCC  82 105
     ECA1581 1836400 .. 1836425 + -14.1  -3.58199   GAATCTGCTAAAAAA         TCCCGCTTAAG TTTA CTTGAGCGGGA          TTATCTAAATTTGGT 100 115
     ECA1582 1836970 .. 1836992 + -10.6  -4.15565   ACAGATACAATAAAA           GCCCTGAC CATTGCA GTCAGGGC           TTTTAAGGTACTACA  91 324
     ECA1586 1840917 .. 1840965 +  -8.1  -3.64283   ACCTTTGACATCTCG GGCGGGCAATTGCTGTAGTAACC GCA GGTTACTCCATCACTTCTCCACC TTATTAGGGGATTTA  69 8
     ECA1587 NONE
     ECA1588 1842493 .. 1842513 +  -8.3  -2.85545   GAACACAAGATGACC            GCCATCG ATGACGA CGATGGC            TCCTGTTCTTCGGGC  61 408
     ECA1593 1850437 .. 1850447 +  -3.2  -3.91911   AATATCTGGCGGGGA                 GCGA TGT TTGC                 TTTCCTTGCCATCAG  55 128
     ECA1594 NONE
     ECA1595 1851584 .. 1851595 +  -3.6  -5.02074   TCGAGTCGCCGGAAA                CGGC CAAC GTCG                 TTTTTTCACGACTGA  72 156
     ECA1598 1856912 .. 1856942 + -17.6  -4.13014   ACGTTATGCTAAAGA       GGCCGCTGCGGGAG ACA TTTTCGCAGCGGCC       TTTTCAACATATGGA 100 62
        ardC NONE
     ECA1601 1859101 .. 1859113 +  -3.3  -4.25104   CATCCTCATTGATTC                CCGTT TCC ATCGG                TTTTACTAAACAGAA  60 138
        arsH 1863573 .. 1863584 +  -3.6  -3.02881   TCATCCATGCCACCA                GTGC TTTT GCGC                 TCATTTCATTCAATA  46 373
     ECA1624 1880262 .. 1880279 +  -4.1  -3.61219   GGCATTCTGTACATG             TGCTCACC CCA GG-GAGCG             TTTCCCGCCTTTTCT  53 173
     ECA1629 1884226 .. 1884236 +  -2.4  -4.68456   TTAATTAAGTTTTTG                 CCCG TAC CTGG                 TTCTTTTTTAGTCGT  64 389
     ECA1632 1888575 .. 1888587 +  -2.7  -3.32765   TATAGTGGTGAATAG                CAGAA CAG TTTTG                TTCATGTATGCGATT  46 67
     ECA1633 1889758 .. 1889779 +  -2.1   -3.9009   AACTTCCCCTCTGTT           CGGGGCTGG TGAA CCAACCTAG            TTTCTCACATGAGTT  53 98
     ECA1634 NONE
     ECA1635 NONE
     ECA1636 NONE
     ECA1637 1891444 .. 1891454 +  -2.6  -3.05384   TCGTTTGATCATAAA                 TATT ATG AATA                 TTCCCTCGAAAGAGG  43 33
     ECA1638 NONE
     ECA1639 1893282 .. 1893325 +    -4   -4.8622   ATTTTATACAGGTAA TAATTTATACCATATTGGTA ACCT TACCAATATGGTTGACATAA TTTTTAATTAAACAG  71 68
     ECA1641 1894200 .. 1894240 +  -4.8  -4.07885   TCAGATTTAACCATA  GGTCTACACTAATTTACT TATTT GGTAACTCAGTGTAAACC  TTTTAAGCCAGAGTA  63 188
     ECA1642 1894919 .. 1894933 +  -2.1  -5.79588   TCTAACCTCTCTTTC              TCTGCC TGTT GGC-GA               TTTTTTTCATTTTGA 100 418
     ECA1645 1898963 .. 1899001 +  -4.1  -2.66748   AATGATATGTAGTTT   TTGTTGAATGTTTTTTT GAGAG AAAAAATCACTTAACAA   TCCATTTAGATGCTG  43 503
     ECA1647 NONE
     ECA1648 1900708 .. 1900746 +  -6.1  -4.91109   TCTACTAAATTGAAC  GGCACCTCTAA-AGTTGG ATTC TCAACTGTTTAAGGTGCC   TTTTTATGATCAGCC  81 66
     ECA1649 NONE
     ECA1650 1902285 .. 1902334 +  -3.6  -3.89704   TCTCCGGCCAGTTTT TGCCGCGCATAGATAAC-AGGTGG CATA TCACCCAGTGAGCTATGCG-GGCG TTCTTCGTTATATTC  58 462
     ECA1655 NONE
     ECA1656 1905454 .. 1905477 +  -3.8   -5.7946   TGCCTGTGATCTTAA          CCACGCCT TATCAAAC AGACGTGG           TTTTTTTCTTGAAGA 100 50
     ECA1658 1909245 .. 1909256 +  -4.4  -4.22009   TGTGAAGTCAACAGT                CAGA GTTA TCTG                 TTTCTATTAAATGCT  64 183
     ECA1660 1912214 .. 1912228 +  -5.8  -3.34102   TCATCAAGACCATTT               TTAACA TCG TGTTAA               TGGTTTTTATGATAA  56 79
     ECA1661 1913048 .. 1913073 + -14.9  -4.41548   TGAAAGTATGTAATT         TATTCCCCTGA ATCA TCAGGGGAATA          TTTTCTAAGGTCTCG 100 28
     ECA1662 NONE
     ECA1663 1914241 .. 1914277 +  -8.8  -3.01712   TTTCACGTCCGAACG    GTGAGCCGACCTAAAA CTTGT TTTTAGGTCGGTGAAC    TGTTGAGCAAGCCCC  66 48
     ECA1666 1915529 .. 1915541 +  -4.9  -3.84644   CATCCAAGATAAAAA                TACTA TTT TAGTA                TTTAACCTTTTTTAT  59 62
     ECA1667 1916318 .. 1916334 +  -2.9  -5.95286   TGTCATTTATTCCTT              GTGGATA TCT TGACCAC              TTTTTTATTTTTGCT 100 62
     ECA1668 1918067 .. 1918089 +  -4.9  -3.77087   ATCTCATTCATCATC           TCTGTATCA ATGCC TGATACGGG           TTTCGGTATTGAATC  59 112
     ECA1669 NONE
    ECA1669A 1920449 .. 1920467 + -12.4  -5.31158   GAGATACTTTTCTGT             GGAGGCTG TTA CGGCCTCC             TTTTTCATTTTTTTG 100 398
        dsrB 1930521 .. 1930554 +  -8.9  -2.79321   GAGGAACACATCAAT     ATGCGAGCATTGTCC GAGT GAATAATGCTCGCAG      TGATGTTGGTATCCA  66 42
     ECA1684 1933607 .. 1933629 +  -9.2  -3.23216   ACTGAGGTCGTTGAA           GCCATACG TTTGTTT CGTATGGC           TTCGTACTGCTAGCG  70 92
        flhD NONE
        flhC 1935322 .. 1935354 +  -7.1  -4.24342   GTAGCGATTTGTGAA      TCTATCACTGTTG GTTGTGA CGGCGGTGATAGA      TTTCTTCCTCAAGAA  74 45
        motA NONE
        motB NONE
        cheA NONE
        cheW 1940030 .. 1940042 +  -7.7  -3.00003   ATATCCAGAATAATG                CCGAT ATT ATCGG                TGGTTGTTCTACTCA  62 122
        cheD 1941818 .. 1941850 + -13.6   -4.0031   CCGTTACTAAGTACA     TC-CCCAGCCGCTTA CATG TAAGTGGCTGGGTGA      TTGTTTACTCGCCAT 100 89
        cheR NONE
        cheB 1944191 .. 1944203 +  -4.8  -3.15999   GTTGGCACAAATCTC                TGCC GGACA GGCA                TTACGTATATAAGCA  52 1
        cheY 1944621 .. 1944631 +  -2.6  -3.15999   AAAAACTAAGTAAGA                 TTTT CGA AAAA                 TTGGGTATGTAAGGG  45 3
        cheZ 1945318 .. 1945329 +  -2.2  -5.00884   CTTGCGTCAGAAAAA                GGAG TCAT CTTC                 TTTTTTGAAAAGGCT  69 46
        flhB 1946686 .. 1946703 +  -2.7  -4.04394   AAAGAGAATACTACT             GATGGCTA ATT TGGCC-TC             TTTGCTTCGTTTACC  56 17
        flhA NONE
        flhE 1949237 .. 1949258 + -10.2  -4.10429   TTTAAATGATGAAAA           GTCTCTGC TAAGAT GCAGAGAC            TTTTAGAACGTGATT  82 75
        flgB 1951372 .. 1951383 +  -5.8  -3.23216   AGGCATGATGTCGGT                CCTG CAGT CAGG                 TTCGTGATCGTAGCG  54 7
        flgC NONE
        flgD NONE
        flgE 1953787 .. 1953802 +    -6  -3.47322   ATTCCATTCTACAAA              CGCTGG TTAG CCTGCG               TTAATTATCCTAACG  60 6
        flgF NONE
        flgG 1955520 .. 1955532 +  -2.7   -2.9006   CAAATATGGTTTTGA                TTTAC CCC GTGAA                TATGTGAAATAGATT  42 152
        flgH NONE
        flgI NONE
        flgJ 1958436 .. 1958449 +  -6.7  -3.95584   CTTATGTAGCGTATT               TGCTG CCTT CAGCA                TTTAGTTAATCGCGC  68 86
        flgK NONE
        flgL 1961261 .. 1961303 +  -2.8  -5.49234   CCGGGCGTATTTTTT AGGCGTGTCACTCTTTTCA TTATAC TGAATGGA-TGACATGCCA TTTTTTATTCCCTAT  83 93
        fliE 1973231 .. 1973245 +  -4.2  -3.72576   CGGTACAATTTATTG               TGCGTT ATG AGCGCG               TTTCGTCAGGCAAGG  55 271
        fliC 1976638 .. 1976655 + -11.3  -5.67063   AGCTTATCTCATAAG             CCAGTCC TCCG GGACTGG              TTTTTTTATGGTAGA 100 63
     ECA1732 1980311 .. 1980336 + -10.6  -2.89039   GGTAAATGAATGAGA         TAATGGCATC TATTCT GATGCCATTA          TCTGTAGAGATGATT  75 93
        vioA 1981696 .. 1981706 +    -4  -3.22728   GAAGAAAACTATCAT                 TTTC AAT GAAA                 TATAATTTTTAATTT  48 54
     ECA1734 NONE
     ECA1735 NONE
     ECA1736 NONE
     ECA1737 NONE
     ECA1738 1985613 .. 1985659 +   -11  -3.17725   CCTTTTGATTTAGGT CTGATTTGGCAGTTGCTGATAA TTT TTATAGGCATCTGCCAGATTGG TTGCATCTGGTTTGA  78 48
        fliA 1987006 .. 1987018 +  -4.1  -3.73859   TGAGCGGTGCTATTG                CTTCG CGT TGAAG                TTATATATTGTCATG  55 191
        fliZ 1987852 .. 1987869 +  -2.6  -4.17762   CTGACTCGCCGATGC             GAGGGA TTTTCC TCCCAC              TTATTTTCAACACTG  58 318
        phoH 1988931 .. 1988954 + -16.8   -4.3586   CAGCATAAAAGAAAA          CGCCCCTGAT TTGC ATCAGGGGCG           TTTTAGTATCAGTCG 100 78
        betI NONE
        betB NONE
        betA 1996629 .. 1996653 +  -8.6  -4.41047   GCACCATTACTATGG          GTGACAACAC CATCA GTGATGTCAC          TTTTCCTTGAGGAAT  84 141
     ECA1747 1997380 .. 1997411 + -13.1  -2.63631   GATAAATGGAAGGGA      TAACGCGGGCGAA AAATTA TTGGCCCGCGTTA       TCATCTGGCACTTAG  84 79
     ECA1750 2000482 .. 2000497 + -10.4  -5.96521   AAAAGTATAAAAAAA              CCTCGC CGAA GCGAGG               TTTTTTTTCGTTAAT 100 69
     ECA1753 2003727 .. 2003737 +  -6.8  -3.51924   CAACAGATGCCAGTT                 CTGC ATC GCAG                 TTATGTGCATCGCGG  61 422
        helD 2008567 .. 2008582 +    -9   -3.6682   ACTCAGCATACTTTT              TACGGG CAGG CCCGTA               TTTGACTGAATCAGG  73 387
     ECA1759 2010344 .. 2010362 +  -5.9  -3.87373   CGATATCGATAATGA             CCCCTGG AAACC CCAGGAG             TTTATGACGAATCTG  65 352
     ECA1761 2011357 .. 2011370 +  -9.5  -3.76641   TGAACCAAAAAAAAA               GCCCC AAAT GGGGC                TTTCGGTGTTGCGAT  79 469
     ECA1766 NONE
     ECA1767 NONE
     ECA1768 NONE
     ECA1769 2015672 .. 2015704 +  -4.8  -3.03159   TGTTGTGACGGGCAG     CAGCGA-CGCTATGC GTTA GCATGGCGATCGCAA      TATTCAACGCGTTCG  51 66
     ECA1772 2016963 .. 2016973 +  -2.6  -4.03234   TCTTTGCTAATAAAT                 TAAT TAA ATTA                 TTTATGTGACAGAAA  56 78
     ECA1773 2017433 .. 2017445 +  -4.8   -5.1675   TCTTGATGAAAAGGT                GGCT GGGTG AGCC                TTTTTTGCTCAATGC  79 108
     ECA1774 2019881 .. 2019921 +  -8.5  -5.84381   TGTATTGCTGAAAAA CCGCCATTGTGTTGC-ACA AATTG TGTTGCAA-ACAAGGGCGG TTTTTTTATTGCTGG 100 58
        opgG NONE
        opgH 2026620 .. 2026639 + -13.6  -5.60864   AGTCTGAGAGATAAA            GCAACGGC AGTC GCCGTTGC             TTTTTTTCGTCTGTA 100 65
     ECA1781 2030283 .. 2030303 + -13.3  -4.88228   CTCGCTAATATAAAA            GCCCTTTCC TTT GGAAGGGGC            TTTTTGCTGTTAGCT 100 51
     ECA1788 2034676 .. 2034695 +   -15    -4.128   TTGTAGATAAAAAAA            CACCCGCC AATT GGCGGGTG             TTTGTCTATAAAAGT 100 56
        rluC 2039578 .. 2039607 + -16.6  -3.52472   ATATGCTTTTATCTA       TAGGGATAGCGC TTCATC GCGCTATCCCTA        TTCATTTCGCACTGT 100 53
     ECA1792 NONE
        rpmF 2041045 .. 2041060 +  -4.8  -3.53444   AAGGTCATTGCCAAG              TAATTC TTGC GAATTA               TTTGCAAGGCAATAC  56 23
        plsX NONE
        fabH NONE
        fabD NONE
        fabG 2044898 .. 2044911 +  -2.3  -4.25848   TACACTACGAAAACC               ATCGC GAAA GCGAG                TTTTGATAGGAAATT  57 144
        acpP 2045181 .. 2045205 + -10.8  -5.60993   AGTAAGCGAACATAT         C-TAGGCGGTC ATTC GACCGCCTAAG          TTTTTTTGTCCCGCA 100 36
        fabF 2046516 .. 2046528 + -10.5  -6.11644   TAGCGTCATAAAAAA                CCCGG TTT CCGGG                TTTTTTTTTGCCTGA 100 47
        pabC NONE
     ECA1801 NONE
         tmk NONE
        holB 2050110 .. 2050129 +  -2.2  -2.87003   CATCCATTTTCTGTT            TAATTACT ATCG AGTAAATA             TCATGTTGTTAGTGG  41 23
     ECA1804 2050907 .. 2050947 +  -3.2  -5.76949   TTCACATCGATCCGG CTCGGTTGACCACAG-CAC AATA GTGGCTGAGAATAGCCGAG  TTTTTTTTACCCGTG 100 3
        ptsG 2052703 .. 2052716 +  -9.5  -5.39755   GGGGAGTTGCAGAAA               GGGGC GAAA GCCCC                TTTTTTATGGTTATC 100 50
     ECA1808 2055298 .. 2055312 +  -2.1   -5.5353   AATAGAGTGGTTGTT               TCGGT ATAAG ACTGA               TTTTTTCTTAGTGTC  81 99
     ECA1809 NONE
     ECA1810 NONE
     ECA1811 NONE
     ECA1812 NONE
        nagZ 2058775 .. 2058785 +  -5.4  -2.52635   AAAAATGGCGAGAAA                 TAGG CAA CCTA                 GTTAGTGGTGAGGAT  49 23
     ECA1814 2059379 .. 2059435 +  -9.6  -4.63675   TGATTTGTTAATCGC TGCTGACGTTCCTTCTGATGTCTCTGT TTGA ACGG-GATATCAGGAGGAATGACGCCA TTTATTTACTTTCCT  91 56
         ndh 2061048 .. 2061077 +  -8.6  -4.56153   CTGACATCCTTCTGA       TACGGGAGTGAA CGCGAT TTCGCGCCCGTA        TTCTTTTTATCATCG  87 51
     ECA1816 2062077 .. 2062106 +  -6.4  -5.63103   CACCATCTCTAAAAA       CCGCGAGACATCT GAATA AGGCG-CTCGCGG       TTTTTTTCATTCGAC 100 71
     ECA1819 2065493 .. 2065519 +  -3.7  -2.84454   GATCGCGCGCTACCG        CCGGTCAGGTAG ATGA CT-TCTGGCTGG         GTTTGGCTGGTTTCT  45 238
        lolC NONE
        lolD NONE
        lolE 2073727 .. 2073737 +  -6.8  -2.85668   GCTTGAGAGATGACG                 GGGA TAT TCCC                 TATCGTGTGGCAATG  56 61
     ECA1826 NONE
        cobB 2075723 .. 2075735 +  -6.9  -3.67775   CGTCTGCGGATGCGG                CGGCT GTT GGCCG                TTATTGCGTGACAGT  63 216
     ECA1830 NONE
     ECA1831 2077994 .. 2078005 +  -2.2  -4.16943   GTAATGACAGTATGC                GG-CG CTA CGTCC                TTTTGACGTGTAGCG  57 37
        btuC 2079201 .. 2079211 +  -2.4  -3.23708   TAGCTCGTCTATATT                 GCTG ACG CTGC                 TGATTTTTACCAACA  44 38
        btuE NONE
        btuD 2080872 .. 2080899 +  -3.2   -4.4891   TTGGCATTCTTCTCT        GCCGCCGTCAGCC TGT GGCCT-CGGCTGC        TTTTATGGTAATCGC  64 328
        nlpC 2081507 .. 2081517 +  -6.8  -3.03159   TTGTGCTTAAAACGT                 GCGT AAA ACGC                 TATTACGCAGATTCC  58 121
     ECA1837 2084144 .. 2084158 +  -2.8  -3.92097   CCATCGTGTCACCCT               CGCT CACAGAC AGCG               TTGGTTTTCTTTGTT  54 311
        gntR 2085593 .. 2085605 +  -9.1   -5.1615   TTATCATCTAGTGGC                TGGCC GCT GGCCA                TTTTTTGAATGTTGG  95 409
        gntT 2087377 .. 2087415 +  -8.3  -3.08211   TGGTGATTTAAGCCC  TGCTTTCCGGTTGCCCTCG TTC TGAGGGCAACC-G-AATCA  TGATTTTACCCACGT  66 30
     ECA1841 2088446 .. 2088458 +  -4.8  -3.05844   TAGTCGTTGTGTGGT                GAGC GTGTG GCTC                TCTTCACCTGAGCAG  51 163
     ECA1842 2090387 .. 2090412 +  -4.1  -4.62069   GACAGCCCGTTTGCG         CCATGAC-TTGT TGA ACAACGTCATCG         TTTTTCGGGTAGCGC  70 467
     ECA1849 2097876 .. 2097908 +  -6.4  -4.07687   CTTTGTCTTTTTGCC      CGCTTTCCAGTAAA GACTG TTTGATGGAAAGTG      TTTTCGGCAGAACGT  68 146
        ppsA 2104897 .. 2104918 + -10.3  -2.87931   ACGGCCCTGAAAGGG           TGAATCTCA GGGA TGAGATTCA            TATCTGCGCAATCCG  72 190
     ECA1856 NONE
     ECA1857 2111565 .. 2111595 +   -12  -3.73647   CGTAAGCATGAAACG       CTGAACCAGACT GCTGGTG GGTCTGGTTCAG       TTGTTGGTGAATCGA  93 36
        sufA NONE
        sufB NONE
        sufC NONE
        sufD NONE
        sufS NONE
        sufE 2118209 .. 2118236 +  -9.2  -6.12458   TCTGAGTATAAAAAA        GCGCTGTGACG GAAAAAA CGTC-CAGCGC        TTTTTTGTTTTTTTC 100 66
     ECA1865 2119729 .. 2119747 + -14.6  -4.23892   AAAAGGCAAAAAAAA             TGGCGCAC ACT GTGCGCCA             TTTTCACTACTTAAC 100 175
        arbG 2123437 .. 2123479 + -15.3  -6.35605   AGCAGGCAGGCAAAA CCTAAATCG-TTTTCTCAAT GTTT ATTGGGAAAAGCGATTTAGG TTTTTTTTTGTCTTA 100 220
        arbF NONE
        arbB 2126910 .. 2126953 +  -7.7  -4.20875   TATCGATACGTCATT TACGCATTCATTCTCAGA AGAATAAGG TCTG-GAATGAATGCGAA TTATATTTTTTACTA  76 48
     ECA1872 2128798 .. 2128827 +  -3.3  -2.71712   GTAATACCTGTCATC       ACGTCGGCACCGC TACC GCAGTGCCGTCAC        ATTTAGCAAAAACAG  43 37
     ECA1873 2130090 .. 2130101 +  -7.2  -3.48395   TGCGGGCAGAGTCGT                CGCG TGCC CGCG                 TTCTCTGGGCAGCCT  65 52
     ECA1874 2131248 .. 2131269 +  -6.5  -4.36914   ACGGTAATGCGTTCC           CGCGGGGATG CCT CA-CGCCGCG           TTTTATCAGAAAACA  73 92
        nrfA NONE
        nrfB 2133662 .. 2133676 +  -3.5  -2.83908   TCTGGGTAATAAGAG               GCAGC CATGA GTTGC               TCTCGTCGTCAATTT  44 16
        nrfC NONE
        nrfD 2135303 .. 2135319 +  -2.9  -2.73309   CCGTTGTCTAGTTCC              CAGCAAG AGG CCTGTTG              ATGTTGTTATTGCCA  41 30
        nrfE NONE
        nrfF NONE
        nrfG NONE
        ccmA 2139216 .. 2139235 +  -2.8  -2.77899   TCACACCGAGTGAGG            GCACGCC ATAATGC GGCG-GC            TGATTGCTCGAGAAC  41 15
        ccmB 2139906 .. 2139925 +  -6.4  -4.08216   TCTCAGGATCGCATT            CGTCGTCCC GTT GGGATG-CG            TTTTACGCAAAGTGA  68 49
        ccmC NONE
        ccmD NONE
        ccmE NONE
        ccmF NONE
        dsbE 2143889 .. 2143905 +    -3  -3.40371   AGCAAGGAGGGCGGC             GCATGAG AGTG CTCA-GC              TTCCTTGGTGCACTG  46 20
       ccmH1 NONE
       ccmH2 2145202 .. 2145215 +  -3.9  -3.36691   TGTCGGTGCAGGCGG               TTACT GGGA AGTAA                GTTCTTTTTATCTTC  50 12
     ECA1891 2145676 .. 2145686 +  -6.8   -5.0916   AGTGCTGTTTAAAAA                 CGTC TCT GACG                 TTTTTGTCTTACGCG  84 165
     ECA1899 NONE
        narQ NONE
        narP 2154545 .. 2154566 +    -8  -2.52676   TGCTGTATCTGGAAA           CTCGCGGCC AGTAG GGCCGC-AG           TCAATTAACGGCGTA  59 12
     ECA1902 2155716 .. 2155748 +  -4.3  -2.87132   ATGTATTTATCACAC     TCCTCTTCCAGA AATACCATCG TCTGGA-GAGGA      TATGTCCCAGCCAAC  48 40
     ECA1903 2157354 .. 2157366 +  -9.1   -2.8552   TCCAATGGGAAAGCA                CGGTC GAT GACCG                GTTTGATGACTCCGG  65 262
     ECA1906 2161161 .. 2161175 +  -8.6  -2.80994   AAATTTCGTCGTCGG               TCACCA ACG TGGTGA               TCTCATCACATTCAG  60 133
     ECA1908 2163243 .. 2163253 +  -3.2  -4.08042   TCATACTCCGTTCGC                 CTGC GCT GTAG                 TCTTTTTCTGGTAGC  57 15
        katB 2166124 .. 2166142 +    -9   -2.8785   TGAACTCGTGATGGA             TAGTTGAT AAA ATCAACTA             TATGATCATTGGTTG  67 406
     ECA1911 2166892 .. 2166902 +  -2.4   -5.1861   CACCCATGGTGTCGC                 GCTG TTC CCGC                 TTTTTTCCTACTCAA  74 330
     ECA1912 NONE
     ECA1913 NONE
     ECA1914 2169597 .. 2169611 +  -2.7  -3.56862   CTCCTGTTGTCAGTG               CGGCG ACATC CCCCG               TTTAAGGAGCTTTCT  48 6
     ECA1915 NONE
     ECA1916 2171217 .. 2171227 +  -6.8  -4.07568   GATGGACGACCATCA                 TGCG GAT CGCA                 TTTTGGCGGGACGAC  70 219
     ECA1917 2174882 .. 2174916 + -15.8  -4.60487   AAGTCTGGTTCCGTA    TCGCGGCAGGCGGCG AAATGA TGCCGCCTGCC-CGA     TTTTTAACAGTCCTC 100 39
     ECA1923 2182180 .. 2182201 + -10.2   -4.6575   GCCTCTTTTTGTAAA           CCGGATGA ACAATA TCATCCGG            TTTTCTCGTTTCTCT  91 51
     ECA1927 2186881 .. 2186900 +   -15  -5.22312   TGTTAATCTTTCCAG            CGGGTGCC TTAT GGCACCCG             TTTTTTGATCTCGAT 100 89
     ECA1930 2188829 .. 2188842 +  -2.4  -5.68489   AGGTTCTATTTTTTA               CGAT AACAAA ATCG                TTTTTTATTCTTATA  86 168
         hor 2189590 .. 2189607 +  -9.1  -2.75343   ACCACCATAATGGTA             CTGCCGT CATC ACGGCGG              ATTTCCAGCTCTACG  63 261
     ECA1933 NONE
     ECA1934 2191849 .. 2191861 +  -7.7  -2.79809   TGACGCCGCACGGTT                GCAGT GTT ACTGC                TGATTGCGATTTTTC  60 42
        pdxH 2192761 .. 2192787 +  -5.9  -2.89055   GCAGCGAAATCATCA        TGCGACAGCAGA CAGG TATGCTG-CGCA         TCTCTCACGGCTTTG  51 164
        tyrS 2194147 .. 2194162 + -10.4  -4.52415   AATCATTACCGATAA              GGGAGC GTGA GCTCCC               TTTCTTCTTGTAAGT  89 39
        pdxY 2195085 .. 2195109 + -18.7  -3.22841   TTGTCGTGAAACGAA          TAACGCCCCGA AAT TCGGGGCGTTA          TTGCATGTTATCCTT 100 32
     ECA1939 2197889 .. 2197904 + -11.8  -4.02856   AATATGCTGAAACAG              GCGGCC TTCG GGCCGC               TTTCTCGATTATTGT  93 55
     ECA1940 2198189 .. 2198202 +  -5.3  -2.73681   AGGCATCCCGATGAG               CTTAC TCAA GTAAG                TGATTCGGGTGACTA  49 13
        acnA 2200977 .. 2201008 +   -13  -2.60508   TTCGCTTAGCCCTCC      ACGCTGGTGCAACG TTTC CGTTGTGCCAGCGC       ACTTTTTCCCACATG  84 48
     ECA1942 2202894 .. 2202909 +  -5.4  -3.90588   TCATATCCAGTATGT              GCC-CCA TTT TGGCGGC              TTTGGTTGCCAGATA  63 120
        pgpB 2204553 .. 2204576 + -15.4  -4.83169   CTGTAGTTCGTATCC          TGCGGATGAC ATCG GTCATCCGCA           TTTTTATGACGGACT 100 61
     ECA1947 NONE
     ECA1948 NONE
     ECA1949 2209239 .. 2209250 +    -3  -3.39216   TTTTTGATTTGATAT                GAAT AAAT ATTC                 GTTTTTGAGTAAAAA  46 171
     ECA1950 NONE
     ECA1951 NONE
     ECA1952 NONE
     ECA1953 2213656 .. 2213695 +   -10   -3.4758   AATCACGTCGCGGTT  CGTCAGGCGC-GGAGCAGT GAG AATCATCCTGCGCCTGACG  TTACTCTTATTGCTA  77 39
     ECA1955 NONE
     ECA1956 2216391 .. 2216416 +  -5.4  -4.21351   GGATTAGACGGACAA         TAGCCTCTCG CGATAT TGAGCGGCTA          TTTGTTAACGTGTTT  67 23
        pyrF NONE
     ECA1958 2217772 .. 2217828 +    -6  -3.87815   ATGCAGCTTGAAGTA TGACGAGTATAAAAGCAGCAGGTTTAC TCCC GTCAACCTGCTGCTACAA-ATTCGTTA TTTATCGACCTGACG  66 152
        araD 2219501 .. 2219511 +  -6.8   -4.7254   GCTTGAGCCAGAAAG                 CCGA TGC TCGG                 TTTTTCATGGAAGAT  81 453
     ECA1965 2228807 .. 2228819 +  -3.3  -3.96148   CACCGCCTGCCAGAA                TCGCC GTG GGCCA                TTTATCCTGCGGGCA  55 342
     ECA1967 2231226 .. 2231264 +  -8.9  -3.96624   GATACACGGAGCGAC  CCCGGGG-TGAGGCTTTCC TAC GGTAA-CCTCATCCCCGTG  TTTCTCCTAACAATG  79 69
     ECA1968 2233736 .. 2233759 + -12.4  -6.17268   TATCGCTTCCTATTG          CGCCCCGG ACTTATTA CCGGGGCG           TTTTTTTTGTTATGC 100 54
     ECA1969 2236939 .. 2236966 +   -12  -4.12942   GAAGAATAGCGCTAC        TGGCGAGCGTAT GAAA AGGCGCTCGCCA         TTTTCCACCGTTTCC  93 32
     ECA1970 2238013 .. 2238040 +  -8.5  -4.78107   TCTAAAATAGACAAA        TGGATGGCC AAGAAAAACC GGCCATCCA         TTTTTAGTAATACTA  89 51
     ECA1979 2247681 .. 2247698 +  -8.4  -5.75945   TCCAGTATTATTTTA             GCCAGC CTACGT GCTGGC              TTTTTTTTGCCCACT 100 308
        celV 2249425 .. 2249446 +   -13  -4.86731   TTAACCGACTGATAG           TGCGGGCG TTAATT CGCCCGCA            TTTTCTTTCCAGACC 100 56
        pspA 2251443 .. 2251456 +  -3.1  -4.20918   AATACTAAGGAGATA               CAATG AGTG CGTTG                TTTCTTGCCATTCCG  60 125
        pspB NONE
        pspC 2252070 .. 2252125 +  -4.1  -5.24531   TTAGTCGTTATAACC GCCG-CTGACGTTATCTACCGTGCGAT GCAG ATCGCAAG-TGGATAGCGTCGCACTGC TTTTTTCTGCGCGAT  79 61
     ECA1986 NONE
     ECA1987 2254655 .. 2254683 + -10.3  -3.07831   GACGTTAGTGGTGAA        GACGATGGTGTAC GGT GTGGGCCATCGTC        ATTTGTCATTGTTCA  73 33
     ECA1988 NONE
        tyrR 2258064 .. 2258081 + -12.7  -4.18702   GAGTAAATAACAAAA             CGGCTGC TTGC GCAGCCG              TTTCTTCACGATTAT 100 35
        mppA NONE
        zntB 2262541 .. 2262558 + -11.3  -5.96219   ATTGATTCACACCAC             GCCGACA GTTT TGTCGGC              TTTTTTTTGTCCCTC 100 237
     ECA1994 2263281 .. 2263294 +  -3.1  -3.87815   AACATGGTTTCAATA               CGACCA GGG TGG-CG               TTTATCCCAATCGCG  55 365
         col NONE
         imm 2265431 .. 2265463 +  -9.3  -3.02791   TACAGTAAAACGGTA      CTACGGCTAGT AAGATAAATAA ACTAGCCGTAG      TGATATTTATTTTAT  68 327
     ECA1999 2266921 .. 2266938 +  -4.1  -3.04792   CGGCCTGCGAATCGA             TCAGTCCG CCA CGG-CTGG             TATTGACGATCATGA  46 339
     ECA2003 NONE
     ECA2004 2274654 .. 2274684 + -12.8  -3.32844   ATTATTTAGGGTATA       TGAACCATTATTCG CGA TGAATAATGGTTCG       TTATGCGGTGACCAG  90 265
     ECA2006 2279833 .. 2279843 +  -3.2  -3.30651   ATCCCAATCAACTCT                 CGTG TGG CATG                 TCTTGTGATATCGAC  47 362
     ECA2014 2288660 .. 2288671 +  -2.2  -3.63305   GTCCGAATAAAATCG                TGCT CTGG AGCG                 TTTACGCGTTGTCTA  49 125
     ECA2015 2289287 .. 2289324 + -20.7  -3.26719   CACCGTATAAATATT   TGCCCTTCACACGCGGA GTTT TCCGTGCGTGAAGGGCA    TTCACTGTTTATGCC 100 31
     ECA2019 NONE
     ECA2020 2297080 .. 2297110 +  -5.6  -4.63479   AAATCATTACCAAAA       TATCGCATAG CATTATTCACA CTATGCGATA       TTTTACTTTGTCGTC  74 105
     ECA2024 2301645 .. 2301673 + -11.1  -3.17392   GGCCAGCCGTTGGCT        GGTCAAATTCGTT CCC GACGAATTTGTCC        TTCCCTTGCCGCCTG  78 64
        chaC 2302867 .. 2302886 +  -2.2  -3.72893   CGCCCCAATTCACCG            TTGG-TGAA GGC TTCAACCGA            TTTGCTGAACAGATA  51 284
        narK 2309956 .. 2309984 + -15.3  -4.11484   CTGCCACTCGGGCTA        CCAGTGACGCGTT CTC GACGCGGCACTGG        TTTTCGCCGCTTCCA 100 245
        narG NONE
        narH NONE
        narJ NONE
        narI 2317228 .. 2317271 + -13.4  -4.79053   ACCGTCGCTAAGTAT GATA-GAAAACGGCGGTGTTA TGA TAACACCGCCGTTTTAATCTC TTTCTTTTCCTCTTT 100 30
        pecS NONE
     ECA2037 2319387 .. 2319397 +  -6.8  -3.15544   CCAGTAATGCGCTGC                 CAGG TTT CCTG                 TTCATGCCGGTGCGA  59 134
     ECA2041 2323307 .. 2323321 +  -2.1  -3.15999   TTTAATATCAGATTG               CTTTG ATGCG CAGAG               TTAACTGTATGGGAG  44 51
     ECA2044 2324679 .. 2324702 + -13.9  -3.14976   TTTAGAGTATGTATC          CGTTGCCCC GGTTCA GGGGCAACG           TGCTTTCTGTTGTTA  93 160
        gabT NONE
        gabD 2340060 .. 2340070 +  -3.2  -3.72765   TAGAGTGTGCAAAAT                 TGTG ATA CGCA                 TTTGACCTTTACGTT  53 342
     ECA2055 NONE
     ECA2056 NONE
     ECA2057 2343571 .. 2343601 + -16.9  -3.54543   TTTTCCTGACGGACC       GCCAGTGACGCGT TCCCT ACGCGGCACTGGC       TTTCGCAGCATCCAT 100 240
     ECA2058 NONE
     ECA2059 NONE
     ECA2060 2347167 .. 2347182 +  -4.6  -4.57353   TGGAAATTTCGGTCA              CGAGCG ACGC CACTCG               TTTTATGTCCTCCAC  70 248
     ECA2063 2351819 .. 2351830 +  -4.4  -2.57244   ACCTTTGGGGTGGAG                GTCA TCAA TGAC                 TGAGTTAATAGGTGA  46 11
     ECA2064 NONE
     ECA2065 NONE
     ECA2066 2354784 .. 2354814 + -11.9  -3.67775   TTGACCTTTCAAGCT       GCCAGTGACCTAT TGCTC GTCGGTCACTGGC       TTCTTCACTGAACGT  89 41
         bor 2355288 .. 2355316 + -14.8  -5.41746   AAGTCTGTCTTACGA        TAAAGCCATCTC CTATC GAGATGGCTTTA        TTTTTTTGCCCCGTT 100 61
     ECA2068 2357293 .. 2357320 + -18.6  -3.42346   ATAAAAAGTACGTCT        TATGACAGCCGC TTTT GCGGCTGTCATA         TTGTAATAAGGTATT 100 43
     ECA2075 2365799 .. 2365811 +  -4.7   -5.1925   AAATGAAGCGAATCA                CCGGG ATG CCCGC                TTTTTTCGCTTGTGC  87 205
        hrpL 2377271 .. 2377304 +  -4.5  -2.50699   AATGTTGAGACGCCG     TATTGC-GCTACCTGC ACC GCGGGTGGCTGCACCA     ATGTCTTAATTCAAA  46 204
        hrpX NONE
        hrpY 2379513 .. 2379536 +  -9.6  -4.26076   CGATAACAGATAAAA          GGGATTCAAC AGTC GATGAATCCC           TTTTGCTGAAGCTAA  84 57
        hrpS 2380962 .. 2380989 + -14.3  -3.66178   CCGTGGACGATGGAA        GTAGGTCTACC TTTGAC GGTAGACCTAC         TTTCAGGTTACGCCG 100 87
     ECA2092 2382834 .. 2382844 +    -4  -2.71791   CGAATACGATTTCCC                 GAAA GAA TTTC                 CTTTCAGCGGGAACT  45 65
        hrpA NONE
        hrpB NONE
        hrcJ NONE
        hrpD NONE
        hrpE NONE
        hrpF NONE
        hrpG NONE
        hrcC NONE
        hrpT NONE
        hrpV 2389117 .. 2389132 +  -3.2  -2.87794   ATCACGCGGGCTGAC              CGCAAA CCTA TTGGCG               CTTTCATACTCCATT  44 121
        hrpN 2390612 .. 2390651 +   -10  -4.44797   TGATGTTTTTATCAA  CCTAGGTCGTGGTGTGAG CAGA CTCAGACCACAACTCAGG   TTTTGATGTTAATCA  89 355
     ECA2104 NONE
     ECA2105 NONE
     ECA2106 NONE
     ECA2107 NONE
     ECA2108 NONE
     ECA2109 2397793 .. 2397806 +  -3.8  -3.73042   AGCCTATTAAATAAA               CCGA TTTATC TCGG                TGTTTTAATAAACGG  55 27
     ECA2110 2398151 .. 2398175 +  -8.6  -4.26589   GCAAATCCTAATAAA         GCCAGCGCAGG TTTC TCTG-GCTGGC          TTTTCCCTGTGTGGT  80 70
        dspE NONE
        dspF 2405748 .. 2405773 +  -6.1  -4.77719   GTAGGTTTTTCTCGT         CAATCGCCAGA CGAT TCTGGCGAATA          TTTTCTTCAATTTTC  81 328
        hecB 2408128 .. 2408138 +  -2.6  -5.64873   CGTTGGACTTTCTTT                 TTAA TTG TTAA                 TTTTTTCTTGTTAAC  89 22
       hecA1 NONE
       hecA2 NONE
     ECA2119 2426839 .. 2426871 + -15.8   -4.4009   CACCTATCGAGTAAC     G-AAAGATCCCGACC AACT GGTCGGGATCTTTGC      TTTTATGCCCTAAAA 100 27
     ECA2122 2427618 .. 2427653 + -16.8  -3.63515   CGCAGGACGGTGCAG    GGCAAACGCCGCGCCG TCCG TGGCGCAGCGCTTGCC     TTGTTCAACATCAGC 100 58
     ECA2123 2428304 .. 2428323 +   -15  -2.85847   GCAAAACGGGTAATG            GCAGCGGC TAAC GCCGCTGC             TATGATGTGGCGGTT  90 504
     ECA2125 NONE
     ECA2126 NONE
     ECA2127 NONE
     ECA2128 NONE
     ECA2129 NONE
     ECA2130 2432099 .. 2432122 +    -6  -4.72846   ATTAGCCATTAAAAA          TCCCGGCT CCTAAAAA AGCTGGGA           TTTTTGCATCTGTCA  78 103
     ECA2131 NONE
     ECA2132 2433516 .. 2433529 +  -5.9  -2.79106   GCTGGTCACACCGTT               GCCGT TTCA GCGGC                TGATATCTGTTGTTT  51 523
     ECA2134 2434966 .. 2434978 + -10.5  -3.05384   TTGAACCATCTTCCA                GGCGG TAG CCGCC                TTCAGTGAAACCCGC  72 286
     ECA2140 2440442 .. 2440470 + -15.3  -3.79162   CGAATTAACCTATAA        CAACCGTGCTCCG CGA TGGCGCACGGTTG        TTCCTTTTCTGTGCA 100 55
     ECA2141 NONE
     ECA2142 NONE
     ECA2143 NONE
     ECA2144 2448143 .. 2448167 + -11.4  -3.15985   ACGTCGCCCCTATAC          GCCCCGTCCA ACGGC TGGACGGGGA          TCTTCCCTCTCTTAT  81 41
     ECA2145 NONE
     ECA2146 NONE
     ECA2147 NONE
     ECA2148 NONE
     ECA2149 2453183 .. 2453200 +  -3.4  -4.27316   CGCACTATTCCACTT             CTGTCG CTAGCA CGATAG              TTTTAAATTGAACAC  60 227
     ECA2150 2453646 .. 2453677 + -16.8   -4.7497   GGCTAACAGCGTAAT      TAAATCAGGCTCAC CACG GTGGGCCTGATTTA       TTTTTGATCAATAAA 100 35
        hpaC 2462039 .. 2462068 + -11.4  -4.87665   AATTATTGAGGGAGT       CCCCTCCG-CCGG ATTGA CCGGACGGAGGGA       TTTTTATAAGTCAAC 100 253
     ECA2161 NONE
     ECA2162 2465579 .. 2465625 + -10.9   -4.8083   ATTTCCTACAGAAAT GGGC-AATCGCGCGCTGTAAAC GATC GTTTTCGGTGCGTGTTTTGCCC TTTTTGATCGTGTTG  95 442
     ECA2163 2468513 .. 2468534 +  -3.7  -3.06183   TAGCTGCTTTCAGGG           CGTCTTTGT AGCC AGAAAGGCG            TTCGATAGCGGTCGG  46 525
        ascF NONE
        ascB 2472440 .. 2472469 + -17.9  -5.64274   TAGCTATTCTTGTTA       TAGCCCCCTGACG GTAG CGTCTGGGGGCTA        TTTTTTTATCCGTAG 100 57
     ECA2167 2473442 .. 2473466 +  -5.7  -2.62184   GATCGCGGTAATCGT          CTTTGGTTTGT ATA ACAGACCATGG          TGATGTGAAAAACAA  50 30
     ECA2168 NONE
     ECA2169 2474505 .. 2474516 +  -5.8  -3.76402   AGCACAAATCCAACG                TGCG GGTG CGCA                 TTTGCTGACTCAGAT  63 210
     ECA2172 2477516 .. 2477535 +   -10  -5.40072   TCATCAGAAACCAGA            GCGAAGGT GAGC GCCTTCGC             TTTTTTTGCACCAAA 100 94
     ECA2173 2479028 .. 2479057 +  -4.9  -3.91897   GTTCAGTCGAGAGCG       CGCAGCAAACTCT CCAA AGACATTGCCGCG        TTTGTCGCTGCCGCA  61 297
     ECA2178 2481240 .. 2481260 + -12.7  -3.10464   AAAAATCTAACACAA            GGCACAATT TTC AATTGTGCC            TATTGCGCTTCGTAC  83 83
     ECA2179 NONE
     ECA2180 2484369 .. 2484393 + -17.1  -3.07962   GCAGGTGCATGAGCA          CCCCCGAGCCG CGC CGGCTCTGGGG          TGTTGAGGTGTGAAA 100 127
     ECA2185 2488657 .. 2488681 + -10.7   -5.8096   ACATTAAACAGTAAA          GCCGCTGTAGC CTC GCTATGGTGGC          TTTTTGTTTTTTATA 100 61
        hemA 2492846 .. 2492856 +  -3.2  -2.62255   ACGTGACAGCCTTGG                 GCTG GAC TAGC                 ATTCATCTCTATTAC  42 16
        prfA NONE
        hemK 2494793 .. 2494805 +  -3.4   -2.6563   GTGTCGTTAGGGCGC                TGGT TGGAT ACCA                TCAATTATTAGGAGC  42 2
       sirB2 NONE
       sirB1 2496051 .. 2496063 +  -2.7  -3.24488   GAAACCGTTTTGCAG                TAATG CAG CGTTA                ATTTATTTCCCGACA  45 41
        kdsA 2497389 .. 2497403 +  -4.2  -5.32944   GCCCCACAGTTCCTG               TCGCAC CAT GTCCGA               TTTTTTACTTCTCAG  86 468
    50121124 NONE
     ECA2199 NONE
     ECA2200 2499516 .. 2499544 +  -5.2  -3.36273   ACAAATGTGACTGGT        GCCACTGCTTCA TGGTT TGCAGCGGTGTC        TTACTCTTCAAGACC  54 166
        pntA NONE
        pntB 2505132 .. 2505148 + -13.7  -5.15381   CGACTGACAACGAAA              GGGGCGA ATA TCGCCCC              TTTTTTACATCTCTT 100 73
     ECA2209 NONE
     ECA2210 2511248 .. 2511282 +  -8.8  -5.56673   CAACGATTGTTAACG    T-GCGATGCCATATC CTTCGC GATATGGCATCGTTA     TTTTTTCTTCTCGCT 100 42
        osmC 2525154 .. 2525178 + -15.1  -5.24449   TAGTGCTGATAAAAG          GCTTACCAGAG TGG CTCTGGTGAGC          TTTTTTACATTTATA 100 69
        cybC 2525807 .. 2525837 + -15.4  -6.17268   TTTCGTTTACCATAA       GCCGCCTGTGGG AATCGAA CCCACTGGCGGC       TTTTTTTTGTTATAA 100 47
     ECA2223 2526538 .. 2526555 +  -8.5  -3.11208   TTCGTGCGATAGTTA             TTCGTAC ATAT GTACGAA              TGCTTTTAAATAAAG  66 116
     ECA2224 2527784 .. 2527822 +   -11  -3.64318   CCTCATCCTGACGTT   TCTGCGCGGTTTCGTT TCGTATT ATCGGAACCGCGCTGA   TTGTGTCATTATATT  83 30
     ECA2225 2528536 .. 2528550 +  -2.8  -3.35813   AAATAGCAGGGAACT               CATTGC AAG GGAATG               TTGATTACGATCAGA  46 144
    ECA2225A NONE
     ECA2226 2530572 .. 2530603 +   -21   -3.0782   ATAAAAAGAAACACA      GTAACCCGGCGACC ATAA GGTTGCCGGGTTAC       TATATTCAGCACTTC 100 37
     ECA2227 2532095 .. 2532107 +  -3.3  -4.39568   TTACTCAGTAGAACG                GTCAG TTC CTGCC                TTTTCATCTATAGGT  62 472
     ECA2229 2532781 .. 2532802 +  -3.7  -3.76411   ATGAATGGTATGCGG           CCG-TCGAGA TGG TCTCGAACGA           TTTCAATGATTTTAG  56 408
    ECA2235A NONE
     ECA2236 2539129 .. 2539141 +  -3.4  -3.62875   GACTGCTATAGCTCA                CTGT CTATA ACAG                TATTCTTATTATATT  51 64
        flxA 2539666 .. 2539705 +  -5.9  -3.62597   CCTCGGTAAACTATT  GAAAGTAGAGTCCGA-AT TTTAT ATGTCAGACTCTACTTAC  TTATTCCACCCTACG  59 59
     ECA2239 NONE
     ECA2240 2542283 .. 2542301 +  -3.8  -3.55563   CTTCAGATTTGTCTT             TTTCAGAC AGC GTCAGAAG             TTTAAGCAGTGCAAT  51 502
         dat NONE
         ddc 2545813 .. 2545839 +   -16  -5.12971   TACAGCAGCATAAAA         GCCGGTAACACT CAC AGTGTTATCGGC         TTTTTATTACGTATT 100 53
     ECA2246 2547149 .. 2547159 +  -3.2  -3.08867   TGATCTTTAACGAGG                 GCTA TTA TGGC                 TGTATTAACCGTTGC  45 63
     ECA2247 NONE
     ECA2248 NONE
     ECA2249 2550483 .. 2550511 +  -6.2  -5.89947   AGCGACTCCTATCAT        TTGATTTAATCA CCTGA TGAATAAATCAA        TTTTTTTTACCTTTA 100 113
     ECA2250 2551865 .. 2551880 +    -4  -2.95774   CGAATTCCGTAAAAA              GAGTTG GATT TAACTC               TCTGTCATACCTGTC  46 13
     ECA2251 NONE
     ECA2252 2552859 .. 2552882 +  -8.9  -4.54047   CAGAACGAGAATTAA          GGGCATGAG CGTGGT TTCATGCCC           TTTTCTATGGAGTCA  88 51
     ECA2253 2553466 .. 2553485 +   -15  -3.73509   CCCCATAATTCTTTA            CCCACGCC TTCT GGCGTGGG             TTTCCCCTTTCCTCT 100 33
     ECA2254 2554239 .. 2554255 +  -8.7  -2.91888   TCTAGAGTGTTTCCT              GGCCATC ATT GATGGTC              TGATTTCGCCGCTTT  65 36
     ECA2255 2554656 .. 2554669 +  -9.5  -5.14626   TCTATATGTTCAAAA               GGCGC TTTC GCGCC                TTTTCTTTTGCTGGT  93 48
     ECA2260 2560817 .. 2560849 +  -8.6  -4.06687   TAATCTCTTTTATTA     C-CGGGGTTTA-CCTG AGT CAGGGTAAACTCCGCG     TTGTTTCTACACCCT  78 38
         tus 2561917 .. 2561940 +   -11  -2.94099   GCCGGAATAAAAAAA          GCCTGCGGAT ATAA ATCGGCAGGC           TATGTGATAAAACGC  75 31
        manA 2564854 .. 2564872 +  -7.4  -5.52384   GAGAGTTACCCGCGT             TTCGCGTT GAA AACGCGCA             TTTTTTTACTAAAGG 100 100
     ECA2264 2566483 .. 2566506 +  -9.5  -5.26316   ACGCGCTAAAACACA          CGGTGGCCG CTCTTT CAGCCACCG           TTTTTTCTGCCCTAA 100 60
     ECA2265 NONE
         add 2568709 .. 2568728 + -12.2  -3.75461   GCCGATCATGAAAAA            CGGCTAAC TCTC GTTAGCCG             TTTGATGCAAATTTG  93 72
        araB NONE
        araA 2579973 .. 2580017 + -16.6  -3.16921   TAAGTCCGATCGTAA GGGGCAGATTGTCTATGGAT CGTTC ATCCGAACACAATCTGCCCC TTCATAGACATTAAT 100 38
        rnfA 2580898 .. 2580914 +  -3.7  -2.64218   CTGGCATTTATGGGC              TTTACCG GAC TGGTGAA              ATTCTGATGACCGCT  44 2
        rnfB NONE
        rnfC NONE
        rnfD NONE
        rnfG NONE
        rnfE NONE
         nth 2586614 .. 2586639 +  -6.2  -3.85209   CGCCTAATCTGTTGT         GGTCTGGT GGCTTCTATG ACCAGACC          TTCTTCTCGATTGCT  64 34
     ECA2283 2588792 .. 2588808 + -12.3  -5.38497   AGCCGATGATAAAAA              GCCAGAC AGT GTCTGGC              TTTTTTACTTTCGAT 100 78
     ECA2285 2590469 .. 2590486 + -12.7  -2.55267   TTTATGATAAAAAAA             GCCAGCC TTGC GGCTGGC              TCGATTGGGCTATTT  81 204
     ECA2287 2593736 .. 2593755 + -13.6  -3.74077   TCGATTAAACGTAAA            TGCCCGCA AAAC TGCGGGCA             TTTGACTATGTACGA 100 33
     ECA2289 NONE
        btuR 2596551 .. 2596561 +  -5.4  -3.93864   GCACAGCAAGGGATT                 GACT GGT AGTC                 TTTAGCTTTATTGCT  63 17
     ECA2295 2602899 .. 2602918 + -13.6  -5.34309   TGCAGATATTCCCAG            GCCCGCTT AACT AAGCGGGC             TTTTTATTTGATGGT 100 270
        trpE NONE
        trpG NONE
        trpD NONE
        trpC NONE
        trpB NONE
        trpA 2609572 .. 2609623 +  -3.7  -3.44353   ACACGTTCATAAGAC TTTTCAGGCGCGCGATTTGTGCTT AACGC AAGCG-ATGTCGCGCGCCCAATAA TGTTTCAAATTATTT  52 29
     ECA2302 2610764 .. 2610786 + -16.4    -5.626   TCCTGTCTATAAAAA           CGGCGAAGTT ATT AACTTCGCCG           TTTTTTTATGGCGTG 100 104
     ECA2305 2612688 .. 2612703 +  -5.4  -4.75309   TTCCTACTAAGGACT              GCTTAG AGAC CTGAGC               TTTTATTCACTTTAA  76 140
     ECA2306 NONE
     ECA2307 NONE
     ECA2308 NONE
     ECA2309 NONE
     ECA2310 2617113 .. 2617123 +  -2.4  -2.72991   ACCGATGCGGGGAGA                 CGCC GTA GGCC                 TCATTGCGCCTATGG  40 78
     ECA2311 2617574 .. 2617588 +  -2.1  -3.00525   AGTTCGGGCATAAAG              GTGCCG CTTT CGG-AC               TGTGATTTAGCCGCC  42 6
     ECA2312 2618873 .. 2618895 +  -9.9  -3.82083   ATCACAACTAATAGA           CCCTTAGAG ATAAA CTCTGAGGG           TTTAAATTGTACTAG  79 64
        ispZ NONE
     ECA2314 2620501 .. 2620531 + -16.9  -5.38951   AATAATTAACGAAAA       CGGGGCGCCATCT GCCAA AGATGACGCCCCG       TTTTTTATCTGCATT 100 85
     ECA2316 2621842 .. 2621864 +  -3.5  -3.20723   GCGTCAGTGTGAAAC           CCTTCAAAA AAGTG TTTTAAAGG           TTCAATTGATACAGG  46 6
     ECA2317 2623705 .. 2623728 +  -8.2  -4.29396   TTTGTGATAAAAAAA          TAGCGACC ATACTTCG GGTCGCTA           TTTTCCTCGCTGGTT  76 64
         cls 2625588 .. 2625604 +  -2.2  -2.83772   AATCAAATTATTTAG              GGCATA CGCGT TTTGCC              GTGTTTTAATAAGAT  40 40
     ECA2319 2626008 .. 2626029 + -15.9  -4.67353   CTCGCCTAAACGTAA           GGCGTCTCC CACA GGAGACGCC            TTTTTACATGGGTAA 100 64
        adhE 2637217 .. 2637241 + -12.9  -5.06414   TTTAGTTCACTACAA          TGCCCAACCCT TTT AAGGTTGGGCA          TTTTTATTACACGCA 100 66
        hns2 2638734 .. 2638757 + -16.8  -5.38054   ACTGAATATTGAAAA          CCCCCGATAG CTAG CTATCGGGGG           TTTTTCTTTATAACG 100 53
     ECA2332 2642668 .. 2642680 +  -6.2  -2.53876   CAGGCAGTCGCCCAC                GCGG CCTTA CCGC                TGCGTTACCATAAGA  53 45
        purU 2643789 .. 2643802 +  -5.3  -2.70932   TCTGCCGTCACAGAC               TTCGA AGGT TCGAA                TCCTTCCCCCACCAC  49 234
        xthA 2646291 .. 2646315 +  -9.3  -2.73364   GTAAAAATGACATCA         CCGCTG-GGC ATCAAA GCCACAGCGG          TGATTAACATCAACA  66 53
        sppA 2651708 .. 2651750 +  -6.5  -4.72846   GAAGTATGACGGGGA TAGCCCGGTAATAGTCATTG CTTA TGATGA-TATTGCTGGGCTG TTTTTCCCTCTATAC  78 390
        ansA NONE
        pncA 2653504 .. 2653522 + -11.7  -2.73542   ACAACCGAACATAGC             GGCAGCC GATAA GGCTGCC             TGCTTACACGTTACG  79 49
        gapA 2655766 .. 2655784 + -12.4  -5.66229   GATTCGGTGAAAAAA             GGGCGACG TGA TGTCGCCC             TTTTTTATTGTTAAT 100 52
     ECA2345 2656744 .. 2656772 + -14.7  -3.22653   ATACCCTTAGCTATA        GGGTGTATGGC TGCTTAT GCCATACACCC        TCTTCTGCAAATCCT  95 53
     ECA2348 2660936 .. 2660949 +  -4.5  -3.53224   CATAATGACGCACGA               TGCTG GCAA CAGCG                TTTGGGGGAAACATG  54 36
     ECA2349 2662248 .. 2662267 + -13.6  -4.05788   TTGAGCACATCTTAA            TCGGCCAG TAAA CTGGCCGA             TTTCCTTTCCCAACG 100 37
     ECA2350 2663730 .. 2663747 +  -4.1  -4.58395   CCTAATGTGCCGTGA             CCGGTAT TCAG ATACAGG              TTTTTCAGCGGTGAA  67 178
     ECA2352 NONE
     ECA2353 NONE
        ulaA NONE
     ECA2355 NONE
     ECA2356 NONE
     ECA2357 NONE
     ECA2358 2670247 .. 2670268 + -12.3  -2.65884   GTTCAGACGGTATGT           TGCGCTCTC TCAG GGGAGCGCA            CTTCTCGATTGATAG  81 40
     ECA2359 2672061 .. 2672087 + -10.9   -4.1964   GCCAACAAAGACAAA         GGGGATTCAAG CAGTA CCTGAATCCCC         TTTTCACGTGTTCAC  88 71
        nhaB 2674786 .. 2674813 +  -7.1  -3.21702   CACAGTGAAATGATG        GCAGTG-AAGCC AGAAC GGTTTACACTGC        TGCTTTTATCATGTT  62 160
        dsbB 2675393 .. 2675415 + -15.6  -3.44608   AGAATAGACCTAAAA           GCCCGACGAT AAC GTCGTCGGGC           TTCTGGTGACTGTTT 100 42
     ECA2364 2676748 .. 2676765 +  -5.5  -4.02022   CAGCTTGATGCAGTC             CGGTTCG TATT CGAAGCG              TTTCTCATAGTTACG  65 346
        minC NONE
        minD NONE
        minE 2680267 .. 2680292 + -13.4  -3.28122   ATTTTTCTGCTTTAG         TATCCCCTGC TTTCAC GCAGGGGATA          TCTATTTCCGTCATA  95 40
     ECA2376 2688113 .. 2688139 +  -8.7  -3.15861   AGTTACACAGGTATA         GAGGAAGCGCG CTTAC TGCTCTTCCTC         TTCCTCACCATCGTC  67 182
        pabB NONE
     ECA2379 2690540 .. 2690554 + -11.4  -4.25848   GGCCCTAAGTACAAA               GCCGCA CTC TGCGGC               TTTTGCTCGGCACTT  93 33
        sdaA 2692391 .. 2692414 + -14.6  -3.58731   CTCGGCGATCGAACA          GGA-GGCGGGG TAT CCCCGCCATCC          TTTCCCACATCTTTT 100 46
     ECA2382 2694195 .. 2694208 +  -2.5  -4.31397   TGGATTAGTCGTATT               TAAAT CACT ATTTA                TTATTTTCTCGGGAT  60 23
     ECA2383 2695084 .. 2695112 + -17.5  -2.67477   AACCAAACAAGTAAA        CACCCTGTCAGCG CAC CGCTCACAGGGTG        TCATATCACTTCGTT 100 51
        manX NONE
        manY NONE
        manZ 2700112 .. 2700137 + -11.1   -5.7946   GCGTGTAATACTCAA         TAGCCGGGCGT AAAC GCGTCCGGCTG          TTTTTTTATTCACGG 100 33
     ECA2388 2700703 .. 2700725 +  -3.5  -4.47485   GTTTTGATGGTATTT           TAACCTCAA TAACC TTGACGTTA           TTTTATACAATTTTT  64 91
     ECA2389 2701773 .. 2701783 +  -8.2  -5.29445   AGGGTATAAAAGCAA                 CGGG CAG CCCG                 TTTTTATTCTTGCCG  91 169
        yfeA NONE
        yfeB NONE
        yfeC NONE
        yfeD 2707581 .. 2707613 +   -10  -3.19472   CTCAGCCTTTTAGCA      TGACGTAACCGG AAATAGCCG TCGGTTACGTCA      TTAAATGCTTTATTT  74 45
     ECA2396 2708850 .. 2708877 +   -15  -3.04144   GGTAGGGAGTTTTAG        CG-TCTGGCGCAA AAG TTGCGCCAGACCG        TCTTCAGACTGGCAA  89 64
     ECA2398 2710448 .. 2710475 + -11.3  -3.57561   CAGGATATGACGAAA        GCGTGGCCG ACGACTATAC CGGCCACGC         TTTGAGGAATTACAG  87 79
       kduI1 2712030 .. 2712042 +  -6.2  -3.09327   GTTAATCGCTTTCAA                CCGG AATTA CCGG                TGTTCCCTACAGTAA  56 36
        kduD 2712900 .. 2712929 + -11.7  -4.88293   TTCGCTAATCCACGA       TAAAAAGCACAAT TTAG GTTGTGCTTTTTA        TTTATTTTTCAAGTT 100 63
        pelW NONE
        togM NONE
        togN NONE
        togA NONE
        togB 2719079 .. 2719102 + -13.9  -5.01042   TTACCCTGTAATTCA          TCCCTGCCG CACCGA CGGCAGGGA           TTTTTCATTTAAATT 100 54
        kdgM 2720269 .. 2720307 +  -3.8  -5.00616   TTAAAATTTGCGGTT   CAGGGTAGTCATTTTTTC TCC GATGTGATGGCTACCCTA   TTTTTTACCACCGCC  74 271
        paeX 2721384 .. 2721394 +  -3.2  -3.49777   CCGCTTCCGCAGACA                 GGGA TAA TCTC                 TTATACTGTATAAAA  50 84
     ECA2409 2722100 .. 2722125 +  -2.5  -3.65581   TTTATCGCGAAAGAT         CATACTGTCGCT TAC AGCG-CTGTACG         TTGTTGCACATTCGT  50 116
     ECA2410 2723597 .. 2723636 + -16.6  -3.92602   CCACGCTGCTACATA  AAAGAAAACGCCGACGGC TGAT GCTGTCGGCGTTTTTTTA   TTTATGACGTCTTCA 100 42
        nadE 2725090 .. 2725112 + -14.8  -2.64806   TCGCTATGAATATCA           CCGGACGCAG ATA CGGCGTCCGG           ATTGCTATTGATTCC  89 45
     ECA2413 NONE
     ECA2414 2727950 .. 2727967 + -12.7  -4.17425   TTCCCACCTTTCTTC             GGCGAGG GTCT CCTCGCC              TTTTCCCCTCCTTCT 100 41
     ECA2415 2728516 .. 2728531 + -11.8  -4.66163   GAGTAGATAGGAAAA              GGCCGC TTGC GCGGCC               TTTTTGGGTGACACT 100 35
        rdgA 2752214 .. 2752231 + -12.7  -5.69379   GTCTATGTGTTGCTT             TCCCGCC CTAT GGCGGGA              TTTTTTTGCTTCTCT 100 246
        rdgB 2752992 .. 2753021 + -13.8  -4.14392   CCGCTAGGTAATTAA       TAGAATGGGTAC TCAACC GTACCCATTCTA        TTTATATATAAATCT 100 220
     ECA2438 2754455 .. 2754471 + -10.8  -2.79321   TGAGGGAAAAATTAA              GGGGCC AAATC GGCCCC              TGATATTCATCTGCA  74 99
     ECA2440 NONE
     ECA2441 2756926 .. 2756942 +  -2.1  -4.62302   CCGTTAACCGTATTG              GGCGCGT TTA ACTGGCC              TTTTTAGACATCTTG  64 2
        trmU NONE
     ECA2443 2758909 .. 2758931 +  -9.2  -3.64259   GATTTAGTACTAAAA           CTGGCTGGTT CAA AATCAGTCAG           TTGTTGAAACTCGTT  75 99
        purB 2760427 .. 2760449 +   -17  -3.75153   AATTTCGTACTCCCT           CTGGCGGGCG CCC TGCCCGCCAG           TTTCCCTTAAGGCCA 100 55
        pehR NONE
        pehS NONE
     ECA2447 2764075 .. 2764099 + -18.7   -2.6927   CGCACAACGGTAAAA          GTAAGGCGGGA ATT TCCCGCCTTAC          TCATCTCTGCAAAAT 100 62
        potA NONE
        potB NONE
        potC 2768491 .. 2768513 + -10.6  -4.87803   ATACCGTTATTTTCA           TACCTGTCGG CAT CAGACAGGTA           TTTTCTTTGGGACTA  95 61
        potD 2769665 .. 2769685 +  -6.8  -2.74701   ATCATTATCATAAAG            CCGTCCCT TTGAT AGGGACGC            TCATATTCACAGTGT  55 101
     ECA2456 2771704 .. 2771724 +  -3.9  -2.93585   AGTTCATGCGCTAAC            GTGTACAGG CGG CTTGAACGC            TCGTTTAGCGTATCC  46 44
     ECA2457 NONE
     ECA2458 2773527 .. 2773558 + -11.6  -2.50994   GGCTTCCCTTACTCA      CCCCAGTCACTTAC TTGA GTAAGTTCCTGGGG       ATTCCTGCGGTTGCC  77 113
     ECA2462 NONE
     ECA2463 2781300 .. 2781321 + -17.3   -3.1169   ACGTTCATCACCTAT           CAGGGCGGC GATT GCCGCCCTG            TCGTTTTCACGTTAT 100 40
     ECA2464 2782868 .. 2782913 +  -8.3  -3.86658   GCTAAAGAATAAATG CGGTTTCTGCATCAGGTGG CGATAAAA CCACCTGATGAACAGCCCG TTATCTCTTTTCTCA  76 29
     ECA2465 2783643 .. 2783654 +  -5.8   -3.3452   CACCCGAACAGGTGA                TGCC ACCG GGCA                 TTGTCCACTGATGTC  56 479
     ECA2468 2784506 .. 2784534 +   -11  -3.73042   ATAAATCAAGCCCGA       CGTCAG-GGAGCC TCAG GGCTCCTCTGTCG        TATTTTGCTCAACAA  85 37
     ECA2469 2785395 .. 2785407 +  -5.5  -4.88736   GTCTTTGTCCGTATG                TTCGG TAC CCGGA                TTTTTATCAGTCATC  78 188
     ECA2470 2786093 .. 2786111 +  -5.9   -5.6473   ATACATAAACAAAAA             CCCCAGC TTTAC GCTAGGG             TTTTTTTACTATTCT 100 154
        holE 2788987 .. 2788998 +  -7.2  -3.62096   TGCTGATAGGGTAAA                CCCG AAAA CGGG                 TTTACCCTCATAACC  67 339
        purT 2792602 .. 2792622 + -13.3   -3.2827   TCCGTCATAAAAAAA            GGCCACTCG CAG TGAGTGGCC            TTCGTCATTCAGTAA  95 169
        hexR 2796386 .. 2796402 + -10.1  -2.57564   CCTGCCTCATCTCAA              TGTGGCC AGA GGCCACG              GTTATGGAAAGATGG  70 222
        pykA 2798064 .. 2798085 + -10.1  -5.28176   TTATGATAGTAAAAA           GCCGGACGA TTTC TCATCCGGC            TTTTTTATCCATGCG 100 82
        znuC NONE
        znuB 2803252 .. 2803280 + -15.4  -5.61881   AACTAAAAAGAAAAA       GCCCCTCTG-AGC ACAC GCTTCAGAGGGGC        TTTTTCTTTTTAAGA 100 52
     ECA2488 2806091 .. 2806104 +  -5.3  -2.73681   AGGAATCCCGATGAG               CTTAC TCAA GTAAG                TGATTCGGGTAAGTG  49 68
     ECA2489 2806804 .. 2806823 +  -4.4  -3.22091   AATCAGAGCGGGATG            GTTATTGT CTGA ATAATAAC             TTACTGAATTGAGAT  50 157
     ECA2490 2808459 .. 2808469 +  -2.4  -2.71325   ATTGTCTAGCCCGAC                 AGGG CCA CCCA                 TGAATTTATCGATGA  39 262
     ECA2497 NONE
     ECA2498 2816299 .. 2816315 +  -2.9  -3.70081   CGGTCTTTTGAATCT              GGCAGTT GGC GAATGCC              TTCTTAGCATTGTCT  51 229
     ECA2505 2823541 .. 2823563 +  -2.6  -3.32993   ATTTATAATCTGTTT           GACGCTGC CCTGCTC GTCGCGTC           TTGGTGTCTCGCTCA  46 250
     ECA2509 NONE
     ECA2510 2828008 .. 2828031 +  -3.2  -2.84013   AAGTATGACGGGTAT          G-GCGTATTCT GCT AGAATGTGCGC          CTCTTTATTACTCTC  44 202
     ECA2511 NONE
     ECA2512 2829771 .. 2829796 +  -3.9  -2.60555   GTTGCACGTAAACCT         GGTGCTGA-GCT ATA GGCCTCTGCGCC         TCCATTATAACGTTC  44 11
     ECA2515 NONE
     ECA2516 2832492 .. 2832521 + -17.9  -2.89298   GAGTCAGAGGCTAAA       CCACTGGGCGGAG TTCG CTCCGCCCAGTAG        TGGTTGTCTGGCGTG 100 212
     ECA2517 2833141 .. 2833155 +  -8.5  -4.00348   CTGCATTTCACGATC               CGGGC TGACC GCCCG               TTTCATTGCTTCCAC  74 208
        argS 2837289 .. 2837314 + -17.7  -5.14563   AACGTAAAACAAAAA         CGCCATTGGTG GCAG CACCAATGGCG          TTTTTTACTACGCAA 100 69
     ECA2525 2842887 .. 2842901 + -12.8   -4.0371   ATGGGTTACACACGT               GGCCGC GCT GCGGCC               TTTGTCTACAACCTG 100 159
        grxB 2843600 .. 2843620 + -13.3  -2.71708   ATTCAGTTTTACTCC            GCCGCTTCG TTC TGAAGCGGC            ATTATCTGCCATTTC  85 43
     ECA2527 2844345 .. 2844375 + -14.8  -3.77806   GACTAACGCTCACTC       GCCGATAGCATACG CGA TGTTTGCTATCGGC       TATTTTGCTATCGGC 100 35
     ECA2536 2858141 .. 2858158 +  -4.9  -4.14392   TCATGGCATCCGGCT             GCTGG-AT GAA ATGCCAGC             TTTTCGGCATTAACG  62 378
        pncB 2863940 .. 2863977 + -10.7  -4.12397   AACTTTGCAGCAGAC   TCACCAGCAT-GAGCGAA AAC TTCGCGCCATTCTGGTGA   TTTCTGCTTGTGTCC  86 64
        asnS 2865523 .. 2865563 + -12.1  -5.27206   AAGTAAAACAAATAT  GTAGAAAAGAAGAGTCGGA TTT TCCGGCTCTTTTTTTTTAA  TTTTTGTTATGTCTC 100 56
        ompN 2866949 .. 2866968 + -12.2  -5.49234   CGTATTGCAGGAAAA            GACAGAGC CTCG GCTCTGTC             TTTTTTATTGCCTGT 100 74
        aspC 2868435 .. 2868453 +   -11  -5.64421   TCTGCGATCAAAAAA             GCCGACAT TCT GTGTCGGC             TTTTTTATTTCAGCT 100 45
     ECA2551 2880488 .. 2880520 +  -6.9  -3.94634   AATGACATAGAGCCA      GCGCCGGTAGACGAA GGA TTCAGATACCGGTGC      TTGTTTGAGGTAGTG  68 85
        sbcB 2896591 .. 2896616 + -14.8   -4.2828   GGGATAAGGCATAAA         GAAGCGGAGC ACATTG GCTCCGCTTC          TTTTCATCGATAAAC 100 34
        citA NONE
        citB 2910653 .. 2910663 +  -6.8  -3.28712   CAATTCAACCGGTAA                 CTGC TGT GCAG                 TTGTACAACAGCGAG  61 330
     ECA2579 2912753 .. 2912781 + -12.4  -3.82665   TCTAACATTTGACCG        CCCGGCCCTGAT ATTAC GTCAGGGCCGGA        TTTAATGATCTAATG 100 36
     ECA2580 2915288 .. 2915299 +  -5.8  -2.90496   CAGGTTATAAATATG                CCCA CCGT TGGG                 TAATTTAAGCAGCAA  52 326
        hisG NONE
        hisD NONE
        hisC NONE
        hisB 2920768 .. 2920782 +    -5  -3.72027   TCGAAAGGGGTGCTC               TGATGA AGG TCGTCA               TTCTTGATACCGGCT  59 23
        hisH NONE
        hisA NONE
        hisF NONE
        hisI 2923602 .. 2923618 + -12.3   -4.3898   GATAAATGCAAAAAA              GCACCCA AAA TGGGTGC              TTTTATAAGGCTGAT 100 139
     ECA2595 2931406 .. 2931438 + -17.3  -3.28712   CTACGCATCACCACC      TGAAATAGCCCTTTA ATT TAAAGGGCTGTTTCA      TTATCCAAAGGGCAA 100 105
        focA NONE
        pflB 2935013 .. 2935032 + -11.4  -4.84359   AAAGCGTAAAATAAA            GGCTCCAC GTCA GTGGGGCC             TTTTTCTCGCCCTCG 100 59
     ECA2598 2935865 .. 2935888 + -12.4  -2.57489   AAGCCACTAAATAAT          ATAGCCCCGC GCTT GCGGGGCTAG           TGGCTTAAATTGCTA  81 40
     ECA2601 NONE
     ECA2602 NONE
     ECA2603 2939570 .. 2939599 +  -2.1  -3.35046   ACAGAACAGAGCGTG       GCGGAAACGGAGAA CCC TTAACCGT-TCTGC       TATTTGACCGCGTGG  45 5
     ECA2604 NONE
     ECA2605 NONE
     ECA2606 2943254 .. 2943272 +  -7.4  -3.74868   TACTCGATAAAAAAA             GCCCAC CGTGTTT GTGGGC             TTAGTTATTTTTGCA  68 107
     ECA2623 NONE
     ECA2624 2957473 .. 2957488 + -11.8  -2.78032   CCGCCAGCCGTTCCG              CGGGCG CCAT CGCCCG               ATATTTTGCCGCCCA  73 448
     ECA2636 NONE
     ECA2637 2967078 .. 2967088 +  -5.4  -2.70354   GGCATTAACACCTGT                 TTGG ACA CCAA                 TGGATTTGTACGCCG  50 432
     ECA2642 2973016 .. 2973026 +  -2.4  -2.77899   CAAGCGTGTAGCTAA                 GGAG TAA CGCC                 TGATTCATCGCCACC  39 178
     ECA2649 2983473 .. 2983494 + -13.7  -4.78572   AATACGATACTGAAA           CGGAGCGGC AACT GCCGTTCCG            TTTTCTTCCTTCCGC 100 43
        cydD NONE
        cydC NONE
         aat 2987976 .. 2987997 +  -5.9  -3.09492   GAACGCTTCTTTACA           TAATGTCGG TTTT TCGGCATTA            TCTTGCGGTTAAAAA  52 74
        infA 2988316 .. 2988338 +  -9.1  -5.13354   GTGACTCCCTCTCCA           GCCCTTTCC TTCAT GGCAAGGGC           TTTGTTTTTTATAGC  93 80
     ECA2654 2990249 .. 2990259 +    -4  -3.52079   GGCCTATCTCAGCCA                 GAAA CGG TTTC                 TTGTGTAGAATGTTA  51 406
        cspD 2993928 .. 2993951 + -15.4  -5.28176   ATACAATGCGACAAA          TGCCGTTCAG CACA CTGAACGGCA           TTTTTTATCGCTACA 100 102
     ECA2661 2996987 .. 2997001 +  -4.3  -3.60475   CCTCGGCTGACACTA               TGCTT TAAAC AAGCA               TTTAAAATGCAACTT  55 168
         hcp 2998695 .. 2998712 +  -2.5  -3.21099   CGCTTGATGAATCAA             CGCGGAC GGAG GAGCGCG              TTCCTCGTCACGCAG  45 34
         hcr 2999865 .. 2999910 +  -2.5  -3.18199   GATATTCCCCCGTTT TACCTCCT-TCTGCTCGGTAGC ACG GCTATCGGGCAGGTAGGCCATG TTAAATTACGCCTTG  45 39
     ECA2664 3001878 .. 3001896 +  -6.6  -4.24204   CGTATAGCCGGTTAA             CGTGCGCT GAT AGCCCGCG             TTTTCGATCTCAATA  72 469
        artP NONE
        artI 3004304 .. 3004314 +    -4  -2.76315   GCAGTAATCTGACGC                 TCAA TGA TTGA                 ATTTCAACCTCTTGC  45 34
        artQ NONE
        artM 3005719 .. 3005737 + -10.3  -5.26316   TTACCCACTTAGAAA             GCAGGCT TTTAT AGCCTGC             TTTTTTATGGCGTGC 100 53
        artJ 3006713 .. 3006751 +  -2.5  -5.31275   TAAGGTTCGATCTGC  GCAGTGTGATATCGTATG AAAT CATGC-ATATAACGCCGC   TTTTTTGTCGTCCAG  76 38
        grxA 3016785 .. 3016803 +  -8.8  -5.26918   ACTGGCAGGACAAGA             GCGCGG CGAAAGT CCGCGC             TTTTTTATGGGATAT  95 48
     ECA2683 3019664 .. 3019676 +  -4.1  -4.82901   CATTGAGTGCCATAA                TCACG CTA TGTGA                TTTTTATCGACACAA  71 421
     ECA2684 NONE
        deoR 3021224 .. 3021257 +  -9.6  -2.80816   TTCATCATCACCGTA     TCCCAGAGG-CGGCT AAAAA AGCCGGCTTCGGGGA     TATCATCCATCGCCA  63 71
     ECA2690 3026028 .. 3026047 + -13.6  -3.68256   TGTCTTAAGTAAACA            CAGGCACC TTGC GGTGCCTG             ATTTTTTACTCCAGC 100 33
     ECA2706 3041685 .. 3041706 +    -3  -3.88291   AACAACACAAAGCGT          TG-GCC-CGC TAGG GCGTGGCTCA           TTTATGGGCCTCGTA  54 15
     ECA2707 NONE
     ECA2708 3043396 .. 3043424 + -19.7  -5.13722   TTAATACGCTTATCA        CGCCAGCTTTTCG GCT CGAAAGGCTGGCG        TTTTATTTTCATGCC 100 37
        sanA 3044553 .. 3044563 +    -4  -2.84098   CCACACAAATCAGTG                 TTTG CAG CAAA                 TAGTTGGTTAGCGCC  45 229
     ECA2713 NONE
        adhC 3051134 .. 3051144 +  -3.2  -3.57507   CGAAGGCAAATCGAT                 TCGC ACT GTGA                 TTCATTTCGGTTAAT  51 1
     ECA2715 3052097 .. 3052123 + -18.1  -4.49838   TTATCTCGTTGAGAG         CAGCGCTCAGG TACGC CCTGAGCGCTG         TTTCTCTTTCTTGTT 100 64
     ECA2716 3053084 .. 3053104 +  -3.8  -3.34398   GTTGGCCCTTCAGGG            CAAGGCCC ACCAC GGGCCGAG            TATTTGAACGCGGCC  50 241
     ECA2717 3053470 .. 3053489 + -10.7  -3.12884   AGAATAGTCTTTAAG            GGCGGAG AATTCC CTCCGCC             TATTCCCTACTATTT  76 54
     ECA2719 3056352 .. 3056364 +  -3.3  -3.83026   TGGAGGAACTCCCAC                GTGAG TCA CCCAC                TTTCATCTAACGGGG  53 22
     ECA2720 3057708 .. 3057719 +    -3  -3.69216   GTAATGAATTAAAAT                TGAT GAAT ATCA                 TATTTTAGCTGCCGG  50 386
     ECA2725 NONE
         nfo 3066561 .. 3066588 + -14.2  -2.94416   ATATACATAAAAAAA        GCGCCAATTGGT GAAT ACCAACTGGCGC         TATCTCATCCACATC  89 166
        sotA NONE
     ECA2732 3073025 .. 3073050 +  -9.1   -3.5594   CATCAGCACGATACG         TGTCGCCGGATG AGA TATCCGGC-ACA         TTTCAACCGTCCATT  73 55
     ECA2733 NONE
     ECA2734 3074911 .. 3074928 +  -7.7   -2.9296   AAACTACTCGCAATC             CTACTGC TGTT GCGGTAG              TCTCGTTGAAGTTTG  61 118
         spr 3075783 .. 3075805 + -13.5  -5.60993   ACGAGATGACACTAA           CGCCGCTTA TAACC TAAGCGGCG           TTTTTTTATGACGAA 100 86
     ECA2736 NONE
     ECA2737 NONE
     ECA2738 NONE
     ECA2739 3081732 .. 3081759 + -22.8   -3.5393   ATAAACGAGGAAGTG        CCGCAGCGCCAG TCTA CTGGCGCTGCGG         TTTAAAAAGGATACT 100 37
     ECA2743 NONE
     ECA2744 3086730 .. 3086750 + -12.7  -3.73775   ACAGCTGGCCTCCGG            TGAGAGACA GGA TGTCTCTCA            TTTAATCCCGATGAG 100 119
        rplY 3087293 .. 3087308 + -11.8  -5.93809   GCCGGGAAAGAAGAA              CGCCGC TTAT GCGGCG               TTTTTTTTATAAAAA 100 67
     ECA2746 3088632 .. 3088642 +  -4.6  -3.78953   TGATCGCGTAGATTC                 GGCG GCG TGCC                 TTTAATCGTCAACGT  58 158
     ECA2748 NONE
     ECA2749 3091991 .. 3092015 +  -9.9  -5.49234   GAAACCCCACAGAAA          CCCGCATTCTC ACT GAGTTTGCGGG          TTTTTTGTTGCCTGT 100 227
        intA 3093384 .. 3093399 +  -6.2  -3.58329   CGCGAATGGCTAATA              CTGTAT TTAT ATACAG               TTAGTTATTGATTCC  62 28
     ECA2751 3094481 .. 3094498 +  -8.4  -2.50622   TTGAATAGCCTCATC             GACCGG ATACGA CCGGTC              ATTGATGAGGTATAT  63 94
     ECA2752 NONE
     ECA2753 NONE
     ECA2754 3098401 .. 3098424 +  -9.6  -2.59039   GACTTACACACCGCG          TGAACCTACC CATA GGTCGGTTCA           ATTCTGAAAATAATT  68 210
     ECA2755 NONE
     ECA2756 3100177 .. 3100190 +  -2.4  -2.56571   AGAACAACATTCCAG               CTAC CATTGA GTAG                TCACTTGCCTCTCTC  39 172
     ECA2757 NONE
     ECA2758 NONE
     ECA2759 3101372 .. 3101383 +  -7.2  -3.53012   TTGCCTGTTATCTAT                CGGG ATAC CCCG                 TTTACAGCCGGAAAA  65 215
     ECA2762 3104569 .. 3104580 +  -7.2  -2.52464   GATTCATGATAGCGA                GCGG AAAC CCGC                 TCGCTTACAACAAAA  57 32
     ECA2765 3107843 .. 3107853 +  -5.4  -3.02043   AATGAGTGCGTATTT                 CCTT GGG AAGG                 TGTTGCAGAAAGGTT  52 36
         dps 3109217 .. 3109232 + -10.4  -4.81685   CCGGAACGCTTTGAA              GGCTGC TTAA GCAGCC               TTTTTACTCATTAAT  91 55
        glnH NONE
        glnP NONE
        glnQ 3111744 .. 3111759 + -11.8  -3.68798   TATCCTGATCAACAA              GGGGGC TTTC GCCCCC               TTACTTCTTTTCAGC  89 33
     ECA2787 NONE
     ECA2788 3128914 .. 3128944 +    -6  -4.05446   TTTAAAAAGTGAGGC       GCGTTTCGGCCTTG TTT CATGGGCGGAAGGC       TTTATAATTCGGGGC  68 50
     ECA2791 3133430 .. 3133440 +  -6.8  -2.90392   CAGGCGGTTAGCGTC                 CGCA AAA TGCG                 TATACTTACCGAATG  54 236
     ECA2800 3141496 .. 3141514 + -14.6  -4.24123   CGCATGGAACCAAAA             TCCGGCAC AAT GTGCCGGA             TTTTCAGCTTCTTAC 100 42
     ECA2802 3144938 .. 3144952 +  -2.7  -4.29738   GCCAACACTGTTCCA               GCGGC CTCCA GCCTC               TTTTGCTCCGTATCC  62 472
     ECA2811 3154131 .. 3154144 +  -3.7  -3.06831   CGCCATAAACAACAT               GCTGC CGAA GCCGC                TTAAATCACGCTTCG  46 315
     ECA2818 3159304 .. 3159320 +  -5.1  -3.31144   ACGCCCGGTATAGAA              GGGGTCA TCA TGATTCC              TTATCAGGGTGCCGC  54 446
     ECA2821 3161790 .. 3161802 +  -6.3  -4.90778   ACGCACCGTTGATGT                TCAAG ACA CTTGA                TTTTATTTAAGTGAA  81 164
        bioA 3167527 .. 3167546 +  -3.5  -3.89235   GGCGCACGCTCCTGT            GCGCC TCAAAACCAT GGCGC             TTGATTTTATTTCGT  55 53
        celB 3168585 .. 3168628 +  -8.1  -4.03978   ACGCGTCGACATTCT TCCGGTTCAACCCCCAATC CAGACT GACGCGGGGTTGAACCGAA TTTATCTCACCCGTT  74 40
     ECA2828 NONE
     ECA2829 NONE
         cdd NONE
        sfcA 3172880 .. 3172900 + -10.4  -5.86061   TCTTACTGCTGAAAA            GCGCGGCA CTCGT TGTCGCGC            TTTTTTTTACTCAGC 100 51
        moeA NONE
        moeB NONE
     ECA2838 3181528 .. 3181551 +   -11  -4.89521   TTCTTTATGAACAAA          CAGGGACGCT GCAC GGTGTCCCTG           TTTTGTTTACGCTCT 100 53
     ECA2840 3184294 .. 3184314 + -11.2  -2.62184   ATCAACAAGCGTGGT            GCCTGCAT TATGC ATGCAGGC            TCATGTAGACAGGAA  77 83
        pcaB 3186684 .. 3186698 +  -4.2  -2.93435   AGAAAATAGTCATCA               CCGG TAATTAT CCGG               TATCTCCCTAATTCA  46 32
     ECA2843 3188273 .. 3188301 + -16.1  -3.80841   CAGGTTCGCAAAAAA        TAACGAGGAGGCA TGT TGCCTCCCCGTTA        TTTCGTCATGATCGT 100 53
     ECA2847 3191931 .. 3191968 +  -3.4  -3.22094   TAGTAACAGCAGTTT   TGCTATTTATCGCCGT CTCTTA ACGGCGATTAAAAGAG    TGATTTTCTGTAACA  46 50
     ECA2849 3194645 .. 3194655 +  -2.6  -4.17657   CATCATCGTTGAATT                 TAAA TGA TTTA                 TTTTAAAATATAATG  58 333
     ECA2862 3202933 .. 3202945 +  -4.1  -2.67245   GCTCGTAGAGGCCGA                CCAAG GTG TTTGG                GTTAATTGTCACTCG  44 8
     ECA2863 3203319 .. 3203331 +  -3.4  -2.86271   AGCGTTGGGACAATC                GCTT CCACT AAGC                TCGTTATCGTCAGGA  44 77
     ECA2864 3203897 .. 3203909 +  -3.4  -3.40052   TCCGATTCCACGGAG                GACA CCGGC TGTC                TGTTATTCAGCATGT  48 137
     ECA2865 3204652 .. 3204662 +  -3.2  -4.58395   CTTGCTCACTTTCTG                 GTGG AAA TCAC                 TTTTTGCGCAATGGA  64 156
     ECA2866 3205377 .. 3205393 + -10.8  -4.42653   CGTTCTGTTTCTTTA              CCCGGG CTTGT CCCGGG              TTTTCTGCGTGCACT  90 42
        vgrG NONE
     ECA2868 NONE
         rhs NONE
     ECA2870 3212466 .. 3212493 + -10.7  -5.00196   ATAATAAAATAATAG        CCGGAAGCGATC CCAAC GATC-CTTCCGG        TTTTATTATTTAGCA 100 37
     ECA2872 3215188 .. 3215211 +  -2.3  -3.74077   ATTGAAATATTCAGC          CGTTGCCCT TTCACC ACGGCGGCG           TTTACCTGTCTGGGA  51 98
     ECA2873 3216123 .. 3216147 +  -2.1  -3.08867   TATTTTGAGCAATAA          GTATCATCCTA TTA TAGGATGAAGA          TGTGTTGGCGATTAC  42 436
     ECA2874 NONE
     ECA2875 NONE
     ECA2876 3221839 .. 3221849 +  -6.8   -3.8679   TAATTTTAGCATCTG                 CAGC ACC GCTG                 TTTAAATCTTTTATG  68 493
     ECA2883 3232165 .. 3232196 +    -8  -4.93877   AATTCCGTCACCAAC      GCTTTATCCAGGAA CTGC TTCCTGGAAAGTGC       TTTTCTTTCATCAAC  90 198
        cycA 3234675 .. 3234695 + -12.5  -3.58247   TATAAATGCAAGAAA            GGCGCGGAC AAC GTCGGCGCC            TTCAATTTTTTTCAG  95 45
        intB NONE
     ECA2890 3238706 .. 3238716 +    -4  -5.02323   TCGTCCATGAACAAT                 GAAA ACC TTTC                 TTTTATTTCTAGTAA  76 512
        hns3 3241602 .. 3241637 +    -9  -3.03124   GGGGCTTGCTCAACA    GCTCCCCAGCCTAAAA CAAG TTTTAAGCCGGAGAGC     TGTTCGGACGTGAAA  68 96
     ECA2896 3242682 .. 3242695 +  -9.5   -4.1673   GTAAATAAGCAGAAA               GGGCC TTTG GGCCC                TTTCTTAAGCACTTA  84 33
     ECA2898 NONE
     ECA2899 3246182 .. 3246198 +  -4.5  -2.86338   AAACCTGACCTATTA              GTGATTA ATA TAATTAC              ATTCTTCGTCTGAAT  48 97
     ECA2901 NONE
     ECA2902 3249012 .. 3249028 +  -3.6  -3.76373   CCCAAAAAAATAAAA              GCCGAA ATCAA TCCGGC              TTTACATGTTCAGAA  53 57
     ECA2905 3251279 .. 3251295 +  -5.9  -3.12606   ACGGCGAGCAAGGTT              TCCAAAG GTC TTTTGGA              TTGAATGATATATAA  52 5
     ECA2910 3256720 .. 3256737 +  -9.8   -3.1505   AGATAACTATAAATA             CGGCGG TGTCGC CCGCCG              TTCGTAACAAATAAT  72 177
     ECA2923 3266958 .. 3266969 +  -4.4   -3.2963   TGAGACCGAGCAGGC                TGTC GAGT GACA                 TTCTCCAACGGTCAT  52 16
     ECA2924 3268173 .. 3268188 +  -6.1  -2.79796   AGGTCAAGCACGCAC              CGCAC CGAAAC GTGCG               TCTAATAACCTAAGA  53 378
     ECA2925 3268956 .. 3268967 +  -3.6  -2.80816   CCTTTGACATTTCGG                GCGG GCAA CTGC                 TGTAGTAACTGCACG  43 9
     ECA2926 3269165 .. 3269200 +  -7.7  -4.58663   CCGCCATGAATACAA    TTGACCGCATCGTTCT CACAA AGA-CGACGCGGTTAA    TTTTTGCAACGTAGT  82 45
     ECA2932 NONE
     ECA2933 3279526 .. 3279548 + -10.6  -2.72379   CGCTCTCCAGTTGCC           GAAGCTGCTG AAT CAGCATCTTC           TGGTTAACCCCTTCA  70 331
     ECA2935 NONE
        nifF 3286686 .. 3286709 + -13.2  -2.67803   GCTGATCCGCTAGAA          GGTGGAG-GCC TCA GGCACTCCACC          TGAGTTTGCTGACAA  84 36
     ECA2951 3297531 .. 3297546 +    -9  -5.28176   TGTTTTCCATAAAAA              CTACGC TTTC GCGTAG               TTTTTTATCACTGGA 100 220
        nifJ 3306662 .. 3306693 +  -8.6  -3.14132   AAGAAGACACAACGG      TGGGCGGATATAGC GAAA GCGCTATCCGCCCC       TTCGTACCCCAGCAA  67 47
     ECA2958 3308385 .. 3308417 + -12.8  -2.60161   GCATCGCGCCGGTGT      GCCGGGTGTTAGTT CGTCA AACTGACACCCGCC      CTCTTGTCCTTGCTG  81 101
     ECA2959 3309075 .. 3309088 +  -5.9  -4.11216   CAGCCCTAAAATACT               GCGCC CCGT GGTGC                TTTTGCCACTGCCCG  65 107
     ECA2965 3316747 .. 3316771 +    -5  -2.80796   TACCCATAATGAGAA          AGCATAGCGA AATTA TTGCTATGCC          CTTTCGCTGGTAAAA  49 112
     ECA2966 3318342 .. 3318357 +  -5.4  -2.72144   TCCATAAAATCAGAT              GCGAGCC TCT GGCT-GC              CTTTGACCCGAATAA  48 509
     ECA2968 NONE
     ECA2969 NONE
     ECA2970 NONE
     ECA2971 3323182 .. 3323200 +  -5.2  -3.78934   CATAATACGACGCTC             TCGGGCAG CCT CTCCCTGA             TTATTCTGCAACCAC  61 400
     ECA2973 3325321 .. 3325333 +  -4.9   -2.9914   ACAGATATCAAAACG                CATTA AAG TAATG                TATATATAGACAGTA  51 199
     ECA2974 3326047 .. 3326059 +  -7.7  -3.09834   ATTTGCTAAAAGGAA                TCTGG TAA CCAGA                TTAAATCCTAGAGTA  59 248
     ECA2977 3328323 .. 3328338 +  -3.2  -2.71061   TGCTGAAAAAGGGAA              GCCATG ACAT CATGCC               TAATCTGACTTTTTA  43 19
     ECA2978 NONE
     ECA2979 3329959 .. 3329971 +  -4.1  -3.44146   GAGGAAAAGGGAAAG                TGACG CTC CGTTA                TTGCTTATAACCAAC  51 471
     ECA2981 NONE
        emrE NONE
     ECA2983 NONE
     ECA2985 NONE
     ECA2986 NONE
     ECA2987 3335619 .. 3335637 +  -4.6  -2.93448   GCTGAATACCGCGTT             GGATTC CCTCATC GAATCC             CATTTTTTTCAATTG  47 300
     ECA2996 NONE
     ECA2997 3351613 .. 3351636 +  -3.9  -3.71873   CATTATAAAATAAAA          TGTGCCGTAT TTAAC GTACGGC-CA          TTTCAGTCTCAATAG  55 28
       cydA2 NONE
       cydB2 NONE
     ECA3000 NONE
     ECA3001 3356039 .. 3356057 +  -3.8   -4.2349   GCAGTGACCACAGCT             TTCCGC TTTAATC GCGGAG             TTTTCGCTATCCAGA  62 253
         pab NONE
     ECA3012 3366604 .. 3366632 + -13.2  -4.87786   TGATATAAACAATCT        CTAAAGCCGCCT ACTAC AGGCGGCTTTTG        TTTTTCTCCCGTTCC 100 350
        treB NONE
        treC 3370045 .. 3370067 + -13.5  -3.44325   GAGAGTATAAGAAGA           TGTAGCGGG TAACC CCCGCTACA           TTGATTGTCAAACAT 100 40
     ECA3029 3386500 .. 3386533 +  -8.2  -2.75183   AGCCATAAACCATCA     TCATTCGGGGTG CATCCCTACC CTCCCCGAATGA      TAGTTAACTACCCAT  60 198
     ECA3031 3387987 .. 3388020 +  -8.2  -2.75183   AGCCATAAACCATCA     TCATTCGGGGTG CATCCCTACC CTCCCCGAATGA      TAGTTAACTACCCAT  60 198
     ECA3033 NONE
     ECA3034 3391919 .. 3391931 +  -2.6  -2.82803   GCTCGGCCAGTGAAT                CGCT CGATA GGCG                CTTTCCATGTCAATA  39 496
        ackA 3396927 .. 3396956 + -20.9  -4.13767   AAAACACGTAACTCC       CAACACCGTCAGC CAAG GCTGACGGTGTTG        TTTTCGACTAACGAG 100 39
         pta 3399161 .. 3399180 + -13.6  -5.68489   TTCTGTTATCTTCTA            TGCCAGCC TCAG GGCTGGCA             TTTTTTATTGTTATC 100 55
     ECA3041 3400416 .. 3400434 +  -3.8  -4.16016   GAATCCGGCGTAAAT             TCATCGCA GCG TGCCGTGA             TTTCTTGCGGCGTCA  62 329
     ECA3044 3402488 .. 3402500 +  -6.3  -3.24902   TTCTGTTATGGTAAT                CAACA TAT TGTTG                TTAATGATACTGTTA  57 75
        folX NONE
     ECA3046 3403956 .. 3403982 + -10.1  -4.00882   CGTCCCTGTAAGCTC        GAG-CCGCGCCA TCCT TGGCGCGGACGC         TTTACTCTTCTATTC  82 92
     ECA3061 3418927 .. 3418939 +  -4.1  -3.08032   CGCTAGGGCGTGCCT                CATGA GAT TCGTG                TCGTTTTAGGCGACG  47 21
         flk 3420337 .. 3420369 + -12.8  -4.47183   CACCATCCAAAAAAC     AAAAACCCCGC-GGC TTGT GCCTGCGGGGTTTTA      TTTATTTGAATGATA 100 84
     ECA3064 3423958 .. 3423973 +    -9  -4.74801   CAGCACCTGATCCGG              CGGTGA CAGT TCACCG               TTTTTGATCGCGTTA  95 161
     ECA3071 NONE
     ECA3073 3431408 .. 3431431 + -14.6  -4.65838   ATGGTAATTTTTACA          GGCCGGCATG CTCG CATGCTGGCC           TTTTTAGGGTCTCTG 100 34
     ECA3074 3432095 .. 3432105 +  -5.4  -3.63515   ACCGATAACGTGACC                 GTCA GCC TGAC                 TTATTAAAAATAAAA  59 8
     ECA3075 NONE
     ECA3076 NONE
     ECA3077 3436744 .. 3436768 +  -4.3  -3.72051   AGTGCCAGAAACGGC          GCGTTTTATTG TAC CGATAGAACCC          TTTGCCATTCTTGCG  58 407
        fadL 3442092 .. 3442113 + -13.1   -5.9218   TTTCTAAATAAAAAA           GCAGGTAAG GCAA CTTACCTGC            TTTTTTTATTGTCTG 100 53
     ECA3084 3446567 .. 3446581 +  -5.6  -2.73542   AAACGGATATAACAA               GCCCCT CCT AAGGGC               TAGTTGCAGGTTCGA  50 129
     ECA3086 3447762 .. 3447783 +  -9.5  -5.22794   ACCCCACAATAGAAA           GAGGTATGT TTGA GCATACCTC            TTTTTTCATGATTAT 100 188
     ECA3090 3451310 .. 3451323 +  -4.5  -3.01712   AGCGGATCGTTATGG               CTGGC AAAT GTCAG                TGTTGGAACCGACAG  48 308
     ECA3097 3458642 .. 3458652 +  -3.2  -3.87925   TGAAGTATTTTTTTA                 TGGG TAT CTCA                 TTCTGTTTAGTCGTT  55 431
        outB 3476145 .. 3476180 +  -6.8  -3.67634   ATAGCATCAATAAAC    GGCGTCAGCGTACGG TTAAATT CCGAACACTG-CGCC    TCTTTTGGCGTGCTG  63 53
     ECA3116 3479266 .. 3479276 +  -3.2  -4.02051   ATTAAGGAGTGTTGT                 GATG CAA CGTC                 TTGTTTACGTTGATG  57 67
         dat 3480127 .. 3480154 +    -7   -3.1355   CCAGCAGGGAAAATA        GCCGCGATTCACA CCC TGTGAG-CACGGC        TTCGATGTCCATCCG  59 25
     ECA3124 3490909 .. 3490921 +  -4.9  -3.46534   CCACACACCTGATCA                TGAAT ATA ATTCA                TCTTTGATGAAATTA  56 6
     ECA3125 NONE
        metE 3493200 .. 3493225 + -10.5  -3.70149   GCATCCACAAAAAAA         GACCCTGAATA AACC TATCCAGGGTC          TTTAAATAGTGTAAA  78 100
     ECA3131 3498206 .. 3498216 +  -2.4  -2.69151   GTATGGAATTGAACA                 GCGC TGA GCGG                 TAATGTATACAAAAA  39 42
     ECA3132 3498471 .. 3498485 +  -2.8  -2.61158   GTTTTTTTATCAGAG               TTCAGC TAA GCTCAA               ACTTATTTTTATTGG  40 48
     ECA3135 3500759 .. 3500783 +   -10  -4.58773   ACATCTTAGGGGTAA          GCCACTCAGC GAGAA GCTGAATGGC          TTTTCATTTGCTCAG  89 52
        sfuA 3502684 .. 3502711 + -15.7  -3.41051   TGTAATGATAGCGCC        TTCGTCAGGGC ATTTTC GCCCTGACGAA         TTATCATAAGAATGG 100 64
        sfuB NONE
        sfuC 3505728 .. 3505753 +  -2.5  -2.55624   GGCCAGTGCGTCATG         GAAATGCTCGGC AGC GCC-AGCATCCC         GCTTTTCATTAATAC  38 347
     ECA3148 3516374 .. 3516397 +    -3  -3.29511   GGAATTAATGTTGAC          GCAATGCCTG ACAG CACGCGTAGC           TTCTGACAAAATAGC  46 52
        folD NONE
     ECA3150 3517595 .. 3517618 +    -6  -5.10461   GATGCCGAAAAAAAA          GCCCGCAGA AGAATAA TC-GCGGGC          TTTTTATTAGCTGAA  83 57
        ppiB NONE
        lpxH 3521495 .. 3521507 +  -9.1  -2.68434   CGCAACCGTTTTCCT                CGCCA TAA TGGCG                TGATATGCTCTACGC  66 100
        purE NONE
        purK 3523194 .. 3523235 + -18.9  -3.22298   CGCCTGACAGATCGG TGGCAGTTACCCGGCAGGT TGTT ATCTGCCGGGTAACTATCA  TTACTGATACGTCCC 100 34
        sdaC 3524966 .. 3524992 +  -8.7  -5.75342   CCCACCCTAATTTAA        CGCCGGAACGTT GTTT AACGA-CCGGCG         TTTTTTTTCAAGGAA 100 46
        sdaB 3526455 .. 3526484 +  -7.9  -5.13354   AACGCGACAATCGGG       GGGTTAATGCGAG TGAT TTAGCATTAGCCC        TTTATTTTTTATCGC  87 99
         ppk NONE
         ppx 3535693 .. 3535706 +  -2.3  -3.54408   CATCATGCAACTTCG               GCGGA AAGG TACGC                TTCCTTTCCATGCCG  47 198
     ECA3166 3535963 .. 3535986 +    -6   -4.7254   CCTTGCACCACACAA          CCCGCTTA TTGGTTTT TGAGCGGG           TTTTTGGTGCACCCT  78 44
        mgtE 3539370 .. 3539389 + -10.8  -4.31688   GGATCAATGTAAAAA            GGGCTTTA CGCA TAAAGCCC             TTTTCGCTTGCTATT  90 44
        galR 3543289 .. 3543307 +  -5.4  -2.64155   ACGTTTCCGATTCTG             GTATAAAA AAA TTTTATGC             TGCATTTGAGGCACA  50 213
        lamB 3545179 .. 3545209 + -21.2  -3.54543   TCCGCTGCTCGGACC       GCCTGCGACGTGCT CCC AGCACGGCGCAGGC       TTTCGCGGCGTCCAT 100 310
        malE 3548266 .. 3548281 +  -3.2  -4.57569   CACTCGGTTTCGGGA              TGTGGG GATA CCCATG               TTTTTAAGAAAATGG  64 86
        malF NONE
        malG NONE
     ECA3178 3551881 .. 3551891 +  -3.2  -2.64354   CTACCCATCATCGCC                 GTGT AAA GCAC                 ATTGTCGCTATCTCG  42 180
         pbg 3554059 .. 3554092 +  -6.1  -2.89564   AATATTAGGCGGCCA     CCGTGATGGATGTTTC GAC GAAACCTC-ATCACCG     TGTGTCGCCTAACAG  55 68
     ECA3180 3554595 .. 3554638 +    -6  -3.51124   GGTGAAACGCATTAA GC-CATCCCGCTAACGGAC ACAACAC GCCCGTTAGCGGCATCAGC TATTTAATGGTTGGT  60 110
       nupC1 3558921 .. 3558943 + -13.5  -5.86061   AAATTCTTATCTCGG           TCCGGCAGT CTTAC ACTGCCGGA           TTTTTTTTCCTACAA 100 58
     ECA3184 NONE
        mdtB NONE
        mdtC 3566789 .. 3566804 + -10.4  -3.29829   GCGACATCGGCTTGC              GCGGCA TCCA TGCCGC               TTATCCGAGAGTCTG  76 245
        mdtD NONE
        baeS NONE
        baeR 3570517 .. 3570528 +  -2.2   -3.2964   AGGTATAAAGCCCAC                CGTC TTAT GATG                 TTATGGAGCCCATTT  45 33
         sat NONE
     ECA3191 NONE
     ECA3192 3572932 .. 3572957 +  -3.3  -4.34285   TAATACGATGAGATC         TGGCCTGATC CGTTTAT GG-CAGGCCA         TTCTTTATTTAGGTC  62 38
     ECA3193 3574747 .. 3574772 + -13.4  -5.38839   GGAACCACCTCCTTG         GCCAGCTCAA TCTCCC TTGAGCTGGC          TTTTCTTTTTCTGTC 100 293
     ECA3194 3576389 .. 3576418 + -10.1  -3.92075   AAGGAAATAGATCAC       GATGCCTTCTATC AACT GATAGGAGGAATC        TTTCTCGCTGGAGAT  81 267
     ECA3198 3579889 .. 3579910 + -12.3  -3.24422   TTTTTAATCGGTAAA           GACGCCTGA GCGA TCGGGCGTC            TGCTTTTTGCACATG  86 34
     ECA3199 3581330 .. 3581344 +  -5.7  -3.24411   AAGCACTGAAAACTT               TAGGC TTAAT GCCTA               TCTATTTAAAGGAGT  54 398
     ECA3202 3584408 .. 3584428 +  -5.4   -4.0031   CAATGCGGAGCGTAA            GGCGGAAA TCTAC TTTCAGCC            TTCTTTGCTACCCGT  63 26
     ECA3205 3587270 .. 3587289 + -11.4  -4.19307   TAAGATAATTTTAAA            GCGCCATG ATCC CGTGGCGC             TTTCTCGTTTATATC  93 74
        xseA 3593820 .. 3593830 +  -2.4  -2.78073   TTGTCCTAAAACGAC                 GGCG ATC CCCC                 ATTCTTGCCCCTGAT  40 79
        prt1 NONE
     ECA3212 3595515 .. 3595525 +    -4   -2.8335   GCTCTAACTGATAAT                 TTAC AGG GTAA                 TGCTCTCTTTCATTC  45 152
     ECA3214 3597369 .. 3597398 + -10.1  -3.04144   TGCTTCCATAAAAAA       GGAATACACCATT CCAT AGTGGCGTATTCC        TATTAACAGTAAGGA  73 53
     ECA3225 NONE
     ECA3226 3611814 .. 3611825 +  -4.4  -3.85698   CACATCAATGATAGA                TTCG GGGC CGAA                 TTTATCGGCCCCAAC  58 91
        sseA NONE
     ECA3228 3614035 .. 3614049 +  -2.8   -3.9392   CAGAATATGTTCAAT               TTCCTG CGG CAGAAA               TTCTTTGCCATACGG  55 483
        suhB 3623731 .. 3623774 +   -11  -4.72696   AACGCTAATCTCGGC CCACTCCGACCCACTCTCAT AAAA ATGAAATCGGGTCGGAGTTG TTATTTTTCTTTACA  95 33
     ECA3241 NONE
     ECA3242 NONE
     ECA3243 3627333 .. 3627356 + -13.8  -2.94912   TCATCGACTCCTTTG          GCCACGCGCC GTTT GGCACGTGGC           TCTATAGATTAAAAA  87 458
        hmpX 3636967 .. 3636982 +  -8.2   -5.2189   CGGATCAAACTCAAA              GGTCGC TTAT GCGGCC               TTTTTTCATCCTTCA  91 54
        paeY 3639270 .. 3639293 + -13.2  -3.33737   AATAAGACAGAACCA          CGCGCGGCGTA ACG TA-GCCGCGCG          TTATAGACCTTCCTC  95 60
        pemA 3640455 .. 3640475 + -10.4  -3.15544   AGTAAATGTATAGAA            GCCAGCCT GATGA GGGCTGGC            TTCCTGAAACTCGAA  74 36
     ECA3259 3651291 .. 3651301 +  -2.4  -3.99324   GCGTTTTTCTCGGCT                 GCAC GAC GGGC                 TTTATGCTGCTCACG  54 201
     ECA3263 NONE
     ECA3264 3656878 .. 3656894 +  -9.4  -4.89729   TTTTTGATAAAGAAA              GGAGCC AAATA GGCTCC              TTTTTCCCTTTTCTA  93 525
        aggA 3672369 .. 3672385 +  -2.2  -3.19192   TATGCGAGTGAATTA              CGTTGC GTAAG GGAACG              TTCAGTTAAATGAAG  44 79
     ECA3268 NONE
     ECA3269 3675966 .. 3675983 + -12.7  -5.53436   GAAAGATAATAAAAA             GGCGCTC AATT GAGCGCC              TTTTTTCTATTCTAT 100 32
     ECA3273 3679963 .. 3679976 +  -3.7  -3.27298   GCAAAAAACCGCAGA               CAGGG TTTA CCCAG                TTCATCATTAAAGAC  47 162
        nadB 3691613 .. 3691638 +  -2.4  -3.15396   CTTTTCTTGGCGAGA         CAGCGC-CAGC AAAAC GCGGTGCGCAG         GTTTATCTTCCTGTT  43 225
        srmB 3693737 .. 3693752 + -10.4  -4.20025   CATAGATATAAAAAA              GGGAGC TTCG GCTCCC               TTTCTATTAAGGCTT  85 54
         ung 3695411 .. 3695439 +  -4.5  -3.06796   TGCGGTGATTTGGTG        GAGCTAAGCGG GATCGAA CCGCTGACCTC        TTGCATGCCATGCAA  49 179
     ECA3290 3696763 .. 3696782 + -12.1  -3.79162   CCATATAATAAAAAA            CCCCGGC ATTCCG GCCGGGG             TTCGTTTTGTATACA  93 49
     ECA3293 3701463 .. 3701477 +  -4.3   -3.1241   GCCTGATCTGACTAT               TGATG AAAGG CATCA               TCTATTGAGTCTGGT  49 35
     ECA3294 3702317 .. 3702328 +    -3  -4.66537   TTTGACAGAAAATAT                CAAA TTTA TTTG                 TTTTCTATTCAGGCG  65 223
     ECA3295 3702884 .. 3702900 + -13.7  -5.83211   TGACAAAAGCAAAAA              CCCGCGA ATT TCGCGGG              TTTTTTATTTTGATG 100 65
         mtn NONE
        btuF 3713610 .. 3713625 +    -9  -2.71924   AAATTAGAAAATTTT              GAACCG GTAT CGGTTC               CTTTAACACCAGGTA  66 204
     ECA3305 3714126 .. 3714149 + -11.8  -5.77571   GGGCATATAAAAAAA          CCGTGTCTTG GTAA TAAGACACGG           TTTTTATTTTTTAGT 100 223
        hemL 3716103 .. 3716123 + -12.6  -2.62983   GAATTTACTATACGA            CGGCGTCA CTCAC TGACGCCG            TCGTCTGCACATAAA  81 45
     ECA3309 3718351 .. 3718384 + -14.5  -3.95036   GTCTCCGGCTAATCA     CACG-GCGTCGGCGAG CTT CCCGCCGACGCTCGCG     TTATTTCACCTGCTT 100 29
        ligT NONE
        sfsA 3729079 .. 3729104 +  -4.1  -2.83249   ACAACGCCGCAACTT         CACTGCATAAAA GGG TATTATGC-GTG         TCGTGTTATGTAGGA  45 245
        dksA 3729600 .. 3729624 +   -15   -3.0873   TCTCCTGTCCAGAAT          CGGCTCCTGC CACTC GCAGGGGCCG          TCTTCGGATAATTTA  89 42
     ECA3318 NONE
        pcnB NONE
        folK NONE
        panB 3733790 .. 3733812 +  -2.6  -2.82516   TTGTTAAGGAGTATC           GGTGTGTTGA TTA TCGAAACCCC           TCTGCTGCTGCGCCG  41 177
        panC 3734630 .. 3734640 +  -3.2  -2.87211   ATTGATAACCACCAG                 GTCG ATT TGAC                 TGTATGAACCGAGGT  44 8
        panD 3735067 .. 3735084 + -12.7  -3.60151   TATCGATAAGCAAAA             GGCGGTG TCAC CACCGCC              TTCTCATTTACAGAA  95 47
     ECA3327 3737711 .. 3737764 +  -6.6  -3.67498   CGCGATTTCCACCCT GTCTTGATTCGCTGCCCGACGCCCA CTCGC TGGGCGTCGCTCACCGCATCG-GCC TTATCTTGACCATTA  64 19
     ECA3329 3738912 .. 3738922 +  -6.8  -2.63549   ATCATTTCATTTCGG                 GGCT TTC AGCC                 GTATTGTTGACGGTC  55 40
     ECA3332 3742460 .. 3742474 +  -2.8  -3.21276   CGGCTATGATGGCGC               GCCA ATTTTCA TGGC               TGTTATCGCGGAGGA  45 95
        speE NONE
        speD 3744307 .. 3744333 +  -8.7  -2.99445   ACATCCCTGTACGCT        CGAACCGCGACA TCCT TGTCGCGGA-CG         CTTTACTCTTCTATT  66 130
        nrdH NONE
        nrdI NONE
        nrdE NONE
        nrdF 3748675 .. 3748698 +   -14  -3.09878   CTATAAATGAAAAAA          CCCTGAATCA TTGC TGATTCAGGG           TCTTCAATAAGTGGC  87 110
     ECA3340 3750367 .. 3750384 +  -2.7  -3.97446   CAGGCATCCCAGCAT             CGGAATA TGTT TATTCAG              TTTCCCTTTATTTCT  55 177
        gloB NONE
        mltD 3753207 .. 3753233 + -11.7  -5.93809   ATCAGCAACGAGAAA        CAGCCCTCCTAC AGTT GTAG-AGGGCTG         TTTTTTTTATGGGCA 100 53
     ECA3348 3765374 .. 3765391 +  -9.1  -5.71983   CACTCATTAATAAGA             CGGCAGC TTCG GTTGCCG              TTTTTTTATGGTTCG 100 52
     ECA3349 3766038 .. 3766053 + -11.8  -4.96848   TTCATCTCAATATAA              CGCGCC TGAG GGCGCG               TTTTTGTATGCCAAC 100 52
        pheA 3767918 .. 3767932 +  -2.8  -3.67611   GACAGTGCTAATAGC               TGTTCA AGC TGCACA               TTCTCTTCCGCTAAA  51 421
     ECA3353 3770797 .. 3770814 +  -2.7  -3.33815   GAAAGAAAAGCTGGG             CATCG CCTGATAA CGATG              TTCATTCAGGCCAAT  46 16
     ECA3354 3771416 .. 3771426 +  -2.6  -3.21595   TAGATCACAGCGAGT                 TAAT CCC ATTA                 TTCCTGATAGCGATT  45 239
     ECA3355 3772554 .. 3772572 + -14.6   -4.7373   ACCAGGGAAAGCTAA             GCCCACCA AGA TGGTGGGC             TTTTTACTGCAATCA 100 180
     ECA3361 3777188 .. 3777208 +  -9.7  -5.55769   ACAAGCACAAAAAAA            GAGAGCCAA CTT TCGGCTCTC            TTTTTTATTGTGGCG 100 49
     ECA3372 3788883 .. 3788898 +  -3.2  -4.26903   AGACACCATAGCGAC              AGGTCA TCAT TGACCA               TTTTCCTGAACTGAC  60 49
        marC NONE
     ECA3374 3791642 .. 3791654 +  -4.8  -3.10098   CCTGTCGCAATATCT                GGCT ATTTC AGCC                TGCTTTTCCGATCAT  51 261
     ECA3377 3794742 .. 3794762 +  -7.5  -4.40561   AATAGAAACAACAAA            GGAGCGGCT TAT AGTGGCTCC            TTATTTTTAGCAAAA  77 50
     ECA3391 NONE
     ECA3392 3807795 .. 3807816 +  -3.7  -3.53012   CTGAACATGGAGAGC           GCACGATGA GTCT TCATTATGC            TTTCCAGCACGGCGA  52 17
     ECA3393 3808154 .. 3808182 +  -8.2   -3.8969   GCGTAATAATAAAAA       GCCGGAAG-GATC GTGT GATAGCTTCCGGC        TTCTTATATCACTCA  72 35
     ECA3401 NONE
     ECA3402 3814767 .. 3814795 +  -9.6  -5.22481   CTAATAAAATAAAAA       GCCGGAAG-GATC GTGA GATCGCCTCCGGC        TTTTATTTATTTCTC 100 56
     ECA3408 NONE
     ECA3409 NONE
     ECA3410 3821812 .. 3821838 + -11.7  -2.86872   CTAAAAATAAAAAAT        CCGGAAG-GATC GTAA GATCACTTCCGG         CTATTATTTATTTTA  80 52
     ECA3413 3822815 .. 3822855 + -15.4  -3.31144   GGTTTACCACGGCAA  CCCGCGCGACTTCCGCAA CTCGT TTGGGGAAGCCGGGCGGG  TTCTGCGGGTGCGGG 100 166
     ECA3417 NONE
     ECA3418 NONE
     ECA3419 3828740 .. 3828772 + -15.8  -3.29511   CTGCTAAAAATAAAA     TAGCCGGAAG-GATC GTTA GATCTCTTCCGGCTA      TTATCAAAAAATCAA 100 50
        nfxB 3871887 .. 3871905 +  -3.8  -3.51232   CTCATCTCCATCAAC             GCCACG GGAACGA TGTGGC             TTCGTTTGGCAACGC  52 319
     ECA3451 NONE
         fic NONE
     ECA3453 NONE
     ECA3454 3874544 .. 3874561 +  -8.4  -5.03747   TAATATCAGGACATC             GCCCAC CACTGA GTGGGC              TTTTTTGCGAGCTTT  91 68
     ECA3455 3874894 .. 3874911 +  -9.9  -2.86217   CGGGGGCAAGAAAAG             GTCACTC AGGG GAGTGAC              ATTTCGGTGTTGGTG  70 144
     ECA3456 NONE
     ECA3457 3877242 .. 3877265 +  -4.7  -5.00234   AATAGGCAGTCTTCT          CCTGTTGTTA TTCTC TAACA-CAGG          TTTATTTCTTTTTTC  79 487
     ECA3461 3881346 .. 3881356 +  -2.6  -3.65351   ATTTATATTTTTGTA                 TTAA ATT TTAA                 TTTAAATAACAATGG  50 180
        pepD 3888281 .. 3888300 +   -15  -5.06414   TTGCTGTAAAACCGA            GGCGACGG ATAT CCGTCGCC             TTTTTATTCCCAGCC 100 46
     ECA3470 3891322 .. 3891343 + -11.5  -5.30686   AGATCTCAAATTGGG           CGGCCCGCA TCCT TTCGGGCCG            TTTTTTGTAAATGTT 100 73
     ECA3471 3892413 .. 3892434 + -10.2  -2.61199   AATAGAACGAATTCA           CCTGGCAT AATCTG ATGCCAGG            ATTCGTTACCCGTTA  66 36
        fadE 3896608 .. 3896636 + -17.5  -4.08887   AAGCAGCATAAATAG        AATCAGGCCGCCA ATA TGGCGGCCTGATC        TTTCCTTTACATACT 100 30
     ECA3475 3897116 .. 3897136 +    -4  -2.94099   GCGGGTCATAGAATA           GTG-TGCCT AATT AGGCACCGC            TCTGTCGTACACGCG  46 89
     ECA3477 3899599 .. 3899609 +  -4.6  -3.59979   ACTGCATCACCCGTT                 CTCG CCG CGGG                 TTTACCCTCAACGAG  55 149
     ECA3488 NONE
     ECA3489 3910301 .. 3910358 +  -7.6  -4.82901   CAATACGATAATACT CTTC-GGCGCT-GAACTGGCAGCCGCGC TGGT GCGCGATAGCCTGTGCTAGCGTCAGGAG TTTTTGTAGCAACGC  90 343
     ECA3497 3918679 .. 3918689 +  -3.2  -3.90744   AACGGCAGCGCGGCA                 GGCT TCT AGTC                 TTATTTAACCGGGAG  55 17
     ECA3498 3918886 .. 3918901 +  -5.4  -2.74244   GCATCAGGACATTGC              TGGCGT TTAT ACGCTA               TGAGTTTATATGCTA  50 7
     ECA3499 NONE
     ECA3500 3920877 .. 3920891 +  -7.8  -3.23183   GGATCGTCAAGGCTG               GCGGTG ATA TACCGC               TTCAATGTTGTATCC  64 81
        proV NONE
        proW 3924311 .. 3924349 + -14.7  -3.12803   TCAAGCAGTAACACT  CGTC-CCGCTTGTCTGGC ATAC GTCAGACAAGCGGCGACA   TTCACTACTCGTTTT  89 30
        proX 3925560 .. 3925589 + -22.3   -4.4715   ATAATCCCCTGTAGA       CGAGCGCCCTTTC TAAC GAAAGGGCGCTCG        TTTTCTCCGTTCCCG 100 37
     ECA3506 3927306 .. 3927328 + -14.2  -5.28778   TCCTTGTTTCTACTA           TGCCCCTTTC GCG GAAAGGGGCG           TTTTTTATCGATGGT 100 118
     ECA3508 3930009 .. 3930035 +  -9.5  -3.43217   CAATAGCGTGAAATT         CCGGTAATGCT TTGCT AGTGTTACCGG         TTAATTCCCTTTAAG  75 134
     ECA3509 NONE
     ECA3510 3931170 .. 3931212 +  -5.7  -2.68823   TTTGATTTAAATAAA GTAAGCGGCGAATAATT CCTACTTCA AGCTATTCTCCGCTTAC GTTCTGTCACAGAAA  50 56
        emrR 3931916 .. 3931930 +  -4.2  -2.84325   GCAGGTGAGTTTTGC               TGCGAA AAA TACGCA               TGATCTTTCCGCAGC  46 110
        emrA 3933263 .. 3933276 +  -3.7  -3.14132   ATTAGCGCCATTATT               CAGGC GAAT GCCGG                TTAATCGACCAGGAG  48 8
        emrB 3934850 .. 3934885 +  -8.3  -2.89527   CAAGCAGAAACACTT    TG-TCCCCTTCTGCCA ATAAC TGGCCGAAGGGGAACC    TCCTTCTAATATTCC  65 42
       nupC2 3936306 .. 3936332 +  -7.3  -3.99275   CATGCCTGTACGCTC        G-GCTTGCGCCA TCCA TGGCGCAAACGC         TTTACTCTTCTATCC  70 104
        trxC 3938782 .. 3938803 +  -2.1  -3.73042   GAAACGCGGTAGAAA           TATGGGGCA TTAT TGCCCCGCC            TCTTTTGGTCAACCG  51 42
     ECA3518 NONE
     ECA3519 NONE
        pssA 3943895 .. 3943923 + -15.5  -3.40403   ACCCACGCTATACTT        TGAAAAACCTCGG CTT CCGAGGTTTTTTA        TTATCATGGGGAAAG 100 42
     ECA3521 3944463 .. 3944473 +  -3.2  -3.09831   GCACGGACTTCAGGC                 GGGA ACA TCTC                 TGCTTTTAAAATACC  43 224
        metN NONE
        metI NONE
        metQ 3954940 .. 3954963 + -16.8  -4.08948   TAACGCATTTATCTG          CAAGACGGGC TAAT GCCCGTCTTG           TTATTTGTGCAATTG 100 49
        rcsF NONE
     ECA3528 3956236 .. 3956262 +  -6.4  -3.64357   AGCCACTTTTTATGT         GCCTTCGGCTGC GCG GCAGCCCTATGC         TATTTCTCGTTCTAA  62 114
        proS 3958064 .. 3958081 + -11.3  -5.63517   GCGAGCATAAAAAAA             TGGTGGG TTTC CCCACCA              TTTTTTATTTCAAGA 100 78
     ECA3537 3965333 .. 3965353 + -12.6  -4.13995   GAGACGTCGCATCAA            CCGGACAG CTAGC CTGTCCGG            TTTAATTTATAAAAA 100 88
     ECA3538 NONE
     ECA3539 3966903 .. 3966931 +  -9.6  -4.19238   TGCTGTAAAATAACG        GGCTGTCAGC CACTTCCGC GCTGGCAGCC        TTTTCCCCTTACCGC  84 51
     ECA3549 3979846 .. 3979867 +  -5.1  -4.14056   GCGAACAGGCTCACA           TTTCTGGCG TTCT CCCCAGGAA            TTTATCCTTTGCGCT  63 157
     ECA3550 3981694 .. 3981724 +  -6.4  -5.02476   TTAACGAATCACTCG      CTTCAG-AATTCT CTCCCC AGAATTGCTGAAG       TTTTTTGCCGACTCT  81 111
     ECA3552 3984867 .. 3984893 +    -6  -3.21276   ATAAGCACTTTCGGG         TAGTATGCGA CGGCTTT TTGCATACTA         TGTTCTGGAAGCCCC  57 37
     ECA3553 3985657 .. 3985680 +  -9.6  -2.82327   CAGGTTTTAGGCGAA          CAGC-GCACGT CGT GCGTGCCGCTG          GTTTCGATCTGGCAG  63 382
         meh 3987310 .. 3987321 +  -2.2  -2.54896   AACCACTTGATCGCT                GGAT TACT GTCC                 TGCCTTGCATGCCAG  38 114
     ECA3557 NONE
     ECA3558 3990166 .. 3990176 +  -6.8  -4.08064   CCACGTCGGACAAAA                 CGTC AAC GACG                 TTTTGAACAGCACTT  70 179
        calB 3995972 .. 3995983 +  -3.6  -3.06815   GTCGCAGTTCTCAAA                GGCT AAAT GGCC                 TCTATTCACCCGAAT  45 20
     ECA3563 3996739 .. 3996766 + -17.8  -2.79796   CTGTGTCTAAAAACA        GGGCCGCATC-GC AAC GCTGATGCGGCCC        TGTCATCAAGTGAAG 100 62
        rpfA 4011427 .. 4011449 +  -4.8  -2.84051   TGAACACGCAGTAAA           GCAGGCGT ATTACGA ACACCTGC           CTTTACTGACGATCG  50 52
        garD 4021455 .. 4021496 +  -8.1  -4.04806   AGTAACCTGATTATA T-TTTTCCGCAGGCCAGA GCCATTA TCTGGCCTGCGGATGGCA TTATTTGATCTACAA  74 31
     ECA3579 4023735 .. 4023747 +  -3.4  -3.04591   TTAACAAGTGCCCGG                CAGT CCCTC ACTG                ATTTGTAAGTTTTTC  45 110
     ECA3580 4024400 .. 4024411 +    -3  -4.07568   CCCTAATAATTTGGG                TATG ACGG CATA                 TTTTCAGGAGGGAAA  56 196
     ECA3581 4024820 .. 4024840 +  -9.7  -5.14563   TCAGTAAACGCAAAA            GGTCGCTTC ATT GAAACGACC            TTTTTTCATCACGGG  93 62
     ECA3587 4034301 .. 4034319 + -10.3  -5.27335   GCTAATCGAAATACG             TGCCTGC TTCTT GCAGGCA             TTTTTCTTTGCGGCC 100 36
         cca 4035648 .. 4035671 + -18.2  -3.66727   GCACGTCCTAAAAAA          GAGGCCACGC TCAT GCGTGGCCTC           TTCTCTATATAATTA 100 30
     ECA3591 4037785 .. 4037802 +  -9.9  -5.24129   AGTAAGGCAAAAAAA             TTCCCGT TTTC ACGGGAA              TTTTTTATGAGGGAC 100 43
         ppa 4040246 .. 4040262 +  -9.4  -5.38054   CCGCACGATCAAAAA              CACCGC TTTAC GCGGTG              TTTTTATTTATGGAG 100 61
        msrA 4047565 .. 4047584 +  -9.2  -4.19953   TATAATGCCCCCGAA            CCGGGCTA ATCC TCGCCCGG             TTTTGACCTTCAATA  82 69
     ECA3598 4049054 .. 4049070 + -11.5  -4.59089   GATAACAAACCAGAA              CGGCCCG CTA TGGGCCG              TTTCTTTATCACTTA 100 61
     ECA3600 4050629 .. 4050639 +  -8.2  -4.18018   AAACCACACCCATCA                 CGGC TTG GCCG                 TTTTCGATCAGCGCA  78 438
        cpdB 4053257 .. 4053292 +  -7.4   -2.6563   CGCTTAACGCCTATT    ATGCGCAGGCTCCTGC TTCG GCGGGAGCCTGAACGA     TCGGTTATTCAAACC  57 42
     ECA3603 4054016 .. 4054035 + -12.1  -5.72616   TATCTCGATCAACAA            GCGCCGC CCTTTC GCGGCGC             TTTTTTTATCTGACT 100 56
        ipdC 4056445 .. 4056467 + -10.6  -3.03124   ATACGGAATGCATTT           TACCGCCTAC CTC GTAAGCGGTA           TATTCAACGCTAAAA  76 40
     ECA3606 4057269 .. 4057293 + -18.7  -4.53705   ATTTAGTAAAAACAA          CAAAGGCGCTC AGT GAGCGCCTTTG          TTTTGTCTGGAACTT 100 96
     ECA3608 4059465 .. 4059483 + -11.7  -3.62275   CCCTAAAATGCAAAA             CGCTGGC ACAAG GCCAGCG             TTTCACATGCTAACT  89 450
     ECA3615 NONE
     ECA3616 NONE
        prfH 4066124 .. 4066155 + -13.1  -5.24531   CGCGCTAACCTCAAC      TAACGGGTGGGCA TCTCAT TGCCCGCTCGTTA       TTTTTTCTCAGAAAT 100 33
     ECA3619 4067444 .. 4067459 + -10.4  -2.83715   TGCTGTAAAAAAATA              CCGGGA AGAT TCCCGG               TATCATCATGCTGAG  71 53
     ECA3624 4073870 .. 4073880 +  -2.6  -3.83144   AGATCATTAATTACT                 TATT AAT AATA                 TATTTATTATATTAA  52 365
     ECA3625 4075943 .. 4075983 +  -7.6  -4.65895   GAACGTTTGCATTCC CGCAGCGGC-TCC-GGTTTG AAT CAGGCCAGGAAGCTGGTGCG TTTTTCCCTCACGAA  84 75
     ECA3627 NONE
        proC NONE
     ECA3629 4079115 .. 4079128 +  -2.3  -2.64735   CATGGACCTGTTTCC               GGGGC TGTG GTTCC                TGCTGTGAGTGCGAT  39 4
     ECA3630 NONE
     ECA3631 4080015 .. 4080027 +  -3.3  -2.75481   TACGCCTGCTGTTGG                ATGCG CTA CGCAA                TGCTTAAGCTTCCCC  43 6
     ECA3632 4081286 .. 4081304 +    -6  -3.34125   TCCCATCACGCGCCG             TTTGCACG CAG CGTGAAAA             TCCTTTTTCCTTATG  59 145
     ECA3633 4081845 .. 4081855 +  -4.6  -3.09175   GTAATGAGCGAACAG                 CGGG CGT TCCG                 TGTTAAGTAGGGATT  49 212
     ECA3635 4084291 .. 4084307 +  -6.7  -3.07113   ACAAACATTCATTTA              TGTTAAA TTA TTTAACA              TTGCCTCAAGTCGTG  58 175
     ECA3636 4085396 .. 4085418 +  -7.6  -3.18913   AGATTGAAAAAATAT           CCGGGGAAAA TAA TATGCCCCGG           TTAGATGTCTGTATT  62 423
        ecnA 4086350 .. 4086367 +  -5.5  -5.37593   TAAAATAACAAAAAA             CCGGC CATACTCA GCCGG              TTTTTTCGTTTACGC  87 48
     ECA3642 4092830 .. 4092860 + -16.9  -3.54543   ACCGCTAACCGAGCC       GCCAGTGACGCGT TCCAT ACGCGGCACTGGC       TTTCGCGACGTCCAT 100 241
     ECA3648 4098304 .. 4098316 +  -6.3  -3.13403   AATATGCCTGTGGTA                TCATG TCG CATGA                TGTTCGTAACAAGGA  57 84
     ECA3649 4099605 .. 4099640 + -14.7  -3.54543   TATCGTTCCCGGTTT    GTGCGGCTGGGAGAG TCTGAC CTCGCCCGGCTGCAC     TTTAAGCCGATAAAT 100 226
     ECA3651 4101157 .. 4101186 +  -5.7  -4.08767   AGCTCTTCCAGCGTT       TGGCG-ACGGCG GATCAAG CGCGGTTCGCCA       TTTTCAAACAGTACC  65 59
        lysR 4103920 .. 4103935 +  -2.6  -2.52516   GCGGTCGAGCGATCA              GA-TTGG GAT CCAACTC              GTTGGTAATGCGCAG  38 504
     ECA3655 NONE
     ECA3656 4106029 .. 4106060 + -10.3  -5.30155   TCTCATCGACCTTAT      CAA-GGGAGCAAGC CAACA GTTTGCTCCCTTTG      TTTTTTCGTTCCTGA 100 45
     ECA3657 NONE
     ECA3658 4107526 .. 4107544 +  -4.6  -2.72511   TTAAATTGCCTTATA             CTTTAACA AGA TGGTAAAG             ATTTGGCCGGATCAA  47 312
     ECA3659 4109377 .. 4109409 + -13.6  -2.70528   CTAATATAAATATCT     GCACGACCTATCAGC CTTT GCTGGTAGGTC-TGC      TCATATCTACCTGAT  86 94
     ECA3660 4110729 .. 4110765 + -12.4  -3.03338   TTTCTTTCTCTTCCT    CGCGTCGCTGATAAAT CAATC ACTTATCAGCGACGCA    TCTTGGCACGATTCT  83 77
        pspG 4111464 .. 4111508 + -17.4  -3.56325   AACGGCCAAGGCCTT TCAGGCAATAATACCGACTC TTCAC GAGTCGGTATTATTGTCAGG TTCTACTTCTCAGCA 100 373
        dnaB NONE
         alr NONE
     ECA3666 NONE
     ECA3667 4118184 .. 4118215 +    -3  -3.67296   GCGATAAAAAACTCA      TAGGCAACGCGGCTT AAA AAGCTG-GTAGTCTG      TTTGACTGACTACTG  50 85
     ECA3668 4118895 .. 4118905 +  -8.2   -2.8844   TTTCGCGCAAACCAG                 CCGC TAA GCGG                 TATCATCTGGTGTGA  61 200
     ECA3669 4119573 .. 4119587 +  -9.2   -2.8294   ATGAATCATCGCCCT               GGCCGT TAC GCGGCC               TGATTGTCCCCCATC  66 8
        tyrB 4120865 .. 4120915 +    -7  -3.82202   CCGTAAAATGACAAA GCCACTGATTTAATCGACGTGATA GTG TATAAACTCCGTTAAATCGGTGGC TTATGTTTCCAGCTA  66 42
     ECA3671 4121539 .. 4121555 +  -2.1  -4.08317   AGGTTAGATTTCACA              CCCGCCT TTT ATGAGGG              TTTGCTTTGACGTTG  55 34
     ECA3672 4122150 .. 4122175 +  -8.3  -3.68936   TATGACCGCTGATAA         CAAGCGCATCT TATC AGTTGTGCTTG          TTATTACCATTCATC  72 45
     ECA3676 NONE
     ECA3677 4126047 .. 4126060 +  -5.3  -4.40572   TGCAACTGTGATAGG               CTGAT TTTC ATCAG                TTTTCTGAAAGTTAT  70 387
     ECA3679 NONE
     ECA3680 4130438 .. 4130452 +  -7.1  -4.04394   CAGTTGAGTGCGCCG               CTGCC TGTAC GGCAG               TTTACTTCATTTAGC  72 34
     ECA3681 NONE
     ECA3682 NONE
     ECA3683 NONE
     ECA3684 4134961 .. 4134975 +  -7.1  -3.54129   CTTTTTGCGTATTCA               CTGCC GCACA GGCAG               TTTAACAAGCCTCTG  65 340
         ssb 4140751 .. 4140768 + -11.3   -5.1417   TAATTCCATTATAAG             CCTCCGA TTTA TCGGAGG              TTTTTCATTTTATAG 100 66
     ECA3691 4142848 .. 4142869 +  -9.4    -3.737   ATGAGATAAATATCA           GGGGCGTC GATGCG GACGCCTC            TTTAATCCCGCCTTC  79 61
     ECA3692 4143702 .. 4143713 +  -4.4  -3.62597   CGGTGCCAGCAAGCG                GGTA CTCA TACC                 TTATTGGCGCATGCC  55 265
     ECA3708 NONE
     ECA3709 NONE
     ECA3710 4154063 .. 4154084 +  -2.2  -3.05343   AGAAACTACAGATCA           CCAGTTCC CGTCGC GGAATAGG            TCTTCCCAATATAAG  42 46
     ECA3711 NONE
     ECA3712 4156452 .. 4156475 +  -2.4   -3.1585   GCCGTTTAAAATCGC          CA-CATGACGT AAT GCGCCATGCTG          TCTTCACTTACATAA  44 124
     ECA3713 NONE
     ECA3714 NONE
     ECA3715 NONE
     ECA3716 NONE
     ECA3717 NONE
     ECA3718 NONE
     ECA3719 NONE
     ECA3720 NONE
     ECA3721 NONE
     ECA3722 4163663 .. 4163674 +  -4.4  -2.71791   AAAATGGCTTAAATT                CCTT TATA AAGG                 CTTTACAGCCGCACT  47 82
     ECA3723 4164942 .. 4164952 +  -5.4  -3.02371   ACCGTAAGAAAAGGA                 GACA TCA TGTC                 TGATTATTTAAGAGG  52 56
     ECA3724 NONE
     ECA3725 NONE
     ECA3726 NONE
     ECA3727 NONE
     ECA3728 NONE
     ECA3729 NONE
     ECA3730 NONE
     ECA3731 4169543 .. 4169562 +  -5.7  -5.28481   TATTTTTCTTATAAA            GGAGGGA TGGTTT TCTCTCC             TTTTTTCGTTAACTG  83 51
    ECA3731A NONE
     ECA3732 NONE
     ECA3733 NONE
     ECA3734 NONE
     ECA3735 NONE
     ECA3736 NONE
     ECA3737 NONE
     ECA3738 NONE
     ECA3739 NONE
     ECA3740 NONE
     ECA3741 NONE
     ECA3742 4180788 .. 4180804 +  -2.3  -2.71364   GGAAATTTGTAATTT              TTTTACG ATA TGTGAAA              TAGTTAAAGCGATGC  40 43
     ECA3744 4182792 .. 4182805 +  -5.9  -2.96695   TTGGGCAATACCGAG               CGCCT GTGA GGGCG                TCATTTGCTGCGCCA  52 150
     ECA3751 NONE
     ECA3752 NONE
     ECA3753 NONE
     ECA3754 4195727 .. 4195738 +  -7.2  -2.55544   TTGGCGGGAATTATG                CCGC TAAC GCGG                 TGCCTTCGGTGCTCA  57 188
     ECA3755 NONE
     ECA3756 4196864 .. 4196878 +  -2.1  -2.65527   GCCAACGCTCAGGAT               CGTCA CGTCA TGATG               CTATTTCACCTTATT  39 13
     ECA3757 4197713 .. 4197723 +  -2.4  -3.14404   CACGGTGGGCTGTTA                 CGCC TGC GCCG                 TTGACTGATTAATCT  44 11
     ECA3758 4198718 .. 4198733 +    -4   -3.8698   TCCTCGCTTACACCA              GCG-TCA GAT TGAACGC              TTTGCCTTTCAGTTG  57 98
     ECA3762 NONE
     ECA3763 NONE
     ECA3764 NONE
     ECA3765 4206980 .. 4207018 + -14.7  -3.96624   GATACACGGAGCGAC  CACGGGG-CGAGGCTTCCC TAC GGGAA-CCTCATCCCCGTG  TTTCTCCTAAAAATA 100 65
     ECA3766 NONE
     ECA3767 4208707 .. 4208742 +  -2.5  -3.56987   ATCTTTTCCTTCGAT    TACAGGCCAATTATC TTAAGC GTAGATTGGCCTGAA     TTATCTCATCCTCTC  50 45
     ECA3768 NONE
     ECA3769 4212890 .. 4212910 + -12.7  -3.73775   CTGGCTGGCCTCCGG            TGAGAGACA GGA TGTCTCTCA            TTTCATCCCGATGAG 100 126
        qacH NONE
     ECA3771 4213877 .. 4213891 +  -8.6  -3.72743   ATTCAAGCATGTAAA               GCGTAT CCA ATACGC               TTCCTTTTACTGCTG  75 27
        sgcA NONE
     ECA3774 NONE
        ulaA 4217547 .. 4217570 +  -6.8  -3.84406   TATTTTGCTGGGTAT          TATTGTG-CGC TAA GCGCCACAGTA          TTGTTGTCATCCGAA  66 13
        fsaB 4218289 .. 4218311 + -11.3  -4.08216   CTGATTGATGGGGAA           CACCACTCG CCGAA CGGGTGGTG           TTTTCAAAACGATCG  91 37
     ECA3779 NONE
     ECA3780 4222963 .. 4222984 + -11.5  -3.57971   GCGCGCCATAAAAAA           CGCCACGGG ATTT CCCGTAGCG            TTTGCGACTCAGTAT  87 105
     ECA3782 NONE
     ECA3783 4226738 .. 4226770 +   -13   -3.3907   GATTCCGCTCATTAA      TAACCAAATGGAAT TTATT ATTCCGTTTGGTTA      TTAATTGCCATTTGG  95 39
     ECA3784 4228535 .. 4228545 +  -8.2  -2.59431   ATCCAAGATACCGCC                 GCGG TTG CCGC                 TACCTTGTCGGACAG  59 399
        aroP 4239555 .. 4239573 + -14.6  -4.51363   TCCCATTCTTTTCCA             TGGCCGAC TCT GTCGGCCA             TTTTCATATTTGCTA 100 61
     ECA3792 NONE
     ECA3793 4242564 .. 4242574 +  -5.4  -3.00507   GTTTATCCACAGCAA                 TGCA TTT TGCA                 GTTCTTTCAATTGCT  50 512
         tsx 4244937 .. 4244956 +  -7.9  -4.16943   CAAGGTAGCATAGAC            CTCCGAA TCCCCC TTCGGAG             TTTTGCCATGTCAAC  76 143
        nadC 4245870 .. 4245903 +  -7.4  -4.30177   TCGCTTCCCTATTTC     TACCGACGAGGTGC CATTCC GCACCTCGTTCGCA      TTTCTTCATCTCATC  77 41
        ppdD NONE
        hofB NONE
        hofC 4249424 .. 4249442 +  -3.8  -3.19449   TTCCTGCTCGGCTAC             GCGGATAA ATG TTGTGCGC             TTCGTCAGCTCTTTC  47 146
        coaE NONE
     ECA3803 NONE
     ECA3804 4252832 .. 4252848 + -13.7  -2.73474   TCTTATCAAGTAAAA              GGCGGTC AAT GACCGCC              CTTGTACTTATCACA  86 497
     ECA3808 4257250 .. 4257260 +  -6.8  -4.05788   AAATCCAAGCTAAAG                 CCGT TAA ACGG                 TTTCATTTCGGCCCA  70 501
     ECA3826 NONE
        leuA NONE
        leuB NONE
        leuC NONE
        leuD 4286915 .. 4286932 + -12.7  -5.75538   TATGGATAGTATGAA             GCCCGCA TTTT TGCGGGC              TTTTTCTTTTTTAAA 100 66
     ECA3840 4292308 .. 4292327 + -13.6  -3.17763   GCACCATAAAAAAAA            CCAGCGAG AAAA CTCGCTGG             TTGGTGAAATATCAC  93 93
     ECA3841 4294309 .. 4294336 +  -7.7  -2.99854   TGAAATTTGAAAAAA        GTGCGGGGC ACGTTGAATC GCTCCGCAC         ATTTCTGCCTATTTT  62 48
     ECA3843 4296491 .. 4296505 +  -2.8  -3.31792   GAACAACCAAGGTCA               TTACGT TAA ACGAAA               TTGTGCACGTACTGC  46 54
        tbpA NONE
        thiP NONE
        thiQ 4300233 .. 4300246 +  -2.4  -4.73388   GGGTGTAAAACGTCA               CGAT GTGGCG ATCG                TTTTTCATCCGAATT  68 209
        ilvB 4303839 .. 4303855 +  -2.9  -2.52015   ACCGGGCGCAGCGAA              CATCGAT ATG ATCGGAG              ATTAATGACTATGCA  40 4
        ilvN 4304295 .. 4304327 +    -4  -4.72272   GCCACAAATATCACT     GGAGCCACCCA-ACG CAGG CGTCTGAGCGGCACC      TTTTTGCTAAACCAA  70 161
     ECA3851 4306720 .. 4306741 +  -2.3  -2.91383   CCTGCCTTTATAACA           GGTGATG-CT GCT GGACATTACC           TGTATAAATAACCAT  41 52
        polB 4309181 .. 4309192 +  -4.4  -3.05463   TATTTTAAATGCCTA                GATC GGAT GATC                 TTAAATCAAAGCGGT  49 33
        hepA 4312427 .. 4312438 +  -2.2  -4.35581   CGATCAAACAGCAAC                GACG TCCC TGTC                 TTTTGCGTATTTTGG  59 190
        rluA 4313543 .. 4313554 +  -7.2  -3.76373   TCTGCCGAGACTGCT                GCCC CGTA GGGC                 TTTCCATATTCCGCA  66 454
         imp 4316680 .. 4316700 +  -2.5  -4.08692   GATAGTAAACAGGCT            GTTTCACTG AAA CGTTGGAAC            TTTTAACCCGCCTTG  56 68
        surA NONE
        pdxA NONE
        ksgA NONE
        apaG NONE
        apaH 4321318 .. 4321334 +  -3.7  -5.07486   GATCGCTCAAACGGT              CAGTATT CAG ATTACTG              TTTTTATTCGCCATA  76 260
     ECA3863 4323325 .. 4323340 +  -7.5  -3.77831   CAGAAAACGAAAAAA              CCCGC AGCGAG GCGGG               TTTGGCTATTCATCG  68 51
     ECA3867 4326073 .. 4326100 +    -7  -3.85878   GGCTTAATGTAAAAA        CACCTTCCCAAT TCTC ACTGGAAAGGTG         TTGTTGATCTTATTC  66 74
        rpsT 4339875 .. 4339888 +  -9.5  -5.51402   CGTTGCTAAAAAAAA               CCGGC TTAG GCCGG                TTTTTTTGCGTCTGT 100 57
     ECA3883 4346610 .. 4346644 + -21.6  -4.18494   CATTCGCGCTAAATG     CTAACGAGCCCTGTCA ACC TGACAGGGCTCGTTTG     TTTTCGATGACGATA 100 81
     ECA3886 4350240 .. 4350257 + -11.3  -4.82901   TCGCAGACAAAAAAA             TAGCCGG AATC CCGGCTA              TTTTTATCAGCAGAA 100 65
     ECA3888 4352492 .. 4352509 + -12.7  -3.53767   TTGAAAACGTAAAAA             GGGCGGA ATTC TCCGCCC              TTCTCATTCGCTCTT  93 42
        arcA 4359807 .. 4359834 + -17.8   -4.8143   AAAATTAATCCCACT        CAGCCGGAGCAG GCTC CTGTTCCGGCTG         TTTTTCCCTTCTTAC 100 33
     ECA3895 NONE
         rob 4361497 .. 4361509 +  -4.7  -3.80573   ACCACCCAACCCGAT                GCCAG CCA CGGGC                TTTGCTGATGATCGA  58 90
     ECA3898 4362704 .. 4362719 +    -4  -3.04398   ATCTGCCGATAGCAA              CTGCGCT TCC AGC-CAG              ATTTTCAACGCGGGG  47 68
     ECA3901 4367181 .. 4367204 + -16.8  -5.28942   GACGTCATAAACAAA          TGGCCCGCAA TGTA TTGCGGGCCA           TTTTTCTTTCCAGTC 100 51
     ECA3904 4371304 .. 4371330 +  -7.3  -4.00882   CATCCTTGTACGCTC        G-GCTTGCGCCA TCCC TGGCGCAAACGC         TTTACTCTTCTATTC  72 108
        iciA 4374777 .. 4374798 + -14.5  -3.16683   CGTTATAAAAACCAA           CAGGCCTGT CTAA ACAGGCCTG            TTGGTACGATCAACT  95 66
     ECA3915 4384927 .. 4384952 +  -4.9  -3.07895   TAAAATTTCTTCCAG         TTTAATCATAT AGAT ATATGATAAAA          TCTGTTGCCGCTCCC  51 452
     ECA3917 4385742 .. 4385761 +  -9.3  -4.30014   GATAGACGAAAAAAA            GGGATGC ACACTC GCATCCC             TTTTCACTTAGTCAA  85 43
     ECA3919 NONE
        metK 4389854 .. 4389873 + -12.2   -3.8591   ATGACGGGTATAAAA            CGGCGAAT GAAG ATTCGCCG             TTCTTCATTCTGGCC  93 248
        sprT 4390475 .. 4390491 +  -3.7  -4.36595   TTTAAAAGGAAATTT              CCAGTTT TAA AAACTGC              TTTTGCATTTGCCTG  64 36
        nucM 4391301 .. 4391314 +  -8.1  -2.73468   TTTCCAGCGTAACCA               CCGTC AAAT GACGG                TGGTTCAGACTGTTG  60 67
     ECA3923 NONE
        gshB 4393286 .. 4393306 + -18.3  -3.86346   ACCAGATACGCCATC            CGGCCCGTG CAA CACGGGCCG            TTTCTCCAACGCTGA 100 51
     ECA3925 NONE
     ECA3926 4394612 .. 4394626 +  -8.6  -2.76492   GGTTGCATTCGTACA               GCAAAC GCA GTTTGC               CTTTCGGATAGCTCG  60 311
         mpl 4397041 .. 4397057 + -13.7   -4.8048   GGTAGATAGCAAAAA              GGACGGG ATT CCCGTCC              TTTTTCATATGCGCA 100 71
     ECA3940 4411004 .. 4411017 +  -2.5  -3.93136   GTGATCGTTATAACG               TTTTA TAGG TAAAA                TTTATGGATAAATAT  54 129
     ECA3945 4416658 .. 4416674 + -10.9  -2.62616   TCGAACTCGCGACCC              CGACCTT GGC AAGGTCG              TGCTCTACCAACTGA  74 360
     ECA3952 NONE
     ECA3953 4426649 .. 4426663 +  -5.7  -3.15544   ACACACCGTCTGCTG               CTGTC CGCCC GACAG               TTCATACGGGTAGCG  52 438
     ECA3960 NONE
     ECA3961 4433263 .. 4433282 +  -8.6  -3.60098   GTGAATAGCCGTAAA            TTGCAGGT TATC GCCTGCAA             TTTACGGTAGAAAAT  72 33
     ECA3965 4436739 .. 4436764 + -10.5  -3.97368   CAATGCGCCCCCTTT         GAGGGTAAGTG AATC CGCTTACTCTC          TTTCTGGGTTACCGC  82 62
         psd 4437890 .. 4437903 +  -3.1  -4.06687   ATGTCCGACTTTAGT               CGCTT GTAA AAGTG                TTGTTTGTAAAAGGT  57 44
        bspA 4441286 .. 4441296 +  -6.8   -2.7127   CAGATGTGGCACCGC                 CCTG CAT CAGG                 ATTGTGATTACATAC  55 62
        frdA NONE
        frdB NONE
        frdC NONE
        frdD 4446122 .. 4446142 + -14.7  -3.54488   TAACACCGTACTTAA            CGGCCTGCG CAA TGCAGGCCG            TATTATTTCCCCGCC 100 58
         blc 4446787 .. 4446804 +  -4.1  -3.04792   GGCGCTCATCTGGGT             CAATCAG TAAT CTGATCG              TATTGACCGTAATAC  47 16
     ECA3977 4449708 .. 4449721 +  -3.7  -2.60075   CGATTGAAAAAACAA               AGGGC ACAG GCCCG                ATTAGTTACGCCACG  44 463
        lysC NONE
     ECA3982 4454046 .. 4454056 +  -8.2  -3.14344   ACCTCAGCCCAGCGT                 CGGG AAT CCCG                 TTCATCCAACCCGTC  63 493
     ECA3984 4457024 .. 4457052 + -11.2  -4.36914   AGCTAATAGATGATG       TGAAAAAGCCGAG TTTC CTCGGC-TTTTCA        TTTTATCGCCACAAG  93 46
        iclR 4465765 .. 4465795 + -17.6  -3.54741   ACCGCTAGTCGAGCC       GCCAGTGACGCGTT CCA GACGCGGCACTGGC       TTTCGCGACGTCCTG 100 236
     ECA3993 4478962 .. 4478981 +  -7.2   -3.3164   AACATGTCATAACAG            CTCGTTTC CGGC GAAATGAG             TTCTGCCGGTAAGTT  59 457
         def NONE
         fmt 4483945 .. 4483963 +   -11  -2.88638   CTAATCTATTTTTCA             TACCGGCG TCA TGCCGGTA             TATCCTCTCCCTTTT  75 37
         sun 4485291 .. 4485304 +  -3.9  -3.48276   CTGGTAAAAAACTGA               TATTG AACC CAATA                TTGTCTGCAACAAGC  52 26
        trkA NONE
        mscL 4487641 .. 4487656 +    -6  -5.09173   TTCAGATATAAAAAA              ACCGGG TTTC CCCGGC               TTTTTTACGCTCTTA  83 441
        pmrC NONE
        pmrA NONE
        pmrB 4513072 .. 4513082 +  -6.8  -2.52623   AATGGTTGTCAGTGC                 CGTC GGA GACG                 ATCTTGTAACCACGC  52 409
     ECA4048 4516614 .. 4516633 + -10.7  -2.63102   TGAAACAAAAAAAAA            CCGCAGG GCAATG CCTGCGG             TCATATCGCAATGAT  74 183
        slyX 4517979 .. 4517989 +  -8.2  -3.48276   GCCGCATTACTGAGA                 CGCG TAG CGCG                 TTGTCTCACCCCGAG  67 28
     ECA4052 NONE
     ECA4053 4519795 .. 4519821 + -10.3  -5.94713   CTTGAAATAAAAAAA        CCTCAGG-TGAT ATTC ATCAACCTGAGG         TTTTTTTTATGCGCT 100 177
     ECA4058 4525234 .. 4525259 + -16.2  -3.91897   GTATGCCTGAAAAGA         GTCGCGAGCG AAAAAC CGCTCGCGAC          TTTATCAATGCAGCA 100 46
     ECA4060 NONE
     ECA4061 NONE
        prkB 4528532 .. 4528552 +  -6.1  -3.53031   TAAATAAGCGCGGCG            CTTCAGACC GAC GCTCTGAGG            TTAATTTCACCTCAC  58 305
         crp 4529802 .. 4529823 + -10.1  -5.93809   CCTACCAATAAAAAA           GCGTGAAGC CTCG GCCTCACGC            TTTTTTTTATCGCAC 100 57
        pelA 4533679 .. 4533703 + -12.2  -5.00884   GCGCCGGGTTCTTCC          TGAGCGAGCT GTTTA GGCTCGCTCA          TTTTTTACAGCACAT 100 68
        pelB 4535448 .. 4535472 + -14.3  -5.24129   GGTCAGATTTACCCT          CAAGCGAGCGC TAA GCGCTCGCTTA          TTTTTTATGAGGGCC 100 45
        pelC 4537253 .. 4537277 + -16.5  -4.99861   CGTTCGGGTAGCACT          TGAGCGAGTCC TAA GGGCTCGCTCA          TTTTTATCGTTAATA 100 140
        pelZ 4538777 .. 4538792 + -10.4  -4.90906   GTCAAAAACGCAAAA              GGCCAC TCTC GTGGCC               TTTTTCATATTCTCA  93 218
     ECA4078 NONE
        nirB NONE
        nirD 4549902 .. 4549912 +  -4.6  -2.87132   TACCTTAGCCCTAAT                 GGGC AGT GTCC                 TGTGTACACCGCAGG  48 33
       cysG2 4551366 .. 4551391 + -14.8  -3.62775   TATCCCTTTGCTCAC         CCGCTATCCG TCCTGC CGGATAGCGG          TTATTGCACCATCAT 100 50
        occQ NONE
        occM NONE
        occP 4554033 .. 4554050 +  -5.5  -3.14132   CCAGTCGGCCCGCTT             CCGGCAA TTTA TTGCCAG              TTGGTAAACGCAACC  54 1
        occJ 4555152 .. 4555164 +  -3.3  -2.75382   ACACCACGCCACTCT                GAGTG TGA CCCTC                TAGTTGAATCGCGTG  43 24
        abgB 4556744 .. 4556768 + -15.8  -2.73542   AGACGTATCAGGAAA          CCGTCAGGAG AGAAC CTCCTGACGG          TGATTAAGACTTACG 100 65
        mrcA 4569782 .. 4569810 + -13.2  -4.28254   GACATCACGTATTAC        AAAGAAGGCGCC AAAAC GGCGCCTTCTTC        TTTTGACTATTCCGA 100 53
        igaA 4573090 .. 4573104 +  -2.8  -3.35679   CTCTATGGCACGACG               CGAC ATCTGGA GTCG               TTATGAATCCCCACG  46 137
     ECA4103 NONE
        hslR NONE
        hslO 4575285 .. 4575302 + -11.3  -5.19998   CATTAATCTTTTTAA             CGGGTAC GGAT GTACCCG              TTTTATTTTGCTTAT 100 35
        pckA 4577122 .. 4577138 + -15.1  -4.89233   AATGTATGTAAAAAA              GGCGCGG ATT CCGCGCC              TTTTTCGTATTGCTA 100 55
     ECA4117 4591776 .. 4591793 +  -4.1  -3.04263   CGTTGATGAACCACT             CGCGCGGA CCG TCTG-GCG             TGTTCACGGTGAACT  46 132
     ECA4119 4594115 .. 4594143 + -16.1  -2.79684   CCTCTTGATTGACCG        GCGCGTTAGCC GCTAAAG GGCTAACGCGC        TACTTCCCTTCGTGC 100 33
     ECA4120 4596175 .. 4596212 + -17.1  -2.79209   TCTAACGTATTTCCT   CTGCCCCCTGATGCC ACAGCATA GGCATCAGGGGGCAA    TCGTATTAGTCCTTC 100 36
         tex 4600250 .. 4600283 + -14.7  -3.72893   TGTTATTATTTAAAA     GATCCCTGACCTTGT GAAA ACGAGATCAGGGATC      TTTCCTGCCAAAATA 100 50
        rexZ 4601579 .. 4601592 +  -5.3  -2.73681   AGGAATCCCGATGAG               CTTAC TCAG GTAAG                TGATTCGGGTGAGTG  49 362
        kdgT NONE
       kduI2 4603570 .. 4603594 + -18.7  -4.21773   AGAGAGTAAGATGCA          GCAGGGTGAAC CAC GTTCACCCTGC          TTCTTTATGTTGCGC 100 61
       ansB2 4605020 .. 4605031 +  -7.2  -3.80733   GCCCATCATTTCCGA                CGGC GCAC GCCG                 TTATTCTCCGCTACG  68 138
     ECA4133 4614165 .. 4614177 +  -4.1  -2.64099   GCGTTCAGGTCTGGT                GTTTG TGC CGAAC                CTTGTAGTCAGGGGG  44 6
     ECA4134 4614847 .. 4614876 + -12.3  -3.34812   GCTGATTTATCTTTG       CTTTTCCTCCC AGACTCAG GGGAGGAAAAG        TGTTCGTTCTGTTGT  90 52
     ECA4140 4622280 .. 4622317 + -10.1  -4.67942   AACCATTAGCTGATT   TGTTTGTTTTCGATTAT TATA ATGCTCGAAAACGAACA    TTTTGATTTATTCGA  91 149
        glpD 4624028 .. 4624039 +    -3  -4.85267   TTCAATATTAATCAA                TAAG CTTG CTTA                 TTTTTAGTCCTTTCT  68 202
     ECA4142 NONE
     ECA4143 NONE
     ECA4144 NONE
     ECA4145 NONE
     ECA4146 4630224 .. 4630254 + -12.6  -4.58395   CACATCCCCTCCTTA       GTAAACAGGCGTTC ATT GAACGCCTGTTGTC       TTTTTAAGAACTAGC 100 209
     ECA4152 4642173 .. 4642185 +  -3.3   -3.1211   TGATATCCCCCTGGG                CCTTC ACA GTAGG                TTACGTCGTATGCTG  43 354
     ECA4156 NONE
     ECA4157 4645943 .. 4645971 + -14.6  -2.72511   TCACCCTTCGAGCCA        CCAGTGACGCGT TCCAT ACGCGGCACTGG        CTTTCGCGGCATCCA  89 233
     ECA4159 4648304 .. 4648316 +  -2.6  -4.07486   CGCGGTCAGCAACAT                CCTG GGGAA CGGG                TCTTTTCTTCTTCAT  56 504
     ECA4161 4650500 .. 4650529 + -13.7  -2.75986   GTAATGTGGCAGAAA       TAAGCCCGCGT CCTTTCCT ACGCGGGCTTA        TCCGTTATTTCTTCG  86 37
        glpT 4657478 .. 4657500 + -16.3  -4.03234   TGTAAGCATCCCTCT           GGCGGCGTC CTGAT GACGCCGCC           TTTCTCTCAACAGAA 100 49
        glpQ 4659108 .. 4659126 +  -7.4  -3.72324   AGCGCGCGTTGATCG             CTTCTTCC AGC GGAAGCAG             TTGTTCATGCGAATC  69 518
        rhtB 4661494 .. 4661519 + -11.8   -5.0065   GGCCTGATGAAGACA         GCGCGCCGTG TCGAAT CACCGCGCGC          TTTTGTTTCTCCATC 100 34
     ECA4174 4665775 .. 4665787 +  -3.4  -3.64703   TATCGTTGGCAAACC                GTGT CATGA ACAC                TTTACGTGAAAGCGC  51 45
     ECA4175 NONE
        cyaY 4676541 .. 4676552 +  -3.6  -2.91395   CCAGTGAGTTAATGC                CCTG CAAA CGGG                 ATTTATGCACCGAAT  45 236
        hemC NONE
        hemD NONE
        hemX NONE
        hemY 4684663 .. 4684686 + -11.1  -5.19003   GCATCATCTCTTTCA          TAAGGCTCC TTCTTT GGAGCCTTA           TTTATTTTTTATGTT 100 46
     ECA4198 4692482 .. 4692499 +  -9.9  -5.42131   TTAAGACGAAAAAAA             GCACATC TTTC GATGTGC              TTTTTTCTGTAATTG 100 115
        rhlB NONE
        gppA 4712575 .. 4712590 +  -3.2  -3.90922   CAGGGCGTATCAATT              CGCC ATACTGCC GGCG               TTCTTTGCACAACGT  55 207
        ppiC 4714905 .. 4714929 +  -7.8  -5.47159   TCTACACATAAAAAG         CGCGCC-CACC TTTC GGTTTGGCGCG          TTTTTTATATTGAAC 100 57
        putP 4720610 .. 4720636 + -14.5  -2.58667   CGTTTAGTCATAACA         CTCGTGGCACA ATCGC TGTGCCACGGG         CTCATTTTTATCCGA  87 34
     ECA4220 4722478 .. 4722491 +  -3.7  -3.60661   TAGCTTCGTTAACAT               CACGC AGTT GCGCG                TTGTCTACTTCGGTG  53 244
        ilvY NONE
     ECA4223 4725920 .. 4725936 +  -5.1   -3.3344   GTCGGGTGCATATCG              CGGCAAA CGA TTTGCGG              TTATACCAGTTAGCT  54 232
     ECA4230 4735174 .. 4735189 + -10.4  -3.84246   CGCTACAAAAGAAAA              TGGGGC TAAC GCCCCA               TTCTTAATTAATCAT  80 60
        hdfR 4736502 .. 4736540 +  -6.1  -4.03413   ATTATGCTCACACCC  GACTTAAGCACG-TCTGG CTAA CCAGAATGTGCTTAACGC   TTTCTGTAACCCAAT  68 44
        trmA 4751672 .. 4751684 +  -3.3  -4.36914   TCTCTTCTGTTGATA                CCGAC TCC GTCGC                TTTTCTGCGGCGCAG  62 95
        sthA 4754801 .. 4754820 +  -7.9  -3.27489   CCAGTTTTCCGCTGT            CCAACTG GGCAAG CAGTTGG             TGTGTTTGCGCTTCG  62 517
        metJ 4767422 .. 4767451 + -14.4  -3.28712   AATCTATCTTTCTAA       CAAAACCCCGCT TTTTCT GGCGGGGTTTTG        TTATGCAAAAACACA 100 52
     ECA4254 NONE
     ECA4255 NONE
     ECA4256 4770401 .. 4770416 + -10.4    -4.183   GCCAGAAACGACAAA              GGCACC GATA GGTGCC               TTTGTTGAAAGTTAC  85 44
        priA 4773324 .. 4773335 +  -5.8  -2.79796   ATCTGTTATCACTGT                CTGC GCAG GCAG                 TATGCTGGGGTCCGG  50 153
        cytR 4774659 .. 4774673 +   -10  -3.56568   CGGGTGAGTGACAAA               TCTGCC GGA GGCAGA               TTTGAACGCTGCTTG  77 173
        ftsN 4775771 .. 4775804 +  -9.5  -3.88029   GAGACTGGGCTAGCA     CGGTGCGAGGTATCG TCTT CATTACCTCACACCG      TATTTTCTCTGGCAT  81 119
        hslV NONE
        hslU 4777789 .. 4777810 + -15.9  -4.99043   ACTATTAACGATAAA           GTGGGAGGC GTTG GCCTCCCAC            TTTTGTTTCTGACGC 100 59
        menA 4778931 .. 4778943 +  -3.3  -3.24925   TACTCATGATTCCGG                CGGCA ACC TGACG                TTAATCCTATGAAAT  46 139
        menG 4779485 .. 4779499 +  -8.5  -4.80455   ACATCACCAAAAAAA               GGGCG ATATA CGCCC               TTTTCTATTTGGCTC  89 73
        glpF NONE
        glpK 4782761 .. 4782783 + -16.3  -4.60041   CTAATCCCCCCTATA           TCGGGCGCG CCTGT CGCGCCCGA           TTTTTCCGCATCACT 100 37
        glpX 4784070 .. 4784082 +  -7.7  -3.54935   GTGAGTAAGAACAAA                TTGGC TTA GCCAA                TTTGAACGCCGTTTG  67 210
         fpr 4784962 .. 4784984 +    -9  -2.79183   TTATTCCCAATTAGC           GGCGGAAGCG AAA CGGCTCCGCC           TCTGCTCCAAATCGG  66 49
     ECA4271 NONE
        tpiA 4787137 .. 4787164 + -11.2  -5.60993   GTCGTCTAATAAAAA        GCCGGTTCACGC TATT GCGCCAACCGGC         TTTTTTTATGACGGA 100 69
     ECA4275 4790587 .. 4790603 + -10.8  -5.08824   TCGTTCTGTCTCCAA              CCCGGG CTTGC CCCGGG              TTTTTTGCATCACGC 100 41
     ECA4276 NONE
     ECA4277 NONE
     ECA4278 NONE
     ECA4279 4797591 .. 4797620 +   -13  -3.48517   TTTAAGTTAATAAAA       GCCGGAAGCGATC TCCAC GATC-CTTCCGGC       TGTATTTTATCGGCT 100 31
     ECA4282 NONE
     ECA4283 NONE
     ECA4284 NONE
     ECA4285 NONE
     ECA4286 4803442 .. 4803462 +    -4  -3.97602   CCTATGACCCGATAG            GGATAAGA GGTGG TCTTAACC            TTTATGCGTATGTTA  57 75
     ECA4287 NONE
     ECA4288 4804223 .. 4804252 +   -13  -3.48517   TTTAAGTTAATAAAA       GCCGGAAGCGATC TCCAC GATC-CTTCCGGC       TGTATTTTATCGGCT 100 31
     ECA4291 NONE
     ECA4292 4809142 .. 4809179 + -11.9  -3.04792   CCGCCGGACGGTGCA   GGGCAACAGGCGCGCCG TCCG TGGCGCACCTCTTGCCG    TGTTCAGCCTCATCG  81 57
     ECA4293 NONE
     ECA4294 4811139 .. 4811166 +  -4.9  -3.18081   GTTATTAAAACAAAA        CCGAAAGCGATC CCAAC GATC-CTTCCGG        CTATTTTTTATCTGC  52 49
        atsR 4817535 .. 4817573 +  -4.4  -3.03159   CCCAAAAAAATTATA   ACCCGCGTATTGCCGTGA AAT TCACGGCAATTGGCAGCC   TATTGACGACATTCG  49 49
        sftP NONE
     ECA4303 4822665 .. 4822678 +  -8.1  -2.52464   TCCTTCTTCTTAATG               CCGTC ACCC GACGG                TACGTTACAGGACAC  59 28
     ECA4304 NONE
        cpxR NONE
        cpxA NONE
     ECA4313 NONE
     ECA4314 4834726 .. 4834738 +  -9.1  -4.46073   CGTGGTAATCCAACC                CTGCG CGG CGCAG                TTTCTTCTCTTCAAA  90 373
     ECA4316 4835717 .. 4835731 +  -5.6  -3.78953   CCCCCAGATCACCAG               CGGCTG GAC CAGCAG               TTTGATGGTGCAAAT  61 257
     ECA4327 NONE
     ECA4328 NONE
     ECA4329 NONE
     ECA4330 4847971 .. 4848013 +  -7.7  -2.62958   ATAAATAAAAAAGAA AAGATCAGATTCCCGCATT ATTCA AATGCGGGAGTCAGGTCAC CCTTTTCTTCAAATA  59 95
        gntP 4849472 .. 4849500 + -19.1  -2.82623   ACCGCATTCCGCCAC        GAAAAACCGCTGA CAC TCAGCGGTTTTTC        TCCTTATGCCAGAAA 100 46
     ECA4332 4851425 .. 4851449 +  -9.3  -3.76393   AGTTCTGATTCCAGG         C-GGGGGAGG GTCATG CCTCCCCCAG          TTTACGTTCACATCT  77 33
     ECA4333 4853396 .. 4853413 + -11.3   -5.9003   AAAAGAAACGTAAAA             CCGCTGA TCGC TCAGCGG              TTTTTTTATTCATTT 100 53
     ECA4334 4855794 .. 4855813 + -13.6  -5.34555   CCTCTTACCGAAAAA            GCCGCTGA GTCC TCAGCGGC             TTTTTTATGGTATGG 100 71
     ECA4335 4858025 .. 4858042 + -11.3  -4.62069   GCTAGAAAATAAAAA             CCGCTGA AATT TCAGCGG              TTTTTCACATCAACA 100 63
     ECA4342 4865241 .. 4865255 +  -3.5  -3.14881   CTGACGCACACGCTC               TGCGG AAACA CCGTA               TTGGTCGGCCAGTTC  47 178
     ECA4347 NONE
     ECA4348 4871138 .. 4871149 +  -5.8  -4.39571   AACTGCGGCTAACGC                CGGA GAAT TCCG                 TTTTCAGTTTCTCGG  72 522
     ECA4351 NONE
        zntA 4874635 .. 4874673 +  -6.7  -4.77036   AGATACACGGAGAAA  CACGGGG-CGAGGCCTTCC TAC GGGAA-CCTCATCCCCGTG  TTTTTCCTAATAACG  80 67
     ECA4354 4876036 .. 4876060 +  -5.8  -2.91582   CTCCAACAACGGCTT          GCAACAACAA AATGC TTGTTTTTGC          TATCTGAATAGGGTG  51 94
        dcrB 4876729 .. 4876746 + -11.3  -3.99324   CCCTTAATACACAAA             TCCCCAG CCCA CTGGGGA              TTTGTGCTGCTGGCA  91 69
     ECA4356 NONE
     ECA4357 4880185 .. 4880199 +  -5.6  -2.73443   TATCGTATAGGTTGC               CAGTGC ACT GCCCTG               ATTCTGTGGTGATAC  48 325
     ECA4359 4882414 .. 4882450 +  -5.4  -2.94827   ATCGTTTCAAGACTA   TTGAC-TCAGTCTC-ACG TAA TGTTGAGACTGACGTTAA   TATCCTCCTTTTTAT  51 92
        kdgK 4883476 .. 4883491 + -11.8  -4.73094   TGATAATAAGTTAAA              GGCCGC AATT GCGGCC               TTTTCTATTGCTGTT 100 54
     ECA4368 4892616 .. 4892630 +  -2.1  -3.17075   CCGGCTGGGAGCGAC               TGACG ATGCC CGTTA               TTGCCTTGCAGGGAA  44 23
     ECA4369 4893673 .. 4893696 + -12.4  -2.87132   CGTAACTACTTCTCT          GCGTTACCGC GCTG GCGGCAACGC           TATATGAACGCGCAG  82 340
        bcsB NONE
        bcsZ NONE
        bcsC 4904227 .. 4904241 +  -2.1  -4.63592   GAGCAACAGCGCCAT              CT-CCG AAAT CGGCAG               TTGTTTTTGTTGAAG  66 146
     ECA4377 NONE
     ECA4378 4909599 .. 4909610 +  -7.2  -4.16284   GAATCAGCTCCGCTG                CGCC CCAA GGCG                 TTTGTTCCACCATCT  72 276
     ECA4382 NONE
       uxaB2 4916597 .. 4916615 +   -16  -4.27316   AATGATGATGATCGA             CAGCGCCC GAC GGGCGCTG             TTTTCCCTTGCCAGA 100 36
        avtA 4920955 .. 4920972 +  -4.2  -4.29738   AACGCAATGCGGTAA             TCATCA TTCACC TGATGA              TTTTCGTCGATCTGA  65 399
        maeN 4934052 .. 4934076 + -15.8  -3.67597   TAATCTCAGTATCAC          GGTTTCCCCC AATCA GGGGGAAACC          TTATTGAATGCAGAA 100 38
     ECA4404 4943641 .. 4943659 +  -4.6  -3.21276   AGTTCACCGCTTTTC             GCATCA CACAACA TGATGC             TGTTGTCGCACACAA  49 216
     ECA4406 4945346 .. 4945375 + -12.9  -5.60993   CGTATTACCCTCTTT       CCGGCTTGCCT CCTCATCA GGGCAAGCCGG        TTTTTTTATCACGGG 100 105
        ssuA 4949982 .. 4950002 +  -2.6  -2.63215   AAGACTGTTCAAGGA            GTTAATAC CATGA GTCTTAAC            GTATTCTGGTTTCTG  40 75
        ssuD NONE
        ssuC NONE
        ssuB NONE
     ECA4414 4953196 .. 4953225 + -16.6  -5.68039   AATCAAAAAATTAAA       CGGACTTTCCTC ACTCAA GAGGAAAGTCCG        TTTTTTTATGGCTTT 100 56
     ECA4427 4968190 .. 4968204 +   -10  -3.14528   ATTTATATAAAAATA               GCCATC GAT GATGGC               TATTCGGCTTTATCT  74 133
     ECA4436 4977636 .. 4977649 +  -3.1  -2.73994   AGAGTGGCATTCTTT               CACGCG ATA CG-GTG               TAATATTCACACCAT  43 9
     ECA4437 4979041 .. 4979053 +  -6.9  -3.68988   GATATCGATGTTCAT                CGCCT TCA GGGCG                TTCTCTTCGATAAAC  64 151
     ECA4443 NONE
        rnpA 4986290 .. 4986315 +  -8.4  -3.30159   CTCCCGACTGCTGAT         CGGGTTGATA CGCGGT TATCAACTCG          TTATCAGCCCGTTAC  69 27
     ECA4445 4988176 .. 4988198 + -16.4    -5.626   AACCGATAGAAAGAG           TAAGGCGGTC ATT GACCGCCTTA           TTTTTTTATAAGCTG 100 55
        trmE NONE
     ECA4447 4990341 .. 4990358 +  -3.5  -3.40403   GTTAAATATAAATTA             CTTTTAA TAAA TTGAAAG              TTATAATAAAAAAAC  48 91
     ECA4448 4991360 .. 4991381 +  -5.3  -2.73364   ATTACGAATTAATTA           TTGTGTTTA CACG TAAATACAA            TAATTAGGCTCAGGG  49 29
     ECA4450 4993072 .. 4993097 + -11.3  -4.07687   GTCCTTTGTTCTTTT         CTGGAACGATA GCGA TATTGTTCCAG          TTTTCCCCAGGCAAT  91 305
     ECA4455 5000301 .. 5000322 +  -2.3   -4.1466   CAAGGTTACGGCTAA           GTGAATCGCA TAT TG-GTTTCAC           TTTTCGCCCTTGCAT  55 89
        smvA 5003530 .. 5003551 + -11.6  -3.32769   TAAGGGCATAAAAAA           CGCCGTTC AATAGC GAACGGCG            TTGATAATTTAGCGA  83 59
        aegA NONE
     ECA4462 5008367 .. 5008380 +  -2.4  -3.77285   ATTAATAATTATCGC               CGAT TTATCC ATCG                ATTTTTCTTTAGATC  51 112
     ECA4463 5009446 .. 5009456 +  -8.2  -3.07113   ACCGCGGTAATAAAG                 GCCG GGA CGGC                 TTCCGTCAAATCATC  62 258
     ECA4466 5011950 .. 5011967 +  -3.3  -4.77438   ATTTCGCCACCATAG             CAGACGG CGCT TCGGCTG              TTTTTCCTGCTGGCT  71 132
     ECA4472 5016622 .. 5016634 +  -4.8   -4.1196   GCGCCATGGACAAAA                GCGT CAGGA ACGC                TTTTGAACGTCGCTT  63 150
     ECA4484 NONE
        aatA 5027951 .. 5027970 +  -3.4  -2.64099   GGTAAAAATGAGGTT            CTCGCCAG TTAG CGGGGGAG             CTTATGATGGGGCGA  42 74
     ECA4490 5032434 .. 5032446 +  -7.7  -2.52516   CGACGCCAACGTAAA                GGACA TAT TGTCC                GTTCATCCTAACAGC  59 2
        pelX 5053478 .. 5053503 + -17.7  -3.33509   CCTTAAATGCAAAAA         GGCCAGTCAGT GTGA ACTGACTGGCC          TTCAATTATTTCAAG 100 333
        gidA 5061727 .. 5061744 - -11.3  -5.29445   GGTTAATAATAAAAA             TAGCCGG ATAA CCGGCTA              TTTAGAGGGATAATT 100 51
        gidB 5060869 .. 5060887 -  -4.7  -3.09878   TTTACTCATTTAACA             CAAAAAT AACTA ATTTTTG             ATGCCGATGATTTAT  49 204
        atpI NONE
        atpB NONE
        atpE NONE
        atpF NONE
        atpH NONE
        atpA 5056277 .. 5056310 - -14.5  -3.53012   TTGCTTCTCCTCAAA     GCCTTGCGGCCTGCT TTAC AGCAGGCCACCGGGC      GTTACCAGGACTGGG 100 27
        atpG 5055375 .. 5055387 -  -3.4  -3.36968   TACGTAATTCGACAA                TACG TAATT CGTA                AACCTGCTTTAAACC  48 34
        atpD NONE
        atpC 5053478 .. 5053503 - -17.7  -4.81249   CCTTAAATGCAAAAA         GGCCAGTCAGT GTGA ACTGACTGGCC          TTCAATTATTTCAAG 100 49
        glmU 5049210 .. 5049232 - -12.7  -3.27674   AGCGCAGGACAAAAC           CGCCTCCGC CGTAT GCGGAGGCA           TAGAATGCTATTTCT  90 33
        glmS 5047164 .. 5047193 - -15.2  -5.51046   CAAACACATAAAAAA       TCCGCCTTATGT TTATCG ACATAAGGCGGA        TAATCATCACGAATA 100 54
     ECA4507 5046522 .. 5046551 -  -3.5  -5.28414   GAACAAAGATAAAAA       TGACCGAATTACC TAGG GGTAATCGGGCCT        AATAAATTATTTAAT  77 32
     ECA4506 NONE
     ECA4505 NONE
     ECA4504 NONE
     ECA4503 NONE
     ECA4502 5043540 .. 5043553 -  -2.3  -3.12351   GGCGCGGACAGTGAA               CCCGT TCAT ACGCG                CTTCCTCAGACGTTG  42 17
     ECA4501 NONE
     ECA4500 NONE
     ECA4499 NONE
     ECA4498 NONE
     ECA4497 NONE
     ECA4496 NONE
     ECA4495 NONE
     ECA4494 NONE
     ECA4493 NONE
        fabG NONE
     ECA4491 5032434 .. 5032446 -  -7.7  -3.76125   CGACGCCAACGTAAA                GGACA TAT TGTCC                GTTCATCCTAACAGC  71 171
     ECA4489 NONE
     ECA4488 NONE
     ECA4487 NONE
     ECA4486 5027624 .. 5027644 -  -4.5  -4.62069   TTCGTACTGGAAAAA            CTGGCAGCC ATT GACGGCCTG            CGCTGCCACAAACCG  72 353
         nac 5025366 .. 5025398 -  -4.2  -3.21593   GATGTCCTGACAACA     CTCTACCCTGAC-CGC TAT GCGGGTCAGTA-AGAG     GGTTTCGCTTTACGG  48 57
     ECA4482 NONE
     ECA4481 5024028 .. 5024042 -  -7.1  -3.08032   CCCCCTTGAAAATCA               GGCGA TACTG TCGCC               AGGCCGCATGGTAGA  60 8
     ECA4480 NONE
     ECA4479 NONE
     ECA4478 5021771 .. 5021794 - -11.8  -3.54543   ATTGACCTGCCGAAA          CCTGTACACC CTTC GATGTACAGG           CTCTATTTTATACGA  88 33
        pstS 5020304 .. 5020330 - -12.3  -3.11619   TAATAAGCTATTGAA         GGCAGAGAGGC TTATC ACCTCTCCGCC         CCGATACGACGTGTT  83 118
        pstC NONE
        pstA NONE
        pstB NONE
        phoU 5016518 .. 5016543 - -11.9  -4.86033   AAATCGCTATAAAAA         TTAACGCCCTG CAAG CAGGGCGTTAG          GCCGTTGACAAACTT 100 286
        benE 5014609 .. 5014621 -  -2.7  -5.23765   GAAATAACATAAAAA                GCTAT AAT ATAAC                CTTATGTTACTTCGG  76 66
     ECA4470 5013647 .. 5013669 - -13.4   -4.9792   TACCCTAGATAAAAA           TGCCCTCTGC AAT GCAGAGGGCT           GGGATCATAGCACCG 100 54
     ECA4468 NONE
     ECA4467 5011914 .. 5011935 -  -3.7  -3.72324   TAGGTTTATGAACAA           TTAG-CAGCC TCA GGCTGGCTTA           TTTCGCCACCATAGC  55 13
     ECA4465 NONE
     ECA4464 5009213 .. 5009233 -  -4.5  -2.62396   TACGGCGTCACAGTA            GCCAGCAGC CTC GTCGCAGGC            TGAGGCTCCGGGAAA  46 60
     ECA4460 5004614 .. 5004624 -    -4  -3.21772   AACTTTCTTATAAGA                 TAAC ATT GTTA                 TATTCCTATTCCATT  48 39
     ECA4459 NONE
     ECA4458 5003530 .. 5003551 - -12.3  -5.27923   TAAGGGCATAAAAAA           CGCCGTTCA ATAG CGAACGGCG            TTGATAATTTAGCGA 100 78
        hmsH 4996693 .. 4996709 -  -2.3  -4.07568   TCTTCCCCCTCAAAA              TCGAT AATTCAA ATCGA              AAGACAGCGACACAT  55 3
        hmsF NONE
        hmsR NONE
        hmsS 4992659 .. 4992675 -  -8.7  -3.07895   CGCATGTTGAATACA              GCCTGAC GCC ATCAGGC              AAAGAGGTTGGCGAG  62 259
     ECA4449 4991385 .. 4991412 - -14.3  -4.04188   ACGTAAATACAATAA        TTAGGCTCAGG GCCATA CCTGAGCCTAA         CGTTAAACTTATTTC 100 34
     ECA4442 4985220 .. 4985236 - -10.1  -2.99545   TTCAGACAGCAGACA              CACCACG TAG CGTGGCG              GTTTACCCCGACGAT  73 144
        dnaA 4983691 .. 4983704 -  -3.9  -2.55309   GTTCAACAATAAATT               TCATA ATGT TATGA                CGATAGTGTTCTGAT  44 20
        dnaN 4982569 .. 4982586 - -11.3  -3.84514   ATCTTAATGATGAAA             GGGCAAG TAAA CTTGCCC              AATAATTCTACAACC  91 33
        recF NONE
        gyrB 4978973 .. 4978994 - -15.9  -5.31275   GCTCACCATAAAAAA           GCCAGCTCC GTAG GGAGCTGGC            TCAGATAACGATAAC 100 54
     ECA4435 NONE
     ECA4434 NONE
     ECA4433 NONE
        bglA 4972811 .. 4972828 -  -7.7  -4.06384   TGGCAACAGTACAAA             TCCCCAA TGAA CTGGGGA              TCTGAGTATTAAGAG  74 171
     ECA4431 NONE
     ECA4430 NONE
     ECA4429 4969275 .. 4969294 -  -7.1  -4.78149   GGTATAACGTAAAAA            GCCGTGC GGTTGA ACACGGC             TTAGACCATTAACAA  83 174
     ECA4428 4968188 .. 4968206 - -11.8  -5.00642   TAATTTATATAAAAA             TAGCCATC GAT GATGGCTA             TTCGGCTTTATCTAT 100 47
     ECA4426 4965451 .. 4965468 - -11.3  -3.63515   TGTTATCGGTAATAA             GGGGTGA AGCC TCACCCC              TTTTGGATCATGACT  87 50
     ECA4425 4964466 .. 4964478 -  -4.1  -3.34895   GGTACTGCCAATTAA                TCGGT ACT ACCAA                ATTTCAAGGTGCAGA  50 87
     ECA4424 NONE
     ECA4423 NONE
     ECA4422 NONE
     ECA4421 NONE
     ECA4420 4958759 .. 4958771 -  -9.1  -3.57797   GGCAAATTCAGATAA                TGGCC AAA GGCCA                CCTACACCAGTACAA  75 27
        dgoR NONE
        dgoK NONE
       dgoA2 NONE
       dgoA1 4954756 .. 4954770 -  -2.1  -3.65314   TTTAATGTTCAACAA               CACCA GCAGT TGGTA               TGTTTTATTTTTTCT  49 294
        dgoT 4953191 .. 4953230 - -12.3  -5.35354   TAGACAATCAAAAAA  TTAAACGGACTTTCCTC ACTCAA GAGGAAAGTCCGTTTTT   TTATGGCTTTCGCCC 100 69
     ECA4409 4948184 .. 4948196 -  -5.5  -3.01119   ATCGACTGATAGAGA                CCACT CAT AGCGG                TTGTCCTGATTTTTC  52 17
     ECA4408 NONE
     ECA4407 4945117 .. 4945133 -  -2.2  -4.63542   CAGAATCTGGAAAAA              GCGG GCGTCGTTA CCGC              TACCGCTCAAGACCT  66 338
     ECA4405 4943234 .. 4943244 -  -3.2  -2.87051   GGGTGACGACGAAAC                 CAGC TGG GCTA                 TGATGCCGCTGGTCG  42 268
        ibpA 4942176 .. 4942193 -  -5.5  -3.30854   AAGAAGCGAGAGTAA             TGTGCCC CTGT GGGCATA              GTTTATTCCAGCCAC  56 106
        ibpB 4941620 .. 4941645 - -16.9  -4.66537   GCGGGCAACACAAAA         CCGCACCCGTA ACGA TACGGGCGCGG          CTAACGCTTAGTTTA 100 73
     ECA4401 4939791 .. 4939807 -  -4.5  -6.20267   TCAAAAATAAAAAAA              CAAATAA CCA TTATTCG              GCGAAAAAATATTAT 100 62
     ECA4400 4937890 .. 4937902 -  -6.9  -2.68775   GCATCATGAAAGCCA                GCGGG TAG CCCAC                GTTTTACCAGAAACC  55 29
        dcuS NONE
        dcuR 4935319 .. 4935342 - -18.2  -2.70275   GAATTGTATATAGCA          CGAGGCGGGA TCTC TCCCGCCTCG           TTTCCATTTCTGTCA 100 72
     ECA4397 NONE
     ECA4396 4933972 .. 4933993 -    -5  -2.87132   TGCCGTTCGCACAGA           TCGCCACC CGTATC GGCGGCGC            GTCTACCGTCATCGC  47 152
        dppA 4929579 .. 4929622 - -11.6    -4.183   TTAACGGGCAAGAAA CCCCGCCTCCACGGCTCCTC TAAC GAGAAACCGCAAGGTCGGGG TTTTCAATGTCCATG  93 58
        dppB NONE
        dppC NONE
        dppD NONE
        dppF 4925077 .. 4925116 -  -8.7  -5.64274   TCACCCATAAAAAAA  GGCAAAACGTAAAAGAG TTTTAT CTCTTCTCGGTTTTGCC   TGTTATTAAAACAGT 100 393
     ECA4389 4924147 .. 4924162 -  -4.8  -2.72463   ATTTATGTGGAACCA              TAAATG ACAT CATTTA               TTATGGAATAAATTG  49 94
     ECA4388 NONE
        bglH 4920415 .. 4920425 -  -2.4  -3.60316   AGCGCCTGAAAAAAC                 GCGG TGT CCTC                 ATGGTGCCGGGTCAC  49 302
     ECA4385 4917603 .. 4917618 -  -6.2  -4.27007   CAAATACGTAACAAA              TACCTT CCTC AAGGTA               CGCGTAAAATGAGAG  70 137
        eamA 4916348 .. 4916366 -  -7.4  -2.57931   TCTACCGCGGAGAAC             GAGCAGGT GAA ACCTACCC             TTTACAGGATGATGA  56 321
     ECA4381 4912977 .. 4912988 -  -4.4  -3.61902   CGTGAGCATAGATAA                GAGA TATT TCTC                 AGGCGTTTTTATTTT  55 87
     ECA4380 4911442 .. 4911452 -  -4.6  -5.27923   CAACGTGACAAAAAA                 CCGC CCC GCAG                 AAGGAAGGGGTTAAA  80 60
         ggt 4909403 .. 4909432 - -13.7  -3.61764   CCATGAACGGGCAAA       CTCAGGAGCCTAC CAAA ATAGGCTCCTGAA        GCCCCTTAAAATCAA 100 37
     ECA4376 4905196 .. 4905213 - -10.5  -2.78384   CCTCGCCGTACCACA             CGGCCCG CCAA CGGGCCA              TGAAACGATCAGCAA  71 156
     ECA4375 4904076 .. 4904096 -  -5.3  -2.80443   CGACAGCCCACCACA            GCCGCTTAC GCC GTATGCGGA            CTTTAAATAACGGAC  49 42
     ECA4367 NONE
     ECA4366 NONE
     ECA4365 NONE
     ECA4364 4888474 .. 4888503 -  -9.9  -3.14998   GAGCGATGAAGAAAG       GCGGGCGGCAGCA ACCT TGCTGCTACCCGA        TAGGACGTGTTTGCG  72 165
     ECA4363 4886819 .. 4886834 -  -4.7  -3.81349   AGGTTAAAAACAAGA              GCTGA ATCACG TCAGC               AGGAATAACAAAGAA  58 184
        dctA 4885325 .. 4885353 -  -9.5  -5.76633   TTACAGACAAAAAAA        TTCCCCACGGAGC AGA ACACCGCAGGGAA        TTATCTAGGATATAG 100 55
     ECA4361 4883476 .. 4883491 - -11.8  -3.87576   TGATAATAAGTTAAA              GGCCGC AATT GCGGCC               TTTTCTATTGCTGTT  93 60
     ECA4358 4879795 .. 4879826 -    -3  -2.72379   CGAACTGTTTAAGCA      GCACCCCATCCCATT GGG AATGGACTGG-GCAC      CGATCATGGATGCCT  41 204
        sirA 4874635 .. 4874673 -  -8.9  -3.96932   AGATACACGGAGAAA  CACGGGG-CGAGGCCTTCC TAC GGGAA-CCTCATCCCCGTG  TTTTTCCTAATAACG  79 180
     ECA4350 NONE
     ECA4349 4870241 .. 4870253 -  -3.3  -3.82202   TACGTGGAAACAGAA                GCGGA AAA TGCGC                AGTTGACCATCCCGG  53 417
        ftsY 4867989 .. 4867999 -  -3.2  -4.08767   CTGACCTGTTCAAAA                 CGAA TCA TCCG                 TTTTAATCCTCTCGG  57 28
        ftsE NONE
        ftsX 4866161 .. 4866174 -  -2.4  -4.24404   ATTGAAACCTTAAAA               TCTG TTTATT CAGA                CTGTGATTTCGCTCG  57 218
        rpoH 4865132 .. 4865152 - -14.7  -5.35224   TGGACAAAAACAAAA            CGACCGGGC ATT ACCCGGTCG            CTACAGAAAGAGACG 100 51
        livK 4862984 .. 4863016 -    -9  -2.79671   ACCTTAACCTTAAAT     GCCGCCCCCG-CGCC TTGC GGCAACGGGGGCTTC      GGTATTGAGGGATAG  66 134
        livH NONE
        livM NONE
        livG NONE
        livF 4859300 .. 4859317 -  -3.3  -2.79139   ACAAAACTTCAATTA             TCCGCCC AGAT AGGCCGA              ACGTACCGCTTCATT  43 5
     ECA4336 4858019 .. 4858048 - -12.3   -4.4009   CCCGACGCTAGAAAA       TAAAAACCGCTGA AATT TCAGCGGTTTTTC        ACATCAACAGGTTGC 100 54
     ECA4326 NONE
     ECA4325 NONE
     ECA4324 NONE
     ECA4323 4841813 .. 4841831 -  -2.4  -4.93968   AGGCATAAGTAAAAA             CTCACTTA TCC TAGGTGAA             GTAGATTTTACAGGT  69 123
        ugpB 4840296 .. 4840317 -  -9.4  -4.91778   CAAACAGAAAAGAAA           CAGGCCGA TTCCTT TCGGCCCG            ATATGACTCAACAGC  93 47
        ugpA NONE
        ugpE NONE
        ugpC NONE
        ugpQ 4836651 .. 4836680 -    -5  -3.88291   TATGACGGGTATAAA       GGCAGACCTCAGC CGGTC GC-GAAGTGTGCC       CCGATTAAATCTATC  61 4
     ECA4317 4835479 .. 4835520 - -12.3  -3.71686   GCCAATTCAACAGAA CCCTTGATGGGTGTGCGGCC TAT AACCGCACCCCCATCA-GTG TCAAAATCAACGGCG 100 3
     ECA4315 4833943 .. 4833955 -  -9.1  -4.15854   AAAGTTACGGGAAAA                GTGGC AAC GCCAC                GGTAATCAGGTTGTC  82 473
        cpxP 4828401 .. 4828419 - -14.6  -6.02914   TTTAGATAAAAAAAA             GCCCTCCA TCA TGGAGGGC             GAAAAGACAGGGATG 100 129
        sotB 4826917 .. 4826927 -  -5.4  -4.52589   TGCCCTCACAGAAAA                 CAGA TCG TCTG                 GGTCGCTGCCCGTAC  72 41
        fieF 4825904 .. 4825930 -  -2.3  -3.78607   ATATTATAACAAACA        CCCGAAGCTGAA TTGA TTCAGGT-CAGG         CTAAATTGTGCATAA  51 92
        pfkA NONE
     ECA4306 4824418 .. 4824430 -  -4.8  -3.15999   TGGTTATATATCTAA                CACG GCTGA CGTG                ATGGGGAAGCAACGA  52 153
        sftR 4822876 .. 4822892 -  -8.7  -2.64616   CGGCGATCCAGACCA              CGCCAGA GCG TCTGACG              TTGGAGAGCGCCGCT  59 510
        tonB NONE
     ECA4299 NONE
     ECA4298 NONE
        astB NONE
        atsC 4811510 .. 4811528 -  -4.5  -4.07885   GATGCCCCCGTAAAA             CGGTCAC GTGAA GTGACAG             ATGTACCGGGAGCAG  61 177
     ECA4295 4811139 .. 4811166 -  -7.1  -5.13722   GTTATTAAAACAAAA        CCGAAAGCGATC CCAAC GATC-CTTCCGG        CTATTTTTTATCTGC  86 59
     ECA4290 NONE
     ECA4289 4804223 .. 4804252 -   -13  -4.72029   TTTAAGTTAATAAAA       GCCGGAAGCGATC TCCAC GATC-CTTCCGGC       TGTATTTTATCGGCT 100 58
     ECA4281 NONE
     ECA4280 4797591 .. 4797620 -   -13  -4.72029   TTTAAGTTAATAAAA       GCCGGAAGCGATC TCCAC GATC-CTTCCGGC       TGTATTTTATCGGCT 100 58
     ECA4274 NONE
     ECA4273 4787137 .. 4787164 - -13.4  -5.06414   GTCGTCTAATAAAAA        GCCGGTTCACGC TATT GCGCCAACCGGC         TTTTTTTATGACGGA 100 165
     ECA4270 4784893 .. 4784905 -  -9.1  -3.52909   GCAAATGACCAAACA                CCTGC GCC GCAGG                CCCGGTCATATGACT  71 77
     ECA4265 4779485 .. 4779499 -  -8.5  -5.56568   ACATCACCAAAAAAA               GGGCG ATATA CGCCC               TTTTCTATTTGGCTC 100 81
        rpmE 4770394 .. 4770423 - -15.1  -3.91144   TTGATACGCCAGAAA       CGACAAAGGCACC GATA GGTGCCTTTGTTG        AAAGTTACTATGCCA 100 71
        metB NONE
        metL NONE
     ECA4250 NONE
     ECA4249 NONE
     ECA4248 4759846 .. 4759860 -  -2.1  -2.80816   TCGGGATCCACCACA               GTACG TTCTT CATAC               CCTCTCCCTCATGTT  40 20
     ECA4247 NONE
     ECA4246 NONE
        pdeA 4757181 .. 4757201 -  -8.3  -3.21924   TTACGCCGGATAACA            GCAAAACCC ACA GAGTTCTGC            ATTATTTGTGTGCAA  67 66
        metF 4755733 .. 4755770 - -14.3  -3.30159   TCAAGGCTCCCACAA   GCCGTAGATTCAGGAAT TCCA ATACCTGAATCTACCGC    AACTACGTGACAGCC 100 71
        oxyR 4754202 .. 4754246 - -10.9  -4.22009   ATCATGGAACAGAAA GGTGAAGGTAATACTATCGAA TAT TTCGTTAATACCACCTTCAAC TATCCAACCATGGCA  91 80
     ECA4241 NONE
     ECA4240 4751613 .. 4751632 - -11.4  -4.09509   AGTAACGCACACAAA            CTGGCGGA CCAC CCCGCCAG             CATTCACCCGCTACA  91 36
        btuB NONE
        murI 4747135 .. 4747155 -  -8.2  -2.84801   TATTGTTAAAGAGCA            GTGCCACG TCTTC CGTGGCGC            GGGCCGCATATATTA  61 221
     ECA4236 4740057 .. 4740092 -  -4.9  -3.66732   TAAGTAGGCTAACAA    TATTCTCTGC-CCTTT TGTTT ACAGGAGCAGAAAATA    GGGTAAACCCACTTT  57 108
     ECA4235 NONE
     ECA4234 NONE
     ECA4233 4736054 .. 4736064 -  -6.8  -3.63744   CTCTTTGGTAAAACA                 GCTC CAT GAGC                 GCCAATTGGACCTGT  63 466
     ECA4231 4735174 .. 4735189 - -10.4  -5.18371   CGCTACAAAAGAAAA              TGGGGC TAAC GCCCCA               TTCTTAATTAATCAT 100 33
        ilvG NONE
        ilvM NONE
        ilvE 4729995 .. 4730025 -  -7.5   -3.4158   TCCAAAAATTACGAA       TTGGGCGATGACG GAACG CGTCACCGCCTGA       CTGTCTGTCTTAACT  63 43
        ilvD NONE
        ilvA 4726514 .. 4726554 - -20.5  -4.11805   ATCAGATGACATAAA  GATAACGCCGCCGACGGTG AAA CACCATCGGCGGCGTTAGG  GGGACACCCAGCAAT 100 40
     ECA4224 4725619 .. 4725637 -  -5.2  -3.58522   ATGATCATCTGCAAA             TCGCCACC TTC GGCAGCAA             TCAGGAGGAAGGCTA  58 120
        ilvC 4722320 .. 4722341 - -10.9  -6.02914   CGCAGATAAAAAAAA           TGCTGCTCC CAAA AGAGCAGCA            TAGCAATCATCGCGT 100 64
     ECA4219 4720610 .. 4720636 -   -13  -3.24924   CGTTTAGTCATAACA         CTCGTGGCACAA TCG CTGTGCCACGGG         CTCATTTTTATCCGA  91 33
        putA 4714904 .. 4714930 -  -4.3  -5.04597   ATCTACACATAAAAA        GCGCGCC-CACC TTTC GGTTTGGCGCGT         TTTTTATATTGAACA  77 48
         rep 4712165 .. 4712181 - -12.3  -2.71731   GCTACCGGTGAATCA              GGCACAG CAC CTGTGCC              GCCTGTTACGTCTGG  77 255
     ECA4212 4709129 .. 4709141 -  -7.7  -3.13403   CGCCCGCCAGCAATA                CCCTT TTG AAGGG                GATCAAGCTAATTAC  64 37
         rho 4707248 .. 4707267 - -10.7  -5.60993   TGGGGGATAAAAAAA            CGCCACG ACCCAG CGTGGCG             TTCCCCGAGTTATCC 100 157
        wecA NONE
        wzzE NONE
        wecB 4703662 .. 4703674 -  -4.8  -4.11394   AGGCGACGTTTAAAA                TCGC TCCTG GCGA                TTTTTCATGTCGAGC  63 89
        wecC NONE
        rffG NONE
        rffC NONE
        rffA NONE
        wzxE NONE
        wecF NONE
        wzyE NONE
        wecG 4694866 .. 4694886 - -15.5  -2.56836   GACGACGAGAAAAGG            TTGGCGCGT CCA ACGCGCCAA            TTCAATGAAGCTATA  93 36
     ECA4199 4692802 .. 4692818 -  -5.1  -3.44319   TCGAACCCACGACAA              CTGGAAT CAC AATCCAG              GGCTCTACCAACTGA  56 387
     ECA4197 NONE
     ECA4196 NONE
     ECA4195 4688008 .. 4688040 - -12.2  -3.28637   GAGTAATACCATTAA     TGCTTCCACCGGC-CA TAT TGCGCCGGTGGAA-CA     GGGTTATGACTGTTG  85 117
     ECA4194 NONE
     ECA4193 NONE
     ECA4192 4685266 .. 4685293 - -16.4  -6.28401   TAAAAAATAAAAAAA        TATCCGCGCCGA GGAG TCGACGCGGATA         GCATTAAGTAACAGG 100 47
        cyaA 4677585 .. 4677598 -  -3.1  -3.55622   CTGAATGCGCTGAAA               GCC-GA GTG TCTGGC               AGTGACTATAAGATT  50 31
     ECA4186 4676238 .. 4676259 -  -3.7  -3.61517   ACCCTTCGGGAAGAA           CGCTGGGTAT GCG AT-CGCAGCG           GTGAAGATTTTATCG  53 149
     ECA4184 NONE
        dapF NONE
     ECA4182 NONE
        xerC NONE
     ECA4180 4672425 .. 4672438 -  -3.1  -4.03078   CGAGCAGATCAGAAA               CGT-CC ATA GGTACG               GGTTATCCGGTGACG  57 101
        uvrD NONE
     ECA4178 4669107 .. 4669117 -  -6.8  -4.89852   TCATAGCGACAAAAA                 CAGC ATC GCTG                 ACAACCACGAAGGGT  82 302
        corA 4667989 .. 4668027 - -10.4  -3.82499   ATCAAAGGGAGGAAA  CGTTATGCGCCTGATGGG TAATC CCCGTCAGGCGCAT--CG  GTGAAAACTTAAAGC  80 34
        abrB 4666364 .. 4666384 -  -2.5  -4.56597   TCTGCTGCGCAAAAA            GATTGGC ATCGACG GCCAAAC            CGGCATGCTGATAGA  63 391
        pldA 4664079 .. 4664096 -  -9.1  -3.66148   CAATGAAATCAAACA             GGCGCTA TTTT CAGCGCC              GTCGGGTAAAACTGC  75 78
        recQ 4662216 .. 4662232 -  -8.7  -3.61062   AATGCAATCAGACAA              GACGAGC ATC ACTCGTC              GTCATTATCGACATG  72 17
        rhtC 4661494 .. 4661519 - -11.8  -3.12895   GGCCTGATGAAGACA         GCGCGCCGTG TCGAAT CACCGCGCGC          TTTTGTTTCTCCATC  81 62
        pldB 4659582 .. 4659598 -  -2.9   -3.3907   CTAAATCGGAAGCAA              CGACATG GTA CATAACG              ATGAGATCTCACTTC  46 122
     ECA4168 4658657 .. 4658695 -  -5.3  -3.71873   GGATTTAGAGGGAAA  CACGATGATGAGGC-TCCC GCA GGGATGCCTTG-CACCGTG  GTCGCCCTCGGTATC  59 124
        glpA 4654113 .. 4654129 -  -7.3  -3.56325   CGCCGATAATCACAA              CGTCATA GCG CATGACG              ATCCTCCTGACTGTC  65 11
        glpB NONE
        glpC 4651383 .. 4651400 -  -8.4  -6.10489   AATGGCAAAAAAAAA             GCCAGC ACCCGA GCTGGC              TAAATAATACTGGAA 100 280
     ECA4162 4650500 .. 4650529 - -13.7  -3.87869   GTAATGTGGCAGAAA       TAAGCCCGCGT CCTTTCCT ACGCGGGCTTA        TCCGTTATTTCTTCG 100 47
        gntR 4647777 .. 4647795 -  -4.4  -3.51032   ACCGTTGAATGATAA             CGACCGCG CAC CGTGGTTG             GAGCGGATCAGCGAT  53 46
        gntP 4646049 .. 4646068 -  -4.2  -4.20696   GGATTAATGTCAAAA            CCTTCCCT TGTA AGAGGAGG             GTTAAACACATCAGA  62 36
         asd 4643671 .. 4643700 - -18.7  -3.89524   ATTTGATCTTATAAA       CTGGCGCAACACC AAAC GATGTTGCGCCAG        AAAGCAGGAGAGCTA 100 66
     ECA4154 NONE
     ECA4153 4641483 .. 4641514 -  -3.6  -3.89524   ACCTGACGGTAGAAA      TCTCGCTAC-CGGAG TCG CTGCGCGAAGCGCGA      CTACCGGCGTTTTCT  58 428
        glgB NONE
        glgX NONE
        glgC NONE
        glgA NONE
        glgP 4630229 .. 4630249 - -15.5  -3.72576   CCCCTCCTTAGTAAA            CAGGCGTTC ATT GAACGCCTG            TTGTCTTTTTAAGAA 100 71
        glpE NONE
        glpG NONE
        glpR 4619541 .. 4619574 -  -2.5  -4.21194   GTCCATCATGGAAAA     GGCACA-TCGGACTTA ACA CAACTCCAACTGTACC     TTATGTTGTTCAATG  58 4
        malP NONE
        malQ 4614521 .. 4614531 -  -4.6  -3.57462   CAGCTCACGCTGAAA                 GCGC CAA ACGC                 CAAAATGCGTAAAGT  55 385
        bioH 4612582 .. 4612595 -  -8.1  -4.98522   AACCCCAGAGAAAAA               CCCTG CATA CAGGG                TGCTGAATTACCTTA  87 99
        acrD 4609303 .. 4609313 -    -4  -2.82834   TAGTTTAGCAGGACA                 TAAC GTA GTTA                 CCTTTTTTTACAGTT  45 75
     ECA4130 NONE
     ECA4129 NONE
     ECA4128 4606333 .. 4606348 -  -2.6  -2.75382   GACGCCATGGAATCA              TGCAGGA TCC TCCTG-A              TACAGCGTGTCCGCC  41 7
     ECA4127 4605001 .. 4605029 -  -9.6  -3.08464   TCACTATGGATGCAA       GCGTGC-CCATCA TTTC CGACGGCGCACGC        CGTTATTCTCCGCTA  71 46
     ECA4121 4596099 .. 4596120 -  -7.3  -4.16842   CCGATGGCGAAGAAA           GCGC-AAACG GCC CGCTTAGCGC           TTGCTCCAGTCGGCA  72 163
        greB 4591713 .. 4591734 -    -5  -3.77464   ACATCAGCGATGAAA           CTGCCCGG TGTGAG CCGGGCTA            CGCTCATGATTTAAC  59 29
     ECA4116 NONE
     ECA4115 NONE
     ECA4114 NONE
     ECA4113 NONE
     ECA4112 NONE
     ECA4111 NONE
     ECA4110 NONE
     ECA4109 4579711 .. 4579730 -  -4.9  -3.50302   GTAGGAGAAAAGAGA            GGCGGGA GGGTAT TGCCGCC             CGGATTCAGGGCGAC  56 69
        ompR NONE
        envZ 4577122 .. 4577138 - -15.1  -5.10497   AATGTATGTAAAAAA              GGCGCGG ATT CCGCGCC              TTTTTCGTATTGCTA 100 252
     ECA4101 NONE
        nudE 4569785 .. 4569807 - -15.6  -3.98214   ATCACGTATTACAAA           GAAGGCGCCA AAA CGGCGCCTTC           TTCTTTTGACTATTC 100 55
     ECA4098 NONE
     ECA4097 NONE
     ECA4096 NONE
     ECA4095 NONE
        hofQ 4563290 .. 4563308 -  -4.4  -3.82551   AAACGTGACAAAATA             TTGCCCCC TAT GTGGGCCA             AAAACACCCTATAAC  58 63
        aroK NONE
        aroB NONE
        damX NONE
         dam 4559213 .. 4559225 -  -2.6  -3.61517   ATTCTCGGCTAATAA                CGCC TCTCT GACG                ACATTAACCGATTCA  50 78
         rpe NONE
         gph NONE
        trpS 4556744 .. 4556768 - -16.5  -3.80014   AGACGTATCAGGAAA          CCGTCAGGAGA GAA CCTCCTGACGG          TGATTAAGACTTACG 100 36
     ECA4077 NONE
     ECA4076 4543335 .. 4543353 -  -2.4  -2.75064   GGCTTGATCCAATCA             GAGAAAAC CAT GTTCTTTC             TCCTGATATCCCGGT  40 148
     ECA4075 NONE
     ECA4074 NONE
     ECA4073 NONE
     ECA4072 4539551 .. 4539568 -  -9.1  -5.88197   TGAAAGATAAAAAAA             GGGCCGA TTGC TCAGCCC              TCAGACCGTACGGAA 100 162
        ppiA 4538770 .. 4538799 - -11.5  -4.56597   TGGCTTTGTCAAAAA       CGCAAAAGGCCAC TCTC GTGGCCTTTTTCA        TATTCTCAGTTTCTT 100 59
     ECA4066 NONE
        argD 4529802 .. 4529823 - -12.3   -5.5112   CCTACCAATAAAAAA           GCGTGAAGC CTCG GCCTCACGC            TTTTTTTTATCGCAC 100 100
     ECA4063 4528287 .. 4528338 -  -7.4  -2.74192   GACGTGCCAAGAGGA TAATGCCAATCGTTTAAGCATCGAG ATA CACGG-GCTTAAGCGACCAGCATTA ATGCTCAGAGAAAGG  58 43
     ECA4059 4525232 .. 4525261 - -14.3  -4.09685   TGGTATGCCTGAAAA       GAGTCGCGAGCGA AAAA CCGCTCGCGACTT        TATCAATGCAGCATC 100 56
     ECA4057 NONE
        kefB 4520790 .. 4520803 -  -5.3  -3.45321   AGCTAGAACCCAGAA               CCTAT TCAG ATAGG                CGTTATTGGTTCTTA  56 38
     ECA4055 4520512 .. 4520526 -  -2.8  -5.26875   TCTGGAATCAAAAAA               CGTCAA CGG TTGATG               ACAATGCCATCATGC  76 51
        slyD 4519795 .. 4519821 - -10.3  -5.95539   CTTGAAATAAAAAAA        CCTCAGG-TGAT ATTC ATCAACCTGAGG         TTTTTTTTATGCGCT 100 51
     ECA4051 4518058 .. 4518074 - -12.3  -3.66356   AGTCCTAATGGCAAA              GCGGATC GTC GATCCGC              CAAGCATCAGTCGAT  95 32
        fkpA 4516614 .. 4516633 - -10.7   -6.4753   TGAAACAAAAAAAAA            CCGCAGG GCAATG CCTGCGG             TCATATCGCAATGAT 100 49
     ECA4047 NONE
     ECA4046 4512289 .. 4512302 -  -4.5  -4.12942   TGAAATGCTGCAAAA               GCGTC AGCA AACGC                TGAAATGGGTATTAC  62 463
     ECA4042 NONE
        dsrE NONE
        dsrF NONE
        dsrH 4507120 .. 4507136 -    -3  -3.67364   GAAATATACAAAAAT             TCGGCGT TACC ACGC-GA              GTTGCTGCGGATGTT  50 15
        rpsL NONE
        rpsG 4505995 .. 4506030 -  -3.3  -3.09933   GTTCAATTTAGTTAA   CCCAAGCGGGTTGGCTA TTTT TAGCG--CCCGCTTGGT    TAGCATGACTACAGC  45 48
        fusA 4503793 .. 4503816 - -13.2   -3.6502   TATTCCTTACTCAAA          TGCTCTCCCC CTAT GGAGAGAGCA           CGGGATTTTGTTTTA 100 51
         tuf 4502548 .. 4502561 -  -8.1  -5.50499   TGAGACGTAAAAAAA               GGCAC CGAA GTGCC                TTTTTCATGCTTTAG 100 52
         bfd NONE
         bfr 4501427 .. 4501441 -  -5.6  -3.48395   ATCGTTGGCACATAA               CCCCCA TAT CGGGAG               TATTGTTTTGGTCAA  57 228
        rpsJ 4501021 .. 4501035 -  -3.5  -2.72379   TCAATCGCTCAATGA               CCTGA TTAAC CCAGG               CTGATCTGCACGTCT  43 16
        rplC NONE
        rplD NONE
        rplW 4499422 .. 4499433 -    -3  -3.12351   TCGGTTTACATTTAA                CAAT TGCC ATTG                 TTCTTCTCCTCCGAC  43 41
        rplB NONE
        rpsS NONE
        rplV NONE
        rpsC NONE
        rplP NONE
        rpmC NONE
        rpsQ 4496331 .. 4496356 - -12.7    -5.252   TATGGGTAGAAAAAA         TAAACGGCCCT TTGC AGAGCCGTTTA          TCATAAGAGAAGAGC 100 50
        rplN NONE
        rplX NONE
        rplE NONE
        rpsN NONE
        rpsH NONE
        rplF NONE
        rplR 4493318 .. 4493328 -  -3.2  -3.32963   ACCTCTACCTTAGAA                 CTGA AGG CCAG                 CTTCACGGGCAGCAT  48 9
        rpsE NONE
        rpmD NONE
        rplO NONE
        secY NONE
        rpmJ 4490625 .. 4490654 - -14.5  -4.61868   CAGCTACATACAAAA       GATTG-GCTGGCTA ATC TAGCCAGCTCAATC       CAACTTTGCAAGAAA 100 55
        rpsM NONE
        rpsK 4489769 .. 4489785 -  -7.9  -4.24123   CCAACAATCCTAAAA              GCGGCGT TAT ACGCGGC              GCTTTTTCGGCGGAC  76 15
        rpsD 4489121 .. 4489139 - -10.4  -3.14132   TCTCTTTGGTACTAA             GCTTTACT TGG AGTAAAGC             TCGACGATCAGGTGT  74 10
        rpoA NONE
        rplQ 4487642 .. 4487655 -  -9.5  -5.76633   TCAGATATAAAAAAA               CCGGG TTTC CCCGG                CTTTTTTACGCTCTT 100 46
     ECA4004 NONE
         smf NONE
         smg NONE
     ECA3996 NONE
        aroE NONE
     ECA3994 4478163 .. 4478173 -  -5.4  -3.17051   GTGCCAGGAGTAATA                 TCCA GGA TGGA                 TCAGTACTTCATATC  52 367
        metA 4470855 .. 4470872 -  -9.1  -6.26417   CAGCACAAAAAAAAA             GGCACCC TTAA AGGTGCC              TCAGAGAAAAGGATT 100 51
        aceB NONE
        aceA 4467644 .. 4467668 - -12.1  -3.83502   GATCTCCAGATGAAA          CCCGGCCAGCC GAA AACTAGCCGGG          TTAGGATCAGAACTG  93 32
        aceK 4465556 .. 4465571 -  -2.5  -3.86524   ACAGCGGGCTATAAA              CAAGG TGTATT CCTCG               TCAGGCCTTTTAGGC  54 304
        metH 4460606 .. 4460636 - -16.9  -3.54741   CAGGACGTCGCGAAA       GCCAGTGCCGCGT AGGGA ACGCGTCACTGGC       GACTCGATAAGCGTT 100 236
     ECA3986 4459293 .. 4459306 -  -3.7  -2.56761   CAAAATGGGAACTCA               GCGGG AAGA CGCGC                GGCGGGCAGCAAAGT  44 92
        foxA 4457031 .. 4457046 - -10.4  -4.63928   AGATGATGTGAAAAA              GCCGAG TTTC CTCGGC               TTTTCATTTTATCGC  91 54
     ECA3983 4453353 .. 4453383 - -17.6  -3.54741   CAGGACGTCGCGAAA       GCCAGTGCCGCGTC TGG AACGCGTCACTGGC       GGCTCGACTAGCGGT 100 237
     ECA3980 4451433 .. 4451444 -  -2.2  -4.09685   TTGTATCCCTTAAAA                TCCC AATT GAGA                 TCCCTTTTCTTGCTA  55 109
         pgi 4449709 .. 4449720 -  -7.2   -5.0666   GATTGAAAAAACAAA                GGGC ACAG GCCC                 GATTAGTTACGCCAC  86 28
     ECA3978 4449286 .. 4449321 -  -5.4  -4.58395   TCGAGTGGGTAAAAA    CGAGGCGAGAGCAGG TTGTTTC CCCACCCTCACC-CG    GTTTCTCTTTAGCTT  72 39
         efp 4447583 .. 4447604 - -10.9  -5.31059   ATATGAATTAAAAAA           GCCG-CCTTC ACT GAAGGCCGGC           TTTTTTCGCATTAAT 100 40
        ecnB 4447239 .. 4447261 -  -5.6  -3.05384   TCTCGCCGCAGGGAA           GAAAACACCA TCA CGGCATTTTC           TTCCACTCGGAAAAG  52 68
     ECA3974 4446734 .. 4446750 -  -4.3  -3.86897   GCGACGCGCGACAAA              CTGGTCG CCA CGGCCAA              ACGCTACGGTTTCCC  60 112
        poxA 4441260 .. 4441288 -  -8.8  -4.44819   TATAAGAGAGGAAAA       CGGGCGGCGGCCA GATG TGGC-ACCGCCCT        GCATCAGGATTGTGA  87 70
         orn 4434617 .. 4434633 -  -3.7  -3.53012   TTCCCGCTCGGGAAA              TCTACAT ACG ATGTTGA              AGTTCTTTAATTGAA  52 195
     ECA3963 4433905 .. 4433929 -  -2.9   -2.9059   ATCCATGATAACAAT          CTGTTAGTTAT TAA ATAAATAACTG          GAATGCCTCATGAAA  42 11
     ECA3962 4433255 .. 4433290 - -14.9  -3.04792   TGATGAGTGTGAATA    GCCGTAAATTGCAGG TTATCG CCTGCAATTTACGGT     AGAAAATAAAGAATT  89 42
     ECA3959 4431347 .. 4431358 -  -3.6  -3.72695   ATTGTCGCGAGGAAA                CGCC CTAT GACG                 TGTTGAACGCCATCC  53 66
     ECA3958 NONE
     ECA3957 4428947 .. 4428962 -    -9  -3.41988   GGTGAGCTAACAACA              GCTGGT AATA ACCAGC               CTGAAAAAAACCGAT  71 350
     ECA3956 NONE
     ECA3955 NONE
     ECA3954 4426204 .. 4426220 -  -5.1  -4.71828   AGCGTATTAAGAAAA              GAACACA TAC CGCGTTC              GCTGAGTGAGGAGTG  73 106
     ECA3951 4423051 .. 4423071 - -12.7  -2.77899   TGGGGTGAGTAAGGA            CAAATTGGC TTG GCCAATTTG            AACGCCGCTTGCGGC  82 250
     ECA3950 4421737 .. 4421768 - -15.2   -3.2963   ATCATCCTGTGATAA      CCCCACAGCACCGA GAAG TGGGTGCTGTGGGA       CACAGGCTAATCAGG 100 36
     ECA3949 NONE
     ECA3948 4419698 .. 4419714 -    -3  -3.13299   TCATTACATTTAAGA             TTC-GGC CGAA GCCTGAA              TGAGCGACGTCAATA  45 3
     ECA3947 4418619 .. 4418640 -  -3.2  -4.04397   ATTTTTACAAAAATA           TTTAAAAT GAAATT ATTTTAAA            TGAGTGAATTGCAAT  57 89
     ECA3946 4416956 .. 4416983 -  -9.1  -3.28791   AGCCCGCCTCCACAA        CCAGACCGCCT AAAGTA AGGCGGCCCGA         TCTTTCATTTGCTTG  71 45
     ECA3944 NONE
     ECA3943 4413744 .. 4413757 -  -5.3  -3.09787   CTAAAGTACAGAAAT               GTGAT CGCT ATCAC                CAATCCGTTGTCTTT  51 77
        ahpC 4413085 .. 4413105 - -16.9  -4.37092   AGCCGGGCCATAAAA            GTCGGGTGC AAT GCACCCGAC            AAAACAGCTATGTTT 100 55
        ahpF 4411322 .. 4411355 - -22.6  -5.79588   TGAAAAGCAAAAAAA     CGCGGCGATGTCTC TTTTAT GAGACATCGCCGCG      CGGAAAGTAAAGATC 100 94
     ECA3939 NONE
     ECA3938 NONE
        amiB NONE
        mutL NONE
        miaA 4402877 .. 4402890 -  -8.1  -4.15044   GTTGTTTGTAACAAA               GAGCC CAAC GGCTC                TAAAATAACGGTGTA  74 87
         hfq 4402474 .. 4402524 - -11.9    -5.243   CAAACGAGCAAAAAA CACCACAGCG-AAG-GAGCCGAGCG ATG CGTCCAGCTCTCCCGCGCCGTGGTG AATTGACAATACGCC 100 41
        hflX NONE
        hflK NONE
        hflC 4398772 .. 4398792 -  -7.5  -6.04378   AAATGACAAAAAAAA            GCCCGGA GAAATAA CCCGGGC            TTGATGAAAGACGTC 100 53
     ECA3930 NONE
        purA 4397041 .. 4397057 - -13.7  -4.84527   GGTAGATAGCAAAAA              GGACGGG ATT CCCGTCC              TTTTTCATATGCGCA 100 63
         fbp 4394356 .. 4394377 - -10.9   -3.5812   GATGGACCACAAAGA           TGGCGTACT GGGC AGCACGCCA            TAAGAAGTCATCCCG  83 78
        speA 4385742 .. 4385761 -   -10  -5.60864   GATAGACGAAAAAAA            GGGATGCA CACT CGCATCCC             TTTTCACTTAGTCAA 100 47
       tktA2 4381295 .. 4381316 -  -9.4  -5.66989   TAAAGATGAAAAAAA           GCCGCCAG TGTTAG CTGACGGC            TTCTCATATCAGGAT 100 52
         epd 4379989 .. 4380003 -  -7.8  -2.91264   TGCTTGAGCGAGATA               GCGACC CCT GATCGC               CACCGTCGTACTAGA  61 36
         pgk 4378683 .. 4378697 -  -4.3   -4.0371   GAGGGGTTAGAGAAA               TCGAT GTTAA ATCGA               CAGGTTGTCCCAACA  61 106
        fbaA 4377516 .. 4377537 - -13.1  -3.33922   ATCGGCCCCAAAAAT           TAAGGCTCC CGCA GGAGCCTTA            GCATCAAACTATGTC  95 52
     ECA3910 NONE
     ECA3909 4375650 .. 4375666 -  -2.3   -3.9941   CGTTCCAGAATGAAA              GATAC AAGAAGG GTATC              TTTTACCAGACAACA  53 118
     ECA3908 4374773 .. 4374802 - -20.9  -4.83169   ATGTCGTTATAAAAA       CCAACAGGCCTGT CTAA ACAGGCCTGTTGG        TACGATCAACTCGCT 100 51
        rpiA 4372904 .. 4372934 -  -6.9  -5.08824   TTTTTAGCTAAAAAA       TTTCTGACGTGAC CGTCC ACCACGTCAGAAC       GATCATGCACTCATT  84 36
        serA 4371242 .. 4371252 -  -4.6  -3.86015   GAGGTTGCTGACAAA                 GCCC GTA GAGC                 GAGAGTAACGGATAG  58 191
     ECA3903 4369143 .. 4369160 -  -4.2  -5.06816   ACGTTTCAATAAAAA             TTTACG ATTTAA CGTAAA              AATGAAACAAAAATC  76 60
     ECA3902 4367181 .. 4367204 - -16.8  -4.56367   GACGTCATAAACAAA          TGGCCCGCAA TGTA TTGCGGGCCA           TTTTTCTTTCCAGTC 100 60
         slt 4363016 .. 4363049 -    -6  -2.62389   TAACGGAGTCATAAC     GGGCTGCCATACTA TTTAAC TAGTACGGCAGCAT      AACACAATTTCGGGA  53 61
        trpR 4362651 .. 4362674 -  -6.8  -3.90744   TTTCCGTTCAAACAA          CGACACAGTAA CGA TTAC-GCGTCG          TCACCTTACGGTTTA  68 31
        gpmB 4361126 .. 4361147 -  -4.3  -3.21378   GAAAGACGACGAACA           CGAGGTGCT CTAC ACCACCGCG            CTGGAGCCGCAGTAC  50 299
        creA 4359607 .. 4359633 -  -2.2  -4.08216   GCACTTCTGCGAAAA         CCCAGGCAAGAT TCA ATCTCGCGCAGA         ATTGCTGAAGAAAAT  56 248
     ECA3892 4357324 .. 4357345 -   -13  -6.22802   TGCCATAAAAAAAAA           GCCCGCAC TGTTCG GTGCGGGC            TTTTTCTGGAATCTT 100 329
        thrA NONE
        thrB NONE
        thrC 4352492 .. 4352509 - -12.7  -4.87318   TTGAAAACGTAAAAA             GGGCGGA ATTC TCCGCCC              TTCTCATTCGCTCTT 100 54
        talB 4350240 .. 4350257 - -11.3  -5.71712   TCGCAGACAAAAAAA             TAGCCGG AATC CCGGCTA              TTTTTATCAGCAGAA 100 44
        mogA 4348095 .. 4348107 -  -5.5  -2.91429   CAAAATTTTTATACA                CCAGC AAA GCTGA                ATCTTATGTTTCAAA  51 51
     ECA3884 4346608 .. 4346646 - -14.6  -3.53811   CTCATTCGCGCTAAA   TGCTAACGAGCCCTGTCA ACC TGACAGGGCTCGTTTGTT   TTCGATGACGATAAA 100 47
        dnaK 4343520 .. 4343559 -  -5.7  -3.01712   TCCTGCCCTTCAACA TGCGTGCACGGGCGCAGAG TTTC CTCGACGCCCGTGCT-G-A  TTGCCAGCAATAGCC  52 73
        dnaJ 4342309 .. 4342329 - -11.8  -5.93809   CCGTCATAAAAAAAA            CCGGCGGG TTTAC CCCACCGG            TTTTTCTATCACGCG 100 55
        nhaA 4340835 .. 4340850 -  -3.2  -2.96184   GATTAAAATTCAAAT              GAGACA CACC CGCCTC               CTCTTCGCGCCTCTG  44 64
        nhaR 4339875 .. 4339888 -  -9.5  -5.75342   CGTTGCTAAAAAAAA               CCGGC TTAG GCCGG                TTTTTTTGCGTCTGT 100 58
        ribF NONE
        ileS NONE
        lspA NONE
        fkpB NONE
        ispH 4333417 .. 4333444 - -15.6  -3.91028   AACTGAAAGGAATAA        CAGCGATAGGGC CGAA GCCCTATCGCAG         AAACAGACTAATCGA 100 33
     ECA3872 4332035 .. 4332048 -  -2.3  -4.35958   TTACGAAATAAATAA               TCGTC CACT GACGT                AAAAAGCCCTATCAA  59 270
        carA NONE
        carB 4327399 .. 4327422 - -14.6  -5.72118   AAAAAATACAAAAAA          GCCAGCGCTG TTAC CAACGCTGGC           TTTTATTATCAGCTT 100 63
     ECA3869 4326526 .. 4326540 -  -8.6   -3.7282   TCAGGTGAGTAATAA               GCAGAA GGC TTCTGC               TTGCCTGAATCCATC  75 77
     ECA3868 4326073 .. 4326100 - -11.4  -4.74103   GGCTTAATGTAAAAA        CACCTTCCCAAT TCTC ACTGGAAAGGTG         TTGTTGATCTTATTC 100 51
     ECA3866 NONE
     ECA3865 NONE
        folA 4323325 .. 4323340 -  -7.5  -5.50313   CAGAAAACGAAAAAA              CCCGC AGCGAG GCGGG               TTTGGCTATTCATCG 100 76
     ECA3862 4321673 .. 4321711 - -16.1  -2.96638   TTAAAGATCGAGATA  CAC-GGGGTGAGGCGTCCC TAC GGGA-GCCTCCCCCCTGTG  TTTCCCCTAAAAACG 100 72
        djlA 4312827 .. 4312837 -  -5.4  -3.56594   CCAAACCGCCCGAAA                 CAGA AAG TCTG                 CTTTGAAACAGGAAA  56 399
     ECA3850 4303980 .. 4303996 -  -6.5   -3.4285   GCATTTAACGTAGAA              GGCATTC TCT GTATGCC              GCTGGCAAATGGTGA  58 224
     ECA3847 4299995 .. 4300017 -  -7.7  -2.62616   TCAGGCGTTACAGGA          TGGCAGC-GC CGAT GCTGCCGCCA           TCCTGGGAATTTCAC  56 62
     ECA3842 4294309 .. 4294319 -  -6.8  -5.12707   TGAAATTTGAAAAAA                 GTGC GGG GCAC                 GTTGAATCGCTCCGC  84 51
     ECA3839 NONE
     ECA3838 4289163 .. 4289184 - -13.7   -5.4477   AAACGTCGAAAAAAA           GCCAGCGAC ACAA GCCGCTGGC            GATCAATGATACATC 100 78
     ECA3837 NONE
     ECA3836 NONE
     ECA3835 4286915 .. 4286932 - -12.7  -3.25223   TATGGATAGTATGAA             GCCCGCA TTTT TGCGGGC              TTTTTCTTTTTTAAA  86 48
     ECA3830 4279921 .. 4279931 -  -6.8  -3.72576   TTTCTTTTCAGGAAA                 CGAG CGT CTCG                 GCCTACGACATCATC  66 39
        ilvI NONE
        ilvH 4277317 .. 4277340 - -13.2   -5.4659   TAAGAGAAATAAAAA          GGCCCGATAC GATT ATATCGGGCC           TCTTAAAGGAAAAAG 100 55
     ECA3827 4275932 .. 4275951 - -12.2  -3.38699   CGGATAAAGAAGAGA            CGCCATAG CAAC CTATGGCG             CAGAAAGGCAGAGAG  85 44
        mraZ NONE
        mraW NONE
        ftsL NONE
        ftsI NONE
        murE NONE
        murF NONE
        mraY NONE
        murD 4265891 .. 4265914 -    -3  -2.91395   ATGCGTTCGATAAAC          GCCATTCCGG AGAA CCGCATTAGC           CTAGCTCCTCCGCCA  42 21
        ftsW NONE
        murG 4263625 .. 4263637 -  -3.4  -2.63723   GTTGTATTAATTAAC                CATG AGCCA CATG                TGTGGCCCGACTGCC  42 8
        murC NONE
         ddl NONE
        ftsQ NONE
        ftsA NONE
        ftsZ 4257780 .. 4257790 -  -3.2  -2.74122   GTTTAGCACAAAGAG                 CGGA GAT TCCA                 ACGTTATCTGGCAGC  43 44
        lpxC 4256718 .. 4256761 - -11.9  -3.55265   AGAAAGATATTAGAA CGACTGGCTTCACTGGC CGGAGAGAGT ACCAGTAAAACCAGTCG TAATAAGAAGTGACT  88 51
        secM 4255647 .. 4255661 -  -4.2  -4.31043   ACACAATATCGAAAA               CCTGAG AAA CTCAGC               AAAAACGAGAGAAAT  64 68
        secA 4252832 .. 4252848 - -13.7  -4.45544   TCTTATCAAGTAAAA              GGCGGTC AAT GACCGCC              CTTGTACTTATCACA 100 67
        mutT 4252179 .. 4252190 -    -3  -3.16203   TTATGACAACAGAGA                TTAC GACG GTAA                 AGTGCCCAACCTGCA  45 239
        guaC 4249289 .. 4249312 -    -6  -2.53213   CAACTGGGGAATGTA          TTGGCCGG AGCCTGAA CCGACCAA           TACAACACGACACGT  53 101
        ampD NONE
        ampE 4241879 .. 4241895 -  -6.5  -4.10161   CACCAGTTGGGAAAA              CCGGC AATTTGG GCCGG              GGCATAATAGCTTTA  68 244
        pdhR 4236667 .. 4236680 -  -2.3   -3.2891   CGCCATAAGCAAAAC               GCATG AAGA CAGGC                TCATCGTCGTCATTG  45 70
        aceE NONE
        aceF 4232002 .. 4232019 - -14.1  -5.31275   GCTTATCAGAAAAAA             GCCGGCC GTCA GGCCGGC              TTTTCGATTACATCA 100 33
        lpdA 4230312 .. 4230334 - -11.3  -5.83822   CACAGGCAAAAAAAA           TCCGGCACC TTTAC GGTACCGGA           TTAGATTTACGCTAT 100 57
     ECA3786 4229367 .. 4229399 - -11.5  -3.44206   TAAGATTCATCATAA      CCTCAAAAATAAAAC ATC GTTTCTTTTTTGAGG      TTTGATTGTAATTGA  85 120
     ECA3785 4227670 .. 4227693 -  -8.1  -2.58861   GAGCAGTGGCATAAG          CAGAACGGC GCGGAT GCCGATCTG           GCCGACGCCATCGAA  56 506
        fepA 4222963 .. 4222984 - -13.7  -5.24129   GCGCGCCATAAAAAA           CGCCACGGG ATTT CCCGTAGCG            TTTGCGACTCAGTAT 100 55
        acnB 4218862 .. 4218878 -  -9.4  -5.65177   ACAGGCAGAAAAAAA              GGAGGC ACAAG GCCTCC              TTCGGTGTAGGGATG 100 55
     ECA3777 4218321 .. 4218343 -    -7  -4.07568   GTGGTGTTTTCAAAA           CGATCGTGTC ATT AAAACGATCG           AATGACTAAAACGAT  70 40
     ECA3772 4213877 .. 4213891 -  -8.6  -3.71794   ATTCAAGCATGTAAA               GCGTAT CCA ATACGC               TTCCTTTTACTGCTG  75 169
     ECA3761 NONE
     ECA3760 4199571 .. 4199590 -   -10  -4.03078   GCAGGATACCAGAAA            CCTTCCCA ATCG CGGGAAGG             AAGATATCCTGCAAT  82 105
     ECA3759 4198689 .. 4198702 -  -6.7   -4.9448   ATGTAGGAAAGAAAA               TGCCA CGGA TGGCA                TCCTCGCTTACACCA  82 33
     ECA3750 NONE
     ECA3749 NONE
     ECA3748 NONE
     ECA3747 NONE
     ECA3746 NONE
     ECA3745 4182493 .. 4182503 -  -6.8  -2.70932   CGCCCGTGGCAACGA                 CCAG TCT CTGG                 CAGCCGCCGCTCAAT  53 230
     ECA3743 4180813 .. 4180828 -  -4.7  -3.81137   TGTGAAATAGTTAAA              GCGAT GCATTT ATCGC               GCAGGATGTGCCGCA  58 19
     ECA3707 4151790 .. 4151800 -  -5.4  -2.60763   GCGATATGTGATAAT                 CTGT TAC ACAG                 GCTGATAGGTATCAG  50 37
     ECA3706 NONE
     ECA3705 NONE
     ECA3704 NONE
     ECA3703 NONE
     ECA3702 NONE
     ECA3701 NONE
     ECA3700 NONE
     ECA3699 NONE
     ECA3698 4145580 .. 4145594 -  -2.8  -3.01134   CGAAACCAATAATCA               TGCG TCACCTC CGCA               GGCAACAGTAATACC  43 8
     ECA3697 NONE
     ECA3696 NONE
     ECA3695 4144543 .. 4144583 - -10.6  -5.06451   CAGTATGTGAAAAAA CAGGCCGGAC-GAAAAATT TAGT AATCCTTCTGTTCGGCCTG  TGAAATTTTACTCCC 100 33
     ECA3694 4144254 .. 4144264 -  -4.6  -2.66272   TGCCACCCAAAGTGA                 CCGC AAA GCAG                 TGGGTTCATGGCTCT  46 47
     ECA3693 4143611 .. 4143633 - -19.2  -3.45571   GCCTTTAAATATCAA           GGGGCGTTCG ATG CGAACGCCCC           TGTAAACCTCGAATC 100 106
        uvrA NONE
     ECA3688 4136414 .. 4136427 -  -3.1  -4.56367   CAGCTTAGAAAGAAA               TATCC ACCT GGACA                CTGTCCATAAAGAAG  64 228
        vagC NONE
         mcK NONE
     ECA3685 4134494 .. 4134507 -  -2.3  -4.57073   GACGCGGTGGAAAAA               CGCAG CGCA CTGCC                GTTTGTGCAAATAAA  63 190
     ECA3678 NONE
     ECA3675 NONE
     ECA3674 NONE
     ECA3673 4122063 .. 4122073 -  -5.4  -4.79451   AGCTGAAATATAAAA                 CCAT AGC ATGG                 AACCATAAGATCGCA  78 131
         qor 4113232 .. 4113265 -    -9   -3.8901   GGCCAAACGAGGAAA     GGCAAGGTTACCGCG ACACG CACGATAACCTT-CC     TAAGTCATTAGCCCG  79 33
     ECA3662 4111472 .. 4111500 - -14.8  -3.05463   AGGCCTTTCAGGCAA        TAATACCGACTC TTCAC GAGTCGGTATTA        TTGTCAGGTTCTACT  89 89
     ECA3654 4103393 .. 4103409 -  -7.9  -3.47526   TGATCAACTTAAACA              GTACGCC GCA GGCGTGC              CTTCGCGTCTAGAAC  64 84
        lysA 4101125 .. 4101137 -  -9.1  -3.73953   ACCATGTCGATTAAA                GCGCT TCC AGCGC                CAGCAGCTCTTCCAG  77 8
     ECA3650 4099372 .. 4099388 -  -2.1   -4.0492   GAATCGGTACAGAAA              GGGCCGT ATT ACGGACA              GCAAAACTCGCGGTA  55 65
        licC NONE
        celH NONE
     ECA3645 4094282 .. 4094300 -  -8.1  -3.05596   CACTGTCGCACTGAA             TGCGGAC GTCAG GCCCGCA             CCGATTTATGCCCGT  62 194
     ECA3644 NONE
     ECA3643 4092936 .. 4092955 -  -4.2  -4.46656   CTGATAACAGCAAAA            CCCGCCAT AGAC ATAGCGGC             AAGATAGCGCACGAA  66 83
         aas NONE
     ECA3640 NONE
     ECA3639 4086350 .. 4086367 -  -6.9  -5.77677   TAAAATAACAAAAAA             CCGGCCA TACT CAGCCGG              TTTTTTCGTTTACGC 100 79
     ECA3637 4085393 .. 4085421 -  -5.9  -5.15381   AAGAGATTGAAAAAA        TATCCGGGGAAAA TAA TATGCCCCGGTTA        GATGTCTGTATTGAT  80 42
     ECA3634 4081636 .. 4081649 -  -3.7  -3.73262   AAAAAATCAGAAACA               GGACG CGAA CGGCC                ACCCGATAAAATCAA  55 288
     ECA3626 4075551 .. 4075565 -  -4.2  -3.61527   ATTCAAAAACATTAA               TGACCA ATT CGGCCA               TCTGGCTGGCGATGC  53 322
     ECA3623 NONE
         rnr 4068661 .. 4068673 -  -5.5  -3.58914   TCAAATTAACCATAA                CAGGC AGA ACCTG                TTCATTAGAGATAGA  59 91
     ECA3621 4067905 .. 4067921 -  -8.7  -2.86514   AATGAATAAAATTCA              TCCGCCA CGC TGGCGAA              CAGCTTCAAACAAAC  65 6
     ECA3620 4067442 .. 4067461 - -12.2  -5.41143   TATGCTGTAAAAAAA            TACCGGGA AGAT TCCCGGTA             TCATCATGCTGAGAC 100 44
     ECA3618 4065938 .. 4065962 - -10.8  -2.56095   TGCAGAGTGAACGCA         GCCAGCACGCT AACA AGCGT-CTGGC          GTGTTATCTCATCGC  69 216
     ECA3614 4061095 .. 4061129 -  -3.7  -4.04806   CTCGACATTAAAGAA    CACAAGGAAGAAACAC AGGA GT-TTTCTACGTTGTG     ATATTTGCAGAATTA  59 49
        rpsF NONE
        priB NONE
        rpsR NONE
        rplI 4059458 .. 4059490 -   -15  -4.11216   CCCGTATCCCTAAAA      TGCAAAACGCTGGC ACAAG GCCAGCGTTTCACA      TGCTAACTAAAGTGT 100 62
     ECA3609 4058738 .. 4058750 -  -5.5  -3.66288   CAGCCTTCAACACAA                CAGCA GCC TGCCG                CTACGCCACCGCCAA  58 312
        fklB 4057266 .. 4057296 -   -17  -4.75372   ACCATTTAGTAAAAA       CAACAAAGGCGCTC AGT GAGCGCCTTTGTTT       TGTCTGGAACTTACA 100 36
     ECA3604 4054016 .. 4054035 - -12.1  -3.72324   TATCTCGATCAACAA            GCGCCGC CCTTTC GCGGCGC             TTTTTTTATCTGACT  93 39
        cysQ 4049960 .. 4049978 -  -9.6  -3.07233   CGACAATCGTGAATA             CCGACGAT GCC ATCATCGG             CACCAGCATGTTTGT  66 266
     ECA3599 4049054 .. 4049070 - -10.8  -3.70568   GATAACAAACCAGAA              CGGCCC GCTAT GGGCCG              TTTCTTTATCACTTA  83 38
     ECA3596 NONE
     ECA3595 NONE
     ECA3594 4040246 .. 4040262 -  -9.4  -4.77036   CCGCACGATCAAAAA              CACCGC TTTAC GCGGTG              TTTTTATTTATGGAG  91 67
     ECA3592 4037785 .. 4037802 -  -9.9  -5.54192   AGTAAGGCAAAAAAA             TTCCCGT TTTC ACGGGAA              TTTTTTATGAGGGAC 100 69
        folB 4036572 .. 4036596 - -10.7  -5.26918   ACAGCCCATAAAAAA         GCGGC-CGCG TACTTT CGCGAGCCGC          TACAAGTGGCTTATA 100 100
        uppP 4035648 .. 4035671 - -18.2  -5.02074   GCACGTCCTAAAAAA          GAGGCCACGC TCAT GCGTGGCCTC           TTCTCTATATAATTA 100 58
     ECA3586 NONE
        glnE 4028881 .. 4028899 -  -7.4  -2.97423   CGTAATAATATCATA             GGCACGTA TCA TACACGCC             ACTGCTGCGCGGCTC  59 204
        rfaE NONE
        ligA 4025157 .. 4025183 -  -4.3   -3.4376   ACAGAGCGACCACAA         GGCGAGGCCCC ATTTA GGAACCTCATC         CCCGTGTTTCTCCTA  54 38
     ECA3582 4024820 .. 4024840 - -11.9  -4.37711   TCAGTAAACGCAAAA            GGTCGCTTC ATT GAAACGACC            TTTTTTCATCACGGG  95 61
        gudP 4017880 .. 4017922 - -16.4  -3.37344   ATGACATAAATAAAG GACAAAACGCCGAGCCATCA GTA TGACGGCACAGCGTTTTGTG TTACTGCCTACATGC 100 65
        gudX NONE
        gudD NONE
        garL 4013747 .. 4013762 -  -4.6   -3.2327   TCAATTCACGATGAA              CCCGCC TCAT GACGGA               TCCGATTCGCAGCGG  50 51
        garR NONE
        garK 4011212 .. 4011222 -  -6.8  -3.86015   GAGCTGGTTCATAAA                 CTGC ACG GCAG                 TTGCAGCTACAGCGG  68 294
        rumA NONE
        relA 4004791 .. 4004830 - -10.2  -2.70022   CTCATCCTAGATAAC  TGTGTTTCCTCA-GCGTAA TTT TTACGCTTGAGGCAAAACA  CAAAACCATTATTTA  71 38
        mazG NONE
        pyrG 4001803 .. 4001830 -   -20  -2.66481   TAAAACCCTAGACGA        GCAACGCGCGAT AACA ATCGCGCGTTGC         TGATATAACTCTTAC 100 37
         eno 4000351 .. 4000376 - -10.5  -5.60993   TCTGCCATAAAAAAA         TCCAGAAACGC TTTC ACGCTTCTGGA          TTTTTATAGCTAATC 100 97
     ECA3565 NONE
     ECA3564 3996737 .. 3996768 -   -21  -4.56597   TTCTGTGTCTAAAAA      CAGGGCCGCATC-GC AAC GCTGATGCGGCCCTG      TCATCAAGTGAAGTC 100 50
     ECA3561 3993429 .. 3993453 -  -2.8  -4.68724   GCAGGCAAGAGAAAA         GGCGGAA-CTG GCAG CAGGCTACGCC          TCATTATGTCTTGAA  65 70
     ECA3560 NONE
        rhiN 3990166 .. 3990176 -  -6.8  -4.37886   CCACGTCGGACAAAA                 CGTC AAC GACG                 TTTTGAACAGCACTT  74 301
     ECA3556 3986807 .. 3986817 -  -3.2  -4.09739   CCAACGCGTGCAAAA                 CACC TTT GATG                 CCATTAAGAAAGAGA  58 445
     ECA3554 3985266 .. 3985278 -  -4.7  -4.42806   TGATGGTGAAAGAAA                CCTGC ACT GCTGG                CTGCGTCTATAAAGG  66 112
     ECA3551 3981512 .. 3981525 -  -9.5  -3.01712   TTTCTGCCTGCAACA               CCGGG ATTA CCCGG                TGAGCATGCATGTGA  66 179
     ECA3548 3976684 .. 3976706 - -13.4  -3.80461   GAACTCATGAGGAAA           GTGGGGCTGC CGC GCAGCCCCAT           ACAAACAGGATGTGG 100 42
        cysJ NONE
        cysI NONE
        cysH 3971988 .. 3972002 -  -3.4  -5.36441   GGCGGAGATAAAAAA               CCGGGC AAT GCCCTA               GTGCCTATCGTTTAA  81 158
       cysG1 NONE
        cysD NONE
        cysN NONE
        cysC 3967347 .. 3967363 -  -3.7  -2.63112   AAAGCGGGGACATCA              GAGCT TGATAAT AGCTC              GCTTGCCAAGCAGAT  44 6
     ECA3540 3966810 .. 3966820 -  -8.2  -3.20348   TTCAGGAACAGGGAA                 CGCC AGA GGCG                 ATCTTTACTCATCCG  63 159
        ftsB NONE
        ispD NONE
        ispF 3962455 .. 3962479 -  -3.6  -2.60079   TTATCCTACAAGGTA          CATGACCG GATGACGCG CGATCATG          ACATTGTTTCTTATA  42 101
     ECA3533 3961314 .. 3961343 -  -6.3  -3.39327   CCCGCACAGGGATAA       GCCAGCCACCGCG ATTG CACGATTGCCAGC        ATTAATTCTCTTCTA  59 73
         pcm 3960510 .. 3960520 -  -2.4  -2.56864   CGCATAAGCAAAACG                 GGAG AGG CACC                 ACGATGATTAGATGC  39 127
        nlpD NONE
        rpoS 3958064 .. 3958081 - -11.3  -5.67063   GCGAGCATAAAAAAA             TGGTGGG TTTC CCCACCA              TTTTTTATTTCAAGA 100 61
     ECA3523 3951401 .. 3951421 -  -8.2  -2.84801   TATTGTTAAAGAGCA            GTGCCACG TCTTC CGTGGCGC            GGGCCGCATATATTA  61 222
        kgtP 3943902 .. 3943916 - -11.4  -4.61231   CTATACTTTGAAAAA               CCTCGG CTT CCGAGG               TTTTTTATTATCATG 100 370
     ECA3516 3936919 .. 3936930 -  -2.2  -3.76224   TTCTCAGGGAGCAAA                TCCC CCCT GAGA                 ATTCACGCGTGATAT  51 40
     ECA3515 3936395 .. 3936417 - -13.5  -3.36415   TACAAACGATATGAA           TCAGCCCCT GAAAA AGGGGCTGA           TAATAAAATCAGAAG 100 34
     ECA3507 3926999 .. 3927009 -  -6.8  -3.25896   GCAGGAGGGATAATA                 GCTG TGC CAGC                 TTACTCGAACCGATA  57 366
     ECA3505 3925563 .. 3925586 - -16.8  -2.62263   ATCCCCTGTAGACGA          GCGCCCTTTC TAAC GAAAGGGCGC           TCGTTTTCTCCGTTC 100 90
     ECA3501 3920826 .. 3920838 -  -6.2  -4.06904   TGAGCGAATGACAAA                GGGG CATTT CCCC                TATCGCTACATCTCA  68 55
     ECA3496 3915784 .. 3915814 - -18.3  -3.54543   AGGGACGCCGCGAAA       GTCAGCGCCGCGC AGGGA GCGCGTCGCTGAC       GGTCCGTGTTGCGGG 100 276
     ECA3495 NONE
     ECA3494 NONE
     ECA3493 NONE
     ECA3492 3912573 .. 3912584 -  -5.8  -4.18401   TTACACACTCGAAAA                GCGT CATT ACGC                 TTCCGATAATCCTCG  67 20
        pucG NONE
        amaB 3909537 .. 3909557 -  -3.1  -4.00038   TATCACTACGATAAA            CGCCACCTG TTC CGCATGGCG            GATGAACACCACCAC  55 494
     ECA3487 NONE
        masA NONE
     ECA3485 3905839 .. 3905866 - -18.6   -2.8664   GACTCAATCATCATA        TGAGAACAGGGC ATTC GCCCTGTTCTCA         ACCTATTGATAAACC 100 204
     ECA3482 NONE
     ECA3481 NONE
     ECA3480 NONE
     ECA3479 NONE
     ECA3478 3899461 .. 3899487 -  -8.6  -3.72588   GAAGGGATATTTAAA         GCGGCGTTGGCG TAA CGACAACCCCAC         CTATCGACAAAAGAC  75 73
        mtrK 3896605 .. 3896638 - -14.7  -4.02022   CCGAAGCAGCATAAA     TAGAATCAGGCCGCCA ATA TGGCGGCCTGAT-CTT     TCCTTTACATACTCA 100 513
        lpcA NONE
     ECA3472 3891945 .. 3891955 -  -4.6  -4.67011   AAGGCGATTTAAAAA                 GCCC GGA AGGC                 TTCTATCAGGTCGAT  72 443
     ECA3469 3889401 .. 3889416 -  -6.2  -2.78384   GGCCCTCTGACGATA              CTGTAT GAAT ATACAG               ATCAAAGTCAGTGTA  53 67
        dinB 3888281 .. 3888300 -   -15  -2.74605   TTGCTGTAAAACCGA            GGCGACGG ATAT CCGTCGCC             TTTTTATTCCCAGCC  89 49
         gpt 3885843 .. 3885867 - -16.5  -4.13973   AGAGAGTAGAAACAA          CAATGCCCGGC TAA ACCGGGCATTG          CAGGAAATCGATTGA 100 57
     ECA3465 NONE
         crl 3883888 .. 3883917 - -10.7   -2.9155   CGTTGTAACAGGACA       GGCGCGTTATGCC AACA GGCATAACGCGAA        AACCTGCGAATAAAT  75 61
        proB NONE
        proA 3881421 .. 3881457 - -17.5  -5.46657   TATCGGAATAAAAAA    TAATGGCTGCGCATCTC TTT GATATACGCAGCCATTA    ACGATTAGGCACGAA 100 30
     ECA3460 NONE
     ECA3459 NONE
     ECA3458 3876831 .. 3876851 -  -8.9  -3.92809   AACAATTAAAGATAA            TTGGGGGAG CAA CCCCCCCCA            GAATTCTTTTAATAT  79 65
     ECA3450 3871636 .. 3871649 -  -3.1  -3.58256   GATATGTAAACAACA               TCG-GC AAA GCGCGA               TTACTACAATCAGGT  51 376
        mexC NONE
        mexB NONE
        oprJ 3864912 .. 3864930 - -12.4  -2.50622   ATACAGTGGAGTAAG             GGCGCCCT GAC AGGACGCC             ATTGTTTGTATTACT  81 134
     ECA3445 NONE
     ECA3444 NONE
     ECA3443 3861524 .. 3861537 -  -3.9  -2.99717   AGTGACATAATCAGA               TCATT CTGT AATGA                CGGTGGCTATCCATG  47 7
     ECA3442 NONE
     ECA3441 NONE
     ECA3440 NONE
     ECA3439 NONE
     ECA3438 NONE
     ECA3437 NONE
     ECA3436 NONE
     ECA3435 NONE
     ECA3434 NONE
     ECA3433 3848733 .. 3848744 -  -4.4  -3.81488   TTGTTTTAAACATAA                GTGA CCAT TCAC                 TCCGAATGTCTTATT  58 36
     ECA3432 3845203 .. 3845222 - -13.6  -3.15996   CATCATCCAGCAATA            GGGAGCCT GAGC AGGCTCCC             GAGAGTTAAGTTAAT  93 36
     ECA3431 3843747 .. 3843758 -  -4.4  -3.40403   TTCCCTTCACGATAA                TCAG CTAG CTGA                 ATTACTCTGCTGCAA  52 14
     ECA3430 3842234 .. 3842261 - -13.5  -6.23317   ATAAAAACAAAAAAA        GCGGATGTTGC TATCAC GCAACACCCGC         CTGTTTCTTTCCATT 100 127
     ECA3428 3841252 .. 3841267 - -11.8  -5.06052   TGAAAAAACAGAAAA              CCCGGG CAAG CCCGGG               TTAGATAGGAATTAC 100 37
     ECA3427 NONE
     ECA3426 NONE
     ECA3425 NONE
     ECA3424 3836041 .. 3836073 - -17.9  -2.66787   TTAATAGTCACAGCA      CCGACCAGTTAATCA CAC TGATTATCTGGTCGG      TAAGTGCAGTTTCTT 100 86
     ECA3423 NONE
     ECA3422 NONE
     ECA3421 NONE
     ECA3420 3828740 .. 3828772 - -15.8  -5.26119   CTGCTAAAAATAAAA     TAGCCGGAAG-GATC GTTA GATCTCTTCCGGCTA      TTATCAAAAAATCAA 100 37
     ECA3416 NONE
     ECA3415 3823452 .. 3823485 - -13.1  -3.63515   GCCGATGCTGAACAA     GGCAGTAAGCCCGCA GGGA CGAGGGCTTTCTGCC      CTGCACCGCCCTGCG 100 58
     ECA3414 3822758 .. 3822777 -   -15   -2.8779   ATAAGCCACATCATA            GCAGCGGC GGCA GCCGCTGC             CATTAGTCGTTTGAC  89 28
     ECA3412 NONE
     ECA3411 3821811 .. 3821839 -  -8.2  -5.93252   GCTAAAAATAAAAAA       TCCGGAAG-GATC GTAA GATCACTTCCGGC        TATTATTTATTTTAC 100 32
     ECA3407 NONE
     ECA3406 3816522 .. 3816555 - -13.1  -3.63515   GCCGATGCTGAACAA     GGCAGTAAGCCCGCA GGGA CGAGGGCTTTCTGCC      CTGCACCGCCCTGCG 100 58
     ECA3405 3815828 .. 3815847 -   -15   -2.8779   ATAAGCCACATCATA            GCAGCGGC GGCA GCCGCTGC             CATTAGTCGTTTGAC  89 28
     ECA3404 NONE
     ECA3403 3814767 .. 3814795 - -11.8  -5.62288   CTAATAAAATAAAAA       GCCGGAAG-GATC GTGA GATCGCCTCCGGC        TTTTATTTATTTCTC 100 32
     ECA3400 NONE
     ECA3399 3809864 .. 3809897 - -13.1  -3.61398   GCCTTGGCTGAACAA     GGCAGTAAGCCCGCA GGGA CGAGGGCTTTCTGCC      CTGCACCGTCCTGCG 100 58
     ECA3398 NONE
     ECA3397 NONE
     ECA3396 NONE
     ECA3395 NONE
     ECA3394 3808154 .. 3808182 -  -8.2  -5.29445   GCGTAATAATAAAAA       GCCGGAAG-GATC GTGT GATAGCTTCCGGC        TTCTTATATCACTCA  91 34
     ECA3390 NONE
     ECA3389 3802840 .. 3802875 - -14.7  -3.51924   GCCTTAGCCACATAA    GGCAAGCGGTGCGCC ACGGAA GGCGCAGCGTTTGCC     CTGCACCGTCCTACG 100 58
     ECA3388 3802176 .. 3802195 -   -15  -2.85351   CTGCGCCACATCATA            GCAGCGGC GTCA GCCGCTGC             CATTACTCGTTTTGT  89 15
     ECA3387 NONE
     ECA3386 3801197 .. 3801239 -  -8.7  -4.52047   GACCAGACCATAAAA TAATAAAGCCGAAAG-GATC GTAA GATCACTTCCAGCTTTTTTA ACGAACCATTCATGT  87 48
     ECA3385 NONE
     ECA3384 NONE
     ECA3383 NONE
    ECA3382A NONE
     ECA3382 3799235 .. 3799254 -  -6.5  -3.27743   TACCACCAATTAATA            TGGAAGT GAAATA ACTTCCA             TTTGAATTAAACGCC  59 0
    ECA3381A NONE
        pvcA NONE
        pvcB NONE
     ECA3379 3795303 .. 3795334 - -13.1  -3.13566   ACATGATACGCAATA      GCGTTATGGGGCA CCATTT CACCCCATAACGC       GTGGCTGATTTCAGA  91 61
     ECA3378 3794742 .. 3794762 -  -5.3  -4.66814   AATAGAAACAACAAA            GGAGCGGCT TAT AGTGGCTCC            TTATTTTTAGCAAAA  73 79
     ECA3376 3792967 .. 3792979 -  -3.4  -2.63257   AGTGGATATAAGCTA                TTCC GAATG GGAA                TGAATCAGGAAAAGA  42 30
     ECA3375 3791453 .. 3791467 -  -8.5  -6.25242   ATAAGCAAAAAAAAA               CCCGC ACGAG GCGGG               TAAAATAATTCTAAT 100 224
     ECA3371 3787379 .. 3787404 -  -7.5  -3.90048   TTTCCCCGAAAAAGA         CGCCCCGC-TGC ACG GTATGCGAGGCG         CATAGCAAAGGCGAT  70 176
     ECA3370 3786801 .. 3786816 -  -6.2  -2.86728   ATTACTGACATTATA              CTGTAT ACAC ATACAG               CATCAAGGTTATTTT  55 34
        recA NONE
        recX 3785076 .. 3785096 -  -2.6  -4.34263   TGGGAATAAGATAAA            TTTTCTTC GATGG GAAGTAAA            ATCCCGTGTGCGTTC  60 39
        alaS 3782284 .. 3782307 -  -9.6  -4.96848   TTCCGCAGACAAAAA          CGCCACAACC AGAA AGTTATGGCG           TTTTGTTGGATAACG  93 63
        csrA 3781805 .. 3781835 -  -9.1  -4.03174   AAATGCAGGAAATAA      CAATTGCGTCCCGC GAAC ACGAGACGC-ATTG       TCAATCAATATGACG  80 30
     ECA3365 NONE
     ECA3364 3779545 .. 3779585 -  -5.3  -2.68785   CATAATTGAAACTCA  GCGGCACTCACCAGTTTGC ATT GCAATCTGGCTAAGACCAC  CACGCCATACCCTGT  48 16
        gshA 3777782 .. 3777792 -  -6.8  -2.51312   AAGCTATCTAGTAAC                 GGCA TAA TGCC                 TCCTCCTCATAGAAA  54 173
        luxS 3777188 .. 3777208 - -11.9  -5.73339   ACAAGCACAAAAAAA            GAGAGCCAA CTT TCGGCTCTC            TTTTTTATTGTGGCG 100 88
         ffh 3774708 .. 3774735 -  -9.8  -4.44914   TAGTGAATAAAACAA        CCGGGCCCCATC GAGG AACGGAGCCCAG         TATGTCATATAAAAA  89 129
        rpsP NONE
        rimM NONE
        trmD 3773038 .. 3773074 -  -4.4  -2.66272   CCCTAGGTAAACTGA   TAGTTGGGTTCGCACAG TAAA CTG-GCGTAACCACCTA    ATACTCTTGTTGCTC  46 23
        rplS 3772600 .. 3772622 - -14.2  -5.86332   TCAAGCGAAAAAAAA           GGGCTTAGCC TTT GGCTAAACCC           TTATTCATAACAACT 100 65
        aroF NONE
        tyrA 3767548 .. 3767573 - -16.3   -4.8143   CGAATAATTGAAAAA         GCCATCCTGAT AAAT ATCAGGATGGC          CTCTCAAGCACGACT 100 75
        rluD NONE
     ECA3346 3762643 .. 3762657 -  -5.7  -3.83998   CTACTGGAGATTAAA               TGAGG TCATC CCTCA               AAAATTTCAAGGTTA  61 101
        clpB 3759974 .. 3760001 - -12.8  -4.11484   CTTAAGGTGTGAAAA        CGGGGACATTTA TTAG CAAATGCCCCCG         TTGATTATTTACCGT 100 47
     ECA3344 3753207 .. 3753233 - -11.7  -4.08546   ATCAGCAACGAGAAA        CAGCCCTCCTAC AGTT GTAG-AGGGCTG         TTTTTTTTATGGGCA  93 41
     ECA3341 3750140 .. 3750163 -  -2.4  -4.42386   TGGTCACCCAGAAAA          CGAGCG CTGCGATGAACT CGCTCG           CGCTGCCGCCAGTGC  60 97
        dnaQ 3748675 .. 3748698 -   -14  -5.42514   CTATAAATGAAAAAA          CCCTGAATCA TTGC TGATTCAGGG           TCTTCAATAAGTGGC 100 285
     ECA3331 NONE
     ECA3330 3738758 .. 3738768 -  -4.6  -4.20783   AGCTGATTCAACAAA                 CCGC TCA GCAG                 CTGGGGAAAGGCTGC  64 155
         hpt 3737405 .. 3737416 -  -5.8  -4.07568   GGCGGCGGTGGAAAA                CCCA GAGT TGGG                 TTTGATTAACAACTG  68 386
     ECA3326 NONE
     ECA3325 NONE
     ECA3324 3735067 .. 3735084 - -12.7  -4.50058   TATCGATAAGCAAAA             GGCGGTG TCAC CACCGCC              TTCTCATTTACAGAA 100 49
     ECA3314 NONE
        mrcB 3722419 .. 3722443 - -12.8  -3.80535   AACCGTCACAAAAGA          CACCCCCCGG ATTAA CCGGGGGCTG          TGAGAGATTATTGAC 100 33
        fhuC NONE
        fhuD 3720399 .. 3720414 -  -2.4  -3.09925   ATAGACAAAGAATTA              GGCATG ATTT CTCGCC               TCCAATGCCTGATTC  42 7
        fhuB 3718351 .. 3718384 - -18.9  -2.70932   GTCTCCGGCTAATCA     CACG-GCGTCGGCGAG CTT CCCGCCGACGCTCGCG     TTATTTCACCTGCTT 100 26
     ECA3308 3716100 .. 3716126 - -18.1  -2.82933   CGCGAATTTACTATA         CGACGGCGTCA CTCAC TGACGCCGTCG         TCTGCACATAAACCA 100 60
     ECA3306 3714126 .. 3714149 - -11.1  -5.71712   GGGCATATAAAAAAA          CCGTGTCTT GGTAAT AAGACACGG           TTTTTATTTTTTAGT 100 64
         dgt 3710064 .. 3710080 -  -5.1  -3.85518   AATATGAACCAACAA              TGTTCCC GAG GGGAAGA              GCGTGAAGCGTAAGG  59 94
        degP 3708405 .. 3708430 - -13.3  -4.00066   TGGAGAAGCGAGAAA         TAGCCGGGCAC CTGA GTACCCGGCCA          GAAAATCAACGTAAT 100 88
        cdaR 3706837 .. 3706851 -  -2.1  -2.60492   GAAATAATGATGAAT              GCGATC GATT GA-CGC               CGTTGATGCGGCTAT  39 277
         sbp 3705726 .. 3705745 -  -9.3  -5.09426   TTTAACCTGAAAAAA            GCCGCTA GGGTAA TAGCGGC             CTTAATCCGTCAGAC  93 50
        cysU NONE
     ECA3297 NONE
        cysA 3702878 .. 3702906 - -14.7   -3.2812   TATTGATGACAAAAG        CAAAAACCCGCGA ATT TCGCGGGTTTTTT        ATTTTGATGCTCTAC 100 44
     ECA3292 3699076 .. 3699102 - -10.1  -3.28979   CAATACACAATTGAA         GTACCGCGACC TCATC GGCCACGGCAC         CCAAACGTCACGCCA  76 33
        gltX 3696763 .. 3696782 - -12.1  -5.60689   CCATATAATAAAAAA            CCCCGGC ATTCCG GCCGGGG             TTCGTTTTGTATACA 100 56
     ECA3288 3693737 .. 3693752 - -10.4   -5.4492   CATAGATATAAAAAA              GGGAGC TTCG GCTCCC               TTTCTATTAAGGCTT 100 51
     ECA3286 3691473 .. 3691499 - -10.9  -3.76402   AGTTCACTCAGGAAA         GGCAGACGC GGCTACAAA GCGTCTGCC         ACCTACATGAAAAGA  85 28
        rpoE 3688851 .. 3688862 -  -5.8  -3.59262   GCGGATAGCTGGAAA                CGCT AGCT AGCG                 CTGAATAAGCGGTTG  59 20
        rseA 3688141 .. 3688157 -  -2.2  -3.72695   AGGCGGCGGACCAAA              CACGCT TCATT ACCGTG              ACTGTGTTCCTAATG  51 18
        rseB NONE
        rseC 3686689 .. 3686718 -  -3.5  -4.95302   TGAAAGATAACAAAA       TAGCGAACAGTGT CTCC ACATTGCGCGCCA        TTGATGCTCAGGCAC  72 46
        lepA 3684619 .. 3684631 -  -7.7  -3.26298   ATTACGGCAAACATA                TTGGC CAT GCCAA                CTCCTCAGAATTTAT  64 37
        lepB 3683607 .. 3683630 -  -7.4  -3.39289   GAAAATATTCTACAA          CGGACAGCAT CAGA ATGCTGCCTG           TATCTTATTTTGATC  63 56
        rncS NONE
         era NONE
        recO 3681014 .. 3681027 -  -6.7  -2.89881   CACCGATGTCACAGA               GTCAG GGTA CTGAC                GAAAGGGGATTATTT  56 35
        pdxJ 3680219 .. 3680231 -  -5.5  -3.65046   TTCCTAGCCCAAGAA                TCGCC ATC AGCGA                CGTGCTTCCCGCATC  59 19
        acpS 3679722 .. 3679760 -  -2.4  -3.91144   CCTACATGTCAGAAA   GTTTGTCCCATCGACAAT ACG ATCGTCAAAGATCCAAAC   CATGTTGAAGGGAAT  54 110
     ECA3272 NONE
     ECA3271 3678277 .. 3678303 -  -5.9   -4.0802   ACGTTAATAAGTAAA         GTGATAGCCTA AACAA CAGGTTATCAC         CTAAAGTTCAGGCTT  65 26
     ECA3270 3675957 .. 3675992 - -14.2  -3.39018   GCACTACGCGAAAGA    TAATAAAAAGGCGCTC AATT GAGCGCCTTTTTTCTA     TTCTATTTGTTAGTG 100 35
     ECA3266 3656878 .. 3656894 -  -9.4  -4.55295   TTTTTGATAAAGAAA              GGAGCC AAATA GGCTCC              TTTTTCCCTTTTCTA  89 41
     ECA3265 3656412 .. 3656445 - -10.4  -2.71263   AACTGTGTTTAACGA     CCCCAGCTTCTC CCTACTCATT GAGAAGCTGGGA      TCGACGTTAAAATAT  71 80
     ECA3262 NONE
     ECA3261 3651833 .. 3651843 -  -2.4  -3.05816   GGATGGCGTATTGAA                 GGCG TTA CTCC                 AACTGTTGCAGACTA  42 19
     ECA3260 3650946 .. 3650967 -  -6.5    -3.727   GCTATTACACCCAAA           CCACCTACG GCTA CGCACGTGG            ACATGAAGCCTATAA  63 321
        purL 3645347 .. 3645360 -  -9.5  -5.15381   AACAGACGTAAAAAA               GGGGC CGAA GCCCC                TAATGCCGATCGTTT  93 171
     ECA3257 NONE
     ECA3256 NONE
     ECA3255 3640908 .. 3640920 -  -5.5  -3.53224   TATGTTGCGGCCAAA                GCCGA GCA TCAGC                GAGTAAACAGCATGT  57 137
        glnB 3640455 .. 3640475 -  -9.7  -3.58199   AGTAAATGTATAGAA            GCCAGCC TGATGAG GGCTGGC            TTCCTGAAACTCGAA  77 84
        glyA 3634071 .. 3634090 - -10.7  -5.24129   GGCCGCCATAAAAAA            CGCCAGC ACACAG GCTGGCG             TTTGAGACATTTTCC 100 69
        hcaT NONE
     ECA3248 NONE
     ECA3247 3630734 .. 3630752 -  -6.7  -4.05495   TAATAAAAAGTGAAA             TCAGCCA GAGAA TGGCCGA             ATACCGCCCATCATT  70 7
     ECA3246 3629432 .. 3629455 -  -7.5  -5.68039   AAATGCATAAAAAAA          GCACTG-ACC AATGA GGTTCAGTGC          TTTTTTATTATCTGA 100 58
     ECA3245 NONE
     ECA3244 3626920 .. 3626947 -    -7  -3.34398   TTGGCCGCTCAAATA        GCCTCCGG TAAGCGAGTGCC CCGGAGGC         ATAATACTGCTAGTG  61 35
     ECA3239 NONE
     ECA3238 3621408 .. 3621433 - -12.7  -4.40173   ATCAGAAAGGCAAAA         CGTGACGAGTA AAGG TACTCGTCACA          AGGAACCTGTCACGT 100 51
        iscS NONE
        icsU 3619508 .. 3619528 -  -6.2   -2.7556   AACTCGACGGAATCA           GGCACCGAT AACC AT-GGTGCC            CCCGACGAGCTCAGC  53 49
        iscA 3619072 .. 3619088 -  -5.1  -2.74183   ATAACGTAAAGTAAT              CCATAGT GGT ACTCTGG              GAGTGTTGGGTAGCA  49 84
        hscB 3618478 .. 3618523 -  -6.1  -2.78867   CTAATTTGTAATAAG GCCATATTGAGCTTCCATCAA TTGG CTGGCGAAAGCCCTGTATGGC AATCACCATCGGGTT  53 59
        hscA NONE
         fdx NONE
     ECA3231 3615977 .. 3616029 - -13.6  -2.63631   GTAAGCCTCATATTA GGAGAAACACGGGGATGAGGT-TCCC GCA GGGATACCTCG-CTCCGTGTTTCTCG GCTCTCAAACGATCG  86 69
        pepB 3614435 .. 3614453 -  -3.8  -4.63527   TGATTACGTTAAAAA            CCGGCGC GTTGAG GC-CCGG             TTTTATTTCTCAACA  69 73
        sseB 3613126 .. 3613164 - -10.3  -2.62396   CATTTGCCTACATTA  GCCATCAGGATAGAGCAG CCTT CGGCGCTATCCTG-CGGC   AAGAAAGTCACTTTT  66 473
         ndk 3607808 .. 3607839 - -15.9  -4.53349   TAACGACCAAAGAAA      CGCCCCGGACAAG TGCAGG CTCATCCGGGGCG       CAGCATTGTACAAAG 100 191
     ECA3223 3606464 .. 3606494 - -10.5  -3.02263   ACATCGGCGGCAAGA      CGTCGGGTTAGCGC TTTC GCGTTAACCC-ACG       CCATTCGTTATCAGA  73 36
     ECA3222 NONE
     ECA3221 NONE
        ispG 3603334 .. 3603363 -  -9.4  -2.73721   AGGAATCGTGAATTA      TG-CGG-GTGACGG CATA CCGTCACGCCGTCA       GGGTTACTTATCCAC  69 29
        hisS NONE
     ECA3218 NONE
     ECA3217 3600054 .. 3600078 - -13.6  -4.16158   GATAAAAAGACGAAA          CGGCCCCTGA TAGTG TCAGGAGCCG          TTATGGGAACGCATC 100 76
        engA 3598463 .. 3598488 - -17.7  -4.36914   TCGTCTCTGACAAAA         CGGGGCGAATA TTGC TATTCGCCCCG          TTAATAAATCACTTA 100 34
     ECA3215 3597369 .. 3597398 - -10.1  -5.24129   TGCTTCCATAAAAAA       GGAATACACCATT CCAT AGTGGCGTATTCC        TATTAACAGTAAGGA 100 72
     ECA3213 3595230 .. 3595242 -  -9.1  -3.54424   CGCGAGCCCGGCAAA                CCGGA CGG TCCGG                GCCGTGGCGACCAAT  71 318
        guaB 3590665 .. 3590711 -  -4.6  -3.38677   AAGCTAAAAAATAAG TAAACCCGGCGAATAGCCCTA AAAAGA TAGGAATAGT-ACCGGGTTTA TCGGGTTAAATCAGC  52 53
        guaA 3588982 .. 3589013 - -12.2  -4.70659   TGCCAGACCTAAAAA      GCCGAAAGCCCGCG ATTA CGCGGGCTTCAGGG       GATTTCTTGCTAGAG 100 67
     ECA3207 3587662 .. 3587672 -  -6.8  -3.42663   ATGACTAGCTAAACA                 GCTG TTG CAGC                 TTTGGCGGAGCACGG  62 189
     ECA3206 3587270 .. 3587289 -  -9.2  -3.71883   TAAGATAATTTTAAA            GCGCCATG ATCC CGTGGCGC             TTTCTCGTTTATATC  77 56
     ECA3204 3585374 .. 3585394 -  -2.6  -2.56828   AAACAGGCAGAAGAT           TTGCGAGCA TCCA TGCCCG-AA            TGAGTACTAATTCCC  40 32
     ECA3203 3583914 .. 3583925 -  -5.8  -4.30034   AAAAGCTCAGCAAAA                CCGT AGTG ACGG                 CTCTGGCGATGGGTG  72 523
     ECA3201 NONE
     ECA3200 3580981 .. 3580998 -  -4.7   -3.3334   AACCTCATCCGATAA             CACGGCC GCAC GGACGCG              CCCCCTTCCTTAATC  52 438
        thiM NONE
        thiD 3576697 .. 3576718 -  -3.8  -3.87641   AAGATGTCGCACAAA           GTACAAGT CGATTT ACTTATAC            CCGCCATACGTAAGC  57 74
     ECA3195 3576048 .. 3576075 -  -9.2   -3.1544   CGATATGACATTTAA        TCTGGACGGCGAG CCG CTCACCG-CCAAA        CGCTTCCGCATTGAG  67 111
     ECA3182 NONE
         dld 3554599 .. 3554633 - -13.6  -2.57988   AAACGCATTAAGCCA     TCCCGCTAACGGACAC AAC ACGCCCGTTAGCGGCA     TCAGCTATTTAATGG  86 34
        malK 3544952 .. 3544969 -  -5.5  -4.09685   GGGTATTTCCCAAAA             GGCTTTC TGCG GAGAGCC              TTTTTCCGTTATAGA  65 453
        galT 3540574 .. 3540589 -  -2.6  -2.58731   GTAGAGAATCAATAC              GGCTCAT AAA ATGA-CC              TCAAATTTGCTCACG  40 26
        galK 3539370 .. 3539389 - -10.8   -4.7629   GGATCAATGTAAAAA            GGGCTTTA CGCA TAAAGCCC             TTTTCGCTTGCTATT  95 53
        ohrR 3537142 .. 3537155 -  -3.1  -4.96773   TTAATCAAAAATAAA               CTGCT TAAA AGCAA                GATGCTAACTAACAT  72 74
         ohr 3536521 .. 3536547 -  -7.3  -6.02919   GTACAAATAAAAAAA        CGGCAG-TGCGA ATCT TCGCAGCCACCG         TTTTCATCGATCGGT 100 64
        pstC 3529522 .. 3529532 -  -4.6  -2.78712   TCCCGAACGGAACCA                 GCGC TTC ACGC                 GTTTTCTCCTTCATC  47 20
        pstA NONE
        pstB NONE
     ECA3160 3526201 .. 3526229 -  -6.8  -3.19192   GTGTATTGAACGTAA       CGCT-ATCGCCTC CGTG AAGGCGATCAACG        CAGCAAGAATGGCAA  57 282
     ECA3152 3519272 .. 3519302 - -20.6  -5.06735   GAGAAAGGATAAAAA       TGAAATGGCCCGGA TTT CCCGGGCCATTTCA       CACAATCGGCGTTAC 100 72
        cysS 3517595 .. 3517618 -    -6  -5.76949   GATGCCGAAAAAAAA          GCCCGCAGA AGAATAA TC-GCGGGC          TTTTTATTAGCTGAA 100 70
         ugd 3512919 .. 3512944 -  -8.5  -3.90729   AATAATGGCGATAAA         TCATTATTCAG TAGT CTAAATAATGA          AGCCTTAAGCCAACC  76 194
     ECA3146 NONE
     ECA3145 NONE
     ECA3144 NONE
     ECA3143 NONE
     ECA3142 NONE
     ECA3141 NONE
     ECA3140 3505425 .. 3505453 -  -8.9  -3.35679   CCCTCGCAGGCACAA        GCACAGGCG GTTTACTTCGT CGCCTGTGC        GTCGCGGCTAACCAG  71 8
     ECA3136 3500610 .. 3500622 -  -3.3  -4.14392   CCCGAAGGCGTAAAA                CACTG GCA CGGTG                CGACGGCACAAACCG  58 210
     ECA3134 NONE
     ECA3133 3498204 .. 3498218 -    -2  -3.19371   ACGTATGGAATTGAA               CAGCGC TGA GCGGTA               ATGTATACAAAAAGC  44 395
        dltD 3496064 .. 3496078 -  -5.8  -2.57931   TTCATCCTTCAGAAT               TTTTGA TAT TCAAAA               TGCACTTTTAAACTC  50 123
        dltB NONE
        dltA NONE
     ECA3127 3493200 .. 3493225 - -12.7  -5.64274   GCATCCACAAAAAAA         GACCCTGAATA AACC TATCCAGGGTC          TTTAAATAGTGTAAA 100 59
     ECA3123 NONE
        hsdR 3487596 .. 3487625 - -15.7  -3.40444   ATACTTAAAAAAGGA       TGCCACCGGTCGC AGAC GCGGCCAGTGGCA        ATGTATTTATAGGTT 100 42
        hsdM NONE
        hsdS NONE
     ECA3119 3483144 .. 3483159 -    -9  -3.54414   ATTTCGAAGTAAATA              GACGTC AACC GACGTC               TTTTTTTATTCCTTA  73 194
     ECA3118 3479968 .. 3479980 -  -9.1  -3.03124   TTTTACGCCGGAAGA                GGCGT ATC ACGCC                AAAGAGATTTTTGTC  66 253
     ECA3115 3476579 .. 3476592 -  -5.9  -3.62849   TCTAGCAAATGATAA               GCCGC TGTC ACGGC                ATGTTTATGTTGCTC  59 69
        outS 3475687 .. 3475697 -  -6.8  -3.31144   GGGGTAGTCCCATAA                 CGTC TCC GACG                 ACCACGTTGGCCGTT  59 442
     ECA3112 NONE
        pehX 3471104 .. 3471133 - -14.3  -3.39595   GGTAATCATCCATAA       TACTCCCCACGCC CAGC GGCGTGGGGAAAA        TGCCTTATTCCGTTG 100 30
        outC NONE
        outD NONE
        outE NONE
        outF 3465439 .. 3465450 -    -3  -2.54896   CTCTTACCGAACTCA                TTGT TGCT ACAA                 GCTCATTGACCTTAT  40 37
        outG 3464937 .. 3464950 -  -2.3  -3.61603   ATCTATAAAAACAGA               CGTGC TGCC GCATG                CTTTTATTTTTTATC  49 29
        outH NONE
        outI NONE
        outJ NONE
        outK NONE
        outL NONE
        outM NONE
        outN NONE
        outO 3458760 .. 3458785 - -11.9   -4.6645   CACAGAGATACAAAA         GGCTGATGGTA TTTA TACCCTCAGCC          TATTTTTATGCCCGT 100 85
     ECA3096 NONE
     ECA3095 NONE
     ECA3094 NONE
     ECA3093 NONE
        dbpA NONE
     ECA3091 3451086 .. 3451111 -  -7.7  -4.22352   TAAATAAAAATATAA         CGTTATCTTAA TAGT TTAAGATATCG          ACTTGATGGAAACCG  76 46
     ECA3089 NONE
     ECA3088 3448781 .. 3448810 - -15.3  -3.17798   ATATATAATAAATCA       GTAAAGATCCTAA CCCG TTAGGATCTTTAC        TCGCTAACCACGTCA 100 22
     ECA3087 3447762 .. 3447783 -  -8.8  -4.27519   ACCCCACAATAGAAA           GAGGTATG TTTGAG CATACCTC            TTTTTTCATGATTAT  80 37
     ECA3085 3446567 .. 3446581 -  -7.8  -3.91364   AAACGGATATAACAA               GCCCCT CCT AAGGGC               TAGTTGCAGGTTCGA  72 179
        vacJ 3444104 .. 3444119 - -10.4  -5.35224   TTTATAAAAACAAAA              GGCACC CGCA GGTGCC               TTTGAGATGAGTGAT 100 52
         mqo 3442156 .. 3442171 - -11.8  -5.47431   CGAAGACACAAAAAA              GGCCGC TTTC GCGGCC               TTAGATAGTGTGATC 100 54
     ECA3080 3440063 .. 3440087 - -12.9  -3.31914   GGAAAGGAAGCAATA          GCAGGAGCC GCGAAAG GGCTCCTGC          CAACACAAAAGTTAA  95 37
     ECA3079 NONE
     ECA3078 3436334 .. 3436354 -  -3.2  -3.34988   GGACGTATAAAGACA            CCGTCACG ATCAA CGTCACGA            TCAACTAATGCTATT  48 26
        sixA 3429265 .. 3429291 - -11.6  -2.76696   CTTCGCTTGAATAAC         CCTCGTCATACT TCA AGCATGCCGAGG         CGTGTAACACGCTAC  77 82
     ECA3070 NONE
        aroC NONE
        mepA NONE
     ECA3067 NONE
     ECA3066 NONE
     ECA3065 3423835 .. 3423860 - -13.3  -2.74999   TAATGGGGAAGAGGA         TGTGCTGGCTC TACT GAGCCAGCACT          GACAAATTGGCGGTT  85 54
        fabB 3420342 .. 3420364 - -12.7  -5.75538   TCCAAAAAACAAAAA          CCCCGC-GGC TTGT GCCTGCGGGG           TTTTATTTATTTGAA 100 66
        pdxB 3416526 .. 3416555 -  -5.7   -3.2281   AAATCATGAATGTAA       CCGACAGACGATA GCGA CACCCTCTGTCAG        TTCATGGATAAAAAA  54 65
     ECA3059 NONE
        truA 3414458 .. 3414485 -    -7  -3.04398   TCTTCTCTCCAAAAT        GTATAGCGATCG CACG CGGTCGATATAC         GCAAGGCAGCCGCAC  58 158
        dedA 3413743 .. 3413755 -  -3.3  -5.24531   ACTGTGGATAAAAAA                CTGGT CAA ACCGG                ATGTTAAAATACGTC  77 43
        accD 3412591 .. 3412601 -  -6.8  -3.29144   CTATTCGGTCGAGAA                 CGAC TTG GTCG                 AGTGCCACACGCCCA  61 55
        folC NONE
        dedD 3410400 .. 3410410 -  -3.2  -3.54158   TATCCTAATAATGAA                 CGAT GCT ACCG                 ATAAGCCGCTACGTC  50 172
        cvpA NONE
        purF 3408281 .. 3408314 - -17.5  -3.58905   ATTTTCTATATACAA     GAAGGGGGAAGACAC TTTC GCGCCCTCCCCCTTC      AATAAAGCCTTACGT 100 52
        ubiX 3407530 .. 3407551 -  -7.3  -5.77632   AAAAGCACAAAAAAA           GGGCAGTAA AGGT TTACTCCCC            CATGAGAAAAAAATA 100 63
        hisJ 3406302 .. 3406332 -  -9.8  -3.29096   GTTATCAATCAGGAA       CACGACACGGGA GGAACGT TCCCATGTCGTA       TTGTCCTGCGGATCC  74 88
        hisQ NONE
        hisM NONE
        hisP 3403881 .. 3403894 -  -5.9  -5.15634   GACGTCACCAAAAAA               CCGGG CTGA CCCAG                TGCTGAGAGCGGTGA  80 189
     ECA3043 3400997 .. 3401007 -    -4  -3.65693   AGGATATACGCTAAA                 TTAG TGC CTAA                 TCACGACCTGTGCAA  53 15
     ECA3042 3400142 .. 3400167 - -13.3  -3.25204   TCATCTGGAAATATA         CGCCGCTGC GGGGAAAA GCAGCGGCG          AGGTAGGGATTTAAC  91 51
     ECA3038 3394748 .. 3394761 -  -8.1  -2.78715   AATCGTGTCACGATA               GCGGT AGCC ACCGC                TTCTTTGATTTGAAA  60 90
     ECA3037 NONE
     ECA3036 3393428 .. 3393443 - -10.4  -5.60993   TCTGCCATAAAAAAA              CCTCGC GGAT GCGAGG               TTTGATCATATTTAG 100 71
     ECA3035 3391253 .. 3391275 -   -12  -2.72344   CGCCATCGTTAAGCA           GGCAGACGCA CTT TGCGCCTACC           TGAAGTGCCTGGAAG  73 228
       hexA2 3387642 .. 3387681 -  -8.7  -2.90075   CGTCGGTTAACCAGA  GTACAGCGACACAGAAA GCAAGT TTGCTGCGTCACTATAC   CAGTTTCACAGAAAA  61 385
       hexA1 3386155 .. 3386194 -  -8.7  -2.90075   CGTCGGTTAACCAGA  GTACAGCGACACAGAAA GCAAGT TTGCTGCGTCACTATAC   CAGTTTCACAGAAAA  61 385
        nuoA NONE
        nuoB NONE
        nuoC NONE
        nuoE NONE
        nuoF 3380785 .. 3380804 -  -5.6  -2.57564   GCATGCTTCCATAAT            GGCCCGTG TTAC CACAGGCG             CTAATCAAAAATTCT  50 173
        nuoG 3378041 .. 3378060 -    -2  -2.60244   GCGTTAACCAACTCA            TTGTGCGG CCTC CCGCAGAT             TTTCAACGGTTGCAC  39 3
        nuoH NONE
        nuoI NONE
        nuoJ NONE
        nuoK NONE
        nuoL 3373672 .. 3373690 -    -3  -2.98813   AGGGGAGAAGAATTA             GCCAAGGT AGT AGCATGGC             GTTTTGTGTCCCTAA  43 123
        nuoM NONE
        nuoN 3370633 .. 3370656 - -13.2  -5.38047   TACTGATATAAAAAA          CGCCGTTGAC TCTC ATCAACGGCG           CTTCATAACTCAACC 100 57
     ECA3015 3370045 .. 3370067 - -13.5  -3.51879   GAGAGTATAAGAAGA           TGTAGCGGG TAACC CCCGCTACA           TTGATTGTCAAACAT 100 146
     ECA3010 3363035 .. 3363078 - -13.2  -3.51118   GAGAGAAACTGAGAA TATCCGTTCCCCGTCCTAAAC AGT GGTTAGGACGGGGA-CGGTTT ATGGCTTACTGAATA 100 31
     ECA3009 NONE
     ECA3008 NONE
     ECA3007 3360101 .. 3360111 -  -3.2  -4.16307   GCTTTAACAAAAACA                 CAAC ACG GCTG                 GCGTCGATTAGACCA  60 147
     ECA3006 3359409 .. 3359420 -  -5.8  -4.00914   AAATCAAAAGAAATA                CGAC ATCC GTCG                 CTTACAATGAACGTA  65 181
     ECA3005 3358601 .. 3358611 -  -3.2  -2.88945   TTTATTGAGAACAAC                 GCAT TGA ACGC                 ACGCTATTTCGCCGC  44 29
     ECA3004 NONE
        fdhE 3355828 .. 3355855 -  -9.8  -3.08812   TTTTCTGGAAGAAAG        GCGGTGAAGCCC AAAC GCGCTTCACCGA         TTAGGCGGACTATTC  71 35
        nasR 3347323 .. 3347353 -   -19  -3.54543   ATGGACGCTGCGAAA       GTGGCTGCCGCGCC GGG AGCGCGTCAGCCAC       GGTCCGTCAGGTGAC 100 290
        nasF 3345383 .. 3345393 -  -2.4  -2.75481   CGGTAATTGGAATGA                 CCTG GGC CTGG                 TTTTTCATCATCAAC  40 46
        nasE NONE
        nasD NONE
        nasB NONE
        nasA NONE
        nirE 3335760 .. 3335787 -  -4.8  -3.41962   GCGCAATATAGAATA        GTATCGCTCGGCG CTG CGTC-AGCGGTAC        CGCCCAGCGTTCAAA  54 149
     ECA2988 3335272 .. 3335288 -  -2.2  -4.91511   ACCTGACCATAAAAA             CTACCGC ACCT GCGGC-G              ATCAGGTTATCCGCT  71 171
        xenA 3332427 .. 3332441 -  -7.1  -3.50393   GGTCAGCGGACAGAA               GCTGG ATCTG CCAGC               CATACTGGGGATGGG  61 297
     ECA2980 3329689 .. 3329700 -  -3.6  -2.78384   TGTTTTGCCATCACA                GCGC TGTG GCAC                 AAGACTGTAATGATA  43 50
     ECA2976 3326600 .. 3326611 -  -2.2  -3.06831   TGAAGTTTCATGTAA                GACA TGAT TGCC                 CCTTAAAATTCTGAC  42 136
     ECA2975 3325513 .. 3325527 -  -7.8  -4.82901   GGTGGGCTAGAAAAA               GGCGAG ACA CTCACC               ACTGCTGCCGCCAGG  90 452
     ECA2972 3322814 .. 3322842 -  -6.8  -3.01912   GCACAGTGATAGAGA       CGCATCGTC-TTG ATAA CAATGACGATGCC        ACATAAGGAATGGAT  58 62
     ECA2967 3317879 .. 3317901 -  -7.1  -3.75378   ATTCGGATAACAGAA          CGGTCCTGAA CGGA TTCAGGAC-G           TCTGCATCAGCGGCG  68 18
     ECA2964 NONE
     ECA2963 NONE
     ECA2962 NONE
     ECA2961 NONE
     ECA2960 3308790 .. 3308820 -  -3.9  -4.07568   CTGCCCGCCGGAAAA      CTCATGCGGAAACC GTCC GGCATCCGCA-GCG       GTAAACCCGACTCGC  60 447
        nifH NONE
        nifD 3300251 .. 3300264 -  -8.1  -3.05496   GGATAATAAGAATCA               GGCTG ATTT CAGCC                ACGGGGCTGTCAACG  62 9
        nifK 3298585 .. 3298597 -  -4.1  -3.62046   TGACGGCCCGAACAA                CATCG GGC CGATA                TGACGGTCAAAATAA  53 49
        nifT NONE
        nifY 3297531 .. 3297546 -    -9  -4.82901   TGTTTTCCATAAAAA              CTACGC TTTC GCGTAG               TTTTTTATCACTGGA  90 133
     ECA2950 3295177 .. 3295210 - -11.9  -3.00476   ATTTTCAATCAGATA     GGT-TTGTCGCCTTTG TGA CAAAGGCGACAATAGC     GGAATATTGAGGGGA  81 193
        nifE NONE
        nifN NONE
        nifX 3291794 .. 3291811 -  -8.4  -5.93809   TCGCCATAAAAAAAA             CCGCGA TGAATG TCGCGG              TTTATGTCGGTTTTG 100 80
        nifU 3290798 .. 3290814 -  -2.1   -3.7347   CTGAACAGTTAATAA              GCTCACG CGG CCTGTGC              CGCAACCACTTCCAT  51 11
        nifS NONE
        nifV NONE
        nifW NONE
        nifZ NONE
        nifM 3286686 .. 3286709 - -13.2  -3.30124   GCTGATCCGCTAGAA          GGTGGAG-GCC TCA GGCACTCCACC          TGAGTTTGCTGACAA  95 225
        nifL NONE
        nifA 3282670 .. 3282685 -    -9  -3.31792   GCAGTAGGCCGACAA              TGTGGC ATAT GCCACA               ATCCTGTCTCATCAG  71 43
        nifB NONE
        nifQ 3280457 .. 3280471 -  -2.1  -4.30833   GAAACGATGAAGAAA              GGCCTG ACAG CAG-CC               GTGAGGGGTGAGGCG  60 158
     ECA2934 3279039 .. 3279056 -  -7.7  -4.38322   CCAACCAGAAAATAA             CCCCTCT ATTA AAAGGGG              CAATGATGCAGCCTA  78 322
     ECA2931 3276154 .. 3276177 -  -3.9  -2.71731   CGCATTCTCCAACTA          GTGACCA AATTTGTCAA TGGTCAC           GGTTTTTAAGGTGCC  45 31
     ECA2930 NONE
     ECA2929 NONE
     ECA2928 NONE
     ECA2927 3269165 .. 3269200 -  -8.4  -3.71284   CCGCCATGAATACAA    TTGACCGCATCGTTCTC ACA AAGA-CGACGCGGTTAA    TTTTTGCAACGTAGT  72 22
     ECA2922 3264590 .. 3264606 -  -6.5    -3.524   GATTCATTGACAGAA              GCGAACG ATT CATCCGC              CCCTACGCATGAACC  60 186
     ECA2921 3262008 .. 3262049 - -17.5  -3.59979   TCGTTTGACGTTAAA GCATTCAGCCGCCAACCCTA CCT TAGAGTTGGCGGCTGAA-GT AAGTACGTTACCTTG 100 56
     ECA2920 NONE
     ECA2919 3260821 .. 3260842 -  -2.1  -5.01732   AATGCTTGTAAAAAA           CGAGGTTGG TTCA CCAGCCCTG            AACAGAGGGGAAGTT  69 98
     ECA2918 NONE
     ECA2917 NONE
     ECA2916 NONE
     ECA2915 NONE
     ECA2914 3259108 .. 3259123 -  -2.6   -3.4277   AGGGAATACTCATAA              TGTTTA ATAT CAAACA               ACTGTCATTTTCAGC  48 19
     ECA2913 3258678 .. 3258694 -  -4.3  -3.27029   CTGGATGAATCAACA              GAGGCGC AAG GCACGTC              GTTTTGAGCTACTTC  50 129
     ECA2912 NONE
     ECA2911 3256720 .. 3256737 -  -9.8  -3.64959   AGATAACTATAAATA             CGGCGG TGTCGC CCGCCG              TTCGTAACAAATAAT  77 42
     ECA2909 3255064 .. 3255077 -  -8.1  -5.47821   ATTTATCCAAAAAAA               TCGGC AGTA GCCGA                TAAGATAATAATAGT 100 250
     ECA2908 3253400 .. 3253414 -  -2.8  -3.57185   CTCATTTAAATAACA               TTTGAC CCT GTCATA               ATACTTCAAACATTC  50 97
     ECA2907 3252802 .. 3252813 -    -3     -3.37   TTAATTGTGAAAAAT                GTTA TATC TAAC                 TCTCAGTTTATGACT  46 263
     ECA2906 3251547 .. 3251563 -  -3.7  -3.21747   GGATTCTATCATTAA              CATGACT AAT AGTAATG              TAACTAGCGATATTT  48 29
     ECA2904 3249736 .. 3249748 -  -3.3  -2.70932   TTCTTCCTGTAATTA                CCGAG CGG CCCAG                CCGCTATTGGTCTTG  43 10
     ECA2903 3249012 .. 3249028 -  -5.8  -5.55855   CCCAAAAAAATAAAA              GCCGAA ATCAA TCCGGC              TTTACATGTTCAGAA  93 66
     ECA2900 3246412 .. 3246443 -  -9.4  -2.91582   CAGTGTATGTATATA      GTGTAGCGGCCAGT TTTT ATTGGCCACTGCAC       CCGATCGTTATTTTA  70 38
     ECA2897 3242678 .. 3242699 - -14.5  -3.02371   CGTCGTAAATAAGCA           GAAAGGGCC TTTG GGCCCTTTC            TTAAGCACTTATGCA  89 34
     ECA2895 NONE
     ECA2894 3241602 .. 3241637 - -15.6  -3.01712   GGGGCTTGCTCAACA    GCTCCCCAGCCTAAAA CAAG TTTTAAGCCGGAGAGC     TGTTCGGACGTGAAA  93 46
     ECA2892 3239115 .. 3239127 -  -4.9   -3.9644   TCCTCAATATAAGAA                TTCAA TTA TTGAA                AAAAGTTATAAGTCA  61 31
     ECA2891 3238234 .. 3238275 -  -8.3  -3.36326   AACTCAAAGAACACA TGTGATGTTATGGGGAA-AT GTT ATATTCGCCATAACATCAAA ATACTCATATTATCG  69 30
         nac 3235357 .. 3235371 -  -2.8  -3.42197   GAAGAAACTCGATAA               CACTAT GGA ATTGTG               ATGAGACTCACGGAA  46 126
     ECA2887 NONE
     ECA2886 3234675 .. 3234695 - -12.5  -4.30933   TATAAATGCAAGAAA            GGCGCGGAC AAC GTCGGCGCC            TTCAATTTTTTTCAG 100 155
     ECA2884 3231990 .. 3232004 -  -4.3  -3.61356   ACCAGCTACCGTAAA               TAGCA CTAAT TGCTA               CACTGCCATTTCAGT  55 107
        expA NONE
        uvrC NONE
        pgsA 3227568 .. 3227587 - -10.8  -5.47218   TTTTAGGCAAAAAAA            TAGACGTC GGTT GACGTCTA             TTGATTTATCAATGG 100 473
     ECA2879 3225885 .. 3225897 -  -2.7   -4.4009   TCCTATTTTATAAAA                TCTAC GAG ATAGA                AAGCTGAAGTTAATT  60 271
     ECA2878 NONE
     ECA2877 3221143 .. 3221154 -  -4.4  -5.52986   ACGCTACGAAAAAAA                TGCT ATAG AGCA                 TGGCTCACCTTTCAC 100 393
     ECA2871 3212460 .. 3212498 -  -4.8  -4.92757   GGATGAATAATAAAA  TAATAGCCGGAAGCGATC CCAAC GATC-CTTCCGG-TTTTA  TTATTTAGCAGTTTG  77 57
     ECA2861 3200483 .. 3200503 - -12.6  -4.93365   CCTCAGAATGAAAAA            GGCCATCC GGGAT GGATGGCC            TGATGAATTGAAATA 100 80
     ECA2860 NONE
     ECA2859 NONE
     ECA2858 3199174 .. 3199185 -  -4.4  -4.85599   GGCAGGCCATAAAAA                TCAC CAGC GTGA                 TATACCAGCGCATAA  73 56
     ECA2857 NONE
     ECA2856 3197796 .. 3197819 - -12.4  -4.00122   GCACAATAAATACAA          TGCCCCGCGC AGGC GCACGAGGCA           TCAGAACCGTGAATA 100 51
     ECA2855 3197241 .. 3197253 -  -6.3   -3.1506   AAAGTGCGGTAGTAA                TGTGA TCA TCACA                ACCAGCCACGTTCAG  57 21
     ECA2854 NONE
     ECA2853 3196390 .. 3196426 - -13.9  -4.60797   GGTCCATACATAAAA   GCA-AATACGCCAGCC CTTACC GGCTGGCGCATTATGC    ATCGGGGAGAGTGAT 100 84
     ECA2852 3195523 .. 3195536 -  -3.9  -3.02829   TATACCTGCGTAACA               TGATT GGTT AATCA                CCTCGCCGCCAACAT  47 23
        mvpT 3195210 .. 3195226 -  -3.7  -2.78154   GCAGATATTTAAGCA              TCAGAAA TCT TCCCTGA              TCTGATCATCAGGTT  45 9
        mvpA 3194542 .. 3194555 -  -8.1  -5.64274   TCAGGCATAAAAAAA               CCACC TTGC GGTGG                CGTATAATATTATAT 100 252
     ECA2848 3191904 .. 3191917 -  -3.9  -5.04249   TGCCGAAAAAACAAA               TAGAT AAAA ATCTA                GTAACAGCAGTTTTG  76 358
     ECA2846 3190759 .. 3190789 -  -2.5  -3.31248   CAACATGCGGCAGAA      CGCCTATGG-AGGG ATCG CCCGACCATAGGAA       GTACGCCGACGGATG  46 58
        nosA 3188707 .. 3188725 -  -8.2  -2.95126   TACAACGTTAAATTA             GAAGGTAA CAT TCACCTTC             GCCCAGTAGGTTCTA  61 4
     ECA2844 3188273 .. 3188301 - -18.3   -5.0133   CAGGTTCGCAAAAAA        TAACGAGGAGGCA TGT TGCCTCCCCGTTA        TTTCGTCATGATCGT 100 60
     ECA2841 3184029 .. 3184048 - -10.6  -3.26471   CGATTGCGATATCAA            CGCCGCGC AACA GCGCGCCG             AAGCGCTACGCCACA  74 337
     ECA2839 3181528 .. 3181551 -  -8.1  -4.24342   TTCTTTATGAACAAA          CAGGGACGC TGCACG GTGTCCCTG           TTTTGTTTACGCTCT  76 39
     ECA2835 3176434 .. 3176449 -  -4.6  -2.76815   ATCCCTGTCAATAAG              CACCTG CAAT CGGGTG               GTGCGCCACAAAGTG  47 2
     ECA2834 3174806 .. 3174829 - -10.2  -2.78384   CGCGTGTTGACCACA          GCGGGTAGCC TAAC GGCCACCCGA           CTCCCTGGTCATTCT  71 52
     ECA2833 NONE
     ECA2832 3172880 .. 3172900 -  -8.2  -4.09685   TCTTACTGCTGAAAA            GCGCGGCA CTCGT TGTCGCGC            TTTTTTTTACTCAGC  74 36
        bioB NONE
        bioF NONE
        bioC NONE
        bioD 3162201 .. 3162215 -    -5  -5.01732   AATGTTGGTAAAAAA               CAACAA AAA TCGTTG               CGATTAGTAAACGCA  77 260
        uvrB 3159364 .. 3159387 -  -4.6  -2.73741   AGCGATAACTACAAT          TCTGCGATAAC TAC GATATCGC-GA          TAAATTGCGCGCGTA  47 12
     ECA2819 3158752 .. 3158763 -  -4.4  -4.07687   ATCGTCGGCCCAAAA                GTTG ATGT CAAC                 CAGATAGGTGACCGT  62 142
        moaA NONE
        moaB NONE
        moaC NONE
        moaD 3155131 .. 3155147 -  -3.5  -3.21099   TTCTGCCACGATCAA              CCTCCCG TTA CCGGTGG              GAAAAAGGCGACTTC  46 5
        moaE 3154675 .. 3154688 -  -4.5  -2.93338   CACAGAAATCAACTA               CCAGCG CTG CGC-GG               CCTGTTTATCACTGT  48 9
     ECA2812 3153488 .. 3153524 - -11.7  -5.76633   GCACAGACAAAAAAA    TGCCAAAATGCTTCG TCTTACG CGAAGCACTTTGGCG    GATCACTATCGGCTC 100 353
         acr NONE
        cbrA NONE
        cbrB NONE
        cbrC NONE
        cbrD 3147375 .. 3147400 - -10.5  -3.65046   GGCGGAGCCTAATAA         TCGTCC-ACGGC GGT GCCGTCAGACGA         TTAGCCGACATCAGC  78 26
        rhlE 3145647 .. 3145663 - -13.7   -5.1356   CGTGACCAACAAAAA              GGGAGCC ACT GGCTCCC              TTTCGATTTTACTTG 100 34
     ECA2804 NONE
     ECA2803 3144314 .. 3144338 -  -5.6  -3.19192   GGGTATTGAACCTAA          GGTGACGCCA ATGCG TGGCGGCACG          GACGGTGCAGCGCTA  52 235
     ECA2801 3141496 .. 3141514 - -14.6  -4.43477   CGCATGGAACCAAAA             TCCGGCAC AAT GTGCCGGA             TTTTCAGCTTCTTAC 100 37
     ECA2799 3139551 .. 3139577 -  -7.3  -4.00882   GAATAGAAGAGTAAA        GCGTTTGCGCCA AGGA TGGCGCAATC-C         GAGCTTACATGGACG  72 79
        mmuP NONE
        mmuM NONE
     ECA2796 3136253 .. 3136284 - -10.1  -5.55664   TTATCACCAAAAAAA      TGCGGTCAGAGTC GCACTG GACGCTGACCGCC       GTTAATAGTAGCTGA 100 63
        cyaB NONE
     ECA2794 3134940 .. 3134959 -  -2.8  -3.18264   CGGCGCATTCATCAA            CAGGGATA GTCA CATTCCTG             TTCAATCACGGGGTA  45 31
     ECA2793 3134341 .. 3134351 -    -4  -2.72028   TGCAGCATAAAAAGC                 TTTG TGA CAAA                 TTTTGACAAGCGATT  45 67
        pbpG 3133262 .. 3133287 -    -9  -3.09004   CCACCGTGAAAACGA         CCCTATCCCA AATCAG TGGGAAAGGG          GAACCTGTTATTCGG  68 33
        bglX NONE
     ECA2789 3128655 .. 3128676 -  -2.9  -4.66833   GTTGAATCCTAAAAA           CATGCTGTT CTAT ATCAGCCTG            ATGACCAGTATCCTT  68 522
        dinG 3124722 .. 3124750 -  -3.3   -5.1287   TTTATATCCAAAAAA        CTCATATAAATAA AAA TTATCTCTATAAG        GAAATAATTAAGAAA  74 366
        prtW 3123014 .. 3123031 - -12.7  -4.74285   ATCGATAACAGAAAA             GGACGGG TTAC CCCGTCC              TTGCTACATCACACG 100 34
         inh NONE
        prtD NONE
        prtE NONE
        prtF 3118070 .. 3118091 -  -4.4  -3.96148   TTTTTTCACGATAAA           GCCTCC TGATAAGAAT GGAGGC            CATTATGCAAAACGG  59 108
     ECA2780 NONE
     ECA2779 NONE
     ECA2778 NONE
     ECA2777 NONE
     ECA2776 3115752 .. 3115773 - -15.9  -5.61596   ACTTCGATAAAAAAA           CGCCAGCAC AACC GTGCTGGCG            CAAAGGAATATGACG 100 86
     ECA2775 NONE
     ECA2774 NONE
     ECA2773 NONE
     ECA2772 3113669 .. 3113682 -  -8.1  -2.90496   TCTCTCTTCAAATGA               CAGCC GTCT GGCTG                TGTGAAGTGACGCAG  61 74
     ECA2771 3111744 .. 3111759 - -11.8  -3.72324   TATCCTGATCAACAA              GGGGGC TTTC GCCCCC               TTACTTCTTTTCAGC  93 42
     ECA2766 NONE
        ompX 3105979 .. 3105998 -   -10  -5.65177   ACAGGCATAAAAAAA            TCCGCCCT AAAA AGAGCGGA             TTCTTTCGACACAGC 100 80
     ECA2763 3104565 .. 3104584 -   -15  -2.81133   GACTGATTCATGATA            GCGAGCGG AAAC CCGCTCGC             TTACAACAAAAATAT  89 46
     ECA2761 NONE
     ECA2760 3101488 .. 3101500 -  -3.3  -3.59627   ATCAAAGCCGCCAAA                CCTGC CGA GAAGG                AATACACGCTACAGG  51 371
     ECA2747 3088525 .. 3088565 -  -8.3   -2.7314   TTCCAAACGAGATCA  GCTACTGCCCTTTTCCTGA CGA TAAGAAAAAGGGCAGCGTC  GCCTTTTGGCTCGAT  64 43
        rsuA 3083700 .. 3083714 -  -2.8  -2.65538   AATAACTCCAGATTA               GAAAGA AGG TCGTTC               TGAATAGTATTATTT  40 35
         bcr 3082447 .. 3082479 -  -9.2  -4.57503   TAAGAGAAGAACAAA      CTCAGGTGCAGGCA CATCT TACCTGCATCTGAA      AAGAAGGGGAAAATC  88 39
     ECA2740 3081730 .. 3081761 - -15.8  -2.60798   GCATAAACGAGGAAG      TGCCGCAGCGCCAG TCTA CTGGCGCTGCGGTT       TAAAAAGGATACTGT 100 25
     ECA2731 3071812 .. 3071825 -  -6.7  -3.09635   ACTTTCAGGATTTAA               TGCCT GGAC AGGCA                GGGGCTGCGACGACG  56 204
        fruB NONE
        fruK NONE
        fruA 3066561 .. 3066588 - -16.4  -5.77988   ATATACATAAAAAAA        GCGCCAATTGGT GAAT ACCAACTGGCGC         TATCTCATCCACATC 100 139
        rscR 3063385 .. 3063398 -  -3.1  -3.24924   CGTCGAGTTATAAGA               GAGCT TAAT AACTC                ACGCCCGATTATTAG  46 59
        lysP 3061777 .. 3061800 - -13.8  -5.61689   AAAATCAATAAAAAA          GGCGACACCC ATCA GGGAGTCGCC           CGTTAACGGTATGCT 100 46
     ECA2722 3059324 .. 3059352 - -16.7  -2.87963   GTGAGAATCATTATA        CCCCGGAACGGGC TTG GCTCATTCCGGGG        CGCTGTTTCATCAGA 100 36
        hprA 3057873 .. 3057883 -  -5.4  -2.63257   AGGGCAGACAACGCA                 CAAG CAG CTTG                 AAGTATGACGGGTAT  50 43
     ECA2718 3053378 .. 3053399 -  -8.7  -3.35813   GCTGATGGCAAGCAA           GGCGAAGTA CCGT TACTACGCC            AGCTATATCAAAAAC  65 129
     ECA2712 3046578 .. 3046600 -  -7.7  -5.96219   CAGCGATAAAAAAAA           GCACCGAGA AAATA TCCCAGTGC           TTTTAACGATAAATC 100 91
        folE 3045620 .. 3045640 -  -3.9  -2.61912   TGATTTAGCGATAAT            CAGTTTGGC GAT GACAACCTG            TACTTGCCTCATCAT  44 57
     ECA2710 3044296 .. 3044314 -  -3.8  -3.72592   AAGCCTTACCAACAA             CCGACG AGAACAG CATCGG             AACCTACGCAGCAGA  56 70
        ehpR 3040294 .. 3040312 -  -6.2  -3.29043   AAGTGCTTTTTATAA             TTTATTTA AGA TAAATAAA             CTGACTTTATTCCAA  59 78
     ECA2704 NONE
        ehpA 3038876 .. 3038901 -  -6.1  -4.19506   ATTTGAAGCGTAAAA         GACCATCGCAT CATC ATGCGATTGAC          ATAGAAATAATAAAA  70 47
        ehpB NONE
        ehpC NONE
     ECA2700 NONE
        ehpD NONE
        ehpE NONE
        ehpF NONE
        ehpG NONE
     ECA2695 3031130 .. 3031140 -  -2.4  -2.83403   GTTTTGCGATCAAAT                 GGCC TAC GGCG                 CCGGATAAATGTCAG  40 18
     ECA2694 3029276 .. 3029299 -  -2.4  -2.82623   CCCTTCGCACAAGCA          TGACG-CAGAG TGG CACTGGCATCA          CCCTGCCCCGGACGA  40 45
     ECA2693 NONE
     ECA2692 3027391 .. 3027402 -    -3  -2.64616   GCTGCATTTATATGA                TGAA ATCC TTCA                 CGAATTTATAAGACA  40 6
     ECA2691 3026028 .. 3026047 - -13.6  -3.54146   TGTCTTAAGTAAACA            CAGGCACC TTGC GGTGCCTG             ATTTTTTACTCCAGC 100 31
     ECA2689 3024372 .. 3024388 - -13.7  -4.67697   GCGGAAAAGAAGAAA              GCCGGTC ATA GACCGGC              CAAATCGTATTCTGT 100 53
     ECA2688 NONE
     ECA2687 3022458 .. 3022471 -  -3.1  -4.22927   TTAGTAACATACAAA               GGTAA CGCG TCACC                TCTGGGATGAAAACC  60 220
        dacC 3021059 .. 3021076 -    -4  -3.83026   TTCGGTCAGATCAAA             CGCGCC TGTATC GGCCCG              ATGACGCTGTTTGAT  56 124
     ECA2682 3016785 .. 3016803 -  -8.8  -3.27653   ACTGGCAGGACAAGA             GCGCGG CGAAAGT CCGCGC             TTTTTTATGGGATAT  67 55
        nfsA 3015348 .. 3015360 -  -2.7  -3.87815   GGCTATCTTCATAAA                TATCC TAC AGATA                CTAGCGTATCGCCCA  54 26
        rimK 3014397 .. 3014413 -  -8.7   -3.2827   TGAGCCAAGGAGCAA              CACCGTA TTT TACGGCG              CAGGATCTGTTTCAG  69 45
     ECA2678 3013683 .. 3013701 - -13.2  -3.78229   AATAAGTAAAACTAA             TTGCTGCC GTT GGCAGCAA             CCGTATCAATGCAAA 100 31
        potF 3012057 .. 3012075 - -11.7  -3.66541   AATATAGAGCGCAAA             CAGGCGG TATCT CCGCCTG             TTCTTTGCCACATTA  89 179
        potG NONE
        potH 3009835 .. 3009847 -  -2.7  -2.64872   GTGAGCGAACAACAG                GTAAA TTA TTCAC                GCTTCCCCCTCCGCC  40 22
        potI 3008928 .. 3008960 - -17.8  -4.43859   GATAACCCTATAAAA      CAGCAACGCCCCCA TACTT TGGCGGCGTTGCTG      GAAATCTTCGCTAGG 100 67
     ECA2673 3008221 .. 3008233 -  -2.7  -4.93318   CACAATGCATAAAAA                TCTAA CTA TCAGA                AGAAATACAGAATAA  70 134
     ECA2672 3006829 .. 3006855 -   -13  -3.35046   GGACGCCGCGAAAGA         CAGTGCCGCGTC GGG AACGCGTCACTG         GCGGCTCGAAAAGCG  95 258
     ECA2666 NONE
     ECA2665 3001207 .. 3001224 -  -3.3  -2.56715   ATTTCGATCAAGCCA             CAGCGCC AACT GGTACTG              CTATTCGGCATGAAA  40 232
     ECA2660 2993928 .. 2993951 - -15.4  -3.94381   ATACAATGCGACAAA          TGCCGTTCAG CACA CTGAACGGCA           TTTTTTATCGCTACA 100 46
     ECA2658 2993226 .. 2993250 - -15.1  -3.11812   ATCCACATCATGTAA          CGAATATCGCG ACT CGCGACATTCG          TCTGTTTATTCCCAA  89 167
        clpS 2992876 .. 2992891 -  -4.6  -3.08812   CCTCTCCCAATAAAT              TGCCTG ACTT CAGGCT               TTTTCCAGCGTACAG  49 19
        clpA 2990538 .. 2990555 - -11.3   -5.5112   TGCAGCAATAAAAAA             GGGATGC ATCA GCATCCC              TCCTCTTAGATAACA 100 52
     ECA2655 2989675 .. 2989697 - -13.4   -2.7083   TACCGGATAAATTTA           GCGATCGGCA ACT CGCCGACCGC           TTGCTGGCTCAGGGA  81 188
         lrp 2981338 .. 2981357 - -12.8  -3.96892   AAGGTTTATGACAAA            GCGCCGAG AAAA CCCGGCGC             TGGGACTGTATAAAT 100 85
        ftsK 2977843 .. 2977860 - -12.7  -3.28712   CGCTTCTTTGCATAA             GGGCTGC TCGC GCAGCCC              TTAGAGGGAGTGGTT  90 57
        lolA NONE
     ECA2645 2975647 .. 2975674 -  -2.6  -3.06251   ATTATCAAATGAAAT        GGTGGCGTA-CAC GGC GCGCTACGCGGCC        GGCTTCAGAAAATAC  43 68
        serS 2974285 .. 2974298 -  -9.5  -5.50499   TGAGACGTAAAAAAA               GCGCC CTTA GGCGC                TTAATTCAAATAGCA 100 45
     ECA2643 2972762 .. 2972791 - -10.7  -4.37711   GTACGAAACGCAAAA       CAACGCCTTAGCC CGGT AGCCGAGGCGTTG        TGGAACAATATGGTA  93 83
     ECA2641 2970312 .. 2970337 - -14.9  -3.35197   GTCCAGACAGACGAA         GAACCCCTATT TAAA AATAGGGGTTC          AAGCAATTACATTCC 100 32
     ECA2640 NONE
     ECA2639 2967532 .. 2967554 - -10.6  -5.00616   CGCTTTCTGAAAAAA           TAGCGCGC TCACACG GCGCGCTA           TTTTCATTTCAGCGG 100 74
     ECA2635 2964859 .. 2964871 -  -3.3  -2.91264   CCGCTCATGCAGACA                CCCCA CGA TGGCG                GCGGGTCGGTTTACT  44 2
     ECA2634 NONE
     ECA2633 2964484 .. 2964510 -  -2.2  -3.54741   CATCAGGCGGGCAAA         CCAGCGGC GCTTTTGCTTA GGCGCTGG         CATGTAGGGTTTCTT  47 44
     ECA2632 2964072 .. 2964082 -  -2.4  -4.21607   TTCAGGTAATAGAAA                 GCCC GGC GGGT                 TTACGCCTTTAAAAA  57 56
     ECA2631 NONE
     ECA2630 NONE
     ECA2629 NONE
     ECA2628 NONE
     ECA2627 NONE
     ECA2626 NONE
     ECA2625 2957132 .. 2957142 -  -4.6  -2.92192   GCGTACCCAATCAGA                 CGCC CCC AGCG                 GCATTCTGAGGCGTT  48 309
     ECA2622 2953289 .. 2953307 -  -3.1  -3.01712   CTCTCGTTGTGAATA             TCAGTAG TCAGC CAACTGA             GAGTTATTACCCCCG  45 7
     ECA2621 2952182 .. 2952201 - -10.6  -3.14132   CCCGCCCCCGAGTAA            CGGCGGGC CTAA GCCCGCCT             AGTGCGTGCGGCATT  78 39
     ECA2620 2951212 .. 2951227 -    -4  -4.85599   GCGAGTGGAGAAAAA              CACACGC GAT GCGT-TG              CAGATCTCCACTCGC  71 68
     ECA2619 NONE
     ECA2618 2950473 .. 2950488 -  -3.2   -2.8474   CTTCATTCACAATTA              GCTCCA AAGC TGGATC               GTTTGCGGCTCGTTG  44 7
     ECA2617 NONE
     ECA2616 NONE
     ECA2615 NONE
    ECA2614A NONE
     ECA2614 NONE
     ECA2613 NONE
     ECA2612 NONE
     ECA2611 NONE
     ECA2610 NONE
     ECA2609 NONE
     ECA2608 NONE
     ECA2607 2943254 .. 2943272 -  -7.4    -5.626   TACTCGATAAAAAAA             GCCCAC CGTGTTT GTGGGC             TTAGTTATTTTTGCA 100 46
     ECA2600 2936149 .. 2936161 -  -4.7  -2.83685   ACAAACATAGATAAC                TCCCC GGC GGGGT                TTGAGTTGCCTTTAT  47 42
     ECA2599 2935866 .. 2935887 - -15.9  -3.59653   AGCCACTAAATAATA           TAGCCCCGC GCTT GCGGGGCTA            GTGGCTTAAATTGCT 100 31
        serC 2928036 .. 2928052 - -11.5   -4.9725   ACGTGGATATAAAAA              CCCCGGA AAG CCCGGGG              TTGATCAAAATGTAT 100 58
        aroA 2926685 .. 2926701 - -10.1   -5.4833   CGATCGAAGAAAAAA              GGCACGA AAA CCGTGCC              TTAGAATGGAATCAC 100 37
         cmk 2925766 .. 2925795 -  -5.7  -3.01712   TGGGGTTGTTTAACA       TGCCCCGCTGT GCATCCTT ACAGCGAGGTA        AAAATTCAGTTTTCT  52 45
        rpsA 2923988 .. 2924013 - -14.9  -3.31792   TGACTACCGTTACAA         GAATGAGCAAC TCAC GTTGCTCATTC          TACCGTTGTGATTAC 100 37
        ihfB 2923602 .. 2923618 - -12.3  -5.24449   GATAAATGCAAAAAA              GCACCCA AAA TGGGTGC              TTTTATAAGGCTGAT 100 56
     ECA2581 2914696 .. 2914727 -  -2.3  -2.93869   CATTATGGGAGAAAT      TTCATCCGCCTCTG AGGAA CAGAGTCG-AGGAA      TTGGGCAAATCGCGC  41 367
        citW 2906081 .. 2906092 -  -4.4  -3.38435   CTGTGCAAAATAAAC                CCAT TTAG ATGG                 CGGTTTTATTTCGTT  52 108
     ECA2575 NONE
        citC NONE
        citD NONE
        citE 2902822 .. 2902838 -  -3.7  -2.71011   ATTGCGGTGTAATCA              CGCAA CGGCTAT TTGCG              AACGCCGGAGGCCTG  45 17
        citF NONE
        citX NONE
        citG 2899614 .. 2899628 -  -2.8  -4.29845   CAAGCGAAGCGAAAA               TTCGCC GGG AACGAA               TTTGGTTAGCCAGCA  58 207
     ECA2568 2898419 .. 2898444 - -11.3  -5.59564   ATAAATGTAAAAAAA         TAACCGACG-CT ATT AGACGTCGGTTA         TTTTGCAAGGCGCGT 100 239
     ECA2567 NONE
     ECA2566 2896591 .. 2896616 - -14.8  -4.00066   GGGATAAGGCATAAA         GAAGCGGAGC ACATTG GCTCCGCTTC          TTTTCATCGATAAAC 100 52
     ECA2564 NONE
     ECA2563 NONE
     ECA2562 NONE
     ECA2561 2891091 .. 2891111 -  -6.9  -2.77899   TGGGGTGAGCAAGGA            CAAATTGAC TTA GTCGATTTG            AACGTCGCTTGCGAC  55 114
     ECA2560 2890510 .. 2890527 -  -9.1  -5.19328   AGGGCACAAGAAAAA             GGACCGC CGAA GCGATCC              TTTTACGGTGAAAAC 100 51
     ECA2559 2889794 .. 2889826 - -11.3  -4.95155   CTTAGAGGACAAAAA      TAAATATCCTCCGGC ATA GCCGGAGGTTTTTCA      TATGCGCCTATAAGG 100 99
     ECA2558 NONE
        msbA NONE
        lpxK NONE
     ECA2555 NONE
        kdsB 2883347 .. 2883386 - -14.6  -2.62244   GGTCTTAAGAAAAGT  TTCATGGGCATCTATT TCGTCAAG AATAGACGCCCATGAA   GTACTTATAGCAGGT  89 55
     ECA2553 2881615 .. 2881640 -  -9.8   -3.1706   AAGTTATTGCAGCAA         TATCCCCTGC ACGTCA GCAGGGAATA          TCGTGAGTGACAGGC  72 62
     ECA2552 2879902 .. 2879924 - -13.4  -3.17229   ACCTCATCAGCAACA           GCCTCCCGCG CGT CACGGAAGGC           ATTCGCCTTTATCAT  85 481
        smtA NONE
        mukF NONE
        mukE 2876566 .. 2876604 -  -2.4  -3.04144   TGTTCATCCTCAACA   CGTAGAGCCTATCCCA GTAGAGG TGGGATAAGCTCTTAT   TCATCCTCGCCCGTT  42 22
        mukB 2872031 .. 2872056 - -14.9  -4.65895   CTCTCTACGCAAAAA         TAAAGCCGCTT AAAA AAGCGGCTTTA          TCATTATAGAAGAAA 100 77
     ECA2546 2869800 .. 2869820 -  -3.1  -4.44461   AAGAACGGTATAAAA            GGAGGCACA AAA CGCACCGCC            TTGAACCTTAACTGC  62 149
     ECA2545 2869160 .. 2869184 -  -9.2  -4.21141   GTTGAATAAACTAAA          CGGCCCGCGA TGTAG TAGCGAGCCG          TATCAAAAAAGTGTA  82 57
     ECA2544 2868435 .. 2868453 - -10.3  -5.14563   TCTGCGATCAAAAAA             GCCGACA TTCTG TGTCGGC             TTTTTTATTTCAGCT  93 59
        pepN 2859806 .. 2859836 - -20.6   -4.2803   TAGCGTAAGGGAAAA       TGTCACACGCGGCA GGC TACCGCGTGTGACA       GAAGGATTAGCGTGG 100 46
        pyrD 2858592 .. 2858623 -  -7.3  -3.30825   CGGATAAAATATAGA      CTAGCTGGGGG GATAAATAAA CCCCCAGTTAG       AAATGAAAGGCATTT  63 45
     ECA2537 2857419 .. 2857431 -  -5.5  -4.08216   TGATTTTGGGCAAAA                CCTGG TAG CCAGA                AATACGGGCATCATT  65 448
     ECA2535 NONE
         uup 2852482 .. 2852521 - -15.3  -2.81208   TCTGACCGAAAACAT  CGTCTATCAATACGGGAG TTAAC CTCCCGTATTGAT-GACA  TAACACAAACAACGC  93 44
        pqiA NONE
        pqiB NONE
     ECA2531 2848779 .. 2848821 -   -13  -5.77677   GAAAATAATAAAAAA CCTCTAAAAACGCAATGC AATCACA GCATTACATCTTTAGAGG TCTGATTTTTAGAAA 100 104
     ECA2530 2846146 .. 2846179 - -16.9  -4.53303   CACCGCCATATAAAA     GAAAACGCCCTTGAC GCAA GTTAAGGGCGTTTTC      TTTTATAGTCTTGGG 100 277
     ECA2529 2845024 .. 2845036 -  -7.7  -3.68261   TGACAACACTTTAAA                GTGAC ACC GTCAC                AAATCAGCCAATTCA  69 22
     ECA2528 2844093 .. 2844103 -  -2.4  -3.89346   CCGGTATTTGATAAA                 GCTC AGG GGGC                 AATTTACCTGAAGGA  54 330
        rimJ NONE
     ECA2523 NONE
        mviM 2838995 .. 2839011 -  -5.1  -2.59668   GAACATTGTCATAAC              CGCTGAA CTT TTCAGCT              TTTTCCCAGCAATTT  48 20
        mviN 2837276 .. 2837326 - -18.7  -3.19656   AAACGTATCCATCAA CGTAAAACAAAAACGCCATTGGTG GCAG CACCAATGGCGTTTTT-TACTACG CAATTCCGTAATGTT 100 42
     ECA2519 2833930 .. 2833949 -  -4.2  -4.58395   GTCATTGTCGAAAAA            TCGACGAA TCAT TACGCCGA             TTAAAGTAATAACTA  66 387
        cutC 2832981 .. 2833001 - -11.1  -5.40474   AGGCGTTGAAAAAAA            GCCCCAGCA ATA CGCTGAGGC            TTGGTACTTGCCATG 100 138
     ECA2514 2830676 .. 2830690 -  -2.9  -3.63715   CACACAACGAGAGAA               TGATA ATCAA TATCA               TTTGTTGACAGATTT  50 42
     ECA2513 2830054 .. 2830095 -  -5.8  -3.53224   TACTTCCTGCGTAAA CAGCTCGACGATCGCC TTCAGTATCT GTGGATCGTCGGGCTG  AGCCCAGGTCGAATT  57 208
     ECA2508 2825064 .. 2825077 -  -5.3  -3.04598   ACAAATTTAGACAGA               GCAAT ATGT ATTGC                ACATAAAACAGAGGA  51 219
     ECA2506 2823285 .. 2823304 -  -3.6   -3.8125   TGGTCAAGGAAAAGA            GCTATC ACATACAA GATAGC             GAAGTCTTTTAGTGT  53 362
     ECA2504 2821335 .. 2821350 -  -3.4  -4.89477   GCGTTAATAACAAAA              TAATAA CAAT TTATTA               ACATAATGTCAAGAC  72 439
     ECA2503 2820648 .. 2820659 -  -4.4  -3.30731   GGAATGATGAGAAGA                GAAG AAGG CTTC                 ATCTGATAGAATCCA  52 137
     ECA2502 NONE
     ECA2501 2819374 .. 2819403 - -13.7  -4.89567   TCCTAAAATAGAAAA       GGCATCTAATGAG ATTA CTCACCAGATGCC        CTATCCGATTATTTA 100 45
     ECA2500 NONE
     ECA2499 2816114 .. 2816159 -  -9.1   -5.5112   TGCACCAATAAAAAA CCCACTGAACAGATACACACCA TCA CGGTATAT-TCTGAACAGTGGG CAAAGTAACATTTAC 100 37
        aspS NONE
        ntpA 2811505 .. 2811516 -  -5.8  -5.03747   AAATCTCCGAAAAAA                GCCT GTTC AGGC                 CGGATAAATAACAAA  80 20
     ECA2494 NONE
        ruvC 2809988 .. 2810007 -  -6.4  -5.53436   ATATAACATAAAAAA            GGCTGGAT GAAT ATCCAGCA             ATACCGATCGTTTAA 100 169
        ruvA 2809305 .. 2809327 -  -5.4  -2.50016   TTCTATCATCAATAC           CTCACAGCGC CGC GCGCAGTGCA           TCCCTGATTAGGGTT  49 4
        ruvB 2808232 .. 2808259 - -15.8  -3.68351   TTCTGATTACCTAAA        TTTAGGGAGACT GTAT AGTCTCCCTAAA         TATGGACGATGTAGA 100 60
     ECA2487 2803252 .. 2803280 - -15.4  -5.67529   AACTAAAAAGAAAAA       GCCCCTCTG-AGC ACAC GCTTCAGAGGGGC        TTTTTCTTTTTAAGA 100 64
        znuA NONE
     ECA2483 2799231 .. 2799252 - -10.1  -4.61873   TTCTATAAATGAAAA           TGCCGGCAG CAAG CCACCGGCA            CAACATGCAGTCAGT  91 45
        msbB 2798064 .. 2798085 - -12.3  -4.82667   TTATGATAGTAAAAA           GCCGGACGA TTTC TCATCCGGC            TTTTTTATCCATGCG 100 58
         zwf NONE
         eda 2792602 .. 2792622 - -12.6  -5.60993   TCCGTCATAAAAAAA            GGCCACTC GCAGT GAGTGGCC            TTCGTCATTCAGTAA 100 50
        ptrB 2788987 .. 2788998 -  -7.2  -3.63627   TGCTGATAGGGTAAA                CCCG AAAA CGGG                 TTTACCCTCATAACC  67 55
        ftnA 2787496 .. 2787521 - -11.9  -4.22377   TCGAGAAGAAAAATA         GCGGGATAAAG AGAA CATTATCCCGC          GTCATTCAAATGCGC  95 68
     ECA2472 2786696 .. 2786722 -  -9.6  -5.90981   CGACATCAAAAAAAA         GACTGAATAC GATTCCT GTATTCAGTC         TAGGGAAATGGCTCT 100 229
        cspG 2786093 .. 2786111 -  -8.1   -5.4433   ATACATAAACAAAAA             CCCCAGC TTTAC GCTAGGG             TTTTTTTACTATTCT  95 97
     ECA2467 NONE
     ECA2466 2782866 .. 2782878 -  -3.3  -4.58585   TAGCTAAAGAATAAA                TGCGG TTT CTGCA                TCAGGTGGCGATAAA  64 355
     ECA2461 2776514 .. 2776533 - -12.2   -3.1552   GCGCAGGCATGAACA            GGCGTCAT TATA ATGACGCC             ATCGGCAATTGCCAC  83 42
        proQ NONE
         prc 2773613 .. 2773641 - -14.6  -4.77173   TGGGTATAAAACAAA        GCGCCCTGTCAG ATAAA CCAACAGGGCGC        TTGAGGACGGTCAAA 100 65
         fsr 2770316 .. 2770331 -  -5.4  -3.43848   ACAGATCTAACAACA              CTGATG CACT CACCAG               TCATGCAAAAGCGAA  57 70
         ogt 2769449 .. 2769479 -  -2.7  -5.00616   CTGGCGGCGAAAAAA      TTACTGCCACCTGA AGTT TCAAGTGACAA-AA       CGCTGTACCCAGATG  74 203
        pepT 2764075 .. 2764099 - -18.7  -4.21936   CGCACAACGGTAAAA          GTAAGGCGGGA ATT TCCCGCCTTAC          TCATCTCTGCAAAAT 100 49
         icd 2754455 .. 2754471 - -11.5  -3.83042   TGAGGGAAAAATTAA              GGGGCCA AAT CGGCCCC              TGATATTCATCTGCA  91 53
     ECA2434 NONE
     ECA2433 2748001 .. 2748016 - -10.4  -4.61566   GCGCAAAGTATAAAA              GCCAGC AGAC GCTGGC               TTTTAGGGAAAACTG  91 56
     ECA2432 NONE
     ECA2431 2745406 .. 2745419 -  -2.3    -3.922   AAACGCGGAATGAAA               TGCCT TTAA AGGCG                CATCAATGACCTGAA  53 17
     ECA2430 2743949 .. 2743980 - -15.8  -5.82388   AAAGGGGAAAAAAAA      TCGCGCTGGGCAGC ATGT GGAGCCCAGCGCGA       TGTTCTGTTAGCGTG 100 49
     ECA2429 2742407 .. 2742420 -  -2.3  -4.08164   AAAACTCCACATAAA               CGAGA AATA TCACG                GATGACGGGAAACCG  55 21
     ECA2428 2741505 .. 2741520 -  -2.5  -4.19735   CTTTTCAAAAGGAAA              GC-GGC CTCCT GCCTGC              TAGTAATCCTTATCC  58 42
        htpX 2740451 .. 2740472 - -14.5  -3.95071   TAAACGCTGAAATAA           CAAAGGCCC GAAT GGGCCTTTG            GAAAGAAACTATCGT 100 44
         ogl 2738944 .. 2738968 - -12.1   -4.2142   AATATTTTAAAATAA          TCCGCGCCATG AAA CGTGACGCGGA          TTTATTAGTATTATT  95 39
        kdgR 2737936 .. 2737955 -  -9.3  -5.26316   GCACGCCATAAAAAA            GCCTGTC GGTAAA GACAGGC             TCAGGAATTGATAGG 100 46
     ECA2424 2737415 .. 2737457 -  -7.2  -3.26471   TCATTTTTATATCAA TACCTACTCACGCCAT CAGCATAAAAT ATGGCGTAAACAGGTA AAAGTGCTACACAGA  62 51
     ECA2423 2735777 .. 2735787 -    -4  -3.29109   AAAATCGCATATCAA                 TTGA AAA TCAA                 AAAGTGTTAACCATG  50 231
        thrS NONE
        infC 2733198 .. 2733210 -  -4.1  -4.68705   ATAAGGCGAACAAAA                CCGTA CAA TACAG                AGGCCGCACGGCATT  69 55
        rpmI NONE
        rplT 2732518 .. 2732533 - -10.4  -5.28481   TACTTAACGAAAAAA              GGGAGC CAAA GCTCCC               TCTCTTAACTGACTT 100 39
        pheS NONE
        pheT NONE
        ihfA 2728516 .. 2728531 - -11.8  -4.40237   GAGTAGATAGGAAAA              GGCCGC TTGC GCGGCC               TTTTTGGGTGACACT  95 42
        osmE 2723600 .. 2723633 - -13.9  -4.52589   CGCTGCTACATAAAA     GAAAACGCCGACGGC TGAT GCTGTCGGCGTTTTT      TTATTTATGACGTCT 100 83
        kdgF 2710448 .. 2710475 - -12.7  -3.82665   CAGGATATGACGAAA        GCGTGGCCGAC GACTAT ACCGGCCACGC         TTTGAGGAATTACAG 100 35
        yfeE 2708768 .. 2708784 -  -5.2  -3.38812   TCGGCGGCAAGAATA              TTGTTG AGGCG CAACAA              CTCATCGAGCGACAG  54 122
     ECA2391 2702701 .. 2702716 -  -7.5  -5.60689   GCAGACAACAAAAAA              CCCGC ACCATG GCGGG               TTTTGCAACAGAGCT 100 47
        rrmA 2701773 .. 2701783 -  -8.2  -3.75517   AGGGTATAAAAGCAA                 CGGG CAG CCCG                 TTTTTATTCTTGCCG  71 42
     ECA2384 2695084 .. 2695112 - -17.5  -4.17274   AACCAAACAAGTAAA        CACCCTGTCAGCG CAC CGCTCACAGGGTG        TCATATCACTTCGTT 100 94
     ECA2381 2692391 .. 2692414 - -14.6  -3.08679   CTCGGCGATCGAACA          GGA-GGCGGGG TAT CCCCGCCATCC          TTTCCCACATCTTTT  89 132
     ECA2377 2687734 .. 2687746 -  -6.9  -4.23758   ATCGCAGACGGAAAA                CGCGC TGA GCACG                ATAGATGCAGTCCTA  72 404
     ECA2375 2685383 .. 2685397 -  -2.8  -2.87881   GAATTCGCGTAGACA               TGCC AACCTCA GGCA               GGATAAATAAATCTT  42 126
     ECA2374 2684627 .. 2684675 -  -5.3  -3.11999   AGTAAACGCAGCCAA CGCACATGCAGCTTGAAGTAT TACCGGT ATACATCACGCAAAATGTGCG TTTTACCTATTCGCG  51 32
     ECA2373 2683575 .. 2683596 - -14.5  -5.81412   TTTATTCAAAAAAAA           TCAGGCGAC CTGC GTCGCCTGA            TCTCTTTATGTCGAA 100 248
        fadD 2681662 .. 2681678 -  -7.2  -4.72201   CGCTATAAAAAAGAA              CGCCGG ATAAA CCAGCG              TGAAAACATCATATC  82 83
         rnd 2680187 .. 2680201 -  -2.8  -4.74801   CAACTTGAGCAAAAA               GGAGAT GAT ATTTCC               GTGCTTGAGTTGAAC  71 294
     ECA2367 2677807 .. 2677829 -  -6.3  -4.99638   ACAGCTATATAAAAA           CACGATGGT GCAAA ACCATCGTT           ATATCATCGCAACAG  81 262
     ECA2366 2677052 .. 2677062 -  -2.4  -3.01712   GCCCGTCGTTCAATA                 CGGG CAG CCAG                 AGCGTTAGATAATAC  42 30
     ECA2365 2676152 .. 2676171 -  -3.6  -4.69053   GATTATTCAATAAAA            GAAGAG CCCATACT CTCTTC             AACACCTTGGCTGAA  70 368
     ECA2363 2675386 .. 2675421 - -14.9  -3.41798   CGCTAAAAGAATAGA    CCTAAAAGCCCGACGA TAACG TCGTCGGGCTTCT-GG    TGACTGTTTCTACGC 100 62
        fadR 2672061 .. 2672087 - -13.8  -4.46072   GCCAACAAAGACAAA         GGGGATTCAAGC AGT ACCTGAATCCCC         TTTTCACGTGTTCAC 100 59
        dadA 2663605 .. 2663618 -  -6.7  -3.18514   CATACAGAAGACAGA               TACGC TAAC GCGTA                TAGCGAGATACGGAT  59 16
        mipA 2657731 .. 2657748 - -11.3  -3.65426   CTATAAACGTGCAAA             TGGGGTG ATAT CACCCCA              TTATTGTACGGCAGA  87 63
     ECA2346 2656355 .. 2656365 -  -6.8  -2.74701   ACATCGGCAACATCA                 GCGA TAT TCGC                 ATTGCCGGTCTGGGT  53 458
        msrB 2653923 .. 2653937 -  -2.1  -3.57561   GCTGAATCGTTTAAA               GCTAA GATTA TCAGC               CTGTCACTGCCACAC  49 55
     ECA2342 2653502 .. 2653525 - -10.3  -3.14978   TCACAACCGAACATA          GC-GGCAGCC GATAA GGCTGCCTGC          TTACACGTTACGCGT  74 64
     ECA2338 2648596 .. 2648630 -  -7.2  -2.94695   TCACCATCAAGCAGA    CTGAGCATTTCCCGCG TAACT CGCGGGAAA-GCAC-G    CTGTAAAACGAGTGG  59 68
        topB NONE
     ECA2336 2646288 .. 2646318 - -13.4  -3.18031   GTGGTAAAAATGACA      TCACCGCTG-GGC ATCAAA GCCACAGCGGTGA       TTAACATCAACAGTC  91 72
     ECA2334 2644213 .. 2644227 -  -5.7  -3.64682   CACCAAAGCGTCAAA               TTCCC ATTAG GGGAA               GGTGAGAACCTTCGA  59 184
        expL NONE
        expM 2639893 .. 2639911 -    -6   -4.0281   ATAAAAATAAGATAA             CTCCCTAC ATA GTAGGAAA             TAAAGAATAGTACCG  68 87
        galU 2638734 .. 2638757 - -16.8  -4.28656   ACTGAATATTGAAAA          CCCCCGATAG CTAG CTATCGGGGG           TTTTTCTTTATAACG 100 123
         tdk 2637217 .. 2637241 - -15.1  -3.41602   TTTAGTTCACTACAA          TGCCCAACCCT TTT AAGGTTGGGCA          TTTTTATTACACGCA 100 95
       oppA2 2631684 .. 2631698 -  -2.1  -2.90392   GATTCCTGAATGAGA               GTCCT GTGAG AAGAC               GATTAATCGATTCGA  41 146
       oppA1 2629954 .. 2629982 - -13.2  -4.42386   CTCGTACCTATAAAA       GGCTGGCAGCACA GTTG CGTGC-GCCAGCC        ATTATTATTAGTGCT 100 33
        oppB NONE
        oppC NONE
        oppD NONE
        oppF 2626008 .. 2626029 - -15.9  -3.27525   CTCGCCTAAACGTAA           GGCGTCTCC CACA GGAGACGCC            TTTTTACATGGGTAA 100 54
        tonB 2620496 .. 2620536 - -19.2  -2.71745   TCCTGAATAATTAAC  GAAAACGGGGCGCCATCT GCCAA AGATGACGCCCCGTTTTT  TATCTGCATTGGTGT 100 44
     ECA2304 2611500 .. 2611511 -    -3  -3.57119   TATATAGGGTTTAAA                TTTC GAGC GAAA                 TATACCCCTAAGTAG  50 52
        ompW 2610764 .. 2610786 - -16.4  -4.82901   TCCTGTCTATAAAAA           CGGCGAAGTT ATT AACTTCGCCG           TTTTTTTATGGCGTG 100 77
     ECA2294 2599369 .. 2599381 -  -5.5   -4.1157   CATTAACAAGAATAA                TGCGA AGG CCGCA                TGATGCCATCAATAG  65 104
        trpH NONE
     ECA2292 2597697 .. 2597709 -  -4.7   -3.7941   CAGCGCTTATAAGAA                CGGCG TAA CGTCG                CCAGTACCTTCACGG  58 4
     ECA2291 2596601 .. 2596620 -   -15  -4.55798   GAGGCTAAATGAAAA            CGGGCAGC GAAG GCTGCCCG             TGAAGCGTATTGATA 100 48
        sohB 2593736 .. 2593755 - -13.6  -3.87149   TCGATTAAACGTAAA            TGCCCGCA AAAC TGCGGGCA             TTTGACTATGTACGA 100 57
        topA 2590469 .. 2590486 - -12.7  -5.67063   TTTATGATAAAAAAA             GCCAGCC TTGC GGCTGGC              TCGATTGGGCTATTT 100 71
        cysB 2588792 .. 2588808 - -12.3  -4.91511   AGCCGATGATAAAAA              GCCAGAC AGT GTCTGGC              TTTTTTACTTTCGAT 100 63
        araF 2575319 .. 2575345 -  -2.8  -3.30771   GTAGAGCGCGGATAA         CCTCGGCCAGCA TCA TGCTGATCGGCG         TTATCCGCGTCTTTA  46 56
        araG NONE
        araH 2572719 .. 2572742 -  -7.4  -3.90241   TAGTAATGATAAGAA          GCGGCAGG ATGACTTA CCTACCGC           ACGGGCATTTATACC  70 34
        araC NONE
     ECA2269 2570495 .. 2570514 - -11.4  -2.64313   ATACCCTAACAATAC            GGGCGACC CGGA GATCGCCC             AAAACGGCAGTCTAC  77 103
     ECA2268 2569392 .. 2569421 -  -7.8  -3.49777   GGTCACACATGACAA       TGCCCCCGAACC GTGTAA GGTCCTAGGGCA        TTATTTTATGTATCG  67 57
     ECA2267 2568709 .. 2568728 - -12.2  -4.77036   GCCGATCATGAAAAA            CGGCTAAC TCTC GTTAGCCG             TTTGATGCAAATTTG 100 61
        fumC 2561917 .. 2561940 -   -11   -5.7946   GCCGGAATAAAAAAA          GCCTGCGGAT ATAA ATCGGCAGGC           TATGTGATAAAACGC 100 55
     ECA2259 2558353 .. 2558368 -  -3.2  -3.28791   ATGCGTTGGCTACAA              CCCGAA TTAT TTAGGG               TATAACTGGCACTGC  48 182
     ECA2258 2556989 .. 2556999 -  -5.4  -3.14888   AAGCACAGCTAAAAT                 GCTT TCC AAGC                 GTGAAAGTCTAGGCT  54 99
        bioD 2556233 .. 2556260 - -11.4  -3.76224   GCGTTACGGAGGAAA        TTTATTCCCGCA GAGA TGCGGGAATAGA         GGGCTAAAAGAAATT  91 39
     ECA2256 2554656 .. 2554669 -  -9.5  -4.13014   TCTATATGTTCAAAA               GGCGC TTTC GCGCC                TTTTCTTTTGCTGGT  81 54
     ECA2245 2545813 .. 2545839 - -13.8  -4.49981   TACAGCAGCATAAAA         GCCGGTAACACT CAC AGTGTTATCGGC         TTTTTATTACGTATT 100 43
     ECA2242 NONE
     ECA2241 2541788 .. 2541819 -  -6.5  -3.91032   CAATTATCTCAGAAA      CCGCTGGAATCCA ATTTAA CGGGTTGCAGCGG       CATCCAAAATCTCTG  66 61
     ECA2238 2539670 .. 2539701 -  -7.5  -3.74224   GGTAAACTATTGAAA      GTAGAGTCCGA-AT TTTAT ATGTCAGACTCTAC      TTACTTATTCCACCC  68 146
     ECA2235 NONE
     ECA2234 NONE
     ECA2233 NONE
     ECA2232 2534649 .. 2534668 -  -2.8   -4.7254   ACCTGCCATCAAAAA            GC-CAGCTG AGA CAACCGAGC            TTTTCAGGATGAAAT  65 257
     ECA2231 NONE
     ECA2230 2532352 .. 2532378 - -16.7  -3.30124   GTTCACCGGCTACAA         TATCCGGGCAG CGTGT CTGCCCGGATA         AATATTTAGAAATGG 100 175
     ECA2228 2531334 .. 2531347 -  -2.3  -4.47456   ATATTTAACAATAAA               GACAG GCTA CAGTC                CTTATTCATTGAATC  63 323
     ECA2220 2523364 .. 2523378 -  -7.2   -4.4521   ACTACGTAAAAATAA               TTTTGC CAC GCAAAA               GAGACCTTTTGTAAT  80 309
        srfA NONE
        srfB NONE
        srfC 2516474 .. 2516518 -    -6  -5.24531   ATGTTGCAGAAAAAA GGAAACATGACGTGA-ATT-TC AGT GACAGTGTCACGTCATGTTTCT TACATCGACAGCGGC  87 51
     ECA2216 NONE
     ECA2215 2515106 .. 2515116 -  -2.4  -3.16564   TTTTTACCTTACTAA                 GCGG CTT CCGA                 GCAGATGTTGCCATG  44 3
     ECA2214 2513815 .. 2513836 -  -2.2  -2.98823   CCTTGCCCACATACA           GTGCGCTA TTCATG TTGCACAC            CTTGTTCGATGTGGC  42 9
     ECA2213 NONE
     ECA2212 NONE
     ECA2211 2510964 .. 2510982 -  -5.9  -4.07568   GCTTGGGCTGCAAAA             CGGGATG CCAGC CAACCCG             AAAGCGCAAAAGCTG  68 341
         ogt 2507382 .. 2507413 -  -5.2  -3.16191   TTACACGTTGATTAA      TCCGAATCACTTAC GCTG ATAAGCAATTCGGT       GAGGCATTTTCTCAG  52 56
         fnr 2506376 .. 2506412 -  -8.8  -2.72947   CAGGGAGGATAGAAC    GTTGACGCTGCCAC AGTAAAATA GTGGCAACGTCAAA    TAGTTAGGCTGGAAA  64 43
     ECA2206 2505235 .. 2505260 -   -12  -4.62302   TAACATTGCCAAAAA         TAATGCCAGC ACTGAG GCTGGCATTA          TTTGATTCGAACGTG 100 54
     ECA2203 2500478 .. 2500504 - -14.6    -5.252   TAGTTGCATAAAAAA         TCCGTAATCTTC CAT GAAGACTACGGA         TTCTTACACAGCACT 100 141
        insG NONE
     ECA2201 2499059 .. 2499095 -  -9.3   -3.3334   AAGGGCAGTTGAGAA    CGCTCGCCCAGAACGAC AAG ATCGTTCCGTGCGCCCG    GTGCGGGGGCGCTGC  69 345
        tnpA NONE
     ECA2195 2497055 .. 2497068 -  -3.7  -5.60993   CTCGCCATAAAAAAA               CCGCG ATAT CGCGT                AATGCCAGTCAGTTA  88 34
        lolB NONE
        ispE 2489822 .. 2489873 - -15.4  -3.14683   ATACGGGTGTATGAA TTAAG-TTTGCTACAGACTGGCCGC ACG GCAGCCGGTGTGTAGCAAAACCTAA CGTTGCCCAGAAAGT 100 22
         prs 2488723 .. 2488742 -  -9.3  -4.63048   GGTAGAAATAAGAAA            GCCACCT TGTTAC AGGTGGC             TCCATCATTATCGTT  90 68
         pth 2487352 .. 2487375 -  -3.9  -2.55021   AAATAACTTATTAAT          CAGGCAA TTACTTTATC TTGCCTG           TCAGAATGGAAACAT  44 102
     ECA2183 2486152 .. 2486169 - -11.3  -4.70319   CTATGAAAAGGAAAA             TCCACGC AACT GCGTGGA              TTTTATGGGGTTTTT 100 87
     ECA2182 NONE
     ECA2181 2484432 .. 2484451 -  -8.6   -4.2349   GTTTTACATGCAAAA            CCATGCAC CGTA ATGCATGG             TTTAATTGAATTAAA  80 63
     ECA2176 NONE
     ECA2175 NONE
     ECA2174 2478584 .. 2478594 -  -6.8  -2.75963   ACTTGCACGCCAAAG                 CGGT GTT ACCG                 AGCCACAACAGCAAA  53 446
     ECA2171 NONE
     ECA2170 2474252 .. 2474295 -    -8  -4.82901   TTTGGTGCAGAAAAA CACGGTAGCACGGAATACGA GATC CCGTTTACCGCGCTTCCACG CTGGACTTCGCTACA  86 47
        ascG 2468067 .. 2468086 - -10.7  -4.12198   CATAAGGCGTTAAAA            CGGGGTC TGAAAC GACCCCG             CATTGAGATCAGCGC  86 48
     ECA2160 2462079 .. 2462094 -  -3.2  -2.58663   AGGGATTTTTATAAG              TCAACG ATCA CGATGA               GGACAGGACTGCCTG  42 17
     ECA2158 NONE
     ECA2157 2458682 .. 2458698 -  -5.7  -3.15544   TGTCACTTTTATTAA              TCGCCGA TAC CCGGCGG              ATTCACCACGGACTG  54 5
     ECA2156 2457604 .. 2457618 -  -4.2  -2.50307   TAAAGCGGGATTAAT               CGCC CAGTCCC GGCG               GATTGATTTCTGAAC  44 6
     ECA2155 NONE
     ECA2154 2455912 .. 2455924 -  -3.3  -2.89191   CGATAGCTTCAGACA                TGGTG AAT CTCCA                GAATCGGGGTTAACG  44 35
     ECA2153 2455007 .. 2455031 -   -10  -3.41302   TCAACATGCGAAATA          GAGCCAGAAG GGAGT CATCTGGCTC          GCTGAGCTTTTAGCC  76 82
     ECA2152 2453907 .. 2453920 -  -5.3  -4.21974   TCACCATGGAATAAA               TTGGA TTTT TCCAA                TTACACTATAGGCAA  65 53
     ECA2151 2453650 .. 2453673 -   -11  -3.93026   AACAGCGTAATTAAA          TCAGGCTCAC CACG GTGGGCCTGA           TTTATTTTTGATCAA  86 61
     ECA2139 2438763 .. 2438775 -  -3.5  -3.62275   AGTTACTATTTGAAA                TTATT TGT AATAA                TTTAGTTTGATTATT  51 331
     ECA2138 NONE
     ECA2137 2437575 .. 2437586 -  -4.4  -2.80077   TTCTTAGAAAACGTA                GTTG AAAC CAAC                 TTTGATTTTCCCCTG  47 2
     ECA2136 2436623 .. 2436649 - -10.9  -3.37612   TGTAACTGTAATGAA         GGGATCCCGCT TGATT AACAGGATCCC         CGAGAAACATTGCGT  80 56
     ECA2135 2434731 .. 2434757 -    -8  -2.52676   TATTGCGTCAACTTA         TGCTGGTCAC ATCAATA GTGGCCAGCA         TTACACTATATAGCG  59 142
     ECA2133 NONE
     ECA2124 2427624 .. 2427647 - -13.1  -3.60098   ACGGTGCAGGGCAAA          CGCCGCGCC GTCCGT GGCGCAGCG           CTTGCCTTGTTCAAC 100 384
     ECA2121 NONE
     ECA2120 2426843 .. 2426866 - -16.8  -3.96298   TATCGAGTAACGAAA          GATCCCGACC AACT GGTCGGGATC           TTTGCTTTTATGCCC 100 33
     ECA2115 2404923 .. 2404970 -  -4.8  -4.16943   GGCGAGATTGCAAAA GCCAATCCTGCTACCGCTAATGC GTT GCAGCAGCTACAGCAAGAA-GGC TTGCAGCTTAACGGT  65 510
        hrpW NONE
     ECA2111 2398151 .. 2398175 -  -7.9  -4.23104   GCAAATCCTAATAAA         GCCAGCGCAG GTTTCT CTG-GCTGGC          TTTTCCCTGTGTGGT  76 53
     ECA2091 2380962 .. 2380989 - -14.3  -3.09516   CCGTGGACGATGGAA        GTAGGTCTACC TTTGAC GGTAGACCTAC         TTTCAGGTTACGCCG  89 33
        hrpJ NONE
        hrpI NONE
        hrpQ NONE
        hrcN NONE
        hrpO NONE
        hrpP NONE
        hrcQ NONE
        hrcR NONE
        hrcS NONE
        hrcT NONE
        hrcU 2365205 .. 2365221 -  -4.3   -3.1372   GATGTCGGATGAACA              TCCGCTG GCG CAGCAGT              CTATTCAACTGGCGG  49 448
     ECA2074 2362844 .. 2362856 -  -6.3  -3.45634   ATTTGAAGTAATCAA                GAATG TAA CATTC                CATTAACTGACTCTG  60 291
     ECA2073 NONE
     ECA2072 NONE
     ECA2071 2359525 .. 2359545 -  -8.9  -2.88579   GTAAGGGCGGAGATA            TCGGGGGCC ATG AGACCCCGA            ATTTGCTTTCTAACT  67 69
     ECA2070 2358137 .. 2358151 -  -3.4  -2.69257   TGGCAAAAAAATTAT               GTGCCA AGA CGGCGC               GAAATATACCAAATA  43 7
     ECA2069 2357300 .. 2357313 -  -9.5  -2.78816   GTACGTCTTATGACA               GCCGC TTTT GCGGC                TGTCATATTGTAATA  69 73
     ECA2062 2348900 .. 2348937 - -12.8  -2.79501   TATATCCTTATCACA   CCCTCTTCCTCTGC GCGAGAAAAT GCGGAGGAAGAGGG    GGAACGGTTAAGGAT  82 33
     ECA2061 2346991 .. 2347003 -  -6.9  -3.88498   GCGTTAGATACGAAA                CGCCG CCA CGGCA                TGACTGAGTTCACCT  68 1
     ECA2052 2335232 .. 2335252 -  -7.6  -2.63102   AGGATTGTCATACTA           CGACAGGCA AAAA TGCC-GTCG            CTTGCTACGATGAAT  57 127
     ECA2051 2333977 .. 2334010 -  -4.5  -2.71712   GTGTGGGCTGGAAAT     CAGTGAGACGGGCGCA CAT TGCGCCCGG-TGAATG     GGTCTGGAAAGTGGC  47 69
     ECA2050 2332998 .. 2333014 -  -5.1  -4.86731   CTGTGGTAAATAAAA              CCCTCAT TTA ACGAGAG              TTTCCCTCCTGTCTA  75 310
     ECA2049 NONE
     ECA2048 NONE
     ECA2047 NONE
     ECA2046 NONE
     ECA2045 2324605 .. 2324618 -  -5.3  -2.73681   TAGTCACCCGAATCA               CTTAC CTGA GTAAG                CTCATCGGGATTCCT  49 129
     ECA2043 NONE
     ECA2042 2323213 .. 2323229 -  -6.5  -5.15969   CTGGAAGTCAAAAAA              TCGATGG AAA CCATCGC              ACAGCACCTCGGCGT  86 192
     ECA2040 2321443 .. 2321465 -    -2  -2.92499   TTCAGAAATAAAGAT           CATCGTTT TTTCCTC AAACGCTG           CCGGTCAGAAATGCG  41 16
     ECA2039 NONE
     ECA2038 2319313 .. 2319338 - -11.1  -3.35029   AATAAGCAAAAATCA         CCGCCCGATGT GTTT AGACCGGGCGG          AATGATCGATTACGT  80 52
        pecM 2317232 .. 2317266 - -18.8  -2.86164   TCGCTAAGTATGATA     GAAAACGGCGGTGTTA TGA TAACACCGCCGTTTTA     ATCTCTTTCTTTTCC 100 83
        narX NONE
        narL NONE
     ECA2027 2303799 .. 2303812 -  -5.2  -3.88001   GCCTATAAAAATGAA               CCGG TTTAGC CCGG                AACGGCAAACATTAA  61 236
     ECA2026 2302262 .. 2302276 -  -2.1  -4.07568   TCCGCCTGCCGAAAA               CCTCA TTGCG TGAAG               ATCTGGAACTGCTGT  56 432
     ECA2023 2300345 .. 2300368 -  -3.9  -4.59424   AAATCTAAATGAAAA          GGGAGAA TCTGCGTATC TTCTCCC           TATCATGATAATATC  69 58
    ECA2022A NONE
        chaA 2298844 .. 2298863 -  -4.8  -2.62098   GAAGTAAATCAACAT            GGCGGGCC TGCC GGTCCGTC             GACGACAGCCTTACG  48 133
     ECA2021 2297029 .. 2297053 - -14.5  -4.61147   GAATATTACAGAAAA          TGGCATTATCT AAA AGATAATGCCA          TATAACCAACTAAAT 100 85
     ECA2018 NONE
     ECA2017 NONE
     ECA2016 2289283 .. 2289328 - -13.3  -3.89822   GACCCACCGTATAAA TATTTGCCCTTCACACGCGGA GTTT TCCGTGCGTGAAGGGCATTCA CTGTTTATGCCAGCG 100 30
        rstA NONE
        rstB 2285063 .. 2285085 -    -7  -3.79565   ATAAATACATTGAAA           GACAGCGA GGGGTTA CCGCTGTC           TTGGCGCTAGTGCTG  66 32
         asr 2284423 .. 2284440 - -12.7  -4.49556   CCCCTATGAAATAAA             CACCCGG TAAA CCGGGTG              TTTGATGGTTGCCCT 100 134
     ECA2010 2283682 .. 2283711 - -12.9  -3.37959   GAACGCCAAGATTAA       CGCGACGCCAC GATTTGAG GTGGCGTCGCA        TTTTTGCATCAATAA  95 70
     ECA2009 2282432 .. 2282455 -  -6.2  -3.27601   TAAATGAGAATCTAA          TTATAAAAGA AGCA TCTTTCATAA           GATAAAATAAAATCC  57 217
     ECA2008 NONE
     ECA2007 2279196 .. 2279214 - -11.6  -4.18018   TTTTGTGACCGAAAA             CGGCTGGC AGC GCCTGCCG             GACGTACTGCGTTAT  93 322
        acpD 2274392 .. 2274409 - -14.1  -5.06016   ATGAGATAAAGAAAA             GCGCGCC GGAA GGCGCGC              AATAATTAAGCCAAT 100 301
        aer2 2269609 .. 2269621 -  -6.2  -3.14944   GATGATGAGAGGGAA                GGCG ACGAG CGCC                CTGATGTAAGCGCCC  57 54
        aer1 2267691 .. 2267714 -    -6  -3.85698   TTGGGCGGTGACAAA          CCGTTACCTT ACTG ACAGTAACGG           TTTGAAAATAAGAGG  64 63
        ldhA 2266308 .. 2266330 -  -2.7  -2.63596   GTCCATCCGATACGA           GGCCAAAAC ATGAA ATTTTTGCC           ATGGCTATGTACTGC  40 335
     ECA1998 2265177 .. 2265195 -  -3.8   -3.4285   TGAGTTAAGGGATAA             TCCGCG CTAAATT CGCGAA             AAATACCGGAGTATG  52 316
     ECA1995 2262972 .. 2263011 -  -4.4  -5.67283   AACGGAAATAAAAAA CACGGTGG--TGAAACAG TAATTT CTGCTTCTTGCCACCGTG  TCTCTATTTTTGACG 100 72
     ECA1991 2258711 .. 2258725 -  -4.3  -4.33708   AAATTACGATTAAAA               TTGCT GGCTT AGCAA               CGCGACCATGGCGTT  66 5
         tpx 2258064 .. 2258081 - -12.7  -5.02606   GAGTAAATAACAAAA             CGGCTGC TTGC GCAGCCG              TTTCTTCACGATTAT 100 66
        pspF 2249291 .. 2249308 -  -4.1  -3.93369   GCAACGTGAATGAAA             CGAATGA CTAT TCATACG              GTGCTAACGTCACGA  58 180
     ECA1978 NONE
        sapA NONE
        sapB NONE
        sapC NONE
        sapD NONE
        sapF NONE
        fabI 2239072 .. 2239099 -   -15   -3.9392   GGGGATGGGAAATAA        CAATGCGCTCCT TTTC AAGAGCGCATTG         TTGAAACACCGTTAG 100 51
        aidA 2238013 .. 2238040 -  -9.9  -4.33956   TCTAAAATAGACAAA        TGGATGGCCAA GAAAAA CCGGCCATCCA         TTTTTAGTAATACTA  86 58
     ECA1966 2228232 .. 2228244 -  -4.7  -2.72144   CCATTTTCGTGAAAT                GGGCG TCT CGCCG                TGGGTAAAGGTGGAA  46 262
     ECA1964 2224782 .. 2224794 -  -4.7  -2.96444   GGCGGCAAGAATAAT                CGGGG ATG CCGCG                GCCGTATAACGGTAG  48 337
         rnb 2222664 .. 2222674 -  -2.4  -2.74605   TGTTCTCAAAACGGA                 TCCG GCG CGGC                 TAAATCATATAGCGG  40 117
     ECA1962 2221623 .. 2221635 -  -5.5  -4.28762   ATAAGTGCAGTAAAA                CAAGG TGG CCCTG                CCGGGGAAAACTCAG  67 79
        cstA 2219205 .. 2219223 - -10.3  -5.52384   CTTTGATTAAAAAAA             TCCCTCC ACGTG GGAGGGA             TTGGAGAATGTACGC 100 50
        osmB 2217786 .. 2217815 - -15.1  -4.49311   ATGACGAGTATAAAA       GCAGCAGGTTTAC TCCC GTCAACCTGCTGC        TACAAATTCGTTATT 100 36
     ECA1954 2213429 .. 2213447 -  -4.5    -3.965   GTTGAAAATCAATAA             CTGGCAG GGCGT CTGGCAG             CTCGATCAGTTCCCG  60 355
        ribA 2202811 .. 2202831 - -12.6  -3.29372   CTAATCTAAACAAAT            CAGCCGGT GAAAA ACCGGCTG            TAGGCATTGAAGCAA  90 68
         gst 2195081 .. 2195112 - -16.8  -3.53012   TCGCTTGTCGTGAAA      CGAATAACGCCCCGA AAT TCGGGGCGTTATT-G      CATGTTATCCTTTCA 100 30
         pcp 2189181 .. 2189210 -  -2.9   -4.2558   GATCGCCGAGCAAAA       CGTATTATGCTGAC CGA ATCAGCAGAAC-CG       ATAATACAGGCAGTC  60 302
        gloA 2187715 .. 2187735 - -13.3  -3.91332   AGGAGGAGAGAAGAA            CAGGTGCCG ATG CAGCACCTG            TATTGCGCAGGATAT 100 40
         rnt 2186492 .. 2186511 -  -3.6   -5.1925   CGACAATTGAAAAAA            TTCAGC GCCAAATT GCTGAA             AACCCGATTCTGCTG  84 443
     ECA1926 2185110 .. 2185123 -  -2.4  -4.26792   ATACAAATCTGAAAA               TGTC TTTGCT GACA                ACCGTTGGTTCGTTG  57 176
        purR 2183557 .. 2183574 -  -4.1  -3.68351   GTGTTATCAGTGAAA             CTGAAAC GCAG GGTTCAG              TTTAGAGTTGCTCCA  53 126
         cfa 2182180 .. 2182201 - -10.2  -3.53012   GCCTCTTTTTGTAAA           CCGGATGA ACAATA TCATCCGG            TTTTCTCGTTTCTCT  77 40
        norM 2179796 .. 2179833 - -13.7   -4.7629   CGATCAAGGTAAAAA   CTGGCAAGCGGA-AAAAT GCA ATTTTGTGCGCTTGCCAG   CGTGATTGCTGAGCT 100 89
     ECA1921 2177825 .. 2177835 -  -3.2     -3.54   ATCAGGCCATAAACA                 GGTA GTA CACC                 AGGCCGACCTTGAGC  50 1
     ECA1920 NONE
     ECA1919 NONE
     ECA1918 2174630 .. 2174656 -  -8.7  -3.74626   AGGAAACGAGTGAAA        CGCCGATTCAGC CGGG GCAGA-TCGGCG         TGGAAAGCCCGATTT  72 289
     ECA1910 2165754 .. 2165786 -  -7.6  -2.79248   AGTAAGACGTAACCA      CTCCCTGCGCGG GCGCTTGTG CCGCGTGGGGAG      AATCATTTTCTACTG  58 68
     ECA1907 2160866 .. 2160879 -  -8.1  -2.50074   TCCTTCAGAATACAT               TGGCG ATTA CGCCA                GATGAAACGATGGTG  56 233
     ECA1905 NONE
     ECA1904 2156934 .. 2156945 -  -2.2  -3.28712   TGCGCTGCCTGAGAA                GCAG TATG CTAC                 AGGCACTGGCATTAT  45 346
        napF NONE
        napD NONE
        napA NONE
        napG NONE
        napH NONE
        napB 2146510 .. 2146520 -  -5.4  -2.73124   CCTCACTGTCCAAAG                 CCTT TAG AAGG                 GGTGAACGTGTTGCC  50 2
        napC 2145676 .. 2145686 -  -6.8  -4.56775   AGTGCTGTTTAAAAA                 CGTC TCT GACG                 TTTTTGTCTTACGCG  77 225
     ECA1868 2121777 .. 2121804 -  -4.8  -3.23735   AAAAAAACGAGTGAA        CCAGTGGCGATGT GGG ACAA-GCCGCTGG        AAAGAATGTGTGAGG  52 222
        pykF 2120282 .. 2120296 -  -8.5  -5.84432   CAGAATATAAAAAAA               GCGCC ATTAA GGCGC               TTTTTACCGATCTGA 100 50
         lpp 2119729 .. 2119747 - -14.6  -5.91981   AAAAGGCAAAAAAAA             TGGCGCAC ACT GTGCGCCA             TTTTCACTACTTAAC 100 49
     ECA1858 2111564 .. 2111596 -  -7.8  -2.90227   CCGTAAGCATGAAAC      GCTGAACCAGAC TGCTGGTGG GTCTGGTTCAGT      TGTTGGTGAATCGAT  61 47
     ECA1855 2106518 .. 2106543 - -13.3  -3.66874   GGAATGCGAGGGAAA         TGCGTGAGCGG CGCA CCGCTCACGGA          AAGACAAGGGGAGAT 100 47
        apbE 2104830 .. 2104852 -  -2.6  -4.00882   GAATAGAAGAGTAAA           GCGTTTGCGC CAT GGACAAAAGC           GTCAAGAACACTTTT  56 192
     ECA1852 2101221 .. 2101231 -    -4  -5.67967   ATCAGGACAAAAAAA                 TACA CCA TGTA                 CTAGTACATCCTTCG 100 26
        aroH 2099942 .. 2099972 - -13.3  -3.65693   ATGACATACTCTAAA       TCTCCCCAGTGGC GGTGA ACCACTGGGGAGT       TATTAGGCCTAGAAT 100 34
        palI 2097757 .. 2097791 - -14.9  -3.53091   AGCTTTCGCTGTAAA     TTCGCCCGCTCGCCG GGGTG CGACGTGCGGGCGTA     CCGATTAGTTCAACT 100 30
        aglA NONE
        aglB 2093788 .. 2093810 - -10.6  -4.02736   AAGTGACAGGAGAAA           GCCCCTTC GCAATAA GAAGGGGC           GGGAAGTCGTTTCCT  86 42
        hemS NONE
        hmuT NONE
        hmuU NONE
        hmuV 2089931 .. 2089957 - -14.4  -2.89039   AAGCATCTGGAGATA         TCCTGCTCCAGC TAA GCCGGAGCAGGG         GGGCAAACTATTGAC  89 33
        gntV 2084954 .. 2084964 -  -5.4  -3.14132   CCTGTTTTGCACCAA                 CGAT GAT ATCG                 CCATTGGTGCCGCCT  52 275
         edd 2081382 .. 2081401 -  -5.6  -3.60475   AACGTCTATTGGAAA            CGGGCTTA CTGG CAGGCCCG             CCGCATCTAATTCCA  59 144
     ECA1829 2075849 .. 2075883 -  -3.7  -3.00774   GATGTTAATGAGATA     CTTATGTTAATGAGA GCTAT TCTCATCAATGTAAG     CTAAGCGTAGTTGAT  47 147
     ECA1828 2075104 .. 2075122 - -10.2  -3.30453   GATAACCTACATGAA             CGTGCTGG CAG CCAGCGCG             TCATTCATATGCACG  72 458
         mfd 2066734 .. 2066746 -  -2.7   -4.7373   CCATGCCATGAAAAA                TTTCC GGG AGAAA                CTTTTAACGTCGCAC  65 235
     ECA1820 2065275 .. 2065298 -  -3.2  -2.52464   TTGTTGGTCAAGCCA          CGATAGTTGAT CAA ACCA-CTACCG          TTAATAAAACTATGA  42 84
     ECA1818 NONE
     ECA1817 2062077 .. 2062106 -  -6.4  -4.60487   CACCATCTCTAAAAA       CCGCGAGACATCT GAATA AGGCG-CTCGCGG       TTTTTTTCATTCGAC  78 32
         maf 2039263 .. 2039279 -  -2.9  -3.95435   CGTTTTAAAATAGAA              GAGCGTT TTG AACACGC              AACGCTGGTGAGGGC  55 351
         rne 2034676 .. 2034695 -   -15  -5.71712   TTGTAGATAAAAAAA            CACCCGCC AATT GGCGGGTG             TTTGTCTATAAAAGT 100 46
        pyrC 2033094 .. 2033126 -  -9.1  -4.65078   AGATGTGCAATAAAA      TTTAGCCCATCGGCA TAA TGCGGATGGGCTTAC      CGATTAACGAACTGA  90 29
        dinI 2032741 .. 2032752 -  -2.2   -3.5394   AAATGCCGCTTTAAA                CTGC CATT ACAG                 CCTATATCTTCGTTA  47 57
     ECA1785 2032385 .. 2032410 -  -9.1   -3.6393   TGTATCAGATAAATA         TCGGGATGA GTAAGCTT TCATCCCGA          AGGTGTTGTTACAGA  75 53
     ECA1784 2031850 .. 2031880 - -14.1  -4.14874   AGAATAGGCCTAAAA       TAGCAACACCGCC GATAG GGCGGTGTTGTTA       CTAAAGCAAATGACA 100 92
     ECA1783 2030945 .. 2030959 -  -4.3  -4.30933   CAGAAAGTTAAGAAA               TGTTG CGACC CAACA               TTCGTTTCAACGTGT  66 3
     ECA1782 2030283 .. 2030303 - -11.1  -4.66537   CTCGCTAATATAAAA            GCCCTTTCC TTT GGAAGGGGC            TTTTTGCTGTTAGCT  95 54
     ECA1780 2027839 .. 2027859 - -13.3  -4.07568   GTCGCGTGGGGAAAA            GGCGACCCT GAT AGGATCGCC            TGGCACATTATATTT 100 46
        htrB 2026620 .. 2026639 - -13.6    -4.128   AGTCTGAGAGATAAA            GCAACGGC AGTC GCCGTTGC             TTTTTTTCGTCTGTA 100 84
     ECA1776 2021557 .. 2021568 -  -5.8  -3.86897   GCGATGCGTTATAAA                TGCC CGCA GGCA                 TGATGCTGCATAGTT  63 40
     ECA1775 2019881 .. 2019921 -  -8.5  -4.58395   TGTATTGCTGAAAAA CCGCCATTGTGTTGC-ACA AATTG TGTTGCAA-ACAAGGGCGG TTTTTTTATTGCTGG  87 67
     ECA1771 NONE
     ECA1770 2015257 .. 2015272 -  -6.8  -3.80114   GATGAACTCACCAAA              CACGCG CTTA CGCATG               CAGTCAGGTTGGCCA  66 433
     ECA1765 NONE
     ECA1764 2012756 .. 2012768 -  -2.7  -5.65927   TAGTTAAATAAAAAA                TATCC AGC AGATA                TACATATCTTACCGA  89 69
     ECA1763 2011357 .. 2011370 -  -9.5  -6.23209   TGAACCAAAAAAAAA               GCCCC AAAT GGGGC                TTTCGGTGTTGCGAT 100 50
     ECA1762 2010702 .. 2010718 -  -5.8  -2.62184   GCTTTCGTTACAGCA              CGCAAC GTCAG GCTGCG              CAACTGGAGCTCAGT  50 232
     ECA1760 2009638 .. 2009649 -  -2.2  -4.08064   AATCTGTGCTGAAAA                CGGT AAAA ACCA                 TTGCATTGGTGGGGG  56 475
     ECA1758 2008808 .. 2008820 -  -3.3  -3.70863   GACAGATTACGGAAA                CGCTG TTT CAGTG                CAAAGCGATAAAAGC  51 89
        mgsA 2008221 .. 2008233 -  -3.3  -4.23104   CTAAAGCGGAACAAA                GCCGT TTA ACCGC                AGAGACCAGCGTCGG  60 80
     ECA1755 NONE
     ECA1754 2003041 .. 2003059 -  -2.3   -4.4891   CGCAGTATGATAAAA             CCGTCAG AAGTA CGAACGG             GAGATTGAAGGACCT  63 313
        sulA 2001907 .. 2001932 -  -6.2  -4.75356   AAATATATCCAAAAA         TC-CCGCAGAA TACCG CTCTGCGGCGA         TCGCCAAGACATATA  80 73
        ompA 2000482 .. 2000497 - -10.4  -5.77632   AAAAGTATAAAAAAA              CCTCGC CGAA GCGAGG               TTTTTTTTCGTTAAT 100 44
     ECA1749 1997981 .. 1997996 -    -9   -2.6574   GAAGCACGCAGATTA              GCGTAC ACCT GTACGC               TGGGCAAGTCTGTTG  66 62
        fabA 1997380 .. 1997411 - -13.1  -2.59526   GATAAATGGAAGGGA      TAACGCGGGCGAA AAATTA TTGGCCCGCGTTA       TCATCTGGCACTTAG  84 37
        betT 1990263 .. 1990282 - -13.6  -4.77896   TAAGTAATTGAAAAA            TGGCGCTG TATC CAGCGCCA             TAGGGGTGATGATCA 100 38
     ECA1742 1989382 .. 1989431 - -14.6  -5.13521   AAATCAGTGAAAAAA TCGC-ATAAAAAAACCACAGACC GTGAT GGCCTGTGGTTTTTTTGCAGCGA TTAGACGATTACGCC 100 34
        fliD NONE
        fliS NONE
        fliT 1973189 .. 1973213 -  -8.6  -4.61353   TATAGACAAAAAGAA         CGCGCC-TCGT AAAA ACAAAGGCGCG          CGCGGTACAATTTAT  89 47
        fliF NONE
        fliG 1969706 .. 1969717 -  -3.6  -2.98823   GGGGCGTTAGACATA                GGCA TCCT CGCC                 GCCGCCGATAATCAT  45 5
        fliH NONE
        fliI NONE
        fliJ NONE
        fliK NONE
        fliL NONE
        fliM NONE
        fliN 1963806 .. 1963816 -  -2.4  -3.14132   GGCTGTTGCCATTAA                 CGAC TCA GGCG                 GCGCATACGTTCAGA  44 11
        fliO NONE
        fliP NONE
        fliQ NONE
        fliR 1961060 .. 1961070 -  -6.8  -4.63486   ATGTGGCGAATAAAA                 CGAC ACT GTCG                 CAATTGCAGGATACT  81 484
        flgA 1950008 .. 1950023 -  -2.5  -2.51313   ATACTCATAATACAT              CCCTC TGGTTT GAGGA               TAAATAGTTAATCAT  40 144
        flgM NONE
        flgN 1949237 .. 1949258 - -10.2  -4.39386   TTTAAATGATGAAAA           GTCTCTGC TAAGAT GCAGAGAC            TTTTAGAACGTGATT  87 28
         trg 1930522 .. 1930553 - -12.4  -3.25877   AGGAACACATCAATA      TGCGAGCATTGTCC GAGT GAATAATGCTCGCA       GTGATGTTGGTATCC  86 45
     ECA1681 1928225 .. 1928235 -  -8.2  -3.00797   CTTAAACGGAGAAAT                 GCCG GAG CGGC                 TGAGCGAACCAGTCT  62 469
     ECA1680 1927106 .. 1927127 - -10.9  -5.56112   ATAAAAAGCAAAAAA           GCAGACGTC AGTG AACGTCTGC            TTTCTTTAAATTGGC 100 223
        intB 1925658 .. 1925673 -  -3.2  -3.14672   TTTTAGCAAAATAAC              TGACCA TCCG TGGTCT               TTCGCTATTTATCCC  46 34
     ECA1678 1925114 .. 1925145 - -11.8  -4.84761   AGATGCGGATAAAAA      CATCAAGATAAGAC GCTC ATCTTACCTTGATG       GTCCATCATCAGGAA 100 34
        chpR 1924295 .. 1924307 -  -2.6  -2.93995   GAGAAACCATTAAAG                CAGC TCCTT GCCG                ACTGGTGCGCCAAAA  42 7
        chpA NONE
     ECA1675 NONE
     ECA1674 NONE
     ECA1673 1923026 .. 1923037 -  -5.8  -2.86124   TTGAGTGAAATATTA                GCCA TCCG TGGC                 CTTTCGCTATTTATC  51 36
    ECA1672A NONE
     ECA1672 1922288 .. 1922329 -  -5.5  -4.82901   TTTCTTTGACAAAAA CCT-TGTTATTTATTATTGA TAA TAAATCATAAATAACATAGG TTTTTAAATGAAAAT  76 225
     ECA1671 1921441 .. 1921456 -  -3.3  -4.47183   CATCACCTAAAGAAA              TGAAC ATGGGA GTTCA               TGAAATGCATAAGGG  64 217
     ECA1670 1920319 .. 1920329 -  -5.4  -3.75015   ATAAGGCGTACCAAA                 CAGT TCA ACTG                 GGTTGATGCTATCTT  61 188
        hns1 1914728 .. 1914752 - -12.3  -3.51948   TAATCTTAGAAAAAT          CCCCTTTAAAT AAA ATTCAAAGGGG          GAGGGTTTTATCAGA  93 36
     ECA1664 1914031 .. 1914057 -  -5.3  -4.38305   CAAAAAAAGAAAATA        CT-CGCCAGAAAA TAA TTTTC-GGCGCAG        AGGTTGCCAAAGTCT  70 292
     ECA1659 1909159 .. 1909174 -  -2.6  -4.56597   GCTCCTTGCCAAAAA              CAGA-CT GTA AGCTCTG              GCTTGAGAAAAAACA  63 122
     ECA1657 1905118 .. 1905131 -  -8.1  -4.07885   TAGCTCTTGTTAAAA               CCAGC AACG GCTGG                AAAGCTAATTAAGGA  74 445
     ECA1654 1903499 .. 1903518 -   -10  -2.90212   GCATCACTGGATAGA            GCCTCAAC CGAT GCTGAGGC             TAATTGCTACAGTTT  72 89
     ECA1653 NONE
     ECA1652 NONE
     ECA1651 1901655 .. 1901665 -  -2.6   -4.1466   ATGTAAGTTTGAAAA                 TTTT AAG AAAA                 ACTCATGAAATGTGT  56 273
     ECA1646 1898042 .. 1898055 -  -2.4  -5.03314   CTGAGTTGTAAAAAA               GCAA TGTCGC TTGC                GGAAAAGATAGATCA  74 462
     ECA1644 NONE
     ECA1643 1894737 .. 1894749 -  -3.4  -3.10622   AATATTTATCTAATA                GATC TTTTC GATC                AAAAATATTTTTATT  45 113
     ECA1640 1893289 .. 1893318 - -10.9  -2.66869   ACAGGTAATAATTTA       TACCATATTGGTA ACCT TACCAATATGGTT        GACATAATTTTTAAT  74 40
     ECA1628 1881288 .. 1881303 -  -4.6  -3.12936   AGGTAAAGCTCAAGA              GCCCGT ATTA AGGGGC               GCCATCACCCTTAAT  49 204
        alpA NONE
     ECA1626 NONE
        traR 1880175 .. 1880202 -   -12  -3.90744   TTCTGCGCGAAATAA        TGCGCGGAGAAA ATAA TTTCCCCGCGCG         TGGCTGGCATGATGA  93 41
     ECA1623 1877855 .. 1877880 -  -5.3  -3.33509   CGGTAAACAAGGCAA         CTCGTACCGCC ATCA GACGGCACAGG          GCCGGAAAAAGGGGA  54 49
       virB1 NONE
       virB2 NONE
       virB4 NONE
       virB5 NONE
     ECA1618 1873069 .. 1873084 -  -2.4  -5.14563   GGTGGGAGTAAAAAA              CAGGGA GGGG CCCCAG               TTTTTGTTGGCGGGA  71 44
       virB6 1871928 .. 1871949 -  -5.1  -3.21747   TTATGTGATCAGGAA           TG-CTGCCCC GAT GGTGCAGGCA           ACAGAGAGGCAGGAA  52 65
       virB7 NONE
       virB8 NONE
       virB9 NONE
      virB10 NONE
      virB11 NONE
        kikA NONE
     ECA1611 1867166 .. 1867179 -  -3.1  -3.01712   TTTCTCTCTTCAATA               TTCGC TATG ACGAA                TTTCAGTCAGTATTT  45 6
     ECA1610 1866401 .. 1866447 - -17.2  -2.78384   GTTCGCCCCATGACA TCGCCCCATCGGTTCGCCCCAC GGT GTCGGGCGAAAAGGCGGGGCGA ACGTCAGGGACGAAG 100 432
     ECA1609 NONE
        mobC 1863741 .. 1863754 -  -3.1  -3.02314   GATACAGAAGAACTA               TAAGC AATG GCCTA                AATTAAGCCGTTGCA  45 9
     ECA1607 1862880 .. 1862894 -  -4.2  -3.59262   CTGGATACCCTTAAA               CGAAGG TGC CGTTCG               TCCTTCACAGGGCAA  53 474
        arsR 1862116 .. 1862140 -  -4.9  -3.74693   GTGTATGTGATTAAA          TCTGTCAGCAG GAA CTACAGGCAGA          TTTTTCCAGCCATTT  59 5
        arsB 1860793 .. 1860810 -  -5.5   -3.9712   GTATCTCATTACAAA             GTGACAG AGAG CCGCCAC              GTCAGCGCGGCCAGT  63 1
        arsC 1860287 .. 1860317 - -11.9  -3.10597   GCTGTGAGCGAAAAG       CGGACGTCTGCAT GGAGT ACGCAGACACCCG       ATAGCGTGAAAATGA  81 56
     ECA1602 1858820 .. 1858838 -  -3.8  -4.54727   TGGCTCAAATGAAAA             TACGAGCA GAT TGCTCAGA             CAGTCTTTTCCAAAA  67 202
     ECA1597 NONE
     ECA1596 1851846 .. 1851857 -    -3  -4.09864   AGTTACTGTGGAAAA                CATT CGGG AATG                 AGACTTAATGTCCGT  56 160
     ECA1592 NONE
     ECA1591 NONE
     ECA1590 NONE
         lhr 1842100 .. 1842113 -  -2.3  -4.42386   GCTTCATGCAGAAAA               CGGCT GAAT AGCGG                ATTAATCATCATGAA  59 153
     ECA1585 1837909 .. 1837924 -  -3.2  -2.71712   CGTTTTTTTTCAAAG              TGACTC TCCA GCGTCA               AGTTTTGCCAGCAGC  43 4
     ECA1584 1837626 .. 1837636 -  -3.2  -3.83844   TTCATCAAGCAAGAA                 CATC ACT GACG                 TATTTCCTGATGACT  53 146
     ECA1583 1836400 .. 1836425 - -11.9  -5.03145   GAATCTGCTAAAAAA         TCCCGCTTAAG TTTA CTTGAGCGGGA          TTATCTAAATTTGGT 100 351
     ECA1574 1830540 .. 1830556 - -12.3  -4.06904   TGATTTAAGCAGAAA              GGGGGAT GTA ATCCCCC              GTGAATCCCAAAGGC 100 55
     ECA1573 1828968 .. 1828981 -  -6.7  -4.43844   TTATCACTGAGAAAA               TTGGC CTGA GCCAA                CCGACCGTCACTGGC  75 261
        tdcB 1827674 .. 1827696 -  -5.6  -2.71731   GCGATGCCTGAATGA           CCATTTGACT CTT AATCAATTGG           CCTATCTACGCTAAA  50 74
     ECA1570 1826187 .. 1826230 - -13.1   -3.4811   GCTCGTATAACAACA TTCGGCCTTTGCCTCCTCC TTTACG GGAGAGGGCAGAGGCCGAT TTTTTTCGTCTCTGA 100 302
     ECA1567 NONE
     ECA1566 NONE
     ECA1565 NONE
     ECA1564 NONE
     ECA1563 1820144 .. 1820160 -  -2.9  -3.14564   CTATGTGTTGACCAA              CGATAGC AGC GCCATGG              CGATTTATCGGATGG  45 299
     ECA1561 1818194 .. 1818225 -  -9.5  -3.44586   AGGAACGGATGATAA      CGTGCCGGGATGAC AGAAA GTTATCCCGGCA-G      AGCGTTGTGTTACGG  75 353
         cdh 1817189 .. 1817205 -  -3.7  -4.79174   ACGCAATGAACAAAA              CGTTATA AGT TATAGCG              AATTGATTGCTATGG  71 86
        sftR 1815761 .. 1815771 -  -6.8  -2.77523   GTTGGACGAACACCA                 CGCA GGC TGCG                 GTGCTGGCGACGCAG  53 431
        atsB NONE
        astC NONE
     ECA1555 1810548 .. 1810572 - -15.1  -3.51924   TGTGGATGGATAGAA          GCGATCTCACT GGA AGCGAGATCGC          GTTAAATGTCGTGAG 100 43
     ECA1554 1810327 .. 1810338 -  -2.2  -2.57931   CGTAGCCCTGAGAAC                CCTGG CTT CC-GG                CTAAATTATGTCGCT  39 68
     ECA1553 1809643 .. 1809664 -  -2.3   -3.6502   TAGGGTTGATGTAAA           TCGATATGT AATA ACATAACAA            ATTAAGGCGAAATGA  49 160
     ECA1552 NONE
     ECA1551 1807887 .. 1807903 -  -6.5  -4.83615   CATCCGTTATAAAAA              TCTCCGC AAT GGGGAGA              TGTGTTATTGACGTG  80 76
     ECA1550 NONE
     ECA1549 NONE
     ECA1548 1803201 .. 1803218 -  -3.5  -3.29511   TGTACTTCGGCAGAA             GTTA-GCT CAC AGCGTAAC             TGAAGATGTGCAGAC  48 88
         amn 1801603 .. 1801620 - -12.7  -3.84961   CACTGAACGAGGAAA             GCGCCAC ATCC GTGGCGC              TTTTGCTATGTCTCA 100 91
     ECA1544 1797552 .. 1797575 -  -8.8  -3.57263   ACGTCCATCCCGAAA          GCCAGTCAGC CCTC ACTGACGGGC           TTTTTTAGCAAAACC  72 200
     ECA1540 1793302 .. 1793314 -  -3.3  -3.02371   GTCTCTAAATAAGTA                GACGT CTG ACGGC                AATAAACCCGTAAAT  45 74
     ECA1539 1792119 .. 1792137 -  -3.2  -3.24146   TTTCTTAATGAAAAT             GATAATAA AAA TCATTACC             TAAATATGAAGACGG  46 183
        hasR 1789298 .. 1789319 -  -8.7  -3.53012   GTGTCTGTTGTGAAA           GAGGATGAG CCAT CCCATCCCC            TTTGTTTTCCTGTCT  71 63
        hasA 1788591 .. 1788616 -   -12  -3.64703   CGGTGTTCACTCAAA         CGGCTAAAAG CGTCAT CTTTTAGCCG          TTTTCTTATGCCGCC  89 31
        hasD 1786477 .. 1786495 -    -3  -2.78384   GCTTTCCTGACGACA             GGCGTTGG TGA CCAATGCG             CTAAGCCTCATTTAT  41 33
        hasE NONE
        hasF 1783647 .. 1783664 -  -6.3  -2.72187   ATTTAAAAGAGGAAT             GTGGCCGA ATA TCGGC-AC             GTCAGCGACCCTATT  53 68
        dcuB 1781457 .. 1781476 - -13.6  -5.26316   GCACGCCATAAAAAA            GCCGTCCA TTGC TGGACGGC             TTTTAGGTACAGAGA 100 47
     ECA1526 NONE
     ECA1525 NONE
     ECA1524 1772787 .. 1772800 -  -2.3  -3.05536   AAATCAGTTGTAACA               GCGAT ATCG AACGC                TGCAAAAGAACAATT  42 82
     ECA1523 NONE
     ECA1518 1765848 .. 1765872 -  -2.8  -2.90496   GGGGCGCTGAAAGTA          TTCGCGCTAA AAAGG CTAGCGCAGA          GTCGGATAAACCTGC  42 16
     ECA1517 1764697 .. 1764732 -  -8.2  -3.30338   AGAACTGTTTCAGAA    GCTGG-CAAGCCGGACA TAA CGACCGGCTTGTCCCAC    ATCTTATTTTCTCAC  65 59
     ECA1507 1751959 .. 1752000 - -15.4   -3.0693   TTCTAAACCAAATGA TTACCTAAGCCGCCAC GTAAAAATGG GTGACGGCTTAGGTAA  GGGAGATTAGCTGAC  93 86
        citM 1749874 .. 1749896 - -13.4  -3.10175   ACTTGCCAAAAGAAT           GTGCCCCGGC CAG ACCGGAGCAC           TCCTGACTTACTGGT  86 33
     ECA1505 1748911 .. 1748921 -  -2.4  -4.66609   TATTTCACCGAAAAA                 GGGC GAT GCTC                 ACTTTATCGTGACAC  64 4
        gltP 1746869 .. 1746888 - -13.6  -5.50499   CGAGAGCTAAAAAAA            TAGCGGCC TGAA GGCCGCTA             TAGATGAAGAGCTCA 100 48
     ECA1500 1744918 .. 1744951 - -10.5  -3.03441   GAGTATGCCGCAATA     TGCCACTCGATGAATA TGT TAAT-ATCGAGTGGCA     TATTTATTTGAATGA  73 63
        uhpA NONE
        uhpB NONE
        uhpC NONE
        afuA 1737433 .. 1737465 -   -12  -3.31461   CAGCGATGTTGAGAA      CACTGCGTTAAGCG AAACG CGCATATCGCAGTG      TTCCCGTTCTTTTTA  85 82
        afuB NONE
        afuC 1734133 .. 1734152 -   -15  -4.43012   AGGTCAACAGTAAAA            CCGGGAGC GAAC GCTCCCGG             TATGTGGGTAGTGAG 100 52
        lacI 1732807 .. 1732821 -  -7.2  -3.58522   AAGCGATCACAAAGA               TCGTTT GCA AAACGA               ATGAGATAACATCGA  67 156
        lacZ 1729477 .. 1729489 -  -6.9    -4.011   CCAAGATGGAAAGAA                GCAGC GTA GCCGC                TCTCTTTCGTTGTTT  70 70
        lacY 1727874 .. 1727901 -   -20  -4.77757   TGCTAAAAAGCAAAA        CGCCCGCTTAAG TTTC CTTAAGCGGGCG         TTTCTAATTTGGCTC 100 253
     ECA1488 NONE
     ECA1487 1683541 .. 1683582 -  -2.1  -3.17622   GAGGCCTACAAGATA CCGAGATTCGCGACCAGCGT TGT AAGCTGGTCGCGC-CAACAG CCAGCTTTTGCTATT  44 36
     ECA1486 1681708 .. 1681733 - -11.9  -4.74103   CCCGGAACGCAAAAA         TCCCGCTTAAG TTTC CTTCAGCGGGA          TTTCTAAATTTTGCT 100 134
     ECA1482 1678290 .. 1678300 -  -5.4  -2.61264   CGTTCGAGCGAGAAG                 TTGC AGA GCAA                 GGCTGGGTTTTATGC  47 384
     ECA1479 1674686 .. 1674699 -  -3.7  -3.05384   CGTTGTGCGAGGTAA               GCGGC ATGA GCCGG                GCAAGCCTGCATCGT  46 427
     ECA1477 1673489 .. 1673502 -  -2.3  -3.08776   AATGCTCGAAAAGGA               GGCCT AAAT AGGGC                ATGAGATTTTCCATA  42 161
     ECA1476 1672787 .. 1672803 -  -7.9  -3.02461   CAACTTCCGCGAATA              CGACACC ACC GGTGACG              CCTTAGGATTTAATT  59 144
     ECA1474 NONE
     ECA1472 1671022 .. 1671036 -  -6.4  -2.94422   CAGGTGCAAAAAGAG               TCGCTG GTG CAGCAA               TTGACGGCCGCAAAT  55 313
     ECA1470 NONE
     ECA1469 NONE
     ECA1468 NONE
     ECA1467 NONE
     ECA1466 1666576 .. 1666590 -  -2.2  -5.03314   TGCATTGTTAAAAAA               TATTAA AAT TCAATA               TATTAGTTTTATTTT  71 34
     ECA1455 1651135 .. 1651145 -  -2.4  -4.54821   ACTTGAAGCATAAAA                 TGGG TCT CCCT                 ACATGTTCATTCTGC  61 58
     ECA1454 1650629 .. 1650642 -  -5.2  -2.90194   AGTTCCTGAACCAGA               CGCC GCAGTT GGCG                GTTTTTGTCAGTGTC  49 226
        rfbA NONE
        rfbC NONE
        rfbD 1634782 .. 1634813 - -10.3   -3.6914   ATTTTAATAAATTAA      GACCTGCTTTATT TCTTAT ATTAAAGCAGGTC       TTTCATTCAACGTGC  78 32
     ECA1415 1604367 .. 1604393 - -13.7  -3.93985   ATAACACATAGCAAA         CAGCCCCTACC GATCT GGAAGGGGCTG         TGAGTGAGCATGGTG 100 64
        metG 1595945 .. 1595962 - -11.3  -5.40474   ATTGTTGCAAAAAAA             GCCGGAT AAGA ATCCGGC              TTGATGTGGTTTTTA 100 38
        fdnG NONE
        fdnH NONE
        fdnI 1590897 .. 1590913 - -13.7  -5.30616   GGATGCAAAGAAAAA              TGCCCGC GAG GCGGGCA              TTTGAGACCGTTGAC 100 211
     ECA1405 NONE
     ECA1404 1588252 .. 1588273 -   -13  -3.41978   CAACATTAAGATTAA           GCCCTGCG TTTATC CGCAGGGC            TTTTTTGTCGCTAAT  95 92
     ECA1402 1585708 .. 1585718 -  -5.4  -3.20722   CGCAATCAGGAAAAG                 CGAT GTG ATCG                 TCTAATACCACTCGC  54 64
     ECA1400 1583216 .. 1583246 - -11.9   -4.3739   CAGTGGTGCAGAAAA       CGGGATGAGTACA TTAAG CGTCCTCATCCCG       TTTTATCCTTAAATA  95 56
     ECA1399 NONE
     ECA1398 1580855 .. 1580905 -  -8.4  -3.59266   AGATTACCATAAATA TCTC-TGGC-TGCATCCCGCGGGC GTTGT ACCTGCGGGATGAATGCCATAAGA GAATGAACGGCCTGA  72 45
     ECA1397 1579758 .. 1579779 - -12.3  -3.38329   AAATAGAGATATCAA           CCTGCGGTC AGCG AACCGCAGG            CTGTCAAAGTGGGGT  90 66
     ECA1392 NONE
        modE NONE
        modF NONE
        galE NONE
        galM 1570791 .. 1570812 - -11.7  -3.54919   AAGTAGTTTTGTAAA           TTGGCAGAT ACTC ATCTGCCAA            TGTTATCAACGAGTT  88 61
     ECA1387 1570205 .. 1570226 -  -4.3  -3.64369   AATTGATAAACAAGA           TGTTGCGCC CGCT GGCGCAGGA            GTTATCAATAACTTG  55 43
     ECA1386 NONE
     ECA1385 NONE
        cusB NONE
        cusA NONE
        gpmA 1562976 .. 1562991 - -10.4  -5.55769   GCGGACAATAAAAAA              CTCGGC GATT GCCGAG               TTTTTCTCATTTCAA 100 48
        zitB 1560588 .. 1560601 -  -3.7  -4.41494   GAGCGCGAAGGAAAA               TCGCG TCAG CGCGG                TTTCAAACGGCGTGT  64 50
     ECA1377 1557721 .. 1557733 -  -2.6  -2.66316   GCCTGCACCAGAGCA                CCGC TTACC GCAG                GATGTTTATTCGCAG  38 451
        gltA 1535023 .. 1535050 - -17.2  -4.42806   CGATTCTGAAACAAA        TAAGGCCGGATA GTGA TATCCGGCCTTA         TTGTACGTACTGAAT 100 44
     ECA1347 NONE
     ECA1346 1525602 .. 1525621 -  -7.9  -3.90762   TATTGCTCAAAAATA            TCGCGTT GTGTAA AACGCGA             ACATTTTGTCCTGCA  72 78
     ECA1345 1523791 .. 1523817 - -12.2  -3.28041   AACGGCAATCATTAA         GCGCCATTTCCG TTA CGGATCTGGCGC         TTATTTTGTTTTTAG  85 26
     ECA1343 NONE
        kdpA NONE
        kdpB 1519095 .. 1519105 -  -2.4  -3.51556   AGAAGAACGTAAATA                 GCGC ATA GCGT                 ATACCCGTCAGTCCT  47 40
        kdpC 1518473 .. 1518483 -  -5.4  -2.55015   AGGGCAGCCAACGCA                 CAAG CAG CTTG                 AAGTATGACGGGTAT  50 67
        kdpD NONE
        kdpE 1514891 .. 1514901 -  -3.2  -3.89524   ATTTTACGGCATAAA                 TCGA TAA CCGA                 TAGCGGTTTCAGTCA  55 3
     ECA1337 1514295 .. 1514326 - -14.6     -3.94   GCAAGCGCCAAATAA      GTAAAAAGGCGCTG CTTG CAGCGCCTTTTTAA       TCTTGTATAGCCAGA 100 56
     ECA1334 NONE
     ECA1333 1510250 .. 1510286 -  -9.4  -3.14564   TTAGTCTTGGATGAA   CATCCAG-GCGGCGTCA GAAA TGGCGCCGCACAAGATG    TGAATACTGCATTGT  72 62
        fldA 1507087 .. 1507127 - -14.2  -2.50816   GTTTTACCTATCAAT  GCTGTTTTGGCTCTGATA GGGGA TATCAGAGCCAAAATGGC  TTAGCCAACCAGCTC  87 26
         fur 1506309 .. 1506330 - -11.7   -5.2015   GTAAGAAGACAAAAA           TAAAACCGC CTCG GCGGTTTTA            TTTTTTTGTGCGGTC 100 44
        nagB NONE
        nagA 1500566 .. 1500594 -  -8.9  -3.01712   GTTGTTTCGTCAACA        TGGGGTAAACC TTATCTC GGTTTCCCCCA        ACGTATTTCCGCTTT  68 61
        nagC 1499253 .. 1499284 -  -2.3  -3.76952   TTCATGCAAGGGAAA      GGCCGGGTT-TTTA GTGAT TACATAATCCGGCC      AGAAAAGGAATCAGG  51 36
        asnB 1497387 .. 1497403 - -10.8  -4.62002   ATTAAGCATACAAAA              CGGGCC ATAAA GGCCCG              TTGATTGATGAAATT  95 49
     ECA1322 1495907 .. 1495923 -  -2.2  -4.87592   CCAGACATAAGAAAA              CGGG TGCAACAGT CCCG              TAGCTATAACTGGGC  66 49
     ECA1321 1495144 .. 1495161 -  -7.7  -2.78032   GGCGTGTTAAAACAG             CGCGCAT TGAA ATACGCG              ATTGGCGTCTGACTG  60 60
     ECA1319 1492301 .. 1492319 -   -11  -5.37345   GTCAACCATAAAAAA             TGGGTGAC AAA GCCACCCA             TCATTGCGCTTAGGC 100 56
     ECA1318 NONE
     ECA1317 1490325 .. 1490347 -  -7.7  -2.94695   CGGAACAGATAAGTA           CCCGACATC TTCCC GATCTCGGG           GAGACCCGTCATACT  61 170
        corC NONE
         lnt 1487782 .. 1487799 - -11.3  -5.72622   GCCATAAATAAAAAA             GGCATGC AAAA GCATGCC              CTTAGGGAAGAGAGG 100 51
        gltI 1486279 .. 1486295 - -12.3  -5.40474   ACTCCGGTAAAAAAA              GGGTAGC GAA GCTACCC              TGAAGATTGATGAGC 100 209
        gltJ NONE
        gltK NONE
        gltL 1484086 .. 1484103 - -12.7   -4.2074   CGCTGAATAGAGAAA             GCGTGCC TTAC GGCACGC              TTTGACGGGTATTAA 100 37
        leuS NONE
        rlpB NONE
        holA 1479102 .. 1479112 -  -6.8  -3.28119   ACTTATTCAGATGAA                 TGCC TCC GGCA                 AGGCTTTTCCGCATA  61 6
        nadD 1478431 .. 1478449 -  -2.3  -4.08767   CTGATGGGGGGAAAA             CCTGCGC TATTG GTACAGG             CCGTGTTCGTTGATG  55 13
     ECA1305 NONE
     ECA1304 NONE
        mrdA NONE
        mrdB NONE
        rlpA 1473204 .. 1473230 -  -4.5  -2.72511   GTGATTTTGCGAAAG        GGCGG-TATG TTCAATGC CATAGCCGCC         GTTTTCGCTTCATGA  47 60
        dacA 1471817 .. 1471842 - -13.4   -3.8637   TCATACTAGAAAATA         TAACTCCCGC GTTTTT GCGGGAGTTA          AGGATACGACTTATA 100 71
     ECA1299 NONE
        lipB 1470520 .. 1470532 -  -3.5  -3.60048   TTTTTTTTAAAAAAC                TATAA AAA TTATA                TCATCTTGCCTAATC  51 148
        lipA 1469400 .. 1469419 - -10.7  -4.40237   CATTACACAGCAAAA            CGGACGG TCATTG CCGTCCG             TTTTTTATTCCACAC  90 68
        crcB 1468356 .. 1468370 - -12.8  -4.57569   CGATTTCGTGAAAAA               CCCGCC AAT GGCGGG               TTTTTTTTGCTTTAT 100 54
     ECA1293 1467073 .. 1467123 - -11.4  -4.74215   ATACCAGGAATAAAA TCATACGAATAAAGCAGTATTGAG TCT CTCAATACTGCTTTTTTTCTATGT AAAAAGGGGAAACTT 100 99
     ECA1292 NONE
        dapE NONE
     ECA1290 NONE
     ECA1289 1464308 .. 1464354 - -12.3  -2.57132   CTGCCGCGTGAGAAT CCAAACCGCCCGC-CGCGCG GAACTTAG CTCGTGTGCAGGCGGTTTGG CGATGACAGCTGTCA  81 38
        citM 1461614 .. 1461625 -  -7.2  -3.29461   GAACGTTCCCTATAA                GGGG AAGA CCCC                 GAAGATGACGCAGGC  63 8
     ECA1286 NONE
     ECA1285 NONE
        atoD NONE
        atoA NONE
        atoB 1457205 .. 1457233 - -13.2   -4.2704   TGTAGCATGAAGAAA        GCAATGCAGGCC GTAAT GGCCTGCATTGT        CTTTTAACTGGCAAC 100 49
     ECA1278 NONE
     ECA1277 1452950 .. 1452963 -  -8.1  -2.51815   TTGAATGATGAAGAT               CGCTG GCAG CAGCG                GTTATCCGGCGGTGA  56 412
     ECA1274 NONE
     ECA1273 NONE
     ECA1272 1446027 .. 1446037 -  -2.4  -3.67597   CCTCTTATGCAATAA                 CCTG ATT CGGG                 CGTGTTTGCGAAACG  49 72
     ECA1271 NONE
     ECA1270 1444744 .. 1444783 - -12.9  -2.81045   TGATGGAGAAGATGA  TGCGCTCTGATGCTGGC GAGGCT GTCAGCACCAGAGCGAA   AGAGGAAGTCAGGGG  85 34
     ECA1269 NONE
        tldD 1441768 .. 1441781 -  -8.1  -3.12999   GTAGGGGACAGTGAA               CCGTG ACAA CACGG                CTTACTGCGAGCCGC  62 27
     ECA1267 1439984 .. 1440004 -  -3.9  -3.14344   GAGGCGGGGTATGAA            CTGGCAC AGCAGGG GAGCCAG            CAATTGGCGCGTGAC  47 472
        gcvR NONE
         bcp 1433365 .. 1433386 -   -13  -4.84274   TAATGATAGGAAAAA           CCGGCACC TATTAC GGTGCCGG            TGGACGATCTGAAAA 100 48
     ECA1259 NONE
     ECA1258 1431206 .. 1431227 -  -4.3  -3.03159   CGAATTGCCGGAAGA           CGTGAGCCG TTTT CTGCTCAAG            CGTTTGGATCGGGAA  48 188
        purM 1426882 .. 1426896 -  -2.1  -3.80094   CTGAAACCAAGACAA               CGATG TTTTT CATCA               GTTAATAACCACTGC  51 23
        purN 1426206 .. 1426238 -  -9.2  -3.10959   TAAGGGTAAGACAGA      GGTTGTAAGGCTCT ACACG AGAGCCTTACCACT      ATGACGAACTGACAG  68 43
     ECA1248 NONE
        hyfA NONE
        hyfB NONE
        hyfC NONE
        hyfD 1414390 .. 1414402 -  -2.6  -3.05463   ATCTCCCTTATCCAA                GCCA GATTA CGGC                AATGACGCTGGAACA  43 5
        hyfE 1413700 .. 1413716 -  -3.7  -2.55912   CAGCAATAAAAGTAC              GGATG TATCGCT CATCC              TATTACCCCTTCAGC  44 28
        hyfF NONE
        hyfG NONE
        hyfH NONE
        hyfI NONE
        hyfJ NONE
        hycI 1408106 .. 1408128 - -13.4  -3.57263   AGTCTGACGGGTAAA           TTGCCGGAGC GTT GCTCCGGCAT           CGTGTTAGCAGGCTA 100 38
        hypA NONE
        hypB NONE
        hypC NONE
        hypD NONE
        hypE 1401744 .. 1401783 - -16.7  -3.86346   GTAGGCGTGCATAAA  TCAGTAAAAACGCTGGCG GATGA CGCCAGCGTTTTCAC-GA  TGTGCGTGCTAACAA 100 34
        tesA NONE
     ECA1221 1390592 .. 1390604 -  -4.8  -2.61264   GGTGTGACTTACAAG                CCTC GTGCA GAGG                TGAGTGCGCAATACG  48 56
     ECA1220 1389624 .. 1389651 - -14.3  -4.17048   CTTGTTTGAAAATAA        GAAGGCCAGAA TCAACG TTCTGGCCTTC         TTCACAAGAGAATTA 100 38
        tyrP 1386273 .. 1386297 - -10.1  -5.63517   GCCGGAAAGAAAAAA          GAGCGTGAA TGTTGAG TTCACGCTC          TTTTTTTATGACGGA 100 133
        katA 1385063 .. 1385085 -  -7.6  -2.58812   GGTAAAGGCAACGTA           TCCCCAACCT AAA AGGTAGGGGT           GCTTGGCTAATGCCG  57 163
     ECA1206 1373768 .. 1373782 -  -8.6  -2.59748   CACGCCTATAATTGA               CAGCAA ACT TTGCTG               GCTACTCCCCTTCGT  63 47
     ECA1205 1372489 .. 1372503 -  -2.8  -3.39895   GCTGGCATCAATTAA               CGCT CCTGATT AGCG               GATTACGGCACGCGC  46 20
     ECA1204 NONE
        rcsB 1369110 .. 1369135 - -16.9  -3.62224   ACATCCGTGGAATAA         CCTGCACCAGC GGTT GCCGGTGCAGG          AGAGGAAATACTTAG 100 37
        ubiG 1362482 .. 1362506 -  -9.2  -3.70068   CAGCAGAAGCGGAAA          GGCGCACGGC AAAAA GCCGTGCAGC          ATTTAAGACTATTCT  75 44
        nrdA 1359863 .. 1359887 - -17.3  -3.08032   CCCGCGCTAAAAGGA          TGAAAGGCTGC ATT GCAGCCTTTCA          TTATTGGCTTAAATC 100 34
        nrdB NONE
     ECA1197 1358328 .. 1358348 -  -2.5  -3.79251   CACTTGAGTATGAAA            GCGGG TAGGAAATACG CCCGC            CGGTAAGAGCGATAG  52 67
     ECA1196 NONE
     ECA1195 1356724 .. 1356740 -  -9.4  -3.92143   GAAAAGCGTCATAAA              GGGGAG ACGGG CTCCCC              CAAATAGTACGTTAT  81 42
        copA 1353436 .. 1353467 - -13.9  -2.55085   TATGCGAAAGAAAGC      GTGCGCCATCATTC GCAAT GAA-GATGGCGCAC      TGACATTACTGACTT  86 31
     ECA1192 NONE
     ECA1191 1351615 .. 1351643 - -11.1  -3.17571   AACGCGGCAAGGGAA        GGACAAATTCGTC GGG AACGAATTTGACC        AGCCAACGGCTGGCC  78 331
     ECA1182 1337553 .. 1337575 -  -9.1  -5.36965   GAACAGCATAAAAAA           TGGCGGGCA TAATT TGTCCGCCA           TTTTTGTTATTCAGC 100 56
        priC NONE
     ECA1172 1327799 .. 1327825 -  -2.4  -2.61681   CTGCAATCGTATAAT        GCACGAAAAGA GCTTTA TCTTTCC-TGC         TATGTGGATATCGAA  38 311
        acrA NONE
        acrB 1322862 .. 1322876 - -12.8   -5.0133   TAGGGGCGTAAAAAA               GGCCGC TAG GCGGCC               TTTTAGAGGATATAT 100 48
       rpmE2 NONE
       rpmJ2 1322222 .. 1322271 -  -2.3  -4.82901   GTTTTTTCATAAAAA TAATCCCG-TACAGCCT-TGTTA GCGTTA TGACGTAGGCTGTATCGGGATGA GCTAGGGAAAGATTA  66 38
     ECA1166 NONE
         hha 1320998 .. 1321017 -  -6.4  -5.09221   GATAATAAAAACAAA            GGCCGATA ATAT TATCGGCG             CAGTGTATTTAATGT  83 68
     ECA1164 1319674 .. 1319692 -    -6  -3.06183   GTGACGCGTACGGAA             GGAAAGCA GGC TCCTTTCC             AATTCGAGTTGCCGT  53 329
        tesB 1318226 .. 1318251 - -19.1  -3.17797   TTCAGATACAGTGAA         CAGGCGTGGAG GAAA CTCCACGCCTG          TTTTGTTTTACGGCT 100 93
     ECA1156 1310580 .. 1310590 -  -3.2  -4.11394   ATGTTAGCCGCAAAA                 CGTC TGT AACG                 CAGTGCGGTGCAAAG  57 120
     ECA1155 1309757 .. 1309767 -  -2.4  -3.76373   GCTGGAACACTTAAA                 CGCG ATT CGCC                 GTTAACATGAAGCAG  51 107
     ECA1145 NONE
        ampG 1296454 .. 1296484 -  -8.3  -3.12862   AGGAATGATGTAATA       GGTTCAGGCAGCA GATGT CGCTACCTGAACG       AATATCGTCAATGTA  66 33
        cyoA NONE
        cyoB NONE
        cyoC NONE
        cyoD NONE
        cyoE 1291217 .. 1291235 - -11.7  -5.64274   GCAGTCATAAAAAAA             CAGGCGG ACGAG CCGCCTG             TTTTTCTTAATGCAT 100 57
     ECA1138 1289685 .. 1289702 - -12.7  -4.70583   CCGATGAATAGAAAA             GGCCAGC GAAA GCTGGCC              TTTTGCTTAATTTAG 100 37
        panE NONE
        thiJ 1287480 .. 1287501 - -14.5  -3.06815   ATCGTCCGTAATATA           GAAAGGCGC GCAA GCGCCTTTC            TCGTTGGTCTTAATC  89 35
        xseB NONE
        ispA NONE
         dxs 1282700 .. 1282718 - -10.2  -3.05596   TACTGCGTTATTGAA             CCGGGGCC ATG AGCCCCAG             TTTACGTTAGTCGCT  73 40
     ECA1124 1277377 .. 1277406 - -14.5  -3.53811   TCTACTGGTTGTAAA       CATAAAAACCCCGC GTT GCGGGGTTTTT-TG       CATTTTAGCGCTAGG 100 177
     ECA1118 1270774 .. 1270784 -  -3.2  -3.75153   CCTTTTTAATCGAAA                 GGAC AAT ATCC                 CTGTCATACTTCAAG  53 103
     ECA1117 1269941 .. 1269961 - -13.3  -5.27335   GCGGGCAAAGAAAAA            GCCAGTCGC ATA GCAACTGGC            TTGATTATCACATTA 100 63
     ECA1116 1268471 .. 1268488 -  -8.4  -3.29471   TTGCTATTAGACGAA             GCGCTC AGAATA GAGCGC              TTTTTTTTAGCTGAT  69 42
        sbcD NONE
        sbcC 1255529 .. 1255560 - -10.1  -2.89564   GCGTCAGGCCATACA      TGGCGACTCCAGCG GGGTA CGC-GGAGCCGCCT      GGCTATGGCCAAAGA  72 52
        rdgC 1253349 .. 1253381 - -11.5  -3.02511   TTCAGTCGCTGAAGA     TGTATTGCCCGCCA GAACGA TGGCGGGCAATA-A      TCAAGAGAATTAACG  79 35
     ECA1100 NONE
     ECA1099 1231259 .. 1231269 -  -5.4  -3.50449   ACCATAAACTTATAA                 GAGA CAG TCTC                 CTCGTCAGAGGCTGT  57 57
     ECA1098 1229348 .. 1229360 -  -2.6  -3.05816   TTATCCGGCAGGCAA                GCCG GCTTA CAGC                GACGGGAGCGTCTCG  43 19
     ECA1097 NONE
     ECA1096 1225846 .. 1225872 - -10.1  -3.99275   GGATAGAAGAGTAAA        GCGTCCGCGCCA GGGA TGGCGCGG-CTC         GAGCTTACAGGGAGG  82 148
        pelI 1222440 .. 1222465 - -17.7  -4.16205   GATAATGAAATGAAA         CAGACCGTGCT TTGT AGCACGGTCTG          TTGAAGTGTGATGCG 100 211
     ECA1090 1218744 .. 1218758 -  -8.6  -3.53444   CTAGCGCTGTTCAAA               TCGGTT TAA AACCGA               TTTGTCGTGCGATTG  71 93
     ECA1089 NONE
     ECA1088 NONE
     ECA1087 NONE
     ECA1086 NONE
     ECA1085 1214437 .. 1214451 -  -4.2  -2.82516   CTCGGCATGATGATA               GGGCAA CGT TTGCGC               CACGCGATTAGTGAA  43 112
     ECA1080 NONE
        fecI NONE
        fecR 1208041 .. 1208054 -  -5.3  -2.73681   CAGTCACCCGAATCA               CTTAC TTGT GTAAG                CTCATCGGGATTCCT  49 138
        fecA 1205567 .. 1205594 -  -6.8  -3.10796   CGTGATCATTCAATA        GTCAGGCCGGGC ATCT GCCCGGCGAGAG         ATAGCGTGACAGTCA  58 38
        fecB NONE
        fecC NONE
        fecD NONE
        fecE 1201742 .. 1201766 -  -2.7  -3.05596   GATGGTTTGAGCTAA          TCGTCATGATG TTG CCCCACGACGT          GTATTGATTCCATGT  43 159
     ECA1072 1200809 .. 1200822 -  -8.1  -2.56273   AGCAGATCGAAGTGA               TGGCG ACAT CGCCA                GTGAAAGGCGTCTGG  56 280
     ECA1069 1198221 .. 1198237 -  -8.7  -3.65812   CTCTCTTTAAGATAA              TAGGCTG GAT CAGCCCA              TCTTACCCTTTCTCT  72 438
     ECA1067 1195253 .. 1195277 - -15.9  -2.75865   GGCGAAAACAAGGGA          CTAAGAGAAGC GGA GCTTCTCTTAG          TCATACCTTGCAGAT 100 49
     ECA1066 NONE
     ECA1065 1193317 .. 1193333 -  -3.7    -2.705   ATCAACACTAGATTA              TCGATCT GTT AAACCGA              TCAGTGAATCTAACG  45 101
     ECA1064 1192825 .. 1192840 - -10.4  -6.48081   TTTAGAAAAAAAAAA              GCTCCC GGCA GGGAGC               TTTTGTAAGGTAATT 100 46
        mutS 1178087 .. 1178105 - -13.2  -5.45802   TGTTTAAAAGAAAAA             GGCACTGA TTT TCAGTGCC             TTTTTGCTATTTATT 100 59
         rof 1175988 .. 1176007 - -12.2  -5.06414   CGTTGGTAATAAAAA            CGGACAAC CTGA GTTGTCCG             TTTTGGAAGCATTTA 100 76
         map 1153235 .. 1153250 - -11.8   -4.8667   TACACGCCATAAAAA              GCCGGC ATCT GCCGGC               TTAGTGTTTACTGTT 100 33
        glnD NONE
        dapD 1149546 .. 1149566 -   -14  -6.06723   CTCTGTAAAAAAAAA            CGGCGGGT GTTTA ACCCGCCG            TTCCTAGTTTAGTCG 100 34
     ECA1027 1149046 .. 1149066 - -11.1  -4.38927   TGCTGAGATAAGAAA            CGGGAGCTA ACA TGGCTCCCG            TTTTTGTTGCTTCCC  90 89
     ECA1020 1142332 .. 1142347 -  -2.6  -3.53012   TTTTGCTCCTTGAAA              CGC-AAT ATA ATTCGCG              ATGCCATGCTGGCTG  48 306
     ECA1019 1140909 .. 1140926 - -11.3   -2.8372   TATCCGTGAGTAAAG             GGGGAAG CTGG CTTCCCC              ACGTAGGTGTTGGTT  77 51
         xni 1139890 .. 1139915 -  -4.7  -3.50715   AGAAGTGTCACAGAA         TCTGGCGTT GCTGCGTG AACGCCTGA          GCGAAAATGGTATTC  53 202
     ECA1014 1136683 .. 1136693 -  -5.4  -5.81412   TTTATGGAAAAAAAA                 GCAA TTA TTGC                 TACGCTTTAAAGTGT 100 374
        csdA NONE
     ECA1011 1134863 .. 1134875 -  -9.1  -3.54879   GCGAAAATGGAAAGA                GCGTC TGC GACGC                AGAGATAGTATCGCG  73 48
     ECA1008 1129606 .. 1129629 -   -11  -2.79501   CATACCTTCATGAGA          GTTCCCCTGC CCGC GCAGGGGAAT           GCTGTATTACGATTA  74 38
     ECA1007 NONE
     ECA1006 NONE
     ECA1005 NONE
     ECA1004 NONE
     ECA1003 NONE
     ECA1002 1122829 .. 1122865 - -13.2  -3.53012   CCCTTTCGTTTGAAA    TCTCAGAAGTGGCA CCTTATTTC CGCCACTTCTGAGA    GTAAATCCTCGCGTT 100 66
        argA 1118008 .. 1118040 - -12.9  -3.82097   CCTAAACCGATGAAA     TCATCGTGGCCGAT TTTACT ATCGGCCACGA-GA      AGCTTTATTGAATGG 100 47
     ECA0997 1115307 .. 1115319 -  -3.3  -4.07568   GTCGGGCGGTGAAAA                CGCCA ACG CAGCG                CTATAGCGGGTTGGA  58 160
        mutH 1094875 .. 1094887 -  -2.7  -3.97659   AACAATCCAATCAAA                CATTG TAT CAATA                CACCTTAAACGAAAC  54 287
     ECA0983 1094103 .. 1094119 - -13.7  -2.71263   AATTTTGTGTAATCA              GGCGGCA GGT TGCCGCC              TGATGATGGCGTCTT  86 67
     ECA0982 NONE
         tas 1092112 .. 1092128 - -10.1  -3.20348   GGCAGGAACACGGAA              GCGCAGC TGC ACTGCGC              TGGGAACGTCAGGGC  70 410
        mutY NONE
     ECA0975 1085664 .. 1085681 - -10.5  -3.09987   GGAATAGGGACGTAA             GCGGGCC CGAA AGCCCGC              AATCTCAATGGCTCG  73 30
        mltC NONE
     ECA0973 1082997 .. 1083007 -  -3.2  -5.16237   AAGCCTATGAAAAAA                 TGCA GAT CGCA                 AAAAGTGCCTCATCG  77 411
     ECA0969 1079170 .. 1079186 -  -3.6  -3.32844   CTGCGCATCCGACAA              TGTGGC GGGAT GCCGCA              TCAATACGTTCGTTA  48 38
     ECA0968 1078346 .. 1078369 - -11.1  -3.97368   TCTTCAACTCAGAAA          CACAGGTTC GGAAAT GAACCTGTG           TTTTTTCTTTCTTAA  86 37
     ECA0965 1074466 .. 1074505 -  -4.4  -4.42788   TTCAATCCCATAAAA  TTTGGGATCAAATATCAG TCGC CTACTGTTTTATCCCAAA   ATGGGATAAATAAAA  66 52
     ECA0964 NONE
       ccdA2 1073535 .. 1073552 -  -2.7  -2.95448   AGTAATACCTAGAGA             GATGAAA TAAA TCCCATC              TCTCTTTTTTATTCT  42 439
     ECA0955 1066447 .. 1066467 -  -5.3  -2.62579   TTGCCAAAATAAACT            CTGGTGCCA CGC TGGACCCAG            TAACTCAGACGGTGT  48 113
     ECA0954 1065691 .. 1065713 - -14.2  -4.15565   TGTAGTACCTTAAAA           GCCCTGACTA ACA CAGTCAGGGC           TTTTATCATTTTTAC 100 163
     ECA0950 1063269 .. 1063289 -  -2.5  -3.87373   TACATTGCCGAGAAA            GGCATAAAT GAT ATTGCTGCC            AGTCGCGGCATATGT  54 226
     ECA0949 1062272 .. 1062289 -  -2.8  -3.01726   GGGGTGTATAGAAAG             GTAAAT TAATGT ATTTAC              TGGTTTTTTATTGAT  43 146
     ECA0948 1061569 .. 1061600 - -13.9  -3.53012   TGTTTTTCCTTTAAA      TAAGAAACCCAGC GCTGCG GCTGGGTTTCTCA       ATCCGTGCTCAAAGC 100 47
     ECA0946 1059534 .. 1059552 -  -5.3  -4.62471   AATTTATACAGAAAA            CCG-CTGA TATG TCAGGCGG             AGGTGAAGATTAAAT  75 431
     ECA0943 NONE
     ECA0942 NONE
     ECA0941 NONE
     ECA0940 1052963 .. 1052984 -  -2.3  -3.13403   TCTCGCGTATGAAGA           CAGATTAAT GATA ATTAAACCG            CAGAATAATATTTTT  44 8
     ECA0939 1052306 .. 1052323 -  -2.6  -3.03243   ATTTAGTCGCTAACA             CATGCG TTTAGC CGCGTG              CCGCCAGTGTGTGGA  43 72
     ECA0937 NONE
     ECA0936 1048803 .. 1048827 - -17.2  -3.54109   GTAACTCAATGATAA          TCCCCGCCGA CAGTC TCGGCGGGGA          TTTGATCAACGAACC 100 31
     ECA0934 NONE
     ECA0933 NONE
     ECA0932 1043260 .. 1043287 -  -4.1  -5.26875   TGCTTAAGTAAAAAA        TATCGACCTCT GTAGAA AGGGGTCGATT         GGATTATAGATTAAT  79 59
     ECA0931 1041120 .. 1041142 - -19.2  -4.40358   ATGCATCGCATAAAA           CAGGCCGCCA ATA TGGCGGCCTG           TTTATTTATGGGGCT 100 101
     ECA0930 1039393 .. 1039410 -  -5.5  -3.46008   AGCAGAAAATGAATA             GCCAGTG AAGC CATTGGC              CGAGTCGTTATACTT  57 71
     ECA0929 NONE
     ECA0928 NONE
     ECA0927 1035502 .. 1035523 - -10.3  -2.87564   CGAGCCGCGCAGATA           TGAATCTCA TCCC TGAGATTCA            CCCTTTCAGGGCCGT  72 149
     ECA0926 1034717 .. 1034732 -  -2.5  -2.80492   CACCACGATTAAGCA              TAGCG TTTCTC CGCCA               TCGCTTTCTCTGTCA  41 3
     ECA0925 NONE
     ECA0924 1031987 .. 1031997 -  -3.2  -4.14243   GAGGCCATGCTAAAA                 GCTA TTT CAGC                 GGCTGCGCCAATTTA  57 16
     ECA0922 1029678 .. 1029692 -  -4.3  -3.85092   AGCATTTACAGGAAA               TGATC TATTC GATCA               CGCCGATTGCACAGC  58 230
     ECA0915 1020841 .. 1020865 - -10.1  -5.80003   GCAACAAATAAAAAA          CGTTAGTGC TTATTTG GCACTAACG          TTTATGTAACATAAG 100 77
     ECA0914 NONE
     ECA0913 NONE
     ECA0912 NONE
     ECA0911 1016874 .. 1016886 -  -4.8  -3.22102   ATATTTTTTACAACA                CGGT GTGTT ACCG                CCGCGTTCCCACTGC  52 87
     ECA0910 1015214 .. 1015252 - -14.7  -3.59979   CGTTGTTAGGGGAAA  CACAGGGG-GAGG-TTCCC GCA GGGACGCCTCACCCCTGTG  GTCGCCCCGTGTATC 100 80
     ECA0907 1012126 .. 1012136 -  -5.4  -2.63207   AATATGATCTACAAC                 TCGA TAT TCGA                 TCGCTTATGGCCTGC  47 312
     ECA0905 1010766 .. 1010780 -  -7.1  -4.46926   GAGCTCATCATAAAA               GCCAC CGGCT GTGGC               CCGTATGATTTTGCC  80 45
        fumA 1008655 .. 1008673 -   -16  -5.68438   GCATCAAATAAAAAA             CGCCCCGA TAG TCGGGGCG             TTAGCGGCTAACCTC 100 60
        norV NONE
        norW 1004014 .. 1004034 - -12.7  -3.73775   CTCATCGGGATTAAA            TGAGAGACA TCC TGTCTCTCA            CCGGAGGCCAGCCGT 100 259
        tehB 1002979 .. 1002996 - -12.7  -4.99035   CGATGCATACAAAAA             GGGCCGA TTAA TCGGCCC              TTTCGTTTTATGACA 100 65
     ECA0898 1001328 .. 1001351 - -14.6  -2.63079   GGTGTAGAGAATCGA          GCAACGCCCT GAGC AGGGCGCTGC           ATCGTGATGATGATT  89 39
        cysZ  997823 ..  997846 - -10.3  -4.29304   TCATTACAATAGAAA          GCACTGGCC TTTATG AGCCAGTGC           ACATTGTCTTTTTAT  85 37
        cysK  996667 ..  996682 -    -9  -5.24129   CTGTGCCACAAAAAA              GCACCT AAAT AGGTGC               TTTTTTAACACATTG 100 70
        ptsH NONE
        ptsI  994237 ..  994247 -  -2.4  -3.69094   AATCTATTAGGTAAA                 GCAG AAT CAGC                 AGAGCGTTTTTTCTT  49 21
         crr  993520 ..  993549 -   -13  -3.63968   CTGGAAAGCCTGAAA       CGAAAACGGCACC ATCCG GGTGCCG-TTTCG       TGCAAACGTAGTAAA 100 60
        macA NONE
        macB  987615 ..  987626 -  -4.4  -3.86346   CGACGGGTCCAGAAA                TCTG GCAG CAGA                 CGGCAGGCAAGCTGA  60 466
        iutA  970979 ..  971006 -  -8.4  -3.15861   GATCATGGTCAGGAA        GGATTGCCCGAC GCCC GCCGGACAATCA         GGACTGGTTTAAAAA  67 34
        hemF NONE
     ECA0873 NONE
        rpiB  956757 ..  956796 - -10.8  -3.60112   GAATGAACAATAAGA  CTGACGGCCAGTCAGTC TGGGGAT AACTG-CGGGCCGTCAG  ACAGGATTACTGGTG  83 32
        talA  955657 ..  955667 -  -4.6  -2.75577   TGACTCCAAAAGTTA                 CAGC TTG GCCG                 CCAGCAGCGCTTCCA  47 12
       tktA1  953383 ..  953436 -   -15  -6.09133   TAGGCCAAAAAAAAA GACCAAAATAAAAATGCACCTCTT AAAAAG AGGAAATGCATTTTTACTTTGGTC TTGCCTGCCGTAGCA 100 233
     ECA0860  951376 ..  951392 -  -7.3     -2.55   GAAGATGGTAAGGCA              TTGGGTA GAG CACCCAA              TACCTTTATGGGCGA  57 41
     ECA0859 NONE
     ECA0858  948674 ..  948690 -  -2.3  -6.02919   GGACAAATAAAAAAA              GGTTATA AGT TATAAAC              GGGCGGTTTTGTTAC 100 253
     ECA0856 NONE
     ECA0855 NONE
     ECA0854  945788 ..  945803 -  -3.2  -3.17416   AAAGTACGAATAAAT              CGTCAG AAAT CTGATG               GTTGCCAATATCAAT  46 57
     ECA0853  944628 ..  944640 -  -7.7  -2.50699   GCGTAACCAACACAC                CGTCA ACT TGACG                TATGACGGATATATA  59 52
        gldA  936025 ..  936058 - -10.9  -2.55351   GCCTGTTATATCAAG     CCCGGCTCCATTGCA CTGT TCCGCTGGAGCCGGG      TTTTTTTACCTCAAT  74 46
     ECA0845 NONE
     ECA0844  934468 ..  934491 -  -9.6  -3.04239   CATAGGGATATAAAT          CTGGTGCCACA TAG CGTGGCACC-G          TTTCGCTATTTGCTT  71 31
        ppnK  931137 ..  931148 -  -4.4  -2.87344   GACTGTGTTTACATA                CAGT ATAA ACTG                 GTTTTATATACAGTA  48 59
        recN  929331 ..  929357 - -11.6  -3.20322   GCTGATGATAATAGA         CCTTGCAGGACT TGG AAACCTGCAAGG         CGATTGTATGACCCC  81 109
        smpA  928780 ..  928814 -   -13  -5.24129   CGTCTTTATAAAAAA     CACAGGCAAACCTGAA ATA TTCAGATTTGCCTGCC     GTTGTACCCATCATA 100 162
        smpB  926872 ..  926898 - -12.2   -5.4492   TACAGACACAAAAAA         GCCCGCAAACCT AGA AGGGATGCGGGC         TTTCAGGACTTATCC 100 485
     ECA0835 NONE
     ECA0834  922793 ..  922815 -   -12  -3.74841   ATAAATAAGCTCAAA           TGCCGCTTTG TGC CAAGGCGGCA           TTTTCATGAATTCGG  93 278
     ECA0829  920627 ..  920640 -  -5.3  -4.00532   CGTGTAAATAGTAAA               TCGAT TCCA ATCGA                TAATTTAATTTTTTG  61 50
     ECA0828  919488 ..  919505 -  -5.7  -3.15544   GGTGATGTCGAGCAA             TATGTAT TCAC ATACATA              TCGATATTTTCCAAC  54 145
     ECA0827  918762 ..  918798 -  -7.9  -2.73483   ACGGCATCGTAACGA    CTTTGCTCCTGCTGGCT TTA AGGCAGCAGGAGCTGAT    GGTTTAACGCGTTGA  60 29
     ECA0824  913524 ..  913537 -  -9.5  -5.76633   GTAGATATAAAAAAA               CCGGC CGAA GCCGG                TTTGGAGGGGAAAGG 100 41
        cybB NONE
     ECA0822  911770 ..  911790 -  -4.7  -2.95102   ATTTGAGTGATAAAT           GCGCCTCC GAATAG GGAGGC-C            GGGCTGCTAAGGTCG  48 159
     ECA0821  910610 ..  910641 - -17.5  -3.85698   GGGGCGTTTGAGAAA      CACGTTGGAAACC TGAATC GGTTTCCAACGTG       TCATAGCGATCACGA 100 35
        uxuB  907438 ..  907471 - -12.5  -4.49716   AAACAAAAGGTAAAA     TCCGCACTCT-GGCAC TGG GTGCCCAAAGTGCGGT     ATATCTTGCATTGCT 100 52
        togT  905153 ..  905177 -   -13  -4.43877   GAAGCTCTAAATAAA          TCAGCCCAAT GCAAG ATTGGGCTGA          TTGTTTTTAAGTGAT 100 70
     ECA0807 NONE
        actP  893049 ..  893073 - -12.8  -3.01918   GGATTTCATAAAGGA          GCTGGCCCGC GAAAT GCGGGCCAGA          GAGAGGTAGAGATTA  83 38
     ECA0805  891824 ..  891837 -  -2.3  -4.91511   AGCCCATGATAAAAA               GTCGC AGGA GCGAT                TTTCAACAACGCAAA  69 87
     ECA0782  854074 ..  854105 - -12.4  -3.91473   AGAAAGGTGTACAAA      CAAAAATGGCTACC GGAT GGCAGCCATTTTAG       GGTGGTTAACGTACA 100 164
     ECA0780  851245 ..  851259 -  -4.3  -4.63527   CGATTACTTTAAAAA               TCAAC TTGTT GTTGA               ACAAGGAAATATGCA  72 329
     ECA0769  838195 ..  838224 - -10.7  -2.99837   GGTGAAACAGGAAAG       GTGCTGTGAGGGC CGTA GCCCTCACAGAAG        GGAAATTATCCCAGA  76 31
     ECA0768 NONE
     ECA0767 NONE
     ECA0766 NONE
     ECA0765  835543 ..  835599 - -15.9  -3.59312   ACCCACAACGAAACA TGTGTCGCCAGCATCACCGACATCG TGAGTAT CAATGTCGGTGATGCTGGCGGCGTT GTCATTTTGATTGGC 100 73
        fldB NONE
     ECA0762  834336 ..  834353 - -11.3  -3.72576   TTTGTTGTCAGCAAA             CCACCTC TCTG GAGGTGG              TCCTTTACTCCACGC  91 30
     ECA0758  830979 ..  830992 -  -5.3  -3.25823   CCGCGCGGATATGAA               TCTCA TCCC TGAGA                TTCACCCTTTCAGGG  52 133
     ECA0756 NONE
        rafR  827977 ..  828011 - -16.1  -3.59979   GCCTTTTAGTGGAAA     CTTAAACGTTTAAGT GATCA ACTTAAACGTTTAAG     AAATGTGATTTTGTT 100 158
        rafA  825711 ..  825721 -  -5.4  -3.34962   TCCTAGAGGGCAGAA                 GTCA TCA TGAC                 GCGGGACAGTGCTGT  56 84
        rafB  824362 ..  824406 - -12.9  -3.95378   CGAGACGTGAAATAA GGACATCTTGCCCCGTTGA TGTTAAT TCAACGGGGCAAGAGGGCT CGAAGCGAGACCGTT 100 42
     ECA0746  817637 ..  817692 - -10.5  -3.01684   AAGCATCGAGATACA CGGGGCGACCACAGGGGTGAGGCATCCC TGC GGGA-ACCTC-CCCCTGT-GTTTCCCCT AACAGCGGGCTTAAG  73 131
        fucO  811205 ..  811238 -  -6.1  -2.99558   GTAGAAGGTATAAAT     TTTGTGCCCGC-AT AATAACG ATAGCGGGCACAAC     CTAGAGCCTTGTTGT  56 47
        budR  807597 ..  807611 -  -2.9  -3.75505   CGTCAAAAATGATAA               TGATA ACTAA TATCA               TATAAGAATTTATAT  52 93
     ECA0738  807062 ..  807086 -  -2.7   -3.7511   TGCTGTATAAGACAA          GCAACGTTCTC AGT GCGAAGGTGGC          GGAATTGGTAGACGC  52 221
     ECA0736  804304 ..  804325 -  -4.3  -3.16676   TCCAGCAATGCAACA           CTGGCAGCG AATG CGCTGGAAG            GCAGCGTGATTGCGA  49 336
        holD NONE
        rimI NONE
     ECA0732  801867 ..  801881 - -11.4  -4.53303   TACTTGTATAGAAAA               CCCACC TCA GGTGGG               TTTTCGCGTGTTTGG 100 64
     ECA0725 NONE
     ECA0722 NONE
     ECA0721  790543 ..  790558 - -11.8  -3.95584   CGCTTAGGAAGGAAA              GGGCGG TTGG CCGCCC               TGACAGGATGTGAGT  93 40
    ECA0707A  775446 ..  775457 -  -4.4  -3.17975   TTACATAATAGAAAT                TCAG CCTC CTGA                 GAGGTGGTCTCATTA  50 191
     ECA0706 NONE
     ECA0705 NONE
     ECA0704  773565 ..  773583 -  -4.6  -3.90744   TTTCTCCTTAAATAA             CCTATC CCGGCTT GATAGG             GCTAACAAAGGCCGT  59 409
     ECA0696  766984 ..  766997 -  -9.5  -5.67711   TAAAGAAAAGAAAAA               GGCCG CTTG CGGCC                TTTTCTCTAACCGAG 100 89
        dacD  764361 ..  764375 -  -2.8  -4.15044   CTGGTTTTCAACAAA               GTTGAT TTG ATCGAC               AAGGCTGAAGCAGAA  60 402
        ispB  760311 ..  760333 - -17.8  -3.14344   TAGTCTGTCGAGCAA           GTAGCGCTGC CGG GCAGCGCTAC           TCAGGCAATAACCAA 100 72
        sfsB  758806 ..  758827 - -14.5  -5.20333   TACGCAGAATAAAAA           GCCGGAGAT GTCT ATCTCCGGC            TTTTCTTTTTTAATC 100 35
        argR  756274 ..  756303 -  -6.5  -4.56597   TTTCCGGGCTAAAAA       CGTTTGCTGCGAAT ACG ATCCGTAGCAA-CG       GTGATGACGATCAAA  74 458
        rpsU  755096 ..  755122 - -12.3  -3.94823   TATAAACGACAACAA         GCCGCGCTTCC TTACG GAAAGCACGGC         CTTCGTATGCAACTG 100 88
        dnaG  753268 ..  753284 -  -2.1  -3.34895   TTTATCGGCAATTAA              GCCTCTG TAT CAGTGTC              TTCTGGTCAATGCCA  45 18
        rpoD  751236 ..  751257 - -10.9   -5.1287   CTGACAGGCAAAAAA           TAACCCCAG CGAG CCGGGGTTA            TTTAGAGTTTGCATT 100 55
     ECA0678 NONE
     ECA0677  749743 ..  749780 -  -2.2  -3.74056   TAATAATGAGGGAAA   GCGTGAGCAGTATCT GAATCAACA AGATACTACTCA-AC   ATTTTAATCGGCATT  51 29
     ECA0674 NONE
     ECA0673  747093 ..  747109 - -13.7  -3.65883   TATCATTGAAAAAAT              GCCCCGT AGA ACGGGGC              CAGAGTTATTCCAGA 100 31
     ECA0662  736804 ..  736834 - -15.4  -4.23045   TAATTAGCTAATAAA       CCAGACGGCGCGGT GTG AACGTGCCGTCTGG       TTTTCTCGACAGTTA 100 38
        fadF  728844 ..  728855 -  -3.6  -3.61398   CTTTGTGGTGAACAA                CGGA TTGT CCCG                 CGTTAGGCGCGATAC  53 301
     ECA0653  726570 ..  726596 - -12.3  -5.48623   AAATAGAAACAAAAA         CGGCCAACATC GGAAG GACGCTGGCCG         CTTGTTATTAAAGCT 100 244
     ECA0652  725539 ..  725570 -   -13  -3.50722   TTGAATGAGGAAAGA      CATCTCCGCACAGC GGGA ACCGTGCGGAGAGG       GGGTGAGGGAGTAAA 100 44
     ECA0651  723937 ..  723956 - -11.4   -5.1417   CCAGAAAAGGAAAAA            GCCCCGCT TTGC AGCGAGGC             CTTATGAATAGTGGT 100 93
        exuT  713640 ..  713653 -  -2.3  -2.87944   CAGTAGCAGATCATA               CCGGA TGAG TCAGG                ATAATGCAGGAATTA  41 41
        exuR  712648 ..  712674 -  -9.5  -3.04398   CTCTGGTGCTAAAAT        TTCCCCCTTCGC TCAA ACG-AGGGGGAA         GATACACATCTTAGG  71 36
     ECA0642 NONE
     ECA0641 NONE
     ECA0640 NONE
     ECA0639 NONE
     ECA0638 NONE
     ECA0637 NONE
     ECA0636  708804 ..  708832 - -17.5   -4.4767   TGAGTGATGATAAAA        CGACGGCAAGCCT TGT ATGCTTGCCGTCG        CTATTTTGAGTGTAT 100 87
     ECA0635  707720 ..  707735 -    -9  -3.05384   CGCTTTCTGAGGCAA              GGTGTG GAGC CACACC               TTGCCTCAGCACTTC  68 68
     ECA0633  705947 ..  705962 -  -3.2  -4.75372   ACGACTGAGTAAAAA              CGCC GAGTGAGT GGCG               TTTTCCTGCGAATAC  69 55
         zur  705360 ..  705381 - -10.2  -4.77173   CCCGTAGAAAAGAAA           CGATAGCC TCTCAG GGCTATCG            TTTTTTAATGGGAAC  91 20
        plsB  700860 ..  700877 - -11.3  -5.37043   ATCGGATACAAAAAA             GCAGCGA TTTA TCGCTGC              TTTTTTTATGACGGA 100 126
       aspA2  694483 ..  694512 -  -8.6  -5.04249   GCGGCAAAAAATAAA       GGCACG-CTGTTC CTCAT GAACGGACGTGCC       TGAAAAAATTAAATG  91 47
        dcuA  693061 ..  693085 - -16.5  -3.03781   CGAAGGGAAATGATA          CGGATCGACCT GTC AGGCCGATCCG          CGAGTTACTGCTCGA 100 51
        cutA NONE
        dsbD NONE
     ECA0617  690015 ..  690025 -  -6.8  -3.36492   TGGCGAATCGCATAA                 CCGT TTT ACGG                 CTCGCGCAGCGGCGT  59 300
         cfl NONE
        cfa1 NONE
        cfa2 NONE
        cfa3 NONE
        cfa4 NONE
        cfa5 NONE
        cfa6 NONE
        cfa7 NONE
       cfa8A NONE
       cfa8B  659663 ..  659685 -  -6.5  -3.85698   CCCCCTCCTCAGAAA           TAATCATTA TTTAT TAATGATTA           TTTCTTTTGGGATAG  64 53
     ECA0588  650146 ..  650167 -  -2.9  -4.21812   TGCGAGCGAAAATAA           CGGTCGATT GATT AATCGTCCT            GCTTTGCATTTAGCA  60 270
     ECA0583 NONE
     ECA0582 NONE
     ECA0581  644053 ..  644068 -  -7.6  -3.83998   GTATTGCAGATTAAA              TAGCCT TAAC AGGCTA               TTTAATCATCGCTGT  68 27
     ECA0575  638717 ..  638747 - -12.6  -4.14945   TTAATAACAAGCAAA       CTAGGGTGCCAGCA ATG TGCTGGCACTATAG       ATTTCAGTTACGTTT 100 33
     ECA0563  629283 ..  629328 - -17.2  -2.52464   GTGTCTCTTAATTGA GCTGGACGAAGGCATACAAAA CTTGC TTTTGTGTGCCTTCGT-CAGC AGGCAAGCCGCTTGC 100 117
    ECA0545A  615758 ..  615772 -  -4.2  -3.60296   CAGGTTCATTTCAAA               CGTTTG ACT CCAACG               GATATTCACCATCTG  53 220
     ECA0527 NONE
     ECA0526  601604 ..  601615 -  -2.2  -4.55759   AAAACTAAGAATAAA                CCAG CTAC CTGA                 CATTTGACATATTTG  61 329
     ECA0512 NONE
       ccdA1  587932 ..  587951 -  -8.6  -4.42788   CCGAACGCGACAAAA            CCATGCAA ACAC TCGCATGG             TGGGAACAGAAAAAA  84 164
     ECA0485  560050 ..  560080 - -16.2  -3.54543   AGGGACGCGGCGAAA       GCTTGCGCCACGTC GGG AACGTGTCGCAAGC       GGTCCGTTAAGCCTG 100 228
     ECA0476 NONE
     ECA0475  540087 ..  540102 - -11.8  -5.40072   CTGCTGCTAAAAAAA              GCCCGC GTTA GCGGGC               TCATCGGCATTCATC 100 39
     ECA0467  532079 ..  532096 -  -8.3  -3.75937   AGACAGAGAGTGAAA             CGCAGCC TGAT GGCAGCG              TGGTAGTGAAAAAAG  72 117
        serB NONE
        radA  528780 ..  528805 -  -4.1  -3.03771   TGACATGGTGCAACA         CTCTTGTTTAG CCTA CTAAACAAAAT          ACCACAAGATAAGGC  47 125
        nadR  527121 ..  527131 -  -6.8  -3.08679   CCCGTTGATTCAACA                 GCTG TGG CAGC                 AGGGAAAGCGCGTTT  56 411
     ECA0460  525424 ..  525442 -    -6  -2.66106   GACCTGAATAAGGCA             CGCTTTTT ATA AAATAGCG             TTTTTCATAAGACTG  53 54
        pepP  523983 ..  523995 -  -4.1  -2.62463   TCCACCACCGACAAT                CATGA CCG CCATG                CTGTTGTCCTTTGCA  44 70
        visB NONE
        visC  521267 ..  521284 -  -2.7  -4.11805   ATTACATCATATAAA             TGAGCTA ATAT TAGCTGA              TTAAATAACACGATG  56 317
     ECA0456 NONE
     ECA0455 NONE
     ECA0454 NONE
     ECA0453  519055 ..  519071 -  -3.6  -3.40522   AGTTGGTGATCAGAA              TCGGGC CGGAT GCCTGA              TACGCCGAACTCGCC  48 122
        rhaT  515875 ..  515897 -   -12  -3.34236   AAATCTATTCCAGAA           CGCCTTGAGA CTC TCTCAGGGCG           TTTTGATTTCCTTGG  85 201
     ECA0448 NONE
     ECA0447 NONE
     ECA0446 NONE
     ECA0445 NONE
     ECA0444 NONE
     ECA0443 NONE
        rhaB NONE
        rhaA NONE
        rhaD NONE
     ECA0437  502676 ..  502714 -    -9  -3.64487   TTATATCTTCAACAA   TAATGATGCAGCGGCAAT GTT ATTACTGCTGCACGATTA   TGCGTAGTTCAAAGA  75 46
     ECA0436  500680 ..  500715 - -14.6  -3.72073   ATTGATTAAAAGGAA    GTTGCTGCCCCGCCGA CCAC TCGGCGGGGCAGCTGA     GAATTAATGAATTCT 100 29
        mgtB NONE
     ECA0434  494999 ..  495015 - -13.7  -3.24735   GAGCCAAATAGGCAA              CGCCCTC AAT GAGGGCG              TTAGTATCACAATGC  93 159
     ECA0432  492611 ..  492624 -  -3.8  -3.29461   GAAGGTTGCGCAGAA               GCTG TTTTAT CAGC                AGAAAATCTATTTGT  49 354
     ECA0427  485258 ..  485280 -  -6.4  -2.92714   GGTAACAAAAATCCA           TCACGACTTT GAT AAAATCATGA           CTAAAAAAGAGTTCT  55 143
       aspA1  483645 ..  483666 - -15.9  -4.44915   TAATTAGCCAGAAAA           GGCTCGGAG TTTC CTCCGAGCC            AATGTGACAATAATC 100 64
     ECA0425 NONE
     ECA0424 NONE
     ECA0423 NONE
     ECA0422  478236 ..  478256 -  -2.5  -4.42062   GAGCTGGTAAAGAAA            GCAGATACA ATG TGTATCGGT            GAGTTGACGCAAAAA  60 386
     ECA0414  473365 ..  473382 -  -8.4  -5.03747   AAAGCTCGTAAAAAA             GCCCAC GCAGTG GTGGGC              TATGTCCTGATATTA  91 68
     ECA0413  469364 ..  469383 - -10.8  -5.08824   GGCTTATTGAAAAAA            CACCCAAT ATAT ATTGGGTG             TTTTTCCTTCATTTA 100 38
        pepA  461391 ..  461409 - -13.8  -3.38768   TTACACTATTGATAA             GGGCCGGA AAA CCCGGCCC             ATTATACTCGTCATA 100 353
        holC NONE
        valS  458012 ..  458032 - -18.3  -5.67063   GGCAGGAGAAAAAAA            GCCCCGGCA AGG TGCCGGGGC            TGAGATGAGGAATAA 100 48
     ECA0401  457130 ..  457144 -  -3.6  -4.55491   TACTGAAGTATAAAA               TAGAAA AAA TTTCCA               ATAACTGATTCCCGC  64 92
     ECA0399  455671 ..  455688 -  -7.1  -5.95539   GTGGAAATAAAAAAA             TATCATC ATGG GATGATA              TTAATCGTTGCTTGT 100 385
        kptA  452164 ..  452181 -  -2.7  -3.61591   GAAAAAGTCAGAGAA             CTTTATC CTGA GAGAAAG              TTAATTCCTTTTGCT  51 239
     ECA0386  436064 ..  436102 - -13.3  -3.59979   TGGGTTTAGGGGAAA  CACGGTGATGAGGT-TCCC GTA GGGACACCTCG-CACCGTG  GTCGCCCCGGTATCT 100 67
        argI  434326 ..  434348 - -14.9  -4.04397   ACCGGCAGAAAAATA           TCCCTCCCC ACGCA GGGGAGGGA           AGCAAACCTTAATCC 100 34
        pyrB NONE
        pyrI  431937 ..  431967 -  -9.6   -5.1101   CCATTATTCAAAAAA       GCCCCGTGACAGGC AAT GTCCATTACGGGGC       AAAGCAGAAAACTAG  93 37
     ECA0380  431437 ..  431472 - -10.6  -3.54935   TAAAGGCGCTGGAAA    TCAGCAAGACGCAACCA TAA TGGT-GCGTCTTGATAA    GGGGACGATCAATGA  81 47
     ECA0379 NONE
     ECA0378 NONE
     ECA0377 NONE
     ECA0376  427243 ..  427254 -  -4.4  -3.16202   GTGAGAGTAAAAGTA                CAGA AGTA TCTG                 AAATGCTAGGTGGCG  50 102
        nrdD  424759 ..  424782 -  -8.8   -2.7263   ACGATGCCGCGAAAG          GTGGGCCGCA TTGC TGCGACCCAG           AAGGGATCAGCCCAG  64 32
        nrdG  423971 ..  423985 -  -6.4  -4.81249   GGGGAAACGGAAAAA               TCGCTG CGT CAGCAA               GGTTGGCAGCATCTG  81 283
     ECA0370 NONE
     ECA0369  419610 ..  419625 -  -5.4  -3.85184   TGCAAAATACCGAAA              GCCTGCA ACG TGC-GGC              AGAGGCGCTGAATCG  61 178
        scrK  416182 ..  416193 -  -4.4  -2.78596   GAGGGGGGGATTAGA                CCTT GGCT AAGG                 GGAGTGTGTACAACT  47 9
        scrY  414457 ..  414472 -  -3.2  -3.47494   AGCCAATGATCAGAA              CCAGGT TTCC ATCTGG               ATGCCAAAGTTCCAT  50 4
        scrA NONE
        scrB NONE
        scrR  410345 ..  410362 -  -5.6  -3.78775   GCGTCGATTATGAAA             CCATCA TGAGCG TGATGG              ATTCACTGCGTAAAG  61 205
     ECA0357  407158 ..  407171 -  -5.3  -2.73681   CACTCACCCGAATCA               CTTAC CTGA GTAAG                CTCATCGGGATTCAT  49 202
     ECA0356 NONE
     ECA0355  405146 ..  405184 - -15.5  -4.77719   GAAAACGTAAGAAAA  GCGCCATGTTTTTCTGCA TTGC TGC-GAATAACATGGCGC   AATTGGAGTGTGTTA 100 38
        metC  403473 ..  403503 -  -3.3  -3.06073   TATATGGGGCAAAAC       GCCTTACCGCATT GTGAG AATACGATAGAGC       TTAATGCTTAATTTT  45 193
     ECA0353  402562 ..  402591 -  -9.2  -3.11726   AATACGGCAATAAAT       CGCACGGTTGCC GGATTA GGCGACCGTCCG        TTTTTTACGCCATAC  68 11
     ECA0351 NONE
     ECA0350  399320 ..  399337 - -12.7   -3.9712   TTACCTGATGATAAA             GGGAGCC GATT GGCTCCC              CTTAACAGACACAGC 100 111
        dkgA  398107 ..  398124 -  -2.7  -5.26918   ATACCGGACAAAAAA             CGCTATCG TTT CAA-AGCG             ATTGCCTGTGCGGCG  82 227
     ECA0343 NONE
     ECA0342 NONE
     ECA0341 NONE
     ECA0340 NONE
     ECA0339 NONE
     ECA0338  386026 ..  386048 - -12.8  -4.16943   GCGTAGAGGGCAAAA           GGCAAGAGAA TCC TTCCCTTGCC           CTGTTCAGATCGTGT 100 48
        mdaB  385238 ..  385263 -    -9  -3.17184   AAGCTAACTGAAAAT         CCGCTGTGAG GCGTGA CTCACAGCGC          TGGAGAGGTGCGTAA  70 49
        tolC  377840 ..  377857 - -11.3  -5.30686   AACAGGTATAAAAAA             GGGGAAC CGTG GTTCCCC              TGTATCGGATACTTG 100 57
     ECA0329 NONE
     ECA0328  375724 ..  375755 -  -5.8  -3.85698   TTTTTGCTTCAGAAA      TGAGGAGGCACGGT GAAA ACCGTGCCTTGTTA       CTTTCAATTTTGTGA  61 42
     ECA0322  370420 ..  370457 -  -6.9  -2.68775   GCATGATCAAATCCA   GTTCGCCGCCGCGTAGCG TAA CATT-CGCGGCGGTGAAG   GTCAGGCCCGCGCGT  55 93
     ECA0321  370157 ..  370171 -  -2.8  -3.85909   CTACGTAAATTGAAA               TTCATC AAG GATGTA               TTATCCCTGTGCAGC  52 26
     ECA0320 NONE
     ECA0319  368892 ..  368913 - -10.2  -5.86976   GCAGAAAACAAAAAA           CCGCTGAT GAAGAT ATCAGCGG            TTTTTGTTTTTAAAG 100 68
     ECA0315  365409 ..  365423 -  -2.7  -4.26881   GGGCACAAAATTAAA               GGGGC TGCGG GCTCC               GTCGGGTTACGGCAT  60 302
        gltB NONE
        gltD  355580 ..  355597 - -12.7  -5.26119   GCCGGAAAAAGAAAA             GGGCAGC CAGC GCTGCCC              TCAAGAGACGTCGTG 100 46
        budC  354377 ..  354387 -  -2.4  -3.62522   GAAGGCTTTCAAGAA                 GGGG CGC CCTC                 TTCAGGGACGGTCAT  49 219
     ECA0304  350151 ..  350172 - -12.3  -2.97511   ACAAGGGAAGGAAAG           CGTGAGGCC AGAA AGCCTCACG            TCTAGGGTATATTAG  82 47
        degQ  348501 ..  348529 - -10.3  -2.67188   GGATATCACGAGAAG        TTCGGACACCG CATGGCT CGGTGTCCGAT        TTTTTAACATCAGCG  70 82
        degS  347057 ..  347071 -  -2.1   -2.6914   CACGGCGTAGATAAG              CTGTCG GGTG CG-CAG               GTGATGGCGACCGAC  38 305
     ECA0294 NONE
     ECA0293 NONE
     ECA0292 NONE
     ECA0291 NONE
     ECA0290 NONE
     ECA0289  337485 ..  337495 -  -3.2  -3.03085   AAAGAGAAAATATTA                 CCCT ATC AGAG                 TCGGAAGCCTTCGCC  45 20
        rpoN NONE
     ECA0287 NONE
        ptsN  334952 ..  334971 -  -4.3  -3.37975   AGCGACCACTGACAA            TCATCAG CACCAT CTGACGA             GTCCCCTCTGGCAAT  52 180
     ECA0285 NONE
        ptsO  333676 ..  333708 - -10.6  -5.02502   CAGATGATATAAAAA     TA-ACCCCCCGCGCC CAGA GGAGCAGGGGGTATA      AGAAAATATGATATT 100 120
         rnk  333176 ..  333188 -  -4.7  -3.21099   GGCTTGCATGAGTAA                CCGTC GCC GTCGG                CAGTGTCCGACGGCT  50 65
     ECA0281  330928 ..  330958 - -11.3  -3.12856   GATACAGGTAATACA      CGGGATGAGTGAAT TATT ACTC-CTCATCCCG       TTATCGCCGTTAGTT  79 35
        tdrA  324510 ..  324533 -  -5.4  -3.83026   GCGTTTTATATGAAA          GAGGAAAACGC TTC GCATTTT-CTC          TTTGCAAAACCTACT  61 36
     ECA0275 NONE
     ECA0274  323422 ..  323441 - -10.7  -3.53224   GAGTCCCCTTTGAAA            CCGCGCT TTTATC AGCGCGG             TTTTTTCTAGGGAGC  81 78
     ECA0265  309615 ..  309631 -  -9.4  -3.03124   TTGCAGGGTGTAACA              GCCACC ATGAA GGTGGC              TGTGTGCATCAACGA  71 47
     ECA0264 NONE
     ECA0263  307644 ..  307656 -  -3.4   -4.3739   CAGTGTCGCACAAAA                TAGC GCGAA GCTA                TTCGTTTGTCACCTT  62 213
        aroQ NONE
        accB NONE
        accC  305239 ..  305256 -  -9.1  -5.71295   ACAGAAAAAGAAAAA             GGCCGGT TTTC ACCGACC              TTTAAGAGAGTCACG 100 59
        panF  303415 ..  303425 -  -2.4  -2.53876   TTTCAGTTGAATCCA                 CGGC ATA GCAG                 TCTCTATTACATTTA  39 38
        prmA  302481 ..  302516 - -10.4   -3.0161   AGGTATAACAAGAAG    GCGCTCGCCCACCGT TGCGTAC ACGGCGGGCG-GAGC    AGGAGGGATAACGTG  73 42
[truncated: 10,241 more chars]
