# Supplementary material for: Rapid, accurate, computational discovery of Rho-independent transcription terminators illuminates their relationship to DNA uptake
Source: Genome Biol. 2007 Feb 21;8(2):R22. doi: 10.1186/gb-2007-8-2-r22 (PMC1852404; doi:10.1186/gb-2007-8-2-r22)
Supplement: Additional data file 4 — Best terminators found downstream of each of the genes of the 343 organisms studied. [file gb-2007-8-2-r22-S4.zip › Erythrobacter_litoralis_HTCC2594.bag]

   ELI_00015    9355 ..    9371 +  -3.5  -3.30124   TCGCAAAGAACAGCA              GCAGCGC CGT GCGCGGG              TTGTAGAGAATGCCG  47 194
   ELI_00025 NONE
   ELI_00030 NONE
   ELI_00035   15453 ..   15472 +  -6.4  -3.68222   CGCTACGGTGATCGA            GGCGCAGTG CAT TAC-GCGCC            TTCTTCCAGTTCAGC  59 405
   ELI_00050 NONE
   ELI_00055 NONE
   ELI_00060   23173 ..   23185 + -10.5  -2.87881   AAGCCCTTGCATTCC                GCGCG CTA CGCGC                TATGTGCGCGCCTTC  62 484
   ELI_00065 NONE
   ELI_00070   24605 ..   24630 + -18.3  -4.18018   GACAGCAGATGCAAA         GGGCCGGTGGA GCGA TCCGCCGGCCC          TTTTGCATGCCCGGC 100 175
   ELI_00075   25282 ..   25294 +  -4.8  -3.29471   GAAACTGTGCGAGAC                CAGC GTAAA GCTG                TTCATGTCCTGCGCC  49 436
   ELI_00095 NONE
   ELI_00100   33884 ..   33906 +  -2.6  -3.15236   GCCCAACCATGATTC           AGCGATGATC GTG GGTGATCGCG           TTAGCTATGGATTTC  43 80
   ELI_00105   35210 ..   35227 +  -3.5  -4.46621   GCATTCAATTTTTGC             CTCGTTAC TAG GTAAC-AG             TTATTTTGTGTTGTA  68 58
   ELI_00125   39642 ..   39657 +  -4.6  -2.64099   TGAAGTTTTCCAAGA              AGCAGC GCTG GCTGCC               CTTCTAGTCGCACGG  43 3
   ELI_00130 NONE
   ELI_00135 NONE
   ELI_00140   42066 ..   42087 +  -2.9  -3.61268   ATATGTCCGCCCAGT           TCGTCGCCCA GCT TGAGCG-CGG           TTTCGAGATTGAGTG  51 378
   ELI_00175 NONE
   ELI_00180   46956 ..   46968 +  -4.8  -3.66784   TGCGCTATCCGGCGC                GCTG AGACG CAGC                TTCTATTGAGAATGA  54 21
   ELI_00185 NONE
   ELI_00190 NONE
   ELI_00195   50098 ..   50130 + -15.6  -3.18681   ATCAATGGTCGTGAT     GCCGAAGCGCGCAGC CAGC GCAGCGCG-TTCGGC      TTCGTCGGCTTCGAC  86 466
   ELI_00210   51384 ..   51404 +  -9.6  -3.20991   TGCACCGGGTGCCGG            GGCCCCGG GTGGA CCGGGGCG            TTAGGTTCCGTTCCA  61 1
   ELI_00215   52033 ..   52050 + -11.3  -2.92513   TTTAATTTGCCGTCA             TCCCAGC GAAC GCTGGGA              TCTGCTTCCACTTGT  66 36
   ELI_00220 NONE
   ELI_00225   54022 ..   54038 +  -2.1  -3.62354   CGTCGATGATAACGT              GATCGGC AGG GTCGGGC              TGTTTGCTTTCCGGC  50 222
   ELI_00235   58470 ..   58503 + -16.7  -3.36749   ACATCTCGGCATAAA     GGCCGCCGCGTCG CAGCAAAT CGGCGTGGCGGCC      TTGCTCTTCCAGATG  90 91
   ELI_00255   71198 ..   71214 +  -5.1  -3.05596   GGTTGCCGCGCGTGT              TCCGG GCAAGCA CCGGA              TTCCCTGACGAAGTG  46 1
   ELI_00260   72500 ..   72525 + -16.1  -2.85668   AGCCCGAATATAAAA         ACGGGGCCGGA TTGC TCCGGCCCCGC          TGTAGTGTGCGCGTC  81 49
   ELI_00275 NONE
   ELI_00280   77808 ..   77820 +  -4.7  -4.09685   CAGCAAGCCGGTGCC                GCCGC CGC GCAGC                TTTTCGACCATGCAG  64 443
   ELI_00290   80587 ..   80597 +  -6.8  -3.32294   CGTCAGCATGGACCA                 CAGG CCC CCTG                 TTCTCGGCCCTTTGA  56 53
   ELI_00295 NONE
   ELI_00300   82970 ..   83022 +  -3.3  -3.87979   CGGCTATTGAGGCCG GCCCGCGACATGCTCGGCACCG CTAATCCGTT CGG-GCTGAGCCTGTCGAAGCC TTGTCTTTCACTTTG  56 31
   ELI_00305   84832 ..   84877 +  -6.6  -4.13767   CCTCTGGCCCATAGT TCGCCGACTTCGCCGACCGG CAATTC CCTGCCGGCCTCGTCGGTGA TTTTCAGGTCGGCCA  68 473
   ELI_00315 NONE
   ELI_00320   89526 ..   89551 +  -3.3  -3.33696   CGTCATAATGGTGCC         GATAAGTCACA TTTC TGAAACTTATC          TTGCTTGCGCGCGGG  47 59
   ELI_00325   91094 ..   91113 +  -6.3  -2.61264   TCTGGGATTCGGACC            GCACGGC TTTCGC GCCGGGC             ATTGTCGGTACACGC  46 62
   ELI_00330   92752 ..   92787 + -19.1  -3.53012   TGATCGGCTGAACAG    GC-AGGGGGCCGGGGA CCAGT TCTCCGGCCCCCTTGC    TTTGCGAGCAAGCGG 100 38
   ELI_00335   94158 ..   94174 +  -3.6  -3.52787   TGGCTTGCTGTTCCA              AGGCGT TCTGC ACGCCC              TTGTCCTGTTCCATC  49 65
   ELI_00355 NONE
   ELI_00360   99774 ..   99793 +  -9.2   -3.6543   CTTGATGAAATTGTG            CGCGCTGG TGAA CCAGCGGG             TCTTTTCGCCGGTTA  68 355
   ELI_00380  102715 ..  102766 + -16.4  -4.07568   GATGACACCGCCCGA GCCGGACGAAGAGTGAGCCCCCGC GACG GCGGGGGCTCACGCATCGGTCAGA TTTTCACCCGCACGC 100 10
   ELI_00390 NONE
   ELI_00400  107446 ..  107466 +  -2.4  -3.05294   CCGTCAAGCTCTTCT            GGGCCTGG AAAGA CTGAGCCC            TATTCGAAGGTTTCG  41 9
   ELI_00410 NONE
   ELI_00415  109828 ..  109844 +  -9.3  -3.10464   TACGGGTCGAATTGT              GCGCGGC GGG GCCGCCC              TGTTCGAGTTCGTAA  60 519
   ELI_00430  112352 ..  112366 +  -3.4  -3.48924   TCGATCATTTCGAGG               TCGGGC CCG GCCAGG               TTCTCTCGCGCCTGC  49 47
   ELI_00445  116742 ..  116757 +    -9  -2.88544   AACTGGACCGCGGCA              TCGGTG TTGG CACCGA               TCTCTCCCACTACAA  55 120
   ELI_00480  127633 ..  127651 + -10.2  -3.55444   TCGAGGCGCGCGACC             CGCGCGTG CAT CGTGCGCG             TTTCCGCGATGAGCA  69 137
   ELI_00495  128619 ..  128659 +  -5.2  -3.41878   CTCAGGTTGAAGGAG GAGATCGC-TGCGGGCTGA TCCC TCCGCCCGCTCGCGGGCCC  TTGTAAATTACCGAC  52 8
   ELI_00500 NONE
   ELI_00505  131965 ..  131986 +    -5  -3.57457   CGTTTTCCGCCCGTT           TGCCCTCG ACATGA CGGGGGCC            TTGGTTAATTTTTGC  54 51
   ELI_00510  133088 ..  133105 +  -2.5  -2.79505   TCGACCGGGCCTTAG             CCGAGCG CTTC CTCGCGG              ATTTGCGTCCGCTGT  39 61
   ELI_00515  134276 ..  134298 +  -2.6  -4.63184   GTCAGGAACATCGAA           TAAGGCATCG GTG CGTTGTCGTA           TTTTTCCGATACGTT  70 234
   ELI_00575 NONE
   ELI_00580 NONE
   ELI_00585  151398 ..  151423 +    -4  -3.88498   GGTAACCGCGACGCA         G-CCTCTGCTG ACCCC CAACAGAGGGC         TTTGATATATCGCCG  56 36
   ELI_00590  152097 ..  152125 +    -6  -3.47322   ACGGGATTGATGACA       TTGTTGGCACCCG CCTG CCGG-GCCAGCAA        TTCGTTATCGTCCGC  55 336
   ELI_00615  157349 ..  157359 +  -3.2  -3.53444   GCTGAGCGCACAATC                 CTGA CGT TCGG                 TTTGGGAAAAAATGG  49 22
   ELI_00620  158719 ..  158731 +  -5.5  -3.90112   GCTGAGGAGGCCTTG                GCGCA ACT TGTGC                TTTGATTGCCAAGCG  62 8
   ELI_00635 NONE
   ELI_00640  164958 ..  164968 +  -8.2  -3.31792   ATGAGAGTGGAGGGA                 GCCC TTT GGGC                 TTGTGGGCCTCGTGA  59 67
   ELI_00645  167043 ..  167072 + -22.9  -4.28049   CCAGGTCACTCGGCG       GGCGGTCCGTCCC AATC GGGACGGGCCGCC        TTTTCGCGTTTTCGC 100 56
   ELI_00650 NONE
   ELI_00655  168536 ..  168581 +  -3.4  -2.59431   CTTTGAACGAGAACG GCCTTGCAATTGAGTGATAT TGATAT ATATCGTGCAATTGAAAGGA TGAGTTATGGCAACG  40 13
   ELI_00660 NONE
   ELI_00665  169765 ..  169814 +  -9.1  -3.57144   AGGGCTCGCCGCAAC CCGCGCAAGGCTGCGGCCCGTGTG GCC CGCGCCAGCCTT-GCCTTGCGAGG TTTCCCGCTCACGCG  68 134
   ELI_00670  171176 ..  171192 +  -6.5  -4.57569   CTTGGATTGCCCATC              GGCGACA CCG TCTCGCC              TTTTTGACCGGATGA  76 321
   ELI_00680 NONE
   ELI_00685  172436 ..  172463 +  -6.2  -2.71263   GAGAACTCGTCGCTT        CGCTTCGAG-CCC TTC GGGTCGCGAATCG        TCCTTACCACCAATT  46 112
   ELI_00690  173161 ..  173177 + -12.3  -3.54424   CTGGATGTTCGCAAG              CCGGAGA TGG TCTCCGG              TTTGAGGAACTGAAG  79 251
   ELI_00695  173619 ..  173664 + -21.3   -4.1822   TCTCCCGTCGATCTC CATCCGAAAGGGGTCCTGTCC CAGC GGACAGGGCCCCTTTCTCATG TTTATTCCGATGGCG 100 43
   ELI_00705  174510 ..  174541 + -16.6  -4.30576   TTCTGACGACCAAGC      GAGGGCAGGAGCCG GTTA CGGTTCCTGCCCTA       TTTTCATGGTCGCCG 100 35
   ELI_00710 NONE
   ELI_00715 NONE
   ELI_00720  177448 ..  177458 +  -5.4  -3.30619   AGCGATAAAACTCGC                 TGAC AGC GTCA                 TTATCGGCCCTGATT  51 104
   ELI_00735  180669 ..  180688 + -12.8  -3.08679   CATTGCTTATCCAGT            TCGGCGGC GAAC GCCGCCGG             TGTTGCGTAGCCAAG  72 155
   ELI_00755 NONE
   ELI_00760  185102 ..  185121 +  -5.7  -2.74192   GTTCTGACGCCCGCC            GCG-CAGC GGGAA GCTGTCGC            TCATCTTCAGGCATG  46 34
   ELI_00765  186137 ..  186147 +  -6.8  -3.28708   TGCTTTGGACGCGGC                 CCTG GCG CAGG                 TTGATCTAAAATTTA  56 164
   ELI_00770 NONE
   ELI_00775 NONE
   ELI_00780  192747 ..  192758 +  -4.4  -3.95214   GCTGGAATGAACACC                GCAA ATTC TTGC                 TATTTTTGCATAACT  59 514
   ELI_00785  193835 ..  193854 +  -7.9  -3.10905   AAACACGATAGCGCC            TGAGAGC TTAGCT GCTCTCA             TTGCATGGATTATCC  55 475
   ELI_00835  202853 ..  202875 +    -9  -2.53876   TACCATTCCTTCACA           TCGTCGGCCG CTT CGGCCGAGGC           TCCCTTGGCATCGCG  56 43
   ELI_00930 NONE
   ELI_00935  221852 ..  221867 + -10.4  -3.48276   CTAGACTAAACGGAT              GACGGC TATC GCCGTC               TTGTGTCCAGAAAGG  70 317
   ELI_00940  222767 ..  222778 +  -4.4  -3.30124   CGCTTCGCGGCAATT                GGTT GATC AACC                 TTCTAGCCGATCCGC  49 20
   ELI_00955 NONE
   ELI_00960  228325 ..  228336 +  -4.4  -3.08464   GCCCCGGCAGATTGG                TTCG ATCC CGAA                 TTACGTCGATACTCG  46 181
   ELI_00970  229928 ..  229940 +  -3.4  -3.08798   TCAAGCTCCAAAATA                TTCC CAGAT GGAA                TGTTGAATGGGCCCT  43 7
   ELI_00975 NONE
   ELI_00980 NONE
   ELI_00985 NONE
   ELI_00990 NONE
   ELI_00995  236009 ..  236021 +  -4.8  -3.29471   GAGATATCTGCTTTT                GGCA TCTGT TGCC                TTGGTCTGGTCCGGG  49 204
   ELI_01000  238232 ..  238267 + -17.1  -2.79501   AAGATAAAAAGGTCA    TAGCCTGTTCCGATT CCACAA AATCGGGACAGGCTA     TATACTGAGGGTCTG  84 82
   ELI_01030 NONE
   ELI_01035  245859 ..  245881 +  -4.1   -3.2614   GCAAATTAGGCAACA          GCGCC-CAAC ATAG GTTAAGGCGC           TTGGTATACGGGATC  45 32
   ELI_01040  246579 ..  246594 +    -6  -3.53012   GCATAGACGCCCCAG              GCGCGG CGTG CCCCGC               TTTCGGAGCGGAAGC  55 332
   ELI_01060  250547 ..  250569 +  -3.3  -2.57132   CAGCCCTGCGTGATA           GGTCTTCCC GCACA GGGAGGGCA           ATTATGGCGACCACA  40 57
   ELI_01065  251881 ..  251895 +  -2.8  -2.57067   TAATCCTCTTGCTAT               TGAGAA CTG TTCGCA               TAAATTGGCTCTTGC  38 38
   ELI_01070  252205 ..  252217 +  -6.2  -2.96216   CCCCTTGTCCGACAG                CGCC TGCGC GGCG                TATGTGATGGTGCAA  48 104
   ELI_01075  252784 ..  252823 +    -7  -2.72799   CCCCGCTAGCTGCCT  TCGTC-CGGCCCGTCGCCG CGT TGGCCGCTGGCGGCGACGA  TAGTCTCTGTCGCGA  50 51
   ELI_01090  255896 ..  255919 +  -2.2  -4.21922   GATCGGGGGGCGTGT          CGGCTGCCGC GGCA GCGTCGTTCG           TTTCGTTTTCGCTCA  63 307
   ELI_01110  258290 ..  258317 + -20.6  -3.20348   TAGAGGGAAATTCAG        CGCCGCCGAGCC CCGG GGTTCGGCGGCG         TTCCCTATTGGTCGA  95 48
   ELI_01135 NONE
   ELI_01140  268145 ..  268184 +  -6.3  -3.17688   AGTTCCGGCACACTA  CGATGTGGGGGGCCGTGC GACCA GAGTGGCCCCACGC-TCG  TTCATGGCATGGTTC  50 139
   ELI_01145  268552 ..  268587 + -17.6  -3.61398   GCCTATCAAAGCATC    GAACCCCGCCCGGC TGGAGGAT GCCGGACGGGGTTC     TTCTTAGGCGCGGGC 100 189
   ELI_01185  274873 ..  274888 +  -2.4  -3.62746   CCAAGCTCTACGCGG              GCGGCT GGCA GGGCGC               GTTTTTTGCGCTAGG  49 78
   ELI_01190 NONE
   ELI_01195  276385 ..  276403 +    -3  -3.61398   CAGCCGCTCCTTCGA             CAAGCTCA GGA TGAGCGGG             TTGTTAGGAGAGGAA  49 105
   ELI_01200  278346 ..  278376 +   -24  -3.52192   GCAGCCTAATAGCAA       GGGGCGCCCCCGGA TGG TCCGGGAGCGCCCC       TTGTCTGGCCTTCGA 100 43
   ELI_01210  283121 ..  283164 +  -7.4  -4.56775   CCGGGCTGTCGCGCA TGTCATCGGTGTTGGGCTTGA ACG TCAGGCCCAGCAGCGC-GACC TTTTTGCCGCGGGCT  81 346
   ELI_01225  286120 ..  286139 + -16.4  -4.11216   GCAGAACACGAAGGA            GGGGGCGG GCGA CCGCCCCC             TTTTCCGCGTCAACC 100 49
   ELI_01235  287469 ..  287489 +  -7.5  -3.04461   GCGCTCCGTCAGGGG            GTGACTGTC TGG GGCGGTCGC            TCTTCGGGATGCGTC  52 48
   ELI_01245  289854 ..  289868 + -11.4  -3.16921   TGGCAGCGCTTTGTG               CTGCCG CCA CGGCAG               TTGCTCAAGATTCAT  69 152
   ELI_01250  290567 ..  290578 +  -2.2  -3.10732   CTTTGCGTGTGGAAA                CGGA ACCT TTCG                 TGTTGCAATTGATCT  41 86
   ELI_01255 NONE
   ELI_01260  291306 ..  291346 +  -2.4  -3.10959   ACCTGATAGCTTTAA TACCCA-CGCCCGCTCGGC TAGG GCGGAGCGGCCCATGGATG  TCTATCTTCCCATTG  41 43
   ELI_01265 NONE
   ELI_01270 NONE
   ELI_01275  294789 ..  294810 + -10.1  -3.76224   TAAGTTTTTTGTTGT           CCGCATCCC TTCC GGGATGCGA            TTTCCTCGCTCAAGG  76 38
   ELI_01300  301022 ..  301048 +  -2.8  -2.79183   TTCTTCACCGAGATC         GGGTGGGGCTGA ATG TCGGACGCAGCC         TATCATCACGATACG  39 14
   ELI_01305 NONE
   ELI_01310 NONE
   ELI_01315  303466 ..  303491 +  -8.9  -2.86271   TCCCAGCGATACGCT         CGCTTCGTCGC TTTA GCGTCCAAGCG          TAGTTGTAATCGCGG  59 53
   ELI_01320  303916 ..  303952 + -20.2  -2.61264   GGCTGATCCGGACAA    GAGCAAGGGCCGGGAG CTTAA CTCCCGGCTCTTGCAC    ATTGTCACTCGCAAG  95 35
   ELI_01325  304318 ..  304331 +  -6.7   -3.0782   ATTGGTCCGATATCG               CGTAG GATC CTACG                TCTATTCAACGCTTG  52 137
   ELI_01355  308069 ..  308106 + -16.3  -2.89564   TGGCGGCACGGTTAC   GCCAAAGGGCGCGGGAA GCAA TTTCCGCGCCCTTCGCC    TATCTGCAATCGCGG  81 77
   ELI_01360 NONE
   ELI_01365 NONE
   ELI_01370 NONE
   ELI_01375 NONE
   ELI_01380 NONE
   ELI_01385 NONE
   ELI_01390 NONE
   ELI_01395  314537 ..  314552 +  -2.4  -2.73542   GGCGTATCAGGCGAT              GCGGGG GCAG CTCAGC               TGATTGCCAATTCAG  39 7
   ELI_01400  315171 ..  315186 +  -4.6  -3.57561   GCGTCATCTGTGGTG              CCCGTC ACAG GACCGG               TTTCGCCCATTCCGG  55 369
   ELI_01430  323813 ..  323823 +  -5.4   -3.5525   AGGGGTTGAAGGACT                 TGTG TTG CACA                 TTTACAACACTATAT  55 118
   ELI_01435  326732 ..  326759 +    -4  -3.98204   ATATTCGAGTCGCGT        TCGACGGCAGCC GGGG GGCTGGGTTCGA         TTTCTGCGTCTCTTT  56 311
   ELI_01440  330303 ..  330335 + -12.7  -4.36931   TGTTGAACCAGGGAA     GGGCGGCTCCGGGC AATTGC GCTTGG-GCCGCCC      TTTTCGTATCAATTC 100 54
   ELI_01445  332423 ..  332444 + -15.1   -4.8048   CAATCAAACAGAAAA           GGCGCGGCC CGCG GGTCGCGCC            TTTTTCATGTCCAGC 100 56
   ELI_01455  336211 ..  336238 + -20.6  -5.07652   CCAAGGACAGAAAAC        GGGCGGTGGAGC TTCG GCTCCGCCGCCC         TTTTCTTTTGCGCGG 100 53
   ELI_01475 NONE
   ELI_01480  341975 ..  342021 + -23.9    -5.055   GTCGACATGATATAC GCAGCGCCCCGCATTCCCCTGT TTCG GCAGCGGAAT-CGGGGCGCTGC TTTTTTCGGCATTGG 100 78
   ELI_01485 NONE
   ELI_01490  343874 ..  343887 +  -5.3  -2.66316   CTTGCCAAGTGGATG               GTTTC GTTG GAAAC                TAGTGTCATGGCCAG  46 53
   ELI_01495  344348 ..  344374 + -19.4  -3.28745   TCGCTCAAAATAGAA         GCGGCGGGAGAC TAG GTCCCCCGCCGC         TTGCCTTCTTCCCGA  95 11
   ELI_01535 NONE
   ELI_01540 NONE
   ELI_01545  354273 ..  354308 + -16.8  -3.67622   CCGACTTTACGATTG    CAGGTCGGCCGCTTCG CTGG CGAGGCGGTCGGCCCG     TTCGTTTTCGGCGTG 100 65
   ELI_01565  357384 ..  357413 +  -2.7  -3.57144   CGACCCGCTAAACGC       CCCGCCAATCTCGC TTT GCGATAG-GGCGCG       TTTCCGGCTAACCGC  49 30
   ELI_01570 NONE
   ELI_01575  359967 ..  359992 +   -14  -4.17556   ATCCACACCGGGAAG         CCCCGCC-GCC CTTGT GGCAGGCGGGG         TTTCTTGCGAATCTC 100 79
   ELI_01580 NONE
   ELI_01585 NONE
   ELI_01590 NONE
   ELI_01595 NONE
   ELI_01600 NONE
   ELI_01605  364142 ..  364159 + -14.1  -3.77489   TCGGGCACAAAAAAA             GCGGGGC CGCA GCCCCGC              TTTCAATGTTCGATT  91 85
   ELI_01630  369033 ..  369050 +  -4.1  -3.61889   AGCTTAGCCCCAGCC             GTG-ACGG CCC CCGTACGC             TTTCCCCGCTTTTTC  51 186
   ELI_01635 NONE
   ELI_01640 NONE
   ELI_01645  376658 ..  376668 +  -2.4  -3.45321   CAGTGTCTTCGAGCA                 CCAC GCT GAGG                 TTGTCGCTTATCGCT  47 493
   ELI_01685  383608 ..  383629 +  -2.9  -2.57683   CGTCTCGCATTTTGA           GTGCGGCAT CGCT ATATCGCGC            GTTATGAGCGAATAT  38 44
   ELI_01690 NONE
   ELI_01705  386559 ..  386595 + -19.3  -3.01712   GCACAATAGACTGAA    CCGCCTGCGCTGCCGTA GAT TCCGGCTGCGCTGGCGG    TATTCAGGAGACACG  93 520
   ELI_01725 NONE
   ELI_01730  391147 ..  391162 +  -2.4  -3.66178   ACAGGACTGACGCCG              CGCCCG CAAA CGGTTG               TTTGACGTTCAGCGC  49 31
   ELI_01735 NONE
   ELI_01740 NONE
   ELI_01745  392481 ..  392497 +  -4.4  -3.05816   TTAATCCCGGGTGAG             GGCGCGT TATT AC-CGCC              TTCCATCAGACATGC  46 87
   ELI_01750 NONE
   ELI_01755 NONE
   ELI_01760 NONE
   ELI_01765 NONE
   ELI_01770 NONE
   ELI_01775 NONE
   ELI_01780 NONE
   ELI_01785 NONE
   ELI_01790 NONE
   ELI_01795 NONE
   ELI_01800 NONE
   ELI_01805 NONE
   ELI_01810 NONE
   ELI_01815 NONE
   ELI_01820  409800 ..  409819 +    -5  -3.86524   ATAAGGCGGCAAAAC            CCGATTCA AGCA TGAATCGC             TTTGTGCCAGACTGT  59 109
   ELI_01825  411708 ..  411733 +  -3.9  -2.80236   CGCGACCATATAGAG         GGTCTTCGACAG GAC CTG-CGATGCCC         ATTTACCGTTCGATT  41 94
   ELI_01830  413516 ..  413529 +  -3.1  -2.88054   CCTTCTTTTGCACAT               GCTTT GAAC AAGGC                GTTTGGGTTCTCCCC  42 59
   ELI_01835 NONE
   ELI_01840 NONE
   ELI_01845  415924 ..  415952 + -18.2  -4.77165   AGACTCACTTGAACG        TGCCCGGGGTGC AATCC GCACCTCGGGCA        TTTTCTTATGCCGAC 100 81
   ELI_01850  417108 ..  417125 +  -3.4  -3.55444   GCACGGCGCGATAAT             GCGGCCA CTCTC TGGC-GC             TTTGCCGCATAAGGC  49 57
   ELI_01855 NONE
   ELI_01860 NONE
   ELI_01865  420290 ..  420313 +    -6  -4.36914   CGCCGTCGTCGCTGC          CCGGCATGTGG ATG CCGCAT-TCGG          TTTTGTCCCAGCCCC  73 77
   ELI_01915  428703 ..  428730 +  -3.4  -2.62184   GGGCGTTATAGATTT        TCATCGTGGTCTG GTA CGGACTGCG-TGG        TCCTGTGCGACGGCG  40 30
   ELI_01920  429279 ..  429290 +  -3.6  -3.22091   GGGCGTTGCGGGCTA                TCGC GGGC GCGG                 TTGATCGGTTAGCGT  45 10
   ELI_01925  431026 ..  431050 + -18.7  -2.78816   TCGGGAGTTTTCACG          CGAAACCGTCC CCC GGACGGTTTCG          TCTAGTGAAAACTGG  86 181
   ELI_01940  434248 ..  434291 + -21.2   -2.8474   AGGCGCGTGATAGAT TCCCTTCCATTGGTTGTCCG TCCG CGGGCAACAAATGGAGGGGA TGGTTATGAATAGGA 100 81
   ELI_01945  435197 ..  435220 +  -4.4  -3.91897   GCGCAGTTCGATGAT          CGCATCGGCG AAAA CGTCGAGGCC           TTTCTCCATCACCAG  58 488
   ELI_01955  437249 ..  437261 +  -4.1  -3.28712   GTAGCCCCCTTTTCC                GTTCA TGC TGAGC                TTGTCGAAGCGCCGC  47 49
   ELI_01960 NONE
   ELI_01970 NONE
   ELI_01975  440348 ..  440365 +  -7.7  -4.16016   AGCGGATCACCACGG             CCGGCGCA GAC TGC-CCGG             TTTCTTCGGCAATCG  71 210
   ELI_01995  446178 ..  446189 +  -7.2  -3.90112   CGTCGCTGCCGACCG                CCGC CAGC GCGG                 TTTCCTTAGCCCAGG  65 46
   ELI_02005  448416 ..  448434 +  -2.4  -3.81027   TCGCGCCCAGCTCGG            CGACCTG AGTCTG CAGG-CG             TTTCACTTCCTTCAG  52 47
   ELI_02015  449900 ..  449922 + -11.2  -2.78384   CGAACGGGTCGAGAA           TGCCGCCCTC GCT GAGCGCGGCG           TCTACTGCGCGACGG  65 329
   ELI_02040  453914 ..  453924 +  -6.8  -2.57092   GATTTCGTAGGTAAC                 TCGC GAG GCGA                 TCAATTGCTGGAATT  49 63
   ELI_02045  454939 ..  454957 +    -6  -3.35813   CCGCCAATCACCAGA             TCATGTAC CCC GGACATGA             TTGATTCCCCTGAAA  52 92
   ELI_02050  456361 ..  456405 +  -6.4  -3.64822   AGCTGCTGGCGAAGG TGGTGGTGAGGTTGT-CCAGC ACGC GCTGGCGCATCCGCATCATCG TTTCCATGCCCGCCT  59 274
   ELI_02070 NONE
   ELI_02075  459851 ..  459874 +  -7.4  -2.78384   GCCGCTGAGGGCGCG          GTGGCCGTTT GGCT AGGCGGTCAC           TCTGATCGGAAAGGC  50 42
   ELI_02080  460543 ..  460562 +   -15  -4.87133   CGACAGCATCAAAAA            GCCCCGCT TTTA AGCGGGGC             TTTTCTTTCCAGGCT 100 55
   ELI_02090  462486 ..  462500 +  -5.6  -4.26076   GAGTAACGCGATGGG               CCACCA TAG TGGCGG               TTTTCCTCGCGCTGG  68 35
   ELI_02095  463062 ..  463097 + -11.7  -3.64703   AGGCGGGCGCGGGTC    TCGCCCTGCCGGCTG CCCCAC CTGCCGGCAGGGCAC     TTTCCCTGCAAAGCA  77 134
   ELI_02140  471131 ..  471163 + -12.8  -5.02074   CCAGTTGGAGAGGAG     GGCCCCGCACTGCGAT CAT AT-GCGG-GCGGGGCC     TTTTTTCGCAGGTGG 100 53
   ELI_02145  471545 ..  471578 + -10.1  -3.86346   TCGGCATTCCTGATC     GGCTTGGCCCCGCTC GAAA GAGCGGGGCTTCGCA      TTTCTGGCAAAGTGA  78 54
   ELI_02150  472280 ..  472300 +  -7.5  -3.34894   ATCATTATGAACAGC            GCGCGGG TGTCGAT CCTGCGC            TCTTTGCCCCCGCTT  58 306
   ELI_02165  474877 ..  474892 + -10.4  -2.62263   AGATCATAGGCCTTG              CCCAGC TCGC GCTGGG               TCCTGTCGCGCAGGT  58 138
   ELI_02175  477182 ..  477192 +  -4.6  -3.53012   TCGGTCACCCAGTCG                 CCGT TGC GCGG                 TTTGGGCGCGACGGG  53 306
   ELI_02190  479509 ..  479521 +  -3.3  -2.53213   GAACGCTTTGCCGAG                GCCTG GCG CAGCC                TGGCTTAGCCCGTTC  40 5
   ELI_02195 NONE
   ELI_02200 NONE
   ELI_02205  481329 ..  481364 +  -2.5  -3.85698   ACCGGCTGTCGCCCA    TCGGG-CGGGTGAGGA ATATC TCGCCATCCGGTCCGA    TTTCTGCAGCGGCAA  55 285
   ELI_02225  484724 ..  484756 +  -5.3  -2.57244   CGAGATTGCGGCCCT      TGCCAAGGCGGAAGC TCT GCGACCGCCTCTGCG      TCGATTGATAACTCA  46 79
   ELI_02230  485146 ..  485163 +  -4.1   -3.1855   GAAGGGTTTCATCGC             GTCTGTC GATT GACACAC              TTCCATCTTGGCCGA  45 13
   ELI_02235  488260 ..  488291 + -17.3  -4.07568   GTTTGCGACACAGAA      AGGGCCGGGCACT GCGTCG AGTGCCCGGCCCC       TTTTCGACCCGAAGG 100 305
   ELI_02270 NONE
   ELI_02275  495255 ..  495274 +  -3.4  -3.44146   CGGCTTCCCCTGCAA            GGTCCTCG GGCT CGCGCACC             TTCATTGTCGCCAGC  49 393
   ELI_02285 NONE
   ELI_02290  498448 ..  498468 +  -6.1  -2.62515   CTTCTGTTCTCGCTG            AGGTTGACG CGA CGTTAACCA            TAGTCTGCGAAACTT  46 130
   ELI_02295  500020 ..  500034 +  -5.6  -3.09015   CCCGAGGCCGTACCA               GCCCGT CTC ACTGGC               TTCGGTAGCTATCGC  49 359
   ELI_02305  502838 ..  502852 +  -2.8  -3.28712   CGTGCTGAGCTTGTC               GAAGCA CTG TCCTTC               TTCTGGCAAGCGCGG  44 71
   ELI_02310  504210 ..  504237 +    -9  -2.62735   GAGCCCGCCAGCAAC        CCGCCGTCGAGC GTGA GCTCGGCACCGG         TCATGTAGCCGCTCT  53 48
   ELI_02330 NONE
   ELI_02335 NONE
   ELI_02340  508975 ..  509016 + -13.7  -2.62616   CTAGCAATCGTCCAA TCGGGGCCGTTCGCCAT CTTCCCTC GTGGCGAGCGGCCCTGC  TGCTATCCGCGCTCG  72 54
   ELI_02345  509391 ..  509422 +   -10  -3.90744   CACCCCCTGTCTCCT      GCGTCGCCCCGG ACATCGAA CCGGGGCCCCGC       TTCTTTCCGGCGCAA  78 51
   ELI_02350 NONE
   ELI_02355  511268 ..  511281 +  -5.2  -3.19192   GGCCAACGAAGCGCG               GCGC GACTGA GCGC                TTGCATTCCCTCCCG  48 16
   ELI_02360 NONE
   ELI_02365 NONE
   ELI_02370 NONE
   ELI_02375  515379 ..  515393 +  -4.2  -2.59742   GATTGTTCCCGTTGT               CGCC GTTTGCG GGCG               CTTCTAAGCCTTCCG  43 84
   ELI_02380 NONE
   ELI_02385 NONE
   ELI_02390  518063 ..  518106 + -13.8  -3.59402   TTGGCGCAGCAAAAA GGCCGGACGGGGCGAC TCTTGGTGGTTC GACGCGCCGTCCGGCC TTCCTTTGCTATCCG  88 250
   ELI_02410  519509 ..  519532 + -14.6  -3.78351   GGGAATTGTTGCTTT          TCGCACCCAC ATCC GTGGGTGCGG           TTTCCTCGCGTTTAT  93 41
   ELI_02420 NONE
   ELI_02425 NONE
   ELI_02430  524065 ..  524088 +  -4.6  -3.00525   GCAAAATAATTTTCA          TCGTCGAA CCCGTATT TTCGGCGA           TATCCTTTACCGCGA  46 50
   ELI_02435  526516 ..  526543 +  -7.6  -3.09516   CAAATCCCCCGGTCA        GGCGGC-CGCGAG CCG CTCCAGCGCCGCC        TTGAATAGTGGCAGG  56 56
   ELI_02455  531799 ..  531813 +   -10  -2.84999   AATCGTTGATGCGGA               TCGCCA TGC TGGCGA               TGTCCTGCATTTCCT  60 382
   ELI_02465  533808 ..  533818 +  -4.6  -4.16842   AAGGGGCTGTGATCT                 TCGC TGC GCGG                 TTTCTTGCAGATGGG  64 495
   ELI_02490  539212 ..  539268 +    -2  -3.60792   GGATCGAGGTGGTCG GTACCGGCGGCGCTTCGGCCAGGTTCTG GAA CTTGCCCTG-CCGCAGCGGCTCCGG-GC TTTCGCCGTTGAGGA  50 291
   ELI_02505  543822 ..  543855 +  -8.1  -3.66288   AGCGAGGTAGTTTTT     CGCGGCATTGGCGCGA CGT TCGC-CCAGTGCCAGG     TTGTATTCGCGCGTA  63 215
   ELI_02540  550983 ..  550999 +  -7.9  -3.05816   GCACAAGGTAGCCAT              GCTGCTG TCC CAGCCGC              TTAAATCGACCGTAG  56 241
   ELI_02545  551708 ..  551744 +  -2.3  -3.60098   ACGTCAAGATCGAAC    GCATGCTTGAAAACT CGTTTGA AGATTTCTGGTATGC    TTTCGGCTACGCCAT  50 258
   ELI_02575 NONE
   ELI_02580  559530 ..  559540 +  -8.2  -3.15579   CCATCGACCAGCAGA                 GGCG GTT CGCC                 TTCCTCGACCGTTCC  57 87
   ELI_02605  564345 ..  564357 +  -6.2  -4.21275   GTCGTCATCAGGCAG                CGCG CCGGT CGCG                TTTTCCGTGCCTTCC  70 499
   ELI_02640  568630 ..  568647 +    -4  -4.26202   CGCCTTCGGTCAGCG             CCGCCC AGTAGC GGTCGG              TTTCTTCCTGGGTGT  66 219
   ELI_02670  572705 ..  572723 +  -4.5  -2.53382   GCAATCGCTGTGTTA             TCCTGCT AATAC AGCCGGA             TGAATTCCCCCTGGT  42 46
   ELI_02675  575133 ..  575147 +  -4.9  -4.00042   CGCCGTGGTAGAAGC               CCGGG CGACC CTCGG               TTATTTCCTCGCCGC  62 306
   ELI_02725 NONE
   ELI_02730  584320 ..  584343 +   -16  -3.90744   AACCAGATCGAGAGG          GGGCGCATCG GCAA CGGTGCGCCC           TTCTTTCAAGAAAGA  95 72
   ELI_02735 NONE
   ELI_02740 NONE
   ELI_02745  586043 ..  586053 +  -8.2  -3.53012   CCCCCTAGACCCGCC                 GCCC GGG GGGC                 TTTAAGGGCAGCGAC  62 50
   ELI_02750  586989 ..  587016 + -16.3  -4.30014   GCGGCTGACACGAAA        GGGCGGCC-CGC AATTC GCGCGGCCGCCC        TTTTCGCTTCCTGAC 100 55
   ELI_02755  587692 ..  587714 +    -4  -4.07568   CTAGTCGCAGTCGGT           TGGTGATAGC GGC GCTCACGCCA           TTTTCCACCACCCCC  59 90
   ELI_02760 NONE
   ELI_02765 NONE
   ELI_02770  590574 ..  590586 +  -6.2  -2.62184   CGGCATTACACTGCG                GCGC GAGCG GCGC                TGATATGGCGCAGGC  46 10
   ELI_02775 NONE
   ELI_02780 NONE
   ELI_02785 NONE
   ELI_02790 NONE
   ELI_02795  593204 ..  593241 +  -9.8  -4.16842   CCCACCAGCGCTTCA   AG-ACGCGCGGGGTCGA CGAGT TCGATCCCGCGCGCACC   TTTCTTGGCGATCAG  76 50
   ELI_02810 NONE
   ELI_02815  595475 ..  595503 + -16.8  -3.65317   GAGCCGACAGACGTA        GAGGGAGATGGG GCCGA CCCGTCTCCCTC        TTGTCGTTTCTCCCT 100 90
   ELI_02820  596194 ..  596244 + -11.3  -2.73364   CGCGCAAGCGCCTAG CCGAAG-TTGGGTGAGGGTTGATG ACCT CAATGACCCTCATCCAAGCTTCGC TAGTTGCGGTGCAAC  65 78
   ELI_02830  597988 ..  598002 +  -2.8  -4.87291   CGTGCTGAGCTTGTC               GAAGCA CTG TCCTTC               TTTTTGGTTAGCGTC  75 71
   ELI_02840  599727 ..  599743 +  -7.9  -3.06796   GCTTCGGCCAGCATC              GCGCCGA GCT TCGGCCC              TTGCATCGGATAGAG  55 59
   ELI_02850  601726 ..  601745 + -16.4   -2.9155   AGCTAGCGGCCTGAG            GCCCCCGC CTTC GCGGGGGC             TCTGCTCTTCGCCCA  81 78
   ELI_02860  603465 ..  603484 +  -8.5  -3.63627   ACCGAGCTTTCCAAA            GGTCGCG CGTTGA CGCGGCC             TTTACCATGTCCGGC  64 169
   ELI_02865  604428 ..  604441 +  -3.8  -3.44051   TGCCTGCGCGCACGC               TCGC CCAGAA GCGA                TTGTAATCCTGCGGC  51 209
   ELI_02880 NONE
   ELI_02885  609322 ..  609335 +  -3.8  -3.52204   GTTTCACCCTGCGTT               CACG CAGCCC CGTG                TTGATTTGCCAGTGC  49 62
   ELI_02890 NONE
   ELI_02895  611655 ..  611690 +  -5.4  -3.61894   GGGATTAATTGCTCG   GCG-GCGTGCTG-GCC CAAAGC GGCACAGCGCCCGCGC    TTCTTACGCGCAATT  57 40
   ELI_02900  613251 ..  613269 +  -2.3  -3.14463   ATTGTTGTCGATCCC             GTCGGTA AAATC TTCCGGC             TTGGTAGGACGAATT  42 188
   ELI_02925  618235 ..  618250 +  -5.4   -3.7201   CAGCCTTCGCTGGGG              CTC-GCG CTT CGCCGAG              TGTTTACTTTTCGTT  60 120
   ELI_02930 NONE
   ELI_02935  621707 ..  621732 +  -7.5  -3.63515   GCGGGATGCGGAAGG         TGCGCGGCAGGC TGC GCTGGCCGC-CA         TTGTTGCGGCTGGCG  63 155
   ELI_02955  624143 ..  624182 +  -3.4  -3.35813   CACCGAGGCGACTAA  GCGAGATCCAAGCTACTGC GCG GCGGAAGCTCGGTTC-CGA  TTGCTTGCCATCGAC  47 282
   ELI_02970  626766 ..  626787 +  -7.9  -3.60792   GTAACCTGTGTCACC           CGGCCG-GGC ACC GCCACCGCCG           TTTCGCACTTGCAAC  64 148
   ELI_02975 NONE
   ELI_02980  629789 ..  629801 +  -4.7  -4.16921   GACATTGGTGAAATT                GGTCG CGC CGCCC                TTTTCGACCTTGTTC  64 215
   ELI_02990  632223 ..  632253 +  -3.3  -3.14527   CCCTAGACCCGGAAG       TGGTATCCTTGCT GGCGG AGGAGAGATACCA       TGTTGATAGAGCTTA  45 35
   ELI_02995  632883 ..  632920 +    -7  -2.89564   CAGCCAGCGGTCAGG  GGCTGGGGCGCTGTCGCC AGTA GGCGA-AGA-CCTCGGCC   TGTATCCACTCCACC  51 227
   ELI_03015  635965 ..  635988 +  -3.8  -3.61398   GCTCTCACACCCGCC          GATAGGGAAA TGCC TTACCCTACC           TTGTTCGACGAGCCG  51 66
   ELI_03020  636602 ..  636620 +  -2.4   -3.5936   AATCCATCATCGCCA             CGTTTAAG AAG CTTGAGTG             TTTCGGAAATTTCGC  50 306
   ELI_03035  640524 ..  640557 +  -2.3  -4.62069   TCTTGCCCTGATATA     TCTCGGCGCCG TCAGGCCCGATC CGGCCCCGCGA      TTTTTCGACTGCGAG  70 315
   ELI_03045 NONE
   ELI_03050  642645 ..  642666 + -17.3  -5.28176   CATCCCAAGCACGAA           GGGGCCGGT TTCG ACCGGCCCC            TTTTTTGTGCGTAGG 100 49
   ELI_03065 NONE
   ELI_03070  646284 ..  646319 + -11.1  -3.13522   TCGACACGCACACCC    CGCG-AGGCGGGCACC CATCC GGTGCCCGCCTCCACC    TGTTGATGGGGCGGT  69 81
   ELI_03085 NONE
   ELI_03090 NONE
   ELI_03095  650718 ..  650759 +  -5.8  -3.04799   AGTCGCCGTTGAGGA CGTCG-TCCTGCCGCAGCA ATTCC TGGTGCAGCGGGATCGAGG TCTTGACGCCTTCTA  49 84
   ELI_03120 NONE
   ELI_03125 NONE
   ELI_03130  654496 ..  654513 + -11.3  -3.24232   AACAAAAGCCCGTCA             TCCCAGC GAAA GCTGGGA              TCTCTTTCAGCACAG  69 44
   ELI_03135  654991 ..  655006 +  -2.5  -3.73647   AGATATCGACGATCT              CTTGC GCGGCG GCGAG               TTCTTCCTCGCTCGG  53 188
   ELI_03160  662934 ..  662970 + -12.2  -3.02144   TAAGGGTCGCAATGG   CGGCGGGAGT-GGACGG CATG CCGACCTGCTCCCGCCC    TCTTGCACAAACTGA  72 38
   ELI_03165 NONE
   ELI_03170 NONE
   ELI_03175 NONE
   ELI_03180 NONE
   ELI_03185  671622 ..  671636 +    -2  -3.55622   CGCTTCCTGACACAT               TGACCG GAC CGGGTA               TTTGCGGCCATTGAG  47 31
   ELI_03190  672740 ..  672750 +  -4.6  -3.89611   CGCCCCGGAAAGAGC                 GGCC GCA GGTC                 TTGTGTTCTATTTTG  59 66
   ELI_03205  677815 ..  677841 + -15.1  -3.88766   CATGTCTCGTTAAGG         CGGCTCGCGGC ATCTC GCTGCGGGCCG         TTTACTCTATGCGGT  93 77
   ELI_03210 NONE
   ELI_03215 NONE
   ELI_03220 NONE
   ELI_03225 NONE
   ELI_03230 NONE
   ELI_03235  683585 ..  683596 +  -4.4  -2.74144   CTGAGGATTAAAGGA                GCAT GGCA ATGC                 GTTTGGCAATGCGAC  43 37
   ELI_03240 NONE
   ELI_03245 NONE
   ELI_03250 NONE
   ELI_03255  689565 ..  689607 + -11.9    -3.052   CGTATTCCGGTTTAG CTTCCTTCCCAGACGCCGC GCAAA GCGGCGCGTGGGAGAGGAG TATATCTATGAGGAT  68 103
   ELI_03260 NONE
   ELI_03265  692525 ..  692546 + -17.3  -5.75342   GGATGGGAGAGGAGA           GGGCCGACC TTCG GGTCGGCCC            TTTTTTTTGCGCGCC 100 50
   ELI_03315  699355 ..  699368 +  -2.3  -2.67747   AGCCGACTGACCCCA               CGGAC TTCC GTCCA                ATTGTGCTGTGCGGC  38 31
   ELI_03320 NONE
   ELI_03325  700699 ..  700721 + -16.2    -4.431   GCGCCTGAATCGAAA           GCGCCGACCC ATT GGGCCGGCGC           TTTTGTAGATCGGTC 100 33
   ELI_03405  707733 ..  707752 +    -5  -3.57561   TCCTGAGCTTCGGCG            GTCTCTGCG TGC TGC-GAGAC            TTTGCGGCATTGACC  55 436
   ELI_03420 NONE
   ELI_03425 NONE
   ELI_03435 NONE
   ELI_03440 NONE
   ELI_03445  714256 ..  714268 +  -2.7  -2.75343   GAGCGGACACTGTGA                GTTTT GCC AAAGC                ATTTGACAGTATGAG  39 26
   ELI_03450  714871 ..  714891 +  -6.1  -3.15544   TCTAGCGGACACGCC            CTTGGCG CCGCCCA CGCCGAG            TTGATGGGCGTCGAG  50 470
   ELI_03455 NONE
   ELI_03460  715840 ..  715850 +  -2.4  -2.73681   TACCCCTGAACAACA                 CTCG GTT CGTG                 TCCTTAAAGTGGCTG  39 57
   ELI_03465  716209 ..  716223 +  -2.7  -4.25056   CGACGAGGAAGAGTA               GCGCG CCGCA CTCGC               TTTGTTGCTAGGCTC  60 25
   ELI_03470 NONE
   ELI_03475  718059 ..  718075 +  -5.7  -4.15833   TTCGCCGCTTAGGCG              ACCGGGC GGA GCCTGGC              TTTTAGCCTGATCGT  68 29
   ELI_03490 NONE
   ELI_03495  721966 ..  722007 + -10.2  -3.08679   CCGAATACGGCCATG TCGCCGCGGTCGATCGCCTC CCGG GCGGCGAT-GAC-GCGCCGA TGTTCGGTGGCGCAG  63 282
   ELI_03520 NONE
   ELI_03525 NONE
   ELI_03530  730395 ..  730416 + -12.3  -4.39166   TAAGAGTTTTGGAAG           GGCGGCTCCA TCG TGG-GCCGCC           TTTTCGTATATGGAG 100 38
   ELI_03535  732925 ..  732935 +  -2.4  -2.79327   TCGGATCCTGCCGCA                 CCAG ATC CCGG                 CTTTCGCTGGGATGA  39 86
   ELI_03540  734055 ..  734065 +  -8.2  -3.60475   TCGGTGCGCCGCCAG                 GCCG GAC CGGC                 TTTCACCTCGAGGTT  65 360
   ELI_03560  737239 ..  737254 +  -5.4  -3.73224   TGGTAATAGGGCTGG              TCGCGCC GCG GGCG-GA              TTTCCTGCGGGATCG  58 214
   ELI_03580  741474 ..  741499 +  -6.9  -2.52543   CTCGACCCAGGCATG         CGCATGCATGGA TGT TGCA-GCATGCG         TGCGTTGCCCGGGCT  47 118
   ELI_03590 NONE
   ELI_03595 NONE
   ELI_03600 NONE
   ELI_03615  747693 ..  747705 +  -4.8  -4.43208   TCGAACTCGCGCACG                CGCT CTGCC AGCG                TTTGTTTGCGAGTAT  70 216
   ELI_03635 NONE
   ELI_03640 NONE
   ELI_03645 NONE
   ELI_03650  754971 ..  754990 + -16.4  -3.66921   GACGAACAAAGAAAA            GGGGCCGG AAAA CCGGCCCC             TTTGAACTTCGAGTT  93 49
   ELI_03665  756777 ..  756788 +  -3.6  -3.01924   GCGGCCCTGTTCGCT                GTCG CTCG CGGC                 TATTGAGCGAGGCTG  43 8
   ELI_03670 NONE
   ELI_03675  759581 ..  759605 +  -7.7  -3.76952   CGATTCGCCGCCATA          TGGCCGCCCGG GAG TCGGGTGGACG          TTTGCGTTCGCTCAC  67 75
   ELI_03680 NONE
   ELI_03685  762245 ..  762259 +  -4.2  -4.17089   TGCGAATGATGTCAT               CCGG CTTCGCA CCGG               TTTTCACAATTTGCA  65 365
   ELI_03690  764790 ..  764805 +  -4.6  -4.40804   CTCGGGTTGCACTCT              GCGACC AAAT GGTCGG               TTTTCTCGGATAATC  68 65
   ELI_03695  765241 ..  765266 + -18.3   -3.7732   GCTCGTGTATAGCAA         CCCCGCTCACC TCAC GGTGGGCGGGG          TTCTTCGTATGCGGC 100 78
   ELI_03715 NONE
   ELI_03720 NONE
   ELI_03725  772515 ..  772534 +  -3.5  -3.06696   CATATCGACCTCGGC            GC-GGGGC GTGAA GCTCCAGC            TCTGTTCGCGCGGCC  43 228
   ELI_03735 NONE
   ELI_03740  776755 ..  776796 + -22.3  -4.36914   GAATTTCCGATCAAC GGCAACGGCCGCTCGCTCC TTCG GGATCGGGCGGCCGTTTCC  TTTTGTGCAAGCAAA 100 44
   ELI_03745  778002 ..  778035 +  -2.3  -3.53811   AGGCGGCCTGATGCC     CTGCGCCGACAAG TTGTTTTC CTTGTCGCCCCCG      TTTCCAGCACCTAGG  47 30
   ELI_03750 NONE
   ELI_03755  780088 ..  780100 +  -6.9  -3.17901   CATACCGGTGCCGCA                GCGGG CGA TCCGC                TTGGGTTCCAGCTCT  54 495
   ELI_03765 NONE
   ELI_03770  781951 ..  781978 + -20.6    -4.371   TTACACCAAAACGAG        CGGCCGCCGGAC AACA GTTCGGCGGCCG         TTTTCGTGTGGTCCG 100 66
   ELI_03785 NONE
   ELI_03790  785569 ..  785589 +  -2.4  -3.22077   TCCCCTCAGCCGTTC            GGGCTGAG CCTGT CGAAGCCC            TGTCCTTTTTCTGGC  43 55
   ELI_03795 NONE
   ELI_03800 NONE
   ELI_03805 NONE
   ELI_03810  789449 ..  789459 +  -3.2  -3.14132   TAACGGGCCTATTCG                 GCAG GGA TTGC                 TTGATCGGGGGCGAC  45 63
   ELI_03815 NONE
   ELI_03820 NONE
   ELI_03825  793433 ..  793448 +  -5.4  -3.03203   ATTTACGGCGATGAT              CGC-GGA TCC TCCAGCG              TGAGTTTTTTGTTTT  49 7
   ELI_03830  794116 ..  794135 + -12.8  -4.78149   GGCTGCGAAGGGAAG            GGCGGTCC GACG GGGCCGCC             TTTTTCCGTTCTAGC 100 65
   ELI_03850  797222 ..  797251 +  -7.7  -2.52464   ACGAATAGGCCTTCG       GTCTCGCTTGCAG GGGC CTGCCCGCGCGAC        TAGATTGCAACGCGA  52 40
   ELI_03855 NONE
   ELI_03860 NONE
   ELI_03865 NONE
   ELI_03870 NONE
   ELI_03875  801074 ..  801113 +  -6.2  -3.34233   CTCGGACCTGCTGCG  CGAGCTGGAGGCGGCGGG ATGA TCCGTCTCCTCGCTCTCG   TTCTCGCACTTCTCG  52 4
   ELI_03880 NONE
   ELI_03885  802229 ..  802259 +  -8.3  -2.70932   AGCCGTGGTTGCATG      GGGCGTGTCGC-CCT GCT AGGCGCG-CGCGTCC      TCGTTGAAACGGGGG  53 39
   ELI_03890  804319 ..  804336 + -11.3  -3.53733   ACCGATAACCCGTCA             TCCCAGC GAAA GCTGGGA              TCTTTGTCGGCTCAG  74 56
   ELI_03895  804653 ..  804670 +  -5.5  -3.65902   CGAGCGTCTGAGCTA             GCTGAGA GAGA TCCCAGC              TTTCGCTGGGATGAC  57 25
   ELI_03925  810684 ..  810705 +  -5.1  -3.15663   TGCGCAGCCCGCTGA           TTGTCGCGCC GCT GGCG-GCCAA           TTGCTCGACATCGAT  48 50
   ELI_03935  812641 ..  812652 +  -2.2  -4.33274   ATTTCGCCTGCCTCG                CG-GC GGC GCTCG                TTTTCCTGATCTAGG  63 0
   ELI_03945  814924 ..  814947 +  -2.4   -3.8211   ATCTTCTGGTGCAGC          GGCGTGGCA AACTTGA TGCCG-GCC          TTGTTGTCGATACGC  55 183
   ELI_03965  819700 ..  819716 +  -2.9  -3.75153   TTATTGCGATATTTT              CGCGG GCGATTG CTGCG              TTTGGCTTGCGAACA  54 345
   ELI_03985  822488 ..  822518 + -15.4  -3.00525   GCTGGCGGGGCCTGA       CAGGCCCGACCC CATCCGC GGGCCGGGCCTG       TGTCATTTCGACGGA  83 85
   ELI_03990 NONE
   ELI_03995 NONE
   ELI_04000  825357 ..  825391 +  -3.4  -3.53224   GCCGCCTGCCGAGCG    GGCCCCGCACCACGG GACAAG CCGCGCT-CGAGGCC     TTTCGGGGCGGAGTA  49 78
   ELI_04005  826979 ..  827004 +    -4  -3.61764   CGACAATACCCTCTG         CGGTAACTTC AAATCC GAAGTCATCG          TTTGAGGGTTCATAG  51 98
   ELI_04015  828794 ..  828816 +  -4.7  -3.14132   TCGAATTCCTGATCC           GGCAGAGGG CGTGT CCCGATGCC           TTCATCAGGAGGACG  48 56
   ELI_04020 NONE
   ELI_04025  833127 ..  833137 +  -8.2  -3.31792   ATGAGAGTGGAGGGA                 GCCC TTT GGGC                 TTGTGGGCCTCGTGA  59 67
   ELI_04030  835194 ..  835223 + -22.9  -4.23758   CCAGGTCACTCGGCG       GGCGGTCCGTCCC AATC GGGACGGGCCGCC        TTTTCCATGTCAAAT 100 56
   ELI_04035  835702 ..  835715 +  -3.8  -2.53995   CGTCCGTCGCAGATA               GGGA ATATCA TCCC                TGCCTTGCGCTGCCT  40 57
   ELI_04050  839970 ..  839982 +  -5.5  -2.91264   AGGCAGCTTTGCTCA                TCCTG AGC CGGGA                TATGTCCGTCCCGGC  48 275
   ELI_04055 NONE
   ELI_04060  841454 ..  841501 + -11.9  -3.60792   CGGGGCGCGCCGCAA CCTGCGGCCCGTCGGCCCGTGT TACCC GCGCCAGCCTA-GGGCCGCAGG TTTCCCGCTTCGCGG  77 84
   ELI_04065  842542 ..  842557 +  -8.2  -3.25223   TTGGGCACCTCGCCT              GGGTCC TGAG GGGCCC               TTCATCATCTGCATC  57 17
   ELI_04070  843116 ..  843132 + -12.3  -3.54424   CTGGATGTTCGCAAG              CCGGAGA TGG TCTCCGG              TTTGAGGAACTGAAG  79 258
   ELI_04075  843583 ..  843611 + -22.5  -3.87346   GATCTCTCTCCCGAA        GGGGTCCTGTCCG AGC CGGACAGGGCCCC        TTTCCTCGTTCTACT 100 52
   ELI_04085  844458 ..  844489 + -14.4  -4.43681   ATTCTGAGCATCCAA      TAGGGCGGGAGCCG GTGA CGGTTCCTGCCCTC       TTTTCGTGTTCGCTG 100 34
   ELI_04090 NONE
   ELI_04095  847806 ..  847819 +  -2.3    -4.614   TCACGGCTAGCTCGC               GCTCC CCTT GGAGA                TTTTGTATGGTTCAC  68 422
   ELI_04110 NONE
   ELI_04115 NONE
   ELI_04120  851068 ..  851080 +  -5.5  -4.07687   GCTTCGGGGCCGGGA                GCGGA CTA TCTGC                TTTTAAGACCGGGAT  65 128
   ELI_04135  855836 ..  855852 +  -4.3  -4.00066   AACCGGCGTTTATCG              GGAACGT CTT GCGTCCC              TTTGTCGCTTCTGCG  61 94
   ELI_04165 NONE
   ELI_04170  860449 ..  860469 +  -2.6  -2.71712   TCCCACCCAGTTCGC           GAC-AGCTT CACC GAGCTAGTC            ATTTGCCAAGAGCGG  39 222
   ELI_04175 NONE
   ELI_04180  863820 ..  863841 +  -4.5  -4.15222   CCGGATGTTGCCTGT           GGCTTTG-TA GAT TATCGAAGCC           TTTGTTCGGCGCAGT  62 426
   ELI_04190  864840 ..  864856 + -12.3  -3.54424   CTGGATGTTCGCAAG              CCGGAGA TGG TCTCCGG              TTTGAGGAACTGAAG  79 265
   ELI_04195  865306 ..  865338 +   -25  -3.75053   CATCGATGCCCATCA      GAGGGGCGCTGTCC AGACC GGACAGCGCCCCTC      TTCTGTTGCTCTATC 100 51
   ELI_04200  865822 ..  865849 + -15.6  -3.33348   CTGACCGCATGAGCA        GGGCAGGGACCG GCAA CGGTTCCTGTCC         TATTCTCATGTTCAC  89 37
   ELI_04205 NONE
   ELI_04210 NONE
   ELI_04215  872150 ..  872177 +  -8.4  -2.71924   CCCCGGCAGTTGTTC        CGGGTCGTGC CTGCGCGT GCACGACCAG         ATTTCGGAGCAGCTC  53 76
   ELI_04245 NONE
   ELI_04250  882134 ..  882149 +  -3.2  -3.51924   CAGAAGAGAAAGCGG              CTTCGC GGTC GCGAAC               TTATGTGCATCAGGA  49 369
   ELI_04280  886616 ..  886629 +  -6.7  -4.55491   GCTGGACTCGATCGA               CATCG CGGG CGATG                TTTTCTCGTTCGCTG  79 149
   ELI_04375 NONE
   ELI_04380  905550 ..  905573 +  -6.7  -3.56092   GTTCCTCCAGCAATC          CGGTCCGTT CGTAGT AGCGGATCG           TTTCGGCGGTCGTGC  59 390
   ELI_04390  906045 ..  906056 +  -2.2  -3.05384   AGGTTTTCACCATCT                CTTC GGAC GAGG                 TTCGCTAGCACGCGC  41 6
   ELI_04395  906731 ..  906746 +  -5.4  -4.57474   AATGCGGCAGAAGCC              GCAGTT GCGT GACTGC               TTTTGTCTAGCTTCA  74 39
   ELI_04450  922269 ..  922281 +  -4.1  -2.98823   AGCGTAAAAGAGGAT                GGTTT CGA AGACC                TCTCTATAGACGACA  44 485
   ELI_04465  925021 ..  925043 +  -7.6  -3.85698   AATCTACACTTTCGG           CGCGGTGCCA TCG TCGCGCTGCG           TTTCTCCGGACCACC  69 64
   ELI_04475 NONE
   ELI_04480  929321 ..  929332 +  -5.8  -3.35327   GCGCCTTCCATGAGG                TGGC GAAT GCCA                 TTCTACAGCTTTCGT  52 302
   ELI_04485  929909 ..  929922 +  -3.1  -2.73243   AGCGTCAAAGTCAGG               TTGCT GTTA GGCAA                ATTTGGGCAATAGGT  41 16
   ELI_04490  930477 ..  930487 +  -2.4  -3.14344   GACGGATAAACAGGC                 CCAG CGC CCGG                 TTGCTCGCCCGCGTG  43 78
   ELI_04495 NONE
   ELI_04500 NONE
   ELI_04505 NONE
   ELI_04510 NONE
   ELI_04515 NONE
   ELI_04520  941220 ..  941233 +  -3.8  -3.85817   AGCTGGACATCCGGG               TCGG ATCCGC CCGA                TTTCTCGCGCAGCAT  58 487
   ELI_04535 NONE
   ELI_04540  943697 ..  943710 +  -2.4  -4.33785   TCACGTTGCTCTAAT               TGGA GATGCG TCCA                TTCTTTTGTGGCTGT  63 248
   ELI_04595 NONE
   ELI_04600 NONE
   ELI_04605  953047 ..  953066 +    -5  -3.04398   GTAGGGCAGGTGGCC            GCGTATGT GACG GTATACGC             ATTTTCAGGAGCCCC  46 37
   ELI_04610 NONE
   ELI_04615  956030 ..  956040 +    -4  -3.08032   CGAATTACGTCGTGG                 GAAT TCG ATTC                 TGGTTTTAAGAGAAG  43 6
   ELI_04620  956649 ..  956660 +  -2.2  -3.57971   GGGGGAACACCGATT                G-GCG TTA CGCTC                TTTCAAGCTGCGTCT  49 48
   ELI_04625 NONE
   ELI_04640  958834 ..  958874 + -13.2  -3.01712   AAGACGATTAGGAGG  CTGTGGCCGGGCTCTCGC TTTGT GCCTGAGCCTGGCCACAC  TCTTACCAGGGCGCG  76 30
   ELI_04645  960139 ..  960149 +  -8.2  -3.40403   GATGGTTCATGACCT                 GGCG TTT CGCC                 TTCTGATCGGCCCGA  59 448
   ELI_04650 NONE
   ELI_04655  962733 ..  962756 +  -6.6  -3.04144   ATTCGTTCTCGCCGA          TCTTGCGCAG GATG CGGCGCATGA           TCTTGCCGCTGCGGG  50 247
   ELI_04670 NONE
   ELI_04675 NONE
   ELI_04680 NONE
   ELI_04685 NONE
   ELI_04690 NONE
   ELI_04695  972461 ..  972475 +    -7  -3.59979   ACCGGCGCAGGAGCA               GCCCGC AGA GAGGGC               TTTCGGCTCGCGGCA  60 54
   ELI_04700  973588 ..  973603 +  -6.8  -4.16842   TGAGGTCCCAGCCTC              CGCTGGG ACT CCC-GCG              TTTCTTACAAATGGA  71 102
   ELI_04720  976759 ..  976769 +  -2.4  -3.32294   TGAAGGAGCTGGACG                 GGCC GGT GGAC                 TTCTAGAGAATTTGG  44 9
   ELI_04725 NONE
   ELI_04730  978687 ..  978704 +  -9.1  -3.05384   GTTGCCGCTGCGCAC             GGCGACG ATGA TGTCGCC              TTCGATGAACAGCGA  60 188
   ELI_04740  980155 ..  980167 + -10.5  -2.77899   TCGATTTCGGAACAC                GCGCC AAG GGCGC                TCATTGGTAAGGGAA  61 48
   ELI_04745 NONE
   ELI_04750  982517 ..  982549 + -17.8  -2.52742   CCAACCGAATGAAAA     GACCGCCGCAGACGG GGAT CTGTC-GCGGCGGTC      CTGTTCTGCGACCCT  85 29
   ELI_04770  988012 ..  988033 +  -5.1  -4.51174   GAATTGGCGGAAACC           GCGC-AGCAC CCA GTCCTGGCGC           TTTTCCTTGTCGTCG  74 349
   ELI_04795 NONE
   ELI_04800 NONE
   ELI_04805 NONE
   ELI_04810 NONE
   ELI_04815  996249 ..  996265 +  -7.9  -2.57244   CGAGGAAACGCTAGC              GGCGCTC GCG GATCGCC              TGCGTTGGTAAATCC  52 27
   ELI_04820 NONE
   ELI_04825 NONE
   ELI_04830  997956 ..  997970 +  -2.7   -4.8048   ACGCCTTCGGGCATC               AGCGC GGCGA GCGCA               TTTTTCATCTCCGGC  74 423
   ELI_04850 1001783 .. 1001795 +  -3.3  -3.67564   AACAAGGCCGCTTGG                CGGAG CTT CTACG                TTTGAGTAACTCGTT  51 103
   ELI_04855 1002164 .. 1002174 +  -4.6  -3.02461   CTCCGCTCGCACGGT                 CGCT GAA GGCG                 TGTTGCAGCGCGTTG  46 291
   ELI_04875 NONE
   ELI_04880 NONE
   ELI_04885 NONE
   ELI_04890 1010035 .. 1010051 +  -6.6  -2.57344   CACTGTGAGAGCGAA              TTGGCT GAGCA AGCCAA              ATTCTGCAGCGAGTG  49 61
   ELI_04895 1010887 .. 1010900 +  -2.3  -3.07443   AGCTCAGGGCGAACG               GGTGG GGTG CCAGC                TTGCGTCGGATGTCG  41 148
   ELI_04900 NONE
   ELI_04905 1012373 .. 1012387 +  -8.5  -2.71731   CGACCATGTAAGCGC               GCGGC CAAGC GCCGC               TGCTTGAGGCATGAA  53 4
   ELI_04910 1014727 .. 1014738 +  -4.4  -3.61268   CCGAGCGGTCATGCG                GATG CCGC CATC                 TTTGCAAGTTGGATG  54 58
   ELI_04915 NONE
   ELI_04920 1016375 .. 1016386 +  -7.2  -3.53012   CCTGACCTTGTCACC                CGCG CTGC CGCG                 TTTGCGGCACGACCC  57 145
   ELI_04930 NONE
   ELI_04935 NONE
   ELI_04940 NONE
   ELI_04945 NONE
   ELI_04950 1020987 .. 1021014 + -13.4  -3.03012   TCGGTGCTCTCACCA        GCGAGCGGCGCGC GTA GC-CGCCACTCGC        TCATTTCTCGATCAT  71 449
   ELI_04975 NONE
   ELI_04980 NONE
   ELI_04985 NONE
   ELI_04990 1027489 .. 1027510 + -10.1  -3.37344   GATCTCTCGGTGGGA           GCGGTTCGC TCGA GCGAAGCGC            TTGATTCCGTACGAA  68 79
   ELI_04995 1029046 .. 1029067 + -17.3   -3.7456   CGACACAAACAAAAA           CGGCGGGGA ACGC TCCCCGCCG            TTTCCGTGTGGTTAT 100 54
   ELI_05010 1030196 .. 1030219 +   -16   -4.3255   TGGCGCGCCAAGCAA          GCCCATCCCG GCAA CGGGGTGGGC           TTTCTTGGTTGGGCA 100 163
   ELI_05015 1030959 .. 1030979 + -15.4  -3.92996   TTTACTCCAGCCTGG            GCCCGGCC TTTTT GGCCGGGC            TTCTTGTATCTGGCG  95 50
   ELI_05020 1032089 .. 1032099 +  -8.2   -3.3782   CTCGCTGAAATCCCG                 GCGG CTG CCGC                 TTCCTTCACTCCATC  60 391
   ELI_05030 1034825 .. 1034846 + -15.1  -3.82604   CGCCGAAAATTATAA           GGGCGCCCG CGAT TGGGCGCCC            TTCTTCGTTCCGTAA  93 52
   ELI_05040 1037110 .. 1037141 + -16.6    -4.386   GAATTCGCGGAAAAC      GGACAAGCCCTCGC GATT GCGGGGGCTTTTCC       TTTTCTGGCCAGTTG 100 48
   ELI_05045 NONE
   ELI_05050 NONE
   ELI_05055 NONE
   ELI_05060 NONE
   ELI_05065 NONE
   ELI_05070 NONE
   ELI_05075 1048867 .. 1048889 +  -7.6  -2.93382   ATTCATAAATTTTGT           CATCGCCGAC AGA GTCGGTGGGG           TCTCTCCATCTGAAG  54 386
   ELI_05090 1050975 .. 1050986 +  -7.2  -2.85847   CGTCCTCGCGCCGAT                GCCG GGGG CGGC                 TCTCCTATAGACATT  51 72
   ELI_05095 1053779 .. 1053822 +  -5.8  -3.71848   CGGCGATCTAGGACT CGAGGCGACGCGCGAG-CA TGGGTAT TGTCGCGCTCGCCGCCGCG TTCTTCGTCACCGCG  60 30
   ELI_05100 1054635 .. 1054649 +    -7  -2.87132   GAGCAGCCCGTCTTG               CGAGCG AGC CGCGCG               TATATGGGCGGCGGA  51 121
   ELI_05110 1056374 .. 1056388 + -11.4  -3.89614   GTTCCGGGAACTGGC               GCTGCC TCA GGCAGC               TTTCTGAGCATTGCG  82 4
   ELI_05125 NONE
   ELI_05135 1064811 .. 1064826 +  -6.1  -3.53012   GTGCCGCTCACCTTG              CGCTG CACGAA CAGCG               TTTCCACCGGCGGCA  55 123
   ELI_05145 1066580 .. 1066604 + -12.3  -3.73224   TCGGGAGTTTCGACG          GAATTCGATCC CCC GGATTGAATTC          TTTGGTCGAAACTGG  85 55
   ELI_05150 1067823 .. 1067845 +  -4.9  -2.58663   CTTGACCATAAGCTC          TGCGCGCAAT AAAT GTT-CGCGCA           ATTGTAAGAATGCAT  43 60
   ELI_05155 NONE
   ELI_05160 NONE
   ELI_05165 1071866 .. 1071887 +  -7.2  -3.53012   TACGGACTTCTTCGG           CCGGTTCG AGCGCG CGCACCGG            TTTGCCGGCGCGCAC  57 325
   ELI_05175 1073383 .. 1073405 +  -2.7  -4.32436   CGCCTGATCAGGTGC          CTTGCG-AGG AGAG CTTGCGCAGG           TTTTCCTCGTGCTCT  63 34
   ELI_05205 NONE
   ELI_05210 NONE
   ELI_05215 NONE
   ELI_05220 NONE
   ELI_05225 1082782 .. 1082806 +  -6.4  -4.22346   TTGTCCCTTGTCGTT         GGTCT-CGCCC GAGT GGGCGTAGAGC          TTTTCGATGAATTTC  72 410
   ELI_05235 1084592 .. 1084610 +  -5.8  -3.63627   TGTAGCCGGGTTTGA             GCCCGCGC GCT GCTCGGGA             TTTGCACTGTCCCAA  57 411
   ELI_05245 1085351 .. 1085366 +  -2.5  -3.80014   AAGGGGCAAAATGCG              C-CCCG TCATT CGGGAG              TTTCCTCATGCGTGT  52 56
   ELI_05250 NONE
   ELI_05255 1087804 .. 1087841 +  -8.3  -3.85698   GAGCGACAGGCTAGA   GGGCGCGCCAGATTATGC GTC GCTTTA-CCGGCGCGCTC   TTTCTCACAGCAAGG  69 465
   ELI_05265 NONE
   ELI_05270 NONE
   ELI_05275 1090129 .. 1090142 +  -3.1  -2.63723   TTCCCGGGCACCTCC               CGTTA CGAA TAGCG                ATTGCTTAGTAACGC  40 71
   ELI_05280 NONE
   ELI_05285 1093922 .. 1093934 +  -6.2  -3.56092   ATCGGCGACCTGCTT                GGCC ATCTC GGCC                TTTACAGCGTCCTGC  57 452
   ELI_05305 NONE
   ELI_05310 NONE
   ELI_05315 NONE
   ELI_05320 NONE
   ELI_05325 NONE
   ELI_05330 NONE
   ELI_05335 1106012 .. 1106024 +  -4.7  -3.31726   TCCGGCCGCTTTCTT                GCGAG TTT CGCGC                TGTTCTATCAGCGAG  51 417
   ELI_05350 1109212 .. 1109244 +  -4.7  -2.52464   GATTTACGACATTGG      CGGCGGGAGATTTGT GGA GTAATTCGCACGCCG      TCGGTTGGCAGGGCG  42 39
   ELI_05355 1110890 .. 1110913 + -19.6  -3.94746   GGCTGGCACGCAAAA          GGGGCCGCTC GGTG GAGCGGCCCC           TTTCATTGAGTATGC 100 41
   ELI_05365 NONE
   ELI_05370 1114223 .. 1114247 + -15.7  -3.14344   GACAGCCAAGAAAAA          GACGCGTCTCC CAC GGAGACGCGCC          TTCCTCGGCCAAATC  85 209
   ELI_05380 1116459 .. 1116507 + -13.1  -3.64703   GTCATCCCAGCGAAA GCTGGGATCTCTCGCCGCTAAGT CGG ATTTGGCTGCACGAGACCCCAGC TTTCGCTGGGGCGAC  82 54
   ELI_05385 1117980 .. 1117997 + -11.3  -2.80816   TCATGAGTATCGTCA             TCCCAGC GGAA GCTGGGA              TCTGGTGCGTCCGGG  65 35
   ELI_05390 NONE
   ELI_05395 1122598 .. 1122611 +  -9.5  -2.81547   AGGCGCGCGGCTTCG               GCGGC GTCT GCCGC                TAATTCGTCTCCAGC  57 9
   ELI_05435 NONE
   ELI_05440 1132481 .. 1132497 +  -2.1  -3.02144   GCCCCAGATGTCCTT              CCACGCC TTG GCCTTGG              TGTTGCCGCCGCTGC  41 171
   ELI_05470 1138705 .. 1138727 +  -3.2  -2.94747   AGTCGAATTAGCAGG           CCGCGCTTCG TTA CCATGCGCGC           TGTATGCTGGCATCG  42 40
   ELI_05475 NONE
   ELI_05480 NONE
   ELI_05485 1140996 .. 1141025 +   -15  -4.58395   CTTGCCCGCTCGTCC       GGGGCAGTCGGT CTACCC GCCGGCTGCCCC        TTTTTCACGAATAGC 100 74
   ELI_05525 NONE
   ELI_05530 1150278 .. 1150296 +  -4.5  -4.02817   GCGCTCTTCCTCTTC            GGCGG-CC TCGC GGATCGCC             TTCTTCTTGTCCGGC  60 451
   ELI_05540 1151776 .. 1151788 +  -3.3  -3.90744   GCAACGATGCCCGTC                GCGCA GGT TGAGC                TTCTTTGCGAGCGGC  56 379
   ELI_05570 NONE
   ELI_05575 NONE
   ELI_05580 1157363 .. 1157375 +  -4.7  -3.14132   TATTAATTGCGGAGA                CAGCG CGG CGCGG                TTAATGCGCGGGCAG  48 64
   ELI_05585 1158119 .. 1158142 +  -6.6  -3.09015   GAGGGGTGACGCAGC          GCGCGAGG GGCGCTAA CCGCGCGC           TTCGATGCGTGTAGA  52 32
   ELI_05590 NONE
   ELI_05595 NONE
   ELI_05600 NONE
   ELI_05605 1162118 .. 1162158 +  -7.5  -2.60065   CCCTCTTTTCAAATG  CTTGGTCCCAGCTAAACTG GGC CAGCTTAACGGGGAACAGG  GTCTGTTTATGAAAT  49 42
   ELI_05610 1164175 .. 1164196 + -14.4  -4.43681   CGAGACACAGAAAAA           GGGCGGCC ACAATG GGCCGCCC            TTTTCGTATTCGGTA 100 51
   ELI_05625 1166119 .. 1166132 +  -3.7  -3.86015   TCGGCGTTGTCGAGG               GGGCC TTTC GGCAC                TTTGTCGCCACGCTG  58 339
   ELI_05685 1177342 .. 1177353 +  -3.6  -3.86346   TGCTTGGAGCGTTGT                CCCT AGTC GGGG                 TTTCTCCCGCAATGG  56 59
   ELI_05690 1177672 .. 1177684 +  -6.2   -4.4767   ATTTGAGGGAAATAA                GCGG ACTAG CCGC                TTTTGTGATCGCTCA  74 65
   ELI_05695 NONE
   ELI_05700 1181658 .. 1181675 + -12.7   -4.1899   AGGTTCGCTTCGGAA             GCGGCTC AATC GAGCCGC              TTTTCCATCGCATAA  95 40
   ELI_05740 1186146 .. 1186176 +  -6.1  -4.83615   CATCTTGGCTGGACC      CGACAG-CGCAACG AGGA CCCTGCGCCTGTCG       TTTTTGTCCGCGCTG  82 293
   ELI_05750 NONE
   ELI_05755 1189245 .. 1189258 +  -3.7  -4.07885   CGATGGCGACGAAGC               CGTCG AACT CGCCG                TTTTCCGCCGCCATG  62 277
   ELI_05795 NONE
   ELI_05800 1199229 .. 1199247 +  -2.4   -3.8377   GCGGTACGTCGCCGC            TGCCGCC GACGCA GGC-GCA             TTTGATGTCGCGCTT  55 122
   ELI_05855 1209780 .. 1209803 +  -2.3  -2.79796   AAAGTGGAGGCAGCG          GTGGCGGCG GAATAA TGCTGCCAA           TATGCTGCACTGCGG  39 11
   ELI_05860 1210791 .. 1210808 + -11.3  -3.13907   CCAGCCCATCCGTCA             TCCCAGC GAAA GCTGGGA              TCTCTCTTAATCTCG  69 44
   ELI_05865 1213183 .. 1213214 +  -4.4  -4.08216   TTACAATCGATAGGT      GAGGGTGACA-GGGT GTA ACCTGTGTCACCCGG      TTTTCACCAAAGTAG  61 99
   ELI_05870 1216081 .. 1216102 + -10.2  -2.90496   GACCGCGTAAGCCCG           TGATCGCG CAGGTC CGCGATCA            TCCTTTCGAGCGAGG  60 175
   ELI_05880 1217683 .. 1217715 +  -4.1  -3.14234   GGCTTTCGCCCGAAT     TCCGGTGGACGGCG AACAAA CGCCGTG-ACCGCA      TGTGTTCCATTCATC  45 178
   ELI_05885 NONE
   ELI_05890 NONE
   ELI_05895 1220576 .. 1220601 + -16.9  -3.51232   AGGATCGTCACGCAA         GAGGGCTCGCA GCGA TGCGGGCCCTC          TTCATTTGCGGAGAC 100 50
   ELI_05920 NONE
   ELI_05925 1226890 .. 1226926 +  -2.8   -3.1364   TCCGATGCGCAGAAT    GGCCGCTTCCGGATAA ATCCA TGATCCGACCGCGGTC    TTGAATAGTTCCATC  43 496
   ELI_05940 NONE
   ELI_05945 1231610 .. 1231634 +  -4.2  -5.06414   CAAAAGCTTGAGCCA          GTCGAGCAAC TCGCT GGTGCTTGGC          TTTTTCTTGAGGCCA  82 185
   ELI_05960 NONE
   ELI_05965 1235301 .. 1235317 +  -3.5  -3.57792   GTTCGCGGCCGAGAA              GCTCGAC GTC GGCGCGC              TTTAAGCGTCGATCA  51 4
   ELI_05980 NONE
   ELI_05985 NONE
   ELI_05990 1240933 .. 1240963 +  -4.4  -4.43844   GTGGCCGTGTCCGGC       AGGCCAAGAGCGCG CCT CGCGCGCGCGGTCG       TTTTCTGGATCATAC  69 219
   ELI_06015 NONE
   ELI_06020 1246158 .. 1246202 +    -7  -2.62184   TCATGCCCGTGCCGA TCGC-CTTGCGACCCGAAGGC GCGA GCCGGCGCGTGGCGAGCGCGA TGCTGTAAGCAGGCA  47 244
   ELI_06030 1248769 .. 1248781 +  -4.1  -3.53343   GGCGGGAGCCTTAAG                CATGG CCT CTATG                TTTGCAGACAGCATT  51 336
   ELI_06055 1253338 .. 1253378 + -21.2  -3.53811   TGTCCTGATGACAAC  CCCCTCTGCCACCGGTGC CGCGT GCATCGGTGGCGGAGCGG  TTTGGACGGGGTAGG 100 41
   ELI_06060 NONE
   ELI_06065 1255511 .. 1255531 +  -4.5  -3.28001   CAGCCGATCAAGCAG            GCTGCGCGC ACA GCGACCGGC            TTCGATTTCCGCGTC  47 78
   ELI_06075 NONE
   ELI_06080 NONE
   ELI_06085 NONE
   ELI_06090 NONE
   ELI_06095 NONE
   ELI_06100 NONE
   ELI_06105 NONE
   ELI_06110 NONE
   ELI_06115 NONE
   ELI_06120 1269590 .. 1269608 +  -4.4  -4.07568   GGCGCTGAAATGTGT             CACCAGCG GGC CGGGGGTG             TTTTCGCCCGAGGCG  62 123
   ELI_06130 1271427 .. 1271441 +  -5.6  -3.33696   CTGGTGGTTTAACTA               GTGGAC CTC GTCCCC               TTAATTGCCGCAGGA  52 29
   ELI_06135 1272458 .. 1272501 +  -4.4  -3.07816   CGGAGGCAGAAACGT TTCCGGAAGCACGAGCACCGA TGA TCGG-GCTCGACGGACCGGAA TTCGATGCGTGCGGC  46 89
   ELI_06140 NONE
   ELI_06145 1274241 .. 1274254 +  -2.3  -3.01791   CTGATCGCACCGCAG               TGGAG ATAT CGCCA                TGTTGAAACGCACCT  41 37
   ELI_06150 NONE
   ELI_06155 NONE
   ELI_06160 1278140 .. 1278173 + -12.5  -3.54741   TGAGTCGATGATCAC     CA-CGGATCCGCTGTC TGT GGCAGCCGATCCGGTG     TTTGAAGAAGTGATG  75 487
   ELI_06190 1288607 .. 1288620 +  -3.1  -2.58999   CGTCAGCGCAACCCA               CTGAA ACTA TTCGG                ATTGCTATGTGGAGC  40 41
   ELI_06195 1289392 .. 1289402 +  -4.6  -3.92592   GAAAAGCTTCGCTTC                 GGTC ATT GGCC                 TTTCATCTTGGCGGT  59 80
   ELI_06200 NONE
   ELI_06205 NONE
   ELI_06210 NONE
   ELI_06215 NONE
   ELI_06220 NONE
   ELI_06225 NONE
   ELI_06230 NONE
   ELI_06235 NONE
   ELI_06240 1297692 .. 1297703 +  -2.2  -5.10933   GCCATACCCCCCTGA                GGTC ACGT GATC                 TTTTATTTTACATAA  78 50
   ELI_06245 NONE
   ELI_06250 1299810 .. 1299834 +  -4.1  -4.11484   TCGTCCGCCAGCACG          TCGCCGTGCTG ATG CAGCCATGCGA          TTTTGCGACCTTCGG  62 135
   ELI_06290 NONE
   ELI_06295 NONE
   ELI_06300 1311255 .. 1311268 +  -3.7  -3.61398   ATTGCCCGGCTACGG               CCTCG AACA CGCGG                TTCTTGAAAGAGAAA  53 99
   ELI_06315 NONE
   ELI_06320 NONE
   ELI_06325 NONE
   ELI_06330 1315477 .. 1315500 + -13.8  -2.91383   GTCGCGCATGAAAAA          GCGGGACAGG TTGC CCTGCCCCGC           TCTCTCGATAGCAAT  75 55
   ELI_06340 NONE
   ELI_06345 1321087 .. 1321100 +  -9.5  -2.53995   CCAGCAGCAAAGCAA               GCGCG GCGG CGCGC                TGGCTTCCGGTCGGT  55 323
   ELI_06355 1322965 .. 1322984 +  -4.2  -3.62597   TGGCGCGCCCGTCGT            TTCGGGGC CGTC GTCGCGAA             TTCTTCCGGCGTCAG  53 125
   ELI_06370 NONE
   ELI_06375 NONE
   ELI_06380 NONE
   ELI_06385 NONE
   ELI_06390 NONE
   ELI_06395 1330185 .. 1330196 +  -3.6  -3.62522   CAAGTCGATGACTTC                GGCG TCGA TGCC                 TTCTTCCGCCAGTTG  51 332
   ELI_06415 NONE
   ELI_06420 1334817 .. 1334858 +  -2.9  -4.25104   TTGCAAATTCCGGAA CCCCTGCGAATATCGCCCGT TTT GCGGGTAA-GTTCAGAGGGG TTTTCATGACACAAC  60 70
   ELI_06425 NONE
   ELI_06430 1337020 .. 1337045 +  -6.2  -3.53012   CAGGAATTCGCGAAT        GCG--CTTGGCG TTCT CGCCAAGGTCGC         TTTGACCGACCCGGC  55 49
   ELI_06455 1340172 .. 1340199 + -17.7  -4.54727   AACGGTGAAATGATC        GGGGCCTGCCC TTCGCT GGGCGGGCCCC         TTTTCGTTTCGCGCA 100 49
   ELI_06480 1345673 .. 1345693 +  -8.1  -2.62184   CCGCGCTGGGGCAGC            TCGCTGGCG GTG CGCCCGCGC            TGGTGTGGCGCGAAG  52 82
   ELI_06485 NONE
   ELI_06490 NONE
   ELI_06495 NONE
   ELI_06500 1349393 .. 1349414 +  -4.4  -3.27475   ATGCATTCAAGGTGA           TAGACCGC GATGAG GAGGTCTA            TGTTGTGATGGGAAA  49 176
   ELI_06505 NONE
   ELI_06510 1351082 .. 1351097 +  -2.5  -2.62184   ATTGCTGGGCAAATG              GATCG AGATGG CGGTC               TAGTGTAAAGCCCCC  38 7
   ELI_06515 1352096 .. 1352133 +  -2.6  -4.84359   GACCGATCAAGCCTC   TCTGCCGGCCCGTTTT ACGCCC GAATTGGGACCGCAGA    TTTTTCTGCCCCTGG  72 85
   ELI_06520 NONE
   ELI_06525 NONE
   ELI_06530 NONE
   ELI_06540 NONE
   ELI_06545 NONE
   ELI_06550 1360285 .. 1360299 +  -6.4  -3.46904   GGGGCATGACTGATC               CTTGTC CGG GACGAG               TATTTCGATCTGTTT  57 394
   ELI_06575 1366755 .. 1366769 +  -2.7  -4.07568   GGATCTTCTCGACCC               CTGCC TCATC GGCCG               TTTTCACGCCGAAGG  58 211
   ELI_06705 1389441 .. 1389453 + -10.5  -4.06055   TCTGAGCCAGCCGCG                CGCCG ATT CGGCG                TTTCCTTTCAGCGGT  80 36
   ELI_06710 NONE
   ELI_06720 1391523 .. 1391554 +  -4.2  -2.57463   CCCGCACCGCGCAAC      CGTCAAACTGCCGG ATAA CCGGCAGCATTCCG       CTTGTGCGCGCGGTT  43 45
   ELI_06725 1393386 .. 1393397 +  -5.8  -4.30576   GTATTCGCATAATGC                CCTC GTCA GAGG                 TTTTCGTGCTGCGGC  71 480
   ELI_06775 1404680 .. 1404721 + -13.8  -4.08767   AATTGCTAGAAACAG GTGGGCGCGGCGGTC-AGGC CCAG GCCTCGATCAC-GCGCCCAC TTTTCGCCCGATACC  95 39
   ELI_06785 1406690 .. 1406702 +  -6.2  -2.52464   ATGGCCGCTGTCCTC                GGGC GAAAG GCCC                TCGATTACGCGCAGC  45 196
   ELI_06795 NONE
   ELI_06800 NONE
   ELI_06805 1410282 .. 1410294 +  -2.6  -3.61715   CTCGTACATCTCTTC                GGCC GTGTA GGTC                TTGTTGGACACGATG  50 298
   ELI_06875 NONE
   ELI_06880 1428177 .. 1428193 +  -2.1  -3.02511   AAGCCAAAGTCGCCG              AGAGCTG ATC CAGCACA              TGTTCGCCGAGTGGC  41 18
   ELI_06885 1428862 .. 1428901 +  -2.6  -3.75153   ATCGCTGTCTCGCTC  GACAG-CGCGGGAGGCGCG GGA TGAGCCGCCTGCATCTGAC  TTTCAATTGCAAGGG  52 2
   ELI_06890 1429806 .. 1429819 +  -5.9  -3.56821   GCTGATATAGACCAC               GCGGC CGAC GCTGC                TTTGCGCAATCTGCT  57 173
   ELI_06935 NONE
   ELI_06940 NONE
   ELI_06945 1441323 .. 1441333 +  -8.2  -3.59262   TCGGAACCGGCGCCA                 GCGC TCT GCGC                 TTTAGCCATGTGCCC  64 46
   ELI_06950 NONE
   ELI_06955 1443496 .. 1443535 +  -7.1  -2.70932   GCCAACTCAGGCTGC  TGTAGCCGCGCCGC-GTG GGTCG CACAGCGCCGAGGTTGCA  TCCTTGCGAAGCACG  50 21
   ELI_06960 1444389 .. 1444404 +  -3.9  -3.21099   CCGGGCCGTAGTGCT              GCTCG AGAATG CGGGC               TTCGTCGTCGAGGAG  47 327
   ELI_07015 NONE
   ELI_07020 1456691 .. 1456704 +  -5.2  -3.37344   ACGGGTTGGTTAATG               CGGC TTAACC GCCG                TTGATTACCTGCGGG  49 28
   ELI_07025 1457543 .. 1457556 +  -2.3  -3.83998   CGTCGCCGCCTGGAT               GCAGC ACCC GCTGA                TTTCATGTCCCGTAG  55 428
   ELI_07040 1460178 .. 1460201 + -10.2  -3.44325   CTTGAATTCGCTATA          GGCTTCGAGC GCGC GCTCGCGGCC           TTCCTTGTGGGCGAT  70 36
   ELI_07060 1464013 .. 1464050 +  -8.3  -3.62046   CGATGAAGGCCGCGC   CCTGATGGGCGTGTGCG GCCT TGAGCACGTCCGGCAGG    TTCTTCGAGACATCG  65 482
   ELI_07075 NONE
   ELI_07080 1468413 .. 1468457 +  -7.8  -3.55815   CCTCGGCGCGCAGCA CGCGCGGCTGCGGGCCGCGG GAGATGG CCGTGGC--GAGGTCGCGCG TTTCCGGGCATGTTT  60 168
   ELI_07110 NONE
   ELI_07115 1475461 .. 1475490 + -19.3  -5.00616   GGTCGCCAGAAAACA       GGGCGTCTCCCGC TTAG GCAGGAGACGCCC        TTTTTTCGCGGAGCA 100 51
   ELI_07130 NONE
   ELI_07135 NONE
   ELI_07140 1479860 .. 1479876 +  -3.5  -3.06796   TTTTTGGGAATCGGT              CCGGGCG GCA CGCGCGC              TTCGCTCAGATAGAA  43 74
   ELI_07170 1484719 .. 1484731 +  -4.7  -4.40561   GTCATCCCCGCGCAG                GCGGG GAT CCAGC                TTCTTTTTGGCGCAC  68 65
   ELI_07175 NONE
   ELI_07180 NONE
   ELI_07185 NONE
   ELI_07190 1487560 .. 1487570 +  -8.2  -3.73224   ATGCGGAACATCGCA                 GCGC GGA GCGC                 TTTGATCAAGCATCA  67 40
   ELI_07195 1488289 .. 1488305 +  -2.1  -3.09516   CAACGATTGATGGGC              GATTGCG CAG CGCGGGC              TTCGCTCATAGAGCG  41 31
   ELI_07200 1489241 .. 1489255 +  -5.6  -4.09108   ACCACCGGTCGCTCC               GTCGGC AAC GGCGAC               TTTCTCTCCCTTCCC  66 434
   ELI_07240 NONE
   ELI_07245 1500046 .. 1500056 +  -5.4  -3.72642   TCTTCCTTTGCCATC                 CTCT CTA AGAG                 TTTAGCTACTTGCTT  58 361
   ELI_07255 1502515 .. 1502534 +  -5.7  -2.74192   GTTCTGACGCCCGCC            GCG-CAGC GGGAA GCTGTCGC            TCATCTTCAGGCATG  46 34
   ELI_07260 1503786 .. 1503805 +  -2.1  -2.65766   TGACTCTCGGTCGCC            TCGCAGA CACATC TCTGAGA             TAGTATAAGCTTTCC  38 400
   ELI_07285 1513502 .. 1513513 +  -4.4  -2.82895   TTTTGTTTCCATGGC                CAAG CACA CTTG                 ATTCTTGCTAAGGGC  43 78
   ELI_07290 NONE
   ELI_07295 NONE
   ELI_07300 1518122 .. 1518135 +  -2.3  -4.07568   TCCGCTTGCCGCTGT               CCGCA CCGA TGCGC                TTTTCCGGCAGCCAC  58 386
   ELI_07310 NONE
   ELI_07315 NONE
   ELI_07320 1522642 .. 1522665 +  -7.4  -3.05816   TCGGCGAAGTGATGA          TGCAGG-CTGC CCA GCAGGCCGGCA          TTCCCTGCAAAATCC  55 353
   ELI_07350 1528896 .. 1528906 +  -8.2  -3.87815   CTGGACTAGATTGCG                 GCCG CTC CGGC                 TTTCTCGCGCTCCAC  69 32
   ELI_07360 1530066 .. 1530076 +  -3.2  -2.63208   GCGAGGAGCGTAACT                 GATG GCC CGTC                 CGTTTTTCCGTCGCC  40 24
   ELI_07365 NONE
   ELI_07370 1531026 .. 1531054 + -20.3  -4.87803   ATCGGAACAGAAACA        GGGGCGCGGGGCT ACA AGCTTCGCGCCCC        TTTTCTTTGCGGCTA 100 50
   ELI_07375 1532711 .. 1532752 + -16.5  -3.06796   GATTGCACACCCAAT CCCTCATCGTCGCTCCCGC GAAG GCGGGGGTGACGGGGATGG  TTGCGTGGGCTAGCC  83 199
   ELI_07380 NONE
   ELI_07385 1534546 .. 1534599 + -14.6  -3.14132   ATCTTGATCAACTGC GCGCTGCCGCCGCGGTGGA-GGTTGC TGCG GAAATCGTCCGCCGCGCCGGT-GCGC TTCATCGCGGCGACC  80 275
   ELI_07435 1543353 .. 1543370 +  -4.1  -4.08767   CCATGCCGTGGACGA             TCAGCAA CGGG TCGCTGA              TTTTGCCCGCATCGG  62 315
   ELI_07490 1553974 .. 1553986 +  -3.3  -3.36492   CCCCGGACTTGATCC                GGGGT CCC GCTCC                TTCTGGCCTTGGACG  47 59
   ELI_07495 NONE
   ELI_07500 1555225 .. 1555257 +  -6.2  -3.53012   TGTCGGCCTCTTGCC     CTGCTAGCCCTCGCA ATGG TGCGTGGGA-GGCAG      TTTAAGACCCGGAGA  55 305
   ELI_07505 1557161 .. 1557188 + -15.6  -4.66938   ACGATGAGGATGAAA        GGCCCGCC-TTCC GAT GGAGTGGCGGGCC        TTTTCTATTGCGGGT 100 161
   ELI_07510 NONE
   ELI_07515 1559365 .. 1559384 +  -9.2  -4.21462   CCTTCTCGAGGATCG            CGTCCGCT TCAT GGCGGGCG             TTTTCCATCATCGCT  81 432
   ELI_07560 NONE
   ELI_07565 1567930 .. 1567940 +  -2.4  -3.86897   GAGTGCGCAGTATCT                 GGAC GCG GCCC                 TTTCTGCGCCCTAGC  54 42
   ELI_07570 1568340 .. 1568358 +  -5.9  -3.15544   AGCCGGAAACCGACA             GACCGTG AGCAA CCCGGTC             TTCCTCGCGCTCGAC  50 18
   ELI_07575 NONE
   ELI_07580 NONE
   ELI_07585 NONE
   ELI_07590 1571934 .. 1571948 +  -8.6  -2.74523   AAGGTTTGAGCAACT               CAAAGC CGA GCTTTG               TGCTCTTCGAGATCA  53 192
   ELI_07595 NONE
   ELI_07600 1573755 .. 1573804 +  -7.7  -3.65902   GTCATCCCAGCGAAA GCTGGGATCTCGCTCCACCAG GATCGACG CAAGTGGCGAGAGACCCCAGC TTTCGCTGGGGTGAC  64 49
   ELI_07605 NONE
   ELI_07615 NONE
   ELI_07620 1578736 .. 1578760 +  -5.6  -3.72576   GGCCAGGTATCGTAG         GC-GGCGCGCT GTTC GGCGGGCCAGC          TTTCGTAGGCGGCCA  60 295
   ELI_07630 1579558 .. 1579584 + -12.2  -3.16683   GGCCGCATACATGAA         GGGTGACCGCGC AAA GCGCAATCACCC         TTCCTCGCCTGGGAT  69 462
   ELI_07645 1582395 .. 1582407 +  -3.3  -2.56095   TCGTATCGAGGAACT                CCGAG CCG CTCAG                TCGGTTGAATGTCGA  40 47
   ELI_07650 NONE
   ELI_07655 1584084 .. 1584102 + -13.1  -3.92324   AAAGCGTTTCACCCG             GCCCCGC CCCCA GCGGGGC             TTTCGTATTCCGGCG  86 141
   ELI_07675 1588789 .. 1588806 +  -2.6  -4.12198   CGGAGGGTCGCTGCT             CGCGAG ACCAGC CTCACG              TTTTCGGAGATTATC  57 66
   ELI_07680 1589738 .. 1589767 + -12.9  -5.37593   CTCCCTGAACCTTGG       CCACCTCGTGC AAACTCCA GCGCGAGGTGG        TTTTTTCGTTTCAGG 100 158
   ELI_07690 1591426 .. 1591443 + -10.5  -5.18355   CACCATCGAAGAAAG             GCCCGCC ACTT GGTGGGC              TTTTTCGTTTTTGAC 100 205
   ELI_07695 1592195 .. 1592214 +  -7.8  -3.17075   GCCCGCCTGATTGCA            CGCGGC GGCAGAAA GCCGCG             TTCCCTTGCGCGAAC  57 31
   ELI_07700 1593547 .. 1593572 + -12.5  -2.70298   CCCAGCATGATCCAA         GGGCGGCTTGC AACG GCGGGTCGCCC          CTTGTGATTCCGGGC  69 62
   ELI_07705 NONE
   ELI_07710 NONE
   ELI_07715 1597329 .. 1597339 +  -8.2  -3.54424   CGCACCGCGTTGAGC                 GCCG CCT CGGC                 TTTCAAGCCATCCGG  62 76
   ELI_07750 1607586 .. 1607600 +  -8.6  -3.28791   AGAACCAATACTCTT               TGACGA TAT TCGTCA               TTGTCGCCCCACGAT  59 501
   ELI_07765 1610544 .. 1610554 +  -5.4  -2.62184   ACGGGACTTCCTGCG                 GTAG TCA CTAC                 TCATGTCGCAGCCGA  46 22
   ELI_07770 1611018 .. 1611045 +  -2.6  -2.92653   AGAATGGGAAGTGAT        GGCGATCGCCTA TGCA TAAGCTGTTGCC         CTTTGTCGCCCTGCT  40 7
   ELI_07775 1611532 .. 1611564 + -11.2  -2.80443   TGCACTGGCCGCATA      TACGAACGGCCGGG ATCGC CCCGACCGTTCGCG      TGTACTGCGGTATGC  65 43
   ELI_07785 NONE
   ELI_07790 NONE
   ELI_07795 1615746 .. 1615762 +  -7.9  -3.05596   TCAAGCGCCCGAGCA              GGTGCAG CGC CCGCACC              TTGACTGCCAGCATC  55 395
   ELI_07805 1618265 .. 1618309 +  -5.6  -2.78384   AGCCGCTGTCCCGGG TCG-CCGCATAGACCAGCGGCG CGT CGGCACCGG-CGATGCGGTCGA TATCATCGCGACCAC  46 473
   ELI_07815 1619694 .. 1619721 + -20.6  -4.77036   AACATATTCTATACA        GGGCGCGTTCCG CAGC CGGAGCGCGCCC         TTTTTGCTGCTCCCC 100 53
   ELI_07820 NONE
   ELI_07825 NONE
   ELI_07830 NONE
   ELI_07845 1624237 .. 1624247 +  -2.4  -2.64912   AACTGCTGGCCTGAA                 CGTG CCG CCCG                 GTTGTGGCTTCCCAA  38 27
   ELI_07850 1625576 .. 1625590 +  -3.5  -3.60792   ACCAGCCTTGCTGCG               GCGTA ACACA TGCGC               TTTAGCGCTTCAGAA  51 56
   ELI_07855 1627090 .. 1627102 +  -3.3  -3.58522   CCCTACCCGCGACCG                GCAGG TGG CCTCC                TTTCGCCCTACTCCT  51 57
   ELI_07880 1630014 .. 1630033 +  -5.7  -2.74192   GTTCTGACGCCCGCC            GCG-CAGC GGGAA GCTGTCGC            TCATCTTCAGGCATG  46 34
   ELI_07885 1631091 .. 1631110 +  -2.1  -2.73124   CCCCTATTTCAGCCT            TGAGATG CCGCCC CAACTCA             GTTTCGAAGCTCGCG  38 206
   ELI_07905 1637262 .. 1637274 +  -9.1  -3.03443   CTGATGGATCGCGTC                TCCGC TGT GCGGA                TGTATGTCGTGATCC  60 37
   ELI_07910 1639018 .. 1639053 +  -8.3  -2.64794   CGACGACATCGAACA   G-GGCGAGGCCCAG-CG TCAT CGACTTGGCCTCGTCGC    TCATCTGCGATTCCG  53 405
   ELI_07925 1641232 .. 1641263 +  -5.8  -2.73875   GCTAAGCAACATTCA     AC-GGCGGCGTCGC TTTCAT GCG-CGCCGCCAGG      TCGTGTTAGAACGAA  46 97
   ELI_07930 1643668 .. 1643679 +  -7.2  -3.51329   CGCCGCCTCTCCCAG                CGCG ATCG CGCG                 TTGTAATTGCGCGTC  57 128
   ELI_07965 1651239 .. 1651249 +  -6.8  -3.35679   CTGTGAGTGAGCAAA                 GCCT TCA AGGC                 TTGTCGCTAAAGGCA  56 79
   ELI_07970 1651665 .. 1651675 +  -2.4  -3.20382   CCAGCATCACAAAAT                 GCGC GGC GCGG                 TTGGTAAGTATCGCG  43 75
   ELI_07975 1653872 .. 1653898 +  -3.6  -3.14132   CCTGCACCCGCCTAG        GTCGGCTCCCG AGATTC CGGGCG-CGGC         TTCCTCGCGGGACGC  45 202
   ELI_07980 1655147 .. 1655157 +  -2.4  -3.18571   AAGGTTGGCGCAGTC                 GTGG CGG CCCC                 TCTATGTTTGGCAAA  43 223
   ELI_07985 NONE
   ELI_07990 1656420 .. 1656453 +  -5.1  -2.71011   ATCTGGCGCGAGCCC     GATGGAGGCTCCAGC CTGC GCTGGAGCTCACGGC      TAGTTGAAGGGCGGT  43 90
   ELI_07995 NONE
   ELI_08000 NONE
   ELI_08005 1661023 .. 1661040 +  -4.1  -3.90588   GGCGAACGGAGTTTG             GAAATGG CTGA CCATTCC              TTTGATTACGACGTC  56 139
   ELI_08010 1662429 .. 1662449 +  -3.9  -2.62983   GGCAGTTCAGGGCAA            GCCGATCCA CAT TTGATCGAC            TGGTCTGCCCATGCC  40 10
   ELI_08015 NONE
   ELI_08020 NONE
   ELI_08025 NONE
   ELI_08030 NONE
   ELI_08035 1666803 .. 1666822 + -12.2   -3.6968   TCTCGCGCAGGCAGG            CATCGACC GCGC GGTCGATG             TTGTTCGAATTGTAG  80 357
   ELI_08225 1693093 .. 1693106 +  -2.3  -2.61264   CTCAGTTGGAGGATT               GAGGC GTAT GGCTC                GTTCTCAATCCCCGC  38 24
   ELI_08230 NONE
   ELI_08235 1694901 .. 1694913 +  -4.7   -2.7558   GAATGACGAAGAATA                GGGGC TGG GCGCC                GTCTTTCTGCTATAC  43 120
   ELI_08240 1695816 .. 1695839 +  -3.8   -3.5774   GGCGCGGCGGCCTTC          GTCGGGG-CCT TCG AGGATCTCGGC          TTTGCCCGCTTCGAT  53 263
   ELI_08255 NONE
   ELI_08260 NONE
   ELI_08265 NONE
   ELI_08270 1700984 .. 1701008 +  -6.9  -3.78022   CCAGCCGGTGAGCGC          GGCCGGAGGGC TCA GCCCGCCAGCA          TTTCCTCGATCTGCA  63 30
   ELI_08280 1702293 .. 1702303 +  -2.4  -3.49475   AATCGCAACCCCCGC                 CCCG CAT CGTG                 TTGTCTCCCGCTGCC  47 133
   ELI_08285 1703098 .. 1703112 +  -2.7  -3.54638   CGCTCTGCTTCATGG               CGCGC AGCTC GAGCG               TTTCGAGCCCCTTGT  47 429
   ELI_08305 1705802 .. 1705818 +  -2.3  -4.45083   GAATACAAGCGATTT              CATTAGT TTC ATTGATG              TTTTCTCCATGTCCA  65 317
   ELI_08325 1707984 .. 1708005 +  -2.1  -4.07568   ACTAGGAATTCGAAA           GCGACCGCG CGGT CGAGCTTGC            TTTTGCCAGCGCGCC  58 455
   ELI_08365 1713082 .. 1713110 + -15.4  -4.55128   CGCTGACCATGTTAG       GGGCGATCCA-CC GACG GGCTGGATCGCCC        TTTTCATTTGAACCT 100 324
   ELI_08370 NONE
   ELI_08375 NONE
   ELI_08380 1716239 .. 1716252 +  -3.7  -4.08216   TCGCGCTGAGTTGGT               ACCCG GTGC CGGGC                TTTTCCGGAAGGTCC  62 123
   ELI_08390 1717853 .. 1717882 + -12.8  -4.05788   CGCGGCCTGACCCCC       GGCCTCGCCCTC ACCCCC GAGGGCGGGGCA        TTTCATTTCCAAGCA  89 31
   ELI_08395 1718855 .. 1718871 +  -2.1  -3.59979   GGGCTCCGCCCGCAC              CGCGGCG ACC TGTCCCG              TTTCCGATCCGAAGG  50 378
   ELI_08415 1723877 .. 1723902 + -14.7  -3.90112   GTTGTGACGACATTG         GGCCTGCCGGT GAGA ATCGGCGGGCC          TTTCATTGGAGCGCC  93 53
   ELI_08420 1725792 .. 1725824 +  -9.1  -3.06492   GCAGTTCGTCGATCG      TCGCCAGCGGGAC CTGGATC GTGCCGTTGGCGG      TGTTGAGCTGGATCG  60 503
   ELI_08460 NONE
   ELI_08465 1736309 .. 1736335 +  -4.3  -2.56596   CGCCTGACGCAGTAA         GGGCGGGCG CGATGAAAA CGCTCGCCA         TAGATTGCTCGACCG  43 34
   ELI_08470 NONE
   ELI_08475 NONE
   ELI_08480 1738034 .. 1738061 + -15.6  -3.90112   CCCGCTTGAGTGCAA        CGCCCCGG-CCCT CTA AGGGTTCGGGGCG        TTTCATTACCGGAGA  95 72
   ELI_08485 NONE
   ELI_08490 1739416 .. 1739427 +  -2.2  -2.75074   GCGCCCGAATTTATC                GAGT AGCC GCTC                 TGCTCTTGGAATGGC  39 20
   ELI_08495 NONE
   ELI_08500 NONE
   ELI_08505 1742529 .. 1742544 + -10.4  -2.75066   ATGCGGAGAGTAGAA              GCGGTC TGAT GACCGC               CTTTCGCAAATTATT  61 104
   ELI_08510 1743388 .. 1743424 +  -3.6  -4.00066   CCCGCAACGGGAAGA   GGTCGTCG-CCGAGAGT TAGG GCATTCGGACTACGGCC    TTTCTACCTTCTCGA  59 7
   ELI_08515 1744838 .. 1744850 +  -3.3  -5.01732   AACAGTCGGCTAGCG                GACGG ATG CCGTG                TTTTTTGCCGGCGTT  81 508
   ELI_08535 1747953 .. 1747990 + -16.3  -2.59431   CCGCTACGCGGCCAA   GCTGCGCTACCCTCTCCC AAG GGGAGAGGGT-GAGCCGC   TACCTTATCGCCACC  78 324
   ELI_08545 NONE
   ELI_08550 1749776 .. 1749811 + -19.8   -4.2803   CGCATTGCGCGCATA    CGCATCGAGCAGCGGG TCGA TCCGCTCCTCGATGCG     TTTTACGTTGGAATA 100 109
   ELI_08575 1753741 .. 1753788 + -15.7  -3.06183   GTGAGCCCCAGCGTA GGCTGGGGCCTCCATCGAC TTGGCGCTCC GTTGATCGAGGTCCCAGCC TTCGCTGGGACTCAG  83 48
   ELI_08585 NONE
   ELI_08590 NONE
   ELI_08595 NONE
   ELI_08600 1760424 .. 1760436 +  -9.1  -2.83747   GATGGCGGCGGAGTA                GGTCG CGC CGACC                TGGTTCTCAAAATTG  59 25
   ELI_08615 1761771 .. 1761794 + -10.2  -3.12668   CCCGTCGGCATGCAG          GCGGCTGGCA AGGA TGCCGGGCGC           TTCCGTATCGCCCTC  63 460
   ELI_08635 1764378 .. 1764395 +  -2.6  -3.72893   GCCTTGGAACAGCAC             GTCGCC CACGAC GGCGAA              TTTGCTAGGCGCGTG  53 224
   ELI_08645 1765349 .. 1765375 + -11.5  -4.58773   CGTCTCGATGGAAGA         GGGCCTTGTGC ACAAA GCGCGGGGCCC         TTTTCGTTTCGTCAG  95 46
   ELI_08655 NONE
   ELI_08665 1767085 .. 1767097 +  -9.1  -3.01712   GGCTGGTCGACCACT                TCGCC GCG GGCGA                TGTTCACCAAGACCG  59 413
   ELI_08675 1768603 .. 1768615 + -10.5  -3.88291   AGGCAAGCCATTCAT                CGCCG ATG CGGCG                TTTCTCGACCTGGTC  75 189
   ELI_08715 NONE
   ELI_08720 1777939 .. 1777982 +  -7.3  -3.21912   TGGCGAAATGCGAGC CGGGCATGC-CGCCCAAGCTC GACT GAGCGGGAGCGCGCG-GCCCG TTCATGCGTTAGCCC  54 0
   ELI_08725 NONE
   ELI_08730 1781304 .. 1781316 + -10.5  -4.18018   CGTGTCGCGATCCAT                CGGCG GCC CGCCG                TTTTGCGTGCCGCGG  79 311
   ELI_08750 NONE
   ELI_08755 1785419 .. 1785432 +  -8.1  -3.64487   CACCGGTCTTCAGAT               CCTGC CCGC GCAGG                TTCTTGCCCATGTCG  63 369
   ELI_08765 NONE
   ELI_08770 1788587 .. 1788637 + -13.2  -3.06796   CGTCATCCCAGCGGA AGCTGGGATCTCGTGCCGCGAGGT ACG ACCTAGTGGAAAGAGACCCCAGCC TTCGCTGGGGTGACG  76 48
   ELI_08775 NONE
   ELI_08780 NONE
   ELI_08785 NONE
   ELI_08790 1791693 .. 1791712 + -12.8   -4.8622   CACAAAACGACTAAA            GGGCGGCC ATGC GGTCGCCC             TTTTTCGTTCGACGA 100 65
   ELI_08795 1794017 .. 1794039 + -16.3  -4.73864   ACGACGGATAGACAT           GGGCGGCTC CGCGT GAGCCGCCC           TTTTCTATTCGTTCG 100 56
   ELI_08820 1797586 .. 1797605 +  -3.5  -3.76373   CGCGAGCCTGCCCCT            ACGGCAT GCGCGA ATGCCGA             TTTGCGTGTTGCAAC  54 49
   ELI_08825 1798675 .. 1798702 + -13.4  -3.65351   TCTGCGGATGAGAAC        GGGGCCTCGCAT TCCG GTGCGGGGCCTC         TTTCCGTGGAAGTCA  88 49
   ELI_08850 1802893 .. 1802936 +  -4.6  -2.90496   ACCGCCGATTGGGAA ACCCGGC-ATCTTGGCTGAG ACGCCG CTC-GCCAAGGTGGCCGTGC TGGTTTCGGGCAGCG  45 8
   ELI_08855 1804358 .. 1804379 + -12.9  -2.67588   TCGCGACACAAAAAA           GGCCGCCCC GATC GGAGCGGCC            CTCTTTGAATTCGCT  68 512
   ELI_08885 NONE
   ELI_08890 1811472 .. 1811506 +  -7.1  -3.67296   TATATCGAGTACAAC    TGAGCGGGTGGGCG AGCCGCAG CGCCCGCTCGC-CG     TTTCGCTGGGTGATC  60 23
   ELI_08895 NONE
   ELI_08900 1813392 .. 1813409 +  -6.9  -3.06183   GCGCAGCTTGCGCGC             GCATCGC GCTG GCGAAGC              TTGGATGAGGGTGAC  52 90
   ELI_08915 NONE
   ELI_08920 1818634 .. 1818682 +   -11  -3.65902   GTCATCCCAGCGAAA GCTGGGATCTGGTTCAGGCACGC GCGA GCATGCC-GCAAGAGATCCCAGC TTTCGCTGGGATGAC  77 56
   ELI_08925 1819963 .. 1819984 +  -9.4  -3.61178   CAACTGGGTTAACGC           GCTTGCCG CTTCGT CGGCGAGC            TTTACACTGCGTGCG  68 29
   ELI_08930 1820682 .. 1820699 +  -3.3  -4.72272   CGGCCCCATCAGGAA             GCGCCTG TAAA TATGCGC              TTTTTGGTGGAGCCG  70 381
   ELI_08940 1822081 .. 1822111 +  -5.3  -3.02144   CATGACCAACGGCAA       CTGAGGGGACCGT TGACC GCGGTCCACTCGC       TGTTAGCCAGGCTGG  49 22
   ELI_08945 NONE
   ELI_08950 NONE
   ELI_08955 NONE
   ELI_08960 NONE
   ELI_08965 1825896 .. 1825913 + -11.3  -3.57808   AAACCTCGCTCGTCA             TCCCAGC GAAA GCTGGGA              TCTTTCTCAATTAGA  77 50
   ELI_08990 1828003 .. 1828023 +  -5.4  -3.97636   GACTGAGACCCCCGC           CTG-CGCGG GGGA TCGCGTCAG            TTTGTCGCTTCAGGT  62 99
   ELI_09000 NONE
   ELI_09005 NONE
   ELI_09020 1837399 .. 1837428 +  -4.3  -3.98282   TCGCGCTATGTTTAA       GTGATTCGGCTTGG CAT CCAA-CCGGATCGG       TTTACTTCCTCTGAA  59 59
   ELI_09035 1842423 .. 1842443 +  -9.6  -3.57144   GAGGAGCCGGTGGCG            CAGGCGGG CTGAT CCCGCCCG            TTTCGCACTCACCGC  68 14
   ELI_09040 1843265 .. 1843276 +  -2.2  -4.11216   GAAATGTTGGTGATC                GATC CCTT GGTC                 TTTTCCAGCTCCGGG  58 414
   ELI_09050 1844738 .. 1844753 +  -7.5  -3.14881   GGGCCTCGAGCATCC              GCCGC CGAATC GCGGC               TTGGTGCACGGCTTC  55 329
   ELI_09100 1854770 .. 1854789 + -12.8  -3.08679   CATTGCTTATCCAGT            TCGGCGGC GAAC GCCGCCGG             TGTTGCGTAGCCAAG  72 212
   ELI_09115 NONE
   ELI_09120 1856659 .. 1856671 + -10.5  -3.89614   GCTCTATGGCGTTCC                GGGCG AGA CGCCC                TTTCTCGCCGTTGCC  78 221
   ELI_09130 1857240 .. 1857270 + -13.3  -2.75481   CTGCTCGAACGCCTC      GCGGGTCGC-CTCG CGCT CGATCGCGACCCGC       TCGTTGACCTTGCAG  73 204
   ELI_09140 1860486 .. 1860528 +  -9.8  -3.37464   TGCGGCATAGCGGCG CATGT-CGGCGATCCAGCG CTCCGC CGCCGGGGCGCCGGGCATG TTCTGCACTTCCTCG  64 162
   ELI_09160 NONE
   ELI_09165 NONE
   ELI_09170 1866650 .. 1866666 +  -2.2  -4.13014   CTTGGGAGGGACTGC              CTGATG CGTAT CATCCG              TTTTGCCACTGTGAG  57 102
   ELI_09175 1868420 .. 1868461 +  -8.8  -3.63515   CTTGACGCCGTCGTC TGGCTAGTGGGACGGGCGTGA GCA TC-CGCCCGTCCTTC--GCCA TTCTTGCCGGTGCCC  68 50
   ELI_09180 NONE
   ELI_09185 NONE
   ELI_09190 NONE
   ELI_09195 1870357 .. 1870372 +  -4.6  -4.28994   AGCCACAGAAGTGAC              CGCCTG ACCG CAGGAG               TTTTCATGACTGGTA  68 91
   ELI_09200 1871660 .. 1871674 +  -2.7  -4.84359   GGGTTACACGTTGGA               CTCGG CACCT CCGCG               TTTTTCTGCGCCTGG  72 123
   ELI_09205 NONE
   ELI_09210 NONE
   ELI_09215 NONE
   ELI_09220 1874919 .. 1874938 +  -9.2  -3.30441   GCTCCTCGGCCACAA            TCCGCGCG TCTT CGGGCGGA             TTGTCGAGAATCGTC  64 405
   ELI_09270 NONE
   ELI_09275 NONE
   ELI_09280 NONE
   ELI_09285 NONE
   ELI_09290 NONE
   ELI_09295 NONE
   ELI_09300 NONE
   ELI_09305 NONE
   ELI_09310 NONE
   ELI_09315 NONE
   ELI_09320 NONE
   ELI_09325 NONE
   ELI_09330 NONE
   ELI_09335 NONE
   ELI_09340 NONE
   ELI_09345 NONE
   ELI_09350 NONE
   ELI_09355 NONE
   ELI_09360 1910463 .. 1910479 +  -2.9  -2.87564   GGTATCCGCCTGAAA              TCCCTGC GCG GTACGGA              TCTGTGAACCGCTCA  40 51
   ELI_09365 NONE
   ELI_09370 NONE
   ELI_09375 NONE
   ELI_09380 1919050 .. 1919063 +  -3.7  -4.11692   ACTCGGCCATGACAT               GGCGC AGCA GCGGC                TTTTCGGCATCGCTC  62 395
   ELI_09390 NONE
   ELI_09395 NONE
   ELI_09400 1923947 .. 1923964 +  -3.3  -3.06796   TTCGAAGTCGGCGGT             GCAGCCGG GCA CCAGC-GC             TTCCATCACGTCGCG  43 499
   ELI_09410 1927553 .. 1927591 +    -5  -3.23692   TTTTACCGCAGCCTT   GCGCTCGTCAAGCGCCTG CTG CCGGCCCAGCATGAGCGC   TTCGTCCTCGTCATA  49 390
   ELI_09425 1929728 .. 1929750 +  -4.1  -3.06312   TTTGCGAATCCCTCG          C-GCGCGC CCTACATA GCGCGCAG           TTCACTCGGCAATTT  43 64
   ELI_09430 1930379 .. 1930418 + -11.4  -3.01712   CTTTCGACCGTGAAC CGC-GCGGGGCCG-GTGG CATAGA CCCCGTGGCCCCGCAGCG  TGTTGGACCCGAAAA  65 82
   ELI_09440 NONE
   ELI_09445 NONE
   ELI_09450 1933634 .. 1933646 +  -6.2  -2.95298   GTCGAGTAATCACCC                GGGC CGCTT GCCC                TCTCTCCTGCCTACG  48 32
   ELI_09455 1935119 .. 1935146 +    -4  -3.03124   AATTCTCTGCCCGCT        GC-ATCCGATCGC ACC GCGCGCGGGTAGC        TGTTCCCCGGTACAC  43 47
   ELI_09460 NONE
   ELI_09465 1936554 .. 1936572 +  -5.8  -3.14132   TGACGATCTCGAGTT             GGGGGCAG GAG CCGCCCCA             TTCCTCCCCGGGGCG  50 38
   ELI_09470 1937970 .. 1937984 +  -3.5  -4.09685   GAGGGCGCCGCTCGG               GTAGC TACGC GCTGC               TTTTGGCCCGTGGCG  59 63
   ELI_09475 NONE
   ELI_09480 NONE
   ELI_09485 1941827 .. 1941852 +  -5.3  -3.90328   TAGCCGGCACTTTCG         GCCTGTTCGCTC TTG GCGCGGGC-GGC         TTTCTCGGCCTTGTC  60 306
   ELI_09495 1942642 .. 1942654 + -10.5  -3.15544   GCGCGAGGTTGTAAT                CGCGG GTG CCGCG                TTCGTCGGCATGCCC  63 251
   ELI_09515 1946000 .. 1946024 + -15.7  -4.19704   ACCAGCTTCGCTGGT          CCTCCTCCCCG GTT CGGGGAGGAAG          TTTTCAGTGCCATTG  95 496
   ELI_09545 1948195 .. 1948213 +    -3  -4.72272   TCGCAGAAAAATACG             GCTAATCG CCT CGCTTTGC             TTTTTCATCGAGGCC  68 21
   ELI_09575 NONE
   ELI_09580 1952502 .. 1952541 +  -4.2   -4.2704   GACACCAGACGGCAA  TTGGCCGCGCACCGGTG CGTTCGC CGCCGG-GCGGGGTTGA  TTTCTTCATCGTAGC  65 53
   ELI_09585 1953243 .. 1953256 +  -5.2  -3.28791   GCATACACGACCGGA               GGCG CATAGC CGCC                TTCTCAACCCCAGCT  49 54
   ELI_09590 1954556 .. 1954570 + -11.4  -3.15544   ACCATATCGGCATTG               TCGCGC GCG GCGCGA               TTCATGGCGCTGGGG  66 241
   ELI_09610 NONE
   ELI_09615 1960210 .. 1960220 +  -2.4  -2.52896   CGGTCACTCGATCAC                 GCCC TAG GAGC                 TCGCTTGGAGAATCA  37 19
   ELI_09620 NONE
   ELI_09625 NONE
   ELI_09630 1964138 .. 1964153 +  -8.2   -3.6608   AGATTGAGGCGCTGG              CTGCCG AAAC CGGCGG               TTTCGGTGGCATAAT  65 205
   ELI_09640 1967323 .. 1967338 +  -3.9  -3.04894   CGCGATTGAGGAACG              GCTGG CTTTCC CCGGC               GTTTTGACACACATT  43 32
   ELI_09645 1967671 .. 1967683 +  -3.3  -4.10791   ACCCCGGAACAAGTT                TGGCG CTG CACCA                TTCTTTCTGCGTATT  59 40
   ELI_09650 NONE
   ELI_09655 NONE
   ELI_09660 1968558 .. 1968597 +  -9.3   -3.6581   GTCGCACTCGTCGCT  TCGGCAGCGCGCAACACG CGCAT CGTGTTGCG-GAAGCTGA  TCTTTTCCAGATCCT  68 110
   ELI_09670 1970477 .. 1970495 + -14.6  -4.63184   CCACGTTCTCAAGCT             CCGGTGAC AGG GTCACCGG             TTTTTGCAGTGCGTT 100 225
   ELI_09685 NONE
   ELI_09690 1973109 .. 1973130 + -15.1  -3.65036   CTGATGATGCAAAAA           GGGGCGCCG CTTT TGGCGCCCC            TTCTCGTTTGGTTGC  90 37
   ELI_09725 1977965 .. 1977979 +  -3.4  -3.02263   CTCATCCCGTAATGC               ATGGCG CAC CGCCGC               TCTTGAAGCCAATCT  43 54
   ELI_09730 1978825 .. 1978850 +  -3.9  -3.65351   GGGCATGGTCGGCGG         CGGCGGGAC TTGGCTCT GTTCCGGCG          TTTGCGTCGGCGTCG  53 174
   ELI_09760 1983458 .. 1983498 + -15.2  -2.89742   TCCGCTGGAGGAATG  ATCCCCCGGCCGAGGCGG CAAAA CCGCGCCGGCCGGGGGCG  TGTCTAGCGATTGCG  79 327
   ELI_09775 NONE
   ELI_09780 1984672 .. 1984684 +  -3.3  -4.14013   TGCACGAGGGCGGAA                CGAGC CCC GCTGG                TTTTCACGGATTTTC  59 45
   ELI_09785 1985545 .. 1985559 +  -4.2  -3.04144   GCGAGAAATGTTTGC               GCGAAA GCT TTCCGC               TCTTCCGCATCCGAA  44 207
   ELI_09815 1991374 .. 1991424 +  -2.5  -3.08996   CCGGTGAAGATAGAG CGGCGGGGCTGAGCGGTGTCCTACA GGC TCTACGGCG-CGCTC-GCTTCGCCC TATTCGATCAAGATG  41 14
   ELI_09820 NONE
   ELI_09825 NONE
   ELI_09830 1995160 .. 1995173 +  -5.9  -3.72893   GCGCCGCCGTGCAAC               CGGCC ATAA GGCTG                TTTGGTCCGCCGATC  60 303
   ELI_09840 1997459 .. 1997488 +    -5  -3.55444   TGCCCGCGCGGATCG       GGCCGTTCGACCG CAAGC TGTTCGAA-GGCC       TTTACGCGATCGACG  52 145
   ELI_09865 2004479 .. 2004489 +  -6.8  -3.56318   GAAAGTGCCTTGCGC                 GCCA TAT TGGC                 TATTCTTGTTGGAGC  60 97
   ELI_09870 2005182 .. 2005196 +  -3.4  -2.83715   CGCTGGCGACGCTCT               GCGCCG GGC TGACGC               TGTAATAATAGTCGG  41 249
   ELI_09880 2007179 .. 2007192 +  -8.1  -2.59564   ACATGAGTGCAGAAG               GCAGG ACAG CCTGC                GTTATAGGGTCGGGC  52 35
   ELI_09885 2008661 .. 2008683 +    -4  -3.08371   ATTTGCTCGCCAAAG           CGGCGGCATG AAA CGTCTCGCTG           TCTATTGCGGCTCTG  43 15
   ELI_09890 NONE
   ELI_09895 2010361 .. 2010387 +  -2.3  -2.73441   GACTTGCCGTAAGCG        CATGGCTGGC CTAGCCGT GCT-GCCATG         ATTTCCAAGCTCCTC  39 55
   ELI_09900 2012276 .. 2012301 +  -7.5  -4.31433   GTCCAAAACCCGTTC         GTGCTGAGCTT GTCG AAGCACTGCAC          TTTCTTCTAGCGCTG  74 48
   ELI_09905 2013941 .. 2013969 +  -9.6  -2.66272   CGGCTGGCTTCATAG       C-GTGATCCCAGC GAAA GCTGGGATCTCAG        TCAGTTTCGCTCGAC  56 26
   ELI_09915 2016518 .. 2016562 +   -12  -3.25896   GCGCTGTTCTAGACC CGCGTCAGCGGGTGGACGCG CGCCA CGCCTCGATCCGGCGACGCG TATTCTCGATCATCG  69 29
   ELI_09940 2019905 .. 2019925 +  -2.3  -3.48924   GTGTTCCAGATAGGT            CTCGCCGAC ACT GCCGGGGTG            TTCTGTAAAAAGTCG  47 240
   ELI_09975 2025713 .. 2025752 +  -6.4   -3.7574   CATAACTGCGCGGGT  TGCGGCGTTCGCCTT-CAG CCG CTCCAAGGCGATTGCTGCG  TGTTTTGCTCGTACG  63 126
   ELI_09980 NONE
   ELI_09985 2027621 .. 2027636 +    -9   -3.4072   GGTGGTCTCGATCAA              GCAGAC TGCC GTCTGC               TTCTGCTGCGCAGTC  63 116
   ELI_09995 2031159 .. 2031177 +    -3  -2.91466   CCGACCATGGGGTGA             GAAGCATG AAA CCCGCTTC             GTTCTTCATTCTGCT  40 26
   ELI_10000 NONE
   ELI_10005 2032219 .. 2032229 +  -2.4  -3.25942   TGCGCTTTAAATTTC                 GCAG CAG CCGC                 TTAGTCTGCGGGCGT  43 42
   ELI_10010 NONE
   ELI_10015 NONE
   ELI_10020 NONE
   ELI_10025 NONE
   ELI_10030 2035729 .. 2035746 + -11.3  -3.00994   CTGACCTGATGGTCG             TCCCAGC GCAG GCTGGGA              TCTCTGTCCGCTTGG  68 32
   ELI_10035 NONE
   ELI_10040 NONE
   ELI_10045 2037889 .. 2037899 +  -8.2  -3.68351   AAGGGCACGAGGCAG                 CCGC GAT GCGG                 TTTCGGTCGTAACAA  64 95
   ELI_10050 NONE
   ELI_10055 2040941 .. 2040951 +  -4.6  -3.72576   CAGCATCGGCTTGCG                 CGCG GCC TGCG                 TTTCGTCGAGACGCC  58 107
   ELI_10105 2053180 .. 2053194 +  -9.2  -3.57971   CGTCGACTTCGGACT               TGGCCG AGG CGGCCG               TTTGGCCCTCGCTGT  68 211
   ELI_10140 2061421 .. 2061438 +  -5.5  -3.35679   TATCCTTCGACGTCG             GCGTAGG CTGC CTTGCGC              TTCTGCATGCCGGCC  52 54
   ELI_10175 2067519 .. 2067543 +  -6.4  -2.80077   GCGCCAGGTCGCTAT          GTGGCCGCAA GATAG TTGCGCTCAC          TAGATTTTCTCGCAC  50 11
   ELI_10180 2068545 .. 2068574 + -13.6  -4.41047   GGCTGGATACTGGAA       GGGTCGGATAGC CATCGC GCTGTCCGGCCC        TTTTGCTTGCGCGGT 100 91
   ELI_10185 2069097 .. 2069126 + -11.3  -3.14132   AAGGCCTGAGCCAAC       CGGCGCCGGGCTG CGTC CAGTCGCGCGCCG        TTCATGCACAACCAC  69 32
   ELI_10190 NONE
   ELI_10195 NONE
   ELI_10200 2072142 .. 2072154 +  -3.3  -3.50853   GATGCGGCCCACCAG                CGGCA GCA TGCCC                TTGTGGTTGGCCCCG  49 76
   ELI_10210 2074539 .. 2074563 + -12.8   -3.5882   TTGCCCAAATTAAAA          GGCCCCCGCT CTGAC AGCGAGGGCC          TTTCGGGATCGTATC  82 42
   ELI_10215 2075754 .. 2075773 +  -4.2  -4.56597   CCTCGCTTGCGGTCT            TGCGAGACC GAC GGTC-CGCC            TTTTTCGACCCAGCG  71 198
   ELI_10225 NONE
   ELI_10230 2078218 .. 2078247 + -20.1  -4.33621   CGCACGCAAGGAAAA       GGCCCGCC-CTCCA GTC TGGAGCGGCGGGCC       TTTCTTCGTTCGCTA 100 51
   ELI_10245 NONE
   ELI_10250 NONE
   ELI_10255 2083161 .. 2083178 +    -7  -3.91897   GACGAATTGCCGCTT             GCCATC CTCGAT GATGGC              TTTCTCGCTGACCAA  64 484
   ELI_10275 NONE
   ELI_10280 2088183 .. 2088201 +  -4.4  -2.90723   GCATCGGAATAGGCG             AAGCCAGC GAG GCTGGCGA             TATCCTTGCCCATGA  43 396
   ELI_10290 2089598 .. 2089624 +  -4.3  -2.53015   TCGGATGGCCCGCCA        GCGCGGCTAGCC ATCC GGCTTGC-GCGG         TCGCTTGGCCCATGT  42 16
   ELI_10295 2090264 .. 2090274 +  -4.6  -3.09516   CTATTCGGATTTCGC                 GCTG GAG CGGC                 TTGCCTGATGGCCAC  46 7
   ELI_10300 NONE
   ELI_10305 2092557 .. 2092573 +  -4.4  -3.03159   CGCCAATACCGAGGC             T-CCGCG CTAA CGCGGCA              TGTTCAAGCGCTTCC  46 16
   ELI_10310 NONE
   ELI_10315 NONE
   ELI_10320 NONE
   ELI_10325 2097178 .. 2097213 +  -3.9  -3.31461   GCTCGGATGAAATAC    TCGCCCT-GCCCGGTC GCCGA GACCGCGCAATCGCGA    TTGTCGGCATAGGTG  49 373
   ELI_10335 2099317 .. 2099346 + -21.5  -3.90588   AGCACAAACACGTTA       CGGGGCGCAGGGT CATG ATCCTGCGCCCCG        TTTCCTTGGACGATG 100 54
   ELI_10340 NONE
   ELI_10345 NONE
   ELI_10350 NONE
   ELI_10355 2102555 .. 2102593 +  -6.5  -3.21416   GAGCGCGAGGCAGTT   GCGGCGGATCTGCGCGA TATGC TCGAGCGTTTCCTCCGC   TTCCTCGTCCAGATC  54 443
   ELI_10365 NONE
   ELI_10370 NONE
   ELI_10375 NONE
   ELI_10380 NONE
   ELI_10385 2108436 .. 2108484 + -11.7  -3.14132   GCCGAACAAATTGCG GCTCGGCGTGTCGTGCAGGAA GATCGCG TGCCTGTTCGGCATGTCGAGC TTCATCCGGCCGAGC  66 395
   ELI_10395 2110601 .. 2110626 +  -5.9  -4.08767   GCGAGGAAATTCAAG         GGCGAAGCGCG CAGC CTCGCGCCGCC          TTTTCAAAAGCTCGA  65 95
   ELI_10400 NONE
   ELI_10405 2113914 .. 2113942 + -20.3  -2.90496   GCCAAACATAAAAAG        GGGGCGCGATCCC GAT GGAATCGCGCCCC        TGCTTTGGAACGGCA  95 30
   ELI_10415 2115389 .. 2115410 +  -6.5  -3.61894   CACGACCTGCTTCAC           GATCCGGCG CTTG CGCTTGATC            TTCTTGGGCGCGCTT  60 397
   ELI_10420 2115727 .. 2115739 +  -3.3  -4.56597   ACCATGAAAGCGACA                TGGCG TGG CGACA                TTTTTCAGCCGAAAG  68 261
   ELI_10430 2117606 .. 2117616 +  -2.4  -3.84719   GTGCATGTTCAAGAA                 CCGC GCC GCGC                 TTTCGATTTGGCGGT  55 385
   ELI_10445 2119928 .. 2119965 +  -4.9  -3.72576   TCGAAACACTCCGCT   TTGCTGCGCCGCATCA ATTCCTA TG-TGCAGCGCACCAA   TTTCATCCCACACAA  57 109
   ELI_10450 NONE
   ELI_10455 2122316 .. 2122343 + -11.2   -4.4078   TTTCGCGAGAATTCA        TGCGCCATCGCC TTCG GGTGGCGGCGCA         TTTTCATTGAGGCCG  93 58
   ELI_10465 2124745 .. 2124766 + -13.7  -5.38326   GGCTGAATGCGAAGA           CCCCCGGCA GAAA TGTCGGGGG            TTTTTCTTTGGTTCA 100 53
   ELI_10480 2127601 .. 2127647 + -14.3  -3.85698   AAAGGCTGTTCCGCC CCCGCTTTGGCTGTCGAGCCG GACAG CGGCTCGACCGTCGCGGCGAG TTTCTCCCACGCGGC  88 504
   ELI_10500 NONE
   ELI_10505 NONE
   ELI_10510 NONE
   ELI_10515 2133891 .. 2133916 + -14.7  -4.81551   CCGGTGACGCGAAAA         GGCGGGTCTGC ACAG GCAGGCTCGCC          TTTTTCGTATGCATG 100 51
   ELI_10520 2134633 .. 2134648 +  -5.4  -3.01712   CACGTCCATTCCTGC              CG-CACC ATC GGTGGCG              TATTCGGGGAGCGGC  46 405
   ELI_10535 2137017 .. 2137027 +  -2.4    -3.254   AATTTGCGGATCGTG                 CCGC CAA GCTG                 TATTGTCCGTCCATC  43 59
   ELI_10540 2138481 .. 2138496 +  -7.6  -3.28712   AGTGGCGATACCTTC              GACCAT TACC ATGGTC               TTCTGCAGCAGCAGA  57 364
   ELI_10555 2141613 .. 2141628 + -11.8   -4.4009   ATGTGCGCCGCTTTC              CGGCGG ACCT CCGCCG               TTTTCTGAAATACCA  93 329
   ELI_10560 2142005 .. 2142032 + -14.1  -4.39166   CGATCACTTATCCAC        CGGGCTGGCGC TTAGAT GTGCCGGCCCG         TTTTGCTATGTCACC 100 68
   ELI_10565 2143890 .. 2143912 + -13.4  -3.17212   CTCGAAGGTGCTCGA           CGACCGCTCG AGA CGAACGGTCG           TTCCTAAAGTCGTCC  78 57
   ELI_10570 2144811 .. 2144831 +  -8.9  -2.57244   GGGACGTTAAATCCG            CGGCAGGAC TGT GTCCGGTCG            TCGCTTCATAGCTCG  56 31
   ELI_10585 NONE
   ELI_10590 2147979 .. 2147989 +  -5.4  -3.41051   CACTGCCGCATCGCC                 CGAA ACA TTCG                 TTGTAGTGCGCATCA  51 520
   ELI_10610 2150971 .. 2150988 + -11.3  -3.00994   CTCCTAAAGCCGTCA             TCCCAGC GGAA GCTGGGA              TCTCTGTCCACTTGG  68 45
   ELI_10655 2159435 .. 2159446 +  -5.8  -3.78775   TTTGCGGAGTGCGGG                CCTC GTCT GAGG                 TTTGATGCTAGGCGG  60 308
   ELI_10675 NONE
   ELI_10680 2162844 .. 2162859 +  -4.6  -3.07443   GCTGGACCCGCGCGG              TCGCCG TCCT CGACGA               TTGAATGGAGTCTGG  46 6
   ELI_10685 2164149 .. 2164174 + -11.1  -3.06162   CGCGCGCGCGCATCC         GTCCCGCTGGG CGCG CTCAGCGTGAC          TATTCCAATGAAGTG  68 368
   ELI_10690 2166971 .. 2167010 + -17.1  -4.60041   CTGATCGCTGCTGCG  ACGGGGGCGGCGGGC ATCCTCTCCC GCCCGCTGCCCCCGA   TTTTTCGACCTGACT 100 37
   ELI_10695 NONE
   ELI_10700 2168725 .. 2168747 +  -6.9  -3.28712   TTGGAGGTGGGTCGT          CGGGC-GGCG TTAT CGCCAGCCGG           TTGTCCGAGGACCCC  56 136
   ELI_10705 2170476 .. 2170489 +  -3.1  -3.90744   GTCCGTACGCAAATA               CGTCGC GCC GC-ACG               TTATTTCGCCCAGCA  56 176
   ELI_10710 NONE
   ELI_10715 NONE
   ELI_10720 NONE
   ELI_10725 NONE
   ELI_10730 NONE
   ELI_10735 NONE
   ELI_10740 NONE
   ELI_10745 2179098 .. 2179113 +  -4.6  -5.17353   ATGTGGATCCAGTCA              GCGGGA CGCT TACCGC               TTTTTTCGTACATCT  89 330
   ELI_10760 2181375 .. 2181401 +  -7.4  -4.08216   AGGGCTTCGGTCATC        GACCG-ATTCG ACCGTC CGAATGCGGTC         TTTTGGCGCGCCTGA  68 331
   ELI_10780 2184416 .. 2184426 +  -6.8  -3.23979   ATTCGTTAAGCCTTC                 CTGG GTA CCAG                 TTGGTGGATTCTGAT  54 60
   ELI_10790 2185912 .. 2185954 +  -8.2  -3.58343   CGCGCCTGACCAATC CCATGAGCCAGGCAAGAGCG ACT CGCTCCGGTCGGTCTCCTGG TTTGCGGGTCATCGC  64 266
   ELI_10810 2191162 .. 2191183 +  -9.5  -2.54794   AATGGAAGCCCCGCT           CGCAGCTTTC GAT GAAAGC-GCG           CTCTTCTAGCGTTCG  56 485
   ELI_10825 2193906 .. 2193920 + -11.4  -2.65298   CCAGCCGGCCAGATC               GCGGTG ATG CACCGC               ATTCTAGTCGATGAA  64 471
   ELI_10830 NONE
   ELI_10835 2196289 .. 2196299 +  -6.8  -4.63218   GATTTGAATCGCGAC                 CGGA TTG TCCG                 TTTTCTTAGGAAAGC  78 190
   ELI_10840 2198131 .. 2198148 +  -3.3  -3.77219   TTTTATTAAGCCGTG             GTCGGCG AGCC CGTCGAA              TTTCGGTTGAGTCAT  54 32
   ELI_10845 2200537 .. 2200550 +  -3.8  -3.53811   AGCGCTTCGCGGACG               CGCT TGCCCC AGCG                TTTGGCAGCGATCGC  51 302
   ELI_10865 2204058 .. 2204079 + -12.3  -4.82855   TCGTATCCCGAAAAG           GCCTGGCTC TTCG GAGTCAGGC            TTTTTCCATTTCGTG 100 47
   ELI_10875 2205666 .. 2205695 +  -4.1  -2.80994   CGATATGCGCTCGTC       CTGCGGCCGACGCG CTT CCCGCCG-CCGCAA       TATGATCGGCTTCAC  43 422
   ELI_10885 2207147 .. 2207158 +    -3  -3.83026   ACGTATCGTTACGTA                TACT CGCC AGTA                 TTTCCTATCGGGGGC  56 361
   ELI_10895 2208054 .. 2208075 +    -5  -2.96695   GGTATGGGATGCTAT           GGGGCGCC CTTTTC GGCATCCC            TCCTTTGATAAACGC  45 293
   ELI_10900 2208497 .. 2208517 + -15.4  -4.26903   TTTGCAGACCTTCGA            GGGGGCGG TTTTT CCGCCCCC            TTTTCGTCGGCTGGA 100 53
   ELI_10915 2210044 .. 2210071 + -16.3  -5.75342   GCGGAACTTCCCCAA        GGCTCCCGACC ACCCCC GGTCGGGGGCC         TTTTTTTTCCAAGGA 100 88
   ELI_10935 NONE
   ELI_10940 NONE
   ELI_10945 2215354 .. 2215376 +  -3.2  -3.39449   GAGCGCGTAGCCGCT           TCGCGGGCGG CAT TCGCCAGTGC           TTCGTCTTGGTCGGA  47 418
   ELI_10970 2218881 .. 2218905 +  -4.1  -2.53911   CGCACCATCTTGGCC          AGGTCCGGGTC CTC GACACGGAACA          TCAGTTCCAGGTTGA  41 219
   ELI_10980 2220369 .. 2220389 + -16.1  -5.61596   TAAGTGACAAAAGAG            GCCGTCCCG TTT CGGGGCGGC            TTTTTTTGTGCGCGT 100 50
   ELI_10985 2221489 .. 2221506 +  -4.1  -3.08015   GCACGGCCGGTTCGA             TCCG-CTG CGG CAGGCGGG             TGTTCGAATGGTTGA  45 276
   ELI_10995 2223336 .. 2223347 +  -7.2  -3.01924   TTGTCGTAACGCTCC                GGCG TGCC CGCC                 TCTTCGCGCAGCGTC  50 114
   ELI_11015 NONE
   ELI_11020 NONE
   ELI_11025 2227821 .. 2227847 +  -2.9  -3.77722   GCAAAACACATCGAC        CGCG-CCGAC CACTCTCT GCCGGTCGCG         TTCTTCGTCCTTGGG  54 70
   ELI_11035 NONE
   ELI_11040 NONE
   ELI_11045 NONE
   ELI_11050 NONE
   ELI_11080 2239454 .. 2239466 +  -3.3  -2.52795   TGTTCCCGACAACCA                TAGCG ACG CGCCA                TGGCTTCGGGACCTT  40 62
   ELI_11085 2241344 .. 2241354 +  -4.6  -4.10161   TGCCCGGAATGATCT                 CGGT CGC GCCG                 TTTTCCGCCGTCGTC  64 443
   ELI_11105 2244499 .. 2244529 + -19.7  -5.42259   ACCACCAAGAATGAA       GGGGCCGGAACGC GCTAA GCGTCCCGGCCCC       TTTTTTTGGCACTGC 100 64
   ELI_11110 2245262 .. 2245296 + -17.8  -3.72695   CTCACCGCCACGATG     AAAGGGCCGGGACGCG TTA TGCGTCCCGGCCCCTA     TTTGCTGGCGAACCT 100 57
   ELI_11120 2246845 .. 2246862 +  -2.5  -4.17132   TGCCTTCGACCAGGA             CCTGCAC GAAT GCGCCGG              TTTCTTGCGGCATTT  60 129
   ELI_11145 2250654 .. 2250674 + -13.9   -3.1372   ATATGCGGGCTGACG            CAGCGCGGC TGC GCCGCGCAG            TCTTCCTCGACCGTG  76 94
   ELI_11155 NONE
   ELI_11160 NONE
   ELI_11165 2254398 .. 2254432 +  -7.8   -3.1585   CGCGGGGCCGGGCGA    TCCTCGCGCAC-CCG AACGGG CGGCGTGGGCGCGGA     TGTTGGCTTGGGTAC  55 462
   ELI_11190 2261603 .. 2261629 +    -5  -3.12327   GCGAGGGCAACTCAC         CCGCGTTAAGCG CAC CTCCTAACCCGG         TCTTAACTCTGCCGG  46 17
   ELI_11195 2262331 .. 2262365 +  -7.2  -4.56607   ACAGGTCCGAATTTC     GATAGATTTGTGAGCC AAG GGTTCTCAAATTTCTC     TTTTATAGTTAATAC  76 13
   ELI_11200 2263786 .. 2263800 +  -2.7   -4.1822   GATGCTCACCTTCAC               CCCGC GGTCG GCGAG               TTTCTTCGCCTCGCG  58 362
   ELI_11290 2283895 .. 2283914 +  -6.4  -3.22091   GTGCAGAGCATTCCC            GGATGTGT CCGC ACCCATCC             TTCGTCGCTTGGCAT  54 439
   ELI_11300 2285271 .. 2285282 +  -5.8  -3.41051   TGGGTCAAGGACGGC                GTCG CGAT CGAC                 TTCTGATCGGAGTCA  52 8
   ELI_11330 NONE
   ELI_11335 2293606 .. 2293628 +  -4.9  -2.70298   GCTGATCGAACCGAC          TG-GGTCGTC GGTC GACGACTACA           ATTGTCGTTAAACCG  43 36
   ELI_11340 2295305 .. 2295330 + -18.3  -5.00642   ACCGAGCAAAAAAGA         GCCCCGTCGGA GCGA TCCGGCGGGGC          TTTTTCTATCGGTTC 100 49
   ELI_11370 2301423 .. 2301436 +  -2.4  -4.58395   AGGGCTTCGACAGGC               TCAG CCCGAA CTGA                TTTTTGGGAGATAGG  68 117
   ELI_11375 NONE
   ELI_11380 NONE
   ELI_11385 2303383 .. 2303398 + -10.4  -2.53263   GGCGCAGGGGCGCCG              GCGACC GGTC GGTCGC               TGGGTTCGGACTGGG  60 83
   ELI_11390 NONE
   ELI_11395 2304364 .. 2304384 +  -2.4   -3.3215   CACCTAACTCCGTTC            GCCCTGAG CTTGT CGAAGGGC            TGTACTTTTTTTGGT  44 34
   ELI_11400 2305436 .. 2305458 +  -2.6  -4.37711   CGAGTTCCTCGAAGT           CTTTCACCGT GAC GTGGTGGATG           TTTTGCGTTTCGTAC  65 153
   ELI_11415 NONE
   ELI_11420 2309147 .. 2309165 +  -6.7  -3.83026   AGAGCGTTGATTGCA             TCGAGCG TTCGC TGCTCGA             TTTCCTGTCGCGGCA  63 47
   ELI_11445 2313121 .. 2313145 +  -2.8  -4.08216   ACTCGCTGCTAGGGG         CGC-GCTCC TACCTTCC GGGGCAGCG          TTTTGGCGGCCCTGA  57 90
   ELI_11450 2314490 .. 2314503 +  -3.7  -3.97689   TGAGATGCGGGTTGC               CGGGC GCGA GGCCG                TTCTTTGCGGTTATC  60 279
   ELI_11465 2319254 .. 2319300 +  -7.9  -2.50575   GCCGACCAAGAGGGG GGTTCGCAAGGCGGCGCTGAAT GATT ATACAGCGCCGCCATG-GGCCG ATTCCTCAAGCTTTT  52 46
   ELI_11470 NONE
   ELI_11475 NONE
   ELI_11480 2321406 .. 2321441 +  -5.3  -3.73068   CACCAGCCTGTCGTC    GGTCACGCCGCGG-GC CTTGA GCGCTGTGGCGAGGTC    TTCTTCCATTGGCGG  58 66
   ELI_11490 2323395 .. 2323408 +  -9.5  -2.79312   AATTCGGGTTCTGAG               GCGGG AACC CCCGC                TGTCATAGCGGCTTT  57 27
   ELI_11495 2324657 .. 2324675 + -13.8  -3.90744   GTCGAGAGCTGACCG             CGCGCGCT ACC GGCGCGCG             TTATTTGGGGAGAGA  91 29
   ELI_11500 2325172 .. 2325209 + -16.3  -3.36452   CGACTAGAACGCGAC   GGGGAGCGCGCGC-TCAG AAG CTGAAGCGCACGCTGCCC   TTGATGTTGCGCCCT  89 34
   ELI_11510 2328762 .. 2328799 +  -2.5  -3.66874   TCCGGCACTCAAGGT   CCGTTCGGGCTGAGCCT GTCG AAGCCCAGCCGCAACGC    TTTGCCTGCCCTTCG  49 47
   ELI_11515 2329788 .. 2329812 +  -3.3  -4.14511   GGCGACTTTCACCGC          GCGTTCCTCGC GCC GCTGGGTTCGC          TTTTCGAATACCATT  60 352
   ELI_11560 NONE
   ELI_11565 2335661 .. 2335671 +  -2.4  -3.72576   GCGCTGCAAGTTCAT                 GCCG GAC CGGG                 TTTAGTACACCACGC  52 83
   ELI_11570 2336124 .. 2336135 +  -7.2  -3.06696   GGCGAAACCGACCTT                CGGC CAGC GCCG                 TGTCTTCGGACCCGC  52 96
   ELI_11575 2337032 .. 2337049 +    -4  -3.18728   CCTGAGTTTGCGCGG             CGCACG AAAATC CGGGCG              TTCAATCTTGGGCAT  45 372
   ELI_11580 2337908 .. 2337926 +  -6.6  -2.87132   GGAGTTGCGCATGCC             GTCACGGG AGC TCCGCGAC             TATCTACGAGCGGAA  51 326
   ELI_11605 2341490 .. 2341500 +  -5.4   -3.1247   AACGATTGCCCCTCC                 CCAA CCG TTGG                 TTCAGTGTAACCCAT  49 97
   ELI_11610 2341831 .. 2341874 +  -7.9   -4.7254   AGGTACGGCGGCATA CTCCGGCGCTGCTCCCCGT CATCGC ACGGGTCGAGCCGCCGGGG TTTTTCGTGCCCGGT  91 73
   ELI_11655 2349428 .. 2349440 +  -5.5  -3.18735   ATAGTCGTCGACCTC                GTTGC GCA GCAGC                TTGATGCGATGTTGG  51 221
   ELI_11665 2351566 .. 2351581 +  -4.6  -3.36327   GACGCGGCGCATCTC              GGCAAG GCCC CTCGCC               TTGTCGCTCCAGTGG  51 436
   ELI_11680 NONE
   ELI_11685 NONE
   ELI_11690 2354966 .. 2354976 +  -8.2  -3.16564   TCTTCATGTTGTAGA                 GCCC GCA GGGC                 TTGATCGCCTGCGCG  57 425
   ELI_11705 2356498 .. 2356543 + -16.3  -3.18274   TCCTTGCGTCGCCGA GTGAATTGGC-CGGATCGATCC CCC GGATCGATCCGTGTCAGTGCGC TTCGCTTGCGCTCGC  85 65
   ELI_11715 2358859 .. 2358914 + -11.8  -2.50821   CCGTCCGGGTCGCCC GAGGTGCGGCTTGCCGACCGCT TCCCCCTCCTCC CCCAGGCGGCAAGCCGCACCTC ATCTCTCTTTCCGGA  64 61
   ELI_11725 2361309 .. 2361324 +  -7.6  -3.30124   GTGGAAAAGCGAAGT              GGCTTT CCAC AAAGCC               TTCTAGGCCCTCCGG  59 4
   ELI_11730 2363934 .. 2363953 +  -3.4  -3.55444   CCAGGACAATGCGCT            CAACGTGG CGAA CCTCGATG             TTTAGCACATCGGAA  49 1
   ELI_11735 NONE
   ELI_11740 NONE
   ELI_11745 2367190 .. 2367202 +  -3.3  -3.71284   GAACACGGTGTCGAC                GATGG CGG CCAGC                TTGTCTTCGTGCAGG  54 117
   ELI_11790 2374935 .. 2374953 +  -6.7  -3.57144   ACACTGCCGTTGGCC             TCGCTCG CCGAT TGAGCGA             TTTCCGGGTGGAGGC  60 11
   ELI_11795 NONE
   ELI_11800 2377559 .. 2377573 +  -4.2  -3.62518   CGTCTTTCTGATTCA               CGCC ATTGGGG GGCG               TTTCGAGATATTTGC  53 263
   ELI_11820 NONE
   ELI_11825 2384539 .. 2384551 +  -4.7  -3.53012   TCAACAGCGCACCTT                GCGCG TGG CTCGC                TTTGCAAGGAGCAAA  52 257
   ELI_11830 2385475 .. 2385496 + -15.1  -4.35116   ATTGACCATTTGAGA           GGGGCGGGC TTCG GCTCGCCCC            TTTTCGTGTGCGCTA 100 49
   ELI_11840 2386878 .. 2386892 + -12.8  -3.05816   CGGGGCCGACTGGCG               CGCCGC ATG GCGGCG               TTCGATGCGCCGTGC  72 149
   ELI_11845 2389596 .. 2389617 + -10.1  -2.62184   GAATTCGATATAATG           CCCGCGC AGCAGGTC GCGCGGG            TCGTATCCGGCGACG  58 433
   ELI_11860 2392564 .. 2392592 + -13.7  -2.70525   GCGCGCAATAGAAAA        AGGGCCCGCGCCG TTG TGGCGCAGGCCCC        CTTGCTTTCGGACCG  73 30
   ELI_11875 2396733 .. 2396791 + -10.1  -3.21099   CCCGCGCCAGGCCGA GCAGTTCGA-CGCCGAAGCCGTGCGCGTC GTG GGCCAGCGCGGCCTCGGCGGTCGC-CAGC TTCGTGATGCCGCCC  65 307
   ELI_11900 2402943 .. 2402963 +  -3.2  -3.36878   AGACCGAGCCGCTCT           GACACGCCG TTCC CTGCG-GTC            TTGTGAGTCGATCGA  47 24
   ELI_11905 NONE
   ELI_11910 2403945 .. 2403955 +  -4.6  -3.31144   TGAGTTGCGAGGCGG                 GTCG ATA CGGC                 TTCTCCCCCTCCCCC  49 127
   ELI_11915 NONE
   ELI_11920 NONE
   ELI_11925 2406810 .. 2406843 +  -2.3  -3.39908   TGACAGCGTGCCGAT     GGCGCGCTAGGGCTGT GCA ACAGCTCCGG-GAGTC     TATCTTTTGCCGCAC  44 38
   ELI_11930 2408124 .. 2408157 +  -5.1  -4.15044   TGTTCCGCACGAAGG     CCGTCGCCCCGGTGCG CAG CGGATCGGCGCG-CGA     TTTCTTGCCGAGCAC  64 202
   ELI_11940 2411544 .. 2411565 +  -2.2  -3.63868   CTAGAAACCCTTCGG           GCTGAGGCT GTCGA AGCC-CTGC           ATTTTCTTTTAGCGC  49 37
   ELI_11945 NONE
   ELI_11950 2412781 .. 2412814 + -10.9   -3.6692   GCCCAATTGCGCGCC     CGACGAGGCGGTGCGT GCA GCGCGCCGCC-CGATG     TATTTTGGCCTCCCG  77 73
   ELI_11955 NONE
   ELI_11960 2413961 .. 2413990 + -12.2  -5.49234   AACGCTCACAAGGAA       CCCTCGTGCC ACTTGCCCCC GGCACGAGGG        TTTTTTGTTGAGTCT 100 208
   ELI_11970 NONE
   ELI_11975 NONE
   ELI_11980 2418553 .. 2418573 +  -5.3  -3.67611   GAAGCGCGCCGCAGT            CTGCTCGTC CCC GCCGAGAAG            TTCTGTTGCCGTGAA  55 511
   ELI_12015 NONE
   ELI_12020 NONE
   ELI_12025 NONE
   ELI_12030 2426714 .. 2426739 +  -3.1  -4.30719   GCAAATAATTGGTTC         GGGCTGAGCTT GTCG AAGCCCTGCAC          TTTCTTCTAGCGCCC  65 33
   ELI_12035 NONE
   ELI_12040 2429211 .. 2429225 +  -2.8  -4.24075   GTCCAGCCGCTCGGC               CAGG CGCTCTT CCTG               TTTGTCTTGGTCAGT  64 336
   ELI_12050 2430683 .. 2430708 + -16.1  -3.51934   GTCTGATATAAAAAA         CGGCCCCGGGA TTGC TCCCAGGGCCG          TCTTTGTCGCGAAAA  93 35
   ELI_12080 2438008 .. 2438057 +  -3.9  -3.33696   AACACGGGGCTGTTC GCGCCTAGGTAGGCGGGCGCTCG ACCT TGGGCGCCCGCAAGAAAATGCGC TTGATTACCCGCCGC  47 18
   ELI_12100 2443338 .. 2443350 +  -4.7  -4.26344   GTAGATATCGAAACC                GCCGC CGA GCGGA                TTTTCCTGCACGTAT  68 506
   ELI_12115 NONE
   ELI_12120 2447824 .. 2447856 +  -7.5  -2.52464   CCGATGACGGGCGGG      CGGGAGGGCGGGCGC CTG GCGTTTGCACACCTG      TCGCTTGAGCGCGGC  48 72
   ELI_12125 2452700 .. 2452717 + -11.3  -3.01912   TGAAATCGAACGTCA             TCCCAGC GCAC GCTGGGA              TCTCTCTCAATCTGG  68 38
   ELI_12130 2454296 .. 2454311 +  -3.2  -3.89346   ATCGATCGGTTCTAA              TCGGAT GATT GTCCGG               TTTATCGGCTGGACG  56 98
   ELI_12135 2455806 .. 2455819 +  -2.3  -4.08767   GACAATGTGCGGCGG               GTGCG AGCT CTCAC                TTTTGCCCGCGTCCC  57 47
   ELI_12160 NONE
   ELI_12165 NONE
   ELI_12170 2459836 .. 2459849 +  -4.5  -3.04144   TCGGTTCCGCAAGGC               TGACC GGCC GGTCG                TGTTGCGCCTCCCCG  46 23
   ELI_12175 NONE
   ELI_12180 NONE
   ELI_12185 NONE
   ELI_12190 NONE
   ELI_12195 NONE
   ELI_12200 NONE
   ELI_12205 2469034 .. 2469047 +  -9.5  -2.71712   GCGCGATCGTGACCG               GGCGC TGCT GCGCC                GTTTCGAAGGCGACC  56 510
   ELI_12215 2470550 .. 2470563 +  -2.3  -4.25104   TGGCCGTGAAGTAGC               CGAGC CCGT GATCG                TTTTCGTCGACGAAC  63 446
   ELI_12250 2477196 .. 2477222 + -12.3  -4.32034   TTTTCCAGGTTCGAA        GGCCGCC-CTGC CATC GCAGCGGTGGCC         TTTTCATGCTGCTCG 100 53
   ELI_12275 2481814 .. 2481829 + -11.8  -5.27335   ATTCGATTGCACAGG              CCCCGC CTCG GCGGGG               TTTTTCTTTGCCCGC 100 60
   ELI_12280 2482710 .. 2482742 + -10.5  -4.19238   ACTGCGCCCTCTTTT      TCGAGCGTGACCGAC TCG GTCGCTTGCGCCCGA      TTTTCGAATTGCGAC  79 105
   ELI_12290 2484279 .. 2484294 +  -4.6  -2.78596   AAGGCTCTAGCACCG              CGGCGT GGAC ACGCCC               TATCATCCGCCGGTC  43 58
   ELI_12295 NONE
   ELI_12300 2485197 .. 2485230 +  -2.4  -3.37493   GAGATTGGTGGCCTT    GAGCGGGCCGTCCGCG ATGA TGTGCAC-GCC-GCTC     TTGGTCTCTTCCACG  45 425
   ELI_12310 2487252 .. 2487263 +  -4.4  -3.13403   TGGGGTGATCGGTCG                TGAC CTTG GTCA                 TCTTGGTCGCGACAA  45 189
   ELI_12345 2497015 .. 2497063 + -15.4  -3.03443   CGTCGGTCATGGCCG CCACCCTTGTCTG-GATCCCCGC CTTC GCGGGGATGACGGATAAAGGTGG TGTCTATCCTCATGC  83 117
   ELI_12350 2498176 .. 2498186 +  -6.8  -2.76404   TGGCGCTGATACTGG                 CCAG CGC CTGG                 TAGATTTTCCGTCCG  50 155
   ELI_12360 2499162 .. 2499176 +  -2.1  -3.53012   ACGCGCCCCGAGGCA              TGGTGG CCTA CC-CCA               TTTCCGAACAGGACA  47 116
   ELI_12385 NONE
   ELI_12390 NONE
   ELI_12395 2505324 .. 2505344 +  -8.1  -2.71712   GCTGCGGCGCTGGTG            CTGGCCGGC TGT GCCGGGCCG            ATTTGCGAGACCGCG  53 61
   ELI_12400 2506150 .. 2506175 +  -3.3  -2.58861   CTGCTGCACATTGTA         GGAGAAGTGGCA TGA TGCAGCTT-TCC         GTTCTCGACCTGGTG  40 11
   ELI_12405 NONE
   ELI_12415 NONE
   ELI_12410 NONE
   ELI_12420 NONE
   ELI_12425 2514735 .. 2514754 +  -3.4  -3.61398   GGAAGGCCTTGTGGC            GTGCGGCG CTGT CGGCGAAC             TTGTTCCAGGGGCAC  51 285
   ELI_12435 NONE
   ELI_12440 2517826 .. 2517855 +  -4.1  -2.50994   GCGCGGACTGTTTAG       CCGCCGCGCCAAGG CGG CCT-GACCCTGCGG       ATTGCTGCGCTTGGC  40 4
   ELI_12445 2519354 .. 2519365 +  -5.8  -3.03124   GGTGAAACCTTTCCG                CGCT CCGC AGCG                 TATTCAGAGATGAGA  49 41
   ELI_12450 2519974 .. 2520008 +  -6.3  -3.61654   GGCGGTGTGCCATCG    CGCAGGGCCGAC-GCA AGGC TGCCGTCGCCACCGCG     TTTAACGTAAATATC  57 97
   ELI_12485 2527508 .. 2527528 +  -3.2  -2.67694   GAAGCGGGCGTCCAT           CCGACCACG CGTC CG-GCTCGG            TAATCTCATCCTCGT  40 2
   ELI_12490 NONE
   ELI_12495 2530364 .. 2530396 +  -4.7  -2.89212   TACCTAATGCGGTAG      GCGGGGTTCGAGGAG AGG CTCGATGGATCCTGC      ATTGTTGTCCCTGAT  45 63
   ELI_12500 2531416 .. 2531432 +  -6.5  -2.63631   GCGAGAGGGTTCGTA              GGTCTTC ATC GCAGACC              TCCTATCGCGCTTGC  47 366
   ELI_12510 2532355 .. 2532365 +  -8.2  -3.85698   ACGACGAGATTTTCG                 GGCG CGA CGCC                 TTTGTCAGCCAGCCA  69 412
   ELI_12555 2540889 .. 2540920 +    -8  -3.06183   CGGGGATAAAGGCCT      ATTGTGCCATTGCG ATGC TGCAAAGGCACAAA       TTAGCTGACGGTAAG  56 74
   ELI_12560 2541125 .. 2541138 +  -8.1  -2.62396   TTATCGCTAGCTACC               CGGCA TGTT TGCCG                TCGTATCCAGCCCTG  52 53
   ELI_12565 NONE
   ELI_12570 NONE
   ELI_12575 2545530 .. 2545560 +  -8.8  -3.53012   CTTCCATGCAGCATA       GGCCGCCGCGCCTT CGA ATGTCGTCGCGGCC       TTTGCCAGCCGGAGC  62 163
   ELI_12590 2549278 .. 2549288 +  -8.2  -2.54896   CGGTGCTTGTCAGGG                 CCGC ATC GCGG                 TGGCTTAGCTGACCG  52 326
   ELI_12595 NONE
   ELI_12600 2550705 .. 2550733 +  -8.1  -3.09289   GCCGCAGCGCGTGAC        GCGCGAACGCG CTTGACA TGCGTTCGCCC        TCTGTTCCAATCATG  56 27
   ELI_12605 NONE
   ELI_12610 NONE
   ELI_12615 NONE
   ELI_12620 NONE
   ELI_12625 NONE
   ELI_12630 NONE
   ELI_12635 NONE
   ELI_12640 NONE
   ELI_12645 2559699 .. 2559709 +  -4.6  -3.52113   AATCGGGATCGAAGG                 CGGC CTG GTCG                 TATTTCTCGCAGAAT  53 165
   ELI_12655 NONE
   ELI_12660 2562406 .. 2562425 + -12.1  -4.07568   AGGCGGTCGCCCTTG            CGGCCCC TCCCCC GGGGCCG             TTTTCCGCAGCCGAG  89 111
   ELI_12670 2564777 .. 2564794 +  -4.9  -3.72453   CGATATCGGACTGGA             TTTCACA CCGC TGTGAGA              TTTGCCCTTCTTCAT  57 10
   ELI_12675 NONE
   ELI_12680 2566399 .. 2566411 +  -4.7  -3.14944   TTGCGTGCTTCCTCG                AGCGC TAA GCGCA                TTGGGTCTGGTAATG  47 442
   ELI_12690 2566895 .. 2566918 + -13.8   -4.3586   ACGAAATCTGCAAAA          GGCGCGCGGG GCAA CTTGCGCGCC           TTTTGCTGTGACTAG 100 61
   ELI_12715 2572127 .. 2572155 + -14.5  -3.36327   AGCCGGCGGCGAATT        GGTCGCCGGCGCC GGT GGTGTCGACGACC        TTGTCGATCGGCTCG  84 177
   ELI_12725 2573783 .. 2573796 +  -3.1   -2.8978   ATGATCGCAAGGAGT               CGC-TC CCC GATGCG               CTTTAGTATCGCCCT  42 6
   ELI_12730 2574265 .. 2574306 +    -3  -3.66178   TTTAAGGCTATTCCG C-CATGGTCGAGGGCTC AGATTTGAG GGGCCTTCTGCCATGAG TTTCCAGTTCACCGA  49 58
   ELI_12735 2575275 .. 2575298 +  -5.2  -4.13945   AAGCTCTCGCCGCAG          CCGCACGCGCC CTT GGCGT-TGGGG          TTTTCGAATACGAAT  61 54
   ELI_12815 NONE
   ELI_12820 NONE
   ELI_12825 2591917 .. 2591930 +  -9.5  -3.22298   TCCTAATGTTTTGAA               CCCGC ATCC GCGGG                TTCGTCCTCGCTAGA  61 35
   ELI_12850 2595673 .. 2595687 +  -3.5  -2.62263   GCGCGCAAGACCGAG              GC-CGC ATGA GCGCGC               TGATCTACGCGCCCT  40 17
   ELI_12855 NONE
   ELI_12860 NONE
   ELI_12865 2597375 .. 2597396 + -15.1   -4.8622   GCCGAACATCACGAA           GGGCGGTCC TGTC GGGCCGCCC            TTTTTGATTCAAGCC 100 52
   ELI_12885 2600002 .. 2600033 + -17.2  -4.96848   GGTTCAGTCACGGAG      CCCCGAGCCGGACG CAGT CCCCCGGCTCGGGG       TTTTTATGTGGGGCG 100 77
   ELI_12910 NONE
   ELI_12915 2606312 .. 2606333 +  -2.2  -3.05463   TTAAGGGGGTTTGCA           GCATGCGCC AGCAA GGCG-AGGC           TTCGGTCGAAGAAAT  41 44
   ELI_12920 2606870 .. 2606880 +  -8.2  -3.30124   TCTCGCGACCGCGGC                 GGCC TGT GGCC                 TTCTCGCAACTGCCA  59 111
   ELI_12925 NONE
   ELI_12930 2609745 .. 2609759 +  -4.2  -3.01712   CCGACTCGCCAAACT               TGCCCT TTC ATGGCA               TGTTCCGCACCAGCG  46 378
   ELI_12940 NONE
   ELI_12945 2610588 .. 2610604 +  -4.4  -2.56761   CGGGATGCGGCTGCG              GATCCT CTTTC GGGATC              TGAATTCCAATTTTC  43 6
   ELI_12950 2611758 .. 2611777 +  -2.8  -4.64598   TCTCCCACAGGCCTT            CAT-GCGCG ATG CGCGCGATC            TTTTTGGCCTGCTTC  72 256
   ELI_13005 NONE
   ELI_13010 2619963 .. 2619983 +  -8.1  -3.37259   GCACAATCGCCGATT            GACGCTCGC CCG GCGCGCGCC            TATTTCAACGTCCTT  59 56
   ELI_13015 NONE
   ELI_13020 2621960 .. 2621975 +  -3.2  -2.52112   GCTAGGCTTCTGCGC              CAAGCG AAAT CGCTTC               ATGTTGCATATTTTT  40 36
   ELI_13025 2623790 .. 2623811 +  -4.3  -3.30741   CCTCATGCAGCACCT           GCTTCAGCC CCTC GGCGGAACC            TTCGTGGTTCTCCAT  49 389
   ELI_13045 NONE
   ELI_13050 2627892 .. 2627911 +    -5  -2.68823   CCCGCTGCAAATGGG            GTAGCG AGCGGGAG CGCTAC             ATTGTATGGGCCGCG  43 59
   ELI_13055 NONE
   ELI_13060 NONE
   ELI_13065 NONE
   ELI_13070 2632209 .. 2632223 +   -10  -3.53012   AAGCTGAGGGCCAAA               GTTGCG CGG CGCAAC               TTTGGCCCCGAAGAC  70 70
   ELI_13085 2635523 .. 2635540 +  -8.3  -3.02144   CGCGCACCGCGCTGG             CGCGCCC ATGT GAGCGCG              TCTTCGGGCGCATAC  56 108
   ELI_13100 2639161 .. 2639185 + -11.3  -2.65223   TGCCGAGCCGCTCTT          CGCGCCTGCGG ATT TCGCGGCCGCG          CTTCTCGTCGGCTTC  62 175
   ELI_13140 2647050 .. 2647071 +  -2.1  -3.53224   GCGCCGCACCCGGGC           CACCGCCTG GAGT CGCGCGATG            TTTCGCGAAACCGTG  47 118
   ELI_13145 NONE
   ELI_13150 NONE
   ELI_13155 NONE
   ELI_13160 2649674 .. 2649688 + -11.4  -3.79043   GGCAACTGACGCAAA               GTCGCG CGG CGCGAC               TTTCGCTTAGTCCTG  80 32
   ELI_13185 NONE
   ELI_13190 2657390 .. 2657409 +    -5  -2.89602   TGGCCTGAGGCCGGA            T-CGACGCC GAG GGTGTCGCA            GTTTCGTCTCAAAGC  45 33
   ELI_13195 NONE
   ELI_13200 2659552 .. 2659575 + -11.6  -3.95435   ACATGATCCGGCAAG          CGGCCGCTCC GGAA GGGGCGGCCC           TTCTATTTTCAAGAG  82 92
   ELI_13205 2660379 .. 2660426 + -22.2  -3.18274   CATTCAATCGGATAA TCACGGC-AAGCCCGTCTTTCGC CTT GCGAGAGGCGGGCTTTGCCGTCA TTCCATTGACATGGA 100 79
   ELI_13210 2662172 .. 2662196 +  -5.5  -4.05788   AGGGGCACGAAAAAG          GGTGCGGATCG CTC CGCGCCGCAAC          TTTGCTTTGAAGCAA  65 57
   ELI_13225 2664763 .. 2664779 +  -2.1  -3.18383   ACCCCGGCAAGACTC              GCAAACG GCT CGGTCGC              TTCCTACCTACGCAT  43 56
   ELI_13230 NONE
   ELI_13235 NONE
   ELI_13240 NONE
   ELI_13245 NONE
   ELI_13250 NONE
   ELI_13255 2669564 .. 2669576 +  -9.1  -3.27994   GCATCGCTGCTTTGC                GCGTG CCC CACGC                TTCATATAGAGTTCA  63 44
   ELI_13260 2670273 .. 2670289 +  -2.9  -4.34008   ATAATTCGCTCCAAG              GCTAGGC AGC GCTTAAC              TTCTTTTGGTTAATG  63 37
   ELI_13265 2671682 .. 2671716 +  -7.9  -3.09516   GCCGATGTTATAAAT    TGCATGGGGCTTGGTG CTGC CACCAGGCTTCA-GCG     TTCCGTCGTCGGCAG  55 272
   ELI_13275 2674068 .. 2674078 +  -5.4   -3.0752   GCACGTGGGATGCAA                 CAGA CCC TCTG                 TGTTGCCATACTGTC  49 146
   ELI_13280 NONE
   ELI_13285 NONE
   ELI_13290 2677277 .. 2677294 +  -3.3  -4.09685   GTTGACGCCGTGATC             TCGGCCG TGCG CGCCTGA              TTTTACCAGCTACCA  59 8
   ELI_13295 2678705 .. 2678716 +  -2.2  -3.32536   CCTTTCCGCCATTGC                GTGT CTTT GCAC                 TTGTGGACCTACTTT  44 83
   ELI_13300 2680223 .. 2680237 +  -8.5  -3.21772   TCGGAAGGCGCTCGG               CCGGC CTCCA GCCGG               TATTGTCGAAAGCTT  59 204
   ELI_13310 NONE
   ELI_13315 NONE
   ELI_13320 2685626 .. 2685660 +  -8.5  -3.60296   TAGGCGTCCGCTGCA     TGCAGGGAAGTCGGC GTGAG GCCCGCGTTCCTGCA     TTTGCGATCAAGCTG  65 441
   ELI_13345 2689806 .. 2689822 +  -5.7  -2.57132   AAAGCTGGGCCGCAC              CGATGGC TGA GCCGACG              CTTCTGGCGGCCGAG  46 16
   ELI_13350 NONE
   ELI_13355 NONE
   ELI_13360 2692896 .. 2692908 +  -6.9  -2.82623   ACGCACGTTATGCCT                GCGTC GTT GGCGC                TCGTTATAGAGCGGA  49 323
   ELI_13370 2695708 .. 2695719 +  -2.2   -3.5882   TCAAGACTGTCATAC                TCTC GAGC GAGG                 TTTCCGCATCCTGTG  50 372
   ELI_13400 2702090 .. 2702112 +    -4  -3.59262   GTGATATTGCGGCGC           AGGGGCGAGT TGA GCTCGTTCCA           TTTGAGGATGTAACG  53 189
   ELI_13420 2706079 .. 2706091 +  -4.7  -3.09933   GAGAGCCGCGATAGC                GCTGC GCG GCCGC                TTCGCTCGGTTCGCC  47 175
   ELI_13435 NONE
   ELI_13440 NONE
   ELI_13445 2710391 .. 2710401 +  -8.2  -3.61715   GCGGATTGTCTTCGT                 CGGC CGC GCCG                 TTGTTGAGCCAGGTC  65 204
   ELI_13455 2711729 .. 2711741 +  -4.7   -3.9941   GGGAGGGCTGACGCC                CCGGC CTA GGCGG                TTTCGTTGTCGACAA  59 42
   ELI_13470 NONE
   ELI_13475 2714633 .. 2714667 + -15.1  -2.56596   TAAAACCTCTAGTCC     TCGCTCCCTGAAAGC AGACC GCTTTCGGGGAACGA     TGCGTTCATCGCGCC  76 61
   ELI_13480 2715015 .. 2715036 + -15.1  -4.98531   CAAGAACGATAAAAG           GGGCCGTCC TTCG GGGCGGCCC            TTTTTCGTTTCCGGC 100 52
   ELI_13485 NONE
   ELI_13490 2719893 .. 2719908 +  -3.2  -2.71712   GGCCAGAGGCGCAAC              CGGC CGAGTGAA GCCG               CTTTCCAGCCAGCCG  41 15
   ELI_13495 2721189 .. 2721210 + -10.1   -4.7078   GTGAGGCGAAAAAAA           GCCCGGG GGGTGAGG CCCGGGC            TTTTTCGATGATTGC  89 37
   ELI_13510 NONE
   ELI_13515 2724488 .. 2724523 +  -4.1  -3.65046   TCGAGGTCCATGAAG   GC-GGTGTAG-AGCT-GC TTG GCGAGCTTCTGCGCCTGC   TTGTTGAGATCACCC  53 218
   ELI_13525 2725986 .. 2726018 +  -8.4  -3.28712   GACAAGCTGAAATAG     C-GAAAGGGCCGGCA TTGC TGCCGACCCTTCCCG      TTCTGCCGCGGGGGC  59 26
   ELI_13535 2728309 .. 2728330 + -13.7  -2.80816   TTGAGTTTTTGTGTT           TCGCACCCC ATCC GGGGTGCGG            TGTCCTCGCTCAAGG  73 100
   ELI_13595 NONE
   ELI_13600 2741004 .. 2741022 +  -3.1  -3.14564   GCGCAAGTCCGCCCA            G-TCGGGG TTGT CCTCGAAC             TTCCTGGCGACATAG  45 65
   ELI_13610 NONE
   ELI_13615 2743775 .. 2743793 +  -4.4  -4.25104   GCGTCCTTGGCCGGT             CTCGGCGA TCG TCGGCGTG             TTTTCATCAACCCAC  66 493
   ELI_13625 NONE
   ELI_13630 2747459 .. 2747474 +  -3.9  -3.13309   GGCAATTTTCGCTTA              TCGGC CTGCCC GCCGG               TGTTGCATGATTCTC  45 0
   ELI_13635 NONE
   ELI_13640 NONE
   ELI_13645 2750475 .. 2750506 + -16.7  -3.75153   GCAACGCAATTGACA      GCGCCCCTC-CATC CCTGT GATGCGAGGGGCGC      TTTGCATTCGAGGGG 100 56
   ELI_13650 2751084 .. 2751099 +  -6.8  -4.12198   GCGCGATTGAAAATT              CGCGGA AAGA TTCGCG               TTTTCGCCCATTGTG  68 45
   ELI_13655 2753022 .. 2753039 +  -4.1  -3.75153   GCAACCGGCATGACC             CATCGGA GACG TCCCATG              TTTCGCTTCACCCCG  54 28
   ELI_13660 2754130 .. 2754173 +  -3.1  -3.83318   TGCCGTCGACGGGAT CGACAATCC-ACACGC-GCGA GCGA TCGCAGCGGGCCGGGTTGTCC TTCTCTTCTTCGGAA  56 525
   ELI_13705 NONE
   ELI_13710 NONE
   ELI_13715 NONE
   ELI_13720 NONE
   ELI_13725 2769450 .. 2769467 + -10.5  -2.66216   GTCGGGGGCGACCAG             CCGCTCG AAAT CGGGCGG              GTTCTCGTAATCGGC  59 88
   ELI_13765 2774339 .. 2774378 +  -9.2  -4.57073   GGCCCGCGGTTAGCT  CCGCGCA-GCTAATGCGGT ATC GCCGCGTCGGCCTGCGCCG  TTTTTAGGCAGGCTA  84 56
   ELI_13770 NONE
   ELI_13775 2776191 .. 2776223 +  -3.4  -4.14392   CACTGGTCATGCCGA     TCCTGCGCAGCT-AGC GGC GCTCAGCCG-GCAGGC     TTTTCGCCCTTGGCG  62 12
   ELI_13785 2777818 .. 2777833 +  -5.4   -4.1552   TGGTGAAGGGGCGTA              G-CGCTC CGC GAGCGTC              TTTCTTACGCCCCTC  68 111
   ELI_13790 2779162 .. 2779177 +  -5.4  -3.15544   GGTCGTAATAACGCA              GCGCCAG CTC CTG-CGC              TTCCTCGAGATCGGC  47 214
   ELI_13805 NONE
   ELI_13810 2782700 .. 2782715 +  -5.4  -2.64155   GAGTGACCGTCGGAC              GTC-GCG ATC CGCGGAC              TAGCTTTCCCACAGG  46 35
   ELI_13815 2783165 .. 2783190 +  -4.5  -3.53811   TGAAGAAATGGGCTC         CCTACGGGCTC GACT GAGCGCGCCGG          TTTAAGGAGAATACG  52 9
   ELI_13820 2783593 .. 2783629 + -12.2  -4.38154   ACGACCGGATCGGAA    ACAGGGGCGCTGCAGG CTGGA CTTGCGGCGCCCCTTC    TTTTGTCGCACATCT 100 51
   ELI_13825 2785048 .. 2785064 +  -2.9   -3.9461   GGCTGACCACCCTGA              GGCCG GCAGCAA CGGTC              TTCTTCTTGCCGCCG  58 518
   ELI_13835 NONE
   ELI_13840 NONE
   ELI_13845 2790152 .. 2790188 +  -3.6  -2.55351   CTGCCGCCAAGCTGG   GAGCGGAATTGCGC-GGC TAA GCCGGCGC-ATACCGAAC   ATTCATGTCGAACAG  40 6
   ELI_13850 2791882 .. 2791896 +  -3.5  -4.15222   ATTGCGAGCCTAGGC               TTGGC GCATG GCCGA               TTTCTTCGACGCGCT  62 182
   ELI_13855 NONE
   ELI_13860 2793216 .. 2793243 +  -2.4  -3.04715   GTGTCGCATGATTGA        CGACTCCGGCTG AATC CTGCCCGCGCCG         CTTTTGGCACACCTC  41 68
   ELI_13865 NONE
   ELI_13870 2794994 .. 2795039 + -17.6   -4.2704   TACAACTGACACCCG AATTGGCGGGCCGGGAGC TACCTCTCCC GCACCCGGCCCGCCAATC TTTGTTCCTCCTGCG 100 32
   ELI_13875 2797677 .. 2797706 + -20.7  -4.33819   GCGACACACAAAGAA       GGGGCCGGGCAGC ATCT GCTTCCCGGCCCC        TTTCTTGTCGCTAGT 100 46
   ELI_13895 2802265 .. 2802280 +    -6  -3.09516   GCGAACATGTCCATT              GCCGGG CGCA CCGGGC               TTACGTCGTAACCGG  49 69
   ELI_13910 2804557 .. 2804592 + -19.8  -3.53012   GACAATCTAAACAGC    GCGAAATGGCGGCCTC GTTT GGGGCCGCCATTTCCC     TTTGAGCCGAAACAG 100 79
   ELI_13915 NONE
   ELI_13920 NONE
   ELI_13925 NONE
   ELI_13930 NONE
   ELI_13935 NONE
   ELI_13940 2810762 .. 2810787 +  -6.7  -3.33261   CGAGATGCGCACCGT         CGTCGTCTTCG AGGC CGTGGCCGACG          TTGTCCGGATTGAGG  55 254
   ELI_14050 2828373 .. 2828409 +  -2.8  -3.90744   CTCCTGCAATTCTTC   CGCCAGCCCGCT-CAGC AATT GCCGCATCGCGCTGGGG    TTGTTTGCCAGCGCC  56 283
   ELI_14060 2829692 .. 2829727 + -13.3  -3.33696   CGCCTGACCGGGGAA   GAGGGCGGCGG-C-GTC GGAG GACAGGCCGCCGCCCCC    TTCCTTCGCCAGGCA  81 34
   ELI_14065 2830678 .. 2830700 +  -6.2  -3.30338   TTTCCAGTGTCACTT           CGGCGCTG GTCGTGA CGGTGCCG           TTCTCGAAGCCTTCT  53 207
   ELI_14090 2833521 .. 2833553 +    -2  -4.11751   TCTGGTGATATCCGA     T-TGTGACGAGGTGC TGCT GCACATGGTCACGCA      TTTTCGCGACTTCCT  57 60
   ELI_14095 NONE
   ELI_14100 NONE
   ELI_14105 NONE
   ELI_14110 2836958 .. 2836970 +  -3.4  -3.73224   ATTTGGCCGCATTCT                GCTT CGCTT AAGC                TTTGGTCGGGCATGG  54 505
   ELI_14120 NONE
   ELI_14125 2838115 .. 2838134 + -12.2  -2.56288   TGACCCTGCACGATT            TGGCTGCT AGGC AGCAGCCA             TGCGTTCGCTGCTTT  68 51
   ELI_14130 NONE
   ELI_14135 2840063 .. 2840091 +  -2.4  -3.18728   ACCGAGACCAACTCG       CG-CTAGTGCC-TG CCG CATGGCGCAAGACG       TTACCTATTCCAGCT  43 57
   ELI_14140 NONE
   ELI_14145 NONE
   ELI_14150 2843032 .. 2843044 +  -3.3  -3.59202   GATTGCCGATGGAGC                GAAGG TTG CCTCC                TTATCTGTCGAAATA  51 187
   ELI_14165 NONE
   ELI_14170 2845528 .. 2845549 + -13.1  -4.09685   TCGCGCTGATCCGCT           CATACCAGC GGAC GCTGGTATG            TTTTCCAGCATCGGA  89 32
   ELI_14175 2846203 .. 2846218 +  -2.4  -2.84051   CCAGCCGAGTACGCC              CTCGCT AACA GGCGCG               CTTTGCTGCAACTGC  40 49
   ELI_14180 2847151 .. 2847168 +  -4.9  -3.59979   GCAGCCTGCCAGCCG             TTTCCTT TGCA AAGGAGA              TTTGAGATGGCAGAC  54 54
   ELI_14185 2847905 .. 2847921 +  -6.5  -3.26947   TGTCGGTGCGATCCT              GGGCGAG TGC TTCGCTC              TTGCTGTCACCATTG  54 384
   ELI_14205 NONE
   ELI_14210 2854620 .. 2854664 +    -2   -4.2558   GTGTCTTCCAGCACC T-CGC-CGTCGAGCAGGCCGAT CAT GTCGTCCTGCCCGTCCTGCGCA TTTTCGTAACAGGTC  60 44
   ELI_14245 2861159 .. 2861201 +  -9.3  -2.93382   TTCAAGCTGATTTTC GCGA-CAATAGCCTGATCCGG GAA CTGGAT-AGGCTGATGCTCGC TATCTGAATATGCGG  59 11
   ELI_14250 2863049 .. 2863078 +  -7.2  -3.10012   TGCCTTGTCGAATTC       GTACTTGACCGGT TCGCC ACCGGTCGGG-AC       TTCGATGATGACGTT  51 460
   ELI_14260 NONE
   ELI_14265 2865831 .. 2865868 +  -6.9  -3.21416   TCGACGGGCTCGGGG   CGAACGCAGGGA-GCGCC GGC GGCTCCTCTCTACGTCCG   TTCGTGCTGAGCCTG  54 66
   ELI_14270 2866873 .. 2866897 + -13.6  -2.55544   TGCAGATGGGGGGCT         GCGCCCGATGC AGAA GCA-CGGGCGC          TGCATTGGGTCATGC  72 135
   ELI_14275 2867648 .. 2867658 +  -2.4  -3.27525   GATCGGGAGCATCAG                 AGCG AGC CGCC                 TTGGATTTGCGACGA  44 39
   ELI_14280 2869269 .. 2869282 +  -3.9  -3.07895   TGCGGCAAATAGACA               TAAAG ATTC CTTTA                TATGTTCGGAATCGC  43 44
   ELI_14285 2870532 .. 2870558 +  -2.9  -3.01712   GCTCGCCTGACCTGC         TAGGGGCGC AGCATGATC GCGCCTCCA         TCTTCGGCAACCCAC  41 31
   ELI_14290 2872186 .. 2872196 +  -4.6  -4.09685   CATGCGCATTGCCCA                 TCCG CGG CGGG                 TTTTCGCCACTCGCG  64 459
   ELI_14315 2875738 .. 2875757 +  -7.8  -3.01712   CATTTGCATCACAGG            GCCCAGCT TCCT AGCTAGGC             TCTTCGACCCAGAGA  56 8
   ELI_14320 2878429 .. 2878463 +  -4.2  -3.30771   CGAGATGCAGGAAGA    CCGG-CCCG-GTCAGC ATTTC GCTGCCGCGGGTCCAG    TTCTCGAAGCTCTCG  49 338
   ELI_14335 2882888 .. 2882911 + -17.4   -4.9725   AGCCGAAAAAGAAAA          GGGCGGTGCC TTGC GGCGCCGCCC           TTTTTCTATGCCCGT 100 57
   ELI_14350 NONE
   ELI_14355 2887274 .. 2887290 +  -2.9  -3.72576   CTGGGGCCAAGGAAG              GGCGAGT TCG ACTAGTC              TTTGGTGGAACGCGG  52 11
   ELI_14360 2889879 .. 2889894 +  -4.6  -2.64155   TTCGCGCCAGCGCAC              GGTCTC GCCA GCGACC               TGCATTTCGCACCGC  43 254
   ELI_14385 2895743 .. 2895773 + -11.9  -2.87132   GCTTCGATGATCGCA      TCGGCGAGCCTGCG TACG CGCGGG-TCGCTGA       TCTCTGCCCGACGGC  66 234
   ELI_14395 2896698 .. 2896725 + -12.6  -4.07868   ATTCGACATAGAAAA        AGCCCCGGCGGA TTTC TCCACCGGGGCC         TTTCTATGCGTCTGA  89 30
   ELI_14410 2899882 .. 2899902 +  -6.1  -3.05384   GCGCGAGATTACGCA           G-CGGGCG GTTTAG CGCCCGGC            TTGCGTGCGGGGCGG  49 13
   ELI_14430 2903160 .. 2903198 + -18.1  -3.91984   TGGCCCGCGGCGCAT   GTGCGCCGGGCGACGCT TTCCT AACGTCGCCCGGCGCGA   TTGTTTCCGAGATAT 100 504
   ELI_14455 2906883 .. 2906905 +  -9.1  -2.64155   GAAATCAGTTTTCAG           CCGGCGG CAGCATGAA CCGCCGG           TGCATTTGAGAAGAG  56 287
   ELI_14460 2911133 .. 2911148 +    -6  -3.53224   CGAGTAAACAAGGAG              GCGTGG GAAG CCTCGC               TTTCGGGCGAGGCTG  55 34
   ELI_14465 NONE
   ELI_14470 2916377 .. 2916410 + -24.7   -2.7644   CGGCAAACACGCACA     GGAAGCCCCGCGGGA GCGA TCCCGCGGGGCTTTC      CTTTGCAGCTTGCAT 100 45
   ELI_14475 2917266 .. 2917280 +  -3.5  -2.73483   GGCGGGCACTACATC               GTGCT GGCGA AGCGC               TAGTTCGGCTCGCCT  41 8
   ELI_14480 2918662 .. 2918680 +  -8.8   -3.1855   CGCGGTTGCAGAGCG             CCGCCG ATCAACG CGGCGG             TTAAGTATTCGAGAG  61 3
   ELI_14490 2920548 .. 2920583 +  -4.6  -3.75153   TCGCCAGAAACGCGC    CCGATCTTCGCTGAAG GATT TTTTGGCGGGGGACGG     TTTCGCTTCGGCGCG  57 12
   ELI_14495 NONE
   ELI_14500 NONE
   ELI_14505 2922386 .. 2922396 +  -2.4  -2.78547   GCAGGATGTACAGCG                 CGCC CTC GTCG                 TAATTGGTCAGGTGA  38 189
   ELI_14515 NONE
   ELI_14520 2924565 .. 2924580 +  -4.6  -2.87132   TCTCCCCCCGGACAG              TGGTCC ATGC GGTCCA               TGTCTCCCAACACAA  45 206
   ELI_14525 NONE
   ELI_14530 2926546 .. 2926567 +  -4.4  -3.32202   CACAGCAGCCCCGCA          CCGCAGC-CG ACAT CGAGC-GCGG           TCTTGTCTGCCAATG  49 501
   ELI_14545 2929049 .. 2929062 +  -5.9  -3.02511   GATGCGGAGGACGCG               GCTGC GTGA GCGGC                TCTTGCGGAGATACA  49 17
   ELI_14550 2930011 .. 2930027 +  -2.1  -3.70417   CCGCATCTGTAACAA              GCGCTGG TCG CGAGCGA              TTTCGCTGATATGGT  49 84
   ELI_14555 NONE
   ELI_14560 NONE
   ELI_14565 2932850 .. 2932886 +  -4.2  -4.05402   GACGGTCGAGCCTAC   CGC-CGCCGGGGCGTGG CAGA CCGCGCAATAGCGAGCG    TATTTTTCCTTGCCG  60 252
   ELI_14575 NONE
   ELI_14580 2936412 .. 2936444 +    -9  -3.87815   CGCGGCTGCGCGCTA      GGTCGCCGAGCCGA TATCC TCGGCGAAGCGACC      TTTCTCGCGATAGGG  73 41
   ELI_14590 2939211 .. 2939224 +  -3.1  -3.42257   GATAAATCGCGGATT               GGA-GC CCT GCGTCC               TTCCTATGTTTAAAC  49 208
   ELI_14595 2939960 .. 2939972 +  -5.5  -3.89822   CGATCCTTGAGCATA                GTTGC GGT GCAGC                TTTATCCCATGCGTG  62 418
   ELI_14620 NONE
   ELI_14625 2947285 .. 2947295 +  -8.2  -3.31792   ATGAGAGTGGAGGGA                 GCCC TTT GGGC                 TTGTGGGCCTCGTGA  59 67
   ELI_14630 2949351 .. 2949382 + -20.2   -4.8048   CCCAGGTCACTCGGC      GGGCGGTCCGTCCT TATC GGGACGGATCGCCC       TTTTTCATGTCACAC 100 55
   ELI_14645 NONE
   ELI_14650 2952683 .. 2952720 + -11.9  -3.01712   GAGAGGCCCTTGGGC   CGGTCGGAGCGCGCCGCA ACC TGCGGCCCG-TCGGCCCG   TGTTGCCCGCGCCAG  68 65
   ELI_14655 2953845 .. 2953855 +  -2.4  -2.80113   GGATGTGCATTCGAC                 GCCG ACC CGAC                 TATGCTGAGCTCATG  39 72
   ELI_14660 2954367 .. 2954383 + -12.3  -3.54424   CTGGATGTTCGCAAG              CCGGAGA TGG TCTCCGG              TTTGAGGAACTGAAG  79 255
   ELI_14670 2954834 .. 2954867 + -23.3  -3.76232   GGCCGCTCCCCCAAC     GAAGAGGCTCTGCCG CAAG CGGCAGGGCCTCTTC      TTCTGTGTTTACCCG 100 51
   ELI_14685 NONE
   ELI_14690 NONE
   ELI_14695 2959370 .. 2959383 +  -2.3  -4.18018   AGTCTCACAGGCCCG               GGACA GACC TGACC                TTTTCGCTCCCCAAA  60 14
   ELI_14700 2962205 .. 2962215 +  -2.4  -3.53012   CGTCCGCCGGGCTTG                 AGCG TCA CGCG                 TTTGACCACCAAAGC  47 165
   ELI_14710 2963060 .. 2963070 +  -2.4  -2.63555   CTGAAACATATCTTG                 GCGC GAT GCTC                 TCAATTCTCTAGATC  38 77
   ELI_14715 2963983 .. 2964010 +  -7.8  -3.62518   ATCTCGTTACTCGCC        TTCAACATTCCGG CAC CCGG-GTGTTGGA        TTTGAACCTCTTTGA  63 202
   ELI_14725 NONE
   ELI_14730 2967924 .. 2967934 +  -2.6  -3.09718   GCGCGGGTAAGAAAG                 TTAT CGT ATAA                 TGATTTTCAAGGTTG  41 15
   ELI_14735 NONE
   ELI_14740 NONE
   ELI_14745 NONE
   ELI_14750 2975587 .. 2975600 +  -2.4  -3.04715   TTGCGCCGTGGCATA               TCGA CAGATT TCGA                CTTTTAGGGGCCCTC  41 5
   ELI_14755 2977723 .. 2977739 +  -4.3  -2.70525   GTATTTTTGAAAAGA              GCGAAGC CAT GTTCCGC              GTTGATTTGAGCCAA  43 51
   ELI_14760 2979086 .. 2979098 +  -4.1  -4.16943   TCCGAAATGATTGCT                TTGGT TTC GCCAA                TTTTGAGATCTGCAA  62 244
   ELI_14770 2981453 .. 2981468 +  -6.8  -3.19255   CTCATACCAGCTCGC              CTGGCT CTCT AGCCGG               TTGGCTATCTCTTCG  54 503
   ELI_14865 NONE
   ELI_14870 2999757 .. 2999783 +    -5  -2.91144   GGTTGGAGGCGGACG         TGCCATCGACAG GGG CAGTCAAAGGCA         TCCTTTGCGCGGTCG  45 65
   ELI_14880 3000826 .. 3000848 +    -4  -4.45083   TAGCGATGGCCTCTA           CGTTGCTCGG GAT CTGAGCCACC           TTTTCTGGATATCGC  69 366
   ELI_14895 NONE
   ELI_14900 3002444 .. 3002468 +  -2.8   -3.1634   GCAGCATGGTGGCGG         CAGGCACC-GC TTCG GCAGGTTTCTG          TTCGGTCATTTCCAC  43 53
   ELI_14915 NONE
   ELI_14920 3006978 .. 3007028 + -10.2  -3.59946   ATGAGCGCGGTTGAA GCAATGGGCTGCGCAGCGGAGCCC GTA GGGCGTGGCGAAGCAGGCCATTGC TTATCTAGTTCGGCG  73 222
   ELI_14950 NONE
   ELI_14955 NONE
   ELI_14960 NONE
   ELI_14965 NONE
   ELI_14970 NONE
   ELI_14975 NONE
   ELI_14980 NONE
   ELI_14985 NONE
   ELI_14990 NONE
   ELI_14995 3025813 .. 3025837 + -12.8  -4.13767   CCTCTCCACAGACTA          AGGGGCGACC CTCGA GGTCGCCCCA          TTTTGCAGTAAGCGG  89 360
   ELI_15000 3029243 .. 3029257 +  -5.6  -3.29461   GGAAAAGTTGGAAGG               GGCTGC GGG GCAGAC               TTCTGAGAAAACTTA  52 434
   ELI_15020 3033902 .. 3033919 +  -2.6  -3.04144   ACGGTCGTCACGGGC             TGGGCG GCATCG CGTCCG              TGTTGGGACTAGGCC  41 155
   ELI_15025 3035355 .. 3035383 +    -3  -4.37337   TACCGGGATCTTTGT       GTCC-CCGCTTGG GCCT CCGAGCTGTGGTC        TTTATTCATCTTTCT  63 427
   ELI_15030 3036276 .. 3036301 +  -8.9   -3.1355   ATTATGGACAGCGCC         TCGCGGACCAG TGTG CAGGTCTGCGG          TTCAGTCTCGGTCGG  61 490
   ELI_15045 3044911 .. 3044946 +  -5.2  -4.19276   ATCTCCGGCAGCATC    AGCATCGGCTGGCGTT TCTG AACGCCTGACGGCGCA     TTTTCCCGATTTTGA  65 5
   ELI_15050 3050634 .. 3050667 + -10.3  -2.84707   TAGCGGTCATTGGGG     TTTCGGGCCTCGTGCA GTT TGCGCGTGGCC-GAGA     TACTGTTCTATATCA  62 202
   ELI_15055 3050810 .. 3050821 -  -5.8  -2.87132   TTCTGGCTCCAGACA                CCCT TTCG AGGG                 TGTCGGTGCATCTTC  48 100
   ELI_15040 NONE
   ELI_15035 3036183 .. 3036193 -  -3.2  -4.11692   GATGCACGCGCAAAA                 TCCA TTC CGGA                 CTTCAAATCTGACCA  59 179
   ELI_15015 NONE
   ELI_15010 NONE
   ELI_15005 3029149 .. 3029159 -  -6.8  -3.59262   GGTGATACTGGCAAA                 CGCA CTC TGCG                 AAAGGCGGAAACATG  60 141
   ELI_14945 NONE
   ELI_14940 NONE
   ELI_14935 NONE
   ELI_14930 3010303 .. 3010322 -    -5  -2.60508   CATGTGGCAAAAATG            CCATGCAG GTCT CTACATGA             AGGTCTCTAGTAACT  43 32
   ELI_14925 3007378 .. 3007409 - -12.3  -4.66264   TAAAAGTTCGAAAAA      GAGGGCTCGACAC AGCGAA GCGCCGAACCCTC       TTGCAATTAGCGAGT 100 45
   ELI_14910 NONE
   ELI_14905 NONE
   ELI_14890 NONE
   ELI_14885 3000374 .. 3000386 -  -6.3  -3.45634   AAACAACATTGAGAA                TTCTG GCG CAGAA                CATCTGTTTGCGGTT  55 319
   ELI_14875 2999859 .. 2999873 -  -2.8  -3.61398   TCGTCGCTGCAAGAA               CCGA GCTGATT TCGG               AAGCCACCGGCGCCT  49 157
   ELI_14860 2998329 .. 2998346 -  -6.9  -2.62184   TTCGGGGTCAGATGA             CCGCGGT CACG ACCGAGG              TGACGATCGGCACGC  49 0
   ELI_14855 NONE
   ELI_14850 NONE
   ELI_14845 NONE
   ELI_14840 NONE
   ELI_14835 NONE
   ELI_14830 NONE
   ELI_14825 NONE
   ELI_14820 NONE
   ELI_14815 NONE
   ELI_14810 NONE
   ELI_14805 NONE
   ELI_14800 NONE
   ELI_14795 2987642 .. 2987656 -  -5.6  -3.71848   TGCTTTGAGTAACAA               GCGGTG CAT CATCGC               TGGTCTCCTTGAAGG  60 19
   ELI_14790 NONE
   ELI_14785 NONE
   ELI_14780 NONE
   ELI_14775 2980948 .. 2980964 -    -8  -2.53263   CGCATTTGTAATCTA              CGTCGT GATCT ACGACG              GACTGATCTAGCTAC  52 37
   ELI_14765 2978727 .. 2978737 -  -6.8  -3.35798   ATCGTTTACGCACAA                 CCCT TCG AGGG                 TTTTAACAGAGAAGC  55 259
   ELI_14720 2963459 .. 2963475 -  -7.9   -3.9461   CGCTCTGAACAACAA              GCGCTCC TCT GGATCGC              CACTTGCCGAGCCTA  70 370
   ELI_14705 2961818 .. 2961844 -    -5  -3.84246   TTTCTAATCAGCAAA         CCTTCCTCGTCA CCG TGACGAGGCTGC         GTGACGGTCTCACAT  60 262
   ELI_14680 2955377 .. 2955390 -  -2.3  -3.22906   CCAGTTCGACAAAAT               CGTTG CCCC CACCG                CCGCTTGCGCGGTCG  43 151
   ELI_14675 2954837 .. 2954864 -   -17  -3.33696   CGCTCCCCCAACGAA        GAGGCTCTGCCG CAAG CGGCAGGGCCTC         TTCTTCTGTGTTTAC  93 37
   ELI_14665 2954204 .. 2954218 -  -5.6  -3.01712   CTTTTGTCGCGAACA               GTCCTG AAC CAGGTC               AGCTGAGAACAGCAA  49 24
   ELI_14640 NONE
   ELI_14635 2951098 .. 2951109 -  -7.2  -3.55071   CGAGATGCTCCGAAA                GCCG ACCT CGGC                 GAGGTGTTGGCTATG  58 36
   ELI_14615 NONE
   ELI_14610 NONE
   ELI_14605 2940335 .. 2940345 -  -4.6   -3.3422   GATTCGCGCAAAAAG                 CAGG TCT CCCG                 TTGCGAGGGCTGTTA  49 162
   ELI_14600 2939305 .. 2939323 -  -3.8  -3.04144   TTCGCAGGTTCAAGA             TGAGCAAT CAA ACTGCACA             GGTTCTGACAACGGT  44 425
   ELI_14585 2936375 .. 2936406 -  -6.5  -4.19704   GAACCTGATCGAAAA     CAC-GCCGCG-CGGC GAGA GCTGACGCGGCTGCG      CGCTAGGTCGCCGAG  71 28
   ELI_14570 2932171 .. 2932188 -  -3.3  -3.86346   CCATGGCGCGAGAAA             CTCAGCA GCGA TGCCGTG              ATGCGCGATGCCGAT  56 465
   ELI_14540 NONE
   ELI_14535 2925629 .. 2925642 -  -3.7  -3.16564   GGTGCAGCTCATCAA               GCCCG ATGG CGGCC                CGGTCGACGAACCCG  45 418
   ELI_14510 2921895 .. 2921907 -  -4.7  -3.42395   CGGACCATGGAAAGA                CGCGC GCG GCGTG                ATCGTGACGACCACC  51 337
   ELI_14485 2918332 .. 2918380 -  -7.5  -2.52464   GCTTGCCCGAAGGTA TCGAC-GCCGC-AGGCTGGCATG CGATC CAGCCCAACCTCGCGACTGTCGA CGAAGCGGGCGAATG  50 373
   ELI_14450 NONE
   ELI_14445 NONE
   ELI_14440 2903213 .. 2903237 -  -3.6  -2.87211   ATTGTTTCCGAGATA         TCGTGGATCAGG TCG CCTG-CCC-CGA         ATAGCTCAGCAGGTC  42 8
   ELI_14435 2902751 .. 2902773 - -13.4  -4.35524   CGGTGAAACCGAAAA           GGCCCGCC GTTCGGT GGCGGGCC           TCTAAGGATTCGATC 100 91
   ELI_14425 NONE
   ELI_14420 2901416 .. 2901439 - -17.4  -4.39166   TCGCATACATGAAAA          GGGCGGCGCC TTGC GGCACCGCCC           CCTTGTGTTCTTCGC 100 137
   ELI_14415 2899812 .. 2899836 -  -7.7  -2.62184   TCGGGTGGGATATGA          CCGAGGCGGTC AAG GCCCGCTTCGA          CGATGTCGGCATCTC  50 64
   ELI_14405 2898473 .. 2898496 -  -2.2  -3.85698   TGTTCCTGGTAGAAA          GCGTACGGCC TGGT GGCCTGAGGC           TCCCGCCTTCGCGAG  54 55
   ELI_14400 2896699 .. 2896724 - -18.3  -5.03994   TTCGACATAGAAAAA         GCCCCGGCGGA TTTC TCCACCGGGGC          CTTTCTATGCGTCTG 100 54
   ELI_14390 2895435 .. 2895475 -  -7.7  -3.67877   AGTGCTCAAGAAACA CGCCGCCTGCTGCGTCAACG AAGC CATTG-C-CAGC-GGCGACG AAGCCGAGCAGCGGG  63 88
   ELI_14380 NONE
   ELI_14375 2892407 .. 2892418 -  -3.6  -2.82623   TGGGCCGGACAATGA                CGCA GGCG CGCG                 AGGATGGGAAGGGGC  41 42
   ELI_14370 2890503 .. 2890526 -  -2.2  -3.95051   GAAGAACGCGACAAA          CTACGCTGGG TTCA CCCCGCCTTG           ACGCTCGCGATCCAC  54 13
   ELI_14365 2889634 .. 2889647 -  -9.5  -3.72576   CGCGGGTGGAGCAAA               GCCGC AAGG GCGGC                TGACAATTCGTTTCA  71 50
   ELI_14345 2883979 .. 2883993 -  -2.8  -4.57341   AAGTGTGCGGAAAAA               TGGATG CTT CATGCA               GCGACCCCTATCATA  66 169
   ELI_14340 2882883 .. 2882916 - -15.3  -4.62336   AGTTCAGCCGAAAAA     GAAAAGGGCGGTGCC TTGC GGCGCCGCCCTTTTT      CTATGCCCGTTCGAT 100 83
   ELI_14330 2879284 .. 2879302 - -13.2  -3.33087   AAGAGAGGGTGACAA             GGGTGACA CCG TGTCACCC             TAGCGTTTCCCCATC  81 229
   ELI_14325 2878027 .. 2878037 -  -2.4  -5.15969   GGCGAACTGAAAAAA                 CGCG CCG CGAG                 GGTGCAACCGATCGG  83 118
   ELI_14310 2874465 .. 2874475 -  -2.4  -2.90813   GACCGGCGGAAATCA                 TGCC TCA GGCG                 TTCTCGCGCTCGCGC  40 19
   ELI_14305 NONE
   ELI_14300 NONE
   ELI_14295 2871684 .. 2871704 -  -3.1  -2.61144   TTATGGTCGAAATAT            CTCGGGCAG GGA CCGCTGGAG            CGATTGTGGCGGCGG  39 70
   ELI_14255 2862104 .. 2862122 -  -9.6  -3.26433   GAATTACACGACCAA             TCCGAACC GTC GGTTCGAA             TTCGAAATGGGGATC  62 514
   ELI_14240 2859751 .. 2859765 -  -2.8  -4.82901   CGCGGCGGACAAAAA               GAAGAA CAG TGCTTC               GACAGGCTCAGCACG  72 68
   ELI_14235 2858153 .. 2858164 -  -2.2  -3.54424   GCTGATTTGGCCAAA                GCTG GGCG CAAC                 ACATTAGGCTGCAAC  47 79
   ELI_14230 2857098 .. 2857121 - -13.8  -4.48221   TACCAATTGAGAAAA          CCCCCCGACC GCAA GGCCGGAGGG           CTCATTCCCGTCCAC 100 168
   ELI_14225 NONE
   ELI_14220 NONE
   ELI_14215 2854552 .. 2854575 -  -7.3  -2.62983   CGCATCTCTATACCA          GCGACGCCG ACTGCG CGGCGCTGC           TCGAGACTCTTGCGG  50 48
   ELI_14200 NONE
   ELI_14195 NONE
   ELI_14190 2847377 .. 2847391 -  -9.2   -3.6106   GCGAACATGTCGAAA               GCGCGC TCA ACGCGC               CCGACGCGCAGGATC  68 177
   ELI_14160 2843720 .. 2843751 -  -5.8  -2.82558   ATAGAATCAATAGGA      GAGCGAGAAGTCTG GGCT CAAGCTTCCAGCTC       AACATCCCAATAGAG  46 11
   ELI_14155 2842479 .. 2842506 - -11.2  -3.13403   CGGGTGTCATCAATA        CGCCCTCTCTCC TTCA GGGGAGAGGGAG         GAGCCGCGAAGCGGC  66 386
   ELI_14115 2836317 .. 2836343 -  -7.8   -4.0492   CAAGGTGGACACAAA         CTGGCCCGCGGC TAT GCCCCGGTGCAG         ACTTGGTCGGCGCAC  70 168
   ELI_14085 NONE
   ELI_14080 2832383 .. 2832403 -  -2.4  -2.63289   TCAACGTGAAAAACG            GCCCTTCG ACAGG CTCAGGGC            GAACGGGGTCGGGGG  38 47
   ELI_14075 2830953 .. 2830963 -  -4.6  -3.19175   TTTCAAGACATCCAA                 CGGC AAG ACCG                 GTGCGAGCGTTCCCC  48 55
   ELI_14070 2830178 .. 2830198 -  -2.3  -3.15579   GCAATTCTCGACCAA            GGCCCGCGC CGG GATCGGGCA            ATGGAGCGGCGAGCT  42 320
   ELI_14055 2827785 .. 2827821 - -12.2   -3.1372   TACCTTCGACGAATA   CGGCGTCGCCGCGGTCA TCAT CG-CCGGGGCGACCCCG    GTGCCGTTCAAGCTG  69 316
   ELI_14045 NONE
   ELI_14040 2825329 .. 2825360 -  -2.3  -4.00042   TCTTGCATGAAAGAA      GCATT-ATCCCGGA ACAAG TCCGGGATGACTGT      GATGGCAGGACAGTC  57 97
   ELI_14035 2824968 .. 2824978 -  -4.6  -3.46068   CCTTGAATTCAAATA                 GGAG TCA CCCC                 GGACTCGTTCCGGGG  52 49
   ELI_14030 NONE
   ELI_14025 2823451 .. 2823467 -  -4.3  -2.71712   GCCGGTGTCGCAAAG              CGACAGC TGC GCTTCCG              AAGGCCACGCGCCGA  43 49
   ELI_14020 2822900 .. 2822927 - -10.4  -3.76402   ATGGGAGCGAGGAAA        GCCTAAGGGCCC GGAT GGGCCCGCCGGC         GATTGAGGCTAACCA  76 34
   ELI_14015 2821487 .. 2821512 -  -4.8  -3.68351   CCGCCACCAGGCAAA        GCCGTTGCTGGA TTGC TCCAGC-AC-GC         GAGCCGAAGGTGAGG  54 133
   ELI_14010 NONE
   ELI_14005 NONE
   ELI_14000 2820202 .. 2820214 -  -3.3  -2.52516   TTTCGCATCAGGAAG                TGGCT AGC AGCCG                GAAACGATATTCCAG  40 5
   ELI_13995 NONE
   ELI_13990 NONE
   ELI_13985 NONE
   ELI_13980 2818700 .. 2818710 -  -4.6  -3.14564   CTACCTTTCCATCAA                 CGCG CGA CGCA                 CCGCACTCGCGACCT  48 0
   ELI_13975 2816348 .. 2816366 -    -3  -3.54488   CGGTGGCAAAGAAGA             CGTGGC TCATGAC GCCTCG             CGGATTTCGACAAGC  47 13
   ELI_13970 NONE
   ELI_13965 2815149 .. 2815162 -  -9.5  -2.66435   ATTCCGATCAGAGGA               GGCGC CAGC GCGCC                TGACAGGGCCACGGC  56 4
   ELI_13960 NONE
   ELI_13955 2812448 .. 2812469 -  -4.4   -3.9461   TTGGCCGAAGAATAA           CGGAATCC CGCTGC GGATTGCG            CCTCAGGCCCGCAAA  59 28
   ELI_13950 2811117 .. 2811138 - -17.3  -4.93365   CCCCATAACGAAAAA           GGGGCCGGA TTGC TCCGGCCCC            TCTTCATTCGTTTGG 100 53
   ELI_13945 NONE
   ELI_13905 NONE
   ELI_13900 2801845 .. 2801866 -  -2.9  -2.78526   GGGCAGAAGATATCA           GCACC-TCCC TCG GCGATGGCGC           GATGGCGCTCGAAAC  40 390
   ELI_13890 2800300 .. 2800313 -  -2.4  -3.05046   TGAGTCGGCGAAAAG               TCAG GCATTG CTGA                TAGCCTTTAGCCGAT  41 12
   ELI_13885 NONE
   ELI_13880 2797670 .. 2797713 - -21.8  -2.87344   GACCGCGGCGACACA CAAAGAAGGGGCCGGGCAGC ATCT GCTTCCCGGCCCCTTTCTTG TCGCTAGTCGCAATC 100 39
   ELI_13830 2784567 .. 2784585 -  -9.5  -3.19463   CTGAGCATGCAGCAA             GGGCGGC CCGTC ACCGCCC             GGTCGCGGTTTCGAG  61 60
   ELI_13800 2779973 .. 2779994 - -10.1  -3.35746   ACGAAATTACAGGAA           CGGCGTTGC CACG GCAACGGCG            CTATCGCTGCGCCGG  68 26
   ELI_13795 2778586 .. 2778617 - -12.2  -3.29461   CAAGCGGCTCGACAA      CGCGCCGCTCGCCA TCGT CGACAAGCGCCGCG       ATCGGCCCGGCGAAA  71 391
   ELI_13780 NONE
   ELI_13760 NONE
   ELI_13755 NONE
   ELI_13750 2771596 .. 2771625 - -22.9  -3.14132   TGTCTCGTCGATGAA       CGGGCGGACGACC ATGG GGCCGTCCGCCCG        GTTCTATCGCTTACT 100 36
   ELI_13745 2771028 .. 2771044 -  -2.1  -3.14132   TCTGTTCCCGATCAA              CCGTTGG GGT CGACCGG              GTTGGAGATGAAGCC  43 5
   ELI_13740 2770479 .. 2770498 -   -15  -5.86061   GCCCAGCAAAAAAAA            GGGGCGGA TCGC TCCGCCCC             TTTCTGCATCTGTTT 100 54
   ELI_13735 2769885 .. 2769897 -  -4.7  -3.09516   TGCGCCATGATCGAA                CCTGC GCC GCGGG                GTTCGCGGCCGTAAC  46 41
   ELI_13730 2769347 .. 2769367 -  -5.3  -3.66178   TGCTGGAAGCGGAAA            GCATTGCCG CCG CTGCCATGC            GGGTGGACGACCTGC  57 63
   ELI_13700 NONE
   ELI_13695 2760475 .. 2760493 -  -3.1  -3.28712   GCCGCTGGCTCACAA             CGTTTCG TTATC CGAAATG             TCGAGGGGCTGGAGT  47 1
   ELI_13690 NONE
   ELI_13685 2758045 .. 2758059 -  -6.4  -3.28924   GAGGCGTTGCGATAA               CCATAC CGG GCATGG               TGCACGCGGATGGTT  56 199
   ELI_13680 2757500 .. 2757511 -  -7.2  -4.68994   AGGAGTAGGGAAAAA                GCGC CGCC GCGC                 TGCGATGCGGGTATA  78 161
   ELI_13675 NONE
   ELI_13670 NONE
   ELI_13665 2753299 .. 2753339 -  -9.1   -3.5394   AAACGCTGGTCGAAA GCCGCC-A-GGTGACCGAA GGCGG CCCGATCACCATCGGCGGC CACAGCGATGCGGGT  65 313
   ELI_13620 2743085 .. 2743098 -  -6.7  -3.40403   CCCGCTGCATTACAA               TCTCG TGCG CGAGA                TCGGGGCGGGGCGGA  55 231
   ELI_13605 2740878 .. 2740916 -  -8.7  -3.05463   ACCTTCGCCATCGAA  GGCGTGCCGCTCGACCGC GCGC GCAGTCT-GCGCCGCGCC   ATCCTCGACAGCATC  57 92
   ELI_13590 2738273 .. 2738290 -  -8.4  -3.46509   CGTGAACAAGAGCAA             GACGCG TTAGCC CGCGTC              TTTGTGCTTGGAAAG  62 14
   ELI_13585 NONE
   ELI_13580 NONE
   ELI_13575 2735974 .. 2736009 -  -5.3  -3.83409   GCATAGATCATGAAA    GGCTGGGACAGGTCGC TCAAT GCGTCA-GTCCCAGAC    CAGCTTGGTCGCATG  60 14
   ELI_13570 NONE
   ELI_13565 NONE
   ELI_13560 2733298 .. 2733316 -  -4.4  -4.18018   TGTCTCCACGGAAAA             GCGAGGCA GGG TGCAGCGC             TGATCGATCAACCCG  65 65
   ELI_13555 2732533 .. 2732560 -  -4.8  -2.52464   GGCGTGGCTAATTGA        CGCGCGGCGAC ACGATCA GTC-CAGCGCG        CGCAACCGTCGCGCC  42 13
   ELI_13550 NONE
   ELI_13545 NONE
   ELI_13540 2728586 .. 2728616 - -17.6  -5.07971   GAAAAGAAGGAAAAA       GGTCATCCCCGGCC TTC AGCCGGGTATGACC       GCCTGTGCCGCCTGC 100 10
   ELI_13530 2725991 .. 2726012 - -13.7  -3.81137   GCTGAAATAGCGAAA           GGGCCGGCA TTGC TGCCGACCC            TTCCCGTTCTGCCGC  91 77
   ELI_13520 2723798 .. 2723809 -  -7.2  -3.65902   GTCACGGCAGTCAAA                GCCC GACC GGGC                 GCCCGCAGCGGGTGC  60 94
   ELI_13505 NONE
   ELI_13500 2721189 .. 2721210 - -10.1  -5.44119   GTGAGGCGAAAAAAA           GCCCGGG GGGTGAGG CCCGGGC            TTTTTCGATGATTGC 100 52
   ELI_13465 2712645 .. 2712680 -  -3.8  -2.81182   CCGCAACATAAACAC    GCTTGCCCG-CGAGCGC GAA GGGCAGGTCGGTCAAGC    TGCGCTCTCTGTGCT  41 20
   ELI_13460 2711590 .. 2711613 - -11.8  -3.05384   CTCGGCGGGATGGAA          CTCGTC-TCGC TCA GCGAAGACGAG          GAGGAGCAGAGCGTG  69 146
   ELI_13450 2709838 .. 2709855 -  -2.6  -3.16742   GCGAAGCCGCAGGAA             GTCTGG CTCAAC CCGGAC              CGCTACGGCATCTAC  42 367
   ELI_13430 NONE
   ELI_13425 2705430 .. 2705481 -  -6.6  -3.84246   TGTTCAATCACGAAA GCCCGCTGCGCGGCGAAACCTT-CG TCACC CGCAAGATCAC-CCGCGCGGCGG-C GGCCATTGCGCTGGG  64 474
   ELI_13415 2703786 .. 2703803 -  -3.4  -2.78384   TTGCCGTGCATCAGA             CGCCGAG CTTGT CTCG-CG             GATTTCCTTCGTCCT  41 3
   ELI_13410 NONE
   ELI_13405 2701766 .. 2701795 -  -9.3   -3.6682   TGCGAGCCATGGAAA       CCGCGCGTGAGCTG TTC CAG-TCACGCATGG       ATGCGGCGATAGAAA  68 163
   ELI_13395 NONE
   ELI_13390 NONE
   ELI_13385 NONE
   ELI_13380 NONE
   ELI_13375 2694884 .. 2694910 -  -2.9  -5.39721   GGAGCAGATAAAAAA        CGGCGGGCC-GA TCAC TCTGACCCATCG         GGAGATCACGCGCTA  93 521
   ELI_13365 2692584 .. 2692626 -  -3.3  -3.53811   CGGACGTTGCGCAAA GTCGTCGAAGCCTGACTGCA ACCT TGCGG-CAGACACCGGCAAC AGTTTCGCCGCAACC  49 61
   ELI_13340 NONE
   ELI_13335 NONE
   ELI_13330 NONE
   ELI_13325 2685072 .. 2685082 -  -2.4  -4.09864   ATGGATTGTCGAAAA                 CGAC CCC GACG                 AATTGGCGAAGCTGG  58 199
   ELI_13305 2679693 .. 2679703 -  -6.8    -3.524   GATCCACGCACAGAA                 CCAG GTG CTGG                 AGAACCCTCTTTTCG  57 411
   ELI_13270 2671400 .. 2671412 -  -3.3  -3.59979   TTCGGCGACGGCAAA                TCCGC AGC GCGCA                TCGCGGACCTGCTGG  51 58
   ELI_13220 NONE
   ELI_13215 2662171 .. 2662192 -  -5.7  -4.73388   AAGGGGCACGAAAAA           GGGTGCGGA TCGC TCCGCGCCG            CAACTTTGCTTTGAA  81 49
   ELI_13180 NONE
   ELI_13175 2652759 .. 2652809 -  -2.4   -4.8543   GAACGCCGACAAAAA GTTGCC-GACTCCTC-CGAGGGGC CTCGT GCCCCTCGGGCGGCATCAAGCGGC ACCGAGGTTCGGAGG  72 135
   ELI_13170 NONE
   ELI_13165 2649674 .. 2649688 - -11.4  -3.68619   GGCAACTGACGCAAA               GTCGCG CGG CGCGAC               TTTCGCTTAGTCCTG  77 32
   ELI_13135 NONE
   ELI_13130 NONE
   ELI_13125 2641808 .. 2641851 -  -9.4  -3.12069   GGAAGGCGAAGAAAG CCACGCCGGCCGCGGCCA-GC CCC ACATTGTCGCGCCCGGCCTGG TCGAGCGCGTCCCTG  60 78
   ELI_13120 2641068 .. 2641109 -  -4.4  -2.62512   ATTCGCAACAAAATT GCCAGTGCGTGTCCGAA TGCACCAGT TTCAGGCGCGC-CTGGC GGCGACCTGCACGTT  43 11
   ELI_13115 2640294 .. 2640318 -   -10  -4.77157   TCAACCCACGAAAAA         GGGCCGCT-CC TTGC GGTAGCGACCC          TCATCGAAGTCGGAT 100 54
   ELI_13110 2639357 .. 2639403 -  -5.2  -3.14344   GAGGGGGCGCATGAA CGGCTCCTTGTTGCAGGGGGTT CCTCT AAGCCCC-GCAA-AGTGAGCCG TCCATGAATTTGCGC  48 44
   ELI_13105 2638931 .. 2638947 -  -5.8  -3.95073   GCGGAGAGCGACAAA             GCG-CGG ATTG CCGTCGC              GCCGATCCCCGACGA  64 90
   ELI_13095 NONE
   ELI_13090 2635204 .. 2635222 -  -4.4   -3.9122   GACTTCCTCAAAGAA             GACGGCAC TAC GCGCGGCC             GCCCGACCTGGGTCG  58 247
   ELI_13080 NONE
   ELI_13075 2632196 .. 2632236 - -15.5  -3.51365   TTAGAGTGTATATAA  GCTGAGGGCCAAAGTTGCG CGG CGCAACTTTGGCCCCGAAG  ACCTCGTCGTCGCCC  93 55
   ELI_13040 2625439 .. 2625463 -  -3.4  -2.79501   CATAGCGCCAGTAGA          GCGTCATGCG GCGTG CGCCCTACGC          CAGGTGCTCGGCAAA  41 20
   ELI_13035 NONE
   ELI_13030 2623277 .. 2623297 -  -2.4  -3.33696   GTCGGGCTGAAGGAA            GCGCCCGA GGCCG TCGGCAGC            GGATTGGGCCAGCGA  45 192
   ELI_13000 NONE
   ELI_12995 NONE
   ELI_12990 NONE
   ELI_12985 NONE
   ELI_12980 NONE
   ELI_12975 2613811 .. 2613826 -  -8.2  -3.24425   CAGACAAGCGACGAA              CGCCCG CGAT CAGGCG               CTGCTCGATACCGAT  57 51
   ELI_12970 NONE
   ELI_12965 NONE
   ELI_12960 2612313 .. 2612323 -  -2.4  -3.05463   ACGGCGGTGAGCGAA                 CCAG ACG CAGG                 CGGGAACCGAGGGAG  41 191
   ELI_12955 2611545 .. 2611574 - -10.7  -4.66938   ACGGGCAATAGAAAA       CCCCTCCGCATCC CGTC GGACACGAAGAGG        TTCCCTGCGACCCTG  89 87
   ELI_12935 2609041 .. 2609093 -  -6.2  -4.17762   GACGTCGGAAAAGAA GCTCGACAAGGCGCGCCGCGCGCT GCGCTCG ATCGCG-GGCGAGCGG-GTCGAGC GCCATATCTTTCTTT  66 321
   ELI_12905 2602440 .. 2602455 -  -6.8  -3.57144   GCCTCTAGGCCCAAA              CGGCCT GTCG AGGCCA               GCACCGTAGTCGACG  60 91
   ELI_12900 NONE
   ELI_12895 2600419 .. 2600434 - -11.8  -4.78121   AAAAGCAAAAAACAA              GGGCGC TTCA GCGCCC               GGCCATCGCCTTGAC 100 17
   ELI_12890 2599895 .. 2599947 - -12.1  -2.84878   TTCGCGAAGTGAAAC GCCTCGCCAAGCGGCAATTCGCCCA GGTGA TGGACGAAAC-CCGCTTGG-GTGGC TGACGCGACCCCAGC  70 231
   ELI_12880 2599115 .. 2599130 -  -4.6  -4.10453   CAAAGCGTTTGAAAA              TCCGGT CATT ACCGGC               GTTTACTCTCGCGGC  61 66
   ELI_12875 NONE
   ELI_12870 2597375 .. 2597396 - -12.9  -3.27923   GCCGAACATCACGAA           GGGCGGTCC TGTC GGGCCGCCC            TTTTTGATTCAAGCC  76 53
   ELI_12845 NONE
   ELI_12840 NONE
   ELI_12835 2592755 .. 2592776 - -15.1  -4.72272   CGGGCGCACGAAAAA           GGCCGCCCC CTAA GGAGCGGCC            CGTTCTAGCGCAATG 100 52
   ELI_12830 2591846 .. 2591872 -    -5  -4.30576   CCCCCAGCATGAAAA         TCCGCCGCCA CGTGATC CGGCAGCGGT         ACCAGGAGCGGCTGG  68 288
   ELI_12810 NONE
   ELI_12805 NONE
   ELI_12800 2583698 .. 2583711 -  -5.9  -3.58343   GTCACTACCCCTAAA               GCGGA CCCC CCCGC                TTCCGCCATCCGTTT  57 222
   ELI_12795 2582687 .. 2582705 -  -5.2  -3.68506   CAAGACTGACTCAAA             TCGGACCA AAT CGTTCCGA             TTTCCAGCTAGGCGC  54 96
   ELI_12790 NONE
   ELI_12785 NONE
   ELI_12780 NONE
   ELI_12775 NONE
   ELI_12770 NONE
   ELI_12765 NONE
   ELI_12760 2578170 .. 2578190 -  -2.4  -3.01712   CGGCGGGTGGGAAGA            GCCGCCAC CTCAC GCATCGGC            CATCACCGCGTCGTA  41 14
   ELI_12755 NONE
   ELI_12750 NONE
   ELI_12745 NONE
   ELI_12740 2575049 .. 2575063 -  -2.1  -3.92542   CGCATGGCGAAAGAA              GCGCCA AAGA TGGC-C               AATCACTTCGGCAAG  55 212
   ELI_12720 2571674 .. 2571697 -  -6.6  -3.53563   AGATGGCTCCCGAAA          CCGCGCTCAC GGTC GTGATGGCGG           CCAAGGGCTATCCCG  57 300
   ELI_12710 NONE
   ELI_12705 2568858 .. 2568881 -  -3.1  -2.64155   CGCTTCGCAAACGGA          GCCATCACGC GTCTT GCGTCA-GGC          GCTGGGTCGCGAGTT  40 6
   ELI_12700 2567884 .. 2567903 -  -2.8  -2.88544   GCCCAGCGCCACACA            GGCGAGC AATATCA GC-CGCC            TTTTCACGGGTCCGC  40 49
   ELI_12695 2566886 .. 2566927 - -12.9  -3.72576   TCCGGCCTCACGAAA TCTGCAAAAGGCGCGCGGG GCAA CTTGCGCGCCTTTTGCTGT  GACTAGCGACCGGCG  85 28
   ELI_12685 2565896 .. 2565923 -    -4  -3.45832   CAACCTTACAATGAA        GACCCGGCGC TGTCTGTG GTGCCTGGTC         GTTATAGATGTATAG  51 86
   ELI_12665 2562335 .. 2562346 -  -7.2  -3.53091   ATTTGCGTTGCGAAA                GCGC ATCC GCGC                 TTTCGTCCTCGCTAG  58 134
   ELI_12650 2559544 .. 2559561 -  -5.5  -3.07962   CTTCAGACGGGAAGA             CCTTCCC AACC GGTAAGG              TGCGTCAGGGAAGCC  49 41
   ELI_12585 NONE
   ELI_12580 2545126 .. 2545153 -    -2  -4.57073   GATTGGCTCGAAAAA        GGGCGCTGGAT CAACCGC ATCGAG-GCCC        CGGCCCGTGCGGGGA  67 255
   ELI_12550 NONE
   ELI_12545 NONE
   ELI_12540 2536272 .. 2536288 -  -4.4  -3.06696   CCTTCGCGGAAGATA             CGACAGC AACG GCTG-CG              TGATTAATGTCTGAA  46 29
   ELI_12535 NONE
   ELI_12530 2535233 .. 2535278 -  -9.8  -2.90723   TCATGGCGAACGATA TAGCG-AGGCGCG-GACCGCCT TTCC AGTCAGTCGCGCCCCTGCGCTA TCCGCGCTTGAAACT  62 23
   ELI_12525 2534736 .. 2534748 -  -4.8  -3.14132   GTGCTTGTCGATGAA                CCAG TTCAG CTGG                CTTTCGCCTGCCGGT  48 40
   ELI_12520 NONE
   ELI_12515 2531630 .. 2531671 -  -2.8  -3.54424   GTGGAGCCGGTCAAA GTGTGGCAGGGCGAGAGT GAATTG ACGCTCGCCATGCGTGAC  GATCTGACCCAGCAC  49 294
   ELI_12505 2530682 .. 2530712 -  -2.5  -4.60487   GATGACCCCGAAAAA      TCCGGCTCTCGCCA CGCC CGGCGCAAGC-GAA       GCGGCAAAGGCCGCG  70 390
   ELI_12480 2525317 .. 2525343 - -14.4  -3.64716   CCACTCCCGAAAATA         TCCAGCAGCGGC TTA GCCCCTGCCGGA         AAGTCAGATAATGGC  90 97
   ELI_12475 2524762 .. 2524776 - -11.4  -4.15833   AGTATGAGCGCAAAA               CCGTCC CCC GGACGG               TTTTGTCTGGCTGAA  89 221
   ELI_12470 NONE
   ELI_12465 NONE
   ELI_12460 NONE
   ELI_12455 2519767 .. 2519782 -    -6  -3.42699   ATCGACCGATTACAA              GCTCGG CTAT CCGCGC               ACCGAAGTGCATTGC  53 132
   ELI_12430 2514025 .. 2514043 -  -5.2  -4.08216   CGATCCGCTGCAAAA             GCCCTTCG CCG CCAAGGAC             GGACATGTCGCCATC  64 454
   ELI_12380 2502457 .. 2502480 -  -5.2  -4.13728   GATAGACCGGCAAAA          GTTCCAGCGGC CTT GCCGC-AGACC          GACAACCGTTCAACC  61 35
   ELI_12375 2502093 .. 2502119 - -15.8   -4.2231   AATGACGACGGAAAA         GGGCCCGCACCA TGA CGGCGCGAGCCC         TTGAATTCGAATCGG 100 46
   ELI_12370 NONE
   ELI_12365 2498916 .. 2498933 -  -6.9  -3.55801   ATCAATGTCTGGAAA             GGCGAGC GCTC GCTCGGC              ACGCTGGCAGGCGAT  58 160
   ELI_12355 2497952 .. 2497991 -  -6.3  -3.57144   TTCCGGATCGTGAAA CCGTCGGTCTGCCCGC-CG ATGC CGTGCTGGCAGGCGG-CGG  CGGCTTTCATTGCGC  57 88
   ELI_12340 NONE
   ELI_12335 2491788 .. 2491834 - -10.2  -3.31144   TGGCCATTGCGACAA GATGCTTGATGCCGAAACCGAC ATC GTGGATTTCGTCGTCAAGTATC CTCTCCAAAATCTTT  68 152
   ELI_12330 2490745 .. 2490766 - -18.7  -5.47159   TGCGAACACAAAAAA           GGCGGCGGG ATGA CCCGCCGCC            CATTGAAGGACACCC 100 83
   ELI_12325 NONE
   ELI_12320 NONE
   ELI_12315 2486996 .. 2487010 -  -5.6  -3.72893   GATTGCGGCAGCAAA               CTCGGC TTC GTCGAG               GCGACGCTGGCGCTG  60 100
   ELI_12305 2484414 .. 2484426 -  -6.2  -3.14132   GGCCGTGCCCATCAA                CGCG CTGGT CGCG                CAGATCGACGAAGAG  49 403
   ELI_12285 2482506 .. 2482536 -  -3.9  -3.02263   AGATCGTCGCCAAGA      TCC-CGGTC-GGCCG CCT CGGCATGGCCGAGGA      AATCGCTCGCGGCGT  44 153
   ELI_12270 NONE
   ELI_12265 NONE
   ELI_12260 2478668 .. 2478678 -  -5.4  -3.28924   CATTGTGCGCCATAA                 CACA CGC TGTG                 CATGACCGGCCGCCC  52 75
   ELI_12255 2476945 .. 2476959 -  -5.8  -3.74693   GCGGAGTGTATGAAA               TGAAAA AGG TTTTCA               GTTCTTTGGCAGCAT  60 307
   ELI_12245 NONE
   ELI_12240 2474172 .. 2474187 -  -2.5  -2.75481   GCGCAAGCTCAAGCA              GCCTGC TTTCG GC-GGC              CCCTACGAGTGAGTG  39 3
   ELI_12235 NONE
   ELI_12230 NONE
   ELI_12225 2471071 .. 2471124 - -17.5  -3.05935   ACAGCGGTGAGCGAA GCGGGTGGGGCGG-TTACGGCG-GC CATGGC GCACACGGTTAGCCGCCCCACCCGC GCGACGCTAGATCAA  87 32
   ELI_12220 2469822 .. 2469836 -  -5.7  -3.53012   GCGGCGGTTTCGAAA               TTGCG GACCG CGCAA               GCTGGGATGCCGGCC  55 320
   ELI_12210 2468474 .. 2468500 -  -6.4  -2.70932   GGTCGCCGCGAAGGA         CCTCCCCGCATG GAC CATCTGGGGCGG         CAATCCCGCAGCGCA  48 71
   ELI_12155 2457183 .. 2457218 - -11.2  -3.19921   ATATAACCTCAGGAA    GGCAGGGTGACA-GGGT GTA ACCTGTGTCACCCTGGC    AAGGACCAGTCGATG  69 16
   ELI_12150 2456639 .. 2456661 -    -4  -2.62184   GTGTCGGCGATAGCA           TGGATCGGTG GCT CAGCGTCCCA           GTTCGGCGAGCATTT  40 64
   ELI_12145 NONE
   ELI_12140 2455292 .. 2455320 -  -2.3  -3.28712   GCCCGGCGTCTACAA       CCTTGCG-GTCG TCGGTT CGACCCGCTCGG        GCCCGGCCGTCGACA  44 521
   ELI_12110 NONE
   ELI_12105 2442679 .. 2442691 -  -3.3  -3.01791   ATGCCCCGGCCAAGA                TCGGC ATG GTCGA                TTCCGGCTACGGGAT  42 198
   ELI_12095 NONE
   ELI_12090 2438800 .. 2438827 -  -7.6  -5.08601   TCAGCGCAAGAAAAA        GGCGGCG-CAGGA AGA CCCAAACGCCGCC        TTTTGATCTTGGTCA  93 128
   ELI_12085 2437605 .. 2437623 -  -4.6  -3.59738   TACGAGATGTTCAAA             CATCTC ACCGCCG GAGATG             AAGAGAGCGCGCAGG  55 414
   ELI_12075 2434716 .. 2434747 -    -5  -4.08767   GCCATCCGTCGAAAA      TCCGGCGCTGGGC GACGTCA GGCC-GCGCCGGC      CTGCGGCATGTCGAA  61 11
   ELI_12070 2432302 .. 2432322 -  -5.4  -3.53811   CCGACCCTTTGCAAA           TGCA-CCGC GATT GCGGACGCA            GCGCCCTTACCCACC  55 141
   ELI_12065 2431429 .. 2431439 -  -4.6  -4.19577   CAACGGTCAAAAGAA                 CGCC AAC AGCG                 CGCAACCCATGGCGA  65 6
   ELI_12060 NONE
   ELI_12055 2430683 .. 2430708 - -18.3  -5.36441   GTCTGATATAAAAAA         CGGCCCCGGGA TTGC TCCCAGGGCCG          TCTTTGTCGCGAAAA 100 49
   ELI_12045 2428623 .. 2428645 -  -4.1  -3.04144   CTCTCACCTTCAACA           CGCACCGCA TCCAT TACGATACG           CCCTATGCTCGGGAC  44 255
   ELI_12010 2421446 .. 2421459 -  -3.1  -2.78032   TCCCGTCCAAAACAT               TGACC ATCG GATCA                GTCCTTTCGATATAA  41 101
   ELI_12005 NONE
   ELI_12000 NONE
   ELI_11995 2420035 .. 2420049 -  -3.4  -3.02043   AACGGGCTGCTAAGA               CATGCG ATC CGCCCG               CTCCTAGCCGCGCCA  43 29
   ELI_11990 2418919 .. 2418930 -  -2.2  -2.87132   GGGTTTGCTCATAGA                GGTGC GAT GC-CC                TCGCGGCGGATTTGG  40 105
   ELI_11985 2417870 .. 2417906 -  -4.9  -3.92373   GACCTGATCGAGAAA    GGCCTGTCGGACATGCG CGG CGCAGGGGCGAAAGGCA    TCGCGCTCGTCGGCG  60 183
   ELI_11965 2413961 .. 2413990 - -12.9   -3.4489   AACGCTCACAAGGAA       CCCTCGTGCCA CTTGCCCC CGGCACGAGGG        TTTTTTGTTGAGTCT  79 189
   ELI_11935 2407999 .. 2408034 - -13.3  -3.28712   CGGGCCGGGCGAGAA    CCGGCGCGCAGCGTGC GTCAG GCACG-TGAGCACCGG    AAGCACAGAACGGGG  81 77
   ELI_11895 NONE
   ELI_11890 NONE
   ELI_11885 NONE
   ELI_11880 2396169 .. 2396205 -  -9.3  -3.24747   CTTCGAGACCAGCAA    GCCGACGACGCATGACG ACC CGACTTACGTGGTCGAC    GATATCGTCCATTAT  62 275
   ELI_11870 NONE
   ELI_11865 2392565 .. 2392591 - -18.7   -5.0916   CGCGCAATAGAAAAA         GGGCCCGCGCC GTTGT GGCGCAGGCCC         CCTTGCTTTCGGACC 100 74
   ELI_11855 NONE
   ELI_11850 2389112 .. 2389133 -  -5.8  -3.65902   TCGAGCGGATGGAAA           GCGAAGGCC TTGTC GGCC-CCGC           CAACCATGTCGGCCG  57 77
   ELI_11835 2385420 .. 2385444 -  -9.9  -3.01712   GCGTGGCGGTCAACA          TCCTCGTCAGC AAG GCTGTCGAGGG          GCTGTAAGGTCCGGT  64 90
   ELI_11815 NONE
   ELI_11810 NONE
   ELI_11805 2376945 .. 2376957 -  -9.1  -2.52543   AGCGGCCCGAATGGA                TCGCG GTG CGCGA                TGCCTATGGCCTGGA  55 391
   ELI_11785 NONE
   ELI_11780 2371500 .. 2371531 -  -6.4  -3.14132   GCCTGCGCCGAGGAA      GCGGAGGAGGGG-GA GGG TCACCCCGCCGCCCC      GATCAGTTCGCGGCA  54 102
   ELI_11775 NONE
   ELI_11770 NONE
   ELI_11765 2369230 .. 2369240 -  -8.2  -3.05521   ACTACATCCTGAACA                 CGCC AAA GGCG                 GGCCGCCCAGCAATC  56 1
   ELI_11760 2368597 .. 2368618 - -15.1  -4.04206   GGATCTCGAGAGAAA           GGGCGACCC GCGG GGGCCGCCC            TCCTGCATTGCCAGC  95 46
   ELI_11755 2367815 .. 2367845 -  -2.4  -3.72576   GGGCGCGCGACGAAA       GGTGGCGGTTTTTG CCG CAAATTCCGCAACG       CGGCGTTACTTTTGC  52 31
   ELI_11750 2366705 .. 2366724 - -10.7  -3.29511   CGCACCGGGCGAGAA            GGGCGAC TGGCTC GTCGCCC             GCAAGCAGGCCGCTC  65 413
   ELI_11720 2358588 .. 2358606 - -11.6  -2.80816   GGGCCACCGATCAGA             CCGCCGCG AGA CGCGGCCG             CCACTCTCTCCTCTC  65 352
   ELI_11710 2356564 .. 2356604 - -11.9  -3.01712   TTGCGCTCGCGAATA GCGCTG-C-CGAGCCCGTC TCCCG GACGGCCCCGAGTCAGCGC TATTCCCACTCGATC  68 25
   ELI_11700 NONE
   ELI_11695 2354458 .. 2354476 -  -4.4  -2.70932   CTTCGCGCGGAACCA             TCGCGCGA TGA TCGAGCGT             TTCGGCCGCTTCCCG  42 105
   ELI_11675 NONE
   ELI_11670 2351036 .. 2351052 -    -3  -3.82499   ACGAAAGTCAGGAAA             GTCTACG GTCG CG-AGAC              GAGCCATTGCTCGCG  56 125
   ELI_11660 2349212 .. 2349227 -  -4.6  -3.14463   AATGTTTCCGACGAA              CGGTTG ATGG CGACCG               ATTAGTGTTTCAAGC  48 40
   ELI_11650 2348371 .. 2348414 - -16.6  -3.61517   ATGCCGCGCGAACAA GCGTCGCCGCCTCGGCGC GGATGAAG GCGCTGGGGCGGCGATGC CGGGGATCGGACGCG 100 79
   ELI_11645 2347343 .. 2347357 -  -8.5  -3.60098   ACTCCCCAGTTGAAA               CGGCC GGTAT GGCCG               GGACATACAAGAGTA  64 67
   ELI_11640 2346980 .. 2347009 - -22.1  -4.27316   GGGCGGAATGCAAAA       GGGCGGGCCGCGC TGAC GCGTGGCCCGCCC        CCTACACTTATTGAA 100 62
   ELI_11635 NONE
   ELI_11630 NONE
   ELI_11625 2343501 .. 2343512 -  -4.4  -3.45733   GAAAAGATAGAAAAG                CTCA GGCA TGAG                 GTTGGGACGCGCCCT  52 56
   ELI_11620 NONE
   ELI_11615 2341448 .. 2341464 -  -7.9  -3.14132   GCGCGCTTCCACGAA              CCGTTGC TGA GCATCGG              CGAGCCGAGGAACGA  57 486
   ELI_11600 NONE
   ELI_11595 NONE
   ELI_11590 NONE
   ELI_11585 2337547 .. 2337557 -  -4.6   -3.7282   CGATGTGATGAACAA                 CACC GAA GGCG                 TAGTGATCGCCATCC  58 398
   ELI_11555 NONE
   ELI_11550 NONE
   ELI_11545 2332957 .. 2332987 -   -14  -4.14739   GCAGTCATGGCAAAA       GCGCCGCTCCCG TCAATTG CAGGAGCAGCGC       CTAGCCTCTCTTCCG 100 70
   ELI_11540 2332022 .. 2332032 -  -4.6  -3.50437   ATCAACAACATAATA                 CGCA TGG CGCG                 CCGGTTCAATCAACG  52 43
   ELI_11535 NONE
   ELI_11530 NONE
   ELI_11525 NONE
   ELI_11520 2329353 .. 2329370 -  -8.4  -3.34398   TCCGGCTTCCAAACA             GGCGCT GCTCGA AGCGCC              AGATCTGGCAGCGCG  60 119
   ELI_11505 2324995 .. 2325013 -  -4.5  -3.61715   GATGGCCCTGAAGAA            CCTCGCCA TCGC CGGCG-GG             CTATTGATAGTCGTG  53 197
   ELI_11485 2321044 .. 2321084 -  -5.4  -3.65812   CGCCGCCGAAGACAA TGCGCGCGGCCTGCAGGC GATCTGG ACCCGCAG-CCGCGC-CG GGTTCGCCGTCGATG  55 317
   ELI_11460 NONE
   ELI_11455 2314158 .. 2314173 -  -6.1  -3.25088   CCGGAAAGCGATCAA              GCGCT GGGGCG AGCGC               GAGGACTTTATCCGC  51 85
   ELI_11440 NONE
   ELI_11435 NONE
   ELI_11430 NONE
   ELI_11425 2308737 .. 2308758 -  -4.5  -3.60792   GTGCCAAGGTGGAAA           TCATGGATGC CGA GCATC-ACGA           TCTGGTGCTCGCCGT  53 389
   ELI_11410 NONE
   ELI_11405 2305071 .. 2305081 -  -6.8  -3.02043   AAGCTGGCGCGAATA                 CGAC GCC GTCG                 CGCTGATCGAAGACG  50 249
   ELI_11365 2299425 .. 2299452 -    -2  -3.39556   AATGCGCGAAGAATA        GTTCAGCTTTAA TGAG CTTAATCTGAAC         GGACGATCACAGGCC  44 32
   ELI_11360 2298868 .. 2298904 -  -2.9  -3.18366   GGGGGAAGCAATAGA   CGCGCCACATG-GAAA GTGTTG TGCCGCAAGCGGCGCG    CAGCGTCTATATGCT  43 49
   ELI_11355 2298105 .. 2298119 - -12.8  -2.71144   CATGGTCGCGAAGCA               CGGCGC GAA GCGCCG               CAAGGCTGACCGGCC  69 112
   ELI_11350 2297565 .. 2297601 -  -4.3  -3.28712   CCCGTTCCCCTATAA    CCCATGGACGGCCGA AGGCTAA CCGGCAGTGAATGGG    CACTGTGGAGGGGTC  49 43
   ELI_11345 2295303 .. 2295332 - -13.5   -5.1675   GCACCGAGCAAAAAA       GAGCCCCGTCGGA GCGA TCCGGCGGGGCTT        TTTCTATCGGTTCTG 100 29
   ELI_11325 NONE
   ELI_11320 NONE
   ELI_11315 NONE
   ELI_11310 NONE
   ELI_11305 2285159 .. 2285177 -    -8  -3.65522   GAGGGACTTCAAGAA             GCCCGCCC ACT GGTCGGAC             GATCCGCCGCCCGAG  63 143
   ELI_11295 2283585 .. 2283607 -  -9.1  -4.58395   TCCAGGGCCGAAAAA           GCAGGGGTC TGCGT GATCCCTGC           AAAAGCGGTGACAAA  85 237
   ELI_11285 NONE
   ELI_11280 NONE
   ELI_11275 NONE
   ELI_11270 2279651 .. 2279668 -  -3.4  -4.28548   ACCTACTGATTAAAA             GTCAGT TGCTCT ACCGAC              TGAGCTAAGGGCCCA  62 83
   ELI_11265 2277414 .. 2277435 -  -3.5  -3.57406   CGGCGACGAGAAACA           GGTCACCCG TCAT CGGTCGGCC            TCCGCAGCAATACGG  51 13
   ELI_11260 NONE
   ELI_11255 NONE
   ELI_11250 NONE
   ELI_11245 2274368 .. 2274390 -  -4.7  -3.48063   CACCCAAAGCGACAA           GGCAGACGG CAACC CCACCGGCC           AGAAGCCAGCGCCAC  52 253
   ELI_11240 NONE
   ELI_11235 NONE
   ELI_11230 NONE
   ELI_11225 NONE
   ELI_11220 2268291 .. 2268304 -  -3.7  -3.36823   TCGCGCAAAATCCAA               GGCTC AGCC GTGCC                TCAAGAGGCTCACTC  47 35
   ELI_11215 NONE
   ELI_11210 NONE
   ELI_11205 2263196 .. 2263225 -  -7.1   -3.1706   AAGCGAGCGCACTAA       CGC-GGCAAGCACA GGA CGTGTTCGCCGGCG       ACCTGCCGGCGGGCA  51 253
   ELI_11185 2259377 .. 2259393 -  -2.2  -3.29324   TCGAGTGAAACGGAA              GCAATG TCGGT CATGGC              ACTTATCTTAGTAAG  44 33
   ELI_11180 2258229 .. 2258239 -  -4.6  -3.35996   GAGCTTCATGGATAA                 CCCC TTC GGAG                 ATGCTCGTTTGAACG  49 247
   ELI_11175 2254767 .. 2254795 - -19.6  -4.41047   AGGGCGCAACGAAAA        GCGGCGGCCTCC ACAAG GGAAGCCGCCGC        CAAACTGTTCAGCGA 100 54
   ELI_11170 2253812 .. 2253859 -  -8.3  -2.54459   AACATGACCATCAAG GCGATGGGCCACGATCTCGTC GGCTCG GTCGATATCGAGGATCATCGC ATGATCGTCGAGGTA  53 140
   ELI_11150 2250560 .. 2250572 -  -7.7  -3.53091   ACCTCTCGGGTGAAA                TCCAG CCG CTGGA                TCTGGCCGCCTGACC  62 52
   ELI_11140 NONE
   ELI_11135 2247604 .. 2247627 -  -2.4  -2.57344   GATCTTTCCGAGAAT          GCTCATCG CGAAGGGC CGATTAGC           CGATCAGGCGGGGCT  38 72
   ELI_11130 NONE
   ELI_11125 2246623 .. 2246651 -  -4.4  -2.92653   ACTATCTGCAGAAAC        TGGAGGCTGCGA GTGGT TCGCAGCCGCGC        TCGCTAAAGCAAGCC  45 40
   ELI_11115 2245265 .. 2245293 - -23.2  -3.78953   ACCGCCACGATGAAA        GGGCCGGGACGC GTTAT GCGTCCCGGCCC        CTATTTGCTGGCGAA 100 311
   ELI_11100 2242486 .. 2242498 -  -3.3  -2.94708   TATCCTGTAAAGAAG                TGGGC TAG GCTCA                GGCCAGCGTCAGCAG  42 23
   ELI_11095 2241884 .. 2241903 - -12.1  -5.06414   GCGCGCCAACAAAAA            GGGCGCC GCAGCG GGCGCCC             TCTCGTGTCTCGCAA 100 52
   ELI_11090 2240904 .. 2240922 -   -16  -3.21276   CGCTGTCGGAGAAGA             CCGCCGAG CTC CTCGGCGG             GTAAGCCGCAGAATT  85 52
   ELI_11075 NONE
   ELI_11070 NONE
   ELI_11065 NONE
   ELI_11060 2233800 .. 2233839 -  -2.1  -2.55309   GCGTAAGAACAAAGG  CCAGCAGGCGGCGGATCA TCGCT CGATCCGC-ACTTGGTAG  GCGTCGCGCAGCAAG  38 1
   ELI_11055 2232557 .. 2232570 -  -4.5  -3.37344   GCGGCAGGCAAGCAA               CTGGC CTTC GCCAA                CTATCGCAATGCCGT  49 302
   ELI_11030 2227506 .. 2227519 -  -3.7  -3.42702   CATGAGCGAAGAAGA               GGCGC GGTC GGGCC                ATCCGGCAAAGGTTT  49 279
   ELI_11010 2223969 .. 2223996 - -19.2  -5.28826   AAACCGCATAAAAAA        CGCCCTCCCGAT TGAG ACCGGGAGGGCG         CTAATCCTGTCCTGC 100 66
   ELI_11005 2223542 .. 2223585 -  -4.4  -3.17075   TTCCGGTCAAGGGAA GAGTCCGCACGACGTGAG TAGCCGAG CCAACGCCGTGCTGGCCC TAGGAGCAGGGAAAC  48 25
   ELI_11000 2222974 .. 2222984 -  -4.6  -3.17075   GCGGCGGCAATTCAA                 GGCC TAC GACC                 ACGCCATTTTCGTGA  47 292
   ELI_10990 2220809 .. 2220834 -  -2.5  -3.95324   GATCGGCAAGAAGAA         GCGGCTG-GTGA AGC TGACGCAGGCGC         TGGCGAAGGATTATG  57 426
   ELI_10975 2218561 .. 2218579 -  -7.4  -3.96068   CGAGCTCAAGAACAA             GGCGAC GCTGATG GTCGCC             AAGCAGCGCCACGGC  70 140
   ELI_10965 NONE
   ELI_10960 2215813 .. 2215840 -  -3.4  -3.32022   GGGGCGAGATATGAA        GTGACGAGGAACA TCA TGG-CCTCACCAC        CACCCATTCGAGCAG  47 11
   ELI_10955 2215418 .. 2215458 -    -4  -2.50994   CCTAACTCCACCAAT CCGT-CATTGCGA-GCCGCC GCA GGCGGCGTGGCAATCCATGG TCAAACGGCAATGTC  40 26
   ELI_10950 2214769 .. 2214781 -  -4.7  -2.72991   CGAGATGGGCAATTA                CGGCG ATC CGCGG                GCCGGGCGCGGCACC  44 216
   ELI_10930 2211022 .. 2211046 - -13.6  -4.55128   ATCCTGAAATGAAAA          GGCACCGGAG AACAG CTCCGATGCC          GGAAATCTGTGGCGC 100 65
   ELI_10925 2210729 .. 2210756 -  -2.4  -3.53444   TCACTCTGCGGCAAA        TGTCGGGCGCCG GAAA CGGCTCCGGCCC         GCTCCCCCTACCGGC  47 143
   ELI_10920 2209800 .. 2209823 -    -3  -3.78233   AGAGCAAGACCGAAA          TCGTCCGCGGC ACC GCCT-GGACGT          GCAAGGGCACCGTCT  54 293
   ELI_10910 NONE
   ELI_10905 2208223 .. 2208247 - -11.4  -3.38272   GATCATGATCGACAA          GACGTCGGGC CAGGC GCGCGACGTC          GAAATTTCGGTCGGG  70 327
   ELI_10890 NONE
   ELI_10880 2205136 .. 2205164 -  -2.2  -3.93288   TCCGATCGAAGCAAA        GCTGGCGCACGG CCGTC CCGAAGGCCAGG        AAGATCCGCAAGCAG  55 162
   ELI_10870 2204057 .. 2204080 -  -6.6  -4.11216   CTCGTATCCCGAAAA          GGCCTGGCTC TTCG GAGTCAGGCT           TTTTCCATTTCGTGC  68 72
   ELI_10860 NONE
   ELI_10855 NONE
   ELI_10850 2199803 .. 2199817 - -11.4  -2.66316   CGGGCTACTATATGA               CCGAGC ATC GCTCGG               CGACGAGCCTGCCGG  62 465
   ELI_10820 2191066 .. 2191109 -  -6.5   -3.7941   GATTGCTTACAACAA TCCCG-CCGACCGCTGAGCC GTGTG GGCGATGCGGTCGGGCAGGC AAAAAGGTTCGTGAG  63 105
   ELI_10815 2190659 .. 2190686 -  -5.6   -4.0896   AAACCTTTTGCAAAA        TCAGAGCTTCAC TGGC GCGAAACTCCAA         CGGCTCGAAACTCTA  65 89
   ELI_10805 2187715 .. 2187726 -    -3   -3.6502   CATCCGTCATCGAAA                TTCT CCCT AGAA                 GCGTGCGCGCGCGCC  49 20
   ELI_10800 2187138 .. 2187176 -  -5.7  -2.73771   GCAGGAGAGACACTA   TCCGCGGATGCGCCATG TCAGG CGAGCCGCAGCCGCGGC   GTGGGTCCGAAGAGT  46 4
   ELI_10795 2185927 .. 2185939 -  -9.1  -3.08464   CCATGAGCCAGGCAA                GAGCG ACT CGCTC                CGGTCGGTCTCCTGG  60 310
   ELI_10785 NONE
   ELI_10775 2183626 .. 2183645 -  -5.7  -2.74192   CATGCCTGAAGATGA            GCGACAGC TTCCC GCTG-CGC            GGCGGGCGTCAGAAC  46 34
   ELI_10770 2182638 .. 2182665 -  -3.4  -3.19602   GGGCTGATAGGAAGA        CAACAGTCTCTA CGTC TAGCGAATGCTG         TGACAGTCAACCCAC  45 109
   ELI_10765 2181517 .. 2181527 -    -4  -4.02707   CAAAGATGTAAAGAA                 GAAA ATC TTTC                 TCAGCGGATTATCTG  59 145
   ELI_10755 NONE
   ELI_10750 2178551 .. 2178564 -  -3.8  -3.55761   CATCTATGGCCGAAA               CCTC CTGAAT GAGG                TGACGATTGGCGGCG  51 303
   ELI_10670 NONE
   ELI_10665 NONE
   ELI_10660 2159006 .. 2159017 -  -2.2  -4.10855   AAAAGCCTCGGAAAA                CG-GG ATT CCGCG                CCACATAGAGCGAGA  58 462
   ELI_10650 2157188 .. 2157210 -    -9  -5.06414   TTGCGCGAATAAAAA           GGGCCGCCCG AGC CGAGCGACCG           CCGTATGGCCGCGCG 100 42
   ELI_10645 2156230 .. 2156266 - -13.7  -2.59683   AGCTCAGCCGAGAAT    CGCTGTCGAGACATCGC CTG GCGCTATCTCGACTACG    GCTCCTCGACAAGCT  72 73
   ELI_10640 NONE
   ELI_10635 NONE
   ELI_10630 NONE
   ELI_10625 2152669 .. 2152679 -  -3.2  -2.53263   TCGAGCCTGAACGGA                 TCAC CGG GCGA                 CCGTTTCGACAAACG  40 15
   ELI_10620 2151891 .. 2151924 -  -3.8  -3.73775   GCGATCGTCAGGAAA    GCGAGAG-CGGCTGCG ACTG CGCCGCCGGCTAT-GC     GGAAGCCACGCCTTC  54 20
   ELI_10615 2151021 .. 2151038 - -11.3  -2.99471   CGATGTCGAGACAGA             TCCCAGC TTTC GCTGGGA              TGACGTCAATTGGTT  68 31
   ELI_10605 2149281 .. 2149311 -  -6.7  -3.95219   TTGAAACGCTAGAAA       GCGGGACCCCGGA TCAAG TCCGGGGTGACGA       GGGAGATCAGGAGGA  65 32
   ELI_10600 NONE
   ELI_10595 2147297 .. 2147316 -  -5.7  -3.09492   TCGCCAAGGGCAAGA            CGCC-CGA GCAGG TCGAGGCG            AAGCTGGAAAAGCGC  49 190
   ELI_10580 NONE
   ELI_10575 2144352 .. 2144363 -  -7.2  -3.38272   GACCATCAGCGACAA                GCGG ATCA CCGC                 CGATAATGCGCCTGA  55 464
   ELI_10550 NONE
   ELI_10545 2138104 .. 2138135 -  -8.6  -3.73953   ACGATGGGCAGCAAA      CCCGACGACGG-CGC GCT GCGACCGCCCCCGGA      AAGCTAACCGATCCA  67 29
   ELI_10530 NONE
   ELI_10525 2133891 .. 2133916 - -10.3  -4.13767   CCGGTGACGCGAAAA         GGCGGGTCTGC ACAG GCAGGCTCGCC          TTTTTCGTATGCATG  80 367
   ELI_10495 NONE
   ELI_10490 NONE
   ELI_10485 2127026 .. 2127036 -  -6.8  -3.78934   TGCCGGGCACAAGAA                 GCAC CTG GTGC                 TGACCTATCTCACGG  62 121
   ELI_10475 2125589 .. 2125601 -  -3.3  -3.14132   CGCCGCGGTCACGAA                GGGCA CCA TTCCC                ATCGTACCTATATCC  45 33
   ELI_10470 2124544 .. 2124562 -  -3.7  -4.72272   TCCGGCGACGAAAAA             TGGCGCG CGACC CGCACCG             ACCTCGTCTTCGGCT  78 308
   ELI_10460 2122209 .. 2122234 -    -9  -2.71731   GCCATGGGTGAAGGA         TCGAAGGCCG GGCTGT CGGCGTTCGA          TTACCTCATCCGCAC  53 104
   ELI_10440 NONE
   ELI_10435 2117147 .. 2117159 -  -6.3  -3.17075   GCGTCGGCAATGGAA                GATCA ACC TGATC                GAAGGCGATAACCCG  49 157
   ELI_10425 2115545 .. 2115566 -  -8.7  -3.33696   GCCCCCTGCAAGCAA           CGC-ACCGCC AGC AGCGGTTGCG           GACAATTTCGCCAGG  63 276
   ELI_10410 2113913 .. 2113943 -   -19  -5.20783   AGCCAAACATAAAAA       GGGGGCGCGATCCC GAT GGAATCGCGCCCCT       GCTTTGGAACGGCAG 100 46
   ELI_10390 2107727 .. 2107741 -    -7  -3.36492   GTGGGAATGGTACAA               GGGCCG CTA CGGCAC               CTCGGTGCGCCTGGG  55 357
   ELI_10360 2101650 .. 2101662 -  -4.8  -2.52543   ACCTGTGGGAAGGTA                TCGC GCATG GCGA                GGCTTCGGCGTTCTT  43 510
   ELI_10330 2096397 .. 2096412 -  -4.7  -3.05844   TGCGCGAGTTCAAGA              CCTTC ACTTGG GAAGG               CAATGGGCCGACGCT  47 454
   ELI_10285 2087750 .. 2087774 - -12.8  -2.54371   AAGCATGCCAAGCCA          CCGGCGAGCC GCAAA GGCTCGTCGG          AATGGTATGTCGTCG  67 91
   ELI_10270 2084256 .. 2084273 -    -7  -3.64259   AATCACTTGCAACAA             GCGCAT GGAGAG ATGCGC              CCACGAAGTCAATCG  60 118
   ELI_10265 NONE
   ELI_10260 2082352 .. 2082377 -  -3.2  -3.33696   CTGGCTGGCAAGCAA         TTGCGCACGA CCGAGC TCGTCCGCGA          GGCAGCCGAAGATCT  47 347
   ELI_10240 NONE
   ELI_10235 2078218 .. 2078247 - -20.1  -4.43477   CGCACGCAAGGAAAA       GGCCCGCC-CTCCA GTC TGGAGCGGCGGGCC       TTTCTTCGTTCGCTA 100 49
   ELI_10220 2075563 .. 2075576 -  -5.9  -3.28712   GCTCTTTTTCCAGAA               CAGCC CTAC GGCCG                TTTGAGCCGCCAGCC  52 43
   ELI_10205 2071622 .. 2071648 -   -10  -3.08639   AAGATGCTGAACAGA         TGCCCGCAATCG AAG CGCGCGCGGGCA         CGCTGTTCGAGACCA  63 465
   ELI_10170 2064260 .. 2064288 -  -4.5  -3.56594   GCAAACGCGCCGAAA       GCCGACAGGTCC CGAATC GGACCGGCC-GC        GAATCAGGTCATGCC  54 34
   ELI_10165 NONE
   ELI_10160 NONE
   ELI_10155 NONE
   ELI_10150 2062267 .. 2062304 - -21.3  -2.64144   CGCCGATTGAAAGAG   GCCTGTCCAGCCCCGTC AAAG GTCGGGGCTGGACAGGT    GCGACCCTCCTCAGT 100 36
   ELI_10145 2061067 .. 2061081 -  -3.4  -3.72576   GCCGCGCGCAGGAAA               CGCAAG GCC CCGGCG               AACCGATCGTCCGGC  54 349
   ELI_10135 NONE
   ELI_10130 2058888 .. 2058900 -  -6.2  -3.15544   GTCGATGCGCACCAA                GCGG CGTTC CCGC                TCGACATCGGGGATA  50 166
   ELI_10125 2058282 .. 2058326 - -18.7  -3.54459   TTAATGCGCCTTAAA CCGCGAA-CGCGGGGTGAGC TGCTGG GCCCACCCCGCGATTCACGA GCCGTACCTTAGTTG 100 34
   ELI_10120 2057676 .. 2057692 -    -3  -3.67564   AATCATTGATTGAAA             GT-CGCA TGGA TGCGGAC              CTTTCCTGACCCGTA  49 76
   ELI_10115 2056697 .. 2056752 -  -3.9  -3.01712   GGCCCCTTGCGAACA GCCGAACCCGAGAGCAGCCGTGCCGAGC CAG GC-CGCC-C-GCCACCCACGGATTCCGC GTCGCCGTGTCACTG  43 35
   ELI_10110 2052653 .. 2052693 - -19.7  -3.05384   CGGCCCGCTAGCGAA  GGCGGAACCAAGCGGGCGG AGA CCGACCGCTTGATCCCGGC  TCTCTATTCGCGGAC  93 333
   ELI_10100 NONE
   ELI_10095 NONE
   ELI_10090 NONE
   ELI_10085 NONE
   ELI_10080 2045748 .. 2045758 -  -8.2  -3.55444   GCTGCATGCGCGAAA                 CGGC GGG GCCG                 GTCAATCGAGATTGG  62 27
   ELI_10075 2044310 .. 2044320 -  -2.4  -2.71001   CATCGGTAAAGTAAC                 GGGC CAT GCTC                 TCTATTTCCCTCGAT  39 27
   ELI_10070 2043919 .. 2043940 - -13.1  -2.90219   GATAAGGCGGACAGA           TATCCCAGC TTGC GCTGGGATA            ACGGTTAAAGTTCGT  70 30
   ELI_10065 NONE
   ELI_10060 2040728 .. 2040766 -  -5.9  -3.78329   TGGCAGGAATTGAAA  GGCGCAGCGCTCTGCCTGC TCG GCGCG-AGCGCGCT-CGCC  GTGATCGGCTTCTGG  60 122
   ELI_09990 2027621 .. 2027636 -    -9  -3.14132   GGTGGTCTCGATCAA              GCAGAC TGCC GTCTGC               TTCTGCTGCGCAGTC  61 387
   ELI_09970 2024627 .. 2024640 -  -2.3  -4.08394   ACATCTGCCGTAAAA               TAGCC GCGC GGCGA                TTGAGCGCTCTAGGT  57 185
   ELI_09965 NONE
   ELI_09960 NONE
   ELI_09955 NONE
   ELI_09950 NONE
   ELI_09945 2019196 .. 2019221 -  -8.2  -3.44146   GGCTGGGACAAGGAA         GCCGGCCGCT ACAAGA AGCTGCCGAC          CGAGGATTACGCCTT  62 511
   ELI_09935 2018183 .. 2018196 -  -5.9  -3.56273   GTTACCACGATATAA               CGGCC GCAC GACCG                TGTGGTTTCCCGATC  57 72
   ELI_09930 2017623 .. 2017649 - -21.6  -4.48987   TCGTCATAACGAAAA         GACCGCGCGGGA ACA TCCCGCGCGGCC         CGAATTCGTATCCGT 100 52
   ELI_09925 NONE
   ELI_09920 2016464 .. 2016478 -    -7  -3.21416   GAGCGCGACGAGGAA               GCGCAG GCC CAGCGC               AGCGAGCGCAAGACC  54 69
   ELI_09910 2013999 .. 2014016 - -11.3  -3.02471   CTTGGAGGAGACAGA             TCCCAGC GTTC GCTGGGA              TGACGGACTCAGGCC  68 40
   ELI_09875 2004707 .. 2004727 -  -4.6  -3.52652   GGCACGCAAGGAGAA            GAGGCGGA TGTCG CCCGCATC            CTGTTTTCCGCAGGC  53 244
   ELI_09860 NONE
   ELI_09855 2000000 .. 2000020 -  -3.2  -3.40403   TCCGCGGCATGACAA           GCGC-GCCT AGGC AGGCTGAGC            GACGCAAGGGAGTGC  47 77
   ELI_09850 NONE
   ELI_09845 1997559 .. 1997570 -  -7.2  -3.78778   CGAGCATATCAAGAA                CGCG AAGA CGCG                 TAGCGCTGCTGAGGA  63 7
   ELI_09835 1994389 .. 1994401 -  -7.7  -3.22884   CCATGAAGCCAGGAA                TCGAG AGC CTCGA                TGGCGATGGCGTGGT  57 510
   ELI_09810 NONE
   ELI_09805 NONE
   ELI_09800 NONE
   ELI_09795 NONE
   ELI_09790 1985230 .. 1985241 -  -7.2  -3.32521   ACCACACCGGCACAA                GCGC CGCC GCGC                 GCGATGCGGTGAAGA  55 163
   ELI_09770 1983459 .. 1983497 - -21.6  -2.77899   CCGCTGGAGGAATGA   TCCCCCGGCCGAGGCGGC AAA ACCGCGCCGGCCGGGGGC   GTGTCTAGCGATTGC 100 47
   ELI_09765 1982779 .. 1982831 -  -4.2  -3.67976   GCCACGAAGCTCAAA GCGATCGACGTCGCCA-TGCTGGT GACCAAG ACCGGCAGCGAGGACGCC-ATCGC CGCGCGCCCGATGTC  53 347
   ELI_09755 1982056 .. 1982084 -   -11  -3.58269   GAACGCATGGCCAAA        CCTATCGGCGCC TTGCC GGCGCGAATAGG        ATGAAAGCGCCGAAA  77 284
   ELI_09750 NONE
   ELI_09745 NONE
   ELI_09740 NONE
   ELI_09735 1978587 .. 1978598 -  -3.6  -4.09685   CCGGACCCGGGAAAA                CCGC GCAA GCAG                 ATCTTCCAGACTGGT  60 151
   ELI_09720 NONE
   ELI_09715 NONE
   ELI_09710 NONE
   ELI_09705 NONE
   ELI_09700 1973814 .. 1973826 -  -2.6  -3.37344   CTCTCACCCAAGCAA                CGGA TGCCC CCCG                ATACCCGTTCCAAGA  44 82
   ELI_09695 1973109 .. 1973130 - -14.4  -4.68593   CTGATGATGCAAAAA           GGGGCGCC GCTTTT GGCGCCCC            TTCTCGTTTGGTTGC 100 50
   ELI_09680 NONE
   ELI_09675 NONE
   ELI_09665 1967979 .. 1968003 - -14.9  -3.21288   CAAGGCACAGCAACA          GGCGGCAGGCG CTG CGCTCGCCGCC          AAGCGCGGTGAGCAG  83 513
   ELI_09635 1963573 .. 1963600 - -13.4  -3.21924   TGATCTTCCACAAGA        CCGAGAACCGCG TGAT CGCGGTGCTCGA         TTGGGAGTTGTCGAC  74 388
   ELI_09605 1956488 .. 1956505 - -12.7  -2.79831   CCAAGCGGCACGAGA             CCCCAGC TTTC GCTGGGG              TGACGCGCTTGTTCT  69 45
   ELI_09600 1955243 .. 1955264 - -11.5  -2.92157   GACCAAGCCGACAGA           GGCCCCAGC CTTC GCTGGGGCG            ACGCGCTGGTCAATA  66 35
   ELI_09595 1954320 .. 1954333 -  -5.2  -3.67188   AGCGAGGCGAAAAGA               CGGG TCGCTG CCCG                GGGTTAGGCCGTGAA  54 58
   ELI_09570 NONE
   ELI_09565 NONE
   ELI_09560 1949445 .. 1949468 -  -2.3  -2.70932   GGTTGGGGCCAAGCA          CAGGTTCCG TTCGGC CTGAGCCTG           TCGAAGGCCACGCGC  39 46
   ELI_09555 NONE
   ELI_09550 NONE
   ELI_09540 1947375 .. 1947409 -  -9.9  -3.01712   GCGCGGCGCCGAAGA     CAGCGGGACCCCGGA TCAAG TCCGGGGTGACGGTG     GGAGTTGAGAGGGGC  64 45
   ELI_09535 NONE
   ELI_09530 NONE
   ELI_09525 NONE
   ELI_09520 NONE
   ELI_09510 1944522 .. 1944558 -    -3  -5.41746   AACGGTTCAAAAAAA   TTCCG-TTCGTCCCGAGC AGC GATCGAG-CGAAGCGGAG   CGAAGACGAGAGCGC  85 52
   ELI_09505 NONE
   ELI_09500 1942426 .. 1942448 - -12.7  -3.16564   CGTTGAGGCTAGGAA           GGGCTCCGC GGCAA GCGAAGCCC           CTCCCCGACAATCAG  74 37
   ELI_09490 1941544 .. 1941561 -  -3.3  -4.21319   ACGAAGGCGAAGAAA             TAGGGGC GGCT ACCCCTT              CCACTCGCGTCGTTC  62 17
   ELI_09435 1930032 .. 1930042 -  -6.8  -4.31433   GAGGCGCAGAAGAAA                 GCGA ACC TCGC                 GCGCAAGACGCAGAA  72 331
   ELI_09420 NONE
   ELI_09415 1926720 .. 1926745 -  -6.1  -3.57783   CCACGAGAAGTACAA         GGACCGGCATGA GAG CCAT-CCGGACC         CGCATGTCTATGCGG  57 500
   ELI_09405 1922949 .. 1922978 - -12.9  -3.40299   CGACGAGATCGACAA       GCGCACGCCGATCG TCT CGATCCGCGT-CGC       CAGCGCCCTGCCGGA  77 517
   ELI_09385 1918701 .. 1918725 -  -4.3  -4.07246   CGATTTGAAACGAAA          TCAGGCAAAAG CCT CTTTTACCCCA          CCACGAAATTCACCA  61 18
   ELI_09265 NONE
   ELI_09260 NONE
   ELI_09255 NONE
   ELI_09250 NONE
   ELI_09245 NONE
   ELI_09240 NONE
   ELI_09235 NONE
   ELI_09230 NONE
   ELI_09225 1874555 .. 1874578 - -10.2   -4.8622   GCCGCCAACGAAAAA          GGGCGAGAAC CGCA GCCCCCGCCC           TTTCCTACTCGTGAT 100 49
   ELI_09155 1861999 .. 1862024 -  -8.1  -3.96148   CGGGCGCAGGACAAA         GACGGGTCGGC TCAT GCGGCCCCGCC          GAATACGGTGCGGAT  69 11
   ELI_09150 NONE
   ELI_09145 1860295 .. 1860326 -  -5.6  -3.14564   GGATTTCTTCATGAA      CGAAGCGCGCGGCG TGAC CGGCGAGCGGCCCG       AACTGCTGCGCCACC  50 50
   ELI_09135 1856969 .. 1856998 -  -2.7  -2.52676   GAGCTGGTCAATGCA       TGCCGC-CCTAGCG TTG CGCCTGACGCGGAA       GAGGCCGAACGCGAC  37 3
   ELI_09125 1856124 .. 1856139 -  -4.7  -4.42653   AGGGCAGTCACAAAA              TCTGG GTCCAT CCAGA               CGTGCCGCGCCCGCT  70 381
   ELI_09110 1855547 .. 1855566 -  -5.7  -2.74192   CATGCCTGAAGATGA            GCGACAGC TTCCC GCTG-CGC            GGCGGGCGTCAGAAC  46 34
   ELI_09105 1854500 .. 1854517 -  -5.5  -4.34488   GACAGCGAGAAGAAA             GCGCC GCTGGTCG GGCGC              AGCAACGAAGGCAAA  73 178
   ELI_09095 NONE
   ELI_09090 NONE
   ELI_09085 1850146 .. 1850156 -  -6.8  -3.50715   AGAACTGTCACATAA                 TGCC CAC GGCA                 CTATGAATGCTGCGC  58 59
   ELI_09080 1849295 .. 1849316 -  -5.1  -3.12351   GGTCCGGACATTCAA           TCC-CCGTTC GTC GAGCGGAGGA           TAGCGGACCGCTCTA  46 54
   ELI_09075 NONE
   ELI_09070 NONE
   ELI_09065 NONE
   ELI_09060 1845137 .. 1845157 -  -4.6  -2.71364   CCATGCCTGGAACGA            TGGAGCGC AACCG GCGCCTCA            AAAATTCGCAATACG  43 181
   ELI_09055 1844154 .. 1844203 -  -5.5  -3.64703   TCCGCCGGATCGAAA CCATGGGCA-GCTATGCCTGCCGC AAC GTGGCGGGCACCGCGCGCCGATCG GCCCATTCGCGGGCA  57 288
   ELI_09045 1842717 .. 1842744 - -10.6  -3.21099   CGGCTTCATGATTAA        CCTGCGCGTCGAC AAT GTCGACG-GCATG        GTCGAGCACCTCAAG  65 164
   ELI_09030 NONE
   ELI_09025 1837541 .. 1837554 -  -6.7  -3.35869   AGCACAAAGCATGAA               GTGAC TGAC GTCAC                TTGGTTGGCTTTCGG  56 220
   ELI_09015 1832598 .. 1832615 - -10.5  -4.90525   CAAGCGCAAAGAAAA             GGGGGCC CGAA AGCCCCC              TTCCCGAATACAAAG 100 54
   ELI_09010 1831824 .. 1831838 -  -2.7  -3.09327   GCAGCTCATCGAATA               TGCGC TGCTG GCGCT               GATCCTCGCCGTCGT  42 251
   ELI_08995 1827879 .. 1827889 -  -8.2  -3.05384   TTTGCTGCGATCGAA                 GCCG AAG CGGC                 GGTGTGGCGGGTGAG  57 156
   ELI_08985 NONE
   ELI_08980 NONE
   ELI_08975 NONE
   ELI_08970 1825630 .. 1825644 -  -5.7  -3.56318   GCGCCAAGAACAATA               TGCAG ATCCG CTGCA               ACTCGGTGCATCCGA  57 373
   ELI_08935 1820771 .. 1820786 -  -4.6  -2.82834   CAGTTTATCACCATA              GCCCGC CGAA ACGGAC               AGGTCCCATATAAGC  43 77
   ELI_08910 NONE
   ELI_08905 1813372 .. 1813393 -  -8.7  -3.31144   CTCCCACCGGGAGAA           GCACAGCGCA GCT TGCGC-GCGC           ATCGCGCTGGCGAAG  63 67
   ELI_08880 NONE
   ELI_08875 NONE
   ELI_08870 NONE
   ELI_08865 NONE
   ELI_08860 1804358 .. 1804379 - -15.1  -5.36441   TCGCGACACAAAAAA           GGCCGCCCC GATC GGAGCGGCC            CTCTTTGAATTCGCT 100 53
   ELI_08845 1800429 .. 1800453 -  -4.9  -2.74784   ATCTGCGAAAAGCGA         GCCGGAGCGG GCACGA CCGC-CTGGC          CTAGCGACTGATACG  43 26
   ELI_08840 NONE
   ELI_08835 NONE
   ELI_08830 1798675 .. 1798702 -  -8.3  -2.64099   TCTGCGGATGAGAAC        GGGGCCTCGCA TTCCGG TGCGGGGCCTC         TTTCCGTGGAAGTCA  52 38
   ELI_08815 1795380 .. 1795406 -    -3  -4.46212   TCCCCCATTACAAAA        GAAGA-CCGAC TGTCGT GTCGGCTCATC         TTGTGTTCAAGGGAT  66 71
   ELI_08810 NONE
   ELI_08805 1794676 .. 1794712 -  -2.2  -3.10464   TCAGGAATTTCAACA   CGCTACGCTC-CATCGA CCTT TCGATGAGAGCAATGGG    GGACCGGATGATAAG  41 58
   ELI_08800 1794003 .. 1794054 - -16.7  -2.53382   AGCAGCGGCAATCGA CG-ACGGATAGACATGGGCGGCTC CGCGT GAGCCGCCCTTTTCTATTCGTTCG TGGAAACTTCGATCA  83 15
   ELI_08760 1784844 .. 1784868 -    -2   -3.8221   AGAAAACCGAAAATA          TCAGTGGCTC CTGGT GAGCCTCTAT          TTCTGGTCGATCCAT  55 268
   ELI_08745 1781855 .. 1781866 -  -2.2  -3.72893   GAGTGCTGCATCAAA                CTCA GCGC CGAG                 TCGACTCCCGCCGCA  52 15
   ELI_08740 NONE
   ELI_08735 1780613 .. 1780623 -  -3.2  -4.10453   CAAATCGGTCGAAAA                 CGGT GCG ACCA                 TCGCCTGCGGCGGCG  60 442
   ELI_08710 1774351 .. 1774362 -  -5.8  -3.05816   CGATCTCCTACCGAA                CCGT GCCC ACGG                 GGGCTAGCCCCGCCT  49 52
   ELI_08705 1773583 .. 1773633 - -18.8  -3.06183   GCGAGCCCCAGCGAA GGCTGGGGCCTCCAACCACTAGCG ATC CGCCGGTGGAAGGAGGTCCCTGCC TGCGCAGGGACACAT  90 46
   ELI_08700 NONE
   ELI_08695 NONE
   ELI_08690 1770592 .. 1770609 - -11.3   -3.0094   CGGGATTGAGAGAGA             TCCCAGC TTGC GCTGGGA              TGACGGAGGGAGTTA  68 38
   ELI_08685 1768958 .. 1768976 - -10.2  -3.64703   CCCTTCGGAGTCAAA             GACGGCGC AAA GCGCCACC             GGCTCAGGGCGAACG  73 62
   ELI_08680 1768293 .. 1768322 -  -4.9  -3.51924   TTCGGACGGACAGAA       CCGGTCCGCATCGC CCC GCGCCACA-ACCGG       CTGGTCGCCTTCCCC  53 139
   ELI_08670 1766704 .. 1766715 -  -5.8  -4.18494   GATGTCTAGCCAAAA                CGAG CCCG CTCG                 CCCTGAGCCTGTCGA  68 133
   ELI_08660 NONE
   ELI_08650 1765183 .. 1765209 -   -10  -2.63102   AGTACTGGCAGATCA         CCCGCCGCTGCG ATG CGCAACTGCGCG         ATCTTCGCTATCGCT  58 203
   ELI_08640 1763910 .. 1763922 -  -6.2  -3.61715   GATGGCGGCGAAGAA                GCCG TCACC CGGC                GGATGCGCGCTCACG  57 289
   ELI_08630 1763412 .. 1763424 -  -3.3  -2.94329   TAGTGGGAATTAAAG                GCTCG GAG CGAGG                ACTTCGCGACCGTTG  42 7
   ELI_08625 NONE
   ELI_08620 1761274 .. 1761298 -  -2.7  -2.53382   AGGATGCGTAACCGA          TTTCACGCCGC ATC GCAACGTGCCA          GGAAAGAAAAATCGT  38 81
   ELI_08610 NONE
   ELI_08605 1760365 .. 1760377 -  -2.6  -4.58663   ACCATGGTCGAAAAA                GGCA TCAGC CGCC                TGGTCAGCGTGGACT  67 104
   ELI_08580 1753413 .. 1753423 -  -6.8  -3.53012   GGTCCTCTTGTGAAA                 CCGT TTG ACGG                 GTTAGTGGAGAATGC  58 402
   ELI_08570 NONE
   ELI_08565 NONE
   ELI_08560 NONE
   ELI_08555 1749292 .. 1749302 -  -8.2  -3.59979   TGGCGCTATCTCAAA                 GGCG AAC CGCC                 GCGCGATCTCGAAGA  65 412
   ELI_08540 1747879 .. 1747937 - -14.7  -2.90496   TTGCTCCTGAAAGGA GCTAGCGCAGCCTGGATGAGGGT GTTGCACTTAGTG ACCCTCACCCTAGCTCCGCTAGC CCGCTACGCGGCCAA  79 78
   ELI_08530 NONE
   ELI_08525 NONE
   ELI_08520 1743965 .. 1744010 -  -9.7  -3.84406   GCTCGACGAGAACAA GGTGCACGCAATCTGCAGCAAG GAG CTTGCTGCGGATATCGGG-ACC AATCCCGATCAGGAT  73 354
   ELI_08455 1731995 .. 1732010 -  -4.6  -2.63073   GGCTGGCAAGAATAC              GGGCAG GCGA CTGCCT               TTCGCAAGCGCAATA  43 83
   ELI_08450 1730567 .. 1730594 -  -5.4  -3.17075   TTTCCTTGAAGCGAA        GTCG-CGCTGCGC CCT ACGCCGCGTCGGC        CTGCTGCTGTTCCTT  50 11
   ELI_08445 NONE
   ELI_08440 NONE
   ELI_08435 NONE
   ELI_08430 1726322 .. 1726333 -  -2.2  -3.60296   GACCGCGATGGCAAA                TCCA TGAA CGGA                 GCGCTGATTACTCCC  49 33
   ELI_08425 1725329 .. 1725355 -  -3.7  -3.29043   AAGCCCTCTTCACAA         GCGCGCT GGGGCCGCTATAG AGCGCGC         CCACTGCTGGGGTGT  47 271
   ELI_08410 NONE
   ELI_08405 NONE
   ELI_08400 1718481 .. 1718508 - -11.3  -3.51934   CTCCGCGCACAAACA        GGTCGAGCAGG TCGCGG CCTGATCGACC         CAGCGCAGGCGCCAA  74 75
   ELI_08385 1715631 .. 1715651 -  -6.7    -3.494   CAAGCTGGCAGACAA            GCCTGCGGC GAT GCTGGAGGC            CTCGCCCAAGGGCAC  57 512
   ELI_08360 1711358 .. 1711369 -  -2.2  -3.25823   CGCGGGGCATAGCAA                GCAGC GCT GC-GC                CATATCCCGCGCCAA  43 77
   ELI_08355 NONE
   ELI_08350 NONE
   ELI_08345 NONE
   ELI_08340 NONE
   ELI_08335 1708657 .. 1708667 -  -6.8  -3.53012   GCCCGGCGCCTTAAA                 GCTG TTC CAGC                 ACCGCGTCAGCTATT  58 10
   ELI_08330 1707095 .. 1707107 -  -5.5  -2.83271   GGAGCCGCACAATTA                CCAGA GTA CCTGG                CACCAGTGGCTGCTC  47 469
   ELI_08320 1706151 .. 1706164 -  -5.9  -3.59979   CCGGGTCAGGGGAAA               GACGC CGCC GCGCC                GGTTTTGTTCCCTGC  57 2
   ELI_08315 1705861 .. 1705871 -  -5.4  -3.14132   CTGTCGGGCGATTAA                 GTTC CTA GAAC                 GATAAACCTTTTTGC  50 56
   ELI_08310 1705531 .. 1705553 - -12.7  -5.24129   TCCGCGCATAAAAAA           CGGAGCCCC ACTGG GAGGCTCCG           TTCAGGCTTCTTAGG 100 70
   ELI_08300 1704367 .. 1704381 -  -2.1  -2.71791   ACGGCCTCTTCAAAT               CGCAT CAAGC ATACG               CATCCGCCTACGTCT  39 154
   ELI_08295 1704018 .. 1704041 - -17.4   -4.9725   ACGCGCATAGAAAAA          GGGCGGGACC TCGC GGCCCCGCCC           TCTCGATAGTGTAGC 100 47
   ELI_08290 1702504 .. 1702546 - -12.7  -2.76046   CGAACCGCAATATCA GCGTCGCCCCGTG-C-TGCGC GCC GCGCATGACGCGGGACGAAGC GCTGCTAATCGACGC  68 170
   ELI_08275 1700888 .. 1700905 -  -4.8  -3.46511   CGACACAAGCCAGAA             CCACCG CCAGGC CGGTGA              CCCGTCCCGCTCATC  53 115
   ELI_08250 1696550 .. 1696561 -  -3.6  -3.07043   GGGACGATTTCAATA                CCGC AACT GCGA                 AGGACGAGGCGTCCC  43 50
   ELI_08245 1695627 .. 1695653 - -10.1  -2.70932   GCGTGGGCTCAAGTA        GCCGTCAGGCGG TAGC CCGCCGGA-GGC         GCCCGCCCGCAGGTG  61 98
   ELI_08220 1690841 .. 1690865 -  -2.2  -3.05046   GGAGGTCTTCAAAAC         GTCATCCCGGAC TTG ATCCGGGAT--C         TTTCTCCGCTGGCGC  41 141
   ELI_08215 1690287 .. 1690306 -    -7  -3.05343   GTGACAGCGGGAAGA            CGCGAGCC CCAA GGCCAGCG             CCCCGCCCGCTCACA  52 44
   ELI_08210 1688022 .. 1688049 - -11.9  -2.62184   TCCTGCGGGAGAGGA        TGCGGCGCCCG CTGAAT CAGGCGCCGCC         CCTAGACCTGTTGCT  64 45
   ELI_08205 1686718 .. 1686745 - -19.2  -5.07652   TCGTGCAAAAGAAAA        CACCCCCTCCCG TTGC CGGGAGAGGGTG         TTTCTAACGCTAGCA 100 66
   ELI_08200 1685874 .. 1685897 -  -2.2  -4.37092   ACGGGTTGGAGAAAA          CCTGGCCGCT CGGA AGCGGCTTCG           GGCGCGCCTATACGG  63 85
   ELI_08195 1685372 .. 1685399 -  -9.9  -2.77523   GTCCGACCAAGAGGA       CTGAGACCCCCGC CTTC GCGGGGG-CTC-G        CGGCAAATTGGCTTA  61 38
   ELI_08190 NONE
   ELI_08185 NONE
   ELI_08180 NONE
   ELI_08175 NONE
   ELI_08170 NONE
   ELI_08165 NONE
   ELI_08160 1681101 .. 1681117 -    -5  -2.71364   CTATCTCTGCAATCA              GCGAGC CGGAC GCACGC              CGGAAGTCTGAGCTT  43 6
   ELI_08155 NONE
   ELI_08150 NONE
   ELI_08145 1680077 .. 1680096 -  -2.1  -2.84125   CCGAGACACCCAAAT            CGCCA CTTCTACTGT TGGCG             GGGGCCCGGCAGTTC  40 51
   ELI_08140 1679673 .. 1679685 -  -4.7  -2.79796   GCGGACGCCATCACA                GCACC TCC GGAGC                AAGCGAGATGATCTT  43 8
   ELI_08135 NONE
   ELI_08130 NONE
   ELI_08125 NONE
   ELI_08120 NONE
   ELI_08115 NONE
   ELI_08110 NONE
   ELI_08105 NONE
   ELI_08100 1676120 .. 1676147 -  -3.5  -3.16106   CCAAAAGGCGAAAAT        GCAT-TAGTCGA CCACT TCGACAAGATGC        GGGATCTTGGCGATC  45 1
   ELI_08095 NONE
   ELI_08090 1675242 .. 1675269 - -19.2  -3.36313   AAGGACACATAGGAA        GCGACGGGCTCG ATGT CGAACCCGTCGC         CCCGATTTTTCCGAT  95 40
   ELI_08085 NONE
   ELI_08080 1673144 .. 1673156 -  -4.8  -3.16881   GACCTACTTCAGCAA                CGCA TCGAT TGCG                GCGGTGACCTCGTCG  48 1
   ELI_08075 1672262 .. 1672294 - -13.6  -4.08216   CCAGCGCGCGCAAAA     CG-ACGCGAGTGCCCA AGG TGGGCACT-GCGTTCG     CAATATCAAGGGGTG  95 62
   ELI_08070 1671661 .. 1671679 - -11.6  -2.70932   TCTCTTGCGGAAGCA             GCTGCGGC AGG GCCGCTGC             TTACTTCTTCTTGCC  65 26
   ELI_08065 1671215 .. 1671231 -  -4.3  -3.05384   GTGTCGGCGACCGAA              TGGCCGC CGG GCAGGCA              CGGATCAGACGCGGC  46 30
   ELI_08060 1670045 .. 1670065 - -10.4  -3.55444   GCGCCAGCGGCGAAA           GGCCCCCGC CTGC GCGGGG-CC            TTCCGCAGGAATTAC  70 37
   ELI_08055 1669432 .. 1669458 - -15.9  -5.07652   CCGCGCAAAAGAAAA        GGGCCGC-CGGA TTGC TCCGCGCGGCCC         TGTTTCTCTCTCTGC 100 49
   ELI_08050 NONE
   ELI_08045 1667213 .. 1667256 - -19.6  -3.57615   GCAATATTGGCGAAA GAGCTACGCGGCCCAGACTG TCAC CAGCCTGAACCGCGAAGCCC GGGAGAACGGGTTGG 100 60
   ELI_08040 1666408 .. 1666442 - -20.8  -3.50853   GCTGCCCAATTACAA     TGAACGCCTCGCTGCC ACC GACAGCGAGGCGTTCG     AAAAGCCGTCTGGCG 100 51
   ELI_07960 1647557 .. 1647581 -  -2.7  -3.54741   GATGACGGGCGGAAA          GCTCGGCTCAA AAA CTGAACCTCGC          GCCTGCGAACACGCC  47 8
   ELI_07955 NONE
   ELI_07950 NONE
   ELI_07945 1644971 .. 1644982 -  -4.4  -2.71924   TATTCCTCCCCAAAT                CAGA GATG TCTG                 TGCGATCGAAAACCC  43 45
   ELI_07940 NONE
   ELI_07935 1643337 .. 1643356 -  -9.2  -3.28712   GTGGTTCCGCGACAA            TGGCGGGC TGAC GCGCGCCA             ATGGCGATCACTATC  62 247
   ELI_07920 1639707 .. 1639723 -  -2.2  -2.64616   TCGTCAGCCAGAGTA              TTGTCG TCGTG CGCCAA              AGTCCCTCCCCGACT  38 61
   ELI_07915 1638452 .. 1638470 -  -3.8  -4.07568   TTTGGCGGCGGAAAA            CCTGCGC CTGCGC GCGC-GG             CGCATCGTGACAGCG  62 253
   ELI_07900 NONE
   ELI_07895 NONE
   ELI_07890 1630791 .. 1630810 - -12.8  -3.08679   CTTGGCTACGCAACA            CCGGCGGC GTTC GCCGCCGA             ACTGGATAAGCAATG  72 97
   ELI_07875 NONE
   ELI_07870 NONE
   ELI_07865 1627818 .. 1627830 -  -4.7  -2.62396   GAGCGTGTCAGACCA                CCCCG TCG CGGCG                GATAGCCTGCTTGGC  43 5
   ELI_07860 1626872 .. 1626902 -  -9.6  -3.28924   GACCGCCGCTCACAA       GACCCTGCCGTTCG GGA CGAAGGTCCGGGTC       ACCAATGCGAGCAAC  62 233
   ELI_07840 NONE
   ELI_07835 1621865 .. 1621883 -  -8.8  -3.80573   GCGATTATTACGAAA             GCGTCGAC ATG GTCGATGC             CTATCATCCGCAGAC  67 242
   ELI_07810 1617802 .. 1617822 -  -8.9  -4.24948   CCACGACATTGAAAA            GCGCCTCCG CCG CTGAAGCGC            CGTCAACCGCTCCCG  79 28
   ELI_07800 1615157 .. 1615169 -  -6.2  -2.52464   CCTCGCGGCAATCCA                CCGC GCTCT GCGG                CCCGGCGGCTGGCAC  45 216
   ELI_07780 1611534 .. 1611562 - -18.9  -2.87344   CACTGGCCGCATATA        CGAACGGCCGGGA TCG CCCCGACCGTTCG        CGTGTACTGCGGTAT  88 53
   ELI_07760 NONE
   ELI_07755 1606996 .. 1607024 - -10.9  -3.55444   GTTCCATGTCGCAAA        GATCGCCGACCCG CTG CGCGCCAGCGACC        GGATCGAGACTATCG  72 108
   ELI_07745 1605399 .. 1605415 -  -2.2  -3.34398   TCGTGGGTCGAAATA              CGGC GCTATTCTT GCCG              GCGGCCCATCAGCCC  44 34
   ELI_07740 NONE
   ELI_07735 1602202 .. 1602229 -  -5.5  -3.74693   CTGTATCGGATCAAA        CAGGTCGGCCGC AGGCG ACGGCCG-CTTG        TGCTCTAGCGCGTCT  60 30
   ELI_07730 1600937 .. 1600969 - -19.1  -4.54727   TTGGTGAAAGGAAAA      GCCGGCGCGGATTTC GGG GGCATCCGCGCCGGC      GATCCATGTGTTCGG 100 82
   ELI_07725 1599986 .. 1600010 -  -2.1  -2.59564   GGCGCATCGGACAAG         CGGGGAATGC GGCGCG GCAAT-CCCG          ATGCCCGATATCAGC  38 36
   ELI_07720 1597265 .. 1597299 -    -7  -5.53991   GAGTGACGAAAAAAA     CCCCCAGCGCCTGATA GCG CATCAGGCGGCGGCGC     TGGCCAATCGCTCGC  95 12
   ELI_07685 1589488 .. 1589498 -  -2.4  -3.95324   GACCTGGAACAAGAA                 CGGC ATG GTCG                 CACTGATCTTCGCCC  57 340
   ELI_07670 1586455 .. 1586472 -  -3.3   -3.9461   TGTCCGGAATAATAA             GCGCCTG TTGC CAAGCGG              AATTGCGAGGGTGTT  56 130
   ELI_07665 NONE
   ELI_07660 1584175 .. 1584190 -  -3.2  -5.07107   TAAACTTGCAAAAAA              CGCAAA CGGA CCTGCG               GTCAGGCTTTTGCCG  80 27
   ELI_07640 1579558 .. 1579584 - -16.6  -3.32022   GGCCGCATACATGAA         GGGTGACCGCGC AAA GCGCAATCACCC         TTCCTCGCCTGGGAT  93 77
   ELI_07635 1579083 .. 1579103 -  -5.3  -3.53012   TTGCCGTGCCGCAAA            CGCGGCGAA CGG CTCGTCGCA            GAAGGCGCCGGGGCC  55 40
   ELI_07625 1578421 .. 1578460 - -13.7  -3.20164   CGAGACCGAACGCAA  GGTCGGGAAGGCGAAG CTGACCATT CTCCGCCTTCCCG-CC  GGCTAACCCGTTCCG  78 45
   ELI_07610 1575182 .. 1575213 -  -4.2  -3.92324   TGTGCCAAGACCAAA      GGCCCGGGGCTGCC CTGC GACAGGCTCAGGGC       GAACGGGTGTTGGTT  59 53
   ELI_07555 NONE
   ELI_07550 NONE
   ELI_07545 1561796 .. 1561833 - -16.3  -3.27525   GGGGGGTAAATGCAA   GTCAACCGGACAGCACC CGAA AGCGCCGCCCGGCTGAC    GATATTTCTGCAACT  89 70
   ELI_07540 NONE
   ELI_07535 NONE
   ELI_07530 1560229 .. 1560268 - -13.5  -5.05782   AGTCAGTCTAAAAAA  GGCACGACAGGGCCGGA ACGATG CCCGGCCCTGTCGCGGT   TCAGAGATTAGGCGA 100 33
   ELI_07525 NONE
   ELI_07520 1559100 .. 1559119 - -12.8   -4.7497   CTTACCGACGAAAAA            GGGCGACC CGCA GGCCGCCC             TCTTTGAATTCAATG 100 53
   ELI_07485 1551681 .. 1551710 - -15.7  -4.66833   CCCGAATGCGAAAAA       CGCCGGCGGACGA AAAC TCGTCGGCCAGCG        TGCGAAGCAATTGCT 100 420
   ELI_07480 NONE
   ELI_07475 1549419 .. 1549444 - -10.3  -3.34104   GGAGAAGGATACGAA         GGCTTGGCGAC GTAA GGCGCCTAGCC          GCAGTTGGATGAAGG  68 52
   ELI_07470 1548726 .. 1548738 -  -9.1  -3.09492   GTCGGAACCCGAACA                GGCCA CGC TGGCC                GCTGCGGTGAAGGCG  60 111
   ELI_07465 NONE
   ELI_07460 NONE
   ELI_07455 NONE
   ELI_07450 NONE
   ELI_07445 1545465 .. 1545488 - -13.8  -4.92777   AAGACCAACGAAAAA          GGGCGGCCCC TCGC GGAACCGCCC           TTCTCAAAATCCTGT 100 53
   ELI_07440 1543123 .. 1543140 - -11.3  -3.51934   CGGTGTTGAGAAAGA             TCCCAGC TTTC GCTGGGA              TGACGCGTGCTATTC  74 35
   ELI_07430 1541059 .. 1541069 -  -2.4  -2.74523   CCAGCCCCAAGATTA                 CGCG CAT CGCC                 CTACCCCTTCTTCAG  39 26
   ELI_07425 NONE
   ELI_07420 NONE
   ELI_07415 NONE
   ELI_07410 1538542 .. 1538561 -  -3.4  -4.03234   TTCCTCTCAGACAAA            CCGGTTTC CATT GCGACCGG             TTTGAACCTCCTGCG  59 49
   ELI_07405 NONE
   ELI_07400 NONE
   ELI_07395 NONE
   ELI_07390 1533903 .. 1533917 -  -7.1  -3.28712   GTCCGTGGTCCATAA               GCGGT GGCAA ACCGC               ACTTGAGAGGCGTTC  54 407
   ELI_07355 1528708 .. 1528732 -  -6.3  -2.55015   ACCGCAGCCAAGGCA          GCGAGCGGATC GTC GACCTGATCGC          GCAGGCGGGTGGACA  45 179
   ELI_07345 1526473 .. 1526488 -  -4.7  -3.59979   TGCGCGCATGTGAAA              TCTCC TGTCCT GGAGA               CGCGATTACGGAGCC  54 31
   ELI_07340 NONE
   ELI_07335 1524680 .. 1524709 -  -6.3  -3.88583   TAAATTGCCCATAAA       CCCTAGCGCACCT GCGA AGGCGGGCAAGGA        GTTCAGCTCAAGAGG  62 89
   ELI_07330 1523459 .. 1523477 -  -4.4  -2.53822   GCGAGCCTAGAATAT             TGCGGCGG CTA CACCCGCA             TCGGCATCAGCACAT  42 15
   ELI_07325 1521891 .. 1521917 -  -6.6  -3.40403   CTCCTCCGACGAGAA        GCT-CGAACGC GTGAAG GCGCTCGGAGC         CGATCACACGATCAA  55 419
   ELI_07305 NONE
   ELI_07280 1509225 .. 1509238 -  -3.7  -3.14136   CTACCAAGCAGTTAA               CCCGC CTCA GCCGG                CAGCGGCCTTTTTCA  45 18
   ELI_07275 1506906 .. 1506919 -  -9.5  -3.14881   GAACGTGGGGATCAA               GCCGC GCGG GCGGC                GTCTGATGTGAGGTC  61 8
   ELI_07270 1506215 .. 1506234 -  -9.2  -3.55444   TGCGGATCTTGGAAA            GGTCGGTC ATCT GACCGCCC             CATTAGACGCGCACT  66 148
   ELI_07265 1504260 .. 1504274 -  -8.6  -3.91984   AGATTTGGCAAAGAA               TTCAGC AGC GCTGAA               ACTAGACGGTTTTGA  69 146
   ELI_07250 1499799 .. 1499814 -  -7.6  -3.30701   GCGGAGGAAAGCCAA              GATTGC GGAT GCAATC               GGCGGCGCCTTAGTG  59 211
   ELI_07235 NONE
   ELI_07230 1495107 .. 1495121 -    -7   -3.2614   CAGTCTCTAGACCAA               GCCGCG CGG CGCGTC               ACCGTTGGTAATTGC  54 91
   ELI_07225 NONE
   ELI_07220 NONE
   ELI_07215 NONE
   ELI_07210 1489326 .. 1489339 -  -2.3  -2.82516   TCTTCCAGTATCACA               GCTCC TCCA GGACC                GGCTCGGGCCTCAGC  39 7
   ELI_07205 1488332 .. 1488351 -  -2.8  -3.72695   AGCGCGCGCATGAAA            TACGACGA TGCT TCGTGGCA             TTATGACGGCACCTT  54 507
   ELI_07165 NONE
   ELI_07160 NONE
   ELI_07155 NONE
   ELI_07150 1480720 .. 1480749 -  -4.1  -2.72144   GCACCTGGTTGAAAT       GACCGCGCTAACC CAAG GACCGGCGAGGTC        TGACATCGGATATTT  41 56
   ELI_07145 1479776 .. 1479798 -  -4.1  -3.61517   ATCCCGGCTGAAGAA          GCGCTC-GAC AAGG GTCTGATCGC           CGGAATAATCTAGCG  51 53
   ELI_07125 NONE
   ELI_07120 1475459 .. 1475492 - -18.9   -4.3739   CAGGTCGCCAGAAAA     CAGGGCGTCTCCCGC TTAG GCAGGAGACGCCCTT      TTTTCGCGGAGCACT 100 69
   ELI_07105 1473120 .. 1473130 -  -2.4  -3.31792   CGACCAGCCCGAGAA                 GCGC CCT GCCC                 CCTGTTCTCATGCGA  44 66
   ELI_07100 NONE
   ELI_07095 1470146 .. 1470162 -  -5.2  -2.65264   CGAGGACTCACACGA              TGACAT GATGG ATGTCA              TCGTGTGGGATAATT  43 23
   ELI_07090 1468889 .. 1468903 -  -2.7  -3.05844   TCCTTCACGCGAAGA               CTCGC AGGTG GCGCG               GATGACGGTCCATCA  41 57
   ELI_07085 1467889 .. 1467915 -  -2.9  -4.62783   GATCGACTCGAAAAA         CCTCGGCGCAT GGCAA ATGCCGCAAGG         CGGGATAGATCCGGG  72 473
   ELI_07070 1464679 .. 1464699 -  -2.4  -3.10612   TGGAAGTGGAAGACA            GCCCTTCG ACAGG CTCAGGGC            GAACGGTAGTAGAGT  41 55
   ELI_07065 1463498 .. 1463514 -  -5.8  -3.53012   TGTTCGCGCCGGAAA              TCCGGC CTCTC GCCGAA              TCAATGCGCGAACAG  55 72
   ELI_07055 1462730 .. 1462756 - -17.3  -4.65895   GCCTGCATGCAAAAA         GGGCGGCAAGC TCGTC GCTCGCCGCCC         TTCCAGCGTGATCCG 100 48
   ELI_07050 NONE
   ELI_07045 1459886 .. 1459898 -  -5.5  -3.81951   CTCGACATGACCAAA                CCCGA AGA TCAGG                CGCGGCTGATGGAAG  62 284
   ELI_07035 NONE
   ELI_07030 1456831 .. 1456850 -  -8.6  -3.13403   TGCGGCGCAGGAAGA            TCGCTGCGC CCC GCGCA-CGA            AGCTTTCGATCCCGG  57 328
   ELI_07010 NONE
   ELI_07005 1452398 .. 1452411 -  -2.3   -2.6186   ATTCAAGGGGATAAC               GCGCC ACAT GACAC                TTGGGTCCGCCTATT  38 36
   ELI_07000 1452089 .. 1452103 -  -2.7  -3.86897   GGTATTCGGCAGAAA               CGCCC TATTC GCGCG               GGAAATCGCTGCGCG  54 15
   ELI_06995 NONE
   ELI_06990 NONE
   ELI_06985 1450550 .. 1450562 -  -4.7  -3.90588   CATTTGGCAATCAAA                GCTGG ATT CCCGC                CTTCGTGGGAATCAC  59 51
   ELI_06980 1446870 .. 1446886 -  -6.5  -3.00298   CTTTGCAACCAGATA              GGGCG GGGAAAG CGCCC              GCGGCAAGCGAGAAA  52 59
   ELI_06975 NONE
   ELI_06970 1444772 .. 1444787 -  -3.9  -3.45945   GGCAGGGAGAATGAA              CCGAC AGTGAA GCCGG               CACGTGCCTAGCCGA  49 33
   ELI_06965 1443919 .. 1443935 - -10.8  -3.40403   GGTCCGCGACTATAA              CCGCCG CTGGT CGGCGG              GGAAAAGCTATCTGA  67 198
   ELI_06930 NONE
   ELI_06925 NONE
   ELI_06920 NONE
   ELI_06915 1434414 .. 1434435 -  -2.2  -3.17392   GACGGGCTAATTCAA           GCGCAC ACAGGCTTTA GCGCGC            CCTAGACACCCTTCA  43 27
   ELI_06910 1432565 .. 1432578 -  -2.3  -3.34043   CGGAGCAGGCGACAA               GAGCA GCCG TGCAC                ACCAGCGCGCTAGAT  44 35
   ELI_06905 NONE
   ELI_06900 1430861 .. 1430875 -  -2.7  -4.04206   CTATGGTCACAGAAA               GGCGC GATAG GCGGC               TGGGATCGCTTGCGC  57 2
   ELI_06895 1429162 .. 1429177 -  -4.6  -3.34192   AAGCCTTCCAAGCAA              TCGTGC CGAC GCTCGA               TCGCATCGTCGCTTT  51 495
   ELI_06870 NONE
   ELI_06865 1424025 .. 1424043 -  -3.7  -3.64703   GCGCGGTTACCTAAA             CCAGCAC TTCGC GCGCAGG             GCCCTGGCCCAGGAA  51 2
   ELI_06860 NONE
   ELI_06855 NONE
   ELI_06850 NONE
   ELI_06845 NONE
   ELI_06840 NONE
   ELI_06835 NONE
   ELI_06830 1415777 .. 1415805 -  -5.1  -3.85698   GCGGTGGGCGAGAAA        CAGGATCTCGCCC ATC AGGCGAGCCCGCG        TGCGATCACCGGGCC  59 11
   ELI_06825 NONE
   ELI_06820 NONE
   ELI_06815 1411020 .. 1411030 -  -5.4  -4.15044   TTTGCTCCCAACAAA                 CGTA AGC TACG                 CGACGGGCCGCGCCT  68 100
   ELI_06810 1409598 .. 1409638 - -16.3  -3.07233   CTACAAGCCCGAAGA CGCCGCCAACGTGCCCAGC GCCGA GCTGG--ACGTCGGCGGCG GACGGACGCTGCACG  85 393
   ELI_06790 1406530 .. 1406551 -  -7.9  -3.95073   CCTGAGACTTACAAA           CCCAAGCCC GTTC GGGCTGAGG            TCCTGAGCTGGTCGA  69 113
   ELI_06780 1404360 .. 1404378 -  -4.4  -4.65747   CAAGTCCGAAGAAAA             GCCCAAGC GCC GCCCGCGC             AAGAAGAAGGTCGAC  75 357
   ELI_06770 1401701 .. 1401721 -  -6.2  -3.60098   ATCCCGCACTCCAAA           CGAGCGATC CTCG GATCG-TCG            TGCAGTGGCGGCATG  57 196
   ELI_06765 1400552 .. 1400565 -  -4.5  -3.21276   GCGGGGCTCATAACA               CGCTC AACT GAACG                CAGGCCATACGAAAT  48 68
   ELI_06760 1397969 .. 1398001 - -11.1  -3.65351   CGAGGCTTAGCGAAA      GTGCACGCGCGGGCC AAT GGCCCAAACGCGCGC      TGTCGCCAAGCGGCC  77 54
   ELI_06755 NONE
   ELI_06750 1396011 .. 1396037 -  -8.6  -3.53224   TATTCGTGGTGGAAA         GGGCGCTGGAGA GTC TCTCCGGCATCC         CATCGCCAGCTAGTT  62 35
   ELI_06745 1395425 .. 1395446 -  -6.5  -2.61582   TACGCGACGCATAAT           CCCCCTCAG GCCT CCGAAAGGG            CCACTTTCATGTCTT  49 9
   ELI_06740 NONE
   ELI_06735 NONE
   ELI_06730 1392616 .. 1392626 -  -6.8  -3.08133   GATCCAGCTATTCAA                 GCAG AAG CTGC                 ACATCGACGATTCGC  51 327
   ELI_06715 1389896 .. 1389911 -  -2.6  -4.15044   GCGGCCCGGAAGAAA              TA-GGCT CGC AGCCGTA              AGCGTGCCCGTTAAG  60 36
   ELI_06700 1386517 .. 1386533 -  -2.2  -4.07885   TATCGCGCCGCAAAA              CGTGCA AAATG TGCAAG              ATGGGATGAGCTCCA  57 115
   ELI_06695 NONE
   ELI_06690 1385372 .. 1385382 -  -3.2  -2.92192   GCGGAGTGAACGACA                 GCCA TCT TAGC                 GCGAGCCTCTCATCG  42 35
   ELI_06685 NONE
   ELI_06680 NONE
   ELI_06675 1382865 .. 1382898 -  -4.5  -3.26531   CGATGAAGATGAACA     GTTCGCGGAGGATCA CCGG TCACACTCCCCGAAC      ACCACGTCGATTGCG  48 4
   ELI_06670 NONE
   ELI_06665 NONE
   ELI_06660 NONE
   ELI_06655 NONE
   ELI_06650 NONE
   ELI_06645 NONE
   ELI_06640 1377786 .. 1377802 -  -2.9  -3.40299   CGAGGATAGTCAGAA              CGACG CTCATTC CGCCG              CCTCCGCGAGTTCAT  44 15
   ELI_06635 NONE
   ELI_06630 NONE
   ELI_06625 NONE
   ELI_06620 NONE
   ELI_06615 NONE
   ELI_06610 NONE
   ELI_06605 NONE
   ELI_06600 NONE
   ELI_06595 NONE
   ELI_06590 NONE
   ELI_06585 1366816 .. 1366852 -  -7.9  -3.37796   GCTCATGACCCAGAA    CAGGGCATAGACCGCGA GAA TAGAGGTCCATGCCACG    GCTCAGCCCTCCGCC  59 28
   ELI_06580 1366151 .. 1366181 -  -3.1  -3.60792   CCGGCAATCTCGAAA      GCCGCGTCGCCCTC GCCC GCGAACG-CGCGGA       GGAGCAGGTCGACAA  51 414
   ELI_06570 1363507 .. 1363543 -  -9.4  -3.19602   TGGGCGACAGGAATA   GGCCGCCGC-CCCGCCCA AGC CAAGCGGGTGCGGCA-CC   GTCATACCAATCTGG  61 50
   ELI_06565 NONE
   ELI_06560 1361318 .. 1361334 -  -7.2  -2.79183   TCCACTGTCAGGACA              CCCGCC ATCCG GGCGAG              GCTGCAAGCATCGCC  50 1
   ELI_06555 1359816 .. 1359831 -  -3.9  -3.57462   TAGGCGATTCCGAAA              CCAGC TATATC GCCGG               CAAGCAGCAGTGGGC  53 107
   ELI_06535 1354519 .. 1354540 -    -3  -3.36694   AGCGACGCTCAAATA          CCTGCATCGC GACA GCG--GCAGG           GTCCGGCTCGATCCG  47 199
   ELI_06475 NONE
   ELI_06470 1342698 .. 1342708 -  -2.4  -3.21276   GGCCCTGGCACAAGA                 TGCG CGG CGCT                 GCGTGCCCTACTGCT  43 33
   ELI_06465 NONE
   ELI_06460 1340240 .. 1340267 - -12.7  -2.63073   CGGTCTGAATAATAT        GGGGCGGACCC GCTTGA AGATCCGCCCC         GCGACCTGTGGCCGC  68 298
   ELI_06450 NONE
   ELI_06445 NONE
   ELI_06440 1337754 .. 1337764 -  -6.8  -3.54307   AATAGCGTCCCCAAA                 CGGA TTG TCCG                 CCGCTGTGCTCTGGA  58 192
   ELI_06435 1336984 .. 1336996 -  -3.4  -3.64703   GCTCGCCGAGCGAAA                TCAG CCTGT CTGA                AGCGCAGCCAGGAAT  51 13
   ELI_06410 1332422 .. 1332463 - -18.6  -3.33696   GCCGTCCTCAAGGAA GCAGCGGCCGCGCCAGCC TATAAG GGCAAGCGCGCCCGCCGC  GCAACGCCTGTGCGC  95 93
   ELI_06405 NONE
   ELI_06400 1329401 .. 1329417 -  -5.1   -4.2679   CAAGCTTTACGAAAA              CGACATC AAC GATGTCC              TGGCCGGCGCGCATA  68 502
   ELI_06365 1323384 .. 1323401 -  -7.7  -2.58249   GACAGCGCCGAGAAT             CACACGA TTCA TCGCGTG              CTCCTTGCTTTAACG  52 63
   ELI_06360 1322702 .. 1322714 -  -6.9  -2.62184   TGCTCTCGCACATCA                CCGGC GAT GCCGA                AGCGGAAACCTATCA  47 242
   ELI_06350 1320299 .. 1320317 -  -6.7  -3.64703   TGCTGGCGATCGAAA            TC-CCGCC CGTC GGCGGCGA             TACATTGTTTGCCGA  59 478
   ELI_06335 1315477 .. 1315500 -   -16  -4.72272   GTCGCGCATGAAAAA          GCGGGACAGG TTGC CCTGCCCCGC           TCTCTCGATAGCAAT 100 51
   ELI_06310 NONE
   ELI_06305 1310778 .. 1310807 -  -8.5  -3.55444   TCGTCACCGCCGAAA       GCTGCACCGGCGGC CTG GTCGCTGGTGCA-C       TGACCGAAATTCCCG  62 360
   ELI_06285 NONE
   ELI_06280 NONE
   ELI_06275 1305394 .. 1305413 -  -2.1  -2.86117   ATATGCAAGCGAAAT            TTGTTGC TTTTCT GCAACTA             GCCCCGTGGAGAGAA  40 23
   ELI_06270 NONE
   ELI_06265 1301653 .. 1301671 -    -6   -3.0263   ATTATGTGCGCAAGA             TCGCATCA ATT CAATGCGA             TATTTTGCAATCATT  49 66
   ELI_06260 NONE
   ELI_06255 1299395 .. 1299405 -  -8.2  -3.96291   GAGAAACTGCAGAAA                 CGCG CCG CGCG                 CACCGGCTTCGACTG  72 327
   ELI_06185 1286327 .. 1286337 -  -5.4  -2.54896   TTCCGATTTAATTCA                 CGAT GAC ATCG                 AAGGTGACAGCACGG  46 7
   ELI_06180 1285817 .. 1285837 -  -5.4  -2.61264   GCCCGGATCCATAAG           GCGGTCCTGG TCT CC-GG-CCGC           TATCGGACGGAGGCG  46 25
   ELI_06175 1284600 .. 1284619 -  -7.8  -2.69947   GAAGCCGCATACAAC            CTGCCGGCC GAA GACCGGC-G            TCCTTTCAGGTTACC  53 36
   ELI_06170 1279494 .. 1279515 -  -2.3  -2.87931   GCCAGCGCGCAGACA           TAACGGAGGA TCA TCC-CCATCA           CCGGTTCAGTCCCAG  40 23
   ELI_06165 1277672 .. 1277684 -  -4.8  -3.25719   GGACCAGATCATGAA                GCGT TAAAG ACGC                GCTGTGGCGGACAGG  48 169
   ELI_06125 1269392 .. 1269402 -  -4.6  -3.53811   TGTATTTCGCCGAAA                 CGCA GAG CGCG                 CCGTTCACGCGTCCG  53 120
   ELI_06070 1255377 .. 1255401 -  -5.8  -3.53012   TGCCGTGGCCGCAAA         GCCGC--TCGAA GGT TTCGACCGCGGC         GAGGGTTTCATCGAT  55 90
   ELI_06050 NONE
   ELI_06045 NONE
   ELI_06040 NONE
   ELI_06035 1248238 .. 1248252 -  -5.6  -2.62983   TCGATCGCTACATCA               GCTGGC CCG GCCAGG               CGCTGGCCTACAAGC  45 233
   ELI_06025 1245549 .. 1245564 -  -4.6   -4.2349   GGCCGAGACGCAAAA              CGTCCG GCGC CGGATG               GAGAAGGACATCCAG  68 410
   ELI_06010 NONE
   ELI_06005 NONE
   ELI_06000 1241626 .. 1241642 -  -5.8  -2.56596   TGCGCGAGTAATTCA             GC-GGCG CTCA CGCCAGC              ACCAGTTCGCTCGAG  46 16
   ELI_05995 1240490 .. 1240536 -  -2.7  -3.53444   CGAGTTTCGCTCAAA CCTCGCGCAGGGCGGCTATGCCG AAG CGGC-CGGCCTCACGGAGCG-GG AAGAAGAAATCTGCG  47 229
   ELI_05975 1237281 .. 1237296 -  -3.2  -3.57144   GGGGGTATTTTCAAA              CAGGTC GTCG GACATG               GGACAAGGCTATAGG  51 106
   ELI_05970 1235170 .. 1235180 -    -4   -3.7791   GAACGACGCATCAAA                 TTCT TCG AGAA                 GTGGACGGATGCTGC  56 164
   ELI_05955 1232344 .. 1232360 -    -5  -3.05384   GGGTGCGTTAGGGAA              GGCCCC GCGCA GGGGCA              AGAGGCATCTTGGTT  46 47
   ELI_05950 1231326 .. 1231342 -  -2.1  -3.76373   TGGCCAAGATGCAAA              TGCAGGT CGT ACCGGCC              CGGGTGAACGGTCGC  53 134
   ELI_05935 1227593 .. 1227608 -    -9  -3.29511   TGCACCGTTTGAGAA              CCGGAA GCCA TTCCGG               CCAAGGATGCCTGCT  63 155
   ELI_05930 1226025 .. 1226041 -  -7.9  -2.90723   TCATCCGCAAGGAGA              TGGAGCG CTT CGCTCCC              GACTGGATGACGGGT  52 397
   ELI_05915 1223360 .. 1223377 -    -4  -4.37886   CGATTTGGCACAAAA             CCCAGC GTTTCT GCGGGG              TTGCGCGGTTTAGCG  65 35
   ELI_05910 NONE
   ELI_05905 NONE
   ELI_05900 1220576 .. 1220601 - -14.7  -3.06302   AGGATCGTCACGCAA         GAGGGCTCGCA GCGA TGCGGGCCCTC          TTCATTTGCGGAGAC  80 44
   ELI_05875 1215630 .. 1215647 -  -2.6  -2.64735   ACTTGACCCAGACGA             CTCTCG GCGTTT CGAGGG              ACGATGCGAGCAGGT  38 311
   ELI_05850 NONE
   ELI_05845 1205648 .. 1205658 -  -3.2  -3.53012   TTCGGTTTCCGGAAA                 CATG TGC CACG                 CCTCCAGGGATGACC  49 96
   ELI_05840 1204857 .. 1204882 - -18.3  -4.78661   ACGCAAAAAGGAAAA         CGCCGGACTGG TCTC CCAGCCCGGCG          CCTTGGTGATGTGCG 100 58
   ELI_05835 NONE
   ELI_05830 NONE
   ELI_05825 NONE
   ELI_05820 NONE
   ELI_05815 NONE
   ELI_05810 1199887 .. 1199901 -   -10  -2.88249   CATAGGGCCGATATA               TACCCC TGG GGGGTA               TCATGCAATCAGGCG  62 34
   ELI_05805 1198907 .. 1198926 -  -2.8  -3.78597   AGCGATCAAGCTAAA            CG-GCCG GCTCCAA CGGCTCG            CCCCGGACAAGGGTT  54 236
   ELI_05790 NONE
   ELI_05785 NONE
   ELI_05780 NONE
   ELI_05775 1192065 .. 1192078 -  -5.2  -2.55544   GGATGACCGAATTCA               CCGG TTCCCC CCGG                CCGGCTCGGTGCCGC  43 9
   ELI_05770 1190738 .. 1190774 -  -5.8  -4.07568   TCCTGCGTGTGAAAA   GCTGCGC-GC-TAGGTCG ACA CGGTCCACGCAGCGCAGC   GATATACGAAGAGGG  65 195
   ELI_05765 NONE
   ELI_05760 1188864 .. 1188877 -  -4.5  -3.32844   GCTGGCACCGGAGAA               CCTGC ATGT GCAAG                CGATCGTCGCGGCGC  49 148
   ELI_05745 1186069 .. 1186091 -  -4.8  -3.92373   TACCGGACGGAGAAA           GTCGCCAGAT GCG ATCAAACGAC           CGTCTGCGATCCTTG  59 17
   ELI_05735 1184441 .. 1184462 - -12.3  -2.66272   TTCTATTCAAACTCA           GCGCGATCG GGGG CGATCACGC            ACTCCTCTCTCGAAC  68 107
   ELI_05730 NONE
   ELI_05725 NONE
   ELI_05720 1183021 .. 1183033 -  -3.4  -2.91199   GAATTCTCAACGAGA                CGAA ACTTG TTCG                GGTTCCGGAAAATCC  42 4
   ELI_05715 1182425 .. 1182454 - -17.9  -3.70902   GCGCCCATAGCCAAA       GCGGCGCGACAGGC AAA GCC-GTCACGCCGC       TTATTTGGTCGTCCT 100 49
   ELI_05710 1182121 .. 1182143 -  -4.1  -2.78996   CATCGTCACGGAAAG          GGCGGATGGC ATAG GCCAT-CGCT           AAGCCTATTCGTCGG  41 30
   ELI_05705 1181503 .. 1181529 - -14.4  -3.12351   GTCGGCCAGACCGAA         GCCGATGCCGCC AAG GGCCGCATCAGC         TACAGCTCGCCCATC  76 159
   ELI_05680 NONE
   ELI_05675 NONE
   ELI_05670 NONE
   ELI_05665 NONE
   ELI_05660 1169757 .. 1169774 -  -4.1  -2.72344   CCTTATCTTCAATCA             GGA-CGCC GGG AGCGCTCC             GTATTTCGGACAGTC  41 5
   ELI_05655 NONE
   ELI_05650 NONE
   ELI_05645 NONE
   ELI_05640 NONE
   ELI_05635 NONE
   ELI_05630 1165658 .. 1165668 -  -2.4  -3.40403   CGTGCGGGACGAGAA                 GCGC AAG GCGG                 CCGTGATCGATGCCG  45 185
   ELI_05620 1164988 .. 1165013 - -16.9  -3.17075   CGGTGCCGAAGTGAA         GCGCGCCAGAT AGCG ATCCGGCGCGC          CAAGTCAAGCGGAGT  89 50
   ELI_05615 1164175 .. 1164196 - -14.4  -5.07275   CGAGACACAGAAAAA           GGGCGGCC ACAATG GGCCGCCC            TTTTCGTATTCGGTA 100 52
   ELI_05565 NONE
   ELI_05560 1154478 .. 1154488 -  -2.4  -2.89564   GCGTGATTTCAGACA                 TGGC AGC GCCC                 TTAGCGATGCATGGT  40 26
   ELI_05555 1152161 .. 1152180 -  -6.4  -2.87243   GGATTATCACAATTA            CCGCACTCC CGC GAAG-GCGG            GAGCCTCAGTCGATT  51 89
   ELI_05550 NONE
   ELI_05545 1151191 .. 1151203 -  -2.6  -4.98531   GCGCGAAATCAAAAA                GGCG ACCGG CACC                AAAGCCCCGCTCTAT  79 241
   ELI_05535 1149776 .. 1149790 -  -5.6  -2.54192   CATACTACGAGCAAT               GTCACG CGG CGTGGC               GTGGGCAGGGCATCG  45 84
   ELI_05520 1147020 .. 1147051 - -17.3  -3.11208   TCGTATCTAAAAGCA      GGGCCCGGCGTTC GAATGA GAACGTCGGGCCC       AAGGGGTTTGTCCAA  87 77
   ELI_05515 NONE
   ELI_05510 1144704 .. 1144720 -  -2.2  -3.59627   ACGAAACTTCTCAAA              GCGC CTCCGCCCC GCGC              ATCATGCCGACGATC  49 4
   ELI_05505 1143515 .. 1143545 - -15.5  -6.06723   CCTCCGAAAAAAAAA      TGTCCCGTCCCGGC ATCA ACCGGG-CGGGACA       GGGGTGGTTCCGATC 100 58
   ELI_05500 1142798 .. 1142828 - -15.5  -2.56596   TGCGTCATGAACGTA       CCCTATCGCGCCG GGTTG CAGCACGATAGGG       CTTTTCAGGCCAGAT  78 50
   ELI_05495 NONE
   ELI_05490 1140868 .. 1140905 -  -5.5  -3.66356   ATGTCGAAGCCGAAA   GGGCTCTGAAGGCGGAT AGCC ATCCGTCTTCACAGCAG    ACCCGTGTCGAGGGA  57 150
   ELI_05465 NONE
   ELI_05460 NONE
   ELI_05455 1134636 .. 1134649 -  -4.5  -4.30844   ATGCGAGTAGGAAAA               CGCCGC ACT GCG-CG               TCAGTTGCGGAAGCT  68 26
   ELI_05450 1133366 .. 1133376 -  -8.2  -3.55563   ACCCGAGCGCCTAAA                 GCGC TGC GCGC                 CGCTTGTCGAGTAGC  62 62
   ELI_05445 1132149 .. 1132163 -   -10  -2.68434   GTTTACAGGACAGGA               GGTTCG CAT CGAACC               GATCGTCGCCGACGA  59 202
   ELI_05430 1129014 .. 1129029 -  -8.2  -3.26947   TAACCGCTAGACGAA              CGGGCC AAAT GGCCCA               TCCCGGAGGCGAGCC  57 107
   ELI_05425 1127532 .. 1127544 -  -3.3  -2.65298   CTGATCGAGCACAAT                TGGCG GGA CGCGA                GTCTGCGCCTGCCCC  40 78
   ELI_05420 NONE
   ELI_05415 NONE
   ELI_05410 NONE
   ELI_05405 NONE
   ELI_05400 1122468 .. 1122509 - -13.7  -3.28041   AACTGGAACGATGAA GACGACGACGCGCG-TTTCC TGC GCAAAGCGCGCGACGCCGCC TGCGAGGTGTTCGGG  78 127
   ELI_05375 1114223 .. 1114247 - -17.9  -5.12068   GACAGCCAAGAAAAA          GACGCGTCTCC CAC GGAGACGCGCC          TTCCTCGGCCAAATC 100 69
   ELI_05360 1110890 .. 1110913 - -19.6  -4.18018   GGCTGGCACGCAAAA          GGGGCCGCTC GGTG GAGCGGCCCC           TTTCATTGAGTATGC 100 45
   ELI_05345 NONE
   ELI_05340 1105472 .. 1105489 -  -2.5    -3.281   CCGGAAGCCAGAAGA             GCGTGGC TATC GGCGCGC              CGCTGGCGGCATTGC  44 158
   ELI_05300 NONE
   ELI_05295 1094122 .. 1094156 - -17.1  -3.11208   CCTCACGCAAAATTA     TGCGGCCGCCGGAGC GTCAA ACTCCGACGGCCGCC     ATCTCCTCCCCAGGA  87 57
   ELI_05290 1092997 .. 1093013 -  -2.9  -3.52652   CGGAGCCAAGCACAA              CATCATC CCG GACGAGG              CGAAGCTACAGCTTA  49 517
   ELI_05260 NONE
   ELI_05240 1083822 .. 1083834 -  -6.2  -3.30771   GCAGATCCTCGACAA                CGGC CTAGT GCCG                ATCCTCGAGCCGGAA  53 383
   ELI_05230 1082006 .. 1082019 -  -8.1  -3.07043   CGCAGGATGCCAAGA               GCTCG CAAG CGAGC                CGTTTCGGATGGGTG  55 407
   ELI_05200 NONE
   ELI_05195 1075734 .. 1075749 -  -8.2  -3.57561   CCTGAAGGGCCCAAA              GGGCGA CTGT CCGCCC               GCAGCGATGCGATCT  64 293
   ELI_05190 NONE
   ELI_05185 NONE
   ELI_05180 1073032 .. 1073059 -  -4.8   -3.6968   CGAGAACGTGAAGAA        GGCGATCGTCGCT GCA AGCGA-GCTCGAC        ACCCGCCTCGTCATG  58 341
   ELI_05170 1071443 .. 1071475 -  -6.4   -4.1899   CGAGCGGATCGAAAA     GCGCAAGCTGATGAA TATC TCCATCAG-TTGCGA      CCACCGCGTGGTCGA  68 117
   ELI_05140 1064467 .. 1064482 -  -4.6  -3.30771   TTACATGCTCGACAA              CACCGC GCTC ACGGCG               GCCAATGTCGATGCC  51 260
   ELI_05130 1062203 .. 1062217 -  -5.6   -3.1372   CATCGCCGAGGAAGA               CCTCGA ACT TCGCGG               CGGCGGCGAATTGCT  49 225
   ELI_05120 1059931 .. 1059957 -  -9.4  -4.60889   AAGCACGCGCAAAAA         GCCCCCTTCC GTGTTCT GGAAGGGGGT         ATCGGTTTGATTTCA  85 49
   ELI_05115 1056007 .. 1056025 -  -7.4  -3.48924   TGACGGTCGAGATAA             CCGAGGAA GTA TTACTCGG             TAATCTGCCCAAAGC  60 380
   ELI_05105 1054281 .. 1054311 -  -8.2  -2.71144   TACGCGCTGGAACCA       GACGCGCAGTATCG CCG CGACAGCGAGCGTC       TTCATCCTCGTCAAT  53 396
   ELI_05085 NONE
   ELI_05080 1048431 .. 1048467 -  -4.2  -3.61398   GGTGCTGTTCAAGAA   CGGCGAAGCGGTCGCCC GCAA GGTCGGC-GCTGCGCCC    AAGAGCCAGCTCAAG  53 92
   ELI_05035 1034825 .. 1034846 - -14.4  -3.68359   CGCCGAAAATTATAA           GGGCGCCC GCGATT GGGCGCCC            TTCTTCGTTCCGTAA  90 50
   ELI_05025 1031295 .. 1031312 -  -5.5  -3.87815   TGCCAGGGTTACAAA             GAGGATC CTGC GATCCAC              CTCAGCCGGGTATTC  62 444
   ELI_05005 NONE
   ELI_05000 1029040 .. 1029073 - -19.7  -4.06892   ATAATCCGACACAAA     CAAAAACGGCGGGGA ACGC TCCCCGCCGTTTCCG      TGTGGTTATTCGACC 100 46
   ELI_04970 1022924 .. 1022939 -  -3.2  -2.91274   TCGACCGGAATCACA              GCCATC GGTC GATTGC               CTCCAGGATTTGCGT  42 5
   ELI_04965 1021777 .. 1021816 -  -2.6  -3.16191   CGAGAGGTCGATGAA  TTCGGTCATGCTGCGCAC AATC GCCCGCAGCATGGCCCCG   CGTCAATGTGCTTGC  43 28
   ELI_04960 NONE
   ELI_04955 1020314 .. 1020348 -   -15  -3.78934   GTTTTTCGATAACAA     GGGGCAATTCTTCCGG ACT CCGGAAGAAGCGTCCC     TGAGCGATCTTGCCG  89 237
   ELI_04925 1015825 .. 1015867 -  -8.2  -3.55444   TCGGCATGGGCGAAA CGCGCGAGGACCGCGTGGGC TTC GTCCACACGCTCGCCACGCT CGAACGCCATCCAGA  62 425
   ELI_04870 NONE
   ELI_04865 1003209 .. 1003220 -  -2.2   -4.4595   GGAGAAAAGCGAAAA                GCGA GGTG TCAC                 CTGTCAAGTCGTCTC  66 428
   ELI_04860 1001875 .. 1001888 -  -3.1  -3.85698   GTCCGGCTCGACAAA               CCCTT CGGC AAAGG                CGCGACCTAATCTTT  56 32
   ELI_04845  999278 ..  999300 -  -4.9  -2.57132   TTCGGGTGCGAGAAT          CGTCATAGGG CGTT CCCCAT-ACG           CTCGCCGCGAGCTGC  43 5
   ELI_04840  998533 ..  998550 -  -4.1  -3.25823   GCTGCTCGAGATGAA             CGGCAGTC AAT GACC-CCG             TTCGTCCCGAGCGGA  45 87
   ELI_04835  997379 ..  997396 -  -4.9  -4.66163   ATTCGGATTGAAAAA             CTCAAGCT GCG AGCT-GAG             GACTTAACCGCAGCC  73 194
   ELI_04790  989991 ..  990009 -  -3.1   -3.1268   CGATAATGCCAAAAG            CCGCCGCT ATCC AGCG-CGA             TCTTTGCGAATGATT  45 45
   ELI_04785 NONE
   ELI_04780  988442 ..  988454 -  -5.5  -2.72344   GGGCAGGTCCAAGGA                CGCTA CGG CAGCG                GTCGCTAGGCGTCGA  46 30
   ELI_04775  987394 ..  987420 -  -2.9  -3.30124   GCTGATCTGGCACAA        TGACCCGGA-CG TGGT CGATGCGGGACA         CGACGAAATCTATTA  47 290
   ELI_04765 NONE
   ELI_04760  983457 ..  983475 -    -6  -3.12142   CCCATATCCAACATA             TTGCTGCA ACG CACAGCAA             TTGCAATGGTGCCGC  49 53
   ELI_04755  982517 ..  982549 - -15.6  -4.45664   CCAACCGAATGAAAA     GACCGCCGCAGACGG GGAT CTGTC-GCGGCGGTC      CTGTTCTGCGACCCT 100 254
   ELI_04735  978205 ..  978224 - -13.6  -2.57335   AGAATATTGAAGCGA            GTCCCAGC GAAA GCTGGGAC             CTTTCTCAAACTGGC  70 335
   ELI_04715  974560 ..  974578 -  -8.8  -2.72344   GGGGATTGTCAATCA             GGCGGCAA TGG TTGCCGCG             AAGCTGGCGGCGTCG  57 4
   ELI_04710 NONE
   ELI_04705  973278 ..  973288 -  -6.8   -3.5774   ACCGAATTGTTCAAA                 GGCA AGC TGCC                 GATGGACGAAACCGG  59 345
   ELI_04665  964626 ..  964649 -  -8.8  -3.56643   GTCAGAGTGTCGAAA          CGGCTTGCTG ATAC CAGCTAGCCA           CCAGTGAAGTTGGGT  68 19
   ELI_04660  962469 ..  962486 -  -3.4  -4.07568   TGCGCTGGTCGAAAA             CCTC-CG TGTCC CGCGAGG             GGCGGGTGTGGCGCA  60 177
   ELI_04635  957922 ..  957934 -  -3.3  -3.53012   CTTTGCTGCCCCAAA                GCCTG GAT CAGTC                ACGGTCTTCGCGGCT  49 20
   ELI_04630  956939 ..  956957 -  -6.6  -3.09516   GCCGGGACGATGGAA             GCGTCACG CTC CGCGACCC             GGATAGCGGGATGCT  51 463
   ELI_04590 NONE
   ELI_04585 NONE
   ELI_04580  950087 ..  950100 -  -9.5  -3.17723   CGAGTTTCAAGGCAA               GCGGC CATC GCCGC                CGATCTGCTACGTCC  61 33
   ELI_04575  948536 ..  948547 -  -5.8  -3.61894   AAGCTGGTTGAAGAA                GGTG CCAT CACC                 TTTTCTCTCCTGACC  57 21
   ELI_04570 NONE
   ELI_04565 NONE
   ELI_04560 NONE
   ELI_04555  946205 ..  946253 -   -13  -3.15544   GGTGAGGGCGACGAA GGGCGGAGGCGCGGGCGCATGGG GTAA CCGACG-GCCCGCCCATGCGCCC TGCCAGTATCAGGCT  74 34
   ELI_04550  945419 ..  945444 -  -7.7  -2.71712   GTCTGTTGCTCAAAG         TCTGTAACG TTCGGGCT CGTTACAGA          TTGAAAAATGTTACG  53 45
   ELI_04545  943938 ..  943951 -  -5.2  -3.92373   CACTCGATGGATAAA               GCGC CCGGTC GCGC                TGCTCGTTGAGCGAA  59 114
   ELI_04530 NONE
   ELI_04525  940784 ..  940794 -  -5.4  -3.29144   TGATCCTTCGGACAA                 TTCG GTT CGAA                 AAGGCAGCGATCACG  52 36
   ELI_04470  924490 ..  924518 - -14.7  -2.52834   TACTGGAGGATCAAG        GACTTTCTGCGCA CCT TTCGCAGAAAGTC        TGACGGCCGATGTGC  76 516
   ELI_04460 NONE
   ELI_04455  921870 ..  921880 -    -4  -4.19177   ACGCCGTAATAGAAA                 GATA TAA TATC                 ACACTGCATCGCGTG  62 24
   ELI_04445 NONE
   ELI_04440 NONE
   ELI_04435 NONE
   ELI_04430 NONE
   ELI_04425 NONE
   ELI_04420 NONE
   ELI_04415 NONE
   ELI_04410  909923 ..  909981 - -11.9  -2.87463   AATCCTTTCGAGACA TTTACCAGCCTACTACTGCTATTGAGA CGTAT TCGCAATAGCAGTAGTAGGCTTTTATG CCCATATTGGGTGAG  66 147
   ELI_04405  907673 ..  907686 -  -5.2  -3.41125   CGTAGATACTCAGAA               GCGC ACGCTA GCGC                CTGCTACGAAGCGCC  49 6
   ELI_04400  906713 ..  906739 -  -7.3  -2.71712   TCGTCGGTGCCAAAT        CGTAA-TGCGGC AGAA GCCGCAGTTGCG         TGACTGCTTTTGTCT  50 102
   ELI_04385  904833 ..  904846 -  -2.3  -3.53091   ACCGCGCTGGGCAAA               GGGGA CCGC TCACC                GCACCGCCGGTCTCC  47 412
   ELI_04370  903771 ..  903788 -  -3.3  -2.79501   TAGACCGCGATCAGA             TGGTCGC GGTC ACGACCG              AGGTGACGATCGGCA  41 3
   ELI_04365 NONE
   ELI_04360 NONE
   ELI_04355 NONE
   ELI_04350 NONE
   ELI_04345  899922 ..  899934 -  -3.3  -2.80016   GGCGATCATCAAGGA                GAGGG TTG CCGTC                GCTCCGACACGGGTC  41 51
   ELI_04340 NONE
   ELI_04335 NONE
   ELI_04330 NONE
   ELI_04325 NONE
   ELI_04320  895546 ..  895568 -  -2.7  -3.93369   CCAATCGGAAGGAAA          GAGCGC-ATC ACAG GATTGCCCTC           CCGCTGCCGAGGATC  54 10
   ELI_04315 NONE
   ELI_04310 NONE
   ELI_04305 NONE
   ELI_04300 NONE
   ELI_04295 NONE
   ELI_04290 NONE
   ELI_04285  886302 ..  886314 -  -3.3  -3.33525   GCGATCCAGACAACA                CTCCC AAT GGCAG                CAAGCAGGACTGGGA  47 205
   ELI_04275 NONE
   ELI_04270  885469 ..  885495 -  -2.3  -2.73124   CGCCATGCCCCAAAG        CTCCTGAT-CAC GGGT GAGCATCAGAAG         AGTGACCTAATTCCT  39 19
   ELI_04265  885072 ..  885086 -  -2.1  -3.82807   AGAACATACCAAGAA               CACAA GGGAT TTGCG               AGTCGGAGCGAAAGG  52 237
   ELI_04260  883995 ..  884011 -  -2.9  -4.05026   CGGAAACCGAAAGAA              CGTTCCA CGG CGCAACG              CTGTAGCGGAGGTCA  57 373
   ELI_04255  881747 ..  881786 -  -4.4  -3.76775   GCGAAGATACTGAAA GCCTTGTCCTGCCTCCCCA TCTGG TGGCGAGGCAG-AC--GGC TTAGCTCTTAGCGGT  57 271
   ELI_04240  876713 ..  876753 - -11.1  -2.61548   TCGCACTACAATGCA  GTTGGTGGTCGGTCGAG GGGAGGG CTCGACCGACCACCGGG  TAGATCATCGATCAG  64 37
   ELI_04235 NONE
   ELI_04230  874489 ..  874512 -  -6.7  -3.85864   GGATTAGGACAAGAA          TGCGATCTC CTCGGT GAGTTCGCA           GAGACGAATTGCTTG  65 113
   ELI_04225 NONE
   ELI_04220  871855 ..  871882 -  -4.8   -4.5442   TGTCGAACCAGAAAA        CG-TTCCTCGTGA CGA TCACGAGGCTTCG        CGATCACCTGACACT  74 336
   ELI_04185  863662 ..  863692 - -12.7  -2.62463   CTTACCACCCAGAAG      CGGACGCTGGC-TA GGTC TAGGCCAGCGTCCA       ACTCCAGTCAGATTT  68 33
   ELI_04160 NONE
   ELI_04155  857412 ..  857427 -  -6.1  -2.52623   TGCCTTGCACAAGAG              GGCGT GTGGAG ACGCC               AGGCAGCACTGCCGC  45 97
   ELI_04150  857084 ..  857113 - -17.2  -4.19177   ATCTTGCAAGAGAAA       GCCAAGCGCACC GATAGA GGTGCGCCTGGC        CTTCTTCTAAGAGAG 100 63
   ELI_04145  856368 ..  856397 - -15.7  -3.21938   GCAAAACTCCATCAA       GCGGGGCAGGTGC GATT GCACCCACCCCAC        CGAGGATTCGCCCGA  85 51
   ELI_04140  855779 ..  855806 - -19.2  -3.73647   CTGATGCACGAAGAA        GGGCCGGTCCCA TTGG TGAGACCGGCCC         TCATGGCTGCCATTA 100 38
   ELI_04130 NONE
   ELI_04125  850994 ..  851006 -  -6.2  -3.53012   TGGCTCTTGTTCAAA                CCGG CAAGT CCGG                AACCGGCCCAATTCC  55 148
   ELI_04105  848882 ..  848901 -  -5.7  -2.74192   CATGCCTGAAGATGA            GCGACAGC TTCCC GCTG-CGC            GGCGGGCGTCAGAAC  46 34
   ELI_04100  847900 ..  847912 -  -4.9  -3.18912   GTATGTATGGATCAA                TACAT TTT ATGTA                GGGAATATGGTGGTG  48 118
   ELI_04080  843304 ..  843314 -  -4.6  -3.49086   ATACAAGGACGAGAA                 CGGC TAC ACCG                 CCAAGGAAAGCGAGT  53 333
   ELI_04045  837730 ..  837741 -  -5.8  -2.64616   CGGCTAGCGACATCA                TCCG GAAT CGGA                 ACTAGTGATGTGCGG  46 11
   ELI_04040  835702 ..  835715 -  -3.8  -2.87132   CGTCCGTCGCAGATA               GGGA ATATCA TCCC                TGCCTTGCGCTGCCT  42 364
   ELI_04010  826781 ..  826808 -    -2  -3.82864   AGCGAAGAAAACGAA        GTTCGCGGAGCAT ACA ATGCTGC-CGAAT        ATCTCGCTCCTCGGC  55 331
   ELI_03980  821960 ..  821973 -  -9.5  -2.59881   GACTGACTCGACAAC               GCCCG GATA CGGGC                TTTGGTCCCGCGCCT  56 193
   ELI_03975  821440 ..  821463 - -17.4   -4.8048   CGCGGATACGAAAAA          GGGGCGCGGC CTGC ACCGCGCCCC           TTGCTTTTCGCTCTG 100 53
   ELI_03970  818966 ..  818982 -  -4.4  -4.17048   GGCGCTGGAAAACAA              GGATCC GCTCG AGATCC              TGGCTTGGCAGTACG  62 475
   ELI_03960 NONE
   ELI_03955  815152 ..  815164 -  -4.8  -3.34192   AAGCGGTTGAACGAA                CGCA TGGAT TGCG                ACCCCCCCGTTGCTG  49 116
   ELI_03950  814819 ..  814845 -  -7.3  -4.07568   TTCGGGTTGGGAAAA        CCTCAGCCGTGC AGCG GCA-GGCCGAAG         CGATCGCGTGGATCG  68 1
   ELI_03940  812473 ..  812490 -  -2.7  -4.32034   TGATGACGACGAAAA             CACAACGA CGG TCGCTG-G             TCCTAACCGACGAAG  63 198
   ELI_03930  810270 ..  810283 -  -3.1  -3.72893   TACTGGCTGATGAAA               TCGGA ACCC TCCAA                ATACGGCTGGGACGA  54 403
   ELI_03920  808345 ..  808384 -  -7.1  -2.90075   TCTTGGTGAAGGAGA CGCGCATCTTCCGCGCATC TATG GGT-CGCGGGAG-CGCGCG  TAAAGAGCGCGCGCC  51 57
   ELI_03915 NONE
   ELI_03910 NONE
   ELI_03905  805385 ..  805414 -   -15  -2.71144   GAGTCTGTCGAAGTA       CGAGGGGCAGGC GCTCCT GCCTGCCCTTCG        ACAGGCTCAGGGCGA  77 70
   ELI_03900  804664 ..  804681 - -11.3  -3.00022   GCTAGCTGAGAGAGA             TCCCAGC TTTC GCTGGGA              TGACGATGGAGTTGA  68 50
   ELI_03845 NONE
   ELI_03840 NONE
   ELI_03835  793656 ..  793668 - -10.5  -3.50853   CGTTGCGAAGCAGAA                CGGCC AAA GGCCG                GACAACGGCGACCGC  70 503
   ELI_03780  783684 ..  783696 -  -2.6   -3.6502   GATGCGCCAGCGAAA                GCCG TCAGT CAGC                TCTCCACCCCATTCC  49 17
   ELI_03775  781947 ..  781982 -  -8.8  -4.34402   TGGTTTACACCAAAA    CGAGCGGCCGCCGGAC AACA GTTCGGCGGCCGTTTT     CGTGTGGTCCGCTTC  82 296
   ELI_03760  779244 ..  779259 -  -3.2  -3.72324   GATGTCGATGAACAA              CCGCACA AGT CG-GCGG              GCTTCCTGACCGGAA  54 350
   ELI_03730  771816 ..  771840 -  -4.9  -3.85092   AGCAGCGAGACGAAA          CGCTGGTCGAA CGC TTCGCCGAGCA          GGGCGTGCGCTATAC  60 490
   ELI_03710  767038 ..  767060 -  -9.8   -3.1355   CCCATTGACAGGCAA           GCGCCGCTTC GCC AAAGGGGCGC           CTCTCGGCAAACGGG  65 317
   ELI_03705 NONE
   ELI_03700  765241 ..  765266 - -16.1  -3.25823   GCTCGTGTATAGCAA         CCCCGCTCACC TCAC GGTGGGCGGGG          TTCTTCGTATGCGGC  85 47
   ELI_03660 NONE
   ELI_03655  754971 ..  754990 - -16.4  -5.12172   GACGAACAAAGAAAA            GGGGCCGG AAAA CCGGCCCC             TTTGAACTTCGAGTT 100 49
   ELI_03630 NONE
   ELI_03625 NONE
   ELI_03620  747420 ..  747436 -  -2.2   -4.4017   CGAATGCCGAGAAAA             CGCTCGA ATGG CCG-GCG              CGTTCAGGCAAACTG  65 134
   ELI_03610 NONE
   ELI_03605  744824 ..  744842 -  -6.7  -2.90194   ACTCGCTCAACGACA             CGATCGT CGTCT ACGACCG             CATACGAGAGAACCT  49 353
   ELI_03585  741044 ..  741061 -  -5.5  -3.12895   CGGTGCAGGAATATA             CCGGC TTCATCGC GCCGG              GAATCGTTGTCGTCT  49 327
   ELI_03575  739177 ..  739189 -  -2.6  -2.64293   TGGCGAAGACAACAC                GCCG GGGAT CAGC                TGCCGAACAGGCGTT  38 21
   ELI_03570  737727 ..  737737 -  -8.2  -2.62983   CGCAGCGTCACACCA                 CGCC GAA GGCG                 AGCATCGCGTCGGCC  52 7
   ELI_03565  737054 ..  737082 - -16.7  -2.82082   ATCAAGGACTAACCA        GCGCCGCTCAATG CGT CAGCGAGCGGCGC        ATGCGATAGCGCTTG  84 4
   ELI_03555  735367 ..  735392 - -14.7  -4.88405   AAGGCCTAAACAAAA         GGCCCGCCGAT GGAA ACCGACGGGCC          TTTGTATTTCTTGGC 100 49
   ELI_03550  734736 ..  734750 -  -3.4  -3.14132   CGGGGCGCGGATCAA               GGGACG GGG CGCCGC               TGCGCAGTGATGACC  45 71
   ELI_03545  733552 ..  733596 -  -8.5  -3.16564   GCGCGATGCGATGAA GCCGGA-CGGGGTTCTGGCGA TCTGG TCGGCCGC-CCCCGATCCGGC ATTCCGCAAGCGCCT  57 195
   ELI_03515 NONE
   ELI_03510 NONE
   ELI_03505 NONE
   ELI_03500  721640 ..  721654 -  -4.9  -4.18018   GGGCGTCATCGAAAA               GACGG TCGGC CCGCC               GGTCGACTGGATGAT  64 84
   ELI_03485  718610 ..  718648 - -16.1  -3.14344   GAGGCTGGCGAGGAA  GGCGCGACCCGTGAGCAT GATG ATCCT-ACGGGCCGCGCC   TCATCGGGTTCCTCA  85 38
   ELI_03480  718011 ..  718049 -  -3.1  -4.72272   TTCGTGCAGGAAAAA  GGCGAAGGGATTGC-GCGC GCT GCGCTGGAAAGC-TTCGCC  GCTTAGGCGACCGGG  70 28
   ELI_03430  708826 ..  708843 -  -6.9  -3.76839   GAACCTGAAGCGAAA             GCGCTCG GGTT CGAGCTC              GTGCGCGTCAAGATG  63 277
   ELI_03415 NONE
   ELI_03410  707091 ..  707118 -  -2.7  -3.33261   TGCCAAGCGCGACAA        GTCGACCGACTT TCGCG ACGCCG-TCGAC        CAGACGGCGCGCCCG  45 226
   ELI_03400 NONE
   ELI_03395 NONE
   ELI_03390 NONE
   ELI_03385 NONE
   ELI_03380 NONE
   ELI_03375 NONE
   ELI_03370 NONE
   ELI_03365 NONE
   ELI_03360 NONE
   ELI_03355 NONE
   ELI_03350 NONE
   ELI_03345  701848 ..  701860 -  -4.1   -3.2963   ACGATGCTTCGACAA                GCTCA GCA TGAAC                GGATGTAGGAAAGGG  47 44
   ELI_03340 NONE
   ELI_03335  700948 ..  700976 -  -2.4  -3.53811   CGTATGCCTGTTAAA       CGTACGGGAAGCT TCAA AGGTTCCGGT-CG        GCTCTATTCGTTGCG  47 29
   ELI_03330  700699 ..  700721 - -18.4  -3.75153   GCGCCTGAATCGAAA           GCGCCGACCC ATT GGGCCGGCGC           TTTTGTAGATCGGTC 100 51
   ELI_03310 NONE
   ELI_03305 NONE
   ELI_03300 NONE
   ELI_03295  695580 ..  695601 -  -2.1  -2.88544   TGCCATTCCGAGATA           GGCGTG-CGC GCG GCGACCCGCA           ACCGGCCTCAATCCA  40 33
   ELI_03290 NONE
   ELI_03285 NONE
   ELI_03280  694563 ..  694581 - -17.4   -4.7254   AGCTTCCACGAAAAA             GGCCCGCC ATC GGCGGGCC             TTTCGCGTTTCAGGA 100 55
   ELI_03275  693322 ..  693339 -  -2.6  -3.53012   TTGCGTTTCCGCAAA             GCACGC TAACAG GCCTGC              GACGCGCCCTTAGCT  47 232
   ELI_03270  692525 ..  692546 - -17.3  -2.85999   GGATGGGAGAGGAGA           GGGCCGACC TTCG GGTCGGCCC            TTTTTTTTGCGCGCC  85 43
   ELI_03200  675570 ..  675599 - -12.1  -3.14132   TGGTCGGGCGAGGAA       GGAGGGAGGCGATC ATG GTCCGCCTCCC-CC       ACTCAATCATCCGCT  74 40
   ELI_03195  672722 ..  672743 - -11.5  -5.44119   CGTAGTCGAAAAAAA           GGCCGCCCC GGAA AGAGCGGCC            GCAGGTCTTGTGTTC 100 52
   ELI_03155  658803 ..  658850 -  -2.1  -2.64155   GCTCGCGTAAATCCA TCCT-TGCATCGCTGGCACGGTGC GCG GCACCGGGC-AA-GACGCATACGA ATGTGATGCCGGGTG  38 50
   ELI_03150 NONE
   ELI_03145 NONE
   ELI_03140  654839 ..  654856 - -11.3   -3.0094   TTTGATTGAGAGAGA             TCCCAGC TTTC GCTGGGA              TGACGGTCGCGGCTA  68 38
   ELI_03115  653125 ..  653139 -  -3.4  -4.68593   TCCAGGAGCGAAAAA               GCGCCC CCT GCACGC               CCCTACCTCTCGACG  70 28
   ELI_03110 NONE
   ELI_03105 NONE
   ELI_03100  650214 ..  650249 -  -5.5  -3.31157   TAATGAGCAGACTAA    GCTGGTCGCAAGCATC GTACA AACGCTTGCCAC-AGC    CTTGTTCATCGGTGC  53 432
   ELI_03080 NONE
   ELI_03075  646593 ..  646607 -  -3.5  -2.60723   CCAGCTCTAACCAAC               TGAGC TACAG GCCCA               CGCTGAACGGATGTC  40 101
   ELI_03060 NONE
   ELI_03055  642645 ..  642666 - -17.3  -3.27774   CATCCCAAGCACGAA           GGGGCCGGT TTCG ACCGGCCCC            TTTTTTGTGCGTAGG  93 69
   ELI_03040  640366 ..  640379 -  -9.5  -3.60792   GGTCGAAGCGCGAAA               CGGCG ACAC CGCCG                AAACGGAGTCACGGG  68 78
   ELI_03030 NONE
   ELI_03025  635898 ..  635927 -  -9.9  -3.00017   GGCAAACGCAAACCA       TCGTCACCGCCGC GCAA ACGGGGGTGACGG        TCAGGAGTGGGGCGG  64 399
   ELI_03010  633896 ..  633906 -  -2.4  -4.69664   CAGACCAGGCAAAAA                 GCCC CAT GCGC                 CGTCAGGAAATGCGC  68 169
   ELI_03005  633339 ..  633352 -  -3.7  -3.10164   CCATGTATCACGCAA               CGCCG CCTG CCGCG                AGTTCGAGGGGCGGG  43 84
   ELI_03000  632604 ..  632619 - -10.4  -2.59921   ATGAACGTGTACAAC              CGGTCG AACA CGACCG               CCTCGACTGTCACGA  58 284
   ELI_02985  629591 ..  629604 -  -8.1  -3.14132   CTGCCCGTGCATCAA               CCGGA GTGA TCCGG                CGGGAGGCGGTCAGC  57 36
   ELI_02965  624909 ..  624919 -  -5.4  -2.73338   ACAATCCGGTCAAAG                 GATC CAT GATC                 TGGCGACAGTGAAAA  46 9
   ELI_02960  623895 ..  623906 -  -5.8  -3.89346   CCGGTAGCGGACAAA                GCAC GAGC GTGC                 ACATGTCCGTCTTCG  62 176
   ELI_02950  622837 ..  622851 -    -7  -4.07885   GAGCTTTGGTTAAAA               CGGGCG AAA CGCCTG               TCGTTTTCATCCTAT  68 102
   ELI_02945  622207 ..  622218 -  -7.2  -4.09685   GTTGACCTTTTAAAA                GGGG CGCG CCCC                 CAAATCGATGCAGCG  68 41
   ELI_02940  621329 ..  621343 -  -4.9  -3.14848   GTCGTCCAGGAAAAG               GCCGG GGATG CCGAC               AGCGTCCTGATCGTC  47 267
   ELI_02920  616121 ..  616132 -  -5.8  -5.08601   CGAGGCCAAGAAAAA                TCGG TTTT CCGA                 TGCAACGCCTAATCT  85 169
   ELI_02915 NONE
   ELI_02910  614279 ..  614291 -  -2.6  -4.18494   GACCCGCACGCAAAA                CCGG TGCAG CCGA                ATGCGCCCGTGTATG  60 101
   ELI_02905  612773 ..  612796 -  -4.5  -3.14132   CGGCGTCCTGACTAA          TGGCCCGTA TCGCTT CACGCGCCA           CCCGGCCTATCTCAG  45 435
   ELI_02875 NONE
   ELI_02870  604152 ..  604193 -  -3.5  -4.37658   AAGGGGGCGAGAAAA TTCGCCGTCGTCGCGCG-GC AGC GCGCGTCCGGCATCAGCGAA GTAGGGCTGGTGACG  66 63
   ELI_02855  601214 ..  601232 - -12.4  -2.62144   CGCAAACGACAATAT             CGGCGCGA CCA TCACGCCG             CAGCACCTGCACATC  64 506
   ELI_02845  599294 ..  599333 -  -4.8  -4.82901   CGGGGCGGAGAAAAA  GCTTCGCTCGCGCCCGCAT CTC AAATGGGCGCG-GCGGATC  GGTTTGCAGCCGTTG  80 382
   ELI_02835  597765 ..  597777 -  -9.1  -3.14229   AGACGGCCACGAAGA                CGCGA TGA TCGCG                CACCGGGTGACGCAC  60 350
   ELI_02825  595989 ..  595999 -  -6.8  -2.57344   CATTTCTTGGATAAT                 CCTG CGT CAGG                 GAAAGTCCTGAGCAA  47 344
   ELI_02805 NONE
   ELI_02800  593070 ..  593096 - -11.5  -3.53811   CGCAGGGCGTCCAAA         CGCTGACCGGC CGCCT GCCTGCCAGCG         AGGCGGCAATCCAGA  72 105
   ELI_02720 NONE
   ELI_02715  579842 ..  579873 -  -4.9  -2.52896   GCAGGTCCCAAGGGA      GCGGGACCCCGGC TCGGAG GCCGGGGCGACGG       AGTTGTATAGTGGCC  42 46
   ELI_02710 NONE
   ELI_02705 NONE
   ELI_02700 NONE
   ELI_02695 NONE
   ELI_02690 NONE
   ELI_02685 NONE
   ELI_02680  574825 ..  574849 - -10.6  -2.72263   AGACGGCGTCGAAAT          GGCGCCGGGC AGCGA GCCCGACGGC          TAGCCTGCCGATTCC  61 25
   ELI_02665 NONE
   ELI_02660 NONE
   ELI_02655 NONE
   ELI_02650 NONE
   ELI_02645  568195 ..  568213 -  -7.3  -3.13403   CCGCCGGTATCAAGA             GCCGCGC CCAGC GCGAGGC             CGAGATGGCGATGGA  55 245
   ELI_02635 NONE
   ELI_02630 NONE
   ELI_02625 NONE
   ELI_02620 NONE
   ELI_02615 NONE
   ELI_02610  563613 ..  563625 -  -4.7  -3.41229   ACAGCCGCAGGATAA                GGGCG TCA CGCGC                GTGCTCTTTCATTCG  51 370
   ELI_02600 NONE
   ELI_02595 NONE
   ELI_02590 NONE
   ELI_02585  559063 ..  559075 -  -9.1  -3.21747   CGACGGTACGATCAA                CCGCT ACA AGCGG                GCATGCGAGAACCTC  62 422
   ELI_02570  555868 ..  555895 - -11.3  -4.56597   CGCTGCTGCCAAAAA        GGGCGCGAAAA ACGAAG TTCCCGCGCCC         CCTCTTGGTGTCTTG  95 55
   ELI_02565 NONE
   ELI_02560 NONE
   ELI_02555  552666 ..  552680 -    -7  -3.53811   TCGATCCTCCCGAAA               CCGCGC GCA GCGGGG               CAAACTTTTGGGTTT  58 101
   ELI_02550  551624 ..  551636 -  -3.3  -4.19371   CAAATCGCGAACAAA                GACGG TGC CTGTC                AAGGCGTCAGGCCTC  62 24
   ELI_02535 NONE
   ELI_02530 NONE
   ELI_02525 NONE
   ELI_02520 NONE
   ELI_02515  544289 ..  544299 -  -5.4  -4.08216   TGATCGGCGTGAAAA                 TTCC GTA GGAA                 CGCGTTATCCCTCGC  65 142
   ELI_02510  543175 ..  543201 -  -3.6   -3.7829   AGGACACGCACGAAA         CGATCTGGCC CGATCTC GTCCTGATCG         ACGGCGGCAAGGGGC  54 505
   ELI_02500 NONE
   ELI_02495  538863 ..  538873 -  -8.2  -2.64099   GTGCGCGACCAGAAT                 GGCG ACA CGCC                 GCTGCGCTTCCAGCC  53 125
   ELI_02485  535312 ..  535329 -  -8.3  -3.02144   CCAGGCGCGCCAACA             GCTCGCG GCGA CGCGGGC              TGGCAGAGGCTAGGG  56 189
   ELI_02480 NONE
   ELI_02475 NONE
   ELI_02470  533368 ..  533384 - -10.9  -3.46914   AGCACTGATGAAATA              CGAACTC AAC GAGTTCG              CCAGCGCGGAGTCGA  74 328
   ELI_02460  531384 ..  531411 -  -7.6  -2.79183   TCGACGGCGACCACA        TGCCCGATTGCG CCTT CGCCATCGAGCC         GAGCGGCATCACGCT  52 60
   ELI_02450  527555 ..  527565 -  -3.2  -3.56643   GCTACAGGTGTGAAA                 GGCA CGA TACC                 GCCACGCAACCACAC  51 60
   ELI_02445 NONE
   ELI_02440  526358 ..  526370 -  -3.3  -3.55622   CCGAAGGGGTCGAAA                GCTTC GAG GAGGC                GGAGTTGATCCGCGA  49 168
   ELI_02415  519367 ..  519382 -  -7.5  -4.24204   CACCTATATGGAAAA              GCGCC GCACCA GGCGC               ACCGAGTTTGACCGG  75 482
   ELI_02405 NONE
   ELI_02400  518063 ..  518106 - -13.8  -4.72272   TTGGCGCAGCAAAAA GGCCGGACGGGGCGAC TCTTGGTGGTTC GACGCGCCGTCCGGCC TTCCTTTGCTATCCG 100 50
   ELI_02395  517415 ..  517430 -  -6.8  -3.21416   GATTTTCAGCATCAA              CACGGC GATC GCCATG               ATCGGCTGGGCGATC  54 430
   ELI_02325 NONE
   ELI_02320  504979 ..  505001 -  -9.1  -3.66378   CATATGGGAGCGAAA          GGCC-GCGCG CAAT CGCGCTAGCC           GCCGATGCGCTCCAT  68 20
   ELI_02315  504066 ..  504106 -  -5.5  -3.57263   ACTGGGACGCGGAAA CCGTCACGCTCAGCCTGCGC GGCA GCGAAGGC-GAA-GTG-CGG GTGAGCGAAACGATG  57 92
   ELI_02300  499489 ..  499506 -  -6.2  -4.52589   GTGTTCGACACAAAA             CGCCGC TGGGTC GCGACG              GTGCGCGCGGATGGC  76 341
   ELI_02280  494838 ..  494853 - -11.8  -2.52464   TTTCGGTCGAATTGA              CCGGGG TAGA CCCCGG               CCTCCCGGCCGACGA  64 83
   ELI_02265 NONE
   ELI_02260  491525 ..  491540 -  -4.6  -3.32844   TCTCGCATGGCAGAA              TGCGCG AGCA CGCTCA               ATGTATCCCGAGTGT  49 43
   ELI_02255  490955 ..  490968 -  -2.3  -3.08812   GCCGTTCGAAGAAAG               TGCTC ATGC GGGCA                GCAGCGAAAAGGTCT  41 15
   ELI_02250  490330 ..  490342 -  -4.1   -3.2963   ACGACCCTTCGACAA                GCTCA GGG TGAAC                GGAGACGGGATAAGG  47 45
   ELI_02245  488998 ..  489012 -  -7.1  -3.30007   AAGAGCGCGCCATAA               CGGGA TCGGT TCCCG               CATGACAACATTTGG  56 71
   ELI_02240  488261 ..  488290 - -20.8  -4.12532   TTTGCGACACAGAAA       GGGCCGGGCACT GCGTCG AGTGCCCGGCCC        CTTTTCGACCCGAAG 100 53
   ELI_02220  482989 ..  483015 - -17.3  -4.93968   AGGGAGAATGAAAAA         GGCCCCGCTGC ACGAA GCAGCGAGGCC         GGAAAAAGGTATTAT 100 52
   ELI_02215  481954 ..  481981 -  -9.8  -3.62597   GGCATCGGGCAACAA        CTCCCCCTCTGT GATG AGAGAGGGGGGG         TGCGCTGCTCAACCT  73 34
   ELI_02210  480759 ..  480776 -  -9.8   -3.5394   AAATCGTGTTCGAAA             CCGCCG AAGGAG CGGCGG              TCGAGGCCGAGGCCG  65 315
   ELI_02185 NONE
   ELI_02180  476673 ..  476704 -  -2.8  -2.84878   GTGGGCAAGTCAAAC      CCGCCCTGCTATCG CGCC CGGCATCATGACGG       ACGTGGTTCTCTCGG  41 241
   ELI_02170  474669 ..  474679 -  -2.4  -3.54424   GGCTATCTCGCCAAA                 GGCG GCT CGCA                 AGCTGTCGGTTCGGG  47 111
   ELI_02160  473720 ..  473739 - -12.8  -4.87665   GGCGAGTCACAAAAA            GGGGCGAC CGAA GCCGCCCC             TCTTTTTCGACTGTT 100 54
   ELI_02155  471806 ..  471821 -  -3.2  -3.34398   GGGCGGCGGCAAAGA              CCGG GCTCGATA CCGG               GGTGCTCAGCCGGAT  47 225
   ELI_02135 NONE
   ELI_02130 NONE
   ELI_02125 NONE
   ELI_02120 NONE
   ELI_02115 NONE
   ELI_02110 NONE
   ELI_02105  463929 ..  463947 -  -6.7  -3.01712   GGCTTTTTGGCAAGA            CCGGCGCT TAGG AG-GCCGG             GTTCTCGAAGGTGTC  52 14
   ELI_02100  463048 ..  463071 - -10.2  -3.02511   CCTACTTCTTGAAGA          GGC-GGGCGCG GGT CTCGCCCTGCC          GGCTGCCCCACCTGC  64 83
   ELI_02085  460543 ..  460562 -   -15  -4.79223   CGACAGCATCAAAAA            GCCCCGCT TTTA AGCGGGGC             TTTTCTTTCCAGGCT 100 52
   ELI_02065  458156 ..  458186 -  -6.9  -2.78384   TTCGTGTCGAGCATA       GTCGAGACACC TATGCCAAC GGCATCTCGAC       TGCGAACTGCGTTCT  50 59
   ELI_02060 NONE
   ELI_02055  456187 ..  456212 -  -3.1  -4.18506   GCATCTCCAAAAGAA         GTGCAGTGCTT CGAC AGGCTCAGCAC          GAACGGGTCGTGAGG  62 55
   ELI_02035 NONE
   ELI_02030  451651 ..  451661 -  -2.4  -2.63476   ATTGAGGGAAAAATG                 GTCC ATT GGGC                 GATCGGTCAGGCGTT  38 39
   ELI_02025 NONE
   ELI_02020  449206 ..  449253 -  -7.4  -3.01712   TTCCGGGCCTGAAGA GGCTGATTCGAGCGGTCGGC TGGGCCGC GCCGCCCGCCCGCCGCTGCC CGATCCGCGGCTTGT  54 385
   ELI_02010  448094 ..  448115 -  -3.7  -3.29511   GCCACTGGGCCACAA           GCGCTTCG AAGGGGA CGA-GCGC           ACGCCGGAAGGCCGC  47 306
   ELI_02000  445721 ..  445739 -    -3  -3.79519   AACTCGACGATGAAA             TCGGCCAG CGG CTGGGTGA             GCGAGGGCATGAATT  54 444
   ELI_01990 NONE
   ELI_01985 NONE
   ELI_01980  440067 ..  440121 - -17.1  -3.01712   GCGGCTGCGCGAAGA GGCCTG-GCGCACGG-TCGCCGCGCTC GAA GAGAGCGACGATCCGCGCGCGCTGGGC TGCTCGCACCGGCTC  85 64
   ELI_01965  437039 ..  437050 -  -5.8  -3.13403   TTCGGCCGATGAACA                GGCA GCGG TGCC                 CAAGACCATCGCCAA  49 319
   ELI_01950  434247 ..  434292 - -13.3  -2.87463   AAGGCGCGTGATAGA TTCCCTTCCATTGGTTGTCCG TCCG CGGGCAACAAATGGAGGGGAT GGTTATGAATAGGAT  69 471
   ELI_01935 NONE
   ELI_01930  431031 ..  431045 - -11.4  -3.60098   AGTTTTCACGCGAAA               CCGTCC CCC GGACGG               TTTCGTCTAGTGAAA  77 206
   ELI_01910  427599 ..  427610 -  -7.2  -2.52464   CGGTCGGTCAAGTCA                GCGC GCGG GCGC                 CGACATCGCTGAATC  48 6
   ELI_01905 NONE
   ELI_01900 NONE
   ELI_01895  424253 ..  424268 -    -6   -3.6106   GCTAAGATTTTGAAA              GCCCGC GTTT GCGGGG               CGGAAGCTACGCTTT  57 32
   ELI_01890 NONE
   ELI_01885 NONE
   ELI_01880 NONE
   ELI_01875 NONE
   ELI_01870  420177 ..  420198 -  -8.7  -3.14878   TGTGGCAACCCAAGA           TTCCGACCC GCGA GGGTCTGAA            GGCCTCCGCCAAATG  57 70
   ELI_01720  389032 ..  389056 -  -6.3  -3.12351   TGTTGTGACAGTGAA          GGCCGATCCGC GGT GCGGATCAGAT          CGCTTCCATATTGTA  49 20
   ELI_01715 NONE
   ELI_01710  386023 ..  386055 -  -2.6  -3.55444   GGCGCACTGTCCAAA     CGCGACG-TGGAACT GGCC AACGCCATCGACGCG      CTCGGCTGAGAGCCC  47 165
   ELI_01700 NONE
   ELI_01695  384436 ..  384452 -  -7.9  -3.33483   CACGGAAAGCACCAA              GGGGCTG CAC CAGCCGC              CCTATGCCTAATTCT  59 33
   ELI_01680  381310 ..  381322 - -10.5  -3.14132   CTTGCGGGCTATCAA                GCGCG CGG CGCGC                CCTTTACCCTGCGCT  65 29
   ELI_01675 NONE
   ELI_01670  379805 ..  379853 -  -8.7  -2.82623   GTCGGCTGATAACTA TCCGCCCGCGCACGATCCAAGAA TCG TGCCAGAATCACGCGCGAACGGG CGCGAAGCCCCATGC  57 140
   ELI_01665 NONE
   ELI_01660  377880 ..  377901 - -15.1  -4.72272   CTTGCGCACGAAAAA           GGGCCCGAC TTTC GCCGGGCCC            TTTCGAATTATCAGA 100 50
   ELI_01655 NONE
   ELI_01650  376034 ..  376045 -  -2.2  -3.61398   TGCGCTCGGCAAGAA                CATC GGTC GACG                 CTTCTATGTTGAACT  50 201
   ELI_01625 NONE
   ELI_01620  364950 ..  364962 -  -4.7  -3.53012   CCGGGCGTCTGCAAA                GAGGC GTT GCCGC                GCCCGTCAGTCGGCG  52 31
   ELI_01615  364439 ..  364460 -  -2.8  -2.75844   TTCTGTATCTCAAAT           TCCGGCCC GTATTA GGGCAGGG            TTCGGGAATGCGCAA  39 142
   ELI_01610  364142 ..  364159 - -14.1  -5.60993   TCGGGCACAAAAAAA             GCGGGGC CGCA GCCCCGC              TTTCAATGTTCGATT 100 49
   ELI_01560  355667 ..  355678 -  -7.2  -2.73007   AAGATGGGTGTAAAC                CGCC ATGT GGCG                 TGCTCAATCCATCAA  50 29
   ELI_01555 NONE
   ELI_01550  354162 ..  354184 -  -2.1  -3.87815   GGCTATTCCCAGAAA          TCGAGTGCGCA GAA TGCG-A-TCGA          CTCGATCAAGAAAAA  55 105
   ELI_01530  351315 ..  351328 -  -2.3  -4.26079   CCAAAGTAGTTAAAA               TCGGG TTCA CCCCA                CTGCGCTGCCGGCGG  60 18
   ELI_01525 NONE
   ELI_01520 NONE
   ELI_01515 NONE
   ELI_01510  346358 ..  346381 -  -3.8  -3.01712   GGCCGCCTCCGAATA          GCAAGAGC TGCAAAAT GCTCATGC           GCGCTTACCGCCTTT  43 99
   ELI_01505 NONE
   ELI_01500  344348 ..  344374 - -21.6  -3.95435   TCGCTCAAAATAGAA         GCGGCGGGAGAC TAG GTCCCCCGCCGC         TTGCCTTCTTCCCGA 100 51
   ELI_01470 NONE
   ELI_01465 NONE
   ELI_01460  336210 ..  336239 - -14.9    -4.614   TCCAAGGACAGAAAA       CGGGCGGTGGAGC TTCG GCTCCGCCGCCCT        TTTCTTTTGCGCGGG 100 124
   ELI_01450  332423 ..  332444 - -12.9  -4.84539   CAATCAAACAGAAAA           GGCGCGGCC CGCG GGTCGCGCC            TTTTTCATGTCCAGC 100 95
   ELI_01425 NONE
   ELI_01420 NONE
   ELI_01415  316588 ..  316613 - -21.9  -4.30987   ACCTCGCACAAGAAA         GGGCCGCCGGA TCGC TCCGGCGGCCC          TCGATTTCTCGCTGA 100 53
   ELI_01410  315487 ..  315522 - -13.2  -2.57211   AGGGCTCGCCACAAG    CGGCGAGTGCGAGGGC AAGA GCCCCCGCAATCACTG     TGTTACGCATGCTCG  72 47
   ELI_01405  314747 ..  314766 - -12.1  -3.85698   TGGCTGGGCGACAAA            GCGGGGC TTGCGG GCCCCGC             GCTCGCCATACTGGC  81 93
   ELI_01350  307199 ..  307209 -  -4.6  -3.05844   CTCGTCATGCGAACA                 GCCG GGT CAGC                 ATCAGACCGAACACC  46 4
   ELI_01345 NONE
   ELI_01340 NONE
   ELI_01335 NONE
   ELI_01330  303916 ..  303952 - -18.7  -3.31144   GGCTGATCCGGACAA    GAGCAAGGGCCGGGAGC TTA ACTCCCGGCTCTTGCAC    ATTGTCACTCGCAAG  95 509
   ELI_01295 NONE
   ELI_01290  296955 ..  297001 -  -4.3  -3.18452   ATCAGGTGAAGGTAA GGTCGCTCCGGCGGTTTGGGTA GGTC TACCCCAACCGTGCGAGCG-CT GTCTGCAACCGCTCG  48 4
   ELI_01285  295808 ..  295824 - -10.9  -3.86015   TACTTGGGTGACAAA              GGTGACA GGG TGTCACC              CGGGGATGGTCGGTC  82 330
   ELI_01280  294993 ..  295020 - -10.4  -2.78384   GGCCCCCGGAGGATA        GCCCAAGGCCGC GGAT GCGGCCGCCGGC         GCTTGAGGCCAAACA  61 43
   ELI_01240  287317 ..  287334 -  -7.7  -3.21099   GGGTGTGACGATCAA             CCGTCCGC CGC GCG-ACGG             GCACATGGCCTTCGT  57 153
   ELI_01230  286111 ..  286148 - -15.5  -3.31263   ATCCGAGTCGCAGAA   CACGAAGGAGGGGGCGG GCGA CCGCCCCCTTTTCCGCG    TCAACCGATCGAGAA  89 26
   ELI_01220 NONE
   ELI_01215 NONE
   ELI_01205  278342 ..  278380 - -26.8  -3.06162   GATGGCAGCCTAATA   GCAAGGGGCGCCCCCGGA TGG TCCGGGAGCGCCCCTTGT   CTGGCCTTCGATCAG 100 45
   ELI_01180  273321 ..  273331 -  -4.6  -2.99649   ACATGGTTACATATA                 GAGC AAT GCCC                 ACGGATTTGCACTGC  46 53
   ELI_01175  272279 ..  272310 - -16.6  -3.28001   TATCGCCAAATGCAA      CGAGGCCCCG-ACCT TGC AGGAACGGGGCCTCG      TCAAGAATTCGCGAA  93 46
   ELI_01170 NONE
   ELI_01165  270620 ..  270630 -  -2.4  -3.01924   GATCGTCGCTCAACA                 GCCG CCC CCGC                 AGTCCGCACTGCGCT  41 9
   ELI_01160 NONE
   ELI_01155  269295 ..  269319 -  -2.8  -2.97747   CTGGCATAGGAGATA         CGCATCGACCC GGGC GGGG-GATGCA          TTGGGTTTTGCAATT  40 56
   ELI_01150  268555 ..  268584 - -15.7  -3.17054   TATCAAAGCATCGAA       CCCCGCCCGGC TGGAGGAT GCCGGACGGGG        TTCTTCTTAGGCGCG  85 116
   ELI_01130  263407 ..  263437 -  -3.2  -4.16842   GCTACCTTCAACAAA       GCGATCGATTACAA AAG TAGTCATCGACCGA       AAGCCGTTTCGTCCG  62 128
   ELI_01125  261225 ..  261269 -  -2.1  -4.57569   TCAGCGGTGCAAAAA TCTT-CATCGCGCGGCAGAG TGCCAC CCCTGCGGTACGATGCAAGG CCTTAGAAGCTGCCG  66 28
   ELI_01120  259709 ..  259728 -  -4.2  -3.30006   ATTAACGCAGATTAA            CGCTCCGGG GTC CACGGA-CG            GAATGTCGGGACCGG  49 2
   ELI_01115  258289 ..  258318 - -14.9  -2.67244   CTAGAGGGAAATTCA       GCGCCGCCGAGCC CCGG GGTTCGGCGGCGT        TCCCTATTGGTCGAC  76 29
   ELI_01105 NONE
   ELI_01100 NONE
   ELI_01095  255617 ..  255627 -  -8.2  -2.71712   TCCGGCGCGCTAAAC                 GCCG CCC CGGC                 CCAATTCAGCCCTTC  53 31
   ELI_01085 NONE
   ELI_01080  252622 ..  252637 -    -9  -2.78715   AATTGTTCGAGGATA              TCCTCG CGAA CGAGGA               AGAGCATGTCGATTT  55 162
   ELI_01055 NONE
   ELI_01050 NONE
   ELI_01045  246276 ..  246306 - -16.9  -4.05027   GACAACGAATAAGAA       TGCCCCTCCCGGC GCGAA ACCGGAAGGGGCA       GTCGCTCGCTAGAGC 100 63
   ELI_01025  241393 ..  241426 -  -5.3  -3.58726   TTTTTTCATACACAA     TCCATGATGTCAGCT AAGT ACCTGAAATCATGGT      GGGCGCGACAGGGAT  57 187
   ELI_01020  240785 ..  240803 -  -4.4  -3.69621   ACTTACAACCTCAAA             TCTGTGCC ATA GGCGCTGA             CGGGGAACAAGTCCG  54 123
   ELI_01015 NONE
   ELI_01010  239329 ..  239339 -  -2.4  -3.31248   GAACATTTGGCACAA                 CTCG CGG CGTG                 TGCTTGCGGAGTGTG  44 62
   ELI_01005  238227 ..  238272 - -10.5  -5.16206   AAACGAAGATAAAAA GGTCATAGCCTGTTCCGATTC CACA AAATCGGGACAGGCTATATAC TGAGGGTCTGTCATT 100 92
   ELI_00965  228676 ..  228692 -  -3.7  -2.74144   GTCCGACTCTGAAAC              CAGTG GAGAGAG CACTG              CGGCTCATGTCACGA  41 35
   ELI_00950 NONE
   ELI_00945  222504 ..  222514 -  -5.4  -3.14693   TTGATCACGAAGAGA                 TCGA CGT TCGA                 CTGTTCGATACGAAT  47 292
   ELI_00925  220175 ..  220192 -  -3.3  -2.62184   CCGCGGCTCAGATGA             CCGCAGT GACG ACCGAGG              TGACGATAGGCACGC  40 0
   ELI_00920 NONE
   ELI_00915 NONE
   ELI_00910 NONE
   ELI_00905 NONE
   ELI_00900 NONE
   ELI_00895 NONE
   ELI_00890 NONE
   ELI_00885 NONE
   ELI_00880 NONE
   ELI_00875 NONE
   ELI_00870 NONE
   ELI_00865 NONE
   ELI_00860 NONE
   ELI_00855 NONE
   ELI_00850 NONE
   ELI_00845 NONE
   ELI_00840  202736 ..  202749 -  -3.1  -3.64487   CTACACCTGGAAGAA               GACCT GGGC AGATC                CGTGGGGCAAGGTTG  51 113
   ELI_00830 NONE
   ELI_00825 NONE
   ELI_00820  201603 ..  201613 -  -6.8  -3.72984   GCAGAACCATCGAAA                 GGCT CGA AGCC                 TATCTCGATTCTTTC  63 54
   ELI_00815  200689 ..  200701 -  -2.6  -4.09685   TGCTATGCTCCAAAA                GCCC GCAAG AGGC                CCCGTCTTGCCGCTA  57 38
   ELI_00810 NONE
   ELI_00805 NONE
   ELI_00800 NONE
   ELI_00795 NONE
   ELI_00790  193307 ..  193319 -  -4.1  -3.14132   CGGCTCCGGCAGGAA                CATGC TTG GCATA                TTGCTGATGGAGATC  45 70
   ELI_00750  181903 ..  181918 -  -5.4  -3.14211   ACGCTTCCTTATGAA              GTCGAA AGCG CTCGAC               AAGTTCGACAATGAC  50 121
   ELI_00745  181446 ..  181465 -  -5.7  -2.74192   CATGCCTGAAGATGA            GCGACAGC TTCCC GCTG-CGC            GGCGGGCGTCAGAAC  46 34
   ELI_00740  180417 ..  180441 -  -4.3  -3.71848   GGCTTCGAGGAAGAA          TTTCCGAGT TCCCCCG ACACGGAAA          GCATAGTCGGGGGCC  56 153
   ELI_00730  177793 ..  177808 -    -4  -3.44876   AAACGAGAATATCAA              CCATTG GCAG CAATGA               AGGATCGTTCTTTGT  49 6
   ELI_00725 NONE
   ELI_00700  173628 ..  173655 -   -17  -3.60296   GATCTCCATCCGAAA        GGGGTCCTGTCC CAGC GGACAGGGCCCC         TTTCTCATGTTTATT 100 36
   ELI_00675  170477 ..  170497 - -11.1  -3.34522   ATATGCCTGAAGGAA            CGCCGGTGA TCT TTACCGGCG            GTCGCAGCCGCTTCG  70 480
   ELI_00630 NONE
   ELI_00625  158236 ..  158266 -  -7.5  -3.70773   CTGGACAGGCAAGAA      CGTCGTCG-GCTGC TTGC GGAGCTCGACGCCG       ATATTGAACCATTCG  65 514
   ELI_00610  154538 ..  154563 -  -5.3  -3.17075   TTGCTCTCAAGGGAA         GGACAGGGCTT CGAC AAGCTCAGCCC          GAACGGTTCAGGGGG  50 33
   ELI_00605  153682 ..  153696 -  -3.4  -2.87963   GCGAGAAGGAGGAGA               GCCGCG CGG CGCATC               ACTCGAACCTCTCGC  42 24
   ELI_00600  152884 ..  152903 -   -10  -2.50816   CGCTCATTCAGCAAT            CCGCACAA CAGC TTGCGCGG             GCGACTAGCCTATTT  60 35
   ELI_00595  151585 ..  151595 -  -5.4  -3.19687   AATGCGAAAGATATA                 TGTC ACC GACA                 GTCAGGTGGCGGCTC  49 232
   ELI_00570  148510 ..  148520 -  -6.8  -4.02132   CGCGAAATTCATAAA                 CGAC AGC GTCG                 CACGGGGTGCACATC  68 77
   ELI_00565 NONE
   ELI_00560  146867 ..  146877 -  -6.8  -2.78384   TGTGTTCGGACCAGA                 GTGC CGG GCAC                 AGCGGGCCTTCACCG  50 242
   ELI_00555  143421 ..  143452 -   -18  -3.73982   TGGATACCAACAGAA      TGGGGCCGGAGTTC CGAA GAACCCCGGCCCCG       CCTGCCGGTCCGCAG 100 65
   ELI_00550 NONE
   ELI_00545 NONE
   ELI_00540 NONE
   ELI_00535 NONE
   ELI_00530 NONE
   ELI_00525  134812 ..  134825 -  -2.3  -3.17319   GGTAATCCATCAATA               GGAAG GCGC CGTCC                CGCTATTGGACGACC  43 71
   ELI_00520  134046 ..  134081 -  -8.3  -2.83747   GAAGTTCGAGAAGGA   GC-CGCCGCGCCGCACC GGAT GATGCAGCG-AGCGTGC    AGGCAGATTACAGGA  55 33
   ELI_00490  128044 ..  128061 -  -2.7  -2.90194   AGGGCGGCAACCATA             GTG-TCCC TAG GAGAGCAC             GCATCTGTCCCGCCA  40 64
   ELI_00485  127482 ..  127507 - -12.5   -3.0976   CGCAATACGGGAAGA         GCGTCTCGCGC GCTG GCGCAAGGCGC          TGGCTGCGTCCTAGG  72 36
   ELI_00475 NONE
   ELI_00470  124409 ..  124425 -  -3.7  -3.24747   GCCTTAGAGCAGCAA              TTGCC GGGACAG GGCAA              CCCCGCCGATGGGCG  45 46
   ELI_00465  122513 ..  122524 -  -7.2  -4.65895   TTTTTTACTTAAAAA                CGCC AAGT GGCG                 ATTCTAGTAACATCG  78 83
   ELI_00460  119460 ..  119501 - -18.8  -4.09685   CGCCATGCCGCAAAA GCAAAGCGGCGGGCAAGCC TTGTC AGCC-GCCCGCCGCTTCGC GTGCCGTCAGGCCGG 100 43
   ELI_00455 NONE
   ELI_00450  116499 ..  116531 -    -4  -3.07222   ACGACGATCTCAAGA      CCTTCGTGCGCGAG CGGCT CTCGCCCCAGAAGA      CCCCGGCGCACTGGA  45 148
   ELI_00440  113700 ..  113718 -  -8.8  -3.64822   AGGCGGGGACTCAAA             GGAGGCGT CTG ACGCCTTC             CATTTTTATCATGGC  68 191
   ELI_00435  111940 ..  111950 -  -4.6  -4.09685   GCTTACCTTGCAAAA                 CGCC CGC GGCA                 CGATCGGTGCGTGGA  64 372
   ELI_00425 NONE
   ELI_00420  109315 ..  109327 -  -3.3  -3.53811   GCGAGCCGGTCGAAA                CCGCC GAG GACGA                AGGCTAGCCCGCGTC  49 29
   ELI_00405  107296 ..  107335 -  -8.5  -5.00616   GGGTGGGCGAAAAAA TCGTCGCCGCGACCG-AGC GCGT GCTGCGGCC-CGGCGGCGC  GTTCATGGCGTATCA 100 156
   ELI_00395  104912 ..  104925 -  -4.5   -3.8211   TGCTATTGAGAATAA               GTCGC AATT GCAAC                CAGCAATCGGGCTTG  57 451
   ELI_00385  102725 ..  102756 - -21.6  -3.15544   CCCGAGCCGGACGAA      GAGTGAGCCCCCGC GACG GCGGGGGCTCACGC       ATCGGTCAGATTTTC 100 31
   ELI_00375 NONE
   ELI_00370 NONE
   ELI_00365   98939 ..   98955 -    -5  -4.34402   TGGGCGACAGCAAAA              CAGGCG CGATC CGCCAG              TTCGATACGATCTAC  70 496
   ELI_00350 NONE
   ELI_00345   94772 ..   94795 -  -3.2  -2.71712   GGTCTCCTCGGAAAG          CGATGAAATCT ATG AGATT-CAACG          GGGGAGGCATCGGAA  41 79
   ELI_00340   94127 ..   94140 -  -2.3  -2.84878   GGTTTGAACCGAAAT               CAGCC CATC GGCTC                CATGGCTTGCTGTTC  40 11
   ELI_00310 NONE
   ELI_00285   77384 ..   77397 -  -2.4  -4.77036   CGGGACGACCAAAAA               CGAT TAGGCG ATCG                TTAGTTTAAGCCGTG  72 31
   ELI_00270 NONE
   ELI_00265   72501 ..   72524 - -19.6   -5.0916   GCCCGAATATAAAAA          CGGGGCCGGA TTGC TCCGGCCCCG           CTGTAGTGTGCGCGT 100 52
   ELI_00250   61332 ..   61352 -  -5.4  -2.97747   CGCGCATACGAGAGA            GTATCACG GGTGT CGTGCTAC            GCCAAACACGGGCGT  48 43
   ELI_00245   60251 ..   60265 -  -2.8  -2.91264   GGGCTCAGGCATACA               TCCG GCAAGCG CGGA               GACTGGATGCCAGCA  40 56
   ELI_00240   58217 ..   58230 -  -9.5  -3.06915   ATCTAGGTGAGGTAA               CGCCC GAGC GGGCG                CGCGCAGCCGCCGAT  60 200
   ELI_00230   53437 ..   53456 -  -6.4  -3.53012   GGCCCGTCGCCGAAA            CCGCAGCGA CGA TCGCCG-GG            ATGGATCCGGTGCTC  57 391
   ELI_00205 NONE
   ELI_00200   49201 ..   49235 -  -4.3  -3.30124   GCGCAGCTTCCAGAA    TGGCGGCAAAGTCTGCA ACC TGC-G-CATCGCCACCA    GCGAGACGTGGAAGG  49 474
   ELI_00170 NONE
   ELI_00165 NONE
   ELI_00160   43799 ..   43821 -  -4.6  -2.87211   ATGCGCGCCTACATA           GGGAGCGAGC GGC GCGCGCGCCA           GTGGCCTTGCGGGCA  45 48
   ELI_00155 NONE
   ELI_00150 NONE
   ELI_00145   41402 ..   41423 -  -6.5  -4.15565   TCGAGGACCGCAAAA           TGGCCGGGAC CTC GGCCCG-CCA           CGTCCACTACGTGAT  68 331
   ELI_00120 NONE
   ELI_00115   36469 ..   36485 -  -3.7  -3.90112   GGTTCCTTAACGAAA              CGATC TTTGCGG GATCG              AAAGATGGAGGGGCG  56 353
   ELI_00110   35347 ..   35364 -  -3.5  -2.99195   ATAAGGGAAAAATAT             CTC-TTAC TTA GTAACGAG             CCGGAAATTAAACGG  43 263
   ELI_00090 NONE
   ELI_00085   26119 ..   26136 -  -5.5  -3.23853   TTTTCGGAAGTAAGA             CCGGTCAG ATC CCG-CCGG             GCGTAAAATCATGCC  50 12
   ELI_00080   24605 ..   24630 - -16.1  -3.73414   GACAGCAGATGCAAA         GGGCCGGTGGA GCGA TCCGCCGGCCC          TTTTGCATGCCCGGC  95 428
   ELI_00045   18164 ..   18186 - -18.4   -4.2558   TAGCCGGGACGAAAA           GGGGCGACCC ATC GGGCCGCCCC           GAAGATATTCGCTAT 100 63
   ELI_00040   14875 ..   14895 -  -4.5  -3.17075   GGCCGGTCAAGCCAA            GCTGCTCGC CGC GCGCACCGC            CTGGTCCAACGCCGA  45 185
   ELI_00020    8826 ..    8839 -  -4.5  -4.82901   CGCCGCGCAGAAAAA               TCGCC TGGA AGCGA                CCGACAGTTTCACGG  78 422
   ELI_00010    5989 ..    6009 -  -3.8  -3.58037   GATCAATTGCGCAAA            GGCGGGGC TGGCT GCCAAGCC            AAGTGTCAATGCTGT   0 102
