# Supplementary material for: Rapid, accurate, computational discovery of Rho-independent transcription terminators illuminates their relationship to DNA uptake
Source: Genome Biol. 2007 Feb 21;8(2):R22. doi: 10.1186/gb-2007-8-2-r22 (PMC1852404; doi:10.1186/gb-2007-8-2-r22)
Supplement: Additional data file 4 — Best terminators found downstream of each of the genes of the 343 organisms studied. [file gb-2007-8-2-r22-S4.zip › Escherichia_coli_CFT073.bag]

        thrL     280 ..     301 +   -13  -5.93809   GAAACACAGAAAAAA           GCCCGCAC CTGACA GTGCGGGC            TTTTTTTTGTGCACA 100 41
       c0002     940 ..     983 +  -3.9  -3.53811   AAATGTCAGATCGTG TGCGCCTGTTAGGGCGCGGCT GGTA AGA-GAGCCTTA-TAGGCGCA TTTGAAAAACCTCCG  52 54
        thrA NONE
        thrB NONE
        thrC    5755 ..    5781 +    -8  -5.24129   CATTATCTCAATCAG        GCCGGGTTTGC TTTTAT GCAG-CCCGGC         TTTTTTATGAAGAAA  91 49
       c0006 NONE
        yaaX NONE
       c0009    6560 ..    6571 +  -4.4  -3.93583   GATTTAAAATACTCA                TCTG ACGC CAGA                 TTTATCACTACATTA  60 262
        talB    9816 ..    9845 + -12.9   -2.5294   CTGCTGTAATCATAC       TTAGCGTGACCGG GAAG TCGGTCACGCTAC        CTCTTCTGAAACCTG  84 32
        mogA   10614 ..   10672 +  -2.3  -2.78639   CAATATATTGAATTT GCACGATTT-TGTAGGCCGGATAAGGCG TTCA CGCCGCATCCGGCATAAACAAAGCGCAC GTTGTTAACAATCTT  39 128
        dnaK   14888 ..   14925 + -17.1  -3.25823   AACGGGTAATTATAC   TGACACGGGCGAAGGGGA ATT TCCTCTCCGCCCGTG-CA   TTCATCTAGGGGCAA 100 51
        dnaJ   16158 ..   16179 + -13.7  -3.39449   CGAGCACCTGTAAAG           TGGCGGGGA TCAC TCCCCGCCG            TTGCTCTTACTCGGA 100 102
       c0021 NONE
       c0022   19276 ..   19304 + -16.9  -4.21933   TTAGGGCTATGCCCG        CCTGATTCAGTGC TAC GCATTGAATCAGG        TTCTTTTCGCGTTGA 100 74
       c0023   20812 ..   20823 +  -4.4  -3.08813   TCGTGCGGGGTAAAA                TCGT GAAA ACGA                 TCTATTCACCTGAAG  49 222
        nhaA   22032 ..   22051 + -10.7  -4.59414   CAGGACGATGTACTG            GGGAGCC ATAAAC GGCTCCC             TTTTCATTGTTATCA  95 41
        nhaR   23033 ..   23046 +  -9.5  -5.40474   ATGGATATAAAAAAA               CCCGC CAGA GCGGG                TTTTTTTACAAAGCT 100 77
        yaaY NONE
        ribF   24602 ..   24615 +  -3.7  -3.54475   TTTGGGCTAACAAAA               CCGGC TTAA GCCTG                TTATGTAATCAAACC  52 17
        ileS NONE
        lspA   27981 ..   27994 +  -6.7  -3.30124   AACCCTGCCGGATGC               GATGC TGAC GCATC                TTATCCGGCCTACAG  61 43
        slpA NONE
        lytB   29501 ..   29520 +  -9.3  -5.24129   TAAGTTATGCGAAAA            TGCCGGT CTTGTT ACCGGCA             TTTTTTATGGAGAAA 100 54
       c0036   30849 ..   30878 + -10.1  -3.70149   GGCATAATGCCAGAG       GGTATGACGCA TCACTTTC TGCGTCATGCC        TTTCACTGATATCCC  78 34
        dapB   31945 ..   31957 +    -2  -4.20092   GCAAATGCTGAAAAT                TACA TATTT TGTA                TTCTGTTTTTGTTGT  58 148
       c0039 NONE
        carA NONE
        carB   36719 ..   36738 +   -10  -5.77853   ATCGAATAACTAATA            CGGTTCTC TGAT GAGGACCG             TTTTTTTTGCCCATT 100 79
        caiF   37463 ..   37485 +  -8.4  -4.33165   TCGGCGTCACATCCG           TCGTCCCC TGCAAAC GGGGGCGA           TTTTCCTCCATTTGC  84 167
        fixA   46148 ..   46164 +  -6.5  -2.88544   GGCGAAACTGGGTTA              CCGCC TTAACGC GGCGG              TGTCTAACGATGCCA  55 342
        fixC NONE
        fixX   48366 ..   48376 +  -2.4  -2.83798   CCTTTGGTGTGGAGT                 TCCG TTA CGGC                 TGATGTTGGTTTGAT  40 12
        yaaU NONE
        yabF NONE
        kefC NONE
        folA NONE
       c0059 NONE
       c0060   53919 ..   53929 +  -2.4  -3.95378   CCAGCCCCCGCAATT                 CCGG TGA CCAG                 TTATTTGGCATATCG  54 375
       c0062   55054 ..   55064 +  -2.4   -3.6959   ACCAGGCGCACGACG                 GCGG AAT CCAC                 TTTGGGTGGTGGTGT  49 341
        djlA   61398 ..   61453 +  -8.3  -2.57931   TAGGCCTGATAAGAC GCGGCCCGCGTCGCATCAGGCAAT CGGCGCAAA ATTGCCGGATGCGGCGTGAAC-GC CTTCTCCGGCCTACC  63 52
       c0072   68313 ..   68333 + -12.5  -3.99559   AGGCGCATTTGAAAA            ACCTCCGGC TAT GCCGGAGGA            TATTTATTTTGATTG 100 106
        araC   73750 ..   73778 + -13.9  -3.28261   GGTTGTGAATAATAA        GAAAGAAGGGGGG GAA CCCCCTTGCTTTC        TTCATCTGACGTTAT 100 29
       c0077   74166 ..   74178 +  -4.9  -3.48276   ATCTTTGTAAATTCA                TTCAT AAA ATGAA                TTGTATACAAAAAAA  56 58
       c0078 NONE
       c0079 NONE
       c0080   75656 ..   75668 +  -4.8  -3.25088   AGTAGCATAGGGTTT                GCAG AATCC CTGC                TTCGTCCATTTGACA  52 144
        yabI   76486 ..   76500 +  -7.1  -3.30124   CGGGTTGCCTGATGC               GACGC TTGCC GCGTC               TTATCAGGCCTACAA  63 55
       c0086   82616 ..   82636 + -12.5  -3.97569   AGGCGCATTTGAAAA            ACCTCCGGC TAT GCCGGAGGA            TATTTATTCTTTTTG 100 106
       c0088   83115 ..   83125 +  -4.6  -4.72272   ACGAAGTCCGGGTTT                 GGCT GTT GGCC                 TTTTTCATCCAGAAA  72 225
       c0092   88133 ..   88146 +  -3.1  -2.53876   ATAAATCATATTCTC               GAGGA TTAT TTCTC                TGCATTCCAATAAGG  42 40
        leuO   89145 ..   89184 +   -16  -5.49234   CAAACGCTAACTGAA  TGCAGAATAGGTCAGACA TCAA TGTCTGGTTTATTCTGCA   TTTTTTATTGAATGT 100 31
        ilvI NONE
        ilvH   91665 ..   91694 +  -2.1  -3.53091   CACGCGGCGATAAAA       TAATGCGTTGAGA ATGA TCTCAATGCGCAA        TTTGCAGCCCAACAT  47 15
        fruL NONE
       c0097 NONE
        fruR   92876 ..   92903 +   -12  -3.05596   CCGCGAACAAAAGTA        CGCGCCAG-GTGA ATT TCTCTCTGGCGCG        TTGAGTACGGGAATG  81 42
        yabB NONE
        mraW NONE
        ftsL NONE
        ftsI NONE
        murE NONE
        murF NONE
        mraY NONE
        murD NONE
        ftsW NONE
        murG  104542 ..  104563 +  -3.8  -2.64651   GCCCGGGCGTAATTG           TAGCGATGC CTTTT GCATCG-TA           TGAATTTAAGAAGTT  44 29
        murC NONE
         ddl NONE
        ftsQ NONE
        ftsA NONE
        ftsZ  110333 ..  110354 +  -6.7  -3.09208   TGCTAAACTGGCCCG           CCGAA-TGTA TAG TACACTTCGG           TTGGATAGGTAATTT  58 75
        lpxC  111328 ..  111371 +  -4.5  -6.17292   CTGTCGTATAAAATT CGACTGGCAAATCTGGC ACTCTCTCCG GCCAGGTGAACCAGTCG TTTTTTTTTGAATTT 100 52
        yacA  112073 ..  112091 +  -2.2  -3.80207   TTACTTCATTTTATT             AACTCCGC AAC GCGGGGCG             TTTGAGATTTTATTA  51 54
        secA  114833 ..  114850 + -12.7  -5.33866   ACAGTTGAAGTAAAA             GGCGCAG GATT CTGCGCC              TTTTTTATAGGTTTA 100 47
        mutT  115325 ..  115368 +  -6.1  -3.87869   GCGACGCTGGCTGAA CTGCACC-CCAAATGTTGGA CATAA TCTGACATCTGAAGGTGCAG TTTATGAAACATTCA  66 81
       c0118 NONE
       c0119 NONE
       c0120  117420 ..  117450 + -11.1  -4.21462   GAAATTGCCCGATAC       GCGGCGCGGAG ATTAATACG CTCCCCGCCGC       TTTTAACTGCTGAAT  91 463
        guaC  119635 ..  119660 + -16.2  -3.36671   CCTGTAATATACCAA         CGCTGGCGTG GAGCAA CACGCCAGCG          TTATCCCATTCCACT 100 34
        ampD NONE
        ampE  125332 ..  125342 +  -2.4  -3.46586   ATTAATGCGCTTTTA                 CGGC TTT GGCG                 GTTTTCTCTTTAAAC  47 82
       c0133  129320 ..  129348 +  -9.7  -3.16683   AAACTATATATGAAA        CATCATCGCGT CTGGCTA ATGCGATGATG        TTAATAACATAAAAT  70 52
       c0137  130699 ..  130723 +  -2.9  -4.18018   TCTGTCACCTGAAAA          TCATCACGT TCTGGTT AAGTGATGA          TTTTCGCTACGAGAA  58 54
       c0138 NONE
       c0139  132393 ..  132405 +  -6.3  -3.17194   GTCACAGACATGAAA                TTGGT AAG ACCAA                TTGACTTCGGCAAGT  57 161
        pdhR  133208 ..  133233 +  -4.9  -3.24924   GAAAGAATTAGTGAT         TTTTCTGG-TAA AAA TTATCCAGAAGA         TGTTGTAAATCAAGC  52 30
        aceE  136207 ..  136220 +  -3.1  -3.04144   GCGGGTATCGTTAAA               GAGAT CAAA GTCTC                TGTTGGCGATAAAAC  45 205
        lpdA  139775 ..  139791 +  -6.5  -5.03314   TGTCATCAGTCTTAA              GCGGC TAACAAC GCCGC              TTTTTTACGCCTGCA  83 233
        acnB  144578 ..  144603 + -12.7  -5.72622   GCATAAACGACACAA         TGCCCGGTGAAT GAG ATTC-CCGGGCA         TTTTTTATTTCTAAA 100 61
        yacL  145165 ..  145202 +  -3.5  -3.19293   CTCGCGCATTTCTTT  CC-ACAGCGCAGCGGTA ATTTCC TGGCGCT-CGCTGTCGG   TTAAATCTTCCGGTT  47 111
        yacK  149361 ..  149372 +  -4.4  -4.15044   CATACTGTCCTGCGG                CGTA CCAA TACG                 TTTCTTCCACACCAC  64 424
         hpt  152366 ..  152377 +  -5.8  -2.76442   GGTAACTTTCTGCCC                GCGT TTCC ACGC                 TGATTGCATAATGGT  51 219
        yadG NONE
        yadH  154684 ..  154713 +  -9.3  -4.10657   CGTAGCTAAGGCTAT       TTCCTCTCCTCTG GATT TGGGGGAGAGGAG        TTTTGACGGCTATCA  80 32
        yadI  155239 ..  155260 +  -5.2  -3.92542   CCGCGATTCTGATGA           CGCTTTTG CTACAA TAAAAGCG            TTGTTTCACCCTCGG  61 42
        yadE  156529 ..  156554 +  -4.8  -4.16205   AACAATCAGGCAACC         TGTACCG-GAA TCGCT TTCGCGGTACG         TTTCATTTCGTTGTC  65 39
       c0161 NONE
        yadD NONE
       c0163  158433 ..  158457 +  -7.8   -3.1855   CGTGGCAATGAATAA          CTGGCGCCAT CAGCC GTAGCGCCAG          TTAAGTATTACGCCA  64 75
       c0174  167935 ..  167958 +  -3.1  -4.36343   TTTTTCATATCGTAG          TGCGGAACG GTCAGA CGTTCGGTA           TTTATTACTTCATTA  62 353
        hrpB NONE
        mrcB  177836 ..  177855 +  -9.2  -3.68662   GCGCAGATTGCGTAC            CGCTTGCG AACC CGCCAGCG             TTTCGAATATTATCT  75 150
        fhuA NONE
        fhuC NONE
        fhuD NONE
        fhuB  183970 ..  183980 +  -3.2  -3.82205   ACACCCGACGTGCAG                 CATC GAT GGTG                 TTATTGATATCTTCC  53 89
        yadQ NONE
        yadR  187303 ..  187331 + -14.7  -3.68024   ATATAATCTGTTGTT        CATGTGCCGGATA AAC TATCCGGCACATC        TTCTCTCTTCAACGC 100 35
         dgt NONE
        htrA  192658 ..  192681 + -14.6  -3.56325   AGTAATTTCCCTCAA          CCCCTTCCTG AAAA CGGGAAGGGG           TTCTCCTTGTGCACA 100 36
       c0198  193373 ..  193391 +   -16  -2.80958   GGCGCATTTGAAAAA             CCTCCGGC TAT GCCGGAGG             ATATTTATTACAATC 100 107
        yaeG  194981 ..  194995 +  -7.1  -4.40003   AAACTTCACGCTCTT               GGCGA AAAAC TCGCC               TTTGTCTTTCTGGAA  75 336
        rpsB  200949 ..  200969 + -11.1  -4.89729   GTACACGTTTGGTTA            GGGGGCC TGCATAT GGCCCCC            TTTTTCACTTTTATA 100 77
         tsf  201894 ..  201915 + -13.7  -4.84761   CTTAATTATCGAAAA           GGAGCCGCC TGAG GGCGGCTTC            TTTTTGTGCCCATCT 100 36
        pyrH  202773 ..  202817 + -11.5  -2.57501   CCCGTGATGGATAAA TAAGGGTAAGATTCCGCGTAA GTA TCGCGGGGGATCTTACCCGTA ATATGTTTAATCAGG  77 43
         frr  203475 ..  203523 + -11.8  -5.27206   TGATTTCTTGAACGA CAAAAACGCCGCTCAGTAGATCC TTGC GGATCGGCTG-GCGGCGTTTTGC TTTTTATTCTGTCTC 100 38
        yaeS NONE
        cdsA NONE
        yaeL  207921 ..  207936 +  -5.4  -3.33696   ACTTTTCAATGATTT              CTCTCG GTTA TGAGAG               TTAGTTAGGAAGAAC  56 13
        yaeT NONE
        hlpA NONE
        lpxD NONE
        fabZ  212574 ..  212595 +  -4.3  -2.79098   ACGATGATGTGTGCT           CGTAGCCGG GAGG CCTGATACG            TGATTGATAAATCCG  47 8
        lpxA NONE
        lpxB NONE
        rnhB  215110 ..  215121 +  -5.8  -3.01243   GTCAAACGCGCACTG                GGAC TTGC GTCC                 TGATTCTTGTGTCGA  52 11
        dnaE NONE
        accA  219635 ..  219652 +  -9.1  -5.31275   CAAATGTTCTGAAAG             GGGTCAC TTCG GTGGCCC              TTTTTTATCGTCACG 100 45
        ldcC NONE
        yaeR  222320 ..  222340 +  -7.5  -3.24925   TGTCATCGCCGCATT            TGCCCGGTA ACG TGCCCGGCA            TTGCTACTGTAAAAT  62 45
        mesJ  223996 ..  224009 +  -8.1  -4.65895   ACCAGTAAGTTTGCC               GCAGC GTAT GCTGC                TTTTTCCCTGACAGC  84 343
        yaeQ NONE
        yaeJ NONE
        cutF  226165 ..  226220 +  -3.2  -5.22104   GACAGTTTCAGTTAA C-CGGCTTTTTGATACTCAGTCCGGTA TTC TACCGGGCTGAGTCCCCCAAGACTGAG TTTTATTCTTTTTTG  77 177
        yaeD  234959 ..  234973 +  -6.4  -3.12351   GGTTGAAGAGAAAAA               TCCTGA AAT TCAGGG               TTGACTCTGAGAGAG  56 164
        yafB  241382 ..  241399 + -11.3  -4.68593   ATTAAGCCTCTCTGA             CAGCTCC TCCG GGAGCTG              TTTTTACATGCTCGC 100 36
        yafD  243344 ..  243369 +  -8.3  -4.46926   GTCAGGTCTGCCACA         GGGCAG-ACCAA CGT TTGGCGCTGCCC         TTTTATACTCAAATA  87 46
        yafE  244180 ..  244200 + -10.4  -5.60689   GGCATAAATAAAAAA            GGCACCGG GGGAA TCGGTGCC            TTTTTTATTATCTGG 100 34
        yafS  247185 ..  247197 +  -4.1  -3.33696   TTGATAGCCTGTATC                TTCCA GTG TGGGA                TTCATTGCCGCAGCA  50 49
        dnaQ  248639 ..  248663 + -12.2   -4.6391   TCCGCCACTATTCGA          GGCCATGCTG TTGAT TAGCATGGCC          TTTTATATGCTTGTT 100 243
       c0253  249323 ..  249356 + -10.3  -3.80551   GTTTCATTAAATCCC     GCCATTTACCGCGAT CGAG ATTGCGGGTAATGGC      TTTCATCGCTGTTTC  79 334
       c0256  250165 ..  250184 +  -2.8  -3.18582   CACTGGGAAATCCTT            CACC-AGAG CTG CTCACGGTG            TTGATCCGTGAACTG  45 46
       c0257 NONE
       c0258 NONE
       c0259  252192 ..  252207 +  -3.2  -4.17316   GCAGGTATTAGCGCA              TTCTGG CTTC CCTGAA               TTCTTTTACGAGGAT  60 74
       c0262  253633 ..  253664 +  -7.5  -2.68545   GTTCTCACCAATAAA     TAAGCGTCAATACGG TGCT CCGT-T-GACGCTTA      CTATTGTTCTGCAGC  57 23
       c0263  254517 ..  254528 +  -2.2  -2.57132   ACCATCACGCTGATC                GTGG ACAA CTAC                 ATTATCCACAAAAGC  39 73
       c0264  255059 ..  255070 +  -4.4  -2.85668   TCCATTCTGATTCGC                CGAA GTCA TTCG                 TCTGATGTGACAGTG  47 313
       c0268  257912 ..  257927 +    -4  -4.56597   ATCCTGGCTGGTCGG              TACGTA CCAG TGCGTA               TTTTTCAACGAGAAA  67 255
       c0274  260703 ..  260720 +  -8.5  -3.85817   TGCCATTGCCTGTAC             TCAGTCT GCAC AGACTGA              TTTCTCCGGGACGGT  75 205
       c0277  261801 ..  261811 +  -2.4  -3.03635   TAGAGGACCGTCACT                 GGCG AGC CGCG                 TATTAAGCACCTTTC  42 155
       c0291  271650 ..  271661 +  -5.8  -2.62616   CTAAGGTTGCCAGGG                CTGC AACA GCAG                 TCCTGTGCCAGATGC  50 37
       c0292  272804 ..  272815 +  -4.4  -3.01924   CTGACCAAATTGCCG                TCCA AAAC TGGA                 TATTCAGACACCATG  48 226
       c0294 NONE
       c0295 NONE
       c0296 NONE
       c0297  279126 ..  279140 +  -2.8  -4.14739   TGTGCTTCTAGAAGA               TGAGCA GAT TGTTCG               TTTTAACATCGCTGC  56 132
       c0298 NONE
       c0299  280741 ..  280756 +    -4  -4.13711   CATCTTCCCTGCTGT              TGAGGT GACG ATCTCA               TTTCTGGTCTTTTCC  59 460
       c0301  281027 ..  281044 +  -4.1  -4.08394   GTCATGCAGTAACAC             CCGCA ATGCGGTC TGCGG              TTTTAAGCGCACTCT  59 29
       c0302  281438 ..  281459 + -12.3  -2.71712   CTTCTTCCCGGCGTG           CCGGCGCTGG TAT CCAG-GCCGG           GTTTCGAAGCGAAGC  82 202
       c0304  282179 ..  282204 +  -6.9  -2.52464   TCCAGCATCGGATGA         TGAACCAGCAGA TGT TC-GCTGGTGCA         TAAGTTCACCACCAG  54 244
       c0308  285279 ..  285297 +    -3  -3.31144   GTGTGGTCCCACTTT             CTCTGTGG CGC CCGGGGAG             TTGTGAACCTGCACG  46 149
       c0309  286080 ..  286100 + -10.5  -2.74144   TTTACGACATGGCTA            TTCCGTATG AAC CATACGGAG            ATTTAACCATGGCAC  71 119
       c0310 NONE
       c0311  287341 ..  287363 +  -6.2  -2.85351   GAAATCGCACCGTGA           TCGCGGATTC GCC GAATCCGCAC           TGTGGTGTCAACCAA  55 203
       c0312  287599 ..  287609 +  -3.2  -3.26722   AACTCTGGCTACAGC                 GGTT TTT GACC                 TGTTGTAACTGTAAG  46 17
       c0313  288208 ..  288222 +  -6.4  -3.34043   GACTTTTAACGTCAG               GTGACG CAT TGTCAC               TTCTGACCTGCTACC  59 32
       c0314 NONE
       c0315 NONE
       c0317  289072 ..  289092 +  -6.9  -3.44527   GAAGATAAAAGAGAA            GCCATATTT ATT ATATATGGC            TTCTCATAATAACTC  62 311
       c0319  291187 ..  291203 +  -2.3  -3.41962   CACTATTGGAGTTTT              TATGGAT TTC ATCAATA              TGTTCTCTCTTAAAG  45 54
       c0321  292395 ..  292415 + -14.1  -2.53233   ATATGAACTAAAATG            GTAGCGCAT AAA ATGCGCTAC            ATATTGATATAGTTA  87 432
       c0322 NONE
       c0323  296497 ..  296518 + -10.1  -3.62597   GACAATGCCCATTAA           CCTGCTGCC TACC GGAAGCAGG            TTATTCCAGAATGGA  78 40
       c0325  297738 ..  297768 + -13.5  -2.78816   AGTTAAATATTATAT       TAATGAAGCGCCT ATAGC AGGTGCTTCATTA       TATCATAAGAGATGA  86 208
       c0329  300384 ..  300397 +  -3.8  -4.30719   CAACGGCTTCCATAA               CAGG GAGGAG CCTG                TTTATTATCCGGGCG  64 293
       c0331 NONE
       c0332 NONE
       c0333  305042 ..  305068 + -14.5  -5.00616   AAGGCCTGAACAGCG         GCGCGCTTATC GTTAA GGTAAGCGCGC         TTTTTTACCCGCCAG 100 47
       c0337  309306 ..  309317 +  -7.2  -3.01712   ATTGTGGTAGGGATA                GCCG TTTC CGGC                 TATTCCCCGCGCAGA  60 71
       c0340  310886 ..  310897 +  -5.8  -2.53918   GCAGAAAAACATTCT                GACG AAAA CGTC                 CCTTTTATCCCGTGC  49 273
       c0345  322316 ..  322338 +  -2.1  -4.41494   ATAGTTTACTATTTT          TATTGAT-GC TTGC GCTGTCAATA           TTTTCCTTCACAGTG  59 46
       c0348 NONE
       c0349  325415 ..  325437 +  -2.6  -4.56597   CATCACGGAGAATGA           AAGCTATCAG ACA CTGGTTGCTA           TTTTTGACCACAGAA  63 234
       c0351  330896 ..  330909 +  -2.5  -5.84381   TTAATGGGGTAATGT               TAAAT AAAA ATTTA                TTTTTTTATTGGTGA  93 369
       c0355  334279 ..  334296 +  -2.6  -3.29511   CTGAAATGTCAACCC             GGCCTC CAAAGC GAGGGC              TTCTGGACCCATGGA  46 258
       c0357 NONE
       c0358  335481 ..  335495 +  -4.4  -5.79595   AAATGCCCATTTGTT               TTATTT TAT AAATAA               TTTTTTGTTTTGAGA 100 155
       c0360 NONE
       c0361 NONE
       c0362  340900 ..  340915 +  -6.2  -2.96964   ATAGAAATTATTATT              TTTCCA CCTC TGGAAA               TGATTAATTTATTTT  55 152
       c0363  345820 ..  345841 + -10.9  -4.76312   TAGTTGTCTTATTCA           TGTGGGAGG GAAA CTTCCCACA            TTTTTGAGTGTTATA  95 41
       c0364 NONE
       c0365  347275 ..  347289 +  -3.5  -3.76281   CATCTATAAAAAGAA               CAGGT TCATC GCCTG               CTTTTTCTTTCAGGT  53 362
       c0368  348806 ..  348820 +  -2.8  -3.06183   TGGCAGCCGTTGCCA               TCGC TGCCGAC GCGA               TTGCATCCCGCTACA  43 478
        ykfE  350039 ..  350056 + -12.7  -3.73068   TAGCGGATAAAGAAA             CGGAGCC TTTC GGCTCCG              TTATTCAATTACGCG 100 42
        gmhA  353349 ..  353402 + -12.3  -2.56747   CGTAGGCCAGATAAG GCGTTTACGCCGCATCCGGCATTTG TGCT CTGATGCCTGATGCGACGCTGACGC GTCTTATCATGCCTA  81 47
        yafJ  354305 ..  354320 +  -7.6  -3.21912   TGTAGTTTGATGCCA              GTTGTG GCTG CACAAC               TTCGTGGCTTAACGG  61 31
        yafL  356224 ..  356236 +  -9.1  -3.40403   GCCGATGCCAGATGC                GACGC CAC GCGTC                TTATCATGCCGACAA  71 178
        mbhA  358793 ..  358811 +    -3  -3.10343   TGGATAAGCAGCAGG             TGCTTTCG CAG CGAGCGCG             TTAAATGCTGAATCT  43 3
        dinP NONE
        yafP  360413 ..  360431 +  -2.3  -2.71055   TTGCAATGAAAATAA             CGCCCGT CTAGT ATGTGCG             CGTTTTCTTATTCCA  40 48
       c0381 NONE
        prfH  362506 ..  362527 +  -2.2  -5.00616   TTGGCCCGATAGACA           CCATGTCC ATTTCC GGATACGG            TTTTTTGAACAGACC  71 201
         gpt  364570 ..  364594 + -17.9  -4.47888   GGTCGCTAATCTTTT          CAACGCCTGGC ACT GCCGGGCGTTG          TTCTTTTTAACTTCA 100 32
        yafA  365904 ..  365920 +  -2.3  -3.73072   GGTTGTGTTAAAAAT              TTGCTAA ATT TTACCAA              TTTGGTAAAACAGTT  51 30
         crl  366672 ..  366692 +  -3.1    -4.323   GCGTCTTATTGGCAA            AGCCGCCAG AGA TTGGCGTCA            TTTTACGTGTTTCAG  62 339
        proB NONE
        proA  370116 ..  370170 +  -8.4  -3.69437   CGTGCGTAAATAAAA CCGGGTGATGCAAAAGTAGCCATTTG ATT CACAAGGCCATTGACGCATCGCCCGG TTAGTTTTAACCTTG  72 32
       c0391  371035 ..  371063 +  -3.2  -6.01369   TCTTTTAAATAACAA        CGCCATTAAAAA CGCTT TGTTTAATGACG        TTTTTTTATTGTTTC 100 268
       c0394 NONE
       c0395  376570 ..  376584 +  -2.8  -3.46106   AATTGATAGAAGTTT               CTGGTA ATC TACTGG               TATTTAAGGTTTTCC  48 35
       c0396  376866 ..  376905 +   -10  -3.60412   AGCTCTCGCCCCAGC  GGATAACATCTGCGTCAG TCAG CTCACGCTGATGTTGCCC   TTATCTGTGAACTTG  78 76
       c0397  377353 ..  377368 +    -4  -2.63079   AATCACAAAATGGGA              GGTAAG AGTC TTTACC               TGGATTGTCTCGAAA  44 85
       c0398  377935 ..  377953 +  -3.2  -2.66711   ATTTATATTCTCTGA             GAGAAA CATTACA TTTCTC             CTTGTCACTTCTAAC  42 106
        yagU  378750 ..  378768 +  -8.8  -4.91712   TTTGAATGATAAAAA             TGGCGCAA ATA TAGCGCCA             TTTTTATAGGTTAAA  91 44
       c0411  392194 ..  392205 +  -2.2   -4.2704   GAAGAATGGCGCAAT                CGTG AGGA TACG                 TTTATTCATAATAAA  57 65
       c0412  393515 ..  393538 +  -5.2  -4.90013   CCCTTTCTCCGCAGC          CAGTTCACCT AACA AGGTGACCAG           TTTTTCATTGGCTTC  80 293
        eaeH  399983 ..  400011 +  -9.7    -3.767   CGATGTAATAAATAA        TAATGGCGTTG ACATGCG CAGCGCCATTA        TTTACTGAATACCTA  79 47
       c0417  402397 ..  402413 +  -4.3  -2.72344   ACCCAATGCGGGTAC              CCATGCC TCC GGGGTGG              TGATTAAAAATGAGA  46 362
        ykgD  405789 ..  405803 +  -4.3  -2.91264   TCGGTGATTTTTTTG               TACAC CATCA GTGTA               TATCTCAATAACCCC  48 238
        ykgE NONE
        ykgF NONE
        ykgG  409061 ..  409087 +   -11  -3.66178   CTGCTTTTCTGTAAA         TATCCTGACATT AAT AATGCCAGGATA         TTTACAGTTAAAAAG  83 139
        betT  422005 ..  422030 + -15.5  -4.23281   TGTTATTGCATAAAA         CCGCGCCATGT CTGC ATATGGCGCGG          TTTCTCTTACCTCTT 100 42
       c0435  424040 ..  424056 +  -3.7  -5.15634   ATCCCCGTTAATATG              CCATTTG GCG CAAATTG              TTTTTTAATCCACTG  79 113
       c0438 NONE
        yahD NONE
        yahE NONE
       c0441  429039 ..  429062 +  -4.6  -4.25283   GCTGGAGCGCATTAT          CCAGTC-GCAT CCG GTGCTGATTGG          TTTTGATCAGGCGAT  64 246
       c0444 NONE
        yahJ  433218 ..  433237 +  -3.4  -3.29074   TATCACACTTATAGG            CGCTCGCC TTAT GGGGAACG             TTGCTGCTCTGTTTC  48 239
        yahK  434467 ..  434504 +  -8.5  -2.63102   GGTTTAACATATTAA   CTTCGCTCCACTTAACT TTTT AGTTAAGGAGAGCGAAA    TAATATCAAAGTAGT  63 62
        yahO  436494 ..  436513 +  -2.8  -4.07568   GGATAAAGCGTTCGC            GCTGCATT CGGC AGTTCAGC             TTTTCAGCCGCCGCC  56 111
        prpB  439265 ..  439278 +  -3.7  -3.30124   ACCGATGCCTGATGC               GCCGC TGAC GCGAC                TTATCAGGCCTACGA  50 66
        prpC NONE
        prpD NONE
        prpE  444017 ..  444030 +  -8.1   -3.4252   GCAGATGCCTGATGC               GACGC TGAC GCGTC                TTATCATGCCTACAG  67 78
        codB NONE
        codA  447038 ..  447055 +  -2.7  -4.37092   AACGCCAGCAGCCAC             GACGTTT GGTG GAATGTC              TTTTGTGACGACACT  62 242
        yaiL  454090 ..  454139 + -11.5  -3.53811   ATGCGACGCTTTTCG CGTCTTATCAGGCCTACGGCTTA CGGG TGAAATGTAGGCCGGATAAGGCG TTTACGCCGCATCCG  85 170
        tauA NONE
        tauB NONE
        tauC NONE
        tauD  464231 ..  464241 +  -2.4  -3.14132   ACCATCAGGCAGTCT                 GCGC CCT GGGC                 TTCATCCAGCAGCGA  43 318
       c0478 NONE
        yaiV  469182 ..  469209 + -11.4  -3.07816   AGTATTAATCAGGAT        GCGGGGAT-AACC AAC GGTTTATTCCCGC        TTAGCTCGGTCACCA  79 33
       c0481 NONE
        sbmA NONE
        yaiW  473028 ..  473041 +  -5.2  -4.08394   CAAACAGGAATGTCA               CGCC AGATAA GGCG                TTTTAGGCAGCATCT  63 42
       c0485  473491 ..  473515 +  -5.7  -2.61264   GTAAATTGATGTTGG          GAATATTCCCG AAG CGTGAATCTTC          GTTGTGAGTCACAAA  50 74
        yaiZ  473841 ..  473865 +  -4.2  -3.77489   TGAAGAAACTGAAAA          CGCCCAATAA GAATA TTACCGGGCG          TTTGAATATTACATT  55 16
       c0488  475226 ..  475244 +  -5.4  -3.27298   GAATATATTTCATAA             CTTTTATT TAT AATAAAGG             TTGATAATTAAAGGC  54 83
        yaiB NONE
        phoA  477212 ..  477243 +  -8.6  -5.63374   GGCTGAAATAAAACC      GCGCCCGGCGGTGA ATTT TCGCTGTCGGGTGG       TTTTTTTGCTGTTAG 100 30
        psiF  477660 ..  477693 +  -7.4  -3.86944   GATACCTGATAGTGC     TAACGGGTGAGCTA CGAAAA TGGCTCACCCGAAA      TTTCATACTTCTGCC  70 39
        yaiC  479064 ..  479083 +    -2  -3.87815   ATTTTTGCGGAACCC            ATTACCGC CTGA GCGGCAAA             TTTATACGCCTGGGC  54 226
        yaiI  480333 ..  480349 +  -5.9  -5.64421   GGGATGTATTGAGAT              TTTCACT TTA AGTGGAA              TTTTTTCTTTACAAT 100 91
        aroL  480964 ..  480974 +    -4  -4.08394   CTCTGGCACAGACGA                 TCAA TTG TTGA                 TTTTCGAGCGCCTAT  59 15
        yaiA  481361 ..  481378 +    -2  -2.75822   TCTTTACATTATGCA             GT-GCAG GTCTG CTGCTAC             GCTTTTTGTCATTTG  40 171
       c0497 NONE
        aroM  482139 ..  482150 +    -3  -4.18018   CGGCTGGCTGCGGAA                TTAC TGAT GTAA                 TTTTGCGTGACAGCC  58 14
        yaiE  482528 ..  482556 + -11.1  -3.56092   GCCTTCCCCTTGAAC        GGGAGGGCATTTT TCT GAAATGTCCTCTC        TTTAACCCATAATAA  81 47
        ykiA NONE
       c0503  485132 ..  485146 +  -7.1  -3.30124   TATCATGCCTGATGC               GACGC TTGCC GCGTC               TTATCAGGCCTACAA  63 60
       c0507 NONE
        phoB  491899 ..  491926 +  -7.6  -3.68962   CAACCCGCTTTTAAG        GCCTTGCTCATC GGAC GTAGAGCAGGGC         TTATGATTTCTTAAC  67 27
        phoR  493277 ..  493298 + -13.1  -4.88918   CATCTTTTATTGACA           TAAGCCAGC CGAT GCTGGCTTA            TTTTCTTTGCAGTCG 100 52
        brnQ  494998 ..  495021 + -15.3  -5.64304   GAACATTTGTTTTAA          CCACGGGGC TGCGAT GCCCCGTGG           TTTTTTATTGTGTTG 100 47
        proY  496442 ..  496470 + -14.6  -3.03338   CCTTGCGTTCTGTAA        GCCGGTTCAGGA GGAAA TCCTGATCCGGC        TATTCCGAAAGTTAT  89 42
        malZ  498766 ..  498779 +  -5.2  -3.90112   ATCCAGCGTAATAGG               CGCG ACACGG CGCG                TTTCATTACGAAACC  63 393
        queA  500260 ..  500284 +  -6.3  -2.92667   AGGCAATTAATGAGC          GCGTTGGGGAG TAA TTCCGCGGCGC          TGGTTTAAACGTTGG  55 12
         tgt NONE
        yajC NONE
        secD NONE
        secF  504692 ..  504711 +   -10  -5.90981   AGCTGATGTTGAAAA            TCCCGGTC AGAA GATCGGGA             TTTTTTTTGATGTAA 100 50
        yajD  505152 ..  505172 + -11.2  -3.33261   AGAAGTGATAAAAAA            TGCCGGAT ATGAA ATCCGGCA            TTCTCACAATTAGAA  83 33
        ybaD NONE
        ribD NONE
        ribH NONE
        nusB  509616 ..  509656 +  -9.1  -5.51612   AAAAAGTAATATCCA GGCCGGTAGATTCACGGAA GACCG TTCCGCGA-TC-GCCGGCC TTTTCTTTTTTATCT 100 32
        thiL NONE
        pgpA  511498 ..  511512 +  -2.1  -3.85698   CCACTTCATCCGACA              CCAGCC GTGC GG-TGG               TTTCTCCCCAAGGAC  51 363
        yajK  516939 ..  516962 + -15.4  -3.55444   AATATGTGGTTGTAA          CGTCGCATCT GGTC AGATGCGACG           TTTACCGCATCCGAC 100 39
        yajQ  519105 ..  519118 +  -3.1  -4.29106   CTTCCGCGATTAATC               GCGACA ACC TG-CGC               TTTGTTCATGTCAGA  60 28
       c0545  528100 ..  528112 +  -3.3  -3.07029   TTTTGAACATGTTCG                GGCTC TCA GAGAC                TCTTAAGCGTGTTTG  45 55
        bolA  528711 ..  528722 +  -5.8  -2.75343   GGAGCAGGAAGCATC                GCGT AAAA ACGC                 ATTTGCAACTGTCGG  51 20
       c0550  528901 ..  528922 +  -3.6  -2.66232   TCGACTCATAAAAGT           GATGCCGC TATAAT GCCGCGTC            CTATTTGAATGCTTT  43 13
         tig  530393 ..  530416 + -12.4   -5.9873   TAAATTCGCACAAAG          GCCCGTCACC GCCA GGTGGTGGGC           TTTTTTTTGTCATGA 100 60
        clpP  531233 ..  531250 +  -4.7  -2.96274   TCGTAATTGATGCCA             GAGGCGC AACT GTGCCGC              TATACTTATCCAGGG  48 31
        clpX  532661 ..  532679 +   -11   -4.3623   TTAGTTAACCAAAAA             GGGGGGAT TTT ATCTCCCC             TTTAATTTTTCCTCT  90 59
         lon  535202 ..  535231 + -13.6  -5.72616   CACTAATAAAAACAG       GGCTGGCAGGCT AATTCG GGCTTGCCAGCC        TTTTTTTGTCTCGCT 100 58
        hupB  535686 ..  535705 +   -10   -5.7827   GTGACGAAGTTCAAG            GGCGCATC TACT GATGTGCC             TTTTTTATTTGTATT 100 61
        ybaU  537762 ..  537777 +  -8.2  -4.39571   GCTGTAACAAGAAAA              GGTCGC TTTC GCGGCC               TTTTCCATTTCTGAA  79 74
        ybaV  538272 ..  538294 + -10.7  -2.96452   TTTTGCCAGACTGAA           GAGGTCATA CCAGT TATGACCTC           TGTACTTATAACAGT  75 62
        ybaW  539115 ..  539141 +  -9.4  -4.21194   GGAGAAATCCGTTTC         GCAGACGCCG GTAATTA CGGCTTCTGC         TTTTACCTGATACGC  82 401
         cof  542187 ..  542202 + -11.8  -5.60993   AGATCCCTTCCAGCA              CCGGGC AATT GCCCGG               TTTTTTTGTGCACAG 100 43
       c0563  542892 ..  542912 + -12.5   -3.8535   AGGCGCATTTGAAAA            ACCTCCGGC TAT GCCGGAGGA            TATTTATTTGCGTTG 100 106
        ybaO NONE
        mdlA NONE
        mdlB  547104 ..  547127 +  -8.9  -4.68645   GGTGCAAAAATGTAA          CGCACTGTG CACTGT CATAGTGCG           TTTTCATTTTCAATC  90 62
        glnK NONE
        amtB  548919 ..  548945 +  -7.3  -5.68023   AAGCACTGCAAAAAA        CAGCCGGACGGT TTTC ACC-TCCGGCTA         TTTTTTTAATTGTGA 100 42
        ybaY  550612 ..  550631 + -13.6  -3.27298   ATTAAGCGAAGTTAA            CCCTCTCC GCCC GGAGAGGG             TTAGTAGTTCCAGCG  93 36
        ybaA  552135 ..  552153 +  -5.2  -5.02074   TAGTGATTGATCATT             TCACGCAG CAA TTGCGGGA             TTTTTTCCGAGGTGA  80 485
        acrR  561072 ..  561089 +  -9.9  -2.51951   AACCCTGAATCTGAC             TCCAGGA ATTT TCCTGGA              CATTTTCGTCGTTGC  68 39
       c0583 NONE
        aefA  564989 ..  565003 +  -9.2  -3.18681   CAGCGCATGGCGGCA               GCGTGC CAG GCGCGC               TTCATAGGCTTCCAC  67 466
        ybaN  565943 ..  565960 +  -2.6  -4.07568   GCAATTATTGCGTAC             AGCCAG TACATT CTGGCG              TTTTCGAGCACAGGC  56 59
         apt  566665 ..  566689 +  -9.9  -3.09492   CACAAGATGTGCATT          CAGCCTCGCCG TTC TGACGGGGCTG          TGTTAGCATTCCCCC  71 77
        dnaX  568675 ..  568691 + -10.9  -3.25015   TCCGCCCCATTTGAT              CGTAAGC ACA GCTTACG              TTCGTCATCCTTAAC  78 27
        ybaB  569034 ..  569049 +  -3.2  -3.40403   AATGCAGCTGCCGCC              TGGCTT TAAG ATGCCA               TTCTGATGCAAACCA  48 4
        recR  569669 ..  569686 + -11.3  -2.55818   TTTTTAAGCAAACGA             GAGCAGG ATCA CCTGCTC              TCGCTTGAAATTATT  77 34
        htpG  571650 ..  571677 + -15.7  -5.62288   GGTTTCCTGATGTCA        TGCCGGATGAC CTTCGT GTCATCCGGCA         TTTTTCTTTTCTTCA 100 31
         adk  572485 ..  572500 +  -3.2  -2.83894   TCAAGCCGCCGCAGA              TCTGCT CTCG GGCAGG               TCTGCTCATCCTCCT  44 41
        hemH  573588 ..  573612 +  -5.7   -4.3129   GTAAAGAACTGAGCG         CCGTCG-CGA AGAGCC TCGTCGGCGG          TTTTCATCATCCGTG  70 50
         gsk  575993 ..  576024 +  -8.6  -4.56914   TATCGTCGGTTCGTA      GGCCAGATAAGGCG TTCA CGCCGCATCTGGCA       TTTTGCTTTCAATGC  87 43
        ushA  581284 ..  581295 +  -2.2  -5.24129   GGGGGCGTCGATAAT                CGTT GGCA GACG                 TTTTTTCTGCCCCAG  79 200
        ybaQ  583662 ..  583672 +  -6.8  -3.36273   AGATAAACGCACCGA                 GCAG GTT CTGC                 TTCATGTTGCGCAGC  59 253
        ybaS NONE
        ybaT  588496 ..  588506 +  -3.2   -3.4298   GTATAACATCTCTCT                 GTGC GCA GTAC                 TTCCTGTATTATTGT  50 35
        ybbI  589512 ..  589526 +  -2.7  -3.15742   TGCAGACATTCCCCG               CCAGG AAATA CCAGG               GTTTGTTGCTCATCA  45 519
        ybbL  592860 ..  592894 +    -2  -3.87815   TCGGGGCGGGAATTA     CTCTGGCGGTGCTGAT TTT ATCGGGATCGATTGAG     TTTATCCCGATGCAG  53 329
        ybbA NONE
        ybbP  599069 ..  599087 +  -6.6  -2.57985   AGCCAGGCCAGATGA             CCGTCGGT GCT GCCGGTGG             TGAGTTGCGTTGTCA  52 303
        ybbT  601714 ..  601724 +  -3.2  -4.18197   GAAAGTATTCCTGAA                 CAGG AAC TCTG                 TTTTGCGTGACGCCT  60 5
        ybbU NONE
         gcl NONE
         gip NONE
        ybbQ  606350 ..  606363 +  -2.5  -5.67711   AAGATGTTGCTTCAG               TATTA AAAA TAATA                TTTTTATTTTATTTG  89 110
        ybbW NONE
        ybbX  609324 ..  609344 + -10.4  -3.36671   AATCTGGCCCTGCAA            TGCCCGTC CTTGT GGCGGGCA            TTCTCCGGTTAAGGT  76 39
        ybbY NONE
        ybbZ  611852 ..  611871 + -10.8  -5.47821   ATTACCTTTAAAGCG            GATGCGAT TTAT ATCGCATC             TTTTTTTACCTGAAT 100 43
        fdrA  617026 ..  617039 +  -3.1  -3.60098   AATAAAAAACTGGCT               CGTTT ATTA GAACG                TTTGCAATAAGGGGT  51 2
        ylbE NONE
        ylbF NONE
        arcC  620083 ..  620132 +  -7.1  -3.53811   GATGCGATGCTGGCG CGTCTTATCAGGTCTACAG-GCGG TGT CGGAACGGTAGGCCGGATAAGGCG TTTACGCCGCATCCG  65 74
       c0640 NONE
        cysS  625066 ..  625089 + -16.8  -3.32844   GTAATTGCGCTATTG          CCGGATGCGA GTTT TCGCATCCGG           TTATCGCCTGCGCCA 100 37
       c0646  627414 ..  627428 +  -6.4   -3.2794   GCACGACGACAAGCT               GATAGC CAT GCTGTC               TTGCTGTCAATGCGC  59 401
        ydfM NONE
       c0650  628299 ..  628325 +  -3.8  -4.10612   TGTTAAGCCTTCTTC         GGAATCTTTT GTGTTTG AAAAGATGCC         TTTCTGATTGTAAAT  60 81
        cusC NONE
        cusX NONE
        cusB NONE
        cusA NONE
        pheP  646958 ..  646984 + -16.7  -5.65513   GTCAACCATCCGAAA         CCGCTCTCATC CATTC GATGAGAGCGG         TTTTTTTAATTACTG 100 146
       c0670  654906 ..  654916 +  -2.6  -3.53733   AATAGTTATCAATAA                 TATT ATC AATA                 TATTTCTGCAATCAA  48 85
         fes NONE
       c0672 NONE
        entF  660307 ..  660331 +  -4.4  -5.95946   TAACCTCATGTAAAA          CCATAATC CGACTAAAT GATTATGG          TTTTTTTATTCTTAA 100 66
        fepE  661774 ..  661794 +  -3.9  -4.27316   CAGTGACAATCTCCT            TCGGTGCTC CCT GAGCAACAA            TTTTCCCTTCCCGCA  62 153
        ybdA  666187 ..  666205 +    -3  -4.15249   TATAGACGATGGCAG             TGACCGGC TGC GGCGGTAA             TTTGATTTGCTCTTT  60 403
        entC NONE
        entE NONE
        entB NONE
        entA NONE
        ybdB NONE
        cstA  674142 ..  674162 +    -9  -3.13722   GTTGATAGCAGTTAA            GCCCTCTT AATTC AGGAGGGC            ATTTGTATTACTGGA  70 95
       c0686  674657 ..  674675 +  -6.6  -3.53012   TAGGCGACTTTGGTG             CCGTGGAG AAA CTTCTCGG             TTTGCGGCAGCACGG  61 300
        ybdL  676777 ..  676811 +  -7.2  -3.90112   CCAGGCGCGGGAAAA     TTGACGGTCGGCAA ACAACTC TTGCAGGCCGTTAA     TTTGCTTCAGGCGCA  70 53
        ahpC  681571 ..  681590 + -13.6  -4.63218   AATTCACCTAATTCT            TCGGGTGC TGCG GCACCCGA             TTTTCTTCCCCGCAC 100 89
        ahpF  683274 ..  683297 + -13.1   -5.5074   ACCTGTAATTGCTTA          GCCGCCGGG GTCAAA CCTGGCGGC           TTTTTTATTGCATTA 100 56
       c0697  684617 ..  684639 + -11.2   -3.6608   ATACCCAAAAGAAAA           CCCTCACCGT CAG GCGGCGAGGG           TTTAACTCACATGAT  87 182
       c0703  689996 ..  690007 +  -5.8  -3.65314   GTCCTGTAAACCAGA                GCGA CGAA TCGC                 TTCTTCCAGGTTGGC  60 32
       c0705  691226 ..  691258 +  -6.9  -3.87075   GCGGGCGAGAACTTC      CAGAATGGTGGTGCG AAT TGCATCGCCAAACTG      TTTCTCAACGCTGCT  68 40
        citA NONE
        citB  695145 ..  695167 + -13.4   -2.6955   GGGTGACATGATAAA           GCCGGAGGAA ACT TGCCTCCGGC           ATTACTATTTACTTG  85 35
        crcA NONE
        cspE  698116 ..  698132 +  -9.4  -6.11019   AGCAAGAATTCAAAA              CCCGCT TAATC AGCGGG              TTTTTTTTGGTTTTT 100 49
        ybeM  699388 ..  699401 +  -6.7  -3.91801   TAAACAACCGTCGCT               TTGCG CCGC CGCAA                TTATTATGATGTTTT  68 3
        tatE  699788 ..  699805 + -11.3  -5.24129   TGTTCGATACAAAAA             CCCGCTT CAAA AAGCGGG              TTTTTTATCAGACAG 100 71
       c0723  704337 ..  704372 +  -6.1  -2.57211   GCGCTTTGCGAGGCG    GCTTGCGGTGTCACC ATTGCA GGTGAGGTTGCAGGC     GTTGTCGACGGAGCT  50 246
        ybeL  715502 ..  715532 +  -9.6  -2.72344   CGTAATGAAATGAGT       GGCGCCGGATGGCG TGA TGTCATCCGGCGAG       TGATTAAGCGTAAAA  69 36
       c0740  720127 ..  720138 +    -3  -3.84451   TTAGGGGTGAATTAA                TTAC GATT GTAA                 TTTCAGTTTGAAAAA  52 89
       c0741  722284 ..  722296 +  -6.2  -2.50935   CGTCAGCACCCACAG                CGGC CAGTT GCCG                GTTCGTGCGTACGGT  49 172
       c0746  726457 ..  726470 +  -8.1  -3.85698   GCGGGTACGGGCAAT               CACCG ATTC CGGTG                TTTCTGCCACGCGCA  69 70
        yleB  729183 ..  729214 +   -13  -3.55444   GCATGCCAACCGTAG      GTCGGATAAGACGC GGCA GCGTCGCATCCGAC       TTTGAAGGATAAGAC 100 60
        nagE  738675 ..  738697 + -15.6  -5.71712   ATCCAACAATAAAAA           GCGGCAGGGA TCT TCTCTGCCGC           TTTTTTTGTCTGAGA 100 76
       c0763 NONE
       c0764 NONE
       c0765  747744 ..  747757 +  -2.3  -3.27525   TAAATGCGTCAGGCT               GGCGA CGTT TGGCC                TTACGTTTCCAGCGC  44 77
        glnS  749640 ..  749656 + -11.5  -5.60993   GCAAATTATCCCAAA              CGCCGCG CTC TGCGGCG              TTTTTTTGTGCACAG 100 89
       c0767  750346 ..  750366 + -12.5  -3.91213   AGGCGCATTTGAAAA            ACCTCCGGC TAT GCCGGAGGA            TATTTATTTCTGCTT 100 106
        ybfM  752141 ..  752170 +  -7.8  -3.59627   CCATCTTCTGATGCC       CGACGCGGCAGGT TTTGT GCCTGCCGCA-CG       TTTGAGGAATTTGCT  69 30
        ybfN  752559 ..  752576 + -11.3   -4.5442   CCCTTGTATAAAAAA             GCCAACC TGCA GGTTGGC              TTTTCTCGTTCAGGC 100 72
        seqA NONE
         pgm  757614 ..  757633 + -11.4  -5.41359   ATCAAATAAGAAAAA            GGGCGGTC GGAA GATCGCCC             TTTTTTGCTTTGCTT 100 45
        ybfA  770097 ..  770128 + -17.4  -5.04385   AACATGACGTTTAAA      GAAAACCGCCGGTG GAAA CGCTGGCGGTTTTC       TTTTTTCGGCGTCTA 100 47
        ybgA  770661 ..  770675 +  -4.2  -2.54745   GCCGCGTGTGATTAA               CTTGCG CCA TGCAGG               AGTTTTATGACTACC  44 1
        phrB  772151 ..  772166 +    -6  -3.92522   GGCTTATTAAGACTC              CAGCGC CAGC GCGCGG               TTTCTGAACTTAAGC  66 76
        ybgI NONE
        ybgJ NONE
        ybgK NONE
        ybgL NONE
         nei  778060 ..  778080 +  -6.7   -2.9127   CAGCAGGATTTGCGG            TAGCGGGCG CAA TGCCCGCAG            TAATATTTGCTTATC  54 292
       c0797  781103 ..  781113 +  -5.4  -4.32436   CTTCATAACTTTTAC                 GCAT TAT ATGC                 TTTTCCTGGTAATGT  70 162
        sdhC  781870 ..  781883 +  -3.1  -2.78384   CGTGCTTTCACTTCT               CGCAGG AGT CCT-CG               TATGGTAAGCAACGC  43 4
        sdhD NONE
        sdhA NONE
        sdhB  784749 ..  784795 + -10.7  -2.57931   CAGGCCTGATAAGAC GCGCAAGCGTCGCATCAGGCA ACCAG TGCCGGATGCGGCGTGAACGC CTTATCCGGCCTACA  74 44
        sucA NONE
        sucB  789335 ..  789369 + -10.8  -3.55444   TAAGCTTCACCTGCA     CTGTAGACCGACGT GGATAGG GTGTCGGTCTACGG     TTTAAAAGATAACGA  81 46
        sucC NONE
        sucD  791519 ..  791536 + -11.3   -5.4505   GGTTTCGACATGGTT             GGCCATC TTAT GATGGCC              TTTTTTATTCGGGCA 100 101
       c0807  792648 ..  792658 +  -3.2   -2.9175   AGCAATTTAGGCAAA                 TCGT AAA GCGA                 TCTCGTTAGCCTGTG  44 31
       c0808  793313 ..  793331 +    -3  -5.02606   TCCGGTGTTTTCTAA             CGGGCTGG CAA TCATTCCG             TTTTGTTGTTTCGTA  77 314
        cydA NONE
        cydB NONE
        ybgE  797293 ..  797318 +   -12  -4.63184   AATTCTCTTTAAAAA         TTTATGGGCC GAGTCA GGCCCATAAA          TTTTTACGCTCCCTT 100 46
        ybgC NONE
        tolQ NONE
        tolR NONE
        tolA  800315 ..  800328 +  -2.3  -2.70544   GGTCAACATCAGGCA               CCGGT TGCC ACGGG                GTTCTGGTAGTTTTG  40 63
        tolB NONE
         pal  802264 ..  802275 +  -2.2  -2.52896   GGTTTACTAAGAGAA                TTGC ATGA GCAG                 TAACTTCAGACATCA  39 31
        ybgF NONE
       c0823  803072 ..  803099 + -10.7  -2.79302   GTAATGCATAACACA        CGACCAGAAGT CGCATT ATTTCTGGTCG         TGTCGTGCGAATCAT  74 37
        nadA  805261 ..  805274 +  -3.8  -3.53224   ATAATTGATAATAAG               GCGT CACATT ACGC                TTTGGGGGAACGATG  52 37
        pnuC  806464 ..  806483 +  -9.3  -2.84671   AGGGAAAAATTAAAA            GGGAGAG ACTCCG CTCTCCC             ATTATTGGCTATTTC  67 483
       c0828  807064 ..  807076 +  -3.3  -5.16071   AGATCTCGTTTTTCG                CGACA ATC TGGCG                TTTTTCTTGCTAATT  74 170
        aroG  808264 ..  808293 + -12.9  -3.14132   GGTAAAGTTTAATTG       TCGGATGCGCCGT CAGA GTGGCGTATCCGA        TTAATCACCGGAGGC  91 36
        ybhT NONE
       c0839  816624 ..  816647 +  -2.4  -3.17571   AAATTCCGAACTTGC          CGTTATATTG ACGC CTACATAACG           TTAGATTAAGGGGTT  44 4
        modA NONE
        modB NONE
        modC  819547 ..  819567 +  -4.6  -3.53012   GGGCGAACTTCCATA            CGGCGTTA ACTTG TTGCGCCG            TTTCAGCCAGAGAAG  53 382
        ybhE  821172 ..  821195 + -15.3  -3.10053   TAACCGCTGATTTAA          CCGGCGCAG TCTCTC CTGCGCCGG           TGTATTAACCTATCT  93 38
        ybhH NONE
        ybhI  825042 ..  825065 + -13.2  -2.89055   TCCATTTATTATCTT          TCTGCGCACT TCAC GGTGCGCAGA           TATCTGGAGCATTTG  86 169
        ybhJ  827400 ..  827448 +  -9.5  -3.53811   GATGCGATGCCGACG CATCTTATCCGACCGACAAATCG TAT CGAACTGTAGGCCGGATAAGGCG TTTACGCCGCATCCG  75 83
        gipA  830649 ..  830660 +  -3.6  -2.70932   TTCGGCTCGTTGAAG                TGGG AATC CCCG                 TCATTCAGGGCGGGG  43 42
       c0854  831058 ..  831070 +  -9.1  -3.78775   GCCAGATTCAAGAAT                CGCCA GGC TGGCG                TTTGCTGCTGCGCAG  77 77
        bioB NONE
        bioF NONE
        bioC NONE
        bioD  836114 ..  836129 +  -3.2  -4.52589   TTGCTTTGGGGATAA              C-CCGGT AAG GCCGGAG              TTTTATCTCGCCGCA  64 417
        uvrB  838331 ..  838357 + -16.7  -3.05844   GTCGTGACAAGATGA         CGAAGCCGGAA TATTC TTCCGGCTTCG         TGTTAACCTAAAGCC 100 34
        moaA NONE
        moaB NONE
        moaC NONE
        moaD NONE
        moaE  842377 ..  842407 +  -3.8  -3.55761   CTGGTAGTTTATTGT       TAGCCGGATAAGGC ACC GCTGCGTCCGGCAA       TTTCACCGCTCAGTA  52 34
        ybhL  843229 ..  843247 +  -8.1  -6.13503   TTTTCACCATCAATA             TCCCGGC CATGT GTCGGGA             TTTTTTTTCTTACTA 100 45
        ybhM  844523 ..  844533 +  -2.4  -4.25074   CGAATTTCCACGAAG                 GCAG CAC CAGC                 TTTTGCCCTTTGATG  58 420
        ybhQ  848054 ..  848064 +  -8.2  -3.57971   GTGGCGACAATTAAT                 GCCG GTA CGGC                 TTTGCCGATGAATAT  69 417
        rhlE  854975 ..  855004 + -13.5  -2.71712   TGCATGTTTTTGTAG       GCCGGATAAGGCG CTCG CGCCGCATCCGGC        ATTTCACAACAAGCA  81 145
        dinG  857525 ..  857538 +  -9.5  -3.25223   AAAACGAAATCCCCA               CGCCG TCGG CGGCG                TTAATGATGTGAGTC  72 8
        ybiB  858544 ..  858567 + -12.5  -4.07568   TTAATTTTTATCTCA          GCCGGATGA GCCATG TCATCCGGC           TTTTACCCCACCGCA 100 37
        ybiC  859922 ..  859968 + -15.1  -2.62463   TAGGTCTGATAAGAC GCGGTAGCGTCGCATCAGGCA TCTGT TGCCGGATGCGGCGTAAACGC CTTATCCGTCCTACG  89 189
        ybiN  865997 ..  866008 +  -4.4  -4.21676   CCAATAACCAGCCCG                CGAA TTTC TTCG                 TTTTCCATCAATTCT  64 269
        ompX  873340 ..  873357 +  -9.1  -6.09196   CGGTGATATAAAAAA             TCCGCCT CTCG GGGCGGA              TTTTTTTGTTTTAAG 100 47
       c0903 NONE
        ybiR  877138 ..  877156 +   -11  -4.75954   CTGGCAAATTAAAAA             GGCGGATT ATG AGTCCGCC             TTTGTTTTACGTTTT  95 44
        ybiT  880116 ..  880129 +  -3.9  -4.07568   GCGATAATCAAAGAT               TAAAC GGCG GTTTA                TTTTCCAGCACCGCC  59 233
        mipB  885363 ..  885394 + -10.1  -3.79668   TACATCACGATTTTT      CCGCTGGCCGGTT TGCCAT AACCTGCCAGCAG       TTTGATCGCTTCCAT  79 189
        ybiK NONE
        yliA NONE
       c0915 NONE
        yliC NONE
        yliD  893744 ..  893756 +  -3.4  -2.58398   CCTCACAGGAAATTA                TTGC CCTAA GCAA                GTGTTGTAACTTTCT  42 73
        yliE NONE
        yliF  897570 ..  897595 + -13.3  -2.60244   TAATCATTATTCGCA         GGCCGGACAAA TGAT TTTGCCCGGCC          TGAATTAATTAAACC  84 38
        yliH  899533 ..  899553 + -12.6  -3.48703   AGGCCTGAAAACTAA            GGGGGAGA AAGCG TCTCCCCC            TTCATGTTTAAGTTT  93 33
        yliI  901106 ..  901127 +  -2.9   -3.3581   GCTTCCGCACGACGT           GCCGGTG AGTCGATC CACAGGC            GTTTTTGCCCGTACT  47 380
        dacC  902835 ..  902859 + -13.6  -3.39862   TTAATCTTCTGATAA          CCGGATGGCG CGAAA CGTCATCCGG          TTATACGTCATTAAT 100 37
         cmr  905805 ..  905831 + -13.1  -3.37464   CGAAGGGTAAAAAAA         TGCCTGATTGC TTTGT GCGATCAGGCA         TTCTCGAATTAATGG  95 31
        ybjK  908939 ..  908986 + -11.4    -2.924   AACAATAAGTTGGGT TGGTGGTCAGTGGTGGTTATTAC GGG GTAATGCCAACCGCTG-CCGCCA CTTTGTCGCCACTTG  78 111
        coxT NONE
       c0936 NONE
       c0937  913396 ..  913409 +  -3.7  -3.14878   CAAATGGCTATTGAA               GGCGC TGCG GCGAC                TGTTCCATTAAGCCC  48 1
       c0938 NONE
       c0939 NONE
       c0940 NONE
       c0941 NONE
       c0942  917587 ..  917602 +  -2.6  -3.92001   GAACGTAAAAAAACG              TTTTAC ATCA GTAAGA               TTATTATATACTGTA  54 94
       c0943  918232 ..  918243 +  -4.4   -4.2328   ATACGTAGCACTCTT                CGAA TAGT TTCG                 TATTTTTGTTGTCCT  64 153
       c0944 NONE
       c0945  919360 ..  919379 + -11.4  -4.53636   ATCGTTTTTGCTGAG            GCCCGCCA GTTC TGGTGGGC             TTTTGCTTATGTCAT 100 74
       c0946  920694 ..  920725 +  -8.1   -4.1399   AAGCTGATTATTATT      TGCACCTAATCTC ACTTTC GATGTTAGGTGCA       TTTCTATATGCCTAA  74 34
       c0950 NONE
       c0952  925641 ..  925662 +  -7.1  -3.01924   GCGTTCAGGCTGAAC           AGGCCGCCC GCGA GGGCGGCAG            TGTTCGCCACGCGTC  60 78
       c0953 NONE
       c0954  926778 ..  926794 +  -2.1  -3.54653   GGTGCAGGATGCGCC              GCACTGC ACA GTGGAGC              TTATCTGATGAAAGT  47 1
       c0955  926988 ..  927002 +  -2.8  -2.59927   ACCACCGTGCAGACC               GTCC AGCTATG GGAC               TGAATTATGACGCTT  40 8
       c0956 NONE
       c0957 NONE
       c0958  928088 ..  928108 +    -4  -2.86449   ATGGCGCAACAGGTA            GCAGCA TGAACCGGT TGCTGC            TGGTTGTGCTGGCGT  46 17
       c0959  928557 ..  928568 +  -7.2  -2.87132   TGGATGAAACGGAGG                CCGC CTGG GCGG                 TCTGTGCAGACAAAG  59 61
       c0960 NONE
       c0962  929514 ..  929526 +  -4.7  -3.10878   GCACTGATACAAGTT                GCAGC ACT GCCGC                CTTTCTTCCCCTGAT  49 52
       c0963 NONE
       c0964 NONE
       c0965 NONE
       c0966 NONE
       c0968 NONE
        yfdK  933981 ..  933991 +  -2.6  -3.21924   AGACAGGGATGTTGT                 TTTT AGT AAAA                 TGTTATCCACGATAA  43 108
       c0971 NONE
       c0972  936814 ..  936824 +  -3.2  -2.98823   CGCACCGCAACGCCC                 TCGG CCT CTGA                 TATATCTGAACGGCG  45 15
       c0974  937194 ..  937214 +  -8.3  -4.65895   TGACGGTTGACGATC            TGGTGGC AGATATC GCCACCA            TTTTTCACTGGCCGC  89 38
       c0976 NONE
       c0977 NONE
       c0978 NONE
        ogrK  942452 ..  942470 +  -7.4  -3.29043   ATTAAGACTGATGCC             CTGCGGAA AAG TTCTGCGG             TTGTGCAAAAAAATT  63 204
        ybjM  944843 ..  944859 +  -9.4  -3.29511   GAAAAAATCAATAAA              GCCCTC AACGC GAGGGC              TTGTCAGACGATCAG  74 27
        ybjC NONE
        mdaA NONE
        rimK  947226 ..  947237 +  -3.6  -2.78216   TACGACAGAATATTG                CCTG AAAA CGGG                 TGGTTAGTCGCAATC  43 7
        ybjN  947816 ..  947859 +   -14  -3.39892   TCCACTGATAACTCC TTTCGAG-CACGCAGTCGCTG CCG CAGTGACTGCGTGCCGCAAAA TTATCCGCTGTTTTT 100 33
        potF NONE
        potG NONE
        potH NONE
        potI  952323 ..  952347 + -12.2  -4.25104   GCCAACCTGGCTACA          TAATGCCGCG CATGT CGCGGCATTG          TTTTCATGGAAGACG  95 55
        ybjO NONE
        ybjF  954014 ..  954027 +  -9.5  -3.98172   TGCAGCAATAAAAAA               GCCGC AGGT GCGGC                TTTCTGAATCTTACT  81 30
        ybjQ NONE
        ybjR  960005 ..  960033 +    -8  -4.30978   TCAAAATTCAACTTG        GAGACGCCGTAG TGGGT CAGCGGCGGCTC        TTTTGCTGACTTGCG  78 158
       c1008  969321 ..  969360 + -22.2  -2.71364   TTCGCCAGAGCCCGG  GGGTGCAGGGGGCGGC GGCGATTG GCCGCCCCCTGCACGC   TCCTTGCGCCAGTGG 100 248
        ybjD  972281 ..  972330 +  -6.6  -5.14965   AACATCGTGGCCATT TGTGGCTGAATAGCGTCGAGCATCT CAT AGC-GC-CGACGGTATTCAGCC-CG TTTTTTACTGGCGAT  90 47
       c1013 NONE
        macA  974703 ..  974741 +  -4.6  -4.65263   GTTGCCACGCTGGAC GCCG--ATGCGC-TGGCGC AACT GCGCCGCGAGCATTTCGGC  TTTATTTTCCAGCGT  71 250
       c1016  976438 ..  976458 + -12.6  -4.35926   TTTTTGAGATAAAAA            TGCCAGCC GATCG GGCTGGCA            TTTTGCCTTTAGGAT 100 41
        clpS NONE
        clpA  979695 ..  979722 + -12.8  -5.38054   AGGTAGGTTGGTCAA        GTCCGTAATCTC GAAA GAGGTTGCGGAC         TTTTTATTTATGGGG 100 51
         lrp  987274 ..  987303 + -13.7  -2.75577   TGTTAATCCATACAG       CAACAGTACTGGG GTAA CCTGGTACTGTTG        TCCGTTTTAGCATCG  86 82
        ftsK  991411 ..  991440 + -12.1  -3.32698   TTAATGCAACGTAGA       CCGGATAAGACGC GATA GCGTCGCATCCGG        TATTCTATCAACTGA  85 41
        lolA  992173 ..  992194 +  -2.3  -3.37634   GTAAGTAGAGGCACC           TGAGTGAGCA ATC TG-TCGCTCG           ATTTTTCGGATAATA  45 33
        ycaJ  993522 ..  993536 +    -5  -3.48053   ACGCTACCGTTAATG               TTATCG TTG CGGTAA               TGTTGTTAATGTATC  56 28
        serS  994928 ..  994941 +  -9.5  -5.72616   TTCTGAATCTAAAAA               GCGCC TGCG GGCGC                TTTTTTTGTCTCCCT 100 51
        dmsA NONE
        dmsB NONE
        dmsC  999085 ..  999111 +  -5.1  -5.04733   GCAAGTTAATCAGTA        AC-AACCGGGGT TTCG GCCCCGGTTCGC         TTTTATTTCTGCTTC  79 32
       c1036 NONE
        ycaD 1001213 .. 1001244 + -13.2  -4.52589   TGTAAATGAATTCAA      GCAGAGTGTGAA CTTACTGT TTCACACTCTGC       TTTTCTGTGCACAAA 100 36
       c1040 1004560 .. 1004581 +  -2.9  -4.08216   ATTTACTGCGTACTT           CGACAACCA TTAA TGGTGATCG            TTTTCACGCAGGTAA  56 92
        ycaP 1008556 .. 1008583 +  -4.8  -3.14132   AGGAATAATGTATTG        CCTGTGGTCG CAATTGAT TGACCGCGGG         TTAATGGCAACGCAA  52 167
        serC 1009721 .. 1009741 + -12.6   -5.4659   GAAATTTTGCATAAT            CCCCACAG CCAGC CTGTGGGG            TTTTTATTTCTGTTG 100 45
        aroA 1011100 .. 1011118 + -12.4  -5.75945   CTTTCTTTTCAAAGA             CGTCGGCA CAT TGCCGGCG             TTTTTTTTCGGACCT 100 70
        ycaL 1012105 .. 1012125 +  -8.9  -3.66784   AACGATTTGTGGCGT            CGGCGCGTA TAA TGCGCGCGG            TTATGTTAACGGTAC  75 141
         cmk 1012866 .. 1012890 +  -4.9  -3.06696   CGAATTTGCAGTACC          CCCGTTGCAAT GGA ATGACAGCGGG          TATGTTAAACAACCC  51 46
        rpsA 1014715 .. 1014732 + -14.1  -3.18264   GTAATCAAGCACTAA             GGGCGGC TACG GCCGCCC              TTAATCAATGCAGCA  95 111
        himD 1015103 .. 1015117 +  -7.8   -5.4387   TTGAACGCGAGAAAA               GCACCT GTC GGGTGC               TTTTTTCATTTCTCT 100 55
       c1053 NONE
        ycaI NONE
        msbA 1019753 .. 1019771 +  -5.3  -3.55071   ACCCTGATGTGCAGA             TCATCGT AACCG ACGATGG             TTTACAGCAKTATCG  56 450
        ycaQ NONE
        ycaR NONE
        kdsB 1022598 .. 1022611 +  -5.3  -4.35675   ATTTTGGGAGGAGTG               TCGTA CCGT TACGA                TTTTCCTCAATTTTT  68 65
        ycbJ 1023595 .. 1023611 +  -3.6  -4.09685   AATCACTCTTGCCGT              GGCTCG CCTGA CGAACC              TTTTAGCCACTGCCA  57 15
        smtA NONE
        mukF NONE
        mukE NONE
        mukB 1031753 .. 1031770 + -12.7  -5.26119   GCGAGTTAAAATGAA             GGCGGCA GCAA TGCCGCC              TTTTCTTTTTCCGAA 100 32
        ycbB 1033920 .. 1033936 +  -5.7  -3.13432   GCGATTCTCTGCAGC              CCCCGTC ACT GCTGGGG              TTGAGTCATCTTGAC  54 91
        ycbK NONE
        ycbL 1035272 .. 1035289 + -12.7  -3.27786   AAGGTGCATAAAAAA             GCCCGCT TTCA AGCGGGC              TTCATCGGTTTTAAC  90 40
       c1074 1040414 .. 1040440 +  -7.2  -3.07816   GGATACTCTTCCAGC         CAGGCAGCAAGT GCA GCTCGCTGGCTG         TTGGCTAGATCCGGG  60 294
        pepN 1044102 .. 1044158 + -15.2  -3.21924   TTGTAGGCTGGATAA GGCGTTCA-CGCCGCATCAGGCAGTCG TGCC CAACTGCCTGATGCGACGCTTGACGCG TCTTATCAGGCCTAC 100 105
        pyrD 1049722 .. 1049765 + -10.6  -3.22448   CTTCAAATTCCTCTT TATAAGATAATCAGGGCT TTATTTTC AGCCCTGGTTGTTTTATA TTCATCGCTGTTGCT  78 47
        ycbW 1050595 .. 1050611 +  -8.7  -3.90922   GATTTTCTAATTGCT              CCAGCAG CAC CTGTTGG              TTATTTCCACGAAAT  74 204
        ycbY NONE
         uup 1055727 .. 1055741 +  -2.8  -2.69799   TATCAGGCATGAAAA               CCAACA CTT TGTTCG               TCATCTGTAAAATAG  41 105
        pqiA NONE
        pqiB NONE
        ymbA 1059679 .. 1059695 + -13.7  -3.75418   CTCTTTAAAAAGAAA              CCTCCGC ATT GCGGAGG              TTTCGCCTTTATATA 100 469
        ycbG 1062754 .. 1062769 + -11.8  -4.82901   AAGGCGAAAAAAAAA              CCCCGC AGCT GCGGGG               TTTTTCTACCAGACG 100 67
       c1094 1064498 .. 1064527 +  -3.5  -3.14881   GCGACTCAGTTTTTG       TTGCGGTGTTAAC CAGA GTTGCCAGCGCGA        TTGCTGACCGAGTTG  47 309
        yccR 1065534 .. 1065547 +  -3.1  -3.11634   TACGCCGAAACAGGA               GTTTC CTGC GGAAC                TTGAGTAATCTGGCG  45 4
        helD 1070435 .. 1070463 +  -8.2  -3.09327   CTGGATAATGAAGTC       TGCC-GTTGCCAC GTTG GTGGCAACCGGAA        TGTTCCATACCGTCG  62 147
       c1102 NONE
       c1103 1072682 .. 1072703 +  -5.9  -4.40358   ACATCACGACCGGCA           TCAATTGCGG CAT CCGCGAT-GA           TTTTCTGAAATAAAT  72 196
       c1106 1074150 .. 1074175 +  -9.7  -3.54935   ATTTTACCGGTTTAG         GCAGGCCAGCA ATTT TGGTGGCTTGC          TTTGCCGGACCTTTC  75 45
       c1108 NONE
       c1109 1075381 .. 1075403 + -13.5  -3.90464   CAGGCAAAAGAAAAA           GGGGTTAGC ATTTA GCTAACCCC           TTATCTTATTTGGCG 100 220
        hyaA NONE
        hyaB NONE
        hyaC NONE
        hyaD NONE
        hyaE NONE
        hyaF 1081448 .. 1081461 +  -3.1  -3.57144   GCAATCGGCGAATAC               CTCTG GTCG TAGAG                TTTCAGGATAAAGAG  51 78
        appC NONE
        appB 1084254 .. 1084272 +  -3.8  -3.12327   GTATTTACTTTGGTT             CGTCGGCA TTT TGTTGATG             TGTTCGCTCTCCACC  47 58
        appA 1085861 .. 1085885 +    -5  -4.15106   GAGGGGATAATGAAT         CCTTTG-CCGC TTTT GCGATCAAAGG          TTTTGACAATTCCTG  64 170
        cspG NONE
         sfa NONE
       c1125 1086986 .. 1087018 +  -7.8  -3.79909   AAATAATGTGATTTT     GT-GAACATCACCCC GTGC GAGGTGATGTTCCGC      TTGTTGCTAATTTAG  71 30
        torT 1092375 .. 1092387 +  -4.7   -2.8478   CGTACCACCAGTTCG                CGCAG CTC CAGCG                GTTTGGTGACGTAAT  47 371
        torC NONE
        torA NONE
        torD 1097515 .. 1097545 +   -14  -2.73364   GTGAGCCACAAACCG       GGAAAGCCGCTGGC GCA GCAGGCGGTTTTCC       TGCTTCAGGTGCGCA  86 402
         agp NONE
       c1138 1100499 .. 1100529 +  -6.7   -2.7563   GCGGTGAAATAACAG       AAAACTCCCCCGC GTGAA GCGGGGGAGTCGC       TGGTTAAACGTTTTT  55 29
       c1141 NONE
       c1142 1102513 .. 1102542 +  -4.9  -2.74605   GTCCATATTGCGTCC       GGTCATCCCGGCG ACCG CCTTGAGATGACC        TAAGTTTTCCGCCAC  49 465
        ycdC 1108377 .. 1108410 + -10.9  -2.61144   TTCGACCACGTTAAA     GATGCCGGAGGAGGT TGTA ACATCCTCCGGCTAC      CTGTTTAACCGATCG  74 27
       c1152 1112752 .. 1112778 +  -4.5  -2.62111   TTCCGGTGGCAGATA        TAACGGCAA-GT TTCG ACATTGCCGATA         ATAATTTTTTGGAGA  46 136
        putP 1114352 .. 1114382 + -18.4    -5.252   TCATAACCGGAAGCA       GGCAGAGGGCAATC AGT GATTGCCCTCTGCG       TTTTTTCTCAAAATA 100 69
       c1155 1115370 .. 1115381 +  -4.4  -3.34344   TGTAGCAAATACGAC                GCAA ACTC TTGC                 TTAGTTACAACATAC  52 36
        ycdO NONE
        ycdB 1117918 .. 1117955 +  -7.5  -4.12188   AATCGGTGCGGGTCG   GTAGGCCGGATAAGGCG TTCA CGCCGCATCCGGCAAGC    TTTTACCAGTACTGC  72 122
        phoH 1119250 .. 1119274 + -13.6    -4.323   AGTGTATTATCGGCG          CAGAGCCCGG GCGAA CCGGGCTTTG          TTTTGGGTGTTTACG 100 40
        ycdT 1127495 .. 1127514 + -12.2  -3.58256   ATATACGAAAAAAAA            GCTCGTAC TTTC GTACGAGC             TCTTCTTTAAATATG  89 97
       c1165 1129021 .. 1129072 +  -9.2  -2.90387   AGATCGTCAGGAAAG CGTATTTTTATAAACAGGGGATT ACTCAAC AATCTCCTGTTTATAAAAA-ACA ATTTGCCTGTTTTAA  67 142
       c1167 NONE
       c1168 1132047 .. 1132087 +  -3.4  -2.82856   CAATCCGGATACTGC TGGACTC-CTTCACGCATCT TAC GGATGCCTGAACTGAG-CCA ATTGTTAGGTATATC  43 273
        alpA 1132428 .. 1132456 +  -8.9  -2.62184   ATTGTTGAAAGAGCA        GCTATTGTCGCTA TTG TAGCGGTAATTGC        TGCTATAACCGAAAC  66 134
       c1170 1134732 .. 1134763 + -11.7  -4.06361   GCGTAATGCGTCTAT      CCCCATATACTAC AGTGTG GTGGTGTATGGGG       TTTAGTTATGTGTAA  93 353
       c1171 NONE
       c1173 1136391 .. 1136416 +  -8.9  -3.01745   CTGCTGCCGGTTTTG         CCGGGTGGCGC TTGC GCCTTACCCGG          TCTACTTATTGGGAC  68 147
       c1183 NONE
       c1184 1143697 .. 1143717 + -11.9  -3.51924   TTTTTTGAAGAATCA            CCACATGGG ATG TCCATGTGG            TTGTATAACTCAGGG  88 305
       c1205 NONE
       c1206 NONE
       c1207 1164825 .. 1164847 +  -2.1  -4.41494   ATAGTTTACTATTTT          TATTGAT-GC TTGC GCTGTCAATA           TTTTCCTTCACAGTG  59 46
       c1208 1166024 .. 1166052 +  -3.1  -3.53343   TAGCGGCCATAATAA        CTAAACTAACGTT TGT AGCGTTAGCATGG        TTTCAAAGCGGGATT  50 347
       c1209 1166853 .. 1166865 +  -4.1  -3.89614   CCGCAATTCATCGTC                TGGCA GGA TGTCA                TTTCTCAGCGTTGCA  57 281
       c1213 1168487 .. 1168509 +  -3.4  -4.72029   TTCCAGCAAGCACGG          C-CGGGCAG CTTGTT CTGCCTGCG           TTTTCTTCAATTGAG  66 126
       c1215 1169883 .. 1169898 +    -4  -3.86822   CGGGTAATTTTCAGA              GTG-GCT TGG AGCTCAC              TTTCTGAACGACTTA  58 239
       c1220 NONE
       c1221 1173692 .. 1173724 +  -2.8  -4.16307   AAATAAAATATGACA     TGAATGGCAGAAGTG TTAT CACT-CTGACATTAA      TATTTTTATTAGGAG  58 35
       c1222 1174175 .. 1174205 +  -2.4  -4.19817   GTAAACCCCCGGAGA       GCACATGCAGTGCT GCC AGCCCTGATTGTAC       TTTTACCTCCCTGAG  57 37
        mchB 1177063 .. 1177100 + -13.1  -3.27768   AATTATATTTTTATT   TATTTTACAGGTACT TTTTCGGT AGTACCTGTAAAATA    TATCCTTTTTGTTTA  95 39
        mchC NONE
        mchD 1179350 .. 1179371 +    -3  -2.64912   CTGCATAAAACGTAG           TACCTCTG AAGATA CAGAGATA            ATTGTAAATTACGGG  40 26
        mchE NONE
        mchF 1182982 .. 1183010 +  -3.4  -5.60864   TATATTCCGGTGTCA       TTATATCT-TAGT TATT ACTATGGATATAA        TTTTTTTAATCTATA  86 142
       c1235 1185791 .. 1185813 +  -2.7  -3.80855   TTATCCGGTGATGAT           CGGGAGA AATATCAAC TCTTCCG           TTAATTTTTACAGAC  52 30
       c1236 1187030 .. 1187044 +  -7.1  -4.21676   TTACCGCCAGCGCCT               CCGCA ATTTC TGCGG               TTTTCCCTCCATTAT  72 458
        sfaB 1188132 .. 1188146 +  -7.1  -3.33094   CTCCTGAAAAAAGAT               TCCCG TCGTT CGGGA               TATTGATTGTGTCTG  63 316
        focA 1188784 .. 1188799 +  -3.9  -4.87665   TAACGGATATATACC              CGGCC AGGGAG GGCTG               TTTTTATCCATGCGG  71 54
        sfaD NONE
        focC 1190099 .. 1190109 +    -4   -4.0044   AAGGGTGTTGTGAAG                 TAAC TCA GTTA                 TTTCTGGTACTGGTT  57 23
        focD NONE
        focF NONE
        focG NONE
        focH 1194840 .. 1194858 +  -8.2  -3.62348   TAGAATGCAGTTGTG             GCGGTAAT GAT ATTACTGC             TCTTTATATCCAGTT  69 38
       c1246 NONE
        focX 1197006 .. 1197027 +  -3.8  -3.62224   TGCTTCCCTGAACTC           TCGCGTACT GCTGA AGTA-GCGA           TTATTCCGGGCATGT  53 462
       c1249 NONE
        iroN 1200357 .. 1200382 + -16.2  -3.79668   GTAGTGTTTCAGGCG         CACTGCCCGC GTAAAA GCGGGCAGTG          TTTAGTGGCTTAACT 100 43
       c1255 1208511 .. 1208536 + -10.5  -4.03995   CCATTCTGGAGTAAT         GCCAGTCAATT AAGC AACTGACTGGC          TCTTTTTGTGCACAG  82 27
       c1256 1209227 .. 1209245 +   -16  -2.80244   GGCGCATTTGAAAAA             CCTCCGGC TAT GCCGGAGG             ATATTTATTCGGGGC 100 107
       c1258 NONE
       c1259 1211342 .. 1211355 +  -3.1   -3.0634   GACGGGGCTTTTGTA               TGTCG CTTG CGATA                TGTTACAGTACCGTT  45 423
       c1265 NONE
       c1266 1217319 .. 1217344 + -10.5  -2.87132   AATTAATGATACTAT         TCCTGCCCTGTA TTT TAC-GGGCAGGG         TATATCAACCGGAAA  72 35
       c1267 1219179 .. 1219190 +  -4.4  -3.70773   GTGCATAAAGCCCCC                TAGC AGTT GCTA                 TTGTTGCATCTGAAC  55 432
       c1269 1220857 .. 1220874 +  -2.1  -3.52906   GAGTTATTATACAAA             TAGATAT TATA ATATTTA              TTATATGAGGTTGTG  47 23
       c1270 1221779 .. 1221791 +  -2.7  -3.05463   CTACACGAAACAGAC                CAAAG AAA TTTTG                TTCGGTGCGGCAAAT  43 367
       c1272 1225385 .. 1225409 +  -7.2  -4.07526   GGTAATAGAATAAAA          CGATCGATAA CTATT TAATCGATCG          TTTATATCGATCGTT  72 131
       c1273 1228736 .. 1228792 + -10.2  -3.65199   ACCTTCTGATAATTC TGCATTGCCTC-TCTGTGGTCCCGGTCA TCA TGACCGGGACC-CGGACGGGGGAAAACG TTTCAGTGCCACATT  78 32
       c1274 1231398 .. 1231409 +  -4.4  -2.83715   TTTACGTTTTATCAC                CTGA TTTG TCAG                 TGTCATCGTCATGAC  47 57
       c1275 NONE
       c1276 1232231 .. 1232256 + -16.9  -5.46129   GATTTCATCCATCAG         GCCGCGTCTTC TCCG GGAGACGCGGC          TTTTTTCATTTATTG 100 213
       c1278 1233311 .. 1233332 +  -7.3  -3.21276   TGACATTACCGGGTC           TCACGGTCA GTGA TGAACGTGA            TGTTGTCAGCCCCCG  62 207
       c1280 NONE
       c1282 1234683 .. 1234701 +  -3.1  -3.06696   CTCTGGAAGCTGTGT             GGGACAG CATGC TTGTTCC             TCTGTTGAAAGAGAG  45 351
       c1284 NONE
       c1285 NONE
       c1286 NONE
       c1287 NONE
       c1288 NONE
       c1289 NONE
       c1290 1239303 .. 1239325 + -12.7  -4.48987   ACTTCATTCCACTGA           CGCCAGCCT GAACA GGGCTGGCG           TTTTCATTGTGCACA 100 55
       c1291 1240016 .. 1240036 + -12.5  -3.91983   AGGCGCATTTGAAAA            ACCTCCGGC TAT GCCGGAGGA            TATTTATTTATCTGC 100 106
       c1292 1241029 .. 1241053 +  -8.6   -3.4678   AGGATAAATAAAAAA          GCGCATGTCA AACAA TAACATGCGC          TTGTAATCTGGCGGT  71 158
        ycdW 1242336 .. 1242357 +  -7.3  -3.05384   AATAAAGCATCTGGT           TTCCTGCTA TCCT TGGCGGGAA            TTGAATACAGGAGAG  60 39
        ycdX NONE
        ycdY 1243718 .. 1243734 +  -5.9  -3.07622   CATCACTCATAACTG              CAACAGA TAA TTTGTTG              TTGCATAAAATGTGT  52 51
        ycdZ 1244318 .. 1244339 +  -8.7  -5.03994   GCTTAAACAGTAAAA           TGCCGGATT ATTA ATTCCGGCA            TTTTTATCTATCAGG  91 58
       c1303 1247244 .. 1247265 +  -3.8  -2.78897   AACAAAATATTTTTG           CGTAGATA ACAGCG TATTTACG            TGGGTTTTAATACTT  45 460
        csgB NONE
        csgA 1248425 .. 1248440 + -10.4  -5.75342   TCAGTATGAAAGAAA              CAGGGC GCAA GCCCTG               TTTTTTTTCGGGAGA 100 48
        csgC NONE
        ymdA 1249315 .. 1249329 +  -5.7  -2.56181   AGAAGGTGTAAGGAG               GCGTT ATGAA AACGC               GTATTCATGTTGTGC  50 115
        ymdB NONE
        ymdC 1251257 .. 1251267 +  -3.2  -3.78934   TGGCGTCGATATTGC                 CCGT GGA ATGG                 TTATTGTAAACGCGG  53 6
        mdoG NONE
        mdoH 1256910 .. 1256931 +    -3  -2.57931   GCTTCGCAATAAAAA           CGTAGTTGC CTGAT GCG-CTACG           CTTATCAGGCCTACA  40 29
       c1315 NONE
        yceK 1257794 .. 1257820 +    -8  -3.06183   GGGATTCGACGACGA         CGTAGACTGTTC CAT GAATAGACTGCG         TTGAATAACACTACG  59 514
        yceA 1261364 .. 1261390 + -10.9  -2.86618   AACAGAATAAATATC         ATTGCCGGATG CGTGC CATCCGGCAAC         ATTTCACTCTTACTT  75 31
       c1324 1262941 .. 1262961 +  -4.7  -2.93073   CCTGTAAAAACGGCC            TCATTCTGG AGG CCGTAATGA            TGATTATTGGAAGCG  47 285
        rimJ NONE
        yceH 1270763 .. 1270775 +  -3.3   -3.8323   TCCGTAGCAATAGCG                TCGGG CCA CACGA                TCTTTATTTCACGTT  53 484
        mviN 1272885 .. 1272909 + -17.9  -3.37245   CGGTGTAACGATACA          TTCCGGCCTGC AGT GCAGGCCGGAG          TTAATCTTCAGATCG 100 33
        flgB NONE
        flgC NONE
        flgD 1276071 .. 1276082 +  -2.2  -3.22113   CTTCACATTTCAGGA                GTCA GTCA TGGC                 CTTTTCTCAAGCGGT  44 43
        flgE NONE
        flgF 1278085 .. 1278099 +  -4.2  -2.94633   CATGACAAGTATAAG               TTGCCC TAT GCGCAA               GTTTATCGGGTCTAT  46 52
        flgG 1279020 .. 1279038 +  -8.1  -3.96337   AACTCTAAGGCTTAA             CCGGTGG CAGGT TCACCGG             TTTACTGATTTTTGA  72 33
        flgH NONE
        flgI NONE
        flgJ NONE
        flgK NONE
        flgL 1284529 .. 1284557 +   -16  -5.54264   TGGGTATGTTTTGTC        TGCCCGCTCTGG GATCG CCGGGGCGGGCA        TTTTTTTGCCTATTT 100 67
       c1354 NONE
        rluC 1289713 .. 1289743 +  -3.3  -3.92075   GCCTCGCTCAGGTGA      CGGAAATGGACGTC AAAA GGC-TCCACTTCTG       TTTGTAGATGCCCAT  55 339
        yceD 1291026 .. 1291071 +  -4.2  -4.07568   ACCGCGGCCGCAAGG TCATCGCTAAG--TAATCACGC GTCT GCGTGATGAAGCTTAGTGAGGA TTTTCCCCAGGCAAC  59 237
        plsX 1292198 .. 1292215 +  -5.5  -3.57263   TGCGGTAGCAGGACG             CTGCCAG CGAA CTCGCAG              TTTGCAAGTGACGGT  59 33
        fabH 1293187 .. 1293197 +  -2.4  -2.92267   CGGTGGATTCACCTG                 GGGC TCC GCGC                 TGGTTCGTTTCTAGG  41 1
        fabD 1294239 .. 1294262 +    -3  -3.63515   GCGCAATTGCTGAAA          CGCTCGCAGCC CGT GGC-GCGAAAG          TTATTGGCACTGCGA  50 108
        acpP 1295362 .. 1295388 + -13.1  -4.94487   GGCGTAAGTGAACAT        CTCCAGGCGGTC GTTC GACCGCCTG-AG         TTTTATCTTTTGTCC 100 34
        fabF 1296707 .. 1296722 +  -8.2  -5.52096   CCCACCCTTATAAAA              GGTCCG CTTG CGGGCC               TTTTTTCTTAGCTTT 100 51
        pabC NONE
       c1368 NONE
       c1367 NONE
        yceG NONE
         tmk NONE
        holB NONE
        ycfH 1301077 .. 1301095 +  -4.6  -2.79098   AATCCATCCGTTGAA             TGAGTTTT TTT AAAGCTCG             TAATTAATGGCTAAA  47 27
        ptsG 1302828 .. 1302845 + -12.7  -5.04987   CGTTGGGGAGACTAA             GGCAGCC AGAT GGCTGCC              TTTTTTACAGGTGTT 100 50
        ycfF NONE
        ycfL NONE
        ycfM NONE
        ycfN NONE
        nagZ NONE
        ycfP 1309435 .. 1309448 +  -3.9  -4.34402   TTTCAGCAACAAAAC               TTGAT TAAC ATCAA                TTTTGGTATGACCAA  64 274
         ndh 1310956 .. 1310988 +   -12  -2.60723   TGGTACGAGCGGTAG      GCCTGATAAGACGC GTTAA GCGTCGCATCAGGC      ATTCCTTCAGACTCC  79 92
        ycfJ 1311678 .. 1311704 +  -6.5  -5.24129   GTACTCTGCAATTTG         GCCCCTTATTC GCTCA GGCTGAGGGGC         TTTTTTGTGCACAGA  87 48
       c1384 1312393 .. 1312413 + -12.5  -3.81958   AGGCGCATTTGAAAA            ACCTCCGGC TAT GCCGGAGGA            TATTTATTTGCGACT 100 106
        ycfR 1313597 .. 1313623 + -18.8  -5.60993   CTACTGCTGATTTTT         TCCCCGCGACAT GCT GTGTCGCGGGGA         TTTTTTTATCCGAGC 100 64
        lolC NONE
        lolD 1321545 .. 1321561 +  -5.1  -2.98947   CTGATGGGGGCGGAG              TAATGGC GAT GCCTTTA              TCGTTATTGATTGGC  51 23
        lolE NONE
        ycfX NONE
        cobB 1324982 .. 1325000 +  -5.3  -2.92463   ATCATTTTCATGCTG             TTGTCCG GGATG CGGATAA             TATGTCAGTGGTGGC  49 439
       c1403 NONE
       c1406 1332764 .. 1332775 +  -3.6  -3.48689   CCAGCTACCTCGCCG                TGCG CTTT CGCG                 TTATGGTCTGACTTT  50 180
       c1411 1334935 .. 1334953 +  -4.5  -2.94924   GACTCGCAATATTCA             TACCGGA TCACT TCCGGCA             ATTTGTGAGTAAAAA  48 39
       c1412 NONE
       c1413 NONE
       c1414 1337005 .. 1337020 + -11.8  -2.75064   CAGAATATCAGGAGG              CCGCCC GAAA GGGCGG               TAGTTAAATGCGAAA  79 96
       c1416 NONE
       c1417 1337538 .. 1337560 +  -2.7  -3.67597   AGGATTGTAACGACA          GGCC-GAACT ATGA AATTCAGGCC           TTATTCACTGCCCCG  50 184
       c1418 1338459 .. 1338490 + -10.8   -2.6927   ACCTGAGGAGTAAGA      GACCTGGCGGGGGA GAAA TCCCTCGCCACCTC       TGATGTGTCAGGCAT  74 442
       c1419 1338794 .. 1338806 +  -6.3  -3.99986   GCGTTGTGTTTATCC                CAACA ATC TGTTG                TTTGACTTTTATTCC  66 193
       c1421 NONE
       c1423 NONE
       c1424 NONE
       c1425 NONE
       c1426 1341532 .. 1341547 +  -7.5  -5.55769   GAAGAGTTTCTACAA              CCCGC CGCCGA GCGGG               TTTTTTATTGTGCAC 100 108
       c1427 1342240 .. 1342258 +   -16  -2.80244   GGCGCATTTGAAAAA             CCTCCGGC TAT GCCGGAGG             ATATTTATTGCGGAA 100 107
       c1428 1343409 .. 1343430 + -15.9   -4.3341   CATAGCGCCACTCTC           CAGCCCCTC TCCG GAGGGGCTG            TTTATATTGATTTTG 100 250
       c1431 NONE
       c1432 NONE
       c1433 NONE
        ydfR 1345213 .. 1345227 +  -2.8  -3.28181   GTTGAGTGATTCAAG               CTGG AGCGATG CCAG               TGTTGGTTGCATTTG  47 117
       c1436 NONE
       c1437 NONE
       c1438 1346638 .. 1346655 + -10.5  -5.04597   AAATACCAGGATTTA             GCCTCGC ATTC GCGGGGC              TTTTTATATCTGAAT  93 61
       c1439 1347747 .. 1347761 +  -2.1  -4.46254   ACCCACCGAAAAACT              CC-TGC TTTA GCAAGG               TTTCTTCTGTATTCC  63 443
       c1441 1348349 .. 1348361 +  -4.1  -4.31164   GAGGTTGCCCCGTAT                TCAGT GTC GCTGA                TTTGTATTGTCTGAA  64 130
       c1443 1348672 .. 1348685 +  -5.2  -4.85396   AAATAGACATGTAAG               CCGG ACATGA CCGG                TTTTGTTGTGATTGT  75 91
       c1444 NONE
       c1445 NONE
       c1446 NONE
       c1447 NONE
       c1448 NONE
       c1450 1354800 .. 1354828 +  -4.7  -4.24342   CGCTGCCGTAACACG       TTA-TCAGGCCA CCGCGT TGGCCTGACTGA        TTTCTTAATGAAAGG  64 30
       c1451 NONE
       c1452 1356307 .. 1356328 +  -2.3  -2.87229   GCACGGAACGGCTGA           GCATGCGTGA TTT TCA-GAATGC           CTTTGATGCTGCCCT  41 16
       c1453 NONE
       c1454 NONE
       c1455 NONE
       c1456 NONE
       c1458 1358823 .. 1358858 + -13.2  -2.71364   ACTTTGCCCTCAGAC    TGGCGCGTGAGATGGG GAGA CCCGACTGGCGCGCCA     TGCTTGCCGGGATGA  85 41
       c1459 NONE
       c1460 NONE
       c1461 NONE
       c1462 NONE
       c1464 NONE
       c1465 1364354 .. 1364377 + -16.8  -4.33928   GGGCATGAAAGAAAA          CCCCGGTATC TGCT GATACCGGGG           TTTCTCTTTAGCATG 100 239
       c1466 1368196 .. 1368213 + -12.7   -5.4505   TATAACCCCAATACG             GGCGCCA GAAA TGGCGCC              TTTTTTATTGCAGAA 100 45
        lomP 1368950 .. 1368973 + -10.2  -5.84381   TTACACTGTCCTGAA          GCCCGTGGCG TCAC TGCTGCGGGC           TTTTTTTATTGGTGG 100 132
       c1468 NONE
       c1470 1371313 .. 1371327 +  -7.8  -4.11216   GTTACACCAGAGCGC               CCGCTC AGG GAGTGG               TTTTAAGGATAGCAG  74 5
       c1471 NONE
       c1473 1371928 .. 1371954 +  -3.8  -4.10612   TGTTAAGCCTTCTTC         GGAATCTTTT GTGTTTG AAAAGATGCC         TTTCTGATTGTAAAT  60 81
        ylcE 1372855 .. 1372888 + -11.7  -3.11291   ATTTTGTGCTTGAAG     TGCCTCCCCGACCAT TCAG ATAGTCGGGGAGGGG      TATTGGGATTATACG  81 60
        pepT 1376519 .. 1376547 +    -9  -3.06133   GGAAGTAAGCAAAAA       G--GGATGCGGCAT GTG ATGCCGCATCCGGC       TTAAATCCAAACTTA  68 33
       c1484 NONE
       c1483 1379337 .. 1379360 +  -6.1  -3.69323   AAAATATGTAAAAAA          GGCGTAAAA GTAAAA TTTTATGCC           TTTGCATCATAATGA  60 203
       c1487 NONE
       c1488 NONE
       c1490 NONE
       c1491 NONE
       c1492 NONE
       c1493 NONE
       c1495 1384067 .. 1384094 +  -7.1  -2.69977   CAGTACATTAACTTG        GGTAGACAG CCTTTTTTTA CTGTCTACC         TACTATCTACCCTCT  58 97
       c1496 NONE
       c1497 1385405 .. 1385432 + -14.4  -5.08824   CAATCATGATTATAA        TCATAACTGGAT GAAC ATCCAGTTATGA         TTTTTTAAGTCAAAG 100 482
       c1498 NONE
       c1499 1386732 .. 1386750 +  -4.6  -3.33509   TGCTTAACGGGGGAT             TCTATGGA CAC TCCATACA             TTGAGTTATTTGCAG  52 34
       c1500 NONE
       c1501 1387503 .. 1387518 + -10.4  -5.64274   ACCATCTGAGACAAG              GCCGGA GAAA TCCGGC               TTTTTTTATGGGTCC 100 32
       c1503 1388111 .. 1388132 +  -2.9  -3.88583   CCGATAACTTGTTAA           TCACTCGCA GCAA TGCATGTGA            TTTGTGCACACTTTC  54 43
       c1504 1388304 .. 1388320 +  -3.5  -2.70932   AACGCGCGAGGTCGC              CGCCCCG TAA CGGGCCA              TAATTCCAGGAAGGA  43 45
       c1505 1388640 .. 1388657 +  -4.1  -2.71785   TGGAAGAAGCCGGAG             CGGTTGC GGCG GTAACTG              GTTGATATTTTCGAA  45 11
       c1507 1389145 .. 1389157 +  -6.3  -3.02881   CGATTTTTAGCACTT                TTTGC AGT GCAAA                TCATTTAATTAAATC  56 218
       c1515 NONE
        icdA 1397291 .. 1397315 + -12.2  -4.49981   ATGTGTTAAATATTG          TAACGGGCGT ATAAC ACGCCCGTTG          TTTTATGATGATGTA 100 48
       c1518 1397525 .. 1397546 +  -5.1  -4.39002   GCTGCTCATGAAATG           TGGGCG-CAG TTC CTGGCTCCCA           TTTTATGCCACATTT  70 94
       c1520 NONE
       c1521 1400143 .. 1400185 +  -2.2  -5.22289   TCTTGACTGGTCATA GAGATAAATTTAATGCTG AGAAATG CAGTATTGAATTTATCAA TTTTTCTATTTCCTG  74 299
       c1535 1407159 .. 1407171 +  -3.3  -4.35518   TGTCAGGCCATTTCT                TTCCG GAG CGGGG                TTTTGCTATCACGTT  62 244
       c1543 1410761 .. 1410773 +  -7.7  -2.94232   CTTTTCAGCCACGTA                GTCGA GAG TCGAC                GTTGTTTAAAGAGCC  61 431
       c1547 1413508 .. 1413521 +  -6.7  -2.65354   CCAACTAAGGCCATA               TGCGT TTCC ACGCA                TACCTTTCAACTAAC  55 113
       c1548 NONE
       c1549 NONE
       c1550 NONE
       c1551 NONE
       c1552 NONE
       c1553 NONE
       c1554 NONE
       c1555 NONE
       c1556 NONE
         rus NONE
       c1558 NONE
        ybcQ 1419955 .. 1419990 + -14.2   -4.7497   CTTGAGGGCTCCACT    TATATGTTGC-GGAGGC AAA GCCTCCCGCAACATATC    TTTTTCGTAAGTCAG 100 162
       c1561 NONE
        ybcS NONE
       c1563 1422948 .. 1422959 +    -3  -3.83169   TAAAACCGAGCAATC                CATT TACG AATG                 TTTGCTGGGTTTCTG  53 125
       c1565 1424065 .. 1424105 +    -2  -4.80417   GCTGACGAGGAATGA TGGA-AG-AAGGCGTTGTAT GCC ACACAACGCCTCACTGTTCA TTTCTTCTTTTTCTC  66 110
       c1567 1424852 .. 1424906 + -20.3  -3.87323   TATTGCATCCGTAAA GGTCCGACATGAAAGTGTCCGAAAA TGCCT TTTTCTGGCGTTTTCATGTCGGGCC TTGTATTTGATAATG 100 508
        nohA NONE
       c1569 NONE
       c1570 NONE
       c1571 NONE
       c1572 NONE
       c1574 1431043 .. 1431071 +    -9  -3.91897   CGCTGCCGTAACACG       TTA-TCAGGCCAC CGCG GTGGCCTGACTGA        TTTCTGAATGAAAGG  79 30
       c1575 NONE
       c1576 NONE
       c1577 NONE
       c1578 NONE
       c1579 NONE
       c1580 1434158 .. 1434176 +    -3  -2.96873   ATGCCCGGAGAGCAG             GGCAGCAG GCG CTGCTGGG             TGGTTTAATGAAGGT  42 163
       c1583 NONE
       c1584 NONE
       c1585 1438158 .. 1438170 +  -9.1  -3.00022   TGACCTGAAAACGTA                CAGCG TGA CGCTG                TCTGTCTCCCGTGAG  68 153
       c1587 NONE
       c1588 NONE
       c1589 1440394 .. 1440407 +  -9.5  -4.64846   ATGTTTTATGTGAAA               CCGCC TCCG GGCGG                TTTTATCGTTTATGG  91 47
       c1590 1443935 .. 1443952 + -12.7  -5.72622   TATAACCCAGATACG             GGCGCCA GAAA TGGCGCC              TTTTTTATTTGTGGA 100 45
       c1591 NONE
       c1593 NONE
       c1594 NONE
       c1595 1446736 .. 1446746 +  -6.8  -4.68424   ACAGATCCTGTGTAT                 GGGA GTT TCCC                 TTTTTGCGTGCGTTG  81 146
       c1601 NONE
       c1602 1452257 .. 1452275 + -11.7   -4.5448   TGTTAAATATTGAAA             CGGGCGT ATAAC ACGCCCG             TTGTTTTTATAAATA 100 51
        ycgZ 1455824 .. 1455840 +  -2.2  -3.12999   TGAATAATGCAACAG              CCTGAT TATTT AACAGG              TTAGCTATGAAGTCG  43 34
        ymgB 1456703 .. 1456717 +  -8.6  -2.53995   CTTTCTGATCTCTAT               CTGCAA ATC TTGCAG               TACATTGAAATGCAT  63 303
       c1610 NONE
       c1611 1458811 .. 1458821 +  -2.6  -3.88498   ACAATTGTTGGATAT                 TTAT AGT ATAA                 TTTCCTATATAACCG  54 509
       c1615 1460570 .. 1460581 +  -5.8  -2.77899   TCTTAATATTGTAGT                CCTG CGCC CAGG                 TCATTGGTGCGAAAA  51 352
       c1619 1461919 .. 1461934 +  -2.4  -5.27335   CCATCAACGATTAAA              CTGCGT TTCG GCGCTG               TTTTTGTTTACCGGG  74 41
       c1620 1462567 .. 1462582 +    -4  -3.41988   TCCGAACAAGCGTTT              GAGGAA GCCT TTCTTC               TCTTCTTCAATGAAG  50 458
       c1624 NONE
        ycgJ 1465056 .. 1465076 + -13.3   -2.6955   GGGCGTTAACGTTTA            TGACGGGGA GAG TCCCCGTCG            GTTGATATTTACTTA  85 116
        ycgL 1466029 .. 1466059 +  -2.4  -4.34402   ACAAATAACCGATAT       CCGGCGGTGGCA TTATCTT TGTCGGCGCGGG       TTTTCATATCCACGA  59 33
       c1628 1466756 .. 1466784 +  -8.9  -3.09015   CGCGTTTTGTAATAC        TTTTTGCCGCC TGAAAGC GGCGGCAAAAC        TTGCATCGCTGTGCC  68 29
        ycgN 1467382 .. 1467422 +  -4.1  -2.60615   AGCGCTCTGTCATAA  TGAGAGTTACCCGAT ACTTTATTATC AACAGGTAACTCTCA  ATCTTTAAAAAACGT  44 117
        umuD NONE
        umuC 1469818 .. 1469834 +  -3.6  -3.72139   GCGCCGAATGGATTA              GCGACC GAACA GGTCAC              GTTTTTTCGCTTTAA  53 73
        fadR 1473111 .. 1473132 + -14.5  -3.39772   ATCCGGCAAAAATGA           GTCCTCCTC AAAC GAGGAGGAC            TATTTACAGATTTCC 100 163
        dadA NONE
         alr 1477385 .. 1477414 + -18.7  -3.29461   GGTGTAACTTGTTAT       CGCTGGATGCGAC CAGC GTCGTATCCAGCG        TTATAAAACACATTA 100 34
       c1642 NONE
        mltE 1480897 .. 1480911 +  -5.6  -5.03145   CGATGTAAATCAGTC               GCGCAC ATT GTCCGC               TTTTTTCCGGGCTTC  80 33
        ymgE 1482093 .. 1482122 + -12.9  -3.59979   TAAGATTTTCATAAG       GCGGATAGCGATA CAGA TGCCGCTATCCGC        TTTCACATCAGAACG 100 38
       c1649 1485939 .. 1485949 +  -2.4  -3.64703   CCTGGATAATGCTGT                 CGGC AAT GGCG                 TTTGCATGGAGCGGA  49 85
       c1655 1490960 .. 1490974 +  -3.6  -3.88291   TAGCGTTTCTTCTGG               TTGTAT CGC ATACAG               TTTCTCACCCTGCTG  58 241
       c1659 1496190 .. 1496217 +   -15  -2.58767   TTTAAGCGCCGTGGA        TAGCGGGAGAGT ATGT ACTTTCCCGCTA         TGAATTGCTAATTAA  89 23
        ychH 1498962 .. 1498991 + -11.5  -2.87963   AAATAATGCAGTTTG       CTGACCAGTCAGT TTGC GCTGACTGGTCAA        TCTCGTACTTATAAA  78 42
        hemA NONE
        prfA NONE
        hemK NONE
       c1671 NONE
        ychA 1507981 .. 1507997 +    -3  -2.61216   AATAAATAACATCGC              GCATAA ACATA TTGTGC              TGCATTAATTAATCG  40 1
        kdsA 1509221 .. 1509262 + -10.1  -4.78848   ATGGTTCAAGATTAG CCCCCGTTCTGTTGTCAGGT TTG ACCTCTCAAC-GTGCGGGGG TTTTCTCTTTCCAGC 100 351
        chaB 1511168 .. 1511184 +  -5.2  -3.35073   AAATCGTAAAACCGG              TAGCTT AGTTA AAGCTA              TTCGTTGCAAGTGGT  54 32
        chaC 1512460 .. 1512477 +  -4.1  -4.66264   ACTGCTTCTGCAGCG             TCTGACC AATC GGTCACA              TTTTTAAGGATTTTC  69 483
        ychP 1514385 .. 1514410 +  -2.5  -3.88583   CTGAATACCACAATG         C-GCCCGGAGAG GGA CTTTTCGCGCAG         TTTATCCAGCGTTTC  54 432
       c1683 1516683 .. 1516698 +  -4.8  -3.29324   AAAGTTATCTTATCG              TTTGAT TTAC ATCAAA               TTGCCTTTAGCTACA  54 46
        narK 1518172 .. 1518190 + -12.4  -5.64274   ATTTGATTATCCTTT             GCGCGGCA TGA TGTCGCGC             TTTTTTTATGCGTCA 100 49
        narG NONE
        narH NONE
        narJ NONE
        narI 1525220 .. 1525240 +  -5.4   -4.6902   TATCTAAACCAAACA            TCGGTGGT TACAC ACTGCCGA            TTTTTCGGATTGTAG  74 42
       c1689 NONE
       c1690 NONE
       c1691 1528108 .. 1528124 +  -2.9  -3.32159   CGTTTGTGCCATGAG              GGGGATT TAT GATCCCG              TTGGCTTTACTCTGG  46 14
       c1692 NONE
       c1693 NONE
       c1694 NONE
       c1695 1532261 .. 1532279 +  -8.8  -2.91383   GCTTCGCCCTACGGG             TCGTTGCC TGC GGCAACGC             TCTCTCGCTGGCACT  65 90
        ychK 1535100 .. 1535115 +  -7.6   -2.7264   GGACGAACTTTTGCC              GTTGGT ACGC ACCAAC               ATTTGACCAGAATTT  58 4
         hnr 1536343 .. 1536363 +    -4  -2.79796   CCTCCTTTTCAGAAC           TTAGC-CCC TTCG GGGTGCTGA            TATACTGGGATGCGA  45 142
        galU 1537363 .. 1537384 +  -8.7  -5.66684   GTGTTTTCCACGAAA           CGGTGTTGA GCAA TCGACGCCG            TTTTTTTATAGCTTA 100 52
         tdk 1539390 .. 1539415 + -16.3  -3.90762   CCCAGAAGGGGTAAT         GCCAGTCAGTT AAGC AACTGACTGGC          TCTTTTTCGGGGCTG 100 301
        ychE 1544388 .. 1544405 +  -8.4  -3.98113   TCCTTTCAAATGAAA             CGGAGC TGTCAT GCTCCG              TTTACTTCGTCATTA  76 42
        oppA 1546748 .. 1546776 + -15.3  -3.16187   AGCACTAATGGCAAT        ACGTGGGGCAGGA GTG TCCTGCTCCACGG        TGTCTGATTTTTATC 100 33
        oppB NONE
        oppC NONE
        oppD 1549675 .. 1549688 +  -2.4  -3.38768   GTGCTTGCTTTAAAC               CAGT GGAGGA ACTG                TTATGAATGCTGTAA  45 6
        oppF 1550705 .. 1550724 + -13.6  -3.61398   CTTTAAAAGCAATAA            GGGCTGAC AGTT GTCAGCCC             TTATTCACGCCAAAA 100 35
       c1714 1552886 .. 1552924 +  -9.7  -2.50438   GCGATCTACAATATC   TAAATGTACTGGGCACC ATTGC GGTGCCCAATAAGTTTA   CTCTTCCGTCTTTAA  68 23
        tonB 1555741 .. 1555768 + -17.2  -3.71848   TCAGTAAGCATAAAG        TCAAAAGCCTCC GACC GGAGGCTTTTGA         TTATTACTCAACGGG 100 34
        ompW 1558979 .. 1558995 +  -2.2  -5.00138   GATCAAGAATAGTTT              CCAGTT GAACA ATCTGG              TTTTTGGTTTCACTA  71 422
        trpH NONE
        yciO NONE
        yciQ 1570372 .. 1570396 +  -8.7  -3.61398   AGACTTTACTATCAG          TGAGTCAGA TGTAAGT TCTGACTCA          TTGTTGCACAAAAGC  72 158
        yciL 1571336 .. 1571356 +  -8.3  -4.62872   CGGTTAATCAAAGTA            TGCCGGA CGTCATA TCCGGCA            TTTTTACAGATTAGT  89 34
        sohB 1573990 .. 1574009 + -10.7  -4.48987   GATGTAAAAGACAAA            CGCGAGG ATAAGA CCTCGCG             TTTTGCTTGTGCACA  93 34
       c1738 1574700 .. 1574720 + -12.5  -3.85603   AGGCGCATTTGAAAA            ACCTCCGGC TAT GCCGGAGGA            TATTTATTTAATCAA 100 106
       c1740 1575215 .. 1575226 +  -4.4  -3.14848   CCAAGACCTGTTAAC                TCAG TCAC CTGA                 ATTTTCGTGAGCAGA  50 113
        topA 1577980 .. 1578012 + -14.4  -3.29121   TCTGTCGGGTTTTTA     TAAACAAAGGGCCGC GAAA GCGGCCCTTT-TTTA      TTGCATATTATTTTT 100 49
        cysB 1579154 .. 1579187 +  -9.7  -3.25809   AATTTCTTGCGTTAT     TTTCGGCACCTTT TATGTAGC GAAGGTGCCGGAA      TATATTCTCCTTTGT  72 39
       c1743 NONE
       c1744 1579998 .. 1580010 +  -4.1  -4.14615   TGACCCCGCTGTTTG                CTTTG CCT CAAGG                TTTCTCCTCTTTTAT  59 254
        acnA 1582810 .. 1582844 + -11.6  -3.34344   TTGAAGTAACGAGTA     TTTGCTTGCCGG TTATTTTGCTT CCGGCAAGCAAA     TTAATTACACAATGC  83 32
        pgpB 1584446 .. 1584471 +  -4.1  -2.90813   CAATGCGCGTGGATG         CCATTT-CGC AGACGGC GCGAAAATGG         TACTTTAAAGGGCTA  46 80
        yciS 1584839 .. 1584853 +  -2.1  -2.81738   GCACTCGTCTGCGTC               GAAGG AATAA CTTTC               TATGCTGGAGTTGTT  40 16
        yciM 1586007 .. 1586019 +  -2.6  -3.09823   ATTAAACCAATTCGC                GGTC TTGAT GGCC                TGTAATTTTAAAAAA  43 8
        pyrF NONE
        yciH 1587286 .. 1587305 + -13.6  -3.71687   CGGCTAACATAAAAA            GCCACGGA TATA TCCGTGGC             TTTCGAATATTTTAC 100 34
       c1752 1587728 .. 1587752 +    -3  -3.44443   CCGCTCGCGCGCAGG         GTTA-TATCAC GCAG GTGATAATGAC          TTCCTGTTATATCGC  48 300
       c1760 1596395 .. 1596412 + -11.3   -4.0825   GAATTAACCAATAGC             GGGGGAT ATTA ATCCCCC              TTATTTCATTGCGAA  91 46
       c1761 NONE
       c1762 1597734 .. 1597748 +  -4.2  -2.80994   CTGGCTATTCGCACA               TTGCCC GTC GCGCAA               TATCCTGACGTTGCA  45 3
       c1764 NONE
       c1765 NONE
       c1766 1603398 .. 1603410 +  -6.2  -3.80114   CTTCGCCAAAATGAC                CGGC GATCA GCCG                TTTGGTGAGTTCATG  63 123
        pspA NONE
        pspB 1611696 .. 1611712 +  -2.1   -2.5655   CATCCGAACTGGAGG              GATCGCT AAT GGCGGGC              ATTAATCTCAATAAA  39 17
        pspC 1612048 .. 1612068 +  -3.4  -2.62463   CACGTTACGTAGCCG           TTTCCGTCA ACTG TGA-GGAAA            GTTATGAATACTCGC  42 10
        pspD NONE
        pspE 1612695 .. 1612718 + -13.2  -3.57627   TAAAAGAATCCACCC          TAAGCGGCGC TTAT GCGCCGTTTA           CTTTTTCTGTCACAC 100 38
        ycjM NONE
        ycjN NONE
        ycjO NONE
        ycjP 1617623 .. 1617635 +  -2.7  -3.10597   GATAAAGCGGCCAGT                TTCTT TAC AAGGA                GTTTTACATGAAAAA  43 36
        ycjQ NONE
        ycjR NONE
        ycjS NONE
        ycjT NONE
        ycjU NONE
        ycjV NONE
        ompG 1625703 .. 1625717 + -11.4  -3.25823   TCGGAACATCGATGC               CGCCTG GTG CAGGCG               TTAATATAAACGACA  77 195
        ycjX NONE
        ycjF 1629199 .. 1629218 +    -5  -3.34517   CGAAAAATAATGCAA            TATCGGGT GCTG ACCGGATA             TCTTTACGCCGAAGT  54 31
        tyrR 1630879 .. 1630931 + -16.5  -3.64703   GAAGAAGAACGAAGA GTAAGCGTGAATATGCCTGATGGTG CAA CACCATCAGGCATATTAACTTATGC TTTCAGTACAGCCAG 100 22
        ycjG 1632913 .. 1632926 +  -4.5  -3.64703   CCTTCCAGTTCGCTG               CCGGA AAGT TTCGG                TTTAAATCCACACCA  55 422
       c1802 1636316 .. 1636335 +    -5  -3.66787   TTTGAACGTGCGAAG            C-CCGAACG TAG TGTTCGGAG            TTCTATGTGCTTTAC  57 165
        mppA 1638138 .. 1638165 + -14.2  -2.74525   TTAATGTGATGGGAA        CTGGCGTTACCC TTGT GGATAACGCCAG         TGATGTCTGATTTAG  87 37
        ynaJ 1639720 .. 1639737 + -12.7  -3.47751   AGTAAGTAAAAAATA             GGCCCGA TAAC TCGGGCC              TTGTCAGTTATTGAA  93 36
       c1811 NONE
       c1812 NONE
        ydaL 1645200 .. 1645241 +    -8  -2.53903   CAGTCGTTGATCTCG AGACGCATCCGCG-GCT TATGCCGCC AGCACGCGGTTGCGTCC ATCATTTTTCGCCCG  59 31
        ydaN 1647875 .. 1647894 +   -10  -5.85178   ATTGATTCGTACGAC            GCCGACTT TGAT GAGTCGGC             TTTTTTTTGCCTGTT 100 215
        dbpA 1649628 .. 1649656 + -11.8  -2.90492   CCGGCCTCCATAAGA       GTAGCCCGATACG CTTG CGTATCGGGC-GC        TATCCTGGTTATTTC  80 117
       c1825 1659048 .. 1659058 +  -6.8  -3.29727   CACTTGCCGCCGGGA                 GCTG TGG CAGC                 TATTAATTCATTAAA  61 9
        ydbH NONE
        ynbE NONE
        ydbL 1664271 .. 1664292 +    -8  -4.21773   TTTAAATAATCAATT           GGTCGGGT CAGGGT ATCCGACC            TTCTTTATATTCGCC  76 350
        ydbC 1671448 .. 1671475 + -11.5   -5.0917   AGAATAACGAATATA        CAAAAGGGAAA GATGCA TTTCCCTTTTG         TTTCTTTTTTAATGG 100 34
        ynbA NONE
        ynbB NONE
        ynbC NONE
        ynbD NONE
       c1838 1677005 .. 1677019 +  -6.4  -3.67173   TAGATATTTGAATGG               GCAATG CCC CGTTGC               TTGTTGACACTTTAT  62 65
        hrpA 1681071 .. 1681088 +  -6.3  -3.68827   GGCGATGGAGCAGAT             TAGCGGT TAAC ACTGCTA              TTTGCCTGATAAATC  62 16
        ydcF 1682158 .. 1682192 + -15.9  -2.62718   CGTTACGTTAAAAAT     TGCCCGTTTGTGAAC CACTT GTTTGCAAACGGGCA     TGACTTCTGACTTTT 100 30
        aldA 1683925 .. 1683937 +  -6.9  -3.00017   TTCACCAGTTGTAAA                TCGCC CAC GGCGG                TAATTTCCGTTTGCG  56 161
        cybB NONE
        ydcA 1686006 .. 1686040 +  -5.7  -3.06183   GAAAATGAATCCGCT    AGTCAGATGCGCGGGGA AAA TCCCCGCGC-T-TGCCC    TTACCTGGACGTGCA  52 62
       c1846 1686754 .. 1686783 +  -5.6  -4.07568   TCCCGGAACAGGCAG       GGCTACCAGCGT GGCATG ACGCAGGTCGTC        TTTTACAGCGCCAGA  65 183
        ydcJ 1689220 .. 1689232 +  -2.7  -3.74762   TGCATATTCTCTGAT                TTCAA CAA TTGGA                TTATTAATAAATATT  52 128
        ydcG 1691010 .. 1691033 +   -11  -2.90075   TAATCATTTTTTCTT          CGGCATCTTC TTCG GGAGGTGCCG           TCTGGTTAAACACGA  75 38
        ydcH 1691372 .. 1691388 + -10.8  -5.02074   TGTAAACTTTCCTAA              GCCGCC AGCCA GGCGGC              TTTTTTAACAACTGC 100 36
        rimL 1692374 .. 1692386 +  -3.3  -3.05596   TGGCAAAATCAAAAA                CTTCG GCG CGATG                TTCAATAAAAGCATA  43 436
        tehA NONE
        tehB 1694845 .. 1694855 +  -2.6  -4.08064   CGTCTGAAAAGGGGC                 TAAA AAA TTTA                 TTTTCACCAACACTT  56 229
        ydcL 1695621 .. 1695640 + -13.6  -5.21236   AAAGTAGTTCCAGAC            GCGCCATC GTTA GATGGCGC             TTTTTATTATCGGTT 100 34
        ydcN 1697476 .. 1697496 +  -6.1  -4.63527   TTCGCAACGTCGCGC            TTGTGGCTA AAA TAGCCGCCA            TTTTTCAGCTACTGG  78 54
        ydcP 1699925 .. 1699940 +  -5.4  -3.88442   GATTTTGCATTGCAT              TCTGCCG TTG CGGC-GA              TTTAGTGCTATTTTC  63 469
       c1862 1700235 .. 1700252 +  -2.7  -2.63596   TACAGTTAATGAAAA             GTTGTCA TTTT TAACAAC              TGATATAGACTGCCG  40 42
        ydcR 1701697 .. 1701707 +  -3.2  -3.08036   ACTTATTCAAGAACG                 GCTG TAA TAGC                 GTTTAATTTAATTCC  45 19
        ydcS NONE
        ydcT NONE
        ydcU 1705045 .. 1705075 +  -2.6   -3.4331   GTTCGTGAAACGTCT      GG-GAGCGTTC-GA TGCAC TCTGAACGCGCACC      GTTTTTCCTCAAACT  48 4
        ydcV 1705715 .. 1705745 +  -8.3  -2.62983   AACGAACGTTACCGT       TGTGGTTGCTCAA TCAGC TTGGGCGACCGCG       TGATGTACCGGTAAC  63 40
        ydcW 1707344 .. 1707355 +  -4.4  -4.04206   TGATCTTGCGTACTG                TCAG AGCA CTGA                 TTTCTCTGACAGTAC  61 72
       c1870 NONE
         ydc 1708543 .. 1708561 +  -3.1  -2.53822   GGTAGAGGAGGTCTG             GGTGATG CGCAC CATCAGC             GTGTTCTGGACTACC  40 392
       c1874 1709669 .. 1709694 +  -4.7  -3.71527   CACCATAATTTCGTC         CGGGCGCAGGTT CGT AATAT-CGCCCG         TTTGACTCATTGACA  58 110
        yncE 1713110 .. 1713132 + -14.9  -4.19953   GTCAGTAGTCTGAAT           TTGCCCGGC ACGTA GCCGGGCAA           TTTTGCAATTAACTC 100 107
       c1879 NONE
       c1880 1715982 .. 1716022 +  -2.6  -4.58663   GTACGCATCAGAATA  TCCGGTGAAGTGATTAAT ATTTC GTTGAATATTTCTCCGGA  TTTTTGAAACCTGCT  63 482
       c1882 NONE
       c1883 1718341 .. 1718351 +  -5.4  -2.55216   GATGGAAACGGCACC                 CGTA AAG TACG                 CTATTGTGGATGGTG  50 39
       c1884 1719238 .. 1719252 +  -2.8  -4.93316   GTGTGGAATGCGGCA               TACCTG ATC CATGTA               TTTTTGATGTTATTA  70 96
       c1885 NONE
       c1886 1721825 .. 1721861 +  -3.8  -5.88061   ACAAATCAGGATGTC    CGGTAAGGTGATTA TTGCTGAGT TAAGCACCTTACCA    TTTTTTTAATTTTTT 100 56
       c1887 NONE
       c1888 NONE
       c1889 1725461 .. 1725496 +  -9.2  -3.22653   AACAAGAAAATCAAG    TTTTCTTGACTCTTTC AGTT GAAAGTGTCAAAAAAA     TATTATAGCGATAGT  70 283
       c1890 1726025 .. 1726036 +  -4.4  -2.77005   TAAGCCATCGATTGA                TACC TGGC GGTA                 GTTTAGGCGTTAATT  47 58
       c1891 NONE
       c1892 1727255 .. 1727265 +  -2.6  -2.63584   GCCGCTTTTTTGCAC                 TAAA TAA TTTA                 CATTTTATGTTCAAT  40 99
       c1893 1727682 .. 1727694 +  -5.5  -2.71763   AGAACACTTGGGACT                GGCAG GGA TTGCC                TACTGTGCTTCTGAA  50 270
        nhoA 1729649 .. 1729680 + -12.2  -2.57092   TAATTTATGTCAGGT      TGCCGGATGTGGCG TAAA CGCCTTATCCGGCC       TACATTAGTCCGGTT  79 38
        fdnG NONE
        fdnH NONE
        fdnI 1744844 .. 1744863 +  -7.1  -5.60993   GCTTTAAGCTGAAAA            TGGCGCT GTAAAA GGCGCCA             TTTTTTTGTAGACAA 100 51
       c1908 1745297 .. 1745311 +  -7.1  -2.75229   GATTCCTGAATAATG               TCCCC CGGGC GGGGA               TGATTGGCCATTTTC  58 32
       c1915 NONE
        osmC 1750416 .. 1750445 +  -2.3  -4.54477   GTAAGGCAAGGATGC       GTTTT-TCGGTC AGACAAC GATCGACAAAAC       TTTTATCAATTTTGA  61 421
        oprR NONE
       c1939 1781585 .. 1781601 +  -3.6  -2.62184   CGTGAGGGATATAGT              GCCATC AAAGC GCTGGC              TGCTGTAAACAACGC  42 1
         tam 1785001 .. 1785014 +  -5.3  -3.07043   AGAAGCCAGTACACG               CTGAA GATC TTCAG                TCTTGAGATAATGAG  50 503
        yneJ 1792595 .. 1792607 +  -2.7  -3.15861   AGGGTTACCAATGAG                CTATT TTT GATAG                TTCATACGGCTAATA  45 27
        sotB 1794129 .. 1794142 +  -9.5   -5.1861   ACGCAATAGTTGAAA               GGCCC ATTC GGGCC                TTTTTTAATGATACG 100 32
        marR NONE
        marA NONE
        marB 1796117 .. 1796144 + -18.6  -3.71265   ACGCTATGTAGTTAT        TGTCAGGCTCTG ATCA CAGAGCCTGACA         TTTCCGTAATATCTT 100 30
       c1960 1802349 .. 1802387 + -11.9  -2.77962   TTCCCGCGATAAAAG  CAGACGCACAGAGTGCTG GCAT CA-CATTCTGTGCGTATG   GTTTAGCCTCTGACC  79 29
        ydeF 1804919 .. 1804953 + -13.7  -3.49419   TAATCCCTCACCTAA    CCGGCCCCTTGTTACA GTTG TGTA-CAAGGGGCCTG     ATTTTTATGACGGCG 100 273
        ydfG 1809447 .. 1809464 + -10.5   -3.8591   TCAGTAATTTTTATA             CCCGGCG TAAC TGCCGGG              TTATTGCTTGTCACA  80 34
        ydfH 1810222 .. 1810245 + -13.2  -3.63922   AGAGTAATTCATTTC          CTCTCATCCC ATCC GGGGTGAGAG           TCTTTTCCCCCGACT 100 34
        ydfZ 1810600 .. 1810623 + -11.8  -5.63103   ATGAACTAAGCGTGT          G-AATGCCGCC GAT GGCGGCATTGC          TTTTTTTACTTCACG 100 32
        ynfB NONE
        speG 1817489 .. 1817504 +  -4.6  -4.36411   TTTTGATGGTGTAAA              CCCGTT CGAC GGCGGG               TTTTACTCCTTCATC  67 63
        ynfD 1818594 .. 1818616 + -10.6  -2.74144   ACATTATCGACTGAA           CGCCGGAT ACGACAC ATCCGGCG           ATTTGAACATACAAC  74 42
        ynfE NONE
        ynfF NONE
        ynfG NONE
        ynfH 1825178 .. 1825195 + -12.7  -2.76315   CAGGTTAACAAATTG             GTGCGGG GCAA CCCGCAC              ATTTCAGGATGTTAG  82 33
        ynfI 1825804 .. 1825816 +  -9.1  -3.41073   CTGTTGATTCCTGTC                GCGGT TAA ACCGC                TGTTTCGATAGGATC  71 2
        ynfJ 1827669 .. 1827682 +  -3.1   -4.4846   ATTGATTGGGCAACT               GT-GCG CCA CGCTAC               TTTCTTCTTCGCTTA  65 416
        ynfM 1831665 .. 1831700 + -12.1  -3.09516   GCACGCCTGAAAAAA   TAAGTCCGGACTGAGGT AAAT ACC-C-GTCCGGACTTA    TTGCCTGCTCAAACC  81 31
         asr NONE
       c1989 NONE
       c1990 1833485 .. 1833508 + -15.3  -3.13403   AAAATAATGTTCAAA          CGCTGCCCG ACAGCG CGGGCAGCG           TGTTCATCAGGCAAG 100 34
       c1993 1835850 .. 1835878 +  -7.3  -2.90075   AGCAATCGGACTCTT        CGGATCATCCTGC GCC GCCGGATTAACCG        TGTCGTTAGCACCAA  54 233
        ydgH 1840087 .. 1840103 + -10.8  -3.81062   CAGTTACTCCTATAA              GGCGGC TTGAT GCCGCC              TTTCGCATTTTTAGT  85 46
        ydgI 1841627 .. 1841645 +    -6  -2.75064   CGACCTGGATGCTGG             TGGGATAA CGT TCATCCCA             TCGTTGGATAGCAAA  53 18
        ydgB 1842370 .. 1842385 +  -5.4  -2.56715   CGCAGTCTCCCACTT              GATGGC GGTC GTCATC               TGCGTTAATGCAGCT  50 2
        rstA NONE
        rstB 1844934 .. 1844948 +  -3.6  -2.53119   AAAATAAGGATGTTG               TAACTA AAG TGGTTA               ATATTATGGCGCGTT  42 81
         tus 1846327 .. 1846342 +  -5.4  -4.11484   TTTCCCTGGCATGAT              TGAGCT GCCC GGCTCA               TTTTCCGGGATTGAG  65 469
        manA 1850504 .. 1850524 + -12.6  -4.27483   AGGCTTATAACACCT            TCAGGCGG CCAGT CCGCCTGA            TTTCATTTTATGGAT 100 83
        ydgA 1852069 .. 1852092 + -13.9   -5.5604   AATTCACAGCCAAAA          CGCCGGAGA TTTTTC TCTCCGGCG           TTTTTTCTTACTTCA 100 39
        malX NONE
        malY 1862650 .. 1862691 +  -8.7    -4.652   CCGCGCTGTTGGTTA ACCCCAATTGCGCAACG TAAAAAAT CGTTGCGCAATCGTGGA  TTTTTACCCTGCTTT  89 25
         add 1863762 .. 1863786 +   -10  -3.04398   GCGAAGTAACAAAAA          TGGATGGTGC TAATT GCACCATCCC          CTTTTCACGCAAGGC  73 32
        ydgT NONE
        ydgK NONE
       c2019 NONE
       c2020 NONE
       c2021 NONE
        rnfD NONE
       c2023 NONE
        ydgQ NONE
         nth 1872858 .. 1872875 +  -8.5  -2.63301   AAATTTTCTATTCAT             TCGTGAT CAAG ATCACGA              TGCTGTGGCAATGTA  63 196
        ydgR 1874824 .. 1874846 + -13.5  -6.36459   GAAACTCTTTTACAA           GCCGCTAAC TTTTC GTTAGCGGC           TTTTTTTTTGTTCAG 100 49
         gst 1875604 .. 1875627 +  -9.6  -3.17586   TTGGCAATACGATCC          TGAGCAGCAA CCAC TTGCAGCTCA           TATTCCTGCATTGCT  67 118
        slyB 1880877 .. 1880912 + -11.8   -3.5332   CCCCGCGCTAAATAA    GTTTGCGTGTGGTCAG GWTA CTGACCACACGCCCCC     TTCATTTCACCCTTT  88 30
        ydhI NONE
        ydhJ NONE
        ydhK 1884700 .. 1884710 +  -8.2  -3.78329   TAGCGTTCACCGCCA                 CCGC CCA GCGG                 TTTGGGTTGATCGGA  72 63
       c2041 NONE
        ydhM 1887138 .. 1887157 +  -4.9  -5.24129   AAAACATTATTGCGA            CGCCTGC CGTTTA GCAGGCA             TTTTTTATCACCAGA  82 12
        nemA 1888299 .. 1888316 +  -9.8  -2.78463   AATCCAACATTGCGA             GCGGCG CAAAGC CGCCGC              TATACTAAAACAACT  69 39
        gloA 1888779 .. 1888806 +  -9.9  -3.46647   GGGCAACTAATCTCC        TGCCGGGCGTGA ACTCA TCGCGCCCG-CA        TCTTTACTGCATCGA  75 31
         rnt 1889531 .. 1889562 +  -7.4  -2.79679   AGGTGTAATCGAGTC      GATGCCTGATGACAT GCA ATGAT-TCAGGCATC      TATAGTGAGGCTATT  58 33
       c2047 1889853 .. 1889880 + -15.7  -3.01791   GGGATAGAGAAAGGA        CTGACGGATGC CCGTTC GCATCCGTCAG         TATTGCAGGACGGAT  93 119
        ydhO 1891408 .. 1891437 + -12.3  -3.59432   ACACTTCGCTAAAAC       TTTACCCTGTTGT TACG GCAACAGGGTAAG        TTCATCTTTTGTCTC  95 29
        sodB 1892226 .. 1892247 + -14.5  -5.38326   TGCCAGCAACTGTAA           CGCAGAAGG TTAT CCTTCTGCG            TTTTTGTTTAATTAG 100 138
        purR 1895009 .. 1895023 +    -7  -3.07895   ACTATCGTCGTTAAT               CACCCG TTG CGGGAG               TCTCTTCCGGCTCCC  58 27
        ydhC 1897460 .. 1897479 +  -7.1  -2.91276   ACGTCGGATTATAGA            CTCGCGG TTTTTT CTGCGAG             ATTTCTCACAAAGCC  59 225
         cfa 1898711 .. 1898731 +   -14  -3.60475   CTAAAGGCTATTCTA            TCGCCCCC TCTCC GGGGGCGA            TTTCAGATCAGGCTT 100 37
        ydhE 1900975 .. 1901005 + -12.7  -4.57073   GCTCGCTAGTAAAGA      CA-AGGCGCAACCT TCAC GGGTTGCGCCTGTG       TTTTTACGCAGGCTG 100 32
       c2059 1903122 .. 1903148 +    -8  -4.25104   TGTCACTGAGTCAAT         TCAATCAGGCAA AAC TTGCCTGACAGA         TTTTAATCAAGGGCG  76 3
        ydhS 1904963 .. 1904991 +  -6.7  -2.62983   TTTCACCTTCAATGG        CGACGGCGAAG CGAACTC TTTCGCCGTCA        TGATATGCCAGTGCG  52 108
       c2063 1906306 .. 1906316 +  -3.2  -4.15044   ATCCTCTCACCATGA                 TCGG TGG CTGA                 TTTCTTCACGCCACG  60 498
       c2070 1911538 .. 1911548 +    -4  -4.13561   AACAATTTATTGTCT                 TACA AGT TGTA                 TATTTTTTGAAACGC  59 42
        pykF 1913284 .. 1913299 + -11.8  -5.99154   AATTTGTATATCGAA              GCGCCC TGAT GGGCGC               TTTTTTTATTTAATC 100 58
         lpp 1913820 .. 1913838 + -14.6  -5.48825   CTGTGAAGTGAAAAA             TGGCGCAC ATT GTGCGCCA             TTTTTTTGCCTGCTA 100 47
        ydiK 1926160 .. 1926180 + -16.9  -3.62775   ATAAGTAATTTCTCA            TCAGGCGGC TCT GCCGCCTGA            TTGTTAACCCCTGCT 100 33
        ydiL NONE
        ydiM NONE
        ydiN NONE
        aroE NONE
        aroD NONE
        ydiF NONE
        ydiO 1934321 .. 1934356 + -10.4  -2.91276   AGAACAAATAATCTG    CAGGCGGCGCAG CCTCTTAACAAA CTGCGCCGCCAG     ATTTATCCGGCAAGA  72 30
        ydiQ NONE
        ydiR NONE
        ydiS NONE
        ydiT NONE
        ydiD 1940669 .. 1940695 +  -9.3  -5.02645   TTCGGGGATCACATA         AACCCGGCGAC AAAAC GCCGCCGGGTA         TTTATTTTATTTCTT  93 49
        ydiA 1944239 .. 1944258 +  -7.2  -3.44602   GCCTTAGCCGCCGAA            TGTACTAG AGAA CTAGTGCA             TTAACTTGTTTTTTT  65 18
        aroH 1945455 .. 1945478 + -13.2  -3.86822   TCGCTTCTGAATGCG          TGCCCATTCC TGAC GGGATGGGCA           TTTCTGCGCAACTTG 100 31
        ydiE 1945860 .. 1945886 +  -6.5   -3.1211   GTCGCTGAAAGGATT         TCGCAACGCCT CATGC AGGCGGTGCAA         TTCCGTCATATCATC  53 113
       c2114 1956718 .. 1956729 +  -5.8  -2.73735   ACGGCGGGTGCGAAC                GGCA ACTT TGCC                 TGATTCCACCTCTTT  51 293
       c2117 NONE
       c2118 1959897 .. 1959907 +  -2.6  -3.68435   ATCAACGTTGGGTAC                 TTTT GAA AAAA                 TATTCTTTTAGCCAA  50 4
       c2119 1960451 .. 1960461 +  -6.8  -3.08813   CAACGATAAGGTTGT                 CCGA CGA TCGG                 TATGTTCCGGTGCAG  56 386
        pfkB NONE
        ydiZ NONE
        yniA 1963770 .. 1963786 + -10.8  -4.43477   TGGGTTGAGGATAAT              GGCCGC TCCGT GCGGCC              TTTTGATTAAATAAA  90 43
        yniC 1965148 .. 1965176 + -15.4  -4.16301   CTTCTCGGTTAATGA       CCAGGGGGCAGTG ATCA CACTGCCCC-TGG        TTCTTTATCTGAATT 100 29
        ydjM 1965919 .. 1965935 +  -5.2  -3.70902   CAAAAATCGCCTTTC              TGGAAT AAGCA ATTCCA              TTTGAATATAAGAGC  57 46
        ydjN 1967443 .. 1967463 +    -9  -5.95946   ATTTGTTACGTTAAA            CGCCTGTC ATCCC GACAGGTG            TTTTTTTATTCTTCG 100 46
        katE 1970179 .. 1970217 + -11.1  -2.60723   AATCCCGGCGTAAAT  ATGGATAAGGTCACGCCC CCTG GGGAGTGACCTTA-CCAC   CTTACTTACACATCA  74 28
        nadE 1977167 .. 1977196 +  -8.5  -3.15544   TGTGAAAAAGAGTAC       TTTGTTCACGCCG GATG CGGCGTGAACGCC        TTACTCGACCTACAA  67 62
        ydjQ 1978690 .. 1978735 +  -2.5  -3.53761   CCAGTAAAAATCACG TTTTGCCGGTGGGAAAGTGCAA ATT TCGCGCGTTTC-ACCGGCAGCG TTTCGCCACAGATTC  47 468
       c2142 1979769 .. 1979796 + -12.8  -2.53642   TAAGAAAGCAACTTA        ATACCCGCAGAA TGAT TTCTGCGGGTAA         GTATTAGCTTATTTT  81 333
       c2149 NONE
        xthA 1987075 .. 1987085 +  -5.4  -2.66964   GGGCGACCTTCCGCC                 GCTA ATT TAGC                 TGATCTCCTGGCTCA  50 21
        ydjX NONE
        ydjY NONE
        ydjZ NONE
        ynjA NONE
       c2155 NONE
        ynjC NONE
        ynjD 1993236 .. 1993249 +  -2.3  -2.61004   GAAAATTACAACAAA               CTGCG ATAA CGCAA                AGTTTTTCCCGATGC  39 17
       c2158 1994911 .. 1994924 +  -5.9  -4.26903   CAAACAGCAGCCAGC               CGCCT GCCA GGGCG                TTTTGCTCCGGTGCG  70 318
       c2160 1995864 .. 1995889 +  -7.5  -2.66272   GGCTGCGCTGACTGC         CCGCCTGAACT GAAC ACTTCTGGCGG          TACGTTTACCTCCAC  56 148
        gdhA 1997571 .. 1997598 + -11.4  -4.21275   TAATCGTTATTACAA        TCGTCTGGTTTT CCTT ATAACCAGACGA         TTTTCCCTGAGTTAA  93 38
       c2169 NONE
        sppA 2007934 .. 2007958 + -11.4  -3.83042   TTAAGTCTTGTACTA          AGTGGCCGAC AGATC GTCGGCCACA          TTACTTTTTACGTCG  91 37
        ansA NONE
        ydjB 2009796 .. 2009825 +  -3.5  -2.71364   TACTGGCATTGTAGG       CCAGATAAAACAC ATCA GTGATACATCTGG        TAATTGACGCCATCA  43 64
        gapA 2021023 .. 2021040 + -11.3  -5.82316   TCTGTGATCTAAAAA             GAGCGAC TTCG GTCGCTC              TTTTTTTTACCTGAT 100 52
        yeaD 2022130 .. 2022143 +  -3.7  -4.13945   TTTTGTTGGACATGT               GCGAC AGTT GCCGC                TTTTGGGATCGCCAT  60 191
        yeaG 2026051 .. 2026066 +    -4  -2.73875   ACTGTGCGAATGGTA              TTTGCG CGTA CGTAAA               TCGTCTTAACAACCC  45 1
        yeaH 2027477 .. 2027503 +  -9.4  -4.67755   TAAAGACTAAAACTG         TCAGCCGGGTCA TTA TCGCCTGGCTGA         TTTTTAGCTCACTGT  91 31
        yeaI NONE
        yeaJ NONE
        yeaK 2031549 .. 2031560 +    -3  -4.61482   GCAGCAAGCGTAAAG                TAAG CAGG CTTA                 TTATTTTTTGGCAAG  65 264
        yeaL 2032050 .. 2032071 +  -8.7  -4.18702   ATCCCGCAATATATC           GGCCTGG CGTTTGTC CCAGGCC            TTTCTTAAACATTGT  78 44
        yeaN NONE
        yeaO 2034651 .. 2034684 +  -3.8  -3.72984   TCTGCTGGCAATAGA     CCGACGCCGGATTTG CCATA CCAATCT-GCGGCGG     TTTAGGTGCTTCTGG  56 187
        yeaP 2036206 .. 2036223 +  -8.4  -3.95219   TAAAAAAATAGCAAA             GGCTGC CTGTGT GCAGCC              TTTGTGCAATTTACG  76 258
       c2203 2037233 .. 2037247 +  -5.7  -3.02204   TTTATTCCAGCCGTT               TCAGG GTACG CCTGA               TAATTTGCATTTTAA  52 112
       c2207 2038490 .. 2038533 + -20.4  -4.36262   CTGTTGGATTTGTAG TTTGCCGAAGCCGGACTGAG CGCG CCCAGTCCGGCTTCGGAAGA TTTTACTGTGGATAT 100 69
        yoaB 2045420 .. 2045436 +  -2.9  -4.19817   TCAGACGATAATTTA              TCGACAA TAC TGGTCGG              TTTTGCATAAATCGA  58 62
        yoaC 2046134 .. 2046164 + -11.3  -4.84359   AGCATAAATGGGTCA       GGACGCTTTTAAT CACAT ATGAAAAGCGTCC       TTTTTCTCACAATCA 100 55
       c2215 NONE
        pabB NONE
        yeaB 2048566 .. 2048585 +  -6.4  -2.58427   CGCTGTTATTAGTTC            GTTACTGG AAGT CCAGTCAC             CTTGTCAGGAGTATT  53 171
        sdaA 2049978 .. 2050004 +   -13  -4.19371   GACTAATACTTCTTA         CTCGCCCATCTG CAA CGGATGGGCGAA         TTTATTCCCGCTTTC 100 35
       c2220 NONE
        yoaD 2051955 .. 2051975 +  -7.5  -3.73775   CCAGCCAGCCGTCAC            CGTCGGTAA TGA TTTCCGGCG            TTTCGTCAGCGTCCG  69 283
        manX NONE
        manY NONE
        manZ 2056435 .. 2056452 + -14.1  -5.71712   ACTGTTGTACACTAC             CGGGGCC TTTT GGCCCCG              TTTTTTTATCTGGAG 100 42
        yobD 2056942 .. 2056993 +  -9.8   -3.1577   AATAAGTTATGAATT TAGCCAAAGCTATGTTTAGTGTATT TTT AATA-ATCAGACATAGCTTAGGCTA TATTACCTCTTCCCT  72 36
        yebN 2058342 .. 2058363 +  -4.3  -4.43501   CACAAAAAGTGACCT           GCGGATAGCG TTT CGCCG-CCGC           TTTTATCGCTACCTT  67 441
       c2230 NONE
       c2235 2060940 .. 2060970 + -11.3  -3.29471   CTCATGCTAAATAAA       GAACCTGTCTG TTTGATATT CAGACAGGTTC       TTACTCTCCTCAGAA  83 129
        yebQ 2063327 .. 2063346 + -10.7    -4.946   CAGGGCATAAAAAAA            GCGCGTC GATCAG GACGCGC             TTTTTAGTATTTACT 100 31
        yebS NONE
        yebT 2071828 .. 2071853 + -14.7   -3.9712   CCAAATAATGCCCAC         TGCTCCGGCGT GCCT GCGCCGGAGCG          TTTATGCTAAACTGC 100 33
        yebU 2073342 .. 2073358 +  -2.2  -2.63208   CGGTAACGCCTGACA              GCGC ACAAAAAAA GCGC              ACTTTTTGACTGGCA  39 28
        yebV 2073705 .. 2073721 +  -7.9  -4.07535   CTGATCCAAAAAGAA              CCCGTCG GCA TGGCGGG              TTATTTGTCCGGGTT  74 37
        yebW 2074239 .. 2074249 +  -2.4  -3.00298   AGCAATAACATGTTT                 GCCG GTG CGAC                 TGTGTAATTCAAGAA  42 275
        holE NONE
        yobB NONE
       c2254 2078863 .. 2078884 +  -7.3  -3.39895   GCACCTAGGCGATAA           CGCCGTGGAA CAA TTCCG-GGCG           TTGATTAATCGCAAC  63 429
       c2257 2081609 .. 2081622 +  -8.1  -3.30124   CTGATTGCCCAATGC               GACGC TGTT GCGTC                TTCTCAGGCCTACGA  65 430
        yebK NONE
        pykA 2090875 .. 2090895 +  -6.8  -5.68438   TTATCATCAGTCGAA            GGCCTCTC CTCGC GAGAGGCA            TTTTTTATTTGATGG 100 132
        yebM 2095074 .. 2095113 +  -3.6  -3.33815   CGAATTGTTTTGCGT  CGGGGAAATGATCGCTCA TGAT TGAATTATTATTTCCCGG   TTGGTTAGCCGGGAT  48 5
        yebI 2095905 .. 2095916 +  -7.2  -3.30124   ACATTTGTCGGATGC                GGCG CGAG CGCC                 TTATCCCACCTGCGG  63 54
        yebB 2098667 .. 2098696 +  -7.1  -5.02074   TAGCGGGCAGTTTCA       GCAAGGTGCGG ACCATATG CTGCACCTGGC        TTTTTTCGGCACTAC  86 161
        yecD NONE
        yecE NONE
        yecN NONE
        yecO NONE
        yecP 2106103 .. 2106120 + -14.1  -4.20712   GTTTGCATAACCTCA             GCGCCCG TTTC CGGGCGC              TTTTCACGTCTTATG 100 162
        argS 2113367 .. 2113390 +  -8.9  -5.37345   CGTTATACGGCAACA          GCCGATGTT ATTGCA GACATCGGC           TTTTTTATCATTAAC 100 44
       c2295 2117342 .. 2117354 +  -5.5  -3.63744   CGTTTTGGACGCGAC                TCCTG TTC CGGGA                TGTTTTCCAACAGCA  58 176
        yecG 2128908 .. 2128926 +  -8.8  -3.06483   TATCGCGCTGCTGGC             TTTCCGCG CTT CGCGGAAC             TATCTGCTTTAGGTC  66 76
        yecI 2136151 .. 2136178 + -11.3  -5.16237   GAAGTTTTTGAGAAA        CCGCTGCCTCA TTTTTT TGAAGCAGCGG         TTTTTTAATGGGATT 100 72
       c2317 2136815 .. 2136827 +  -9.1  -3.64488   GATGGCAAGAAATAG                CGCCT GCC AGGCG                TCTTTTCCGGCCATT  75 148
        yecR 2137231 .. 2137253 + -10.6  -3.07816   CTCTAAACGTTTTAA           TCAGCGAGGG GGA TCTTCGCTGA           TTAAATAAATAGCGG  76 35
         ftn 2137898 .. 2137920 +   -17  -3.61178   AAAACTAATGCTCTC           CGGCGGCAGG TTT TCTGCCGCCG           TTTCAAATCAGTGAC 100 33
        tyrP 2139636 .. 2139649 +  -3.8  -3.37761   ATGTGACCTCTTAAT               GCAG GCAGCA CTGC                TTAAATTTCTTACCA  50 92
        yecF 2144726 .. 2144752 + -14.5  -4.70659   GTCAGTAATATAAAA         CCGGCTGAGAG CGTGC CTTTCAGCCGG         TTTTTGCATCTGGCA 100 33
        fliD NONE
        fliS NONE
        fliT NONE
        amyA 2157326 .. 2157348 + -10.5  -2.93853   AGGTGATTTAAATCC           ATCCCCGGC GGCAA GCCGGGGAG           ATTTCATTACGGCAG  72 30
        yedE NONE
        yedF 2159396 .. 2159424 + -11.7  -2.78422   TCAGAAGTAATCCCT        CATTCCCGCTGTG GCC CACAGCGGGAACA        TCGTTACCTCTCTAT  79 31
        yedK 2160389 .. 2160409 +  -3.3  -4.43351   AAATCTAAACAAATA            TCATGCAAA TAA TTTCCATGG            TTATTTTTAGGCTAT  62 247
       c2347 NONE
       c2348 2161899 .. 2161918 + -13.6  -4.78107   TTACCCTTTATTTTC            TGGGGCGT TTCA ACGCCCCA             TTTTTAATAATACTC 100 162
       c2351 2163769 .. 2163783 +  -3.6  -4.67552   CAAATCAGATTCCTG               TTATCT CAA GGATAA               TTATTTTTTAATGCG  66 434
        fliF NONE
        fliG NONE
        fliH NONE
        fliI NONE
        fliJ NONE
        fliK 2171257 .. 2171267 +  -3.2  -2.79831   GCGTGTAACAGGTAA                 CAGC GGC GTTG                 ATATTTTCGCCTAAC  43 1
        fliL NONE
        fliM NONE
        fliN 2173255 .. 2173265 +  -2.4  -3.22298   TCCGAGCGGATGCGC                 CGCC TGA GCCG                 TTAGTGATGAATAAC  44 11
        fliO 2173620 .. 2173641 +  -2.1  -3.29782   AAAAATTTGCTTAAG           CGTGGCGGG AGAT CCTGATGCG            TCGTTTGTTTTCTGT  45 8
        fliP NONE
        fliQ NONE
       c2368 NONE
        fliR 2175637 .. 2175651 +  -2.8  -3.05935   GTCCGCCTGAAAAAT               TGCG AGAGTGG CGCA               TTAGGTGACCCATGT  43 215
        rcsA 2176357 .. 2176402 +  -9.7  -2.61126   TTTTGTCAACATGCG CTAACACATTCTGACTGGTGG TTTC CCACCAGTCAGGCTGAATAAG ATTACTCTGCTTTCT  68 22
        yodD 2177172 .. 2177187 +  -6.8  -2.85351   AGAAATGTGACGCGC              GTCACC CCTT GGTGGC               TCTGGTGTCAACGGG  56 215
        yedP 2178441 .. 2178455 +  -5.7  -3.25088   CGGTCGCCCGCCTGA               TGACC AAAGC GGTCA               TTAATCGCTTTAAAA  54 371
        yedA 2182719 .. 2182742 +  -3.2  -4.07568   ACGCAACGCCACCGC          CTGTTTGA TTTTTGGC TCAAGCAG           TTTTGCCACCGCGGC  58 516
       c2384 NONE
       c2383 2186921 .. 2186950 + -13.7  -5.80364   TAAAACATAACACCA       GCCTGAGTTCG TCCCTCAT CGAACTCAGGC        TTTTTTTATTGGCAT 100 69
        yedU 2188360 .. 2188392 + -12.8    -5.055   AAGCGCATAATCAAT      CGCAGCCACGTT AATACTCAC GACGTGGCTGCG      TTTTTTCACGGTTAA 100 61
       c2388 NONE
        yedY NONE
        yedZ 2192928 .. 2192943 +  -6.2  -3.87569   TGAGAATACCATGCT              CTCATT TCCT AATGAG               TTGTTGCATTTTTTC  66 197
        yodA 2193754 .. 2193778 +  -9.4  -5.62045   AGTAAGAAAAACTCA         GACACG-CTCA TACT TGAGTCGTGTC          TTTTTTATTATGTCT 100 133
       c2392 2195795 .. 2195826 +  -3.2  -2.90813   GGTATTCATATACAA      TAAATTTCTAATCA TATT TGATTAAAGGTTTA       TAATTTAAGGACATA  44 88
       c2393 2197688 .. 2197735 +  -2.2  -3.89881   TGCATTTTTTGTAAA TTAACATACATGTCATATTT TTACCATT ATCTTTGGCATGTATGTTAA TTTGTAACAATTAAT  53 47
       c2397 NONE
       c2398 2204154 .. 2204166 +  -5.5  -4.14056   ATTTTTCATCCTTTC                GCGGA GGT TTCGC                TTTATGGTTTCAGGT  65 493
       c2400 2205307 .. 2205346 + -10.3  -4.49041   GGTCTTTAGTTATAT  TTATAT-ATGGGCGAACT ATGAA AGGTCGCCCATCATATAA  TTCTTTTCGTTTTTT  89 32
       c2403 NONE
       c2404 2207499 .. 2207536 + -11.6   -3.8572   TACAACATATCATCG   TAAAATCGGGAGTT GCTACGTATG AACTCCCGATTTTA    TTTCATGATATTATA  91 240
       c2407 2210458 .. 2210473 +  -6.2  -4.81249   TGCTGAATTTAGATC              CTATGT TTAA ACATAG               TTTTTCCCTTTAGAC  80 246
       c2408 2212069 .. 2212086 +  -2.7  -4.30177   CCACCGACTGCTCTA             GGAATAT TTAA AGATTCC              TTTGTTGCTCTAATC  62 393
       c2410 2213211 .. 2213222 +  -4.4  -2.89361   ATGTGATGTATTAGA                TTGC TTAT GCAA                 TAATGTTTACTATAT  48 66
       c2411 2213823 .. 2213836 +  -4.5  -3.53444   TATCCCAGTCTGGCA               GGTTG TTAA CGACC                TTTCGCCACCAATGA  53 115
        yeeI 2218256 .. 2218269 +  -8.1  -2.69799   TGCTGGTCAAGCCGG               GTGGC TCCC GCCAC                TGGTATCTCAAATAC  60 460
       c2418 2219457 .. 2219475 + -14.6  -3.60814   TCTGGCAAATTACCA             CCACCTCC ACA GGAGGTGG             TTCTATATAGACTTT 100 61
       c2423 2226970 .. 2227000 + -21.3  -3.93658   TAAACTCCTCCCTGA       CAGAGGCCCGGAT ACCCC ATCCGGGCCTCTG       TTCTTTCCGCCTGTT 100 58
       c2424 2231367 .. 2231385 +   -16  -4.62069   ATTGAAAATAAATAT             CCTCCGGC ATA GCCGGAGG             TTTTTCAAATGCGCC 100 14
       c2426 2233969 .. 2233999 + -10.5  -3.32997   CAAACTGATTTTCCC      CGGAACGCCATCGC GAAC GC-ATGGCGTTCCA       TTGACTTTATGAACC  76 48
       c2427 NONE
       c2428 NONE
       c2429 NONE
       c2430 NONE
       c2432 NONE
       c2433 NONE
       c2434 2247096 .. 2247108 +  -6.9  -3.02144   CATTGTCGGTATTTT                TGGCG TTT CGCCG                TCTTACAGGGACTCA  58 123
       c2436 2249162 .. 2249182 + -11.2  -4.08945   CTGATTATTGTAAAA            GGGATACC GAAAA GGTATCCC            TTTTACACCACTAGT  91 37
       c2437 NONE
       c2438 NONE
       c2439 NONE
       c2440 2253108 .. 2253118 +    -4  -4.88228   TATTGGAATATCTGT                 TTCA CTT TGAA                 TTTTTGCTATTAGAT  76 495
        shiA NONE
         amn 2257059 .. 2257091 + -12.1  -3.34013   TAAGTAAGACATCTG      GCAAATAGCCTGC AATAAAC GCGGGCTGTTTGC      TTCCTTGGGCAGATG  85 81
        yeeN 2258070 .. 2258104 + -13.9  -2.88212   ATCTCTAATTATATG     TTAAAGAAATCTGTC TTTAT GGCAGATTTCTTTAA     TCTCATATAATCCTT  87 33
         nac NONE
         cbl 2260894 .. 2260912 + -11.7  -4.12942   CAGATATAGCAAAAA             GCCCGCT ATAAA AGCGGGC             TTTTCAGAAATTTGG  93 32
        yeeO 2262736 .. 2262747 +  -4.4  -3.35278   TCGCTAATATTCGCC                TCGT TCTC ACGA                 TTCCTCTGTAGTTCA  52 113
       c2449 2264285 .. 2264310 + -17.7  -4.25104   CTTGTAAAGAACCAG         GCCGTATCAGC AAAC GCTGATACGGC          TTTTCATCCACAGGC 100 53
       c2462 2295896 .. 2295920 +  -8.5  -3.75292   AACGCATCGCGTCCT          GATAGGCGTCA CTC TGACGCCACTC          TTCTTGGTACTCCAT  75 385
       c2465 2300961 .. 2300971 +  -2.4  -4.08394   TGGCCCCATCTTGTG                 CCCG AAG CAGG                 TTTTAAACAACGTAT  56 367
       c2471 2315292 .. 2315304 +  -2.7  -4.43681   GACACTTCTGAGCCG                TCGAT AAT ATTGA                TTTTCATATTCCGTC  60 59
       c2472 2315730 .. 2315769 +  -3.5  -3.25824   TTCGAACTCAGTATC CGTCAGGCCTGC-CGGAGT CTGA AC-CTGAGCTGGTCTGTCG  ATTTTATGCATGATG  46 85
       c2473 NONE
       c2474 2316666 .. 2316699 +  -5.2  -3.53722   CTTTATCTTGGTAGT     GATACTGCGAGTGG ATACAC CCCCACTCAGTATC      TTCTATAACTATGGC  56 219
       c2482 NONE
       c2483 2324620 .. 2324639 +  -6.5  -3.32268   CAGCATGACTCTATA            GTCATTG CTACGA CAATGAC             TTATAAAGCTGGTTA  59 58
       c2486 2328437 .. 2328456 + -10.8  -4.66609   TATTTATCTTCATGA            CCATAGCA ATGT TGCTATGG             TTTTTAAGTACGCTA  95 67
       c2489 NONE
       c2490 2331034 .. 2331082 + -12.8  -3.02144   AATTTCGGGCAATAA CCTTATTCGTATAGA-GCACC AGAGAAAA GGTGCCTCTATACGAATAAGN TATTGCCCNGAATCG  83 120
       c2492 NONE
       c2493 2333937 .. 2333958 + -13.1  -3.86202   GCAAGATAATAATAA           TGGGGTAAC TCCA GTTACCCCA            TTTACTATAATAGAA 100 32
       c2494 NONE
       c2495 2335993 .. 2336021 + -16.7  -2.56596   ACCGCATAAAACCAT        TATCCCCCGGCAC ACT GCGCCGGGGGATG        TCAATTAATACCCCG 100 32
       c2502 2341158 .. 2341189 +  -7.2  -3.70925   CCCCTCTTTATCGCG      CGTGCGTGCGGAAG CATC TTTTCGCACCCCCG       TTACTTTATTCGTAC  67 200
       c2503 NONE
       c2505 2343065 .. 2343081 +  -7.9  -3.21924   AATCTCCGGCCTGCC              GGCGGCG CTC TGCTGCC              TGTTATCCCCCGTGA  64 76
       c2506 2343809 .. 2343819 +  -3.2  -3.74693   AGCCCGGTCTGCGAG                 GTCT GTC GGAC                 TTTACTGAACTGAAA  53 502
       c2508 NONE
       c2509 NONE
       c2510 2346141 .. 2346164 +  -6.7  -2.79796   TGTCTGATAACCACA          GGGCTGG CAGCAGAAAA CCAGCCC           TGTGGTAAAATACAG  55 41
       c2514 2351730 .. 2351749 +  -4.2  -4.66953   GTATGAGTGGGTAAT            CCCGGATG AGAA TATCCCGG             TTTTTACACTATTCA  69 134
       c2520 NONE
       c2522 NONE
       c2523 2362923 .. 2362939 + -10.1  -4.75372   GCCCCAAAGAAACGC              CACCGCC TGT GGTGGTG              TTTTTCCTGGCTGGT  91 45
       c2524 NONE
       c2525 2364286 .. 2364311 + -13.3  -5.46129   CATTTCACCCGTCAG         GCCGCGTCTTC TCCG GGAGACGTGGC          TTTTTTCATTTATTA 100 169
       c2526 NONE
       c2527 2365803 .. 2365829 +  -2.8  -2.57344   TCCTTTCTGCCCGGA         GAGATGACGCCC GGC GAGCGCAGTCTC         ATTCTGCGGGCCCTG  40 68
       c2529 NONE
       c2530 2366550 .. 2366564 +  -4.3  -3.28712   TGAACTGAGTGGGAA               TTCTG ATGAG CAGAA               TTATCGCCACCACCG  52 33
       c2531 NONE
       c2532 NONE
        yeeW 2367795 .. 2367817 +  -9.9  -4.61873   CTTCATTTCCCCTGA          CGCCAGCCTG AATA CAG-CTGGCG           TTTTCATTTATAAAC  91 182
       c2535 2369053 .. 2369092 +  -4.4  -3.76373   TATTTGCGCAAGGCC  CGGCAAATCAGATTCGA TAGCAAC TC-AAGCTGATGTGCCG  TTTCCATGTTCAGCC  58 6
        sbcB 2373731 .. 2373751 + -11.9  -3.92522   GCTTTTTGAGATTTA            CCGGATGAT TAT GTCATCCGG            TTTGTAAGATTACGC  93 69
        hisL 2378168 .. 2378194 + -19.5   -5.4505   TGAACGCATGAGAAA         GCCCCCGGAAG ATCAC CTTCCGGGGGC         TTTTTTATTGCGCGG 100 66
        hisG NONE
        hisD NONE
        hisC 2381508 .. 2381520 +  -3.3  -3.76224   GTCATTGACGCCTTA                CGTGC GGA GCAAG                TTTGATGAGTCAGAA  53 8
        hisB NONE
        hisH NONE
        hisA NONE
        hisF NONE
        hisI 2385420 .. 2385445 + -14.7  -4.21607   ATCCGGCAAAAAAAA         CGGGCATGGTG TCAC CACCCTGCCCG          TTTCTCTTAAATGCA 100 163
       c2574 2410970 .. 2410988 +  -5.2  -3.86202   CGCGATGCACCCGAT             GCTCATGG CGA CCATCGGC             TTTGATCTGCTCGAC  63 384
        yegH 2427038 .. 2427052 +  -7.1  -3.30124   ATGTAGGCCTGATGC               GACGC TTTAC GCGTC               TTATCAGGCCTACAG  63 45
        yegE 2433937 .. 2433950 +  -8.1  -3.30124   CCCATTGCCTGATGC               GACGC TAAC GCGTC                TTATCAGGCCTACAA  65 52
        yegD 2436388 .. 2436402 +  -2.1  -4.83615   ACGGCTTAAATCTGC              CTGCGC CTGA GC-CAG               TTTTTCTGCCGCCTG  66 59
        yegM 2441845 .. 2441855 +  -6.8  -3.08679   AAAAAGGAGCACGCT                 CCTG ATG CAGG                 TGTTACCTCCGAGCA  58 21
        yegN NONE
        yegO NONE
        yegB NONE
        baeS NONE
        baeR 2451644 .. 2451657 +  -6.7  -2.75022   ATTATCCCACGCATG               GTCAG CAAA CTGAC                ATTATCTCTCCGCCC  55 85
        yegP 2452104 .. 2452130 +  -6.5  -4.04206   ATACGTAATTACGAT         GCCGGGCGT AGGTTGTTG GCGTCCGGC         TTTATATCAAAATAA  68 33
        yegQ 2458919 .. 2458950 +  -8.1  -5.28176   CCAGGAACCACCTCC      TTAGCCTGTGTAA TCTCCC TTACACGGGCTTA       TTTTTTATGCATAAG  91 159
        yegS 2461378 .. 2461391 +  -2.3  -3.21416   CGGAAAGGGCAAACG               CAGCC GGGA GACTG                TTGGTAATCACCGTG  43 487
       c2624 NONE
        yegT NONE
        yegU NONE
        yegV 2472770 .. 2472814 + -15.8  -3.79993   GCTGTACTCAATAGG CCGTTGCTGTTGGTCAAGCG CCACT TGCTTGATCACCAGCACCGG TATTTTGCTATCTAA 100 62
        yohM 2477451 .. 2477468 +  -2.7  -3.38522   TTATCTTCAGCCCAG             GATGATT CTTA AATCAGC              TATTTCCGCTGACTC  46 63
        yohN 2478286 .. 2478302 +  -2.1  -3.27602   TACGCCATTATCTTC              CGCACCT TTC AGGATCG              TGTTGCTGTTGGTTA  45 341
        metG 2487731 .. 2487750 + -10.7  -5.01553   ATAATCCCCCTTCAA            GGCGCTG CATCGA CAGCGCC             TTTTCTTTATAAATT 100 37
       c2643 NONE
        yehI 2495298 .. 2495319 + -11.6  -3.28791   TCCATTAAAACACAG           CGGGCAGT GATGCA ACTGCCCG            TTATCAACACGACCT  83 33
       c2647 NONE
       c2648 2495667 .. 2495723 + -11.8  -3.08812   CCAAGAAATAGAATA ATATACTCATCATACTTCAAGTCGCA GCATA TGCAACTTGAAGTATGGCGAGTAAAG CTTTATTAAAGGGGG  81 149
        yehL NONE
        yehM NONE
        yehP 2500796 .. 2500807 +    -3  -3.07816   GGCTTGCGGAGAATC                TTCA GTCA TGAA                 TTCACTACGTCCGGA  43 15
        yehQ 2502885 .. 2502901 + -10.9  -3.46081   TATCCTATATAGCCC              CTGGTGA GAG TCACCAG              TTCCTTGATTAAATA  81 104
        yehR 2503654 .. 2503688 +  -8.6  -2.73123   CGATGTTGTTATTAA    TGAGAC-GTTCCGGC TCCAGT GCCGGAGCAGACTCA     TCCTTGCCGCGTTTT  60 287
        yehV 2507474 .. 2507486 +  -3.3  -3.53091   GCGTGCTGGCTGAAC                GCCTG CAC CAGCC                TTTCAAACAGGCGGT  50 195
         dld 2515653 .. 2515669 + -10.8   -5.8096   GCCGTCTGCCCCGCC              GCCGCC ATTTG GGCGGC              TTTTTGTTTTTTATA 100 92
        yohD 2518129 .. 2518142 +  -4.5   -4.4009   CACCATGCCTGATGC               GACGC TGGC GTGTC                TTTTCTGGCCTAACC  66 88
        yohJ NONE
        yohK 2523419 .. 2523429 +  -6.8  -4.82154   GGCTAAAATTTGCGA                 TGCG TCG CGCA                 TTTTTGATGTAAGTT  80 35
         cdd 2524491 .. 2524507 + -10.9  -4.15044   TGGTGTCGAAAATCC              CGGCAAA CAG TTTGCCG              TTTCTTGCGCAAAAC  86 93
        sanA NONE
        yeiS 2525552 .. 2525570 +  -6.2   -3.3782   TTTTCCCTTTTCTGT             TAATTATT GAG AATAATTA             TTACTTCACTCAATA  59 43
        yeiT NONE
        yeiA NONE
       c2681 2528828 .. 2528838 +  -2.4  -4.67982   GGCAAAAATGTTCTT                 ACCG AAG CGGG                 TTTTGTTCCATAACA  66 493
       c2686 2533897 .. 2533928 +  -3.6  -3.21099   AACGATACGCCCAGT      CCAGTC-GCCATTGC AGG GCGATGGCAGGAAGG      TTAATGATCACCCCA  47 366
        yeiG 2536448 .. 2536463 + -11.8  -2.56271   CTGAAGTGAAAGTCC              GCCCGG TTCG CCGGGC               ATCTTCTCATCAGAA  79 32
        yeiH NONE
         nfo NONE
        yeiI 2544804 .. 2544827 + -11.8  -3.92324   TAATCCCCAGAACCA          GTCGGTATCA ATAG TGATGCCGAC           TTTGGTATTGGCGGG  90 347
        yeiL 2546792 .. 2546806 +  -5.6  -3.57144   CAATGGTCTTGACAT               CCAGCG TGC CGCTCG               TTTGCAGATAGGGCG  58 298
       c2705 2554358 .. 2554370 +  -3.3  -2.54723   ATTTTCTGACAAGCA                GCGTA AAC TCCGC                GTCTTCCTCTTCCAG  42 56
        yeiO 2555706 .. 2555716 +  -6.8  -3.15663   GAGGTGAAAATTTTA                 CAGC GTT GCTG                 TTCATCAAGCTGAAT  59 152
        yeiP 2556578 .. 2556597 +   -10  -5.46129   GCCGCATGCAGAAAA            GGGATAGC TCAG GCTGTCCC             TTTTTTAATTTATTA 100 46
        yeiQ 2558257 .. 2558295 +  -8.1  -4.03183   TTTAACGATTTCTGC   GGTTAAAGCGGATGAAG CTCGC CTTCGTCCGCTCTCCCC   TTCTCTTTTCTGCCT  74 36
        yeiR NONE
        yeiU 2560451 .. 2560462 +  -2.2  -5.61596   AGGTAATTAGTCTCG                TGTC GCTT GGCA                 TTTTTTTATAACGAT  86 374
         spr 2561130 .. 2561147 + -11.3  -5.85244   ACGAGTTAACTGAAA             GCACTGC TTAG GCAGTGC              TTTTTTGTTTTCATT 100 75
         rtn NONE
        yejA NONE
        yejB NONE
        yejE NONE
        yejF 2568504 .. 2568515 +  -2.2  -3.53012   CATGTTGCAGCAAAT                TCGT CCTG GCGA                 TTTACAAACAGGCAC  47 105
        yejH NONE
        rplY 2573354 .. 2573383 + -15.9  -2.90219   TTGCTGAATAAGTTG       TAAAAAACCCCGC TCCG GCGGGGTTTTTTG        TCTCTGCAAATTATG 100 41
        yejL NONE
        yejM 2576840 .. 2576857 +    -7  -5.76633   AAAATCCCAAGAAAA             CCAACC TATTGC GGTTGG              TTTTTTTATATCTGC 100 192
        narP 2578834 .. 2578862 +  -8.8  -5.35815   CGGGGCACAATAAAA        ATAGCCCGATGG CATCA CCATCGGGCCAC        TTTTTATTTACTCTC 100 28
       c2740 NONE
       c2742 NONE
       c2748 2591262 .. 2591273 +    -3  -3.57144   TTCTGCTGGTTTGTT                TTCT CATC AGAA                 TTTAACACTAAAAGA  51 9
         eco 2592011 .. 2592047 + -15.2  -2.71011   AGCGTCTTATCAGCA    TACGCCACATCCGGCA AACCA TGCCGGATGTGGCACA    TCATTACAACGCAAT  93 135
       c2755 2597361 .. 2597374 +  -3.1  -3.83205   CATAATCAGCTCCCT               GGTTA AGGA TAGCC                TTTAGTCTGCCCGGT  53 86
       c2757 2600117 .. 2600135 + -14.6  -5.81032   TTACCCCTATTTCAA             CCGGATGC CTC GCATCCGG             TTTTTTTTACCCTTC 100 519
        yojN NONE
        rcsB 2603804 .. 2603837 + -14.7  -3.55622   GACTAATCACCTGTA     GGCCAGATAAGACGC GTCA GTGTCTTATCTGGCA      TTTGCACGGATTGCC 100 35
        atoS NONE
        atoC 2610113 .. 2610159 + -10.2  -2.90904   TGTATAACGCCAAAA CTTGCTATGCAGAAATTTGCAC AGT GCGCAATTTTCTGCATAGCCGC TCATTCTCCTTATGA  72 34
        atoD NONE
        atoA NONE
        atoE NONE
        atoB 2614157 .. 2614182 + -11.1  -4.65747   ATTAACATGTAAAAA         CGCCCGATAGC GAAA GTCATCGGGCG          TTTTCTTGAACATTG  95 36
        ubiG 2627198 .. 2627242 + -12.3  -3.53811   ATGCGACGCTTGCCG CGTCTTATCAGGCCTAC AAATGCTCCCC GTAGGCCAGATAAGGCG TTTACGCCGCATCCG  93 81
        nrdA NONE
        nrdB NONE
        yfaE 2635677 .. 2635695 +  -3.1  -3.91506   CTGCTCCCAGTCCGC             TTTGGGG ATCGG CTCCAGA             TATTTTTCCAGCTGG  55 121
        glpA NONE
        glpB NONE
        glpC 2643277 .. 2643304 + -13.6  -4.65895   TAAACTCCTTTCTGA        TGCCCGGTAAGCA TGT TG-TTACCGGGCA        TTTTTGCGTACACGA 100 38
       c2785 NONE
        yfaD 2644392 .. 2644416 +  -2.7  -3.84825   CCACTAATTAACACA          GGCCCACAG CCGATCC CCATGGGCC          TTTGATATCAATAAC  52 34
        yfaO 2651848 .. 2651869 +  -3.7  -4.79352   ACGACAACCGGGTGC           TGCTGTGCCA GTC TGGC-CAGTG           TTTTATTGTCGATGC  73 512
        yfbE NONE
       c2796 NONE
        yfbG NONE
        yfbH 2657287 .. 2657299 +  -4.1  -2.57985   AATTGCGGGTAGTCA                CTGAT GAA ATCGG                TACGTTACCTTATCG  44 22
        yfbI NONE
       c2800 NONE
        yfbJ 2659803 .. 2659828 +  -6.1  -2.58667   AATCCCCCACTTTCA         CGGCGAAGTCA CTCT TCACTTCGGCG          ATCATTTTTATCGCG  50 168
       c2806 2663589 .. 2663614 +  -8.9  -3.67843   CGCTGCGCCCATTGG         CGATCGGAACG CTGA CGTTCCGCGCG          TTGTTCAGCATTTTG  75 248
        elaC 2668975 .. 2669017 + -10.1  -2.85182   TTTGACATTTTTTCA TCTGTTTGCCGGATA-CG TTTGATGT CGATATCAGGCAAACAGA ATTATCATTTTTAGT  72 93
       c2814 NONE
        yfbL NONE
        yfbM 2672510 .. 2672528 + -11.7    -2.981   GGGCACCAAAAAAAA             CCGCCGA ACATG TCGGCGG             CTTTCTGACTTACAA  80 49
       c2831 2691292 .. 2691318 + -13.8  -3.28791   CTGTAATCTTAATTT         CACTGCCGGA GATTGCA TCCGGCAGTG         TTATCCCGCCACAAT 100 35
        yfbR 2691973 .. 2692020 +  -8.5  -3.28712   CGCTGTAAGCAGTCG GAGTCTG-CGTCGCATCAGG CAATAAGCA CCGGATGCGACATCAGGCTC TTGTCAAAACGGAAA  69 33
        ackA 2697179 .. 2697206 + -16.4  -4.36914   CTGACTGCCTGATTT        CA-CACCGCCAGC TCA GCTGGCGGTGCTG        TTTTGTAACCCGCCA 100 29
         pta 2699435 .. 2699457 +   -15  -5.64304   CTGCGGATATCTGAA           CCGGAAATAG TCA CTATTTCCGG           TTTTTTATTCTCTTA 100 66
        yfcC 2701114 .. 2701131 + -12.7  -5.32944   CACTAAAAATGTTAA             GAGCCGC AATT GCGGCTC              TTTTTTCATTCTGCC 100 35
        yfcG NONE
        folX NONE
        yfcH 2705087 .. 2705101 +  -4.2  -2.73854   TTAGAAGAGGCGCTG               GCGGAT GTC GTTCGC               TGATGTGGTTTACTG  45 8
       c2858 2712702 .. 2712748 + -11.5  -2.57931   TAGGCCTGATAAGAC GCGCTGGCGTCGCATCAGGCA ACGGC TGTCGGATGCGGCGTGAACGC CTTATCCGACCTACG  77 165
         div 2720918 .. 2720933 +  -2.5  -3.54424   GTGCGGTGCCGCGAA              CGTGT GAGGGG ACGCG               TTTAACCACCTCCAC  48 198
        yfcK 2725596 .. 2725607 +  -7.2  -3.30124   TTGTTTGTCGGATGC                GGCG TAAA CGCC                 TTATCCGACCTACGC  63 53
        yfcN 2731238 .. 2731261 + -18.2  -2.89177   GCATGACATAACGGA          CAACGGGGCC TGAT GGCCCCGTTG           TGTGGTGTATACGCT 100 308
        fadL 2744633 .. 2744652 +  -8.6  -5.85425   CTTAATAAGAAAAAA            GGTGAGTT TTGC GACTCACC             TTTTTTGTTTGTTTC 100 52
        yfdC 2746752 .. 2746766 +  -5.6  -2.73542   AAATGGATATAACGA               GCCCCT CCT AAGGGC               TAATTGCAGGTTCGA  50 128
       c2898 2758690 .. 2758707 +  -9.9  -4.10429   ACCCCTGTTCTAAAG             GCCTCAA TTCA TTGAGGC              TTTTAGCCCCTCATT  81 40
        dsdX NONE
        dsdA 2762913 .. 2762923 +  -5.4  -3.53224   TATCTGGCAAAAGGC                 CGTT AAT AACG                 TTTCAACGCAGCATC  57 20
       c2903 2764575 .. 2764591 +  -3.8  -3.40164   GCCATTAAAGTTGTC              CATTAT GCGAA ATAATG              TTGCTAATTTCTTTT  50 11
        evgA NONE
        evgS 2770362 .. 2770388 + -10.9  -3.34517   AATGACTAAATAGCG         GCTCCCACAAT GTTCA AATGTGGGAGC         TATTTACCAGCACAT  80 32
        ypdI 2777360 .. 2777381 +  -2.3  -2.71744   CCTTTGCGATAGCGT           CTG-TCACCT GGC AGGTGAACAA           TCATGTCTGATGCTG  40 29
         ddg 2778982 .. 2779009 + -11.4   -5.4756   TCCCTCCTCAAATCA        GCCATAATAACC TCAT GGTTTTTATGGC         TTTTTTCTTAAGGTT 100 59
        ypdA NONE
        ypdB NONE
        ypdC 2784845 .. 2784858 +  -2.3  -3.30701   TCTTCCGGCGTAAAC               GCGGT AAGT AACGC                TTCAATTTCCTGCGC  45 497
        yfeO 2793353 .. 2793364 +  -7.2  -3.09516   ATATTGCGTTAACAG                GCCG CTGA CGGC                 TTCGATCGTGAAGGA  60 105
        ypeC NONE
       c2930 2794052 .. 2794062 +  -6.8  -2.79796   GACTCATAACCAGAA                 TCCG TGT CGGA                 TCTAATCCCATCAGA  53 281
        nupC 2796648 .. 2796666 + -13.1  -5.04987   ACCATACATAAAAAA             GCCGGGG TAATT CCCCGGC             TTTTTTACGCCTGTT 100 42
        yfeC NONE
        yfeD 2800249 .. 2800271 + -12.7  -4.51238   AGCATAAATAAAAAA           CGGCAGGGG TATCT CTCCTGCCG           TTTATCTTTTATGCG 100 34
        yfeN 2806776 .. 2806798 + -13.5  -2.56571   TAATTTCTGATTGAT           TACTGCCGG AGCTC CCGGCAGTA           TGAATTCACTCTATA  86 31
        yfeH 2808835 .. 2808865 +  -4.1  -4.72272   TTAAAGCGGACGCTT      C-AGGGGCTGGAC CAGTTGC GTC-AGCCCCTCG      TTTTTAATCAGCAGC  69 37
        cysZ 2813155 .. 2813174 + -12.8   -3.7347   CGTTTGTGTGAAACA            GGGGTGGC TTAT GCCGCCCC             TTATTCCATCTTGCA 100 65
        cysK 2814299 .. 2814314 +    -9  -5.26316   AAAATGCGTAAAAAA              GCACCT TTTT AGGTGC               TTTTTTGTGGCCTGC 100 41
        ptsH 2814902 .. 2814925 +  -4.5  -4.11692   GTTAAACTGATGGCG          GAACTCGAG TAATTT CCCGGGTTC           TTTTAAAAATCAGTC  61 14
        ptsI NONE
         crr 2817256 .. 2817273 + -12.7  -5.71983   TGCCGCAGTGAAAAA             TGGCGCC CATC GGCGCCA              TTTTTTTATGCTTCA 100 45
        yfeK 2818976 .. 2818991 +  -4.6  -3.66018   ATAAAGCGTGACACG              CCGGTG ATAG TGCCGG               TTGTTCCCATGCTGG  55 398
        yfeU NONE
       c2962 2827143 .. 2827170 + -13.5    -3.767   AAGCAGTAATAAAAA        GGCCAGTCAGT TGTGTT ACTGGCTGGCC         TTTAATCAATGAATC 100 152
       c2964 2828115 .. 2828133 + -10.3  -3.63341   TCCTGAAAATAATAA             TGCCACG CAATC CGTGGCA             TTGTTGGGCGCTATT  78 35
        amiA NONE
        hemF 2832159 .. 2832193 +  -7.1  -4.02456   TTCTCGCAAAACGTC    GCCAGCGCCTGTTGGAC AAA GCCCCACAG-CGC-GGC    TTTATGCTGCTCTTT  70 512
        talA NONE
        tktB 2852532 .. 2852545 +  -8.1  -3.30243   ACGTGGGCCAGGCGT               CTGGC CCAT GCCAG                TTATCGCAGGTGGGT  65 160
       c2993 2854135 .. 2854152 +  -7.7  -3.36515   TAAACTTCACGTTTA             TGGCGGA TAAC TTCGCCA              TCTTTGCGCGTGAGA  62 457
        narQ NONE
        acrD 2861528 .. 2861546 + -13.2  -3.52009   CAACTTTCCGATTAA             GAACCTGC TCA GCAGGTTC             TTGCTGTTTGTACTT 100 79
        yffB NONE
        dapE 2863489 .. 2863504 +  -5.4  -2.82623   CGTATCATGGAACAG              CTCGTC GCCT GATGAG               TGGTTCTGCAAGAGG  50 14
       c3000 2863736 .. 2863785 +  -4.1  -3.30124   AGAAGTAAGCTAAGT GGCCGGATAAGGCGTTAACGCCG CATC CGGCCATGATGCCTGATACAGTC TTATCAGGCCTACCC  50 33
        gcvR NONE
         bcp 2871814 .. 2871828 +  -5.6  -3.73775   TTGCCCATCAGGCCA               GGCGTG AAT CACGGC               TTTGATCAGCGTCGC  61 154
       c3010 NONE
        yfgC NONE
       c3012 2874941 .. 2874955 +  -7.1  -3.30124   CACATTGCCGGATGC               GACGC TTGCC GCGTC               TTATCCGGCCTACGA  63 65
       c3016 NONE
        purM NONE
        purN 2879854 .. 2879873 + -10.7  -4.74504   CCCCCGTAGTTAAAG            CGCCAGC TCTGCC GCTGGCG             TTTTTCAATTCACCT  95 43
         ppk NONE
         ppx 2883626 .. 2883654 + -18.2   -3.6279   CGCCGCTTAATGCTT        TGCGGGCCGACG AGAAA TGTCGGCCCGCA        TTATTCAGGCACTTT 100 31
        yfgH NONE
        yfgI 2887874 .. 2887893 + -12.2  -4.80178   CGTGAGTATAAAAAA            CCCTCTGT AGTA ACAGAGGG             TTTTGTTCATTCATA 100 70
        xseA 2892652 .. 2892667 +  -4.6  -3.39841   GCTGGTTACTGGAAG              CAGGTC ACCA GACCCG               GTTTATTTATTAGCG  52 104
       c3040 2914019 .. 2914035 +    -8  -4.25104   CCTGAGGGCAATCAG              CGGCAA CACGT TTGCCG              TTTTCATCCAGCCAG  76 497
        sseA NONE
       c3045 2922093 .. 2922124 +  -2.4  -3.14462   AGCAATACTCGCCAG      TAACTCTCTTTTTGT CAA GCGAAA-GAGAGTAA      TCATTGTTTATTTAG  44 23
       c3046 2922430 .. 2922453 + -12.4   -4.3208   CAGCAAGTAAGCCCG          AATGCCGCCC TTTG GGGCGGCATA           TTTTAGATTATCCGG 100 31
       c3054 2928531 .. 2928543 +  -3.3  -2.64155   GATGCTGTTCAGATC                CACGC CCT GCTTG                TACATTTCCCACAGC  40 71
        suhB 2932230 .. 2932241 +  -5.8  -3.18264   TGACGAGTTAAGCGA                CGCT CTGA AGCG                 TTAATGACTCAGGCG  54 10
        yfhR NONE
        csiE 2934971 .. 2934987 +  -7.9  -3.17212   TTGCACCACTATCAA              CCACGGC AAC GCCGTAG              TTGCTCCCATAATGC  61 281
       c3064 NONE
        yphA 2936654 .. 2936665 +  -7.2  -3.30124   AAAGATGCCGGATGC                GGCG TAAA CGCC                 TTATCCGGCCTACCG  63 42
        yphH 2947057 .. 2947074 + -11.3  -5.01732   GCGATAACGTAGAAA             GGCTTCC CGAA GGAAGCC              TTTTTTCAACAGATT 100 45
        hmpA 2949859 .. 2949869 +  -3.2   -3.0623   CGAATGCTTTGGCCC                 GCAT AAG GTGC                 TGTGATTTGATGTTG  45 10
        yfhD 2960238 .. 2960253 +  -3.2  -4.10552   AATCTGTCGAGGATT              GCGC TTTTTTCT GCGC               TTTAATTTCCTGGCG  57 39
        yfhH NONE
        yfhL 2962787 .. 2962817 +  -4.9  -4.30995   CCACGCGGATAAAAT       TTAATATTCTGCT CTGGA AGTAGAGTGTTAA       TTATTTTATAGGAAA  68 22
        nadB 2975021 .. 2975041 +  -3.9  -4.08216   AATGCCAGCAGCACC            CGATGCG GCAGTCG CGCTTCG            TTTTCCGCCACATCC  60 137
        srmB 2977101 .. 2977126 + -15.5  -4.82901   ACAGAAGAGTAATCT         CAATGCCGGGT TTAA GCCCGGCATTG          TTTTTATCCCGGCAA 100 29
        yfiK 2978711 .. 2978734 + -16.8  -3.22884   TATTAACGAAAAAAA          GCGGAAGAGG TCGC CCTCTTCCGC           TTAGTAACTTGCTAC 100 35
       c3104 2979304 .. 2979331 +    -2  -4.17089   AAATGGATTTTATTG        TTTTACATCAAC TTAT GCAGATGTGAAA         TTTTACCAATTTACA  57 78
         ung 2980150 .. 2980175 + -19.1   -3.0169   ATTTTGCGGGAAAAT         GCCGGATGGCA GAGT TGCCATCCGGC          TGATTTATCAGGCTT 100 41
        trxC 2981853 .. 2981873 + -14.7  -4.50976   TCTCTTTAATCTTAC            CGGGGCGCA TCT TGTGCCCCG            TTTTCTCCTCTGCGA 100 32
        yfiP NONE
        yfiQ NONE
        pssA 2986781 .. 2986797 +  -9.4  -5.04249   ATCCTGTAATCACAA              CCCCGT CCTGT ACGGGG              TTTGTTTTTTGGAGG  93 32
        yfiM 2987621 .. 2987635 +  -3.6  -3.39803   GCATGCATTCCCGCA               GTATTT ACC AGATAC               TTCTGCATATAAGTG  49 503
       c3113 2994276 .. 2994292 +  -9.4  -4.56607   ACTTATAGACAAAAA              CGAGCC CCGAA GGCTCG              TTTTATCATTACTGG  89 40
        yfiO 2999605 .. 2999623 + -11.7  -5.94214   ACCTGAAACACAAAA             CGGCAGC CTTGA GCTGCCG             TTTTTTTATTCTGTT 100 46
        yfiA 3000221 .. 3000236 + -11.8   -5.4505   TGAGTGTATCGCCAA              CGCGCC TTCG GGCGCG               TTTTTTGTTGACAGC 100 51
        pheL 3000395 .. 3000415 + -11.8   -5.5112   GAAGACGAACAATAA            GGCCTCCC AAATC GGGGGGCC            TTTTTTATTGATAAC 100 49
        pheA 3001613 .. 3001640 + -18.6  -2.67428   CAACCTGATGAAAAA        GTGCCGGATGAT GTGA ATCATCCGGCAC         TGGATTATTACTGGC 100 33
        yfiL 3004449 .. 3004462 +  -2.4  -4.14927   CAAATCAATTAAGCA               TGAG ATTTTA CTCA                TTATGTTTTATTTCT  55 49
        yfiR NONE
        yfiN NONE
        yfiB 3006829 .. 3006850 +  -7.1  -3.62224   AAACAGACAAAAAAA           GGGCCAGCC AATT GGCCAGCCC            TTCTTAACAGGATGT  67 50
        ypjD 3011376 .. 3011411 +  -3.3  -2.92439   TGGAACACATTTCTA    CTACTACGTTGATCA TTATTC TGATCATCATGGTGG     TCATTTCAGCCTATT  44 62
       c3133 3012653 .. 3012678 + -16.9  -3.10244   GCGGAGTAACGAAAA         CGGCCCGGCAT TCGC ATGCTGGGCCG          TGATTTATTACGAAA 100 32
       c3134 NONE
        ppnK 3014335 .. 3014354 +  -2.2  -2.56601   TATAAAACCAGTTTA            TACTGT ACACAATA ACAGTA             ATGGTTTTTCATACA  39 65
        recN NONE
       c3139 3016564 .. 3016580 + -12.3  -5.46276   AAAGACGTTAAAAAA              GGTGCTC AAT GAGCACC              TTTTTTCTGTCTGTT 100 57
        smpB NONE
       c3143 3019696 .. 3019713 +  -8.4  -5.73339   AAAATCCCTTAAGAA             CCAGCC TATTAT GGCTGG              TTTTTTTATGATTGT 100 91
       c3144 3020238 .. 3020271 +  -8.2  -4.60924   AAGTTCACCAGCCAA     CCGCAG-CACGTTCT TGCAT ACGACGTGTCTGCGG     TTTTTCAACCATTTA  85 94
        ydfK 3021229 .. 3021239 +  -2.6  -2.77861   CCGAGTTAAAGCCAT                 TTTT CAA AAAA                 TCGATTTTGGGTTAC  41 243
       c3146 3021984 .. 3021996 +  -4.1    -2.974   ACATATAAAAAATAA                TCTCG GTG TGAGA                TGCTTTACGTCTTCC  46 33
       c3151 3026288 .. 3026306 +   -16  -4.62069   CTCCACAATAAATAT             CCTCCGGC ATA GCCGGAGG             TTTTTCAAATGCGCC 100 411
       c3157 3033573 .. 3033587 +  -6.4  -4.30576   CCATACCGGGTTTCA               CTTTCC AGC GGAAGG               TTTTCATCGTCCACC  73 231
       c3175 3046591 .. 3046607 +  -3.8  -3.17075   TTTCTTTTCAGGGGG              TGTTTT AAATA AAAACA              TTAGGTTACGGCGAA  48 18
        cspF 3053152 .. 3053167 + -10.4  -4.73912   TTTAAAGCACAAAAA              CCCGCT CATC AGCGGG               TTTTCTACTTTTTCT  91 316
       c3193 3058129 .. 3058140 +  -4.4  -2.60496   AATGACTCTGACGGG                CACT CCGT AGTG                 ATCTTTGAACCAGCG  46 415
       c3197 3059882 .. 3059905 +  -7.5  -4.67608   CTTCTCTAACTAAGG          CACCGAACT AAGAAA AGTTTGGTG           TTTTCTCTTGCCATG  82 48
       c3200 3061447 .. 3061476 +  -2.9  -2.95316   AACTGATTATTTATC       TCATCACTGAATA TCTT TATATAGTGAGGA        CTTATTATGTCTCAG  42 55
        yfdQ 3062323 .. 3062338 + -10.4  -3.86346   TTTCATTACTGCAAA              TGCCCC TGCG GGGGCA               TTTATGGAAACGTAA  82 41
        yfdR 3063015 .. 3063034 +  -2.2  -3.06261   ATATAAGTAATTTAT            TAACATAT AGAT ATAGGTTA             TATTACAAATTGAAA  42 81
       c3203 3064051 .. 3064063 +  -3.3  -2.62613   GAAGCAATAAACAAA                CGTGT ACA GCGCG                GTGTTTGGCGTGAAG  42 142
       c3204 3065307 .. 3065320 +  -8.1  -3.97368   AATATCACAAAAAAA               GCCAC TTAA GTGGC                TTTATCAATTAGGAG  72 17
        ygaT NONE
        ygaF NONE
        gabD NONE
        gabT 3072708 .. 3072720 +  -9.1  -3.30124   CACCATGCCGGAGGC                GACGC TGC GCGTC                TTGTCCGGACTACGA  71 46
        gabP NONE
        ygaE 3075035 .. 3075057 +  -8.4  -4.63184   AATACGCAACACTTG           CCCCGGGTAA ATT TTATCCGGGC           TTTTTAGCATCGGTT  88 53
       c3214 NONE
        ygaV 3076185 .. 3076195 +  -3.2  -3.54935   TATTGTCTGTAAGGA                 GTCA CTA TGGC                 TTTGACAACCATTTC  50 29
        ygaP 3076882 .. 3076899 +  -6.2  -5.00616   GATGAATTTATATTT             CGCCGG ACGCGG CTGGCG              TTTTTTACCAGCGCG  83 192
       c3220 NONE
        ygaW 3078293 .. 3078315 + -19.2  -3.42283   CCTGACCCTTCTTTT           CGCGACTGGC ATC GCCAGTCGCG           TCTTTAACTGGCTTC 100 36
        ygaM 3079176 .. 3079196 + -16.9  -5.15969   AATACGCGTCTTTGA            CCCCGAAGC CTG GCTTCGGGG            TTTTTTAGCTTAAGG 100 57
       c3225 3081211 .. 3081230 +  -6.3  -3.27177   AACAGAGATACAACC            CGACGCG TATCAT CGCGCCG             TATCTTCATTTTAAA  57 128
        nrdH NONE
        nrdI NONE
        nrdE NONE
        nrdF 3085114 .. 3085138 +  -7.2  -5.15381   CTCTGTTGCATTATT          CGCCTGAA ACCACAATA TTCAGGCG          TTTTTTCGCTATCTT  86 141
        proV NONE
        proW NONE
        proX 3088673 .. 3088705 + -10.6  -2.87931   AAGTAATTTTTATTC     G-GGCGGATAAGGCG TTTT TGCCTCATCCGCCGC      TCTGTACACAATGCC  75 35
       c3233 NONE
       c3234 NONE
        ygaZ NONE
        ygaH NONE
        emrR 3091895 .. 3091918 + -12.5  -4.56597   AAAGAAAAAATAACC          GGCCAGCAT CGCAAC ATGCTGGCC           TTTTTGGCAAGCAGG 100 73
        emrA NONE
        emrB 3094712 .. 3094727 + -10.4  -5.34309   ACTAAGGTTGCCAAA              GGGAGC TGCG GCTCCC               TTTTTATTTGCTCAT 100 36
       c3240 NONE
       c3242 NONE
       c3243 3096771 .. 3096795 + -13.6  -3.25261   TGAAAGGTAAAAAAA         CCGGGC-GGTG GTGT CACCTGCCCGG          CTTCTTTTGTTCCAC  93 31
       c3251 3104706 .. 3104721 +  -3.2   -3.6692   TTCTGAAAAGACAGT              TGGCAA AGGT TCGCCA               TATTTTCGCGTCGCC  51 178
        srlA NONE
        srlE NONE
        srlB NONE
        srlD 3110960 .. 3110977 +  -5.5  -3.27475   GTCAGTCGATCAATG             TCACCGG CGGT CAGGTGA              TGTTCTGATCAACAG  54 0
        gutM NONE
        srlR NONE
        gutQ 3113260 .. 3113297 +  -7.8  -3.55444   TTAATCCTTCAGCCC  CAGACGTTTCGCCAGCCT ATGC AGGTTGGCG-A-CGTCGG   TTTCCAGCATCCGCG  67 37
        ygbD 3117653 .. 3117698 +  -9.8  -3.53811   GATGCGACGCTGGCG CGTCTTATCCGACCTGCG GGGATGAATA TGTAGGCCGGATAAGGCG TTTACGCCGCATCCG  75 162
       c3271 3121767 .. 3121777 +  -8.2  -3.88787   ACACCAACAGGCATT                 GCCG CAA CGGC                 TTTGTCGAACTCTGC  74 307
       c3275 3122287 .. 3122311 +    -3  -4.32804   CTCTTCAAATGGCGC          TTTAGAAATG ATGTG CATTTTTAAG          TTTTAACTTCCTTAT  62 80
        hypA NONE
        hypB NONE
        hypC NONE
        hypD NONE
        hypE NONE
        fhlA NONE
       c3292 3137590 .. 3137618 + -16.1  -4.78326   AGCGTAAGCGCCGTA        TTTGCCGGAGAGT ATG GCTCTCCGGCAGA        TTTATTTCTTTGGAC 100 34
        mutS 3140818 .. 3140844 + -15.3  -3.01924   CTGGTGTAATAATAA         TTCCCGATAGC CTTTT GCTATCGGGAA         TATTAACGACAACTG  93 32
        pphB 3141789 .. 3141815 +  -4.2  -3.58536   ACAGACCAAAACTCG         CTGGCGGCTGGC ACT GGCAATCGCCCG         TTTCACCGTGACTTT  53 241
        ygbJ NONE
        ygbK NONE
        ygbL NONE
        ygbM 3146208 .. 3146225 + -11.3  -2.56095   CGTACCCATACATCC             CCCCATC TACG GATGGGG              TAGGTTAACTATAAC  77 63
        ygbN 3147686 .. 3147718 + -10.8  -4.35926   TAATGTATGCCAATA      TTAACCTCGGTA ATATCTCGC TACCGAGGTTAA      TTTTCACTTTGCAAT  90 88
       c3303 NONE
       c3304 NONE
       c3305 3150826 .. 3150849 +  -7.4   -2.7806   GGTTCCGCCGATTTA          TCGCTGCG GCAAATAA CGCAGCGG           GTTTACGGATTTCCC  58 522
       c3309 3152241 .. 3152267 + -10.9  -2.72511   AGAATCCCGCCTTCG         TCCAGCTGCGT CATTA GCGCAGTTGGA         ATTTCAGGCGGTGCC  70 279
         iap 3161163 .. 3161193 +  -9.1  -4.45083   TAGGTTCGAACGTAG      GCCTCAGGTTGATA GAAA TATCG-CCTGGGGC       TTTTGTCCATCTGGA  88 360
        ygcM NONE
        ygcN NONE
        ygcO 3168056 .. 3168079 +  -7.4  -4.49906   AATGCCAGCCTGCAA          CTGGCAATCG ACTC TGAATGCCAG           TTTATTTCCGTGTTG  80 111
        yqcE NONE
        ygcE 3177204 .. 3177245 +  -5.2  -4.77036   TCCGGCCTGAACATA CCTGA-ATGGTTATCCCCGC TGAC GCGGGGA-ACTCATATCCGG TTTTTGCTGGTGGGC  75 66
       c3336 NONE
       c3337 NONE
       c3338 NONE
       c3341 NONE
       c3340 3181135 .. 3181152 +  -4.8  -3.23692   CGGTTCTTCAGGAGG             CGG-CGG TTCAT CCGGCCG             TTGGTGATCGTAATG  52 1
        ygcG NONE
       c3343 3183438 .. 3183466 + -11.7   -2.7458   CTGAAACTCCAGACA        AACAACGCGTACC CAG GGTACGCGTTGCC        GTTCTAACTTTTTTA  79 182
        barA 3192821 .. 3192852 + -10.9  -4.67943   GCGTTTGGCATCAGT      CTCAAACCGGCTC CAGATA GAGCCGGTTTTGG       TTTTCTGTCTTAACG  95 215
       c3355 3197252 .. 3197290 +  -6.9  -2.78679   TGACTCCAGGCAAAC  GCCAGTAAAAATCCGC GCTATGAA GCAG-TTTTTACTGGC   ATTTGCCTGAAAAGA  55 18
        yqcD 3201025 .. 3201051 +    -3  -2.57931   ATAAATTTTTTCTCA         ATTTTGCGTG CTGGATT CACGCAGAAG         GTTGTGAAAGGTCAG  40 37
        ygdH 3202500 .. 3202521 + -10.1  -4.72556   CGTAATCTCCCCTCC           CCCGGTGAC GTTT GTTGCCGGG            TTTTCTCGTTTTTGG  91 36
       c3362 3202775 .. 3202800 +  -4.9  -4.06527   AGAAGTCAGATGTCG         TTTAATGGGTAA ATA TTGCCC-TTAAA         TTCTCTTTTACTTTT  63 96
        sdaC 3204344 .. 3204363 + -12.8  -3.27786   CAGCTAAGTCCTTTC            GCGCCGCT TTCG GGCGGCGC             TTCCTCCGTTTTAAC  90 34
        sdaB 3205773 .. 3205791 +  -7.4  -3.08774   TAATCGCTCTCCAGA             GGCCTC TTTTTGC GAGGCC             TCTTCCCGATTTCTC  60 38
         xni 3206680 .. 3206714 + -14.3  -3.32844   TTTAATGCACTTATA     TGCCGGATAAGACGC GGCTA GCGTCGCATCCGGCA     TTATCACATCAGCGC 100 78
       c3369 3208940 .. 3208951 +  -4.4   -3.0264   TCCGGCTAATAAGTG                TGAC CGCC GTCA                 TATTACAGAGCGTTT  49 83
        fucP NONE
        fucI 3212291 .. 3212318 + -12.9  -3.01791   ACAAGCAAGAGTGGT        TAGCCGGATAA GCAATG TTATCCGGCTA         TATTGCAGGAGCGAT  86 90
        fucU 3214190 .. 3214208 + -13.1  -2.60212   AATCTCATACCGGTA             CGCCCGC ATGAC GCGGGCG             GTTATCGAATGATGG  84 39
        fucR 3214980 .. 3215001 +  -8.6  -3.21993   ACGGAAAGGGTAGCA           GGCCGGAG ACGACG CCCCGGCC            TTACCTGTTATCGCT  67 40
       c3379 3218029 .. 3218040 +    -3  -3.29038   TCTTCTCCTTAAAGC                GATT AATA AATC                 TTAATAGTATTGATT  46 10
       c3381 NONE
        ygdK 3219860 .. 3219897 + -12.7  -3.92542   GGTTTAAGCACAGAA   CCAGGTCGGATAAGACG TTCG CGTCGCATCCGACCTGA    TTGTTTACCCCTGAC 100 34
       c3385 NONE
       c3386 NONE
       c3387 NONE
       c3388 NONE
       c3389 3228811 .. 3228827 +  -6.5  -2.75183   GTGAAATAAAACATA              CCGCC GGAAGAA GGCGG              TGCTTCAATCACACT  53 32
       c3391 3229361 .. 3229382 + -14.5  -5.25699   CCGCCTGATAACTGC           GGCAGACAG GAAA CTGTCTGCC            TTTTTGTTGTGTGCT 100 33
       c3392 NONE
       c3393 NONE
       c3394 NONE
       c3395 NONE
       c3396 NONE
       c3397 NONE
       c3398 NONE
       c3399 NONE
       c3400 NONE
       c3401 NONE
       c3402 NONE
       c3403 3249532 .. 3249556 + -11.5  -5.88197   TAGAATGCTGACAAA          CCGCAATGTGT TCT ACAAATTGCGG          TTTTTTTGTATTTAA 100 267
       c3410 3255389 .. 3255399 +  -8.2   -4.4078   GGTGTGGTCGACATA                 GCGG TCA CCGC                 TTTTGCTTACGCCAC  81 347
        argA 3257904 .. 3257948 +  -9.9  -3.37761   GTTAAGCGATGAAAA TCGCCGGATGCGGCAGGCG TAACACT CGTGCGTCGCATCCGGCAA TTACGTTTATTCCCG  74 36
       c3421 3272037 .. 3272055 +  -4.4  -4.42788   AACTGGAAGAATGCA             TGGCACGG TGC CAGCGCCA             TTTTATCCAGTTCGC  67 373
        mutH NONE
       c3427 3278493 .. 3278507 +  -2.8  -3.77484   AGGGCGTACTCACTC               CTGTTA CCC TCACAG               TTTAAGATTTTCCTG  52 64
        ygdR 3278814 .. 3278840 +  -7.3  -2.81421   ATTGAACGTTAACAA         ATAAGGTCAGC ATCCG GCTGGCCTTAA         GATTTTTCTCTTTCC  58 29
       c3429 3279960 .. 3279987 + -12.8  -3.13403   ATCCTGCACCATAAG        ATTAACGCCGGT TAAA ACCGGCGTTAAA         TATTAATGACGGCGC  86 27
       c3433 3284561 .. 3284581 +  -5.3  -4.18494   ACGATGAAAACATGT            CACCCCTTG AAC CAACGGGCG            TTTTCCGTAACACTG  65 34
        galR 3285702 .. 3285736 +  -9.3  -3.28791   CCAGTAATTCTTCAA    TGGTCTGGCGACGG CGAATCAA CCG-CGCCTGACCA     TTATCAAACAGAACT  69 64
        lysR 3288391 .. 3288404 +  -2.3  -3.94811   GAGCAACGAGACTCA               ATGGC ATCC GCCAC                TTTATGCATCGTATT  54 427
        yqeG 3295116 .. 3295157 + -17.7  -4.35461   TTTAGCTAATATCCG TTGTGGATGGTTCAAAATTG CTT CAATTTTGAACCATCC-CAG TTTTCATAATGTTCA 100 32
       c3444 NONE
        ygeT NONE
       c3446 3300417 .. 3300438 + -15.9  -3.31799   CGAAGTAAAAGGATA           TCCGGCCTG AATT CAGGCCGGA            TTCTCAGAGGTTATG 100 33
        ygeW 3303900 .. 3303921 + -13.7  -3.24232   GTGAAATAACCCCTC           GGGCCGATC AGCT GGTCGGCCC            TCTATTTCCAGAGGC  93 32
        ygeX NONE
        ygeY NONE
        ygeZ NONE
        yqeA 3308841 .. 3308868 + -12.7  -4.54727   TTGTCAGTAATTTAA        AGGCCGGATGG GTAATA CCATCCGGCCA         TTTTCATTTAAGCCA 100 31
        ygfJ 3312239 .. 3312249 +  -3.2  -2.88544   CCTGGCAAGAGTGGT                 GCGA TTG TTGC                 TCTATCCCCCTAAAC  44 263
        ygfK NONE
       c3457 NONE
        ygfM NONE
       c3459 3320459 .. 3320474 + -11.8  -3.73323   ATATAAGTAATAAAT              GGCCGC TTCG GCGGCC               TGTTTCTCTGTTTGA  93 35
        ygfO NONE
        ygfP NONE
       c3462 3324757 .. 3324780 + -13.9  -4.41348   GGCAATCTAATAGAT          TCTCCGCGC CTTTCA GCGCGGAGA           TTTCTTTCACAGAGG 100 31
        ygfU NONE
       c3466 3329227 .. 3329243 +  -7.2  -3.35798   TTTACCTGTCGACAT              CCGCTC AAAAC GGGCGG              TTGTCGATAAACGCT  63 47
       c3467 3329881 .. 3329899 +   -16  -4.62069   AGCTTAAATAAATAT             CCTCCGGC ATA GCCGGAGG             TTTTTCAAATGCGCC 100 30
       c3470 3332214 .. 3332252 +  -6.7  -3.72893   GCTGCCGTCCAGCAC  GGCCTGCGTGTTGCGGGT TTCT ACCC-CGGTACGCAGATC   TTTAATGCGGGAGTC  66 77
        fldB 3337356 .. 3337385 + -10.7  -3.77188   TACGCCTGATGTCAC       TGACGGCTTAGCA CATA TGCTTTGCCGTCA        TCTTTATCTTTGCGT  85 32
       c3478 NONE
        ygfZ 3339273 .. 3339307 + -14.4  -2.80859   GAAGAGTAAATCTCT     GTATCGCATCAGGC ATTTATC GCCTGATGCGACAC     TGGTGTGTCTTTTCA  87 32
        bglA 3342082 .. 3342095 +  -9.5  -3.90318   TTAACAAGCGAAAAA               GGCGC CGAA GCGCC                TTTATAAGATAGTCG  81 152
        ygfE 3351957 .. 3351976 +  -3.4  -2.66695   TGAGATGTTCGCAAG            CGGGCCAG TCCC CTGAGCCG             ATATTTCATACCACA  42 89
        ygfA 3353087 .. 3353109 + -13.4  -3.66908   GAAGGGATAAAAAAA           CGGGCAAGTC AGT GACCTGCCCG           TTAATTTTCAGAGAA 100 371
        iciA 3356611 .. 3356633 +  -8.5  -3.45434   TAATCCATCAAATAA           TGCCTGATA GCACA TATCAGGCG           TTATCCTCACTTCTT  71 38
       c3498 3357857 .. 3357913 + -12.6   -3.0682   TCGATGCTGGGTTAA TGGTTTGTCCCGTCACGAT-CTTCAGCA ATA TGCTGAAGCATCGTGGCGGTATAA-CGA TGATTTCTGATTGAA  83 26
       c3506 3365917 .. 3365931 +  -5.6  -4.13767   CAGTGAGGTTTTCTT               ATGGCG CGT CGCCAC               TTTTCCAGTCAGGCA  65 52
       c3507 NONE
       c3508 3367277 .. 3367289 +  -7.7  -3.72576   CTATGTCAAACCGGG                GATGG TCG CCATC                TTTGGTGACAACGGC  71 99
       c3509 NONE
       c3510 3368675 .. 3368699 + -15.7  -3.73775   TGCGCCCCACCAGAC          GCTCCCGCAAC GCA GATGCGGGAGC          TTTGATAAAGATCGA 100 161
       c3517 3374674 .. 3374691 + -14.1  -3.28924   TGCCAACAATCTGAA             GGGCCGC ATTT GCGGCCC              TTCTCACAAAGCATC  95 433
        yggG 3377876 .. 3377907 +  -8.6  -3.14931   CGGGTGCCGAGTGTA      GGTCGGATAAGGCG TTCA CGCCGCATCCGACA       TTAATGGCACATCAC  67 160
       c3526 NONE
        metK 3383826 .. 3383844 + -11.7  -5.48213   TCACCTGCTTTCAAA             GGCCAGC CTCGC GCTGGCC             TTTTTCTTTTACCTC 100 48
        galP NONE
        sprT NONE
        endA 3387057 .. 3387079 +  -4.7  -4.71061   TACCCCACGCGTACA           ACCGCGTGG GGAGA CGACGCGGA           TTTTTAACTATGCGT  71 73
        yggJ NONE
        gshB 3388820 .. 3388860 +  -2.3  -5.00616   TCGTTGAGACTCTGA  GTGACAGCGCCCTTCTTTC CAC GCATACTGGGCGCTGTTGC  TTTTTTGAACCAGGA  69 62
        yqgE NONE
        yqgF 3389929 .. 3389940 +  -7.2  -3.30124   TTTCATGTTGGATGC                GGCG TAAA CGCC                 TTATCCAACCTACAG  63 83
        yggS NONE
        yggT NONE
        yggU NONE
        yggV NONE
        yggW 3394481 .. 3394493 +  -2.7  -4.26076   CGTTCATTAGCCTGG                TTGAT ATC GTCAA                TTTTCATCAAAATCG  60 158
        mutY 3399908 .. 3399919 +  -3.6  -3.55761   TACAGCAGTTACGCA                CTGG CGCG CCGG                 TTTAGCGCGTGAGTC  50 9
        yggX 3400233 .. 3400256 +  -8.9  -3.05384   TAAAAAATAAAAACA          GT-GCCGGAG CACGC CTCCGGCAAC          TTGCATAAAAACAAA  68 31
        mltC 3401515 .. 3401530 +  -2.5  -4.57569   GAATCGCATCATCTC              GCACG GTCAAA TGTGC               TTTTTCAAACACTCA  63 169
        nupG 3402834 .. 3402877 +   -14  -3.34013   TTAGCCACTAATTAC GCAAAGAAAAACGGGTCGCC AGAA GGTGACCCGTTTTTTTATTC TTACTTCAACACATA 100 30
        yqgA 3406313 .. 3406332 + -13.6  -4.98531   CCAAATTCATATAAA            CGGACCTC CACG GAGGTCCG             TTTTTCGTTTCAGAA 100 219
       c3556 3407843 .. 3407866 + -10.4  -2.75712   TTTTTTATGCCGGCG          GAACCATCAGC CAG GCTGA-GGTTC          TCATTCAATAACTCA  71 105
       c3557 3409134 .. 3409154 + -13.3  -2.51313   TGTTAATGCCCCCTT            CCCCTGGTT GTC AGCCAGGGG            GTATCTTCTGAATAT  84 97
       c3558 3409476 .. 3409496 +  -3.3  -3.55453   CAGTACATTCCTCTC            TCCGTTA AAAACCA TAACGGG            TTCATTATCTTCGTC  50 78
       c3560 NONE
       c3561 NONE
       c3562 NONE
       c3563 3412816 .. 3412827 +  -2.2   -4.7254   CTGAATAACACATCC                CTGT CAAT ACGG                 TTTTTGCTGCACGCT  64 33
       c3566 3415968 .. 3415996 +  -4.5  -4.32482   CTGCTCTGCTATTGT        CTGGTCTGGTTTT ATG GAAACCCGTTCAG        TTTTCCCTTCTGACT  66 47
       c3567 3416913 .. 3416924 +    -3  -3.63515   TAACTGGTTTGGTGG                TTGT TGAT ACAA                 TTGTTAAAAATGAGG  50 46
       c3568 3417260 .. 3417295 +  -6.2  -3.93383   TAAATAGCTCATTAT    GGCAATGTCAGGCTCTG TAT CGGAAA-TGACATTGCC    TTTACTGTGTATTCG  66 96
        hlyC NONE
        hlyA 3421988 .. 3422024 + -11.2  -5.44721   TATTAATTTAAATAA   TAGCAATCTTACTG-GGC TGT GCCACA-TAAGATTGCTA   TTTTTTTGGAGTCAT 100 43
        hlyB NONE
        hlyD 3425626 .. 3425644 +  -7.4  -2.52586   GAGCGTTAAGTCTCA             GAGCCG CGGTATC CGGCTC             ATATCTTCTCCTGTC  57 32
       c3577 NONE
       c3578 3427944 .. 3427961 +  -6.3  -3.29263   GTTGTCACAGAATAA             GCCCGGTA AAA TA-CGGGC             TTATGAACGACATCT  59 55
       c3580 3428437 .. 3428448 +  -5.8  -3.72027   CTGAATAACACATCC                CCGT CAAT ACGG                 TTCTTGCTGCACGCT  61 106
       c3587 3432868 .. 3432878 +  -3.2  -4.43307   CAGTGCAATAAGATA                 CAGT ACT GCTG                 TTGTTTTATTCACAA  62 364
        papI 3438882 .. 3438912 +  -5.5   -3.5125   GCCATAAACTTCATT      CAGCCTTC-TTGCT GTCC GGTAACGGAGGCTG       CTTTTTCGTTACACC  57 217
       c3599 NONE
       c3600 NONE
       c3601 3444298 .. 3444310 +  -3.3  -3.29649   CACGCTCGTAATCAC                GCTGA AAT TCCGC                TTCCTGTGCTGCCGT  48 497
       c3604 3445213 .. 3445256 +  -7.6  -3.23296   TGTCATCAGTTTTTG CCTGCAGA-GGCCTGAAAA GACAGCG TTTTCAGGCCCTGTTCAGG TTAGTGAATATTCTT  62 176
       c3607 NONE
       c3608 3448457 .. 3448485 +  -5.1  -2.78596   CTTAACGGAATCGAG        CCGGAAACGTGGC TAC GCCACGTGATCAG        TGTAATCAACACCTG  48 373
       c3613 3453423 .. 3453439 +  -4.3  -2.72591   GTATTTCGTGCTCAA              TGGCGTA CAG TTCGCCG              ATTAGTTTCAGTGCT  47 480
       c3621 3459753 .. 3459763 +  -3.2  -3.34398   TTGGTCTCTGCCGGG                 GTGG CAC CTAC                 TGTTTCCACAACAAA  48 501
       c3622 3461133 .. 3461158 +  -8.4  -3.55563   TATACTGGCTGTAAA         CAACATGG-CC ACCAA GGACCATGTTG         TTTACAGCATACCCT  71 516
        shiF 3470912 .. 3470944 +  -4.2  -3.52678   ATAAGATTCCTTCCA     GTACCA-GGTTGTAT CACC ACACAACCATGGAAC      TCTTTCTGACGAATT  51 466
       c3640 NONE
       c3641 NONE
       c3643 3482085 .. 3482101 +  -2.3  -3.21772   CGGCGAAAAATACAC              GATGT ATGAACG ACATC              TCTTCTGACGACATT  44 17
       c3645 3483636 .. 3483647 +  -5.8  -3.72027   CTGAATAACACATCC                CCGT CAAT ACGG                 TTCTTGCTGCACGCT  63 33
       c3650 3487044 .. 3487063 +  -2.8   -4.2558   ACCGCAGCAAAGGCA            TG-ATCCGG CCC CCGGAGGCA            TTTTGCTGCGCGCTA  58 62
       c3651 3487799 .. 3487814 +  -3.2  -3.50047   CATTATAAGCCAAAG              GATTGC TCAT GCCATC               TTATCAGTTTCTGGC  50 159
       c3654 3491749 .. 3491776 +   -20  -5.45652   TGTAACCCTTTACCT        GCCGGTATCCAC ATCT GTGGATACCGGC         TTTTTTATTCACCCT 100 294
       c3655 3494941 .. 3494998 +    -7  -3.01791   TGACCTTCTGACAGA ACC-AT-CGCCTCTCTGTGGTCCCGGTCA TCA TGACCGGGACC-CGGACCGGCGCAACGGA TCTTCAACGCCACAT  58 30
       c3656 NONE
       c3657 NONE
       c3658 3497735 .. 3497752 +  -6.9  -3.56821   CCACGATCGTTCGTA             TGCGCCG TAAC CGGCTCA              TTTAGACCGTCTGGT  62 329
       c3659 NONE
       c3660 3498830 .. 3498850 +    -4  -3.21099   ATAACCCGTTGTAAA            GTGAGG ATATGGACA CCTCAC            TTGCTCATGAGAACG  48 37
       c3662 NONE
       c3663 3500414 .. 3500429 +  -3.2  -2.55351   CAGTAAATATCAATA              CGGTTC TGAC GAGTCG               CTTACTATGCGCCGC  42 35
       c3664 3503081 .. 3503092 +  -4.4  -2.83715   TTTACGTTTTATCAC                CTGA TTTG TCAG                 TGTCATCGTCATGAC  47 57
       c3665 3503606 .. 3503632 + -14.5  -5.38054   CAGTTTCATGCTTCA         GCCTCTGTCAC AACGC GTGGCAGAGGC         TTTTTATTTATCAGG 100 51
       c3666 3503916 .. 3503941 + -16.9  -5.46129   GATTTCATCCATCAG         GCCGCGTCTTC TCCG GGAGACGCGGC          TTTTTTCATTTATTA 100 49
       c3668 NONE
       c3669 NONE
       c3671 NONE
       c3673 NONE
       c3674 3506812 .. 3506830 +  -3.8   -2.5758   ATCGTTAAACTATCA             TTCACCGA TTT TCTGTGAG             GATTTTATCATGTCG  44 47
       c3676 3507227 .. 3507241 +  -3.4  -3.85817   CCGGAATAGTCTTCT               GCTCCG GCC TGGTGC               TTTCTCCACGCCACT  55 32
       c3677 NONE
       c3678 NONE
       c3679 3508403 .. 3508425 + -12.7  -4.65153   ACTTTATTCCACTGA           CGCCAGCCT GAACA GGGCTGGCG           TTTTCATTTATCTGC 100 55
       c3680 NONE
       c3681 NONE
       c3682 NONE
       c3683 3510915 .. 3510931 + -10.8  -5.10154   ACTAATTCTTAAGAA              CCCGCC CACAA GGCGGG              TTTTTGCTTTTGGAT 100 246
       c3684 3511758 .. 3511771 +  -3.9  -4.67904   TTACAAGGAAATAAT               CAATT GATA AATTG                TTTTTGGCATTAATA  69 502
       c3686 3513092 .. 3513105 +  -2.4  -2.81888   TAAGCAACGGGGTTC               GAGA GGTTAG TCTC                TCATTGAGTTTGCGC  40 42
        kpsE NONE
        kpsD NONE
       c3689 NONE
        kpsC 3518747 .. 3518760 +  -2.4  -3.65199   GCAAATTAATTATGT               TCTG CAAGGT CAGA                TTTGGCTAAACAATT  49 3
        kpsS 3520238 .. 3520253 +  -5.4  -4.49981   AGTAGAATAATGATC              CCTTCA CTTC TGGAGG               TTTTATGATGGTATC  72 221
        glcC 3543759 .. 3543778 +  -2.9  -3.33151   CGCCCCAATGCGTTC            CA-GCATG TTATT CATGCCTG            TATTGGTTTCGAGGA  47 89
       c3712 NONE
       c3713 NONE
       c3714 NONE
       c3715 3549312 .. 3549338 + -21.6  -3.99878   AAGCAGTAATGTGAG         CCCGCCGTGGTG TTG CGCCACGGCGGG         TTTAATGTTGTCTGT 100 32
        yghT 3556692 .. 3556714 +  -9.1  -4.08692   AGTGAAAAATGGAAA           TGCCCGATC GCCAG GACCGGGCA           TTTTCAGGAAGGTTA  80 39
        yghU 3561542 .. 3561555 +  -8.1  -3.30124   CACAATGCCTGATGC               GACGC TGCC GCGTC                TTATCAGGCCTACGA  65 119
        yghZ 3570928 .. 3570942 +  -2.8   -3.1811   ACGTCAGATGGATAA               TGACGT ACC ACATCA               GTTTGTTATCAGGGA  45 139
        yghA 3572426 .. 3572458 +  -8.4  -5.34381   GCATTTAGGTTAAAA      AAATGCCCGGTTGT GAAAA GCAACCGGGCATCA      TTTTTATTTCGCTTT 100 28
        metC 3575094 .. 3575114 +  -3.3  -3.29459   TTGGACAATTTTGCA            GACATTTTA TTG TGAAAAGTC            TTAAATTGTTGCGTC  48 52
        yghB 3575877 .. 3575902 + -14.8   -3.5486   CCTGACGATTTTCCC         CGTTCCCGGT TGCTGT ACCGGGAACG          TATTTAATTCCCCTG 100 36
        yqhD 3578223 .. 3578246 + -16.8  -3.25823   TTAAGTTCACAACAC          CTCACCGGAG CCTG CTCCGGTGAG           TTCATATAAAGGAGG 100 86
       c3746 3579107 .. 3579135 + -10.9  -3.05775   TAACGTGCAAATTCT        CCCGGTGGCGGTA ATG TTCCGCTACCGGA        CTTTTCAGAAATCAT  76 38
        yqhG NONE
        yqhH 3580538 .. 3580564 +   -13  -4.15748   AGAATGATAAAAAAA         TCCCCGGCAGCA TTC TGTTACCGGGGA         TATTTTTTAACGTCC 100 34
       c3750 3583806 .. 3583833 +  -7.7  -2.52896   ACCTTCATTAGTCCA        GAGCTGGCG GAAAAAATAA CGCCGGCTC         TGCCTTCCGCCCTCC  59 40
       c3751 NONE
       c3752 NONE
       c3753 NONE
       c3754 3588685 .. 3588701 +  -9.4  -4.25283   TATGTAACCCTAATG              GGCAGG TAATT CCTGCC              TTTTCATGGAAGACT  84 34
       c3755 NONE
        ygiK 3590546 .. 3590577 + -17.5  -3.22091   GCATACTGAGTAATT      TTCAATGCCCCAC CACTCT GTGGGGCATTGAA       TTGGTCCATTACGGT 100 56
        ygiX NONE
        ygiY 3600249 .. 3600282 + -16.9  -3.78775   GCTGGTAACTTCTCT     GTCTATGAGAGCCGT TAAA ACGACTCTCATAGAC      TTTACTAATAGCAAA 100 33
        mdaB 3602650 .. 3602661 +  -2.2  -2.72461   GAAATTTTTGGTTAA                CTAG AGCT CTGG                 CTTTAGAAGGAGTTA  40 26
        ygiN 3603286 .. 3603304 +  -5.9  -3.31322   ACAGGGATCCCCAGC             CGCCTCG CCTCA CGAAGCG             TTGTCAGCCCTTCCC  56 317
       c3775 3610236 .. 3610269 + -12.5  -4.95547   TGGAATTTTGATCAA     AAAAGCCCGGTATAC ACTT GTATACCGGGCTATG      TTTTATTCTTCTGGC 100 30
        tolC NONE
        ygiA NONE
        ygiB NONE
        ygiC 3618385 .. 3618405 + -12.6  -3.20322   TAATACAGCTTAATA            TTGCCCCG ATAAG CGGGGCAA            TCTCTTATAATCCAC  86 38
        asst NONE
       c3786 NONE
       c3787 3622033 .. 3622065 +   -12  -4.66987   GAGGCTAACTCAGCA      ACACCCGAAGCCAG TCATT CTGGCTTCGGGTTC      TTTTATTAACCTATC 100 33
        ygiE 3623788 .. 3623819 + -10.3  -3.01745   TAAAGACGATAATGA      CAGATGTTGCC CATTGCTAAA GGCAACATCTG       TATCGTTATTAAAGG  73 38
        ygiL 3625176 .. 3625199 +  -5.2  -2.80589   CAACGCCAGGCGGTA          AAGCCGATGA AATT TCATCGGCAA           CTTTGGGCCTTTTTA  49 60
        yqiG 3627751 .. 3627761 +    -4  -2.80994   AAAACAGTCAAATAA                 TTCA GGA TGAA                 TATAATGAAATTACC  45 26
        yqiH NONE
       c3794 3629562 .. 3629580 + -11.7  -4.51363   CACTAAACAGCAAAA             TGCCGGG AACAC CCCGGCA             TTTTCATATTTAGTA 100 35
        yqiC 3630946 .. 3630961 + -11.8  -2.67055   AAAGCACCACAAAAA              CGGGCC AGAC GGCCCG               TAATATCAGTGTTCT  79 39
        yqiJ NONE
        yqiK 3633773 .. 3633795 +  -8.4   -5.4251   CTCTTCTATGAATAA           TCCCTGGC CCAAAAA GCCGGGGA           TTTTTTATATCTGCG 100 44
        ydcM 3641751 .. 3641768 +  -2.7  -3.53811   GTATTTTGCGCCAAA             TTGCCATG CAA CG-GGCAA             TTTGACGGGCGTAAA  48 218
        ygiM NONE
         cca 3643856 .. 3643894 + -15.5  -2.91264   ATTGCAGAAATCCCT  TAG-GTCGGATAAGACGC ACAA GCGTCATATCCGACACTA   TATCTCAATCAAAAG  93 58
        ygiH 3646291 .. 3646301 +  -5.4  -3.35996   TCATGACGACTTAAT                 TCCT GTA AGGA                 TTGTGGCTGCGGATA  56 411
       c3811 3646992 .. 3647006 +  -2.8  -3.01422   GCAAAAAATATAAAA               CCAC ATTTTTA GTGG               TAGTTTGTGGCGGTG  43 14
        ttdA 3647952 .. 3647962 +  -2.4  -3.29144   AAAATCTGTCTCATA                 CCCG GAG CGCG                 TTATGAAAAAGATCC  45 9
        ttdB 3648578 .. 3648597 +  -3.5  -4.83615   TCAAATAACCCTCCC            AGAGAGG CTCGCC CCTCTCC             TTTTTCTCAGGCATA  69 33
        ygjE 3650270 .. 3650282 +  -3.3  -3.49533   GACGCGCGTAGAACA                CTTCG CCA CGACG                CTTTTTCATCATTTC  49 214
        rpsU 3651638 .. 3651664 + -10.9  -4.40882   AGTTGTAGTTGTAAG        GCCGTGC-TTCC GAAA GGAATGCGCGGC         TTATTTTCGTTTATG  90 73
        dnaG NONE
       c3818 NONE
       c3819 NONE
        rpoD 3655540 .. 3655558 + -11.7  -4.82901   GTCCCTCCGCACAAA             CGCCACC TTTTC GGTGGCG             TTTTTATCGCCCACG 100 81
        yqjI 3658086 .. 3658117 + -11.6  -2.64099   CTACACACCCCGTAG      GCCTGATAAGATGC GCCA GCATCGCATCAGGC       ATTGTGCTCCAACCG  77 114
       c3827 NONE
        ygjG NONE
       c3829 3661925 .. 3661947 +  -4.1  -3.10612   AAATGGAGAATGCAG          GCGTGATCAC ATTC GTGAGC-CGC           TGTGTTACCGTTACA  47 88
       c3831 NONE
        ebgR NONE
        ebgA NONE
        ebgC NONE
        ygjI 3668287 .. 3668323 + -11.8  -4.04922   TAAAAAATGAGCAGG   C-ATTTTCCCTCTTCCT GGAT GGGGAGAGGGAAAATAG    TTTCTGCCTTTATAT  93 50
        ygjJ NONE
        ygjK 3671856 .. 3671867 +  -7.2  -3.30243   ACGGCTGGCGGATGC                GGCG TAAA CGCC                 TTATCCGCCCTACAT  63 47
        ygjL 3674087 .. 3674121 + -10.6  -2.50816   GATTTAAATCGTTGT     TTGAAGCGCCGGATGC GAC GCATCCGGCACGTCGC     GTTAATCAATAAACA  74 34
        ygjP NONE
        ygjQ NONE
        ygjR 3678527 .. 3678546 + -10.8  -5.56673   CCGGGCAACCCGAAA            GGAATACG CAGA CGTATTCC             TTTTTTGTTGTAAGT 100 184
        ygjT 3679736 .. 3679749 +  -3.1  -4.75288   GTCATCAGTCTGGAA               GCCGCA CGT TG-GGC               TTTATTTTCATGTCA  69 144
        ygjU 3681193 .. 3681217 + -14.3  -4.44974   GTAACTAATACTTAG          CCCCTTTCGTC TAC GGCGGAAGGGG          TTTTCTCCACTTTAA 100 33
        exuT 3686550 .. 3686567 + -12.7   -4.7497   TAGTTTCCCTTCAAA             GCCGCCT TCTC AGGCGGC              TTTTTCATCACTGCG 100 57
        exuR 3687438 .. 3687457 + -10.7   -4.0942   GAAATTCCTGTCCGA            CAGGCGC TACAGT GCGCCTG             TTTGTCTCGTCGGTA  86 39
        yqjA NONE
        yqjB 3688881 .. 3688908 +  -8.4  -3.48924   ACTGTCTATGATTAA        TGAGGCGGTGGT TAAC ACGACCGCTTCG         TTGTCTGGACAATCG  71 88
        yqjC NONE
        yqjD NONE
        yqjE NONE
        yqjK 3690383 .. 3690401 + -12.4  -3.37071   GTTAACTTCCTCTCT             GGCCGGAG AAA TTCCGGCC             TTATCCCTCAAATTT  90 36
        yqjF 3690978 .. 3690995 +  -9.1  -4.87626   CTTAACGATAAAAAA             CGAGGGG GAAG CTCCTCG              TTTTTGCTATTGGAG  90 53
        yhaH 3692663 .. 3692688 + -13.5  -2.75865   GAACAAGACTAATAA         TTAAGCACCTT GTAA AAGGTGCTTAA          TCGATTATTTTCCGC  86 29
        yhaK NONE
        yhaL 3694601 .. 3694612 +  -7.2  -3.30124   CAAGTTGCCGGATGC                GGCG TAAA CGCC                 TTATCCGGCCTACAA  63 44
        tdcR 3707011 .. 3707035 +  -2.1  -2.80016   GGCAACGAATAGCAT          TTTGTGTTGAG GAT CACAAAACGAA          TAATTGCTGGTCGCC  40 58
       c3878 3707507 .. 3707520 +  -9.5  -4.67353   CACCAAAAGCAAAAA               CCCGC CGAA GCGGG                TTTTTACGTAAATCA  91 200
        yhaG 3714199 .. 3714216 +    -7  -5.38549   ACGTCCCTCGCAAAA             CATGGC CTTAGT GCCATG              TTTTTATTGTTTAAA  91 52
        sohA NONE
        yhaV 3715265 .. 3715286 +  -3.1  -3.50393   AACAATGATCATGTC           GATACGTTGA GTA TCAATG-ATC           TTATGTAAACTAGAA  49 170
        agaZ NONE
        agaV NONE
       c3889 NONE
       c3890 NONE
       c3891 NONE
       c3892 3721347 .. 3721387 +  -9.2  -3.34715   GCGACGCTAATGCGT CTT-ATCCGACC-TACGGTT GGT GACCGTAAGGCCGGATAAAG TATTTACGCCGCATC  71 123
        agaS NONE
        agaY 3723654 .. 3723681 + -12.8  -2.52516   ATGATTTATCCCAAT        GTACTTCCCGAT TAAT ATCGGGGAGTGC         CTTAATGGTAAAGGA  81 54
        agaB NONE
        agaC NONE
        agaD NONE
        agaI 3726773 .. 3726789 +  -6.5  -5.00616   ACGCCGTGAATTTCT              GCGGC CAGCGCC GCCGC              TTTTTTCAGCGGCAG  83 139
        yraM NONE
        yraN NONE
        yraO NONE
        yraP 3731290 .. 3731319 + -12.1  -2.81208   CGATGCAAACCGTAG       GTCGGATAAGGCG TTTA CGCCGCATCCGAC        ATGTTTTCCCTCAAA  79 93
        yhbQ 3733961 .. 3733975 +  -4.2  -3.64703   CATCCGCTAAACGAT               GTACCT GGA AGGCAC               TTTCAGTGCCCGGCC  53 86
        yhbU NONE
        yhbV 3737035 .. 3737053 +  -5.4  -2.50816   ACAACTTTAACTACC             CTTTAATG CAG TATTAAAG             ATTAATCGGTAACAA  49 61
        yhbW 3738140 .. 3738166 +  -9.4  -3.48276   CGCTGCCCTACACAA         TGCCTGATAAGC GAA GCGCATCAGGCA         TTGTGTAGGCAGCAG  75 78
       c3915 3740054 .. 3740072 +  -6.6  -3.04144   ATCGCCAACATCACG             ACGTTCGC GAC GCGGACGA             TCTTCACGGTCGCCA  56 476
       c3917 3741988 .. 3742008 +  -8.3  -3.64609   CTTATCCGATTTTTC            GAAGTGCTG TTT CAACACTTC            TTTAGCCTGCTTCTC  72 225
       c3919 3745152 .. 3745173 +  -2.9  -5.34555   AAACCATGCGCAGCA           GACCACGAC GGCT GTGGTGATC            TTTTTTGTGCTCTGC  85 352
       c3925 3751195 .. 3751211 +  -6.5  -3.43217   CAGACTATTAAAAGT              GGGGAAC CAG GTTCGCC              TTCTGGATATTACTC  60 247
       c3928 3752182 .. 3752199 +  -5.7  -4.18762   CCGATAAAAGATGAT             TAAATGA AAAC TCATTTA              TTTTGCATAAAAATT  67 23
        argG 3753625 .. 3753645 +  -8.9  -3.25356   GTAATTCGACATCAA            CCCTGCCCT TCA GGGGTGGGG            TTACCTTGATTATCC  70 37
       c3935 3760961 .. 3760975 +  -3.5    -3.737   TTTGCTGTCGCCAAC               GCGCT CCAGC AGTGC               TTTCATCACCAGTTC  56 316
        yhbY 3761808 .. 3761822 + -12.8  -5.13137   TGTTCGTTGATAAAA               GGCCGC ATA GCGGCC               TTTTTCCTTTCTTTA 100 118
        dacB 3764042 .. 3764060 + -13.1   -4.3534   TAGCCTAAAGAGAAA             CCCCGGC ACATG GCCGGGG             TTTTGCTGATTAACG 100 38
       c3943 NONE
       c3944 3767173 .. 3767189 +    -5   -3.0879   TCACAGTAAGGTAAT              CGGGGC GAAAA GCCCGG              CTTTTGCGATGAATT  51 52
        ispB 3768183 .. 3768201 +   -16   -2.7386   AATCCCCTCCCCTCA             TCCCGCGC AGT GCGCGGGA             TGATTCCAGTAAATT 100 39
         nlp 3768996 .. 3769011 +  -5.4  -3.68827   GGCACATGCATAAAG              CGGTTT TCAA AGACCG               TTTCGGTGATGAATC  58 341
       c3949 3770495 .. 3770516 +  -2.9  -3.55444   CAAATTATACAATTT           CGCCAGGGT ATAC ACTTTGTCG            TTTACCCCCTGAAGC  49 71
       c3951 3771417 .. 3771431 +  -5.6  -4.08689   ATTATTTCGTTGTAC               CCACAG GTT CAGTGG               TTTCATTATTACCTG  65 70
        yrbG NONE
       c3957 NONE
        yrbI NONE
        yrbK NONE
        yhbN NONE
        yhbG NONE
        rpoN NONE
        yhbH 3779981 .. 3780007 +   -13  -3.93236   TTAGCATGTGCATGG         CGGCCTGTTGTG CGG CACAACGGGCCA         TTTGTACGGTTAATG 100 53
        ptsN 3780574 .. 3780588 +  -2.1  -3.28712   GTAGTTATTCGGTAA               TGTCT CTTTT AGACG               TTGTGAGGAGAAACA  45 37
        yhbJ NONE
        ptsO 3781719 .. 3781740 +  -7.4  -2.79671   CTTTAACTCTGGTTT           TGATGAAG ATTAAG CTTCATCA            CTTTGACATTCAAAT  58 13
        yrbL 3782875 .. 3782887 +  -3.3  -4.07687   TCCCCAGCGTTAATC                CGGCT TCC AGCCC                TTTTCGAACCCAGCT  58 324
        gltB NONE
        gltD 3794125 .. 3794147 + -16.4  -3.85698   CGAGGTAACAATAAA           TTCGCCAGAC AGT GTCTGGCGAA           TTTATAAAACGAGCG 100 42
       c3983 3801243 .. 3801256 +  -9.5  -5.03145   TTAGCCATAAAAAAA               CCCGC CGAA GCGGG                TTTTTTCGCAAATTG  93 217
        yhcB NONE
       c3988 3804172 .. 3804185 +  -3.9   -2.7404   GAAAATTCAATAACA               TCAAA CTGT TTTGA                ATCTCTTTTCTTATC  45 66
        degQ 3805601 .. 3805630 + -10.7  -3.11192   CGTTAATGTCGTAAA       CCGGGCATCAGGC TGAC GTGTGATGTCCGG        TTAACTCGTGGTATG  76 35
        degS 3806771 .. 3806788 +  -9.1  -5.55769   GTAAAAAAACAAAAA             CCGGAGT CTGT GCTCCGG              TTTTTTATTATCCGC 100 48
        argR 3808657 .. 3808687 +  -9.6   -3.4243   CCAGGAGCTTTAATC       TCTGCCCCGTCGCT TCT GGCGGCGGGGAAAA       TGTTGCTTTTGCCTA  75 28
        yhcN 3809309 .. 3809325 + -15.1  -5.44721   TTGTCCGACGATATT              GCCCCCG GTT CGGGGGC              TTTTTTTGCGCTAAT 100 53
        yhcS 3814116 .. 3814130 +  -4.2  -3.90744   CTGGCCCACGCCAAC               CGGCAA ACT TTGCCC               TTCTTTACCGCAGAC  58 213
       c4007 3824773 .. 3824789 +  -7.3  -2.57985   CTTCCACCAGGCTTT              GAACCAG CAG TTGGTTC              TCCGTTCGCTTCTCA  52 216
        yhdH 3827648 .. 3827659 +  -4.4  -2.71924   TCGCACGCTGGTGAA                GGTT AACT AACC                 ATTTAGCAGGGAATA  47 16
       c4010 3828182 .. 3828195 +  -3.8  -4.20354   CCCCATCTTCGCAGG               GCTG GCTTTA CAGC                TTTTCACCTTACGTT  62 349
        accB NONE
        accC 3830514 .. 3830540 +  -5.1  -5.10208   AAAGAACGTAATCAA         CGCCGGG CCTGTTAATGCTA CCCGGCG         TTTTTATTGCCGTTA  79 74
       c4019 3837107 .. 3837118 +    -3  -4.89966   AACCCTGCATAAATA                TGAA TATA TTCA                 TTTATTTTTCAATGT  70 118
       c4020 NONE
       c4021 NONE
        yhdT NONE
        panF NONE
        prmA 3841965 .. 3841979 +  -6.4  -3.86202   CCATCTCAGAGGATT               GGTCAA AGT TTGGCC               TTTCATCTCGTGCAA  66 271
        yhdG NONE
         fis 3843365 .. 3843390 +  -8.2  -5.29782   ATGCTTGATTAAAAA         GGCGCTACTC GGCATG GGGAAGCGCC          TTTTTTATAGGTGTC  91 55
        yhdJ 3844319 .. 3844329 +  -3.2  -2.94202   AAAGGAAGTGTAAGC                 CTGG TTT TCAG                 ATTATTCATTTCGTG  44 39
        yhdU 3844582 .. 3844606 +  -4.5  -4.13911   GAATTTATATGACAC          TTAATTCAT TCGTTTT ATGAATTAA          TTTCGTTATGTTTTC  61 39
        acrE NONE
        acrF 3849920 .. 3849935 +  -8.2  -5.80951   AATCAGAAACATAAA              GGCGCT TTCA GGCGCC               TTTTTTATTTTCAGT 100 40
        yhdV 3850387 .. 3850406 + -12.8  -4.59773   CGAAATAACTAAACA            GGGCGCGG AGCT CCGCGCTC             TTTTTAACGATACAG 100 33
        yhdW 3851852 .. 3851873 + -13.7  -3.07233   TCGGTGTGAGGTAAC           GAGCGTCGC TACG GCGGCGCTC            TCTTCAGCGTTATGC  87 42
        yhdX 3853060 .. 3853070 +  -2.4  -2.71731   GAATATCTATAACCG                 CCGC ATC GCGA                 TCGTTGAACGCTAAG  40 1
        yhdY NONE
        yhdZ 3854990 .. 3855009 + -13.6  -3.83214   TTCGAAAAGCAAAAA            GGCCATCC TTTC GGATGGCC             TTTCGCTTGATTTGA 100 52
        yrdA 3861544 .. 3861554 +  -3.2  -3.96327   CACCATGCCAGAAAA                 GGAG TTT TTCC                 TTTCTGATAGAACAT  55 412
         def NONE
         fmt 3866545 .. 3866561 + -13.7  -2.86835   AGTCCACTCTTCTAA              GCCCGGT CTT ACCGGGC              ATCTTTATATTTATA  87 42
         sun 3867889 .. 3867903 +  -3.6  -3.35679   ATAACGGGTCGCGAC               TGATGA AAA TTATCA               TTCTGGGTGCCGGCC  48 45
        trkA 3869269 .. 3869296 + -15.8  -3.89938   CTTTCTTCTTGTAAT        TAATAAGGCGTC TAAT GACGCCTTATTA         TTTCCCTTTGATTAT 100 27
        mscL 3869969 .. 3869987 +  -3.2  -3.06686   TAAGGGATCATGTAG             TAATGC TTCTATC GCATTA             TCCTTTATCTGCCCT  43 184
       c4059 3873672 .. 3873690 +  -8.8  -4.05446   ACAAATTTGGCAACT             TCGTCACG CAG CGTGTCGA             TTTGTCCTTCAGACA  77 196
       c4064 NONE
       c4067 3877353 .. 3877371 +  -4.4   -3.3464   TCTGCGTAACCATCA             CGCGGACC GAA GGTCAGGG             TATTATCTGCATGTT  52 81
       c4069 3878195 .. 3878224 +  -2.2  -4.42238   CAGTTCAGCGCGTTT       CGCGAAGTATTTA TCAGC TAAA-GCTACGCG       TTTTACTTCGCGTGC  60 281
       c4074 3879640 .. 3879665 + -14.9  -3.25823   TATGGGTAGAAAAAA         TAAACGGCTCA TTTC TGAGCCGTTTA          TTCGTATCGAGAGAG  95 86
       c4078 3880751 .. 3880775 +  -7.2  -3.53012   AGCGGTACGCGACCT         TCGCG-GTACC ATTC GGTACGTGCGA          TTTCCGCGCCGCCCA  65 234
       c4081 3881809 .. 3881829 +  -2.4  -3.56862   GACGGGACCAAGTGC            GCAGGGGC TTCTT GTCTCCGC            TTTCCACCGCTTTCT  49 168
       c4084 NONE
       c4086 NONE
       c4088 NONE
       c4090 3884736 .. 3884752 +  -9.4  -2.80344   AACCGTTCTTACGTA              GCTCCC CGATT GGGAGC              ATTGTTAGGTAGCCA  69 468
        yheE NONE
        yheF 3889690 .. 3889712 +    -4   -3.8062   CAACAGTCACGCTCC           TGCGCCATCG TCA CGGTGAGGCA           TTCTTATGAGAATTC  55 7
        yheG NONE
        hofF NONE
        hofG NONE
        hofH NONE
        yheH NONE
        yheI NONE
        yheJ 3895210 .. 3895224 +  -4.2  -5.41143   ACGAACAATCCTAGG               GATGGC AAA GCCATA               TTTTTTTCAACCGTA  83 27
        yheK NONE
        pshM NONE
        hofD 3898057 .. 3898075 +    -6  -3.05274   TGCGACAAGCTCATT             TCCCAACA GTT TGTTGAGA             TAATTTATAACTTTA  53 483
       c4113 NONE
       c4115 3906233 .. 3906258 +  -5.5  -3.07043   TTTCAAGGTAGCGGT         TGCCGTCAACTG CGG CAGTT-ACGCCA         TCTTGCAATAATAGC  50 315
        slyX 3909247 .. 3909285 + -14.6  -4.29325   CCGCCACATTATTGA   GGCGTAAAAAAAGCGGGG ATT CCCCGCTTTTTTGTCACC   TTTTCGATATTAGTG 100 26
        yheS NONE
        yheT NONE
        yheU NONE
        prkB 3916823 .. 3916842 +  -3.6  -3.34716   GGCAACCACTTCATA            CGAGTGAGT AAT ATTCAC-CG            CTTTTTCCAGCATCA  48 101
         crp 3918147 .. 3918181 +   -18  -3.55071   ACTCGTTAATCCCGT     CAGAGTGGCGCGTTAC CTG GTAGCGCGCCATTTTG     TTTCCCCCGATGTGG 100 32
        yhfK 3920295 .. 3920324 +  -8.5  -2.81922   AATACAGGCTAAACC       ATCGGATGAGGTG TTCA CGCCGCATCCGAC        ATCTTTTGCCTGATG  64 39
        yhfC 3925145 .. 3925172 +  -8.3  -4.43815   CTCATTAATTGTTCA        TGCCGGGCGGC ACTATC GTCGTCCGGCC         TTTTCCTCTCTTACT  84 33
        nirB NONE
        nirD 3928304 .. 3928337 +  -8.3  -5.16472   CTCCCCTTTTTGCAT     GGTCCTGTAATA-ACC TTC GGTATATTGCAGGACA     TTTTTTAAACTTTTT  91 64
        nirC 3929183 .. 3929193 +  -2.4  -3.39895   TTTAATCAAACTGAA                 ACGG CTG CCGG                 TTAATTACTAAGGGG  45 11
        cysG 3930599 .. 3930616 + -11.3  -4.98531   CATTAATTTAACCAG             GGCCAGA GAAG TCTGGCC              TTTTTCGTTTACAAC 100 35
        yhfL 3931048 .. 3931075 + -11.2  -4.59089   CCGGTTTAATTGCCT        GACGCCCTCGAG ATTA CCCGAGGGCGTA         TTTGTTTCTGCATTC 100 65
        mrcA 3951484 .. 3951497 +  -9.5  -4.82855   TGTTCTGATTAAAAA               GGCGC TTCG GCGCC                TTTTTCAGTTTGCTG  91 33
       c4168 NONE
        yrfF 3954662 .. 3954696 +   -18  -3.39142   TTATCGAATAACACG     TTTGCGCGGCAGGTTA TGC TACCCTGTCGCGCAAA     TTGCTTCACTCTGGA 100 30
        yrfG NONE
        yrfH NONE
        hslO 3956714 .. 3956737 + -16.8  -4.10161   TCATTAATGAGTATG          TCCGGCAGAG AGGA CTCTGCCGGA           TTTTACGACGTAATG 100 34
        pckA 3960588 .. 3960611 + -15.4  -5.76633   CTGATATCTCATTGA          CCCCTTATCC AAAC GGATAAGGGG           TTTTTTTATATCTAA 100 45
       c4177 NONE
       c4178 NONE
       c4179 3961354 .. 3961375 +  -8.7  -5.48303   AAAACAATCTAAAAA           CGGGAGG CACCTTCA CCTCCCG            TTTTTTTACCCTTCT 100 29
        greB 3964172 .. 3964186 +  -3.5  -4.56775   AGAGTCTTAACCTCC               TGCCG ATGGC TGGCA               TTTTTGCCAGCCAGT  64 44
        yhgF 3966671 .. 3966691 + -12.6  -5.06414   TGCCTGACATAAAAA            TGCCGGAG TATAT CTCCGGCA            TTTTTATTCCACAGC 100 125
        feoA 3967236 .. 3967248 +  -4.1   -3.1478   GGCCTTATTAGAAGT                GGAAG CGG TTTCC                TGTTAATACGGTGAT  48 7
        feoB 3969579 .. 3969601 +  -2.7  -3.65522   CGGCCAGCACCACCG          GTGATTGCCA TTAA TGGCT-TCAC           TTATTCAGGTGCGTG  50 12
        yhgG 3969854 .. 3969878 +  -6.4  -5.08824   CTGCCTGTTTTGAAA         GCCCGGTATGC GTTT GCAT-CCTGGC          TTTTTTGCGTGCGGC  83 51
        yhgA 3970642 .. 3970668 +  -6.4  -2.71712   AGAAGAGTTGGCTGC         GGCGAGCCAGTA AAG TTCTGTCCCGCC         ATTTCGAAAGCCACC  53 13
        yhgH NONE
        yhgI 3972840 .. 3972853 +  -8.1  -3.30771   TCGATTGCCCGATGT               GACGC TAAA GCGTC                TTATCGGGCCTGTAC  65 57
        gntT 3974509 .. 3974520 +  -7.2  -3.30124   CTGATGGCCGGATGC                GGCG TGAA CGCC                 TTATCCGGCCTACGA  63 46
        malT 3982637 .. 3982660 +  -5.8    -3.695   GAGATATTCCCCCAC          CGCCGCCGGG CTTG CCAGGTAGCG           TTTCACCTCTTTCAC  60 248
        rtcR 3986984 .. 3986996 +  -6.9  -5.12068   GCTCCGCCACTTTGC                GGGCG ATG CGCTC                TTTTTCTTCGGTCTG  90 519
        glpD 3990151 .. 3990175 + -14.3  -3.48598   CGTCGTAAGGATGAT          GCCCGGTTGTG AAG TGCAACCGGGC          TATTTGAATTCCTTA 100 33
       c4211 3995905 .. 3995915 +  -2.4  -4.37658   ACATCCACATTATTC                 GCTC CAG GCGC                 TTTTATCAAAACATT  60 466
        yhgN 4011657 .. 4011688 +    -3  -4.67982   GGGGTAAGGTTCAAA      CAGGTGTTGC ACACAACCAGAC GCGGCACCTG       TTTTATTACCTGAAC  65 34
       c4226 4017509 .. 4017532 +  -3.1  -3.30453   CACGCTATACGGCAC          CAGGC-CTGC ATCCA GCATCGCCTG          TTCGTATCCCTTCTG  47 371
       c4230 4020343 .. 4020356 +  -2.4  -3.67588   TTGTCCAACACTTTT               TGCA AAAAAA TGCA                TTTGACTCGCATTTG  49 177
        yhhZ NONE
        yrhA 4022863 .. 4022877 +  -2.9   -4.2461   GCCATCTTTTTAGAG               TTTAC CAGCA GTAAA               TTTCTTGATCGAAAT  58 75
        yrhB 4023802 .. 4023815 +  -8.1  -2.62668   AAATGCGGCGCATTG               GTCGC TTCG GCGAC                GTTCATTCCATAATC  56 280
        yhhA 4025926 .. 4025957 + -12.2  -4.17556   CAGATGCAATCCACG      CCCCAGCGCAGCAAC TCT GCCGC-GCGCTGGGG      TTTATTGACGGTATA  95 73
       c4243 4031373 .. 4031384 +  -5.8  -3.70109   GAAGATGGTCATCCC                CTGC TCGC GCAG                 TTGTTCGATGGTGTC  60 170
       c4249 4036340 .. 4036351 +    -3  -4.40173   ATGCTGGATATTTTT                CATT CTCT AATG                 TTTTAACTTTGTAAT  62 139
        yhhK NONE
       c4252 4037021 .. 4037039 + -10.3   -2.5785   ATATTAGCAATTTGG             CGGCAAC CCAAA GTTGCCG             ATTAATGATTACTTC  70 54
        yhhF NONE
        yhhL 4043865 .. 4043875 +  -8.2  -3.61268   GTCTGCTCCATTCCT                 CCGC TTT GCGG                 TTTGAAGCTTGCCTC  69 146
        yhhN 4044884 .. 4044903 + -12.2  -3.01984   TCTGATAAAACTTGA            CTCTGGAG TCGA CTCCAGAG             TGTATCCTTCGGTTA  81 36
        zntA 4047228 .. 4047259 +  -7.2  -2.58249   GCATCGAACTCGTAG      GCATGATAAGACGC GACA GCGTCGCATCAGGC       ATTGTGCACCGTATC  57 108
        yhhQ NONE
       c4265 4049185 .. 4049212 + -12.7  -5.52384   TTTAAGATGATGAGG        CGGCCTCAGGT ATTTCC ACCGGAGGCCG         TTTTTTTAATCGCCA 100 43
        yhhT NONE
        yhhU 4052257 .. 4052284 +  -7.1  -3.91984   CAGAACAGGTAATCA        GTATGACGAAT ACTTAA AATCGTCATAC         TTATTTCCGCCATCT  70 71
        nikA 4053894 .. 4053906 +  -2.7  -3.07192   AAACCGGTGAAACCT                TAATG TTG CGTTA                TGTATTACGCCGCTT  43 23
        nikB NONE
        nikC NONE
        nikD NONE
        nikE NONE
        yhhG NONE
       c4276 NONE
       c4277 NONE
       c4278 4059387 .. 4059435 +  -2.1  -4.30987   ATAATTAATTTCAAC CCACTCCATCAGGCGCTAACGCG AGG TGCGCTCTCGCCTGAAAAAGAGG TTTATTATGAACGAT  59 47
       c4279 4060778 .. 4060788 +  -2.4  -2.95896   GCATTTTCCGAATGA                 CGCG GAG CACG                 GTTTATGCCTGATAA  41 3
       c4280 NONE
       c4282 NONE
       c4283 4062542 .. 4062556 +  -2.8  -2.77007   TTATTTCGCGACCGC               TTCGGT GAA GCTGAA               TAATTAACTGATATT  41 8
       c4284 4063458 .. 4063468 +  -8.2  -3.30124   ATCTTCGCCGGATGC                 GGCG TGA CGCC                 TTATCCGGCCTACAA  65 41
        yhiM 4070273 .. 4070301 + -14.7  -4.68103   ATAATAAAAAAGGCT        TCAGATAAGGCGT TGG GCGCCTTATCTGG        TTTTATTCAGGTTAA 100 37
        pitA 4073291 .. 4073312 + -13.7  -5.64274   TACGCACCAAAACGA           GCGGGTCAG TTTA CTGGCCCGC            TTTTTTTATGCGTCA 100 44
        uspA 4074530 .. 4074547 + -14.1  -4.77757   CGACGTGTTCCTGAA             CGCCCGC ATAT GCGGGCG              TTTTGCTTTTTGGCG 100 52
        yhiP 4076305 .. 4076330 + -20.5  -4.19735   TTATTCTTGCAGAAA         GCGGGGTAGCG TTAT CGCTACCCCGC          TTTACTTTTACACCG 100 41
        yhiR NONE
         gor 4081618 .. 4081644 +   -16  -3.11732   GCGTTAAATGTTAAA         GGGCTAAGAGTA GTG TGCTCTTAGCCC         TTAGCTACGTTTCCG 100 34
        arsC NONE
       c4302 4082937 .. 4082952 +    -4  -3.85748   TTAACGTTTTCTTTT              GCGATA TGAT TATTGC               CTTTTTTTGCACTCA  55 238
       c4303 4083378 .. 4083390 +  -6.3  -3.45032   TGCAGACTACTCAAA                GTTGA GGC TCAAC                TTGTAAGTCTTATTA  60 107
         slp 4084267 .. 4084297 + -12.7  -2.55015   AATAACACCACCGAA       AGATGCAGATGCT TTCTC AGCATCTGCATCA       TGCATTACATCAAAT  81 36
       c4305 NONE
        yhiF 4085400 .. 4085416 +  -4.3  -3.33261   CCACCAGATTGAACG              CCTGTTG GCG CGTCAGG              TTGTGGCGCTTGAGC  51 486
       c4309 NONE
       c4311 4088648 .. 4088660 +  -3.3  -3.06133   AATAAATACGCTTGT                AACGC CGT GCGTA                TTGAATCGACGGTTG  45 88
        chuT NONE
        chuW NONE
        chuX NONE
        chuY 4092146 .. 4092166 + -15.4  -2.66316   ACCGGCGTGATCCCC            CGGCGCGG CATGT CCGCGCCG            TAATGTCGTAACGGA  93 31
        chuU NONE
       c4318 NONE
        hdeD 4096329 .. 4096363 + -20.3  -3.28003   TATCCCTATTTCCAC     CTGGATCATAGTCAC ATTAA GTGACTATGATCCAG     TTAATACTCTCTTAG 100 42
        yhiE 4097801 .. 4097819 +  -3.1  -6.02345   AATGCTGGCAGAAAC             TGTTGGC AGAAC GGCAACA             TTTTTTTTGTCGTTG 100 188
        yhiU NONE
        yhiV 4102284 .. 4102317 + -14.8  -3.78953   GTAACGTGTAAATGA     GAGTAAGGTTGAAC GTGAGG GTTCAGCCTTACTC      TTTCCTGCTAACCAT 100 37
        treF 4109990 .. 4110027 + -12.9  -3.52073   GGCGAACCATAATAT   TTTTACAGCCAGCCG CTAACTTC CTGCTGGCTGTAAAA    TTATCCTCTTCAGGA 100 29
        yhjC NONE
        yhjD 4113169 .. 4113200 +   -13  -2.78596   CCTGGCTCCCCGTAG      GCCGGATAAGATGC GCCA GCATCGCATCCGGC       TATAATGCACACATA  85 74
        yhjE 4114983 .. 4115007 + -17.3  -3.45434   TCTAAATCTGTTTAA          TTGCCGGATGT CAG ACATCCGGCAA          TTATCATCACTTCTT 100 173
       c4338 NONE
        kdgK 4119132 .. 4119167 +  -6.9  -3.26471   CAGCTCATCCATAAA    TACCTGATGGTTGTG CTAACT CATCACCATCAGGCA     TTACTGTACAGGTGG  59 85
        yhjS NONE
        yhjT NONE
        yhjU 4138876 .. 4138917 + -11.8  -4.60797   TGGGTTCAAGATTAG CCCCCGTGATGTTGTCAGGT GCAT ACCTG-CAATAT-GCGGGGG TTTTCTCTCTCCAGC 100 285
       c4352 4139359 .. 4139400 + -13.2  -4.60797   TAGGTTCAAGATTAG CCCCCGTGATGTTGTCAGGT GCAT ACCTG-CAACGT-GCGGGGG TTTTCTCTCTCCAGC 100 144
        yhjV 4141041 .. 4141059 +  -7.3   -4.4715   AGTTGATTGAGTAAA             CCGGAGC GCATG GCCCCGG             TTTTGTGAGTTAACG  80 27
       c4360 NONE
       c4359 4145718 .. 4145752 +  -9.2  -3.30338   CTTTCGCCCAGTCTG     CCTGAATCATCTCCGC CAT GCGGCGAGCATTCGGG     TTATACGGACGTTGT  69 414
       c4362 4147624 .. 4147642 + -14.6  -4.25074   TACAGATGCAAAAAA             GCCTGCTC GTT GAGCAGGC             TTTTCGAATTTGGTC 100 396
         tag NONE
        yiaC 4153192 .. 4153214 + -11.3  -2.66695   TTACCCGCACAGCCA           TTCCCCAGC CGCGA GCTGGGGAG           ATCTTTGGTCAGCAC  73 88
        yiaD 4156253 .. 4156280 + -10.7  -3.82481   CTGTAATCCCTTTCA        TGTCAGGTGAT GCAGAA ATCACCTGGCA         TTCTTCAGTTTTCCT  85 35
       c4371 NONE
        yiaE 4157336 .. 4157369 + -10.5   -4.2528   AGCCGCGACTGCGTG     GAGTAA-AGCCCGA TAATCGC TCGGGCTTTTACTC     TTTATTGGGTTGCAG  85 40
       c4374 NONE
       c4375 4158832 .. 4158851 + -13.6  -4.08692   CTTTATTTCTGTTTA            CGGTCCTG ATAA CAGGACCG             TTTTCCAACCGATTA 100 52
        cspA 4159327 .. 4159346 + -11.4  -6.11392   GCACAGAATCTAAGA            TCCCTGCC ATTT GGCGGGGA             TTTTTTTATTTGTTT 100 54
        yiaH 4164522 .. 4164547 + -11.9  -3.57629   GTGAGTTAAGTAGAA         GCCCGGTCA CATTGGAC TGACCGGGC          TTATGTGAATTATTC  89 32
        xylF 4169760 .. 4169788 + -12.4   -4.0641   AGCGAGCTGTAAGCG        TTACGCCCCGGC GCGGA GCGGGGGCGTGA        TTTCTCTCCATGCCG 100 29
        xylG NONE
        xylH 4172551 .. 4172582 + -16.8   -4.7078   TTTGATAAAAATTTT      CTCAAAGCCGGTAA CGTA TTACCGGTTTTGAG       TTTTTGCATGATTCA 100 42
        xylR 4174007 .. 4174017 +  -3.2  -3.22491   TTGTGAATCATCGCT                 GTGG CAG TCAC                 TTCCTGATCCGCTTT  45 242
       c4391 NONE
        malS 4177078 .. 4177088 +  -2.4  -3.18912   GCAACAGTGACTTTT                 CCGG CTT CCCG                 TTCGTCAGTACCTCG  44 31
        avtA 4178971 .. 4178984 +  -2.3  -3.72695   CAGGCTACTGCCGTG               GTCCA GCTG TGGTC                TTTAATAACACGAAT  51 493
        yiaK NONE
        yiaL 4181733 .. 4181746 +  -2.3  -3.87075   AAGATCGTGGTTAAA               GTGGC CCTC GCTGC                TTTATAAAAAATGAT  53 5
       c4398 4182671 .. 4182687 +  -3.7  -2.90075   TATTACGCAACGGCA              TTCACTC TCT GAATGAA              TCTCGTTAAACAGAA  46 0
        yiaM NONE
        yiaN NONE
       c4401 NONE
        yiaO NONE
        lyxK NONE
        sgbH NONE
        sgbU 4188545 .. 4188555 +  -2.4  -3.11962   ATTGAAGCGCGTATG                 CAGG AGG CCGG                 ATTTATATGTTAGAG  42 2
        sgbE 4189270 .. 4189295 +  -8.3  -2.75844   TAGCCATACCTGATA         G-TGCCCGGC AATACAC GCCGGGCAGC         CTTTCACATCAGAAC  64 38
        mtlA 4201837 .. 4201887 + -11.8  -3.53811   GATGCGACGCTGACG CGTCTTATCAGGCCTACAGGTCGG TGC CAAACACGTAGGCCGGATAAGGCG TTTACGCCGCATCCG  88 185
        mtlD NONE
        mtlR 4203807 .. 4203819 +  -3.4  -2.73243   TGATTTCCAAAATCA                GCTT AAAAA AAGC                CTTTCAAAAGTAAGT  43 0
        yibL 4204743 .. 4204766 + -11.8  -2.61144   TCTCACCATTTACTC          GCTCCTGC-TG GCA CATGCAGGAGC          CTGTTTCAGAGATCG  79 70
       c4423 4205942 .. 4205954 +  -5.5  -2.68942   AAAACAAAAAATAAA                TGCAG CTT CTGCG                CTTATATCAAGGAAT  50 27
       c4424 4211467 .. 4211492 + -14.1  -5.10665   AGATCAACAATCTGA         GGGCAATTCTC TGAT GGGAATTGCCC          TTTTCTTTATTACCT 100 172
        lldP NONE
        lldR NONE
        lldD 4215374 .. 4215396 +   -12  -2.79302   CGAATATCTGCTATC           CTGCCCCC GCACTAA GGGGGCAG           TATGCTAAACATCGT  79 49
        yibK 4215939 .. 4215956 +  -5.6  -3.18681   TGTCAGATCCCATCA             CCATAC TCAAAC GTATGG              TTAATGCCGTTGAAA  54 93
       c4431 NONE
       c4434 4218941 .. 4218953 +  -7.7  -3.04609   TGCTTCTCAAGCTCA                CCAAC ATT GTTGG                CTTTGATTTCGCTCG  62 260
       c4437 NONE
        yibO NONE
        yibP NONE
        yibQ 4223492 .. 4223517 +  -3.3  -4.13995   GAAATTCCGGATAAA         TCGTAATTTTG TCGG CATAATTTCGA          TTTAATTTCTCCAGC  58 272
       c4442 4225569 .. 4225597 +  -4.6   -2.8372   CCAGTTGTTTACCAA        TACGCGTGAA TGCTTCTAC TGCACGCGTA        ATTTGCTCAGGGGTA  46 73
        rfaD NONE
        rfaF NONE
        rfaC 4229946 .. 4229985 + -12.5  -3.30798   TCTTTAATAGATAAT  TTTGAAATAAAATCAGC TTCCTT GCTGATTTTATTTCACA   TATTCATTACTTATC  90 49
        kdtA NONE
        kdtB 4241673 .. 4241685 +  -3.4  -3.75863   CCACCAGCTTGTTAT                CCAT CAGCC ATGG                TTTAATCGCCGTTTT  53 396
         dfp NONE
         dut NONE
        slmA 4246093 .. 4246118 + -13.3  -2.93853   AGTTGCAGTAAGATG         ACGCCGGATGA CTTT TCATCCGGCGA          GTTTCGTTAAACGCC  86 30
        yicC 4248576 .. 4248600 +  -4.2  -4.72272   TTCAGCCTTCACAAA          TGCCGCCC ACTCAAACA GAGCGGCA          TTTTTCCTCCCCGCA  69 63
        dinD 4249777 .. 4249789 +  -4.9  -2.69601   AATAGCGATTTCACA                TAACT ACA AGTTA                TCAATTTCCTCTCAC  49 218
        yicG 4250513 .. 4250538 + -11.9  -3.89354   CAAAACCTGTGATCT         GCTGGGCAG ACAGCCAA CTGCCCAGC          TTCTTGATTTGCGCA  93 45
         gmk 4253084 .. 4253097 +  -3.1  -3.41913   CATGCCCAGTCATTT               CTTCA CCTG TGGAG                CTTTTTAAGTATGGC  48 56
        rpoZ 4253390 .. 4253400 +  -2.4  -2.83082   CGTCGTTAATCACAA                 AGCG GGT CGCC                 CTTGTATCTGTTTGA  40 32
        spoT NONE
        spoU NONE
        recG 4258297 .. 4258318 +   -13  -3.21912   TCGAATGCGTAAAAG           GCGGCGGT GAGAAG ACCGCCGC            TTCATCGGTTAACCC  91 29
        yicE 4261283 .. 4261303 +  -2.6  -2.72511   GATTGCGCGTAAATC            GTGCATAA CTCCC TTATGTGC            ATTTCACGGGATGGA  41 105
        yicH 4263253 .. 4263281 +  -7.3  -3.53343   AGCGATGATACAGAC        GCGGCGGCAGG CAAATGC CCTGCCCCGGC        TTTAGCACCAGCGTT  65 245
        intC 4275932 .. 4275956 + -12.9  -5.35721   CAATTAAGTATTTTA          TCCTCTGGCCT ACA AGGCTGGAGGA          TTTTTGTTATTATAT 100 71
       c4492 4277412 .. 4277432 + -13.3   -3.7697   TGTTAATGTCCCCTT            CCCCTGGTT GTC AGCCAGGGG            TTATCTTCTGAATAT 100 97
       c4493 4278000 .. 4278010 +  -5.4  -5.41746   ACATCTTGTGGCACT                 CGTA TAT TACG                 TTTTTTTAAAGCGTT  91 312
       c4495 NONE
       c4496 NONE
       c4497 4282802 .. 4282830 +  -9.7  -4.03234   TCATGGCCAAATAAA        GGCACTGTAAG AGTAAAA CTTATAGTGCC        TTTATATACAAGCCA  81 59
       c4503 NONE
        insB 4290774 .. 4290790 +  -3.7  -3.62572   CGGGGAAAAACTTCA              CTGTTGA TGC TGAACAG              TCTTTCTGGTTGGCT  53 173
       c4505 NONE
       c4507 NONE
       c4508 4294350 .. 4294361 +  -4.4   -4.8667   CAGAACGCTCACCTC                CCAA GATC TTGG                 TTTTTATAAGGTGTA  73 91
       c4509 NONE
       c4510 4296487 .. 4296506 +  -3.5   -2.5919   CAGGCATATCTGTTG            CCGCC TCTTTCGATT GGCGG             TGCCTTACTGTCCTG  42 182
       c4520 4304884 .. 4304894 +  -3.2  -3.49886   ACAAGCCCTGAAAAC                 CACT CCG GGTG                 TTCATTGTATGCCGT  50 112
       c4522 4305725 .. 4305757 +  -9.2  -2.72855   TCATTATCTGAAAAT     CTC-CCCCTATGGCA TGTT TGCCATGGCGGAGAG      TCATTGAAGCCTTTA  66 213
       c4524 4307210 .. 4307225 +  -4.6  -2.84687   TGATAAACAAAAACC              GGGCGT CGTT ACTCCC               TATCCTGATCGTTAG  48 88
       c4525 NONE
       c4526 NONE
       c4527 NONE
       c4528 NONE
       c4529 NONE
        tdcD NONE
       c4532 4312077 .. 4312090 +  -3.8  -3.15544   GTGGAAAAAATTCTA               CCGA AGGCTA TCGG                TTAATAACAATAAAG  48 91
       c4533 NONE
       c4534 NONE
       c4535 NONE
       c4536 NONE
       c4537 4317998 .. 4318023 + -12.7   -3.6053   GTCGTAAATACCAGA         CGGGCTATGTA TCAA TATATAGCCCG          TTACTTTCTCCACGA  95 34
       c4538 4318997 .. 4319011 +  -4.9  -3.15249   ATCCTTAGGTTTTAA               CTGCC ATATC GGCGG               TTAATAAAAGATGTA  52 7
       c4539 4320075 .. 4320097 + -10.6  -5.24796   CCGCCATAACAAAAA           GCCAGCAG TGTCTGC CTGCTGGC           TTTTTGTTATGTGCG 100 43
       c4540 NONE
       c4541 NONE
       c4542 4321872 .. 4321916 +  -8.1  -3.04715   GAACCGCACGTACGG TGGTGTGAG-AGGACGGCGGGA GTGA TCCCGCC-TCCTACTCG-ATCA ATTTTAAAACACCTC  62 207
       c4543 NONE
       c4544 NONE
       c4545 NONE
       c4546 4324508 .. 4324522 +  -2.8  -3.16068   TGTCCCCGGGAATTA               CACG GTGATGG CGTG               ATTTTGCATTGGCCC  45 18
       c4547 NONE
       c4548 4326403 .. 4326432 + -10.1  -5.63103   AAATTGCTATGACGC       TGCCGCGGTAA CAATTTCT TTATCGCGGCA        TTTTTTTGCTTAACA 100 43
       c4552 NONE
       c4553 4329878 .. 4329890 +  -3.3  -3.96291   TGTTGTGGTCAACAT                GGTCA GAA TGTCC                TTTGTGAGATTTATG  55 295
       c4559 4331250 .. 4331265 +  -6.1  -3.41738   GGAACGGTGAAATCC              CCTGG CGAGCA CCAGG               TATCTTTGTTGAGCA  59 119
       c4560 4332091 .. 4332108 +  -4.9  -2.55351   AGAACCAATCATCAC             GCTTTTT CTGA AAAGAGC              CTTGCTCTGAGAAAA  48 255
       c4562 4333612 .. 4333624 +  -6.3  -4.71382   CAAACAGACAAAACT                GTCTT ATA AAGAC                TTTTTGAATCATTAT  78 177
       c4563 4334389 .. 4334407 +  -9.6  -3.06796   TACCTGAATGATAAA             CCGGATTA GTG TGATCCGG             TTCAGTGAAATCAAC  71 520
       c4564 4335329 .. 4335345 +  -2.2  -2.53015   TCTGACACACTCACG              CCGACA GGATG TGTCGC              TGGATTAACGAGTAT  39 36
       c4565 4335495 .. 4335519 +  -2.1  -3.03443   CATCATGAAATAAAA          GATGTTTTCTT ACG GAGTACACATC          TATGTCTGATGATCG  42 28
       c4566 NONE
       c4568 NONE
       c4569 4337287 .. 4337314 + -19.2  -4.61873   TCATTTCATCCATCA        GGCCGCGTCTTC TCCG GGAGACGCGGCC         TTTTCGTTTATACCG 100 47
       c4570 4338163 .. 4338176 +  -2.4  -3.40775   AAACGCTGCTGGAGA               GCAT GCGCTG ATGC                TGTTTCCCTGAAAGT  45 15
       c4571 NONE
       c4573 4339221 .. 4339236 +  -2.5  -3.55444   CAGGTTTTCTCCTTT              GCGGA ACACGG TCTGC               TTTAACCCGTCACAA  48 5
       c4574 NONE
       c4575 4339989 .. 4340003 +  -2.7  -3.72695   CCAAGATAACCCTCT               GCTCC AGCCA GGTGC               TTTCATCACGCCACT  52 45
       c4576 NONE
       c4577 4340885 .. 4340907 +  -9.1  -4.61873   ACTTCATTCCACTGA           CGTCAGCCT GAACA GGGCTGGCG           TTTTCGTTTATAAAC  90 55
       c4578 NONE
       c4580 4342350 .. 4342364 +  -2.8  -4.43351   AATACTGATTGTAAG               TATCCT TTC AGGAGA               TTATTTTTGCCGTGT  60 138
       c4581 4342971 .. 4342991 +  -3.2   -2.9175   TTGATTACTCTACTC           CCTC-ACCG TCAT CGGTAGTGG            TATCCTTAACGTATA  44 121
        yicL 4344042 .. 4344068 +  -2.4  -4.10144   GGTGATTGATAAGAT         TGCAGAAA TTCCTTCACGT TTTCTGCA         TTCTTATTATCTTCC  56 102
       c4585 4345335 .. 4345348 +  -2.3  -4.45765   GACCAACGCTTCTTT               ACCTG ATAT CAGGA                TTTCTTCATTTTCAC  61 58
        yicP 4350797 .. 4350815 +    -3  -3.64812   AAGGTGCCTTTAATA             CCATCGGC AGC GCCAATCG             CTTTTTTAGGTACAA  51 298
       c4594 4357118 .. 4357129 +  -5.8  -4.45485   CGTCATTGACCAGTA                GCCA GATG TGGC                 TTTTGTCGCTGTCCT  74 347
        emrD 4360771 .. 4360808 +  -5.6  -3.89346   TAAGCTCACGTCACC   GCAGCATCGTCATC AGCTCCATGG GAGAACGATGCTGC    TTTATCAGATCACGC  63 38
        yidL 4366709 .. 4366723 +  -5.6  -3.16564   TGCCTAACTCGCGTA               GCGCCA GGT TAGCGC               TTGGTGGCATAAACC  52 477
       c4605 4368532 .. 4368559 +  -2.7  -4.15453   TTTCTCAATGTTGTA       CGGCGG-G-AAGC TCTG GCTTTCACCGGCG        TTTTGCAGTGCGTTG  60 349
        yidQ 4370204 .. 4370237 + -13.1   -4.0098   GTAAAGGTTAAACGT     CGCTGCACGACGCCAC GCG GTGGCG-CGGGCAGGG     TTGTTTCCGTTCCAC 100 433
       c4610 NONE
        yidS 4372506 .. 4372520 +  -5.6  -4.07568   TGGAGATCAGCAAGC               CGCAGA TAA TCGGCG               TTTTACGCGCAAAGC  65 318
       c4617 NONE
       c4618 4377839 .. 4377867 +   -14   -3.1485   AATTGTTAATCGCTG       CGGGCAAAC-GCA TTCA TGCCGTTTGCCCG        TTCACTGATTAATTC  93 82
        rpmH 4386189 .. 4386202 +  -2.3  -3.93695   TCGTGCTAAAGGCCG               CGCTC GTCT GACCG                TTTCTAAGTAATAAA  53 1
        rnpA 4386580 .. 4386618 +    -6  -2.50113   CTGTCGCCTGGCTCG  CGGGCCCTGATAG-CCC TCATTC GGGTCTATCAACGCCTG   ATTAGTCCGCTACTC  53 16
        yidC 4388485 .. 4388502 + -12.7  -5.83211   TTTCGCTAAAATAAG             GGCGGTC AGTT GACCGCC              TTTTTTCTTTTCGTA 100 51
        thdF 4389938 .. 4389973 + -21.4  -3.53712   TAAGTAACCGCGCTT    GCGAAGCCGCATTCTGA CTG TCAGA-TGCGGCTTCGC    TTCATTGTTAGCACT 100 34
        tnaL 4390283 .. 4390300 +  -2.1  -4.56113   CAGAGCCAAACCGAT             TAGATTCA ATG TGA-TCTA             TTTGTTTGCTATATT  61 63
        tnaA 4391894 .. 4391920 +  -8.1  -3.06492   TAATTAAAACACTCA         GAGTGGCTA TAAGGATGT TAGCCACTC         TATTACCCTACATCC  62 38
        tnaB 4393230 .. 4393252 + -13.5  -3.12351   GGCTAAATCCTTCAG           GAAGCCAGC CATTC GCTGGCTTC           TTGCCTGTCAGGAAA  87 35
        yidY NONE
        yidZ 4395567 .. 4395578 +    -3  -3.44124   CTGTCCATCATTCCA                GTAA ATGA TTAC                 TCTTGTATTCATAAT  48 131
        yieE NONE
        yieF 4396964 .. 4396988 + -12.2  -4.57837   GATCTAAATAAAAAA         CCCGCCA-GCA ATCA TGCATGGCGGG          TTTTTAACGCGCTAT 100 34
        yieH NONE
        yieI 4399760 .. 4399787 +  -7.7  -4.53398   AAATGTTGGAGAACA        GGCCGGA-GCGT AATTC ACACATCCGGCC        TTATTTTTAATCTTA  82 67
       c4645 4406461 .. 4406473 +  -2.6  -4.56597   TATCATCATTTTCCG                GTGC CTGTT GCGC                TTTTTCGCCAAGGCC  63 399
       c4647 4407942 .. 4407964 + -12.2    -3.967   GTTATATATAACAAA           TCCCAATAAT TAA ATTATTGGGA           TTTACTTGGTGAATT  93 87
       c4650 4409869 .. 4409883 +  -8.6  -3.09492   CCGACGCTTTCAGCG               TGATCG CGG CGATCA               TCTTCCACTTCGGCG  62 349
       c4656 4417155 .. 4417181 +  -6.7  -3.28712   GTCTTTCAGGGAGAC        GTATTTACCCGG AGAA CCGG-TGAATAC         TTCTGCCACGAAGAA  59 151
       c4661 NONE
       c4663 4421822 .. 4421850 + -11.8  -2.77899   CTTTTTGACGTTTTT       CG-ATGGCTGCCA TTAA TGGCGGCCATACG        TACTTCATGCAGAAC  79 33
        asnA 4429678 .. 4429688 +  -2.4  -3.25304   CAGACAATAAACGGT                 CCGC GCG GCTG                 TTCGTCGTAATCTTT  43 523
         kup 4434225 .. 4434249 +  -9.3  -5.50723   AAATCTAACGCCAGA          CGCCTCCTT TCTCCAT AAGGGGGCG          TTTTTGTTTTCATGG 100 33
        rbsD 4434785 .. 4434819 +  -5.6  -3.37612   GAATATCATTCTCTG     TGCTGGCGTGACGTTC TGA GGCCGTCATGGAAGCA     TTACTTCAGCTTAAA  56 7
        rbsA NONE
        rbsC NONE
        rbsB 4438284 .. 4438306 + -13.4  -3.22906   AGAAAAGCAGGGCAC           GCGCCACCCT AAC ACGGTGGCGC           ATTTTATGGACATCC  91 108
        rbsK NONE
        rbsR 4440475 .. 4440485 +  -4.6   -3.4252   CCAGAACACTGTTAC                 CGCT GCT GGCG                 TTGTCATCGGTCAGA  53 248
        yifE 4449468 .. 4449480 +  -6.9  -5.72616   GACGATTAATAAAAA                GGGCG AAA TGCCC                TTTTTTTATGTCAGT 100 32
        ilvL 4451483 .. 4451506 + -13.8  -5.81032   CTTAACGAACTAAGA          CCCCCGCACC GAAA GGTCCGGGGG           TTTTTTTTGACCTTA 100 50
        ilvG NONE
        ilvM NONE
        ilvE 4454464 .. 4454485 + -11.6  -3.53012   AATAAATACAAAAAA           TGGGACGG CACGCA CCGTCCCA            TTTACGAGACAGACA  85 36
        ilvD NONE
        ilvA 4457950 .. 4457966 +  -9.4  -4.82901   AGAATGCCTCAATCA              GCGGCT CATGT AGCCGC              TTTTTCTGCACACAC  95 60
        ilvC 4460446 .. 4460466 + -15.5   -4.2772   CGATTCAGAGTTCAA            GGCCTTCTC CCG GAGAAGGCC            TTTCTGTTAGTTACG 100 44
         rep 4462926 .. 4462952 +  -8.8  -3.79747   AATGCACTTCCAGCG        GCCAGTGGACA TAGCTC TG-CCACTGGC         TTTCCTGATCAATAA  75 89
        trxA 4466231 .. 4466259 +  -4.5  -3.93038   GGTCAGTTGAAAGAG        TTCCTCGACGCTA ACC TGGCGTAAGGGAA        TTTCATGTTCGGGTG  59 2
        rhoL NONE
         rho NONE
       c4703 4467995 .. 4468017 +  -6.2  -3.92075   TTTTCGCATAGTGCT           GGTAGGTTCG GAA CGGACTTTCC           TTTCTGAATAAAGGT  66 45
         rfe NONE
        wzzE 4470252 .. 4470277 + -18.3  -3.61517   AATAGCAACACTGCT         GCGGTGAGCGC AAAG GCGCTCGCCGC          TTATTCGAAGAGAAT 100 36
        wecB NONE
        wecC NONE
        rffG NONE
        rffH NONE
        wecD NONE
        wecE NONE
        wzxE NONE
       c4714 NONE
        wecF NONE
        wecG 4480878 .. 4480903 + -11.9  -3.18764   TTCCTCTCTTTGTAA         AGCGACGAAGT GGTC ACTTCGTCGCC          TGTCTGCTTTTTTAT  83 43
        yifK 4482700 .. 4482716 +  -5.1  -3.44319   TCAGTTGGTAGAGCC              CTGGATT GTG ATTCCAG              TTGTCGTGGGTTCGA  56 289
        aslB 4484378 .. 4484419 +  -9.3  -2.73542   GGCGGCCGCCTGCGG TTGATTGCCGGATGCGGCG TGAA CGCCTTATCCGGCCTACAA  TCATTGCAAATTCAA  66 46
       c4720 4486277 .. 4486287 +  -2.6  -3.86015   TAATAGTGATAAAAA                 TAAA TTA TTTA                 TTTATCCAGAAAATG  52 80
        cyaA 4493901 .. 4493936 +   -20  -3.01924   AGTATTTTTCTTGAT    GCTAATGCCGGA-AAGC GAG GCTTATCCGGCATTAGC    TCTTAACGAAAACTG 100 27
       c4729 NONE
        dapF NONE
        yigA NONE
        xerC NONE
        yigB 4500686 .. 4500719 +  -8.1  -2.93708   TATATATACCCAGCT     TTTTGGCGGAGG-GCG TTG CGCTTCTCCGCCCAAC     CTATTTTTACGCGGC  61 53
        uvrD 4502914 .. 4502954 + -15.4  -2.61216   GTATAATTTACGATT  CCGTTGCCAGATGCGGTG CGCCA CACCGCATCCGGCATCAG  TAACTTACTTAGTGC  93 35
        corA 4506036 .. 4506063 +   -15  -3.72592   GGTTGTAATATAAAT        GCCGGGTAAAGA TTGT TCTTTATCCGGC         TTATTGCTGAAAATT 100 33
        pldA NONE
       c4743 NONE
        recQ NONE
       c4745 4512821 .. 4512850 + -12.1  -3.10175   GCGTCATCAGAGTAA       GTCGGATAAGGCG TTTA CGCCGCATCCGAC        ATTATTTTCACGCAT  81 49
        pldB NONE
       c4748 NONE
        yigM 4516695 .. 4516705 +  -3.2  -3.33922   TGGCGAGATCTTCCG                 GTGT AAT ACGC                 GTTTTTGCCGCCAGT  48 326
        metE 4519653 .. 4519674 + -13.1  -4.19817   ATTGCAGTACGATAA           TGGCTTCCA GTAC TGGAAGCCA            TTTTGCATGAGTGCC 100 64
       c4756 4521945 .. 4521955 +  -2.6  -4.00756   TCATGAGATTTTGTG                 TTTT AGA AAAA                 TTATTTCATGAGGTG  56 114
       c4757 NONE
       c4758 NONE
       c4759 4526294 .. 4526304 +  -5.4   -3.2511   GAGTGGAGTCGAAGG                 CTTC AAA GAAG                 ATTTTATCGCTGACC  52 189
       c4766 4531045 .. 4531057 +  -3.3   -3.7282   GAGGGTGATGGCTTG                CATCC GAC GGCTG                TTATTGGTGGCATCG  53 131
         udp 4537497 .. 4537524 +  -6.9   -2.6563   TCTGCTGAAATAAAA        AAACGCTCCCC AACTTC GGGGAGCGATA         TCAGTTATTGACGCC  55 28
       c4780 NONE
        yigN 4544665 .. 4544682 +  -2.7  -3.68256   CATCGACGCCCAATC             TGTTACA CTTC TGGAACA              ATTTTTTGATGAGCA  50 78
        ubiE NONE
        yigP NONE
        yigR 4547740 .. 4547761 +  -2.9  -4.51743   CATCGCTCAAGGCGG           GCCGTGTAA CGTA TAATGCGGC            TTTGTTTAATCATCA  63 47
        tatA 4548058 .. 4548070 +  -4.1  -3.51436   CGCCACGATAAAGAG                CAGGT GTA ATCTG                TGTTTGATATCGGTT  52 17
       c4786 NONE
        yigU 4549368 .. 4549389 + -15.9  -2.63596   ACTGAAGAATAAATT           CAACCGCCC GTCA GGGCGGTTG            TCATATGGAGTACAG 100 29
        yigW 4550585 .. 4550606 +  -2.9  -3.61328   AGGGTGATCATCGGT           GCCAGGC AATTCACA GCCTGTC            TTTCGAGGTGTTCCT  51 422
        yigC 4552325 .. 4552339 +  -2.7  -4.67651   TTTAACAACGGTAAA               AGCGC CTGAT GCGCG               TTTGTTTTGCCCTAT  65 17
        ubiB 4553180 .. 4553213 + -11.7  -2.56596   GCAATTGGTGCACGA     TGCCTGATGCGACGC TGGC GCGTCTTATCAGGCC      TACATTGGTGCCGGA  79 125
        pepQ NONE
        yigZ NONE
        trkH NONE
        hemG 4561176 .. 4561188 +  -4.9  -3.16068   TACGAAGTTTAATTC                TTTGA GCA TCAAA                CTTTTAAATTGAAGA  52 385
        yihD 4567879 .. 4567889 +    -4  -4.12188   AATGATATCCTTCAT                 CATT CGT AATG                 TTTTCCGGATGATGG  59 75
        yihE NONE
        dsbA 4569556 .. 4569575 + -13.6  -6.01369   TGTAAATTACATAAA            GCCCGTGA ATAT TCACGGGC             TTTTTTTATTATTTA 100 46
       c4805 NONE
        yihF 4571154 .. 4571164 +    -4  -4.26344   CTCATTCAGAGGCGA                 GTAA AAC TTAC                 TTTTCCTGCCGCTGT  62 59
        yihI 4577361 .. 4577372 +  -3.6  -3.44051   AACGGATTGCCGCCG                TGGG CCTT CCCG                 TTCTGCTGATAACCC  50 39
        hemN 4578990 .. 4579047 +  -7.9  -3.53811   TTGCCTGATGCGCTA CG-CTTATCAGGCCTGCAAAATCTGT TGAAATT ATTGCTTTTGTAGGCCGGATAAGGCG TTTACGCCGCATCCG  67 106
        yihK 4585626 .. 4585667 + -16.1  -2.78384   TAATTTCGTTTTTTA GTCATAAAAAAACCTGCCA GCGA TGGCAGGTTTTTTTTTGCC  TGTCGTGAGCGCACA 100 38
        yihL NONE
        yihM NONE
        yihN 4589183 .. 4589221 +  -8.3   -2.7674   CATTGACATCAAATT  CCAGTA-GGGTGCCGT CATGTTCA ATGGCACCTATACTGG   TGATTAAATAATCTG  60 312
        yihU 4591713 .. 4591724 +  -5.8  -3.73684   GCTAAATCAGGTTCG                CCAG CAGG CTGG                 TCTTTAATTTTATCT  61 7
        yihT NONE
       c4828 4593685 .. 4593697 +  -4.9  -2.99471   AATTTGCGCCGGAAT                GATTT TCT AAATC                TCTGTCTGGCGCTGC  51 24
       c4829 4595195 .. 4595220 + -15.5  -3.34895   GAAGAAATAATTTAA         TGCGCATCGGT TTAA GCCGATGCGCA          TTAATTCAAACTGCC 100 31
       c4830 NONE
       c4831 NONE
        yihX NONE
         rbn NONE
        yihZ NONE
        yiiD 4600563 .. 4600581 + -10.4  -4.37886   TTACTTGACTGAAAA             GGTTTTCA ATC TGAAAACC             TTTTCTGGGCCCTGG  87 48
       c4837 NONE
       c4838 4602385 .. 4602421 +  -9.3  -4.34402   CACCAGCATTCAGAA    CTCCTATGAAAGCGGCA TAG TGCCGCCTGCTCAGGAG    TTTTGCTATGACCCG  85 66
       c4839 4602990 .. 4603016 + -15.2  -2.62463   CTACTAACAATTAAA         GACCGGTTGGTG CGG CACTGACCGGTC         GTTATGAATGGTAGA  93 34
        yiiE 4603714 .. 4603730 +  -3.6  -3.05046   ATATCTGGAAAACGC              CTCGCG AAATA CGAGAG              ATTTTGCGGGAATAG  45 144
       c4846 NONE
        fdhD 4610368 .. 4610402 + -10.2   -3.5782   AGCAATTAATTAAAA     TAAGTCCTGTGATATA TAT TAAATTGCAGGACTTA     TTCATTTCGTGAATT  78 32
       c4848 4611046 .. 4611059 +  -3.9   -4.4727   TTTGTGAATAAAGTA               TCATT ATTT AATGA                TTTTGTGAATGTTAA  66 68
       c4849 4612736 .. 4612767 +  -8.7  -2.71144   CTTCTTCTGATGAAA      G-GGCGGTGCTGGA TATTT TCCGGCACCGCAAC      TCATTAAGGCAGGTA  64 31
       c4854 4617315 .. 4617328 +  -3.9  -3.59979   ACGTTTTTTACGTGG               TTTTC CGTC GAAAA                TTTAAGGTAAGAACC  53 7
        rhaS NONE
        rhaR 4619224 .. 4619234 +  -6.8  -2.66106   CTCAACACCGTTACC                 GGAC GGC GTCC                 TGCATTGTTCCACTC  55 98
       c4858 4620373 .. 4620389 +  -2.3  -3.06399   ATGAAAAGTGCGGCA              TTGATAA TCA TTTTCAA              TATCATTTAATTAAC  42 84
        sodA 4621146 .. 4621164 + -12.4  -5.67063   AGCTTAAAAAATGAA             CCATCGCC AAC GGCGGTGG             TTTTTTTGTGATCAA 100 83
        kdgT 4622355 .. 4622378 + -13.2  -4.30448   CCTTAATCCCCACAG          CCGGATGAAC TAAC GTTCGTCCGG           TTTTCAATTGCGTTT 100 49
        yiiM 4623253 .. 4623269 + -12.3  -3.28712   ATCCTGCCTACAAAT              GCGGAGT TTA ACTCCGC              TTATACAGCGGCAAC  90 124
        cpxP 4626019 .. 4626037 + -14.6   -5.9873   CACCATCCCTGTCTT             CCCCCACA TGA TGTGGGGG             TTTTTTTTATCCTCA 100 66
        fieF NONE
        pfkA 4628358 .. 4628374 +  -9.4  -4.72272   TTGTCAGCAATATGA              GGCGGA TTTCT TCCGCC              TTTTTAATCCCCCAA  91 211
       c4868 NONE
         sbp NONE
         cdh 4630695 .. 4630708 +  -2.3  -4.18197   CGCACCTTCGAATGC               CGCAG CACC CTGAG                TTTTCAGTACCGCGT  58 377
        yiiR 4632441 .. 4632488 + -13.8  -2.84566   CTCTTATCGCTATTT TTTTCCGGG-ATTGTTATTTCCA CGA TGCAAGTGACAATGCCCGGAAAA TCCTTCTGAACTCTT  87 53
        yiiS NONE
        yiiT 4633410 .. 4633450 + -10.3  -2.71483   GCTCCGCTGTCATAT  GGCCCGGTCGGCGACGTAA ATG TTTCGTCATCTGCCGGGTC  TCCTTCAGCAACTGT  67 56
        yiiU 4638516 .. 4638531 + -10.4  -5.37345   GTAACGCAGAAAAAA              GGCACC TTGC GGTGCC               TTTTTTATCATTCAA 100 87
       c4882 4639092 .. 4639106 +  -5.8  -3.58879   CTGTTGGCAAAATCA               TCAATT GTT AATTGA               TATTTGTCAGTTATG  59 15
        metB NONE
        metL 4651849 .. 4651874 + -16.3  -3.30124   GTAGTGATTATTGAA         CAAAAGCTGGC AGTT GCCAGCTTTTG          TTGTCACCCCTAAAC 100 37
       c4898 4659350 .. 4659366 +  -2.1  -4.44355   ATGCCTTAACATCAC              CATCCGG TGG CAGGACG              TTGTTTTTCGAATTA  59 130
        metF 4660596 .. 4660627 +  -8.2  -3.45366   CCTCGAAATGAGGGC      GG-GAAAATAAGGTT ATC AGCCTTGTTTTCGCC      TTCATTACTTGAAGG  67 104
        katG 4663036 .. 4663068 + -19.3  -4.41616   CTGTAATCTGACCTT      CTTCAGCGACTGCCT TTC ATGCAGTCGCTGAAG      TTTCTTTACCGGCGT 100 35
        yijE 4664303 .. 4664337 +  -3.5  -3.67989   AGGTTTCCAGATTAG    GCACCC-GACGGTGAT CGAT GTTGCTGTCCGGGCGC     TTTAACTGCCATTTT  53 303
        frwC NONE
        frwB 4670966 .. 4670983 + -14.1  -3.27525   CGCTTAAGTTCTTAT             CCCGCCC GCAA GGGCGGG              TTCGCTTTCCCACAG  95 34
        pflD NONE
        pflC NONE
        frwD 4674983 .. 4675007 +  -6.3  -4.52347   AATGCGCGGGCCGCG          TCGGGCGACGT GTT GCTTCGCCAGA          TTTTGATATTGTTTG  74 516
        argC NONE
        argB 4683527 .. 4683550 +  -5.2  -3.28001   AGCTTAAGTTTTGTT          GGCCGG-AGGC GCA GCTTTCCGGCA          TTGAATTTCAAAATA  54 34
        argH 4685323 .. 4685339 +  -3.7  -5.65496   TTTTTGAGGGTGTTT              TTTCTCC TCG GTAGAAA              TTTTTATTTTTAATG 100 396
       c4920 NONE
        yjiZ 4688155 .. 4688165 +  -2.4  -3.01905   TCAAGGGTTAAAAGA                 GGTG CCG CTCC                 GTTTCTGTGAGCAAT  42 166
        oxyR 4689352 .. 4689374 +  -5.7  -4.11216   AATACCCAGAATCTC           TTTTGTTTC CCGAT GGAACAAAA           TTTTCAGCGTGCCCA  65 194
       c4924 NONE
       c4925 4693456 .. 4693469 +  -6.7  -3.22135   CGTTCATTCACAACA               CTGGA GCAA TCCAG                TATGTTCATTCTCTG  59 60
        yijC NONE
        yijD 4694540 .. 4694571 + -15.2  -4.41494   TGCTGAGTAATCGGT      ATCATGCCGGATGC AAGC GCATCCGGCATGGG       TTTTACTTCGCGGTC 100 31
        btuB NONE
        murI 4699141 .. 4699152 +  -4.4  -3.73224   GAACGGTAACAGGAA                GAAG CTTG CTTC                 TTTGCTGACGAGTGG  58 477
        murB NONE
        birA 4706300 .. 4706317 +  -8.4  -3.89435   CAGAAAAATAAGAAA             GGGGAG CATTAA CTCCCC              TTTAAATTATTTGCG  76 30
         tuf 4709400 .. 4709439 + -13.6  -3.72576   AACATTTGACGCAAT  GCGCACTAAAAGGGCATC ATTT GATGCCCTTTTTGCACGC   TTTCGTACCAGAACC 100 49
        secE NONE
        nusG 4710571 .. 4710609 + -16.9   -4.8543   GCGATTTAATCGTTG   CACAAGGCGCGAGATTG GAATA CAATTTCGCGCCTTTTG   TTTTTATGGGCCTTG 100 60
        rplK NONE
        rplA 4711840 .. 4711876 +  -6.6  -2.78463   AAACTAATGCCTTTA   CGTGGGCGGTGATTTTG TCTA CAATCTTACC-CCCACG    TATGCTAACGAAAGT  55 34
        rplJ 4712613 .. 4712626 +  -3.8  -4.07746   GCGATGCGAAAGAAG               CTGC TTAATC GCAG                TTATCTTTTTAACGC  59 18
        rplL 4713092 .. 4713117 + -17.7  -4.64766   AGAAATCAGGCTGAT         GGCTGGTGACT TTTT AGTCACCAGCC          TTTTTGCGCTGTAAG 100 65
        rpoB 4717420 .. 4717447 + -12.7  -2.65298   CGCTCAAACAGGTCA        CTGCTGTCGGG GTAAAA CCCGGCAGCGG         ATTGTGCTAACTCCG  81 45
        rpoC 4721727 .. 4721740 +  -9.5  -5.65177   CAAATAACGTAAAAA               CCCGC TTCG GCGGG                TTTTTTTATGGGTGT 100 52
        nudC NONE
        hemE 4729982 .. 4729993 +  -5.8  -2.63382   TCTGAACAGTATCAC                CGCT AAGG AGCG                 ATTATGGATCTCGCG  50 20
         nfi 4730680 .. 4730696 +  -4.4  -3.55444   CTAATTCAGGTAAAC              TGCGGA TAATT TCCGTA              TTTGAGAACTCAACA  54 37
        yjaG 4731422 .. 4731434 +  -4.1  -3.65351   GTGTATGCAGGAGAG                TGCTA TTC TGGCA                TTTCCGTCGCACTCG  53 146
        hupA NONE
        yjaH 4732703 .. 4732714 +  -5.8  -3.57263   TCACCAGTTGCTGTT                GCAG TGCG CTGC                 TTTGAGCGTAAAAGT  60 260
        hydH NONE
        hydG 4735910 .. 4735923 +  -5.9  -3.29829   GTCATTAAGGCATAA               GCGCG TTTC TGCGC                TTCTGCCACGGTATG  56 110
       c4965 4739407 .. 4739418 +  -5.8  -3.73224   GAACGGTAACAGAAA                GCAG CTTG CTGC                 TTTGCTGACGAGTGG  61 480
        yjaA 4745127 .. 4745137 +  -2.4  -2.70932   ACATAAACCCAACCG                 GCTG ATC CCGC                 TCATTAACCGCGACC  39 349
        metA 4746442 .. 4746457 + -10.4  -5.63517   CAGCACCTTACCTCA              GGCACC TTCG GGTGCC               TTTTTTATTTCCGAA 100 71
        aceB NONE
        aceA NONE
       c4973 4749765 .. 4749778 +  -8.1  -3.30338   ATCAGCGCCTGATGT               GACGC TTAC GCGTC                TTATCCGGCAATTCT  65 29
        aceK 4751985 .. 4751995 +  -3.2  -3.56704   CCTGGTCGATAATAA                 TCGC TTC GTGA                 TTGCTTTGATCAAGC  51 470
        metH 4756274 .. 4756291 + -10.5  -4.82667   GAGTAAGTGATAACA             CCGGGGT ATTT GCCCCGG              TTTTTAATGTCATAA  91 35
       c4977 4756669 .. 4756683 +  -2.9  -3.86897   GTAATATTTGTTTTC               GTAAA AAGGA TTTAC               TTTATGCAACGTCAA  54 50
       c4978 NONE
        yjbB 4759000 .. 4759022 +  -7.7  -3.17075   GGCACTATGAACAAG           ATGCCGGAT CATGT ATCCGGCAA           TTCACTTAAAAACGG  64 87
        yjbC 4767518 .. 4767554 +  -6.5   -3.4582   TAATGACAAGAAAAA    CAATACGGCCCGAAATA ATG TCTTCCGGGCCATACTG    TGTTTACTCAAATAA  60 511
         pgi 4771243 .. 4771267 + -17.3  -4.40358   AAATAGCCTTAAAAA          CAATGCCGACT ATA AGTCGGCATTG          TTTTATCAGATAAAT 100 187
        yjbE 4771963 .. 4771984 + -11.7  -3.32343   GAAGGGGATTAACCA           TAACCACAC TCCG GTGTGGTTA            TTCTGCCCCTCTGGA  85 167
        yjbF NONE
        yjbG NONE
        yjbH NONE
       c4998 4775853 .. 4775868 +  -5.4  -5.45726   GCTGGTGGCAGGGAA              TCACCT GAAT GGGTGA               TTTTTTTGGGCTGTG  91 237
        yjbA 4776846 .. 4776863 +  -5.5   -3.5764   GCGCCGCCGCTTCTT             CCAGCGA ACTG TCGATGG              TTTCGAAATAACCTT  58 445
        malK 4781816 .. 4781826 +  -6.8  -2.62184   ACAAAACACACAAAG                 CCTG TCA CAGG                 TGATGTGAAAAAAGA  55 48
        lamB 4783235 .. 4783269 + -15.7  -3.16961   CCGGATAAGGTGCTT     GCGCCGCATCCGGCA ACCAA TGCCTGATGCGACGC     TGTTGCGTCTTATCA 100 55
        malM NONE
       c5008 NONE
        ubiC NONE
        ubiA 4785931 .. 4785948 + -11.3  -4.35604   TGATGATGTAAAAAA             GCCGGAT GATC ATCCGGC              TTTCTTCTGGGTTGC  93 38
        dgkA 4789052 .. 4789066 +  -3.6  -3.41126   CCTTCCAGATTTCGA               TAAATC TCT GGTTTA               TTGTGCAGTTTATGG  48 42
        lexA 4789767 .. 4789790 +   -16  -4.94262   AACATATCTCTGAGA          CCGCGATGCC GCCT GGCGTCGCGG           TTTGTTTTTCATCTC 100 39
        dinF 4791210 .. 4791230 +  -2.6  -2.69964   CTACACTTAATCTCA            CGTTCA GAAGAAAAG TGAACG            TACTCTCATTCACAA  41 84
        yjbJ 4791961 .. 4791987 +    -3  -5.03314   CGAGGCGCTGTGGGG        TCAGGCGCACA TTACGC TGTGCG-CAGA         TTTTTTCAGCCTGCG  77 510
        yjbN NONE
        yjbO 4793696 .. 4793716 + -12.6  -2.66625   GAACTATAAAAGAAA            GGGCTTCC CAGGT GGAAGCCC            AATTTCTTTTATGGA  81 161
       c5025 4801983 .. 4802005 + -13.6  -2.78526   GGGCGTTAAATGCTG           TAGCGAGAAA CTG TTTCTCGCTA           TACTCTCTTGTCCCC  86 32
        dnaB 4803509 .. 4803522 +  -2.3  -5.41143   CAAAATTATTCTGCC               GGGCT TTCA ATCCC                TTTTTTTAGCCACTC  77 70
         alr NONE
       c5029 NONE
       c5030 NONE
        tyrB 4808132 .. 4808151 + -13.6  -3.18264   TGTGATTTTAATCAA            CAGGCGGA TCTC TCCGCCTG             TTCCTGACTCCAGCC  93 36
       c5032 NONE
       c5034 NONE
       c5035 NONE
       c5036 4814832 .. 4814843 +  -5.8  -3.21912   GATGATGCCGCTAAA                CGCA TCAT TGCG                 TTACTGAATTAACAG  54 2
       c5037 4815759 .. 4815775 +  -9.4  -5.77988   ATAAATGAATATCAA              GGGAGC ATATC GCTCCC              TTTTTTTATCTGTGT 100 44
       c5038 NONE
       c5039 4818648 .. 4818664 +  -2.2  -3.49077   CTGGCCTTCCGTTTG              TCGCAG CATAT CTTCGA              TTAACTTTTTCTCGA  47 137
       c5042 4821694 .. 4821713 +  -2.2  -2.53244   ATTCCACGATATTTT            CATTCA TCATCCAT TGAATG             CATTTATATTTATCA  38 67
       c5044 NONE
        aphA 4822690 .. 4822716 +  -3.6   -3.1595   TCAGAATACTGACAG         AGCGGGAGAG CGTAATA CTCTCCCGAA         TGCTGTTTTTTTAAT  46 29
        yjbQ NONE
        yjbR 4823646 .. 4823662 +  -2.9  -2.93393   GCGCCGTATGCGAAG              CTTTGCA CTC TGCGACG              GTTTCTGGCGTACCG  42 98
         ssb 4827294 .. 4827310 + -10.1  -3.39505   AGCCATAAAAAAGAA              GCCTCCG TTA TGGAGGC              TTCTACATATCAAGT  76 98
       c5051 NONE
        yjcC 4829773 .. 4829797 +  -7.9  -2.80816   GCCAGTAACAGACGG         CGC-TGGCGA ATGTAA TCGCCAAGCG          TCTGATGCGTCACCG  57 215
        soxR 4830489 .. 4830513 + -14.4  -4.67651   GGAAGATGAACAAAA          CTAAAGCGCC ACAAG GGCGCTTTAG          TTTGTTTTCCGGTCT 100 22
       c5055 NONE
       c5056 4832405 .. 4832436 + -12.4  -4.37658   TCTTACATAGGATTC      TGAAAACGGGTGGC AATG GCTGCCCGTTTTTA       TTTTCTCCGCACATT 100 41
       c5057 4834230 .. 4834243 +  -3.8  -2.90075   CCAACCCGACTTACA               CTGG CGTTAA CCAG                TATCCTTCACAACAG  46 66
       c5059 NONE
       c5060 NONE
       c5061 4836754 .. 4836773 +  -2.1  -3.10597   GGATAATGGCAATCA            CACCG AGGATCAGTA CGGTG             ATTTTCGATACCCGC  42 474
       c5065 NONE
        nrfA NONE
        nrfB NONE
        nrfC NONE
        nrfD 4844757 .. 4844770 +  -4.5  -2.98304   GTATTCCTTCCTGAA               GTCAG TTTT CTGGC                GTTGTTGTTAAGTCT  48 66
        nrfE NONE
        nrfF NONE
        nrfG 4847699 .. 4847715 +  -2.9  -3.41126   CAACACAATTCATGC              CCTGGCA GTA TGTCACG              TTCTCGCGTTTCTGA  46 301
        gltP 4849087 .. 4849112 + -14.7  -2.91912   ATCAGTAATTGAAGA         TTGCCGGGGGG ATAT CCACCCGGCAA          TGTGTGGATGCCTGA  89 33
       c5075 4850609 .. 4850642 +  -6.6   -4.0371   TGATCTGCGCCAACA     GCGCGCAGGCATCGG CATCA CCGCTGTCGGCG-GC     TTTCTGTGCCCAATA  70 487
       c5083 4858908 .. 4858925 +  -8.4   -3.4489   AGGCGGCCTCGGCTG             CGCGCT GGGTGA AGCGCG              TTGCTTCTACGCGTT  67 444
        rpiB NONE
       c5097 4873670 .. 4873682 +  -6.2  -3.61178   GACAGCCACGCCACC                CGGC TATGT GCCG                TTTCCAGTAGATAGC  60 339
        yjdA NONE
        yjcZ 4888877 .. 4888935 +  -3.2  -3.62522   AACTGCCCAATTCAG GCGTCAACTGGTTTGATTGTACATTCC TTAACC GGAGGGTGTAAGCAAACCCGCT-ACGC TTGTTACAGAGATTG  51 128
        proP 4890692 .. 4890711 +    -5  -4.65722   TAACTACCGTGTTCA            GCGTGCTGG TGG TCAGCA-GC            TTTCTTTATATCTGG  73 177
        melA 4902279 .. 4902293 +  -4.3  -3.57144   CGTATAGAGCAGCGG               CGTTA ACGGA TAACG               TTTAGCGGTGGCAAG  55 491
       c5129 4906152 .. 4906162 +  -3.2   -4.2803   GAACAATGTAACTTG                 TGCC AGG GGTA                 TTTTGCATTACGGTA  60 312
       c5132 NONE
        yjdI NONE
        yjdJ 4909544 .. 4909571 +  -6.4  -2.98491   CCATCATCTTATTCC        TCAGTGTTCTTA AGGT TAAGATCATTGA         TGTATGATATGAATT  56 317
       c5136 NONE
       c5137 4910241 .. 4910255 +  -2.1  -3.21747   AGTCACGTAATCTTC               GTCAT AGAAC ATGGC               TTCGTCGTCACCTGC  43 135
       c5144 NONE
       c5145 4922331 .. 4922342 +  -4.4  -3.78909   TAATAACTGCCAAAT                TTGC AGGG GCAA                 TTGGTTTTGTAATTC  58 101
       c5153 NONE
       c5154 4925880 .. 4925896 +  -8.7  -3.21276   TCACGTCTTCAGGGA              TGTGCTG CAT CAGCGCA              TGTTCTCCAGCAGCG  67 161
       c5159 4927980 .. 4927992 +  -3.4  -3.88498   CAAACCGTTCTGATG                TCAG GCTGA CTGA                TTTGATATCTGCCAG  55 28
       c5163 NONE
       c5165 4931154 .. 4931171 +  -7.1  -2.82505   CTGCTTCCCCATAAA             GGATTAA CGCA TTAATCC              ATTTCCCTATAACAT  58 289
       c5169 4934100 .. 4934111 +  -2.2  -4.19258   CTTGTGGCAGAGTTA                TCTG TAAA CAGG                 TTTTAAGTGCGCTAT  57 8
       c5171 4934409 .. 4934428 +  -2.8   -3.1994   TTGCTCAATGCCGGA            TGCCGTAA AGTT TTACCGCG             TTGATGAATGATGTG  45 2
       c5172 4935252 .. 4935269 +  -8.4  -3.20109   CTTATGCCACAGTAA             GGGCGT CAGCCA ACGCCC              TTAGCTCGTTTTCTG  67 61
       c5173 4935649 .. 4935662 +  -2.3  -5.54907   GGAGACTCCCATATC               TGGTC AGTC GCCCA                TTTTTATTTTCTACC  81 152
       c5174 4938295 .. 4938307 +  -5.5  -4.02736   AATTCCAGCTTTGGA                TGGGC ATT GTCCA                TTTCTCCTGTGCGTT  65 282
       c5177 NONE
       c5178 4940910 .. 4940923 +  -3.1   -3.3269   TCACCATAGAGGCGA               CTG-CC GAT GGTCAG               GTTTTGTGTACCTGC  47 290
       c5183 4944106 .. 4944116 +  -3.2  -4.43307   CAGTGCAATAAGATA                 CAGT ACT GCTG                 TTGTTTTATTCACAA  62 364
      papI_2 NONE
       c5191 4950946 .. 4950961 +  -3.2  -2.79327   TCCGGAGGTTACATT              CATCAG CGCA CTGACG               GTTTCGATAAAGTCC  41 337
       c5196 NONE
       c5197 NONE
       c5198 4953720 .. 4953737 +  -4.9  -2.87344   ACCATTTCCAGCCTT             TTTCCTG AATG TAGGAAA              TATGTAGAAAAAGTG  50 203
       c5200 4953952 .. 4953981 +  -9.2  -2.82104   AATCATAATATGCTC       CACTCCCCAGGG AAACGA CCCTGGGGAAGG        TAATTAGTGCTCTTT  66 33
        pgtC NONE
        pgtB NONE
        pgtA 4960300 .. 4960327 + -10.6  -3.01912   AGACCTGTCTCTTAT        ACACAAGTCCCC ACCC GGGGATTTGTGA         TGTCTGTCAGTCTGC  76 117
       c5212 4965964 .. 4965980 +  -3.7  -4.47679   TTTCAATAGCATCTA              TTTGTTG TTT CAGCAGA              TTTATATTTTCACTT  67 32
       c5221 4977659 .. 4977680 +  -9.4  -3.01712   TCGCAACCCATTCAG           GTAGCCGG GTTTAA CCGGCTGC            TATTACAGGAGAAAC  71 326
       c5223 4978183 .. 4978215 +  -4.8   -5.0925   GGATTAATGTCGAAA      CGCCGGATTATG TGGTTATGC CATTTTCCGGCG      TTTTTCGTTTTGGCA  79 34
       groES NONE
       groEL 4981735 .. 4981758 + -12.4  -5.50723   GCAGAAATAAACAAA          CCCCCGGGCA GAAA TGTCTGGGGG           TTTTTCTTTTGGTCA 100 55
        yjeI 4982255 .. 4982265 +  -3.2  -4.31692   ATGTGATTATTTCGC                 CTGT GGT GCAG                 TTTTGCTGGTGGATT  62 84
         efp 4984991 .. 4985022 +   -13  -3.65046   GCGTGAAGTAATGCG      GTTGTGGTGCGGCC TGCA GGCTGCACCATCAC       TTATTCAGGTCAGAG 100 30
        ecnA 4985197 .. 4985210 +  -4.5  -2.66369   AAATCATCAGATTTC               CGTCA TTTT TGGCG                ATGTTGTCTATTATT  46 59
        ecnB 4985428 .. 4985451 + -13.2  -5.16969   AACAATAAGCAATAA          CGGTACGACA GCTG TGTCGTGCCG           TTTGTTTTTTCTGTG 100 33
        sugE 4986194 .. 4986204 +  -3.2  -3.42197   TCTGCTGCCACATTT                 CTCT GTC AGGG                 TTATAGCCTTTATTA  49 306
        yjeA 4992447 .. 4992467 +  -4.8  -3.75419   TTTAAGACTGGATAT            TTGATATC ATCCA GGTATCAA            TTCTGTATTGGTTTT  59 131
        yjeM 4994169 .. 4994204 + -10.6  -3.21912   TGAAGATGATGTTAA    GCTGCTAAATGA-GCCA CGT TGACATCATTTGGCAGC    TTCATGCATTACAAA  78 132
       c5246 4998529 .. 4998542 +  -2.3  -4.38322   ATGAATTTAACAAGG               TAGCC TCCA GGCCA                TTGTTTTGTCGTTCC  59 73
        yjeR 5000575 .. 5000589 +  -2.8  -3.57144   CCAAGGTCGGGGTCG               CGAG TTCGAGT CTCG               TTTCCCGCTCCAAAA  50 285
        yjeF NONE
        yjeE NONE
        amiB NONE
        mutL NONE
        miaA NONE
         hfq 5008777 .. 5008809 +  -7.1  -2.54504   CGGGCTGTTTTTTTA     CA-CGGGGAGC-CAG CGATC CTGCGTTCCCCGCTG     ATCTATTTAGAGGGT  57 46
        hflX NONE
        hflK NONE
        hflC 5012494 .. 5012520 + -11.7  -5.38839   TACAGGTCAATAAAG        CCACC-ACATCC TCAG GGATGTCGGTGG         TTTTCTTTTTCTATA 100 55
        yjeT NONE
        purA 5014200 .. 5014234 +  -9.4  -3.10975   CAGTGTGATACATTG    CTGTGTCGGTTAAGC CATTAC GCT-ATCCGACACAG     TGTTAAATCCTCGCT  71 80
        yjeB NONE
        vacB 5017259 .. 5017285 + -11.7  -2.61264   GTGGCAGAGTGATCA         TTACCCTCTTC AAACA GAAGAGGGTGA         ATTATCCGTAGGCCG  79 29
        yjfH 5018097 .. 5018117 +  -6.2  -5.76633   TCGGAATTATGAAAA           G-CCATCCA GATT TGGATGGTC            TTTTTTTGTCTATAG 100 45
        yjfI NONE
        yjfJ 5019327 .. 5019353 + -12.4  -2.79004   AGGGCGAGTAATTTT         TTGCCAGCCT CACTGCA AGGCTGGCAA         CTATTTTAAGGATAA  82 30
        yjfK NONE
        yjfL NONE
       c5269 NONE
        yjfM 5021326 .. 5021337 +  -7.2  -2.64925   GATCCTTACGCAACT                GGCG ATCC CGCC                 GTTGTACTGGGATGT  57 257
        yjfC 5022295 .. 5022324 + -13.7  -3.14132   TCTGTCATGAATCCA       TGGCAGTGACCAT ACTA ATGGTGACTGCCA        TTGATGGAGGGAGAC  93 61
        aidB 5024329 .. 5024371 +  -3.5  -4.98531   GGATAAGTCACTAAT TGCAGC-GAGGGTGAGGCAA GTAA TTGTTTCATCGTCAGCTCCA TTTTTCGTTTCCCCA  76 386
        yjfP 5025797 .. 5025812 +  -4.6  -3.60971   CTGACCCCTTGCGCT              TCCAGC TGTT GCAGGA               TTTCCGGGTTAGCAT  55 53
        ulaA 5029438 .. 5029452 +  -2.8  -4.48987   AACTGGCAGAACAGT               CTGCTT AAT AAGGAG               TTTTGATTATGACCG  63 18
        sgaB NONE
        ptxA NONE
        sgaH NONE
        sgaU NONE
        sgaE 5032661 .. 5032673 +  -9.1  -3.13625   CACATGGTAGTACGT                TGCGC CTT GCGCA                TCTGTCTCTTCATTT  67 232
        rpsF 5033674 .. 5033688 +  -2.1  -3.48276   TCCTCACTGCCAGTT              CG-TGC TTGA GCATCG               TTCTGTGCAGGAGGA  47 118
        rpsR 5034137 .. 5034147 +  -2.4  -2.50307   TCGCCATCAGTAATC                 GGTC ACG GTCC                 ATTAATACGACTTTG  39 28
        rplI 5034646 .. 5034674 + -16.1  -3.05597   TATTCAACGAGACGT        AAAAACGCCGACC AGT GGTCGGCGTTTTG        CTTTTAAGCGATAAA 100 46
       c5295 NONE
       c5296 NONE
       c5297 5036890 .. 5036920 +    -7  -2.90688   TTTATGAGAAAAATA       GAAACGCTACAA AGCTAAA TTATAGCGTTTC       TATGTAAAATAATTA  56 125
       c5304 5045275 .. 5045305 +  -7.4  -4.13014   GTATCAATGGTTAAG       CCCGTCACCACGCC GCT GGCGTTCTGGCGGA       TTTTCACCATCTGCC  74 88
        fklB 5046851 .. 5046861 +    -4   -3.1372   AAATTAACATTAGAT                 CTAA ATC TTAG                 TATTCATCCCGCGTA  48 204
        cycA 5048407 .. 5048431 + -16.5  -4.19817   TAATCGCATTATCAT          GCTGGATGGCG CAA TGCCATCCAGC          TTTTAGATCACTCAC 100 38
        ytfH 5051681 .. 5051707 + -12.3  -2.60798   AAGATGCGTCAGCAT         CGCATCCGCCA ATAAA TGCCGGATGCG         GTTGATGATTTGTAG  81 95
        cysQ 5055063 .. 5055087 +  -4.1   -3.5882   CCACGATCGGTGATG          CCAATCGGCGG CAC TCGCTGACCGG          TTTCGAACTGATGTG  53 475
        ytfK 5055733 .. 5055753 + -16.9  -3.50335   TATGCAGTAATAAGA            CGGCTCCTG ATT CAGGAGCCG            TTGATGTTTCTGGGG 100 67
        ytfM 5059994 .. 5060005 +  -4.4  -2.69546   ACAGTTTTACATCGG                TCTG GGGC CAGA                 ATTATGAGTTTATGG  47 7
        ytfN NONE
        ytfP 5064144 .. 5064161 + -12.7  -4.30995   GTAATAATAAAAGCA             CGCCACC TTCG GGTGGCG              TTGTTTTATCCACCA 100 37
       c5321 5065796 .. 5065819 +  -7.4  -5.40072   CTAATACAGCTCAAC          CAATGCCACC TGCG GGTGGCGTTA           TTTTTTTGCGAGACG  95 67
        ytfQ 5068047 .. 5068061 +  -7.1  -3.42996   GCTGAAGCCTGATGC               GACGC TTACC GCGTC               TTATCATGCCTACTG  65 108
        ytfR NONE
        ytfT NONE
        yjfF 5072015 .. 5072034 +  -6.5  -3.40371   TTCTTCACCCCGTTC            GGAAACT TAATGT AGTTTCC             TTCGTTGATGGAGTA  59 416
       c5330 NONE
        yjfG 5074237 .. 5074266 + -13.5  -2.74792   ATAGAGTGTGTGTAG       GCCGGATAAGGCG TTCA CGCCGCATCCGGC        ATTTGAGCATAGTGC  86 58
        pmbA NONE
        cybC 5076937 .. 5076970 + -14.7   -3.4072   ATCGTTAATTCTTTA     TTTCCCTGTTGCCTG CACT CAGGTAACAGGGAAC      TTATCATCGCAAATG 100 33
        mgtA 5087569 .. 5087588 + -10.7  -3.65827   TGTCATTAGACTTAA            TCCGGGC ATGATA GCCCGGA             TTTCCATCAAGATTA  83 199
       c5343 5088215 .. 5088238 +  -6.6  -2.72043   CCAGCACATTGTCGA          TGCGCTCTGG CAGA CTGGGGCGCG           ATTTGCCAACCACTT  55 82
        yjgK 5096249 .. 5096265 +  -2.1  -3.83561   CCATTCCACCATACA              GACCGAA TTC TGCGGCC              ATTTTTTTACCCAGC  51 192
        yjgD 5097856 .. 5097881 + -16.9  -5.07107   TGGTTAATGTTCGAA         TGCCCGCGAGT CTAA GCTCGCGGGCA          TTTTTTCAAAGTTTG 100 172
       c5356 NONE
       c5357 5099779 .. 5099798 +   -15  -3.70676   TTATCTAAATAAAAA            GGCCGGAG CATG CTCCGGCC             TTCGTTTTCACTATG 100 33
        yjgP NONE
        yjgQ 5107348 .. 5107371 +   -14   -3.9461   AACCGAATGAACGAA          TAAAGGGAGC GAAA GCTCCCTTTA           TTATTGTTAGCAAAG 100 39
        idnK 5114150 .. 5114161 +  -7.2  -2.75844   CGGCTTTCAACACCA                CGCG GTAG CGCG                 CTTTACCATCGCGCA  58 52
       c5371 5116906 .. 5116935 + -12.1  -3.97209   AAATACAGCATACAC       CCCAGCCGACCTT TATA ATGGTAGGCTGGG        TTTAATCTTACTTCA  93 231
       c5374 5122402 .. 5122418 +  -6.5  -4.14392   CAATGGCAGGCTCCG              CCACCAG TAC CTGATGG              TTTTCGCGGTTCGCC  68 12
       c5380 5127564 .. 5127590 +  -7.4  -2.59035   ATCCATAAAGAGCCA         TGGTTGTAATCA AAT TGATGACAATCA         TGCATTAATACTTAT  57 456
       c5382 5129345 .. 5129364 +  -2.8  -4.50218   CGCCCCCATGATATT            CAGGCGTGT GCG GC-TGCCTG            TTGTTTTTACTGCTT  65 435
       c5385 5130870 .. 5130882 +  -6.3  -4.53163   TCCAGGCCAATCGTT                CCTTT ATC AAAGG                TTTTATGATGTATAG  76 317
       c5386 5131455 .. 5131469 +  -5.6  -2.64091   CAGTTCTCCGGTGAC               CGGTAC GCT GAACCG               TAATATCCCGTGCTT  47 270
        fimB 5136654 .. 5136683 +  -9.4  -5.10064   TTAATGTAATTGACT       GATAGCCACATC ACTTCG GGTGTGGTTATC        TTTTTATCTATTGGG  93 388
        fimE 5137408 .. 5137428 +  -2.5  -2.95298   AACAAATAAATACAA            GACAATTGG GGC CAAACTGTC            TATATCATAAATAAG  42 68
        fimA 5138423 .. 5138439 +  -3.5  -3.32963   AGGGACGTCATTACG              GGCAGGG ATG CCCACCC              TTGTGCGATAAAAAT  48 54
        fimI NONE
        fimC NONE
        fimD NONE
        fimF NONE
        fimG NONE
        fimH 5144648 .. 5144674 +   -13  -3.69506   AGACTTTGTCATCAG         TCAGAGCCTGCC AAT GGCAGGATCTGG         TGTTCTTTTACGCTA 100 233
        uxuA 5147556 .. 5147580 +   -15  -3.58329   AGCCGTTAATACCCA          CCGGCATGGC TGCGC GCCGTGCCGG          TTCCTTCTTCCTTGC 100 32
        uxuB 5149115 .. 5149146 + -12.5  -4.94243   TACCCTACAGACTTA      CTGGTCAATCAAA CTAATA TTTGGTTGACCAG       TTTTCGTTTTTTTGC 100 50
        uxuR 5150092 .. 5150115 +  -7.5  -3.11207   GATCCCTCATTTCTG          GTGCAAAGT TTAACC GCTTTGCAC           TATGTATGTTCCCTG  60 39
        yjiD 5150887 .. 5150911 + -11.5  -3.06831   GTAAATGACGGGAAA          CGCGATACG CGCAAGA CGTATCGCG          TTAGGTCACAATTAG  79 37
       c5411 5155046 .. 5155059 +  -2.3   -4.0802   CTGTGGTCGCCACCA               GCGAT AAGA AGCGC                TTTAGTTATTCCAGT  55 325
        yfcI NONE
       c5421 5164900 .. 5164920 +  -7.5  -3.12351   CGACAGCTTGCACAC            CTGGCGCAG CGA CTGCATCAG            TTCGCTCTCGGCGGC  59 153
       c5426 5173326 .. 5173336 +  -2.4  -4.18018   GTTTATCCGCCGATT                 CCAG CAG CAGG                 TTTTCCATCACCCGG  58 303
         tsr 5178605 .. 5178629 + -12.9  -5.29445   GTTTTAACGTAATGA          TGCCGGATGAG TAT TTCATCCGGCG          TTTTTATTATTAAAC 100 34
       c5435 5183779 .. 5183831 +  -8.8  -3.36655   TATCGCTGTCAGTAA TAGGGAGTTAAATGATGGCTGAGAGT AAT ACTTCCAGC-ATCGTTTA-TTCCCTA TGTATTTCCTTATGG  69 44
       c5437 5186025 .. 5186051 +  -5.8  -6.15717   ATTAAAGTTGCCATG         CAGCGTCCGG GGAAGTG TTGGGCGCTG         TTTTTTTTCTGTTTC 100 53
        yjjQ NONE
        bglJ 5194182 .. 5194202 + -11.9  -2.80922   GCTGATTAACGTTTC            CATTCGCTG CTG CGGCGAATG            TAGTGTTGCGTTTTT  73 381
       c5447 NONE
       c5448 5195507 .. 5195524 +  -2.7  -3.92373   AAAAATATCCATCAG             CGGATTG TGGA TAATTCG              TTTGTCGGTCAGATA  55 492
       c5451 NONE
        holD NONE
        rimI NONE
        yjjG 5198220 .. 5198230 +  -6.8   -2.8805   TTCGTTGCACGAACT                 GGAG CAG CTCC                 TGTGTAAACACTGAT  56 1
       c5455 NONE
        prfC 5199935 .. 5199960 + -14.7  -2.68338   ATTAATTCTAGCCTC         CAGGGCGCGGT AGCC GCTGCGCCCTG          TCAATTTCCCTTCCT  89 36
        osmY 5200992 .. 5201006 +  -4.2  -2.62396   TAAAAATATCGCATT               GAGTGA TTT TCACGC               TCATATCAAGCGGTG  44 95
       c5459 5201242 .. 5201260 + -14.6  -4.28049   AAAATTTTATCCAAA             GCCAGTCC AGC GGACTGGC             TTTTGCGGTTTTAGC 100 57
        yjjU NONE
        yjjV 5203235 .. 5203248 +  -8.1   -3.4252   CACAATGCCTGATGC               GACGC TGAC GCGTC                TTATCATGCCTACAA  67 79
       c5464 5205876 .. 5205891 +  -2.6  -3.90922   GCCACCACTGACGCA              TTCATT TGAA AGTGAA               TTATTTGAACCAGAT  54 17
        deoC NONE
        deoA 5208229 .. 5208239 +    -4  -3.84451   CGAATAACGGTATAC                 TGAT CTG ATCA                 TTTAAATTTGAAGCA  55 34
        deoB 5209477 .. 5209487 +  -6.8  -3.29562   TTCTGATATGGAATA                 TGGC AAA GCCA                 TGTTCTGATGGATTT  61 7
        deoD 5210305 .. 5210328 + -12.4  -5.18726   CGATTGTCGTGTGAA          GCCGGAGTGG GAGA CTGCTCCGGC           TTTTTATTGTGCACA 100 59
       c5469 5211019 .. 5211039 + -12.5  -3.92887   AGGCGCATTTGAAAA            ACCTCCGGC TAT GCCGGAGGA            TATTTATTTATCTAT 100 106
        yjjJ 5212809 .. 5212822 +  -2.3  -4.36914   GGTTTCGGCGAAGTT               CGGCA AGTC TGGCG                TTTTGTCCGGGGAGA  60 353
        serB NONE
         sms NONE
        nadR 5217930 .. 5217944 +  -7.2  -3.08173   GGGAGCAAAGATAAT               CATCTT TAT AAGATG               TTGAGTGGGATTACT  60 27
       c5476 NONE
       c5477 5218651 .. 5218684 + -13.1  -4.15508   TAATCATTTAACTAA     TACCGGATGCGATGC TGGT GCGCCGCATCCGGCA      TTTTACGCATTACTT 100 38
         slt 5222516 .. 5222532 +  -4.5  -2.61144   ACTGATCCACACGTT              TATGATA TGC TATCGTA              CTCTTTAGCGAGTAC  46 36
        trpR 5223355 .. 5223370 +  -8.2  -3.76224   TTGGCTACCCTATTT              CGTGCG CCAG CGCGCG               TTTCCTCACTGCCAA  72 459
        gpmB 5224490 .. 5224502 +  -7.7  -3.46144   CTGAGCTAACGCGGT                GGTGT AGA ACACC                TCTTGTTCGTCGTCT  64 295
        creA NONE
        creB NONE
        creC NONE
        creD 5229323 .. 5229340 + -12.7  -5.07486   ATAGAAAAATAAAAA             CGGCGCT AAAA AGCGCCG              TTTTTATTGACGGTG 100 42
        yjjY 5230508 .. 5230518 +  -2.6   -3.4252   ATTATCGAGATTTAT                 TTTT TAT AAAA                 TTATCCTAAGTAAAC  48 215
        lasT NONE
        arcA 5229317 .. 5229346 - -18.1   -5.1383   AATAAGATAGAAAAA       TAAAAACGGCGCT AAAA AGCGCCGTTTTTA        TTGACGGTGGTAAAG 100 45
         rob 5224166 .. 5224199 -  -5.9  -2.71712   CTGGGTGGTTGAAAC     CGCAGGGGACATCTCG CAT CTGGACG-CCCCTGCA     TTAGATGAGCTGCAG  50 43
        yjjX 5222551 .. 5222575 - -15.7  -2.65298   TTTAGCGAGTACAAC          CGGGGGAGGCA TTT TGCTTCCCCCG          CTAACAATGGCGACA  93 444
        yjjK 5218651 .. 5218684 - -15.3   -3.3903   TAATCATTTAACTAA     TACCGGATGCGATGC TGGT GCGCCGCATCCGGCA      TTTTACGCATTACTT 100 35
         smp NONE
        lplA 5212429 .. 5212447 - -10.3  -4.32579   ACATTGCACAAGAAA             TGCCGGA AAAAA TCCGGCA             AATCGAAGGGAAAGT  90 60
        yjjI NONE
        yjjW 5203291 .. 5203302 -  -7.2  -3.30124   CCGTAGGCCGGATAA                GGCG TTCA CGCC                 GCATCCGGCAGCTGG  63 121
       c5458 5200264 .. 5200278 -  -5.7  -2.50816   TCCCTATTCAGCAAT               GCAAC CTCGT GTTGC               CAGGCTCAAATTACG  49 31
        rsmC 5195542 .. 5195580 -  -5.3  -2.68823   TGTCGGTCAGATAAG  GCGTGTACGCCGCAT-CCG ACA CGGTATGCGGCG-ACATAT  ATCAGATACTCAACC  48 35
       c5449 5195401 .. 5195413 -  -4.9  -3.24747   TTCGCATACCATCAA                TTCTT AAA AAGAA                TTGCTACCACGGAGG  52 68
        fhuF 5193597 .. 5193615 -  -5.9  -3.98282   GGTACATTAACCAAA             GCCGGAC GTTAA GCCCGAC             GGAGAGAGAAATATT  65 274
        yjjP NONE
        yjjB 5190559 .. 5190594 - -11.2  -3.26947   TAACTTTTATAGTAA    CACACGGAGGAGAG GAGGCTGT CTCTCATCCGCGTG     CTTTAAGTGAGGCAA  81 43
        dnaT NONE
        dnaC 5189209 .. 5189221 -  -3.3  -2.78384   TTGTGTCGCAGTATA                CCGCC AGA AACGG                GGATTAATACTCTTT  43 29
        yjjA 5188666 .. 5188679 -  -5.2  -4.28254   GGGTAACAGCTAAAA               CGCG GCGTTT CGCG                GTTCAGGAAATGAAG  65 28
        mdoB 5186093 .. 5186127 -   -18  -3.30124   TTGTAGGCCGGAGAA     GGTGTGTAGGTCGCAC CTT ATGCGACCTACACATC     AGTCAGGAATTACCC 100 35
        yjjM 5183499 .. 5183512 -  -2.3  -4.73682   CGCCAGAACAGAAAA               CCTCG ATAA CGAGT                TGATTATGGAAACGG  68 444
       c5434 NONE
       c5433 NONE
       c5432 NONE
       c5431 5178605 .. 5178629 -   -10  -2.78712   GTTTTAACGTAATGA          TGCCGGATGA GTATT TCATCCGGCG          TTTTTATTATTAAAC  71 35
        yjiY 5174354 .. 5174399 - -16.3  -3.53811   CGGATGCGGCGTAAA CGCCTTATCCGGCCTACGATA GACA TTTTGTAAGCCGGATAAGGCA ACCGGTTAGTGGTGC 100 31
       c5428 NONE
        yjiA 5173059 .. 5173092 -    -9  -3.74077   TCTGACATATCTAAA     GAGTTCCACTCGTAA TAATG TTGCG-GTGGAACTC     TCAAAAAGTTGATCT  77 50
       c5425 5168638 .. 5168675 -    -7   -4.7373   GTATTCCATGAAAAA   CAAGGCCTTCTGCAAC ATGATG GTTGCAGAAGGCACAA    AAGAGAGTTGTTAAG  79 36
       c5424 NONE
       c5423 5165338 .. 5165353 -  -8.2   -4.1822   GGTGATGTGAATAAA              GCGGCC ATTT AGCCGC               TTTATTGGTTTTATG  76 53
        yjiW 5164785 .. 5164813 -  -6.8  -4.68424   TAACGCAGCGAAAAA       TG-CCCGGTAG TCCTGGCG CTACCGGGTCA        ATGTATCAGGCAACT  79 31
        yjiN NONE
        yjiM NONE
        yjiL NONE
       c5416 NONE
        yjiK NONE
        yjiJ 5154997 .. 5155017 -  -4.6  -4.82901   CTCTGTGCACAAAAA            GCGGGCAA GCGGT TAACCCGC            GCATTACTGGATACT  73 427
        yjiH NONE
        yjiG NONE
        iadA NONE
        yjiE 5151284 .. 5151297 -  -3.9  -3.02511   CCCAGCGCCGGAAGA               TTTTC TGCA GAAAA                CTTTCAGCCAGGTTC  47 29
       c5406 5150887 .. 5150911 - -12.2  -3.65353   GTAAATGACGGGAAA          CGCGATACGC GCAAG ACGTATCGCG          TTAGGTCACAATTAG  89 37
        gntP 5144525 .. 5144538 -  -8.1  -3.50393   TTGTAGGCCAGATAA               GACGC GTCA GCGTC                GCATCTGGCATAAAC  67 169
       c5398 5142819 .. 5142835 -  -2.2  -3.07895   GGGACTGGGAATACA              GCTTCT GAATG AGCAGC              AAAATGAGATACCCC  42 186
       c5390 5134854 .. 5134864 -  -5.4  -3.33509   GTCTAAACAAGGGAA                 GCTT TGC AAGC                 TAACTCAGTGAGCGT  56 183
       c5389 NONE
       c5388 5132355 .. 5132374 - -12.1  -2.69246   GATAAATTGATAGCA            GGGCCCC TTTACT GGGGCCC             TGAAGCGTTAGTTTT  79 33
       c5387 5131149 .. 5131166 -    -2  -3.96216   CTGGCAGTGAAATAA             TTACGA TCATGC TCGCAA              ATTTTCTGCTGTTCA  54 196
       c5384 NONE
       c5383 5128575 .. 5128585 -  -2.4  -5.42198   TTTGAAAAAACAAAA                 CTGC GAT GCCG                 ATGCGAAAGAAAAAA  82 359
       c5381 5127560 .. 5127593 -  -4.7  -3.57808   GGTAATCCATAAAGA     GCCATGGTTGTAATCA AAT TGATGACAATCATG-C     ATTAATACTTATGTA  55 109
       c5379 NONE
       c5378 NONE
       c5377 NONE
       c5376 NONE
       c5375 NONE
       c5373 NONE
       c5372 5116460 .. 5116476 -    -8  -3.79747   TCAGCGAGGATCAAA              GATGCG TACAC CGCATC              TGGTGCCATTTTCAA  69 492
        yjgB 5114091 .. 5114104 -  -3.8  -3.57883   AGAATATGTGCGAAA               GAGG GCAGCG CCTC                AGATCAGCGCTGCGA  53 48
        idnD NONE
        idnO 5111489 .. 5111506 - -12.7   -4.3898   ATTAGTGCCAGAAAA             GCAGCGC TTTC GCGCTGC              ACGTAGGGTAGTAGC 100 43
        idnT NONE
        idnR NONE
        yjgR 5107348 .. 5107371 -   -14  -3.46482   AACCGAATGAACGAA          TAAAGGGAGC GAAA GCTCCCTTTA           TTATTGTTAGCAAAG 100 149
       c5361 NONE
        pepA 5103162 .. 5103206 -  -8.6  -2.92463   CGCATCAGGTATACA CCGCAGCGCCTGATGCGACGC TGCC GCGTCTTATCAGGC-CTACAA GTTAAGTGCTGTGTG  65 193
        holC NONE
        valS 5099779 .. 5099798 -   -15  -5.30616   TTATCTAAATAAAAA            GGCCGGAG CATG CTCCGGCC             TTCGTTTTCACTATG 100 45
       c5355 5097459 .. 5097477 -  -7.4  -2.74322   TTGAAGCGTTTAAAC             TCGGTTAC GAA GTGACCGA             TCCAGAAGAGCTGGA  57 435
        argI 5096087 .. 5096124 -  -9.2  -2.56761   TAAAATCGTAAGTGA  TCACTGCCGGG-GGCGAC CTGT GCCGCCGCCCGGCAA-AA   CGTTATTTTGCTAAT  66 28
       c5351 NONE
       c5350 NONE
       c5349 NONE
       c5348 5091724 .. 5091754 - -13.3  -2.83271   TGATCTCCATAATCA       CGGGCATACGCCA CTCGT CGACGCATGCCCG       TCAGGGTTAGTCGCC  85 32
       c5347 5090307 .. 5090319 -  -4.1  -2.71712   CCTGTCGCGTTAAAT                CATCG CGG CGATA                CTCAGCACAATCATA  45 7
       c5346 5089639 .. 5089650 -  -4.4  -2.78384   TTGTCCGGCATTATA                CTCA GCTC TGAG                 AGAGGATCAAGAAGA  47 72
        pyrL NONE
        pyrB NONE
        pyrI 5088065 .. 5088076 -  -2.2  -2.62246   CCAACCGCAATTAAT                TGGC CAGC ACCA                 CATTATGAGAAAACT  39 9
        yjgF 5087569 .. 5087588 - -10.7  -3.14468   TGTCATTAGACTTAA            TCCGGGC ATGATA GCCCGGA             TTTCCATCAAGATTA  78 38
        treR 5083320 .. 5083333 -  -8.1  -4.92239   GGAAAAATTTAAAAA               CGGGA ACGT TCCCG                AAACACAGCGAAGAT  87 65
        treB 5081801 .. 5081814 -  -3.8  -3.54424   CGTTATTCCTGCAAA               TGCG AGGGGG CGCA                ATTGCGCCCCGAAGA  52 44
        treC 5080090 .. 5080115 -  -9.8  -4.24204   TACTGACAGGCAAAA         CCCCGG-AATG ACAGG CATTACCGGGG         CTTAGCGAAGATTTA  84 38
        nrdD 5077489 .. 5077520 -   -13  -2.60392   CATCCGGTAATCAAC      GCCTGATGCGACGC TGTC GCGTCTTATCAGGC       CTACAGCCGTTGCCA  84 101
        nrdG 5076864 .. 5076877 -  -2.3   -4.5852   GAAGGTAAAGTAAAA               GAAGC GCAG GCTGC                CGCAGAGCAACTGAA  63 122
       c5334 5076366 .. 5076385 -  -4.9  -3.90707   GGGCAGTAAAAAAAC            TGGCGCG TCCTGC CGCGCTA             TAAACTAAAAAATTA  61 38
        yjgA 5074187 .. 5074197 -  -8.2  -4.15044   GGTCTGGCGAAGAAA                 GCGG AAG CCGC                 GCAGTAATTCACAGC  74 190
         fbp 5071628 .. 5071649 - -15.9  -4.87665   GCGCAGCGATAAAAA           CGCCTCTCC GTGT GGAGAGGCG            CAGGAGCTTACGCGT 100 33
       c5324 NONE
         ppa 5066130 .. 5066140 -  -4.6   -3.1883   AAAAACCCCTACTAA                 CCGA AGC CCGG                 CGTTCAGGGTTATTA  50 53
       c5322 5065800 .. 5065815 - -10.4   -2.6175   TACAGCTCAACCAAT              GCCACC TGCG GGTGGC               GTTATTTTTTTGCGA  70 27
        msrA 5057264 .. 5057277 -  -5.3  -4.13014   GCCAGAGGGTTAAAA               TTCAG ACAG CTGAA                AAATGAAAAACTGCC  63 183
        ytfL 5055731 .. 5055755 - -14.3  -3.73647   GCTATGCAGTAATAA          GACGGCTCCTG ATT CAGGAGCCGTT          GATGTTTCTGGGGTT 100 39
       c5314 5054422 .. 5054439 -  -5.5  -3.53012   GGCTCTTCGCTGAAA             TTCTGCC TGGT GGCGGAA              GGACAGGCGCAGCTG  56 189
       c5312 5051668 .. 5051681 -  -6.7  -3.30124   TTGTAGGGCGGATAA               GATGC GTCA GCATC                GCATCCGCCAATAAA  61 84
        ytfG 5050224 .. 5050267 -  -2.4  -2.73334   AGGAAGCAGACATGA TTGCTCCCGGCATCCCGTC ATTATCA GAGAGGATGC-GGGAGGAT GCCACTTTAATTAAC  40 40
        ytfF 5049130 .. 5049148 - -10.4  -3.83318   TTCTTAATAAGATAA             GATGCATT TTA AATGCATC             TTTAAGGCAAAAGCT  80 86
        ytfE 5047966 .. 5047976 -  -6.8  -3.14132   GGCCTGGCCCAGGAA                 GGTG TGG CACC                 GAAAGCGTTCGCTAA  57 488
        ytfB 5044703 .. 5044727 -  -5.1  -2.57069   TGCAGTAAACAAACG          GTTTATCACCA CTT TGGTAATAAAG          AAAATTTATTTATCG  47 494
        fabG NONE
       c5302 NONE
       c5301 NONE
       c5300 NONE
       c5299 NONE
       c5298 5036888 .. 5036922 -   -11  -4.92783   AATTTATGAGAAAAA     TAGAAACGCTACAA AGCTAAA TTATAGCGTTTCTA     TGTAAAATAATTAGC 100 36
       c5293 5034059 .. 5034072 -  -8.1   -3.6422   TACCCGTGCAAAATA               CCAGC GTCA GCTGG                CTCGCGCTATCAAAC  66 102
       c5290 5033000 .. 5033020 -  -4.7  -3.16921   ACGAAGTGTGATGAA            CTCCAAATC AGC GGTTTAGAG            GTTATTTGCGAAAGG  50 89
        yjfY 5032525 .. 5032542 - -12.7  -5.40072   CGTTTTTCAAAAAAA             GCCCCCT GCGA AGGGGGC              AAAGCAAACTATGGC 100 66
       c5286 5030219 .. 5030232 -  -5.9  -2.55015   ACTGGATTTAATTGA               CCGCA CCAA CGCGG                CAGCTTAAGAAGGAA  50 53
       c5282 5029248 .. 5029261 -  -3.1  -3.53012   GTCTGGGCGGTGAAA               CTCAC CGGT ATGAG                CGCCTGGATGGGCAT  49 206
        yjfR 5026579 .. 5026620 - -11.7  -3.47762   AATAGCCAGGAAATA CTATGCCGGATAGCGC-GAG CAT CTCCACGCTATCCGGTACAA GCGACAGATTACAGG  88 34
        yjfQ 5025267 .. 5025288 -  -2.3  -3.55801   ATCAATTCTGGCAAA           TCTTGC-TAC AAA GTATGCAGGA           ATTCACTACCTTACG  47 503
        yjfO 5024461 .. 5024472 -  -2.2  -2.82327   TGTGCACAGGTAAAC                GCAT AGGG ACGC                 AAAGCAATGTAAAGC  40 62
        yjfN 5024039 .. 5024050 -  -7.2  -3.30124   TTGTAGGCCGGACAA                GGCG CTCG CGCC                 GCATCCGGCATTGTT  63 60
       c5271 NONE
       c5270 5019848 .. 5019860 -  -3.4  -4.74012   AGTAGAAAATCAAAA                CCAT GCCAA ATGG                GAAGTGCATAATTTT  71 498
        yjeS 5000775 .. 5000791 - -10.9  -2.62616   TCAGTTGGTAGAGCA              CGACCTT GCC AAGGTCG              GGGTCGCGAGTTCGA  74 328
        yjeQ NONE
         psd NONE
        yjeP 4994073 .. 4994112 - -14.5   -3.8647   ACTGATCATATGAAA  TCCTG-CAACTCATCGTC TCTCC GGCGATGAGTTGTCAGGA  AGTAATGCGTATGGA 100 126
        frdA NONE
        frdB NONE
        frdC NONE
        frdD 4987688 .. 4987708 - -19.7  -4.52589   GGTTTCCATACAAAA            CGGCCCGCC ATA GGCGGGCCG            GATTTACATTGGCGA 100 45
        ampC 4986504 .. 4986521 - -11.3  -4.46581   GAAAAGCGGAGAAAA             GGTCCGA AAAT TCGGACC              CGATGAAATTTTACT 100 36
         blc 4985428 .. 4985451 -   -11  -3.92467   AACAATAAGCAATAA          CGGTACGACA GCTG TGTCGTGCCG           TTTGTTTTTTCTGTG  86 484
       c5233 4984436 .. 4984451 -    -4  -2.82933   TGGCAACGTACTATA              GCAACGA TTT TCGT-GC              TGGTCTTAAAATCAT  45 42
        yjeK 4983326 .. 4983347 -    -6  -3.61268   TATGCAACGGGCAAA           GATTAAAC TTCCCT GTTTAATC            AGTTACTGCTGGCGT  62 28
        yjeJ NONE
       c5229 4981735 .. 4981758 -    -8  -4.83246   GCAGAAATAAACAAA          CCCCCGGGCA GAAA TGTCTGGGGG           TTTTTCTTTTGGTCA  86 149
       c5225 4979564 .. 4979575 -  -5.8  -2.73483   ATGTGAGGTGAATCA                GGGT TTTC ACCC                 GATTTTGTGCTGATC  50 169
        yjeH 4977859 .. 4977881 -  -5.6  -3.62046   CCAGGGCTTTAAGAA           TTTCGTGCTG ATG CAGCAAAAAA           TGGCGGCGGGTGAAA  58 334
        aspA 4975879 .. 4975898 - -11.4  -5.55769   GCTCACAAGAAAAAA            GGCACGCC ATCT GACGTGCC             TTCTTTATTTGTACT 100 52
        dcuA 4974477 .. 4974496 - -16.4  -4.41348   TCGGCGGGAAAGAAA            GCGGGGCG TGAA CGCCCCGC             GATGGGTCATTACAG 100 35
        cutA NONE
        dsbD NONE
        yjdC 4971553 .. 4971572 - -13.6  -4.98531   TTCTGAAACGAAAAA            CGGACCTC CGTG GAGGTCCG             TTGATATGAATTTGG 100 220
       c5216 4970095 .. 4970121 - -19.5  -3.74658   AAATAATCAGTTAAA         GCAGTCCGGGC TGATT GCCCGGACTGC         TTACTATTTTAATGG 100 29
       c5215 NONE
       c5214 NONE
       c5213 NONE
       c5211 4965000 .. 4965011 -    -3  -2.80056   ATTAGTTATGCAAAG                TCAT TTAT ATGA                 AACCCAGCCATTAAC  41 52
       c5210 4964123 .. 4964137 -  -4.4  -3.75163   ACATAGCAACAAACA               TTAAAT AAT ATTTAA               TTAATTATTACAGAG  58 88
       c5209 NONE
       c5208 NONE
       c5207 4962210 .. 4962222 -  -4.7  -3.05596   GACGGTCTCAGCGAA                CCGTC CAT GCCGG                GCTGAAATCCTCTTC  49 5
       c5206 NONE
       c5205 4961114 .. 4961126 -  -4.8  -3.70109   GAGATCATCCAATAA                CGGT TACTC ACCG                ATCTTCTTCATGGTA  57 88
        pgtP 4953948 .. 4953985 -    -4  -2.63215   TATAAATCATAATAT   GCTCCACTCCCCAGGG AAACGA CCCTGGGGAAGGTAAT    TAGTGCTCTTTTATA  44 25
       c5199 4953473 .. 4953492 -  -2.8  -4.51174   GCATTACAATGAAAA            CCATCCGCA CAG TGCGT-TGG            GTTATCGCTCTCCGC  65 110
       c5195 NONE
       c5194 4951363 .. 4951381 -  -2.5  -3.42407   CACATCATTAATCAA            TGCGGTAA GTTT TTACCG-A             CGGAGTGTTTCCAGG  48 64
       c5193 4950576 .. 4950592 -  -2.3  -2.52543   ATGCGGGTGAATCTA              CTGAA CGGAGTT TTCAG              AGCTGGCCTGCTACC  39 22
       c5192 4950082 .. 4950099 -  -3.3  -4.99638   AGACTTACAGAAAAA             CACTCCG GCAC CGGTGTA              ATGCCAGTTATAATC  72 213
       c5190 4949648 .. 4949673 -  -2.7  -5.27206   CACAGAGAATAAAAA         TACCTTTCCGTT GAT AACAGAAAG-CA         TGATTTTTATTATTC  76 319
      papA_2 4948152 .. 4948178 - -16.8  -3.89903   AAATACCCTGAGAAA         TAAACAGCGGAA TAT TTCCGCTGTTTA         CCGGACCAGATTATC 100 50
      papH_2 4947524 .. 4947539 -  -3.2  -4.38412   AAAAAAGATAAATAA              CCGG ACATCTCA CCGG               AGTGACTCACTCATA  62 32
      papC_2 NONE
      papD_2 NONE
      papJ_2 NONE
      papK_2 NONE
      papE_2 NONE
      papF_2 NONE
      papG_2 4940662 .. 4940682 -  -4.5  -3.91674   TTCACAGATAAAACA            CTCTCCAGG AAA CCCGGGGCG            GTTCAGATAAAGCGG  59 174
       c5176 NONE
       c5175 4938055 .. 4938075 - -13.3  -3.94344   AGTATATAAAGACAA            CCTGAGGCC GTG AGCCTCAGG            TACCAGTGTAGTAAT 100 168
       c5170 4933938 .. 4933955 -  -4.9  -2.64416   TATCTTTATCATAAG             GCTCTTT TCAG AAAAAGC              GTGATGATTGGTTCT  45 193
       c5168 NONE
       c5167 NONE
       c5166 4931624 .. 4931641 -  -7.1    -3.002   ACTATTCCAGACATA             TCAAGAA CTAT TTCTTGA              TCTATTCATAATAAA  60 307
       c5164 4930656 .. 4930668 -  -7.7  -5.18715   ACAAAAAGAAGAAAA                TCGCT AGG AGCGA                AAGTGGTGAAAGTTA  91 38
       c5162 4928717 .. 4928733 -  -2.2  -2.52543   ATGCTCGTTAATCCA              GCGACA CATCC TGTCGG              CGTGAGTGTGTCAGA  39 36
       c5161 NONE
       c5160 NONE
       c5158 NONE
       c5157 4926748 .. 4926775 - -19.2  -4.61873   CGGTATAAATGAAAA        GGCCGCGTCTCC CGGA GAAGACGCGGCC         TGATGGATGAAATGA 100 47
       c5156 4925791 .. 4925808 -  -2.7  -3.51934   GTGTTCTGAGAAACA             GTTTTCA TGAG TGAAATC              CTTATAAAACAAATA  48 106
       c5155 NONE
       c5152 4924827 .. 4924842 -  -2.5  -3.55444   CGGTGACGGGTTAAA              GCAGA CCGTGT TCCGC               AAAGGAGAAAACCTG  48 5
       c5151 NONE
       c5150 4924039 .. 4924060 - -10.1  -2.55811   GAAAAATGGAAAAGT           GGCGTGGTG AAAG CACCAGGCC            GGAGCAGAAGGTTAT  70 50
       c5149 NONE
       c5148 NONE
       c5147 4922872 .. 4922894 - -12.7  -4.65153   GCAGATAAATGAAAA           CGCCAGCCC TGTTC AGGCTGGCG           TCAGTGGAATGAAGT 100 55
       c5146 4922245 .. 4922263 -  -8.1  -3.75105   CGAAGGCAGTAACAA             GCGCGAC TTGAT GTCGCAC             TGAAGGGTGCGGCCA  71 77
       c5143 4919417 .. 4919436 - -13.6  -4.98531   TCCTGAAACGAAAAA            CGGACCTC CGTG GAGGTCCG             TTTATATGAATTTGG 100 158
        cadC 4917199 .. 4917219 - -11.2  -3.39664   ATGTAATAAAAATTA            TGCGGCAA ATAAA TTGCCGCA            ACATATTATACCAAC  83 100
        cadB 4915537 .. 4915576 -  -2.7  -5.08824   TCTCCAGGTAAAAAA  GGCCCCTCCCAACACAT GGGACA AAATGAAAGGAGGAGCC   TCGGAAAATACTTTT  73 43
        cadA 4913332 .. 4913353 - -14.5   -5.1861   CTTATGAGCAAAAAA           GGGAAGTGG CAAG CCACTTCCC            TTGTACGAGCTAATT 100 39
        yjdL 4911758 .. 4911769 -  -4.4  -4.25016   ATCACTAATAAATAA                CCAT CAAA ATGG                 TTTAAATGACTTATT  64 107
        lysS 4910053 .. 4910084 - -18.2  -2.71364   GGATTTGCGGAATGA      CGAACGAAGCAGTC GCCT GACTGCTTCGTTCA       TTAAAGTGAAATTTA 100 38
       c5135 4908652 .. 4908675 -  -5.2  -3.07522   ATATTGGGGAAGAGA          CTCTGGCAAC GGAA ACTGCCAGTG           CTGTATGAAGATTCC  51 359
        yjdH NONE
        yjdG 4905998 .. 4906008 -  -5.4  -3.90048   TTGTGGGTAAAAATA                 CACA TAA TGTG                 GGTGACATAATAGTT  63 227
        dcuB 4904260 .. 4904291 -  -4.4  -4.13767   TTTGTTATTCGAAAA      TGGCGTGCCG TGTAGTCACGGG CGGCACGCAA       AGTGCATTTATAAGA  61 33
        fumB 4902521 .. 4902540 -  -5.6  -3.70689   TACAATCGCAAAAGA            GGTGGCCC AGGG GGATCACC             TGGCAGCATGCTGCC  59 60
        melR 4899150 .. 4899161 -    -3  -4.58685   AAAGCGCGTGAAAAA                CAAA CATT TTTG                 AAATATTTATTTTTA  63 131
        adiA 4896665 .. 4896683 -  -8.8  -5.85178   AACAGGCAAAAAAAA             GCGCGG GGTGGGA CCGCGC             AAAAAGCATGACATT 100 143
        adiY 4895575 .. 4895585 -  -3.2  -4.07968   GAAGACATAATTAAA                 CTCC TGC GAAG                 GCGAGCTTCGTGACA  57 144
        yjdE 4894178 .. 4894203 - -14.9  -3.78998   GCAAAGCAAAATTAA         GCCAACCTTAA GTTC TTAAGGTTGGC          TTTTATGTTTGCTTG 100 52
        yjdB 4892477 .. 4892488 -    -3  -2.93073   CGTCTTCAACAATCA                GAAT TTTC ATTC                 ACTCACTCTCCTGCA  42 20
        basR NONE
        basS 4890379 .. 4890389 -  -6.8   -3.5594   AATCGACCGTTGAAA                 GGTG CGA CACC                 AGCGGCGTCAGATAT  61 353
        phnA 4884839 .. 4884871 - -14.2  -3.15708   ACAGATGAGAGGGAA      GCCTGATAAGACGC GGTCA GCGTCGCATCAGGC      AGTCGGCATCGTTGC  95 87
        phnB 4884303 .. 4884326 -  -4.5  -2.80994   GGGAATTCGATGACA          GTGCGGGAGG GCGGG CCTCCCGG-C          GGGTTATTGCGTTGG  47 29
        phnC NONE
        phnD NONE
        phnE NONE
        phnF NONE
        phnG NONE
        phnH NONE
        phnI NONE
        phnJ NONE
        phnK 4877019 .. 4877030 -  -7.2  -3.30124   TTGTAGGCCGGATAA                GGCG TTTA CGCC                 GCATCCGGCACCAGC  63 41
        phnL 4876266 .. 4876278 -  -4.7  -3.16553   ATAATCATGAAGAGA                CTCCC ATT GGGTG                CAGGCGGTCGGCGAC  50 2
        phnM 4874777 .. 4874791 -  -3.5   -4.4448   AAACCTGTAAACAAA              CGG-GC AGCA GCGCCG               ATTGATAGCGCGCCC  62 356
        phnO NONE
        phnP 4873257 .. 4873277 -    -4  -3.04144   CCGCCAGTTTGAAGA           TCGCCGCAG GCAG CTG-GACGA            TCGCCAGCGCCAGCT  46 132
        rpiR 4871233 .. 4871248 -  -6.8  -3.13475   TAAGGGGAGAGGTAA              CTCCGC GATG GCGGAA               TTACCTTTTTCTTAT  59 37
        yjcX 4870126 .. 4870140 -  -8.6  -2.91264   CCCGCCATCGATATA               TATGGC GTG GCCATA               AATAACCTCTCTGCA  65 151
        yjcW NONE
        yjcV NONE
        yjcU NONE
        yjcT NONE
        yjcS 4863732 .. 4863763 - -14.5  -4.65933   TATTTTTAAAATAAA      TGCTTTTGGGGGC TTAAGC GCCCCCAAAAGCG       AGTGACATTAATTTG 100 33
       c5088 NONE
        yjcR NONE
        yjcQ NONE
        yjcP 4858691 .. 4858716 - -14.1  -4.10552   CGTGACGAAACGAAA         TACCGCGTGAC AGCC ATCACGCGGTA          GACATTTTATTTTTT 100 32
        fdhF 4856298 .. 4856323 - -11.3  -5.64274   GTATGTATAAAAAAA         TCCGGAAACAGA GAG TC-GTTTCCGGA         TTGATACAAAGGCGT 100 80
       c5081 NONE
        yddR NONE
        yddQ NONE
       c5078 NONE
        yddO 4850896 .. 4850907 -  -2.2  -3.95535   ACAACTGTAAAAAGA                CCTG AAAG CAGA                 ATGAATTAATGCAAT  53 51
        yjcO 4849851 .. 4849880 - -10.7  -3.30124   TTGTAGGTCGGATAA       GGCGTTTACGCCG CATC CGACATCAACGCC        TGATGCGACGCTTGC  80 278
       c5073 4847424 .. 4847437 -  -5.3  -3.31269   CGGAGATCAGATTAA               TCATC TGGT GATGA                AGATTATGTTATTGA  54 146
         acs 4838434 .. 4838465 -   -13  -2.60392   CATCCGGCAATCAAC      GCCTGATGCGACGC TGTC GCGTCTTATCAGGC       CTACAGCCGTTGCCG  84 258
        yjcH NONE
        actP 4836311 .. 4836334 - -13.2   -4.1552   GATGTTCTGAAGAAA          TTCCCCGATC AAGC GACCGGGGAA           GGGGAGAGATTAATG 100 35
       c5058 4834190 .. 4834227 -  -6.1  -3.38604   GAGGAAAATCAGTAA   TCTGCATGGTTGGCGGG CGAG CCCGCCAACCCGACTTA    CACTGGCGTTAACCA  59 23
        soxS 4829587 .. 4829610 - -12.4  -2.71731   TGGATGGGGTAATTA          CCCGCGCG GGAGTTAA CGCGCGGG           CAATAAAACTACAGG  82 34
        yjcB 4827291 .. 4827313 - -13.5  -5.28176   GCCAGCCATAAAAAA           GAAGCCTCC GTTAT GGAGGCTTC           TACATATCAAGTCAA 100 32
        uvrA 4823582 .. 4823600 - -12.4  -4.08958   ACTCTGAAAGAAGAA             GGCCGCTC TGA AAGCGGCC             TTAACGATTACAGCA 100 33
       c5043 NONE
       c5041 NONE
       c5040 4818519 .. 4818532 -  -2.3  -3.16191   TTACATCCTCAGGAA               TCAGC ATTA GCTGG                ATGATTCTGGTCGAT  44 18
       c5033 4810873 .. 4810885 -  -3.3   -4.4727   GGAAGAGCCAGAAAA                CCAGG GCG CGTGG                CGGCAGATTCGTCAT  65 60
       c5027 4803372 .. 4803397 -  -8.9   -3.9281   ATTATCGGTAAACAA         CGTAACGGCCC AATC GGGACGGTACG          CCTGACCTTTAACGG  74 127
       c5024 NONE
       c5023 NONE
       c5022 NONE
       c5021 4794826 .. 4794836 -  -8.2  -3.69323   TGATCAGTATTGAAA                 CGGC GTC GCCG                 CAATCCAGTTTTGCC  69 3
         qor 4793696 .. 4793716 - -12.6  -4.82863   GAACTATAAAAGAAA            GGGCTTCC CAGGT GGAAGCCC            AATTTCTTTTATGGA 100 34
        yjbK 4791224 .. 4791243 -  -4.3  -4.77567   ACGTTCAGAAGAAAA            GTGAACG TACTCT CATTCAC             AACCTAACGATGAGG  73 300
       c5012 NONE
        plsB 4785931 .. 4785948 - -11.3   -5.1101   TGATGATGTAAAAAA             GCCGGAT GATC ATCCGGC              TTTCTTCTGGGTTGC 100 150
        malE 4779026 .. 4779059 -  -9.5  -2.88118   TTATCCGACAACAAC     TGCCTGATGCGACGC TGAC GCGTCTTATCAGGCC      TACATACGTTTCAAT  70 89
        malF NONE
        malG 4776432 .. 4776449 - -12.7  -5.52384   GCGGGAGTAAAAAAA             GGCGCTC CGTG GAGCGCC              GAATAACAGTCACAA 100 96
       c5000 NONE
       c4999 4775488 .. 4775515 -  -8.5   -3.6215   CTAAGTCATGGGAAA        GGTGCCAGT TTTCGCACTC ACTGGCACC         TTCATTCTTAATGGC  72 33
       c4993 NONE
       c4992 4771243 .. 4771267 - -17.3  -4.62904   AAATAGCCTTAAAAA          CAATGCCGACT ATA AGTCGGCATTG          TTTTATCAGATAAAT 100 235
        lysC 4767518 .. 4767554 - -13.1  -5.24416   TAATGACAAGAAAAA    CAATACGGCCCGAAATA ATG TCTTCCGGGCCATACTG    TGTTTACTCAAATAA 100 29
        yjbD 4766967 .. 4766987 -  -4.5  -4.61527   AAAACGGCGGAAAAA            GGCGGTCGC CCG GCGTCCAAC            GGTAAGCGTTTTACC  72 71
       c4987 NONE
       c4986 NONE
       c4985 NONE
       c4984 NONE
       c4983 NONE
       c4982 4761350 .. 4761375 - -12.5  -2.72344   CCTCATGTTGAACGA         TGGCCCCGACG GTTG CGCCGGGGCGA          AGAATCAGGACAGGA  82 30
       c4981 4759834 .. 4759845 -  -5.8   -3.5812   GACTGATGACAAACA                CAGG ATTG CCTG                 ATGCGCTACGCTTAC  59 279
        pepE 4759001 .. 4759021 - -11.2  -3.45742   GCACTATGAACAAGA            TGCCGGAT CATGT ATCCGGCA            ATTCACTTAAAAACG  85 32
        iclR 4751135 .. 4751151 -  -4.3  -3.09327   TGATGCCATTGAAGA              GTACGGC AAC GCCATTC              GCCAGCTTGCCGCTG  48 431
        yjaB 4744359 .. 4744379 -  -9.6  -5.05228   ATCAAATTAGAAAAA            CCCCGGTC AATAA GGCCGGGG            TTTTTTGCATATCAA  93 513
        purH NONE
        purD 4735749 .. 4735776 - -10.4  -4.36914   CGGCGCTGGAGAAAA        CGGGCGGCAACA AAAC CGAAGCCGCCCG         CCAGTTAGGGATCAC  90 71
       c4960 NONE
        yjaI 4732005 .. 4732046 -  -4.5  -2.62616   GCAGTGGCGATACCA CGA-CGCGAGAGTATCGC TGGCAGG GCGATAACCTCACGCTCA TCAATATCAATGTTT  45 449
        yjaE 4727489 .. 4727504 -  -8.2  -3.15008   TCCGACAAGAAATTA              GCCCCA CAAA CGGGGC               GTTGAATGTAAATTA  64 60
        thiC NONE
        thiE NONE
        thiF NONE
        thiS NONE
        thiG NONE
        thiH 4721727 .. 4721740 -  -9.5   -4.8384   CAAATAACGTAAAAA               CCCGC TTCG GCGGG                TTTTTTTATGGGTGT  91 227
       c4942 4712438 .. 4712449 -    -3  -4.30448   AAAGCGAATGCAAAA                TTTG AGGT CAAA                 GCCGCTGCCTTTGAA  62 248
       c4938 4710576 .. 4710604 - -13.2  -3.30159   TTAATCGTTGCACAA        GGCGCGAGATTG GAATA CAATTTCGCGCC        TTTTGTTTTTATGGG  95 62
       c4934 NONE
        coaA 4706300 .. 4706317 -  -9.1  -4.80417   CAGAAAAATAAGAAA             GGGGAGC ATTA ACTCCCC              TTTAAATTATTTGCG  90 32
        trmA NONE
        udhA 4688647 .. 4688673 -    -5  -2.78216   TATCTGCATGAAGCA         CAGACCCACCAG TTA CTGGCGCAACTG         GACAGCGGCAAACTC  46 518
        argE 4680362 .. 4680372 -  -6.8  -3.61894   AATCGCCTCGAATAA                 CACC AAA GGTG                 TAGGTCGGATAAGAT  64 78
         ppc 4677433 .. 4677454 - -13.7  -4.41206   AAGTATTTCAGAAAA           CCCTCGCGC AAAA GCACGAGGG            TTTGCAGGAGAGGAA 100 43
        yijP 4675471 .. 4675515 - -12.9  -3.53811   CGGATGCGGCGTAAA TGCCTTACCCGGCCTACCG CCGCGAT CTGTAGGCCGGATAAGACG CGTCAAGCGTCGCAT 100 66
        yijO 4674311 .. 4674323 -  -9.1  -2.82834   TAGCGGACGAGGATA                TCCGC CGG GCGGA                TGTTGCGCTGTTAAT  63 181
       c4909 4670329 .. 4670348 -  -4.9  -3.05384   GTTGGCGTTACTGAA            GGGGCGA TTCCTT TCGCCGC             TGCCGATCCGCTGCG  48 347
        ptsA NONE
        talC NONE
        gldA 4664761 .. 4664775 -  -3.5  -5.63504   AAGCGGATAAAAAAA               CACCC GAACA AGGTG               GAAGTTTCAGATTAC  95 195
       c4903 NONE
        yijF 4663577 .. 4663591 -  -4.2  -4.25104   TCTCTTCGATGAAAA               GTGCCA TGC TGGCAA               TCCTCTCCGGTGTGA  62 486
       c4897 4656253 .. 4656265 -  -3.3   -4.9138   ATTATTTAAATAAAA                GGCAC ATC GTGTC                TTATTTTATGTAAGC  72 195
       c4896 NONE
       c4895 NONE
       c4894 4651849 .. 4651874 - -16.3  -3.10164   GTAGTGATTATTGAA         CAAAAGCTGGC AGTT GCCAGCTTTTG          TTGTCACCCCTAAAC 100 206
        metJ 4647614 .. 4647636 -  -2.6   -5.1675   CCATGTATGAAAAAA          GCGGC-TGG TTAACT CCGCGCCGC           TCTTTTCCGCTTTAG  73 37
        yiiX 4646939 .. 4646952 -  -9.5  -5.02074   GGATTTCCGAAAAAA               GCGCC GCAC GGCGC                TTTTTTTGTGCCTGA  93 53
       c4889 NONE
        priA NONE
        cytR 4643082 .. 4643104 -  -3.2  -3.06796   CGCCATGTTACTTAA           GCGGCGGGCC TTT GACCAGTCAC           GGCAGTCTTAAAGGT  45 46
        ftsN 4642017 .. 4642036 - -13.6  -4.05991   AATACAGAGTACAAA            CCCCGTAC AAAA GTACGGGG             CATAATGCAATTATA 100 63
        hslV NONE
        hslU 4640062 .. 4640079 -  -9.1  -5.06816   ACGCGCCAATAAAAA             TGGGGCC TTTC AGCCCCA              TCAAACAATGATGAA  93 56
        menA 4639092 .. 4639106 -  -5.8  -3.08032   CTGTTGGCAAAATCA               TCAATT GTT AATTGA               TATTTGTCAGTTATG  52 36
        menG 4638516 .. 4638531 - -10.4  -5.31456   GTAACGCAGAAAAAA              GGCACC TTGC GGTGCC               TTTTTTATCATTCAA 100 33
        glpF NONE
        glpK 4635377 .. 4635390 -  -8.1  -3.30124   TCGTAGGCCTGATAA               GACGC GCAA GCGTC                GCATCAGGCAATCAT  65 43
        glpX 4634185 .. 4634206 - -13.1   -5.7946   CTCCGAACAAAAAAA           TTCCAGTCC CGAA GGACTGGAA            GGCTCAATCGATCAA 100 46
         fpr 4633121 .. 4633143 - -10.8  -3.41024   CCCTGCAACAGAAGA           TATTCTTCAA TTG TTGAAGAATA           AGTCGGATAACAAGC  76 266
        yiiQ 4631202 .. 4631222 -  -5.4  -3.41962   GCGAATAAAGGAAGA           TGGCCGCCC CGCA GGGCAGC-A            GGTCTGTGAAACAGT  56 76
        tpiA 4630366 .. 4630388 - -13.5  -3.56972   AGTTTAGGAAAGTAA           GTGCCGGAT ATGAA ATCCGGCAC           CTGTCAGACTTAAGC 100 35
        cpxR NONE
        cpxA 4623253 .. 4623269 - -12.3  -2.91395   ATCCTGCCTACAAAT              GCGGAGT TTA ACTCCGC              TTATACAGCGGCAAC  82 16
       c4860 4620825 .. 4620839 -  -5.6   -4.6902   GCAGAATTTGAAAAA               GCGGCA GCT TCCCGC               TTTGGTTCCGGCTGG  75 303
        rhaT 4619102 .. 4619135 -  -6.7  -3.55444   TGTTTACCCGGGAAA     CCGGGATGACGCC CAGCCAGT GGCGTCATCTCAA      TTCGCAGAAAGATTA  62 38
        rhaB NONE
        rhaA 4614290 .. 4614321 -   -13  -2.60392   CATCCGGCAATCAAT      GCCTGATGCGACGC TGTC GCGTCTTATCAGGC       CTACAACTATTGCCG  84 84
        rhaD NONE
        yiiL 4612737 .. 4612765 - -10.2  -2.83403   TTCTTCTGATGAAAG        GGCGGTGCTGGA TATTT TCCGGCACCGCA        ACTCATTAAGGCAGG  71 31
        fdoG NONE
        fdoH NONE
        fdoI NONE
        fdhE 4603601 .. 4603627 -  -3.3  -4.58213   TAAGGAATGACAAAA        GTTTTTT-TATT CATG AATATAAAAAAC         CAGATGCCCTTATTC  64 209
       c4836 4600563 .. 4600581 - -10.4   -4.1899   TTACTTGACTGAAAA             GGTTTTCA ATC TGAAAACC             TTTTCTGGGCCCTGG  85 48
        yihV NONE
        yihW 4588900 .. 4588926 -    -8  -2.75481   GCTGAAGCTTAATTA         GTGGCCGGAT GTGCTTA ATCCGGCCAA         CGAAAACCGTATCAA  60 55
        glnA 4581929 .. 4581946 -    -7  -5.28176   TTGACGGAGAAAAAA             GCCCAT GCAGAG ATGGGC              TGAAAGTTTCCACGG  87 87
        glnL NONE
        glnG 4579072 .. 4579104 -   -12  -2.60392   CATCCGGCAATCAAC      GCCTGATGCGACGC TGGTT GCGTCTTATCAGGC      CTACGACTTTCTCCG  79 285
       c4814 4576616 .. 4576627 -  -5.8  -4.23674   TGTCAGGAAGATAAA                CGTC CGGA GACG                 TAATTAAATGGAAAT  67 121
       c4813 NONE
        yihA NONE
       c4811 4575344 .. 4575359 -  -2.6  -3.61589   ACTGAAAAAAAATTA              CAAAAA ATGC TTTCTG               AACTGAACAAAAAAG  50 127
       c4808 4572112 .. 4572122 -  -8.2   -3.9122   CAGTGCGCTAAAGAA                 GCGC AAG GCGC                 AGATTTTAGCAGAAA  72 116
        yihG 4571125 .. 4571158 -   -14  -3.73042   TTGCTCATTAAAATA     CTCACTCGCCTCTG CTCATT CAGAGGCGAGTAAA      ACTTACTTTTCCTGC 100 28
        mobA NONE
        mobB 4566310 .. 4566329 - -13.6  -2.89205   CAAATTAAGCGAAAG            GCCCAGTC GGAA GACTGGGC             TTTTTTGCGTTGGTG  87 93
        fadB NONE
        fadA 4553093 .. 4553111 -  -9.5  -5.76633   TGAGATATAAAAAAA             CCCGCCC CTGAC AGGCGGG             AAGAACGGCAACTAA 100 186
        rfaH 4550126 .. 4550139 -  -4.5  -2.52623   TGGCGTGGAGAAGAT               GCC-GC ATG GCTGGC               TGCCACCACGGATGC  44 71
       c4779 NONE
       c4778 4541179 .. 4541194 -  -3.2  -2.86689   AAAAGCGTATTAAAT              GGCATG GGTA CATTCC               CTGGCGTTGGTGGAC  44 4
       c4777 NONE
       c4776 NONE
       c4775 NONE
       c4774 4537500 .. 4537521 - -13.7  -5.95539   GCTGAAATAAAAAAA           CGCTCCCCA ACTT CGGGGAGCG            ATATCAGTTATTGAC 100 33
       c4772 NONE
       c4771 4535569 .. 4535587 -    -6  -2.89935   AAAGAGTGGCATACA             GCAACAAA TTT TTTGATGC             TGTATGGTTTTGAGA  55 97
       c4770 NONE
       c4769 NONE
       c4768 4533823 .. 4533856 -  -5.3  -2.90992   AATTCGGGCAAAGCA     TCCCCGTGTAGCCC CATAAAC GGGCTACG-GGAGA     AAAGGTTGAAATCAA  50 37
       c4767 NONE
       c4765 NONE
       c4764 NONE
       c4763 NONE
       c4762 4528136 .. 4528161 - -10.5  -2.74144   TGGTCAGTGGTAAAG         TGGCTGAATCT CTCC AGATTCAGCCG          TAATCATTGCCTGAG  71 53
       c4761 NONE
       c4760 4526141 .. 4526166 - -11.9   -3.3506   GCTAAACCTGCACAA         GGGGTGAAAGG ATGA CCTTTTACCCC          TTGAAACGGGAGCCA  85 19
       c4755 NONE
       c4754 4520033 .. 4520045 -  -2.7  -2.83164   TTAGTGATCACGATA                TTCTG TAC CAAAA                TTGATGAGTATCTTA  41 83
       c4753 NONE
       c4752 4519541 .. 4519566 -  -7.5  -4.07687   ACTGTGGCCTGAAAA         CGCGCGGCT GGCCAGAA ACCCGCGCG          GCACTGGCGAACATG  74 80
        metR 4515815 .. 4515827 -  -6.2  -3.24188   TGACATCATGAGTAA                GCGC CGTCT GCGC                TGGGGCTATGCTTTT  57 480
        yigK 4512821 .. 4512850 - -14.3  -3.29471   GCGTCATCAGAGTAA       GTCGGATAAGGCG TTTA CGCCGCATCCGAC        ATTATTTTCACGCAT 100 33
        yigI 4508636 .. 4508648 -  -4.8  -3.06261   TTTTAATTGGTAACA                GCAG TTTAC CTGC                TTTTATGTCTTCAAC  51 36
        rarD 4507666 .. 4507691 -  -8.3  -3.07043   GTCAGCATGGCAATA         TGCCCACTCTC ATGC AAGAGTCGGCA          TATTTTTTCAGAATA  66 51
       c4739 NONE
       c4738 4506036 .. 4506063 - -12.8  -3.11024   GGTTGTAATATAAAT        GCCGGGTAAAGA TTGT TCTTTATCCGGC         TTATTGCTGAAAATT  83 26
       c4736 NONE
       c4735 4502909 .. 4502959 - -13.2  -2.60257   AGACGGTATAATTTA CGATTCCGTTGCCAGATGCGGTGC GCC ACACCGCATCCGGCATCAGTAACT TACTTAGTGCACTTC  84 25
       c4728 NONE
       c4727 NONE
        cyaY 4493495 .. 4493515 -  -6.8  -4.30987   ATTTCGCATAACAAA            CTGCACGG CCTGT CAGTGCAG            GTTGAAACCAATCAC  75 449
        hemC NONE
        hemD NONE
        hemX NONE
        hemY 4486815 .. 4486842 -  -2.5  -4.04318   TTTATATATCAGAAA        GGCCCCGGAGG TGCTTG CCTCCGGGTGA         GAAAGAGCTACTGTG  56 33
        aslA 4484464 .. 4484477 -  -6.7  -3.30124   CTGTAGGCTGGATAA               GATGC GTCA GCATC                GCATCCGGCAAAGGC  61 63
       c4712 4475017 .. 4475030 -  -8.1   -4.1899   GCAGTGGATTGAAAA               TGCCG TGCG CGGCA                CCTTTGATCATCAAT  76 452
        rhlB 4464448 .. 4464461 -  -5.3  -2.73364   CCTTCACCTGAATCA               CTTAC GACA GTAAG                CGCATCGGGATTCAT  49 93
        gppA 4462683 .. 4462698 - -10.4  -3.90922   ACGCTGTGTAAAGAA              CGCCGT CAGT ACGGCG               AACTGGTGCGCCCGG  81 236
        ppiC 4459973 .. 4459983 -  -4.6  -3.61371   AAACCGCATTCGAAA                 CCGC GCC GCAG                 TATGAAGGCAAAATC  55 515
        ilvY 4457498 .. 4457517 -  -3.4  -4.62069   TGCCGATGCCAAAAA            CGCCTGCA TTTT TGTTGGCG             TGCGCCTGAGCCGCG  68 420
       c4689 NONE
       c4688 NONE
        yifB 4449468 .. 4449480 -  -6.2  -5.15167   GACGATTAATAAAAA                GGGC GAAAT GCCC                TTTTTTTATGTCAGT  83 31
        yifA 4448077 .. 4448096 - -10.8  -3.00946   CCCTGCCAGAAATCA            TCCTTAGC GAAA GCTAAGGA             TTTTTTTTATCTGAA  76 94
        yieP NONE
        yieO NONE
        yieN NONE
        yieM 4429048 .. 4429066 - -10.2  -2.71712   GCTGCGCGGTGAAAT             GCCGCAGA CCA TCGGCGGC             GGTATCGGGCAGTCT  67 144
        asnC 4427513 .. 4427525 -  -7.7  -2.77523   CCTTTATTAAGAGTA                GCGTA TTG TACGC                TGTGAACGCGTTGGG  60 78
        mioC 4426960 .. 4426974 -  -7.2  -2.66977   CACAACTCAAAAACT               GAACAA TCG TTGTTC               TTTGGATAACTACCG  57 96
        gidA 4424762 .. 4424776 -  -2.8  -2.62263   AGCGGGTGCATACCA               GGCATT TTT AATGCG               TTATGCGCTACGACG  40 26
        gidB 4423965 .. 4424002 -  -5.2  -5.52384   TGCTTACCAAAAAAA  GCCACGTT-A-TCTTGTTG ATA CAA-AAGAGTGAACGTGGC  GTTAAATGTAACCAG  93 113
        atpI NONE
        atpB NONE
        atpE 4421977 .. 4421989 -  -3.3  -3.88331   TTTAAATAAAAGCAA                CGCTT ACT ACGCG                ACAGCGAACATCACG  55 19
        atpF NONE
        atpH NONE
        atpA NONE
        atpG 4418440 .. 4418455 -  -2.4  -3.56366   AATAACCTGTTTAAA              CCGCGG CGGC CCCCGA               GACGATCTCGGTGAG  47 5
        atpD NONE
        atpC 4416542 .. 4416563 - -12.3  -5.76949   TACGCGTAAAAAAAA           GCCAGCCTG TTGC CAGACTGGC            TTTTGTGCTTTTCAA 100 48
        glmU 4414843 .. 4414855 -  -6.9  -2.63596   CCTCATCCCATATGA                CCGGA TTA CCCGG                CCAGAATTACTTTTT  55 32
        glmS 4412844 .. 4412863 - -11.4  -5.19251   TAACAGGAAGAAAAA            TGCCCCGC TTAC GCAGGGCA             TCCATTTATTACTCA 100 34
        pstS 4411526 .. 4411537 -  -7.2  -2.82635   AGTTTTATTAGTACA                GCGG CTTG CCGC                 TACTGTCTTTAATAT  58 6
        pstC NONE
        pstA 4409555 .. 4409566 -  -7.2  -3.30124   CCGTAGGCCGGATAA                GGCG TTTA CGCC                 GCATCCAGCAAAGTG  63 41
        pstB NONE
        phoU 4407938 .. 4407968 - -13.6  -3.63054   TAAAGTTATATATAA       CAAATCCCAATAAT TAA ATTATTGGGATTTA       CTTGGTGAATTATTT 100 35
        bglG NONE
        bglF NONE
        bglB 4403386 .. 4403411 - -12.7  -2.64572   GAAAGAATTAACGCA         TCGCATCCAGA CTGT TCTGAATGCGA          CGATATTTAAGGTGC  81 49
       c4642 NONE
        yieL NONE
        yieK 4399760 .. 4399787 - -10.6  -3.22668   AAATGTTGGAGAACA        GGCCGGA-GCGTA ATT CACACATCCGGCC        TTATTTTTAATCTTA  78 38
        yieG 4396964 .. 4396988 - -12.2  -5.65927   GATCTAAATAAAAAA         CCCGCCA-GCA ATCA TGCATGGCGGG          TTTTTAACGCGCTAT 100 46
       c4626 4385567 .. 4385579 -  -6.2  -3.18383   AGGGTGACGCACGAA                CCGC TGTCT GCGG                TTATATGCCCGATCA  57 206
        dnaN NONE
        recF NONE
        gyrB 4379284 .. 4379304 - -16.9  -5.38054   TTGCAGAAATAAAAA            GGGCGGAGA TGA TCTCCGCCC            TTTTCTTATAGCTTC 100 162
        yidB 4378767 .. 4378797 -    -4  -4.19258   ACACCCGAGGGAAAA      GGGGGATGCAACGC GCATT GCGT-GC-TCCCCT      TTTGCTTAGCGGAAA  62 31
        yidA 4377423 .. 4377439 -  -2.9  -4.08945   ATGAGGTGGTTAAAA              TGCTGAA CGA TCCGGCA              ATCCATGGTGAAAGA  58 462
       c4616 NONE
        dgoK 4375100 .. 4375114 -  -6.4  -2.71144   TATTGGGCGTAACGA               TGAGCT GGC AGCCCA               TCCTGGCGAGTGCAT  53 244
        dgoT 4372098 .. 4372119 -  -9.4  -4.87807   GCAAGATAGTAAAAA           GCCGATGC CTGACC GCACCGGC            TTTAAGAAAGTGGAT  95 80
        yidR 4369793 .. 4369808 -  -3.3  -3.31799   CAGAATGCCTGATAA              CTGAT TTAGCG ATCAG               TTTCGGTGATCCACA  48 15
        ibpA 4368716 .. 4368740 -  -5.6  -2.80796   GGCGAGCATGGAAAT          GTCAGGCCGC GCCAG GCGGCCTTAG          GGAATTAGTTGATTT  50 30
        ibpB 4368169 .. 4368189 - -14.7  -6.18768   AAAAGACAAAAAAAA            GCCCCACCA GAA TGGCGGGGC            AAAGAGAATAGCTAG 100 41
        yidE 4366305 .. 4366339 -  -7.1  -3.52906   TGATGTTCAGAAATA    CCAGGCGGAGT-ACCA TTTA CGGCGACTCCACCGGG     AAAAGAGTTAACCGA  65 33
        yidK NONE
        yidJ NONE
        yidH NONE
        yidG 4361248 .. 4361264 -  -2.2  -2.80016   CTTCAGCATCAATGA              CCTGAC TTCCT GTCATG              CGACTCTCTCAATAA  40 21
        yidF 4360378 .. 4360389 -  -2.2  -4.16016   GGACGTCCCAATAAA                CGCT TCTC AACG                 TTGATGTGGCAGTCG  58 402
        ivbL 4359023 .. 4359047 - -10.7  -4.99134   AGCTTAAACGAAAAA         CCCCGCCCGG TTTGCG CCG-GCGGGG          TTTTGGAATCGTGTG 100 53
        ilvB NONE
        ilvN 4356946 .. 4356978 - -14.9  -2.74269   TTTAGAGTATATAAG      CTCGCCCGGATGTAA ATA TCCCATCCAGGCGAG      AAAATCACTTACTGA  89 34
        uhpA NONE
        uhpB NONE
        uhpC 4352090 .. 4352112 -    -4  -3.17928   ATATGAAGTGAAAAG           GTGAGATGCA TCA CGCTTCTCGC           GGTGTCTGGGCGTTC  48 13
        uhpT 4350534 .. 4350552 - -13.1  -6.22691   GAATAATAAAAAAAA             GCCCGGC GTCAT GCCGGGC             AAAAGTCACCAGTTA 100 44
        yicO NONE
        yicN NONE
        yicM 4345187 .. 4345204 -  -2.7  -3.36823   CGTGGGAAAAGTTAA             TGTTGTC AGAT GAAAACA              ATAAACAACATATAC  47 164
       c4584 NONE
        nlpA 4343783 .. 4343802 -  -2.8  -4.07687   ATTGGCGGTCCAAAA            GC-CAGCAT TTT AAGCTGTGC            AGAACCATTAAGTAG  58 192
       c4579 4341437 .. 4341448 -  -4.4  -3.78909   GAATTACAAAACCAA                TTGC CCCT GCAA                 ATTTGGCAGTAAAAT  58 132
       c4572 4338330 .. 4338343 -  -6.7  -3.69395   TGCATCAGGGAATAA               CCAGT CTCA ACTGG                TTGCCACTCCCGTCC  64 1
       c4567 4336070 .. 4336082 -  -3.4  -3.88498   CTGGCAGATATCAAA                TCAG TCAGC CTGA                CATCAGAACGGTTTG  55 28
       c4561 NONE
       c4558 4330806 .. 4330823 -  -8.4  -3.20109   CAGAAAACGATCTAA             GGGCGT TGGCTG ACGCCC              TTACCGTGACATACA  67 70
       c4557 4329931 .. 4329961 -    -6  -3.42283   GAATGCAGGGAAAGA       TGCTGAACCGAGCT TTC AGAACGGTCCTGCA       GATCCGGGATAGCCG  59 10
       c4556 NONE
       c4555 NONE
       c4554 4329347 .. 4329365 -  -3.7  -4.63218   GCCTGCTGAACAAAA             CGCCGGA TGTCT CCCGGCT             CTGAAATTAAGGCTT  69 87
       c4551 NONE
       c4550 4327138 .. 4327153 -  -5.4  -3.10715   TCCAGTACTATGCAA              CCCTCT CTGA AAAGGG               ATTTATTATCAGGTT  52 34
       c4549 4326462 .. 4326480 -  -2.2   -5.4387   AGATAAAGTAAAAAA             CCATCTGC ATA GCGGGCGG             CTTTGACACGGCCCC  77 423
       c4531 4310072 .. 4310091 -    -5  -4.09685   CGGTAGCTCTCAAAA            TGCCAACT CACG AACTGGCA             ACGCTGGTACAGCCG  62 360
       c4523 NONE
       c4521 4304771 .. 4304783 -  -6.9  -3.92659   CTGGGAAAATTCAAA                CCCGA CCC CCGGG                AAGAAACAGAATAAA  68 92
       c4519 NONE
       c4518 4303505 .. 4303519 -    -7  -3.14344   CAGTTGCTGCAGCAA               CTGCGC ACT GCGCTG               CAGGTTATATGCCGG  59 82
       c4517 4302950 .. 4302960 -  -5.4  -4.63863   TTAAGAGAAAAACAA                 GTCA GCC TGAC                 AGACATATCCCCTCC  74 171
       c4514 NONE
       c4513 NONE
       c4512 NONE
       c4511 4296579 .. 4296591 -  -4.8  -3.06696   TGCGCTTCTAACACA                TCCG GCTCT CGGA                CAGAATCATGCCTTC  51 317
        insI 4291657 .. 4291675 -  -8.9  -3.05844   TTGGCCACCTGAACA             GAGGTGA TATGC TCACCTC             AGAACAACACAGGTG  68 316
       c4502 4288206 .. 4288217 -  -2.2  -3.68324   CATGCCCAAGAAACA                GACA TTAT CGTC                 ACCTTAACTTGCTGT  49 54
       c4501 4285726 .. 4285755 - -10.7  -2.53822   GCTATTCTATAATAT       TGCCGTCGGATTG CAGG CGATCCGACGGTA        TTGTTCTTTCCCCCG  74 42
       c4500 4284139 .. 4284168 -  -6.4  -3.15574   CTAATTTCAGTAAGA       TTGCCGCCCTTC TTGTTT AAAAGGCGGCAT        TGCTAGCCCAGTAAA  57 55
       c4499 NONE
       c4498 4283273 .. 4283284 -    -3  -4.38154   ATATCTCCTATAAAA                TACT CAGC AGTA                 TTAAACCACCTTATC  60 285
       c4494 4277391 .. 4277401 -    -4  -3.73647   TTTATCCACCAATAA                 TAAC ACT GTTA                 ATGTCCCCTTCCCCT  55 362
        yicJ NONE
        yicI 4270113 .. 4270133 -  -6.8  -4.50841   ACAACAATACTAAAA            TCTGTCCG TAATC CGGACAGT            GATAAAACAAAGCAA  77 197
       c4488 NONE
       c4487 NONE
       c4486 4267619 .. 4267639 -  -3.3  -3.25823   TTTCTTTCATATTAA            GATCCCT CCAGTAT AAGGATC            ATTTGTTTCCCAGTG  46 24
       c4485 NONE
       c4484 4265659 .. 4265672 -  -3.1  -3.79764   ATGACAGAAAATGAA               TCAGGC TTT GCC-GA               TAGAGCCGCTCGCCT  53 12
       c4483 4264694 .. 4264709 - -11.8  -4.07568   CCTTGTTGCGTAAAA              GGCGGG TCAC CCCGCC               CTTCTGGCTTAGTAC  93 34
       c4482 NONE
       c4481 4263040 .. 4263069 -  -9.3  -4.47707   GTGCAGTAAAAATAA       GGACGCTAGCG GATATCAG CGCTAGCGTTC        CCCGTTATTAGCGCA  88 33
        gltS 4258297 .. 4258318 -   -13  -3.08314   TCGAATGCGTAAAAG           GCGGCGGT GAGAAG ACCGCCGC            TTCATCGGTTAACCC  86 34
       c4472 NONE
        yicF 4250494 .. 4250504 -  -5.4  -3.19157   CACGAAGGTCACTAA                 GGTT CAA AACC                 TGTGATCTGCTGGGC  54 11
         rph 4246807 .. 4246824 - -11.3  -6.06529   TACAGACAAAAAAAA             GGCGACT CATC AGTCGCC              TTAAAAATCAGTTTG 100 33
        pyrE 4246094 .. 4246117 - -16.8  -2.77523   GTTGCAGTAAGATGA          CGCCGGATGA CTTT TCATCCGGCG           AGTTTCGTTAAACGC 100 33
        radC 4242863 .. 4242876 -  -6.7   -4.2074   TCCCGAACAGACAAA               GATCC CGAA GGATC                GCGCATAGCGGGTTA  72 38
        rpmB NONE
        rpmG 4242201 .. 4242230 - -13.7  -3.51924   GGGGCAGGCAGATAA       CAAAAAACCCCGC CGGG GCGAGGTTTTTCG        TTACATCAAAGCAAA 100 43
        mutM 4241270 .. 4241289 -  -7.2  -2.57132   TTCCTGCCGGAGAAT            GTCCATCAG GCG CTGATGG-C            GAAGTTAGCGTAGCG  57 77
        rfaQ 4238073 .. 4238086 -  -3.8  -3.48342   AAGCAACGATCATAA               CGAC GTACCT GTCG                TGGAGGAGGGAAGTA  52 6
        rfaG NONE
        rfaP 4236162 .. 4236175 -  -5.3  -3.60151   CTCCGGAAATTACAA               CGATT TTCG AATCG                TTCTTTCCCTGATTT  57 6
        rfaI NONE
        rfaJ NONE
        rfaY NONE
        waaW NONE
        waaV NONE
        waaL 4229946 .. 4229985 - -12.5  -2.80493   TCTTTAATAGATAAT  TTTGAAATAAAATCAGC TTCCTT GCTGATTTTATTTCACA   TATTCATTACTTATC  82 32
         kbl NONE
         tdh 4224478 .. 4224495 - -12.7  -4.18494   TATCCTCAGGCAAAA             GGGCTGG AATA CCAGCCC              TTGTTCGTGTTAATC 100 35
        yibD 4222758 .. 4222789 -    -5  -3.05268   TAACCATCGGTAATA      CCCAG-GCGATGCGC GCC GCGCAAGGCACTGGC      GTGAAGGTGATCAAA  48 468
        yibN NONE
       c4435 4218683 .. 4218695 -  -5.5  -4.25283   AGGGCGGCAGCAAAA                TGGAG TGT CCCCA                GAAGCTTATAACAAT  67 55
        grxC NONE
        secB NONE
        gpsA 4216775 .. 4216797 -   -12  -2.90888   ACGATGAGATAATGA           CCGGCTCG TTCTGCG CGAGCCGG           GTCATAGCGGTAACA  80 55
        cysE 4215874 .. 4215920 - -10.1  -3.22777   GTTGAGAGATTAAGA TGCGGTAG-GCCGGATAAGGCG TTCA CGCCGCATCCGGCACGATCACA GAATGTCAGATCCCA  74 31
       c4422 NONE
       c4420 NONE
       c4419 4203790 .. 4203808 - -10.4  -2.91264   CCTTTCACTGACAGA             GCTGATTT CCA AAATCAGC             TTAAAAAAAGCCTTT  72 60
        yibI 4198856 .. 4198871 -    -4  -3.41416   TTAAAACAATCAATA              GATCCA TAAT TAGATC               TCCGGAAACGTGGAA  50 19
        yibH NONE
        yibF 4196969 .. 4196991 -  -5.5  -3.14463   AACCTGGCTGATCAA           GGCCCTCTC ACACG GAGAAGGGC           GTTTAACATAACCAC  54 81
        selA NONE
        selB 4193629 .. 4193655 -  -5.9  -5.07486   TATTTTTAATAAAAA         GCACGTTACAT TCATC AAATAACGTGC         CTTCTTAACATTAAT  80 87
        yiaY 4192338 .. 4192360 -  -7.6  -4.65838   GAGATAGTTGAAAAA           GCGGCTGACA ACT CGCCAGCCGT           TGTGGGAATGATGAT  82 40
       c4409 4190950 .. 4190962 -  -3.4  -3.06694   ATTTACGGGCAAAAG                CTAC AGCGG GTAG                TGTGCGACGTACACT  45 13
        aldB NONE
       c4407 4188212 .. 4188232 -  -3.1  -5.22943   AGCAAATGGAAAAAA            TGGGACGAG ATG CTCGCCTCG            CCGTGGTTCACCGTC  82 358
        yiaJ NONE
        yiaI 4178330 .. 4178342 -  -9.1  -3.54741   TACCAGCGCCTGAAA                GCACG CGG CGTGC                TGATGGTGCCGGGGC  71 338
         bax 4173854 .. 4173883 - -15.1  -4.33274   CTGATACGAGCAAAA       GCCTTATCCGCCT GACA AGTCGGATAAGGC        TCGAGGAAATGCAAT 100 40
        xylA 4167026 .. 4167054 -  -5.3  -5.40072   CGTTCCTTAAAAAAA       TGCCCGG-TATC GCTACT GATAACCGGGCC        AACGGACTGCACAGT  87 47
        xylB 4165520 .. 4165543 -  -8.8  -2.75039   TATAGATGTGAATTA          TCCCCCACCC GGTC AGGCAGGGGA           TAACGTTTACGCCAT  64 32
        yiaB NONE
        yiaA 4164522 .. 4164547 - -11.9  -3.52652   GTGAGTTAAGTAGAA         GCCCGGTCA CATTGGAC TGACCGGGC          TTATGTGAATTATTC  88 35
       c4380 NONE
        glyQ NONE
        glyS 4159925 .. 4159942 - -12.7  -5.64274   TTAGCGATAAAAAAA             GCCTGCC AGAT GGCAGGC              TTTTTAATAACGGCG 100 44
       c4376 4158770 .. 4158780 -  -4.6  -3.05463   ATGCGTTTGATTCAA                 GCCA ACC CGGC                 ATTAAGTAAGCAGTT  48 268
        yiaF 4157343 .. 4157361 -  -7.4  -3.72695   ACTGCGTGGAGTAAA             GCCCGA TAATCGC TCGGGC             TTTTACTCTTTATTG  68 35
        bisC NONE
        yhjY 4151124 .. 4151138 -  -6.4  -4.56775   ATGCCTGGGGAAAAA               CGGCAT GAA ATGCCA               TCAGAACGGAATGAA  76 160
        yhjX 4149734 .. 4149751 - -12.7  -4.88129   AAAAAGCAGTAAAAA             GGGCCAG CTAA CTGGCCC              AAATTTTACGCGTTA 100 110
        yhjW NONE
       c4363 4147084 .. 4147095 -  -4.4  -3.35679   CCTCGTGACCTACAA                TCTG TCAA CAGA                 ATGTGAAAACGTCAA  52 191
        dppA 4145015 .. 4145039 -  -8.5  -2.57931   CGGATTCTCTATAAT          GACCCGCAGCC TGG AACTGCGTGTC          TGTATTGCTCACAAA  59 288
        dppB NONE
        dppC NONE
        dppD NONE
        dppF 4141041 .. 4141059 -  -9.5  -3.76402   AGTTGATTGAGTAAA             CCGGAGC GCATG GCCCCGG             TTTTGTGAGTTAACG  79 35
       c4353 4139109 .. 4139134 -   -14  -4.72272   TTTTCTTACGAAAAA         GGCCGCAGAG TTTTAT CCCTGCGGCC          TGATCCGGGCGCAAA 100 348
       c4351 4138627 .. 4138651 -   -15  -5.00339   AGTAAGAACGAAAAA          GGCCGCAGAG TTTCC CCCTGCGGCC          TGATCCGGGCGCAAA 100 76
        yhjR NONE
        yhjQ NONE
        yhjO NONE
        yhjN NONE
        yhjM NONE
        yhjL NONE
        yhjK 4122294 .. 4122315 -  -4.4   -4.7657   CAAAAAGGTTAAAAA           GTTTGAGC TGGCTC GCACAAAC            CAGCACTTTTTAAAG  73 63
        dctA 4120790 .. 4120818 -   -14  -4.52669   AAGAAGTGAAATAAA        CCTGAACTCACC CAGGT GGTAAGTTCAGG        CACAGGGGTCAATTA 100 91
        yhjJ 4119091 .. 4119120 - -12.9  -3.14487   CAGCATATGCAAAAG       GCTGGATAGAGTG TTAC CCCCCTATCCAGC        TCATCCATAAATACC  91 73
        yhjH 4117138 .. 4117153 -  -5.4  -3.09004   CCAGGCGGAAAATGA              GGCAGCT TAT AGC-GCC              AGAACCGCCGTATTC  52 16
        yhjG 4114848 .. 4114872 -  -8.5  -4.26019   TAATCAGAGTGAAAA          GCCTGATGCGC TAC GCTTATCAGGC          CAGAATTTCCATACA  80 167
        yhjB 4109987 .. 4110030 - -11.2  -3.51329   TACGGCGAACCATAA TATTTTTACAGCCAGCCG CTAACTTC CTGCTGGCTGTAAAATTA TCCTCTTCAGGAGGA  85 32
        yhjA 4106500 .. 4106525 - -14.1  -5.08601   TTATCGTAATAAAAA         TCGCCCAAACA CTCC TGTTCGGGCGA          TCAAATTAATTATTG 100 35
        gadA 4104868 .. 4104904 -   -11  -2.85129   GCAATTAATAAATAG   CCGAATACCC-ACCTGT TTTT AAAGGTTGGGCATTCGG    TTTTTACAACGTGAT  75 45
        yhiX 4103449 .. 4103464 -  -3.2  -4.56597   TTCTGTGTGCAAAAA              CTGCCA TATT TGGTAG               GACCAAATTTTATCC  64 293
        yhiW 4102284 .. 4102317 - -12.6  -2.92667   GTAACGTGTAAATGA     GAGTAAGGTTGAAC GTGAGG GTTCAGCCTTACTC      TTTCCTGCTAACCAT  82 343
        hdeA 4095073 .. 4095112 -  -5.8  -4.16301   GAGATTATATACAAA  CAGG-AGGAATAGCTGCTT TTA AAGAAGATATTCCGGCCTG  TTCAATATGCAAGGA  67 66
        hdeB 4094663 .. 4094693 - -14.8  -5.56112   ATAAAAATGAAAAAA       GGAGCAGCAAGATG GCT CAACTTGCTACTCC       TTTTTACTTGTACCT 100 43
        yhiD 4093955 .. 4093979 - -14.4  -3.72743   GATCATTAAAACCAA          CAGGAGTACC GCACT GGTACTCCTG          CGAATAAATAACTAT 100 46
       c4312 NONE
       c4310 4088027 .. 4088045 -  -2.4  -3.93262   GCCAACAAACTCAAA             CGCAAC GAGGTAA ATTGCG             GACGTGACATAGCGA  54 136
        chuA 4086048 .. 4086067 - -13.6  -4.03234   TTCCTTCCAGATAAA            TGCCCCGA AATA TCGGGGCA             GATGATTACCATTGA 100 31
        chuS 4084958 .. 4084981 -  -8.8  -4.34866   ATTGAACAATATAAA          GAGGCCCAGC AACA GCCAGACCTC           CCGTTAATTATACGT  84 40
       c4300 4081618 .. 4081644 - -13.8  -3.71649   GCGTTAAATGTTAAA         GGGCTAAGAGTA GTG TGCTCTTAGCCC         TTAGCTACGTTTCCG 100 44
        prlC NONE
        yhiQ 4076305 .. 4076330 - -20.5  -3.86346   TTATTCTTGCAGAAA         GCGGGGTAGCG TTAT CGCTACCCCGC          TTTACTTTTACACCG 100 33
       c4294 4074319 .. 4074343 -  -5.5  -3.71794   ACCCAATCACTGAAA          CCCTGAGCGGC AGC GGCGATCTGGG          CCAGGTACTGGTCGA  61 368
        yhiO 4073291 .. 4073312 - -11.5  -3.14218   TACGCACCAAAACGA           GCGGGTCAG TTTA CTGGCCCGC            TTTTTTTATGCGTCA  81 56
        yhiN 4070281 .. 4070293 -  -6.2  -3.49668   AAAGGCTTCAGATAA                GGCG TTGGG CGCC                TTATCTGGTTTTATT  60 80
       c4288 NONE
        yhiI NONE
        yhiH NONE
        yhhJ 4063504 .. 4063545 -  -8.1  -4.32607   CTAAAATTCAATAAA TTGCACCAATGCGTAGACCC TAT AAGCTTACGCATCGG-GCAA CTGTAATTACGCCAT  79 32
       c4281 4061638 .. 4061668 -  -6.9  -3.39668   GGCCAAACGTGACAA      GCTGGCAAACG-GC TGTT ACTCGCTTGCCAAC       CAGTTCACCCTGTTT  61 476
       c4275 4057186 .. 4057201 -  -3.9  -4.37092   ACGTGTGCTACAAAA              CGCGG TATTAC CCGCA               TTCCCCGTGCGCCGT  65 310
        yhhS 4048931 .. 4048953 -  -7.6  -3.27923   CTGGAAGATCAGCAA           CGTAGCCGCG ATC CGCAGCTGCA           AGTGGTAACCAATAA  62 243
        yhhP 4047237 .. 4047255 -   -11   -3.4252   TCGTAGGCATGATAA             GACGCGAC AGC GTCGCATC             AGGCATTGTGCACCG  81 176
        yhhM 4043646 .. 4043666 -  -2.5  -3.65902   TCCACTTTACCGAAA            GATGGCC CGCAGAT GACCACC            GCCGAAAAGGTGCGG  49 106
        ftsY NONE
        ftsE NONE
        ftsX 4039449 .. 4039479 -  -6.2  -3.54089   CATAGAGATGAAATA      CCGGG-AAGAGAC AACGGG GTCTCTTTCCCTG       CTACGGAACCCATTG  60 67
        rpoH 4038381 .. 4038400 -  -7.8  -5.75538   CCCAAAAAACAAAAA            CCCCGGAC TCTC ATCCAGGG             TTCTCTGCTTAATAG 100 47
        livJ 4036968 .. 4036979 -  -7.2  -3.30124   TTGTAGGCCGGATAA                GGCG TTTA CGCC                 GCATCCGGCATGAAG  63 94
       c4250 NONE
        livK 4034915 .. 4034935 -  -6.8  -2.73159   GTAACCTTTCTAAAC            CCGCCCGT TTTTC ACGAACGG            TGGGATGATCACTTG  55 34
        livH NONE
        livM NONE
        livG NONE
        livF 4031183 .. 4031198 -    -9  -3.53811   GTCACCTGTCTCAAA              GGAGTC TTTT GACTCC               TTATCAATCAACGTG  71 44
        ugpB 4029409 .. 4029426 -  -2.7  -2.67515   GGGATGATGACATTA             CAGTTAA TTCC TGAACTG              TGCCGGATGCGCTTC  40 103
        ugpA NONE
        ugpE NONE
        ugpC NONE
        ugpQ 4025812 .. 4025845 -  -9.5   -4.0162   GCCGGAGAGGAGAAA     CGGCGACATGCTGAA TCAG CCCAGCACGCCGCAG      CCTGACATTCCGTTG  81 45
         ggt 4023553 .. 4023578 - -14.8  -3.21276   CTTGCCCTGACAATA         CGGCCCTCTT CCCACT AAGAGGGCCG          CTAACCTTAATACCC  95 32
        yhhX 4018992 .. 4019007 -  -3.2  -2.94099   GCCTGGGATGATAGA              GGGTGA AAAT TGACCC               CTCTGTTCAAAAAAA  44 67
        yhhW 4018195 .. 4018216 - -10.9  -3.42699   ACGGACGCATCAGAA           CCTTCCCGA TTCC TCAGGAAGG            TTTGTGAGATAAATT  81 40
        gntR 4017036 .. 4017062 -  -5.2  -5.01845   TACAAGAATTAAAAA         TGTTACGGGTAA CTG TTATCGGTAACA         TTGTCCAGCCGGACA  80 106
        gntK NONE
        gntU 4015096 .. 4015119 -   -14  -3.75031   GAAAAGAGAAATGAA          TTACTGCGAG CAAG CTCGCAGTAA           TTTGTCGCAGTAATT 100 39
       c4223 NONE
       c4222 4011660 .. 4011670 -  -5.4  -2.62667   GTAAGGTTCAAACAG                 GTGT TGC ACAC                 AACCAGACGCGGCAC  50 49
         asd 4009615 .. 4009640 -  -3.4  -3.06796   CCTCACTTCAGGTAA        GGCTGTGAATAC TCGT GTATTC-C-GCC         ACCCTTAAAGAATAG  45 145
        glgB NONE
        glgX NONE
        glgC NONE
        glgA NONE
        glgP 4000058 .. 4000101 -    -9   -4.0371   TATTGTGTATAGAAA TACCGTGAGTTCCACT CTGTATTACTTC AGCGGAACACACGGTA TTTAGCCGTATTTGA  80 43
       c4214 3998869 .. 3998916 - -11.6  -3.75665   TCATACTCTATTAAA TAATTTCAATCTCAGGTTACAA CTTT TTGTAACCTGAAATCGTATTTA TATTTACTCGTACAG  91 29
       c4213 NONE
        ycbS NONE
       c4210 NONE
       c4209 NONE
       c4208 NONE
       c4207 3992502 .. 3992512 -  -6.8  -2.86449   AGTGCATTATAACGA                 CCTG CCG CAGG                 CACTTTTCCAGTTGT  56 92
       c4206 NONE
       c4205 NONE
       c4204 3989909 .. 3989921 -  -4.8  -3.16881   CACTTACGGCAGCAA                CAGC GAACT GCTG                CTCGGCAATGCAGGG  49 301
        glpE 3988119 .. 3988136 -  -6.3  -4.01888   AGGGGACAGTATAAA             GCGTTACG CGC CGTA-CGC             CACCTCTGCGGGAAA  68 11
        glpG NONE
        glpR 3986017 .. 3986035 - -10.2  -3.21595   AACCTGGATTATGAA             GTGGGGCG CCA CGCCTCAC             TCACTGGCGACAGCG  70 462
        rtcB NONE
       c4197 3982029 .. 3982047 -   -11  -2.55074   TCGAAGGCGAAGCGA             TGGCGCAA CAA CTGCGCCA             GCTTATTCAACTCAA  69 435
       c4195 3979358 .. 3979372 -  -7.2  -3.05298   AAATTAAGTAAAGGA               GTGAAA CAG TTTCAC               AAGTAAAATATCAAG  60 84
        malP NONE
        malQ 3974550 .. 3974589 -  -9.3  -2.78018   ATTCGGCATTAATTA  GTAGGCCGGATAAGACGC GTCAA GCGTCGCATCCGGCAT-C  AACCGCACTCTACTT  66 35
        bioH 3970432 .. 3970442 -  -2.4  -2.78934   TTACATACTGCAAAC                 CGGC GAC GCGG                 TACGTTTTAACGATT  39 266
       c4182 NONE
        ompR NONE
        envZ 3961354 .. 3961375 - -10.1  -4.85195   AAAACAATCTAAAAA           CGGGAGGCA CCTT CACCTCCCG            TTTTTTTACCCTTCT  91 31
       c4175 NONE
       c4174 NONE
        yhgE 3956709 .. 3956743 -  -7.9  -2.79023   CAAGTTCATTAATGA    GTA-TGTCCGGCAGAG AGGA CTCTGCCGGATTTTAC     GACGTAATGGCCTGA  60 125
        yrfE 3951484 .. 3951497 -  -9.5  -4.72272   TGTTCTGATTAAAAA               GGCGC TTCG GCGCC                TTTTTCAGTTTGCTG  91 170
        yrfD NONE
        yrfC NONE
        yrfB NONE
        yrfA NONE
        hofQ 3945360 .. 3945376 -  -6.5  -5.06451   GATTAGCGTAAAAAA              GACAGCA AAA TGCCGCC              TGAATGATAAATCAT  83 167
        aroK NONE
        aroB 3943417 .. 3943435 -   -11  -3.15621   AACCTGAAGCTAATA             GACCGCTT GAT AAGCGGCC             TGACCTTTCTTGTTG  78 41
        damX 3942035 .. 3942062 -   -12  -3.05596   CAGCGCTTCAGGCAA        CGCCCGCAATGA TAAA CCATTGCGGGAG         ATAACCTTGATTACT  81 36
         dam NONE
         rpe NONE
         gph NONE
        trpS 3938653 .. 3938666 -  -9.5  -5.67967   ATGAGGATAAAAAAA               CCGGG TTTC CCCGG                TTTTTGGCATTAATG 100 46
        yhfZ NONE
        yhfY 3937191 .. 3937208 -  -2.8  -3.90112   GTTCCTTGAATTAAA             TATTCA TTTTTT TGAATA              TTTAGGTTGTACGAC  54 59
        yhfX NONE
        yhfW NONE
        yhfV NONE
        yhfU NONE
        yhfT NONE
        yhfS 3931101 .. 3931117 -  -3.7  -4.57073   CATTCTTTTCAAAAA              TATCGTT TAC AACGATT              AAATGCTGGCAATAC  66 24
       c4140 3924824 .. 3924835 -  -7.2  -3.02511   TGTACGTCTTTAACA                CCGG AACA CCGG                 CACATATGGCGTGGT  56 460
        ppiA 3923082 .. 3923103 - -17.3  -3.46602   GCCGGGAGAGCAGAA           GCGCGGGCA AGAT TGCCCGCGC            GAGAAATCATTACGG 100 35
        yhfG NONE
         fic NONE
        pabA 3921654 .. 3921666 -  -3.3  -4.06562   AATGGCAATCAGAAA                TCAGC GAT GCAGA                AAATTAGCCAGCAGT  57 13
        argD 3920296 .. 3920323 -  -9.8  -2.93853   ATACAGGCTAAACCA        TCGGATGAGGTG TTCA CGCCGCATCCGA         CATCTTTTGCCTGAT  70 50
        yhfA 3916773 .. 3916796 -    -6  -3.79687   ACGCCGGATAAAATA          CTATCCGGCT TCAC AACGGGATAG           TTAAATCACGCGGCA  64 31
        yheR NONE
        kefB NONE
       c4124 NONE
        slyD 3909259 .. 3909273 - -12.8  -5.42259   TGAGGCGTAAAAAAA               GCGGGG ATT CCCCGC               TTTTTTGTCACCTTT 100 47
        fkpA 3907963 .. 3907984 - -17.3   -5.7946   CCTGTAATAAAAAAA           CCGCCGCCT GGTC AGGCGGCGG            TTCTTAGTGCTTATT 100 36
        yheO NONE
        yheN 3906726 .. 3906744 -  -3.8  -3.40403   TTCGTTTCATCAGAA             CTGTACCA CCC TGTCACAG             GTCAGCGAGGCTTCC  50 1
        yheM NONE
        yheL 3905988 .. 3906010 - -12.8   -4.7268   AAACACGTAATAAAA           CGTCCTCACA CAA TATGAGGACG           CCGAATTTTAGGGCG 100 81
        rpsL NONE
        rpsG 3904949 .. 3904974 - -11.2  -3.63895   TTTAAGTAGCCCAAA         GCGGGCTGCTT ACTGG AAGC-GCCCGC         CTGGTGACTAAAACT  87 50
        fusA NONE
         tuf 3901488 .. 3901503 - -11.8  -4.86939   CAACAAATGCAAAAA              GGGCGC CGAA GCGCCC               TTTTCAATTCAAAAC 100 55
       c4110 3901279 .. 3901290 -  -4.4  -3.64471   ACTGCAAAACAAAAG                TCCT ACGC AGGA                 ATTATTTACGTTTTA  55 61
        chiA 3898507 .. 3898535 - -10.4  -5.28176   CCCATTGACAAAAAA       TG-CGGCGATACC GGAA GGTATCGCCAACA        CATTTATTGCTTAGT 100 29
        yheA 3898171 .. 3898184 -  -3.8  -2.79579   AGTCAAAAAACACAC               TCCG TTTATG CGGA                CTCCTTAAACTCCGG  45 17
         bfr 3897600 .. 3897621 - -13.7  -3.14931   TGGATCTCTTATTAA           CCGGGAGGG TTCT CCCTCCCGA            CACGGCTCAACCTTC  93 32
        yheD NONE
        pinO 3884783 .. 3884797 -  -8.6  -2.52795   AATTCGGCTAACTGA               GGTTCA GAT TGAACC               TGCTGTCAACTACGA  63 112
        rpsJ 3884330 .. 3884344 -  -3.5  -2.72379   TCAATCGCTCAATGA               CCTGA TTAAC CCAGG               CTGATCTGCACGTCT  43 16
        rplC NONE
        rplD NONE
        rplW NONE
        rplB NONE
        rpsS NONE
        rplV NONE
        rpsC NONE
        rplP NONE
        rpmC NONE
        rpsQ 3879640 .. 3879665 - -14.9    -5.252   TATGGGTAGAAAAAA         TAAACGGCTCA TTTC TGAGCCGTTTA          TTCGTATCGAGAGAG 100 50
        rplN NONE
        rplX NONE
        rplE NONE
        rpsN NONE
        rpsH NONE
        rplF NONE
        rplR 3876626 .. 3876636 -  -3.2  -3.32963   ACCTCTACCTTAGAA                 CTGA AGG CCAG                 CTTCACGGGCAGCAT  48 9
        rpsE NONE
        rpmD NONE
        rplO NONE
        prlA 3873935 .. 3873964 - -12.3   -4.6645   CACAGACATACAAAA       GATTG-GCTGGCTA ATC TAGCCAGCTCAACC       CAACTTTGCAAGAAA 100 203
        rpsM NONE
        rpsK 3873078 .. 3873096 -  -4.4  -4.18763   AACAAACCTGGAAAA             CGAGGCGT TAT ACGCGACG             TTTTTTCGGCGGACG  64 14
        rpsD 3872428 .. 3872446 - -10.4  -3.14132   TCTCTTTGGTACTAA             GCTTTACT TGG AGTAAAGC             TCGACGATCAGGTGT  74 10
        rpoA NONE
        rplQ 3870958 .. 3870971 -  -9.5  -5.61596   ACGGGTATAAAAAAA               CCCGC CGGG GCGGG                TTTTTTTACGTTGCT 100 46
        yhdN NONE
        zntR NONE
        yhdL 3869790 .. 3869806 -  -5.8  -3.54424   CGTGATTTGCTGAAA              GAGCAG AATAA CCGCTC              TTAACAAGCGTCTGA  57 26
         smf NONE
         smg NONE
        yrdD NONE
        yrdC NONE
        aroE NONE
        yrdB 3861005 .. 3861018 -  -2.3  -4.77173   GTCCCACAAAATAAA               CGGCT GGAG AGCGG                ATATCTGTATCTCGG  68 140
        envR 3844242 .. 3844256 -  -5.6  -5.21683   AGTGAAAAAAAGAAA               GACCGG CAA CCTGTC               AAAACGAAGCCGGTT  88 340
       c4025 NONE
       c4018 NONE
       c4017 3835090 .. 3835110 -  -6.9  -3.28791   ACCTCGGTGTCACAA            CAAAACGCC AAT AACGTTTTG            TTGTGAGGTGAAGAT  61 46
       c4016 NONE
       c4015 NONE
       c4014 NONE
       c4013 3830049 .. 3830067 -    -8  -4.00756   GACCTGATCAAAGAA             CAGCTGCG TAT CGCTGCCG             GTCAACCGCTGTCGA  74 515
        yhdA 3824575 .. 3824598 -  -3.8  -4.14243   TATTCTACGTGAAAA          CGGATTAAAC GGCA GGTTAAACCG           AGTATCTTTGTGAAT  59 18
        mreB 3823206 .. 3823233 -  -8.4  -2.66316   TCTCGTATCAGACCA        GGCAGGGTAAAC AGAC ACTTCCCCTGCC         TGCATCCGATTACTC  63 35
        mreC NONE
       c4004 NONE
        mreD NONE
         maf NONE
        cafA 3819497 .. 3819517 -  -2.4  -2.63208   TGTGACTCAAAAACC            CTTTGCCG GATGG CGGCCCAG            CATCTGTTTACATCA  39 33
        yhdP NONE
        tldD 3813957 .. 3813970 -  -2.3  -3.86897   GTTACGTTGTACAAA               CCTGT GCCA ACGGG                TTCCCCTCACCCTAA  53 111
        yhcR NONE
        yhcQ NONE
        yhcP 3809674 .. 3809692 - -11.7  -5.17353   ATAGCCATGAAAAAA             CCGACGC TTCAG GCGTCGG             TTTTGACTTAACTAT 100 33
        yhcO 3809307 .. 3809327 -  -8.1  -2.78384   TCTTGTCCGACGATA            TTGCCCCCG GTT CGGGGGCTT            TTTTTGCGCTAATGA  60 34
         mdh 3806765 .. 3806794 -  -9.4  -5.44119   GTCAGCGTAAAAAAA       CAAAAACCGGAG TCTGTG CTCCGGTTTTTT        ATTATCCGCTAATCA 100 42
        yhcM 3802308 .. 3802330 -    -4  -2.77088   AGGATTATAGAGAAG           TCGGGGTCAA AGA TCGACCCCTT           TTTGTGATTTGTGGC  45 46
        rplM NONE
        rpsI 3801243 .. 3801256 -  -9.5  -5.64274   TTAGCCATAAAAAAA               CCCGC CGAA GCGGG                TTTTTTCGCAAATTG 100 64
        sspA 3800267 .. 3800277 -  -3.2  -2.60797   TCCATACAGATTAAC                 TCCG GCC CAGA                 CGCATTTCACGTTCT  42 10
        sspB 3799734 .. 3799750 -  -9.4  -4.41353   TGACAGATAGCAAAA              CAGGCC ACATG GGCCTG              TTTTCATTTTACTTC  86 34
        yhcK 3798772 .. 3798787 -  -2.6  -2.91276   GCTTGTCTGATAAAC              GATATA CCTT TATACC               TGTTATACCAGATCA  42 98
        nanA 3797798 .. 3797847 - -10.9  -2.89683   ATTGTAGGGTACAGA TGCGTTTATTTCCCCTCACCCG GTAGGGG CGAGCGAGGGGAAAC-AACTCA CCCGCGCTCTTGCAT  75 23
        nanT NONE
        yhcJ NONE
       c3976 NONE
        yhcH 3794121 .. 3794151 -   -20  -3.69283   TAAGCGAGGTAACAA       TAAATTCGCCAGAC AGT GTCTGGCGAATTTA       TAAAACGAGCGATCC 100 50
       c3972 3787568 .. 3787581 -  -2.3  -4.07687   ACCGCGCCTTGAAAA               GAGGC CAAA GCCTG                CCATTTTTAGCCCAA  55 251
        yhcC NONE
        arcB 3784086 .. 3784096 -  -2.4  -3.90048   GCGGCCTGAAAAACA                 GTGC TGT GCCC                 TTGTAACTCATCATA  53 110
        yhbL NONE
        mtgA 3782133 .. 3782146 -  -5.9  -3.06162   GACTGGAGTGGAATA               CCGCG CTAT CACGG                TACCATTGAGACGGA  53 452
        yrbF NONE
        yrbE NONE
        yrbD NONE
        yrbC NONE
        yrbB 3770372 .. 3770396 -  -7.2  -5.05712   ATAAATAAGCAAAAA         GCCTCG-CTGA TAAA TCAGACAAGGC          TCGACTTGCAGGCAG  90 85
        yrbA NONE
        murA 3768353 .. 3768368 -  -3.3   -4.0371   GATGCTCGACAGAAA              CAGAA GAAGTG TTCTG               AATGAAAGCGACTAA  57 385
        rpmA 3766300 .. 3766321 - -15.9  -4.75174   TATCGAATGTAAAAA           GCCCCGCAA CGTG TTGCGGGGC            TTTCATCCGTTACCG 100 54
        yhbE NONE
        yhbZ 3764042 .. 3764060 - -13.1  -4.33928   TAGCCTAAAGAGAAA             CCCCGGC ACATG GCCGGGG             TTTTGCTGATTAACG 100 35
        greA 3761808 .. 3761822 - -12.8  -4.36914   TGTTCGTTGATAAAA               GGCCGC ATA GCGGCC               TTTTTCCTTTCTTTA 100 74
        ftsJ 3760169 .. 3760193 -    -5  -3.72576   TTTGCTCTTACCAAA         CGACA-TGGCA CCTT TGCCACCGCCG          CCCTGCATTTGACGC  59 499
        folP NONE
        mrsA 3756325 .. 3756337 -  -9.1  -5.24129   TTCGCTGAGAAAAAA                GGCGA CAA TCGCC                GCCTTTTTAGCCAGT 100 52
        secG 3755673 .. 3755688 -    -9  -5.48054   ACCAAAACGAAAAAA              GACGCT TTTC AGCGTC               TCTTTTCTGGAATTT 100 141
        yhbX 3753443 .. 3753462 -  -2.1  -4.68593   CTGACGATGGAAAAA            GGCGA CTCGGTGTTC TCGCC             AGATGATCGTATCGG  66 184
        yhbC 3751195 .. 3751211 -  -6.5  -2.51207   CAGACTATTAAAAGT              GGGGAAC CAG GTTCGCC              TTCTGGATATTACTC  53 1
        nusA NONE
        infB 3746834 .. 3746848 - -11.4  -5.24129   TCTCCTGACAAAAAA               GGGGCT GTT AGCCCC               TTTTTAAAATTAATT 100 152
        rbfA NONE
        truB 3745347 .. 3745373 -  -2.3  -4.06361   GTATATAGAATGAAA        GGA-CGCCGA TCTCTAAT TCAGCGATCC         CAGTGTACGTTACGC  55 118
        rpsO 3745010 .. 3745026 - -10.8  -5.03314   GTCAGCTTGAAAAAA              GGGGCC ACTCA GGCCCC              CTTTTCTGAAACTCG 100 47
         pnp 3742633 .. 3742654 - -15.1  -4.07568   CCTGCCCGGTTAAAA           GCCCCCCGC CGCA GCGGAGGGC            AAATGGCAACCTTAC 100 37
        yhbM 3741613 .. 3741638 -  -7.5  -4.04023   ATTAACGAACAACAA         CGCCCTCACCC GTTA AGGTGATGGCA          ATCAAAAAAGATTAC  74 60
        deaD 3739538 .. 3739560 - -10.6   -5.9667   AAAAACAGAAAAAAA           GCCCCGAT GGTTAAA ATCGGGGC           TGTATATATTATTTT 100 69
         mtr 3738140 .. 3738166 - -11.6  -3.48276   CGCTGCCCTACACAA         TGCCTGATAAGC GAA GCGCATCAGGCA         TTGTGTAGGCAGCAG  85 65
        yhbT NONE
        yhbS 3733737 .. 3733759 -  -2.6  -3.47403   GGAAGGGAGAACTAA           CGCTGGCG TTTTCCG CACCAGTG           GGCGATCGTTCGCTG  47 153
        yhbP NONE
        yraR 3732380 .. 3732390 -  -5.4  -2.65264   TGACCAGTCATAGCA                 TTCC CCA GGAA                 TAAGTTATGATAATT  50 83
        yraQ 3731222 .. 3731280 - -10.5  -3.45324   TACGTTTATTAAATA GCAGCCCTTGTAATGCCTGATGCGACGCT TGC AGCGTCTTATCAGGC-CTACAACGA-TGC AAACCGTAGGTCGGA  77 80
       c3902 3729575 .. 3729585 -  -6.8  -3.51232   GGGTTTTGAAATCAA                 CGGT AAT ACCG                 GAAGCCTGACGGCAA  62 336
        yraL 3726385 .. 3726398 -  -2.3  -3.89881   ACGAACCGGGAGAAA               GCCTG CAAC CAGCC                TGCCATATCAGTCAA  54 336
        agaR 3715062 .. 3715073 -  -5.8   -4.7416   GTAAAATGTTAAAAA                GAGG ACAT CCTC                 CTGCCGACTGGGAAA  81 127
        yhaU NONE
        yhaF NONE
        yhaE 3709165 .. 3709177 -  -2.6  -3.05844   GCCCGGATTGCAATA                CGCC ATCCG GGCA                CGACGTCATTAGCGA  43 34
        yhaD 3707500 .. 3707527 -   -15  -4.25104   CCCTGGGCACCAAAA        GCAAAAACCCGC CGAA GCGGGTTTTTAC         GTAAATCAGGTGAAA 100 442
        tdcA 3705437 .. 3705457 -  -2.5  -3.54414   AGCCTGAATTAAATA            TGTAGGTAA CCG TAACCGACA            CCTGCAAAACAGACA  48 75
        tdcB NONE
        tdcC 3702553 .. 3702578 -  -5.5  -3.31322   CCTAACTCTTCATAA         TATTTCCACGG CAGG CCGTATAAATA          AGCTTCCGGAGCCAT  56 513
       c3873 NONE
        tdcE NONE
        yhaR 3699060 .. 3699094 - -11.5  -3.72576   TTGCCGTTCAGTAAA    GTGGAGCGGAACGACC TTGC GACCGTCCCGCTC-AC     GAGGCCTTACGCACT  91 32
       c3870 3697621 .. 3697641 - -15.5  -5.58179   GATCACAATAAAAAA            GGGTGCACA TTT TGTGCACCC            AAGGATGAAAGCTGA 100 49
       c3867 3694589 .. 3694625 -  -7.2  -3.81755   ACCGCGTAAAGACAA   GT-TGCCGGATGCGGCG TAAA CGCCTTATCCGGCCTAC    AAAACCCAACAACAT  68 116
       c3865 3693780 .. 3693792 -  -4.1  -2.62184   TTCCTTTGGACACTA                CTTCG ACC CGAAA                TTGTTAGGCTATGCC  44 386
        yhaJ 3692663 .. 3692688 - -13.5  -3.85878   GAACAAGACTAATAA         TTAAGCACCTT GTAA AAGGTGCTTAA          TCGATTATTTTCCGC 100 30
        uxaC NONE
        uxaA 3681772 .. 3681796 - -12.9  -4.21922   GTATGGAAAAGCAAA          CGGCGCTTCAC ATT ATGAAACGCCG          TTTTTTATTAACAAC 100 52
        ygjV 3681169 .. 3681179 -  -2.4  -3.34517   ATCGTCTGGCAAATA                 GCGC CCT GCGT                 AACTAATACTTAGCC  45 35
        ygjO 3674764 .. 3674795 - -16.6  -2.52795   AATGTGCTGAACGTA      TGCCGGATAAGGCG TTTA CGCCGCATCCGGCA       GGTAACCCCCAATCT 100 40
       c3841 NONE
       c3840 3673669 .. 3673681 -  -9.1  -2.66733   GGGGAATCGACAGTA                GCCTG CAA CAGGC                CGGAGGTTTGAGTCC  62 467
       c3835 3666315 .. 3666329 -    -5  -2.89659   CACAGCGAGAATAAG               CAATGA GGA TCATCG               ATAACTTAGAACAGT  50 313
        ygjH 3661476 .. 3661504 - -14.7   -3.9344   AAGCGTAATATCAAA        TCGGATGGCGA TTCGACG TCGCCATCCGA        TTGTTTTATACGATA 100 31
       c3826 3659862 .. 3659881 -  -5.8  -4.57073   TACCTTGCCCAAAAA            TCA-GGCAA TTA TTGCCCTGA            AAGCGTGCATTTGCG  72 6
         aer 3657946 .. 3657961 -  -3.3  -5.72622   TGCACAAATAAAAAA              GATCA TTGCGG TGATC               GACCGCGCCGCTTTT 100 215
        yqjH 3656280 .. 3656301 - -14.5  -3.91597   ACCAGACATAGCAAA           GGCTGACGA GAAA TCGTCAGCC            TTTTTCTTTTTATAT 100 46
        ygjF 3655540 .. 3655558 - -11.7  -3.85698   GTCCCTCCGCACAAA             CGCCACC TTTTC GGTGGCG             TTTTTATCGCCCACG  93 29
       c3820 3654394 .. 3654414 -  -9.1  -3.60948   GAAGAGATCCTGAAA            CTGTCTGAA GTA TTCAAACAG            TTCCGCCTGGTGCCG  75 52
        ygjD 3650086 .. 3650118 -  -3.4  -2.52464   TGTTGCTTTAAGTGA     GGACGGTGCCGGAAA TTGC TCTCCGGCACC-TAA      TAGTTTTACGCGGCC  42 31
        ygiP 3645607 .. 3645619 -  -3.3  -3.22909   TTAAAGGAGGAAAAG                GCGTT GCT ACCGC                TTTTGGTGCCATCGC  45 324
        ygiG NONE
        uppP 3643868 .. 3643881 -  -8.1  -3.30124   CCTTAGGTCGGATAA               GACGC ACAA GCGTC                ATATCCGACACTATA  65 47
       c3803 NONE
        ygiF NONE
        glnE NONE
       c3800 3633955 .. 3633974 - -11.4  -3.71649   GGCTGAAACGGGAAA            GCCCCTCC CGAG GAAGGGGC             CTTATAGAAGGAAAG  91 224
        glgS 3630946 .. 3630961 - -11.8  -4.95806   AAAGCACCACAAAAA              CGGGCC AGAC GGCCCG               TAATATCAGTGTTCT 100 31
        ribB 3629562 .. 3629580 - -12.4  -4.51363   CACTAAACAGCAAAA             TGCCGGGA ACA CCCCGGCA             TTTTCATATTTAGTA 100 51
       c3790 3623788 .. 3623819 - -12.4  -2.90598   TAAAGACGATAATGA      CAGATGTTGCCCAT TGCT AAAGGCAACATCTG       TATCGTTATTAAAGG  82 43
        ygiD 3622034 .. 3622064 - -15.5  -3.22091   AGGCTAACTCAGCAA       CACCCGAAGCCAG TCATT CTGGCTTCGGGTT       CTTTTATTAACCTAT 100 32
        yqiE NONE
        yqiB NONE
         icc 3612797 .. 3612811 -  -2.8  -2.93769   AAAGAAGCGTAGACA               TCAGTA GCC TTCTGA               AGCGGTATCAGGTTG  42 11
        yqiA 3612223 .. 3612234 -  -4.4  -2.88544   GTTGATCGTCAGAGA                TGGT GCAG ACCA                 AGAAAATCGACGATC  48 7
        parE 3610240 .. 3610265 - -17.7  -5.14965   ATTTTGATCAAAAAA         GCCCGGTATAC ACTT GTATACCGGGC          TATGTTTTATTCTTC 100 55
       c3774 NONE
       c3773 NONE
       c3772 NONE
       c3771 NONE
       c3770 3603007 .. 3603030 -  -8.1  -4.61231   TGACATTTCTAAAAA          GAGGCCGGT GCTGCT ACCGGTCTC           AGCCCAGATTAGCCA  85 34
       c3767 NONE
       c3766 3600123 .. 3600135 -  -2.6  -3.87815   GCCCACCCGGACAAA                CCGC TACCG GCAG                TGGACTTGGGCTATC  54 516
        ygiW 3597660 .. 3597682 -  -9.1  -2.90496   CTCCCTGCGAAATTA           TTCCCGGGA ACGCG TCCCGGGAG           CGGTAACAATTACGG  67 35
        ygiV NONE
       c3761 3595406 .. 3595432 - -11.5   -3.0497   AGATCAGCGTGAATA         GCGCCGCCGGA CGTGC TCCGACGGCGA         TAAAGGCATCAATGT  79 34
        parC 3592991 .. 3593027 -  -4.3  -3.10715   CGGATGACGACTTAA    CGTTTCATCCGGCGTTC CTT GCAAGCGGGAGGAAACA    GCGCCCTCCCCGGCA  49 43
       c3759 3592815 .. 3592833 -  -5.2   -3.3251   ATATATAGCATAACA             CCCTCTGA AGG TCTGAGAG             ACTGGCATTGTACGT  54 51
        plsC 3592031 .. 3592057 -  -2.2  -3.33151   CTGGCTAAAGTAATA         CCGTGCAGGAAA GTG TTCCCCGCAAAA         ATACAGATTGCCGAC  45 41
        sufI 3590545 .. 3590578 -   -14  -2.52015   TGCATACTGAGTAAT     TTTCAATGCCCCAC CACTCT GTGGGGCATTGAAT      TGGTCCATTACGGTA  86 33
       c3749 3580538 .. 3580564 -   -13  -5.73339   AGAATGATAAAAAAA         TCCCCGGCAGCA TTC TGTTACCGGGGA         TATTTTTTAACGTCC 100 32
        yqhC 3575764 .. 3575783 -  -2.1  -3.16288   TAAACGCCATGAAGA            TCAGGTA ATGACG TTCCTGA             TGATCCTGCCAATTG  43 148
        exbB NONE
        exbD 3572429 .. 3572455 - -13.8  -5.44119   TTTAGGTTAAAAAAA         TGCCCGGTTG TGAAAAG CAACCGGGCA         TCATTTTTATTTCGC 100 32
        yqhA 3570826 .. 3570846 - -16.1  -3.62775   ATGACCTGTTAATAA            CGGGCGCGA GAA CCGCGCCCG            AATCAGATCAGTGAT 100 33
       c3736 NONE
        yghW 3568170 .. 3568188 -  -3.2  -2.88427   AAGACCTGGCATATA             TTTTGC CTCAATC GCAAAA             TCAATAATGCGATCG  44 161
       c3734 NONE
        hybA NONE
        hybB NONE
        hybC NONE
        hybD NONE
        hybE NONE
        hypA NONE
        hybG 3561533 .. 3561564 -   -13  -2.78278   GCAATCAGACACAAT      GCCTGATGCGACGC TGCC GCGTCTTATCAGGC       CTACGAAAGCATCCG  85 51
         gsp 3558467 .. 3558503 - -13.2  -3.16668   GAATATTTTGATTAA    TCCCCGTACTGATTAT TCATC ATAATCAGTACGGAGT    TGCTACAACATGTAT  91 40
        pitB 3556686 .. 3556720 - -13.7  -4.68994   ATCACTAGTGAAAAA     TGGAAATGCCCGATC GCCAG GACCGGGCATTTTCA     GGAAGGTTAAATCAA 100 32
        yghS NONE
        yghR NONE
        yghQ NONE
       c3719 NONE
       c3718 NONE
       c3717 NONE
       c3716 3549307 .. 3549343 - -10.7  -2.56164   CTCTGAAGCAGTAAT    GTGAGCCCGCCGTGGTG TTG CGCCACGGCGGGTTTAA    TGTTGTCTGTCATAC  74 22
        yghO 3543551 .. 3543579 -  -2.9  -3.35679   TGCGCGGATCTACAA        CGCGGTGTTGCAG CGG CTGCCGCACGTCG        CCCAGCGCGCAGCAC  47 148
        glcD 3540827 .. 3540847 -  -5.3  -3.27406   TGCCGAGGACAAAAT            CGCGGACCG AAC CACTCCACG            GGCGACGCGGCCCCG  52 359
        glcG NONE
        glcB 3536254 .. 3536279 - -12.6  -2.83164   GCAGTTACTATCATA         GCCCCGACAA TAAAAC TTGCCGGGGC          TTTTTTGACGCTATT  82 39
        yghK 3534110 .. 3534135 -  -9.8  -5.61596   ATGTGCATAAAAAAA         TCCGGAAACA AGTGAG CGTTTCCGGA          TTCTTACACAGCCAC 100 146
       c3703 NONE
       c3702 3531769 .. 3531786 -  -5.5  -3.50047   GCCATAAACCCACAA             GGAATGG ACAT CCAGTCC              GGCGCGACGGTAGCG  57 417
        yghD 3530383 .. 3530396 -  -2.4  -3.70902   CTTGCTACATCGAAA               CTCA GCCCGG TGAG                CGGGTTTGACAGTTC  49 95
        kpsM NONE
        kpsT NONE
       c3696 NONE
       c3695 NONE
       c3694 3522261 .. 3522300 - -10.2  -2.71246   ACTTAACTAAATTTA  CTTTAATTTGTAAGGAGG TATA CCTCCTTACAAATCAATC   AATGGTTCTTGACGA  71 61
       c3693 NONE
       c3692 3520122 .. 3520135 -  -2.5  -4.88736   TATGACTCATAAAAA               TATAT TCCT ATATA                TTTAGTTCATATAAT  70 94
       c3685 3511117 .. 3511135 -  -5.9  -2.76171   ACGGAGGCAAGAGCA             GCCCTGC ACATG GCAGCGC             TTGTGGTAACCTGGT  51 339
       c3675 3506770 .. 3506787 -  -5.5  -3.06501   TATACCTTCACCGAA             GCCGG TCTGCGCG CCGGC              TGACCCGTCATCGTT  52 51
       c3672 NONE
       c3670 3504657 .. 3504681 -  -2.8  -2.78816   GGAGTGCTTATCAGA          CCATTCAGGA GAATA TGCTGAAAGG          CGGAATTTCAGGTCG  41 264
       c3667 3503346 .. 3503365 -  -3.6  -3.77188   ACTCAAAGACAAATA            TGGTCA GACGCTGG TGACCA             GAAAAATGGAAACGG  56 361
       c3661 3498091 .. 3498101 -  -2.4  -5.40072   CCCGTGGTAAAAAAA                 CGTC CCC GGCG                 GCCCAACTTCCCTTA  82 476
       c3653 3489317 .. 3489332 -  -6.2  -2.74756   AAAGTACCGCAACTA              TTGCTA CTAA TAGCAA               AAATAGCAGCAGAAT  53 164
       c3652 3487443 .. 3487458 -    -9   -3.5394   AAACCGGCTGGCAAA              CAGGCT GAAC AGCCTG               CTCCGGCGTTTCGAC  71 353
       c3649 3485551 .. 3485567 -  -5.1  -3.17146   CCCCTTCAGAAGATA              CAGGC CGGTAAT GCCTG              AACGCCTGCCCCTCT  52 152
       c3648 3484270 .. 3484289 -  -7.8  -3.10354   GACACGCAGGCAACA            GCCGTCCCG GTA CGGG-CAGC            GTGGTCAGGTGTGAA  62 133
       c3647 3483756 .. 3483770 -  -2.8  -3.86202   GGCCATGACAGGAAA               GGCA GAAACAA TGCC               GGATATTTCTGCTGA  54 67
       c3646 3483517 .. 3483543 -  -5.1  -3.28001   GACGTGCAAACTGAA        CGGAGTGGAGCC AGAA AGCTAC-CTCCG         CTATGTCCTTGACGT  54 26
       c3644 NONE
       c3642 3480451 .. 3480466 -  -6.1  -3.99324   CCTGATGAGCAGAAA              GAGCC TATGGC GGCTC               TTACTCCGCTTTTAT  65 186
       c3639 NONE
       c3638 NONE
       c3637 NONE
       c3636 NONE
       c3635 3474596 .. 3474607 -  -2.2  -3.80855   CCTTTTAAAAATTAA                TCAG AACA CCGA                 CACGGTAACTATTTT  51 3
       c3634 3473419 .. 3473459 -  -8.4  -4.29432   TAAACCCCATTAAAA  TAACTCAGGTGACTGAAC AACTA ATACAGTCACCTGCATTA  CAGTTATTTAACAAT  80 29
       c3633 NONE
       c3632 3472239 .. 3472254 -  -2.6  -4.32579   ATACCTGACAATAAA              GTATTA AAAA CAATAC               ACTCAGCATTTTCTG  60 128
       c3631 3471734 .. 3471746 -  -4.7  -5.71712   TCCGACACAAAAAAA                CCGTG TTA CCCGG                GCTTACAACCGCCAG 100 196
       c3630 3470253 .. 3470286 -  -2.6  -3.02144   GCAGCTCTGGCAACA    CCCGCTTATCAACTTC TACT GAA-T-GATAAGCTGG     CTGATGGCGCAGGCG  43 369
       c3629 3469193 .. 3469211 -  -5.4  -2.94045   TTATGTCAATAATGA             TTCTCATT ATC AATAAGAA             ATGTTATTGTCAGAT  51 493
        iucA NONE
        iucB NONE
        iucC NONE
        iucD NONE
        iutA 3461122 .. 3461169 - -12.9   -2.8547   AGGCTGTATATTATA CTGGCTGTAAACAACATGGCC ACCAAG GACCATGTTGTTTACAGCATA CCCTTGTTGCAAAAG  86 49
       c3620 NONE
         sat NONE
       c3618 3455655 .. 3455682 - -18.6  -3.06133   GAAGCTGTTAGCGAA        TGACCGGCGTTT GTAT AAACGCCGGTCA         TGATGAATGATATTT 100 77
       c3617 NONE
       c3616 NONE
       c3615 NONE
       c3614 3452633 .. 3452652 -    -8   -2.5076   AACTAGTATTAAGAC            TATCACTT ATTT AAGTGATA             CTGGTTGTCTGGAGA  59 345
       c3612 NONE
       c3611 3451267 .. 3451288 -  -4.5  -3.09581   TAAACGTTTAACAGA           GACAATC ACCATTTG GATTGTC            CGCTGAGGAGGCGAA  49 103
       c3610 3448704 .. 3448744 - -11.1  -3.19371   ATGCACTTAACCTAA  TACGTTGCCACTGTTCCGC CAG GAGTTGCAGTGGCAACGTA  TTCTACCGTCAGTGA  78 57
       c3609 3448099 .. 3448117 -  -8.1  -3.75105   CGAAGGCAGTAACAA             GCGCGAC TTGAT GTCGCAC             TGAAGGGTGCGGCCA  71 226
       c3606 NONE
       c3605 NONE
       c3603 NONE
       c3602 3443869 .. 3443884 -    -4  -3.65351   GTATTTTCATGGAAA              GAGATT ACCT AATCCC               CCTCGTTCTCCTTCA  53 520
       c3598 3441902 .. 3441915 -  -3.1  -2.63596   CGCGATCGGAGATCA               CCGTT ATAT AACGA                TGGCCTTTTTTAAAG  42 15
       c3597 3440890 .. 3440912 -  -4.2  -4.01564   GAAAACACGCACAAA           CAATTGACAA TGA TTATCATTTG           CATTAAAAAGACTAC  59 425
       c3596 NONE
       c3595 NONE
       c3594 3439106 .. 3439118 -  -4.9  -2.90212   CTACTACTGGAGACA                GATTT ATA AAATC                CAACTCCACGATCTT  50 161
        papA 3436914 .. 3436940 - -16.8  -3.89903   AAATACCCTGAGAAA         TAAACAGCGGAA TAT TTCCGCTGTTTA         CCGGACCAGATTATC 100 50
        papH 3436286 .. 3436301 -  -3.2  -4.38412   AAAAAAGATAAATAA              CCGG ACATCTCA CCGG               AGTGACTCACTCATA  62 32
        papC 3433589 .. 3433599 -  -6.8  -3.40597   CTGTCCAGCGAAACA                 GCAG CGT CTGC                 CCCGGATATAACAAA  61 165
        papD NONE
        papJ NONE
        papK NONE
        papE NONE
        papF NONE
        papG 3429569 .. 3429588 -  -7.2   -2.5598   AGATATCCACAACAC            TCTATCCG GCTC CGGATAAA             CCATTTATGGCAATA  57 30
        papX NONE
       c3581 NONE
       c3579 3427941 .. 3427964 -    -9  -3.48276   CTGGTTGTCACAGAA          TAAGCCCGGTA AAA TA-CGGGCTTA          TGAACGACATCTCTT  73 23
       c3576 NONE
       c3575 3425427 .. 3425437 -  -6.8  -3.42884   AGATGCAATAGAAGA                 CCAG AAA CTGG                 GACTCGTTTTTAATG  61 519
       c3572 3421650 .. 3421674 -  -4.3  -2.93708   TGGTTTGAAAAAGAG          TCAGGTGAT ATCTCTA ATCACCAGA          TAGAGCAGATTTTTG  48 153
       c3571 3421023 .. 3421039 -  -3.7  -3.40019   ATCAATGGTAAAAAT              TTAACAG AGA CTGATAA              CTTATATTCCGTGGA  50 444
       c3565 NONE
       c3564 3412873 .. 3412904 -  -7.5    -4.258   GTACTCACCAATAAA     TAAGCGTCAATACGG TGCT CCGT-T-GACGCTTA      CAGTCGCAGAGGGAA  74 339
       c3559 3409113 .. 3409123 -    -4  -3.73647   TTTATCCACCAATAA                 TAAC ACT GTTA                 ATGCCCCCTTCCCCT  55 291
       c3554 3405090 .. 3405100 -  -6.8  -3.57119   GAGATATGGGTCAAA                 CTGG TCA CCAG                 CTCCGACCGCCAGAC  64 19
        speC 3402845 .. 3402866 - -11.5  -5.30616   TTACGCAAAGAAAAA           CGGGTCGCC AGAA GGTGACCCG            TTTTTTTATTCTTAC 100 37
       c3549 3399677 .. 3399700 -    -6  -4.24342   TTGCCGATGAAGAAA          GTTTGCGGCAG TGG CTGGCGCA-AC          GACAGATTGCTGCCG  70 226
        yggH NONE
        yggL NONE
       c3545 3397503 .. 3397526 -  -8.8  -4.44667   TCCCTCAAGAACAAA          TCAGGCCAGC ATTT GCTGGCCCCA           GATTGATAACAAAGT  87 2
        yggN 3396725 .. 3396747 -  -9.2  -4.12315   AAACGAAGAATTAAA           CGGCATAAAA AAG TATTATGCCG           TCTTAAAATAGAGGA  80 41
        ansB 3395513 .. 3395533 - -11.8  -3.73068   GTCTGAAGTGAATAA            GCCCCGGC GCGAT ACCGGGGC            GAAGTGATTAGTACT  93 33
        yggM 3394350 .. 3394400 -  -9.8  -3.72576   TTCTGGCTGAGTAAA TTTG-TATTGCCGGATGCGGCGT GCGTGT ACGCAGCATCCGGCAACAACTCA TGCGTCATCGCAAAA  79 42
        yggR 3389809 .. 3389826 -  -7.7  -4.15044   CGGGCGCTCAACAAA             GGCAAAG TCGA CTCTGCC              TCTGCGGTTATTATT  76 244
        yqgD 3382054 .. 3382071 -  -8.5  -4.52703   GAAACCACGAGAAAA             CTCTTGT TTTT ACAAGAG              CGCCCTTGTTCAGTC  87 296
        yqgB NONE
        speA 3379829 .. 3379860 - -13.8  -5.02777   ATATATAAAAAGAAA      GCGGGCCGATTTAC GTAA ATAAATCGCCCCGC       CAGCAGAATAATCTT 100 43
       c3523 3378901 .. 3378933 - -14.9  -5.71712   GTCGATATAAAAAAA      CCCTTCCGCGTCG TTAGGCC CGACGAGGAAGGG      TTGGATTTGTGAAAC 100 93
        speB 3377886 .. 3377897 -  -7.2  -3.30124   GTGTAGGTCGGATAA                GGCG TTCA CGCC                 GCATCCGACATTAAT  63 73
        tktA NONE
       c3519 NONE
       c3518 3373791 .. 3373811 -  -6.1  -3.64703   TCCCTTTTATGGAAA            GCGTAGAGA AAA TTTCCACGC            GTAATCAGGCTGTGG  60 454
        cmtB 3372772 .. 3372788 -  -3.7  -3.34534   TAGAGGAGAGAGTAA              TTATCCG CGG CTGATAA              TGTCCGCTAATTGTT  50 9
        cmtA NONE
       c3514 3370048 .. 3370076 -    -8  -2.97489   GTAACGCGAAATAAT        GGCCACGCCAGG GACAT CATTGCGCGGCC        TCCCCAATATCAACG  61 13
       c3513 3369884 .. 3369899 -  -2.5  -3.57144   GCCCGTAGCGCTAAA              GAGGA TATCGT TCCCC               CTCGCCGATAACCAC  50 5
        yggD NONE
        yggC 3368077 .. 3368090 -  -5.2   -4.7657   GAAAAACCTGAAAAA               CCGC CAGCGC GCGG                CAAAGATTGGCGTAC  78 446
         epd NONE
         pgk 3362831 .. 3362848 - -12.7  -3.61517   AGCGCGCTGCAACAA             GGGCAGG TTTC CCTGCCC              TGTGATTTTTTACTT  95 35
         fba 3361524 .. 3361540 - -11.5  -5.40072   TTTTGGCGAAAAAAA              GACCCGC AGA GCGGGCC              TTGAGATAAGCAGAA 100 50
        yggB 3360480 .. 3360505 - -11.9  -3.33839   AAAACTAATAAGAGA         GAGGCCAGAGA GTAT TATCTGGCCTC          AGCGTTGATTACGCA  85 34
        yggA NONE
        yggE 3358876 .. 3358901 - -13.3  -2.64472   TATCGGGTAAAGGCA         TTAGCCCGACG AATA CGTCGGGCTAC          AAGTATTAATGTGCA  84 31
        ygfI 3357769 .. 3357785 -  -2.9  -4.11216   TCGCTATCTGGAAAA              TGCGTCC GGC GGACATA              TTCACCACGATCTTA  58 93
        yqfE NONE
        rpiA 3354430 .. 3354448 -  -3.2  -5.27399   CAACATATCAAAAAA             TAATATTG CGG CAATATGA             ACGTTTGCGTCGCGA  77 196
        serA 3353087 .. 3353109 - -15.6  -5.66684   GAAGGGATAAAAAAA           CGGGCAAGTC AGT GACCTGCCCG           TTAATTTTCAGAGAA 100 47
        ygfB NONE
        pepP NONE
        ubiH 3348287 .. 3348299 -  -3.3  -3.05597   TTTATTCCTTAAAAC                CGCCT TCA ACGCG                CCACCCAACCAAGAG  45 18
        visC 3347000 .. 3347023 - -10.3  -4.39386   TTCAAATGAGGAAAA          TCTCCCGGC GAAAAA ACCGGGAGA           TGAAAGTGTGATGGG  87 69
       c3487 NONE
       c3486 NONE
        gcvT 3345528 .. 3345548 -  -8.9  -3.16667   CAAAAAAGTAAATCA            CGCGACGGC TTT GCCGTTACG            CACAAAAACAGGTTT  70 2
        gcvH 3345049 .. 3345085 -  -4.4  -3.01712   CTCTCCTTGCGAAGA    GAGTGAGGGTGAGG CGTAAATTT CCTCACCCTGATCC    TCTCCCGCAGAAGAG  49 52
        gcvP 3342082 .. 3342095 -  -9.5   -4.8143   TTAACAAGCGAAAAA               GGCGC CGAA GCGCC                TTTATAAGATAGTCG  91 51
        yqfB 3340061 .. 3340072 -  -4.4    -3.281   GCGTAACTGAGAATA                GTTC CAGT GAAC                 ACCTGTTAGCTAAAA  52 119
        yqfA 3339269 .. 3339310 - -12.4  -2.95073   GCTGGAAGAGTAAAT CTCTGTATCGCATCAGGCA TTTAT CGCCTGATGCGACACTG-G TGTGTCTTTTCAGGC  82 58
        ygfY NONE
        ygfX 3337010 .. 3337022 -  -4.8  -2.72144   GGATTTTGGCGAAAT                CCAG GAAGA CTGG                GAAGCCGTCTGGGAT  46 392
        xerD 3335820 .. 3335835 -    -4  -2.87132   TGTTCTTTTCAGACA              TCACGCC CGC GG-GTGA              TGCTGTTGATGAAGT  46 10
        dsbC NONE
        recJ 3333298 .. 3333324 - -11.7  -3.30903   AAAATGCGGTGATAA        GAGCG-GGATTG TACC CAATCCACGCTC         TTTTTTATAGAGAAG  85 47
        prfB NONE
        lysS 3330592 .. 3330609 - -10.5  -5.55769   GTGCACAATAAAAAA             CCCCGAC ATTT GCCGGGG              TTGTGAGCATAACGT 100 46
       c3468 3329880 .. 3329900 - -12.5  -3.82628   CAGCTTAAATAAATA            TCCTCCGGC ATA GCCGGAGGT            TTTTCAAATGCGCCT 100 106
        ygfT NONE
        ygfS 3324756 .. 3324781 - -11.1   -3.1352   GGGCAATCTAATAGA         TTCTCCGCGCC TTTC AGCGCGGAGAT          TTCTTTCACAGAGGA  78 31
        yqeC 3310531 .. 3310545 -  -9.2  -3.14683   ATATCCTTTCAGTAA               CCCGGA ATA CCCGGG               CCGCTAATTCACAAA  70 29
        yqeB 3308842 .. 3308867 - -16.2  -3.78329   TGTCAGTAATTTAAA         GGCCGGATGG GTAATA CCATCCGGCC          ATTTTCATTTAAGCC 100 34
        ygeV 3300413 .. 3300441 -   -14  -3.31541   AAAACGAAGTAAAAG       GATATCCGGCCTG AATT CAGGCCGGAT-TC        TCAGAGGTTATGTGT 100 33
        ygeR 3295254 .. 3295275 -  -7.5  -3.04515   AAAGAGTTCTGAACA           TCTTAAATA AGAC TATTTAAGA            TACATGACGATTGCA  60 328
        yqeF 3292349 .. 3292362 -  -6.7  -4.78752   ATGAGAATGGAAAAA               TCAGG GAGC CCTGA                AAAGGTATGTCGACT  80 107
        kduI NONE
        kduD 3290490 .. 3290507 - -12.7   -5.4492   TACAGATATAAAAAA             CCCTGCC ATGC GGCAGGG              TCATAAAAGTAAGAG 100 48
        araE 3288764 .. 3288790 - -18.8  -5.30155   CTATTAACGAAAAAA         GGGCCGGATGTA CAG CACATCCGGCCC         GTGAAATCAGACGCC 100 32
        ygeA 3287725 .. 3287753 -  -3.7  -2.93869   CATGATCGTAGAAAC        CCACAGCGCCG CGTCAGT CTGCGCAATGG        TACGGGCGGGGGTAG  45 248
        lysA 3285656 .. 3285667 -  -3.6  -2.76263   GTCATCATGCAACCA                GCGA CTAA CCGC                 AGTTAAAGCAATTCC  43 28
       c3432 3283634 .. 3283654 - -12.5  -3.81958   ACCGGCAAATAAATA            TCCTCCGGC ATA GCCGGAGGT            TTTTCAAATGCGCCT 100 106
         aas NONE
        ygeD 3279961 .. 3279986 - -16.3  -3.27475   TCCTGCACCATAAGA         TTAACGCCGGT TAAA ACCGGCGTTAA          ATATTAATGACGGCG 100 29
        ygdP NONE
        ptsP 3273409 .. 3273419 -  -6.8  -3.68506   GAACAGCGATTGAAA                 TGCG CGC CGCA                 GGTTTCAGGCGCTCC  64 115
         lgt NONE
        thyA 3271641 .. 3271660 - -10.7  -5.78622   GGAGGGCAAAAAAAA            CCGACGC ACACTG GCGTCGG             CTCTGGCAGGATGTT 100 47
        ppdA NONE
        ppdB NONE
        ygdB NONE
        ppdC NONE
        recC 3266315 .. 3266333 -  -7.4  -2.69471   CTATGTCTATATAAC             CATCAGTC CGT GACTGGTG             CGCATCATAAAGTAA  58 72
         ptr NONE
        recB NONE
        recD 3257904 .. 3257948 - -10.8  -4.30978   GTTAAGCGATGAAAA TCGCCGGATGCG--GCAGGCGT AAC ACTCGTGCGTCGCATCCGGCAA TTACGTTTATTCCCG  90 32
       c3411 3254840 .. 3254885 - -13.5  -6.06723   GGCTCCAAAAAAAAA GGCAAGGC-ACGTCAGAAGTAA TAA CTACTTCAAACATTGCCTTGCC TGATTTAACAGTTAC 100 217
       c3409 NONE
       c3408 NONE
       c3407 NONE
       c3406 3250560 .. 3250579 -  -7.8  -3.94188   ACTCACTTCAAAGAA            CGCCACCC CAAA AGATGGCG             TGACCGGTTACTGTA  72 55
       c3405 3249532 .. 3249556 - -11.5  -3.90328   TAGAATGCTGACAAA          CCGCAATGTGT TCT ACAAATTGCGG          TTTTTTTGTATTTAA  91 59
       c3404 3248347 .. 3248365 -  -5.2  -3.64703   TTTCCGCCATCGAAA             CCACGCTG CAA CAGTGTGA             ACTGTGGCATATGAC  58 124
       c3390 3228811 .. 3228827 -  -6.5  -3.61331   GTGAAATAAAACATA              CCGCC GGAAGAA GGCGG              TGCTTCAATCACACT  62 39
        mltA 3220728 .. 3220748 - -12.6  -4.93365   CCTCAGAATTAAAAA            GGGTGAGG TTACC CCTCACCC            TGTCATATCCGTAAA 100 62
        ygdL 3219860 .. 3219897 - -17.1  -3.59946   GGTTTAAGCACAGAA   CCAGGTCGGATAAGACG TTCG CGTCGCATCCGACCTGA    TTGTTTACCCCTGAC 100 30
        ygdI 3217740 .. 3217759 - -10.7  -2.57423   ATAGTGATTAATGTA            GCACCGC CTAATT GCGGTGC             TTTTTTTTACCTTGC  74 50
        gcvA 3216421 .. 3216439 -  -6.6  -3.10344   GTTTTACTTAACACA             TGCGCGCC AAA AGCGCCCA             GAGCTACAAAAATGA  58 102
        ygdD NONE
        ygdE 3214973 .. 3215006 -  -6.1  -2.78996   CAGCCTGACGGAAAG    GGTAGCAGGCCGGAG ACGACG CCCCGGCCT--TACC     TGTTATCGCTCGTCG  53 28
        fucA NONE
        fucO 3206690 .. 3206704 -  -7.1  -3.30771   TTATATGCCGGATAA               GACGC GGCTA GCGTC               GCATCCGGCATTATC  63 53
       c3363 3202949 .. 3202961 -  -4.1  -2.62038   TGGAAAATGATTAAG                CCATC GCC GATAG                ACAGATTTCATTTTT  44 83
         syd 3199271 .. 3199283 -  -7.7  -3.53091   AGCCTTTCCCTGAAA                CACCA TCC TGGTG                TGTCCTTCAGAAGTG  67 294
        yqcC NONE
        yqcB NONE
        yqcA 3197251 .. 3197291 -  -7.8  -3.65902   TTGACTCCAGGCAAA CGCCAGTAAAAATCCGC GCTATGAA GCAG-TTTTTACTGGCA  TTTGCCTGAAAAGAT  69 86
       c3354 NONE
       c3353 NONE
        ygcY 3194103 .. 3194118 -  -6.8  -3.62775   ATTACGCGTGAAGAA              CGGTGC ATGT GCACCA               CTCAGATTCATCAGC  64 132
        ygcX 3192827 .. 3192846 - -11.4  -3.58343   GGCATCAGTCTCAAA            CCGGCTCC AGAT AGAGCCGG             TTTTGGTTTTCTGTC  87 41
        rumA 3188493 .. 3188510 -  -5.5  -2.80816   CCTTTAGGGACCAGA             CCTGCCG AAAT CGGCAAA              TCGTAACTATTTAAC  50 32
        relA 3186196 .. 3186227 - -13.8  -3.44672   TTCGAGTAAAAGATA      TCGCTGGATACGGC TGAC GCCATATCCAGCTA       TGTAAGATTAACTCC 100 33
        mazG 3185260 .. 3185275 -    -4  -4.43844   TCAGGAGTGAGAAAA              TAGCCCC TTT GGGG-TA              AATGTTTTTGACGCA  64 98
        pyrG 3183440 .. 3183464 - -18.7  -4.07562   GAAACTCCAGACAAA          CAACGCGTACC CAG GGTACGCGTTG          CCGTTCTAACTTTTT 100 44
         eno 3182053 .. 3182072 - -13.6  -5.28176   CTCAGCCATAAAAAA            TGCCAGCC CGAA GGCTGGCA             TTTTTAAATCAGATA 100 50
       c3339 3179156 .. 3179168 -  -4.1  -3.01726   GTTTGCTACACAAAT                TCCAG TAC CTGAA                TCACCCAGGTATGTG  47 451
        ygcF 3177578 .. 3177618 -  -9.4  -4.13973   AGAGACGACAAAGAA TATAAATGAGTAGAAGTCT TTAC AGA-TTCCACCCATTTATA  ACGCTTATAAATGTT  81 44
        ygcW 3173277 .. 3173288 -    -3  -3.16039   AACCACCGTTATGAA                TTAG CGCA CTAA                 ATAACCGCCATCAAC  45 14
       c3331 3171716 .. 3171745 - -11.4  -4.21936   CTGAGAAGCCGAAAA       GGCAACGCCCCG TCATCG CGGAACGCTGCC        TGACACATTATTTTT  93 33
        ygcS NONE
        ygcR NONE
        ygcQ 3168433 .. 3168458 -  -3.9  -4.42386   GGGTGACGGAGAAAA         TCCGCCAAC CGCTGATT GCTGGCGGG          CTGGTGTGCGATGAA  64 278
        cysJ NONE
        cysI NONE
        cysH 3161324 .. 3161349 -  -9.7  -5.45802   CTCGCAAAATAAAAA         CGCCCCCATCA TTTC TGACAGAGGCG          TTTAATTTATCCGGC 100 46
        cysD NONE
        cysN NONE
        cysC 3156572 .. 3156589 -  -6.2  -3.15544   TGTTACTTTGACGAA             CCGGGC ATGAAA ACCCGG              TGGTGTCTCAGGATC  57 33
        ygbE 3156166 .. 3156176 -  -2.6  -3.21395   AGGGCGTGCAGAACA                 TAAT CTC ATTA                 TTAGTTACGGATTGA  45 71
        ftsB NONE
        ispD NONE
        ispF NONE
        ygbO NONE
        surE NONE
         pcm 3151980 .. 3151994 -  -2.8   -4.7254   ATCCCCCAGGAAAAA               TTGGTT AAT AACCAG               TGACATAATTACCGT  65 133
        nlpD NONE
       c3307 3150333 .. 3150343 -  -4.6  -3.31144   TGCGTATGTTGAGAA                 GCGG AAA CCAC                 GTTCCGGGTCAAACT  52 44
       c3306 3149722 .. 3149743 - -12.3  -6.11229   ACCAAAAGAAAAAAA           GCCAGCCTC GCTT GAGACTGGC            CTTTCTGACAGATGC 100 45
       c3302 3147686 .. 3147718 - -11.5  -3.06969   TAATGTATGCCAATA      TTAACCTCGGTAA TATCTCG CTACCGAGGTTAA      TTTTCACTTTGCAAT  79 73
        ygbI 3141570 .. 3141604 -  -2.2  -4.77775   ATTTTATAAAATAAA    GTAGTCTCATGCTTC TTCTGT GAAGCATGAGTA-AC     CCGGCGTTATTGCAG  66 45
        ygbA 3137333 .. 3137352 -  -4.2  -3.72695   ATTGCCCTGATTAAA            GCC-CCGTG GGT CACGCTGGC            AACGGAAGACTGTGG  56 293
        hycA 3130630 .. 3130644 - -11.4  -3.57263   ACGCCCATCCCCAAA               CAGGCG TAA CGCCTG               CAAAACGGGCAAAGC  87 47
        hycB NONE
        hycC NONE
        hycD 3127184 .. 3127202 -  -3.7  -2.71263   AACTCTCTTTAATCA             CGCCGCC AGCAA GGAGACG             AACGCTAAAAATGCA  45 4
        hycE NONE
        hycF NONE
        hycG NONE
        hycH NONE
        hycI NONE
       c3276 3122397 .. 3122413 -  -5.9  -3.30701   GCTTATCAAATCCAA              GTTCACA ATA TGTAAAC              ACTTGCGCACGATAT  56 79
       c3274 NONE
       c3273 NONE
       c3272 3120945 .. 3120958 -  -2.4  -3.62224   ATACGGCGTGAACAA               TGAC CACTTT GTCA                GCTATCCATATGATT  49 515
       c3270 3120759 .. 3120773 -  -2.8  -4.14598   TTTAAGGAAATTAAA               TTCTGT ACT ACAGGA               AAAACGATGTCATCG  56 18
        hydN 3120016 .. 3120074 -  -6.7  -3.21099   TCCCGCCATCATGAA TTGCGTAACCCGC-CCTGCCGGACACGAC AGC GTCGCATCCGGCAGTCACAGGTCG-GCGA TACCGCCCGCTTCGT  59 96
        hypF 3117634 .. 3117665 -   -13  -3.05046   GCACTGTCCCAAAAT      GTCGGATGCGACGC TGGC GCGTCTTATCCGAC       CTGCGGGGATGAATA  86 100
       c3264 NONE
        ygaA 3113088 .. 3113138 -  -9.7   -2.6072   CAGTCAATGAAGCGA TGACGGTCGGCGGCACCACGTTGC AATC GCAAAGCCGTGCCATCGAC-GCCA AAGAAATCCTGATGA  66 132
        mltB 3106915 .. 3106959 -    -5  -5.28778   AGGATTCAGAAAAAA GCTGATTAGCCAGAGGGAAGC TCAC GCCCCCCTCTTGCAAAT-AGT TACTGCACGCGCGCC  82 25
        ygaD 3106297 .. 3106316 -    -8  -2.84098   CTGTTGAAGCAATTA            TACTGTAT GCTC ATACAGTA             TCAAGTGTTTTGTAG  61 26
        recA 3105132 .. 3105161 -  -8.5   -5.1925   TTACAACTTAAAAAA       GCAAAAGGGCCGC AGAT GCGACCCTTGTGT        ATCAAACAAGACGAT  95 40
        recX 3104508 .. 3104553 -    -7  -3.56675   CAAGCTAACGAAATA TC-GCTACCAGCCGTTGCGTGTC GTT AAC-CGCC-CGGCTGGTAACTGA AAAGTGGGAATAAGA  62 79
        csrA 3100937 .. 3100947 -  -5.4  -3.27029   TCGTATCAAGTAAGA                 GATG GTG CATC                 CGGGAGGATTCGAAC  54 505
       c3248 3100122 .. 3100144 -  -3.4  -4.98255   TCGCAAGTAGAAAAA           TATGACGCTA CTT TAGCGTAATT           GCTTGATTTTGTCGC  72 10
        yqaB 3099525 .. 3099544 -  -3.6    -3.543   CGAGAAAAGCGATAA            CGCTTCACT CAC AGC-AAGCG            AACATCCACGGCGTC  50 14
        yqaA 3099093 .. 3099121 -  -2.4  -2.79831   GTAATGGTGACCATA       TGTGCAGGC-CTA CAAT TAGTGCCACCACA        TCATGCCCTGAACGG  40 12
        gshA 3097324 .. 3097336 -  -2.6  -3.69283   GAAGCTATCTAACAA                CGGC ATTTA GCCA                CCTCCGGTAATTTTT  50 168
        ygaG 3096771 .. 3096795 - -13.6  -5.58209   TGAAAGGTAAAAAAA         CCGGGC-GGTG GTGT CACCTGCCCGG          CTTCTTTTGTTCCAC 100 44
       c3241 3094712 .. 3094727 - -10.4  -3.55801   ACTAAGGTTGCCAAA              GGGAGC TGCG GCTCCC               TTTTTATTTGCTCAT  77 353
       c3224 3078987 .. 3079030 -  -5.2  -3.19523   TACTGAAAGAAACCA GGGCGCGG-ATGCATGGTCG TACTCG CGTCCA-GCAAGCCGCGCGC GATGCCGTTGGCTGC  52 196
        ygaC 3078053 .. 3078063 -  -8.2  -2.66272   CGGCACGCAAAGTTA                 GCCC GTC GGGC                 TGGATAAAAAATCTG  59 281
       c3219 NONE
        stpA 3076720 .. 3076757 -  -9.1  -2.59039   AACGAGCTTGAGAAG   CGACGCCGGACG-CGCCA TAG CAGCGGCATCCGGCCTCA   GTAATTAGATCAGGA  66 30
        yqaE 3075506 .. 3075525 - -12.8  -3.29649   AGTGTAGCAGAGGAA            CGCGGCGC GTTA ACGCCGCG             GGGATGAGCACAGGT  90 41
        ygaU 3074949 .. 3074970 -  -4.3  -3.07816   GCGCCAGTGAGTTAA           TGCGCCAGC ATTT ACTGACGCC            AATTCCCATTATCCA  48 63
       c3206 3065706 .. 3065726 -  -3.1  -3.21595   AATCTTGACTATTAA            CCGGCATGT GCA ACCCTCCGG            GTAATCAGACCTAAT  46 1
       c3205 3065307 .. 3065320 -  -8.1  -5.70829   AATATCACAAAAAAA               GCCAC TTAA GTGGC                TTTATCAATTAGGAG 100 34
       c3199 NONE
       c3198 3060031 .. 3060046 -  -8.2   -5.5112   GTTAGCAACAAAAAA              GCGCCC TATA GGACGC               TTCGCTCTTTAACAA 100 54
       c3196 NONE
        ymfL 3058198 .. 3058231 -  -5.3  -3.53012   TTCTGCCGGTTGAAA     TCACCCACAGC-CCAC TCT GCAAAGCTGTGGGTTA     CAATTTCCCTGTCAC  56 140
       c3194 NONE
       c3192 NONE
        yfdN NONE
       c3190 NONE
       c3189 3055860 .. 3055875 -  -7.5  -2.70932   TTCTCCTCTTAATCA              GGCGG CTGCAC CCGCC               GGTTTCTCATACTTA  58 7
       c3188 NONE
       c3187 NONE
       c3186 3053152 .. 3053167 - -10.4  -5.04325   TTTAAAGCACAAAAA              CCCGCT CATC AGCGGG               TTTTCTACTTTTTCT  93 135
        cspB NONE
       c3183 3051486 .. 3051500 -  -7.2  -3.66166   GCGCTAAAAAACAGA               CACATT AAA AATGTG               GGTAATTATTTTAAA  67 278
       c3182 NONE
       c3181 3050335 .. 3050369 -  -2.2  -3.63627   CCCGGATATGTTAAA    TCTTACCTCACCAGTG ATGGG CACTGGCG-GG-AGGA    GGATGTCAATCTGAT  49 265
       c3180 3049739 .. 3049759 -    -4  -3.15364   ACACGAGCAAAATCA            CCGTGAAT ATCTG ATTCACTG            TTCTATCCCCCAGCA  48 20
        ydfP 3049116 .. 3049135 -  -4.4  -3.63901   ACGAATGAAACAATA            GCTTTATT TATT AATAAAAC             GTGTCATTCTGTCTA  55 150
       c3178 NONE
        cspI 3048462 .. 3048475 -  -8.1  -5.31059   ACACTAAGCAAAAAA               GCTCC CGAA GGAGC                CTTCATTTTCACTTT  91 233
       c3176 3047754 .. 3047769 -  -6.8  -4.95302   TTAAATATAACAAAA              CCCCGT AAAA ACGAGG               TTTATGGGTAATTTG  82 91
        nohB NONE
       c3173 NONE
       c3172 NONE
       c3171 NONE
       c3170 NONE
       c3169 3040576 .. 3040589 -  -9.5  -5.03747   AAATCCCGTAAAAAA               GCCGC ACAG GCGGC                CTTTAGTGATGAAGG  93 47
       c3168 NONE
       c3167 NONE
       c3166 NONE
       c3165 NONE
       c3164 NONE
       c3163 NONE
       c3162 NONE
       c3161 NONE
       c3160 NONE
       c3159 NONE
       c3158 NONE
       c3156 NONE
       c3155 3031215 .. 3031228 -  -9.5  -4.64846   CCATAAACGATAAAA               CCGCC CGGA GGCGG                TTTCACATAAAACAT  91 47
       c3154 3027673 .. 3027690 - -11.3   -5.4505   TTCTGCAATAAAAAA             GGCGTCA TTTC TGACGCC              CGTATTGGGGCTATA 100 45
       c3153 3026996 .. 3027015 - -12.1  -5.24129   TCTGTGCACAAAAAA            GCCCGCC TGAACC GGCGGGC             TGTCATAACACTGTG 100 53
       c3152 3026287 .. 3026307 - -12.5  -3.76219   ACTCCACAATAAATA            TCCTCCGGC ATA GCCGGAGGT            TTTTCAAATGCGCCT 100 106
       c3150 NONE
       c3149 NONE
       c3148 3022518 .. 3022534 -    -5  -4.67982   TCCTACCCAATAAAA              CGGGGC GCTCG GCCCCT              TGATATTATTTAGAC  73 31
       c3147 3021984 .. 3021996 -  -3.4  -4.78477   ACATATAAAAAATAA                TCTC GGTGT GAGA                TGCTTTACGTCTTCC  69 233
        yfjG NONE
       c3140 3016564 .. 3016580 - -12.3  -5.10077   AAAGACGTTAAAAAA              GGTGCTC AAT GAGCACC              TTTTTTCTGTCTGTT 100 39
       c3136 NONE
        grpE 3012653 .. 3012678 - -14.7  -4.45544   GCGGAGTAACGAAAA         CGGCCCGGCAT TCGC ATGCTGGGCCG          TGATTTATTACGAAA 100 48
         ffh 3008982 .. 3009010 -  -2.6   -4.3739   GATTTCTGGAGAAAA       TGCAATCAGCAGTT AAT AACT-CTG-TCGCA       TAAGGTCATTTAGCG  60 35
        rpsP NONE
        yfjA NONE
        trmD NONE
        rplS 3006829 .. 3006850 - -11.5  -5.82281   AAACAGACAAAAAAA           GGGCCAGCC AATT GGCCAGCCC            TTCTTAACAGGATGT 100 56
        aroF NONE
        tyrA 3001613 .. 3001640 - -18.6  -4.74801   CAACCTGATGAAAAA        GTGCCGGATGAT GTGA ATCATCCGGCAC         TGGATTATTACTGGC 100 33
       c3118 2999605 .. 2999623 - -12.4  -4.79451   ACCTGAAACACAAAA             CGGCAGCC TTG AGCTGCCG             TTTTTTTATTCTGTT 100 175
        sfhB NONE
        yfiH 2996917 .. 2996931 -  -5.7  -3.83998   CTACTGGAGATTAAA               TGAGG TCATC CCTCA               ATTATTCAAGGTTAT  61 98
        clpB 2994276 .. 2994292 - -10.1  -5.04597   ACTTATAGACAAAAA              CGAGCCC CGA AGGCTCG              TTTTATCATTACTGG  93 34
        kgtP 2986781 .. 2986797 -  -9.4  -3.51032   ATCCTGTAATCACAA              CCCCGT CCTGT ACGGGG              TTTGTTTTTTGGAGG  75 368
        yfiF 2980149 .. 2980176 - -15.6  -4.08064   AATTTTGCGGGAAAA        TGCCGGATGGCA GAGT TGCCATCCGGCT         GATTTATCAGGCTTT 100 32
        yfiD 2978711 .. 2978734 - -16.8  -5.65513   TATTAACGAAAAAAA          GCGGAAGAGG TCGC CCTCTTCCGC           TTAGTAACTTGCTAC 100 48
        yfiE 2976910 .. 2976924 -  -5.6  -4.09864   AGTTACGCCCGAAAA               CGCGTG CGC CAAGCG               AGAAGCAGACCGGCA  65 231
        yfiC 2974703 .. 2974729 -  -6.6  -3.62775   ACCATGCTCCAACAA         GAAATAGACGAA TAT TACGCCCATTTC         CGCGTCTCAAATAAT  63 190
        rpoE NONE
        rseA NONE
        rseB NONE
        rseC 2970179 .. 2970196 - -11.3  -4.32607   GCAAAATGCAACAAA             GCCAGTG AAAT CACTGGC              TCGCGTCTTCCGAAG  93 18
        lepA 2968156 .. 2968177 -  -5.1  -2.68015   GGCAATCACCAGAAT           CAGGGCAAA CATA TTCGCCATG            CCAACTCCTAAGGGT  48 40
        lepB 2967157 .. 2967189 - -21.5  -4.07877   TTATCTCATAAATAA      TTCACGTTGTCGCCA TAA CGGCGACAACGTGAA      CGAAGATGGCTATTA 100 38
        rncS NONE
         era NONE
        recO NONE
        pdxJ 2963853 .. 2963868 -  -2.6  -2.78996   TATCCGTACCTAAAC              CTAATA TTGC CATTAG               CCACGCGCTTCCAGC  41 22
        acpS 2963425 .. 2963461 - -11.6  -4.83759   AATTAAAGTTAAAAA    GTAAAACCCCCGTTCC TTACC AGTTCGGGGGTTTTAC    TTTATAAAGAGAACG 100 49
       c3084 NONE
        yfhB 2960749 .. 2960770 -  -5.1  -2.56122   TCCGATTATAAAAGC           GCGG-CGCAT TAT ACACGGCCGC           TATGCTTTACTCTAT  48 37
        yfhC 2959822 .. 2959838 -  -5.1  -3.28712   CCTCGCCGCGTACAA              TATGGGC TAT GCGCATA              TGCTGGATGCCCGCG  54 408
        purL 2954427 .. 2954444 -  -8.4  -5.51046   TAAAGACACAAAAAA             GCTCCC GAAGTT GGGAGC              TCATAATAGCGGTTG 100 104
        yfhK 2952435 .. 2952451 -  -2.9  -3.05997   CGCGGAGAAACCAGA              GCGTACA TGT CGTACGT              GAAGATTTCGAGCAC  43 94
        yfhG NONE
        yfhA NONE
        glnB 2949835 .. 2949849 -    -5  -4.49756   CGTGAAACAGGAAAA               CATTCA TTA CGAATG               CTTTGGCCCGCATAA  71 95
        glyA 2947057 .. 2947074 - -11.3  -4.00066   GCGATAACGTAGAAA             GGCTTCC CGAA GGAAGCC              TTTTTTCAACAGATT  91 52
        yphG 2942394 .. 2942426 -  -5.6  -2.73364   GGCTTATTTTAATTA     TTTGAGCGTGA-GCG GCAG CGCGTGCCGCTCAAA      TATTACAGTTAATAG  50 44
        yphF NONE
        yphE NONE
        yphD 2938769 .. 2938804 -  -3.8  -3.30452   TAACAATACGATTAA    TTTTCATCCCTGCCGC ACCC GCGCCAGGGGCGTTAA     GGTTTAGCGTTTCGC  50 29
        yphC NONE
        yphB 2936645 .. 2936674 - -13.5  -2.66695   GGCGTTAGGAAAGAT       GCCGGATGCGGCG TAAA CGCCTTATCCGGC        CTACCGCTCCAACAC  86 148
       c3063 NONE
        hcaT 2934699 .. 2934712 -  -2.4  -4.13282   AGCAGATCCGCAAAA               TGCT CGAATC AGCA                TGAGGGAACAACTTT  55 20
        yfhQ 2930551 .. 2930570 -  -4.2  -3.30771   TTACAGGCCTGATAA            GACGCGTT AAGC ATCGCATC             AGGCAACCACTGTTA  50 38
        yfhP 2929750 .. 2929765 -  -4.6  -3.40788   ACTCAATGCAAGGAA              CCAGGC TACC GGCTGG               ATGTACGACCGTGTT  52 84
        yfhO NONE
       c3055 NONE
        iscA 2927702 .. 2927728 -  -8.7   -4.6951   ATCAGGTAAAACAAA        CCCCACGCGCAG GCGA CCACG-GTGGGG         TTATCGGTATGCGCA  89 41
        hscB NONE
        hscA NONE
         fdx NONE
        yfhJ 2924690 .. 2924711 - -13.7   -4.4261   CGTTTAACAGCAAAA           CGGGCTACC CCCA GGCAGCCCG            TTCATTCACTCGGCT 100 31
        pepB 2923346 .. 2923357 -  -3.6  -3.30124   TTGTAGGCCGGATAA                GGCA TTTA CGCC                 GCATCCGGCATATTA  48 43
        sseB 2921970 .. 2922009 - -16.7  -3.05066   AATAAGCTTTTAACA  GGCAATAAAAAACCGCC GAATTT GGCGGTTTTTTATTGCT   GGTCTGGTTCGCGGC 100 472
        yfhM NONE
        pbpC 2913596 .. 2913608 -  -4.9  -4.09511   AACATTTTTTTAAAA                TAAAC CCA GTTTA                AGCAACAATCAGGGA  63 50
         ndk 2912961 .. 2912992 -  -8.7  -5.04249   GGTTGAAAAAAGAAA     CG-CCCCGG-TGAGC GGCT GCTCGTCCGGGGGCG      CTGCATTGTACAAAT  91 86
        yfgB 2911709 .. 2911742 - -14.8  -3.82117   TTCATTCATAAAAGA     TTACGCCACGG-TAC ATAAA GTAACCGTGGCGTAA     TGGCTATCAGACCGC 100 32
        yfgA NONE
        gcpE 2909283 .. 2909303 - -13.3  -3.00298   GGGTTCAATCATACA            CGGGAAGCG AGG CGCTTCCCA            TCACGTTATTATTTT  86 34
        hisS NONE
        yfgM NONE
        yfgL 2906049 .. 2906080 - -13.8  -3.90048   TCGTTGTTAAAAACA      GGAAAACGGCCCCT GTCC AGGAGCCGTTTTCA       AAGTGAACGACAGAG 100 45
       c3033 2904503 .. 2904516 -  -3.9  -3.04853   GAAAGGGAAACCAGA               TAAGT GATT ACTTA                CTTTTCTTGATATGC  47 19
        yfgJ 2904177 .. 2904216 -  -6.9  -3.29142   TCCACTAATAACAGA  TTGT-TTATCATTCATAT ATTAA ATATAAATGATAAAACAA  TACATTCACATGATA  61 41
       c3031 NONE
       c3030 2900779 .. 2900802 - -15.4  -3.63589   CAAAATATGCGGAAA          CAGCATTCCC TTGC GGGAATGCTG           CTGAGTACGCGTTAT 100 37
       c3029 2892560 .. 2892586 -  -5.1  -5.49729   AATCACGTAAAAAAA         CGTCTAATCCG TAGAC CGGATAAGAGG         CGCCAGCATCGCATC  93 81
        guaB 2889540 .. 2889562 - -14.9  -4.33674   AACAGATAATATAAA           TCGCCCGAC ATGAA GTCGGGCGA           AGAGAATCAGGAGCC 100 32
        guaA 2887874 .. 2887893 - -12.2  -5.31275   CGTGAGTATAAAAAA            CCCTCTGT AGTA ACAGAGGG             TTTTGTTCATTCATA 100 55
       c3023 NONE
       c3022 2885918 .. 2885936 -  -3.1  -3.41229   AGATGCTCAGCAGAA             TCCCCCA CATCC TGAAGGA             GGTGTATTCAGACAG  48 173
        yfgF 2883251 .. 2883263 -  -2.6  -4.10657   TTATATTCTGCAAAA                CAGC GACTT GCCG                GGTTTTAATCAGGAA  56 421
         upp 2877173 .. 2877191 -   -11  -5.81412   TTTACTCAAAAAAAA             GCCGACTC TTA AAGTCGGC             TTTAATTATTTTTAT 100 44
        uraA 2875791 .. 2875841 -  -2.4  -2.72649   AGTTTACCACAGAAT CCCATGATGTTTGAACCGGGCAGC AAC ACTGCCCGGTCGGTACATTATTTG TCTGTTATATCCGCG  40 19
        yfgE 2874619 .. 2874631 -  -2.6  -4.86731   CCTGCTGAAAGAAAA                CGGC GTGGA GCCA                GAAGTGGTGCTCTAC  68 433
        perM 2871437 .. 2871462 -    -4  -3.93963   ATCAGCACCGATAAA         CCCGAAAAAC TCTCCC GTTTTGCGGA          AAAAGAGCTGCTTAA  58 347
        dapA NONE
        nlpB 2868541 .. 2868560 - -11.4  -5.34555   TCATATCAGAAAAAA            GGGCCGGA TGAC TCCAGCCC             TGTATTTTTACTTGC 100 33
        purC 2867579 .. 2867591 -  -6.3  -3.03619   AATGAGCGTTCAATA                CTCAT CTT ATGAG                AGCGGTTGTCTTGCC  56 76
        ypfJ 2866616 .. 2866632 -  -2.3  -3.75153   GCCCCGGAAGTTAAA              TGCTTTT ACC AAAAGTA              TTGCATTGTGCCGGA  51 4
        ypfI NONE
        ypfH 2863734 .. 2863769 - -15.4  -3.26428   GAAGAAGTAAGCTAA    GTGGCCGGATAAGGCG TTAA CGCCGCATCCGGCCAT     GATGCCTGATACAGT 100 65
        yffG NONE
        yffH NONE
       c2992 NONE
        ypfG 2852081 .. 2852097 -  -5.8  -2.96656   CAGAGATGGAAATCA              CCCTGC AAGCG GCAGAG              AAATTAGCGGGAGAA  52 428
       c2988 2846810 .. 2846839 - -15.1  -3.66378   TATATTGCAGCTAAA       CCGCTTACCCTGA ATAT TCAGGGTAAGCGT        GAGAGTTAAAAAAGA 100 42
       c2987 NONE
       c2986 NONE
       c2985 NONE
       c2984 NONE
        eutI NONE
        cchA 2842882 .. 2842907 -    -9  -3.15182   ATGAAAAAGGAGAGA         GCGTGACGCC CGAATC GACGTCACAC          AGGGTGATTACAGGT  70 33
        cchB NONE
        eutE 2841111 .. 2841127 -  -8.7  -3.55444   CGGTTACTCCTTAAA              CAATGCG AAA CGCATCG              ACTAATACACAGCGA  71 4
        eutJ NONE
        eutG 2838956 .. 2838970 -  -7.1  -3.50393   CCGTAGGCCAGATAA               GACGC GGCAA GCGTC               GCATCCGGCAATTGC  65 137
        eutH NONE
       c2976 2836231 .. 2836248 -  -4.1  -2.58544   CTTTAGTTTCATAAG             TCGTTCC CTCA GGAAGGA              AATGCGAGTGATTTC  44 16
        eutB NONE
        eutC 2833941 .. 2833957 -  -2.1  -3.89336   CGAATCAAATCTAAA              GCTGGCA TGA TGCCTCC              TTATCGGGTCATGTT  53 26
       c2973 NONE
       c2972 NONE
        yfeG 2831436 .. 2831456 -  -6.7  -4.29738   GTAGAGCGACGAAAA            GCGATGGCC TAC GGCGAGCGC            GAGCGCAATTTTCAG  75 247
        ypeA NONE
        yfeZ NONE
        yfeY 2828115 .. 2828133 - -10.3  -4.20868   TCCTGAAAATAATAA             TGCCACG CAATC CGTGGCA             TTGTTGGGCGCTATT  85 81
        yfeX 2827191 .. 2827201 -  -6.8  -4.10331   TCAATGAATCAGAAA                 CGCT TAC AGCG                 CCATCAGCTTGTCCA  70 18
       c2963 2826854 .. 2826887 -  -7.9  -3.54424   GCCGATGGGCTTAAA     CAGCGCCTTCGGGCC GTCT GGTCTGGTGGCGCTG      CCGCTGATGACTTCC  64 174
        ucpA 2823585 .. 2823608 -   -11  -4.01135   GGGAATAAGACGAAA          TCCTCCCCAC AAAT GCAGGGAGGA           AACAGAGGTGAATCA  86 38
        cysP NONE
        cysU NONE
       c2957 NONE
        cysA 2819603 .. 2819630 -  -9.1  -4.72272   CCTTGCCATTAAAAA        GCCCGGA-TCGC GGGAA GCGCCTCCGGGC        GTTTAACATTCACTC  90 47
        cysM 2818324 .. 2818336 -  -3.3  -3.15758   AGAAGCCCGTATCAA                CGCCA TGC TGGAG                GGATTAGCACAGAAA  45 295
        pdxK 2817256 .. 2817273 - -12.7  -4.65895   TGCCGCAGTGAAAAA             TGGCGCC CATC GGCGCCA              TTTTTTTATGCTTCA 100 31
       c2949 2814299 .. 2814314 -    -9  -5.08011   AAAATGCGTAAAAAA              GCACCT TTTT AGGTGC               TTTTTTGTGGCCTGC  93 105
        zipA 2811078 .. 2811094 - -10.8  -4.67904   CATCAATGCTAAAAA              CCCCCG ACAAG CGGGGG              TTCGAAGAGGAGTTA  95 57
         lig NONE
       c2944 2808784 .. 2808817 -    -3  -3.12505   ACGCCAGACCGAACA     GTTACAGGCGCAGC AGGAAA GCAGCGCCGATAAA      GCTTAAAGCGGACGC  43 28
        yfeR 2806490 .. 2806514 -  -7.1  -2.84999   ACCAAACCTATTATA          CCGGCGATA ACGGTTA TGTCGCCGG          TTGGGTTGCAGGTTA  54 320
        xapA 2804888 .. 2804908 - -11.1  -2.78384   CCTTGTCGCATCATA            TGGCCTCAC TCA GTGAGGCCG            TTTATTGTTGTTTTA  74 42
        xapB 2803577 .. 2803599 -  -5.5   -4.4648   ACCTTTATCATAAAA           GCAGCCCCA AGGAA CAGAGCTGC           GAATCCTTTTAATGT  72 34
       c2938 NONE
        xapR 2802372 .. 2802386 -  -9.2  -5.17576   CACCAATGTAAAAAA               GCGCCC TAA AGGCGC               TTTTTTGCTATCTGC  93 111
        gltX 2800249 .. 2800271 - -10.5  -5.73978   AGCATAAATAAAAAA           CGGCAGGGG TATCT CTCCTGCCG           TTTATCTTTTATGCG 100 45
        yfeA 2796639 .. 2796675 - -20.4   -2.9155   TGCTGTAAGACCATA    CATAAAAAAGCCGGGG TAATT CCCCGGCTTTTTTACG    CCTGTTAATCAGCTA 100 30
       c2931 2793739 .. 2793770 -   -13   -2.6627   CCAATGGAGCACAAT      GCCTGATGCGACGC TAGC GCGTCTTATCAGGC       CTACAAACCAGCTCT  84 110
         glk 2790811 .. 2790834 - -11.8  -2.81922   TATGATTTAAAAGAT          TATCGGGAGA GTTA CCTCCCGATA           TAACAGGAAGGATTT  79 39
       c2926 NONE
       c2925 NONE
       c2924 NONE
        ypdE 2786871 .. 2786886 -  -3.3   -3.0644   ATTGAATCGTTAACA              TAACC GCTCCG GGTTA               ATCAGGAGATCATCT  45 35
       c2922 2784024 .. 2784035 -  -5.8  -3.03159   GTAACGTGGTGAATA                TGCC GCCG GGCA                 ATTCGCAACCGCGCG  53 366
       c2918 NONE
       c2917 NONE
        yfdZ 2779398 .. 2779417 - -13.6   -4.8622   CTGTGCAATGAAAAA            CAGGAGCC ATCT GGCTCCTG             TTTGCATTTCTGACG 100 48
        yfdY NONE
       c2913 2777202 .. 2777215 -  -6.7  -5.46276   AAGAGACAGAAAAAA               CGTCA GTGA TGACG                ACAACGCATTCTACA 100 151
       c2911 2776063 .. 2776099 - -11.9  -3.92542   GCGAGCGCCAAATAA    TTTTATGACCACAAC CTGTCGT ATTGTGGTCATAAAA    AATTGTCGACTGGAG  93 80
        yfdW 2774367 .. 2774385 -  -4.4  -2.94161   GAAATTTTTATAAAT             TGGGAGCC AGA AGCCCCCG             TTAATATCAGATGGC  48 32
       c2909 NONE
        yfdV 2771577 .. 2771601 -  -6.5   -5.0133   TATGCCTTGAAAAAA         GCCGAAG-GT GAAAAG ACACTTCGGC          ATTTATGTAAAATCA  81 54
        yfdE 2770243 .. 2770257 -  -6.4  -4.09519   ACCAGTTAGAAATAA               CACCTG TTT CAGATG               ACAGTAAGCCTGAAA  68 179
        emrK NONE
        emrY 2762934 .. 2762965 -  -6.6  -2.53213   TAACGTTTCAACGCA      GCATCGC-CATCC TTTCCCT GGGTGAGCGATGC      TGCCGATGACGCAGA  54 86
        dsdC 2758850 .. 2758860 -  -3.2  -5.12971   AATATTTAATAAAAA                 TGCC ACC AGCA                 AATATATTGCCACTT  74 235
       c2897 2756548 .. 2756566 - -10.3  -4.59207   ACAAATAGCACAAAA             CGCAGGT AAAAA ACCTGCG             TATTTATTTTAATTC  91 188
       c2896 2755798 .. 2755809 -    -3  -2.68491   AACGCACATTATAAT                TGAA TATT TTCA                 CTAATAAGGGAACAC  40 7
       c2895 NONE
        ydeU 2747776 .. 2747813 -  -9.1  -3.44794   AACTCATTATGACAA   CCCTGAGGTGGCAGGAGG TCC CCTCCTGCCA-CTGTGTG   ATTAGAATATATATT  73 27
       c2893 2746752 .. 2746766 -  -7.8  -2.90909   AAATGGATATAACGA               GCCCCT CCT AAGGGC               TAATTGCAGGTTCGA  61 496
       c2891 NONE
        vacJ 2744633 .. 2744652 -  -7.9  -5.64873   CTTAATAAGAAAAAA            GGTGAGT TTTGCG ACTCACC             TTTTTTGTTTGTTTC 100 41
        yfcZ 2742566 .. 2742592 -   -13   -5.3689   AGAAAGAAAAGAAAA         CACCCCTGCCAG CAA CTGACAGGGGCA         TACGTACCCGAGAGG 100 43
       c2887 NONE
       c2886 2738769 .. 2738779 -  -5.4  -2.72028   CGCATGATAAAAACT                 TGCA TAT TGCA                 CCGCTTTTGTTAACC  50 222
       c2885 2738251 .. 2738279 -   -14  -2.95896   GTATGACGGAGAAAC       TGCCCGGTGTACG CGCA CGTA-ACCGGGCA        TTGATTGCTTAAATT  87 34
        yfcV 2737124 .. 2737146 - -15.6  -3.61398   TTGCGTGTTGAATAA           CCCCACAGCA GAA CGCTGTGGGG           TTGTCACATCAGAGA 100 34
        yfcU NONE
        yfcS NONE
        yfcR NONE
        yfcQ NONE
        yfcP NONE
        yfcO 2731234 .. 2731265 - -14.4  -3.54951   GACCGCATGACATAA      CGGACAACGGGGCC TGAT GGCCCCGTTGTGTG       GTGTATACGCTACAG 100 35
        yfcB NONE
        aroC NONE
        mepA NONE
        yfcA NONE
        yfcM NONE
        yfcL 2725604 .. 2725646 -   -12  -3.53811   CGGATGCGGCGTAAA CGCCTTATCCGACCTACGCG TTA CCTGTAGGCCTGATAAGACG CGATAAGCGTCGCAT  88 68
        fabB 2722086 .. 2722103 - -11.3  -4.64598   CAATGATGTGAAAAA             GGGAACC ATCG GGTTCCC              TTTTGCGTTAGTGCC 100 105
        pdxB 2718475 .. 2718502 -  -7.7  -4.04579   TCCAGAAATAGCAAA        GCTCCCTGCCA ATGTTA CAGCAGAGAGC         ATGAAGAAGAGATTA  74 38
         usg 2717439 .. 2717456 -  -4.1  -2.62184   GCTGGTCGGACATTA             GTACAGA TACT CCTGCAC              CAGTTTCTCGGCGAT  44 5
        truA NONE
        dedA 2715858 .. 2715870 -  -3.3  -5.24531   ACTTTGGATAAAAAA                GTGGT CGA ACCGC                AGAGTTACTTTTTAT  77 37
        accD 2714779 .. 2714801 -   -17  -4.46656   GTGAGAATAGCAAAA           GGGCAGAGCC AGT GGCCCTGCCC           TTATCAGTTATCAGG 100 36
        folC NONE
        dedD 2712393 .. 2712418 -  -9.8   -5.1356   GCGCATCAATAAAAA         TGGCGCTGAA AAAATA TTCAACGCCA          TCGACTTTTTATGCC 100 429
        cvpA 2711801 .. 2711817 -  -2.9  -2.64243   CCACATCTCAGAGCA              CTTACGC TCT GGGCAAG              AAACTTGACGAGCTT  40 10
        purF 2710217 .. 2710235 - -12.4  -2.53263   GGGAGTTGCAAGTCA             GGGTGCCA GAC CGGCACCC             TGAGTGAAGGCATCA  81 38
        ubiX NONE
       c2854 2709008 .. 2709019 -  -2.2  -3.86194   AACTTGTCGGAGAAA                GCAA TCTC CTGC                 TGACGTTTATCGGTA  53 469
        hisJ NONE
        hisQ NONE
        hisM NONE
        hisP 2705121 .. 2705148 -  -9.2  -3.59979   GTGGTTTACTGCAAA        CATCCACCAGCG GAAA CGCTGATGAATA         AATATAGATAATTCA  75 140
        yfcF NONE
        yfcE NONE
        yfcD 2701116 .. 2701129 -  -9.5  -3.17553   CTAAAAATGTTAAGA               GCCGC AATT GCGGC                TCTTTTTTCATTCTG  72 33
       c2839 2696866 .. 2696876 -  -8.2  -3.59252   CGCGACGAAAGAAGA                 CGCG AAG CGCG                 CAATGGACGTTTACT  69 327
       c2837 2695672 .. 2695687 -  -3.3  -3.45707   TAAAGATTCAAAAAT              TTGTG CAAATT CACAA               CTCAGCGGGACAACG  50 42
        yfbV NONE
       c2835 NONE
        yfbT 2693906 .. 2693923 -  -9.8  -5.24129   TTCTGCCATAAAAAA             GCCCCG ACGAGA CGGGGC              TAAATCATGATCAGG 100 45
        yfbS 2691661 .. 2691671 -  -3.2  -5.09225   AGGCTATTGAAAAAA                 TCGC TCA GCAA                 AAACTGGTCGATATG  77 378
        lrhA 2688133 .. 2688162 - -10.1  -5.86061   TTTTACTAAAAAAAA       GCCGCTGGGGTTTA AAA TAAACC-CAGCGGT       TCGTTTTTACACTAT 100 70
        nuoA NONE
        nuoB NONE
        nuoC NONE
        nuoE NONE
        nuoF NONE
        nuoG NONE
        nuoH NONE
        nuoI NONE
        nuoJ NONE
        nuoK NONE
        nuoL 2675570 .. 2675582 -  -5.5  -4.08216   TTATTCCTTGTAAAA                GTCCC GTC AGGAC                CGGATTTTCAACGAA  65 153
        nuoM NONE
        nuoN 2672510 .. 2672528 - -11.7  -5.86061   GGGCACCAAAAAAAA             CCGCCGA ACATG TCGGCGG             CTTTCTGACTTACAA 100 50
        yfbK 2668686 .. 2668727 -  -5.9  -3.15579   GTAATGGTTCACGAA GCGACT-CTGGATATGGC GATGGAG GCCAAAGCCAACAGTCGC GGCCATAGTTCTACA  54 326
        elaA NONE
        elaB 2667060 .. 2667090 -    -9  -2.85847   AAGCCTCACATTATA       CGGGGTACGACA AAAAAAA TGCAGTACCCCG       GTGTAGGGAGGTTTT  67 39
        menF NONE
        menD NONE
        yfbB NONE
        menB NONE
        menC NONE
        menE 2659970 .. 2659984 -  -5.8  -3.23045   ATTTACAGATTAACA               GATAAA CTC TTTATC               AACGGCAATGGAATG  54 71
        pmrD 2659484 .. 2659498 -  -2.1  -4.16101   AAAACACTACATAAA               CTTGC GCTAA GCAAA               GCCTATGCCTTGCTC  58 181
         ais 2651368 .. 2651389 - -13.1  -2.93073   CTTCTTTAACAATGA           TGACAGCCA TCAC TGGCTGTCA            GATTGAAAATTTAGT  86 36
        yfaZ 2650085 .. 2650107 -    -9  -3.38832   TAGTAAGAAACTGAA           TGGCGCGACA GAA CGCCGCGCCG           GAAGGCGTCAGAAGC  71 33
       c2791 2648794 .. 2648810 -  -7.9  -3.72576   TGCCGGTGCAGTAAA              CCGGCAC AGA GTGGCGG              AATCAGACAGATAAG  71 28
        yfaX NONE
        yfaW 2646553 .. 2646586 -  -8.1  -3.21772   AAGCTCCTTAGAATA     TGTGGGCGTTACCGT TGTC ACAGCAACGCCCGGA      GTGATTAGTGGCTGT  64 30
        yfaV NONE
        yfaU 2644388 .. 2644420 -  -7.7  -3.43553   ATAACCACTAATTAA      CACAGGCCCACAG CCGATCC CCATGGGCCTTTG      ATATCAATAACTACC  67 29
        glpT NONE
        glpQ 2636448 .. 2636464 -  -3.7  -3.25093   AGACTTTAATGAAGA              GTGGTAT CGG ATAGCAC              ATAAGTGCCATCCGG  48 49
        inaA 2635532 .. 2635557 -  -7.6  -3.53811   TTCAGCCGGGGGAAA         TTTTGCCCTG TTGTTG CCGGGCAAAA          GGCGATATTGAAATC  65 103
        yfaL 2627239 .. 2627250 -  -7.2  -3.50393   CCGTAGGCCAGATAA                GGCG TTTA CGCC                 GCATCCGGCAACAGT  65 57
        gyrA 2623611 .. 2623624 -  -8.1  -5.15969   TTTCAATTCAAAAAA               GGGAG ATGG CTCCC                TTTTGGCATGAAGCG  87 47
        yfaA NONE
        yfaT 2621181 .. 2621197 -  -4.3  -3.42241   AAGAGACAGGGACAA              GCACGCT GCT ATCGCGC              CAGAAAATTTAAACG  52 17
       c2770 NONE
        yfaQ NONE
        yfaP 2614157 .. 2614182 - -11.1  -4.75308   ATTAACATGTAAAAA         CGCCCGATAGC GAAA GTCATCGGGCG          TTTTCTTGAACATTG  95 63
        rcsC 2603814 .. 2603827 -  -2.3  -3.50393   CTGTAGGCCAGATAA               GACGC GTCA GTGTC                TTATCTGGCATTTGC  47 78
        ompC 2598554 .. 2598567 -  -9.5  -5.43514   AAAACAATGAAAAAA               GGGCC CGCA GGCCC                TTTGTTCGATATAAA 100 47
        yojL NONE
         ada NONE
        alkB NONE
        yojI 2593875 .. 2593903 - -16.1  -2.53271   GTATTTTTAGAATAT        TGACCTGGCGG CAGCAGT CCGCCAGGTCA        GCGTCGAAATATTAT 100 37
        yojH 2592013 .. 2592045 -   -20  -2.82516   CGTCTTATCAGCATA      CGCCACATCCGGCA AACCA TGCCGGATGTGGCA      CATCATTACAACGCA 100 31
       c2749 2591138 .. 2591148 -  -6.8  -4.08767   CCGATCGGGGTAAAA                 CCTG TAG CAGG                 ATCAAAAGAGTGGCG  70 75
        napF NONE
        napD NONE
        napA NONE
        napG NONE
        napH NONE
        napB NONE
        napC 2585157 .. 2585167 -    -4  -3.09193   AGCATACCCACGCAA                 TAAC CCT GTTA                 AAAACCTGGCTCGAC  47 23
        ccmA 2584530 .. 2584546 -  -2.1  -2.53119   AATGCGCCAGAACAT              CATGCGG CCC CCGTTTG              CGTCAGTGAAATGCG  39 8
        ccmB 2583867 .. 2583893 -  -3.1  -2.59883   AAAATCAGTAATCCA        GCGTTATTGAAT GCTG ATTCG-TAACGC         TGCCGCCGTCGCAAA  42 2
        ccmC NONE
        ccmD NONE
        ccmE 2582383 .. 2582419 -  -4.3  -2.88544   TCCTAGCGCCAGACA    CAGCAGCCCGTTACCAA TTT CTGGCATCATGATGCTG    GGTCCTTATAAACAC  48 15
        ccmF NONE
        dsbE 2579913 .. 2579925 -  -3.3  -5.07486   CACGCCCAATAAAAA                CCTCA TTG TGCGG                CCTCCTTACTGTATT  74 15
        ccmH 2578835 .. 2578861 - -15.2  -5.18726   GGGGCACAATAAAAA         TAGCCCGATGGC ATC ACCATCGGGCCA         CTTTTTATTTACTCT 100 30
       c2729 NONE
       c2728 NONE
       c2727 2576840 .. 2576857 -    -7  -4.70613   AAAATCCCAAGAAAA             CCAACC TATTGC GGTTGG              TTTTTTTATATCTGC  79 94
        yejK NONE
       c2723 2572703 .. 2572715 -  -2.6  -3.53012   GTTTCCGTCTGCAAA                CGCC CGCCC AGCG                TACCGCCTTCGAGCA  47 349
        rsuA NONE
         bcr 2569073 .. 2569090 -  -7.7  -4.26202   ACATGCATCAACAAA             GGAAGCC TTTT AGCTTCC              TCGTTGTGCAATAGA  76 41
        yejG 2568089 .. 2568109 -    -6  -3.37487   TTAGATCCTGAAACA            CGCCACCG TTATC CGGCGGAG            TTCTCTGGTGGTCAG  56 344
       c2707 2555438 .. 2555450 -  -4.8   -3.2614   CACGCTCTATACCAA                CACG TCGCG CGTG                GGCTGGATCATCGCA  49 151
        fruB NONE
        fruK NONE
        fruA 2550048 .. 2550067 -  -9.3  -5.10461   GGCAGGCAAGAAAAA            GGGCAGA GATGTT TCTGCCC             TCAGATTGTTGACAA  93 213
        yeiC 2548433 .. 2548473 -  -3.9  -3.91072   GTAAATCGGCAGAAA  TATCGAAGGTATGTTCCGC TCC GCGATGCACACCACCAATA  CCTCCGGTTGCAAAA  57 410
        yeiM 2546535 .. 2546585 -  -9.1  -3.05536   AAATTATTGGCAATA GTGCGATTGCCGGATGCAACGCTT AATA AGGCGT-ACATCCGGCAATGAAAC TCAAGCTAAACCAAT  68 26
        yeiK 2544705 .. 2544736 - -14.4  -3.57406   TGCCCATCATAAATA      GCCGGGCCTGCATC TTGC GATACTGACCCGGC       TTGTTATCAACACTT 100 39
        yeiE NONE
        lysP 2538715 .. 2538734 - -13.6  -4.75776   AATGGAATTGAAAAA            GCCCTCTC GGTT GAGAGGGC             TTAGCAAGGAAGGGA 100 47
        cirA 2536292 .. 2536304 -  -7.7  -3.14132   TTTCTTGCTGACCAA                CTGCA ACC TGCAG                TACTGGCAGAAGCCG  61 194
        folE NONE
        yeiB NONE
        galS 2532294 .. 2532311 -  -6.3  -3.08371   CACATTGTTAAGATA             CTGTGAA ATCA CTCACAG              ATTGAAAGCGGTTAC  56 37
        mglB 2531014 .. 2531036 - -14.9  -3.88232   TTGGCCATACAATAA           GGGCGCAGT AAACG ACTGCGCCC           AATCAGTCTTATTTC 100 34
        mglA NONE
        mglC 2528053 .. 2528066 -  -5.9  -2.55015   AGGCGATGGAATGGA               GCGAG AAAA CCCGC                ACACCGCATTGTAAT  50 397
       c2676 2523855 .. 2523870 -  -4.6  -4.16842   TTCATGCCGAACAAA              GCGCGA TCAG CCACGC               CTGGCTGAGTGGTGA  64 423
        yohI 2521115 .. 2521139 -  -7.2  -3.48593   CATTGTCTCAGATAA          GCTGCGAT TCCACTATT ATCGCAGC          TTATCGATATCAATG  65 16
        yohG NONE
       c2670 2518607 .. 2518622 -  -3.2  -2.89738   GAGCATAAAAATGCA              CCATCG ACAT CAACGG               TAAAAATCTTGCGCC  44 42
       c2669 2518048 .. 2518062 -  -5.6  -5.07486   GAGCGGGAAGAAAAA               GCCGGA TCA TCAGGC               GTAAAACTATTGCCC  80 149
        yohC NONE
       c2666 NONE
        pbpG 2515590 .. 2515619 - -10.1  -3.73534   GAAGTGGAGTAATAA       TTACGGATGGCAGA GTA TC-GCCATCCGTCA       TTCATTTAATCGTTC  80 31
        bglX NONE
       c2662 NONE
        yehZ NONE
        yehY NONE
        yehX NONE
        yehW 2507337 .. 2507356 -  -2.8  -3.32844   CGCTTTACTGTACAA            TCCTTTCG TTAA CATAAGGA             GTGCATTATGCGCAT  46 121
        yehU NONE
        yehT NONE
        yehS 2503024 .. 2503050 -    -8  -4.62392   GAAGAATCAAAGAAA         TTCAGCGCCAAT CTG AACGGCACTGAA         ATTGCCATTACCTAT  84 408
       c2646 2494041 .. 2494060 -  -2.9   -4.1964   TGGAACAGCTGAAAA            CGTTTTGC CAGCC GCAAA-CG            CTGGCAGCTTTTGCC  60 107
       c2645 2492653 .. 2492687 -  -2.1  -4.90217   TAAATACAGTAAAAA    CTTCCCCCA-TGCGAC GCTC GCCGCACTGGCAGAAC     TGCTGGCGTTAAAAG  71 68
         mrp 2484383 .. 2484415 -  -9.9  -4.85782   TGCGGCAAAAACAAA      TACACCGCATCAATG TAA CATCTCTGCGGTGTA      TGAAGAATAATCAGA  91 55
        yehE 2483839 .. 2483868 - -11.7  -5.24129   TCTGTGCACAAAAAA       GCTTAAATCATTC ATGT AAATGATTTAAGC        TTTCTAAATCTGATT 100 58
       c2639 2483124 .. 2483156 - -11.3  -4.78753   TTAATATCAATAAAA      TAAATATCCTCCGGC ATA GCCGGAGGTTTTTCA      AATGCGCCTATAAGG 100 100
        yehD 2482295 .. 2482316 - -12.3  -4.54727   CCTCTTAAATTAAAA           GGCCGCCAT GGAG ATAGCGGCC            ATGTTAATTAGCTGA 100 62
        yehC NONE
        yehB NONE
        yehA 2477977 .. 2477997 -  -8.2  -5.76949   CATCGCTAAAAAAAA            GCCCCCTC GGAGA GAGGGGGG            AATGCAGACACCTTA 100 80
        yohL 2476006 .. 2476017 -  -5.8  -2.72013   ACGTGAAGAAGCAAT                GACC TGGT GGTC                 CGTGACTTCCCTACG  50 204
        thiM NONE
        thiD 2474382 .. 2474396 -  -3.5  -2.66008   AAAGCAGCTATAGTA               CGGTG CTCAC CACCA               GGCGTGGAAGTGGTG  42 17
        yegX NONE
        yegW 2472275 .. 2472285 -  -4.6  -3.52113   CTGGAAAAGCTACAA                 GACG TGA CGCC                 GTTTATCGATTTTGG  53 447
       c2623 2468080 .. 2468099 - -11.4  -5.60993   CTGTGCACAAAAAAA            CGGCCTCC CGGG GGAAGCCG             TAACAAAGTACGCGT 100 110
       c2622 2467370 .. 2467390 - -12.5  -3.84346   ACAGGCAAATAAATA            TCCTCCGGC ATA GCCGGAGGT            TTTTCAAATGCGCCT 100 106
        gatY 2466382 .. 2466403 -    -8  -2.71712   TTTTCCTTGTTAAAT           GGCAGGTGC GTTAT GC-CCTGCC           CTCGCAGCCACAATC  60 14
        gatZ NONE
        gatA NONE
        gatB NONE
        gatC 2462968 .. 2462978 -    -4  -3.26405   CTCAGGTAAAAATTA                 TTCT GCG AGAA                 CGGCTTTCTCTTGTT  48 12
        gatD 2461849 .. 2461871 - -12.6  -2.52623   TGTTTTGCACAATAC           CGGGCCTGCA TCA CGCTGGCCCG           CGGTTTCAGGGAATG  81 31
       c2615 2460947 .. 2460991 - -18.8    -3.646   TTGAACCAGAGAGAA TCCGTAATGCCGGATGCGGTG TAAA CACCTCATCCGGCAT-ACAGA ACAATACTACACCGT 100 32
        yegR 2459084 .. 2459098 -  -2.1   -2.6356   ACGCACAGCCAGAAC              GCG-CA TGTT TGACGC               TTACCAAAAAATGAA  39 212
       c2612 2458644 .. 2458654 -  -2.4  -4.24948   TGAGCATATGGAAAA                 CGCC AAA GGTG                 AAGCTATGCCGGTCG  58 96
       c2610 NONE
       c2609 NONE
       c2608 NONE
       c2607 2452063 .. 2452074 -  -5.8  -4.05788   CTCCGTTAAAGTAAA                TGGC ACAA GCCA                 GACGGTGAAAGACAA  65 172
        yegL 2439053 .. 2439074 -  -4.3   -2.7035   CTGATGCATAGACCA           GTCGCCAGC TCAC ACTGACGTC            CAGCCTTTTGGCGCT  47 13
        yegK 2438318 .. 2438329 -  -2.2  -2.91274   TTCATGGTAACCACA                TAGC CAGT GCCA                 ACGTTTTATCATCAT  41 0
        yegI 2436094 .. 2436114 -  -6.9  -3.19463   TTTATCAGCGATGAA            CTGGCTA CGCTGAT TAGCCAG            CAAGGGCTGGAAAGC  57 278
        alkA 2433657 .. 2433673 -  -2.9  -3.62354   CGCTGAAAGCAAATA              TGGCAGA TTA CCTGCTA              CTTGATGGTGAGTTA  51 372
         udk NONE
         dcd NONE
        asmA 2426839 .. 2426851 -  -4.1  -4.72272   CCGCTGGATGAAAAA                CGTGA ATA TCACA                CCATTGCCGGGCTAT  70 260
       c2589 NONE
       c2588 2423620 .. 2423631 -    -3   -4.5464   CACAGACAACTAAAA                TGTT GTTA AACA                 TGACGATTACCAGTT  63 32
       c2587 NONE
       c2586 NONE
        wcaA NONE
        wcaB NONE
        wcaC NONE
        wcaD NONE
        wcaE NONE
        wcaF NONE
         gmd NONE
        wcaG NONE
        wcaH 2413286 .. 2413298 -  -6.2  -2.58861   CAGTATTTTCATAAT                CCGG GTACT CCGG                CACGCTTCTCAGAGA  53 6
        wcaI NONE
        cpsB 2410578 .. 2410626 - -10.2  -3.30124   CCGTAGGTCGGATAA GGCGTTCACGCCGCATCCGACA AACAG CGCCTGATGCGACGTTTACACC CGTCCGTAGCGATCC  76 19
        cpsG 2409050 .. 2409078 -  -2.4  -3.14878   GGGGGTAAGGGAAGA        TCCGACATTACT CGTTC AGCAACGTCAGC        AGAGTTCGCGTTCGC  44 4
        wcaJ NONE
        wzxC 2405966 .. 2406007 - -12.9  -3.54951   GATCCGAGCACAGAA CCGTAGGCCGGATAAGGCG TTCA CGCCGCATCCGGCATTCAG  TGCCTGATGCGACGC 100 145
        wcaK NONE
        wcaL 2403168 .. 2403180 -  -5.5  -3.85698   GTTCTCCTCTATAAA                GCCTG CAG CAAGC                TGGCGAGTTCTCGAT  61 6
        wcaM NONE
        galF 2400593 .. 2400648 - -12.9  -4.52857   ATTGTTTATATAAAA CAACGGCAG-GAAAATTCGCAACAAA TTACT TTCGCCACGAATCTTCACTGCCGTTA TAATTTTCTTATCAA 100 65
       c2566 NONE
       c2565 NONE
       c2564 NONE
       c2563 NONE
       c2562 NONE
       c2561 NONE
       c2560 2393573 .. 2393587 -  -3.6  -3.22618   TCTTTACATAACATA               TAGACT CTT AATCTA               TCCCCTCCAATGACA  46 120
       c2559 NONE
       c2558 NONE
        manB 2389566 .. 2389588 -    -5  -3.84825   CCCATTTATATGAAA           TTACTGAA TTACTTG TTCAGTAA           CTCAAGGATAAGTTT  59 11
         gnd 2387954 .. 2387976 - -11.2  -5.77853   AATTGGCAAAAAAAA           GCCCGGTGCA ATA TACGCCGGGC           CTCAATTTTTAATGT 100 54
         ugd 2386561 .. 2386581 -  -4.7   -4.0865   GGTAACAAAAGACAA            TCAGGGC GTAAATA GCCCTAA            CAAGATGTTAGTCGC  61 33
        wzzB 2385420 .. 2385445 - -14.7  -5.75945   ATCCGGCAAAAAAAA         CGGGCATGGTG TCAC CACCCTGCCCG          TTTCTCTTAAATGCA 100 49
        yefM NONE
       c2544 2377246 .. 2377262 -  -8.1  -3.53184   TATCAAAACTGACAA              TTCATTC TAT GAATGAA              TCTGTTCAATAATGA  67 31
       c2543 2376319 .. 2376342 -    -3  -2.87344   CAGTGGTTTCATACA          CGCCCCCTTGC AGT GCATGCGG-CG          TCCTGCTGGCGTGAT  42 44
        yeeY NONE
       c2541 2375274 .. 2375300 -  -7.3  -5.26875   GTTTGAAGCAAAAAA         TAACCGACGCT AATTA AACGTCGGTTT         TTAGTCATTTTTTGA  91 26
        yeeF 2373697 .. 2373717 - -10.4  -5.63517   GTCTGAAACAAAAAA            GCCGGAGC GACAA ACTCCGGC            TTTTTGAGATTTACC 100 69
        dacD 2370781 .. 2370800 -  -3.6  -3.14564   TGACGCCCCCACTAA            TACTGTTT TTAT ATACAGTA             TAGTTGCAATATTAA  46 110
        sbmC 2370181 .. 2370203 -  -6.3  -2.91582   TATCCGACGGACATA           CCGGGAA CAGTGTAAT TTCCCGG           CAGGAGCGAAAAATT  55 115
        yeeA 2369021 .. 2369035 -  -2.8  -2.78495   GCAGCAGCAAGATGA               TTCTGA AGT TCAGGA               ATTATTTGCGCAAGG  41 27
        yeeX 2368493 .. 2368523 -   -17  -2.91042   GATAAGAATCAATGA       GCAATGAGGGTTGC CGG GCAACCCTCATTGA       ATAAAACGGGAATTA 100 38
       c2528 2364860 .. 2364873 -  -2.3   -4.2828   CCTGATTGAGGAAAA               GCGTG ATGC CATGC                AGTCGCTGGTCCTGC  58 481
       c2521 2360086 .. 2360097 -  -5.8  -4.05026   GGTAAACGCAAAGAA                CAGC AAAT GCTG                 GAGGAAGAAAATTCA  68 38
       c2518 NONE
       c2517 NONE
       c2516 NONE
       c2515 2352342 .. 2352356 -  -2.8  -4.14739   GCAGCGATGTTAAAA               CGAACA ATC TGCTCA               TCTTCTAGAAGCACA  56 132
       c2513 2349042 .. 2349058 -  -3.6  -3.48276   CCGTTCGTGACACAA              TGGGCC ATACG GGCCGA              CGTTCCATGCCGCGT  50 470
       c2512 NONE
       c2511 2346751 .. 2346770 -    -2  -4.52589   TGCCCGGAGACAAAA            GCCGCTGT CCGC ACAGCCCC             CCTCTGATCTGAACA  61 406
       c2504 2342024 .. 2342037 -  -8.1  -3.78934   GCTGGGTGAGAAGAA               GCTGG CAGC CCAGC                TCTGCAAACTTGCGC  71 370
       c2501 2340003 .. 2340013 -  -2.4  -5.15969   TTTTAATGTAAAAAA                 CCGG TTA CGGG                 TAAGGCTGTGAGGAG  71 488
       c2500 2339207 .. 2339241 -  -4.3   -4.3208   TCTCATAAGGGAAAA     TCAGTGTGGTGGC CATGAACAC GTCATCACACTGA     AGTCAGATAACTCGT  66 50
       c2499 NONE
       c2498 2338093 .. 2338121 -  -6.7  -2.93073   GTTGCGGAAGAACCA        CTTTTCATCCGTC GTT GACAGATGTGAAG        TATGCGGGAGAAAAA  56 205
       c2497 2336614 .. 2336629 -  -3.2  -3.07994   GTGAACTCGAGTGAA              CCAGCT GCTT AGCTGT               GATTTATTTTAGGTT  45 34
       c2496 2335993 .. 2336021 - -16.7  -2.50345   ACCGCATAAAACCAT        TATCCCCCGGCAC ACT GCGCCGGGGGATG        TCAATTAATACCCCG 100 402
       c2485 NONE
       c2484 2324340 .. 2324364 -  -3.5  -3.78419   GCAGTAAATACAGAA          TTCGGTAACGA GGA TCAGTACCGGA          TTAACCTAGCACTCA  56 503
       c2481 2320995 .. 2321007 -  -6.3  -4.17048   TGCGCTGTAAAAGAA                GTTGT AAA ACAAC                GCAATAAAATTATCC  70 135
       c2480 2320799 .. 2320817 -  -2.5  -3.60323   CATTACGAAATAAGA            TGGC-ATT ACGG AATAGCCA             GACTTTCTCGTGTTA  50 12
        cobU NONE
        cobS NONE
        cobT NONE
        erfK 2317235 .. 2317252 - -11.3  -5.22039   GCCAAATTCAAAAAA             GCCTGCT TTCG AGCAGGC              TTTTTACTTTCTAAT 100 52
       c2475 2316402 .. 2316413 -  -5.8  -2.80994   TCGAATGTGATTACA                GTCG CTGG CGAC                 GGCACAGTTGGTGTG  51 174
       c2470 NONE
       c2469 NONE
       c2468 NONE
       c2467 NONE
       c2466 2300439 .. 2300457 -  -4.5  -2.84325   GTTTGGCAAACAGGA             CTGCCTC TTGCT GAGCCAG             CTCATAATTTTCAGT  48 50
       c2464 NONE
       c2463 2298071 .. 2298098 -  -3.3  -4.24963   GATAAGTACGTAAAA        TGGCGTGACGGG TTACG CCTGTC-CGCCG        TTGTCGGAAGCCAAC  60 10
       c2461 NONE
       c2460 NONE
       c2459 NONE
       c2458 NONE
       c2457 2275643 .. 2275663 -  -2.5   -2.8552   CCTTATTCATTAAAT            GCGCC GCACCTTTATT GGCGC            TGTCACCGATATCCG  42 44
       c2456 NONE
       c2455 NONE
       c2454 NONE
       c2453 NONE
       c2452 NONE
       c2451 NONE
       c2450 2264284 .. 2264311 - -14.2  -3.02371   TCTTGTAAAGAACCA        GGCCGTATCAGC AAAC GCTGATACGGCT         TTTCATCCACAGGCC  89 251
       c2442 NONE
       c2441 2252562 .. 2252576 -    -5   -3.1978   ACGGTGATAGCAATA               CTGTAA TAA TCACAG               CGCCCCCAAGATCCG  49 215
       c2435 2246264 .. 2246282 - -10.3  -3.04461   CAGGGAGTGGGAAGA             CAGCGAC CTTTC GTCGCTG             CGCGTCATTCAGGCA  69 478
       c2431 2244395 .. 2244409 -    -7  -3.53811   GCGACTGCTGCGAAA               CCGCCG GGC CGGAGG               GCGTCAGCTGGTTGC  61 204
       c2425 2231366 .. 2231386 - -12.5  -3.95475   CATTGAAAATAAATA            TCCTCCGGC ATA GCCGGAGGT            TTTTCAAATGCGCCT 100 106
       c2422 NONE
       c2421 NONE
       c2420 NONE
       c2419 2219454 .. 2219475 - -10.1  -2.90813   CACTCTGGCAAATTA           CCACCACCT CCAC AGGAGGTGG            TTCTATATAGACTTT  72 165
       c2416 2215537 .. 2215547 -  -5.4  -3.36289   TATTATTGTAAGTAA                 TCTC TAT GAGA                 TTTCGCTTTTCTCTA  56 205
       c2415 NONE
       c2414 2214547 .. 2214562 -  -2.4  -3.63991   TATCAGCCCCAAGAA              GGGGCC GATA GACCTC               AGAACATATCAACAT  49 34
       c2413 2214204 .. 2214219 -  -2.6  -3.34591   TAAAAAGCCACAATA              GACAAT AATG ATTATC               AATTCCATGTATGTA  46 62
       c2412 2213425 .. 2213454 -    -5  -4.59109   GAGATGCTGGAAAAA       CTCACCACAATC GTTGAA GATCGCCGTGAG        GAAGAAAATTCAGCC  72 368
       c2409 2211712 .. 2211722 -  -5.4   -4.1711   AGTAGTTTCAAGAAA                 GAGA TTT TCTC                 AAGCAACTCCTATCT  67 89
       c2406 NONE
       c2405 2207504 .. 2207531 -  -7.1  -4.16279   CATATCATCGTAAAA        TCGGGAGTT GCTACGTATG AACTCCCGA         TTTTATTTCATGATA  74 66
       c2402 2206267 .. 2206277 -  -3.2  -2.85351   CCGGCTGATATCACA                 TGGC AAA ACCA                 CCGCTTAACCAATTG  44 10
       c2401 2205314 .. 2205338 -   -10   -2.9356   AGTTATATTTATATA          TGGGCGAACT ATGAA AGGTCGCCCA          TCATATAATTCTTTT  72 333
       c2399 2203589 .. 2203601 -  -4.8  -3.27676   AGGTATCTAAATACA                GCCA TTATT TGGC                GGATAAAATGGCACT  51 242
       c2396 2199970 .. 2199989 - -10.8  -5.30155   GGATGAATTAAAAAA            GGCAAAGA TTTC TCTTTGCC             TTCCGGGAGATTTAA 100 289
       c2395 2199274 .. 2199295 - -10.9  -4.48713   TTTAGCAATAAGAAA           GAAAAGGGC CTGC GCCCTCTTC            ATTAAATAGACGTGA  93 27
       c2394 2197438 .. 2197459 -  -6.7  -5.14525   AAAAAAAATAGAAAA           TAAAGAAAG TAAA CTTTCTTCA            TTAGACTTATGCGGA  90 347
        yedW NONE
        yedV 2188360 .. 2188392 - -12.1  -2.67017   AAGCGCATAATCAAT      CGCAGCCACGT TAATACTCACG ACGTGGCTGCG      TTTTTTCACGGTTAA  79 65
        yedR NONE
        yedJ 2184095 .. 2184115 - -13.3  -3.15999   CCTGCATAGATTTAA            CCGGCCATC TGA GATGGCCGA            CAGGTTAACATAATT  91 108
         dcm NONE
         vsr NONE
        yedI NONE
        yodC 2179919 .. 2179937 - -14.6  -2.62983   GGCATTGGGACACCA             GGCCGGAT GTG ATCCGGCC             TGGTGTTAATGATAC  89 45
       c2375 NONE
        yedQ 2177883 .. 2177904 -  -2.9  -3.73647   GCGACCTATCAACAA           TTGTCAGGC AGAC GCCCAACCA            CACTTGGCCTGGGCG  53 213
       c2371 NONE
        dsrB 2176363 .. 2176396 - -13.9  -3.04248   CAACATGCGCTAACA     CATTCTGACTGGTGG TTTC CCACCAGTCAGGCTG      AATAAGATTACTCTG  87 33
       c2356 2166676 .. 2166695 -  -2.9    -4.431   CAGGCACCGATAAAA            GCGTCATC CTGCT GATGAC-C            ATTGGCGAAGACCGG  62 131
        fliE 2164357 .. 2164367 -  -2.4  -4.32067   GATGGCAGAAAACAA                 CCAG GAT CAGG                 TATCCATTTTAAACC  59 126
        emrE 2163689 .. 2163703 -  -7.8  -2.95896   TCATTATGCATAAAG               GCGCAA TGA TCGCGC               AAATGCAATCATAAT  61 113
        ybcL NONE
        ybcM 2161777 .. 2161812 - -14.2  -3.68529   ATCTGATTACTCAAA    GATATGTTGTGGGAGGC TTT GCCTCCC-CAACATATA    AGTGGCCCCCTCAAG 100 477
        yedD 2157327 .. 2157347 -   -14  -2.66272   GGTGATTTAAATCCA            TCCCCGGC GGCAA GCCGGGGA            GATTTCATTACGGCA  86 33
        fliC 2151306 .. 2151322 - -15.1  -5.24129   TGCGGGCAGAAAAAA              CCCCGCC GTT GGCGGGG              AAGCACGTTGCTGGC 100 200
        fliA NONE
        fliZ NONE
        fliY 2148935 .. 2148952 -  -8.4  -5.55769   GTGCACAATAAAAAA             GGCGCT AGTGAA AGCGCC              CTTTTTTGTCATTAT 100 46
       c2334 2148223 .. 2148243 - -12.5  -3.93868   CGCGTAAAATAAATA            TCCTCCGGC ATA GCCGGAGGT            TTTTCAAATGCGCCT 100 106
        yedO NONE
        yecS NONE
        yecC 2145692 .. 2145702 -  -8.2  -2.73441   TATCACGTTTGAAAT                 GGCG TCC CGCC                 CCGACTGGTGAATCG  60 61
        sdiA 2144726 .. 2144752 - -12.3  -4.70583   GTCAGTAATATAAAA         CCGGCTGAGAG CGTGC CTTTCAGCCGG         TTTTTGCATCTGGCA 100 59
       c2328 2144274 .. 2144285 -  -4.4  -4.80167   CAGCAAAAATGAAAA                TCAG CCCG CTGA                 ATATGTAACATTAAT  73 14
        uvrY NONE
        uvrC NONE
        pgsA 2140432 .. 2140445 -  -8.1  -5.64274   GCAGGCACAAAAAAA               CCACC CGAA GGTGG                TTTCACGACACTGCT 100 525
        yecA NONE
        yecH 2137817 .. 2137827 -  -6.8  -3.61988   TTATTGATAAATTAA                 GCCT GGC AGGC                 AAAAGTGGCGAAGGT  63 126
       c2320 2136712 .. 2136739 -  -7.2  -3.89607   CATCACAAAAATCAA        TCTTTATGTGAT GTAA ATCACATAAATA         CCCCTTTAATGTTAT  70 517
       c2318 2136528 .. 2136541 -  -8.1  -5.84432   CAGAACACAAAAAAA               CCTGC CGGA GCAGG                TTTTTTGTTATCGGA 100 33
       c2316 2136151 .. 2136178 - -13.5  -3.86822   GAAGTTTTTGAGAAA        CCGCTGCCTCA TTTTTT TGAAGCAGCGG         TTTTTTAATGGGATT 100 30
        araF NONE
        araG 2132239 .. 2132249 -  -2.4  -3.07816   TCCTTACTCAGGCAA                 CTGC CTG GCTG                 ACTTTAGGCATCGCA  42 7
        araH 2131166 .. 2131191 - -12.6  -3.81414   ATTTGCAACGAAGAA         CAGCCAACCG TTGTGG CGGCTGGCTG          TGGTGGGAAAAAACG 100 64
        otsB NONE
        otsA 2128495 .. 2128508 -  -2.3  -4.08692   CAACTGCTGGCAAAA               GCGGT ATCT ATCGC                CAGGCCAGTAAAGGG  56 381
        flhD NONE
       c2307 NONE
        flhC 2126668 .. 2126691 - -12.5  -5.42862   ATAGGGGCAAAAAAA          GCAGCGGTA CATCGT TACCGCTGC           TGGAATGTTTCGCCA 100 52
        motA NONE
        motB NONE
        cheA NONE
        cheW 2122240 .. 2122260 -  -8.3  -5.67283   AATTGAAATAAAAAA            CCCGATG CGCAGAT CATCGGG            TTCATTTCAATTGAG 100 54
         tar NONE
       c2300 2120222 .. 2120245 -  -8.2  -2.66634   CACTTCAGGATACCA          CTGGCGCAATT TGT AACTGCGCC-G          ACTCATGTCGTGCTA  59 98
        cheR NONE
        cheB NONE
        cheY NONE
        cheZ 2117182 .. 2117211 - -11.5   -3.0644   ATCCAACCTTGAAGA       TCTGATGTGACGC GGCC ACGTCACATCAGG        CAATACAAATCAAAA  79 35
        flhB NONE
        flhA NONE
        flhE 2113367 .. 2113390 -  -8.2  -3.07962   CGTTATACGGCAACA          GCCGATGT TATTGCAG ACATCGGC           TTTTTTATCATTAAC  62 36
        yecM NONE
       c2289 2110001 .. 2110025 -   -10  -5.64274   TCAGGGATAAAAAAA          GGCCCCTG TTGAAATTG CAGGGGCC          TGGTACGAGCAAGCA 100 73
       c2288 NONE
        yecK 2108579 .. 2108597 -    -3  -3.14132   TTCCTCCCTGATCAA             CGAGGATC ACT GTTTCTCG             GTAATATCTTTGGCG  45 13
        bisZ 2105980 .. 2106013 -  -6.5   -3.0264   AAAGGTCTGGTAATA     CTGCCGGATGCGGCG TGAA CGCCTTATCCGGCCT      ACAAAGTCTTGCTAA  56 143
        aspS NONE
        ntpA 2099835 .. 2099846 -    -3  -4.83615   GACCTGCCATAAAAA                TATC TCCA GATA                 GCCCTGCCTGTTCAG  68 37
        yebC 2099096 .. 2099106 -  -3.2  -2.94218   AGGCCTCATCAGAGA                 GTCG CTG CAAC                 CTCATCAGAGATTTC  44 8
        ruvC 2098198 .. 2098212 -  -4.3  -4.99312   AACAGAACAACAAAA               TCAAC GAATT GTTGA               ACAGGTTCCTTCCCG  79 346
        ruvA NONE
        ruvB 2095958 .. 2095972 -  -7.1  -3.30124   TGGTAGGCCTGATAA               GACGC GAACA GCGTC               GCATCAGGCACACTG  63 76
        yebL NONE
        yebA 2091951 .. 2091973 - -10.6  -5.68438   GCACCAAATAAAAAA           GCCGGTAC TGACTGC GTACCGGC           TGCGAATGGATGTTA 100 42
        msbB 2090772 .. 2090810 - -11.7  -2.81725   ACGGTAGAGTAAGTA  CGTTG-CCGGATGCGGCG AAAA CGCCTCATCCGGCCTACA   GTTCAATGATAATTC  79 115
       c2266 2088125 .. 2088140 -  -5.4  -4.15565   GCGATTACGGTAAAA              GCGCGCA AAG TGCG-GC              AAAACTGATAAAAAA  67 42
         zwf 2086411 .. 2086436 - -11.2  -5.80364   AGTGTAATAAAAAAA         GCCTCGTG-GG TGAAT CCGCACGAGGC         CTGAAAGTGTAAAAA 100 105
         edd NONE
         eda 2083762 .. 2083782 - -15.5  -4.90296   AAAACGCTACAAAAA            TGCCCGATC CTC GATCGGGCA            TTTTGACTTTTACAG 100 35
        yebG NONE
        yebF 2081663 .. 2081674 -  -3.6  -3.30124   TTGTAGGGCGGACAA                GGCA CCCG CGCC                 GCATCCGCCAACGGT  48 62
        yebE 2080719 .. 2080733 -  -7.8  -2.91582   CAGGCTATCCAGAGA               GCGGAA TTA CTCCGC               CAAAGTACGTTTTTG  61 17
        ptrB 2078848 .. 2078873 -  -2.3  -2.50778   CAACATCAACAAACG         GCACCTAGGCG ATAA CGCCGTGGAAC          AATTCCGGGCGTTGA  39 4
       c2255 2078100 .. 2078121 -  -4.4  -3.78953   ATTTGCACTATGAAA           CTGGCC CGTCGTTTGT GGCCAG            GGATCAAGTACAGCA  58 360
       c2251 NONE
        yebZ NONE
        yebY NONE
       c2248 2074788 .. 2074814 -  -8.8  -4.16832   TAACAGATAAAAAGA         GACCGAACAC GATTCCT GTATTCGGTC         CAGGGAAATGGCTCT  80 82
        pphA 2073510 .. 2073522 - -10.5  -2.90723   CGACGGCGAATTACA                CGGCG AAT CGCCG                GGTGATCGAACGTTA  71 493
       c2241 2067256 .. 2067275 -  -6.4   -3.1552   GCGCAGGCATGAACA            GGCGTCAT TATA ATGACGCT             ATCAGTAAATGCTAC  57 53
        proQ NONE
         prc 2064410 .. 2064433 -   -14  -5.00616   GCCGCTGTTAAAAAA          TCAGGCACAA TTTC TTGTGCCTGA           TTGATATTACTTGAC 100 32
        htpX 2063327 .. 2063346 - -10.7    -5.626   CAGGGCATAAAAAAA            GCGCGTC GATCAG GACGCGC             TTTTTAGTATTTACT 100 46
       c2236 2060940 .. 2060970 - -11.3  -4.44046   CTCATGCTAAATAAA       GAACCTGTCTG TTTGATATT CAGACAGGTTC       TTACTCTCCTCAGAA  93 35
        yobG 2060293 .. 2060307 -  -2.8  -3.37655   GTGCTGAAAAAATGA               TATCAC CAC GGGATA               AACTGGTTAATGGCA  46 13
        yebO 2059888 .. 2059919 -  -9.6  -3.25729   TATAATCAGCATGAA      TTGAGTAAC-CCTTC AAC GACGGGGTTACTCAA      GATTGAGGAAGGATT  72 39
        yobF NONE
        cspC 2058831 .. 2058849 -  -8.1   -5.1517   AAAACAAAGTAAAAA             GCCTCGC ATTCG ACGAGGC             TTTATAGCGAGATTG  87 74
        yebH 2057654 .. 2057670 -  -7.9  -3.83155   GATGAAGATGAAGAA              CCGCGCC GTC GACACGG              TTTCTGGTTACTGGT  69 278
       c2225 NONE
        yoaE 2051626 .. 2051660 - -14.9  -3.54424   CGTGATTTTCCCAAA     TGGCTGGCGGGCAGC CAACC GCCGCCCGCCCGGCA     TAATGGACATATCAC 100 66
        yoaH 2045902 .. 2045920 -  -3.2  -3.17723   GTACGGCGAAGGGAA             TCTTTAAA TAT TTAAAAGA             ACTGGGAGTACCCGC  45 329
       c2212 NONE
        yeaZ NONE
        yeaY 2041577 .. 2041601 - -14.4  -2.66106   TACCGTAAGAATGCA          GAAACAGCGG ACCGG CCGCTGTTTC          TTTTTCTTTAAAAAC  87 47
        fadD 2039696 .. 2039712 - -10.8  -5.75342   GGGCGTCAAAAAAAA              CGCCGG ATTAA CCGGCG              TCTGACGACTGACTT 100 46
         rnd 2038457 .. 2038468 -  -4.4  -3.96618   GTTAAGCTCAAATAA                GTTC ATTT GAAC                 CGCCTGCTGTTGGAT  59 93
       c2206 2038078 .. 2038093 -  -5.4  -4.64846   TTAGAAAGGAGAAAA              TCAGGT TTTA ACCCGA               TATCAACCCGATAAT  74 52
        yeaS NONE
        yeaR NONE
        yoaG 2036647 .. 2036661 -    -5  -2.82529   GATAATTACCAACCA               CAAACA TCA TGTTCG               TTTTCCGTGTCATAA  49 1
       c2201 NONE
        yeaQ 2036199 .. 2036229 -  -4.8  -5.50499   TCACATCTAAAAAAA      TAGCAAAGGCTGC CTGTGT GCAGCCTTTG-TG       CAATTTACGCGTTAA  93 37
        yoaF 2034438 .. 2034462 -  -6.5   -5.1675   CTACTCAGCAAAAAA         CACCA-CGCA GAACCA TGCGCTGGTG          CTGGCAGACTGGCTA  86 74
        yeaM 2031549 .. 2031560 -    -3  -2.80464   GCAGCAAGCGTAAAG                TAAG CAGG CTTA                 TTATTTTTTGGCAAG  41 453
       c2193 2030867 .. 2030881 -  -2.8  -3.44051   GCTTTATTATCACAA               GAAGGT GCT AACTTC               CGCGTCGTTACCCAT  49 455
        yeaF 2022907 .. 2022923 - -10.1   -4.2803   CACCGTAATGCAAAA              CAGGGCA TTA CGCCCTG              TTTTTATGCACAAAA  85 61
        yeaE 2021945 .. 2021957 -  -7.7  -2.52543   ATCTGGCGCAATCCA                TTCGC GTT GCGAA                ACGTTAATTTGCGTT  59 83
        yeaA NONE
        yeaC 2018640 .. 2018673 - -10.5  -2.95341   AGGTCAACATTAAAT     CTGTAAAACACAGAT AATG ATCTGCGCTTTACAA      CTTAGATCACAATTA  72 284
        ydjL NONE
       c2180 NONE
        ydjK NONE
        ydjJ NONE
        ydjI NONE
        ydjH NONE
        ydjG NONE
        ydjF 2011315 .. 2011334 -  -2.1  -2.66296   AATAATATTGACAAT            GTGTGCT TAAATT ACCACAC             CAGCTGGATATTATT  39 17
        ydjE 2009758 .. 2009805 - -10.2  -3.23984   GAAACGCAGGAGTAA TTTTACGCTGGCCTACAATTC TGTACTG GCATTGTAGGCCAG-ATAAAA CACATCAGTGATACA  74 70
        ydjA NONE
        selD NONE
        topB 2002183 .. 2002218 -   -15  -4.89852   GTATATCGATAAAAA    TAAAGCCGAACATGTT AATA AACATACTCGGCTTTA     TTTTCGGAATTACAC 100 50
       c2165 2001296 .. 2001315 -  -7.9  -3.56366   AATAATTGTTTTAAA            TGGTGGT ATTTAA ACCACCA             TTTTGTTCTTAATTT  67 34
        ybeW NONE
       c2163 1997571 .. 1997598 - -11.4  -3.41527   TAATCGTTATTACAA        TCGTCTGGTTTT CCTT ATAACCAGACGA         TTTTCCCTGAGTTAA  83 41
        ynjH 1995465 .. 1995481 -  -9.4  -2.84051   CGAGCCGGATGAAAG              CCAGCG GCAGG CGCTGG              TGCGTGAGTTAAACG  65 251
        ynjF 1994576 .. 1994591 -  -4.6  -5.09895   CAGCGATCCAAAAAA              TCCGGT AGCA ACCGGT               GAACGCGGCCCGGAC  81 61
        argD NONE
       c2147 NONE
       c2146 NONE
       c2145 NONE
        ydjS 1979770 .. 1979795 - -16.3   -3.2827   AAGAAAGCAACTTAA         TACCCGCAGAA TGAT TTCTGCGGGTA          AGTATTAGCTTATTT 100 30
         spy 1978911 .. 1978961 - -16.2  -5.26907   GAAGAGAAAAGAAAA CCGCCGATCCTGTCCACCGCATTA CTG CAAGGTAATGGACAAGACCGGCGG TCTTACGTTTTTTGG 100 49
        ydjR 1977952 .. 1977969 -  -4.9  -3.24232   GCTGCGGTAAAGAGA             GC-CATGA CGA TCATGCGC             TACGTTTGCGCCAGT  49 263
        osmE 1975713 .. 1975728 -  -7.5  -6.09133   CAGGCCAAAAAAAAA              CCGGC GCAATG GCCGG               TTTCCGTTGTTACTC 100 60
        celA 1975078 .. 1975097 -  -7.9  -4.11773   AAATACCCTTTAAAA            CCGCAAT TTAAAT ATTGCGG             TATTGATTTATGAAA  74 71
        celB NONE
        celC NONE
        celD 1972407 .. 1972419 -  -3.3  -4.14627   CCCGGACATAAATAA                TCCAG CAA CAGGA                CAGATATGTGAATTG  57 55
        celF NONE
        ydjC 1970180 .. 1970216 - -14.6  -3.34517   ATCCCGGCGTAAATA   TGGATAAGGTCACGCCC CCTG GGGAGTGACCTTA-CCA    CCTTACTTACACATC 100 32
       c2130 1967820 .. 1967836 -  -2.1  -3.21395   ACCGTTTCCAGAATA              GTTTCCG AAG CGGGATC              TGGCTGGTGGTCTAT  44 87
       c2129 1967443 .. 1967463 -  -7.5  -3.60098   ATTTGTTACGTTAAA            CGCCTGTCA TCC CGACAGGTG            TTTTTTTATTCTTCG  67 31
        yniB 1963770 .. 1963786 - -10.8  -2.64099   TGGGTTGAGGATAAT              GGCCGC TCCGT GCGGCC              TTTTGATTAAATAAA  74 32
       c2122 1962404 .. 1962423 - -12.2  -4.16307   CCGCTAACAAAAACA            TTCCCCCA GCAT TGGGGGAA             TCACCACCAACCTGT  95 26
        ydiY 1960386 .. 1960414 - -10.9  -4.62475   AGTGACAAACGAAAA        CAGCCAGACCGCA TAA CACGGTCCGGCAG        ATAATTTTACATGCT  95 32
        thrS 1956503 .. 1956544 -  -2.1  -3.26722   CTCAGACTCACAATA CCAAGCTGCTCGCCTTCCA GACC TGTTAAGCGAACTTCCTGG  GCGCGAATTTCGCCA  44 91
        infC 1956018 .. 1956047 - -15.1  -3.72593   AACAAAGGCGAACAA       TGCCTGTGAAGCC CAAA GGCTCCACAGACA        GTGCTACTTGAAGGC 100 42
        rplT 1955331 .. 1955349 - -10.3  -4.54727   GCGTTGAAACGAAAA             GAGGGAG ACTAG CTCCCTC             TTTCAACTGGCTTAT  89 37
        pheM 1955129 .. 1955144 - -10.4  -5.71712   GCGCATACAAAAAAA              GCCTCC ACTG GGAGGC               TTTCAGGCGCTGTTT 100 50
        pheS 1953794 .. 1953804 -  -8.2  -2.52543   ACGCCGTGGAAGCTA                 CCGG CAA CCGG                 TTCTACACCATCAAC  59 148
        himA 1951188 .. 1951202 - -12.8  -5.80951   AGTGAAAAGAAAAAA               GGCCGC AGA GCGGCC               TTTTTAGTTAGATCA 100 43
       c2108 NONE
        btuC NONE
        btuE NONE
        btuD 1948768 .. 1948780 -  -2.7  -3.07895   CCGATTTTCAAGATA                CTAAT GAA ATCAG                ATGGTCGAAATCAGC  43 22
        nlpC 1948196 .. 1948222 -   -21  -3.79747   GTATTCAGGAGTAAA         TGGACGGCGATG TAT CATCGCCGTCCA         TTTTTCGACATACTA 100 38
        ydiV 1947206 .. 1947218 -  -3.3  -3.55261   GGGTAATAAAAGACA                GGGTC ATA GATCC                TCCTGTTTGATAGTG  50 82
        ydiU 1945265 .. 1945293 -  -3.9  -3.73402   ATATTTGTCAGCAAA       TCC-GCAATGGC TCTACG GCGATTGCTGGA        ATTATGGCGGAAAGT  56 508
        ppsA 1940671 .. 1940693 - -14.8  -4.08706   CGGGGATCACATAAA           CCCGGCGACA AAA CGCCGCCGGG           TATTTATTTTATTTC 100 34
       c2092 1935303 .. 1935335 -  -6.3  -5.34309   ATGAGCAAACAAAAA      CAATATATGCCGGAT AAA ATACGGCGTGTATTG      CGGTTATACAACCGC  91 63
        ydiP 1934314 .. 1934361 -  -2.8  -4.36554   GATTATCAGAACAAA TAATCTGCAGGCGGCGCAGCCT CTTAAC AAACTGCGCCGCCAG-AT-TTA TCCGGCAAGACTTAC  60 23
        ydiJ NONE
        ydiI NONE
        ydiH 1920819 .. 1920849 -   -17  -5.05116   TCAGAAATAAGAAAA       CCCTTAAGTCTGTG CGA CACAGGCTTAAGGG       TTTCTACCCCATCCG 100 251
        sufA NONE
        ynhE NONE
        ynhD NONE
        ynhC NONE
       c2075 NONE
        ynhA 1914963 .. 1914981 -  -3.9  -3.60627   GCAGGCCAGTGTAAA            CATTGACC ACCC GG-CAATG             TGAGCCAACCGGATG  53 58
        ynhG 1913820 .. 1913838 - -14.6  -4.74103   CTGTGAAGTGAAAAA             TGGCGCAC ATT GTGCGCCA             TTTTTTTGCCTGCTA 100 48
        ydhZ 1911039 .. 1911067 -   -14   -3.4945   ACTGAACTAACAATA        TCAGGATGAAGC TTACC GCCTCATCCTGA        ATGGTCATTTTACCA 100 30
       c2068 NONE
        ydhV NONE
        ydhW 1907214 .. 1907230 -  -5.2  -3.54129   GACATCCCCCTGAAA              TTTCAG GGGTT CTGAAA              CTGCTCTACCTCGAA  56 11
       c2065 NONE
        ydhU NONE
        ydhT NONE
       c2061 1904663 .. 1904680 -  -4.9   -4.6391   AACAATTACAGAAAA             CAGGGGAT GAA ATCCC-TG             ATGTTGGCGAAGATT  72 212
        ydhQ 1900978 .. 1901001 - -13.9  -3.86252   CGCTAGTAAAGACAA          GGCGCAACC TTCACG GGTTGCGCC           TGTGTTTTTACGCAG 100 33
        ribE 1898701 .. 1898715 -  -4.2  -3.53224   GAGTCGCTCGCTAAA               GGCTAT TCT ATCGCC               CCCTCTCCGGGGGCG  52 49
        ydhB 1894864 .. 1894880 -  -6.5  -4.21462   ATCCATCAGCCAAAA              GATTCGC TGG GCGAAAC              AGCGTTCAACATGCT  70 149
        ydhP 1892220 .. 1892253 -  -8.1  -3.14564   GCACGTTGCCAGCAA     CTGTAACGCAGAAGG TTAT CCTTCTGCGTTTTTG      TTTAATTAGCTGTTG  64 31
        ydhD 1889853 .. 1889880 - -15.7  -3.09116   GGGATAGAGAAAGGA        CTGACGGATGC CCGTTC GCATCCGTCAG         TATTGCAGGACGGAT  93 40
       c2046 1889204 .. 1889217 -  -5.9  -2.68546   AAGGTATTAAAGCGA               GCGGC TGTA ACCGC                GCCATTATGGTGGCG  50 393
        ydhL NONE
        ydhF NONE
        sodC 1884205 .. 1884228 -    -3  -4.08767   CGGATGCTCGTAAAA          GCCGC-CGCCA TAT TCGCGCGCTGC          GCCGGGATTTTGTCG  58 460
        slyA 1880877 .. 1880912 - -11.8  -3.90744   CCCCGCGCTAAATAA    GTTTGCGTGTGGTCAG GWTA CTGACCACACGCCCCC     TTCATTTCACCCTTT  93 32
        ydhH 1879006 .. 1879019 -  -2.4  -3.63367   CGCGGTAAGAAAAAT               TCAG TTAACT CTGA                TATCACGGGTTAGCG  49 28
        ydhA NONE
        pdxH 1877861 .. 1877873 -  -3.4  -3.77196   GTACCAGCGATTAAA                GCAA GATTT TTGC                ATCTTTTCAGGGTGC  53 32
        tyrS 1876436 .. 1876463 - -14.2  -3.49419   TCCCTGTATAAAAAC        CAGGGGGAGTGA TTTC TCACTCCCCCTT         TCCACTTAATGCATT 100 39
        pdxY 1875186 .. 1875196 -  -5.4  -4.36914   TTTCCCGCTATAAAA                 CCAT CGA ATGG                 CTGAATTACATCGCC  70 384
        ydgJ 1863762 .. 1863786 -   -10   -5.1963   GCGAAGTAACAAAAA          TGGATGGTGC TAATT GCACCATCCC          CTTTTCACGCAAGGC 100 30
        malI 1858595 .. 1858611 -  -5.1   -5.3104   TCAGTAAAAATAAAA              GGCAC CGCCTGT GTGCC              ACATTTTTTATCATT  82 87
        hdhA 1857639 .. 1857650 -  -5.8  -3.01924   CATTGCTGTTGAATA                GTGC GAAG GCAC                 ACTCAATTCGTAAGC  52 169
        uidR 1856933 .. 1856959 - -10.9  -3.87318   AATTACGATATGAAA        CGCGGGCTCAGT TGTC ACC-AGCCCGCG         GAAAGAGAGAGAGGA  86 41
        uidA NONE
        uidB NONE
        uidC 1852069 .. 1852092 - -13.9  -4.24606   AATTCACAGCCAAAA          CGCCGGAGA TTTTTC TCTCCGGCG           TTTTTTCTTACTTCA 100 33
        fumA 1847404 .. 1847419 - -11.8  -5.47218   TGCCATGTAAAAAAA              CCGCCC CGAA GGGCGG               CTCTGTTTATTTCAC 100 32
        fumC 1845790 .. 1845819 -  -4.3  -3.55444   TGGTGAGTTGTTAAA       TTACGATGCCG-AC AAT GTGCAGCACCGTTA       TAAACCACAGGCGCA  53 86
        ydgC 1842307 .. 1842327 -  -8.3  -4.06419   CCTGGCGAGAAAGAA            GTGATCGAC CTG GTCGATTAC            TTACTTACCAGCTGC  77 88
        pntA NONE
        pntB 1835639 .. 1835664 - -13.3  -3.69068   CGATCTCAATAAAGA         GTGACGGCCTC CGCA GAGGCCGTCAG          GGTTACAGAGCCTTC 100 28
        ydgF NONE
        ydgE 1833485 .. 1833508 - -15.3  -3.65722   AAAATAATGTTCAAA          CGCTGCCCG ACAGCG CGGGCAGCG           TGTTCATCAGGCAAG 100 32
        ynfL NONE
         mlc 1827974 .. 1827994 -  -3.3  -3.16345   AACCAGGAAAATAAT            TAACCTTGA AAG TCTAAGTTA            TGCTTTCCTGGCCCA  46 82
        bioD 1827163 .. 1827187 - -15.8  -2.93585   TGATATGTGAAATGA          CCGGGGAGTA TCAGC TACTCCCCGG          TTTATTGATTGCCTG  95 69
       c1980 1823849 .. 1823863 -  -3.5  -3.71284   CTGGCAGGAAGATAA               TGGCG TCTGG CACCA               GAACGTGTTCGCTTA  56 457
        ynfC 1817159 .. 1817181 -  -8.4  -2.89565   AATTTCAGATAATTA           TCTCCCCGGA GTA TCAGGGGAAA           GGTCTGGCAACCCGT  61 298
        ynfA 1815953 .. 1815968 -  -4.6  -5.67063   GTGATCACAAAAAAA              GGCGTA TATT TGCGCC               GTGAATGGTTGACAA 100 111
        rspA NONE
        rspB NONE
        ydfJ 1812146 .. 1812169 -  -9.6  -5.16841   TTATATGAATAAAAA          TCCCCTCTCC GGTA AGAGAAGGGA           TTGAGGATTTACAGA  93 34
       c1968 1810511 .. 1810521 -  -6.8  -3.73224   TGACCGCTGAGCAAA                 TCCG CCG CGGA                 AAAACCGTAGTTGTT  66 133
         dcp 1806470 .. 1806497 -  -8.4  -3.44622   TACTGCTATAACGAA        GCTGGTCTGG CGATAAAT CCAGGCCAGC         CATTGGTGGTGTTTA  71 38
        ydeH 1804978 .. 1804995 - -10.5  -6.07627   ACGGCGAAAAAAAAA             CCGCCAG TAAA CCGGCGG              TGAATGCTTGCATGG 100 143
        ydeD 1802348 .. 1802388 -  -6.2  -4.36914   TTTCCCGCGATAAAA GCAGACGCACAGAGTGCTG GCAT CA-CATTCTGTGCGTATGG  TTTAGCCTCTGACCT  73 27
       c1959 NONE
       c1958 NONE
       c1957 1799331 .. 1799358 -  -6.4  -3.18735   TTAAGAGTGTAGTAA        TTTCCTCCAG ATATCGCA CTGGAGAAAA         AATCAGGCATGGAGC  57 28
       c1956 1797644 .. 1797657 -  -2.3  -2.84192   TAGATTACCACCAGA               CTTCC ACCT GGATG                CCGGCCATAAACTCG  41 1
       c1955 1795871 .. 1795883 -  -7.7  -2.60688   CAACTAGTTGATAAC                GTGAC AAC GTCAC                TGAGGCAATCATGAA  59 311
        marC 1794129 .. 1794142 -  -9.5   -3.6707   ACGCAATAGTTGAAA               GGCCC ATTC GGGCC                TTTTTTAATGATACG  77 30
        yneI NONE
        yneH NONE
        yneG 1788755 .. 1788767 -  -3.4  -3.48593   TATCTGTCCATACAA                TTGC GGGTG GCAA                TTATCTCAACGCAAT  50 132
        yneF 1786829 .. 1786850 -  -5.1  -2.76189   TAACCGAGCGAATCA           GACGCGCGTC GCT GAC-CGCTTC           ACCCTTCTCATTCAG  49 492
        yneE 1784217 .. 1784229 -  -6.2  -3.25538   CTGGGAACAAAACTA                CCCG GATCG CGGG                CGTGAGCCGCTGGCT  54 323
        hipB NONE
        hipA 1781304 .. 1781315 -  -4.4  -3.95073   GCCGAGACGGACAAA                CGAT TCAA ATCG                 ATTGCAACCATTAGC  60 489
       c1937 1779348 .. 1779364 -  -6.5  -3.82665   TACTACATGACCAAA              CGCGGAT ATC ATCCTCG              AGCAGTCAACTCTGG  64 297
       c1936 1778099 .. 1778109 -  -2.6  -3.95584   TTGCTACCAAGTAAA                 TATT TTA AATA                 ACAGCAAGTTTAACT  54 213
       c1935 NONE
       c1934 NONE
        ydeS NONE
        ydeR 1773456 .. 1773474 -  -3.2  -4.45077   TAAAAAGGAGGAAAA             TAAAATCA AAT TGATGTTA             TTGCCAGGTATAGAT  64 23
        ydeQ 1772253 .. 1772268 -  -7.6   -3.6164   AACATGGATATATAA              GAGTAG GGGA CTACTC               TCTTACTATTTTTAC  67 255
        ydeP 1769836 .. 1769866 - -12.8  -3.28537   ATAGTCAATGAGGAA       TTCTTCTGCTGT GCGGATG ACAGCAGAAGAA       ATGAGGAGGAGAATT  90 39
[truncated: 81,382 more chars]
