# Supplementary material for: Rapid, accurate, computational discovery of Rho-independent transcription terminators illuminates their relationship to DNA uptake
Source: Genome Biol. 2007 Feb 21;8(2):R22. doi: 10.1186/gb-2007-8-2-r22 (PMC1852404; doi:10.1186/gb-2007-8-2-r22)
Supplement: Additional data file 4 — Best terminators found downstream of each of the genes of the 343 organisms studied. [file gb-2007-8-2-r22-S4.zip › Escherichia_coli_K12.bag]

        thrL     280 ..     301 +   -13  -6.06723   GAAACACAGAAAAAA           GCCCGCAC CTGACA GTGCGGGC            TTTTTTTTTCGACCA 100 41
        thrA NONE
        thrB NONE
        thrC    5044 ..    5070 +    -8  -5.24129   CATTATCTCAATCAG        GCCGGGTTTGC TTTTAT GCAG-CCCGGC         TTTTTTATGAAGAAA  91 49
        yaaX    5564 ..    5597 + -11.7  -2.62043   CAATCCGGCATTCAG     CGCCTGATGCGACGC TGGC GCGTCTTATCAGGCC      TACGTTAATTCTGCA  79 59
        talB    9198 ..    9227 + -12.9   -2.5294   CTGCTGTAATCATTC       TTAGCGTGACCGG GAAG TCGGTCACGCTAC        CTCTTCTGAAGCCTG  84 32
        mogA    9959 ..    9973 +  -4.2  -3.13164   ATCGGCAGAACGGTG               CGACCA AAC TGCTCG               TTCAGTACTTCACCC  47 91
        htgA   11660 ..   11671 +  -2.2  -3.90112   CAGGAAGTTTCAGCG                CCAG ATCG TTGG                 TTTCGTTACGCGGCA  54 370
        dnaK   14105 ..   14142 + -17.1  -3.25823   AACGGGTAATTATAC   TGACACGGGCGAAGGGGA ATT TCCTCTCCGCCCGTG-CA   TTCATCTAGGGGCAA 100 51
        dnaJ   15388 ..   15409 +  -4.4  -3.52073   GTGGCGGGGATCACT           CCCATAAG CGCTAA CTTAAGGG            TTGTGGTATTACGCC  54 115
      insL-1   16968 ..   17000 +  -4.9  -4.64844   TTCAGCATATAGGAG     GCCTCGGGTTGATG GTAAAA TATC-ACTCGGGGC      TTTTCTCTATCTGCC  73 436
        nhaA   18671 ..   18690 + -10.7  -4.59414   CAGGACGGTTTACCG            GGGAGCC ATAAAC GGCTCCC             TTTTCATTGTTATCA  95 41
        nhaR   19627 ..   19653 +  -5.1  -2.62043   GTGCGTTAATCGGCA         GCTCCCCCA AAGTTAAGG TGGGGGAGA         TAGATTAGTTGTACA  48 32
        yaaY NONE
        ribF   22340 ..   22353 +  -3.7  -3.54475   TTTGGGCTAACAAAA               CCGGC TTAA GCCTG                TTATGTAATCAAACC  52 17
        ileS NONE
        lspA   25729 ..   25778 + -18.1  -3.53811   GATGCGATGCTGACG CATCTTATCCGGCCTACAGATTGC TGC GAAATC-GTAGGCCGGATAAGGCG TTTACGCCGCATCCG 100 53
        fkpB NONE
        ispH   27256 ..   27275 +  -9.3  -5.24129   TAAGTTATGCGAAAA            TGCCGGT CTTGTT ACCGGCA             TTTTTTATGGAGAAA 100 54
        rihC   28224 ..   28251 +  -6.4  -3.70149   CTGTCACATGTTATT        GGCATGCAGTC ATTCATC GACT-CATGCC        TTTCACTGATATCCC  62 42
        dapB   29186 ..   29205 +  -2.2  -4.35483   TGTACTTGATCTCAA            TAATTTGT AACC ACAAAATA             TTTGTTATGGTGCAA  59 16
        carA NONE
        carB   34092 ..   34111 +   -10  -6.07627   ATCGAATAACTAATA            CGGTTCTC TGAT GAGGACCG             TTTTTTTTTGCCCAT 100 79
        caiF   34804 ..   34826 +  -8.4  -4.33165   TAGGCGTCACATCCG           TCGTCCCC TGCAAAC GGGGGCGA           TTTTCCTCCATTTGC  84 134
        fixA NONE
        fixB   44105 ..   44116 +  -5.8  -3.58037   GAAGATCCTTCCGGC                GCTG ACCG CAGC                 TTTAGCGCGTTGATC  59 1
        fixC NONE
        fixX   45737 ..   45747 +  -2.4  -2.83798   CCTTTGGTGTGGAGT                 TCCG TTA CGGC                 TGATGTTGGTTTGAT  40 12
        yaaU NONE
        yabF NONE
        kefC   49761 ..   49773 +  -3.3  -3.72363   ACATCATCCTCGCAC                CAGTC GAC GACGG                TTTACGCTTTACGTA  53 155
        folA   50327 ..   50359 + -15.6  -2.58999   GAATTTACGGCTAGC      GCCGGATGCGACGC CGGTC GCGTCTTATCCGGC      CTTCCTATATCAGGC  93 50
        djlA   58218 ..   58237 + -11.4  -3.90744   TGCCCACGATTAAAG            GTGGCCGC CCTG GCGGTCAC             TTCTTTGAGAAAAGG  91 64
        yabP   59108 ..   59138 +  -4.7  -3.54951   GGACGGTGCTAACCT      GGACGGTGCTACCG TGAA CGGTGCTACC-TCC       TTATATGATGAGGTA  54 9
        yabQ   59619 ..   59634 + -10.4  -4.03234   GGCAGAAACAAAAAA              TCCCCG GACT CGGGGA               TTTATGTACAAGAGG  82 365
        araC   71315 ..   71327 +  -4.8  -3.25088   AGTAGCATAGGGTTT                GCAG AATCC CTGC                TTCGTCCATTTGACA  52 75
        yabI   72145 ..   72159 +  -7.1  -3.30124   CGGGTTGCCTGATGC               GACGC TTGCC GCGTC               TTATCAGGCCTACAA  63 55
        setA   79284 ..   79294 +  -4.6  -4.72272   ACGAAGTCCGGGTTT                 GGCT GTT GGCC                 TTTTTCATCCAGAAA  72 510
        leuO   85318 ..   85357 +   -16  -5.49234   CAAACGCTAACTGAT  TGCAGAATAGGTCAGACA TGAA TGTCTGGTTTATTCTGCA   TTTTTTATTGAATGT 100 31
        ilvI NONE
        ilvH   87874 ..   87894 +  -9.7  -5.41143   AATGCGCAATTTACA            GCCCAACAT GTC ACGTTGGGC            TTTTTTTGCGAAATC 100 51
        fruR   89238 ..   89253 +  -6.8  -2.72043   TTATTTTGTTACATG              CGGCGA TGAA TTGCCG               ATTTAACAAACACTT  55 231
        yabB NONE
        mraW NONE
        ftsL NONE
        ftsI NONE
        murE NONE
        murF NONE
        mraY NONE
        murD NONE
        ftsW NONE
        murG  100715 ..  100736 +  -3.8  -2.64651   GCCCGGGCGTAATTG           TAGCGATGC CTTTT GCATCG-TA           TGAATTTAAGAAGTT  44 29
        murC NONE
         ddl NONE
        ftsQ NONE
        ftsA NONE
        ftsZ  106506 ..  106527 +  -6.7  -3.09208   TGCTAAACTGGCCCG           CCGAA-TGTA TAG TACACTTCGG           TTGGATAGGTAATTT  58 75
        lpxC  107501 ..  107544 +  -4.5  -6.17292   CTGTCGTATAAAATT CGACTGGCAAATCTGGC ACTCTCTCCG GCCAGGTGAACCAGTCG TTTTTTTTTGAATTT 100 52
        yacA  108246 ..  108264 +  -2.2  -3.80207   TTACTTCATTTTATT             AACTCCGC AAC GCGGGGCG             TTTGAGATTTTATTA  51 54
        secA  111006 ..  111023 + -12.7  -5.33866   ACTGTTGAAGTAAAA             GGCGCAG GATT CTGCGCC              TTTTTTATAGGTTTA 100 47
        mutT  111550 ..  111579 + -12.1  -2.72144   AATTTGTTTTTGTAG       GTCGGATAAGGCG TTCA CGCCGCATCCGAC        ATTTGCACAAGATGC  79 142
        guaC  114496 ..  114521 + -16.2  -3.32963   CCTGTAATCTCCCAA         CGCTGGCGTG GAGCAA CACGCCAGCG          TTATCCCATCCCACT 100 34
        ampD NONE
        ampE  120192 ..  120202 +  -2.4  -3.46586   ATTAATGCGCTTTTA                 CGGC TTT GGCG                 GTTTTCTCTTTAAAC  47 82
        pdhR  122861 ..  122886 +  -4.9  -3.24924   GAAAGAATTAGTGAT         TTTTCTGG-TAA AAA TTATCCAGAAGA         TGTTGTAAATCAAGC  52 30
        aceE NONE
        aceF  127596 ..  127613 + -14.1  -5.32882   GATGTAAGTAAAAGA             GCCGGCC CAAC GGCCGGC              TTTTTTCTGGTAATC 100 34
        lpdA  129372 ..  129388 +  -6.5  -5.50499   CCGGCAATTAAAAAA              GCGGC TAACCAC GCCGC              TTTTTTTACGTCTGC 100 61
        acnB  134248 ..  134273 + -12.7  -6.02919   GCATAAACGACACAA         TGCCCGGTGAAT GAG ATTC-CCGGGCA         TTTTTTTATTTCTAA 100 61
        yacL  134836 ..  134873 +  -3.5  -3.19293   CTCGCGCATTTCTTT  CC-ACAGCGCAGCGGTA ATTTCC TGGCGCT-CGCTGTCGG   TTAAGTCTTCCGGTT  47 111
        cueO  138626 ..  138641 +  -3.2  -3.03771   TGATGTTAGGGTTTA              CGGTAT AAAA AGACCG               TATTCGGAAATATGC  45 18
         hpt  141971 ..  142004 +  -3.1   -5.4182   CTGGACGAGTAAGTG     TGAAGTTGCCGGATGT GTT GCATCCGGCA-TGGCA     TTTTTATTTGTGGTT  81 29
        yadG NONE
        yadH  144479 ..  144508 +  -9.3  -4.10657   CGTAGCTAAGGCTAT       TTCCTCTCCTCTG GATT TGGGGGAGAGGAG        TTTTGACGGCTATCA  80 32
        yadI  145034 ..  145055 +  -5.2  -3.92542   CCGCGATTCTGATGG           CGCTTTTG CTACAA TAAAAGCG            TTGTTTCACCCTCGG  61 42
        yadE  146727 ..  146741 + -11.4  -3.56099   CCTGTCGTTAACGAA               GCAGGC GAT GCCTGC               TTTGAGGAAATTCTC  85 442
        yadD  147912 ..  147936 +  -7.8   -3.1855   GGGGTAAATTAATAA          CTGGCGCCAT CAGCC GTAGCGCCAG          TTAAGTATTACGCCA  64 67
        hrpB NONE
        mrcB  167389 ..  167408 +  -9.2  -3.68662   GCTCAGATTGCGTAC            CGCTTGCG AACC CGCCAGCG             TTTCGAATATTATCT  75 150
        fhuA  169739 ..  169758 +   -15  -2.74322   CTAATTTCTCTTTTG            GGGCACGG ATTT CCGTGCCC             ATTTCACAAGTTGGC  89 37
        fhuC NONE
        fhuD NONE
        fhuB  173513 ..  173526 +  -8.1  -3.30124   ACGGATGCCCGATGC               GACGC TGGC GCGTC                TTATCGGGCCTACAA  65 94
        yadQ NONE
        yadR  176964 ..  176992 + -14.7  -3.68024   ATCTAATCTGTTGTT        CATGTGCCGGATA AAC TATCCGGCACATC        TTCTCTCTTCAACGC 100 35
         dgt NONE
        degP  182319 ..  182342 + -14.6  -3.52093   AGTAATCTCCCTCAA          CCCCTTCCTG AAAA CGGGAAGGGG           TTCTCCTTACAATCT 100 36
        cdaR  183967 ..  183981 +  -7.1  -4.40003   AAACTTAACGCTCTT               GGCGA AAAAC TCGCC               TTTGTCTTTCTGGAA  75 372
        rpsB  190774 ..  190794 + -11.1  -4.89729   GTACACGTTTGGTTA            GGGGGCC TGCATAT GGCCCCC            TTTTTCACTTTTATA 100 200
         tsf  191719 ..  191740 + -13.7  -4.84761   CTTAATTATCAAAAA           GGAGCCGCC TGAG GGCGGCTTC            TTTTTGTGCCCATCT 100 36
        pyrH  192835 ..  192853 +  -3.1  -4.11751   ACTGTGTGTGACTGT             CTGGTCT GACTG AGACAAG             TTTTCAAGGATTCGT  57 280
         frr  193442 ..  193490 + -11.8  -5.27206   TGATTTCTTGAACGA CAAAAACGCCGCTCAGTAGATCC TTGC GGATCGGCTG-GCGGCGTTTTGC TTTTTATTCTGTCTC 100 38
        ispC  194822 ..  194839 +  -8.4  -6.02914   TATAAGGTCAGATAT             GCCGTG GTTTTA CACGGC              TTTTTTTTGTATAGG 100 130
        ispU NONE
       geneA NONE
        yaeL  197886 ..  197901 +  -5.4  -3.33696   ACTTTTCAATGATTT              CTCTCG GTTA TGAGAG               TTAGTTAGGAAGAAC  56 13
        yaeT NONE
        hlpA NONE
        lpxD  202023 ..  202060 + -12.7  -4.07515   TTGTTCGCCAAACTT   TACGGCCTGTCTCATTC TTAC GATTGCGGCAGGCCGTG    TTATTATTGTCGTTT 100 52
        fabZ  202539 ..  202560 +  -4.3  -2.79098   ACGATGATGTGTGCT           CGTAGCCGG GAGG CCTGATACG            TGATTGATAAATCCG  47 8
        lpxA NONE
        lpxB NONE
        rnhB  205075 ..  205086 +  -5.8  -3.01243   GTCAAACGCGCACTG                GGAC TTGC GTCC                 TGATTCTTGTGTCGA  52 11
        dnaE NONE
        accA  209601 ..  209618 +  -9.1  -5.24129   AAAAGTTCTGAAAAA             GGGTCAC TTCG GTGGCCC              TTTTTTATCGCCACG 100 46
        ldcC NONE
        yaeR  212286 ..  212306 + -13.3  -3.24925   TGTCATCGCCGCATT            TGCCCGGTA ACG TGCCGGGCA            TTGCTACTGTAAAAT  91 45
        tilS  213962 ..  213975 +  -8.1  -4.65895   ACCAGTAAGTTTGCC               GCAGC GTAT GCTGC                TTTTTCCCTGACAGC  84 358
        yaeQ NONE
        yaeJ NONE
        nlpE  216111 ..  216124 +  -8.1   -3.4252   CTCAACGCCTGATGC               GACGC TGGC GCGTC                TTATCATGCCTACAA  67 157
        gmhB  223849 ..  223860 +  -4.4  -3.73224   GAACGGTAACAGGAA                GAAG CTTG CTTC                 TTTGCTGACGAGTGG  58 466
        dkgB  229981 ..  229998 + -11.3  -4.68593   ATTAAGCCTCTCTGA             CAGCTCC TCCG GGAGCTG              TTTTTACATGCTCGC 100 36
        yafD NONE
        yafE  232558 ..  232578 + -10.4  -5.25699   GGCATAAATAAAAAA            GGCACCGG GGGAA TCGGTGCC            TTTTTATTATCTGGT 100 34
        yafS  235562 ..  235574 +  -4.1  -3.14132   TTGGTAGCCTGTATC                TTCCA GTG TGGGA                TTCATCGCCGCGGCA  47 49
        dnaQ  237038 ..  237060 + -11.4  -5.88197   AATGAGTTCAGAGAG           CCGCAAGATT TTT AATTTTGCGG           TTTTTTTGTATTTGA 100 265
        yafT  238351 ..  238371 +  -4.8  -3.37513   GGGAAAATTCCCGTA            TTATTACC GCAGG GGTGATAA            TTAGTATTGACATAT  54 256
         ivy  240833 ..  240850 + -12.7  -3.89354   TAGCGGATAAAGAAA             CGGAGCC TTTC GGCTCCG              TTATTCATTTACGCG 100 42
        lpcA  244290 ..  244308 +  -9.5  -2.53747   TAAATCAATCTTCGC             CGGGGGC CATGC GCTCCCG             CTGTTGTGGAGGTTA  68 194
        yafJ  245100 ..  245115 +  -7.6  -3.21912   TGTAGTTTGATGCCA              GTTGTG GCTG CACAAC               TTCGTGGCTTAACGG  61 31
        yafL  247472 ..  247525 + -10.1  -2.56747   TGTAGGACGGATAAG GCGTTTACGCCGCATCCGGCAGTTG TACG CAGGTGCCTGATGCGACGCTGGCGC GTCTTATCATGCCTA  70 36
        yafM  248156 ..  248169 +  -8.1   -3.4252   GCAGATGCCTGATGC               GACGC TAGC GCGTC                TTATCATGCCTACAA  67 47
        dinB NONE
        yafN NONE
        yafO  252678 ..  252688 +  -2.4  -2.87035   TGGGAAAATGGCAGA                 AGCG TTT CGCA                 TGCGTTTTTGAATTT  41 4
        yafP  253184 ..  253204 +  -3.1   -4.5442   TTGCAATGAAAATAA            CGCCCGCCT GGT ATGTGCGCG            TTTTCTGATTCCACA  64 48
        ykfJ NONE
        prfH  254378 ..  254399 +  -2.2  -5.00616   TTGGCCCGATAGAAA           CCATGTCC ATTTCC GGATACGG            TTTTTTGAACAGACC  71 201
         gpt  256442 ..  256466 + -17.9  -4.47888   GGTCGCTAATCTTTT          CAACGCCTGGC ACT GCCGGGCGTTG          TTCTTTTTAACTTCA 100 32
        yafA NONE
         crl  258239 ..  258261 + -13.5  -2.54276   GGCGTGAGTGAAATG           TGCCGGATG CATCA CATCCGGCA           ATATTCATTAAAACT  86 34
        proB NONE
        proA  261987 ..  262041 +  -8.4  -3.69437   CGTGCGTAAATAAAA CCGGGTGATGCAAAAGTAGCCATTTG ATT CACAAGGCCATTGACGCATCGCCCGG TTAGTTTTAACCTTG  72 32
      insN-1 NONE
      insI-1 NONE
      insO-1  271549 ..  271569 +  -8.2  -2.62396   ACCTGAGCGGCAGTG            ACCTGCGG CATGC CCGCAGGG            TGATGTAACCCGCTG  59 95
        ykfC  273214 ..  273224 +  -5.4  -4.22748   GAAATTCTTCTCGGC                 TGAC TCA GTCA                 TTTCATTTCTTCATG  67 23
        mmuP NONE
        mmuM  276938 ..  276952 +  -4.2  -3.30124   CAGGCATTGCCGGAT               GGCG GCACAAG CGCC               TTATCCGGCCTACAA  50 92
        yagE NONE
        yagF  284406 ..  284443 + -13.5  -4.45259   AATTATTTTAAGAGA   TAAAACCGTCTGCGGAA TATT TCCCGCAGACGGCTTTG    TTGTTTTTGAAATTT 100 39
        yagG NONE
        yagH  287989 ..  288035 +  -9.3  -3.21993   GCGGTGGCGTGCACC GGCAGGC-GGCGGCCGATGCGT GAAT AGGCGATGGCGGCCAGCTTGCC TTCAATCTTCTCGAT  67 391
        yagJ  291436 ..  291455 +  -5.8  -2.88579   TATTTAGTAGCGGAC            TTGCTGAT GACT ATCAGTAA             TCTATAGAAAATTGC  51 6
        yagU  302848 ..  302866 +  -7.4  -4.91712   ATTGAATGATAAAAA             TGGCGC AAATACA GCGCCA             TTTTTATAGGTTAAA  84 44
        ykgL NONE
        eaeH NONE
      insE-1 NONE
      insF-1  315712 ..  315722 +  -2.4  -2.62851   GGGTAGGATCATAAA                 GTCC TCG GGTC                 GTTGTCCACTCTTTT  38 60
        ykgD  320584 ..  320597 +  -5.3   -3.1811   GTATAAGGGATGTAG               CCATT TTTA AATGG                ATTTCTTATGCCAAA  52 304
        ykgE NONE
        ykgF NONE
        ykgG  323791 ..  323817 + -13.2  -3.59979   CTGCTCTTCTGTAAA         TATCCTGGTATT ACC AATGCCAGGATA         TTTACAGTGAAAAAG 100 139
        betT  330739 ..  330760 + -10.9   -3.5812   TTATTGCATAAAACC           GCGCCATGT CTGC ATATGGCGC            TGTTTCTCCTACCTC  83 44
        yahA  332771 ..  332787 +  -3.7  -5.15634   ATCCCCGTTAATATG              CCATTTG GCG CAAATTG              TTTTTTAATCCACTG  79 113
        yahD NONE
        yahE NONE
        yahF NONE
        yahG  338973 ..  339000 +  -8.4  -2.57931   CGGCGTCTGACCTAC        ATGTTCATGCCG GATG CGGCGTGAACGC         CTTATCCGGCCTACG  63 31
        yahH NONE
        yahI NONE
        yahJ  341945 ..  341964 +  -3.4  -3.29074   TATCACACTTACAGG            CGCTCGCC TTAT GGGGAACG             TTGCTGCTCTGTTTC  48 239
        yahK  343340 ..  343357 +  -2.7  -4.38927   GCGATTTCTGATAGT             GC-CTGGT TTA ATCAGAGC             TTTATTATCTGCGAC  60 208
        yahL  344627 ..  344640 +  -2.3  -4.11371   GGGGTTCGAGGCCTC               GATGG CGGT CCAAC                TTTTCAAAACTCTTC  55 437
        yahM  345279 ..  345289 +  -2.4  -2.64099   ACCATAAGAGATAAG                 CGCC GCC GACG                 ATTCTGATAAGCGAA  38 431
        yahO  346066 ..  346085 +  -2.8  -4.07568   GGATAAAGCGTTCGC            GCTGCATT CGGC AGTTCAGC             TTTTCAGCCGCCGCC  56 108
        prpB  348838 ..  348851 +  -8.1  -3.30124   GCCGATGCCTGATGC               GTCGC TGAC GCGAC                TTATCAGGCCTACGA  65 67
        prpC NONE
        prpD NONE
        prpE  353829 ..  353884 + -11.1   -4.4767   TAGGTTATTGTCGGA TGCGTCGCGCGGTGCATCCGGCACTG TGTGC CGATGCCTGATGCGACGC-TGACGCG TTTTATCATGCCTAC  93 38
        codB NONE
        codA  356717 ..  356728 +  -7.2  -3.30243   GTTTATGCCGGATGC                GGCG TGAA CGCC                 TTATCCGGCCTACGT  63 64
        cynT NONE
        cynS NONE
        cynX  360436 ..  360460 + -12.9  -2.75822   TCGCTGAACTTGTAG          GCCTGATAAGC GCA GCGTATCAGGC          AATTTTTATAATTTA  85 91
        mhpA NONE
        mhpB NONE
        mhpC NONE
        mhpD NONE
        mhpF NONE
        mhpE  374221 ..  374274 + -14.7  -2.57931   TAGGTCTGATAAGAC GCGTTAGCGTCGCATCAGGCA-TC TGCGCAC GACTGCCGGATGCGGCGTGAACGC CTTATCCGGCCTACG  89 141
        mhpT  375960 ..  375982 +  -4.1  -3.53091   GCGTTTACAGGTATA           CTCGCTAAA AATTA TTCAGCGGG           TTTGGAAACAAAGAT  52 91
        yaiL  376633 ..  376671 +  -9.5  -2.76583   CGGATAAGGCGTTCA  CGCCGCATCCGGCA-GTC GTGC GCCATGCCTGATGCGACG   CTTTGCGCGTCTTAT  69 123
      insC-1 NONE
      insD-1 NONE
        tauA NONE
        tauB NONE
        tauC NONE
        tauD  387920 ..  387957 +  -6.3  -3.85698   AGAGGGTTAGGGTGA   GGGGGCGTTCACC-GT ACTTTCA ACAGGTTAACTCCCCC   TTTCTGAGAGGAAAC  64 75
        yaiV  394361 ..  394388 + -11.4  -3.07816   AGTATTAATCAGGAC        GCGGGGAT-AACC AAC GGTTTATTCCCGC        TTAGCTCGGTCACCA  79 33
        sbmA NONE
        yaiW  398520 ..  398533 +  -2.3  -4.08767   GCATTGCGATATTTT               CCGCT AAAC AGCGA                TTTTGACAGGGTGAA  56 355
        yaiZ  399195 ..  399217 +  -6.3  -3.49886   GTGAAGCCAGGCAGG           GTGTTGATC TCGTT GATCACCAC           TTCGTTCTCTGGGGT  58 191
        yaiB  400913 ..  400927 +  -4.2  -5.21459   AAAGTTGTCACGGCC               GAGACT TAT AGTCGC               TTTGTTTTTATTTTT  79 68
        phoA  402391 ..  402422 + -14.4  -5.63374   GGCTGAAATAAAACC      GCGCCCGGCAGTGA ATTT TCGCTGCCGGGTGG       TTTTTTTGCTGTTAG 100 30
        psiF  402839 ..  402872 +  -7.4  -2.87963   GATACCTGATAGTGC     TAACGGGTGAGCTA CGAAAA TGGCTCACCCGAAA      TATCATACTTCTGCC  59 39
        yaiC  404243 ..  404262 +    -2  -3.87815   ATTTTTGCGGAACCC            ATTACCGC CTGA GCGGCAAA             TTTATACGCCTGGGC  54 226
        yaiI  405512 ..  405528 +  -5.9  -5.64421   GGGGTGTATTGAGAT              TTTCACT TTA AGTGGAA              TTTTTTCTTTACAAT 100 91
        aroL  406143 ..  406153 +    -4  -4.08394   CCCTGGCACAGACGA                 TCAA TTG TTGA                 TTTTCGAGCGCCTAT  59 15
        yaiA  406471 ..  406485 +  -5.8  -3.03124   TCATAATTCATGTTT               TTCTAA TAA TTAGAA               TATTAAACAATAACA  52 102
        aroM  407318 ..  407329 +    -3  -4.18018   CGGCTGGCTGCGGAA                TTAC TGGT GTAA                 TTTTGCGTGACAGCC  58 14
        yaiE  407691 ..  407715 +  -6.3   -4.8667   CTATCTGTAATTCCT          CGCCTTCCCCT TGA ACGGGAGGGCA          TTTTTCTGAAATATC  80 31
        ykiA  408235 ..  408254 +  -2.8  -3.53164   CTGCGCTAAAAATTA            TTGCTCGC CGTA GCGAATAA             TTATATGCCTGGTGT  48 86
        yajF  410745 ..  410755 +  -8.2   -4.4648   CACCTAATAACTCTC                 CGCC TTT GGCG                 TTTTGTAGTAACAAT  85 494
        phoB  417057 ..  417084 +  -7.6  -3.68962   CAACCCGCTTTTAAC        GCCTTGCTCATC GGAC GCAGAGCAGGGC         TTATGATTTCTTAAC  67 27
        phoR  418435 ..  418456 +  -9.5  -4.88918   CATCTTTTATTGCCA           TAAGCCAGT CGAT GCTGGCTTA            TTTTCTTTGCAGTCA  93 52
        brnQ  420156 ..  420179 + -15.3  -5.64304   GAACATTTGTTTTAA          CCACGGGGC TGCGAT GCCCCGTGG           TTTTTTATTGTGTTG 100 47
        proY  421600 ..  421628 + -14.6  -3.03338   CCTTGCGTTCTGTAA        GCCGGTTCAGGA GGAAA TCCTGATCCGGC        TATTCCGAAAGTTAT  89 42
        malZ  423688 ..  423702 +  -5.6  -3.58533   TCCAGACGTGGGCGG               CGGCTT GCC ATGCCG               TTTAACACGTTCTGG  58 157
        queA  425292 ..  425316 +  -9.9   -2.9162   AGGCAATTAATGAGC          GCGTCGGGGAG TAA TTCCGCGGCGC          TGGTTTAAAACGTTG  70 12
         tgt NONE
        yajC  426824 ..  426838 +  -2.7  -2.93361   CCGTCCTGCCGAAAG               GCACC ATGAA GGCGC               TGTAATTAAAATTTT  42 6
        secD NONE
        secF  429725 ..  429744 +   -10  -5.92337   CGTTGATGTTGAAAA            TCCCGGTC AGAA GATCGGGA             TTTTTTTTGATGTAT 100 50
        yajD  430323 ..  430343 + -12.6  -4.30576   GTTAACAATCAGAAA            TGCCGGGA ATAAA TCCCGGCA            TTTTCATAATCAGAA 100 172
        ybaD NONE
        ribD NONE
        ribH NONE
        nusB  434787 ..  434827 +  -7.7  -5.43553   AAAAAGTGATATCCA GGCCGGTAGATTCACGGAA GACCG TTCCATG-ATC-GCCGGCC TTTTCTTTTTTACCT  95 32
        thiL NONE
        pgpA  436339 ..  436381 +  -6.2  -2.73829   TGTCGTAGTTGTGCA CCGATGCCTGATGTGACG CTTGTCA CGTCTCATCAGGCCTGGA CTCTTATTTAAATCC  53 33
        thiI  442235 ..  442258 + -15.4  -3.55444   AATTTGTGGTTTTTA          CGTCGCATCT GGTC AGATGCGACG           TTTGCCGCATCCGAC 100 39
        yajQ  444506 ..  444546 +  -9.7  -3.58726   ATAAGCGTAGCGCAG  CAGGCAATTCGCCGCGTTT TTT ATGCCTGACGAATTGCCTG  TTCTATCTCAAAGCG  77 133
        bolA  454072 ..  454085 +  -9.5  -5.23292   AGATTTTATGAAAAA               CGGCC TGCG GGCCG                TTTTGTTTTGTCTGG 100 84
         tig  455690 ..  455713 + -12.4   -5.9873   TAAATTCGCACAAAG          GCCCGTCACC GCCA GGTGGTGGGC           TTTTTTTTGTCATGA 100 60
        clpP  456530 ..  456547 +  -4.7  -2.96274   TCGTAATTGATGCCA             GAGGCGC AACT GTGCCGC              TATACTTATCCAGGG  48 31
        clpX  457958 ..  457976 +   -11   -4.3623   TTAGTTAACCAAAAA             GGGGGGAT TTT ATCTCCCC             TTTAATTTTTCCTCT  90 59
         lon  460499 ..  460528 + -13.6  -5.72616   CACTAATAAAAACAG       GGCTGGCAGGCT AATTCG GGCTTGCCAGCC        TTTTTTTGTCTCGCT 100 58
        hupB  460983 ..  461002 +   -10   -5.7827   GTGACGAAGTTCAAG            GGCGCATC TACT GATGTGCC             TTTTTTATTTGTATT 100 61
        ppiD  463059 ..  463074 +  -8.2  -4.39571   GCTGTAACAAGAAAA              GGTCGC TTTC GCGGCC               TTTTCCATTTCTGAA  79 74
        ybaV  463569 ..  463591 + -10.7  -2.96274   TTTTGCCAGACTGAA           GAGGTCATA CCAGT TATGACCTC           TGTACTTATAACAAC  75 62
        ybaW  464400 ..  464426 +  -7.3  -4.21194   GGAGAAATCCGTTTC        GCAGACGCCAGT AATT AC-GGCTTCTGC         TTTTACCTGATACGC  72 401
         cof  467472 ..  467487 + -11.8  -5.86332   AGATCCCTTCCAGCA              CCGGGC AATT GCCCGG               TTTTTTTTGCGTTGA 100 43
        ybaO NONE
        mdlA NONE
        mdlB  471678 ..  471701 +  -8.9  -4.67038   GGTGCAAAAATGTAA          CGCACTGTG CACTGT CATAGTGCG           TTTTCATTTTCAAAC  90 62
        glnK NONE
        amtB  473493 ..  473519 +  -7.3  -5.68023   AAGCACTGCAAAAAA        CAGCCGGACGGT TTTC ACC-TCCGGCTA         TTTTTTTAATTGTGA 100 42
        ybaY  475186 ..  475205 + -13.6  -3.27298   ATTAAGCGACGTTAA            CCCTCTCC GCCC GGAGAGGG             TTAGTAGTTCCAGCG  93 36
        ybaA  476709 ..  476727 +  -5.2  -5.02074   TAGTGATTGATCATG             TCACGCAG CAA TTGCGGGA             TTTTTTCCGAGGTGA  80 485
        acrR  485646 ..  485663 +  -9.9  -2.51951   AACCCTGAATCTGAC             TCCAGGA TTTT TCCTGGA              CATTTTCGTCGTTGC  68 39
        kefA  489563 ..  489577 +  -9.2  -3.18681   CAGCGCATGGCGGCA               GCGTGC CAG GCGCGC               TTCATAGGCTTCCAC  67 466
        ybaN  490517 ..  490534 +  -2.6  -4.07568   GCAATTATTGCGTAC             AGCCAG TACATT CTGGCG              TTTTCGAGCACAGGC  56 59
         apt  491239 ..  491263 +  -9.9  -3.09492   CACAAGATGTGCATT          CAGCCTCGCCG TTC TGACGGGGCTG          TGTTAGCATTACCCC  71 77
        dnaX  493249 ..  493265 + -10.9  -3.25015   TCCGCCCCATTTGAT              CGTAAGC ACA GCTTACG              TTCGTCATCCTTAAC  78 27
        ybaB  493609 ..  493622 +  -2.3  -2.64099   ATGCAGCTGCCGCCT               GGCTT TAAG ATGCC                GTTCTGATGCAAACC  39 5
        recR  494243 ..  494260 + -11.3  -2.55818   TTTTTAAGCAAACGA             GAGCAGG ATCA CCTGCTC              TCGCTTGAAATTATT  77 34
        htpG  496224 ..  496251 + -15.7  -5.50723   GGTTTCCTGATGTAA        TGCCGGATGAC CTTCGT GTCATCCGGCA         TTTTTCTTTTCATCA 100 31
         adk  497139 ..  497158 +   -10  -4.07885   TTATCAGCAATCTCA            GGCCGGAT ATTC ATTCGGCC             TTTTACAAAAACCTC  82 121
        hemH  498266 ..  498290 +  -5.7   -4.3129   GTAAAGAACTGAGCG         CCGTCG-CGA AGAGCC TCGTCGGCGG          TTTTCATCATCCGTG  70 50
         gsk  500672 ..  500701 + -12.1  -2.82803   ATCGTCGGTTCGTAG       GCCAGATAAGGCG TTCA CGCCGCATCTGGC        ATTTGGCTCTCGATG  79 44
        ushA  505965 ..  505976 +  -2.2  -5.24129   GGGGGCGTCGATAAT                CGTT GGCA GACG                 TTTTTTCTGCCCCAG  79 200
        ybaQ  507964 ..  507977 +  -8.1  -3.30124   ACCATTGCCTGATGC               GACGC TTAC GCGTC                TTATCAGGCCTACAA  65 206
        ybaS NONE
        ybaT  513102 ..  513112 +  -3.2   -3.4298   GTATAACATCTCTCT                 GTGC GCA GTAC                 TTCCTGTATTATTGT  50 35
        cueR  513795 ..  513814 +  -2.1  -3.67792   CAAAACGTCGGCCAA            TCAGCTGC TGCCC GC-GCTGG            TTTAAATGACTATCG  49 196
        ybbL NONE
        ybbM  516589 ..  516622 + -16.8  -2.81547   GAAGAAGAAATGATG     CGATGCCGGATGCG CAGCAT CGCATCCGGCGTTG      TGGTTCATGTGCCGA 100 28
        ybbA NONE
        ybbP  522070 ..  522093 +  -6.7  -4.02653   TGAGAGTAAATAAGG          GGCGTTCTG GTTGAA TGGAACGCC           TTGTTTAAATTAATT  70 41
        rhsD NONE
        ybbC NONE
        ylbH NONE
        ybbD  528291 ..  528305 +  -3.6  -4.38154   TTTTGTTGGTGAAAT               TAATGT TAC GCATTA               TTTTATAACAAATAT  62 192
        allA  532137 ..  532147 +  -3.2  -4.18197   GAAAGTATTCCTGAA                 CAGG AAC TCTG                 TTTTGCGTGACGCCT  60 5
        allR  533063 ..  533080 + -12.7  -5.40474   TAATGTCTGTCGCAT             CCCGCTC TGCG GAGCGGG              TTTTTTTGACAAAAT 100 38
         gcl NONE
         hyi NONE
        glxR NONE
        ybbV NONE
        ybbW NONE
        allB  539747 ..  539767 + -10.4  -3.36671   ATCTGGCCCCTGCAA            TGCCCGTC CTTGC GGCGGGCA            TTCTCCGGTTAAGGT  76 40
        ybbY NONE
        glxK  542301 ..  542332 + -11.6  -2.93723   TATCGCATAAGAGTG      CAGTACTCATGCCG GATG CGGCATGAGTACCA       TATCCTTCCTGAAAA  78 69
        fdrA  547760 ..  547779 +  -7.8  -3.04322   CGGACCCATGAAAGG            GGCGTGCG TGGG CGCATGTC             TGTTCGAAGGTTGGG  62 214
        ylbF NONE
        ybcF  550586 ..  550600 +  -7.1  -3.30124   ATTTGTGCCTGATGC               GACGC TTGAC GCGTC               TTATCAGGCCTACAA  63 56
        cysS  555231 ..  555254 + -16.8  -3.46602   GTAATTGCGCTATTG          CCGGATGCGA GTTT TCGCATCCGG           TTATCGTCTGCGCCA 100 37
        sfmA  557978 ..  557997 +  -5.1  -2.75498   ATGAGATATGAATAA            TCAAAAC CACGTT GTTTTGA             ATTATATATCACGTC  49 26
        sfmC NONE
        sfmD  561542 ..  561555 +  -3.9  -3.63515   AAATTATCAATAAGA               TAATC TGCA GATTA                TTATTGGCGATGGCA  53 44
        sfmH NONE
        sfmF  563481 ..  563495 +  -2.1  -4.08216   CTTTCACTGTGCTCT               GGATT TGTTT GATCC               TTTTCAGGAAGGTAA  56 438
        ybcD NONE
      insE-3 NONE
      insF-3 NONE
        renD  567506 ..  567531 +  -4.7   -2.8547   CAAACTGTAGTACAA         TTCTCTCCAGT TTGA ACAGGAAAGAA          TATGCTATGAACCCT  48 61
        emrE  567900 ..  567927 +    -7  -4.73912   AAACGACTAAAATAT        GGAGGCTCTTAT ATTT ATATGAGCCTCG         TTTTATGCTTTTTGT  80 55
        ybcK  569747 ..  569760 +  -2.3  -4.39426   TAATTACTTTGTTTG               CTCCC ACAA GCGAG                TTTTGTACGGCTGTA  59 121
        ybcL NONE
        ybcM  571539 ..  571567 + -11.8  -3.32844   ACACGGCATAATTAT        GTCACCGGAG CCTGAACAA CTCCGGTGAC        TTCTGCGCTAAACGG  85 90
        ybcN NONE
        ninE  572292 ..  572313 +  -2.9  -2.71712   AATGGTTGCGACTGG           CAGCAAGGA GGAG TCATGGCTG            ATTTGAGAAAAGCAG  41 3
        ybcO NONE
        rusA NONE
        ylcG NONE
        ybcQ  573701 ..  573736 + -14.2  -4.77036   CTTGAGGGAGCCACT    TATATGTTG-GGGAGGC AAC GCCTCCCGCAACATATC    TTTTTCGTAATCAGA 100 164
        essD NONE
        ybcS NONE
        rzoD NONE
        rzpD  578202 ..  578212 +  -2.6  -4.31293   TGAGTTGAAATTTCA                 TATT GTT AATA                 TTTATTAATGTATGC  60 436
        ybcW  579684 ..  579696 +  -4.1  -4.31164   GAGGTTGCCCCGTAT                TCAGT GTC GCTGA                TTTGTATTGTCTGAA  64 400
        nohB  580619 ..  580631 +  -6.9  -3.09987   AGGCTGCGGCATTTT                GTCCG CGC CGGGC                TTCGCTCACTGTTCA  58 42
        tfaD  581325 ..  581377 +    -2  -5.52384   TCAGGGAGTAATCAT TGGGATTATGCCGCAGCACG-TCTT AAGC AAGAACATGCTGCGGTTGGATGCTA TTTTTTTCCTGAAGC  81 30
        ylcE  582431 ..  582447 +  -5.2  -2.99268   TTGTTTGATGTTATG              CTTTTG CGCCC CAAAAG              GTTGTTTAGATGTAT  51 173
        appY  583858 ..  583886 + -15.3  -3.25262   TGAAATGGCTAGTTA        TTCCCCGGGGCGA TTT TCACCTCGGGGAA        ATTTTAGTTGGCGTT 100 230
        cusC  596250 ..  596283 +  -3.7  -3.10905   CGTCTGCGTTCGCTC     ACCCCAGTCACTTAC TTAT GTAAGCTCCTGGGGA      TTCACTCGCTTGTCG  47 79
        cusF NONE
        cusB NONE
        cusA NONE
        pheP  602603 ..  602629 + -16.7  -5.65513   GTCAACCATCCGAAA         CCGCTCTCATC CATTC GATGAGAGCGG         TTTTTTTAATTACTG 100 70
        hokE  607231 ..  607252 +  -4.4  -3.52073   TGTGCGGGGAGTAAT           CCCATAAG CGCTAA CTTAAGGG            TTGTGGTATTACGCC  54 45
      insL-2  608424 ..  608450 +    -8  -3.14683   GGAGAATAACAAAAA         TGGTCATCTGGA GCT TACAGGTGGCCA         TTCGTGGGACAGTAT  64 49
         fes NONE
        ybdZ NONE
        entF  617280 ..  617306 +  -8.2  -5.85425   AATATTATTTATAAA         CCCATAATTA CAGAAAA TAATTATGGG         TTTTTTATTTGTTTG 100 44
        fepE  618603 ..  618613 +    -4  -3.66356   TGATGGCAGACCACT                 TAGT TTA ACTA                 TTTGCGGTTGAAGGT  53 18
        ybdA  623091 ..  623120 +  -8.7  -2.87132   CCAGCATCTGCCCTT       GTGCTGAT-TCTGG CGT CCAGAGATTGGCAC       TGTGTGCAGCGGCAG  61 343
        entC NONE
        entE NONE
        entB NONE
        entA NONE
        ybdB NONE
        cstA  631341 ..  631373 +  -9.8  -3.34715   TTGATAGCATTTGTA     G-GCCGGATAAGGCG TTCA CGCCGCATCCGGCAC      TCTTTCAGCAACATG  74 144
        ybdD  631877 ..  631895 +  -6.6  -3.53012   TAGGCGACTTTGGTG             CCGTGGAG AAA CTTCTCGG             TTTGCGGCAGCACGG  61 300
        ybdL  633997 ..  634031 +  -7.2  -3.90112   CCAGGCGCGGGAATA     TTGACGGTCGGCAA ACAACTC TTGCAGGCCGTTAA     TTTGCTTCAGGCGCA  70 53
        ahpC  638869 ..  638888 + -13.6  -4.63218   AATTCACCTAATTCT            TCGGGTGC TGCG GCACCCGA             TTTTCTTCCCCGCAC 100 163
        ahpF  640572 ..  640595 + -13.1  -5.27923   ACCTGCAATTGCTTA          GCCGCCGGG GTCAAA CCTGGCGGC           TTTTTTATGGCATTA 100 56
        ybdR  642754 ..  642765 +  -5.8  -3.31263   CATCCTCTGGGCAAA                GCGA GTTA TCGC                 TTGTGCAGATGGGAT  56 230
        citA NONE
        citB  653775 ..  653797 + -13.4   -2.6955   GGGTGACATGATAAA           GCCGGAGGAA ACT TGCCTCCGGC           ATTACTATTTACTTG  85 35
        crcA  656473 ..  656489 +  -7.3  -4.02302   GGTGTACTGGTAACC              GACACAG CAT TTGTGTC              TATTTTTCATGTAAA  72 158
        cspE  656748 ..  656764 +  -9.4   -5.9663   AGCAAGAATTCAAAA              CCCGCT TAATC AGCGGG              TTTTTTTTGGTCTTT 100 49
        tatE  658420 ..  658437 + -11.3  -5.24129   GTTCGATACAAAAAA             CCCGCTT CAAA AAGCGGG              TTTTTTATCAGACAG 100 72
        ybeL  674876 ..  674894 +   -11  -3.30039   GATACAGGTCGAGAG             CCTGTCGG AGA TCGACAGG             TCTTCCTTCTCCGTA  76 178
        ybeR NONE
        djlB  678277 ..  678293 +  -4.4  -3.61178   GCTTTACGGGTGTCG              GGTTTG ACCCC CAGACC              TTTGAGGTAGATCCA  55 237
        ybeU NONE
        djlC  680901 ..  680944 + -18.8  -3.91144   ACGATGTGTTTTTTG CGCCGATGCCGGATGCAGCG TTTA CGCCGCATCCGGCAGCCGTG TTTATGGGATCTCAA 100 40
        ubiF  695627 ..  695642 + -10.4  -5.22312   GCAGAAAAGCAAAAA              GCTCGC CGAA GCGAGC               TTTTTTAATGTGGCT 100 153
        nagE  705164 ..  705186 +   -12  -6.15828   ATCCAACAATGACAA           GCGGTGGAGA TCT TCTCTGCCGC           TTTTTTTTTCATCAA 100 76
        glnS  707181 ..  707197 + -10.8   -5.4588   GCAAACAATCCAAAA              CGCCGC GTTCA GCGGCG              TTTTTTCTGCTTTTC 100 226
        ybfM  708968 ..  708997 +  -7.8  -3.59627   CCATCTTCTGATGCC       CGACGCGGCAGGT TTTGT GCCTGCCGCA-CG       TTTGAGGAATTTGCT  69 30
        ybfN  709386 ..  709403 + -11.3   -4.5442   CCCTTGCATAAAAAA             GCCAACC CGCA GGTTGGC              TTTTCTCGTTCAGGC 100 72
        seqA NONE
         pgm  714440 ..  714459 + -11.4   -5.1287   CATTTAATAAAAAAA            GGGCGGTC GCAA GATCGCCC             TTTTTTACGTATGAC 100 44
        ybfP  715178 ..  715192 +  -2.8  -3.80862   ACATGTCTTATTGCG               TGAATG TTT CTTTCA               TTTGATACTGCATTT  52 74
        ybfA  728590 ..  728611 + -17.3  -5.36441   TGAATACATTGAAAA           CCGCCAGCG GAAA CGCTGGCGG            TTTTTTGTATCAGGA 100 52
        rhsC  732983 ..  732994 +  -4.4  -2.80622   TTATTAGATTTGTAT                TCAC CGGA GTGA                 TGTAATGAAATATAT  47 9
        ybfB NONE
        ybfO NONE
        ybfC  735611 ..  735625 +  -2.1  -3.37796   TACTTATTGTCTAAA               GCTGT TTTTC ATAGC               TTATACATGATCAAA  45 194
        ybfL NONE
        ybfD  738144 ..  738159 +  -4.7  -3.17392   GCTTTCGTAAATTTG              TCCTG CTACAA CAGGA               TTAACTTCACAAATA  50 93
        ybgA NONE
         phr  740307 ..  740322 +    -6  -4.02132   GGCCTATTAAGACTC              CAGCGC CAGC GCGCGG               TTTCTGAATTTCAGC  68 184
        ybgI  742816 ..  742828 +  -2.6  -2.94076   TCAGAGGGATCGAAA                GTGC AACGA GCGC                GTTGTTATCTGATAG  42 48
        ybgJ NONE
        ybgK NONE
        ybgL NONE
         nei NONE
        sdhC  754768 ..  754781 +  -3.1  -2.78384   CGTGCTTTCACTTCT               CGCAGG AGT CCT-CG               TATGGTAAGCAACGC  43 4
        sdhD NONE
        sdhA NONE
        sdhB  757648 ..  757694 + -10.7  -2.57931   TAGGCCTGATAAGAC GCGCAAGCGTCGCATCAGGCA ACCAG TGCCGGATGCGGCGTGAACGC CTTATCCGGCCTACA  74 45
        sucA NONE
        sucB  762035 ..  762048 +  -8.1  -3.30124   ATTGAAGCCTGATGC               GACGC TGAC GCGTC                TTATCAGGCCTACGG  65 98
        sucC NONE
        sucD  764348 ..  764365 + -11.3  -5.39755   GGTTTCGACATGGTT             GGCCATC GTAT GATGGCC              TTTTTTGTGCTTATC 100 101
        mngA NONE
        mngB  769891 ..  769916 + -14.1  -3.13446   TGACAAAGGGCGCTT         TGTTCATGCCG GATA CGGCATGAACG          CTTTATTCGGTCTAC  95 82
        cydA NONE
        cydB NONE
        ybgT NONE
        ybgE  773846 ..  773871 +  -7.6  -4.63184   AATTCTCTTTAAAAA         ATTATGGGCC GCTCCA GGCCCATAAA          TTTTTACGCTCCCTT  82 46
        ybgC NONE
        tolQ NONE
        tolR NONE
        tolA  776868 ..  776881 +  -2.3  -2.70544   GGTCAACATCAGGCA               CCGGT TGCC ACGGG                GTTCTGGTAGTTTTG  40 63
        tolB NONE
         pal  778817 ..  778828 +  -2.2  -2.52896   GGTTTACTAAGAGAA                TTGC ATGA GCAG                 TAACTTCAGACATCA  39 31
        ybgF  779624 ..  779651 + -10.7  -2.79302   GTAATGCATAACACA        CGACCAGAAGT CGCATT ATTTCTGGTCG         TGTCGTGCGAATCAT  74 37
        nadA  782363 ..  782376 +  -6.7  -3.53224   ATAACGAATAATAAG               GCGTA ACGT TACGC                TTTGGGGGAAAGATG  62 37
        pnuC  783200 ..  783225 +  -2.5  -3.13299   GAATGGTGGCGTGCT         CAATCTGATAG TGAT CCATCAGGTAG          TGTTGGATCTGATCC  43 117
        aroG  786021 ..  786041 +  -8.3    -4.208   GTTAGCAACAAAAAA            GCCGACT CACTTGC AGTCGGC            TTTCTCATTTTAAAC  80 138
        ybhT  794155 ..  794172 +  -8.4  -5.35224   CATTGATTCCCTGAA             TGCCCG CTTAGT CGGGCA              TTTTCTTTTTCTCAA 100 35
        modA NONE
        modB NONE
        modC  797192 ..  797212 +  -4.6  -3.53012   GGGCGAACTTCCATA            CGGCGTTA ACTTG TTGCGCCG            TTTCAGCCAGAGAAG  53 382
        ybhE  798817 ..  798840 + -15.3  -3.10053   TAACCGCTGATTTAC          CCGGCGCAG TCTCTC CTGCGCCGG           TGTATTAACCTATCT  93 38
        ybhH NONE
        ybhI  802687 ..  802710 + -13.2  -2.89055   TCCATTTATTATCTT          TCTGCGCACT TCAC GGTGCGCAGA           TATCTGGAGCATTTG  86 169
        ybhJ  805009 ..  805037 + -11.8  -2.73468   CCATGTGAATGTAGG        TCGCATTCGGCA CTTAT TGTCGGATGCGA        TGCTTGCGCATCTTA  79 47
        bioB NONE
        bioF NONE
        bioC NONE
        bioD  812562 ..  812577 +  -3.2  -4.52589   TTGCTTTGGGGATAA              C-CCGGT AAG GCCGGAG              TTTTATCTCGCCACA  64 417
        uvrB  814861 ..  814918 + -15.5  -3.12482   GCAATATATTGAATT TGCGCGGTTTGTAGGCCGGATAAGGCG TTCA CGCCGCATCCGGCATAAACAACGCGCA CTTTGTCTTCAATAG  93 116
        moaA NONE
        moaB NONE
        moaC NONE
        moaD NONE
        moaE  818979 ..  819009 +  -3.8  -3.55761   CTGGTAGTTTTTTGT       TAGCCGGATAAGGC ACC GCTGCGTCCGGCAA       TTTCACCGCTCAGTA  52 34
        ybhL  819831 ..  819849 +  -8.1  -5.84381   TTTTCACCATCACTA             TCCCGGC CATGT GTCGGGA             TTTTTTTCTTACTAA 100 45
        ybhM  821124 ..  821134 +  -2.4  -4.25074   CGAATTTCCATGAAG                 GCAG CAC CAGC                 TTTTGCCCTTTGATG  58 420
        ybhQ  824655 ..  824665 +  -8.2  -3.57263   GTGGCGACAATTAAC                 GCCG GTA CGGC                 TTTGCCGATGAAGAT  69 417
        rhlE  831580 ..  831609 + -13.5  -2.71712   TGCATGCTTTTGTAG       GCCGGATAAGGCG TTTA CGCCGCATCCGGC        ATTTCACAACAAGCA  86 146
        dinG  834426 ..  834439 +  -9.5  -3.25223   AAAACGAAATCCCCA               CGCCG TCGG CGGCG                TTAATGATGTGAGTC  72 8
        ybiB  835445 ..  835468 + -12.5  -4.07568   TTAATTCTTTTCTCA          GCCGGATGA GCCATG TCATCCGGC           TTTTACCCCACCGCA 100 37
        ybiC  836824 ..  836870 + -15.1  -2.62463   TAGGCCTGATAAGAC GCGGTAGCGTCGCATCAGGCA TCTGT TGCCGGATGCGGCGTAAACGC CTTATCCGTCCTACG  89 190
        ybiN  842725 ..  842736 +  -4.4  -4.32201   CCAATAATCAGCCCG                CGAA TTTC TTCG                 TTTTCCATTAATTCC  67 269
        ompX  850210 ..  850227 +  -9.1  -5.61881   TGGTGATATAAAAAA             TCCGCCT CTCG GGGCGGA              TTTTTGTTTTTAAGG 100 47
        yliL  852290 ..  852304 +  -7.2  -3.13899   ACAGATATAGCACAG               GCTATA TTA TATAGC               TATTGCTAAAACGTT  62 152
        mntR NONE
        ybiR  854007 ..  854025 +   -11  -4.59424   CTGGCAAATAAAAAA             GGCGGATT ATG AGTCCGCC             TTTTGCTTTAAGTTT  95 44
        ybiT  857122 ..  857132 +  -8.2  -4.62069   CGCGGGAAGTCGCCC                 GGCG ATG CGCC                 TTTTTCCAGTGCGGC  88 369
        fsaA  863560 ..  863580 + -11.1  -3.30124   TCATAAATTGCTGAT            GACGTGGCG GAG TGCCGCGTC            TTATCAGGCCTGGAG  80 58
        iaaA NONE
        yliA NONE
        yliB NONE
        yliC NONE
        yliD  872072 ..  872084 +  -3.4  -2.58398   CCTCACAGGAAATTA                TTGC CCTAA GCAA                GTGTTGTAACTTTCT  42 73
        yliE NONE
        yliF  875899 ..  875924 + -13.3  -2.60244   TAATCATTATTCGCA         GGCCGGACAAA TGAT TTTGCCCGGCC          TGAATTAATTAAACC  84 38
        yliH  877862 ..  877882 + -12.6  -3.48703   AGGCCTGAAAACTAA            GGGGGAGA AAGCG TCTCCCCC            TTCATGTTTAAGTTT  93 33
        yliI  879435 ..  879456 +  -2.9   -3.3581   GCTTCCGCACGACGT           GCCGGTG AGTCGATC CACAGGC            GTTTTTGCCCGTACT  47 380
        dacC  881164 ..  881188 + -13.6  -3.39862   TTAATCTTCTGATAA          CCGGATGGCG CGAAA CGTCATCCGG          TTATACGTCATTAAT 100 37
         cmr  884134 ..  884160 +  -8.7  -3.37464   CGAAGGGTAAAAAAA         TGCCTGACTGC TTTGT GCGATCAGGCA         TTCTCGAATTAATGG  69 31
        ybjK  887300 ..  887318 +  -7.4  -3.29043   ATTAAGACTGATGCC             CTGCGGAA AAG TTCTGCGG             TTGTGCAAAAAAATT  63 143
        ybjM  889691 ..  889707 +  -9.4  -3.29511   GAAAAAATCAGTAAA              GCCCTC AACGC GAGGGC              TTGTCAGACGATCAG  74 27
        ybjC NONE
        nfsA NONE
        rimK  892074 ..  892085 +  -3.6  -2.78216   TACGACAGAATATTG                CCTG AAAA CGGG                 TGGTTAGTCGCAATC  43 7
        ybjN  892664 ..  892707 + -11.8  -3.65046   TCCACTGATAACTCC TTTCG-AGCACGCAGTCGCTG GTG CAGTGGCTGCGCGCTGCAAAA TTATCTGCTGTTTTT  89 33
        potF  894177 ..  894193 +    -3  -3.05384   CAATTCGCACCATTA             TG-GTGC GCTT GCACACA              TTCAATGCCGGAGAG  43 83
        potG NONE
        potH NONE
        potI  897182 ..  897206 + -12.2  -4.25104   GCCAACCTGGCTACA          TAATGCCGCG CATGT CGCGGCATTG          TTTTCATGGAAGACG  95 55
        ybjO NONE
        ybjF  899043 ..  899056 +  -9.5  -3.98172   TGTCATCAGTCTCAA               GCCGC GGTT GCGGC                TTTCTGAATCTTACT  81 200
        ybjQ NONE
        ybjR  905099 ..  905127 +    -8  -4.30978   TCAAAATTCAACTTG        GAGACGCCGTAG TGGGT CAGCGGCGGCTC        TTTTGCTGACTTGCG  78 158
        ybjD  917376 ..  917425 +  -6.6  -5.14965   AACATCGTGGCCATT TGTGGCTGAATAGCGTCGAGCATCT CAT AGC-GC-CGACGGTATTCAGCC-CG TTTTTTACTGGCGAT  84 47
        macA NONE
        macB  921532 ..  921552 + -12.6  -4.35926   TTTTTGAGATAAAAA            TGCCAGCC GATCG GGCTGGCA            TTTTGCCTTTAGGAT 100 41
        clpS NONE
        clpA  924789 ..  924816 +   -15  -5.38054   AGGTAGGTTGGTCAA        GTCCGTAATCTC GAAA GAGGTTACGGAC         TTTTTGTTTATGGGG 100 51
         lrp  932369 ..  932398 + -13.7  -2.75577   TGTTAATCCATACAG       CAACAGTACTGGG GTAA CCTGGTACTGTTG        TCCGTTTTAGCATCG  86 82
        ftsK  936449 ..  936484 +  -9.6  -2.89564   TAACTAATGCATCGT    ATGCCGGATAAGGCGC GGTA GCGTCGCATCCGGCAC     TCTATCAACTGAAAA  70 38
        lolA  937214 ..  937235 +  -2.3  -3.37634   GTAAGTAGAGGCACC           TGAGTGAGCA ATC TG-TCGCTCG           ATTTTTCGGATAATA  45 33
        ycaJ  938563 ..  938577 +    -5  -3.48053   ACGCTACCGTTAATG               TTATCG TTG CGGTAA               TGTTGTTACTGTATC  56 28
        serS  939969 ..  939982 +  -9.5  -5.72616   TTCTGAATCTAAAAA               GCGCC TGCG GGCGC                TTTTTTTGTCTCCCT 100 51
        dmsA NONE
        dmsB NONE
        dmsC  944124 ..  944151 +  -6.2  -5.04733   TCGCAAGCTAATCAT        AACAACCGGGGT TTCG GCCCCGGTTCTC         TTTTATTTCTGCTTC  83 30
        ycaD  946253 ..  946284 + -13.2  -5.82036   TGTAAATGAATTCAA      GCAGAGTGTGAA CTTACTGT TTCACACTCTGC       TTTTTTGTTTCTTCT 100 36
        ycaM  948041 ..  948065 +    -8  -3.14344   CACATTCTAAACGAC         CAGTATCAAGG TACT CCTTGAT-CTG          TTCATAGAGCAGATA  61 184
        ycaK  949527 ..  949550 + -12.5  -3.53761   GCGCGGAATAAAAAA          GCGGCAACT CAATAA AGTTGCCGC           TTTACGGGGAAATTA  93 71
        ycaP  956819 ..  956846 +  -4.8  -3.14132   AGGAATAATGTATTA        CCTGTGGTCG CAATCGAT TGACCGCGGG         TTAATAGCAACGCAA  52 167
        serC  957984 ..  958004 + -12.6   -5.4659   GAAATTTTGCTTAAT            CCCCACAG CCAGC CTGTGGGG            TTTTTATTTCTGTTG 100 45
        aroA  959362 ..  959380 +  -8.8  -5.75945   CTTTCTTTATCAAAA             CGTCGGCA CAT TGTCGGCG             TTTTTTTTCGGACCT 100 69
        ycaL  960367 ..  960387 +  -8.9  -3.66784   AACGATTTGTGGCGT            CGGCGCGTA TAA TGCGCGCGG            TTATGTTAACGGTAC  75 141
         cmk  961128 ..  961152 +  -4.9  -3.06696   CGAATTTGCAGTACC          CCCGTTGCAAT GGA ATGACAGCGGG          TATGTTAAACAACCC  51 46
        rpsA  962977 ..  962994 + -14.1  -3.18264   GTAATCAAGCACTAA             GGGCGGC TACG GCCGCCC              TTAATCAATGCAGCA  95 111
        himD  963366 ..  963380 +  -7.8   -5.4387   TTGAACGAGAGAAAA               GCACCT GTC GGGTGC               TTTTTTCATTTCTCT  95 56
        ycaI NONE
        msbA NONE
        lpxK  968579 ..  968591 +  -4.7  -3.20901   TCTGGCAACTAGTTA                CGCCG CGG CAGCG                TTCGATTGATGGAGT  50 29
        ycaQ NONE
        ycaR NONE
        kdsB  970861 ..  970874 +  -5.3  -4.35675   ATTTTGGGAGGAGTG               TCGTA CCGT TACGA                TTTTCCTCAATTTTT  68 65
        ycbJ  971858 ..  971874 +  -3.6  -4.09685   AATCACTCTTGCCGT              GGCTCG CCTGA CGAACC              TTTTAGCCACTGCCA  57 15
        smtA NONE
        mukF NONE
        mukE NONE
        mukB  980016 ..  980033 + -12.7  -5.26119   GCGAGTTAAAATTAA             GGCGGCA GCAA TGCCGCC              TTTTCTTTTTCCGAA 100 32
        ycbB  982183 ..  982199 +  -5.7  -3.13432   GCGATTCTCTGCAGC              CCCCGTC ACT GCTGGGG              TTGAGTCATCTTGAC  54 91
        ycbK NONE
        ycbL  983707 ..  983724 + -12.7  -3.75772   TTGTCATCAGTCTCA             GCCCGCT TTTC AGCGGGC              TTCATTGTTTTTAAT 100 212
        pepN  992462 ..  992497 + -13.3  -2.77431   CACTGGCTTGATAAA    TAACCGAATGGCGGC AATAGC GCCGCCATTCGGGGA     ATTTACCCCTGTTTT  85 30
        ycbQ  997662 ..  997683 + -15.9  -2.62118   TTTTATTAATTAGTA           CCCCTCCAG TGTT CTGGAGGGG            ATATTCATATTTTTT 100 57
        ycbR NONE
        ycbS NONE
        ycbT NONE
        ycbU NONE
        ycbV NONE
        ycbF 1003889 .. 1003903 +  -2.8  -5.75342   GCCCTGAAACAGGTT               CGGAAA ACG TTTGCG               TTTTTTTTGCCGCAG  89 34
        pyrD 1005023 .. 1005066 + -10.6  -3.22448   CTTCGAATTCCTCTT TATAAGATAATCAGGGCT TTATTTTC AGCCCTGGTTGTTTTATA TTCATCGCTGTTGCT  78 47
        ycbW 1005896 .. 1005912 +  -4.4  -3.90922   GATTTTCTAATTGCT              CCAGCA ACACC TGTTGG              TTATTTCCACGAAAT  60 204
        ycbY NONE
         uup 1011174 .. 1011188 +  -2.8  -2.69799   TATCAGGCATGAAAA               CCAACA CTT TGTTAG               TCATCTGTAAAATAG  41 105
        pqiA NONE
        pqiB NONE
        ymbA 1014705 .. 1014731 + -10.8  -5.76633   GATTTGTAAATATAA         CCGTCTCCGGTA TGT TGCCTGAGGCGG         TTTTTTTGTCTCTAA 100 48
         rmf 1015127 .. 1015143 + -13.7  -3.77484   CTCTTTAAAAAGAAA              CCTCCGC ATT GCGGAGG              TTTCGCCTTTTGATA 100 47
        ycbG 1018200 .. 1018215 + -11.8  -4.82901   TAAAGGCAAAAAAAA              CCCCGC AGCA GCGGGG               TTTTTCTACCAGACG 100 65
        yccR 1020969 .. 1020982 +  -3.1  -3.11634   TACGCCGAAACAGGA               GTTTC CTGC GGAAC                TTGAGTAATCTGGCG  45 4
        helD 1025870 .. 1025898 +    -6  -3.09327   CTGGATTATGAAGTC       TGCCG-TTGCCAC GTTG GTGGCGACCGGAA        TGTTCCATACCGTCG  53 147
        yccU 1027587 .. 1027614 + -17.1   -4.1673   TGGCCAAATAAAAAA        TCCCCGGAAGG CAAAAA CCTTCCGGGGA         TTTGTTCAGGGATTA 100 30
        yccX 1029626 .. 1029657 +    -8  -5.06414   TTAGCCGGACCTTTC      GGAAACAGTCGGTA TAAA TAGCGGCTGTTACC       TTTTTCTTCGCCAAA  91 86
        hyaA NONE
        hyaB NONE
        hyaC NONE
        hyaD NONE
        hyaE NONE
        hyaF 1036882 .. 1036895 +  -3.1  -3.57144   GCAATCGGCGAATAC               CTCTG GTCG TAGAG                TTTCAGGATAAAGAG  51 78
        appC NONE
        appB 1039688 .. 1039706 +  -3.8  -3.12327   GTATTTACTTTGGTT             CGTCGGCA TTT TGTTGATG             TGTTCGCTCTCCACC  47 58
        appA 1041208 .. 1041244 +  -2.8  -3.95448   AGAACTGTCTAATGC   GTAGACCGGAAAAGGCG TTCA CGCCGCATCCGGCC-AC    TTTCAGTTTTACTCT  54 95
      insA-4 NONE
      insB-4 1050213 .. 1050228 +    -4  -3.53091   AACATTTGCCGCTGT              TGGTCCT CGC AGG-CCA              TTTACGCGGCAAAAT  51 485
        cspG 1051068 .. 1051081 +  -3.1   -2.7263   GCAAATACGCACTGA               CCATGC GCC GC-TGG               ATTTCACAAAATAAT  43 197
        ymcE NONE
        gnsA 1051468 .. 1051500 +  -7.8  -3.79909   AAATAATGTGATTTT     GT-GAACATCACCCC GTGC GAGGTGATGTTCCGC      TTGTTGCTAATTTAG  71 30
        torT 1056858 .. 1056870 +  -4.7   -2.8478   CGTACTACCAGTTCG                CGCAG TTC CAGCG                GTTTGGTGACGTAAT  47 371
        torC NONE
        torA NONE
        torD 1061794 .. 1061824 +   -14  -2.73364   ATGAGCTACAAACCG       GGAAAGCCGCTGGC GCA GCAGGCGGTTTTCC       TGCTTCAGGTGCGCA  86 198
        yccE 1064659 .. 1064687 + -10.3  -4.61633   GAGGCAGGGGCTAAT        CAGGCATAGTTTG CGT CAAACCTTGCCTG        TTTTTGAAGATGTAT  91 169
         agp 1066053 .. 1066083 +  -6.7   -2.7563   GCGGTGAAATAACAG       AAAACTCCCCCGC GAGAA GCGGGGGAGTCGC       TGGTTAAACGTTTTT  55 29
        ymdF 1067707 .. 1067725 + -13.1  -4.84918   TGTCAACAATCTGCA             CCGCCGG TAACC CCGGCGG             TTTTCTGTTTATGGC 100 255
        ycdC 1074105 .. 1074138 + -10.9  -2.63585   TTCGACCACGTTAAA     GATGCCGGAGGAGGT TGTA ACATCCTCCGGCTAC      CTGTTTAACCTATAG  74 27
        putP 1080134 .. 1080159 + -14.7  -2.62515   TGCAGGGAGCGCGCA         GGGGGCGGC CAATCGCC GCCGCCCCC          TGCTGTCCCGGCCTT  89 123
        ycdO NONE
        ycdB 1083914 .. 1083927 +  -8.1   -3.4252   GCAGATGCCTGATGC               GACGC TTGC GCGTC                TTATCATGCCTACAA  67 69
        phoH 1085294 .. 1085318 + -13.6  -4.33907   AGTGTGTTATCGGTG          CAGAGCCCGG GCGAA CCGGGCTTTG          TTTTGGGTGTTTATG 100 40
        ycdT 1093503 .. 1093513 +  -3.2  -4.24123   GGACACAGGCCTAAG                 CGAG GTT CTTG                 TTTTCAAATTGTTCC  60 71
        ymdE NONE
        ycdU 1096212 .. 1096231 +  -7.8  -3.58256   ATATACGAAAAAAAA            GCCCGTAC TTTC GTACGAGC             TCTTCTTTAAATATG  69 185
        ycdW 1098061 .. 1098082 +  -7.3  -3.05384   AATAAAGCATCAGGA           TTCCTGCTA TCCT TGGCGGGAA            TTGAATACAGGAGAG  60 39
        ycdX NONE
        ycdY 1099443 .. 1099459 +  -3.7  -3.07622   CGTCACTCATAACTG              CAACGGA TAA TTTGTTG              TTGCATAAAATGTGT  47 51
        ycdZ 1100044 .. 1100062 +  -7.4   -5.4251   CTTAAACAGTAAAAT             GCCGGA TGATAAT TCCGGC             TTTTTTATCTGTCAG  95 59
        csgB NONE
        csgA 1104148 .. 1104163 + -10.4  -5.75342   TTTGTATTACAGAAA              CAGGGC GCAA GCCCTG               TTTTTTTTCGGGAGA 100 48
        csgC NONE
        ymdA 1105038 .. 1105052 +  -5.7  -2.56181   AGAAGGTGTAAGGAG               GCGTT ATGAA AACGC               GTATTCATGTTGTGC  50 115
        ymdB NONE
        ymdC 1106980 .. 1106990 +  -3.2  -3.83568   TGGCGTCGATATTGC                 CCGT GGA ATGG                 TTATTGTAAATGTGG  53 6
        mdoG NONE
        mdoH 1112760 .. 1112778 +   -11  -5.40072   ACGAGCCAATAAAAA             TACCGGCG TTA TGCCGGTA             TTTTTTTACGAAAGA 100 156
        yceK 1113518 .. 1113544 +    -8  -3.06183   GGTATTCGACGACGA         CGTAGACTGTTC CAT GAATAGACTGCG         TTGAATAACACTACG  59 514
        yceA 1117088 .. 1117114 + -10.9  -2.77005   AACAGAATAAATATC         ATTGCCGGATG CGTGC CATCCGGCAAC         ATTTCACGCTTACTT  74 31
        rimJ NONE
        yceH NONE
        mviM 1127015 .. 1127031 + -13.7  -4.11692   ATTCGCCTCTTTCAG              CGCCTGC CTT GCAGGCG              TTTTGCCCGTGGGTC 100 88
        mviN 1128604 .. 1128630 + -14.4  -2.75074   ACGGTGTAACAATGC         ATTCCGGCCTGC AGT GCAGGCCGGAGA         TAATCTTCAGATCGA  87 32
        flgB NONE
        flgC NONE
        flgD 1131790 .. 1131801 +  -2.2  -3.22113   CTTCACATTTCAGGA                GTCA GTCA TGGC                 CTTTTCTCAAGCGGT  44 43
        flgE NONE
        flgF 1133807 .. 1133821 +  -4.2  -2.94633   CATGACAAGTATAAG               TTGCCC GAT GCGCAA               GTTTATCGGGTCTAT  46 52
        flgG 1134742 .. 1134760 +  -8.1  -3.96337   AACTCTAAGGCTTAA             CCGGTGG CAGGT TCACCGG             TTTACTGATTTTTGA  72 33
        flgH NONE
        flgI NONE
        flgJ NONE
        flgK NONE
        flgL 1140251 .. 1140279 +  -8.8  -5.54264   TGGGTATGTTTTGTC        TGCCTGCTCTGG GATCG CTGGGGCGGGCA        TTTTTTTGCCTATTT 100 67
        yceQ NONE
        rluC 1145436 .. 1145466 +  -3.3  -3.57263   GCCTCGCTCAGGTGA      CGGAAATGGACGTC AAAA GGC-TCCACTTCTG       TTTGCAGATGCCCAT  51 339
        yceD NONE
        rpmF 1146750 .. 1146795 +  -4.2  -4.07568   ACCGCGGCCGCAAGG TCATCGCTAAG--TAATCACGC ATCT GCGTGATGAAGCTTAGTGAGGA TTTTCCCCAGGCAAC  59 12
        plsX 1147922 .. 1147939 +  -5.5  -3.57263   TGCGGTAGCAGGACG             CTGCCAG CGAA CTCGCAG              TTTGCAAGTGACGGT  59 33
        fabH 1148911 .. 1148921 +  -2.4  -2.92267   CGGTGGATTCACCTG                 GGGC TCC GCGC                 TGGTTCGTTTCTAGG  41 1
        fabD NONE
        fabG 1150656 .. 1150670 +  -7.8  -2.62642   AAAATGCTCATGTTG               CGCGCA GTC TGCGTG               GTTATGAGTAATAAT  59 54
        acpP 1151083 .. 1151109 + -13.1  -5.02287   GGCGTAAGTGAACAT        CTCCAGGCGGTC GTTC GACCGCCTG-AG         TTTTATCTTTTTGTC 100 34
        fabF 1152429 .. 1152444 +  -8.2  -5.52096   TCCACCCTTATAAAA              GGTCCG CTTG CGGGCC               TTTTTTCTTAGCTTT 100 51
        pabC NONE
        yceG NONE
         tmk NONE
        holB NONE
        ycfH 1156799 .. 1156817 +  -4.6  -2.79098   AATCCATCCGTTGAA             TGAGTTTT TTT AAAGCTCG             TAATTAATGGCTAAA  47 27
        ptsG 1158550 .. 1158567 + -12.7  -5.04987   CGTTGGGGAGACTAA             GGCAGCC AGAT GGCTGCC              TTTTTTACAGGTGTT 100 50
        hinT NONE
        ycfL NONE
        ycfM NONE
        ycfN NONE
        nagZ NONE
        ycfP 1165158 .. 1165171 +  -3.9  -4.34402   TTTCAGCAACAAAAC               TTGAT TAAC ATCAA                TTTTGGTATGACCAA  64 275
         ndh 1166667 .. 1166683 +  -2.2  -3.48924   GCCCTTGAGGAACAG              CGCG ATCGGCAGC CGCG              TTGTATCAGGCATCC  47 80
        ycfJ 1167384 .. 1167410 + -10.1  -5.43866   GTACTCTGCAATTTG         GCCCCTCATTC GCTCA GGCTGAGGGGC         TTTTTTTGCGACTTA 100 48
        ycfR 1168592 .. 1168618 + -18.8  -5.60993   CTACTGCTGATTTTT         TCCCCGCGACAT GCC GTGTCGCGGGGA         TTTTTTTATCCGGGC 100 64
        lolC NONE
        lolD 1176541 .. 1176557 +  -5.1  -2.98947   CTGATGGGGGCGGAG              TAATGGC GAT GCCTTTA              TCGTTATTAATTGGC  51 23
        lolE NONE
        nagK NONE
        cobB 1179950 .. 1179966 +  -6.5  -4.36063   AACCTAATGTGTTGG              TGCTGCC GGG GGGAGCA              TTTTCATGCTGTTGT  72 393
        pepT 1186301 .. 1186329 +    -9  -3.06133   GGAAGTAAGCGAAAA       G--GGATGCGGCAT GTG ATGCCGCATCCGGC       TTAAATCCAAACTTA  68 33
        icdA 1195619 .. 1195643 + -16.5  -5.46657   GTTTGTTAAATTTAT          TAACGGGAGCG TAA CGCTCCCGTTG          TTTTTTGTTAGGCTG 100 48
         lit 1198879 .. 1198913 +  -7.8  -3.78312   GGTGAGAAATTCAAT     GTGGCGTTGAGATGCT TAA AGGTTCACAACGCTAC     TTTGCTCCATCCTTT  71 93
        ymfI 1201167 .. 1201185 +   -11  -3.81154   CTCGGTTCGACCAGG             GGCTTGCG CCC CGCAAGTC             TTTAATGCCTGTTTT  85 131
        ymfT NONE
        ymfL NONE
        ymfM NONE
        ymfN 1204742 .. 1204754 +  -2.6  -2.79327   TCACATTGAGTCCTA                CGGG ATCCG CTCG                CTTTAACTGAGGTAA  41 7
        ymfR NONE
        ymfO 1205460 .. 1205472 +  -3.3  -2.79183   CAACTGACGATGCAA                CCAGC TCC GGTGG                TGTCCTGCGCGTGCC  43 58
        ymfP NONE
        ymfQ NONE
        ycfK NONE
        ymfS 1207776 .. 1207827 +  -6.4  -3.17382   CCAGATGACATCCGG CGCGGTGCTGGTATCTGTTGCCGT CACC GCGTCAATGTAATCCAGCACAGCG TTAAGTCTGGTTGTT  54 33
         pin 1209503 .. 1209514 +  -4.4  -2.54745   GAAAGTAAAACAACA                GCAA CTTG TTGC                 AATTTTATCAATAAA  46 66
        mcrA 1210826 .. 1210844 + -11.7  -4.60302   TGTTAAATATTGAAA             CGGGCGT ATAAC ACGCCCG             TTGTTTTATTTATGT 100 449
        ycgZ 1215257 .. 1215273 +  -2.2  -3.12999   TGAATAATGCAACAG              CCTGAT TATTT AACAGG              TTAGCTATGAAGTCG  42 34
        ymgA NONE
        ymgB NONE
        ymgC 1216320 .. 1216361 + -23.3  -2.62616   ATGTCCGCAATATCA GGTGTCAAGAATGGAGAGT TCTC GCTCTCCATTCTTGACGCC  TGATATCCCGCCTAA 100 126
        ycgG NONE
        ymgF 1218521 .. 1218543 +    -7  -5.03994   TGCGCAAATAGTTGT           CAACCCTGGT GTT ATCACGGTTG           TTTTTATATATCACC  84 122
        ymgH NONE
        ycgI 1223146 .. 1223161 + -10.4  -4.54727   CCATCAACGATTAAA              CTGCGC TTCG GCGCAG               TTTTCGTTTACAGGA  89 41
        ycgJ 1226268 .. 1226282 + -11.4  -2.56046   CATTAACGTTTATGA               CGGGGA GAG TCCCCG               TCGGTTGACATTTAC  77 102
        ycgL 1227238 .. 1227268 +  -2.4  -4.34402   ACAAATAACCGATAT       CCGGCGGTGGCA TTATCTT TGTCGGCGCGGG       TTTTCATATCCACGA  59 33
        ycgM 1227965 .. 1227993 +  -8.9  -3.09015   CGCGTTTTGTAATAC        TTTTTGCCGCC TGAAAGC GGCGGCAAAAC        TTGCATCGCTGTGCC  68 29
        ycgN 1228912 .. 1228958 +  -2.4  -3.30903   ATTTGGCGGCATCGA TATCTTTATTCGCTTGTTTAAC CGT GTTAGACAGGGTGGTAAAGAAA TTCTGCACAGATTTT  45 438
        umuD NONE
        umuC 1231890 .. 1231900 +  -2.4  -3.28712   AGGCGACAAACACTT                 GCGG CAC CCAC                 TTATCCAGCGGCAGC  45 238
        fadR 1234903 .. 1234918 + -10.4  -5.80727   CGTTTAAAGAGCAAA              CCCCTC AAAC GAGGGG               TTTTTTGTTGTTTTT 100 48
        dadA NONE
         alr 1239279 .. 1239305 + -10.3  -3.53224   AGCCATTGCCCATGA         TAGTGTCCATT AAAAG GATGGACACTA         TTTCCCCGGAACCTG  77 132
        emtA 1243022 .. 1243036 +  -5.6  -4.58283   CGATGTAAATCAGTC               GCGCAC TTT GTCCGC               TTTTTCCCGGGCTTC  72 33
        ymgE 1244218 .. 1244247 + -12.9  -3.59979   TAAGATTTTCATAAG       GCGGATAGCGATA CAGA TGCCGCTATCCGC        TTTCACATCAGAACG 100 38
        ycgY 1244841 .. 1244898 + -10.6  -2.74563   AAAACCATAGCTATG GTGTTATCTGCCGACAACGCCATCCGG AGAAG CCGAATGACGTTGTCGG-AGTAAGCGC TGGTTAAGGTGTGGG  74 43
        dhaR 1252234 .. 1252245 +  -4.4  -3.54146   CGATTTCTGATACAT                CAGA GTGA TCTG                 TATTTCATTCCGGCG  54 51
        ychH 1258309 .. 1258338 + -11.5  -2.87963   AAATAATGCAGTTTG       CTGACCAGTCAGT TTGC GCTGACTGGTCAA        TCTCGTACTTATAAA  78 42
        hemA NONE
        prfA NONE
        hemK NONE
        ychQ NONE
        ychA 1267328 .. 1267344 +    -3  -2.61216   AATAAATAACATCGC              GCATAA ACATA TTGTGC              TGCATTAATTAATCG  40 1
        kdsA 1268564 .. 1268605 + -10.1  -4.78848   CTGGTTCAAGATTAG CCCCCGTTCTGTTGTCAGGT TGT ACCTCTCAAC-GTGCGGGGG TTTTCTCTTTCCAGC  91 347
        chaB 1271581 .. 1271593 +  -3.4  -3.15346   ATCGTAAAACCGGTC                GCTT AGTTA AAGC                TATTCGTGCGGTGTT  46 34
        chaC 1272883 .. 1272900 +  -4.1  -4.66264   ACTGCTTCTGCAGCG             TCTGACC AATC GGTCACA              TTTTTAAGGATTTTC  69 483
        ychP 1274474 .. 1274488 +  -2.8  -4.40894   CATTTTCTTCAGCAT               GTGC TTGACGT GCAC               TTTTACTGTGCTTTC  62 98
        narK 1278718 .. 1278736 + -12.4  -5.64274   ATTTGATTATCCTTT             GCGCGGCA TGA TGTCGCGC             TTTTTTTATGCGTCA 100 172
        narG NONE
        narH NONE
        narJ NONE
        narI 1285771 .. 1285786 +  -8.2  -5.60993   TTTAGTTCACATAGA              CCCTGC TTCG GCGGGG               TTTTTTTATGGGCAC 100 47
        ychS 1286635 .. 1286651 + -12.3  -3.57797   CCTCACCCTTCGGGC              CGTTGCC TGT GGCAACG              TTCTCTCGCTTTCGC  95 453
        rssA 1289352 .. 1289367 +  -7.6   -2.7264   GGACGAACTTTTGCC              GTTGGT ACGC ACCAAC               ATTTGACCAGAATTT  58 4
        rssB 1290595 .. 1290615 +    -4  -2.79796   CCTCCTTTTCAGAAC           TTAGC-CCC TTCG GGGTGCTGA            TATACTGGGATGCGA  45 142
        galU 1291615 .. 1291636 + -12.3  -5.66684   GTGTTATCCACGAAA           CGGCGTTGA GCAA TCGACGCCG            TTTTTTTATAGCTTA 100 52
         tdk 1293706 .. 1293732 +  -9.3  -4.77165   TTTTGATATCTTAAC         CGACCTCGGCC TTGAT GGTCGGGGGCG         TTTTGTTATGAACAC  90 364
        ychE 1298485 .. 1298502 +  -8.4  -3.98113   TCCTTTCAAATGAAA             CGGAGC TGCCAT GCTCCG              TTTACTTCGTCATTA  76 42
        oppA 1300845 .. 1300873 + -15.3  -3.16187   AGCACTAATGGCAAT        ACGTGGGGCAGGA GTG TCCTGCTCCACGG        TGTCTGATTTTTATC 100 33
        oppB NONE
        oppC NONE
        oppD NONE
        oppF 1304802 .. 1304821 + -13.6  -4.59773   CTTTAAAAACAATAA            GGGCTGAC AGTT GTCAGCCC             TTTTTCACGCTAAAA 100 35
        tonB 1309838 .. 1309871 + -16.9  -3.14564   AATTCAGTAAGCAGA     AAGTCAAAAGCCTCC GACC GGAGGCTTTTGACTA      TTACTCAACAGGTAA 100 31
        ompW 1313080 .. 1313096 +  -2.2  -5.00138   GATCAAGAATAGTTT              CCAGTT GAACA ATCTGG              TTTTTGGTTTCACTA  71 423
        yciV NONE
        yciO NONE
        yciQ 1324795 .. 1324821 +   -11  -3.01712   CAGACTTTACTATCA         GTGAGTCAGA TGTAAGT TCTGACTCAC         TGTTGCACAAAAGCA  76 155
        rluB 1325760 .. 1325780 +  -8.3  -4.62872   CGGTTAATCAAAGTA            TGCCGGA CGTCATA TCCGGCA            TTTTTACAGATTAAT  89 34
        sohB 1328414 .. 1328433 + -10.7  -4.58773   GATGTAAAAGACAAA            CGCGAGG CTAAGA CCTCGCG             TTTTGCTTTAATCAA  93 34
        topA 1331701 .. 1331718 + -10.5  -5.49234   GTTTTTATAAACAAA             GGGTCGC GAAA GCGGCCC              TTTTTTATTGCATAT 100 57
        cysB 1332867 .. 1332900 +  -9.7  -3.35613   AATTTCTTGCGTTAT     TTTCGGCACCTTT TATGTAGC GAAGGTGCCGGAA      TATATTCTCTTTTGT  74 39
      yciX_1 NONE
      yciX_2 1333699 .. 1333714 + -11.8  -3.66643   CTCACTGATCCTTGA              CCCCGC TGCG GCGGGG               TTGTCATTTGCTTTG  89 242
        acnA 1336537 .. 1336571 + -11.6  -2.52896   TTGAAGTAACAACTA     TTTGCTTGCCGG TTATTTTGCTT CCGGCAAGCAAA     TGAATTACACAATGC  77 32
        pgpB 1338173 .. 1338198 +  -4.1  -2.90813   CAATGCGTGTGGATG         CCATTT-CGC AGACGGC GCGAAAATGG         TACTTTAAAGGGCTA  46 80
        yciS 1338566 .. 1338580 +  -2.1  -2.81738   GCACTCGTCAGCGGC               GAAGG AATAA CTTTC               TATGCTGGAGTTGTT  40 16
        yciM 1339734 .. 1339746 +  -2.6  -3.18031   ATTAAACCGATTCGC                GGTC TTGAT GGCC                TGTAATTTTTAAAAA  45 8
        pyrF NONE
        yciH 1341017 .. 1341036 + -13.6  -3.71687   CGGTTAACATAAAAA            GCCACGGA TATA TCCGTGGC             TTTCGAATATTTTAC 100 34
        puuD NONE
        puuR 1360594 .. 1360607 +  -5.3  -2.70932   GCGAATCCCGATGAG               CTTAC TCAG GTAAG                TGATTCGGGGGAGCG  49 127
        puuC NONE
        puuB NONE
        puuE 1365058 .. 1365072 +  -8.6  -4.77438   CCCTTGTTGCAAACT               GAGTTG CAG CAACTC               TTTTTCCTGCTGCAT  93 244
        pspA NONE
        pspB 1367041 .. 1367057 +  -2.1   -2.5655   CATCCGAACTGGAGG              GATCGCT AAT GGCGGGC              ATTAATCTCAATAAA  39 17
        pspC 1367393 .. 1367413 +  -3.4  -2.62463   CACGTTACGTAGCCG           TTTCCGTCA ACTG TGA-GGAAA            GTTATGAATACTCGC  42 10
        pspD NONE
        pspE 1368044 .. 1368059 + -11.8  -6.30182   AGAATTCACCATGAG              CGGCGC TTAT GCGCCG               TTTTTTTTTCTGTCA 100 42
        ycjM NONE
        ycjN NONE
        ycjO NONE
        ycjP 1372967 .. 1372979 +  -2.7  -3.10597   GCTAAAGCGGCCAGT                TTCTT TAC AAGGA                GTTTTAAATGAAAAA  43 36
        ycjQ NONE
        ycjR NONE
        ycjS NONE
        ycjT NONE
        ycjU 1379126 .. 1379138 +  -3.3  -3.83502   GCATATGACGGTTTA                CGACA ACA TGGCG                TTTGGTCTGAAGATG  53 320
        ompG 1381023 .. 1381034 +  -2.2  -4.09739   GGCAACGGTAATATT                CTGT GGTG ACGG                 TTTTCCAGAAATTAA  56 172
        ycjX NONE
        ycjF 1384602 .. 1384621 +    -5  -3.34517   CGAAAAATAATGCAA            TATCGGGT GCTG ACCGGATA             TCTTTACGCCGAAGT  54 31
        tyrR 1386293 .. 1386323 + -21.4  -3.27601   AAGAGTAAGCGCGAA       TATGCCTGATGGTG CAA CACCATCAGGCATA       TTAAATTATGCTTTC 100 33
        ycjG 1388194 .. 1388228 +  -8.4  -2.94365   AATGCGGTGTATAAG     CTGGCACAGCGCCTGG GTT TCAGGTTCGGAGCCAG     GTTTGTCACCTGTCA  61 300
        ycjZ 1391054 .. 1391073 +    -5  -3.66787   TTTGAACGTGCGAAG            C-CCGAACG TAG TGTTCGGAG            TTCTATGTGCTTTAC  57 165
        mppA 1392876 .. 1392903 +  -8.4  -2.74525   TTGATGTGATGGGAA        CTGGCGTTACCC TTGT GCATAACGCCAG         TGATGTCTGATTTAG  64 37
      insH-4 1395271 .. 1395282 +    -3  -3.35996   ACCTTCCCTAACTAA                TCAA TGCG TTGA                 TTGTAAATCCAGCTA  46 180
        ynaJ 1395657 .. 1395674 + -12.7  -3.47751   AGTAAGTAAAAAATA             GGCCCGA TAAC TCGGGCC              TTGTCAGTTATTGAA  93 36
        abgR 1403950 .. 1403962 +  -9.1  -2.88069   GGTAATACGTTGTTG                GACCG ACC CGGTC                TGGTTATCATATCGC  67 302
        ydaL 1405051 .. 1405090 +  -3.4  -4.75372   GTAATCCGGTCATCG  CGTCATGGTGAGCAGCATG TTC CA-GCTGCTCCTCCAGCCG  TTTTTGCTCAGTAAT  71 510
        ydaN 1407247 .. 1407266 +   -10  -5.85178   ATTGATTCGTACGAC            GCCGACTT TGAT GAGTCGGC             TTTTTTTTGCCTGTT 100 215
        dbpA 1408966 .. 1408980 +  -7.1  -3.30243   GGGATTGCCGGATGC               GACGC TGGCC GCGTC               TTATCCGGCCTCCAT  63 83
        sieB 1417676 .. 1417694 +  -7.4  -4.11394   TGCCTAATTGATTGT             CAATAGGC TAT GCCTAATG             TTTTGAGCGTAACCT  72 518
        ydaS NONE
        ydaT 1419107 .. 1419118 +  -2.2  -2.88366   GGCGGCGGTTCTTCC                GACG ATTC TGTC                 ATTGTTCATTAAGCA  41 2
        ydaU NONE
        ydaV NONE
        ydaW NONE
        rzoR NONE
        rzpR 1421689 .. 1421700 +    -3  -4.00042   TAACTACAATATGAT                TCAT TTTG ATGA                 TTGTTTCATAAGGAA  54 46
        trkG 1423347 .. 1423377 + -11.9  -4.71426   TACCAGCAACACCTC      CGT-CCCCAGTAGC ACTG GCTGCTGGGGTGCG       TTTTATTCATAAAGC 100 109
        ynaK NONE
        ydaY 1424436 .. 1424451 +  -6.8  -5.55769   TTATGTCGCCTGAAA              CCCACT TCGC GGTGGG               TTTTTTGTTGTCAGG 100 457
        ynaA NONE
      lomR_1 1425720 .. 1425735 +  -3.2  -5.03747   GCAAACACATCGAAT              CAGCCT ATTT AGGCTA               TTTTTTCCACCATTT  74 108
      lomR_2 1427036 .. 1427055 + -12.1  -5.26316   CACAGTGTTATGACA            GCCCGCC GGTTCA GGCGGGC             TTTTTTGTGGGGTGA 100 53
        stfR NONE
        tfaR 1431088 .. 1431100 +  -3.4  -4.78477   GGAAGACGTAAAGCA                TCTC ACACC GAGA                TTATTTTTTATATGT  69 103
        ydbJ 1439573 .. 1439618 +  -3.3  -4.88736   AAAGCGGTTACACAT GCTGCCGGAAATCATCATT TTTTCACC AAAGCTGATTTCTGGCGGA TTTTTATCGCTGGTC  74 250
        ydbH NONE
        ynbE NONE
        ydbL 1444371 .. 1444397 + -15.3  -3.34192   ATCTGTTTTAACTAA         TTGGCGTTGCA GTACA TGCAACGCCAA         TTAGTTAGCGGAATT 100 166
        feaB 1447067 .. 1447081 + -11.4  -5.71712   CTCATAAGTAAAAAA               CGGCAC CTG GTGCCG               TTTTTTTGTCTGAAA 100 50
        paaA NONE
        paaB NONE
        paaC NONE
        paaD NONE
        paaE NONE
        paaF NONE
        paaG NONE
        paaH NONE
        paaI NONE
        paaJ NONE
        paaK 1461460 .. 1461516 +  -5.3  -2.89534   AATATTGTTGGTGCC TGACGTATCG---TCTGGCCCTGGTG GGGTAAAG CGCCAGGGCCAGAAGTCGATACGACC TGTGCTATGATTCAT  50 23
        paaX NONE
        paaY 1463117 .. 1463147 +  -9.3  -4.49906   TTGTCCCTTTAATTA      TAAAGCAGAG-TTA TGTT TAAGCTCTGCTTTA       TTTATTTGAGTATTA  88 57
      insI-2 1468914 .. 1468933 +  -2.8  -2.75993   TTCAACAGCAGAAAA            TCAGGGTA AAAT TACACTGG             ATTCTATGTGGGTAG  41 406
        ydbC 1473119 .. 1473136 +  -5.6  -6.28401   AACGAATATACAAAA             GGGAAA GATGCA TTTCCC              TTTTTTTCTTTTTTA 100 39
        ydbD NONE
        ynbA NONE
        ynbB NONE
        ynbC NONE
        ynbD 1480294 .. 1480308 +  -3.4  -4.18494   TTATGCAGAAACAAT               GCTGTC GAT GGCTGC               TTTTGCGTCAGACTG  60 94
        hrpA 1485101 .. 1485132 +  -2.4  -3.90588   AAAAATACAATTCTC      TGCTGCAAGATGAAT AAT GTTTATCTA-CAGCA      TTTCCTTAAAAGATA  53 139
        ydcF NONE
        aldA 1487831 .. 1487843 +  -6.9  -3.00017   TTCACCAGTTGTAAA                TCGCC CAC GGCGG                TAATTTCCGTTTGCG  58 161
        cybB NONE
        ydcA 1490159 .. 1490190 + -11.6  -3.52009   CTAGGTTCATTCGTT      GGCCTCGGTTGATA GAAA TATCGGTCGGGGCC       TTCGTCTTTCTGATT  85 310
         trg 1492292 .. 1492321 +  -5.6  -4.07568   TCCCGGAACAGGCAG       GGCCACCAGCGT GGCATG ACGCAGGTCGTC        TTTTACAGCGCCAGA  65 183
        ydcJ 1494758 .. 1494770 +  -2.7  -3.74762   TGCATATTCTCTCAG                TTCAA CAA TTGGA                TTATTAATAAATATT  52 128
        mdoD 1496548 .. 1496571 + -14.6  -2.90075   TAATCGTTTTTTCTT          CGGCACCTTC TTCG GGAGGTGCCG           TCTGGTTAAACACGA  89 38
        ydcH 1496910 .. 1496926 + -10.8  -5.02074   TGTAAACTTTCCTAA              GCCGCC AGCCA GGCGGC              TTTTTTAACAACTGC 100 36
        rimL 1497912 .. 1497924 +  -3.3  -3.05596   TGGCAAAATCAAAAA                CTTCG GCG CGATG                TTCAATAAAAGCATA  43 436
        tehA NONE
        tehB NONE
        ydcL 1501158 .. 1501177 + -13.6  -4.85599   AAAGTAGTTCCAGAC            GCGCCATC GTTA GATGGCGC             TTTTTATCCGGTGCG 100 34
        ydcM 1503257 .. 1503274 +  -4.8  -2.73124   CAACGTTGATCTTTA             TCCGGA TGCGCT TCCGGG              CTTTGGCAAATAGCC  46 393
        ydcN 1504761 .. 1504781 +  -6.1  -4.63527   TTCGCAACGTCGCGC            TTGTGGCTA AAA TAGCCGCCA            TTTTTCAGCTACTGG  78 54
        ydcP 1507260 .. 1507277 +  -7.1  -4.30177   AAATTACACACGGAG             GTAAACA CTAA TGTTTAC              TTTGTTGATATACTC  77 519
        yncN 1507472 .. 1507482 +  -3.2  -3.15579   GCAATCCTGAAACAA                 CTCG GTT TGAG                 TTAATCGCCAATTAA  46 11
        ydcQ 1507965 .. 1507982 +  -2.7  -2.63596   TACAGTTAACGAAAA             GTTGTCA TTTT TAACAAC              TGATATAGACTGCCG  40 42
        ydcR 1509427 .. 1509437 +  -3.2  -3.08036   ACTTATTCAAGAACG                 GCTG TAA TAGC                 GTTTAATTTAATTCC  45 19
        ydcS NONE
        ydcT NONE
        ydcU 1512775 .. 1512805 +  -2.6   -3.4331   GTTCGTGAAACGTCT      GG-GAGCGTTC-GA TGCAC TCTGAACGCGCACC      GTTTTTCCTCAAACT  48 4
        ydcV NONE
        ydcW 1515073 .. 1515084 +  -4.4  -4.04206   TGATCTTGCGTACTG                TCAG AGCA CTGA                 TTTCTCTGACAGTAC  61 72
        ydcX NONE
        ydcY 1516272 .. 1516290 +  -3.1  -2.52623   GGTAGAGGAGGTCTG             GGTGATG CGCAC CATCAGC             GTGTTCTGGACAACC  40 392
        yncB NONE
        yncC 1519191 .. 1519204 +  -5.9  -3.76811   GACGAGAGTATAAGA               CGGCG CTTT TGCCG                TATTTTCATCATCTG  63 265
        yncE 1522474 .. 1522496 + -14.9  -4.19953   GTCAGTAATCTGAAT           TTGCCCGGC ACGTA GCCGGGCAA           TTTTGCAATTAACTC 100 107
        yncG NONE
        yncH 1525663 .. 1525681 +  -5.4  -4.35992   CAAACCATCATTCAT             TTCAATGA TTG TTATTGAA             TTATTTATTGTTGTG  70 512
        rhsE NONE
        ydcD 1528507 .. 1528536 + -11.7  -3.62354   GGCAGGGCAAGATCA       TGAAAATTGTGAT GTAA ATCACGATTTTCA        TCTTTGCTTTAACGC  89 104
        yncI NONE
        yncM NONE
        ydcC 1530980 .. 1530990 +  -6.8  -3.87104   GGGCTTTCGTAATCT                 TGCC CTG GGCA                 TTATTGTCGTATAAA  68 29
        ydcE NONE
        nhoA 1532906 .. 1532937 + -16.6  -2.52795   TAATTTATGTCAGGT      TGCCGGATGCGGCG TAAA CGCCTTATCCGGCA       TACATTAGCCCGGTT 100 38
        fdnG NONE
        fdnH NONE
        fdnI 1550397 .. 1550416 +  -8.6   -5.8187   GTCATCAGTTCTAAA            TGGCGCTT TATA AAGTGCCA             TTTTTTTATTGCGTA 100 407
        osmC 1555096 .. 1555123 + -11.3  -3.67558   AGCATTGCCGGATGA        CGCGTCAGGCG CGTGAA TGCCTGATGCG         TTGTTAGCATCTCTA  87 41
        lsrA NONE
        lsrC 1602065 .. 1602075 +  -6.8  -3.09803   TAAAAAACGGGAGGC                 CGCA TAA TGCG                 TATTCGCTACGGTTG  58 19
        lsrD 1603056 .. 1603080 +  -2.1  -2.54732   GGGCCAATAACCCAT          TGCCATAAAGG ATA TCTTCATGACA          CTTCATCGCTTTAAG  39 18
        lsrB NONE
        yneB NONE
        lsrG NONE
         tam 1606606 .. 1606619 +  -5.3  -3.07043   CGAAGCCAGTACACG               CTGAA GATC TTCAG                TCTTGAGATAATGAG  50 503
        yneJ 1613711 .. 1613723 +  -2.7  -3.68936   AGGGATATCAATGAG                CTATT TTT GATAG                TTCTTGCGGTTAATA  50 27
        yneK NONE
        sotB 1616249 .. 1616262 +  -9.5   -5.1861   ACGCAATAGTTGAAA               GGCCC ATTC GGGCC                TTTTTTAATGGTACG 100 32
        marR NONE
        marA NONE
        marB 1618241 .. 1618258 + -12.7  -3.73068   ATGTAGTTTGTTCTG             GCCCCGA CATC TCGGGGC              TTATTAACTTCCCAC 100 35
        ydeE 1620791 .. 1620825 + -13.7  -3.49419   TAATCCCTCACCTAA    CCGGCCCCTTGTTACA GTTG TGTA-CAAGGGGCCTG     ATTTTTATGACGGCG 100 273
        ydeJ 1623319 .. 1623347 + -13.9  -2.58292   TTACTGCTATAACCA        GGCTGGCCTGG CGATATC TCAGGCCAGCC        ATTGGTGGTGTTTAT  86 29
        ydfG 1626296 .. 1626313 + -10.5   -3.8591   TCAGTAATTTTTATA             CCCGGCG TAAC TGCCGGG              TTATTGCTTGTCACA  80 34
        ydfH 1627071 .. 1627094 + -13.2  -3.63922   AGAGTAATTCATTTC          CTCTCATCCC ATCC GGGGTGAGAG           TCTTTTCCCCCGCCT 100 34
        ydfZ 1627449 .. 1627472 + -11.8  -5.26875   ATGAACTAAGCGTGT          G-AATGCCGCC GAT GGCGGCATTGC          TTTTTTACTTCACGG 100 32
        ydfK 1631489 .. 1631499 +  -2.6  -2.77118   CCGAGTTAAAGCCAT                 TTTT CAC AAAA                 TCGATTTTGGGTCTC  41 185
        pinQ 1632492 .. 1632508 +  -6.5  -5.80003   CAATATGCTCACTGG              CTACCTG CAT CAGGTTG              TTTTTTGTTTCTTCC 100 281
        ynfO NONE
        ydfO 1635588 .. 1635603 +  -4.6  -3.93984   TCAAATATAACAAAA              CCCCGT AAAA ACGAGG               TTTATGGATAAATTT  59 132
        cspF 1640380 .. 1640411 + -10.2  -5.08601   ATTGCCCCATTTAAA      GCACAAAACCCGCT CATC AGCGGGTTTTCTAC       TTTTTCTTAACGTCG  93 314
        ydfV NONE
        flxA 1644776 .. 1644794 + -11.7  -4.11216   AGTGACAGCCGTATT             GTGGCCC TCATC GGGCCAC             TTTTCGCCATCAGCC  93 40
        dicA 1646361 .. 1646383 +  -4.3  -4.09864   AGCGGACAAATAAAA          GATAACATCA TCAA TGA-GTTATC           TTTTACCACATCAAT  61 21
        ydfA NONE
        ydfB NONE
        ydfC 1647329 .. 1647346 +  -6.9  -3.36492   CGGGGTTATTCCTTC             CCCGTTG AGGA CACCGGG              TTGTCAGGTTGACCA  61 289
        dicB NONE
        ydfD 1648062 .. 1648075 +  -2.4  -3.16971   TGCCAGCAATGGCAG               GGAT TTGTTC ATCC                TTAAATCTGTCATGA  44 78
        ydfE NONE
      insD-7 NONE
        intQ 1651032 .. 1651044 +  -3.4  -2.94032   GTAATTAATTTTTCT                GGTT TAATT AACC                CTTTACTTAACCAGT  42 325
        ynfB NONE
        speG 1654806 .. 1654821 +  -4.6  -4.36411   TTTTGATGGTGTAAA              CCCGTT CGAC GGCGGG               TTTTACTCCTTCATC  67 63
        ynfD 1655911 .. 1655933 +   -12  -2.74144   ACATTATCGACTGAA           CGCCGGATAT GAC AAATCCGGCG           ATTTGAACATACAAC  79 42
        ynfE NONE
        ynfF NONE
        ynfG NONE
        ynfH 1662495 .. 1662512 + -12.7  -2.76315   CAGGTTAACAAATTG             GTGCGGG GCAA CCCGCAC              ATTTCAGGATGTTAG  82 33
        dmsD 1663121 .. 1663133 +  -9.1  -3.41073   CTGTTAATTCCTGTC                GCGGT TAA ACCGC                TGTTTCGATAGGATC  71 2
        ynfJ 1664986 .. 1664999 +  -3.1   -4.4846   ATTGATTGGGCAACT               GT-GCG CCA CGCTAC               TTTCTTCTTCGCTTA  65 416
        ynfM 1668984 .. 1669013 +  -9.4  -3.62597   ACGCCTGAAAAATAA      GTCCGGACTGCGGT AAAT ACC-C-GTCCGGAC       TTATTGCCAGCTCAA  77 33
         asr 1669753 .. 1669783 + -11.9  -2.71924   TCGCGCCTGAAAATT       ACGGTGCTAAGCG GGTAA CGTTTAGCACCGC       CTTTAGCGGAGGGTA  79 70
        ydgD 1670814 .. 1670837 + -15.3  -3.13403   AAAATAATGTTCAAA          CGCTGCCCG ACAGCG CGGGCAGCG           TCTTCATCAGGCAAG 100 34
        ydgG 1673100 .. 1673112 +  -4.1  -3.53811   CACCAGCATAGCCAG                TGTTC ATC GAACG                TTTAAAGACAATCAC  51 154
        ydgH 1677416 .. 1677432 + -10.8  -3.81062   CAGTTACTCCTATAA              GGCGGC TTGAT GCCGCC              TTTCGCATTTTTAGT  85 46
        ydgI 1678956 .. 1678974 +    -6  -2.75064   CGACCTGGATGCTGG             TGGGATAA CGT TCATCCCA             TCGTTGGATAGCAAA  53 18
        ydgB 1679699 .. 1679714 +  -5.4  -2.56715   CGCAGTTTCCCACTT              GATGGC GGTC GTCATC               TGCGTTAATGCAGCT  50 2
        rstA NONE
        rstB 1682263 .. 1682277 +  -3.6  -2.53119   AAAATAAGTATGTTG               TAACTA AAG TGGTTA               ATATTATGGCGCGTT  42 81
         tus 1683656 .. 1683671 +  -5.4  -4.11484   TTTCCCCGGCATGAT              TGAGCT GCCC GGCTCA               TTTTCCGGGATTGAG  65 469
        manA 1687833 .. 1687853 + -12.6  -4.27483   AGGCTTATAACACCT            TCAGGCGG CCAGT CCGCCTGA            TTTCATTTTATGGAT 100 83
        ydgA 1689576 .. 1689605 + -12.2  -5.26875   TTTGTCAACAATCTG       AAACGCCGGAGA TTTTTC TCTCCGGCGTTA        TTTTTTACTTCAGCA 100 217
        malX NONE
        malY 1700153 .. 1700194 +  -8.7    -4.652   CCGCGCTGTTCGTTA ACCCCAATTGCGCAACG TAAAAAAT CGTTGCGCAATCGTGGA  TTTTTACCCTGCTTT  89 25
         add 1701264 .. 1701287 + -15.4  -4.72272   CGCGAAGTAACAAAA          TGGATGGTGC AAAT GCACCATCCA           TTTTTCATGCAAGGC 100 31
         blr 1702721 .. 1702743 +  -6.3   -4.3208   GCACTTGTGGAGCGA          CATGCTGCCC GTCC GGGT-GCATG           TTTTCACTTGTCGGA  73 46
        ydgT NONE
        ydgK NONE
        rnfA NONE
        rnfB NONE
        rnfC NONE
        rnfD NONE
        rnfG NONE
        rnfE NONE
         nth 1710353 .. 1710370 +  -8.5  -2.63301   AAATTTTCTATTCAT             TCGTGAT CAAG ATCACGA              TGCTGTCGCAATGTA  63 196
        ydgR 1712319 .. 1712341 + -13.5  -6.36459   GAAACTCTTTTACAA           GCCGCTAAC TTTTC GTTAGCGGC           TTTTTTTTTGTTCAG 100 49
         gst 1713014 .. 1713027 +  -5.9  -3.28924   TAAAGTAATAGCCAT               CGGCC CACA GGTCG                TTGTGGGCCGAAATG  56 33
        slyB 1718372 .. 1718407 + -11.8   -3.5332   CTCCGCGCTAAATAA    GTTTGCGTGTGGTCAG GTTA CTGACCACACGCCCCC     TTCATTTCACCCTTT  88 30
        ydhI NONE
        ydhJ NONE
        ydhK 1722406 .. 1722433 + -11.2  -3.69902   TTTGTGGATCAAGAT        GCCCGC-CTGCGG ATT CCGCGGCGCTGGC        TTTGCCATCTTTGGT  81 274
        ydhM 1724633 .. 1724652 +  -4.9  -5.24129   AAAACATTATTGCGA            CGCCTGC CGTTTA GCAGGCA             TTTTTTATCACCAGA  82 12
        nemA 1725794 .. 1725811 +  -9.8  -2.78384   AATCCAACATTGCGA             GCGGCG TAAAGC CGCCGC              TATACTAAAACAACA  69 39
        gloA 1726274 .. 1726301 +  -9.9  -3.46647   GGGCAACTAATCTCC        TGCCGGGCGTGA ACTCA TCGCGCCCG-CA        TCTTTACTGCATCGA  75 31
         rnt 1727026 .. 1727057 +  -7.4  -2.79679   AGGTGTAATCGAGTC      GATGCCTGATGACAT GCA ATGAT-TCAGGCATC      TATAGTGAGGCTATT  58 33
         lhr 1731736 .. 1731763 + -15.7  -3.01791   GGGATAGAGAAAGGA        CTGACGGATGC CCGTTC GCATCCGTCAG         TATTGCAGGACGGAT  93 34
        ydhO 1733278 .. 1733307 + -12.3  -3.59432   ACACTTCGCTAAAAC       TTTACCCTGTTGT TACG GCAACAGGGTAAG        TTCATCTTTTGTCTC  95 29
        sodB 1734112 .. 1734133 + -14.5  -5.38326   TGTCAGCAACTGTAA           CGCAGAAGG TTAT CCTTCTGCG            TTTTTGTTTAATTAG 100 154
        purR 1736895 .. 1736909 +    -7  -3.07895   ACTATCGTCGTTAAT               CACCCG TTG CGGGAG               TCTCTTCCGGCTCCC  58 27
        ydhC 1739346 .. 1739365 +  -7.1  -2.91276   ACGTCGGATTATAGA            CTCGCGG TTTTTT CTGCGAG             ATTTCTCACAAAGCC  59 225
         cfa 1740597 .. 1740617 +   -14  -3.60475   CTAAAGGCTATTCTA            TCGCCCCC TCTCC GGGGGCGA            TTTCAGATCAGGCTT 100 37
        norM 1742864 .. 1742887 + -14.6  -3.53855   CGCTAATAAAGACAA          GGCGCAACCT TCAC GGGTTGCGCC           TGTATTTTTACGCAG 100 35
        ydhR 1745044 .. 1745058 +  -8.5   -4.3014   ACAGAATTTAATCAA               GGGCG GTTAG CGCCC               TTTTCATCCCTGTCT  84 40
        ydhS 1747010 .. 1747023 +  -8.1  -2.72144   CAATTCTGGCGTTTG               CGCCA AAGC TGGCG                ATTTGCACCAGGTCA  57 276
        pykF 1755167 .. 1755182 + -11.8  -5.99154   AATTTGTATATCGAA              GCGCCC TGAT GGGCGC               TTTTTTTATTTAATC 100 58
         lpp 1755703 .. 1755721 + -14.6  -6.02914   CTGTGAAGTGAAAAA             TGGCGCAC ATT GTGCGCCA             TTTTTTTTGTCTGCC 100 47
        ydiK 1768218 .. 1768238 + -16.9  -3.61517   ATAAGTAATTTCTCA            TCAGGCGGC TCT GCCGCCTGA            TTGTTAACCACCGCT 100 33
        ydiL 1769035 .. 1769063 +  -3.1  -3.33922   TTGTTACAACAATAA        TGAACGGATGCTG ACA CAACATCGCTTCA        CTTTTTAAAGCACCT  48 65
        ydiM NONE
        ydiN NONE
        ydiB NONE
        aroD NONE
        ydiF NONE
        ydiO 1776375 .. 1776412 + -11.2  -3.85698   CAGAACAAATAATCT   GCAGGCGGCGCAGCTT CTTAAC AAACTGCGCCGCCAGA    TTTATCCAACAAGAC  91 29
        ydiQ NONE
        ydiR NONE
        ydiS NONE
        ydiT NONE
        ydiD 1782725 .. 1782751 + -10.7  -5.02645   TTCGGGGATCACATA         ACCCCGGCGAC TAAAC GCCGCCGGGGA         TTTATTTTATTTCTT 100 49
        ydiA 1786290 .. 1786319 +  -4.3  -4.98468   CATGGGCCTTAGTCG       CCGAATGTACTAG AGAA CTAGTGCATTAGC        TTATTTTTTTGTTAT  75 13
        aroH 1787511 .. 1787534 + -15.4  -3.86822   CCGCTTCTGAATGCG          TGCCCATTCC TGAC GGAATGGGCA           TTTCTGCGCAACTTG 100 31
        ydiE 1788205 .. 1788240 +  -5.4  -3.64164   TAATCGCTGCGCTCT    CGCGCCATCAGACTGAA TAA TTCATTCAG-TAGCGCG    TTATCCTCTTTTTGC  58 402
        yniD 1803587 .. 1803599 +  -9.1  -3.67141   GCCCCGGAGGCATAG                CCCAG CGG CTGGG                TTTCACTGGCATTGT  73 316
        pfkB NONE
        ydiZ NONE
        yniA 1806698 .. 1806714 + -10.8  -4.43477   TGGGTTGAGGATAAT              GGCCGC TCCGT GCGGCC              TTTTGATTAAATAAA  90 43
        yniC 1808076 .. 1808103 + -19.2  -4.15029   CTTCTCGGTTAATGA        CCAGGGGCAGTG ATCT CGCTGCCCCTGG         TTCTTTATCTGAAAT 100 29
        ydjM 1808846 .. 1808862 +  -5.2  -3.70902   CAAAAATCACCTTTC              TGGAAT AAGCA ATTCCA              TTTGAATATAAGAGC  57 46
        ydjN 1810360 .. 1810392 + -12.7  -3.83644   ATTAATTCTTATGCT      GGCAACGGTCCGTTT TGT ATAGGGGCCGTTGCC      TTACTTTTTAAATGT 100 36
        katE 1814150 .. 1814185 + -11.8  -3.68529   GACAAAATTCCTGCC    TGATGGGAGGCGGCGC AATT GCGCCGCCTCAAATGA     TTTACATAGTGCGCT  89 23
        nadE 1821347 .. 1821374 +   -12  -2.78371   GCGAAAAAGAGTAAT        TTGTTCACGCCG GATG CGGCGTGAACGC         CTTATTCGACCTATA  79 63
        ydjQ 1822869 .. 1822914 + -10.5  -3.53761   CCAGTAAAAATCACG TTTTGCCGGTGGGAACGTGCAA ATT TCGCGCGTTTC-ACCGGCAGCA TTTCGCCACAGATTC  78 468
        xthA 1831251 .. 1831267 +  -6.5  -2.80816   TCTGGGCGACCTTCC              GCCGCTA ATT TAGCAGC              TCTCCTGGCTCAAAC  53 18
        ydjX NONE
        ydjY NONE
        ydjZ NONE
        ynjA NONE
        ynjB NONE
        ynjC NONE
        ynjD 1837416 .. 1837429 +  -2.3  -2.70788   GAAAATTACAACAAA               CTGCG ATAA CGCAA                AGTTTTTCTCAATGC  40 17
        ynjE 1839010 .. 1839022 +  -2.7  -4.26076   GTGCATAACCGGGGT                TATCA ATC TGATG                TTTTGCTGCCAGTGC  60 237
        nudG 1840044 .. 1840069 +  -7.5  -2.66272   GGCTGCGCTGACTGC         CCGCCTGAACT GAAC ACTTCTGGCGG          TACGTTTACCTCCAC  56 148
        gdhA 1841876 .. 1841891 +  -3.2  -4.30719   GTATTTAACGGATGA              TGCTCC CCAC GGAACA               TTTCTTATGGGCCAA  62 163
        sppA 1848729 .. 1848753 + -11.4  -4.64763   TTAAGTCTTGTACTG          AGTGGCCGAC AGATC GTCGGCCACA          TTATTTTTTACGTCG 100 37
        ansA NONE
        pncA NONE
        gapA 1861817 .. 1861834 + -11.3  -5.82316   ACTGTGATCTAAAAA             GAGCGAC TTCG GTCGCTC              TTTTTTTTACCTGAT 100 52
        yeaD 1862743 .. 1862754 +  -4.4  -3.57507   GGCGCAATCCATTCG                CGTT GCGA AACG                 TTAATTTACGTTAAT  55 10
        yeaG 1866842 .. 1866857 +    -4  -2.73875   ACTGTGCGAATGGTA              TTTGCG CGTA CGTAAA               TCGTCTTAACAACCC  45 1
        yeaH 1868268 .. 1868294 + -11.6  -4.76892   TAAAGGCTAAAACTA         TCAGCCAGGTCA TTA TCGCCTGGCTGA         TTTTTAGCTTACTGT 100 31
        yeaI 1869902 .. 1869920 +  -8.1  -4.20106   GCAAAAATATTCAGA             GCCATGC TTTTT GCGTGGC             TTTTGCATACAATTT  76 43
        yeaJ NONE
        yeaK 1872340 .. 1872351 +    -3  -4.61482   GCAGCAAGCGTAAAG                TAAG CAGG CTTA                 TTATTTTTTGGCAAG  65 264
        yeaL 1872841 .. 1872862 + -11.5   -4.1711   ATCTCGCAATATATC           GGCCTGGCG TTTG CCCCAGGCC            TTTCTTAAACATAGT  93 44
        yeaN NONE
        yeaO 1875442 .. 1875475 +  -3.8  -3.72984   TCTGCTGGCAATAGA     CCGACGCCGGATTTG CCATA CCAATCT-GCGGCGG     TTTAGGTGCTTCTGG  56 187
        yeaP 1876996 .. 1877013 +  -8.4  -3.95219   CTAAAAAATAGCAAA             GGCTGC CTGTGT GCAGCC              TTTGTGCAATTTAAG  76 257
        yeaU 1881043 .. 1881059 + -13.7  -5.87996   ACCAGTTTATTTGAA              CCGCGTC ACT GACGCGG              TTTTTTTATTCGTTC 100 47
        yeaV NONE
        yeaW 1883834 .. 1883849 +  -4.6   -4.7373   TCGGCGGCGGTATTT              TCCGCC GCTG GGCTGA               TTTTTGATGGAGTAC  71 46
        yeaX 1884835 .. 1884885 + -18.3  -4.26344   GTGTTGGATTTGTAG TTTGCCGAAGCCGGATGTGGCGC TGAGC GCGCCCAGTCCGGCTTCGGAAGA TTTTACTGCGGATAT 100 26
        yoaB NONE
        yoaC 1892486 .. 1892516 + -11.3  -4.84359   AGCATAAATGGGTCA       GGACGCTTTTAAT CACAT ATAAAAAGCGTCC       TTTTTCTCACAATCA 100 55
        pabB NONE
        yeaB 1894918 .. 1894937 +  -6.4  -2.58427   CGCTGTTATTAGTTC            GTTACTGG AAGT CCAGTCAC             CTTGTCAGGAGTATT  53 171
        sdaA 1896330 .. 1896356 +   -13  -3.88583   GACTAATACTTCTTA         CTCGCCCATCTG CAA CGGATGGGCGAA         TTTATACCCGCTTTC 100 35
        yoaD 1898039 .. 1898051 +  -6.3    -2.567   TCACGCCCATTATGC                CGTTA CGT TAACG                CTTACTCATCTTCAT  53 15
        manX NONE
        manY NONE
        manZ 1902787 .. 1902804 + -14.1  -5.71712   ACTGTTGTACACTAC             CGGGGCC TTTT GGCCCCG              TTTTTTTATCTGGAG 100 42
        yobD 1903294 .. 1903345 +  -9.8   -3.1577   AATAAGTTATGAATT TAGCCAAAGCTATGTTTAGTGTATT TTT AATA-ATCAGACATAGCTTAGGCTA TATTACCTCTTCCCT  72 36
        yebN 1904694 .. 1904715 +  -4.3  -4.43501   CACAAAAAGTGACCT           GCGGATAGCG TTT CGCCG-CCGC           TTTTATCGCTACCTT  67 441
        yobH 1907292 .. 1907322 +  -6.9  -3.29471   CTCATGCTAAATAAA       GAACCTGTCTG TTTGATATT CCGACAGGTTC       TTACTCTCATCAGAA  61 129
        yebQ 1909679 .. 1909698 + -10.7    -4.946   CAGGGCATAAAAAAA            GCGCGTC GATCAG GACGCGC             TTTTTAGTATTTACT 100 31
        yebS NONE
        yebT 1918175 .. 1918200 + -14.7   -3.9712   CCAAATAATGCCCAC         TGCTCCGGCGT GCCT GCGCCGGAGCG          TTTATGCTAAACTGC 100 33
        yebU 1919689 .. 1919705 +  -2.2  -2.63208   CGGTAACGCCTGACA              GCGC ACAAAAAAA GCGC              ACTTTTTGACTGGCA  39 28
        yebV 1920052 .. 1920068 +  -7.9  -4.12857   CTGATCCAAAAAGAA              CCCGTCG GCA TGGCGGG              TTATTTGTCCTGGTT  74 37
        yebW 1920586 .. 1920596 +  -2.4  -3.00298   AGCAATAACATGCTT                 GCCG GTG CGAC                 TGTGTACTTCAAGAA  42 275
        holE NONE
        yobB 1924128 .. 1924144 +  -2.1  -3.07233   TACGCTAGGCTTTTT              CGGCCTG GAG CATGCCA              TGTTGCGCATTATCG  42 33
        exoX 1925210 .. 1925231 +  -7.3  -3.45366   GTACCTGGGCGATAA           CGCCGTGGAA TAA TTCCG-GGCG           TTGATTAATTGCAAC  61 429
        purT 1930109 .. 1930129 + -15.5   -4.4267   AAAACGCTACAAAAA            TGCCCGATC CTC GATCGGGCA            TTTTGACTTTTACAG 100 51
        yebK 1935599 .. 1935611 +  -6.2  -4.08651   ATGAGATTAATTTAT                CGCC ATCGC GGCG                TTATTTCATTCGGAT  68 79
        pykA 1937223 .. 1937241 + -10.3  -5.68438   TATCATCAGGCGAAG             GCCTCTC CTCGC GAGAGGC             TTTTTTATTTGATGG 100 133
        znuC 1941421 .. 1941460 +  -3.6  -3.33815   CGAATTGTTTTGCGT  CGGGGAAATGATCGCTCA TGAT TGAATTATTATTTCCCGG   TTGGTTAGCCGGGAT  48 5
        znuB 1942231 .. 1942283 +  -8.4  -3.03443   CCAGCTAATCTATCG CTGAACACATTTGTCGGATGCGGCG CGAG CGCCTTATCCGACCTACG-GTTCGG TATCTCTGGTAGTCC  66 33
        yebB 1945013 .. 1945042 +  -7.1  -5.02074   TAGCGGGCAGTTTCA       GCAAGGTGCGG ACCATATG CTGCACCTGGC        TTTTTTCGGCACTGC  86 161
        yecD NONE
        yecE 1950261 .. 1950271 +  -2.4  -3.04894   CCTATCATAGACAGG                 TGCC ATC GGCC                 ATTTTAAAGGGAGTT  42 49
        yecN NONE
        yecO NONE
        yecP 1952574 .. 1952591 + -14.1   -3.0976   GTTTGCATAACCTCA             GCGCCCG TTTC CGGGCGC              TATTCACGTCTTACG  89 162
        argS 1959841 .. 1959866 +  -9.8  -5.46657   TTTCGTGAGAGTGAA         GCCTGATCAGG GTTAG CC-GATCAGGC         TTTTTTATTGCCATC 100 47
        yecT 1960845 .. 1960855 +  -6.8  -3.32844   ACCAGCGTCATCAAT                 CCTG AAG CAGG                 TTGTCGCGTAGAAAG  59 386
        yecG 1978256 .. 1978274 +  -8.8  -3.06483   TATCGCGCTGCTGGC             TTTCCGCG CTT CGCGGAAC             TATCTGCTTTAGGTC  66 76
        yecI 1985498 .. 1985525 + -11.3  -5.52986   GAAGGTTTTGAGAAA        CCGCTGCCTCA TCTGTT TGAAGCAGCGG         TTTTTTTAATGGGAT 100 71
        yecR 1986582 .. 1986597 +  -6.8  -2.71364   TAAATATTTTAATCA              GCGAGG GGAT CTTCGC               TGATTAAAGAAATAG  55 38
         ftn 1987245 .. 1987267 + -16.3  -3.61178   AAAACTAATGCTCTC           CGGCGGCAG GTTTA CTGCCGCCG           TTTCAAATCAGTGAC 100 33
        tyrP 1988939 .. 1988968 +  -7.9  -3.67517   GCCTCAAATTCCTTA       TTGGGTGCCAG AATTAACG CTGACACCCAA        TTTGGCCTCTTAATG  69 48
        yecF 1994074 .. 1994100 + -12.3  -4.70659   GTCAGTAATATAAAA         CCGGCTGATAG CGTGC CTTTCAGCCGG         TTTTTGCATCTGGCA 100 33
        fliD NONE
        fliS NONE
        fliT NONE
        amyA 2005670 .. 2005695 + -11.2  -3.90291   AGAGGTGATTTAAAT         TCATCCCCGGC GGCAA GCCGGGGA-GA         TTTCATTACGGCAGT  91 28
        yedE NONE
        yedF 2007742 .. 2007770 + -11.7  -2.83748   TCAGAAGTAATCCCT        CATTCCCGCTGTG ACC CACAGCGGGAACA        TCGTTACCTTTGTAT  79 31
        yedK NONE
        yedL 2009108 .. 2009142 +  -3.5  -4.55295   AATTGCCATGAGCCA     GACGCAGCACATT CTTGCATTC GACGTGCTGCGCC     TTTATTTATCACCAG  64 30
        intG 2010850 .. 2010864 +  -4.3  -4.88067   TAACGCCACGCCGGG               TTCAC CGAGA GTGAA               TTTTTCTGCCTGCGT  79 71
        fliF NONE
        fliG NONE
        fliH NONE
        fliI NONE
        fliJ NONE
        fliK 2017513 .. 2017523 +  -3.2  -2.79831   GCGTGTAACAGGCAA                 CAGC GGC GTTG                 ATATTTTCGCCTAAC  43 1
        fliL NONE
        fliM NONE
        fliN 2019511 .. 2019521 +  -2.4  -3.22298   TCTGAGCGAATGCGC                 CGCC TGA GCCG                 TTAGTGATGAATAAC  44 11
        fliO 2019876 .. 2019897 +  -4.3  -3.17798   AAAAATTTGCTTAAG           CGTAGCGGG AGAT CCTGATGCG            TCGTTTATTGTCTGT  50 8
        fliP 2020605 .. 2020617 +  -3.3  -3.06515   AATTGCTGGTCGGTT                CGCTG GCG CAGAG                CTTTTACAGCTAGAG  45 0
        fliQ NONE
        fliR 2021678 .. 2021699 +  -2.4   -2.7556   TTTGCTGGCTGATAT           TATTAGTG AATTGC CATTAATA            TAATTCCGTAACGTT  40 1
        rcsA 2022612 .. 2022657 +  -9.7  -2.61126   TTTTGTCAACATGCG CTAACACATTCTGACTGGTGG TTTC CCACCAGTCAGGCTGAATAAG ATTACTCTGCTTTCT  68 22
        yodD 2023465 .. 2023495 +    -4  -4.12188   TCAGCGGGATCGCTC       CCGAAAAAATCATC TTT GATAATTTGTGCGG       TTTTGAGAATCATCC  59 253
        yedP 2024704 .. 2024718 +  -3.5  -3.62096   CGCCTGATGACCAAA               GCGGT CATTA ATCGC               TTTAAAATGGTCAAG  53 379
        yedA 2028974 .. 2028997 +  -3.2  -4.07568   ACGCAACGCCACCGC          CTGTTTGA TTTTTGGC TCAAGCAG           TTTTGCCACCGCGGC  58 516
        yedU 2034746 .. 2034778 + -10.6    -5.055   AAGCGCATAATCAAT     CGCGGCCGCGTTAGT ACTC AC-GACGTGGCTGCG      TTTTTTCACGGTTAA 100 61
        yedX 2037411 .. 2037422 +  -5.8  -2.73875   CATAAATATGTAAAA                GCAG ATCT CTGC                 TACTGTTAGGGAGGA  50 43
        yedY NONE
        yedZ 2039302 .. 2039316 +  -4.2  -2.84527   GATAAGTAGAACTGA               GAAAGC CAT GCTCTC               GTTTCCTAAGAGTTG  46 185
        yodA 2040140 .. 2040172 +   -13  -3.14602   TGAACGCAAGCTAGC     TACAGACACGCTCAT CACT ATGA-CGTGTCTGTA      TATTAATAAGCTAAC  91 116
        yodB 2041172 .. 2041195 +    -6  -3.94773   TTATGGACTTTGTCC          CGCGGCT-TTA ATC TGACGGCCGCG          TTCCTTTTTTGACTC  66 275
        yeeI 2042738 .. 2042764 + -15.9  -4.34402   TTTTAACATCTTAAG         CGCCCTCGACC TTTAT GGTTGAGGGCG         TTTTGCTATGAACGC 100 291
        yeeJ 2050061 .. 2050082 +  -8.7  -5.16572   TTATAATTTCTTAAA           GAGTGTTCC ATTC GGGGCACTC            TTTTTTACATTCCCT  91 48
        shiA 2052986 .. 2053017 +  -7.2  -2.70854   TCAACGCGCTTGATA      GCCTGGCGAAGATC ATCC GATCTTCGCCTTAC       ACTTTTGTTTCACAT  58 28
         amn 2054595 .. 2054627 +  -9.9  -3.34013   TAAGTAAGACACCTG      GCAAATAGCCTGCAA TAA TCGTGGGCTGTTTGC      TTCCTTGGGCGGATA  74 81
        yeeN 2055606 .. 2055640 + -13.9  -2.90382   ATCTCTAATTATCTT     TTAAAGAAATCTGTC TTTAC GGCAGATTTCTTTAA     TCTCATATAATTCTT  87 33
        yeeP 2069502 .. 2069529 + -17.8  -5.45652   TGTAACCCTTTACCT        GCCGGTATCCAC GTTT GTGGGTACCGGC         TTTTTTATTCACCCT 100 292
         flu 2072687 .. 2072744 +    -7  -3.01791   TGACCTTCTGACAGA ACC-AT-CGCCTCTCTGTGGTCCCGGTCA TCA TGACCGGGACC-CGGACCGGCGCAACGGA TCTTCAACGCCACAT  58 30
        yeeR NONE
        yeeS NONE
        yeeT 2075070 .. 2075084 +  -4.3  -3.30124   TGAACTGAGTGGGAA               TTCTG ATGAG CAGAA               TTATCGCCACTACCG  52 33
        yeeU 2075529 .. 2075550 + -10.1  -2.55811   ATAGCCTTCTGCTAC           GGCCTGGTG TTTT CACCACGCC            ACTTTTCCATTTTTA  70 50
        yeeV NONE
        yeeW 2076315 .. 2076337 +  -9.9  -4.61873   CTTCATTTCTCCTGA          CGCCAGCCTG AATA CAG-CTGGCG           TTTTCATTTATAAAC  91 182
        yoeF 2077017 .. 2077039 + -16.4  -3.05384   AGAATCAATGAGCAA           TGAGGGTTGC CGG GCAACCCTCA           TTGAATAAAACGGGA 100 87
        sbcB 2082330 .. 2082340 +  -6.8  -2.63991   GTCCTTCTTCTGCCG                 CCCA CTG TGGG                 ATTGCTTCAGTTGCC  52 148
        hisL 2088135 .. 2088161 + -19.5   -5.4505   TGAACGCATGAGAAA         GCCCCCGGAAG ATCAC CTTCCGGGGGC         TTTTTTATTGCGCGG 100 66
        hisG NONE
        hisD NONE
        hisC 2091475 .. 2091487 +  -3.3  -3.76224   GTCATTGACGCCTTA                CGTGC GGA GCAAG                TTTGATGAGTCAGAA  53 8
        hisB NONE
        hisH NONE
        hisA NONE
        hisF NONE
        hisI 2095299 .. 2095322 + -12.4  -5.27335   ATCCGGCAAAAAAAC          GGGCAAGGTG TCAC CACCCTGCCC           TTTTTCTTTAAAACC 100 75
        yegH 2137735 .. 2137749 +  -7.1  -3.30124   ACGAACGCCTGATGC               GACGC TTTAC GCGTC               TTATCAGGCCTACAG  63 251
        yegE 2144633 .. 2144646 +  -8.1   -3.4252   CCCATCGCCTGATGC               GACGC TAAC GCGTC                TTATCATGCCTACAA  67 51
        yegD 2147058 .. 2147098 +  -3.2   -4.9218   TTCGTTAATTGAAAA ATGGCTCAGCAGC-GGC TTAAATCT GCCTGCGCCTGAGCCAG  TTTTTCTGCTGCCTG  72 33
        yegJ NONE
        mdtA 2153283 .. 2153293 +  -6.8  -3.01712   AAAAAGGAGCACGCT                 CCTG ATG CAGG                 TGTTACCCCCGAGCA  58 21
        mdtB NONE
        mdtC NONE
        mdtD NONE
        baeS NONE
        baeR 2163162 .. 2163179 +  -5.5  -4.18197   ACTTTAATCGGTAAA             CAGCACC TTTA GATGCTG              TTTTCGATACACAAT  67 165
        yegP 2163571 .. 2163581 +  -4.6  -3.53012   GGGCGTGGGTTGTTG                 GCGT CCG GCGC                 TTTACCAGAGCCCCC  54 51
        yegQ 2165295 .. 2165312 + -12.7  -3.52009   CACATCGACAAAAAA             GCCCCTC GACT GAGGGGC              TTCCTGTTTCTAATT  93 267
        yegS 2167683 .. 2167694 +  -5.8  -3.30124   CGTAATGCCGGATGC                GGTG TAAA CACC                 TTATCCGGCATACAG  56 73
      insE-5 NONE
      insF-5 2169828 .. 2169853 + -12.6  -2.72511   CTGTTTTGCACAATA         C-CGGGCCAGC ATCAC GCTGGCCCGCG         GTTTCAGGGAATGAG  82 431
        yegT NONE
        yegU NONE
        yegV 2180120 .. 2180164 + -15.8  -3.79993   GCTGTACTCAATAGG CCGTTGCTGTTGGTCAAGCG CCACT TGCTTGATCACCAGCACCGG TATTTTGCTATCTAA 100 62
        yohM 2184846 .. 2184864 +  -7.4  -4.08919   CTCTCTGCTCGCTAA             GGATGCTT TTA GGGCATCC             TTTCATTTACACTTT  72 108
        yohN 2185784 .. 2185800 +  -5.1  -3.28791   TTTATTGTTGCTTTG              TTACCTG TGG CTGGTAA              TTGTGAAACGGGAAT  54 489
        metG 2194367 .. 2194386 + -10.7  -5.01553   ATAATCCCCCTTCAA            GGCGCTG CATCGA CAGCGCC             TTTTCTTTATAAATT 100 37
        yehI 2201941 .. 2201962 + -11.6  -3.29043   TCCATTAAAACACAG           CGGGCAGT GATGCA ACTGCCCG            TTATCAACACGACTT  83 33
        yehK 2202470 .. 2202512 +   -16  -2.90725   TTAGGCCTGAAAATA GTAAATAAAAGAACCTGC CTCACCA GCAGGTTTTTTTATTTAC TGTGATCTGCTTTCC 100 184
        yehL NONE
        yehM NONE
        yehP 2207115 .. 2207126 +    -3  -3.07816   GGCTTGCGGAGAATC                TTCA GTCA TGAA                 TTCACTACGTCCGGA  43 15
        yehQ 2209201 .. 2209217 + -10.9  -3.46081   TATCCTATATAGCCC              CTGGTGA GAG TCACCAG              TTCCTTGATTAAATA  81 260
        yehR 2209713 .. 2209743 +   -17  -5.16472   AAGTGAAATAATCGG       TTGGCGGTCATGCT CTA AACATGACCGCCAA       TTTTTTAGCCTTTTT 100 30
        mlrA NONE
        yohO 2214140 .. 2214150 +  -6.8  -2.70932   CCGTAAAGGATCAAG                 GCGA TAA TCGC                 TGGTTGCAGACCAAA  53 379
         dld 2221988 .. 2222004 + -10.8   -5.8096   GCCGTCTGCCCCGCC              GCCGCC ATTTG GGCGGC              TTTTTGTTTTTTATA 100 91
        yohD 2224464 .. 2224477 +  -8.1  -4.25104   TACCATGCCTGATAC               GACGC TTGT GCGTC                TTTTCATGCCGACCA  76 88
        yohJ NONE
        yohK 2229746 .. 2229756 +  -6.8  -4.87037   GGCTAAAATTTGCGA                 TGCG TCG CGCA                 TTTTTGATGTATGTT  80 35
         cdd 2230818 .. 2230834 + -10.9  -4.15044   TGGTGTCGAAATTCC              CGGCAAA CAG TTTGCCG              TTTCTTGCGCAAAAC  86 93
        sanA NONE
        yeiS 2231913 .. 2231941 +    -6  -3.58242   TACTTCACCTGATAA        GCTGCGGATA TCACATTCC TAACCGCAGC        TATTTGTGAATCTTT  62 77
        yeiT NONE
        yeiA 2234626 .. 2234657 +   -13  -2.82482   TTGAGCTTATTGTAG      GCCGGATAAAACGC GCCA GCGTTGCATCCGGC       ATTTGGCTCCTGTTG  85 129
        yeiG 2242775 .. 2242790 + -11.8  -2.56271   CTGAAGTGAAAGTCC              GCCCGG TTCG CCGGGC               ATCTTCTCATCAGAA  79 32
        yeiH NONE
         nfo NONE
        yeiI 2250827 .. 2250841 +  -7.1  -3.30124   AATGTTGCCGGATGC               GACGC TTAAC GCGTC               TTATCCGGCCTACAA  63 42
        yeiL 2254054 .. 2254073 +  -4.3  -3.28857   ATTATTTTCAATAGC            GCGATTGC CGGAT GCAA-CGC            TTAATACGTTTTATC  52 43
        setB 2263418 .. 2263437 +    -5  -3.97443   TGCCCGAAAGGCCCG            TCGCGA GTACTTTG TCGCGA             TATTTTTGACATTTT  61 377
        yeiP 2264065 .. 2264084 +   -10  -5.46129   GCCGCATGCAGAAAA            GGGATAGC TCAG GCTGTCCC             TTTTTTAATTTATTA 100 46
        yeiQ 2265744 .. 2265782 +  -8.1  -4.03183   TTTAACGATTTCTGC   GGTTAAAGCGGATGAAG CTCAC CTTCGTCCGCTCTCCCC   TTCTCTTTTCTGCCT  74 36
        yeiR NONE
        yeiU 2267938 .. 2267949 +  -2.2  -5.61596   AGGTAATTAGTCTCG                TGTC GCTT GGCA                 TTTTTTTATAACGAT  86 374
         spr 2268617 .. 2268634 + -11.3  -5.85244   ACGAGTTAACTGAAA             GCACTGC TTAG GCAGTGC              TTTTTTGTTTTCATT 100 75
         rtn NONE
        yejA NONE
        yejB NONE
        yejE NONE
        yejF 2275991 .. 2276002 +  -2.2  -3.53012   CATGTTGCAGCAAAC                TCGT CCTG GCGA                 TTTACAAACAGGCAC  47 105
        yejH 2280492 .. 2280517 +  -7.5  -2.70525   AAAGCAGATCACTTA         CCTGTTGCTGG GTCG CCTGTAGCAGG          ATTAATTTAAGAGAG  58 103
        rplY 2280839 .. 2280868 + -15.9  -2.90219   TTGCTGAATAAGTTG       TAAAAAACCCCGC TCCG GCGGGGTTTTTTG        TATCTGCAGATTATG 100 41
        yejL NONE
        yejM 2284327 .. 2284343 +    -8  -5.76633   AATCCCAAGAAAAAA              CCAACC CTTAC GGTTGG              TTTTTTTATATCTGC 100 194
        narP 2289351 .. 2289373 + -14.9  -3.16035   TTTGTCAACAGTCTA           GCCCGATGG CATCA CCATCGGGC           CTCTTTTTATTTACT  95 207
         eco 2302502 .. 2302515 +  -8.1  -3.30124   CCGGTTGCCTGATGC               GACGC TGGC GCGTC                TTATCAGGCCTACAC  65 112
        rcsD NONE
        rcsB 2314859 .. 2314892 + -14.7  -3.55622   GACTAATCACCTGTA     GGCCAGATAAGACGC GTTA GTGTCTTATCTGGCA      TTTGCACCGATTGCC 100 35
        atoS NONE
        atoC 2321282 .. 2321328 + -10.2  -2.90904   TGTATAACACCAAAA CTTGCTATGCAGAAATTTGCAC AGT GCGCAATTTTCTGCATAGCCGC TCATTCTCCTTATAA  72 34
        atoD NONE
        atoA NONE
        atoE NONE
        atoB 2325326 .. 2325351 + -14.1  -4.64676   ATTAATCAATAAAAA         CACCCGATAGC GAAA GTTATCGGGTG          TTTTCTTGAACATCG 100 36
        ubiG 2338355 .. 2338399 + -12.3  -3.53811   ATGCGACGCTTGCCG CGTCTTATCAGGCCTAC AAATGCTCCCC GTAGGCCGGATAAGGCG TTTACGCCGCATCCG  93 69
        nrdA 2345293 .. 2345310 +  -7.7  -3.88291   AGCGTGAACGCCTTA             TCCG-GCC TAC GGCTCGGA             TTTGTAGGCCTGATA  72 146
        nrdB NONE
        yfaE 2346793 .. 2346843 + -13.5  -3.07113   AATCGAGATGTGAAT TGGTTGTAGTGCCAGATACAACGC TTAT GCGTCTTATCTGGC-CTACAACGA TTACATGGCGTAGTA  87 28
        yfaH 2348343 .. 2348374 +    -3  -3.73534   TCAGCTGTACCAGAT      TGAGCTCCATGCCCA TTT TGGGT-TCCAGCTCA      TTCTTAATACGCTTC  53 453
        glpA NONE
        glpB NONE
        glpC 2354746 .. 2354773 + -14.2  -4.65895   TAAACTCCTTTCTGA        TGCCCGGTAAGC ATGT GGTTACCGGGCA         TTTTTGCGTACACGA 100 38
        yfaD 2356032 .. 2356056 +  -2.7  -3.84825   CCACTAATTAACACA          GGCCCACAG CCGATCC CCATGGGCC          TTTGATATCAATAAC  52 232
        yfaO 2363488 .. 2363509 +  -3.7  -4.79352   ACGACAACCGGGTGC           TGCTGTGCCA GTC TGGC-CAGTG           TTTTATTGTCGATAC  73 512
        yfbE NONE
        yfbF NONE
        yfbG NONE
        yfbH 2368927 .. 2368939 +  -4.1  -2.57985   AATTGCGGGTAGTCG                CTGAT GAA ATCGG                TACGTTACCTTATCG  44 22
        arnT NONE
        yfbW NONE
        yfbJ 2371443 .. 2371468 +  -6.1  -2.58667   AATCCCCCACTTTCA         CGGCGAAGTCA CTCT TCACTTCGGCG          ATCATTTTTATCGCG  50 168
        elaC 2380567 .. 2380585 +   -11  -3.28712   GCTTATTATTAAAAA             CAGGGCGA AAC TTGCCCTG             TTATCGCAACCCGCG  80 45
        elaD 2381959 .. 2382001 + -13.7  -3.73224   TAACATCATTGTTAA TTA-ATTCGACCAGTCAGCA AATA TGCTGACTGGTCGAACATAG TTTGCTAAACAGTCA 100 38
        yfbL NONE
        yfbM NONE
        yfbO NONE
        yfbP 2388027 .. 2388045 + -11.7    -2.981   TCTTTTTCAGAAAAA             CCGCCGA GCATG TCGGCGG             CTTTCTGACTTACAA  80 66
        yfbQ 2406810 .. 2406836 +  -9.4  -3.28791   CTGTAATCTTAATTT         CACTGCCGGA GATTGCA TCCGGCAGCG         TTATCCCGCCACAAT  74 35
        yfbR 2407491 .. 2407538 + -12.8  -3.28712   CGCTGTAAGCAGCCG GAGTCTG-CGTCGCATCAGGC AATAAGC GCCGGATGCGACATCAGGCTC TTGTCAAAACGGAAA  90 33
        ackA 2412698 .. 2412725 + -16.4  -4.36914   CTGACTGCCTGATTT        CA-CACCGCCAGC TCA GCTGGCGGTGCTG        TTTTGTAACCCGCCA 100 29
         pta 2414954 .. 2414976 + -10.7  -5.64304   CTGCGGATATCTGAA           CCGGAAATA ATCAC TATTTCCGG           TTTTTTATTCTCTTA 100 66
        yfcC 2416633 .. 2416650 + -12.7  -5.32944   CACTAAAAATGTTAA             GAGCCGC AATT GCGGCTC              TTTTTTCATTCTGCC 100 35
        yfcG NONE
        folX NONE
        yfcH 2420893 .. 2420906 +  -3.7  -3.98214   AAATGCACGAAAACG               CTGGG CATC CCCTG                TTTGTAATACGTAAT  58 295
         flk 2437085 .. 2437097 +  -4.7  -2.78384   GCCAGCGGCCCGGAG                ACGCC GAG GGCGA                TATCCTGAAACGCGG  46 143
        yfcK 2441820 .. 2441831 +  -7.2  -3.30243   GTGTTTGCCGGATGC                GGCG TGAA CGCC                 TTATCCGACCTACGT  63 53
        yfcN 2447213 .. 2447234 + -17.3  -2.72799   CCAGGTACGGGTAAT           GGCAGGGGC GAAT GCCCCTGCC            TGGTGTATCTAAGGG 100 59
        fadL 2460690 .. 2460710 + -15.5  -3.64822   GTTCGCCTGGATAAA            GTCACCTGC ATA GCAGGTGAC            TTTAACTCCCCCACT 100 47
        yfdF 2462239 .. 2462258 +  -8.6  -5.85425   GATAACAACAAAAAA            GGTGAGTT TTGC GACTCACC             TTTTTTATTTGTTTC 100 172
        yfdC 2464358 .. 2464372 +  -5.6  -2.73542   AAATGGATATAACGA               GCCCCT CCT AAGGGC               TAATTGCAGGTTCGA  50 128
        intS 2465749 .. 2465782 +    -9  -3.01857   ACAACTATCGAATAG     CACAAAGTCTTGCA ATCCAG TGCAAAGCTTTGTG      TGTATAAGTTTTGTC  68 50
        yfdG NONE
        yfdH NONE
        yfdI 2468800 .. 2468819 +  -2.2   -4.0641   GATTCTCGATAGACA            CATAACATC CAG GG-GTTATG            TTTGTATGCGTCCCG  55 341
        tfaS 2469483 .. 2469510 +  -8.6  -3.96148   AGCTTGCGTGTAATC        CTCTTTC-ATCTC CAA GGGATAGAAAGAG        TTTGTAGTCGCGGAA  74 381
        yfdP 2471998 .. 2472011 +  -2.5   -4.0942   CATTAATATCATTCT               TAATT AACT AATTA                TTTATCTCATCACTG  56 35
        yfdQ 2472894 .. 2472909 + -10.4  -3.86346   TTTCATTACTGCAAA              TGCCCC TGCG GGGGCA               TTTATGGAAACGTAA  82 41
        yfdR NONE
        yfdS NONE
        yfdT 2474291 .. 2474303 +  -4.8  -3.20878   AGCGTATTTTTATTA                CCTG ATTTG CAGG                TTCGATTCCCTATTC  52 116
        torI 2474693 .. 2474706 +  -2.3  -4.81852   GCCGAATAAGGCACA               CCAGG AACT CGTGG                TTTTATTCATTATGA  66 186
        dsdX NONE
        dsdA 2478547 .. 2478557 +  -5.4  -3.53224   TATCTGGCAAAAGGC                 CGTT AAT AACG                 TTTCAACGCAGCATC  57 20
        evgA NONE
        evgS 2485996 .. 2486022 + -10.9  -3.34517   AATGACTAAATAGCG         GCTCCCACAAT GTTCA AATGTGGGAGC         TATTTACCAGCACAT  80 32
        ypdI NONE
         ddg 2494621 .. 2494648 + -11.4   -5.4756   TCCCTCCTCAAATCG        GCCATAATAACC TCAT GGTTTTTATGGC         TTTTTTCTTAAGGTT 100 59
        ypdA NONE
        ypdB NONE
        ypdC 2500013 .. 2500028 +  -3.3  -3.53444   TTTCAGGGCTAACGT              CAGAA GGTTAA TTCTG               TTTCCAGCAGCGTCA  50 29
        yfeO 2508953 .. 2508970 +  -5.5  -2.77791   GTTATGGCGATGATA             CGGGG CTTTACCT CCCCG              TAATATTGCGTTAAC  50 70
        ypeC 2509383 .. 2509396 +  -8.1  -3.30124   CACAATGCCTGATGC               GACGC TAGT GCGTC                TTATCAGGCCTACAA  65 59
        nupC 2512296 .. 2512317 +  -4.4  -3.52073   AAGCCGGGGATAATT           CCCATAAG CGCTAA CTTAAGGG            TTGTGGTATTACGCC  54 55
      insL-3 2513489 .. 2513515 +    -8  -3.14683   GGAGAATAACAAAAA         TGGTCATCTGGA GCT TACAGGTGGCCA         TTCGTGGGACAGTAT  64 49
        yfeC NONE
        yfeD 2517236 .. 2517258 +   -12  -4.55887   AGCATAAATAAAAAA           CGGCAGGATA TTA TCTCCTGCCG           TTTATCTTTTTACAC 100 34
        yfeN 2523919 .. 2523941 + -17.8  -2.56571   TAACTTCTGATTGAT           TACTGCCGGG GCT CCCGGCAGTA           TGAATTCACTCTATA 100 31
        yfeH 2525977 .. 2526009 +  -2.8  -4.25104   CTTAAAGCGGACGCT     TC-AGGGGCTGGAC CAGTTGC GTC-AGCCCCTCGG     TTTTAATCAGCAGCG  58 36
        cysZ 2530286 .. 2530305 + -12.8   -3.7347   CGTTTGTGTGAAACA            GGGGTGGC TTAT GCCGCCCC             TTATTCCATCTTGCA 100 65
        cysK 2531431 .. 2531446 +    -9  -5.26316   AAAATGCGTAAAAAA              GCACCT TTTT AGGTGC               TTTTTTGTGGCCTGC 100 54
        ptsH 2532032 .. 2532055 +  -4.5  -4.11692   GTTAAACTGATGGCG          GAACTCGAG TAATTT CCCGGGTTC           TTTTAAAAATCAGTC  61 14
        ptsI NONE
         crr 2534385 .. 2534402 + -12.7  -5.71983   TGCCGCAGTGAAAAA             TGGCGCC CATC GGCGCCA              TTTTTTTATGCTTCC 100 45
        yfeK 2535724 .. 2535743 +  -2.1   -3.5394   GATAAAACGGTGCCT            GCGGA AGGAAATTAA TCCGC             TTTGGGAAGGCATTT  47 11
        yfeS 2536542 .. 2536600 +  -8.9  -2.78868   ACAACTGTTAAAAAA GTGCGCTTTGTTTATGCCGGATGCGGCG TAAA CGCCTTATCCGGCCTACA-AAATCGTGC TAATTCAATATATTG  66 62
        yfeU NONE
        yfeV NONE
        yfeW 2547617 .. 2547644 + -14.2    -3.767   TGGTCAACAATCTGA        GGCCAGTCAGTA ATGT TACTGCCTGGCC         TTTAATCAATGAATC 100 214
        amiA NONE
        hemF 2552633 .. 2552667 +  -7.1  -4.02456   TTCTCGCAAAACGTC    GCCAGCGCCTGTTGGAC AAA GCCCCACAG-CGC-GGC    TTTATGCTGCTCTTT  70 512
        intZ 2558190 .. 2558205 + -10.4   -5.2853   ACCTGTATTCAATTT              GCCGGA TTCG TCCGGC               TTTTCTTTTTCGCTA 100 127
        yffL 2558929 .. 2558947 + -10.2  -4.94058   GAAATAACGGAATCA             GGCGGGCA ATG TTCCCGCC             TTTTCTTTGCCTTAA  93 34
        yffM NONE
        yffN NONE
        yffO NONE
        yffP 2561272 .. 2561301 +  -7.7  -3.87815   CGCGCCAAAAATAAA       GGCCCAGGCAGTT AGCA ACCTACCCGGGCC        TTTCTCACAATCCCC  72 158
        yffQ NONE
        yffR 2562427 .. 2562443 + -10.8  -5.34555   TAAACAACCAATACA              CCCGGC CCCTC GCCGGG              TTTTTTGTGATCTGC 100 58
        yffS 2563387 .. 2563404 +  -9.8   -4.8048   TCTCATCAATCAACG             CCCGGC CCCGCT GCCGGG              TTTTTGCTATGCACC  91 58
        talA NONE
        tktB 2579674 .. 2579725 + -15.8  -3.30243   TGATGGTGATTGCCG GATGCTGATTGCCGGATGCGACGC TGAC GCGTCTTATCCGGCCTACAGCGTC TTATCCGGCCTACAT 100 38
        narQ NONE
        acrD 2588742 .. 2588763 +  -8.7  -4.70879   ATAAGCAATAAAAAA           GGCGACATG CCAA TGTGTCGCC            TTTTTCAACTTTCCG  89 37
        yffB NONE
        dapE 2590745 .. 2590760 +  -5.4  -2.82623   CGTATCATGGAACAG              CTCGTC GCCT GATGAG               TGGTTCTGCAAGAGG  50 14
        ypfN 2591014 .. 2591066 + -12.6  -2.52623   CGTAGGCCGGATAAG GCGTTAACGCCGCATCCGGCAATG GTGAA CGATGCCTGATGCGACGCTCACGC GTCTTATCAGGCCAG  81 55
        gcvR NONE
         bcp 2599026 .. 2599039 +  -5.3  -2.68088   CATACCTCACTTCTC               GTGAT CAAG ATCAC                ATTCTCGCTTTCCCC  48 81
        hyfA NONE
        hyfB NONE
        hyfC 2602798 .. 2602809 +  -3.6  -2.87211   GCTTGCATGGGTCTT                CTGG TTAA CCGG                 TCTGTAAGGAGCACT  44 7
        hyfD NONE
        hyfE NONE
        hyfF NONE
        hyfG NONE
        hyfH NONE
        hyfI NONE
        hyfJ 2609890 .. 2609905 +  -6.2  -3.15427   GCCAGAAAAATTGCG              TGAGAA GGAT TTCTCA               TTAATAAGGACTGTT  57 23
        hyfR 2611912 .. 2611926 +  -3.5  -3.31766   TGCAGCGGCTGGGGA               TCTCG GTTCG CGAGG               TGTTGTAATCTGCTT  48 3
        focB 2612807 .. 2612840 + -11.7  -2.96444   TCAGGAACCCTGAAA     AATCAGCCCGGCGAA ACAG TTCGTCGGGCTGAAG      ATTATTCTTGCGCGA  80 28
        yfgC NONE
        yfgD 2616377 .. 2616410 +  -3.7  -4.11484   CCCAGATTCAACTGC     CGCGGTGGACGATCG CCGG TGATCAACAACCGTG      TTTTGCCCGATTCCA  60 443
        purM NONE
        purN 2620912 .. 2620931 + -10.7  -4.74504   CCCCCGTAATTAAAG            CGCCAGC TCTGCC GCTGGCG             TTTTTCAATTCACCT  95 43
         ppk NONE
         ppx 2624684 .. 2624712 + -18.2   -3.6279   CGCCGCTTAATACTT        TGCGGGCCGACG AGAAA TGTCGGCCCGCA        TTATTCAGGCACTTT 100 31
        yfgG 2627557 .. 2627586 +  -2.1  -3.63045   TCGCTGTCGGATGCT       TTTGCTGTTTGGG ATTA TCAAAGCGGCAGA        TATTCTTTCATCTTA  49 79
        yfgH NONE
        yfgI 2628932 .. 2628951 + -12.2  -4.80178   CTTGAAGATAAAAAA            CCCTCTGT AGTA ACAGAGGG             TTTTGTTCATTCATA 100 70
        xseA 2633665 .. 2633701 +  -5.8  -4.09685   TCGATATCAAGCCAT   GCCCGTGCTGACAGAAG TAAT CTACTG-CACCACAGGC    TTTTAACACCTGCAA  68 66
        sseA 2651370 .. 2651413 + -18.4  -2.90194   GAAATAAGTATTTTA CAGGCAATAAAAAACCGCCG AATT TGGCGGTTTTTTATTGCTAG TCTGGTTCGCGGCCT 100 34
        suhB 2662252 .. 2662263 +  -5.8  -3.18264   TGACGAGTTAAGCGA                CGCT CTGA AGCG                 TTAATGACTCAGGCG  54 10
        yfhR NONE
        csiE 2664993 .. 2665009 +  -7.9  -3.17212   TTGCACCACTATCAA              CCACGGC AAC GCCGTAG              TTGCTCCCATAATGC  61 281
        hcaE NONE
        hcaF NONE
        hcaC NONE
        hcaB NONE
        hcaD NONE
        yphA 2671797 .. 2671828 + -16.6    -3.794   CGGCGTTAGGAAAGA      TGCCGGATGCGGCG TGAA CGCCTTATCCGGCA       TTTAATAAATTACAG 100 32
        yphH 2682098 .. 2682115 + -11.3  -3.23216   GCGATAACGTAGAAA             GGCTTCC CGAA GGAAGCC              TTGATGATCATAAAC  81 45
         hmp 2685083 .. 2685107 +  -7.1  -2.74192   ACATCCGGCAACCCT          TGACGCGGT TTAAATT GCCGCGTCG          TCCTCTTCACCGGTA  58 61
        yfhD 2695393 .. 2695408 +  -3.2  -4.10552   AATCCGTCGAGGATT              GCGC TTTTTTCT GCGC               TTTAATTTCCTGGCG  57 39
        yfhH NONE
        yfhL 2698090 .. 2698119 + -12.9  -3.11999   TTTATAGTTATTAAA       GGTGCGTCCGACTG GTT CAC-CGGACGCACC       TTAAGTACGTTTCCT  86 170
        nadB 2710176 .. 2710196 +  -3.9  -4.08216   AATGCCAGCAGCACC            CGATGCG GCAGTCG CGCTTCG            TTTTCCGCCACATCC  60 137
        srmB 2712435 .. 2712454 +  -4.9  -4.52873   TGTCGACAAGTTAAA            TGCCGGG TTTAAT CCCGACA             TTATTTTTATCCAGC  71 208
        yfiK 2714042 .. 2714065 + -16.8  -3.22884   TATTAACGAAAAAAA          GCGGAAGAGG TCGC CCTCTTCCGC           TTAGTAACTTGCTAC 100 35
         ung 2715480 .. 2715505 + -14.7   -3.0169   AATTTGCGGGGAAAT         GCCGGATGGCA GAGT TGCCACCCGGC          TGATTTATCAGGCTT  89 40
        trxC 2717183 .. 2717203 + -14.7  -4.50976   TCTCTTTAATCTTAC            CGGGGCGCA TCT TGTGCCCCG            TTTTCTCCTCTGCGA 100 32
        yfiP NONE
        yfiQ NONE
        pssA 2722111 .. 2722127 +  -9.4  -5.04249   ATCCTGTAATCACAA              CCCCGT CCTGT ACGGGG              TTTGTTTTTTGGAGG  93 32
        yfiM 2722688 .. 2722702 +  -4.3  -3.32022   GGAACATCTCAGCCT               TCAGT ATTCC ACTGA               TTGATGTATAAAAAC  51 240
        yfiO 2734926 .. 2734945 + -10.7   -5.9218   ACCTGAAACACAAAA            CGGCAGC CCTTGA GCTGCCG             TTTTTTTATTCTGTC 100 46
        yfiA 2735543 .. 2735558 + -11.8   -5.4505   TGAGTGTATCGCCAA              CGCGCC TTCG GGCGCG               TTTTTTGTTGACAGC 100 51
        pheL 2735717 .. 2735737 + -11.8   -5.5112   GAAGACGAACAATAA            GGCCTCCC AAATC GGGGGGCC            TTTTTTATTGATAAC 100 49
        pheA 2736935 .. 2736962 + -18.6  -2.67428   CAACCTGATGAAAAG        GTGCCGGATGAT GTGA ATCATCCGGCAC         TGGATTATTACTGGC 100 33
        yfiL NONE
        yfiR NONE
        yfiN NONE
        yfiB 2742153 .. 2742174 +  -7.1  -3.62224   CAAACAGATAAAAAA           GGGCCAGCC AATT GGCCAGCCC            TTCTTAACAGGATGT  67 49
        ypjD 2746833 .. 2746850 +  -2.7  -3.64192   CGTTGATCATTATTC             TGATCAT CATG GTGGTCA              TTTCAGCCTATTTTT  50 83
        yfjD 2748089 .. 2748114 + -14.7   -2.6563   GCGGAGTAACGAAAA         CGGCCCGGCAT TCGC ATGCAGGGCCG          TGAATTATTACGAAA  89 32
        ppnK 2749771 .. 2749790 +  -2.2  -2.56601   TATAAAACCAGTTTA            TACTGT ACACAATA ACAGTA             ATGGTTTTTCATACA  39 65
        recN NONE
        smpA 2752000 .. 2752016 + -12.3  -5.46276   AAAGACGTTAAAAAA              GGTGCTC AAT GAGCACC              TTTTTTCTGTCTGTT 100 57
        smpB 2753593 .. 2753604 +  -4.4  -3.60792   GGCGCTCATAAATCT                GGTA TACT TACC                 TTTACACATTGGGGC  55 218
        intA 2755429 .. 2755454 + -16.3  -3.86897   GTCGGATAAAATATT         TATCAGCCCAG CTCT CTGGGCTGATA          TTTCTAAAAGATCGC 100 32
        alpA 2756930 .. 2756960 +  -3.3  -2.66695   GGAGTGTAAACATCC      TGCTATTTCCGCCA TTAA TAGCGGAA-TAGCC       ATATTTGCTAAACAA  42 77
        yfjI 2758486 .. 2758502 +  -3.7   -2.7035   CAGTTCGGATAAAAG              CTTGTCA TCT TGATAGG              TAATATATAGGTACA  45 95
        yfjJ 2759633 .. 2759654 + -10.9  -3.67296   CGACTTTGCTGCGTA           TACCACGCT TTAC AGCGTGGTG            TTTAACTACATCCTC  81 463
        yfjN NONE
        yfjO 2765679 .. 2765702 + -16.8  -5.56372   GAACAATCCGATGAA          CGGCAGAACC TCGC GGTTCTGCCG           TTTTTGTTTTACTTT 100 327
        yfjP 2766625 .. 2766648 +   -16  -4.88895   CCTATTATTCTCCGA          GCCCTGTCGC AAGT GCGGCAGGGC           TTTCTTTATTTGTTT 100 55
        yfjQ 2767621 .. 2767646 +  -3.3  -3.36505   GTTACATCTGGCTTT         TGCAGAAATAA AAAA TAGTTTCTGCG          TTGTCCATACCCTGT  48 138
        yfjR NONE
        ypjK NONE
        yfjS NONE
        yfjT 2769663 .. 2769689 +  -8.6   -5.1471   TTCCCTACCATAACA         ACCCTGATTGCC TCC GGCGGTCGGGGG         TTTCTTTTTTCTCCT  91 51
        yfjW 2773513 .. 2773538 + -11.9  -5.80727   AAACATACCCGATTA         ACGGCAGAATC TCAG GATTCTGCCGC          TTTTTTATTATTTTT 100 495
        yfjX NONE
        yfjY 2774870 .. 2774885 +  -4.7   -3.6707   CAAATCTATTCGTTC              GCAGA ACACGG TCTGC               TTTGAGGTATTACAT  55 5
        ypjJ NONE
        yfjZ NONE
        ypjF 2776138 .. 2776153 + -10.4  -4.90869   CCTGGTAACATGAAA              GCCCAC AGAT GTGGGC               TTTTTCGTTGATGGT  93 359
        ygaQ NONE
        ygaR 2785445 .. 2785466 +  -2.9  -4.45664   ATAGAAGGTGGTATC           CCTGGCTAT TAGC AAGGTCAGG            TTTTGATTCCATTCA  63 14
        yqaC NONE
        yqaD 2786682 .. 2786709 + -15.7  -2.62386   TATAATTTAATGTTA        TATCTGCCCCG ATAAAA CGGGGCAGATA         ATATGTTTAGTTTAC  93 36
        csiD NONE
        ygaF NONE
        gabD NONE
        gabT 2792068 .. 2792107 + -10.1  -3.53811   GGAGGCGACGCTGCG  CGTCTTGTCCGGCCT ACGGGGATCC AGGTCGGATAAGGCG   TTTACGCCGCATCCG  77 56
        gabP NONE
        csiR 2794386 .. 2794408 + -10.6  -4.63184   AATACGCAACACTTG           CCCCGGATAA ATT TTATCCGGGC           TTTTTAGCATCGGTT 100 53
        ygaV 2795536 .. 2795546 +  -3.2  -3.54935   TATTGTCCGTAAGGA                 GTCA CTA TGGC                 TTTGACAACCATTTC  50 29
        ygaP 2796233 .. 2796250 +  -6.2  -5.00616   GGTGAATTTATATTT             CGCCGG ACGCGG CTGGCG              TTTTTTACCAGCGCG  83 192
        ygaW 2797646 .. 2797668 + -19.2  -3.42283   CCTGACTCTTCTTTT           CGCGACTGGC ATC GCCAGTCGCG           TCTTTAACTGGCTTC 100 36
        ygaM 2798529 .. 2798549 + -12.6  -4.89063   AATACGCGTCTTTGA            CCCCGAAG CCTGT CTTCGGGG            TTTCTTTTTGCCTGG 100 57
        nrdH NONE
        nrdI NONE
        nrdE NONE
        nrdF 2802598 .. 2802622 +  -7.2  -5.15381   CTCTGTTGCATTATT          CGCCTGAA ACCACAATA TTCAGGCG          TTTTTTCGCTATCTT  86 140
        proV NONE
        proW 2805106 .. 2805124 + -12.4  -3.31144   AAGTAACTCTGCACT             TGCCCGGT GAC GCCGGGCA             TTATCACCCTGCCAA  90 35
        proX 2806157 .. 2806186 +  -9.9   -2.6914   AGTAATTTTTATTCG       GGCGGATAAGGCG TTTT TGCCGCATCCGCC        GTTCTGTGCACAATG  68 36
        ygaX NONE
        ygaY NONE
        ygaZ NONE
        ygaH NONE
        mprA 2809370 .. 2809393 + -12.5  -4.56597   AAAGAAAAAATGACT          GGCCAGCAT CGCAAC ATGCTGGCC           TTTTTGGCAAGCAGG 100 73
        emrA NONE
        emrB 2812187 .. 2812206 + -12.2   -5.1848   ACTAAGTACAACTAA            GCCAGTTC ATTT GAACTGGC             TTTTTTCAATTAATT 100 36
        srlA NONE
        srlE NONE
        srlB NONE
        srlD NONE
        gutM NONE
        srlR NONE
        gutQ 2828812 .. 2828849 +  -4.9  -3.55444   TTAATCCTTCAATCC  CAGACGTTTCGCCAGCC GATGCA GGTTGGCG-A-CGTCGG   TTTCCAGCATCCGCG  56 37
        norV NONE
        ygbD 2833108 .. 2833153 +   -12  -3.53811   GATGCGACGCTGGCG CGTCTTATCCGACCTACG GGGACGCATG TGTAGGCCGGATAAGGCG TTTACGCCGCATCCG  88 66
        ascF NONE
        ascB 2840921 .. 2840931 +  -6.8  -4.14243   GCAGTTCACGGATAG                 CGAC GAT GTCG                 TTTTCCGGTGCGCTA  70 510
        hypA NONE
        hypB NONE
        hypC NONE
        hypD NONE
        hypE 2852326 .. 2852342 + -13.7  -3.72576   AGTCAATGACCTTTT              GCACCGC TTT GCGGTGC              TTTCCTGGAAGAACA 100 65
        fhlA 2854447 .. 2854472 + -14.8  -2.77701   GATTTAACTGCAAAT         TGCCGGACAG ATCTGC CTGTCCGGCA          TACTATTCATGAGGT  89 34
        mutS 2857683 .. 2857709 + -11.7  -3.01924   CTGGTGTAATAACAA         TTCCCGATAGT CTTTT GCTATCGGGAA         TATTAACGACAACTG  81 32
        pphB 2858654 .. 2858680 +  -4.2  -3.58536   ACAGACCAAAACTCG         CTGGCGGCTGGC ACT GGCAATCGCCCG         TTTCACCGTGACTTT  53 241
        ygbJ NONE
        ygbK 2861571 .. 2861582 +  -3.6  -5.40072   AAATCTGGCAACTTC                GGTG ATGA CGCC                 TTTTTTTCACGAGCC  81 73
        ygbL NONE
        ygbM 2863072 .. 2863089 + -11.3  -2.56095   CGTACCCATACATCC             CCCCATC TACG GATGGGG              TAGGTTAACTATAAC  77 63
        ygbN 2864500 .. 2864519 + -12.2  -4.77165   TGACCTTAATAAAAA            GGTCCGAT GGGC ATCGGACC             TTTTATTGTGCACAG 100 38
         iap 2875659 .. 2875694 +   -14  -2.65264   GTTTGAAAATGGGAG    CTGGGAGTTCTACCGC AGAG GCGGGGGAACTCCAAG     TGATATCCATCATCG  86 44
        ygcM NONE
        ygcN NONE
        ygcO NONE
        ygcP 2892869 .. 2892883 +  -7.1  -3.30124   TTCAGCGCCTGATGC               GACGC TTGAC GCGTC               TTATCAGGCCTACAA  63 101
        yqcE NONE
        ygcE 2901446 .. 2901469 +  -6.6  -2.52795   AACATACCTGAATGG          TTATCCCCGC TGAC GCGGGGAACA           TAAGTTCGACAACTT  54 75
        ygcG 2904621 .. 2904640 + -13.6  -4.66609   CTCAACCATAAAAAA            TGCCAGCC CGGA GGCTGGCA             TTTTTAAATCAGATA 100 41
        barA 2916026 .. 2916057 + -10.9  -4.67943   GCGTTTAGCATCAGT      CTCAAACCGGCTC CAGATA GAGCCGGTTTTGG       TTTTCTGTCTTAACG  95 216
        yqcD 2924230 .. 2924256 +    -3   -2.5805   ATAAATTTTTTCTCA         ATTTTGCGTG CTGGATT CACGCAGAAG         GTTGTGAAAGGTCAT  40 37
        ygdH 2925705 .. 2925726 + -10.1  -4.72556   CGTAATCTCCGCTCC           CCCGGTGAC GTTT GTTGCCGGG            TTTTCTCGTTTTTGG  91 36
        sdaC 2927549 .. 2927568 + -12.8  -3.27786   CAGCTAAGTCCTTTC            GCGCCGCT TTCG GGCGGCGC             TTCCTCCGTTTTAAC  90 34
        sdaB 2928978 .. 2928996 + -12.4  -3.08774   TAATCGCTCTCCAAA             GGCCTCGT TTT GCGAGGCC             TCTTCCCGATTTCTC  83 38
         xni 2929838 .. 2929869 + -14.4  -3.32844   GGTACGGTAACGGCG      AGCCGGATACGCCG CAAA CGTCGTATCCGGCA       TTATCACATCAGCGC 100 31
        fucP NONE
        fucI 2935446 .. 2935473 + -12.9  -3.01791   ACAAGCAAGAGTGGT        TAGCCGGATAA GCAATG TTATCCGGCTA         TATTGCAGGAGCGAT  86 90
        fucK NONE
        fucU 2937346 .. 2937364 + -13.1  -2.60212   AATCTCATACCGGTA             CGCCCGC ATGAC GCGGGCG             GTTATCGAATGATGG  84 39
        fucR 2938136 .. 2938157 +  -8.6  -3.21993   ACGGAAAGGGTAGCA           GGCCGGAG ACGACG CCCCGGCC            TTGCCTGTTATCGCT  67 40
        csdA NONE
        ygdK 2943016 .. 2943053 + -14.9  -3.92542   GGTTTAAGCACAGAA   CCGGGTCGGATAAGACG TTCG CGTCTCATCCGACCTGA    TTGTTTAACCCTGAC 100 34
        argA 2948606 .. 2948650 + -12.9  -3.37761   GGTAAGCGATGAAAA TCGTCGGATGCGACATGCG TAACACT CGTACGTCGCATCCGGCAA TTACGTTTATTCCCG  95 36
        mutH NONE
        ygdQ 2969177 .. 2969194 +  -2.6  -4.13945   GTACGCTCTCCTGCG             GGAGGG CGTACT CACTCC              TTTTACCCTCACAGT  56 47
        ygdR 2969515 .. 2969541 +  -7.3  -2.81421   ATTGAACGTTAACAA         ATAAGGTCAGC ATCCG GCTGGCCTTAA         GATTTTTCTCTTTCC  58 29
         tas 2970661 .. 2970688 + -12.8  -3.13403   ATCCGGCACCATAAG        ATTAACGCCGGT TAAA ACCGGCGTTAAA         TATTAATGACGGCGC  86 27
        galR 2975691 .. 2975725 +  -9.3  -3.28791   CCAGTAATTCTTCGA    TGGTCTGGCGACGG CGAATCAA CCG-CGCCTGACCA     TTATCAAACAGAACT  69 64
        lysR 2978380 .. 2978393 +  -2.3  -3.94811   GTGCAACGTGACTCA               ATGGC ATCC GCCAC                TTTATGCATCGTATT  54 427
        yqeG 2985108 .. 2985145 + -16.7   -4.8083   AGCTAATATCAGTTG   TGG-ATGGTTCAAAATTG CTA CAATTTTGAACCATTCCA   TTTTTCATAATATTC 100 35
        yqeH 2986225 .. 2986250 + -11.3  -4.42386   ATCATACTCTGTTTA         TACGGGCATTT ATTG AAATGTCCGTA          TTTTATAAATAGGCC  93 60
        yqeI NONE
        yqeJ 2988297 .. 2988311 +  -2.8  -4.62069   AGGAATTTTTTTAAC               GGAATC CTT GGTTTC               TTTTTCGAGTCCGAA  68 514
        ygeF 2989123 .. 2989138 +  -2.6  -3.96327   ATATTAGTAAAACAA              CTAATG ATGT TATTAG               TTTGTAGTGAACAGT  54 126
        ygeG 2989805 .. 2989842 + -11.5  -2.75614   ATCATTTGGTTAAAT   TTGCTGGTTATAGTG CAGTTAAC CACTATAACCAGCAC    CTCTTATGTTTTCTT  77 49
        ygeH NONE
        ygeI 2991902 .. 2991927 +  -9.1   -3.6187   CCAAATAAATCATAA         CGAGATACTTT TATA ATAGTATCTCG          TTCCTTTCATTCAAT  75 49
         pbl 2992462 .. 2992475 +  -2.3   -6.0427   AGGCTTCAGCAAAAT               GAGCC TAAA GCCTC                TTTTTTTTATATAGT 100 50
        xdhA NONE
        xdhB NONE
        xdhC 3001998 .. 3002019 + -15.9  -3.08471   CGAAGTAAAAGGATA           TCCGGCCTG AATT CAGGCCGGA            TTCACTGAGGTTATG 100 33
        ygeW 3005481 .. 3005502 + -13.7  -3.24232   GTGAAATAACCCCTC           GGGCCGATC AGCT GGTCGGCCC            TCTATTTCCAGAGGC  93 32
        ygeX NONE
        ygeY 3008015 .. 3008034 +   -15  -4.71482   ACTCTTCACTTATTC            CCCTCCGG TTCG CCGGAGGG             TTTTTGGAGTTTGCT 100 43
        ygeZ NONE
        yqeA 3010602 .. 3010627 +   -14  -3.32354   TTGTCATCAGTCTCA         GGCCGGGTGG GTAATA CCATCCGGCC          ATTTTCATTTAAGCC 100 212
        ygfJ 3013998 .. 3014008 +  -3.2  -2.88544   CCTGGCAAGAGTGGT                 GCGA TTG TTGC                 TCTATCCCCCTAAAC  44 263
        ygfK 3017165 .. 3017175 +  -2.4    -2.867   TCATTATCTGCTGGG                 CCGC GTG GAGG                 TGTAATCATGTTGAT  41 10
        ssnA 3018522 .. 3018544 + -17.8  -3.05384   CATAAATGACAGATG           CCCTCTTCCC GCA GGGAAGAGGG           TTAAATAAGGAAAGA 100 36
        ygfM NONE
        xdhD 3022218 .. 3022233 + -11.8  -3.73323   ATATAAATAATAAAT              GGCCGC TTCG GCGGCC               TGTTTCTCTGTTTGA  93 35
        ygfO NONE
        guaD NONE
        ygfQ 3026516 .. 3026539 + -13.9  -4.41348   GGCAATCTAATAGAT          TCTCCGCGC CTTTCA GCGCGGAGA           TTTCTTTCAGAGAGG 100 31
        ygfU 3030986 .. 3031002 +  -7.2  -3.35798   TTTACCTGTCGGCAT              CCGCTC AAAAC GGGCGG              TTGTCGATAAACGCT  63 174
         idi 3031641 .. 3031658 +  -8.3  -3.31263   GCTTAAATAAAAAAA             CCCCGAC ATTT GCCGGGG              TTGTGAGCATAACGT  69 31
        fldB 3038405 .. 3038434 +  -8.5  -3.77188   TACGCCTGATCTCAC       TGACGGCTTAGCG CATA TGCTTTGCCGTCA        TCTTTATCTTTGCGT  75 32
        ygfZ 3040575 .. 3040592 +  -9.1  -3.50572   CCGCCGAGCACGAAG             CCGTGCC AGAT GGCATGG              TTGTATGGAATGCGT  71 285
        bglA 3043332 .. 3043342 +  -8.2  -2.67244   CGCGTCCAGGCTCGC                 CGCC GCT GGCG                 TGCATTTCGGTATAA  59 234
        zapA 3054172 .. 3054188 +  -5.1  -2.92618   GTTACAGCCTGCGGC              GGCATCT CGG AGATTCC              CTTCTTATCTGGCAC  50 234
        ygfA 3055156 .. 3055178 + -13.4  -3.66908   GAAGGGATAAAAAAA           CGGGCAAGTC AGT GACCTGCCCG           TTGATTTTCAGAGAA 100 370
        iciA 3058681 .. 3058703 +  -8.5  -3.45434   TAATCCATCAAATAA           TGCCTGATA GCACA TATCAGGCG           TTGTCCTCACTTCTT  71 38
         sbm NONE
        argK NONE
        ygfG NONE
        ygfH 3064482 .. 3064501 +  -5.6  -4.11216   CACCGTCAGAAAATG            TCCGCGCT CCAC GGCGCTGA             TTTTGGCCATAAAAC  65 205
        yggG 3080828 .. 3080859 +  -8.6  -3.16323   CGGGTGCCGAACGTA      GGTCGGATAAGGCG TTCA CGCCGCATCCGACA       TTAATGGCACGTTTT  67 160
        yqgC 3084427 .. 3084437 +  -8.2  -4.36914   GCTTTTTATTTAAGC                 CGCG CGC CGCG                 TTTTATACCCCACAA  79 28
        metK 3085905 .. 3085923 + -11.7  -5.48213   TCACCTGCGTTCAAA             GGCCAGC CTCGC GCTGGCC             TTTTTCTTTTGGATA 100 48
        galP 3087725 .. 3087737 +  -4.7  -3.07787   GCTTCCTCCCATCGC                GGAGG AAG CCACC                TCTTGCAGTCATCTT  49 50
        sprT NONE
        endA 3089124 .. 3089146 +  -4.7  -4.71061   TACCCCACGCGTACA           ACCGCGTGG GGAGA CGACGCGGA           TTTTTAACTATGCGT  71 73
        yggJ NONE
        gshB 3090887 .. 3090927 +  -2.3  -5.00616   TCGTTGAGACTCTGA  GTGACAGCGCCCTTCTTTC CAC GCATACTGGGCGCTGTTGC  TTTTTTGAACCAGGA  69 62
        yqgE NONE
        yqgF 3092040 .. 3092071 + -11.6  -3.17475   TGGCAGCGGCTATAG      GTCTGATAAGACGC GTTA GCGTCGCATCAGAC       ATTTATTGCCTTTGT  81 127
        yggS NONE
        yggT 3094391 .. 3094420 +  -2.9  -3.21416   ATGCTGCTGCCAGGG       CTGTGGATGGCGTT ATG AATGCCGTA-ACAG       TTAATGATGACGGTC  45 8
        yggU NONE
        yggV NONE
        yggW 3096487 .. 3096518 + -11.6  -2.60392   TGGCAGCGGTTGTAG      GTCTGATAAGACGC GCAA GCGTCGCATCAGAC       GTTGATTGCCGGATG  77 87
        mutY 3102071 .. 3102082 +  -3.6  -3.55761   TACAGCAGTTACGCA                CTGG CGCG CCGG                 TTTAGCGCGTGAGTC  50 9
        yggX 3102396 .. 3102419 +  -8.9  -3.05384   TAAAAAATAAAAACA          GT-GCCGGAG CACGC CTCCGGCAAC          TTGCATAAAAACAAA  68 31
        mltC 3103678 .. 3103693 +  -2.5  -4.57569   GAATCCCATCATCTC              GCACG GTCAAA TGTGC               TTTTTCAAACACTCA  63 169
        nupG 3104999 .. 3105038 + -15.2  -3.81146   AGCCACTAATTACGC  AAAGAAAAACGGGTCGCC AGAA GGTGACCCGTTTTTTTTA   TTCTTACTTCAACAC 100 32
        yqgA 3108478 .. 3108494 + -10.8  -5.10154   ACTAATTCTTAAGAA              CCCGCC CACAA GGCGGG              TTTTTGCTTTTGGAT 100 221
        glcC 3127124 .. 3127138 +  -5.7  -2.53396   CCCCAATGCGTTCCA               GCATG TTATT CATGC               CTGTATTGGTTTCGA  49 91
      insH-9 3129252 .. 3129263 +  -2.2   -2.7186   AATGGCGAAGAAACG                GTCT AAAT AGGC                 TGATTCAAGGCATTT  40 61
        yghT 3132859 .. 3132881 +  -9.1  -4.08692   AGTCAAAAATGGAAA           TGCCCGATC GCCAG GACCGGGCA           TTTTCAGGAAGGTTA  80 39
        yghU 3137699 .. 3137712 +  -8.1  -3.30124   CACAATGCCTGATGC               GACGC TGCC GCGTC                TTATCAGGCCTACGA  65 109
        yghZ 3147073 .. 3147087 +  -2.8   -3.1811   ACGTCAGATGGATAA               TGACGT ACC ACATCA               GTTTGTTATCCGGGA  45 139
        yghA 3148574 .. 3148600 + -14.5  -2.86539   TTTAGGTTAAAAAAA         TGCCCGGTTGT GAAAA GCAACCGGGCA         TCATTGTGAATTCAC  89 31
        metC 3151472 .. 3151492 +  -3.3  -3.29459   TTGGACAATTTTGCA            GACATTTTA TTG TGAAAAGTC            TTAAATTGTTGCGTC  48 52
        yghB 3152255 .. 3152280 + -14.8   -3.5486   CCTGACGATTTTCCC         CGTTCCCGGT TGCTGT ACCGGGAACG          TATTTAATTCCCCTG 100 36
        yqhD 3154601 .. 3154624 + -16.8  -3.25823   TTAAGTTCACAACAC          CTCACCGGAG CCTG CTCCGGTGAG           TTCATATAAAGGAGG 100 86
        dkgA 3155485 .. 3155513 + -10.9  -3.05775   TAACATGCAAATTCT        CCCGGTGGCGGTA ATG TTCCGCTACCGGA        CTTTTCAGAAATCAT  76 38
        yqhG NONE
        yqhH 3156915 .. 3156942 + -11.3  -4.15748   AGAATGATAAAAAAA        TCCCCGGTAGC GTGTCA GTTGCCGGGGA         TATTTTTTAACGTCC  93 34
        qseB NONE
        qseC 3169864 .. 3169895 + -14.6  -4.30576   CTGGTAACTTCTCTG      TCTATGAGAGCCGT TAAA ACGACTCTCATAGA       TTTTACTAATAGCAA 100 34
        mdaB NONE
        ygiN 3171490 .. 3171514 + -14.3  -3.66578   TTAATCCTGCCTTGT          TTGCCCGGCCA TCC TGACCGGGCAA          TGTTCTTTCCTTTAA 100 37
        tolC NONE
        ygiA NONE
        ygiB NONE
        ygiC 3179610 .. 3179637 + -14.2  -3.67558   GTTGAATAAGCCACG        ATACCGGATGGC ACTC GCCATCCGGTAA         TTGTTAGCCTATCTG 100 32
        ygiE 3181360 .. 3181380 +  -9.8  -3.31322   AAAACAACATCAGAA            GTTGTCCA GCGCA TGGACAAC            TTCTGCCAGCTTCAC  74 40
        yqiC 3183168 .. 3183206 +  -4.9  -4.24397   ACATTCGTCTTTAAT  GCACTGTAAATTATGA ATTAATCC TC-TAATTTATAGTGC   TTTCTATTACCTTAT  65 41
        ygiL 3183993 .. 3184016 + -12.4  -2.72379   TTACGAGTAATCGCA          TTTGGCCGGG TTCG CCCGGCCACA           TCATTAACGGATTAA  82 31
      insC-5 NONE
      insD-5 NONE
        yqiG NONE
        yqiH NONE
        yqiI 3189740 .. 3189755 + -11.8  -3.53164   ATACAAACACTAAAA              CGGGCC ATCA GGCCCG               TTATATCAGTGCTCT  88 47
        yqiJ NONE
        yqiK 3192566 .. 3192588 +  -8.4   -5.4251   CTCTTCCAGGAATAA           TCCCTGGC CCAAAAA GCCGGGGA           TTTTTTATATCTGCG 100 44
        htrG NONE
         cca 3201218 .. 3201249 +   -13  -2.60392   CAACGACAGTTGTAG      GCCTGATAAGACGC GCAA GCGTCGCATCAGGC       GTTGATTGCCGGATG  84 92
        ygiH 3203660 .. 3203674 +  -5.7  -2.63479   GACCGTTCCCCAACT               CCCAT ATTCC ATGGG               TCATATCGCGCTCTT  47 352
        ttdA 3205380 .. 3205390 +  -2.4  -3.29144   AAAATCTGTCTCACA                 CCCG GAG CGCG                 TTATGAAAAAGATCC  45 9
        ttdB 3206006 .. 3206025 +  -9.3  -4.57073   TCAAATAACCCTCCC            GGAGAGG CTCACC CCTCTCC             TTTTTCGCAGGCATA  88 33
        ygjE 3207685 .. 3207710 +  -3.9    -5.243   GTACAAAATTCCGGA         CGC-GCGTAGAA CAC TTCGCCGCGGCG         TTTTTTCATCATTTC  84 201
        rpsU 3209066 .. 3209092 + -10.9  -4.40882   AGTTGTAGTTGTAAG        GCCGTGC-TTCC GAAA GGAATGCGCGGC         TTATTTTCGTTTATG  90 73
        dnaG 3210974 .. 3210986 +  -4.8  -3.28269   CGTAATTATCGTTGG                CGGT AAACA ACCG                TTGGATTTCAGCGTT  54 125
        rpoD 3212966 .. 3212984 + -11.7  -5.24129   GGCCCTCTGCACAAA             CGCCACC TTTTC GGTGGCG             TTTTTTATCGCCCAC 100 81
        yqjI 3215593 .. 3215622 + -11.3  -3.57144   TTAATGCAGTACCGT       CACCGCGTCTTCC AGTC GGCTGGCGCGGTG        TTTCACCATCGCCGA  87 194
        ygjG 3218901 .. 3218933 + -12.8  -4.82901   AGAAGCGTAATATCA      AATCGGATGGCGAT ACGAC GTCGCCATCCGATC      TTTTTATACGACGCG 100 31
        ebgR 3220478 .. 3220520 +  -7.8  -4.73614   ACCCGTTAAATCCCC TTACA-CACTGTCCGGCAA TCGTTT TTGCCGGACAGTGCTGCCG TTTATTTTCGTGATC  85 32
        ebgA NONE
        ebgC NONE
        ygjI 3225714 .. 3225750 +  -8.3  -4.04922   TAAAAAATGAGCAGG   C-ATTTTCCCTCTTCCT GGATG AGGA-GAGGGAAAATAG   TTTCTGCCTTTATAT  78 50
        ygjJ NONE
        ygjK 3229283 .. 3229294 +  -7.2  -3.30243   ACTGCTGGCGGATGC                GGCG TAAA CGCC                 TTATCCGCCCTACAT  63 47
        fadH 3231714 .. 3231748 + -10.6  -2.50816   GATTTAAATCGTTAT     TTGAAGCGCCGGATGC AAC GCATCCGGCACGTCGC     GTTAATCAATAAACA  74 34
        ygjP NONE
        ygjQ 3235244 .. 3235258 +  -2.8  -2.87564   AGCATGGCTGTCCGG               CGCA GAAATAA TGCG               TATCTGCGCACGTCG  42 15
        ygjR 3236477 .. 3236496 + -10.8  -5.56673   CCGGGCAACCCGAAA            GGAATACG CAGA CGTATTCC             TTTTTTGTTGTAAGT 100 183
         alx 3237720 .. 3237734 +  -5.7  -5.30189   CCAAACGGGGCGAGG               GGACT GACCG AGTCC               TTTTTTGATGTTGTC  83 178
        sstT 3239219 .. 3239243 + -14.3  -4.44974   TAATTAATTGTTTAA          CCCCTTTCGTC TAC GGCGGAAGGGG          TTTTCTCAACTTTAA 100 34
        exuT 3244576 .. 3244593 + -12.7   -4.7497   TAGTTTCCCTTCAAA             GCCGCCT TCTC AGGCGGC              TTTTTCATCACTGCG 100 57
        exuR 3245464 .. 3245483 + -10.7   -4.0942   GAAATTCCTGTCCGA            CAGGCGC TGCAAT GCGCCTG             TTTGTCTCGTCGGTA  86 39
        yqjA NONE
        yqjB 3246907 .. 3246934 + -10.6  -3.48924   ACTGTCTATGATTAA        TGAGGCGGTGGT TAAC ACTACCGCTTCG         TTGTCTGGACAATCG  81 88
        yqjC NONE
        yqjD NONE
        yqjE NONE
        yqjK 3248408 .. 3248426 + -12.4  -3.37071   GGTTAACTTCCCTCT             GGCCGGAG CCA TTCCGGCC             TTATCCCTCAAATTT  90 35
        yqjF 3249004 .. 3249021 + -11.3  -4.87626   CTTAACGATAAAAAA             CGAGGAG GAAG CTCCTCG              TTTTTGCTATTGGAG 100 53
        yqjG 3250038 .. 3250055 + -11.3   -2.8664   CTTCGGTTAAAAAAA             GGCACCT TACG AGGTGCC              TCTGATAATTAGCTA  78 31
        yhaH 3250705 .. 3250727 + -10.6  -4.60977   AAAACAAATCTGCTC           GCCGGATG TCTGACT CATCCGGC           TTTTATCATTATGTT  95 39
        yhaI 3251300 .. 3251317 + -12.7  -5.07486   ATTAATCTTAGAATT             GGGGCGA TATT TCGCCCC              TTTTTATTAACAATA 100 36
        yhaK NONE
        yhaL 3253248 .. 3253259 +  -7.2  -3.30124   CAGGTTGCCGGATGC                GGCG AAAA CGCC                 TTATCCGGCCTACAA  63 44
        tdcR 3265752 .. 3265766 +  -4.2  -3.59402   TTTTGATCGGCGTAG               GCCACA GAA TGTTGC               TTCGTTTACTGTAAC  53 157
        yhaB 3266391 .. 3266405 +  -2.9  -5.23396   CTTTTTTTCACCCGA               TCATT TTAAT AATGA               TTTTTATTGATTATT  76 1
        yhaC 3267984 .. 3267997 +  -9.5  -4.65895   CTCCAAAAGTAAAAA               CCCGC CGAA GCGGG                TTTTTACGTAAAACA  91 385
        garD 3274902 .. 3274919 +    -7  -5.38549   ACGTCCCTCGCAAAA             CATGGC CTTAGT GCCATG              TTTTTATTGTTTAAA  91 52
        sohA NONE
        yhaV 3275843 .. 3275854 +  -4.4  -3.01712   GTTCACAATGCCCGC                CGAA CGCA TTCG                 TGTTGACCAGCGGGC  49 45
        kbaZ NONE
        agaV NONE
        agaW NONE
        agaA 3279666 .. 3279689 +  -3.2  -5.12987   TTTGCTCCTTTATTG          GGCCTTCAC TTCCCCC GT-AAGGCC          TTTCTTTTTCTTTCG  74 44
        agaS NONE
        kbaY 3282057 .. 3282078 + -10.9  -2.56596   ATTTATCCCAATGTA           CTTCCCGAT TAAT ATCGGGGAG            TGCCTTAATGGAAAA  74 57
        agaB NONE
        agaC NONE
        agaD 3284270 .. 3284283 +  -2.3  -4.42386   GCTCTCTATTGTTTG               TTCCG CATT CGGCA                TTTTGTAAATGGAAC  59 4
        agaI 3285124 .. 3285167 +  -2.5  -4.22524   AAATAACATTTGACT GGGTTGAACATAACGCC GATAGCAAAA GGAGTTATGTTCAACAA TTTAATTTTAGATAT  58 102
        yraH 3286040 .. 3286069 + -19.5  -4.50241   ACCGTTAATACGTTA       GGGCGTTATCTGA CCTG TCAGATAACGCCC        TTTTCCTTCCTCTTT 100 33
        yraI NONE
        yraJ NONE
        yraK 3290558 .. 3290574 +  -6.5  -5.00616   ACGCCGTGAATTTCT              GCGGC CAGCGCC GCCGC              TTTTTTCAGCGGCAG  83 129
        yraM NONE
        yraN NONE
        yraO NONE
        yraP 3295030 .. 3295044 +  -7.1  -3.30124   TGTAATGCCTGATGC               GACGC TTGCC GCGTC               TTATCAGGCCTACAA  63 49
        yhbO 3297776 .. 3297786 +  -8.2   -5.4833   CGGCCCACTCATCTG                 CGCG TGG CGCG                 TTTTTTCTTCCGTCA 100 287
        yhbQ 3298626 .. 3298637 +  -4.4  -2.87132   ACATAGCCAATGACC                TGAC CTTC GTCA                 TCTGTCGCCACCAGC  47 361
        yhbU NONE
        yhbV 3301424 .. 3301444 +  -6.3  -3.18264   AACAACTTTAACTAC            TCTTTAATG CAG TATTAAAGA            TTAATCGGTAACAAA  57 60
        yhbW 3302856 .. 3302866 +  -2.4  -4.07568   TGGCGGGGCAAAGGT                 CAGC AAT GCCG                 TTTTCAAGCGGCCCA  56 404
        argG 3318014 .. 3318034 +  -8.9  -3.25356   GTAATTCGACATCAA            CCCTGCCCT TCA GGGGTGGGG            TTACCTTGCTTATCC  70 37
        yhbY 3326198 .. 3326212 + -12.8  -5.13137   TGTTCGTTGATAAAA               GGCCGC ATA GCGGCC               TTTTTCCTTTCTTTA 100 118
        dacB 3328555 .. 3328579 +  -8.5  -2.96271   GCAATTCTCTTGTAG          GCCTGATAAGC GTA GCGCATCAGGC          TGATTTGGCGTTTAT  65 162
        ispB 3332717 .. 3332735 +   -16   -2.7386   AATCCCCTCCCCTCA             TCCCGCGC AGC GCGCGGGA             TGGTTCCAGTAAGTT 100 39
        sfsB 3333525 .. 3333540 +  -5.4  -3.68351   GGCACATGCATAAAG              CGGTTT TCAA AGACCG               TTTCGGTGATAAACC  58 341
        yrbG NONE
        kdsD NONE
        yrbI NONE
        yrbK NONE
        yhbN NONE
        yhbG NONE
        rpoN NONE
        yhbH 3344511 .. 3344535 + -12.9  -2.95459   TAGCATGTGCATGGC          GGTCTGTTGTG CGG CACAACGGGCC          ATTTGTACGGTTAAT  86 54
        ptsN 3345103 .. 3345117 +  -2.1  -3.28712   GTAGTTATTCGGTAA               TGTCT CTTTT AGACG               TTGTGAGGAGAAACA  45 37
        yhbJ NONE
         npr 3346248 .. 3346269 + -10.3  -2.75963   CTTTAATTCTGGTTT           TGATGAAGA TTAA TCTTCATCA            CTTTGACATACAACT  71 13
        yrbL 3347405 .. 3347417 +  -3.3  -4.07687   TCCCCAGCGTTAATC                CGGCT TCC AGCCC                TTTTCGAACCCAGCT  58 324
        gltB NONE
        gltD 3358650 .. 3358682 +  -7.7  -3.14564   TTAAGCGAGGTAACA      ATGAATTCGCCAGAC TGT GTCTGGCGAATCAAA      TTACTGACGAAGTGC  64 37
        gltF 3359960 .. 3359983 +  -2.6  -4.62471   AGCGTTCAGTATTTA          TAAGAACTTGT AAT ACA-GTTTTTA          TTTTTACGCATTAAC  65 23
        yhcA NONE
        yhcD 3363613 .. 3363623 +  -5.4  -4.22748   GAAATTCTTCTCGGC                 TGAC TCA GTCA                 TTTCATTTCTTCATG  67 428
        yhcF 3365668 .. 3365699 +  -2.3  -4.40358   GTCTACTTGTGATAA      C-AATGCCGGACAG GAGTA CTATCAGGCATTCG      TTTTATACGATCGGT  59 29
        yhcG 3366993 .. 3367015 +   -15  -3.34517   TTCAGCGGTTTCGAA           TTCTGCAGAC AGT GTCTGCAGAA           TCTTTAAAACGAACT 100 42
        dcuD 3374272 .. 3374298 + -15.3  -3.23853   AAGTCATTAAAAAGA         CAAAACAGGCC GCCTG GGCCTGTTTTG         TATTACTTCACAACG 100 39
        yhcB 3378622 .. 3378640 + -12.4  -2.83517   ACTAATTTATTTTTC             GGGCGCAG CCA TTGCGCCC             TCCTCTTCTCTCCCT  82 36
        degQ 3380142 .. 3380171 + -10.7  -3.11192   CGTTAATGTCGTAAA       CCGGGCATCAGGC TTAC GTGTGATGTCCGG        TTAACTCGTGGTATG  76 35
        degS 3381312 .. 3381329 +  -9.1  -5.55769   GCTCAAAACAAAAAA             CCGGAGT CTGT GCTCCGG              TTTTTTATTATCCGC 100 48
        argR 3383198 .. 3383228 +  -8.2  -3.30039   CCAGGAGCTTTAATC       TCTGCCCCGTCGTT TCT GACGGCGGGGAAAA       TGTTGCTTATCCCTC  65 28
        yhcN 3383851 .. 3383867 + -15.1  -5.78622   TTGTCCGACGATATT              GCCCCCG GTT CGGGGGC              TTTTTTTTGCGCTAA 100 53
        aaeR 3388665 .. 3388679 +  -4.2  -3.90744   CTGGCCCACGCCAAC               CGGCAA ACT TTGCCC               TTCTTTACCGCAGAC  58 219
        yhdH 3402721 .. 3402741 +  -6.7  -2.78696   TATGTTGCTTTGCCT            GGGCGACGC TAC GCTTAGCCC            CTTACTTATTTCTGG  55 266
        accB NONE
        accC 3405308 .. 3405324 + -13.7   -5.5112   GCTAAAGCGTCAAAA              GGCCGGA TTT TCCGGCC              TTTTTTATTACTGGG 100 45
        yhdT NONE
        panF NONE
        prmA 3408219 .. 3408233 +  -6.4  -3.86202   CCATCTCAGAGGATT               GGTCAA AGT TTGGCC               TTTCATCTCGTGCAA  66 271
        dusB NONE
         fis 3409619 .. 3409644 +  -8.2  -5.29782   ATGCTTGATTAAAAA         GGCGCTACTC GGCATG GGGAAGCGCC          TTTTTTATAGGTGTC  91 55
        yhdJ 3410573 .. 3410583 +  -3.2  -2.94202   AAAGGATGTGTAAGC                 CTGG TTT TCAG                 ATTATTCATTTCGTG  44 39
        yhdU 3410836 .. 3410860 +  -5.2  -4.13911   GAATTTACATGACAC          TTAATTCATT CGTTT GATGAATTAA          TTTCGTTATGTTTTC  63 39
        acrE NONE
        acrF 3416170 .. 3416193 +  -8.2   -3.9392   GATAAATCAGAAACA          TAAAGGCGCT TTCG GGTGCCTTTA           TTATTTCCAGTGAAA  72 36
        yhdV 3416641 .. 3416660 + -12.8  -4.59773   CGAAATAACTGAACA            GGGCGCGG AGTT CCGCGCTC             TTTTTAACGATACAG 100 33
        yhdW 3418105 .. 3418126 + -13.7  -3.07233   TCGGTGTGAGGTAAC           GAGCGTCGC TACG GCGGCGCTC            TCTTCAGCGTTATGC  87 42
        yhdX 3419313 .. 3419323 +  -2.4  -2.71731   GAATATCTATAACCG                 CCGC ATC GCGA                 TCGTTGAACGCTAAG  40 1
        yhdY NONE
        yhdZ 3421243 .. 3421262 + -13.6  -3.83214   TTCGAAAAGCAAAAA            GGCCATCC TTTC GGATGGCC             TTTCGCTTGATTTGA 100 52
        yrdA 3428199 .. 3428209 +  -3.2  -3.96327   CACCATGCCAGAAAA                 GGAG TTT TTCC                 TTTCTGATAGAACAT  55 412
         def NONE
         fmt 3433199 .. 3433217 +    -8  -5.01535   TAGTCCACTCTTCTA             AGCCCGGT CTT GCCGGGCG             TTTTTATACTTATGA  87 41
        rsmB 3434538 .. 3434552 +  -3.6  -3.35679   ATAACGGGTCGCGAC               TGATGA AAA TTATCA               TTCTGGGTGCCGGCC  48 45
        trkA 3435918 .. 3435945 + -15.8  -3.89938   CTTTCTTCTTGTAAT        TAATAAGGCGTC TAAT GACGCCTTATTA         TTTCCCTTTGATTAT 100 27
        mscL 3436615 .. 3436633 +  -3.2  -3.06686   TAAGGGATCATGTAG             TAATGC TTCTATC GCATTA             TCCTTTATCTGCCCT  43 184
        gspC NONE
        gspD 3456333 .. 3456355 +    -4  -3.26947   CAACAGTCACGCCCC           TGCGCCATCG TCA CGGTGAGGCA           TTCATATGAGAATTC  48 7
        gspE 3457818 .. 3457839 +  -4.3  -2.61106   TATGCGCGTCGCCAG           TGCCACGCT GGAG AGCGAAGCA            TGAATTATCGCTATC  46 1
        gspF NONE
        gspG NONE
        gspH NONE
        gspI NONE
        gspJ NONE
        gspK NONE
        gspL NONE
        gspM NONE
        gspO 3464290 .. 3464317 +    -7  -3.25102   CCTTCTTCGCGGATC        TGTGCTTGCAGA TAAT TTTGCAGGCCCA         TCTTCTGAATCAGAT  59 73
        slyX 3475893 .. 3475907 + -12.8  -5.35222   TGAGGCGTAAAAAAA               GCGGGG ATT CCCCGC               TTTTTTGTCACTTTT 100 38
        yheS NONE
        yheT NONE
        yheU NONE
        prkB 3483529 .. 3483547 +  -6.7  -3.38046   GGCAGAGAGATCAAC            CGCACGCG CAAC CGC-TGCG             TCTTTCAGGTCGCGA  59 173
         crp 3484786 .. 3484810 + -16.5  -4.86731   TTAATCCCGTCGGAG          TGGCGCGTTAC CTG GTAGCGCGCCA          TTTTGTTTCCCCCGA 100 37
        yhfK 3486950 .. 3486974 +  -4.2  -3.45571   TAAGGCATTCACGCC          GCATCCGACA TCTTT TGCCTGATGC          TTCGTATTTACGCCC  52 60
        yhfC 3491780 .. 3491805 +   -14  -3.25205   TCATTAATTGCTCAT         GCCGGACGGC ACTATC GTCGTCCGGC          CTTTTCCTCTCTTCC  93 34
        nirB NONE
        nirD 3494908 .. 3494928 +  -8.9  -4.68994   CGGTTAATGTTTTAA            CGGGAGGCG CAA TGCCTCCCC            TTTTTGCATGGTCCT  90 34
        nirC 3495817 .. 3495827 +  -2.4  -3.39895   TTTAATCAAACTGAA                 ACGG CTG CCGG                 TTAATTACTAAGGGG  45 11
        cysG 3497233 .. 3497250 + -11.3  -3.74762   CATTAATTTAACCCG             GGCCAGA GAAT TCTGGCC              TTCTTAATGACTCTT  91 35
        yhfL 3497679 .. 3497702 + -13.2  -3.92887   GGTTTAATTGCCCGA          CGCCCTCTGGA TTT TCC-GAGGGCG          TATTTGTTTCTATGT 100 67
        frlA NONE
        frlB 3500320 .. 3500341 + -12.9  -3.53343   AATATTAATCCCTCT           CCCGGCCCG GCAA CGGGCCGGA            TTTACGCAAGGAGTT 100 33
        frlC NONE
        frlD 3501981 .. 3502008 + -16.4  -2.80699   GCCTGGTAGGTATAA        CGTTGGCGTGAG CATC TTCACGCCAACG         TGCTGTTACTTGCCG 100 32
        frlR 3502818 .. 3502860 + -14.9   -4.1899   TAACCGTAGGCCGGA TAAGATGCGCCAGCATCGC ATCCG GCGATGCTGGCGCGTTGAA TTTTACATCCCGTAC 100 38
        mrcA 3523453 .. 3523466 +  -9.5  -4.37711   TGTTCTGATTAAAAA               GGCGC TTCG GCGCC                TTTTCAGTTTGCTGA  86 33
        yrfF 3526631 .. 3526665 +   -18  -3.39142   TTATCGAATAACACG     TTTGCGCGGCAGGTTA TGC TACCCTGTCGCGCAAA     TTGCTTCACTCTGGA 100 30
        yrfG NONE
        hslR NONE
        hslO 3528683 .. 3528706 + -16.8  -4.12188   TCATTAATGAGTATG          TCCGGCAGAG AGGG CTCTGCCGGA           TTTTACGACTAATAC 100 34
        pckA 3532511 .. 3532532 +   -13  -4.46835   TTATAGAAAGCAAAA           CGGGAGGC ACCTTC GCCTCCCG            TTTATTTACCCTTCT 100 74
        greB 3535329 .. 3535343 +  -3.5  -4.56775   AGAGTCTTAACCTCC               TGCCG ATGGC TGGCA               TTTTTGCCAGCCAGT  64 44
        yhgF 3537828 .. 3537848 + -15.5  -5.06414   TGCCTGACATAAAAG            TGCCGGAGA ATA TCTCCGGCA            TTTTTATTCCACAGC 100 125
        feoA 3538394 .. 3538406 +  -4.1   -3.1478   GGCCTTATTAGAAGT                GGAAG CGG TTTCC                TGTTAATACGGTGAT  48 7
        feoB 3540743 .. 3540754 +  -5.8  -3.29013   GCACCACCGGTGATT                GCCA TTAA TGGC                 TTCACTTATTCAGGT  56 18
        yhgG 3541013 .. 3541037 + -12.2  -5.08824   CGCCTGTTTTGGAAA         GCCCGGTATGC GTCT GCAT-CCGGGC          TTTTTTGCGTGCGGC 100 52
        yhgA 3542055 .. 3542081 + -10.8  -2.71712   AGAAGAGTTGGCTGC         GGCGAGTCAGTA AAG TTCTGTCTCGCC         ATTTCAAAAGCCACC  74 13
        gntX NONE
        gntY 3544243 .. 3544276 +  -8.7  -2.53581   CCCTCTTTTGTAGAT     TGCCCGATGCGACGC TAAA GCGTCATTTCGGGCC      TACGTTGAACATGTG  63 47
        gntT 3546107 .. 3546119 +  -3.3  -4.93296   AAGCGTTGCGGAAAG                CTTGC GTC GCCAG                TTTTTATACTGGTAA  74 235
        malT 3554111 .. 3554138 +  -3.5  -3.78026   GCACTGACGCGCTTT        TCACCGA-CG ACAAAAAAG CGTTCGGTGA        TATTTTCACTTTCGA  56 324
        rtcR 3558382 .. 3558394 +  -6.9  -5.12068   GCTCCGCCACTTTGC                GGGCG ATG CGCTC                TTTTTCTTCGGTCTG  90 519
        glpD NONE
        yhgN 3573772 .. 3573802 +  -3.1  -3.69323   TGGAACGCAATCATC       CCAACGATGGCAC CGACA GTGCCGAGGATGG       TTTCCATCATGGTCC  51 110
        yhhY 3579657 .. 3579681 + -10.1  -2.90723   TGAAGTAAGATAGTG          CCCTTTTTCTG AGA TGGAAAAAGGG          TGTCATTCAAAATCG  72 33
        yhhZ NONE
        yrhA NONE
      insA-6 NONE
      insB-6 3582558 .. 3582571 +  -5.3  -2.76322   TTTAGAATTTTACCC               GAATC ATAA GATTC                TGATATCTTAAATAA  49 380
        yrhB 3583523 .. 3583535 +  -2.6  -3.53224   CCAGCCCGTAAACGT                TCGG TACGC CCGG                TTTGGCGGAGAAATC  47 482
        yhhA 3585454 .. 3585485 + -16.6  -4.17556   CAGATGCAATCCACA      CCCCAGCGCAGCAAC TCT GCTGC-GCGCTGGGG      TTTATTGACGGTATA 100 73
        yhhK 3596551 .. 3596569 + -10.3   -2.5785   ATATTAGCAATTTGG             CGGCAAC CCAAA GTTGCCG             ATTAATGATTACTTC  70 186
        yhhF NONE
        yhhL 3603392 .. 3603402 +  -8.2  -3.61268   GTCTGCTCCATTCCT                 CCGC TTT GCGG                 TTTGAAGCTTGCCTC  69 146
        yhhN 3604411 .. 3604430 + -12.2  -3.01984   TCTGATAAAACTTGA            CTCTGGAG TCGA CTCCAGAG             TGTATCCTTCGGTTA  81 36
        zntA NONE
        yhhQ NONE
        dcrB 3608553 .. 3608580 + -13.4  -5.52384   TTTAAGATGATGAGG        CGGCCTCAGGGA CGTG TTCCGGAGGCCG         TTTTTTTAATCGCCA 100 43
        yhhT NONE
        acpT 3611625 .. 3611652 +  -7.1  -3.91984   CAGAACAGGTAATCA        GTATGACGAAT ACTTAA AATCGTCATAC         TTATTTCCGCCATCT  70 71
        nikA NONE
        nikB NONE
        nikC NONE
        nikD NONE
        nikE NONE
        nikR 3617142 .. 3617153 +    -3  -3.68064   AAAATCTTCAATTCA                TTGT GACC ACAA                 GTTTTTCTTCGCTTT  50 155
        rhsB NONE
        yhhH 3622018 .. 3622030 +  -6.3  -3.83026   CTTGATGATCGCAAT                TCCTT GAA AAGGA                TTTCATCTGCCAGAG  64 238
        yhhI 3623654 .. 3623695 + -10.3  -3.81755   CTAAAATTCAATAAA TTGCACCGATGCGTAGTC CCTATAA GCTTACGCATCGG-GCAA TTGTATTTACGCCAT  80 142
        yhiM 3633937 .. 3633964 +  -6.4  -5.07486   ACGTACCGGATAAAA        CCAGCGTTGAC CATTTGC GT-AACGCTGG        TTTTTCTTAGGCATC  83 46
        pitA 3637356 .. 3637377 + -13.7  -5.66684   TGTAATCAGTCTCGA           GCGGGTCAG TTTA CTGGCCCGC            TTTTTTTATGCGTTA 100 217
        uspA 3638595 .. 3638612 + -14.1  -4.77757   CGACGTGTTCCTGAA             CGCCCGC ATAT GCGGGCG              TTTTGCTTTTTGGCG 100 52
        yhiP 3640371 .. 3640394 + -16.8  -4.67641   TATTCTTGCAGAAAG          CAGGGTAGCG TTAT CGCTACCCTG           TTTTAGTTTTACACT 100 42
        yhiR NONE
         gor 3645683 .. 3645709 +   -16  -3.43217   GCGTTAAATGTTAAA         GGGCTAAGAGTA GTG TGCTCTTAGCCC         TTAATTACGTTTCCG 100 34
        arsR 3646918 .. 3646939 +  -5.9  -4.36914   AAAAATTTAGCTAAA           CACATATGA ATTT TCAGATGTG            TTTTATCCGGGAGGC  70 39
        arsB NONE
        arsC 3648744 .. 3648757 +  -8.1  -3.30124   ATTTATGTCGGATGC               GACGC TGGC GCGTC                TTATCCGACCTACAA  65 84
        yhiS 3650094 .. 3650104 +  -5.4  -4.22748   GAAATTCTTCTCGGC                 TGAC TCA GTCA                 TTTCATTTCTTCATG  67 23
         slp 3652561 .. 3652591 + -12.7  -2.55015   AATAACACCACCGAA       AGATGCAGATGCT TTCTC AGCATCTGCATCA       TGCATTACATCAAAT  81 36
        yhiF 3653730 .. 3653743 +  -2.3  -2.62184   CAGCAATACGGCTGG               GGTCG AGTC CGACG                TGATCTAAAGACAGC  38 519
        hdeD 3655607 .. 3655641 + -15.9  -3.26545   TACCCCGGTTGTCAC     CCGGATCATAGTCAC TTGAT GTGACTATGATCCGA     TTAATACTCTCTCCG 100 42
        gadE 3657079 .. 3657097 +  -3.1  -6.02345   AATGCTGGCAGGAAC             TGTTGGC AGAAC GGCAACA             TTTTTTTTGTCGTTG 100 188
        mdtE NONE
        mdtF 3661562 .. 3661595 + -14.8  -3.78953   GTAACGTGTAAATGA     GAGTAAGGTTGAAC ATGAAG GTTCAGCCTTACTC      TTTCCTGCTAACCAT 100 37
        treF 3669268 .. 3669305 + -12.9  -3.52073   GGCGAACCATAATAT   TTTTACAGCCAGCCG CTAACTTC CTGCTGGCTGTAAAA    TTATCCTCTTCAGGA 100 29
        yhjC NONE
        yhjD 3672465 .. 3672496 +   -13  -2.78596   CCTGGCTCCCCGTAG      GCCGGATAAGATGC GCCA GCATCGCATCCGGC       TATAATGCGCACATA  85 92
        yhjE 3674282 .. 3674306 + -17.3  -3.45434   TCTAAATCTGTTTAA          TTGCCGGATGT CAG ACATCCGGCAA          TTATCATCACTTCTT 100 176
        kdgK 3678431 .. 3678466 +  -6.9  -3.26471   CAGCTCATCCATAAA    TACCTGATGGTTGTG CTAACT CATCACCATCAGGCA     TTACTGTGCAGGTGG  59 85
        bcsE NONE
        bcsF NONE
        bcsG 3698177 .. 3698218 +   -11  -4.60797   TAGAGTCAAGATTAG CCCCCGTGGTGTTGTCAGGT GCAT ACCTG-CAACG-TGCGGGGG TTTTCTCTCTCCAGC  95 286
        yhjV 3699859 .. 3699877 +  -7.3   -4.4715   AGCTGATTGAGTAAA             CCGGAGC GCATG GCCCCGG             TTTTGTGAGTTAACG  80 27
         tag NONE
        yiaC 3712178 .. 3712200 + -11.3  -2.66695   TTACCCGCACAGCCA           TTCCCCAGC CGCGA GCTGGGGAG           ATCTTTGGTCAGCAC  73 88
        yiaD 3715239 .. 3715266 + -14.3  -3.82481   CTGTAATCCCTTTCA        TGCCAGGTGAT GCAGAA ATCACCTGGCA         TTCTTCAGTTTTCCT 100 35
        tkrA 3716322 .. 3716355 + -10.5   -4.2528   AGCCGCGACTGCGTA     GAGTAA-AGCCCGA TAATCGC TCGGGCTTTTACTC     TTTATTGGGTTGCAG  85 40
        yiaG 3717818 .. 3717837 + -13.6  -4.08692   CTTTATTGCTGTTTA            CGGTCCTG ATGA CAGGACCG             TTTTCCAACCGATTA 100 52
        cspA 3718313 .. 3718332 + -11.4  -6.11392   GCACAGAATCTAAGA            TCCCTGCC ATTT GGCGGGGA             TTTTTTTATTTGTTT 100 54
        insJ NONE
        insK 3720315 .. 3720332 + -12.7  -3.44848   TTAGCGATAAAAAAA             GCCTGCC AGAT GGCAGGC              TATTTAATAACGGCG  93 268
        yiaH 3724912 .. 3724937 + -11.9  -3.11619   GTGAGTTAAGTAAAA         GCCCGGTCA CATTGGAC TGACCGGGC          TTACGTGAGTTATTC  81 32
        xylF 3730150 .. 3730178 + -12.4   -4.0641   AGCGAGCTGTAAGCG        TTACGCCCCAGC GCGGA GCGGGGGCGTGA        TTTCTCTCCATGCCG 100 29
        xylG NONE
        xylH 3732941 .. 3732972 + -12.4   -4.7078   TTTGATAAAAATTTT      CTCAAAGCCGGTTA CGTA TTACCGGTTTTGAG       TTTTTGCATGATTCA 100 42
        xylR 3734236 .. 3734247 +  -7.2  -3.30124   GTGGTTGTCGGATGC                GGCG TGAA CGCC                 TTATCCGACCTACCC  63 81
        malS 3737556 .. 3737566 +  -2.4  -3.18912   GCAACAGTAACTTTT                 CCGG CTT CCCG                 TTCGTCAGTACCTCG  44 31
        avtA 3739099 .. 3739129 +  -9.1  -3.53444   CATAAACAAAGCGCA      C-TGTTCCGGCGTT GAGA AACGCCGGAAAACG       TTTCAAACAGGCTGC  73 143
        yiaK NONE
        yiaL 3742294 .. 3742320 +  -5.2  -3.29144   TAACTATATTAATAA         TTCAGGTTGC TGCACAT GCGACTTGAA         TTATGACAGACATAG  54 86
        yiaM NONE
        yiaN 3744082 .. 3744096 +  -2.8  -3.33696   CCGATCTCATCATCC               TCCCTT TGA AATGGA               TTAATTAAAAGGAAA  46 3
        yiaO NONE
        lyxK NONE
        sgbH NONE
        sgbU NONE
        sgbE 3749205 .. 3749241 + -10.8  -2.79796   CTCATTACGATCAAT    CATCGGGCTGTCGGTA ATCTC TTCCGGCAGCTCGCTG    TATCCTGCGCTCGCC  70 426
        yiaU 3751485 .. 3751496 +  -2.2  -3.01001   TCAAGGTTATATTTT                GCTT CCGC GAGC                 TGTGCTTTCAGGCTG  42 521
        rhsA 3764341 .. 3764351 +  -3.2  -3.17763   ATAAAAAAAGATAGC                 CCTT GTG GAGG                 TTCCTGCAATGTCAA  46 27
        yibA 3765194 .. 3765204 +  -3.2  -2.56095   ATTGATAAGCTGAAG                 CGTT CAT AGCG                 TGAGTTGCCTATGCA  42 17
        yibJ 3766131 .. 3766141 +  -6.8   -4.0162   AACATATGGGCCATC                 TGGG CAC CCCA                 TTTCTAATATGCAAG  70 211
        yibG 3766868 .. 3766885 +  -4.1  -3.97308   CCACCTGTTTATACA             GCATAAC TTTA GGTATGC              TTTCGTGTGTTTCAG  57 232
        mtlA 3772223 .. 3772252 + -14.3  -3.38316   TCGTAAGTAATCCAA       TCCCACCCTCTCC ACAT GGAGAAGGTGGGG        TTAATTGCCTGATGC 100 31
        mtlD NONE
        mtlR 3774565 .. 3774581 +  -2.9  -3.20494   AATTAATCAACGAAT              TGCGCAG TTT TTGAGCA              TGTTAATGATTACGT  45 408
        yibL 3775151 .. 3775176 + -14.1  -4.86731   GGATCAACAACCTAA         GGGCAATTCTC TGAT GAGGATTGCCC          TTTTCTTTACCAGAC 100 126
        lldP NONE
        lldR NONE
        lldD 3779214 .. 3779236 +   -12  -2.79302   CAATTTTCTGCTATC           CTGCCCCC GCACTAA GGGGGCAG           TATGCTAAACATCGT  79 199
        yibK 3779777 .. 3779794 +  -5.6  -3.18681   CATTAGATCCCATCC             CCATAC TCAAAT GTATGG              TTAATACCGTTGAAA  54 91
        yibO NONE
        envC NONE
        yibQ 3787447 .. 3787462 +  -3.4  -4.11235   ACCGACTCACTGACG              TATTAT GCAG ATAATA               TTTATATAATGATTG  58 389
        rfaD NONE
        rfaF NONE
        rfaC NONE
        rfaL 3796244 .. 3796271 + -14.4  -2.89921   AAGAATAAACAAGTT        TAAGAAGTGAGT TAAA ACTCACTTCTTA         TCTATACAACTTAAT  89 39
        kdtA NONE
        coaD 3808330 .. 3808361 +  -7.2  -2.62043   GAAGTTAGCGTAGCG      TTTATGCCGGATGG TATG CCATCCGGCGCGCA       TGAATTACTTCTGGC  57 28
         dfp NONE
         dut NONE
        slmA 3813119 .. 3813142 + -16.8  -2.54371   GTTGCAGTAATATGA          CGCCGGATGA CTTT TCATCCGGCG           AGTTTCTTTAAACGC 100 31
        yicC 3815600 .. 3815623 +  -3.1  -5.06414   TTCCGCCTTCACAAA          TGCCGCCACT CAAAC AG-AGCGGCA          TTTTTCTTCCCCGCA  74 63
        dinD 3816798 .. 3816810 +  -4.9  -2.65354   AATAGCGATTTCACA                TAACT ACA AGTTA                TCAATTTCCCCTCCC  48 216
        yicG 3817534 .. 3817559 + -11.9  -3.89354   CAAAACCTGTGATCT         GCTGGGCAG CCAGCCAA CTGCCCAGC          TTCTTGATTTGCGCA  93 45
         gmk 3820105 .. 3820118 +  -3.1  -3.41913   CATGCCCAGTCATTT               CTTCA CCTG TGGAG                CTTTTTAAGTATGGC  48 56
        rpoZ 3820411 .. 3820421 +  -2.4  -2.83082   CGTCGTTAATCACAA                 AGCG GGT CGCC                 CTTGTATCTGTTTGA  40 32
        spoT NONE
        trmH NONE
        recG 3825453 .. 3825474 + -11.5  -3.21912   GCATTTGTCTTTGTT           GCGGCGGCA CTTC TACCGCCGC            TTCATCGGTTAACCG  81 164
        yicE 3828439 .. 3828459 +  -2.6  -2.72511   GATTGCGCGTAAATC            GTGCATAA CTCCC TTATGTGC            ATTTCACGGGATGGA  41 105
        yicH 3830200 .. 3830228 + -14.5  -3.08312   GGTAAACATCAATCT        CGCCGGGTACGAC TCA GACGTACCCGGCA        TTCCATCAATAGATT  89 36
        setC NONE
        yicL 3837220 .. 3837232 +  -4.1  -3.91072   CCAGGCACCGCGCCA                CCGTT AAA AATGG                TTTCTGCCGCTTTAG  57 51
        yicS 3838564 .. 3838577 +  -2.3  -4.45765   GACCAACGCTTCTTT               ACCTG ATAT CAGGA                TTTCTTCATTTTCAC  61 58
         ade 3844025 .. 3844043 +    -3  -3.64812   AAGGTGCCTTTAATA             CCATCGGC AGC GCCAATCG             CTTTTTTAGGTACAA  51 297
        emrD 3853142 .. 3853179 +  -5.6  -3.89346   TAAGCGCACGTCACC   GCAGCATCGTCATC AGCTCCATGG GAGAACGATGCTGC    TTTATCAGATCACGC  63 38
        yidI 3854935 .. 3854945 +  -5.4  -5.31275   AGCGGGCATTATCGT                 CAGA ACT TCTG                 TTTTTTCTCCTCCAC  83 73
        yidL 3859255 .. 3859278 +  -3.8  -4.08216   CATCCAGAATAGCTT          TGGCGACCGAG GCG CTCGGTA-CCG          TTTTCGACAACGTAA  59 81
        yidP 3862727 .. 3862741 +  -3.4   -3.0701   TGGCGTAAGAGAGCG               CCGCCG CAC CGCTGG               TTGGATGAAGATTAT  43 114
        yidQ 3866491 .. 3866524 + -13.1   -4.0098   GTAAAGGTTAAACGT     CGCTGCACGACGCCAC GCG GTGGCG-CGGGCAGGG     TTGTTTCCGTTCCGC 100 433
        cbrA 3868793 .. 3868807 +  -5.6  -4.07568   TGGAGATCAGCAAGC               CGCAGA TAA TCGGCG               TTTTACGCGCAAAGC  65 354
        yidX 3874118 .. 3874162 +   -10  -3.34013   GCAGTAAACCAATAA TCAGTAAGCGGGCAAAC-GCG TTTA TGCTGTTTGCCCGCCCACAGA TTAATTCAGCACATA  76 26
        rpmH 3882475 .. 3882488 +  -2.3  -3.93695   TCGTGCTAAAGGCCG               CGCTC GTCT GACCG                TTTCTAAGTAATAAA  53 1
        rnpA NONE
        yidD NONE
        yidC 3884771 .. 3884788 + -12.7  -5.83211   TTTCGCTAAAATAAG             GGCGGTC AGTT GACCGCC              TTTTTTCTTTTCGTA 100 51
        trmE 3886224 .. 3886259 + -15.6  -3.53712   TAAGTAACCGCGCTT    ACGAAGCCGCATTCTGA CTG TCAGA-TGCGGCTTCGC    TTCATTGTTACCACT 100 34
        tnaC 3886570 .. 3886587 +  -2.1  -4.55209   CAGAGCCAAACCGAT             TAGATTCA ATG TGA-TCTA             TTTGTTTGCTATATC  61 63
        tnaA 3888180 .. 3888206 +  -8.1  -3.06492   TTAATTAATACTACA         GAGTGGCTA TAAGGATGT TAGCCACTC         TCTTACCCTACATCC  62 37
        tnaB 3889516 .. 3889538 + -13.5  -3.12351   GGCTAAATCCTTCAA           GAAGCCAGC CATTC GCTGGCTTC           TTGCCTCTCAGGAAA  87 35
        mdtL NONE
        yidZ 3891853 .. 3891864 +    -3  -3.44124   CTGTCCATCATTCCA                GTAA ATGA TTAC                 TCTTGTATTCATAAT  48 131
        yieE NONE
        yieF 3893250 .. 3893274 + -12.2  -4.57837   GATCTAAATAAAAAA         CCCGCCA-GCA ATCA TGCATGGCGGG          TTTTTAACGCGCTAT 100 34
        yieH NONE
        yieI 3896001 .. 3896011 +    -4  -3.62096   CTTTAAGTTAAGCGG                 GATA CTT TATC                 TTTGGGCTACTCAAA  53 30
        cbrC 3896653 .. 3896680 +  -7.7   -4.2204   TAAATAATGAGAACA        GGCCGGA-GCGT AATTC ACACATCCGGCC        TTATTTCTTAAGCTT  76 46
        asnA 3926664 .. 3926678 +  -4.9  -3.25304   CACACAGACAATAAA               CGGCC CGCGC GGCTG               TTCATCGTAATCTTT  49 519
        trkD 3931215 .. 3931239 +  -9.3  -5.50723   AAATCTAACGCCAGA          CGCCTCCTT TCTTCAT AAGGGGGCG          TTTTTGTTTTCATGG 100 33
        rbsD 3931775 .. 3931809 +  -5.6  -3.37612   GAATATCATTCTCTG     TGCTGGCGTGACGTTC TGA GGCCGTCATGGAAGCA     TTACTTCAGCTTAAA  56 7
        rbsA NONE
        rbsC NONE
        rbsB 3935274 .. 3935296 + -13.4  -3.22906   AGAAAAGCAGGGCAC           GCGCCACCCT AAC ACGGTGGCGC           ATTTTATGGACATCC  91 108
        rbsK NONE
        rbsR 3937357 .. 3937368 +  -2.2  -2.57757   TATAGTGGAATTGTT                CGAC AGTC GTTG                 TGCCTTCCATTCCTT  38 140
        yifE 3946454 .. 3946466 +  -6.9  -5.72616   GACGATTAATAAAAA                GGGCG AAA TGCCC                TTTTTTTATGTCAGT 100 32
        ilvL 3948468 .. 3948491 + -13.8  -5.81032   CTTAACGAACTAAGA          CCCCCGCACC GAAA GGTCCGGGGG           TTTTTTTTGACCTTA 100 50
        ilvM NONE
        ilvE 3951447 .. 3951468 + -11.6  -3.53012   AATAAATACAAAAAA           TGGGACGG CACGCA CCGTCCCA            TTTACGAGACAGACA  85 36
        ilvD NONE
        ilvA 3954991 .. 3955007 +  -9.4  -4.82901   AGAATGCCTCAATTA              GCGGCT CATGT AGCCGC              TTTTTCTGCGCACAC  95 118
        ilvC 3957524 .. 3957552 + -16.1  -3.24825   AGAGGGAGAAAACAC        TCAAGGCCTTCTC CTG GAGAAGGCCTTGC        TATTAGTTGCGGTAC 100 81
         rep 3960785 .. 3960811 +  -8.8  -3.73224   AATGCACTTCCAGCG        GCCAGTGGACA TAGCTC TG-CCACTGGC         TTTCCTGAGCAATAA  75 89
        trxA 3964090 .. 3964118 +  -4.5  -3.93038   GGTCAGTTGAAAGAG        TTCCTCGACGCTA ACC TGGCGTAAGGGAA        TTTCATGTTCGGGTG  59 2
        rhoL NONE
         rho 3965714 .. 3965743 + -13.7  -3.38183   AATTTGTCTTATGCC       AAAAACGCCACGT GTTT ACGTGGCGTTTTG        CTTTTATATCTGTAA 100 40
         rfe NONE
        wzzE 3968111 .. 3968136 + -18.3  -3.61517   AATAGCAACACTGCT         GCGGTGAGCGC AAAG GCGCTCGCCGC          TTATTCGAAGAGAAT 100 36
        rffE NONE
        rffD NONE
        rffG 3971599 .. 3971609 +  -3.2  -3.08032   AGGGCGAGCGTTTAG                 GTCT GAA AGGC                 TAATTTTCAGCGGAG  45 12
        rffH NONE
        rffC NONE
        rffA NONE
        wzxE NONE
        rffT NONE
        wecF NONE
        wecG 3978737 .. 3978762 + -13.3  -3.18764   TTCCTCTCTTTGTAA         AGCGACGGAGT GGTC ACTCCGTCGCC          TGTCTGCTTTTTTAT  91 43
        yifK 3980559 .. 3980575 +  -5.1  -3.44319   TCAGTTGGTAGAGCC              CTGGATT GTG ATTCCAG              TTGTCGTGGGTTCGA  56 289
        aslB 3982391 .. 3982436 +  -7.7  -3.74077   TAGTCAGATTTAATC TGCGCGCGTG-GTGGATATTTT TTC AGGATCTCCATATACGCGTGCA TTTCGGTCTGTAGCG  71 200
        cyaA 3991724 .. 3991759 +  -3.2  -3.01924   AATATTTTTCGTGAT    GAACGTGCCGGA-AAGC GAG GCTTATCCGGCATGCAA    TCTTAGCGGAAACTG  45 27
        yzcX NONE
        yifL NONE
        dapF NONE
        yigA NONE
        xerC NONE
        yigB 3995950 .. 3995983 +  -8.1  -2.93708   TATATATACCCAGCT     TTTTGGCGGAGG-GCG TTG CGCTTCTCCGCCCAAC     CTATTTTTACGCGGC  61 53
        uvrD 3998182 .. 3998194 +  -9.1   -3.9392   AACGTTGCCGGATGC                GGTGC TGC GCACC                TTATTTGGCCTAAAA  79 39
        corA 4000411 .. 4000435 + -15.1  -3.38991   GTAAAAAACGAGAGC          GGTGGCTTAGT CTG GCTAAGCCACC          TGTTATTCAAAGGCT 100 37
        pldA 4003838 .. 4003859 + -12.3  -5.27335   TTGCAGTTTCTCGCG           CAGGCGCTG AAAA TAGCGCCTG            TTTTTATTTCAGGCA 100 109
        recQ NONE
        rhtC 4006421 .. 4006457 +  -8.8  -4.58395   GACGCGTCTTCAGAG   TAA-GTCGGATAAGGCG TTTA CGCCGCATCCGACATTA    TTTTTCACGCATGCC  87 46
        pldB 4008197 .. 4008210 +  -2.3  -3.94868   CTCACCCAGCGGAAA               CCGCT CTAC AGAGG                TTTAAATTTCTTATG  53 7
        yigL 4009059 .. 4009105 +  -2.3  -2.86271   TGTCAACCTGATACT TCGCTACAATGG-ATACCCGTT AATC AAAGAGTTTTCCATTGTGGCGC TACTTATCATCACCA  41 61
        yigM 4010278 .. 4010291 +  -6.7  -3.08706   GATAAATTAATAGCG               TCTCG CTGG CGAGA                TCTTCCGGTGTAATT  58 305
        metE 4013344 .. 4013368 + -14.3   -4.5442   CGGGGGTAAAATCCA          AACCGGGTGGT AAT ACCACCCGGTC          TTTTCTCATTACAGC 100 32
         udp 4015235 .. 4015251 +  -9.4  -4.98672   CTTCTCCTGTCTGAA              GGCCGA CGCGT TCGGCC              TTTTGTATTTTTGCG  93 45
        rmuC 4016836 .. 4016853 +  -2.7  -3.68256   CATCGACGCCCAATC             TGTTACA CTTC TGGAACA              ATTTTTTGATGAGCA  50 78
        ubiE NONE
        yigP NONE
        ubiB 4019911 .. 4019932 +  -2.9  -4.51743   CATCGCTCAAGGCGG           GCCGTGTAA CGTA TAATGCGGC            TTTGTTTAATCATCA  63 47
        tatA NONE
        tatB NONE
        tatC 4021539 .. 4021560 + -15.9  -2.63596   ACTGAAGAATAAATT           CAACCGCCC GTCA GGGCGGTTG            TCATATGGAGTACAG 100 29
        tatD 4022625 .. 4022635 +  -8.2  -3.23692   CGAAGTGGCTGACAC                 CGCG GGT CGCG                 TTGATAGTCGTGGTA  63 291
        ubiD 4024496 .. 4024510 +  -2.7  -4.67651   TTTAACAACGGTAAA               AGCGC CTGAT GCGCG               TTTGTTTTGCCCTAT  65 17
         fre 4025349 .. 4025367 +   -11   -3.4252   TGGCAAACCATGCCC             GATGCGAC GCT GTCGCGTC             TTATCGTGCCTACAA  81 123
        pepQ NONE
        yigZ NONE
        trkH NONE
        hemG 4033632 .. 4033643 +  -4.4  -3.73224   GAACGGTAACAGGAA                GAAG CTTG CTTC                 TTTGCTGACGAGTGG  58 481
        yihD 4040411 .. 4040421 +    -4  -4.12188   AATGATATCCTTCGT                 CATT CGT AATG                 TTTTCCGGATGATGG  59 75
        yihE NONE
        dsbA 4042088 .. 4042107 + -13.6  -6.01369   TGTAAATTACATAAA            GCCCGTGA ATAT TCACGGGC             TTTTTTTATTATTTA 100 46
        yihF 4043686 .. 4043696 +    -4  -3.80174   CTCATTCAGAGGCGA                 GTAA AAC TTAC                 TTATTCTGACGCTGT  55 59
        polA 4047998 .. 4048023 + -19.1   -5.4505   GCTGAATATTTTAGC         CGCCCCAGTCA GTAA TGACTGGGGCG          TTTTTTATTGGGCGA 100 248
        yihI 4049893 .. 4049904 +  -3.6  -3.44051   AACGGATTGCCGCCG                TGGG CCTT CCCG                 TTCTGCTGATAACCC  50 39
        hemN 4051566 .. 4051621 +   -17  -3.21924   TTGTAGGCCGGATAA GGCGTTTA-CGCCGCATCAGGCATC TGAGCAT GATGCCTGATGCGGCGCTGGTCGCG TCTTATCAGGCCTAC 100 150
        bipA 4058277 .. 4058294 + -11.3     -6.13   TTTAGTCATAAAAAA             CCTGCCA GCGA TGGCAGG              TTTTTTTTTGCCTGT 100 49
        yihL NONE
        yihM NONE
        yihN 4061586 .. 4061617 +   -10  -2.75844   ACCGTATCAACCGTA      GGCCGGATAAGGCG TTTA CGCCGCATCCGGCA       GTTTCACATCAGAAG  71 76
        yihV NONE
        yihW NONE
        yihX NONE
         rbn NONE
         dtd NONE
        yiiD 4076470 .. 4076489 +  -7.8  -2.74756   AGAGTAGCTGATGGA            GAGGGGCG GTGC TGCCTCTC             TCATTCAGGTCATTT  60 34
        yiiE 4077527 .. 4077548 +  -4.5  -3.12351   TGTAAGGAGCATAAG           GAATGACAA AAAT TTTTCATTC            TTGAATATAAAAAAC  49 20
        yiiF 4078034 .. 4078063 + -10.7  -3.30124   GCTGACAACGTGCGC       GTTGTTCATGCCG GATG CGGCGTGAACGCC        TTATCCGGCCTACAA  80 67
        fdhD 4084879 .. 4084913 +  -9.4   -3.5782   AGCAATTAATTAAAA     TAAGTCCTGCGAAATA TAT TAAATTGCAGGACTTA     TTCATTTCGTGAATT  77 32
        yiiG 4086413 .. 4086443 +    -6  -2.70946   TCACCTTCGCCTTCG       CGGGCGATGATGCG TTG TGCTTCATCGGCGG       TAATATGGTGTTGTG  51 358
        rhaS NONE
        rhaR 4097590 .. 4097600 +  -6.8  -2.66106   CTCAACACCGTTACC                 GGAC GGC GTCC                 TGCATTGTTCCACTC  52 98
        sodA 4099511 .. 4099529 + -12.4  -5.67063   AGCTTAAAAAATGAA             CCATCGCC AAC GGCGGTGG             TTTTTTTGTGATCAA 100 83
        kdgT 4100720 .. 4100743 + -13.2  -3.94853   CCTTAATCCCCACAG          CCGGATGAAC TAAC GTTCGTCCGG           TTTGCTATTGAGTTC 100 49
        yiiM 4101589 .. 4101600 +  -7.2   -3.4252   TCAAATGCCGGATGC                GGCG TAAA CGCC                 TTATCCTGCCTGCAA  65 95
        cpxP 4104384 .. 4104402 + -14.6   -5.9873   CACCATCCCTGTCTT             CCCCCACA TGC TGTGGGGG             TTTTTTTTATCCTCA 100 66
        fieF NONE
        pfkA 4106723 .. 4106739 +  -9.4   -4.7497   TTGTCAGCAATATGA              GGCGGA TTTCT TCCGCC              TTTTTAATCCCTCAA  91 211
         sbp 4107869 .. 4107891 +  -6.9  -5.72622   AGGATAATTATCAAA           CCCGGTGGT TTCTC GCGACCGGG           TTTTTTATTTGTCAC 100 48
         cdh 4109060 .. 4109073 +  -2.3  -4.18197   CGCACCTTCGAATGC               CGCAG CACC CTGAG                TTTTCAGTACCGCGT  58 377
        yiiR 4110806 .. 4110853 +   -16  -2.84566   CTCTTACTGCTATTT TTTTCCGGG-ATTGTTATTTCCA CGA TGCAAATGACAATACCCGGAAAA TCCTTCTGAACTCTT 100 53
        yiiS NONE
        yiiT 4111775 .. 4111815 + -10.3  -3.35224   GCTCCGCTGTCATAT  GGCCCGGTCGGCGACGTAA ATG TTTCGTCATCTGCCGGGTC  TCTTTCAGCAACTGT  72 56
        yiiU 4116845 .. 4116860 + -10.4   -4.3953   GTAACGCAGAAAAAA              GGCACC TTGC GGTGCC               TTTCTTATCATTCAA  87 87
        rpmE 4125268 .. 4125281 +  -9.5  -5.64274   GGATTTCCGAAAAAA               GCGCC GCAC GGCGC                TTTTTTTGTGCCTGA 100 45
        metB NONE
        metL 4130441 .. 4130463 +   -12  -5.42605   AGTTTATATTTGCAG           TCCGGTTTGC TTT GCATACCGGA           TTTTCTTTTTCTTAC 100 176
        metF 4131604 .. 4131642 + -10.4  -2.60392   GCTGCCTCGAAATGA   GGGCGGGAAAATAAGGTT ATC AGCCTTGTTTTCTCCCTC   ATTACTTGAAGGATA  70 100
        katG 4134047 .. 4134080 + -19.7   -3.9122   GCTGTAATCTGACCC     CGTTCAGCGGCTGCT TGCT GGCAGTCGCTGAACG      TTCTTTACCAGCGTA 100 34
        yijE 4135314 .. 4135348 +  -3.5  -3.80083   AGGTTTCCAGATTAG    GCACCC-GACGGTGAT CGAT GTTGCTGTCCGGGCGC     TTTAACTTCCATTTT  56 303
        frwC NONE
        frwB 4141976 .. 4141993 + -10.5  -3.27525   CGCTTAAGTTCTTCT             CCCGCTC GCAA GGGCGGG              TTCGCTTTCCCACAG  74 34
        pflD NONE
        pflC NONE
        frwD 4145993 .. 4146017 +  -6.3  -4.52347   TATGCGTGGGCCGCG          TCGGGCGACGT GTT GCTTCGCCAGA          TTTTGATATTGTTTG  74 516
        argC NONE
        argB 4154821 .. 4154844 +  -5.2  -3.28001   AGCTTAAGTTTTGTT          GGCCGG-AGGC GCA GCTTTCCGGCA          TTGAATTTCAAAATA  54 34
        argH 4156271 .. 4156289 +  -9.5  -5.24129   TATGTATAAATTTGA             GCCTGGC TTATC GCCGGGC             TTTTTTATGGCAAAA 100 50
        oxyR 4157599 .. 4157621 +  -5.7  -4.11216   AATACCCAGAATCTC           TTTTGTTTC CCGAT GGAACAAAA           TTTTCAGCGTGCCCA  65 194
        fabR NONE
        yijD 4160163 .. 4160186 + -16.8  -2.80479   GAGTAATCGGTATTA          TGCCGGATGC TGGC GCATCCGGCA           TGGGTTTTACTTCGC 100 35
        btuB NONE
        murI 4164760 .. 4164771 +  -4.4  -3.73224   GAACGGTAACAGGAA                GAAG CTTG CTTC                 TTTGCTGACGAGTGG  58 477
        murB NONE
        birA 4172093 .. 4172107 +    -5   -2.6472   GAGTATTCGCTCCCC               TGCAAA TTA TTTGCG               TAGTCTGACCTCTTC  48 48
        tufB 4175175 .. 4175214 + -13.6  -3.72576   AACATTTGACGCAAT  GCGCACTAAAAGGGCATC ATTT GATGCCCTTTTTGCACGC   TTTCGTACCAGAACC 100 49
        secE NONE
        nusG 4176346 .. 4176384 + -13.3   -4.8543   GCGATTTAATCGTTG   CACAAGGCGTGAGATTG GAATA CAATTTCGCGCCTTTTG   TTTTTATGGGCCTTG 100 60
        rplK NONE
        rplA 4177615 .. 4177651 +  -6.6  -2.87136   AAACTAATGCCTTTA   CGTGGGCGGTGATTTTG TCTA CAATCTTACC-CCCACG    TATAATGCTTAATGC  56 34
        rplJ 4178509 .. 4178522 +  -3.8  -4.07746   GCGATGCGAAAGAAG               CTGC TTAATC GCAG                TTATCTTTTTAACGC  59 18
        rplL 4178988 .. 4179013 + -17.7  -4.64766   AGAAATCAGGCTGAT         GGCTGGTGACT TTTT AGTCACCAGCC          TTTTTGCGCTGTAAG 100 65
        rpoB 4183316 .. 4183343 + -15.6  -2.65298   CGCTCAAACAGGTCA        CTGCTGTCGGGT TAAA ACCCGGCAGCGG         ATTGTGCTAACTCCG  93 45
        rpoC 4187623 .. 4187636 +  -9.5  -5.60993   CAAATAACGTAAAAA               CCCGC TTCG GCGGG                TTTTTTTATGGGGGG 100 52
        htrC 4188354 .. 4188369 + -10.4  -3.53343   CTCAAAATAACAAAA              CCCACC TTAA GGTGGG               TTTCGCCAGAGAATT  77 31
        nudC NONE
        hemE 4196798 .. 4196809 +  -2.2  -2.63382   TCTGAACAGTATCAC                CGCT AAGG AGTG                 ATTATGGATCTCGCG  39 20
         nfi 4197496 .. 4197512 +  -4.4  -3.55444   CTAATTCAGGTAAAC              TGCGGA TAATT TCCGTA              TTTGAGAACTCAACA  54 37
        yjaG 4198238 .. 4198250 +  -4.1  -3.65351   GTGTATGCAGGAGAG                TGCTA TTC TGGCA                TTTCCGTCGCACTCG  53 146
        hupA NONE
        yjaH 4199525 .. 4199536 +  -5.8  -3.57263   TCACCAGTTGCTGTT                GCAG TGCG CTGC                 TTTGAGCGTAAAAGT  60 266
        zraS NONE
        zraR 4202980 .. 4203000 +  -3.3  -4.05788   AGCGCGTTCATCCCA           CTCGGACG TTTTCT CGTCC-AG            TTTGCTTTCACAGGC  58 337
        yjaA 4211963 .. 4211973 +  -2.4  -2.70932   ACATAAATCCAACCG                 GCTG ATC CCGC                 TCATTAACCGCGACC  39 348
        metA 4213278 .. 4213293 + -10.4  -5.63517   CAGCACCTTACCTCA              GGCACC TTCG GGTGCC               TTTTTTATTTCCGAA 100 71
        aceB NONE
        aceA 4216516 .. 4216529 +  -8.1   -3.4252   CACGATGCCTGATGC               GACGC TTGC GCGTC                TTATCATGCCTACAG  67 105
        aceK 4218599 .. 4218611 +  -6.3  -4.04318   GATAAACCGTCTCTA                CAACA TTT TGTTG                TTTATGCTGTATCGC  68 269
        metH 4225565 .. 4225591 +   -13   -3.7456   CTTTTCCTTACAACA         AACAGGGCGCTC AAT GAGTGCCCTGTC         TCTTTATTAATATGA 100 56
        yjbB 4227448 .. 4227470 +  -7.7  -3.17075   GGCACTATGAACAAG           ATGCCGGAT CATGC ATCCGGCAA           TTCACTTAAAAACGG  64 88
        yjbC 4229393 .. 4229404 +  -2.2  -3.44848   TGGATTAGCGCCTGC                CG-CG CGT CGACG                TATTTGCTGACCAGC  47 169
         pgi 4233595 .. 4233613 +   -11    -5.626   TAACCTTAATAACAA             TGCCGACG TTA TGTCGGCA             TTTTTTTATCAGATA 100 190
        yjbE 4234240 .. 4234261 + -11.7  -3.32343   TGAAGGGATTAACCA           TAACCACAC TCCG GTGTGGTTA            TTCTGCCCCTCTGGA  85 94
        yjbF NONE
        yjbG NONE
        yjbH 4238130 .. 4238145 +  -5.4  -4.74103   GCTGGTGGCTGGGAA              TCACCT GAAT GGGTGA               TTTTTGAATTACCGG  76 402
        yjbA 4238805 .. 4238815 +  -2.4  -4.58419   TGGACAGGAAGATTA                 CAGC GTA GCAG                 TTTGTTGTGTTTTCT  61 72
        malK 4245945 .. 4245955 +  -6.8  -2.62184   ACAAAACACACAAAG                 CCTG TCA CAGG                 TGATGTGAAAAAAGA  55 48
        lamB 4247404 .. 4247451 + -12.2  -3.53811   GATGCGACGCTTGCG CGTCTTATCAGGCCTACA ACGGCTGTCAAA TGTAGGCCGGATAAGGCG TTTACGCCGCATCCG  88 95
        malM 4248530 .. 4248549 + -11.4  -5.71983   GATTTTGCAACAACT            GGTGCGTC TCCT GGCGCACC             TTTTTTTATGCTTCC 100 58
        yjbI 4250420 .. 4250430 +  -3.2  -3.66156   GTTTTACCACTTCAT                 GCGA TTG TTGC                 GTTTTTGTTGCGTAT  51 139
        ubiC NONE
        ubiA 4251924 .. 4251941 + -11.3  -4.35604   TGATGATGTAAAAAA             GCCGGAT GATC ATCCGGC              TTTCTTCTGGGTTGC  93 38
        dgkA 4255034 .. 4255055 +  -2.4  -4.33851   TTTTGGATAACCCTT           CCAGA-ATT CGATA AATCTCTGG           TTTATTGTGCAGTTT  59 31
        lexA 4255760 .. 4255783 +   -16  -4.94262   AACATATCTCTGAGA          CCGCGATGCC GCCT GGCGTCGCGG           TTTGTTTTTCATCTC 100 39
        dinF 4257203 .. 4257223 +  -2.6  -2.69964   CTACACTTAATCTCA            CGTTCA GAAGAAAAG TGAACG            TACTCTCATTCACAA  41 84
        yjbJ 4257781 .. 4257793 +  -9.1  -3.28791   GAGCACATAACTGTT                GGTGG ATT CCACC                TTATGCACAAAACCT  69 337
        yjbL NONE
        yjbM 4259371 .. 4259392 +  -9.5   -5.4251   AGGCATTATATAAAA           GGACCCAAT ATTT ATTGGGTTC            TTTTTTCTCTATCAA 100 67
        yjbN 4260760 .. 4260783 + -13.1  -4.43681   TAGTCAAATTCACCA          CGCCCTGCG CACCGT CGCGGGGCG           TTTTGCTGTTAAATC 100 56
        yjbO 4261242 .. 4261262 + -12.6  -3.99938   AACTATAAAAAGAAA            GGGCTTCC CAGGT GGAAGCCC            TATTTCTTTTATGGA 100 162
        dnaB NONE
         alr 4264996 .. 4265016 +  -3.9  -3.98661   TGCTCTTATAAAGGT            CGTGCCTCT GGC GGATGTACG            TTTGTCATGAGTCTC  57 137
        tyrB 4266580 .. 4266592 +  -4.9  -2.78935   TCGGGTTTGTTACGA                TAGAA TAT TTCTA                TATCCTCAAGAATAT  49 275
        aphA 4268151 .. 4268185 +  -6.5  -5.52384   AATTCAGAATACTGA    CAG-A-GCGGGAGAGCG TGA TGCTCTCCCGAATGCTG    TTTTTTTAATCACAC 100 26
        yjbQ NONE
        yjbR 4269094 .. 4269126 +  -4.8  -2.93393   ATCGGCTTAAGGAAG     CGT-GCCGTGTGTGA TGCT TCGCACTCCGCGACG      GTTTCTGGCGTACCG  50 82
         ssb 4272757 .. 4272773 + -10.1  -3.39505   AGCCATAAAAAAGAA              GCCTCCG TTA TGGAGGC              TTCTACGTATCAGGT  76 98
        yjcC 4275237 .. 4275261 +  -6.5  -2.80816   GCCAGTAACAGGCGG         CG-TTGGCGA ATGTAA TCGCCAAGCG          TCTGATGCGTCACCG  51 182
        soxR 4275953 .. 4275977 + -14.4  -4.67651   GGAAGATGAACAAAA          CTAAAGCGCC ACAAG GGCGCTTTAG          TTTGTTTTCCGGTCT 100 22
        yjcD 4277867 .. 4277898 + -12.4  -4.37658   TCTTTCATCGGATTC      TGAAAACGGGTGGC AATG GCTGCCCGTTTTTA       TTTTCTCCGCACATT 100 41
        yjcE 4279693 .. 4279710 +  -9.9   -3.5774   AGGTAATCTGAAAAA             GGTGCAA TCTT TTGCACC              TTTAACAGGTTAGCT  77 66
        nrfA NONE
        nrfB NONE
        nrfC NONE
        nrfD 4289496 .. 4289509 +  -2.3  -2.98304   GTATTCCTTCCTGAA               GTCGG TTTT CTGGC                GTTGTTGTTAAGTCT  41 66
        nrfE NONE
        nrfF NONE
        nrfG 4292276 .. 4292288 +  -3.4  -3.84246   CAAATAAAAATCTTT                CCAT AACAA ATGG                TTATTCATTAATCCT  53 139
        gltP 4293825 .. 4293848 +  -9.6  -2.91912   ATCAATAATTGAAGA          TTGCCGGG GATATCCA CCCGGCAA           TGTGTGAATGCCTGA  70 33
        rpiB NONE
        yjdP 4312653 .. 4312665 +  -6.2  -3.53811   GACAGCCACGCCACC                CGGC TGTGT GCCG                TTTCCAGCAGATAAC  58 458
        yjdA NONE
        yjcZ 4328364 .. 4328422 +  -3.2  -3.62522   AACTGCCCAATTCAG GCGTCAACTGGTTTGATTGTACATTCC TTAACC GGAGGGTGTAAGCAAACCCGCT-ACGC TTGTTACAGAGATTG  51 128
        proP 4330179 .. 4330198 +    -5  -4.65722   TAACTACCGTGTTCA            GCGTGCTGG TGG TCAGCA-GC            TTTCTTTATATCTGG  73 177
        melA NONE
        melB 4342835 .. 4342865 +  -3.3  -2.52519   CAATAGCTAACGAAA       ATGGCCTGATG CGATATGTT TATCAGGCCAC       GTCTTAATGTAATGC  42 47
        yjdI NONE
        yjdJ NONE
        yjdK NONE
        yjdO 4351183 .. 4351206 + -15.4  -3.35813   TTGCGGAACGATGAA          CGAAGCAGTC GCCT GACTGCTTCG           TTCATTAAAGTGAAA 100 104
        fxsA 4367172 .. 4367204 +  -4.8   -5.0925   GGATTAATGTCGAAA      CGCCGGATTATG TGGTTATGC CATTTTCCGGCG      TTTTTCGTTTTGGCA  79 34
       groES NONE
       groEL 4370724 .. 4370747 + -12.4  -5.50723   GCAGAAATAAACAAA          CCCCCGGGCA GAAA TGTCTGGGGG           TTTTTCTTTTGGTCA 100 55
        yjeI 4371562 .. 4371573 +  -5.8  -4.02911   GAAATCAAGCATTCG                GCGA GTGA TCGC                 TTCTATTTCTTTACC  68 402
         efp 4374293 .. 4374324 +   -13  -3.65046   GCGTGAAGTAATGCG      GTTGTGGTGCGGCC TGCA GGCTGCACCATCAC       TTATTCAGGTCAGAG 100 30
        ecnA 4374449 .. 4374461 +  -3.3   -2.6432   TCGGCAACTCCATCT                CTCGC GCT GCCAG                CTAATTTTTCTTCTC  42 9
        ecnB 4374730 .. 4374753 + -13.2  -5.13354   AGCAATAAGCAATAA          CGGTACGACA GCTG TGTCGTGCCG           TTTGTTTTTTCTGCG 100 33
        sugE 4375496 .. 4375506 +  -3.2  -3.42197   TCTGCTGCCACATTC                 CTCT GTC AGGG                 TTATAGCCTTTATTA  49 306
        yjeA 4381789 .. 4381815 +  -7.3  -3.05596   GTATTGGTTTTTACG        CTGC-CTGCTCA ATGT TGCGCAGTGCAG         TTCAGTGGGCACGTG  60 171
        yjeM 4383351 .. 4383374 +  -3.7   -2.8655   CAAAAAATCCGCAGT          GGGCGGTGG AATAAC CCGATGCCC           TATCGTCTACCTGAC  46 12
        yjeN NONE
        yjeO 4384395 .. 4384408 +  -5.9  -2.78384   TCTTCGCTATTGGCA               TCGGC AGGG GCCGG                TATCGTCAACACCAC  51 379
         orn 4390432 .. 4390446 +  -2.8  -3.57144   CCAAGGTCGGGGTCG               CGAG TTCGAGT CTCG               TTTCCCGCTCCAAAA  50 285
        yjeF NONE
        yjeE NONE
        amiB NONE
        mutL NONE
        miaA NONE
         hfq 4398640 .. 4398672 +  -7.1  -2.54504   CGGGCTGTTTTTTTA     CA-CGGGGAGC-CAG CGATC CTGCGTTCCCCGCTG     ATCTATTTAGAGGGT  57 46
        hflX NONE
        hflK NONE
        hflC 4402357 .. 4402383 + -13.1  -5.38839   TACAGGTCAATAAAG        CCACCG-CATCC TCAG GGATGTCGGTGG         TTTTCTTTTTCTATA 100 55
        yjeT NONE
        purA 4404063 .. 4404097 + -11.6  -3.10975   CAGTGTGATACATTG    CTGTGTCGGGTAAGC CATTAC GCT-ATCCGACACAG     TGTTAAATCCTCGCT  79 80
        yjeB NONE
         rnr 4407125 .. 4407144 +  -8.6  -3.20723   GCAGAGTGATCAATA            CCCTCTTT AAAA GAAGAGGG             TTAGATTGCTGACAA  67 32
        rlmB 4408050 .. 4408067 +  -9.9  -6.32216   CAGAATTATGAAAAG             CCATCCA GATT TGGATGG              TTTTTTTTTGTCTAT 100 46
        yjfI NONE
        yjfJ 4409280 .. 4409306 + -12.4  -2.79004   GGGCGAGTAATTTTT         TTGCCAGCCT CGCTAAA AGGCTGGCAA         CTATTTTAAGGATAA  82 31
        yjfK NONE
        yjfL NONE
        yjfM NONE
        yjfC 4412250 .. 4412279 + -13.7  -3.14132   TCTGTCATGAATCCA       TGGCAGTGACCAT ACTA ATGGTGACTGCCA        TTGATGGAGGGAGAC  93 61
        aidB 4414284 .. 4414326 +  -3.5  -4.98531   GGATAAGTCACTAAT TGCAGC-GAGGGTGAGGCAA GTAA TTGTTTCATCGTCAGCTCCA TTTTTCGTTTCCCCA  76 386
        yjfP 4416209 .. 4416221 +  -4.7  -3.57792   CGCCCGGATTAACCA                GCTGC GAG GCCGC                TTTAGCGATACGTAC  55 510
        ulaA 4419393 .. 4419407 +  -2.8  -4.48987   AACTGGCAGAACAGT               CTGCTT AAT AAGGAG               TTTTGATTATGACCG  63 18
        ulaB NONE
        ulaC NONE
        ulaD NONE
        ulaE NONE
        ulaF 4422617 .. 4422629 +  -9.1  -3.46435   TACGTGGTAGTACGT                TGCGC CTT GCGCA                TCTGTTTCTTCATTT  71 233
        rpsF NONE
        priB NONE
        rpsR 4424092 .. 4424102 +  -2.4  -2.50307   TCGCCATCAGTAATC                 GGTC ACG GTCC                 ATTAATACGACTTTG  39 28
        rplI 4424601 .. 4424629 + -16.1  -3.33352   TATTCAACGAGACGT        AAAAACGCCGACC ATT GGTCGGCGTTTTG        CTTTCTATTTTTCGT 100 46
        ytfA 4426181 .. 4426211 +  -7.4  -4.13014   GTATCAATGGTTAAG       CCCGTCACCACGCC GCT GGCGTTCTGGCGGA       TTTTCACCATCTGCC  74 88
        fklB 4427757 .. 4427767 +    -4   -3.1372   AAATTAACATTAGAT                 CTAA ATC TTAG                 TATTCATCCCGCGTA  48 204
        cycA 4429312 .. 4429336 + -16.5  -4.19817   TAACCGCATTATCAT          GCTGGATGGCG CAA TGCCATCCAGC          TTTTAGATCACTCAC 100 38
        ytfH 4432586 .. 4432612 + -12.3  -2.60798   AAGATGCGCCAGCAT         CGCATCCGCCA ATAAA TGCCGGATGCG         GTTGATGATTTATAG  81 95
        cysQ 4435521 .. 4435563 + -10.1  -3.86346   GTCTATTTACTAAAT TCA-GATGGCAGAAACAG TGTATTTC CTGATTCTGCCATCCTGA TTTCTCCCAACCTAA  82 28
        ytfI 4436669 .. 4436699 +    -7  -2.53831   AACTCAGAGACTTAA       TTCCCCTATC CCATAGATAAC GATAGGGGAA       AATTATTTTTGCAGA  54 26
        ytfK 4437858 .. 4437878 + -16.9  -3.50335   TATGCAGTAATAAGA            CGGCTCCTG ATT CAGGAGCCG            TTGATGTTTCTGGGG 100 67
        ytfM 4442120 .. 4442131 +  -4.4  -2.69546   ACAGTTTTACATCGG                TCTG GGGC CAGA                 ATTATGAGTTTATGG  47 7
        ytfN NONE
        ytfP 4446266 .. 4446290 + -10.8  -5.00616   ATAAGTAACCATATG         CATACGCCACC TTCG GGTGGCGT-TG          TTTTTTGCGAGACGA 100 33
        chpS NONE
        chpB 4447371 .. 4447389 +  -5.2  -4.07568   ACCAGTTTCGCATCT             TCACCGGC TTC GTCGGTCA             TTTTCAGAACGCCAA  65 331
        ytfQ 4449024 .. 4449038 +  -7.1  -3.42996   ACTGAAGCCTGATGC               GACGC TTACC GCGTC               TTATCATGCCTACTG  65 108
        ytfR NONE
        ytfT NONE
        yjfF 4452992 .. 4453011 +  -6.5  -3.40371   TTCTTCACCCCGTTC            GGAAACT TAATGT AGTTTCC             TTCGTTGATGGAGTA  56 416
         mpl 4455212 .. 4455241 + -13.5  -2.74792   ATATAGTATGCGTAG       GCCGGATAAGGCG TTCA CGCCGCATCCGGC        ATTTGAGCATAGTGC  86 56
        pmbA NONE
        cybC 4457886 .. 4457919 + -14.7   -3.4072   ATCGTTAATTCCTCA     TTTCCCTGTTGCCTG CACT CAGGTAACAGGGAAC      TTATCATCGCAAATG 100 33
        mgtA 4468518 .. 4468537 + -10.7  -3.65827   TGTCATCAGACTTAA            TCCGGGC ATGATA GCCCGGA             TTTCCATCAAGATTA  83 199
        yjgJ NONE
        yjgK 4473344 .. 4473375 +  -7.4  -3.85698   ATGGCGTGATGACTT      TTCGCCGTAAAT AACTCAAG GTTTACGGCGAG       TTTGTGAAAAGAGCG  68 32
        yjgL 4475283 .. 4475313 +  -9.8  -3.87815   TGCATAAAATAATGT       GATGCCGGGA TGGTTTGTATT TCCCGGCATC       TTTATAGCGATAGCA  81 34
        yjgD 4477027 .. 4477051 + -15.7  -5.47399   TTGTTAATGTTCGAA          TGCCCGCGAGT TGA ACACGCGGGCA          TTTTTTTAGAGTTCG 100 140
        yjgN 4478961 .. 4478980 +   -15  -3.72073   GTAAGAGATAAAAAA            GGCCGGAG CATG CTCCGGCC             TTCGTTTTCATCACT 100 37
        yjgP NONE
        yjgQ 4486437 .. 4486460 +   -14   -3.9461   AACCGAATGAACGAA          TAAAGGGAGC GAAA GCTCCCTTTA           TTATTGTTAGCAAAG 100 39
        idnK 4493562 .. 4493577 +  -6.8  -3.05562   GCCAGTGCTTTCAGT              GCCTGCG GAT CGC-GGC              TATTCACCACTTTAT  56 378
        intB 4495966 .. 4495987 + -11.5  -3.82592   ATTAAAACAGTAATC           ATCCCGGGC AAAT GCCCGGGAA            TTATTCTAGGATTAT  91 28
      insC-6 NONE
      insD-6 NONE
        yjgW 4498195 .. 4498209 +  -5.6  -4.15222   GTCATCTGTTTTACG               GGAAGC GAA GCTGCC               TTTCTTGAGGAAAGT  65 263
        yjgZ 4499617 .. 4499632 +  -5.4  -3.85698   TCTTCGGGTAAGTGA              TACCTG CCGT CAGGTG               TTTGTGCACCGGGCC  61 30
        yjhB NONE
        yjhC 4504437 .. 4504462 +  -5.4  -4.62984   AATGTAAAAACTATA         CGCCTCTTGA TTTAAT TCAGGAGGCC          TTTTATGTATGATCA  74 34
        yjhE NONE
      insN-2 4505778 .. 4505806 +    -4  -3.91897   TCCCATGTCAGTGAT        TTTCTGAGTT CTGACGGTA AACTCAGGAA        TTTGTCGGTAAGAGC  58 317
      insO-2 4507648 .. 4507660 +  -4.7  -2.91681   GAAGAACGAATGGGT                GCCAG CGA CGGGC                TATGTAAGCTTCAGC  48 96
        yjhV 4508347 .. 4508369 +  -6.2  -5.21709   ACCAGCTCCGTGAAT           GTCCGCTCTG GCA CAGAGCGAAA           TTTTTTGATCTCCCC  87 216
      insA-7 4517325 .. 4517348 + -12.5  -3.95647   CTAATCAATAAAATC          CTGCCCCAT ATCTAC ATGGGGCAG           TTGTTCATTCTTTTA 100 525
        yjhR 4534481 .. 4534491 +  -4.6  -4.63542   AATAACAACGGTTTA                 TGCG GTG CGCG                 TTTTTCACCCTTGTG  71 452
        fimB 4539945 .. 4539974 + -10.9  -5.10064   TTAATGTAATTGACT       GATAGCCACATCAC TCC GTG-TGTGGTTATC       TTTTTATCTATTGGG 100 388
        fimE 4541091 .. 4541105 +  -2.8  -2.75536   ACAAAGTGTACAGAA               CGAC TGCCCAT GTCG               ATTTAGAAATAGTTT  41 460
        fimA 4541715 .. 4541731 +  -3.5  -3.32963   AGGGACGTCATTACG              GGCAGGG ATG CCCACCC              TTGTGCGATAAAAAT  48 54
        fimI NONE
        fimC NONE
        fimD NONE
        fimF NONE
        fimG NONE
        fimH 4547945 .. 4547965 + -16.9  -2.75838   CTTTGTCATCAGTCT            GAGCCTGCC ATT GGCAGGCTC            TGGTGTCCTTTTACG 100 237
        uxuA 4550850 .. 4550874 +   -15  -3.58329   AGCCGTTAATATCCA          CCGGCATGGC TGCGC GCCGTGCCGG          TTCCTTCTTCCTTGC 100 32
        uxuB 4552409 .. 4552440 + -12.5  -4.94243   TACCCTACAGACTTA      CTGGTCAATCAAA CTGATA TTTGGTTGACCAG       TTTTCGTTTTTTTGC 100 50
        uxuR 4553386 .. 4553410 +  -9.3   -4.2528   GACTTATTATAATAA          GCGCAAGGG TAAACGT TCCTTGCGC          TTTCTTAAATTAAGA  82 39
        yjiD 4555496 .. 4555518 +  -4.1  -3.05384   ATGCATAGGCCTGAA           TCGGGATCA CCAGT TCGTCCCGA           TTCAGTACAACGAGC  46 113
        kptA 4559602 .. 4559621 +  -5.6  -3.16676   GCCGCGCCGCAGAGA            GTGGCGCT GGCA AGCGCCGA             TGTTCCATTGCTGAG  52 120
        yjiP 4567367 .. 4567383 +  -2.2  -2.87598   AACGCCAGCCGCTAC              CGTTGG TCATC CCGATG              CTATTTTATCACGGT  41 60
        yjiQ 4567961 .. 4567984 +  -3.1   -3.3514   AGACGGATGACAAAC          GCAAAGCAGC CTGAT GC-GCTATGC          TTATCAGGTCTACAT  48 45
        yjiS 4570083 .. 4570119 + -11.2  -2.64981   CTCATGTCGATAACG   GTCAAAAAACGCACAGT GATT ACT-TGTGTTTTTTGAC    TGACTTTACAACTCT  77 170
        yjiT 4572134 .. 4572154 +  -5.4  -3.08197   CACGGTACACCGCTC            GACAAAGG CTGGC CCTTTGGC            TATGTGTATGTGAAC  52 205
        yjiV 4574884 .. 4574914 + -11.8  -4.53705   CGCCTCCTGATGATG       AGCCGCTCCCGATG TGG TGTCGGGAGCGGTA       TTTTCTATAAAACTT 100 31
         mrr 4586141 .. 4586151 +  -2.4  -4.18018   GTTTATCCGCCGACT                 CCAG CAG CAGG                 TTTTCCATCACGCGG  58 280
         tsr 4591445 .. 4591466 +  -5.8  -2.77899   TACGCCAGTGCCCCC           GCTGCGGT GACGCA ACCGCAGA            TGATTAGTGCCAGAC  51 135
        yjjN 4595063 .. 4595089 +  -5.8  -6.32017   ATTAAAGTTGCCATG         CAGCGTCCGG GGAAGTG TTGGGCGCTG         TTTTTTTTGTTTCTT 100 53
        yjjQ NONE
        bglJ 4603020 .. 4603031 +  -2.2  -4.36914   GTGGATTATCTTCAC                CGTT CGTG AGCG                 TTTTCTCAAAAAAGA  60 185
        yjjZ 4604435 .. 4604447 +  -4.9  -3.14132   TTCGCATACCATCAA                TTCTT AAA AAGAA                TTGCTACCACGGAGG  52 397
        holD NONE
        rimI NONE
        yjjG 4607402 .. 4607416 +  -9.2  -3.14132   TCGTTTTCAACAAGC               GCGGCG CGA TGCCGC               TTACTCAAGAAGAAA  70 81
        prfC 4609037 .. 4609062 + -14.7  -2.68338   ATTAATTCTTGCCTC         CAGGGCGCGGT AGCC GCTGCGCCCTG          TCAATTTCCCTTCCT  89 36
        osmY 4610094 .. 4610108 +  -4.2  -2.62396   TAAAAATATCGCATT               GAGTGA TTT TCACGC               TCATATCAAGCGGTG  44 95
        ytjA 4610344 .. 4610362 + -14.6  -4.28049   AAAATTTTATCCAAA             GCCAGTCC AGC GGACTGGC             TTTTGCGGTTTTAGC 100 57
        yjjU NONE
        yjjV 4612294 .. 4612348 + -11.6  -2.56747   CGTAGGCCGGATAAG GCGTTCA-CGCCGCATCCGGCAGTTG GCGCA CAA-TGCCTGATGCGACGCTTAACGC GTCTTATCATGCCTA  77 36
        deoC NONE
        deoA 4617583 .. 4617593 +    -4  -3.84451   CGAATAACGGTATAC                 TGAT CTG ATCA                 TTTAAATTTGAAGCA  55 34
        deoB 4618858 .. 4618877 + -10.7  -4.38927   GTTCTGATGGATTTG            GGCGGAG CGTTGA CTCCGCC             TTTGTTATGTCACAA  90 34
        deoD 4619659 .. 4619682 +   -16  -4.87037   CGATTGCCTTGTGAA          GCCGGAGCGG GAGA CTGCTCCGGC           TTTTTAGTATCTATT 100 59
        yjjJ 4621103 .. 4621124 + -12.3  -2.52464   CAAATCGAAGAGAAA           GTTGCCCGC ATGG GCGGGTAAC            TACCTTACAGCCCCC  81 5
        serB NONE
        radA NONE
        nadR 4626838 .. 4626867 + -13.5  -3.08581   TTGCTGGTTTTGTAG       GCCGGATAAGGCG TTCG CGCCGCATCCGGC        ATTTTACGCATTACT  87 293
         slt 4630704 .. 4630720 +  -4.5  -2.61144   ACTGATCCGCACGTT              TATGATA TGC TATCGTA              CTCTTTAGCGAGTAC  46 36
        trpR 4631602 .. 4631617 +  -8.2  -3.76224   TTGGCTACCCGATTT              CGTGCG CCAG CGCGCG               TTTCCTCACTGCCAA  72 518
        gpmB 4632737 .. 4632749 +  -6.3   -3.1829   CTGGGCTAACGCGGT                GGTAT AGA ATACC                TCTTGCTCGTCGTCT  54 295
        creA NONE
        creB NONE
        creC NONE
        creD 4637570 .. 4637587 + -12.7  -5.76949   GTTGAAAAATAAAAA             CGGCGCT AAAA AGCGCCG              TTTTTTTTGACGGTG 100 42
        yjjY 4638755 .. 4638765 +  -2.6   -3.4252   ATTGTCGAGATTTAT                 TTTT TAT AAAA                 TTATCCTAAGTAAAC  48 215
        yjtD NONE
        arcA 4637564 .. 4637593 - -13.7  -4.64144   AATAAGGTTGAAAAA       TAAAAACGGCGCT AAAA AGCGCCGTTTTTT        TTGACGGTGGTAAAG 100 45
         rob 4632379 .. 4632391 -  -4.7  -3.80573   TGGATTATCAGGAAA                GCCTG TGG CTGGC                GTCTGGCTGGGTCGT  58 98
        yjjX 4630739 .. 4630763 - -15.7  -2.65298   TTTAGCGAGTACAAC          CGGGGGAGGCA TTT TGCTTCCCCCG          CTAACAATGGCGACA  93 518
        yjjK 4626673 .. 4626694 -  -2.9  -5.03145   CAAGGTTTGAAAAAA           CCTGCACGGG TGA CCCGC-CACG           AAATTGAGGATGCTA  73 209
        ytjB NONE
        lplA 4621103 .. 4621124 - -10.1  -4.25401   CAAATCGAAGAGAAA           GTTGCCCGC ATGG GCGGGTAAC            TACCTTACAGCCCCC  85 25
        yjjI NONE
        yjjW 4612294 .. 4612348 - -13.8  -2.57931   CGTAGGCCGGATAAG GCGTTCA-CGCCGCATCCGGCAGTTG GCGCA CAA-TGCCTGATGCGACGCTTAACGC GTCTTATCATGCCTA  86 380
        rsmC 4604652 .. 4604663 -  -7.2  -3.30124   TTGTAGGTCGGATAA                GGCG TTCA CGCC                 GCATCCGACACGGTA  63 54
        fhuF 4602631 .. 4602649 -  -5.9  -3.98282   GGTACATTAACCAAA             GCCGGAC GTTAA GCCCGAC             GGAGAGAGAAATATT  65 274
        yjjP 4600066 .. 4600092 -  -6.7  -3.16683   AGCCGACCGCAGGAA        TGGCGGCGAGGAT CAT ATCCT-GC-GCCA        ACGCTAACAGAAATT  59 44
        yjjB 4599595 .. 4599630 - -13.4  -3.26947   TAACTTTTATAGTAA    CACACGGAGGAGAG GAGGCTGT CTCTCATCCGTGTG     CTTAAGCGAGGCAAT  91 42
        dnaT NONE
        dnaC 4598245 .. 4598257 -  -3.3  -2.78384   TTGTGTCGCAGTATA                CCGCC AGA AACGG                GGATTAATACTCTTT  43 29
        yjjA 4597702 .. 4597715 -  -5.2  -4.28254   GGGTAACAGCTAAAA               CGCG GCGTTT CGCG                GTTCAGGAAATGAAG  65 28
        mdoB 4595129 .. 4595163 - -15.8  -3.33261   TTGTAAGCCGTAGAA     GGCGTGTAGGTCGCAC CCT ATGCGACCTACACATC     AGTCAGGAATTACCC 100 35
        yjjM 4592887 .. 4592901 -  -5.6  -3.14468   TGTGAGCATAGGTAA               GCGGGA ATT TCCCGG               TATTTATCTTTTGAT  54 84
        yjiZ 4591348 .. 4591375 - -12.2   -4.2679   TAATCGCCATGAAAA        TGCCCGATAAGCA AAA TG-TTATCGGGCA        TAAGGAGATTAATCT  95 34
        yjiY 4587125 .. 4587142 - -14.1  -4.51812   TCTGATAAGAACAAA             GCCCCGC CGAA GCGGGGC              TAAACACGGTTAGTG 100 35
        yjiX NONE
        yjiA 4585894 .. 4585922 - -14.5  -2.86124   TTGAGTGAAATATCA        GGCCGGATGCGGC TGC GCCTTATCCGGCC        CATAACCCCTTACTT  89 35
        hsdR 4581094 .. 4581116 -  -9.1  -2.89569   TCCGTAAATTAAGCA           GCGGCCCAA ATTCA TCGAGCCGC           AGAAGAAGAAATTGC  67 181
        hsdM NONE
        hsdS 4578059 .. 4578077 - -11.7  -5.38549   GTGAAATAATAAAAA             GCGCACC GGAAA GGTGCGC             CAGAAAATAATGTTC 100 39
        yjiW 4577422 .. 4577439 -  -2.8  -3.57185   CGTACTGAAACAATA             GATTTT TACTGC AAAATC              AGACTGGTAAATATT  50 108
        mcrB NONE
        mcrC 4574692 .. 4574705 -  -2.4  -3.07816   TGGTCAGGTATTGAA               GATC CGCTTC GATC                AGGGGATGGGCTACT  42 255
        yjiR 4568162 .. 4568172 -  -8.2  -3.00585   CATGAGAGGAAATCA                 GGCG CTT CGCC                 GCTATTTCGAATTTA  62 38
        yjiO NONE
        yjiN NONE
        yjiM NONE
        yjiL 4561854 .. 4561865 -  -5.8  -3.05536   AAATCACGGGGAATA                TCGC TGAC GCGA                 AAAGTCATGCCCGCT  52 105
        yjiK NONE
        yjiJ 4559514 .. 4559527 -  -2.4  -3.75629   GAGTGGTAAGGGAAA               CTTC CCTCAT GAAG                TGACCACTTGTAGCT  51 18
        yjiH NONE
        yjiG NONE
        iadA 4556374 .. 4556393 -  -2.9  -2.57132   CGGGCGGCTGACAAC            CGTTTAA GCCGTT TCAAACG             TTCCTTTCACGCAGG  40 9
        yjiE 4555017 .. 4555035 -  -3.8  -4.10161   CAGGAGTGCGCAAAA             TGATGCGA CAA TCACTTCA             GGCTGTTTTACCTGA  60 391
        yjiC 4553386 .. 4553410 -  -8.6   -3.8512   GACTTATTATAATAA          GCGCAAGG GTAAACGTT CCTTGCGC          TTTCTTAAATTAAGA  75 128
        gntP 4547819 .. 4547832 -  -8.1  -3.50393   TTGTAGGCCAGATAA               GACGC GTCA GCGTC                GCATCTGGCATAAAC  67 169
        yjhA NONE
        yjhT 4535655 .. 4535674 - -12.1  -2.69246   GACAAATTGATAGCA            GGGCCCC TTTACC GGGGCCC             TGAAGCGTTAGTTTT  79 33
        yjhS 4534426 .. 4534454 -  -3.8  -4.32482   AGCCATAATCGAAAA       GGCGCGGATGTCT ATTA AGGCATCCG-GCT        AATCTGTAAGCAATA  64 208
        yjhX NONE
        yjhQ NONE
        yjhP 4530446 .. 4530466 -  -6.8   -3.5511   TTCCAGCCAGAAATA            CCGGGAAC CTGTT GTTACCGG            GCGATGAGTGCGAAC  62 19
        sgcX NONE
        sgcB NONE
        sgcC NONE
        sgcQ NONE
        sgcA NONE
        sgcE NONE
        sgcR 4523883 .. 4523896 -  -2.4   -3.6878   ACATAGTGGAAAATA               TGCT TTGTTC AGCA                TGCTGAACCGTAATG  49 258
        yjhI NONE
        yjhH 4522117 .. 4522130 -  -2.4  -3.09749   TATTGCGAACAGACA               TGAG TTTCTC CTCA                GACTGGTAAAATGCC  42 23
        yjhG 4520061 .. 4520072 -  -5.8  -3.21276   CGTCCTCTCATAACA                GGGT AGCG ACCC                 ATCATTATCCGACTG  54 103
        yjhF 4518516 .. 4518534 - -11.7  -3.63627   CCCCCATACTGTAAA             GCCGGAG ACATG CTCCGGC             TTTACAGTATTACTG  89 185
        yjhU 4517325 .. 4517348 - -13.2  -2.67129   CTAATCAATAAAATC          CTGCCCCATA TCTA CATGGGGCAG           TTGTTCATTCTTTTA  84 38
        fecI 4515733 .. 4515745 -  -4.1   -4.1673   GAATCGGTTAACAAA                GGATT CAT AACCC                ATACTCCAGACGGAA  62 17
        fecR NONE
        fecA 4512351 .. 4512366 - -11.8  -4.19258   ACATTCCAGCTAAAA              GCCCGG CAAG CCGGGC               GTTAACACATCAGAA  95 35
        fecB NONE
        fecC NONE
        fecD NONE
        fecE 4508632 .. 4508650 -  -7.4  -4.10657   TCAGAGTCCGGAAAA             GTTCAGCC CCA GTCTGAAC             AGGCTTGCTGGCGCC  72 88
        insM NONE
      insI-3 4505181 .. 4505199 -  -8.9  -3.05844   TTGGCCACCTGAACA             GAGGTGA TATGC TCACCTC             AGAACAACACAGGTG  68 315
        yjhD 4504178 .. 4504206 -  -3.1  -3.90586   ATATGACCTCAGAAA        TGGATGGCGCTAT AGC ATATGGTCATCCA        GGAAAAAAAACACCA  55 468
        insG 4499921 .. 4499938 -  -5.5  -2.96598   CAATTAAGGGACATA             GCCAGAT ACGC AACTGGC              TGATGCAAGCAGTCT  51 213
        yjgB 4493177 .. 4493190 -  -3.8  -3.57883   AGAATATGTGCGAAA               GAGG GCAGCG CCTC                AGATCAGCGCTGCGA  53 48
        idnD NONE
        idnO 4490578 .. 4490595 - -12.7   -4.3898   ATTAGTGCCAGAAAA             GCAGCGC TTTC GCGCTGC              ACGTAGGGGGGCTGT 100 40
        idnT 4489166 .. 4489185 -  -4.2  -2.57931   GTGATTGCGCATAAC            TTCTCCCA ACGT CGGGGGAA             TCTTCAATCTTCCCC  44 69
        idnR 4488091 .. 4488118 -  -4.2  -2.80816   GGTTCACTCATGAGA        TATCCTCCAG TTTCCTGC CTGGAGTATA         GGCAACGTCCGGCAA  45 71
        yjgR 4486437 .. 4486460 -   -14  -3.46482   AACCGAATGAACGAA          TAAAGGGAGC GAAA GCTCCCTTTA           TTATTGTTAGCAAAG 100 149
        pepA 4482419 .. 4482430 -  -7.2  -3.30124   GTGTAGGTCGGATAA                GGCG TTCA CGCC                 GCATCCGGCAATAAC  63 58
        holC NONE
        valS 4478961 .. 4478980 -   -15  -5.47431   GTAAGAGATAAAAAA            GGCCGGAG CATG CTCCGGCC             TTCGTTTTCATCACT 100 50
        yjgM 4476662 .. 4476680 -  -7.4  -2.74322   TTGAAGCGTTTAAAC             TCGGTTAC GAA GTGACCGA             TCCAGAAGAGCTGGA  57 402
        argI 4475282 .. 4475314 -  -6.3  -2.50387   CTGCATAAAATAATG      TGATGCCGGGA TGGTTTGTATT TCCCGGCATCT      TTATAGCGATAGCAA  53 41
        yjgI 4471318 .. 4471343 -  -8.3  -4.93877   CGTGAGTAAACAAAA         CCCAGACATCA TGGA TAATGGCTGGG          CTTAATTGAGCGTAG  91 45
        yjgH NONE
        pyrL NONE
        pyrB NONE
        pyrI 4468965 .. 4468990 - -10.5  -4.61231   TTACAGCGGTAAAAA         GTCTGGCTC ATTATAGG GAGCCAGAC          TTTTATTACCAACCG  91 44
        yjgF 4468518 .. 4468537 - -10.7  -3.14468   TGTCATCAGACTTAA            TCCGGGC ATGATA GCCCGGA             TTTCCATCAAGATTA  78 38
        treR 4464269 .. 4464282 -  -8.1  -4.92239   GGAAAAATTTAAAAA               CGGGA ACGT TCCCG                AAACGCAGCGAAGAT  87 65
        treB NONE
        treC 4461039 .. 4461064 -  -9.8  -4.61868   TACTGACAGACAAAA         CCCCGG-AATG ACCGG CATTACCGGGG         CTTAGGGAAGATTTA  91 38
        nrdD 4458491 .. 4458522 - -12.2  -2.65279   CAATTGCCAAATGTA      GGCCGGATAAGGCG TTTA CGCCGCATCCGGCA       TTTGCTTAGCTCAGA  79 48
        nrdG 4457615 .. 4457628 -  -5.2  -4.58685   AAAGTGGTCGAAAAA               GCCG ATAACG CGGC                GCAAGTCAAAGACGC  75 320
        yjgA 4455253 .. 4455288 -  -8.3  -2.79796   CGGCATTTGAGCATA    GTGCCTGATGCGACGC TTGAT GCGTCTTATCAGGC-C    TACAGGTGCACCGTA  64 74
         fbp 4452605 .. 4452626 - -15.9   -5.1356   GCGCAGCAATAAAAA           CGCCTCTCC GTGT GGAGAGGCG            CAGGAGATTACGCGT 100 33
         ppa 4446787 .. 4446799 -  -7.7  -3.15579   GCAAGCGGCCATGAA                CAGCA AGG TGCTG                GTCGACCTGCGCTTG  61 371
        yzfA 4445980 .. 4445994 - -11.4  -2.52834   CACTGGATGACCAAT               GCCCAG TTA CTGGGC               GATTTCAGTATCGAT  77 30
        msrA 4439416 .. 4439440 -  -8.5  -2.55811   GAAAAATGCAAAACT          GCCTGATACGC TAT GCCGATCAGGC          CTACGCAGTCCTTGC  63 146
        ytfL 4437856 .. 4437880 - -14.3  -3.73647   GCTATGCAGTAATAA          GACGGCTCCTG ATT CAGGAGCCGTT          GATGTTTCTGGGGGT 100 40
        ytfJ 4436669 .. 4436699 -    -7  -3.16743   AACTCAGAGACTTAA       TTCCCCTATC CCATAGATAAC GATAGGGGAA       AATTATTTTTGCAGA  59 57
        cpdB 4432573 .. 4432586 -  -6.7  -3.30124   TTGTAGGGCGGATAA               GATGC GCCA GCATC                GCATCCGCCAATAAA  61 84
        ytfG 4431129 .. 4431172 -  -2.4  -2.73334   AGGAAGCAGACATGA TTGCTCCCGGCATCCCGTC ATTATCA GAGAGGATGC-GGGAGGAT GCCACTTTAATTAAC  40 40
        ytfF 4430035 .. 4430053 -  -4.6  -3.83318   TTCTTAATAAGATAA             GATGTATT TTA AATGCATC             TTTAAGGCAAAAGCT  58 86
        ytfE 4428871 .. 4428881 -  -6.8  -3.14132   GGTCTGGCGCAGGAA                 GGTG TGG CACC                 GAAAGCGTTCGCTAA  57 488
        ytfB 4425704 .. 4425717 -  -3.7  -2.71731   TGTATTCGTTAATCA               GCAGG TTAG CCAGC                CACAAAAAGCCATTG  45 410
        yjfZ 4424606 .. 4424624 -   -16  -4.72333   AACGAGACGTAAAAA             CGCCGACC ATT GGTCGGCG             TTTTGCTTTCTATTT 100 52
        yjfY 4422481 .. 4422498 - -12.7  -5.75342   GTTTTTCAAAAAAAA             GCCCCCT GCGA AGGGGGC              AAAGCAAACTATGGC 100 66
        ulaG 4416534 .. 4416575 - -10.9  -3.47762   AATAGCCAGGAAATA CTACGCCGGATAGCGCGAA CTTC TCCACGCTACCCGGTATAA  ACGACAGATTACAGG  81 34
        ulaR 4415477 .. 4415509 -  -2.1  -3.45087   ATGAATTCAATAACA     TTGTCGC--GCCACT GGCAG AGTGGGAAGCGACAA     ACCACCTGGAACAAC  47 237
        yjfO 4414416 .. 4414427 -  -2.2  -2.82327   TGTGCACAGGTAAAC                GCAT AGGG ACGC                 AAAGCAATGTAAAGC  40 62
        yjfN 4413994 .. 4414005 -  -7.2  -3.30124   TTGTAGGCCGGACAA                GGCG CTCG CGCC                 GCATCCGGCATTGTT  63 60
        yjeS 4390632 .. 4390648 - -10.9  -2.62616   TCAGTTGGTAGAGCA              CGACCTT GCC AAGGTCG              GGGTCGCGAGTTCGA  74 328
        yjeQ NONE
         psd NONE
        yjeP 4383955 .. 4383981 -    -3  -5.40072   TTGTGGCGAAAAAAA        CGCGGCTGG TTTATGTACG CCA-CCGCG         CTGGCTATTTTCGGC  85 114
        frdA NONE
        frdB NONE
        frdC NONE
        frdD 4376990 .. 4377010 - -19.7  -4.52589   GGTTTCCATACAAAA            CGGCCCGCC ATA GGCGGGCCG            GATTTACATTGGCGA 100 45
        ampC 4375806 .. 4375823 - -11.3  -4.46581   GAAAAGCGGAGAAAA             GGTCCGA AAAT TCGGACC              CGATGGAATTTTACT 100 36
         blc 4374730 .. 4374753 -   -11  -3.90559   AGCAATAAGCAATAA          CGGTACGACA GCTG TGTCGTGCCG           TTTGTTTTTTCTGCG  86 484
        yjeK 4372470 .. 4372487 -  -5.7  -3.38314   TGCAACGGGCAAAGA             TTAAACT TCCC AGTTTAA              TGACAGGTTGCTGTA  56 190
        yjeJ 4371282 .. 4371326 -  -8.6  -3.31322   TTGAATGCTTGAGAA TTTGT-AGGCCGGATAAGGCG TTTA CGCCGCATCCGGCATGACCAA CGATCACGTTATCAG  69 87
        yjeH 4366848 .. 4366870 -  -5.6  -3.62046   CCAGGGCTTTAAGAA           TTTCGTGCTG ATG CAGCAAAAAA           TGGCGGCGGGTGAAA  58 334
        aspA 4364868 .. 4364887 - -13.6  -5.55769   GCTCACAAGAAAAAA            GGCACGTC ATCT GACGTGCC             TTTTTTATTTGTACT 100 52
        dcuA 4363466 .. 4363485 - -16.4  -4.41348   TCGGCGGGAAAGAAA            GCGGGGCG TGAA CGCCCCGC             GATTGATCATTACAG 100 35
        cutA NONE
        dsbD NONE
        yjdC 4360542 .. 4360561 - -13.6  -4.98531   TCCTGAAACGAAAAA            CGGACCTC CGTG GAGGTCCG             TTTATATGAATTTGG 100 220
        cadC 4358325 .. 4358345 - -11.2  -3.39664   ATGTAATAAAAATTA            TGCGGCAA ATAAA TTGCCGCA            ACATATTATACCAAC  83 99
        cadB 4356663 .. 4356702 -  -2.7  -5.08824   TCTCCAGGTAAAAAA  GGCCCCTCCCAACACAT GGGACA AAATGAAAGGAGGAGCC   TCGGAAAATACTTTT  73 43
        cadA 4354458 .. 4354479 - -14.5   -5.1861   CTTATGAGCAAAAAA           GGGAAGTGG CAAG CCACTTCCC            TTGTACGAGCTAATT 100 39
        yjdL 4352884 .. 4352895 -  -4.4  -4.25016   ATCACTAATAAATAA                CCAT CAAA ATGG                 TTTAAATGACTTATT  64 107
        lysU 4351179 .. 4351210 - -20.4  -2.71364   GGATTTGCGGAACGA      TGAACGAAGCAGTC GCCT GACTGCTTCGTTCA       TTAAAGTGAAATTTA 100 38
        dcuS NONE
        dcuR 4347126 .. 4347136 -  -3.2  -3.90048   TTGTGGGTAAAAATA                 CACA TAA TGCG                 GGTGACATAATAGTT  55 227
        dcuB 4345388 .. 4345419 -  -8.7  -4.13767   TTTGTTATTCGAAAA      TGGCGTGCCGC GTAGTCACGG GCGGCACGCAA       AGTGCATTTATAAGA  78 33
        fumB 4343650 .. 4343675 -  -3.9  -3.70689   TACAATCGCAAAAGA         GGTGGCCAGGGG GAT CACCTGG-CAGC         ATGCTGCCAGGCGCT  53 53
        yjdF 4342836 .. 4342864 -  -6.1  -4.45151   AATAGCTAACGAAAA        TGGCCTGAT GCGATATGTTT ATCAGGCCA        CGTCTTAATGTAATG  76 113
        melR 4338626 .. 4338637 -    -3  -4.58685   AAAGCGCGTGAAAAA                CAAA CATT TTTG                 AAATATTTAGTTTTA  63 131
        adiA 4336141 .. 4336159 -  -8.8  -5.85178   AACAGGCAAAAAAAA             GCGCGG GGTGGGG CCGCGC             AAAAAGTATGACATT 100 143
        adiY 4335062 .. 4335072 -  -3.2  -4.07968   GAAGACATAATTAAA                 CTCC TGC GAAG                 GCGAGCTTCGTGACA  57 144
        adiC 4333665 .. 4333690 - -14.9  -3.78998   GCAAAGCAAAATTAA         GCCAACCTTAA GTTC TTAAGGTTGGC          TTTTATGTTTGCTGG 100 52
        eptA 4331964 .. 4331975 -    -3  -2.93073   CGTCTTCAACAATCA                GAAT TTTC ATTC                 ACTCACTCTCCTGCA  42 20
        basR NONE
        basS 4330039 .. 4330069 - -12.6  -2.66593   ATAAGCTGAAACGGA       TGGCCTGATGTGAC GCT GTCTTATCAGGCCA       ATTGAACTCTTAAGG  81 160
        phnA 4324341 .. 4324393 - -17.5   -2.5294   TAGGCCTGATAAGAC GCGCAAGCGTCGCATCAGGCATCTG GCA CCGTTGCCGGATGCGGCGCGAGCGC CTTATCCGGCTTACC 100 54
        phnB 4323294 .. 4323317 -  -4.5  -2.80994   GGGAATTCGATGACA          GTGCGGGAGG GCGGG CCTCCCGG-C          GGGTTATTGCGTTGG  47 29
        phnC NONE
        phnD NONE
      phnE_1 NONE
      phnE_2 NONE
        phnF NONE
        phnG NONE
        phnH NONE
        phnI NONE
        phnJ NONE
        phnK 4316002 .. 4316013 -  -7.2  -3.30124   TTGTAGGCCGGATAA                GGCG TTTA CGCC                 GCATCCGGCACCGGC  63 41
        phnL 4315248 .. 4315262 -    -7  -2.52529   GATAATCATGAAGAG               GCTCCC ATT GGGTGC               AGGCGGTCGGCGACG  54 1
        phnM NONE
        phnN NONE
        phnO NONE
        phnP 4312274 .. 4312300 -  -2.2  -4.45083   GGGAGAGGGAGAAAA         CGAGCGCAATAT TCA ATATCGAGCACA         ATCGGTCCCCTCGCC  61 92
        rpiR 4310097 .. 4310112 -  -6.8  -3.13475   TAAGGGGACAGGTAA              CTCCGC GATG GCGGAA               TTACCTTTTTCTTAT  59 37
        alsB 4308990 .. 4309004 -  -8.6  -2.91264   CCCGCCATCGATATA               TATGGC GTG GCCATA               AATAACCTCTCTGCA  65 151
        alsA NONE
        alsC NONE
        alsE NONE
        alsK NONE
        yjcS 4302598 .. 4302625 - -15.7  -3.93868   TTTTTAAAATAAATA        CTTTTGGGGGC TTCAGC GCCCCCAAAAG         CGAGTGACATTAATT 100 35
        yjcR NONE
        yjcQ NONE
        yjcP 4297557 .. 4297578 - -12.3  -3.64541   TGACGAAACGAAATA           CCGCGTGAC AGCC ATCACGCGG            CAGACATTTTATTTT  95 34
        fdhF 4295208 .. 4295227 - -13.6  -5.66684   GAATGGATAAAAAAA            CAGCCTCC GAAA GGAGGCTG             TAGAAAGGACGGTAT 100 40
        yjcO 4294283 .. 4294312 - -12.9  -3.30124   TTGTAGGTCGGATAA       GGCGTTTATGCCG CATC CGACATCAACGCC        TGATGCGACGCTTAA  95 172
         acs 4283366 .. 4283397 -   -13  -2.60392   CATCCGGCAATCAAT      GCCTGATGCGACGC TGTC GCGTCTTATCAGGC       CTACAAACCGTTACC  84 64
        yjcH NONE
        actP 4281243 .. 4281266 - -16.8  -2.79321   GGGAGAGGAAGAGTA          TTCCCCGGTC AGAC GACCGGGGAA           GGGGAGAGATTAATG 100 35
        yjcF 4279672 .. 4279730 - -15.5  -2.76456   AAAGCGACGTAACCA GGCCCGAGGTAATCTGAAAAAGGTGCAA TCTT TTGCACCTTTAACAGGTTAGCTCGGG-C TAACATTCATGATTC  93 101
        soxS 4275048 .. 4275077 - -12.9  -3.19389   CAATGGATGGAGCAA       TTACCCGCGCG GGAGTTAA CGCGCGGGCAA        TAAAATTACAGGCGG  91 31
        yjcB 4272754 .. 4272776 - -13.5  -5.28176   GCCAGCCATAAAAAA           GAAGCCTCC GTTAT GGAGGCTTC           TACGTATCAGGTCAA 100 32
        uvrA 4269046 .. 4269064 - -12.4  -4.55128   ACTCTGAAAGGAAAA             GGCCGCTC AGA AAGCGGCC             TTAACGATTACAGCA 100 33
         qor 4261242 .. 4261262 - -12.6  -5.00267   AACTATAAAAAGAAA            GGGCTTCC CAGGT GGAAGCCC            TATTTCTTTTATGGA 100 34
         zur 4257217 .. 4257236 -  -4.3  -4.77567   ACGTTCAGAAGAAAA            GTGAACG TACTCT CATTCAC             AACCTAACGATGAGG  73 300
        plsB 4251924 .. 4251941 - -11.3   -5.1101   TGATGATGTAAAAAA             GCCGGAT GATC ATCCGGC              TTTCTTCTGGGTTGC 100 150
        malE 4243155 .. 4243188 -  -9.5  -2.88118   TTATCCGACAACAAC     TGCCTGATGCGACGC TGAC GCGTCTTATCAGGCC      TACATACGTTTCGGT  70 89
        malF NONE
        malG 4240561 .. 4240578 - -12.7  -5.99154   GACGAAAGAAAAAAA             GGCGCTC CGTG GAGCGCC              GAATAACAGTCACAA 100 96
        xylE 4238762 .. 4238794 - -11.4  -4.73388   AAGCGGGAGTAAAAA     GT-CAGCACGCCG AAATGGCG CGGCGTGCTGGAC      AGGAAGATTACAGCG 100 33
        lysC 4229871 .. 4229900 -  -7.2  -3.85542   TGACAAGAAAATCAA       TACGGCCCGAAA TATAGC TTCCAGGCCATA        CAGTATTTACTCAAA  68 32
        yjbD 4229184 .. 4229204 -  -4.5  -4.61527   AAAACGGCGGAAAAA            GGCGGTCGC CCG GCGTCCAAC            GGTAAGCGTTTTACC  72 203
        pepE 4227449 .. 4227469 - -11.2  -3.45742   GCACTATGAACAAGA            TGCCGGAT CATGC ATCCGGCA            ATTCACTTAAAAACG  85 32
        iclR 4220571 .. 4220581 -  -2.6  -2.80079   AACAGTGAAAAAATT                 TAAT ATG ATTA                 CAACTAAAGAAATAT  41 271
        arpA 4217820 .. 4217835 -  -6.8  -5.07053   AAGCAGCGGAAAAAA              TCACCG ATCT CGGCGA               ACAAATTGTGATTCG  90 514
        yjaB 4211196 .. 4211216 - -10.4  -5.05228   ATCAAATTAGAAAAA           CCCCGGTCC ATAA GG-CCGGGG            TTTTTTGCATATCAA  93 512
        purH NONE
        purD 4202592 .. 4202619 - -10.4  -4.36914   CGGCGCTGGAGAAAA        CGGGCGGCAACA AAAC CGAAGCCGCCCG         TCAGTTAGGGATCAC  90 71
        zraP 4198821 .. 4198862 -  -4.5  -2.62616   GCAGTGGCGATACCA CGA-CGCGAGAGTATCGC TGGCAGG GCGATAACCTCACGCTCA TCAATATCAATGTTT  45 449
         rsd 4194305 .. 4194320 -  -7.5  -3.15008   TCCGACAAGAAATTA              GCCCC GCAAAT GGGGC               ATTGAATGTAAATTA  62 60
        thiC NONE
        thiE NONE
        thiF NONE
        thiS NONE
        thiG NONE
        thiH 4188349 .. 4188374 - -14.1  -4.17762   CAGCCCTCAAAATAA         CAAAACCCACC TTAA GGTGGGTTTCG          CCAGAGAATTATCTC 100 409
        coaA 4172075 .. 4172092 -  -8.4  -4.80417   CAGAAAAATAAGAAA             GGGGAG TATTCG CTCCCC              TGCAAATTATTTGCG  89 32
        trmA 4159760 .. 4159774 -  -4.2  -4.79752   GTGAACAAGAGAAAA               CCGCAA TTA TTCCGG               GAAATGTGAAGGACG  71 444
        udhA 4157028 .. 4157041 -  -4.5   -3.1552   GGCTATCTATGAAGA               TCACC CGTG GGCGA                ACCGCGAATGCGTAC  49 397
        argE 4151680 .. 4151695 - -11.8  -3.02511   TGGAGTTTGGCAACA              GCGCCG GATG CGGCGC               GAGCGCCTTATCCGG  81 49
         ppc 4148431 .. 4148452 - -13.7  -4.41206   AAGTATTTCAGAAAA           CCCTCGCGC AAAA GCACGAGGG            TTTGCAGAAGAGGAA 100 43
        yijP 4146470 .. 4146514 - -17.3  -3.53811   CGGATGTGGCGTAAA CGCCTTATCCAGCCTACCG CCGCGAT CTGTAGGCCGGATAAGACG CGTCAAGCGTCGCAT 100 66
        yijO 4145321 .. 4145333 -  -9.1  -2.82834   TAGCGGATGAGGATA                TCCGC CGG GCGGA                TGTTGCTCTGTTGAT  63 181
        ptsA NONE
        fsaB NONE
        gldA 4135925 .. 4135943 - -11.7  -3.53343   AATTTTGCGTTCAAA             CTCCCGG ACAAG CCGGGAG             TTTGGAGTAGGTTAT  88 37
        yijF 4134588 .. 4134602 -  -4.2  -4.25104   TCTCTTCGATGAAAA               GTGCCA TGC TGGCAA               TCCTCTCCGGCGTCA  62 486
        metJ NONE
        yiiX 4125268 .. 4125281 -  -9.5  -5.02074   GGATTTCCGAAAAAA               GCGCC GCAC GGCGC                TTTTTTTGTGCCTGA  93 53
        priA NONE
        cytR 4121411 .. 4121433 -  -3.2  -3.06796   CGCCATGTTACTTAA           GCGGCGGGCC TTT GACCAGTCAC           GGCAGTCTTAAAGGT  45 46
        ftsN 4120346 .. 4120365 - -13.6  -4.05991   AATACAGAGTACAAA            CCCCGTAC AAAA GTACGGGG             CATAATGCAATTATA 100 63
        hslV NONE
        hslU 4118391 .. 4118408 -  -9.1  -5.06816   ACGCGCCAATAAAAA             TGGGGCC TTTC AGCCCCA              TCAAACAATGATGAA  93 56
        menA 4117421 .. 4117435 -  -5.8  -3.08032   CTGTTGGCAAAATCA               TCAATT GTT AATTGA               TATTTGTCAGTTATG  52 36
        menG 4116845 .. 4116860 - -10.4  -5.31456   GTAACGCAGAAAAAA              GGCACC TTGC GGTGCC               TTTCTTATCATTCAA 100 33
        glpF NONE
        glpK NONE
        glpX 4112550 .. 4112571 - -13.1   -5.7946   CTCCGAACAAAAAAA           TTCCAGTCC CGAA GGACTGGAA            GGCTCAATCGATCAA 100 46
         fpr 4111486 .. 4111508 - -10.8  -3.41024   CCCTGCAACAGAAGA           TATTCTTCAA TTG TTGAAGAATA           AGTCGGATAACAAGC  76 266
        yiiQ 4109567 .. 4109587 -  -5.4  -3.41962   GCGAATAAAGGAAGA           TGGCCGCCC CGCA GGGCAGC-A            GGTCTGTGAAACAGT  56 76
        tpiA 4108731 .. 4108753 - -13.5   -3.6187   AGTTAAGGAAAGTAA           GTGCCGGAT ATGAA ATCCGGCAC           CTGTCAGACTTAAGC 100 35
        cpxR NONE
        cpxA 4101543 .. 4101557 -   -10  -3.30124   GTGTAGGCCTGATAA               GACGCT ATC AGCGTC               GCATCAGGCATCCTG  76 93
        rhaT 4096992 .. 4097018 - -10.1  -3.05596   GATTCCGGGATTTAA         CGCCAGCGCAG GGCAA CCACACTGGCG         CTTAGGTAGCATGGG  69 521
        rhaB NONE
        rhaA 4092353 .. 4092399 - -14.3  -2.57931   CGTAGGCCGGATAAG GCGCTCGCGCCGCATCCGGCA ATCAA TGCCTGATGCGACGCTGTCGC GTCTTATCAGGCCTA  87 372
        rhaD NONE
        yiiL 4091115 .. 4091138 -   -11  -2.86093   CGAAATTTAAAATAT          TGTGCCGGAG GCAT CTCTGGCACA           TTGGGCAATTACGGC  75 34
        frvA NONE
        frvB NONE
        frvX NONE
        frvR 4086102 .. 4086126 - -18.7  -2.72152   TTGATGATAAATGCA          GTGTCGGATGC GGC GCATCCGACAC          AGTTCACCCCTTGTG 100 29
        fdoG NONE
        fdoH NONE
        fdoI NONE
        fdhE 4078003 .. 4078014 -    -3  -5.09426   GGTAATGGGAAAAAA                TGAT GTCA ATCA                 GATTGCTGACAACGT  73 333
        yihU NONE
        yihT NONE
        yihS 4068419 .. 4068449 - -11.3  -3.35992   AGGCACCTTAATTAA      CGACATACAGCCTC CCGT GAGGCTG-ATGTCA       AACCCAAAAACTGCA  83 114
        yihR 4067386 .. 4067396 -  -2.6  -3.01857   CATAAAACTGATATA                 TAAA AAC TTTA                 CAGAAGCTGAGCTGT  43 127
        yihQ NONE
        yihP 4063805 .. 4063818 -  -9.5  -3.30619   AATCACTCCTTATAA               CGCCC CGCA GGGCG                TCGTTTATTATTATT  74 39
        yihO 4062342 .. 4062356 -    -7  -2.64472   CATTTTTTAAACGTA               GGGAGG CCG CCACCC               ACCAGGATGGAAATA  55 55
        ompL 4061540 .. 4061564 - -11.5  -3.37612   CTGAAGCTTAATTAA          TGGCCGGAT GTGCTTA ATCCGGCCA          ACGAAAACCGTATCA  83 87
        glnA 4054457 .. 4054474 -    -7  -5.28176   TTGACGGAGAAAAAA             GCCCAT GCAGAG ATGGGC              TACAGATAGCTGACA  87 199
        glnL NONE
        glnG 4051567 .. 4051620 - -16.1  -2.57931   TGTAGGCCGGATAAG GCGTTTA-CGCCGCATCAGGCATC TGAGCAT GATGCCTGATGCGGCGCTGGTCGC GTCTTATCAGGCCTA 100 297
        yihA 4048111 .. 4048137 -  -7.2  -2.55392   AATCTATTGAATTTA         CGGGCCGGATAC GCC ACATCCGGCACA         AGCATTAAGGCAAGA  57 44
        yihG 4043657 .. 4043690 -   -14  -3.73042   TTGTTCATTAAAATA     CTCACTCGCCTCTG CTCATT CAGAGGCGAGTAAA      ACTTACTTATTCTGA 100 28
        mobA NONE
        mobB 4038886 .. 4038919 -  -7.3  -5.60993   TGGCGCAGAAAAAAA     TGCCGGATGCGACGC TGGC GCGTCTTATCCAGCC      TACTCTTGCTTATCC 100 35
        fadB NONE
        fadA 4025264 .. 4025282 -  -9.5  -5.76633   TGAGATATAAAAAAA             CCCGCCC CTGAC AGGCGGG             AAGAACGGCAACTAA 100 375
        rfaH 4022297 .. 4022310 -  -4.5  -2.52623   TGGCGTGGAGAAGAT               GCC-GC ATG GCTGGC               TGCCACCACGGATGC  44 71
        ysgA 4013346 .. 4013366 - -16.9  -3.92659   GGGGTAAAATCCAAA            CCGGGTGGT AAT ACCACCCGG            TCTTTTCTCATTACA 100 36
        metR 4009688 .. 4009706 -  -2.3  -4.41241   GAAATGCGCAGAAAA             TGCCGCA AACCA CGCTGCA             ATGGGGCATTCTGGT  60 205
        rhtB 4006424 .. 4006453 - -14.3  -3.25823   GCGTCTTCAGAGTAA       GTCGGATAAGGCG TTTA CGCCGCATCCGAC        ATTATTTTTCACGCA  95 34
        yigI 4002230 .. 4002242 -  -4.8  -3.06261   TTTTAATTGGTAACA                GCAG TTTAC CTGC                TTTTATGTCTTCAAC  51 36
        rarD 4001260 .. 4001285 -  -8.3  -3.07043   GTCAGCATGGCAATA         TGCCCACTCTC ATGC AAGAGTCGGCA          TATTTTTTCAGAATA  66 51
        yigG NONE
        yigF 4000409 .. 4000437 -  -7.4  -3.25177   TTGTAAAAAACGAGA        GCGGTGGCTTAG TCTGG CTAAGCCACCTG        TTATTCAAAGGCTCC  62 30
        yigE 3997934 .. 3997949 -    -6  -3.02263   AGAGTGTGTGGAAGA              GGTGCG CCTG CGCGCC               ACGGTAAGCCGCCCG  53 391
        cyaY 3991727 .. 3991756 - -11.5  -3.14211   ATTTTTCGTGATGAA       CGTGCCGGA-AAGC GAG GCTTATCCGGCATG       CAATCTTAGCGGAAA  81 31
        hemC NONE
        hemD NONE
        hemX NONE
        hemY 3984675 .. 3984700 -    -6  -2.53164   TTATGTATCAGGAAG         GCCCCGGAGG TGCTTG CCTCCGGGTG          AGAAGGAACTACTGT  53 34
        aslA 3982324 .. 3982337 -  -6.7  -3.30124   CTGTAGGCTGGATAA               GATGC GTCA GCATC                GCATCCGGCAAAGGC  61 63
        rhlB 3962307 .. 3962320 -  -5.3  -2.73364   CTTTCACCTGAATCA               CTTAC TACA GTAAG                CTCATCGGGATTCAT  49 93
         gpp 3960542 .. 3960557 - -10.4  -3.90922   ACGCTGTGTAAAGAA              CGCCGT CAGT ACGGCG               AACTGGTGCGCCCGG  81 236
        yifN NONE
        yifO 3957940 .. 3957956 - -13.7  -4.18802   ACATATATGGCAAAA              GCCCGGA AAA TCCGGGC              CTCGCAGGTCCCTCA 100 104
        ppiC 3957523 .. 3957553 - -12.6  -3.83188   GAGAGGGAGAAAACA       CTCAAGGCCTTCTC CTG GAGAAGGCCTTGCT       ATTAGTTGCGGTACA 100 27
        ilvY 3954906 .. 3954933 -  -9.2  -4.65895   CGGGTTAGGGAAAAA        TGCCTGAT-AGCG CTT CGCTTATCAGGCC        TACCCGCGCGACAAC  90 42
        yifB 3946454 .. 3946466 -  -6.2  -5.15167   GACGATTAATAAAAA                GGGC GAAAT GCCC                TTTTTTTATGTCAGT  83 31
        hdfR 3945063 .. 3945082 - -10.8  -3.00946   CCCTGCCAGAAATCA            TCCTTAGC GAAA GCTAAGGA             TTTTTTTTATCTGAA  76 94
        yieP NONE
        hsrA 3937179 .. 3937192 -  -4.5  -2.60079   CCATCGGATAACCCA               GCCGA CCCT TCAGC                AACAACGATTACAAC  45 41
        yieN NONE
        yieM 3926038 .. 3926056 - -10.2  -2.71712   GCTGCGCGGTGAAAT             GCCGCAGA CCA TCGGCGGC             GGTATCGGCCAGTCT  67 144
        asnC 3924483 .. 3924505 -  -8.5  -2.92102   ATATCTGCCATAAAC          CGCCAC-CTT TATT AAGAGTGGCG           TATTGTACGCTGTGA  65 88
        mioC 3923950 .. 3923964 -  -7.2  -2.66977   CACAACTCAAAAACT               GAACAA CAG TTGTTC               TTTGGATAACTACCG  57 96
        gidA NONE
        gidB 3920955 .. 3920992 -  -5.2  -5.52384   TGCTTACCAAAAAAA  GCCACGTT-A-TCTTGTTG ATG CAA-AAGAGTGAACGTGGC  GTTAAATGTAACCAG  93 113
        atpI NONE
        atpB NONE
        atpE 3918967 .. 3918979 -  -3.3  -3.88331   TTTAAATAAAAGCAA                CGCTT ACT ACGCG                ACAGCGAACATCACG  55 19
        atpF NONE
        atpH NONE
        atpA NONE
        atpG 3915430 .. 3915445 -  -2.4  -3.56366   AATAACCTGTTTAAA              CCGCGG CGGC CCCCGA               GACGATCTCGGTGAG  47 5
        atpD NONE
        atpC 3913532 .. 3913553 - -12.3  -5.76949   CACGCGCAAAAAAAA           GCCAGCCTG TTTC CAGACTGGC            TTTTGTGCTTTTCAA 100 48
        glmU NONE
        glmS 3909834 .. 3909853 - -11.4  -5.19251   TAACAGGAAGAAAAA            TGCCCCGC TTAC GCAGGGCA             TCCATTTATTACTCA 100 34
        pstS 3908516 .. 3908527 -  -7.2  -2.82635   AGTTTTATTAGTACA                GCGG CTTA CCGC                 TACTGTCTTTAATAT  58 6
        pstC NONE
        pstA 3906432 .. 3906485 -  -4.3  -2.71364   GCACTTCGCTAATCA GGCTTACCGTAGGCCGGATCAGGCG TTCA CGCCGCATCCGGCAAAGTGTTAACC GTGTACAGAGTCAAA  47 112
        pstB NONE
        phoU 3904836 .. 3904866 - -14.3  -3.63054   TAAAGTTATATATAA       CAAATCCCAATAA TTAAG TTATTGGGATTTG       TCTGGTGAATTATTT 100 35
        bglG 3903676 .. 3903693 -  -4.1  -2.91328   AACCTGAAAAAAACG             GCCTGAC GTGA ATCAAGC              AATTTTTTTCAGGTT  46 86
        bglF NONE
        bglB 3900280 .. 3900305 - -12.7  -2.64572   GAAAGAATTAACGCA         TCGCATCCAGA CTGT TCTGAATGCGA          CGATAATTAAGGTGC  81 32
        bglH NONE
        yieL NONE
        yieK 3896653 .. 3896680 - -10.6  -3.39438   TAAATAATGAGAACA        GGCCGGA-GCGTA ATT CACACATCCGGCC        TTATTTCTTAAGCTT  80 39
        yieG 3893250 .. 3893274 - -12.2  -5.65927   GATCTAAATAAAAAA         CCCGCCA-GCA ATCA TGCATGGCGGG          TTTTTAACGCGCTAT 100 46
        dnaA NONE
        dnaN NONE
        recF NONE
        gyrB 3875571 .. 3875591 - -16.9  -5.38054   TTGCAGAAATAAAAA            GGGCGGAGA TGA TCTCCGCCC            TTTTCTTATAGCTTC 100 162
        yidB 3875054 .. 3875081 -    -4  -4.19258   ACACCCGAGGGAAAA        GGGGGATGCAAC GCGC GTTGCGTGCTCC         CTTTTTGCTTAGCGG  62 34
        yidA 3874115 .. 3874165 - -16.4  -3.57418   TATGCAGTAAACCAA TAATCAGTAAGCGGGCAAAC-GC GTTTAT GCTGTTTGCCCGCCCACAGATTA ATTCAGCACATACTT 100 23
        dgoR NONE
        dgoK NONE
        dgoA NONE
        dgoD NONE
        dgoT 3868385 .. 3868406 -  -9.4  -4.87807   GCAAGATAGTAAAAA           GCCGATGC CTGACC GCACCGGC            TTTAAGAAAGTGGAT  95 80
        yidR 3865995 .. 3866049 -  -9.5  -3.24232   TGTTCCGCAAAGACA GC-TCGGTGCGCTCGCGCGTTGA AAAAAGCGAAG CCAACGCGCAAGC-CACCAATGC GGTTATTCCACCGGC  67 61
        ibpA 3864950 .. 3864979 -  -2.1  -3.25169   CTAAGAAGCGAGTAA       GTACCTGCAAATC CGAA GATTCGCATATGC        TCCCTGACGGCGAGC  44 78
        ibpB 3864456 .. 3864476 - -14.7  -5.82172   AGTAAGACAAAAAAA            GCCCCACCA GAA TGGCGGGGC            AAAGAGAATAGCTAG 100 41
        yidE 3862593 .. 3862627 - -11.5  -3.10071   AAATGCCAGCGAATA    CCAGGTGGAGT-ACCA TTTA CGGCGACTCCACCCGG     AAAAGAGTTAACCGA  79 33
        glvC NONE
        glvB NONE
        glvG 3859160 .. 3859192 - -11.3  -3.90922   AGCCGTGCTAAAGAA      TACGGACCAGCACCC AAC GGATGCCAGTCCACA      CAATTAACGTAACTC  91 205
        yidK NONE
        yidJ 3854901 .. 3854927 -  -8.7  -3.64259   AAGCAGCCTGAATAA         TGCCCGCCG GGTGATCAT CAGCGGGCA         TTATCGTCAGAACTT  72 32
        yidH NONE
        yidG 3853619 .. 3853635 -  -2.2  -2.80016   CTTCAGCATCAATGA              CCTGAC TTCCT GTCATG              CGACTCTCTCAATAA  40 21
        yidF NONE
        ivbL 3850861 .. 3850885 - -10.7  -4.98531   TGCTTAAACGAAAAA         CCCCGCCCGG TTTGCG CCG-GCGGGG          TTTTGGAATCGTGTG 100 53
        ilvB NONE
        ilvN 3848776 .. 3848803 -  -7.1  -5.75342   GGCGGGTAAAAAAAA        TACGCGCTTACC TTAAC GATAAGCGCG-A        TGTTGTTCAAGCCTT 100 47
        uhpA NONE
        uhpB NONE
        uhpC 3845206 .. 3845228 -  -2.7  -3.55444   GGGTTACTCCTGAAA           TGAATACCT GCGTG AGGCATGCA           TTGTAAAAATCAGCA  48 125
        uhpT 3843762 .. 3843780 - -13.1  -5.95946   GGAATAATAAAAAAA             GCCCGGC GTCAT GCCGGGC             AAAAGTCACCAGTTA 100 44
        yicO 3840425 .. 3840451 -  -2.4  -2.65264   GCATTATCCAGATCA         TGAGTTCT CCTGCGTAATC AGAACTCA         TGATATCTGGAAACC  39 52
        yicN 3839968 .. 3839984 -  -2.9  -3.97088   GCTGATAAGACGAAA              CGGTTTC AAT GCAACCA              GTGAACGCCCTCGGC  54 14
        yicM 3838535 .. 3838549 -  -2.8  -3.70773   CCGGATATGTAAGAA               CAGCAA CAA CTACTG               ACCAACGCTTCTTTA  50 48
        nlpA 3836998 .. 3837009 -  -4.4  -3.48438   AAGGAGCACAATTAA                TTGG CGGT CCAA                 AAGCCAGCATTTTGA  53 214
        yicJ NONE
        yicI 3830198 .. 3830230 -  -9.7  -2.67021   GCGGTAAACATCAAT      CTCGCCGGGTACGAC TCA GACGTACCCGGCATT      CCATCAATAGATTAC  68 37
        gltS 3825031 .. 3825050 -   -10  -4.36914   TGCTGCTCTACAAAA            CGCCGCTT TCTA AAACGGCG             CAAATTCGCCTGCAA  90 458
        yicF 3817515 .. 3817525 -  -5.4  -3.33361   CACGAAGGACACTAA                 GGTT CAA AACC                 TGTGATCTGCTGGGC  56 11
         rph 3813832 .. 3813849 - -11.3  -6.06529   TACAGACAAAAAAAA             GGCGACT CATC AGTCGCC              TTAAAAATCAGTTTG 100 62
        pyrE 3813119 .. 3813142 - -16.8  -2.77523   GTTGCAGTAATATGA          CGCCGGATGA CTTT TCATCCGGCG           AGTTTCTTTAAACGC 100 33
        radC 3809888 .. 3809901 -  -6.7   -4.2074   TCCCGAACAGACAAA               GATCC CGAA GGATC                GCGCATAGCGGGTTA  72 38
        rpmB NONE
        rpmG 3809223 .. 3809258 - -18.6  -2.90194   ATGGGGGCAAGCAGA    TAACAAAAAACCCCGC CGGA GCGAGGTTTTTTGTTA     CATCAAAGCGAGAAT 100 40
        mutM 3808295 .. 3808314 -  -7.2  -2.57132   TTCCTGCCGGAGAAT            GTCCATCAG GCG CTGATGG-C            GAAGTTAGCGTAGCG  57 77
        rfaQ NONE
        rfaG NONE
        rfaP NONE
        rfaS 3802176 .. 3802190 -  -2.8  -3.17982   AGAAACTCTCATTAA               TTGAGT AAA ACTCAC               TGTTTTAACGGTTTT  45 39
        rfaB NONE
        rfaI NONE
        rfaJ NONE
        rfaY 3798255 .. 3798270 -    -4  -3.04894   AACTCCGCTTAAAAC              TGTCCT GGTG AAGACA               TGTAATTGTGGGATT  47 45
        rfaZ NONE
        rfaK 3796241 .. 3796273 -  -7.2  -4.34486   ATTAAGAATAAACAA     GTTTAAGAAGTGAGT TAAA ACTCACTTCTTAT-C      TATACAACTTAATCT  77 14
        htrL 3790775 .. 3790804 - -13.1  -4.99035   GCATTGATATAAAAA       GAAAAAATGATGC CAAA GCATCATTTTTCC        TATCTCAGTTGGTAT 100 70
         kbl NONE
         tdh 3788316 .. 3788333 - -12.7  -4.53303   TATCCTCAGATAAAA             GGGCTGG AATA CCAGCCC              TTGTTCGTGTTAATC 100 35
        yibD 3786876 .. 3786896 -  -8.2  -4.59109   TACACCGCCGAAAAA            CGCTGTGC CTGAT GCACCGCG            TAATCCGTTCCGTGG  88 199
        yibN 3782521 .. 3782533 -  -5.5  -4.25283   AGGGCGGCAGCAAAA                TGGAG TGT CCCCA                GAAGCTTATAACAAT  67 99
        grxC NONE
        secB NONE
        gpsA 3780610 .. 3780639 - -11.5  -3.56987   CACACGATGAGATAA       TGA-CCGGCCCG TTCTGCG CGGGCCGGGTCA       TAGCGGTAACAAAGG  87 51
        cysE 3779363 .. 3779382 -  -5.6  -3.40403   TGCCTGGGACGATAA            GCGCCTGCG CCG CGCGGG-GC            TGGACTATCACGAGT  54 407
        yibT 3774179 .. 3774197 -  -8.2  -4.10855   AAAAGCCTTTCAAAA             GTAAGCAA CGT CTGCTTAC             TGCCCCTCTACCTGC  74 22
        yibI 3769396 .. 3769411 -    -4  -3.41416   TTAAAACAATCAATA              GATCCA TAAT TAGATC               TCCGGGAACGTGGAA  50 19
        yibH 3768234 .. 3768246 -  -3.3  -3.30619   AATTAGTCCTTACAA                GGAGC AAA GTTCC                ATAATCTCCCCCCTC  48 45
        yibF 3759292 .. 3759314 -  -5.5  -3.14463   AACCTGGCTGATCAA           GGCCCTCTC ACACG GAGAAGGGC           GTTTAACATAACCAC  54 81
        selA NONE
        selB 3755953 .. 3755979 -  -8.1  -5.13741   TTAATCTAATAAAAA         GCACATTGTAT TCATT AAACAATGTGC         TTTTTTTAAATTCAT  87 86
        yiaY 3754662 .. 3754684 -  -6.2  -4.65838   GAGATAGTTGAAAAA           GCGGCTAACA ATT TGCCAGCCGT           TGTGGAAATGATGAT  78 40
        aldB 3752942 .. 3752955 -  -8.1   -3.4252   CCGTAGGCATGATAA               GACGC GTAA GCGTC                GCATCAGGCAATGAA  67 66
        yiaW NONE
        yiaV 3750926 .. 3750978 - -11.4  -2.72043   AATGCTGCGTGAAAT TCGCCACCAGCTTGCTCA-GTCGCAG CAA CTGCGGCCTGAACAAGC-GGCGGAAA GCGAAGATTAATGAT  77 33
        yiaT 3748645 .. 3748670 -  -2.5  -4.58395   CGCATGGGGTAAAAA         CGCCGCCGATGC CGT GCAT-AACGCCG         TAGTACTCGAAGAAT  63 506
        yiaJ NONE
        yiaI 3738808 .. 3738820 -  -9.1  -3.54741   TATCAGCGCCTGAAA                GCACG CGG CGTGC                TGATGGTGCCGGGGC  71 337
         bax 3734332 .. 3734361 - -19.5  -5.07011   GAGACAAAGTAAAAA       GCCTTATCCGACT GACA AGTCGGATAAGGC        TCAAGGAAATGCAAT 100 40
        xylA 3727416 .. 3727444 -  -9.6  -5.40072   CGTTCCTTAAAAAAA       TGCCCGG-TATCG CTAC CGATAACCGGGCC        AACGGACTGCACAGT 100 47
        xylB 3725910 .. 3725933 -  -8.8  -2.75039   TATAGATGTGAATTA          TCCCCCACCC GGTC AGGCAGGGGA           TAACGTTTACGCCAT  64 32
        yiaB NONE
        yiaA 3724912 .. 3724937 - -11.9  -4.43477   GTGAGTTAAGTAAAA         GCCCGGTCA CATTGGAC TGACCGGGC          TTACGTGAGTTATTC  95 35
        ysaB NONE
        glyQ NONE
        glyS 3720315 .. 3720332 - -12.7  -5.64274   TTAGCGATAAAAAAA             GCCTGCC AGAT GGCAGGC              TATTTAATAACGGCG 100 44
        hokA 3718443 .. 3718462 - -13.6   -3.3482   CAACGCCGTAAGTAA            GGCGGGAA TAAT TTCCCGCC             GAAGACTCTTACTCT 100 34
        yiaF 3716329 .. 3716347 -  -7.4  -3.83205   ACTGCGTAGAGTAAA             GCCCGA TAATCGC TCGGGC             TTTTACTCTTTATTG  68 35
        bisC 3711770 .. 3711814 -    -2  -2.85657   TATAAAAGCGAATTA CTGGCGTGACTG-CATTCCGC TGGT GCGGGATGCCTATCTTGCCAA CGCGCAAAACTGGGT  41 295
        yhjY 3710110 .. 3710124 -  -6.4  -4.56775   ATGCCTGGGGAAAAA               CGGCAT GAA ATGCCA               TCAGAACGGAATGAA  76 160
        yhjX 3708720 .. 3708737 -  -8.4  -4.88129   AAAAAGCAGTAAAAA             GGGCCA GTTAAT TGGCCC              AAATTTTACGAGTCA  89 110
        eptB 3706610 .. 3706628 - -14.6   -5.1287   TGCAGATGCAAAAAA             GCCTGCTC GTT GAGCAGGC             TTTTCGAATTTGGTC 100 204
        dppA 3703873 .. 3703903 -  -3.9  -3.86897   TGTATTGCTCACAAA       TCAATTCCCGCCC TTATC GGACAGGGAATGA       AGTATTGCTGCCGGA  57 243
        dppB NONE
        dppC NONE
        dppD NONE
        dppF 3699859 .. 3699877 -  -9.5  -3.76402   AGCTGATTGAGTAAA             CCGGAGC GCATG GCCCCGG             TTTTGTGAGTTAACG  79 35
        ldrD 3697927 .. 3697952 -   -14  -5.00339   AGTAAGAACGAAAAA         GGCCGCAGAG TTTCCC CCCTGCGGCC          TGGTCCGGGCGCAAA 100 76
        yhjR NONE
        yhjQ NONE
        bcsA NONE
        bcsB NONE
        bcsZ NONE
        bcsC 3683584 .. 3683606 -  -2.7   -2.8719   TAAAAACGAACACCA          GGACAACGGC TGCC ACCATTG-CC           ATCTGCTTGATTGTT  42 142
        yhjK 3681594 .. 3681615 -  -4.4   -4.7657   CAAAAAGGTTAAAAA           GTTTGAGC TGGCTC GCACAAAC            CAGCACTTTTTAAAG  73 63
        dctA 3680090 .. 3680118 -   -14  -4.52669   AAGAAGTGAAATAAA        CCTGAACTCACC CAGGT GGTAAGTTCAGG        CACAGGGGTCAATTA 100 91
        yhjJ 3678207 .. 3678220 -  -3.1  -5.27335   CTGCCGAAAGAAAAA               GTGAT CGAT ACCAC                CGCAGCTGGCGACTC  82 272
        yhjH 3676437 .. 3676452 -  -5.4  -3.09004   CCAGGCGGAAAATGA              GGCAGCT TAT AGC-GCC              AGAACCGCCGTATTC  52 16
        yhjG 3674144 .. 3674168 -  -8.5  -4.32048   TAATAAGAGTGAAAA          GCCTGATGCGC TAC GCTTATCAGGC          CTGAATTTCCATACA  84 170
        yhjB 3669265 .. 3669308 - -11.2  -3.51329   TACGGCGAACCATAA TATTTTTACAGCCAGCCG CTAACTTC CTGCTGGCTGTAAAATTA TCCTCTTCAGGAGGA  85 32
        yhjA 3665779 .. 3665804 - -14.1  -5.08601   TTATCGTAATAAAAA         TCGCCCAAACA TTGC TGTTCGGGCGA          TCAAATTAATTATTG 100 35
        gadA 3664145 .. 3664183 - -16.1  -3.56142   GCGATTAATAAGCAA   CCGAATGCCCAGCTGTT TTTTT AAAGGCTGGGCATTCGG   TTTTTACAACGTTAT 100 45
        gadX 3662726 .. 3662741 -  -3.2  -4.62069   TTCTTAGCGCAAAAA              CTGCCA GATT TGGTAG               GACCAAAATTTATCC  66 293
        gadW 3661562 .. 3661595 - -12.6  -2.92667   GTAACGTGTAAATGA     GAGTAAGGTTGAAC ATGAAG GTTCAGCCTTACTC      TTTCCTGCTAACCAT  82 343
        hdeA 3654347 .. 3654394 - -10.8  -3.00259   TATAGAGATTATATA TGAACAGG-AGGAATAGCTGCTT TTA AAGAAGATATTCCGGCCTGTTCA ATATGCAAGGAAGTA  76 62
        hdeB 3653941 .. 3653971 - -14.8  -4.93595   ATAAAAATGCAAAAA       GGAGCAGCAAGATG GCT CAACTTGCTACTCC       TTTTTACTTGCACCT 100 43
        yhiD 3653068 .. 3653078 -  -5.4  -3.23853   TTCGCGCAAGCAACA                 TCAG GTT CTGA                 GCTGCATTGCGAATC  52 225
     insH-11 3649971 .. 3649985 -   -10  -2.92026   GATTTCAATATGACA               GGACAG AAC CTGTCC               GGGTTCGTTCTAACC  68 245
        prlC NONE
        yhiQ 3640370 .. 3640395 - -13.3  -3.86346   TTATTCTTGCAGAAA         GCAGGGTAGCG TTAT CGCTACCCTGT          TTTAGTTTTACACTG 100 33
        yhiO 3637183 .. 3637200 -  -8.3  -3.14218   TACGCACCAAAACGA             GCGGGTC AGCT GGCCCGC              TTCAGATTGTGACAT  67 233
        yhiN 3634024 .. 3634037 -  -3.1  -5.37345   GTTAAGTATAAAAAA               CAGCA AAGT TACTG                TTTTTTTCAACCTGT  81 219
        yhiL NONE
        yhiK 3630775 .. 3630811 -  -9.6  -3.60074   GAGAAAGTCCCTAAA    GATTGTAGAGGCGT CATCAGAAC ATGCCTCTACAATC    GATTAAGAAAACCTA  77 89
        yhiJ 3628869 .. 3628892 -  -5.3  -4.37658   AACTGGCTGACAAAA          CGGTATCCA TCCTGT TGGATAGCG           TTTCACGCCTGTTCA  68 124
        yhiI NONE
        rbbA NONE
        yhhJ 3623654 .. 3623695 -  -9.5  -4.32607   CTAAAATTCAATAAA TTGCACCGATGCGTAGTCCC TAT AAGCTTACGCATCGG-GCAA TTGTATTTACGCCAT  86 32
        yhhS 3608299 .. 3608321 -  -7.6  -3.27923   CTGGAAGATCAGCAA           CGTAGCCGCG ATC CGCAGCTGCA           AGTGGTAACCAATAA  62 243
        sirA 3606679 .. 3606704 -  -8.3  -3.83724   AGGAGATAAGGCAAA         CCGATCGCA ACATTGAG CGCGATCGG          TCCCCTCGCCCCTCT  75 95
        yhhM 3603189 .. 3603227 -  -6.8  -2.62263   ATGGCCCGCAGATGA  CCACCGCCGAAAAGGTA CGGATT TTCCTTTTCGGCG-TGT   TTGAACTGCTGGCCT  52 72
        ftsY NONE
        ftsE NONE
        ftsX 3598979 .. 3599009 -  -6.2  -3.54089   CATAGAGATGAAATA      CCGGG-AAGAGAC AACGGG GTCTCTTTCCCTG       CTACGGAACCCATTG  60 67
        rpoH 3597911 .. 3597930 -  -7.8  -5.75538   CCCAAAAAACAAAAA            CCCCGGAC TCTC ATCCAGGG             TTCTCTGCTTAATAG 100 47
        livJ 3596498 .. 3596509 -  -7.2  -3.30124   TTGTAGGCCGGATAA                GGCG TTTA CGCC                 GCATCCGGCATGAAG  63 94
        livK 3594445 .. 3594465 - -14.7  -2.73159   GTAACCTTTCTAAAC            CCGCCCGCA TTT TACGGGCGG            TGGGATGATCACTTG  89 34
        livH NONE
        livM 3592219 .. 3592232 -  -3.1  -2.97503   TTAACAGATAATAAT               GGC-TG ACT CATGCC               TGCTCTCCTTTCGCT  44 19
        livG NONE
        livF 3590713 .. 3590728 -    -9  -3.53811   GTCACCTGTCTCAAA              GGAGTC TTTT GACTCC               CTATCAATCAACGTG  73 44
        ugpB NONE
        ugpA NONE
        ugpE NONE
        ugpC NONE
        ugpQ 3585340 .. 3585373 -  -9.5   -4.0162   GCCGGAGAGGAGAAA     CGGCGACATGCTGAA TCAG CCCAGCACGCCGCAG      CCTGACATTCCGTTG  81 45
         ggt 3583074 .. 3583095 - -14.5  -3.79419   TGCCCTGACAAAATA           GCCCTCTTC CCAC GAAGAGGGC            CGCTAACCTTAGTAC 100 34
        yhhX 3577734 .. 3577749 -  -3.2  -2.94099   GCCTGGGATGATAGA              GGGTGA AAAT TGACCC               CTCTGTTCAAAAAAA  44 67
        yhhW 3576892 .. 3576923 -   -10  -4.10429   AACGACGCGGCAAAA      CCCCGGAAGCGTAC ATCA GCACGCGACCGGAG       CGAGCGAGGAAGCCT  82 75
        gntR 3575647 .. 3575673 -  -5.2  -5.01845   TACAAGAATTAAAAA         TGTTACGGGTAA CTG TTATCGGTAACA         TTGTCCAGCCGGACA  77 106
        gntK NONE
        gntU 3573711 .. 3573734 - -10.3  -4.17048   GTTTTTCGAAAAGAA          CCCGGTAGC GTCACA ACTACCGGG           CGAACAAACTTAACT  85 35
         asd 3571762 .. 3571779 -  -9.8  -3.15996   TATTACGCACTAACA             GGGGCG GCATCG CGCCCC              AGATTTAATGAATAA  72 44
        glgB NONE
        glgX NONE
        glgC NONE
        glgA NONE
        glgP 3562121 .. 3562138 - -10.5  -5.41143   GATGGCGGAAAAAAA             CGGGACC CTTT GGCCCCG              TTCTATTTATTGGTG 100 44
        yzgL 3561605 .. 3561629 -  -8.5  -2.68835   GACAAACACAAAACT          GCCTGATGCGC TAC GCTTATCAGGC          CTACGTGGTTTATGC  63 143
        glpE 3559517 .. 3559534 -  -6.3  -4.01888   AGGGGACAGTATAAA             GCGTTACG CGC CGTA-CGC             CACCTCTGCGGGAAA  68 11
        glpG NONE
        glpR 3557466 .. 3557476 -  -8.2   -3.1855   CGTTTTAACACCGAA                 GCGC GGC GCGC                 CTGGTTGGCTTTTGC  63 419
        rtcB NONE
        rtcA 3553344 .. 3553366 -  -8.4  -2.76404   CGGACGTAAAAGTGA           CGCCCAGC GCGTGTT GCTGGACG           CATTAAAACTGGCGA  60 514
        malP NONE
        malQ 3545554 .. 3545578 -  -4.3   -3.3353   GCGTGGACAAATACA          TTGCTTCCATG ATG CACGAAACCAA          CATTTCTCCGCTGCT  51 455
        bioH 3541688 .. 3541718 -  -4.6  -3.78775   TGCCTGATGATGAAA       TCATGCAGCACC GACGTAT GGCGCTGCTGGA       GTTAATTCAAAAACA  58 403
        ompR NONE
        envZ 3532511 .. 3532532 - -13.7  -4.65153   TTATAGAAAGCAAAA           CGGGAGGCA CCTT CGCCTCCCG            TTTATTTACCCTTCT 100 31
        yhgE 3528678 .. 3528712 -  -7.9  -2.79023   CAAGTTCATTAATGA    GTA-TGTCCGGCAGAG AGGG CTCTGCCGGATTTTAC     GACTAATACACCTGA  60 50
        nudE 3523453 .. 3523466 -  -9.5  -4.72272   TGTTCTGATTAAAAA               GGCGC TTCG GCGCC                TTTTCAGTTTGCTGA  91 170
        yrfD NONE
        yrfC NONE
        yrfB NONE
        yrfA NONE
        hofQ 3517329 .. 3517345 -  -6.5  -5.06451   GATTAGCGTAAAAAA              GACAGCA AAA TGCCGCC              TGAATGATAAATCAT  83 167
        aroK NONE
        aroB 3515386 .. 3515404 -   -11  -3.15621   AACCTGAAGCTAATA             GACCGCTT GAT AAGCGGCC             TGACCTTTCTTGTTG  78 41
        damX 3514004 .. 3514031 - -14.2  -3.05596   CAGCGCTTCAGGCAA        CTCCCGCAACGA TAAA CCATTGCGGGAG         ATAACCTTGATTACT  89 36
         dam NONE
         rpe NONE
         gph NONE
        trpS 3510492 .. 3510505 -  -9.5  -5.67967   ATGAGGATAAAAAAA               CCGGG TTTC CCCGG                TTTCAGAGTGATGAT 100 176
        yhfZ NONE
        yhfY 3509031 .. 3509048 -  -2.8  -3.90112   GTTCCTTGAATTAAA             TATTCA TTTTTT TGAATA              TTTAGGTTGTGCGAC  54 59
        yhfX NONE
        yhfW NONE
         php NONE
        yhfU NONE
        yhfT NONE
        yhfS 3502821 .. 3502857 - -16.6  -3.30124   CCGTAGGCCGGATAA    GATGCGCCAGCATCGC ATCCG GCGATGCTGGCGCGTT    GAATTTTACATCCCG 100 125
        ppiA 3489716 .. 3489737 - -17.3  -3.46602   GCCGGGAGAGCAGAA           GCGCGGGCA AGAT TGCCCGCGC            GAGAAATCATTACGG 100 35
        yhfG NONE
         fic NONE
        pabA 3488289 .. 3488299 -  -2.4  -3.03214   ATGGCAATCAGAAAT                 CAGC GAT GCAG                 GAAATTAGCCAGCAG  42 14
        argD 3486930 .. 3486957 -  -8.4  -2.92792   ATGCAGGCTAAACCA        TCGGATAAGGCA TTCA CGCCGCATCCGA         CATCTTTTGCCTGAT  65 50
        yhfA 3483407 .. 3483430 -    -6  -3.79687   ACGCCGGATAAAATA          CTATCCGGCT TCAC AACGGGATAG           TTAAGTCACGCGGCA  64 31
        yheR NONE
        kefB NONE
        yheV NONE
        slyD 3475893 .. 3475907 - -12.8  -5.42259   TGAGGCGTAAAAAAA               GCGGGG ATT CCCCGC               TTTTTTGTCACTTTT 100 47
        fkpA 3474597 .. 3474618 - -17.3   -5.7946   CCTGTAATAAAAAAA           CCGCCGCCT GGTC AGGCGGCGG            TTCTTAATGCTTATT 100 36
        yheO NONE
        yheN 3473360 .. 3473378 -  -3.8  -3.40403   TTCGTTTCATCAGAA             CTGTACCA CCC TGTCACAG             GTCAGCGAGGCTTCC  50 1
        yheM NONE
        yheL 3472622 .. 3472644 - -12.8   -4.7268   AAACACGTAATAAAA           CGTCCTCACA CAA TATGAGGACG           CCGAATTTTAGGGCG 100 81
        rpsL NONE
        rpsG NONE
        fusA 3469371 .. 3469396 - -15.5  -2.78935   ATATTCCTTACTATA         GTGCTCTCCCC TTCA GGAGAGAGCAC          GGGACTTTGGTATTA  93 51
        tufA 3468122 .. 3468137 - -11.8  -4.86939   CAACAAATGCAAAAA              GGGCGC CGAA GCGCCC               TTTTCAATTCAAAAC 100 55
        chiA 3465115 .. 3465141 - -10.2  -5.20606   AAATATGAATAAAAA         TAATGGGCTACC AAA AGTAGCCCATTG         ACAAAAAATGCGGCG 100 66
         bfd 3464814 .. 3464827 -  -3.8  -2.79579   AGTCAAAAAACACAC               TCCG TTTATG CGGA                CTCCTTAAACTCCGG  45 17
         bfr 3464243 .. 3464264 - -13.7  -3.14931   TGGATCTCTTATTAA           CCGGGAGGG TTCT CCCTCCCGA            CACGGCTCAACCTTC  93 32
        gspA NONE
        pioO 3451429 .. 3451443 -  -8.6  -2.52795   AATTCGGCTAACTGA               GGTTCA GAT TGAACC               TGCTGTCAACTACGA  63 112
        rpsJ 3450976 .. 3450990 -  -3.5  -2.72379   TCAATCGCTCAATGA               CCTGA TTAAC CCAGG               CTGATCTGCACGTCT  43 16
        rplC NONE
        rplD NONE
        rplW NONE
        rplB NONE
        rpsS NONE
        rplV NONE
        rpsC NONE
        rplP NONE
        rpmC NONE
        rpsQ 3446286 .. 3446311 - -14.9    -5.252   TATGGGTAGAAAAAA         TAAACGGCTCA TTTC TGAGCCGTTTA          TTCGTATTGAGAGAG 100 50
        rplN NONE
        rplX NONE
        rplE NONE
        rpsN NONE
        rpsH NONE
        rplF NONE
        rplR 3443272 .. 3443282 -  -3.2  -3.32963   ACCTCTACCTTAGAA                 CTGA AGG CCAG                 CTTCACGGGCAGCAT  48 9
        rpsE NONE
        rpmD NONE
        rplO NONE
        prlA NONE
        rpmJ 3440581 .. 3440610 - -12.3   -4.6645   CACAGACATACAAAA       GATTG-GCTGGCTA ATC TAGCCAGCTCAACC       CAACTTTGCAAGAAA 100 55
        rpsM NONE
        rpsK 3439724 .. 3439742 -  -4.4  -4.18763   AACAAACCTGGAAAA             CGAGGCGT TAT ACGCGACG             TTTTTTCGGCGGACG  64 14
        rpsD 3439074 .. 3439092 - -10.4  -3.14132   TCTCTTTGGTACTAA             GCTTTACT TGG AGTAAAGC             TCGACGATCAGGTGT  74 10
        rpoA NONE
        rplQ 3437604 .. 3437617 -  -9.5  -5.61596   ACGGGTATAAAAAAA               CCCGC CGGG GCGGG                TTTTTTTACGTTGCT 100 46
        yhdN NONE
        zntR NONE
        yhdL 3436436 .. 3436452 -  -5.8  -3.54424   CGTGATTTGCTGAAA              GAGCAG AATAA CCGCTC              TTAACAAGCGCCTGA  57 26
         smf NONE
         smg 3429987 .. 3429998 -  -2.2  -3.29511   CTGATTTCGCCATAA                CAAC TTAT GCTG                 AATTAAAGAAATGAT  45 40
        yrdD NONE
        yrdC NONE
        aroE NONE
        yrdB 3427660 .. 3427673 -  -2.3  -4.77173   GTCCCACAAAATAAA               CGGCT GGAG AGCGG                ATATCTGTATCTCGG  68 140
        envR 3410496 .. 3410510 -  -5.6  -5.21683   AGTGAAAAAAAGAAA               GACCGG CAA CCTGTC               AAAACGAAGCCGGTT  88 340
        yhdA 3399398 .. 3399421 -  -3.8  -4.14243   TATTCTACGTGAAAA          CGGATTAAAC GGCA GGTTAAACCG           AGTATCTTTGTGAAT  59 18
        mreB 3398029 .. 3398056 -  -8.4  -2.66316   TCTCGTATCAGACCA        GGCAGGGTAAAC AGAC ACTTCCCCTGCC         TGCATCCGATTACTC  63 35
        mreC NONE
        mreD NONE
         maf NONE
         rng 3394320 .. 3394340 -  -2.4  -2.63208   TGTGACTCAAAAACC            CTTTGCCG GATGG CGGCCCAG            CATCTGTTTACATCA  39 33
        yhdP 3390343 .. 3390392 - -12.1  -3.30124   TTGTAGGCCTGATAA GACGCACAGCGTCGCATCAGGCAA CGG CTGCCGGATGCGGCG-TGAACGCC CTATCCGACCTACGG  85 113
        tldD 3388500 .. 3388513 -  -2.3  -3.86897   GTTACGTTGTACAAA               CCTGT GCCA ACGGG                TTCCCCTCACCCTAA  53 117
        aaeX NONE
        aaeA 3386226 .. 3386237 -  -2.2  -2.97029   CGTGATTAACCAAAC                TCAC GCAG GCGA                 TGGGCCATTTTACGG  41 4
        aaeB 3384217 .. 3384235 - -11.7  -5.17353   ATAGCCATGAAAAAA             CCGACGC TTTTG GCGTCGG             TTTTGACTTAACTAT 100 33
        yhcO 3383849 .. 3383869 -  -8.1  -2.78384   TCTTGTCCGACGATA            TTGCCCCCG GTT CGGGGGCTT            TTTTTTGCGCTAATG  60 35
         mdh 3381305 .. 3381336 - -12.5  -4.07568   GTCGTGCGCTCAAAA      CAAAAAACCGGAG TCTGTG CTCCGGTTTTTTA       TTATCCGCTAATCAA 100 41
        yhcM 3376798 .. 3376808 -  -2.6  -3.59814   CCAGCACACAAAAAG                 TTTT GGG AAAA                 AAACTTTCTTGTAAC  50 109
        rplM NONE
        rpsI 3375785 .. 3375798 -  -9.5  -5.64274   TTAGCTATAAAAAAA               CCCGC CGAA GCGGG                TTTTTTCGAAAATTG 100 64
        sspA 3374809 .. 3374819 -  -3.2  -2.60797   TCCATACAGATTAAC                 TCCG GCC CAGA                 CGCATTTCACGTTCT  42 10
        sspB 3374270 .. 3374300 - -12.7  -4.77157   TTAAGTCATTAAAAA       GACAAAACAGGCC GCCTG GGCCTGTTTTGTA       TTACTTCACAACGCG 100 26
        nanR 3371632 .. 3371647 -  -2.6  -2.91276   GCTTGTCTGATAAAC              GATATA CCTT TATACC               TGTTATACCAGATCA  42 98
        nanA 3370658 .. 3370707 - -10.9  -2.89683   ATTGTAGGGTACAGA TGCGTTTATTTCCCCTCACCCG GTAGGGG CGAGCGAGGGGAAAC-AACTCA CCCGCGCTCTTGCAT  75 23
        nanT 3369079 .. 3369098 - -10.7  -2.78679   TTCCCTTAGCGAAAG            GCCCGGT ACATAG ACCGGGC             AACAGGATTAACTTT  74 33
        nanE NONE
        nanK NONE
        yhcH 3366839 .. 3366851 -  -3.3  -3.32536   AAAGGAGCCGGAGAA                GCGCA TTA TGCTC                TGGCAGGTTTGCCTA  47 210
     insH-10 3363223 .. 3363233 -  -6.8  -3.86995   TGAAACGGATAATAA                 CAGG ATG CCTG                 CTGCTGAACTTCGCC  68 516
        yhcC 3351142 .. 3351154 -  -3.3  -2.71263   AATTCCCCTCAACGA                CCTAC TCC GTTGG                AGGTAGCCACGGACG  43 14
        arcB 3348616 .. 3348626 -  -2.4  -3.90048   GCGGCCTGAAAAACA                 GTGC TGT GCCC                 TTGTAACTCATCATA  53 110
        elbB NONE
        mtgA 3346663 .. 3346676 -  -5.9  -3.06162   GACTGGAGTGGAATA               CCGCG CTAT CACGG                TACCGTTGAGACGGA  53 452
        yrbF NONE
        yrbE NONE
        yrbD NONE
        yrbC NONE
        yrbB 3334901 .. 3334925 -  -7.2  -5.05712   ATAAATAAGCAAAAA         GCCTCG-CTGA TAAA TCAGACAAGGC          TCGACTTGCAGGCAG  86 85
        yrbA NONE
        murA 3333172 .. 3333184 -  -4.8  -3.52102   AGTTTATCGACAGAA                CGCA GTTGA TGCG                TAGCTACACTAAACC  56 98
        rplU NONE
        rpmA 3330834 .. 3330855 - -15.9  -4.75174   TATCGAATGTAAAAA           GCCCCGCAA CGTG TTGCGGGGC            TTTCATCCGTTACCG 100 54
        yhbE NONE
        obgE 3328426 .. 3328452 - -15.9  -4.71382   ACAATTAGTCAAAAA         GAAACCCCGGC ACATG GCCGGGGCTTC         AGATTATTGACAAAG 100 177
        greA 3326198 .. 3326212 - -12.8  -4.36914   TGTTCGTTGATAAAA               GGCCGC ATA GCGGCC               TTTTTCCTTTCTTTA 100 74
        rrmJ 3324988 .. 3325002 -  -2.8  -3.40899   AACCTCTTATTACAA               CTGTGT TAA AAACAG               CGTCAGGATACTCTA  46 80
        ftsH 3322968 .. 3322987 - -12.8  -5.56673   ATTGATAAGAAAAAA            CCCCGGAG CACG CCCCGGGG             TTTTCGGTACAAATA 100 61
        folP NONE
        glmM 3320716 .. 3320728 -  -9.1  -5.24129   TTCGCTGAGAAAAAA                GGCGA CAA TCGCC                GCCTTTTTAGCCAGT 100 52
        secG 3320064 .. 3320079 -    -9  -5.48054   ACCAAAACGAAAAAA              GACGCT TTTC AGCGTC               TCTTTTCTGGAATTT 100 141
        yhbX 3317832 .. 3317851 -  -2.1  -4.68593   CTGACGATGGAAAAA            GGCGA CTCGGTGTTC TCGCC             AGATGATCGTATTGG  66 184
        yhbC 3315584 .. 3315600 -  -6.5  -2.51207   CAGACTATTAAAAGT              GGGGAAC CAG GTTCGCC              TTCTGGATATTACTC  53 1
        nusA NONE
        infB 3311223 .. 3311237 - -11.4  -5.24129   TCTCCTGACAAAAAA               GGGGCT GTT AGCCCC               TTTTTAAAATTAATT 100 152
        rbfA NONE
        truB 3309736 .. 3309762 -  -2.3  -4.06361   GTATATAGAATGAAA        GGA-CGCCGA TCTCTAAT TCAGCGATCC         CAGTGTACGTTACGC  55 118
        rpsO 3309399 .. 3309415 - -10.8  -5.03314   GTCAGCTTGAAAAAA              GGGGCC ACTCA GGCCCC              CTTTTCTGAAACTCG 100 47
         pnp 3307022 .. 3307043 - -15.1  -4.07568   CCTGCCCGGTTAAAA           GCCCCCCGC CGCA GCGGAGGGC            AAATGGCAACCTTAC 100 37
        nlpI 3306002 .. 3306027 -  -7.5  -4.04023   ATTAACGAACAACAA         CGCCCTCACCC GTTA AGGTGATGGCA          ATCAAAAAAGATTAC  72 60
        deaD 3303927 .. 3303949 - -10.6  -5.82281   AAAGACAGAAAAAAA           GCCCCGAT GGTAAAA ATCGGGGC           TGTATATATTATTTT 100 69
         mtr 3302531 .. 3302553 -  -8.4  -2.98823   GCTGTCCTACATAGA           CCTGATAAGC GAA GCGCATCAGG           CATTGTGTAGGCAGC  66 67
        yhbT NONE
        yhbS 3298123 .. 3298147 -  -2.1  -3.60151   CGCGGGAAAGGAGAA         CTAACGCTGG TGTTTT CC-GCGCCAG          TGGGCGATCGTTCGC  49 155
        yhbP 3297440 .. 3297456 - -10.1  -2.70946   GTGGTTGATAAAGAT              CAGCTGG TTA CCAGCCG              GACACCGGACGATCT  67 63
        yraR 3296165 .. 3296175 -  -5.4  -2.65264   TGACCAGTCATAGCA                 TTCC CCA GGAA                 TAAGTTATGATAATT  50 83
        yraQ 3295084 .. 3295095 -  -7.2  -3.50393   CCGTAGGTCAGATAA                GGCG TTTA CGCC                 GCATCCGACATGTTT  65 50
        yraL 3290457 .. 3290489 - -11.5  -4.07885   CATCGTGCGGTAAAA     GAAGACGTTGCGTT TTGATT AACGCAACG-CTTC      GGCACTGTTACCCCT  91 33
        agaR 3275765 .. 3275776 -  -5.8   -4.7416   GCAAAATGTTAAAAA                GAGG ACAT CCTC                 CTGCCGACTGGGAAA  81 127
        garP NONE
        garL NONE
        garR 3269868 .. 3269880 -  -2.6  -3.05844   GCCCGGATTGCAATA                CGCC ATCCG GGCA                CGACGTCATTAACGA  43 34
        garK 3268203 .. 3268230 -   -15  -4.07568   TCTGCCCCTCCAAAA        GCAAAAACCCGC CGAA GCGGGTTTTTAC         GTAAATCAGGTGAAA 100 442
        tdcA 3264079 .. 3264099 -  -2.5  -3.54146   CGCCTGAATTAAATA            TGTAGGTAA CCG TAACCGACA            CCTGCAAGACAGACA  48 75
        tdcB NONE
        tdcC NONE
        tdcD NONE
        tdcE NONE
        tdcF 3257702 .. 3257736 - -11.5  -3.05384   TTGCCGTTCAGTGAA    GTGGAGCGGAACGACC TTAC GACCGTCCCGCTC-AC     GAGGCTTTACGCACT  79 32
        tdcG 3256265 .. 3256282 - -11.3  -6.00086   AGATCACAAAAAAAA             GGTGCAC ATTT GTGCACC              CAAGGATGAAAGCTG 100 50
        yhaO 3254682 .. 3254696 -  -2.8  -4.90217   CAAACATATTAAAAA               CCTTAA AAT TTCAGG               TAAATCAAGAAAATG  70 30
        yhaM 3253088 .. 3253116 -  -2.3  -4.61527   AAAATTGGCCAAAAA       GCGCCAGC-CGG TGAAGC CCGTGGTGGCGA        AAGAACCTGCTCGCA  66 272
        yhaJ 3251299 .. 3251318 -  -9.2  -2.62425   AATTAATCTTAGAAT            TGGGGCGA TATT TCGCCCCT             TTTTATTAACAATAA  66 47
        uxaC NONE
        uxaA 3239798 .. 3239822 - -12.9  -4.21922   GTATGGAAAAGCAAA          CGGCGCTTCAC ATT ATGAAACGCCG          TTTTTTATTAACAAC 100 52
        ygjV 3239194 .. 3239204 -  -2.4  -3.34517   ATCGTCTGGCAAATA                 GCGC CCT GCGT                 AATTAATTGTTTAAC  45 36
        ygjO 3232516 .. 3232542 - -19.6  -3.52073   TTGGCAATATGATAA         CATCCGTTGCCA GAT TGGCAACGGATG         AATTTATCTGTGTGA 100 244
        ygjN NONE
        ygjM 3231576 .. 3231591 -  -4.6  -3.76641   AGGGCAAGAGCCAAA              CCGCGC GCTG GCGCAA               CCGCTGATTGATAGC  58 184
        ygjH 3218903 .. 3218931 - -14.7   -3.9344   AAGCGTAATATCAAA        TCGGATGGCGA TACGACG TCGCCATCCGA        TCTTTTTATACGACG 100 31
         aer 3215373 .. 3215388 -  -3.3  -5.72622   TGCACAAATAAAAAA              GATCA TTGCGG TGATC               GACCGCGCCGCTTTT 100 215
        yqjH 3213707 .. 3213728 - -14.5  -3.91597   ACCAGATATAGCAAA           GGCTGACGA GAAA TCGTCAGCC            TTTTTCTTTTTATAT 100 46
        ygjF 3212966 .. 3212984 - -11.7  -3.85698   GGCCCTCTGCACAAA             CGCCACC TTTTC GGTGGCG             TTTTTTATCGCCCAC  93 30
        ygjD 3207365 .. 3207375 -  -2.4  -2.85668   CATTCTTACACCATA                 CGCC ACC GGCC                 CCAGTCCGATTTACT  41 202
        ygiP 3203035 .. 3203047 -  -3.3  -3.22909   TTAAAGGAGGAAAAG                GCGTT GCT ACCGC                TTTTGGTGCCATCGC  45 324
        folB NONE
        uppP 3201227 .. 3201240 -  -8.1  -3.30124   TTGTAGGCCTGATAA               GACGC GCAA GCGTC                GCATCAGGCGTTGAT  65 117
        ygiF NONE
        glnE NONE
        rfaE 3193124 .. 3193143 - -11.4  -3.71649   GGCTGAAACGGGAAA            GCCCCTCC CGAA GAAGGGGC             CTTGTATAAGGAAAG  91 224
        glgS 3189740 .. 3189755 - -11.8   -4.5394   ATACAAACACTAAAA              CGGGCC ATCA GGCCCG               TTATATCAGTGCTCT 100 31
        ribB 3181778 .. 3181799 -  -5.9  -5.63236   AGGGAAAAATAAAAA           CCGAAGCCTG CTA CAA-CTTCGG           TTTCTTGATTAAGGC 100 61
        zupT 3179613 .. 3179634 - -15.9  -2.84619   GAATAAGCCACGATA           CCGGATGGC ACTC GCCATCCGG            TAATTGTTAGCCTAT 100 32
        nudF NONE
        yqiB NONE
        cpdA 3174028 .. 3174042 -  -2.8  -2.93769   AAAGAAGCGTAGACA               TCAGTA GCC TTCTGA               AGCGGTATCAGGTTG  42 11
        yqiA 3173454 .. 3173465 -  -4.4  -2.88544   GTTGATCGTCAGAGA                TGGT GCAG ACCA                 AGAAAATCGACGATC  48 7
        parE 3171016 .. 3171027 -  -2.2  -4.13995   GTTCCATAAAGCAAA                CCAA TTCC TCGG                 TATGGAACCGCTGCC  56 524
        ygiZ 3169737 .. 3169752 -  -6.8  -3.87815   GCCCACCCGGACAAA              CCGCTA CCGG CAGCGG               GCTTGGGCTATCGAT  68 174
        ygiW 3167274 .. 3167296 -  -9.1  -2.90496   CTCCCTGCGAAATTA           TTCCCGGGA ACGCG TCCCGGGAG           CGGTAACAATTACGG  67 35
        ygiV 3166711 .. 3166731 -  -3.9  -4.41114   TGACCATATAAGAAA            GTGGCGC ATTAGTA GCGCCAG            TTTGAAGCAGGAATT  64 65
       b3022 NONE
        ygiT 3165847 .. 3165861 -  -4.9  -5.63517   CCGGTAAAGAAAAAA               GCGAG TTGCC CCCGC               TTTTCCATTAATTAA 100 37
        ygiS 3164098 .. 3164124 - -11.5  -3.10732   AGATCAACGTGAATA         GCGCCGCCGGA CGTGC TCCGACGGCGA         TAAAGGCATCAATGT  79 34
        parC 3161589 .. 3161604 -  -2.6  -4.07568   CCGCTCTCTGGAAAA              GCGTATT GTT AAT-CGC              AACGCATGAATAAAC  56 158
        plsC 3160724 .. 3160750 -  -2.2  -3.33151   CTGGCTAAAGTAATA         CCGTGCAGGAAA GTG TTCCCCGCAAAA         ATACAGATTGCCGAC  45 41
        sufI 3159245 .. 3159277 - -12.8   -2.6993   AGAAATCGAAAGGTA      TTCCATACTCGCCC TCCTC GGGCGAGTATGAAG      ATTACGGTACCGGAT  82 27
        ygiQ 3156915 .. 3156942 -  -6.9  -5.73339   AGAATGATAAAAAAA        TCCCCGGTAGC GTGTCA GTTGCCGGGGA         TATTTTTTAACGTCC 100 32
        yqhC 3152142 .. 3152161 -  -2.1  -3.16288   TAAACGCCATGAAGA            TCAGGTA ATGACG TTCCTGA             TGATCCTGCCAATTG  43 148
        exbB NONE
        exbD 3148574 .. 3148600 - -13.8  -5.44119   TTTAGGTTAAAAAAA         TGCCCGGTTG TGAAAAG CAACCGGGCA         TCATTGTGAATTCAC 100 265
        yqhA 3146971 .. 3146991 - -15.4  -3.62775   ATGACCTGTTAATAA            CGGGCGCG CGAAC CGCGCCCG            AATCAGATCAGTGAT 100 33
        yghY NONE
        yghX 3144858 .. 3144869 -  -2.2   -3.1855   TTGTTTAAGACGTAA                TCCC GTAA GAGA                 TAAACCTATCAGGAG  44 34
        yghW 3144476 .. 3144490 -  -2.8  -3.14931   CGTATGTTTGATCAA               TTTTCG AGG CGATAA               CCGGCCATAAAAAAG  45 7
        hybO NONE
        hybA NONE
        hybB NONE
        hybC NONE
        hybD NONE
        hybE NONE
        hybF NONE
        hybG 3137690 .. 3137721 -   -13  -2.58579   GCAATCGTGCACAAT      GCCTGATGCGACGC TGCC GCGTCTTATCAGGC       CTACGAAAGCTAATC  84 42
         gss 3134634 .. 3134670 - -16.8  -3.16668   GAATATTTTGATTAA    TCCCCGTACTGATTAT TCTTC ATAATCAGTACGGGGT    TGCTACAACATGTAT 100 40
        pitB 3132853 .. 3132887 - -13.7  -4.68994   ATCACTAGTCAAAAA     TGGAAATGCCCGATC GCCAG GACCGGGCATTTTCA     GGAAGGTTAAATCAA 100 32
        yghS NONE
        yghR NONE
        yghQ 3129317 .. 3129327 -  -5.4  -4.22748   CATGAAGAAATGAAA                 TGAC TGA GTCA                 GCCGAGAAGAATTTC  67 61
        yghO 3126914 .. 3126942 -  -2.9  -3.35679   TGCGCGGATCTACAA        CGCGGTGTTGCAG CGG CTGCCGCACGTCG        CCCAGCGCGCAGCAC  47 148
        glcD NONE
        glcE NONE
        glcF NONE
        glcG NONE
        glcB 3119617 .. 3119642 - -12.6  -2.83164   GCAGTTACTATCATA         GCCCCGACAA TAAAAC TTGCCGGGGC          TTTTTTGACGCTATT  82 39
        yghK 3117583 .. 3117609 - -12.4  -3.58779   AATAATGTAAATGAA         GCCGGATGAT ATTAACG ATCATCCGGC         TTTATTGATTTACGA  95 35
        yghJ 3112491 .. 3112524 - -13.1   -2.8294   TAGGCCCGATAAGCA     GGCGCATCGGGCAAA TGTG TTAACCCGGTGCGCC      TTATTTCATGCCGGA  85 73
        pppA 3111538 .. 3111554 -    -3  -3.18144   AATAAGAGTTAAAAT              GTCACT TTGAT AATGAC              GTGGTTATCATTAAA  45 36
        yghG 3111041 .. 3111055 -  -8.6  -4.13872   ATTGAATGAGATAAA               TTCGTG CGT CACGAA               AAACAACCCGCGCCA  78 59
        yghF NONE
        yghE NONE
        yghD 3108478 .. 3108494 - -11.5  -3.65581   ACTAATTCTTAAGAA              CCCGCCC ACA AGGCGGG              TTTTTGCTTTTGGAT  87 143
        speC 3105008 .. 3105029 - -11.5  -5.30616   TTACGCAAAGAAAAA           CGGGTCGCC AGAA GGTGACCCG            TTTTTTTTATTCTTA 100 38
        yggH NONE
        yggL 3099666 .. 3099689 -  -8.8   -5.4505   TCCCTCAAGAAAAAA          TCAGGCCAGC ATTT GCTGGCCCCA           GATTGATAACAAAGT 100 165
        yggN 3098888 .. 3098910 -  -9.2  -4.12315   AAACGAAGAATTAAA           CGGCATAAAA AAG TATTATGCCG           TCTTAAAATAGAGGA  80 41
        ansB 3097676 .. 3097696 - -14.7  -4.74103   GTCTGAAGTGAAAAA            GCCCCGGCA CGA TACCGGGGC            GAGGCGATTAGTACT 100 33
        yggM 3096139 .. 3096151 -  -6.2  -4.30576   TGCGTACCACCAAAA                CGCG TCATC CGCG                TGGTTTTATGCAAGG  72 454
        yggR 3091876 .. 3091893 -  -7.7  -4.15044   CGGGCGCTCAACAAA             GGCAAAG TTGA CTCTGCC              TCTGCGGTTATTATT  76 254
        yqgD 3084133 .. 3084150 -  -8.5  -4.52703   GAAACCACGAGAAAA             CTCTTGT TTTT ACAAGAG              CGCCCTTGTTCAGTC  87 296
        yqgB NONE
        speA 3081855 .. 3081887 - -14.9  -5.71712   GTCGATATAAAAAAA      CCCTTCCGCGTCG TTAGGCC CGACGAGGAAGGG      TTGGATTTGTCACAA 100 95
        speB 3080828 .. 3080859 - -10.8  -2.52464   CGGGTGCCGAACGTA      GGTCGGATAAGGCG TTCA CGCCGCATCCGACA       TTAATGGCACGTTTT  74 65
        tktA 3077631 .. 3077646 - -10.4   -5.5074   CAAGGTAATAAAAAA              GGTCGC CGAA GCGACC               TTTTTACCCGAAATG 100 45
        cmtB 3076909 .. 3076925 -  -3.7  -3.34534   TAGAGGAGAGAGTAA              TTATCCG CGG CTGATAA              TGTCCGCTAATTGTT  50 9
        cmtA NONE
        yggP 3074185 .. 3074213 -    -8  -2.97489   GTAACGCGAAATAAT        GGCCACGCCAGG GACAT CATTGCGCGGCC        TCCCCGATATCAACG  61 13
        yggF NONE
        yggD NONE
        yggC 3071744 .. 3071769 -  -2.6  -3.72576   TTTTCCCTGAGCAAA         TTTGCCAGAC AGAGTA ATCCAGCAAA          TCGTCCGGGGAAACC  52 254
         epd NONE
         pgk 3069454 .. 3069471 - -12.7  -3.90922   AGCGCGCTGAAACAA             GGGCAGG TTTC CCTGCCC              TGTGATTTTTTACTT 100 35
        fbaA 3068146 .. 3068162 - -11.5  -5.40072   TTTTGGCGAAAAAAA              GACCCGC AGA GCGGGCC              TTGAGATAAGCAGAA 100 50
        mscS 3066935 .. 3066960 - -11.9  -3.33839   AAAACTAATAAGAGA         GAGGCCAGAGA GTAT TATCTGGCCTC          AGCGTTGATTACGCA  85 34
        yggA NONE
        yggE 3065331 .. 3065356 - -13.3  -2.64472   TATCGGGTAAAGGCA         TTAGCCCGACG AATA CGTCGGGCTAC          AAATATTATTGTGCT  84 31
        ygfI 3064215 .. 3064227 -  -3.3  -4.11216   TCGCTATCTGGAAAA                TGCGC CTG GCGGA                CATATTCACCACGAT  58 97
        yqfE NONE
        rpiA 3056499 .. 3056517 -  -3.2  -5.27399   CAACATATCAAAAAA             TAATATTG CGG CAATATGA             ACGTTTGCGTCGCGA  77 196
        serA 3055156 .. 3055178 - -15.6  -5.66684   GAAGGGATAAAAAAA           CGGGCAAGTC AGT GACCTGCCCG           TTGATTTTCAGAGAA 100 47
        ygfB NONE
        pepP NONE
        ubiH 3050357 .. 3050369 -  -3.3  -3.05597   TTTATTCCTTAAAAC                CGCCT TCA ACGCG                CCACCCAACCGAGGG  45 18
        visC 3049070 .. 3049093 - -10.3  -4.39386   TTCAAATGAGGAAAA          TCTCCCGGC GAAAAA ACCGGGAGA           TGAAAGTGTGATGGG  87 69
        gcvT 3047598 .. 3047618 -  -8.9  -3.16667   CAAAAAAGTAAATCA            CGCGACGGC TTT GCCGTTACG            CACAAAAACAGGTTT  70 2
        gcvH 3047116 .. 3047157 -    -8  -3.14132   CTCTCTCCTTACGAA GAGAGTGAGGGTGAGGCA TAAATT TTCCTCACCCTGATCCTC  TCCCGCAGAAGAGGA  64 50
        gcvP 3044151 .. 3044164 -  -9.5   -4.7373   TCATCTGACTAAAAA               GGCGC CGAA GCGCC                TTTAGAAAATAGTCG  91 51
        ygfF 3043136 .. 3043161 - -13.4  -2.79023   TAAGTCGATGAAGTA         CCGGATGCAA TACTTG TTGCATCCGG          TCAGACAACTTCCCT  85 44
        yqfB 3041229 .. 3041240 -  -4.4    -3.281   GCGTAACTGAGAATA                GTTC CAGT GAAC                 ACCTGTTAGCTAAAA  52 119
        yqfA 3040427 .. 3040438 -  -7.2  -3.34962   CCGTAGATCGGATAA                GGCG TTCA CGCC                 GAATCCGGCAGTTGT  63 98
        ygfY NONE
        ygfX 3038059 .. 3038071 -  -4.8  -2.72144   GGATTTTGGTGAAAT                CCAG GAAGA CTGG                GAAGCCGTCTGGGAT  46 392
        xerD 3036869 .. 3036884 -    -4  -2.87132   CGTTCTTTTCAGACA              TCACGCC CGC GG-GTGA              TGCTGTTGATGAAGT  46 10
        dsbC NONE
        recJ 3034347 .. 3034373 - -11.7  -3.30903   AAAATGCGGTGATAA        GAGCG-GGATTG TACC CAATCCACGCTC         TTTTTTATAGAGAAG  85 47
        prfB NONE
        lysS 3031641 .. 3031658 - -10.5  -5.95539   GCTTAAATAAAAAAA             CCCCGAC ATTT GCCGGGG              TTGTGAGCATAACGT 100 46
        ygfT NONE
        ygfS 3026515 .. 3026540 - -11.1   -3.1352   GGGCAATCTAATAGA         TTCTCCGCGCC TTTC AGCGCGGAGAT          TTCTTTCAGAGAGGA  78 31
        yqeC 3012291 .. 3012305 -  -9.2  -3.14683   ATATCCTTTCAGTAA               CCCGGA ATA CCCGGG               CCGCTAATTCACAAA  70 29
        yqeB 3010422 .. 3010447 - -11.8  -3.78329   TGTCAGTAATTTAAA         GGCCGGGTGG GTAATA CCATCCGGCC          AAAGATTGTCAAGTA  93 214
        ygeV 3001994 .. 3002022 -   -14  -3.31541   AAAACGAAGTAAAAG       GATATCCGGCCTG AATT CAGGCCGGAT-TC        ACTGAGGTTATGTGT 100 33
        ygeR 2997041 .. 2997051 -  -5.4  -2.87881   GAACCCTCGTATAGA                 GCTT GGG AAGC                 TCTCGTTCTACCATT  51 132
        ygeQ NONE
        ygeP 2995662 .. 2995681 -    -8   -2.5076   AACTAGTATTAAGAC            TATCACTT ATTT AAGTGATA             TTGGTTGTCTGGAGA  59 55
      insC-4 NONE
      insD-4 NONE
        ygeO NONE
        ygeN NONE
        ygeM 2993254 .. 2993264 -  -3.2  -5.40072   TTTTGCGTAAAAAAA                 TACC ACA GGCA                 TTAAAAAATCATGAG  81 97
        ygeL NONE
        ygeK 2991976 .. 2991989 -  -3.9  -4.25283   ATGCGCTCACCAAAA               GTTAA ATTC TTAAC                CATCTTCACGTTTTG  62 518
        yqeK 2987792 .. 2987802 -  -5.4  -3.82205   GTAACAGAGCAATAA                 TGCA TTG TGCA                 AGGTAAACTAAAATA  61 180
        yqeF 2982259 .. 2982273 -  -3.6   -4.8622   GTTTTCAATTAAAAA               TAAAAC AAT GTTTCA               TTTTTAAGTTAAGGA  69 185
        kduI NONE
        kduD 2980479 .. 2980496 - -12.7  -5.29782   TACAGGTATAAAAAA             CCCTGCC ATGC GGCAGGG              TCATAAAAGTAAGAA 100 48
        araE 2978753 .. 2978779 - -18.8  -5.30155   CTATTAACGAAAAAA         GGGCCGGATGTA CAG CACATCCGGCCC         GTGAAATCAGACGCC 100 32
        ygeA 2977714 .. 2977742 -  -3.7  -2.93869   CATGATCGTAGAAAC        CCACAGCGCCG CGTCAGT CTGCGCAATGG        TACGGGCGGGGGTAG  45 248
        lysA 2975645 .. 2975656 -  -3.6  -2.76263   GTCATCATGCAACCA                GCGA CTAA CCGC                 AGTTAAAGCAATTCC  43 28
         aas NONE
        ygeD 2970662 .. 2970687 - -16.3  -3.27475   TCCGGCACCATAAGA         TTAACGCCGGT TAAA ACCGGCGTTAA          ATATTAATGACGGCG 100 29
        ygdP NONE
        ptsP 2964110 .. 2964120 -  -6.8  -3.68506   GAACAGCGATTGAAA                 TGCG CGC CGCA                 GGTTTCAGGCGCTCC  64 115
         lgt NONE
        thyA 2962342 .. 2962361 - -10.7  -5.44119   CGGAGGGTAAAAAAA            CCGACGC ACACTG GCGTCGG             CTCTGGCAGGATGTT 100 47
        ppdA NONE
        ppdB NONE
        ygdB NONE
        ppdC NONE
        recC 2957017 .. 2957035 -  -7.4  -2.69471   CTATGTTTATATAAC             CATCAGTC CGT GACTGGTG             CGCATCATAAAGTAA  58 72
         ptr NONE
        recB NONE
        recD 2948606 .. 2948650 - -12.9  -4.30978   GGTAAGCGATGAAAA TCGTCGGATGCGACATGCG TAACACT CGTACGTCGCATCCGGCAA TTACGTTTATTCCCG 100 32
        amiC 2945758 .. 2945771 -  -5.9  -5.24129   GTCTCCCATAAAAAA               GCGCC ATTC AGCGC                CTTTTTATCATCCCC  83 33
        mltA 2943884 .. 2943904 - -10.4  -4.93365   CCTCAGAATTAAAAA            GGGCGAGG TTATC CCTCACCC            TAAACGCATAAATGC  93 224
        ygdL 2943016 .. 2943053 - -17.1  -3.59946   GGTTTAAGCACAGAA   CCGGGTCGGATAAGACG TTCG CGTCTCATCCGACCTGA    TTGTTTAACCCTGAC 100 30
        ygdI 2940896 .. 2940915 - -10.7  -2.57423   ATAGTGATTAATGTA            GCACCGC CTAATT GCGGTGC             TTTTTTTTACCTTGC  74 50
        gcvA NONE
        ygdD NONE
        ygdE 2938069 .. 2938090 -  -2.9  -3.09635   ATCTGGATGAGGTAA           CGCACATTA TTTC TGATGAGCG            CCAGGTTGCAACTTC  43 100
        fucA NONE
        fucO 2929642 .. 2929653 -  -2.2  -4.74801   GAATCGGACCAAAAA                GC-GC CAC GCAGC                TGCTGGTCGAGTTTC  68 259
         syd 2922476 .. 2922488 -  -7.7  -3.53091   AGCCTTTCCCTGAAA                CACCA TCC TGGTG                TGTCCTGCAGAAGTG  67 294
        yqcC NONE
        yqcB NONE
        yqcA 2920275 .. 2920293 -  -4.4  -4.93898   ATAGCAGTATAAAAA             GCGCGCCA TAG CGGCTCAC             CGTGCAACAACACAA  75 289
        gudP NONE
        gudX NONE
        gudD 2916032 .. 2916051 - -11.4  -3.58522   AGCATCAGTCTCAAA            CCGGCTCC AGAT AGAGCCGG             TTTTGGTTTTCTGTC  87 41
        rumA 2911697 .. 2911714 -  -5.5  -2.80816   CCTTTAGGGACCAGA             CCTGCCG AAAT CGGCAAA              TCGCAACTATTTAAC  50 32
        relA 2909409 .. 2909421 -  -6.3  -3.34534   TACAGTATATATCAA                TCTAC ATT GTAGA                TACGAGCAAATTTCG  59 43
        chpR NONE
        chpA 2908746 .. 2908757 -  -2.2  -3.57144   TCTGTCAGGTGGAAA                CCTG TGAC CAGA                 ATAGAAGTGAGTTAG  49 46
        mazG 2907828 .. 2907843 -    -4  -4.43844   TCAGGAGTGAGAAAA              TAGCCCC TTT GGGG-TA              AATGTTTTTGACGCA  64 98
        pyrG 2906008 .. 2906032 - -18.7  -4.07562   GAAACTCCAGACAAA          CAACGCGTACC CAG GGTACGCGTTG          CCGCTCTAACTTTTT 100 44
         eno 2904621 .. 2904640 - -13.6  -5.37345   CTCAACCATAAAAAA            TGCCAGCC CGGA GGCTGGCA             TTTTTAAATCAGATA 100 50
        ygcF 2902710 .. 2902750 -    -5  -4.08279   AGAGGCGACAAACAA TATAAATGAGTAGAAGTCT TTAC AGG-TTCCACCCATTTATA  ACGCTTATAAATGTT  63 44
        ygcW 2897497 .. 2897508 -  -2.2  -4.55004   AAGAGAAAACAGAAA                CCAC CGTT ATGG                 GTTAGCGCACTAAAT  61 27
        ygcU 2895923 .. 2895944 - -14.5   -3.9461   GTCCGGTAATAAGAA           CGGCTTCTC GCCT GAGAAGCCG            AAAAGGCAACGCCCC 100 67
        ygcS 2894568 .. 2894579 -    -3  -3.12668   CTTTAAACGCTAACA                GAAT GTTC ATTC                 GCACCTCCTACATTT  43 1
        ygcR NONE
        ygcQ 2892663 .. 2892685 -    -4  -4.60797   GGGTGACAGAGAAAA           TCCGCCAACC GCT GATTGCCGGT           GGGCTGGTGTGCGAT  70 281
        cysJ NONE
        cysI NONE
        cysH 2885554 .. 2885579 -  -9.7  -5.45802   CTCGCAAAATAAAAA         CGCCCCCATCA TTTC TGACAGAGGCG          TTTAATTTGTCCGGC 100 46
        ygcB 2882486 .. 2882508 -    -7  -4.55128   ACCGGGAAATTAAAA           GAAGATGTAC ATT GTGCACCTTC           CCTACTTAAGTAGGG  77 92
        ygcL NONE
        ygcK 2880166 .. 2880180 -  -4.2  -3.04598   ATAAAGTTAGACATA               GAAAGG TTT CCTTAC               GCATTTTTGTTTGTG  47 22
        ygcJ NONE
        ygcI NONE
        ygcH NONE
        ygbT NONE
        ygbF 2876456 .. 2876470 -  -4.2  -3.53012   CGCGCGTCTGCGAAA               GCGG TTTATCC CCGC               TGGCGCGGGGAACTC  52 146
        cysD NONE
        cysN NONE
        cysC 2871384 .. 2871401 -  -6.2  -3.15544   TGTTACTTTGACGAA             CCGGGC ATGGAA ACCCGG              TGGTGTCTCAGGATC  57 33
        ygbE 2870923 .. 2870949 -  -4.4  -2.59191   GGATACCGCGACAAC         GCGGGCAAATGT ACC ACATTTGTCCAT         TGTTACGTATACCCA  46 112
        ftsB NONE
        ispD NONE
        ispF NONE
        ygbO NONE
        surE NONE
         pcm 2866793 .. 2866807 -  -2.8   -4.7254   ATCCCCCAGGAAAAA               TTGGTT AAT AACCAG               TGACATAATTACCGT  65 133
        nlpD 2865576 .. 2865588 -  -3.3  -3.35996   TATTCTGACTCATAA                GGTGG CTC CTACC                CGTGATCCCTTGACG  48 73
        rpoS 2864539 .. 2864562 - -14.6  -4.52857   ATTGTGCACAGAAAA          GGCCAGCCTC GCTT GAGACTGGCC           TTTCTGACAGATGCT 100 44
        ygbI 2858187 .. 2858200 -  -3.1  -4.76193   AACGACAACATAAAA               TATGC CATC GCACA                TGCAGATTATCCGGG  71 314
        ygbA 2854447 .. 2854472 - -15.5  -2.79968   GATTTAACTGCAAAT         TGCCGGACAGA TCTG CCTGTCCGGCA          TACTATTCATGAGGT  93 28
        hycA 2847960 .. 2847974 - -11.4  -3.57263   ACGCCCATCCCCAAA               CAGGCG TAA CGCCTG               CAAAACGGGCAAAGC  87 47
        hycB NONE
        hycC NONE
        hycD 2844514 .. 2844532 -  -3.7  -2.71263   AACTCTCTTTAATCA             CGCCGCC AGCAA GGAGACG             AACGCTAAAAATGCA  45 4
        hycE NONE
        hycF NONE
        hycG NONE
        hycH NONE
        hycI 2840499 .. 2840523 - -12.1  -2.57136   GCACGAACCATGAAG          GCCCGATAAGC GCA GCGCATCGGGC          AATTTAGCATTTGGC  79 97
        ascG 2836233 .. 2836263 -  -7.7  -4.77157   GTAATGCAGGAAAAA      CGATGTCATCGACA CTAG TGACGATGACAT-G       TGATGACAATGTTTA  86 38
        hydN 2835471 .. 2835529 -  -6.7  -3.21099   TCCCGCCATCATGAA TTGCGTAACCCGC-CCTGCCGGACACGAC AGC GTCGCATCCGGCAGTCACAGGTCG-GCGA TACCGCCCGCTCCGT  59 96
        hypF 2833089 .. 2833120 -   -13  -3.04715   TACTGTGCCTAAAAT      GTCGGATGCGACGC TGGC GCGTCTTATCCGAC       CTACGGGGACGCATG  86 100
        ygaA 2828429 .. 2828446 -  -5.5  -4.15044   CGCTTGCTGAATAAA             GTGCATC ATCT GATGCGC              CGTGACGATGCCATC  67 376
        mltB 2822469 .. 2822513 -    -5  -5.28778   AGGATTCAGAAAAAA GCTGATTAGCCAGAGGGAAGC TCAC GCCCCCCTCTTGTAAAT-AGC TACTGTACTCGCGCC  82 25
        ygaD 2821851 .. 2821870 -    -8  -2.84098   CTGTTGAAGCAATTA            TACTGTAT GCTC ATACAGTA             TCAAGTGTTTTGTAG  61 26
        recA 2820686 .. 2820715 -  -8.5   -5.1925   TTACAACTTAAAAAA       GCAAAAGGGCCGC AGAT GCGACCCTTGTGT        ATCAAACAAGACGAT  95 40
        recX 2820063 .. 2820107 -  -7.3  -3.56675   CAAGCTAACGAAATA TC-GCCACCAGCTCCAGCGTGT CTTA AC-CGCCGG-GCTGGTAACTGA AAAGTGGGAATAAGA  65 79
        alaS NONE
        csrA NONE
        yqaB 2814951 .. 2814970 -  -3.6    -3.543   CGAGAAAAGCGATAA            CGCTTCACT CAC AGC-AAGCG            AACATCCACGGCGTC  50 14
        yqaA 2814519 .. 2814547 -  -2.4  -2.79831   GTAATGGTGACCATA       TGTGCAGGC-CTA CAAT TAGTGCCACCACA        TCATGCCCTGAACGG  40 12
        gshA 2812750 .. 2812762 -  -2.6  -3.69283   GAAGCTATCTAACAA                CGGC ATTTA GCCA                CCTCCGGTAATTTTT  50 168
        ygaG 2812187 .. 2812206 - -12.2  -3.50422   ACTAAGTACAACTAA            GCCAGTTC ATTT GAACTGGC             TTTTTTCAATTAATT  88 59
        ygaC 2797406 .. 2797416 -  -8.2  -2.66272   CGGCACGCAAAGTTA                 GCCC GTC GGGC                 TGGATAAAAAATCTG  59 281
        stpA 2796071 .. 2796108 -  -8.4  -2.59039   AACGAGCTTGAGAAG   CGACGCCGGACG-CGCC CTAGC AGCGACATCCGGCCTCA   GTAATTAGATCAGGA  63 30
        yqaE 2794857 .. 2794876 - -12.8  -3.29649   AGTGTAGCAGAGGAA            CGCGGCGC GTTA ACGCCGCG             GGGATGAGCACAGGT  90 41
        ygaU 2794300 .. 2794321 -  -4.3  -3.07816   GCGCCAGTGAGTTAA           TGCGCCAGC ATTT ACTGACGCC            AATTCCCATTATCCA  48 63
        ypjC 2782517 .. 2782531 -  -2.9  -2.62098   TAAGTAAACCAACAT               GAAAA TCACT TTTTC               TTATATTATCGAAAA  40 45
        ypjB 2781514 .. 2781537 -  -7.4  -3.77491   CACCAAATAAATCAA          GGGGTTACAT GAAA ACGTAGCCCC           TTTTTCTTTGGTAGT  68 148
        pinH 2780891 .. 2780908 -  -4.2  -3.45027   ACCGCTCATCAAAGA             CATCAT GATGAA ATGATG              ATATTCCGCATAAGA  52 204
        ypjA 2776138 .. 2776153 - -10.4  -3.92324   CCTGGTAACATGAAA              GCCCAC AGAT GTGGGC               TTTTTCGTTGATGGT  82 40
        ypjM NONE
        yfjV 2770702 .. 2770712 -  -6.8  -3.96148   TTTCGCCACCACAAA                 CAGC ACT GCTG                 CGCCAGCGGCCGCTA  68 171
        ypjL 2770196 .. 2770213 -  -5.5  -4.06904   GTATCTAATTACAAA             GTGACAG AGAG CCGCCAC              GCCAGCGCGGCCAGA  65 1
        yfjU 2769664 .. 2769688 -  -5.5  -3.84406   TCCCTACCATAACAA          CCCTGATTGCC TCC GGCGGTCGGGG          GTTTCTTTTTTCTCC  61 199
        yfjM 2763193 .. 2763203 -  -2.6   -3.3095   AGACATCCGTGACAA                 TTTT GCG AAAA                 TTAAGGAGATGTTAT  46 357
        yfjL NONE
        yfjK 2759214 .. 2759238 -  -7.2  -2.87325   ATTTTTTACAACAAT          GGCCTTTC TTATGGCTG GAAAGGCC          TGATTTGTTTGTATT  59 160
        yfjH 2755428 .. 2755455 - -12.8   -2.8733   TGTCGGATAAAATAT        TTATCAGCCCAG CTCT CTGGGCTGATAT         TTCTAAAAGATCGCA  82 236
        yfjG NONE
        yfjF 2752000 .. 2752016 - -12.3  -5.10077   AAAGACGTTAAAAAA              GGTGCTC AAT GAGCACC              TTTTTTCTGTCTGTT 100 39
        grpE 2748089 .. 2748114 - -14.7  -4.45544   GCGGAGTAACGAAAA         CGGCCCGGCAT TCGC ATGCAGGGCCG          TGAATTATTACGAAA 100 48
         ffh 2744234 .. 2744261 -   -12  -4.43307   GTGTGAATAAAACAA        CCGGACCCCATC GAGG AACGGAGTCCGG         TGTCATATTAAAAGC  95 220
        rpsP NONE
        rimM NONE
        trmD NONE
        rplS 2742153 .. 2742174 - -11.5  -5.51046   CAAACAGATAAAAAA           GGGCCAGCC AATT GGCCAGCCC            TTCTTAACAGGATGT 100 56
        aroF NONE
        tyrA 2736934 .. 2736963 - -15.1  -4.28361   CCAACCTGATGAAAA       GGTGCCGGATGAT GTGA ATCATCCGGCACT        GGATTATTACTGGCG 100 32
        rluD NONE
        yfiH 2732238 .. 2732252 -  -5.7  -3.83998   CTACTGGAGATTAAA               TGAGG TCATC CCTCA               ATTATTCAAGGTTAT  61 98
        clpB 2729595 .. 2729612 - -12.7  -5.04597   ACTTATAGACAAAAA             CGAGCCC CGAA GGGCTCG              TTTTATCATTTACTG 100 35
        kgtP 2722111 .. 2722127 -  -9.4  -3.51032   ATCCTGTAATCACAA              CCCCGT CCTGT ACGGGG              TTTGTTTTTTGGAGG  75 368
        yfiF 2715479 .. 2715506 - -13.4   -3.5394   AAATTTGCGGGGAAA        TGCCGGATGGCA GAGT TGCCACCCGGCT         GATTTATCAGGCTTT 100 32
        yfiD 2714042 .. 2714065 - -16.8  -5.65513   TATTAACGAAAAAAA          GCGGAAGAGG TCGC CCTCTTCCGC           TTAGTAACTTGCTAC 100 48
        yfiE 2712435 .. 2712454 -  -7.1  -3.80625   TGTCGACAAGTTAAA            TGCCGGG TTTAAT CCCGACA             TTATTTTTATCCAGC  68 32
        yfiC 2709858 .. 2709884 -  -6.6  -3.62775   ACCATGCTCCAACAA         GAAATAGACGAA TAT TACGCCCATTTC         CGCGTCTCAAATAAT  63 190
        rpoE NONE
        rseA NONE
        rseB NONE
        rseC 2705334 .. 2705351 - -11.3  -4.32607   GCAAAATGCAACAAA             GCCAGTG AAAT CACTGGC              TCGCGTCTTCCGAAG  93 18
        lepA 2703311 .. 2703332 -  -5.1  -2.68015   GGCAATCACCAGAAT           CAGGGCAAA CATA TTCGCCATG            CCAACTCCTAAGGGT  48 40
        lepB 2702312 .. 2702344 - -21.5  -4.07877   TTATCTCATAAATAA      TTCACGTTGTCGCCA TAA CGGCGACAACGTGAA      CGAAGATGGCTATTA 100 38
        rncS NONE
         era NONE
        recO NONE
        pdxJ 2699008 .. 2699023 -  -2.6  -2.71924   TATCCGTGCCTAAAC              CTAATA TTGC CATTAG               CCACGCGCTTCCAGC  41 22
        acpS 2698579 .. 2698615 - -11.6  -4.83759   AATTAAAGTTAAAAA    GTAAAACCCCCGTTCC TTACC AGTTCGGGGGTTTTAC    TTTTTAAAGAGAACG 100 50
        yfhB NONE
        tadA 2694977 .. 2694993 -  -5.1  -3.28712   CCTCGCTGCGTACAA              TATGGGC TAT GCGCATA              TGCTGGATGCCCGCG  54 408
        purL 2689600 .. 2689617 -  -8.4   -5.4492   TACAGACACAAAAAA             GCTCCC GGAGTT GGGAGC              TTATGATAGTGGTTG 100 86
        yfhK 2687667 .. 2687681 -  -2.8  -5.01553   AACTGACAAATAAAA               TAGCCT GAT AGGATA               GGCTGTTAGCATTAT  70 37
        yfhG NONE
        yfhA NONE
        glnB 2685008 .. 2685022 -    -5   -4.3534   CGTGAAGCAGGAAAA               CATTCA TTA CGAATG               CTTTGGCCCGCATAA  68 95
        glyA 2682098 .. 2682115 - -11.3  -4.00066   GCGATAACGTAGAAA             GGCTTCC CGAA GGAAGCC              TTGATGATCATAAAC  91 186
        yphG 2677468 .. 2677481 -  -2.5  -3.53012   CGCGTGCCGCTCAAA               TATTA CAGT TAATA                GGGTTTAGTGAACGC  48 30
        yphF NONE
        yphE NONE
        yphD 2673810 .. 2673845 -  -3.8  -3.30452   TAACAATACGATTAA    TTTTCATCCCTGCCGC ACCC GCGCCAGGGGCGTTAA     GGTTTAGCGTTTCGC  50 29
        yphC NONE
        yphB 2671797 .. 2671828 - -14.4  -3.44848   CGGCGTTAGGAAAGA      TGCCGGATGCGGCG TGAA CGCCTTATCCGGCA       TTTAATAAATTACAG 100 35
        hcaR 2666022 .. 2666041 -  -3.6  -3.23855   TGTTGCAAAAATAAT            GCGTAA TTATGCCG TTACGC             TTGCCAAACGTTCCT  46 12
        hcaT 2664721 .. 2664734 -  -2.4  -4.13282   AGCAGATCCGCAAAA               TGCT CGAATC AGCA                TGAGGGAACAACTTT  55 20
        yfhQ 2660573 .. 2660587 -  -7.8  -3.30124   CTGTAGGCCTGATAA               GACGCA TTA CGCGTC               GCATCAGGCAACGGC  65 43
        iscR 2659566 .. 2659589 -  -2.4  -2.91593   CATTGCTCTATAAAC          TCCGTACATC ACTC AATGCAAGGA           ATCAGGCTACCGGCT  41 101
        iscS NONE
        iscU NONE
        iscA 2657543 .. 2657569 -  -8.7   -4.6951   ATCAGGTAAAACAAA        CCCCACGCGCAG GCGA CCACG-GTGGGG         TTATCGGTATGCGCA  89 41
        hscB 2656953 .. 2656964 -  -2.2  -2.78867   CTAATTTGTAATAAG                GCCA TGTT TAGC                 TTCCAGAAATTAAAA  40 35
        hscA NONE
         fdx NONE
        yfhJ 2654404 .. 2654423 - -12.8  -4.07568   TCCTTCTTTGTAAAA            GGGCCGCC AGTT GGCAGCCC             CAGGATTTTTCCGCT 100 160
        pepB 2652992 .. 2653016 -  -8.5  -2.71712   GTTCGGGGCGCAAAT          GCCTGATGCGC TAC GCTTATCAGGC          CTACAAGGGATTCGC  64 106
        sseB 2651702 .. 2651732 - -14.2  -5.00616   CTTTCCTTTAAAAAA       CAAAAAACCGCC AAAATCA GGCGGTTTTTTG       TTGCTGGTCCGGTTC 100 472
        yfhM NONE
        pbpC 2642998 .. 2643011 -  -2.5  -4.09511   AACATTTTTTTAAAA               TAAAA TGAG TTTTA                GCAACAATCAGGGAC  56 49
         ndk 2642363 .. 2642394 -  -8.7  -5.04249   GGTTGAAAAAAGAAA     CG-CCCCGG-TGAGC GGCT GCTCGTCCGGGGGCG      CTGCATTGTACAAAT  91 86
        yfgB 2641109 .. 2641146 -   -18  -4.42653   ACTTCATTCATAAAA   CATTACGCCACGG-TAC ATAAA GTAACCGTGGCGTAATG   GCTATCAGACCGCTT 100 30
        yfgA NONE
        ispG 2638679 .. 2638699 - -13.3  -3.00298   GGGTTCAATCATACA            CGGGAAGCG AGG CGCTTCCCA            TCACGTTATTATTTT  86 34
        hisS NONE
        yfgM NONE
        yfgL 2635445 .. 2635476 - -13.8  -3.90048   TCGTTGTTAAAAACA      GGAAAACGGCCCCT GTCC AGGAGCCGTTTTCA       AAGTGAACGACAGAG 100 45
        yfgK NONE
        yfgJ 2633547 .. 2633559 -  -7.7   -2.9296   GAAATGCTAACCACA                CGTCT GGA AGACG                GCTGGATAGAAAGTG  58 87
        guaB 2630597 .. 2630619 - -14.9  -4.33674   AACAGATAATATAAA           TCGCCCGAC ATGAA GTCGGGCGA           AGAGAATCAGGAGCC 100 32
        guaA 2628932 .. 2628951 - -12.2  -5.47159   CTTGAAGATAAAAAA            CCCTCTGT AGTA ACAGAGGG             TTTTGTTCATTCATA 100 54
        yfgF 2624681 .. 2624715 -  -9.2  -3.02043   AATCGCCGCTTAATA     CTTTGCGGGCCGAC GAGAAAT GTCGGCCCGCATTA     TTCAGGCACTTTCGC  68 27
         upp 2618231 .. 2618249 -   -11  -5.81412   TTTACTCAAAAAAAA             GCCGACTC TTA AAGTCGGC             TTTAATTATTTTTAT 100 44
        uraA 2616849 .. 2616899 -  -2.4  -2.72649   AGTTTACCACAGAAT CCCATGATGTTTGAACCGGGCAGC AAC ACTGCCCGGTCGGTACATTATTTG TCTGTTATATCCGCG  40 19
         hda 2615677 .. 2615689 -  -2.6  -4.86731   CCTGCTGAAAGAAAA                CGGC GTGGA GCCA                GAAGTGGTGCTCTAC  68 433
        yfgO 2612809 .. 2612838 - -16.5  -4.62872   AGGAACCCTGAAAAA       TCAGCCCGGCGAA ACAG TTCGTCGGGCTGA        AGATTATTCTTGCGC 100 29
        dapA NONE
        nlpB 2595826 .. 2595845 - -11.4  -5.34555   TCATATCAGAAAAAA            GGGCCGGA TGAT TCCAGCCC             TGTATTTTTACTTGC 100 33
        purC 2594915 .. 2594934 -  -2.8  -2.75074   TGCACGGCAAGATGA            TGAACAGA AAAA TCAGTCCA             GCTGTACACCCAGGC  41 18
        ypfJ 2593901 .. 2593917 -  -2.3  -3.75153   GCCCCGGAAGTTAAA              TGCTTTT ACC AAAAGTA              TTGCATTGTGCCGGA  51 4
        ypfI 2591781 .. 2591795 -  -4.2  -2.71055   TTGAACAACAAAATG               GTCATG TTT CATGGC               GAACTCCTTAACTGA  45 96
        ypfH 2591014 .. 2591066 - -14.8  -2.57931   CGTAGGCCGGATAAG GCGTTAACGCCGCATCCGGCAATG GTGAA CGATGCCTGATGCGACGCTCACGC GTCTTATCAGGCCAG  89 53
        aegA NONE
        yffH NONE
        ypfG 2579342 .. 2579364 -  -4.1  -3.74077   GTTCAGAGATGGAAA           TTACCCTGC AAGCG GCAGAGAAA           TTAGCAGGAGAAGGT  56 417
        maeB 2574075 .. 2574103 - -12.6  -3.66378   TATATTGCAGCTAAA       CTGCTTACCCTGA ATAT TCAGGGTAAGC-G        TGAGAGTTAAAAAAA  95 42
        ypfE NONE
        eutP NONE
        eutQ NONE
        eutT NONE
        eutI NONE
        cchA 2570146 .. 2570171 -    -9  -3.15182   ATGAAAAAGGAGAGA         GCGTGACGCC CGAATC GACGTCACAC          AGGGTGATTACAGGT  70 33
        cchB NONE
        eutE 2568375 .. 2568391 -  -8.7  -3.55444   CTGTTACTCCTTAAA              CAATGCG AAA CGCATCG              ACTAATACACAGCGA  71 4
        eutJ NONE
        eutG 2566178 .. 2566223 -    -9  -3.53811   CGGATGCGGCGTAAA CGCCTTATCCGCCCTACATG TGCAAT CCCGTAGGCTGGATAAGACG CGGCAAGCGTCGCAT  73 148
        eutH NONE
        eutA 2563386 .. 2563405 -  -6.3  -2.63901   ATCTCATCAATCAAC            GCCCGGC CCCGCT GCCGGGT             TTTTGCTATGCACCA  53 123
        eutB NONE
        eutC 2554415 .. 2554431 -  -2.1  -3.89336   CGAATCAAATCTAAA              GCTGGCA TGA TGCCTCC              TTATCGGGTCATGTT  53 26
        eutL NONE
        yffI NONE
        yfeG 2551910 .. 2551930 -  -6.7   -3.6682   GTCGAGCGACGGAAA            GCGATGGCC TAC GGCGAGCGC            GAGCGCAATTTCCAG  63 247
        ypeA NONE
        yfeZ NONE
        yfeY 2548589 .. 2548607 - -10.3  -4.20868   TCCTGAAAATAATAA             TGCCACG CAATC CGTGGCA             TTGTTGAGCGCTATT  85 81
        yfeX 2547435 .. 2547462 -  -8.4   -5.2204   CAGAAGTAATAAAAA        GGCCAGTCAGTA ATGT TACTGGCTGGTC         TGAGAGTGCTGACAA  95 231
        yfeT 2542670 .. 2542682 -  -5.5  -3.06696   CTCCTTGTTAATACA                GAGCG TTA CACTC                CATTCCCTCTGAAAA  52 117
        ucpA 2541818 .. 2541841 -   -11  -3.93038   TAGTTCAAGACGAAA          TCCTCCCCAC AAAT GCAGGGAGGA           AACAGAGGTGAATCA  86 38
        cysP NONE
        cysU NONE
        cysW NONE
        cysA 2537690 .. 2537717 -  -9.1  -4.72272   CCTTGCCATTAAAAA        GCCCGGA-TCGC GGGAA GCGCCTCCGGGC        GTTTAACATTCACTC  90 47
        cysM 2536542 .. 2536600 -  -2.3  -5.06103   ACAACTGTTAAAAAA GTGCGCTTTGTTTATGCCGGATGCGGCG TAAA CGCCTTATCCGGCCTACA-AAATCGTGC TAATTCAATATATTG  71 119
        pdxK 2534385 .. 2534402 - -12.7  -4.65895   TGCCGCAGTGAAAAA             TGGCGCC CATC GGCGCCA              TTTTTTTATGCTTCC 100 31
        zipA 2528221 .. 2528237 - -10.8  -4.67904   CATCAATGCTAAAAA              CCCCCG ACAAG CGGGGG              TTCGAAGAGGAGTTA  95 57
        ligA NONE
        ypeB 2525927 .. 2525960 -    -3  -3.12505   ACGCCAGACCGAACA     GTTACAGGCGCAGC AGGAAA GCAGCGCCGATAAA      GCTTAAAGCGGACGC  43 28
        yfeR 2523633 .. 2523657 -  -7.1  -2.84999   ATCAAACCTATTACA          CTGGCGACA ACGGCTA TGTCGCCGG          CTGGGTTGCAGGTTA  54 320
        xapA NONE
        xapB 2520720 .. 2520742 - -11.3   -4.4648   ACCTTTATCATAAAA           GCAGCTCTG AAGAG CAGAGCCGC           GAATCCTTTTAATGA 100 34
        xapR 2519353 .. 2519383 - -17.8  -2.51464   GCACGACCCACCAAT       GTAAAAAAGCGCCC TAA AGGCGCTTTTTTAC       TATCTGCGATACTCA 100 257
        gltX 2517236 .. 2517258 -   -12  -5.73978   AGCATAAATAAAAAA           CGGCAGGATA TTA TCTCCTGCCG           TTTATCTTTTTACAC 100 46
        yfeA 2513489 .. 2513515 -  -3.6  -5.34365   GGAGAATAACAAAAA         TGGTCATCTGGA GCT TACAGGTGGCCA         TTCGTGGGACAGTAT  81 175
        mntH 2509374 .. 2509405 -   -13   -2.6627   CCAATGGAGCACAAT      GCCTGATGCGACGC TAGT GCGTCTTATCAGGC       CTACAAACCGGCTCT  84 110
         glk 2506446 .. 2506469 - -11.8  -2.81922   TATGATTTAAAAGAT          TATCGGGAGA GTTA CCTCCCGATA           TAAAAGGAAGGATTT  79 39
        ypdH NONE
        ypdG NONE
        ypdF NONE
        ypdE 2502507 .. 2502522 -  -3.3   -3.0644   ATTGAATCGTTAACA              TAACC GCTCCG GGTTA               ATCAGGAGATCATCT  45 35
        ypdD 2499660 .. 2499671 -  -5.8  -3.02144   GTAGCGTGGTGAATA                TGCC GCCG GGCA                 ATTCGCAGCCGCGCG  53 366
        yfdZ 2495037 .. 2495056 - -13.6   -4.8622   CTGTGCAATGAAAAA            CAGGAGCC ATCA GGCTCCTG             TTTGCATTTCTGACG 100 48
        yfdY 2492841 .. 2492851 -  -5.4  -5.15381   AAGAGACTGAAAAAA                 CATC AGC GATG                 ACGACCACACACTCT  83 246
        yfdX 2491698 .. 2491734 - -11.9  -3.92542   GCGAGCGCCAAATAA    TTTTATGACCACAAC CTGTCGT ATTGTGGTCATAAAA    AATTGTCGGCTGGAG  93 80
        yfdW 2490001 .. 2490019 -  -4.4  -2.94161   GAAATTTTTATAAAT             TGGGAGCC AGA AGCCCCCG             TTAATATCAGATGGC  48 32
        yfdU 2488226 .. 2488266 -  -3.1  -3.30441   TAGTATTTCCGATAA  GGGTCCCCTCACCATCGCA TAA TGAGTTGGCAAGAGGAGAC  GATGTCAGTATTTAA  48 37
        yfdV 2487211 .. 2487235 -  -6.5   -5.0133   TATGCCTTGAAAAAA         GCCGAAG-GT GAAAAG ACACTTCGGC          ATTTATGTAAAATCA  81 54
        yfdE 2485877 .. 2485891 -  -6.4  -4.09519   ATCAGTTAGAAATAA               CACCTG TTT CAGATG               ACAGTAAGCCTGAAA  68 179
        emrK NONE
        emrY 2478436 .. 2478483 -  -7.1  -3.22884   TCAGTAAGTTACCAA CAGATGCACGGTTTCAGCGCAG AACAA CTGCG-TAATACCACTCATCTG GTGTGGGCGACGGGA  57 202
        dsdC 2474582 .. 2474615 -  -7.4  -3.36289   CACCATTCCAATCAA     TCCCCTGCTG-CTTC AAGTA GATGTCTGCAGGGGA     CACCATCCTTGTGTT  63 126
        yfdO NONE
        yfdN NONE
        yfdM NONE
        yfdL NONE
        yfdK 2468936 .. 2468950 -  -7.1  -2.86747   GATGCAGCAGAAGCA               CAGCG CCAGT CGCTG               ATTGATACTGCAATG  54 174
        vacJ 2462239 .. 2462258 -  -7.9  -5.68489   GATAACAACAAAAAA            GGTGAGT TTTGCG ACTCACC             TTTTTTATTTGTTTC 100 41
        yfcZ 2458628 .. 2458654 - -20.2  -5.26907   GAAGAGAAAAGAAAA         CGCCCCTGCCAG CAA CTGACAGGGGCG         TACGTACCCGAGAGG 100 43
        yfcY NONE
        yfcX 2454830 .. 2454840 -  -5.4  -2.72028   CGCATGATAAAAACT                 TGCA TAT TGCA                 CCGCTTTTGTTAACC  50 222
        sixA 2454305 .. 2454337 - -14.4  -3.21099   CTGCCTGATGAGCAA      TTATGCCCAATGAA TCTAC CTCATTGGGCATAA      TTTGGAACTCATCAG  95 37
        yfcV 2453074 .. 2453097 - -13.2  -3.42684   AAATCCATTTAAATA          CCCCATAGCA GTGT CGCTATGGGG           GTATGCCTTACAGGT 100 33
        yfcU NONE
        yfcT NONE
        yfcS NONE
        yfcR NONE
        yfcQ NONE
        yfcP NONE
        yfcO 2446830 .. 2446841 -  -3.6  -3.45027   AGCCGTTATTAAATA                CCGA AGGT CCGG                 TGAAATATGTTCGCC  51 434
        prmB NONE
        aroC NONE
        mepA NONE
        yfcA NONE
        yfcM NONE
        yfcL 2441867 .. 2441881 -  -7.1  -3.30124   GTGTAGGCCTGATAA               GACGC GATAA GCGTC               GCATCAGGCATGCTG  63 57
        fabB 2438310 .. 2438327 - -11.3  -4.64598   CAATGATGTGAAAAA             GGGAACC ATCA GGTTCCC              TTTTGCGTTAGTGCC 100 105
        yfcJ 2436507 .. 2436518 -  -4.4  -2.83522   AGCTGGTGACCAAAC                TTGC GGCG GCAA                 CGGGGGAACCCAGCA  46 471
        pdxB 2434697 .. 2434724 -  -7.7  -4.04579   TCCAGAAATAGCAAA        GCTCCCTGCCA ATGTTA CAGCAGAGAGC         ATGAAGAAGAGATTA  74 38
         usg 2433661 .. 2433678 -  -4.1  -2.62184   GCTGGTCGGACATTA             GTACAGA TACT CCTGCAC              CAGTTTCTCGGCGAT  44 5
        truA NONE
        dedA 2432080 .. 2432092 -  -3.3  -5.24531   ACTTTGGATAAAAAA                GTGGT CGA ACCGC                GGAGTTACTTTTTAT  77 37
        accD 2431001 .. 2431023 -   -17  -4.46656   GTGAGAATAGCAAAA           GGGCAGAGCC AGT GGCCCTGCCC           TTATCAGTTATCAGG 100 36
        folC NONE
        dedD 2428888 .. 2428913 -  -9.8   -5.1356   GCGCATCAATAAAAA         TGGCGCTGAA AAAATA TTCAACGCCA          TCGACTTTTTATGCC  93 156
        cvpA 2428296 .. 2428312 -  -2.9  -2.64243   CCACATCTCAGAGCA              CTTACGC TCT GGGCAAG              AAACTTGACGAGCTT  40 10
        purF 2426712 .. 2426730 - -12.4  -2.53263   GGGAGTTGCAAGTCA             GGGTGCCA GAC CGGCACCC             TCAGCGAAGGCATCA  81 38
        ubiX 2426052 .. 2426070 - -13.2  -4.07687   ATCGCGGTTGCAAAA             TTGCCCTG AAA CAGGGCAA             CAGCGGAGTTATGCG 100 34
        argT 2424880 .. 2424890 -    -4   -4.3739   TATCGTGCCATAAAA                 TTGA CCA TCAA                 GGCAAAATATCCCGC  64 166
        hisJ NONE
        hisQ NONE
        hisM NONE
        hisP 2421728 .. 2421751 - -12.4  -3.73042   TTCCCCATGAAAATA          CTCCGGCAGC GTTA GCCACCGGAG           AGGAAATTATTTCAG 100 32
        yfcI 2420147 .. 2420187 -  -6.8  -3.93583   GAATTTACCCATAAA CTCTGCGCTC-GCTGGGAA GAAA TTGCCTGCCGGGCGCAAAG  TGACAAAACGCGAGT  68 509
        yfcF NONE
        yfcE NONE
        yfcD 2416635 .. 2416648 -  -9.5  -3.17553   CTAAAAATGTTAAGA               GCCGC AATT GCGGC                TCTTTTTTCATTCTG  72 33
        yfbV 2410655 .. 2410673 -    -6  -5.76949   TACGGTGAAAAAAAA             GAAGGC TGAGTAT GCCTTC             TTTTATATGCGTAAT 100 51
        yfbU NONE
        yfbT 2409424 .. 2409441 -  -9.8  -5.24129   TTCTGCCATAAAAAA             GCCCCG ACGAGA CGGGGC              TAAATCATGATCAGG 100 45
        yfbS 2407179 .. 2407189 -  -3.2  -5.09225   AGGCTATTGAAAAAA                 TCGC TCA GCAA                 AAACTGGTCGATATG  77 378
        lrhA 2403650 .. 2403679 -   -15  -5.86061   TTTTACTAAAAAAAA       GCCGCTGGGGTT TAAAAC ACCCCCAGCGGC        TCGTTTTTTACACTA 100 71
        nuoA NONE
        nuoB NONE
        nuoC NONE
        nuoE NONE
        nuoF NONE
        nuoG NONE
        nuoH NONE
        nuoI NONE
        nuoJ NONE
        nuoK NONE
        nuoL 2391087 .. 2391099 -  -5.5  -4.08216   TTATTCCTTGTAAAA                GTCCC GTC AGGAC                CGGATTTTCAACGAA  65 153
        nuoM 2389430 .. 2389445 -  -7.6  -2.96695   GCGTTGAGGAAATGA              TTGCGT CGCC ACGCAA               TGGAGAGCATCACAA  59 114
        nuoN 2388027 .. 2388045 - -11.7  -4.82901   TCTTTTTCAGAAAAA             CCGCCGA GCATG TCGGCGG             CTTTCTGACTTACAA 100 50
        yfbN 2385604 .. 2385619 -  -4.7  -3.28001   CATTGTTAAATGCAA              TACCG TATATT CGGTA               TGTAACAGCGATATC  52 138
        yfbK 2381963 .. 2381996 - -22.7  -3.35073   ATCATTGTTAATTAA     TTCGACCAGTCAGCA AATA TGCTGACTGGTCGAA      CATAGTTTGCTAAAC 100 46
        elaA NONE
        elaB 2378700 .. 2378730 - -13.4  -2.85847   AAGCCTCACATTATA       CGGGGTACTACA AAAAAAA TGCAGTACCCCG       GTGTAGGGAGGTTTT  86 39
        menF NONE
        menD NONE
        yfbB NONE
        menB NONE
        menC NONE
        menE 2371610 .. 2371624 -  -5.8  -3.23045   ATTTACAGATTAACA               GATAAA CTC TTTATC               AACGGCAATGGAATG  54 71
        pmrD 2371124 .. 2371138 -  -2.1  -3.88985   AAAACGCTTCATAAA               CTTGC GCTAA GCAAA               GCCTATGCCTTGCTC  54 181
         ais 2363008 .. 2363029 - -13.1  -2.93073   CTTCTGTAACAATGA           TGACAGCCA TTAC TGGCTGTCA            GATTGAAAATTTAGT  86 36
        yfaZ 2361725 .. 2361747 - -11.2  -3.38832   TAGTAAGAAACTGAA           TGGCGCGACA GAA TGCCGCGCCG           GAAGGGATCAGAAAC  83 33
        yfaY 2360434 .. 2360450 -  -7.9  -3.72576   TGCCGGTGCAGTAAA              CCGGCAC AGA GTGGCGG              AATCAGACAGATAAG  71 28
        yfaX NONE
        yfaW 2358193 .. 2358226 -  -8.1  -3.21772   AAGCTCCTTAGAATA     TGTGGGCGTTACCGT TGTC ACAGCAACGCCCGGA      GTGATTAGTGGCTGT  64 30
        yfaV NONE
        yfaU 2356028 .. 2356060 -  -7.7  -3.43553   ATAACCACTAATTAA      CACAGGCCCACAG CCGATCC CCATGGGCCTTTG      ATATCAATAACTACC  67 29
        glpT NONE
        glpQ 2347923 .. 2347948 - -15.5  -2.86743   AAATTTGATATGAGA         CAGGATGGCGC ATGA ACGCCATCCTG          CAGTAACATTACTCT  93 34
        inaA 2346741 .. 2346766 -  -7.6  -3.53811   TTCAGCCGGGGGAAA         TTTTGCCCTG TTGTTG CCGGGCAAAA          GGCGATATTGAAATC  65 103
        yfaL 2338396 .. 2338407 -  -7.2  -3.30124   CCGTAGGCCGGATAA                GGCG TTTA CGCC                 GCATCCGGCAACCGT  63 57
        gyrA 2334742 .. 2334763 -  -8.7  -4.55023   CCTAATACGACAAAA           GCCCAGACT TTGC AGCCTGGAC            TTTTCAATTCAAACA  87 77
        yfaA NONE
        yfaT 2332240 .. 2332252 -  -4.1  -4.08216   TCACTGCTGCTAAAA                CTGCT GTC AGCAA                GCAAAAAGAATGTTC  59 131
        yfaQ NONE
        yfaP 2325326 .. 2325351 - -11.9  -5.20534   ATTAATCAATAAAAA         CACCCGATAGC GAAA GTTATCGGGTG          TTTTCTTGAACATCG 100 63
        rcsC 2314986 .. 2315038 - -12.7  -2.59298   TAGGCCAGATAAGAC GCGTCAGCGTCGCATCTGGCATT TGCACTG AATGCCGGATGCGGCGTAAACGC CTTATCCGTCCTACG  81 36
        ompC 2309633 .. 2309646 -  -9.5  -5.43514   AAAACAATGAAAAAA               GGGCC CGCA GGCCC                TTTGTTCGATATCAA 100 47
        yojL 2308449 .. 2308462 -  -2.3  -2.70932   CTCCCTGGTTAAGGA               TAGCC TTTA GGCTG                CCCGGTCACCATCAC  40 64
         ada NONE
        alkB NONE
        yojI 2304953 .. 2304983 -    -9  -2.79183   GGGATTTTTAGCATA       TTGACCTGACGG CAGCAGT CCGCCAGGTCAG       CGTCGTAATATTATG  66 36
         mqo 2303092 .. 2303124 - -26.5  -2.82516   CGTCTTATCAGCATA      CGCCACATCCGGCAT ACC ATGCCGGATGTGGCG      TATCATTACAACGCA 100 31
        napF NONE
        napD NONE
        napA NONE
        napG NONE
        napH NONE
        napB NONE
        napC 2295671 .. 2295681 -    -4  -3.09193   AGCATACCCACGCAA                 TAAC CCT GTTA                 AAAACCTGGCTCGAC  47 23
        ccmA NONE
        ccmB 2294381 .. 2294407 -  -3.1  -2.59883   AAAATCAGTAATCCA        GCGTTATTGAAT GCTG ATTCG-TAACGC         TGCCGCCGTCGCAAA  42 2
        ccmC NONE
        ccmD NONE
        ccmE NONE
        ccmF NONE
        ccmG 2290427 .. 2290439 -  -3.3  -5.07486   CACGCCCAATAAAAA                CCTCA TTG TGCGG                CCTCCTTACTGTATT  74 15
        ccmH 2289173 .. 2289199 -    -8  -5.18726   GGGGCACAATAAAAA         TAGCCCGATG GATTTAT CATCGGGCTG         AGATTTATGACAAAC  91 206
      insH-8 2287040 .. 2287051 -  -2.2   -2.7186   AAATGCCTTGAATCA                GCCT ATTT AGAC                 CGTTTCTTCGCCATT  40 61
        yejO 2284327 .. 2284343 -    -8   -5.4756   AATCCCAAGAAAAAA              CCAACC CTTAC GGTTGG              TTTTTTTATATCTGC 100 94
        yejK 2280846 .. 2280861 - -11.8  -5.06103   ATAAGTTGTAAAAAA              CCCCGC TCCG GCGGGG               TTTTTTGTATCTGCA 100 126
        rsuA NONE
         bcr 2276559 .. 2276576 -  -7.7  -4.26202   ACATGCATCAACAAA             GGAAGCC TTTT AGCTTCC              TCGTTGTGCAATAGA  76 41
        yejG 2275576 .. 2275596 -    -6  -3.37487   TTAGATCCTGAAACA            CGCCACCG TTATC CGGCGGAG            TTCTCTGGTGGTCAG  56 344
        yeiW 2262682 .. 2262703 -  -2.9  -2.71712   CGCCGGGCTGGAAAT           CCCGACGAT GTTG ATTGCCGGA            TATTTCGCCAAACGT  41 385
        fruB NONE
        fruK NONE
        fruA 2257699 .. 2257731 - -14.3  -3.72576   TTTGCGCTCATCAAA      TGTTACAGGACAGGA AAT TTCTGCCCTGTAACA      CACCTTTTATTACGC 100 35
        yeiC NONE
        yeiN 2255384 .. 2255401 - -10.5  -3.54424   CTTCATGCCGGTAAA             CCCGGCG TCAG CGCCAGG              TTTTGGTATGCTTGA  77 75
        yeiM 2253613 .. 2253635 -  -4.1  -3.57808   GTTAATCGATAAAGA          CCATGAACCG CGTG CGGTGCA-GG           CTATTGAAGAGTGTT  53 497
        rihB 2252222 .. 2252253 - -14.4  -3.57406   TGCCCATCAGAAATA      GCCAGGCCTGCATC TTGC GATACCGGCCCGGC       TTGTTATCAACACTT 100 39
        yeiJ 2250814 .. 2250855 -    -8  -3.63569   CCAATGGTGTAACAA TGT-TGCCGGATGCGACGC TTAAC GCGTCTTATCCGGCCTACA AATCAGGCAATTTCA  69 87
        yeiE NONE
        lysP 2245044 .. 2245063 - -13.6  -4.75776   AATGGAATTGAAAAA            GCCCTCTC GGTT GAGAGGGC             TTAGCAAGGAAGGGA 100 47
        cirA 2242771 .. 2242793 -  -3.3  -3.76952   TTTACTGAAGTGAAA          GTCCGCCCGG TTCG CCGGGCAT-C           TTCTCATCAGAAGCG  53 32
        folE NONE
        yeiB NONE
        galS 2238549 .. 2238560 -  -4.4  -4.08767   GTTACCTCGGCAAAA                GTGA TTAT TCAC                 TGTTACATACGGGTT  61 115
        mglB 2237341 .. 2237363 - -14.9  -3.88232   TTGGCCATACAATAA           GGGCGCAGT AATAG ACTGCGCCC           AATCAGTCTTATTTC 100 34
        mglA NONE
        mglC 2234532 .. 2234565 -  -8.9  -3.10533   TTGTAAAACCAGAGA     CGCATCCGGCA TTTGGTTCCTGT CGCCGGATGCG      GCTTGAACGCCTTAT  68 225
        dusC 2227193 .. 2227232 -   -20  -2.71364   TCACTGGCGCAAGGA  GCGCGCAGGGGGCGGC CAATCGCC GCCGCCCCCTGCACCC   CCGGGCTCTGGCGAA 100 253
        yohH NONE
        yohG NONE
        yohF 2224383 .. 2224397 -  -5.6  -5.06816   ACGCGGGAAGAAAAA               GCCGGA TCA TCAGGC               GTAAAACCATTGCCC  80 159
        yohC 2223018 .. 2223053 - -11.2  -3.75015   AGAATCGTGAGGAAA    TGCTGCATTGCTGACA TTTA CGCCAGCAATGCAACG     TCAAAGAACTTTCTA  91 38
        pbpG 2221929 .. 2221952 - -11.8  -3.28472   GTGGAGTAAAAATTA          CGGATGGCAGA GTA TC-GCCATCCG          AATTCACTTAATCGT  85 33
        bglX 2217684 .. 2217702 - -12.4  -3.86015   TATCCGGCCTACAAA             GGGCGCAA ACG TCGCGCCC             TTACTAAAGCATTAC 100 37
        yehZ NONE
        yehY NONE
        yehX NONE
        yehW 2213569 .. 2213584 -  -3.2  -3.27923   GCCCAACAGCAGCAA              CTCACC AGTT GGCAAG               AACAAGGCCATGATA  47 208
        yehU NONE
        yehT 2210248 .. 2210258 -  -3.2  -4.68593   TTGATGAGGCAAAAA                 GCCA TTT TAGC                 AGTCTTTTACAGGCC  66 32
        yehS 2209340 .. 2209366 -    -8  -4.29073   GAAGAATCGAAGAAA         TTCAGCGCCAAT CTG AACGGCACTGAA         ATTGCCATTACCTAT  76 407
         mrp 2191015 .. 2191055 -  -6.9  -4.59853   TTAATGCGGCAAAAA  CTAATACACCGCATCAATG TAA CATCTCTGCGGTGTATGAA  GAATAACCAGAATGG  79 51
        yehE 2190475 .. 2190504 - -16.7   -5.5353   GATATCAATAAAAAA       GCCGAAATCATTT ATAT AAATGATTTCGGC        TTTCTAAATGCAATT 100 58
        yehD NONE
        yehC 2188934 .. 2188946 -  -3.3  -3.07895   GTCATTCTCAACATA                GGCAG CTC CTGCA                ATTAAATTTTGTCAC  45 27
        yehB NONE
        yehA 2185326 .. 2185346 - -11.1  -5.42259   TCATCGCTAAAAAAA            GCCCCCTCA TCA TGAGGGGGA            AATGCAGACACCTTG 100 81
        yohL 2183356 .. 2183367 -  -5.8  -2.72013   ACGTGAAGAAGCAAT                GACC TGGT GGTC                 CGTGACTTCCCTACG  50 204
        thiM NONE
        thiD 2181732 .. 2181746 -  -3.5  -2.66008   AAAGCAGCTATAGTA               CGGTG CTCAC CACCA               GGCGTGGAAGTGGTG  42 17
        yegX NONE
        yegW NONE
        fbaB 2175350 .. 2175371 - -13.7  -5.58209   TGAAAGGCAAAAAAA           CGGCCTCCC GATA GGGAAGCCG            TAGCAAAGTGCGCGT 100 188
        gatY 2174362 .. 2174383 -    -8  -2.71712   TTTTCCTTGTTAAAT           GGCAGGTGC GTTAT GC-CCTGCC           CTCGCAGCCACAATC  60 14
        gatZ NONE
        gatA NONE
        gatB NONE
        gatC 2170948 .. 2170958 -    -4  -3.26405   CTCAGGTAAAAATTA                 TTCT GCG AGAA                 CGACTTTCTCTTGTT  48 12
        gatD 2169829 .. 2169851 -   -17  -2.52623   TGTTTTGCACAATAC           CGGGCCAGCA TCA CGCTGGCCCG           CGGTTTCAGGGAATG 100 31
        yegR 2165664 .. 2165677 -  -4.5  -4.01888   ACCCCACATCAGAAA               GCCTG ACCT CAAGC                TCTAATGACGTCGTG  61 361
        ogrK 2165295 .. 2165312 - -12.7  -5.29782   CACATCGACAAAAAA             GCCCCTC GACT GAGGGGC              TTCCTGTTTCTAATT 100 39
        yegL 2150481 .. 2150508 -  -8.4  -2.91264   CGGTTGATGCATAGA        CCAGACGCCAGC TCAC ACTGACGTCCAG         CCTTTTGGCGCTTCC  65 10
        yegK 2149697 .. 2149726 - -12.3  -2.73243   ATTTATTGTTTAAAC       TGGCGGTTGAA TTGTTGTC TTCAACCGCCA        TGAGAAACTCACTCT  82 34
        yegI 2146630 .. 2146656 -  -8.6  -2.70932   TCGTCTGCTTAACGA         TCTGGTACGCGA TGC CCGCGAACCGGA         AAAAGTGGCCCTGTT  60 432
        alkA 2144687 .. 2144698 -  -3.6  -3.30124   CCCCAGGCCGGATAA                GGCG CTCG CACC                 GCATCCGGCGACCAA  48 43
         udk NONE
         dcd NONE
        asmA 2137330 .. 2137342 -  -4.1  -4.72272   CCGCTGGATGAAAAA                CGTGA ATA TCACA                CCATTGCCGGGCTGT  70 466
         wza NONE
         wzb NONE
         wzc NONE
        wcaA NONE
        wcaB NONE
        wcaC NONE
        wcaD NONE
        wcaE NONE
        wcaF NONE
         gmd NONE
         fcl NONE
        nudD 2123774 .. 2123786 -  -6.2  -2.58861   CAGTATTTTCATAAT                CCGG GTACT CCGG                TACGCTTCTCAGCGA  53 6
        wcaI NONE
        cpsB NONE
        cpsG 2119626 .. 2119654 -  -2.4  -3.14878   TGGGGTAAGGGAAGA        TCCGACATTACT CGTTC AGCAACGTCAGC        AGAGTTCGCGTTCGC  44 4
        wcaJ NONE
        wzxC 2116559 .. 2116605 - -15.1  -2.62463   CGTAGGACGGATAAG GCGTTCACGCCGCATCCGGCA TTCAG TGCCTGATGCGACGCTGACGC GTCTTATCAGGCCTA  89 124
        wcaK NONE
        wcaL 2113938 .. 2113950 -  -5.5  -3.85698   GTTCTCCTCTATAAA                GCCTG CAG CAAGC                TGGCGAGTTCTCGAT  61 6
        wcaM NONE
        galF 2111363 .. 2111418 - -18.7  -4.52857   ATGGTTTATATAAAA CAACGGCAG-GAAGATTCGCAACAAA TTACT TTTGCTGCGAATTTTCACTGCCGTTA TAATTTTCTTATCAA 100 65
        rfbB NONE
        rfbD 2109065 .. 2109089 -  -2.2  -2.52543   ATTCCTTTTAATTCA          TCTTGCTC CACCATCAC GAACAAGA          TGCAAAAACTATTAA  39 37
        rfbA NONE
        rfbC NONE
        rfbX NONE
         glf NONE
        wbbH NONE
        wbbI NONE
        wbbJ NONE
        wbbK 2101121 .. 2101139 - -10.4  -3.75933   ATATATGTCAGCAAA             TCATCATG CTT CATGATGA             TATCGGGATTCAAAA  80 301
      insH-7 2099496 .. 2099510 -  -2.8    -4.323   GCTAAATATCTAAAA               GTACTT TTT AAGTGC               CATCTGAAGGCTTTT  60 434
         gnd 2097836 .. 2097858 - -11.2  -5.75945   ATTTGGCAAAAAAAA           GCCCGGTGCA ATA TACGCCGGGC           CTCAATTTTATTGTT 100 53
         ugd 2096440 .. 2096460 -  -8.3  -4.09554   AGTAACAAAAGACAA            TCAGGGC GTAAATA GCCCTGA            TAACAAGATGTTAGT  78 36
         cld 2095298 .. 2095323 - -11.1  -5.41143   CATCCGGCAAAAAAA         CGGGCAAGGTG TCAC CACCCTGCCCT          TTTTCTTTAAAACCG 100 47
        yefM NONE
        yoeB 2087213 .. 2087229 -  -8.1  -3.53184   TATCAAAACTGACAA              TTCATTC TAT GAATGAA              TCTGTTCAATAATGA  67 31
        yeeZ 2086286 .. 2086309 -    -3  -2.87344   CAGTGGTTTCATACA          CGCCCCCTTGC AGT GCATGCGG-CG          TCCTGCTGGCGTGAT  42 44
        yeeY 2085241 .. 2085267 -  -7.3  -5.26875   GTTTGAAGCAAAAAA         TAACCGACGCT GATGA AACGTCGGTTT         TTAGTCATTTTTTGA  91 111
        yeeF 2083680 .. 2083707 - -12.8  -6.04419   AAAAGAATAAAAAAA        CCGGAGCCAAAT GTTC ATTCGACTCCGG         TTTATTATTAGAAAA 100 46
        yeeE NONE
        yeeD 2081799 .. 2081814 -  -3.2  -4.08064   AATTCTGCGTGAAAA              TCCGCA AGTG CGCGAA               AAAGTGGTGGCGATA  58 461
        dacD 2079371 .. 2079386 -  -3.2  -2.80113   GATTATGCGAGCAGA              CTCGCA CTCC TGCCAG               TCTGCTGCAAAAGAA  43 44
        sbmC 2078700 .. 2078722 -  -6.3  -3.92373   TATCCGACGGACAAA           CCGGGAA CAGTGTAAT TTCCCGG           CAGGAGCGAAAAAAT  66 116
        yeeA 2077541 .. 2077555 -  -2.8  -2.78495   GCAGCAGCAAGATGA               TTCTGA AGT TCAGGA               ATTATTTGCGCAAGG  41 27
        yeeX 2077013 .. 2077043 -   -17  -2.91042   GATAAGAATCAATGA       GCAATGAGGGTTGC CGG GCAACCCTCATTGA       ATAAAACGGGAATTA 100 38
      insC-3 NONE
      insD-3 2066769 .. 2066785 -  -6.5   -3.4409   AACAAAAATCAGCAA              CGAAGAG ACG CTCGTCG              TGACCACGAATCGTT  60 216
      insH-6 2063836 .. 2063846 -  -3.2  -3.97511   CATTGAACAGAACAA                 TGGA TCC CCCA                 CCGTTGCTGACCGCA  55 508
        cobU NONE
        cobS NONE
        cobT 2061373 .. 2061391 -  -3.1  -3.54424   TCCTATGTCGCGAAA             GCTATCC GTTAA GTATAGC             TTTTATCAGACTTTT  50 46
        erfK 2060371 .. 2060388 - -11.3  -5.22039   GCCAAATTCAAAAAA             GCCTGCT TTCT AGCAGGC              TTTTTGCTTTCTAAT 100 52
         nac NONE
         cbl 2057964 .. 2057980 -  -9.4  -3.07283   CAAATTCCTGAAAAG              CCCGCT TTTAT AGCGGG              ATTTTTGCTATATCT  71 33
        yeeO 2055960 .. 2055988 -  -9.6   -5.4387   ACAGAAATCAAAAAA        CCCGGTCACTTT TTTAC AAGGTAACCGGG        TAAAAATAATTTTTA 100 264
        yedW NONE
        yedV 2034349 .. 2034361 -  -4.8  -3.59979   TTGGTTTACCTGAAA                GCCA GGACG TGGC                TGCCGCTTTACAGTG  55 482
        yedR NONE
        yedJ NONE
         dcm NONE
         vsr NONE
        yedI NONE
        yodC 2026171 .. 2026195 - -16.5  -2.83164   GCAGGCATTAGCACA          CCAGGCCGGAT GTG ATCCGGCCTGA          TGTTAATGATACCCT 100 42
        yedQ 2024150 .. 2024174 -  -8.6  -3.65827   CAATTGTCAGGCAAA         CGCCCA-ACCA CACT TGGCCTGGGCG          ATGGGCCAAACGATG  69 198
        dsrB 2022618 .. 2022651 - -13.9  -3.04248   CAACATGCGCTAACA     CATTCTGACTGGTGG TTTC CCACCAGTCAGGCTG      AATAAGATTACTCTG  87 33
        fliE 2010711 .. 2010726 -    -4  -3.82604   GGATGTAATTAACAA              CAGGTT ACAA AACCTA               CACCTGCATGCTCAT  56 23
        yedM 2009779 .. 2009806 -  -3.4  -4.24745   TATGACGAAGATAAA        GCACCTCAATCCA GGA TGGAA-GAGGTGG        CAAAGACCCCAAGTG  60 244
        yedD 2005673 .. 2005693 -   -14  -2.66272   GGTGATTTAAATTCA            TCCCCGGC GGCAA GCCGGGGA            GATTTCATTACGGCA  86 33
        fliC 1999943 .. 1999959 - -15.1  -5.64274   CCAGGCAGAAAAAAA              CCCCGCC GGT GGCGGGG              AAGCACGTTGCTGAC 100 200
        fliA NONE
        fliZ NONE
        fliY 1997571 .. 1997588 -  -8.4  -5.63517   CGCGTAAATAAAAAA             GGCGCT AGTGAA AGCGCC              CTTTTTTGTCATTAT 100 46
        yedO NONE
        yecS NONE
        yecC 1994897 .. 1994914 -  -3.5  -3.38272   GAGTATCATTTATAA             TGATAAT TCAA ACTATCA              CATAAATAAGATTTA  48 197
        sdiA 1994074 .. 1994100 - -12.3  -4.70583   GTCAGTAATATAAAA         CCGGCTGATAG CGTGC CTTTCAGCCGG         TTTTTGCATCTGGCA 100 59
        uvrY NONE
        uvrC NONE
        pgsA 1989971 .. 1989985 -  -8.6  -2.80994   TCGAACCGGACTAGA               CGGATT TGC AATCCG               CTACATAACCGCTTT  64 333
        yecA 1988933 .. 1988974 -  -5.1  -2.75819   CAGATAGCCTCAAAT TCCTTATTGGGTGCCAG AATTAACG CTGACACCCAATTTGGC  CTCTTAATGCAGGCA  49 29
        yecH 1987164 .. 1987174 -  -6.8  -3.61988   TTATTGATAAATTAA                 GCCT GGC AGGC                 AAAAGCGGCGAAGGT  63 126
        yecJ 1985498 .. 1985525 - -13.5  -3.86822   GAAGGTTTTGAGAAA        CCGCTGCCTCA TCTGTT TGAAGCAGCGG         TTTTTTTAATGGGAT 100 31
        araF NONE
        araG 1981587 .. 1981597 -  -6.8  -3.07816   TCCTTACTCAGGCAA                 CAGC CTG GCTG                 ACTTTAGGCATCGCA  58 7
        araH 1980514 .. 1980539 - -11.2  -3.81414   ATTTGCAACGAAGAA         CAGCCAACCG TTATGG CGGTTGGCTA          TGGTGGGAAAAAACG  91 64
        otsB NONE
        otsA 1977843 .. 1977856 -  -2.3  -4.08692   CAACTGCTGGCAAAA               GCGGT ATCT ATCGC                CAGGCCAGTAAAGGG  56 381
      insA-5 NONE
      insB-5 1976481 .. 1976500 -  -7.2  -3.63515   TGCGATTTTCAATAA            TGCGTGAT GCAG ATCACACA             AAACACTCAATTACT  67 67
        flhD NONE
        flhC 1975240 .. 1975263 - -12.5  -5.75342   TTGGGGCAAAAAAAA          GCAGCGGTA CGTCGT TACCGCTGC           TGGAATGTTGCGCCT 100 52
        motA NONE
        motB NONE
        cheA NONE
        cheW 1970811 .. 1970831 -  -8.3  -5.67283   AATTGAAATAAAAAA            CCCGATG CGCAGAT CATCGGG            TTCATTTCAATTGAG 100 54
         tar NONE
         tap 1967380 .. 1967409 -  -2.1  -2.90763   CCCACAGGGCAGAGA       TGAAGTCATAGCG CCTT CTCAATCACTTCA        GGATACCACTGGCGC  41 23
        cheR NONE
        cheB NONE
        cheY NONE
        cheZ 1964375 .. 1964410 - -13.4  -2.78596   CATCGCCTTATCAGA    CCGCCTGATATGACGT GGTC ACGCCACATCAGGCAA     TACAAATCAAAATCC  85 32
        flhB NONE
        flhA NONE
        flhE 1960227 .. 1960237 -  -6.8  -3.92996   CGTTATATAGAACAA                 GTGC CAC GCAC                 AGGTGTAAAAAAACC  68 392
        yecM NONE
        cutC 1956472 .. 1956496 -   -10  -5.64274   TCAGGGATAAAAAAA          GGCCCCTG TTGAAATTG CAGGGGCC          TGGTACGAGCAAGCA 100 73
        torY 1955050 .. 1955068 -    -3  -3.14132   TTCCTCCCTGATCAA             CGAGGATC ACT GTTTCTCG             GTAATATCTTTGGCG  45 13
        torZ 1952274 .. 1952286 -  -9.1  -2.87132   GTGGTTTTGTAGATA                TCCGC ATT GCGGA                TGTGAGCGTTACCAC  65 341
        aspS 1946745 .. 1946760 -  -3.2  -3.05384   GCCGCCTCGATGCAA              CGCGAA TGAT TTCGTG               TATTTGAGTCATATC  45 39
        ntpA 1946181 .. 1946192 -    -3  -4.83615   GACCTGCCATAAAAA                TATC TCCA GATA                 GCCCTGCCTGTTCAG  68 37
        yebC 1945442 .. 1945452 -  -6.8  -2.94218   AGGCCTCATCAGAGA                 GTCG CTG CGAC                 CTCATCAGAGATTTC  56 8
        ruvC 1944846 .. 1944871 - -10.4  -3.61178   CGGAGGGAGTGGAAA         CGCCTCAGCC GGAACT GACCGAGGCG          GTATAACTTAACGCA  78 33
        ruvA NONE
        ruvB 1942315 .. 1942353 - -11.7   -3.0976   GGTAAGACGCGAACA   GCGTCGCATCAGGCA TATTGCCAG TGCCGGATGCGGCGC   GAGCGACCAATCCGA  81 42
        znuA NONE
        yebA 1938298 .. 1938320 - -10.6  -5.99154   CACCAAATAAAAAAA           GCCGGTAC TGACTGC GTACCGGC           TGCGAATGGATGTTA 100 42
        msbB 1937119 .. 1937157 - -13.9  -2.81725   ACGGTAGAGTAAGTA  CGTTG-CCGGATGCGGCG AAAA CGCCACATCCGGCCTACA   GTTCAATGATAGTTC  86 114
         zwf 1932758 .. 1932783 - -11.2  -5.80364   AGTGTAATAAAAAAA         GCCTCGTG-GG TGAAT CCGCACGAGGC         CTGAAAGTGTAAAAA 100 105
         edd NONE
         eda 1930109 .. 1930129 - -15.5  -4.90296   AAAACGCTACAAAAA            TGCCCGATC CTC GATCGGGCA            TTTTGACTTTTACAG 100 35
        yebG NONE
        yebF 1928010 .. 1928021 -  -3.6  -3.28712   TTCTGGGGCGGACAA                GGCA CTCG CGCC                 GCATCCGCCAACAGT  48 62
        yebE 1927066 .. 1927080 -   -10  -2.91582   CAGGCTATCCAGAGA               GCGGAA TTA TTCCGC               CAAAGTGCGTTTTTG  72 17
        ptrB 1924621 .. 1924647 -    -5  -3.32844   GGCTGGACGGCAGAA         CAGATGGCCGAT ATC ACCGGACGTCCG         TCGTTGATGACGACC  51 181
        yobA NONE
        yebZ NONE
        yebY 1921135 .. 1921161 -  -8.8  -4.16832   TAACAGATAAAAAGA         GACCGAACAC GATTCCT GTATTCGGTC         CAGGGAAATGGCTCT  80 253
        pphA 1920052 .. 1920068 -    -5  -4.44608   CTGATCCAAAAAGAA              CCCGTC GGCAT GGCGGG              TTATTTGTCCTGGTT  71 294
        yebR 1913608 .. 1913627 -  -6.4   -3.1552   GCGCAGGCATGAACA            GGCGTCAT TATA ATGACGCT             ATCAGTAAATGCTAC  57 53
        proQ NONE
         prc 1910762 .. 1910785 -   -14  -5.00616   GTCGCTGTTAAAAAA          TCAGGCACAA TTTC TTGTGCCTGA           TTGATATTACTTGAC 100 32
        htpX 1909679 .. 1909698 - -10.7    -5.626   CAGGGCATAAAAAAA            GCGCGTC GATCAG GACGCGC             TTTTTAGTATTTACT 100 46
        kdgR 1907292 .. 1907322 -  -6.9  -4.44046   CTCATGCTAAATAAA       GAACCTGTCTG TTTGATATT CCGACAGGTTC       TTACTCTCATCAGAA  74 35
        yobG 1906645 .. 1906659 -  -2.8  -3.37655   GTGCTGAAAAAATGA               TATCAC CAC GGGATA               AACTGGTTAATGGCA  46 13
        yebO 1906240 .. 1906271 -  -9.6  -3.25729   TATAATCAGGATGAA      TTGAGTAAC-CCTTC AAC GACGGGGTTACTCAA      GATTGAGGAAGGATT  72 39
        yobF NONE
        cspC 1905183 .. 1905201 -  -8.1  -4.85177   AAAGCATAGTAAAAA             GCCTCGC ATTCG ACGAGGC             TTTATAGCGAGATTG  86 74
        rrmA 1904006 .. 1904022 -  -7.9  -2.55437   GATGAAGATGAAGAG              CCGCGCC GTC GACACGG              TTTCTGGCTACTGGT  56 278
        yoaE 1897978 .. 1898012 - -14.9  -3.54424   CGTGATTTTCCCAAA     TGGCTGGCGGGCAGC CAACC GCCGCCCGCCCGGCA     TAATGGACATATCAC 100 66
        yoaH 1892254 .. 1892272 -  -3.2  -3.17723   GCACGGCGAAGGGAA             TCTTTAAA TAT TTAAAAGA             ACTGGGAGTACCCGC  45 329
        yoaA NONE
        yeaZ NONE
        yeaY 1887929 .. 1887953 - -14.4  -2.66106   TACCGTAAGAATGCA          GAAACAGCGG ACCAG CCGCTGTTTC          TTTTTCTTTAAAAAC  87 47
        fadD 1886048 .. 1886064 - -10.8  -5.75342   GGGCGTCAAAAAAAA              CGCCGG ATTAA CCGGCG              TCTGACGACTGACTT 100 46
         rnd 1884707 .. 1884717 -  -3.2  -3.57561   GCGGAACCTGCGAAA                 CAGC AAT ACTG                 GAAGGTGAAGCTGAC  51 196
        yeaT 1878868 .. 1878883 -  -7.6  -4.64846   TTAGAAAGGAGAAAA              TCAGGT TTTA ACCTGA               TATCAACCCGATAAT  82 52
        yeaS 1878113 .. 1878123 -  -2.4  -2.96395   AGGGAGGATTATAGA                 TGGG AAG CCCG                 CGACAACGCGGGCTG  41 47
        yeaR NONE
        yoaG 1877437 .. 1877451 -    -5  -2.82529   GATAATTACCAACCA               CAAACA TCA TGTTCG               TTTTCCGTGTCATAA  49 1
        yeaQ 1876992 .. 1877017 - -13.4  -3.08056   ACCTCTAAAAAATAG         CAAAGGCTGC CTGTGT GCAGCCTTTG          TGCAATTTAAGCGTT  86 39
        yoaF 1875229 .. 1875253 -  -6.5   -5.1675   CTACTCAGCAAAAAA         CACCA-CGCA GAACCA TGCGCTGGTG          CTGGCCGACTGGCTA  86 74
        yeaM 1872340 .. 1872351 -    -3  -2.80464   GCAGCAAGCGTAAAG                TAAG CAGG CTTA                 TTATTTTTTGGCAAG  41 453
        yoaI 1871616 .. 1871632 -  -2.1  -3.64236   ACTGAAATGGCTAAA              GGAAGCG TGA CGCATCA              GCGGTTAATCGCTTT  49 495
        mipA 1863698 .. 1863714 - -13.7   -4.2803   CACCGTAATGCAAAA              CAGGGCG TGA CGCCCTG              TTTTTATGCACAAAA 100 61
        yeaE 1862763 .. 1862810 - -19.4  -2.56046   CGAAACGTTAATTTA CGTTAATGTTGTGTGCCGGGTGC AAT GCATCCGGCACACAACATCA-CA CCATATCCAGCGCAG 100 21
        yeaA NONE
        yeaC 1859434 .. 1859467 - -12.7  -2.95341   AGGTCAACATTAAAT     CTGTAAAACACAGAT AATG ATCTGCGTTTTACAA      CTCAGATCACAATTA  82 284
        ydjL NONE
        ydjK NONE
        ydjJ NONE
        ydjI NONE
        ydjH NONE
        ydjG 1852909 .. 1852928 -  -2.2  -2.85351   TCTTTTTACATCACA            TTAGCGCGA TTA TCGCA-TAA            CCGATGTTTACTTTC  41 112
        ydjF 1852037 .. 1852058 - -10.9  -2.57261   TAAAAAGGTAGCAAT           TGCGGCAAA TTCA CTTGCCGCA            TCTTTATCATCATTT  74 87
        ydjE 1850288 .. 1850300 -  -4.7  -3.28712   TGCCTTTTTTGATAA                CGGCC GTC GGCAG                AAAACCTCTCTCGAT  51 370
        ydjA NONE
        selD NONE
        topB 1842952 .. 1842982 -    -7  -5.81412   TCCATGCAAAAAAAA       TATCCAACGAAT TTTCTTG ATCCGCTGGATA       TTTCAGAATATGACT 100 66
        ynjI 1841748 .. 1841773 -  -8.3   -2.7644   ATTTAAGTTGTAAAT         GCCTGAT-GGCG CTA CGCTTATCAGGC         CTACAAATGGGCACA  64 107
        ynjH 1839645 .. 1839661 -  -3.6  -2.84051   CGAGCCGGATGAAAG              TCAGCG GCAGG CGCTGG              TGCGTGAGTTACGCG  45 251
        ynjF 1838756 .. 1838771 -  -4.6  -5.09895   CAGCGATCCAAAAAA              TCCGGT AGCA ACCGGT               GAACGCGGCCCGGAC  81 61
        astC NONE
        astA NONE
        astD NONE
        astB NONE
        astE 1823949 .. 1823974 - -16.3   -3.2827   AAGAAAGCAACTTAA         TACCCGCAGAA TGAT TTCTGCGGGTA          AGTATTAGCTTATTT 100 30
         spy 1823090 .. 1823140 - -19.8  -5.26907   GAAGAGAAAAGAAAA CCGCCGATCCTGTCCACCGCATTA CTG CAAGGTAGTGGACAAGACCGGCGG TCTTAAGTTTTTTGG 100 49
        ydjR 1822142 .. 1822156 -  -5.6  -3.22774   GAGAGCCATGAGGAA               CATGCG CTA CGCTTG               CGCCAGTCTCTGGAG  52 255
        osmE 1819892 .. 1819907 -  -7.5  -5.78622   TCAGGCCAAAAAAAA              CCGGC GCAATG GCCGG               TTTCCGTTGTTACTC 100 60
        chbB 1819258 .. 1819277 -  -7.9  -4.62904   AAATACCCTTAAAAA            CCGCAAT TTAAAT ATTGCGG             TATTGATTTATGAAA  85 71
        chbC NONE
        chbA NONE
        chbR 1816587 .. 1816599 -  -3.3  -4.14627   CCCGGACATAAATAA                TCCAG CAA CAGGA                CAGATATGTGAATTG  57 55
        chbF NONE
        ydjC 1814366 .. 1814399 -  -5.9  -3.39895   CTTTGTAGGAATTAA     TCGCCGGATGCAAGG TTCA CGCCGCATCTGGCAA      ACATCCTCACTTACA  56 36
        cedA 1811415 .. 1811433 - -12.4  -3.06796   TTTCAGGTCATGTAA             CTCCCGGC AAA ACCGGGAG             GTATGTAATCCTTAC  83 37
        ydjO 1809989 .. 1809999 -  -8.2  -3.30619   AACCATTGGTCAGAA                 CGGC TGC GCCG                 GTTTGTATCCGGCAA  65 379
        yniB 1806698 .. 1806714 - -10.8  -2.64099   TGGGTTGAGGATAAT              GGCCGC TCCGT GCGGCC              TTTTGATTAAATAAA  74 32
        ydiY 1803316 .. 1803340 - -12.1  -3.25317   TGACAAACGAAGACA          GCCAGACCGCA TAA CACGGTCCGGC          AGATAATTTTACATG  83 34
        thrS NONE
        infC 1798075 .. 1798102 - -14.2  -4.23707   ACAAAGGCGAACAAA        GCCTGTGAAGCC CGAA GGCTCCACAGAC         AGTGCTACTTGAAGG 100 43
        rpmI 1797808 .. 1797822 -  -2.9  -4.87291   TATTCTAATTAAAAA               GTTAA AAACG TTAAC               GGCTTATGCGTACGG  68 29
        rplT 1797387 .. 1797405 - -10.3  -4.54727   GCGTTGAAACGAAAA             GAGGGAG ACTAG CTCCCTC             TTTCAACTGGCTTAT  89 37
        pheM 1797185 .. 1797200 - -10.4  -5.71712   GCGCATACAAAAAAA              GCCTCC ACTG GGAGGC               TTTCAGGCGCTGTTT 100 50
        pheS NONE
        pheT NONE
        himA 1793245 .. 1793259 - -12.8  -5.80951   AGTGAAAAGAAAAAA               GGCCGC AGA GCGGCC               TTTTTAGTTAGATCA 100 43
        btuC NONE
        btuE NONE
        btuD 1790824 .. 1790836 -  -2.7  -3.07895   CCGATTTTCAAGATA                CTAAT GAA ATCAG                ATGGTCGAAATCAGC  43 22
        nlpC 1790252 .. 1790278 -   -21  -3.79747   GTATTCAGGAGTAAA         TGGACGGCGATG TAT CATCGCCGTCCA         TTTTTCGACATACTA 100 38
        ydiV 1789262 .. 1789274 -  -3.3  -3.55261   GGGTAACAAAAGACA                GGGTC ATA GATCC                TCCTGTTTGATAGTG  50 82
        ydiU 1787321 .. 1787349 -  -3.9  -3.73402   ATATTTGTCAGCAAA       TCC-GCAATGGC TCTACG GCGATTGCTGGA        ATTATGGCGGAAAGT  56 508
        ppsA 1782726 .. 1782750 - -16.4  -3.54475   TCGGGGATCACATAA          CCCCGGCGAC TAAAC GCCGCCGGGG          ATTTATTTTATTTCT 100 33
        ydiP 1776369 .. 1776416 -    -5  -4.36554   GACTATCAGAACAAA TAATCTGCAGGCGGCGCAGCTT CTTAAC AAACTGCGCCGCCAG-AT-TTA TCCAACAAGACTTAC  68 23
        ydiJ NONE
        ydiI NONE
        ydiH 1762703 .. 1762733 -   -17  -5.05116   TCAGAAATAAGAAAA       CCCTTAAGTCTGTG CGA CACAGGCTTAAGGG       TTTCTACCCCATCCG 100 250
        sufA NONE
        sufB NONE
        sufC NONE
        sufD NONE
        sufS NONE
        sufE 1756847 .. 1756865 -  -3.9  -3.60627   GCAGGTCAGTGTAAA            CATTGACC ATCC GG-CAATG             TGAGCCAACCGGATG  53 58
        ynhG 1755703 .. 1755721 - -14.6  -4.74103   CTGTGAAGTGAAAAA             TGGCGCAC ATT GTGCGCCA             TTTTTTTTGTCTGCC 100 49
        ydhZ 1752923 .. 1752951 -   -14   -3.4945   ACTGAAGCAAGAATA        TCAGGATGAAGC TTACC GCCTCATCCTGA        ATGGTCATTTTACCA 100 30
        ydhY NONE
        ydhV NONE
        ydhW 1749099 .. 1749115 -  -5.2  -3.54129   GACATCTCCCTGAAA              TTTCAG GGGTT CTGAAA              CTGCTCTACCTCGAA  56 11
        ydhX NONE
        ydhU NONE
        ydhT 1746548 .. 1746565 -  -4.9  -4.62002   AGCAATTACAGAAAA             CAGGGGAT GAA ATCCC-TG             ATGTTGGCGAAGATT  72 231
        ydhQ 1742864 .. 1742887 - -13.9  -3.96841   CGCTAATAAAGACAA          GGCGCAACC TTCACG GGTTGCGCC           TGTATTTTTACGCAG 100 33
        ribC 1740587 .. 1740601 -  -4.2  -3.53224   GAGTGGCTCGCTAAA               GGCTAT TCT ATCGCC               CCCTCTCCGGGGGCG  52 49
        ydhB 1736393 .. 1736405 - -10.5  -3.06796   CGTTATCTGATTGAA                CGCGG TCA CCGCG                AAATCGGCGTCATCC  72 510
        ydhP 1734066 .. 1734083 -  -9.1   -2.5955   AGGTCGGATAAGGCA             CTCGCCG CATC CGGCAAG              ATAAATCGCACGTTG  66 87
        ydhD 1731736 .. 1731763 - -15.7  -3.09116   GGGATAGAGAAAGGA        CTGACGGATGC CCGTTC GCATCCGTCAG         TATTGCAGGACGGAT  93 40
        ydhL NONE
        ydhF NONE
        sodC 1722063 .. 1722086 - -10.2  -2.52516   CCCGTCATCATCAAC          CTGCCGCCCG TGAG CTGGCGGCAA           TTGTCTGGCGGCTGT  65 97
        slyA 1718372 .. 1718407 - -11.8  -3.90744   CTCCGCGCTAAATAA    GTTTGCGTGTGGTCAG GTTA CTGACCACACGCCCCC     TTCATTTCACCCTTT  93 32
        ydhH 1716501 .. 1716514 -  -2.4  -3.63367   CGCGGTAAGAAAAAT               TCAG TTAACT CTGA                TATCACGGGTTAGCG  49 28
        ydhA NONE
        pdxH 1715356 .. 1715368 -  -3.4  -3.77196   GTACCAGCGATTAAA                GCAA GATTT TTGC                ATCTTTTCAGGGTGC  53 32
        tyrS 1713931 .. 1713958 - -14.2  -3.49419   TCCCTGTATAAAAAC        CAGGGGGAGTGA TTTC TCACTCCCCCTT         TCCACTTAATGCATT 100 39
        pdxY 1712681 .. 1712691 -  -5.4  -4.36914   TTTCCCGCTATAAAA                 CCAT CGA ATGG                 CTGAATTACATCGCC  70 384
        ydgJ 1701259 .. 1701292 - -15.5  -3.33696   GTCGCCGCGAAGTAA     CAAAATGGATGGTGC AAAT GCACCATCCATTTTT      CATGCAAGGCACAAA 100 25
        malI 1696098 .. 1696114 -  -5.1   -5.3104   TCAGTAAAAATAAAA              GGCAC CGCCTGT GTGCC              ACATTTTTTATCATT  82 87
        hdhA 1695191 .. 1695202 -  -4.4  -3.57144   CTTTTCACTCTGAAA                TTGG TTAA CCAA                 TAGCCGTGATTTGGC  55 120
        uidR 1694317 .. 1694332 -  -5.4  -3.72078   CCATAAAATAAGCAA              CCGAAC GTTC GTTCGA               GCGTATTGGGAACGA  61 179
        uidA NONE
        uidB NONE
        uidC 1689579 .. 1689602 - -13.9  -3.72051   GTCAACAATCTGAAA          CGCCGGAGA TTTTTC TCTCCGGCG           TTATTTTTTACTTCA 100 33
        fumA 1684733 .. 1684748 - -11.8  -5.47218   TGCCATGTAAAAAAA              CCGCCC CGAA GGGCGG               CTCTGTTTATTTCAC 100 32
        fumC 1683119 .. 1683148 -  -4.3  -3.55444   TGGTGAGTTGTTAAA       TTACGATGCCG-AC AAT GTGCAGCACCGTTA       TAAACCTCAGGCGCA  53 86
        ydgC 1679636 .. 1679656 -  -8.3  -4.06419   CCTGGCGAGAAAGAA            GTGATCGAC CTG GTCGATTAC            TTACTTACCAGTTGC  77 88
        pntA NONE
        pntB 1672968 .. 1672993 - -13.3  -3.69068   CGATCTCAATAAAGA         GTGACGGCCTC AGCA GAGGCCGTCAG          GGTTACAGAGCTTTC 100 28
        mdtJ NONE
        mdtI 1670814 .. 1670837 - -15.3  -3.65722   AAAATAATGTTCAAA          CGCTGCCCG ACAGCG CGGGCAGCG           TCTTCATCAGGCAAG 100 32
        ynfL 1666736 .. 1666748 -    -2  -2.63596   CCTCACCTGAGAGCA                TTCA GCAGA TGAA                TACGAAAGTTACGCG  39 0
        dgsA 1665291 .. 1665311 -  -3.3  -3.16345   AACCAGGAAAATAAT            TAACCTTGA AAG TCTAAGTTA            TGCTTTCCTGGCCCA  46 82
        bioD 1664480 .. 1664504 - -15.8  -2.93585   TGATATGTGAAATGA          CCGGGGAGTA TCAGC TACTCCCCGG          TTTATTGATTGCCTG  95 69
        ynfC 1654476 .. 1654498 -  -8.4  -2.89565   AATTTCAGATAATTA           TCTCCCCGGA GTA TCAGGGGAAA           GGTCTGGCAACCCGT  61 298
        ynfA 1653271 .. 1653284 -  -2.3  -3.99153   TGATCACAAAAAAAG               GCGTA TATT TGCGC                TGTGAATGGTTGACA  53 112
        rspA NONE
        rspB 1650490 .. 1650509 -  -4.2    -4.431   GACGCAGCGATAAAA            CG-TGCCGG ACT CCGCCATCG            AAAATCATATCAGTC  65 436
        dicC NONE
        ydfX NONE
        ydfW 1644722 .. 1644735 -  -3.1  -4.38219   AGAAGAGAAAAAAGA               CGATA CAAA TACCG                CTGGCACCATTGATA  62 488
        relB NONE
        relE 1643327 .. 1643340 -  -2.4   -2.9732   TGTCAACGCAAAGCA               GAAG TGTCAC CTTC                GGTGCGAAACAGAGA  41 55
        hokD 1643059 .. 1643072 -  -9.5  -5.77734   AAATAAAAACAAAAA               CCCGC CGAA GCGGG                TTAAGTGCGGGTGCG 100 96
         rem 1642544 .. 1642571 - -11.2  -2.53119   AATGCGTGAGAATAC        CGCCCGTGCGTG CAGG CAAGAACGGGCG         AATTATCAGAATTGT  77 129
        ydfU NONE
        ydfT 1640380 .. 1640411 - -12.4  -3.64822   ATTGCCCCATTTAAA      GCACAAAACCCGCT CATC AGCGGGTTTTCTAC       TTTTTCTTAACGTCG  95 127
        cspB 1639065 .. 1639078 -  -9.5  -5.60689   GCAGATAATAAAAAA               CCCGC CTGA GCGGG                TTTGAGATTGTGGTG 100 310
        essQ NONE
        ydfR NONE
        ydfQ NONE
        ydfP 1636822 .. 1636832 -    -4  -4.03413   ACTGCTTCAGATAAA                 TTTG TAA CAAA                 CCAGAACACCATTAA  59 247
        cspI 1636258 .. 1636271 -  -8.1  -5.31059   ACACCAAGCAAAAAA               GCTCC CGAA GGAGC                CTTCATTTTCACTTT  91 233
        ynfN 1635884 .. 1635894 -  -5.4  -3.95836   ACGTGTAAAAGATAA                 GATG AAA CATC                 GCAATAATCAACATA  63 109
        gnsB 1635588 .. 1635603 -  -6.8  -4.95302   TCAAATATAACAAAA              CCCCGT AAAA ACGAGG               TTTATGGATAAATTT  82 55
        nohA NONE
        stfQ NONE
        tfaQ 1632244 .. 1632256 -  -3.4  -4.78477   ACATATAAAAAATAA                TCTC GGTGT GAGA                TGCTTTACGTCTTCC  69 103
        ydfJ 1628994 .. 1629017 -  -9.6  -5.16841   TTATATGAATAAAAA          TCCCCTCTCC GGTA AGAGAAGGGA           TTAAGGGTTTACAGA  93 34
        ydfI 1627360 .. 1627370 -  -6.8  -3.73224   TGACCGCTGAGCAAA                 TCCG CCG CGGA                 AAAACCGTAGTTGTT  66 132
         dcp 1623319 .. 1623347 - -13.2  -2.83271   TTACTGCTATAACCA        GGCTGGCCTG GCGATATCT CAGGCCAGCC        ATTGGTGGTGTTTAT  85 37
        ydeI 1622088 .. 1622117 -  -8.6  -2.50779   AGCATAACCCAATAC       CCTAATGGCCCA GTAGTT CAGGCCATCAGG        CTAATTTATTTTTAT  63 37
        ydeH 1620849 .. 1620866 - -10.5  -5.76949   GACGGCGAAAAAAAA             CCGCCAG TAAA CCGGCGG              TGAATGCTTGCATGG 100 143
        eamA 1617990 .. 1618002 -  -7.7  -3.08522   CAGCTAGTTGAAAAC                GTGAC AAC GTCAC                TGAGGCAATCATGAA  62 285
        marC 1616249 .. 1616262 -  -9.5   -3.6707   ACGCAATAGTTGAAA               GGCCC ATTC GGGCC                TTTTTTAATGGTACG  77 30
        yneI NONE
        yneH NONE
        yneG NONE
        yneF 1608857 .. 1608873 -  -5.9  -2.52896   TCATGGTTTAATCGA              GGAAAAA CGC CTTTTCC              TGGATCATAAAGTGG  49 83
        uxaB 1607218 .. 1607233 - -10.4  -4.56978   TGGTGAAATAAGAAA              CCCGGT CGAA ACCGGG               TTCAGAAGTAACGGT  89 45
        yneE 1606050 .. 1606063 -  -6.7  -3.03771   TCAGATGCTGGAAGA               GCAGT ATCC ACTGC                AAGAGAACGGACAGA  56 94
        lsrR NONE
        lsrK 1596602 .. 1596635 -  -6.1  -4.72333   AACTATACTCAAAAA     CTAACAGCCACGGTCA TCA TGAT-GTGGCTGTCAA     TGAAACTATAACCCA  78 31
        ydeK NONE
        ydeU 1590655 .. 1590679 - -14.3  -3.36452   AGTCGGCAATATTAA          GCCGCATGCCA TCT CGACATGCGGC          TTATACGGTTTACCA 100 35
        hipB NONE
        hipA 1588780 .. 1588795 -  -4.8  -3.12606   TCAGACATGATTTAA              CATAAT ATAC ATTATG               CGCACCAATATAAAC  51 108
        yneL 1588364 .. 1588374 -  -5.4   -2.8372   CAGGGTTTATTAAAG                 CTGT CCG ACAG                 ACTTTCTTAACCTGG  50 32
        ydeT NONE
        ydeS NONE
        ydeR NONE
        ydeQ 1584604 .. 1584619 -  -7.6   -3.6164   AACATGGATATATAA              GAGTAG GGGA CTACTC               TCTTTCTATTTTTAA  67 250
        ydeP 1582187 .. 1582217 - -12.8  -3.28537   ATAGTCAATGAGGAA       TTCTTCTGCTGT GCGGATG ACAGCAGAAGAA       ATGAGAAGAGGCATT  90 39
        ydeO 1580880 .. 1580902 -  -8.4  -2.53831   CGCCTAAAAACAACG           CGGGGCAG GGAATGG CTGCCCCA           TTTAATTCTTACGCA  63 73
        ydeN 1578834 .. 1578853 -   -15  -2.76815   ATCTCGCTCAATAAG            GCGGCGGA AAAA TCCGCCGC             ATGAAGGTTTAGTTA  89 38
        ydeM 1577578 .. 1577603 - -10.5  -3.80841   ATGATGATGACGAAA         CACCCGACA GGAATTTA TGTCGGGTG          CCTTGTTAAGGTCAT  80 79
        yddA NONE
        yddB 1573234 .. 1573251 -  -6.2  -4.13945   ATCTCCATGCGAAAA             CCGGGC GAATTT ACCCGG              TTAAGTAAAATCCGA  68 45
        pqqL 1570400 .. 1570424 - -13.6  -3.08201   GAATATTGCTAAAAT          CCCCGCCAAC GATGT GTTGACGGGG          CTGTTATTATTTTGG  87 32
        gadB 1568621 .. 1568650 - -15.1  -3.57387   AACAGACTTTGGAAA       TTGTCCCGAAACG GGTT CGTTTCGGGACAC        CGTTACCGTTAAACG 100 44
        gadC 1566930 .. 1566952 - -13.5  -4.81685   AGCAAGCACGAAAAA           GGGAGCGAT GAATT ATCGCTCCC           TTGTCTTATAACCAT 100 51
        yddW 1565474 .. 1565512 - -11.8  -3.07962   TGGGATAGTTTAAGA   GGGTAACAAGCCGGTG GGTAAAG CACCGGCTTGTTACAA   AGTAAGAATGGGAGT  81 41
        yddV 1563789 .. 1563800 -  -5.8  -3.40597   TGGCGCATCTAAAGA                CTGG CTTT CCAG                 AGTTCAACACGGTTT  56 7
         dos 1561331 .. 1561344 -  -9.5  -4.55798   CACGTTAAATGAAAA               CCCGC GAGT GCGGG                CGAGAGGAATTTGTC  89 39
        ddpX NONE
        ddpA NONE
        ddpB NONE
        ddpC NONE
        ddpD NONE
        ddpF 1555045 .. 1555057 -  -3.3   -3.6682   TCTCAGGTACTGAAA                GCGGA AAT TACGC                TGGATTACCAGTTGA  51 104
         bdm 1554027 .. 1554038 -  -5.8  -3.32946   GTTTTAAGGACAACA                TCGC CGTA GCGA                 AGAAACACGTGCTAA  56 76
         sra 1553796 .. 1553817 - -13.1  -5.71295   AGATAAAAACAAAAA           CACCATTGC GCAG GCAATGGTG            TTTAATCGTCATTGA 100 58
        sfcA 1551966 .. 1551989 - -14.6   -3.4404   AGGGAGAGGGAAATA          GCCCGGTAGC CTTC ACTACCGGGC           GCAGGCTTAGATGGA 100 32
        adhP NONE
        yddM 1550258 .. 1550315 -   -10  -2.70498   CATATTGTAGACAAC GTAGGCTTTGTTCATGCCGGATGCGGCG TGAA CGCCTTATCCGGCATGA--AAACCCTTC AAATCCAATAGATTG  71 132
        yddG 1544284 .. 1544306 - -13.4   -3.1706   AATTTATCTGATTAA           CTACCGGGCC GTA GACCCGGCAG           TTATTTTAACCACGA  91 31
        yddL NONE
        yddK 1542773 .. 1542785 -  -3.5  -2.70946   TCTTCCCAGAAACAT                TTAAA AAA TTTAA                GTTTTGCTCTGTTTT  43 22
        yddJ 1542390 .. 1542411 -  -3.1  -3.54436   CAGACACTTATAGAA           TTAGTGA TGATTTAT TCACTAA            AAAGGCCATGAACTG  50 22
        narU 1540622 .. 1540636 -  -6.4  -2.66964   TTACTCATGACATGA               CTCCTG CTC CAGGAA               TGAATTGGGATCTGA  53 85
        narZ NONE
        narY NONE
        narW NONE
        narV 1533886 .. 1533908 -  -6.2  -3.14132   CTGCGGTTTCATTAA           CGTTCTCCTG TGA CTGGAGAACT           ATCATAGCCTGCAAG  57 78
        yddE 1532945 .. 1532963 -  -2.3   -2.6927   ATCCGGCATACATTA             GCCCGGT TGTAG ACCTGAC             AGGCGAAGCGCATCA  40 51
        yddH 1531130 .. 1531143 -  -8.1  -5.31855   GACGAACAACAAAAA               GCAGC ACTT GCTGC                AGATATTACCGACGT 100 188
        ansP 1522281 .. 1522293 -  -4.8   -3.6682   GCCGACTCATCCAAA                CAGC CTGGC GCTG                TCTGCCGATGGCAAA  55 237
        yncD 1518958 .. 1518977 - -11.4  -4.06903   AATCGTTAAAGTAAA            TGCCCGGC AAAT ACCGGGCA             TCAAGGTAATTACTC  91 35
        yncA NONE
        ydcZ 1515499 .. 1515514 -  -7.6  -3.40403   TCTTTCTCACGATAA              GAAACG CATC CGTTTC               TTAAGCGCCTTTCTG  62 417
        yncJ 1506813 .. 1506852 -  -7.8  -2.79831   TGAATCTGCATGATA  TTGCCTGCCGGGTAAGGCG TTA CGCCGCATCCGGCAT-CAA  ATGACTCAACGTTGT  60 31
        ydcO 1502873 .. 1502890 -  -9.9  -2.94888   AACCCACCGAAATGA             TTCAGGC GACA GCCTGAA              CGTAGCAGGGATCCA  70 64
        ydcK 1497375 .. 1497403 - -12.5  -3.28791   ATGTCGGGTGGACAA        TCCGCAAAGCAAC CAG GTCGCTTTGCGCA        ATGGTTTTATCCTTG  83 115
        ydcI 1492148 .. 1492163 -    -9  -2.75229   GAAAATGTTCAAGGA              GGGATC GACA GATCCC               TTCACCTTTCAGAAC  66 34
        mokB NONE
        hokB 1489918 .. 1489940 - -14.8  -3.65199   AATCTGCTAGTCAAA           TGCGCGGGGA AAA TCCCCGCGCT           TGCCCTTACCTGGAC 100 31
        acpD 1479876 .. 1479888 -  -4.1  -2.94099   CGTTTCCACGACATA                TTCCG GCA CAGAA                TGCGGTTCTGGACGT  45 416
      insC-2 NONE
      insD-2 1465457 .. 1465471 -  -7.1  -4.58466   TTGATAAGGATAAAA               CCGCA GACAA TGCGG               CGGAATATTTCTTCG  80 499
        maoC 1449587 .. 1449608 -  -7.3  -4.90778   CTTAGTGAAATAAAA           GGGCAAC TATTCGCC GTTGCCC            TTCATTCACCGATTA  84 38
        tynA 1447067 .. 1447081 - -11.4  -5.32944   CTCATAAGTAAAAAA               CGGCAC CTG GTGCCG               TTTTTTTGTCTGAAA 100 44
        feaR 1444371 .. 1444397 - -15.3  -3.33815   ATCTGTTTTAACTAA         TTGGCGTTGCA GTACA TGCAACGCCAA         TTAGTTAGCGGAATT 100 30
        ldhA 1439848 .. 1439870 - -14.9  -2.74012   GGATTATCTGAATCA           GCTCCCCTG GAATG CAGGGGAGC           GGCAAGATTAAACCA  89 33
        hslJ 1438986 .. 1439001 -  -4.6  -5.27769   ATAAAAAAGTAAAAA              TGCGGG GCAA CGCGCA               GGACAGCTCTCGACG  80 369
        ydbK 1435227 .. 1435246 - -11.4  -4.16226   CATATAAAAAGACAA            GCCCGAAC AGTC GTCCGGGC             TTTTTTTTTAGAATT  93 63
        ompN 1433757 .. 1433775 - -10.2  -5.03945   GAATAAGCAGAAAAA             GCCCGCCA TAA CAGCGGGC             AGGAGGATTTAGAAC  93 34
        uspF 1433182 .. 1433201 - -10.7  -4.95957   GAAATGAATCAAAAA            GCCCGCA GCAATG TGCGGGC             GTTAGTGTCAGCGCA 100 33
        ynaE 1431845 .. 1431855 -  -2.6  -2.77118   GAGACCCAAAATCGA                 TTTT GTG AAAA                 ATGGCTTTAACTCGG  41 185
        pinR 1430836 .. 1430852 -  -6.5  -5.80003   GGAAGAAACAAAAAA              CAACCTG ATG CAGGTAG              CCAGTGAGCATATTG 100 281
      insH-5 1425722 .. 1425733 -  -5.8   -2.7927   AAACACATCGAATCA                GCCT ATTT AGGC                 TATTTTTTCCACCAT  50 62
        racR 1417754 .. 1417773 -    -2  -3.90744   GGGGGGGTTAAATAA            CGGAATCC AGGA GTTTTCCG             TCAGACCATATAAGT  53 41
        ydaG NONE
        ydaF 1416992 .. 1417013 -  -7.4  -3.64822   ATCGCTGTATTTAAA           GATTTCCT TAAAAC AGGAAATC            TTATTATCACTTCTC  66 192
         kil NONE
        ydaE NONE
        racC NONE
        recE NONE
        recT 1411970 .. 1412010 -  -8.3  -5.24129   TTTTCTCATAAAAAA  TATTTCAAGTTGGCGGTGC ATT ACACCGCCAGGCTGAATTA  TTCCTCTGAATTATC  95 23
         lar NONE
        ydaC NONE
        ydaQ NONE
        intR NONE
        ydaO 1409003 .. 1409026 - -14.6  -2.80074   GCCTCCATAAGAGTA          GCCCGATACG CTTG CGCATCGGGC           GCTATCCTGGTTATT  89 36
        ydaM 1404514 .. 1404524 -  -2.4  -4.21194   TCGCACTACGTAAAA                 CGGC GCA GGCG                 AAGCAAGAAAACTGG  58 88
        abgA 1401286 .. 1401298 -  -3.3  -2.94099   TTCCTGCATCAGATA                CCTCG CGT CCAGG                GAAAATTGAGCGCGG  44 6
        abgB 1399845 .. 1399857 -  -7.7  -2.75844   GTTGTTATTTTAAAG                GTGAC GGT GTCAC                GTTTTTCGGGATAGG  60 2
        abgT NONE
         ogt 1397680 .. 1397697 -  -8.5  -4.14739   CTATCTATTTGAAAA             CCCTTAA GTTG TTAAGGG              TAACTTTACATAAAA  78 73
         fnr 1396728 .. 1396776 -   -12  -3.23638   TGAAACAGTGATGAA CCTTCTGCCAGATCAATAAATC AGAAA AATTTAATGATATGACAGAAGG ATAGTGAGTTATGCG  83 47
        uspE 1395655 .. 1395676 - -10.1  -5.30155   GCAGTAAGTAAAAAA           TAGGCCCGA TAAC TCGGGCCTT            GTCAGTTATTGAAGA 100 45
        ynaI 1392691 .. 1392713 -  -3.5  -3.63589   GAAAATACCGTTAAA          GCG-CGTAAT GCCG ATTACAACGC           GGCAGAAAAAATCCT  53 227
        ycjY 1388840 .. 1388860 -  -8.2  -2.93901   AGTTGATTAATCACA            TGGCGGGC TATCT GACCGCCA            GCACCAAGAATCAGT  61 122
        mpaA 1387563 .. 1387587 -  -4.1  -3.62597   GCGATGCTTGAACAA          CCGCTTCCTGC GCA GGACGATGCGG          CGCTGGAGAATTTTA  53 332
         tpx 1386295 .. 1386321 - -19.6  -3.06737   GAGTAAGCGCGAATA         TGCCTGATGGTG CAA CACCATCAGGCA         TATTAAATTATGCTT 100 33
        ycjW 1380928 .. 1380969 -  -6.5  -3.92373   TATCCGATCTATAAA TGTAGGCCGGATAAGATGC GCTA GCATCGCATCTGGCATTCA  GGCAAGGTAGCTGGT  66 43
        pspF 1364694 .. 1364712 -  -2.3  -4.54047   CGATTGCACAGAAAA             TCCAGCA ACGCG CGCTGGC             GCAGGGGCTGCTCCT  63 272
        puuA 1357500 .. 1357511 -  -7.2   -4.0031   AGGCCGATGAAACAA                CCCC GCAA GGGG                 TATTACGCGTTTTTC  70 28
        puuP 1355776 .. 1355817 -   -16  -3.12351   TCTTTTTATAGTTAA TGGCGCGGCGCGTTACCCT CAGGC AGGATAATGCGCCGCG-CA TCCGACTATTACGTT 100 34
        ymjA 1355358 .. 1355373 -  -6.1  -2.89178   AGAAACCCATTAAAG              CACGC TGCAGT GCGTG               TCATTGTTAGCCAGA  55 99
        sapA NONE
        sapB NONE
        sapC NONE
        sapD NONE
        sapF NONE
        ycjD 1349303 .. 1349315 -  -4.8  -3.72374   CCCCAGCAACAAACA                GGCT CATAC AGCC                CCTAACCCTTTCATG  59 141
        fabI 1348236 .. 1348256 - -12.5  -3.71149   GTATAACAGAGATAA            CGGGCGGCA GAA CGCCGCCCA            TCTTTACCAACAGAA  95 44
        yciW 1346963 .. 1346996 -  -5.2  -2.78384   TTGGTGGCCATTAGA     GCGGCTGACAGTTT TACGCG AATCTGTCTGACGC      GGCAAGGTTAATATG  49 33
         rnb 1344967 .. 1344991 - -13.6  -4.42062   GAGCGGGGAAATAAA          CGGCCCATCC ATGAG GAATGGGCCG          TGAAAGGAGATTACG 100 36
         gmr 1342680 .. 1342710 -  -2.7   -4.8143   TGAATAATGCAAAAA       TTGCCGCTAAA AGAGAAGTG TTTAACAGCAA       CGGCTAATTATCATC  68 96
        yciT 1341444 .. 1341457 -  -3.8   -2.7263   ATTATTCCGTGAAAT               CTGC TCGCGC GCAG                GGTTATATCACGCAG  45 189
        osmB 1341017 .. 1341036 - -13.6   -5.0916   CGGTTAACATAAAAA            GCCACGGA TATA TCCGTGGC             TTTCGAATATTTTAC 100 123
        ribA 1336537 .. 1336571 - -11.6  -2.98947   TTGAAGTAACAACTA     TTTGCTTGCCGG TTATTTTGCTT CCGGCAAGCAAA     TGAATTACACAATGC  79 48
        yciN 1328414 .. 1328433 - -11.4  -4.46775   GATGTAAAAGACAAA            CGCGAGGC TAAG ACCTCGCG             TTTTGCTTTAATCAA 100 33
        yciK NONE
        btuR 1325760 .. 1325780 -    -9  -3.02166   CGGTTAATCAAAGTA            TGCCGGAC GTCAT ATCCGGCA            TTTTTACAGATTAAT  68 36
        trpL 1321000 .. 1321018 -  -8.8  -5.75342   TTTGTTCAAAAAAAA             GCCCGC TCATTAG GCGGGC             TGGGTATCTGATTGC 100 44
        trpE NONE
        trpD NONE
        trpC NONE
        trpB NONE
        trpA 1314411 .. 1314433 - -11.2  -4.45261   TAAAGAAAGTTAAAA           TGCCGCCAGC GGA ACTGGCGGCT           GTGGGATTAACTGCG 100 32
        yciG 1313815 .. 1313836 - -13.7  -2.94144   TCTCCAGTGAAATCA           CTGCGAGCC ATAC GGCCCGCAG            ATGCAATTATCTTTA  87 69
        yciF 1313255 .. 1313273 -  -2.4  -3.16914   ACGATTCATGAAAAT             GTCCTCTT TAT AAAATGAC             TAAAAGTTAAAATTC  44 46
        yciE 1312696 .. 1312718 - -14.2  -4.84017   AATTCCGCACAAAAA           CGACCCCGTA ATA TACGGGGTCA           ATAAGGACATGGTAT 100 49
        yciC NONE
        ispZ 1310289 .. 1310323 - -10.8  -4.22948   AAAACCGACTTAAAA     GGAAAATCACAGGCGC GAT GCTACTATGATTTTCC     TGAGGAGAACAGAGG  88 77
        yciA 1309840 .. 1309869 - -19.5  -4.08144   TTCAGTAAGCAGAAA       GTCAAAAGCCTCC GACC GGAGGCTTTTGAC        TATTACTCAACAGGT 100 28
        yciI 1308552 .. 1308570 -  -8.9   -4.1023   AAGGCCAAACAAGAA             CACGGTT GCAAA AACCGTG             CCCTTAAATATTGAA  80 48
         kch 1306991 .. 1307013 -   -12  -2.67958   CAATATCTAAATGTA           CTGGGCACCA TTG CGGTGCCCAA           TAAGTTTACTCTTCC  79 52
         cls NONE
        yciU 1304802 .. 1304821 - -13.6  -4.31587   CTTTAAAAACAATAA            GGGCTGAC AGTT GTCAGCCC             TTTTTCACGCTAAAA 100 49
        adhE 1294553 .. 1294574 -  -9.4  -4.77567   AGTGGCATAAGAAAA           CGGCTCCC TGTTGT GGAAGCCG            TTATAGTGCCTCAGT  91 120
         hns 1291688 .. 1291704 - -13.7  -5.55769   CCGGACAATAAAAAA              TCCCGCC GCT GGCGGGA              TTTTAAGCAAGTGCA 100 53
        ychJ NONE
        purU 1287013 .. 1287026 -  -3.9  -4.00042   CTGGCGATTAAAGAA               TAATC GTTC GATTA                CCGTAAACAAAGACG  57 4
         tpr NONE
        narX NONE
        narL 1274308 .. 1274351 -  -3.8  -3.65812   GGTGGTGGAAGATAA CCAGGGGCAGCGTG-TCTCCT CCA ATGAGATCACGCTAACGCTTG TCGAACCGTTCGATG  53 76
        ychN 1272030 .. 1272053 -    -6  -2.64144   CTTGCACTGAAAGAG          GGCGGACGC ACCACAG GCGT-CGCC          TATCGACTGCCAGAA  50 441
        chaA 1269935 .. 1269963 - -12.5  -2.67209   CAGGAATTTATATTA        TCTCCCCCGATTA CCG TCATCGGAGGAGA        TATAACTGTCAGGCA  81 34
        ldrC 1269385 .. 1269412 -  -9.8  -5.26155   AGATAAAGACAAAAA        TGGCCGCAGG CTGTTACC CCTGCGGCCG         GTTTCGGGCGCATAT 100 74
        ldrB 1268850 .. 1268877 -  -9.8  -5.24799   TGATAAAGACAAAAA        TGGCCGCAGG CTGTTACC CCTGCGGCCG         GTTTCGGGCGCATAT 100 74
        ldrA 1268316 .. 1268341 - -13.3  -5.36441   GCCGGATACAAAAAA         GGCCGCAGG CTGTTACC CCTGCGGCC          GGTTTCGGGCGCATA 100 75
        lolB NONE
        ispE 1261215 .. 1261229 -   -10  -3.62522   CAACGTCTGGAACAA               GGTGAC GTT GTCACC               GAAACTCAGCTTGCC  78 45
        prsA 1260119 .. 1260132 -  -9.5  -5.76633   TTACAGACAAAAAAA               CCCGC CGCA GCGGG                TCTTTGAGCCGGGTT 100 44
        ychM 1258029 .. 1258050 -  -3.7  -3.48629   ATGAAACGCAAAAAC           GCTTCGTTAC TCG GTAACGT-GC           TCATGGGGTTGGGTC  51 322
         pth 1257065 .. 1257088 -    -9  -2.80499   TAATATCTTAATAAT          CAACCTGTTA TTGC TAACAGATTG           CAGAAATGGAAATAA  66 89
        ychF 1255866 .. 1255883 - -11.3  -4.98531   CGGTGAAATGAAAAA             TCCACGC AATT GCGTGGA              TTTTATATACTTTTG 100 86
        ycgV 1252213 .. 1252227 -  -7.2  -3.44848   GCCGGGTATGAAAGA               CAGAAA CGA TTTCTG               ATACATCAGAGTGAT  65 106
        dhaK NONE
        dhaL NONE
        dhaH 1246880 .. 1246913 -  -9.7   -2.8372   TAGTGCTGAGTAAAT     TG-CCGGATGACATCA GAA CGATGCCATCCGAACA     GTGGCTTAACCCTGA  69 31
        treA 1244830 .. 1244841 -  -4.4  -5.24129   TCTGTGTAGAAAAAA                CCAT AGCT ATGG                 TGTTATCTGCCGACA  80 86
        ycgR 1242538 .. 1242548 -  -4.6  -4.02253   CCAATAAGCCAGAAA                 GCCG GTG CAGC                 CTGGGGCGTCGATCC  62 493
        ldcA 1241333 .. 1241354 -  -2.2  -4.03234   TGTCTCTTATATAAA           CCCTACCA TATTAG CGGCAGAG            ACAGCGTTTTACTTA  55 60
        ycgO 1239281 .. 1239303 -  -7.8  -2.78816   CCATTGCCCATGATA           GTGTCCAT TAAAAGG ATGGACAC           TATTTCCCCGGAACC  60 280
        ycgB 1234903 .. 1234918 - -10.4  -4.00532   CGTTTAAAGAGCAAA              CCCCTC AAAC GAGGGG               TTTTTTGTTGTTTTT  82 39
        nhaB 1232369 .. 1232388 - -13.6  -3.92659   GGGCGAAAAGGCAAA            CCGGGCAT TTAT ATGCCCGG             TAAGTTGTTATCAAA 100 36
        dsbB 1231697 .. 1231714 - -12.7  -5.14965   AGCGGCAGGAAAAAA             GCGCTCC CGCA GGAGCGC              CGAATGGATTAGCGA 100 34
        hlyE 1228591 .. 1228631 -    -7  -3.28791   AGCGCTCTGTCATAA  TGAGAGTTACCCGATA CCTTATTAT CAACAGGTAACTCTCA  ATCTTTAAAAAACGT  61 100
        ycgK 1226020 .. 1226036 -  -2.3  -4.10855   AAAAGCCGCTGAAAA              CTTACAA TCA TTACAAG              GCTACGATCCCAGCG  56 283
        minC 1224612 .. 1224632 -  -3.3  -3.29973   TTAAAAAGGGATCAA            TTTAACGGT TGA ACGGTCAAA            GCGTTTTCGACTAAC  48 1
        minD 1223771 .. 1223787 -  -3.7  -3.37464   CGAGTAATGCCATAA              CTTATCC TCC GAACAAG              CGTTTGAGGAAGCCT  50 10
        minE 1223450 .. 1223477 -   -15  -4.76041   GAGAGGGATGAAAAA        CTCAAGGCAGAG ATAA CTCTGCCTTGAA         GATAAATGCGCTTTT 100 50
        ymgG NONE
        ymgD 1221492 .. 1221514 -   -12  -5.08824   CCGTTAGCTAAAAAA           CCGCGTCG TATTCAT CGACGCGG           TACATATGAAATATT 100 39
        ycgF 1213333 .. 1213368 -  -9.3  -3.70109   TACACGACCCAATAA    TACTTTGTACAATAT ACGCTA AAATTGTACAAAGTA     TAAATAAGATTTCAG  75 144
        ycgE 1212321 .. 1212334 -  -6.7  -3.17725   TTTGAAAAACAACGA               CCTGA TCCA TCAGG                ATAATAACCTCTTGT  59 242
        ycgX 1211690 .. 1211708 - -10.2  -3.71527   CGTTAAGTATTGAAA             CGGACGTG TGG CACGGCCG             TTGTTTTTATAAATA  80 243
        elbA 1210826 .. 1210844 - -12.4  -3.81137   TGTTAAATATTGAAA             CGGGCGTA TAA CACGCCCG             TTGTTTTATTTATGT 100 84
        stfE NONE
        tfaE 1207548 .. 1207559 -  -5.8  -2.53715   CTCATGATGATGAAG                TCGC AGAT GCGA                 ACTTTCAAAAGCAGA  49 206
        ymfK 1201454 .. 1201467 -  -8.1  -5.71983   TCAAGTATAAAAAAA               CCTGC CGAA GCAGG                TTCATAAACATTGAT 100 40
        ymfJ 1200789 .. 1200799 -  -2.6  -3.75617   AAAAAATTTGAAGAA                 TTAA TGC TTAA                 CTTTCTGTACCAGAA  52 225
        ymfH 1200244 .. 1200258 -  -2.8   -3.1855   TTCTTCAAGAGTTAA               CATTTG AAG CATATG               CGATCACCTTATTAC  45 59
        ymfG NONE
        intE 1198878 .. 1198914 -  -2.1  -3.32997   CGGTGAGAAATTCAA    TGTGGCGTTGAGATGCT TAA AGGTTCACAACGCTACT    TTGCTCCATCCTTTA  45 13
        ymfE NONE
        ymfD 1196019 .. 1196034 - -11.8  -5.15969   GCGGAATGTAAAAAA              GGCCGC GAGC GCGGCC               CCTTCACATACATCT 100 81
        ymfC NONE
        ymfB 1193018 .. 1193053 -    -4  -3.14647   ACTCACGACATTGAA    CTTCAAGGCGGCGT-AT TCT ATCACGCAGCCTTTTAG    ATGACACCCTTTGTA  48 22
        trmU NONE
        ycfC NONE
        purB 1189800 .. 1189829 - -12.9  -2.81326   GATAATCTTAATAAG       CAG-GCCGGACAGC ATC GCCATCCGGCACTG       ATACGAGGTTTATTT  85 35
        phoP NONE
        phoQ NONE
        ycfD 1186301 .. 1186327 - -15.2  -4.32201   GGAAGTAAGCGAAAA         GGGATGCGGCAT GTG ATGCCGCATCCG         GCTTAAATCCAAACT 100 40
        potA 1183655 .. 1183669 -  -7.2  -3.43564   CAAGCCAACCGACAA               TAGTGA CAA TCACTA               CATTCTGGAACTTAC  65 37
        potB NONE
        potC NONE
        potD 1180975 .. 1180996 - -13.7  -5.26875   TTGCTAACTAAAAAA           CGGGCGGTA ATAC CACCGCCCG            CTTGCTGAATTAACG 100 35
        ymfA NONE
        ycfZ 1179652 .. 1179663 -  -7.2  -3.28712   TTGTGGGCCGGATAA                GGCG TTCG CGCC                 CCATCCGGAATAATA  63 64
        ycfT 1173293 .. 1173310 - -12.7  -3.30701   GTTTAGCAAATTGAA             TCGCCCC GGCT GGGGCGA              TGGCTTAGCGGGAGT  90 30
         mfd 1169635 .. 1169646 -  -2.2   -4.1822   GGTTATTGTAATAAA                CAGA TAAG CCTG                 AATTATGGATGGTGA  57 120
        ycfS 1168554 .. 1168573 -  -5.8  -4.11304   GTAATTTATAAATAA            GCATTAAC CCTC ATTAATGC             CTGCTACTGCTGATT  65 87
        ycfQ 1166967 .. 1166990 -    -3  -4.17491   AGGAAACGGTTAAAA          CACCGCGTCA GGAG TGTCGCAACG           TCACAGTGACCCATC  60 458
        fhuE 1158550 .. 1158567 - -12.7  -3.25823   CGTTGGGGAGACTAA             GGCAGCC AGAT GGCTGCC              TTTTTTACAGGTGTT  86 43
         maf 1145146 .. 1145193 - -11.8  -2.64194   TATAAACCTGATAAT GGGCGGTTGGCCTGATAAGGCG TTTA CGCCGCATCAGGCCGCCAGCAC CGATTGCCGGATGCG  79 66
         rne 1140364 .. 1140383 - -11.4  -5.69793   AGATGAAATAAAAAA            GCCCTGGC AGTT ACCAGGGC             TTGATTACTTTGAGC 100 47
        flgA NONE
        flgM NONE
        flgN 1128605 .. 1128629 - -15.7   -2.6563   CGGTGTAACAATGCA          TTCCGGCCTGC AGT GCAGGCCGGAG          ATAATCTTCAGATCG  93 33
        mdtH NONE
        grxB 1122588 .. 1122619 - -12.2  -4.55016   AGAAAAAACTGAAAA      CGGCGGCAACCCGC GAAT ACAGGCTGCCGCGG       CGGGTCAGGATTAAA 100 36
        yceB 1121914 .. 1121929 - -11.8  -4.91852   TGCACGAAAAATAAA              GGGCGC GAAT GCGCCC               TCGTGATTAATCAGT 100 32
        pyrC NONE
        dinI 1120431 .. 1120446 - -11.8  -5.85244   AAGTAAAATAAAAAA              GCCGGG GCGA CCCGGC               AAAAAAAATCACTGC 100 44
        yceP 1119883 .. 1119899 -  -9.4  -3.74347   CCCAGAAATGGTAAA              GGCACC GGTGA GGTGCC              TTTTGGGTGGATGGT  79 50
        solA 1118662 .. 1118681 - -10.7  -4.57837   ATACTCCTGTAAAAA            CGGCCTC ATTCTG GAGGCCG             TAATGATGATTATTG  93 35
        yceO NONE
        yceJ NONE
        yceI 1117089 .. 1117113 - -14.4   -2.9735   ACAGAATAAATATCA          TTGCCGGATG CGTGC CATCCGGCAA          CATTTCACGCTTACT  89 36
        htrB 1114778 .. 1114801 -  -7.4  -2.83233   TAAGCACACTAATTA          TGCGCCCGACT TCC AGG-GGGCGCA          ATCCAGAGAGCTTTT  58 109
        mdtG 1113449 .. 1113491 -  -4.3  -3.11281   TCAGGGAAAAGGATA GCTGATTCTCCGCTTTTGCA AGTA TG-AAAGGCGAAAAATCAGT TCGATACCTGGGGTA  49 21
        msyB 1112760 .. 1112778 - -10.3  -5.11063   ACGAGCCAATAAAAA             TACCGGC GTTAT GCCGGTA             TTTTTTTACGAAAGA  93 277
        mdoC 1106925 .. 1106955 - -11.8  -5.03715   ATTATTCTCAAAAAA       GAACCCGCCACCAG TTT CTGGAAGCGGGTTA       TGGTCAGACTGGCGT 100 77
        csgD NONE
        csgE 1101332 .. 1101350 -  -3.8  -2.87243   GCATGAGTAGAACTA             CTGCATGT TTG ACACGCAT             TGCAGCCTCCGAACA  46 50
        csgF NONE
        csgG 1100001 .. 1100027 -  -9.5  -5.01811   GCAGGAAATCAAAAA         TAAAGCGTGAG GGGCA CTCACGCTTTC         GCTTAAACAGTAAAA  93 72
      insE-4 NONE
      insF-4 1093379 .. 1093389 -  -3.2  -3.29511   TCGACTGGCTGATAA                 CGCA CTT TACG                 AGGCGAAAGAGACCG  47 134
        ycdS NONE
        ycdR NONE
        ycdQ NONE
        ycdP 1085231 .. 1085264 - -14.7  -2.84325   GTTCGGTAAAGAGGA     CTGCGTACGTTCGGCA CTT TGCC-AACGTACGCTG     CATGCCTACAGTTAA  89 90
        putA 1074108 .. 1074135 - -15.6  -2.63089   GACCACGTTAAAGAT        GCCGGAGGAGGT TGTA ACATCCTCCGGC         TACCTGTTTAACCTA  93 33
        ycdM NONE
        ycdL NONE
        ycdK NONE
        rarA NONE
        ycdI 1069594 .. 1069607 -  -2.3  -3.28712   GTTTGCTCCTTACAA               CAGCC CGCA GGCTT                CTTCAAAGGACAGAC  45 6
        ycdH NONE
        ycdG 1067236 .. 1067251 -  -7.6  -4.19817   CCCACGTAGCGAAAA              TATGGC AGCC GCCATA               CGCCGCGTTAATTCT  74 508
        wrbA 1066338 .. 1066355 -  -4.1  -2.73875   TCCTGTTGAAGATTA             GCCGTTA AGTT TAACTGC              CAGACCTGCGACATA  45 5
        yccJ 1066057 .. 1066079 - -16.3  -4.84673   TGAAATAACAGAAAA           CTCCCCCGC GAGAA GCGGGGGAG           TCGCTGGTTAAACGT 100 33
        cbpA NONE
        cbpM 1061643 .. 1061657 -  -7.1  -4.07568   TTGTGCGCCTGAAAA               GACGC GTTTA GCGTC               GCATCAGGCATTATG  72 141
        torR 1056115 .. 1056145 -  -8.2   -3.7456   ATAACGATATTGAAA       TCCAGCGTAACCTG TTG CAGGAGATGCTGGA       ACGCCATCCAGAAAT  72 365
        torS NONE
        yccM 1051317 .. 1051327 -  -2.4   -4.8236   GAGTTAAAAAAACAA                 GCCG AAA CGGA                 AATCGCCGACTTTAT  68 210
        cspH 1050107 .. 1050118 -    -3  -3.04398   TTCTTTGTGGAAAAG                TAAC TGAT GTTA                 TAATGTATGATGTTG  43 93
        ymcD 1048601 .. 1048624 -  -9.6   -2.7806   TGCAAATCTCTAAAG          CCCGGT-ACGA ATA TCGCAACCGGG          TATCATTTAACTTTA  69 63
        ymcC NONE
        ymcB 1047150 .. 1047169 -    -3  -4.14739   CCAGGCAGCTTAAAA            GAT-AAGAA TTC TTCTTCATC            AGTCAGGAACACGTT  56 24
        ymcA NONE
        yccZ NONE
         etp NONE
        yccC 1041150 .. 1041173 -   -14  -5.31456   GTAATGCATAAAAAA          GAGCATTCAG TTAC CTGAATGCTC           TGAGGCTGATGACAA 100 105
        yccA 1029936 .. 1029962 - -10.1  -5.46657   CAGTGTAACAAAAAA         CAAAGCCCCGC ATAAA GCGAGGCTATG         AAAGTGTTAGCGGGT 100 45
        yccK NONE
        yccW NONE
        yccV 1027587 .. 1027614 - -17.8  -5.63517   TGGCCAAATAAAAAA        TCCCCGGAAGGC AAAA ACCTTCCGGGGA         TTTGTTCAGGGATTA 100 38
        yccT 1026311 .. 1026324 -  -8.1   -4.7889   ATAAAGACCGAAAAA               GCCTG CGCA CAGGC                ACAAAAATCTCAGGA  86 35
        mgsA 1025753 .. 1025772 - -13.6  -4.24711   GAAAACCGTAAGAAA            CAGGTGGC GTTT GCCACCTG             TGCAATATTACTTCA 100 33
        yccF NONE
        yccS 1020964 .. 1020976 -  -7.7  -3.57144   TCTCTTACGCCGAAA                CAGGA GTT TCCTG                CGGAACTTGAGTAAT  69 2
        sulA 1019314 .. 1019329 -  -6.2  -3.19851   AAAATACGCCATGAA              TATCTC CAAC GAGATA               ACACGGTTAAATCCT  57 329
        ompA 1018189 .. 1018225 - -13.2    -3.794   GTTCAATTTACTAAA   GGCAAAAAAAACCCCGC AGCA GCGGGGTTTTTCT-ACC    AGACGAGAACTTAAG 100 36
        ycbZ 1015757 .. 1015771 -  -5.7  -2.77895   TGTACGCTGAACAAG               TCCGA TCAGT TCGGA               ATAAACCAGTTCAGC  50 16
        fabA 1015123 .. 1015147 - -18.7  -4.56597   CTGTCTCTTTAAAAA          GAAACCTCCGC ATT GCGGAGGTTTC          GCCTTTTGATACTCT 100 53
        ycbX 1005576 .. 1005597 -  -2.3  -4.09739   TGAATCTGGCGAAAA           TGCC-GCA CTATGCC TGCTGGCA           CAACCCTGCGTTGTT  56 142
        ssuE NONE
        ssuA NONE
        ssuD NONE
        ssuC NONE
        ssuB  992465 ..  992494 - -20.1  -4.06419   TGGCTTGATAAATAA       CCGAATGGCGGCA ATAG CGCCGCCATTCGG        GGAATTTACCCCTGT 100 31
        pncB  988351 ..  988368 -  -9.1  -5.58209   TTAAAGGTAAAAAAA             GGGAGCC GATT AGCTCCC              TGATGATATTAACTG 100 34
        asnS  986774 ..  986793 - -13.6   -5.9362   GAAAAGATAAAAAAA            GAGCCAGC GGGC GCTGGCTC             TTGAAGACGCTAAAT 100 40
        ompF  985070 ..  985085 -    -9  -5.97575   AAGGTATAAAAAAAA              CAGGAC CAAA GTCCTG               TTTTTTCGGCATTTA 100 57
        aspC  983534 ..  983552 -  -4.4  -5.38951   AAGGCACATAAAAAA             GCCCGCTT TTA ATGCTGGC             CTGGATTTCTGGCAA  84 215
        ycbC  971596 ..  971611 -    -4  -3.58343   CGCAGCATGTTGAAA              GATTCGC GCA GCGA-TC              AGTTACTGGCGATGG  53 259
        ycaO  954021 ..  954043 - -11.3  -2.86654   CAAATATATGTAAAG           CGGGGCATT AAAAA AACGCCCCG           TAATATAACTCAGAC  78 77
        focA  952782 ..  952799 -    -2   -3.1247   AGCTCGGACATGTAA             CACCTA CCTTCT TAAGTG              GATTTTTTATTTACT  42 58
        pflB  950433 ..  950452 - -11.4  -5.00616   TCTCGCGCTAAAAAA            GGCCCCAC TTTC GTGGAGCC             TTTATTGTACGCTTT 100 68
        pflA  949527 ..  949550 - -13.2   -5.4505   GCGCGGAATAAAAAA          GCGGCAACTC AATA AAGTTGCCGC           TTTACGGGGAAATTA 100 38
        ycaN  947566 ..  947577 -  -2.2  -2.93715   ACAATCTCTATAAAT                GGCT GTTG AACC                 TTAATTCGGTAGTGA  41 331
        ycaC  944129 ..  944146 -  -9.8  -3.89572   AGCTAATCATAACAA             CCGGGG TTTCGG CCCCGG              TTCTCTTTTATTTCT  81 33
        trxB  930252 ..  930278 -  -9.5  -5.04249   CGGGGAAAAAATAAA        GGCGAC-CCATA GTCG CATGGTGTCGCC         TTCTTTACTTTTGTT  93 55
        cydD NONE
        cydC NONE
         aat  925792 ..  925802 -  -8.2  -3.40622   TACTCCGAAAACACA                 CGGC TAA GCCG                 CACCAAAAGCGCAAC  65 174
        infA  925389 ..  925405 - -10.1  -5.56263   ATCACAAAATAAAAA              GGCCGGT TAA ACCGACC              TTTTACTCGTTCTTT 100 68
        cspD  921532 ..  921552 - -12.6  -4.96848   TTTTTGAGATAAAAA            TGCCAGCC GATCG GGCTGGCA            TTTTGCCTTTAGGAT 100 62
        ybjX  917063 ..  917080 -  -6.9  -3.61715   CAGCCTGTTGAATAA             CGATCGG GAAG CCGAACG              AGAACATTTAACGGC  63 296
        aqpZ  914543 ..  914563 - -11.1  -5.46629   AACATCTTAAAAAAA            GGCCTGACA TTA CGCCAGGCC            TTCTGCGTTAATTAA 100 37
        ybjE NONE
         hcp NONE
         hcr  910370 ..  910395 - -11.9  -3.38581   ACTAACGGTTAAATA         GCCCGATGAAA GGAA TATCATCGGGC          ATAAGGCGATTATGC  85 35
        poxB  908517 ..  908547 -  -2.6  -2.89569   TGCGTAAATCAATCA       TGGCATGTCC TTATTATGACG GGAAATGCCA       CCCTTTTTACCTTAG  42 32
        ltaE NONE
        ybjT  906006 ..  906063 -    -3  -2.50387   GTTGAGAAAATAACG TGCG-CATTCTTCCGTGATTTCCCCCATG ATG CA-ATGGGAAA-CATGAAAGAATAACGCA GGTTTTGTCGATTAA  40 37
        ybjS  904920 ..  904937 -  -3.3  -3.92641   AAGCGGATGCAGAAA             CTCAGGC GATT GCCGAAG              CATTGCTGGAGAAAT  55 51
        ybjP  903116 ..  903144 -    -9  -3.96148   GTCGGCGAGCATAAA       TGT-CGGCATTCC TCAC GAAATGCCGGACA        ATTTACGGGGTTTAT  79 56
        artP NONE
        artI NONE
        artQ NONE
        artM  899920 ..  899946 - -12.4  -5.74086   AAATGAAATAAAAAA         GACGGACAAC TTAGTGG GTTGTCCGTC         TTCATTATAAGAATT 100 168
        artJ  898873 ..  898886 -  -9.5   -5.5604   TGAAGCAATAAAAAA               GCCGC ATGT GCGGC                TTCAGATTGCTGACA 100 206
        grxA  889683 ..  889715 -  -6.9  -5.40625   ACAGCACAGAAAAAA      TCAGTAAAGCCCTCA ACG CGAGGGCTTGTCAGA      CGATCAGGCGTCCAG  91 29
        ybjL  887208 ..  887244 -  -3.7  -5.60689   TTAGATAACAAAAAA    CCCATCAACCTTG AACCGAAATGG CGGGGTTGATGGG    CTCCACAAAATGGGG  88 138
        ybjJ NONE
        ybjI  884450 ..  884467 -  -3.5  -3.31799   GACAATTTTTCATAA             TCATTTC GCCT GAAATAA              TGCAGCGGGTTAATT  48 97
        ybjH  884134 ..  884160 -  -8.7  -5.47399   CGAAGGGTAAAAAAA         TGCCTGACTGC TTTGT GCGATCAGGCA         TTCTCGAATTAATGG 100 34
        ybjG  881972 ..  881996 -    -3  -3.02461   TAATCCCTCTGAATA         GTTATTGAAGCG AGC CGCT-CAATA-C         TACACTTTTTAGCAG  43 44
        deoR  881164 ..  881188 - -12.1  -3.30159   TTAATCTTCTGATAA          CCGGATGGCGC GAA ACGTCATCCGG          TTATACGTCATTAAT  85 36
        yliJ  878711 ..  878726 -  -2.4  -4.92239   GCAAAAAGGCAAAAA              CTACGG CTGG CCGCTG               GCAACCTGGGGAATC  71 376
        yliG  875890 ..  875932 - -11.5  -2.78018   AGCTGGCAGTAATCA TTATTCGCAGGCCGGACAAA TGAT TTTGCCCGGCCTG-AATTAA TTAAACCCGGCTACC  77 26
        moeA NONE
        moeB  863370 ..  863388 -  -3.7  -4.11692   CAGCGAGTTTCAAAA             CCCCGCG TCAGG CGCTGGA             CTGCTTACTGGCAGG  60 240
        ybiY NONE
        ybiW  859362 ..  859392 -   -11  -2.74012   TGATGATGTGAATGA       TTTAGCCCGGCGAC GAC GCCGCCGGGCCGAG       GAGATTACAGCATAT  74 30
        ybiV  858409 ..  858427 - -11.7  -4.43173   AAAAAGAAGGGAAAA             CCGGAGC GCACG GCTCCGG             TAGAGAGGTCAGCTG  95 34
        ybiU  856839 ..  856863 -  -8.5  -3.79633   GACAAATGCAAAATA          GCCTGATGCGC TAC GCTTATCAGGC          CTACGCAGTACCTGC  75 181
        ybiS  854007 ..  854025 -  -8.8  -5.63517   CTGGCAAATAAAAAA             GGCGGATT ATG AGTCCGCC             TTTTGCTTTAAGTTT 100 47
        ybiP  850210 ..  850227 -  -8.4  -5.36441   TGGTGATATAAAAAA             TCCGCC TCTCGG GGCGGA              TTTTTGTTTTTAAGG 100 35
        rhtA  848395 ..  848424 - -16.7  -3.96827   AAAAGTAGCGAGAAA       TTCTGCATGGTTA TGCA TAACCATGCAGAA        ATGTAAATTTAATTA 100 34
         dps  847569 ..  847589 - -13.3  -5.07652   GGCTGCAAAACAAAA            CGGCCTCCT GTC AGGAAGCCG            CTTTTATCGGGTACT 100 67
        glnH NONE
        glnP  845688 ..  845699 -  -4.4  -2.95448   TTAAATTCAATCACA                GGAT TTTC ATCC                 TTCTTTCCAGACGAC  48 9
        glnQ  844824 ..  844843 -  -6.4  -3.30006   AGGAAGGGATATTAA            GCAGGTTG CTGA CAACGTGC             GGGCTTTTTTGCCGG  59 146
        ybiO  842442 ..  842459 -  -5.5  -3.15544   CTGGACCTTTATGAA             CGACGAGC AGC GC-CGCCG             TTTTGTCAATCGCCA  54 44
        ybiM  840983 ..  841004 -  -7.3  -4.48903   CAAAACAGACGAAAA           CTGCATCCA GAGG CGAATGCAG            TTACGTTGGTGGGGT  80 40
         fiu  838447 ..  838464 - -12.7  -4.58283   CAATTTCTCCAAAAA             GTGGGGC CTGC GCCCCAC              ATCTGAATCAGAAAT 100 33
        ybiX  837753 ..  837764 -  -2.2  -2.73364   CGGGCAGTTCAAGCA                TCAG ATCT CCGA                 CCATTCCCGCAGCAG  40 14
        ybiI NONE
        ybiJ  836666 ..  836687 - -13.7  -5.81412   GCCAGCTAAAAAAAA           GCCCGTCCA GTGG CGGACGGGC            AAACAAGGGTAACAT 100 226
        ybiA  831376 ..  831413 -  -6.9  -4.86033   AAACCTGCAGAAAAA   CCGTCTCGCCGCCTCGGC GAT GCCAAACCGGC-AGGCGA   ACAACAACGTCGCCG  85 303
        ybiH NONE
        ybhG NONE
        ybhF NONE
        ybhS NONE
        ybhR  823850 ..  823862 -  -4.8  -3.54475   TTCTTCAGGAGAGAA                GCCA TGAAG TGGC                AACAACGTGTTCGTG  53 388
        ybhP NONE
        ybhO NONE
        ybhN  820506 ..  820516 -    -4  -3.31144   GGCCCATTTGGATAA                 TAAG TTG CTTA                 ATGATTGTGTTATGG  49 274
        ybhK  814808 ..  814832 -  -8.5  -3.79633   GACAAACGGAAAACA          GCCTGATGCGC TAC GCTTATCAGGC          CTACATTTTCTCCGC  75 155
        bioA NONE
        ybhB  806623 ..  806649 - -13.8  -2.53759   AATACCTTTAAGTGA         TACCAGATGGCA TTG CGCCATCTGGCA         GAGTGATTAACTAAA  86 32
        ybhC  805184 ..  805195 -  -7.2  -3.30124   CCGTAGGCCGGATAA                GGCG TTTA CGCC                 GCATCCGGCAAATAG  63 51
        ybhD  798751 ..  798765 -    -7   -4.7373   CTACTGCATGAAAAA               GGCCGC TAT GCGGTC               GGGCAGGGACCAATG  85 105
        ybhA  796828 ..  796848 -  -9.7   -3.2964   AAAGTGTGTCGATAA            CCGCCTGAT TAA ATCAGGTGG            CTATAAATGAACTGG  74 13
        modE  793067 ..  793098 -  -3.7  -4.30719   GTGTTTCATAACAAA      TTGTCAACACGCT TAGCAC AGCGTGGCGATAA       TCACGCTGTCGGCAT  64 6
        modF NONE
        galE NONE
        galT NONE
        galK NONE
        galM  786997 ..  787013 - -10.1  -4.14193   ACAATATGAGATAAA              GCCCTCA TGA CGAGGGC              GTAACATTACTCAGC  82 32
        gpmA  786021 ..  786041 -  -8.3   -5.5112   GTTAGCAACAAAAAA            GCCGACT CACTTGC AGTCGGC            TTTCTCATTTTAAAC 100 50
        ybgS  784119 ..  784138 -  -9.3  -4.78661   AGTGAAAAATTAAAA            GGGAGAG ACTCCG CTCTCCC             ATTATTGGCTATTTT  90 47
        ybgR  783069 ..  783099 - -15.5  -3.15544   CCGGATGTGGATCAA       CAGCGCACGTGAA AGAGG CTCACGCGCGCTG       TCCCATTAATGGTGA 100 31
        mngR  763994 ..  764005 -  -2.2  -4.60924   GAAATGTTCGAAAAA                GATC CGCA GACC                 GAAGCGATCGTGATG  66 396
        gltA  752354 ..  752381 - -12.8  -4.99035   TTAGGCATATAAAAA        TCAACCCGCCAT ATGA ACGGCGGGTTAA         AATATTTACAACTTA 100 52
        ybgD  751424 ..  751441 -  -9.8  -3.76781   AAATATTTTATGAAA             GGCGGC GATGAT GCCGCC              AAAATAATACTTATT  79 36
        ybgQ NONE
        ybgP NONE
        ybgO  747108 ..  747135 - -13.6  -3.35522   CAATTTTCTGAAAGA        GATGCCCTTT-CC GGC GGCAAAGGGCATC        ATGGTAAATCAGTTA 100 34
        abrB NONE
        ybgH  740245 ..  740286 - -10.2  -3.46936   AAATTGCAGGAAATA CGTAGGCCTGATAAGACGC GTCAA GCGTCGCATCAGGCAT-CG GTGCTGGCCTATTAA  77 37
        kdpF NONE
        kdpA  726294 ..  726307 -  -2.3  -3.03443   TCATCAGGAGAGATA               TTCCG CCAC CGGAC                CAAGCGCCAGGGCAG  42 0
        kdpB  724219 ..  724232 -  -8.1  -2.65766   GTAAACCTCACACCA               GACCG CAAA CGGTC                AGCAGTAAATCAATG  59 4
        kdpC NONE
        kdpD NONE
        kdpE  720221 ..  720240 -  -6.4   -5.0916   TGTTTAAGATAAAAA            GCCGTATT TATT ATTACGGC             TTTAATTAATAAAAG  83 64
        speF NONE
        potE  716132 ..  716151 -   -10  -4.46072   GCCAACAAACAGAAA            GGGCGATC ATTC AATCGCCC             TTTTTTACTTTGTTT  89 43
        ybfH NONE
        ybfG  714850 ..  714862 -  -6.9  -2.53822   CTTACCTGATAATAC                CCGCC GCT GGCAG                TTGTCAGGCGGGAAC  52 333
        ybfF  711149 ..  711170 -  -7.9  -2.94232   TTCGGGGGAAACAAT           CAGCCAGGC CTCT GCCCGGATG            GATAGCGCGCCATAA  61 116
        ybfE  710790 ..  710803 -  -2.3  -2.90227   GCGGAATCAGCAAAC               GAGCA GGAC TGCAC                ACTGTGCTACATGAA  41 50
        fldA  710125 ..  710152 - -16.4  -3.19463   GGCATTATCTATTAA        TACGGCGTAGAC ATGA GTCTACGCCGCA         TCACATCAGGCATTG 100 31
         fur  709386 ..  709403 - -11.3  -5.24129   CCCTTGCATAAAAAA             GCCAACC CGCA GGTTGGC              TTTTCTCGTTCAGGC 100 45
        nagB  702000 ..  702023 -  -8.9  -3.08726   GATTTTAAAAAATAT          TGCCCTGAGC AAGGA GC-CAGGGCA          GGGATAACAATTACA  68 36
        nagA NONE
        nagC  699563 ..  699576 -  -3.9  -3.37975   ATGGACTACCCAGAA               TATTG ACAA CAATA                AGCGCCACTATAAAA  50 46
        nagD  698457 ..  698471 -  -7.8  -5.40072   GCTTGTTTAAAAAAA               TGCCGC AAA GCAGCA               CTGTGCGCAAGCGAT  95 351
        asnB  696696 ..  696729 - -16.8  -2.79557   AAGCACCTCAATAAC     TGAAACAGCCCCGG ATTTCA CCGGGGCTGTTTCG      CATTTCTTACTTATA 100 32
        miaB  692724 ..  692749 -  -9.7  -5.51046   TAAAGAGAGAAAAAA         CAAGGCCCACCG GAA CGGCAGGCC-TG         AGAATTACGGCTGAT 100 30
        ybeZ NONE
        ybeY  691043 ..  691066 -  -8.8  -4.43477   GTTAGTTAATCAAAA          CGCCGTCGTT AATC ACCAACGGCG           GGGACGTCTGCCAGT  84 56
        ybeX NONE
         lnt  688367 ..  688383 -  -2.2  -4.19276   GCAAAATTCTTAAAA              TGCACT CTTTT AGTGCT              ACCGCTGGATTACTG  57 208
      insH-3  687173 ..  687184 -  -2.2   -2.7186   AAATGCCTTGAATCA                GCCT ATTT AGAC                 CGTTTCTTCGCCATT  40 61
        gltI  685912 ..  685939 - -16.4  -5.26316   CTACTCCAGAAAAAA        GAGGGTAGCAGC GTTA ACTGCTACCCTC         GAAGATTGTTACCCA 100 148
        gltJ NONE
        gltK NONE
        gltL NONE
        rihA  682651 ..  682688 -  -9.3  -3.77089   AAAAAGAGATAAACA   GATTAAGACCACC-CAGG TAA CGCGTGGTGATCTTAATC   AATGACGTGTGTTAA  77 37
        hscC  680740 ..  680759 -  -2.8  -3.21416   GAGCCGGAGGATGAA            GATGTCGA TGAG CCAACACC             TGAAAATCATGAAGA  45 212
        ybeT  677754 ..  677764 -    -4  -3.58905   ACGCGTGATACAGAA                 CATA CCT TATG                 GCCATTATATCTAGT  53 336
        ybeQ  674757 ..  674780 -  -7.4  -2.72851   CAATAAAGAGAATAT          GGGCCGAATGA AAT TC-CCCGGCCC          TTGTTTTTATCTCTA  58 38
        leuS NONE
        rlpB  670820 ..  670831 -  -2.2  -3.28712   TTGTTCCGGGTACAA                CCGA ATCA TCAG                 TTACCCAGCGTGGTG  45 22
        holA NONE
        nadD  669150 ..  669164 -  -2.8  -2.90075   CCCTCCGTAACGACA               GGTATC AGC GATACA               AGCCTTGTTGGTTAA  42 15
        cobC  668359 ..  668375 -  -6.5  -3.53343   AATCGGCTTTCGAAA              GTGGGCT ATC ATCCCAC              CCCGCGCCGCAGATT  60 169
        ybeB NONE
        ybeA  667463 ..  667491 -  -8.2  -2.78679   GTTTTCTACTCAAAG        CTCCCTTATCAC TCACG GTGATAAGGATG        GTTGGTGGTGATGCT  60 5
        mrdA NONE
        mrdB NONE
        rlpA NONE
        dacA  661898 ..  661917 -   -15  -3.50456   GTAATTAAATAGCAA            CTCCCGCC AGAA GGCGGGAG             TTTTTTACTGATGCT 100 83
        ybeD NONE
        lipB  660825 ..  660846 -  -5.1  -3.24456   AGATATTATGAGTAA           TGACCCAGT GTAA ATTGGGCCA            TTGATGTATGGAATT  52 39
        ybeF  659558 ..  659574 -  -2.1  -3.62864   GAAACGGACCTGAAA              GCAGCCA AAG CGGTCGC              GAAAATGTAAAATTG  49 99
        lipA  658420 ..  658437 - -11.3  -5.36441   GTTCGATACAAAAAA             CCCGCTT CAAA AAGCGGG              TTTTTTATCAGACAG 100 62
        ccrB  656748 ..  656764 -  -9.4  -4.36729   AGCAAGAATTCAAAA              CCCGCT TAATC AGCGGG              TTTTTTTTGGTCTTT  86 39
        dcuC  653775 ..  653797 - -13.4   -4.0162   GGGTGACATGATAAA           GCCGGAGGAA ACT TGCCTCCGGC           ATTACTATTTACTTG 100 34
        citC NONE
        citD NONE
        citE NONE
        citF NONE
        citX NONE
        citG NONE
        citT  644281 ..  644308 - -18.5  -5.42265   TTAAATCATAAAAAA        GCCCGCCAGGT GGGCTT ACCTGGCGGGC         GTGATGATTTATTCA 100 57
         rna  643248 ..  643270 - -12.7  -5.11836   ATACCCAAAAGAAAA           CCCTCACCG TCAGG CGGCGAGGG           TTTAACTCACATGAT 100 175
         rnk  642726 ..  642745 - -12.2  -3.53811   CTGATTTTGCGTAAA            GAGGATGC GAGT GCATCCTC             TGGGCAAAGCGAGTT  88 60
        uspG  640615 ..  640642 - -14.8   -4.7373   TTATGGCATTAAAAA        GCCCCGCCGGGA TGGC TCCGGGCAGGGC         GGGATACTTATTCTG 100 45
        dsbG  636958 ..  636968 -  -3.2  -4.08692   TAAGTTTTTCTAAAA                 TAGC ACA GCCA                 CTTAGGGCAGAGCGA  57 107
        ybdO  635800 ..  635812 -  -5.5  -3.09202   ATAGACATCTGAAGA                CGCTC TCT GAACG                TTACAGGGTGATCAG  52 152
        ybdN NONE
        ybdM  633620 ..  633636 -  -3.5  -3.01712   CCTTTTCGGTGAATA              CCCCGGC ACA GCTGGCG              CTTGCTGATATGCTA  46 359
        ybdH  631351 ..  631362 -  -7.2  -3.30124   TTGTAGGCCGGATAA                GGCG TTCA CGCC                 GCATCCGGCACTCTT  63 275
        fepB  622774 ..  622796 -  -3.4  -3.12351   GCGTCCGACAGTTAA           TGCTTAAAAC AGC GCCTTAAGCC           TATCCAGCACTTGCA  45 6
        fepD NONE
        fepG NONE
        fepC  618583 ..  618595 -  -7.7  -2.98789   ATCCAGAAAACAGGA                TGCCA TGA TGGCA                GACCACTTAGTTTAA  62 37
        fepA  609417 ..  609446 - -14.3  -3.30124   TTGTAGGCCGGATAA       GGCGTTCACGCCG CATC CGGCATGAACGAC        GCGCACTTTGTCAAC 100 56
        entD  608424 ..  608450 -  -3.6  -5.34365   GGAGAATAACAAAAA         TGGTCATCTGGA GCT TACAGGTGGCCA         TTCGTGGGACAGTAT  81 257
        ybdK  605425 ..  605436 -    -3  -3.29043   AAGGGTGTTTCATAA                CATT GTTA AATG                 TAAGTTAAAACACCA  46 77
        ybdJ  605158 ..  605172 -  -5.6  -2.71364   GTATGCCGCGAAGTA               CGGCGA TAA TCGACG               TTTAATCCGCCAGCG  50 27
        ybdF NONE
        nfnB  603967 ..  603984 - -14.1  -3.50588   ATCTGAGAGGAAATA             GCCGGGC AGAT GCCCGGC              AAGAGAGAATTACAC 100 35
        ybdG  602603 ..  602629 - -16.7  -3.63895   GTCAACCATCCGAAA         CCGCTCTCATC CATTC GATGAGAGCGG         TTTTTTTAATTACTG 100 35
        cusR NONE
        cusS NONE
        nfrB NONE
        nfrA NONE
        ybcH  586277 ..  586303 - -13.8  -3.44487   GATGAGAGCGAAAGA         GGTAAGCCAGGT CGT ACCCGACTTACC         TGGAGGAGATTTAAT 100 36
        envY  585178 ..  585199 - -10.9  -2.78465   ACTGAGACACATAAG           GCCTCGCAA TGGC TTGCAAGGC            TTTACATGTTTTGAG  74 196
        ompT  583515 ..  583543 -  -3.2  -3.16564   CTCTTATTCTATCAA       TGTCGTAGCC-CA GAAA TGTGGCTATAACA        GTACTTCATATTTCA  45 385
        ybcY  581137 ..  581153 -  -2.1  -5.80003   GGAAGAAACAAAAAA              CAGCCTG ATG CAGGTAG              CCAGTGAGCATATTG 100 247
        ybcV NONE
        borD  577750 ..  577764 -  -3.5   -4.4521   ACTATGCAAAAACAA               CTGGA AGGAA CCCAG               AAGTATATTAATGAG  67 84
        nmpC NONE
      insH-2  573596 ..  573613 - -12.7  -3.50437   AAAATTATTAAAAAT             GGGGCGT TGAG ACGCCCC              CAAAAATAAAGGGTA  93 372
        ybcC  565263 ..  565278 -  -3.2  -3.12999   GCAGCGGAGACTGAA              GCGCCGC AAT GCAG-GC              TTGCCGTGTTGTGAG  45 68
        intD  563918 ..  563948 - -11.8  -2.60079   TGACCGTATAATTCA       CGCGATTACACCGC ATT GCGGTATCAACGCG       CCCTTAGCTCAGTTG  79 115
        fimZ  563065 ..  563079 -  -4.4  -3.54743   TATGATCAATTATAA               TTAATA TTA TATTAA               TTCGTATAATTTGGC  54 17
        folD NONE
        ybcJ  555854 ..  555875 - -15.9  -3.95836   AGTCTGAAAAGAGAA           CCGGCCTGT TGAT ACAGGCCGG            GAAAGGGATCAGGCA 100 34
        ybcI  554757 ..  554767 -  -6.8  -3.70446   CTACAGCGAAGAGAA                 CCTG AAG CAGG                 CGCGTGCGGCGCTGG  63 513
        ppiB NONE
        ybbF  552335 ..  552345 -  -2.4  -4.08394   ACATGCGTCTTAAAA                 CTCC TGT GGTG                 CACAACTCTCGGCTT  55 121
        purE NONE
        purK  550647 ..  550679 - -10.6  -2.57881   CAATTGGTGCACAAT      GCCTGATGCGATGC TTGAC GCATCTTATCAGGC      CTACAATGGGTACCG  74 96
        allD NONE
        allC NONE
        ylbA  542423 ..  542442 - -13.6  -5.63504   AATGTTACAAAAAAA            GCCACGGT ATAA ACCGTGGC             AAAATCCAACATAGC 100 68
        ybbS  530474 ..  530499 -  -4.7  -2.94412   GTGAACCTCAAATCA         GCTTGCGCGCTA TTT TA-CGCGCCAAC         GCGCAAGGAAACTTG  48 45
        ybbB  529266 ..  529289 -  -2.4  -3.28712   TCTTGTTTTGGATAA          GGATTCGACA CTCA TATCAAAACC           GGTAACTCTCAACCT  45 92
        ylbG  528667 ..  528682 -  -6.2  -4.67048   CTATCTGAAAATAAA              TAATCC TTCC GGATTA               AAATAAATTCTTGCC  78 212
        tesA NONE
        ybbO NONE
        ybbN  516585 ..  516614 - -14.4  -3.27992   AATTGAAGAAGAAAT       GATGCGATGCCG GATGCG CAGCATCGCATC        CGGCGTTGTGGTTCA 100 60
        ybbK NONE
        ybbJ  513242 ..  513260 -  -3.8   -4.7497   GCGATGTAGCAAAAA             TTACCGGC CTG ACCAGCAA             AGCCATTCGCTTCTA  73 390
        copA  507921 ..  507974 - -10.1  -2.57931   CGTAGGCCGGATAAG GCGTTTACGCCGCATCCGGCATCCG AGCA CCATTGCCTGATGCGACGCTTACGC GTCTTATCAGGCCTA  70 150
        ybaP  506348 ..  506359 -  -7.2  -2.98014   AACGAAGCAAGCATA                CGCC TGAT GGCG                 GTCCAAAAAAAAGAG  59 176
        ybaK  505798 ..  505821 - -16.8  -3.67976   GGCAGTAATCCGAAA          GTGCCGGATG TTTG CATCCGGCAC           AATGCTTAATCGCGG 100 31
         fsr  502667 ..  502693 - -15.3  -3.09831   GCGACTGTAAAACGA         TGCAGCCAAAG TTTGC CTTTGGCTGCA         ATGAAATCAGTCTTT  93 32
        ybaL  500681 ..  500692 -  -7.2  -3.50393   TCGTAGGCCAGATAA                GGCG TTCA CGCC                 GCATCTGGCATTTGG  65 119
         aes  498170 ..  498203 -  -9.7  -3.66995   GGGAAAAAATATGAA     TATATTCCGGCGC TTAATGCC ACGCCGGAACATA      TCGAAATGATGGCTA  77 60
        priC NONE
        ybaM  489132 ..  489152 - -12.6  -3.18505   GGGTAAAAACGAAAG            GGGGCAAC ATTTA GTTGCCCC            GAGATTGCTAACAAA  86 207
        acrA NONE
        acrB  480443 ..  480458 - -11.8  -5.28176   GTTATGCATAAAAAA              GGCCGC TTAC GCGGCC               TTAGTGATTACACGT 100 45
        ybaJ NONE
         hha  479166 ..  479177 -  -2.2  -4.07568   TCCGGTTGCTGAAAA                TGCG GCAA CACA                 GTAAGACGAAAAGTC  55 162
         maa NONE
        ylaC NONE
        ylaB  475824 ..  475840 -  -5.9   -3.1916   CAAAAAATCCCAACA              TGGCTAA ACT TTAACCA              CAACTGACGTCGCAA  54 476
        ybaZ  475069 ..  475093 -  -7.1  -3.83026   TGCCGGTACAGCAAA         CCGCCGTGCC GGTTCA GGC-CAGCGG          TGGCGCAACGACTAC  66 138
        tesB  473493 ..  473519 -  -9.5  -5.07053   AAGCACTGCAAAAAA        CAGCCGGACGGT TTTC ACC-TCCGGCTA         TTTTTTTAATTGTGA  93 31
        ybaE  464797 ..  464811 -  -8.6  -4.89477   GCTTGAACAATAAAA               GCGTTA TGG TAACGC               CTGCGATTAACCCGG  91 50
        ybaX  463569 ..  463591 - -10.7  -3.12351   TTTTGCCAGACTGAA           GAGGTCATA CCAGT TATGACCTC           TGTACTTATAACAAC  76 510
        yajG NONE
        ampG  451073 ..  451093 -  -4.9  -4.90525   CAATGTGAAATAAAA            CAATTATTT AAC AAATAATTA            TCATTAGAGTGACAA  77 226
        cyoA NONE
        cyoB NONE
        cyoC NONE
        cyoD NONE
        cyoE  446005 ..  446018 -  -8.1   -5.4756   AATGCTAAGAAAAAA               GGTGC CGTA GCACC                TTTTTAATAGAGAGG 100 46
        yajR  444261 ..  444284 -  -3.8  -3.97911   ATCAAAGACAGCAAA          CTGAAAGTGC AGGC GCAAATTCAG           GGCGATGAAATCCGC  58 267
        apbA NONE
        yajL  441867 ..  441879 -  -6.3  -3.42069   TGAAGCGGAAGAAGA                GAAGT TCG ACTTC                AGCATTCTCGATAAA  58 421
        xseB NONE
        ispA NONE
         dxs  437444 ..  437454 -  -2.4  -3.08133   CACTTACTTATGTAA                 GCTC CTG GGGC                 TTCACTCGTTTGCCG  42 110
        yajO  435910 ..  435935 -  -8.3  -3.18681   TCGGAAGTGGATTAA         GCCCGATCGTTC CTG GGACGAT-GGGC         TCGCTGGCAGCGATT  63 475
        yajI  431259 ..  431270 -  -5.8  -4.08767   GCCACTGTTTGAAAA                TCCC TTGC GGGA                 GTGAAAAAGGCGCAA  65 291
         tsx  430323 ..  430343 - -12.6  -4.14257   GTTAACAATCAGAAA            TGCCGGGA ATAAA TCCCGGCA            TTTTCATAATCAGAA 100 35
        yajB  423312 ..  423338 -  -2.8  -4.63218   CGCTGCGTAAGAAAA         GTCAGGCGCTAC GTC ATGGCGGCTGTC         AGGTGCTGTATGCGG  68 248
        sbcD NONE
        sbcC  411728 ..  411749 -  -3.7  -3.48684   TCACAACCACCAGAA           CGGCTAC CAATCACC GTAGCCA            ATAAAGTGATAGCTT  52 107
        araJ  410281 ..  410323 -  -5.5  -5.30189   CACAAGAGTAAAAAA CGTAGGCAATTGGCGCATCA TGCC TGATGCGACGCTTGCCG-CG TCTTATCAGGCCTAC  83 223
        rdgC  408289 ..  408303 -  -7.1  -3.30124   TCGTACGCCGGATAA               GACGC GGCAG GCGTC               GCATCCGGCATTAAA  63 54
        proC  404010 ..  404050 -  -9.9  -4.65182   TACAAAGCAAAGAAA GCCGGACGT-A-ACCG-CAC CGAA GTGGCGGCCTGACGTCCGGC GAAAGTCATCAGGAT  91 34
         ddl  399020 ..  399044 - -10.8  -4.42851   TGAAGAAACTGAAAA          CGCCCAATAA GAATA TTATCGGGCG          TTAAAATATTACATT  90 34
        yaiY  398252 ..  398270 - -10.2  -2.78263   ACAATGTAAAACTTA             CTGGCGGC GAT GTCGCCAG             TGCAGCCATAGCGCC  71 4
        ampH  394308 ..  394344 - -11.8  -3.55866   CTATATCGAAATGAA   TAAAGGCAAACTGGTCG CTAT CAACC-GTTTGCCTTCA    GAGTATTAATCAGGA  88 35
      insE-2 NONE
      insF-2  390569 ..  390590 -  -7.3   -3.4285   TCAGGCAATTTATAA           CGTTGCTGA AACG TCAGCAATG            TATGATGTTGCTACA  65 398
        ykiB  388991 ..  389001 -  -6.8  -2.85668   GAGGGGCATAGTATA                 CCTG AAG CAGG                 GTAGGGATGTTTTAC  56 145
        hemB  387876 ..  387892 -  -6.5  -2.73875   GGCGGGGTAATACGA              GAGTGGA CGG TCCCCTC              GCCCCCTTGGGGAGA  53 110
        yaiS  383177 ..  383187 -    -4  -3.91488   AATTTGCTCAAAGAA                 TCAT TTT ATGA                 ATTACAAAGCCTTCA  57 121
        yaiP  381701 ..  381713 -  -4.1  -3.44051   GTTCGAGCATTATAA                CGAAT GGC ATCCG                CATAGTGCGCTGGGT  52 275
        yaiO  379131 ..  379181 - -16.6  -3.06302   ATCATCTGCATGCAA TATACTATAGGGGGGTATTCTAT ATGTCA AT-GCATACCCCCCTATAGTATA TAACACTGGAGAATA 100 137
        frmR NONE
        frmA  377650 ..  377670 -  -7.5  -2.85407   GAGAGTATTAAGAAC            CCCCGCC TGAAGTG GACGGGG            TAAACCTGCGGGAAA  59 41
        frmB  376725 ..  376736 -  -7.2  -3.30124   GTGTAGGCCGGATAA                GGCG TTCA CGCC                 GCATCCGGCAGTCGT  63 48
        mhpR NONE
        lacI  365622 ..  365635 -  -6.7  -2.70932   TGGGGTGCCTAATGA               GTGAG CTAA CTCAC                ATTAATTGCGTTGCG  55 42
        lacZ  362427 ..  362447 - -14.7  -3.38046   TCCTTACGCGAAATA            CGGGCAGAC ATG GCCTGCCCG            GTTATTATTATTTTT 100 33
        lacY  361120 ..  361131 -  -7.2  -3.28791   ATGTTGGTCGGATAA                GGCG CTCG CGCC                 GCATCCGACATTGAT  63 44
        lacA NONE
        cynR NONE
        prpR  346047 ..  346078 -  -9.4  -2.66451   ATCTATTGAAATTTA      TGCCGGATAAAGCG TTCG CGCTGCATTCGGCA       GTTCAGCTTTTCAGC  68 28
        yahN  344742 ..  344763 -  -7.2  -5.31059   AGACCAATGAAAAAA           GCCCACAC AGGGGA GAGTGGGC            TGAAATGGGAAGCTA  95 152
        yahC NONE
        yahB  332278 ..  332291 -  -2.3  -3.78909   TAACGATAAAATCAA               GCTGG TTCT CGAGC                TAACGGAACGTAACC  51 459
        betI NONE
        betB NONE
        betA  324609 ..  324619 -  -5.4  -4.84914   ATCCAGAGAATAAAA                 TCTG TCG CAGA                 TAAGGTTGTATTAAT  76 207
        ykgH  323791 ..  323817 -   -11  -3.53012   CTGCTCTTCTGTAAA         TATCCTGGTATT ACC AATGCCAGGATA         TTTACAGTGAAAAAG  81 128
        ykgC NONE
        ykgI NONE
        ykgB  316781 ..  316804 -  -6.9  -4.56597   GTCTTGCTGTAAAAA          TACATGATT GATATT AATCATGTA           TTTTACCTAAGACGA  77 171
        ykgA  315662 ..  315672 -  -3.2  -4.24123   GGAACAATTTGAAAA                 CAAG AAC CTCG                 CTTAGGCCTGTGTCC  60 27
        ykgM NONE
        ykgO  311514 ..  311546 - -12.3  -4.26344   ATATCCCCAGGAAAA      TTAATGTTGGTGT TATAAAC ACACCAACATTAA      TCCGATCTGATTATT 100 77
        ykgK  309921 ..  309933 -  -4.8  -2.53876   CCCGAGTTGAATTGA                GGAC GTGAT GTCC                CAGTGAGTCATTTTT  48 62
        yagZ  309273 ..  309291 - -11.7  -4.24342   CCGTCCAGGAATAAA             GCAGGGG GGCTA CCCCTGC             TGGTACATCAGAGAG  95 42
        yagY NONE
        yagX NONE
        yagW NONE
        yagV  303443 ..  303471 -    -6  -3.49634   ATCGTAAAGAGAACA        GCGGTACATCGT ATGTA AGAACGTACCGC        GGTTGGCTGGGGAAC  60 273
        ykgJ  302848 ..  302866 -  -7.4  -4.98857   ATTGAATGATAAAAA             TGGCGC AAATACA GCGCCA             TTTTTATAGGTTAAA  84 236
        yagT NONE
        yagS NONE
        yagR NONE
        yagQ NONE
        yagP  296429 ..  296445 -  -9.5   -3.2045   AAAAATGCATTAACA              TCGCATT CGT AATGCGA              AGGTCGTAGGTTCGA  72 185
        intF NONE
        yagN  294131 ..  294148 -  -7.1  -4.33854   ATCAATAAAATTAAA             TCTGTAA TTTA TTACAGA              CTTTCTCGTACAGAA  77 240
        yagM NONE
        yagL NONE
        yagK  291516 ..  291536 - -15.5  -4.28819   AAACAATACAAATAA            GGCCTTCTC ACT GAGAAGGCC            ATTACCGACTTACAG 100 35
      insA-3 NONE
      insB-3 NONE
        argF  288381 ..  288393 -  -3.3  -2.83258   AACAGACTGAATAAT                CGGCA TAA TGCTG                GCATGTCCACGCTGG  43 157
        yagI  287338 ..  287360 -  -5.5  -3.41051   CCAGCTCGACCACAA          CGTGCCGTCG TGGC CG-CTGCACG           AGCAGCCCATTCCGG  54 293
        yagA  280006 ..  280022 -  -2.9  -2.59447   GGCGAATGAGAATAT              TTGCCTG CCG CCGACAA              TCAGGTGGTCGGGGA  40 56
        yagB  279615 ..  279628 -  -2.3  -2.76969   TAAGCCATTTTAAAT               GACTC GGAG GTGTC                TGTTAAACCCGTGGC  40 6
        ykgN NONE
      insA-2 NONE
      insB-2 NONE
        afuB NONE
        afuC  276912 ..  276945 -  -9.5  -3.30124   TTGTAGGCCTGATAA     GCGCAGCGCATCAGGC ATT GCCGGATG-GCGGCAC     AAGCGCCTTATCCGG  74 60
      insH-1  272824 ..  272852 -  -3.9  -2.90462   AAAGCCAGAAAAGAT       CGGTGG-TACTG GAATAA CAGTATCCAACG        GGGCCGAAGTACGGC  45 498
        perR  268213 ..  268236 -  -7.4  -5.80727   AAAAATAATAAAAAA          CGGTAGAATC GTGA GATTCCGCCG           TTAATTGCGTATGTT 100 302
        ykfA  267268 ..  267291 - -10.2  -2.91398   AACAAATAAAAGGGA          TCCCCGTCGC ATCG GCGACAGGGG           CAGGGAAGTAACAGG  72 55
        yafZ  266391 ..  266414 -  -2.4  -4.29106   TCCGATATTAACAAA          GCAGCAAC ATTAAACG GTCACTGC           AGTTGCGTGAGCAGG  57 19
        yafY NONE
        ykfB  264792 ..  264817 - -12.5  -5.18371   CCTGATAAAAGAAAA         CCCCGGCAGCC TGCT AGCTGTCGGGG          TGAATTTGCTGGGGA 100 52
        ykfF  264454 ..  264474 -  -9.7  -5.06414   CTCCGTCAATAAAAA            CGCCAGC GGCGATG GCTGGCG            TATGGGGATATAAAG  93 79
        yafX NONE
        ykfG  263485 ..  263500 -  -4.7   -3.6707   ATGTAATACCTCAAA              GCAGA CCGTGT TCTGC               GAACGAATAGATTTG  55 5
        ykfH NONE
        yafW NONE
        ykfI  262458 ..  262490 - -12.1  -3.90048   TTGTCCGTAAAAAGA      TAACGCGCCTGCC GGGTAGT AGCAGGCGCATTA      CGCAATAGGTAAACA  93 87
        phoE  258237 ..  258262 -  -9.1  -3.64822   ACGGCGTGAGTGAAA         TGTGCCGGATGC ATC ACATCCGGCA-A         TATTCATTAAAACTG  75 32
        pepD  254215 ..  254246 - -17.3  -3.86776   TAATGAAGGATGAAA      CTGCCGGAAGGCG ATTAAA CGCCATCCGGCAG       CAAATCAAATAATTA 100 38
        fhiA  248314 ..  248325 -  -7.2  -3.37796   CGGTAGGACGGATAA                GGCG TTCA CGCC                 GCATCCGGCAGTTGT  63 58
        dinJ NONE
        yafQ  245837 ..  245849 -  -3.3  -2.91429   TAAAACGGTTACACA                CGCCA GGA CGGCA                AAATGGATCCCAAAT  44 137
        yafK  245033 ..  245054 -  -8.7  -3.91084   TGACGGGCAATGAAA           CCTGGCAAA AGAT TATGCCAGG            CGAATGGCGCTTATT  74 36
        fadE  240833 ..  240850 - -12.7  -4.56367   TAGCGGATAAAGAAA             CGGAGCC TTTC GGCTCCG              TTATTCATTTACGCG 100 34
        yafV  239144 ..  239157 -  -3.8   -3.6869   CACAGCAATCCGAAA               CCAC TGGCAC GTGG                AGAATAAGCTGCACA  53 287
        yafU  238660 ..  238670 -  -5.4  -4.59882   GTAAAAAACAAAGAA                 GCAT TGA ATGC                 AGGGAAAAATAATAT  74 101
        rnhA  235490 ..  235517 -  -9.1  -2.55021   AAACAAGCCACGAAT        TCGCCAGGCGG TTGGAG CCACCCGGCAA         TGTCGTAAACCACAG  66 43
        gloB  233995 ..  234009 -  -4.2  -3.42996   GACGACCGATCATAA               CGGC GAACGGA GCCG               ATGACAAGAAAGTTT  52 43
        mltD  232558 ..  232578 -  -9.7  -5.72622   GGCATAAATAAAAAA            GGCACCG GGGGAAT CGGTGCC            TTTTTATTATCTGGT 100 44
        yafC  229902 ..  229931 -   -10  -5.47159   GCCGAAGATAAAAAA       GCGATCGCCGCA CTGGAT TGCAACGACCGC        CTGGTTAGCCCGGAA 100 61
        metN NONE
        metI NONE
        metQ  220058 ..  220075 - -12.7  -3.75505   TTGTAAAAATGACAA             GACGGGC AAGC GCCCGTC              CTGAATGATATTACA 100 63
        rcsF NONE
        yaeB  218805 ..  218823 -   -11  -3.42056   AGTTGGAAGGTAGAA             CAGGCTCA AGG CGAGCCTG             GGACAAAAAAAAGTG  80 89
        proS  217027 ..  217047 - -13.3  -5.47821   ATCCATGTAAAAAAA            GGGCCCTGA AAT TCAGGACCC            TTTCTGGCATCAGCC 100 35
        yaeF  216068 ..  216079 -  -7.2  -3.30124   TTGTAGGCCGGATAA                GGCG TTTA CGCC                 GCATCCGGCAATGGT  63 125
        yaeP NONE
         rof  213636 ..  213668 -   -12  -3.76952   CTTAGTTAAGTGAAA      GCCGGATAAGACGC ATCAA ACGTCGCATCCGGC      GAAAGTCAATCAGGA  93 35
         map  188690 ..  188705 - -11.8  -5.15634   TATCGCATTAAAAAA              GCCGGC ATTC GCCGGC               TTCATCTTATTCGTC 100 32
        glnD NONE
        dapD  185090 ..  185112 - -10.5  -5.40474   ATCCCTGCAAAAAAA           TCGGGCAGC GTCGT GCTGCCCGT           GTGCATACTTTTAGT 100 36
        yaeI NONE
        yaeH  183381 ..  183404 -  -4.4  -3.35813   TGGCAGGCCAACGAA          CTGGCGCGACC GCT GG-CGCGGCTG          AAAACGATGGACAAT  51 330
         pfs NONE
        yadT NONE
        yadS  176802 ..  176816 -  -5.6  -4.68994   ATGACCATCGAAAAA               CAGGGC GTT GGCCTG               GTGGTTGATCCGATG  75 210
        hemL  173503 ..  173536 - -10.9  -2.60079   TTACGCGACAACGGA     TGCCCGATGCGACGC TGGC GCGTCTTATCGGGCC      TACAAACGGCCCCGA  74 91
        ligT NONE
        sfsA NONE
        dksA  160102 ..  160120 - -11.7  -4.81306   TTGAACAAAAAATAA             GGCGGGA GCATT TCCCGCC             TGTGGTAAACGTGAT 100 54
        yadB NONE
        pcnB NONE
        folK  157064 ..  157088 - -10.3  -4.21141   TTTGAACAAATTAAA          TTTACTTAATT CAA AATTAAGTAAA          AATAAGTTCACAAGT  85 190
        yadN  156230 ..  156265 -  -6.4  -4.44548   TAGAGTTAATTAAAA    CAGGGAATAATA TAAAATAGAAAT TATTATTCCCTG     TATATTCATTCAATC  73 59
        ecpD NONE
        htrE NONE
        yadM NONE
        yadL NONE
        yadK NONE
        yadC  149669 ..  149718 -    -8  -2.70932   TGGTGGGGGCAATGA TTTAT-CCGTAGCAGCACTGCCA GAAGG TGACAGTGCTGCTACGTTATCAG GGATAGGTTACCTGG  60 22
        panB NONE
        panC  147909 ..  147939 -   -12  -3.51232   CGTGGGGTAAATTAA       TAACTGGCGCCA TCAGCCG TAGCGCCAGTTA       AGTATTACGCCAGCT  88 30
        panD  146276 ..  146307 -  -5.1  -2.62263   ATTCGCTGGAGACGA      TGTC-GCGGCTGGT GAGTA ACCAGCCGCAGGGA      TAACAATCAAGCAAC  48 32
         can  141750 ..  141763 -  -2.4  -3.02511   TCGACTCGGGGAATA               CACT GTCGAA AGTG                CGTGAGATCTTAAGC  42 270
         gcd  138654 ..  138673 - -13.6  -3.36515   CCGTATTCGGAAATA            TGCCCGGA TCTC TCCGGGCA             TTAAACTGATGACAA 100 187
        yacC  136523 ..  136544 - -10.9  -3.17362   ACATAATAGCTAACA           TTGACCGCG GATG CACGGTCAA            TATTTCTACAAAAAG  78 51
        speE NONE
        speD  134756 ..  134783 - -17.8  -4.59982   GCAGAAGTAAATAAA        TCTGGCGGAGCC TGGG AGCTCCGCCAGA         GCCGTTAAACAGCTG 100 30
        yacH  129372 ..  129388 -  -6.5  -5.26875   CCGGCAATTAAAAAA              GCGGC TAACCAC GCCGC              TTTTTTTACGTCTGC  87 44
        aroP  120142 ..  120170 - -10.2  -2.84325   TTGGTGTAAAGATTA        TTGCCCTCACCC TGTAC GGGTGAGGGCGT        AGAGAGATTAATGCG  72 33
        nadC  117717 ..  117736 -  -7.1  -2.64794   GGGAAGGGGAGATTA            TCCGCCC GCGATG GAGCGGA             TAAATCTGTCAACTA  57 41
        ppdD NONE
        hofB NONE
        hofC  114272 ..  114284 -  -3.3  -3.72893   GAGTCTGCGATGAAA                CGTCA CGT TGGCG                GCGTTGCGGAATATC  53 263
        coaE NONE
        yacF NONE
        yacG  111593 ..  111625 -   -12  -2.53449   ACATTTGCACAAGAT      GCCTGATGCGACGC TGTCC GCGTCTTATCAGGC      CTACGTGCGGCATCA  79 49
        leuL   83580 ..   83597 - -14.1  -5.60993   TCGGGCATAAAAAAA             CCCGCGC AATG GCGCGGG              TTTTTTGTTTGACTG 100 50
        leuA   81961 ..   81973 -  -3.3  -2.62515   AATTCTTCGACATCA                CACGG TTT CCTTG                TTGTTTTCGTTGTGT  42 10
        leuB NONE
        leuC NONE
        leuD   78821 ..   78840 -   -15  -3.64599   GGACGATAGCGGAAA            GCCCGGTC ATTT GACCGGGC             AAGGGGATTAATTCA 100 33
        sgrR   75507 ..   75531 -  -7.2  -3.64192   AAAAAGAGTGGCAAA          GGACTTGAGA AGGAG CCTCAAATCC          CTTCGCCGGCGTTAT  67 138
        tbpA NONE
        thiP NONE
        thiQ   72177 ..   72203 -  -6.5   -4.3898   ATCAGGCCTACAAAA         CGCACTACCCG TAGGT CGGATAAGGCG         TTCACGCCGCATCCG  73 51
        araB   68355 ..   68365 -  -2.4  -2.87132   TCGTGTCCTTATAGA                 GTCG CAA CGGC                 CTGGGCAGCCTGTGC  41 8
        araA   66790 ..   66803 -  -8.1  -3.50393   GTGTAGGCCAGATAA               GACGC GTCA GCGTC                GCATCAGGCGTTACA  67 57
        araD   65801 ..   65821 -  -8.3  -5.19261   AAATCCATCAAAAAA            CCAGGCT TGAGTAT AGCCTGG            TTTCGTTTGATTGGC  95 59
        polB   63437 ..   63453 -  -2.1  -3.63744   TTTTTGCTCAAAATA              GCCCAAG TTG CCCGGTC              ATAAGTGTAGCAAAA  49 1
        hepA NONE
        rluA   59619 ..   59634 - -10.4  -5.72622   GGCAGAAACAAAAAA              TCCCCG GACT CGGGGA               TTTATGTACAAGAGG 100 78
         imp   54723 ..   54733 -  -8.2  -3.35813   TTCCATTTCAATTAA                 CCGC ACT GCGG                 ATTACGTGGTAAATC  65 47
        surA NONE
        pdxA NONE
        ksgA NONE
        apaG NONE
        apaH   49937 ..   49950 -  -2.3   -4.4572   AACACCTTAAATAAA               CCCGT GATT ATGGG                CCGCCATACCTGGGA  63 455
        caiT NONE
        caiA   39210 ..   39223 -  -8.1  -3.30124   CCGTAGGCCTGATAA               GACGC ATCA GCGTC                GCATCAGGCAGCGCA  65 46
        caiB NONE
        caiC NONE
        caiD NONE
        caiE   34560 ..   34573 -  -5.9  -2.68775   CGATGAGCAAATTTA               CGCGC GCCT GCGCA                ATAACAGTCGGGAAA  50 233
        rpsT   20771 ..   20784 -  -9.5  -5.64274   GCAGGCATAAAAAAA               CCCGC TTGC GCGGG                CTTTTTCACAAAGCT 100 56
      insA-1 NONE
      insB-1   19661 ..   19675 -  -2.8  -2.72799   GGGGGAGATAGATTA               GTTGTA CAT TACCAC               GATTTTGACTCGGCT  41 161
        hokC NONE
        mokC   16581 ..   16607 -  -3.6  -5.34365   GGAGAATAACAAAAA         TGGTCATCTGGA GCT TACAGGTGGCCA         TTCGTGGGACAGTAT  81 169
        yaaI NONE
        yaaW   10511 ..   10521 -    -4  -3.23975   ATTCCTCAAAAATCA                 TCAT CGA ATGA                 ATGGTGAAATAATTT  48 147
        yaaH    9899 ..    9916 - -12.7   -5.8187   TAGCGAATAAAAAAA             TCCCCCC GAGC GGGGGGA              TCTCAAAACAATTAG 100 37
        yaaJ NONE
        yaaA    5539 ..    5558 -  -7.8  -4.13654   CCGCTAAATGACAAA            TGCCGGGT AACA ATCCGGCA             TTCAGCGCCTGATGC  74 150
