# Supplementary material for: Rapid, accurate, computational discovery of Rho-independent transcription terminators illuminates their relationship to DNA uptake
Source: Genome Biol. 2007 Feb 21;8(2):R22. doi: 10.1186/gb-2007-8-2-r22 (PMC1852404; doi:10.1186/gb-2007-8-2-r22)
Supplement: Additional data file 4 — Best terminators found downstream of each of the genes of the 343 organisms studied. [file gb-2007-8-2-r22-S4.zip › Escherichia_coli_O157H7.bag]

        mobA    1027 ..    1043 +  -3.7  -5.75342   TGGATAGAAGGTTTA              CGTTGAT CTT ATCAAAG              TTTTTTTTAAAGAAC 100 316
   pOSAK1_03 NONE
   pOSAK1_02     752 ..     764 -  -4.1  -4.03234   CTTCCCGGAGAGAAA                CTGTC GAA AACAG                ACGGTATGAACGCCG  59 232
        etpC    3542 ..    3563 +  -2.1  -3.57263   GGCCATTCCAGGGTG           GGGGGCTGA ATTT TCGGCCAAC            TTTAAAGATACGGAT  49 103
        etpD NONE
        etpE NONE
        etpF NONE
        etpG    8615 ..    8636 +  -7.1  -2.74792   CTGGACGCTCGGTAA           CGCGCAGCC ATGA GTCAGCGCG            GTTTCACAATACTGG  58 13
        etpH NONE
        etpI NONE
        etpJ NONE
        etpK   11128 ..   11143 +  -2.5  -4.84359   AAAAATAACAAACAT              GTCGA GGCTGG TCGGC               TTTTTCTGCGACTGC  68 43
        etpL NONE
        etpM   12890 ..   12902 +  -3.3  -3.47804   TGTGTGAGTAGTTTG                CCGGA ATT TGCGG                TTGATTATCCCTTGT  50 95
        etpN NONE
        etpO NONE
    pO157p15 NONE
    pO157p16   15622 ..   15665 +  -6.1  -3.53811   AAATGTCAGATCGTG TGCGCCTGTTATGGCTCGGCT GGTA AGA-GAGCC-TTATAGGCGCA TTTGAAAAAACTCCA  60 93
        hlyC NONE
        hlyA   19624 ..   19653 + -13.7  -3.55447   GACTAAAAGAGGAGG       TGATGGCCATTCC AGGA GGAATGGTCATCG        TTATATGATGAGTAA 100 41
        hlyB   21772 ..   21787 +  -2.6  -4.18197   TTTATATCAGTTGCA              G-GCATA ACG TATGCGC              TTTTACATGAAAGGT  58 19
        hlyD   23268 ..   23284 +  -6.7  -3.23555   TATAGATTTCTGAAA              TAATCTT GTA AAGATTA              TCTATGTTATTTAAA  59 72
   ECp021.1n   23476 ..   23489 +  -4.5  -2.62616   TGATATATTAATGCC               TCCCT GAAG GGGGA                TGGTATAAACGATAC  46 19
        papX   23902 ..   23932 +    -4  -5.31275   TATTCTGCAATTGTG       TAGGGGGGATAG ATACTGG TTATTCCCCCTC       TTTTTTCTGGTAAGG  79 131
      ECp023   24220 ..   24232 +  -3.3  -4.35483   AGCAAACAAAAGGAT                CCGCA CGC TGCGA                TTTATTGTCGTGGAA  62 50
    pO157p22   25297 ..   25333 + -13.2   -4.1891   ACCTGATAATATAAG    CTGTAGTCAGTAAAGG AACAC TCTTCACTGACTACAG    TTTATGTTCAGCGGG 100 266
    pO157p25   26622 ..   26638 +  -4.4  -4.29227   TTTGCAGCGGTATGG              GGATCT TTAAT GGATCC              TTTGTTGATCATTCA  64 262
        letA NONE
        letB NONE
    pO157p30   30496 ..   30509 +  -5.3  -5.05301   TTGGGGTTATCCACT               TATCC ACGG GGATA                TTTTTATAATTATTT  79 507
        sopA NONE
        sopB   35236 ..   35251 +    -9  -2.85459   GTCTGATTATCGGTC              TGGGAC CACG GTCCCA               CTTGTATTGTCGATC  67 287
    pO157p35   38032 ..   38070 + -11.1  -2.82466   GGCACGTACGGTTCT  TAGGG-GGCGGTGATGCA GTAA TGCATCACTGCTACCCGA   TCGTATGTATTTTTC  74 59
    pO157p36 NONE
    pO157p37   39297 ..   39339 +  -9.8  -2.87132   GGTGAACAGCCCACA GGCCGCGGGGAACGGGCGCC ACAGG GGCGCCC--TCCCGGTGCCC TCTGTAAGAGAAGGA  70 36
    pO157p38 NONE
      ECp042 NONE
    pO157p39 NONE
    pO157p40 NONE
    pO157p41   42043 ..   42056 +  -3.1  -2.87931   GGCAACGATTTTCTG               TATGC CGAG GCGTA                TGTGTACGCGCTGGC  44 85
        klcA NONE
    pO157p43   43103 ..   43150 + -18.4  -4.04318   GCAGGCTGACGCCTG CCGGAAGGGAAGCGGGCCACGC TGAC GCGTCGTCCGTTACCCTTCCTG TTTGTGATGTGTCCG 100 278
    pO157p44   43943 ..   43959 + -12.3  -3.14344   GCAGATATGAAAAAA              GCAGGTC AGG GACCTGC              TTAATCCACGCCGTA  86 422
    pO157p45 NONE
    pO157p46 NONE
    pO157p47   46363 ..   46386 + -15.2  -3.17075   CCGGTGGCGCTGAAA          GGGGCCGCGC TCAC GCGCCGCCCC           TTACATTACGCGGAC 100 101
         ssb NONE
      ECp054   47873 ..   47909 +  -2.9  -2.83141   GGGATTATTAAGTAA   GAGAG-GTGCCGGACG GGAACG CGTCCGGCAGACAATC    ATTATTACCGTTTTG  41 26
    pO157p50 NONE
        psiB NONE
        psiA   51174 ..   51185 +  -2.2  -2.90941   GAAAAGTGAATGTGG                TCAG CGTG CTGG                 TATATGGGCTATGAT  41 56
        parB   51543 ..   51560 + -14.1  -4.10161   AAGTAGCAACCTGGA             GGCGGGC GCAG GCCCGCC              TTTTCAGGGCTGATG 100 35
        nikB   53712 ..   53733 +    -6  -4.97158   AGTGGATATTAAAAA           TCTTAACT TGTATT AGTTAAGA            TTTTCTTTGCTCTGA  81 49
    pO157p55   54245 ..   54265 + -11.9  -3.67878   GGCTGATTACTGGAA            CCTGAGGTA CTT TGCCTCAGG            TTATGTTGACATACT  89 83
    pO157p57   55772 ..   55784 +  -6.2  -3.09516   TCTGACGCTACGCAC                CCGC ATTAA GCGG                TTGACTCGTAAAACC  56 85
        toxB NONE
    pO157p59   66294 ..   66308 +  -2.8  -3.83205   AGTCATCCTGTTTAC               CTCTTT CTC AGGGAG               TTTAGTCTCCAGGAT  52 465
        traX   68512 ..   68522 +  -2.4  -3.71848   TGGTATGATACTGAC                 GCTG ATT CTGC                 TTATTAATAAACAAC  51 42
    pO157p63   69480 ..   69490 +  -4.6  -2.78032   TGAGCCGTTTCAACG                 GCCT GCA GGGC                 ATATTTTCACGAAGG  47 91
        finO NONE
      ECp070   70521 ..   70537 +  -2.9   -5.1615   AGTATGACCGGCCAG              TTCTGAG TAG CACAGAG              TTTTTTCCGTATTAA  73 124
    pO157p65 NONE
      ECp072 NONE
    pO157p66   71786 ..   71826 +  -8.2   -3.6682   TGCTCAGTTGTCCAA  CCCCGGAAACGGGAAAAA GCAAG TTTTCCCCGCTCCCGGCG  TTTCCATAACTGAAA  69 52
       repA2   72468 ..   72484 +    -3  -3.54475   TAGCCAACAATTCAG              CTATGC GGGGA GTATAG              TTATATGCTCGGAAA  48 240
       repA1   73907 ..   73943 + -11.3  -3.29312   CTCATAACTGAAAAA    CGGCCCCGCCCCGGCCC AAA GGGCCGGAACAGAGTCG    CTTTTAATTATGAAT  83 519
    pO157p69 NONE
    pO157p70 NONE
    pO157p71   75363 ..   75378 + -10.4  -3.35679   AGAGCCGAAGTACAC              CGCCAC ATGT GTGGCG               TTATCCATCACCCGG  76 203
    pO157p77   80697 ..   80714 +  -5.6  -2.52464   CAATGTTCACGACTG             TCAGAG ACACAC CTCTGA              TACATTAGAAAAACC  49 146
        espP   84777 ..   84794 +  -9.1  -5.00616   ACTGCGATGACTAAA             GCTGGCA GTAA TGCCGGC              TTTTTTACGGCCACA  93 143
    pO157p79 NONE
    pO157p80   88806 ..   88819 +  -4.5  -3.02632   TTTTGTTCAGCGGTT               TTCCG GTAA CGGAG                TAATTTATCACATTG  49 66
    pO157p81   90562 ..   90575 +  -5.3  -3.02095   TTCGACACTCTTCCG               TATGG TGAG CCATA                GTATTTTCTTATCTT  51 11
    pO157p82   91716 ..   91727 +  -2.2  -2.62184   GTGAGTAAACTCTCA                GTCA GAGG TGGC                 TCATATGACAAAAAA   0 93
   ECp088.2c   84676 ..   84689 -  -9.5  -4.18197   ACTCCGTATTCAAAA               GGGCC TGCG GGCCC                TTTACGCTCAGTGCC  84 460
    pO157p74   75960 ..   75970 -  -5.4  -3.91897   TTTCGCACGTATAAA                 CATC TTT GATG                 CCAGCGAGGTACAAC  63 117
       IS629   65625 ..   65652 -  -9.9  -4.99134   ATTTTAAAGTAAAAA        CCGTGACGG AAAGCCTGCG CCGTCACGG         ACTGAGGGCAAAAGC 100 154
    pO157p56   54656 ..   54676 -  -8.3   -2.5564   TATAACAGCAAAAGG            TCCCACAAG ACG CTCGTGGAA            TATATTTTAAAAGAG  63 110
    pO157p48   46363 ..   46386 - -15.2  -3.53012   CCGGTGGCGCTGAAA          GGGGCCGCGC TCAC GCGCCGCCCC           TTACATTACGCGGAC 100 12
    pO157p83 NONE
    pO157p31   30477 ..   30487 -  -2.4  -2.75975   ATGCCTGAAAAAACT                 TCCC TTG GGGT                 TATCCACTTATCCAC  40 274
    pO157p27 NONE
    pO157p26 NONE
   ECp025.2n NONE
      repFIB   25293 ..   25337 - -13.9  -3.23393   CTGCACCTGATAATA TAAGCTGTAGTCAGTAAAG GAACACT CTTCACTGACTACAGTTTA TGTTCAGCGGGATTT  93 29
    pO157p23   24622 ..   24644 -    -9  -4.56775   ATCCTGTCCGAAAAA           GTGCGTGCGC GAC GCGGACGCCC           GCCAAAAGATGAAGT  90 126
     ECs0001     298 ..     319 +   -13  -5.75342   GAAACACAGAAAAAA           GCCCGCAC CTGACA GTGCGGGC            TTTTTTTTCGACCAA 100 50
        thrA NONE
     ECs0003 NONE
     ECs0004    5061 ..    5087 +    -8  -5.24129   CATTATCTCAATCAG        GCCGGGTTTGC TTTTAT GCAG-CCCGGC         TTTTTTGTGAAGAAA  91 49
     ECs0005    5656 ..    5687 +   -10  -3.06133   CTGCATGCTTTTGTA      GGCCGGATAAGGCG TTCA CGCCGCATCCGGCA       TTGACTACAAACTTA  73 134
     ECs0008    9215 ..    9244 + -12.9   -2.5294   CTGCTGTAATCATTC       TTAGCGTGACCGG GAAG TCGGTCACGCTAC        CTCTTCTGAAGCCTG  84 32
        mogA    9976 ..    9990 +  -4.2  -3.13164   ATCGGCAGAACGGTG               CGACCA AAC TGCTCG               TTCAGTACTTCACCC  47 91
     ECs0011   11671 ..   11688 +  -5.5  -3.90112   GACAAACAGGAAGTT             TCAGCGC CAGA GCGTTGG              TTTCGTTACGCGGCA  63 334
        dnaK   14122 ..   14159 + -17.1  -3.25823   AACGGGTAATTATAC   TGACACGGGCGAAGGGGA ATT TCCTCTCCGCCCGTG-CA   TTCATCTAGGGGCAA 100 51
     ECs0015   15391 ..   15412 + -13.7  -3.39449   CGAGCACCTGTAAAG           TGGCGGGGA TCAC TCCCCGCCG            TTGCTCTTACTCGGA 100 101
     ECs0017   17339 ..   17358 + -10.7  -4.59414   CAGGACGGTTTACCG            GGGAGCC ATAAAC GGCTCCC             TTTTCATTGTTATCA  95 41
     ECs0018   18295 ..   18321 +  -5.1  -2.62043   GTGCGTTAATCGGCA         GCTCCCCCA AAGTTAAGG TGGGGGAGA         TAGATTAGTTGTACA  48 32
     ECs0027 NONE
     ECs0028   26751 ..   26764 +  -3.7  -3.54475   TTTGGGCTAACAAAA               CCGGC TTAA GCCTG                TTATGTAATCAAACC  52 17
     ECs0029 NONE
        lspA NONE
     ECs0031 NONE
     ECs0032   31630 ..   31649 +  -5.7  -5.24129   TAAGTTATGCGAAAA            TGCCGGT CTTGTT ATCGGCA             TTTTTTATGGAGAAA  83 54
     ECs0033   32598 ..   32625 +  -6.4  -3.70149   CTGTCACATGTTATC        GGCATGCAGTC ATTCATC GACT-CATGCC        TTTCACTGATATCCC  62 42
     ECs0034   33625 ..   33643 +  -3.1  -5.32396   TTTATTAATTATAAA             GGGCT TTAATTTTT AGCCC             TTTTATTTTTGGTGT  81 81
     ECs0035 NONE
        carB   38466 ..   38485 +   -10  -5.77853   ATCGAATAACTAATA            CGGTTCTC TGAT GAGGACCG             TTTTTTTTGCCCATT 100 79
     ECs0037   39210 ..   39232 +  -8.4  -4.33165   TAGGCGTCACATCCG           TCGTCCCC TGCAAAC GGGGGCGA           TTTTCCTCCATTTGC  84 167
     ECs0044 NONE
     ECs0045   48518 ..   48529 +  -5.8  -3.58037   GAAGATCCTTCCGGC                GCTG ACCG CAGC                 TTTAGCGCGTTGATC  59 1
     ECs0046 NONE
     ECs0047   50150 ..   50160 +  -2.4  -2.83798   CCTTTGGTGTGGAGT                 TCCG TTA CGGC                 TGATGTTGGTTTGAT  40 12
     ECs0048 NONE
     ECs0049 NONE
     ECs0050   54175 ..   54187 +  -3.3  -3.72363   ACATCATCCTCGCAC                CAGTC GAC GACGG                TTTACGCTTTACGTA  53 155
     ECs0051 NONE
     ECs0052 NONE
     ECs0053   55702 ..   55712 +  -2.4  -3.95378   CCAGCCCCCGCAATT                 CCGG TGA CCAG                 TTATTTGGCATATCG  54 375
        djlA   63193 ..   63212 + -11.4  -3.90744   TGCCCACGATAAAAG            GTGGCCGC CCTG GCGGTCAC             TTCTTTGAGAAAAGG  91 64
     ECs0061   64551 ..   64566 + -10.4  -4.03234   GGCAGAAACAAAAAA              TCCCCG GACT CGGGGA               TTTATGTACAAGAGG  82 375
     ECs0068   76161 ..   76173 +  -4.8  -3.25088   AGTAGCATAGGGTTT                GCAG AATCC CTGC                TTCGTCCATTTGACA  52 75
     ECs0069   77428 ..   77444 +  -6.5  -3.10641   CGTGCATTTTCTCCT              GCTGTAC CGC GTTCAGC              TTCAATCCTGGATTA  53 492
     ECs0073   81330 ..   81345 +  -7.5  -4.11363   TCAGAATATGAAAGA              GGGGC TGGAAT GCCCC               TTCTTTAATCTTATT  72 115
        leuO   89923 ..   89962 +   -16  -5.49234   CAAACGCTAACTGAA  TGCAGAATAGGTCAGACA TGAA TGTCTGGTTTATTCTGCA   TTTTTTATTGAGTGT 100 31
     ECs0081 NONE
     ECs0082   92443 ..   92472 +  -2.1  -3.53091   CGCGCGGCGATAAAA       TAATGCGTTGAGA ATGA TCTCAATGCGCAA        TTTACAGCCCAACAT  47 15
     ECs0083   92583 ..   92605 +  -2.8  -4.87318   GTTAATGAATTTAAC          CCATA-CCA GTACAA TGGCTATGG           TTTTTACATTTTACG  68 57
     ECs0084 NONE
     ECs0085 NONE
        mraW NONE
        ftsL NONE
        ftsI NONE
        murE NONE
     ECs0090 NONE
     ECs0091 NONE
        murD NONE
     ECs0093 NONE
        murG  105320 ..  105341 +  -3.8  -2.64651   GCCCGGGCGTAATTG           TAGCGATGC CTTTT GCATCG-TA           TGAATTTAAGAAGTT  44 29
     ECs0095 NONE
         ddl NONE
     ECs0097 NONE
        ftsA NONE
     ECs0099  111111 ..  111132 +  -6.7  -3.09208   TGCTAAACTGGCCCG           CCGAA-TGTA TAG TACACTTCGG           TTGGATAGGTAATTT  58 75
     ECs0100  112106 ..  112149 +  -4.5  -6.17292   CTGTCGTATAAAATT CGACTGGCAAATCTGGC ACTCTCTCCG GCCAGGTGAACCAGTCG TTTTTTTTTGAATTT 100 52
     ECs0101  112851 ..  112869 +  -2.2  -3.80207   TTACTTCATTTTATT             AACTCCGC AAC GCGGGGCG             TTTGAGATTTTATTA  51 54
     ECs0102  115611 ..  115628 + -12.7  -5.33866   ACTGTTGAAGTAAAA             GGCGCAG GATT CTGCGCC              TTTTTTATAGGTTTA 100 47
     ECs0103  116038 ..  116069 +   -13  -3.53811   GCTTAAGCGTGTGTA      TGTCGGATAAGGCG TTCA CGCCGCATCCGACA       TTTGCACAAGATGCC 100 16
     ECs0108  118985 ..  119010 + -12.6  -3.32963   CCTGTAATCTTCCAA         CGCTGGTGTG GAGCAA CACGCCAGCG          TTATCCCATCCCACT  90 34
     ECs5363  122506 ..  122528 +  -5.4  -4.57073   TCGACTTCTACTGGC           GCATCCGGGT GCA GCCAGGACGC           TTTTTCGACCGCCTG  72 247
     ECs0114 NONE
     ECs0115  124853 ..  124866 +  -3.7  -2.86151   AAGCAGAGCAGGGAA               GCGAG TTAC CACGC                CTTGTTCCTGCTTGG  45 254
        pdhR  127350 ..  127375 +  -4.9  -3.24924   GAAAGAATTAGTGAT         TTTTCTGG-TAA AAA TTATCCAGAAGA         TGTTGTAAATCAAGC  52 30
     ECs0118 NONE
     ECs0119  132085 ..  132102 + -14.1  -5.32882   GATGTAAGTAAAAGA             GCCGGCC CAAC GGCCGGC              TTTTTTCTGGTAATC 100 34
        lpdA  133744 ..  133760 +  -6.5  -5.42862   CCGGCAATTAAAAAA              GCGGC TAACCAC GCCGC              TTTTTTTACGCCTGT  91 61
     ECs0122  138620 ..  138645 + -12.7  -6.02919   GCATAAACGACACAA         TGCCCGGTGAAT GAG ATTC-CCGGGCA         TTTTTTTATTTCTAA 100 61
     ECs0123  139208 ..  139245 +  -3.5  -3.19293   CTCGCGCATTTCTTT  CC-ACAGCGCAGCGGTA ATTTCC TGGCGCT-CGCTGTCGG   TTAAATCTTCCGGTT  47 111
     ECs0127  143070 ..  143096 +  -7.2  -2.56095   TGACAAACGCAAATC         TGCCTGATGCGC TAC GCTTATCAGGCC         TACGTTACCTGTGCA  57 90
     ECs0129  146343 ..  146376 +  -3.1   -5.4182   CTGGACGAGTAAGTG     TGAAGTTGCCGGATGT GTT GCATCCGGCA-TGGCA     TTTTTATTTGTGGTT  81 29
     ECs0131 NONE
     ECs0132  148851 ..  148880 +  -9.3  -4.10657   CGTAGCTAAGGCTAT       TTCCTCTCCTCTG GATT TGGGGGAGAGGAG        TTTTGACGGCTATCA  80 32
     ECs0133  149433 ..  149445 +  -7.7  -5.21709   AATAAAAGCGTTGTT                TCACC CTC GGTGA                TTTTTTCATGTACAA  91 69
     ECs0134  151099 ..  151113 + -11.4  -3.56099   CCTGTCGTTAACGAA               GCAGGC GGT GCCTGC               TTTGAGGAAATTCTC  85 442
     ECs0136  152460 ..  152474 +    -5  -3.93583   CTGCGGCTGGGCAAA               TTCGTT CCT GACGAA               TTTGTCACTCGCTTG  61 249
     ECs0152 NONE
     ECs5364 NONE
        mrcB  171711 ..  171730 +  -3.4  -3.68662   GCTCAGATTGCGTAC            CGCTTGCG AACC CGCCAGAG             TTTCGAATATTATCT  51 150
     ECs0154  174062 ..  174079 + -12.7  -3.36569   TAATTTCTCTTTTGG             GGCACGG ATTT CCGTGCC              TGTTTCACAAGTTGG  90 38
     ECs0155 NONE
     ECs0156 NONE
     ECs0157  177830 ..  177840 +  -3.2  -3.82205   ACACCCGACGTGCAG                 CATC GAT GGTG                 TTATTGATATCTTCC  53 89
     ECs0159 NONE
     ECs0160  181163 ..  181191 + -14.7  -3.68024   ATCTAATCTGTTGTT        CATGTGCCGGATA AAC TATCCGGCACATC        TTCTCTCTTCAACGC 100 35
         dgt NONE
     ECs0165  186517 ..  186542 + -11.1   -2.9175   CAGTAATCTCCCTCA         ACCCCTTCCTG AAAA CGGGAAGGGGG          TCTCCTTACAATCTG  75 35
     ECs0166  188166 ..  188180 +  -7.1  -4.40003   AAACTTAACGCTCTT               GGCGA AAAAC TCGCC               TTTGTCTTTCTGGAA  75 372
     ECs0171  194260 ..  194280 + -11.1  -4.89729   GTACACGTTTGGTTA            GGGGGCC TGCATAT GGCCCCC            TTTTTCACTTTTATA 100 200
         tsf  195205 ..  195226 + -13.7  -4.84761   CTTAATTATCAAAAA           GGAGCCGCC TGAG GGCGGCTTC            TTTTTGTGCCCATCT 100 36
     ECs0173  196084 ..  196128 + -11.5  -2.57501   CCCGTGATGGATAAA TAAGGGTAAGATTCCGCGTAA GTA TCGCGGGGGATCTTACCCGTA ATATGTTTAATCAGG  77 43
         frr  196786 ..  196834 + -11.8  -5.27206   TGATTTCTTGAACGA CAAAAACGCCGCTCAGTAGATCC TTGC GGATCGGCTG-GCGGCGTTTTGC TTTTTATTCTGTCTC 100 38
     ECs0175  198166 ..  198183 +  -8.4  -6.02914   TATAAGGTCAGGTAT             GCCGTG GTTTTA CACGGC              TTTTTTTTGTATAGG 100 130
     ECs0176  199062 ..  199077 +  -4.6  -4.21773   TTTTGTGTTAATACC              CGTCGT CATC GCGGCG               TTGTTTCTGTTGCCG  64 79
     ECs0177 NONE
     ECs0178  201230 ..  201245 +  -5.4  -3.33696   ACTTTTCAATGATTT              CTCTCG GTTA TGAGAG               TTAGTTAGGAAGAAC  56 13
     ECs0179 NONE
     ECs0180 NONE
        lpxD  205366 ..  205403 + -12.7  -4.07515   TTGTTCGCCAAACTT   TACGGCCTGTCTCATTC TTAC GATTGCGGCAGGCCGTG    TTATTATTGTCGTTT 100 52
        fabZ  205882 ..  205903 +  -4.3  -2.79098   ACGATGATGTGTGCT           CGTAGCCGG GAGG CCTGATACG            TGATTGATAAATCCG  47 8
     ECs0183 NONE
        lpxB NONE
        rnhB  208418 ..  208429 +  -5.8  -3.01243   GTCAAACGCGCACTG                GGAC TTGC GTCC                 TGATTCTTGTGTCGA  52 11
     ECs0186 NONE
     ECs0187  212944 ..  212961 +  -9.1  -5.24129   AAAAGTTCTGAAAAA             GGGTCAC TTCG GTGGCCC              TTTTTTATCGCCACG 100 46
     ECs0188 NONE
     ECs0189  215629 ..  215649 + -13.3  -3.24925   TGTCATCGCCGCATT            TGCCCGGTA ACG TGCCGGGCA            TTGCTACTGTAAAAT  91 45
     ECs0190  217306 ..  217319 +  -8.1  -4.65895   ACCAGTAAGTTTGCC               GCAGC GTAT GCTGC                TTTTTCCCTGACAGC  84 362
     ECs0192 NONE
     ECs0193 NONE
     ECs0194  219443 ..  219456 +  -8.1   -3.4252   CTCAACGCCTGATGC               GACGC TGGC GCGTC                TTATCATGCCTACAA  67 157
     ECs0202  227180 ..  227191 +  -4.4  -3.73224   GAACGGTAACAGGAA                GAAG CTTG CTTC                 TTTGCTGACGAGTGG  58 467
     ECs0203  233310 ..  233327 + -11.3  -4.68593   ATTAAGCCTCTCTGA             CAGCTCC TCCG GGAGCTG              TTTTTACATGCTCGC 100 36
     ECs0205  235272 ..  235297 +  -8.3  -4.46212   GTCAGGTCTGCCACA         GGGCAG-ACCAA CGT TTGGAGCTGCCC         TTTTATACTCAAACA  87 46
     ECs0206  236108 ..  236128 + -10.4  -4.31766   GGCATAAATAAAAAA            GGCACCGG GGGAA TCGGTGCC            TTTCTATTATCTGGT  87 34
     ECs0209  239112 ..  239124 +  -4.1  -3.14132   TTGGTAGCCCGTATC                TTCCA GTG TGGGA                TTCATCGCCGCGGCA  47 49
     ECs0211  240588 ..  240610 + -11.4  -6.15717   AATGAGTTCAGAGAA           CCGCAAGATT TTT AATTTTGCGG           TTTTTTTTGTATTTG 100 265
     ECs0234  264662 ..  264689 + -17.8   -5.0916   CATAAGTTAAGCCAA        CAGCATCCGGCT ATCA GGCCGGATGCTG         TTTTTGTATTACGCC 100 36
     ECs0235 NONE
     ECs0236  266979 ..  266996 +  -2.6   -4.1899   GATTTACCCCCCGGA             ATGCCG GATATG CGGCAA              TTTTGAGTCAGGTGC  58 2
     ECs0237 NONE
     ECs0238 NONE
     ECs0239  272193 ..  272217 +  -2.9   -5.4251   CCCCAAACCTAAGTA          TGGGCCAAA GAAGCCG TTTGGTTCA          TTTTTTATATCTCCA  79 108
     ECs0240  272562 ..  272574 +  -2.7  -2.61042   AATTCGCACTAAATG                TTCAA TAA TTGAG                ATGTTCCTTATTATC  40 43
     ECs0241 NONE
     ECs0242 NONE
     ECs0243  275691 ..  275705 +  -4.4  -3.14132   CTTTCTGAAAAAATA               TTATTT ATA AAATAA               TTAATGACCAAAAAA  50 11
     ECs0244  276101 ..  276118 +  -8.5  -4.31692   GCAAGATCATGAAAA             TCGTGAT GTAA ATCACGA              TTTTCATCCTGGCTT  84 110
     ECs0245  277387 ..  277411 +  -3.6  -5.72254   CATGCTCTTGCCCTG         C-GGGGGGATT ATTA AATCTTCCCAG          TTTTTTATTATTTAA  95 43
     ECs0247  278901 ..  278918 + -12.7  -3.73068   TAGCGGATAAAGAAA             CGGAGCC TTTC GGCTCCG              TTATTCAATTACGCG 100 42
     ECs0249  282257 ..  282275 +  -9.5  -2.53747   TAAGTCAATCTTCGC             CGGGGGC CATGC GCTCCCG             CTGTTGTGGGGGTTA  68 93
     ECs0250  283067 ..  283082 +  -7.6  -3.21912   TGTAGTTTGATGCCA              GTTGTG GTTG CACAAC               TTCGTGGCTTAACGG  61 31
     ECs0254  285480 ..  285493 +  -8.1   -3.4252   GCAGATGCCTGATAC               GACGC TGAC GCGTC                TTATCATGCCTACAA  67 79
     ECs0255  286174 ..  286205 +   -10  -2.57564   CTGCACTCAACCGTA      GGCCGGATAAGGCG TTCA CGCCGCATCCGGCA       ATTGTGCACCAATGC  70 301
     ECs0256 NONE
     ECs0258 NONE
     ECs0259 NONE
     ECs0260  290564 ..  290574 +  -2.4  -2.87035   TGGGAAAATGGCAGA                 AGCG TTT CGCA                 TGCGTTTTTGAATTT  41 4
     ECs0261  291070 ..  291090 +  -3.1  -4.89477   TTGCAATGAAAATAA            CGCCCGCCT GGT ATGTGCGCG            TTTTCTTATTCCACA  72 48
     ECs0262 NONE
     ECs0263  292265 ..  292286 +  -2.2  -5.00616   TTGGCCCGATAGAAA           CCATGTCC ATTTCC GGATACGG            TTTTTTGAACAGACC  71 201
     ECs0265  294329 ..  294353 + -17.9  -4.47888   GGTCGCTAATCTTTT          CAACGCCTGGC ACT GCCGGGCGTTG          TTCTTTTTAACTTCA 100 32
     ECs0266 NONE
     ECs0267  296431 ..  296451 +  -3.1    -4.323   GTGTCTTATTGGCAA            AGCCGCCAG TTA TTGGCGTCA            TTTTGCGTGTTTCAG  62 339
     ECs0269 NONE
     ECs0270  299874 ..  299928 +  -8.4  -3.69437   CGTGCGTAAATAAAA CCGGGTGATGCAAAAGTAGCCGTTTG ATT CACAAGGCCATTGACGCATCGCCCGG TTAGTTTTAACCTTG  72 32
     ECs0275  303016 ..  303037 +  -7.4  -3.11619   AAACCACACCTATGG           TGTATGCA TTTATT TGCATACA            TTCAATCAATTGTTA  60 88
     ECs0276  303791 ..  303830 + -16.6   -3.2794   ACGAGGGATAAAACA  TCCCTCAAATTGGGGGAT TGCT ATCCCTCAAATTGGGGGA   TTGCTATCCCTCAAA 100 451
     ECs0280 NONE
     ECs0281  306263 ..  306276 +  -3.8  -4.93365   AGGCAGCCCATCATC               TCCG GCAATA CGGA                TTTTTCCTTGTGGCG  76 273
     ECs0284  307528 ..  307541 +  -3.8  -5.87996   GGTGAGTAACGAACT               GGAG ACATAG CTCC                TTTTTTTCTTAATTC 100 108
     ECs0287  309935 ..  309954 +  -2.8  -4.51777   GCGGAGAGCGATAAC            CCA-ACGCA CTG TGCGGATGG            TTTTCATTGTAATGT  65 117
     ECs0289 NONE
     ECs0290 NONE
     ECs0291 NONE
     ECs0292 NONE
     ECs0293 NONE
     ECs0294 NONE
     ECs0295  315555 ..  315571 +  -7.3  -4.27617   TCGCGTCAAAAATGG              TGCATGA GAA TCATGCG              TTTTCATGCGCTATA  74 313
     ECs5374  317864 ..  317881 +  -7.7   -2.6381   ATGCCCGGAAATTGG             GGCC-TGC AAT GCAAGGCC             TCGTGTAGAAGTTGT  59 61
     ECs0299 NONE
     ECs0300 NONE
     ECs0301 NONE
     ECs0302 NONE
     ECs0303  321901 ..  321917 + -13.7  -3.06796   AAATAACTGACCTAA              GACCGGC TGT GCCGGTC              TTAAATCCGCTACAG  87 35
     ECs0306  325524 ..  325542 +    -9  -2.63566   ATTTTTCACAGGAAG             TAAACATG ACT CATGTTTA             ATGTCTTTATATATA  66 173
     ECs0307  326061 ..  326085 +  -2.8   -3.1505   TCCCTAAGCGGTTAA          TGCTGGAGTA ATCAA TAGACCAGCA          TTAATCACAGATGAT  45 265
     ECs0310  328754 ..  328776 +   -17  -4.50583   CTGAATTGATGCAAA           GCCACCGGTC TAT GGCCGGTGGC           TTTTATCCTGATCTT 100 49
     ECs0311  330336 ..  330346 +  -6.8  -4.08767   CCCTGGACCATCCCA                 GCTC GTG GAGC                 TTTTGCAGACGTAAC  70 362
     ECs0317  336032 ..  336050 +  -7.4  -4.91712   ATTGAATGATAAAAA             TGGCGC AAATACA GCGCCA             TTTTTATAGGTTAAA  84 44
     ECs0326  344702 ..  344726 +  -7.2  -3.17941   CCCCAGGAAAATTAA          TGCTGGTGTA ATAAA TACACCAACA          TTAATCCGGTCTGAT  62 15
     ECs0328 NONE
     ECs0329  346203 ..  346220 +  -6.3  -3.29263   GTTGTCACAGAATAA             GCCCGGTA AAA TA-CGGGC             TTATGAACGACATCT  59 55
     ECs0330  348161 ..  348172 +  -4.4  -5.08169   ATATAAATAACGAGT                TTGG TCAA CCAA                 TTTTTTGACATGTAT  77 425
     ECs0333  352136 ..  352147 +    -3  -4.08692   TATGACCGCTACGGT                TAAC GGTG GTTA                 TTTTGGGAGGCGTTA  56 208
     ECs0336  358220 ..  358248 + -14.8  -4.25681   CATTCTAATAAACAA        TAATGGCGTTGA CATCT TCAACGCCATTA        TTTATTGAATTGCCT 100 61
     ECs0338  360270 ..  360293 +  -7.6  -4.18018   GTCTTGCTGTAAAAA          TACATGATTG ATAT TAATCATGTA           TTTTACCTGAGACGA  74 15
     ECs0339  361350 ..  361381 + -12.4  -4.45261   TAAGATTCTTTTCTC      TGAGACGCCAGAAT ATTT GTTCTGGCGTCTGA       TTTTGAGTTTATTTG 100 90
     ECs0343  364075 ..  364088 +  -5.3   -3.1811   GTATAAGGGATGTAG               CCATT TTTA AATGG                ATTTCTTATGCCAAA  52 305
     ECs0344 NONE
     ECs0345 NONE
     ECs0346  367281 ..  367307 + -16.8  -3.59979   CTCCTCTTCTGTAAA         TATCCTGGCATT ACT AATGCCAGGATA         TTTACAGTGAAAAAG 100 139
     ECs5376  373316 ..  373330 +  -4.2  -2.53125   CAACGCTTCCTTCCC               GCGAAT CAT ATCCGC               CATTTTCTCGCCAAT  42 120
     ECs0360  379545 ..  379555 +    -4  -4.77438   AGTTAAGAGTGTTAA                 CTTA AAA TAAG                 TTTTTAGTAGTAACT  71 410
     ECs0362  383741 ..  383770 +  -9.4  -3.14327   ATGAGTAAAAGGAGA       GAGAGCCGAA CGGGAGATAA TTCGGCTCTC        TGTGTCATTTTCTTG  72 49
     ECs0363  385035 ..  385051 +  -3.7  -5.15634   ATCCCCGTTAATATG              CCATTTG GCG CAAATTG              TTTTTTAATCCACTG  76 113
     ECs0367 NONE
     ECs0368 NONE
     ECs0369 NONE
     ECs0370  391263 ..  391274 +  -7.2  -3.30124   GTTCATACCGGATGC                GGCG TGAA CGCC                 TTATCCGGCCTACGA  63 48
     ECs0371  391587 ..  391611 +  -8.5  -2.93447   GCACGAGAATTGTAG          GCCTGATAAGC GTA GCGCATCAGGC          ATTTGTCACCATTGC  65 26
     ECs0372 NONE
     ECs0373  394194 ..  394223 +  -5.7  -3.53811   TGATCCTGAACTTTA       TAATCTCCCGGCA TAAT TTCCAGGGGATTA        TTTGAGAGAAATACA  57 122
     ECs5377  394882 ..  394897 +  -2.6  -3.99374   TTTGCTGTTTTTTAC              GTGATGA ATG TCA-CAC              TTATTATTGCTGCCC  54 101
     ECs0374  396053 ..  396070 + -12.7   -3.9461   TATTAATCCATTTCT             TCGGGGC GAAA GCCCCGA              TTCTTATTGCCAGGG 100 35
     ECs0375 NONE
     ECs0376 NONE
     ECs0377 NONE
     ECs0378 NONE
     ECs0379  400812 ..  400829 +  -2.7  -4.38927   GCGATTTCTGATAGT             GC-CTGGT TTA ATCAGAGC             TTTATTATCTGCGAC  60 208
     ECs0380  402102 ..  402115 +  -2.3  -4.11371   GGGGTTCGAGGCCCC               GATGG CGGT CCAAC                TTTTCAAAACTCTTC  55 440
     ECs0383  403541 ..  403560 +  -2.8  -4.07568   GGATAAAGCGTTCGC            GCTGCATT CGGC AGTTCAGC             TTTTCAGCCGCCGCC  56 108
     ECs0385  406313 ..  406326 +  -3.7  -3.30124   ACCGATGCCTGATGC               GCCGC TGAC GCGAC                TTATCAGGCCTACGG  50 67
     ECs0386 NONE
        prpD NONE
     ECs0388  411012 ..  411043 + -17.4  -3.29511   TGGAAGAGTAAGGTA      TTGTCGGATGCGTC GCGT GGCGCATCCGACAG       TTGTGCGCAGATGCC 100 30
     ECs0389 NONE
     ECs0390  414636 ..  414648 +  -4.8  -3.90048   AATGCCTTCGCGGCG                GCTG TCTGC CAGC                TATTTTTCCGCCGCA  60 228
     ECs0392 NONE
     ECs0393 NONE
     ECs0394  417988 ..  418012 + -12.9  -2.75822   TCACTGAATTTGTAG          GCCTGATAAGC GAA GCGTATCAGGC          AATTTTTATAATTTA  85 91
     ECs0402 NONE
     ECs0403 NONE
     ECs0404 NONE
     ECs0405 NONE
     ECs0406 NONE
     ECs0407  433530 ..  433560 +  -9.7  -2.64472   CATCCCAGCACGACT      G-CCGGATGCGGCG TGAA CGCCTTATCCGGTC       TACATTTCGCCCGTA  68 74
     ECs0408 NONE
     ECs0409  435542 ..  435556 +  -7.1   -3.4252   GCAGATGCCTGATGC               GACGC TATGC GCGTC               TTATCATGCCTACGG  65 58
     ECs0419 NONE
     ECs0420 NONE
     ECs0421 NONE
     ECs0422  449698 ..  449735 +  -7.7  -3.85698   AGAGGGTTAGGGTGA   GGGGGCGTTCACCGTGCT TTC AACA-GGTTAACTCCCCC   TTTCTGAGAGGAAAC  71 75
     ECs0424 NONE
     ECs0425  454916 ..  454943 + -11.4  -3.07816   AGTATTAATCAGGAT        GCGGGGAT-AACC AAC GGTTTATTCCCGC        TTAGCTCGGTCACCA  79 33
     ECs0427 NONE
     ECs0428  459075 ..  459088 +  -2.3  -4.08767   GCATTGCGATATTTT               CCGCT AAAC AGCGA                TTTTGACAGGGTGAA  56 355
     ECs0430  459750 ..  459772 +  -6.3  -3.49886   GTGAAGCCAGGCAGT           GTGTTGATC TCGTT GATCACCAC           TTCGTTCTCTGGGGT  58 191
     ECs0432 NONE
     ECs0433  462946 ..  462977 + -12.2  -5.63374   GGCTGAAATAAAACC      GCTCCCGGCAGTGA ATTT TCGCTGCCGGGTGG       TTTTTTTGCTGTTAG 100 30
        psiF  463394 ..  463427 +  -7.4  -3.86944   GATACCTGATAGTGC     TAACGGGTGAGCTA CTAAAA TGGCTCACCCGAAA      TTTCATACTTCTGCC  70 39
     ECs0435  464798 ..  464817 +    -2  -3.87815   ATTTTTGCGGAACCC            ATTACCGC CTGA GCGGCAAA             TTTATACGCCTGGGC  54 226
     ECs0436  466067 ..  466083 +  -5.9  -5.64421   GGGATGTATTGAGAT              TTTCACT TTA AGTGGAA              TTTTTTCTTTACAAT 100 91
     ECs0438  466698 ..  466708 +    -4  -4.08394   CCCTGGCGCAGACGA                 TCAA TTG TTGA                 TTTTCGAGCGCCTAT  59 15
     ECs0439 NONE
     ECs0440  467873 ..  467884 +    -3  -4.18018   CGGCTGGCTGCGGAA                TTAC TGGT GTAA                 TTTTGCGTGACAGCC  58 14
     ECs0441  468723 ..  468737 +  -3.6  -4.27441   ATTGTATTAGGTAAT               GTTATT GTC GATAAC               TTTATTAATCATGAT  60 508
     ECs0442 NONE
     ECs0443  471435 ..  471447 +  -2.7  -2.76322   ACCACTTTTCCGGCT                TCAAT GTG ATTGG                TGATCTCTTCGCTGG  41 351
     ECs0444  473144 ..  473185 +  -7.9  -3.21924   ACAAGAGTAAAAAAC CCAGGCAATTGGCGCATCA TGCC TGATGCGACGCTTGCCGCG  TCTTATCAGGCCTAC  64 31
     ECs0449  479814 ..  479841 +  -7.6  -3.68962   CAACCCGCTTTTAAC        GCCTTGCTCATC GGAC GCAGAGCAGGGC         TTATGATTTCTTAAC  67 27
     ECs0450  481192 ..  481213 + -13.1  -4.88918   CATCTTTTATTGCCA           TAAGCCAGC CGAT GCTGGCTTA            TTTTCTTTGCAGTCA 100 52
     ECs0451  482913 ..  482936 + -15.3  -5.64304   GAACATTTGTTTTAA          CCACGGGGC TGCGAT GCCCCGTGG           TTTTTTATTGTGTTG 100 47
     ECs0452  484357 ..  484385 + -14.6  -3.03338   ACTTGCGTTCTGTAA        GCCGGTTCAGGA GGAAA TCCTGATCCGGC        TATTCCGAAAGTTAT  89 42
     ECs0453  486346 ..  486395 + -10.7   -3.1512   TTACGTCGTTAGTCA CCAGCCCTGACACTACGCAGC GCAAAAAA GCTGCTCAATGTCAGGGCTGA ATTTGTTAAATATTT  78 58
     ECs0454  488094 ..  488108 +  -5.6  -3.58533   TCCAGACGTGGGCGA               CGGCTT GCC ATGCCG               TTTAACACGTTCTGG  58 173
     ECs0456  489698 ..  489722 +  -9.9  -2.92667   AGGCAATTAATGAGC          GCGTCGGGGAG TAA TTCCGCGGCGC          TGGTTTAAACGTTGG  70 12
     ECs0457 NONE
        yajC  491229 ..  491243 +  -2.7  -2.93361   CCGTCCTGCCGAAAG               GCACC ATGAA GGCGC               TGTAATTAAAATTTT  42 6
     ECs0459 NONE
        secF  494136 ..  494157 +  -7.9  -5.85178   GTTCTGTTAAAAAAA           CCGTGGCGT ATTT GCGCTGCGG            TTTTTTTTGCCTGTT 100 56
     ECs0461 NONE
     ECs0462 NONE
     ECs0463  495354 ..  495374 + -12.6  -4.30576   GTTAACAATCTGAAA            TGCCGGGA ATAAA TCCCGGCA            TTTTCATAATCAGAA 100 172
     ECs0466 NONE
     ECs0467 NONE
        ribH NONE
        nusB  499818 ..  499858 +  -9.1  -5.43553   AAAAAGTAATATCCA GGCCGGTAGATTCACGGAA GACTG TTCCGCGA-TC-GCCGGCC TTTTCTTTTTTACCT 100 32
     ECs0470 NONE
     ECs0471  501421 ..  501440 + -13.6  -3.08813   ATTTATAAATGAACA            GTGCCCCA ATTT TGGGGCAC             TCTGTTAAAGTAAAA  87 87
     ECs0477  509064 ..  509087 + -15.4  -3.55444   AATTTGTGGTTTTTA          CGTCGCATCT GGTC AGATGCGACG           TTTGCCGCATCCGAC 100 39
     ECs0480  511377 ..  511410 +  -5.3  -4.14243   TGGCGAATTGCCTGT     TCAACATCAAAGCGA TTCG TCACTTTGCTGTCGA      TTTTCACATAAGCTG  63 175
     ECs0489  520901 ..  520914 +  -9.5  -5.23292   AGATTTTATGAAAAA               CGGCC TGCG GGCCG                TTTTGTTTTGTCTGG 100 84
         tig  522519 ..  522542 + -12.4  -5.67063   TAAATTCGCACAAAG          GCCCGTCACC GCCA GGTGGTGGGC           TTTTTTTGTCATGAA 100 60
     ECs0491  523358 ..  523375 +  -4.7  -2.96274   TCGTAATTGATGCCA             GAGGCGC AACT GTGCCGC              TATACTTATCCAGGG  48 31
     ECs0492  524786 ..  524804 +   -11   -4.3623   TTAGTTAACCAAAAA             GGGGGGAT TTT ATCTCCCC             TTTAATTTTTCCTCT  90 59
     ECs0493  527327 ..  527356 + -13.6  -5.72616   CACTAATAAAAACAG       GGCTGGCAGGCT AATTCG GGCTTGCCAGCC        TTTTTTTGTCTCGCT 100 58
     ECs0494  527811 ..  527830 +   -10   -5.7827   GTGACGAAGTTCAAG            GGCGCATC TACT GATGTGCC             TTTTTTATTTGTATT 100 61
     ECs0495  529887 ..  529902 +  -8.2  -4.39571   GCTGTAACAAGAAAA              GGTCGC TTTC GCGGCC               TTTTCCATTTCTGAA  79 74
     ECs0496  530397 ..  530419 + -10.7  -2.96452   TTTTGCCAGACTGAA           GAGGTCATA CCAGT TATGACCTC           TGTACTTATAACAGT  75 62
     ECs0497  531240 ..  531266 +  -9.4  -4.21194   GGAGAAATCCGTTTC         GCAGACGCCG GTAATTA CGGCTTCTGC         TTTTACCTGATACGC  82 401
     ECs0500  534312 ..  534327 + -11.8  -5.53288   AGATCCCTTCCAGCA              CCGGGC AATT GCCCGG               TTTTTTTGCGTTGAA 100 43
     ECs0501 NONE
     ECs0502 NONE
     ECs0503  538517 ..  538540 +  -8.9  -4.68645   GGTGCAAAAATGTAA          CGCACTGTG CACTGT CATAGTGCG           TTTTCATTTTCAATC  90 62
     ECs0504 NONE
     ECs0505  540332 ..  540358 +  -7.3  -5.68023   AAGCACTGCAAAAAA        CAGCCGGACGGT TTTC ACC-TCCGGCTA         TTTTTTTAATTGTGA 100 42
     ECs0507  542021 ..  542050 + -17.3  -2.71364   CAATACTAAGCGTTA       CTAACCCCTTTCC ATCT GGAGAGGGGTTAG        TAGTTCCAGCGATAG 100 32
     ECs0509  543550 ..  543568 +  -5.2  -5.02074   TAGTGATTGATCATT             TCACGCAG CAA TTGCGGGA             TTTTTTCCGAGGTGA  80 485
     ECs0517  552487 ..  552504 +  -9.9  -2.51951   AACCCTGAATCTGAC             TCCAGGA TTTT TCCTGGA              CATTTTCGTCGTTGC  68 39
     ECs0518  555970 ..  555997 + -12.8  -5.19261   GTAGGGTAAGGACAA        TAAAGGGCGACA GTGA TGCCGCCCTTTA         TTTTTTACTCGCTTT 100 32
     ECs0521  557188 ..  557205 +  -2.6  -4.07568   GCAATTATTGCGTAC             AGCCAG TACATT CTGGCG              TTTTCGAGCACAGGC  56 59
     ECs0522  557910 ..  557934 +  -9.9  -3.09492   CACAAGATGTGCATT          CAGCCTCGCCG TTC TGACGGGGCTG          TGTTAGCATTACCCC  71 77
     ECs0523  559920 ..  559936 + -10.9  -3.25015   TCCGCCCCATTTGAT              CGTAAGC ACA GCTTACG              TTCGTCATCCTTAAC  78 27
     ECs0524  560280 ..  560293 +  -2.3  -2.64099   ATGCAGCTGCCGCCT               GGCTT TAAG ATGCC                GTTCTGATGCAAACC  39 5
        recR  560914 ..  560931 + -11.3  -2.55818   TTTTTAAGCAAACGA             GAGCAGG ATCA CCTGCTC              TCGCTTGAAATTATT  77 34
     ECs0526  562895 ..  562922 + -15.7  -5.54338   GGTTTCCTGATGTAA        TGCCGGATGAC CTTCGT GTCATCCGGCA         TTTTTCTTTTCATTA 100 31
         adk  563722 ..  563734 +  -4.8  -3.54129   TCGGCTAATCAAGCC                GCAG CAGAT CTGC                TTTCGGGCAGGTCTG  56 33
     ECs0528  564833 ..  564857 +  -5.7   -4.3129   GTAAAGAACTGAGCG         CCGTCG-CGA AGAGCC TCGTCGGCGG          TTTTCATCATCCGTG  70 50
     ECs0530  567238 ..  567269 +  -8.6   -4.3586   TATCGTCGGTTCGTA      GGCCAGATAAGGCG TTCA CGCCGCATCTGGCA       TTTTGCTCTCAATGC  84 43
     ECs0533  572531 ..  572542 +  -2.2  -5.24129   GGGGGCGTCGATAAT                CGTT GGCA GACG                 TTTTTTCTGCCCCAG  79 200
     ECs0536  574429 ..  574442 +  -8.1  -3.30124   ACCATTGCCTGATGC               GACGC TTAC GCGTC                TTATCAGGCCTACAA  65 105
     ECs0538 NONE
     ECs0539  579569 ..  579591 + -13.5  -3.23026   ATAACACCTCTCTGC           GCGCAGTAC TGCCT GTACTGCGC           CTTTGTCTTTAATTC  93 37
     ECs0540 NONE
     ECs0541 NONE
     ECs0542  601859 ..  601898 +    -5  -4.82901   CCGTGGAAGCCTGGC  TGGAGGCGATGATCGC-CG TGG CGCGCTATTATCGGCTCGA  TTTTTCTCAGGAGAA  75 63
     ECs0543 NONE
     ECs0544 NONE
     ECs0545  605992 ..  606004 +  -5.5  -4.67755   CGCCTGGGCGTGTTG                TGCGG CTT CTGCA                TTTTTAAATGCCTGT  75 454
     ECs0549  608083 ..  608136 + -11.6  -2.57931   TTGGCGTGATATGAC GCGCCCGCGTCGCATCAGGC-GTCG GTGCA CGACTGCCGGATGCGGCGTAAACGC CTTATCCGGCCTACG  77 89
     ECs0553 NONE
     ECs0554  611162 ..  611195 + -16.8  -2.81547   GAAGAAGAAATGATG     CGATGCCGGATGCG CAGCAT CGCATCCGGCGTTG      TGGTTCATGTGCCGA 100 28
     ECs0557  614211 ..  614224 +  -2.3  -2.82623   CAGTTGCAGGAGGAA               GCATG ATTG CACGC                TGGTTCTGGCGCGAA  40 20
     ECs0559  616643 ..  616666 +  -6.7  -4.02653   TGAGAGTAAATAAGG          GGCGTTCTG GTTGAA TGGAACGCC           TTGTTTAAATTAATT  70 41
     ECs0560 NONE
     ECs0561  621660 ..  621674 +  -3.6  -4.38154   TTTTGTTGGTGAAAT               TAATGT TAC GCATTA               TTTTATAACAAATAT  62 191
     ECs0566  625506 ..  625516 +  -3.2  -4.18197   GAAAGTATTCCTGAA                 CAGG AAC TCTG                 TTTTGCGTGACGCCT  60 5
     ECs0567  626432 ..  626449 + -12.7  -5.40474   TAGTGTCTGTCGCAT             CCCGCTC TGCG GAGCGGG              TTTTTTTGACAAAAT 100 38
     ECs0568 NONE
     ECs0569 NONE
     ECs0570 NONE
     ECs0571 NONE
     ECs0572  631595 ..  631609 +    -7  -3.95986   GTTTCATGGTTTGTC               GGCGTC ATC GTCGCC               TTTGCTTGAGTTAAA  68 2
     ECs0575 NONE
     ECs0576  635585 ..  635616 + -11.6  -2.93723   TATCGCATAAGAGTG      CAGTACTCATGCCG GATG CGGCATGAGTACCA       TATCCTTCCTGAAAA  78 69
     ECs0580  641044 ..  641063 +  -7.8  -3.04322   CGGACCCATGAAAGG            GGCGTGCG TGGG CGCATGTC             TGTTCGAAGGTTGGG  62 214
     ECs0581 NONE
     ECs0582 NONE
     ECs0583  643881 ..  643895 +  -7.1  -3.30124   CACCATGCCTGATGC               GACGC TTGAC GCGTC               TTATCAGGCCTACAA  63 66
        cysS  648460 ..  648483 + -16.8  -3.46602   GTAATTGCGCTATTG          CCGGATGCGA GTTT TCGCATCCGG           TTATCGTCTGCGCCA 100 37
     ECs0592  651207 ..  651226 +  -5.1  -2.75498   ATGAGATACGAATAA            TCAAAAC CACGTT GTTTTGA             ATTATATATCACGTC  49 26
     ECs0593 NONE
     ECs0594  654778 ..  654791 +  -3.9  -3.63515   AATTATCAATGAAGA               TAATC TGCA GATTA                TTATTGGCGATGGCA  53 45
     ECs0595 NONE
     ECs0596  656717 ..  656731 +  -2.1  -4.08216   CTTTCACTGTGCTCT               GGATT TGTTT GATCC               TTTTCAGGAAGGTAA  56 438
     ECs0610 NONE
     ECs0611 NONE
     ECs0612 NONE
     ECs0613  684397 ..  684411 +  -5.6  -2.66335   AATAAAAGCAGGATA               CCCGGT TTA ACCGTG               TGGATTGTGTCTTGC  50 36
     ECs0614  685896 ..  685922 + -16.7  -5.65513   CCGACAAAACGATGT         CCGCTCTCATC CATTC GATGAGAGCGG         TTTTTTTAATTACTG 100 57
     ECs0620  690562 ..  690591 + -17.9  -4.19735   ACCTGCTTTACACTT       TCGCCCGCGGTCA GTGA TGGCTGCGGGCGA        TTTCGTTTTAAGAGC 100 97
     ECs0621  690994 ..  691026 + -10.6  -3.32963   GAACCGAAGAAGTAG     CC-GTTGTGCGGGGA GCAA TCCCCGCATATCCGG      TTGTCAGGTCAGAGT  80 26
     ECs0624 NONE
     ECs5381 NONE
     ECs0625  699707 ..  699746 +  -5.4  -4.65182   TAAATTAACATTATC  T-ATAAACCCATAATTG CAGGAAA TAATTATGGGTTTATCA  TTTATTTAATTTATA  74 38
     ECs0626  701036 ..  701046 +    -4  -3.66356   TGATGGCAGACCACT                 TAGT TTA ACTA                 TTTGCGGTTGAAGGT  53 18
     ECs0630  705584 ..  705602 +    -3  -4.15249   TATAGACAATGGCAG             TGACCGGC TGC GGCGGTAA             TTTGATTTGCTCTTT  60 403
     ECs0632 NONE
     ECs0633 NONE
     ECs0634 NONE
     ECs0635 NONE
     ECs0636 NONE
     ECs0637  713587 ..  713619 +  -9.8  -3.34715   TTGATAGCATTTGTA     G-GCCGGATAAGGCG TTCA CGCCGCATCCGGCAC      TCTTTCAGCAACATG  74 143
     ECs5382  714123 ..  714141 +  -6.6  -3.85698   TAGGCGACTTTGGTG             CCGTGGAG AAA CTTCTCGG             TTTGTGGCAGGACAG  66 300
     ECs0639  716243 ..  716277 +  -9.4  -3.90112   CCAGGCGCGGGAATA     TTGACGGTCGGCAA ACAGCTC TTGCAGACCGTTAA     TTTGCTTCAGGCGCA  81 53
     ECs0644  721000 ..  721019 + -13.6  -4.63218   CAATCGCGTAATTAA            TCGGGTGC TGCG GCACCCGA             TTTTCTTCCCCGCAC 100 47
     ECs0645  722703 ..  722726 + -13.1  -5.27923   ACCTGCAATTGCTTA          GCCGCCGGG GTCAAA CCTGGCGGC           TTTTTTATGGCATTA 100 56
     ECs0647 NONE
     ECs0648  725379 ..  725401 + -11.2   -3.6608   ATACCCAAAAGAAAA           CCCTCACCGT CAG GCGGCGAGGG           TTTAACTCACATGAT  87 182
     ECs0658 NONE
     ECs0659  735907 ..  735929 + -13.4   -2.6955   GGGTGACATGATAAA           GCCGGAGGAA ACT TGCCTCCGGC           ATTACTATTTACTTG  85 35
     ECs0661  738605 ..  738621 +  -7.3  -4.02302   GGTGTACTGGTAACC              GACACAG CAT TTGTGTC              TATTTTTCATGTAAA  72 158
        cspE  738880 ..  738896 +  -9.4   -5.9663   AGCAAGAATTCAAAA              CCCGCT TAATC AGCGGG              TTTTTTTTGGTCTTT 100 49
     ECs0664  740152 ..  740165 +  -6.7  -3.91801   TAAACAACCGTCGCT               TTGCG CCGC CGCAA                TTATTATGATGTTTT  68 3
        tatE  740553 ..  740570 + -11.3  -5.24129   GTTCGATACAAAAAA             CCCGCTT CAAA AAGCGGG              TTTTTTATCAGACAG 100 72
     ECs0681  757012 ..  757030 +   -11  -3.30039   GATACAGGTCGAGAG             CCTGTCGG AGA TCGACAGG             TCTTCCTTCTCCGTA  76 178
     ECs0683 NONE
     ECs0684  760264 ..  760274 +  -3.2  -4.20883   TTTTTGTAATGTTGT                 TTGG CGG CCAG                 TTTTAACCATTTTTG  60 87
     ECs0686  761833 ..  761856 +  -2.4   -4.1673   TCAGAAAGTGATCGT          TTTCAGCC CTCCGCCT GGCAGAAA           TTTATTCAGCAATTA  57 283
     ECs0700 NONE
     ECs0701  776859 ..  776875 +  -5.9  -2.62396   TCGAACCTGTGACCC              CATCATT ATG AGTGATG              TGCTCTAACCAACTG  50 15
     ECs0702  777001 ..  777012 +  -7.2  -3.14211   TACCCCAATAACCGG                GCGG TGAA CCGC                 TTACTCAAAGAAGAT  62 19
     ECs0709  785964 ..  785986 +   -12  -6.15828   ATCCAACAATGACAA           GCGGTGGAGA TCT TCTCTGCCGC           TTTTTTTTTCATCAA 100 76
     ECs0710  787982 ..  787998 + -10.8   -5.4588   GCAAACAATCCAAAA              CGCCGC GTTCA GCGGCG              TTTTTTCTGCTTTTC 100 227
     ECs0713  790187 ..  790204 + -11.3   -4.5442   CCCTTGCATAAAAAA             GCCAACC CGCA GGTTGGC              TTTTCTCGTTCAGAC 100 72
     ECs0718 NONE
     ECs0719  795242 ..  795261 + -11.4  -5.41359   ATTAAATAAGAAAAA            GGGCGGTC GCAA GATCGCCC             TTTTTTACTTTGCTT 100 45
     ECs0728  807794 ..  807815 + -17.3  -5.36441   TGAATACATTGAAAA           CCGCCAGCG GAAA CGCTGGCGG            TTTTTTGTATCAGGA 100 52
     ECs0729 NONE
     ECs0730  812963 ..  813000 +  -4.3  -3.53091   GAAACTCACTAATAT   TACTTATTATGATATTG TTTA CAATATCACACTCAGTA    TTTGGAAAAGAAAAT  54 213
     ECs0731 NONE
     ECs0732 NONE
     ECs0733  817730 ..  817745 +    -6  -4.02132   GGCCTATTAAGACTC              CAGCGC CAGC GCGCGG               TTTCTGAATTTCAGC  68 184
     ECs0735  820239 ..  820251 +  -2.6  -2.94076   TCAGAGGGATCGAAA                GTGC AACGA GCGC                GTTGTTATCTGATAG  42 48
     ECs0736 NONE
     ECs0737 NONE
     ECs0738 NONE
     ECs0739  823636 ..  823662 +  -2.8  -2.59135   CGACAGCAGGATTTG         TGGTAGCGGGCG TAG TGCCCGCAGTAA         GATTTGTTTATCGAA  40 289
        sdhC  832190 ..  832203 +  -3.1  -2.78384   CGTGCTTTCACTTCT               CGCAGG AGT CCT-CG               TATGGTAAGCAACGC  43 4
        sdhD NONE
        sdhA NONE
        sdhB  835070 ..  835116 + -10.7  -2.57931   TAGGCCTGATAAGAC GCGCAAGCGTCGCATCAGGCA ACCAG TGCCGGATGCGGCGTGAACGC CTTATCCGGCCTACA  74 45
     ECs0750 NONE
     ECs0751 NONE
     ECs0752  839405 ..  839439 + -10.8  -3.55444   TAAGTTTCACCTGCA     CTGTAGACCGACGT GGATAGG GTGTCGGTCTACGG     TTTAAAAGATAACGA  81 46
     ECs0753 NONE
     ECs0754  841589 ..  841606 + -11.3  -5.31456   GGTTTCGACATGGTT             GGCCATC GTAT GATGGCC              TTTTTTATGCCTTAA 100 101
     ECs0755  843089 ..  843115 + -20.2  -3.63694   CAGGAGATGTAAAAC         CTGCGCCTGGCG GGA TGCCAGGCGCAG         TTATTACCAGTCGAT 100 29
     ECs0768 NONE
     ECs0769 NONE
     ECs5391 NONE
     ECs0770  859129 ..  859154 +  -7.6  -4.63184   AATTCTCTTTAAAAA         ATTATGGGCC GTGCCA GGCCCATAAA          TTTTTACGCTCCCTT  82 46
     ECs0771 NONE
     ECs0772 NONE
     ECs0773 NONE
        tolA  862070 ..  862083 +  -2.3  -2.70544   GGTCAACATCAGGCA               CCGGT TGCC ACGGG                GTTCTGGTAGTTTTG  40 63
        tolB NONE
     ECs0776  864019 ..  864030 +  -2.2  -2.52896   GGTTTACTAAGAGAA                TTGC ATGA GCAG                 TAACTTCAGACATCA  39 31
     ECs0777  864826 ..  864853 + -10.7  -2.79302   GTAATGCATAACACA        CGACCAGAAGT CGCATT ATTTCTGGTCG         TGTCGTGCGAATCAT  74 37
     ECs0778  867004 ..  867017 +  -6.7  -3.53224   ATAACGAATAATAAG               GCGTA ACGT TACGC                TTTGGGGGAAAGATG  62 37
     ECs0779  867841 ..  867866 +  -2.5  -3.13299   GAATGGTGGCGTGCT         CAATCTGATAG TGAT CCATCAGGTAG          TGTTGGATCTGATCC  43 117
     ECs0782  870669 ..  870689 +  -8.3   -4.2687   ACGACAAACAAAAAA            GCCGACT CACTTGC AGTCGGC            TTTCTCATTTTTAAA  80 145
     ECs0790  878805 ..  878822 +  -8.4  -5.35224   CATTGATTCCCTGAA             TGCCCG CTTAGT CGGGCA              TTTTCTTTTTCTCAA 100 35
     ECs0791 NONE
        modB NONE
     ECs0793  881842 ..  881862 +  -4.6  -3.53012   GGGCGAACTTCCATA            CGGCGTTA ACTTG TTGCGCCG            TTTCAGCCAGAGAAG  53 382
     ECs0795  883467 ..  883490 + -15.3  -3.10053   TAACCGCTGATTTAC          CCGGCGCAG TCTCTC CTGCGCCGG           TGTATTAACCTATCT  93 38
     ECs0797 NONE
     ECs0798  887337 ..  887360 +  -8.8  -2.89055   TCCATTTATTTTCTT          GCTGCGCACT TCAC GGTGCGCAGA           TATCTGGAGCATTTG  65 169
     ECs0799  889696 ..  889744 +  -9.5  -3.53811   GATGCGATGCTGGCG CATCTTATCCGACCTACAAATCG CAT CGAACCGTAGGCCGGATAAGGCG TTTACGCCGCATCCG  75 84
     ECs0804  893544 ..  893569 +  -6.2  -3.16079   AGTTTTAGTTAATTT         ATCGAGGTAA TATAAT TTACCTCGAC          TCGTTTATTCTGGTA  57 59
     ECs0810 NONE
     ECs0811 NONE
     ECs0812 NONE
     ECs0813  897808 ..  897842 + -10.2  -4.64423   TTTTAATCTTTTATA     GTGCGAAATAAATG GAGCTGG CATTCATTTCGCAC     TTTATGTTTTTGTTG  91 155
     ECs0815  900062 ..  900077 +  -6.8    -5.626   TAAAAAATGTATAAA              CCCGCT GCCG AGTGGG               TTTTTTTATGCCCTG 100 74
     ECs0816  901371 ..  901389 + -13.8  -5.94713   TTCCTTGTGAGTTCT             GGCTGCGC ATG GCGCGGCC             TTTTTTTTATGACCT 100 456
     ECs0818 NONE
     ECs0819 NONE
     ECs0821 NONE
     ECs0820 NONE
     ECs0822  903157 ..  903174 + -10.5   -5.4756   AAATACCTGGATTTA             GCCTCGC ATTC GCGGGGC              TTTTTTATTGCCATT 100 60
     ECs0823 NONE
     ECs0824 NONE
     ECs0825  906371 ..  906383 +  -3.3  -2.57211   TTAACCCCTGGCTGA                CTTCC GGA GGATG                GTTATGAACCAGAAT  42 6
     ECs0826 NONE
     ECs0827  907667 ..  907683 +  -5.1  -3.07113   CGGCACTTACAGCGC              CCAGC GTCAGGA GCTGG              TTGAATCCACTGATG  51 41
     ECs0828 NONE
     ECs0829  910105 ..  910116 +  -7.2  -5.64274   ACAACAACTCTGATG                GCCC GTAA GGGC                 TTTTTTTGTACCTGA 100 50
     ECs0830 NONE
     ECs0831 NONE
     ECs0832 NONE
     ECs0833 NONE
     ECs0834  912521 ..  912538 + -14.1  -5.03314   CGATACTCATCATTT             GCCCCGG TTAT CCGGGGC              TTTTTTGCAGGTGGA 100 46
     ECs0835 NONE
     ECs0836 NONE
     ECs0837 NONE
     ECs0838 NONE
     ECs0839  917478 ..  917499 +  -4.3  -3.45231   TTTCCCCTGCGTGAA           TATCTCCGG TGAG CCGGAGGCG            TATTTCCGTATGTCG  54 144
     ECs0840 NONE
     ECs0841  918675 ..  918688 +  -9.5  -4.64846   ATGTTTTATGTGAAA               CCGCC TCCG GGCGG                TTTTGTCGTTTATGG  91 47
     ECs0842  922150 ..  922167 + -12.7   -5.4505   ATAACCCTAATAACG             GGCGCCA GAAA TGGCGCC              TTTTTTATTGCAGAA 100 48
     ECs0843  922820 ..  922839 + -12.1  -5.26316   CACAGCGTTATGACA            GCCCGCC GGTTCA GGCGGGC             TTTTTTGTGGAGTGG 100 48
     ECs0844 NONE
     ECs0845  924463 ..  924479 + -10.1   -5.2291   GACAGCTTCACAAAA              CCGGAGT CCG GCTCCGG              TTTTTGTTGTCATGT 100 44
     ECs0846  925592 ..  925606 +  -2.9  -3.91689   TCAGTATACATGCAG               TTCAT GGTAA ATGAA               TTTGATATAGTTTAT  54 16
     ECs0847  927090 ..  927104 +  -4.4  -3.02051   GGCTTAAAGCTTGTA               TTAAAT CAT ATTTAA               AATTTTTTGTTTTAA  49 461
     ECs0848  928372 ..  928385 +  -2.4   -4.2123   AATTTAGTAATTTTA               TCCA GTGTAG TGGA                TTTGTTGCATGGATG  57 34
     ECs0849  928564 ..  928578 +  -4.3  -3.30441   GAGTGGTAAACAGGC               TGCTA ATAAG TAGCA               TTCTCAGGAGTCCTG  52 57
     ECs0850  929392 ..  929407 +  -6.1  -4.25104   TCCGATAGTGGTTCA              GGTGG AGTACC CCACC               TTTTCATCAAGCCAG  70 125
     ECs0853 NONE
     ECs0854 NONE
     ECs0855 NONE
        bioD  935325 ..  935376 +  -4.8   -3.2375   GTAGCCATCCTGTAT TTGGTTAAATTGCGAGCGAGATCG CGTCTT CGAT-TGACT-GCAATTTAACCAA TTAAATTCTAAAATA  52 37
     ECs0857  938364 ..  938396 +  -3.4  -3.90112   TGCCGATATAGACCA     TCGGCGCTGGCG-TGC GGC GTAATGCCTGCGC-GA     TTTCCTTCAGCAGCA  55 476
     ECs0859 NONE
     ECs0860 NONE
        moaC NONE
     ECs0862 NONE
     ECs0863  942120 ..  942150 +  -3.8  -3.55761   GCTGGTAGTTTTTGT       TAGCCGGATAAGGC ACC GCTGCGTCCGGCAA       TTTCACCGCTCAGTA  52 33
     ECs0864  942973 ..  942991 +  -8.1  -6.13503   TTTTCACCATCAATA             TCCCGGC CATGT GTCGGGA             TTTTTTTTCTTACTA 100 46
     ECs0865  944268 ..  944278 +  -2.4  -4.25074   CGAATTTCCACGAAG                 GCAG CAC CAGC                 TTTTGCCCTTTGATG  58 420
     ECs0869  947799 ..  947809 +  -8.2  -3.57263   GTGGCGACAATTAAC                 GCCG GTA CGGC                 TTTGCCGATGAAGAT  69 417
     ECs0875  954664 ..  954686 + -10.7  -5.10656   ATTCAGGTAACACGG           TCAGACATG CATGA CATGTCTGA           TTTTATTGTTTTAAT 100 83
     ECs0876  957243 ..  957286 + -10.2  -3.14211   GATCGCAGCAGAATA ATGGCATTGATGGCCCTGGC TCAG GCCAGGGTCGGCAATACCGG TTCCTGCGAAGCGAT  74 42
     ECs0877  959643 ..  959656 +  -9.5  -3.25223   AAAACGAAATCCCCA               CGCCG TCGG CGGCG                TTAATGATGTGAGTC  72 8
     ECs0878  960662 ..  960685 + -12.5  -4.07568   TTAATTCTTTTCTCA          GCCGGATGA GCCATG TCATCCGGC           TTTTACCCCACCGCA 100 37
     ECs0879  962041 ..  962087 + -15.1  -2.62463   TAGGCCTGATAAGAC GCGGTAGCGTCGCATCAGGCA TCTGT TGCCGGATGCGGCGTAAACGC CTTATCCGTCCTACG  89 190
     ECs0885  967953 ..  967964 +  -4.4  -4.32201   CCAATAATCAGCCCA                CGAA TTTC TTCG                 TTTTCCATTAATTCC  67 269
        ompX  975293 ..  975310 +  -9.1  -5.61881   TGGTGATATAAAAAA             TCCGCCT CTCG GGGCGGA              TTTTTGTTTTTAAGG 100 47
     ECs0894 NONE
     ECs0895  979090 ..  979108 +   -11  -4.75954   CTGGCAAATAAAAAA             GGCGGATT ATG AGTCCGCC             TTTGTTTTACGTTTT  95 44
     ECs0897  982131 ..  982141 +  -8.2  -4.62069   CGCGGGAAGTCGCCC                 GGCG ATG CGCC                 TTTTTCCAGTGCGGC  88 296
     ECs0903  988642 ..  988680 + -13.8  -2.62003   CAGATAAGGCGTTCA   CGCCGCATCTGGCGTCTG GAG CAAATGCCTGATGCGACG   CTTGTCGCGTCTTAT  86 132
     ECs0908 NONE
     ECs0909 NONE
     ECs0910 NONE
     ECs0911  997183 ..  997195 +  -3.4  -2.58398   CCTCACAGGAAATTA                TTGC CCTAA GCAA                GTGTTGTAACTTTCT  42 73
     ECs0912 NONE
     ECs0913 1001007 .. 1001042 +  -3.3  -2.82208   CAGTAGAATTAGAAT    AGTGTTAGTACCCCT GAATCA AGGGGTACTAATGAA     TGTGGTAAATCATTT  43 35
     ECs0914 1001952 .. 1001987 +  -4.8  -3.81027   GGGAAGGGTAGTAGA    GGCAGATCGAAGAA CAATATCC TTGTTAGATCTGCC     TTTAGATTAATTAAA  59 445
     ECs0916 1003927 .. 1003947 + -12.6  -3.48703   AGGCCTGAAAACTAA            GGGGGAGA AAGCG TCTCCCCC            TTCATGTTTAAGTTT  93 33
     ECs0917 1005500 .. 1005521 +  -2.9   -3.3581   GCTTCCGCACGACGT           GCCGGTG AGTCGATC CACAGGC            GTTTTTGCCCGTACT  47 380
     ECs0919 1007228 .. 1007252 + -13.6  -3.39862   TTAATCTTCTGATAA          CCGGATGGCG CGAAA CGTCATCCGG          TTATACGTCATTAAT 100 37
     ECs0922 1010198 .. 1010224 + -13.1  -3.37464   CGAAGGGTAAAAAAA         TGCCTGATTGC TTTGT GCGATCAGGCA         TTCTCGAATTAATGG  95 31
     ECs0926 1013364 .. 1013382 +  -7.4  -3.29043   ATTAAGACTGATGCC             CTGCGGAA AAG TTCTGCGG             TTGTGCAAAAAAATT  63 143
     ECs0928 1015755 .. 1015771 +  -9.4  -3.29511   GAAAAAATCAGTAAA              GCCCTC AACGC GAGGGC              TTGTCAGACGATCAG  74 27
     ECs0930 NONE
     ECs0931 1017179 .. 1017207 +  -2.9  -2.94099   TTGCACAAACAGGGT        TGGGCGACGCGCT AAA ACCGCCACGCCGA        TGTATGATACGCGGG  42 11
     ECs0932 1018138 .. 1018149 +  -3.6  -2.78216   TACGACAGAATATTG                CCTG AAAA CGGG                 TGGTTAGTCGCAATC  43 7
     ECs0933 1018728 .. 1018771 + -11.8  -3.65046   TCCACTGATAACTCC TTTCG-AGCACGCAGTCGCTG GTG CAGTGGCTGCGCGCTGCAAAA TTATCTGCTGTTTTT  89 33
     ECs0934 1020241 .. 1020257 +    -3  -3.72576   CAATTCGCACCAACA             TG-GTGC GCTT GCACACA              TTTAATGCCGGAGAG  52 83
     ECs0935 NONE
     ECs0936 NONE
     ECs0937 1023246 .. 1023270 + -12.2  -4.25104   GCCAACCTGGCTACA          TAATGCCGCG TATGT CGCGGCATTG          TTTTCATGGAAGACG  95 55
     ECs0938 NONE
     ECs0939 1024980 .. 1025027 + -16.6  -3.30173   ACATCCATCCAAAAT AATAATCGTGATCGATCGATTA ATAA TAACCGATCGATCACGGTTATA TATTGCTCTATTTTT 100 73
        ulaA NONE
     ECs0941 NONE
     ECs0942 1028396 .. 1028437 + -12.3  -2.93073   ATTAGCGTAGAGAAG TGATTTTGCCGGAGTGGGT GTTC GCCCACTCCGGCAAATGAA  TAATTATTGCGGGAA  82 31
     ECs0949 NONE
     ECs0950 NONE
     ECs0952 NONE
     ECs0953 1036988 .. 1037016 +    -8  -4.30978   TCAAAATTAAGCTTC        GAGACGCCGTAG TGGGT CAGCGGCGGCTC        TTTTGCTGACTTGCG  78 158
     ECs0962 1049228 .. 1049277 +  -6.6  -5.14965   AACATCGTGGCCATT TGTGGCTGAATAGCGTCGAGCATCT CAT AGC-GC-CGACGGTATTCAGCC-CG TTTTTTACTGGCGAT  90 47
     ECs0964 NONE
     ECs0965 1053384 .. 1053404 + -12.6  -4.35926   TTTTTGAGATAAAAA            TGCCAGCC GATCG GGCTGGCA            TTTTGCCTTTAGGAT 100 41
        clpS NONE
     ECs0968 1056641 .. 1056668 +   -15  -5.38054   AGGTAGGTTGGTGAA        GTCCGTAATCTC GAAA GAGGTTACGGAC         TTTTTATTTATGGGG 100 51
     ECs0974 1064223 .. 1064252 + -13.7  -2.75577   TGTTAATCCATACAG       CAACAGTACTGGG GTAA CCTGGTACTGTTG        TCCGTTTTAGCATCG  86 82
     ECs0975 1068338 .. 1068373 +  -9.6  -2.89564   TGACTAATTAATGCA    TTGCCGGATAAGGCGC GGTA GCGTCGCATCCGGCAC     TCTATCAACTGAAAA  70 34
        lolA 1069103 .. 1069124 +  -2.3  -3.37634   GTAAGTAGAGGCACC           TGAGTGAGCA ATC TG-TCGCTCG           ATTTTTCGGATAATA  45 33
     ECs0977 1070452 .. 1070466 +    -5  -3.48053   ACGCTACCGTTAATG               TTATCG TTG CGGTAA               TGTTGTTACTGTATC  56 28
     ECs0978 1071858 .. 1071871 +  -9.5  -5.72616   TTCTGAATCTAAAAA               GCGCC TACG GGCGC                TTTTTTTGTCTCCCT 100 51
     ECs0979 NONE
     ECs0980 NONE
     ECs0981 1076014 .. 1076041 +  -6.2  -5.04733   CGCAAGCTAATCAGT        AACAACCGGGGT TTCG GCCCCGGTTCTC         TTTTATTTCTGCTTC  83 31
     ECs0983 1078144 .. 1078175 +  -7.4  -5.82036   TGTAAATGAATTCAA      GCAAAGTGTGAA CTTACTGT TTCACACTCTGC       TTTTTTGTTTCTTCT 100 36
     ECs0984 1079947 .. 1079970 + -12.5  -3.53761   GCGCGGAATAAAAAA          GCGGCAACT CAATAA AGTTGCCGC           TTTACGGGGAAATTA  93 199
     ECs0989 1087239 .. 1087266 +  -4.8  -3.14132   AGGAATAATGTATTA        CCTGTGGTCG CAATCGAT TGACCGCGGG         TTAATAGCAACGCAA  52 167
     ECs0990 1088404 .. 1088424 + -12.6   -5.4659   GAAATTTTGCTTAAT            CCCCACAG CCAGC CTGTGGGG            TTTTTATTTCTGTTG 100 45
     ECs0991 1089782 .. 1089800 + -12.4  -5.75945   CTTTCTTTATCAAAA             CGTCGGCA CAT TGCCGGCG             TTTTTTTTCGGACCT 100 69
     ECs0992 1090787 .. 1090807 +  -8.9  -3.66784   AACGATTTGTGGCGT            CGGCGCGTA TAA TGCGCGCGG            TTATGTTAACGGTAC  75 141
     ECs0993 1091548 .. 1091572 +  -4.9  -3.06696   CGAATTTGCAGTACC          CCCGTTGCAAT GGA ATGACAGCGGG          TATGTTAAACAACCC  51 46
     ECs0994 1093397 .. 1093414 + -14.1  -3.18264   GTAATCAAGCACTAA             GGGCGGC TACG GCCGCCC              TTAATCAATGCAGCA  95 111
     ECs0995 1093785 .. 1093799 +  -7.8   -5.4387   TTGAACGAGAGAAAA               GCACCT GTC GGGTGC               TTTTTTCATTTATCT  95 55
     ECs0996 NONE
     ECs0997 NONE
     ECs0998 1098998 .. 1099010 +  -4.7  -3.20901   TCTGGCAACTAGTTA                CGCCG CGG CAGCG                TTCGATTGATGGAGT  50 29
     ECs0999 NONE
     ECs1000 NONE
     ECs1001 1101280 .. 1101293 +  -5.3  -4.35675   ATTTTGGGAGGAGTG               TCGTA CCGT TACGA                TTTTCCTCAATTTTT  68 65
     ECs1002 1102277 .. 1102293 +  -3.6  -4.09685   AATCACTCTTGCCGT              GGCTCG CCTGA CGAACC              TTTTAGCCACTGCCA  57 15
     ECs1004 NONE
     ECs1005 NONE
     ECs1006 NONE
     ECs1007 1110435 .. 1110452 + -12.7  -5.26119   GCGAGTTAAAATTAA             GGCGGCA GCAA TGCCGCC              TTTTCTTTTTCCGAA 100 32
     ECs1008 1112602 .. 1112618 +  -5.7  -3.13432   GCAATTCTCTGCAGC              CCCCGTC ACT GCTGGGG              TTGAGTCATCTTGAC  54 91
     ECs1009 NONE
     ECs1010 1113955 .. 1113972 + -12.7  -3.74868   GGCACACATAAAAAA             GCCCGCT TTTC AGCGGGC              TTCATTGTTTTTAAC 100 41
     ECs1015 1122710 .. 1122745 + -24.9  -4.16146   CACTGGCTTAATAAA    TCCCCGAATGGCGGC AATAGC GCCGCCATTCGGGGA     TTTTACCCCTGTTTT 100 30
     ECs1021 1127911 .. 1127932 + -11.6  -2.62118   TTTTATTAATTAGTA           CCCCTCCA GTGTTA TGGAGGGG            ATATTCATATTTTTT  77 57
     ECs1022 1128889 .. 1128901 +  -6.3   -3.8211   ATAACGCCAGGGGTT                TATCG TGT CGATA                TTGTTCTGAATCAGA  64 251
     ECs1025 1132601 .. 1132634 +  -2.3  -4.56597   AATATCGATATCACC     GGTTGTGC-CGCTGGT ATT ACTGGCGCGGACGTCC     TTTTTAGCGGCGAGG  61 368
     ECs1026 NONE
     ECs1027 NONE
     ECs1028 1134137 .. 1134151 +  -2.8  -5.75342   GCCCTGAAACAGGTT               CGGAAA ACG TTTGCG               TTTTTTTTGCCGCAG  89 201
     ECs1029 1135271 .. 1135314 + -10.6   -3.4617   CTTCGAATTCCTCTT TATAAGATAATCAGGGCT TTATTTTC AGCCCTGGTTGTTTTATA TTCATTGCTGTTGCT  81 47
     ECs1030 1136144 .. 1136160 +  -4.4  -3.90922   GATTTTCTAATTGCT              CCAGCA ACACC TGTTGG              TTATTTCCACGAAAT  60 204
     ECs1032 NONE
     ECs1033 1141422 .. 1141432 +    -4  -3.26545   TATCAGGCATGAAAA                 CAAA CAC TTTG                 TTAGTCATCTGTAAA  48 105
     ECs1034 NONE
     ECs1035 NONE
     ECs1036 1144953 .. 1144979 + -10.8  -6.02919   GATTTGTAAATATAA         CCGTCTCCGGTA TGT TGCCTGAGGCGG         TTTTTTTGTTTCTAA 100 48
     ECs1037 1145375 .. 1145391 + -13.7  -3.77484   CTCTTTAAAAAGAAA              CCTCCGC ATT GCGGAGG              TTTCGCCTTTTGATA 100 47
     ECs1040 1148448 .. 1148463 + -11.8  -4.82901   TAAAGGCAAAAAAAA              CCCCGC AGCA GCGGGG               TTTTTCTACCAGACG 100 65
     ECs1043 1151217 .. 1151230 +  -3.1  -3.11634   TACGCCGAAACAGGA               GTTTC CTGC GGAAC                TTGAGTAATCTGGCG  45 4
     ECs1046 1156118 .. 1156146 +    -6  -3.09327   CTGGATAATGAAGTC       TGCCG-TTGCCAC GTTG GTGGCGACCGGAA        TGTTCCATACCGTCG  53 147
     ECs1049 1157835 .. 1157862 + -17.1   -3.0782   TGGCCAAATAAAAAA        TCCCCGGAAGG CAAAAA CCTTCCGGGGA         TCTGTTCAGGGATTA 100 30
     ECs1052 1159874 .. 1159905 +    -8  -5.06414   TTAGCCGGACCTTTC      GGAAACAGTCGGTA TAAA TAGCGGCTGTTACC       TTTTTCTTCGCCAAA  91 86
     ECs1060 NONE
     ECs1061 1166605 .. 1166621 +    -3  -4.12599   ATGACAGTTCTCGCT              CTGCAA TTTTT TTGTAG              TTTTCCAGAATTCTT  58 326
     ECs1070 NONE
     ECs1071 1169435 .. 1169446 +  -5.8  -3.49102   GAGCAGGGAGTCAAT                CCAG CACG CTGG                 TTGTATGGCACATCT  58 308
     ECs1073 1170964 .. 1170981 +  -2.5  -2.63596   CCGGATACCGAAATT             CCGCCGG GATT CAGGGGG              TGATGTGGCATGAAA  40 5
     ECs1074 NONE
     ECs1075 1172531 .. 1172541 +  -4.6  -2.57344   TATCGGAAAAGTGAT                 TGCC GGA GGCG                 CTTATGGCAAAAGTA  46 27
     ECs1076 1172971 .. 1172985 +  -4.2  -2.86124   TAGTGAAAATAACAT               GAAACC TTT GGATTC               TGGTGTTTCAGTGGA  46 38
     ECs1080 1174914 .. 1174927 +  -9.5  -5.45813   CGCACCCGCACTTAA               CCCGC TTCG GCGGG                TTTTGTTTTTTCCTG 100 96
     ECs1081 NONE
     ECs1082 NONE
     ECs1083 NONE
     ECs1084 1177198 .. 1177208 +    -4  -3.20494   GGTGAATTGAAAATA                 TTGA TAA TCAA                 TCTTCATCATTAAAT  48 138
     ECs1085 1178197 .. 1178212 +  -7.5  -5.24129   GCCGCATAGCTTGAC              CCCGC CTCTGA GCGGG               TTTTTTGTGCCCGCA  91 167
     ECs1086 1178566 .. 1178597 +  -4.4  -4.07968   TTGTGGTAAATGGGC      GG-CTGGTGGGTGTT AGC GGCACCTGTCAGTCC      TTTGCTTATGTGTTG  61 10
     ECs1087 1179682 .. 1179699 + -10.5  -5.83822   ACACTTATTTTCCCT             GGCTCGC TTTT GCGGGCC              TTTTTTTTAAATGTC 100 318
     ECs1088 1182046 .. 1182057 +  -3.6  -3.80279   CTGAAAGAAGACGCT                GGCT AAAA GGCC                 TTATATGTTTGTAGA  53 64
     ECs1089 NONE
     ECs1090 1183306 .. 1183322 +  -5.1  -5.22006   TATATGACACAAAAA              GCGAC CACTAAA GTCGC              TTTTTCTTATGGTAA  82 172
     ECs1097 NONE
     ECs1099 1186654 .. 1186665 +  -2.2  -5.65513   CTCTCCACCGAAAGT                CAGT GCTG GCTG                 TTTTTTTCCTTAATA  86 474
     ECs1101 NONE
     ECs1102 NONE
     ECs1103 1188230 .. 1188247 +  -6.3  -3.29263   GTTGTCACAGAATAA             GCCCGGTA AAA TA-CGGGC             TTATGAACGACATCT  59 55
     ECs1104 NONE
     ECs1106 NONE
     ECs5406 NONE
     ECs1107 NONE
     ECs1108 NONE
     ECs1109 1195643 .. 1195671 +    -9  -3.91897   CGCTGCCGTAACACG       TTA-TCAGGCCAC CGCG GTGGCCTGACTGA        TTTCTGAATGAAAGG  79 30
     ECs1110 1195975 .. 1195985 +  -6.8  -2.92475   TAAAAGGAGCCGGTA                 CCAC CCT GTGG                 GTTTATAACGGTCAG  56 38
     ECs1111 NONE
     ECs1112 1197145 .. 1197180 + -13.2  -2.71364   ACTTTGCCCTCAGAC    TGGCGCGTGAGATGGG GAGA CCCGACTGGCGCGCCA     TGCTTGCCGGGATGA  85 41
     ECs1113 NONE
     ECs1114 NONE
     ECs1115 NONE
     ECs1116 NONE
     ECs1117 NONE
     ECs1118 NONE
     ECs1119 1202652 .. 1202663 +  -7.2   -3.0894   GAGGAATAAAGGTAA                GGGG CCCG CCCC                 TTACCTGACTGATTA  60 32
     ECs1121 1206830 .. 1206847 + -12.7   -5.4505   TATAACCCATATACG             GGCGCCA GAAA TGGCGCC              TTTTTTATTGCAGAA 100 45
     ECs1122 1207505 .. 1207524 + -12.1  -5.26316   CACAGTGTTATGACA            GCCCGCC GGTTCA GGCGGGC             TTTTTTGTGGGGTGA 100 53
     ECs1123 NONE
     ECs1124 1209144 .. 1209160 + -10.1   -5.5604   GACAGCTTCACAAAA              CCGGAGT CCG GCTCCGG              TTTTTTGTTGGTTAG 100 43
     ECs1125 1209953 .. 1209965 +    -2  -5.15969   ACGTTGAAGTCCTGA                TTCT GTATA AGAA                TTTTTTACCTTAAAA  71 0
     ECs1128 NONE
     ECs1129 NONE
     ECs1130 NONE
     ECs1131 NONE
     ECs1132 NONE
     ECs1133 1216779 .. 1216792 +  -3.1  -3.57144   GCAATCGGCGAATAC               CTCTG GTCG TAGAG                TTTCAGGATAAAGAG  51 78
     ECs1134 NONE
     ECs1135 1219585 .. 1219603 +  -3.8  -3.12327   GTATTTACTTTGGTT             CGTCGGCA TTT TGTTGATG             TGTTCGCTCTCCACC  47 58
     ECs1136 1221111 .. 1221147 +  -7.2  -3.80083   AGAACTGTCTAATGC   GTAGACCGGAAAAGGCG TTCA CGCCGCATCCGGTC-AC    TTTACCTTCAGTTTT  68 95
     ECs1145 1230199 .. 1230212 +  -3.1   -2.7263   GCAAATACGCACTGA               CCATGC ACC GC-TGG               ATTTCACAAAATAAT  43 197
     ECs1146 1230598 .. 1230630 +  -7.8  -3.79909   AAATAATGTGATTTT     GT-GAACATCACCCC GTGC GAGGTGATGTTCCGC      TTGTTGCTAATTTAG  71 192
     ECs1149 1235988 .. 1236000 +  -4.7   -2.8478   CGTACTACCAGTTCG                CGCAG TTC CAGCG                GTTTGGTGACGTAAT  47 371
     ECs1151 NONE
     ECs1152 NONE
        torD 1240926 .. 1240956 +   -14  -2.73364   ATGAGCTACAAACCG       GGAAAGCCGCTGGC GCA GCAGGCGGTTTTCC       TGCTTCAGGTGCGCA  86 200
     ECs1158 1245401 .. 1245423 +  -2.7   -3.8579   GTATTGCGCAGAGAT          GCCCATTCAC CGAC GTGA-TGAGC           TTTCGCTTCTTGAGT  55 247
     ECs1183 1255894 .. 1255939 + -11.9  -3.64299   TGCTTTTGCATTATT GAGGCCGAACGTAAACCTTCA GAAT TGAAGAGATGCGTTCGGCTTC TTCGTTTGTGATATC  89 141
     ECs1186 1257986 .. 1257999 +  -6.7  -2.65354   CCAACTAAGGCCATA               TGCGT TTCC ACGCA                TACCTTTCAACTAGC  55 113
     ECs1187 NONE
     ECs1188 NONE
     ECs1189 NONE
     ECs1190 NONE
     ECs1191 1261129 .. 1261150 +  -8.7  -5.27335   ACTGAGCTAATAACA           GGCCTGCTGG TAA TC-GCAGGCC           TTTTTATTTGGGGGA  95 52
     ECs1192 NONE
     ECs1193 1261777 .. 1261789 +  -5.5  -3.59979   AGCGCAACAGAATTA                TCCGG AGT CTGGA                TTTAAAGTGAAGGAG  59 3
     ECs1194 NONE
     ECs1195 NONE
     ECs1196 NONE
     ECs1197 1263245 .. 1263259 +  -7.1  -5.58179   AGACCGCGACAGATA               CACGC CGCGA GCGTG               TTTTTTATTGTCGTA 100 118
     ECs1199 1264181 .. 1264196 + -10.4   -5.5112   TGACAACTTAACAAA              CCCAGC TTCG GCTGGG               TTTTTTATTGCTGAA 100 45
     ECs1200 NONE
     ECs1201 NONE
     ECs1202 NONE
     ECs1203 1266229 .. 1266244 +  -7.5  -5.60993   TGCCACGCAGTCGAA              CCCGC CGATGC GCGGG               TTTTTTTGTACCCCG 100 73
     ECs1204 1266888 .. 1266905 + -10.5   -5.4251   CATATTTATTTACCA             GGCTCGC TTTT GCGGGCC              TTTTTTATATCTGCG 100 331
     ECs1205 NONE
     ECs1206 1268565 .. 1268584 + -12.8  -4.93696   AACCAGGATTCATAA            GGCTGCGC AACT GCGCGGCC             TTTTTCGTATTTCGG 100 385
     ECs1207 1270970 .. 1270982 +  -4.8  -4.56597   GGCTTTCCGGCTGAT                GGTC GTACG GACC                TTTTTACCCCGGAGA  71 399
     ECs1210 1272243 .. 1272264 +  -2.2  -4.24342   GGAAGCAAACCCGAA           G-AGCCGCT CATTT AGCGGCAAC           TTTCTTAATCACACC  57 11
     ECs1211 1272582 .. 1272606 +  -7.8  -4.90906   GTAACGGGGAGTCAG          GGCCATCAGT AAACA GCTGCTGGCC          TTTTTCATGTTGTGA  87 37
     ECs1212 NONE
     ECs1213 1273511 .. 1273527 +  -4.3  -4.17701   GTTGTTTAACACTCA              GGCACCG TAA TGATGCC              TTTGTCATTTCTGCG  64 136
     ECs1214 NONE
     ECs1216 NONE
     ECs1215 1275269 .. 1275279 +  -2.6  -4.31895   TGAGTTGAAATTTCA                 TATT GTT AATA                 TTTATTAATGTATGT  60 436
     ECs1218 NONE
     ECs1219 NONE
     ECs1220 NONE
     ECs1221 1280250 .. 1280267 +  -8.4  -5.63517   CTGGCTTCAACTGAA             CCCCGT CATCGT ACGGGG              TTTTTTGTTTCCGGA 100 46
     ECs1222 NONE
     ECs1223 1282650 .. 1282667 + -10.5  -4.58663   TTTTCCTTTCCCTAT             GCCGGGT TTTC GCCCGGC              TTTTTCAGGAGTCAT  89 43
     ECs1224 1283091 .. 1283107 + -11.5  -4.82901   GATTAAAACCTTCCG              GCCCGCG TCA TGCGGGC              TTTTTATCCGGGGAA 100 39
     ECs1225 NONE
     ECs1226 NONE
     ECs1227 NONE
     ECs1228 NONE
     ECs1229 1287003 .. 1287031 + -20.5  -3.49777   TAGCCGACAGCTTCA        CAAAAACCGGAGC CCG GCTCCGGTTTTTG        TTGTCATGTATAGGG 100 38
     ECs1230 1287506 .. 1287529 +  -3.9  -3.68351   TTATTTAGTCATCAT          CAGAATGTC ATGCAA GGCATTTTG           TTTCAGTGATGCCGA  53 213
     ECs1232 NONE
     ECs1233 NONE
     ECs1234 NONE
     ECs1235 NONE
     ECs1236 1292269 .. 1292285 +  -7.9  -5.45652   GGTAACCGTTTACTA              CCCGCTG TGA TGGCGGG              TTTTTTATTGCCCGT  95 50
     ECs1237 1293129 .. 1293144 + -10.4  -5.55769   TAATTCACATTCTGA              CCCTGC TCCG GCAGGG               TTTTTTGTTATCCAG 100 79
     ECs1238 1293802 .. 1293822 +  -2.5  -2.84298   AATGCCATTCAGCAT            CAGGCTC AGAACTG GAGACTG            TAATTATGGAGTATG  42 2
     ECs1239 NONE
     ECs1240 1294511 .. 1294521 +  -4.6  -3.24954   TGGAGCAGTAATTGG                 CGGC ATT GCTG                 GTTCTTTGTTTTAAG  50 1
     ECs1241 1295845 .. 1295862 +  -9.8    -5.626   TACCATTTCCTGATG             CCCGGC CATTGT GCCGGG              TTTTTTTATGGAGTC 100 59
     ECs1242 1304271 .. 1304292 + -13.7  -2.71731   GGATTAACAGAAATG           GCCCCGTAC GGAA GTGCGGGGC            TGATTAAGAAATAAA  86 34
     ECs1243 1304724 .. 1304742 +  -9.6  -4.63932   CGGGGTTTTACAGCG             CACCGGAT AAG ATTCGGTG             TTTTGTTGAAAAATA  91 16
     ECs1259 1315954 .. 1315970 +  -6.5   -3.5774   GCATCAAACGGTTGA              GCGGTAA TAT TTTCCGC              TTTCGCCAGTTGAAT  60 279
     ECs5411 1320077 .. 1320103 +  -4.5  -2.62111   TTCCGGTGGCAGATA        TAACGGCAA-GT TTCG ACATTGCCGATA         ATAATTTTTTGGAGA  46 136
     ECs1261 1321676 .. 1321711 + -10.4  -3.02043   TTTTTAACCCGAATG    TTCCCTGCCATGCGGT ATAA GTTGCCTGGCAGGGAG     TGTTCGGGGGCAATT  73 68
     ECs1263 1325148 .. 1325159 +  -4.4  -3.34344   CGTAACAAATACGAC                GCAA ACTC TTGC                 TTAGTTACAACATAC  52 36
     ECs1264 NONE
     ECs1265 1327643 .. 1327656 +  -4.5   -3.8211   GCAGATGCCTGATGC               GATGC TTGC GCGTC                TTCTTATGCCTACAA  58 69
     ECs1266 1329022 .. 1329046 + -13.6  -4.33907   AGTGTATTATCGGTG          CAGAGCCCGG GCGAA CCGGGCTTTG          TTTTGGGTGTTTATG 100 40
     ECs1271 1337286 .. 1337300 +  -2.8  -2.85351   ATATGATCTTAAATG               CTTATC ATT GATCAG               TCTGCTATCACCCGC  42 126
     ECs1272 1339081 .. 1339092 +    -3  -3.22113   TAACATAAAAATTAA                TTGA GGTG TCAA                 CTTTTATGAAAAAAT  45 213
     ECs1275 1341810 .. 1341846 +  -3.1  -2.73681   TGTTTTGACTGGAAA   ATGGA-GTGGAGAGAT TTTGTC ATTTCTCCACTTCCGG    TACTTCAGGTGGGTA  43 62
     ECs1282 1353796 .. 1353809 +  -3.8  -3.51394   AATGCGTCATGTCAC               GCAG GGGTTG CTGC                TGTCTTTATTTAGTT  52 75
     ECs1283 NONE
     ECs1284 1356022 .. 1356039 +  -2.7  -3.23393   GAAAGCAAGCCATCC             TGCAG GCGATAAA CTGCA              TATTGTGCAGTGCGA  45 209
     ECs1285 NONE
     ECs1286 NONE
     ECs1287 NONE
     ECs1288 1358673 .. 1358697 +  -9.3  -3.17075   AGCGTAATGAATATC          GCCGCGTGA CTATAGC TTACGCGGC          TTAAATTAACCCCAA  70 34
     ECs1289 1361385 .. 1361413 +  -8.7  -2.78679   ATTGACAATCTGAAA        CAGGGGAAACGCG TTG CGCGTACACCCTG        GTTTACCTCCAACGA  64 114
     ECs1290 NONE
     ECs1291 NONE
     ECs1292 NONE
     ECs1293 NONE
     ECs1294 NONE
     ECs1295 NONE
     ECs1296 1368541 .. 1368555 +  -5.6  -3.26649   CGACGGTACAACAAC               TGGCGG TGA CCGCAA               TTAATGTAACGCTCT  54 241
     ECs1297 NONE
     ECs1298 1370423 .. 1370442 +  -7.8  -3.58256   ATATACGAAAAAAAA            GCCCGTAC TTTC GTACGAGC             TCTTCTTTAAATATG  69 185
     ECs1299 1371965 .. 1371985 +  -6.9  -4.83615   GTATTTTGATTAACA            GGGGATT ACTTAAC AATCCCC            TTTTTATAAAAAATA  80 158
     ECs1301 NONE
     ECs1302 1375353 .. 1375381 +  -8.9  -2.62184   ATTGTTGAAAGAGCA        GCTATTGTCGCTA TTG TAGCGGTAATTGC        TGCTATAACCGAAAC  66 134
     ECs5412 1375814 .. 1375852 + -11.8  -4.25848   AGCATCAGGTCTGAA   TAGCAGCTATTTTCGCTA TTG TAGCGGGATTTGCTGCTA   TTTTACTAACCCATT  95 171
     ECs1303 1377296 .. 1377326 + -12.7  -2.55565   ATCGTTGAGTACATA       TAGTTTCCTCTGC TACTT GCGGAGGAGACTA       ATGTCTTTACCATGT  81 49
     ECs1304 1378731 .. 1378741 +  -2.4  -3.98661   TTAATAGGCAGAAGA                 GGGC GGG GCGC                 TTTGTCATCAGTGTA  53 100
     ECs1305 1381392 .. 1381405 +  -2.3  -4.19678   TTGCCATAATCGCTT               CTGGT AAGG GCCGG                TTTGTTGCGGTATGA  57 246
     ECs1311 NONE
     ECs1312 1386607 .. 1386620 +  -8.1  -4.42235   CTTTTAATTTAACCC               TGGCG GAGA CGCCA                TTATTTTTGGACGTT  78 395
     ECs1316 1387998 .. 1388014 +  -3.7  -4.27512   AGTATCTATCTGCAG              GAGGATA TAA TATCATC              TTCTTTATTATAAAC  62 128
     ECs1321 1391173 .. 1391194 +  -5.1  -2.69647   TAAGTGATGATAATC           TGCGTTGCC AGTA GGTAATGCG            TGATATCTGGCAATT  49 12
     ECs1322 NONE
     ECs1323 NONE
     ECs1324 NONE
     ECs1325 NONE
     ECs1326 NONE
     ECs1327 1395402 .. 1395420 +  -7.3  -4.52873   AACATCCTCTGTATC             AGGGCCG GCAGG CGGCCCC             TTGTTTTTATCAGAA  80 45
     ECs1330 1397093 .. 1397137 +   -10  -2.87132   CTTAAACGTTAACCC GAGGCCCTGACCATCTACCT TCAGC AAGTGGAAGGTTAGCGCCTC TCTGTAAAAGGAGCA  72 261
     ECs5413 1397396 .. 1397419 +  -6.7  -5.46657   AAAGAAAAAACAAAA          GTCCGCAGT GTAAAA ACTGTGGGC           TTTTTTATTCGCATC  91 122
     ECs1335 1400778 .. 1400788 +  -2.4  -4.13561   CGGGAATACCGTTGT                 CGCC ATT GCCG                 TATTTTTTCCACAGG  56 125
     ECs1337 NONE
     ECs1338 NONE
     ECs1339 1403594 .. 1403625 +  -7.5  -2.71918   GTACTCACCAATAAA     TAAGCGTCAATACGG TGCT CCGT-T-GACGCTTA      CTCTTTCTCCGCTGA  58 23
     ECs1351 1413165 .. 1413175 +  -8.2  -2.87132   CCAGGTGGATGCTTC                 GGCG TTT CGCC                 TGTATGCCGACGGGA  61 111
     ECs1352 1414215 .. 1414226 +  -3.6  -3.35679   TGGCTGGGGATTTCG                CTGG AGCG CCGG                 TTCTAAATAACACAG  48 4
     ECs1353 1414696 .. 1414709 +  -2.3  -2.79183   GTTGGGCTTCGACCC               GGCTG AATT TGGCC                TCTGATCCACATCCC  40 7
     ECs1354 1415768 .. 1415782 +  -7.1  -3.19026   TGAATCTGAGGAAAA               GGGGA GTTAA TCCCC               TTAAGTGTTAACCTG  62 16
     ECs1355 1416430 .. 1416445 +  -6.1  -2.76249   ACTTTTCATATCTGG              GGCTG TTAATT CAGCC               TCATTCAACTGTTTG  53 51
     ECs1356 1417065 .. 1417081 + -15.1  -5.83822   AGACGCTGAGTCTGA              CCCCGGC AAT GCCGGGG              TTTTTTTTGGGTATC 100 42
     ECs1357 1417359 .. 1417371 +  -4.1  -3.36515   CAGCGTTATGAAAAA                TGGTG TCA TACCA                TATTTACGCCTCACC  50 108
     ECs1358 1418051 .. 1418079 +  -5.1  -2.78596   CTTAACGGAATCGAG        CCGGAAACGTGGC TAC GCCACGTGATCAG        TGTAATCAACACCTG  48 298
     ECs1362 1422447 .. 1422470 +  -7.4  -5.66684   ATGGGGTATTCCCTC          CGCCGGCA CTATGTGT TGCTGGCG           TTTTTTTATCAATTC 100 341
     ECs1365 NONE
     ECs1366 1424921 .. 1424938 +  -9.8  -3.91352   AGAGGCATATTTCGA             CGCCCC TAATCT GGGGCG              TTTGATTCAGGATGT  81 280
     ECs1367 NONE
     ECs5414 1425675 .. 1425710 + -10.3  -3.09933   AGAACTGGCATTACA    CCGGTGCCGGCGTGC TTTCCT GCGTGTCTGCGCCGG     TTCAGTAAATTAGAA  73 272
     ECs1370 1427664 .. 1427676 +  -3.4     -3.81   AAGTATCTGCTCACT                TACC CAGGA GGTA                TTATTCTCAGGTAAT  53 407
     ECs1375 1429471 .. 1429483 +  -4.1  -3.16055   CTTGTGTTTGTATCG                TACCT TTC AGGTG                TTGATGCGCGCTTTA  48 146
     ECs1376 1430066 .. 1430088 +  -2.6  -3.84901   TCATCCGGTGATTGT           CGGGAGGAAT ATC AATGCTTCCG           TTAATTTTTACTGGC  52 30
     ECs1377 NONE
     ECs1378 NONE
     ECs1379 1431436 .. 1431450 +  -3.6  -4.24123   GCGCTGTTAATTTTC               TGTTTT TAC GAAACA               TTTTCCCCTTCTTCC  60 133
     ECs1382 1434552 .. 1434572 +  -2.5  -2.54655   GAGTTGTGGAAAATC            CTCCGGA GCTAATA TCGGGAG            TGCCTTAACAATTTT  40 197
     ECs1383 1435170 .. 1435186 +  -2.9  -4.25848   ATGAAAGTCAGTTGC              TGGCTGT CGA ACGGGCA              TTTTCCTCACAGATT  58 59
     ECs1384 1437622 .. 1437636 +  -4.2  -3.07895   TATATGTTGAAAATG               CATGGA TTT TCCAGG               TGTGTTACCAGTAAG  47 346
     ECs1386 NONE
     ECs1387 1439637 .. 1439649 +  -4.7  -3.05596   GAAGAGGATTTCAGC                CCGGC ATG GACGG                TTCGCTGAGACCGTC  49 5
     ECs1388 NONE
     ECs1389 1440875 .. 1440888 +  -5.3  -2.96157   CTTGTCAAGATTAAT               GCTAT AGAC ATAGC                TAAATTTTTTATGGA  50 230
     ECs1391 NONE
     ECs1392 NONE
     ECs1393 1442299 .. 1442341 +  -7.2  -3.77023   TGTTTCCTCAGATTT TAATCAGGCGCCCAG-ATT AAACCA AGTATTGAGCGCCTGATTA TGTTTATTCATTAAT  68 229
     ECs1395 1444091 .. 1444118 + -17.8  -5.45652   CTCTGTTTTGTACCT        GCCGGTATCCAC TTTT GTGGGTACCGGC         TTTTTTATTCACCCT 100 338
     ECs1396 1447064 .. 1447077 +  -2.3  -2.68169   GGAAAGGACGCTCAT               TGCTG TTCA CCGCA                GTTCTGAATTATTGA  39 90
     ECs1397 NONE
     ECs1398 NONE
     ECs1399 1451736 .. 1451761 + -16.9  -5.07011   CATTTCACCCATCAG         GCCGCGTCTTC TCCG GGAGACGCGGC          TTTTTCATTTATATC 100 298
     ECs1401 1452661 .. 1452673 +  -3.3  -2.84636   CTGACTCACATCTGT                TCCTG CCC CGGGG                CTTCTTCCATTCATT  44 65
     ECs1402 NONE
     ECs1403 NONE
     ECs1404 1454069 .. 1454088 +  -9.3  -2.86164   ATCTTCACCGAAACC            GGTCAGC GCGCCG GCTGACC             TGTCATCGTTAAACC  67 121
     ECs1405 NONE
     ECs1406 NONE
     ECs1407 NONE
     ECs1408 1455658 .. 1455680 +  -6.9  -4.65153   ACTTCATTCCTCTGA           CGCCAGCCT GCACA GGGCTAGCG           TTTTCATTTATCTGC  79 55
     ECs1409 1456672 .. 1456696 +   -13   -3.4678   AGGGAAAATAAAAAA          GCGCATGTTA AACAA TAACATGCGC          TTATAATCTGGCGGT 100 142
     ECs1410 1457978 .. 1457999 +  -7.3  -3.05384   AATAAAGCATCAGGA           TTCCTGCTA TCCT TGGCGGGAA            TTGAATACAGGAGAG  60 39
     ECs1411 NONE
     ECs1412 1459354 .. 1459368 +  -2.8  -2.95787   GATATGCGTCACTCA               TAACTG CAA CAGATA               ATTTGCTGTTGCATA  42 45
     ECs1413 1459959 .. 1459980 +  -8.7  -5.03994   CGCTTAAACAGTAAA           TGCCGGATT ATTA ATTCCGGCA            TTTTTATCTGTCAGG  91 57
     ECs1419 NONE
     ECs1420 1464067 .. 1464082 + -10.4  -5.75342   TCTGTATTAAAGAAA              CAGGGC GCAA GCCCTG               TTTTTTTTCGGGAGA 100 48
     ECs1421 NONE
     ECs1422 1464957 .. 1464971 +  -5.7  -2.56181   AGAAGGTGTAAGGAG               GCGTT ATGAA AACGC               GTATTCATGTTGTGC  50 115
     ECs1423 NONE
     ECs1424 1466899 .. 1466909 +  -3.2  -3.83568   TGGCGTCGATATTGC                 CCGT GGA ATGG                 TTATTGTAAATGTGG  53 6
     ECs1426 NONE
     ECs1427 1472678 .. 1472696 +   -11  -5.40072   ACGAGCCAATAAAAA             TACCGGCG TTA TGCCGGTA             TTTTTTTACGGAAGA 100 156
     ECs1428 1473436 .. 1473462 +    -8  -3.06183   GGTATTCGACGACGA         CGTAGACTGTTC CAT GAATAGACTGCG         TTGAATAACACTACG  59 514
     ECs1433 1477006 .. 1477032 + -10.9  -2.86618   AACAGAATAAATATC         ATTGCCGGATG CGTGC CATCCGGCAAC         ATTTCACTCTTACTT  75 31
     ECs1444 NONE
     ECs1445 NONE
     ECs1446 1486936 .. 1486952 + -13.7  -4.11692   ATTCGCCTCTTTCAG              CGCCTGC CTT GCAGGCG              TTTTGCCCGTGGGTC 100 88
     ECs1447 1488525 .. 1488551 + -14.4  -2.75074   ACGGTGTAACAATGC         ATTCCGGCCTGC AGT GCAGGCCGGAGA         TAATCTTCAGATCGA  87 32
     ECs1451 NONE
     ECs1452 NONE
     ECs1453 1491711 .. 1491722 +  -2.2  -3.22113   CTTCACATTTCAGGA                GTCA GTCA TGGC                 CTTTTCTCAAGCGGT  44 43
     ECs1454 NONE
     ECs1455 1493783 .. 1493796 +  -3.8   -3.5026   GGTGAGGGGAAATTC               GCAC CGCCGC GTGC                TTCTGCTCTGCTTGT  52 110
     ECs1456 1494626 .. 1494644 +  -8.1  -4.50686   AACTCTAAGGCATAA             CCGGTGG CAGGT TCACCGG             TTTATTGATTTTTGA  82 33
     ECs1457 NONE
     ECs1458 NONE
     ECs1459 NONE
     ECs1460 NONE
     ECs1461 1500135 .. 1500163 + -13.8  -5.54264   TGGGTATGTTTTGTC        TGCCCGCTCAGG GATCG CCGGGGCGGGCA        TTTTTTTGCCTATTT 100 67
     ECs1463 NONE
     ECs1464 1505308 .. 1505338 +  -3.3  -3.57263   GCCTCGCTCAGGTGA      CGGAAATGGACGTC AAAA GGC-TCCACTTCTG       TTTGCAGATGCCCAT  51 328
     ECs1466 NONE
     ECs1467 1506622 .. 1506667 +  -4.2  -4.07568   ACCGCGGCCGCAAGG TCATCGCTAAG--TAATCACGC GTCT GCGTGATGAAGCTTAGTGAGGA TTTTCCCCAGGCAAC  59 12
     ECs1468 1507794 .. 1507811 +  -5.5  -3.57263   TGCGGTAGCAGGACG             CTGCCAG CGAA CTCGCAG              TTTGCAAGTGACGGT  59 33
     ECs1469 1508783 .. 1508793 +  -2.4  -2.92267   CGGTGGATTCACCTG                 GGGC TCC GCGC                 TGGTTCGTTTCTAGG  41 1
     ECs1470 NONE
        fabG 1510528 .. 1510542 +  -7.8  -2.62642   AAAATGCTCATGTTG               CGCGCA GTC TGCGTG               GTTATGAGTAATAAT  59 54
     ECs1472 1510955 .. 1510981 + -13.1  -5.02287   GGCGTAAGTGAACAT        CTCCAGGCGGTC GTTC GACCGCCTG-AG         TTTTATCTTTTTGTC 100 34
     ECs1473 1512301 .. 1512316 +  -8.2  -5.52096   TCCACCCATATAAAA              GGTCCG CTTG CGGGCC               TTTTTTCTTAGCTTT 100 51
     ECs1474 NONE
     ECs1475 NONE
     ECs1476 NONE
     ECs1477 NONE
     ECs1478 1516671 .. 1516689 +  -4.6  -2.79098   AATCCATCCGTTGAA             TGAGTTTT TTT AAAGCTCG             TAATTAATGACTAAA  47 27
     ECs1479 1518422 .. 1518439 + -12.7  -5.04987   CGTTGGGGAGACTAA             GGCAGCC AGAT GGCTGCC              TTTTTTACAGGTGTT 100 50
     ECs1481 NONE
     ECs1482 NONE
     ECs1483 NONE
     ECs1484 NONE
     ECs1485 NONE
     ECs1486 1525042 .. 1525055 +  -3.9  -4.34402   TTTCAGCAACAAAAC               TTGAT TAAC ATCAA                TTTTGGTATGACCAA  64 275
     ECs1487 1526563 .. 1526595 +   -12  -2.60723   TGGTACGAGCGGTAG      GCCTGATAAGACGC GTTAA GCGTCGCATCAGGC      ATTCCTTCAGACTCC  79 92
     ECs1488 1527285 .. 1527311 + -10.1  -5.43866   GTACTCTGCAATTTG         GCCCCTCATTC GCTCA GGCTGAGGGGC         TTTTTTTGCGACTTA 100 48
     ECs1490 1528493 .. 1528519 + -18.8  -5.93809   CTACTGCTGATTTTT         TCCCCGCGACAT GCC GTGTCGCGGGGA         TTTTTTTTATCCAGG 100 64
     ECs1494 NONE
     ECs1495 1536443 .. 1536459 +  -5.1  -2.98947   CTGATGGGGGCGGAG              TAATGGC GAT GCCTTTA              TCGTTATTGATTGGC  51 23
     ECs1496 NONE
     ECs1497 NONE
     ECs1498 1539591 .. 1539612 +   -13  -2.52933   TTGCTAACTAAAAAA           CGGGCGGT AATACC ACCGCCCG            CTTGCTGAATTAACG  84 150
     ECs1504 1544552 .. 1544572 +  -8.3   -3.6502   ATGCCTAATTGCTTG            TCAATAGGC TAC GCCTAATGA            TTTGGGTGCGACCTA  72 496
     ECs1507 NONE
     ECs1508 1546012 .. 1546028 +  -3.6  -3.03124   ACCAACAATATTCAT              GCCGGA TTTCT TCCGGA              TGTTCGAGGGTAAAG  45 40
     ECs1509 NONE
     ECs1510 1547532 .. 1547544 +  -6.2  -3.33286   AACAGGAATACGAGC                GCCG GAAGG CGGC                TGGTTTTGTTTGAAT  59 0
     ECs1511 NONE
     ECs1512 NONE
     ECs1513 NONE
     ECs1514 NONE
     ECs1515 NONE
     ECs1516 NONE
     ECs1517 NONE
     ECs1518 1550878 .. 1550890 +  -2.6  -3.06384   GTTATTGCTGTTGTG                GGCG TTTAC TGCC                TGGTTGTGTTTTTGA  43 198
     ECs1520 1551397 .. 1551410 +  -9.5  -5.45813   CGCACCCGCACTTAA               CCCGC TTCG GCGGG                TTTTGTTTTTTCCTG 100 96
     ECs1521 NONE
     ECs1522 NONE
     ECs1523 NONE
     ECs1524 1554110 .. 1554125 +  -8.2  -5.64274   AGAAGATTTTTTACA              CCCGTC GCCA GGCGGG               TTTTTTTATGACTGA 100 107
     ECs1525 NONE
     ECs1527 1557094 .. 1557105 +  -3.6  -3.48276   AGGAGCCAGAACCGG                CGGC AAAT GTCG                 TTATATCCAAAGCAA  50 75
     ECs1528 NONE
     ECs1529 1557688 .. 1557720 +  -4.8  -3.49226   ATGATGTAACCATAC     GCAGGGGCTGTCGGT GTGA GCTGAT-GCCCCTCC      TGTTGTTGTGAGCTT  56 32
     ECs1530 NONE
     ECs1531 NONE
     ECs1532 1559016 .. 1559032 +  -4.3  -4.17701   GTTGTTTAACACTCA              GGCACCG TAA TGATGCC              TTTGTCATTTCTGCG  64 136
     ECs1533 NONE
     ECs1535 NONE
     ECs1534 NONE
     ECs1536 NONE
     ECs1537 NONE
     ECs1538 1561152 .. 1561175 + -11.8  -2.78384   TTCTGTGTTTTTTCA          GGCTATCCCGT CAG ACGGGA-AGCC          TGTACTGCCGGGGGA  79 66
     ECs1540 1562025 .. 1562047 +  -2.1  -3.55444   GGCTTTTTCAGCAAA           TGTTAAC CAGGCAGCA GTTAACA           TTTGCGGCATGAGAC  47 217
     ECs1541 NONE
     ECs1542 1564372 .. 1564383 +  -7.2  -6.09196   TGTAACCATCATGAA                CCGC TGCG GCGG                 TTTTTTTATTTTCAG 100 53
     ECs1543 1566377 .. 1566387 +  -2.4  -3.29144   GGGAGGCGTGCGCCT                 CCCG TAA CAGG                 TTATGGCAAAGATCC  45 57
     ECs5418 NONE
     ECs1544 NONE
     ECs1545 1569444 .. 1569455 +  -2.2  -2.52623   CTGATTTACGATTTG                CGTT GTCC GACG                 GTGTTATGAGGAGGG  39 5
     ECs1546 NONE
     ECs1547 NONE
     ECs1548 1570630 .. 1570644 +  -8.5  -5.55769   CAACAGAACCCATAA               CCCGC CGCGT GCGGG               TTTTTTATTATCAGG 100 47
     ECs1549 NONE
     ECs1550 NONE
     ECs1551 1572082 .. 1572095 +  -8.1  -6.06723   AAATAATGATGAAAA               CCTGC TGTG GCAGG                TTTTTTTTTGCCCGG 100 39
     ECs1554 NONE
     ECs1555 1576406 .. 1576421 + -10.4  -5.47159   CAGTAATGGATTATG              CCCACC ATCA GGTGGG               TTTTTTATCTTCGCC 100 35
     ECs1557 1578088 .. 1578103 + -10.4  -4.84017   TTGCCAACGAAATGA              CCCAGC TTCG GCTGGG               TTTTTATCAGGAGTT  91 45
     ECs1558 NONE
     ECs1559 1579085 .. 1579110 +  -3.9  -3.01428   CATCTTATTTGTGGG         TACAGGGACAG AAAG TTGTCCCGGCA          GTTGTGTTTTCTAAT  47 69
     ECs1560 1581565 .. 1581579 +  -4.3  -4.26871   TTTTAGGTTTGCACA               TGTTC AGTGG GAACA               TTTATTGCTCCGTTG  64 79
     ECs1561 1585774 .. 1585786 +  -7.7  -4.29953   GTTAGTGTCAGTATC                GCTGA AGA TCAGC                TTCTTTTGCTGATTT  79 296
     ECs5419 1587735 .. 1587753 + -14.6  -3.35813   AAGTTCATGGTAAAA             CCACCTCC TGT GGAGGTGG             TTGCTTGCAGTCAGG 100 176
     ECs1572 1593340 .. 1593368 +    -9  -3.06133   GGAAGTAAGCGAAAA       G--GGATGCGGCAT GTG ATGCCGCATCCGGC       TTAAATCCAAACTTA  68 33
     ECs1574 1596170 .. 1596192 +  -7.1  -4.20368   AAGAGCGAGAAAAAA           GGCATGAAA CAATA TTTTATGCC           TTTGTATTAACATGA  74 215
     ECs1575 1596515 .. 1596525 +  -6.8  -3.40073   GGCCTGGAAGGATAG                 CTGC AAG GCAG                 TTCATTAATCACGCT  61 7
     ECs1576 NONE
     ECs1577 NONE
     ECs1578 NONE
     ECs1579 NONE
     ECs1580 NONE
     ECs1581 NONE
     ECs1582 NONE
     ECs1583 NONE
     ECs1584 1600794 .. 1600805 +  -7.2   -4.2018   ACCCGCAGAAAAAAC                CCCG TTTG CGGG                 TTATTTTGAGCGTTT  72 225
     ECs1586 NONE
     ECs1587 NONE
     ECs1588 1601913 .. 1601928 + -10.4  -5.40474   GACAGCTAATCAACA              GCCGGA GAAA TCCGGC               TTTTTTTGCACCAGT 100 32
     ECs1589 1602510 .. 1602539 +  -7.9  -5.93809   TTGAGTTTTTGCCGC       GTCCTGGAGTT CCTTACTT AACCCCAGGAC        TTTTTTTTATGCCGA 100 280
     ECs1590 1603711 .. 1603740 +  -9.3  -4.42386   CGACGATTAACAGCA       TACAGAAGGGGCT TAAA AGCCCCTTTAGTG        TTTTATGGGTGAAAA  85 31
     ECs1591 NONE
     ECs1592 NONE
     ECs1593 NONE
     ECs1594 NONE
     ECs1595 NONE
     ECs1596 1606856 .. 1606866 +  -2.6  -2.62184   TTTATGCACGGGAAT                 TTTT TGA AAAA                 TAATCTGGCGAAAAA  40 117
     ECs1597 NONE
     ECs1598 NONE
     ECs1599 1609616 .. 1609629 +  -3.1  -4.60487   CGGGGCACAGAAAAA               CAACG AATA TGTTG                TTTTTGGGAATGGTC  66 457
     ECs1608 1618124 .. 1618142 + -11.7  -4.35644   TGTTAAATATTGAAA             CGGGCGT ATAAC ACGCCCG             TTGTTTTATGATGAT  95 51
     ECs1611 NONE
     ECs1612 NONE
     ECs1613 1621541 .. 1621566 +  -4.7  -3.17325   CAAACTGTAGTACAA         TTCTCTCCAGT TTGA ACAGGAAAGAA          TATGTTATGAACCCT  50 61
     ECs1614 1621936 .. 1621961 +  -6.1  -4.82518   AAAGACTGCAATATG         GCGGTTCATAT CTTT ACATGGGCCGC          TTTTGTTAATGTTTT  80 56
     ECs1615 1624030 .. 1624058 + -13.2   -3.3506   ACCTTCCATAATAAT        GTCACCGGAGCT TGAAC AACTCCGGTGAC        TTCTGCGCATTTAAG  95 379
     ECs1616 NONE
     ECs1617 1624781 .. 1624802 +  -2.9  -2.71712   AATGGTTGCGACTGG           CAGCAAGGA GGAA TCATGGCTG            ATTTGAGAAAAGCAG  41 3
     ECs1618 NONE
     ECs1619 NONE
     ECs5421 NONE
     ECs1620 1626338 .. 1626360 +   -12  -4.84918   GTAATCCAAATTCAA           GCCCGAGGTT TAA AGCCTTGGGC           TTTTCTGTTTCTGAA 100 95
     ECs1621 NONE
     ECs1622 NONE
     ECs1624 NONE
     ECs1623 1628227 .. 1628237 +  -2.6  -4.31895   TGAGTTGAAATCTCA                 TATT GTT AATA                 TTTATTAATGTATGT  60 436
     ECs1627 1629710 .. 1629722 +  -4.1  -4.31164   GAGGTTGCCCCGTAT                TCAGT GTC GCTGA                TTTGTATTGTCTGAA  64 400
     ECs1629 NONE
     ECs1630 NONE
     ECs1631 NONE
     ECs1632 NONE
     ECs1633 NONE
     ECs1634 1635993 .. 1636006 +  -9.5  -5.41746   CCTTCATCACTAAAG               GCCGC CTGT GCGGC                TTTTTTTACGGGATT 100 47
     ECs1635 1637056 .. 1637071 + -10.4  -4.58943   CAACTGGCGTAATCA              TGGCCC TTCG GGGCCA               TTGTTTTTCTGTGGA  89 29
     ECs1636 NONE
     ECs1637 NONE
     ECs1638 NONE
     ECs1639 NONE
     ECs1640 NONE
     ECs1641 NONE
     ECs1642 NONE
     ECs1643 NONE
     ECs1644 NONE
     ECs1645 NONE
     ECs1646 NONE
     ECs1647 1645347 .. 1645360 +  -9.5  -4.64846   ATGTTTTATGTGAAA               CCGCC TCCG GGCGG                TTTTATCGTTTATGG  91 47
     ECs1648 1648803 .. 1648820 + -11.3   -5.4505   TTATAACCCAGAACG             GGCGTCA GAAA TGACGCC              TTTTTTATTGCAGAA 100 44
     ECs1649 1649478 .. 1649497 + -12.1  -5.26316   CACAGTGTTATGACA            GCCCGCC GGTTCA GGCGGGC             TTTTTTGTGGGGTGA 100 53
     ECs1650 NONE
     ECs1651 1653126 .. 1653149 +  -5.4  -4.63526   AGCTAAATACCAGAA          GATAATTAGT TTTT ACTATTTATC           TTTGTTTGTGGTTCT  74 140
     ECs1657 NONE
     ECs1658 NONE
     ECs1659 1657645 .. 1657662 +  -6.3  -3.29263   GTTGTCACAGAATAA             GCCCGGTA AAA TA-CGGGC             TTATGAACGACATCT  59 55
     ECs1660 1659515 .. 1659527 +  -6.3  -3.73402   TTGAAATTATTGTAT                TTCTG CTT CAGAA                TTTCCTGGGCAGTAT  64 337
     ECs1664 1663267 .. 1663279 +  -5.5  -3.44622   AAAGATGTAATAGAG                GGTAG GGT CTGCC                TTGATTGTCCCGCTC  57 79
     ECs1665 NONE
     ECs1666 1664651 .. 1664661 +  -2.4  -2.71791   CGGTTCACCACTGAT                 GCGG GTG CCGG                 GTTTGAGCAGACGCT  40 76
     ECs1667 1665410 .. 1665425 + -10.4  -4.54727   CCATCAACGATTAAA              CTGCGC TTCG GCGCAG               TTTTCGTTTACAGGA  89 41
     ECs1671 1668532 .. 1668546 + -11.4  -2.56046   CGTCAACGTTTATGA               CGGGGA GAC TCCCCG               TCGGTTGACATTTAC  77 102
     ECs1673 1669168 .. 1669182 +  -5.7  -3.03124   ATTGATGTTAGCTTA               TGCCA AAACC TGGCA               TCTTAAAGAGTAAAA  52 5
     ECs1674 1669501 .. 1669531 +  -2.4  -4.34402   ACAAATAACCGATAT       CCGGCGGTGGCA TTATCTT TGTCGGCGCGGG       TTTTCATATCCACGA  59 33
     ECs1675 1670228 .. 1670256 +  -8.9  -3.09015   CGCGTTTTGTAATAC        TTTTTGCCGCC TGAAAGC GGCGGCAAAAC        TTGCATCGCTGTGCC  68 29
     ECs1676 1670854 .. 1670894 +  -4.1  -2.60615   AGCGCTCTGTCATAA  TGAGAGTTACCCGAT ACCTTATTATC AACAGGTAACTCTCA  ATCTTTAAAAAACGT  44 117
     ECs1678 NONE
     ECs1679 1674298 .. 1674317 +  -2.8  -4.57569   CAACCAGATAACCAT            CGCTAC ATAACGCA GTGGCG             TTTTTGGGGCGATCG  65 383
     ECs1682 1677167 .. 1677182 + -10.4  -5.80727   CGTTTAAAAAACAAA              CCCCTC AAAC GAGGGG               TTTTTTGTTGTTTTT 100 48
     ECs1684 NONE
         alr 1681443 .. 1681471 +  -4.6   -3.8211   GATGTGCGCGCTGGC       GTTACG-CGTCCC GGTT GTGACGGTGTAAC        TTGTTGTAAGTCGGA  58 80
     ECs1687 1685387 .. 1685445 + -10.4  -3.07051   AATAATCCGCTGTAA TTGCCGCTCCACCGTC-GGGCTGACGTT AAGAA AACGGAAGCTCAGACGG-GGAGTGGTGA TGGTTTCATTCTTGC  73 93
     ECs1692 1687836 .. 1687865 + -12.9  -3.59979   TAAGATTTTCATAAG       GCGGATAGCGATA CAGA TGCCGCTATCCGC        TTTCACATCAGAACG 100 38
     ECs1706 1700597 .. 1700621 +  -7.8  -3.78934   CTGGCTCCTGCCGCG          CCGGTGATAG CCAAA CTGTCTCCGG          TTATTCTACCGCCGC  71 146
     ECs5422 1702525 .. 1702542 + -11.3   -4.6709   CGGTGAAATGAAAAA             TCCACGC AATT GCGTGGA              TTTTATATACTTTTG 100 243
     ECs1710 1704968 .. 1704997 + -11.5  -2.87963   AAATAATGCAGTTTG       CTGACCAGTCAGT TTGC GCTGACTGGTCAA        TCTCGTACTTATAAA  78 42
     ECs1715 NONE
     ECs1716 NONE
     ECs1717 NONE
     ECs1718 NONE
     ECs1719 1713987 .. 1714003 +    -3  -2.61216   AATAAATAACATCGC              GCATAA ACATA TTGTGC              TGCATTAATTAATCG  40 1
     ECs1720 1714924 .. 1714946 +  -9.2   -5.1675   TGCTTGAAAAATAAA           GTCTTAGCGT TCT GCGTTAAGAC           TTTTTTCATGGGTGC  93 48
     ECs1722 1717698 .. 1717714 +  -5.2  -3.18735   AAATCGTAAAACCGG              TAGCTT AGTTA AAGCTA              TTCGTGCGGTGTTGC  52 32
     ECs1723 1719005 .. 1719022 +  -4.1  -4.66264   ACTGCTTCTGCAGCG             TCTGACC AATC GGTCACA              TTTTTAAGGATTTTC  69 483
     ECs1725 1720597 .. 1720611 +  -2.8  -4.40894   CATTTTCTTCAGCAT               GTGC TTGACGT GCAC               TTTTACTGTGCTTTC  62 98
     ECs5423 1723229 .. 1723244 +  -4.8  -3.29324   AAAGTTATCTTATCG              TTTGAT TTAC ATCAAA               TTGCCTTTAGCTACA  54 46
     ECs1728 1724718 .. 1724736 + -12.4  -5.64274   ATTTGATTATCCTTT             GCGCGGCA TGA TGTCGCGC             TTTTTTTATGCGTCA 100 49
     ECs1729 NONE
     ECs1730 NONE
     ECs1731 NONE
     ECs1732 1731771 .. 1731786 +  -8.2  -5.60993   TTTAGTTCACATAGA              CCCTGC TTCG GCGGGG               TTTTTTTATGGGCAC 100 47
     ECs1733 1732367 .. 1732378 +  -7.2  -2.78738   TTGGCCGCTCGGGAA                CCCC ACCA GGGG                 TAATTCAAATTTTGA  58 185
     ECs1736 1735174 .. 1735189 +  -7.6   -2.7264   GGACGAACTTTTGCC              GTTGGT ACGC ACCAAC               ATTTGACCAGAATTT  58 4
     ECs1737 1736417 .. 1736437 +    -4  -2.79796   CATCCTTTTCAGAAC           TTAGC-CCC TCCG GGGTGCTGA            TATACTGGGATGCGA  45 142
     ECs1738 1737437 .. 1737458 + -12.3  -5.66684   GTGTTATCCACGAAA           CGGCGTTGA GCAA TCGACGCCG            TTTTTTTATAGCTTA 100 52
     ECs1740 1739445 .. 1739462 + -14.1   -4.1891   GGGTAAACAAAAAAA             CGGCCCC AGAA GGGGCCG              TTTATGTTGCCAGAC 100 282
     ECs1742 1743305 .. 1743322 +  -8.4  -3.98113   TCCTTTCAAATGAAA             CGGAGC TGCCAT GCTCCG              TTTACTTCGTCATTA  76 42
     ECs1743 1745665 .. 1745693 + -15.3  -3.16187   AGCACTGATGGCAAT        ACGTGGGGCAGGA GTG TCCTGCTCCACGG        TGTCTGATTTTTATC 100 33
        oppB NONE
     ECs1745 NONE
        oppD NONE
     ECs1747 1749622 .. 1749641 + -13.6  -4.56597   CTTTAAACACAAAAA            GGGCTGAC AGCT GTCAGCCC             TTTTTCACGCCGAAA 100 35
     ECs5426 1751803 .. 1751841 +  -9.7  -2.50438   GCGATCTACAATATC   TAAATGTACTGGGCACC ATTGC GGTGCCCAATAAGTTTA   CTCTTCCGTCTTTAA  68 23
     ECs1752 1754659 .. 1754692 + -16.9  -3.14564   AATTCAGTAAGCAGA     AAGTCAAAAGCCTCC GACC GGAGGCTTTTGACTA      TTACTCAACAGGTAA 100 31
     ECs1756 1757542 .. 1757560 + -11.8   -5.1848   AACCCCTCTGCAAAA             CTGGTCAT CAA ATGACCAG             TTTTTTCCATTCCTT 100 64
     ECs1762 1762658 .. 1762673 +  -3.2  -3.77014   ATATGGATGTGCTAT              TATGCG CCCT CGCAGA               TTTGCATCATTTTCT  53 66
     ECs1766 NONE
     ECs1767 NONE
     ECs1768 NONE
     ECs1769 1766566 .. 1766578 +  -6.2  -3.33286   AACAGGAATATGAAC                GCCG GAAAG CGGC                TGGTTTTGTTTGAGT  59 0
     ECs1772 1768980 .. 1769001 + -10.1  -4.41633   GAAAGGCACTTGACA           TCCTCGTCC TTCA GGACGTGGA            TTCTTTTTCCGGATG  87 28
     ECs1773 1769539 .. 1769552 +  -9.5  -5.77734   CGCACCCGCACTTAA               CCCGC TTCG GCGGG                TTTTTGTTTTTATTT 100 96
     ECs1774 1769969 .. 1769984 +  -6.1  -3.06501   ATCTACAATTCAGCG              CAGGG CTGAAC CCCTG               TTGAGTAACACTGTG  56 48
     ECs1775 NONE
     ECs1776 NONE
     ECs1777 NONE
     ECs1778 1772351 .. 1772364 +  -8.1  -5.72616   TTTCGCACAAGGAAG               CCACC GGAA GGTGG                TTTTTTTGTGTCCGT 100 123
     ECs1779 1772679 .. 1772696 +  -9.9  -5.73978   TTGGTTGTTACAGAC             GCCTTCA GTCC TGAAGGC              TTTTTTATTTGTGGT 100 12
     ECs1780 1774245 .. 1774274 +  -4.3  -3.09327   ACCGGACAGTGAAAT       GTTAAATGCCTCA CAAT TCAGGCAGTTGAC        TGTTGCCTGACATGC  49 369
     ECs1781 1776637 .. 1776659 +  -9.9  -5.68489   GCATGAGTTATCAGA           GCCATCAGT AGTTA ACTGGTGGC           TTTTTTATTGTTGTC 100 111
     ECs1782 NONE
     ECs1783 NONE
     ECs1784 1777960 .. 1777976 +  -4.3  -4.17701   GTTGTTTAACACTCA              GGCACCG TAA TGATGCC              TTTGTCATTTCTGCG  64 136
     ECs1785 NONE
     ECs1787 NONE
     ECs1786 1779746 .. 1779771 +  -6.1  -3.05384   CGGGCATATTTTATG         TCT-GCTGCCAG CTC CCGGCGGCAAGA         TTCAATGACCCACGC  53 461
     ECs1789 1780499 .. 1780521 +  -2.1  -3.55444   GGCTTTTTCAGCAAA           TGTTAAC CAGGCAGCA GTTAACA           TTTGCGGCATGAGAC  47 217
     ECs1791 NONE
     ECs1792 1782846 .. 1782857 +  -7.2  -6.09196   TGTAACCATCATGAA                CCGC TGCG GCGG                 TTTTTTTATTTTCAG 100 53
     ECs1793 1784927 .. 1784948 +  -5.7  -2.73364   GATATCCGTGATGTG           GCACAGCCG TGTG CGGAGGTGC            TGGTTCGCCTGGGGA  50 133
     ECs1795 NONE
     ECs1796 1787919 .. 1787930 +  -2.2  -2.52623   CTGATTTACGATTTG                CGTT GTCC GACG                 GTGTTATGAGGAGGG  39 5
     ECs1797 NONE
     ECs1798 NONE
     ECs1799 NONE
     ECs1800 NONE
     ECs1801 NONE
     ECs1802 1790557 .. 1790570 +  -8.1  -6.06723   AAATAATGATGAAAA               CCTGC TGTG GCAGG                TTTTTTTTTGCCCGG 100 39
     ECs1803 NONE
     ECs1804 NONE
     ECs1805 1794571 .. 1794592 + -14.5   -4.5448   TATTCAGTCATGATA           CAGGCATCC TCCG GGATGCCTG            TTGTTTTTGTGCGTA 100 149
     ECs1806 1798131 .. 1798148 + -12.7   -5.4505   TATAACCCAGATACG             GGCGCCA GAAA TGGCGCC              TTTTTTATTGCAGAA 100 45
     ECs1807 1798885 .. 1798908 + -10.2  -5.84381   TTACACTGTCCTGAA          GCCCGTGGCG TCAC TGCTGCGGGC           TTTTTTTATTGGTGG 100 132
     ECs1808 NONE
     ECs1809 1800533 .. 1800549 + -10.1   -5.2291   GACAGCTTCACAAAA              CCGGAGT CCG GCTCCGG              TTTTTGTTGTCATGT 100 44
     ECs1814 1805613 .. 1805645 +  -2.1  -4.67607   GATATAATATTTTTA      TCCAGATATATTAGT TGC AATAATATTTATGGA      TTTATTTGTTAAGGG  64 34
     ECs1815 NONE
     ECs1825 1812751 .. 1812765 +  -9.2  -2.96164   TATCCTTCAGCCAGC               GCTGGG TTT CCCGGC               CTTTGTGGATAATGT  67 509
     ECs1838 NONE
     ECs1839 NONE
     ECs1840 1827481 .. 1827507 +   -11  -3.01712   CAGACTTTACTATCA         GTGAGTCAGA TGTAAGT TCTGACTCAC         TGTTGCACAAAAGCA  76 157
     ECs1841 1828443 .. 1828463 +  -8.3  -4.62872   CGGTTAATCAACGTA            TGCCGGA CGTCATA TCCGGCA            TTTTTACAGATTAGT  89 34
     ECs1844 1831097 .. 1831116 + -10.7  -4.58773   GATGTAAAAGACAAA            CGCGAGG GTAAGA CCTCGCG             TTTTGCTTTAATCAA  93 34
     ECs1846 1834384 .. 1834401 + -10.5  -5.49234   GTTTTTATAAACAAA             GGGTCGC GAAA GCGGCCC              TTTTTTATTGCATAT 100 57
        cysB 1835550 .. 1835583 +  -9.7  -3.35613   AATTTCTTGCGTTAT     TTTCGGCACCTTT TATGTAGC GAAGGTGCCGGAA      TATATTCTCTTTTGT  74 39
     ECs1849 1839220 .. 1839254 + -11.6  -3.34344   TTGAAGTAACAAGTA     TTTGCTTGCCGG TTATTTTGCTT CCGGCAAGCAAA     TTAATTACACAATGC  83 32
     ECs1851 1840856 .. 1840881 +  -4.1  -2.90813   CAATGCGCGTGGATG         CCATTT-CGC AGACGGC GCGAAAATGG         TACTTTAAAGGGCTA  46 80
     ECs1852 1841249 .. 1841263 +  -2.1  -2.81738   GCACTCGTCAGCGGC               GAAGG AATAA CTTTC               TATGCTGGAGTTGTT  40 16
     ECs1853 1842417 .. 1842429 +  -2.6  -3.25177   ATTAAACCGATTCGC                GGTC TTGAT GGCC                TGTAATTTTTTAAAA  45 8
     ECs1854 NONE
     ECs1855 1843699 .. 1843718 + -13.6  -3.71687   CGGTTAACATAAAAA            GCCACGGA TATA TCCGTGGC             TTTCGAATATTTTAC 100 34
     ECs1862 1852809 .. 1852826 + -11.3   -4.0825   GAATTAACCAATAGC             GGGGGAT ATTA ATCCCCC              TTATTTCATTGCGAA  91 46
     ECs1863 1854045 .. 1854057 +  -3.3   -2.8012   AAGTTCAGGCTAATG                GAGGC AAC GCCTG                ATGTTTTCGCGCTTT  43 12
     ECs1864 NONE
     ECs1865 NONE
     ECs1866 1859811 .. 1859823 +  -6.2  -3.80114   CTTCGCCAAAGTGCC                CGGC AATCA GCCG                TTTGGTGAGTTCATG  63 127
     ECs1875 NONE
     ECs1876 NONE
     ECs1877 NONE
     ECs1878 NONE
     ECs1879 1874853 .. 1874867 +  -8.6  -4.77438   CCCTTGTTGCAAACT               GAGTTG CAG CAACTC               TTTTTCCTGCTGCAT  93 255
     ECs1881 NONE
        pspB 1876836 .. 1876852 +  -2.1   -2.5655   CATCCGAACTGGAGG              GATCGCT AAT GGCGGGC              ATTAATCTCAATAAA  39 17
     ECs1883 1877188 .. 1877208 +  -3.4  -2.62463   CACGTTACGTAGCCG           TTTCCGTCA ACTG TGA-GGAAA            GTTATGAATACTCGC  42 10
     ECs1884 NONE
     ECs1885 1877839 .. 1877854 + -11.8  -5.71712   AGAATTCACCATGAG              CGGCGC TTAT GCGCCG               TTTTTTTCTGTCACA 100 42
     ECs1890 NONE
     ECs1891 1882758 .. 1882770 +  -2.7  -3.10597   GCTAAAGCGGCCAGT                TTCTT TAC AAGGA                GTTTTACATGAAAAA  43 36
     ECs1892 NONE
     ECs1893 NONE
     ECs1894 NONE
     ECs1895 NONE
     ECs1896 NONE
     ECs1897 NONE
     ECs1898 1891071 .. 1891086 +  -3.2  -3.47361   GACTTAATAATTGCC              GTGCTG CTTG CAGTGC               TGTTTCATGGGTATA  49 429
     ECs1900 NONE
     ECs1901 1894392 .. 1894411 +    -5  -3.34517   CGAAAAATAATGCAA            TATCGGGT GCTG ACCGGATA             TCTTTACGCCGAAGT  54 31
     ECs1902 1896078 .. 1896118 + -18.5  -3.61609   GAACGAAGAGTAAGC  GCGAATATGCCTGATGGTG CAA CACCATCAGGCATATTAAC  TTATGCTTTCAGTAC 100 28
     ECs1904 1897984 .. 1898018 +  -8.4  -2.94365   AATGCGGTGTATAAG     CTGGCACAGCGCCTGG GTT TCAGGTTCGGAGCCAG     GTTTGTCACCTGTCA  61 300
     ECs1910 1902390 .. 1902406 +  -8.7   -3.4033   TTGAACGTGTGAAGC              CCGAACG TAG TGTTCGG              TGTTCTATGTGCTTT  69 166
     ECs1911 1904210 .. 1904237 + -14.2  -2.74525   TTGATGTGATGGGAA        CTGGCGTTACCC TTGT GGATAACGCCAG         TGATGTCTGATTTAG  87 37
     ECs1913 1905792 .. 1905809 + -12.7  -3.47751   AGTAAGTAAAAAATA             GGCCCGA TAAC TCGGGCC              TTGTCAGTTATTGAG  93 36
     ECs1923 1915398 .. 1915410 +  -9.1  -2.88069   GGTAATACGTTGTTG                GACCG ACC CGGTC                TGGTTATCATATCGC  67 302
     ECs1924 1916499 .. 1916538 +  -3.4  -4.75372   GTAATCCGGTCATCG  CGTCATGGTGAGCAGCATG TTC CA-GCTGCTCCTCCAGCCG  TTTTTGCTCAGTAAT  71 510
     ECs1926 1918695 .. 1918714 +   -10  -5.85178   ATTGATTCGTACGAC            GCCGACTT TGAT GAGTCGGC             TTTTTTTTGCCTGTT 100 215
     ECs1927 1920414 .. 1920428 +  -7.1  -3.63694   GGGATTGTCGGATGC               GACGC TGACC GCGTC               TTATTCAGCCTCCAT  67 83
     ECs1937 1929124 .. 1929138 +  -2.8  -4.60797   TGTTCATCATTGTAA               AGTACT TTA AGTACA               TTTTATGTATAAAAA  65 519
     ECs1942 NONE
     ECs1943 1930401 .. 1930422 +  -8.8  -2.56095   GATTGAAATTAATCG           TACCGAAC TGTTTT GTTCGGTA            TCAGTTAAATGTAAC  63 39
     ECs1944 NONE
     ECs1945 NONE
     ECs1947 NONE
     ECs1946 NONE
     ECs1948 NONE
     ECs1949 1933624 .. 1933634 +  -5.4  -4.14908   GAAAGAGTAGAACAA                 CAGA ATT TCTG                 TTTCTCATTCTGTTT  65 103
     ECs1950 NONE
     ECs1951 1934280 .. 1934315 +  -5.5  -2.95652   GGACGCCACCCTATG    CCGTTT-TTCCAGCGC CCGTA GTGCCGGAAGAAATGG    ATTTGCTTACATGCC  51 72
     ECs1952 1934898 .. 1934918 +  -6.9  -3.36492   CCGGTATTTTCAAGG            GATAGCCTT TAT GAGGTTATC            TTATGGGGTTAAAAC  61 366
     ECs1953 1936200 .. 1936227 +   -10  -3.89614   AGAACTCTTCAGCGG        CTGCCTGATA TGCTTCTT TATCAGGCAG         TTTACTATCTAAATT  81 85
     ECs1956 NONE
     ECs1957 NONE
     ECs1958 1940834 .. 1940851 + -10.5   -5.4251   CACACTTATTTTCCA             GGCTCGC TTCG GCGGGCC              TTTTTTGTATCTGCG 100 431
     ECs1959 NONE
     ECs1960 1941753 .. 1941770 + -12.7  -5.28176   TGTGCATGCAAACAT             GCCCCTC TCCG GAGGGGC              TTTTTTATGGGTAAA 100 193
     ECs1961 1943935 .. 1943957 +  -9.9  -5.68489   GCATGAGTTATCAGA           GCCATCAGT AGTTA ACTGGTGGC           TTTTTTATTGTTGTC 100 111
     ECs1962 NONE
     ECs1963 NONE
     ECs1964 1945258 .. 1945274 +  -4.3  -4.17701   GTTGTTTAACACTCA              GGCACCG TAA TGATGCC              TTTGTCATTTCTGCG  64 136
     ECs1965 NONE
     ECs1966 1947044 .. 1947069 +  -6.1  -3.05384   CGGGCATATTTTATG         TCT-GCTGCCAG CTC CCGGCGGCAAGA         TTCAATGACCCACGC  53 461
     ECs1968 1947797 .. 1947819 +  -2.1  -3.55444   GGCTTTTTCAGCAAA           TGTTAAC CAGGCAGCA GTTAACA           TTTGCGGCATGAGAC  47 217
     ECs1970 NONE
     ECs1971 1950144 .. 1950155 +  -7.2  -6.09196   TGTAACCATCATGAA                CCGC TGCG GCGG                 TTTTTTTATTTTCAG 100 53
     ECs1972 1952149 .. 1952159 +  -2.4  -3.29144   GGGAGGCGTGCGCCT                 CCCG TAA CAGG                 TTATGGCAAAGATCC  45 57
     ECs1973 NONE
     ECs5438 NONE
     ECs1974 NONE
     ECs1975 NONE
     ECs1976 1955216 .. 1955227 +  -2.2  -2.52623   CTGATTTACGATTTG                CGTT GTCC GACG                 GTGTTATGAGGAGGG  39 5
     ECs1977 NONE
     ECs1978 NONE
     ECs1979 1956369 .. 1956381 +  -7.7  -5.94743   ACCCTGGAGTTTCAG                GTCAC GGT GTGAC                TTTTTCTTTTTTTTC 100 14
     ECs1980 NONE
     ECs1981 NONE
     ECs1982 1957864 .. 1957877 +  -8.1  -5.75342   AAATAATGATGAAAA               CCTGC TGTG GCAGG                TTTTTTTTGCCCGGA 100 39
     ECs1983 NONE
     ECs1984 NONE
     ECs1985 NONE
     ECs1986 NONE
     ECs1987 NONE
     ECs1988 1963513 .. 1963524 +  -7.2   -3.0894   GAGGAATAAAGGTAA                GGGG CCCG CCCC                 TTACCTGACTGATTA  60 32
     ECs1990 1967718 .. 1967735 + -11.3   -5.4505   ATAACCCCAATAAAG             GGCGTCA GGAA TGACGCC              TTTTTTATTGCAGAA 100 48
     ECs1991 1968393 .. 1968412 + -12.1  -5.26316   CACAGTGTTATGACA            GCCCGCC GGTTCA GGCGGGC             TTTTTTGTGGGGTGA 100 53
     ECs1992 NONE
     ECs1993 1970027 .. 1970055 + -13.3  -3.34962   TAGCCGACGGGTTCA        CAAAAACCGGAGT CCT GCTCTGGTTTTTG        TTGTCACGTATGGGG  95 38
     ECs1994 1970689 .. 1970720 +  -6.1  -4.93877   GAGGAAACTTCGTTA      TAAAGGGTAAT TGAAATGAAC ATTACCCTTTA       TTTTATTTAATGAAA  81 12
     ECs1995 NONE
     ECs1996 1972477 .. 1972491 +  -2.1  -3.93055   AGTTGCGGTTTTTAC               TCTGA CTTGT TCAGG               TTGTATTGTTCTTTC  53 375
     ECs5439 1979051 .. 1979096 +  -3.3  -4.83615   AAAGCGGTTACACAT GCTGCCGGAAATCATCATT TTTTCACC AAAGCTGATTTCTGGCGGA TTTTTATCGCAGGTC  71 250
     ECs2003 NONE
     ECs2004 NONE
     ECs2005 1983783 .. 1983793 +  -5.4  -3.85817   GTTAGCATGCTTAAT                 TACC GTG GGTA                 TTTCTACAAAAACCT  61 103
     ECs2006 1987169 .. 1987183 +  -2.8  -3.74416   GGGGGCCGATGAATA               TAATCC AAC GGATAA               TTATATTGCTGATTT  52 40
     ECs2007 1989856 .. 1989879 + -11.8   -5.4505   CATGTGATACACAAA          CCGCAACGCTG ATA CAG-GTTGCGG          TTTTTTATTGCCGGA 100 48
     ECs2008 1990922 .. 1990949 + -11.5   -5.0917   AGAATAACGAATATA        CAAAAGGGAAA GATGCA TTTCCCTTTTG         TTTCTTTTTTAATGG 100 34
     ECs2009 1993385 .. 1993395 +  -3.2  -2.91264   ATTTTTAATGAAGCG                 TCGT GTT GCGA                 TATCTCCGTCAGGGG  44 127
     ECs2010 NONE
     ECs2011 NONE
     ECs2012 NONE
     ECs2013 1998040 .. 1998074 +  -7.9  -2.65271   AAACAGGTAAGTGGA     TTGAGATGTGGACTG AACTA CAGTCCACATCAAGA     TCGTGTCCGGTTATG  59 31
     ECs2015 2002784 .. 2002801 +  -3.4  -3.68827   GGCGATGGAGCAGAT             TAGCGG TTAACC CTGCTA              TTTGCCTGATAAATC  51 16
     ECs2016 NONE
     ECs2017 NONE
     ECs2018 2004109 .. 2004121 +  -3.4  -3.18264   TATTGCAGATGTTTC                CCAT GAAAA ATGG                TTAATAACTGGACAA  46 9
     ECs2019 NONE
     ECs2020 2005579 .. 2005593 +  -2.8   -5.0065   ACTTGTTTGCAAACG               GGCA TAACTCC TGCC               TTTTATTTCTGCCTC  70 61
     ECs2021 2007315 .. 2007327 +  -6.9  -3.00017   TTCACCAGTTGTAAA                TCGCC CAC GGCGG                TAATTTCCGTTTGCG  56 161
     ECs2023 NONE
     ECs2024 2009644 .. 2009675 + -11.6  -3.52009   CTTGGTTCATTCGTT      GGCCTCGGTTGATA GAAA TATCGGTCGGGGCC       TTCGTCTTTCTGATT  85 310
     ECs2026 2011777 .. 2011806 +  -5.6  -4.07568   TCCCGGAACAGGCAG       GGCCACCAGCGT GGCATG ACGCAGGTCGTC        TTTTACCGCGCCAGA  65 183
     ECs2028 2014243 .. 2014255 +  -2.7  -3.74762   TGCATATTCTCTCAG                TTCAA CAA TTGGA                TTATTAATAAATATT  52 128
     ECs2029 2016033 .. 2016056 + -14.6  -2.90075   TAATCGTTTTTTCTT          CGGCACCTTC TTCG GGAGGTGCCG           TCTGGTTAAACACGA  90 38
     ECs2031 2016395 .. 2016411 + -10.8  -5.02074   TGTAAACTTTCCTAA              GCCGCC AGCCA GGCGGC              TTTTTTAACAACTGC 100 36
     ECs2032 2016856 .. 2016892 +  -6.5   -4.5442   TCAAATGTCGGGTGG    ACAATCCGCAAAGCAAC CAG GTCGCTTTGCGCAATGG    TTTTATCCTTGAAGG  76 138
     ECs2034 NONE
     ECs2035 NONE
     ECs2036 2020645 .. 2020664 + -13.6  -5.21236   AAAGTAGTTCCAGAC            GCGCCATC GTTA GATGGCGC             TTTTTATTATCGGTT 100 34
     ECs2037 2022500 .. 2022520 +  -6.1  -4.63527   TTCGCAACGTCGCGC            TTGTGGCTA AAA TAGCCGCCA            TTTTTCAGCTACTGG  78 54
     ECs2039 2024999 .. 2025016 +  -7.1  -4.30177   AAATTACACACGGAG             GTAAACA CTAA TGTTTAC              TTTGTTGATATACTC  77 519
     ECs2042 2025704 .. 2025721 +  -2.7  -2.63596   TACAGTTAACGAAAA             GTTGTCA TTTT TAACAAC              TGATATAGACTGCCG  40 42
     ECs2043 2027166 .. 2027176 +  -3.2  -3.08036   ACTTATTCAAGAACG                 GCTG TAA TAGC                 GTTTAATTTAATTCC  45 19
     ECs2044 NONE
     ECs2045 NONE
     ECs2046 NONE
     ECs2047 NONE
     ECs2048 2032812 .. 2032823 +  -4.4  -4.04206   TGATCTTGCGTACTG                TCAG AGCA CTGA                 TTTCTCTGACAGTAC  61 72
     ECs2049 NONE
     ECs2050 2034008 .. 2034032 +  -2.8  -3.32844   AATGGTAGAGGAGGT          CTGGGTGATG CGCAC CATCAGCGAG          TTCTGGACTACCAGA  47 389
     ECs2053 NONE
     ECs2054 2036930 .. 2036943 +  -5.2  -3.76811   GACGAGAGTATAAGA               CGGC GCTTTG GCCG                TATTTTCATCATCTG  61 265
     ECs2056 2040215 .. 2040237 + -14.9  -4.19953   GTCAGTAATCTAAAT           TTGCCCGGC ACGTA GCCGGGCAA           TTTTGCAATTAGCTC 100 109
     ECs2058 2042671 .. 2042692 +  -2.3  -3.41234   TATTATTCAGTAACT           TTATCCACA ATGA TGTGCGTAA            TTAATTAGATTCATG  45 67
     ECs2059 2043216 .. 2043228 +  -9.1  -2.79965   GTGCTTTGGAAATGG                TCCCC TCG GGGGA                GTTGTCATTATTTTC  66 324
     ECs2060 2045852 .. 2045864 +  -3.4  -3.05384   AGAGTACTGATCCCG                TACC TGTTC GGTA                TTCAGTAACAAACAA  45 31
     ECs2061 2050260 .. 2050272 +  -6.3  -4.11216   GTGATATATATAAAA                TCACT TCA AGTGA                TTTTCAGACTGCCAC  68 170
     ECs5441 2050712 .. 2050732 + -12.7  -2.79183   CCGTAGGCACAAAGA            TGCAAAACG GGA CGTTTTGCA            TGTAATAAGCATAAG  82 216
     ECs5442 2051379 .. 2051413 +  -7.8  -3.23711   GCTCCGGCACTCTTA     TGACAAGAGTCGCCGC AGG GGAGCGATTCATGTCA     TTAGTGCGTTCTCAA  64 196
     ECs2064 2052503 .. 2052515 +  -4.9  -2.71011   GATAAAGAAACCCGG                TTACA GCA TGTAA                TGCTTAACCCGCCGT  49 13
     ECs2066 2054118 .. 2054149 + -16.6  -2.52795   TAATTTATGTCAGGT      TGCCGGATGCGGCG TAAA CGCCTTATCCGGCA       TACATTAGCCCGGTT 100 148
     ECs5443 NONE
     ECs2078 NONE
     ECs2079 NONE
     ECs2080 2073617 .. 2073636 +  -7.1   -5.4505   GTCATCAGTTTCAAA            TGGCGCT GTAAAA GGCGCCA             TTTTTTATTGCGCAA  95 229
     ECs2086 2078315 .. 2078342 + -11.3  -3.67558   AGCATTGCCGGATGA        CGCGTCAGGCG CATGAA TGCCTGATGCG         TTGTTAGCATCTCTA  87 41
     ECs2120 NONE
     ECs2121 2127963 .. 2127973 +  -3.2  -3.09803   TAAAAAACGGGAGGC                 TGCA TAA TGCG                 TATTCGCTACGGTTG  45 19
     ECs2122 2128954 .. 2128978 +  -2.1  -2.54732   GGGCCAATAACCCAT          TGCCATAAAGG ATA TCTTCATGACA          CTTCATCGCTTTAAG  39 18
     ECs2123 NONE
     ECs2124 NONE
     ECs2125 NONE
     ECs2126 2132504 .. 2132517 +  -5.3  -3.07043   CGAAGCCAGTACACG               CTGAA GATC TTCAG                TCTTGAGATAATGAG  50 503
     ECs2133 2140098 .. 2140110 +  -2.7  -3.63991   AGGGTTACCAATGAG                CTATT TTT GATAG                TTCTTGCGGCTAATA  50 27
     ECs2134 2141099 .. 2141112 +  -5.3  -3.10715   ATTTGAATGACGTGT               TGATG CCAG CATCA                TTAAGTGATGATAAA  51 162
     ECs2135 2142637 .. 2142650 +  -9.5   -5.2189   ACGCAATAGTTGAAA               GGCCC ATTC GGGCC                TTTTTTAATGATTCG 100 32
     ECs2137 NONE
     ECs2138 NONE
     ECs2139 2144629 .. 2144646 + -10.5  -3.68302   ATGTAGTATATTCAG             GCCCCGG CATA TCGGGGC              TTGTTAACCTCTTAC  78 35
     ECs2141 2146939 .. 2146960 + -10.1  -3.11955   TCTGTTGACGTTCGT           GCCGTTCCA CTAC TGGCACGGC            TTCGCTAATCATTAT  73 33
     ECs2142 2147387 .. 2147401 +  -3.6  -2.65442   CTTTGTCCTTTTGGT               TTGTTG TGT TAACAA               TAATGTAACTAATCT  42 64
        ftrA 2148662 .. 2148696 + -13.7  -3.49419   TAATCCCTCACCTAA    CCGGCCCCTTGTTACA GTTG TGTA-CAAGGGGCCTG     ATTTTTATGACGGCG 100 254
     ECs2146 2151190 .. 2151219 + -13.5  -2.58292   TTACTGCTATAACCA       GGCTGGCCTGGCG ATAT CTCCAGGACAGCC        ATTGGTGGTGTTTAT  86 29
     ECs2148 2154168 .. 2154185 +  -6.9   -3.8591   TCAGTAATTTTTATA             CCCGGTG TAAC TGCCGGG              TTATTGCTTGTCACA  66 34
     ECs2149 2154943 .. 2154966 + -13.2  -3.63922   AGAGTAATTCATTTC          CTCTCATCCC ATCC GGGGTGAGAG           TCTTTTCCCCCGCCT 100 34
     ECs2150 2155321 .. 2155344 + -11.8  -5.63103   ATGAACTAAGCGTGT          G-AATGCCGCC GAT GGCGGCATTGC          TTTTTTTACTTCACG 100 32
     ECs2153 2158626 .. 2158656 +  -2.5  -4.22652   AGTTCACCAGCCAAC      CGCAGCACGTTCTT GCAT ACGAG-GTGCCGCG       TTTTACATGCTGTAC  58 95
     ECs2181 2182706 .. 2182722 +  -5.1  -5.22006   TATATGACACAAAAA              GCGAC CACTAAA GTCGC              TTTTTCTTATGGTAA  82 49
     ECs5446 2186564 .. 2186576 +  -5.5  -5.89921   CGTCTTCTTTTTCAG                GTCAG TCG CTGGC                TTTTTTTATTATGCT 100 283
     ECs2209 2199902 .. 2199913 +    -3  -3.46081   TGACCTTAAATGTTC                GTTT TTCT AAAC                 TTCATTCATTCCCTC  48 126
     ECs2210 NONE
     ECs2211 2201112 .. 2201123 +  -5.8  -3.42056   TGTTTGGCATTTTAT                CCTC CATT GAGG                 TTCTGGGTTAAAAAT  56 241
     ECs2214 NONE
     ECs2215 2202034 .. 2202055 +  -5.8  -3.02511   TGAATAACGAAACAC           CGGCTGGA TAACCC TCCAGCCA            TATTAACACCATACC  52 15
     ECs2216 NONE
     ECs2217 NONE
     ECs2218 2204521 .. 2204534 +  -3.7  -4.26327   GTACTCCCTGTTGAT               GCCAG TAAT CCGGC                TTCTTTTAGTCGCTC  62 272
     ECs2222 NONE
     ECs2223 2207364 .. 2207381 +  -6.3  -3.29263   GTTGTCACAGAATAA             GCCCGGTA AAA TA-CGGGC             TTATGAACGACATCT  59 55
     ECs2224 2209231 .. 2209258 + -14.3  -4.63218   AGATGGTGGGACATT        TCAGCGTTGAG AGCTGC CTCAACGCTGA         TTTTCTTCAGCAGGC 100 334
     ECs2255 2234270 .. 2234292 +    -7   -5.7946   CCAATCAGTACATTA           CTGCTGTG ACTCCAA CACGGCAG           TTTTTTTATTGAACA 100 158
     ECs5452 2237506 .. 2237540 +  -2.8  -5.89921   ACATATAAGGCCTTT     TAGCCAGCGTCT TCTTTCAGGTC AGTCGCTGGCTC     TTTTTTTATTATGCT  93 277
     ECs2270 2244383 .. 2244394 +  -4.4  -3.83561   TTCCCGAAAATTATT                GGTT GACG AACC                 CTTTTTTTCCCGAAA  58 495
     ECs2279 NONE
     ECs2280 NONE
     ECs2281 2249415 .. 2249441 +  -6.7  -4.38927   TAGAAACATAACAAC        CGCAACGACTTT ATCA AAAG-CGTTGTG         TTTGTTATGTCCCGC  74 54
     ECs2282 NONE
     ECs2283 NONE
     ECs5458 2250593 .. 2250610 +  -6.9  -3.36492   GGGGTTATTCCTTCC             CCCGTTG AGGA CACCGGG              TTGTCAGGTTGACCA  61 290
     ECs2284 NONE
     ECs2285 NONE
     ECs2286 2253848 .. 2253881 +  -6.7  -2.68434   CTTAATGTTCAACTG     TCGCCGGTTGT-GACT GGT ATTCTGCAACCGGCGC     TCGTCTGATGTAAGA  55 36
     ECs2287 2254307 .. 2254332 + -11.8  -3.41738   ACACAGCAAAAAACA         GGCGCGTTGC AGGTGA GCTACGCGCC          TCTGTTTGTTACGCA  85 171
     ECs2289 NONE
     ECs2290 2256585 .. 2256600 +  -4.6  -4.36411   TTTTGATGGTGTAAA              CCCGTT CGAC GGCGGG               TTTTACTCCTTCATC  67 63
     ECs2292 2257690 .. 2257712 + -10.6  -2.74144   ACATTATCGACTACA           CGCCGGAT ACGACAC ATCCGGCG           ATTTGGACATACAAC  74 42
     ECs2293 NONE
     ECs2294 NONE
     ECs2295 NONE
     ECs2296 2264274 .. 2264291 + -12.7  -2.76315   CAGGTTAACAAATTG             GTGCGGG GCAA CCCGCAC              ATTTCAGGATGTTAG  82 33
     ECs2297 2264977 .. 2264991 +  -4.2  -5.47431   GATTCGGCAACAATA               CGTTAC AGT GTCACG               TTTTTTGTCTCTTAA  88 79
     ECs2298 2266764 .. 2266777 +  -3.1   -4.4846   ATTGATTGGGCAACT               GT-GCG CCA CGCTAC               TTTCTTCTTCGCTTA  65 416
     ECs2302 2270759 .. 2270794 + -12.1  -3.09516   TGCACGCCTGAAAAA   TAAGTCCGGACTGCGGT AAAT ACC-C-GTCCGGACTTA    TTGCCTGCTCAAACC  81 30
     ECs2303 2271531 .. 2271561 + -11.9  -2.71924   TCGCGCCTGAAAATT       ACGGTGCTAAGCG GGTAA CGTTTAGCACCGC       CTTTAGCGGAGGGTA  79 70
     ECs2304 2272591 .. 2272614 + -15.3  -3.13403   AAAATAATGTTCAAA          CGCTGCCCG ACAGCG CGGGCAGCG           TCTTCATCAGGCAAG 100 330
     ECs2307 2274877 .. 2274889 +  -4.1  -3.53811   CACCAGCATAGCCAG                TGTTC ATC GAACG                TTTAAAGACAATCAC  51 154
     ECs2310 2279193 .. 2279209 + -10.8  -3.81062   CAGTTACTCTTATAA              GGCGGC TTGAT GCCGCC              TTTCGCATTTTTAGT  85 46
     ECs2311 2280733 .. 2280751 +    -6  -2.75064   CGACCTGGATGCTGG             TGGGATAA CGT TCATCCCA             TCGTTGGATAGCAAA  53 18
     ECs2312 2281476 .. 2281491 +  -5.4  -2.56715   CGCAGTTTCCCACTT              GATGGC GGTC GTCATC               TGCGTTAATGCAGCT  50 2
     ECs2314 NONE
     ECs2315 2284040 .. 2284054 +  -3.6  -2.53119   AAATTAAGGATGTTG               TAACTA AAG TGGTTA               ATATTATGGCGCGTT  42 81
     ECs2316 2285433 .. 2285448 +  -5.4  -4.11484   TTTCCCCGGCATGAT              TGAGCT GCCC GGCTCA               TTTTCCGGGATTGAG  65 469
     ECs2319 2289610 .. 2289630 + -12.6  -4.27483   AGGCTTATAACACCT            TCAGGCGG CCAGT CCGCCTGA            TTTCATTTTATGGAT 100 83
     ECs2320 2291172 .. 2291201 + -12.2  -5.26875   AGTAATTCACAGCCA       AAACGCCGGAGA TTTTTC TCTCCGGCGTTA        TTTTTTACTTCAGCA 100 36
     ECs2329 NONE
     ECs2330 2301758 .. 2301799 +  -8.7    -4.652   CCGCGCTGTTCGCTA ACCCCAATTGCGCAACG TAAAAAAT CGTTGCGCAATCGTGGA  TTTTTACCCTGCTTT  89 25
     ECs2331 2302870 .. 2302894 + -17.3  -4.72272   GCGAAGTAACAAAAA          TGGATGGTGCA AAT TGCACCATCCA          TTTTTCATGCAAGGC 100 32
     ECs2333 2304328 .. 2304350 +  -6.3   -4.3208   GCGCTTGTAGAGCGA          CATGCTGCCC GTCA GGGT-GCATG           TTTTCACTTGTCGGA  73 46
     ECs2334 NONE
     ECs2335 NONE
     ECs2336 NONE
     ECs2337 NONE
     ECs2338 NONE
        rnfD NONE
     ECs2340 NONE
     ECs2341 NONE
     ECs2342 2311892 .. 2311911 +  -7.9  -2.52234   GACATCTGAAGAAAA            GGGGTAA CACCGA TTACCCC             ATTGATAACCTTTCT  59 32
     ECs5460 2312278 .. 2312288 +  -2.6  -3.57792   AATCTGCCGTTACGT                 TTTT TGA AAAA                 TTTAACGCTGGATAA  50 90
     ECs2343 2314022 .. 2314044 + -13.5  -6.36459   GAAACTCTTTTACAA           GCCGCTAAC TTTTC GTTAGCGGC           TTTTTTTTTGTTCAG 100 49
     ECs2344 2315150 .. 2315162 +  -4.1  -3.57144   ACGTTATTTACCGGA                TGCTC ACA GAGTA                TTTCCAGCTCAACAA  53 466
     ECs2350 2320074 .. 2320109 + -11.8   -3.5332   CTCCGCGCTAAATAA    GTTTGCGTGTGGTCAG GTTA CTGACCACACGCCCCC     TTCATTTCACCCTTT  88 30
     ECs2352 NONE
     ECs2353 NONE
     ECs2354 2324108 .. 2324135 + -11.2  -3.69902   TTTGTGGATCAAGAT        GCCCGC-CTGCGG ATT CCGCGGCGCTGGC        TTTGCCATCTTTGGT  81 274
     ECs2357 2326335 .. 2326354 +  -4.9  -5.24129   AAACCATTATTGCGA            CGCCTGC CGTTTA GCAGGCA             TTTTTTATCACCAGA  82 12
     ECs2359 2327496 .. 2327513 +  -9.8  -2.78384   AATCCAACATTGCGA             GCGGCG TAAAGC CGCCGC              TATACTAAAACAACA  69 39
     ECs2360 2327976 .. 2328003 + -13.5  -3.46647   GGGCAACTAATCTCC        TGCCGGGCGCGA ACTCA TCGCGCCCG-CA        TCTTTACTGCATCGA 100 31
     ECs2361 2328728 .. 2328759 +  -7.4  -2.79679   AGGTGTAATCGAGTC      GATGCCTGATGACAT GCA ATGAT-TCAGGCATC      TATAGTGAGGCTATT  58 33
     ECs2362 2333438 .. 2333465 + -15.7  -3.01791   GGGATAGAGAAAGGA        CTGACGGATGC CCGTTC GCATCCGTCAG         TATTGCAGGACGGAT  93 34
     ECs2364 2334981 .. 2335010 + -12.3  -3.59432   ACACTTCGCTAAAAC       TTTACCCTGTTGT TACG GCAACAGGGTAAG        TTCATCTTTTGTCTC  95 29
     ECs2365 2335799 .. 2335820 + -14.5  -5.38326   TGTCAGCAACTGTAA           CGCAGAAGG TTAT CCTTCTGCG            TTTTTGTTTAATTAG 100 138
     ECs2367 2338582 .. 2338596 +    -7  -3.07895   ACTATCGTCGTTAAT               CACCCG TTG CGGGAG               TCTCTTCCGGCTCCC  58 27
     ECs2369 2341033 .. 2341052 +  -7.1  -2.91276   ACGTCGGATTATAGA            CTCGCGG TTTTTT CTGCGAG             ATTTCTCACAAAGCC  59 225
     ECs2370 2342284 .. 2342304 +   -14  -3.60475   CTAAAGGCTATTCTA            TCGCCCCC TCTCC GGGGGCGA            TTTCAGATCAGGCTT 100 37
     ECs2372 2344548 .. 2344578 +  -8.3  -4.57073   TCCCGCTAATAAAGA      CA-AGGCGCAACCT TCAC GGGGTGCGCCTGTG       TTTTTACGCAGGCTG  87 32
     ECs2374 2346731 .. 2346745 +  -8.5   -4.3014   ACAGAATTTAATCAA               GGGCG GTTAG CGCCC               TTTTCATCCCTGTCT  84 40
     ECs2375 2348697 .. 2348710 +  -8.1  -2.72144   CAATTCTGGCGTTTG               CGCCA AAGC TGGCG                ATTTGCACCAGGTCA  57 276
     ECs2383 2356855 .. 2356870 + -11.8  -5.99154   AATTTGTATATCGAA              GCGCCC TGAT GGGCGC               TTTTTTTATTTAATC 100 58
     ECs2384 2357391 .. 2357409 + -14.6  -5.74122   CTGTGAAGTGAAAAA             TGGCGCAC ATT GTGCGCCA             TTTTTTTGTCTGCTA 100 47
     ECs2395 2369906 .. 2369926 + -16.9  -3.61517   ATAAGTAATTTCTCA            TCAGGCGGC TCT GCCGCCTGA            TTGTTAACCACCGCT 100 33
     ECs2396 NONE
     ECs2397 NONE
     ECs2398 NONE
        aroE NONE
        aroD NONE
     ECs2401 NONE
     ECs2402 2378065 .. 2378102 + -11.2  -3.85698   CAGAACAAATAATCT   GCAGGCGGCGCAGCTT CTTAAC AAACTGCGCCGCCAGA    TTTATCCGGCAAGAC  91 29
     ECs2404 NONE
     ECs2405 NONE
     ECs2406 NONE
     ECs2407 2382699 .. 2382724 + -11.2  -3.81755   GCTAATCATGCATCC         CA-CAGGCCCG CATCT CGGGCCTGATG         TTCTGTTTCGAGAGT  91 36
     ECs2408 2384417 .. 2384439 + -11.9  -2.72316   CGGGGATCACATAAA           CCCGGCGAC AAAAC GCCGCCGGG           GATTTATTTTATTTC  79 51
     ECs2410 2387980 .. 2388009 +  -4.3  -4.98468   CATGGGCCTTAGTCG       CCGAATGTACTAG AGAA CTAGTGCATTAGC        TTATTTTTTTGTTAT  75 13
     ECs2411 2389201 .. 2389224 + -13.2  -3.86822   CCGCTTCTGAATGCG          TGCCCATTCC TGAT GGGATGGGCA           TTTCTGCGCAACTTG 100 31
     ECs2412 2389895 .. 2389930 +  -5.4  -3.64164   TAATCGCTGCGCTCT    CGCGCCATCAGACTGAA TAA TTCATTCAG-TAGCGCG    TTATCCTCTTTTTGC  58 402
     ECs2427 2405069 .. 2405079 +  -6.8  -3.08813   CAGTGATAAGGTTGT                 CCGA CGG TCGG                 TATGTTCCGGTGCAG  56 390
     ECs2429 NONE
     ECs2430 NONE
     ECs2431 2408388 .. 2408404 + -10.8  -4.43477   TGGGTTGAAGATAAT              GGCCGC TCCGT GCGGCC              TTTTGATTAAATAAA  90 43
     ECs2433 2409766 .. 2409793 + -19.2  -4.16301   CTTCTCGGTTAATGA        CCAGGGGCAGTG ATCA CGCTGCCCCTGG         TTCTTTATCTGAATT 100 29
     ECs2434 2410519 .. 2410531 +  -3.3  -4.08706   GTTGAATACTAAAAA                GGCAA AAA TCGCC                TTTCTGTAATAAGCA  57 29
     ECs2435 2412050 .. 2412082 + -17.1  -3.83644   ATTAATTCTTATGCT      GGCAACGGTCCGTTT TGT AAAGGGGCCGTTGCC      TTACTTTTTAAATGT 100 36
     ECs2438 2415844 .. 2415882 + -10.5  -2.60723   AATTCCGGCGTAAAT  ATGGATAAGGTCACGTCCC CTG GGGA-GTGACCTTA-CCAC  CTTACTTACACATCA  70 28
        nadE 2422836 .. 2422863 +   -12  -2.77895   GCAAAAAAGAGTAAT        TTGTTCACGCCG GATG CGGCGTGAACGC         CTTATTCGACCTACA  79 63
     ECs2447 2424358 .. 2424403 +  -2.5  -3.53761   CCAGTAAAAATCACG TTTTGCCGGTGGGAAAGTGCAA ATT TCGCGCGTTTC-ACCGGCAGCG TTTCGCCACAAATTC  47 468
     ECs2455 2432739 .. 2432755 +  -6.5  -2.80816   TCTGGGCGACCTTCC              GCCGCTA ATT TAGCAGC              TCTCCTGGCTCAAAC  53 18
     ECs2456 NONE
     ECs2457 NONE
     ECs2458 NONE
     ECs2459 NONE
     ECs2460 NONE
     ECs2461 NONE
     ECs2462 2438904 .. 2438917 +  -2.3  -2.70788   GAAAATTACAACAAA               CTGCG ATAA CGCAA                AGTTTTTCTCAATGC  40 17
     ECs2463 2440579 .. 2440592 +  -5.9  -4.26903   CAAACAGCAGCCAGC               CGCCT GCCA GGGCG                TTTTGCTGCGGTGCG  70 318
     ECs2465 2441532 .. 2441557 +  -7.5  -2.66272   GGCTGCGCTGACTGC         CCGCCTGAACT GACC ACTTCTGGCGG          TACGTTTACCTCCAC  56 148
     ECs2467 2443364 .. 2443379 +  -3.2  -4.30719   GTATTTAACGGATGA              TGCTCC CCAG GGAACA               TTTCTTATGGGCCAA  62 163
     ECs2472 2450290 .. 2450302 +  -3.4  -2.85999   TCCACTACATTCCCT                TGCT CATTT AGCA                TCTGATATGGAGTCA  44 110
     ECs2473 2451064 .. 2451075 +  -5.8  -4.50976   GACACTAATCCCTCC                GTCC TGCC GGAC                 TTTTCTCATATCCAC  72 58
        ansA NONE
     ECs2475 NONE
     ECs2477 NONE
     ECs2478 2455630 .. 2455651 + -10.2  -3.60538   AAAAAAGGTAGCAAT           TGCGGCAA ATTCAC TTGCCGCA            TCTTTATCATCATTT  78 205
     ECs2488 2465395 .. 2465412 + -11.3  -5.82316   ACTGTGATCTAAAAA             GAGCGAC TTCG GTCGCTC              TTTTTTTTACCTGAT 100 52
     ECs2489 2466526 .. 2466544 +  -8.9  -2.70932   GCCGCTTTTGGAATC             GCCATCA CACCC TGATGGC             TGATTACCCACGCCA  60 215
     ECs2492 2470423 .. 2470438 +    -4  -2.73875   ACTGTGCGAATGGTA              TTTGCG CGTA CGTAAA               TCGTCTTAACAACCC  45 1
     ECs2493 2471849 .. 2471875 +  -9.4  -4.67755   TAAAGACTAAAACTA         TCAGCCGGGTCA TTA TCGCCTGGCTGA         TTTTTAGCTCACTGT  91 31
     ECs2494 NONE
     ECs2495 NONE
     ECs2496 2475921 .. 2475932 +    -3  -4.61482   GCAGCAAGCGTAAAG                TAAG CAGG CTTA                 TTATTTTTTGGCAAG  65 264
     ECs2498 2476422 .. 2476443 + -11.5   -4.1711   ATCCCGCAATATATC           GGCCTGGCG TTTG CCCCAGGCC            TTTCTTAAACATAGT  93 44
     ECs2500 NONE
     ECs2501 2479023 .. 2479056 +  -3.8  -3.72984   TCTGCTGGCAATAGA     CCGACGCCGGATTTG CCATA CCAATCT-GCGGCGG     TTTAGGTGCTTCTGG  56 187
     ECs2503 2480577 .. 2480594 +  -8.4  -3.95219   CTAAAAAATAGCAAA             GGCTGC CTGTGT GCAGCC              TTTGTGCAATTTACG  76 434
     ECs2509 2484623 .. 2484639 + -13.7  -4.95167   ACCAGTTTATTTGAA              CCGCGTC ACT GACGCGG              TTTTGTTATTCGTTC 100 47
     ECs2510 NONE
     ECs2511 2487619 .. 2487654 +  -6.7   -4.7373   GTATTTAAGGACTAA    TGACATCGGCGGCGG TATTTT CCGCCGCCGGGCTGA     TTTTTGATGGAGTAC  79 26
     ECs2512 2488640 .. 2488690 + -20.5  -4.26344   GTGTTGGATTTGTAG TTTGCCGAAGCCGGATGTGGCGC TGAGC GCGCCCAGTCCGGCTTCGGAAAA TTTTACTGCGGATAT 100 26
     ECs2518 NONE
     ECs2519 2496291 .. 2496321 + -11.3  -4.84359   AGCATAAATGGGTCA       GGACGCTTTTAAT CACAT ATAAAAAGCGTCC       TTTTTCTCACAATCA 100 55
     ECs2521 NONE
     ECs2522 2498723 .. 2498742 +  -6.4  -2.58427   CGCTGTTATTAGTTC            GTTACTGG AAGT CCAGTCAC             CTTGTCAGGAGTATT  53 171
     ECs2523 2500135 .. 2500161 +   -13  -3.88583   GACTAATACTTCTTA         CTCGCCCATCTG CAA CGGATGGGCGAA         TTTATCCCCGCTTTC 100 35
     ECs2524 2501844 .. 2501856 +  -6.3    -2.567   TCACGCCCATTATGC                CGTTA CGT TAACG                CTTACTCATCTTCAT  53 15
     ECs2527 2504859 .. 2504871 +  -2.7  -3.09772   AGTAACGTATTGTGT                TGATT ATC AGTCA                GTTTTCACACTTTAG  43 36
     ECs2528 NONE
     ECs2529 2506592 .. 2506609 + -14.1  -5.71712   ACTGTTGTACACTAC             CGGGGCC TTTT GGCCCCG              TTTTTTTATCTGGAG 100 42
     ECs2530 2507099 .. 2507150 +  -9.8   -3.1577   AATGAGTTATTAATT TAGCCAAAGCTATGTTTAGTGTATT TTT AATA-ATCAGACATAGCTTAGGCTA TATTACCTCTTCCCT  72 36
     ECs2531 2508500 .. 2508521 +  -4.3  -4.43501   CACAAAGAGTGACCT           GCGGATAGCG TTT CGCCG-CCGC           TTTTATCGCTACCTT  67 441
     ECs5463 2511098 .. 2511128 +  -6.9  -3.29471   CTCATGCTAAATAAA       GAACCTGTCTG TTTGATATT CCGACAGGTTC       TTACTCTCATCAGAA  61 129
     ECs2538 2513485 .. 2513504 + -10.7    -4.946   CAGGGCATAAAAAAA            GCGCGTC GAGCAG GACGCGC             TTTTTAGTATTTACT 100 31
     ECs2543 NONE
     ECs2544 2521981 .. 2522006 + -14.7   -3.9712   CCAAATAATGCCCAC         TGCTCCGGCGT GCCT GCGCCGGAGCG          TTTATGCTAAACTGC 100 33
     ECs2545 2523496 .. 2523512 +  -2.2  -2.63208   CAGTAACGCATGACA              GCGC ACAAAAAAA GCGC              ACTTTTTGACTGGCA  39 28
     ECs2546 2523859 .. 2523875 +  -7.9  -4.12857   CTGATCCAAAAAGAA              CCCGTCG GCA TGGCGGG              TTATTTGTCCTGGTT  74 37
     ECs2547 2524393 .. 2524403 +  -8.2  -3.00298   AGCAATAACATGTTT                 GCCG GTG CGGC                 TGTGTACTTCAAGAA  62 275
     ECs2552 NONE
     ECs2553 2527935 .. 2527951 +  -2.1  -3.07233   TACGCTAGGCTTTTT              CGGCCTG GAG CATGCCA              TGTTGCGCATTATCG  42 33
     ECs2554 2529017 .. 2529038 +  -7.3  -3.45366   GTACCTGGGCGATAA           CGCCGTGGAA TAA TTCCG-GGCG           TTGATTAATTGCAAC  61 429
     ECs2559 2533916 .. 2533936 + -15.5   -4.4267   TAAACGCTACAAAAA            TGCCCGATC CTC GATCGGGCA            TTTTGACTTTTACAG 100 51
     ECs2563 2539339 .. 2539365 + -11.6   -3.3442   AGTTACTTAATTTAA         GTGACGATCGCT AAA AGCGACTGTCAC         TGTTCTAATCTTATA  83 12
     ECs2564 2541030 .. 2541048 + -10.3  -5.68438   TATCATCAGGCGAAG             GCCTCTC CTCGC GAGAGGC             TTTTTTATTTGATGG 100 133
     ECs2568 2545228 .. 2545267 +  -3.6  -3.33815   CGAATTGTTTTGCGT  CGGGGAAATGATCGCTCA TGAT TGAATTATTATTTCCCGG   TTGGTTAGCCGGGAT  48 5
     ECs2569 2546156 .. 2546167 +  -7.2  -4.09685   GCCAATGTCGGATGC                GGCG CGAG CGCC                 TTTTCCGACCTACGG  72 151
     ECs2572 2548919 .. 2548948 +  -7.1  -5.02074   TAGCGGGCAGTTTCA       GCAAGGTGCGG ACCATATG CTGCACCTGGC        TTTTTTCGGCACTAC  86 161
     ECs2577 NONE
     ECs2578 2554167 .. 2554177 +  -2.4  -3.04894   CCTATCATAGACAGG                 TGCC ATC GGCC                 ATTTTAAAGGGAGTT  42 49
     ECs2579 2554566 .. 2554583 +  -4.1  -2.52464   TTTGGTATATGCCCT             GGGAG TTGGTTTT CTCCC              TGCGTTAGCGCACAA  44 0
     ECs2580 NONE
     ECs2581 2556480 .. 2556497 + -14.1  -4.20712   GTTTGCATAACCTCA             GCGCCCG TTTC CGGGCGC              TTTTCACGTCTTATG 100 162
     ECs2586 2563747 .. 2563772 + -10.5  -5.46657   TTTCGTGAGAGTGAA         GCCTGATCAGGT TTA GCC-GATCAGGC         TTTTTTATTACCATC 100 47
     ECs2587 2564751 .. 2564761 +  -6.8  -3.32844   ACCAGCGTCATCAAT                 CCTG AAG CAGG                 TTGTCGCGTAGAAAG  59 386
     ECs2603 2581384 .. 2581402 +  -8.8  -3.06483   TATCGCGCTGCTGGC             TTTCCGCG CTT CGCGGAAC             TATCTGCTTTAGGTC  66 76
     ECs2610 2588627 .. 2588655 + -10.3  -5.16237   GAAGTTTTTGAGAAA        CCGCTGCCTCA TCTTTTT TGAAGCAGCGG        TTTTTTAATGGGATT  93 72
     ECs2611 2589005 .. 2589018 +  -8.1  -5.55769   CAGGACACAAAAAAA               CCTGC CGGA GCAGG                TTTTTTGTTATCGGA 100 95
     ECs2612 2589710 .. 2589725 +  -6.8  -2.71364   TAAATATTTTAATCA              GCGAGG GGAT CTTCGC               TGATTAAAGAAATAG  55 38
     ECs2613 2590374 .. 2590393 +   -15  -2.76492   AAACTAATGCTCTCC            GGCGGCAG GTTT CTGCCGCC             ATTTCAAATCAGTGA  89 34
     ECs2615 2592067 .. 2592096 +  -7.9   -3.8646   GCCTCAAATTCCTTA       TTGGGTGCCAG AATTAACG CTGACACCCAA        TTTGACTTCTTAATG  72 48
     ECs5465 NONE
     ECs2622 NONE
     ECs2623 NONE
     ECs2624 NONE
     ECs2625 2597030 .. 2597053 +  -3.8  -3.34947   GGCTTGTTCTGATTA          TTTCGGTGGC CTGC GCCATTGGGA           TTATGCGAATTATTC  50 56
     ECs2626 NONE
     ECs2627 NONE
     ECs2628 NONE
     ECs2629 NONE
     ECs2631 NONE
     ECs2630 NONE
     ECs2632 2599528 .. 2599554 +  -2.3  -3.28712   CGGGTAGAGAACGAG        CGCCGC--CAG GAAATGG CTGATGCGGCG        TTCTCCGCAACGCCG  45 158
     ECs2633 2602207 .. 2602217 +  -2.4  -2.87132   GTAAATGAGCAAAAA                 ACGC GCC GCGA                 TATATGAAGCGCGCA  41 8
     ECs2634 NONE
     ECs2635 2603637 .. 2603652 +  -5.4  -4.67123   AGTCACCTGTACTCC              CTGTTG ATGC CAGCAG               TTTTGCTTCTTTTAG  75 83
     ECs2646 2612263 .. 2612291 +    -4  -3.91897   TCCCATGTCAGTGAT        TTTCTGAGTT CTGACGGTA AACTCAGGAA        TTTGTCGGTAAGAGC  57 262
     ECs2653 2618321 .. 2618347 + -12.3  -4.70659   GTCAGTAATATAAAA         CCGGCTGATAG CGTGC CTTTCAGCCGG         TTTTTGCATCTGGCA 100 33
     ECs2663 NONE
     ECs2664 NONE
     ECs2665 NONE
     ECs2666 2630167 .. 2630192 + -11.2  -3.90291   AGAGGTGCTTTAAAT         TCATCCCCGGC GGCAA GCCGGGGA-GA         TTTCATTACGGCAAT  91 28
     ECs2668 NONE
     ECs2669 2632239 .. 2632267 + -11.7  -2.83748   TCAGAAGTAATCCCT        CATTCCCGCTGTG ACC CACAGCGGGAACA        TCGTTACCTTTGTAT  79 31
     ECs2670 2633497 .. 2633511 +  -2.8  -3.33815   GCCATCAACTTTATT               TGAAGC ATG GTTTCG               TTGATTGCGAACCGT  46 512
     ECs2675 2637310 .. 2637324 +  -4.3  -4.88067   TAACGCCACGCCGGG               TTCAC CGAGA GTGAA               TTTTTCTGCCTGCGT  79 71
     ECs2677 NONE
     ECs2678 NONE
     ECs2679 2641074 .. 2641092 +  -2.3  -2.66316   TGGCAAGAACTCTGC             CGTCTGG CAGCA CCAGGAG             TGGTGTAATGACCAC  39 61
     ECs2680 NONE
     ECs2681 NONE
     ECs2682 2644035 .. 2644045 +  -3.2  -2.79831   GCGCGTAACAGGCAA                 CAGC GGC GTTG                 ATATTTTCGCCTAAC  43 1
     ECs2683 NONE
     ECs2684 NONE
     ECs2685 2646033 .. 2646043 +  -2.4  -3.22298   TCTGAGCGAATGCGC                 CGCC TGA GCCG                 TTAGTGATGAATAAC  44 11
     ECs2686 2646398 .. 2646419 +  -4.3  -3.17798   AAAAATTTGCTTAAG           CGTAGCGGG AGAT CCTGATGCG            TCGTTTATTGTCTGT  50 8
     ECs2687 2647127 .. 2647139 +  -3.3  -3.06515   AATTGCTGGTCGGTT                CGCTG GCG CAGAG                CTTTTACAGCTAGAG  45 0
     ECs2688 NONE
     ECs2689 2648200 .. 2648221 +  -2.4   -2.7556   TTTGCTGGCTGATAT           TATTAGTG AATTGC CATTAATA            TAATTCCGTAACGTT  40 1
     ECs2690 2649134 .. 2649179 + -14.1  -2.61126   TTTTGTCAACATGCG CTAACACATTCTGACTGGTGG TTTC CCACCAGTCAGGCTGAATTAG ATTACTCTGCTTTCT  87 22
     ECs2692 2649837 .. 2649857 +  -2.5  -3.19653   ACTTAAAAAATTCGT            TACACCAGG AAA TCTGATGTG            TTCATCACCTTATCC  45 103
     ECs2693 2651226 .. 2651240 +  -3.5  -3.62096   CGCCTGATGACCAAA               GCGGT CATTA ATCGC               TTTAAAATGGTCAAG  53 379
     ECs2697 2655496 .. 2655519 +  -3.2  -4.07568   ACGCAACGCCACCGC          CTGTTTGA TTTTTGGC TCAAGCAG           TTTTGCCACCGCGGC  58 516
     ECs2702 NONE
     ECs2703 2659826 .. 2659855 + -13.7   -5.4756   TAAAACTGAACACTA       GCCTGAGTTCG TCCCTCAT CGAACTCAGGC        TTTTTTATTGGCATT 100 69
     ECs2704 NONE
     ECs2705 2661261 .. 2661293 + -12.8    -5.055   AAGCGCATAATCAAT     CGCAGCCGCGTTAGT ACTC AC-GACGTGGCTGCG      TTTTTTCACGGTTAA 100 61
     ECs2708 2663926 .. 2663937 +  -5.8  -2.73875   CATAAATATGTAAAA                GCAG ATCT CTGC                 TACTGTTAGGGAGGA  50 43
     ECs2709 NONE
     ECs2710 2665830 .. 2665845 +  -3.2  -3.42658   AGAAAACTATGCTCT              CATCTC CTAA GAGTTG               TTGCATTTTGTCATA  50 199
     ECs2711 2666654 .. 2666686 +   -13  -3.14602   TGAACGCAAGCTAGC     TACAGACACGCTCAT CACT ATGA-CGTGTCTGTA      TATTAATAAGCTAAC  91 116
     ECs2712 NONE
     ECs2713 2667687 .. 2667710 +    -6  -3.94773   TTATGGACTTTGTCC          CGCGGCT-TTA ATC TGACGGCCGCG          TTCCTTTTTTGACTC  66 10
     ECs2714 NONE
     ECs2715 2670655 .. 2670671 +  -9.4  -4.39426   CTAACCAACAAAAAA              CCGGAG CCGGA CTCCGG              TTTTGTGAAGCTGTC  86 116
     ECs2744 NONE
     ECs2745 2694806 .. 2694817 +  -2.2  -5.89921   TTCTCCGACGAAAGT                CAGT ACTG GCTG                 TTTTTTTATTATGCT  91 87
     ECs2766 2706872 .. 2706888 + -13.7  -5.86332   ACGTCCTTTACTTGA              GGTCGGC AAT GCCGACC              TTTTTTTTAAATTAA 100 47
     ECs2767 2707553 .. 2707574 +  -4.3  -4.63184   ACTTTTCTGGTGATT           CGGCGGAAA TGGA TATCCGCCC            TTTTTAAAGTGAATT  71 301
     ECs2768 NONE
     ECs2769 2708121 .. 2708142 +  -2.9  -3.02511   TGAATAACGAAACAC           CGGCTGG ATAACCCG CCAGCCA            TATTAACGCCATACC  43 15
     ECs2770 NONE
     ECs2771 2710713 .. 2710742 + -11.5   -3.3514   AATGTTCAACCCGGA       TCGCCGCTAAC GGCATATA GTTAGCGGCGG        TTGTGAGATATAGCT  83 39
     ECs2772 NONE
     ECs2773 2712082 .. 2712098 +  -8.7  -2.52676   GGAGTTGCCCCCACT              CCGGTTT TCG AGACCGG              TCCGTTCAGCCGCTC  63 124
     ECs2774 2713282 .. 2713308 + -15.9  -4.34402   TTTTAACATCTTAAG         CGCCCTCGACC TTTAT GGTTGAGGGCG         TTTTGCTATGAACGC 100 291
     ECs2775 NONE
     ECs2776 2721512 .. 2721533 + -12.3  -5.16572   TTATAATTTCTTAAA           GAGTGCTCC ATTC GGGGCACTC            TTTTTTACATTCCCT 100 48
     ECs2778 2724436 .. 2724467 + -11.6  -2.70854   TCAACGCGCTTGATA      GTCTGGCGAAGATC ATCC GATCTTCGCCTTAC       ACTTTTGTTTCACAT  77 28
     ECs2779 2726045 .. 2726077 + -15.7  -3.34013   TAAGTAAGACATCTG      GCAAATAGCCCGC AATAAAC GCGGGCTGTTTGC      TTCCTTGGGCGGATA 100 81
     ECs2780 2727056 .. 2727090 + -13.9  -2.88212   ATCTCTAATTATATT     TTAAAGAAATCTGTC TTTAC GGCAGATTTCTTTAA     TCTCATATAATCCTT  87 33
     ECs2789 NONE
     ECs2790 2736350 .. 2736367 +  -6.3  -3.29263   GTTGTCACAGAATAA             GCCCGGTA AAA TA-CGGGC             TTATGAACGACATCT  59 55
     ECs2791 2738175 .. 2738197 +  -6.2  -3.16961   AGATGTTTAACCGGG           TAACCACGAC CCA GTCGGGGATA           TATTCCATCTTCTCG  57 292
     ECs2792 2741580 .. 2741598 +  -2.4  -4.24602   CGAACGTATTGTGTT             TGTTGAAG GTT TTTCGACG             TTGTTTTCCATCTGT  57 102
     ECs2794 NONE
     ECs2795 NONE
     ECs2796 NONE
     ECs2797 NONE
     ECs2798 2745942 .. 2745958 + -10.1  -4.85129   GCCCCAAAGAAACGC              CACCGCC TGT GGTGGTG              TTTTTCCTGTCTGGT  91 45
     ECs2799 NONE
     ECs2800 2747311 .. 2747336 + -16.9  -5.46129   CATTTCACCCGTCAG         GCCGCGTCTTC TCCG GGAGACGCGGC          TTTTTTCATTTATTG 100 169
     ECs2801 2748216 .. 2748232 +  -6.6  -2.77547   CTGCGCTGATGCCGT              TTCCCT GAGTG AGGGAA              TCATTCAGCTTTCGT  55 32
     ECs2802 NONE
     ECs2803 NONE
     ECs2804 2749553 .. 2749567 +  -4.3  -3.30124   TGAACTGAGTGGGAA               TTCTG ATGAG CAGAA               TTATCGCCACTACCG  52 33
     ECs2805 2750012 .. 2750033 + -10.1  -2.55811   ATAGCCTTCTGCTAC           GGCCTGGTG TTTT CACCACGCC            ACTTTTCCATTTTTA  70 50
     ECs2806 NONE
     ECs2807 2750797 .. 2750819 +  -9.9  -4.61873   CTTCATTTCCCCTGA          CGCCAGCCTG AATA CAG-CTGGCG           TTTTCATTTATAAAC  91 182
     ECs2808 2751499 .. 2751521 + -16.4  -3.05384   AGAATCAATGAGCAA           TGAGGGTTGC CGG GCAACCCTCA           TTGAATAAAACAGGA 100 87
     ECs2813 2756869 .. 2756881 +  -3.3  -3.88291   TCAATTACCAACTCA                TCGCC GCT GGCCA                TTTCTGCCAGTGCTG  55 204
     ECs2819 2762176 .. 2762202 + -19.5   -5.4505   TGAACGCATGAGAAA         GCCCCCGGAAG ATCAC CTTCCGGGGGC         TTTTTTATTGCGCGG 100 66
        hisG NONE
     ECs2821 NONE
     ECs2822 2765516 .. 2765528 +  -3.3  -3.76224   GTCATTGACGCCTTA                CGTGC GGA GCAAG                TTTGATGAGTCAGAA  53 8
     ECs2823 NONE
     ECs2824 NONE
     ECs2825 NONE
     ECs2826 NONE
     ECs2827 2769341 .. 2769364 + -12.4  -5.27335   TCCGGCAAAAAAAAC          GGGCAAGGTG TCAC CACCCTGCCC           TTTTTCTTTAAAACC 100 76
     ECs5479 2780934 .. 2780946 +  -3.3  -4.08064   AAAAGAAAATCTGCA                CACGC ATT GCGTC                TTTTGAGACCCAATT  58 359
     ECs2868 2814868 .. 2814898 + -15.6  -3.88583   AGGTGTGATAAAACA       TCAAATGCGCAGGT TCA AACTGCGCATTTGA       TTTATACAAAATTTA 100 33
     ECs2869 NONE
     ECs2870 2815567 .. 2815592 +    -9  -2.97827   AGTGCTATAAATACA         GATGGCGACA AATTGA TGCCGCCATC          TATATAACTTGTCTT  67 39
     ECs2878 2824875 .. 2824915 +  -3.2  -4.83615   TTCGTTAATTGAAAA ATGGCTCAGCAGC-GGC TTAAATCT GCCTGCGCCTGAGCCAG  TTTTTCTGCCGCCTG  69 33
     ECs2882 NONE
     ECs2883 NONE
     ECs2884 NONE
     ECs2885 NONE
     ECs2886 NONE
     ECs2887 2840572 .. 2840589 +  -5.5  -4.18197   ACTTTAATCGGTAAA             CAGCACC TTTA GATGCTG              TTTTCGATACGCAAT  67 165
     ECs2888 2840981 .. 2840991 +  -4.6  -3.55444   GGGCGTGGGTTGTTG                 GCGT CCG GCGC                 TTTACCAGATCCCCC  54 51
     ECs2889 2842598 .. 2842629 +  -8.1  -5.28176   CCAGGAACCACCTCC      TTAGCCTGTGTAA TCTCCC TTACACGGGCTTA       TTTTTTATGCATAAG  91 159
     ECs2892 2844464 .. 2844475 +  -5.8  -3.30124   CGTAATGCCGGATGC                GGTG TAAA CACC                 TTATCCGGCATACAG  56 73
     ECs2901 NONE
     ECs2902 NONE
     ECs2903 2855631 .. 2855675 + -15.8  -3.79993   GCTGTACTCAATAGG CCGTTGCTGTTGGTCAAGCG CCACT TGCTTGATCACCAGCACCGG TATTTTGCTATCTAA 100 62
     ECs2908 2859866 .. 2859880 +  -5.8  -3.24232   TCATAGATGGCTGGA               TTTTTC ATA GAAAAA               TATGTTTGAACACCA  54 484
     ECs2909 NONE
     ECs2910 2861148 .. 2861167 +  -9.3    -3.889   AACTATAACCTCGAA            TGGCGTG TGTCCT CACGCCA             TTTACTCTAATTCAG  79 44
     ECs2912 2862477 .. 2862512 +  -2.7  -3.68341   TATGAGATAAAACAA    TCA-CCTGGGCT TCGCTATCCTTTT AGCCCAGGATGA    TTCTTAAATCAGCTT  50 31
     ECs2913 2863357 .. 2863377 +  -3.3  -3.31914   ACCCTACACCATTAT            CTGTTTTAC CAC GCAAAATAG            TATTACTTCCTTTAA  47 355
     ECs2920 2872075 .. 2872094 + -10.7  -5.01553   ATAATCCCCCTTCAA            GGCGCTG CATCGA CAGCGCC             TTTTCTTTATAAATT 100 37
     ECs2925 2882659 .. 2882680 + -11.6  -3.29043   CCATTAAAAACACAG           CGGGCAGT GATGCA ACTGCCCG            TTATCAACACGACTT  83 34
     ECs2926 2883524 .. 2883540 +  -5.1  -6.14618   TAGTAAATAAAAGAA              CCTGC CTCACCA GCAGG              TTTTTTTATTTTCTG 100 520
     ECs2927 2885514 .. 2885537 +    -6  -3.72051   TAGATGAACTGTTTT          TAGCCCACCAG CTT CCGGTGG-CTA          TTTACAGTTATTGCC  64 181
     ECs2930 NONE
     ECs2931 2891385 .. 2891397 +  -4.8  -4.56597   GGCTTTCCGGCTGAT                GGTC GTACG GACC                TTTTTACCCCGGAGA  71 399
     ECs2934 2892919 .. 2892931 +  -4.1  -3.72027   GATGCGTAATTTTTT                CAGCA CGA TGTTG                TTATTAATGCGACGT  56 268
     ECs2939 2896732 .. 2896748 +  -9.4  -4.39426   ATTGCAACACAAAAA              CCGGAG CCGGA CTCCGG              TTTTGTGAAGCTGTC  86 358
     ECs2958 NONE
     ECs2959 2913628 .. 2913642 +  -4.9  -3.96327   AAACAGATCGTTAAT               GCCTG ACATG CGGGC               TTTCTGCTCAGCCAT  61 184
     ECs5480 2919472 .. 2919485 +  -2.3    -5.252   GTGGCATTCGCCTGT               TCCAG CTCT CTGGC                TTTTTTATCGCGCTG  79 509
     ECs2990 2933425 .. 2933438 +  -2.3  -4.32951   TCTGGTCGGCGCATA               GCTGG TAAT CCAAC                TTTTCCCTGTTCTTT  59 53
     ECs2991 2933807 .. 2933827 +    -4  -3.64703   CGAGGAATAAAAGCT            GATGAATG CAGCT CAATCATC            TTTGGATGAGGGAAA  53 31
     ECs2992 2934369 .. 2934386 +  -6.2   -5.4505   CAGTAATTTAGCAAA             TCCGGC CACCGA GCCGGG              TTTTTTATTGCCCGC  91 35
     ECs2993 2935458 .. 2935492 +  -2.8  -3.96216   CACGTATTTCTCTTC     TTTAGATTTGCGCTTC TGA GCAGCGAATATCTCAA     TTCTTTCAGTCACAG  55 339
     ECs2996 2936397 .. 2936412 +  -6.8   -4.9755   ACCGCATACCAATAA              CGCTTC ACTC GAGGCG               TTTTTCGTTATGTAT  82 51
     ECs2997 NONE
     ECs2998 2936786 .. 2936803 +  -4.1  -3.73068   CACAGCCATTTTCAG             GAGTTCA GCCA TGAACGC              TTATTACATTCAGGA  55 91
     ECs3001 NONE
     ECs3002 NONE
     ECs3003 NONE
     ECs3004 NONE
     ECs3005 2939218 .. 2939232 +  -7.8  -5.64873   AAGCAAAATCATCAG               GGAGCT ACA GGCTCC               TTTTTTATTGTTCGC 100 48
     ECs3006 NONE
     ECs3007 NONE
     ECs5481 NONE
     ECs3009 NONE
     ECs3010 2941705 .. 2941734 +  -6.4  -2.54916   ATTGGCCTGAAGCAT       TCACCGCAGTTG GAGTTG CAATAGCGGTGG        CATTTATTCTGTATT  53 44
     ECs3011 NONE
     ECs5482 NONE
     ECs3012 2942438 .. 2942455 +  -5.5   -2.8552   GTTAACCTGTTAATG             CTCCTGG ACGT CTGGGAG              GTTTAATGAGTAACG  51 36
     ECs3013 NONE
     ECs3014 2944639 .. 2944651 +  -3.3  -3.53091   GCGTGCTGGCTAAGC                GCCTG CAC CAGCC                TTTCAAACAGGCGGT  50 195
     ECs3020 2952879 .. 2952895 + -10.8   -5.8096   GCCGTCTGCCCCGCC              GCCGCC ATTTG GGCGGC              TTTTTGTTTTTTATA 100 91
     ECs3023 2955318 .. 2955359 + -11.6  -3.43961   CTGGATAAGGCGTGC GCGCCGCATCCGACAT CCGGTTCACC ATGCCTGATGCGGCGC  TTGTGCGTCTTATCA  85 51
     ECs3032 2965596 .. 2965611 +  -3.2  -3.45945   ATTGTATGATGAATC              CATCTC ATCT GGGGTG               TTGATTATGAGTAAG  50 134
     ECs3033 NONE
     ECs3034 2966718 .. 2966728 +  -6.8  -4.82154   GGCTAAAATTTGCGA                 TGCG TCG CGCA                 TTTTTGATGTAAGTT  80 35
     ECs3035 2967790 .. 2967806 +  -7.3  -4.15044   TGGTGTCGAAAATCC              CGGCAAA CAG TTTGTCG              TTTCTTGCGCAAAAC  72 93
     ECs3036 NONE
     ECs3037 2968851 .. 2968869 +  -6.2   -3.3782   TTTTCTCTTTTCTGT             TAATTATT GAG AATAATTA             TTACTTCACTCAATA  59 43
     ECs3038 NONE
     ECs3039 2971598 .. 2971629 +   -13  -2.81768   TTGAGCTCATTGCAG      GCCGGATAAAACGC GCCA GCGTTGCATCCGGC       ATTTGGCTCCTGTCG  85 129
     ECs3046 2979746 .. 2979761 + -11.8  -2.56271   CTGAAGTGAAAGTCC              GCCCGG TTCG CCGGGC               ATCTTCTCATCAGAA  79 32
     ECs3050 NONE
     ECs3051 NONE
     ECs3052 2988256 .. 2988278 +  -4.1  -2.62184   CCGTTAATTAACGCA           ATGATGGCG ACGAA TGCCATCAC           TACTGTCGCCACACC  43 514
     ECs3055 2990960 .. 2990979 +  -4.3  -3.28857   ATTATTTGCAATAGC            GCGATTGC CGGAT GCAA-CGC            TTGATGCGTTTTATC  52 43
     ECs3062 3000325 .. 3000344 +    -5  -3.97443   TGCCCGAAAGGCTCG            TCGCGA GTACTTTG TCGCGA             TATTTTTGACATTTT  61 377
     ECs3063 3000972 .. 3000991 +   -10  -5.46129   GCCGCATGCAGAAAA            GGGATAGC TCAG GCTGTCCC             TTTTTTAATTTATTA 100 46
     ECs3064 3002651 .. 3002689 +  -8.1  -4.02581   TTTAACGATTTCTGC   GGTTAAAGCGGATGAAG CTCGC CTTCGTCCGCTCTCCCC   TTCTCTTTTCTGCCG  74 36
     ECs3065 NONE
     ECs3066 3004845 .. 3004856 +  -2.2  -5.93809   TGGTAATTAGTCTCG                TGTC GCTT GGCA                 TTTTTTTTATAACGA 100 374
     ECs3067 3005525 .. 3005542 +  -7.7  -5.85244   ACGAGTTAACTGAAA             GCACTGT TTAG GCAGTGC              TTTTTTGTTTTCATT 100 75
     ECs3068 NONE
     ECs3069 NONE
     ECs3070 NONE
     ECs3071 NONE
     ECs3072 3012972 .. 3012987 +  -2.6  -3.91897   GAACTTCGATGTCGC              CTAACGC CTG GC-TTAG              TTTATACATCACCGA  54 178
     ECs3076 3017400 .. 3017425 +  -7.5  -2.70525   AAAGCAGATCACTTA         CCTGTTGCTGG GTCG CCTGTAGCAGG          ATTAATTTAAGAGAG  58 103
     ECs3077 3017747 .. 3017776 + -15.9  -2.90219   TTGCTGAATAAGTTG       TAAAAAACCCCGC TCCG GCGGGGTTTTTTG        TATCTGCAGATTATG 100 41
     ECs3079 NONE
     ECs3080 3021233 .. 3021249 +    -8  -5.76633   AAAATCCCAAAAAAA              CCAACC GTAAA GGTTGG              TTTTTTTATATCTGC 100 192
     ECs3082 3024882 .. 3024904 + -14.9  -3.16035   GGCACAATAAAAATA           GCCCGATGG CATCA CCATCGGGC           CTCTTTTTATTTACT  95 31
     ECs3098 3038055 .. 3038091 + -18.1  -2.71011   CGCGTCTTATCAGCA    TACGCCACATCCGGCAT ACC ATGCCGGATGTGGCACA    TCATTACAACGCAAT 100 135
     ECs5484 3043405 .. 3043418 +  -3.1  -3.83026   CATAATCAGCTCCCT               GGTTA AGGA TAGCC                TTTAGTCTGCCCGGC  53 86
     ECs3105 NONE
     ECs3106 3049824 .. 3049857 + -14.7  -3.55622   GACTAATCATCTGTA     GGCCAGATAAGACGC GTTA GTGTCTTATCTGGCA      TTTGCACCGATTGCC 100 35
     ECs3115 3066116 .. 3066160 + -12.3  -3.53811   ATGCGACGCTTGCCG CGTCTTATCAGGCCTAC AAATGCTCTCC GTAGGCCTGATTAGGCG TTTACGCCGCATCCA  93 82
     ECs3117 3073047 .. 3073064 +  -7.7  -3.88291   GGCGTGAACGCCTAA             TCCG-GCC TAC GGCTCGGA             TTTGTAGGCCTGATA  72 139
     ECs3118 NONE
     ECs3119 3074605 .. 3074618 +  -6.7  -4.21194   TACAACGATTACATG               GCGTA GTAA TACGC                TTTTACCTGCTCCCA  72 86
     ECs3122 NONE
     ECs3123 3079397 .. 3079410 +  -5.3  -3.68024   CAGAGCATCATATAA               CTGAT TCAC ATCAG                TTGTGTATTCAGGCA  58 339
     ECs3126 NONE
     ECs3127 NONE
     ECs3128 3086096 .. 3086123 + -14.2  -4.65895   TAAACTCCTTTCTGA        TGCCCGGTAAGC ATGT GGTTACCGGGCA         TTTTTGCGTACACGA 100 38
     ECs3129 3087465 .. 3087480 +  -2.4  -3.31144   AATAATTCGCTGCAC              TTCCGG GTGC CCGGCG               TTATCCGGGTAGCCC  45 288
     ECs3132 NONE
     ECs3133 3090424 .. 3090434 +  -6.8  -3.57144   GTACCAATCCAGGTT                 CTGG CCC CCAG                 TTTGCGCATCAAAAG  63 344
     ECs3139 3095979 .. 3096000 +  -3.6  -4.79352   ACGACAACCGGGTGC           TGCTGTGC CAGTCT GCCCAGCG            TTTTATTGTCGATAC  73 512
     ECs3141 NONE
     ECs3142 NONE
     ECs3143 NONE
     ECs3144 3101418 .. 3101430 +  -4.1  -2.57985   AATTGCGGGTAGTCG                CTGAT GAA ATCGG                TACGTTACCTTATCG  44 22
     ECs3145 NONE
     ECs5486 NONE
     ECs3146 3103934 .. 3103959 +  -6.1  -2.58667   AATCCCCCACTTTCA         CGGCGAAGTCA CTCT TCACTTCGGCG          ATCATTTTTATCGCG  50 168
     ECs3156 3113058 .. 3113076 +   -11  -3.28712   GCTTATTATTAAAAA             CAGGGCGA AAC TTGCCCTG             TTATCGCAACCCGCG  80 45
     ECs3157 3114462 .. 3114504 + -13.7  -3.73224   TAACATCATTGTTAA TTA-ATTCGACCAGTCAGCA AATA TGCTGACTGGTCGAACATAG TTTGCTAAAAAGTCA 100 38
     ECs3158 NONE
     ECs3159 3116108 .. 3116126 + -11.7    -2.981   GGGCACCAAAAAAAA             CCGCCGA ACATG TCGGCGG             CTTTCTGACTTACAA  80 49
     ECs3174 3134958 .. 3134984 + -13.8  -3.28791   CTGTAATCTTAATTT         CACTGCCGGA GATTGCA TCCGGCAGTG         TTATCCCGCCACAAT 100 35
     ECs3175 3135639 .. 3135686 + -12.8  -3.28712   CGCTGTAAGCAGCTG GAGTCTG-CGTCGCATCAGGC AATAAGC GCCGGATGCGACATCAGGCTC TTGTCAAAACGGAAA  90 33
     ECs3180 3140847 .. 3140874 + -16.4  -4.36914   CTGACTGCCTGATTT        CA-CACCGCCAGC TCA GCTGGCGGTGCTG        TTTTGTAACCCGCCA 100 29
     ECs3181 3143103 .. 3143125 +   -15  -5.64304   CTGCGGATATCTGAA           CCGGAAATAG TCA CTATTTCCGG           TTTTTTATTCTCTTA 100 66
     ECs3182 3144782 .. 3144799 + -12.7  -5.32944   CACTAAAAATGTTAA             GAGCCGC AATT GCGGCTC              TTTTTTCATTCTGCC 100 35
     ECs3186 NONE
     ECs3187 NONE
     ECs3188 3148805 .. 3148819 +  -5.6  -3.25088   ATCCGCCAGTTAACT               CCCGGT GTT ACAGGG               TTAGTGGCTTTGCGC  54 58
     ECs3205 3165416 .. 3165428 +  -4.7  -2.78384   GCAAGCGGCCCGGAG                ACGCC GAG GGCGA                TATCCTGAAACGCGG  47 143
     ECs5487 3166641 .. 3166658 + -11.3  -4.30014   CAATGATGTGAAAAA             GGGAACC ATCA GGTTCCC              TTTTGCGTTAGTGCC  93 30
     ECs3208 3170161 .. 3170172 +  -7.2  -3.30243   GTGTTTGCCGGATGC                GGCG TGAA CGCC                 TTATCCGACCTACGT  63 53
     ECs3214 3175574 .. 3175603 + -13.5  -3.32343   ATGCTGGTATCGAAT       GCCGGATGCGGCG TAAA CGCCTGATCCGGC        TTATCAAAATGTGCA 100 79
     ECs3227 3189082 .. 3189102 + -15.5  -3.64822   GTTCGCCTGGATAAA            GTCACCTGC TAT GCAGGTGAC            TTTAACTCCCCCACT 100 47
     ECs3228 3190816 .. 3190835 +  -8.6  -5.85425   GATAACAACAAAAAA            GGTGAGTT TTGC GACTCACC             TTTTTTATTTGTTTC 100 385
     ECs3230 3192935 .. 3192949 +  -5.6  -2.73542   AAATGGATATAACGA               GCCCCT CCT AAGGGC               TAATTGCAGGTTCGA  50 128
     ECs3231 3194332 .. 3194352 +  -2.5   -4.3208   TTATAAAAAAGAAAA            GCCTTGC ACATATA GCAAAGC            TTTTCACTTCTCAGG  60 56
     ECs3236 NONE
     ECs3240 3201563 .. 3201577 +  -3.5  -3.53343   CAAATCTACCTTCAT               CCCGT AAACG ATGGG               TTTGGCAGCACACTT  50 211
     ECs3243 3206136 .. 3206149 +  -2.3   -3.6284   ATCAGAACATCAAAA               TCTGG TTTG CCCGA                TTTGAAGTGGTCATT  49 304
     ECs3245 3208662 .. 3208672 +  -5.4  -3.53224   TATCTGGCAAAAGGC                 CGTT AAT AACG                 TTTCAACGCAGCATC  57 20
     ECs3248 NONE
     ECs3249 3216111 .. 3216137 + -10.9  -3.34517   AATAACTAAATAGTG         GCTCCCACAAT GTTCA AATGTGGGAGC         TATTTACCAGCACAT  80 32
     ECs3256 3223352 .. 3223370 +    -3  -2.91681   GAGACCGCCGATACC             ACGTTCAG TAC CTGACCGA             TGTATCCGCTTACGC  42 271
     ECs3258 3224732 .. 3224759 + -11.4   -5.4756   TCCCTCCTCAAATCG        GCCATAATAACC TCAT GGTTTTTATGGC         TTTTTTCTTAAGATT 100 59
     ECs3260 NONE
     ECs3261 NONE
     ECs3262 3230125 .. 3230140 +  -3.3  -3.53444   TTTCAGGGCTAACGT              CAGAA GGTTAA TTCTG               TTTCCAGCAGCGTCA  50 29
     ECs3269 3239100 .. 3239111 +  -7.2  -3.09516   ATATTGCGTTAACAG                GCCG CTGA CGGC                 TTCGATCGTGAAGGA  60 105
     ECs3270 3239495 .. 3239508 +  -8.1  -3.30124   CACAAGGCCTGATGC               GACGC TAGT GCGTC                TTATCAGGCCTACAA  65 59
     ECs3272 3242381 .. 3242426 + -16.3  -3.17212   CTGGTGCTGTAAGAC CATACATAAAAAAGCCGGGGA TAAT TCCCCGGCTTTTTTACGCCTG TTAATCAGCTAATGG 100 29
     ECs3274 NONE
     ECs3275 3246027 .. 3246044 +  -9.9  -2.94888   AGGATCCCTGCTACG             TTCAGGC TGTC GCCTGAA              TCATTTCGGTGGGTT  70 64
     ECs3277 3248119 .. 3248132 +  -3.8  -2.54801   CTTCGTAGAAATAAC               GGCA GCTCTG TGCC                ATCTCTTTCAGCGTC  43 358
     ECs3279 3250452 .. 3250462 +  -4.6  -3.53012   GGCGTTCCACCACCG                 GCGT AAT GCGC                 TTTACCACCAGCGGG  53 159
     ECs3282 3252334 .. 3252366 +  -2.8  -4.25104   CTTAAAGCGGACGCT     TC-AGGGGCTGGAC CAGTTGC GTC-AGCCCCTCGG     TTTTAATCAGCAGCG  58 36
     ECs3285 3256655 .. 3256674 + -10.6   -3.7347   CGTTTGTGTGAAACA            GGGGGGGC TTAT GCCGCCCC             TTATTCCATCTTGCA  85 65
     ECs3286 3257800 .. 3257815 +    -9  -5.26316   AAAATGCGTAAAAAA              GCACCT TTTC AGGTGC               TTTTTTGTGGCCTGC 100 54
     ECs3287 3258401 .. 3258424 +  -4.5  -4.11692   GTTAAACTGATGGCG          GAACTCGAG TAATTT CCCGGGTTC           TTTTAAAAATCAGTC  61 14
     ECs3288 NONE
     ECs3289 3260754 .. 3260771 + -12.7  -5.71983   TGCTGCAGTGAAAAA             TGGCGCC CATC GGCGCCA              TTTTTTTATGCTTCC 100 45
     ECs3291 3262473 .. 3262488 +  -4.6  -3.66018   ATAAAGCGTGAAACG              CCGGTG ATAG TGCCGG               TTGTTCCCATGCTGG  55 433
     ECs3299 NONE
     ECs3300 NONE
     ECs3301 3272698 .. 3272725 + -14.2    -3.767   CAAAAGTAATAAAAA        GGCCAGTCAGTA ATGT TACTGCCTGGCC         TTTAATCAATGAATC 100 32
     ECs3306 NONE
     ECs3307 3277714 .. 3277748 +  -7.1  -4.02456   TTCTCGCAAAACGTC    GCCAGCGCCTGTTGGAC AAA GCCCCACAG-CGC-GGC    TTTATGCTGCTCTTT  70 512
     ECs3326 NONE
     ECs3327 3297776 .. 3297827 + -15.8  -3.30243   TGATGGTGATCGCCG GATGCTGATTGCCGGATGCGACGC TGAC GCGTCTTATCCGGCCTACAGCGTC TTATCCGGCCTACAT 100 38
     ECs3331 NONE
     ECs3332 3306844 .. 3306865 +  -8.7  -4.70879   ATAAGCAATAAAAAA           GGCGACATG CCAA TGTGTCGCC            TTTTTCAACTTTCCG  89 37
     ECs3333 NONE
     ECs3334 3308847 .. 3308862 +  -5.4  -2.82623   CGTATCATGGAACAG              CTCGTC GCGT GATGAG               TGGTTCTGCAAGAGG  50 14
     ECs5496 3309094 .. 3309143 +  -9.9  -3.30124   AGAAGTAAGCTAAGT GGCCGGATAAGGCGTTAACGCCG CATC CGGCCATGATGCCTGATACGGTC TTATCAGGCCTACCC  74 33
     ECs3341 NONE
         bcp 3317251 .. 3317266 +  -6.2  -2.70986   TACTGACATCCTTTA              TGCATT ATGA AATGCA               ATGTTTCATATCATT  53 233
     ECs3343 NONE
     ECs3344 NONE
     ECs3345 3320871 .. 3320882 +  -3.6  -2.87211   GCTTGCATGGGTCTT                CTGG TTAA CCGG                 TCTGTAAGGAGCACT  44 7
     ECs3346 NONE
     ECs3347 NONE
     ECs3348 NONE
     ECs3349 NONE
     ECs3350 NONE
     ECs3351 NONE
     ECs3352 3328011 .. 3328026 +  -6.2  -3.15427   GCCAGAAAAATTGCG              TGAGAA GGAT TTCTCA               TTAATAAGGACTGTT  57 23
     ECs3353 3330033 .. 3330047 +  -3.5  -3.31766   TGCAGCGTCTGGGGA               TCTCG GTTCG CGAGG               TGTTGTAATCTGCTT  48 3
     ECs3354 3330928 .. 3330961 + -11.7  -2.97158   TCAGGAATCCTGAAA     AATCAGCCCGGCGAA ACAG TTCGTCGGGCTGAAG      ATTATTCTTGCGCTA  80 28
     ECs3356 NONE
     ECs3357 3334498 .. 3334531 +  -3.7  -4.11484   CCCAGATTCAACTGC     CGCGGTGGACGATCG CCGG TGATCAACAACCGTG      TTTTGCCCGATTCCA  60 443
     ECs3361 NONE
     ECs3362 3339032 .. 3339051 + -10.7  -4.74504   GCCCCGTAGTTAAAG            CGCCAGC TCTGCC GCTGGCG             TTTTTCAATTCACCT  95 42
     ECs3363 NONE
     ECs3364 3342804 .. 3342832 + -18.2   -3.6279   CGCAGCTTAATGCTT        TGCGGGCCGACG AGAAA TGTCGGCCCGCA        TTATTCAGGCACTTT 100 31
     ECs3366 3345661 .. 3345672 +  -2.2  -3.19995   AGAACATAACGGCGC                TTCG CTGT CGGA                 TGCTTTTGCTCTTTG  44 63
     ECs3367 NONE
     ECs3368 3347052 .. 3347071 + -12.2  -4.80178   CTTGAAGATAAAAAA            CCCTCTGT AGTA ACAGAGGG             TTTTGTTCATTCATA 100 70
     ECs3371 3351930 .. 3351950 +  -4.8  -3.14522   CTGATCAAGCACATG           CTGACATTG TGGA CAATG-CAG            TTCCATATGAATTCC  49 211
     ECs3387 3374320 .. 3374363 + -18.4  -2.90194   GAAATAAGCTTTTTA CAGGCAATAAAAAACCGCCG AATT TGGCGGTTTTTTATTGCTGG TCTGGTTCGCGGCCT 100 34
     ECs3399 3384731 .. 3384742 +  -5.8  -3.18264   TGACGAGTTAAGCGA                CGCT CTGA AGCG                 TTAATGACTCAGGCG  54 10
     ECs3400 NONE
     ECs3401 3387472 .. 3387488 +  -7.9  -3.17212   TTGCACCACTATCAA              CCACGGC AAC GCCGTAG              TTGCTCCCATAATGC  61 281
     ECs3404 NONE
     ECs3405 NONE
     ECs3406 NONE
     ECs3407 NONE
     ECs3408 NONE
     ECs3409 3394276 .. 3394307 + -16.6   -4.4715   CGCCGTTAGGAAAGA      TGCCGGATGCGGCG TGAA CGCCTTATCCGGCA       TTTTATAAATTACAG 100 32
     ECs3416 3404577 .. 3404594 + -11.3  -4.58283   GCGATAACGTAGAAA             GGCTTCC CGAA GGAAGCC              TTTTTCAACAGATTA 100 45
     ECs3418 3407427 .. 3407451 +  -7.1  -2.74192   ACATCCGGCAACCCT          TGACGCGGT TTAAATT GCCGCGTCG          TCCTCTTCACCGGTA  58 61
     ECs3424 3417754 .. 3417769 +  -3.2  -4.10552   AATCCGTCGAGGATT              GCGC TTTTTTCT GCGC               TTTAATTTCCTGGCG  57 39
     ECs3427 NONE
     ECs3428 3420303 .. 3420333 +  -9.3  -4.25256   CCACGCGGATAAAAT       TTAATATTCTACT CTGGA AGTAGAGTATTAA       TTATTTTACTGGGAA  82 22
     ECs3440 3432527 .. 3432547 +  -3.9  -4.08216   AATGCCAGCAGCACC            CGATGCG GCAGTCG CGCTTCG            TTTTCCGCCACATCC  60 137
     ECs3442 3434610 .. 3434629 + -11.4  -4.52873   GAAGAGTAATCTCAA            TGCCGGGT TTAA GCCCGGCA             TTATTTTTATCCCGG 100 32
     ECs3444 3436217 .. 3436240 + -16.8  -3.17212   TATTAATGAAAAAAA          GCGGAAGAGG TCGC CCTCTTCCGC           TTAGTAACATGCTAC 100 35
     ECs3446 3437656 .. 3437681 + -14.7   -3.0169   AATTTGCGGGAAAAT         GCCGGATGGCA GAGT TGCCACCCGGC          TGATTTATCAGGCTT  89 74
     ECs3448 3439359 .. 3439379 + -14.7  -4.50976   TCTCTTTAATCTTAC            CGGGGCGCA TCT TGTGCCCCG            TTTTCTCCTCTGCGA 100 32
     ECs3449 3440561 .. 3440603 +  -5.5  -4.42806   CTGGCAAGGTCTGAA TGCCAGCTTTTCGCCTGTG CCGAT TAAACGCGGCAAGCTGGCG TTTATTTCACAGTCG  70 467
        pssA 3444288 .. 3444304 +  -9.4  -5.04249   ATCCTGTAATCACAA              CCCCGT CCTGT ACGGGG              TTTGTTTTTTGGAGG  93 32
     ECs3453 3444865 .. 3444879 +  -4.3  -3.32022   GGAACATCTCAGCCT               TCAGT ATTCC ACTGA               TTGATGTATAAAAAC  51 240
     ECs3458 3457023 .. 3457042 + -10.7   -5.9218   ACCTGAAACACAAAA            CGGCAGC CCTTGA GCTGCCG             TTTTTTTATTCTGTC 100 46
     ECs3459 NONE
     ECs3460 3457640 .. 3457655 + -11.8   -5.4505   TGAGTGTATCGCCAA              CGCGCC TTCG GGCGCG               TTTTTTGTTGACAGC 100 51
     ECs3461 3457814 .. 3457834 + -11.8   -5.5112   GAAGAAGAACAATAA            GGCCTCCC AAATC GGGGGGCC            TTTTTTATTGATAAC 100 49
     ECs3462 3459032 .. 3459059 + -18.6  -2.67428   CAACCTGATGAAAAG        GTGCCGGATGAT GTGA ATCATCCGGCAC         TGGATTATTACTGGC 100 33
     ECs3465 NONE
     ECs3466 NONE
     ECs3467 NONE
     ECs3468 3464251 .. 3464272 +  -7.1  -3.62224   AAACAGATAAAAAAA           GGGCCAGCC AATT GGCCAGCCC            TTCTTAACAGGATGT  67 50
     ECs3474 3468820 .. 3468837 +  -2.7  -3.64192   CGTTGATCATTATTC             TGATCAT CATG GTGGTCA              TTTCAGCCTATTTTT  50 84
     ECs3475 3470076 .. 3470101 + -14.7   -2.6563   GCGGAGTAACGAAAA         CGGCCCGGCAT TCGC ATGCAGGGCCG          TGAATTATTACGAAA  89 32
        ppnK 3471758 .. 3471777 +  -2.2  -2.56601   TATAAAACCAGTTTA            TACTGT ACACAATA ACAGTA             ATGGTTTTTCATACA  39 65
     ECs3478 3473633 .. 3473647 +   -10  -2.80779   GCTGTAAAACGCTGA               CTGCTG CAG CAGCAG               TACTATTGATGTTGA  71 193
     ECs3479 3473987 .. 3474003 + -12.3  -5.38951   AAAGACGTTAAAAAA              GGTGCTC AAT GAGCACC              TTTTTTCTGTCCGTT 100 57
     ECs3482 NONE
     ECs3483 3476550 .. 3476582 +  -8.4  -5.63236   AAGTTCACCAGCCAA     CCGCAG-CACGTCCT GCAT ACGTCGTGTCTGCGG      TTTTTCTTTTTCGCT 100 94
     ECs3486 NONE
     ECs3487 3479585 .. 3479612 + -10.8  -2.92192   AAAGCAAGAAAAAAA        TATTGTCTGAAT AATT GTTCAGACAATA         TATCCTTACATGGCA  75 67
     ECs3490 NONE
     ECs3491 3482407 .. 3482430 +    -9  -3.48276   AAGAGATGTCGTTCA          TAAGCCCG-TA TTT TACCGGGCTTA          TTCTGTGACAACCAG  73 476
     ECs3499 NONE
     ECs3506 3491654 .. 3491676 +  -7.6  -4.56775   TCAAGGGAAAATTTA           GCCCGCAGTT GAT ACCTACGGGC           TTTTTACAGAAACAT  80 60
     ECs3518 NONE
     ECs3519 3510846 .. 3510873 + -15.7  -2.62386   TGTAATTTAATGTTA        TATCTGCCCCG CTAAAA CGGGGCAGATA         ATATATTTAGTTTAC  93 36
     ECs3520 NONE
     ECs3521 NONE
     ECs3522 NONE
     ECs3523 3516233 .. 3516272 + -10.1  -3.53811   GGAGGCGACGCTGCG  CGTCTTGTCCGGCCT ACGGGGATCC AGGTCGGATAAGGCG   TTTACGCCGCATCCG  77 56
     ECs3524 NONE
     ECs3525 3518551 .. 3518573 + -10.6  -4.63184   AATACGCAACACTTG           CCCCGGATAA ATT TTATCCGGGC           TTTTTAGCATCGGTT 100 53
     ECs3528 3519701 .. 3519711 +  -3.2  -3.54935   TATTGTCCGTAAGGA                 GTCA CTA TGGC                 TTTGACAACCATTTC  50 29
     ECs3529 3520398 .. 3520415 +  -6.2  -5.00616   GGTGAATTTATATTT             CGCCGG ACGCGG CTGGCG              TTTTTTACCAGCACG  83 198
     ECs3531 3521810 .. 3521832 + -19.2  -3.42283   CCTGACTCTTCTTTT           CGCGACTGGC ATC GCCAGTCGCG           TCTTTAACTGGCTTC 100 36
     ECs3533 3522787 .. 3522807 + -16.9  -3.89354   ACCAGTCTTATAGGA            CCCCGAAGC CTG GCTTCGGGG            TTATTAATTTAAAGC 100 151
     ECs3535 3524824 .. 3524843 +  -6.3  -3.27177   AACAGAGAGACAACC            CGACGCG TATCAT CGCGCCG             TATCTTCATTTTAAA  57 185
     ECs3536 NONE
     ECs3537 NONE
     ECs3538 NONE
     ECs3539 3528726 .. 3528750 +  -7.2  -5.15381   CTCTGTTGCATTATT          CGCCTGAA ACCACAATA TTCAGGCG          TTTTTTCGCTATCTT  86 140
     ECs3540 NONE
     ECs3541 NONE
     ECs3542 3532286 .. 3532315 + -13.5   -2.6914   AGTAATTTTTATTCG       GGCGGATAAGGCG TTTA CGCCGCATCCGCC        GTTCTGTACACAATG  86 36
     ECs3543 NONE
     ECs3544 NONE
     ECs3545 NONE
     ECs3546 3535506 .. 3535529 + -12.5  -4.56597   AAAGAAAAAATGACC          GGCCAGCAT CGCAAC ATGCTGGCC           TTTTTGGCAAGCAGG 100 73
     ECs3547 NONE
     ECs3548 3538323 .. 3538342 + -12.2   -5.1848   ACTAAGTACAACTAA            GCCAGTTC ATTT GAACTGGC             TTTTTTCAATTAATT 100 36
     ECs3560 NONE
     ECs3561 NONE
     ECs3562 NONE
     ECs3563 NONE
     ECs3564 3554713 .. 3554750 +  -4.9  -3.55444   TTAATCCTTCAATCC  CAGACGTTTCGCCAGCC GATGCA GGTTGGCG-A-CGTCGG   TTTCCAGCATCCGCG  56 37
     ECs3566 NONE
     ECs3567 3558805 .. 3558850 +   -12  -3.53811   GATGCGACGCTGGCG CGTCTTATCCGACCTACG GGGACGCATG TGTAGGCCGGATAAGGCG TTTACGCCGCATCCG  88 66
     ECs3571 NONE
     ECs3572 3566583 .. 3566593 +  -6.8  -4.14243   GCAGTTCGCGGATAG                 CGAC AAT GTCG                 TTTTCCGGTGCGCTA  70 475
        hypA NONE
     ECs3583 NONE
     ECs3584 NONE
     ECs3585 NONE
     ECs3586 3577988 .. 3578004 + -13.7  -3.72576   AGTCAATGACCTTTT              GCACCGC TTT GCGGTGC              TTTCCTGGAAGAACA 100 65
     ECs3587 3580109 .. 3580134 + -14.8  -2.73994   GATTTAACTGCAAAT         TGCCGGACAG ATCTGC CTGTCCGGCA          TACTATTCACGAGGT  89 34
     ECs3589 3583345 .. 3583371 + -11.7  -3.04461   CTGGTGTAATAATAA         TTCCCGATAGT CTTTT GCTATCGGGAA         TATTAACGATAACTG  81 32
     ECs3590 3584104 .. 3584134 +  -3.2  -5.08088   AAAATAAAGTAATGA      G-GCCGGGTAAAG CAAAGC CACTACCCGGCAC       TTTTTATTAGCGCTT  74 29
     ECs3594 3587040 .. 3587063 + -12.4  -3.87075   CAAACAAAAGAAAAA          GGCCAGCCTC GCTT GAGACTGGCC           TTTCTGACAGATGCT 100 103
     ECs3607 3598347 .. 3598373 +  -7.3  -3.75863   ATCCGAATATGAGCG        GTTTATCCCCGC TGGC GCGGGGA-ACAC         TTTGGTGACAGTTTT  68 231
     ECs3620 3612706 .. 3612717 +  -2.2   -2.8585   CGAATGATAAGAGTG                TGGC GGCG GTCA                 ATTTCCCTTAAGTAA  41 34
     ECs3621 NONE
     ECs3622 NONE
     ECs3623 3614904 .. 3614917 +  -2.4  -4.13995   ACGGGATAATCGTAA               CCAA TTGAAT TTGG                TTTGATTTGTAGGCC  55 40
     ECs3631 NONE
     ECs3632 3623541 .. 3623564 +  -6.6  -2.52795   AACATACCTGAATGG          TTATCCCCGC TGGC GCGGGGAACA           TAAGTTCGACAACTT  54 75
     ECs3634 NONE
     ECs3635 3626712 .. 3626723 +  -5.8  -2.74784   TCGCCACACCGTTCC                TGGC TGTC GCCA                 TCGCTTTTACCCCCT  50 48
     ECs3637 3628047 .. 3628064 +  -4.8  -3.23692   CGGTTCTTCAGGAGG             CGG-CGG TTCAT CCGTCCG             TTGGTGATCGTAATG  52 1
     ECs3638 3628998 .. 3629017 +  -9.2  -4.66609   CTCAACCATAAAAAA            CGCCAGCC CGAA GGCTGGCA             TTTTTAAATCAGATA  90 41
     ECs3646 3640404 .. 3640435 + -10.9  -5.47159   GTGTTTGGCATCAGT      CTCAAACCGGCTC CAGATA GAGCCGGTTTTGG       TTTTTTGTCTTAACG 100 217
     ECs3654 3648608 .. 3648634 +    -3   -2.5805   ATAAATTTTTTCTCA         ATTTTGCGTG CTGGATT CACGCAGAAG         GTTGTGAAAGGTCAT  40 37
     ECs3655 3650083 .. 3650104 + -10.1  -4.72556   CGTAATCTCCCCTCC           CCCGGTGAC GTTT GTTGCCGGG            TTTTCTCGTTTTTGG  91 36
     ECs3656 3651927 .. 3651946 + -12.8  -3.27786   CAGCTAAGTCCTTTC            GCGCCGCT TTCG GGCGGCGC             TTCCTCCGTTTTAAC  90 34
     ECs3657 3653356 .. 3653374 + -12.4  -3.08774   TAATCGCTCTCCAGA             GGCCTCGT TTT GCGAGGCC             TCTTCCCGATTTCTC  83 38
         xni 3654216 .. 3654247 + -14.4  -3.32844   GGTACGGTAACGGCG      TGCCGGATACGCCG CAAA CGTCGCATCCGGCA       TTATCACATCAGCGC 100 31
     ECs3661 NONE
     ECs3662 3659824 .. 3659851 + -12.9  -3.01791   ACAAGCAAGAGTGGT        TAGCCGGATAA GCAATG TTATCCGGCTA         TATTGCAGGAGCGAT  86 90
     ECs3663 NONE
     ECs3664 3661724 .. 3661742 + -13.1  -2.60212   AATCTCATACCGGTA             CGCCCGC ATGAC GCGGGCG             GTTATCGAATGATGG  84 39
     ECs3665 3662514 .. 3662535 +  -8.6  -3.21993   ACGGAAAGGGTAGCA           GGCCGGAG ACGACG CCCCGGCC            TTGCCTGTTATCGCT  67 40
     ECs3670 NONE
     ECs3671 3667395 .. 3667430 +   -14  -2.95204   GTTTAAGCACAGAAC    CGGGTCGGATAAGACG TTTG CGTCGCATCCGACCTG     ATTGTTTACCCCTGA  87 35
     ECs3675 3672984 .. 3673028 + -12.9  -3.37761   GGTAAGCGATGAAAA TCGTCGGATGCGACATGCG TAACACT CGTACGTCGCATCCGGCAA TTACGTTTATTCCCG  95 36
     ECs3688 NONE
     ECs3689 3693540 .. 3693565 + -15.5  -2.66255   CCGCTCTGATACTCC         GTACGCTCTCC TGCG GGAGGGCGTAC          TCACTTCTGTTACCC  93 32
     ECs3690 3693893 .. 3693919 +  -7.3  -2.81421   ATTGAACGTTAACAA         ATAAGGTCAGC ATCCG GCTGGCCTTAA         GATTTTTCTCTTTCC  58 29
     ECs3691 3695039 .. 3695066 + -12.8  -3.13403   ATCCGGCACCATAAG        ATTAACGCCGGT TAAA ACCGGCGTTAAA         TATTAATGACGGCGC  86 27
     ECs3694 3700070 .. 3700104 +  -9.3  -3.28791   CCAGTAATTCTTCGA    TGGTCTGGCGACGG CGAATCAA CCG-CGCCTGACCA     TTATCAAACAGAACT  69 64
     ECs3696 3702759 .. 3702772 +  -2.3  -3.94811   GTGCAACGTGACTCA               ATGGC ATCC GCCAC                TTTATGCATCGTATT  54 427
     ECs3702 3709484 .. 3709525 + -16.3  -4.33274   TTTAGCTAATATCCA TTGTGAATGGTTCAAAATTG CTA CAATTTTGAACCATTC-CAG TTTTCATAATGTGCA 100 32
     ECs3703 3710604 .. 3710629 + -14.9  -4.42386   ATCATACTCTGTTTA         TACGGGCATTT ATTG AAATGCCCGTA          TTTTATAAATAGGCC 100 60
     ECs3704 NONE
     ECs3705 3712677 .. 3712691 +  -2.8  -4.62069   AGGAATTTTTTTAAC               GGAATC CTT GGTTTC               TTTTTCGAGTCCGAA  68 514
     ECs3707 3713734 .. 3713751 +  -2.7  -3.63228   AGGTGAATATTAGTA             TAACAGC TGAT GATGTTA              TTAATTTGTAGTGGA  50 76
     ECs3708 3714424 .. 3714460 + -10.3  -2.63818   ATCATTTGGTTAAAA    ATGCTGGTTATAGTG TAGTAAC CACTATGACCAGCAC    CTCTTATGCTTTCTT  70 49
     ECs3709 3716178 .. 3716188 +    -4  -3.85389   AAACAAAGATCAAAA                 TATC TAA GATA                 TTTACCTTATTGCAA  55 93
     ECs3710 3716520 .. 3716546 + -13.2  -3.75517   CAAATAAATTATTAA         CGAGATACTGTT TAT AATAGTATCTCG         TTCCTTTTATACAAT 100 50
     ECs3711 3717082 .. 3717095 +  -2.3   -6.0427   AGGCTTTAGCAAAAT               GAGCC TAAA GCCTC                TTTTTTTTATATAGT 100 24
     ECs3720 3722782 .. 3722804 +  -8.5  -3.89505   CTCATTAAATAAAAA           TCTACACGT TTTTT GCGTGTAGA           TTCTTATAAATTTTT  76 329
     ECs3739 NONE
     ECs3740 NONE
     ECs3741 3742307 .. 3742328 + -15.9  -3.14146   CGAAGTAAAAGGATA           TCCGGCCTG AATT CAGGCCGGA            TTCACTGATGTTATG 100 33
     ECs3743 3745790 .. 3745811 + -13.7  -3.24232   GTGAAATAACCCCTC           GGGCCGATC AGCT GGTCGGCCC            TCTATTTCCAGAGGC  93 32
     ECs3744 NONE
     ECs3745 3748324 .. 3748343 +   -15  -4.71482   ACTCTTCACTTATTC            CCCTCCGG TTCG CCGGAGGG             TTTTTGGAGTTTGCT 100 43
     ECs3746 NONE
     ECs3747 3750731 .. 3750756 +   -14  -3.32354   TGTCAGTAATTTTAA         GGCCGGGTGG GTAATA CCATCCGGCC          ATTTTCATTTAAGCC 100 32
     ECs3750 3754127 .. 3754137 +  -3.2  -2.88544   CCTGGCAAGAGTGGT                 GCGA TTG TTGC                 TCTATCCCCCTAAAC  44 263
     ECs3751 3757294 .. 3757304 +  -2.4    -2.867   TCATTATCTGCTGGG                 CCGC GTG GAGG                 TGTAATCATGTTGAT  41 10
     ECs3752 3758651 .. 3758672 + -14.5  -3.05384   CATAAATGACAGATG           CCCTCTTCC CGCA GGAAGAGGG            TTAAATAAGGAAAGA  89 36
     ECs3753 NONE
     ECs3754 3762346 .. 3762361 + -11.8  -3.73323   ATATAAATAATAAAT              GGCCGC TTCG GCGGCC               TGTTTCTCTGTTTGG  93 35
     ECs3755 NONE
     ECs3756 NONE
     ECs3757 3766644 .. 3766667 + -13.9  -4.41348   GGCAATCTAATAGAT          TCTCCGCGC CTTTCA GCGCGGAGA           TTTCTTTCACAGAGG 100 31
     ECs3760 3771114 .. 3771130 +  -7.2  -3.35798   TTTACCTGTCGGCAT              CCGCTC AAAAC GGGCGG              TTGTCGATAAACGCT  63 174
     ECs3761 3771768 .. 3771785 +  -8.3  -3.31263   AGCACAATTAAAAAA             CCCCGAC ATCT GCCGGGG              TTATGCGCATAACGT  69 30
     ECs3767 3778532 .. 3778561 +  -8.5  -3.77188   TACGCCTGATATCAC       TGACGGCTTAGCG CATA TGCTTTGCCGTCA        TCTTTATCTTTGCGT  75 32
     ECs3770 3780583 .. 3780600 +  -9.1  -3.50572   CCGCCGAGCACGAAG             CCGTGCC AGAT GGCATGG              TTGTATGGAATGCGT  71 166
     ECs3773 3783258 .. 3783271 +  -9.5  -3.56092   TTAACAATCTAAAAA               GGCGC CGAA GCGCC                TTTAGAAGATAGTCG  75 152
     ECs3781 3793279 .. 3793295 +  -5.1  -2.92618   GTTACAGCCTGCGGC              GGCATCT CGG AGATTCC              CTTCTTATCTGGCAC  50 234
     ECs3782 3794311 .. 3794333 + -14.9  -2.74488   AAAAAGTTCGGTTCA           GGGCGATGC ACCCC GCATCGCCC           TGATTGACATCGTTG  90 418
     ECs3786 3798135 .. 3798157 +  -8.5  -3.45434   TAATCCATCAAATAA           TGCCTGATA GCACA TATCAGGCG           TTATCCTCACTTCTT  71 38
     ECs3787 NONE
     ECs3788 NONE
     ECs3789 NONE
     ECs3790 3803757 .. 3803813 + -12.6   -3.0682   TCGATGCTGGGTTAA TGGTTTGTCCCGTCACGAT-CTTCAGCA ATA TGCTGAAGCATCGTGGCGGTATAA-CGA TGATTTCTGATTGAA  83 26
     ECs3799 NONE
     ECs3800 3812567 .. 3812586 +  -3.6  -2.72991   CAATGGCTGCCGTGC            GCTAAATG CATC CATTTACC             TCATTAACACTATGG  43 21
     ECs3801 NONE
     ECs3802 NONE
     ECs3803 3814950 .. 3814970 +  -7.5  -3.54424   ATCCCCTTCCACGAC            CTGGCGCAG ATT TTCCGCCAG            TTTCGCAACGTCAAA  64 360
     ECs3811 3823417 .. 3823448 +  -8.6  -3.16323   CGGGTGCCGAACGTA      GGTCGGATAAGGCG TTCA CGCCGCATCCGACA       TTAATGGCACGTTTT  67 160
     ECs3816 3827891 .. 3827901 +  -8.2  -4.36914   GCTTTTTATTTAAGC                 CGCG CGC CGCG                 TTTTATACCCCACAA  79 28
     ECs3818 3829369 .. 3829387 + -11.7  -5.48213   TCACCTGCTTTCAAA             GGCCAGC CTCGC GCTGGCC             TTTTTCTTTTACCTC 100 48
     ECs3819 3831202 .. 3831214 +  -4.7  -3.07787   GCTTCCTCCCGTCGT                GGAGG AAG CCACC                TCTTGCAGTCATCTT  49 50
     ECs3820 NONE
     ECs3821 3832601 .. 3832623 +  -4.7  -4.71061   TACCCCACGCGTACA           ACCGCGTGG GGAGA CGACGCGGA           TTTTTAACTATGCGT  71 73
     ECs3822 NONE
     ECs3823 3834364 .. 3834404 +  -2.3  -5.00616   TCGTTGAGACTCTGA  GTGACAGCGCCCTTCTTTC CAC GCATACTGGGCGCTGTTGC  TTTTTTGAACCAGGA  69 65
     ECs3824 NONE
     ECs3825 3835524 .. 3835555 + -11.6  -3.17475   TGGCAGCGGTTGTAG      GTCTGATAAGACGC GCAA GCGTCGCATCAGAC       GTTTATTGCCTTTGT  81 134
     ECs3826 NONE
     ECs3828 NONE
     ECs3829 NONE
     ECs3830 NONE
     ECs3831 3839971 .. 3840002 + -11.6  -2.60392   TGGCAACGGTTGTAG      GTCTGATAAGACGC GCAA GCGTCGCATCAGAC       GTTGATTGCCGGATG  77 87
     ECs3837 3845643 .. 3845654 +  -3.6  -3.55761   TACAGCAGTTACGCA                CTGG CGCG CCGG                 TTTAGCGCGTGAGTC  50 9
     ECs3838 3845968 .. 3845991 +  -8.9  -3.05384   TAAAAAATAAAAACA          G-TGCCGGAG CACGC CTCCGGCAGC          TTGCATAAAAACAAA  68 31
     ECs3839 3847250 .. 3847265 +  -2.5  -4.57569   GAATCCCATCATCTC              GCACG GTCAAA TGTGC               TTTTTCAAACACTCA  63 169
     ECs3840 3848571 .. 3848610 + -18.8  -3.81146   AGCCACTAATTACGC  AAAGAAAAACGGGTCGCC AGAA GGCGACCCGTTTTTTTTA   TTCTTACTTCAACAC 100 32
     ECs3842 3852048 .. 3852067 + -13.6  -4.98531   CCAAATTCATATCAA            CGGACCTC CACG GAGGTCCG             TTTTTCGTTTCAGAA 100 219
     ECs3843 3853826 .. 3853836 +  -8.2  -3.06341   CGACCCAGACTGACC                 GCCC GCA GGGC                 ATTTTCAGCGATGTT  62 353
     ECs3846 NONE
     ECs3847 NONE
     ECs3848 3857095 .. 3857143 +  -4.7   -5.0133   CGCAGAATATCCCTC AT-CCGGGGTG-TTACC-CGGGTT CTGA ACCCCGTGGTAAACATCCCGGCAA TTTTTTGCCGGAATA  79 145
     ECs3854 3861314 .. 3861333 +  -2.8  -2.91395   CAGTAGAATATATTA            TTTCCACT GTCA GGCGGAAA             ATTTATAGAAAGGAT  42 190
     ECs3855 3863093 .. 3863112 +  -4.4  -2.52104   TCTACAGACAACCAA            TATTACTT AAAT AAGTGATA             ATCTTAATGCTGTTT  46 112
     ECs3857 NONE
     ECs3858 NONE
     ECs3859 3866926 .. 3866956 +  -3.4  -3.61232   GGTTCAGGAAATACA       GGAGCAAATCTA CAGCTAT TAGATTTATTCC       TATTTGTATGCAAAG  51 402
     ECs3865 3871156 .. 3871173 +  -6.3  -3.29263   GTTGTCACAGAATAA             GCCCGGTA AAA TA-CGGGC             TTATGAACGACATCT  59 55
     ECs3866 3872784 .. 3872801 +  -6.2  -3.92522   GCAGAAAGAACCTGT             GGCGGC CATTGC GCCGTC              TTTATCCACTTCCAC  66 95
     ECs3868 3873375 .. 3873390 +    -4  -2.70932   CAGCTCCGTCAGAAA              GAC-CAG CAA CTGAGTC              TGGTTGAAGAGACGG  45 113
     ECs3869 3874904 .. 3874929 +  -4.8  -3.35183   CTCACCAATAAATAA        GCGTCAATACGG TGCT CCGT-T-GACGC         TTACCTTCTTTCATT  54 26
     ECs3871 3875644 .. 3875657 +  -2.3  -3.55622   TTCTGGTCTTCTTTA               CTGAC GCCT GGCAG                TTTCGCCAGCTTCGC  47 103
     ECs3874 3880031 .. 3880044 +  -8.1  -3.30124   CACAATGCCTGATGC               GACGC TGCC GCGTC                TTATCAGACCTACGA  65 109
     ECs3885 3889562 .. 3889576 +  -3.5  -3.29043   CAGCTTCTCTTTGTT               CTCGG AGATA TCGAG               TTGTGAGACGAAATT  49 293
     ECs3887 3890909 .. 3890935 + -14.5  -2.86539   TTTAGGTTAAAAAAA         TGCCCGGTTGT GAAAA GCAACCGGGCA         TCATTGTGAATTCAC  89 31
     ECs3888 3891645 .. 3891656 +  -7.2  -2.53263   CGACACGAACCGGAT                GCGC AGCG GCGC                 TGGCTTCCAGATCCA  52 346
     ECs3892 3893807 .. 3893827 +  -3.3  -3.29459   TTGGACAATTTTGCA            GACATTTTA TTG TGAAAAGTC            TTAAATTGTTGCGTC  48 52
     ECs3893 3894590 .. 3894615 + -11.2   -3.5486   CCTGACGATTTTCCC         TGTTCCCGGT TGCTGT ACCGGGAACG          TATTTAATTCCCCTG  85 36
     ECs3894 3896936 .. 3896959 + -16.8  -3.25823   TTAAGTTCACAACAC          CTCACCGGAG CCTG CTCCGGTGAG           TTCATATAAAGGAGG 100 86
     ECs3896 3897820 .. 3897848 + -10.9  -3.05775   TAACGTGCAAATTCT        CCCGGTGGCGGTA ATG TTCCGCTACCGGA        CTTTTCAGAAATCAT  76 38
     ECs3897 NONE
     ECs3898 NONE
     ECs3899 3899244 .. 3899271 + -14.9  -5.78622   AGAATGATAAAAAAA        TCCCCGGCAGC ATGTCA GTTGCCGGGGA         TTTTTTTTAACGTCC 100 34
     ECs3907 3909987 .. 3909999 +  -4.8  -3.89346   GGCCTCGGTGACCTG                GCTG CTTTC CAGC                TTTGTCGCCTGGAAA  61 96
     ECs3910 NONE
     ECs3911 3912373 .. 3912384 +  -4.4  -3.41234   CCCGTTTTCAGCCCC                CGAT GGAA ATCG                 TTAATTCGCTTAATG  51 101
     ECs3917 3919539 .. 3919572 + -12.5  -4.95547   TGGAATTTTGATCAA     AAAAGCCCGGTATAC ACTT GTATACCGGGCTATG      TTTTATTCTTCTGGC 100 30
        tolC NONE
     ECs3924 NONE
     ECs3925 NONE
     ECs3926 3927685 .. 3927706 + -15.9  -2.94313   GAATAATCAATGATG           CCGGATGGC ATTC GCCATCCGG            TAATTGTTAACCTAT 100 35
     ECs3928 3929426 .. 3929458 + -10.7  -2.94144   TGGTTAAAAGCAACA      TCAGAAGTTGTCC AGCGCAG GGACAACTTCTGC      TAGTTTCACTAAAGC  75 34
     ECs3930 3931247 .. 3931262 + -11.8  -2.67055   AAAGCAACACAAAAA              CGGGCC AGAC GGCCCG               TAATATCAGTGTTCT  79 39
     ECs3932 NONE
     ECs3933 3934072 .. 3934094 + -11.3   -5.4251   TTTCAGCTATGAACA           TCCCTGGCT CAAAA AGCCGGGGA           TTTTTTATATCTGCG 100 43
     ECs3934 3934957 .. 3934973 +  -2.2  -3.96148   CAGACTTCTTTACTC              CCGG CGATCTCTT CCGG              TTTGTAGTCACCGCC  54 201
     ECs3938 NONE
     ECs3939 3942772 .. 3942783 +  -7.2  -3.63515   TTGATTGCCGGACGC                GGCG TGAA CGCC                 TTATTCGGCCTACGC  67 140
     ECs3942 3944862 .. 3944880 +  -2.4  -3.53761   GGTGGATCTACATGA             CCTGAT AGCCTTC ATCGGG             TTTGCCCAGCCGTTG  47 46
     ECs3944 3946888 .. 3946898 +  -2.4  -3.29144   AAAATCTGTCTCACA                 CCCG GAG CGCG                 TTATGAAAAAGATCC  45 9
     ECs3945 3947514 .. 3947534 +  -8.3  -4.57073   TCAAATAACCCTCCC            GGAGAGG CTCGCCC CCTCTCC            TTTTTCGCAGGCATA  87 33
     ECs3946 3949194 .. 3949219 +  -3.9    -5.243   GTACAAAATTCCGGA         CGC-GCGTAGAA CAC TTCGCCGCGGCG         TTTTTTCATCATTTC  84 201
     ECs3948 3950575 .. 3950601 + -10.9  -4.40882   AGTTGTAGTTGTAAG        GCCGTGC-TTCC GAAA GGAATGCGCGGC         TTATTTTCGTTTATG  90 73
     ECs3949 3952483 .. 3952495 +  -4.8  -3.28269   CGTAATTATCGTTGG                CGGT AAACA ACCG                TTGGATTTCAGCGTT  54 125
     ECs3950 3954475 .. 3954493 + -11.7  -5.24129   GTCCCTTTGCACAAA             CGCCACC TTTTC GGTGGCG             TTTTTTATCGCCCAC 100 81
     ECs3953 3957102 .. 3957131 + -11.3  -3.57144   TTAATGCAGCACCGT       CACCGCGTCTTCC AGTC GGCTGGCGCGGTG        TTTCACCATCGCCGA  87 194
     ECs3955 3960412 .. 3960440 +  -9.6  -4.05067   AAGCGTAGTATCAAA        TCGGATGGCAAT ACGAC GTCGCCATCCGA        TCTTTTTATACGATA  81 33
     ECs3957 3961987 .. 3962029 +  -5.6  -4.73614   ACCCGTTAAATCCCC TTACA-CACTGTCCGGCAA TCGTTT TTGCCGGGCAGTGCTGCCG TTTATTTTCGTGATC  74 32
     ECs3958 NONE
     ECs3959 NONE
     ECs3960 3967223 .. 3967259 +  -8.3  -4.04922   TAAAAAATGAGCAGG   C-ATTTTCCCTCTTCCT GGATG AGGA-GAGGGAAAATAG   TTTCTGCCTTTATAT  78 50
     ECs3961 NONE
     ECs3962 3970792 .. 3970803 +  -7.2  -3.30243   ACGGCTGGCGGATGC                GGCG TGAA CGCC                 TTATCCGCCCTACAT  63 47
     ECs3963 3973323 .. 3973357 +   -15  -2.50816   GATTTAAATCGTGCA     TTGAAGTGCCGGATGC AAC GCATCCGGCACGTCGC     GTTAATCAATAAACA  89 34
     ECs3967 NONE
     ECs3968 NONE
     ECs3969 3978086 .. 3978105 + -10.8  -5.56673   CCGGGCAACCCGAAA            GGAATACG CAGA CGTATTCC             TTTTTTGTTGTAAGT 100 183
     ECs3970 3979330 .. 3979344 +  -5.7  -5.06451   CCAAACGGGGCGAGG               GGACT GACCG AGTCC               TTTTTTGACGTAGTC  80 178
     ECs3971 3980829 .. 3980853 + -12.1   -4.6468   TAATTAATTGTTTAA          CCCCTTTCGTC TAT GGCGGGAGGGG          TTTTCTCTACTTTAA 100 34
     ECs3975 3986186 .. 3986203 + -12.7   -4.7497   TAGTTTCGCTTCAAA             GCCGCCT TCTC AGGCGGC              TTTTTCATCACTGCG 100 57
     ECs3976 3987074 .. 3987093 + -10.7   -4.0942   GAAATACCTGTCCGA            CAGGCGC TGCGAC GCGCCTG             TTTGTCTCGTCGGTA  86 39
     ECs3977 NONE
     ECs3978 3988517 .. 3988544 + -10.6  -3.48924   ACTGTCTATGATTAA        TGAGGCGGTGGT TAAC ACTACCGCTTCG         TTGTCTGGACAATCG  81 88
     ECs3979 NONE
     ECs3980 NONE
     ECs3981 NONE
     ECs3982 3990042 .. 3990058 +  -3.7  -3.38674   CATTCCGGCCTTACC              CATCAAA TTT TTTGAAG              ATTTTTGACAGTTTT  50 59
     ECs3983 3990614 .. 3990631 + -11.3  -4.87626   CTTAACGATAAAAAA             CGAGGAG GAAG CTCCTCG              TTTTTGCTATTGGAG 100 53
     ECs3984 3991687 .. 3991716 +  -9.3  -3.30124   ATTAGCTAAGTGCAT       GTTGTTCATGTCG GATG CGGCATGAACGCC        TTATCAAACCTACAA  71 70
     ECs3985 3992313 .. 3992335 + -10.6  -4.50583   AAAACAAATCTGCTC           GCCGGATG TCTGACT CATCCGGC           TTTTATCATCATGTT  93 39
     ECs3986 3992907 .. 3992924 + -12.7  -5.07486   ATTAATCTTAGAATT             GGGGCGA TATT TCGCCCC              TTTTTATTAACAATA 100 36
     ECs3988 NONE
     ECs3989 3994855 .. 3994866 +  -7.2  -3.30124   CAGGTTGCCGGATGC                GGCG AAAA CGCC                 TTATCCGGCCTACAA  63 44
     ECs3999 4007359 .. 4007373 +  -4.2  -3.59402   TTTTGATCGGCGTAG               GCCACA GAA TGTTGC               TTCGTTTACTGTAAC  53 157
     ECs4000 4007998 .. 4008012 +  -2.9  -5.23396   CTTTTTTTCACCCGA               TCATT TTAAT AATGA               TTTTTATTGATTATT  76 1
     ECs4001 4009310 .. 4009323 +  -9.5  -4.67353   CACCAAAAGCAAAAA               CCCGC CGAA GCGGG                TTTTTACGTAAATCA  91 104
     ECs4006 4016115 .. 4016132 +    -7  -5.38549   ACGTCCCTCGCAAAA             CATGGC CTTAGT GCCATG              TTTTTATTGTTTAAA  91 52
     ECs4007 NONE
     ECs4008 4017056 .. 4017067 +  -4.4  -3.01712   GTTCACAATGCCCGC                CGAA CGCA TTCG                 TGTTGACCAGCGGGC  49 45
     ECs4010 NONE
     ECs4011 NONE
     ECs4012 NONE
     ECs4013 4021559 .. 4021573 +  -2.1  -4.08485   GGTTCTCGGCATCGT               TGGTA AATTC TGCCA               TTTCCTTTAAATACA  55 1
     ECs4014 NONE
     ECs4015 4023184 .. 4023207 +  -3.2  -5.12987   TTTGCTCCATTATTG          GGCCTTCAC TTCCCCC GT-AAGGCC          TTTCTTTTTCTTTCG  74 44
     ECs4016 NONE
     ECs4017 4025575 .. 4025596 + -10.9  -2.56596   ATTTATCCCAATGTA           CTTCCCGAT TAAT ATCGGGGAG            TGCCTTAATGGAAAA  74 57
     ECs4018 4026295 .. 4026305 +  -6.8  -4.63592   TGGGGATTGATTTTT                 GGCT GGA AGCC                 TTATTTTTATTCCGC  79 134
     ECs4019 4027817 .. 4027841 + -13.6  -3.90856   TTTTGTAAATGGAAC          GAGGCACTGC GTCTG GCGGTGCCTC          TTTACTTAAGGAATT 100 33
     ECs4020 4029558 .. 4029587 + -13.7  -4.50241   ACCGTTAATACGTTA       CGGCGTTATCTGA CCTT TCAGATAACGCCC        TTTTCCTTCCTATTT 100 33
     ECs4021 NONE
     ECs4022 NONE
     ECs4023 NONE
     ECs4024 NONE
     ECs4025 NONE
     ECs4026 4035034 .. 4035050 +  -6.5  -5.00616   ACGCCGTGAATTTCT              GCGGC CAGCGCC GCCGC              TTTTTTCAGCGGCAG  83 129
     ECs4028 NONE
     ECs4029 NONE
     ECs4030 NONE
     ECs4031 4039551 .. 4039580 + -12.1  -2.81208   CGATGCAAACCGTAG       GTCGGATAAGGCG TTTA CGCCGCATCCGAC        ATGTTTTCCCTCAAA  79 94
     ECs4034 4042252 .. 4042262 +  -8.2   -5.4833   CGGCCCACTCATCTG                 CGCG TGG CGCG                 TTTTTTCTTCCGTCA 100 287
     ECs4036 4042894 .. 4042904 +  -8.2  -2.87211   CGCCGCCAGTTCAAA                 GCCG AAA CGGC                 TGTATAGCGCCGGAT  61 153
     ECs4039 NONE
     ECs4040 4045900 .. 4045920 +  -6.3  -3.18264   AACAACTTTAACTAC            TCTTTAATG CAG TATTAAAGA            TTAATCGGTAACAAA  57 60
     ECs4041 4047006 .. 4047030 +  -8.5  -2.68823   CGCTGTCCCACGTAG          GCCTGATAAGC GAA GCGCATCAGGC          ATTGTGTAGGCAGCA  63 78
     ECs4052 4062490 .. 4062510 +  -8.9  -3.25356   GTAATTCGACATCAA            CCCTGCCCT TCA GGGGTGGGG            TTACCTTGCTTATCC  70 37
     ECs4059 4070674 .. 4070688 + -12.8  -5.13137   TGTTCGTTGATAAAA               GGCCGC TAT GCGGCC               TTTTTCCTTTCTTTA 100 118
     ECs4061 4072906 .. 4072924 + -13.1   -4.3534   TTAGTCAAAAAGAAA             CCCCGGC ACATG GCCGGGG             TTTTGCTGATTAACG 100 37
     ECs4066 4077047 .. 4077065 +   -16  -2.73483   AATCCCCTCCCCTCA             TCCCGCGC AGT GCGCGGGA             TGATTCCAGTAAACT 100 39
     ECs4067 4077856 .. 4077871 +  -5.4  -3.68827   GGCACATGCATAAAG              CGGTTT TCAA AGACCG               TTTCGGTGATGAATC  58 341
     ECs4075 NONE
     ECs4076 NONE
     ECs4077 NONE
     ECs4078 NONE
     ECs4079 NONE
     ECs4080 NONE
     ECs4081 NONE
     ECs4082 4088841 .. 4088867 +   -13  -3.93236   TTAGCATGTGCATGG         CGGCCTGTTGTG CGG CACAACGGGCCA         TTTGTACGGTTAATG 100 53
     ECs4083 4089434 .. 4089448 +  -2.1  -3.28712   GTAGTTATTCGGTAA               TGTCT CTTTT AGACG               TTGTGAGGAGAAACA  45 37
     ECs4084 NONE
     ECs4085 4090579 .. 4090600 + -10.3  -2.75963   CTTTAATTCTGGTTT           TGATGAAGA TTAA TCTTCATCA            CTTTGACATACAACT  71 13
     ECs4086 4091420 .. 4091433 +  -6.7  -3.15861   AAAACGCTGGCCCTC               GCTTC GCGC GAAGC                TTAATCCAGCTGGTG  59 8
     ECs4091 NONE
     ECs4092 4102975 .. 4103013 +  -7.3  -3.65638   GAAGTTTAAGCTCTG   TCCCAGCGCCGCCTCCT CAGAA AAGAGTCGGCGCTGAAA   TTCTCCTTTCGTTCT  67 32
     ECs4093 4104218 .. 4104240 +   -15  -3.34517   TTCAGCGGTTTCGAA           TTCTGCAGAC ACT GTCTGCAGAA           TCTTTAAAACGAACT 100 42
     ECs4100 4111490 .. 4111506 +  -9.4   -5.1485   CATTAAAAGACAAAA              CAGGCC GCCAG GGCCTG              TTTTTGTATTACTTC  93 35
     ECs4106 4115836 .. 4115854 + -12.4  -2.83517   ACTAATTTATTTTTC             GGGCGCAG CCA TTGCGCCC             TCCTCTTCTCTCCCT  82 36
     ECs4107 4117356 .. 4117385 + -10.7  -3.11192   CGTTAATGTCGTAAA       CCGGGCATCAGGC TGAC GTGTGATGTCCGG        TTAACTCGTGGTATG  76 35
     ECs4108 4118527 .. 4118544 +  -9.1  -5.55769   TGAAAGACAAAAAAA             CCGGAGT CTGT GCTCCGG              TTTTTTATTATCCGC 100 49
     ECs4110 4120413 .. 4120443 +  -9.6  -3.30039   CCAGGAGCTTTAATC       TCTGCCCCGTCGCT TCT GGCGGCGGGGAAAA       TGTTGCTTATCCCTC  74 28
     ECs4111 4121066 .. 4121082 + -15.1  -5.78622   TTGTCCGACGATATT              GCCCCCG GTT CGGGGGC              TTTTTTTTGCGCTAA 100 53
     ECs4116 4125877 .. 4125891 +  -4.2  -3.90744   CTGGCCCACGCCAAC               CGGCAA ACT TTGCCC               TTCTTTACCGCAGAC  58 219
     ECs4125 4139409 .. 4139420 +  -4.4  -2.71924   TCGCACGCTGGTGAA                GGTT AACT AACC                 ATTTAGCAAGGAATA  47 16
     ECs4127 NONE
     ECs4128 4142246 .. 4142262 + -13.7   -5.5112   GCAAAAGCGTCAAAA              GGCCGGA TTT TCCGGCC              TTTTTTATTACTGGG 100 45
     ECs4129 NONE
        panF NONE
     ECs4131 4145157 .. 4145171 +  -6.4  -3.86202   CCATCTCAGAGGATT               GGTCAA AGT TTGGCC               TTTCATCTCGTGCAA  66 271
     ECs4132 NONE
     ECs4133 4146556 .. 4146581 +  -8.2  -5.29782   ATTGCTTGATTAAAA         GGCGCTACTC GGCATG GGGAAGCGCC          TTTTTTATAGGTGTC  91 54
     ECs4134 NONE
     ECs4135 4147773 .. 4147797 +  -5.2  -4.13911   GAATTTACATGACAC          TTAATTCATT CGTTT GATGAATTAA          TTTCGTTATGTTTTC  63 39
     ECs4137 4150177 .. 4150217 +  -3.4   -3.0682   GCAGGATACGGTGAC GCAGGTTATCGA-ACAG AATATGAA CGGTATCGATAACCTGA  TGTATATGTCCTCCA  45 222
     ECs4140 4153621 .. 4153644 + -12.4  -3.57462   GTCGAAATAACTGAA          CAGGGCGCGG AGTT TCGCGCTCTG           TTTAACGATACAGTA  95 31
     ECs4141 4155088 .. 4155109 + -13.7  -3.07233   TCGGTGTGAGGTAAC           GAGCGTCGC TACG GCGGCGCTC            TCTTCAGCGTTATGC  87 42
     ECs4142 NONE
     ECs4143 NONE
     ECs4144 4158226 .. 4158245 + -13.6  -3.83214   TTCGAAAAGCATAAA            GGCCATCC TTTC GGATGGCC             TTTCGCTTGATTTGA 100 52
     ECs4145 4165277 .. 4165293 +    -8  -3.21747   GAATATCACCACTGA              TGCCAC TGGAT GTGGCA              TTAATAATGAGATCA  61 500
         def NONE
     ECs4153 4170189 .. 4170207 +    -8  -5.01535   TAGTCCACTCTTCTA             AGCCCGGT CTT GCCGGGCA             TTTTTATACTTATGA  87 41
     ECs4154 4171528 .. 4171542 +  -3.6  -3.35679   ATAACGGGTCGCGAC               TGATGA AAA TTATCA               TTCTGGGTGCCGGCC  48 45
        trkA 4172908 .. 4172935 + -15.8  -3.89938   CTTTCTTCTTGTAAT        TAATAAGGCGTC TAAT GACGCCTTATTA         TTTCCCTTTGATTAT 100 27
        mscL 4173605 .. 4173623 +  -3.2  -3.06686   TAAGGGATCATGTAG             TAATGC TTCTATC GCATTA             TCCTTTATCTGCCCT  43 184
     ECs4187 4188592 .. 4188605 +  -2.3  -3.15544   ATCAGGTTAACAAAT               CAGCG CTCT CTCTG                TTGCTGAGCATCCGG  44 5
     ECs4188 4189124 .. 4189136 +  -4.9  -4.17789   GTTTGCTGATAGGCC                GTTAA TCA TTAAC                TTTAATTTGTGATTG  65 21
     ECs4199 4197765 .. 4197803 + -14.6  -4.29325   CCGCCACATTATTGA   GGCGTAAAAAAAGCGGGG ATT CCCCGCTTTTTTGTCACC   TTTTCGGTATTAGTG 100 26
     ECs4203 NONE
     ECs4204 NONE
     ECs4205 NONE
     ECs4206 4205413 .. 4205431 +  -6.7  -3.38046   AGCAGAGAGATCAAC            CGCACGCG CAAC CGC-TGCG             TCTTTCAGGTCGCGA  59 173
     ECs4208 4206670 .. 4206694 + -16.5  -4.86731   TTAATCCCGTCGGAG          TGGCGCGTTAC CTG GTAGCGCGCCA          TTTTGTTTCCCCCGA 100 37
     ECs4209 4208831 .. 4208861 +  -5.3  -3.90744   GGATAAGGCATGCAC       GCCGCATCCGACA TCTTT TGCCTGATGCGTC       TTATTTACGCCCCAA  61 57
     ECs4215 4213664 .. 4213689 +   -14  -3.23018   TCATTAATTGCTCAT         GCCGGACGGC ACTATC GTCGTCCGGC          CTTTTCCTCTCTAAC  93 34
     ECs4216 NONE
        nirD 4216822 .. 4216855 +  -8.3  -5.16472   CTCCCCTTTTTGCAT     GGTCCTGTAATA-ACC TTC GGTATATTGCAGGACA     TTTTTTAAACTTTTT  91 64
     ECs4218 4217701 .. 4217711 +  -2.4  -3.39895   TTTAATCAAACTGAA                 ACGG CTG CCGG                 TTAATTACTAAGGGG  45 11
     ECs4219 4219117 .. 4219134 + -11.3  -4.98531   CATTAATTTAATCAG             GGCCAGA GAAT TCTGGCC              TTTTTCGTTTACAAC 100 35
     ECs4220 4219569 .. 4219596 +   -17  -4.65722   CTGATTTAATTGCCT        GACGCCCTCGGG ATTA CCCGAGGGCGTA         TTTGTTTCTATATCC 100 65
     ECs4221 NONE
     ECs4222 4222214 .. 4222235 + -12.9  -3.53343   ATATTAATCCTCTCT           CCCGGCCCG GCAA CGGGCCGGA            TTTACGCAAGGAGTT 100 34
     ECs4223 NONE
     ECs4224 4223870 .. 4223907 + -13.5  -3.33696   ACGGTGCCTGGTAGG   CATAACGTTGGCGTGAG CATC TTCACGCCAACGTGCTG    TTACTTGCCGGAAAA 100 480
     ECs4225 4224716 .. 4224750 +  -9.9  -2.76404   CGTAGGCCGGATAAG     ATGCACCAGCATCGC ATCCG GCGATGCCGGCGCAC     TGAATTTTACATCCC  69 42
     ECs4238 4237626 .. 4237639 +  -9.5  -4.37711   TGTTCTGATTAAAAA               GGCGC TTCG GCGCC                TTTTCAGTTTGCTGA  86 33
     ECs4240 4240803 .. 4240837 +   -18  -3.39142   TTATCGAATAACACG     TTTGCGCGGCAGGTTA TGC TACCCTGTCGCGCAAA     TTGCTTCACTCTGGA 100 30
     ECs4241 NONE
     ECs4242 NONE
        hslO 4242855 .. 4242878 + -16.8  -4.12188   TCATTAATGAGTATG          TCCGGCAGAG AGAG CTCTGCCGGA           TTTTACGACTAATAC 100 34
     ECs4245 4246683 .. 4246704 +   -13  -4.46835   TTATAGAAAGCAAAA           CGGGAGGC ACCTTC GCCTCCCG            TTTATTTACCCTTCT 100 74
        greB 4249501 .. 4249515 +  -3.5  -4.56775   AGAGTCTTAACCTCC               TGCCG ATGGC TGGCA               TTTTTGCCAGCCAGT  64 44
     ECs4249 4251981 .. 4252001 + -15.5   -3.6761   TGCCTGACATAAAAG            TGCCGGAGA ATA TCTCCGGCA            TATTTATTCCACAGC 100 106
     ECs4250 4252547 .. 4252559 +  -4.1   -3.1478   GGCCTTATTAGAAGT                GGAAG CGG TTTCC                TGTTAATACGGTGAT  48 7
     ECs4251 4254896 .. 4254907 +  -5.8  -3.29013   GCACCACCGGTGATT                GCCA TTAA TGGC                 TTCACTTATTCAGGT  56 18
     ECs4252 4255166 .. 4255190 + -12.2  -5.08824   CGCCTGTTTTGAAAA         GCCCGGTATGC GTTT GCAT-CCGGGC          TTTTTTGCGTGCGGC 100 52
     ECs4253 4256541 .. 4256560 +  -3.4  -3.65351   GGTTTTCTTCAACGC            CCGCGCAT CCTG ACGCGCCG             TTTCAGTACCCATGG  51 346
     ECs4254 NONE
     ECs4256 4258394 .. 4258427 +  -8.7  -2.53581   CCCTCTTTTGTAGAT     TGCCCGATGCGACGC TAAA GCGTCATTTCGGGCC      TACGTTGAACATGTG  63 47
     ECs4257 4260193 .. 4260205 +  -3.3  -4.93296   AAGCGTTGCGGAAAG                CTTGC GTC GCCAG                TTTTTATACTGGTAA  74 169
     ECs4260 NONE
     ECs4261 NONE
     ECs4262 4269037 .. 4269064 +  -3.5  -3.78026   GCACTGACGCGCTTT        TCACCGA-CG ACAAAAAAG CGTTCGGTGA        TATTTTCACTTTCGA  56 343
     ECs4265 4273307 .. 4273319 +  -6.9  -5.12068   GCTCCGCCACTTTGC                GGGCG ATG CGCTC                TTTTTCTTCGGTCTG  90 519
     ECs4269 4276647 .. 4276660 +  -2.4  -2.58788   ACAAAGCGCCACGTT               GTCA ACAATC TGAC                CTACTTTTTGATTCA  39 206
     ECs4279 4291472 .. 4291503 +  -6.6  -4.67982   GGGGTAAGGTTCAAA      CAGGTGCTGC ACACAACCAGAC GCGGCACCTG       TTTTATTACCTGAAC  79 34
     ECs4290 4301077 .. 4301087 +    -4  -2.50816   CTGTTTGTTTATGGA                 TAGA GAG TCTA                 CTTAATGGGTACAGC  44 221
     ECs4291 4302269 .. 4302284 +  -3.2  -4.46742   CTACGAGAGAGACTT              CATGCT TATT AGCAAG               TTTCTTCATTTCTTT  65 291
     ECs4294 4305090 .. 4305121 + -12.2  -4.17556   CAGATGCAATCCACG      CCCCAGCGCAGCAAC TCT GCCGC-GCGCTGGGG      TTTATTGACGGTATA  95 73
     ECs4306 4316933 .. 4316959 +  -3.7   -4.8622   GACTAAAGGGATAAA        GCCCA-GCGATT TATA AAACGTATGGGC         TTTTTCATTCAGCGC  73 106
     ECs4314 NONE
     ECs4315 4324616 .. 4324626 +  -8.2  -3.61268   GTCTGCTCCATTCCT                 CCGC TTT GCGG                 TTTGAAGCTTGCCTC  69 146
     ECs4317 4325635 .. 4325654 + -12.2  -3.01984   TCTGATAAAACTTGA            CTCTGGAG TCGA CTCCAGAG             TGTATCCTTCGGTTA  81 36
     ECs4318 4328047 .. 4328057 +  -3.2  -3.38072   AGTCCATCCGTCTCT                 TTGG CAA CCAG                 TTCGTGTTCCATAAA  47 176
     ECs4320 NONE
     ECs4321 4329777 .. 4329804 + -13.4  -5.52384   TTTAAGATGATGAGG        CGGCCTCAGGGA CGTG TTCCGGAGGCCG         TTTTTTTAATCGCCA 100 43
     ECs4323 4332183 .. 4332209 + -10.9  -4.05788   CTCCTGAGCAGGCAA         TGGCCACCGTT TATCT AACAGTGGCCA         TTTGATTTGAGGAAA  86 47
     ECs4324 4332910 .. 4332923 +  -2.3  -4.14859   ATTCAACTGAATTTG               TCAGC GGGC GCAGA                TTTATAATTCTTCCT  55 5
     ECs4325 4334086 .. 4334097 +  -7.2   -3.2048   ATAATTTTGGTTTAC                CGCG GGCG CGCG                 TTGATGAAATTTGCA  62 51
     ECs4326 NONE
     ECs4327 NONE
     ECs4328 NONE
     ECs4329 NONE
     ECs4330 NONE
     ECs4331 NONE
     ECs4332 NONE
     ECs4333 NONE
     ECs4334 NONE
     ECs4335 4341116 .. 4341126 +  -2.4  -3.21924   TTTGCCGCCCAGTAA                 ACGC CCC GCGC                 TGTTATGGGGGCTAG  44 26
     ECs4336 NONE
     ECs4337 NONE
     ECs4338 NONE
     ECs4339 NONE
        fabG 4346323 .. 4346338 +  -3.2  -3.21924   ACCCGCCAGGTTATT              TCCATC AACG GAGGGA               TGTTATGACACGTCG  46 2
     ECs4341 NONE
     ECs4342 4348207 .. 4348234 +  -7.1  -3.91984   CAGAACAGGTAATCA        GTATGACGAAT ACTTAA AATCGTCATAC         TTATTTCCGCCATCT  70 71
     ECs4343 NONE
     ECs4344 NONE
     ECs4345 NONE
     ECs4346 NONE
     ECs4347 NONE
     ECs4348 NONE
     ECs4349 NONE
     ECs4350 NONE
     ECs4351 4355337 .. 4355385 +  -2.1  -4.30987   ATAATTAATTTCAAC CCACTCCATCAGGCGCTAACGCG AGG TGCGCTCTCGCCTGAAAAAGAGG TTTATTATGAACGAT  59 47
     ECs4352 4356728 .. 4356738 +  -2.4  -2.95896   GCATTTTCCGAATGA                 CGCG GAG CACG                 GTTTATGCCTGATAA  41 3
     ECs4353 NONE
     ECs4354 4358493 .. 4358507 +  -2.8  -2.77007   TTATTTCGCGACCGC               TTCGGT GAA GCTGAA               TAATTAACTGATATT  41 8
     ECs4355 4359417 .. 4359447 + -14.8  -2.60808   AGAGCCACAAAAATA       TAGCGGCGCAACAG AAA TTGTTGGGCCGCTA       TAAGTTATAAATGAT  89 40
     ECs4363 4370396 .. 4370423 +  -8.4  -5.10461   ACGTACCGGATAAAA        CCAGCGTTAACC ATTT GCGTAACGCTGG         TTTTTCTTAGGTAGA  91 46
     ECs4365 4373645 .. 4373666 + -13.7  -5.66684   TACGCACCAAAACGA           GCGGGTCAG TTTA CTGGCCCGC            TTTTTTTATGCGTTA 100 44
     ECs4367 4374884 .. 4374901 + -14.1  -4.82678   CGACGTGTTCCTGAA             CGCCCGC ATAT GCGGGCG              TTTTGCTTTTTGTCG 100 52
     ECs4368 4376659 .. 4376684 + -19.1  -4.20806   TTATTCTTGCAGAAA         GCAGGGTAGCG TTAT CGCTACCCTGC          TTTACTTTTACACTG 100 41
     ECs4371 NONE
     ECs4372 4381972 .. 4381998 + -13.8  -3.43217   GCGTTAAATGTTAAA         GGGCAAAGAGTG GTG TGCTCTTTGCCC         TTAATTACGTTTCCG 100 34
     ECs4373 4383212 .. 4383233 +    -3  -4.56597   AAAAATTTATCTAAA           CACATATG GATTTG CACATGTG            TTTTTCCGGGAGGCA  63 40
     ECs4374 NONE
     ECs4375 4385037 .. 4385050 +  -8.1  -3.34962   ATTTATGTCGGATGC               GACGC TAAC GCGTC                TTATCCGATCTACAA  65 84
     ECs4376 4386831 .. 4386853 +  -2.8  -3.06183   ATAATACCATAATAT           TGATTATTAG CAC TTTATAATCA           TTGAATAAAAATAGA  43 136
     ECs4377 4387651 .. 4387681 + -12.7  -2.55015   AATAACACCACCGAA       AGATGCAGATGCT TTCTC AGCATCTGCATCA       TGCATTACATCAAAT  81 36
     ECs4378 4388791 .. 4388807 +  -4.3  -3.33261   CCACCAGATTGAACG              CCTGTTG GCG CGTCAGG              TTGTGGCGCTTGAGC  51 490
     ECs4382 NONE
     ECs4383 NONE
     ECs4384 NONE
     ECs4385 4395536 .. 4395556 + -15.4  -2.66316   ACCGGCGTGATACCC            CGGCGCGG CATGT CCGCGCCG            TAATGTCGTAACGGA  93 31
     ECs4386 NONE
     ECs4387 NONE
     ECs4391 4399719 .. 4399753 + -15.9  -3.26545   TATCCCGGTTGTCAC     CCGGATCATAGTCAC TTGAT GTGACTATGATCCGA     TTAATACTCTCTCCG 100 42
     ECs4392 4401191 .. 4401209 +  -3.1  -6.02345   AATGCTGGCAGGAAC             TGTTGGC AGAAC GGCAACA             TTTTTTTTGTCGTTG 100 188
     ECs4393 NONE
     ECs4394 4405674 .. 4405707 + -14.8  -3.78953   GTAACGTGTAAATGA     GAGTAAGGTTGAAC GTGAAG GTTCAGCCTTACTC      TTTCCTGCTAACCAT 100 37
     ECs4399 4413382 .. 4413419 + -12.9  -3.52073   GGCGAACCATAATAT   TTTTACAGCCAGCCG CTAACTTC CTGCTGGCTGTAAAA    TTATCCTCTTCAGGA 100 29
     ECs4401 NONE
     ECs4402 4416580 .. 4416611 +  -7.2  -2.78596   CCTGGCTCCCCGTAG      GCCGAATAAGATGC GCCA GCATCGCATCCGGC       TATAATGCGCACATA  58 93
     ECs4403 4418394 .. 4418424 +   -20  -3.21153   CAATCTAAATCTGTT       TAATTGCCGGATGT CAG ACATCCGGCAATTA       TCTTCACTTCTTCAT 100 173
     ECs5534 NONE
     ECs4406 4422546 .. 4422581 +  -6.9  -3.26471   CAGCTCATCCATAAA    TACCTGATGGTTGTG CTAACT CATCACCATCAGGCA     TTACTGTGCAGGTGG  59 85
     ECs4416 NONE
     ECs4417 NONE
     ECs4418 4442300 .. 4442341 +   -11  -4.60797   TAGGTTCAAGATTAG CCCCCGTGGTGTTGTCAGGT GCAT ACCTG-CAACG-TGCGGGGG TTTTCTCTCTCCAGC  95 286
     ECs4419 4443982 .. 4444000 +  -7.3   -4.4715   AGCTGATTGAGTAAA             CCGGAGC GCATG GCCCCGG             TTTTGTGAGTTAACG  80 27
     ECs4434 NONE
     ECs4435 4461729 .. 4461751 + -11.3  -2.66695   TTACCCGCACAGCCA           TTCCCCAGC CGCGA GCTGGGGAG           ATCTTTGGTCAGCAC  73 88
     ECs4437 4464790 .. 4464817 + -14.3  -3.82481   CTGTAATCCCTTTCA        TGCCAGGTGAT GCAGAA ATCACCTGGCA         TTCTTCAGTTTTCCT 100 35
     ECs4438 4465873 .. 4465906 + -10.5   -4.2528   AGCCGCGACTGCGTG     GAGTAA-AGCCCGA TAATCGC TCGGGCTTTTACTC     TTTATTGGGTTGCAG  85 40
     ECs4440 4467369 .. 4467388 + -13.6  -4.08692   CTTTATTGCTGTTTA            CGGTCCTG ATGA CAGGACCG             TTTTCCAACCGATTA 100 52
     ECs4441 4467864 .. 4467883 + -11.4  -6.11392   GCACAGAATCTAAGA            TCCCTGCC ATTT GGCGGGGA             TTTTTTTATTTGTTT 100 54
     ECs4444 4473059 .. 4473084 + -11.9  -3.11619   GTGAGTTAAGTAAAA         GCCCGGTCA CATTGGAC TGACCGGGC          TTACGTGAGTTATTC  81 32
     ECs4449 4478297 .. 4478325 + -12.4   -4.0641   AGCGAGCTGTAAGCG        TTACGCCCCAGC GCGGA GCGGGGGCGTGA        TTTCTCTCCATGCCG 100 29
     ECs4450 NONE
     ECs4451 4481088 .. 4481119 + -16.8   -4.7078   TTTGATAAAAATTTT      CTCAAAGCCGGTAA CGTA TTACCGGTTTTGAG       TTTTTGCATGATTCA 100 42
     ECs4452 4482544 .. 4482554 +  -3.2  -3.22491   TTGTGAATCATCGCT                 GTGG CAG TCAC                 TTCCTGATCAGCTTT  45 242
        malS 4485615 .. 4485625 +  -2.4  -3.18912   GCAACAGTGACTTTT                 CCGG CTT CCCG                 TTCGTCAGTACCTCG  44 31
        avtA 4487156 .. 4487189 +  -8.1  -3.53444   GGCATAAACAAAGCG     CACTATTCCGGCGTT GAGA AACGCCGGAAAAACG      TTTCAAACAGGCTGC  67 141
     ECs4458 NONE
     ECs4459 4492515 .. 4492551 + -10.8  -2.79796   CTCATTACGATCAAT    CATCGGGCTGTCGGTA ATCTC TTCCGGCAGCTCGCTG    TATCCTGCGCTCGCC  70 209
     ECs4461 4494566 .. 4494584 +  -5.2  -3.06831   CAGCTTACCGCTGAA             CACTTTGC CTG GCAGAGCG             TTAAATACCACTTCC  50 292
     ECs4470 4509123 .. 4509136 +  -3.1  -3.93177   AGATAGGTTGTAGAT               GTATG AAAG CATGC                TTGTTACTATTTTTT  55 35
     ECs4471 4509793 .. 4509810 +  -4.1  -3.97308   CCACCTGTTTATACA             GCATAAC TTTA GGTATGC              TTTCGTGTGTTTCAG  57 232
     ECs4472 4510768 .. 4510778 +  -3.2   -5.1848   TATATTAATAACTCA                 CTCT CCA GGAG                 TTTTTTAACTTAGTT  77 165
     ECs4475 4515152 .. 4515171 + -13.6  -3.64703   AGTAATCCAATCCTA            CCCTCTCC TCAC GGAGAGGG             TTTGGGTGAGGGAAA 100 36
     ECs4476 NONE
     ECs4477 NONE
     ECs4478 4517903 .. 4517913 +  -4.6  -2.94747   TTAGCTGGTCAATGC                 GGGG ACT CTCC                 TGTCTACTCGCCTAA  48 89
     ECs4479 NONE
     ECs4480 4523972 .. 4523997 + -14.1  -4.86731   GGGTCAACAATCTAA         GGGCAATTCTC TGAT GAGGATTGCCC          TTTTCTTTACCAGAC 100 122
     ECs4481 NONE
     ECs4482 NONE
     ECs4483 4528023 .. 4528045 +   -12  -2.79302   CAATTTTCTGCTATC           CTGCCCCC GCACTAA GGGGGCAG           TATGCTAAACATCGT  79 187
     ECs4484 4528910 .. 4528946 +  -3.6   -4.7254   GTTTCACCCACAACG    ATGCCCGTGGCGTGGT CGAGC ATAATGCCACGGCCAA    TTTTTGCTGCCGGGT  70 415
     ECs4490 NONE
     ECs4491 NONE
     ECs4492 4536257 .. 4536272 +  -3.4  -4.11235   ACCGACTCACTGACG              TATTAT GCAG ATAATA               TTTATATAATGATTG  58 390
     ECs4497 NONE
     ECs4498 NONE
     ECs4499 NONE
     ECs4500 4545021 .. 4545037 + -10.1  -5.47159   GTAAAAAATAAAAAA              GGCTGCA TAA TGCGGCC              TTTTTATTTATTCAA 100 37
     ECs4508 NONE
     ECs4509 4554166 .. 4554197 +  -7.2  -2.62043   GAAGTTAGCGTAGCG      TTTATGCCGGATGG TATG CCATCCGGCGCGCA       TGAATTACTTCTGGC  57 28
     ECs4514 NONE
     ECs4515 NONE
        slmA 4558955 .. 4558978 + -16.8  -2.54371   GTTGCAGTAATATGA          CGCCGGATGA CTTT TCATCCGGCG           AGTTTCTTTAAACGC 100 31
     ECs4519 4561437 .. 4561461 +  -4.2  -5.06414   TTCAGCCTTCACAAA          TGCCGCCC ACTCAAACA GAGCGGCA          TTTTTCTTCCCCGCA  76 63
     ECs4520 4562637 .. 4562649 +  -4.9  -2.69601   AATAGCGATTTCACA                TAACT ACA AGTTA                TCAATTTCCTCTCAC  49 218
     ECs4521 4563373 .. 4563398 + -11.9  -3.89354   CAAAACCTGTGATCT         GCTGGGCAG CCAGCCAA CTGCCCAGC          TTCTTGATTTGCGCA  93 45
     ECs4523 4565944 .. 4565957 +  -3.1  -3.41913   CATGCCCAGTCATTT               CTTCA CCTG TGGAG                CTTTTTAAGTATGGC  48 56
        rpoZ 4566250 .. 4566260 +  -2.4  -2.83082   CGTCGTTAATCACAA                 AGCG GGT CGCC                 CTTGTATCTGTTTGA  40 32
     ECs4525 NONE
     ECs4526 NONE
     ECs4527 4571390 .. 4571422 +  -3.3  -3.50572   TAATGGATGCCCCCA      GCCTATCCATTCTTG CGA CCATAACGGATTGGC      TTCTATGGGATAAAT  49 262
     ECs4530 4574963 .. 4574983 +  -2.6  -2.72511   GATTGCGCGTAAATC            GTGCATAA CTCCC TTATGTGC            ATTTCACGGGATGGA  41 105
     ECs4531 4576724 .. 4576752 + -14.5  -3.08312   AGTAAAAATCAATCT        CGCCGGGTACGAC TCA GACGTACCCGGCA        TTCCATCAATAGATT  89 36
     ECs4534 4582277 .. 4582301 +  -7.9  -3.40522   AAAAATAATGAATAA         CCATCCAGCC CCAACA GGC-GGATGG          TTGTAGTGGCACAGT  65 62
     ECs4535 4582698 .. 4582716 +  -8.9  -3.33087   ACGATAGTTGCCAGA             CTGAGTG ACAGC CACTCAG             TTGTCAGCCTCTGTT  71 34
     ECs4536 NONE
     ECs4537 NONE
     ECs4538 NONE
     ECs4539 NONE
     ECs4540 NONE
     ECs4541 4584907 .. 4584929 + -12.7  -4.61873   ACTTCATTCCACTGA           CGCCAGCCT GAACA GGGCTGGCG           TTTTCGTTTATAAAC 100 55
     ECs4542 4585517 .. 4585531 +    -5  -3.36327   TGGTGAGATGGGACA               GATGGA GAT TTCATC               TTATCAGTGGAATGC  54 239
     ECs4545 NONE
     ECs4546 4586834 .. 4586851 +  -6.3  -3.29263   GTTGTCACAGAATAA             GCCCGGTA AAA TA-CGGGC             TTATGAACGACATCT  59 55
     ECs4547 4588493 .. 4588509 +  -5.1  -3.07259   AGGGGTCAACCGACT              CAACCTG TAT CAAGTTG              CTTTTGAGGATACTT  51 126
     ECs4548 4589101 .. 4589127 +  -5.9  -4.07885   TTATCACAATCAATA        GCGAACAGA-CT TTTA AGCTCTGTGCGC         TTTTAACAAAACGTC  65 304
     ECs4558 4596211 .. 4596224 +  -8.1  -5.60689   TTCTTATCCTCTTCC               CCCTC TTCG GAGGG                TTTTTTATTGTGTGG 100 42
     ECs4563 4603434 .. 4603458 +  -8.7  -3.05384   TAAAAAGCGGAAAAA          CTCCAGAAT TATAACT ATTCTGGAG          TTAAGTCAGGAAGAA  66 169
     ECs5539 4604132 .. 4604144 +  -7.7  -2.58272   GACAACCACCAAAAA                GATGG TAT CCATC                TGAATTAATAATGTC  59 214
     ECs4571 4609906 .. 4609935 +  -2.9  -3.72576   CATAAATAAAAGATA       GAGGTAATGG-ATG TAT TATGCCCTTGCCTC       TTTCATAAAAAGAGG  52 52
     ECs4572 NONE
     ECs4573 NONE
     ECs4574 NONE
     ECs4575 NONE
     ECs4576 4613834 .. 4613846 +  -3.3  -5.65496   CCCACAATACCATTA                CCAAC TCG GTAGG                TTTTTCTTTTTGGTC 100 476
     ECs4579 4615604 .. 4615620 +  -2.2  -3.27601   CCCCTTTAATTTCAG              GGTTAC CATCA GTATCC              TTGGCTTCTCGTTTC  45 369
     ECs4590 NONE
     ECs4591 4624030 .. 4624042 +  -9.1  -5.24129   CTACCTGCATTTTGA                GCGGA AGA TCCGC                TTTTTTCTGGCCCCC 100 493
     ECs4594 4625582 .. 4625608 +  -2.4  -4.10144   GGTGATTGATAAGAT         TGCAGAAA TTCCTTCACGT TTTCTGCA         TTCTTATTATCTTCC  56 102
     ECs5540 4626875 .. 4626888 +  -2.3  -4.45765   GACCAACGCTTCTTT               ACCTG ATAT CAGGA                TTTCTTCATTTTCAC  61 58
     ECs4597 NONE
     ECs4598 4629433 .. 4629457 +  -4.1  -4.36914   CGACATCGATATTCA          GCCGATCGCTG AGA CGGCGAATCGC          TTTTCTGGCCCCGGA  65 491
     ECs4602 4633134 .. 4633152 +    -3  -3.64812   AAGGTGCCTTTAATA             CCATCGGC AGC GCCAATCG             CTTTTTTAGGTACAA  51 297
     ECs5541 4644140 .. 4644161 + -11.5  -4.79451   TCAAGTCGCACTAAA           GGGGAGCGG GTAA CCGCTCCCA            TTTTATATTTAGCGT 100 425
     ECs4614 4645966 .. 4645981 +    -6  -3.97689   GGGGAATAAGCTGTA              CGGAGC GGAT GCCCCG               TTGTTTGAAATTGTG  65 410
     ECs4618 4647388 .. 4647398 +  -5.4  -5.47159   AGCGGGCATTATCGT                 CAGA ACT TCTG                 TTTTTTCTCTTCCAC  93 73
     ECs4621 4651708 .. 4651731 +  -3.8  -4.08216   CATCCAGAATAGCTT          TGGCGACCGAG GCG CTCGGTA-CCG          TTTTCGACAACGTAA  60 81
     ECs4624 4655688 .. 4655702 +  -3.4   -3.0701   TGGCGTAAGAGAGCG               CCGCCG CAC CGCTGG               TTGGATGAAGATTAT  43 114
     ECs4628 4659452 .. 4659485 +  -9.5   -4.0098   GTAAAGGTTAAACGT     CGCTGCACGATGCCAC GCG GTGGCG-CGGGCAGGG     TTGTTTCCGTTCCAC  81 433
     ECs4630 NONE
     ECs4631 4662328 .. 4662372 +   -10  -3.34013   GCAGTAAACCAATAA TCAGTAAGCGGGCAAAC-GCG TTTA TGCTGTTTGCCCGCCCACAGA TTAATTCAGCACATA  76 26
     ECs4638 4670685 .. 4670698 +  -2.3  -3.93695   TCGTGCTAAAGGCCG               CGCTC GTCT GACCG                TTTCTAAGTAATAAA  53 1
        rnpA 4671076 .. 4671114 +  -2.4  -2.50113   CTGTCGCCTGGCTCG  CGGGTCCTGATAG-CCC TCATTC GGGTCTATCAACGCCTG   ATTAGTCCGCTACTC  39 16
     ECs4640 4672981 .. 4672998 + -12.7  -5.83211   TTTCGCTAAAATAAG             GGCGGTC AGTT GACCGCC              TTTTTTCTTTTCGTA 100 51
     ECs4641 4674445 .. 4674497 +  -7.7  -5.61596   TCTAAATTGATATAA AGGGCACTGTTCCGTTCTGGGGG AAACTAA CTATCAGAACGGAACAGCGCTTG TTTTTTTATGAGCAT 100 45
     ECs4644 4677256 .. 4677273 +  -2.1  -4.55209   CAGAGCCAAACCGAT             TAGATTCA ATG TGA-TCTA             TTTGTTTGCTATATC  61 63
     ECs4645 4678866 .. 4678892 +  -8.1  -3.06492   TTAATTAATACTACT         GAGTGGCTA TAAGGATGT TAGCCACTC         TCTTACCCTACATCC  62 37
     ECs4646 4680202 .. 4680224 +  -9.9  -3.12351   GGCTAAATCCTTCAA           GAAGCCAGT CATTC GCTGGCTTC           TTGCCTCTCAGGAAA  71 35
     ECs4647 NONE
     ECs4648 4682539 .. 4682550 +    -3  -3.44124   CTGTCCATCATTCCA                GTAA ATGA TTAC                 TCTTGTATTCATAAT  48 131
     ECs4649 NONE
     ECs4650 4683936 .. 4683960 + -12.2  -4.57837   GATCTAAATAAAAAA         CCCGCCA-GCA ATCA TGCATGGCGGG          TTTTTAACGCGCTAT 100 34
     ECs4652 4686354 .. 4686364 +  -3.2  -5.00846   GAATATTACGCATCG                 CGTC ACT GATG                 TTTTTATCGTCTTTA  74 230
     ECs4654 NONE
     ECs4655 4690499 .. 4690509 +  -5.4  -3.81951   GAAAAGACGTAGGAG                 TGGT GTA ACCA                 TTTAATCGTCTCCCA  61 342
     ECs4686 4721823 .. 4721835 +  -4.1  -3.09516   CATCAAACCATTCCC                TGCTT TGC AAGCG                TTCCATAATGGCGCG  46 257
     ECs4689 4726636 .. 4726660 +  -9.3  -5.50723   AAATCTAACGCCAGA          CGCCTCCTT TCTTCAT AAGGGGGCG          TTTTTGTTTTCATGG 100 33
     ECs4690 4727196 .. 4727230 +  -5.6  -3.37612   GAATATCATTCTCTG     TGCTGGCGTGACGTTC TGA GGCCGTCATGGAAGCA     TTACTTCAGCTTAAA  56 7
     ECs4691 NONE
        rbsC NONE
     ECs4693 4730695 .. 4730717 + -13.4  -3.22906   AGAAAAGCAGGGCAC           GCGCCACCCT AAC ACGGTGGCGC           ATTTTATGGACATCC  91 108
     ECs4694 NONE
     ECs4695 4732886 .. 4732896 +  -4.6   -3.4252   CCAGAACACTGTTAC                 CGCT GCT GGCG                 TTGTCATCGGTCAGA  53 248
     ECs4699 4741875 .. 4741887 +  -6.9  -5.72616   GACGATTAATAAAAA                GGGCG AAA TGCCC                TTTTTTTATGTCAGT 100 32
     ECs4701 4743889 .. 4743912 + -13.8  -5.81032   CTTAACGAACTAAGA          CCCCCGCACC GAAA GGTCCGGGGG           TTTTTTTTGACCTTA 100 50
     ECs4702 NONE
     ECs4703 NONE
     ECs4704 4746870 .. 4746891 + -11.6  -3.53012   AATAAATACAAAAAA           TGGGACGG CACGCA CCGTCCCA            TTTACGAGACAGACA  85 36
     ECs4705 NONE
     ECs4706 4750414 .. 4750430 +  -9.4  -5.60993   AGAACGCCTCAATCA              GCGGCT CATGC AGCCGC              TTTTTTTGTGCACAC 100 118
     ECs4708 4752906 .. 4752934 + -16.1  -3.24825   ATAGCGATTCAGAGT        TCAAGGCCTTCTC CCG GAGAAGGCCTTGC        TATTAGTTACGGTAC 100 40
     ECs4711 4756168 .. 4756194 +  -8.8  -3.73224   AATGCACTTCCAGCG        GCCAGTGGACA TAGCTC TG-CCACTGGC         TTTCCTGAGCAATAA  75 89
        trxA 4759473 .. 4759501 +  -4.5  -3.93038   GGTCAGTTGAAAGAG        TTCCTCGACGCTA ACC TGGCGTAAGGGAA        TTTCATGTTCGGGTG  59 2
     ECs4715 NONE
         rho NONE
     ECs5549 NONE
     ECs4717 NONE
     ECs4718 4763494 .. 4763519 + -18.3  -3.61517   AATAGCAACACTGCT         GCGGTGAGCGC AAAG GCGCTCGCCGC          TTATTCGAAGAGAAT 100 36
     ECs4719 NONE
     ECs4720 NONE
     ECs4721 4766982 .. 4766992 +  -3.2  -3.08032   AGGGCGAGCGTTTAG                 GTCT GAA AGGC                 TAATTTTCAGCGGAG  45 12
     ECs4722 NONE
     ECs4723 NONE
     ECs4724 NONE
     ECs4725 NONE
     ECs4726 NONE
     ECs4727 NONE
     ECs4728 4774120 .. 4774145 + -13.3  -3.18764   TTCCTCTCTTTGTAA         AGCGACGGAGT GGTC ACTCCGTCGCC          TGTCTGCTTTTTTAT  91 43
     ECs4729 4775942 .. 4775958 +  -5.1  -3.44319   TCAGTTGGTAGAGCC              CTGGATT GTG ATTCCAG              TTGTCGTGGGTTCGA  56 289
     ECs4730 4777869 .. 4777880 +  -7.2  -3.30243   TTGATTGCCGGATGC                GGCG TAAA CGCC                 TTATCCGGCCTACAT  63 70
        cyaA 4787359 .. 4787394 +  -3.2  -3.01924   AGTATTTTTCGTGAT    GAACGTGCCGGA-AAGC GAG GCTTATCCGGCATGCAA    TCTTAGCGGAAACTG  45 27
     ECs4737 NONE
     ECs5556 NONE
        dapF NONE
     ECs4740 NONE
     ECs4741 NONE
     ECs4742 4791585 .. 4791618 +  -8.1  -2.93708   TATATATACCCAGCT     TTTTGGCGGAGG-GCG TTG CGCTTCTCCGCCCAAC     CTATTTTTACGCGGC  61 53
     ECs4743 4794059 .. 4794075 +  -6.5  -3.72893   TCGGAAATGGTCACA              CACAACG TGT CGTTGAG              TTTGATCCCCGCCTG  63 281
     ECs4746 4796925 .. 4796952 + -10.7  -4.07535   GGTTGTAATATGAGT        GCCGGATAAAG CTATTT TTTTATCCGGC         TTATTTCTAAAAATT  86 33
     ECs4748 4799564 .. 4799591 + -10.6   -3.3449   AGATAAATAAGTCAG        TGGGTAGGCTCT TTAA ACGGCCTACCCA         TGTTAATTCTTAACT  80 35
     ECs4751 4802125 .. 4802146 + -12.3  -5.27335   TTGCAGTTTCTCGCG           CAGGCGCTG AAAA TAGCGCCTG            TTTTTATTTCAGGCA 100 109
     ECs4752 NONE
     ECs4753 4804708 .. 4804744 +  -8.8  -4.58395   GACGCGTCTTCAGAG   TAA-GTCGGATAAGGCG TTTA CGCCGCATCCGACATTA    TTTTTCACGCATGCC  87 46
     ECs4755 4806484 .. 4806497 +  -2.3  -3.94868   CTCACCCAGCGGAAA               CCGCT CTAC AGAGG                TTTAAATTTCTTATG  53 7
     ECs4756 4807346 .. 4807392 +  -6.7  -2.86271   TGTCAACCTGATACT TCGCTACAATGG-ATACTCGTT AATC AAAGAGTTTTCCATTGTGGCGC TACTTATCATCACCA  56 61
     ECs4757 4808587 .. 4808597 +  -4.6  -4.07885   GGCGAGATCTTCCGG                 CGTG ATT CGCG                 TTTTCGCCGCCAGTG  62 327
     ECs4759 4811630 .. 4811654 + -14.3   -4.5442   CGGGGGTAAAATCCA          AACCGGGTGGT AAT ACCACCCGGTC          TTTTCTCATTACAGC 100 32
     ECs4761 4813521 .. 4813537 +  -9.4  -4.98672   CTTCTCCTGTCTGAA              GGCCGA CGCGT TCGGCC              TTTTGTATTTTTGCG  93 45
     ECs4762 4815122 .. 4815139 +  -2.7  -3.68256   CATCGACGCCCAATC             TGTTACA CTTC TGGAACA              ATTTTTTGATGAGCA  50 78
     ECs4763 NONE
     ECs4764 NONE
     ECs4765 4818197 .. 4818218 +  -2.9  -4.51743   CATCGCTCAAGGCGG           GCCGTGTAA CGTA TAATGCGGC            TTTGTTTAATCATCA  63 47
        tatA NONE
     ECs4767 NONE
     ECs4768 4819825 .. 4819846 + -15.9  -2.63596   ACTGAAGAATAAATT           CAACCGCCC GTCA GGGCGGTTG            TCATATGGAGTACAG 100 29
     ECs4769 4820911 .. 4820921 +  -8.2  -3.23692   CGAAGTGGCTGACAC                 CGCG GGT CGCG                 TTGATAGTCGTGGTA  63 291
     ECs4771 4822782 .. 4822796 +  -2.7  -4.67651   TTTAACAACGGTAAA               AGCGC CTGAT GCGCG               TTTGTTTTGCCCTAT  65 17
     ECs4772 4823637 .. 4823670 + -11.7  -2.56596   GCATTCGGCACACGA     TGCCTGATGCGACGC TGGC GCGTCTTATCAGGCC      TACATTGGTGCCGGA  79 125
     ECs4775 NONE
     ECs4776 NONE
     ECs4777 NONE
     ECs4778 4831732 .. 4831743 +  -4.4  -3.73224   GAACGGTAACAGGAA                GAAG CTTG CTTC                 TTTGCTGACGAGTGG  58 484
     ECs4781 4838340 .. 4838350 +    -4  -4.12188   AATGATATCCTTCAT                 CATT CGT AATG                 TTTTCCGGATGATGG  59 75
     ECs4782 NONE
     ECs4783 4840017 .. 4840036 + -13.6  -6.01369   TGTAAATTACATAAA            GCCCGTGA ATAT TCACGGGC             TTTTTTTATTATTTA 100 46
     ECs4784 4841586 .. 4841619 +  -5.2  -3.00783   TTGTTCATTAAAATA     CTCACTCGCCTCTG CTCATT CAGAGGCGAGCAAA      ATTTACTTGTCCTGC  51 30
     ECs4786 4845928 .. 4845953 + -19.1   -5.4505   GCTGAATATTTTAGC         CGCCCCAGTCA GTAA TGACTGGGGCG          TTTTTTATTGGGCGA 100 249
     ECs4788 4847820 .. 4847831 +  -3.6  -3.44051   AACGGATTGCCGCCG                TGGG CCTT CCCG                 TTCTGCTGATAACCC  50 39
     ECs4789 4849373 .. 4849417 +  -5.1  -2.78384   GGGTGATTTAAATAG TGAATGGCGC-TTCGTTTAC AAAGTA GAAAACGAAAGCGCCATCAA TGTGCTGAGAACAAG  49 30
     ECs4793 4856053 .. 4856070 + -11.3     -6.13   TTTAGTCATAAAAAA             CCTGCCA GCGA TGGCAGG              TTTTTTTTTGCCTGT 100 49
     ECs4794 NONE
     ECs4795 NONE
     ECs4796 4859362 .. 4859393 +   -10  -2.75844   ACCGTATCAACCGTA      GGCCGGATAAGGCG TTTA CGCCGCATCCGGCA       GTTTCACATCAGAAG  71 76
     ECs4806 NONE
     ECs4807 NONE
     ECs4808 NONE
         rbn NONE
     ECs4810 NONE
     ECs4811 4875018 .. 4875037 +  -7.8  -2.74756   AGAGTAGCTGATGGA            GAGGGGCG GTGC TGCCTCTC             TCATTCAGGTCATTT  60 34
     ECs4812 NONE
     ECs4813 4877361 .. 4877406 + -16.3  -3.30771   GAAAGCACCGGCATT CAGAACTCCTGTGAAAGCGGCA TAG TGCCGC-TGCTCAGGAGTTTTG TTATGACCCGTATCG 100 152
     ECs4815 4878141 .. 4878162 +  -4.5  -3.12351   TGTAAGGAGCATAAG           GAATGACAA AAAT TTTTCATTC            TTGAATATAAAAAAC  49 20
     ECs4816 4878637 .. 4878650 +  -6.7  -3.14931   CAATCAGATTGCTGA               CAACG TGCG CGTTG                TTCATGCCGGATGCG  59 57
     ECs4821 4885492 .. 4885526 + -13.8   -3.5782   AGCAATTAATTAAAA     TAAGTCCTGCGATATA TAT TAAATTGCAGGACTTA     TTCATTTCGTGAATT 100 32
     ECs4822 4887067 .. 4887088 +  -5.9  -2.73441   GGCGGTAATATGGTG           TTGTGCG ACTAATTG CGCACAA            ATTTGCCGGGTAATA  51 399
     ECs4827 4893324 .. 4893356 + -15.6  -2.71144   ACTTCTTCTGATGAA      GTCGCGGTGCTGGA TATTT TCCGGCACCGCAAC      TCATTAAGGCAGGTA  93 30
     ECs4832 NONE
     ECs4833 4899527 .. 4899537 +  -6.8  -2.66106   CTCAACACCGTTACC                 GGAC GGC GTCC                 TGCATTGTTCCACTC  55 98
     ECs4834 4901448 .. 4901466 + -12.4  -5.67063   AGCTTAAAAAATGAA             CCATCGCC AAT GGCGGTGG             TTTTTTTGTGATCAA 100 83
     ECs4835 4902657 .. 4902680 + -13.2  -3.94853   CCTTAATCCCCACAG          CCGGATGAAC TAAC GTTCGTCCGG           TTTGCTATTGAGTTC 100 49
     ECs4836 4903555 .. 4903571 + -12.3  -3.28712   ATCCTGCCTACAAAT              GCGGAGT TTA ACTCCGC              TTATACAGCGGCAAC  90 124
     ECs4839 4906321 .. 4906339 + -14.6   -5.9873   CACCATCCCTGTCTT             CCCCCACA TGA TGTGGGGG             TTTTTTTTATCCTCA 100 66
        fieF NONE
        pfkA 4908660 .. 4908676 +  -9.4  -4.56597   TTGTCAGCAATATGA              GGCGGA TTTCT TCCGCC              TTTTTAACCCCCAAC  90 211
     ECs4842 4909805 .. 4909827 +  -6.9  -5.72622   AGGATAATTATCAAA           CCCGGTGGT TTCTC GCGACCGGG           TTTTTTATTTGTCAC 100 48
     ECs4843 4910996 .. 4911009 +  -2.3  -4.18197   CGCACCTTCGAATGC               CGCAG CACC CTGAG                TTTTCAGTACCGCGT  58 377
     ECs4846 4912742 .. 4912789 +   -16  -2.84566   CTCTTACTGCTATTT TTTTCCGGG-ATTGTTATTTCCA CGA TGCAAATGACAATACCCGGAAAA TCCTTCTGAACTCTT 100 53
     ECs4847 NONE
     ECs4848 4913709 .. 4913753 + -11.3  -3.55548   ATGCTCCGCTGTCAT GTGACCCGGTCGGCGACGTAA ATG TTTCGTCATCTGCCGGGTCTC TTTCAGCAACTGTTG  85 54
     ECs4853 4918831 .. 4918846 + -11.8  -4.72473   TCTCTTCCACGCAGA              GGCGCC GCAA GGCGCC               TTATTTTTTACTTCA 100 41
     ECs4863 4928737 .. 4928750 +  -9.5  -5.65177   GGATTTCCGAAAAAA               GCGCC GCAC GGCGC                TTTTTTTGTGCCTGT 100 45
     ECs4864 4933101 .. 4933123 + -12.8  -3.37796   TTTCCTTGCTTTAGT           CTCCAGTCAT TTA ATGGCTGGAG           TTATGAGTGATGACA  90 65
     ECs5565 4933964 .. 4933983 +  -7.2  -3.00239   AGCGAACCCCGGCAC            CGTTGAAA GCCA TTTCAGCG             ATTTGGTCTTTAACT  60 359
     ECs4865 4934358 .. 4934371 +  -4.5  -3.72576   ATCGAAAACGGCTTG               TGGTG AGAC CACCG                TTTCCTCAAGCGGAA  58 20
     ECs4868 NONE
        metL 4939300 .. 4939322 +   -12  -5.42605   AGTTTATATTTGCAG           TCCGGTTTGC TTT GCATACCGGA           TTTTCTTTTTCTTAC 100 176
        metF 4940463 .. 4940501 + -10.4  -2.60392   GCTGCCTCGAAATGA   GGGCGGGAAAATAAGGTT ATC AGCCTTGTTTTCTCCCTC   ATTACTTGAAGGATA  70 100
     ECs4871 4942907 .. 4942939 + -25.1  -4.41616   CTGTAATCTGACCTT      CTTCAGCGACTGCCT TTC AGGCAGTCGCTGAAG      TTTCTTTACCGGCGT 100 35
     ECs4872 4944221 .. 4944241 +  -4.7  -3.64755   CGCTTTAACTGCCAT            TTTTGCGGG TAC TCGGCAAAA            TTCTTCGCCATATCT  55 350
     ECs4876 4949273 .. 4949283 +  -2.4  -4.93898   TATCGCAAGTTATGA                 GGCG GAT CGCA                 TTTTTGTACTGATAT  69 95
     ECs4879 4950835 .. 4950852 + -10.5  -3.27525   CGCTTAAGTTCTTCT             CCCGCTC GCAA GGGCGGG              TTCGCTTTCCCACAG  74 34
     ECs4880 NONE
     ECs4881 NONE
     ECs4882 4954852 .. 4954876 +  -6.3  -4.52347   TATGCGTGGGCCGCG          TCGGGCGACGT GTT GCTTCGCCAGA          TTTTGATATTGTTTG  74 516
     ECs4887 NONE
     ECs4888 4963435 .. 4963458 +  -5.2  -3.28001   AGCTTAAGTTTTGTT          GGCCGG-AGGC GCA GCTTTCCGGCA          TTGAATTTCAAAATA  54 34
     ECs4889 4964885 .. 4964903 +  -9.5  -5.24129   TATGTACAAATTTGA             GCCTGGC TTATC GCCGGGC             TTTTTTATGGCAAAA 100 50
     ECs4890 4966213 .. 4966235 +  -5.7  -4.11216   AATGCCCAGAATCTC           TTTTGTTTC CCGAT GGAACAAAA           TTTTCAGCGTGCCCA  65 194
     ECs4892 NONE
     ECs4893 4970315 .. 4970332 +  -8.5  -3.32424   ACCGTTCATTCACAA             TACTGGA GCAA TCCAGTA              TGTTCATTCTCTGGT  69 58
     ECs4894 NONE
     ECs4895 4971401 .. 4971432 + -15.2  -4.41494   TGCTGAGTAATCGGT      ATCATGCCGGATGC TGGC GCATCCGGCATGGG       TTTTACTTCGCGGTC 100 31
     ECs4897 NONE
     ECs4898 4976005 .. 4976016 +  -4.4  -3.73224   GAACGGTAACAGGAA                GAAG CTTG CTTC                 TTTGCTGACGAGTGG  58 480
        murB NONE
        birA 4983087 .. 4983101 +    -5   -2.6472   GAGCATTAGCTCCCC               TGCAAA TTA TTTGCG               TAGTCTGACCTCTTC  48 48
         tuf 4986169 .. 4986208 + -13.6  -3.72576   AACATTTGACGCAAT  GCGCACTAAAAGGGCATC ATTT GATGCCCTTTTTGCACGC   TTTCGTACCAGAACC 100 49
     ECs4904 NONE
        nusG 4987340 .. 4987378 + -16.9  -4.91459   GCGATTTAATCGTTG   CACAAGGCGCGAGATTG GAATA CAATTTCGCGCCTTTTG   TTTTTATGGGTCTTG 100 60
        rplK NONE
     ECs4907 4988609 .. 4988645 +  -6.6  -2.78463   AAACTAATGCCTTTA   CGTGGGCGGTGATTTTG TCTA CAATCTTACC-CCCACG    TATGCTAACGAAAGT  55 34
        rplJ 4989382 .. 4989395 +  -3.8  -4.07746   GCGATGCGAAAGAAG               CTGC TTAATC GCAG                TTATCTTTTTAACGC  59 18
     ECs4909 4989861 .. 4989886 + -17.7  -4.64766   AGAAATCAGGCTGAT         GGCTGGTGACT TTTT AGTCACCAGCC          TTTTTGCGCTGTAAG 100 65
     ECs4910 4994189 .. 4994216 + -12.7  -2.65298   CGCTCAAACAGGTCA        CTGCTGTCGGG GTAAAA CCCGGCAGCGG         ATTGTGCTAACTCCG  81 45
     ECs4911 4998496 .. 4998509 +  -9.5  -5.60993   CAAATAACGTAAAAA               CCCGC TTCG GCGGG                TTTTTTTATGGGGGG 100 52
     ECs4912 4999156 .. 4999171 + -10.4  -3.53343   CTCAAAATAACAAAA              CCCACC TTAA GGTGGG               TTTCGCCAGAGAATT  77 56
        nudC NONE
     ECs4920 5007600 .. 5007611 +  -5.8  -2.63382   TCTGAACAGTATCAC                CGCT AAGG AGCG                 ATTATGGATCTCGCG  50 20
     ECs4921 5008298 .. 5008314 +  -4.4  -3.55444   CTAATTCAGGTAAAC              TGCGGA TAATT TCCGTA              TTTGAGAACTCAACA  54 37
     ECs4922 5009040 .. 5009052 +  -4.1  -3.65351   GTGTATGCAGGAGAG                TGCTA TTC TGGCA                TTTCCGTCGCACTCG  53 146
     ECs4923 NONE
     ECs4924 5010327 .. 5010338 +  -5.8  -3.57263   TCACCAGTTGCTGTT                GCAG TGCG CTGC                 TTTGAGCGTAAAAGT  60 266
     ECs4926 NONE
     ECs4927 5013638 .. 5013661 +  -5.3  -3.61398   CAGTTTTGTGCCCGC          GTGGAACAC TTTGCC GTCTTCCAC           TTCTTCCAGCGGCAG  58 214
     ECs4931 5023655 .. 5023670 + -10.4  -5.63517   CAGCACCTTACCTCA              GGCACC TTCG GGTGCC               TTTTTTATTTCCGAA 100 71
     ECs4932 NONE
     ECs4933 5026894 .. 5026907 +  -8.1   -3.4252   CACGATGCCTGATGC               GACGC TTGC GCGTC                TTATCATGCCTACAA  67 106
        aceK 5029046 .. 5029056 +  -3.2  -3.35606   AATTATTTGCCAGGA                 GGAG GGG CTTC                 ATATTTTTTTTATCG  47 338
        metH 5035943 .. 5035969 +   -13   -3.7456   CTTTTCCTTACAACA         AACAGGGCGCTC AAT GAGTGCCCTGTC         TCTTTATTAATATGA 100 56
     ECs4938 5037826 .. 5037848 +  -7.7  -3.17075   GGCACTATGAACAAG           ATGCCGGAT CATGC ATCCGGCAA           TTCACTTAAAAACGG  64 88
     ECs4940 5038793 .. 5038814 +  -5.8  -4.48967   ACTTTGCCACCAATT           TGAGCGCC CCTTAA GGCGCTGA            TGTTTTTTTATCCTT  72 12
     ECs4944 NONE
     ECs4945 5044164 .. 5044187 +  -5.3  -3.90112   GCCTGAAATAAAAAA          TAACCCGAG CGGCGA CTCAGGTTA           TTTGATTAAACAAGG  61 35
     ECs4946 5045146 .. 5045157 +  -4.4  -3.34431   AACCCTGAATTACTC                TCAC AGGT GTGA                 TTATGGCGGTATTTT  52 14
     ECs4947 NONE
     ECs4948 NONE
     ECs4949 NONE
     ECs4950 NONE
     ECs4951 NONE
     ECs4952 NONE
     ECs4953 NONE
     ECs4954 NONE
     ECs4955 5048811 .. 5048826 +  -3.2  -3.91897   ACACCTGAAGAAGAT              GCGC TGCTGATT GCGC               TTTATCCATCCACCC  55 104
     ECs4956 NONE
     ECs5580 NONE
     ECs4957 NONE
     ECs4958 NONE
     ECs4959 NONE
     ECs4960 5050830 .. 5050847 +  -8.4  -5.46706   CCCGTTAACCCCAAA             TCCCGC CACAAC GCGGGA              TTTTTATTTTAAACT 100 33
     ECs4961 NONE
     ECs4962 NONE
     ECs4963 NONE
     ECs4964 NONE
     ECs4965 NONE
     ECs4966 NONE
     ECs4967 NONE
     ECs4968 NONE
     ECs4969 5055639 .. 5055653 +  -2.8  -3.53224   ATAATTGATCTTGAC               GGAAAA CCT TTCTCC               TTTGACCCGGAGATG  48 49
     ECs4970 NONE
     ECs4971 NONE
     ECs4972 5059193 .. 5059203 +  -4.6  -3.32448   CGGGCTTTAAAATCT                 GCGT GAA GCGC                 CTTTGTATTTTTCCC  52 113
     ECs4973 NONE
     ECs4974 NONE
     ECs4975 NONE
     ECs4976 NONE
     ECs4977 NONE
     ECs4978 NONE
     ECs4979 NONE
     ECs4980 NONE
     ECs4981 NONE
     ECs4982 NONE
     ECs4983 NONE
     ECs4984 NONE
     ECs4985 NONE
     ECs4986 NONE
     ECs4987 NONE
     ECs4988 NONE
     ECs4989 5074007 .. 5074027 +  -7.7  -3.85698   ATACCCGTTACAGGC            GAAATACAG AGT TTGTATTTC            TTTGTGAAAAGCGGG  69 442
     ECs4992 5075193 .. 5075218 +  -2.6  -3.68725   TCGTTATTATCCTGC         GAGCGTTT CGGAAAAATA AGACGCTC          TCTTTGTTGGGCCTT  50 7
     ECs4993 5077416 .. 5077427 +  -5.8  -2.84919   AGGAAAATAAAAATA                CTCC CGAA GGAG                 TGGTTATCAGTCGCT  51 91
     ECs4994 NONE
     ECs4995 5078279 .. 5078304 + -14.1  -3.98312   GTTTTTACAGATTGA         CCCAGCATAGT TCCA GCTATGCTGGG          TTTCACTTTTATGTA 100 344
     ECs4997 NONE
     ECs4998 5079845 .. 5079857 +  -4.1  -3.55071   AAGCGGGGGCCAGGA                GTTGA GGT TCAGC                TTTACGCCACTGTGG  51 401
     ECs5005 5084630 .. 5084641 +  -2.2  -3.44848   CTAATCAGCGCCTGC                CG-CG CGT CGACG                TATTTGCTGACCAGC  47 37
     ECs5008 5088843 .. 5088867 + -17.3  -4.40358   AAATAACCTTAAAAA          CAATGCCGACT ATA AGTCGGCATTG          TTTTATCAGATAAAT 100 201
     ECs5009 5089491 .. 5089512 + -11.7  -3.32343   TGAAGGGATTTACCA           TAACCACAC TCCG GTGTGGTTA            TTCTGCCCCTCTGGA  85 94
     ECs5010 NONE
     ECs5011 NONE
     ECs5012 5093016 .. 5093043 +  -8.5  -4.48713   CTAAGTCATGGGAAA        GGTGCCAGT TTTCGCAATC ACTGGCACC         TTTATTCTTAATGGC  87 37
     ECs5013 5094094 .. 5094120 +  -3.7  -4.40221   TCTTCGTTTCCGGTT        CCC-AGAGG-GCT TCC AGCTCCTCAAGGG        TTTTACCTTTGGTTT  65 110
     ECs5018 5101196 .. 5101206 +  -6.8  -2.62184   ACAAAACACACAAAG                 CCTG TCA CAGG                 TGATGTGAAAAAAGA  55 48
        lamB 5102655 .. 5102668 +  -9.5  -2.97017   TGTCATTATCTGAAA               GGGGC GAAA GCCCC                TCTGATTATCGGGTT  70 95
     ECs5020 5103689 .. 5103708 + -11.4  -5.71983   GATTTTGCAACAACT            GGTGCGTC TCCT GGCGCACC             TTTTTTTATGCTTCA 100 58
     ECs5021 5105579 .. 5105589 +  -3.2  -3.63768   GTTTTACCACTTCAT                 GCGA TTG TTGC                 GTTTTTGTTGCGCAT  51 139
     ECs5022 NONE
     ECs5023 5107083 .. 5107100 + -11.3  -4.35604   TGATGATGTAAAAAA             GCCGGAT GATC ATCCGGC              TTTCTTCTGGGTTGC  93 38
     ECs5025 5110193 .. 5110214 +  -2.4  -4.33851   TTTTGGATAACCCTT           CCAGA-ATT CGATA AATCTCTGG           TTTATTGTGCAGTTT  59 31
     ECs5026 5110919 .. 5110942 +   -16  -4.94262   AACATATCTCTGAGA          CCGCGATGCC GCTT GGCGTCGCGG           TTTGTTTTTCATCTC 100 39
     ECs5027 5112362 .. 5112382 +  -2.6  -2.69964   CTACACTTAATCTCA            CGTTCA GAAGAAAAG TGAACG            TACTCTCATTCACAA  41 84
     ECs5028 5112940 .. 5112952 +  -9.1  -3.28791   GAGCACATAACTGTT                GGTGG ATT CCACC                TTATGCACAAAACCT  69 337
     ECs5030 5114503 .. 5114524 + -11.7  -5.76633   AGGTATTACATAAAA           GAACCCAAT GTTT ATTGGGTTC            TTTTTTTCTCTATCA 100 128
     ECs5031 5115891 .. 5115914 + -13.1  -4.43681   TAGTCAAATTCACCA          CGCCCTGCG CACCGT CGCGGGGCG           TTTTGCTGTTAAATC 100 56
     ECs5032 5116373 .. 5116393 + -12.6  -3.99938   AACTATAAAAAGAAA            GGGCTTCC CAGGT GGAAGCCC            TATTTCTTTTATGGA 100 162
     ECs5034 NONE
         alr 5120127 .. 5120147 +  -3.9  -3.98661   TGCTCTTATAAAGGT            CGTGCCTCT GGC GGATGTACG            TTTGTCATGAGTCTC  57 137
     ECs5036 5121712 .. 5121724 +  -4.9  -2.78935   TCGGGTTTGTTACGA                TAGAA TTT TTCTA                TATCCTCAAGAATAT  49 276
     ECs5037 5123274 .. 5123308 +  -4.3  -5.52384   AATTCAGAATACTGA    CAG-A-GCGGGAGAGCG TGA CACTCTCCCGAATGCTG    TTTTTTTAATCACAC  90 26
     ECs5038 NONE
     ECs5039 5124221 .. 5124250 +  -2.1  -3.89346   GCTTGAGGAAGCGTG       CCGTATGCGAAG CTTCGCA CTCCGCG-ACGG       TTTCTGGCGTACCGG  54 86
     ECs5041 5127881 .. 5127897 + -10.1  -3.39505   AGCCATAAAAAAGAA              GCCTCCG TTA TGGAGGC              TTCTACGTATCAGGT  76 98
     ECs5043 5130570 .. 5130592 +  -3.4  -3.18274   TTCGTTAATTCATCT           GTTGGGGAGT ATA ATTCCTCAAG           TTAACTTGAGGTAAA  46 392
     ECs5045 5131076 .. 5131100 + -14.4  -4.67651   GGAAGATGAACAAAA          CTAAAGCGCC ACAAG GGCGCTTTAG          TTTGTTTTCCGGTCT 100 22
     ECs5046 5132990 .. 5133021 + -12.4  -4.37658   TCTTTCATCGGATTC      TGAAAACGGGTGGC AATG GCTGCCCGTTTTTA       TTTTCTCCGCACATT 100 41
     ECs5047 5134815 .. 5134832 +  -9.9   -3.5774   AGGTAATCTGAAAAA             GGTGCAA TCTT TTGCACC              TTTAACAGGTTAGCT  77 66
     ECs5052 NONE
     ECs5053 NONE
     ECs5054 NONE
     ECs5055 5144652 .. 5144681 +  -2.8  -3.54424   CTGTTGTTAAGTCTC       GG-GGTCAACGTG TTGAC CCCGTTGACGGCC       TTTGCGGGAGTGCGG  48 96
     ECs5056 NONE
     ECs5057 NONE
     ECs5058 5147402 .. 5147414 +  -3.4  -3.84246   CAAATAAAAATCTTT                CCAT AACAA ATGG                TTATTCATTAATCCT  53 139
     ECs5059 5148951 .. 5148973 + -14.9  -2.91912   ATCAATAATTGAAGA           TTGCCGGGG ATATC CCCCGGCAA           TGTGTGGATGCCTGA  89 33
     ECs5067 5160347 .. 5160372 +  -6.7  -3.82218   TTGGCGCATAACAGG         CTTGCCCGCGC GCAG GCGTGTGCCAG          TTTGATGCTCTCGGT  66 92
     ECs5074 5168746 .. 5168757 +  -5.8  -2.66522   CCTCTACTCGTAACA                GGCA CCTT TGCC                 TACCTTGTATTAACT  50 48
     ECs5584 5169484 .. 5169496 +  -6.2  -3.53811   GACAGCCACGCCACC                CGGC TGTGC GCCG                TTTCCAGCAGATAAC  58 388
     ECs5091 NONE
     ECs5092 5184790 .. 5184848 +  -3.2  -3.62522   AACTGCCCAATTCAG GCGTCAACTGGTTTGATTGTACATTCC TTAACC GGAGGGTGTAAGCAAACCCGCT-ACGC TTGTTACAGAGATTG  51 128
     ECs5093 5186605 .. 5186624 +    -5  -4.65722   TAACTACCGTGTTCA            GCGTGCTGG TGG TCAGCA-GC            TTTCTTTATATCTGG  73 177
     ECs5101 NONE
     ECs5102 NONE
     ECs5108 NONE
     ECs5109 NONE
     ECs5110 5207610 .. 5207633 + -15.4  -3.35813   TTGCGGAACGATGAA          CGAAGCAGTC GCCT GACTGCTTCG           TTCATTAAAGTGAAA 100 305
     ECs5121 5223600 .. 5223632 +  -4.8   -5.0925   GGATTAATGTCGAAA      CGCCGGATTATG TGGTTATGC CATTTTCCGGCG      TTTTTCGTTTTGGCA  79 34
       groES NONE
       groEL 5227152 .. 5227175 + -12.4  -5.50723   GCAGAAATAAACAAA          CCCCCGGGCA GAAA TGTCTGGGGG           TTTTTCTTTTGGTCA 100 55
     ECs5125 5227979 .. 5227992 +  -8.1  -3.48884   TGAAATCAAGCATTC               GGCGA GTGA TCGCC                TCTATTTCTTTACCC  64 391
     ECs5128 5230551 .. 5230582 +   -13  -3.65046   GCGTGAAGTAATGCG      GTTGTGGTGCGGCC TGCA GGCTGCACCATCAC       TTATTCAGGTCAGAG 100 30
     ECs5586 5230988 .. 5231011 + -13.2  -5.13354   AGCAATAAGCAATAA          CGGTACGACA GCTG TGTCGTGCCG           TTTGTTTTTTCTGCG 100 33
     ECs5129 5231754 .. 5231764 +  -3.2  -3.42197   TCTGCTGCCACATTC                 CTCT GTC AGGG                 TTATAGCCTTTATTA  49 306
     ECs5136 5238006 .. 5238026 +  -4.8  -3.75419   TTTAAGACTGGATAT            TTGATATC ATCCA GGTATCAA            TTCTGTATTGGTTTT  59 131
     ECs5137 5239728 .. 5239763 + -10.6  -3.21912   TGAAGATGATGTTAA    GCTGCTAAATGA-GCCA CGT TGACATCATTTGGCAGC    TTCATGCATTACAAA  78 132
     ECs5141 5246134 .. 5246148 +  -2.8  -3.57144   CCAAGGTCGGGGTCG               CGAG TTCGAGT CTCG               TTTCCCGCTCCAAAA  50 285
     ECs5142 NONE
     ECs5144 NONE
     ECs5145 NONE
     ECs5146 NONE
     ECs5147 NONE
     ECs5148 5254343 .. 5254375 +  -7.1  -2.54504   GGGCTGTTTTTTTTA     CA-CGGGGAGC-CAG CGATC CTGCGTTCCCCGCTG     ATCTATTTAGAGGGT  57 47
     ECs5149 NONE
     ECs5150 NONE
     ECs5151 5258060 .. 5258086 + -13.1  -5.38839   TACAGGTCAATAAAG        CCACCG-CATCC TCAG GGATGTCGGTGG         TTTTCTTTTTCTATA 100 55
     ECs5152 NONE
     ECs5153 5259766 .. 5259800 +  -9.4  -3.10975   CAGTGTGATACATTG    CTGTGTCGGTTAAGC CATTAC GCT-ATCCGACACAG     TGTTAAATCCTCGCT  71 80
     ECs5154 NONE
     ECs5155 5262828 .. 5262848 + -11.2  -3.20723   GCAGAGTGATCATTA            CCCTCTTC AAACA GAAGAGGG            TTAGATTGCTGACAA  81 32
     ECs5156 5263754 .. 5263771 +  -9.9  -6.32216   CTGAATTATGAAAAG             CCATCCA GATT TGGATGG              TTTTTTTTTGTCTAT 100 46
     ECs5157 NONE
     ECs5158 5264984 .. 5265010 + -12.4  -2.79004   GGGCGAGTAATTTTT         TTGCCAGCCT CACTGCA AGGCTGGCAA         CTATTTTAAGGATAA  82 31
     ECs5159 NONE
     ECs5160 NONE
     ECs5161 NONE
     ECs5162 5267954 .. 5267983 + -13.7  -3.14132   TCTGTCATGAATCCA       TGGCAGTGACCAT ACTA ATGGTGACTGCCA        TTGATGGAGGGAGAC  93 61
     ECs5163 5269988 .. 5270030 +  -3.5  -4.98531   GGATAAGTCACTAAT TGCAGC-GAGGGTGAGGCAA GTAA TTGTTTCATCGTCAGCTCCA TTTTTCGTTTCCCCA  76 386
     ECs5166 5271913 .. 5271925 +  -4.7  -3.57792   CGCCCGGATTAACCA                GCTGC GAG GCCGC                TTTAGCGATACGTAC  55 510
        ulaA 5275097 .. 5275111 +  -2.8  -4.48987   AACTGGCAGAACAGT               CTGCTT AAT AAGGAG               TTTTGATTATGACCG  63 18
     ECs5170 NONE
     ECs5171 NONE
     ECs5172 NONE
     ECs5173 NONE
     ECs5174 5278320 .. 5278332 +  -9.1  -3.46435   TACGTGGTAGTACGT                TGCGC CTT GCGCA                TCTGTTTCTTCATTT  71 232
        rpsF NONE
     ECs5177 NONE
        rpsR 5279795 .. 5279805 +  -2.4  -2.50307   TCGCCATCAGTAATC                 GGTC ACG GTCC                 ATTAATACGACTTTG  39 28
     ECs5179 5280304 .. 5280332 + -16.1  -3.33352   TATTCAACGAGACGT        AAAAACGCCGACC ACT GGTCGGCGTTTTG        CTTTCTATTTTTCGT 100 46
     ECs5181 5282164 .. 5282174 +  -4.6  -5.04249   ACAATGCCTTCCACG                 CCGG ATA TCGG                 TTTCTTTTTTCACAG  81 272
     ECs5183 5283632 .. 5283662 +  -7.4  -4.13014   GTATCAATGGTTAAG       CCCGTCACCACGCC GCT GGCGTTCTGGCGGA       TTTTCACCATCTGCC  74 239
     ECs5185 5285208 .. 5285218 +    -4   -3.1372   AAATTAACATTAGAT                 CTAA ATC TTAG                 TATTCATCCCGCGTA  48 204
     ECs5186 5286763 .. 5286787 + -16.5  -4.19817   TAACCGCATTATCAT          GCTGGATGGCG CAA TGCCATCCAGC          TTTTAGATCACTCAC 100 38
     ECs5189 5290025 .. 5290053 + -13.2  -3.35467   TAAGATGCGCCAGCA        TCGCATCCGCCA ATAAA TGCCGGATGCGA        TTGATGATTTATAGG  95 83
     ECs5192 5292961 .. 5293003 + -10.1  -3.86346   GTCTATTTACTAAAT TCA-GATGGCAGAAACAG TGTATTTC CTGATTCTGCCATCCTGA TTTCTCCCAACCTAA  82 28
     ECs5193 5294109 .. 5294139 +    -7  -2.53831   AACTCAGAGACTTAA       TTCCCCTATC CCATAGATAAC GATAGGGGAA       AATTATTTTTGCAGA  54 26
     ECs5195 5295315 .. 5295335 + -16.9  -3.50335   TATGCAGTAATAAGA            CGGCTCCTG ATT CAGGAGCCG            TTGATGTTTATGGGG 100 84
     ECs5198 5299577 .. 5299588 +  -4.4  -2.69546   ACAGTTTTACATCGG                TCTG GGGC CAGA                 ATTATGAGTTTATGG  47 7
     ECs5199 NONE
     ECs5200 5303723 .. 5303747 + -10.8  -5.00616   ATAAGTAACCCTATG         CATACGCCACC TTCG GGTGGCGT-TG          TTTTTTGCGAGACGA 100 33
     ECs5202 NONE
     ECs5203 5304828 .. 5304846 +  -5.2  -4.07568   ACCAGTTTCGCATCT             TCACCGGC TTC GTCGGTCA             TTTTCAGAACGCCAA  65 331
     ECs5205 5306481 .. 5306495 +  -7.1  -3.42996   ACTGAAGCCTGATGC               GACGC TTACC GCGTC               TTATCATGCCTACTG  65 108
     ECs5206 NONE
     ECs5207 5309082 .. 5309102 +  -3.2  -3.58522   TAAAACGTAATTTGC            CACTGATG ATCAC CATCGGCG            TCTTTGTGCTGGGTT  51 31
     ECs5208 5310449 .. 5310468 +  -6.5  -3.40371   TTCTTCACCCCGTTC            GGAAACT TAATGT AGTTTCC             TTCGTTGATGGAGTA  56 416
     ECs5210 5312669 .. 5312698 + -13.5  -2.74792   AGATAGTGTGCGTAG       GCCGGATAAGGCG TTCA CGCCGCATCCGGC        ATTTGAGCATAGTGC  86 56
     ECs5212 NONE
     ECs5213 5315369 .. 5315402 + -14.7   -3.4072   ATCGTTAATTCCTCA     TTTCCCTGTTGCCTG CACT CAGGTAACAGGGAAC      TTATCATCGCAAATG 100 33
     ECs5219 5326033 .. 5326052 + -10.7  -3.65827   TGTCATCAGACTTAA            TCCGGGC ATGATA GCCCGGA             TTTCCATCAAGATTA  83 199
     ECs5227 NONE
     ECs5228 NONE
     ECs5229 5330859 .. 5330890 +  -7.4  -3.85698   ATGGCGTGATGACTT      TTCGCCGTAAAT AACTCCAG GTTTACGGCGAG       TTTGTGAAAAGAGCG  68 32
     ECs5230 5332756 .. 5332787 +  -6.5  -3.88787   TGCATAAAATAATTT      GACGCCGGGATGT TTCTGT ATTTCCCGGCATC       TTTATAGCGATATCA  66 34
     ECs5232 5334401 .. 5334426 +    -9  -5.47399   ATTAATTGATTAAAA         TGCCCGATAG CACACA CTAGCGGGCA          TTTTTTTAGAGTTCG 100 40
     ECs5234 5336335 .. 5336354 +   -15  -3.72073   TGTAAGAGATAAAAA            GGCCGGAG CATG CTCCGGCC             TTCGTTTTCATCACT 100 36
     ECs5238 NONE
     ECs5239 5344005 .. 5344028 +   -14   -3.9461   AACCGAATGAACGAA          TAAAGGGAGC GAAA GCTCCCTTTA           TTATTGTTAGCAAAG 100 39
     ECs5242 5349158 .. 5349181 +   -11  -5.45652   AGTTATGCTCTTGAA          TGCGCTGGGA CGCT TCCTGGCGCA           TTTTTTATTAAAGGT 100 60
     ECs5243 NONE
     ECs5244 5350979 .. 5350996 +  -2.7   -3.6682   TTATCTTCATGTTCT             GTCTCTT CACC AAGAGAA              TTTCCATGAATCCGC  51 468
     ECs5249 5354188 .. 5354201 +  -5.3  -5.54192   TTTGCTCAAAATTTA               CTATG GCAG CATAG                TTTTTTTCCCTTCGT 100 430
     ECs5252 5356842 .. 5356854 +  -6.3  -3.10715   TTCATGCTGTATGGA                TGAAC AGT GTTCA                TTAGATGCTGATAGC  56 63
     ECs5253 NONE
     ECs5591 5359066 .. 5359093 +  -7.6  -3.01924   ATATGCGCCGCTTCC        AGCGCGACGGTG GTGT CATCGTGGCGCA         TATTAAAGCCACATA  59 517
     ECs5259 NONE
     ECs5260 5373675 .. 5373704 +  -8.5    -5.252   TTTTGTCACTTTGCC       GGGGGCCTTCATG ATAT CTTTAAGGCCCTC        TTTTTTATCGCAGTG  95 143
     ECs5261 5376620 .. 5376634 +  -3.4  -2.52635   AGGTAATTGCTGTTA               TCACCG GAG CGGAGG               GTTAATCATGGCGCT  42 6
     ECs5262 NONE
     ECs5263 NONE
     ECs5264 5390045 .. 5390070 + -12.6  -2.90219   AATATGTCCAAAACA         GGCCAGGAGC CGAAAC GCTCCTGGTC          TATATAACCGTTCTG  82 42
     ECs5592 5391740 .. 5391759 +  -2.3   -4.3534   GGAAGTCGACGAAAA            TAATATT AGCTAA AATATTA             TTTTGATAATTGCCA  60 261
     ECs5271 5396830 .. 5396859 + -10.9  -5.10064   TTAATGTAATTGACT       GATAGCCACATCAC TTC GTG-TGTGGTTATC       TTTTTATCTATTGGG 100 388
     ECs5272 5397959 .. 5397973 +  -2.8  -2.75536   ACAAAGTGTACAGAA               CGAC TGCCCAT GTCG               ATTTAGAAATAGTTT  41 443
     ECs5273 NONE
     ECs5274 5399227 .. 5399245 +  -2.4  -3.15249   CAATGTAAGGAAATC             GCAGGA AATAACA TTCTGC             TTGCTGGCAGGTATC  44 94
     ECs5275 NONE
     ECs5276 NONE
     ECs5277 NONE
     ECs5278 NONE
     ECs5279 5404744 .. 5404764 + -16.9  -2.94356   CCGACAATCCGAACT            GAGCCTGCC ATT GGCAGGCTC            TGGTGTTCTTTTACG 100 168
     ECs5281 5407648 .. 5407674 + -11.5  -2.98947   TAGCCATTAATACCC         ACCGGCATGGC TGCGC GCCGTGCCGGC         TCCTTCTTCCTTGCC  79 31
     ECs5282 5409208 .. 5409239 + -12.5  -4.94243   TACCCTACAGACTTA      CTGGTCAATCAAA CTGATA TTTGGTTGACCAG       TTTTCGTTTTTTTGC 100 50
     ECs5283 5410185 .. 5410209 +  -9.3   -4.2528   GACTTATTATAATAA          GCGCAAGGG TAAACGT TCCTTGCGC          TTTCTTAAATTAAGA  82 39
     ECs5285 5412465 .. 5412478 +  -2.3  -2.50816   CTTAACTCACTGTGG               CGCGT CAGG GTGCG                ATTAATCAATCGCCC  39 283
     ECs5289 5416415 .. 5416438 + -11.1  -3.73224   GTTATCAGTCTGAAA          GGATACCCT CGTAAA AGGGTATCC           TTTAATAACAACTGC  85 344
     ECs5301 5433209 .. 5433226 +  -4.8  -2.82516   GCGCACTTTACCTAA             GCCATG CCGGAA CGTGGC              TATGATCCTGCAAAG  49 350
     ECs5303 5435095 .. 5435108 +  -2.3  -3.03309   AGGATTTCTCTATAA               CCTCC ATAA GGAAG                TGGTTATTATTGCGA  42 65
     ECs5304 5436044 .. 5436055 +    -3  -2.87344   CGTAGATCGGCTGGT                TGAA GATA TTCA                 TATCTACGCGGAGTA  42 36
     ECs5305 5437372 .. 5437392 +  -7.5  -3.12351   CGACAGCTTGCACAC            CTGGCGCAG CGA CTGCATCAG            TTCGCTCTCGGCGGC  59 153
     ECs5309 NONE
     ECs5310 5445782 .. 5445792 +  -2.4  -4.18018   GTTTATCCGCCGATT                 CCAG CAG CAGG                 TTTTCCATCACGCGG  58 303
     ECs5315 5452011 .. 5452021 +  -5.4  -3.45768   AATCAGCAGAACCGC                 CATC ATG GATG                 TTGTCGCTTGTGGTA  56 365
     ECs5318 5455398 .. 5455424 +  -5.8  -6.32017   ATTAAAGTTGCCATG         CAGCGTCCGG GGAAGTG TTGGGCGCTG         TTTTTTTTGTTTCTT 100 52
     ECs5325 NONE
     ECs5326 5463553 .. 5463573 + -11.9  -2.80922   GCTGATTAACGTTTC            CATTCGCTG CTG CGGCGAATG            TGGTGTTGCGTTTTT  73 381
     ECs5328 5464680 .. 5464711 +  -9.4  -2.78395   AGTCGGATAAGGCGT      TCACGCCGCAT-CCG ACA CGGTATTCGGCGAGA      TAATTAACCTTTCTT  69 305
     ECs5330 NONE
        rimI NONE
     ECs5332 5467425 .. 5467439 +  -9.2  -3.14132   TCGTTTTCAACAAGC               GCGGCG CGA TGCCGC               TTACTCAAGAAGAAA  70 81
     ECs5333 5469060 .. 5469085 + -11.1  -2.68338   ATTAATTCTTGCCTC         CAGGGCGCGGT AGCC GCTGCGTCCTG          TCAATTTCCCTTCCT  74 36
     ECs5334 5470367 .. 5470385 + -14.6  -4.28049   AAAATTTTATCCAAA             GCCAGTCC AGC GGACTGGC             TTTTGCGGTTTTAGC 100 345
     ECs5335 NONE
     ECs5336 5472417 .. 5472471 +  -9.4   -2.5294   CGTAGGCCGGATAAG GCGTTCA-CGCCGCATCCGGCAGTTG GCGCA CAA-TGCCTGATGCGACGCTTGACGC GTCTTATCAGGCCTA  68 133
     ECs5340 NONE
     ECs5595 NONE
     ECs5341 5477401 .. 5477411 +    -4  -3.84451   CGAATAACGGTATAC                 TGAT CTG ATCA                 TTTAAATTTGAAGCA  55 34
     ECs5342 5478676 .. 5478695 + -10.7  -4.38927   GTTCTGATGGATTTG            GGCGGAG CGTTGA CTCCGCC             TTTGTTATGTCACAA  90 34
     ECs5343 5479477 .. 5479500 + -12.4  -4.87037   CGATTGTCGTGTTAA          GCCGGAGTGG GGGA CTGCTCCGGC           TTTTTAGTATCTATT 100 59
     ECs5346 NONE
     ECs5347 NONE
     ECs5348 5485613 .. 5485642 + -13.5  -3.08581   TTGCTGGTTTTGTAG       GCCGGATAAGGCG TTCG CGCCGCATCCGGC        ATTTTACGCATTACT  87 293
     ECs5350 5489479 .. 5489495 +  -4.5  -2.61144   ACTGATCCGCACGTT              TATGATA TGC TATCGTA              CTCTTTAGCGAGTAC  46 36
     ECs5351 5490377 .. 5490392 +  -8.2  -3.76224   TTGGCTACCCGGTTT              CGTGCG CCAG CGCGCG               TTTCCTCACTGCCAA  72 518
     ECs5353 5491510 .. 5491526 +  -5.1  -3.78156   TCCTGGGCTAACGCG              GTGGTAT AGA ATACCTC              TTGTTCGTCGTCTTT  61 293
     ECs5355 NONE
     ECs5356 NONE
     ECs5357 NONE
     ECs5358 5496345 .. 5496362 + -12.7  -5.76949   GTTGAAAAATAAAAA             CGGCGCT AAAA AGCGCCG              TTTTTTTTGACGGTG 100 42
     ECs5360 5497691 .. 5497717 +  -5.8  -3.72576   CACCGCGTAATAAGT         TGACAGTGATCA CCC TGTTCGCGGTCA         TTTGGTCAAGAAGAG  61 376
     ECs5361 NONE
     ECs5359 5496339 .. 5496368 - -13.7  -4.64144   AATAAGGTTGAAAAA       TAAAAACGGCGCT AAAA AGCGCCGTTTTTT        TTGACGGTGGTAAAG 100 45
     ECs5354 5491154 .. 5491166 -  -4.7  -3.80573   TGGATTATCAGGAAA                GCCTG TGG CTGGC                GTCTGGCTGGGTCGT  58 98
     ECs5352 5489514 .. 5489538 - -15.7  -2.65298   TTTAGCGAGTACAAC          CGGGGGAGGCA TTT TGCTTCCCCCG          CTAACAATGGCGACA  93 518
     ECs5349 5485448 .. 5485469 -  -2.9  -5.03145   CAAGGTTTGAAAAAA           CCTGCACGGG TGG CCCGC-CACG           AAATTGAGGATGCTA  73 209
     ECs5345 NONE
     ECs5344 5479364 .. 5479380 -  -7.9  -2.98493   CTCACGAGCAAACCA              CTGCCGC TGA GCGTCAG              ACCACCTTCAACGAC  59 249
     ECs5337 5472451 .. 5472483 -   -12  -2.57344   CAGTTGGCGCACAAT      GCCTGATGCGACGC TTGAC GCGTCTTATCAGGC      CTACAAGTCTGTGCC  79 65
        rsmC 5464675 .. 5464686 -  -7.2  -3.33261   TTGTAAGTCGGATAA                GGCG TTCA CGCC                 GCATCCGACACGGTA  63 54
     ECs5327 5462968 .. 5462986 -  -5.9  -3.98282   GGTACATTAACCAAA             GCCGGAC GTTAA GCCCGAC             GGAGAGAGAAATATT  65 274
     ECs5324 5460401 .. 5460427 -  -6.7  -3.16683   AGCCGACCGCAGGAA        TGGCGGCGAGGAT CAT ATCCT-GC-GCCA        ACGCTAACAGAAATT  59 44
     ECs5323 5459930 .. 5459965 - -13.4  -3.26947   TAACTTTTATAGTAA    CACACGGAGGAGAG GAGGCTGT CTCTCATCCGTGTG     CTTAAGCGAGGCAAT  91 42
     ECs5322 NONE
     ECs5321 5458580 .. 5458592 -  -3.3  -2.78384   TTGTGTCGCAGTATA                CCGCC AGA AACGG                GGATTAATACTCTTT  43 29
     ECs5320 5458037 .. 5458050 -  -5.2  -4.28254   GGGTAACAGCTAAAA               CGCG GCGTTT CGCG                GTTCAGGAAATGAAG  65 28
     ECs5319 5455464 .. 5455498 -   -18  -3.33261   TTGTAAGCCGGAGAA     GGTGTGTAGGTCGCAC CCT ATGCGACCTACACATC     AGTCAGGAATTACCC 100 35
     ECs5317 5453223 .. 5453237 -  -5.6  -3.14468   TGTGAGCATAGGTAA               GCGGGA ATT TCCCGG               TATTTATCTTTTGAT  54 84
     ECs5316 5451684 .. 5451711 - -12.2   -4.8543   TAATCGCCATAAAAA        TGCCCGATAAGCA AAA TG-TTATCGGGCA        TAGGGAGTTTAATCT 100 34
     ECs5314 5449219 .. 5449235 -  -3.1  -3.26405   CTCATTTAAAAATTA              TATTCAT ACT ATAAATA              TTAAATAACAATATA  46 26
     ECs5313 5446766 .. 5446783 - -14.1  -4.51812   TCTGATAAGAACAAA             GCCCCGC CGAA GCGGGGC              TAAACACGGTTAGTG 100 35
     ECs5312 NONE
     ECs5311 5445515 .. 5445548 -    -9  -3.74077   TCTGACATATCTAAA     GAGTTCCACTCGTAA TAATG TTGCG-GTGGAACTC     TCAAAAAGTTGATCT  77 50
     ECs5308 5441098 .. 5441129 - -13.1  -4.47707   TTCCATGAAAAACAA      GGCCTTCTGCAAC ATGATG GTTGCAGAAGGCG       CAAAAGAGAGTTGTT 100 39
     ECs5307 NONE
     ECs5306 5437810 .. 5437825 - -10.4   -4.1822   GGTGATGTGAATAAA              GCGGCT ATTT AGCCGC               TTTATTGGTTTTTCG  85 53
     ECs5593 5437257 .. 5437285 -  -6.8  -4.68424   TAACGCAGCGAAAAA       TG-CCCGGTAG TCCTGGCG CTACCGGGTCA        ATGTATCAGGCAACT  79 31
     ECs5302 5433084 .. 5433115 -  -4.4  -3.90286   GATGACAAACGCAAA      GCAG-CCTGATGTGC TAC GCTTATCAGGTCTAC      AAAGCCCATTCAATA  59 212
     ECs5300 5430376 .. 5430393 -  -5.5   -3.4247   ATAACGTTAAGAATA             GAGCCTG ACGG CAGGATC              GCGCAAAAATCACTG  57 35
     ECs5299 NONE
     ECs5298 NONE
     ECs5297 NONE
     ECs5296 5426534 .. 5426558 -  -3.7  -3.53224   CAGGGGGTGGGGAAA          GATAAGCTT TGCACAG AAACTTATC          TTTTAACATTACAAC  52 251
     ECs5295 5424172 .. 5424202 - -12.7    -2.954   CATCGACTGATAAAT       GCGCCTCATCTAT GAATG ATAGATGAGGCGG       TTAACGTTTAAATGT  82 88
     ECs5294 NONE
     ECs5293 NONE
     ECs5292 5421456 .. 5421485 -    -8   -3.2327   CGAAGCGATTAGCAA      CGCTT--TGCGCTG ATTC CAGCGCACCAAGCG       TGTAAGGCACAGTAT  64 40
     ECs5291 5421234 .. 5421253 -  -3.4  -3.55071   TCATATCTTGTGAAA            GCAGAGTG CCAA CTCGCTGC             GAGGTGCTGGCTATT  50 36
     ECs5290 5416415 .. 5416438 - -11.8  -3.58343   GTTATCAGTCTGAAA          GGATACCCTC GTAA AAGGGTATCC           TTTAATAACAACTGC  89 46
     ECs5288 NONE
     ECs5287 NONE
     ECs5286 5412761 .. 5412773 -  -4.8  -2.59431   CTGGCTGATAATGGA                CGGT AACAG ACCG                AGGGAAAGAGAGTGT  48 428
     ECs5284 5410185 .. 5410209 -  -8.6   -3.8512   GACTTATTATAATAA          GCGCAAGG GTAAACGTT CCTTGCGC          TTTCTTAAATTAAGA  75 128
     ECs5280 5404746 .. 5404762 - -13.7  -2.55551   GACAATCCGAACTGA              GCCTGCC ATT GGCAGGC              TCTGGTGTTCTTTTA  86 38
     ECs5270 NONE
     ECs5269 5392540 .. 5392559 - -12.1  -2.69246   GACAAATTGATAGCA            GGGCCCC TTTACC GGGGCCC             TGAAGCGTTAGTTTT  79 33
     ECs5268 NONE
     ECs5267 NONE
     ECs5266 NONE
     ECs5265 5390693 .. 5390727 -  -3.5  -3.86194   AAGGTCCCTCAGAAA    CACAATGCCG-TTCAC TTAA GCGGGGCGGCACTGTG     TTTCACAGGATAACG  55 91
     ECs5258 NONE
     ECs5257 NONE
     ECs5256 5360105 .. 5360115 -  -2.6  -2.82138   TAAAAATCAGACAAG                 TTAT GCC ATAA                 ACTACTTTTGTAATT  41 109
     ECs5255 NONE
     ECs5254 5358575 .. 5358587 -  -6.3  -4.29302   CTGATATTAAAATAA                TCAAG GAT CTTGA                GGATGAGAACCAACG  70 245
     ECs5251 5355384 .. 5355403 -  -6.4  -2.77148   GCGATGAATATACGA            TGGTAAGC CTCC GCTTTCCA             CTCTATGCTGGCAGC  53 72
     ECs5250 5353971 .. 5353991 -  -4.1  -2.62184   CCCTCGTTCATACTA            TCAAAAATA AAT TAATTTTGA            TGCCAGCCAGGTTGG  44 16
     ECs5248 5352504 .. 5352522 -  -2.4  -4.88918   TCATTTTAAAGAAAA             GTCATATA TAT CATATGGC             TGCGTTCATATTCTG  69 57
     ECs5247 5351622 .. 5351658 -    -3  -3.14564   GGACTGGGCCATGAA   GCTACTGCTAATCAGAC AGTC ATCCG-TAAGCAGAAGC    TGCGATATGCGGTTC  45 481
     ECs5246 NONE
     ECs5245 5350279 .. 5350292 -  -3.7  -4.26327   GAGCGACTAAAAGAA               GCCGG ATTA CTGGC                ATCAACAGGGAGTAC  62 452
     ECs5241 5345754 .. 5345778 -  -9.2  -3.21872   TCCAAAGAGATTTAA          GTGCCGGGCG ACAGG CACCCGGCAA          AGAGATCAGAAGTCA  70 31
     ECs5240 5344005 .. 5344028 -   -14  -3.46482   AACCGAATGAACGAA          TAAAGGGAGC GAAA GCTCCCTTTA           TTATTGTTAGCAAAG 100 149
     ECs5237 5339987 .. 5339998 -  -7.2  -3.30124   GTGTAGGTCGGATAA                GGCG TTCA CGCC                 GCATCCGGCAATAAC  63 58
     ECs5236 NONE
     ECs5235 5336335 .. 5336354 -   -15  -5.10064   TGTAAGAGATAAAAA            GGCCGGAG CATG CTCCGGCC             TTCGTTTTCATCACT 100 50
     ECs5233 5334401 .. 5334426 -  -9.7  -4.31379   ATTAATTGATTAAAA         TGCCCGATAGC ACAC ACTAGCGGGCA          TTTTTTTAGAGTTCG  86 31
     ECs5231 5332755 .. 5332788 -  -3.1  -2.50387   CTGCATAAAATAATT     TGACGCCGGGA TGTTTCTGTATT TCCCGGCATCT      TTATAGCGATATCAA  42 41
     ECs5226 5328833 .. 5328858 -  -5.4  -4.93877   CGTGAGTAAACAAAA         CCCAGACATC ATGGGA AATGGCTGGG          CTTAATTGAGCGTAG  78 45
     ECs5225 NONE
     ECs5224 NONE
        pyrB NONE
     ECs5221 5326480 .. 5326505 - -10.5  -4.61231   TTACAGCGGTAAAAA         GTCTGGCTC ATTATAGG GAGCCAGAC          TTTTATTACCAACCG  91 44
     ECs5220 5326033 .. 5326052 - -10.7  -3.14468   TGTCATCAGACTTAA            TCCGGGC ATGATA GCCCGGA             TTTCCATCAAGATTA  78 38
        treR 5321784 .. 5321797 -  -8.1  -4.92239   GGAAAAATTTAAAAA               CGGGA ACGT TCCCG                AAACGCAGCGAAGAT  87 65
     ECs5217 5320265 .. 5320278 -  -3.8  -3.54424   CGTTATTCCTGCAAA               TGCG AGGGGG CGCA                ATTGCGCCCCGAAGA  52 44
     ECs5216 5318554 .. 5318579 -  -9.8  -4.60797   TGCTGACAGACAAAA         CCCCGG-AATG ACCGG CATTACCGGGG         CTTAGGGAAGATTTA  91 38
     ECs5215 5315921 .. 5315952 -   -13  -2.62668   TATCAGGCAATCAAC      GCCTGATGCGACGC TGTC GCGTCTTATCAGGC       CTACAGCCGTTGCCA  84 133
     ECs5214 5315098 .. 5315111 -  -5.2  -4.58685   AAAGTGGTCGAAAAA               GCCG ATAACG CGGC                GCAAGTCAAAGACGC  75 320
     ECs5211 5312710 .. 5312745 -  -8.3  -2.79796   CGGCATTTGAGCATA    GTGCCTGATGCGACGC TTGAT GCGTCTTATCAGGC-C    TACAGGTGCACCGCA  64 74
     ECs5209 5310061 .. 5310084 - -12.4  -4.71426   TGCGCAGCAATAAAA          TCGCCTCTCC GTGT GGAGAGGCGC           AGGAGATTACGCGTC 100 32
     ECs5204 5304244 .. 5304256 -  -7.7  -3.15579   GCAAGCGGCCATGAA                CAGCA AGG TGCTG                GTCGACCTGCGCTTG  61 371
     ECs5201 5303437 .. 5303451 - -11.4  -2.52834   CACTGGATGACCAAT               GCCCAG TTA CTGGGC               GATTTCAGTATCGAT  77 30
     ECs5197 5296873 .. 5296897 -  -8.5  -2.55811   GAAAAATGCAAAACT          GCCTGATGCGC TAT GCCGATCAGGC          CTACGCAGTCCTTGC  63 146
     ECs5196 5295313 .. 5295337 - -14.3  -3.73647   GCTATGCAGTAATAA          GACGGCTCCTG ATT CAGGAGCCGTT          GATGTTTATGGGGGT 100 40
     ECs5194 5294109 .. 5294139 -    -7  -3.16743   AACTCAGAGACTTAA       TTCCCCTATC CCATAGATAAC GATAGGGGAA       AATTATTTTTGCAGA  59 57
        cpdB 5290013 .. 5290026 -  -6.7  -3.30124   TTGTAGGGCGGATAA               GATGC GCCA GCATC                GCATCCGCCAATAAA  61 84
     ECs5190 5288580 .. 5288623 -  -2.4  -2.73334   AGGAAGCAGACATTA TTGCTCCCGGCATCCCGTC ATTATCA GAGAGGATGC-GGGAGGAT GCCACTTTAATTAAC  40 40
     ECs5188 5287486 .. 5287504 -  -4.6  -3.83318   TTCTTAATAAGATAA             GATGTATT TTA AATGCATC             TTTAAGGCAAAAGCT  58 86
     ECs5187 5286322 .. 5286332 -  -6.8  -3.14132   GGTCTGGCGCAGGAA                 GGTG TGG CACC                 GAAAGCGTTCGCTAA  57 488
     ECs5184 5283402 .. 5283419 -  -9.9  -2.94888   AACCCACCGAAATGA             TTCAGGC GACA GCCTGAA              CGTAGCAGGGATCCA  70 159
     ECs5182 5281730 .. 5281749 - -10.6  -4.07568   CGGTGCGCCGTAAAA            CCCCGTCC TTCA GGGCGGGG             ATATACGGCGCGGTT  88 47
     ECs5180 5280309 .. 5280327 -   -16  -4.72333   AACGAGACGTAAAAA             CGCCGACC ACT GGTCGGCG             TTTTGCTTTCTATTT 100 52
     ECs5175 5278184 .. 5278201 - -12.7  -5.40072   CGTTTTTCAAAAAAA             GCCCCCT GCGA AGGGGGC              AAAGCAAACTATGGC 100 66
     ECs5168 5272238 .. 5272279 - -13.1  -3.47762   AATAGCCAGGAAATA CTACGCCGGATAGCGCGAA CTTC TCCACGCTATCCGGTATAA  ACGACAGATTACAGG 100 34
     ECs5167 5271181 .. 5271213 -  -2.1  -3.45087   ATGAATTCAATAACA     TTGTCGC--GCCACT GGCAG AGTGGGAAGCGACAA     ACCACCTGGAACAAC  47 237
     ECs5165 5270120 .. 5270131 -  -2.2  -2.82327   TGTGCACAGGTAAAC                GCAT AGGG ACGC                 AAAGCAATGTAAAGC  40 62
     ECs5164 5269698 .. 5269709 -  -7.2  -3.30124   TTGTAGGCCGGACAA                GGCG CTCG CGCC                 GCATCCGGCATTGTT  63 60
     ECs5143 5246334 .. 5246350 - -10.9  -2.62616   TCAGTTGGTAGAGCA              CGACCTT GCC AAGGTCG              GGGTCGCGAGTTCGA  74 328
     ECs5140 NONE
     ECs5139 NONE
     ECs5138 5239632 .. 5239671 - -14.5   -3.8647   ACTGATCATATGAAA  TCCTG-CAACTCATCGTC TCTCC GGCGATGAGTTGTCAGGA  AGTAATGCGTATGGA 100 126
     ECs5135 NONE
     ECs5134 NONE
     ECs5133 NONE
     ECs5132 5233247 .. 5233267 - -19.7  -4.52589   GGTTTCCATACAAAA            CGGCCCGCC ATA GGCGGGCCG            GATTTACATTGGCGA 100 45
     ECs5131 5232063 .. 5232080 - -11.3  -4.46581   GAAAAGCGCAGAAAA             GGTCCGA AAAT TCGGACC              CGATGAAATTTTACT 100 36
     ECs5130 5230988 .. 5231011 -   -11  -3.90559   AGCAATAAGCAATAA          CGGTACGACA GCTG TGTCGTGCCG           TTTGTTTTTTCTGCG  86 484
     ECs5127 5228886 .. 5228907 -    -6  -3.61268   TATGTAACGGGCAAA           GATTAAAC TTCCCT GTTTAATC            AGTTACTGCTGGCGT  62 28
     ECs5126 5227700 .. 5227744 -  -8.6  -3.31322   TTGAATGCTTGAGAA TTTGT-AGGCCGGATAAGGCG TTTA CGCCGCATCCGGCATGACCAA CGATCACGTTATCAG  69 87
     ECs5122 5223276 .. 5223298 -  -5.6  -3.62046   CCAGGGCTTTAAGAA           TTTCGTGCTG ATG CAGCAAAAAA           TGGCGGCGGGTGAAA  58 334
     ECs5120 5221296 .. 5221315 - -13.6  -5.55769   GCTCACAAGAAAAAA            GGCACGTC ATCT GACGTGCC             TTTTTTATTTGTACT 100 52
     ECs5119 5219894 .. 5219913 - -16.4  -4.55295   TCGGCGAGAAAGAAA            GCGGGGCG TGAA CGCCCCGC             GATTGGTCATTACAG 100 35
     ECs5118 NONE
        dsbD NONE
     ECs5116 5216970 .. 5216989 - -13.6  -4.98531   TCCTGAAACGAAAAA            CGGACCTC CGTG GAGGTCCG             TTTATATGAATTTGG 100 220
     ECs5115 5214752 .. 5214772 - -11.2  -3.39664   ATGTAATAAAAATTA            TGCGGCAA ATAAA TTGCCGCA            ACATATTATACCAAC  83 100
     ECs5114 5213090 .. 5213129 -  -2.7  -5.08824   TCTCCAGGTAAAAAA  GGCCCCTCCCAACACAT GGGACA AAATGAAAGGAGGAGCC   TCGGAAAATACTTTT  73 43
     ECs5113 5210885 .. 5210906 - -14.5   -5.1861   CTTATGAGCAAAAAA           GGGAAGTGG CAAG CCACTTCCC            TTGTACGAGCTAATT 100 39
     ECs5112 5209311 .. 5209322 -  -4.4  -4.25016   ATCACTAATAAATAA                CCAT CAAA ATGG                 TTTAAATGACTTATT  64 107
        lysS 5207606 .. 5207637 - -20.4  -2.71364   GGATTTGCGGAACGA      TGAACGAAGCAGTC GCCT GACTGCTTCGTTCA       TTAAAGTGAAATTTA 100 38
     ECs5107 NONE
     ECs5106 5203553 .. 5203563 -  -3.2  -3.90048   TTGTGGGTAAAAATA                 CACA TAA TGCG                 GGTGACATAATAGTT  55 227
     ECs5105 5201815 .. 5201846 -  -8.7  -4.13767   TTTGTTATTCGAAAA      TGGCGTGCCGC GTAGTAACGG GCGGCACGCAA       AGTGCATTTATAAGA  78 33
     ECs5104 5200076 .. 5200095 -  -5.6  -3.70689   TACAATCGCAAAAGA            GGTGGCCC AGGG GGATCACC             TGGCAGCATGCTGCC  59 60
     ECs5103 5199262 .. 5199290 -  -6.1  -4.45151   AATAGCTAACGAAAA        TGGCCTGAT GCGATATGTTT ATCAGGCCA        CGTCTTAATGGAATG  76 113
     ECs5100 5195052 .. 5195072 -  -6.3  -4.58685   AAAGCGCGTGAAAAA            CAAACATTT TTG AAATATTTG            TTTTTATAAACAATA  76 122
     ECs5099 5192567 .. 5192585 -  -8.8  -5.85178   AACAGGCAAAAAAAA             GCGCGG GGTGGGG CCGCGC             AAAAAGTATGACATT 100 143
     ECs5098 5191488 .. 5191498 -  -3.2  -4.07968   GAAGACATAATTAAA                 CTCC TGC GAAG                 GCGAGCTTCGTGACA  57 144
     ECs5097 5190091 .. 5190116 - -14.9  -3.78998   GCAAAGCAAAATTAA         GCCAACCTTAA GTTC TTAAGGTTGGC          TTTTATCTTTGCTGG 100 52
     ECs5096 5188390 .. 5188401 -    -3  -2.93073   CGTCTTCAACAATCA                GAAT TTTC ATTC                 ACTCACTCTCCTGCA  42 20
     ECs5095 NONE
     ECs5094 5186465 .. 5186495 -    -9  -2.66593   ATAAGCTGAAACGGA       TGGCCTGATGTAAC GCT GTCTTATCAGGCCA       ATTGAACTCTTAAGG  66 160
     ECs5090 5180654 .. 5180685 - -15.2  -3.15708   ACAGATGAGAGGGAA      GCCTGATAAGACGC GCGA GCGTCGCATCAGGC       AGTCGGCACTGTTGC 100 187
     ECs5089 5180118 .. 5180141 -  -4.5  -2.80994   GGGAATTCGATGACA          GTGCGGGAGG GCGGG CCTCCCGG-C          GGATTATTGCGTTGG  47 29
     ECs5088 NONE
     ECs5087 NONE
     ECs5086 NONE
     ECs5085 NONE
     ECs5084 NONE
     ECs5083 NONE
     ECs5082 NONE
     ECs5081 NONE
     ECs5080 5172834 .. 5172845 -  -7.2  -3.30124   TTGTAGGCCGGATAA                GGCG TTTA CGCC                 GCATCCGGCACCGGC  63 41
     ECs5079 5172080 .. 5172094 -    -7  -2.52529   GATAATCATGAAGAG               GCTCCC ATT GGGTGC               AGGCGGTCGGCGACG  54 1
     ECs5078 NONE
     ECs5077 NONE
     ECs5076 NONE
     ECs5075 5168995 .. 5169012 -  -7.7  -3.31726   TCGGCGCAGACAATA             TGACGAC CGCC GTCGCCA              GTTTGAAGATCGTCG  62 211
     ECs5073 NONE
     ECs5072 NONE
     ECs5071 5162840 .. 5162860 -  -2.4  -2.78679   GCGTTTCATCGAAAG            CGTTCTCC TTAGC GGTGACCG            GGCAGCTGCGCCGCC  40 53
     ECs5070 NONE
     ECs5069 NONE
     ECs5068 5160091 .. 5160101 -  -2.4  -4.07568   GGCTCTGGCGCAAAA                 CGCG CGT CGGG                 TATTGAGCCGCGAGC  56 201
     ECs5066 5157258 .. 5157289 - -14.5  -4.65933   TATTTTTAAAATAAA      TGCTTTTGGGGGC TTCAGC GCCCCCAAAAGCG       AGTGACATTAATTTG 100 33
     ECs5065 NONE
     ECs5064 NONE
     ECs5063 NONE
     ECs5062 5152217 .. 5152242 -  -8.3  -4.10552   CGTGACGAAACGAAA         TACCGCGTGAC AGCC ATCACACGGCA          GACATTTTATTTTTT  78 32
     ECs5061 5149870 .. 5149889 - -13.6  -5.66684   GAATGGATAAAAAAA            CAGCCTCC GAAA GGAGGCTG             TAGAAAGGACTGTAT 100 40
     ECs5060 5148951 .. 5148973 - -15.6  -3.21153   ATCAATAATTGAAGA           TTGCCGGGGA TAT CCCCCGGCAA           TGTGTGGATGCCTGA 100 173
     ECs5051 5138453 .. 5138485 - -14.1  -2.52464   CCCTTGCCGAATGTA      GGCCGGATAAGGCGT TAT ACGCCGCATCCGGCA      ATCAATGCCTGATGC  87 102
     ECs5050 NONE
        actP 5136368 .. 5136391 - -16.8  -2.79321   GGGAGAGGAAGAGTA          TTCCCCGGTC AGAC GACCGGGGAA           GGGGAGAGATTAATG 100 35
     ECs5048 5134794 .. 5134852 - -15.5  -2.76456   AAAGCGACGTAACCA GGCCCGAGGTAATCTGAAAAAGGTGCAA TCTT TTGCACCTTTAACAGGTTAGCTCGGG-C TAACATTCATGATTC  93 101
     ECs5044 5130171 .. 5130200 - -12.9  -3.19389   CAATGGATGGAGCAA       TTACCCGCGCG GGAGTTAA CGCGCGGGCAA        TAAAACTACAGGCGG  91 31
     ECs5042 5127878 .. 5127900 - -13.5  -5.28176   GCCAGCCATAAAAAA           GAAGCCTCC GTTAT GGAGGCTTC           TACGTATCAGGTCAA 100 32
     ECs5040 5124169 .. 5124187 -  -8.8  -4.55128   ACTCTGAAAGGAAAA             GGCCGC TCGGAAG GCGGCC             TTAACGATTACAGCA  87 33
     ECs5582 5121471 .. 5121494 - -14.6  -3.79668   ATGTAATGCAGGAAA          GCAGGCTGGA ATTA CCCAGCCTGC           AGTGAAATTAAACTG 100 331
     ECs5033 5116373 .. 5116393 - -12.6  -5.00267   AACTATAAAAAGAAA            GGGCTTCC CAGGT GGAAGCCC            TATTTCTTTTATGGA 100 34
     ECs5029 5112376 .. 5112395 -  -4.3  -4.77567   ACGTTCAGAAGAAAA            GTGAACG TACTCT CATTCAC             AACCTAACGATGAGG  73 300
     ECs5024 5107083 .. 5107100 - -11.3   -5.1101   TGATGATGTAAAAAA             GCCGGAT GATC ATCCGGC              TTTCTTCTGGGTTGC 100 150
        malE 5098406 .. 5098439 -  -9.5  -2.88118   TTATCCGACAACAAC     TGCCTGATGCGACGC TGAC GCGTCTTATCAGGCC      TACATACGTTTCGGT  70 89
     ECs5016 NONE
     ECs5015 5095812 .. 5095829 - -12.7  -5.99154   GACGAAAGAAAAAAA             GGCGCTC CGTG GAGCGCC              GAATAACAGTCACAA 100 96
     ECs5014 5094015 .. 5094042 - -14.2  -3.98256   GCGGGAGTAAAAAGA        CAGCACGCCG AACTGGCG CGGCGTGCTG         GACAGGAAGATTACA 100 36
     ECs5007 5085108 .. 5085137 -  -7.2  -3.85542   TGACAAGAAAATCAA       TACGGCCCGAAA TATAGC TTCCAGGCCATA        CAGTATTTACTCAAA  68 32
     ECs5006 5084553 .. 5084573 -  -4.5  -4.61527   AAAACGGCGGAAAAA            GGCGGTCGC CCG GCGTCCAAC            GGTAAGCGTTTTACC  72 71
     ECs5004 NONE
     ECs5003 NONE
     ECs5002 NONE
     ECs5001 NONE
     ECs5000 5079438 .. 5079449 -  -4.4  -4.21402   ACCCAAAACCACAAA                CAGT TAAA ACTG                 GTTTGAAAGAGAGTG  64 377
     ECs5581 5078391 .. 5078407 -  -3.7  -4.79075   AAAAAGTCAATAAAA              TGATCAT TTT ATGATCG              TTTTCACCACCTAAC  71 299
     ECs4996 5077966 .. 5077993 -    -9  -3.42702   TATGATGTAACAATA        CCGACCGGCAGG TTTC CCTGCCGGGTGA         GTTTGTTAATGCACG  73 31
     ECs4991 NONE
     ECs4990 5073602 .. 5073618 -  -9.4   -4.6468   GTAAACCACAGAAAA              GGGTGC TGAAT GCACCC              TCTGAATTATTCCGG  91 32
     ECs4943 5040638 .. 5040659 - -10.1  -2.87881   GAATGTTGCCAGACA           GCGC-CAGCG ATG CGCCGAGCGC           GGCGGTAATCGGGCG  72 459
     ECs4941 5038574 .. 5038584 -  -3.2  -3.18869   TAAGAAATCACGGAA                 GGCA TGC TACC                 ACTGCGAATTTAACC  46 367
     ECs4939 5037827 .. 5037847 - -11.2  -3.45742   GCACTATGAACAAGA            TGCCGGAT CATGC ATCCGGCA            ATTCACTTAAAAACG  85 32
     ECs4936 5030949 .. 5030959 -  -2.6  -2.80079   AACAGTGAAAAAATT                 TAAT ATG ATTA                 CAACTAAAGAAATAT  41 271
     ECs4935 5028198 .. 5028213 -  -6.8  -5.07053   AAGCAGCGGAAAAAA              TCACCG ATCT CGGCGA               ACAAATTGTGATTCG  90 514
     ECs4930 5021974 .. 5022006 - -11.4  -4.50627   CAGGCATCAAATAAA     GC-GAAAGGCCATCC TGAC GGATGGCCTTTTTGC      GTTGGTGCAAAAAAA 100 99
        purH NONE
     ECs4928 5013373 .. 5013400 - -10.4   -4.4009   CGGCACTGGAGAAAA        CGGGCGGCAACA AAAC CGAAGCCGCCCG         TCAGTTAGGGATCAC  90 71
     ECs4925 5009949 .. 5009963 -  -4.2  -3.08996   GATTCGCAGGCAATA               GCGC ATATCGA GCGC               CGCCAGAGCCGCTCT  46 150
     ECs4918 5005107 .. 5005122 -  -8.2  -3.15008   TCCGACAAGAAATTA              GCCCCA CAAA CGGGGC               GTTGAATGTAAATTA  64 60
        thiC NONE
        thiE NONE
        thiF NONE
     ECs5575 NONE
        thiG NONE
     ECs4913 4999151 .. 4999176 - -14.1  -4.17762   CAGCCCTCAAAATAA         CAAAACCCACC TTAA GGTGGGTTTCG          CCAGAGAATTATCTC 100 409
     ECs4902 NONE
     ECs4901 4983069 .. 4983086 - -12.7  -4.80417   CAGAAAAATAAGAAA             GGGGAGC ATTA GCTCCCC              TGCAAATTATTTGCG 100 32
     ECs4896 4971002 .. 4971016 -  -4.2  -4.79752   GTGAACAAGAGAAAA               CCGCAA TTA TTCCGG               GAAATGTGAAGGACG  71 444
     ECs4891 4965508 .. 4965534 -    -5  -2.78216   TATCTGCATGAAGCA         CAGACCCACCAG TTA CTGGCGCAACTG         GACAGCGGCAAACTC  46 518
     ECs4886 4960220 .. 4960230 -  -6.8  -3.34192   AATCGCCTCAAGTAA                 CACC AAA GGTG                 TAGGTCGGATAAGAT  61 128
     ECs4885 4957291 .. 4957312 - -13.7  -4.41206   AAGTATTTCAGAAAA           CCCTCGCGC AAAA GCACGAGGG            TTTGCAGGAGAGGAA 100 43
     ECs4884 4955253 .. 4955273 -  -7.6   -5.1861   GGCATTATTAAAAAA           GGCCAC-CT GAAA AGTGTGGCC            TGAGGGGAGTTCGAT  91 166
     ECs4883 4954306 .. 4954316 -  -8.2  -2.76263   CGCAGCAGGTAATGA                 GCGC GGT GCGC                 AAAGTGCTTTCTGCG  60 57
     ECs4877 NONE
     ECs4875 NONE
        gldA 4944784 .. 4944802 - -11.7  -3.53343   AATTTTGCGTTCAAA             CTCCCGG ACAAG CCGGGAG             TTTGGAGTAGGTTAT  88 37
     ECs4873 4943448 .. 4943462 -  -4.2  -4.25104   TCTCTTCGATGAAAA               GTGCCA TGC TGGCAA               TCCTCTCCGGTGTTA  62 486
     ECs4867 4934926 .. 4934948 -  -2.6  -5.14563   CCTTGTATGAAAAAA          GCGGC-TGG TTAACT CCGCGCCGC           TCTTTTCCGCTTTAG  73 37
     ECs4866 4933923 .. 4933935 -  -5.5  -2.50113   GATGACTGTATTAAT                GCCGA TTT TCAGC                GTACGGGCAGTATAG  49 382
     ECs4862 NONE
     ECs4861 4924880 .. 4924902 -  -3.2  -3.06796   CGCCATGTTACTTAA           GCGGCGGGCC TTT GACCAGTCAC           GGCAGTCTTAAAGGT  45 46
     ECs4860 4923815 .. 4923834 - -13.6  -4.05991   AATACAGAGTACAAA            CCCCGTAC AAAA GTACGGGG             CATAATGCAATTATA 100 63
     ECs4859 NONE
     ECs4858 4921860 .. 4921877 -  -9.1  -5.06816   ACGCGCCAATAAAAA             TGGGGCC TTTC AGCCCCA              TCAAACAATGATGAA  93 56
     ECs4857 4920890 .. 4920904 -  -5.8  -3.08032   CTGTTGGCAAAATCA               TCAATT GTT AATTGA               TATTTGTCAGTTATG  52 36
     ECs4856 4920300 .. 4920316 - -10.9  -5.28176   TCCATGTATAAAAAA              GGGGAAT TTA ATTCCCC              TTTTAACGCATGGCA 100 46
     ECs4855 4919592 .. 4919615 -  -3.1  -3.18023   CCATTATTATTAACA          TGCACATCA GATCAT TGACGAGCA           GAAAGCATCATTTTC  46 13
     ECs4854 4918756 .. 4918769 -  -3.8  -3.95036   AACCATCTGAAAGAA               CAGC AGAACG GCTG                GCAGGAACGTCTGCA  58 110
     ECs4852 NONE
     ECs4851 4915710 .. 4915723 -  -8.1  -3.30124   TCGTAGGCCTGATAA               GACGC GTAA GCGTC                GCATCAGGCGATCAG  65 70
        glpX 4914486 .. 4914507 - -13.1   -5.7946   CTCCGAACAAAAAAA           TTCCAGTCC CGAA GGACTGGAA            GGCTCAATCGATCAA 100 46
     ECs4849 4913422 .. 4913444 - -10.8  -3.41024   CCCTGCAACAGAAGA           TATTCTTCAA TTG TTGAAGAATA           AGTCGGATAACAAGC  76 266
     ECs4845 4911503 .. 4911523 -  -5.4  -3.41962   GCGAATAAAGGAAGA           TGGCCGCCC CGCA GGGCAGC-A            GGTCTGTGAAACAGT  56 76
     ECs4844 4910667 .. 4910689 - -13.5   -3.6187   AGTTAAGGAAAGTAA           GTGCCGGAT ATGAA ATCCGGCAC           CTGTCAGACTTAAGC 100 35
     ECs5564 4908157 .. 4908168 -  -5.8  -5.22039   GCGAAAGGTAAAAAA                CACG CGAT CGTG                 GCGATTACCGAACAT  93 440
     ECs4838 NONE
        cpxA 4903555 .. 4903571 - -12.3  -2.91395   ATCCTGCCTACAAAT              GCGGAGT TTA ACTCCGC              TTATACAGCGGCAAC  82 16
     ECs4831 NONE
     ECs4830 4894593 .. 4894624 -   -13  -2.60392   CATCCGGCAATCAAT      GCCTGATGCGACGC TGTC GCGTCTTATCAGGC       CTACAACTATTGCCG  84 84
     ECs4829 NONE
     ECs4828 4893324 .. 4893356 - -15.6  -3.14211   ACTTCTTCTGATGAA      GTCGCGGTGCTGGA TATTT TCCGGCACCGCAAC      TCATTAAGGCAGGTA 100 29
     ECs4826 NONE
     ECs4825 NONE
     ECs4824 NONE
     ECs4823 4886715 .. 4886739 - -18.7  -2.72152   TTGATGATAAATGCA          GTGTCGGATGC GGC GCATCCGACAC          AGTTCACCCCTTGTG 100 29
     ECs4820 NONE
     ECs4819 NONE
     ECs4818 NONE
     ECs4817 4878616 .. 4878627 -    -3  -5.09426   GGTAATGGGAAAAAA                TGAT ATCA ATCA                 GATTGCTGACAACGT  73 333
     ECs4814 4877366 .. 4877401 - -12.6  -3.35996   CACCGGCATTCAGAA    CTCCTGTGAAAGCGGCA TAG TGCCGC-TGCTCAGGAG    TTTTGTTATGACCCG  90 31
     ECs4805 NONE
     ECs4804 NONE
     ECs4803 4867043 .. 4867073 - -11.9  -3.67775   ACCTTTATTGAATAA       CGACATACCCGGC GTGCA GCCTGATATGTCG       TTTTTTTAGTCAGTT  89 39
     ECs4802 NONE
     ECs4801 4865082 .. 4865098 -  -2.3  -3.04988   GTATCCATAAATAAT              CTCCATA GAG TATAAAG              CTAATATTTCATGCC  42 109
     ECs4800 NONE
     ECs4799 4861581 .. 4861592 -  -7.2   -2.5805   ATCACTCCTTATAAC                GCCC CGCA GGGC                 ATTGTTTATTATTAT  57 40
     ECs4798 NONE
     ECs4797 4859316 .. 4859340 - -11.5  -3.37612   CTGAAGCTTAATTAA          TGGCCGGAT GTACTTA ATCCGGCCA          ACGAAAACCGTATCA  83 87
        glnA 4852345 .. 4852362 -    -7  -5.28176   TTGACGGAGAAAAAA             GCCCAT GCAGAG ATGGGC              TGAAAGTTTCCACGG  87 87
     ECs4791 NONE
     ECs4790 4849377 .. 4849413 - -10.3  -3.24735   GATTTAAATAGTGAA   TGGCGC-TTCGTTTAC AAAGTA GAAAACGAAAGCGCCA    TCAATGTGCTGAGAA  74 392
     ECs4787 4845806 .. 4845821 -  -2.6  -3.61589   ACTGAAAAAAAATTA              CAAAAA GTGC TTTCTG               AACTGAACAAAAAAG  50 290
     ECs5562 4842573 .. 4842583 -  -8.2   -3.9122   CAGTGCGCTAAAGAA                 GCGC AAG GCGC                 AGATTTTAGCAGAAA  72 116
     ECs4785 4841586 .. 4841619 - -11.8  -3.73042   TTGTTCATTAAAATA     CTCACTCGCCTCTG CTCATT CAGAGGCGAGCAAA      ATTTACTTGTCCTGC  93 28
     ECs4780 NONE
     ECs4779 4836767 .. 4836799 - -11.4  -4.50627   CAGGCATCAAATAAA     GC-GAAAGGCCATCC TGAC GGATGGCCTTTTTGC      GTTGGTGCAAAAAAA 100 84
     ECs4774 NONE
     ECs4773 4823550 .. 4823568 -  -9.5  -5.76633   TGAGATATAAAAAAA             CCCGCCC CTGAC AGGCGGG             AAGAACGGCAACTAA 100 186
        rfaH 4820583 .. 4820596 -  -4.5  -2.52623   TGGCGTGGAGAAGAT               GCC-GC ATG GCTGGC               TGCCACCACGGATGC  44 71
     ECs4760 4811632 .. 4811652 - -16.9  -3.92659   GGGGTAAAATCCAAA            CCGGGTGGT AAT ACCACCCGG            TCTTTTCTCATTACA 100 36
     ECs4758 4808075 .. 4808117 -  -7.1  -2.93991   CGCAACCCAAGTAGA CGCCGGAACGCTGGGCATTA TGAA TAATATGCA-CGTTCCGGCA GGGCTGCTGGTTAAC  59 81
     ECs4754 4804711 .. 4804740 - -14.3  -3.25823   GCGTCTTCAGAGTAA       GTCGGATAAGGCG TTTA CGCCGCATCCGAC        ATTATTTTTCACGCA  95 34
     ECs4750 4800517 .. 4800529 -  -4.8  -3.06261   TTTTAATTGGTAACA                GCAG TTTAC CTGC                TTTTATGTCTTCAAC  51 36
     ECs4749 4799563 .. 4799592 -  -5.7  -2.75473   AAGATAAATAAGTCA       GTGGGTAGGCTCTT TAA ACG-GCCTACCCAT       GTTAATTCTTAACTT  50 34
     ECs4747 4797207 .. 4797225 -  -8.2  -3.28416   CATTACCGATATCAA             TGACATAC CAG GTATGCCA             ACTACCTTCTGGTAG  65 247
     ECs4745 NONE
     ECs4744 4793804 .. 4793842 -   -16  -3.34962   CTGGAGACGGTATAA   CGTTGCGGGATGCGGTGC GCC ACACCGCATCCGGCATCA   GCACCTTACTTATCA 100 31
        cyaY 4787362 .. 4787391 - -11.5  -3.14211   ATTTTTCGTGATGAA       CGTGCCGGA-AAGC GAG GCTTATCCGGCATG       CAATCTTAGCGGAAA  81 31
     ECs4735 NONE
     ECs4734 NONE
     ECs4733 NONE
     ECs4732 4780012 .. 4780022 -  -2.6  -3.57389   AAGAGGATTACAGAA                 TTAT CTC ATAA                 CAAGTGTTAAGGGAT  50 329
     ECs4731 4777829 .. 4777847 -  -5.9  -5.30155   TGAGTAAGTAAAAAA             GCGGCCA TTTTG TGGTCGC             CTGCGGTTGATTGCC  83 170
     ECs4713 4757690 .. 4757703 -  -5.3  -2.73364   CTTTCACCTGAATCA               CTTAC TACA GTAAG                CTCATCGGGATTCAT  49 93
     ECs4712 4755925 .. 4755940 - -10.4  -3.90922   ACGCTGTGTAAAGAA              CGCCGT CAGT ACGGCG               AACTGGTGCGCCCGG  81 236
     ECs4710 4753322 .. 4753338 - -13.7  -4.18802   ACATATATGGCAAAA              GCCCGGA AAA TCCGGGC              TTCGCAGGTCCCTCA 100 104
     ECs4709 4752437 .. 4752447 -  -4.6   -3.5394   AAACCGCGTTTGAAA                 CCGC GCC GCAG                 TATGAAGGCAAAATC  53 515
     ECs4707 4750329 .. 4750356 -  -9.2  -4.65895   CGGGTTAGGGAAAAA        TGCCTGAT-AGCG CTT CGCTTATCAGGCC        TACTCGCGCGACAAC  90 42
     ECs4700 4741875 .. 4741887 -  -6.2  -5.15167   GACGATTAATAAAAA                GGGC GAAAT GCCC                TTTTTTTATGTCAGT  83 31
     ECs4698 4740484 .. 4740503 - -10.8  -3.00946   CCCTGCCAGAAATCA            TCCTTAGC GAAA GCTAAGGA             TTTTTTTTATCTGAA  76 94
     ECs4697 NONE
     ECs4696 4732600 .. 4732613 -  -4.5  -2.60079   CCATCGGATAACCCA               GCCGA CCCT TCAGC                AACAACGATTACAAC  45 41
     ECs4688 NONE
     ECs4687 4721459 .. 4721477 - -10.2  -2.71712   GCTGCGCGGTGAAAT             GCCGCAGA CCA TCGGCGGC             GGTATCGGCCAGTCT  67 144
     ECs4685 4719904 .. 4719926 -  -8.5  -2.92102   ATATCTGCCATAAAC          CGCCAC-CTT TATT AAGAGTGGCG           TATTGTACGCTGTGA  65 88
     ECs4684 4719371 .. 4719385 -  -7.2  -2.66977   CACAACTCAAAAACT               GAACAA CGG TTGTTC               TTTGGATAACTACCG  57 96
     ECs4683 NONE
     ECs4682 4716376 .. 4716413 -  -5.2  -5.52384   TGCTTACCAAAAAAA  GCCACGTT-A-TCTTGTTG ATG CAA-AAGAGTGAACGTGGC  GTTAAATGTAACCAG  93 113
     ECs4681 NONE
     ECs4680 NONE
     ECs4679 4714388 .. 4714400 -  -3.3  -3.88331   TTTAAATAAAAGCAA                CGCTT ACT ACGCG                ACAGCGAACATCACG  55 19
     ECs4678 NONE
     ECs4677 NONE
     ECs4676 NONE
     ECs4675 4710851 .. 4710866 -  -2.4  -3.56366   AATAACCTGTTTAAA              CCGCGG CGGC CCCCGA               GACGATCTCGGTGAG  47 5
     ECs4674 NONE
        atpC 4708953 .. 4708974 - -12.3  -5.76949   CACGCGCAAAAAAAA           GCCAGCCTG TTTC CAGACTGGC            TTTTGTGCTTTTCAA 100 48
        glmU NONE
     ECs4671 4705242 .. 4705261 - -12.8   -4.4078   TGCTGGTAAGTAAAA            GGGCCGCC AAAA GGCAGCCC             TTCGTTCAGCAAATG 100 48
     ECs4670 4703940 .. 4703951 -  -5.8   -3.6372   AAAAGAGAACCATAA                TGGC GAGC GCCA                 TTTTATTTAAGGTAT  59 56
     ECs4669 NONE
     ECs4668 NONE
     ECs4667 NONE
     ECs4666 NONE
     ECs4665 4698418 .. 4698437 -   -10   -3.4934   GAGAGGAAATATGAA            CGGCTGTC ATAA AACAGCCG             CAAAAGGTTAGTTTA  77 33
     ECs4664 4697201 .. 4697212 -  -7.2  -2.82635   AGTTTTATTAGTACA                GCGG CTTG CCGC                 TACTGTCTTTAATAT  58 6
     ECs4663 NONE
     ECs4662 4695117 .. 4695170 -  -4.3  -2.71364   GCACTTCGCGAATCA GGCTTACCGTAGGCCGGATCAGGCG TTCA CGCCGCATCCGGCAAAGTGTTAACC GTGTACAGAGTCAAA  47 112
     ECs4661 NONE
     ECs4660 NONE
     ECs4659 NONE
     ECs5542 4693037 .. 4693049 -  -2.7  -4.22927   TTACCAACAGACAAA                CAAAA TTT TTCTG                ATTTTTTTGCAATCC  58 93
     ECs4657 4690570 .. 4690581 -  -2.2  -3.06399   TTTAATTAAAGCATA                CCAG ATTT CTGA                 TGAGTAAGCGTCTTT  42 95
     ECs4656 4689807 .. 4689827 -  -3.3   -4.0371   TATGTGTGAGATAAA            GAATTGCAA TTT TAACAATTC            AGAGATGAATTTCAT  58 479
     ECs4653 4686169 .. 4686225 -  -8.2  -3.05844   CTCCTTACTTCAACA CTTACACATCAGTCACGCTGGT-TTGAG ATA CAGAACACCAG-GTGTCTGATGAGTAAG CGTCTATTCCCTATG  62 86
     ECs4651 4683936 .. 4683960 - -12.2  -5.65927   GATCTAAATAAAAAA         CCCGCCA-GCA ATCA TGCATGGCGGG          TTTTTAACGCGCTAT 100 46
     ECs4643 NONE
     ECs4642 4674447 .. 4674495 -  -8.1  -3.06054   TAAATTGATATAAAG GGCACTGTTCCGTTCTGGGGG AAACTAA CTATCAGAACGGAACAGCGCT TGTTTTTTTATGAGC  62 105
        dnaA NONE
     ECs4636 NONE
     ECs4635 NONE
     ECs4634 4663781 .. 4663801 - -16.9  -5.38054   TTGCAGAAATAAAAA            GGGCGGAGA TGA TCTCCGCCC            TTTTCTTATAGCTTC 100 162
     ECs4633 4663264 .. 4663291 -  -8.4  -4.19258   ACACCCGAGGGAAAA        GGGGGATGCAAC GCGG GTTGCATGCTCC         CCATTTGCTTAGCGG  80 34
     ECs4632 4662325 .. 4662375 - -16.4  -3.57418   TATGCAGTAAACCAA TAATCAGTAAGCGGGCAAAC-GC GTTTAT GCTGTTTGCCCGCCCACAGATTA ATTCAGCACATACTT 100 23
     ECs4629 4658956 .. 4659010 -  -5.9  -3.24232   TGTTCCGCAAAGACA GC-TCGGTGCGCTCACGCGTTGA AAAAAGCGAAG CCAACGCGCAAGC-CACCAATGC GGTTATTCCACCGGC  54 61
     ECs4627 4657911 .. 4657940 -  -2.1  -3.25169   CTAAGAAGCGAGTAA       GTACCTGCAAATC CGAA GATTCGCATATGC        TCCCTGACGGCGAGC  44 78
     ECs4626 4657417 .. 4657437 - -14.7  -5.90231   AGAAAGACAAAAAAA            GCCCCACCA GAA TGGCGGGGC            AAAGAGAATAGCTAG 100 41
     ECs4625 4655554 .. 4655588 - -11.5  -3.10071   AAATGCCAGCGAATA    CCAGGTGGAGT-ACCA TTTA CGGCGACTCCACCCGG     ACAAGAGTTAACCGA  79 33
     ECs4623 NONE
     ECs4622 4651613 .. 4651645 - -11.3  -3.90922   AGCCGTGCTAAAGAA      TACGGACCAGCACCC AAC GGATGCCAGTCCACA      CAATTAACGTAACTC  91 29
     ECs4620 NONE
     ECs4619 4647354 .. 4647380 -  -8.7  -3.64259   AAGCAGCCTGAATAA         TGCCCGCCG GGTGTTCAT CAGCGGGCA         TTATCGTCAGAACTT  72 32
     ECs4617 NONE
     ECs4616 4646071 .. 4646087 -  -2.2  -2.80016   CTTCAGCATCAATGA              CCTGAC TTCCT GTCATG              CGACTCTCTCAATAA  40 21
     ECs4615 4645201 .. 4645212 -  -2.2  -4.16016   GGACGTCCTAATAAA                CGCT TCTC AACG                 TTGATGTGGCAGTCG  58 402
     ECs4613 4643313 .. 4643337 - -10.7  -4.98531   TGCTTAAACGAAAAA         CCCCGCCCGG TTTGCG CCG-GCGGGG          TTTTGGAATCGTGTG 100 53
     ECs4612 NONE
     ECs4611 4641174 .. 4641200 - -13.8  -4.15044   TCCTGGGCTAATAAA         TTGTGCCTGAGA TGG TCTCTGGCACAA         TTTCACCCTATATAT 100 102
     ECs4610 NONE
     ECs4609 4639663 .. 4639676 -  -2.4  -3.90316   ATTTTTTCAAAAAGA               CTGT TTACAC ACAG                ACGGTTAACAATACG  53 80
     ECs4608 NONE
     ECs4607 4637970 .. 4637990 - -14.1  -4.11394   AGCTTATCGTCAAAA            CGCTTACCT GAG AGGTAAGCG            TTTGGTGCGTGTTAT 100 55
     ECs4606 NONE
     ECs4605 NONE
     ECs4604 4634315 .. 4634337 -  -2.7  -3.55444   GGGTTACTCCTGAAA           TGAATACCT GCGTG AGGCATGCA           TTGTAAAAATCAGCA  48 125
     ECs4603 4632871 .. 4632889 - -13.1  -5.95946   TGAATAATAAAAAAA             GCCCGGC GTCAT GCCGGGC             AAAAGTCACCAGTTA 100 44
     ECs4601 NONE
     ECs4600 NONE
     ECs4599 4628888 .. 4628904 -  -5.7  -3.82067   TACAAAAATGGGAAA              GTGGCGC TAA ACGCCCC              AATGGCATTTCATTA  61 204
     ECs4596 4626727 .. 4626744 -  -2.7  -3.36823   CGTGGGAAAAGTTAA             TGTTGTC AGAT GAAAACA              ATAAACAACATATAC  47 164
     ECs4595 4625323 .. 4625342 -  -2.8  -4.07687   ATTGGCGGTCCAAAA            GC-CAGCAT TTT AAGCTGTGC            TGAACCATTAAGTAG  58 192
     ECs4593 NONE
     ECs4592 4623811 .. 4623844 - -19.1  -4.74132   ACAGGCTAGCAAAAA     CCTGAATAACCCCGT ACTT ACGGAGTTATTCAGG      TTAAAAATATCCATA 100 57
     ECs4588 NONE
     ECs4587 NONE
     ECs4586 NONE
     ECs4585 NONE
     ECs4584 NONE
     ECs4583 NONE
     ECs4582 NONE
     ECs4581 NONE
     ECs4580 4615211 .. 4615225 -  -2.2  -4.45151   AATACGCAATGAAAA               TATATA AAA CATATA               ATAAATTAAAGAATA  63 57
     ECs4578 4614235 .. 4614247 -  -3.5   -4.7189   AAAACATACATAAAA                TTATT TTA AATAA                ACTTGTGGCATTCCT  66 13
     ECs4577 4613406 .. 4613424 - -10.3  -3.28416   CATCAGCTATACCAA             TCCCCAG GCTGA CTGGGGA             TTTTCTATCGGAAAT  76 368
     ECs4570 NONE
     ECs4569 NONE
     ECs4568 NONE
     ECs4567 NONE
     ECs4566 NONE
     ECs4565 4604034 .. 4604049 -  -2.6  -2.93723   TCCTGATTAATCACA              TACTAT GCTA ACAGTA               AAATAAAAATCTTCG  42 1
     ECs4564 4603434 .. 4603458 -  -8.7   -4.7657   TAAAAAGCGGAAAAA          CTCCAGAAT TATAACT ATTCTGGAG          TTAAGTCAGGAAGAA  89 55
     ECs4562 4601794 .. 4601804 -  -2.6  -5.62288   GTAACAAAATAAAAA                 TAAT TAT ATTA                 TATAAAAGTAAACAC  89 251
     ECs4561 NONE
     ECs4560 4599250 .. 4599263 -  -5.3  -2.87146   TCCGGGTATAACAAC               CATGA GTAA TCATG                TTATGGCTCCACCAC  50 84
     ECs4559 4596412 .. 4596448 -  -6.6  -3.13692   AAGAAGAAATAATTA    TGCCCCGACTAAAACA ATACA TATTTTAGCCGGGGTG    GTTATGGAATTATTC  59 35
     ECs4557 4593737 .. 4593750 -  -3.9  -2.57683   ATACCTCTTGATAAT               TTTTC TCAG GAAAA                CAAAAAAATTATTGA  44 51
     ECs4556 NONE
     ECs4555 4591975 .. 4591985 -  -2.6  -2.50492   GAGTATTATCAATAG                 TATT CAT AATA                 AAATTCTCTTTAATA  40 42
     ECs4554 NONE
     ECs4553 NONE
     ECs4552 4590359 .. 4590369 -  -2.6  -2.91255   TTAGCAGAAATATCA                 TTAA CCA TTAA                 AATTAAAAACTACGG  42 28
     ECs4551 4590067 .. 4590080 -  -3.9  -4.96523   AAACGAATAATAAAA               TGATT TTTA AATCA                ATATAAATTAAAATC  74 33
     ECs4550 4589101 .. 4589127 -  -5.9  -3.30783   TTATCACAATCAATA        GCGAACAGA-CT TTTA AGCTCTGTGCGC         TTTTAACAAAACGTC  56 155
     ECs4533 NONE
     ECs4532 4576722 .. 4576754 -  -9.7  -2.90218   GCAGTAAAAATCAAT      CTCGCCGGGTACGAC TCA GACGTACCCGGCATT      CCATCAATAGATTAC  70 37
     ECs4529 4571812 .. 4571845 -  -2.5  -3.85698   TCGGTTCGTTATAAA     CGAGA-TTGAGTACAT AGT AAGCACTCAAATCCCA     TTCGCTGATCTGCTG  52 187
     ECs4528 4570778 .. 4570792 -  -5.6  -4.21908   GATGATTATCGAAAA               CCCTGA GCG TCTGGG               TCTGGCGCAGTTACA  67 371
     ECs5537 NONE
     ECs4522 4563354 .. 4563364 -  -5.4  -3.33361   CACGAAGGACACTAA                 GGTT CAA AACC                 TGTGATCTGCTGGGC  56 11
         rph 4559668 .. 4559685 - -11.3  -6.06529   TACAGACAAAAAAAA             GGCGACT CATC AGTCGCC              TTAAAAATCAGTTTG 100 33
        pyrE 4558955 .. 4558978 - -16.8  -2.77523   GTTGCAGTAATATGA          CGCCGGATGA CTTT TCATCCGGCG           AGTTTCTTTAAACGC 100 33
     ECs4513 4555724 .. 4555737 -  -6.7   -4.2074   TCCCGAACAGACAAA               GATCC CGAA GGATC                GCGCATAGCGGGTTA  72 38
     ECs4512 NONE
     ECs4511 4555059 .. 4555094 - -18.6  -2.90194   ATGGGGGCAAGCAGA    TAACAAAAAACCCCGC CGGA GCGAGGTTTTTTGTTA     CATCAAAGCGAGAAT 100 40
     ECs4510 4554131 .. 4554150 -  -7.2  -2.57132   TTCCTGCCGGAGAAT            GTCCATCAG GCG CTGATGG-C            GAAGTTAGCGTAGCG  57 77
     ECs4507 4550934 .. 4550947 -  -3.8  -3.48342   AAGCAACGATCATAA               CGAC GTACCT GTCG                TGGAGGAGGGCAGTA  52 6
     ECs4506 NONE
     ECs4505 4548994 .. 4549004 -  -2.6  -4.18197   ATTCTGTATCCAAAA                 TTTT GGC AAAA                 ATAAGTTACGGGTTA  58 38
     ECs4504 NONE
     ECs4503 NONE
     ECs4502 NONE
     ECs4501 4545021 .. 4545037 -  -7.9  -6.04324   GTAAAAAATAAAAAA              GGCTGCA TAA TGCGGCC              TTTTTATTTATTCAA 100 33
     ECs4496 4539585 .. 4539614 - -13.1  -4.99035   GCATTGATATAAAAA       GAAAAAATGATGC CAAA GCATCATTTTTCC        TATCTCAGTTGGTAT 100 70
     ECs4495 NONE
         tdh 4537126 .. 4537143 - -12.7  -4.18494   TATCCTCAGGCAAAA             GGGCTGG AATA CCAGCCC              TTTTTCGTGTTAATC 100 35
     ECs4493 4535685 .. 4535705 -  -8.2  -4.59109   TACACCGCCGAAAAA            CGCTGTGC CTGAT GCACCGCG            TAATCCGTTCCGTGG  88 218
     ECs4489 4531330 .. 4531342 -  -5.5  -4.07687   AGGGCGGCTGCAAAA                TGGAG TGT CCCCA                GAAGCTTATAACAAT  65 99
     ECs4488 NONE
     ECs4487 NONE
        gpsA 4529419 .. 4529448 - -11.5  -3.56987   CACACGATGAGATAA       TGA-CCGGCCCG TTCTGCG CGGGCCGGGTCA       TAGCGGTAACAAAGG  87 51
     ECs4485 4528172 .. 4528191 -  -5.6  -3.40403   TGCCTGGGACGATAA            GCGCCTGCG CCG CGCGGG-GC            TGGACTATCACGAGT  54 407
     ECs4474 4512320 .. 4512335 -    -4  -3.41416   TTAAAACAATCAATA              GATCCA TAAT TAGATC               TCCGGGAACGTGGAA  50 19
     ECs4473 4511158 .. 4511170 -  -3.3  -3.30619   AATTAGTCCTTACAA                GGAGC AAA GTTCC                ATAATCTCCCCCCTC  48 45
     ECs4469 4503969 .. 4503991 -  -5.5  -3.14463   AACCTGGCTGATCAA           GGCCCTCTC ACACG GAGAAGGGC           GTTTAACATAACCAC  54 81
     ECs4468 NONE
     ECs4467 4500631 .. 4500657 -  -2.3  -5.13741   TTAATCTAATAAAAA         GCACATTGTAT TCATT AAACAATGTGA         TTTTTTAAAATCATA  71 85
     ECs4466 4499341 .. 4499361 -  -7.5  -5.08169   AGATAGTTGAAAAAA            TGGCTGACA ATT TGCCAGCCG            TTGTGGAAATGATGA  86 41
     ECs4465 NONE
     ECs4464 4496252 .. 4496265 -  -8.1  -3.43492   CCATAGGCATGATAA               GACGC GTAA GCGTC                GCATCAGGCAATTAA  67 66
     ECs4463 NONE
     ECs4462 4494236 .. 4494288 - -11.4  -2.72043   AATGCTGCGTGAAAT TCGCCACCAGCTTGCTCA-GTCGCAG CAA CTGCGGCCTGAACAAGC-GGCGGAAA GCGAAGATTAATGAT  77 33
     ECs4460 4492468 .. 4492485 -  -4.7   -4.8622   CCGGTGAATTAAAAA             CGCCAGC TCAC GCCGGTG              ACAAAGGTAAAACTC  73 1
     ECs4457 4487823 .. 4487842 -  -5.6  -2.74122   GTTCATTAGAAATAG            CCTGCGCG GTTT CACGCAGT             GGTTTCAGGAGATTT  50 92
     ECs4456 4486867 .. 4486879 -  -9.1  -3.54741   TATCAGCGCCTGAAA                GCACG CGG CGTGC                TGATGGTGCCGGGGC  71 338
     ECs4453 4482391 .. 4482420 - -17.3  -4.26903   CTGATGCGATCAAAA       GCCTTATCCGACC GACA AGTCGGATAAGGC        TCGAGGAAATACAAT 100 40
     ECs4448 4475563 .. 4475591 -  -9.6  -5.40072   CGTTCCTTAAAAAAA       TGCCCGG-TATCG CTAC CGATAACCGGGCC        AACGGACTGCACAGT 100 47
     ECs4447 4474057 .. 4474080 -  -8.8  -2.75039   TATAGATGTGAATTA          TCCCCCACCC GGTC AGGCAGGGGA           TAACGTTTACGCCAT  64 32
     ECs4446 NONE
     ECs4445 4473059 .. 4473084 - -11.9  -4.43477   GTGAGTTAAGTAAAA         GCCCGGTCA CATTGGAC TGACCGGGC          TTACGTGAGTTATTC  95 35
     ECs5536 NONE
        glyQ NONE
        glyS 4468462 .. 4468479 - -12.7  -5.64274   TTAGCGATAAAAAAA             GCCTGCC AGAT GGCAGGC              TTTTTAATAACGGCG 100 44
     ECs4439 4465880 .. 4465898 -  -7.4  -3.72695   ACTGCGTGGAGTAAA             GCCCGA TAATCGC TCGGGC             TTTTACTCTTTATTG  68 35
     ECs4436 NONE
     ECs4433 4459661 .. 4459675 -  -6.4  -4.56775   ATGCCTGGGGAAAAA               CGGCAT GAA ATGCCA               TCAGAACGGAATGAA  76 160
     ECs4432 4458336 .. 4458349 -  -8.1  -5.52096   AAATGCAATAAAAAA               GGAGG ATTT CCTCC                CCCTTTCGTTCAAAA 100 55
     ECs4431 4457475 .. 4457494 - -11.4  -3.21595   AACTTTGACGACTAA            TGGCGGCA ATTA CGCCGCCA             TTTGTAAAACGGACG  81 42
     ECs4430 4456657 .. 4456684 -  -2.6  -4.38712   GGCATGTGCAGAAAA        CGTGCTGGCAAC AGCA ACCGCCACCACA         GAGATAGAAAAGGAA  60 101
     ECs4427 NONE
     ECs4426 4452321 .. 4452332 -  -5.8  -3.52678   AACCCTGGACAAACA                GGTG ATAA CACC                 CTGCTTAGCGGCTTT  57 246
     ECs4425 4450410 .. 4450428 - -14.6   -5.1287   TGCAGATGCAAAAAA             GCCTGCTC GCT GAGCAGGC             TTTTCGAATTTGGTC 100 204
     ECs4424 4448000 .. 4448023 -  -9.6   -3.6053   TTGCTCACAAATCAA          TTCCC-GCCCA GGT CGGGCAGGGAA          TGAAGTATTGCTGCC  77 89
     ECs4423 NONE
     ECs4422 NONE
     ECs4421 NONE
     ECs4420 4443982 .. 4444000 -  -9.5  -3.76402   AGCTGATTGAGTAAA             CCGGAGC GCATG GCCCCGG             TTTTGTGAGTTAACG  79 35
     ECs4415 4438007 .. 4438037 -  -3.8  -2.78371   GACAGGCGCAACAAG       TTGTCCGGGCAGGC ATC GACCACCAGGACAT       TTTCTCCCAACATTT  45 131
     ECs4414 NONE
     ECs4413 NONE
     ECs4412 NONE
     ECs4411 4431099 .. 4431117 -  -5.8  -3.91946   AACAAAGAACGGAAA             CGGGCGGC AAC GACGTCCG             GGTTATTCGGATCAA  63 191
     ECs4410 NONE
     ECs4409 4425709 .. 4425730 -  -4.4   -4.7657   CAAAAAGGTTAAAAA           GTTTGAGC TGGCTC GCACAAAC            CAGCACTTTTTAAAG  73 63
     ECs4408 4424205 .. 4424233 -   -14  -4.52669   AAGAAGTGAAATAAA        CCTGAACTCACC CAGGT GGTAAGTTCAGG        CACAGGGGTCAATTA 100 91
     ECs4407 4422505 .. 4422534 - -13.7  -3.14487   CAGCATATGCAAAAG       GCTGGATAAAGAG TTAC CCCTCTATCCAGC        TCATCCATAAATACC  93 73
     ECs4405 4420552 .. 4420567 -  -5.4  -3.09004   CCAGGCGGAAAATGA              GGCAGCT TAT AGC-GCC              AGAACCGCCGTATTC  52 16
     ECs4404 4418259 .. 4418283 -  -8.5  -4.32048   TAATAAGAGTGAAAA          GCCTGATGCGC TAC GCTTATCAGGC          CTGAATTTCCATACA  84 170
     ECs4400 4413379 .. 4413422 - -11.2  -3.51329   TACGGCGAACCATAA TATTTTTACAGCCAGCCG CTAACTTC CTGCTGGCTGTAAAATTA TCCTCTTCAGGAGGA  85 32
     ECs4398 4409892 .. 4409917 - -14.1  -5.08601   TTATCGTAATAAAAA         TCGCCCAAACA TTCC TGTTCGGGCGA          TCAAATTAATTATTG 100 35
     ECs4397 4408257 .. 4408296 - -15.1  -3.56142   GCGATTAATAAGCAA  CCGAATGCCCAGCTGTT TTTTTT AAAGGCTGGGCATTCGG   TTTTTACAACGTTAT 100 45
     ECs4396 4406846 .. 4406860 -  -7.2  -3.68853   GCAAAAACTGCCAAA               TTTGGT AGG ACCAAA               ATTTATCCACAAAGT  67 286
     ECs4395 4405674 .. 4405707 - -12.6  -2.92667   GTAACGTGTAAATGA     GAGTAAGGTTGAAC GTGAAG GTTCAGCCTTACTC      TTTCCTGCTAACCAT  82 343
     ECs5533 4400571 .. 4400582 -    -3  -3.88618   AAGATAATCACGAAA                TGAT AAAA ATCA                 ATTCCCTGTCAGAGA  55 472
     ECs4390 4398459 .. 4398506 - -10.8  -3.00259   TATAGAGATTATATA TGAACAGG-AGGAATAGCTGCTT TTA AAGAAGATATTCCGGCCTGTTCA ATATGCAAGGAAGTA  76 62
     ECs4389 4398053 .. 4398083 - -12.6  -4.93595   ATAAAAATGCAAAAA       GGAGCAGCAAGATG GCT CAACTTGCCACTCC       TTTTTACTTGTACCT 100 43
     ECs4388 4397345 .. 4397369 - -14.4  -3.72743   GATCATTAAAAGCAA          CAGGAGTACC GCACT GGTACTCCTG          CGAATAAATAACTAT 100 46
     ECs4381 4391585 .. 4391603 -  -3.9  -3.75665   TTATATCCCATGAAA            TTGCCTGA TAAC TC-GGCAA             TTACGCAAAAGCACG  55 144
     ECs4380 4389439 .. 4389458 - -13.6  -4.03234   TTCCTTCCAGATAAA            TGCCCCGA AATA TCGGGGCA             GATGATTACCATTGA 100 31
     ECs4379 4388345 .. 4388372 -  -6.2  -4.24075   ATTGATCAATATAAA        GAGGCCCAGCAA TAAA TAGCCAGACCTC         CCGTTAATTATACGT  70 40
     ECs4370 NONE
     ECs4369 4376659 .. 4376684 - -19.1  -3.86346   TTATTCTTGCAGAAA         GCAGGGTAGCG TTAT CGCTACCCTGC          TTTACTTTTACACTG 100 33
     ECs4366 4373645 .. 4373666 - -11.5  -3.14218   TACGCACCAAAACGA           GCGGGTCAG TTTA CTGGCCCGC            TTTTTTTATGCGTTA  81 56
     ECs4364 4370396 .. 4370423 -  -8.4  -4.40358   ACGTACCGGATAAAA        CCAGCGTTAACC ATTT GCGTAACGCTGG         TTTTTCTTAGGTAGA  84 295
     ECs4362 4367229 .. 4367265 -  -9.6  -3.60074   GAGAAAGTCCCTAAA    GATTGTAGAGGCGT CATCAGTAC ATGCCTCTACAATC    GATTAAGAAAAACTA  77 89
     ECs4361 4365323 .. 4365346 -  -5.3  -4.37658   AACTGGCTGACAAAA          CGGTATCCA TCCTGT TGGATAGCG           TTTCACGCCTGTTCA  68 124
     ECs4360 4363955 .. 4364001 - -10.8  -2.57132   CGGTTTTTCCATAAT GCTGGCTCACG-CCCGCCAGT TGCGCG ACAGGCGGGACGGGAACCAGT TCCAGATGCGTCATT  74 36
     ECs4359 NONE
     ECs4358 4360123 .. 4360143 -  -4.7  -2.79589   ATGACATCAATAGTA            TGACATCAC AGT ATGAAGTCA            AGTTTCCCTTCCTTA  47 38
     ECs4357 NONE
     ECs4356 4359415 .. 4359449 - -15.9  -4.91459   TAAGAGCCACAAAAA     TATAGCGGCGCAACA GAAAT TGTTGGGCCGCTATA     AGTTATAAATGATTC 100 28
     ECs4322 4329772 .. 4329784 -  -7.7  -2.74999   TAAGTTTTAAGATGA                TGAGG CGG CCTCA                GGGACGTGTTCCGGA  60 4
     ECs4319 4327903 .. 4327928 -  -8.3  -3.83724   AGGAGATAAGGCAAA         CCGATCGCA ACATTGAG CGCGATCGG          TCCCCTCGCTCCTCT  75 95
     ECs4316 4324493 .. 4324519 -  -3.1  -5.22039   TTTAAAGTTAAAAAA         TAACCTTATTG TTCGC CAACAAAGCTA         ACAAAGCGCGTTCCT  77 4
     ECs4313 NONE
     ECs4312 NONE
     ECs4311 4320200 .. 4320230 -  -6.2  -3.54089   CATAGAGATGAAATA      CCGGG-AAGAGAC AACGGG GTCTCTTTCCCTG       CTACGGAACCCATTG  60 67
     ECs4310 4319132 .. 4319151 -  -7.8  -5.75538   CCCAAAAAACAAAAA            CCCCGGAC TCGC ATCCAGGG             TTCTCTGCTTAATAG 100 47
     ECs4309 4317754 .. 4317778 -  -7.9  -5.90231   ACAAACACAAAAAAA         CCCGATG-GC AGTTCA GCGCATCGGG          CATTTTCATTTATCT 100 46
     ECs4308 NONE
     ECs4307 4316403 .. 4316413 -  -3.2  -5.88476   AAAAGAAATAAAAAA                 GAGA AAG CCTC                 CGATTAAATTATTTC 100 461
     ECs4305 4314907 .. 4314927 - -12.5  -2.73159   GTAACCTTTCTAAAC            CCGCCCGCA TTT CACGGGCGG            TGGGATTTTCACTTG  82 34
     ECs4304 NONE
     ECs4303 4312681 .. 4312694 -  -3.1  -2.97503   TTAACAGATAATAAT               GGC-TG ACT CATGCC               TGCTCTCCTTTCGCT  44 19
     ECs4302 NONE
     ECs4301 4311172 .. 4311200 - -14.7  -3.20382   CTGTATACGGACGAA        TAACCCGGCAG AACTTAG CTGCCGGGTTA        TCGATAATTTACCCG  95 34
     ECs4300 4310190 .. 4310214 - -10.8  -3.70331   AATGCACTGAAAAGA          GGCGATTAAC GGCCA GCTAATCGCC          AGAACTCCTTACCAT  83 155
     ECs4299 NONE
     ECs4298 NONE
     ECs4297 NONE
     ECs4296 NONE
        ugpQ 4304976 .. 4305009 -  -5.1   -4.0162   GCCGGAGAGGAGAAA     CGGCGACATGCTGAA TCAG CCCGGCACGCCGCAG      CCTGATATACCGTTG  65 45
     ECs4293 4302705 .. 4302730 - -15.5  -4.63218   TCTTGTTCAAGAAAA         CAGCCCTCTTC CCAC GAAGAGGGCCG          CTAACCTTAGTACCC 100 32
     ECs4292 4301773 .. 4301783 -  -6.8  -3.31162   TCATTAGGAAATAGA                 CCTG GTA CAGG                 ACGATTATTTCATTA  61 194
     ECs4289 4298965 .. 4298980 -  -3.2  -2.94099   GCCTGGGATGATAGA              GGGTGA AAAT TGACCC               CTCTGTTCAAAAAAA  44 67
     ECs4288 4298123 .. 4298154 -   -10  -4.10429   AACGACGCTGCAAAA      CCCCGGAAGCGTAC ATCA GCACGCGACCGGAG       CGAGCGAGGAAGCCT  82 75
     ECs4287 4296878 .. 4296904 -  -5.2  -5.01845   TACAAGAATTAAAAA         TGTTACGGGTAA CTG TTATCGGTAACA         TTGTCCAGCCGGACA  77 106
     ECs4286 NONE
     ECs4285 4294938 .. 4294961 -   -14  -3.75031   GAAAAGAGAAATGAA          TTACTGCGAG CAAG CTCGCAGTAA           TTTGTCGCAGTAATT 100 39
     ECs4280 4291472 .. 4291503 -  -5.8  -3.60792   GGGGTAAGGTTCAAA      CAGGTGCTGCAC ACAACCAG ACGCGGCACCTG       TTTTATTACCTGAAC  59 31
     ECs4278 4289539 .. 4289556 -  -9.8  -3.15996   TATTACGCACTAACA             GGGGCG GCATCG CGCCCC              AGATTTAATGAATAA  72 44
     ECs4277 NONE
     ECs4276 NONE
        glgC NONE
     ECs4274 NONE
     ECs4273 4279898 .. 4279915 - -10.5  -5.49809   TAAAGGCGAAAAAAA             CGGGACC TTGT GGCCCCG              TTCTGTTTTTTAGCG 100 44
     ECs4272 NONE
     ECs4271 NONE
     ECs4270 4276607 .. 4276618 -  -7.2  -3.30124   TTGTAGGCCTGATAA                GGCG TTCA CGCC                 GCATCAGGCATGAAC  63 88
     ECs4268 4274442 .. 4274459 -  -6.3  -4.01888   AGGGGACAGTATAAA             GCGTTACG CGC CGTA-CGC             CACCTCTGCGGGAAA  68 11
     ECs4267 NONE
     ECs4266 4272391 .. 4272401 -  -8.2   -3.1855   CGTTTTAACACCGAA                 GCGC GGC GCGC                 CTGGCTGGCCTTTGC  63 419
     ECs4264 NONE
     ECs4263 4268724 .. 4268765 -    -3  -2.56596   CTCTGGAGTAATTTA CCTCTACCGGAT-AGTCACA CTGA TGAGTCTGATCCGGGAG-GG ATTTCAATCAGTGAG  40 29
     ECs4259 NONE
     ECs4258 4260056 .. 4260085 - -15.9  -2.53822   GTGATTTGATAACAC       TGACTGCCGGATGC ATC GCATCCGGCA-TCA       ACCGCACTCTACTTC 100 34
     ECs4255 4255841 .. 4255861 -  -6.1  -3.78775   TGCCTGATGATGAAA            TCATGCAGC ACC GACGCATGA            CGCTGCTGGAGTTAA  63 411
        ompR NONE
        envZ 4246683 .. 4246704 - -13.7  -4.65153   TTATAGAAAGCAAAA           CGGGAGGCA CCTT CGCCTCCCG            TTTATTTACCCTTCT 100 31
     ECs4244 4242850 .. 4242884 -  -7.9  -2.79023   CAAGTTCATTAATGA    GTA-TGTCCGGCAGAG AGAG CTCTGCCGGATTTTAC     GACTAATACACCTGA  60 50
     ECs4239 4237626 .. 4237639 -  -9.5  -4.72272   TGTTCTGATTAAAAA               GGCGC TTCG GCGCC                TTTTCAGTTTGCTGA  91 169
     ECs4237 NONE
     ECs4236 NONE
     ECs4235 NONE
     ECs4234 NONE
     ECs4233 4231503 .. 4231519 -  -6.5  -5.06451   GATTAGCGTAAAAAA              GACAGCA AAA TGCCGCC              TGAATGATAAATCAT  83 167
     ECs4232 NONE
     ECs4231 4229560 .. 4229578 -   -11  -3.15621   AACCTGAAGCTAATA             GACCGCTT GAT AAGCGGCC             TGACCTTTCTTGTTG  78 41
     ECs4230 4228178 .. 4228205 - -14.2  -3.05596   CAGCGCTTCAGGCAA        CTCCCGCAACGA TAAA CCATTGCGGGAG         ATAACCTTGATTACT  89 36
     ECs4229 NONE
     ECs4228 NONE
     ECs4227 NONE
     ECs4226 4224715 .. 4224750 - -14.1  -3.30124   CCGTAGGCCGGATAA    GATGCACCAGCATCGC ATCCG GCGATGCCGGCGCA-C    TGAATTTTACATCCC 100 105
     ECs4214 4211600 .. 4211621 - -17.3  -3.46602   GCCGGGAGAGCAGAA           GCGCGGGCA AGAT TGCCCGCGC            GAGAAATCATTACGG 100 35
     ECs4213 NONE
     ECs4212 NONE
     ECs4211 4210173 .. 4210183 -  -2.4  -3.03214   ATGGCAATCAGAAAT                 CAGC GAT GCAG                 GAAATTAGCCAGCAG  42 14
        argD 4208814 .. 4208841 -  -8.4  -2.92792   ATGCAGGCTAAACCA        TCGGATAAGGCA TGCA CGCCGCATCCGA         CATCTTTTGCCTGAT  65 50
     ECs4207 4205291 .. 4205314 -    -6  -3.79687   ACGCCGGATAAAATA          CTATCCGGCT TCAC AACGGGATAG           TTAAATCACGCGGCA  64 31
     ECs4202 NONE
     ECs4201 NONE
     ECs5532 NONE
     ECs4200 4197777 .. 4197791 - -12.8  -5.42259   TGAGGCGTAAAAAAA               GCGGGG ATT CCCCGC               TTTTTTGTCACCTTT 100 47
     ECs4198 4196481 .. 4196502 - -17.3   -5.7946   CCTGTAATAAAAAAA           CCGCCGCCT GGTC AGGCGGCGG            TTCTTAATGCTTATT 100 36
     ECs4197 NONE
     ECs4196 4195244 .. 4195262 -  -3.8  -3.40403   TTCGTTTCATCAGAA             CTGTACCA CCC TGTCACAG             GTCAGCGAGGCTTCC  50 1
     ECs4195 NONE
     ECs4194 4194506 .. 4194528 - -12.8   -4.7268   AAACACGTAATAAAA           CGTCCTCACA CAA TATGAGGACG           CCGAATTTTAGGGCG 100 81
     ECs4193 NONE
     ECs4192 4193467 .. 4193492 - -11.2  -3.63895   TTTAAGTAGCCCAAA         GCGGGCTGCTT ACTGG AAGC-GCCCGC         CTGGTGACTAAAACT  87 50
     ECs4191 4191255 .. 4191280 - -15.5  -2.78935   ATATTCCTTACTATA         GTGCTCTCCCC TTCA GGAGAGAGCAC          GGGACTTTGGTATTA  93 51
         tuf 4190006 .. 4190021 - -11.8  -4.72986   TACGGGCAGCAAAAA              GGGCGC CGAA GCGCCC               TTTTCAATTCAAAAC 100 55
     ECs5531 NONE
     ECs4189 NONE
     ECs4186 4187966 .. 4187980 -  -3.5  -2.72379   TCAATCGCTCAATGA               CCTGA TTAAC CCAGG               CTGATCTGCACGTCT  43 16
     ECs4185 NONE
     ECs4184 NONE
     ECs4183 NONE
     ECs4182 NONE
        rpsS NONE
        rplV NONE
        rpsC NONE
     ECs4178 NONE
        rpmC NONE
     ECs4176 4183276 .. 4183301 - -14.9    -5.252   TATGGGTAGAAAAAA         TAAACGGCTCA TTTC TGAGCCGTTTA          TTCGTATCGAGAGAG 100 50
     ECs4175 NONE
     ECs4174 NONE
     ECs4173 NONE
     ECs4172 NONE
     ECs4171 NONE
     ECs4170 NONE
     ECs4169 4180262 .. 4180272 -  -3.2  -3.32963   ACCTCTACCTTAGAA                 CTGA AGG CCAG                 CTTCACGGGCAGCAT  48 9
        rpsE NONE
     ECs4167 NONE
     ECs4166 NONE
     ECs4165 NONE
     ECs4164 4177571 .. 4177600 - -12.3   -4.6645   CACAGACATACAAAA       GATTG-GCTGGCTA ATC TAGCCAGCTCAACC       CAACTTTGCAAGAAA 100 55
     ECs4163 NONE
     ECs4162 4176714 .. 4176732 -  -4.4  -4.18763   AACAAACCTGGAAAA             CGAGGCGT TAT ACGCGGCG             TTTTTTCGGCGGACG  64 14
     ECs4161 4176064 .. 4176082 - -10.4  -3.14132   TCTCTTTGGTACTAA             GCTTTACT TGG AGTAAAGC             TCGACGATCAGGTGT  74 10
     ECs4160 NONE
     ECs4159 4174594 .. 4174607 -  -9.5  -5.61596   ACGGGTATAAAAAAA               CCCGC CGGG GCGGG                TTTTTTTACGTTGCT 100 46
     ECs4158 NONE
        zntR NONE
     ECs5530 4173426 .. 4173442 -  -5.8  -3.54424   CGTGATTTGCTGAAA              GAGCAG AATAA CCGCTC              TTAACAAGCCCCTGA  57 26
     ECs4151 NONE
     ECs4150 4166814 .. 4166846 - -11.3   -2.8001   AGAACTTTGACGATA      TGTCCATCCGCTGAA GAT TTCAGAGGACGGACG      TAGTCACACGCCGGA  77 182
     ECs4149 NONE
     ECs4148 NONE
        aroE NONE
     ECs4146 4164650 .. 4164663 -  -2.3  -4.77173   GTCCCACAAAATAAA               CGGCT GGAG AGCGG                ATATCTGTATCTCGG  68 140
     ECs4136 4147433 .. 4147447 -  -5.6  -5.21683   AGTGAAAAAAAGAAA               GACCGG CAA CCTGTC               AAAACGAAGCCGGTT  88 340
     ECs4124 4136336 .. 4136359 -  -3.8  -4.14243   TATTCTACGTGAAAA          CGGATTAAAC GGCA GGTTAAACCG           AGTATCTTTGTGAAT  59 18
     ECs4123 4134964 .. 4134997 - -11.7  -2.78596   TATTCTCGTATCAGA     CCAGGCAGGGTAAAC AGAC GCTTCCCCTGCCTGC      ATCCGATTACTCTTC  79 32
     ECs4122 NONE
     ECs4121 NONE
         maf NONE
     ECs4119 4131258 .. 4131278 -  -2.4  -2.63208   TGTGACTCAAAAACC            CTTTGCCG GATGG CGGCCCAG            CATCTGTTTACATCA  39 33
     ECs4118 NONE
     ECs4117 4125712 .. 4125725 -  -2.3  -3.86897   GTTACGTTGTACAAA               CCTGT GCCA ACGGG                TTCCCCTCACCCTAA  53 117
     ECs4115 NONE
     ECs4114 4123441 .. 4123452 -  -2.2  -2.97029   CGTGATTAACCAAAC                TCAC GCAG GCGA                 TGGGCCATTTTACGG  41 4
     ECs4113 4121432 .. 4121450 - -11.7  -5.17353   ATAGCCATGAAAAAA             CCGACGC TTTTG GCGTCGG             TTTTGACTTAACTAT 100 33
     ECs4112 4121064 .. 4121084 -  -8.1  -2.78384   TCTTGTCCGACGATA            TTGCCCCCG GTT CGGGGGCTT            TTTTTTGCGCTAATG  60 35
     ECs4109 4118527 .. 4118544 -  -8.4  -5.88197   TGAAAGACAAAAAAA             CCGGAG TCTGTG CTCCGG              TTTTTTATTATCCGC 100 48
     ECs4105 4114012 .. 4114022 -  -2.6  -3.59814   CCAGCACACAAAAAG                 TTTT GGG AAAA                 AAACTTTCTTGTAAC  50 109
     ECs4104 NONE
     ECs4103 4112999 .. 4113012 -  -9.5  -5.71983   TTAACCATAAAAAAA               CCCGC CGAA GCGGG                TTTTTTCGCAAATTG 100 64
        sspA 4112023 .. 4112033 -  -3.2  -2.60797   TCCATACAGATTAAC                 TCCG GCC CAGA                 CGCATTTCACGTTCT  42 10
     ECs4101 4111490 .. 4111506 -  -9.4  -4.91977   CATTAAAAGACAAAA              CAGGCC GCCAG GGCCTG              TTTTTGTATTACTTC  93 34
     ECs4099 4108857 .. 4108872 -  -2.6  -2.91276   GCTTGTCTGATAAAC              GATATA CCTT TATACC               TGTTATACCAGATCA  42 98
     ECs4098 4107883 .. 4107932 - -10.9  -2.89683   ATTGTAGGGTACAGA TGCGTTTATTTCCCCTCACCCG GTAGGGG CGAGCGAGGGGAAAC-AACTCA CCCGCGCTCTTGCAT  75 23
     ECs4097 4106304 .. 4106323 -  -7.1  -2.78679   TTCCCTTAGCGAAAG            GCCCGAT ACAGAG ACCGGGC             AACAGGATTAACTTT  58 33
     ECs4096 NONE
     ECs4095 NONE
     ECs4094 4104064 .. 4104076 -  -5.5  -3.32536   AAAGGAGTCGGAGAA                GCGCA TTA TGCAC                TGGCTGGTTTGCCTA  54 210
     ECs4090 4095473 .. 4095485 -  -3.3  -2.71263   AATTCCCCTCAACGA                CCTAC TCC GTTGG                AGGTAGCCACGGACG  43 14
     ECs4089 4092947 .. 4092957 -  -2.4  -3.90048   GCGGCCTGAAAAACA                 GTGC AGT GCCC                 TTGTAACTCATCATA  53 110
     ECs4088 NONE
        mtgA 4090994 .. 4091007 -  -5.9  -3.06162   GACTGGAGTGGAATA               CCGCG CTAT CACGG                TACCGTCGAGACGGA  53 452
     ECs4074 NONE
     ECs4073 NONE
     ECs4072 NONE
     ECs4071 NONE
     ECs4070 4079232 .. 4079256 -  -7.2  -5.05712   ATAAATAAGCAAAAA         GCCTCG-CTGA TAAA TCAGACAAGGC          TCGACTTGCAGGCAG  86 85
     ECs4069 NONE
     ECs4068 4077109 .. 4077128 -  -8.6  -3.65522   TATTCAGCGTAATAA            TGCACTGA AAAA CCAGTGCA             TACATCTTTATATAT  72 485
     ECs4065 NONE
     ECs4064 4075164 .. 4075185 - -15.9  -4.75174   TATCGAATGTAAAAA           GCCCCGCAA CGTG TTGCGGGGC            TTTCATCCGTTACCG 100 54
     ECs4063 NONE
     ECs4062 4072906 .. 4072924 - -13.1  -4.89063   TTAGTCAAAAAGAAA             CCCCGGC ACATG GCCGGGG             TTTTGCTGATTAACG 100 35
        greA 4070674 .. 4070688 - -12.8  -4.36914   TGTTCGTTGATAAAA               GGCCGC TAT GCGGCC               TTTTTCCTTTCTTTA 100 74
     ECs4058 4069464 .. 4069478 -  -2.8  -3.40899   AACCTCTTATTACAA               CTGTGT TAA AAACAG               CGTCAGGATACTCTA  46 80
     ECs4057 4067444 .. 4067463 - -12.8  -5.56673   ATTGATAAGAAAAAA            CCCCGGAG CACG CCCCGGGG             TTTTCGGTACAAATA 100 61
     ECs4056 NONE
     ECs4055 4065192 .. 4065204 -  -9.1  -5.24129   TTCGCCGAGAAAAAA                GGCGA CAA TCGCC                GCCTTTTTAGCCAGT 100 52
     ECs4054 4064540 .. 4064555 -    -9  -5.48054   ACCAAAACGAAAAAA              GACGCT TTTC AGCGTC               TCTTTTCTGGAATTT 100 141
     ECs4053 4062308 .. 4062327 -  -2.1  -4.68593   CTGACGATGGAAAAA            GGCGA CTCGGTGTTC TCGCC             AGATGATCGTATCGG  66 184
     ECs4051 4060060 .. 4060076 -  -6.5  -2.51207   CAGACTATTAAAAGT              GGGGAAC CAA GTTCGCC              TTCTGGATATTACTC  53 1
     ECs4050 NONE
        infB 4055698 .. 4055712 - -11.4  -5.24129   TCTCCTGACAAAAAA               GGGGCT GTT AGCCCC               TTTTTAAAAATTAAT 100 153
     ECs4048 NONE
        truB 4054211 .. 4054237 -  -2.3  -4.06361   GTATATAGAATGAAA        GGA-CGCCGA TCTCTAAT TCAGCGATCC         CAGTGTACGTTACGC  55 118
     ECs4046 4053874 .. 4053890 - -10.8  -5.03314   GTCAGCTTGAAAAAA              GGGGCC ACTCA GGCCCC              CTTTTCTGAAACTCG 100 47
     ECs4045 4051497 .. 4051518 - -15.1  -4.07568   CCTGCCCGGTTAAAA           GCCCCCCGC CGCA GCGGAGGGC            AAATGGCAACCTTAC 100 37
     ECs4044 4050477 .. 4050502 -  -7.5  -4.04023   ATTAACGAACAACAA         CGCCCTCACCC GTTA AGGTGATGGCA          ATCAAAAAAGATTAC  72 60
     ECs4043 4048402 .. 4048424 - -10.6  -5.82281   AAAGACAGAAAAAAA           GCCCCGAT GGTTCAA ATCGGGGC           TGTATATATTATTTT 100 69
     ECs4042 4046597 .. 4046609 -  -3.4  -4.63527   GCACGACTGGAAAAA                CCAT ACGCG ATGG                TGTGCATCAATATTA  68 486
     ECs4038 NONE
     ECs4037 4042599 .. 4042623 -  -4.9  -3.60151   CGCGGGAAAGGAGAA          CTGACGCTG GCGTTTT CTGCGCCAG          TGGGCGATCGTTCGC  55 155
     ECs4035 4041916 .. 4041932 - -10.1  -2.70946   GTGGTCGATAAAGAT              CAGCTGG TTA CCAGCCG              GACACCGGACGATCT  67 63
     ECs4033 4040641 .. 4040651 -  -5.4  -2.65264   TGACCAGTCATAGCA                 TTCC CCA GGAA                 TAAGTTATGATAATT  50 83
     ECs4032 4039560 .. 4039571 -  -7.2  -3.30124   CCGTAGGTCGGATAA                GGCG TTTA CGCC                 GCATCCGACATGTTT  63 50
     ECs4027 4034933 .. 4034965 - -11.5  -4.07885   CATCGTGCGGTAAAA     GAAGACGTTGCGTT TTGATT AACGCAACG-CTTC      GGCACTCTTACCCCT  91 33
     ECs4009 4016978 .. 4016989 -  -5.8   -4.7416   GCAAAATGTTAAAAA                GAGG ACAT CCTC                 CTGCCGACTGGGAAA  81 127
     ECs4005 NONE
     ECs4004 NONE
     ECs4003 4011028 .. 4011039 -  -7.2  -2.66316   CCTGTTACCACATGA                CGCC GGAG GGCG                 TTTCTCTTATTCGGC  57 88
     ECs4002 4009416 .. 4009443 -   -15  -4.07568   TCTGCCCCTCCAAAA        GCAAAAACCCGC CGAA GCGGGTTTTTAC         GTAAATCAGGTGAAA 100 442
     ECs3998 4005686 .. 4005706 -  -2.5  -3.54146   CGCCTGAATTAAATA            TGTAGGTAA CCG TAACCGACA            CCTGCAAGACAGACA  48 75
     ECs3997 NONE
     ECs3996 NONE
     ECs3995 NONE
     ECs3994 NONE
     ECs3993 3999309 .. 3999343 - -11.5  -3.05384   TTGCCGTTCAGTGAA    GTGGAGCGGAACGACC TTAC GACCGTCCCGCTC-AC     GAGGCTTTACGCACT  79 32
     ECs3992 3997872 .. 3997889 - -11.3  -6.00086   AGATCACAAAAAAAA             GGTGCAC ATTT GTGCACC              CAAGGATGAAAGCTG 100 50
     ECs3991 3996289 .. 3996303 -  -2.8  -4.90217   CAAACATATTAAAAA               CCTTAA AAT TTCAGG               TAAATCAAGAAAATG  70 30
     ECs3990 3994926 .. 3994939 -  -6.7  -3.30124   CCGTAGGCCGGATAA               GATGC GCCA GCATC                GCATCCGGCACGATA  61 56
     ECs3987 3992906 .. 3992925 -  -9.2  -2.62425   AATTAATCTTAGAAT            TGGGGCGA TATT TCGCCCCT             TTTTATTAACAATAA  66 47
     ECs3974 NONE
     ECs3973 3981408 .. 3981432 - -12.9  -4.21922   GTATGGAAAAGCAAA          CGGCGCTTCAC ATT ATGAAACGCCG          TTTTTTATTAACAAC 100 52
     ECs3972 3980804 .. 3980814 -  -2.4  -3.34517   ATCGTCTGGCAAATA                 GCGC CCT GCGT                 AATTAATTGTTTAAC  45 36
     ECs3966 3974324 .. 3974355 - -21.8  -2.64651   AATGTGCTAAACGTA      TGCCAGATAAGGCG TTTA CGCCTTATCTGGCA       GGTAGCTGTCAATCT 100 40
     ECs3965 NONE
     ECs3964 3973328 .. 3973352 - -20.1  -3.06312   AAATCGTGCATTGAA          GTGCCGGATGC AAC GCATCCGGCAC          GTCGCGTTAATCAAT 100 32
     ECs3956 3960412 .. 3960440 - -11.1  -3.79519   AAGCGTAGTATCAAA        TCGGATGGCAA TACGACG TCGCCATCCGA        TCTTTTTATACGATA  85 31
     ECs3954 3956882 .. 3956897 -  -3.3  -5.72622   TGCACAAATAAAAAA              GATCA TTGCGG TGATC               GACCGCGCCGCTTTT 100 215
     ECs3952 3955216 .. 3955237 - -14.5  -3.91597   ACCAGATATAGCAAA           GGCTGACGA GAAA TCGTCAGCC            TTTTTCTTTTTATAT 100 46
     ECs3951 3954475 .. 3954493 - -11.7  -3.85698   GTCCCTTTGCACAAA             CGCCACC TTTTC GGTGGCG             TTTTTTATCGCCCAC  93 30
     ECs3947 3949026 .. 3949053 - -10.6  -2.84098   TGCTTTAAGTAAGGA        CGGTGCCGGA-AG TAA CTCTCCGGCACCC        GATAGTTTTACGCAG  75 33
     ECs3943 3944543 .. 3944555 -  -3.3  -3.22909   TTAAAGGAGGAAAAG                GCGTT GCT ACCGC                TTTTGGTGCCATCGC  45 324
     ECs3941 NONE
        uppP 3942733 .. 3942746 -  -8.1  -3.30124   TTGTAGGCCTGATAA               GACGC GCAA GCGTC                GCATCAAGCGTTGAT  65 117
     ECs3937 NONE
     ECs3936 NONE
     ECs3935 3934630 .. 3934649 - -11.4  -3.71649   GGCTGAAACGGGAAA            GCCCCTCC CGAG GAAGGGGC             CTTATAGAAGGAAAG  88 224
     ECs3931 3931247 .. 3931262 - -11.8  -5.16206   AAAGCAACACAAAAA              CGGGCC AGAC GGCCCG               TAATATCAGTGTTCT 100 31
        ribB 3929850 .. 3929871 -  -5.9  -5.63236   AGGGAAAAATAAAAA           CCGAAGCCTG CTA CAA-CTTCGG           TTTCTTGATTAAGGC 100 61
     ECs3927 3927683 .. 3927708 - -13.3  -2.89971   TTGAATAATCAATGA         TGCCGGATGGC ATTC GCCATCCGGTA          ATTGTTAACCTATCT  86 30
     ECs3922 NONE
     ECs3921 NONE
     ECs3920 3922100 .. 3922114 -  -2.8  -2.93769   AAAGAAGCGTAGACA               TCAGTA GCC TTCTGA               AGCGGTATCAGGTTG  42 11
     ECs3919 3921526 .. 3921537 -  -4.4  -2.88544   GTTGATCGTCAGAGA                TGGT GCAG ACCA                 AGAAAATCGACGATC  48 7
     ECs3918 3919543 .. 3919568 - -17.7  -5.14965   ATTTTGATCAAAAAA         GCCCGGTATAC ACTT GTATACCGGGC          TATGTTTTATTCTTC 100 55
     ECs3916 NONE
     ECs3915 NONE
     ECs3914 NONE
     ECs3913 NONE
     ECs3912 3912310 .. 3912333 - -13.9  -4.11371   TAACATTCCTGAAAA          GAGGCCGGT GTTGCT ACCGGCCTC           AGGTCAGATTAGCCA 100 34
     ECs3906 3908681 .. 3908703 -  -9.1  -2.90496   CTCCCTGCGAAATTA           TTCCCGGGA ACGCA TCCCGGGAG           CGGTAACAATTACGG  67 35
     ECs3905 3908110 .. 3908120 -  -4.6   -3.5672   AGCCCAACAACAATA                 CGCC TGT GGCA                 TTGTTCGCTCAAACT  54 83
     ECs3904 3906427 .. 3906453 - -11.5   -3.0497   AGATCAGCGTGAATA         GCGCCGCCGGA CGTGC TCCGACGGCGA         TAAAGGCATCAATGT  79 34
     ECs3903 3903918 .. 3903933 -  -2.6  -4.07568   CCGCTCTCTGGAAAA              GCGTATT GTT AAT-CGC              AACGCATGAATAAAC  56 158
     ECs3902 3903053 .. 3903079 -  -4.4  -3.33151   CTGGCTAAAGTAATA         CCGTGCAGGAAA GTG TTTCCCGCAAAA         ATACAGATTGCCGAC  52 41
     ECs3901 3901574 .. 3901606 - -12.8  -3.16695   AGAAATCGAAAAGTA      TTCCATACTCGCCC TCCTC GGGCGAGTATGAAG      ATTACGGTACCGGAT  86 27
     ECs3900 3899244 .. 3899271 - -12.7  -5.73339   AGAATGATAAAAAAA        TCCCCGGCAGC ATGTCA GTTGCCGGGGA         TTTTTTTTAACGTCC 100 32
     ECs3895 3894369 .. 3894401 -  -3.4  -3.53012   TTCCGGTCTGCCAAA     CCGCCGTTTCCAGTT TTTC AACTGGTTA-AGCGG      ATTGCTGTGGGTCAG  49 243
     ECs3891 NONE
     ECs3890 NONE
     ECs3889 3890909 .. 3890935 - -13.8  -5.44119   TTTAGGTTAAAAAAA         TGCCCGGTTG TGAAAAG CAACCGGGCA         TCATTGTGAATTCAC 100 265
     ECs3886 3889306 .. 3889326 - -16.1  -3.62775   ATGACCTGTTAATAA            CGGGCGCGA GAA CCGCGCCCG            AATCAGATCAGTGAT 100 33
     ECs3884 3887190 .. 3887201 -  -2.2   -3.1855   TTGTTTAAGACGTAA                TCCC GTAA GAGA                 TAAACCTATCAGGAG  44 34
     ECs3883 3886808 .. 3886822 -  -2.8  -3.14931   CGTATGTTTGATCAA               TTTTCG AGG CGATAA               CCGGCCATAAAAAAG  45 7
     ECs3882 NONE
     ECs3881 NONE
     ECs3880 NONE
     ECs3879 NONE
     ECs3878 NONE
     ECs3877 NONE
        hypA NONE
     ECs3875 3880022 .. 3880053 -  -9.4   -2.6627   GCAATCGAGCACAAT      GCCTGATGCGACGC TGCC GCGTCTTATCAGAC       CTACGAAAGCTAATC  68 42
     ECs3873 3876966 .. 3877002 -   -11  -3.16668   GAATATTTTGATTAA    TCCCCGTACTGACTAT TCTTC ATAATCAGTACGGGAT    TGCTACAACATGTAT  78 40
     ECs3872 3874901 .. 3874932 -  -7.5    -4.258   GTACTCACCAATAAA     TAAGCGTCAATACGG TGCT CCGT-T-GACGCTTA      CCTTCTTTCATTCGC  74 502
     ECs3864 NONE
     ECs3863 NONE
     ECs3862 3869124 .. 3869136 -  -5.5  -3.26531   TTACTAAGATCAATA                CAAGG ATT CCTCG                AGACACAATGCCCAT  54 264
     ECs5518 3860619 .. 3860646 -  -7.7  -2.52623   GGTGCTGTATAACAG        CACAGGCCTCA CACTCT TGACGCCCGTG         GAATATATTAGAGAA  59 461
     ECs3852 NONE
     ECs3850 3857723 .. 3857760 -  -4.9  -3.70546   CCAGTAAAACCATAA   CCGTCGACATATTCCGT CTGA AGGGAATATGTCGAATA    CTTCATTAAAATACA  57 94
     ECs3849 3856326 .. 3856336 -  -4.6  -4.13767   CGGGTCAGGGTAAAA                 CCCG TAC CGGA                 CGGCTGTGGGTCTAT  62 465
     ECs3841 3848580 .. 3848601 - -17.3  -5.30616   TTACGCAAAGAAAAA           CGGGTCGCC AGAA GGCGACCCG            TTTTTTTTATTCTTA 100 38
     ECs3836 NONE
     ECs3835 3843238 .. 3843261 -  -8.8  -4.44667   TCCCTCAAGAACAAA          TCAGGCCAGC ATTT GCTGGCCCCA           GATTGATAACAAAGT  87 165
     ECs3834 3842460 .. 3842482 -  -9.2  -4.12315   AAACGAAGAATTAAA           CGGCATAAAA AAG TATTATGCCG           TCTTAAAATAGAGGA  80 41
     ECs3833 3841248 .. 3841268 - -11.8  -4.74103   GTCTGAAGTGAAAAA            GCCCCGGC GCGAT ACCGGGGC            GAAATGATTAGTACT 100 33
     ECs3832 3840067 .. 3840080 -  -8.1  -3.30124   TTGTAGGTCTGATAA               GACGC GCTA GCGTC                GCATCAGACGTTGAT  65 97
     ECs3827 3835533 .. 3835546 -  -8.1  -3.30124   TTGTAGGTCTGATAA               GACGC GCAA GCGTC                GCATCAGACGTTTAT  65 85
     ECs3817 3827597 .. 3827614 -  -8.5  -4.52703   GAAACCACGAGAAAA             CTCTTGT TTTT ACAAGAG              CGCCCTTGTTCAGTC  87 296
     ECs3815 NONE
     ECs3814 3825372 .. 3825403 - -12.4  -5.02777   ATATATAAAAAGAAA      GCGGACCGATTTAC GTAA ATAAATCGACCCGC       CAGCAGAATAATCTT 100 43
     ECs3813 3824444 .. 3824476 - -14.9  -5.71712   GTCGATATAAAAAAA      CCCTTCCGCGTCG TTAGGCC CGACGAGGAAGGG      TTGGATTTGCGAAAC 100 93
     ECs3812 3823417 .. 3823448 - -10.8  -2.52464   CGGGTGCCGAACGTA      GGTCGGATAAGGCG TTCA CGCCGCATCCGACA       TTAATGGCACGTTTT  74 65
     ECs3810 3820220 .. 3820235 - -10.4   -5.5074   CAAGGTAATAAAAAA              GGTCGC CGAA GCGACC               TTTTTACCCGAAATG 100 45
     ECs3809 3819498 .. 3819514 -  -3.7  -3.34534   TAGAGGAGAGAGTAA              TTATCCG CGG CTGATAA              TGTCCGCTAATTGTT  50 9
     ECs3808 NONE
     ECs3807 3816774 .. 3816802 -    -8  -2.97489   GTAACGCGAAATAAT        GGCCACGCCAGG GACAT CATTGCGCGGCC        TCCCCGATATCAACG  61 13
     ECs3806 NONE
     ECs3805 NONE
     ECs3804 3814153 .. 3814166 -  -5.2   -4.7657   GAAAAACCTGAAAAA               CCGC CAGCGC GCGG                CAAAGATTGGCGTAC  78 446
     ECs3798 NONE
     ECs3797 3808908 .. 3808925 - -12.7  -3.90922   AGCGCGCTGAAACAA             GGGCAGG TTTC CCTGCCC              TGTGATTTTTTACTT 100 35
     ECs3796 3807600 .. 3807616 - -11.5  -5.40072   TTTTGGCGAAAAAAA              GACCCGC AGA GCGGGCC              TTGAGATAAGCAGAA 100 50
     ECs3795 3806389 .. 3806414 - -11.9  -3.31932   ATAACTAATAAGAGA         GAGGCCAGAGA GTAT TATCTGGCCTC          AGCGTTGATTACGCA  85 34
     ECs3794 NONE
     ECs3793 3804785 .. 3804810 - -13.3  -2.64472   TATCGGGTAAAGGCA         TTAGCCCGACG AATA CGTCGGGCTAC          AAGTATTATTGTGCT  84 31
     ECs3785 3795998 .. 3796016 -  -3.2  -5.27399   CAACATATCAAAAAA             TAATATTG CGG CAATATGA             ACGTTTGCGTCGCGA  77 196
     ECs3784 3794656 .. 3794678 - -15.6  -5.66684   GAAGGGATAAAAAAA           CGGGCAAGTC AGT GACCTGCCCG           TTAATTTTCAGAGAA 100 47
     ECs3783 3793850 .. 3793864 -  -4.2  -4.57073   CAGTTGGTGGAAAAA               CTCCCC GTT GAAGAG               TGGGATATCCCTCTT  67 252
     ECs3780 NONE
     ECs3779 NONE
     ECs3778 3789464 .. 3789476 -  -3.3  -2.77344   TTATTCCTTAATAAC                CGCCT TCA ACGCG                CCACCCAACCGAGGG  43 18
     ECs3777 3788176 .. 3788199 - -10.3  -4.39386   TTCAAATGAGGAAAA          TCTCCCGGC GAAAAA ACCGGGAGA           TGAAAGTGTGATGGG  87 69
     ECs3776 3786704 .. 3786724 -  -8.9  -3.16667   CAAAAAAGTAAATCA            CGCGACGGC TTT GCCGTTACG            CACAAAAACAGGTTT  70 2
     ECs3775 3786225 .. 3786261 -  -4.4  -3.01712   CTCTCCTTGCGAAGA    GAGTGAGGGTGAGG TGTAAATTT CCTCACCCTGATCC    TCTCCCGCAGAAGAG  49 52
     ECs3774 3783258 .. 3783271 -  -9.5   -4.8143   TTAACAATCTAAAAA               GGCGC CGAA GCGCC                TTTAGAAGATAGTCG  91 51
     ECs3772 3781237 .. 3781248 -  -4.4    -3.281   GCGTAACTGAGAATA                GTTC CAGT GAAC                 ACCTGTTAGCTAAAA  52 119
     ECs3771 3780445 .. 3780486 - -11.6  -2.95073   GCTCGAAGAGTAAAT CTCTGTGTCGCATCAGGCA TTTAT CGCCTGATGCGACGCTG-G CGCGTCTTATCAGGC  78 58
     ECs3769 NONE
     ECs3768 3778531 .. 3778562 -  -4.3  -2.62616   TTACGCCTGATATCA      CTGACGGCTTAGC GCATAT GCTTTGCCGTCAT       CTTTATCTTTGCGTC  46 28
     ECs3766 3776996 .. 3777011 -    -4  -2.87132   CGTTCTTTTCAGACA              TCACGCC CGC GG-GTGA              TGCTGTTGATGAAGT  46 10
     ECs3765 NONE
     ECs3764 3774474 .. 3774500 - -11.7  -3.30903   AAAATGCGGTGATAA        GAGCG-GGATTG TACC CAATCCACGCTC         TTTTTTATAGAGAAG  85 47
     ECs3763 NONE
        lysS 3771768 .. 3771785 - -10.5  -5.33848   AGCACAATTAAAAAA             CCCCGAC ATCT GCCGGGG              TTATGCGCATAACGT 100 46
     ECs3759 3767116 .. 3767137 -  -2.8  -2.83822   GCCACTTCACAAGTA           CGGCAGCC AATACA GTCAGCCG            GATTAACGATAATTA  41 50
     ECs3758 3766643 .. 3766668 - -11.1   -3.1352   GGGCAATCTAATAGA         TTCTCCGCGCC TTTC AGCGCGGAGAT          TTCTTTCACAGAGGA  78 31
     ECs3749 3752420 .. 3752434 -  -9.2  -3.14683   ATATCCTTTCAGTAA               CCCGGA ATA CCCGGG               CCGCTAATTCACAAA  70 29
     ECs3748 3750424 .. 3750438 -  -3.5   -3.5511   GGTTATCGATAAAGA              CTGGGC CAGC GCCC-G               TTTAGCAGAAATGAT  51 352
     ECs3742 3742303 .. 3742331 -   -14  -3.31541   AAAACGAAGTAAAAG       GATATCCGGCCTG AATT CAGGCCGGAT-TC        ACTGATGTTATGTGT 100 33
     ECs3738 3737145 .. 3737155 -  -5.4  -4.22535   ACAACTTGAAAATAA                 GGTA TTT TACC                 TGGGTTGTTACAAAA  67 336
     ECs3737 NONE
     ECs3736 NONE
     ECs3735 3735144 .. 3735154 -  -5.4  -3.13522   AGTTCTTCATTAACA                 CACT GCG AGTG                 TTTTGTTACTCCCCG  54 100
     ECs3734 NONE
     ECs3733 NONE
     ECs3732 NONE
     ECs3731 NONE
     ECs3730 NONE
     ECs3729 NONE
     ECs3728 NONE
     ECs3727 NONE
     ECs3726 NONE
     ECs3725 NONE
     ECs3724 3724453 .. 3724463 -  -5.4   -4.4773   CTATAGCAAGGAAAA                 TCCA AAA TGGA                 GATGCTAATAAGCAA  72 296
     ECs3721 3722782 .. 3722804 -  -7.8  -5.33405   CTCATTAAATAAAAA           TCTACACG TTTTTTG CGTGTAGA           TTCTTATAAATTTTT  95 56
     ECs3719 NONE
     ECs3718 NONE
     ECs3717 NONE
     ECs3716 NONE
     ECs3715 NONE
     ECs3714 NONE
     ECs3713 NONE
     ECs3712 3717025 .. 3717039 -  -4.4  -5.46629   AATATGCCAAAAAAA               TATATA TTG TATATA               CCAGGCTTAATGAAC 100 88
     ECs3706 3712172 .. 3712182 -  -5.4  -3.82205   GTAACAGAGCAATAA                 TGCA TTG TGCA                 AGGTAAACTAAAATA  61 180
     ECs3701 3706638 .. 3706652 -  -3.6   -4.8622   GTTTTCAATTAAAAA               TAAAAC AAT GTTTCA               TTTTTAAGTTAAGGA  69 185
     ECs3700 NONE
     ECs3699 3704858 .. 3704875 - -12.7   -5.4492   TAGAGATATAAAAAA             CCCTGCC ATGC GGCAGGG              TCATAAAAGTAAGAG 100 48
     ECs3698 3703132 .. 3703158 - -18.8  -5.30155   CTATTAACGAAAAAA         GGGCCGGATGTA CAG CACATCCGGCCC         GTGAAATCAGACGCC 100 32
     ECs3697 3702093 .. 3702121 -  -3.7  -2.93869   CATGATCGTAGAAAC        CCACAGCGCCG CGTCAGT CTGCGCAATGG        TACGGGCGGGGGTAG  45 248
     ECs3695 3700024 .. 3700035 -  -3.6  -2.76263   GTCATCATGCAACCA                GCGA CTAA CCGC                 AGTTAAAGCAATTCC  43 28
     ECs3693 NONE
     ECs3692 3695040 .. 3695065 - -16.3  -3.27475   TCCGGCACCATAAGA         TTAACGCCGGT TAAA ACCGGCGTTAA          ATATTAATGACGGCG 100 29
     ECs3687 NONE
     ECs3686 3688488 .. 3688498 -  -6.8  -3.68506   GAACAGCGATTGAAA                 TGCG CGC CGCA                 GGTTTCAGGCGCTCC  64 115
     ECs3685 NONE
     ECs3684 3686720 .. 3686739 - -10.7  -5.44119   CGGAGGGTAAAAAAA            CCGACGC ACACTG GCGTCGG             CTCTGGCAGGATGTT 100 47
     ECs3683 NONE
     ECs3682 NONE
     ECs3681 NONE
     ECs3680 NONE
     ECs3679 3681395 .. 3681413 -  -7.4  -2.69471   CTATGTTTATATAAC             CATCAGTC CGT GACTGGTG             CGCATCATAAAGTAA  58 72
     ECs3678 NONE
     ECs3677 NONE
     ECs3676 3672984 .. 3673028 - -12.9  -4.30978   GGTAAGCGATGAAAA TCGTCGGATGCGACATGCG TAACACT CGTACGTCGCATCCGGCAA TTACGTTTATTCCCG 100 32
     ECs3674 3670136 .. 3670149 -  -5.9  -5.24129   GTCTCCTATAAAAAA               GCGCC ATTC AGCGC                CTTTTTATCATCCCC  83 33
     ECs3673 3668262 .. 3668282 - -10.4  -4.93365   CCTCAGAATTAAAAA            GGGCGAGG TTATC CCTCACCC            TAAACGCATAAATGC  93 224
     ECs3672 3667394 .. 3667431 - -12.7  -3.59946   GGTTTAAGCACAGAA   CCGGGTCGGATAAGACG TTTG CGTCGCATCCGACCTGA    TTGTTTACCCCTGAC  95 30
     ECs3669 3665274 .. 3665293 - -10.7  -2.57423   ATAGTGATTAATGTA            GCACCGC CTAATT GCGGTGC             TTTTTTTTACCTTGC  74 50
     ECs3668 NONE
     ECs3667 NONE
     ECs3666 3662362 .. 3662372 -  -4.6  -4.28361   TCAATGCTATTAAAA                 CGCG CCG CGCA                 ATCGTTGTTATTGAT  64 196
     ECs3660 NONE
     ECs3659 3654020 .. 3654031 -  -2.2  -4.74801   GAATCGGACCAAAAA                GC-GC CAC GCAGC                TGCTGGTCGAGTTTC  68 259
     ECs3653 3646854 .. 3646866 -  -7.7  -3.53091   AGCCTTTCCCTGAAA                CACCA TCC TGGTG                TGTCCTTCAGAAGTG  67 294
     ECs3652 NONE
     ECs3651 NONE
     ECs3650 3644653 .. 3644671 -  -4.4  -4.93898   ATAGCAGTATAAAAA             GCGCGCCA TAG CGGCTCAC             CGTGCAACAACACAA  75 289
     ECs3649 3642996 .. 3643012 -    -5  -3.14132   CTGGCGCTTCACCAA              TGCCGG TATGC CCGGCG              TTATCGGTGAGTACC  52 161
     ECs3648 NONE
     ECs3647 3640410 .. 3640429 - -11.4  -3.58343   GGCATCAGTCTCAAA            CCGGCTCC AGAT AGAGCCGG             TTTTGGTTTTTTGTC  87 41
        rumA 3636074 .. 3636091 -  -5.5  -2.80816   CCTTTAGGGACCAGA             CCTGCCG AAAT CGGCAAA              TCGCAACTATTTAAC  50 32
     ECs3644 3633786 .. 3633798 -  -6.3  -3.34534   TACAGTATATATCAA                TCTAC ATT GTAGA                TACGAGCAAATTTCG  59 43
     ECs3643 NONE
     ECs3642 3633123 .. 3633134 -  -2.2  -3.57144   TCCGTCAGGTGGAAA                CCTG TGAC CAGA                 ATAGAAGTGAGTTAG  49 46
     ECs3641 3632205 .. 3632220 -    -4  -4.43844   TCAGGAGTGAGAAAA              TAGCCCC TTT GGGG-TA              AATGTTTTTGACGCA  64 98
     ECs3640 3630385 .. 3630409 - -18.7  -4.07562   GAAACTCCAGACAAA          CAACGCGTACC CAG GGTACGCGTTG          CCGTTCTAACTTTTT 100 44
         eno 3628998 .. 3629017 - -11.4  -5.37345   CTCAACCATAAAAAA            CGCCAGCC CGAA GGCTGGCA             TTTTTAAATCAGATA 100 50
     ECs3633 3624496 .. 3624536 -    -5  -4.13973   AGAGACGACAAAGAA TATAAATGAGTAGAAGTCT TTAC AGG-TTCCACCCATTTATA  ACGCTTATAAATGTT  63 44
     ECs3630 3619592 .. 3619603 -  -2.2  -4.55004   AAGAGAAAACAGAAA                CCAC CGTT ATGG                 GTTAGCGCACTAAAT  61 27
     ECs3629 3618018 .. 3618039 - -14.5   -3.9461   GTCCGGTAATAAGAA           CGGCTTCTC GCCT GAGAAGCCG            AAAAGGCAACGCCCC 100 67
     ECs3626 3615717 .. 3615727 -  -5.4  -3.34398   TTCCCGGCGGAAAGA                 GAAC AAC GTTC                 GCAGGCGTTCGCTGC  56 192
     ECs3619 NONE
     ECs3618 NONE
     ECs3617 3607651 .. 3607676 -  -9.7  -5.45802   CTCGCAAAATAAAAA         CGCCCCCATCA TTAC TGACAGAGGCG          TTTAATTTATCCGGC 100 46
     ECs3616 3607255 .. 3607274 - -12.1  -3.18768   CATCACAATTCAATA            CGCGGGG TTTTAC CCCCGCG             TGGTGGCTACTTCTT  83 32
     ECs3615 3604313 .. 3604326 -  -6.7  -5.00616   TCCTCTCGTAAAAAA               GACCA TCCC TGGTC                GGTTGTCCATCATTC  82 89
     ECs3614 NONE
     ECs3613 NONE
     ECs3612 3601112 .. 3601125 -  -2.3  -2.84257   TGAAAAATCAAATAT               TGGCT CATT AGCCG                CCCCTTACGCGCAGA  41 30
     ECs3611 NONE
     ECs3610 NONE
     ECs3609 NONE
     ECs3608 3598530 .. 3598548 -  -8.2  -3.80115   TTAAAGAACACATAA             CCTATTGA TTA TCAACAGG             AAGAAAAGAAACCAA  71 8
     ECs3606 NONE
        cysN NONE
     ECs3604 3593885 .. 3593902 -  -6.2  -3.15544   TGTTACTTTGACGAA             CCGGGC ATGGAA ACCCGG              TGGTGTCTCAGGATC  57 33
     ECs3603 3593424 .. 3593450 -  -4.4  -2.59191   GGATACCGCGACAAC         GCGGGCAAATGT ACC ACATTTGTCCAT         TGTTACGTATACCCA  46 112
        ftsB NONE
        ispD NONE
        ispF NONE
     ECs3599 NONE
        surE NONE
     ECs3597 3589294 .. 3589308 -  -2.8   -4.7254   ATCCCCCAGGAAAAA               TTGGTT AAT AACCAG               TGACATAATTACCGT  65 133
     ECs3596 3588077 .. 3588089 -  -3.3  -3.35996   TATTCTGACTCATAA                GGTGG CTC CTACC                CGTGATCCCTTGACG  48 73
     ECs3595 3587040 .. 3587063 - -14.6  -5.67711   CAAACAAAAGAAAAA          GGCCAGCCTC GCTT GAGACTGGCC           TTTCTGACAGATGCT 100 44
     ECs3593 NONE
     ECs3592 NONE
     ECs3591 3583780 .. 3583795 -  -3.2  -4.50988   TCAGAGCAAAAAGAA              GCTACA GATC TGTTGC               TGAAATTCCATCACC  65 371
     ECs3588 3580109 .. 3580134 - -15.5  -2.79968   GATTTAACTGCAAAT         TGCCGGACAGA TCTG CCTGTCCGGCA          TACTATTCACGAGGT  93 28
     ECs3581 3573622 .. 3573636 - -11.4  -3.57263   ACGCCCATCCCCAAA               CAGGCG TAA CGCCTG               CAAAACGGGCAAAGC  87 47
     ECs3580 NONE
     ECs3579 NONE
     ECs3578 3570176 .. 3570194 -  -3.7  -2.71263   AACTCTCTTTAATCA             CGCCGCC AGCAA GGAGACG             AACGCTAAAAATGCA  45 4
     ECs3577 NONE
     ECs3576 NONE
     ECs3575 NONE
     ECs3574 NONE
     ECs3573 3566162 .. 3566186 - -12.1  -2.57136   GCACTAACCAGGAAG          GCCCGATAAGC GTT GCGCATCGGGC          AATCTGGGGTTTGCT  79 96
     ECs3570 3561931 .. 3561960 -  -7.9  -5.18357   TAATGCAGGAAAAAA       GATGTCATCGACA CTAG TGACGATGACATG        TGATGACAATGTTTA  91 38
     ECs3569 3561168 .. 3561226 -  -4.5  -3.21099   TCCCGCCATCATGAA TTGCGTAACCCGT-CCAGCCGGACACGAC AGC GTCGCATCCGGCAGTCACAGGTCG-GCGA TACCGCCCGCTCCGT  50 96
     ECs3568 3558786 .. 3558817 -   -13  -3.04715   TACTGTGCCTAAAAT      GTCGGATGCGACGC TGGC GCGTCTTATCCGAC       CTACGGGGACGCATG  86 100
     ECs3565 3554330 .. 3554347 -  -5.5  -4.15044   CGCTTGCTGAATAAA             GTGCATC ATCT GATGCGC              CGTGACGATGCCATC  67 376
     ECs3558 3548374 .. 3548418 -    -5  -5.28778   AGGATTCAGAAAAAA GCTGATTAGCCAGAGGGAAGC TCAC GCCCCCCTCTTGCAAAT-AGT TACTGCACGCGCGCC  82 25
     ECs3557 3547756 .. 3547775 -    -8  -2.84098   CTGTTGAAGCAATTA            TACTGTAT GCTC ATACAGTA             TCAAGTGTTTTGTAG  61 26
        recA 3546597 .. 3546614 - -10.5  -4.78661   ACTTAAAAAGCAAAA             GGGCCGC AGAT GCGACCC              TTGTGTATCAAACAA  91 46
        recX 3545969 .. 3546013 -  -7.3  -3.56675   CAAGCTAACGAAATA TC-GCCACCAGCTCCAGCGTGT CTTA AC-CGCCGG-GCTGGTAACTGA AAAGTGGGAATAAGA  65 79
     ECs3554 3543164 .. 3543176 -  -2.7  -4.10331   GTAAGCAATGACAAA                CACAT TAC ATGTA                AGCAGTCATGGCATT  56 158
     ECs3553 3542399 .. 3542409 -  -5.4  -3.27029   CCGTATCAAGTAAGA                 GATG GTG CATC                 CGGGAGGATTCGAAC  54 505
     ECs3552 3541087 .. 3541106 -  -3.6    -3.543   CGAGAAAAGCGATAA            CGCTTCACT CAC AGC-AAGCG            AACATCCACAGCGTC  50 14
     ECs3551 3540655 .. 3540683 -  -2.4  -2.79831   GTAATGGTGACCATA       TGTGCAGGC-CTA CAAT TAGTGCCACCACA        TCATGCCCTGAACGG  40 12
     ECs3550 3538886 .. 3538898 -  -2.6  -3.69283   GAAGCTATCTAACAA                CGGC ATTTA GCCA                CCTCCGGTAATTTTT  50 168
     ECs3549 3538323 .. 3538342 - -12.2  -3.50422   ACTAAGTACAACTAA            GCCAGTTC ATTT GAACTGGC             TTTTTTCAATTAATT  88 59
     ECs3534 3522787 .. 3522807 - -16.9  -2.63102   ACCAGTCTTATAGGA            CCCCGAAGC CTG GCTTCGGGG            TTATTAATTTAAAGC 100 29
     ECs3532 3521570 .. 3521580 -  -8.2  -2.66272   CGGCACGCAAAGTTA                 GCCC GTC GGGC                 TGGATAAAAAATCTG  59 281
     ECs3530 3520236 .. 3520273 -  -8.4  -2.59039   AATGAGCTTGAGAAG   CGACGCCGGACG-CGCC CTAGC AGCGACATCCGGCCTCA   GTAATTAGATCAGGA  63 30
     ECs3527 3519022 .. 3519041 - -12.8  -3.29649   AGTGTAGTAGAGGAA            CGCGGCGC GTTA ACGCCGCG             GGGATGAGCACAGGT  90 41
     ECs3526 3518465 .. 3518486 -  -4.3  -3.07816   GCGCCAGTGAGTTAA           TGCGCCAGC ATTT ACTGACGCC            AATTCCCATTATCCA  48 63
     ECs3517 3505676 .. 3505699 -  -7.4  -3.77491   CACCAAATAAATCAA          GGGGTTACAT GAAA ACGTAGCCCC           TTTTTCTTTGGTAGT  68 172
     ECs3515 3500294 .. 3500309 - -10.4  -3.83026   CCTGGTGACATGAAA              GCCCAC AGAT GTGGGC               TTTTTCGTTGATGGT  80 40
     ECs3514 NONE
     ECs3513 3498646 .. 3498659 -  -5.3  -5.24129   CTCTGCCAGAAAAAA               CGTAA AGAA TTACG                TTAAATATAGATTTT  82 106
     ECs3512 NONE
     ECs3511 NONE
     ECs3510 NONE
     ECs3509 3493777 .. 3493788 -  -4.4  -3.21276   GTTTTGTCCATAATA                TGCA TCCT TGCA                 ATAGTGAAATTTTGT  50 107
     ECs3508 3493244 .. 3493259 -  -4.7  -4.43012   ATGGTAACAGTAAAA              GCATC TTAGAG GATGC               TTTTAAGCATTAATT  66 125
     ECs3507 3491654 .. 3491676 -  -9.8  -2.77861   TCAAGGGAAAATTTA           GCCCGCAGTT GAT ACCTACGGGC           TTTTTACAGAAACAT  69 44
     ECs3504 NONE
     ECs3503 NONE
     ECs3502 NONE
     ECs3501 3487736 .. 3487756 -  -4.8   -3.0263   ATTATGCCGTTAATA           TG-TTGCCA TCCG TGGCAATCA            TGGCGCTAACGTGTG  51 31
     ECs3500 3486327 .. 3486346 - -13.6  -5.28176   TTTACCCATAAAAAA            TGCCCCTC CGGA GAGGGGCA             TGTTTGCATGCACAT 100 445
     ECs3498 3484144 .. 3484166 -  -9.9  -5.68489   GACAACAATAAAAAA           GCCACCAGT TAACT ACTGATGGC           TCTGATAACTCATGC 100 111
     ECs3497 NONE
     ECs3496 3483439 .. 3483460 -  -5.1  -3.14211   ACGCCCCTGCACCAA           TCAGC-GCCA GAA CGGCAGCCGA           CAGGCCGTATCTGAT  52 103
     ECs3494 NONE
     ECs3493 3482410 .. 3482427 -  -6.3  -3.29263   AGATGTCGTTCATAA             GCCCG-TA TTT TACCGGGC             TTATTCTGTGACAAC  59 55
     ECs3492 3481377 .. 3481389 -  -4.8  -4.56597   TCTCCGGGGTAAAAA                GGTC CGTAC GACC                ATCAGCCGGAAAGCC  71 399
     ECs3489 3480221 .. 3480237 - -10.1   -5.2291   ACATGACAACAAAAA              CCGGAGC CGG ACTCCGG              TTTTGTGAAGCTGTC 100 44
     ECs3488 3479585 .. 3479612 - -10.1   -5.9003   AAAGCAAGAAAAAAA        TATTGTCTGAA TAATTG TTCAGACAATA         TATCCTTACATGGCA 100 86
     ECs3485 3476550 .. 3476582 -  -8.4  -3.10012   AAGTTCACCAGCCAA     CCGCAG-CACGTCCT GCAT ACGTCGTGTCTGCGG      TTTTTCTTTTTCGCT  66 426
     ECs3481 NONE
     ECs3480 3473987 .. 3474003 - -12.3  -5.10077   AAAGACGTTAAAAAA              GGTGCTC AAT GAGCACC              TTTTTTCTGTCCGTT 100 39
     ECs3476 3470076 .. 3470101 - -14.7  -4.45544   GCGGAGTAACGAAAA         CGGCCCGGCAT TCGC ATGCAGGGCCG          TGAATTATTACGAAA 100 48
     ECs3473 3466332 .. 3466359 -   -12  -4.43307   GTGTGAATAAAACAA        CCGGACCCCATC GAGG AACGGAGTCCGG         TGTCATATTAAAAGC  95 108
     ECs3472 NONE
     ECs3471 NONE
        trmD NONE
     ECs3469 3464251 .. 3464272 - -11.5  -5.82281   AAACAGATAAAAAAA           GGGCCAGCC AATT GGCCAGCCC            TTCTTAACAGGATGT 100 56
     ECs3464 NONE
     ECs3463 3459031 .. 3459060 - -15.1  -4.28361   CCAACCTGATGAAAA       GGTGCCGGATGAT GTGA ATCATCCGGCACT        GGATTATTACTGGCG 100 32
     ECs3457 NONE
     ECs3456 3454335 .. 3454349 -  -5.7  -3.83998   CTACTGGAGATTAAA               TGAGG TCATC CCTCA               ATTATTCAAGGTTAT  61 98
     ECs3455 3451693 .. 3451710 - -12.7  -5.04597   ACTTATAGACAAAAA             CGAGCCC CGAA GGGCTCG              TTTTATCATTACTGG 100 34
     ECs3454 3444288 .. 3444304 -  -9.4  -3.51032   ATCCTGTAATCACAA              CCCCGT CCTGT ACGGGG              TTTGTTTTTTGGAGG  75 368
     ECs3447 3437655 .. 3437682 - -13.4   -4.0896   AAATTTGCGGGAAAA        TGCCGGATGGCA GAGT TGCCACCCGGCT         GATTTATCAGGCTTT 100 32
     ECs3445 3436217 .. 3436240 - -16.8  -5.65513   TATTAATGAAAAAAA          GCGGAAGAGG TCGC CCTCTTCCGC           TTAGTAACATGCTAC 100 48
     ECs3443 3434416 .. 3434430 -  -5.6  -4.09864   AGTTACGCCCGAAAA               CGCGTG CAC CAAGCG               AGAAGCAGACCGGCA  65 231
     ECs3441 3432209 .. 3432235 -  -6.6  -3.62775   ACCATGCTCCAACAA         GAAATAGACGAA TAT TACGCCCATTTC         CGCGTCTCAAATAAT  63 190
     ECs3439 NONE
     ECs3438 NONE
        rseB NONE
     ECs3436 3427697 .. 3427714 - -11.3  -4.32607   GCAAAATGCAACAAA             GCCAGTG AAAT CACTGGC              TCGCGTCTTCCGAAG  93 18
     ECs3435 3425674 .. 3425695 -  -5.1  -2.68015   GGCAATCACCAGAAT           CAGGGCAAA CATA TTCGCCATG            CCAACTCCTAAGGGT  48 40
     ECs3434 3424674 .. 3424706 - -21.5  -4.07877   TTATCTCATAAATAA      TTCACGTTGTCGCCA TAA CGGCGACAACGTGAA      CGAAGATGAGCTATT 100 39
        rncS NONE
         era NONE
        recO NONE
     ECs3430 3421370 .. 3421385 -  -2.6  -2.71924   TATCCGTGCCTAAAC              CTAATA TTGC CATTAG               CCACGCGCTTCCAGC  41 22
     ECs3429 3420941 .. 3420977 - -11.6  -4.83759   AATTAAAGTTAAAAA    GTAAAACCCCCGTTCC TTACC AGTTCGGGGGTTTTAC    TTTATAAAGAGAACG 100 50
     ECs3426 NONE
     ECs3425 3417338 .. 3417354 -  -5.1  -3.28712   CCTCGCTGCGTACAA              TATGGGC TAT GCGCATA              TGCAGGATGCCCGCG  54 408
     ECs3423 3411944 .. 3411961 -  -8.4   -5.4492   TACAGACACAAAAAA             GCTCCC GAAGTT GGGAGC              TTATAATAGCGGTTG 100 104
     ECs3422 3410013 .. 3410028 -  -2.6  -4.11748   CTGACAAATAAAATA              GCCTGAT GGG AT-AGGC              TGTTAGCATTATTTC  56 34
     ECs3421 NONE
     ECs3420 NONE
     ECs3419 3407352 .. 3407366 -    -5   -4.3534   CGTGAAGCAGGAAAA               CATTCA TTA CGAATG               CTTTGGCCCGCATAA  68 95
     ECs3417 3404577 .. 3404594 - -11.3  -4.00066   GCGATAACGTAGAAA             GGCTTCC CGAA GGAAGCC              TTTTTCAACAGATTA  91 51
     ECs3415 3399947 .. 3399960 -  -2.5  -3.53012   CGCGTGCCGCTCAAA               TATTA CAGT TAATA                GGGTTTAGTGAACGT  48 30
     ECs3414 NONE
     ECs3413 NONE
     ECs3412 3396289 .. 3396324 -  -3.8  -3.30452   TAACAATACGATTAA    TTTTCATCCCTGCCGC ACCC GCGCCAGGGGCGTTAA     GGTTTAGCGTTTCGC  50 29
     ECs5498 3396009 .. 3396027 -  -5.3  -4.07568   TCGCCCTCTTTAAAA            TGGCGGCA GCCT TGCC-CCA             TCGCCACAATCTGCC  63 69
     ECs3411 NONE
     ECs3410 3394276 .. 3394307 - -14.4  -3.44848   CGCCGTTAGGAAAGA      TGCCGGATGCGGCG TGAA CGCCTTATCCGGCA       TTTTATAAATTACAG 100 35
     ECs3403 3388470 .. 3388485 -    -4  -3.41745   CAAGCACTCAAAAAC              TGCGATC CGT GA-CGCA              TGTTGCAAAGATAAT  50 47
     ECs3402 3387200 .. 3387213 -  -2.4  -4.13282   AGCAGATCCGCAAAA               TGCT CGAATC AGCA                TGAGGGAACAACTTT  55 20
     ECs3398 3382999 .. 3383012 -  -2.3  -2.73364   GGTTGAGGGCAATTA               TTCGC ATTA GCGCA                GGCCTGTTCCCCTCA  40 100
     ECs3397 3382224 .. 3382239 -  -4.6  -3.40788   ACTCAATGCAAGGAA              CCAGGC TACC GGCTGG               ATGTACGACCGTGTT  52 84
     ECs3396 NONE
     ECs3395 NONE
        iscA 3380176 .. 3380202 -  -8.7  -3.13007   ATCAGGTAAAACAAC        CCCCACGCGCAG GCGA CCACG-GTGGGG         TTATCGGTATGCGCA  66 41
        hscB 3379586 .. 3379597 -  -2.2  -2.78867   CTAATTTGTAATAAG                GCCA TGTT TAGC                 TTCCAGAAATTAAAA  40 35
        hscA NONE
     ECs3391 NONE
     ECs3390 3377037 .. 3377056 - -12.8  -4.07568   TCCTTCTTTGTAAAA            GGGCCGCC AGTT GGCAGCCC             CAGGATTTTTCCGCT 100 160
     ECs3389 3375701 .. 3375712 -  -7.2  -3.30124   TTGTAGGCCGGATAA                GGCG TTTA CGCC                 GCATCCGGCATATTA  63 43
     ECs3388 3374334 .. 3374349 -  -7.5  -5.49234   ACAGGCAATAAAAAA              CCGCC GAATTT GGCGG               TTTTTTATTGCTGGT 100 487
     ECs3386 NONE
     ECs3385 3365956 .. 3365966 -  -2.6  -2.96288   CAAATATAAATACCA                 TAAT TAG ATTA                 ATAAATATTTTGTAT  42 44
     ECs3384 NONE
     ECs3383 NONE
     ECs3382 NONE
     ECs3381 3361117 .. 3361130 -  -2.5  -4.09511   AACATTTTTTTAAAA               TAAAA TGAG TTTTA                GCAACAACTCGACTT  56 41
     ECs3380 3360482 .. 3360513 -  -8.7  -5.04249   GGTTGAAAAAAGAAA     CG-CCCCGG-TGAGC GGCT GCTCGTCCGGGGGCG      CTGCATTGTACAAAT  91 86
     ECs3379 3359228 .. 3359265 -   -18  -4.42653   ACTTCATTCATAAAA   CATTACGCCACGG-TAC ATAAA GTAACCGTGGCGTAATG   GCTATCAGACCGCTT 100 30
     ECs3378 NONE
     ECs3377 3356798 .. 3356818 - -13.3  -3.00298   GGGTTCAATCATACA            CGGGAAGCG AGG CGCTTCCCA            TCACGTTATTATTTT  86 34
        hisS NONE
     ECs3375 NONE
     ECs3374 3353564 .. 3353595 - -13.8  -3.90048   TCGTTGTTAAAAACA      GGAAAACGGCCCCT GTCC AGGAGCCGTTTTCA       AAGTGAACGACAGAG 100 45
     ECs3373 NONE
     ECs3372 3351667 .. 3351679 -  -7.7   -2.9296   GAAATGCTAACCACA                CGTCT GGA AGACG                GCTGGGTAGAAAGTG  58 87
     ECs3370 3348717 .. 3348739 - -14.9  -4.33674   AACAGATAATATAAA           TCGCCCGAC ATGAA GTCGGGCGA           AGAGAATCAGGAGCC 100 32
        guaA 3347052 .. 3347071 - -12.2  -5.47159   CTTGAAGATAAAAAA            CCCTCTGT AGTA ACAGAGGG             TTTTGTTCATTCATA 100 54
     ECs5497 3345096 .. 3345114 -  -3.1  -3.41229   AGATGCTCAGCAGAA             TCCCCCA CATCC TGAAGGA             GGTGTATTCAGACAG  48 173
     ECs3365 3342429 .. 3342441 -  -2.6  -4.41548   TTATATTCTACAAAA                CAGC GACTT GCCG                GGTTTTAATCAGGAA  60 421
     ECs3360 3336352 .. 3336370 -   -11  -5.81412   TTTACTCAAAAAAAA             GCCGACTC TTA AAGTCGGC             TTTAATTATTTTTAT 100 44
     ECs3359 3334970 .. 3335020 -  -2.4  -2.72649   AGTTTACCACAGAAT CCCATGATGTTTGAACCGGGCAGC AAC ACTGCCCGGTCGGTACATTATTTG TCTGTTATATCCGCG  40 19
     ECs3358 3333798 .. 3333810 -  -2.6  -4.86731   CCTGCTGAAAGAAAA                CGGC GTGGA GCCA                GAAGTGGTGCTCTAC  68 433
     ECs3355 3330930 .. 3330959 - -16.5  -4.62872   AGGAATCCTGAAAAA       TCAGCCCGGCGAA ACAG TTCGTCGGGCTGA        AGATTATTCTTGCGC 100 29
        dapA NONE
     ECs3339 3313899 .. 3313918 - -11.4  -5.34555   TCATATCAGAAAAAA            GGGCCGGA TGAT TCCAGCCC             TGTATTTTTACTTGC 100 33
     ECs3338 3312952 .. 3312990 -  -5.2  -3.42078   CACATCTTACGAGAA   TGGTTGTCTTGCCGTGCC AGC AGCACGGCAAGATGATGA   ACAGAAAAATCAGTC  54 35
     ECs3337 3311974 .. 3311990 -  -2.3  -3.75153   GCCCCGGAAGTTAAA              TGCTTTT ACC AAAAGTA              TTGCATTGTGCCGGA  51 4
     ECs3336 NONE
     ECs3335 3309092 .. 3309127 - -15.4  -3.26428   GAAGAAGTAAGCTAA    GTGGCCGGATAAGGCG TTAA CGCCGCATCCGGCCAT     GATGCCTGATACGGT 100 65
     ECs3330 NONE
     ECs3329 NONE
     ECs3328 3297394 .. 3297406 -  -2.6  -2.54325   TGTGCTGAAAGACAG                CGGC GGTAA GCCA                GATATTATTTTGATT  38 477
     ECs3325 3292176 .. 3292205 - -15.1  -3.66378   TATATTGCAGCTAAA       CCGCTTACCCTGA ATAT TCAGGGTAAGCGT        GAGAGTTAAAAAAGA 100 42
     ECs3324 NONE
     ECs3323 NONE
     ECs3322 NONE
     ECs3321 NONE
     ECs3320 NONE
     ECs3319 3288320 .. 3288345 -    -9  -3.15182   ATGAAAAATGAGAGA         GCGTGACGCC CGAATC GACGTCACAC          AGGGTGATTACAGGT  70 33
     ECs3318 NONE
     ECs3317 3286549 .. 3286565 -  -8.7  -3.55444   CTGTTACTCCTTAAA              CAATGCG AAA CGCATCG              ACTAATACACAGCGA  71 4
     ECs3316 NONE
     ECs3315 3284513 .. 3284531 -  -5.2  -2.54298   CAGACCGGATAAGAC             GCGGCA TTTATTG CGCCGC             TGCGTACAGGCCGAC  48 14
     ECs3314 NONE
     ECs3313 3281786 .. 3281803 -  -4.1  -2.58544   CTTTAGTTTCATAAG             TCGTTCC CTCA GGAAGGA              AATGCGAGTGATTTC  44 16
     ECs3312 NONE
     ECs3311 3279496 .. 3279512 -  -2.1  -3.89336   CGAATCAAATCTAAA              GCTGGCA TGA TGCCTCC              TTATCGGGTCATGTT  53 26
     ECs3310 NONE
     ECs3309 NONE
     ECs3308 3276991 .. 3277011 -  -6.7  -3.67792   GTAGAGCGACGTAAA            GCGATGGCC TAC GGCGAGCGC            GAGCGCAATTTTCAG  63 247
     ECs3305 NONE
     ECs3304 NONE
     ECs3303 3273670 .. 3273688 - -10.3  -4.20868   TCCTGAAAATAATAA             TGCCACG CAATC CGTGGCA             TTGTTGAGCGCTATT  85 81
     ECs3302 3272698 .. 3272725 - -14.2  -5.28166   CAAAAGTAATAAAAA        GGCCAGTCAGTA ATGT TACTGCCTGGCC         TTTAATCAATGAATC 100 49
     ECs3298 3267933 .. 3267945 -  -5.5  -3.06696   CTCCTTGTTAATACA                GAGCG TTA CACTC                CATTCCCTCTGAAAA  52 117
     ECs3297 3267081 .. 3267104 -   -11  -4.01135   GGGAATAAGACGAAA          TCCTCCCCAC AAAT GCAGGGAGGA           AACAGAGGTGAATCA  86 38
     ECs3296 NONE
     ECs3295 NONE
     ECs3294 NONE
     ECs3293 3263099 .. 3263126 -  -9.1  -4.72272   CCTTGCCATTAAAAA        GCCCGGA-TCGC GGGAA GCGCCTCCGGGC        GTTTAACATTCACTC  90 47
     ECs3292 3261822 .. 3261834 -  -3.3  -3.15758   AGAAGCCCGCATCAA                CGCCA TGC TGGAG                GGATTAGCACAGAAA  45 294
     ECs3290 3260754 .. 3260771 - -12.7  -4.65895   TGCTGCAGTGAAAAA             TGGCGCC CATC GGCGCCA              TTTTTTTATGCTTCC 100 31
     ECs3284 3254578 .. 3254594 - -10.8  -4.67904   CATCAATGCTAAAAA              CCCCCG ACAAG CGGGGG              TTCGAAGAGGAGTTA  95 57
     ECs3283 NONE
     ECs5495 3252284 .. 3252317 -    -3  -3.12505   ACGCCAGACCGAACA     GTTACAGGCGCAGC AGGAAA GCAGCGCCGATAAA      GCTTAAAGCGGACGC  43 28
     ECs3281 NONE
     ECs3280 3249868 .. 3249882 -  -9.2  -5.17576   CACCAATGTAAAAAA               GCGCCC TAA AGGCGC               TTTTTTGCTATCTGC  93 452
        gltX 3247745 .. 3247767 - -10.5  -5.72622   CGGATAAATAAAAAA           CGGCAGGGG TATCT CTCCTGCCG           TTTATCTTTTATGCG 100 45
     ECs3276 3245707 .. 3245721 -  -2.8  -4.87318   TGGAAAACGGAAAAA               TTTCCC GGC GTGAAA               GGCGGTCGTGCCAGA  71 332
     ECs3273 3242380 .. 3242427 - -17.2  -3.01791   ACTGGTGCTGTAAGA CCATACATAAAAAAGCCGGGGA TAAT TCCCCGGCTTTTTTACGCCTGT TAATCAGCTAATGGC 100 25
     ECs3271 3239485 .. 3239518 - -15.3  -3.44319   GCCAATGGAGCACAA     GGCCTGATGCGACGC TAGT GCGTCTTATCAGGCC      TACAAACCGGCTCTT 100 108
         glk 3236558 .. 3236581 - -11.8  -2.81922   TATGATTTAAAAGAT          TATCGGGAGA GTTA CCTCCCGATA           TAACAGGAAGGATTT  79 39
     ECs3267 NONE
     ECs3266 NONE
     ECs3265 NONE
     ECs3264 3232619 .. 3232634 -  -3.3   -3.0644   ATTGAATCGTTAACA              TAACC GCTCCG GGTTA               ATCAGGAGATCATCT  45 35
     ECs3263 3229772 .. 3229783 -  -5.8  -3.03159   GTAACGTGGTGAATA                TGCC GCCG GGCA                 ATTCGCAGCCGCGCG  53 366
     ECs3259 3225148 .. 3225167 - -13.6   -4.8622   CTGTGCAATGAAAAA            CAGGAGCC ATCA GGCTCCTG             TTTGCATTTCTGACG 100 48
     ECs3257 3222952 .. 3222965 -  -6.7  -5.30686   AAGAGCCAGAAAAAA               CGTCA GCGA TGACG                ACAACTCACTCTACA  95 243
     ECs3255 3221809 .. 3221845 - -11.9  -3.92542   GCGAGCGCCAAATAA    TTTTATGACCACAAC CTGTCGT ATTGTGGTCATAAAA    AATTGTCGGCTGGAG  93 80
     ECs3254 3220112 .. 3220130 -  -4.4  -2.94161   GAAATTTTTATAAAT             TGGGAGCC AGA AGCCCCCG             TTAATATCAGATGGC  48 32
     ECs3253 3218337 .. 3218377 -  -3.1  -3.30441   TAGTATTTCCGATAA  GGGTCCCCTCACCATCGCA TAA TGAGTTGGCAAGAGGAGAC  GATGTCAGTATTTAA  48 37
     ECs3252 3217322 .. 3217346 -  -6.5   -5.0133   TATGCCTTGAAAAAA         GCCGAAG-GT GAAAAG ACACTTCGGC          ATTTATGTAAAATCA  81 54
     ECs3251 NONE
     ECs3250 3215992 .. 3216006 -  -6.4  -4.09519   ATCAGTTAGAAATAA               CACCTG TTT CAGATG               ACAGTAAGCCTGAAA  68 179
     ECs3247 NONE
     ECs3246 3208438 .. 3208452 -  -2.8  -3.76224   CCCTTAGCGATCAAA               CCATGT ATG ACATGC               TTGGCTGGCTGGCGC  53 348
     ECs3244 3205483 .. 3205497 -  -2.9  -2.83344   ATCAGCAATAAATAT               GTTTT GCAGG AAAAC               GCGCAAGCAGTTGAG  41 393
     ECs3242 3203272 .. 3203282 -  -4.6  -2.62265   ATTTAGAGATAAGAG                 CGAC TTC GCCG                 TTTACTTCTCACTAT  46 37
     ECs3241 3201664 .. 3201676 -  -6.9  -3.78775   GCGCTGATGACTAAA                CAGCC CAG GGCCG                GGCGATGTAACCATC  66 324
     ECs3239 3200246 .. 3200264 -  -5.2  -4.17701   GGGAGAAATGAGAAA             CGCGCC CAGCAAT GGCGCA             TCCTTTCTTAAGCAA  65 33
     ECs3238 3198247 .. 3198257 -    -4  -4.59773   TTCCATCCGTAAAAA                 TCAA ATT TTGA                 GAAAAAGTACTTATA  69 441
     ECs3235 NONE
     ECs3234 NONE
     ECs3233 3195631 .. 3195643 -  -4.1  -4.19746   CCCACCTTAAAACAA                TGATC CAA GACCA                CCGATAACACCGCCA  62 4
     ECs3232 3194327 .. 3194357 - -10.6    -5.252   GATTCTTATAAAAAA       GAAAAGCCTTGC ACATATA GCAAAGCTTTTC       ACTTCTCAGGATTTC 100 144
     ECs3229 3190816 .. 3190835 -  -7.9  -5.68489   GATAACAACAAAAAA            GGTGAGT TTTGCG ACTCACC             TTTTTTATTTGTTTC 100 41
     ECs3226 3187020 .. 3187046 - -12.2   -5.3689   AGAAAGAAAAGAAAA         CGCCCCTACCTG TTG CTGGCAGGAGCG         TACTTATCCGAGAGG 100 43
     ECs3225 NONE
     ECs3224 3183392 .. 3183409 -  -4.1  -3.72324   CATTTTGACCAACAA             TCCGC CATTCAGC GCGGA              TTCATATAGCTTTGA  55 46
     ECs3223 3182695 .. 3182733 - -11.9  -4.63527   CTACTATTGCAAAAA   GACAAATGCCCGATGTA CAGCT TACATCGGGCATTTTTT   CAAACGAATCAGATA 100 34
     ECs3222 3181502 .. 3181525 - -13.2  -4.67011   AATTCCATTTAAAAA          CCCCATAGCC CGAA AGCTATGGGG           GTATCACTTAGAGAT 100 33
     ECs3221 NONE
     ECs3220 NONE
     ECs3219 3177534 .. 3177545 -  -5.8   -2.6063   TTCATTGATAATCCA                CCAC AATT GTGG                 CACTGGCGCTAAATT  50 0
     ECs3218 NONE
     ECs3217 NONE
     ECs3216 3175573 .. 3175604 -   -10  -3.05715   AATGCTGGTATCGAA      TGCCGGATGCGGCG TAAA CGCCTGATCCGGCT       TATCAAAATGTGCAA  73 112
     ECs3215 NONE
     ECs3213 NONE
        mepA NONE
     ECs3211 NONE
     ECs3210 NONE
     ECs3209 3170208 .. 3170222 -  -7.1  -3.30124   GTGTAGGCCTGATAA               GACGC GATAA GCGTC               GCATCAGGCATGGTG  63 57
     ECs3207 3166641 .. 3166658 - -11.3  -4.64598   CAATGATGTGAAAAA             GGGAACC ATCA GGTTCCC              TTTTGCGTTAGTGCC 100 115
     ECs3206 3165310 .. 3165320 -  -3.2  -3.74747   TTAACCCCGACGAAA                 CGAC AGT ATCG                 TGACAATAATTCCCA  53 0
     ECs3204 3163028 .. 3163055 -  -9.9  -4.04579   TCCAGAAATAGCAAA        GCTCCCTGCCA ATGTTA TAGCAGAGAGC         ATGAAGAAGAGATTA  81 38
     ECs3203 3161992 .. 3162009 -  -4.1  -2.62184   GCTGGTCGGACATTA             GTACAGA TACT CCTGCAC              CAGTTTCTCGGCGAT  44 5
        truA NONE
     ECs3201 3160411 .. 3160423 -  -3.3  -5.24531   ACTTTGGATAAAAAA                GTGGT CGA ACCGC                GGAGTTACTTTTTAT  77 37
     ECs3200 3159332 .. 3159354 -   -17  -4.46656   GTGAGAATAGCAAAA           GGGCAGAGCC AGT GGCCCTGCCC           TTATCAGTTATCAGG 100 36
     ECs3199 NONE
     ECs3198 3157037 .. 3157062 -  -9.8   -5.1356   GCGCATCAATAAAAA         TGGCGCTGAA AAAATA TTCAACGCCA          TCGACTTTTTATGCC  93 338
     ECs3197 3156445 .. 3156461 -  -2.9  -2.64243   CCACATCTCAGAGCA              CTTACGC TCT GGGCAAG              AAACTTGACGAGCTT  40 10
     ECs3196 3154861 .. 3154879 - -12.4  -2.53263   GGGAGTTGCAAGTCA             GGGTGCCA GAC CGGCACCC             TGAGCGAAGGCATCA  81 38
     ECs3195 3154201 .. 3154219 - -13.2  -4.07687   ATCGCGGTTGCAAAA             TTGCCCTG AAA CAGGGCAA             CAGCGGAGTTATGCG 100 34
     ECs3194 3153029 .. 3153039 -    -4   -4.3739   TATCGTGCCATAAAA                 TTGA CCA TCAA                 GGCAAAATATCCCGC  64 166
     ECs3193 NONE
     ECs3192 NONE
     ECs3191 NONE
     ECs3190 3149877 .. 3149900 - -12.4  -3.63744   TTCCCCTTGAAAATA          CTCCGGCAGC GTTA GCCACCGGAG           AGGCAATTATTTCAG  95 32
     ECs3189 3148296 .. 3148336 - -12.6  -3.93984   AAATTTACCCATAAA CTCTGCGCCCG-CTGGGAA GAAA TTGCCTGTCGGGCGCAAAG  TGACAAAACGCGAGT  93 509
     ECs3185 NONE
     ECs3184 NONE
     ECs3183 3144784 .. 3144797 -  -9.5  -3.17553   CTAAAAATGTTAAGA               GCCGC AATT GCGGC                TCTTTTTTCATTCTG  72 33
     ECs3179 3138803 .. 3138821 -    -6  -5.76949   TACGGTGAAAAAAAA             GAAGGC TGAGTAT GCCTTC             TTTTATATGCGTAAT 100 184
     ECs3178 NONE
     ECs3177 3137572 .. 3137589 -  -9.8  -5.24129   TTCTGCCATAAAAAA             GCCCCG ACGAGA CGGGGC              TAAATCATGATCAGG 100 45
     ECs3176 3135327 .. 3135337 -  -3.2  -5.09225   AGGCTATTGAAAAAA                 TCGC TCA GCAA                 AAACTGGTCGATATG  77 378
     ECs3173 3131798 .. 3131827 -   -15  -5.86061   CTTTACTAAAAAAAA       GCCGCTGGGGTT TAAAAC ACCCCCAGCGGC        TCGTTTTTTACACTA 100 71
     ECs3172 NONE
     ECs3171 NONE
     ECs3170 NONE
     ECs3169 NONE
     ECs3168 NONE
     ECs3167 NONE
     ECs3166 NONE
     ECs3165 NONE
     ECs3164 NONE
     ECs3163 NONE
     ECs3162 3119337 .. 3119353 - -15.1  -2.89564   TTCTTAGTTCACAGA              CCCGGCG CAA CGCCGGG              TATATTCACTCAGCC  89 47
     ECs3161 3117511 .. 3117526 -  -7.6  -2.96695   GCGTTGAGGAAATGA              TTGCGT CGCC ACGCAA               TGGAGAGCATCACAA  59 114
     ECs3160 3116108 .. 3116126 - -11.7  -5.86061   GGGCACCAAAAAAAA             CCGCCGA ACATG TCGGCGG             CTTTCTGACTTACAA 100 50
     ECs3155 NONE
     ECs3154 3111191 .. 3111221 - -13.4  -2.85847   AAGCCTCACATTATA       CGGGGTACTACA AAAAAAA TGCAGTACCCCG       GTGTAGGGAGGTTTT  86 39
     ECs3153 NONE
     ECs3152 NONE
     ECs3151 NONE
     ECs3150 NONE
     ECs3149 NONE
     ECs3148 3104101 .. 3104115 -  -5.8  -3.23045   ATTTACAGATTAACA               GATAAA CTC TTTATC               AACGGCAATGGAATG  54 71
     ECs3147 3103615 .. 3103629 -  -2.1  -4.16101   AAAACACTACATAAA               CTTGC GCTAA GCAAA               GCCTATGCCTTGCTC  58 181
     ECs3140 3095499 .. 3095520 - -13.1  -2.93073   CTTCTGTAACAATGA           TGACAGCCA TTAC TGGCTGTCA            GATTGAAAATTTAGT  86 36
     ECs3138 3094216 .. 3094238 - -11.2  -3.38832   TAGTAAGAAACTGAA           TGGCGCGACA GAA TGCCGCGCCG           GAAGGGATCAGAAAC  83 33
     ECs3137 3092925 .. 3092941 -  -7.9  -3.72576   TGCCGGTGCAGTAAA              CCGGCAC AGA GTGGCGG              AATCAGACGGATAAG  71 28
     ECs3136 NONE
     ECs3135 3090684 .. 3090717 -  -8.1  -3.21772   AAGCTCCTTAGAATA     TGTGGGCGTTACCGT TGTC ACAGCAACGCCCGGA      GTGATTAGTGGCTGT  64 30
     ECs3134 3089848 .. 3089861 -  -3.7  -4.26327   GAGCGACTAAAAGAA               GCCGG ATTA CTGGC                ATCAACAGGGAGTAC  62 272
     ECs3131 NONE
     ECs3130 3086754 .. 3086772 -  -5.3  -2.62184   CGTTGGTGGATATTA             CCATCGT ACCTG ACGATGA             GATCATGCAACATCG  47 496
     ECs3125 NONE
     ECs3124 3079272 .. 3079293 - -12.3  -2.78384   TTTCGCTTTAGCAGA           GGATGGCGC ATGA ACGCCATCC            TGCAGTAGCAGCATT  82 39
     ECs3121 NONE
     ECs3120 3074495 .. 3074520 -    -4  -3.53811   TTCAGCCGGGGGAAA         TTTTGCCCTG TTGTTG CCGAGCAAAA          GGCGATATTGAAATC  52 103
     ECs3116 3065916 .. 3065931 -  -4.6  -3.77607   AAGAAGTTTATTAAA              CCGGCA GAAC TGCTGG               GCTGGGTAGATCAGA  58 294
     ECs3114 3062528 .. 3062541 -  -8.1  -5.15969   TTTCAATTCAAAAAA               GGGAG ATGG CTCCC                TTTTGGCATGAAGAA  87 47
     ECs3113 NONE
     ECs3112 NONE
     ECs3111 NONE
     ECs3110 3054719 .. 3054745 -  -5.1  -3.15249   GATAGCGCCCATTAA         GTACGCCGG GTTTTACTG CCGTCGTAC         TCTTCTCCGCTGTGA  52 54
     ECs3109 NONE
     ECs3108 3053034 .. 3053089 -    -6  -4.78157   ACGAAAAATAAGAAA TGACCAATCTGCCGACGCTTGTTAAT GGTT ATATCCTGGCGTCGGCAGATCGCCCA GCAGTCTTATCTGAA  80 74
     ECs3107 3049950 .. 3050004 - -13.6  -3.32698   GTAGGCCAGATAAGA CGCGTCAGCGTCGCATCTGGCATT TGCACTG AATGCCAGATGCGGCGTAAACGCC TTATCCGTCCTACGA 100 35
     ECs3104 3044598 .. 3044611 -  -9.5  -5.43514   AAAACAATGAAAAAA               GGGCC CGCA GGCCC                TTTGTTCGATATCAA 100 47
     ECs3103 NONE
     ECs3102 NONE
     ECs3101 NONE
     ECs3100 3039918 .. 3039948 - -12.6  -2.79183   GGGATTTTTAGCATA       TTGACCTGGCGG CAGCAGT CCGCCAGGTCAG       CGTCGTAATATTATG  82 36
     ECs3099 3038057 .. 3038089 - -22.9  -2.82516   CGTCTTATCAGCATA      CGCCACATCCGGCAT ACC ATGCCGGATGTGGCA      CATCATTACAACGCA 100 31
     ECs3097 NONE
     ECs3096 NONE
     ECs3095 NONE
        napG NONE
        napH NONE
     ECs3092 NONE
     ECs3091 3031202 .. 3031212 -    -4  -3.09193   AGCATACCCACGCAA                 TAAC CCT GTTA                 AAAACCTGGCTCGAC  47 23
     ECs3090 3030575 .. 3030591 -  -2.2  -2.53119   AATGCGCCAGAACAT              CATACG GCCCT CGTTTG              CGTCAGTGAAATGCG  39 8
     ECs3089 3029912 .. 3029938 -  -3.1  -2.59883   AAAATCAGTAATCCA        GCGTTATTGAAT GCTG ATTCG-TAACGC         TGCCGCCGTCGCAAA  42 2
     ECs3088 NONE
     ECs3087 NONE
     ECs3086 NONE
     ECs3085 NONE
     ECs3084 3025958 .. 3025970 -  -3.3  -5.07486   CACGCCCAATAAAAA                CCTCA TTG TGCGG                CCTCCTTACTGTATT  74 15
     ECs3083 3024880 .. 3024906 - -10.8  -5.18726   GGGGCACAATAAAAA         TAGCCCGATGGC ATC ACCATCGGGCCT         CTTTTTATTTACTCT 100 30
     ECs3081 3021233 .. 3021249 -    -8  -5.51165   AAAATCCCAAAAAAA              CCAACC GTAAA GGTTGG              TTTTTTTATATCTGC 100 94
     ECs3078 3017754 .. 3017769 - -11.8  -5.06103   ATAAGTTGTAAAAAA              CCCCGC TCCG GCGGGG               TTTTTTGTATCTGCA 100 126
     ECs3075 NONE
     ECs3074 3013467 .. 3013484 -  -7.7  -4.26202   ACATGCATCAACAAA             GGAAGCC TTTT AGCTTCC              TCGTTGTGCAATAGA  76 41
     ECs3073 3012484 .. 3012504 -    -6  -3.37487   TTAGATCCTGAAACA            CGCCACCG TTATC CGGCGGAG            TTCTCTGGTGGTCAG  56 344
     ECs3061 NONE
        fruK NONE
     ECs3059 2994471 .. 2994490 -  -9.3  -5.28683   ATGAACACTAAAAAA            GGGCAGA AAAGAA TCTGCCC             TTGAGGAAATAACCT 100 183
     ECs3058 NONE
     ECs3057 2992290 .. 2992307 - -10.5  -3.74693   CTTCATGCCAGTAAA             CCCGGCG TCAG CGCCAGG              TTTCGGTATGTTTGA  80 75
     ECs3056 2990519 .. 2990541 -  -4.1  -3.57808   GTTAATCGATAAAGA          CCATGAACCG CGTG CGGTACA-GG           CTATTGAAGAGTGTT  53 497
     ECs3054 2989128 .. 2989159 - -14.4  -3.57406   TGCCCATCAGAAATA      GCCAGGCCTGCATC TTGC GATACCGGCCCGGC       TTGTTATCAACACTT 100 39
     ECs3053 2987771 .. 2987811 -  -2.5  -3.63569   CCAATGGTGTAACAA TGTTGCCGGATTCGACGC TTGACC GCATCTTATCCGGCT-CA  TAAATCGCACACTAC  50 37
     ECs3049 NONE
     ECs3048 2982002 .. 2982021 - -13.6  -4.75776   AATGGAATTGAAAAA            GCCCTCTC GGTT GAGAGGGC             TTAGCAAGGAAGGGA 100 46
     ECs3047 2979590 .. 2979602 -  -7.7  -3.14132   TTTCTTGCTGACCAA                CTGCA ACC TGCAG                TACTTGCAGAAGCCG  61 194
        folE NONE
     ECs3044 NONE
     ECs3043 2975592 .. 2975609 -  -6.3  -3.08371   CACATTGTTAAGATA             CTGTGAA ATCA CTCACAG              ATTGAAAGCGGTTAC  56 37
     ECs3042 2974313 .. 2974335 - -14.9  -3.88232   TTGGCCATACAATAA           GGGCGCAGT AATAG ACTGCGCCC           AATCAGTCTTATTTC 100 34
     ECs3041 NONE
        mglC 2971504 .. 2971537 -  -8.9  -3.10533   TTGTAAAACCAGAGA     CGCATCCGGCA TTTGGTTCCTGT CGCCGGATGCG      GCTTGAACGCCTTAT  68 225
     ECs3031 NONE
     ECs3030 2962061 .. 2962071 -  -8.2  -3.89354   CTCCTAAATTAATAA                 CGCG CTT CGCG                 GAACAGCCCCAGGGC  72 8
     ECs3029 NONE
     ECs3028 NONE
     ECs3027 2959337 .. 2959359 -   -12  -5.42259   TCACCCGCAAAAAAA           TGAGGCGCTA TGT TAGCGCCTCC           TGTGTTTGCAGACAA 100 143
     ECs3026 2958353 .. 2958375 -  -4.9  -3.85817   ATTGTTTCTGATAAA           CTGCGAT TCCACTATT ATCGCAG           CTTACCGATATCAAT  59 17
     ECs3025 NONE
     ECs3024 2955274 .. 2955288 -  -5.6  -5.06816   ACGCGGGAAGAAAAA               GCCGGA TAA TCAGGC               GTAAAACCATTGCCC  80 159
     ECs3022 2953909 .. 2953944 - -11.2  -3.75015   AGAATCGTGAGGAAA    TGCTGCATTGCTGACA TTTA CGCCAGCAATGCAACG     TCAAAGAACTTTCTA  91 38
     ECs3021 2952820 .. 2952843 - -11.8  -3.28472   GTGGAGTAAAAATTA          CGGATGGCAGA GTA TC-GCCATCCG          AATTCACTTAATCGT  85 33
     ECs3019 2948575 .. 2948593 - -12.4  -3.71607   TGAACATCAGGCAAA             GGGCGCAA ACG TCGCGCCC             TTGCTAAAGCATTAC 100 37
     ECs3018 NONE
     ECs3017 NONE
     ECs3016 NONE
     ECs3015 2944419 .. 2944434 -  -3.2  -3.27923   GCCCAACAGCAGCAA              CTCACC AGTT GGCAAG               AACAAGGCCATGATA  47 208
     ECs2995 2934926 .. 2934936 -  -6.8  -3.88985   AAAAGCCGCTACAAA                 GCTC GCA GAGC                 AGAACTTATTGCCGA  68 250
     ECs2989 2932412 .. 2932422 -  -2.4  -3.48024   GGCCATGATGAAAGA                 GCGG GTA CTGC                 TTAGGCGGCTTTGTT  47 26
     ECs2988 2931982 .. 2931998 -  -3.7  -3.30124   CTGTATTTGTCATAA              TGAATCC TGT GGATTGA              TCCAGTAATTCCCTC  50 39
     ECs2987 NONE
     ECs2986 NONE
     ECs2985 2930008 .. 2930029 -  -8.7  -5.27335   TCCCCCAAATAAAAA           GGCCTGC-GA TTA CCAGCAGGCC           TGTTATTAGCTCAGT  95 52
     ECs2984 2929595 .. 2929606 -  -2.2  -2.73903   AAAACCTCCTCAAAC                GCAT TCTG ACGC                 ATTTTTCATTCTCGC  40 126
     ECs2983 NONE
     ECs2982 NONE
     ECs2981 NONE
     ECs2980 NONE
     ECs2979 NONE
     ECs2978 NONE
     ECs2977 NONE
     ECs2976 NONE
     ECs2975 2926160 .. 2926175 -  -7.5  -5.60993   CTGGGTACAAAAAAA              CCCGC GCATCG GCGGG               TTAAGCAGCGTGGCA 100 73
     ECs2974 NONE
     ECs2973 2924214 .. 2924231 - -12.7  -4.30719   TTTGTCCATAAGAAA             GCCCCTC CGGA GAGGGGC              TGGAGAGTGGCGCTA 100 284
     ECs2972 2921950 .. 2921966 -  -2.2  -3.25779   ATTTAAAAAACCAGA              GCACGA AAGTA TCGTTC              CTTTATTTTTTCTCC  44 92
     ECs2971 2921709 .. 2921730 -  -2.2  -4.25056   GATGTGATTAAGAAA           GTTGCCGCT AAATG AGCGGCT-C           TTCGGGTTTGCTTCC  57 11
     ECs2970 2921394 .. 2921417 -   -11  -5.68489   CACAACAATAAAAAA          GACCACCGGC ACAC ACCGATGGTC           CCTGACGCATGCTTA 100 38
     ECs2969 NONE
     ECs2968 2920472 .. 2920488 -  -4.3  -4.17701   CGCAGAAATGACAAA              GGCATCA TTA CGGTGCC              TGAGTGTTAAACAAC  64 136
     ECs2967 NONE
     ECs2965 NONE
     ECs2966 2918819 .. 2918841 -  -5.6  -4.33997   CATTAAAAACAACAA           GTTACCATCA TGA TGATGATGAC           GATAAAATCACAAAA  70 322
     ECs2964 NONE
     ECs2963 NONE
     ECs2962 NONE
     ECs2961 NONE
     ECs2960 2913212 .. 2913225 -  -3.7  -4.26327   GAGCGACTAAAAGAA               GCCGG ATTA CTGGC                ATCAACAGGGAGTAC  62 272
     ECs2957 2911060 .. 2911071 -  -7.2  -5.64274   TCAGGCATAAAAAAA                GCCC TTTC GGGC                 AGTGATTGTGATAAC 100 48
     ECs2956 NONE
     ECs2955 NONE
     ECs2954 NONE
     ECs2953 NONE
     ECs2952 NONE
     ECs2951 2908122 .. 2908157 -  -8.9  -2.71364   TCATCCCGGCAAGCA    TGGCGCGCCAGTCGG CTCTCC CCATCTCACGCGCCA     GTTTCAGGACAAAGT  66 41
     ECs2950 NONE
     ECs2949 NONE
     ECs2948 NONE
     ECs2947 NONE
     ECs2946 NONE
     ECs2945 2902604 .. 2902630 - -13.1   -4.4009   GTTTATGCCAGAAAA        CAACAGGCACCC CGGA GGGTGCCTGT-G         TCATGACGGAATAAA 100 191
     ECs2942 2898369 .. 2898388 - -12.1  -5.26316   TCACCCCACAAAAAA            GCCCGCC TGAACC GGCGGGC             TGTCATAACACTGTG 100 53
     ECs2941 NONE
     ECs2940 2896732 .. 2896748 - -10.1  -5.09762   ATTGCAACACAAAAA              CCGGAGC CGG ACTCCGG              TTTTGTGAAGCTGTC  93 44
     ECs2937 NONE
     ECs2936 2893218 .. 2893228 -  -3.2  -4.68593   TTGATGAGGCAAAAA                 GCCA TTT TAGC                 AGTCTTTTACAGGCC  66 32
     ECs2935 2892308 .. 2892334 -    -8  -4.29073   GAAGAATCGAAGAAA         TTCAGCGCCAAT CTG AACGGCACTGAA         ATTGCCATTACCTAT  76 409
     ECs2933 NONE
     ECs2932 2890356 .. 2890371 -  -3.2  -4.15044   CGCTTTTGCAACAAA              CAGACG ACCC CGTGTG               TCTGGTTTCTGGCTT  60 472
     ECs2919 2868727 .. 2868759 -  -6.3  -4.85782   TGCGGCAAAAACAAA      TACACCGCATCAATA TAA CATCTCTGCGGTGTA      TGAAGAATAACCAGA  80 55
     ECs2918 2868184 .. 2868213 - -16.7   -5.5112   GGGATGAATAAAAAA       GCCAAAATCATTC ATAG GAATGATTTTGGC        TTTTTAAATATGCTT 100 58
     ECs2917 NONE
     ECs2916 2866636 .. 2866648 -  -3.3  -3.07895   GTCATTCTCAACATA                GGCAG CTC CTGCA                ATTAAATTTTGTCAC  45 27
     ECs2915 NONE
     ECs2914 2863033 .. 2863053 -  -8.2  -5.42259   TCATCGCTAAAAAAA            GCCCCCTC GGAGA GAGGGGGA            AATGCAGACACCTTA  95 81
     ECs2911 2861115 .. 2861125 -  -2.6  -3.33696   TGGGCTGTGAAGCAA                 TTTT TCG AAAA                 TTAATCAAACTATAA  46 139
     ECs2907 NONE
     ECs2906 2857243 .. 2857257 -  -3.5  -2.66008   AAAGCAGCTATAGTA               CGGTG CTCAC CACCA               GGCGTGGAAGTGGTG  42 17
     ECs2905 NONE
     ECs2904 NONE
     ECs2900 2850871 .. 2850891 - -14.7  -5.89947   GAAAGGCAAAAAAAA            CGGCCTCCC GGA GGGAAGCCG            CAACAAAGTGCGCGT 100 179
     ECs2899 2849882 .. 2849903 -    -8  -2.71712   TTTTCCTTGTTAAAT           GGCAGGTGC GTTAT GC-CCTGCC           CTCGCAGCCACAATC  60 14
     ECs2898 NONE
     ECs2897 NONE
     ECs2896 NONE
     ECs2895 2846468 .. 2846478 -    -4  -3.26405   CTCAGGTAAAAATTA                 TTCT GCG AGAA                 CGACTTTCTCTTGTT  48 12
     ECs2894 2845349 .. 2845371 -   -17  -2.52623   TGTTTTGCACAATAC           CGGGCCAGCA TCA CGCTGGCCCG           CGGTTTCAGGGAATG 100 31
     ECs2893 2844447 .. 2844491 -   -13  -3.39595   TTGAACCAGGGAGAA TCCGTAATGCCGGATGCGGTG TAAA CACCTTATCCGGCA-TACAGA ACAATACTACACCGT  95 32
     ECs2891 NONE
     ECs2890 2842323 .. 2842333 -  -8.2  -4.24948   TGAGCACATGGAAAA                 CGCC AAA GGCG                 AAGCTATGCCGGTAG  78 319
     ECs2881 2827563 .. 2827590 -  -8.4  -3.92373   CAGCGGATGCATAAA        CCAGACGCCAGC TCAC ACTGACGTCCAG         CCTTTTGGCGCTTCC  76 10
     ECs2880 NONE
     ECs2879 2824478 .. 2824490 -  -3.3  -4.66833   CGCGAACCGGAAAAA                GTGGC CCT GCTAC                AGAAAGTCTGGCGTC  68 415
     ECs2877 2822179 .. 2822195 -  -2.9  -3.20349   CGCTGAAAGCGAATA              TGGCAGA TTA CCTGCTA              CTTGATGGTGAGTTA  45 363
     ECs2873 NONE
     ECs2872 NONE
     ECs2871 2815563 .. 2815596 - -12.6  -3.87815   GCTTAGTGCTATAAA     TACAGATGGCGACA AATTGA TGCCGCCATCTATA      TAACTTGTCTTACAT 100 35
     ECs2867 NONE
     ECs2866 NONE
     ECs2865 NONE
     ECs2864 NONE
     ECs2863 NONE
     ECs2862 NONE
     ECs2861 NONE
     ECs2860 NONE
     ECs2859 NONE
     ECs2858 NONE
     ECs2857 NONE
     ECs2856 2801122 .. 2801134 -  -6.2  -2.58861   CAGTATTTTCATAAT                CCGG GTACT CCGG                CACGCTTCTCAGCGA  53 6
     ECs2855 NONE
     ECs2854 2798414 .. 2798462 - -10.2  -3.30124   CCGTAGGTCGGATAA GGCGTTCACGCCGCATCCGACA ATCAG CGCCTGATGCGACGTTTACACC CGTCCGTAGCGATCC  76 19
     ECs2853 2796886 .. 2796914 -  -2.4  -3.14878   TGGGGTAAGGGAAGA        TCCGACATTACT CGTTC AGCAACGTCAGC        AGAGTTCGCGTTCGC  44 4
     ECs2852 NONE
     ECs2851 NONE
     ECs2850 NONE
     ECs2849 2791294 .. 2791306 -  -5.5  -3.85698   GTTCTCCTCTATAAA                GCCTG CAG CAAGC                TGGCGAGTTCTCGAT  61 6
     ECs2848 NONE
     ECs2847 2788655 .. 2788670 -  -3.3  -2.98088   TCGGAAATCCACATA              CTGAT AATTTA ATCAG               TACCTCTTTCCGAAT  44 84
     ECs2846 NONE
     ECs2845 NONE
     ECs2844 NONE
     ECs2843 NONE
     ECs2842 NONE
     ECs2841 NONE
     ECs2840 NONE
     ECs2839 NONE
     ECs2838 NONE
     ECs2837 NONE
     ECs2836 NONE
     ECs2835 2775281 .. 2775296 -  -4.6  -3.61468   TCTTAAGCAAAGGAA              CGTCTC AATC GTGACG               TGAAATGCAAATTGG  55 189
     ECs2833 2774357 .. 2774368 -  -3.6  -3.22777   TGTCAGATATTAATA                GCGA TGTG CCGC                 ATTCTAGAAAATCAT  46 84
     ECs2831 2773501 .. 2773514 -  -4.5  -2.85565   ATATTTTAAACATTA               GTCCC ATTT GGAAC                GTGTTTTCGCATTCC  48 43
     ECs2830 2771875 .. 2771897 -  -7.6  -5.77853   AATTGGCAAAAAAAA           GCCCGGTACA ATA TACGCCGGGC           CTCAATTTTATTGTT 100 53
     ECs2829 2770479 .. 2770499 -  -8.3   -4.0865   GGTAACAAAAGACAA            TCAGGGC GTAAATA GCCCTGA            TAACAAGATGTTAGT  78 36
     ECs2828 2769340 .. 2769365 - -11.1  -5.75945   ATCCGGCAAAAAAAA         CGGGCAAGGTG TCAC CACCCTGCCCT          TTTTCTTTAAAACCG 100 47
     ECs2818 2760769 .. 2760792 -    -3  -2.87344   CAGTGGTTTCATACA          CGCCCCCTTGC AGT GCATGCGG-CG          TCCTGCTGGCGTGAT  42 44
     ECs2817 2759724 .. 2759750 -  -7.3  -5.26875   GTTTGAAGCAAAAAA         TAACCGACGCT GATGA AACGTCGGTTT         TTAGTCATTTTTTGA  91 111
     ECs2816 2758163 .. 2758190 - -12.8  -6.04419   AAAAGAATAAAAAAA        CCGGAGCCAAAT GTTC ATTCGACTCCGG         TTTATTATTAGAAAT 100 46
     ECs2815 NONE
     ECs2814 2756282 .. 2756296 -  -2.1  -4.08064   AATTCTGCGTGAAAA              TC-CGC AAGT GCGTGA               AAAAGTGGTGGCGAT  56 462
     ECs2812 2753854 .. 2753869 -  -3.2  -2.80113   GATTATGCGAGCAGA              CTCGCA CTCC TGCCAG               TCTGCTGCAAAAGAA  43 44
     ECs2811 2753184 .. 2753206 -  -6.3  -3.92373   TATCCGACGGACAAA           CCGGGAA CAGTGTAAT TTCCCGG           CAGGAGCGAAAAAAT  66 115
     ECs2810 2752023 .. 2752037 -  -2.8  -2.78495   GCAGCAGCAAGATGA               TTCTGA AGT TCAGGA               ATTATTTGCGCAAGG  41 27
     ECs2809 2751495 .. 2751525 -   -17  -2.91042   GATAAGAATCAATGA       GCAATGAGGGTTGC CGG GCAACCCTCATTGA       ATAAAACAGGAATTA 100 38
     ECs2788 NONE
     ECs2787 NONE
     ECs2786 NONE
     ECs2785 2731817 .. 2731834 - -11.3  -5.22039   GCCAAATTCAAAAAA             GCCTGCT TTCT AGCAGGC              TTTTTGCTTTCTAAT 100 52
     ECs2784 NONE
     ECs2783 2729410 .. 2729428 - -11.7  -4.12942   CCAAATTTCTGAAAA             GCCCGCT TTTAT AGCGGGC             TTTTTGCTATATCTG  93 32
     ECs2777 2721593 .. 2721604 -  -5.8  -5.48514   ATGAATAAATAAAAA                TGCG ATAC CGCA                 AGAATCGCGTTCGAT  93 172
     ECs2765 NONE
     ECs2764 2705428 .. 2705444 -  -3.6  -3.03124   CTTTACCCTCGAACA              TCCGGA AGAAA TCCGGC              ATGAATATTGTTGGT  45 40
     ECs2763 NONE
     ECs2762 2703909 .. 2703923 -  -4.2  -4.57474   TCAACTCAGACAAAA               CCGG CCGCCTT CCGG               CGCTCATATTCCTGT  66 1
     ECs2761 NONE
     ECs2760 NONE
     ECs2759 NONE
     ECs2758 NONE
     ECs2757 NONE
     ECs2756 2701276 .. 2701294 -    -3   -2.9039   ATATCATCCGACATA             TTCCCTCC CTT GGTGTGAA             TCCCGGCGAACGTTT  42 115
     ECs2755 NONE
     ECs2754 2700687 .. 2700700 -  -9.5  -5.49579   CCAGAAAAAACAAAA               CCCGC CGAA GCGGG                TTAAGTGCGGGTGCG 100 96
     ECs2753 NONE
     ECs2752 NONE
     ECs2751 NONE
     ECs2750 2698133 .. 2698148 -  -7.5  -5.61596   AGTGGCACAAAAAAA              CCCGC TTGTGG GCGGG               TTTTGTTTGCTTTTG 100 93
     ECs2749 NONE
     ECs2748 2696770 .. 2696788 - -13.8  -5.40072   CTGGTCGTAAAAAAA             GGCCGCGC CAT GCGCAGCC             GAAAATAAAGGGATA 100 227
     ECs2746 2694487 .. 2694500 -  -3.7  -4.26327   GAGCGACTAAAAGAA               GCCGG ATTA CTGGC                ATCAACAGGGAGTAC  62 351
     ECs2743 NONE
     ECs2742 NONE
     ECs2741 2691949 .. 2691983 - -14.5  -3.55191   TCAAGGTCAGAAACA     CAAAACCCCGTTTGC GGCCA ACAAACGGGGTTTTA     CTTTTATTCACTTAG 100 114
     ECs2740 NONE
     ECs2738 NONE
     ECs2739 2691052 .. 2691064 -  -3.3  -4.03078   TGAGCACACTATAAA                GTCCG GAA CTGAC                TCTTTGTTAAATTAC  57 76
     ECs5470 NONE
     ECs2737 2690278 .. 2690294 -  -5.8  -5.02502   TATATGACACAAAAA              GCGACC ACTAA AGTCGC              TTTTTCTTATGGTAA  78 67
     ECs2736 NONE
     ECs2735 NONE
     ECs2734 NONE
     ECs2733 NONE
     ECs2732 NONE
     ECs2731 2683535 .. 2683563 -    -9  -3.91897   CCTTTCATTCAGAAA       TCAGTCAGGCCAC CGCG GTGGCCTGA-TAA        CGTGTTACGGCAGCG  79 30
     ECs2730 2683221 .. 2683231 -  -6.8  -2.92475   CTGACCGTTATAAAC                 CCAC AGG GTGG                 TACCGGCTCCTTTTA  56 38
     ECs2729 NONE
     ECs2728 2682026 .. 2682061 - -13.2  -2.71364   TCATCCCGGCAAGCA    TGGCGCGCCAGTCGGG TCTC CCCATCTCACGCGCCA     GTCTGAGGGCAAAGT  85 41
     ECs2727 2681213 .. 2681223 -  -6.8  -3.72893   CAGGGTTTTATTAAA                 CGCT GAA AGCG                 TGGAATCTCCCTGGT  66 439
     ECs2724 NONE
     ECs2723 2677909 .. 2677950 -  -2.8  -3.81853   CGCAATACGAAAATA CGCCTCCGGCTCTGCG-GA GATAT TCACGCAGGGCTGGTACCG TTCGCCCTCCGGGGT  52 129
     ECs2722 NONE
     ECs2721 2676533 .. 2676559 - -13.1   -4.4009   GTTTATGCCAGAAAA        CAACAGGCACCC CGGA GGGTGCCTGT-G         TCATGACGGAATAAA 100 191
     ECs2718 2672292 .. 2672311 - -12.1  -5.26316   TCACCCCACAAAAAA            GCCCGCC TGAACC GGCGGGC             TGTCATAACACTGTG 100 53
     ECs2717 NONE
     ECs2716 2670655 .. 2670671 - -10.1   -5.5604   CTAACCAACAAAAAA              CCGGAGC CGG ACTCCGG              TTTTGTGAAGCTGTC 100 44
     ECs2707 NONE
     ECs2706 2661261 .. 2661293 -  -8.4  -2.67017   AAGCGCATAATCAAT     CGCAGCCGCGTTAGT ACTC ACGA-CGTGGCTGCG      TTTTTTCACGGTTAA  63 65
     ECs2701 2657729 .. 2657742 -  -2.3  -2.76815   ATGCTGCCTAACAAT               GCCCC GACC AGAGC                CATAAATAAAAATCC  40 4
     ECs2700 2656872 .. 2656892 -  -7.5  -3.15999   CCTGCATAGATTTAA            CCGGCCATC TGA GATGGTCGA            CAGGTTAACATAATT  62 63
     ECs2699 NONE
     ECs2698 NONE
     ECs2696 NONE
     ECs2695 2652696 .. 2652714 - -14.6  -2.62983   GGCATTGGCACACCA             GGCCGGAT GTG ATCCGGCC             TGGTCTTAATGATAC  89 45
     ECs2694 2650672 .. 2650696 -  -8.6  -3.65827   CAATTGTCAGGCAAA         CGCCCA-ACCA CACT TGGCCTGGGCG          ATGGGCCAAACGATG  69 198
     ECs2691 2649140 .. 2649173 - -13.9  -3.04248   CAACATGCGCTAACA     CATTCTGACTGGTGG TTTC CCACCAGTCAGGCTG      AATTAGATTACTCTG  87 33
     ECs2676 2636954 .. 2636965 -    -3  -4.40199   AAAAACATCAACAAA                GATA AAAT TATC                 CAGAGGTTACTGTTG  60 244
     ECs2667 2630170 .. 2630190 -   -14  -2.64155   GGTGCTTTAAATTCA            TCCCCGGC GGCAA GCCGGGGA            GATTTCATTACGGCA  86 33
     ECs2662 2624188 .. 2624204 - -15.1  -5.28176   TCCAGGCAGAAAAAA              CCCCGCC GGT GGCGGGG              AAGCACGTTGCTAAC 100 200
     ECs2661 NONE
     ECs2660 NONE
     ECs2659 2621817 .. 2621834 -  -8.4  -5.63517   CGCGTAAATAAAAAA             GGCGCT AGTGAA AGCGCC              CTTTTTTGTCATTAT 100 46
     ECs2656 NONE
     ECs2655 2619287 .. 2619297 -  -8.2  -2.73441   TATCAGGCTTGAAAT                 GGCG TTC CGCC                 CCGACTGTCGAATCG  60 61
     ECs2654 2618321 .. 2618347 - -12.3  -4.70583   GTCAGTAATATAAAA         CCGGCTGATAG CGTGC CTTTCAGCCGG         TTTTTGCATCTGGCA 100 59
     ECs2652 NONE
     ECs2651 NONE
     ECs2650 2614027 .. 2614040 -  -8.1  -5.34055   ACAAATACGAAAAAA               CCACC CGAA GGTGG                TTTCACGACACTGCT  95 525
     ECs2645 NONE
     ECs2644 NONE
     ECs2643 NONE
     ECs2642 2609057 .. 2609099 -  -6.9  -2.52933   TTGTAACTGATTAAG GGCGTTAAGCTGGCGTCGTG CTTT CACGATGCCAGCATC-CGCT TTACTGACAGCGTCG  54 191
     ECs2639 2605931 .. 2605963 -  -8.4  -3.45514   GACATACAACAGCAA      GTCGCCAGTCACCT TCATC AGGAAATTGGCGAC      ATACGTTAAATCAGA  71 36
     ECs2638 2605211 .. 2605234 - -11.8  -5.74684   CAATAAAAAGAAAAA          GCCATCGACA GAAA TATCGATGGC           TTTATGTACTCTATT 100 36
     ECs2637 NONE
     ECs2636 2603371 .. 2603389 - -17.4  -2.52676   CAGCCTCCGAACGCA             GCCGCGCG CAA CGCGCGGC             CTTTCTGGCTGGGCT  95 235
     ECs2620 NONE
     ECs2619 NONE
     ECs2618 NONE
     ECs2617 2592907 .. 2592920 -  -8.1  -5.64274   GCAGGCACAAAAAAA               CCACC CGAA GGTGG                TTTCACGACACTGCT 100 233
     ECs2616 NONE
     ECs2614 2590292 .. 2590302 -  -6.8  -3.61988   TTATTGATAAATTAA                 GCCT GGC AGGC                 AAAAGCGGCGAAGGT  63 125
     ECs5464 2588627 .. 2588655 - -12.5  -3.86822   GAAGTTTTTGAGAAA        CCGCTGCCTCA TCTTTTT TGAAGCAGCGG        TTTTTTAATGGGATT 100 30
     ECs2609 NONE
     ECs2608 2584410 .. 2584421 -  -5.8  -3.39803   CAGTCAGATTGATAA                CCAC CGCC GTGG                 TGACACCCGCTCAGG  56 311
     ECs2605 NONE
     ECs2604 2580971 .. 2580984 -  -2.3  -4.08692   CAACTGCTGGCAAAA               GCGGT ATCT ATCGC                CAGGCCAGTAAAGGG  56 381
     ECs2602 NONE
     ECs2601 2579144 .. 2579167 - -12.5  -5.75342   TTGGGGCAAAAAAAA          GCAGCGGTA CGTCGT TACCGCTGC           TGGAATGTTGCGCCA 100 52
     ECs2600 NONE
     ECs2599 NONE
     ECs2598 NONE
     ECs2597 2574715 .. 2574735 -  -8.3  -4.96468   GAAATTGAAATAAAA            CCCGATG CGCAGAT CATCGGG            TTCATTTCAATTGAG  91 54
     ECs2596 NONE
     ECs2595 2571286 .. 2571315 -  -2.1  -2.90763   CCCACAGGGCAGAGA       TGAAGTCATAGCG CCTT CTCAATCACTTCA        GGATACCACTGGCGC  41 23
     ECs2594 NONE
     ECs2593 NONE
     ECs2592 NONE
     ECs2591 2568281 .. 2568316 - -13.4  -2.78596   CATCGCCTTATCAGA    CCGCCTGATATGACGT GGTC ACGCCACATCAGGCAA     TACAAATCAAAATCC  85 32
     ECs2590 NONE
     ECs2589 NONE
     ECs2588 2564133 .. 2564143 -  -6.8  -3.92996   CGTTATATAGAACAA                 GTGC CAC GCAC                 AGGTGCAAAAAAACC  68 392
     ECs2585 NONE
     ECs2584 2560378 .. 2560402 -   -10  -5.64274   TCAGGGATAAAAAAA          GGCCCCTG TTGAAATTG CAGGGGCC          TGGTACGAGCAAGCA 100 73
     ECs2583 2558956 .. 2558974 -    -3  -3.14132   TTCCTCCCTGATCAA             CGAGGATC ACT GTTTCTCG             GTAATATCTTTGGCG  45 13
     ECs2582 2556180 .. 2556192 -  -9.1  -2.87132   GTGGTTTTGTAGATA                TCCGC ATT GCGGA                TGTGAGCGTTACCAC  65 341
     ECs2576 2550651 .. 2550666 -  -3.2  -3.05384   GCCGCCTCGATGCAA              CGCGAA TGAT TTCGTG               TATTTGAGTCATATC  45 39
        ntpA 2550087 .. 2550098 -    -3  -4.83615   GACCTGCCATAAAAA                TATC TCCA GATA                 GCCCTGCCTGTTCAG  68 37
     ECs2574 2549348 .. 2549358 -  -6.8  -2.94218   AGGCCTCATCAGAGA                 GTCG CTG CGAC                 CTCATCAGAGATTTC  56 8
        ruvC 2548451 .. 2548463 -  -3.4  -5.35721   ACAGAACAACAAAAA                CAAC GAATT GTTG                AACAGGTTCCCTCCC  85 347
        ruvA NONE
     ECs2570 2546211 .. 2546225 -  -7.1  -3.30771   GTATATGCCTGATAA               GACGC GAATA GCGTC               GCATCAGGCACACTG  63 76
     ECs2567 2543406 .. 2543420 -  -4.2  -3.67611   GCGACCCCAACATAA               CGCG GTGTGGT CGCG               GTAAATTATTAAACG  53 87
     ECs2566 2542105 .. 2542127 - -10.6  -5.99154   CACCAAATAAAAAAA           GCCGGTAC TGACTGC GTACCGGC           TGCGAATGGATGTTA 100 42
     ECs2565 2540926 .. 2540964 - -13.9  -2.81725   ACGGTAGAGTAAGTA  CGTTG-CCGGATGCGGCG AAAA CGCCACATCCGGCCTACA   GTTCAATGATAGTTC  86 114
     ECs2562 2536565 .. 2536590 - -11.2  -5.80364   AGTGTAATAAAAAAA         GCCTCGTG-GG TGAAT CCGCACGAGGC         CTGAAAGTGTAAAAA 100 105
     ECs2561 NONE
     ECs2560 2533916 .. 2533936 - -15.5  -4.89393   TAAACGCTACAAAAA            TGCCCGATC CTC GATCGGGCA            TTTTGACTTTTACAG 100 35
     ECs2558 NONE
     ECs2557 2531817 .. 2531828 -  -3.6  -3.28712   TTCTGGGGCGGACAA                GGCA CTCG CGCC                 GCATCCGCCAACGGT  48 62
     ECs2556 2530873 .. 2530887 -   -10  -2.91582   CAGGCTATCCAGAGA               GCGGAA TTA TTCCGC               CAAAGTGCGTTTTTG  72 17
     ECs2555 2528254 .. 2528275 -  -4.4  -3.78953   ATTTGCACTATGAAA           CTGGCC CGTCGTTTGT GGCCAG            GGATCAAGTACAGCA  58 360
     ECs2551 NONE
     ECs2550 NONE
     ECs2549 2524942 .. 2524968 -  -8.8  -4.16832   TAACAGATAAAAAGA         GACCGAACAC GATTCCT GTATTCGGTC         CAGGGAAATGGCTCT  80 253
     ECs2548 2523859 .. 2523875 -    -5  -4.44608   CTGATCCAAAAAGAA              CCCGTC GGCAT GGCGGG              TTATTTGTCCTGGTT  70 294
     ECs2542 2517414 .. 2517433 -  -6.4   -3.1552   GCGCAGGCATGAACA            GGCGTCAT TATA ATGACGCT             ATCAGTAAATGCTAC  57 53
     ECs2541 NONE
     ECs2540 2514568 .. 2514591 -   -14  -5.00616   GCCGCTGTTAAAAAA          TCAGGCACAA TTTC TTGTGCCTGA           TTGATATTACTTGAC 100 32
     ECs2539 2513485 .. 2513504 - -10.7    -5.626   CAGGGCATAAAAAAA            GCGCGTC GAGCAG GACGCGC             TTTTTAGTATTTACT 100 46
     ECs2537 2511098 .. 2511128 -  -6.9  -4.44046   CTCATGCTAAATAAA       GAACCTGTCTG TTTGATATT CCGACAGGTTC       TTACTCTCATCAGAA  74 35
     ECs2536 2510450 .. 2510464 -  -2.8  -3.37655   GTGCTGAAAAAATGA               TATCAC CAC GGGATA               AACTGGTTAATGGCA  46 13
     ECs2535 2510045 .. 2510076 -  -9.6  -3.25729   TATAATCAGGATGAA      TTGAGTAAC-CCTTC AAC GACGGGGTTACTCAA      GATTGAGGAAGGATT  72 39
     ECs2534 NONE
     ECs2533 2508989 .. 2509007 -  -8.1  -4.85177   AAAGCATAGTAAAAA             GCCTCGC ATTCG ACGAGGC             TTTATAGCGAGATTG  86 74
     ECs2532 2507812 .. 2507828 - -11.5  -2.55437   GATGAAGATGAAGAG              CCGCGCC GTC GGCACGG              TTTCTGGCTACTGGT  73 278
     ECs2526 NONE
     ECs2525 2501783 .. 2501817 - -14.9  -3.54424   CGTGATTTTCCCAAA     TGGCTGGCGGGCAGC CAACC GCCGCCCGCCCGGCA     TAATGGACATATCAC 100 66
     ECs2520 2496059 .. 2496077 -  -3.2  -3.17723   GCACGGCGAAGGGAA             TCTTTAAA TAT TTAAAAGA             ACTGGGAGTACCCGC  45 329
     ECs2517 NONE
     ECs2516 NONE
     ECs2515 2491734 .. 2491758 - -14.4  -2.66106   TACCGTAAGAATGCA          GAAACAGCGG ACCAG CCGCTGTTTC          TTTTTCTTTAAAAAC  87 47
     ECs2514 2489853 .. 2489869 - -10.8  -5.75342   GGGCGTCAAAAAAAA              CGCCGG ATTAA CCGGCG              TCTGACGACTGACTT 100 46
     ECs2513 2488691 .. 2488718 -  -2.8  -4.07568   TCCGGCTTCGGAAAA        TTTTACTGC-GGA TAT TCCTGCAATAAAT        TGTGTAATGCTTCCG  56 0
     ECs2508 2482448 .. 2482463 -  -7.6  -4.64846   TTAGAAAGGAGAAAA              TCAGGT TTTA ACCTGA               TATCAACCCGATAAT  82 52
     ECs2507 2481693 .. 2481703 -  -2.4  -2.96395   AGGGAGGATTATAGA                 TGGG AAG CCCG                 CGACAACGCGGGCTG  41 47
     ECs2506 NONE
     ECs2505 2481017 .. 2481031 -    -5  -2.82529   GATAATTACCAACCA               CAAACA TCA TGTTCG               TTTTCCGTGTCATAA  49 1
     ECs2504 2480489 .. 2480509 -  -2.5  -5.66989   TAAAGATGAAAAAAA            CAACGATCA TTA TGATGGGTG            TGGCGATTATTGTCG  89 128
     ECs2502 2478810 .. 2478834 -  -6.5   -5.1675   CTACTCAGCAAAAAA         CACCA-CGCA GAACCA TGCGCTGGTG          CTGGCCGACTGGCTA  86 74
     ECs2499 2475921 .. 2475932 -    -3  -2.80464   GCAGCAAGCGTAAAG                TAAG CAGG CTTA                 TTATTTTTTGGCAAG  41 453
     ECs2497 2475197 .. 2475213 -  -2.1  -3.64236   ACTGAAATGGCTAAA              GGAAGCG TGA CGCATCA              GCGGTTAATCGCTTT  49 495
     ECs2491 2467279 .. 2467295 - -13.7   -4.2803   CACCGTAATGCAAAA              CAGGGCG TGA CGCCCTG              TTTTTATGCACAAAA 100 61
     ECs2490 2466296 .. 2466312 -  -2.2  -3.78958   TGACCAAAGAAAAAC              CTGCAC ATCTG GCGCAA              TCCATTCGCGTTGCC  51 100
     ECs2487 NONE
     ECs2486 2463013 .. 2463044 -   -14  -3.55084   GGTCAACATTAAACA      TGTAAAACACAGAT AATA ATCTGCGTTTTACA       ACTCAGATCACAATT 100 285
     ECs2485 NONE
     ECs2484 NONE
     ECs2483 NONE
     ECs2482 NONE
     ECs2481 NONE
     ECs2480 2456502 .. 2456521 -  -2.2  -2.85351   TCTTTTTACATCACA            TTAGCGCGA TTA TCGCA-TAA            CCGATGTTTACTTTC  41 112
     ECs2479 2455199 .. 2455214 -  -5.4  -4.67123   CTAAAAGAAGCAAAA              CTGCTG GCAT CAACAG               GGAGTACAGGTGACT  75 524
     ECs2476 2452567 .. 2452579 -  -4.7  -3.28712   TGCCTTTTTTGATAA                CGGCC GTC GGCAG                AAAACCTCTCTCGAT  51 370
     ECs2471 NONE
     ECs2470 NONE
     ECs2469 2444440 .. 2444470 -    -7  -5.81412   TCCATGCAAAAAAAA       TATCCAACGAAT TTTCTTG ATCCGCTGGATA       TTTCAGAATATGACT 100 66
     ECs2468 2443236 .. 2443261 -  -8.3   -2.7644   ATTTAAGTTGTAAAT         GCCTGAT-GGCG CTA CGCTTATCAGGC         CTACAAATGGGCACA  64 107
     ECs2466 2441132 .. 2441144 -  -4.7  -3.73775   TCGAGCCGGATGAAA                GCCAG CAG CAGGC                GCTGGTGCGTGAGTT  58 256
     ECs2464 2440244 .. 2440259 -  -4.6  -5.09895   CAGCGATCCAAAAAA              TCCGGT AGCA ACCGGT               GAACGCGGCCCGGAC  81 61
        argD NONE
     ECs2453 NONE
     ECs2452 NONE
     ECs2451 NONE
     ECs2450 2425437 .. 2425462 - -16.3  -3.22106   AAGAAGGTAACTTAA         TACCCGCAGAA AGAT TTCTGCGGGTA          AGTATTAGCTTATTT 100 30
     ECs2449 2424579 .. 2424629 - -19.8  -5.26907   GAAGAGAAAAGAAAA CCGCCGATCCTGTCCACCGCATTA CTG CAAGGTAGTGGACAAGACCGGCGG TCTTAAGTTTTTTGG 100 49
     ECs2448 2423631 .. 2423645 -  -5.6  -3.22774   GAGAGCCATGAGGAA               CATGCG CTA CGCTTG               CGCCAGTCTCTGGAG  52 255
     ECs2445 2421381 .. 2421396 -  -7.5  -6.09133   CAGGCCAAAAAAAAA              CCGGC GCAATG GCCGG               TTTCCGTTGTTACTC 100 60
     ECs2444 2420746 .. 2420765 -  -7.9  -4.62904   AAATACCCTTAAAAA            CCGCAAT TTAAAT ATTGCGG             TATTGATTTATGAAA  85 71
     ECs2443 NONE
     ECs2442 NONE
     ECs2441 2418075 .. 2418087 -  -3.3  -4.14627   CCCGGACATAAATAA                TCCAG CAA CAGGA                CAGATATGTGAATTG  57 55
     ECs2440 NONE
     ECs2439 2415845 .. 2415881 -   -14  -3.34517   ATTCCGGCGTAAATA   TGGATAAGGTCACGTCCC CTG GGGA-GTGACCTTA-CCA   CCTTACTTACACATC 100 32
     ECs2437 2413104 .. 2413122 - -12.4  -3.06796   TTTCAGGCCATGTAA             CTCCCGGC AAA ACCGGGAG             GTACGTAATCTTTAC  83 37
     ECs2436 2411679 .. 2411689 -  -8.2  -3.30441   GACCATTGGTCAGAA                 CGGC TGC GCCG                 GTTTGTATCCGGCAA  65 426
     ECs2432 2408388 .. 2408404 - -10.8  -2.79273   TGGGTTGAAGATAAT              GGCCGC TCCGT GCGGCC              TTTTGATTAAATAAA  74 32
     ECs2428 2405006 .. 2405030 - -12.1  -3.25317   TGACAAACGAAGACA          GCCAGACCGCA TAA CACGGTCCGGC          AGATAATTTTACATG  83 34
     ECs2426 NONE
     ECs2425 2399764 .. 2399791 - -14.2  -4.23707   ACAAAGGCGAACAAA        GCCTGTGAAGCC CGAA GGCTCCACAGAC         AGTGCTACTTGAAGG 100 43
        rpmI 2399497 .. 2399511 -  -2.9  -4.87291   TATTCTAATTAAAAA               GTTAA AAACG TTAAC               GGCTTATGCGTACGG  68 29
     ECs2423 2399076 .. 2399094 - -10.3  -4.54727   GCGTTGAAACGAAAA             GAGGGAG ACTAG CTCCCTC             TTTCAACTGGCTTAT  89 37
     ECs2422 2398874 .. 2398889 - -10.4  -5.71712   GCGCATACAAAAAAA              GCCTCC ACTG GGAGGC               TTTCAGGCGCTGTTT 100 50
        pheS NONE
        pheT NONE
     ECs2419 2394935 .. 2394949 - -12.8  -5.80951   AGTGAAAAGAAAAAA               GGCCGC AGA GCGGCC               TTTTTAGTTAGATCA 100 43
     ECs2418 NONE
     ECs2417 NONE
     ECs2416 2392514 .. 2392526 -  -2.7  -3.07895   CCGATTTTCAAGATA                CTAAT GAA ATCAG                ATGGTCGAAATCAGC  43 22
     ECs2415 2391942 .. 2391968 - -15.2  -3.73224   GTATTCTGGAGTAAA         TGGACGGCGATG TAT CATCGACGTCCA         ATTTTCGACATACTA 100 38
     ECs2414 2390952 .. 2390964 -  -3.3  -3.55261   GGGTAATAAAAGACA                GGGTC ATA GAGCC                TCCTGTTTGATAGTG  50 82
     ECs2413 2389011 .. 2389039 -  -3.9  -3.73402   ATATTTGTCAGCAAA       TCC-GCAATGGC TCTACG GCGATTGCTGGA        ATTATGGCGGAAAGT  56 508
     ECs2409 2384417 .. 2384439 - -14.8  -4.08706   CGGGGATCACATAAA           CCCGGCGACA AAA CGCCGCCGGG           GATTTATTTTATTTC 100 34
     ECs2403 2378059 .. 2378106 -    -5  -4.36554   GACTATCAGAACAAA TAATCTGCAGGCGGCGCAGCTT CTTAAC AAACTGCGCCGCCAG-AT-TTA TCCGGCAAGACTTAC  68 23
     ECs2394 NONE
     ECs2393 NONE
     ECs2392 2364390 .. 2364420 -   -17  -5.05116   TCAGAAATAAGAAAA       CCCTTAAGTCTGTG CGA CACAGGCTTAAGGG       TTTCTACCCCATCCG 100 251
        sufA NONE
     ECs2390 NONE
     ECs2389 NONE
     ECs2388 NONE
     ECs2387 NONE
     ECs2386 2358534 .. 2358552 -  -3.9  -3.60627   GCAGGTCAGTGTAAA            CATTGACC ATCC GG-CAATG             TGAGCCAACCGGATG  53 58
     ECs2385 2357391 .. 2357409 - -14.6  -4.74103   CTGTGAAGTGAAAAA             TGGCGCAC ATT GTGCGCCA             TTTTTTTGTCTGCTA 100 48
     ECs2382 2354611 .. 2354639 -   -14   -3.4945   ACTGAAGCAAGAATA        TCAGGATGAAGC TTATC GCCTCATCCTGA        ATGGTCATTTTACCA 100 30
     ECs2381 NONE
     ECs2380 NONE
     ECs2379 2350786 .. 2350802 -  -5.2  -3.54129   GACATCTCCCTGAAA              TTTCAG GGGTT CTGAAA              CTGCTCTACCTCGAA  56 11
     ECs2378 NONE
     ECs2377 NONE
     ECs2376 2348235 .. 2348252 -  -4.9   -4.6391   AACAATTACAGAAAA             CAGGGGAT GAA ATCCC-TG             ATGTTGGTGAAGATT  72 231
     ECs2373 2344551 .. 2344574 -  -9.5  -3.96841   CGCTAATAAAGACAA          GGCGCAACC TTCACG GGGTGCGCC           TGTGTTTTTACGCAG  81 33
     ECs2371 2342274 .. 2342288 -  -4.2  -3.53224   GAGTCGCTCGCTAAA               GGCTAT TCT ATCGCC               CCCTCTCCGGGGGCG  52 49
     ECs2368 2338080 .. 2338092 - -10.5  -3.06796   CGTTATCTGATTGAA                CGCGG TCA CCGCG                AAATCGGCGTTATCC  72 510
     ECs2366 2335793 .. 2335826 -  -8.1  -3.14564   GCACGTTGTCAGCAA     CTGTAACGCAGAAGG TTAT CCTTCTGCGTTTTTG      TTTAATTAGCTGTTA  64 31
     ECs2363 2333438 .. 2333465 - -15.7  -3.09116   GGGATAGAGAAAGGA        CTGACGGATGC CCGTTC GCATCCGTCAG         TATTGCAGGACGGAT  93 40
     ECs2358 NONE
     ECs2356 NONE
     ECs2355 2323765 .. 2323788 - -10.2  -2.52516   CCCGCCATCATCAAC          CTGCCGCCCG TGAG CTGGCGGCAA           TTGTCTGGCGGCTGT  65 97
     ECs2351 2320074 .. 2320109 - -11.8  -3.90744   CTCCGCGCTAAATAA    GTTTGCGTGTGGTCAG GTTA CTGACCACACGCCCCC     TTCATTTCACCCTTT  93 32
     ECs2349 2318204 .. 2318217 -  -2.4   -3.9328   ACGATAAGAAAAAAT               TCAG TTAATT CTGA                TATCACGAGTTGGCG  53 28
     ECs2348 NONE
     ECs2347 2317059 .. 2317071 -  -3.4  -3.77196   GTACCAGCGATTAAA                GCAA GATTT TTGC                ATCTTTTCAGGGTGC  53 32
     ECs2346 2315634 .. 2315661 - -14.2  -3.49419   TCCCTGTATAAAAAC        CAGGGGGAGTGA TTTC TCACTCCCCCTT         TCCACTTAATGCATT 100 39
     ECs2345 2314384 .. 2314394 -  -5.4  -4.36914   TTTCCCGCTATAAAA                 CCAT CGA ATGG                 CTGAATTACATCGCC  70 384
     ECs2332 2302870 .. 2302894 - -17.3   -5.1963   GCGAAGTAACAAAAA          TGGATGGTGCA AAT TGCACCATCCA          TTTTTCATGCAAGGC 100 30
     ECs2328 2297703 .. 2297719 -  -5.1   -5.3104   TCAGTAAAAATAAAA              GGCAC CGCCTGT GTGCC              ACATTTTTTATCATT  82 87
     ECs2327 2296747 .. 2296758 -  -5.8  -3.01924   CATTGCTGTTGAATA                GTGC GAAG GCAC                 ACTCTATTCGTATGC  52 169
     ECs2326 2296041 .. 2296067 - -10.9  -3.90684   AATTAAAGTATGAAA        CGCGGGCTCAGT TGTC ACC-AGCCCGCG         GAAAGAGAGAGAGAA  86 41
     ECs2323 2292061 .. 2292071 -  -5.4  -3.53189   AACGGAATACGATAA                 GGTA AGC TACC                 ATAACTATAATCCGT  57 463
     ECs2318 2286510 .. 2286525 - -11.8  -5.47218   TGCCATGTAAAAAAA              CCGCCC CGAA GGGCGG               CTCTGTTTATTTCAC 100 32
        fumC 2284896 .. 2284925 -  -4.3  -3.55444   TGGTGAGTTGTTAAA       TTACGATGCCG-AC AAT GTGCAGCACCGTTA       TAAACCTCAGGCGCA  53 86
     ECs2313 2281413 .. 2281433 -  -8.3  -4.06419   CCTGGCGAGAAAGAA            GTGATCGAC CTG GTCGATTAC            TTACTTACCAGTTGC  77 88
        pntA NONE
        pntB 2274745 .. 2274770 - -13.3  -3.69068   CGATCTCAATAAAGA         GTGACGGCCTC CGCA GAGGCCGTCAG          GGTTACAGAGCTTTC 100 28
     ECs2306 NONE
     ECs2305 2272591 .. 2272614 - -15.3  -3.65722   AAAATAATGTTCAAA          CGCTGCCCG ACAGCG CGGGCAGCG           TCTTCATCAGGCAAG 100 32
     ECs2301 2268514 .. 2268526 -    -2  -2.63596   CCTCACCTGAGAGCA                TTCA GCAGA TGAA                TACGAAAGTTACGCG  39 0
     ECs2300 2267069 .. 2267089 -  -3.3  -3.16345   AACCAGGAAAATAAT            TAACCTTGA AAG TCTAAGTTA            TGCTTTCCTGGCCCA  46 82
        bioD 2266258 .. 2266282 - -15.8  -2.93585   TGATATGTGAAATGA          CCGGGGAGTA TCAGC TACTCCCCGG          TTTATTGATTGCCTG  95 69
     ECs2291 2256255 .. 2256277 -  -8.4  -2.89565   AATTTCAGATAATTA           TCTCCCCGGA GTA TCAGGGGAAA           GGTCTGGCAACCCGT  61 298
     ECs2288 2254723 .. 2254741 -  -8.2  -2.57132   TTTGGTGTTGATAAC             GGTTACCT GGC AGATAACC             CGTTTAAGGGGATCT  59 434
     ECs2278 NONE
     ECs2277 2247622 .. 2247660 -  -5.9  -3.30124   CGCCACCCTGGATAA   GATCATGCCGGTGAAGG CGCAC CCTTCCCAGACAAGACC   ATGAAGCTTGCTGCT  56 66
     ECs2276 NONE
     ECs2275 NONE
     ECs5457 NONE
     ECs2274 2245162 .. 2245172 -  -2.4  -2.57211   AGGTTTCGCCATAAG                 CGCC TCC GGCT                 ATCACTTTTCCGATA  39 27
     ECs2273 NONE
     ECs2272 2244008 .. 2244026 -    -3   -2.9039   ATATCATCCGACATA             TTCCCTCC TTT GGTGTGAA             TCCCGGCGAACGTTT  42 121
     ECs2271 NONE
     ECs5456 2243417 .. 2243430 -  -9.5  -5.45813   CAGGAAAAAACAAAA               CCCGC CGAA GCGGG                TTAAGTGCGGGTGCG 100 96
     ECs2269 NONE
     ECs2268 NONE
     ECs2267 2240863 .. 2240878 -  -7.5  -5.61596   AGTGGCACAAAAAAA              CCCGC TTGTGG GCGGG               TTTTGTTTGCTTTTG 100 93
     ECs2265 NONE
     ECs2264 2239686 .. 2239700 -  -2.9  -2.62463   TTCACCATGCAGAAG               TGTTT TTAAT AAACA               GCAAACAAAAAAATC  40 46
     ECs2263 NONE
     ECs2262 2237157 .. 2237181 - -13.6  -6.01725   AAGAAAAACAAAAAA          GCCGCCAGTG TCACC CACTGACGGC          CAACGCCGGGAGCCG 100 393
     ECs2261 NONE
     ECs2260 NONE
     ECs2259 2235834 .. 2235850 -  -4.3  -4.17701   CGCAGAAATGACAAA              GGCATCA TTA CGGTGCC              TGAGTGTTAAACAAC  64 136
     ECs2258 NONE
     ECs2256 NONE
     ECs2257 2234039 .. 2234064 -  -6.1  -3.05384   GCGTGGGTCATTGAA         TCTTGCCGCCGG GAG CTGGCAGC-AGA         CATAAAATATGCCCG  53 461
     ECs2254 NONE
     ECs2253 2233289 .. 2233311 -  -2.1  -3.55444   GTCTCATGCCGCAAA           TGTTAAC TGCTGCCTG GTTAACA           TTTGCTGAAAAAGCC  47 111
     ECs2252 NONE
     ECs2251 2230953 .. 2230964 -  -7.2  -6.09196   CTGAAAATAAAAAAA                CCGC CGCA GCGG                 TTCATGATGGTTACA 100 53
     ECs2250 2228949 .. 2228959 -  -2.4  -3.29144   GGATCTTTGCCATAA                 CCTG TTA CGGG                 AGGCGCACGCCTCCC  45 57
     ECs2249 NONE
     ECs5451 NONE
     ECs2248 NONE
     ECs2247 2225880 .. 2225891 -  -2.2  -2.52623   CCCTCCTCATAACAC                CGTC GGAC AACG                 CAAATCGTAAATCAG  39 5
     ECs2246 NONE
     ECs2245 NONE
     ECs2244 2224726 .. 2224738 -  -7.7   -5.8096   TAGAAAAAAGAAAAA                GTCAC ACC GTGAC                CTGAAACTCCAGGGT 100 14
     ECs2243 NONE
     ECs2242 NONE
     ECs2241 2223229 .. 2223240 -  -7.2  -5.40072   CCGGGCGTAAAAAAA                CCGC CTCA GCGG                 TTCTCATCATTCATG  95 36
     ECs2240 NONE
     ECs2239 NONE
     ECs2238 NONE
     ECs2237 NONE
     ECs2236 2217356 .. 2217389 - -22.7  -3.59979   TTCTGCCATGCTAAA     GAAAACCCCGGTATC AGCA GATACCGGGGTTTTC      TTTCATGCCCACCGA 100 233
     ECs2232 2213067 .. 2213086 - -12.1  -5.26316   TCACCCCACAAAAAA            GCCCGCC TGAACC GGCGGGC             TGTCATAACACTGTG 100 53
     ECs2231 NONE
     ECs2230 2211513 .. 2211541 - -16.9  -3.49777   CCCCATACATGACAA        CAAAAACCGGAGC CGG ACTCCGGTTTTTG        TGAAGCTGTCGGGCT 100 39
     ECs2229 2210645 .. 2210673 - -16.9  -3.46602   TCCCTGACATGACAA        CAAAAACCGGAGC CGG ACTCCGGTTTTTG        TGAATCCGTCGGCTA 100 218
     ECs2228 NONE
     ECs2227 2209989 .. 2210005 -  -3.7  -2.90212   TGATTACTGCATACA              GGATTTA CTG TAAAACC              ATTGACTGATTCGAT  46 160
     ECs2226 2209445 .. 2209460 -  -4.6  -3.30908   CAGTAAATATCAATA              CGGTTC TGGC GAGCCG               CTTACGATGCATGAG  52 70
     ECs2221 2205677 .. 2205702 -  -3.3  -2.62616   CGACCCTGTACACGA         TTCTGTGTAAA TGCC TTTTCTCAGAA          GTGACCGTCCAGGCG  42 20
     ECs2220 NONE
     ECs2219 2203837 .. 2203849 -  -2.6  -3.15078   TCAGAAAATAATAAT                GCGC AGGTA ACGC                TGTTAAATACACAGT  43 453
     ECs2213 2201142 .. 2201166 -  -7.2  -2.83903   TGGGTTAAAAATGGA         GACCAACACGC TGTC ACGTGT-GGTC          GTGCGCCGGACACGG  59 14
     ECs2212 2200429 .. 2200446 -  -4.9  -4.55295   GCGTCTATAAATAAA             CACGACTC AGA GAGT-GTG             GCAAATAAAATTGCA  70 476
     ECs2208 NONE
     ECs2207 2198389 .. 2198405 -  -3.6  -3.03124   CTTTACCCTCGAACA              TCCGGA AGAAA TCCGGC              ATGAATATTGTTGGT  45 40
     ECs2206 NONE
     ECs2205 NONE
     ECs2204 NONE
     ECs2203 NONE
     ECs2202 NONE
     ECs2201 NONE
     ECs2200 NONE
     ECs2199 NONE
     ECs2198 2193879 .. 2193903 -  -7.8  -2.88999   GCCTGACACATCAGA         GGTGGCGGGAG ATTA CTCCC-CCGCC          TGGTCTCTTACTTCT  61 33
     ECs2197 2193412 .. 2193428 -  -9.4  -4.84918   TGTACAAACAGAAAA              CCCGTC AGTAA GACGGG              CTTAACAAGCAGGGG  91 44
     ECs2196 NONE
     ECs2195 NONE
     ECs2194 NONE
     ECs2193 2190973 .. 2190987 -  -8.5  -5.64274   TCAGTCATAAAAAAA               CCCGC AAAAA GCGGG               CTCTTTCAAATGTCC 100 105
     ECs2192 2190641 .. 2190658 -  -4.1  -5.40464   TACCACAAATAAAAA             GCCTTCA GGAC TGAATGC              GTCTGTAACAACCGC  83 12
     ECs2191 2189484 .. 2189501 - -10.5   -5.4251   CGCAGATACAAAAAA             GGCCCGC CGAA GCGAGCC              TGGAAAATAAGTGTG 100 320
     ECs2190 2188531 .. 2188547 - -11.5  -5.75342   TGGTCGTAAAAAAAA              GCCGCGC CAT GCGCAGC              CGGAAATAAAGGGAT 100 392
     ECs2189 2186194 .. 2186218 - -13.6  -5.85244   AAGGAAAACAAAAAA          GCCGCCAGTG TCACC CACTGACGGC          CAACGCCGGGAGCCG 100 435
     ECs2188 NONE
     ECs2187 NONE
     ECs2186 2184871 .. 2184887 -  -4.3  -4.17701   CGCAGAAATGACAAA              GGCATCA TTA CGGTGCC              TGAGTGTTAAACAAC  64 136
     ECs2185 NONE
     ECs2183 NONE
     ECs2184 2183479 .. 2183491 -  -3.3  -4.03078   TGAGCACACTATAAA                GTCCG GAA CTGAC                TCTTTGTTAAATTAC  57 76
     ECs2182 2182706 .. 2182722 -  -5.8  -5.02502   TATATGACACAAAAA              GCGACC ACTAA AGTCGC              TTTTTCTTATGGTAA  78 67
     ECs2180 NONE
     ECs2179 NONE
     ECs2178 NONE
     ECs2177 NONE
     ECs2176 NONE
     ECs2175 2176148 .. 2176161 -  -9.5  -5.41746   AATCCCGTAAAAAAA               GCCGC ACAG GCGGC                CTTTAGTGATGAAGG 100 47
     ECs2174 2175083 .. 2175098 - -10.4  -4.58943   TCCACAGAAAAACAA              TGGCCC CGAA GGGCCA               TGATTACGCCAGTTG  89 29
     ECs2173 NONE
     ECs2172 NONE
     ECs2171 NONE
     ECs2170 NONE
     ECs2169 NONE
     ECs2168 2172110 .. 2172145 -   -11  -2.71364   TCATCCCGGCAAGCA    TGGCGCGCCAGTCGGG TCTC CCCATCTCTCGCGCCA     GTTTCAGGACAAAGT  74 41
     ECs2167 NONE
     ECs2166 NONE
     ECs2165 NONE
     ECs2164 NONE
     ECs5445 NONE
     ECs2163 NONE
     ECs2162 2166584 .. 2166610 - -13.1   -4.4009   GTTTATGCCAGAAAA        CAACAGGCACCC CGGA GGGTGCCTGT-G         TCATGACGGAATAAA 100 191
     ECs2161 2163019 .. 2163036 - -12.7   -5.4505   TTCTGCAATAAAAAA             GGCGCCA TTTC TGGCGCC              CGTATATGGGTTATA 100 45
     ECs2160 2162342 .. 2162361 - -12.1  -5.26316   TCACCCCACAAAAAA            GCCCGCC TGAACC GGCGGGC             TGTCATAACACTGTG 100 53
     ECs2159 NONE
     ECs2157 2160797 .. 2160813 - -10.1  -5.55769   CGTGACAACAAAAAA              CCGGAGC CGG ACTCCGG              TTTTTGTGAAGCTGT 100 44
     ECs2156 NONE
     ECs2155 2159420 .. 2159431 -    -3  -4.82548   TAAAAATACACAAAA                CTAT ATTT ATAG                 CATTAATTATCACTT  68 35
     ECs2154 2158577 .. 2158623 -  -4.4  -3.38604   GAGTAAAATCAGTAA CGGCTGGAAATCATTCAATACT CGC ACTATCGAAAGTTCACCAGCCA ACCGCAGCACGTTCT  52 120
     ECs2152 2156867 .. 2156890 -  -9.6  -5.16841   TTATATGAATAAAAA          TCCCCTCTCC GGTA AGAGAAGGGA           TTGAGGATTTACAGA  93 34
     ECs2151 2155232 .. 2155242 -  -6.8  -3.73224   TGACCGCTGAGCAAA                 TCCG CCG CGGA                 AAAACCGTAGTTGTT  66 133
     ECs2147 2151190 .. 2151219 - -13.5  -2.83271   TTACTGCTATAACCA       GGCTGGCCTGGCG ATAT CTCCAGGACAGCC        ATTGGTGGTGTTTAT  86 37
     ECs2145 2149964 .. 2149983 -  -7.1  -3.69094   AACCCAGTACCCAAA            TGGCCCG GTAGTT CAGGCCA             TCAGGCTAATTTATT  67 42
     ECs2144 2148720 .. 2148737 - -10.5  -5.76949   GACGGCGAAAAAAAA             CCGCCAG TAAA CCGGCGG              TGAATGCTTGCATGG 100 143
     ECs5444 NONE
     ECs2140 2144378 .. 2144390 -  -7.7  -3.08522   CAGCTAGTTGAAAAC                GTGAC AAC GTCAC                TGAGGCAATTATGAA  62 285
     ECs2136 2142637 .. 2142650 -  -9.5   -3.6707   ACGCAATAGTTGAAA               GGCCC ATTC GGGCC                TTTTTTAATGATTCG  77 30
     ECs2132 NONE
     ECs2131 NONE
     ECs2130 2136169 .. 2136179 -  -5.4  -4.62069   TGGTTAGCGCAAAAA                 TAGC GAT GCTA                 TTACGTAGCAGATGA  74 223
     ECs2129 2134746 .. 2134762 -  -2.3  -2.52896   TCATGGTTTAATCGA              GGAAA TACGCCT TTTCC              TGGATCATAAAGTGG  39 83
     ECs2128 2133037 .. 2133070 - -14.1  -3.72405   CCTACAAAATTACAA     CATTAACAGGTGC TGCATGTG GCACCTGTTAATG      ATAAAGGCTTATAGG 100 97
     ECs2127 2131948 .. 2131961 -  -6.7  -3.37487   TCAGATGCTGAAAGA               GCAGT ATCC ACTGC                AAGAGAACGGACAGA  59 94
     ECs2119 NONE
     ECs2118 2122500 .. 2122533 -  -6.1  -4.72333   AACTATACTCAAAAA     CTAACAGCCACGGTCA TCA TGAT-GTGGCTGTCAA     TGAAACTATAACCCA  78 31
     ECs2117 NONE
     ECs2116 2116546 .. 2116570 - -14.3  -3.36452   AGTTGGCAATATTAA          GCCGCATGCCA TCT CGACATGCGGC          TTATACTGTTTACCA 100 35
     ECs2115 2114953 .. 2114970 -  -5.5  -3.39668   TCGGAAATGGGATAA             GCTTTCG TAAC CGACAGC              ATAGGCTGCTGTGGT  56 455
     ECs2113 2113666 .. 2113676 -  -2.6  -4.32046   TTGCTAAAAAGTAAA                 TATT TTT AATA                 ACAGTAAGTTTAACT  60 212
     ECs2112 2112294 .. 2112311 -  -4.2  -3.14344   GATGTTGCTGACCAA             CATCAA ACTCAG TTGATG              CGTCGACCAAACGAT  48 506
     ECs2110 NONE
     ECs2109 NONE
     ECs2108 NONE
     ECs2107 2107825 .. 2107840 -  -7.6   -3.6164   AACATGGATATATAA              GAGTAG GGGA CTACTC               TCTTTCTATTTTTAA  67 250
     ECs2106 2105408 .. 2105438 - -12.8  -3.30956   ATAATCAATGAGGAA       TTCTTCTGCTGT GCGGATG ACAGCAGAAGAA       ATGAGAAGAGGCATT  90 39
     ECs2105 2104949 .. 2104964 -  -2.6  -4.08767   TTTATCTCCTTAAAA              CAATAA AGTT TTATCG               ATACTTTTTTAACAT  56 68
     ECs2104 2104100 .. 2104122 -  -8.4  -2.53831   CGCCTAAAAACAACG           CGGGGCAG GGAATGA CTGCCCCA           TTTTTAATTTTTACG  63 75
     ECs2103 2102054 .. 2102073 -   -15  -2.76815   ATCTCGCTCAATAAG            GCGGCGGA AAAA TCCGCCGC             ATGAAGGTTTAGTTA  89 38
     ECs2102 2100798 .. 2100823 - -10.5  -3.80841   ATGATGATGACGAAA         CACCCGACA GGAATTTA TGTCGGGTG          CCTTGTTAAGGTCAT  80 79
     ECs2101 NONE
     ECs2100 2096454 .. 2096471 -  -6.2  -4.13945   ATCTCCATGCGAAAA             CCGGGC GAATTT ACCCGG              TTAAGTAAAATCCGA  68 45
     ECs2099 2093620 .. 2093644 - -13.6  -3.08201   GAATATTGCTAAAAT          CCCCGCCAAC GATGT GTTGACGGGG          CTGTTATTATTTTGG  87 32
     ECs2098 2091842 .. 2091871 - -15.1  -3.57387   AACAGACTTTGGAAA       TTGTCCCGAAACG GGTT CGTTTCGGGACAC        CGTTACCGTTAAACG 100 44
     ECs2097 2090151 .. 2090173 - -13.5  -4.81685   AGCAAGCACGAAAAA           GGGAGCGAT GAATT ATCGCTCCC           TTATCTTATAACCAT 100 51
     ECs2096 2088487 .. 2088497 -    -4  -4.70515   TATACTGAAAAGAAA                 TAAG CGA CTTA                 GGACAGTTTCAATCT  69 277
     ECs2095 2086929 .. 2086942 -  -4.5  -5.40072   GGGCGGGGAAAAAAA               TGCCA TCGG CGGCA                TTATCCGCATCGGTT  84 73
     ECs2092 NONE
     ECs2091 2082033 .. 2082068 -  -9.1  -2.66316   TTTTCCACGATAGCA   TCGCTGGCGCGGTCACC CGCC AGTAACCGCGCC-G-GA    TCGCCGGGGATCAGA  66 130
     ECs2090 NONE
     ECs2089 NONE
     ECs2088 NONE
     ECs2087 2078264 .. 2078276 -  -3.3   -3.6682   TCTCAGGTACTGAAA                GCGGA AAT TACGC                TGGATTACCAGTTGA  51 104
     ECs2085 2077246 .. 2077257 -  -5.8  -3.32946   GTTTTAAGGACAACA                TCGC CGTA GCGA                 AGAAACACGTGCTAA  56 76
     ECs2084 2077015 .. 2077036 - -13.1  -5.71295   AGATAAAAACAAAAA           CACCATTGC GCAG GCAATGGTG            TTTAATCGTCATTGA 100 58
     ECs2083 2075185 .. 2075208 - -14.6   -3.4404   AGGGAGAGGGAAATA          GCCCGGTAGC CTTC ACTACCGGGC           GCAGGCTTAGATGGA 100 32
     ECs2082 2074066 .. 2074078 -  -4.7  -2.84051   GGAGTCGCAGCAAAG                GCCTC TTA GCGGC                GGAAATCAATCACCA  48 18
     ECs2081 2073439 .. 2073458 -  -6.4  -4.19506   ACTTTAAGCTGAAAA            TGGCGC TGTAAAAG GCGCCA             TTTTCATATTGTAGA  70 208
     ECs2077 2067682 .. 2067704 - -15.6  -3.16564   GGTTTATCTGATTAA           TTGCCGGGCC GTA GACCCGGCAA           TTATTTTAGCCACGA 100 31
     ECs2076 2066318 .. 2066337 - -10.7  -5.00138   CACTTAAATCAAAAA            CCAGCCC AGAGAA GGGCTGG             TCAGGAGAGGATGTT 100 39
     ECs2075 NONE
     ECs2074 NONE
     ECs2073 2063533 .. 2063557 -  -7.2  -3.09834   CATGTCATGATTCAA          CCCTTCAGAT GATGA ATCCAAAGGG          TTGTATATTAACTAT  60 70
     ECs2072 2061834 .. 2061848 -  -6.4  -2.66964   TTACTCATGACATGA               CTCCTG CTC CAGGAA               TGAATTGGGATCTGA  53 85
     ECs2071 NONE
     ECs2070 NONE
     ECs2069 NONE
[truncated: 74,717 more chars]
