# Supplementary material for: Rapid, accurate, computational discovery of Rho-independent transcription terminators illuminates their relationship to DNA uptake
Source: Genome Biol. 2007 Feb 21;8(2):R22. doi: 10.1186/gb-2007-8-2-r22 (PMC1852404; doi:10.1186/gb-2007-8-2-r22)
Supplement: Additional data file 4 — Best terminators found downstream of each of the genes of the 343 organisms studied. [file gb-2007-8-2-r22-S4.zip › Escherichia_coli_O157H7_EDL933.bag]

        thrL     298 ..     319 +   -13  -5.75342   GAAACACAGAAAAAA           GCCCGCAC CTGACA GTGCGGGC            TTTTTTTTCGACCAA 100 50
        thrA NONE
        thrB NONE
        thrC    5061 ..    5087 +    -8  -5.24129   CATTATCTCAATCAG        GCCGGGTTTGC TTTTAT GCAG-CCCGGC         TTTTTTGTGAAGAAA  91 49
       Z0005    5656 ..    5687 +   -10  -3.06133   CTGCATGCTTTTGTA      GGCCGGATAAGGCG TTCA CGCCGCATCCGGCA       TTGACTACAAACTTA  73 134
        talB    9215 ..    9244 + -12.9   -2.5294   CTGCTGTAATCATTC       TTAGCGTGACCGG GAAG TCGGTCACGCTAC        CTCTTCTGAAGCCTG  84 32
        mogA    9976 ..    9990 +  -4.2  -3.13164   ATCGGCAGAACGGTG               CGACCA AAC TGCTCG               TTCAGTACTTCACCC  47 91
        htgA   11671 ..   11688 +  -5.5  -3.90112   GACAAACAGGAAGTT             TCAGCGC CAGA GCGTTGG              TTTCGTTACGCGGCA  63 334
        dnaK   14122 ..   14159 + -17.1  -3.25823   AACGGGTAATTATAC   TGACACGGGCGAAGGGGA ATT TCCTCTCCGCCCGTG-CA   TTCATCTAGGGGCAA 100 51
        dnaJ   15391 ..   15412 + -13.7  -3.39449   CGAGCACCTGTAAAG           TGGCGGGGA TCAC TCCCCGCCG            TTGCTCTTACTCGGA 100 101
        nhaA   17339 ..   17358 + -10.7  -4.59414   CAGGACGGTTTACCG            GGGAGCC ATAAAC GGCTCCC             TTTTCATTGTTATCA  95 41
        nhaR   18295 ..   18321 +  -5.1  -2.62043   GTGCGTTAATCGGCA         GCTCCCCCA AAGTTAAGG TGGGGGAGA         TAGATTAGTTGTACA  48 32
       Z0028 NONE
        ribF   26752 ..   26765 +  -3.7  -3.54475   TTTGGGCTAACAAAA               CCGGC TTAA GCCTG                TTATGTAATCAAACC  52 17
        ileS NONE
        lspA NONE
        slpA NONE
        lytB   31631 ..   31650 +  -5.7  -5.24129   TAAGTTATGCGAAAA            TGCCGGT CTTGTT ATCGGCA             TTTTTTATGGAGAAA  83 54
        yaaF   32599 ..   32626 +  -6.4  -3.70149   CTGTCACATGTTATC        GGCATGCAGTC ATTCATC GACT-CATGCC        TTTCACTGATATCCC  62 42
        dapB   33626 ..   33644 +  -3.1  -5.32396   TTTATTAATTATAAA             GGGCT TTAATTTTT AGCCC             TTTTATTTTTGGTGT  81 81
        carA NONE
        carB   38467 ..   38486 +   -10  -5.77853   ATCGAATAACTAATA            CGGTTCTC TGAT GAGGACCG             TTTTTTTTGCCCATT 100 79
       Z0040   39211 ..   39233 +  -8.4  -4.33165   TAGGCGTCACATCCG           TCGTCCCC TGCAAAC GGGGGCGA           TTTTCCTCCATTTGC  84 167
        fixA NONE
        fixB   48519 ..   48530 +  -5.8  -3.58037   GAAGATCCTTCCGGC                GCTG ACCG CAGC                 TTTAGCGCGTTGATC  59 1
        fixC NONE
        fixX   50151 ..   50161 +  -2.4  -2.83798   CCTTTGGTGTGGAGT                 TCCG TTA CGGC                 TGATGTTGGTTTGAT  40 12
        yaaU NONE
        yabF NONE
        kefC   54176 ..   54188 +  -3.3  -3.72363   ACATCATCCTCGCAC                CAGTC GAC GACGG                TTTACGCTTTACGTA  53 155
       Z0055 NONE
       Z0056 NONE
       Z0057   55703 ..   55713 +  -2.4  -3.95378   CCAGCCCCCGCAATT                 CCGG TGA CCAG                 TTATTTGGCATATCG  54 375
        djlA   63194 ..   63213 + -11.4  -3.90744   TGCCCACGATAAAAG            GTGGCCGC CCTG GCGGTCAC             TTCTTTGAGAAAAGG  91 64
       Z0065   64552 ..   64567 + -10.4  -4.03234   GGCAGAAACAAAAAA              TCCCCG GACT CGGGGA               TTTATGTACAAGAGG  82 375
        araC   76162 ..   76174 +  -4.8  -3.25088   AGTAGCATAGGGTTT                GCAG AATCC CTGC                TTCGTCCATTTGACA  52 75
        yabI   77429 ..   77445 +  -6.5  -3.10641   CGTGCATTTTCTCCT              GCTGTAC CGC GTTCAGC              TTCAATCCTGGATTA  53 492
       Z0078   81331 ..   81346 +  -7.5  -4.11363   TCAGAATATGAAAGA              GGGGC TGGAAT GCCCC               TTCTTTAATCTTATT  72 115
        leuO   89924 ..   89963 +   -16  -5.49234   CAAACGCTAACTGAA  TGCAGAATAGGTCAGACA TGAA TGTCTGGTTTATTCTGCA   TTTTTTATTGAGTGT 100 31
        ilvI NONE
        ilvH   92444 ..   92473 +  -2.1  -3.53091   CGCGCGGCGATAAAA       TAATGCGTTGAGA ATGA TCTCAATGCGCAA        TTTACAGCCCAACAT  47 15
        fruL   92584 ..   92606 +  -2.8  -4.87318   GTTAATGAATTTAAC          CCATA-CCA GTACAA TGGCTATGG           TTTTTACATTTTACG  68 57
        fruR NONE
        yabB NONE
        mraW NONE
        ftsL NONE
        ftsI NONE
        murE NONE
        murF NONE
        mraY NONE
        murD NONE
        ftsW NONE
        murG  105321 ..  105342 +  -3.8  -2.64651   GCCCGGGCGTAATTG           TAGCGATGC CTTTT GCATCG-TA           TGAATTTAAGAAGTT  44 29
        murC NONE
         ddl NONE
        ftsQ NONE
        ftsA NONE
        ftsZ  111112 ..  111133 +  -6.7  -3.09208   TGCTAAACTGGCCCG           CCGAA-TGTA TAG TACACTTCGG           TTGGATAGGTAATTT  58 75
        lpxC  112107 ..  112150 +  -4.5  -6.17292   CTGTCGTATAAAATT CGACTGGCAAATCTGGC ACTCTCTCCG GCCAGGTGAACCAGTCG TTTTTTTTTGAATTT 100 52
        yacA  112852 ..  112870 +  -2.2  -3.80207   TTACTTCATTTTATT             AACTCCGC AAC GCGGGGCG             TTTGAGATTTTATTA  51 54
        secA  115612 ..  115629 + -12.7  -5.33866   ACTGTTGAAGTAAAA             GGCGCAG GATT CTGCGCC              TTTTTTATAGGTTTA 100 47
        mutT  116039 ..  116070 +   -13  -3.53811   GCTTAAGCGTGTGTA      TGTCGGATAAGGCG TTCA CGCCGCATCCGACA       TTTGCACAAGATGCC 100 16
        guaC  118986 ..  119011 + -12.6  -3.32963   CCTGTAATCTTCCAA         CGCTGGTGTG GAGCAA CACGCCAGCG          TTATCCCATCCCACT  90 34
        ampD NONE
        ampE  124854 ..  124867 +  -3.7  -2.86151   AAGCAGAGCAGGGAA               GCGAG TTAC CACGC                CTTGTTCCTGCTTGG  45 254
        pdhR  127351 ..  127376 +  -4.9  -3.24924   GAAAGAATTAGTGAT         TTTTCTGG-TAA AAA TTATCCAGAAGA         TGTTGTAAATCAAGC  52 30
        aceE NONE
        aceF  132086 ..  132103 + -14.1  -5.32882   GATGTAAGTAAAAGA             GCCGGCC CAAC GGCCGGC              TTTTTTCTGGTAATC 100 34
        lpdA  133745 ..  133761 +  -6.5  -5.42862   CCGGCAATTAAAAAA              GCGGC TAACCAC GCCGC              TTTTTTTACGCCTGT  91 61
        acnB  138621 ..  138646 + -12.7  -6.02919   GCATAAACGACACAA         TGCCCGGTGAAT GAG ATTC-CCGGGCA         TTTTTTTATTTCTAA 100 61
        yacL  139209 ..  139246 +  -3.5  -3.19293   CTCGCGCATTTCTTT  CC-ACAGCGCAGCGGTA ATTTCC TGGCGCT-CGCTGTCGG   TTAAATCTTCCGGTT  47 111
        yacK  143071 ..  143097 +  -7.2  -2.56095   TGACAAACGCAAATC         TGCCTGATGCGC TAC GCTTATCAGGCC         TACGTTACCTGTGCA  57 90
         hpt  146344 ..  146377 +  -3.1   -5.4182   CTGGACGAGTAAGTG     TGAAGTTGCCGGATGT GTT GCATCCGGCA-TGGCA     TTTTTATTTGTGGTT  81 29
        yadG NONE
        yadH  148852 ..  148881 +  -9.3  -4.10657   CGTAGCTAAGGCTAT       TTCCTCTCCTCTG GATT TGGGGGAGAGGAG        TTTTGACGGCTATCA  80 32
        yadI  149434 ..  149446 +  -7.7  -5.21709   AATAAAAGCGTTGTT                TCACC CTC GGTGA                TTTTTTCATGTACAA  91 69
        yadE  151100 ..  151114 + -11.4  -3.56099   CCTGTCGTTAACGAA               GCAGGC GGT GCCTGC               TTTGAGGAAATTCTC  85 442
        yadD  152461 ..  152475 +    -5  -3.93583   CTGCGGCTGGGCAAA               TTCGTT CCT GACGAA               TTTGTCACTCGCTTG  61 249
        hrpB  168886 ..  168937 +  -2.9  -2.52464   CCTCTCCCTGTGGGA GAGGGCCGGGGTGAGGGCACCAGCG CGCA CGTTCA--CCCTCACCCTAACCCTC TCCCTTAAGGGAGAG  40 54
        mrcB  171712 ..  171731 +  -3.4  -3.68662   GCTCAGATTGCGTAC            CGCTTGCG AACC CGCCAGAG             TTTCGAATATTATCT  51 150
        fhuA  174063 ..  174080 + -12.7  -3.36569   TAATTTCTCTTTTGG             GGCACGG ATTT CCGTGCC              TGTTTCACAAGTTGG  90 38
        fhuC NONE
        fhuD NONE
        fhuB  177831 ..  177841 +  -3.2  -3.82205   ACACCCGACGTGCAG                 CATC GAT GGTG                 TTATTGATATCTTCC  53 89
        yadQ NONE
        yadR  181164 ..  181192 + -14.7  -3.68024   ATCTAATCTGTTGTT        CATGTGCCGGATA AAC TATCCGGCACATC        TTCTCTCTTCAACGC 100 35
         dgt NONE
        htrA  186518 ..  186543 + -11.1   -2.9175   CAGTAATCTCCCTCA         ACCCCTTCCTG AAAA CGGGAAGGGGG          TCTCCTTACAATCTG  75 35
        yaeG  188167 ..  188181 +  -7.1  -4.40003   AAACTTAACGCTCTT               GGCGA AAAAC TCGCC               TTTGTCTTTCTGGAA  75 372
        rpsB  194261 ..  194281 + -11.1  -4.89729   GTACACGTTTGGTTA            GGGGGCC TGCATAT GGCCCCC            TTTTTCACTTTTATA 100 200
         tsf  195206 ..  195227 + -13.7  -4.84761   CTTAATTATCAAAAA           GGAGCCGCC TGAG GGCGGCTTC            TTTTTGTGCCCATCT 100 36
        pyrH  196085 ..  196129 + -11.5  -2.57501   CCCGTGATGGATAAA TAAGGGTAAGATTCCGCGTAA GTA TCGCGGGGGATCTTACCCGTA ATATGTTTAATCAGG  77 43
         frr  196787 ..  196835 + -11.8  -5.27206   TGATTTCTTGAACGA CAAAAACGCCGCTCAGTAGATCC TTGC GGATCGGCTG-GCGGCGTTTTGC TTTTTATTCTGTCTC 100 38
        yaeM  198167 ..  198184 +  -8.4  -6.02914   TATAAGGTCAGGTAT             GCCGTG GTTTTA CACGGC              TTTTTTTTGTATAGG 100 130
        yaeS  199063 ..  199078 +  -4.6  -4.21773   TTTTGTGTTAATACC              CGTCGT CATC GCGGCG               TTGTTTCTGTTGCCG  64 79
        cdsA NONE
        yaeL  201231 ..  201246 +  -5.4  -3.33696   ACTTTTCAATGATTT              CTCTCG GTTA TGAGAG               TTAGTTAGGAAGAAC  56 13
        yaeT NONE
        hlpA NONE
        lpxD  205367 ..  205404 + -12.7  -4.07515   TTGTTCGCCAAACTT   TACGGCCTGTCTCATTC TTAC GATTGCGGCAGGCCGTG    TTATTATTGTCGTTT 100 52
        fabZ  205883 ..  205904 +  -4.3  -2.79098   ACGATGATGTGTGCT           CGTAGCCGG GAGG CCTGATACG            TGATTGATAAATCCG  47 8
        lpxA NONE
        lpxB NONE
        rnhB  208419 ..  208430 +  -5.8  -3.01243   GTCAAACGCGCACTG                GGAC TTGC GTCC                 TGATTCTTGTGTCGA  52 11
        dnaE NONE
        accA  212945 ..  212962 +  -9.1  -5.24129   AAAAGTTCTGAAAAA             GGGTCAC TTCG GTGGCCC              TTTTTTATCGCCACG 100 46
        ldcC NONE
        yaeR  215630 ..  215650 + -13.3  -3.24925   TGTCATCGCCGCATT            TGCCCGGTA ACG TGCCGGGCA            TTGCTACTGTAAAAT  91 45
        mesJ  217307 ..  217320 +  -8.1  -4.65895   ACCAGTAAGTTTGCC               GCAGC GTAT GCTGC                TTTTTCCCTGACAGC  85 362
       Z0202 NONE
        yaeJ NONE
        cutF  219444 ..  219457 +  -8.1   -3.4252   CTCAACGCCTGATGC               GACGC TGGC GCGTC                TTATCATGCCTACAA  67 157
        yaeD  227181 ..  227192 +  -4.4  -3.73224   GAACGGTAACAGGAA                GAAG CTTG CTTC                 TTTGCTGACGAGTGG  58 467
        yafB  233311 ..  233328 + -11.3  -4.68593   ATTAAGCCTCTCTGA             CAGCTCC TCCG GGAGCTG              TTTTTACATGCTCGC 100 36
        yafD  235273 ..  235298 +  -8.3  -4.46212   GTCAGGTCTGCCACA         GGGCAG-ACCAA CGT TTGGAGCTGCCC         TTTTATACTCAAACA  87 46
       Z0233  236109 ..  236129 + -10.4  -4.31766   GGCATAAATAAAAAA            GGCACCGG GGGAA TCGGTGCC            TTTCTATTATCTGGT  87 34
        yafS  239113 ..  239125 +  -4.1  -3.14132   TTGGTAGCCCGTATC                TTCCA GTG TGGGA                TTCATCGCCGCGGCA  47 49
        dnaQ  240589 ..  240611 + -11.4  -6.15717   AATGAGTTCAGAGAA           CCGCAAGATT TTT AATTTTGCGG           TTTTTTTTGTATTTG 100 265
       Z0243  241676 ..  241690 +  -4.3  -4.05004   AAAGACTTGGTGAGT               CGATT CCAGT AATCG               TTATTGTTATGCTGC  61 14
       Z0265  263985 ..  264001 +  -5.2  -3.38564   ATTTTAAAAATAGTT              TTTACG ACAAC CGTAAA              TTCTAGCTCGGTTTG  54 3
       Z0266  264663 ..  264690 + -17.8   -5.0916   CATAAGTTAAGCCAA        CAGCATCCGGCT ATCA GGCCGGATGCTG         TTTTTGTATTACGCC 100 36
       Z0267  266980 ..  266997 +  -2.6   -4.1899   GATTTACCCCCCGGA             ATGCCG GATATG CGGCAA              TTTTGAGTCAGGTGC  58 2
       Z0268 NONE
       Z0269  272194 ..  272218 +  -2.9   -5.4251   CCCCAAACCTAAGTA          TGGGCCAAA GAAGCCG TTTGGTTCA          TTTTTTATATCTCCA  79 312
       Z0271 NONE
       Z0272  275554 ..  275565 +  -2.2  -3.96777   CTTCAAATTATTAGA                GGCA AACT TGTC                 ATTTTTTTAATTACC  53 27
       Z0274  276102 ..  276119 +  -8.5  -4.31692   GCAAGATCATGAAAA             TCGTGAT GTAA ATCACGA              TTTTCATCCTGGCTT  84 110
       Z0275  277388 ..  277412 +  -3.6  -5.72254   CATGCTCTTGCCCTG         C-GGGGGGATT ATTA AATCTTCCCAG          TTTTTTATTATTTAA  95 43
        ykfE  278902 ..  278919 + -12.7  -3.73068   TAGCGGATAAAGAAA             CGGAGCC TTTC GGCTCCG              TTATTCAATTACGCG 100 42
        gmhA  282258 ..  282276 +  -9.5  -2.53747   TAAGTCAATCTTCGC             CGGGGGC CATGC GCTCCCG             CTGTTGTGGGGGTTA  68 93
        yafJ  283068 ..  283083 +  -7.6  -3.21912   TGTAGTTTGATGCCA              GTTGTG GTTG CACAAC               TTCGTGGCTTAACGG  61 31
        yafL  285481 ..  285494 +  -8.1   -3.4252   GCAGATGCCTGATAC               GACGC TGAC GCGTC                TTATCATGCCTACAA  67 79
        yafM  286175 ..  286206 +   -10  -2.57564   CTGCACTCAACCGTA      GGCCGGATAAGGCG TTCA CGCCGCATCCGGCA       ATTGTGCACCAATGC  70 301
        mbhA NONE
        dinP NONE
        yafN NONE
        yafO  290565 ..  290575 +  -2.4  -2.87035   TGGGAAAATGGCAGA                 AGCG TTT CGCA                 TGCGTTTTTGAATTT  41 4
        yafP  291071 ..  291091 +  -3.1  -4.89477   TTGCAATGAAAATAA            CGCCCGCCT GGT ATGTGCGCG            TTTTCTTATTCCACA  72 48
       Z0296 NONE
        prfH  292266 ..  292287 +  -2.2  -5.00616   TTGGCCCGATAGAAA           CCATGTCC ATTTCC GGATACGG            TTTTTTGAACAGACC  71 201
         gpt  294330 ..  294354 + -17.9  -4.47888   GGTCGCTAATCTTTT          CAACGCCTGGC ACT GCCGGGCGTTG          TTCTTTTTAACTTCA 100 32
        yafA NONE
         crl  296432 ..  296452 +  -3.1    -4.323   GTGTCTTATTGGCAA            AGCCGCCAG TTA TTGGCGTCA            TTTTGCGTGTTTCAG  62 339
        proB NONE
        proA  299875 ..  299929 +  -8.4  -3.69437   CGTGCGTAAATAAAA CCGGGTGATGCAAAAGTAGCCGTTTG ATT CACAAGGCCATTGACGCATCGCCCGG TTAGTTTTAACCTTG  72 32
       Z0310 NONE
       Z0311 NONE
       Z0312 NONE
       Z0313 NONE
       Z0314 NONE
       Z0315  305984 ..  306007 +  -8.1  -2.99319   CTTCTGCCGCGTCTA          CTGCGGCAC TGTGTT GTGCCTCAG           TGTCTGTCACCCATT  59 206
        pinH  307529 ..  307542 +  -3.8  -5.87996   GGTGAGTAACGAACT               GGAG ACATAG CTCC                TTTTTTTCTTAATTC 100 108
       Z0321  309936 ..  309955 +  -2.8  -4.51777   GCGGAGAGCGATAAC            CCA-ACGCA CTG TGCGGATGG            TTTTCATTGTAATGT  65 117
       Z0324 NONE
       Z0325 NONE
       Z0326 NONE
       Z0327 NONE
       Z0328 NONE
       Z0330 NONE
       Z0331  315556 ..  315572 +  -7.3  -4.27617   TCGCGTCAAAAATGG              TGCATGA GAA TCATGCG              TTTTCATGCGCTATA  74 313
       Z0335  317865 ..  317882 +  -7.7   -2.6381   ATGCCCGGAAATTGG             GGCC-TGC AAT GCAAGGCC             TCGTGTAGAAGTTGT  59 61
       Z0336 NONE
       Z0337  319083 ..  319098 +  -4.6  -3.28712   ATGTAACTGGCATGG              CAGCCC TGCA GGACTG               TTATGAAAAGCCAGC  52 104
       Z0338 NONE
       Z0339  321902 ..  321918 + -13.7  -3.06796   AAATAACTGACCTAA              GACCGGC TGT GCCGGTC              TTAAATCCGCTACAG  87 35
       Z0343  325525 ..  325543 +    -9  -2.63566   ATTTTTCACAGGAAG             TAAACATG ACT CATGTTTA             ATGTCTTTATATATA  66 173
       Z0344  326062 ..  326086 +  -2.8   -3.1505   TCCCTAAGCGGTTAA          TGCTGGAGTA ATCAA TAGACCAGCA          TTAATCACAGATGAT  45 265
       Z0345  326706 ..  326716 +  -4.6  -3.14026   CCGAGGCCCAGCCGG                 GCGG CTT CTGC                 TTCCATATAGCTGTC  49 485
       Z0347  328755 ..  328777 +   -17  -4.50583   CTGAATTGATGCAAA           GCCACCGGTC TAT GGCCGGTGGC           TTTTATCCTGATCTT 100 49
       Z0348  330337 ..  330347 +  -6.8  -4.08767   CCCTGGACCATCCCA                 GCTC GTG GAGC                 TTTTGCAGACGTAAC  70 362
        yagU  336033 ..  336051 +  -7.4  -4.91712   ATTGAATGATAAAAA             TGGCGC AAATACA GCGCCA             TTTTTATAGGTTAAA  84 44
        ykgL  344703 ..  344727 +  -7.2  -3.17941   CCCCAGGAAAATTAA          TGCTGGTGTA ATAAA TACACCAACA          TTAATCCGGTCTGAT  62 15
       Z0365 NONE
       Z0366  346204 ..  346221 +  -6.3  -3.29263   GTTGTCACAGAATAA             GCCCGGTA AAA TA-CGGGC             TTATGAACGACATCT  59 55
       Z0367  348163 ..  348174 +  -4.4  -5.08169   ATATAAATAACGAGT                TTGG TCAA CCAA                 TTTTTTGACATGTAT  77 426
       Z0371  352139 ..  352150 +    -3  -4.08692   TATGACCGCTACGGT                TAAC GGTG GTTA                 TTTTGGGAGGCGTTA  56 208
       Z0373  353200 ..  353212 +  -3.3  -3.71672   TTTGTTTCAGTGCGT                TCCCG ACC TGGGG                TTCATTTTGATAGGA  53 466
        eaeH  358223 ..  358251 + -14.8  -4.25681   CATTCTAATAAACAA        TAATGGCGTTGA CATCT TCAACGCCATTA        TTTATTGAATTGCCT 100 61
       Z0377  360273 ..  360296 +  -7.6  -4.18018   GTCTTGCTGTAAAAA          TACATGATTG ATAT TAATCATGTA           TTTTACCTGAGACGA  74 15
       Z0379  361353 ..  361384 + -12.4  -4.45261   TAAGATTCTTTTCTC      TGAGACGCCAGAAT ATTT GTTCTGGCGTCTGA       TTTTGAGTTTATTTG 100 90
        ykgD  364078 ..  364091 +  -5.3   -3.1811   GTATAAGGGATGTAG               CCATT TTTA AATGG                ATTTCTTATGCCAAA  52 305
        ykgE NONE
        ykgF NONE
        ykgG  367284 ..  367310 + -16.8  -3.59979   CTCCTCTTCTGTAAA         TATCCTGGCATT ACT AATGCCAGGATA         TTTACAGTGAAAAAG 100 139
       Z0397  373318 ..  373332 +  -4.2  -2.53125   CAACGCTTCCTTCCC               GCGAAT CAT ATCCGC               CATTTTCTCGCCAAT  42 120
        betT  379547 ..  379557 +    -4  -4.77438   AGTTAAGAGTGTTAA                 CTTA AAA TAAG                 TTTTTAGTAGTAACT  71 410
       Z0402  383743 ..  383772 +  -9.4  -3.14327   ATGAGTAAAAGGAGA       GAGAGCCGAA CGGGAGATAA TTCGGCTCTC        TGTGTCATTTTCTTG  72 49
        yahA  385037 ..  385053 +  -3.7  -5.15634   ATCCCCGTTAATATG              CCATTTG GCG CAAATTG              TTTTTTAATCCACTG  79 113
        yahD NONE
        yahE NONE
        yahF NONE
        yahG  391311 ..  391335 +  -8.5  -2.93447   CGCAAGAATCTGTAG          GCCTGATAAGC GTA GCGCATCAGGC          ATTTGTCACCATTGC  65 94
        yahI NONE
        yahJ  394196 ..  394225 +  -5.7  -3.53811   TGATCCTGAACTTTA       TAATCTCCCGGCA TAAT TTCCAGGGGATTA        TTTGAGAGAAATACA  57 122
       Z0414  394884 ..  394899 +  -2.6  -3.99374   TTTGCTGTTTTTTAC              GTGATGA ATG TCA-CAC              TTATTATTGCTGCCC  54 101
       Z0415  396055 ..  396072 + -12.7   -3.9461   TATTAATCCATTTCT             TCGGGGC GAAA GCCCCGA              TTCTTATTGCCAGGG 100 35
       Z0416 NONE
       Z0417 NONE
       Z0418 NONE
       Z0419 NONE
        yahK  400814 ..  400831 +  -2.7  -4.38927   GCGATTTCTGATAGT             GC-CTGGT TTA ATCAGAGC             TTTATTATCTGCGAC  60 208
        yahL  402104 ..  402117 +  -2.3  -4.11371   GGGGTTCGAGGCCCC               GATGG CGGT CCAAC                TTTTCAAAACTCTTC  55 440
       Z0423  402756 ..  402766 +  -2.4  -2.64099   ACCATAAGAGATAAG                 CGCC GCC GACG                 ATTCTGATAAGCGAA  38 431
        yahO  403543 ..  403562 +  -2.8  -4.07568   GGATAAAGCGTTCGC            GCTGCATT CGGC AGTTCAGC             TTTTCAGCCGCCGCC  56 108
        prpB  406315 ..  406328 +  -3.7  -3.30124   ACCGATGCCTGATGC               GCCGC TGAC GCGAC                TTATCAGGCCTACGG  50 67
        prpC NONE
        prpD NONE
        prpE  411014 ..  411045 + -17.4  -3.29511   TGGAAGAGTAAGGTA      TTGTCGGATGCGTC GCGT GGCGCATCCGACAG       TTGTGCGCAGATGCC 100 30
        codB NONE
        codA  414638 ..  414650 +  -4.8  -3.90048   AATGCCTTCGCGGCG                GCTG TCTGC CAGC                TATTTTTCCGCCGCA  60 228
        cynT NONE
        cynS NONE
        cynX  417990 ..  418014 + -12.9  -2.75822   TCACTGAATTTGTAG          GCCTGATAAGC GAA GCGTATCAGGC          AATTTTTATAATTTA  85 91
        mhpA NONE
        mhpB NONE
        mhpC NONE
        mhpD NONE
        mhpF NONE
        mhpE  433532 ..  433562 +  -9.7  -2.64472   CATCCCAGCACGACT      G-CCGGATGCGGCG TGAA CGCCTTATCCGGTC       TACATTTCGCCCGTA  68 74
        mhpT NONE
        yaiL  435544 ..  435558 +  -7.1   -3.4252   GCAGATGCCTGATGC               GACGC TATGC GCGTC               TTATCATGCCTACGG  65 58
        tauA NONE
        tauB NONE
        tauC NONE
        tauD  449700 ..  449737 +  -7.7  -3.85698   AGAGGGTTAGGGTGA   GGGGGCGTTCACCGTGCT TTC AACA-GGTTAACTCCCCC   TTTCTGAGAGGAAAC  71 75
       Z0469 NONE
        yaiV  454918 ..  454945 + -11.4  -3.07816   AGTATTAATCAGGAT        GCGGGGAT-AACC AAC GGTTTATTCCCGC        TTAGCTCGGTCACCA  79 33
        sbmA NONE
        yaiW  459077 ..  459090 +  -2.3  -4.08767   GCATTGCGATATTTT               CCGCT AAAC AGCGA                TTTTGACAGGGTGAA  56 355
       Z0476  459752 ..  459774 +  -6.3  -3.49886   GTGAAGCCAGGCAGT           GTGTTGATC TCGTT GATCACCAC           TTCGTTCTCTGGGGT  58 191
        yaiB NONE
        phoA  462948 ..  462979 + -12.2  -5.63374   GGCTGAAATAAAACC      GCTCCCGGCAGTGA ATTT TCGCTGCCGGGTGG       TTTTTTTGCTGTTAG 100 30
        psiF  463396 ..  463429 +  -7.4  -3.86944   GATACCTGATAGTGC     TAACGGGTGAGCTA CTAAAA TGGCTCACCCGAAA      TTTCATACTTCTGCC  70 39
        yaiC  464800 ..  464819 +    -2  -3.87815   ATTTTTGCGGAACCC            ATTACCGC CTGA GCGGCAAA             TTTATACGCCTGGGC  54 226
       Z0483  466069 ..  466085 +  -5.9  -5.64421   GGGATGTATTGAGAT              TTTCACT TTA AGTGGAA              TTTTTTCTTTACAAT 100 91
        aroL  466700 ..  466710 +    -4  -4.08394   CCCTGGCGCAGACGA                 TCAA TTG TTGA                 TTTTCGAGCGCCTAT  59 15
        yaiA NONE
        aroM  467875 ..  467886 +    -3  -4.18018   CGGCTGGCTGCGGAA                TTAC TGGT GTAA                 TTTTGCGTGACAGCC  58 14
        yaiE  468725 ..  468739 +  -3.6  -4.27441   ATTGTATTAGGTAAT               GTTATT GTC GATAAC               TTTATTAATCATGAT  60 508
       Z0489 NONE
       Z0491  471437 ..  471449 +  -2.7  -2.76322   ACCACTTTTCCGGCT                TCAAT GTG ATTGG                TGATCTCTTCGCTGG  41 351
        yajF  473146 ..  473187 +  -7.9  -3.21924   ACAAGAGTAAAAAAC CCAGGCAATTGGCGCATCA TGCC TGATGCGACGCTTGCCGCG  TCTTATCAGGCCTAC  64 31
        phoB  479816 ..  479843 +  -7.6  -3.68962   CAACCCGCTTTTAAC        GCCTTGCTCATC GGAC GCAGAGCAGGGC         TTATGATTTCTTAAC  67 27
        phoR  481194 ..  481215 + -13.1  -4.88918   CATCTTTTATTGCCA           TAAGCCAGC CGAT GCTGGCTTA            TTTTCTTTGCAGTCA 100 52
        brnQ  482915 ..  482938 + -15.3  -5.64304   GAACATTTGTTTTAA          CCACGGGGC TGCGAT GCCCCGTGG           TTTTTTATTGTGTTG 100 47
        proY  484359 ..  484387 + -14.6  -3.03338   ACTTGCGTTCTGTAA        GCCGGTTCAGGA GGAAA TCCTGATCCGGC        TATTCCGAAAGTTAT  89 42
        malZ  486348 ..  486397 + -10.7   -3.1512   TTACGTCGTTAGTCA CCAGCCCTGACACTACGCAGC GCAAAAAA GCTGCTCAATGTCAGGGCTGA ATTTGTTAAATATTT  78 58
       Z0502  488096 ..  488110 +  -5.6  -3.58533   TCCAGACGTGGGCGA               CGGCTT GCC ATGCCG               TTTAACACGTTCTGG  58 173
        queA  489700 ..  489724 +  -9.9  -2.92667   AGGCAATTAATGAGC          GCGTCGGGGAG TAA TTCCGCGGCGC          TGGTTTAAACGTTGG  70 12
         tgt NONE
        yajC  491231 ..  491245 +  -2.7  -2.93361   CCGTCCTGCCGAAAG               GCACC ATGAA GGCGC               TGTAATTAAAATTTT  42 6
        secD NONE
        secF  494138 ..  494159 +  -7.9  -5.85178   GTTCTGTTAAAAAAA           CCGTGGCGT ATTT GCGCTGCGG            TTTTTTTTGCCTGTT 100 56
       Z0509 NONE
       Z0510 NONE
        yajD  495356 ..  495376 + -12.6  -4.30576   GTTAACAATCTGAAA            TGCCGGGA ATAAA TCCCGGCA            TTTTCATAATCAGAA 100 172
        ybaD NONE
        ribD NONE
        ribH NONE
        nusB  499820 ..  499860 +  -9.1  -5.43553   AAAAAGTAATATCCA GGCCGGTAGATTCACGGAA GACTG TTCCGCGA-TC-GCCGGCC TTTTCTTTTTTACCT 100 32
        thiL NONE
        pgpA  501423 ..  501442 + -13.6  -3.08813   ATTTATAAATGAACA            GTGCCCCA ATTT TGGGGCAC             TCTGTTAAAGTAAAA  87 87
        yajK  509066 ..  509089 + -15.4  -3.55444   AATTTGTGGTTTTTA          CGTCGCATCT GGTC AGATGCGACG           TTTGCCGCATCCGAC 100 39
        yajQ  511379 ..  511412 +  -5.3  -4.14243   TGGCGAATTGCCTGT     TCAACATCAAAGCGA TTCG TCACTTTGCTGTCGA      TTTTCACATAAGCTG  63 175
        bolA  520903 ..  520916 +  -9.5  -5.23292   AGATTTTATGAAAAA               CGGCC TGCG GGCCG                TTTTGTTTTGTCTGG 100 84
         tig  522521 ..  522544 + -12.4  -5.67063   TAAATTCGCACAAAG          GCCCGTCACC GCCA GGTGGTGGGC           TTTTTTTGTCATGAA 100 60
        clpP  523360 ..  523377 +  -4.7  -2.96274   TCGTAATTGATGCCA             GAGGCGC AACT GTGCCGC              TATACTTATCCAGGG  48 31
        clpX  524788 ..  524806 +   -11   -4.3623   TTAGTTAACCAAAAA             GGGGGGAT TTT ATCTCCCC             TTTAATTTTTCCTCT  90 59
         lon  527329 ..  527358 + -13.6  -5.72616   CACTAATAAAAACAG       GGCTGGCAGGCT AATTCG GGCTTGCCAGCC        TTTTTTTGTCTCGCT 100 58
        hupB  527813 ..  527832 +   -10   -5.7827   GTGACGAAGTTCAAG            GGCGCATC TACT GATGTGCC             TTTTTTATTTGTATT 100 61
        ybaU  529889 ..  529904 +  -8.2  -4.39571   GCTGTAACAAGAAAA              GGTCGC TTTC GCGGCC               TTTTCCATTTCTGAA  79 74
        ybaV  530400 ..  530422 + -10.7  -2.96452   TTTTGCCAGACTGAA           GAGGTCATA CCAGT TATGACCTC           TGTACTTATAACAGT  75 62
        ybaW  531243 ..  531269 +  -9.4  -4.21194   GGAGAAATCCGTTTC         GCAGACGCCG GTAATTA CGGCTTCTGC         TTTTACCTGATACGC  82 401
         cof  534315 ..  534330 + -11.8  -5.53288   AGATCCCTTCCAGCA              CCGGGC AATT GCCCGG               TTTTTTTGCGTTGAA 100 43
        ybaO NONE
        mdlA NONE
        mdlB  538520 ..  538543 +  -8.9  -4.68645   GGTGCAAAAATGTAA          CGCACTGTG CACTGT CATAGTGCG           TTTTCATTTTCAATC  90 62
        glnK NONE
        amtB  540335 ..  540361 +  -7.3  -5.68023   AAGCACTGCAAAAAA        CAGCCGGACGGT TTTC ACC-TCCGGCTA         TTTTTTTAATTGTGA 100 42
        ybaY  542024 ..  542053 + -17.3  -2.71364   CAATACTAAGCGTTA       CTAACCCCTTTCC ATCT GGAGAGGGGTTAG        TAGTTCCAGCGATAG 100 32
        ybaA  543553 ..  543571 +  -5.2  -5.02074   TAGTGATTGATCATT             TCACGCAG CAA TTGCGGGA             TTTTTTCCGAGGTGA  80 485
        acrR  552490 ..  552507 +  -9.9  -2.51951   AACCCTGAATCTGAC             TCCAGGA TTTT TCCTGGA              CATTTTCGTCGTTGC  68 39
        aefA  555973 ..  556000 + -12.8  -5.19261   GTAGGGTAAGGACAA        TAAAGGGCGACA GTGA TGCCGCCCTTTA         TTTTTTACTCGCTTT 100 32
        ybaN  557191 ..  557208 +  -2.6  -4.07568   GCAATTATTGCGTAC             AGCCAG TACATT CTGGCG              TTTTCGAGCACAGGC  56 59
         apt  557913 ..  557937 +  -9.9  -3.09492   CACAAGATGTGCATT          CAGCCTCGCCG TTC TGACGGGGCTG          TGTTAGCATTACCCC  71 77
        dnaX  559923 ..  559939 + -10.9  -3.25015   TCCGCCCCATTTGAT              CGTAAGC ACA GCTTACG              TTCGTCATCCTTAAC  78 27
        ybaB  560283 ..  560296 +  -2.3  -2.64099   ATGCAGCTGCCGCCT               GGCTT TAAG ATGCC                GTTCTGATGCAAACC  39 5
        recR  560917 ..  560934 + -11.3  -2.55818   TTTTTAAGCAAACGA             GAGCAGG ATCA CCTGCTC              TCGCTTGAAATTATT  77 34
        htpG  562898 ..  562925 + -15.7  -5.54338   GGTTTCCTGATGTAA        TGCCGGATGAC CTTCGT GTCATCCGGCA         TTTTTCTTTTCATTA 100 31
         adk  563725 ..  563737 +  -4.8  -3.54129   TCGGCTAATCAAGCC                GCAG CAGAT CTGC                TTTCGGGCAGGTCTG  56 33
        hemH  564836 ..  564860 +  -5.7   -4.3129   GTAAAGAACTGAGCG         CCGTCG-CGA AGAGCC TCGTCGGCGG          TTTTCATCATCCGTG  70 50
         gsk  567241 ..  567272 +  -8.6   -4.3586   TATCGTCGGTTCGTA      GGCCAGATAAGGCG TTCA CGCCGCATCTGGCA       TTTTGCTCTCAATGC  84 43
        ushA  572534 ..  572545 +  -2.2  -5.24129   GGGGGCGTCGATAAT                CGTT GGCA GACG                 TTTTTTCTGCCCCAG  79 200
        ybaQ  574432 ..  574445 +  -8.1  -3.30124   ACCATTGCCTGATGC               GACGC TTAC GCGTC                TTATCAGGCCTACAA  65 105
        ybaS NONE
        ybaT  579572 ..  579594 + -13.5  -3.23026   ATAACACCTCTCTGC           GCGCAGTAC TGCCT GTACTGCGC           CTTTGTCTTTAATTC  93 37
       Z0608 NONE
       Z0609 NONE
       Z0615  601494 ..  601507 +  -3.1  -2.65264   CACCTTGCTGGCGAA               TCATC AGTT GATGG                TGGTGTAGATAATGA  42 4
       Z0634 NONE
       Z0635 NONE
        ybbI  605686 ..  605698 +  -5.5  -4.67755   CGCCTGGGCGTGTTG                TGCGG CTT CTGCA                TTTTTAAATGCCTGT  75 454
       Z0640  607777 ..  607830 + -11.6  -2.57931   TTGGCGTGATATGAC GCGCCCGCGTCGCATCAGGC-GTCG GTGCA CGACTGCCGGATGCGGCGTAAACGC CTTATCCGGCCTACG  77 89
        ybbL NONE
        ybbM  610856 ..  610889 + -16.8  -2.81547   GAAGAAGAAATGATG     CGATGCCGGATGCG CAGCAT CGCATCCGGCGTTG      TGGTTCATGTGCCGA 100 28
        ybbA  613905 ..  613918 +  -2.3  -2.82623   CAGTTGCAGGAGGAA               GCATG ATTG CACGC                TGGTTCTGGCGCGAA  40 20
        ybbP  616337 ..  616360 +  -6.7  -4.02653   TGAGAGTAAATAAGG          GGCGTTCTG GTTGAA TGGAACGCC           TTGTTTAAATTAATT  70 41
       Z0651 NONE
        ybbD NONE
       Z0654  621354 ..  621368 +  -3.6  -4.38154   TTTTGTTGGTGAAAT               TAATGT TAC GCATTA               TTTTATAACAAATAT  62 3
        ybbT  625200 ..  625210 +  -3.2  -4.18197   GAAAGTATTCCTGAA                 CAGG AAC TCTG                 TTTTGCGTGACGCCT  60 5
        ybbU  626126 ..  626143 + -12.7  -5.40474   TAGTGTCTGTCGCAT             CCCGCTC TGCG GAGCGGG              TTTTTTTGACAAAAT 100 38
         gcl NONE
         gip NONE
        ybbQ NONE
        ybbV NONE
       Z0665  631289 ..  631303 +    -7  -3.95986   GTTTCATGGTTTGTC               GGCGTC ATC GTCGCC               TTTGCTTGAGTTAAA  68 2
       Z0666 NONE
       Z0667  632725 ..  632745 + -10.4  -3.36671   ATCTGGCCCCTGCAA            TGCCCGTC CTTGC GGCGGGCA            TTCTCCGGTTAAGGT  76 40
        ybbY NONE
        ybbZ  635279 ..  635310 + -11.6  -2.93723   TATCGCATAAGAGTG      CAGTACTCATGCCG GATG CGGCATGAGTACCA       TATCCTTCCTGAAAA  78 69
        fdrA  640738 ..  640757 +  -7.8  -3.04322   CGGACCCATGAAAGG            GGCGTGCG TGGG CGCATGTC             TGTTCGAAGGTTGGG  62 214
        ylbE NONE
        ylbF NONE
        arcC  643575 ..  643589 +  -7.1  -3.30124   CACCATGCCTGATGC               GACGC TTGAC GCGTC               TTATCAGGCCTACAA  63 66
        cysS  648154 ..  648177 + -16.8  -3.46602   GTAATTGCGCTATTG          CCGGATGCGA GTTT TCGCATCCGG           TTATCGTCTGCGCCA 100 37
        sfmA  650901 ..  650920 +  -5.1  -2.75498   ATGAGATACGAATAA            TCAAAAC CACGTT GTTTTGA             ATTATATATCACGTC  49 26
        sfmC NONE
        sfmD  654472 ..  654485 +  -3.9  -3.63515   AATTATCAATGAAGA               TAATC TGCA GATTA                TTATTGGCGATGGCA  53 45
        sfmH NONE
        sfmF  656411 ..  656425 +  -2.1  -4.08216   CTTTCACTGTGCTCT               GGATT TGTTT GATCC               TTTTCAGGAAGGTAA  56 438
        ylcB NONE
        ylcC NONE
        ylcD NONE
        ybdE  684179 ..  684193 +  -5.6  -2.66335   AATAAAAGCAGGATA               CCCGGT TTA ACCGTG               TGGATTGTGTCTTGC  50 36
        pheP  685678 ..  685704 + -16.7  -5.65513   CCGACAAAACGATGT         CCGCTCTCATC CATTC GATGAGAGCGG         TTTTTTTAATTACTG 100 57
       Z0721  690344 ..  690373 + -17.9  -4.19735   ACCTGCTTTACACTT       TCGCCCGCGGTCA GTGA TGGCTGCGGGCGA        TTTCGTTTTAAGAGC 100 97
       Z0722  690776 ..  690808 + -10.6  -3.32963   GAACCGAAGAAGTAG     CC-GTTGTGCGGGGA GCAA TCCCCGCATATCCGG      TTGTCAGGTCAGAGT  80 26
         fes NONE
       Z0726 NONE
        entF  699495 ..  699521 +    -6  -4.23391   AACATTATCTATAAC         CCCATAATTG CAGGAAA TAATTATGGG         TTTATCATTTATTTA  70 44
        fepE  700818 ..  700828 +    -4  -3.66356   TGATGGCAGACCACT                 TAGT TTA ACTA                 TTTGCGGTTGAAGGT  53 18
        ybdA  705366 ..  705384 +    -3  -4.15249   TATAGACAATGGCAG             TGACCGGC TGC GGCGGTAA             TTTGATTTGCTCTTT  60 403
        entC NONE
        entE NONE
        entB NONE
        entA NONE
        ybdB NONE
        cstA  713369 ..  713401 +  -9.8  -3.34715   TTGATAGCATTTGTA     G-GCCGGATAAGGCG TTCA CGCCGCATCCGGCAC      TCTTTCAGCAACATG  74 143
        ybdL  716025 ..  716059 +  -9.4  -3.90112   CCAGGCGCGGGAATA     TTGACGGTCGGCAA ACAGCTC TTGCAGACCGTTAA     TTTGCTTCAGGCGCA  81 53
        ahpC  720782 ..  720801 + -13.6  -4.63218   CAATCGCGTAATTAA            TCGGGTGC TGCG GCACCCGA             TTTTCTTCCCCGCAC 100 47
        ahpF  722485 ..  722508 +  -7.3  -5.27923   ACCTGCAATTGCTTA          GCCGCCGGG GTCAAA CCTGGCGGY           TTTTTTATGGCATTA  91 56
        ybdR NONE
       Z0753  725161 ..  725183 + -11.2   -3.6608   ATACCCAAAAGAAAA           CCCTCACCGT CAG GCGGCGAGGG           TTTAACTCACATGAT  87 182
        citA NONE
        citB  735689 ..  735711 + -13.4   -2.6955   GGGTGACATGATAAA           GCCGGAGGAA ACT TGCCTCCGGC           ATTACTATTTACTTG  85 35
        crcA  738387 ..  738403 +  -7.3  -4.02302   GGTGTACTGGTAACC              GACACAG CAT TTGTGTC              TATTTTTCATGTAAA  72 158
        cspE  738662 ..  738678 +  -9.4  -5.66989   AGCAAGAATTCAAAA              CCCGCT TAATC AGCGGG              TTTTTTTGGTCTTTA 100 49
        ybeM  739933 ..  739946 +  -6.7  -3.91801   TAAACAACCGTCGCT               TTGCG CCGC CGCAA                TTATTATGATGTTTT  68 3
        tatE  740334 ..  740351 + -11.3  -5.24129   GTTCGATACAAAAAA             CCCGCTT CAAA AAGCGGG              TTTTTTATCAGACAG 100 72
        ybeL  756793 ..  756811 +   -11  -3.30039   GATACAGGTCGAGAG             CCTGTCGG AGA TCGACAGG             TCTTCCTTCTCCGTA  76 178
        ybeR NONE
        ybeS  760045 ..  760055 +  -3.2  -4.20883   TTTTTGTAATGTTGT                 TTGG CGG CCAG                 TTTTAACCATTTTTG  60 87
        ybeU  761614 ..  761637 +  -2.4   -4.1673   TCAGAAAGTGATCGT          TTTCAGCC CTCCGCCT GGCAGAAA           TTTATTCAGCAATTA  57 283
        yleB  776346 ..  776361 + -10.4  -5.22312   GCAGAAAAGCAAAAA              GCTCGC CGAA GCGAGC               TTTTTTAATGTGGCT 100 153
        nagE  785745 ..  785767 +   -12  -6.15828   ATCCAACAATGACAA           GCGGTGGAGA TCT TCTCTGCCGC           TTTTTTTTTCATCAA 100 76
        glnS  787763 ..  787779 + -10.8   -5.4588   GCAAACAATCCAAAA              CGCCGC GTTCA GCGGCG              TTTTTTCTGCTTTTC 100 227
       Z0828 NONE
        ybfM  789550 ..  789579 +  -7.8  -3.59627   CCATCTTCTGATGCC       CGACGCGGCAGGT TTTGT GCCTGCCGCA-CG       TTTGAGGAATTTGCT  69 30
        ybfN  789968 ..  789985 + -11.3   -4.5442   CCCTTGCATAAAAAA             GCCAACC CGCA GGTTGGC              TTTTCTCGTTCAGAC 100 72
        seqA NONE
         pgm  795025 ..  795044 + -11.4  -5.41359   ATTAAATAAGAAAAA            GGGCGGTC GCAA GATCGCCC             TTTTTTACTTTGCTT 100 45
       Z0840  799483 ..  799499 +  -5.8  -3.14344   AGGCGAAACTCAATC              GGGGTG AGATG CACCTC              TTCCTCACCCCGGTG  54 264
        ybfA  807577 ..  807598 + -17.3  -5.36441   TGAATACATTGAAAA           CCGCCAGCG GAAA CGCTGGCGG            TTTTTTGTATCAGGA 100 52
       Z0848 NONE
        rhsC  811969 ..  811980 +  -4.4  -2.80622   TTATTAGATTTGTAT                TCAC CGGA GTGA                 TGTAATGAAATATAT  47 9
        ybfB  812512 ..  812528 +  -4.3  -3.28924   GACGGAGAAAACCGA              CCTCATC CCG GAAGGGG              TTATCCGCACGGATG  52 226
       Z0851 NONE
        ybfC  814617 ..  814654 +  -4.3  -3.53091   GAAACTCACTAATAT   TACTTATTATGATATTG TTTA CAATATCACACTCAGTA    TTTGGAAAAGAAAAT  54 213
       Z0855  815844 ..  815854 +    -4  -2.91429   GAAAAAATAATTGAA                 TAAC CAT GTTA                 TGTATAGGCATTTTA  46 334
       Z0856 NONE
       Z0854 NONE
       Z0857 NONE
        ybgA NONE
        phrB  819384 ..  819399 +    -6  -4.02132   GGCCTATTAAGACTC              CAGCGC CAGC GCGCGG               TTTCTGAATTTCAGC  68 184
        ybgI NONE
        ybgJ NONE
        ybgK NONE
        ybgL NONE
         nei  825290 ..  825316 +  -2.8  -2.59135   CGACAGCAGGATTTG         TGGTAGCGGGCG TAG TGCCCGCAGTAA         GATTTGTTTATCGAA  40 289
        sdhC  833844 ..  833857 +  -3.1  -2.78384   CGTGCTTTCACTTCT               CGCAGG AGT CCT-CG               TATGGTAAGCAACGC  43 4
        sdhD NONE
        sdhA NONE
        sdhB  836724 ..  836770 + -10.7  -2.57931   TAGGCCTGATAAGAC GCGCAAGCGTCGCATCAGGCA ACCAG TGCCGGATGCGGCGTGAACGC CTTATCCGGCCTACA  74 45
       Z0879 NONE
        sucA NONE
        sucB  841059 ..  841093 + -10.8  -3.55444   TAAGTTTCACCTGCA     CTGTAGACCGACGT GGATAGG GTGTCGGTCTACGG     TTTAAAAGATAACGA  81 46
        sucC NONE
        sucD  843243 ..  843260 + -11.3  -5.31456   GGTTTCGACATGGTT             GGCCATC GTAT GATGGCC              TTTTTTATGCCTTAA 100 101
       Z0884  843648 ..  843678 + -10.6  -3.93117   TAATGTGATTCCGGA       TAATTCGAAAGGCG CTG TGCTTTTCGGATTA       TTATTATCTGATTAA  86 110
       Z0885  844743 ..  844769 + -20.2  -3.63694   CAGGAGATGTAAAAC         CTGCGCCTGGCG GGA TGCCAGGCGCAG         TTATTACCAGTCGAT 100 29
        cydA NONE
        cydB NONE
        ybgE  860783 ..  860808 +  -7.6  -4.63184   AATTCTCTTTAAAAA         ATTATGGGCC GTGCCA GGCCCATAAA          TTTTTACGCTCCCTT  82 46
        ybgC NONE
        tolQ NONE
        tolR NONE
        tolA  863724 ..  863737 +  -2.3  -2.70544   GGTCAACATCAGGCA               CCGGT TGCC ACGGG                GTTCTGGTAGTTTTG  40 63
        tolB NONE
         pal  865673 ..  865684 +  -2.2  -2.52896   GGTTTACTAAGAGAA                TTGC ATGA GCAG                 TAACTTCAGACATCA  39 31
        ybgF  866480 ..  866507 + -10.7  -2.79302   GTAATGCATAACACA        CGACCAGAAGT CGCATT ATTTCTGGTCG         TGTCGTGCGAATCAT  74 37
        nadA  868658 ..  868671 +  -6.7  -3.53224   ATAACGAATAATAAG               GCGTA ACGT TACGC                TTTGGGGGAAAGATG  62 37
        pnuC  869495 ..  869520 +  -2.5  -3.13299   GAATGGTGGCGTGCT         CAATCTGATAG TGAT CCATCAGGTAG          TGTTGGATCTGATCC  43 117
        aroG  872317 ..  872337 +  -8.3   -4.2687   ACGACAAACAAAAAA            GCCGACT CACTTGC AGTCGGC            TTTCTCATTTTTAAA  80 145
       Z0932  880453 ..  880470 +  -8.4  -5.35224   CATTGATTCCCTGAA             TGCCCG CTTAGT CGGGCA              TTTTCTTTTTCTCAA 100 35
        modA NONE
        modB NONE
        modC  883490 ..  883510 +  -4.6  -3.53012   GGGCGAACTTCCATA            CGGCGTTA ACTTG TTGCGCCG            TTTCAGCCAGAGAAG  53 382
        ybhE  885115 ..  885138 + -15.3  -3.10053   TAACCGCTGATTTAC          CCGGCGCAG TCTCTC CTGCGCCGG           TGTATTAACCTATCT  93 38
        ybhH NONE
        ybhI  888986 ..  889009 +  -8.8  -2.89055   TCCATTTATTTTCTT          GCTGCGCACT TCAC GGTGCGCAGA           TATCTGGAGCATTTG  65 169
        ybhJ  891345 ..  891393 +  -9.5  -3.53811   GATGCGATGCTGGCG CATCTTATCCGACCTACAAATCG CAT CGAACCGTAGGCCGGATAAGGCG TTTACGCCGCATCCG  75 84
       Z0948  895194 ..  895219 +  -6.2  -3.16079   AGTTTTAGTTAATTT         ATCGAGGTAA TATAAT TTACCTCGAC          TCGTTTATTCTGGTA  57 59
       Z0953 NONE
       Z0954  899455 ..  899489 + -10.2  -4.64423   TTTTAATCTTTTATA     GTGCGAAATAAATG GAGCTGG CATTCATTTCGCAC     TTTATGTTTTTGTTG  91 155
       Z0956  901710 ..  901725 +  -6.8    -5.626   AAAAAATGTTATAAA              CCCGCT GCCG AGTGGG               TTTTTTTATGCCCTG 100 75
       Z0957  902676 ..  902686 +    -4  -3.06361   CGTTTCCTGAACATT                 GTTT TAT AAAC                 TGTGTCTGCTTGCTG  47 113
       Z0958  903019 ..  903037 + -13.8  -5.94713   TTCCTTGTGAGTTCT             GGCTGCGC ATG GCGCGGCC             TTTTTTTTATGACCT 100 212
       Z0959  903391 ..  903413 +    -7  -5.34365   CGTTTATGCATCAGG           GCCATCAG GAATTAA CTGGTGGC           TTTTTATTGTTGTCA  91 41
       Z0960 NONE
       Z0961  904805 ..  904822 + -10.5   -5.4756   AAATACCTGGATTTA             GCCTCGC ATTC GCGGGGC              TTTTTTATTGCCATT 100 200
       Z0963 NONE
       Z0964  908094 ..  908115 +  -3.7  -3.78775   AGCTGAAATGGCGGT           GCTGGACGGA AAA TCCGT-CACC           TTTAATGGTCAGCAG  55 81
       Z0965  909315 ..  909331 +  -5.1  -3.07113   CGGCACTTACAGCGC              CCAGC GTCAGGA GCTGG              TTGAATCCACTGATG  51 41
       Z0966 NONE
       Z0967  911753 ..  911764 +  -7.2  -5.64274   ACAACAACTCTGATG                GCCC GTAA GGGC                 TTTTTTTGTACCTGA 100 50
       Z0968 NONE
       Z0969 NONE
       Z0970 NONE
       Z0971 NONE
       Z0972  914169 ..  914186 + -14.1  -5.03314   CGATACTCATCATTT             GCCCCGG TTAT CCGGGGC              TTTTTTGCAGGTGGA 100 46
       Z0973 NONE
       Z0974 NONE
       Z0975 NONE
       Z0976 NONE
       Z0977 NONE
       Z0978 NONE
       Z0979  920323 ..  920336 +  -9.5  -4.64846   ATGTTTTATGTGAAA               CCGCC TCCG GGCGG                TTTTGTCGTTTATGG  91 47
       Z0980  923801 ..  923818 + -12.7   -5.4505   ATAACCCTAATAACG             GGCGCCA GAAA TGGCGCC              TTTTTTATTGCAGAA 100 48
        lomK  924471 ..  924490 + -12.1  -5.26316   CACAGCGTTATGACA            GCCCGCC GGTTCA GGCGGGC             TTTTTTGTGGAGTGG 100 48
       Z0982 NONE
       Z0984  926114 ..  926130 + -10.1   -5.2291   GACAGCTTCACAAAA              CCGGAGT CCG GCTCCGG              TTTTTGTTGTCATGT 100 44
       Z0985  927243 ..  927257 +  -2.9  -3.91689   TCAGTATACATGCAG               TTCAT GGTAA ATGAA               TTTGATATAGTTTAT  54 16
       Z0986  928741 ..  928755 +  -4.4  -3.02051   GGCTTAAAGCTTGTA               TTAAAT CAT ATTTAA               AATTTTTTGTTTTAA  49 461
       Z0989  930158 ..  930177 +  -9.3  -4.08945   TTATTATCGGGTTTG            GTGACCG CCTTGA CGGTCAC             TTTTAAAAAAATCAT  80 169
       Z0990  931043 ..  931058 +  -6.1  -4.25104   TCCGATAGTGGTTCA              GGTGG AGTACC CCACC               TTTTCATCAAGCCAG  70 125
        bioB NONE
        bioF NONE
        bioC NONE
        bioD  936977 ..  937029 +  -4.5   -3.2375   GTAGCCATCCTGTAT TTGGTTAAATTGCGAGCGAGATCGG CGTCT TCGAT-TGACT-GCAATTTAACCAA TTAAATTCTAAAATA  50 37
        uvrB  940017 ..  940049 +  -3.4  -3.90112   TGCCGATATAGACCA     TCGGCGCTGGCG-TGC GGC GTAATGCCTGCGC-GA     TTTCCTTCASCAGCA  55 476
        moaA NONE
        moaB NONE
        moaC NONE
        moaD NONE
        moaE  943773 ..  943803 +  -3.8  -3.55761   GCTGGTAGTTTTTGT       TAGCCGGATAAGGC ACC GCTGCGTCCGGCAA       TTTCACCGCTCAGTA  52 33
        ybhL  944626 ..  944644 +  -8.1  -6.13503   TTTTCACCATCAATA             TCCCGGC CATGT GTCGGGA             TTTTTTTTCTTACTA 100 46
        ybhM  945921 ..  945931 +  -2.4  -4.25074   CGAATTTCCACGAAG                 GCAG CAC CAGC                 TTTTGCCCTTTGATG  58 420
        ybhQ  949452 ..  949462 +  -8.2  -3.57263   GTGGCGACAATTAAC                 GCCG GTA CGGC                 TTTGCCGATGAAGAT  69 417
        rhlE  956317 ..  956339 + -10.7  -5.10656   ATTCAGGTAACACGG           TCAGACATG CATGA CATGTCTGA           TTTTATTGTTTTAAT 100 83
       Z1018  956427 ..  956437 +    -4   -3.4617   TGCAATTTGAATTAT                 TGTT AAT AACA                 TTGGTTGATATTCAT  52 31
       Z1019  958896 ..  958939 + -10.2  -3.14211   GATCGCAGCAGAATA ATGGCATTGATGGCCCTGGC TCAG GCCAGGGTCGGCAATACCGG TTCCTGCGAAGCGAT  74 42
       Z1020  961296 ..  961309 +  -9.5  -3.25223   AAAACGAAATCCCCA               CGCCG TCGG CGGCG                TTAATGATGTGAGTC  72 8
        ybiB  962315 ..  962338 + -12.5  -4.07568   TTAATTCTTTTCTCA          GCCGGATGA GCCATG TCATCCGGC           TTTTACCCCACCGCA 100 37
        ybiC  963696 ..  963742 + -15.1  -2.62463   TAGGCCTGATAAGAC GCGGTAGCGTCGCATCAGGCA TCTGT TGCCGGATGCGGCGTAAACGC CTTATCCGTCCTACG  89 191
        ybiN  969608 ..  969619 +  -4.4  -4.32201   CCAATAATCAGCCCA                CGAA TTTC TTCG                 TTTTCCATTAATTCC  67 269
        ompX  976949 ..  976966 +  -9.1  -5.61881   TGGTGATATAAAAAA             TCCGCCT CTCG GGGCGGA              TTTTTGTTTTTAAGG 100 47
       Z1038  979029 ..  979043 +  -7.2  -3.13899   ACAGATATAGCACAR               GCTATA TTA TATAGC               TATTGCTAAAACGTT  62 152
       Z1039 NONE
        ybiR  980746 ..  980764 +   -11  -4.75954   CTGGCAAATAAAAAA             GGCGGATT ATG AGTCCGCC             TTTGTTTTACGTTTT  95 44
        ybiT  983788 ..  983798 +  -8.2  -4.62069   CGCGGGAAGTCGCCC                 GGCG ATG CGCC                 TTTTTCCAGTGCGGC  88 296
        mipB  990300 ..  990338 + -13.8  -2.62003   CAGATAAGGCGTTCA   CGCCGCATCTGGCGTCTG GAG CAAATGCCTGATGCGACG   CTTGTCGCGTCTTAT  86 132
      Z1051m NONE
       Z1053 NONE
       Z1054 NONE
       Z1055 NONE
       Z1056  998841 ..  998853 +  -3.4  -2.58398   CCTCRCAGGAAATTA                TTGC CCTAA GCAA                GTGTTGTAACTTTCT  42 73
       Z1057 NONE
       Z1058 1002781 .. 1002793 +  -6.9  -4.99947   TCAAAATACGTAGTG                CCGGG CCG CTCGG                TTTTATTTCATTACG  86 151
       Z1062 1005585 .. 1005605 + -12.6  -3.48703   AGGCCTGAAAACTAA            GGGGGAGA AAGCG TCTCCCCC            TTCATGTTTAAGTTT  93 33
        yliI 1007158 .. 1007179 +  -2.9   -3.3581   GCTTCCGCACGACGT           GCCGGTG AGTCGATC CACAGGC            GTTTTTGCCCGTACT  47 380
        dacC 1008886 .. 1008910 + -13.6  -3.39862   TTAATCTTCTGATAA          CCGGATGGCG CGAAA CGTCATCCGG          TTATACGTCATTAAT 100 37
         cmr 1011856 .. 1011882 + -13.1  -3.37464   CGAAGGGTAAAAAAA         TGCCTGATTGC TTTGT GCGATCAGGCA         TTCTCGAATTAATGG  95 31
       Z1073 1015022 .. 1015040 +  -7.4  -3.29043   ATTAAGACTGATGCC             CTGCGGAA AAG TTCTGCGG             TTGTGCAAAAAAATT  63 143
        ybjM 1017414 .. 1017430 +  -9.4  -3.29511   GAAAAAATCAGTAAA              GCCCTC AACGC GAGGGC              TTGTCAGACGATCAG  74 27
        ybjC NONE
        mdaA 1018838 .. 1018866 +  -2.9  -2.94099   TTGCACAAACAGGGT        TGGGCGACGCGCT AAA ACCGCCACGCCGA        TGTATGATACGCGGG  42 11
        rimK 1019797 .. 1019808 +  -3.6  -2.78216   TACGACAGAATATTG                CCTG AAAA CGGG                 TGGTTAGTCGCAATC  43 7
        ybjN 1020387 .. 1020430 + -11.8  -3.65046   TCCACTGATAACTCC TTTCG-AGCACGCAGTCGCTG GTG CAGTGGCTGCGCGCTGCAAAA TTATCTGCTGTTTTT  89 33
        potF 1021900 .. 1021916 +    -3  -3.72576   CAATTCGCACCAACA             TG-GTGC GCTT GCACACA              TTTAATGCCGGAGAG  52 83
        potG NONE
        potH NONE
        potI 1024905 .. 1024929 + -12.2  -4.25104   GCCAACCTGGCTACA          TAATGCCGCG TATGT CGCGGCATTG          TTTTCATGGAAGACG  95 55
        ybjO NONE
        ybjF 1026639 .. 1026686 + -16.6  -3.30173   ACATCCATCCAAAAT AATAATCGTGATCGATCGATTA ATAA TAACCGATCGATCACGGTTATA TATTGCTCTATTTTT 100 73
        ulaA NONE
       Z1088 NONE
       Z1089 1030055 .. 1030096 + -12.3  -2.93073   ATTAGCGTAGAGAAG TGATTTTGCCGGAGTGGGT GTTC GCCCACTCCGGCAAATGAA  TAATTATTGCGGGAA  82 31
       Z1097 NONE
       Z1098 NONE
       Z1099 NONE
       Z1100 1038648 .. 1038676 +    -8  -4.30978   TCAAAATTAAGCTTC        GAGACGCCGTAG TGGGT CAGCGGCGGCTC        TTTTGCTGACTTGCG  78 158
        ybjD 1050888 .. 1050937 +  -6.6  -5.14965   AACATCGTGGCCATT TGTGGCTGAATAGCGTCGAGCATCT CAT AGC-GC-CGACGGTATTCAGCC-CG TTTTTTACTGGCGAT  90 47
       Z1115 NONE
        ybjZ 1055044 .. 1055064 + -12.6  -4.35926   TTTTTGAGATAAAAA            TGCCAGCC GATCG GGCTGGCA            TTTTGCCTTTAGGAT 100 41
        clpS NONE
        clpA 1058301 .. 1058328 +   -15  -5.38054   AGGTAGGTTGGTGAA        GTCCGTAATCTC GAAA GAGGTTACGGAC         TTTTTATTTATGGGG 100 51
       Z1120 1060130 .. 1060150 +  -6.9  -4.83615   GTATTTTGATTAACA            GGGGATT ACTTAAC AATCCCC            TTTTTATAAAAAATA  80 158
       Z1122 1062489 .. 1062503 +  -4.2  -3.60412   TATCTCCAGCCGCCA               GTGTCG ATG TGGCAC               TTATCTGTGAACTTG  53 44
       Z1123 NONE
       Z1124 1063518 .. 1063546 +  -8.9  -2.62184   ATTGTTGAAAGAGCA        GCTATTGTCGCTA TTG TAGCGGTAATTGC        TGCTATAACCGAAAC  66 134
       Z1125 1063979 .. 1064017 + -11.8  -4.25848   AGCATCAGGTCTGAA   TAGCAGCTATTTTCGCTA TTG TAGCGGGATTTGCTGCTA   TTTTACTAACCCATT  95 171
       Z1126 1065461 .. 1065491 + -12.7  -2.55565   ATCGTTGAGTACATA       TAGTTTCCTCTGC TACTT GCGGAGGAGACTA       ATGTCTTTACCATGT  81 49
       Z1127 1066177 .. 1066191 +  -4.9  -4.11404   TACCTCGTTTATTAA               TGCCG CGGTA CGGCG               TTTCTGTACTCTCAG  63 368
       Z1128 1066896 .. 1066906 +  -2.4  -3.98661   TTAATAGGCAGAARA                 GGGC GGG GCGC                 TTTGTCATCAGTGTA  53 100
       Z1129 1069557 .. 1069570 +  -2.3  -4.19678   TTGCCATAATCGCTT               CTGGT AAGG GCCGG                TTTGTTGCGGTATGA  58 246
       Z1134 NONE
       Z1135 1074772 .. 1074785 +  -8.1  -4.42235   CTTTTAATTTAACCC               TGGCG GAGA CGCCA                TTATTTTTGGACGTT  78 395
       Z1138 1075302 .. 1075316 +  -8.6  -3.17194   ATCATAAACCAGTAA               TCACAG TGC CTGTGA               TTGGGTTACAGGAAT  67 105
       Z1139 1076163 .. 1076179 +  -3.7  -4.27512   AGTATCTATCTGCAG              GAGGATA TAA TATCATC              TTCTTTATTATAAAC  62 128
        ureD 1079338 .. 1079359 +  -5.1  -2.69647   TAAGTGATGATAATC           TGCGTTGCC AGTA GGTAATGCG            TGATATCTGGCAATT  49 12
        ureA NONE
        ureB NONE
        ureC NONE
        ureE NONE
        ureF NONE
        ureG 1083567 .. 1083585 +  -7.3  -4.52873   AACATCCTCTGTATC             AGGGCCG GCAGG CGGCCCC             TTGTTTTTATCAGAA  80 45
       Z1152 1085258 .. 1085302 +   -10  -2.87132   CTTAAACGTTAACCC GAGGCCCTGACCATCTACCT TCAGC AAGTGGAAGGTTAGCGCCTC TCTGTAAAAGGAGCA  72 261
       Z1153 1085561 .. 1085584 +  -6.7  -5.46657   AAAGAAAAAACAAAA          GTCCGCAGT GTAAAA ACTGTGGGC           TTTTTTATTCGCATC  91 122
       Z1159 NONE
       Z1160 NONE
       Z1161 1091760 .. 1091791 +  -7.5  -2.71918   GTACTCACCAATAAA     TAAGCGTCAATACGG TGCT CCGT-T-GACGCTTA      CTCTTTCTCCGCTGA  58 23
        terZ NONE
        terA 1102380 .. 1102391 +  -3.6  -3.35679   TGGCTGGGGATTTCG                CTGG AGCG CCGG                 TTCTAAATAACACAG  48 4
        terB 1102861 .. 1102874 +  -2.3  -2.79183   GTTGGGCTTCGACCC               GGCTG AATT TGGCC                TCTGATCCACATCCC  40 7
        terC 1103933 .. 1103947 +  -7.1  -3.19026   TGAATCTGAGGAAAA               GGGGA GTTAA TCCCC               TTAAGTGTTAACCTG  62 16
        terD 1104595 .. 1104610 +  -6.1  -2.76249   ACTTTTCATATCTGG              GGCTG TTAATT CAGCC               TCATTCAACTGTTTG  53 51
        terE 1105230 .. 1105246 + -15.1  -5.83822   AGACGCTGAGTCTGA              CCCCGGC AAT GCCGGGG              TTTTTTTTGGGTATC 100 42
        terF 1106216 .. 1106244 +  -5.1  -2.78596   CTTAACGGAATCGAG        CCGGAAACGTGGC TAC GCCACGTGATCAG        TGTAATCAACACCTG  49 298
       Z1179 1109043 .. 1109065 +  -4.1  -3.73072   CAATCACCATTTGGA           TTGTCCGCT GAGGA GGCGAACAA           TTTCCTAGACAGCTT  55 234
       Z1181 1110613 .. 1110636 +  -7.4  -5.66684   ATGGGGTATTCCCTC          CGCCGGCA CTATGTGT TGCTGGCG           TTTTTTTATCAATTC 100 341
       Z1183 1111763 .. 1111773 +  -6.8  -3.91032   CAGATCACTTATTTG                 GTGG ACA CCAC                 TTTGTCGGATGCTTC  68 523
       Z1184 1112189 .. 1112217 +  -3.7  -3.94933   TAGTGGCAAACTCCC        GTTGGCGTGCCTG TAA CAGTTGCTCCAGC        CTTTTTATTTTGTTC  58 298
       Z1186 1113087 .. 1113104 +  -9.8  -3.91352   AGAGGCATATTTCGA             CGCCCC TAATCT GGGGCG              TTTGATTCAGGATGT  81 280
       Z1187 NONE
       Z1188 1113669 .. 1113696 +  -5.5  -2.80074   TGTTGTAATGCCGGT        ACGCTGGCAAT GTGCAA AATGCCAGCGC         TGGTATTGTGGAACC  50 100
       Z1189 1113841 .. 1113876 + -10.3  -3.09933   AGAACTGGCATTACA    CCGGTGCCGGCGTGC TTTCCT GCGTGTCTGCGCCGG     TTCAGTAAATTAGAA  73 69
       Z1190 1115830 .. 1115842 +  -3.4     -3.81   AAGTATCTGCTCACT                TACC CAGGA GGTA                TTATTCTCAGGTAAT  53 407
       Z1194 1118232 .. 1118254 +  -2.6  -3.84901   TCATCCGGTGATTGT           CGGGAGGAAT ATC AATGCTTCCG           TTAATTTTTACTGGC  52 30
       Z1195 NONE
       Z1196 1119335 .. 1119347 +  -6.9  -3.92659   TTTATTCTGTTTCTT                CCCGG GGT TCGGG                TTTGAATTTTCCCAG  68 92
       Z1200 1122718 .. 1122738 +  -2.5  -2.54655   GAGTTGTGGAAAATC            CTCCGGA GCTAATA TCGGGAG            TGCCTTAACAATTTT  40 197
       Z1201 NONE
       Z1202 1125788 .. 1125802 +  -4.2  -3.07895   TATATGTTGAAAATG               CATGGA TTT TCCAGG               TGTGTTACCAGTAAG  47 346
       Z1203 NONE
       Z1204 1127933 .. 1127959 +  -2.3  -5.18726   TGGAGGCTGCTGGTT        GCTGGCG--CAGA GCT TCTGACCGCTGGC        TTTTTGTTATGGGAA  74 135
       Z1205 NONE
       Z1206 1129497 .. 1129517 +  -4.5  -3.91674   GAATCAGGTTTGAAC            CGCCCCGGG TTT CCTGGAGAG            TGTTTTATCTGTGAA  59 483
       Z1208 1130465 .. 1130507 +  -7.2  -3.77023   TGTTTCCTCAGATTT TAATCAGGCGCCCAG-ATT AAACCA AGTATTGAGCGCCTGATTA TGTTTATTCATTAAT  68 229
       Z1210 1132063 .. 1132087 +  -8.7  -4.07526   GTTAATAGAATAAAA          CGATCGATA AAACAGG TATCGATCG          TTTATATCGATCGTT  78 144
       Z1211 1135230 .. 1135243 +  -2.3  -2.68169   GGAAAGGACGCTCAT               TGCTG TTCA CCGCA                GTTCTGAATTATTGA  39 90
       Z1212 NONE
       Z1213 NONE
       Z1214 1139902 .. 1139927 + -16.9  -5.07011   CATTTCACCCATCAG         GCCGCGTCTTC TCCG GGAGACGCGGC          TTTTTCATTTATATC 100 298
       Z1215 1140827 .. 1140839 +  -3.3  -2.84636   CTGACTCACATCTGT                TCCTG CCC CGGGG                CTTCTTCCATTCATT  44 65
       Z1216 NONE
       Z1217 NONE
       Z1218 NONE
       Z1219 1142235 .. 1142254 +  -9.3  -2.86164   ATCTTCACCGAAACC            GGTCAGC GCGCCG GCTGACC             TGTCATCGTTAAACC  67 8
       Z1220 1142808 .. 1142820 +  -7.7  -3.32963   CACTGCTCATCCGAC                TGCTG GAC CAGCA                TTATGGCCTCACACT  65 157
       Z1223 NONE
       Z1225 1145137 .. 1145159 +  -6.9  -4.65153   ACTTCATTCCTCTGA           CGCCAGCCT GCACA GGGCTAGCG           TTTTCATTTATCTGC  79 55
       Z1226 1146151 .. 1146175 +   -13   -3.4678   AGGGAAAATAAAAAA          GCGCATGTTA AACAA TAACATGCGC          TTATAATCTGGCGGT 100 142
         lrp 1153446 .. 1153475 + -13.7  -2.75577   TGTTAATCCATACAG       CAACAGTACTGGG GTAA CCTGGTACTGTTG        TCCGTTTTAGCATCG  86 82
        ftsK 1157561 .. 1157596 +  -9.6  -2.89564   TGACTAATTAATGCA    TTGCCGGATAAGGCGC GGTA GCGTCGCATCCGGCAC     TCTATCAACTGAAAA  70 34
        lolA 1158326 .. 1158347 +  -2.3  -3.37634   GTAAGTAGAGGCACC           TGAGTGAGCA ATC TG-TCGCTCG           ATTTTTCGGATAATA  45 33
        ycaJ 1159675 .. 1159689 +    -5  -3.48053   ACGCTACCGTTAATG               TTATCG TTG CGGTAA               TGTTGTTACTGTATC  56 28
        serS 1161081 .. 1161094 +  -9.5  -5.72616   TTCTGAATCTAAAAA               GCGCC TACG GGCGC                TTTTTTTGTCTCCCT 100 51
        dmsA NONE
        dmsB NONE
        dmsC 1165237 .. 1165264 +  -6.2  -5.04733   CGCAAGCTAATCAGT        AACAACCGGGGT TTCG GCCCCGGTTCTC         TTTTATTTCTGCTTC  83 31
        ycaD 1167367 .. 1167398 +  -7.4  -5.82036   TGTAAATGAATTCAA      GCAAAGTGTGAA CTTACTGT TTCACACTCTGC       TTTTTTGTTTCTTCT 100 36
       Z1245 1169170 .. 1169193 + -12.5  -3.53761   GCGCGGAATAAAAAA          GCGGCAACT CAATAA AGTTGCCGC           TTTACGGGGAAATTA  93 199
        ycaP 1176462 .. 1176489 +  -4.8  -3.14132   AGGAATAATGTATTA        CCTGTGGTCG CAATCGAT TGACCGCGGG         TTAATAGCAACGCAA  52 167
        serC 1177627 .. 1177647 + -12.6   -5.4659   GAAATTTTGCTTAAT            CCCCACAG CCAGC CTGTGGGG            TTTTTATTTCTGTTG 100 45
        aroA 1179005 .. 1179023 + -12.4  -5.75945   CTTTCTTTATCAAAA             CGTCGGCA CAT TGCCGGCG             TTTTTTTTCGGACCT 100 69
        ycaL 1180010 .. 1180030 +  -8.9  -3.66784   AACGATTTGTGGCGT            CGGCGCGTA TAA TGCGCGCGG            TTATGTTAACGGTAC  75 141
         cmk 1180771 .. 1180795 +  -4.9  -3.06696   CGAATTTGCAGTACC          CCCGTTGCAAT GGA ATGACAGCGGG          TATGTTAAACAACCC  51 46
        rpsA 1182620 .. 1182637 + -14.1  -3.18264   GTAATCAAGCACTAA             GGGCGGC TACG GCCGCCC              TTAATCAATGCAGCA  95 111
        himD 1183008 .. 1183022 +  -7.8   -5.4387   TTGAACGAGAGAAAA               GCACCT GTC GGGTGC               TTTTTTCATTTATCT  95 55
        ycaI NONE
        msbA NONE
        ycaH 1188221 .. 1188233 +  -4.7  -3.20901   TCTGGCAACTAGTTA                CGCCG CGG CAGCG                TTCGATTGATGGAGT  50 29
        ycaQ NONE
        ycaR NONE
        kdsB 1190503 .. 1190516 +  -5.3  -4.35675   ATTTTGGGAGGAGTG               TCGTA CCGT TACGA                TTTTCCTCAATTTTT  68 65
       Z1265 1191500 .. 1191516 +  -3.6  -4.09685   AATCACTCTTGCCGT              GGCTCG CCTGA CGAACC              TTTTAGCCACTGCCA  57 15
        smtA NONE
        mukF NONE
        mukE NONE
        mukB 1199658 .. 1199675 + -12.7  -5.26119   GCGAGTTAAAATTAA             GGCGGCA GCAA TGCCGCC              TTTTCTTTTTCCGAA 100 32
        ycbB 1201825 .. 1201841 +  -5.7  -3.13432   GCAATTCTCTGCAGC              CCCCGTC ACT GCTGGGG              TTGAGTCATCTTGAC  54 91
        ycbK NONE
        ycbL 1203178 .. 1203195 + -12.7  -3.74868   GGCACACATAAAAAA             GCCCGCT TTTC AGCGGGC              TTCATTGTTTTTAAC 100 41
        pepN 1211933 .. 1211968 + -24.9  -4.16146   CACTGGCTTAATAAA    TCCCCGAATGGCGGC AATAGC GCCGCCATTCGGGGA     TTTTACCCCTGTTTT 100 30
        ycbQ 1217134 .. 1217155 + -11.6  -2.62118   TTTTATTAATTAGTA           CCCCTCCA GTGTTA TGGAGGGG            ATATTCATATTTTTT  77 57
        ycbR NONE
    15804976 NONE
       Z1290 NONE
       Z1291 NONE
       Z1292 NONE
    15804987 1223360 .. 1223374 +  -2.8  -5.75342   GCCCTGAAACAGGTT               CGGAAA ACG TTTGCG               TTTTTTTTGCCGCAG  89 34
        pyrD 1224494 .. 1224537 + -10.6   -3.4617   CTTCGAATTCCTCTT TATAAGATAATCAGGGCT TTATTTTC AGCCCTGGTTGTTTTATA TTCATTGCTGTTGCT  81 47
        ycbW 1225367 .. 1225383 +  -4.4  -3.90922   GATTTTCTAATTGCT              CCAGCA ACACC TGTTGG              TTATTTCCACGAAAT  60 204
        ycbY NONE
         uup 1230645 .. 1230655 +    -4  -3.26545   TATCAGGCATGAAAA                 CAAA CAC TTTG                 TTAGTCATCTGTAAA  48 105
        pqiA NONE
        pqiB NONE
        ymbA 1234176 .. 1234202 + -10.8  -6.02919   GATTTGTAAATATAA         CCGTCTCCGGTA TGT TGCCTGAGGCGG         TTTTTTTGTTTCTAA 100 48
         rmf 1234598 .. 1234614 + -13.7  -3.77484   CTCTTTAAAAAGAAA              CCTCCGC ATT GCGGAGG              TTTCGCCTTTTGATA 100 47
        ycbG 1237671 .. 1237686 + -11.8  -4.82901   TAAAGGCAAAAAAAA              CCCCGC AGCA GCGGGG               TTTTTCTACCAGACG 100 65
       Z1309 1240440 .. 1240453 +  -3.1  -3.11634   TACGCCGAAACAGGA               GTTTC CTGC GGAAC                TTGAGTAATCTGGCG  45 4
        helD 1245341 .. 1245369 +    -6  -3.09327   CTGGATAATGAAGTC       TGCCG-TTGCCAC GTTG GTGGCGACCGGAA        TGTTCCATACCGTCG  53 147
       Z1317 1247058 .. 1247085 + -17.1   -3.0782   TGGCCAAATAAAAAA        TCCCCGGAAGG CAAAAA CCTTCCGGGGA         TCTGTTCAGGGATTA 100 30
       Z1320 1249097 .. 1249128 +    -8  -5.06414   TTAGCCGGACCTTTC      GGAAACAGTCGGTA TAAA TAGCGGCTGTTACC       TTTTTCTTCGCCAAA  91 86
       Z1328 1255830 .. 1255846 +    -3  -4.12599   ATGACAGTTCTCGCT              CTGCAA TTTTT TTGTAG              TTTTCCAGAATTCTT  58 326
       Z1334 NONE
       Z1335 NONE
       Z1336 1258986 .. 1258998 +  -6.3  -3.76224   GTTACACCAGCGGTT                TGTTG CTG CAACA                TTTAATACATGAGCC  64 111
       Z1337 1260189 .. 1260206 +  -2.5  -2.63596   CCGGATACCGAAATT             CCGCCGG GATT CAGGGGG              TGATGTGGCATGAAA  40 5
       Z1338 NONE
       Z1339 1261756 .. 1261766 +  -4.6  -2.57344   TATCGGAAAAGTGAT                 TGCC GGA GGCG                 CTTATGGCAAAAGTA  46 27
       Z1340 1262196 .. 1262210 +  -4.2  -2.86124   TAGTGAAAATAACAT               GAAACC TTT GGATTC               TGGTGTTTCAGTGGA  46 38
       Z1342 1264139 .. 1264152 +  -9.5  -5.45813   CGCACCCGCACTTAA               CCCGC TTCG GCGGG                TTTTGTTTTTTCCTG 100 96
       Z1343 NONE
       Z1344 NONE
       Z1345 1266852 .. 1266867 +  -8.2  -5.64274   AGAAGATTTTTTACA              CCCGTC GCCA GGCGGG               TTTTTTTATGACTGA 100 107
       Z1346 NONE
       Z1347 NONE
       Z1348 1267736 .. 1267754 + -13.8  -5.75342   TATCCCTTTATTTCC             GGCTGCGC ATG GCGCGGCC             TTTTTTTTACGACCA 100 227
       Z1349 1270067 .. 1270091 + -13.6  -6.01725   CGGCTCCCGGCGTTG          GCCGTCAGTG GGTGA CACTGGCGGC          TTTTTTGTTTTTCTT 100 393
       Z1350 NONE
       Z1351 NONE
       Z1352 1271399 .. 1271415 +  -4.3  -4.17701   GTTGTTTAACACTCA              GGCACCG TAA TGATGCC              TTTGTCATTTCTGCG  64 320
       Z1353 NONE
       Z1354 1273185 .. 1273210 +  -6.1  -3.05384   CGGGCATATTTTATG         TCT-GCTGCCAG CTC CCGGCGGCAAGA         TTCAATGACCCACGC  53 461
       Z1356 1273939 .. 1273961 +  -2.1  -3.55444   GGCTTTTTCAGCAAA           TGTTAAC CAGGCAGCA GTTAACA           TTTGCGGCATGAGAC  47 217
       Z1357 NONE
       Z1358 NONE
       Z1359 1276287 .. 1276298 +  -7.2  -6.09196   TGTAACCATCATGAA                CCGC TGCG GCGG                 TTTTTTTATTTTCAG 100 53
       Z1360 1278292 .. 1278302 +  -2.4  -3.29144   GGGAGGCGTGCGCCT                 CCCG TAA CAGG                 TTATGGCAAAGATCC  45 57
       Z1361 NONE
       Z1362 1279124 .. 1279161 +  -3.5  -3.06696   TATTTTTTCAAGAAA  TGGCGGGCGACCATCAG GCGTGA TTGA-GGTC-CCCGGCA   TGTATTACGGAAGAA  45 132
       Z1363 NONE
       Z1364 NONE
       Z1365 NONE
       Z1366 1281527 .. 1281538 +  -2.2  -2.52623   CTGATTTACGATTTG                CGTT GTCC GACG                 GTGTTATGAGGAGGG  39 5
       Z1367 NONE
       Z1368 NONE
       Z1369 1282681 .. 1282691 +  -5.4  -3.60048   CCCTGGAGTTTCAGG                 TCAC GGT GTGA                 ATTTTTTCAACAGAA  59 15
       Z1370 NONE
       Z1371 NONE
       Z1372 1284170 .. 1284180 +  -6.8  -6.34424   AATGATGATACCCCT                 CCTG TGG CAGG                 TTTTTTTTTTGSCCC 100 43
       Z1373 NONE
       Z1374 1285489 .. 1285508 +   -10  -4.82901   ATGAATTTTTATCCT            GGCATGGT GGTT ACCGTGCC             TTTTTGTGGCGACCG  91 107
       Z1375 NONE
       Z1376 NONE
       Z1377 NONE
       Z1378 1287872 .. 1287905 + -22.7  -3.59979   TCGGTGGGCATGAAA     GAAAACCCCGGTATC TGCT GATACCGGGGTTTTC      TTTAGCATGGCAGAA 100 234
       Z1379 NONE
       Z1380 1291504 .. 1291521 + -12.7   -5.4505   TATAACCCATATACG             GGCGCCA GAAA TGGCGCC              TTTTTTATTGCAGAA 100 45
       Z1381 1292179 .. 1292198 + -12.1  -5.26316   CACAGTGTTATGACA            GCCCGCC GGTTCA GGCGGGC             TTTTTTGTGGGGTGA 100 53
       Z1382 NONE
       Z1383 1293820 .. 1293836 + -10.1   -5.5604   GACAGCTTCACAAAA              CCGGAGT CCG GCTCCGG              TTTTTTGTTGGTTAG 100 43
       Z1386 1295532 .. 1295553 + -10.1  -3.61652   AGCCAAAAAAGCAAA           GGGGCTACC ATTT GGTAACCCC            TTGATTATTTGGCGG  78 430
        hyaA NONE
        hyaB NONE
        hyaC NONE
        hyaD NONE
        hyaE NONE
        hyaF 1301596 .. 1301609 +  -3.1  -3.57144   GCAATCGGCGAATAC               CTCTG GTCG TAGAG                TTTCAGGATAAAGAG  51 78
        appC NONE
        appB 1304402 .. 1304420 +  -3.8  -3.12327   GTATTTACTTTGGTT             CGTCGGCA TTT TGTTGATG             TGTTCGCTCTCCACC  47 58
        appA 1305928 .. 1305964 +  -7.2  -3.80083   AGAACTGTCTAATGC   GTAGACCGGAAAAGGCG TTCA CGCCGCATCCGGTC-AC    TTTACCTTCAGTTTT  68 95
        cspG 1315016 .. 1315029 +  -3.1   -2.7263   GCAAATACGCACTGA               CCATGC ACC GC-TGG               ATTTCACAAAATAAT  43 197
         sfa 1315415 .. 1315447 +  -7.8  -3.79909   AAATAATGTGATTTT     GT-GAACATCACCCC GTGC GAGGTGATGTTCCGC      TTGTTGCTAATTTAG  71 192
        torT 1320805 .. 1320817 +  -4.7   -2.8478   CGTACTACCAGTTCG                CGCAG TTC CAGCG                GTTTGGTGACGTAAT  47 371
        torC NONE
        torA NONE
        torD 1325743 .. 1325773 +   -14  -2.73364   ATGAGCTACAAACCG       GGAAAGCCGCTGGC GCA GCAGGCGGTTTTCC       TGCTTCAGGTGCGCA  86 200
       Z1419 NONE
       Z1420 1328608 .. 1328636 + -10.3  -4.60041   GAGGCAGGGGCTAAT        CAGGCATAGTTTG CGT CAAACCTTGCCTG        TTTTTAAAGATGAAT  91 169
         agp 1330218 .. 1330240 +  -2.7   -3.8579   GTATTGCGCAGAGAT          GCCCATTCAC CGAC GTGA-TGAGC           TTTCGCTTCTTGAGT  55 247
       Z1431 1334955 .. 1334972 +  -7.7  -3.37761   TCTTTTGATGCGAAT             GCC-AGCG GCG CGCTCGGC             TTCACTTTGTTCCCA  65 493
       Z1448 1344001 .. 1344014 +  -6.7  -2.65354   CCAACTAAGGCCATA               TGCGT TTCC ACGCA                TACCTTTCAACTAGC  55 110
       Z1449 NONE
       Z1450 NONE
       Z1451 1346334 .. 1346355 +  -8.7  -5.27335   ACTGAGCTAATAACA           GGCCTGCTGG TAA TC-GCAGGCC           TTTTTATTTGGGGGA  95 339
       Z1452 1346981 .. 1346993 +  -5.5  -4.18018   AGCGCAACAGAATTA                TCCGG AGT CTGGA                TTTTAAGTGAAGGAG  67 350
       Z1453 NONE
       Z1454 1348343 .. 1348360 +  -9.9  -3.05914   TGCATATTTAAATAT             TGCACGT TACA ACGTGCA              TGTGTATGATTGACT  71 190
       Z1456 1349417 .. 1349430 +  -8.1  -5.61596   ACAAGTAACAGTAAC               CCACC TTCA GGTGG                TTTTTTTGTACAAAT 100 33
       Z1457 NONE
       Z1458 NONE
       Z1459 1351554 .. 1351569 +  -7.5  -5.60993   TGCCACGCAGTCGAA              CCCGC CGATGC GCGGG               TTTTTTTGTACCCCG 100 73
       Z1460 1352213 .. 1352230 + -10.5   -5.4251   CATATTTATTTACCA             GGCTCGC TTTT GCGGGCC              TTTTTTATATCTGCG 100 331
       stx2A NONE
       stx2B 1353890 .. 1353909 + -12.8  -4.93696   AACCAGGATTCATAA            GGCTGCGC AACT GCGCGGCC             TTTTTCGTATTTCGG 100 385
       Z1466 1356113 .. 1356128 +  -5.4  -2.74038   CTGAACCAGTTAATG              CTGTAC TTCT GTACGG               TGGTCTGTGTGCTGT  50 184
       Z1467 1356593 .. 1356617 +  -7.8  -4.90906   GTAACGGGGAGTCAG          GGCCATCAGT AAACA GCTGCTGGCC          TTTTTCATGTTGTGA  87 37
       Z1468 NONE
       Z1469 1357522 .. 1357538 +  -4.3  -4.17701   GTTGTTTAACACTCA              GGCACCG TAA TGATGCC              TTTGTCATTTCTGCG  64 136
       Z1471 NONE
       Z1473 1359280 .. 1359290 +  -2.6  -4.31895   TGAGTTGAAATTTCA                 TATT GTT AATA                 TTTATTAATGTATGT  60 436
       Z1475 NONE
       Z1476 NONE
       Z1477 1364261 .. 1364278 +  -8.4  -5.63517   CTGGCTTCAACTGAA             CCCCGT CATCGT ACGGGG              TTTTTTGTTTCCGGA 100 46
       Z1478 NONE
       Z1479 1366661 .. 1366678 + -10.5  -4.58663   TTTTCCTTTCCCTAT             GCCGGGT TTTC GCCCGGC              TTTTTCAGGAGTCAT  89 43
       Z1480 1367102 .. 1367118 + -11.5  -4.82901   GATTAAAACCTTCCG              GCCCGCG TCA TGCGGGC              TTTTTATCCGGGGAA 100 39
       Z1481 1368069 .. 1368101 +  -9.8  -2.77523   TCTGAGGGGATCCGT      CGGGCATATCGTCA TACAC TGGCGACAAGCCCG      TACTCTTCATACCGC  69 495
       Z1482 NONE
       Z1483 NONE
       Z1484 1371014 .. 1371042 + -20.5  -3.49777   TAGCCGACAGCTTCA        CAAAAACCGGAGC CCG GCTCCGGTTTTTG        TTGTCATGTATAGGG 100 38
       Z1485 1371517 .. 1371540 +  -3.9  -3.68351   TTATTTAGTCATCAT          CAGAATGTC ATGCAA GGCATTTTG           TTTCAGTGATGCCGA  53 213
       Z1486 NONE
       Z1487 1374581 .. 1374594 +  -3.1  -4.72272   TTAATGTTACGGGCG               TGCTG ACTC CAGTA                TTTTTCCTGGACAGA  66 92
       Z1488 NONE
        lomW 1376280 .. 1376296 +  -7.9  -5.45652   GGTAACCGTTTACTA              CCCGCTG TGA TGGCGGG              TTTTTTATTGCCCGT  95 50
       Z1490 1377140 .. 1377155 + -10.4  -5.55769   TAATTCACATTCTGA              CCCTGC TCCG GCAGGG               TTTTTTGTTATCCAG 100 79
       Z1491 1377813 .. 1377833 +  -2.5  -2.84298   AATGCCATTCAGCAT            CAGGCTC AGAACTG GAGACTG            TAATTATGGAGTATG  42 2
       Z1492 NONE
       Z1493 1378522 .. 1378532 +  -4.6  -3.24954   TGGAGCAGTAATTGG                 CGGC ATT GCTG                 GTTCTTTGTTTTAAG  50 1
       Z1494 NONE
       Z1495 1388735 .. 1388753 +  -9.6  -4.63932   CGGGGTTTTACAGCG             CACCGGAT AAG ATTCGGTG             TTTTGTTGAAAAATA  91 487
        ycdC 1399726 .. 1399742 +  -6.5   -3.5774   GCATCAAACGGTTGA              GCGGTAA TAT TTTCCGC              TTTCGCCAGTTGAAT  60 279
        putP 1405448 .. 1405483 + -10.4  -3.02043   TTTTTAACCCGAATG    TTCCCTGCCATGCGGT ATAA GTTGCCTGGCAGGGAG     TGTTCGGGGGCAATT  73 68
       Z1517 1408012 .. 1408026 +  -2.8  -4.37871   TTAGCGTAATGATAA               TCGC TATCACT GCGA               TTTACTTTTCTTTGC  62 431
       Z1519 1408920 .. 1408931 +  -4.4  -3.34344   CGTAACAAATACGAC                GCAA ACTC TTGC                 TTAGTTACAACATAC  52 36
        ycdO NONE
        ycdB 1411415 .. 1411428 +  -4.5   -3.8211   GCAGATGCCTGATGC               GATGC TTGC GCGTC                TTCTTATGCCTACAA  58 69
        phoH 1412794 .. 1412818 + -13.6  -4.33907   AGTGTATTATCGGTG          CAGAGCCCGG GCGAA CCGGGCTTTG          TTTTGGGTGTTTATG 100 40
        ycdT NONE
       Z1528 1422853 .. 1422864 +    -3  -3.22113   TAACATAAAAATTAA                TTGA GGTG TCAA                 CTTTTATGAAAAAAT  45 213
       Z1532 NONE
       Z1533 1425582 .. 1425618 +  -3.1  -2.73681   TGTTTTGACTGGAAA   ATGGA-GTGGAGAGAT TTTGTC ATTTCTCCACTTCCGG    TACTTCAGGTGGGTA  43 62
       Z1542 1437568 .. 1437581 +  -3.8  -3.51394   AATGCGTCATGTCAC               GCAG GGGTTG CTGC                TGTCTTTATTTAGTT  52 75
       Z1543 NONE
       Z1544 NONE
       Z1545 NONE
       Z1546 NONE
       Z1547 NONE
       Z1548 1442445 .. 1442469 +  -9.3  -3.17075   AGCGTAATGAATATC          GCCGCGTGA CTATAGC TTACGCGGC          TTAAATTAACCCCAA  70 34
       Z1549 NONE
       Z1550 NONE
       Z1551 NONE
       Z1552 NONE
       Z1553 NONE
       Z1554 NONE
       Z1555 NONE
       Z1556 1452313 .. 1452327 +  -5.6  -3.26649   CGACGGTACAACAAC               TGGCGG TGA CCGCAA               TTAATGTAACGCTCT  54 241
       Z1557 NONE
        ycdU 1454195 .. 1454214 +  -7.8  -3.58256   ATATACGAAAAAAAA            GCCCGTAC TTTC GTACGAGC             TCTTCTTTAAATATG  69 185
       Z1559 1455737 .. 1455757 +  -6.9  -4.83615   GTATTTTGATTAACA            GGGGATT ACTTAAC AATCCCC            TTTTTATAAAAAATA  80 158
       Z1561 1458096 .. 1458110 +  -4.2  -3.60412   TATCTCCAGCCGCCA               GTGTCG ATG TGGCAC               TTATCTGTGAACTTG  53 44
       Z1562 NONE
       Z1563 1459125 .. 1459153 +  -8.9  -2.62184   ATTGTTGAAAGAGCA        GCTATTGTCGCTA TTG TAGCGGTAATTGC        TGCTATAACCGAAAC  66 134
       Z1564 1459586 .. 1459624 + -11.8  -4.25848   AGCATCAGGTCTGAA   TAGCAGCTATTTTCGCTA TTG TAGCGGGATTTGCTGCTA   TTTTACTAACCCATT  95 171
       Z1565 1461068 .. 1461098 + -12.7  -2.55565   ATCGTTGAGTACATA       TAGTTTCCTCTGC TACTT GCGGAGGAGACTA       ATGTCTTTACCATGT  81 49
       Z1566 1461784 .. 1461798 +  -4.9  -4.11404   TACCTCGTTTATTAA               TGCCG CGGTA CGGCG               TTTCTGTACTCTCAG  63 368
       Z1567 1462503 .. 1462513 +  -2.4  -3.98661   TTAATAGGCAGAARA                 GGGC GGG GCGC                 TTTGTCATCAGTGTA  53 100
       Z1568 1465164 .. 1465177 +  -2.3  -4.19678   TTGCCATAATCGCTT               CTGGT AAGG GCCGG                TTTGTTGCGGTATGA  58 246
       Z1573 NONE
       Z1574 1470379 .. 1470392 +  -8.1  -4.42235   CTTTTAATTTAACCC               TGGCG GAGA CGCCA                TTATTTTTGGACGTT  78 395
       Z1577 1470909 .. 1470923 +  -8.6  -3.17194   ATCATAAACCAGTAA               TCACAG TGC CTGTGA               TTGGGTTACAGGAAT  67 105
       Z1578 1471770 .. 1471786 +  -3.7  -4.27512   AGTATCTATCTGCAG              GAGGATA TAA TATCATC              TTCTTTATTATAAAC  62 128
      ureD_2 1474945 .. 1474966 +  -5.1  -2.69647   TAAGTGATGATAATC           TGCGTTGCC AGTA GGTAATGCG            TGATATCTGGCAATT  49 12
      ureA_2 NONE
      ureB_2 NONE
      ureC_2 NONE
      ureE_2 NONE
      ureF_2 NONE
      ureG_2 1479174 .. 1479192 +  -7.3  -4.52873   AACATCCTCTGTATC             AGGGCCG GCAGG CGGCCCC             TTGTTTTTATCAGAA  80 45
       Z1591 1480865 .. 1480909 +   -10  -2.87132   CTTAAACGTTAACCC GAGGCCCTGACCATCTACCT TCAGC AAGTGGAAGGTTAGCGCCTC TCTGTAAAAGGAGCA  72 261
       Z1592 1481168 .. 1481191 +  -6.7  -5.46657   AAAGAAAAAACAAAA          GTCCGCAGT GTAAAA ACTGTGGGC           TTTTTTATTCGCATC  91 122
       Z1598 NONE
       Z1599 NONE
       Z1600 1487367 .. 1487398 +  -7.5  -2.71918   GTACTCACCAATAAA     TAAGCGTCAATACGG TGCT CCGT-T-GACGCTTA      CTCTTTCTCCGCTGA  58 23
      terZ_2 NONE
      terA_2 1497987 .. 1497998 +  -3.6  -3.35679   TGGCTGGGGATTTCG                CTGG AGCG CCGG                 TTCTAAATAACACAG  48 4
      terB_2 1498468 .. 1498481 +  -2.3  -2.79183   GTTGGGCTTCGACCC               GGCTG AATT TGGCC                TCTGATCCACATCCC  40 7
      terC_2 1499540 .. 1499554 +  -7.1  -3.19026   TGAATCTGAGGAAAA               GGGGA GTTAA TCCCC               TTAAGTGTTAACCTG  62 16
      terD_2 1500202 .. 1500217 +  -6.1  -2.76249   ACTTTTCATATCTGG              GGCTG TTAATT CAGCC               TCATTCAACTGTTTG  53 51
      terE_2 1500837 .. 1500853 + -15.1  -5.83822   AGACGCTGAGTCTGA              CCCCGGC AAT GCCGGGG              TTTTTTTTGGGTATC 100 42
      terF_2 1501823 .. 1501851 +  -5.1  -2.78596   CTTAACGGAATCGAG        CCGGAAACGTGGC TAC GCCACGTGATCAG        TGTAATCAACACCTG  49 298
       Z1618 1504650 .. 1504672 +  -4.1  -3.73072   CAATCACCATTTGGA           TTGTCCGCT GAGGA GGCGAACAA           TTTCCTAGACAGCTT  55 234
       Z1620 1506220 .. 1506243 +  -7.4  -5.66684   ATGGGGTATTCCCTC          CGCCGGCA CTATGTGT TGCTGGCG           TTTTTTTATCAATTC 100 341
       Z1622 1507370 .. 1507380 +  -6.8  -3.91032   CAGATCACTTATTTG                 GTGG ACA CCAC                 TTTGTCGGATGCTTC  68 523
       Z1623 1507796 .. 1507824 +  -3.7  -3.94933   TAGTGGCAAACTCCC        GTTGGCGTGCCTG TAA CAGTTGCTCCAGC        CTTTTTATTTTGTTC  58 298
       Z1625 1508695 .. 1508712 +  -9.8  -3.91352   AGAGGCATATTTCGA             CGCCCC TAATCT GGGGCG              TTTGATTCAGGATGT  81 280
       Z1626 NONE
       Z1627 1509277 .. 1509304 +  -5.5  -2.80074   TGTTGTAATGCCGGT        ACGCTGGCAAT GTGCAA AATGCCAGCGC         TGGTATTGTGGAACC  50 100
       Z1628 1509449 .. 1509484 + -10.3  -3.09933   AGAACTGGCATTACA    CCGGTGCCGGCGTGC TTTCCT GCGTGTCTGCGCCGG     TTCAGTAAATTAGAA  73 69
    15804977 1511437 .. 1511449 +  -3.4     -3.81   AAGTATCTGCTCACT                TACC CAGGA GGTA                TTATTCTCAGGTAAT  53 407
       Z1634 1513839 .. 1513861 +  -2.6  -3.84901   TCATCCGGTGATTGT           CGGGAGGAAT ATC AATGCTTCCG           TTAATTTTTACTGGC  52 30
       Z1635 NONE
       Z1636 1514942 .. 1514954 +  -6.9  -3.92659   TTTATTCTGTTTCTT                CCCGG GGT TCGGG                TTTGAATTTTCCCAG  68 92
       Z1640 1518325 .. 1518345 +  -2.5  -2.54655   GAGTTGTGGAAAATC            CTCCGGA GCTAATA TCGGGAG            TGCCTTAACAATTTT  40 197
       Z1641 NONE
       Z1642 1521394 .. 1521408 +  -4.2  -3.07895   TATATGTTGAAAATG               CATGGA TTT TCCAGG               TGTGTTACCAGTAAG  47 345
       Z1643 NONE
       Z1644 1523539 .. 1523565 +  -2.3  -5.18726   TGGAGGCTGCTGGTT        GCTGGCG--CAGA GCT TCTGACCGCTGGC        TTTTTGTTATGGGAA  74 135
       Z1645 NONE
       Z1646 1525103 .. 1525123 +  -4.5  -3.91674   GAATCAGGTTTGAAC            CGCCCCGGG TTT CCTGGAGAG            TGTTTTATCTGTGAA  59 483
       Z1648 1526071 .. 1526113 +  -7.2  -3.77023   TGTTTCCTCAGATTT TAATCAGGCGCCCAG-ATT AAACCA AGTATTGAGCGCCTGATTA TGTTTATTCATTAAT  68 229
       Z1650 1527669 .. 1527693 +  -8.7  -4.07526   GTTAATAGAATAAAA          CGATCGATA AAACAGG TATCGATCG          TTTATATCGATCGTT  78 144
       Z1651 1530836 .. 1530849 +  -2.3  -2.68169   GGAAAGGACGCTCAT               TGCTG TTCA CCGCA                GTTCTGAATTATTGA  39 90
       Z1652 NONE
       Z1653 NONE
       Z1654 1535508 .. 1535533 + -16.9  -5.07011   CATTTCACCCATCAG         GCCGCGTCTTC TCCG GGAGACGCGGC          TTTTTCATTTATATC 100 298
       Z1655 1536433 .. 1536445 +  -3.3  -2.84636   CTGACTCACATCTGT                TCCTG CCC CGGGG                CTTCTTCCATTCATT  44 65
       Z1656 NONE
       Z1657 1537664 .. 1537677 +  -5.9  -3.34398   AGTGCAGGATATTCC               CGGCG TTCT TGCCG                TGTTTGCAGAACGCC  56 228
       Z1658 1538414 .. 1538426 +  -7.7  -3.32963   CACTGCTCATCCGAC                TGCTG GAC CAGCA                TTATGGCCTCACACT  65 157
       Z1662 NONE
       Z1663 1540743 .. 1540765 +  -6.9  -4.65153   ACTTCATTCCTCTGA           CGCCAGCCT GCACA GGGCTAGCG           TTTTCATTTATCTGC  79 55
       Z1664 1541757 .. 1541781 +   -13   -3.4678   AGGGAAAATAAAAAA          GCGCATGTTA AACAA TAACATGCGC          TTATAATCTGGCGGT 100 142
        ycdW 1543063 .. 1543084 +  -7.3  -3.05384   AATAAAGCATCAGGA           TTCCTGCTA TCCT TGGCGGGAA            TTGAATACAGGAGAG  60 39
        ycdX NONE
        ycdY 1544439 .. 1544453 +  -2.8  -2.95787   GATATGCGTCACTCA               TAACTG CRA CAGATA               ATTTGCTGTTGCATA  42 45
        ycdZ 1545044 .. 1545065 +  -8.7  -5.03994   CGCTTAAACAGTAAA           TGCCGGATT ATTA ATTCCGGCA            TTTTTATCTGTCAGG  91 57
        csgB NONE
        csgA 1549153 .. 1549168 + -10.4  -5.75342   TCTGTATTAAAGAAA              CAGGGC GCAA GCCCTG               TTTTTTTTCGGGAGA 100 48
        csgC NONE
       Z1678 1550043 .. 1550057 +  -5.7  -2.56181   AGAAGGTGTAAGGAG               GCGTT ATGAA AACGC               GTATTCATGTTGTGC  50 115
       Z1679 NONE
        ymdC 1551985 .. 1551995 +  -3.2  -3.83568   TGGCGTCGATATTGC                 CCGT GGA ATGG                 TTATTGTAAATGTGG  53 6
        mdoG NONE
        mdoH 1557764 .. 1557782 +   -11  -5.40072   ACGAGCCAATAAAAA             TACCGGCG TTA TGCCGGTA             TTTTTTTACGGAAGA 100 156
        yceK 1558522 .. 1558548 +    -8  -3.06183   GGTATTCGACGACGA         CGTAGACTGTTC CAT GAATAGACTGCG         TTGAATAACACTACG  59 514
        yceA 1562092 .. 1562118 + -10.9  -2.86618   AACAGAATAAATATC         ATTGCCGGATG CGTGC CATCCGGCAAC         ATTTCACTCTTACTT  75 31
        rimJ NONE
        yceH NONE
        mviM 1572022 .. 1572038 + -13.7  -4.11692   ATTCGCCTCTTTCAG              CGCCTGC CTT GCAGGCG              TTTTGCCCGTGGGTC 100 88
        mviN 1573611 .. 1573637 + -14.4  -2.75074   ACGGTGTAACAATGC         ATTCCGGCCTGC AGT GCAGGCCGGAGA         TAATCTTCAGATCGA  87 32
        flgB NONE
        flgC NONE
        flgD 1576797 .. 1576808 +  -2.2  -3.22113   CTTCACATTTCAGGA                GTCA GTCA TGGC                 CTTTTCTCAAGCGGT  44 43
        flgE NONE
        flgF 1578869 .. 1578882 +  -3.8   -3.5026   GGTGAGGGGAAATTC               GCAC CGCCGC GTGC                TTCTGCTCTGCTTGT  52 110
        flgG 1579712 .. 1579730 +  -8.1  -4.50686   AACTCTAAGGCATAA             CCGGTGG CAGGT TCACCGG             TTTATTGATTTTTGA  82 33
        flgH NONE
        flgI NONE
        flgJ NONE
        flgK NONE
        flgL 1585221 .. 1585249 + -13.8  -5.54264   TGGGTATGTTTTGTC        TGCCCGCTCAGG GATCG CCGGGGCGGGCA        TTTTTTTGCCTATTT 100 67
       Z1724 NONE
        yceC 1590394 .. 1590424 +  -3.3  -3.57263   GCCTCGCTCAGGTGA      CGGAAATGGACGTC AAAA GGC-TCCACTTCTG       TTTGCAGATGCCCAT  51 328
        yceD NONE
        rpmF 1591708 .. 1591753 +  -4.2  -4.07568   ACCGCGGCCGCAAGG TCATCGCTAAG--TAATCACGC GTCT GCGTGATGAAGCTTAGTGAGGA TTTTCCCCAGGCAAC  59 12
        plsX 1592880 .. 1592897 +  -5.5  -3.57263   TGCGGTAGCAGGACG             CTGCCAG CGAA CTCGCAG              TTTGCAAGTGACGGT  59 33
        fabH 1593869 .. 1593879 +  -2.4  -2.92267   CGGTGGATTCACCTG                 GGGC TCC GCGC                 TGGTTCGTTTCTAGG  41 1
        fabD NONE
        fabG 1595614 .. 1595628 +  -7.8  -2.62642   AAAATGCTCATGTTG               CGCGCA GTC TGCGTG               GTTATGAGTAATAAT  59 54
        acpP 1596041 .. 1596067 + -13.1  -5.02287   GGCGTAAGTGAACAT        CTCCAGGCGGTC GTTC GACCGCCTG-AG         TTTTATCTTTTTGTC 100 34
        fabF 1597387 .. 1597402 +  -8.2  -5.52096   TCCACCCATATAAAA              GGTCCG CTTG CGGGCC               TTTTTTCTTAGCTTT 100 51
        pabC NONE
        yceG NONE
         tmk NONE
        holB NONE
        ycfH 1601757 .. 1601775 +  -4.6  -2.79098   AATCCATCCGTTGAA             TGAGTTTT TTT AAAGCTCG             TAATTAATGACTAAA  47 27
        ptsG 1603509 .. 1603526 + -12.7  -5.04987   CGTTGGGGAGACTAA             GGCAGCC AGAT GGCTGCC              TTTTTTACAGGTGTT 100 50
        ycfF NONE
        ycfL NONE
        ycfM NONE
        ycfN NONE
        ycfO NONE
        ycfP 1610138 .. 1610151 +  -3.9  -4.34402   TTTCAGCAACAAAAC               TTGAT TAAC ATCAA                TTTTGGTATGACCAA  64 276
         ndh 1611659 .. 1611691 +   -12  -2.60723   TGGTACGAGCGGTAG      GCCTGATAAGACGC GTTAA GCGTCGCATCAGGC      ATTCCTTCAGACTCC  79 92
        ycfJ 1612381 .. 1612407 + -10.1  -5.43866   GTACTCTGCAATTTG         GCCCCTCATTC GCTCA GGCTGAGGGGC         TTTTTTTGCGACTTA 100 48
        ycfR 1613589 .. 1613615 + -18.8  -5.93809   CTACTGCTGATTTTT         TCCCCGCGACAT GCC GTGTCGCGGGGA         TTTTTTTTATCCAGG 100 64
        ycfU NONE
        ycfV 1621539 .. 1621555 +  -5.1  -2.98947   CTGATGGGGGCGGAG              TAATGGC GAT GCCTTTA              TCGTTATTGATTGGC  51 23
        ycfW NONE
        ycfX NONE
        cobB 1624687 .. 1624708 +   -13  -2.52933   TTGCTAACTAAAAAA           CGGGCGGT AATACC ACCGCCCG            CTTGCTGAATTAACG  84 150
       Z1768 1629648 .. 1629668 +  -8.3   -3.6502   ATGCCTAATTGCTTG            TCAATAGGC TAC GCCTAATGA            TTTGGGTGCGACCTA  72 496
       Z1771 NONE
       Z1772 1631108 .. 1631124 +  -3.6  -3.03124   ACCAACAATATTCAT              GCCGGA TTTCT TCCGGA              TGTTCGAGGGTAAAG  45 40
       Z1773 NONE
       Z1774 NONE
       Z1775 NONE
       Z1776 NONE
       Z1777 NONE
       Z1778 NONE
       Z1779 NONE
       Z1780 NONE
       Z1781 1635897 .. 1635915 +    -3   -2.9039   AAACGTTCGCCGGGA             TTCACACC AAA GGAGGGAA             TATGTCGGATGATAT  42 121
       Z1782 NONE
       Z1783 1636493 .. 1636506 +  -9.5  -5.45813   CGCACCCGCACTTAA               CCCGC TTCG GCGGG                TTTTGTTTTTTCCTG 100 96
       Z1784 NONE
       Z1785 NONE
       Z1786 1638777 .. 1638787 +    -4  -3.20494   GGTGAATTGAAAATA                 TTGA TAA TCAA                 TCTTCATCATTAAAT  48 138
       Z1787 1639776 .. 1639791 +  -7.5  -5.24129   GCCGCATAGCTTGAC              CCCGC CTCTGA GCGGG               TTTTTTGTGCCCGCA  91 167
       Z1788 1640145 .. 1640176 +  -4.4  -4.07968   TTGTGGTAAATGGGC      GG-CTGGTGGGTGTT AGC GGCACCTGTCAGTCC      TTTGCTTATGTGTTG  61 10
       Z1789 1641261 .. 1641278 + -10.5  -5.83822   ACACTTATTTTCCCT             GGCTCGC TTTT GCGGGCC              TTTTTTTTAAATGTC 100 318
       Z1793 1643637 .. 1643665 +  -3.2  -2.57344   AACTCACCGGTAGTG       TCA-GTGGGTCGTC TGA GACG-CCTGCATGA       GTTATCAGAGCCATC  42 73
       Z1794 NONE
       Z1795 NONE
       Z1796 1644994 .. 1645018 + -12.9  -3.02632   GCAGATTATTTCACG          CAGAGGCACCG TAA TGGTGCCTTTG          TCATTTCTGCGCTTC  86 132
       Z1797 1645976 .. 1645988 +  -4.1  -2.83343   AACTCATAATGCTGG                CGAAG GGC CTTTG                TGTAATCGTCGGTAT  45 145
       Z1798 1646855 .. 1646869 +  -5.8  -3.58726   AGGGTGGCATTGTTA               GAATAA GAC TTATTC               TTATCTGTGCCGGGA  59 328
       Z1799 1647373 .. 1647407 + -10.6  -3.40899   GTTATTTGTCATGCT     GGCCGGACGCAGATGC GTT GCATCTGTTGCCAGCC     TTCTCCTGCAGGCTT  80 181
       Z1800 1648147 .. 1648169 +  -2.1  -3.55444   GGCTTTTTCATCAAA           TGTTAAC CAGGCAGCA GTTAACA           TTTGCGGCATGAGAC  47 216
       Z1802 NONE
       Z1803 1650494 .. 1650505 +  -7.2  -6.09196   TGTAACCATCACGAA                CCGC TCCG GCGG                 TTTTTTTATTTTCAG 100 53
       Z1804 NONE
       Z1805 NONE
       Z1806 NONE
       Z1807 1655610 .. 1655634 +  -7.1  -3.21395   GAATGGCAATATCTG          CAGGTCGTCTG ACA CAGATGATCAG          TGTTCTGAACCCGGT  62 48
       Z1808 NONE
       Z1809 NONE
       Z1810 1656720 .. 1656732 +  -7.7   -5.8096   ACCCTGGAGTTTCAG                GTCAC GGT GTGAC                TTTTTCTTTTTTCTA 100 14
       Z1811 NONE
       Z1812 NONE
       Z1813 1658221 .. 1658234 +  -8.1  -5.75342   AAATAATGATGAAAA               CCTGC TGTG GCAGG                TTTTTTTTGCCCGGA 100 39
       Z1814 1659534 .. 1659553 +   -10  -4.82901   ATGAATTTTTATCCT            GGCATGGT GGTT ACCGTGCC             TTTTTGTGGCGACCG  91 107
       Z1815 1660381 .. 1660396 + -10.4  -5.47159   CAGTAATGGATTATG              CCCACC ATCA GGTGGG               TTTTTTATCTTCGCC 100 35
       Z1816 1660680 .. 1660694 +  -2.9  -2.57468   GATATCACAGTGTAT               TCAAA AAAAC TTTGA               CTTGATATAGTCACA  40 1
       Z1817 1661099 .. 1661132 +  -7.4  -3.29511   GATAGAGCAGAAAGT     TGAAGCCCCAACTG CTGTAA CAGTCAGGGCTTCG      TTATCAACAAATCGG  63 263
       Z1818 1662062 .. 1662077 + -10.4  -4.84017   TTGCCAACGAAATGA              CCCAGC TTCG GCTGGG               TTTTTATCAGGAGTT  91 45
       Z1819 NONE
       Z1820 1663366 .. 1663387 +  -3.8  -4.20531   TTACCAGACTTGCTT           CCAGGTTCT CTGAA AGAAC-TGG           TTTTGAATGGATGTA  62 376
       Z1822 1665540 .. 1665554 +  -4.3  -4.26871   TTTTAGGTTTGCACA               TGTTC AGTGG GAACA               TTTATTGCTCCGTTG  64 79
       Z1823 NONE
       Z1824 1669750 .. 1669762 +  -7.7  -4.29953   GTTAGTGTCAGTATC                GCTGA AGA TCAGC                TTCTTTTGCTGATTT  79 296
       Z1827 1671711 .. 1671729 + -14.6  -3.35813   AAGTTCATGGTAAAA             CCACCTCC TGT GGAGGTGG             TTGCTTGCAGTCAGG 100 176
        pepT 1677316 .. 1677344 +    -9  -3.06133   GGAAGTAAGCGAAAA       G--GGATGCGGCAT GTG ATGCCGCATCCGGC       TTAAATCCAAACTTA  68 33
       Z1836 NONE
       Z1835 1680146 .. 1680168 +  -7.1  -4.20368   AAGAGCGAGAAAAAA           GGCATGAAA CAATA TTTTATGCC           TTTGTATTAACATGA  74 215
       Z1840 1681830 .. 1681853 +  -3.8  -3.08706   ATCCGCATTAGCTGG          CCTTCTGGCA AAAC TGTCAGGAAG           TGTTGCGCTGTGGTT  47 144
       Z1841 NONE
       Z1842 NONE
       Z1843 1684767 .. 1684778 +  -7.2   -4.2018   ACCCGCAGAAAAAAC                CCCG TTTG CGGG                 TTATTTTGAGCGTTT  74 225
       Z1844 NONE
       Z1845 1685886 .. 1685901 + -10.4  -5.40474   GACAGCTAATCAACA              GCCGGA GAAA TCCGGC               TTTTTTTGCACCAGT 100 315
       Z1846 1686483 .. 1686512 +  -7.9  -5.93809   TTGAGTTTTTGCCGC       GTCCTGGAGTT CCTTACTT AACCCCAGGAC        TTTTTTTTATGCCGA 100 280
       Z1847 1687684 .. 1687713 +  -9.3  -4.42386   CGACGATTAACAGCA       TACAGAAGGGGCT TAAA AGCCCCTTTAGTG        TTTTATGGGTGAAAA  85 31
       Z1848 NONE
       Z1849 1689741 .. 1689753 +  -2.6  -2.82193   AGGTCAGTACGGGGC                CGCT GGCGG GGCG                TGTACTGAATATCAT  41 263
       Z1851 NONE
       Z1852 1690572 .. 1690587 +  -3.2   -2.6176   GACGCTGATGAATGA              GCGG GAACAAAA CCGC               CTTATCCGTGGACTT  42 26
       Z1853 1691274 .. 1691284 +  -3.2  -3.08776   AACGGTTAAAACAGG                 CTGT TAA ACGG                 TACTTTTCGGACCTT  45 82
       Z1854 NONE
       Z1855 1693589 .. 1693602 +  -3.1  -4.60487   CGGGGCACAGAAAAA               CAACG AATA TGTTG                TTTTTGGGAATGGTC  68 457
        icdA 1702097 .. 1702115 + -11.7  -4.35644   TGTTAAATATTGAAA             CGGGCGT ATAAC ACGCCCG             TTGTTTTATGATGAT  95 51
       Z1868 NONE
       Z1869 1705301 .. 1705319 +  -6.6  -3.21925   GCGGCTAAAATGGCG             CGGGCAGG AAT CCTGGTCG             TTGATGGTAAGGTCT  59 145
       Z1870 1705911 .. 1705936 +  -6.1  -4.82518   AAAGACTGCAATATG         GCGGTTCATAT CTTT ACATGGGCCGC          TTTTGTTAATGTTTT  80 56
       Z1871 1708005 .. 1708033 + -13.2   -3.3506   ACCTTCCATAATAAT        GTCACCGGAGCT TGAAC AACTCCGGTGAC        TTCTGCGCATTTAAG  95 379
        ybcN 1708868 .. 1708881 +  -4.5  -3.28791   CTGTACTGGCACATA               TCCGG CTGA CTGGA                TTGTGCGGCACCGGT  52 285
         rus 1709456 .. 1709472 +    -5  -2.80531   GAACGTCTTCGCCAC              CGCTGG ATGCG CCTGCG              CTTATATCGTTTTCC  49 61
       Z1874 1710313 .. 1710335 +   -12  -4.84918   GTAATCCAAATTCAA           GCCCGAGGTT TAA AGCCTTGGGC           TTTTCTGTTTCTGAA 100 95
       Z1875 NONE
       Z1876 1711382 .. 1711394 +  -3.3  -3.20227   TCTGCATCATCGTCT                GCCTG TCA TGGGC                TGTTAATCATTACCG  46 74
       Z1877 1712202 .. 1712212 +  -2.6  -4.31895   TGAGTTGAAATCTCA                 TATT GTT AATA                 TTTATTAATGTATGT  60 436
       Z1880 1713685 .. 1713697 +  -4.1  -4.31164   GAGGTTGCCCCGTAT                TCAGT GTC GCTGA                TTTGTATTGTCTGAA  64 400
       Z1882 NONE
       Z1883 NONE
       Z1884 NONE
       Z1885 NONE
       Z1886 NONE
       Z1887 1719969 .. 1719982 +  -9.5  -5.41746   CCTTCATCACTAAAG               GCCGC CTGT GCGGC                TTTTTTTACGGGATT 100 42
       Z1888 1721030 .. 1721050 +  -7.6  -4.96848   TACAACTGGCGTAAT           CA-TGGCCC TTCG GGGCCATTG            TTTTTCTGTGGAGGA  84 27
       Z1889 NONE
       Z1890 NONE
       Z1891 NONE
       Z1893 NONE
       Z1894 NONE
       Z1895 NONE
       Z1896 NONE
       Z1898 NONE
       Z1901 1730371 .. 1730382 +  -2.2  -2.52623   CTGATTTACGATTTG                CGTT GTCC GACG                 GTGTTATGAGGAGGG  39 5
       Z1902 NONE
       Z1903 NONE
       Z1905 NONE
       Z1906 1731525 .. 1731537 +  -7.7  -5.94743   ACCCTGGAGTTTCAG                GTCAC GGT GTGAC                TTTTTCTTTTTTTTC 100 14
       Z1908 NONE
       Z1910 1732603 .. 1732646 +  -4.5  -3.18264   GTTCRCTCCGGACGA CCGTGAGCAGGTGCTGGCCCG TCTA TGGTCCGGTACATGC-C-CGG TTGCTGCGTCAGGCA  50 59
       Z1912 1733019 .. 1733030 +  -7.2  -5.40072   CATGAATGATGAGAA                CCGC TGAG GCGG                 TTTTTTTACGCCCGG  95 36
       Z1913 1736331 .. 1736350 +   -10  -4.82901   AAGAGTTTTTATCGT            GGCATGGT GGTT ACCGTGCC             TTTTTGTGGCGACCG  91 220
       Z1914 1737031 .. 1737052 + -14.5   -4.5448   TATTCAGTCATGATA           CAGGCATCC TCCG GGATGCCTG            TTGTTTTTGTGCGTA 100 149
       Z1915 NONE
       Z1916 1740588 .. 1740605 + -12.7   -5.4505   TATAACCCAGATACG             GGCGCCA GAAA TGGCGCC              TTTTTTATTGCAGAA 100 45
       Z1917 1741263 .. 1741282 + -12.1  -5.26316   CACAGTGTTATGACA            GCCCGCC GGTTCA GGCGGGC             TTTTTTGTGGGGTGA 100 53
       Z1918 NONE
       Z1920 1744911 .. 1744934 +  -5.4  -4.63526   AGCTAAATACCAGAA          GATAATTAGT TTTT ACTATTTATC           TTTGTTTGTGGTTCT  74 140
       Z1926 NONE
       Z1927 1749169 .. 1749182 +  -2.4  -4.70319   GCTGAAANACGATCC               CATG TCCGGC CATG                TTTTCATTTTCCTNG  64 81
       Z1928 1749439 .. 1749456 +  -6.3  -3.29263   GTTGTCACAGAATAA             GCCCGGTA AAA TA-CGGGC             TTATGAACGACATCT  59 55
       Z1929 1751309 .. 1751321 +  -6.3  -3.73402   TTGAAATTATTGTAT                TTCTG CTT CAGAA                TTTCCTGGGCAGTAT  64 337
       Z1932 NONE
       Z1933 1755167 .. 1755180 +  -6.7  -3.03124   GGGGTCGGACCGGTA               TGCAG CGAA CTGCA                TATTGCCCCGTCAAC  58 73
       Z1934 1756135 .. 1756148 +  -3.7  -4.50943   ATTCCTGAGGGGATT               GCGAC GCTG GGCGC                TTTTATGGGTTATTC  66 154
       Z1935 1756816 .. 1756831 + -10.4  -4.54727   CCATCAACGATTAAA              CTGCGC TTCG GCGCAG               TTTTCGTTTACAGGA  89 41
        ycgJ 1759938 .. 1759952 + -11.4  -2.56046   CGTCAACGTTTATGA               CGGGGA GAC TCCCCG               TCGGTTGACATTTAC  77 102
        ycgL 1760908 .. 1760938 +  -2.4  -4.34402   ACAAATAACCGATAT       CCGGCGGTGGCA TTATCTT TGTCGGCGCGGG       TTTTCATATCCACGA  59 33
       Z1942 1761635 .. 1761663 +  -8.9  -3.09015   CGCGTTTTGTAATAC        TTTTTGCCGCC TGAAAGC GGCGGCAAAAC        TTGCATCGCTGTGCC  68 29
        ycgN 1762261 .. 1762301 +  -4.1  -2.60615   AGCGCTCTGTCATAA  TGAGAGTTACCCGAT ACCTTATTATC AACAGGTAACTCTCA  ATCTTTAAAAAACGT  44 117
        umuD NONE
        umuC 1765705 .. 1765724 +  -2.8  -4.57569   CAACCAGATAACCAT            CGCTAC ATAACGCA GTGGCG             TTTTTGGGGCGATCG  65 383
        fadR 1768574 .. 1768589 + -10.4  -5.80727   CGTTTAAAAAACAAA              CCCCTC AAAC GAGGGG               TTTTTTGTTGTTTTT 100 48
        dadA NONE
         alr 1772984 .. 1773010 +  -5.9  -3.53224   AGCCATTGCCCATGA         TAGTGCCCATT AAAAG GATGGACACTA         TTTCCCCGGAACCTG  57 133
        mltE 1776793 .. 1776851 + -10.4  -3.07051   AATAATCCGCTGTAA TTGCCGCTCCACCGTC-GGGCTGACGTT AAGAA AACGGAAGCTCAGACGG-GGAGTGGTGA TGGTTTCATTCTTGC  73 93
        ymgE 1779242 .. 1779271 + -12.9  -3.59979   TAAGATTTTCATAAG       GCGGATAGCGATA CAGA TGCCGCTATCCGC        TTTCACATCAGAACG 100 38
        ychH 1796374 .. 1796403 + -11.5  -2.87963   AAATAATGCAGTTTG       CTGACCAGTCAGT TTGC GCTGACTGGTCAA        TCTCGTACTTATAAA  78 42
        hemA NONE
        prfA NONE
        hemK NONE
       Z1984 NONE
        ychA 1805393 .. 1805409 +    -3  -2.61216   AATAAATAACATCGC              GCATAA ACATA TTGTGC              TGCATTAATTAATCG  40 1
        kdsA 1806330 .. 1806352 +  -9.2   -5.1675   TGCTTGAAAAATAAA           GTCTTAGCGT TCT GCGTTAAGAC           TTTTTTCATGGGTGC  93 48
        chaB 1809634 .. 1809650 +  -5.2  -3.18735   AAATCGTAAAACCGG              TAGCTT AGTTA AAGCTA              TTCGTGCGGTGTTGC  52 32
        chaC 1810941 .. 1810958 +  -4.1  -4.66264   ACTGCTTCTGCAGCG             TCTGACC AATC GGTCACA              TTTTTAAGGATTTTC  69 483
        ychP 1812533 .. 1812547 +  -2.8  -4.40894   CATTTTCTTCAGCAT               GTGC TTGACGT GCAC               TTTTACTGTGCTTTC  62 98
        narK 1816654 .. 1816672 + -12.4  -5.64274   ATTTGATTATCCTTT             GCGCGGCA TGA TGTCGCGC             TTTTTTTATGCGTCA 100 49
        narG NONE
        narH NONE
        narJ NONE
        narI 1823707 .. 1823722 +  -8.2  -5.60993   TTTAGTTCACATAGA              CCCTGC TTCG GCGGGG               TTTTTTTATGGGCAC 100 47
       Z2005 1824673 .. 1824684 +  -2.2  -3.17075   TATCAAATGACGCGC                CGCT GTAA AGTG                 TTACGTTGAGAAAAA  44 86
        ychK 1827110 .. 1827125 +  -7.6   -2.7264   GGACGAACTTTTGCC              GTTGGT ACGC ACCAAC               ATTTGACCAGAATTT  58 4
         hnr 1828353 .. 1828373 +    -4  -2.79796   CATCCTTTTCAGAAC           TTAGC-CCC TCCG GGGTGCTGA            TATACTGGGATGCGA  45 142
        galU 1829373 .. 1829394 + -12.3  -5.66684   GTGTTATCCACGAAA           CGGCGTTGA GCAA TCGACGCCG            TTTTTTTATAGCTTA 100 52
         tdk 1831381 .. 1831398 + -14.1   -4.1891   GGGTAAACAAAAAAA             CGGCCCC AGAA GGGGCCG              TTTATGTTGCCAGAC 100 282
        ychE 1835241 .. 1835259 +  -2.4  -3.98113   TCCTTTCAAATGAAA            CG-GAGC TGCCAT GCTCCCG             TTTACTTCGTCATTA  53 42
        oppA 1837602 .. 1837630 + -15.3  -3.16187   AGCACTGATGGCAAT        ACGTGGGGCAGGA GTG TCCTGCTCCACGG        TGTCTGATTTTTATC 100 33
        oppB NONE
        oppC NONE
        oppD NONE
        oppF 1841559 .. 1841578 + -13.6  -4.56597   CTTTAAACACAAAAA            GGGCTGAC AGCT GTCAGCCC             TTTTTCACGCCGAAA 100 35
        tonB 1846598 .. 1846631 + -16.9  -3.14564   AATTCAGTAAGCAGA     AAGTCAAAAGCCTCC GACC GGAGGCTTTTGACTA      TTACTCAACAGGTAA 100 31
        yciD 1849481 .. 1849499 + -11.8   -5.1848   AACCCCTCTGCAAAA             CTGGTCAT CAA ATGACCAG             TTTTTTCCATTCCTT 100 64
       Z2040 1854597 .. 1854612 +  -3.2  -3.77014   ATATGGATGTGCTAT              TATGCG CCCT CGCAGA               TTTGCATCATTTTCT  53 66
       Z2046 NONE
       Z2047 NONE
       Z2048 NONE
       Z2049 NONE
       Z2051 1859736 .. 1859755 +  -4.2  -4.39287   AAGTAGGTCTACACG            GTAACGCG AGTG CGTGTAAC             TTTTGATGTCATTCC  64 463
       Z2052 NONE
       Z2053 1860919 .. 1860940 + -10.1  -4.41633   GAAAGGCACTTGACA           TCCTCGTCC TTCA GGACGTGGA            TTCTTTTTCCGGATG  87 28
       Z2054 1861478 .. 1861491 +  -9.5  -5.77734   CGCACCCGCACTTAA               CCCGC TTCG GCGGG                TTTTTGTTTTTATTT 100 96
       Z2055 1861994 .. 1862021 + -11.2   -2.6627   AATTCTGATAATTCA        GCCGTCTTTGCC AGCA GGCACGGGCGGC         GTTCTCATGCATTCA  77 134
       Z2056 NONE
       Z2057 NONE
       Z2058 1864291 .. 1864304 +  -8.1  -5.72616   TTTCGCACAAGGAAG               CCACC GGAA GGTGG                TTTTTTTGTGTCCGT 100 123
       Z2059 1864619 .. 1864636 +  -9.9  -5.73978   TTGGTTGTTACAGAC             GCCTTCA GTCC TGAAGGC              TTTTTTATTTGTGGT 100 12
       Z2060 1866185 .. 1866214 +  -4.3  -3.09327   ACCGGACAGTGAAAT       GTTAAATGCCTCA CAAT TCAGGCAGTTGAC        TGTTGCCTGACATGC  48 369
       Z2065 NONE
       Z2066 NONE
       Z2068 1868859 .. 1868883 + -13.6  -5.85244   CGGCTCCCGGCGTTG          GCCGTCAGTG GGTGA CACTGGCGGC          TTTTTTGTTTTYCTT 100 393
       Z2069 NONE
       Z2070 NONE
       Z2071 1870143 .. 1870172 +  -4.9  -3.06501   CTCAGTATCAGCTGT       GAGGTAACGTTCCG GCA CGGGACGCT-CCGC       TTCAATGGCAATGTC  51 392
       Z2072 1870606 .. 1870623 +  -6.3  -3.29263   GTTGTCACAGAATAA             GCCCGGTA AAA TA-CGGGC             TTATGAACGACATCT  59 55
       Z2075 1873349 .. 1873377 + -16.9  -3.46602   TAGCCGACGGATTCA        CAAAAACCGGAGT CCG GCTCCGGTTTTTG        TTGTCATGTCAGGGA 100 255
       Z2076 NONE
       Z2077 1874563 .. 1874578 +  -4.6  -3.30908   CTCATGCATCGTAAG              CGGCTC GCCA GAACCG               TATTGATATTTACTG  52 74
       Z2078 1875314 .. 1875326 +  -4.7  -4.11371   ACGACCCAGACTGAC                CGCCC GCA GGGCA                TTTTCAGCGATGTTG  62 249
       Z2082 1878307 .. 1878326 +  -9.3  -3.28712   TTATTATCGAGTTCG            GTGACCG CCTGGA CGGTCAC             TTCTGAGAAAAGGCA  71 0
       Z2091 NONE
       Z2092 1884311 .. 1884327 +  -3.6  -3.03124   ACCAACAATATTCAT              GCCGGA TTTCT TCCGGA              TGTTCGAGGGTAAAG  45 40
       Z2093 NONE
       Z2094 NONE
       Z2095 NONE
       Z2096 1886747 .. 1886759 +  -6.3  -3.12803   GGCACGGGAGCTGGG                CATCA GCA TGATG                TTACGTGGTGATTTT  56 159
       Z2097 1887629 .. 1887639 +  -5.4  -5.00412   GAAAGAGCAGAACAA                 CAGA GTT TCTG                 TTTTTCATTCTGTTT  78 199
       Z2098 1888764 .. 1888779 +  -2.5  -3.16564   AATCCGAACCGGTCA              GACGG AGGTCG CTGTC               TTCGTAGACTACGAA  45 429
       Z2099 1889290 .. 1889306 +  -9.4  -4.84918   CCCCTGCTTGTTAAG              CCCGTC TTACT GACGGG              TTTTCTGTTTGTACA  91 44
       Z2100 NONE
       Z2101 NONE
       Z2102 1891732 .. 1891746 +  -8.5  -5.64274   GGACATTTGAAAGAG               CCCGC TTTTT GCGGG               TTTTTTTATGACTGA 100 105
       Z2103 1892061 .. 1892078 +  -4.1  -5.40464   GCGGTTGTTACAGAC             GCATTCA GTCC TGAAGGC              TTTTTATTTGTGGTA  83 12
       Z2104 1893218 .. 1893235 + -10.5   -5.4251   CACACTTATTTTCCA             GGCTCGC TTCG GCGGGCC              TTTTTTGTATCTGCG 100 320
       Z2105 NONE
       Z2106 NONE
       Z2107 1894138 .. 1894155 + -12.7  -5.28176   TGTGCATGCAAACAT             GCCCCTC TCCG GAGGGGC              TTTTTTATGGGTAAA 100 193
       Z2108 NONE
       Z2109 1896272 .. 1896283 +  -3.6  -3.80279   CTGAAAGAAGACGCT                GGCT AAAA GGCC                 TTATATGTTTGTAGA  53 64
       Z2110 1896783 .. 1896796 +  -6.7  -3.03124   GGGGTCGGACCGGTA               TGCAG CGAA CTGCA                TATTGCCCCGTCAAC  58 73
       Z2111 1897781 .. 1897795 +  -4.9  -3.96327   AAACAGATCGTTAAT               GCCTG ACATG CGGGC               TTTCTGCTCAGCCAT  60 184
       Z2121 1905465 .. 1905479 +  -5.7  -3.47447   CCCCACCGCTGACGT               GGTGT ATGAC ACACC               TGTTGTGATTTTTTC  56 455
       Z2123 1905777 .. 1905788 +  -2.2  -5.65513   CTCTCCACCGAAAGT                CAGT GCTG GCTG                 TTTTTTTCCTTAATA  86 136
       Z2124 1906724 .. 1906737 +  -3.8  -2.55813   ACTTGCTCTTGAAAA               TGGC ATTAAC GCCA                ATCTGTTGTTCAAAT  44 226
       Z2127 1907353 .. 1907370 +  -6.3  -3.29263   GTTGTCACAGAATAA             GCCCGGTA AAA TA-CGGGC             TTATGAACGACATCT  59 55
       Z2130 NONE
       Z2131 1911110 .. 1911129 +  -7.1  -3.68738   AGTCGCTGAACTGCA            GGCGCTGC GTCAG GC-GCGCC            TTGATTTATTAACCG  67 32
       Z2132 NONE
       Z2133 NONE
       Z2134 NONE
       Z2135 1914766 .. 1914794 +    -9  -3.91897   CGCTGCCGTAACACG       TTA-TCAGGCCAC CGCG GTGGCCTGACTGA        TTTCTGAATGAAAGG  79 30
       Z2136 1915098 .. 1915108 +  -6.8  -2.92475   TAAAAGGAGCCGGTA                 CCAC CCT GTGG                 GTTTATAACGGTCAG  56 38
       Z2137 NONE
       Z2138 1916268 .. 1916303 + -13.2  -2.71364   ACTTTGCCCTCAGAC    TGGCGCGTGAGATGGG GAGA CCCGACTGGCGCGCCA     TGCTTGCCGGGATGA  85 41
       Z2139 NONE
       Z2140 NONE
       Z2141 NONE
       Z2142 NONE
       Z2143 NONE
       Z2144 1921771 .. 1921797 + -13.1   -4.4009   TTTATTCCGTCATGA        C-ACAGGCACCC TCCG GGGTGCCTGTTG         TTTTCTGGCATAAAC 100 191
       Z2145 1925342 .. 1925359 + -12.7   -5.4505   TATAACCCATATACG             GGCGCCA GAAA TGGCGCC              TTTTTTATTGCAGAA 100 45
       Z2146 1926017 .. 1926036 + -12.1  -5.26316   CACAGTGTTATGACA            GCCCGCC GGTTCA GGCGGGC             TTTTTTGTGGGGTGA 100 53
       Z2147 NONE
       Z2148 1927657 .. 1927673 + -10.1  -5.55769   ACAGCTTCACAAAAA              CCGGAGT CCG GCTCCGG              TTTTTTGTTGTCACG 100 44
       Z2149 NONE
       Z2150 1929039 .. 1929050 +    -3  -4.82548   AAGTGATAATTAATG                CTAT AAAT ATAG                 TTTTGTGTATTTTTA  68 35
       Z2151 1929847 .. 1929893 +  -4.4  -3.38604   AGAACGTGCTGCGGT TGGCTGGTGAACTTTCGATAGT GCG AGTATTGAATGATTTCCAGCCG TTACTGATTTTACTC  52 120
        ydfJ 1931581 .. 1931604 +  -9.6  -5.16841   TCTGTAAATCCTCAA          TCCCTTCTCT TACC GGAGAGGGGA           TTTTTATTCATATAA  93 34
        ydfI 1933229 .. 1933239 +  -6.8  -3.73224   AACAACTACGGTTTT                 TCCG CGG CGGA                 TTTGCTCAGCGGTCA  66 133
         dcp 1937252 .. 1937281 + -13.5  -2.83271   ATAAACACCACCAAT       GGCTGTCCTGGAG ATAT CGCCAGGCCAGCC        TGGTTATAGCAGTAA  86 37
        ydeI 1938488 .. 1938507 +  -7.1  -3.69094   AATAAATTAGCCTGA            TGGCCTG AACTAC CGGGCCA             TTTGGGTACTGGGTT  67 42
        ydeH 1939734 .. 1939751 + -10.5  -5.76949   CCATGCAAGCATTCA             CCGCCGG TTTA CTGGCGG              TTTTTTTTCGCCGTC 100 143
       Z2165 NONE
        ydeD 1944081 .. 1944093 +  -7.7  -3.08522   TTCATAATTGCCTCA                GTGAC GTT GTCAC                GTTTTCAACTAGCTG  62 285
        ydeB 1945821 .. 1945834 +  -9.5   -3.6707   CGAATCATTAAAAAA               GGCCC GAAT GGGCC                TTTCAACTATTGCGT  77 30
        yneI NONE
        yneH NONE
       Z2180 1952202 .. 1952214 +  -3.4  -3.48593   ATTACGTTGAGATAA                TTGC CACCC GCAA                TTGTATGGACAGATA  50 132
       Z2181 1952597 .. 1952616 +  -7.2  -3.57915   GAAAAATAAATATGA            GCCAGTAAG TGC CTTAC-GGC            TATTTAATTACTGTC  67 194
       Z2182 1953711 .. 1953727 +  -2.3  -2.52896   CCACTTTATGATCCA              GGAAA AGGCGTA TTTCC              TCGATTAAACCATGA  39 83
        uxaB 1955402 .. 1955435 + -14.1  -3.72405   CCTATAAGCCTTTAT     CATTAACAGGTGC CACATGCA GCACCTGTTAATG      TTGTAATTTTGTAGG 100 96
       Z2185 1956511 .. 1956524 +  -6.7  -3.37487   TCTGTCCGTTCTCTT               GCAGT GGAT ACTGC                TCTTTCAGCATCTGA  59 94
        ydeW NONE
        ydeV 1965939 .. 1965972 +  -6.1  -4.72333   TGGGTTATAGTTTCA     TTGACAGCCAC-ATCA TGA TGACCGTGGCTGTTAG     TTTTTGAGTATAGTT  78 31
        ydeK NONE
       Z2196 1971902 .. 1971926 + -14.3  -3.36452   TGGTAAACAGTATAA          GCCGCATGTCG AGA TGGCATGCGGC          TTAATATTGCCAACT 100 35
        hipA 1973161 .. 1973176 +  -4.8  -3.12606   GTTTATATTGGTGCG              CATAAT GTAT ATTATG               TTAAATCGTATCTGA  51 114
       Z2199 1973955 .. 1973969 +  -7.2  -4.37886   AGGGCAACAACCAAT               CAAGAA TGA TTCTTG               TTTTATAAGCAATAA  77 368
       Z2200 1974796 .. 1974806 +  -2.6  -4.32046   AGTTAAACTTACTGT                 TATT AAA AATA                 TTTACTTTTTAGCAA  60 212
       Z2201 NONE
       Z2203 NONE
       Z2204 NONE
       Z2205 NONE
       Z2206 1980632 .. 1980647 +  -7.6   -3.6164   TTAAAAATAGAAAGA              GAGTAG TCCC CTACTC               TTATATATCCATGTT  67 250
       Z2207 1983034 .. 1983064 + -12.8  -3.30956   AATGCCTCTTCTCAT       TTCTTCTGCTGT CATCCGC ACAGCAGAAGAA       TTCCTCATTGATTAT  90 39
       Z2208 1983508 .. 1983523 +  -2.6  -4.08767   ATGTTAAAAAAGTAT              CGATAA AACT TTATTG               TTTTAAGGAGATAAA  56 68
       Z2209 1984350 .. 1984372 +  -8.4  -2.53831   CGTAAAAATTAAAAA           TGGGGCAG TCATTCC CTGCCCCG           CGTTGTTTTTAGGCG  63 75
       Z2210 1986399 .. 1986418 +   -15  -2.76815   TAACTAAACCTTCAT            GCGGCGGA TTTT TCCGCCGC             CTTATTGAGCGAGAT  89 38
       Z2211 1987649 .. 1987674 + -10.5  -3.80841   ATGACCTTAACAAGG         CACCCGACA TAAATTCC TGTCGGGTG          TTTCGTCATCATCAT  80 79
        yddA NONE
        yddB 1992001 .. 1992018 +  -6.2  -4.13945   TCGGATTTTACTTAA             CCGGGT AAATTC GCCCGG              TTTTCGCATGGAGAT  68 45
        pqqL 1994828 .. 1994852 + -13.6  -3.08201   CCAAAATAATAACAG          CCCCGTCAAC ACATC GTTGGCGGGG          ATTTTAGCAATATTC  87 32
        gadB 1996601 .. 1996630 + -15.1  -3.57387   CGTTTAACGGTAACG       GTGTCCCGAAACG AACC CGTTTCGGGACAA        TTTCCAAAGTCTGTT 100 44
        xasA 1998299 .. 1998321 + -13.5  -4.81685   ATGGTTATAAGATAA           GGGAGCGAT AATTC ATCGCTCCC           TTTTTCGTGCTTGCT 100 51
       Z2217 1999975 .. 1999985 +    -4  -4.70515   AGATTGAAACTGTCC                 TAAG TCG CTTA                 TTTCTTTTCAGTATA  69 277
       Z2219 2001464 .. 2001475 +  -5.8  -3.40597   AAACCGTGTTGAACT                CTGG AAAG CCAG                 TCTTTAGATGCGCCA  56 7
    15805003 2003910 .. 2003923 +  -9.5  -4.55798   GACAAATTCCTYTCT               CCCGC ACTC GCGGG                TTTTCATTTAACGTG  89 39
       Z2222 NONE
       Z2223 NONE
       Z2224 NONE
       Z2225 NONE
       Z2226 2009191 .. 2009201 +  -5.4  -2.80612   AGCAGGAGGTCATAA                 GTGT CTG ACAC                 GTTATTAACGTTACG  50 18
       Z2227 2010196 .. 2010208 +  -3.3   -3.6682   TCAACTGGTAATCCA                GCGTA ATT TCCGC                TTTCAGTACCTGAGA  51 104
       Z2229 2011216 .. 2011227 +  -5.8  -3.32946   TTAGCACGTGTTTCT                TCGC TACG GCGA                 TGTTGTCCTTAAAAC  56 76
        rpsV 2011437 .. 2011458 + -13.1  -5.71295   TCAATGACGATTAAA           CACCATTGC CTGC GCAATGGTG            TTTTTGTTTTTATCT 100 58
        sfcA 2013265 .. 2013288 + -14.6   -3.4404   TCCATCTAAGCCTGC          GCCCGGTAGT GAAG GCTACCGGGC           TATTTCCCTCTCCCT 100 32
        adhP 2014395 .. 2014407 +  -4.7  -2.84051   TGGTGATTGATTTCC                GCCGC TAA GAGGC                CTTTGCTGCGACTCC  48 18
        yddM 2015015 .. 2015034 +  -6.4  -4.19506   TCTACAATATGAAAA            TGGCGC CTTTTACA GCGCCA             TTTTCAGCTTAAAGT  70 208
        yddG 2020769 .. 2020791 + -15.6  -3.16564   TCGTGGCTAAAATAA           TTGCCGGGTC TAC GGCCCGGCAA           TTAATCAGATAAACC 100 31
       Z2239 2022136 .. 2022155 + -10.7  -5.00138   AACATCCTCTCCTGA            CCAGCCC TTCTCT GGGCTGG             TTTTTGATTTAAGTG 100 39
       Z2240 NONE
       Z2241 NONE
       Z2242 2024916 .. 2024940 +  -7.2  -3.09834   ATAGTTAATATACAA          CCCTTTGGAT TCATC ATCTGAAGGG          TTGAATCATGACATG  60 70
        narU 2026625 .. 2026639 +  -6.4  -2.66964   TCAGATCCCAATTCA               TTCCTG GAG CAGGAG               TCATGTCATGAGTAA  53 85
        narZ NONE
        narY NONE
        narW NONE
        narV 2033353 .. 2033375 +  -6.2  -3.14132   CTTGCAGGCTATGAT           AGTTCTCCAG TCA CAGGAGAACG           TTAATGAAACCGCAG  57 78
        yddE 2034298 .. 2034316 +  -2.3   -2.6927   TGATGCGCTTCGCCT             GTCAGGT CTACA ACCGGGC             TAATGTATGCCGGAT  40 51
       Z2251 2036118 .. 2036131 +  -8.1  -5.31855   ACGTCGGTAATATCT               GCAGC AAGT GCTGC                TTTTTGTTGTTCGTC 100 189
       Z2263 2045311 .. 2045322 +  -4.4  -2.89971   TGATCTTGCTTCAGT                GGTA AGAG TACC                 TGATTCATTGTTCCC  48 193
        ansP 2048235 .. 2048259 + -11.4  -3.78329   CGAGCTAATTGCAAA          ATTGCCCGGC TACGT GCCGGGCAAA          TTTAGATTACTGACG  91 33
       Z2268 2051757 .. 2051776 + -11.4  -4.06903   GAGTAATTACCTTGA            TGCCCGGT ATTT GCCGGGCA             TTTACTTTAACGATT  91 35
       Z2271 NONE
       Z2272 2055220 .. 2055235 +  -7.6  -3.40403   CAGAAAGGCGCTTAA              GAAACG GATG CGTTTC               TTATCGTGAGAAAGA  62 417
       Z2282 2063538 .. 2063557 +  -2.1  -3.25946   GAATGCAATGCAAAA            TCAGGAA GGAAGA TTCCAGA             ATTTCTTTGCGCTAA  44 103
       Z2283 2063882 .. 2063921 +  -7.8  -2.79831   ACAACGTTGAGTCGT  TTG-ATGCCGGATGCGGCG TAA CGCCTTACCCGGCAGGCAA  TATCATGCAGATTCA  60 31
       Z2286 2068154 .. 2068196 +  -2.4  -4.15998   GGAAAATCAGACTAC GCGGCCCCGCGGTGGTAACC AGT GGTTTACGCTGCGCTATCGC TTCTTTCATTTCGGT  58 377
       Z2290 2071587 .. 2071615 + -12.5  -3.28791   CAAGGATAAAACCAT        TGCGCAAAGCGAC CTG GTTGCTTTGCGGA        TTGTCCACCCGACAT  90 115
       Z2293 2073019 .. 2073036 +  -2.6  -4.30719   CTTGTTACGCGGTTC             CACCCA CAGACT TGGGCG              TTTGTTATACCAGCC  60 510
       Z2299 2076827 .. 2076848 +  -8.7  -3.76413   GCCGTTCTGAAAGGT           GAAGGGATC TGTC GATCCCTCC            TTTAACATTTTCACA  75 31
       Z2301 2079487 .. 2079519 +  -4.9  -4.92385   TAGACCCGTATTCTT      CGCCTGTACCA CGGGTCGGTTT TAGTACAGGCG      TTTTCTTTAAATATC  77 505
        gapC 2081266 .. 2081287 +   -13  -3.43853   ACTCTGACGCGCACA           GGCGGAGG AAAAAA CCTCCGCC            TCTTTCACTCATTAA 100 34
        acpD 2090781 .. 2090793 +  -4.1  -2.94099   ACATCCAGAACCGCA                TTCTG TGC CGGAA                TATGTCGTGGAAACG  45 413
        ldhA 2109132 .. 2109154 + -14.9  -2.74012   TGGTTTAATCTTGCC           GCTCCCCTG CAATC CAGGGGAGC           TGATTCAGATAATCC  89 33
        hslJ 2110002 .. 2110017 +  -4.6  -5.27769   CGTCGAGAGCTGTCC              TGCGCG TTGC CCCGCA               TTTTTACTTTTTTAT  80 369
        ydbK 2113756 .. 2113775 + -11.4  -4.16226   CAATTCTAAAAAAAA            GCCCGGAC GACT GTTCGGGC             TTGTCTTTTTATATG  93 62
       Z2333 NONE
       Z2334 2115207 .. 2115225 + -10.2  -5.03945   GTTCTAAATCCTCCT             GCCCGCTG TTA TGGCGGGC             TTTTTCTGCTTATTC  93 34
        ynaF 2115781 .. 2115800 + -10.7  -4.95957   TGCGCTGACACTAAC            GCCCGCA CATTGC TGCGGGC             TTTTTGATTCATTTC 100 33
       Z2347 2125028 .. 2125049 + -14.5  -4.24342   TTCAATAATCAGTCA           GGTAAGGGG CGGG CCCCTTACC            TTTATTCCTCAGGAC 100 33
       Z2366 2138765 .. 2138781 +  -5.1  -4.82667   TATATGACACAAAAA              GCGAC CACTAAA GTCGC              TTTTTCWTATGGTAA  75 49
       Z2367 2139482 .. 2139492 +  -2.6  -3.86015   TTTATCTGTAAATAA                 TATT CAA AATA                 TTTATCACAGAAATC  54 254
       Z2375 2142394 .. 2142407 +  -6.7  -3.03124   GGGGTCGGACCGGTA               TGCAG CGAA CTGCA                TATTGCCCCGTCAAC  58 73
       Z2376 2143297 .. 2143308 +  -2.2  -5.89921   TTCTCCGACGAAAGT                CAGT ACTG GCTG                 TTTTTTTATTATGCT  91 88
       Z2386 NONE
       Z2387 2151063 .. 2151100 +  -3.5  -3.93383   TATGGTTTAAATATT   CGGGCTGTACTCTTTTAT TTA ATAAATT-GTACAGCCCC   TTTAATATATATTCA  58 31
       Z2400 2157956 .. 2157991 +  -9.8  -3.33265   AAGCCTCTTAAACCA    GCATAAATCCGGTAGCG TCC CCCT-CCGGGTTTGTGC    TTCACTTTATCCCGT  74 154
       Z2402 2158706 .. 2158727 +  -7.4  -3.64822   GAGAAGTGATAATAA           GATTTCCT GTTTTA AGGAAATC            TTTAAATACAGCGAT  66 358
        ydaD NONE
        racC NONE
        recE NONE
        recT 2163709 .. 2163749 +  -8.3  -4.82901   GATAATTCAGAGGAA  TAATTCAGCCTGGCGGTGT AAT GCACCGCCAACTTGAAATA  TTTTTATGAGAAAAA  89 23
         lar NONE
        ydaC NONE
        ydaQ NONE
        intR NONE
        ydaO 2166692 .. 2166715 + -14.6  -2.66316   AATAACTCGGATAGC          GCCCGATGCG CAAA CGTATCGGGC           TACTCTAATGGAGGC  89 36
       Z2421 2171603 .. 2171616 +  -3.1  -3.35867   TGCAGCGTGTCGATA               CGCTGC GGC GCA-CG               TTGGTTACGCGTTGG  47 497
        ydaJ 2174420 .. 2174432 +  -3.3  -2.94099   CCGCGCTCAATTTTC                CCTGG ACG CGAGG                TATCTGATGCAGGAA  44 6
       Z2427 2175861 .. 2175873 +  -7.7  -2.75844   CCTATCCCGAAAAAC                GTGAC ACC GTCAC                CTTTAAAATAACAAC  60 2
       Z2428 NONE
       Z2429 2177118 .. 2177131 +  -6.7  -3.03124   GGGGTCGGACCGGTA               TGCAG CGAA CTGCA                TATTGCCCCGTCAAC  58 73
       Z2430 NONE
       Z2431 NONE
         ogt 2179334 .. 2179351 +  -8.5  -4.14739   TTTTATGTAAAGTTA             CCCTTAA CAAC TTAAGGG              TTTTCAAATAGATAG  78 73
         fnr 2180255 .. 2180303 +   -12  -3.23638   CGCATAACTCACTAT CCTTCTGTCATATCATTAAATT TTTCT GATTTATTGATCTGGCAGAAGG TTCATCACTGTTTCA  83 47
        ydaA 2181355 .. 2181376 + -10.1  -5.30155   TCCTCAATAACTGAC           AAGGCCCGA GTTA TCGGGCCTA            TTTTTTACTTACTGC 100 45
       Z2437 2183119 .. 2183141 +  -3.5  -3.63589   AGGATTTTTTCTGCC          GCGTTGTAAT CGGC ATTACG-CGC           TTTAACGGTATTTTC  53 227
       Z2442 NONE
       Z2444 NONE
       Z2445 2187810 .. 2187821 +    -3  -3.22102   CCCATCTGTGATAAG                TTTC ATGA GAAA                 TATTATGAAAAATGT  45 30
       Z2446 2188484 .. 2188508 + -13.7  -4.22591   ATTATATAACCACCA          TCGTACTGTAC TAT GTGCAGTACGA          TTTATTAAACTTATT 100 45
        ycjI 2189790 .. 2189814 +  -4.1  -3.62597   TAAAATTCTCCAGCG          CCGCATCGTCC TGC GCAGGAAGCGG          TTGTTCAAGCATCGC  53 332
         tpx 2191047 .. 2191091 + -13.7   -3.4382   CTGTACTGAAAGCAT AAGTTAATATGCCTGATGGTG TTG CACCATCAGGCATATTCGCGC TTACTCTTCGTTCTT 100 24
        ycjW 2196407 .. 2196448 + -12.3  -3.92373   ACCAGCGACCTTGCC TGAATGCCGGATGCGATGC TGGC GCATCTTATCCGGCCTACA  TTTATAGATCGGATA 100 43
        pspF 2212769 .. 2212792 +  -5.2  -4.88918   ATCGAGCCCAGACCA          CGTACC-GCCG CGA TGGCCGGAACG          TTTTCTTTGGCATCA  80 379
       Z2491 2219749 .. 2219760 +  -7.2   -4.0031   GAAAAACGCATAGTA                CCCC TTGC GGGG                 TTGTTTCATCGGCCT  70 28
        ycjJ 2221443 .. 2221485 +  -8.6  -3.12351   AACGTAATAGTCGGA T-GCGCGCCKGCATTATCCT GCCTG AGGGTAATGC-GCCGCGCCA TTAACTATAAAAAGA  66 34
        ymjA 2222000 .. 2222014 +   -10  -3.01712   TACGAATGTTGAACA               GATGGC GAC GCCATC               TGTTCAACGGACCAA  73 211
        sapA NONE
        sapB NONE
        sapC NONE
        sapD NONE
        sapF 2227418 .. 2227457 + -14.4  -3.54779   ACCGTTAGTGTTCTG  CACCTCATCCTGACAGGGG AAC CCCCC-TCAGGATGAGGTA  TTCATTACTTTTGAT 100 33
       Z2511 2235274 .. 2235284 +  -3.2  -2.70022   ATAACGCAAAATGCT                 CTGT ACC GCAG                 CTTCTCTCCGGTACA  43 207
        fabI 2236240 .. 2236257 +  -9.8  -3.71149   GTTGGTAAAGATGGG             CGGGCG TTCTGC CGCCCG              TTATCTCTGTTATAC  77 48
        yciW 2237497 .. 2237530 +  -5.2  -2.78384   CATATTAACCTTGCC     GCGTCAGACAGATT CGCGTA AAACTGTCAGCCGC      TCTAATGGCCACCAA  49 33
         rnb 2239502 .. 2239526 + -15.8  -4.42062   CGTAATCTCCTTTCA          CGGCCCATTC CTTAT GAATGGGCCG          TTTATTTCCCCGCTC 100 36
        yciR 2241782 .. 2241812 +  -2.7   -4.8143   GATGATAATTAGCCG       TTGCTGTTAAA CACTTCTCT TTTAGCGGCAA       TTTTTGCATTATTCA  68 96
       Z2519 2242008 .. 2242048 +  -3.2  -4.93696   ATCTACGCCAGACAT  CCCGAAGGCACCGTGG GAGATTTAA CAATCGTGCCTTCAGG  TTTTTCCTATTTGAG  72 1
       Z2521 2243037 .. 2243050 +  -2.3  -3.54919   TGCGTGATATAACCC               TGCGC GCGA GCGGA                TTTCACGGAATAATT  47 190
        osmB 2243457 .. 2243476 + -13.6   -5.0916   GTAAAATATTCGAAA            GCCACGGA TATA TCCGTGGC             TTTTTATGTTAACCG 100 123
        ribA 2247922 .. 2247956 + -11.6  -2.98947   GCATTGTGTAATTAA     TTTGCTTGCCGG AAGCAAAATAA CCGGCAAGCAAA     TACTTGTTACTTCAA  79 48
        yciN 2256060 .. 2256079 + -10.7  -4.46775   TTGATTAAAGCAAAA            CGCGAGG TCTTAC CCTCGCG             TTTGTCTTTTACATC  93 33
        yciK NONE
        btuR 2258713 .. 2258733 +    -9  -2.60244   ACTAATCTGTAAAAA            TGCCGGAT ATGAC GTCCGGCA            TACGTTGATTAACCG  66 36
        trpL 2263162 .. 2263180 +  -8.8  -5.75342   GCAATCAGATACCCA             GCCCGC CTAATGA GCGGGC             TTTTTTTTGAACAAA 100 44
        trpE NONE
        trpD NONE
        trpC NONE
        trpB NONE
        trpA 2269748 .. 2269770 + -11.2  -4.45261   CGCAGTTAATCCCAC           AGCCGCCAGT TCC GCTGGCGGCA           TTTTAACTTTCTTTA 100 32
        yciG 2270345 .. 2270366 + -13.7  -2.94144   TAAAGATAATTGCAT           CTGCGGGCC GTAT GGCTCGCAG            TGATTTCACTGGAGA  87 69
        yciF 2270908 .. 2270926 +  -2.4  -3.16914   GAACTTTAACTTTTG             GTCATTTT ATA AAGAGGAC             ATTTTCATGAATCGT  44 46
        yciE 2271463 .. 2271485 + -14.2  -4.84017   ATGCCATGTCCTTAT           TGACCCCGTA TAT TACGGGGTCG           TTTTTGTGCGGAATT 100 49
       Z2561 2273850 .. 2273862 +  -4.7  -3.60234   ACCTGCCGAGCGAGC                CCGCC GCT GGCCG                TTTGCGCATATCTAC  55 76
       Z2562 NONE
       Z2563 2274558 .. 2274582 +  -2.2  -4.40358   CAGTGCCGCTCAATG         TGGC-AACTAT TGAA AAAGTTCGCCA          TTTTATGGAATCCGT  59 107
       Z6010 2276466 .. 2276478 +  -2.7  -4.75063   TTACAGCTATTTAGT                TTCTA AAA TGGAA                TTTTTAACGTTTTAT  68 160
       Z6014 NONE
       Z6015 2278414 .. 2278431 +  -6.3  -3.29263   GTTGTCACAGAATAA             GCCCGGTA AAA TA-CGGGC             TTATGAACGACATCT  59 55
       Z6016 2280207 .. 2280241 +  -4.3  -5.31275   ACCTGTTTCAGAGCA     TTAGCGCAAGGCGAT TCTTT GTCTTCTTGCACTAA     TTTTTTATCATAAAA  80 260
       Z6017 NONE
       Z6019 2280866 .. 2280885 + -12.2  -4.07568   TTATTATCGAGTTTG            GTGACCGT CTTG ACGGTCAC             TTTTAAGAAAAGGCA  93 0
       Z6022 2283886 .. 2283920 + -10.1  -5.31275   ACCTGAGACAGAGCA     TTAGCGCAAGGTGAT TTTTT GTCCTCTTGCGCTAA     TTTTTTGTCATCAAA 100 261
       Z6024 2285686 .. 2285703 +  -4.3  -4.26475   ATGGATGGCAGCTAT             TATTAAT AAGG ATTAATA              TATTTTTTCTAAAAT  64 75
       Z6048 2309553 .. 2309575 +    -7   -5.7946   CCAATCAGTACATTA           CTGCTGTG ACTCCAA CACGGCAG           TTTTTTTATTGAACA 100 158
       Z6073 2324166 .. 2324176 +  -2.4  -2.59431   TTGCGGCGCAAAAAT                 GCCG CCG CGCC                 TGAGTTATAAAACCG  39 12
       Z6074 2324700 .. 2324726 +  -6.7  -4.38927   TAGAAACATAACAAC        CGCAACGACTTT ATCA AAAG-CGTTGTG         TTTGTTATGTCCCGC  74 334
       Z6075 NONE
       Z6076 2325878 .. 2325895 +  -6.9  -3.36492   GGGGTTATTCCTTCC             CCCGTTG AGGA CACCGGG              TTGTCAGGTTGACCA  61 290
       Z6078 NONE
       Z6079 NONE
        exoP 2329133 .. 2329166 +  -6.7  -2.68434   CTTAATGTTCAACTG     TCGCCGGTTGT-GACT GGT ATTCTGCAACCGGCGC     TCGTCTGATGTAAGA  55 36
        xisP NONE
      intP_1 NONE
      intP_2 2330661 .. 2330675 +  -5.6  -4.19735   CCCGCCGGAAGCAAC               AGCCAG ATA CTGGCG               TTTCGTTTTAACCAC  67 514
       Z2570 NONE
        speG 2331870 .. 2331885 +  -4.6  -4.36411   TTTTGATGGTGTAAA              CCCGTT CGAC GGCGGG               TTTTACTCCTTCATC  67 63
       Z2573 2332975 .. 2332997 + -10.6  -2.74144   ACATTATCGACTACA           CGCCGGAT ACGACAC ATCCGGCG           ATTTGGACATACAAC  74 42
       Z2575 NONE
       Z2576 NONE
       Z2577 NONE
       Z2579 2339559 .. 2339576 + -12.7  -2.76315   CAGGTTAACAAATTG             GTGCGGG GCAA CCCGCAC              ATTTCAGGATGTTAG  82 33
       Z2581 2340262 .. 2340276 +  -4.2  -5.47431   GATTCGGCAACAATA               CGTTAC AGT GTCACG               TTTTTTGTCTCTTAA  88 79
       Z2583 2342049 .. 2342062 +  -3.1   -4.4846   ATTGATTGGGCAACT               GT-GCG CCA CGCTAC               TTTCTTCTTCGCTTA  65 416
        ynfM 2346044 .. 2346079 + -12.1  -3.09516   TGCACGCCTGAAAAA   TAAGTCCGGACTGCGGT AAAT ACC-C-GTCCGGACTTA    TTGCCTGCTCAAACC  81 30
         asr 2346816 .. 2346846 + -11.9  -2.71924   TCGCGCCTGAAAATT       ACGGTGCTAAGCG GGTAA CGTTTAGCACCGC       CTTTAGCGGAGGGTA  79 70
       Z2592 2347877 .. 2347900 + -15.3  -3.13403   AAAATAATGTTCAAA          CGCTGCCCG ACAGCG CGGGCAGCG           TCTTCATCAGGCAAG 100 34
       Z2595 2350163 .. 2350175 +  -4.1  -3.53811   CACCAGCATAGCCAG                TGTTC ATC GAACG                TTTAAAGACAATCAC  51 154
       Z2603 2354479 .. 2354495 + -10.8  -3.81062   CAGTTACTCTTATAA              GGCGGC TTGAT GCCGCC              TTTCGCATTTTTAGT  85 46
       Z2605 2356019 .. 2356037 +    -6  -2.75064   CGACCTGGATGCTGG             TGGGATAA CGT TCATCCCA             TCGTTGGATAGCAAA  53 18
        ydgB 2356762 .. 2356777 +  -5.4  -2.56715   CGCAGTTTCCCACTT              GATGGC GGTC GTCATC               TGCGTTAATGCAGCT  50 2
        rstA NONE
        rstB 2359282 .. 2359304 +  -2.7  -2.66733   TTGACACTACGCGCA           CGGTGGT CAAGTCACC ACCACTG           TGCTATAAATTAAGG  40 37
         tus 2360720 .. 2360735 +  -5.4  -4.11484   TTTCCCCGGCATGAT              TGAGCT GCCC GGCTCA               TTTTCCGGGATTGAG  65 469
        manA 2364897 .. 2364917 + -12.6  -4.27483   AGGCTTATAACACCT            TCAGGCGG CCAGT CCGCCTGA            TTTCATTTTATGGAT 100 83
        ydgA 2366459 .. 2366488 + -12.2  -5.26875   AGTAATTCACAGCCA       AAACGCCGGAGA TTTTTC TCTCCGGCGTTA        TTTTTTACTTCAGCA 100 36
        malX NONE
        malY 2377045 .. 2377086 +  -8.7    -4.652   CCGCGCTGTTCGCTA ACCCCAATTGCGCAACG TAAAAAAT CGTTGCGCAATCGTGGA  TTTTTACCCTGCTTT  89 25
         add 2378157 .. 2378181 + -17.3  -4.72272   GCGAAGTAACAAAAA          TGGATGGTGCA AAT TGCACCATCCA          TTTTTCATGCAAGGC 100 32
       Z2631 NONE
       Z2632 NONE
       Z2633 NONE
       Z2634 NONE
       Z2636 NONE
        rnfD NONE
       Z2640 NONE
        ydgQ NONE
         nth 2387084 .. 2387103 +  -7.9  -2.52234   GACATCTGAAGAAAA            GGGGTAA CACCGA TTACCCC             ATTGATAACCTTTCT  59 32
        ydgR 2389214 .. 2389236 + -13.5  -6.36459   GAAACTCTTTTACAA           GCCGCTAAC TTTTC GTTAGCGGC           TTTTTTTTTGTTCAG 100 49
         gst 2390342 .. 2390354 +  -4.1  -3.57144   ACGTTATTTACCGGA                TGCTC ACA GAGTA                TTTCCAGCTCAACAA  53 466
        slyB 2395268 .. 2395303 + -11.8   -3.5332   CTCCGCGCTAAATAA    GTTTGCGTGTGGTCAG GTTA CTGACCACACGCCCCC     TTCATTTCACCCTTT  88 30
       Z2658 NONE
       Z2659 NONE
       Z2660 2399302 .. 2399329 + -11.2  -3.69902   TTTGTGGATCAAGAT        GCCCGC-CTGCGG ATT CCGCGGCGCTGGC        TTTGCCATCTTTGGT  81 274
       Z2666 2401529 .. 2401548 +  -4.9  -5.24129   AAACCATTATTGCGA            CGCCTGC CGTTTA GCAGGCA             TTTTTTATCACCAGA  82 12
        nemA 2402690 .. 2402707 +  -9.8  -2.78384   AATCCAACATTGCGA             GCGGCG TAAAGC CGCCGC              TATACTAAAACAACA  69 39
        gloA 2403170 .. 2403197 + -13.5  -3.46647   GGGCAACTAATCTCC        TGCCGGGCGCGA ACTCA TCGCGCCCG-CA        TCTTTACTGCATCGA 100 31
         rnt 2403922 .. 2403953 +  -7.4  -2.79679   AGGTGTAATCGAGTC      GATGCCTGATGACAT GCA ATGAT-TCAGGCATC      TATAGTGAGGCTATT  58 33
         lhr 2408632 .. 2408659 + -15.7  -3.01791   GGGATAGAGAAAGGA        CTGACGGATGC CCGTTC GCATCCGTCAG         TATTGCAGGACGGAT  93 34
        ydhO 2410175 .. 2410204 + -12.3  -3.59432   ACACTTCGCTAAAAC       TTTACCCTGTTGT TACG GCAACAGGGTAAG        TTCATCTTTTGTCTC  95 29
        sodB 2410993 .. 2411014 + -14.5  -5.38326   TGTCAGCAACTGTAA           CGCAGAAGG TTAT CCTTCTGCG            TTTTTGTTTAATTAG 100 138
        purR 2413776 .. 2413790 +    -7  -3.07895   ACTATCGTCGTTAAT               CACCCG TTG CGGGAG               TCTCTTCCGGCTCCC  58 27
        ydhC 2416227 .. 2416246 +  -7.1  -2.91276   ACGTCGGATTATAGA            CTCGCGG TTTTTT CTGCGAG             ATTTCTCACAAAGCC  59 225
         cfa 2417478 .. 2417498 +   -14  -3.60475   CTAAAGGCTATTCTA            TCGCCCCC TCTCC GGGGGCGA            TTTCAGATCAGGCTT 100 37
        ydhE 2419744 .. 2419774 +  -8.3  -4.57073   TCCCGCTAATAAAGA      CA-AGGCGCAACCT TCAC GGGGTGCGCCTGTG       TTTTTACGCAGGCTG  87 32
       Z2694 2421927 .. 2421941 +  -8.5   -4.3014   ACAGAATTTAATCAA               GGGCG GTTAG CGCCC               TTTTCATCCCTGTCT  84 40
       Z2695 2423893 .. 2423906 +  -8.1  -2.72144   CAATTCTGGCGTTTG               CGCCA AAGC TGGCG                ATTTGCACCAGGTCA  57 276
        pykF 2432051 .. 2432066 + -11.8  -5.99154   AATTTGTATATCGAA              GCGCCC TGAT GGGCGC               TTTTTTTATTTAATC 100 58
         lpp 2432587 .. 2432605 + -14.6  -5.74122   CTGTGAAGTGAAAAA             TGGCGCAC ATT GTGCGCCA             TTTTTTTGTCTGCTA 100 47
       Z2716 2445102 .. 2445122 + -16.9  -3.61517   ATAAGTAATTTCTCA            TCAGGCGGC TCT GCCGCCTGA            TTGTTAACCACCGCT 100 33
       Z2717 NONE
       Z2718 NONE
       Z2719 NONE
        aroE NONE
        aroD NONE
        ydiF NONE
       Z2723 2453261 .. 2453298 + -11.2  -3.85698   CAGAACAAATAATCT   GCAGGCGGCGCAGCTT CTTAAC AAACTGCGCCGCCAGA    TTTATCCGGCAAGAC  91 29
        ydiQ NONE
        ydiR NONE
        ydiS NONE
        ydiT NONE
        ydiD 2459618 .. 2459640 + -11.9  -2.72316   CGGGGATCACATAAA           CCCGGCGAC AAAAC GCCGCCGGG           GATTTATTTTATTTC  79 51
        ydiA 2463181 .. 2463210 +  -4.3  -4.98468   CATGGGCCTTAGTCG       CCGAATGTACTAG AGAA CTAGTGCATTAGC        TTATTTTTTTGTTAT  75 13
        aroH 2464402 .. 2464425 + -13.2  -3.86822   CCGCTTCTGAATGCG          TGCCCATTCC TGAT GGGATGGGCA           TTTCTGCGCAACTTG 100 31
        ydiE 2465096 .. 2465131 +  -5.4  -3.64164   TAATCGCTGCGCTCT    CGCGCCATCAGACTGAA TAA TTCATTCAG-TAGCGCG    TTATCCTCTTTTTGC  58 402
       Z2749 2480271 .. 2480281 +  -6.8  -3.08813   CAGTGATAAGGTTGT                 CCGA CGG TCGG                 TATGTTCCGGTGCAG  56 390
        pfkB NONE
       Z2753 NONE
       Z2754 2483590 .. 2483606 + -10.8  -4.43477   TGGGTTGAAGATAAT              GGCCGC TCCGT GCGGCC              TTTTGATTAAATAAA  90 43
       Z2756 2484968 .. 2484995 + -19.2  -4.16301   CTTCTCGGTTAATGA        CCAGGGGCAGTG ATCA CGCTGCCCCTGG         TTCTTTATCTGAATT 100 29
       Z2757 2485721 .. 2485733 +  -3.3  -4.08706   GTTGAATACTAAAAA                GGCAA AAA TCGCC                TTTCTGTAATAAGCA  57 29
       Z2758 2487252 .. 2487284 + -17.1  -3.83644   ATTAATTCTTATGCT      GGCAACGGTCCGTTT TGT AAAGGGGCCGTTGCC      TTACTTTTTAAATGT 100 36
        katE 2491048 .. 2491084 +  -9.6  -2.60723   TTCCGGCGTAAATAT   G-GATAAGGTCACGTCCC CTG GGGA-GTGACCTTACCMC   CTTACTTACACATCA  68 30
        nadE 2498038 .. 2498065 +   -12  -2.77895   GCAAAAAAGAGTAAT        TTGTTCACGCCG GATG CGGCGTGAACGC         CTTATTCGACCTACA  79 63
       Z2771 2499560 .. 2499605 +  -2.5  -3.53761   CCAGTAAAAATCACG TTTTGCCGGTGGGAAAGTGCAA ATT TCGCGCGTTTC-ACCGGCAGCG TTTCGCCACAAATTC  47 468
        xthA 2507942 .. 2507958 +  -6.5  -2.80816   TCTGGGCGACCTTCC              GCCGCTA ATT TAGCAGC              TCTCCTGGCTCAAAC  53 18
        ydjX NONE
        ydjY NONE
        ydjZ NONE
        ynjA NONE
       Z2786 NONE
       Z2787 NONE
       Z2788 2514107 .. 2514120 +  -2.3  -2.70788   GAAAATTACAACAAA               CTGCG ATAA CGCAA                AGTTTTTCTCAATGC  40 17
       Z2789 2515782 .. 2515795 +  -5.9  -4.26903   CAAACAGCAGCCAGC               CGCCT GCCA GGGCG                TTTTGCTGCGGTGCG  70 318
       Z2791 2516735 .. 2516760 +  -7.5  -2.66272   GGCTGCGCTGACTGC         CCGCCTGAACT GACC ACTTCTGGCGG          TACGTTTACCTCCAC  56 148
        gdhA 2518567 .. 2518582 +  -3.2  -4.30719   GTATTTAACGGATGA              TGCTCC CCAG GGAACA               TTTCTTATGGGCCAA  62 163
        sppA NONE
       Z2800 2526267 .. 2526278 +  -5.8  -4.50976   GACACTAATCCCTCC                GTCC TGCC GGAC                 TTTTCTCATATCCAC  72 58
        ansA NONE
        ydjB NONE
       Z2804 NONE
       Z2806 2530833 .. 2530854 + -10.2  -3.60538   AAAAAAGGTAGCAAT           TGCGGCAA ATTCAC TTGCCGCA            TCTTTATCATCATTT  78 205
        gapA 2540598 .. 2540615 + -11.3  -5.82316   ACTGTGATSTAAAAA             GAGCGAC TTCG GTCGCTC              TTTTTTTTACCTGAT 100 52
        yeaD 2541729 .. 2541747 +  -8.9  -2.70932   GCCGCTTTTGGAATC             GCCATCA CACCC TGATGGC             TGATTACCCACGCCA  60 215
        yeaG 2545626 .. 2545641 +    -4  -2.73875   ACTGTGCGAATGGTA              TTTGCG CGTA CGTAAA               TCGTCTTAACAACCC  45 1
        yeaH 2547052 .. 2547078 +  -9.4  -4.67755   TAAAGACTAAAACTA         TCAGCCGGGTCA TTA TCGCCTGGCTGA         TTTTTAGCTCACTGT  91 31
        yeaI 2548686 .. 2548704 +  -8.1  -4.20106   GCAAAAATATTCAGA             GCCATGC TTTTT GCGTGGC             TTTTGCATACAATTT  76 43
       'yeaJ NONE
        yeaK 2551124 .. 2551135 +    -3  -4.61482   GCAGCAAGCGTAAAG                TAAG CAGG CTTA                 TTATTTTTTGGCAAG  65 264
        yeaL 2551625 .. 2551646 + -11.5   -4.1711   ATCCCGCAATATATC           GGCCTGGCG TTTG CCCCAGGCC            TTTCTTAAACATAGT  93 44
        yeaN NONE
        yeaO 2554226 .. 2554259 +  -3.8  -3.72984   TCTGCTGGCAATAGA     CCGACGCCGGATTTG CCATA CCAATCT-GCGGCGG     TTTAGGTGCTTCTGG  56 187
      Z2836m 2555780 .. 2555797 +  -8.4  -3.95219   CTAAAAAATAGCAAA             GGCTGC CTGTGT GCAGCC              TTTGTGCAATTTACG  76 257
        yeaU 2559826 .. 2559842 + -13.7  -4.95167   ACCAGTTTATTTGAA              CCGCGTC ACT GACGCGG              TTTTKTTATTCGTTC 100 47
        yeaV NONE
        yeaW 2562822 .. 2562857 +  -6.7   -4.7373   GTATTTAAGGACTAA    TGACATCGGCGGCGG TATTTT CCGCCGCCGGGCTGA     TTTTTGATGGAGTAC  79 26
        yeaX 2563843 .. 2563894 + -14.5  -4.26344   GTGTTGGATTTGTAG TTTGCCGAAGCACGGATGTGGCGC TGAGC GCGCCCAGTCCG-GCTTCGGAAAA TTTTACTGCGGATAT 100 26
       Z2852 NONE
       Z2853 2571495 .. 2571525 + -11.3  -4.84359   AGCATAAATGGGTCA       GGACGCTTTTAAT CACAT ATAAAAAGCGTCC       TTTTTCTCACAATCA 100 55
        pabB NONE
        yeaB 2573927 .. 2573946 +  -6.4  -2.58427   CGCTGTTATTAGTTC            GTTACTGG AAGT CCAGTCAC             CTTGTCAGGAGTATT  53 171
        sdaA 2575339 .. 2575365 +   -13  -3.88583   GACTAATACTTCTTA         CTCGCCCATCTG CAA CGGATGGGCGAA         TTTATCCCCGCTTTC 100 35
       Z2858 2577048 .. 2577060 +  -6.3    -2.567   TCACGCCCATTATGC                CGTTA CGT TAACG                CTTACTCATCTTCAT  53 15
        manX 2580065 .. 2580077 +  -2.7  -3.09772   AGTAACGTATTGTGT                TGATT ATC AGTCA                GTTTTCACACTTTAG  43 36
        manY NONE
        manZ 2581798 .. 2581815 + -14.1  -5.71712   ACTGTTGTACACTAC             CGGGGCC TTTT GGCCCCG              TTTTTTTATCTGGAG 100 42
       Z2863 2582305 .. 2582356 +  -9.8   -3.1577   AATGAGTTATTAATT TAGCCAAAGCTATGTTTAGTGTATT TTT AATA-ATCAGACATAGCTTAGGCTA TATTACCTCTTCCCT  72 36
       Z2864 2583706 .. 2583727 +  -4.3  -4.43501   CACAAAGAGTGACCT           GCGGATAGCG TTT CGCCG-CCGC           TTTTATCGCTACCTT  67 441
       Z2873 2586305 .. 2586335 +  -6.9  -3.29471   CTCATGCTAAATAAA       GAACCTGTCTG TTTGATATT CCGACAGGTTC       TTACTCTCATCAGAA  61 130
       Z2875 2588692 .. 2588711 + -10.7    -4.946   CAGGGCATAAAAAAA            GCGCGTC GAGCAG GACGCGC             TTTTTAGTATTTACT 100 31
       Z2880 NONE
       Z2881 2597188 .. 2597213 + -14.7   -3.9712   CCAAATAATGCCCAC         TGCTCCGGCGT GCCT GCGCCGGAGCG          TTTATGCTAAACTGC 100 33
        yebU 2598703 .. 2598719 +  -2.2  -2.63208   CAGTAACGCATGACA              GCGC ACAAAAAAA GCGC              ACTTTTTGACTGGCA  39 28
       Z2883 2599066 .. 2599082 +  -7.9  -4.12857   CTGATCCAAAAAGAA              CCCGTCG GCA TGGCGGG              TTATTTGTCCTGGTT  74 37
       Z2884 2599600 .. 2599610 +  -8.2  -3.00298   AGCAATAACATGTTT                 GCCG GTG CGGC                 TGTGTACTTCAAGAA  62 275
        holE NONE
       Z2893 2603142 .. 2603158 +  -2.1  -3.07233   TACGCTAGGCTTTTT              CGGCCTG GAG CATGCCA              TGTTGCGCATTATCG  42 33
       Z2894 2604224 .. 2604245 +  -7.3  -3.45366   GTACCTGGGCGATAA           CGCCGTGGAA TAA TTCCG-GGCG           TTGATTAATTGCAAC  61 429
        purT 2609124 .. 2609144 + -15.5   -4.4267   TAAACGCTACAAAAA            TGCCCGATC CTC GATCGGGCA            TTTTGACTTTTACAG 100 51
        yebK 2614547 .. 2614573 + -11.6   -3.3442   AGTTACTTAATTTAA         GTGACGATCGCT AAA AGCGACTGTCAC         TGTTCTAATCTTATA  83 12
        pykA 2616238 .. 2616256 + -10.3  -5.68438   TATCATCAGGCGAAG             GCCTCTC CTCGC GAGAGGC             TTTTTTATTTGATGG 100 133
        yebM 2620436 .. 2620475 +  -3.6  -3.33815   CGAATTGTTTTGCGT  CGGGGAAATGATCGCTCA TGAT TGAATTATTATTTCCCGG   TTGGTTAGCCGGGAT  48 5
        yebI 2621364 .. 2621375 +  -7.2  -4.09685   GCCAATGTCGGATGC                GGCG CGAG CGCC                 TTTTCCGACCTACGG  72 151
        yebB 2624127 .. 2624156 +  -7.1  -5.02074   TAGCGGGCAGTTTCA       GCAAGGTGCGG ACCATATG CTGCACCTGGC        TTTTTTCGGCACTAC  86 161
        yecD NONE
        yecE NONE
        yecN 2629774 .. 2629791 +  -4.1  -2.52464   TTTGGTATATGCCCT             GGGAG TTGGTTTT CTCCC              TGCGTTAGCGCACAA  44 0
        yecO NONE
        yecP 2631688 .. 2631705 + -14.1  -4.20712   GTTTGCATAACCTCA             GCGCCCG TTTC CGGGCGC              TTTTCACGTCTTATG 100 162
        argS 2638958 .. 2638983 + -10.5  -5.46657   TTTCGTGAGAGTGAA         GCCTGATCAGGT TTA GCC-GATCAGGC         TTTTTTATTACCATC 100 47
        yecT 2639962 .. 2639972 +  -6.8  -3.32844   ACCAGCGTCATCAAT                 CCTG AAG CAGG                 TTGTCGCGTAGAAAG  59 386
        yecG 2656595 .. 2656613 +  -8.8  -3.06483   TATCGCGCTGCTGGC             TTTCCGCG CTT CGCGGAAC             TATCTGCTTTAGGTC  66 76
        yecI 2663838 .. 2663866 + -10.3  -5.16237   GAAGTTTTTGAGAAA        CCGCTGCCTCA TCTTTTT TGAAGCAGCGG        TTTTTTAATGGGATT  93 72
       Z2958 2664216 .. 2664229 +  -8.1  -5.55769   CAGGACACAAAAAAA               CCTGC CGGA GCAGG                TTTTTTGTTATCGGA 100 95
       Z2959 2664921 .. 2664936 +  -6.8  -2.71364   TAAATATTTTAATCA              GCGAGG GGAT CTTCGC               TGATTAAAGAAATAG  55 38
         ftn 2665585 .. 2665604 +   -15  -2.76492   AAACTAATGCTCTCC            GGCGGCAG GTTT CTGCCGCC             ATTTCAAATCAGTGA  89 34
        tyrP 2667278 .. 2667307 +  -7.9   -3.8646   GCCTCAAATTCCTTA       TTGGGTGCCAG AATTAACG CTGACACCCAA        TTTGACTTCTTAATG  72 48
        coxT NONE
       Z2971 NONE
       Z2972 NONE
       Z2973 2672241 .. 2672264 +  -3.8  -3.34947   GGCTTGTTCTGATTA          TTTCGGTGGC CTGC GCCATTGGGA           TTATGCGAATTATTC  50 56
       Z2974 2672990 .. 2673021 +  -8.9  -2.52623   CCTCACTGACGGCAC     TTACTTCTGCGCCAC CAAC GTGGCGC-G-AGTAA      ATCTTATCCGACAGG  65 186
       Z2975 2673740 .. 2673751 +  -7.2  -5.64274   GAGCAAAGCGCATAA                CCGC GCTA GCGG                 TTTTTTTGTGCGTAC 100 150
       Z2976 NONE
       Z2977 NONE
       Z2978 2677418 .. 2677428 +  -2.4  -2.87132   GTAAATGAGCAAAAA                 ACGC GCC GCGA                 TATATGAAGCGCGCA  41 8
       Z2979 NONE
       Z2980 2678848 .. 2678863 +  -5.4  -4.67123   AGTCACCTGTACTCC              CTGTTG ATGC CAGCAG               TTTTGCTTCTTTTAG  75 83
       Z2983 2680422 .. 2680445 +  -9.6  -4.13077   CAATAAAAAGAAAAA          GCCATCGACA GAAA TATCGATGGC           TTTATGTACTCTATT  81 35
       Z2992 2687474 .. 2687502 +    -4  -3.91897   TCCCATGTCAGTGAT        TTTCTGAGTT CTGACGGTA AACTCAGGAA        TTTGTCGGTAAGAGC  58 262
        yecF 2693532 .. 2693558 + -12.3  -4.70659   GTCAGTAATATAAAA         CCGGCTGATAG CGTGC CTTTCAGCCGG         TTTTTGCATCTGGCA 100 33
        fliD NONE
        fliS NONE
        fliT NONE
        amyA 2705379 .. 2705404 + -11.2  -3.90291   AGAGGTGCTTTAAAT         TCATCCCCGGC GGCAA GCCGGGGA-GA         TTTCATTACGGCAAT  91 28
        yedE NONE
        yedF 2707451 .. 2707479 + -11.7  -2.83748   TCAGAAGTAATCCCT        CATTCCCGCTGTG ACC CACAGCGGGAACA        TCGTTACCTTTGTAT  79 31
        yedK NONE
        yedL 2708817 .. 2708851 +  -7.9  -4.55295   AGTTGCTTTGAGCCA     GACGCAGCACATT CTTGCATTC GACGTGCTGCGTC     TTTATTTATCACCAA  82 30
       Z3025 2711050 .. 2711064 +  -8.6  -3.46534   CCTGTCAGAGTCCAT               GGCATT AAA AATGCC               TCTTTAATAGGATTA  67 305
       Z3024 2712522 .. 2712536 +  -4.3  -4.88067   TAACGCCACGCCGGG               TTCAC CGAGA GTGAA               TTTTTCTGCCTGCGT  79 71
        fliF NONE
        fliG NONE
        fliH NONE
        fliI NONE
        fliJ NONE
        fliK 2719247 .. 2719257 +  -3.2  -2.79831   GCGCGTAACAGGCAA                 CAGC GGC GTTG                 ATATTTTCGCCTAAC  43 1
        fliL NONE
        fliM NONE
        fliN 2721246 .. 2721256 +  -2.4  -3.22298   TCTGAGCGAATGCGC                 CGCC TGA GCCG                 TTAGTGATGAATAAC  44 11
        fliO 2721611 .. 2721632 +  -4.3  -3.17798   AAAAATTTGCTTAAG           CGTAGCGGG AGAT CCTGATGCG            TCGTTTATTGTCTGT  50 8
        fliP 2722340 .. 2722352 +  -3.3  -3.06515   AATTGCTGGTCGGTT                CGCTG GCG CAGAG                CTTTTACAGCTAGAG  45 0
        fliQ NONE
        fliR 2723413 .. 2723434 +  -2.4   -2.7556   TTTGCTGGCTGATAT           TATTAGTG AATTGC CATTAATA            TAATTCCGTAACGTT  40 1
        rcsA 2724347 .. 2724392 + -14.1  -2.61126   TTTTGTCAACATGCG CTAACACATTCTGACTGGTGG TTTC CCACCAGTCAGGCTGAATTAG ATTACTCTGCTTTCT  87 22
       Z3043 2725050 .. 2725070 +  -2.5  -3.19653   ACTTAAAAAATTCGT            TACACCAGG AAA TCTGATGTG            TTCATCACCTTATCC  45 103
       Z3045 2726439 .. 2726453 +  -3.5  -3.62096   CGCCTGATGACCAAA               GCGGT CATTA ATCGC               TTTAAAATGGTCAAG  53 379
        yedA 2730710 .. 2730733 +  -3.2  -4.07568   ACGCAACGCCACCGC          CTGTTTGA TTTTTGGC TCAAGCAG           TTTTGCCACCGCGGC  58 516
       Z3057 NONE
       Z3058 2735040 .. 2735069 + -13.7   -5.4756   TAAAACTGAACACTA       GCCTGAGTTCG TCCCTCAT CGAACTCAGGC        TTTTTTATTGGCATT 100 69
        yedU 2736475 .. 2736507 + -12.8    -5.055   AAGCGCATAATCAAT     CGCAGCCGCGTTAGT ACTC AC-GACGTGGCTGCG      TTTTTTCACGGTTAA 100 61
       Z3062 2739141 .. 2739152 +  -5.8  -2.73875   CATAAATATGTAAAA                GCAG ATCT CTGC                 TACTGTTAGGGAGGA  50 43
       Z3063 NONE
       Z3064 2741045 .. 2741060 +  -3.2  -3.42658   AGAAAACTATGCTCT              CATCTC CTAA GAGTTG               TTGCATTTTGTCATA  50 199
       Z3065 2741869 .. 2741901 +   -13  -3.14602   TGAACGCAAGCTAGC     TACAGACACGCTCAT CACT ATGA-CGTGTCTGTA      TATTAATAAGCTAAC  91 116
       Z3066 NONE
        yodB 2742903 .. 2742926 +    -6  -3.94773   TTATGGACTTTGTCC          CGCGGCT-TTA ATC TGACGGCCGCG          TTCCTTTTTTGACTC  66 277
       Z3069 2743782 .. 2743792 +    -4  -2.59431   TATATGAGAAAAAGG                 CATT TAT AATG                 TCAATTATAAAAAAC  44 225
       Z3071 NONE
       Z3072 2746013 .. 2746029 +  -9.4  -4.39426   CTAACCAACAAAAAA              CCGGAG CCGGA CTCCGG              TTTTGTGAAGCTGTC  86 116
       Z3093 NONE
       Z3095 2762918 .. 2762932 +  -4.9  -3.96327   AAACAGATCGTTAAT               GCCTG ACATG CGGGC               TTTCTGCTCAGCCAT  61 184
       Z3117 2777355 .. 2777405 + -12.1  -4.64844   TGAAGCATAGATTGG GCCTCAGATTAATGTTAAGCGTCT TGCA GGACGCGTAATGTTAA-CTGGGGC TTTTCTCTGTCTGCC 100 287
       Z3126 2783236 .. 2783252 + -13.7  -5.86332   ACGTCCTTTACTTGA              GGTCGGC AAT GCCGACC              TTTTTTTTAAATTAA 100 104
       Z3127 2783917 .. 2783938 +  -4.3  -4.63184   ACTTTTCTGGTGATT           CGGCGGAAA TGGA TATCCGCCC            TTTTTAAAGTGAATT  71 301
       Z3128 2784486 .. 2784507 +  -2.9  -3.02144   TGAATAACGAAACAC           CGGCTGG ATAACCCG CCAGCCA            TATTAACWGCCATAC  43 201
        exoU 2787078 .. 2787107 +  -7.2   -3.3514   AATGTTCAACCCGGA       TCGCCGCTAA CGGCATATAR TTAGCGGCGG        TTGTGAGATATAGCT  63 39
        intU 2788447 .. 2788463 +  -8.7  -2.52676   GGAGTTGCCCCCACT              CCGGTTT TCG AGACCGG              TCCGTTCAGCCGCTC  63 124
       Z3132 2789647 .. 2789673 + -15.9  -4.34402   TTTTAACATCTTAAG         CGCCCTCGACC TTTAT GGTTGAGGGCG         TTTTGCTATGAACGC 100 291
       Z3135 2797876 .. 2797897 + -12.3  -5.16572   TTATAATTTCTTAAA           GAGTGCTCC ATTC GGGGCACTC            TTTTTTACATTCCCT 100 48
        shiA 2800800 .. 2800831 + -11.6  -2.70854   TCAACGCGCTTGATA      GTCTGGCGAAGATC ATCC GATCTTCGCCTTAC       ACTTTTGTTTCACAT  77 28
         amn 2802409 .. 2802441 + -15.7  -3.34013   TAAGTAAGACATCTG      GCAAATAGCCCGC AATAAAC GCGGGCTGTTTGC      TTCCTTGGGCGGATA 100 81
       Z3140 2803420 .. 2803454 + -13.9  -2.88212   ATCTCTAATTATATT     TTAAAGAAATCTGTC TTTAC GGCAGATTTCTTTAA     TCTCATATAATCCTT  87 33
       Z3154 NONE
       Z3155 2812714 .. 2812731 +  -6.3  -3.29263   GTTGTCACAGAATAA             GCCCGGTA AAA TA-CGGGC             TTATGAACGACATCT  59 55
       Z3156 2814539 .. 2814561 +  -6.2  -3.16961   AGATGTTTAACCGGG           TAACCACGAC CCA GTCGGGGATA           TATTCCATCTTCTCG  57 292
       Z3159 2817945 .. 2817963 +  -2.4  -4.24602   CGAACGTATTGTGTT             TGTTGAAG GTT TTTCGACG             TTGTTTTCCATCTGT  57 102
       Z3161 NONE
       Z3162 NONE
        yeeT 2819764 .. 2819778 +  -4.3  -3.30124   TGAACTGAGTGGGAA               TTCTG ATGAG CAGAA               TTATCGCCACTACCG  52 33
        yeeU 2820223 .. 2820244 + -10.1  -2.55811   ATAGCCTTCTGCTAC           GGCCTGGTG TTTT CACCACGCC            ACTTTTCCATTTTTA  70 50
       Z3165 NONE
        yeeW 2821008 .. 2821030 +  -9.9  -4.61873   CTTCATTTCCCCTGA          CGCCAGCCTG AATA CAG-CTGGCG           TTTTCATTTATAAAC  91 182
       Z3167 2821711 .. 2821733 + -16.4  -3.05384   AGAATCAATGAGCAA           TGAGGGTTGC CGG GCAACCCTCA           TTGAATAAAACAGGA 100 87
        sbcB 2827082 .. 2827094 +  -3.3  -3.88291   TCAATTACCAACTCA                TCGCC GCT GGCCA                TTTCTGCCAGTGCTG  55 204
       Z3179 2832209 .. 2832224 +  -3.3   -2.9732   ATAAAAAAGCCCTTG              CTTTC TAACGT GAAAG               TGGTTTAGGTTAAAA  44 107
        hisL 2832389 .. 2832415 + -19.5   -5.4505   TGAACGCATGAGAAA         GCCCCCGGAAG ATCAC CTTCCGGGGGC         TTTTTTATTGCGCGG 100 66
        hisG NONE
        hisD NONE
        hisC 2835729 .. 2835741 +  -3.3  -3.76224   GTCATTGACGCCTTA                CGTGC GGA GCAAG                TTTGATGAGTCAGAA  53 8
        hisB NONE
        hisH NONE
        hisA NONE
        hisF NONE
        hisI 2839554 .. 2839577 + -12.4  -5.27335   TCCGGCAAAAAAAAC          GGGCAAGGTG TCAC CACCCTGCCC           TTTTTCTTTAAAACC 100 76
        yegH 2885083 .. 2885113 + -15.6  -3.88583   AGGTGTGATAAAACA       TCAAATGCGCAGGT TCA AACTGCGCATTTGA       TTTATACAAAATTTA 100 33
       Z3230 NONE
       Z3231 2885782 .. 2885807 +    -9  -2.97827   AGTGCTATAAATACA         GATGGCGACA AATTGA TGCCGCCATC          TATATAACTTGTCTT  67 39
      Z3235m 2892675 .. 2892688 +  -8.1  -3.30124   CCCATTGCCTGATGC               GACGC TAAC GCGTC                TTATCAGGCCTACAA  65 52
        yegD 2895091 .. 2895131 +  -3.2  -4.83615   TTCGTTAATTGAAAA ATGGCTCAGCAGC-GGC TTAAATCT GCCTGCGCCTGAGCCAG  TTTTTCTGCCGCCTG  69 33
       Z3242 2899408 .. 2899428 + -14.7  -3.71649   CTTTCCTTATTTATG            GCCCCTTCC TCG GGAGGGGGC            TTTCCCGTTTCAGCG 100 265
       Z3243 NONE
        yegN NONE
        yegO NONE
        yegB NONE
        baeS NONE
        baeR 2910790 .. 2910807 +  -5.5  -4.18197   ACTTTAATCGGTAAA             CAGCACC TTTA GATGCTG              TTTTCGATACGCAAT  67 165
       Z3249 2911199 .. 2911209 +  -4.6  -3.55444   GGGCGTGGGTTGTTG                 GCGT CCG GCGC                 TTTACCAGATCCCCC  54 51
        yegQ 2912816 .. 2912847 +  -8.1  -5.28176   CCAGGAACCACCTCC      TTAGCCTGTGTAA TCTCCC TTACACGGGCTTA       TTTTTTATGCATAAG  91 159
       Z3252 2914682 .. 2914693 +  -5.8  -3.30124   CGTAATGCCGGATGC                GGTG TAAA CACC                 TTATCCGGCATACAG  56 73
        yegT NONE
       Z3262 NONE
       Z3263 2925850 .. 2925894 + -15.8  -3.79993   GCTGTACTCAATAGG CCGTTGCTGTTGGTCAAGCG CCACT TGCTTGATCACCAGCACCGG TATTTTGCTATCTAA 100 62
       Z3269 2930085 .. 2930099 +  -5.8  -3.24232   TCATAGATGGCTGGA               TTTTTC ATA GAAAAA               TATGTTTGAACACCA  54 484
       Z3271 NONE
       Z3272 2931367 .. 2931386 +  -9.3    -3.889   AACTATAACCTCGAA            TGGCGTG TGTCCT CACGCCA             TTTACTCTAATTCAG  79 44
        yohM 2932708 .. 2932743 +  -2.7  -3.68341   TATGAGATAAAACAA    TCA-CCTGGGCT TCGCTATCCTTTT AGCCCAGGATGA    TTCTTAAATCAGCTT  50 31
       Z3275 2933588 .. 2933608 +  -3.3  -3.31914   ACCCTACACCATTAT            CTGTTTTAC CAC GCAAAATAG            TATTACTTCCTTTAA  47 355
        metG 2942306 .. 2942325 + -10.7  -5.01553   ATAATCCCCCTTCAA            GGCGCTG CATCGA CAGCGCC             TTTTCTTTATAAATT 100 37
      molR_A NONE
      molR_B NONE
      molR_C NONE
      molR_D NONE
        yehI 2952890 .. 2952911 + -11.6  -3.29043   CCATTAAAAACACAG           CGGGCAGT GATGCA ACTGCCCG            TTATCAACACGACTT  83 34
        yehK 2953755 .. 2953771 +  -5.1  -6.14618   TAGTAAATAAAAGAA              CCTGC CTCACCA GCAGG              TTTTTTTATTTTCTG 100 520
        yehL NONE
       Z3292 NONE
       Z3293 NONE
        yehP NONE
        yehQ 2961616 .. 2961628 +  -4.8  -4.56597   GGCTTTCCGGCTGAT                GGTC GTACG GACC                TTTTTACCCCGGAGA  71 399
        yehR 2963150 .. 2963162 +  -4.1  -3.72027   GATGCGTAATTTTTT                CAGCA CGA TGTTG                TTATTAATGCGACGT  56 268
       Z3305 2966963 .. 2966979 +  -9.4  -4.39426   ATTGCAACACAAAAA              CCGGAG CCGGA CTCCGG              TTTTGTGAAGCTGTC  86 358
       Z3312 2973484 .. 2973505 + -14.5  -4.24342   TTCAATAATCAGTCA           GGTAAGGGG CGGG CCCCTTACC            TTTATTCCTCAGGAC 100 33
       Z3334 NONE
       Z3335 2990289 .. 2990300 +  -2.2  -4.93365   TACGCGGGTAAACCC                CGGT GTGT ATCG                 TTTTTGATTATCCCC  69 277
       Z3358 3004690 .. 3004703 +  -2.3  -4.32951   TCTGGTCGGCGCATA               GCTGG TAAT CCAAC                TTTTCCCTGTTCTTT  59 53
       Z3359 3004902 .. 3004918 +  -9.5  -4.87665   GGATAACAATGGCTA              CGAAGTT TTT AACTTCG              TTTTTCTCAATAGCA  91 35
       Z3360 3005635 .. 3005652 +  -6.2   -5.4505   CAGTAATTTAGCAAA             TCCGGC CACCGA GCCGGG              TTTTTTATTGCCCGC  91 35
       Z3361 3006725 .. 3006759 +  -2.8  -3.96216   CACGTATTTCTCTTC     TTTAGATTTGCGCTTC TGA GCAGCGAATATCTCAA     TTCTTTCAGTCACAG  55 340
       Z3363 3007664 .. 3007679 +  -6.8   -4.9755   ACCGCATACCAATAA              CGCTTC ACTC GAGGCG               TTTTTCGTTATGTAT  82 51
       Z3364 3008053 .. 3008070 +  -4.1  -3.73068   CACAGCCATTTTCAG             GAGTTCA GCCA TGAACGC              TTATTACATTCAGGA  55 91
       Z3365 NONE
       Z3366 NONE
       Z3367 3009890 .. 3009908 +  -9.5  -4.27117   TCCGTTACAAAGCGA             GGCTGGG TATTT CCCGGCC             TTTCTGTTATCCGAA  84 91
       Z3368 NONE
       Z3369 3010485 .. 3010499 +  -7.8  -5.64873   AAGCAAAATCATCAG               GGAGCT ACA GGCTCC               TTTTTTATTRTTCGC 100 48
       Z3370 NONE
       Z3371 NONE
       Z3372 3012972 .. 3013001 +  -6.4  -2.54916   ATTGGCCTGAAGCAT       TCACCGCAGTTG GAGTTG CAATAGCGGTGG        CATTTATTCTGTATT  53 44
       Z3373 NONE
       Z3374 3013705 .. 3013722 +  -5.5   -2.8552   GTTAACCTGTTAATG             CTCCTGG ACGT CTGGGAG              GTTTAATGAGTAACG  51 309
        intV NONE
        yehV 3015906 .. 3015918 +  -3.3  -3.53091   GCGTGCTGGCTAAGC                GCCTG CAC CAGCC                TTTCAAACAGGCGGT  50 195
         dld 3024146 .. 3024162 + -10.8   -5.8096   GCCGTCTGCCCCGCC              GCCGCC ATTTG GGCGGC              TTTTTGTTTTTTATA 100 91
        yohD 3026585 .. 3026626 + -11.6  -3.43961   CTGGATAAGGCGTGC GCGCCGCATCCGACAT CCGGTTCACC ATGCCTGATGCGGCGC  TTGTGCGTCTTATCA  85 51
       Z3395 3036862 .. 3036877 +  -3.2  -3.45945   ATTGTATGATGAATC              CATCTC ATCT GGGGTG               TTGATTATGAGTAAG  50 134
        yohJ NONE
        yohK 3037984 .. 3037994 +  -6.8  -4.82154   GGCTAAAATTTGCGA                 TGCG TCG CGCA                 TTTTTGATGTAAGTT  80 35
         cdd 3039056 .. 3039072 +  -7.3  -4.15044   TGGTGTCGAAAATCC              CGGCAAA CAG TTTGTCG              TTTCTTGCGCAAAAC  72 93
        sanA NONE
       Z3400 3040117 .. 3040135 +  -6.2   -3.3782   TTTTCTCTTTTCTGT             TAATTATT GAG AATAATTA             TTACTTCACTCAATA  59 43
       Z3401 NONE
        yeiA 3042864 .. 3042895 +   -13  -2.83309   TTGAGCTCATTGCAG      GCCGGATAAAACGC GCCA GCGTTGCATCCGGC       ATTTGGCTYCTTGTC  85 129
        yeiG 3051014 .. 3051029 + -11.8  -2.56271   CTGAAGTGAAAGTCC              GCCCGG TTCG CCGGGC               ATCTTCTCATCAGAA  79 32
        yeiH NONE
         nfo NONE
        yeiI 3059524 .. 3059546 +  -4.1  -2.62184   CCGTTAATTAACGCA           ATGATGGCG ACGAA TGCCATCAC           TACTGTCGCCACACC  43 514
        yeiL 3062228 .. 3062247 +  -4.3  -3.28857   ATTATTTGCAATAGC            GCGATTGC CGGAT GCAA-CGC            TTGATGCGTTTTATC  52 43
        yeiO 3071368 .. 3071378 +  -6.8  -3.15663   GAGGTGAAAATTTTA                 CAGC GTT GCTG                 TTCATCAAGCTGAAT  59 152
        yeiP 3072240 .. 3072259 +   -10  -5.46129   GCCGCATGCAGAAAA            GGGATAGC TCAG GCTGTCCC             TTTTTTAATTTATTA 100 46
        yeiQ 3073919 .. 3073957 +  -8.1  -4.02581   TTTAACGATTTCTGC   GGTTAAAGCGGATGAAG CTCGC CTTCGTCCGCTCTCCCC   TTCTCTTTTCTGCCG  74 36
        yeiR NONE
       Z3433 3076113 .. 3076124 +  -2.2  -5.93809   TGGTAATTAGTCTCG                TGTC GCTT GGCA                 TTTTTTTTATAACGA 100 374
         spr 3076793 .. 3076810 +  -7.7  -5.85244   ACGAGTTAACTGAAA             GCACTGT TTAG GCAGTGC              TTTTTTGTTTTCATT 100 75
         rtn NONE
        yejA NONE
        yejB NONE
        yejE NONE
        yejF 3084241 .. 3084256 +  -2.6  -3.91897   GAACTTCGATGTCGC              CTAACGC CTG GC-TTAG              TTTATACATCACCGA  54 178
        yejH 3088669 .. 3088694 +  -7.5  -2.70525   AAAGCAGATCACTTA         CCTGTTGCTGG GTCG CCTGTAGCAGG          ATTAATTTAAGAGAG  58 103
        rplY 3089016 .. 3089045 + -15.9  -2.90219   TTGCTGAATAAGTTG       TAAAAAACCCCGC TCCG GCGGGGTTTTTTG        TATCTGCAGATTATG 100 41
        yejL NONE
        yejM 3092502 .. 3092518 +    -8  -5.76633   AAAATCCCAAAAAAA              CCAACC GTAAA GGTTGG              TTTTTTTATATCTGC 100 192
        narP 3096151 .. 3096173 + -14.9  -3.16035   GGCACAATAAAAATA           GCCCGATGG CATCA CCATCGGGC           CTCTTTTTATTTACT  95 31
         eco 3109324 .. 3109360 + -18.1  -2.71011   CGCGTCTTATCAGCA    TACGCCACATCCGGCAT ACC ATGCCGGATGTGGCACA    TCATTACAACGCAAT 100 135
        yojN NONE
        rcsB 3121093 .. 3121126 + -14.7  -3.55622   GACTAATCATCTGTA     GGCCAGATAAGACGC GTTA GTGTCTTATCTGGCA      TTTGCACCGATTGCC 100 35
        ubiG 3137385 .. 3137429 + -12.3  -3.53811   ATGCGACGCTTGCCG CGTCTTATCAGGCCTAC AAATGCTCTCC GTAGGCCTGATTAGGCG TTTACGCCGCATCCA  93 82
        nrdA 3144316 .. 3144333 +  -7.7  -3.88291   GGCGTGAACGCCTAA             TCCG-GCC TAC GGCTCGGA             TTTGTAGGCCTGATA  72 139
        nrdB NONE
        yfaE 3145874 .. 3145887 +  -6.7  -4.21194   TACAACGATTACATG               GCGTA GTAA TACGC                TTTTACCTGCTCCCA  72 86
       Z3495 NONE
       Z3496 3150666 .. 3150679 +  -5.3  -3.68024   CAGAGCATCATATAA               CTGAT TCAC ATCAG                TTGTGTATTCAGGCA  58 339
        glpA NONE
        glpB NONE
        glpC 3157365 .. 3157392 + -14.2  -4.65895   TAAACTCCTTTCTGA        TGCCCGGTAAGC ATGT GGTTACCGGGCA         TTTTTGCGTACACGA 100 38
        yfaD 3158734 .. 3158749 +  -2.4  -3.31144   AATAATTCGCTGCAC              TTCCGG GTGC CCGGCG               TTATCCGGGTAGCCC  45 288
        yfaO 3165935 .. 3165956 +  -3.6  -4.79352   ACGACAACCGGGTGC           TGCTGTGC CAGTCT GCCCAGCG            TTTTATTGTCGATAC  73 512
       Z3511 NONE
       Z3512 NONE
       Z3513 NONE
       Z3514 3171374 .. 3171386 +  -4.1  -2.57985   AATTGCGGGTAGTCG                CTGAT GAA ATCGG                TACGTTACCTTATCG  44 22
       Z3515 NONE
       Z3516 NONE
       Z3517 3173890 .. 3173915 +  -6.1  -2.58667   AATCCCCCACTTTCA         CGGCGAAGTCA CTCT TCACTTCGGCG          ATCATTTTTATCGCG  50 168
        elaC 3183014 .. 3183032 +   -11  -3.28712   GCTTATTATTAAAAA             CAGGGCGA AAC TTGCCCTG             TTATCGCAACCCGCG  80 45
        elaD 3184418 .. 3184460 + -13.7  -3.73224   TAACATCATTGTTAA TTA-ATTCGACCAGTCAGCA AATA TGCTGACTGGTCGAACATAG TTTGCTAAAAAGTCA 100 38
       Z3531 NONE
        yfbM 3186064 .. 3186082 + -11.7    -2.981   GGGCACCAAAAAAAA             CCGCCGA ACATG TCGGCGG             CTTTCTGACTTACAA  80 49
       Z3551 3204914 .. 3204940 + -13.8  -3.28791   CTGTAATCTTAATTT         CACTGCCGGA GATTGCA TCCGGCAGTG         TTATCCCGCCACAAT 100 35
       Z3552 3205595 .. 3205642 + -12.8  -3.28712   CGCTGTAAGCAGCTG GAGTCTG-CGTCGCATCAGGC AATAAGC GCCGGATGCGACATCAGGCTC TTGTCAAAACGGAAA  90 33
        ackA 3210802 .. 3210829 + -16.4  -4.36914   CTGACTGCCTGATTT        CA-CACCGCCAGC TCA GCTGGCGGTGCTG        TTTTGTAACCCGCCA 100 29
         pta 3213058 .. 3213080 +   -15  -5.64304   CTGCGGATATCTGAA           CCGGAAATAG TCA CTATTTCCGG           TTTTTTATTCTCTTA 100 66
        yfcC 3214737 .. 3214754 + -12.7  -5.32944   CACTAAAAATGTTAA             GAGCCGC AATT GCGGCTC              TTTTTTCATTCTGCC 100 35
        yfcG NONE
        folX NONE
       Z3566 3218760 .. 3218774 +  -5.6  -3.25088   ATCCGCCAGTTAACT               CCCGGT GTT ACAGGG               TTAGTGGCTTTGCGC  54 58
         div 3235372 .. 3235384 +  -4.7  -2.78384   GCAAGCGGCCCGGAG                ACGCC GAG GGCGA                TATCCTGAAACGCGG  46 143
       Z3587 3240117 .. 3240128 +  -7.2  -3.30243   GTGTTTGCCGGATGC                GGCG TGAA CGCC                 TTATCCGACCTACGT  63 53
       Z3594 3245530 .. 3245559 + -13.5  -3.32343   ATGCTGGTATCGAAT       GCCGGATGCGGCG TAAA CGCCTGATCCGGC        TTATCAAAATGTGCA 100 79
        fadL 3259038 .. 3259058 + -15.5  -3.64822   GTTCGCCTGGATAAA            GTCACCTGC TAT GCAGGTGAC            TTTAACTCCCCCACT 100 47
       Z3609 3260772 .. 3260791 +  -8.6  -5.85425   GATAACAACAAAAAA            GGTGAGTT TTGC GACTCACC             TTTTTTATTTGTTTC 100 385
        yfdC 3262891 .. 3262905 +  -5.6  -2.73542   AAATGGATATAACGA               GCCCCT CCT AAGGGC               TAATTGCAGGTTCGA  50 128
        intC 3264288 .. 3264308 +  -2.5   -4.3208   TTATAAAAAAGAAAA            GCCTTGC ACATATA GCAAAGC            TTTTCACTTCTCAGG  60 56
       Z3618 NONE
       Z3622 3271519 .. 3271533 +  -3.5  -3.53343   CAAATCTACCTTCAT               CCCGT AAACG ATGGG               TTTGGCAGCACACTT  50 211
       Z3625 3276095 .. 3276108 +  -2.3   -3.6284   ATCAGAACATCAAAA               TCTGG TTTG CCCGA                TTTGAAGTGGTCATT  49 304
       Z3627 NONE
        dsdA 3278621 .. 3278631 +  -5.4  -3.53224   TATCTGGCAAAAGGC                 CGTT AAT AACG                 TTTCAACGCAGCATC  57 20
        evgA NONE
        evgS 3286070 .. 3286096 + -10.9  -3.34517   AATAACTAAATAGTG         GCTCCCACAAT GTTCA AATGTGGGAGC         TATTTACCAGCACAT  80 32
       Z3641 3293311 .. 3293329 +    -3  -2.91681   GAGACCGCCGATACC             ACGTTCAG TAC CTGACCGA             TGTATCCGCTTACGC  42 271
         ddg 3294692 .. 3294719 + -11.4   -5.4756   TCCCTCCTCAAATCG        GCCATAATAACC TCAT GGTTTTTATGGC         TTTTTTCTTAAGATT 100 59
       Z3645 NONE
       Z3646 NONE
       Z3647 3300085 .. 3300100 +  -3.3  -3.53444   TTTCAGGGCTAACGT              CAGAA GGTTAA TTCTG               TTTCCAGCAGCGTCA  50 29
       Z3655 3309060 .. 3309071 +  -7.2  -3.09516   ATATTGCGTTAACAG                GCCG CTGA CGGC                 TTCGATCGTGAAGGA  60 105
       Z3656 NONE
       Z3657 3309758 .. 3309768 +  -6.8  -2.79796   GACTCATAACCAGAA                 TCCG TGT CGGA                 TCTAATCCCATCAGA  53 280
        nupC 3312341 .. 3312386 + -16.3  -3.17212   CTGGTGCTGTAAGAC CATACATAAAAAAGCCGGGGA TAAT TCCCCGGCTTTTTTACGCCTG TTAATCAGCTAATGG 100 29
        yfeC NONE
        yfeD 3315872 .. 3315889 +  -9.9  -2.94888   AGGATCCCTGCTACG             TTCAGGC TGTC GCCTGAA              TCATTTCGGTGGGTT  70 64
       Z3672 3320298 .. 3320308 +  -4.6  -3.53012   GGCGTTCCACCACCG                 GCGT AAT GCGC                 TTTACCACCAGCGGG  53 159
        yfeH 3322180 .. 3322212 +  -2.8  -4.25104   CTTAAAGCGGACGCT     TC-AGGGGCTGGAC CAGTTGC GTC-AGCCCCTCGG     TTTTAATCAGCAGCG  58 36
        cysZ 3326489 .. 3326508 + -10.6   -3.7347   CGTTTGTGTGAAACA            GGGGGGGC TTAT GCCGCCCC             TTATTCCATCTTGCA  85 65
        cysK 3327634 .. 3327649 +    -9  -5.26316   AAAATGCGTAAAAAA              GCACCT TTTC AGGTGC               TTTTTTGTGGCCTGC 100 54
        ptsH 3328235 .. 3328258 +  -4.5  -4.11692   GTTAAACTGATGGCG          GAACTCGAG TAATTT CCCGGGTTC           TTTTAAAAATCAGTC  61 14
        ptsI NONE
         crr 3330588 .. 3330605 + -12.7  -5.71983   TGCTGCAGTGAAAAA             TGGCGCC CATC GGCGCCA              TTTTTTTATGCTTCC 100 45
        yfeK 3332307 .. 3332322 +  -4.6  -3.66018   ATAAAGCGTGAAACG              CCGGTG ATAG TGCCGG               TTGTTCCCATGCTGG  55 433
        yfeU NONE
       Z3694 NONE
       Z3695 3342532 .. 3342559 + -14.2    -3.767   CAAAAGTAATAAAAA        GGCCAGTCAGTA ATGT TACTGCCTGGCC         TTTAATCAATGAATC 100 32
        amiA NONE
        hemF 3347548 .. 3347582 +  -7.1  -4.02456   TTCTCGCAAAACGTC    GCCAGCGCCTGTTGGAC AAA GCCCCACAG-CGC-GGC    TTTATGCTGCTCTTT  70 512
        talA NONE
        tktB 3367610 .. 3367661 + -15.8  -3.30243   TGATGGTGATCGCCG GATGCTGATTGCCGGATGCGACGC TGAC GCGTCTTATCCGGCCTACAGCGTC TTATCCGGCCTACAT 100 38
        narQ NONE
        acrD 3376678 .. 3376699 +  -8.7  -4.70879   ATAAGCAATAAAAAA           GGCGACATG CCAA TGTGTCGCC            TTTTTCAACTTTCCG  89 37
        yffB NONE
        dapE 3378681 .. 3378696 +  -5.4  -2.82623   CGTATCATGGAACAG              CTCGTC GCGT GATGAG               TGGTTCTGCAAGAGG  50 14
       Z3731 3378928 .. 3378977 +  -9.9  -3.30124   AGAAGTAAGCTAAGT GGCCGGATAAGGCGTTAACGCCG CATC CGGCCATGATGCCTGATACGGTC TTATCAGGCCTACCC  74 33
        gcvR NONE
         bcp 3387085 .. 3387100 +  -6.2  -2.70986   TACTGACATCCTTTA              TGCATT ATGA AATGCA               ATGTTTCATATCATT  53 233
        hyfA NONE
        hyfB NONE
        hyfC 3390705 .. 3390716 +  -3.6  -2.87211   GCTTGCATGGGTCTT                CTGG TTAA CCGG                 TCTGTAAGGAGCACT  44 7
        hyfD NONE
        hyfE NONE
        hyfF NONE
        hyfG NONE
        hyfH NONE
        hyfI NONE
       Z3750 3397845 .. 3397860 +  -6.2  -3.15427   GCCAGAAAAATTGCG              TGAGAA GGAT TTCTCA               TTAATAAGGACTGTT  57 23
        hyfR NONE
        focB 3400764 .. 3400797 + -11.7  -2.97158   TCAGGAATCCTGAAA     AATCAGCCCGGCGAA ACAG TTCGTCGGGCTGAAG      ATTATTCTTGCGCTA  80 28
       Z3757 NONE
       Z3758 3404334 .. 3404367 +  -3.7  -4.11484   CCCAGATTCAACTGC     CGCGGTGGACGATCG CCGG TGATCAACAACCGTG      TTTTGCCCGATTCCA  60 443
        purM NONE
        purN 3408868 .. 3408887 + -10.7  -4.74504   GCCCCGTAGTTAAAG            CGCCAGC TCTGCC GCTGGCG             TTTTTCAATTCACCT  95 42
         ppk NONE
         ppx 3412640 .. 3412668 + -18.2   -3.6279   CGCAGCTTAATGCTT        TGCGGGCCGACG AGAAA TGTCGGCCCGCA        TTATTCAGGCACTTT 100 31
       Z3768 3415497 .. 3415508 +  -2.2  -3.19995   AGAACATAACGGCGC                TTCG CTGT CGGA                 TGCTTTTGCTCTTTG  44 63
       Z3769 NONE
       Z3770 3416888 .. 3416907 + -12.2  -4.80178   CTTGAAGATAAAAAA            CCCTCTGT AGTA ACAGAGGG             TTTTGTTCATTCATA 100 70
        xseA 3421766 .. 3421786 +  -4.8  -3.14522   CTGATCAAGCACATG           CTGACATTG TGGA CAATG-CAG            TTCCATATGAATTCC  52 211
        sseA 3444156 .. 3444199 + -18.4  -2.90194   GAAATAAGCTTTTTA CAGGCAATAAAAAACCGCCG AATT TGGCGGTTTTTTATTGCTGG TCTGGTTCGCGGCCT 100 34
       Z3802 NONE
        csiE 3457309 .. 3457325 +  -7.9  -3.17212   TTGCACCACTATCAA              CCACGGC AAC GCCGTAG              TTGCTCCCATAATGC  61 281
       hcaA1 NONE
       hcaA2 NONE
        hcaC NONE
        hcaB NONE
        hcaD NONE
        yphA 3464114 .. 3464145 + -16.6   -4.4715   CGCCGTTAGGAAAGA      TGCCGGATGCGGCG TGAA CGCCTTATCCGGCA       TTTTATAAATTACAG 100 32
        yphH 3474415 .. 3474432 + -11.3  -4.58283   GCGATAACGTAGAAA             GGCTTCC CGAA GGAAGCC              TTTTTCAACAGATTA 100 45
        hmpA 3477265 .. 3477289 +  -7.1  -2.74192   ACATCCGGCAACCCT          TGACGCGGT TTAAATT GCCGCGTCG          TCCTCTTCACCGGTA  58 61
        yfhD 3487592 .. 3487607 +  -3.2  -4.10552   AATCCGTCGAGGATT              GCGC TTTTTTCT GCGC               TTTAATTTCCTGGCG  57 39
        yfhH NONE
        yfhL 3490141 .. 3490171 +  -9.3  -4.25256   CCACGCGGATAAAAT       TTAATATTCTACT CTGGA AGTAGAGTATTAA       TTATTTTACTGGGAA  82 22
       Z3849 3494693 .. 3494709 +  -6.5  -3.30441   CCCAGTAACGGCTGT              CCGCG CTGTTGT CGCGG              TTGTCGCCCATCATG  56 210
        nadB 3502366 .. 3502386 +  -3.9  -4.08216   AATGCCAGCAGCACC            CGATGCG GCAGTCG CGCTTCG            TTTTCCGCCACATCC  60 137
        srmB 3504449 .. 3504468 + -11.4  -4.52873   GAAGAGTAATCTCAA            TGCCGGGT TTAA GCCCGGCA             TTATTTTTATCCCGG 100 32
        yfiK 3506056 .. 3506079 + -16.8  -3.17212   TATTAATGAAAAAAA          GCGGAAGAGG TCGC CCTCTTCCGC           TTAGTAACATGCTAC 100 35
         ung 3507494 .. 3507519 + -14.7   -3.0169   AATTTGCGGGAAAAT         GCCGGATGGCA GAGT TGCCACCCGGC          TGATTTATCAGGCTT  89 40
        trxC 3509197 .. 3509217 + -14.7  -4.50976   TCTCTTTAATCTTAC            CGGGGCGCA TCT TGTGCCCCG            TTTTCTCCTCTGCGA 100 32
        yfiP NONE
        yfiQ NONE
        pssA 3514125 .. 3514141 +  -9.4  -5.04249   ATCCTGTAATCACAA              CCCCGT CCTGT ACGGGG              TTTGTTTTTTGGAGG  93 32
        yfiM 3514965 .. 3514979 +  -3.6  -3.39803   GCATGCATTCCCGCA               GTATTT ACC AGATAC               TTCTGCATATAAGTG  49 503
       Z3889 3526872 .. 3526891 + -10.7   -5.9218   ACCTGAAACACAAAA            CGGCAGC CCTTGA GCTGCCG             TTTTTTTATTCTGTC 100 46
        yfiA 3527489 .. 3527504 + -11.8   -5.4505   TGAGTGTATCGCCAA              CGCGCC TTCG GGCGCG               TTTTTTGTTGACAGC 100 51
        pheA 3528881 .. 3528908 + -18.6  -2.67428   CAACCTGATGAAAAG        GTGCCGGATGAT GTGA ATCATCCGGCAC         TGGATTATTACTGGC 100 33
        yfiL NONE
       Z3897 NONE
        yfiN NONE
        yfiB 3534100 .. 3534121 +  -7.1  -3.62224   AAACAGATAAAAAAA           GGGCCAGCC AATT GGCCAGCCC            TTCTTAACAGGATGT  67 50
       Z3905 3538648 .. 3538683 +  -3.3  -2.92439   TGGAACACATTTCTA    CTACTACGTTGATCA TTATTC TGATCATCATGGTGG     TCATTTCAGCCTATT  44 63
        yfjD 3539925 .. 3539950 + -14.7   -2.6563   GCGGAGTAACGAAAA         CGGCCCGGCAT TCGC ATGCAGGGCCG          TGAATTATTACGAAA  89 32
        ppnK 3541607 .. 3541626 +  -2.2  -2.56601   TATAAAACCAGTTTA            TACTGT ACACAATA ACAGTA             ATGGTTTTTCATACA  39 65
        recN 3543482 .. 3543496 +   -10  -2.80779   GCTGTAAAACGCTGA               CTGCTG CAG CAGCAG               TACTATTGATGTTGA  71 193
        smpA 3543836 .. 3543852 + -12.3  -5.38951   AAAGACGTTAAAAAA              GGTGCTC AAT GAGCACC              TTTTTTCTGTCCGTT 100 57
        smpB NONE
       Z3916 3546399 .. 3546431 +  -8.4  -5.63236   AAGTTCACCAGCCAA     CCGCAG-CACGTCCT GCAT ACGTCGTGTCTGCGG      TTTTTCTTTTTCGCT 100 94
       Z3919 NONE
       Z3920 3549434 .. 3549461 + -10.8  -2.92192   AAAGCAAGAAAAAAA        TATTGTCTGAAT AATT GTTCAGACAATA         TATCCTTACATGGCA  75 67
       Z3922 NONE
       Z3923 NONE
       Z3924 3551041 .. 3551053 +  -2.6  -3.99228   CACATGGCAGGGCTT                CGTC TATGT GGCG                TTTATCAATTGATGT  54 1
       Z3925 3551557 .. 3551568 +  -2.2  -5.89921   TTCTCCGACGAAAGT                CAGT ACTG GCTG                 TTTTTTTATTATGCT  91 87
      tra8_3 3558607 .. 3558619 +  -3.3  -2.97902   TATAGATTCGTTTTT                CTGAC CTT GGCAG                GTTGTTCTTCAGTAG  44 22
       Z3937 3558983 .. 3559005 +  -7.6  -4.56775   TCAAGGGAAAATTTA           GCCCGCAGTT GAT ACCTACGGGC           TTTTTACAGAAACAT  80 60
       Z3938 3559344 .. 3559354 +    -4  -2.99449   AGATCATTTTCAATG                 GTAA TAA TTAC                 TATCATTATATGAGC  47 131
       Z3954 NONE
       Z3955 3578136 .. 3578163 + -15.7  -2.62386   TGTAATTTAATGTTA        TATCTGCCCCG CTAAAA CGGGGCAGATA         ATATATTTAGTTTAC  93 36
       Z3956 NONE
        ygaF NONE
        gabD NONE
        gabT 3583523 .. 3583562 + -10.1  -3.53811   GGAGGCGACGCTGCG  CGTCTTGTCCGGCCT ACGGGGATCC AGGTCGGATAAGGCG   TTTACGCCGCATCCG  77 56
       Z3962 NONE
        gabP NONE
        ygaE 3585841 .. 3585863 + -10.6  -4.63184   AATACGCAACACTTG           CCCCGGATAA ATT TTATCCGGGC           TTTTTAGCATCGGTT 100 53
       Z3966 3586991 .. 3587001 +  -3.2  -3.54935   TATTGTCCGTAAGGA                 GTCA CTA TGGC                 TTTGACAACCATTTC  50 29
        ygaP 3587688 .. 3587705 +  -6.2  -5.00616   GGTGAATTTATATTT             CGCCGG ACGCGG CTGGCG              TTTTTTACCAGCACG  83 198
       Z3970 3589100 .. 3589122 + -19.2  -3.42283   CCTGACTCTTCTTTT           CGCGACTGGC ATC GCCAGTCGCG           TCTTTAACTGGCTTC 100 36
        ygaM 3590077 .. 3590097 + -11.1  -3.89354   ACCAGTCTTATAGGA            CCCCSAAGC CTG GCTTCGGGG            TTATTAATTTAAAGC  86 151
       Z3974 3592114 .. 3592133 +  -6.3  -3.27177   AACAGAGAGACAACC            CGACGCG TATCAT CGCGCCG             TATCTTCATTTTAAA  57 185
        nrdH NONE
        nrdI NONE
        nrdE NONE
        nrdF 3596016 .. 3596040 +  -7.2  -5.15381   CTCTGTTGCATTATT          CGCCTGAA ACCACAATA TTCAGGCG          TTTTTTCGCTATCTT  86 140
        proV NONE
        proW NONE
        proX 3599576 .. 3599605 + -13.5   -2.6914   AGTAATTTTTATTCG       GGCGGATAAGGCG TTTA CGCCGCATCCGCC        GTTCTGTACACAATG  86 36
       Z3982 NONE
       Z3983 NONE
        ygaH NONE
        emrR 3602796 .. 3602819 + -12.5  -4.56597   AAAGAAAAAATGACC          GGCCAGCAT CGCAAC ATGCTGGCC           TTTTTGGCAAGCAGG 100 73
        emrA NONE
        emrB 3605613 .. 3605632 + -12.2   -5.1848   ACTAAGTACAACTAA            GCCAGTTC ATTT GAACTGGC             TTTTTTCAATTAATT 100 36
       Z4000 3613382 .. 3613392 +    -4  -3.09327   CAAAATTTCGCCAAA                 TATC CTG GATA                 TCTTCCATCAGATAG  47 89
      srlA_1 3617467 .. 3617483 +  -4.3  -2.98282   TGAACCTGCCACTTG              GCCCACT GGC GGTGAGC              TATCTGCTGGTTGGT  48 47
      srlA_2 NONE
      srlE_1 NONE
      srlE_2 NONE
        srlB NONE
        srlD NONE
        gutM 3620290 .. 3620302 +  -3.3  -2.87132   TCGTCAGCGTCAAGC                CGCCA TTC TGGAG                TATCTGCAAAAGCAG  44 115
        srlR NONE
        gutQ 3622011 .. 3622048 +  -4.9  -3.55444   TTAATCCTTCAATCC  CAGACGTTTCGCCAGCC GATGCA GGTTGGCG-A-CGTCGG   TTTCCAGCATCCGCG  56 37
       Z4018 NONE
        ygbD 3626103 .. 3626148 +   -12  -3.53811   GATGCGACGCTGGCG CGTCTTATCCGACCTACG GGGACGCATG TGTAGGCCGGATAAGGCG TTTACGCCGCATCCG  88 66
        ascF NONE
        ascB 3633881 .. 3633891 +  -6.8  -4.14243   GCAGTTCGCGGATAG                 CGAC AAT GTCG                 TTTTCCGGTGCGCTA  70 475
        hypA NONE
        hypB NONE
        hypC NONE
        hypD NONE
        hypE 3645286 .. 3645302 + -13.7  -3.72576   AGTCAATGACCTTTT              GCACCGC TTT GCGGTGC              TTTCCTGGAAGAACA 100 65
        fhlA 3647407 .. 3647432 + -14.8  -2.73994   GATTTAACTGCAAAT         TGCCGGACAG ATCTGC CTGTCCGGCA          TACTATTCACGAGGT  89 34
        mutS 3650643 .. 3650669 + -11.7  -3.04461   CTGGTGTAATAATAA         TTCCCGATAGT CTTTT GCTATCGGGAA         TATTAACGATAACTG  81 32
        pphB 3651402 .. 3651432 +  -3.2  -5.08088   AAAATAAAGTAATGA      G-GCCGGGTAAAG CAAAGC CACTACCCGGCAC       TTTTTATTAGCGCTT  74 29
       Z4048 3654338 .. 3654361 + -12.4  -3.87075   CAAACAAAAGAAAAA          GGCCAGCCTC GCTT GAGACTGGCC           TTTCTGACAGATGCT 100 103
         iap 3665645 .. 3665671 +  -7.3  -3.75863   ATCCGAATATGAGCG        GTTTATCCCCGC TGGC GCGGGGA-ACAC         TTTGGTGACAGTTTT  68 231
        ygcM 3680004 .. 3680015 +  -2.2   -2.8585   CGAATGATAAGAGTG                TGGC GGCG GTCA                 ATTTCCCTTAAGTAA  41 34
        ygcN NONE
       Z4077 3681570 .. 3681586 +  -2.2  -3.67296   ATCCGCCTTCCGGAT              TCGGCA TCACC TACCGA              TTTGGATAAATAATA  49 0
        ygcP 3682202 .. 3682215 +  -2.4  -4.13995   ACGGGATAATCGTAA               CCAA TTGAAT TTGG                TTTGATTTGTAGGCC  55 40
        yqcE NONE
        ygcE 3690839 .. 3690862 +  -6.6  -2.52795   AACATACCTGAATGG          TTATCCCCGC TGGC GCGGGGAACA           TAAGTTCGACAACTT  54 75
       Z4088 3691827 .. 3691847 +  -8.5  -3.72893   TTTACAGGTTCCACC            CATTTATAA CGC TTATAAATG            TTTAATCAGGCAATA  75 465
       Z4090 NONE
       Z4091 3694010 .. 3694021 +  -5.8  -2.74784   TCGCCACACCGTTCC                TGGC TGTC GCCA                 TCGCTTTTACCCCCT  50 48
       Z4092 3695345 .. 3695362 +  -4.8  -3.23692   CGGTTCTTCAGGAGG             CGG-CGG TTCAT CCGTCCG             TTGGTGATCGTAATG  52 1
       Z4093 3696296 .. 3696315 +  -9.2  -4.66609   CTCAACCATAAAAAA            CGCCAGCC CGAA GGCTGGCA             TTTTTAAATCARATA  90 41
        barA 3707702 .. 3707733 + -10.9  -5.47159   GTGTTTGGCATCAGT      CTCAAACCGGCTC CAGATA GAGCCGGTTTTGG       TTTTTTGTCTTAACG 100 217
        yqcD 3715906 .. 3715932 +    -3   -2.5805   ATAAATTTTTTCTCA         ATTTTGCGTG CTGGATT CACGCAGAAG         GTTGTGAAAGGTCAT  40 37
        ygdH 3717381 .. 3717402 + -10.1  -4.72556   CGTAATCTCCCCTCC           CCCGGTGAC GTTT GTTGCCGGG            TTTTCTCGTTTTTGG  91 36
        sdaC 3719225 .. 3719244 + -12.8  -3.27786   CAGCTAAGTCCTTTC            GCGCCGCT TTCG GGCGGCGC             TTCCTCCGTTTTAAC  90 34
        sdaB 3720654 .. 3720672 + -12.4  -3.08774   TAATCGCTCTCCAGA             GGCCTCGT TTT GCGAGGCC             TCTTCCCGATTTCTC  83 38
         xni 3721514 .. 3721545 + -14.4  -3.32844   GGTACGGTAACGGCG      TGCCGGATACGCCG CAAA CGTCGCATCCGGCA       TTATCACATCAGCGC 100 31
        fucP NONE
        fucI 3727122 .. 3727149 + -12.9  -3.01791   ACAAGCAAGAGTGGT        TAGCCGGATAA GCAATG TTATCCGGCTA         TATTGCAGGAGCGAT  86 90
        fucK NONE
        fucU 3729022 .. 3729040 + -13.1  -2.60212   AATCTCATACCGGTA             CGCCCGC ATGAC GCGGGCG             GTTATCGAATGATGG  84 39
        fucR 3729812 .. 3729833 +  -8.6  -3.21993   ACGGAAAGGGTAGCA           GGCCGGAG ACGACG CCCCGGCC            TTGCCTGTTATCGCT  67 40
       Z4127 NONE
        ygdK 3734693 .. 3734728 +   -14  -2.95204   GTTTAAGCACAGAAC    CGGGTCGGATAAGACG TTTG CGTCGCATCCGACCTG     ATTGTTTACCCCTGA  87 35
        argA 3740282 .. 3740326 + -12.9  -3.37761   GGTAAGCGATGAAAA TCGTCGGATGCGACATGCG TAACACT CGTACGTCGCATCCGGCAA TTACGTTTATTCCCG  95 36
        mutH NONE
       Z4150 3760838 .. 3760863 + -15.5  -2.66255   CCGCTCTGATACTCC         GTACGCTCTCC TGCG GGAGGGCGTAC          TCACTTCTGTTACCC  93 32
       Z4151 3761191 .. 3761217 +  -7.3  -2.81421   ATTGAACGTTAACAA         ATAAGGTCAGC ATCCG GCTGGCCTTAA         RATTTTTCTCTTTCC  58 29
       Z4152 3762337 .. 3762364 + -12.8  -3.13403   ATCCGGCACCATAAG        ATTAACGCCGGT TAAA ACCGGCGTTAAA         TATTAATGACGGCGC  86 27
        galR 3767369 .. 3767403 +  -9.3  -3.28791   CCAGTAATTCTTCGA    TGGTCTGGCGACGG CGAATCAA CCG-CGCCTGACCA     TTATCAAACAGAACT  69 64
        lysR 3770058 .. 3770071 +  -2.3  -3.94811   GTGCAACGTGACTCA               ATGGC ATCC GCCAC                TTTATGCATCGTATT  54 427
       Z4165 3776783 .. 3776824 + -16.3  -4.33274   TTTAGCTAATATCCA TTGTGAATGGTTCAAAATTG CTA CAATTTTGAACCATTC-CAG TTTTCATAATGTGCA 100 32
        yqeH 3777903 .. 3777928 + -14.9  -4.42386   ATCATACTCTGTTTA         TACGGGCATTT ATTG AAATGCCCGTA          TTTTATAAATAGGCC 100 60
        yqeI NONE
        yqeJ 3779976 .. 3779990 +  -2.8  -4.62069   AGGAATTTTTTTAAC               GGAATC CTT GGTTTC               TTTTTCGAGTCCGAA  68 514
       Z4171 3781033 .. 3781050 +  -2.7  -3.63228   AGGTGAATATTAGTA             TAACAGC TGAT GATGTTA              TTAATTTGTAGTGGA  50 76
        ygeG 3781723 .. 3781760 +  -9.3  -2.63818   ATCATTTGGTTAAAA   ATGCTGGTTATAGTG TAGGTAAC CACTATGACCAGCAC    CTCTTATGCTTTCTT  66 49
        ygeH 3783478 .. 3783488 +    -4  -3.85389   AAACAAAGATCAAAA                 TATC TAA GATA                 TTTACCTTATTGCAA  55 93
       Z4174 3783820 .. 3783846 + -13.2  -3.75517   CAAATAAATTATTAA         CGAGATACTGTT TAT AATAGTATCTCG         TTCCTTTTATACAAT 100 50
       Z4175 3784382 .. 3784395 +  -2.3   -6.0427   AGGCTTTAGCAAAAT               GAGCC TAAA GCCTC                TTTTTTTTATATAGT 100 24
       Z4177 3785489 .. 3785512 +  -7.6  -3.29263   TTATCATCATGATAT          G-CAATATGGA CAT TCCATATTGAC          TTGTCGACAAAATAT  63 179
       Z4184 3790087 .. 3790109 +  -8.5  -3.89505   CTCATTAAATAAAAA           TCTACACGT TTTTT GCGTGTAGA           TTCTTATAAATTTTT  76 329
       Z4205 NONE
        ygeT NONE
       Z4207 3809613 .. 3809634 + -15.9  -3.14146   CGAAGTAAAAGGATA           TCCGGCCTG AATT CAGGCCGGA            TTCACTGATGTTATG 100 33
       Z4209 3813096 .. 3813117 + -13.7  -3.24232   GTGAAATAACCCCTC           GGGCCGATC AGCT GGTCGGCCC            TCTATTTCCAGAGGC  93 32
        ygeX NONE
        ygeY 3815630 .. 3815649 +   -15  -4.71482   ACTCTTCACTTATTC            CCCTCCGG TTCG CCGGAGGG             TTTTTGGAGTTTGCT 100 43
       Z4212 NONE
        yqeA 3818037 .. 3818062 +   -14  -3.32354   TGTCAGTAATTTTAA         GGCCGGGTGG GTAATA CCATCCGGCC          ATTTTCATTTAAGCC 100 32
        ygfJ 3821434 .. 3821444 +  -3.2  -2.88544   CTGGCAAGAGTGGGT                 GCGA TTG TTGC                 TCTATCCCCCTAAAC  44 264
       Z4217 NONE
       Z4218 3825959 .. 3825980 + -14.5  -3.05384   CATAAATGACAGATG           CCCTCTTCC CGCA GGAAGAGGG            TTAAATAAGGAAAGA  89 36
       Z4219 NONE
       Z4220 3829654 .. 3829669 + -11.8  -3.73323   ATATAAATAATAAAT              GGCCGC TTCG GCGGCC               TGTTTCTCTGTTTGG  93 35
        ygfO NONE
        ygfP NONE
       Z4223 3833952 .. 3833975 + -13.9  -4.41348   GGCAATCTAATAGAT          TCTCCGCGC CTTTCA GCGCGGAGA           TTTCTTTCACAGAGG 100 31
        ygfU 3838422 .. 3838438 +  -7.2  -3.35798   TTTACCTGTCGGCAT              CCGCTC AAAAC GGGCGG              TTGTCGATAAACGCT  63 174
       Z4227 3839076 .. 3839093 +  -8.3  -3.31263   AGCACAATTAAAAAA             CCCCGAC ATCT GCCGGGG              TTATGCGCATAACGT  69 30
        fldB 3845840 .. 3845869 +  -8.5  -3.77188   TACGCCTGATATCAC       TGACGGCTTAGCG CATA TGCTTTGCCGTCA        TCTTTATCTTTGCGT  75 32
        ygfZ 3847891 .. 3847908 +  -9.1  -3.50572   CCGCCGAGCACGAAG             CCGTGCC AGAT GGCATGG              TTGTATGGAATGCGT  71 166
        bglA 3850566 .. 3850579 +  -9.5  -3.56092   TTAACAATCTAAAAA               GGCGC CGAA GCGCC                TTTAGAAGATAGTCG  75 152
        ygfE 3860587 .. 3860603 +  -5.1  -2.92618   GTTACAGCCTGCGGC              GGCATCT CGG AGATTCC              CTTCTTATCTGGCAC  50 234
        ygfA 3861403 .. 3861422 + -11.4  -3.66178   ACCCTTCTCCTTCAA            GCCCTCGC TTCG GTGAGGGC             TTTACCGTTACAGCC  87 202
       Z4250 3861964 .. 3861986 + -13.4  -3.66908   GAAGGGATAAAAAAA           CGGGCAAGTC AGT GACCTGCCCG           TTAATTTTCAGAGAA 100 319
        iciA 3865443 .. 3865465 +  -8.5  -3.45434   TAATCCATCAAATAA           TGCCTGATA GCACA TATCAGGCG           TTATCCTCACTTCTT  71 38
         sbm NONE
        ygfD NONE
        ygfG NONE
        ygfH 3871065 .. 3871121 + -12.6   -3.0682   TCGATGCTGGGTTAA TGGTTTGTCCCGTCACGAT-CTTCAGCA ATA TGCTGAAGCATCGTGGCGGTATAA-CGA TGATTTCTGATTGAA  83 26
       Z4267 NONE
       Z4268 3879875 .. 3879894 +  -3.6  -2.72991   CAATGGCTGCCGTGC            GCTAAATG CATC CATTTACC             TCATTAACACTATGG  43 21
       Z4269 NONE
       Z4270 NONE
       Z4271 3882258 .. 3882278 +  -7.5  -3.54424   ATCCCCTTCCACGAC            CTGGCGCAG ATT TTCCGCCAG            TTTCGCAACGTCAAA  64 360
        yggG 3890725 .. 3890756 +  -8.6  -3.16323   CGGGTGCCGAACGTA      GGTCGGATAAGGCG TTCA CGCCGCATCCGACA       TTAATGGCACGTTTT  67 160
        yqgC 3895199 .. 3895209 +  -8.2  -4.36914   GCTTTTTATTTAAGC                 CGCG CGC CGCG                 TTTTATACCCCACAA  79 28
        metK 3896677 .. 3896695 + -11.7  -5.48213   TCACCTGCTTTCAAA             GGCCAGC CTCGC GCTGGCC             TTTTTCTTTTACCTC 100 48
        galP NONE
        sprT NONE
        endA 3899909 .. 3899931 +  -4.7  -4.71061   TACCCCACGCGTACA           ACCGCGTGG GGAGA CGACGCGGA           TTTTTAACTATGCGT  71 73
        yggJ NONE
        gshB NONE
        yqgE NONE
        yqgF 3902973 .. 3903015 +  -8.6  -4.27316   TGAAACGTTATCATC CCCACCTGTTGCC-CA-GTT TGAAT AACATGCGGTAACTGGTGGG TTTTCCCTTCGCGAA  80 275
        yggS NONE
        yggT NONE
        yggU NONE
        yggV NONE
        yggW 3907283 .. 3907314 + -11.6  -2.60392   TGGCAACGGTTGTAG      GTCTGATAAGACGC GCAA GCGTCGCATCAGAC       GTTGATTGCCGGATG  77 87
        mutY 3912955 .. 3912966 +  -3.6  -3.55761   TACAGCAGTTACGCA                CTGG CGCG CCGG                 TTTAGCGCGTGAGTC  50 9
        yggX 3913280 .. 3913303 +  -8.9  -3.05384   TAAAAAATAAAAACA          G-TGCCGGAG CACGC CTCCGGCAGC          TTGCATAAAAACAAA  68 31
        mltC 3914562 .. 3914577 +  -2.5  -4.57569   GAATCCCATCATCTC              GCACG GTCAAA TGTGC               TTTTTCAAACACTCA  63 169
        nupG 3915883 .. 3915922 + -18.8  -3.81146   AGCCACTAATTACGC  AAAGAAAAACGGGTCGCC AGAA GGCGACCCGTTTTTTTTA   TTCTTACTTCAACAC 100 32
        yqgA 3919360 .. 3919379 + -13.6  -4.98531   CCAAATTCATATCAA            CGGACCTC CACG GAGGTCCG             TTTTTCGTTTCAGAA 100 219
       Z4313 3921137 .. 3921149 +  -4.7  -4.11371   ACGACCCAGACTGAC                CGCCC GCA GGGCA                TTTTCAGCGATGTTG  62 352
       Z4315 NONE
       Z4316 NONE
       Z4317 3924407 .. 3924455 +  -4.7   -5.0133   CGCAGAATATCCCTC AT-CCGGGGTG-TTACC-CGGGTT CTGA ACCCCGTGGTAAACATCCCGGCAA TTTTTTGCCGGAATA  79 145
       Z4320 3925037 .. 3925070 +  -9.7  -2.84574   AGTAAAACCATAACC     GTCGACATATTCCGT CTGA AGGGAATATGTCGAA      TACTTCATTAAAATA  70 126
       Z4324 3928309 .. 3928321 +  -3.3  -3.90559   CAGGCATTTCTTCTG                CTGTG TAG CCCAG                TTGTTCCTTGTTGGT  55 452
       Z4325 3928627 .. 3928646 +  -2.8  -2.91395   CAGTAGAATATATTA            TTTCCACT GTCA GGCGGAAA             ATTTATAGAAAGGAT  42 126
       Z4326 3930406 .. 3930425 +  -4.4  -2.52104   TCTACAGACAACCAA            TATTACTT AAAT AAGTGATA             ATCTTAATGCTGTTT  46 112
       Z4328 NONE
       Z4329 NONE
       Z4330 NONE
       Z4331 3934239 .. 3934269 +  -3.4  -3.61232   GGTTCAGGAAATACA       GGAGCAAATCTA CAGCTAT TAGATTTATTCC       TATTTGTATGCAAAG  51 249
       Z4332 NONE
       Z4333 3936932 .. 3936945 +  -3.7  -4.26327   GTACTCCCTGTTGAT               GCCAG TAAT CCGGC                TTCTTTTAGTCGCTC  62 309
       Z4336 3938469 .. 3938486 +  -6.3  -3.29263   GTTGTCACAGAATAA             GCCCGGTA AAA TA-CGGGC             TTATGAACGACATCT  59 55
       Z4337 3940097 .. 3940114 +  -6.2  -3.92522   GCAGAAAGAACCTGT             GGCGGC CATTGC GCCGTC              TTTATCCACTTCCAC  66 95
       Z4338 3940688 .. 3940703 +    -4  -2.70932   CAGCTCCGTCAGAAA              GAC-CAG CAA CTGAGTC              TGGTTGAAGAGACGG  45 113
       Z4340 3942217 .. 3942242 +  -4.8  -3.35183   CTCACCAATAAATAA        GCGTCAATACGG TGCT CCGT-T-GACGC         TTACCTTCTTTCATT  54 26
       Z4343 3947344 .. 3947357 +  -8.1  -3.30124   CACAATGCCTGATGC               GACGC TGCC GCGTC                TTATCAGACCTACGA  65 109
       Z4354 3956875 .. 3956889 +  -3.5  -3.29043   CAGCTTCTCTTTGTT               CTCGG AGATA TCGAG               TTGTGAGACGAAATT  49 293
        yghA 3958222 .. 3958248 + -14.5  -2.86539   TTTAGGTTAAAAAAA         TGCCCGGTTGT GAAAA GCAACCGGGCA         TCATTGTGAATTCAC  89 31
       Z4357 3958958 .. 3958969 +  -7.2  -2.53263   CGACACGAACCGGAT                GCGC AGCG GCGC                 TGGCTTCCAGATCCA  52 346
        metC 3961120 .. 3961140 +  -3.3  -3.29459   TTGGACAATTTTGCA            GACATTTTA TTG TGAAAAGTC            TTAAATTGTTGCGTC  48 52
        yghB 3961903 .. 3961928 + -11.2   -3.5486   CCTGACNATTTTCCC         TGTTCCCGGT TGCTGT ACCGGGAACG          TATTTAATTCCCCTG  85 36
        yqhD 3964249 .. 3964272 + -16.8  -3.25823   TTAAGTTCACAACAC          CTCACCGGAG CCTG CTCCGGTGAG           TTCATATAAAGGAGG 100 86
        yqhE 3965133 .. 3965161 + -10.9  -3.05775   TAACGTGCAAATTCT        CCCGGTGGCGGTA ATG TTCCGCTACCGGA        CTTTTCAGAAATCAT  76 38
       Z4367 NONE
        yqhG NONE
        yqhH 3966558 .. 3966585 + -14.9  -5.78622   AGAATGATAAAAAAA        TCCCCGGCAGC ATGTCA GTTGCCGGGGA         TTTTTTTTAACGTCC 100 34
        qseB NONE
        qseC 3978583 .. 3978607 +  -5.7  -3.67068   AGCTGGTAAGGGTAA          GACTTTTGCTA AAT TCGCAAAAGAC          TTTGCACATTTTGCT  59 32
        mdaB NONE
        ygiN 3979688 .. 3979699 +  -4.4  -3.41234   CCCGTTTTCAGCCCC                CGAT GGAA ATCG                 TTAATTCGCTTAATG  51 101
       Z4386 3986854 .. 3986887 + -12.5  -4.95547   TGGAATTTTGATCAA     AAAAGCCCGGTATAC ACTT GTATACCGGGCTATG      TTTTATTCTTCTGGC 100 30
        tolC NONE
        ygiA NONE
        ygiB NONE
        ygiC 3995000 .. 3995021 + -15.9  -2.94313   GAATAATCAATGATG           CCGGATGGC ATTC GCCATCCGG            TAATTGTTAACCTAT 100 35
        ygiE 3996741 .. 3996773 + -10.7  -2.94144   TGGTTAAAAGCAACA      TCAGAAGTTGTCC AGCGCAG GGACAACTTCTGC      TAGTTTCACTAAAGC  75 34
       Z4400 3998562 .. 3998577 + -11.8  -2.67055   AAAGCAACACAAAAA              CGGGCC AGAC GGCCCG               TAATATCAGTGTTCT  79 39
       Z4402 NONE
       Z4403 4001387 .. 4001409 + -11.3   -5.4251   TTTCAGCTATGAACA           TCCCTGGCT CAAAA AGCCGGGGA           TTTTTTATATCTGCG 100 43
        ygiM NONE
         cca 4010087 .. 4010098 +  -7.2  -3.63515   TTGATTGCCGGACGC                GGCG TGAA CGCC                 TTATTCGGCCTACGC  67 140
        ygiH 4012542 .. 4012552 +  -3.2  -3.35996   TCATGACGACTTAAT                 TCCT GTA GGGA                 TTGTGGCTGCGGATA  47 411
        ttdA 4014203 .. 4014213 +  -2.4  -3.29144   AAAATCTGTCTCACA                 CCCG GAG CGCG                 TTATGAAAAAGATCC  45 9
        ttdB 4014829 .. 4014849 +  -8.3  -4.57073   TCAAATAACCCTCCC            GGAGAGG CTCGCCC CCTCTCC            TTTTTCGCAGGCATA  87 33
        ygjE 4016509 .. 4016534 +  -3.9    -5.243   GTACAAAATTCCGGA         CGC-GCGTAGAA CAC TTCGCCGCGGCG         TTTTTTCATCATTTC  84 201
        rpsU 4017890 .. 4017916 + -10.9  -4.40882   AGTTGTAGTTGTAAG        GCCGTGC-TTCC GAAA GGAATGCGCGGC         TTATTTTCGTTTATG  90 73
        dnaG 4019798 .. 4019810 +  -4.8  -3.28269   CGTAATTATCGTTGG                CGGT AAACA ACCG                TTGGATTTCAGCGTT  54 125
        rpoD 4021790 .. 4021808 + -11.7  -5.24129   GTCCCTTTGCACAAA             CGCCACC TTTTC GGTGGCG             TTTTTTATCGCCCAC 100 81
        yqjI 4024417 .. 4024446 + -11.3  -3.57144   TTAATGCAGCACCGT       CACCGCGTCTTCC AGTC GGCTGGCGCGGTG        TTTCACCATCGCCGA  87 194
        ygjG 4027727 .. 4027755 +  -9.6  -4.05067   AAGCGTAGTATCAAA        TCGGATGGCAAT ACGAC GTCGCCATCCGA        TCTTTTTATACGATA  81 33
        ebgR 4029302 .. 4029344 +  -5.6  -4.73614   ACCCGTTAAATCCCC TTACA-CACTGTCCGGCAA TCGTTT TTGCCGGGCAGTGCTGCCG TTTATTTTCGTGATC  74 32
        ebgA NONE
        ebgC NONE
        ygjI 4034538 .. 4034574 +  -2.5  -4.04922   TAAAAAATGAGCAGG   C-ATTTTCCYTCTTCCT GGATG AGGA-GAGGGAAAATAG   TTTCTGCCTTTATAT  56 50
        ygjJ NONE
        ygjK 4038107 .. 4038118 +  -7.2  -3.30243   ACGGCTGGCGGATGC                GGCG TGAA CGCC                 TTATCCGCCCTACAT  63 47
        ygjL 4040538 .. 4040572 +   -15  -2.50816   GATTTAAATCGTGCA     TTGAAGTGCCGGATGC AAC GCATCCGGCACGTCGC     GTTAATCAATAAACA  89 34
        ygjP NONE
        ygjQ NONE
        ygjR 4045301 .. 4045320 + -10.8  -5.56673   CCGGGCAACCCGAAA            GGAATACG CAGA CGTATTCC             TTTTTTGTTGTAAGT 100 183
        ygjT 4046545 .. 4046559 +  -5.7  -5.06451   CCAAACGGGGCGAGG               GGACT GACCG AGTCC               TTTTTTGACGTAGTC  80 178
        ygjU 4048044 .. 4048068 + -12.1   -4.6468   TAATTAATTGTTTAA          CCCCTTTCGTC TAT GGCGGGAGGGG          TTTTCTCTACTTTAA 100 34
        exuT 4053402 .. 4053419 + -12.7   -4.7497   TAGTTTCGCTTCAAA             GCCGCCT TCTC AGGCGGC              TTTTTCATCACTGCG 100 57
        exuR 4054290 .. 4054309 + -10.7   -4.0942   GAAATACCTGTCCGA            CAGGCGC TGCGAC GCGCCTG             TTTGTCTCGTCGGTA  86 39
        yqjA NONE
        yqjB 4055733 .. 4055760 + -10.6  -3.48924   ACTGTCTATGATTAA        TGAGGCGGTGGT TAAC ACTACCGCTTCG         TTGTCTGGACAATCG  81 88
        yqjC NONE
        yqjD NONE
        yqjE NONE
       Z4454 4057258 .. 4057274 +  -3.7  -3.38674   CATTCCGGCCTTACC              CATCAAA TTT TTTGAAG              ATTTTTGACAGTTTT  50 59
        yqjF 4057830 .. 4057847 + -11.3  -4.87626   CTTAACGATAAAAAA             CGAGGAG GAAG CTCCTCG              TTTTTGCTATTGGAG 100 53
        yqjG 4058903 .. 4058932 +  -9.3  -3.30124   ATTAGCTAAGTGCAT       GTTGTTCATGTCG GATG CGGCATGAACGCC        TTATCAAACCTACAA  71 70
        yhaH 4059529 .. 4059551 + -10.6  -4.50583   AAAACAAATCTGCTC           GCCGGATG TCTGACT CATCCGGC           TTTTATCATCATGTT  93 39
        yhaI 4060123 .. 4060140 + -12.7  -5.07486   ATTAATCTTAGAATT             GGGGCGA TATT TCGCCCC              TTTTTATTAACAATA 100 36
        yhaK NONE
        yhaL 4062071 .. 4062082 +  -7.2  -3.30124   CAGGTTGCCGGATGC                GGCG AAAA CGCC                 TTATCCGGCCTACAA  63 44
        tdcR 4074575 .. 4074589 +  -4.2  -3.59402   TTTTGATCGGCGTAG               GCCACA GAA TGTTGC               TTCGTTTACTGTAAC  53 157
        yhaB 4075214 .. 4075228 +  -2.9  -5.23396   CTTTTTTTCACCCGA               TCATT TTAAT AATGA               TTTTTATTGATTATT  76 1
        yhaC 4076526 .. 4076539 +  -9.5  -4.67353   CACCAAAAGCAAAAA               CCCGC CGAA GCGGG                TTTTTACGTAAATCA  91 104
        yhaG 4083331 .. 4083348 +    -7  -5.38549   ACGTCCCTCGCAAAA             CATGGC CTTAGT GCCATG              TTTTTATTGTTTAAA  91 52
        sohA NONE
        yhaV 4084272 .. 4084283 +  -4.4  -3.01712   GTTCACAATGCCCGC                CGAA CGCA TTCG                 TGTTGACCAGCGGGC  49 45
        agaZ NONE
        agaV NONE
       Z4486 NONE
       Z4487 4088775 .. 4088789 +  -2.1  -4.08485   GGTTCTCGGCATCGT               TGGTA AATTC TGCCA               TTTCCTTTAAATACA  55 1
       Z4488 NONE
       Z4489 4090400 .. 4090423 +  -3.2  -5.12987   TTTGCTCCATTATTG          GGCCTTCAC TTCCCCC GT-AAGGCC          TTTCTTTTTCTTTCG  74 44
        agaS NONE
        agaY 4092791 .. 4092812 + -10.9  -2.56596   ATTTATCCCAATGTA           CTTCCCGAT TAAT ATCGGGGAG            TGCCTTAATGGAAAA  74 57
        agaB 4093511 .. 4093521 +  -6.8  -4.63592   TGGGGATTGATTTTT                 GGCT GGA AGCC                 TTATTTTTATTCCGC  79 134
        agaC NONE
        agaD 4095004 .. 4095017 +  -2.3  -4.42386   GCTCTCTATTGTTTG               TTCCG CATT CGGCA                TTTTGTAAATGGAAC  59 4
        agaI 4095858 .. 4095901 +  -2.5  -4.22524   AAATAACATTTGACT GGGTTGAACATAACGCC AATAGCAAAA GGAGTTATGTTCAACAA TTTAATTTTAGATAT  58 102
        yraH 4096774 .. 4096803 + -13.7  -4.50241   ACCGTTAATACGTTA       CGGCGTTATCTGA CCTT TCAGATAACGCCC        TTTTCCTTCCTATTT 100 33
        yraI NONE
        yraJ NONE
       Z4501 NONE
       Z4502 4100850 .. 4100863 +  -6.7  -3.03124   GGGGTCGGACCGGTA               TGCAG CGAA CTGCA                TATTGCCCCGTCAAC  58 73
       Z4503 NONE
       Z4504 4102250 .. 4102266 +  -6.5  -5.00616   ACGCCGTGAATTTCT              GCGGC CAGCGCC GCCGC              TTTTTTCAGCGGCAG  83 129
        yraM NONE
        yraN NONE
        yraO NONE
        yraP 4106767 .. 4106796 + -12.1  -2.81208   CGATGCAAACCGTAG       GTCGGATAAGGCG TTTA CGCCGCATCCGAC        ATGTTTTCCCTCAAA  79 94
        yhbO 4109468 .. 4109478 +  -8.2   -5.4833   CGGCCCACTCATCTG                 CGCG TGG CGCG                 TTTTTTCTTCCGTCA 100 287
        yhbQ 4110110 .. 4110120 +  -8.2  -2.87211   CGCCGCCAGTTCAAA                 GCCG AAA CGGC                 TGTATAGCGCCGGAT  61 153
        yhbU NONE
        yhbV 4113116 .. 4113136 +  -6.3  -3.18264   AACAACTTTAACTAC            TCTTTAATG CAG TATTAAAGA            TTAATCGGTAACAAA  57 60
        yhbW 4114222 .. 4114246 +  -8.5  -2.68823   CGCTGTCCCACGTAG          GCCTGATAAGC GAA GCGCATCAGGC          ATTGTGTAGGCAGCA  63 78
        argG 4129706 .. 4129726 +  -8.9  -3.25356   GTAATTCGACATCAA            CCCTGCCCT TCA GGGGTGGGG            TTACCTTGCTTATCC  70 37
        yhbY 4137890 .. 4137904 + -12.8  -5.13137   TGTTCGTTGATAAAA               GGCCGC TAT GCGGCC               TTTTTCCTTTCTTTA 100 118
        dacB 4140122 .. 4140140 + -13.1   -4.3534   TTAGTCAAAAAGAAA             CCCCGGC ACATG GCCGGGG             TTTTGCTGATTAACG 100 37
        ispB 4144263 .. 4144281 +   -16  -2.73483   AATCCCCTCCCCTCA             TCCCGCGC AGT GCGCGGGA             TGATTCCAGTAAACT 100 39
         nlp 4145072 .. 4145087 +  -5.4  -3.68827   GGCACATGCATAAAG              CGGTTT TCAA AGACCG               TTTCGGTGATGAATC  58 341
        yrbG NONE
        yrbH NONE
        yrbI NONE
        yrbK NONE
        yhbN NONE
        yhbG NONE
        rpoN NONE
        yhbH 4156057 .. 4156083 +   -13  -3.93236   TTAGCATGTGCATGG         CGGCCTGTTGTG CGG CACAACGGGCCA         TTTGTACGGTTAATG 100 53
        ptsN 4156650 .. 4156664 +  -2.1  -3.28712   GTAGTTATTCGGTAA               TGTCT CTTTT AGACG               TTGTGAGGAGAAACA  45 37
        yhbJ NONE
        ptsO 4157795 .. 4157816 + -10.3  -2.75963   CTTTAATTCTGGTTT           TGATGAAGA TTAA TCTTCATCA            CTTTGACATACAACT  71 13
        yrbL 4158636 .. 4158649 +  -6.7  -3.15861   AAAACGCTGGCCCTC               GCTTC GCGC GAAGC                TTAATCCAGCTGGTG  59 8
        gltB NONE
        gltD 4170192 .. 4170230 +  -7.3  -3.65638   GAAGTTTAAGCTCTG   TCCCAGCGCCGCCTCCT CAGAA AAGAGTCGGCGCTGAAA   TTCTCCTTTCGTTCT  67 32
        yhcG 4171435 .. 4171457 +   -15  -3.34517   TTCAGCGGTTTCGAA           TTCTGCAGAC ACT GTCTGCAGAA           TCTTTAAAACGAACT 100 42
       Z4585 4178707 .. 4178723 +  -9.4   -5.1485   CATTAAAAGACAAAA              CAGGCC GCCAG GGCCTG              TTTTTGTATTACTTC  93 35
        yhcB 4183053 .. 4183071 + -12.4  -2.83517   ACTAATTTATTTTTC             GGGCGCAG CCA TTGCGCCC             TCCTCTTCTCTCCCT  82 36
        degQ 4184573 .. 4184602 + -10.7  -3.11192   CGTTAATGTCGTAAA       CCGGGCATCAGGC TGAC GTGTGATGTCCGG        TTAACTCGTGGTATG  76 35
        degS 4185744 .. 4185761 +  -9.1  -5.55769   TGAAAGACAAAAAAA             CCGGAGT CTGT GCTCCGG              TTTTTTATTATCCGC 100 49
        argR 4187630 .. 4187660 +  -9.6  -3.30039   CCAGGAGCTTTAATC       TCTGCCCCGTCGCT TCT GGCGGCGGGGAAAA       TGTTGCTTATCCCTC  74 28
        yhcN 4188283 .. 4188299 + -15.1  -5.78622   TTGTCCGACGATATT              GCCCCCG GTT CGGGGGC              TTTTTTTTGCGCTAA 100 53
        qseA 4193095 .. 4193109 +  -4.2  -3.90744   CTGGCCCACGCCAAC               CGGCAA ACT TTGCCC               TTCTTTACCGCAGAC  58 219
        yhdH 4206627 .. 4206638 +  -4.4  -2.71924   TCGCACGCTGGTGAA                GGTT AACT AACC                 ATTTAGCAAGGAATA  47 16
       Z4614 4207161 .. 4207174 +  -3.8  -4.20354   CCTCATCTTCGCAGG               GCTG GCTTTA CAGC                TTTTCACCTTACGTT  62 145
        accB NONE
        accC 4209464 .. 4209480 + -13.7   -5.5112   GCAAAAGCGTCAAAA              GGCCGGA TTT TCCGGCC              TTTTTTATTACTGGG 100 45
        yhdT NONE
        panF NONE
        prmA 4212375 .. 4212389 +  -6.4  -3.86202   CCATCTCAGAGGATT               GGTCAA AGT TTGGCC               TTTCATCTCGTGCAA  66 271
        yhdG NONE
         fis 4213774 .. 4213799 +  -8.2  -5.29782   ATTGCTTGATTAAAA         GGCGCTACTC GGCATG GGGAAGCGCC          TTTTTTATAGGTGTC  91 54
        yhdJ NONE
        yhdU 4214991 .. 4215015 +  -5.2  -4.13911   GAATTTACATGACAC          TTAATTCATT CGTTT GATGAATTAA          TTTCGTTATGTTTTC  63 39
        acrE NONE
      acrF_1 NONE
      acrF_2 4220368 .. 4220395 + -11.4  -4.13767   AGGATAAATCTGAAA        CATAAAGGCGCT TTCG GGTGCCTTTATG         TTTTCCAGTGAAACC  91 34
        yhdV 4220839 .. 4220862 + -12.4  -3.57462   GTCGAAATAACTGAA          CAGGGCGCGG AGTT TCGCGCTCTG           TTTAACGATACAGTA  95 31
        yhdW 4222306 .. 4222327 + -13.7  -3.07233   TCGGTGTGAGGTAAC           GAGCGTCGC TACG GCGGCGCTC            TCTTCAGCGTTATGC  87 42
        yhdX NONE
        yhdY NONE
        yhdZ 4225444 .. 4225463 + -13.6  -3.83214   TTCGAAAAGCATAAA            GGCCATCC TTTC GGATGGCC             TTTCGCTTGATTTGA 100 52
       Z4650 4232499 .. 4232515 +    -8  -3.21747   GAATATCACCACTGA              TGCCAC TGGAT GTGGCA              TTAATAATGAGATCA  61 500
         def NONE
         fmt 4237411 .. 4237429 +    -8  -5.01535   TAGTCCACTCTTCTA             AGCCCGGT CTT GCCGGGCA             TTTTTATACTTATGA  87 41
         sun 4238750 .. 4238764 +  -3.6  -3.35679   ATAACGGGTCGCGAC               TGATGA AAA TTATCA               TTCTGGGTGCCGGCC  48 45
        trkA 4240130 .. 4240157 + -15.8  -3.89938   CTTTCTTCTTGTAAT        TAATAAGGCGTC TAAT GACGCCTTATTA         TTTCCCTTTGATTAT 100 27
        mscL 4240827 .. 4240845 +  -3.2  -3.06686   TAAGGGATCATGTAG             TAATGC TTCTATC GCATTA             TCCTTTATCTGCCCT  45 184
        hopD 4256346 .. 4256358 +  -4.9  -4.17789   GTTTGCTGATAGGCC                GTTAA TCA TTAAC                TTTAATTTGTGATTG  65 21
        slyX 4264987 .. 4265025 + -14.6  -4.29325   CCGCCACATTATTGA   GGCGTAAAAAAAGCGGGG ATT CCCCGCTTTTTTGTCACC   TTTTCGGTATTAGTG 100 26
        yheS NONE
        yheT NONE
        yheU NONE
        prkB 4272635 .. 4272653 +  -6.7  -3.38046   AGCAGAGAGATCAAC            CGCACGCG CAAC CGC-TGCG             TCTTTCAGGTCGCGA  59 173
         crp 4273892 .. 4273916 + -16.5  -4.86731   TTAATCCCGTCGGAG          TGGCGCGTTAC CTG GTAGCGCGCCA          TTTTGTTTCCCCCGA 100 37
        yhfK 4276053 .. 4276083 +  -5.3  -3.90744   GGATAAGGCATGCAC       GCCGCATCCGACA TCTTT TGCCTGATGCGTC       TTATTTACGCCCCAA  61 57
        yhfC 4280886 .. 4280911 +   -14  -3.23018   TCATTAATTGCTCAT         GCCGGACGGC ACTATC GTCGTCCGGC          CTTTTCCTCTCTAAC  93 34
        nirB NONE
        nirD 4284044 .. 4284077 +  -8.3  -5.16472   CTCCCCTTTTTGCAT     GGTCCTGTAATA-ACC TTC GGTATATTGCAGGACA     TTTTTTAAACTTTTT  91 64
        nirC 4284923 .. 4284933 +  -2.4  -3.39895   TTTAATCAAACTGAA                 ACGG CTG CCGG                 TTAATTACTAAGGGG  45 11
        cysG 4286339 .. 4286356 + -11.3  -4.98531   CATTAATTTAATCAG             GGCCAGA GAAT TCTGGCC              TTTTTCGTTTACAAC 100 35
        yhfL 4286791 .. 4286818 +   -17  -4.65722   CTGATTTAATTGCCT        GACGCCCTCGGG ATTA CCCGAGGGCGTA         TTTGTTTCTATATCC 100 65
        yhfM NONE
        yhfN 4289436 .. 4289457 + -12.9  -3.53343   ATATTAATCCTCTCT           CCCGGCCCG GCAA CGGGCCGGA            TTTACGCAAGGAGTT 100 34
       Z4733 NONE
      Z4734m 4291092 .. 4291129 + -13.5  -3.33696   ACGGTGCCTGGTAGG   CATAACGTTGGCGTGAG CATC TTCACGCCAACGTGCTG    TTACTTGCCGGAAAA 100 27
        yhfR 4291938 .. 4291972 +  -9.9  -2.76404   CGTAGGCCGGATAAG     ATGCACCAGCATCGC ATCCG GCGATGCCGGCGCAC     TGAATTTTACATCCC  69 42
        mrcA 4304848 .. 4304861 +  -9.5  -4.37711   TGTTCTGATTAAAAA               GGCGC TTCG GCGCC                TTTTCAGTTTGCTGA  86 33
        yrfF 4308025 .. 4308059 +   -18  -3.39142   TTATCGAATAACACG     TTTGCGCGGCAGGTTA TGC TACCCTGTCGCGCAAA     TTGCTTCACTCTGGA 100 30
        yrfG NONE
        yrfH NONE
        hslO 4310077 .. 4310100 + -16.8  -4.12188   TCATTAATGAGTATG          TCCGGCAGAG AGAG CTCTGCCGGA           TTTTACGACTAATAC 100 34
        pckA 4313905 .. 4313926 +   -13  -4.46835   TTATAGAAAGCAAAA           CGGGAGGC ACCTTC GCCTCCCG            TTTATTTACCCTTCT 100 74
        greB 4316723 .. 4316737 +  -3.5  -4.56775   AGAGTCTTAACCTCC               TGCCG ATGGC TGGCA               TTTTTGCCAGCCAGT  64 44
        yhgF 4319203 .. 4319223 + -15.5   -3.6761   TGCCTGACATAAAAG            TGCCGGAGA ATA TCTCCGGCA            TATTTATTCCACAGC 100 106
        feoA 4319769 .. 4319781 +  -4.1   -3.1478   GGCCTTATTAGAAGT                GGAAG CGG TTTCC                TGTTAATACGGTGAT  48 7
        feoB 4322118 .. 4322129 +  -5.8  -3.29013   GCACCACCGGTGATT                GCCA TTAA TGGC                 TTCACTTATTCAGGT  56 18
        yhgG 4322388 .. 4322412 + -12.2  -5.08824   CGCCTGTTTTGAAAA         GCCCGGTATGC GTTT GCAT-CCGGGC          TTTTTTGCGTGCGGC 100 52
        yhgA 4323763 .. 4323782 +  -3.4  -3.65351   GGTTTTCTTCAACGC            CCGCGCAT CCTG ACGCGCCG             TTTCAGTACCCATGG  51 346
        yhgH NONE
        yhgI 4325616 .. 4325649 +  -8.7  -2.53581   CCCTCTTTTGTAGAT     TGCCCGATGCGACGC TAAA GCGTCATTTCGGGCC      TACGTTGAACATGTG  63 47
        gntT 4327415 .. 4327427 +  -3.3  -4.93296   AAGCGTTGCGGAAAG                CTTGC GTC GCCAG                TTTTTATACTGGTAA  74 169
        malT NONE
       Z4775 NONE
       Z4776 NONE
       Z4777 4336259 .. 4336286 +  -3.5  -3.78026   GCACTGACGCGCTTT        TCACCGA-CG ACAAAAAAG CGTTCGGTGA        TATTTTCACTTTCGA  56 343
        rtcR 4340529 .. 4340541 +  -6.9  -5.12068   GCTCCGCCACTTTGC                GGGCG ATG CGCTC                TTTTTCTTCGGTCTG  90 519
        glpD 4343869 .. 4343882 +  -2.4  -2.58788   ACAAAGCGCCACGTT               GTCA ACAATC TGAC                CTACTTTTTGATTCA  39 206
        yhgN 4358694 .. 4358725 +  -6.6  -4.67982   GGGGTAAGGTTCAAA      CAGGTGCTGC ACACAACCAGAC GCGGCACCTG       TTTTATTACCTGAAC  79 34
        yhhY 4368299 .. 4368309 +    -4  -2.50816   CTGTTTGTTTATGGA                 TAGA GAG TCTA                 CTTAATGGGTACAGC  44 221
       Z4810 4369491 .. 4369506 +  -3.2  -4.46742   CTACGAGAGAGACTT              CATGCT TATT AGCAAG               TTTCTTCATTTCTTT  65 291
        yhhA 4372313 .. 4372344 + -12.2  -4.17556   CAGATGCAATCCACG      CCCCAGCGCAGCAAC TCT GCCGC-GCGCTGGGG      TTTATTGACGGTATA  95 73
        yhhK 4384157 .. 4384183 +  -3.7   -4.8622   GACTAAAGGGATAAA        GCCCA-GCGATT TATA AAACGTATGGGC         TTTTTCATTCAGCGC  73 106
        yhhF NONE
        yhhL 4391840 .. 4391850 +  -8.2  -3.61268   GTCTGCTCCATTCCT                 CCGC TTT GCGG                 TTTGAAGCTTGCCTC  69 146
        yhhN 4392859 .. 4392878 + -12.2  -3.01984   TCTGATAAAACTTGA            CTCTGGAG TCGA CTCCAGAG             TGTATCCTTCGGTTA  81 36
        zntA 4395271 .. 4395281 +  -3.2  -3.38072   AGTCCATCCGTCTCT                 TTGG CAA CCAG                 TTCGTGTTCCATAAA  47 176
        yhhQ NONE
       Z4846 4397001 .. 4397028 + -13.4  -5.52384   TTTAAGATGATGAGG        CGGCCTCAGGGA CGTG TTCCGGAGGCCG         TTTTTTTAATCGCCA 100 43
        yhhT 4399407 .. 4399433 + -10.9  -4.05788   CTCCTGAGCAGGCAA         TGGCCACCGTT TATCT AACAGTGGCCA         TTTGATTTGAGGAAA  86 47
       Z4849 4400134 .. 4400147 +  -2.3  -4.14859   ATTCAACTGAATTTG               TCAGC GGGC GCAGA                TTTATAATTCTTCCT  55 5
       Z4850 4401307 .. 4401318 +  -7.2   -3.2048   ATAATTTTGGTTTAC                CGCG GGCG CGCG                 TTGATGAAATTTGCA  62 51
       Z4851 NONE
       Z4852 NONE
       Z4853 NONE
       Z4854 NONE
       Z4855 NONE
       Z4856 NONE
       Z4857 NONE
       Z4858 NONE
       Z4859 NONE
       Z4860 NONE
       Z4861 NONE
       Z4862 NONE
       Z4863 NONE
       Z4864 NONE
        fabG 4413544 .. 4413559 +  -3.2  -3.21924   ACCCGCCAGGTTATT              TCCATC AACG GAGGGA               TGTTATGACACGTCG  46 2
       Z4866 NONE
       Z4867 4415428 .. 4415455 +  -7.1  -3.91984   CAGAACAGGTAATCA        GTATGACGAAT ACTTAA AATCGTCATAC         TTATTTCCGCCATCT  70 71
        nikA NONE
        nikB NONE
        nikC NONE
        nikD NONE
        nikE NONE
        yhhG NONE
       Z4874 NONE
       Z4875 NONE
       Z4876 4422558 .. 4422606 +  -2.1  -4.30987   ATAATTAATTTCAAC CCACTCCATCAGGCGCTAACGCG AGG TGCGCTCTCGCCTGAAAAAGAGG TTTATTATGAACGAT  59 47
       Z4877 4423949 .. 4423959 +  -2.4  -2.95896   GCATTTTCCGAATGA                 CGCG GAG CACG                 GTTTATGCCTGATAA  41 3
       Z4878 NONE
       Z4879 4425714 .. 4425728 +  -2.8  -2.77007   TTATTTCGCGACCGC               TTCGGT GAA GCTGAA               TAATTAACTGATATT  41 8
       Z4881 4426639 .. 4426669 + -14.8  -2.60808   AGAGCCACAAAAATA       TAGCGGCGCAACAG AAA TTGTTGGGCCGCTA       TAAGTTATAAATGAT  89 40
        yhiM 4437619 .. 4437646 +  -8.4  -5.10461   ACGTACCGGATAAAA        CCAGCGTTAACC ATTT GCGTAACGCTGG         TTTTTCTTAGGTAGA  91 46
        pitA 4440869 .. 4440890 + -13.7  -5.66684   TACGCACCAAAACGA           GCGGGTCAG TTTA CTGGCCCGC            TTTTTTTATGCGTTA 100 44
        uspA 4442109 .. 4442126 + -14.1  -4.82678   CGACGTGTTCCTGAA             CGCCCGC ATAT GCGGGCG              TTTTGCTTTTTGTCG 100 52
        yhiP 4443884 .. 4443909 + -19.1  -4.20806   TTATTCTTGCAGAAA         GCAGGGTAGCG TTAT CGCTACCCTGC          TTTACTTTTACACTG 100 41
        yhiR NONE
         gor 4449197 .. 4449223 + -13.8  -3.43217   GCGTTAAATGTTAAA         GGGCAAAGAGTG GTG TGCTCTTTGCCC         TTAATTACGTTTCCG 100 34
        arsR 4450437 .. 4450458 +    -3  -4.56597   AAAAATTTATCTAAA           CACATATG GATTTG CACATGTG            TTTTTCCGGGAGGCA  63 40
        arsB NONE
        arsC 4452262 .. 4452275 +  -8.1  -3.34962   ATTTATGTCGGATGC               GACGC TAAC GCGTC                TTATCCGATCTACAA  65 84
       Z4906 4452502 .. 4452512 +  -2.6  -3.33969   GCTTTACACAACAAA                 TTAT TCA ATAA                 TTATAAGATACCTTA  46 105
       Z4907 4454057 .. 4454079 +  -2.8  -3.06183   ATAATACCATAATAT           TGATTATTAG CAC TTTATAATCA           TTGAATAAAAATAGA  43 136
         slp 4454878 .. 4454908 + -12.7  -2.55015   AATAACACCACCGAA       AGATGCAGATGCT TTCTC AGCATCTGCATCA       TGCATTACATCAAAT  81 36
        yhiF 4456018 .. 4456034 +  -4.3  -3.33261   CCACCAGATTGAACG              CCTGTTG GCG CGTCAGG              TTGTGGCGCTTGAGC  51 490
        chuT NONE
        chuW NONE
        chuX NONE
        chuY 4462763 .. 4462783 + -15.4  -2.66316   ACCGGCGTGATACCC            CGGCGCGG CATGT CCGCGCCG            TAATGTCGTAACGGA  93 31
        chuU NONE
       Z4919 NONE
        hdeD 4466946 .. 4466980 + -15.9  -3.26545   TATCCCGGTTGTCAC     CCGGATCATAGTCAC TTGAT GTGACTATGATCCGA     TTAATACTCTCTCCG 100 42
        yhiE 4468418 .. 4468436 +  -3.1  -6.02345   AATGCTGGCAGGAAC             TGTTGGC AGAAC GGCAACA             TTTTTTTTGTCGTTG 100 188
        yhiU NONE
        yhiV 4472901 .. 4472934 + -14.8  -3.78953   GTAACGTGTAAATGA     GAGTAAGGTTGAAC GTGAAG GTTCAGCCTTACTC      TTTCCTGCTAACCAT 100 37
        treF 4480609 .. 4480646 + -12.9  -3.52073   GGCGAACCATAATAT   TTTTACAGCCAGCCG CTAACTTC CTGCTGGCTGTAAAA    TTATCCTCTTCAGGA 100 29
        yhjC NONE
        yhjD 4483807 .. 4483838 +  -7.2  -2.78596   CCTGGCTCCCCGTAG      GCCGAATAAGATGC GCCA GCATCGCATCCGGC       TATAATGCGCACATA  58 93
        yhjE 4485621 .. 4485651 +   -20  -3.21153   CAATCTAAATCTGTT       TAATTGCCGGATGT CAG ACATCCGGCAATTA       TCTTCACTTCTTCAT 100 173
        kdgK 4489773 .. 4489808 +  -6.9  -3.26471   CAGCTCATCCATAAA    TACCTGATGGTTGTG CTAACT CATCACCATCAGGCA     TTACTGTGCAGGTGG  59 85
        yhjS NONE
        yhjT NONE
        yhjU 4509527 .. 4509568 +   -11  -4.60797   TAGGTTCAAGATTAG CCCCCGTGGTGTTGTCAGGT GCAT ACCTG-CAACG-TGCGGGGG TTTTCTCTCTCCAGC 100 286
        yhjV 4511209 .. 4511227 +  -7.3   -4.4715   AGCTGATTGAGTAAA             CCGGAGC GCATG GCCCCGG             TTTTGTGAGTTAACG  80 27
         tag NONE
        yiaC 4528958 .. 4528980 + -11.3  -2.66695   TTACCCGCACAGCCA           TTCCCCAGC CGCGA GCTGGGGAG           ATCTTTGGTCAGCAC  73 88
        yiaD 4532019 .. 4532046 + -14.3  -3.82481   CTGTAATCCCTTTCA        TGCCAGGTGAT GCAGAA ATCACCTGGCA         TTCTTCAGTTTTCCT 100 35
        yiaE 4533102 .. 4533135 + -10.5   -4.2528   AGCCGCGACTGCGTG     GAGTAA-AGCCCGA TAATCGC TCGGGCTTTTACTC     TTTATTGGGTTGCAG  85 40
        yiaG 4534598 .. 4534617 + -13.6  -4.08692   CTTTATTGCTGTTTA            CGGTCCTG ATGA CAGGACCG             TTTTCCAACCGATTA 100 52
        cspA 4535093 .. 4535112 + -11.4  -6.11392   GCACAGAATCTAAGA            TCCCTGCC ATTT GGCGGGGA             TTTTTTTATTTGTTT 100 54
        yiaH 4540288 .. 4540313 + -11.9  -3.11619   GTGAGTTAAGTAAAA         GCCCGGTCA CATTGGAC TGACCGGGC          TTACGTGAGTTATTC  81 32
        xylF 4545526 .. 4545554 + -12.4   -4.0641   AGCGAGCTGTAAGCG        TTACGCCCCAGC GCGGA GCGGGGGCGTGA        TTTCTCTCCATGCCG 100 29
        xylG NONE
        xylH 4548317 .. 4548348 + -16.8   -4.7078   TTTGATAAAAATTTT      CTCAAAGCCGGTAA CGTA TTACCGGTTTTGAG       TTTTTGCATGATTCA 100 42
        xylR 4549773 .. 4549783 +  -3.2  -3.22491   TTGTGAATCATCGCT                 GTGG CAG TCAC                 TTCCTGATCAGCTTT  45 242
        malS 4552844 .. 4552854 +  -2.4  -3.18912   GCAACAGTGACTTTT                 CCGG CTT CCCG                 TTCGTCAGTACCTCG  44 31
        avtA 4554385 .. 4554418 +  -8.1  -3.53444   GGCATAAACAAAGCG     CACTATTCCGGCGTT GAGA AACGCCGGAAAAACG      TTTCAAACAGGCTGC  67 141
       Z4999 4555053 .. 4555070 +  -6.9  -2.90992   TTCATTAGAAATAGC             CTGCGCG GTTT CACGCAG              TGGTTTCAGGAGATT  56 289
       Z5001 NONE
       Z5002 4559744 .. 4559780 + -10.8  -2.79796   CTCATTACGATCAAT    CATCGGGCTGTCGGTA ATCTC TTCCGGCAGCTCGCTG    TATCCTGCGCTCGCC  70 209
        yiaU 4561795 .. 4561813 +  -5.2  -3.06831   CAGCTTACCGCTGAA             CACTTTGC CTG GCAGAGCG             TTAAATACCACTTCC  50 292
        rhsA 4576248 .. 4576258 +  -3.2  -3.17763   ATAAAAAAAGATAGC                 CCTT GTG GAGG                 TTCCTGCAATGTCAA  46 27
        yibA 4577101 .. 4577111 +  -3.2  -2.56095   ATTGATAAGCTGAAG                 CGTT CAT AGCG                 TGAGTTGCCTATGCA  42 17
        yibJ 4578105 .. 4578118 +  -3.1  -3.93177   AGATAGGTTGTAGAT               GTATG AAAG CATGC                TTGTTACTATTTTTT  55 35
        yibG 4578775 .. 4578792 +  -4.1  -3.97308   CCACCTGTTTATACA             GCATAAC TTTA GGTATGC              TTTCGTGTGTTTCAG  57 232
        mtlA 4584134 .. 4584153 + -13.6  -3.64703   AGTAATCCAATCCTA            CCCTCTCC TCAC GGAGAGGG             TTTGGGTGAGGGAAA 100 36
        mtlD NONE
        mtlR NONE
        yibL 4586885 .. 4586895 +  -4.6  -2.94747   TTAGCTGGTCAATGC                 GGGG ACT CTCC                 TGTCTACTCGCCTAA  48 89
       Z5028 NONE
       Z5029 4592954 .. 4592979 + -14.1  -4.86731   GGGTCAACAATCTAA         GGGCAATTCTC TGAT GAGGATTGCCC          TTTTCTTTACCARAC 100 122
        lldP NONE
        lldR NONE
        lldD 4597005 .. 4597027 +   -12  -2.79302   CAATTTTCTGCTATC           CTGCCCCC GCACTAA GGGGGCAG           TATGCTAAACATCGT  79 187
        yibK 4597892 .. 4597928 +  -3.6   -4.7254   GTTTCACCCACAACG    ATGCCCGTGGCGTGGT CGAGC ATAATGCCACGGCCAA    TTTTTGCTGCCGGGT  70 415
        yibO NONE
        yibP 4603997 .. 4604009 +  -4.1   -4.2349   CTGGCAAACTTGCCA                TCGTC ATT GATGA                TTTTGGGTATCGCCC  62 111
        yibQ 4605239 .. 4605254 +  -3.4  -4.11235   ACCGACTCACTGACG              TATTAT GCAG ATAATA               TTTATATAATGATTG  58 390
        rfaD NONE
        rfaF NONE
        rfaC NONE
        waaL 4614004 .. 4614020 + -10.1  -5.47159   GTAAAAAATAAAAAA              GGCTGCA TAA TGCGGCC              TTTTTATTTATTCAA 100 37
        kdtA NONE
        kdtB 4623149 .. 4623180 +  -7.2  -2.62043   GAAGTTAGCGTAGCG      TTTATGCCGGATGG TATG CCATCCGGCGCGCA       TGAATTACTTCTGGC  57 28
         dfp NONE
         dut NONE
        slmA 4627938 .. 4627961 + -16.8  -2.54371   GTTGCAGTAATATGA          CGCCGGATGA CTTT TCATCCGGCG           AGTTTCTTTAAACGC 100 31
        yicC 4630420 .. 4630444 +  -4.2  -5.06414   TTCAGCCTTCACAAA          TGCCGCCC ACTCAAACA GAGCGGCA          TTTTTCTTCCCCGCA  76 63
        dinD 4631620 .. 4631632 +  -4.9  -2.69601   AATAGCGATTTCACA                TAACT ACA AGTTA                TCAATTTCCTCTCAC  49 218
        yicG 4632356 .. 4632381 + -11.9  -3.89354   CAAAACCTGTGATCT         GCTGGGCAG CCAGCCAA CTGCCCAGC          TTCTTGATTTGCGCA  93 45
         gmk 4634927 .. 4634940 +  -3.1  -3.41913   CATGCCCAGTCATTT               CTTCA CCTG TGGAG                CTTTTTAAGTATGGC  48 56
        rpoZ 4635233 .. 4635243 +  -2.4  -2.83082   CGTCGTTAATCACAA                 AGCG GGT CGCC                 CTTGTATCTGTTTGA  40 32
        spoT NONE
        spoU NONE
        recG 4640373 .. 4640405 +  -3.3  -3.50572   TAATGGATGCCCCCA      GCCTATCCATTCTTG CGA CCATAACGGATTGGC      TTCTATGGGATAAAT  49 262
        yicE 4643946 .. 4643966 +  -2.6  -2.72511   GATTGCGCGTAAATC            GTGCATAA CTCCC TTATGTGC            ATTTCACGGGATGGA  41 105
        yicH 4645707 .. 4645735 + -14.5  -3.08312   AGTAAAAATCAATCT        CGCCGGGTACGAC TCA GACGTACCCGGCA        TTCCATCAATAGATT  89 36
        intL 4651260 .. 4651284 +  -7.9  -3.40522   AAAAATAATGAATAA         CCATCCAGCC CCAACA GGC-GGATGG          TTGTAGTGGCACAGT  65 62
       Z5088 4651681 .. 4651699 +  -8.9  -3.33087   ACGATAGTTGCCAGA             CTGAGTG ACAGC CACTCAG             TTGTCAGCCTCTGTT  71 34
       Z5089 4652639 .. 4652653 +  -7.8  -3.35695   CTGCAAAGCCGATAC               CCTCGG CAG TCGAGG               TTACGTTTATATGGC  65 126
       Z5091 NONE
       Z5092 NONE
       Z5093 4653890 .. 4653912 + -12.7  -4.61873   ACTTCATTCCACTGA           CGCCAGCCT GAACA GGGCTGGCG           TTTTCGTTTATAAAC 100 55
       Z5094 4654500 .. 4654514 +    -5  -3.36327   TGGTGAGATGGGACA               GATGGA GAT TTCATC               TTATCAGTGGAATGC  54 239
       Z5095 NONE
       Z5096 NONE
       Z5097 4655817 .. 4655834 +  -6.3  -3.29263   GTTGTCACAGAATAA             GCCCGGTA AAA TA-CGGGC             TTATGAACGACATCT  59 55
       Z5098 4657476 .. 4657492 +  -5.1  -3.07259   AGGGGTCAACCGACT              CAACCTG TAT CAAGTTG              CTTTTGAGGATACTT  51 126
        escD 4665194 .. 4665207 +  -8.1  -5.60689   TTCTTATCCTCTTCC               CCCTC TTCG GAGGG                TTTTTTATTGTGTGG 100 42
       Z5114 4672417 .. 4672441 +  -8.7  -3.05384   TAAAAAGCGGAAAAA          CTCCAGAAT TATAACT ATTCTGGAG          TTAAGTCAGGAAGAA  66 169
        sepZ 4678889 .. 4678918 +  -2.9  -3.72576   CATAAATAAAAGATA       GAGGTAATGG-ATG TAT TATGCCCTTGCCTC       TTTCATAAAAAGAGG  52 52
       Z5123 NONE
        escJ NONE
       Z5125 NONE
        escC NONE
        cesD 4682817 .. 4682829 +  -3.3  -5.65496   CCCACAATACCATTA                CCAAC TCG GTAGG                TTTTTCTTTTTGGTC 100 476
       Z5131 4684587 .. 4684603 +  -2.2  -3.27601   CCCCTTTAATTTCAG              GGTTAC CATCA GTATCC              TTGGCTTCTCGTTTC  45 369
       Z5142 NONE
       Z5143 4693013 .. 4693025 +  -9.1  -5.24129   CTACCTGCATTTTGA                GCGGA AGA TCCGC                TTTTTTCTGGCCCCC 100 493
        yicL 4694565 .. 4694591 +  -2.4  -4.10144   GGTGATTGATAAGAT         TGCAGAAA TTCCTTCACGT TTTCTGCA         TTCTTATTATCTTCC  56 102
       Z5148 4695858 .. 4695871 +  -2.3  -4.45765   GACCAACGCTTCTTT               ACCTG ATAT CAGGA                TTTCTTCATTTTCAC  61 58
       Z5150 NONE
       Z5151 4698416 .. 4698440 +  -4.1  -4.36914   CGACATCGATATTCA          GCCGATCGCTG AGA CGGCGAATCGC          TTTTCTGGCCCCGGA  65 491
        yicP 4702117 .. 4702135 +    -3  -3.64812   AAGGTGCCTTTAATA             CCATCGGC AGC GCCAATCG             CTTTTTTAGGTACAA  51 297
        emrD 4714949 .. 4714964 +    -6  -3.97689   GGGGAATAAGCTGTA              CGGAGC GGAT GCCCCG               TTGTTTGAAATTGTG  65 410
        yidI 4716371 .. 4716381 +  -5.4  -5.47159   AGCGGGCATTATCGT                 CAGA ACT TCTG                 TTTTTTCTCTTCCAC  93 73
        yidL 4720691 .. 4720714 +  -3.8  -4.08216   CATCCAGAATAGCTT          TGGCGACCGAG GCG CTCGGTA-CCG          TTTTCGACAACGTAA  60 81
        yidP 4724671 .. 4724685 +  -3.4   -3.0701   TGGCGTAAGAGAGCG               CCGCCG CAC CGCTGG               TTGGATGAAGATTAT  43 114
        yidQ 4728435 .. 4728468 +  -9.5   -4.0098   GTAAAGGTTAAACGT     CGCTGCACGATGCCAC GCG GTGGCG-CGGGCAGGG     TTGTTTCCGTTCCAC  81 433
        yidS NONE
       Z5187 4731311 .. 4731355 +   -10  -3.34013   GCAGTAAACCAATAA TCAGTAAGCGGGCAAAC-GCG TTTA TGCTGTTTGCCCGCCCACAGA TTAATTCAGCACATA  76 26
        rpmH 4739668 .. 4739681 +  -2.3  -3.93695   TCGTGCTAAAGGCCG               CGCTC GTCT GACCG                TTTCTAAGTAATAAA  53 1
        rnpA 4740059 .. 4740097 +  -2.4  -2.50113   CTGTCGCCTGGCTCG  CGGGTCCTGATAG-CCC TCATTC GGGTCTATCAACGCCTG   ATTAGTCCGCTACTC  39 16
        yidC 4741964 .. 4741981 + -12.7  -5.83211   TTTCGCTAAAATAAG             GGCGGTC AGTT GACCGCC              TTTTTTCTTTTCGTA 100 51
        thdF 4743430 .. 4743475 +  -2.5  -4.89054   TAAATGATATAAAGG GCACTGT-CCGTCCTGGGGG AAACTAA CTATCAGAACGGAACAGCGC TTGTTTTTTTATGAG  70 47
        tnaL 4746237 .. 4746254 +  -2.1  -4.55209   CAGAGCCAAACCGAT             TAGATTCA ATG TGA-TCTA             TTTGTTTGCTATATC  61 63
        tnaA 4747847 .. 4747873 +  -8.1  -3.06492   TTAATTAATACTACT         GAGTGGCTA TAAGGATGT TAGCCACTC         TCTTACCCTACATCC  62 37
        tnaB 4749183 .. 4749205 +  -9.9  -3.12351   GGCTAAATCCTTCAA           GAAGCCAGT CATTC GCTGGCTTC           TTGCCTCTCAGGAAA  71 35
        yidY NONE
        yidZ 4751520 .. 4751531 +    -3  -3.44124   CTGTCCATCATTCCA                GTAA ATGA TTAC                 TCTTGTATTCATAAT  48 131
        yieE NONE
        yieF 4752917 .. 4752941 + -12.2  -4.57837   GATCTAAATAAAAAA         CCCGCCA-GCA ATCA TGCATGGCGGG          TTTTTAACGCGCTAT 100 34
        yieH 4755335 .. 4755345 +  -3.2  -5.00846   GAATATTACGCATCG                 CGTC ACT GATG                 TTTTTATCGTCTTTA  74 230
       Z5212 4758694 .. 4758716 +  -4.2  -4.53853   TTTGTAATGCCAGGT           TGCAATATAT AAC GTTTATTGCA           TGTTTTTTTTCACAT  66 72
       Z5213 4759480 .. 4759490 +  -5.4  -3.81951   GAAAAGACGTAGGAG                 TGGT ATA ACCA                 TTTAATCGTCTCCCA  61 342
        asnA 4790804 .. 4790816 +  -4.1  -3.09516   CATCAAACCATTCCC                TGCTT TGC AAGCG                TTCCATAATGGCGCG  46 257
         kup 4795617 .. 4795641 +  -9.3  -5.50723   AAATCTAACGCCAGA          CGCCTCCTT TCTTCAT AAGGGGGCG          TTTTTGTTTTCATGG 100 33
        rbsD 4796177 .. 4796211 +  -5.6  -3.37612   GAATATCATTCTCTG     TGCTGGCGTGACGTTC TGA GGCCGTCATGGAAGCA     TTACTTCAGCTTAAA  56 7
        rbsA NONE
        rbsC NONE
        rbsB 4799676 .. 4799698 + -13.4  -3.22906   AGAAAAGCAGGGCAC           GCGCCACCCT AAC ACGGTGGCGC           ATTTTATGGACATCC  91 108
        rbsK NONE
        rbsR 4801867 .. 4801877 +  -4.6   -3.4252   CCAGAACACTGTTAC                 CGCT GCT GGCG                 TTGTCATCGGTCAGA  53 248
        yifE 4810856 .. 4810868 +  -6.9  -5.72616   GACGATTAATAAAAA                GGGCG AAA TGCCC                TTTTTTTATGTCAGT 100 32
        ilvL 4812870 .. 4812893 + -13.8  -5.81032   CTTAACGAACTAAGA          CCCCCGCACC GAAA GGTCCGGGGG           TTTTTTTTGACCTTA 100 50
        ilvG NONE
        ilvM NONE
        ilvE 4815851 .. 4815873 + -10.6  -3.53012   AATAAATACAAAAAA           TGGGACGG CACTGCA CCGTCCCA           TTTACGAGACAGACA  81 36
        ilvD NONE
        ilvA 4819399 .. 4819415 +  -9.4  -5.60993   AGAACGCCTCAATCA              GCGGCT CATGC AGCCGC              TTTTTTTGTGCACAC 100 118
        ilvC 4821891 .. 4821919 + -16.1  -3.24825   ATAGCGATTCAGAGT        TCAAGGCCTTCTC CCG GAGAAGGCCTTGC        TATTAGTTACGGTAC 100 40
         rep 4825153 .. 4825179 +  -8.8  -3.73224   AATGCACTTCCAGCG        GCCAGTGGACA TAGCTC TG-CCACTGGC         TTTCCTGAGCAATAA  75 89
        trxA 4828458 .. 4828486 +  -4.5  -3.93038   GGTCAGTTGAAAGAG        TTCCTCGACGCTA ACC TGGCGTAAGGGAA        TTTCATGTTCGGGTG  59 2
        rhoL NONE
         rho NONE
       Z5294 NONE
         rfe NONE
        wzzE 4832479 .. 4832504 + -18.3  -3.61517   AATAGCAACACTGCT         GCGGTGAGCGC AAAG GCGCTCGCCGC          TTATTCGAAGAGAAT 100 36
        wecB NONE
        wecC NONE
        rffG 4835967 .. 4835977 +  -3.2  -3.08032   AGGGCGAGCGTTTAG                 GTCT GAA AGGC                 TAATTTTCAGCGGAG  45 12
        rffH NONE
        wecD NONE
        wecE NONE
        wzxE NONE
       Z5304 NONE
        wecF NONE
        wecG 4843105 .. 4843130 + -13.3  -3.18764   TTCCTCTCTTTGTAA         AGCGACGGAGT GGTC ACTCCGTCGCC          TGTCTGCTTTTTTAT  91 43
        yifK 4844927 .. 4844943 +  -5.1  -3.44319   TCAGTTGGTAGAGCC              CTGGATT GTG ATTCCAG              TTGTCGTGGGTTCGA  56 289
        aslB 4846630 .. 4846641 +  -7.2  -3.30243   TGATTGCCGGATTGC                GGCG TAAA CGCC                 TTATCCGGCCTACAT  63 71
        cyaA 4856122 .. 4856157 +  -3.2  -3.01924   AGTATTTTTCGTGAT    GAACGTGCCGGA-AAGC GAG GCTTATCCGGCATGCAA    TCTTAGCGGAAACTG  45 27
       Z5324 NONE
       Z5325 NONE
        dapF NONE
        yigA NONE
        xerC NONE
        yigB 4860348 .. 4860381 +  -8.1  -2.93708   TATATATACCCAGCT     TTTTGGCGGAGG-GCG TTG CGCTTCTCCGCCCAAC     CTATTTTTACGCGGC  61 53
        uvrD 4862822 .. 4862838 +  -6.5  -3.72893   TCGGAAATGGTCACA              CACAACG TGT CGTTGAG              TTTGATCCCCGCCTG  63 281
        corA 4865688 .. 4865715 + -10.7  -4.07535   GGTTGTAATATGAGT        GCCGGATAAAG CTATTT TTTTATCCGGC         TTATTTCTAAAAATT  86 33
       Z5336 4867400 .. 4867435 +  -8.4  -4.07568   GCTGTAACTATACGA    TGTCGCTGTGAGTA AGTTAGTG TGCTGACAGCGACA     TTTTAGCAGAGGGAA  78 34
       Z5339 4868328 .. 4868355 + -10.6   -3.3449   AGATAAATAAGTCAG        TGGGTAGGCTCT TTAA ACGGCCTACCCA         TGTTAATTCTTAACT  80 35
        pldA 4870889 .. 4870910 + -12.3  -5.27335   TTGCAGTTTCTCGCG           CAGGCGCTG AAAA TAGCGCCTG            TTTTTATTTCAGGCA 100 109
        recQ 4872854 .. 4872875 +  -5.1  -2.61383   GTTATTTCTCACCGT           CGCCATGGT GCAC ATTGTGGCG            CTTATGAGTCCCGGT  48 112
        yigJ 4873472 .. 4873508 +  -8.8  -4.58395   GACGCGTCTTCAGAG   TAA-GTCGGATAAGGCG TTTA CGCCGCATCCGACATTA    TTTTTCACGCATGCY  87 46
        pldB NONE
       Z5347 4876110 .. 4876156 +  -6.7  -2.86271   TGTCAACCTGATACT TCGCTACAATGG-ATACTCGTT AATC AAAGAGTTTTCCATTGTGGCGC TACTTATCATCACCA  56 61
        yigM 4877351 .. 4877361 +  -4.6  -4.07885   GGCGAGATCTTCCGG                 CGTG ATT CGCG                 TTTTCGCCGCCAGTG  62 327
        metE 4880394 .. 4880418 + -14.3   -4.5442   CGGGGGTAAAATCCA          AACCGGGTGGT AAT ACCACCCGGTC          TTTTCTCATTACAGC 100 32
         udp 4882285 .. 4882301 +  -9.4  -4.98672   CTTCTCCTGTCTGAA              GGCCGA CGCGT TCGGCC              TTTTGTATTTTTGCG  93 45
        yigN 4883886 .. 4883903 +  -2.7  -3.68256   CATCGACGCCCAATC             TGTTACA CTTC TGGAACA              ATTTTTTGATGAGCA  50 78
        ubiE NONE
        yigP NONE
        yigR 4886961 .. 4886982 +  -2.9  -4.51743   CATCGCTCAAGGCGG           GCCGTGTAA CGTA TAATGCGGC            TTTGTTTAATCATCA  63 47
        tatA 4887335 .. 4887345 +  -4.6  -3.28712   ATTGGTGTTCATCAT                 CGGC CTC GTCG                 TTCTGGGGCCGCAAC  52 73
        tatB NONE
        tatC 4888589 .. 4888610 + -15.9  -2.63596   ACTGAAGAATAAATT           CAACCGCCC GTCA GGGCGGTTG            TCATATGGAGTACAG 100 29
        tatD 4889675 .. 4889685 +  -8.2  -3.23692   CGAAGTGGCTGACAC                 CGCG GGT CGCG                 TTGATAGTCGTGGTA  63 291
        yigC 4891546 .. 4891560 +  -2.7  -4.67651   TTTAACAACGGTAAA               AGCGC CTGAT GCGCG               TTTGTTTTGCCCTAT  65 17
        ubiB 4892401 .. 4892434 + -11.7  -2.56596   GCATTCGGCACACGA     TGCCTGATGCGACGC TGGC GCGTCTTATCAGGCM      TACATTGGTGCCGGA  79 125
        pepQ NONE
        yigZ NONE
        trkH NONE
        hemG 4900496 .. 4900507 +  -4.4  -3.73224   GAACGGTAACAGGAA                GAAG CTTG CTTC                 TTTGCTGACGAGTGG  58 484
        yihD 4907104 .. 4907114 +    -4  -4.12188   AATGATATCCTTCAT                 CATT CGT AATG                 TTTTCCGGATGATGG  59 75
        yihE NONE
        dsbA 4908781 .. 4908800 + -13.6  -6.01369   TGTAAATTACATAAA            GCCCGTGA ATAT TCACGGGC             TTTTTTTATTATTTA 100 46
        yihF 4910350 .. 4910383 +  -5.2  -3.00783   TTGTTCATTAAAATA     CTCACTCGCCTCTG CTCATT CAGAGGCGAGCAAA      ATTTACTTGTCCTGC  51 30
        polA 4914692 .. 4914717 + -19.1   -5.4505   GCTGAATATTTTAGC         CGCCCCAGTCA GTAA TGACTGGGGCG          TTTTTTATTGGGCGA 100 249
       Z5401 4915955 .. 4916000 + -19.3  -3.69341   CGTTAAGGGTTATGA GTCAGGAAAAAAGGCGACAGA GTAA TCTGTCGCCTTTTTTCTTTGC TTGCTTTCTGTTAGA 100 124
        yihI 4916584 .. 4916595 +  -3.6  -3.44051   AACGGATTGCCGCCG                TGGG CCTT CCCG                 TTCTGCTGATAACCC  50 39
        hemN 4918137 .. 4918181 +  -5.1  -2.78384   GGGTGATTTAAATAG TGAATGGCGC-TTCGTTTAC AAAGTA GAAAACGAAAGCGCCATCAA TGTGCTGAGAACAAG  49 30
        yihK 4924817 .. 4924834 + -11.3     -6.13   TTTAGTCATAAAAAA             CCTGCCA GCGA TGGCAGG              TTTTTTTTTGCCTGT 100 49
        yihL NONE
        yihM NONE
        yihN 4928126 .. 4928157 +   -10  -2.75844   ACCGTATCAACCGTA      GGCCGGATAAGGCG TTTA CGCCGCATCCGGCA       GTTTCACATCAGAAG  71 76
        yihV NONE
        yihW NONE
        yihX NONE
         rbn NONE
        yihZ NONE
        yiiD 4943782 .. 4943801 +  -7.8  -2.74756   AGAGTAGCTGATGGA            GAGGGGCG GTGC TGCCTCTC             TCATTCAGGTCATTT  60 34
       Z5428 NONE
       Z5429 4946125 .. 4946170 + -16.3  -3.30771   GAAAGCACCGGCATT CAGAACTCCTGTGAAAGCGGCA TAG TGCCGC-TGCTCAGGAGTTTTG TTATGACCCGTATCG 100 152
        yiiE 4946905 .. 4946926 +  -4.5  -3.12351   TGTAAGGAGCATAAG           GAATGACAA AAAT TTTTCATTC            TTGAATATAAAAAAC  49 20
        yiiF 4947401 .. 4947414 +  -6.7  -3.14931   CAATCAGATTGCTGA               CAACG TGCG CGTTG                TTCATGCCGGATGCG  59 57
        fdhD 4954256 .. 4954290 + -13.8   -3.5782   AGCAATTAATTAAAA     TAAGTCCTGCGATATA TAT TAAATTGCAGGACTTA     TTCATTTCGTGAATT 100 32
        yiiG 4955831 .. 4955852 +  -5.9  -2.73441   GGCGGTAATATGGTG           TTGTGCG ACTAATTG CGCACAA            ATTTGCCGGGTAATA  51 399
       Z5444 4962088 .. 4962120 + -15.6  -2.71144   ACTTCTTCTGATGAA      GTCGCGGTGCTGGA TATTT TCCGGCACCGCAAC      TCATTAAGGCAGGTA  93 30
        rhaS NONE
        rhaR 4968291 .. 4968301 +  -6.8  -2.66106   CTCAACACCGTTACC                 GGAC GGC GTCC                 TGCATTGTTCCACTC  52 98
        sodA 4970212 .. 4970230 + -12.4  -5.67063   AGCTTAAAAAATGAA             CCATCGCC AAT GGCGGTGG             TTTTTTTGTGATCAA 100 83
        kdgT 4971421 .. 4971444 + -13.2  -3.94853   CCTTAATCCCCACAG          CCGGATGAAC TAAC GTTCGTCCGG           TTTGCTATTGAGTTC 100 49
        yiiM 4972319 .. 4972335 + -12.3  -3.28712   ATCCTGCCTACAAAT              GCGGAGT TTA ACTCCGC              TTATACAGCGGCAAC  90 124
        yiiO 4975085 .. 4975103 + -14.6   -5.9873   CACCATCCCTGTCTT             CCCCCACA TGA TGTGGGGG             TTTTTTTTATCCTCA 100 66
        fieF NONE
        pfkA 4977424 .. 4977440 +  -9.4  -4.56597   TTGTCAGCAATATGA              GGCGGA TTTCT TCCGCC              TTTTTAACCCCCAAC  89 211
         sbp 4978569 .. 4978591 +  -6.9  -5.72622   AGGATAATTATCAAA           CCCGGTGGT TTCTC GCGACCGGG           TTTTTTATTTGTCAC 100 48
         cdh 4979760 .. 4979773 +  -2.3  -4.18197   CGCACCTTCGAATGC               CGCAG CACC CTGAG                TTTTCAGTACCGCGT  58 377
        yiiR 4981506 .. 4981553 +   -16  -2.84566   CTCTTACTGCTATTT TTTTCCGGG-ATTGTTATTTCCA CGA TGCAAATGACAATACCCGGAAAA TCCTTCTGAACTCTT 100 53
        yiiS NONE
        yiiT 4982473 .. 4982517 + -11.3  -3.55548   ATGCTCCGCTGTCAT GTGACCCGGTCGGCGACGTAA ATG TTTCGTCATCTGCCGGGTCTC TTTCAGCAACTGTTG  85 54
        yiiU 4987595 .. 4987610 + -11.8  -4.72473   TCTCTTCCACGCAGA              GGCGCC GCAA GGCGCC               TTATTTTTTACTTCA 100 41
        rpmE 4997501 .. 4997514 +  -9.5  -5.65177   GGATTTCCGAAAAAA               GCGCC GCAC GGCGC                TTTTTTTGTGCCTGT 100 45
       Z5485 NONE
       Z5487 NONE
       Z5488 NONE
       Z5489 NONE
       Z5490 5002730 .. 5002749 +  -7.2  -3.00239   AGCGAACCCCGGCAC            CGTTGAAA GCCA TTTCAGCG             ATTTGGTCTTTAACT  60 359
        metB NONE
        metL 5008066 .. 5008088 +   -12  -5.42605   AGTTTATATTTGCAG           TCCGGTTTGC TTT GCATACCGGA           TTTTCTTTTTCTTAC 100 176
        metF 5009229 .. 5009267 + -10.4  -2.60392   GCTGCCTCGAAATGA   GGGCGGGAAAATAAGGTT ATC AGCCTTGTTTTCTCCCTC   ATTACTTGAAGGATA  70 100
        katG 5011673 .. 5011705 + -25.1  -4.41616   CTGTAATCTGACCTT      CTTCAGCGACTGCCT TTC AGGCAGTCGCTGAAG      TTTCTTTACCGGCGT 100 35
        yijE 5012987 .. 5013007 +  -4.7  -3.64755   CGCTTTAACTGCCAT            TTTTGCGGG TAC TCGGCAAAA            TTCTTCGCCATATCT  55 350
        yijI 5018039 .. 5018049 +  -2.4  -4.93898   TATCGCAAGTTATGA                 GGCG GAT CGCA                 TTTTTGTACTGATAT  69 95
        frwC NONE
        frwB 5019601 .. 5019618 + -10.5  -3.27525   CGCTTAAGTTCTTCT             CCCGCTC GCAA GGGCGGG              TTCGCTTTCCCACAG  74 34
        pflD NONE
        pflC NONE
        frwD 5023618 .. 5023642 +  -6.3  -4.52347   TATGCGTGGGCCGCG          TCGGGCGACGT GTT GCTTCGCCAGA          TTTTGATATTGTTTG  74 516
        argC NONE
        argB 5032201 .. 5032224 +  -5.2  -3.28001   AGCTTAAGTTTTGTT          GGCCGG-AGGC GCA GCTTTCCGGCA          TTGAATTTCAAAATA  54 34
        argH 5033651 .. 5033669 +  -9.5  -5.24129   TATGTACAAATTTGA             GCCTGGC TTATC GCCGGGC             TTTTTTATGGCAAAA 100 50
        oxyR 5034979 .. 5035001 +  -5.7  -4.11216   AATGCCCAGAATCTC           TTTTGTTTC CCGAT GGAACAAAA           TTTTCAGCGTGCCCA  65 194
       Z5522 NONE
       Z5523 5039081 .. 5039098 +  -8.5  -3.32424   ACCGTTCATTCACAA             TACTGGA GCAA TCCAGTA              TGTTCATTCTCTGGT  69 58
        yijC NONE
        yijD 5040167 .. 5040198 + -15.2  -4.41494   TGCTGAGTAATCGGT      ATCATGCCGGATGC TGGC GCATCCGGCATGGG       TTTTACTTCGCGGTC 100 31
        btuB NONE
        murI 5044768 .. 5044779 +  -4.4  -3.73224   GAACGGTAACAGGAA                GAAG CTTG CTTC                 TTTGCTGACGAGTGG  58 477
        murB NONE
        birA 5051850 .. 5051864 +    -5   -2.6472   GAGCATTAGCTCCCC               TGCAAA TTA TTTGCG               TAGTCTGACCTCTTC  48 48
         tuf 5054915 .. 5054954 + -13.6  -3.72576   AACATTTGACGCAAT  GCGCACTAAAAGGGCATC ATTT GATGCCCTTTTTGCACGC   TTTCGTACCAGAACC 100 49
        secE NONE
        nusG 5056086 .. 5056124 + -16.9  -4.91459   GCGATTTAATCGTTG   CACAAGGCGCGAGATTG GAATA CAATTTCGCGCCTTTTG   TTTTTATGGGTCTTG 100 60
        rplK NONE
        rplA 5057355 .. 5057391 +  -6.6  -2.78463   AAACTAATGCCTTTA   CGTGGGCGGTGATTTTG TCTA CAATCTTACC-CCCACG    TATGCTAACGAAAGT  55 34
        rplJ 5058128 .. 5058141 +  -3.8  -4.07746   GCGATGCGAAAGAAG               CTGC TTAATC GCAG                TTATCTTTTTAACGC  59 18
        rplL 5058607 .. 5058632 + -17.7  -4.64766   AGAAATCAGGCTGAT         GGCTGGTGACT TTTT AGTCACCAGCC          TTTTTGCGCTGTAAG 100 65
        rpoB 5062935 .. 5062962 + -12.7  -2.65298   CGCTCAAACAGGTCA        CTGCTGTCGGG GTAAAA CCCGGCAGCGG         ATTGTGCTAACTCCG  81 45
        rpoC 5067242 .. 5067255 +  -9.5  -5.60993   CAAATAACGTAAAAA               CCCGC TTCG GCGGG                TTTTTTTATGGGGGG 100 52
        htrC 5067902 .. 5067917 + -10.4  -3.53343   CTCAAAATAACAAAA              CCCACC TTAA GGTGGG               TTTCGCCAGAGAATT  77 56
        nudC NONE
        hemE 5076346 .. 5076357 +  -5.8  -2.63382   TCTGAACAGTATCAC                CGCT AAGG AGCG                 ATTATGGATCTCGCG  50 20
         nfi 5077044 .. 5077060 +  -4.4  -3.55444   CTAATTCAGGTAAAC              TGCGGA TAATT TCCGTA              TTTGAGAAYTCAACA  54 37
        yjaG 5077786 .. 5077798 +  -4.1  -3.65351   GTGTATGCAGGAGAG                TGCTA TTC TGGCA                TTTCCGTCGCACTCG  53 146
        hupA NONE
        yjaH 5079073 .. 5079084 +  -5.8  -3.57263   TCACCAGTTGCTGTT                GCAG TGCG CTGC                 TTTGAGCGTAAAAGT  60 266
        hydH NONE
        hydG 5082384 .. 5082407 +  -5.3  -3.61398   CAGTTTTGTGCCCGC          GTGGAACAC TTTGCC GTCTTCCAC           TTCTTCCAGCGGCAG  58 214
        metA 5092399 .. 5092414 + -10.4  -5.63517   CAGCACCTTACCTCA              GGCACC TTCG GGTGCC               TTTTTTATTTCCGAA 100 71
        aceB NONE
        aceA 5095638 .. 5095651 +  -8.1   -3.4252   CACGATGCCTGATGC               GACGC TTGC GCGTC                TTATCATGCCTACAA  67 106
        aceK 5097790 .. 5097800 +  -3.2  -3.35606   AATTATTTGCCAGGA                 GGAG GGG CTTC                 ATATTTTTTTTATCG  47 338
        metH 5104688 .. 5104714 +   -13   -3.7456   CTTTTCCTTACAACA         AACAGGGCGCTC AAT GAGTGCCCTGTC         TCTTTATTAATATGA 100 56
        yjbB 5106571 .. 5106593 +  -7.7  -3.17075   GGCACTATGAACAAG           ATGCCGGAT CATGC ATCCGGCAA           TTCACTTAAAAACGG  64 88
        yjbC 5114616 .. 5114627 +  -2.2  -3.44848   CTAATCAGCGCCTGC                CG-CG CGT CGACG                TATTTGCTGACCAGC  47 37
         pgi 5118829 .. 5118853 + -17.3  -4.40358   AAATAACCTTAAAAA          CAATGCCGACT ATA AGTCGGCATTG          TTTTATCAGATAAAT 100 201
        yjbE 5119477 .. 5119498 + -11.7  -3.32343   TGAAGGGATTTACCA           TAACCACAC TCCG GTGTGGTTA            TTCTGCCCCTCTGGA  85 94
        yjbF NONE
        yjbG NONE
        yjbH 5123002 .. 5123029 +  -8.5  -4.48713   YTAAGTCATGGGAAA        GGTGCCAGT TTTCGCAATC ACTGGCACC         TTTATTCTTAATGGC  87 37
        yjbA 5124080 .. 5124106 +  -3.7  -4.40221   TCTTCGTTTCCGGTT        CCC-AGAGG-GCT TCC AGCTCCTCAAGGG        TTTTACCTTTGGTTT  65 110
        malK 5131182 .. 5131192 +  -6.8  -2.62184   ACAAAACACACAAAG                 CCTG TCA CAGG                 TGATGTGAAAAAAGA  55 48
        lamB 5132641 .. 5132654 +  -9.5  -2.97017   TGTCATTATCTGAAA               GGGGC GAAA GCCCC                TCTGATTATCGGGTT  70 95
        malM 5133675 .. 5133694 + -11.4  -5.71983   GATTTTGCAACAACT            GGTGCGTC TCCT GGCGCACC             TTTTTTTATGCTTCA 100 58
        yjbI 5135483 .. 5135498 +  -2.4  -2.91274   CCGCTCTTGGCATCA              TGGGCG GTGA TGCCCC               TATGGTTGCCCTCGC  41 57
        ubiC NONE
        ubiA 5137069 .. 5137086 + -11.3  -4.35604   TGATGATGTAAAAAA             GCCGGAT GATC ATCCGGC              TTTCTTCTGGGTTGC  93 38
        dgkA 5140179 .. 5140200 +  -2.4  -4.33851   TTTTGGATAACCCTT           CCAGA-ATT CGATA AATCTCTGG           TTTATTGTGCAGTTT  59 31
        lexA 5140905 .. 5140928 +   -16  -4.94262   AACATATCTCTGAGA          CCGCGATGCC GCTT GGCGTCGCGG           TTTGTTTTTCATCTC 100 39
        dinF 5142348 .. 5142368 +  -2.6  -2.69964   CTACACTTAATCTCA            CGTTCA GAAGAAAAG TGAACG            TACTCTCATTCACAA  41 84
        yjbJ 5142926 .. 5142938 +  -9.1  -3.28791   GAGCACATAACTGTT                GGTGG ATT CCACC                TTATGCACAAAACCT  69 337
       Z5646 5144488 .. 5144509 + -11.7  -5.76633   AGGTATTACATAAAA           GAACCCAAT GTTT ATTGGGTTC            TTTTTTTCTCTATCA 100 67
        yjbN NONE
        yjbO 5146358 .. 5146378 + -12.6  -3.99938   AACTATAAAAAGAAA            GGGCTTCC CAGGT GGAAGCCC            TATTTCTTTTATGGA 100 162
        dnaB NONE
         alr 5150112 .. 5150132 +  -3.9  -3.98661   TGCTCTTATAAAGGT            CGTGCCTCT GGC GGATGTACG            TTTGTCATGAGTCTC  57 137
        tyrB 5151697 .. 5151709 +  -4.9  -2.78935   TCGGGTTTGTTACGA                TAGAA TTT TTCTA                TATCCTCAAGAATAT  49 276
        aphA 5153259 .. 5153293 +  -4.3  -5.52384   AATTCAGAATACTGA    CAG-A-GCGGGAGAGCG TGA CACTCTCCCGAATGCTG    TTTTTTTAATCACAC  90 26
        yjbQ NONE
        yjbR 5154206 .. 5154235 +  -2.1  -3.89346   GCTTGAGGAAGCGTG       CCGTATGCGAAG CTTCGCA CTCCGCG-ACGG       TTTCTGGCGTACCGG  54 86
         ssb 5157866 .. 5157882 + -10.1  -3.39505   AGCCATAAAAAAGAA              GCCTCCG TTA TGGAGGC              TTCTACGTATCAGGT  76 98
        yjcC 5160555 .. 5160577 +  -3.4  -3.18274   TTCGTTAATTCATCT           GTTGGGGAGT ATA ATTCCTCAAG           TTAACTTGAGGTAAA  46 392
        soxR 5161061 .. 5161085 + -14.4  -4.67651   GGAAGATGAACAAAA          CTAAAGCGCC ACAAG GGCGCTTTAG          TTTGTTTTCCGGTCT 100 22
        yjcD 5162975 .. 5163006 + -12.4  -4.37658   TCTTTCATCGGATTC      TGAAAACGGGTGGC AATG GCTGCCCGTTTTTA       TTTTCTCCGCACATT 100 41
        yjcE 5164800 .. 5164817 +  -9.9   -3.5774   AGGTAATCTGAAAAA             GGTGCAA TCTT TTGCACC              TTTAACAGGTTAGCT  77 66
        nrfA NONE
        nrfB NONE
        nrfC NONE
        nrfD 5174637 .. 5174666 +  -2.8  -3.54424   CTGTTGTTAAGTCTC       GG-GGTCAACGTG TTGAC CCCGTTGACGGCC       TTTGCGGGAGTGCGG  48 96
        nrfE NONE
        nrfF NONE
        nrfG 5177387 .. 5177399 +  -3.4  -3.84246   CAAATAAAAATCTTT                CCAT AACAA ATGG                TTATTCATTAATCCT  53 139
        gltP 5178936 .. 5178958 + -14.9  -2.91912   ATCAATAATTGAAGA           TTGCCGGGG ATATC CCCCGGCAA           TGTGTGGATGCCTGA  89 33
       Z5684 5190332 .. 5190357 +  -6.7  -3.82218   TTGGCGCATAACAGG         CTTGCCCGCGC GCAG GCGTGTGCCAG          TTTGATGCTCTCGGT  66 92
       Z5692 5198731 .. 5198742 +  -5.8  -2.66522   CCTCTACTCGTAACA                GGCA CCTT TGCC                 TACCTTGTATTAACT  50 48
       Z5694 5199469 .. 5199481 +  -6.2  -3.53811   GACAGCCACGCCACC                CGGC TGTGC GCCG                TTTCCAGCAGATAAC  58 388
        yjdA 5213814 .. 5213838 +  -3.4  -2.92668   CAAGACGTTACTGGA          CGGCCCCGGT CGCGT GCTGGAGTCG          GTTTATCCCCGCTTT  44 42
        yjcZ 5214775 .. 5214833 +  -3.2  -3.62522   AACTGCCCAATTCAG GCGTCAACTGGTTTGATTGTACATTCC TTAACC GGAGGGTGTAAGCAAACCCGCT-ACGC TTGTTACAGAGATTG  51 128
        proP 5216590 .. 5216609 +    -5  -4.65722   TAACTACCGTGTTCA            GCGTGCTGG TGG TCAGCA-GC            TTTCTTTATATCTGG  73 177
        melA NONE
        melB NONE
        yjdI NONE
        yjdJ NONE
        yjdK NONE
       Z5731 5237595 .. 5237618 + -15.4  -3.35813   TTGCGGAACGATGAA          CGAAGCAGTC GCCT GACTGCTTCG           TTCATTAAAGTGAAA 100 104
       Z5745 5253585 .. 5253617 +  -4.8   -5.0925   GGATTAATGTCGAAA      CGCCGGATTATG TGGTTATGC CATTTTCCGGCG      TTTTTCGTTTTGGCA  79 34
       groES NONE
       groEL 5257137 .. 5257160 + -12.4  -5.50723   GCAGAAATAAACAAA          CCCCCGGGCA GAAA TGTCTGGGGG           TTTTTCTTTTGGTCA 100 55
        yjeI 5257964 .. 5257977 +  -8.1  -3.48884   TGAAATCAAGCATTC               GGCGA GTGA TCGCC                TCTATTTCTTTACCC  64 391
         efp 5260536 .. 5260567 +   -13  -3.65046   GCGTGAAGTAATGCG      GTTGTGGTGCGGCC TGCA GGCTGCACCATCAC       TTATTCAGGTCAGAG 100 30
        ecnA NONE
        ecnB 5260973 .. 5260996 + -13.2  -5.13354   AGCAATAAGCAATAA          CGGTACGACA GCTG TGTCGTGCCG           TTTGTTTTTTCTGCG 100 33
        sugE 5261739 .. 5261749 +  -3.2  -3.42197   TCTGCTGCCACATTC                 CTCT GTC AGGG                 TTATAGCCTTTATTA  49 306
        yjeA 5267991 .. 5268011 +  -4.8  -3.75419   TTTAAGACTGGATAT            TTGATATC ATCCA GGTATCAA            TTCTGTATTGGTTTT  59 131
        yjeM 5269713 .. 5269748 + -10.6  -3.21912   TGAAGATGATGTTAA    GCTGCTAAATGA-GCCA CGT TGACATCATTTGGCAGC    TTCATGCATTACAAA  78 132
        yjeR 5276119 .. 5276133 +  -2.8  -3.57144   CCAAGGTCGGGGTCG               CGAG TTCGAGT CTCG               TTTCCCGCTCCAAAA  50 285
        yjeF NONE
        yjeE NONE
        amiB NONE
        mutL NONE
        miaA NONE
         hfq 5284328 .. 5284360 +  -7.1  -2.54504   GGGCTGTTTTTTTTA     CA-CGGGGAGC-CAG CGATC CTGCGTTCCCCGCTG     ATCTATTTAGAGGGT  57 47
        hflX NONE
        hflK NONE
        hflC 5288045 .. 5288071 + -13.1  -5.38839   TACAGGTCAATAAAG        CCACCG-CATCC TCAG GGATGTCGGTGG         TTTTCTTTTTCTATA 100 55
        yjeT NONE
        purA 5289751 .. 5289785 +  -9.4  -3.10975   CAGTGTGATACATTG    CTGTGTCGGTTAAGC CATTAC GCT-ATCCGACACAG     TGTTAAATCCTCGCT  71 80
        yjeB NONE
        vacB 5292814 .. 5292834 + -11.2  -3.20723   GCAGAGTGATCATTA            CCCTCTTC AAACA GAAGAGGG            TTAGATTGCTGACAA  81 32
        yjfH 5293740 .. 5293757 +  -9.9  -6.32216   CTGAATTATGAAAAG             CCATCCA GATT TGGATGG              TTTTTTTTTGTCTAT 100 46
        yjfI NONE
        yjfJ 5294970 .. 5294996 + -12.4  -2.79004   GGGCGAGTAATTTTT         TTGCCAGCCT CACTGCA AGGCTGGCAA         CTATTTTAAGGATAA  82 31
        yjfK NONE
        yjfL NONE
        yjfM NONE
        yjfC 5297940 .. 5297969 + -13.7  -3.14132   TCTGTCATGAATCCA       TGGCAGTGACCAT ACTA ATGGTGACTGCCA        TTGATGGAGGGAGAC  93 61
        aidB 5299974 .. 5300016 +  -3.5  -4.98531   GGATAAGTCACTAAT TGCAGC-GAGGGTGAGGCAA GTAA TTGTTTCATCGTCAGCTCCA TTTTTCGTTTCCCCA  76 386
        yjfP 5301899 .. 5301911 +  -4.7  -3.57792   CGCCCGGATTAACCA                GCTGC GAG GCCGC                TTTAGCGATACGTAC  55 510
        ulaA 5305083 .. 5305097 +  -2.8  -4.48987   AACTGGCAGAACAGT               CTGCTT AAT AAGGAG               TTTTGATTATGACCG  63 18
        sgaB NONE
        ptxA NONE
        sgaH NONE
        sgaU NONE
        sgaE 5308306 .. 5308318 +  -9.1  -3.46435   TACGTGGTAGTACGT                TGCGC CTT GCGCA                TCTGTTTCTTCATTT  71 232
        rpsF NONE
        priB NONE
        rpsR 5309781 .. 5309791 +  -2.4  -2.50307   TCGCCATCAGTAATC                 GGTC ACG GTCC                 ATTAATACGACTTTG  39 28
        rplI 5310290 .. 5310318 + -16.1  -3.33352   TATTCAACGAGACGT        AAAAACGCCGACC ACT GGTCGGCGTTTTG        CTTTCTATTTTTCGT 100 46
       Z5816 5313618 .. 5313648 +  -7.4  -4.13014   GTATCAATGGTTAAG       CCCGTCACCACGCC GCT GGCGTTCTGGCGGA       TTTTCACCATCTGCC  74 239
        fklB 5315194 .. 5315204 +    -4   -3.1372   AAATTAACATTAGAT                 CTAA ATC TTAG                 TATTCATCCCGCGTA  48 204
        cycA 5316749 .. 5316773 + -16.5  -4.19817   TAACCGCATTATCAT          GCTGGATGGCG CAA TGCCATCCAGC          TTTTAGATCACTCAC 100 38
        ytfH 5320011 .. 5320039 + -13.2  -3.35467   TAAGATGCGCCAGCA        TCGCATCCGCCA ATAAA TGCCGGATGCGA        TTGATGATTTATAGG  95 83
        cysQ 5322947 .. 5322989 + -10.1  -3.86346   GTCTATTTACTAAAT TCA-GATGGCAGAAACAG TGTATTTC CTGATTCTGCCATCCTGA TTTCTCCCAACCTAA  82 28
       Z5826 5324095 .. 5324125 +    -7  -2.53831   AACTCAGAGACTTAA       TTCCCCTATC CCATAGATAAC GATAGGGGAA       AATTATTTTTGCAGA  54 26
        ytfK 5325301 .. 5325321 + -16.9  -3.50335   TATGCAGTAATAAGA            CGGCTCCTG ATT CAGGAGCCG            TTGATGTTTATGGGG 100 84
        ytfM 5329563 .. 5329574 +  -4.4  -2.69546   ACAGTTTTACATCGG                TCTG GGGC CAGA                 ATTATGAGTTTATGG  47 7
        ytfN NONE
        ytfP 5333709 .. 5333733 + -10.8  -5.00616   ATAAGTAACCCTATG         CATACGCCACC TTCG GGTGGCGT-TG          TTTTTTGCGAGACGA 100 33
        chpS NONE
        chpB 5334814 .. 5334832 +  -5.2  -4.07568   ACCAGTTTCGCATCT             TCACCGGC TTC GTCGGTCA             TTTTCAGAACGCCAA  65 331
        ytfQ 5336467 .. 5336481 +  -7.1  -3.42996   ACTGAAGCCTGATGC               GACGC TTACC GCGTC               TTATCATGCCTACTG  65 108
       Z5839 NONE
        ytfT 5339068 .. 5339088 +  -3.2  -3.58522   TAAAACGTAATTTGC            CACTGATG ATCAC CATCGGCG            TCTTTGTGCTGGGTT  51 31
        yjfF 5340435 .. 5340454 +  -6.5  -3.40371   TTCTTCACCCCGTTC            GGAAACT TAATGT AGTTTCC             TTCGTTGATGGAGTA  56 416
        yjfG 5342655 .. 5342684 + -13.5  -2.74792   AGATAGTGTGCGTAG       GCCGGATAAGGCG TTCA CGCCGCATCCGGC        ATTTGAGCATAGTGC  86 56
        pmbA NONE
        cybC 5345355 .. 5345388 + -14.7   -3.4072   ATCGTTAATTCCTCA     TTTCCCTGTTGCCTG CACT CAGGTAACAGGGAAC      TTATCATCGCAAATG 100 33
       Z5852 5353135 .. 5353145 +  -6.8  -3.81488   TGTTTCAGACAGTGC                 GGAG GGA CTCC                 TTATGTTTAAAGAAA  66 153
        mgtA 5356018 .. 5356037 + -10.7  -3.65827   TGTCATCAGACTTAA            TCCGGGC ATGATA GCCCGGA             TTTCCATCAAGATTA  83 199
      yjgG_1 NONE
      yjgG_2 5358818 .. 5358843 +  -4.7  -2.60723   CGTGAGTAAACAAAA         CCCAGACAT CATGGGAA ATGGCTGGG          CTTAATTGAGCGTAG  46 475
       Z5863 5359968 .. 5359982 +  -3.4  -3.06171   AGATATAGCCAAAAC               GGCGGC TGC GCTGGC               TGTATGGTTCTTGAA  45 79
        yjgJ NONE
        yjgK 5360844 .. 5360875 +  -7.4  -3.85698   ATGGCGTGATGACTT      TTCGCCGTAAAT AACTCCAG GTTTACGGCGAG       TTTGTGAAAAGAGCG  68 32
        yjgL 5362759 .. 5362790 +  -6.5  -3.88787   TGCATAAAATAATTT      GACGCCGGGATGT TTCTGT ATTTCCCGGCATC       TTTATAGCGATATCA  66 34
        yjgD 5364404 .. 5364429 +    -9  -5.47399   ATTAATTGATTAAAA         TGCCCGATAG CACACA CTAGCGGGCA          TTTTTTTAGAGTTCG 100 40
        yjgN 5366338 .. 5366357 +   -15  -3.72073   TGTAAGAGATAAAAA            GGCCGGAG CATG CTCCGGCC             TTCGTTTTCATCACT 100 36
        yjgP NONE
        yjgQ 5374008 .. 5374031 +   -14   -3.9461   AACCGAATGAACGAA          TAAAGGGAGC GAAA GCTCCCTTTA           TTATTGTTAGCAAAG 100 39
       Z5878 5379161 .. 5379184 +   -11  -5.45652   AGTTATGCTCTTGAA          TGCGCTGGGA CGCT TCCTGGCGCA           TTTTTTATTAAAGGT 100 60
       Z5879 5379700 .. 5379713 +  -6.7  -3.03124   GGGGTCGGACCGGTA               TGCAG CGAA CTGCA                TATTGCCCCGTCAAC  58 73
       Z5880 5380982 .. 5380999 +  -2.7   -3.6682   TTATCTTCATGTTCT             GTCTCTT CACC AAGAGAA              TTTCCATGAATCCGC  51 468
       Z5885 5384191 .. 5384204 +  -5.3  -5.54192   TTTGCTCAAAATTTA               CTATG GCAG CATAG                TTTTTTTCCCTTCGT 100 430
       Z5888 NONE
       Z5889 5387337 .. 5387352 +    -9  -5.64274   AAAAGTATGTAAATA              GACCTC AACT GAGGTC               TTTTTTTATGCCTGA 100 421
       Z5890 5388444 .. 5388454 +  -5.4  -2.59039   GTAAAGCCCCTTTTA                 CTGA GCA TCAG                 ATTATCGCCGTGATT  50 119
       Z5891 5389069 .. 5389096 +  -7.6  -3.01924   ATATGCGCCGCTTCC        AGCGCGACGGTG GTGT CATCGTGGCGCA         TATTAAAGCCACATA  60 517
       Z5897 NONE
       Z5898 5403678 .. 5403707 +  -8.5    -5.252   TTTTGTCACTTTGCC       GGGGGCCTTCATG ATAT CTTTAAGGCCCTC        TTTTTTATCGCAGTG  95 143
       Z5899 5406623 .. 5406637 +  -3.4  -2.52635   AGGTAATTGCTGTTA               TCACCG GAG CGGAGG               GTTAATCATGGCGCT  42 6
       Z5900 NONE
       Z5901 NONE
       Z5902 5420048 .. 5420073 + -12.6  -2.90219   AATATGTCCAAAACA         GGCCAGGAGC CGAAAC GCTCCTGGTC          TATATAACCGTTCTG  82 42
       Z5903 5420764 .. 5420790 + -12.9  -4.77165   TTTTGATATCTTAAC         CGCCCTCGCCC TTGAT GGTCGGGGGCG         TTTTGTTATGAACAC 100 243
        fimB 5426833 .. 5426862 + -10.9  -5.10064   TTAATGTAATTGACT       GATAGCCACATCAC TTC GTG-TGTGGTTATC       TTTTTATCTATTGGG 100 388
        fimE 5427962 .. 5427976 +  -2.8  -2.75536   ACAAAGTGTACAGAA               CGAC TGCCCAT GTCG               ATTTAGAAATAGTTT  41 443
        fimA NONE
        fimI NONE
        fimC NONE
        fimD NONE
        fimF NONE
        fimG NONE
        fimH 5434747 .. 5434767 + -16.9  -2.94356   CCGACAATCCGAACT            GAGCCTGCC ATT GGCAGGCTC            TGGTGTTCTTTTACG 100 168
        uxuA 5437651 .. 5437677 + -11.5  -2.98947   TAGCCATTAATACCC         ACCGGCATGGC TGCGC GCCGTGCCGGC         TCCTTCTTCCTTGCC  79 31
        uxuB 5439212 .. 5439243 + -12.5  -4.94243   TACCCTACAGACTTA      CTGGTCAATCAAA CTGATA TTTGGTTGACCAG       TTTTCGTTTTTTTGC 100 50
        uxuR 5440189 .. 5440213 +  -9.3   -4.2528   GACTTATTATAATAA          GCGCAAGGG TAAACGT TCCTTGCGC          TTTCTTAAATTAAGA  82 39
       Z5924 5441601 .. 5441623 +  -2.1  -3.68256   GTTTTTTTTTGAGTT           TGATGATTT TTATC AAATCATGA           CTTTTTTCCTGAAAA  49 3
        yjiD 5442469 .. 5442482 +  -2.3  -2.50816   CTTAACTCACTGTGG               CGCGT CAGG GTGCG                ATTAATCAATCGCCC  38 283
       Z5930 5446419 .. 5446442 + -11.1  -3.73224   GTTATCAGTCTGAAA          GGATACCCT CGTAAA AGGGTATCC           TTTAATAACAACTGC  85 344
       Z5940 5463202 .. 5463219 +  -4.8  -2.82516   GCGCACTTTACCTAA             GCCATG CCGGAA CGTGGC              TATGATCCTGCAAAG  49 350
        yjiS 5465088 .. 5465101 +  -2.3  -3.03309   AGGATTTCTCTATAA               CCTCC ATAA GGAAG                TGGTTATTATTGCGA  42 65
    15804980 5467365 .. 5467385 +  -7.5  -3.12351   CGACAGCTTGCACAC            CTGGCGCAG CGA CTGCATCAG            TTCGCTCTCGGCGGC  59 153
       Z5949 NONE
       Z5950 5475775 .. 5475785 +  -2.4  -4.18018   GTTTATCCGCCGATT                 CCAG CAG CAGG                 TTTTCCATCACGCGG  58 303
         tsr 5482004 .. 5482014 +  -5.4  -3.45768   AATCAGCAGAACCGC                 CATC ATG GATG                 TTGTCGCTTGTGGTA  56 365
        yjjN 5485392 .. 5485418 +  -5.8  -6.32017   ATTAAAGTTGCCATG         CAGCGTCCGG GGAAGTG TTGGGCGCTG         TTTTTTTTGTTTCTT 100 52
        yjjQ NONE
        bglJ 5493547 .. 5493567 + -11.9  -2.80922   GCTGATTAACGTTTC            CATTCGCTG CTG CGGCGAATG            TGGTGTTGCGTTTTT  73 381
        holD NONE
        rimI NONE
        yjjG 5497419 .. 5497433 +  -9.2  -3.14132   TCGTTTTCAACAAGC               GCGGCG CGA TGCCGC               TTACTCAAGAAGAAA  70 81
        prfC 5499054 .. 5499079 + -11.1  -2.68338   ATTAATTCTTGCCTC         CAGGGCGCGGT AGCC GCTGCGTCCTG          TCAATTTCCCTTCCT  74 36
        osmY 5500111 .. 5500125 +  -4.2  -2.62396   TAAAAATATCGCATT               GAGTGA TTT TCACGC               TCATATCAAGCGGTG  44 95
       Z5978 5500361 .. 5500379 + -14.6  -4.28049   AAAATTTTATCCAAA             GCCAGTCC AGC GGACTGGC             TTTTGCGGTTTTAGC 100 57
        yjjU NONE
        yjjV 5502410 .. 5502464 +  -9.4   -2.5294   CGTAGGCCGGATAAG GCGTTCA-CGCCGCATCCGGCAGTTG GCGCA CAA-TGCCTGATGCGACGCTTGACGC GTCTTATCAGGCCTA  68 87
        deoC NONE
        deoA 5507396 .. 5507406 +    -4  -3.84451   CGAATAACGGTATAC                 TGAT CTG ATCA                 TTTAAATTTGAAGCA  55 34
        deoB 5508671 .. 5508690 + -10.7  -4.38927   GTTCTGATGGATTTG            GGCGGAG CGTTGA CTCCGCC             TTTGTTATGTCACAA  90 34
        deoD 5509472 .. 5509495 + -12.4  -4.87037   CGATTGTCGTGTTAA          GCCGGAGTGG GGGA CTGCTCCGGC           TTTTTAGTATCTATT 100 59
        serB NONE
         sms NONE
        nadR 5515608 .. 5515637 + -13.5  -3.08581   TTGCTGGTTTTGTAG       GCCGGATAAGGCG TTCG CGCCGCATCCGGC        ATTTTACGCATTACT  87 293
         slt 5519474 .. 5519490 +  -4.5  -2.61144   ACTGATCCGCACGTT              TATGATA TGC TATCGTA              CTCTTTAGCGAGTAC  46 36
        trpR 5520372 .. 5520387 +  -8.2  -3.76224   TTGGCTACCCGGTTT              CGTGCG CCAG CGCGCG               TTTCCTCACTGCCAA  72 518
        gpmB 5521505 .. 5521521 +  -5.1  -3.78156   TCCTGGGCTAACGCG              GTGGTAT AGA ATACCTC              TTGTTCGTCGTCTTT  61 293
        creA NONE
        creB NONE
        creC NONE
        creD 5526340 .. 5526357 + -12.7  -5.76949   GTTGAAAAATAAAAA             CGGCGCT AAAA AGCGCCG              TTTTTTTTGACGGTG 100 42
        yjjY 5527686 .. 5527712 +  -5.8  -3.72576   CACCGCGTAATAAGT         TGACAGTGATCA CCC TGTTCGCGGTCA         TTTGGTCAAGAAGAG  61 376
        lasT NONE
        arcA 5526334 .. 5526363 - -13.7  -4.64144   AATAAGGTTGAAAAA       TAAAAACGGCGCT AAAA AGCGCCGTTTTTT        TTGACGGTGGTAAAG 100 45
         rob 5521149 .. 5521161 -  -4.7  -3.80573   TGGATTATCAGGAAA                GCCTG TGG CTGGC                GTCTGGCTGGGTCGT  58 98
        yjjX 5519509 .. 5519533 - -15.7  -2.65298   TTTAGCGAGTACAAC          CGGGGGAGGCA TTT TGCTTCCCCCG          CTAACAATGGCGACA  93 518
        yjjK 5515443 .. 5515464 -  -2.9  -5.03145   CAAGGTTTGAAAAAA           CCTGCACGGG TGG CCCGC-CACG           AAATTGAGGATGCTA  73 209
       Z5988 NONE
       Z5987 5509359 .. 5509375 -  -7.9  -2.98493   CTCACGAGCAAACCA              CTGCCGC TGA GCGTCAG              ACCACCTTCAACGAC  59 249
        yjjI NONE
        yjjW 5502444 .. 5502476 -   -12  -2.57344   CAGTTGGCGCACAAT      GCCTGATGCGACGC TTGAC GCGTCTTATCAGGC      CTACAAGTCTGTGCC  79 65
        rsmC 5494669 .. 5494680 -  -7.2  -3.33261   TTGTAAGTCGGATAA                GGCG TTCA CGCC                 GCATCCGACACGGTA  63 54
        fhuF 5492962 .. 5492980 -  -5.9  -3.98282   GGTACATTAACCAAA             GCCGGAC GTTAA GCCCGAC             GGAGAGAGAAATATT  65 274
        yjjP 5490395 .. 5490421 -  -6.7  -3.16683   AGCCGACCGCAGGAA        TGGCGGCGAGGAT CAT ATCCT-GC-GCCA        ACGCTAACAGAAATT  59 44
        yjjB 5489924 .. 5489959 - -13.4  -3.26947   TAACTTTTATAGTAA    CACACGGAGGAGAG GAGGCTGT CTCTCATCCGTGTG     CTTAAGCGAGGCAAT  91 42
        dnaT NONE
        dnaC 5488574 .. 5488586 -  -3.3  -2.78384   TTGTGTCGCAGTATA                CCGCC AGA AACGG                GGATTAATACTCTTT  43 29
        yjjA 5488031 .. 5488044 -  -5.2  -4.28254   GGGTAACAGCTAAAA               CGCG GCGTTT CGCG                GTTCAGGAAATGAAG  65 28
        mdoB 5485458 .. 5485492 - -12.2  -3.33261   TTGTAAGCCGGAGAA     GGTGTGTAGGTCSCAC CCK ATGCGACCTACACATC     AGTCAGGAATTACCC  85 35
        yjjM 5483217 .. 5483231 -  -5.6  -3.14468   TGTGAGCATAGGTAA               GCGGGA ATT TCCCGG               TATTTATCTTTTGAT  54 84
        yjiZ 5481677 .. 5481704 - -12.2   -4.8543   TAATCGCCATAAAAA        TGCCCGATAAGCA AAA TG-TTATCGGGCA        TAGGGAGTTTAATCT 100 34
       Z5954 5479212 .. 5479228 -  -3.1  -3.26405   CTCATTTAAAAATTA              TATTCAT ACT ATAAATA              TTAAATAACAATATA  46 26
        yjiY 5476759 .. 5476776 - -14.1  -4.51812   TCTGATAAGAACAAA             GCCCCGC CGAA GCGGGGC              TAAACACGGTTAGTG 100 35
        yjiX 5476420 .. 5476436 -  -3.6  -2.71011   ATTCGTTTTCAATCA              CGGCAA TCTTG TAGCCG              TGTTGTTCGTTAAGA  43 122
       Z5951 5475508 .. 5475541 -    -9  -3.74077   TCTGACATATCTAAA     GAGTTCCACTCGTAA TAATG TTGCG-GTGGAACTC     TCAAAAAGTTGATCT  77 50
       Z5948 5471091 .. 5471122 - -13.1  -4.47707   TTCCATGAAAAACAA      GGCCTTCTGCAAC ATGATG GTTGCAGAAGGCG       CAAAAGAGAGTTGTT 100 39
       Z5947 NONE
       Z5946 5467803 .. 5467818 - -10.4   -4.1822   GGTGATGTGAATAAA              GCGGCT ATTT AGCCGC               TTTATTGGTTTTTCG  85 53
       Z5945 5467250 .. 5467278 -  -6.8  -4.68424   TAACGCAGCGAAAAA       TG-CCCGGTAG TCCTGGCG CTACCGGGTCA        ATGTATCAGGCAACT  79 31
        yjiR 5463077 .. 5463108 -  -4.4  -3.90286   GATGACAAACGCAAA      GCAG-CCTGATGTGC TAC GCTTATCAGGTCTAC      AAAGCCCATTCAATA  59 212
        yjiO 5460369 .. 5460386 -  -5.5   -3.4247   ATAACGTTAAGAATA             GAGCCTG ACGG CAGGATC              GCGCAAAAATCACTG  57 35
        yjiN NONE
        yjiM NONE
        yjiL 5456948 .. 5456959 -  -5.8  -3.05536   AAATCACGGGGAATA                TCGC TGAC GCGA                 AAAGTCATGCCCGCT  52 105
       Z5935 5454176 .. 5454206 - -12.7    -2.954   CATCGACTGATAAAT       GCGCCTCATCTAT GAATG ATAGATGAGGCGG       TTAACGTTTAAATGT  82 88
        yjiK NONE
        yjiJ 5451616 .. 5451630 -  -2.7  -2.66462   GTAAATAAACAAACT               CCGGC GGTCA GGCGG               CGTATTTTGTCACCC  40 310
       Z5932 5446419 .. 5446442 - -11.8  -3.58343   GTTATCAGTCTGAAA          GGATACCCTC GTAA AAGGGTATCC           TTTAATAACAACTGC  89 46
        yjiH NONE
        yjiG NONE
        iadA 5443177 .. 5443196 -  -2.9  -2.57211   AGGGCGGCTGACAAC            CGTTTAA GCCGTT TCAAACG             TTCCTTTCACGCAGG  40 9
        yjiE 5441748 .. 5441769 -  -2.2  -3.10775   ATGGCTATGGAAAAT           GAGCATCA ATACAG TGGTGCCC            GGTGTTCAGGGCAAG  42 460
        yjiC 5440189 .. 5440213 -  -8.6   -3.8512   GACTTATTATAATAA          GCGCAAGG GTAAACGTT CCTTGCGC          TTTCTTAAATTAAGA  75 128
        gntP 5434749 .. 5434765 - -13.7  -2.55551   GACAATCCGAACTGA              GCCTGCC ATT GGCAGGC              TCTGGTGTTCTTTTA  86 38
        yjhA NONE
        yjhT 5422543 .. 5422562 - -12.1  -2.69246   GACAAATTGATAGCA            GGGCCCC TTTACC GGGGCCC             TGAAGCGTTAGTTTT  79 33
        yjhS 5421308 .. 5421320 -  -4.8  -3.05963   ACGCTCAGGTTAAGA                CGAC GAACG GTCG                CATGAGCAGAAAGCG  51 230
       Z5904 5420696 .. 5420730 -  -3.5  -3.86194   AAGGTCCCTCAGAAA    CACAATGCCG-TTCAC TTAA GCGGGGCGGCACTGTG     TTTCACAGGATAACG  55 279
       Z5896 NONE
       Z5895 NONE
       Z5894 5390108 .. 5390118 -  -2.6  -2.82138   TAAAAATCAGACAAG                 TTAT GCC ATAA                 ACTACTTTTGTAATT  41 109
       Z5893 NONE
       Z5892 5388578 .. 5388590 -  -6.3  -4.29302   CTGATATTAAAATAA                TCAAG GAT CTTGA                GGATGAGAACCAACG  70 245
       Z5887 5385387 .. 5385406 -  -6.4  -2.77148   GCGATGAATATACGA            TGGTAAGC CTCC GCTTTCCA             CTCTATGCTGGCAGC  53 72
       Z5886 5383974 .. 5383994 -  -4.1  -2.62184   CCCTCGTTCATACTA            TCAAAAATA AAT TAATTTTGA            TGCCAGCCAGGTTGG  44 16
       Z5884 5382507 .. 5382525 -  -2.4  -4.88918   TCATTTTAAAGAAAA             GTCATATA TAT CATATGGC             TGCGTTCATATTCTG  69 57
       Z5883 5381501 .. 5381513 -  -4.7  -4.08945   ATTATGGCGTGAAAA                GCGGC ACC GCTGC                CTTTGCGTAAGGTGT  61 422
       Z5882 NONE
       Z5881 5380282 .. 5380295 -  -3.7  -4.26327   GAGCGACTAAAAGAA               GCCGG ATTA CTGGC                ATCAACAGGGAGTAC  62 452
        yjgB 5375757 .. 5375781 -  -9.2  -3.21872   TCCAAAGAGATTTAA          GTGCCGGGCG ACAGG CACCCGGCAA          AGAGATCAGAAGTCA  70 31
        yjgR 5374008 .. 5374031 -   -14  -3.46482   AACCGAATGAACGAA          TAAAGGGAGC GAAA GCTCCCTTTA           TTATTGTTAGCAAAG 100 149
        pepA 5369990 .. 5370001 -  -7.2  -3.30124   GTGTAGGTCGGATAA                GGCG TTCA CGCC                 GCATCCGGCAATAAC  63 58
        holC NONE
        valS 5366338 .. 5366357 -   -15  -5.10064   TGTAAGAGATAAAAA            GGCCGGAG CATG CTCCGGCC             TTCGTTTTCATCACT 100 50
       Z5868 5364404 .. 5364429 -  -9.7  -4.31379   ATTAATTGATTAAAA         TGCCCGATAGC ACAC ACTAGCGGGCA          TTTTTTTAGAGTTCG  86 31
        argI 5362758 .. 5362791 -  -3.1  -2.50387   CTGCATAAAATAATT     TGACGCCGGGA TGTTTCTGTATT TCCCGGCATCT      TTATAGCGATATCAA  42 41
        yjgI 5358818 .. 5358843 -  -5.4  -4.93877   CGTGAGTAAACAAAA         CCCAGACATC ATGGGA AATGGCTGGG          CTTAATTGAGCGTAG  78 45
        yjgH NONE
        pyrL NONE
        pyrB NONE
        pyrI 5356465 .. 5356490 - -10.5  -4.61231   TTACAGCGGTAAAAA         GTCTGGCTC ATTATAGG GAGCCAGAC          TTTTATTACCAACCG  91 44
        yjgF 5356018 .. 5356037 - -10.7  -3.14468   TGTCATCAGACTTAA            TCCGGGC ATGATA GCCCGGA             TTTCCATCAAGATTA  78 38
        treR 5351770 .. 5351783 -  -8.1  -4.92239   GGAAAAATTTAAAAA               CGGGA ACGT TCCCG                AAACGCAGCGAAGAT  87 65
        treB 5350251 .. 5350264 -  -3.8  -3.54424   CGTTATTCCTGCAAA               TGCG AGGGGG CGCA                ATTGCGCCCCGAAGA  52 44
        treC 5348540 .. 5348565 -  -9.8  -4.60797   TGCTGACAGACAAAA         CCCCGG-AATG ACCGG CATTACCGGGG         YTTAGGGAAGATTTA  91 38
        nrdD 5345907 .. 5345938 -   -13  -2.62668   TATCAGGCAATCAAC      GCCTGATGCGACGC TGTC GCGTCTTATCAGGC       CTACAGCCGTTGCCA  84 133
        nrdG 5345084 .. 5345097 -  -5.2  -4.58685   AAAGTGGTCGAAAAA               GCCG ATAACG CGGC                GCAAGTCAAAGACGC  75 320
        yjgA 5342696 .. 5342731 -  -8.3  -2.79796   CGGCATTTGAGCATA    GTGCCTGATGCGACGC TTGAT GCGTCTTATCAGGC-C    TACAGGTGCACCGCA  64 74
         fbp 5340047 .. 5340070 - -12.4  -4.71426   TGCGCAGCAATAAAA          TCGCCTCTCC GTGT GGAGAGGCGC           AGGAGATTACGCGTC 100 32
         ppa 5334230 .. 5334242 -  -7.7  -3.15579   GCAAGCGGCCATGAA                CAGCA AGG TGCTG                GTCGACCTGCGCTTG  61 371
        yjfA 5333423 .. 5333437 - -11.4  -2.52834   CACTGGATGACCAAT               GCCCAG TTA CTGGGC               GATTTCAGTATCGAT  77 30
        msrA 5326859 .. 5326883 -  -8.5  -2.55811   GAAAAATGCAAAACT          GCCTGATGCGC TAT GCCGATCAGGC          CTACGCAGTCCTTGC  63 146
        ytfL 5325299 .. 5325323 - -14.3  -3.73647   GCTATGCAGTAATAA          GACGGCTCCTG ATT CAGGAGCCGTT          GATGTTTATGGGGGT 100 40
        ytfJ 5324095 .. 5324125 -    -7  -3.16743   AACTCAGAGACTTAA       TTCCCCTATC CCATAGATAAC GATAGGGGAA       AATTATTTTTGCAGA  59 57
        cpdB 5319999 .. 5320012 -  -6.7  -3.30124   TTGTAGGGCGGATAA               GATGC GCCA GCATC                GCATCCGCCAATAAA  61 84
        ytfG 5318566 .. 5318609 -  -2.4  -2.73334   AGGAAGCAGACATTA TTGCTCCCGGCATCCCGTC ATTATCA GAGAGGATGC-GGGAGGAT GCCACTTTAATTAAC  40 40
        ytfF 5317472 .. 5317490 -  -2.4  -3.83318   TTCTTAATAAGATAA             GATGTATT TTA AACGCATC             TTTAAGGCAAAAGCT  51 86
        ytfE 5316308 .. 5316318 -  -6.8  -3.14132   GGTCTGGCGCAGGAA                 GGTG TGG CACC                 GAAAGCGTTCGCTAA  57 488
        ytfB 5313388 .. 5313405 -  -9.9  -2.94888   AACCCACCGAAATGA             TTCAGGC GACA GCCTGAA              CGTAGCAGGGATCCA  70 159
       Z5815 NONE
       Z5814 5311253 .. 5311264 -    -3  -3.57462   TAGCGGATGGTGAAA                GATA TTAA TATC                 AAAAATCGCTCATTA  50 335
        yjfZ 5310295 .. 5310313 -   -16  -4.72333   AACGAGACGTAAAAA             CGCCGACC ACT GGTCGGCG             TTTTGCTTTCTATTT 100 52
        yjfY 5308170 .. 5308187 - -12.7  -5.40072   CGTTTTTCAAAAAAA             GCCCCCT GCGA AGGGGGC              AAAGCAAACTATGGC 100 66
        yjfR 5302224 .. 5302265 - -13.1  -3.47762   AATAGCCAGGAAATA CTACGCCGGATAGCGCGAA CTTC TCCACGCTATCCGGTATAA  ACGACAGATTACAGG 100 34
        yjfQ 5301167 .. 5301199 -  -2.1  -3.45087   ATGAATTCAATAACA     TTGTCGC--GCCACT GGCAG AGTGGGAAGCGACAA     ACCACCTGGAACAAC  47 237
        yjfO 5300106 .. 5300117 -  -2.2  -2.82327   TGTGCACAGGTAAAC                GCAT AGGG ACGC                 AAAGCAATGTAAAGC  40 62
        yjfN 5299684 .. 5299695 -  -7.2  -3.30124   TTGTAGGCCGGACAA                GGCG CTCG CGCC                 GCATCCGGCATTGTT  63 60
        yjeS 5276319 .. 5276335 - -10.9  -2.62616   TCAGTTGGTAGAGCA              CGACCTT GCC AAGGTCG              GGGTCGCGAGTTCGA  74 328
        yjeQ NONE
       Z5766 NONE
        yjeP 5269617 .. 5269656 - -14.5   -3.8647   ACTGATCATATGAAA  TCCTG-CAACTCATCGTC TCTCC GGCGATGAGTTGTCAGGA  AGTAATGCGTATGGA 100 126
        frdA NONE
        frdB NONE
        frdC NONE
        frdD 5263232 .. 5263252 - -19.7  -4.52589   GGTTTCCATACAAAA            CGGCCCGCC ATA GGCGGGCCG            GATTTACATTGGCGA 100 45
        ampC 5262048 .. 5262065 - -11.3  -4.46581   GAAAAGCGCAGAAAA             GGTCCGA AAAT TCGGACC              CGATGAAATTTTACT 100 36
         blc 5260973 .. 5260996 -   -11  -3.90559   AGCAATAAGCAATAA          CGGTACGACA GCTG TGTCGTGCCG           TTTGTTTTTTCTGCG  86 484
        yjeK 5258871 .. 5258892 -    -6  -3.61268   TATGTAACGGGCAAA           GATTAAAC TTCCCT GTTTAATC            AGTTACTGCTGGCGT  62 28
        yjeJ 5257685 .. 5257729 -  -8.6  -3.31322   TTGAATGCTTGAGAA TTTGT-AGGCCGGATAAGGCG TTTA CGCCGCATCCGGCATGACCAA CGATCACGTTATCAG  69 87
        yjeH 5253261 .. 5253283 -  -5.6  -3.62046   CCAGGGCTTTAAGAA           TTTCGTGCTG ATG CAGCAAAAAA           TGGCGGCGGGTGAAA  58 334
        aspA 5251281 .. 5251300 - -13.6  -5.55769   GCTCACAAGAAAAAA            GGCACGTC ATCT GACGTGCC             TTTTTTATTTGTACT 100 52
        dcuA 5249879 .. 5249898 - -16.4  -4.55295   TCGGCGAGAAAGAAA            GCGGGGCG TGAA CGCCCCGC             GATTGGTCATTACAG 100 35
        cutA NONE
        dsbD NONE
        yjdC 5246955 .. 5246974 - -13.6  -4.98531   TCCTGAAACGAAAAA            CGGACCTC CGTG GAGGTCCG             TTTATATGAATTTGG 100 220
        cadC 5244672 .. 5244688 -  -6.7  -3.76811   GATATCATGAAAAGA              TAAACAT TCA ATGTTTA              CAATAGATTGCGTGA  66 169
        cadB 5243075 .. 5243114 -  -2.7  -5.08824   TCTCCAGGTAAAAAA  GGCCCCTCCCAACACAT GGGACA AAATGAAAGGAGGAGCC   TCGGAAAATACTTTT  73 43
        cadA 5240870 .. 5240891 - -14.5   -5.1861   CTTATGAGCAAAAAA           GGGAAGTGG CAAG CCACTTCCC            TTGTACGAGCTAATT 100 39
        yjdL 5239296 .. 5239307 -  -4.4  -4.25016   ATCACTAATAAATAA                CCAT CAAA ATGG                 TTTAAATGACTTATT  64 107
        lysS 5237591 .. 5237622 - -20.4  -2.71364   GGATTTGCGGAACGA      TGAACGAAGCAGTC GCCT GACTGCTTCGTTCA       TTAAAGTGAAATTTA 100 38
        yjdH NONE
        yjdG 5233538 .. 5233548 -  -3.2  -3.90048   TTGTGGGTAAAAATA                 CACA TAA TGCG                 GGTGACATAATAGTT  55 227
        dcuB 5231800 .. 5231831 -  -8.7  -4.13767   TTTGTTATTCGAAAA      TGGCGTGCCGC GTAGTAACGG GCGGCACGCAA       AGTGCATTTATAAGA  78 33
        fumB 5230061 .. 5230080 -  -5.6  -3.70689   TACAATCGCAAAAGA            GGTGGCCC AGGG GGATCACC             TGGCAGCATGCTGCC  59 60
        yjdF 5229247 .. 5229275 -  -6.1  -4.45151   AATAGCTAACGAAAA        TGGCCTGAT GCGATATGTTT ATCAGGCCA        CGTCTTAATGGAATG  76 113
        melR 5225037 .. 5225057 -  -6.3  -4.58685   AAAGCGCGTGAAAAA            CAAACATTT TTG AAATATTTG            TTTTTATAAACAATA  76 122
        adiA 5222552 .. 5222570 -  -8.8  -5.85178   AACAGGCAAAAAAAA             GCGCGG GGTGGGG CCGCGC             AAAAAGTATGACATT 100 143
        adiY 5221473 .. 5221483 -  -3.2  -4.07968   GAAGACATAATTAAA                 CTCC TGC GAAG                 GCGAGCTTCGTGACA  57 144
        yjdE 5220076 .. 5220101 - -14.9  -3.78998   GCAAAGCAAAATTAA         GCCAACCTTAA GTTC TTAAGGTTGGC          TTTTATCTTTGCTGG 100 52
        yjdB 5218375 .. 5218386 -    -3  -2.93073   CGTCTTCAACAATCA                GAAT TTTC ATTC                 ACTCACTCTCCTGCA  42 20
        basR NONE
        basS 5216450 .. 5216480 -    -9  -2.66593   ATAAGCTGAAACGGA       TGGCCTGATGTAAC GCT GTCTTATCAGGCCA       ATTGAACTCTTAAGG  66 160
        phnA 5210639 .. 5210670 - -15.2  -3.15708   ACAGATGAGAGGGAA      GCCTGATAAGACGC GCGA GCGTCGCATCAGGC       AGTCGGCACTGTTGC 100 187
        phnB 5210103 .. 5210126 -  -4.5  -2.80994   GGGAATTCGATGACA          GTGCGGGAGG GCGGG CCTCCCGG-C          GGATTATTGCGTTGG  47 29
        phnC NONE
        phnD NONE
        phnE NONE
        phnF NONE
        phnG NONE
        phnH NONE
        phnI NONE
        phnJ NONE
        phnK 5202819 .. 5202830 -  -7.2  -3.30124   TTGTAGGCCGGATAA                GGCG TTTA CGCC                 GCATCCGGCACCGGC  63 41
        phnL 5202065 .. 5202079 -    -7  -2.52529   GATAATCATGAAGAG               GCTCCC ATT GGGTGC               AGGCGGTCGGCGACG  54 1
        phnM NONE
        phnN 5200268 .. 5200286 - -10.2  -2.71791   AGGTTGGCGTTAAAG             CCCACGCG AAA CGCGTGGT             GGTCAAACTCCGCCT  71 104
        phnO NONE
        phnP 5198980 .. 5198997 -  -7.7  -3.31726   TCGGCGCAGACAATA             TGACGAC CGCC GTCGCCA              GTTTGAAGATCGTCG  62 211
       Z5691 NONE
       Z5690 NONE
       Z5689 5192825 .. 5192845 -  -2.4  -2.78679   GCGTTTCATCGAAAG            CGTTCTCC TTAGC GGTGACCG            GGCAGCTGCGCCGCC  40 53
       Z5688 NONE
       Z5687 NONE
       Z5686 5190076 .. 5190086 -  -2.4  -4.07568   GGCTCTGGCGCAAAA                 CGCG CGT CGGG                 TATTGAGCCGCGAGC  56 201
        yjcS 5187243 .. 5187274 - -14.5  -4.65933   TATTTTTAAAATAAA      TGCTTTTGGGGGC TTCAGC GCCCCCAAAAGCG       AGTGACATTAATTTG 100 33
        yjcR 5185702 .. 5185715 -  -4.5  -2.99704   TCTTCATGAAAGAAC               GCCAG CAGC CTGAC                CACCGGTAATGGCAG  49 58
        yjcQ NONE
        yjcP 5182202 .. 5182227 -  -8.3  -4.10552   CGTGACGAAACGAAA         TACCGCGTGAC AGCC ATCACACGGCA          GACATTTTATTTTTT  78 32
        fdhF 5179855 .. 5179874 - -13.6  -5.66684   GAATGGATAAAAAAA            CAGCCTCC GAAA GGAGGCTG             TAGAAAGGACTGTAT 100 40
        yjcO 5178936 .. 5178958 - -15.6  -3.21153   ATCAATAATTGAAGA           TTGCCGGGGA TAT CCCCCGGCAA           TGTGTGGATGCCTGA 100 173
         acs 5168438 .. 5168470 - -14.1  -2.52464   CCCTTGCCGAATGTA      GGCCGGATAAGGCGT TAT ACGCCGCATCCGGCA      ATCAATGCCTGATGC  87 102
        yjcH NONE
        actP 5166353 .. 5166376 - -16.8  -2.79321   GGGAGAGGAAGAGTA          TTCCCCGGTC AGAC GACCGGGGAA           GGGGAGAGATTAATG 100 35
        yjcF 5164779 .. 5164837 - -15.5  -2.76456   AAAGCGACGTAACCA GGCCCGAGGTAATCTGAAAAAGGTGCAA TCTT TTGCACCTTTAACAGGTTAGCTCGGG-C TAACATTCATGATTC  93 101
        soxS 5160156 .. 5160185 - -12.9  -3.19389   CAATGGATGGAGCAA       TTACCCGCGCG GGAGTTAA CGCGCGGGCAA        TAAAACTACAGGCGG  91 31
        yjcB 5157863 .. 5157885 - -13.5  -5.28176   GCCAGCCATAAAAAA           GAAGCCTCC GTTAT GGAGGCTTC           TACGTATCAGGTCAA 100 32
        uvrA 5154154 .. 5154172 -  -8.8  -4.55128   ACTCTGAAAGGAAAA             GGCCGC TCGGAAG GCGGCC             TTAACGATTACAGCA  87 33
         qor 5146358 .. 5146378 - -12.6  -5.00267   AACTATAAAAAGAAA            GGGCTTCC CAGGT GGAAGCCC            TATTTCTTTTATGGA 100 34
        yjbK 5142362 .. 5142381 -  -4.3  -4.77567   ACGTTCAGAAGAAAA            GTGAACG TACTCT CATTCAC             AACCTAACGATGAGG  73 300
        plsB 5137069 .. 5137086 - -11.3   -5.1101   TGATGATGTAAAAAA             GCCGGAT GATC ATCCGGC              TTTCTTCTGGGTTGC 100 150
        malE 5128392 .. 5128425 -  -9.5  -2.88118   TTATCCGACAACAAC     TGCCTGATGCGACGC TGAC GCGTCTTATCAGGCC      TACATACGTTTCGGT  70 89
        malF NONE
        malG 5125798 .. 5125815 - -12.7  -5.99154   GACGAAAGAAAAAAA             GGCGCTC CGTG GAGCGCC              GAATAACAGTCACAA 100 96
        xylE 5124001 .. 5124028 - -14.2  -3.98256   GCGGGAGTAAAAAGA        CAGCACGCCG AACTGGCG CGGCGTGCTG         GACAGGAAGATTACA 100 36
        lysC 5115094 .. 5115123 -  -7.2  -3.85542   TGACAAGAAAATCAA       TACGGCCCGAAA TATAGC TTCCAGGCCATA        CAGTATTTACTCAAA  68 32
        yjbD 5114539 .. 5114559 -  -4.5  -4.61527   AAAACGGCGGAAAAA            GGCGGTCGC CCG GCGTCCAAC            GGTAAGCGTTTTACC  72 71
       Z5619 NONE
       Z5618 NONE
       Z5617 NONE
       Z5616 NONE
       Z5615 NONE
       Z5614 5108922 .. 5108947 - -14.7  -2.72344   CCTCATGTTGAACGA         TGGCCCCGGCA GTCG TGCCGGGGCGA          AGAATCAGGACAGGA  89 30
       Z5613 5107319 .. 5107329 -  -3.2  -3.18869   TAAGAAATCACGGAA                 GGCA TGC TACC                 ACTGCGAATTTAACC  46 367
        pepE 5106572 .. 5106592 - -11.2  -3.45742   GCACTATGAACAAGA            TGCCGGAT CATGC ATCCGGCA            ATTCACTTAAAAACG  85 32
        iclR 5099693 .. 5099703 -  -2.6  -2.80079   AACAGTGAAAAAATT                 TAAT ATG ATTA                 CAACTAAAGAAATAT  41 272
         arp 5096942 .. 5096957 -  -6.8  -5.07053   AAGCAGCGGAAAAAA              TCACCG ATCT CGGCGA               ACAAATTGTGATTCG  90 514
        yjaB 5090718 .. 5090750 - -11.4  -4.50627   CAGGCATCAAATAAA     GC-GAAAGGCCATCC TGAC GGATGGCCTTTTTGC      GTTGGTGCAAAAAAA 100 99
        purH NONE
        purD 5082119 .. 5082146 - -10.4   -4.4009   CGGCACTGGAGAAAA        CGGGCGGCAACA AAAC CGAAGCCGCCCG         TCAGTTAGGGATCAC  90 71
        yjaI 5078695 .. 5078709 -  -4.2  -3.08996   GATTCGCAGGCAATA               GCGC ATATCGA GCGC               CGCCAGAGCCGCTCT  46 150
        yjaE 5073853 .. 5073868 -  -8.2  -3.15008   TCCGACAAGAAATTA              GCCCCA CAAA CGGGGC               GTTGAATGTAAATTA  64 60
        thiC NONE
        thiE NONE
        thiF NONE
        thiS NONE
        thiG NONE
        thiH 5067897 .. 5067922 - -14.1  -4.17762   CAGCCCTCAAAATAA         CAAAACCCACC TTAA GGTGGGTTTCG          CCAGAGAATTATCTC 100 409
       Z5547 NONE
        coaA 5051832 .. 5051849 - -12.7  -4.80417   CAGAAAAATAAGAAA             GGGGAGC ATTA GCTCCCC              TGCAAATTATTTGCG 100 32
        trmA 5039768 .. 5039782 -  -4.2  -4.79752   GTGAACAAGAGAAAA               CCGCAA TTA TTCCGG               GAAATGTGAAGGACG  71 444
        udhA 5034274 .. 5034300 -    -5  -2.78216   TATCTGCATGAAGCA         CAGACCCACCAG TTA CTGGCGCAACTG         GACAGCGGCAAACTC  46 518
        argE 5028986 .. 5028996 -  -6.8  -3.34192   AATCGCCTCAAGTAA                 CACC AAA GGTG                 TAGGTCGGATAAGAT  61 128
         ppc 5026057 .. 5026078 - -13.7  -4.41206   AAGTATTTCAGAAAA           CCCTCGCGC AAAA GCACGAGGG            TTTGCAGGAGAGGAA 100 43
        yijP 5024019 .. 5024039 -  -7.6   -5.1861   GGCATTATTAAAAAA           GGCCAC-CT GAAA AGTGTGGCC            TGAGGGGAGTTCGAT  91 166
        yijO 5023072 .. 5023082 -  -8.2  -2.76263   CGCAGCAGGTAATGA                 GCGC GGT GCGC                 AAAGTGCTTTCTGCG  60 57
        ptsA NONE
        talC NONE
        gldA 5013550 .. 5013568 - -11.7  -3.53343   AATTTTGCGTTCAAA             CTCCCGG ACAAG CCGGGAG             TTTGGAGTAGGTTAT  88 37
        yijF 5012214 .. 5012228 -  -4.2  -4.25104   TCTCTTCGATGAAAA               GTGCCA TGC TGGCAA               TCCTCTCCGGTGTTA  62 486
        metJ 5003692 .. 5003714 -  -2.6  -5.14563   CCTTGTATGAAAAAA          GCGGC-TGG TTAACT CCGCGCCGC           TCTTTTCCGCTTTAG  73 37
        yiiX 5002689 .. 5002701 -  -5.5  -2.50113   GATGACTGTATTAAT                GCCGA TTT TCAGC                GTACGGGCAGTATAG  49 382
       Z5491 5002290 .. 5002301 -  -4.4  -3.94381   ACAGAACTCGAGAAA                CAGA TGGT TCTG                 CGGGCCAGACGTTTG  60 153
        priA NONE
        cytR 4993644 .. 4993666 -  -3.2  -3.06796   CGCCATGTTACTTAA           GCGGCGGGCC TTT GACCAGTCAC           GGCAGTCTTAAAGGT  45 46
        ftsN 4992579 .. 4992598 - -13.6  -4.05991   AATACAGAGTACAAA            CCCCGTAC AAAA GTACGGGG             CATAATGCAATTATA 100 63
        hslV NONE
        hslU 4990624 .. 4990641 -  -9.1  -5.06816   ACGCGCCAATAAAAA             TGGGGCC TTTC AGCCCCA              TCAAACAATGATGAA  93 56
        menA 4989654 .. 4989668 -  -5.8  -3.08032   CTGTTGGCAAAATCA               TCAATT GTT AATTGA               TATTTGTCAGTTATG  52 36
        menG 4989064 .. 4989080 - -10.9  -5.28176   TCCATGTATAAAAAA              GGGGAAT TTA ATTCCCC              TTTTAACGCATGGCA 100 46
       Z5475 4988356 .. 4988379 -  -3.1  -3.18023   CCATTATTATTAACA          TGCACATCA GATCAT TGACGAGCA           GAAAGCATCATTTTC  46 13
       Z5474 4987520 .. 4987533 -  -3.8  -3.95036   AACCATCTGAAAGAA               CAGC AGAACG GCTG                GCAGGAACGTCTGCA  58 110
        glpF NONE
        glpK 4984474 .. 4984487 -  -8.1  -3.30124   TCGTAGGCCTGATAA               GACGC GTAA GCGTC                GCATCAGGCGATCAG  65 70
        glpX 4983250 .. 4983271 - -13.1   -5.7946   CTCCGAACAAAAAAA           TTCCAGTCC CGAA GGACTGGAA            GGCTCAATCGATCAA 100 46
         fpr 4982186 .. 4982208 - -10.8  -3.41024   CCCTGCAACAGAAGA           TATTCTTCAA TTG TTGAAGAATA           AGTCGGATAACAAGC  76 266
        yiiQ 4980267 .. 4980287 -  -5.4  -3.41962   GCGAATAAAGGAAGA           TGGCCGCCC CGCA GGGCAGC-A            GGTCTGTGAAACAGT  56 76
        tpiA 4979431 .. 4979453 - -13.5   -3.6187   AGTTAAGGAAAGTAA           GTGCCGGAT ATGAA ATCCGGCAC           CTGTCAGACTTAAGC 100 35
        cpxR NONE
        cpxA 4972319 .. 4972335 - -12.3  -2.91395   ATCCTGCCTACAAAT              GCGGAGT TTA ACTCCGC              TTATACAGCGGCAAC  82 16
        rhaT 4968169 .. 4968202 -  -6.7  -3.55444   TGTTTACCCGGGAAA     CCGGGATGACGCC CAGCCAGT GGCGTCATCTCAA      TTCGCAGAAAGATTA  62 38
        rhaB NONE
        rhaA 4963357 .. 4963388 -   -13  -2.60392   CATCCGGCAATCAAT      GCCTGATGCGACGC TGTC GCGTCTTATCAGGC       CTACAACTATTGCCG  84 84
        rhaD NONE
        yiiL 4962088 .. 4962120 - -15.6  -3.14211   ACTTCTTCTGATGAA      GTCGCGGTGCTGGA TATTT TCCGGCACCGCAAC      TCATTAAGGCAGGTA 100 29
        frvA NONE
        frvB NONE
        frvX NONE
        frvR 4955479 .. 4955503 - -18.7  -2.72152   TTGATGATAAATGCA          GTGTCGGATGC GGC GCATCCGACAC          AGTTCACCCCTTGTG 100 29
        fdoG NONE
        fdoH NONE
        fdoI NONE
        fdhE 4947380 .. 4947391 -    -3  -5.09426   GGTAATGGGAAAAAA                TGAT ATCA ATCA                 GATTGCTGACAACGT  73 333
       Z5430 4946130 .. 4946165 - -12.6  -3.35996   CACCGGCATTCAGAA    CTCCTGTGAAAGCGGCA TAG TGCCGC-TGCTCAGGAG    TTTTGTTATGACCCG  90 251
        yihU NONE
        yihT NONE
        yihS 4935807 .. 4935837 - -11.9  -3.67775   ACCTTTATTGAATAA       CGACATACCCGGC GTGCA GCCTGATATGTCG       TTTTTTTAGTCAGTT  89 39
        yihR NONE
       Z5415 4933846 .. 4933862 -  -2.3  -3.04988   GTATCCATAAATAAT              CTCCATA GAG TATAAAG              CTAATATTTCATGCC  42 109
        yihQ NONE
        yihP 4930345 .. 4930356 -  -7.2   -2.5805   ATCACTCCTTATAAC                GCCC CGCA GGGC                 ATTGTTTATTATTAT  57 40
        yihO NONE
        yshA 4928080 .. 4928104 - -11.5  -3.37612   CTGAAGCTTAATTAA          TGGCCGGAT GTACTTA ATCCGGCCA          ACGAAAACCGTATCA  83 87
        glnA 4921109 .. 4921126 -    -7  -5.28176   TTGACGGAGAAAAAA             GCCCAT GCAGAR ATGGGC              TGAAAGTTTCCACGG  87 87
        glnL NONE
        glnG 4918141 .. 4918177 - -10.3  -3.24735   GATTTAAATAGTGAA   TGGCGC-TTCGTTTAC AAAGTA GAAAACGAAAGCGCCA    TCAATGTGCTGAGAA  74 392
        yihA 4914570 .. 4914585 -  -2.6  -3.61589   ACTGAAAAAAAATTA              CAAAAA GTGC TTTCTG               AACTGAACAAAAAAG  50 290
        yihG 4910350 .. 4910383 - -11.8  -3.73042   TTGTTCATTAAAATA     CTCACTCGCCTCTG CTCATT CAGAGGCGAGCAAA      ATTTACTTGTCCTGC  93 28
        mobA NONE
        mobB 4905531 .. 4905563 - -11.4  -4.50627   CAGGCATCAAATAAA     GC-GAAAGGCCATCC TGAC GGATGGCCTTTTTGC      GTTGGTGCAAAAAAA 100 84
        fadB NONE
        fadA 4892314 .. 4892332 -  -9.5  -5.76633   TGAGATATAAAAAAA             CCCGCCC CTGAC AGGCGGG             AAGAACGGCAACTAA 100 186
        rfaH 4889347 .. 4889360 -  -4.5  -2.52623   TGGCGTGGAGAAGAT               GCC-GC ATG GCTGGC               TGCCACCACGGATGC  44 71
       Z5352 4880396 .. 4880416 - -16.9  -3.92659   GGGGTAAAATCCAAA            CCGGGTGGT AAT ACCACCCGG            TCTTTTCTCATTACA 100 36
        metR 4876839 .. 4876881 -  -7.1  -2.93991   CGCAACCCAAGTAGA CGCCGGAACGCTGGGCATTA TGAA TAATATGCA-CGTTCCGGCA GGGCTGCTGGTTAAC  59 81
        yigK 4873475 .. 4873504 - -14.3  -3.25823   GCGTCTTCAGAGTAA       GTCGGATAAGGCG TTTA CGCCGCATCCGAC        ATTATTTTTCACGCA  95 34
        yigI 4869281 .. 4869293 -  -4.8  -3.06261   TTTTAATTGGTAACA                GCAG TTTAC CTGC                TTTTATGTCTTCAAC  51 36
        rarD 4868327 .. 4868356 -  -5.7  -2.75473   AAGATAAATAAGTCA       GTGGGTAGGCTCTT TAA ACG-GCCTACCCAT       GTTAATTCTTAACTT  50 34
       Z5337 4867135 .. 4867146 -  -4.4  -5.19916   AAAATATTTAAAAAA                GAAG TACA CTTC                 ACATTTTTTCATTAC  80 295
       Z5335 NONE
       Z5334 4865686 .. 4865717 -    -3  -2.73875   CTGGTTGTAATATGA      GTGCCGGATAAA GCTATTTT TTTATCCGGCTT       ATTTCTAAAAATTGT  41 30
       Z5332 NONE
       Z5331 4862567 .. 4862605 -   -16  -3.34962   CTGGAGACGGTATAA   CGTTGCGGGATGCGGTGC GCC ACACCGCATCCGGCATCA   GCACCTTACTTATCA 100 31
        cyaY 4856125 .. 4856154 - -11.5  -3.14211   ATTTTTCGTGATGAA       CGTGCCGGA-AAGC GAG GCTTATCCGGCATG       CAATCTTAGCGGAAA  81 31
        hemC NONE
        hemD NONE
        hemX NONE
        hemY 4848774 .. 4848784 -  -2.6  -3.57389   AAGAGGATTACAGAA                 TTAT CTC ATAA                 CAAGTGTTAAGGGAT  50 329
        aslA 4846589 .. 4846607 -  -5.9  -5.30155   TGAGTAAGTAAAAAA             GCGGCCA TTTTG TGGTCGC             CTGCGGTTGATTGCC  83 171
        rhlB 4826675 .. 4826688 -  -5.3  -2.73364   CTTTCACCTGAATCA               CTTAC TACA GTAAG                CTCATCGGGATTCAT  49 93
        gppA 4824910 .. 4824925 - -10.4  -3.90922   ACGCTGTGTAAAGAA              CGCCGT CAGT ACGGCG               AACTGGTGCGCCCGG  81 236
       Z5287 4822307 .. 4822323 - -13.7  -4.18802   ACATATATGGCAAAA              GCCCGGA AAA TCCGGGC              TTCGCAGGTCCCTCA 100 104
        ppiC 4821422 .. 4821432 -  -4.6   -3.5394   AAACCGCGTTTGAAA                 CCGC GCC GCAG                 TATGAAGGCAAAATC  53 515
        ilvY 4819314 .. 4819341 -  -9.2  -4.65895   CGGGTTAGGGAAAAA        TGCCTGAT-AGCG CTT CGCTTATCAGGCC        TACTCGCGCGACAAC  90 42
        yifB 4810856 .. 4810868 -  -6.2  -5.15167   GACGATTAATAAAAA                GGGC GAAAT GCCC                TTTTTTTATGTCAGT  83 31
        yifA 4809465 .. 4809484 - -10.8  -3.00946   CCCTGCCAGAAATCA            TCCTTAGC GAAA GCTAAGGA             TTTTTTTTATCTGAA  76 94
        yieP NONE
        yieO 4801581 .. 4801594 -  -4.5  -2.60079   CCATCGGATAACCCA               GCCGA CCCT TCAGC                AACAACGATTACAAC  45 41
        yieN NONE
        yieM 4790440 .. 4790458 - -10.2  -2.71712   GCTGCGCGGTGAAAT             GCCGCAGA CCA TCGGCGGC             GGTATCGGCCAGTCT  67 144
        asnC 4788885 .. 4788907 -  -8.5  -2.92102   ATATCTGCCATAAAC          CGCCAC-CTT TATT AAGAGTGGCG           TATTGTACGCTGTGA  65 88
        mioC 4788352 .. 4788366 -  -7.2  -2.66977   CACAACTCAAAAACT               GAACAA CGG TTGTTC               TTTGGATAACTACCG  57 96
        gidA NONE
        gidB 4785357 .. 4785394 -  -5.2  -5.52384   TGCTTACCAAAAAAA  GCCACGTT-A-TCTTGTTG ATG CAA-AAGAGTGAACGTGGC  GTTAAATGTAACCAG  93 113
        atpI NONE
        atpB NONE
        atpE 4783369 .. 4783381 -  -3.3  -3.88331   TTTAAATAAAAGCAA                CGCTT ACT ACGCG                ACAGCGAACATCACG  55 19
        atpF NONE
        atpH NONE
        atpA NONE
        atpG 4779832 .. 4779847 -  -2.4  -3.56366   AATAACCTGTTTAAA              CCGCGG CGGC CCCCGA               GACGATCTCGGTGAG  47 5
        atpD NONE
        atpC 4777934 .. 4777955 - -12.3  -5.76949   CACGCGCAAAAAAAA           GCCAGCCTG TTTC CAGACTGGC            TTTTGTGCTTTTCAA 100 48
        glmU NONE
        glmS 4774223 .. 4774242 - -12.8   -4.4078   TGCTGGTAAGTAAAA            GGGCCGCC AAAA GGCAGCCC             TTCGTTCAGCAAATG 100 48
       Z5226 4773629 .. 4773649 -  -3.3  -3.91072   TTAAATTTGGATAAA            CCTGATC GGTATTT GATCAGA            AACCAAATAGTACTA  55 253
       Z5225 4772921 .. 4772932 -  -5.8   -3.6372   AAAAGAGAACCATAA                TGGC GAGC GCCA                 TTTTATTTAAGGTAT  59 56
       Z5224 NONE
       Z5223 NONE
       Z5222 NONE
       Z5221 NONE
       Z5220 4767399 .. 4767418 -   -10   -3.4934   GAGAGGAAATATGAA            CGGCTGTC ATAA AACAGCCG             CAAAAGGTTAGTTTA  77 33
        pstS 4766182 .. 4766193 -  -7.2  -2.82635   AGTTTTATTAGTACA                GCGG CTTG CCGC                 TACTGTCTTTAATAT  58 6
        pstC NONE
        pstA 4764098 .. 4764151 -  -4.3  -2.71364   GCACTTCGCGAATCA GGCTTACCGTAGGCCGGATCAGGCG TTCA CGCCGCATCCGGCAAAGTGTTAACC GTGTACAGAGTCAAA  47 112
        pstB NONE
        phoU 4762463 .. 4762503 -  -4.6  -3.92373   TATTTCAGTGAGAAA  GTGTATCAGCCCGGTAAC TATGT ATGACCGGGCTGATTGCC  AGATGCGGCAAAAAG  59 64
       Z5214 4759286 .. 4759298 -  -5.5  -3.45321   AGGGATAATCCACAA                CCGCT GGA AGCAG                TCTCTTTTCAGTTGG  57 359
       Z5211 4755150 .. 4755206 -  -8.2  -3.05844   CTCCTTACTTCAACA CTTACACATCAGTCACGCTGGT-TTGAG ATA CAGAACACCAG-GTGTCTGATGAGTAAG CGTCTATTCCCTATG  62 86
        yieG 4752917 .. 4752941 - -12.2  -5.65927   GATCTAAATAAAAAA         CCCGCCA-GCA ATCA TGCATGGCGGG          TTTTTAACGCGCTAT 100 46
       Z5201 NONE
       Z5200 NONE
       Z5199 4743428 .. 4743438 -  -2.4  -4.17516   TCTAAATGATATAAA                 GGGC ACT GTCC                 GTCCTGGGGGAAACT  57 143
        dnaA NONE
        dnaN NONE
        recF NONE
        gyrB 4732764 .. 4732784 - -16.9  -5.38054   TTGCAGAAATAAAAA            GGGCGGAGA TGA TCTCCGCCC            TTTTCTTATAGCTTC 100 162
        yidB 4732247 .. 4732274 -  -8.4  -4.19258   ACACCCGAGGGAAAA        GGGGGATGCAAC GCGG GTTGCATGCTCC         CCATTTGCTTAGCGG  80 34
        yidA 4731308 .. 4731358 - -16.4  -3.57418   TATGCAGTAAACCAA TAATCAGTAAGCGGGCAAAC-GC GTTTAT GCTGTTTGCCCGCCCACAGATTA ATTCAGCACATACTT 100 23
        yidR 4727939 .. 4727993 -  -5.9  -3.24232   TGTTCCGCAAAGACA GC-TCGGTGCGCTCACGCGTTGA AAAAAGCGAAG CCAACGCGCAAGC-CACCAATGC GGTTATTCCACCGGC  54 61
        ibpA 4726894 .. 4726923 -  -2.1  -3.25169   CTAAGAAGCGAGTAA       GTACCTGCAAATC CGAA GATTCGCATATGC        TCCCTGACGGCGAGC  44 78
        ibpB 4726400 .. 4726420 - -14.7  -5.90231   AGAAAGACAAAAAAA            GCCCCACCA GAA TGGCGGGGC            AAAGAGAATAGCTAG 100 41
        yidE 4724537 .. 4724571 - -11.5  -3.10071   AAATGCCAGCGAATA    CCAGGTGGAGT-ACCA TTTA CGGCGACTCCACCCGG     ACAAGAGTTAACCGA  79 33
       Z5178 NONE
       Z5177 4720596 .. 4720628 - -11.3  -3.90922   AGCCGTGCTAAAGAA      TACGGACCAGCACCC AAC GGATGCCAGTCCACA      CAATTAACGTAACTC  91 29
        yidK NONE
        yidJ 4716337 .. 4716363 -  -8.7  -3.64259   AAGCAGCCTGAATAA         TGCCCGCCG GGTGTTCAT CAGCGGGCA         TTATCGTCAGAACTT  72 32
        yidH NONE
        yidG 4715054 .. 4715070 -  -2.2  -2.80016   CTTCAGCATCAATGA              CCTGAC TTCCT GTCATG              CGACTCTCTCAATAA  40 21
        yidF 4714184 .. 4714195 -  -2.2  -4.16016   GGACGTCCTAATAAA                CGCT TCTC AACG                 TTGATGTGGCAGTCG  58 402
        ivbL 4712296 .. 4712320 - -10.7  -4.98531   TGCTTAAACGAAAAA         CCCCGCCCGG TTTGCG CCG-GCGGGG          TTTTGGAATCGTGTG 100 53
        ilvB NONE
        ilvN 4710157 .. 4710183 - -13.8  -4.15044   TCCTGGGCTAATAAA         TTGTGCCTGAGA TGG TCTCTGGCACAA         TTTCACCCTATATAT 100 102
       Z5163 NONE
       Z5162 4708646 .. 4708659 -  -2.4  -3.90316   ATTTTTTCAAAAAGA               CTGT TTACAC ACAG                ACGGTTAACAATACG  53 80
       Z5161 NONE
       Z5160 4706953 .. 4706973 - -14.1  -4.11394   AGCTTATCGTCAAAA            CGCTTACCT GAG AGGTAAGCG            TTTGGTGCGTGTTAT 100 55
        uhpA NONE
        uhpB NONE
        uhpC 4703298 .. 4703320 -  -2.7  -3.55444   GGGTTACTCCTGAAA           TGAATACCT GCGTG AGGCATGCA           TTGTAAAAATCAGCA  48 125
        uhpT 4701854 .. 4701872 - -13.1  -5.95946   TGAATAATAAAAAAA             GCCCGGC GTCAT GCCGGGC             AAAAGTCACCAGTTA 100 44
       Z5154 4698892 .. 4698913 -  -6.5  -2.84978   CAACAGGAACATAAC           GCCGACCAC AACC GCAGTCAGC            CCCGTGCGACCACCG  55 21
       Z5153 NONE
        yicN 4697871 .. 4697887 -  -5.7  -3.82067   TACAAAAATGGGAAA              GTGGCGC TAA ACGCCCC              AATGGCATTTCATTA  61 204
        yicM 4695710 .. 4695727 -  -2.7  -3.36823   CGTGGGAAAAGTTAA             TGTTGTC AGAT GAAAACA              ATAAACAACATATAC  47 164
        nlpA 4694306 .. 4694325 -  -2.8  -4.07687   ATTGGCGGTCCAAAA            GC-CAGCAT TTT AAGCTGTGC            TGAACCATTAAGTAG  58 192
       Z5140 NONE
       Z5139 NONE
       Z5138 NONE
       Z5137 NONE
       Z5136 NONE
        escR NONE
        escS NONE
        escT NONE
        escU 4684194 .. 4684208 -  -2.2  -4.45151   AATACGCAATGAAAA               TATATA AAA CATATA               ATAAATTAAAGAATA  63 57
       Z5129 4683218 .. 4683230 -  -3.5   -4.7189   AAAACATACATAAAA                TTATT TTA AATAA                ACTTGTGGCATTCCT  66 13
       Z5128 4682389 .. 4682407 - -10.3  -3.28416   CATCAGCTATACCAA             TCCCCAG GCTGA CTGGGGA             TTTTCTATCGGAAAT  76 368
       Z5121 NONE
        escV NONE
        escN NONE
       Z5118 NONE
       Z5117 NONE
        sepQ 4673017 .. 4673032 -  -2.6  -2.93723   TCCTGATTAATCACA              TACTAT GCTA ACAGTA               AAATAAAAATCTTCG  42 1
       Z5115 4672417 .. 4672441 -  -8.7   -4.7657   TAAAAAGCGGAAAAA          CTCCAGAAT TATAACT ATTCTGGAG          TTAAGTCAGGAAGAA  89 55
       Z5113 4670777 .. 4670787 -  -2.6  -5.62288   GTAACAAAATAAAAA                 TAAT TAT ATTA                 TATAAAAGTAAACAC  89 251
         tir NONE
       Z5111 4668233 .. 4668246 -  -5.3  -2.87146   TCCGGGTATAACAAC               CATGA GTAA TCATG                TTATGGCTCCACCAC  50 84
         eae 4665395 .. 4665431 -  -6.6  -3.13692   AAGAAGAAATAATTA    TGCCCCGACTAAAACA ATACA TATTTTAGCCGGGGTG    GTTATGGAATTATTC  59 35
        sepL 4662720 .. 4662733 -  -3.9  -2.57683   ATACCTCTTGATAAT               TTTTC TCAG GAAAA                CAAAAAAATTATTGA  44 51
        espA NONE
        espD 4660958 .. 4660968 -  -2.6  -2.50492   GAGTATTATCAATAG                 TATT CAT AATA                 AAATTCTCTTTAATA  40 42
        espB NONE
       Z5104 NONE
        escF 4659342 .. 4659352 -  -2.6  -2.91255   TTAGCAGAAATATCA                 TTAA CCA TTAA                 AATTAAAAACTACGG  42 28
       Z5102 4659050 .. 4659063 -  -3.9  -4.96523   AAACGAATAATAAAA               TGATT TTTA AATCA                ATATAAATTAAAATC  74 33
        espF 4658084 .. 4658110 -  -5.9  -3.30783   TTATCACAATCAATA        GCGAACAGA-CT TTTA AGCTCTGTGCGC         TTTTAACAAAACGTC  56 155
        yicJ NONE
        yicI 4645705 .. 4645737 -  -9.7  -2.90218   GCAGTAAAAATCAAT      CTCGCCGGGTACGAC TCA GACGTACCCGGCATT      CCATCAATAGATTAC  70 37
        gltS NONE
       Z5079 4639761 .. 4639775 -  -5.6  -4.21908   GATGATTATCGAAAA               CCCTGA GCG TCTGGG               TCTGGCGCAGTTACA  67 371
        yicF 4632337 .. 4632347 -  -5.4  -3.33361   CACGAAGGACACTAA                 GGTT CAA AACC                 TGTGATCTGCTGGGC  56 11
         rph 4628651 .. 4628668 - -11.3  -6.06529   TACAGACAAAAAAAA             GGCGACT CATC AGTCGCC              TTAAAAATCAGTTTG 100 33
        pyrE 4627938 .. 4627961 - -16.8  -2.77523   GTTGCAGTAATATGA          CGCCGGATGA CTTT TCATCCGGCG           AGTTTCTTTAAACGC 100 33
        radC 4624707 .. 4624720 -  -6.7  -4.12532   TCCCGMACAGACAAA               GATCC CGAA GGATC                GCGCATAGCGGGTTA  70 38
        rpmB NONE
        rpmG 4624042 .. 4624077 - -18.6  -2.90194   ATGGGGGCAAGCAGA    TAACAAAAAACCCCGC CGGA GCGAGGTTTTTTGTTA     CATCAAAGCGAGAAT 100 40
        mutM 4623114 .. 4623133 -  -7.2  -2.57132   TTCCTGCCGGAGAAT            GTCCATCAG GCG CTGATGG-C            GAAGTTAGCGTAGCG  57 77
        waaQ 4619917 .. 4619930 -  -3.8  -3.48342   AAGCAACGATCATAA               CGAC GTACCT GTCG                TGGAGGAGGGCAGTA  52 6
        rfaG NONE
        waaP 4617977 .. 4617987 -  -2.6  -4.18197   ATTCTGTATCCAAAA                 TTTT GGC AAAA                 ATAAGTTACGGGTTA  58 38
        waaI NONE
        waaY NONE
        waaJ NONE
        waaD 4614004 .. 4614020 -  -7.9  -6.04324   GTAAAAAATAAAAAA              GGCTGCA TAA TGCGGCC              TTTTTATTTATTCAA 100 33
        htrL 4608567 .. 4608596 - -13.1  -4.99035   GCATTGATATAAAAA       GAAAAAATGATGC CAAA GCATCATTTTTCC        TATCTCAGTTGGTAT 100 70
         kbl NONE
         tdh 4606108 .. 4606125 - -12.7  -4.18494   TATCCTCAGGCAAAA             GGGCTGG AATA CCAGCCC              TTTTTCGTGTTAATC 100 35
        yibD 4604667 .. 4604687 -  -8.2  -4.59109   TACACCGCCGAAAAA            CGCTGTGC CTGAT GCACCGCG            TAATCCGTTCCGTGG  88 218
        yibN 4600312 .. 4600324 -  -5.5  -4.07687   AGGGCGGCTGCAAAA                TGGAG TGT CCCCA                GAAGCTTATAACAAT  65 99
        grxC NONE
        secB NONE
        gpsA 4598401 .. 4598430 - -11.5  -3.56987   CACACGATGAGATAA       TGA-CCGGCCCG TTCTGCG CGGGCCGGGTCA       TAGCGGTAACAAAGG  87 51
        cysE 4597154 .. 4597173 -  -5.6  -3.40403   TGCCTGGGACGATAA            GCGCCTGCG CCG CGCGGG-GC            TGGACTATCACGAGT  54 407
       Z5027 4586853 .. 4586887 -  -4.9  -3.29471   GTTCGATCATATCAA    CCCGCATCTGGCTTGC CTTA GCTGGTCA-ATGCGGG     GACTCTCCTGTCTAC  54 273
        yibI 4581302 .. 4581317 -    -4  -3.41416   TTAAAACAATCAATA              GATCCA TAAT TAGATC               TCCGGGAACGTGGAA  50 19
        yibH 4580140 .. 4580152 -  -3.3  -3.30619   AATTAGTCCTTACAA                GGAGC AAA GTTCC                ATAATCTCCCCCCTC  48 45
        yibF 4571198 .. 4571220 -  -5.5  -3.14463   AACCTGGCTGATCAA           GGCCCTCTC ACACG GAGAAGGGC           GTTTAACATAACCAC  54 81
        selA NONE
        selB 4567860 .. 4567886 -  -8.1  -5.13741   TTAATCTAATAAAAA         GCACATTGTAT TCATT AAACAATGTGC         TTTTTTAAAATCATA  87 85
        yiaY 4566570 .. 4566590 -  -7.5  -5.08169   AGATAGTTGAAAAAA            TGGCTGACA ATT TGCCAGCCG            TTGTGGAAATGATGA  86 41
       Z5009 NONE
        aldB 4563481 .. 4563494 -  -8.1  -3.43492   CCATAGGCATGATAA               GACGC GTAA GCGTC                GCATCAGGCAATTAA  67 66
        yiaW NONE
        yiaV 4561465 .. 4561517 - -11.4  -2.72043   AATGCTGCGTGAAAT TCGCCACCAGCTTGCTCA-GTCGCAG CAA CTGCGGCCTGAACAAGC-GGCGGAAA GCGAAGATTAATGAT  77 33
        yiaT 4559697 .. 4559714 -  -4.7   -4.8622   CCGGTGAATTAAAAA             CGCCAGC TCAC GCCGGTG              ACAAAGGTAAAACTC  73 1
       Z5000 4555052 .. 4555071 -  -5.6  -2.74122   GTTCATTAGAAATAG            CCTGCGCG GTTT CACGCAGT             GGTTTCAGGAGATTT  50 92
        yiaI 4554096 .. 4554108 -  -9.1  -3.54741   TATCAGCGCCTGAAA                GCACG CGG CGTGC                TGATGGTGCCGGGGC  71 338
         bax 4549620 .. 4549649 - -17.3  -4.26903   CTGATGCGATCAAAA       GCCTTATCCGACC GACA AGTCGGATAAGGC        TCGAGGAAATACAAT 100 40
        xylA 4542792 .. 4542820 -  -9.6  -5.40072   CGTTCCTTAAAAAAA       TGCCCGG-TATCG CTAC CGATAACCGGGCC        AACGGACTGCACAGT 100 47
        xylB 4541286 .. 4541309 -  -8.8  -2.75039   TATAGATGTGAATTA          TCCCCCACCC GGTC AGGCAGGGGA           TAACGTTTACGCCAT  64 32
        yiaB NONE
        yiaA 4540288 .. 4540313 - -11.9  -4.43477   GTGAGTTAAGTAAAA         GCCCGGTCA CATTGGAC TGACCGGGC          TTACGTGAGTTATTC  95 35
       Z4985 NONE
        glyQ NONE
        glyS 4535691 .. 4535708 - -12.7  -5.64274   TTAGCGATAAAAAAA             GCCTGCC AGAT GGCAGGC              TTTTTAATAACGGCG 100 44
       Z4982 4535224 .. 4535243 -  -7.8   -4.1673   CAACGCCGTAAGAAA            GGCGGGAA TAAC TTTCCGCC             GAAGACTCTTACTCT  76 34
        yiaF 4533109 .. 4533127 -  -7.4  -3.72695   ACTGCGTGGAGTAAA             GCCCGA TAATCGC TCGGGC             TTTTACTCTTTATTG  68 35
        bisC NONE
        yhjY 4526890 .. 4526904 -  -6.4  -4.56775   ATGCCTGGGGAAAAA               CGGCAT GAA ATGCCA               TCAGAACGGAATGAA  76 160
        yhjX 4525565 .. 4525578 -  -8.1  -5.52096   AAATGCAATAAAAAA               GGAGG ATTT CCTCC                CCCTTTCGTTCAAAA 100 55
       Z4971 4524704 .. 4524723 - -11.4  -3.21595   AACTTTGACGACTAA            TGGCGGCA ATTA CGCCGCCA             TTTGTAAAACGGACG  81 42
       Z4969 NONE
      Z4968m NONE
       Z4966 NONE
       Z4965 4519548 .. 4519559 -  -5.8  -3.52678   AACCCTGGACAAACA                GGTG ATAA CACC                 CTGCTTAGCGGCTTT  57 248
        yhjW 4517637 .. 4517655 - -14.6   -5.1287   TGCAGATGCAAAAAA             GCCTGCTC GTT GAGCAGGC             TTTTCGAATTTGGTC 100 204
        dppA 4515227 .. 4515250 -  -9.6   -3.6053   TTGCTCACAAATCAA          TTCCC-GCCCA GGT CGGGCAGGGAA          TGAAGTATTGCTGCC  77 89
        dppB NONE
        dppC NONE
        dppD NONE
        dppF 4511209 .. 4511227 -  -9.5  -3.76402   AGCTGATTGAGTAAA             CCGGAGC GCATG GCCCCGG             TTTTGTGAGTTAACG  79 35
       Z4955 4509277 .. 4509302 -  -8.2  -4.81685   AGTAAGCACGAAAAA         GGCCGCAGAG TTTCCC CCCTGCGGTC          TGGTCCGGGCGCAAA  86 76
        yhjR NONE
      Z4950m NONE
       yhjOP NONE
        yhjN NONE
        yhjM NONE
    15804991 NONE
        yhjK NONE
        dctA 4491432 .. 4491460 -   -14  -4.52669   AAGAAGTGAAATAAA        CCTGAACTCACC CAGGT GGTAAGTTCAGG        CACAGGGGTCAATTA 100 91
        yhjJ 4489732 .. 4489761 - -13.7  -3.14487   CAGCATATGCAAAAG       GCTGGATAAAGAG TTAC CCCTCTATCCAGC        TCATCCATAAATACC  93 73
        yhjH 4487779 .. 4487794 -  -5.4  -3.09004   CCAGGCGGAAAATGA              GGCAGCT TAT AGC-GCC              AGAACCGCCGTATTC  52 16
        yhjG 4485486 .. 4485510 -  -8.5  -4.32048   TAATAAGAGTGAAAA          GCCTGATGCGC TAC GCTTATCAGGC          CTGAATTTCCATACA  84 170
        yhjB 4480606 .. 4480649 - -11.2  -3.51329   TACGGCGAACCATAA TATTTTTACAGCCAGCCG CTAACTTC CTGCTGGCTGTAAAATTA TCCTCTTCAGGAGGA  85 32
        yhjA 4477119 .. 4477144 - -14.1  -5.08601   TTATCGTAATAAAAA         TCGCCCAAACA TTCC TGTTCGGGCGA          TCAAATTAATTATTG 100 35
        gadA 4475484 .. 4475523 - -15.1  -3.56142   GCGATTAATAAGCAA  CCGAATGCCCAGCTGTT TTTTTT AAAGGCTGGGCATTCGG   TTTTTACAACGTTAT 100 45
        yhiX 4474073 .. 4474087 -  -7.2  -3.68853   GCAAAAACTGCCAAA               TTTGGT AGG ACCAAA               ATTTATCCACAAAGT  67 286
        yhiW 4472901 .. 4472934 - -12.6  -2.92667   GTAACGTGTAAATGA     GAGTAAGGTTGAAC GTGAAG GTTCAGCCTTACTC      TTTCCTGCTAACCAT  82 343
        hdeA 4465686 .. 4465733 - -10.8  -3.00259   TATAGAGATTATATA TGAACAGG-AGGAATAGCTGCTT TTA AAGAAGATATTCCGGCCTGTTCA ATATGCAAGGAAGTA  76 62
        hdeB 4465280 .. 4465310 - -12.6  -4.93595   ATAAAAATGCAAAAA       GGAGCAGCAAGATG GCT CAACTTGCCACTCC       TTTTTACTTGTACCT 100 43
        yhiD 4464572 .. 4464596 - -14.4  -3.72743   GATCATTAAAAGCAA          CAGGAGTACC GCACT GGTACTCCTG          CGAATAAATAACTAT 100 46
       Z4912 4458812 .. 4458830 -  -3.9  -3.75665   TTATATCCCATGAAA            TTGCCTGA TAAC TC-GGCAA             TTACGCAAAAGCACG  55 144
        chuA 4456666 .. 4456685 - -13.6  -4.03234   TTCCTTCCAGATAAA            TGCCCCGA AATA TCGGGGCA             GATGATTACCATTGA 100 31
        chuS 4455572 .. 4455599 -  -6.2  -4.24075   ATTGATCAATATAAA        GAGGCCCAGCAA TAAA TAGCCAGACCTC         CCGTTAATTATACGT  70 40
        prlC NONE
        yhiQ 4443884 .. 4443909 - -19.1  -3.86346   TTATTCTTGCAGAAA         GCAGGGTAGCG TTAT CGCTACCCTGC          TTTACTTTTACACTG 100 33
        yhiO 4440869 .. 4440890 - -11.5  -3.14218   TACGCACCAAAACGA           GCGGGTCAG TTTA CTGGCCCGC            TTTTTTTATGCGTTA  81 56
        yhiN 4437619 .. 4437646 -  -8.4  -4.40358   ACGTACCGGATAAAA        CCAGCGTTAACC ATTT GCGTAACGCTGG         TTTTTCTTAGGTAGA  84 295
       Z4888 4434451 .. 4434487 -  -9.6  -3.60074   GAGAAAGTCCCTAAA    GATTGTAGAGGCGT CATCAGTAC ATGCCTCTACAATC    GATTAAGAAAAACTA  77 89
        yhiJ 4432545 .. 4432568 -  -5.3  -4.37658   AACTGGCTGACAAAA          CGGTATCCA TCCTGT TGGATAGCG           TTTCACGCCTGTTCA  68 124
        yhiI 4431177 .. 4431223 - -10.8  -2.57132   CGGTTTTTCCATAAT GCTGGCTCACG-CCCGCCAGT TGCGCG ACAGGCGGGACGGGAACCAGT TCCAGATGCGTCATT  74 36
        yhiH NONE
        yhhJ 4427345 .. 4427365 -  -4.7  -2.79589   ATGACATCAATAGTA            TGACATCAC AGT ATGAAGTCA            AGTTTCCCTTCCTTA  47 38
       Z4883 NONE
       Z4882 4426637 .. 4426671 - -15.9  -4.91459   TAAGAGCCACAAAAA     TATAGCGGCGCAACA GAAAT TGTTGGGCCGCTATA     AGTTATAAATGATTC 100 28
        yhhS 4396996 .. 4397008 -  -7.7  -2.74999   TAAGTTTTAAGATGA                TGAGG CGG CCTCA                GGGACGTGTTCCGGA  60 4
        yhhP 4395127 .. 4395152 -  -8.3  -3.83724   AGGAGATAAGGCAAA         CCGATCGCA ACATTGAG CGCGATCGG          TCCCCTCGCTCCTCT  75 95
        yhhM 4391717 .. 4391743 -  -3.1  -5.22039   TTTAAAGTTAAAAAA         TAACCTTATTG TTCGC CAACAAAGCTA         ACAAAGCGCGTTCCT  77 4
        ftsY NONE
        ftsE NONE
        ftsX 4387424 .. 4387454 -  -6.2  -3.54089   CATAGAGATGAAATA      CCGGG-AAGAGAC AACGGG GTCTCTTTCCCTG       CTACGGAACCCATTG  60 67
        rpoH 4386356 .. 4386375 -  -7.8  -5.75538   CCCAAAAAACAAAAA            CCCCGGAC TCGC ATCCAGGG             TTCTCTGCTTAATAG 100 47
        livJ 4384978 .. 4385002 -  -7.9  -5.90231   ACAAACACAAAAAAA         CCCGATG-GC AGTTCA GCGCATCGGG          CATTTTCATTTATCT 100 46
       Z4833 NONE
       Z4832 4383627 .. 4383637 -  -3.2  -5.82036   ARAAGAAATAAAAAA                 GAGA AAG CCTC                 CGATTAAATTATTTC 100 461
        livK 4382131 .. 4382151 - -12.5  -2.73159   GTAACCTTTCTAAAC            CCGCCCGCA TTT CACGGGCGG            TGGGATTTTCACTTG  82 34
        livH NONE
        livM 4379905 .. 4379918 -  -3.1  -2.97503   TTAACAGATAATAAT               GGC-TG ACT CATGCC               TGCTCTCCTTTCGCT  44 19
        livG NONE
        livF 4378396 .. 4378424 - -14.7  -3.20382   CTGTATACGGACGAA        TAACCCGGCAG AACTTAG CTGCCGGGTTA        TCGATAATTTACCCG  95 34
       Z4823 4377414 .. 4377438 - -10.8  -3.70331   AATGCACTGAAAAGA          GGCGATTAAC GGCCA GCTAATCGCC          AGAACTCCTTACCAT  83 155
        ugpB NONE
        ugpA NONE
        ugpE NONE
        ugpC NONE
        ugpQ 4372199 .. 4372232 -  -5.1   -4.0162   GCCGGAGAGGAGAAA     CGGCGACATGCTGAA TCAG CCCGGCACGCCGCAG      CCTGATATACCGTTG  65 45
         ggt 4369927 .. 4369953 -  -9.5  -4.63218   TCTTGTTCAAGAAAA        CAGCCCTTCTTC CCAC GAAGA-GGGCCG         CTAACCTTAGTACCC  91 32
       Z4811 4368995 .. 4369005 -  -6.8  -3.31162   TCATTAGGAAATAGA                 CCTG GTA CAGG                 ACGATTATTTCATTA  61 194
        yhhX 4366187 .. 4366202 -  -3.2  -2.94099   GCCTGGGATGATAGA              GGGTGA AAAT TGACCC               CTCTGTTCAAAAAAA  44 67
        yhhW 4365345 .. 4365376 -   -10  -4.10429   AACGACGCTGCAAAA      CCCCGGAAGCGTAC ATCA GCACGCGACCGGAG       CGAGCGAGGAAGCCT  82 75
        gntR 4364100 .. 4364126 -  -5.2  -5.01845   TACAAGAATTAAAAA         TGTTACGGGTAA CTG TTATCGGTAACA         TTGTCCAGCCGGACA  77 106
        gntK NONE
        gntU 4362160 .. 4362183 -   -14  -3.75031   GAAAAGAGAAATGAA          TTACTGCGAG CAAG CTCGCAGTAA           TTTGTCGCAGTAATT 100 39
       Z4803 4361421 .. 4361456 -    -4  -3.61764   GCATCAAGCGCCAAA    CTTTCGCGAGCCAGCGT TCC ACGCTGAATCAC-AATG    TCACCCAATTGCTGA  53 18
       Z4802 NONE
       Z4801 NONE
       Z4799 4358694 .. 4358725 -  -5.8  -3.60792   GGGGTAAGGTTCAAA      CAGGTGCTGCAC ACAACCAG ACGCGGCACCTG       TTTTATTACCTGAAC  59 31
         asd 4356761 .. 4356778 -  -9.8  -3.15996   TATTACGCACTAACA             GGGGCG GCATCG CGCCCC              AGATTTAATGAATAA  72 44
        glgB NONE
        glgX NONE
        glgC NONE
        glgA NONE
        glgP 4347120 .. 4347137 - -10.5  -5.49809   TAAAGGCGAAAAAAA             CGGGACC TTGT GGCCCCG              TTCTGTTTTTTAGCG 100 44
       Z4789 NONE
       Z4788 NONE
       Z4787 4343829 .. 4343840 -  -7.2  -3.30124   TTGTAGGCCTGATAA                GGCG TTCA CGCC                 GCATCAGGCATGAAC  63 88
        glpE 4341664 .. 4341681 -  -6.3  -4.01888   AGGGGACAGTATAAA             GCGTTACG CGC CGTA-CGC             CACCTYTGCGGGAAA  68 11
        glpG NONE
        glpR 4339613 .. 4339623 -  -8.2   -3.1855   CGTTTTAACACCGAA                 GCGC GGC GCGC                 CTGGCTGGCCTTTGC  63 419
        rtcB NONE
       Z4778 NONE
       Z4773 4331927 .. 4331940 -  -3.1  -2.97743   GATGAGCAAGGAAAT               GTGAT CTCG ACCAC                TTAAAGCTAGTGCAA  44 148
        malP NONE
        malQ 4327278 .. 4327307 - -15.9  -2.53822   GTGATTTGATAACAC       TGACTGCCGGATGC ATC GCATCCGGCA-TCA       ACCGCACTCTACTTC 100 34
        bioH 4323063 .. 4323083 -  -6.1  -3.78775   TGCCTGATGATGAAA            TCATGCAGC ACC GACGCATGA            CGCTGCTGGAGTTAA  63 411
        ompR NONE
        envZ 4313905 .. 4313926 - -13.7  -4.65153   TTATAGAAAGCAAAA           CGGGAGGCA CCTT CGCCTCCCG            TTTATTTACCCTTCT 100 31
       Z4757 NONE
        yhgE 4310072 .. 4310106 -  -7.9  -2.79023   CAAGTTCATTAATGA    GTA-TGTCCGGCAGAG AGAG CTCTGCCGGATTTTAC     GACTAATACACCTGA  60 50
        yrfE 4304848 .. 4304861 -  -9.5  -4.72272   TGTTCTGATTAAAAA               GGCGC TTCG GCGCC                TTTTCAGTTTGCTGA  91 169
        yrfD NONE
        yrfC NONE
        yrfB NONE
        yrfA NONE
        hofQ 4298725 .. 4298741 -  -6.5  -5.06451   GATTAGCGTAAAAAA              GACAGCA AAA TGCCGCC              TGAATGATAAATCAT  83 167
        aroK NONE
        aroB 4296782 .. 4296800 -   -11  -3.15621   AACCTGAAGCTAATA             GACCGCTT GAT AAGCGGCC             TGACCTTTCTTGTTG  78 41
        damX 4295400 .. 4295427 - -14.2  -3.05596   CAGCGCTTCAGGCAA        CTCCCGCAACGA TAAA CCATTGCGGGAG         ATAACCTTGATTACT  89 36
         dam NONE
         rpe NONE
         gph NONE
        trpS 4291937 .. 4291972 - -14.1  -3.30124   CCGTAGGCCGGATAA    GATGCACCAGCATCGC ATCCG GCGATGCCGGCGCA-C    TGAATTTTACATCCC 100 105
        ppiA 4278822 .. 4278843 - -17.3  -3.46602   GCCGGGAGAGCAGAA           GCGCGGGCA AGAT TGCCCGCGC            GAGAAATCATTACGG 100 35
        yhfG NONE
         fic NONE
        pabA 4277395 .. 4277405 -  -2.4  -3.03214   ATGGCAATCAGAAAT                 CAGC GAT GCAG                 GAAATTAGCCAGCAG  42 14
        argD 4276036 .. 4276063 -  -8.4  -2.92792   ATGCAGGCTAAACCA        TCGGATAAGGCA TGCA CGCCGCATCCGA         CATCTTTTGCCTGAT  65 50
        yhfA 4272513 .. 4272536 -    -6  -3.79687   ACGCCGGATAAAATA          CTATCCGGCT TCAC AACGGGATAG           TTAAATCACGCGGCA  64 31
        yheR NONE
        kefB NONE
       Z4708 NONE
        slyD 4264999 .. 4265013 - -12.8  -5.42259   TGAGGCGTAAAAAAA               GCGGGG ATT CCCCGC               TTTTTTGTCACCTTT 100 47
        fkpA 4263703 .. 4263724 - -17.3   -5.7946   CCTGTAATAAAAAAA           CCGCCGCCT GGTC AGGCGGCGG            TTCTTAATGCTTATT 100 36
        yheO NONE
        yheN 4262466 .. 4262484 -  -3.8  -3.40403   TTCGTTTCATCAGAA             CTGTACCA CCC TGTCACAG             GTCAGCGAGGCTTCC  50 1
        yheM NONE
        yheL 4261728 .. 4261750 - -12.8   -4.7268   AAACACGTAATAAAA           CGTCCTCACA CAA TATGAGGACG           CCGAATTTTAGGGCG 100 81
        rpsL NONE
        rpsG 4260689 .. 4260714 - -11.2  -3.63895   TTTAAGTAGCCCAAA         GCGGGCTGCTT ACTGG AAGC-GCCCGC         CTGGTGACTAAAACT  87 50
        fusA 4258477 .. 4258502 - -15.5  -2.78935   ATATTCCTTACTATA         GTGCTCTCCCC TTCA GGAGAGAGCAC          GGGACTTTGGTATTA  93 51
         tuf 4257228 .. 4257243 - -11.8  -4.72986   TACGGGCAGCAAAAA              GGGCGC CGAA GCGCCC               TTTTCAATTCAAAAC 100 55
        yheA NONE
       Z4695 NONE
        rpsJ 4255188 .. 4255202 -  -3.5  -2.72379   TCAATCGCTCAATGA               CCTGA TTAAC CCAGG               CTGATCTGCACGTCT  43 16
        rplC NONE
        rplD NONE
        rplW NONE
        rplB NONE
        rpsS NONE
        rplV NONE
        rpsC NONE
        rplP NONE
        rpmC NONE
        rpsQ 4250498 .. 4250523 - -14.9    -5.252   TATGGGTAGAAAAAA         TAAACGGCTCA TTTC TGAGCCGTTTA          TTCGTATCGAGAGAG 100 50
        rplN NONE
        rplX NONE
        rplE NONE
        rpsN NONE
        rpsH NONE
        rplF NONE
        rplR 4247484 .. 4247494 -  -3.2  -3.32963   ACCTCTACCTTAGAA                 CTGA AGG CCAG                 CTTCACGGGCAGCAT  48 9
        rpsE NONE
        rpmD NONE
        rplO NONE
        prlA NONE
        rpmJ 4244793 .. 4244822 - -12.3   -4.6645   CACAGACATACAAAA       GATTG-GCTGGCTA ATC TAGCCAGCTCAACC       CAACTTTGCAAGAAA 100 55
        rpsM NONE
        rpsK 4243936 .. 4243954 -  -4.4  -4.18763   AACAAACCTGGAAAA             CGAGGCGT TAT ACGCGGCG             TTTTTTCGGCGGACG  64 14
        rpsD 4243286 .. 4243304 - -10.4  -3.14132   TCTCTTTGGTACTAA             GCTTTACT TGG AGTAAAGC             TCGACGATCAGGTGT  74 10
        rpoA NONE
        rplQ 4241816 .. 4241829 -  -9.5  -5.61596   ACGGGTATAAAAAAA               CCCGC CGGG GCGGG                TTTTTTTACGTTGCT 100 46
        yhdN NONE
        zntR 4240685 .. 4240731 - -16.1  -2.90992   AAGCCCCTGAAAGCA GAAGACCAGTGGTAAAAAAGT GATTT ACTTTCTTGCCACTGGCCTCC CAGTTCCCCCGATTG 100 233
         smf NONE
         smg 4234199 .. 4234210 -  -2.2  -3.29511   CTGATTTCGCCATAA                CAAC TTAT GCTG                 AATTAAAGAAATGAT  45 40
        yrdD NONE
        yrdC NONE
        aroE NONE
        yrdB 4231872 .. 4231885 -  -2.3  -4.77173   GTCCCACAAAATAAA               CGGCT GGAG AGCGG                ATATCTGTATCTCGG  68 140
        envR 4214651 .. 4214665 -  -5.6  -5.21683   AGTGAAAAAAAGAAA               GACCGG CAA CCTGTC               AAAACGAAGCCGGTT  88 340
       Z4613 4206600 .. 4206610 -  -2.4  -3.75024   GGCCATCATTAATAA                 CCAG ATC CAGG                 GTCGCACGCTGGTGA  51 109
        yhdA 4203554 .. 4203577 -  -3.8  -4.14243   TATTCTACGTGAAAA          CGGATTAAAC GGCA GGTTAAACCG           AGTATCTTTGTGAAT  59 18
        mreB 4202182 .. 4202215 - -11.7  -2.78596   TATTCTCGTATCAGA     CCAGGCAGGGTAAAC AGAC GCTTCCCCTGCCTGC      ATCCGATTACTCTTC  79 32
        mreC NONE
        mreD NONE
         maf NONE
        cafA 4198476 .. 4198496 -  -2.4  -2.63208   TGTGACTCAAAAACC            CTTTGCCG GATGG CGGCCCAG            CATCTGTTTACATCA  39 33
       Z4604 NONE
        tldD 4192930 .. 4192943 -  -2.3  -3.86897   GTTACGTTGTACAAA               CCTGT GCCA ACGGG                TTCCCCTCACCCTAA  53 117
        yhcR NONE
        yhcQ 4190659 .. 4190670 -  -2.2  -2.97029   CGTGATTAACCAAAC                TCAC GCAG GCGA                 TGGGCCATTTTACGG  41 4
        yhcP 4188650 .. 4188668 - -11.7  -5.15634   TANGCCATGAAAAAA             CCGACGC TTTTG GCGTCGG             TTTTGACTTAACTAT 100 33
        yhcO 4188281 .. 4188301 -  -8.1  -2.78384   TCTTGTCCGACGATA            TTGCCCCCG GTT CGGGGGCTT            TTTTTTGCGCTAATG  60 35
         mdh 4185744 .. 4185761 -  -8.4  -5.88197   TGAAAGACAAAAAAA             CCGGAG TCTGTG CTCCGG              TTTTTTATTATCCGC 100 48
        yhcM 4181229 .. 4181239 -  -2.6  -3.59814   CCAGCACACAAAAAG                 TTTT GGG AAAA                 AAACTTTCTTGTAAC  50 109
        rplM NONE
        rpsI 4180216 .. 4180229 -  -9.5  -5.71983   TTAACCATAAAAAAA               CCCGC CGAA GCGGG                TTTTTTCGCAAATTG 100 64
        sspA 4179240 .. 4179250 -  -3.2  -2.60797   TCCATACAGATTAAC                 TCCG GCC CAGA                 CGCATTTCACGTTCT  42 10
        sspB 4178707 .. 4178723 -  -9.4  -4.91977   CATTAAAAGACAAAA              CAGGCC GCCAG GGCCTG              TTTTTGTATTACTTC  93 34
        yhcK 4176074 .. 4176089 -  -2.6  -2.91276   GCTTGTCTGATAAAC              GATATA CCTT TATACC               TGTTATACCAGATCA  42 98
        nanA 4175100 .. 4175149 - -10.9  -2.89683   ATTGTAGGGTACAGA TGCGTTTATTTCCCCTCACCCG GTAGGGG CGAGCGAGGGGAAAC-AACTCA CCCGCGCTCTTGCAT  75 23
        nanT 4173521 .. 4173540 -  -7.1  -2.78679   TTCCCTTAGCGAAAG            GCCCGAT ACAGAG ACCGGGC             AACAGGATTAACTTT  58 33
        yhcJ NONE
        yhcI NONE
        yhcH 4171281 .. 4171293 -  -5.5  -3.32536   AAAGGAGTCGGAGAA                GCGCA TTA TGCAC                TGGCTGGTTTGCCTA  54 210
        yhcC 4162690 .. 4162702 -  -3.3  -2.71263   AATTCCCCTCAACGA                CCTAC TCC GTTGG                AGGTAGCCACGGACG  43 14
        arcB 4160164 .. 4160174 -  -2.4  -3.90048   GCGGCCTGAAAAACA                 GTGC AGT GCCC                 TTGTAACTCATCATA  53 110
        yhbL NONE
        mtgA 4158210 .. 4158223 -  -5.9  -3.06162   GACTGGAGTGGAATA               CCGCG CTAT CACGG                TACCGTCGAGACGGA  53 452
        yrbF NONE
        yrbE NONE
        yrbD NONE
        yrbC NONE
        yrbB 4146448 .. 4146472 -  -7.2  -5.05712   ATAAATAAGCAAAAA         GCCTCG-CTGA TAAA TCAGACAAGGC          TCGACTTGCAGGCAG  86 85
        yrbA NONE
        murA 4144325 .. 4144344 -  -8.6  -3.65522   TATTCAGCGTAATAA            TGCACTGA AAAA CCAGTGCA             TACATCTTTATATAT  72 485
        rplU NONE
        rpmA 4142380 .. 4142401 - -15.9  -4.75174   TATCGAATGTAAAAA           GCCCCGCAA CGTG TTGCGGGGC            TTTCATCCGTTACCG 100 54
        yhbE NONE
        yhbZ 4140122 .. 4140140 - -13.1  -4.89063   TTAGTCAAAAAGAAA             CCCCGGC ACATG GCCGGGG             TTTTGCTGATTAACG 100 35
        greA 4137890 .. 4137904 - -12.8  -4.36914   TGTTCGTTGATAAAA               GGCCGC TAT GCGGCC               TTTTTCCTTTCTTTA 100 74
        ftsJ 4136680 .. 4136694 -  -2.8  -3.40899   AACCTCTTATTACAA               CTGTGT TAA AAACAG               CGTCAGGATACTCTA  46 80
        hflB 4134660 .. 4134679 - -12.8  -5.56673   ATTGATAAGAAAAAA            CCCCGGAG CACG CCCCGGGG             TTTTCGGTACAAATA 100 61
        folP NONE
        mrsA 4132408 .. 4132420 -  -9.1  -5.24129   TTCGCCGAGAAAAAA                GGCGA CAA TCGCC                GCCTTTTTAGCCAGT 100 52
        secG 4131756 .. 4131771 -    -9  -5.48054   ACCAAAACGAAAAAA              GACGCT TTTC AGCGTC               TCTTTTCTGGAATTT 100 141
        yhbX 4129524 .. 4129543 -  -2.1  -4.68593   CTGACGATGGAAAAA            GGCGA CTCGGTGTTC TCGCC             AGATGATCGTATCGG  66 184
        yhbC 4127276 .. 4127292 -  -6.5  -2.51207   CAGACTATTAAAAGT              GGGGAAC CAA GTTCGCC              TTCTGGATATTACTC  53 1
        nusA NONE
        infB 4122914 .. 4122928 - -11.4  -5.24129   TCTCCTGACAAAAAA               GGGGCT GTT AGCCCC               TTTTTAAAAATTAAT 100 153
        rbfA NONE
        truB 4121427 .. 4121453 -  -2.3  -4.06361   GTATATAGAATGAAA        GGA-CGCCGA TCTCTAAT TCAGCGATCC         CAGTGTACGTTACGC  55 118
        rpsO 4121090 .. 4121106 - -10.8  -5.03314   GTCAGCTTGAAAAAA              GGGGCC ACTCA GGCCCC              CTTTTCTGAAACTCG 100 47
         pnp 4118713 .. 4118734 -  -9.3  -4.07568   CCTGCCCGGTTAAAA           GCCCCCCGC CGCA GCGGARGGC            AAATGGCAACCTTAC  80 37
        yhbM 4117693 .. 4117718 -  -7.5  -4.04023   ATTAACGAACAACAA         CGCCCTCACCC GTTA AGGTGATGGCA          ATCAAAAAAGATTAC  72 60
        deaD 4115618 .. 4115640 - -10.6  -5.82281   AAAGACAGAAAAAAA           GCCCCGAT GGTTCAA ATCGGGGC           TGTATATATTATTTT 100 69
         mtr 4113813 .. 4113825 -  -3.4  -4.63527   GCACGACTGGAAAAA                CCAT ACGCG ATGG                TGTGCATCAATATTA  68 486
        yhbT NONE
        yhbS 4109815 .. 4109839 -  -4.9  -3.60151   CGCGGGAAAGGAGAA          CTGACGCTG GCGTTTT CTGCGCCAG          TGGGCGATCGTTCGC  55 155
        yhbP 4109132 .. 4109148 - -10.1  -2.70946   GTGGTCGATAAAGAT              CAGCTGG TTA CCAGCCG              GACACCGGACGATCT  67 63
        yraR 4107857 .. 4107867 -  -5.4  -2.65264   TGACCAGTCATAGCA                 TTCC CCA GGAA                 TAAGTTATGATAATT  50 83
        yraQ 4106776 .. 4106787 -  -7.2  -3.30124   CCGTAGGTCGGATAA                GGCG TTTA CGCC                 GCATCCGACATGTTT  63 50
        yraL 4102149 .. 4102181 - -11.5  -4.07885   CATCGTGCGGTAAAA     GAAGACGTTGCGTT TTGATT AACGCAACG-CTTC      GGCACTCTTACCCCT  91 33
        agaR 4084194 .. 4084205 -  -5.8   -4.7416   GCAAAATGTTAAAAA                GAGG ACAT CCTC                 CTGCCGACTGGGAAA  81 127
        yhaU NONE
        yhaF NONE
        yhaE 4078244 .. 4078255 -  -7.2  -2.66316   CCTGTTACCACATGA                CGCC GGAG GGCG                 TTTCTCTTATTCGGC  57 88
        yhaD NONE
       Z4474 4076519 .. 4076546 -   -15  -4.25104   CCCTGTGCACCAAAA        GCAAAAACCCGC CGAA GCGGGTTTTTAC         GTAAATCAGGTGAAA 100 85
        tdcA 4072902 .. 4072922 -  -2.5  -3.54146   CGCCTGAATTAAATA            TGTAGGTAA CCG TAACCGACA            CCTGCAAGACAGACA  48 75
        tdcB NONE
        tdcC NONE
        tdcD NONE
        tdcE NONE
        yhaR 4066525 .. 4066559 - -11.5  -3.05384   TTGCCGTTCAGTGAA    GTGGAGCGGAACGACC TTAC GACCGTCCCGCTC-AC     GAGGCTTTACGCACT  79 32
       Z4464 4065088 .. 4065105 - -11.3  -6.00086   AGATCACAAAAAAAA             GGTGCAC ATTT GTGCACC              CAAGGATGAAAGCTG 100 50
        yhaO 4063505 .. 4063519 -  -2.8  -4.90217   CAAACATATTAAAAA               CCTTAA AAT TTCAGG               TAAATCAAGAAAATG  70 30
       Z4462 4062142 .. 4062155 -  -6.7  -3.30124   CCGTAGGCCGGATAA               GATGC GCCA GCATC                GCATCCGGCACGATA  61 56
        yhaJ 4060122 .. 4060141 -  -9.2  -2.62425   AATTAATCTTAGAAT            TGGGGCGA TATT TCGCCCCT             TTTTATTAACAATAA  66 47
        uxaC NONE
        uxaA 4048623 .. 4048647 - -12.9  -4.21922   GTATGGAAAAGCAAA          CGGCGCTTCAC ATT ATGAAACGCCG          TTTTTTATTAACAAC 100 52
        ygjV 4048019 .. 4048029 -  -2.4  -3.34517   ATCGTCTGGCAAATA                 GCGC CCT GCGT                 AATTAATTGTTTAAC  45 36
        ygjO 4041539 .. 4041570 - -21.8  -2.64651   AATGTGCTAAACGTA      TGCCAGATAAGGCG TTTA CGCCTTATCTGGCA       GGTAGCTGTCAATCT 100 40
        ygjN NONE
        ygjM 4040543 .. 4040567 - -20.1  -3.06312   AAATCGTGCATTGAA          GTGCCGGATGC AAC GCATCCGGCAC          GTCGCGTTAATCAAT 100 32
        ygjH 4027727 .. 4027755 - -11.1  -3.79519   AAGCGTAGTATCAAA        TCGGATGGCAA TACGACG TCGCCATCCGA        TCTTTTTATACGATA  85 31
         aer 4024197 .. 4024212 -  -3.3  -5.72622   TGCACAAATAAAAAA              GATCA TTGCGG TGATC               GACCGCGCCGCTTTT 100 215
        yqjH 4022531 .. 4022552 - -14.5  -3.91597   ACCAGATATAGCAAA           GGCTGACGA GAAA TCGTCAGCC            TTTTTCTTTTTATAT 100 46
        ygjF 4021790 .. 4021808 - -11.7  -3.85698   GTCCCTTTGCACAAA             CGCCACC TTTTC GGTGGCG             TTTTTTATCGCCCAC  93 30
        ygjD 4016341 .. 4016368 - -10.6  -2.84098   TGCTTTAAGTAAGGA        CGGTGCCGGA-AG TAA CTCTCCGGCACCC        GATAGTTTTACGCAG  75 33
        ygiP 4011858 .. 4011870 -  -3.3  -3.22909   TTAAAGGAGGAAAAG                GCGTT GCT ACCGC                TTTTGGTGCCATCGC  45 324
        ygiG NONE
        uppP 4010048 .. 4010061 -  -8.1  -3.30124   TTGTAGGCCTGATAA               GACGC GCAA GCGTC                GCATCAAGCGTTGAT  65 117
        ygiF NONE
        glnE NONE
       Z4405 4001945 .. 4001964 - -11.4  -3.71649   GGCTGAAACGGGAAA            GCCCCTCC CGAG GAAGGGGC             CTTATAGAAGGAAAG  91 224
        glgS 3998562 .. 3998577 - -11.8  -5.16206   AAAGCAACACAAAAA              CGGGCC AGAC GGCCCG               TAATATCAGTGTTCT 100 31
        ribB 3997165 .. 3997186 -  -5.9  -5.63236   AGGGAAAAATAAAAA           CCGAAGCCTG CTA CAA-CTTCGG           TTTCTTGATTAAGGC 100 61
       Z4398 3996742 .. 3996772 - -14.2  -2.64333   GGTTAAAAGCAACAT       CAGAAGTTGTCC AGCGCAG GGACAACTTCTG       CTAGTTTCACTAAAG  87 43
        ygiD 3994998 .. 3995023 - -13.3  -2.89971   TTGAATAATCAATGA         TGCCGGATGGC ATTC GCCATCCGGTA          ATTGTTAACCTATCT  86 30
        yqiE NONE
        yqiB NONE
         icc 3989415 .. 3989429 -  -2.8  -2.93769   AAAGAAGCGTAGACA               TCAGTA GCC TTCTGA               AGCGGTATCAGGTTG  42 11
        yqiA 3988841 .. 3988852 -  -4.4  -2.88544   GTTGATCGTCAGAGA                TGGT GCAG ACCA                 AGAAAATCGACGATC  48 7
        parE 3986858 .. 3986883 - -17.7  -5.14965   ATTTTGATCAAAAAA         GCCCGGTATAC ACTT GTATACCGGGC          TATGTTTTATTCTTC 100 55
       Z4385 NONE
       Z4384 NONE
       Z4383 NONE
       Z4382 NONE
       Z4381 3979625 .. 3979648 - -13.9  -4.11371   TAACATTCCTGAAAA          GAGGCCGGT GTTGCT ACCGGCCTC           AGGTCAGATTAGCCA 100 34
        ygiW 3975995 .. 3976017 -  -9.1  -2.90496   CTCCCTGCGAAATTA           TTCCCGGGA ACGCA TCCCGGGAG           CGGTAACAATTACGG  67 35
       Z4375 3975424 .. 3975434 -  -4.6   -3.5672   AGCCCAACAACAATA                 CGCC TGT GGCA                 TTGTTCGCTCAAACT  54 83
       Z4374 3973741 .. 3973767 - -11.5   -3.0497   AGATCAGCGTGAATA         GCGCCGCCGGA CGTGC TCCGACGGCGA         TAAAGGCATCAATGT  79 34
        parC 3971232 .. 3971247 -  -2.6  -4.07568   CCGCTCTCTGGAAAA              GCGTATT GTT AAT-CGC              AACGCATGAATAAAC  56 158
        plsC 3970367 .. 3970393 -  -4.4  -3.33151   CTGGCTAAAGTAATA         CCGTGCAGGAAA GTG TTTCCCGCAAAA         ATACAGATTGCCGAC  52 41
        sufI 3968888 .. 3968920 - -12.8  -3.16695   AGAAATCGAAAAGTA      TTCCATACTCGCCC TCCTC GGGCGAGTATGAAG      ATTACGGTACCGGAT  86 27
       Z4370 3966558 .. 3966585 - -12.7  -5.73339   AGAATGATAAAAAAA        TCCCCGGCAGC ATGTCA GTTGCCGGGGA         TTTTTTTTAACGTCC 100 32
        yqhC 3961682 .. 3961714 -  -3.4  -3.53012   TTCCGGTCTGCCAAA     CCGCCGTTTCCAGTT TTTC AACTGGTTA-AGCGG      ATTGCTGTGGGTCAG  49 243
       Z4360 NONE
        exbB NONE
        exbD 3958222 .. 3958248 - -13.8  -5.44119   TTTAGGTTAAAAAAA         TGCCCGGTTG TGAAAAG CAACCGGGCA         TCATTGTGAATTCAC 100 265
        yqhA 3956619 .. 3956639 - -16.1  -3.62775   ATGACCTGTTAATAA            CGGGCGCGA GAA CCGCGCCCG            AATCASATCAGTGAT 100 33
       Z4353 3954503 .. 3954514 -  -2.2   -3.1855   TTGTTTAAGACGTAA                TCCC GTAA GAGA                 TAAACCTATCAGGAG  44 34
       Z4352 3954121 .. 3954135 -  -2.8  -3.14931   CGTATGTTTGATCAA               TTTTCG AGG CGATAA               CCGGCCATAAAAAAG  45 7
       Z4351 NONE
        hybA NONE
        hybB NONE
        hybC NONE
        hybD NONE
        hybE NONE
        hypA NONE
        hybG 3947335 .. 3947366 -  -9.4   -2.6627   GCAATCGAGCACAAT      GCCTGATGCGACGC TGCC GCGTCTTATCAGAC       CTACGAAAGCTAATC  68 42
         gsp 3944279 .. 3944315 -   -11  -3.16668   GAATATTTTGATTAA    TCCCCGTACTGACTAT TCTTC ATAATCAGTACGGGAT    TGCTACAACATGTAT  78 40
        pitB 3942214 .. 3942245 -  -7.5    -4.258   GTACTCACCAATAAA     TAAGCGTCAATACGG TGCT CCGT-T-GACGCTTA      CCTTCTTTCATTCGC  74 502
       Z4335 3937514 .. 3937527 -  -6.7  -3.03124   GTTGACGGGGCAATA               TGCAG TTCG CTGCA                TACCGGTCCGACCCC  58 73
       Z4334 3936381 .. 3936398 -  -2.8  -3.78156   AAACATTATCAAGAA             GATATT AACAGA AATATC              TAAAATGCCAGAAGA  53 315
       Z4327 3930569 .. 3930579 -  -5.4   -3.9122   CATTGGGCGAAACAA                 TCTG ACT CAGA                 GAACCCGGATTAAAC  63 46
       Z4323 3926462 .. 3926483 - -13.1  -2.87132   CCTGTCTCTTATACA           CAAATCCCC ACCC GGGGATTTG            TGATGTCTGTCAGTC  86 291
       Z4322 NONE
       Z4321 3925035 .. 3925072 -  -4.9  -3.70546   CCAGTAAAACCATAA   CCGTCGACATATTCCGT CTGA AGGGAATATGTCGAATA    CTTCATTAAAATACA  57 94
       Z4318 3923638 .. 3923648 -  -4.6  -4.13767   CGGGTCAGGGTAAAA                 CCCG TAC CGGA                 CGGCTGTGGGTCTAT  62 465
       Z4314 3920814 .. 3920833 -   -15  -2.89607   TTAAAACAGTAATCA            TCCCGGGC AAAT GCCCGGGA             ACCTACTCCAGGATT  89 119
        speC 3915892 .. 3915913 - -17.3  -5.30616   TTACGCAAAGAAAAA           CGGGTCGCC AGAA GGCGACCCG            TTTTTTTTATTCTTA 100 38
        yggH NONE
        yggL 3910550 .. 3910573 -  -8.8  -4.44667   TCCCTCAAGAACAAA          TCAGGCCAGC ATTT GCTGGCCCCA           GATTGATAACAAAGT  87 165
        yggN 3909772 .. 3909794 -  -9.2  -4.12315   AAACGAAGAATTAAA           CGGCATAAAA AAG TATTATGCCG           TCTTAAAATAGAGGA  80 41
        ansB 3908560 .. 3908580 - -11.8  -4.74103   GTCTGAAGTGAAAAA            GCCCCGGC GCGAT ACCGGGGC            GAAATGATTAGTACT 100 33
        yggM 3907379 .. 3907392 -  -8.1  -3.30124   TTGTAGGTCTGATAA               GACGC GCTA GCGTC                GCATCAGACGTTGAT  65 97
        yggR 3902842 .. 3902855 -  -8.1  -3.30124   TTGTAGGTCTGATAA               GACGC GCAA GCGTC                GGCATCCAGGACGTT  65 88
        yqgD 3894905 .. 3894922 -  -8.5  -4.52703   GAAACCACGAGAAAA             CTCTTGT TTTT ACAAGAG              CGCCCTTGTTCAGTC  87 296
        yqgB NONE
        speA 3892680 .. 3892711 - -12.4  -5.02777   ATATATAAAAAGAAA      GCGGACCGATTTAC GTAA ATAAATCGACCCGC       CAGCAGAATAATCTT 100 43
       Z4282 3891752 .. 3891784 - -14.9  -5.71712   GTCGATATAAAAAAA      CCCTTCCGCGTCG TTAGGCC CGACGAGGAAGGG      TTGGATTTGCGAAAC 100 93
        speB 3890725 .. 3890756 - -10.8  -2.52464   CGGGTGCCGAACGTA      GGTCGGATAAGGCG TTCA CGCCGCATCCGACA       TTAATGGCACGTTTT  74 65
        tktA 3887528 .. 3887543 - -10.4   -5.5074   CAAGGTAATAAAAAA              GGTCGC CGAA GCGACC               TTTTTACCCGAAATG 100 45
        cmtB 3886806 .. 3886822 -  -3.7  -3.34534   TAGAGGAGAGAGTAA              TTATCCG CGG CTGATAA              TGTCCGCTAATTGTT  50 9
        cmtA 3885260 .. 3885272 -  -3.3  -3.87815   TTCCAGGTGGATAAA                CAGAC GCT GTCAG                AAATCACACTCACCA  55 143
       Z4276 3884082 .. 3884110 -  -2.2  -2.97489   GTAACGCGAAATAAT        GGCCACGCCAGG GACAT CATTGCGCGGCY        TCCCCGATATCAACG  41 13
        yggF NONE
        yggD NONE
       Z4273 3881461 .. 3881474 -  -5.2   -4.7657   GAAAAACCTGAAAAA               CCGC CAGCGC GCGG                CAAAGATTGGCGTAC  78 446
         epd NONE
         pgk 3876216 .. 3876233 - -12.7  -3.90922   AGCGCGCTGAAACAA             GGGCAGG TTTC CCTGCCC              TGTGATTTTTTACTT 100 35
         fba 3874908 .. 3874924 - -11.5  -5.40072   TTTTGGCGAAAAAAA              GACCCGC AGA GCGGGCC              TTGAGATAAGCAGAA 100 50
        yggB 3873697 .. 3873722 - -11.9  -3.31932   ATAACTAATAAGAGA         GAGGCCAGAGA GTAT TATCTGGCCTC          AGCGTTGATTACGCA  85 34
        yggA NONE
        yggE 3872093 .. 3872118 - -13.3  -2.64472   TATCGGGTAAAGGCA         TTAGCCCGACG AATA CGTCGGGCTAC          AAGTATTATTGTGCT  84 31
       Z4258 3871297 .. 3871316 -  -6.4  -4.11585   AGGGACGATAAATAA            TGGTGGGA TTGA TCCCACAA             GGTCGCATATTCGCA  68 88
        rpiA 3863306 .. 3863324 -  -3.2  -5.27399   CAACATATCAAAAAA             TAATATTG CGG CAATATGA             ACGTTTGCGTCGCGA  77 196
        serA 3861964 .. 3861986 - -15.6  -5.66684   GAAGGGATAAAAAAA           CGGGCAAGTC AGT GACCTGCCCG           TTAATTTTCAGAGAA 100 47
        ygfB NONE
        pepP NONE
        ubiH 3856772 .. 3856784 -  -3.3  -2.77344   TTATTCCTTAATAAC                CGCCT TCA ACGCG                CCACCCAACCGARGG  43 18
        visC 3855484 .. 3855507 - -10.3  -4.39386   TTCAAATGAGGAAAA          TCTCCCGGC GAAAAA ACCGGGAGA           TGAAAGTGTGATGGG  87 69
        gcvT 3854012 .. 3854032 -  -8.9  -3.16667   CAAAAAAGTAAATCA            CGCGACGGC TTT GCCGTTACG            CACAAAAACAGGTTT  70 2
        gcvH 3853533 .. 3853569 -  -4.4  -3.01712   CTCTCCTTGCGAAGA    GAGTGAGGGTGAGG TGTAAATTT CCTCACCCTGATCC    TCTCCCGCAGAAGAG  49 52
        gcvP 3850566 .. 3850579 -  -9.5   -4.8143   TTAACAATCTAAAAA               GGCGC CGAA GCGCC                TTTAGAAGATAGTCG  91 51
        yqfB 3848545 .. 3848556 -  -4.4    -3.281   GCGTAACTGAGAATA                GTTC CAGT GAAC                 ACCTGTTAGCTAAAA  52 119
       Z4237 3847753 .. 3847794 - -11.6  -2.95073   GCTCGAAGAGTAAAT CTCTGTGTCGCATCAGGCA TTTAT CGCCTGATGCGACGCTG-G CGCGTCTTATCAGGC  78 58
        ygfY NONE
       Z4234 3845839 .. 3845870 -  -4.3  -2.62616   TTACGCCTGATATCA      CTGACGGCTTAGC GCATAT GCTTTGCCGTCAT       CTTTATCTTTGCGTC  46 28
        xerD 3844304 .. 3844319 -    -4  -2.87132   CGTTCTTTTCAGACA              TCACGCC CGC GG-GTGA              TGCTGTTGATGAAGT  46 10
        dsbC NONE
        recJ 3841782 .. 3841808 - -11.7  -3.30903   AAAATGCGGTGATAA        GAGCG-GGATTG TACC CAATCCACGCTC         TTTTTTATAGAGAAG  85 47
        prfB NONE
        lysS 3839076 .. 3839093 - -10.5  -5.33848   AGCACAATTAAAAAA             CCCCGAC ATCT GCCGGGG              TTATGCGCATAACGT 100 46
        ygfT 3834424 .. 3834445 -  -2.8  -2.83822   GCCACTTCACAAGTA           CGGCAGCC AATACA GTCAGCCG            GATTAACGATAATTA  41 50
        ygfS 3833951 .. 3833976 - -11.1   -3.1352   GGGCAATCTAATAGA         TTCTCCGCGCC TTTC AGCGCGGAGAT          TTCTTTCACAGAGGA  78 31
       Z4215 3819726 .. 3819740 -  -9.2  -3.14683   ATATCCTTTCAGTAA               CCCGGA ATA CCCGGG               CCGCTAATTCACAAA  70 29
       Z4214 3817730 .. 3817744 -  -3.5   -3.5511   GGTTATCGATAAAGA              CTGGGC CAGC GCCC-G               TTTAGCAGAAATGAT  51 352
        ygeV 3809609 .. 3809637 -   -14  -3.31541   AAAACGAAGTAAAAG       GATATCCGGCCTG AATT CAGGCCGGAT-TC        ACTGATGTTATGTGT 100 33
       Z4203 3804450 .. 3804460 -  -5.4  -4.22535   ACAACTTGAAAATAA                 GGTA TTT TACC                 TGGGTTGTTACAAAA  67 382
       Z4201 NONE
       Z4200 NONE
       Z4199 3802449 .. 3802459 -  -5.4  -3.13522   AGTTCTTCATTAACA                 CACT GCG AGTG                 TTTTGTTACTCCCCG  54 100
       Z4198 NONE
       Z4197 NONE
       Z4196 NONE
       Z4195 NONE
       Z4194 NONE
       Z4193 NONE
       Z4192 3794490 .. 3794503 -  -3.9   -2.6356   AGTCATATTGAGAAG               TTTCT TTGT AGAAA                ATTGCTCGGCTCCTT  44 75
       Z4191 NONE
       Z4190 NONE
       Z4189 NONE
       Z4188 NONE
       Z4187 3791580 .. 3791590 -    -4  -3.64915   GGCCATAAATTATAA                 CTTT GCT AAAG                 AGTTTCCAGAATAAA  53 20
       Z4186 NONE
       Z4185 3790087 .. 3790109 -  -7.8  -5.33405   CTCATTAAATAAAAA           TCTACACG TTTTTTG CGTGTAGA           TTCTTATAAATTTTT  95 56
       Z4183 3788893 .. 3788909 -  -4.5  -3.90112   TTCTTCCTAACGAAA              CATCATT ACC AATGATA              ACAAGTAGACGCCCA  59 67
       Z4182 NONE
       Z4181 NONE
       Z4180 3786255 .. 3786265 -  -3.2  -4.36914   CCTTTCTCGATAAAA                 GTGA CAA CCAC                 TGAGTAAACAGATCA  62 264
       Z4179 NONE
       Z4178 NONE
       Z4176 3784325 .. 3784339 -  -4.4  -5.46629   AATATGCCAAAAAAA               TATATA TTG TATATA               CTAGGCTTAATGAAC 100 88
       Z4170 NONE
        yqeK 3779471 .. 3779481 -  -5.4  -3.82205   GTAACAGAGCAATAA                 TGCA TTG TGCA                 AGGTAAACTAAAATA  61 180
        yqeF 3773937 .. 3773951 -  -3.6   -4.8622   GTTTTCAATTAAAAA               TAAAAC AAT GTTTCA               TTTTTAAGTTAAGGA  69 185
        kduI NONE
        kduD 3772157 .. 3772174 - -12.7   -5.4492   TAGAGATATAAAAAA             CCCTGCC ATGC GGCAGGG              TCATAAAAGTAAGAG 100 48
        araE 3770431 .. 3770457 - -18.8  -5.30155   CTATTAACGAAAAAA         GGGCCGGATGTA CAG CACATCCGGCCC         GTGAAATCAGACGCC 100 32
        ygeA 3769392 .. 3769420 -  -3.7  -2.93869   CATGATCGTAGAAAC        CCACAGCGCCG CGTCAGT CTGCGCAATGG        TACGGGCGGGGGTAG  45 248
        lysA 3767323 .. 3767334 -  -3.6  -2.76263   GTCATCATGCAACCA                GCGA CTAA CCGC                 AGTTAAAGCAATTCC  43 28
         aas NONE
        ygeD 3762338 .. 3762363 - -16.3  -3.27475   TCCGGCACCATAAGA         TTAACGCCGGT TAAA ACCGGCGTTAA          ATATTAATGACGGCG 100 29
       Z4148 3758879 .. 3758896 -  -6.9  -2.77503   AGAACTACGGAATTA             CTACGGG AAAA CCCGGAG              CATTCTGAATAAGCC  55 157
        ygdP NONE
        ptsP 3755786 .. 3755796 -  -6.8  -3.68506   GAACAGCGATTGAAA                 TGCG CGC CGCA                 GGTTTCAGGCGCTCC  64 115
         lgt NONE
        thyA 3754018 .. 3754037 - -10.7  -5.44119   CGGAGGGTAAAAAAA            CCGACGC ACACTG GCGTCGG             CTCTGGCAGGATGTT 100 47
        ppdA NONE
        ppdB NONE
        ygdB NONE
        ppdC NONE
        recC 3748693 .. 3748711 -  -7.4  -2.69471   CTATGTTTATATAAC             CATCAGTC CGT GACTGGTG             CGCATCATAAAGTAA  58 72
         ptr NONE
        recB NONE
        recD 3740282 .. 3740326 - -12.9  -4.30978   GGTAAGCGATGAAAA TCGTCGGATGCGACATGCG TAACACT CGTACGTCGCATCCGGCAA TTACGTTTATTCCCG 100 32
       Z4134 3737434 .. 3737447 -  -5.9  -5.24129   GTCTCCTATAAAAAA               GCGCC ATTC AGCGC                CTTTTTATCATCCCC  83 33
        mltA 3735560 .. 3735580 - -10.4  -4.93365   CCTCAGAATTAAAAA            GGGCGAGG TTATC CCTCACCC            TAAACGCATAAATGC  93 224
        ygdL 3734692 .. 3734729 - -12.7  -3.59946   GGTTTAAGCACAGAA   CCGGGTCGGATAAGACG TTTG CGTCGCATCCGACCTGA    TTGTTTACCCCTGAC  95 30
       Z4126 3732572 .. 3732591 - -10.7  -2.57423   ATAGTGATTAATGTA            GCACCGC CTAATT GCGGTGC             TTTTTTTTACCTTGC  74 50
        gcvA NONE
        ygdD NONE
        ygdE 3729660 .. 3729670 -  -4.6  -4.28361   TCAATGCTATTAAAA                 CGCG CCG CGCA                 ATCGTTGTTATTGAT  64 196
        fucA NONE
        fucO 3721318 .. 3721329 -  -2.2  -4.74801   GAATCGGACCAAAAA                GC-GC CAC GCAGC                TGCTGGTCGAGTTTC  68 259
         syd 3714152 .. 3714164 -  -7.7  -3.53091   AGCCTTTCCCTGAAA                CACCA TCC TGGTG                TGTCCTTCAGAAGTG  67 294
       Z4108 NONE
       Z4107 NONE
       Z4106 3711951 .. 3711969 -  -4.4  -4.93898   ATAGCAGTATAAAAA             GCGCGCCA TAG CGGCTCAC             CGTGCAACAACACAA  75 289
       Z4105 NONE
       Z4104 NONE
        ygcY NONE
        ygcX 3707708 .. 3707727 - -11.4  -3.58343   GGCATCAGTCTCAAA            CCGGCTCC AGAT AGAGCCGG             TTTTGGTTTTTTGTC  87 41
        rumA 3703372 .. 3703389 -  -5.5  -2.80816   CCTTTAGGGACCAGA             CCTGCCG AAAT CGGCAAA              TCGCAACTATTTAAC  50 32
        relA 3701084 .. 3701096 -  -6.3  -3.34534   TACAGTATATATCAA                TCTAC ATT GTAGA                TACGAGCAAATTTCG  59 43
        chpR NONE
        chpA 3700421 .. 3700432 -  -2.2  -3.57144   TCCGTCAGGTGGAAA                CCTG TGAC CAGA                 ATAGAAGTGAGTTAG  49 46
        mazG 3699503 .. 3699518 -    -4  -4.43844   TCAGGAGTGAGAAAA              TAGCCCC TTT GGGG-TA              AATGTTTTTGACGCA  64 98
        pyrG 3697683 .. 3697707 - -18.7  -4.07562   GAAACTCCAGACAAA          CAACGCGTACC CAG GGTACGCGTTG          CCGTTCTAACTTTTT 100 44
         eno 3696296 .. 3696315 - -11.4  -5.37345   CTCAACCATAAAAAA            CGCCAGCC CGAA GGCTGGCA             TTTTTAAATCARATA 100 50
        ygcF 3691794 .. 3691834 -    -5  -4.13973   AGAGACGACAAAGAA TATAAATGAGTAGAAGTCT TTAC AGG-TTCCACCCATTTATA  ACGCTTATAAATGTT  63 44
        ygcW 3686890 .. 3686901 -  -2.2  -4.55004   AAGAGAAAACAGAAA                CCAC CGTT ATGG                 GTTAGCGCACTAAAT  61 27
       Z4084 3685342 .. 3685371 -  -7.8  -4.21936   CTGAGAAGCCGAAAA       GGCAACGCCCCA TCATCG CGGAACGCTGCC        TGACACATTATTTTT  76 33
    15804979 NONE
        ygcR NONE
       Z4080 NONE
       Z4079 3682057 .. 3682082 -  -3.9  -5.08824   GGGTGACGGAAAAAA         TCCGCCAAC CGCTGATT GCTGGCGGG          CTGGTATGCGATGAA  79 278
        cysJ NONE
        cysI NONE
        cysH 3674949 .. 3674974 -  -9.7  -5.45802   CTCGCAAAATAAAAA         CGCCCCCATCA TTAC TGACAGAGGCG          TTTAATTTATCCGGC 100 46
       Z4071 3674553 .. 3674572 - -12.1  -3.18768   CATCACAATTCAATA            CGCGGGG TTTTAC CCCCGCG             TGGTGGCTACTTCTT  83 32
        ygcB 3671611 .. 3671624 -  -6.7  -5.00616   TCCTCTCGTAAAAAA               GACCA TCCC TGGTC                GGTTGTCCATCATTC  82 89
       Z4069 NONE
       Z4068 NONE
       Z4067 3668410 .. 3668423 -  -2.3  -2.84257   TGAAAAATCAAATAT               TGGCT CATT AGCCG                CCCCTTACGCGCAGA  41 30
       Z4066 NONE
       Z4065 NONE
       Z4064 NONE
        ygbF 3665828 .. 3665846 -  -8.2  -3.80115   TTAAAGAACACATAA             CCTATTGA TTA TCAACAGG             AAGAAAAGAAACCAA  71 8
        cysD NONE
        cysN NONE
        cysC 3661183 .. 3661200 -  -6.2  -3.15544   TGTTACTTTGACGAA             CCGGGC ATGGAA ACCCGG              TGGTGTCTCAGGATC  57 33
        ygbE 3660722 .. 3660748 -  -4.4  -2.59191   GGATACCGCGACAAC         GCGGGCAAATGT ACC ACATTTGTCCAT         TGTTACGTATACCCA  46 112
        ftsB NONE
        ispD NONE
        ispF NONE
        ygbO NONE
        surE NONE
         pcm 3656592 .. 3656606 -  -2.8   -4.7254   ATCCCCCAGGAAAAA               TTGGTT AAT AACCAG               TGACATAATTACCGT  65 133
        nlpD 3655375 .. 3655387 -  -3.3  -3.35996   TATTCTGACTCATAA                GGTGG CTC CTACC                CGTGATCCCTTGACG  48 73
        rpoS 3654338 .. 3654361 - -14.6  -5.67711   CAAACAAAAGAAAAA          GGCCAGCCTC GCTT GAGACTGGCC           TTTCTGACAGATGCT 100 44
       Z4047 NONE
       Z4046 NONE
       Z4045 3651078 .. 3651093 -  -3.2  -4.50988   TCAGAGCAAAAAGAA              GCTACA GATC TGTTGC               TGAAATTCCATCACC  65 371
       Z4042 3647863 .. 3647874 -  -4.4  -3.05054   ACTCTAAAGAAGAAG                GGTT AGCC AACC                 GATACAATTTTGCGT  49 16
        ygbA 3647407 .. 3647432 - -15.5  -2.79968   GATTTAACTGCAAAT         TGCCGGACAGA TCTG CCTGTCCGGCA          TACTATTCACGAGGT  93 28
       Z4034 NONE
        hycA 3640920 .. 3640934 - -11.4  -3.57263   ACGCCCATCCCCAAA               CAGGCG TAA CGCCTG               CAAAACGGGCAAAGC  87 47
        hycB NONE
        hycC NONE
        hycD 3637474 .. 3637492 -  -3.7  -2.71263   AACTCTCTTTAATCA             CGCCGCC AGCAA GGAGACG             AACGCTAAAAATGCA  45 4
        hycE NONE
        hycF NONE
        hycG NONE
        hycH NONE
        hycI 3633460 .. 3633484 - -12.1  -2.57136   GCACTAACCAGGAAG          GCCCGATAAGC GTT GCGCATCGGGC          AATCTGGGGTTTGCT  79 96
        ascG 3629229 .. 3629258 -  -7.9  -5.18357   TAATGCAGGAAAAAA       GATGTCATCGACA CTAG TGACGATGACATG        TGATGACAATGTTTA  91 38
        hydN 3628466 .. 3628524 -  -4.5  -3.21099   TCCCGCCATCATGAA TTGCGTAACCCGT-CCAGCCGGACACGAC AGC GTCGCATCCGGCAGTCACAGGTCG-GCGA TACCGCCCGCTCCGT  50 96
        hypF 3626084 .. 3626115 -   -13  -3.04715   TACTGTGCCTAAAAT      GTCGGATGCGACGC TGGC GCGTCTTATCCGAC       CTACGGGGACGCATG  86 100
        ygaA 3621628 .. 3621645 -  -5.5  -4.15044   CGCTTGCTGAATAAA             GTGCATC ATCT GATGCGC              CGTGACGATGCCATC  67 376
        mltB 3615666 .. 3615710 -    -5  -5.28778   AGGATTCAGAAAAAA GCTGATTAGCCAGAGGGAAGC TCAC GCCCCCCTCTTGCAAAT-AGT TACTGCACGCGCGCC  82 25
        ygaD 3615048 .. 3615067 -    -8  -2.84098   CTGTTGAAGCAATTA            TACTGTAT GCTC ATACAGTA             TCAAGTGTTTTGTAG  61 26
        recA 3613889 .. 3613906 - -10.5  -4.78661   ACTTAAAAAGCAAAA             GGGCCGC AGAT GCGACCC              TTGTGTATCAAACAA  91 46
        recX 3613261 .. 3613305 -  -7.3  -3.56675   CAAGCTAACGAAATA TC-GCCACCAGCTCCAGCGTGT CTTA AC-CGCCGG-GCTGGTAACTGA AAAGTGGGAATAAGA  65 79
        alaS 3610455 .. 3610467 -  -2.7  -4.10331   GTAAGCAATGACAAA                CACAT TAC ATGTA                AGCAGTCATGGCATT  56 153
        csrA 3609689 .. 3609699 -  -5.4  -3.27029   CCGTATCAAGTAAGA                 GATG GTG CATC                 CGGGAGGATTCGAAC  54 506
        yqaB 3608377 .. 3608396 -  -3.6    -3.543   CGAGAAAAGCGATAA            CGCTTCACT CAC AGC-AAGCG            AACATCCACAGCGTC  50 14
       Z3990 3607945 .. 3607973 -  -2.4  -2.79831   GTAATGGTGACCATA       TGTGCAGGC-CTA CAAT TAGTGCCACCACA        TCATGCCCTGAACGG  40 12
        gshA 3606176 .. 3606188 -  -2.6  -3.69283   GAAGCTATCTAACAA                CGGC ATTTA GCCA                CCTCCGGTAATTTTT  50 168
        ygaG 3605613 .. 3605632 - -12.2  -3.50422   ACTAAGTACAACTAA            GCCAGTTC ATTT GAACTGGC             TTTTTTCAATTAATT  88 59
       Z3973 3590077 .. 3590097 - -11.1  -2.63102   ACCAGTCTTATAGGA            CCCCSAAGC CTG GCTTCGGGG            TTATTAATTTAAAGC  74 29
        ygaC 3588860 .. 3588870 -  -8.2  -2.66272   CGGCACGCAAAGTTA                 GCCC GTC GGGC                 TGGATAAAAAATCTG  59 281
        stpA 3587526 .. 3587563 -  -8.4  -2.59039   AATGAGCTTGAGAAG   CGACGCCGGACG-CGCC CTAGC AGCGACATCCGGCCTCA   GTAATTAGATCAGGA  63 30
       Z3965 3586312 .. 3586331 - -12.8  -3.29649   AGTGTAGTAGAGGAA            CGCGGCGC GTTA ACGCCGCG             GGGATGAGCACAGGT  90 41
        ygaU 3585755 .. 3585776 -  -4.3  -3.07816   GCGCCAGTGAGTTAA           TGCGCCAGC ATTT ACTGACGCC            AATTCCCATTATCCA  48 63
       Z3951 3574752 .. 3574763 -  -2.2  -2.78018   AGCGTTGATTAATGA                GCAT AGCC ACGC                 TCCTGTAACGCTCAC  40 255
       Z3950 3572966 .. 3572989 -  -7.4  -3.77491   CACCAAATAAATCAA          GGGGTTACAT GAAA ACGTAGCCCC           TTTTTCTTTGGTAGT  68 172
       Z3949 3572343 .. 3572360 -  -4.2  -3.45027   ACCGCTCATCAAAGA             CATCAT GATGAA ATGATG              ATATTCCGCATAAGA  52 204
        ypjA 3567584 .. 3567599 - -10.4  -3.83026   CCTGGTGACATGAAA              GCCCAC AGAT GTGGGC               TTTTTCGTTGATGGT  80 40
       Z3947 NONE
       Z3946 3565936 .. 3565949 -  -5.3  -5.24129   CTCTGCCAGAAAAAA               CGTAA AGAA TTACG                TTAAATATAGATTTT  82 106
       Z3945 NONE
       Z3943 NONE
       Z3942 3561780 .. 3561793 -  -5.3  -2.53715   TGCACCACTACTAAG               TGAGT CCAA ACTCA                TTAAGATCCACTACT  48 7
       Z3941 NONE
       Z3940 3560528 .. 3560543 -  -4.7  -4.43012   ATGGTAACAGTAAAA              GCATC TTAGAG GATGC               TTTTAAGCATTAATT  66 125
       Z3939 3558983 .. 3559005 -  -9.8  -2.77861   TCAAGGGAAAATTTA           GCCCGCAGTT GAT ACCTACGGGC           TTTTTACAGAAACAT  69 358
       Z3935 3556655 .. 3556671 -  -3.6  -2.80935   ATCCCACTGAGCAGA              CGTGAG CGTTC CGCACG              AGATACATGGTAAGT  43 307
       Z3934 NONE
       Z3933 NONE
       Z3932 3555059 .. 3555079 -  -4.8   -3.0263   ATTATGCCGTTAATA           TG-TTGCCA TCCG TGGCAATCA            TGGCGCTAACGTGTG  51 31
       Z3931 3553991 .. 3554001 -    -4  -3.06361   CAGCAAGCAGACACA                 GTTT ATA AAAC                 AATGTTCAGAAAACG  47 113
       Z3929 3553650 .. 3553669 - -13.6  -5.28176   TTTACCCATAAAAAA            TGCCCCTC CGGA GAGGGGCA             TGTTTGCATGCACAT 100 192
       Z3927 NONE
       Z3926 3551238 .. 3551251 -  -3.7  -4.26327   GAGCGACTAAAAGAA               GCCGG ATTA CTGGC                ATCAACAGGGAGTAC  62 351
       Z3921 3549434 .. 3549461 - -10.1   -5.9003   AAAGCAAGAAAAAAA        TATTGTCTGAA TAATTG TTCAGACAATA         TATCCTTACATGGCA 100 86
       Z3918 3546662 .. 3546688 -  -2.3  -2.92761   ATAAATAATGAATCA         CGGTACGTT TCTGTGTAT AACGTACTG         TAGTTTTCTTTACGA  41 169
       Z3917 3546049 .. 3546068 -  -5.8  -4.46215   TACAGTTAAAAATAA            TACTGTAT ACAA ACACAGTA             TAGAGGGACTTTTAT  72 487
       Z3912 NONE
       Z3911 3543836 .. 3543852 - -12.3  -5.10077   AAAGACGTTAAAAAA              GGTGCTC AAT GAGCACC              TTTTTTCTGTCCGTT 100 39
        grpE 3539925 .. 3539950 - -14.7  -4.45544   GCGGAGTAACGAAAA         CGGCCCGGCAT TCGC ATGCAGGGCCG          TGAATTATTACGAAA 100 48
         ffh 3536181 .. 3536208 -   -12  -4.43307   GTGTGAATAAAACAA        CCGGACCCCATC GAGG AACGGAGTCCGG         TGTCATATTAAAAGC  95 108
        rpsP NONE
        yfjA NONE
        trmD NONE
        rplS 3534100 .. 3534121 - -11.5  -5.82281   AAACAGATAAAAAAA           GGGCCAGCC AATT GGCCAGCCC            TTCTTAACAGGATGT 100 56
        aroF NONE
        tyrA 3528880 .. 3528909 - -15.1  -4.28361   CCAACCTGATGAAAA       GGTGCCGGATGAT GTGA ATCATCCGGCACT        GGATTATTACTGGCG 100 32
        sfhB NONE
        yfiH 3524184 .. 3524198 -  -5.7  -3.83998   CTACTGGAGATTAAA               TGAGG TCATC CCTCA               ATTATTCAAGGTTAT  61 98
        clpB 3521542 .. 3521559 - -12.7  -5.04597   ACTTATAGACAAAAA             CGAGCCC CGAA GGGCTCG              TTTTATCATTACTGG 100 34
        kgtP 3514125 .. 3514141 -  -9.4  -3.51032   ATCCTGTAATCACAA              CCCCGT CCTGT ACGGGG              TTTGTTTTTTGGAGG  75 368
       Z3866 NONE
        yfiF 3507493 .. 3507520 - -13.4   -4.0896   AAATTTGCGGGAAAA        TGCCGGATGGCA GAGT TGCCACCCGGCT         GATTTATCAGGCTTT 100 32
        yfiD 3506056 .. 3506079 - -16.8  -5.65513   TATTAATGAAAAAAA          GCGGAAGAGG TCGC CCTCTTCCGC           TTAGTAACATGCTAC 100 48
        yfiE 3504255 .. 3504269 -  -5.6  -4.09864   AGTTACGCCCGAAAA               CGCGTG CAC CAAGCG               AGAAGCAGACCGGCA  65 231
        yfiC 3502048 .. 3502074 -  -6.6  -3.62775   ACCATGCTCCAACAA         GAAATAGACGAA TAT TACGCCCATTTC         CGCGTCTCAAATAAT  63 190
        rpoE NONE
        rseA NONE
        rseB NONE
        rseC 3497536 .. 3497553 - -11.3  -4.32607   GCAAAATGCAACAAA             GCCAGTG AAAT CACTGGC              TCGCGTCTTCCGAAG  93 18
        lepA 3495513 .. 3495534 -  -5.1  -2.68015   GGCAATCACCAGAAT           CAGGGCAAA CATA TTCGCCATG            CCAACTCCTAAGGGT  48 40
        lepB 3494513 .. 3494545 - -21.5  -4.07877   TTATCTCATAAATAA      TTCACGTTGTCGCCA TAA CGGCGACAACGTGAA      CGAAGATGAGCTATT 100 39
        rncS NONE
         era NONE
        recO NONE
        pdxJ 3491209 .. 3491224 -  -2.6  -2.71924   TATCCGTGCCTAAAC              CTAATA TTGC CATTAG               CCACGCGCTTCCAGC  41 22
        acpS 3490780 .. 3490816 - -11.6  -4.83759   AATTAAAGTTAAAAA    GTAAAACCCCCGTTCC TTACC AGTTCGGGGGTTTTAC    TTTATAAAGAGAACG 100 50
       Z3843 3490290 .. 3490319 - -13.6  -3.78022   TTTATAGTTATTAAA       GGCGCGTCCGAT TGGTTC ACCGGACGCACC        TTAAGTACGTTTCCT 100 122
        yfhB NONE
        yfhC 3487176 .. 3487192 -  -5.1  -3.28712   CCTCGCTGCGTACAA              TATGGGC TAT GCGCATA              TGCAGGATGCCCGCG  54 408
        purL 3481782 .. 3481799 -  -8.4   -5.4492   TACAGACACAAAAAA             GCTCCC GAAGTT GGGAGC              TTATAATAGCGGTTG 100 104
        yfhK 3479851 .. 3479866 -  -2.6  -4.11748   CTGACAAATAAAATA              GCCTGAT GGG AT-AGGC              TGTTAGCATTATTTC  56 34
        yfhG NONE
        yfhA NONE
        glnB 3477190 .. 3477204 -    -5   -4.3534   CGTGAAGCAGGAAAA               CATTCA TTA CGAATG               CTTTGGCCCGCATAA  67 95
        glyA 3474415 .. 3474432 - -11.3  -4.00066   GCGATAACGTAGAAA             GGCTTCC CGAA GGAAGCC              TTTTTCAACAGATTA  91 51
        yphG 3469785 .. 3469798 -  -2.5  -3.53012   CGCGTGCCGCTCAAA               TATTA CAGT TAATA                GGGTTTAGTGAACGT  48 30
        yphF NONE
        yphE NONE
        yphD 3466127 .. 3466162 -  -3.8  -3.30452   TAACAATACGATTAA    TTTTCATCCCTGCCGC ACCC GCGCCAGGGGCGTTAA     GGTTTAGCGTTTCGC  50 29
        yphC NONE
        yphB 3464114 .. 3464145 - -14.4  -3.44848   CGCCGTTAGGAAAGA      TGCCGGATGCGGCG TGAA CGCCTTATCCGGCA       TTTTATAAATTACAG 100 35
        hcaR 3458307 .. 3458323 -    -3  -3.41745   CAAGCACTCAAAAAC             TGCGATC CGGT GA-CGCA              TGTTGCAAAGATAAT  46 47
        hcaT 3457037 .. 3457050 -  -2.4  -4.13282   AGCAGATCCGCAAAA               TGCT CGAATC AGCA                TGAGGGAACAACTTT  55 20
       Z3799 3452836 .. 3452849 -  -2.3  -2.73364   GGTTGAGGGCAATTA               TTCGC ATTA GCGCA                GGCCTGTTCCCCTCA  40 100
       Z3798 3452061 .. 3452076 -  -4.6  -3.40788   ACTCAATGCAAGGAA              CCAGGC TACC GGCTGG               ATGTACGACCGTGTT  52 84
        yfhO NONE
       Z3796 NONE
        iscA 3450013 .. 3450039 -  -8.7  -3.13007   ATCAGGTAAAACAAC        CCCCACGCGCAG GCGA CCACG-GTGGGG         TTATCGGTATGCGCA  66 41
        hscB 3449423 .. 3449434 -  -2.2  -2.78867   CTAATTTGTAATAAG                GCCA TGTT TAGC                 TTCCAGAAATTAAAA  40 35
        hscA NONE
         fdx NONE
        yfhJ 3446947 .. 3446957 -  -4.6  -3.09933   CGGCAAGTGAGTGAA                 GCCC CAG GAGC                 ATAGATAACTATGTG  49 96
        pepB 3445538 .. 3445549 -  -7.2  -3.30124   TTGTAGGCCGGATAA                GGCG TTTA CGCC                 GCATCCGGCATATTA  63 43
        sseB 3444170 .. 3444185 -  -7.5  -5.49234   ACAGGCAATAAAAAA              CCGCC GAATTT GGCGG               TTTTTTATTGCTGGT 100 487
       Z3787 3438080 .. 3438093 -  -3.8  -4.30635   AAGAAAAAGGAGAAA               TGGC GCAGCT GCCA                GCGTTATCCAGCAGC  64 66
        pbpC 3435792 .. 3435802 -  -2.6  -2.96288   CAAATATAAATACCA                 TAAT TAG ATTA                 ATAAATATTTTGTAT  42 44
       Z3785 3433080 .. 3433115 -  -4.1   -2.8335   TAAGCAAAGACATTA   TGACTCACACCGCC-CT CTCC AGTGGCGATG-AAGCCA    CCTCCGTTCACTTCA  45 186
       Z3784 NONE
       Z3783 3431790 .. 3431817 -  -9.2  -3.11359   GTTGCAAAACGAAAG        CG-TTGGCGCG CGCATTC CGCGCCAATCG        TTATGTTATGACTTA  68 44
       Z3782 3430953 .. 3430966 -  -2.5  -4.09511   AACATTTTTTTAAAA               TAAAA TGAG TTTTA                GCAACAACTCGACTT  56 41
         ndk 3430318 .. 3430349 -  -8.7  -5.04249   GGTTGAAAAAAGAAA     CG-CCCCGG-TGAGC GGCT GCTCGTCCGGGGGCG      CTGCATTGTACAAAT  91 86
        yfgB 3429064 .. 3429101 -   -18  -4.42653   ACTTCATTCATAAAA   CATTACGCCACGG-TAC ATAAA GTAACCGTGGCGTAATG   GCTATCAGACCGCTT 100 30
        yfgA NONE
        gcpE 3426634 .. 3426654 - -13.3  -3.00298   GGGTTCAATCATACA            CGGGAAGCG AGG CGCTTCCCA            TCACGTTATTATTTT  86 34
        hisS NONE
       Z3776 NONE
       Z3775 3423400 .. 3423431 - -13.8  -3.90048   TCGTTGTTAAAAACA      GGAAAACGGCCCCT GTCC AGGAGCCGTTTTCA       AAGTGAACGACAGAG 100 45
       Z3774 3421503 .. 3421515 -  -7.7   -2.9296   GAAATGCTAACCACA                CGTCT GGA AGACG                GCTGGGTAGAAAGTG  58 371
        guaB 3418553 .. 3418575 - -14.9  -4.33674   AACAGATAATATAAA           TCGCCCGAC ATGAA GTCGGGCGA           AGAGAATCAGGAGCC 100 32
        guaA 3416888 .. 3416907 - -12.2  -5.47159   CTTGAAGATAAAAAA            CCCTCTGT AGTA ACAGAGGG             TTTTGTTCATTCATA 100 54
       Z3767 3414932 .. 3414950 -  -3.1  -3.41229   AGATGCTCAGCAGAA             TCCCCCA CATCC TGAAGGA             GGTGTATTCAGACAG  48 173
       Z3766 3412265 .. 3412277 -  -2.6  -4.41548   TTATATTCTACAAAA                CAGC GACTT GCCG                GGTTTTAATCAGGAA  60 421
         upp 3406188 .. 3406206 -   -11  -5.81412   TTTACTCAAAAAAAA             GCCGACTC TTA AAGTCGGC             TTTAATTATTTTTAT 100 44
        uraA 3404806 .. 3404856 -  -2.4  -2.72649   AGTTTACCACAGAAT CCCATGATGTTTGAACCGGGCAGC AAC ACTGCCCGGTCGGTACATTATTTG TCTGTTATATCCGCG  40 19
       Z3759 3403634 .. 3403646 -  -2.6  -4.86731   CCTGCTGAAAGAAAA                CGGC GTGGA GCCA                GAAGTGGTGCTCTAC  68 433
        perM 3400766 .. 3400795 - -16.5  -4.62872   AGGAATCCTGAAAAA       TCAGCCCGGCGAA ACAG TTCGTCGGGCTGA        AGATTATTCTTGCGC 100 29
        dapA NONE
        nlpB 3383733 .. 3383752 - -11.4  -5.34555   TCATATCAGAAAAAA            GGGCCGGA TGAT TCCAGCCC             TGTATTTTTACTTGC 100 33
        purC 3382786 .. 3382824 -  -5.2  -3.42078   CACATCTTACGAGAA   TGGTTGTCTTGCCGTGCC AGC AGCACGGCAAGATGATGA   ACAGAAAAATCAGTC  54 35
       Z3734 3381808 .. 3381824 -  -2.3  -3.75153   GCCCCGGAAGTTAAA              TGCTTTT ACC AAAAGTA              TTGCATTGTGCCGGA  51 4
        ypfI NONE
        ypfH 3378926 .. 3378961 - -15.4  -3.26428   GAAGAAGTAAGCTAA    GTGGCCGGATAAGGCG TTAA CGCCGCATCCGGCCAT     GATGCCTGATACGGT 100 65
        yffG NONE
        yffH NONE
       Z3722 3367228 .. 3367240 -  -2.6  -2.54325   TGTGCTGAAAGACAG                CGGC GGTAA GCCA                GATATTATTTTGATT  38 477
       Z3719 3362010 .. 3362039 - -15.1  -3.66378   TATATTGCAGCTAAA       CCGCTTACCCTGA ATAT TCAGGGTAAGCGT        GAGAGTTAAAAAAGA 100 42
       Z3718 NONE
       Z3717 NONE
       Z3716 NONE
       Z3715 NONE
        eutI NONE
        cchA 3358154 .. 3358179 -    -9  -3.15182   ATGAAAAATGAGAGA         GCGTGACGCC CGAATC GACGTCACAC          AGGGTGATTACAGGT  70 33
        cchB NONE
        eutE 3356383 .. 3356399 -  -8.7  -3.55444   CTGTTACTCCTTAAA              CAATGCG AAA CGCATCG              ACTAATACACAGCGA  71 4
        eutJ NONE
        eutG 3354347 .. 3354365 -  -5.2  -2.54298   CAGACCGGATAAGAC             GCGGCA TTTATTG CGCCGC             TGCGTACAGGCCGAC  48 14
        eutH NONE
       Z3707 3351620 .. 3351637 -  -4.1  -2.58544   CTTTAGTTTCATAAG             TCGTTCC CTCA GGAAGGA              AATGCGAGTGATTTC  44 16
        eutB NONE
        eutC 3349330 .. 3349346 -  -2.1  -3.89336   CGAATCAAATCTAAA              GCTGGCA TGA TGCCTCC              TTATCGGGTCATGTT  53 26
       Z3704 NONE
       Z3703 NONE
        yfeG 3346825 .. 3346845 -  -6.7  -3.67792   GTAGAGCGACGTAAA            GCGATKGCC TAC GGCGAGCGC            GAGCGCAATTTTCAG  63 247
       Z3699 NONE
       Z3698 NONE
       Z3697 3343504 .. 3343522 - -10.3  -4.20868   TCCTGAAAATAATAA             TGCCACG CAATC CGTGGCA             TTGTTGAGCGCTATT  85 81
       Z3696 3342532 .. 3342559 - -14.2  -5.28166   CAAAAGTAATAAAAA        GGCCAGTCAGTA ATGT TACTGCCTGGCC         TTTAATCAATGAATC 100 49
        yfeT NONE
        ucpA 3336915 .. 3336938 -   -11  -4.01135   GGGAATAAGACGAAA          TCCTCCCCAC AAAT GCAGGGAGGA           AACAGAGGTGAATCA  86 38
        cysP NONE
        cysU NONE
        cysW NONE
        cysA 3332933 .. 3332960 -  -9.1  -4.72272   CCTTGCCATTAAAAA        GCCCGGA-TCGC GGGAA GCGCCTCCGGGC        GTTTAACATTCACTC  90 47
        cysM 3331656 .. 3331668 -  -3.3  -3.15758   AGAAGCCCGCATCAA                CGCCA TGC TGGAG                GGATTAGCACAGAAA  45 294
        pdxK 3330588 .. 3330605 - -12.7  -4.65895   TGCTGCAGTGAAAAA             TGGCGCC CATC GGCGCCA              TTTTTTTATGCTTCC 100 31
        zipA 3324424 .. 3324440 - -10.8  -4.67904   CATCAATGCTAAAAA              CCCCCG ACAAG CGGGGG              TTCGAAGAGGAGTTA  95 57
         lig NONE
       Z3676 3322130 .. 3322163 -    -3  -3.12505   ACGCCAGACCGAACA     GTTACAGGCGCAGC AGGAAA GCAGCGCCGATAAA      GCTTAAAGCGGACGC  43 28
        yfeR 3319714 .. 3319728 -  -9.2  -5.17576   CACCAATGTAAAAAA               GCGCCC TAA AGGCGC               TTTTTTGCTATCTGC  93 452
        gltX 3317590 .. 3317612 - -10.5  -5.72622   CGGATAAATAAAAAA           CGGCAGGGG TATCT CTCCTGCCG           TTTATCTTTTATGCG 100 45
       Z3664 3315552 .. 3315566 -  -2.8  -4.87318   TGGAAAACGGAAAAA               TTTCCC GGC GTGAAA               GGCGGTCGTGCCAGA  71 332
        yfeA 3312340 .. 3312387 - -17.2  -3.01791   ACTGGTGCTGTAAGA CCATACATAAAAAAGCCGGGGA TAAT TCCCCGGCTTTTTTACGCCTGT TAATCAGCTAATGGC 100 25
       Z3658 3309445 .. 3309478 - -15.3  -3.44319   GCCAATGGAGCACAA     GGCCTGATGCGACGC TAGT GCGTCTTATCAGGCC      TACAAACCGGCTCTT 100 108
         glk 3306518 .. 3306541 - -11.8  -2.81922   TATGATTTAAAAGAT          TATCGGGAGA GTTA CCTCCCGATA           TAACAGGAAGGATTT  79 39
       Z3653 NONE
       Z3652 NONE
       Z3651 NONE
       Z3649 3302579 .. 3302594 -  -3.3   -3.0644   ATTGAATCGTTAACA              TAACC GCTCCG GGTTA               ATCAGGAGATCATCT  45 35
       Z3648 3299732 .. 3299743 -  -5.8  -3.03159   GTAACGTGGTGAATA                TGCC GCCG GGCA                 ATTCGCAGCCGCGCG  53 366
       Z3644 3295108 .. 3295127 - -13.6   -4.8622   CTGTGCAATGAAAAA            CAGGAGCC ATCA GGCTCCTG             TTTGCATTTCTGACG 100 48
       Z3642 3292911 .. 3292924 -  -6.7  -5.30686   AAGAGCCAGAAAAAA               CGTCA GCGA TGACG                ACAACTCACTCTACA  95 243
       Z3640 3291768 .. 3291804 - -11.9  -3.92542   GCGAGCGCCAAATAA    TTTTATGACCACAAC CTGTCGT ATTGTGGTCATAAAA    AATTGTCGGCTGGAG  93 80
       Z3639 3290071 .. 3290089 -  -4.4  -2.94161   GAAATTTTTATAAAT             TGGGAGCC AGA AGCCCCCG             TTAATATCAGATGGC  48 32
       Z3637 3288296 .. 3288336 -  -3.1  -3.30441   TAGTATTTCCGATAA  GGGTCCCCTCACCATCGCA TAA TGAGTTGGCAAGAGGAGAC  GATGTCAGTATTTAA  48 37
       Z3635 3287281 .. 3287305 -  -6.5   -5.0133   TATGCCTTGAAAAAA         GCCGAAG-GT GAAAAG ACACTTCGGC          ATTTATGTAAAATCA  81 54
    15804989 3285951 .. 3285965 -  -6.4  -4.09519   ATCAGTTAGAAATAA               CACCTG TTT CAGATG               ACAGTAAGCCTGAAA  68 179
        emrK NONE
        emrY 3278397 .. 3278411 -  -2.8  -3.76224   CCCTTAGCGATCAAA               CCATGT ATG ACATGC               TTGGCTGGCTGGCGC  53 348
       Z3626 3275442 .. 3275456 -  -2.9  -2.83344   ATCAGCAATAAATAT               GTTTT GCAGG AAAAC               GCGCAAGCAGTTGAG  41 393
       Z3624 3273228 .. 3273238 -  -4.6  -2.62265   ATTTAGAGATAAGAG                 CGAC TTC GCCG                 TTTACTTCTCACTAT  46 37
       Z3623 3271620 .. 3271632 -  -6.9  -3.78775   GCGCTGATGACTAAA                CAGCC CAG GGCCG                GGCGATGTAACCATC  66 324
       Z3621 3270202 .. 3270220 -  -5.2  -4.17701   GGGAGAAATGAGAAA             CGCGCC CAGCAAT GGCGCA             TCCTTTCTTAAGCAA  65 33
       Z3620 3268347 .. 3268359 -  -4.1  -4.31397   ATTTTCAGAAAACAA                CGTCA ACG TAACG                TCAACTCTGTAAGAA  64 295
       Z3619 3268034 .. 3268044 -  -8.2  -4.17089   GCCAAACCGCCAAAA                 GCGC GGA GCGC                 GGCAAACGCCGCGAG  76 120
       Z3617 NONE
       Z3616 NONE
       Z3615 3265587 .. 3265599 -  -4.1  -4.19746   CCCACCTTAAAACAA                TGATC CAA GACCA                CCGATAACACCGCCA  62 4
       Z3614 3264283 .. 3264313 - -10.6    -5.252   GATTCTTATAAAAAA       GAAAAGCCTTGC ACATATA GCAAAGCTTTTC       ACTTCTCAGGATTTC 100 144
        vacJ 3260772 .. 3260791 -  -7.9  -5.68489   GATAACAACAAAAAA            GGTGAGT TTTGCG ACTCACC             TTTTTTATTTGTTTC 100 41
       Z3606 3256976 .. 3257002 - -12.2   -5.3689   AGAAAGAAAAGAAAA         CGCCCCTACCTG TTG CTGGCAGGAGCG         TACTTATCCGAGAGG 100 43
       Z3605 NONE
       Z3604 3253348 .. 3253365 -  -4.1  -3.72324   CATTTTGACCAACAA             TCCGC CATTCAGC GCGGA              TTCATATAGCTTTGA  55 46
       Z3603 3252651 .. 3252689 - -11.9  -4.63527   CTACTATTGCAAAAA   GACAAATGCCCGATGTA CAGCT TACATCGGGCATTTTTT   CAAACGAATCAGATA 100 34
       Z3601 3251458 .. 3251481 - -13.2  -4.67011   AATTCCATTTAAAAA          CCCCATAGCC CGAA AGCTATGGGG           GTATCACTTAGAGAT 100 33
       Z3600 NONE
        yfcS NONE
       Z3598 NONE
       Z3597 NONE
       Z3596 NONE
       Z3595 3245529 .. 3245560 -   -10  -3.05715   AATGCTGGTATCGAA      TGCCGGATGCGGCG TAAA CGCCTGATCCGGCT       TATCAAAATGTGCAA  73 112
        yfcB NONE
        aroC NONE
        mepA NONE
        yfcA NONE
       Z3589 NONE
       Z3588 3240164 .. 3240178 -  -7.1  -3.30124   GTGTAGGCCTGATAA               GACGC GATAA GCGTC               GCATCAGGCATGGTG  63 57
        fabB 3236597 .. 3236614 - -11.3  -4.64598   CAATGATGTGAAAAA             GGGAACC ATCA GGTTCCC              TTTTGCGTTAGTGCC 100 115
       Z3585 3234794 .. 3234805 -  -4.4  -2.83522   AGCTGGTGACCAAAC                TTGC GGCG GCAA                 CGGGGGAGCCCAGCA  46 471
        pdxB 3232984 .. 3233011 -  -9.9  -4.04579   TCCAGAAATAGCAAA        GCTCCCTGCCA ATGTTA TAGCAGAGAGC         ATGAAGAAGAGATTA  81 38
         usg 3231948 .. 3231965 -  -4.1  -2.62184   GCTGGTCGGACATTA             GTACAGA TACT CCTGCAC              CAGTTTCTCGGCGAT  44 5
        truA NONE
        dedA 3230367 .. 3230379 -  -3.3  -5.24531   ACTTTGGATAAAAAA                GTGGT CGA ACCGC                GGAGTTACTTTTTAT  77 37
        accD 3229288 .. 3229310 -   -17  -4.46656   GTGAGAATAGCAAAA           GGGCAGAGCC AGT GGCCCTGCCC           TTATCAGTTATCAGG 100 36
        folC NONE
        dedD 3226993 .. 3227018 -  -9.8   -5.1356   GCGCATCAATAAAAA         TGGCGCTGAA AAAATA TTCAACGCCA          TCGACTTTTTATGCC  93 338
        cvpA 3226400 .. 3226416 -  -2.9  -2.64243   CCACATCTCAGAGCA              CTTACGC TCT GGGCAAG              AAACTTGACGAGCTT  40 10
        purF 3224816 .. 3224834 - -12.4  -2.53263   GGGAGTTGCAAGTCA             GGGTGCCA GAC CGGCACCC             TGAGCGAAGGCATCA  81 38
        ubiX 3224156 .. 3224174 - -13.2  -4.07687   ATCGCGGTTGCAAAA             TTGCCCTG AAA CAGGGCAA             CAGCGGAGTTATGCG 100 34
        argT 3222984 .. 3222994 -    -4   -4.3739   TATCGTGCCATAAAA                 TTGA CCA TCAA                 GGCAAAATATCCCGC  64 166
        hisJ NONE
        hisQ NONE
        hisM NONE
        hisP 3219832 .. 3219855 - -12.4  -3.63744   TTCCCCTTGAAAATA          CTCCGGCAGC GTTA GCCACCGGAG           AGGCAATTATTTCAG  95 32
        yfcI 3218251 .. 3218291 - -12.6  -3.93984   AAATTTACCCATAAA CTCTGCGCCCG-CTGGGAA GAAA TTGCCTGTCGGGCGCAAAG  TGACAAAACGCGAGT  93 509
        yfcF NONE
        yfcE NONE
       Z3561 3214739 .. 3214752 -  -9.5  -3.17553   CTAAAAATGTTAAGA               GCCGC AATT GCGGC                TCTTTTTTCATTCTG  72 33
       Z3556 3208759 .. 3208777 -    -6  -5.76949   TACGGTGAAAAAAAA             GAAGGC TGAGTAT GCCTTC             TTTTATATGCGTAAT 100 51
       Z3555 NONE
        yfbT 3207528 .. 3207545 -  -9.8  -5.24129   TTCTGCCATAAAAAA             GCCCCG ACGAGA CGGGGC              TAAATCATGATCAGG 100 45
        yfbS 3205283 .. 3205293 -  -3.2  -5.09225   AGGCTATTGAAAAAA                 TCGC TCA GCAA                 AAACTGGTCGATATG  77 378
        lrhA 3201754 .. 3201783 -   -15  -5.86061   CTTTACTAAAAAAAA       GCCGCTGGGGTT TAAAAC ACCCCCAGCGGC        TCGTTTTTTACACTA 100 71
        nuoA NONE
        nuoB NONE
        nuoC NONE
        nuoE NONE
        nuoF NONE
        nuoG NONE
        nuoH NONE
        nuoI NONE
        nuoJ NONE
        nuoK NONE
        nuoL 3189293 .. 3189309 - -15.1  -2.89564   TTCTTAGTTCACAGA              CCCGGCG CAA CGCCGGG              TATATTCACTCAGCC  89 47
        nuoM 3187467 .. 3187482 -  -7.6  -2.96695   GCGTTGAGGAAATGA              TTGCGT CGCC ACGCAA               TGGAGAGCATCACAA  59 114
        nuoN 3186064 .. 3186082 - -11.7  -5.86061   GGGCACCAAAAAAAA             CCGCCGA ACATG TCGGCGG             CTTTCTGACTTACAA 100 50
        elaA NONE
        elaB 3181147 .. 3181177 - -13.4  -2.85847   AAGCCTCACATTATA       CGGGGTACTACA AAAAAAA TGCAGTACCCCG       GTGTAGGGAGGTTTT  86 39
        menF NONE
        menD NONE
        yfbB NONE
        menB NONE
        menC NONE
        menE 3174057 .. 3174071 -  -5.8  -3.23045   ATTTACAGATTAACA               GATAAA CTC TTTATC               AACGGCAATGGAATG  54 71
        pmrD NONE
       Z3518 3173571 .. 3173585 -  -2.1  -4.16101   AAAACACTACATAAA               CTTGC GCTAA GCAAA               GCCTATGCCTTGCTC  58 181
         ais 3165455 .. 3165476 - -13.1  -2.93073   CTTCTGTAACAATGA           TGACAGCCA TTAC TGGCTGTCA            GATTGAAAATTTAGT  86 36
       Z3508 3164172 .. 3164194 - -11.2  -3.38832   TAGTAAGAAACTGAA           TGGCGCGACA GAA TGCCGCGCCG           GAAGGGATCAGAAAC  83 33
       Z3507 3162881 .. 3162897 -  -7.9  -3.72576   TGCCGGTGCAGTAAA              CCGGCAC AGA GTGGCGG              AATCAGACGGATAAG  71 28
       Z3506 NONE
       Z3505 3160640 .. 3160673 -  -8.1  -3.21772   AAGCTCCTTAGAATA     TGTGGGCGTTACCGT TGTC ACAGCAACGCCCGGA      GTGATTAGTGGCTGT  64 30
       Z3504 NONE
       Z3503 3158023 .. 3158041 -  -5.3  -2.62184   CGTTGGTGGATATTA             CCATCGT ACCTG ACGATGA             GATCATGCAACATCG  47 496
        glpT NONE
        glpQ 3150541 .. 3150562 - -12.3  -2.78384   TTTCGCTTTAGCAGA           GGATGGCGC ATGA ACGCCATCC            TGCAGTAGCAGCATT  82 39
       Z3494 NONE
        inaA 3145764 .. 3145789 -    -4  -3.53811   TTCAGCCGGGGGAAA         TTTTGCCCTG TTGTTG CCGAGCAAAA          GGCGATATTGAAATC  52 103
        yfaL 3137185 .. 3137200 -  -4.6  -3.77607   AAGAAGTTTATTAAA              CCGGCA GAAC TGCTGG               GCTGGGTAGATCAGA  58 294
        gyrA 3133797 .. 3133810 -  -8.1  -5.15969   TTTCAATTCAAAAAA               GGGAG ATGG CTCCC                TTTTGGCATGAAGAA  87 47
        yfaA NONE
       Z3482 NONE
       Z3481 NONE
       Z3480 3125988 .. 3126014 -  -5.1  -3.15249   GATAGCGCCCATTAA         GTACGCCGG GTTTTACTG CCGTCGTAC         TCTTCTCCGCTGTGA  52 54
       Z3479 NONE
       Z3478 3124303 .. 3124358 -    -6  -4.78157   ACGAAAAATAAGAAA TGACCAATCTGCCGACGCTTGTTAAT GGTT ATATCCTGGCGTCGGCAGATCGCCCA GCAGTCTTATCTGAA  80 74
        rcsC 3121219 .. 3121273 - -13.6  -3.32698   GTAGGCCAGATAAGA CGCGTCAGCGTCGCATCTGGCATT TGCACTG AATGCCAGATGCGGCGTAAACGCC TTATCCGTCCTACGA 100 35
        ompC 3115867 .. 3115880 -  -9.5  -5.43514   AAAACAATGAAAAAA               GGGCC CGCA GGCCC                TTTGTTCGATATCAA 100 47
        yojL NONE
         ada NONE
        alkB NONE
        yojI 3111231 .. 3111249 -  -6.7  -2.73994   AGCGTCGTAATATTA             TGCCGTC CGGGC AACGGCA             TCACGCGAAGCGGCA  55 4
        yojH 3109326 .. 3109358 - -22.9  -2.82516   CGTCTTATCAGCATA      CGCCACATCCGGCAT ACC ATGCCGGATGTGGCA      CATCATTACAACGCA 100 31
        napF NONE
        napD NONE
        napA NONE
        napG NONE
        napH NONE
        napB NONE
        napC 3102471 .. 3102481 -    -4  -3.09193   AGCATACCCACGCAA                 TAAC CCT GTTA                 AAAACCTGGCTCGAC  47 23
        ccmA 3101844 .. 3101860 -  -2.2  -2.53119   AATGCGCCAGAACAT              CATACG GCCCT CGTTTG              CGTCAGTGAAATGCG  39 8
        ccmB 3101181 .. 3101207 -  -3.1  -2.59883   AAAATCAGTAATCCA        GCGTTATTGAAT GCTG ATTCG-TAACGC         TGCCGCCGTCGCAAA  42 2
        ccmC NONE
        ccmD NONE
        ccmE NONE
        ccmF NONE
        dsbE 3097227 .. 3097239 -  -3.3  -5.07486   CACGCCCAATAAAAA                CCTCA TTG TGCGG                CCTCCTTACTGTATT  74 15
        ccmH 3096149 .. 3096175 - -10.8  -5.18726   GGGGCACAATAAAAA         TAGCCCGATGGC ATC ACCATCGGGCCT         CTTTTTATTTACTCT 100 30
        yejO 3092502 .. 3092518 -    -8  -5.51165   AAAATCCCAAAAAAA              CCAACC GTAAA GGTTGG              TTTTTTTATATCTGC 100 94
        yejK 3089023 .. 3089038 - -11.8  -5.06103   ATAAGTTGTAAAAAA              CCCCGC TCCG GCGGGG               TTTTTTGTATCTGCA 100 126
        rsuA NONE
         bcr 3084736 .. 3084753 -  -7.7  -4.26202   ACATGCATCAACAAA             GGAAGCC TTTT AGCTTCC              TCGTTGTGCAATAGA  76 41
        yejG 3083753 .. 3083773 -    -6  -3.37487   TTAGATCCTGAAACA            CGCCACCG TTATC CGGCGGAG            TTCTCTGGTGGTCAG  56 344
        fruB NONE
        fruK NONE
        fruA 3065739 .. 3065758 -  -9.3  -5.28683   ATGAACACTAAAAAA            GGGCAGA AAAGAA TCTGCCC             TTGAGGAAATAACCT 100 183
        yeiC NONE
        yeiN 3063558 .. 3063575 - -10.5  -3.74693   CTTCATGCCAGTAAA             CCCGGCG TCAG CGCCAGG              TTTCGGTATGTTTGA  80 75
        yeiM 3061787 .. 3061809 -  -4.1  -3.57808   GTTAATCGATAAAGA          CCATGAACCG CGTG CGGTACA-GG           CTATTGAAGAGTGTT  53 497
        yeiK 3060396 .. 3060427 - -14.4  -3.57406   TGCCCATCAGAAATA      GCCAGGCCTGCATC TTGC GATACCGGCCCGGC       TTGTTATCAACACTT 100 39
        yeiJ 3059039 .. 3059079 -  -2.5  -3.63569   CCAATGGTGTAACAA TGTTGCCGGATTCGACGC TTGACC GCATCTTATCCGGCT-CA  TAAATCGCACACTAC  50 37
        yeiE NONE
        lysP 3053270 .. 3053289 - -13.6  -4.75776   AATGGAATTGAAAAA            GCCCTCTC GGTT GAGAGGGC             TTAGCAAGGAAGGGA 100 46
        cirA 3050858 .. 3050870 -  -7.7  -3.14132   TTTCTTGCTGACCAA                CTGCA ACC TGCAG                TACTTGCAGAAGCCG  61 194
        folE NONE
       Z3408 NONE
        galS 3046653 .. 3046666 -  -2.3  -4.03413   AGTGCTTGAGATAAA               TGCTC GGCG GGGCA                GTAGAGTTAATGAAG  55 248
        mglB 3045580 .. 3045602 - -14.9  -3.88232   TTGGCCATACAATAA           GGGCGCAGT AATAG ACTGCGCCC           AATCAGTCTTATTTC 100 34
        mglA NONE
        mglC 3042770 .. 3042803 -  -8.9  -3.10533   TTGTAAAACCAGAGA     CGCATCCGGCA TTTGGTTCCTGT CGCCGGATGCG      GCTTGAACGCCTTAT  68 226
       Z3394 NONE
       Z3393 3033327 .. 3033337 -  -8.2  -3.89354   CTCCTAAATTAATAA                 CGCG CTT CGCG                 GAACAGCCCCAGGGC  72 8
       Z3392 NONE
       Z3391 NONE
       Z3390 3030603 .. 3030625 -   -12  -5.42259   TCACCCGCAAAAAAA           TGAGGCGCTA TGT TAGCGCCTCC           TGTGTTTGCAGACAA 100 143
        yohI 3029619 .. 3029641 -  -4.9  -3.85817   ATTGTTTCTGATAAA           CTGCGAT TCCACTATT ATCGCAG           CTTACCGATATCAAT  59 17
       Z3388 3028905 .. 3028917 -  -3.3  -4.20042   AGTAACAGCGGAAAA                CAGGC GAT GGCTG                GATAAAAGGAATCAC  60 391
        yohG NONE
        yohF 3026541 .. 3026555 -  -5.6  -5.06816   ACGCGGGAAGAAAAA               GCCGGA TAA TCAGGC               GTAAAACCATTGCCC  80 159
        yohC 3025176 .. 3025211 - -11.2  -3.75015   AGAATCGTGAGGAAA    TGCTGCATTGCTGACA TTTA CGCCAGCAATGCAACG     TCAAAGAACTTTCTA  91 38
        pbpG 3024087 .. 3024110 - -11.8  -3.28472   GTGGAGTAAAAATTA          CGGATGGCAGA GTA TC-GCCATCCG          AATTCACTTAATCGT  85 33
        bglX 3019842 .. 3019860 - -12.4  -3.71607   TGAACATCAGGCAAA             GGGCGCAA ACG TCGCGCCC             TTGCTAAAGCATTAC 100 37
        yehZ NONE
        yehY NONE
        yehX NONE
        yehW 3015686 .. 3015701 -  -3.2  -3.27923   GCCCAACAGCAGCAA              CTCACC AGTT GGCAAG               AACAAGGCCATGATA  47 208
       Z3362 3006192 .. 3006202 -  -6.8  -3.88985   AAAAGCCGCTACAAA                 GCTC GCA GAGC                 AGAACTTATTGCCGA  68 371
       Z3357 3003247 .. 3003263 -  -3.7  -3.30124   CTGTATTTGTCATAA              TGAATCC TGT GGATTGA              TCCAGTAATTCCCTC  50 39
       Z3356 NONE
       Z3355 NONE
       Z3354 3001273 .. 3001294 -  -8.7  -5.27335   TCCCCCAAATAAAAA           GGCCTGC-GA TTA CCAGCAGGCC           TGTTATTAGCTCAGT  95 52
       Z3353 3000860 .. 3000871 -  -2.2  -2.73903   AAAACCTCCTCAAAC                GCAT TCTG ACGC                 ATTTTTCATTCTCGC  40 126
       Z3352 NONE
       Z3351 NONE
       Z3349 NONE
       Z3348 2998879 .. 2998890 -  -2.2  -2.71731   GGGATGGGCTAAGCA                TGGC TTTC ACCA                 TTAAAAAGTCGCTTG  40 7
       Z3347 NONE
       Z3346 NONE
       Z3345 2997424 .. 2997439 -  -7.5  -5.60993   CTGGGTACAAAAAAA              CCCGC GCATCG GCGGG               TTAAGCAGCGTGGCA 100 73
       stx1A NONE
       stx1B 2995478 .. 2995495 - -12.7  -4.30719   TTTGTCCATAAGAAA             GCCCCTC CGGA GAGGGGC              TGGAGAGTGGCGCTA 100 284
       Z3342 2993120 .. 2993135 -  -5.4  -2.74038   ACAGCACACAGACCA              CCGTAC AGAA GTACAG               CATTAACTGGTTCAG  50 187
       Z3341 2992658 .. 2992681 -   -11  -5.68489   CACAACAATAAAAAA          GACCACCGGC ACAC ACCGATGGTC           CCTGACGCATGCTTA 100 38
       Z3340 NONE
       Z3339 2991736 .. 2991752 -  -3.6  -3.35467   CGCAGAAATGACNAA              GGCATC NTTAC GGTGCC              TGAGTGTTAAACAAC  48 136
        antV NONE
       Z3336 2989939 .. 2989964 -  -6.1  -3.05384   GCGTGGGTCATTGAA         TCTTGCCGCCGG GAG CTGGCAGC-AGA         CATAAAATATGCCCG  53 463
       Z3333 NONE
       Z3332 2986852 .. 2986863 -  -7.2  -6.09196   CTGAAAATAAAAAAA                CCGC CGSA GCGG                 TTCRTGATGGTTACA 100 53
       Z3331 NONE
       Z3329 NONE
       Z3328 NONE
       Z3327 2981779 .. 2981790 -  -2.2  -2.52623   CCCTCCTCATAACAC                CGTC GGAC AACG                 CAAATCGTAAATCAG  39 5
       Z3326 NONE
       Z3325 NONE
       Z3323 NONE
       Z3322 NONE
       Z3320 NONE
       Z3319 2979139 .. 2979152 -  -8.1  -6.06723   CCGGGCAAAAAAAAA               CCTGC CACA GCAGG                TTTTCATCATTATTT 100 39
       Z3318 NONE
       Z3316 2975817 .. 2975836 -   -10  -4.82901   CGGTCGCCACAAAAA            GGCACGGT AACC ACCATGCC             ACGATAAAAACTCTT  91 220
       Z3315 NONE
       Z3314 NONE
       Z3313 2973489 .. 2973500 -  -7.2   -3.0894   TAATCAGTCAGGTAA                GGGG CGGG CCCC                 TTACCTTTATTCCTC  60 192
       Z3311 2969278 .. 2969295 - -11.3   -5.4505   TTCTGCAATAAAAAA             GGCGTCA TTCC TGACGCC              CTTTATTGGGGTTAT 100 48
       Z3310 2968601 .. 2968620 - -12.1  -5.26316   TCACCCCACAAAAAA            GCCCGCC TGAACC GGCGGGC             TGTCATAACACTGTG 100 53
       Z3309 NONE
       Z3307 NONE
       Z3306 2966963 .. 2966979 - -10.1  -5.09762   ATTGCAACACAAAAA              CCGGAGC CGG ACTCCGG              TTTTGTGAAGCTGTC  93 44
        yehU NONE
        yehT 2963449 .. 2963459 -  -3.2  -4.68593   TTGATGAGGCAAAAA                 GCCA TTT TAGC                 AGTCTTTTACAGGCC  66 32
        yehS 2962539 .. 2962565 -    -8  -4.29073   GAAGAATCGAAGAAA         TTCAGCGCCAAT CTG AACGGCACTGAA         ATTGCCATTACCTAT  76 409
       Z3299 NONE
       Z3297 2960587 .. 2960602 -  -3.2  -4.15044   CGCTTTTGCAACAAA              CAGACG ACCC CGTGTG               TCTGGTTTCTGGCTT  60 472
       Z3290 2953936 .. 2953955 -  -9.3  -3.75437   AATCATTTTATTAAA            GGGGGAA GCGGTT TTCCCCC             TTAGATGCGTTTCAA  77 49
       Z3289 2952890 .. 2952911 - -11.6  -2.74018   CCATTAAAAACACAG           CGGGCAGT GATGCA ACTGCCCG            TTATCAACACGACTT  77 484
         mrp 2938958 .. 2938990 -  -6.3  -4.85782   TGCGGCAAAAACAAA      TACACCGCATCAATA TAA CATCTCTGCGGTGTA      TGAAGAATAACCAGA  80 55
        yehE 2938415 .. 2938444 - -16.7   -5.5112   GGGATGAATAAAAAA       GCCAAAATCATTC ATAG GAATGATTTTGGC        TTTTTAAATATGCTT 100 58
        yehD NONE
        yehC 2936867 .. 2936879 -  -3.3  -3.07895   GTCATTCTCAACATA                GGCAG CTC CTGCA                ATTAAATTTTGTCAC  45 27
        yehB NONE
       Z3276 2933264 .. 2933284 -  -8.2  -5.42259   TCATCGCTAAAAAAA            GCCCCCTC GGAGA GAGGGGGA            AATGCAGACACCTTA  95 81
        yohL 2931334 .. 2931344 -  -2.6  -3.33696   TGGGCTGTGAAGCAA                 TTTT TCG AAAA                 TTAATCAAACTATAA  46 139
       Z3270 2930068 .. 2930078 -  -5.4  -2.63476   ATGGATCTAAAAATT                 CATC ATA GATG                 GCTGGATTTTTCATA  50 137
        thiM NONE
        thiD 2927462 .. 2927476 -  -3.5  -2.66008   AAAGCAGCTATAGTA               CGGTG CTCAC CACCA               GGCGTGGAAGTGGTG  42 17
        yegX NONE
        yegW NONE
       Z3260 2921089 .. 2921109 - -14.7  -5.89947   GAAAGGCAAAAAAAA            CGGCCTCCC GGA GGGAAGCCG            YAACAAAGTGCGCGT 100 179
        gatY 2920100 .. 2920121 -    -8  -2.71712   TTTTCCTTGTTAAAT           GGCAGGTGC GTTAT GC-CCTGCC           CTCGCAGCCACAATC  60 14
        gatZ NONE
        gatA NONE
        gatB NONE
        gatC 2916686 .. 2916696 -    -4  -3.26405   CTCAGGTAAAAATTA                 TTCT GCG AGAA                 CGACTTTCTCTTGTT  48 12
        gatD 2915567 .. 2915589 -   -17  -2.52623   TGTTTTGCACAATAC           CGGGCCAGCA TCA CGCTGGCCCG           CGGTTTCAGGGAATG 100 31
        gatR 2914665 .. 2914709 -   -13  -3.39595   TTGAACCAGGGAGAA TCCGTAATGCCGGATGCGGTG TAAA CACCTTATCCGGCA-TACAGA ACAATACTACACCGT  95 32
       Z3251 2912541 .. 2912551 -  -8.2  -4.24948   TGAGCACATGGAAAA                 CGCC AAA GGCG                 AAGCTATGCCGGTAG  78 486
       Z3241 2897779 .. 2897806 -  -8.4  -3.92373   CAGCGGATGCATAAA        CCAGACGCCAGC TCAC ACTGACGTCCAG         CCTTTTGGCGCTTCC  76 10
       Z3240 NONE
       Z3239 2894694 .. 2894706 -  -3.3  -4.66833   CGCGAACCGGAAAAA                GTGGC CCT GCTAC                AGAAAGTCTGGCGTC  68 415
        alkA 2892395 .. 2892411 -  -2.9  -3.20349   CGCTGAAAGCGAATA              TGGCAGA TTA CCTGCTA              CTTGATGGTGAGTTA  45 363
         udk NONE
         dcd NONE
        asmA 2885778 .. 2885811 - -12.6  -3.87815   GCTTAGTGCTATAAA     TACAGATGGCGACA AATTGA TGCCGCCATCTATA      TAACTTGTCTTACAT 100 35
         wza NONE
         wzb NONE
       Z3224 NONE
        wcaA NONE
        wcaB NONE
        wcaC NONE
        wcaD NONE
        wcaE NONE
        wcaF NONE
         gmd NONE
        wcaG NONE
        wcaH 2871336 .. 2871348 -  -6.2  -2.58861   CAGTATTTTCATAAT                CCGG GTACT CCGG                CACGCTTCTCAGCGA  53 6
        wcaI NONE
        cpsB 2868628 .. 2868676 - -10.2  -3.30124   CCGTAGGTCGGATAA GGCGTTCACGCCGCATCCGACA ATCAG CGCCTGATGCGACGTTTACACC CGTCCGTAGCGATCC  76 19
        cpsG 2867100 .. 2867128 -  -2.4  -3.14878   TGGGGTAAGGGAAGA        TCCGACATTACT CGTTC AGCAACGTCAGC        AGAGTTCGCGTTCGC  44 4
        wcaJ NONE
        wzxC NONE
        wcaK NONE
        wcaL 2861508 .. 2861520 -  -5.5  -3.85698   GTTCTCCTCTATAAA                GCCTG CAG CAAGC                TGGCGAGTTCTCGAT  61 6
        wcaM NONE
       Z3206 2858869 .. 2858884 -  -3.3  -2.98088   TCGGAAATCCACATA              CTGAT AATTTA ATCAG               TACCTCTTTCCGAAT  44 84
        galF NONE
        wbdN NONE
         wzy NONE
        wbdO NONE
         wzx NONE
         per NONE
        wbdP NONE
       Z3198 NONE
         fcI NONE
        wbdQ NONE
        manC NONE
        manB 2845495 .. 2845510 -  -4.6  -3.61468   TCTTAAGCAAAGGAA              CGTCTC AATC GTGACG               TGAAATGCAAATTGG  55 189
        wbdR 2843714 .. 2843727 -  -4.5  -2.85565   ATATTTTAAACATTA               GTCCC ATTT GGAAC                GTGTTTTCGCATTCC  48 43
         gnd 2842088 .. 2842110 -  -7.6  -5.77853   AATTGGCAAAAAAAA           GCCCGGTACA ATA TACGCCGGGC           CTCAATTTTATTGTT 100 53
         ugd 2840692 .. 2840712 -  -8.3   -4.0865   GGTAACAAAAGACAA            TCAGGGC GTAAATA GCCCTGA            TAACAAGATGTTAGT  78 36
        wzzB 2839553 .. 2839578 - -11.1  -5.75945   ATCCGGCAAAAAAAA         CGGGCAAGGTG TCAC CACCCTGCCCT          TTTTCTTTAAAACCG 100 47
       Z3178 2830982 .. 2831005 -    -3  -2.87344   CAGTGGTTTCATACA          CGCCCCCTTGC AGT GCATGCGG-CG          TCCTGCTGGCGTGAT  42 44
        yeeY 2829937 .. 2829963 -  -7.3  -5.26875   GTTTGAAGCAAAAAA         TAACCGACGCT GATGA AACGTCGGTTT         TTAGTCATTTTTTGA  91 111
        yeeF 2828376 .. 2828403 - -12.8  -6.04419   AAAAGAATAAAAAAA        CCGGAGCCAAAT GTTC ATTCGACTCCGG         TTTATTATTAGAAAT 100 46
        yeeE NONE
        yeeD 2826495 .. 2826509 -  -2.1  -4.08064   AATTCTGCGTGAAAA              TC-CGC AAGT GCGTGA               AAAAGTGGTGGCGAT  56 462
        dacD 2824066 .. 2824081 -  -3.2  -2.80113   GATTATGCGAGCAGA              CTCGCA CTCC TGCCAG               TCTGCTGCAAAAGAA  43 44
        sbmC 2823396 .. 2823418 -  -6.3  -3.92373   TATCCGACGGACAAA           CCGGGAA CAGTGTAAT TTCCCGG           CAGGAGCGAAAAAAT  66 115
        yeeA 2822235 .. 2822249 -  -2.8  -2.78495   GCAGCAGCAAGATGA               TTCTGA AGT TCAGGA               ATTATTTGCGCAAGG  41 27
        yeeX 2821707 .. 2821737 -   -17  -2.91042   GATAAGAATCAATGA       GCAATGAGGGTTGC CGG GCAACCCTCATTGA       ATAAAACAGGAATTA 100 38
        cobU NONE
        cobS NONE
        cobT NONE
        erfK 2808181 .. 2808198 - -11.3  -5.22039   GCCAAATTCAAAAAA             GCCTGCT TTCT AGCAGGC              TTTTTGCTTTCTAAT 100 52
         nac NONE
         cbl 2805774 .. 2805792 - -11.7  -4.12942   CCAAATTTCTGAAAA             GCCCGCT TTTAT AGCGGGC             TTTTTGCTATATCTG  93 32
       Z3144 NONE
       Z3143 2803772 .. 2803799 -  -8.4   -5.4387   ACAGAAATCAAAAAA        CCCGGTCACTTT TTAC AAGGCAACCGGG         TAAAAATAATTTTTA 100 264
       Z3137 2797957 .. 2797968 -  -5.8  -5.48514   ATGAATAAATAAAAA                TGCG ATAC CGCA                 AGAATCGCGTTCGAT  93 172
       Z3136 2790052 .. 2790070 -  -4.6  -3.86015   CAGTTCCTGCACAAA             TTGCCATT GCA AATGCCAA             TACGGTGCCCTACAC  60 366
       Z3125 2781792 .. 2781808 -  -3.6  -3.03124   CTTTACCCTCGAACA              TCCGGA AGAAA TCCGGC              ATGAATATTGTTGGT  45 40
       Z3124 NONE
       Z3123 NONE
       Z3122 NONE
       Z3121 2778901 .. 2778912 -  -2.2  -3.28712   GTTTTTTCGCCATAA                GTGGC CTT GCC-C                AGCCCGGATTCGTTT  45 44
       Z3120 NONE
       Z3119 2777640 .. 2777658 -    -3   -2.9039   ATATCATCCGACATA             TTCCCTCC CTT GGTGTGAA             TCCCGGCGAACGTTT  42 115
       Z3118 2777051 .. 2777064 -  -9.5  -5.49579   CCAGAAAAAACAAAA               CCCGC CGAA GCGGG                TTAAGTGCGGGTGCG 100 495
       Z3116 NONE
       Z3115 NONE
       Z3114 2774497 .. 2774512 -  -7.5  -5.61596   AGTGGCACAAAAAAA              CCCGC TTGTGG GCGGG               TTTTGTTTGCTTTTG 100 93
       Z3109 NONE
       Z3108 2773134 .. 2773152 - -13.8  -5.40072   CTGGTCGTAAAAAAA             GGCCGCGC CAT GCGCAGCC             GAAAATAAAGGGATA 100 227
       Z3107 2771111 .. 2771139 -  -3.2  -2.57344   GATGGCTCTGATAAC       TCATGCAGG-CGTC TCA GACGACCCAC-TGA       CACTACCGGTGAGTT  42 73
       Z3106 NONE
       Z3105 NONE
       Z3104 2769762 .. 2769778 -  -4.3  -4.17701   CGCAGAAATGACAAA              GGCATCA TTA CGGTGCC              TGAGTGTTAAACAAC  64 136
        antU NONE
       Z3101 2768109 .. 2768131 -  -5.6  -4.33997   CATTAAAAACAACAA           GTTACCATCA TGA TGATGATGAC           GATAAAATCACAAAA  70 322
       Z3100 2767440 .. 2767454 -  -5.6  -3.34398   TGGGTGGGCGAAACA               GCGAGG CCA CTTCGC               GCCAGATATCGGATG  56 68
       Z3099 2765383 .. 2765394 -  -2.2  -3.28712   CTTCTGTGCTCACAA                CCAG CCTC CTGA                 TGTTATCCATGGATT  45 8
       Z3098 NONE
       Z3097 2762502 .. 2762515 -  -3.7  -4.26327   GAGCGACTAAAAGAA               GCCGG ATTA CTGGC                ATCAACAGGGAGTAC  62 272
       Z3092 2760349 .. 2760360 -  -7.2  -5.64274   TCAGGCATAAAAAAA                GCCC TTTC GGGC                 AGTGATTGTGATAAC 100 48
       Z3091 NONE
       Z3090 NONE
       Z3089 NONE
       Z3088 NONE
       Z3087 NONE
       Z3086 2757411 .. 2757446 -  -8.9  -2.71364   TCATCCCGGCAAGCA    TGGCGCGCCAGTCGG CTCTCC CCATCTCACGCGCCA     GTTTCAGGACAAAGT  66 41
       Z3085 NONE
       Z3084 NONE
       Z3083 NONE
       Z3082 NONE
       Z3081 NONE
       Z3079 2751893 .. 2751919 - -13.1   -4.4009   GTTTATGCCAGAAAA        CAACAGGCACCC CGGA GGGTGCCTGT-G         TCATGACGGAATAAA 100 191
       Z3077 2748327 .. 2748345 -  -6.7   -5.4505   TTCTGCAATAAAAAA            GGC-GCCA TTTC TGGCCGCC             CGTATATGGGTTATA  91 45
        lomU 2747650 .. 2747669 - -12.1  -5.26316   TCACCCCACAAAAAA            GCCCGCC TGAACC GGCGGGC             TGTCATAACACTGTG 100 53
       Z3074 NONE
       Z3073 2746013 .. 2746029 - -10.1   -5.5604   CTAACCAACAAAAAA              CCGGAGC CGG ACTCCGG              TTTTGTGAAGCTGTC 100 44
        yedW NONE
        yedV 2736475 .. 2736507 -  -8.4  -2.67017   AAGCGCATAATCAAT     CGCAGCCGCGTTAGT ACTC ACGA-CGTGGCTGCG      TTTTTTCACGGTTAA  63 65
       Z3056 2732943 .. 2732956 -  -2.3  -2.76815   ATGCTGCCTAACAAT               GCCCC GACC AGAGC                CATAAATAAAAATCC  40 4
        yedJ 2732086 .. 2732106 -  -7.5  -3.15999   CCTGCATAGATTTAA            CCGGCCATC TGA GATGGTCGA            CAGGTTAACATAATT  62 63
         dcm NONE
         vsr NONE
        yedI NONE
       Z3048 2727910 .. 2727928 - -14.6  -2.62983   GGCATTGGCACACCA             GGCCGGAT GTG ATCCGGCC             TGGTCTTAATGATAC  89 45
       Z3047 2725885 .. 2725909 -  -8.6  -3.65827   CAATTGTCAGGCAAA         CGCCCA-ACCA CACT TGGCCTGGGCG          ATGGGCCAAACGATG  69 198
        dsrB 2724353 .. 2724386 - -13.9  -3.04248   CAACATGCGCTAACA     CATTCTGACTGGTGG TTTC CCACCAGTCAGGCTG      AATTAGATTACTCTG  87 33
        fliE 2712166 .. 2712177 -    -3  -4.40199   AAAAACATCAACAAA                GATA AAAT TATC                 CAGAGGTTACTGTTG  60 244
       Z3026 2710394 .. 2710408 -  -4.2  -3.35679   TTGCCCCATCCATAA               CCCCAC GCG GTGAGA               TCGGATGTCATTAAA  50 525
       Z3023 2708562 .. 2708572 -  -2.4  -3.57106   GCGAACTGAAATCAA                 TGCG GAC CGCG                 CCAAATTATTTACGT  49 403
        yedD 2705382 .. 2705402 -   -14  -2.64155   GGTGCTTTAAATTCA            TCCCCGGC GGCAA GCCGGGGA            GATTTCATTACGGCA  86 33
        fliC 2699400 .. 2699416 - -15.1  -5.28176   TCCAGGCAGAAAAAA              CCCCGCC GGT GGCGGGG              AAGCACGTTGCTAAC 100 200
        fliA NONE
        fliZ NONE
        fliY NONE
        yedO NONE
        yecS NONE
        yecC 2694498 .. 2694508 -  -8.2  -2.73441   TATCAGGCTTGAAAT                 GGCG TTC CGCC                 CCGACTGTCGAATCG  60 61
        sdiA 2693532 .. 2693558 - -12.3  -4.70583   GTCAGTAATATAAAA         CCGGCTGATAG CGTGC CTTTCAGCCGG         TTTTTGCATCTGGCA 100 59
        uvrY 2692132 .. 2692142 -  -6.8  -2.94365   GTACATGCGATAAAC                 GCCA GGC TGGC                 TGGTTACGGTTTTTA  56 68
        uvrC NONE
        pgsA 2689238 .. 2689251 -  -8.1  -5.34055   ACAAATACGAAAAAA               CCACC CGAA GGTGG                TTTCACGACACTGCT  95 525
       Z2994 2688474 .. 2688492 -  -3.8  -4.13343   ACAAACCTGTTAAAA             GAGATTAC TCA GCATTCTC             CTGCTTCCATTGCCG  59 11
      tra8_2 2686868 .. 2686908 -  -6.8   -3.4409   AACAAAAAGCAGTAA CCCCCTCCGCACGCACATG CGAC CATGC-CGCACAGGGAGGG  AACAGATGACCGACA  61 305
       Z2991 NONE
       Z2990 NONE
       Z2989 2684627 .. 2684638 -  -2.2  -2.72511   TCTATGTGCTCAAAG                CACA CAAC CGTG                 ATCAGGCTTCCGTCG  40 27
       Z2988 NONE
       Z2987 NONE
       Z2986 NONE
       Z2985 2681142 .. 2681174 -  -8.4  -3.45514   GACATACAACAGCAA      GTCGCCAGTCACCT TCATC AGGAAATTGGCGAC      ATACGTTAAATCAGA  71 36
       Z2984 2680422 .. 2680445 - -11.8  -5.74684   CAATAAAAAGAAAAA          GCCATCGACA GAAA TATCGATGGC           TTTATGTACTCTATT 100 36
       Z2982 NONE
       Z2981 2678582 .. 2678600 - -17.4  -2.52676   CAGCCTCCGAACGCA             GCCGCGCG CAA CGCGCGGC             CTTTCTGGCTGGGCT  95 235
       Z2969 NONE
       Z2968 NONE
       Z2967 NONE
        intT 2668118 .. 2668131 -  -8.1  -5.64274   GCAGGCACAAAAAAA               CCACC CGAA GGTGG                TTTCACGACACTGCT 100 233
        yecA NONE
        yecH 2665503 .. 2665513 -  -6.8  -3.61988   TTATTGATAAATTAA                 GCCT GGC AGGC                 AAAAGCGGCGAAGGT  63 125
        araF NONE
        araG 2659926 .. 2659936 -  -2.4  -3.07816   TCCTTACTCAGGCAA                 CTGC CTG GCTG                 ACTTTAGGCATCGCA  42 7
        araH 2658853 .. 2658878 - -12.6  -3.81414   ATTTGCAACGAAGAA         CAGCCAACCG TTGTGG CGGCTGGCTG          TGGTGGGAAAAAACG 100 64
        otsB NONE
        otsA 2656182 .. 2656195 -  -2.3  -4.08692   CAACTGCTGGCAAAA               GCGGT ATCT ATCGC                CAGGCCAGTAAAGGG  56 381
       Z2947 2655596 .. 2655615 -  -9.4  -3.63515   TGCGATTTTCAATAA            TGTGTGAT GCAG ATCACACA             AAACACTCAATTACT  77 7
        flhD NONE
        flhC 2654355 .. 2654378 - -12.5  -5.75342   TTGGGGCAAAAAAAA          GCAGCGGTA CGTCGT TACCGCTGC           TGGAATGTTGCGCCA 100 52
        motA NONE
        motB NONE
        cheA NONE
        cheW 2649926 .. 2649946 -  -8.3  -4.96468   GAAATTGAAATAAAA            CCCGATG CGCAGAT CATCGGG            TTCATTTCAATTGAG  91 54
         tar NONE
         tap 2646497 .. 2646526 -  -2.1  -2.90763   CCCACAGGGCAGAGA       TGAAGTCATAGCG CCTT CTCAATCACTTCA        GGATACCACTGGCGC  41 23
        cheR NONE
        cheB NONE
        cheY NONE
        cheZ 2643492 .. 2643527 - -13.4  -2.78596   CATCGCCTTATCAGA    CCGCCTGATATGACGT GGTC ACGCCACATCAGGCAA     TACAAATCAAAATCC  85 32
        flhB NONE
        flhA NONE
        flhE 2639344 .. 2639354 -  -6.8  -3.92996   CGTTATATAGAACAA                 GTGC CAC GCAC                 AGGTGCAAAAAAACC  68 392
        yecM NONE
        cutC 2635589 .. 2635613 -   -10  -5.64274   TCAGGGATAAAAAAA          GGCCCCTG TTGAAATTG CAGGGGCC          TGGTACGAGCAAGCA 100 73
        yecK 2634164 .. 2634182 -    -3  -3.14132   TTCCTCCCTGATCAA             CGAGGATC ACT GTTTCTCG             GTAATATCTTTGGCG  45 13
        bisZ 2631388 .. 2631400 -  -9.1  -2.87132   GTGGTTTTGTAGATA                TCCGC ATT GCGGA                TGTGAGCGTTACCAC  65 341
        aspS 2625859 .. 2625874 -  -3.2  -3.05384   GCCGCCTCGATGCAA              CGCGAA TGAT TTCGTG               TATTTGAGTCATATC  45 39
        ntpA 2625295 .. 2625306 -    -3  -4.83615   GACCTGCCATAAAAA                TATC TCCA GATA                 GCCCTGCCTGTTCAG  68 37
        yebC 2624556 .. 2624566 -  -6.8  -2.94218   AGGCCTCATCAGAGA                 GTCG CTG CGAC                 CTCATCAGAGATTTC  56 8
        ruvC 2623659 .. 2623671 -  -3.4  -5.35721   ACAGAACAACAAAAA                CAAC GAATT GTTG                AACAGGTTCCCTCCC  85 347
        ruvA NONE
        ruvB 2621419 .. 2621433 -  -7.1  -3.30771   GTATATGCCTGATAA               GACGC GAATA GCGTC               GCATCAGGCACACTG  63 76
        yebL 2618614 .. 2618628 -  -4.2  -3.67611   GCGACCCCAACATAA               CGCG GTGTGGT CGCG               GTAAATTATTAAACG  53 87
        yebA 2617313 .. 2617335 - -10.6  -5.99154   CACCAAATAAAAAAA           GCCGGTAC TGACTGC GTACCGGC           TGCGAATGGATGTTA 100 42
        msbB 2616134 .. 2616172 - -13.9  -2.81725   ACGGTAGAGTAAGTA  CGTTG-CCGGATGCGGCG AAAA CGCCACATCCGGCCTACA   GTTCAATGATAGTTC  86 114
         zwf 2611773 .. 2611798 - -11.2  -5.80364   AGTGTAATAAAAAAA         GCCTCGTG-GG TGAAT CCGCACGAGGC         CTGAAAGTGTAAAAA 100 105
         edd NONE
         eda 2609124 .. 2609144 - -15.5  -4.89393   TAAACGCTACAAAAA            TGCCCGATC CTC GATCGGGCA            TTTTGACTTTTACAG 100 35
        yebG NONE
        yebF 2607024 .. 2607035 -  -3.6  -3.28712   TTCTGGGGCGGACAA                GGCA CTCG CGCC                 GYATTCCGCCAACGG  48 63
        yebE 2606080 .. 2606094 -   -10  -2.91582   CAGGCTATCCAGAGA               GCGGAA TTA TTCCGC               CAAAGTGCGTTTTTG  72 17
        ptrB 2603461 .. 2603482 -  -4.4  -3.78953   ATTTGCACTATGAAA           CTGGCC CGTCGTTTGT GGCCAG            GGATCAAGTACAGCA  58 360
       Z2889 NONE
       Z2888 NONE
       Z2887 2600149 .. 2600175 -  -8.8  -4.16832   TAACAGATAAAAAGA         GACCGAACAC GATTCCT GTATTCGGTC         CAGGGAAATGGCTCT  80 253
        pphA 2599066 .. 2599082 -    -5  -4.44608   CTGATCCAAAAAGAA              CCCGTC GGCAT GGCGGG              TTATTTGTCCTGGTT  70 294
       Z2879 2592621 .. 2592640 -  -6.4   -3.1552   GCGCAGGCATGAACA            GGCGTCAT TATA ATGACGCT             ATCAGTAAATGCTAC  57 53
        proQ NONE
         prc 2589775 .. 2589798 -   -14  -5.00616   GCCGCTGTTAAAAAA          TCAGGCACAA TTTC TTGTGCCTGA           TTGATATTACTTGAC 100 32
        htpX 2588692 .. 2588711 - -10.7    -5.626   CAGGGCATAAAAAAA            GCGCGTC GAGCAG GACGCGC             TTTTTAGTATTTACT 100 46
       Z2874 2586305 .. 2586335 -  -6.9  -4.44046   CTCATGCTAAATAAA       GAACCTGTCTG TTTGATATT CCGACAGGTTC       TTACTCTCATCAGAA  74 35
       Z2872 2585656 .. 2585670 -  -2.8  -3.37655   GTGCTGAAAAAATGA               TATCAC CAC GGGATA               AACTGGTTAATGGCA  46 13
       Z2871 2585251 .. 2585282 -  -9.6  -3.25729   TATAATCAGGATGAA      TTGAGTAAC-CCTTC AAC GACGGGGTTACTCAA      GATTGAGGAAGGATT  72 39
       Z2869 NONE
        cspC 2584195 .. 2584213 -  -8.1  -4.85177   AAAGCATAGTAAAAA             GCCTCGC ATTCG ACGAGGC             TTTATAGCGAGATTG  86 74
        yebH 2583018 .. 2583034 - -11.5  -2.55437   GATGAAGATGAAGAG              CCGCGCC GTC GGCACGG              TTTCTGGCTACTGGT  73 278
        yoaE 2576987 .. 2577021 - -14.9  -3.54424   CGTGATTTTCCCAAA     TGGCTGGCGGGCAGC CAACC GCCGCCCGCCCGGCA     TAATGGACATATCAC 100 66
       Z2854 2571263 .. 2571281 -  -3.2  -3.17723   GCACGGCGAAGGGAA             TCTTTAAA TAT TTAAAAGA             ACTGGGAGTACCCGC  45 329
       Z2851 NONE
        yeaZ NONE
       Z2849 2566938 .. 2566962 - -14.4  -2.66106   TACCGTAAGAATGCA          GAAACAGCGG ACCAG CCGCTGTTTC          TTTTTCTTTAAAAAC  87 47
        fadD 2565057 .. 2565073 - -10.8  -5.75342   GGGCGTCAAAAAAAA              CGCCGG ATTAA CCGGCG              TCTGACGACTGACTT 100 46
         rnd 2563855 .. 2563883 -  -7.5  -2.71144   TAGTTTGCCGAAGCA       CGGA-TGTGGCGC TGAGC GCGCC-CAGTCCG       GCTTCGGAAAATTTT  58 39
        yeaT 2557651 .. 2557666 -  -7.6  -4.64846   TTAGAAAGGAGAAAA              TCAGGT TTTA ACCTGA               TATCAACCCGATAAT  82 52
        yeaS 2556896 .. 2556906 -  -2.4  -2.96395   AGGGAGGATTATAGA                 TGGG AAG CCCG                 CGACAACGCGGGCTG  41 47
        yeaR NONE
        yoaG 2556220 .. 2556234 -    -5  -2.82529   GATAATTACCAACCA               CAAACA TCA TGTTCG               TTTTCCGTGTCATAA  49 1
        yeaQ 2555692 .. 2555712 -  -2.5  -5.66989   TAAAGATGAAAAAAA            CAACGATCA TTA TGATGGGTG            TGGCGATTATTGTCG  89 128
        yoaF 2554013 .. 2554037 -  -6.5   -5.1675   CTACTCAGCAAAAAA         CACCA-CGCA GAACCA TGCGCTGGTG          CTGGCCGACTGGCTA  86 74
        yeaM 2551124 .. 2551135 -    -3  -2.80464   GCAGCAAGCGTAAAG                TAAG CAGG CTTA                 TTATTTTTTGGCAAG  41 453
       Z2828 2550400 .. 2550416 -  -2.1  -3.64236   ACTGAAATGGCTAAA              GGAAGCG TGA CGCATCA              GCGGTTAATCGCTTT  49 495
        yeaF 2542482 .. 2542498 - -13.7   -4.2803   CACCGTAATGCAAAA              CAGGGCG TGA CGCCCTG              TTTTTATGCACAAAA 100 61
       Z2821 2541499 .. 2541515 -  -2.2  -3.78958   TGACCAAAGAAAAAC              CTGCAC ATCTG GCGCAA              TCCATTCGCGTTGCC  51 100
        yeaA NONE
       Z2816 2538216 .. 2538247 -   -14  -3.55084   GGTCAACATTAAACA      TGTAAAACACAGAT AATA ATCTGCGTTTTACA       ACTCAGATCACAATT 100 285
       Z2815 NONE
       Z2813 NONE
        ydjJ NONE
       Z2811 NONE
       Z2810 NONE
       Z2809 2531705 .. 2531724 -  -2.2  -2.85351   TCTTTTTACATCACA            TTAGCGCGA TTA TCGCA-TAA            CCGATGTTTACTTTC  41 112
       Z2808 2530402 .. 2530417 -  -5.4  -4.67123   CTAAAAGAAGCAAAA              CTGCTG GCAT CAACAG               GGAGTACAGGTGACT  75 524
        ydjE 2527770 .. 2527782 -  -4.7  -3.28712   TGCCTTTTTTGATAA                CGGCC GTC GGCAG                AAAACCTCTCTCGAT  51 370
        ydjA NONE
        selD NONE
        topB 2519643 .. 2519673 -    -7  -5.81412   TCCATGCAAAAAAAA       TATCCAACGAAT TTTCTTG ATCCGCTGGATA       TTTCAGAATATGACT 100 66
       Z2795 2518439 .. 2518464 -  -8.3   -2.7644   ATTTAAGTTGTAAAT         GCCTGAT-GGCG VTA CGCTTATCAGGC         CTACAAATGGGCACA  64 107
       Z2792 2516335 .. 2516347 -  -4.7  -3.73775   TCGAGCCGGATGAAA                GCCAG CAG CAGGC                GCTGGTGCGTGAGTT  58 256
       Z2790 2515447 .. 2515462 -  -4.6  -5.09895   CAGCGATCCAAAAAA              TCCGGT AGCA ACCGGT               GAACGCGGCCCGGAC  81 61
        argD NONE
       Z2779 NONE
       Z2778 NONE
       Z2777 NONE
        ydjS 2500640 .. 2500665 - -16.3  -3.22106   AAGAAGGTAACTTAA         TACCCGCAGAA AGAT TTCTGCGGGTA          AGTATTAGCTTATTT 100 30
         spy 2499781 .. 2499831 - -19.8  -5.26907   GAAGAGAAAAGAAAA CCGCCGATCCTGTCCACCGCATTA CTG CAAGGTAGTGGACAAGACCGGCGG TCTTAAGTTTTTTGG 100 49
       Z2774 2498833 .. 2498847 -  -5.6  -3.22774   GAGAGCCATGAGGAA               CATGCG CTA CGCTTG               CGCCAGTCTCTGGAR  52 255
        osmE 2496583 .. 2496598 -  -7.5  -6.09133   CAGGCCAAAAAAAAA              CCGGC GCAATG GCCGG               TTTCCGTTGTTACTC 100 60
        celA 2495948 .. 2495967 -  -7.9  -4.62904   AAATACCCTTAAAAA            CCGCAAT TTAAAT ATTGCGG             TATTGATTTATGAAA  85 71
        celB NONE
        celC NONE
        celD 2493277 .. 2493289 -  -3.3  -4.14627   CCCGGACATAAATAA                TCCAG CAA CAGGA                CAGATATGTGAATTG  57 55
        celF NONE
        ydjC 2491054 .. 2491077 - -11.8    -3.452   CGTAAATATGGATAA          GGTCACGTCCC CTG GGGA-GTGACC          TTACCMCCTTACTTA  88 38
       Z2760 2488306 .. 2488324 - -12.4  -3.06796   TTTCAGGCCATGTAA             CTCCCGGC AAA ACCGGGAG             GTACGTAATCTTTAC  83 37
       Z2759 2486881 .. 2486891 -  -8.2  -3.30441   GACCATTGGTCAGAA                 CGGC TGC GCCG                 GTTTGTATCCGGCAA  65 426
       Z2755 2483590 .. 2483606 - -10.8  -2.79273   TGGGTTGAAGATAAT              GGCCGC TCCGT GCGGCC              TTTTGATTAAATAAA  74 32
       Z2751 2480208 .. 2480232 - -12.1  -3.25317   TGACAAACGAAGACA          GCCAGACCGCA TAA CACGGTCCGGC          AGATAATTTTACATG  83 34
        thrS 2475450 .. 2475491 -  -2.1  -3.26722   CTCAGACTCACAATA CCAAGCTGCTCGCCTTCCA GACC TGTTAAGCGAACTTCCTGG  GCGCGAATTTCGCCA  44 91
        infC 2474966 .. 2474993 - -14.2  -4.23707   ACAAAGGCGAACAAA        GCCTGTGAAGCC CGAA GGCTCCACAGAC         AGTGCTACTTGAAGG 100 43
        rpmI 2474699 .. 2474713 -  -2.9  -4.87291   TATTCTAATTAAAAA               GTTAA AAACG TTAAC               GGCTTATGCGTACGG  68 29
        rplT 2474278 .. 2474296 - -10.3  -4.54727   GCGTTGAAACGAAAA             GAGGGAG ACTAG CTCCCTC             TTTCAACTGGCTTAT  89 37
        pheM 2474076 .. 2474091 - -10.4  -5.71712   GCGCATACAAAAAAA              GCCTCC ACTG GGAGGC               TTTCAGGCGCTGTTT 100 50
        pheS NONE
        pheT NONE
        himA 2470137 .. 2470151 -    -7  -5.79595   GTGTAAAAGAAAAAA               GGCCGC AGA GCGGCY               TTTTTAGTTAGATCA 100 43
        btuC NONE
        btuE NONE
        btuD 2467715 .. 2467727 -  -2.7  -3.07895   CCGATTTTCAAGATA                CTAAT GAA ATCAG                ATGGTCGAAATCAGC  43 22
        nlpC 2467143 .. 2467169 - -15.2  -3.73224   GTATTCTGGAGTAAA         TGGACGGCGATG TAT CATCGACGTCCA         ATTTTCGACATACTA 100 38
       Z2736 2466153 .. 2466165 -  -3.3  -3.55261   GGGTAATAAAAGACA                GGGTC ATA GAGCC                TCCTGTTTGATAGTG  50 82
       Z2735 2464212 .. 2464240 -  -3.9  -3.73402   ATATTTGTCAGCAAA       TCC-GCAATGGC TCTACG GCGATTGCTGGA        ATTATGGCGGAAAGT  56 508
        ppsA 2459618 .. 2459640 - -14.8  -4.08706   CGGGGATCACATAAA           CCCGGCGACA AAA CGCCGCCGGG           GATTTATTTTATTTC 100 34
       Z2724 2453255 .. 2453302 -    -5  -4.36554   GACTATCAGAACAAA TAATCTGCAGGCGGCGCAGCTT CTTAAC AAACTGCGCCGCCAG-AT-TTA TCCGGCAAGACTTAC  68 23
        ydiJ NONE
       Z2714 NONE
       Z2713 2439586 .. 2439616 -   -17  -5.05116   TCAGAAATAAGAAAA       CCCTTAAGTCTGTG CGA CACAGGCTTAAGGG       TTTCTACCCCATCCG 100 251
        sufA NONE
        ynhE NONE
        ynhD NONE
        ynhC NONE
       Z2708 NONE
        ynhA 2433730 .. 2433748 -  -3.9  -3.60627   GCAGGTCAGTGTAAA            CATTGACC ATCC GG-CAATG             TGAGCCAACCGGATG  53 58
        ynhG 2432587 .. 2432605 - -14.6  -4.74103   CTGTGAAGTGAAAAA             TGGCGCAC ATT GTGCGCCA             TTTTTTTGTCTGCTA 100 48
       Z2703 2429807 .. 2429835 -   -14   -3.4945   ACTGAAGCAAGAATA        TCAGGATGAAGC TTATC GCCTCATCCTGA        ATGGTCATTTTACCA 100 30
       Z2702 NONE
       Z2701 NONE
       Z2700 2425982 .. 2425998 -  -5.2  -3.54129   GACATCTCCCTGAAA              TTTCAG GGGTT CTGAAA              CTGCTCTACCTCGAA  56 11
       Z2698 NONE
        ydhU NONE
       Z2696 2423431 .. 2423448 -  -4.9   -4.6391   AACAATTACAGAAAA             CAGGGGAT GAA ATCCC-TG             ATGTTGGTGAAGATT  72 231
       Z2691 2419747 .. 2419770 -  -9.5  -3.96841   CGCTAATAAAGACAA          GGCGCAACC TTCACG GGGTGCGCC           TGTGTTTTTACGCAG  81 33
        ribE 2417468 .. 2417482 -  -4.2  -3.53224   GAGTCGCTCGCTAAA               GGCTAT TCT ATCGCC               CCCTCTCCGGGGGCG  52 49
        ydhB 2413274 .. 2413286 - -10.5  -3.06796   CGTTATCTGATTGAA                CGCGG TCA CCGCG                AAATCGGCGTTATCC  72 510
       Z2679 2410987 .. 2411020 -  -8.1  -3.14564   GCACGTTGTCAGCAA     CTGTAACGCAGAAGG TTAT CCTTCTGCGTTTTTG      TTTAATTAGCTGTTA  64 31
        ydhD 2408632 .. 2408659 - -15.7  -3.09116   GGGATAGAGAAAGGA        CTGACGGATGC CCGTTC GCATCCGTCAG         TATTGCAGGACGGAT  93 40
       Z2665 NONE
       Z2664 NONE
        sodC 2398959 .. 2398982 - -10.2  -2.52516   CCCGCCATCATCAAC          CTGCCGCCCG TGAG CTGGCGGCAA           TTGTCTGGCGGCTGT  65 97
        slyA 2395268 .. 2395303 - -11.8  -3.90744   CTCCGCGCTAAATAA    GTTTGCGTGTGGTCAG GTTA CTGACCACACGCCCCC     TTCATTTCACCCTTT  93 32
       Z2654 2393397 .. 2393410 -  -2.4   -3.9328   ACGATAAGAAAAAAT               TCAG TTAATT CTGA                TATCACGAGTTGGCG  53 28
        ydhA NONE
        pdxH 2392252 .. 2392264 -  -3.4  -3.77196   GTACCAGCGATTAAA                GCAA GATTT TTGC                ATCTTTTCAGGGTGC  53 32
        tyrS 2390826 .. 2390853 - -14.2  -3.49419   TCCCTGTATAAAAAC        CAGGGGGAGTGA TTTC TCACTCCCCCTT         TCCACTTAATGCATT 100 39
        pdxY 2389576 .. 2389586 -  -5.4  -4.36914   TTTCCCGCTATAAAA                 CCAT CGA ATGG                 CTGAATTACATCGCC  70 384
       Z2629 2378157 .. 2378181 - -17.3   -5.1963   GCGAAGTAACAAAAA          TGGATGGTGCA AAT TGCACCATCCA          TTTTTCATGCAAGGC 100 30
        malI 2372990 .. 2373006 -  -5.1   -5.3104   TCAGTAAAAATAAAA              GGCAC CGCCTGT GTGCC              ACATTTTTTATCATT  82 87
        hdhA 2372034 .. 2372045 -  -5.8  -3.01924   CATTGCTGTTGAATA                GTGC GAAG GCAC                 ACTCTATTCGTATGC  52 169
        uidR 2371328 .. 2371354 - -10.9  -3.90684   AATTAAAGTATGAAA        CGCGGGCTCAGT TGTC ACC-AGCCCGCG         GAAAGAGAGAGAGAA  86 41
    15804986 NONE
        uidB NONE
       Z2619 NONE
       Z2618 2366462 .. 2366485 - -13.9  -4.24606   AATTCACAGCCAAAA          CGCCGGAGA TTTTTC TCTCCGGCG           TTATTTTTTACTTCA 100 33
        fumA 2361797 .. 2361812 - -11.8  -5.47218   TGCCATGTAAAAAAA              CCGCCC CGAA GGGCGG               CTCTGTTTATTTCAC 100 32
        fumC 2360183 .. 2360212 -  -4.3  -3.55444   TGGTGAGTTGTTAAA       TTACGATGCCG-AC AAT GTGCAGCACCGTTA       TAAACCTCAGGCGCA  53 86
        ydgC 2356699 .. 2356719 -  -8.3  -4.06419   CCTGGCGAGAAAGAA            GTGATCGAC CTG GTCGATTAC            TTACTTACCAGTTGC  77 88
        pntA NONE
        pntB 2350031 .. 2350056 - -13.3  -3.69068   CGATCTCAATAAAGA         GTGACGGCCTC CGCA GAGGCCGTCAG          GGTTACAGAGCTTTC 100 28
       Z2594 NONE
       Z2593 2347877 .. 2347900 - -15.3  -3.65722   AAAATAATGTTCAAA          CGCTGCCCG ACAGCG CGGGCAGCG           TCTTCATCAGGCAAG 100 32
        ynfL 2343799 .. 2343811 -    -2  -2.63596   CCTCACCTGAGAGCA                TTCA GCAGA TGAA                TACGAAAGTTACGCG  39 0
         mlc 2342354 .. 2342374 -  -3.3  -3.16345   AACCAGGAAAATAAT            TAACCTTGA AAG TCTAAGTTA            TGCTTTCCTGGCCCA  46 82
        bioD 2341543 .. 2341567 - -15.8  -2.93585   TGATATGTGAAATGA          CCGGGGAGTA TCAGC TACTCCCCGG          TTTATTGATTGCCTG  95 69
        ynfC 2331540 .. 2331562 -  -8.4  -2.89565   AATTTCAGATAATTA           TCTCCCCGGA GTA TCAGGGGAAA           GGTCTGGCAACCCGT  61 298
       Z2569 2330008 .. 2330026 -  -8.2  -2.57132   TTTGGTGTTGATAAC             GGTTACCT GGC AGATAACC             CGTTTAAGGGGATCT  59 434
       Z6072 NONE
       Z6071 NONE
       Z6070 NONE
       Z6069 NONE
       Z6068 NONE
       Z6067 2320447 .. 2320457 -  -2.4  -2.57211   AGGTTTCGCCATAAG                 CGCC TCC GGCT                 ATCACTTTTCCGATA  39 27
        renP NONE
       Z6065 2319293 .. 2319311 -    -3   -2.9039   ATATCATCCGACATA             TTCCCTCC TTT GGTGTGAA             TCCCGGCGAACGTTT  42 121
       Z6064 NONE
        mokP 2318702 .. 2318715 -  -9.5  -5.45813   CAGGAAAAAACAAAA               CCCGC CGAA GCGGG                TTAAGTGCGGGTGCG 100 96
       Z6062 NONE
       Z6061 NONE
       Z6060 2316148 .. 2316163 -  -7.5  -5.61596   AGTGGCACAAAAAAA              CCCGC TTGTGG GCGGG               TTTTGTTTGCTTTTG 100 93
       Z6056 NONE
       Z6055 2314777 .. 2314795 - -13.8  -5.75342   TGGTCGTAAAAAAAA             GGCCGCGC CAT GCGCAGCC             GGAAATAAAGGGATA 100 227
       Z6054 2312440 .. 2312464 - -13.6  -6.01725   AAGAAAAACAAAAAA          GCCGCCAGTG TCACC CACTGACGGC          CAACGCCGGGAGCCG 100 393
       Z6053 NONE
       Z6052 NONE
       Z6051 2311117 .. 2311133 -  -4.3  -4.17701   CGCAGAAATGACAAA              GGCATCA TTA CGGTGCC              TGAGTGTTAAACAAC  64 136
        antP NONE
       Z6049 2309322 .. 2309347 -  -6.1  -3.05384   GCGTGGGTCATTGAA         TCTTGCCGCCGG GAG CTGGCAGC-AGA         CATAAAATATGCCCG  53 461
       Z6047 2308572 .. 2308594 -  -2.1  -3.55444   GTCTCATGCCGCAAA           TGTTAAC TGCTGCCTG GTTAACA           TTTGCTGAAAAAGCC  47 217
       Z6046 NONE
       Z6045 2306236 .. 2306247 -  -7.2  -6.09196   CTGAAAATAAAAAAA                CCGC CGCA GCGG                 TTCATGATGGTTACA 100 53
       Z6044 2304232 .. 2304242 -  -2.4  -3.29144   GGATCTTTGCCATAA                 CCTG TTA CGGG                 AGGCGCACGCCTCCC  45 57
       Z6043 NONE
       Z6042 NONE
       Z6041 2301163 .. 2301174 -  -2.2  -2.52623   CCCTCCTCATAACAC                CGTC GGAC AACG                 CAAATCGTAAATCAG  39 5
       Z6040 NONE
       Z6039 NONE
       Z6038 2300009 .. 2300021 -  -7.7   -5.8096   TAGAAAAAAGAAAAA                GTCAC ACC GTGAC                CTGAAACTCCAGGGT 100 14
       Z6037 NONE
       Z6036 NONE
       Z6035 2298512 .. 2298523 -  -7.2  -5.40072   CCGGGCGTAAAAAAA                CCGC CTCA GCGG                 TTCTCATCATTCATG  95 36
       Z6034 2295030 .. 2295049 -   -10  -4.82901   CGGTCGCCACAAAAA            GGCACGGT AACC ACCATGCC             AGGATAAAAATTCAT  91 220
       Z6033 NONE
       Z6032 NONE
       Z6031 NONE
       Z6030 NONE
       Z6029 2289029 .. 2289046 - -12.7   -5.4505   TTCTGCAATAAAAAA             GGCGCCA TTTC TGGCGCC              CGTATCTGGGTTATA 100 45
        lomP 2288269 .. 2288292 - -10.2  -5.84381   CCACCAATAAAAAAA          GCCCGCAGCA GTGA CGCCACGGGC           TTCAGGACAGTGTAA 100 132
       Z6027 NONE
       Z6026 2286628 .. 2286644 - -10.1   -5.2291   ACATGACAACAAAAA              CCGGAGC CGG ACTCCGG              TTTTGTGAAGCTGTC 100 44
       Z6025 2285660 .. 2285687 -  -4.3  -4.13767   TTGTTTATTTTAAAA        TAATAGCTG AAATGGATGG CAGCTATTA         TTAATAAGGATTAAT  61 314
       Z6021 2281532 .. 2281564 -  -2.1  -4.67607   CCCTTAACAAATAAA      TCCATAAATATTATT GCA ACTAATATATCTGGA      TAAAAATATTATATC  64 34
       Z6020 NONE
       Z6012 2276760 .. 2276770 -  -5.4  -2.54723   GTCCAACAGCAAGAG                 CTGA AAC TCAG                 GGGGATTTATCAGTC  50 341
       Z6011 2276153 .. 2276173 -  -3.3  -4.11869   CAAAAAACTCAGAAA            TATGTTCAT TAT ATGACCACA            ATGCACTCACTGAAC  58 320
       Z2565 2274412 .. 2274426 -  -9.2  -2.96164   ACATTATCCACAAAG               GCCGGG AAA CCCAGC               GCTGGCTGAAGGATA  65 509
       Z2560 2272348 .. 2272371 -  -3.8  -3.35371   CACAGCCCTAATCAA          GGTTCTGTTT TTCA AAACAGTTCC           GTGCTGAGACAGCCA  50 407
       Z2558 2271823 .. 2271838 -  -2.5  -3.18582   TATCCTATCTATGAA              GCATG TATCCG CACGC               AGATTAATTATGGTT  45 243
       Z2557 2271085 .. 2271101 -  -2.2  -5.00138   TAGTGAAACCAAAAA              CCAGAT TGTTC AACTGG              AAACTATTCTTGATC  71 423
        yciV NONE
        yciO NONE
       Z2542 2259669 .. 2259695 -   -11  -3.01712   TGCTTTTGTGCAACA         GTGAGTCAGA ACTTACA TCTGACTCAC         TGATAGTAAAGTCTG  76 157
        yciL 2258713 .. 2258733 -  -8.3  -4.62872   ACTAATCTGTAAAAA            TGCCGGA TATGACG TCCGGCA            TACGTTGATTAACCG  89 34
        sohB 2256060 .. 2256079 - -10.7  -4.58773   TTGATTAAAGCAAAA            CGCGAGG TCTTAC CCTCGCG             TTTGTCTTTTACATC  93 34
        topA 2252775 .. 2252792 - -10.5  -5.49234   ATATGCAATAAAAAA             GGGCCGC TTTC GCGACCC              TTTGTTTATAAAAAC 100 57
        cysB 2251593 .. 2251626 -  -9.7  -3.35613   ACAAAAGAGAATATA     TTCCGGCACCTTC GCTACATA AAAGGTGCCGAAA      ATAACGCAAGAAATT  74 39
       Z2534 NONE
       Z2533 2250779 .. 2250794 - -11.8  -3.66643   CAAAGCAAATGACAA              CCCCGC CGCA GCGGGG               TCAAGGATCAGTGAG  89 242
        acnA 2247922 .. 2247956 - -11.6  -3.34344   GCATTGTGTAATTAA     TTTGCTTGCCGG AAGCAAAATAA CCGGCAAGCAAA     TACTTGTTACTTCAA  83 32
        pgpB 2246294 .. 2246319 -  -4.1  -2.90813   TAGCCCTTTAAAGTA         CCATTTTCGC GCCGTCT GCG-AAATGG         CATCCACGCGCATTG  46 80
        yciS 2245912 .. 2245926 -  -2.1  -2.81738   AACAACTCCAGCATA               GAAAG TTATT CCTTC               GCCGCTGACGAGTGC  40 16
        yciM 2244746 .. 2244758 -  -2.6  -3.25177   TTTTAAAAAATTACA                GGCC ATCAA GACC                GCGAATCGGTTTAAT  45 8
        pyrF NONE
        yciH 2243457 .. 2243476 - -13.6  -3.71687   GTAAAATATTCGAAA            GCCACGGA TATA TCCGTGGC             TTTTTATGTTAACCG 100 34
       Z2510 2234347 .. 2234364 - -11.3   -4.0825   TTCGCAATGAAATAA             GGGGGAT TAAT ATCCCCC              GCTATTGGTTAATTC  91 46
       Z2509 2233116 .. 2233128 -  -3.3   -2.8012   AAAGCGCGAAAACAT                CAGGC GTT GCCTC                CATTAGCCTGAACTT  43 12
       Z2508 NONE
       Z2507 NONE
       Z2506 NONE
       Z2504 NONE
       Z2503 NONE
       Z2501 2227348 .. 2227360 -  -6.2  -3.80114   CATGAACTCACCAAA                CGGC TGATT GCCG                GGCACTTTGGCGAAG  63 127
        ycjL NONE
        ycjC NONE
        aldH NONE
        ordL NONE
        goaG 2212302 .. 2212316 -  -8.6  -4.77438   ATGCAGCAGGAAAAA               GAGTTG CTG CAACTC               AGTTTGCAACAAGGG  93 255
        pspA NONE
        pspB 2210317 .. 2210333 -  -2.1   -2.5655   TTTATTGAGATTAAT              GCCCGCC ATT AGCGATC              CCTCCAGTTCGGATG  39 17
        pspC 2209961 .. 2209981 -  -3.4  -2.62463   GCGAGTATTCATAAC           TTTCC-TCA CAGT TGACGGAAA            CGGCTACGTAACGTG  42 10
        pspD NONE
        pspE 2209315 .. 2209330 - -11.8  -5.71712   TGTGACAGAAAAAAA              CGGCGC ATAA GCGCCG               CTCATGGTGAATTCT 100 42
    15804988 NONE
      Z2474m NONE
        ycjO NONE
        ycjP 2204398 .. 2204410 -  -2.7  -3.10597   TTTTTCATGTAAAAC                TCCTT GTA AAGAA                ACTGGCCGCTTTAGC  43 36
        ycjQ NONE
       Z2469 NONE
        ycjS NONE
        ycjT NONE
        ycjU NONE
        ycjV NONE
        ompG 2196081 .. 2196096 -  -3.2  -3.47361   TATACCCATGAAACA              GCACTG CAAG CAGCAC               GGCAATTATTAAGTC  49 430
        ycjX NONE
        ycjF 2192756 .. 2192775 -    -5  -3.34517   ACTTCGGCGTAAAGA            TATCCGGT CAGC ACCCGATA             TTGCATTATTTTTCG  54 31
        tyrR 2191049 .. 2191089 - -18.5  -3.61609   GTACTGAAAGCATAA  GTTAATATGCCTGATGGTG TTG CACCATCAGGCATATTCGC  GCTTACTCTTCGTTC 100 28
        ycjG 2189149 .. 2189183 -  -8.4  -2.94365   TGACAGGTGACAAAC     CTGGCTCCGAACCTGA AAC CCAGGCGCTGTGCCAG     CTTATACACCGCATT  61 300
        ycjZ 2184761 .. 2184777 -  -8.7   -3.4033   AAAGCACATAGAACA              CCGAACA CTA CGTTCGG              GCTTCACACGTTCAA  69 166
       Z2438 2182929 .. 2182956 - -14.2  -2.74525   CTAAATCAGACATCA        CTGGCGTTATCC ACAA GGGTAACGCCAG         TTCCCATCACATCAA  87 37
        ynaJ 2181357 .. 2181374 - -12.7  -3.47751   CTCAATAACTGACAA             GGCCCGA GTTA TCGGGCC              TATTTTTTACTTACT  93 36
[truncated: 94,112 more chars]
