# Supplementary material for: Rapid, accurate, computational discovery of Rho-independent transcription terminators illuminates their relationship to DNA uptake
Source: Genome Biol. 2007 Feb 21;8(2):R22. doi: 10.1186/gb-2007-8-2-r22 (PMC1852404; doi:10.1186/gb-2007-8-2-r22)
Supplement: Additional data file 4 — Best terminators found downstream of each of the genes of the 343 organisms studied. [file gb-2007-8-2-r22-S4.zip › Escherichia_coli_UTI89.bag]

  UTI89_P001     618 ..     658 +  -8.2   -3.6682   TGCTCAGTTGTCCAA  CCCCGGAAACGGGAAAAA GCAAG TTTTCCCCGCTCCCGGCG  TTTCCATAACTGAAA  69 52
        repB    1088 ..    1100 +  -6.3  -2.79581   TGATGCGAATAGAAA                GTAAC TAA GTTAC                CTTCTTGAACATTTG  53 22
  UTI89_P003 NONE
       repA1    2735 ..    2785 + -14.6  -3.43961   GCCCCTCCTCATAAC TGAAAAGCGGCCCCGCCCCGGCCC GAA GGGCCGGAACAGAGTCGCTTTTAA TTATGAATGTTGTAA 100 512
  UTI89_P006 NONE
        scsC NONE
        scsD    4767 ..    4784 + -12.7  -5.03145   CATGTTTTGATAGCG             TGCCGGG GAAA CCCGGCA              TTTTTTAACCCATTG 100 31
  UTI89_P009    5790 ..    5831 + -10.2    -4.329   ATAACGCGTTTTATT TCTGCCTGCCGATAATGA ATAATA TCACTGTCGGCAGGGGGA  TTTATTCCTCTGTTA  87 56
  UTI89_P010 NONE
  UTI89_P011    8562 ..    8617 + -18.3  -2.62983   TCGGTCTGAACTAAA ACCGACTAACCAACGCGCCAGGAGG ATTCCC CCTTCTGGCGCGTTGGTCAGACCGA TCATATGCCCGTCGC 100 27
  UTI89_P012 NONE
  UTI89_P013 NONE
  UTI89_P014 NONE
  UTI89_P015 NONE
  UTI89_P016 NONE
  UTI89_P017   14272 ..   14292 +  -6.7  -4.81212   AAAAATTGATACTCG            CCGCCGCTG TGG CAGGGGCTG            TTTTATTGTCGTCCG  80 166
  UTI89_P018 NONE
  UTI89_P019   16257 ..   16277 +  -6.7  -3.57263   AAACTGACGGTTTAC            GCGGTCGCC TGC GGCAACGGC            TTTCCGGCTGACGGT  64 78
  UTI89_P020   16946 ..   16960 +  -2.8  -3.83205   AGTCATCCTGTTTAC               CTCTTT CTC AGGGAG               TTTAGTCTCCAGGAT  52 116
  UTI89_P022 NONE
  UTI89_P023   18087 ..   18118 +  -6.4  -4.81551   GCCAGAGAATACGCA      GAAGAGGAGGGGCA TAAT TGCTCCGCCACATC       TTTTTGCTGTCCATC  81 308
  UTI89_P025 NONE
  UTI89_P026   18611 ..   18650 +  -9.6  -4.90778   TATTCTTTCTGTTAT  TATAA-AAAGGCTGTCTGT AAG ATAGACAGCCTGTCTTATA  TTTTATTTAAATACC  93 1
        cjrA NONE
        cjrB NONE
        cjrC NONE
        senB   26640 ..   26667 +  -7.1   -4.7153   CACAGCTATGCCTGT        TCATGGGGTTCT AGGCC GGAACCCCA-GA        TTTTTCCGATTGTTT  82 227
  UTI89_P032   27752 ..   27770 +  -8.1  -3.75105   TGGCCGCACCCTTCA             GTGCGAC ATCAA GTCGCGC             TTGTTACTGCCTTCG  71 159
  UTI89_P037   32676 ..   32709 +  -8.9  -3.29471   CCGGTTCGGGGAGGA     GAGGCAGGGAAATAGT CCG ACTACG-CCCTGCCTC     TTACTCTACTCAGCA  71 73
  UTI89_P038 NONE
  UTI89_P039   34067 ..   34087 +  -4.6  -2.71011   GCAGCTGGATAAACT            CCGCCGGA TGAAC TTCGGCAG            TCGTTCCGAAAAAGT  47 214
  UTI89_P040 NONE
  UTI89_P041   37152 ..   37162 +  -2.4  -2.63102   CCCTGAACCAGTGGC                 CGGC GCT GACG                 TACTATGCAGATGAT  39 418
  UTI89_P044   41148 ..   41168 +  -8.3  -3.32993   TTAAATTTCAGACCT            GCCAGTTAC CGC GTAAATGGC            TTGATATATGACTAA  69 260
        pixB   41902 ..   41932 +  -2.6  -4.93661   TATTTTAAAGAAAAC       TCTGTCATTCATCA TTT TGTTTAATGATAGG       TTTTGTTATTAATAT  70 146
  UTI89_P046 NONE
  UTI89_P047 NONE
         int   45408 ..   45452 + -18.9   -3.0264   CTGCACCTGTTAATA TAAACTGTAGTCAGTAAAGAG TCT CTCTTATCTGACTACAGTTTA TGTTCAGCGGGATTT 100 220
  UTI89_P051   46737 ..   46753 +  -4.4  -4.29227   TTTGCAGCGATATGG              GGATCT TTAAT GGATCC              TTTGTTGATCATTCA  64 262
  UTI89_P053   48630 ..   48678 + -20.5  -3.63694   TCGTTTTTACATCTG TAAAAGCAACAGGGCCCCATGAT TAT ATCATGGGGCCCTGTTACTCTGA TTCTTCGCAATAGAT 100 189
        ccdA NONE
        ccdB NONE
        rsvB   51911 ..   51937 +    -9  -3.48276   GACACGCATAATTCA         TAAATCATAATT ATG AATTGTGATTTA         TTCTGTAAAAAAAGA  73 30
        stbA NONE
        stbB   55034 ..   55046 +  -5.5  -4.17417   ACTGAACAACAGCCT                GGTGC ATG GCATC                TTTGTCTGTGATTCG  67 505
  UTI89_P066   57167 ..   57177 +    -4  -2.68823   CAGTTTAAAGTAAGC                 TTCA GAA TGAA                 ATTATATGGACGAAA  44 28
  UTI89_P067   58401 ..   58432 +  -6.6  -3.00766   CTGAATATGGCGTAC      TGAGTCTTCCCACCA TGA TCG-GGGAAGACCCA      TGTATATACAGTATT  58 23
  UTI89_P068   58761 ..   58777 +  -9.4  -2.87132   GTTACAGGTGCGGCA              CGGCCT GATGG AGGCCG              TATGTGAGAGGAGAA  70 2
        yccB   59979 ..   60002 +    -3   -3.2913   CCGGGCATAACTCAG          TTGCTGCAGC TGAC GCTCCAGCCG           GTTTTCCTGTTTCGC  47 352
  UTI89_P072 NONE
  UTI89_P073 NONE
        yfbA   62191 ..   62220 +  -8.5  -2.87132   CAGGCAGCGGGGAAC       GGGCACC-ACAGGG GTG CCCTCCCGGTGCCC       TCTGTAAGAGAAGGA  65 49
  UTI89_P075 NONE
        yfeB NONE
        yfcB   63593 ..   63630 +  -4.7  -3.23711   CACACACGAAAACGA   CTGATGTTATCGCCGCC TCCG GGCGGCGATACAGGGAG    TTCATGAATTATGAA  50 22
        ycfA   64419 ..   64438 + -11.4  -4.14739   GGAAATGATGACGCT            GGCGGGGA AAAA TCTCCGCC             TTTTCCAGTCGGTCC  91 33
        yciB NONE
  UTI89_P080 NONE
  UTI89_P081 NONE
        ycjB NONE
  UTI89_P084   66785 ..   66801 + -12.3  -3.18264   GCAGATATGAAAAAA              GCAGGTC AGG GACCTGC              TTAATCCATGCCGCA  86 422
  UTI89_P086 NONE
        ydbA NONE
  UTI89_P089   69201 ..   69224 + -15.2  -3.90112   TCGGTGGCGCTGAAA          GGGGCCGCGC TCAC GCGCCGCCCC           TTTCATTACGCGGAC 100 101
         ssb NONE
        ydeA NONE
        ycjA NONE
        psb1 NONE
  UTI89_P096   74085 ..   74096 +  -2.2  -2.90941   GAAAAGTGAATGTGG                TCAG CGTG CTGG                 TATATGGGCTATGAT  41 100
  UTI89_P097 NONE
        flmA   74454 ..   74471 + -14.1  -4.10161   AAGTAGCAACCTGGA             GGCGGGC GCAG GCCCGCC              TTTTCAGGGCTGATG 100 35
  UTI89_P100   75631 ..   75652 +  -3.6  -2.82015   GTGCCGGCCTCGATA           TCCGGGCG ATCTGC TGACCGGA            TGTGATGAATATCCC  43 9
  UTI89_P101   76585 ..   76637 + -32.7  -3.63694   AGAAAGTGGAAGTCA TGATAATATAAGTAAAGCCCCGAAA ATT TTTCGGGGCTTTACTTATATTATCA TTCTTCGGCATCGCT 100 23
        traM   78265 ..   78281 +  -2.3  -3.25919   CAATTTGATGACAAT              TAACC GCATAAA GGTTA              TATTAATTACGTGGT  44 91
        traJ   79093 ..   79110 +  -5.5  -5.86965   AAATGTTAAATAAGG             TGCGCCA ATTT TGGCGTG              TTTTTTTTCGTCGGT 100 39
        traY NONE
        traA   79776 ..   79787 +  -2.2  -3.28924   ATTGCAGTAGGTATG                TCTG TTGC CGGA                 TTCTGACAGGAAATA  45 8
        traL   80100 ..   80111 +  -2.2  -3.06302   TTCCCGATTCGTGTT                TCCG GCAG TGGA                 TTAAATAGAACTGAT  42 6
        traE NONE
        traK NONE
        traB NONE
        traP NONE
        trbD NONE
        traV   84513 ..   84533 + -10.3  -3.11962   CCCTGAAGTTGTATA            TCAGCCGGC AAT GCCGGCGGG            CTTTCTGTATTCAAA  73 45
        traR NONE
        yfiA   85329 ..   85344 +  -2.6  -3.05596   GAGAATCTGCAGTGT              TTTATG ACCT CATAAG               TTAACTGAAGGGATA  43 39
  UTI89_P116   85603 ..   85621 +  -3.1  -2.70932   ATACACTGAATGGTG             GTGGGCA ATGAG TGCTTAC             TGCTTCAAAGGAAAA  43 15
        traC NONE
        trbI NONE
        traW NONE
        traU NONE
  UTI89_P121 NONE
        trbC NONE
        traN NONE
        trbE NONE
        traF   94458 ..   94470 +  -6.3  -2.91264   TTTAAACCGAATTTT                TAACC AAA GGTTA                TATATGCATACAGGG  55 23
        trbA   95106 ..   95122 +  -2.3  -3.61676   CTCACTATTTCCAGT              TTTTCTT TAA AAGATAA              CTTTTTCATTTGTAC  49 316
        traQ NONE
        trbB NONE
        trbJ NONE
        trbF NONE
        traH NONE
        traG NONE
        traS NONE
        traT  102202 ..  102241 + -12.2  -3.55761   TTGCTCGTTGTCCAA  CCCCGGGATGTAACAAAA TAAA TTTTGTCACCTCCCGGCG   TTTCCGAAATAAATA  88 89
        yhfA NONE
        traD NONE
        traI NONE
        traX NONE
  UTI89_P141  112210 ..  112220 +    -4  -2.74864   AGTACAGACGCAATG                 GTTT AAA AAAC                 ATCTTTAATTGTCGG  45 7
        finO  112929 ..  112943 +  -4.2  -3.67597   GAGGCGGAAAAATAA               GGCTTC TCT GAAACC               TTCTTCCATACCCGG  53 63
  UTI89_P143  113330 ..  113346 +  -2.9   -5.1615   AGTATGACCGGACAG              TTCTGAG TAG CACAGAG              TTTTTTCCATATTAA  73 123
  UTI89_P144 NONE
         hmo NONE
  UTI89_P139  107133 ..  107174 - -12.1  -3.67188   AGTGAGCTGAAAACA CAGGGCGTGCTCGGACACC CGGA GGTGACCATGACCGCCCTG  TCACCGGTCTGGCTG  89 157
        artA   94364 ..   94378 -  -4.9  -3.38046   GGTTGACCCGAAACA               GGGCA GTGTT CGCCC               GTTATCATACGGCTT  54 443
  UTI89_P102   76585 ..   76637 - -32.7  -2.56314   AGAAAGTGGAAGTCA TGATAATATAAGTAAAGCCCCGAAA ATT TTTCGGGGCTTTACTTATATTATCA TTCTTCGGCATCGCT 100 271
  UTI89_P099   74622 ..   74640 - -11.6  -3.16742   GGGAACGGGGATGAA             CGTGCGCC TGC GGCGCCCG             TTCTTTTCCCCCGCC  81 445
  UTI89_P091 NONE
  UTI89_P090   69201 ..   69224 - -15.2  -3.53012   TCGGTGGCGCTGAAA          GGGGCCGCGC TCAC GCGCCGCCCC           TTTCATTACGCGGAC 100 12
  UTI89_P087   66785 ..   66801 - -12.3  -5.24989   GCAGATATGAAAAAA              GCAGGTC AGG GACCTGC              TTAATCCATGCCGCA 100 114
  UTI89_P085 NONE
  UTI89_P083   65444 ..   65465 -  -2.1  -3.58522   ACGATGAGCTGGAAA           CCGTCATGC AGCG GCTGGACGA            TGCTTTTGTATATGG  49 446
        istA NONE
        istB   59522 ..   59538 -  -9.3  -3.44146   TTGTTGCAGAATTAA              GCCGCCG TTT CGGCTGC              ACGCTGGAGCACTGG  71 133
        impC NONE
        impA   55517 ..   55527 -    -4  -3.51232   TCCCCCGCAAATCAA                 TGAA CAT TTCA                 TCAATTGAGTAGGGC  52 327
  UTI89_P061 NONE
  UTI89_P060   51951 ..   51974 -  -4.6  -5.41143   TATTCTGTAAAAAAA          GAGACCAC TGCAATAT GTGATCTC           TTGTATGCAAGGGTG  84 95
  UTI89_P059   51028 ..   51045 -  -5.5  -3.62597   GTTATCGGGGAAGAA             GTGGCTG ATCT CAGTCAC              CGCGAAAATGACATC  58 80
        yeaA   49695 ..   49721 -  -6.6  -3.19602   CCCTCTATAGCAATA         GGTAAGGCTGTT CAA AAAAGGCTTACC         GTACAATAATTCGCT  59 10
  UTI89_P054   49077 ..   49095 - -11.7  -5.76949   TATTGGTAAAAAAAA             CACCCCC GTAGT GGGGGTG             TTGAGACTTCAACCT 100 142
        ydiA   47460 ..   47490 -  -2.6  -3.07816   CGGTCATGGATGTAA      TGGAAATACCAGC TGAACC GCAGGT-CTTCCA       GTCGGGGACACAGAG  43 143
  UTI89_P050   45408 ..   45452 - -18.9  -3.03124   CTGCACCTGTTAATA TAAACTGTAGTCAGTAAAGAG TCT CTCTTATCTGACTACAGTTTA TGTTCAGCGGGATTT 100 29
  UTI89_P049   44779 ..   44801 -    -9  -4.56775   ATCCTGTCCGAAAAA           GTGCGTGCGC GAC GCGGACGCCC           GCCAAAAGATGAAGT  90 126
  UTI89_P043 NONE
  UTI89_P042   37324 ..   37350 -  -5.1  -3.28001   GACGTGCAAACTGAA        CGGAGTGGAGCC AGAA AGCTAC-CTCCG         CTATGTCCTTGACGT  54 173
  UTI89_P036 NONE
  UTI89_P035   30367 ..   30387 -  -6.7  -3.57263   ACCGTCAGCCGGAAA            GCCGTTGCC GCA GGCGACCGC            GTAAACCGTCAGTTT  64 78
  UTI89_P034 NONE
  UTI89_P033   27531 ..   27554 -  -4.6  -4.19238   GCTGGAACGTGAAAA          TCGTGAACTGC GCC GCAGTA-ACGA          TATCCTTCGCCAGGC  64 231
  UTI89_P031 NONE
  UTI89_P024   17417 ..   17429 - -10.5  -2.83403   GGTGCTGGAGCAAAG                CGGGG AAG CCCCG                GTCTACGGGCCAAAC  70 420
  UTI89_P021   16338 ..   16349 -  -7.2  -2.59742   GGCAAGTCCCATAAC                CGCC ATGA GGCG                 CGCCACTGTACATCT  57 286
  UTI89_P005    2735 ..    2785 - -21.2  -2.57132   GCCCCTCCTCATAAC TGAAAAGCGGCCCCGCCCCGGCCC GAA GGGCCGGAACAGAGTCGCTTTTAA TTATGAATGTTGTAA 100 478
        thrL     280 ..     301 +   -13  -5.75342   GAAACACAGAAAAAA           GCCCGCAC CTGACA GTGCGGGC            TTTTTTTTCGACCAA 100 41
        thrA NONE
        thrB NONE
        thrC    5043 ..    5069 +    -8  -5.24129   CATTATCTCAATCAG        GCCGGGTTTGC TTTTAT GCAG-CCCGGC         TTTTTTATGAAGAAA  91 49
        yaaX    5537 ..    5556 + -12.2  -3.06133   ATCGCTAAATATCAA            TGCCGGAT TACC ATCCGGCA             TTGACTACAAACTTA  81 33
        talB    9084 ..    9113 + -12.9   -2.5294   CTGCTGTAATCATAC       TTAGCGTGACCGG GAAG TCGGTCACGCTAC        CTCTTCTGAAACCTG  84 32
         mog    9882 ..    9940 +  -2.3  -2.78639   CAATATATTGAATTT GCACGATTT-TGTAGGCCGGATAAGGCG TTCA CGCCGCATCCGGCATAAACAAAGCGCAC GTTGTTAACAATCTT  40 128
        htgA   11716 ..   11727 +  -2.2  -4.05788   CAGGAAGTTTCAGCG                CCAG ATCG TTGG                 TTTCGTTTCGCGGCA  56 340
        dnaK   14156 ..   14193 + -17.1  -3.25823   AACGGGTAATTATAC   TGACACGGGCGAAGGGGA ATT TCCTCTCCGCCCGTG-CA   TTCATCTAGGGGCAA 100 51
        dnaJ   15426 ..   15447 + -13.7  -3.39449   CGAGCACCTGTAAAG           TGGCGGGGA TCAC TCCCCGCCG            TTGCTCTTACTCGGA 100 102
 UTI89_C0019 NONE
 UTI89_C0020   18541 ..   18569 + -16.9  -4.21933   TTAGGGCTATGCCCG        CCTGATTCAGTGC TAC GCATTGAATCAGG        TTCTTTTCGCGTTGA 100 74
 UTI89_C0021   20077 ..   20088 +  -4.4  -3.08813   TCGTGCGGGGTAAAA                TCGT GAAA ACGA                 TCTATTCACCTGAAG  49 222
        nhaA   21297 ..   21316 + -10.7  -4.59414   CAGGACGATGTACTG            GGGAGCC ATAAAC GGCTCCC             TTTTCATTGTTATCA  95 41
        nhaR NONE
 UTI89_C0024   22699 ..   22719 +  -3.1  -2.76442   GATTTGTGCAAATAA            GCGCCGTTA ATG TGCCGGCAC            TCGTTACGTAGTGAT  43 134
        yaaY NONE
        ribF   23867 ..   23880 +  -3.7  -3.54475   TTTGGGCTAACAAAA               CCGGC TTAA GCCTG                TTATGTAATCAAACC  52 17
        ileS NONE
        lspA   27246 ..   27259 +  -6.7  -3.30124   AACCCTGCCGGATGC               GATGC TGAC GCATC                TTATCCGGCCTACAG  61 43
        slpA NONE
        lytB   28766 ..   28785 +  -9.3  -5.24129   TAAGTTATGCGAAAA            TGCCGGT CTTGTT ACCGGCA             TTTTTTATGGAGAAA 100 54
        yaaF NONE
 UTI89_C0033   30114 ..   30143 + -10.1  -3.70149   GGCATAATGACAGAG       GGTATGACGCA TCACTTTC TGCGTCATGCC        TTTCACTGATATCCC  78 34
        dapB   31210 ..   31222 +    -2  -4.20092   GCAAATGCTGAAAAT                TACA TGTTT TGTA                TTCTGTTTTTGTTGT  58 148
        carA NONE
        carB   35984 ..   36003 +   -10  -5.60993   ATCGAATAACTAATA            CGGTTCTC TGAT GAGGACCG             TTTTTTTGTGCACAG 100 79
 UTI89_C0038   36693 ..   36713 + -12.5  -3.81958   AGGCGCATTTGAAAA            ACCTCCGGC TAT GCCGGAGGA            TATTTATTTGCCCAT 100 106
        caiF   37439 ..   37461 +  -8.4  -4.33165   TCGGCGTCACATCCG           TCGTCCCC TGCAAAC GGGGGCGA           TTTTCCTCCATTTGC  84 167
        fixA NONE
        fixB NONE
        fixC NONE
        fixX   48371 ..   48381 +  -2.4  -2.83798   CCTTTGGTGTGGAGT                 TCCG TTA CGGC                 TGATGTTGGTTTGAT  40 12
        yaaU NONE
        yabF NONE
        kefC NONE
        folA NONE
 UTI89_C0055   53284 ..   53301 +  -9.8  -3.95772   ACGGTATACCGCAGT             CGCGGC AGGAAC GCCGCG              TTTCCCTTTGTTATT  81 52
        djlA   61481 ..   61492 +  -7.2  -3.30124   AAAATTGCCGGATGC                GGCG TGAA CGCC                 TTCTCCGGCCTACCG  63 129
        araC   73075 ..   73103 + -13.9  -3.28261   GGTTGTGAATAATAA        GAAAGAAGGGGGG GAA CCCCCTTGCTTTC        TTCATCTGACGTTAT 100 29
 UTI89_C0070   73491 ..   73503 +  -4.9  -3.48276   ATCTTTGTAAATTCA                TTCAT AAA ATGAA                TTGTATACAAAAAAA  56 58
 UTI89_C0071   74383 ..   74398 +  -2.6  -4.63932   TCAGAATCTCCCTTT              GAAAGA CCGC TTTTTC               TTTTCTTAAACCCTC  65 214
 UTI89_C0072   74981 ..   74993 +  -4.8  -3.25088   AGTAGCATAGGGTTT                GCAG AATCC CTGC                TTCGTCCATTTGACA  52 144
        yabI   75811 ..   75825 +  -7.1  -3.30124   CGGGTTGCCTGATGC               GACGC TTGCC GCGTC               TTATCAGGCCTGCAA  63 55
 UTI89_C0083   86748 ..   86761 +  -3.1  -2.53876   ATAAATCATATTCTC               GAGGA TTAT TTCTC                TGCATTCCAATAAGG  42 40
        leuO   87760 ..   87799 +   -16  -5.49234   CAAACGCTAACTGAA  TGCAGAATAGGTCAGACA TCAA TGTCTGGTTTATTCTGCA   TTTTTTATTGAATGT 100 31
        ilvI NONE
        ilvH   90280 ..   90309 +  -2.1  -3.53091   CGCGCGGCGATAAAA       TAATGCGTTGAGA ATGA TCTCAATGCGCAA        TTTGCAGCCCAACAT  47 15
        fruL NONE
 UTI89_C0088 NONE
        fruR   91491 ..   91518 +   -12  -3.05596   CCGCGAACAAAAGTA        CGCGCCAG-GTGA ATT TCTCTCTGGCGCG        TTGAGTACGGGAATG  81 42
        mraZ NONE
        mraW NONE
        ftsL NONE
        ftsI NONE
        murE NONE
        murF NONE
        mraY NONE
        murD NONE
        ftsW NONE
        murG  103157 ..  103178 +  -3.8  -2.64651   GCCCGGGCGTAATTG           TAGCGATGC CTTTT GCATCG-TA           TGAATTTAAGAAGTT  44 29
        murC NONE
        ddlB NONE
        ftsQ NONE
        ftsA NONE
        ftsZ  108948 ..  108969 +  -6.7  -3.09208   TGCTAAACTGGCCCG           CCGAA-TGTA TAG TACACTTCGG           TTGGATAGGTAATTT  58 75
        lpxC  109943 ..  109986 +  -4.5  -6.17292   CTGTCGTATAAAATT CGACTGGCAAATCTGGC ACTCTCTCCG GCCAGGTGAACCAGTCG TTTTTTTTTGAATTT 100 52
        secM  110688 ..  110706 +  -2.2  -3.80207   TTACTTCATTTTATT             AACTCCGC AAC GCGGGGCG             TTTGAGATTTTATTA  51 54
        secA  113448 ..  113465 + -12.7  -5.33866   ACAGTTGAAGTAAAA             GGCGCAG GATT CTGCGCC              TTTTTTATAGGTTTA 100 47
        mutT  113875 ..  113905 +    -6    -3.727   ACTTAAGCGTGTGTA       TGCCGGATAAGGCG TCA CGCTGCATCCGACA       TTTGCATATGATGCC  64 16
        guaC  116819 ..  116844 + -16.2  -3.36671   CCTGTAATATACCAA         CGCTGGCGTG GAGCAA CACGCCAGCG          TTATCCCATTCCACT 100 34
 UTI89_C0116  120341 ..  120363 +  -7.6  -4.57073   TCGACTTCTACTGGC           GCATCCGGGT GCA ACCAGGACGC           TTTTTCGACCGCCTG  82 303
        ampD NONE
        ampE  122516 ..  122526 +  -2.4  -3.46586   ATTAATGCGCTTTTA                 CGGC TTT GGCG                 GTTTTCTCTTTAAAC  47 82
         usp NONE
 UTI89_C0122  126497 ..  126521 +  -8.7  -3.14602   ACTATATATGGAACA          TCATCGCAT CTGGCTA ATGCGATGA          TATTAATGACATAAA  67 54
 UTI89_C0123  127193 ..  127221 +  -9.7  -3.16683   AAACTATATATGGAA        CATCATCGCGT CTGGCTA ATGCGATGATG        TTAATAACATAAAAT  72 52
 UTI89_C0124  127894 ..  127918 +  -2.9  -4.18018   TCTGTCACCTGAAAA          TCATCACGT TCTGGTT AAGTGATGA          TTTTCGCTACGAGAA  58 54
        pdhR  129090 ..  129115 +  -4.9  -3.24924   GAAAGAATTAGTGAT         TTTTCTGG-TAA AAA TTATCCAGAAGA         TGTTGTAAATCAAGC  52 30
        aceE NONE
        aceF  133825 ..  133842 + -14.1  -5.32882   GATGTAAGTAAAAGA             GCCGGCC CAAC GGCCGGC              TTTTTTCTGGTAATC 100 34
        lpdA  135656 ..  135672 +  -6.5  -5.03314   TGTCATCAGTCTTAA              GCGGC TAACAAC GCCGC              TTTTTTACGCCTGCA  83 233
        acnB  140435 ..  140460 + -12.7  -5.72622   GCATAAACGACACAA         TGCCCGGTGAAT GAG ATTC-CCGGGCA         TTTTTTATTTCTAAA 100 61
        yacL  141022 ..  141059 +  -3.5  -3.19293   CTCGCGCATTTCTTT  CC-ACAGCGCAGCGGTA ATTTCC TGGCGCT-CGCTGTCGG   TTAAATCTTCCGGTT  47 111
        cueO  144840 ..  144859 + -13.6  -3.56727   CCGTATTCGGAAATA            TGCCCGGA TCTC TCCGGGCA             TTATGGTTACTTCAC 100 46
         hpt  148361 ..  148372 +  -5.8  -4.13945   CAGTTGTTGATAAGC                CCCA GTTC TGGG                 TTTTCAACTGCGGCT  68 388
        yadG NONE
        yadH  150510 ..  150539 +  -9.3  -4.10657   CGTAGCTAAGGCTAT       TTCCTCTCCTCTG GATT TGGGGGAGAGGAG        TTTTGACGGCTATCA  80 32
        yadI  151065 ..  151086 +    -3  -3.92542   CCGCGATTCTGATGA           CGCTTTTG CTACAA TAAAGGCG            TTGTTTCACCCTCGG  54 42
        yadE  152355 ..  152380 +  -4.8  -4.16205   AACAATCAGGCAACC         TGTACCG-GAA TCGCT TTCGCGGTACG         TTTCATTTCGTTGTC  65 39
 UTI89_C0145 NONE
        yadD  154214 ..  154225 +  -5.8  -3.62597   CTTGTACAGACCGGG                CGCA ATTT TGCG                 TTGTTCCGCCGTCAG  60 356
        hrpB NONE
        mrcB  173333 ..  173352 +  -9.2  -3.68662   GCGCAGATTGCGTAC            CGCTTGCG AACC CGCCAGCG             TTTCGAATATTATCT  75 150
        fhuA NONE
        fhuC NONE
        fhuD NONE
        fhuB  179452 ..  179462 +  -3.2  -3.82205   ACACCCGACGTGCAG                 CATC GAT GGTG                 TTATTGATATCTTCC  53 89
        yadQ NONE
        yadR  182787 ..  182811 + -17.3  -2.92175   CTAATCTGCTGTTCA          TGTGCCGGATA AAC TATCCGGCACA          TCTCCTCTCTTCAAC 100 37
         dgt NONE
        degP  188140 ..  188163 + -14.6  -3.52093   AGTAATCTCCCTCAA          CCCCTTCCTG AAAA CGGGAAGGGG           TTCTCCTTACAATCT 100 36
        cdaR  189749 ..  189763 +  -7.1  -4.40003   AAACTTCACGCTCTT               GGCGA AAAAC TCGCC               TTTGTCTTTCTGGAA  75 337
        rpsB  195717 ..  195737 + -11.1  -4.89729   GTACACGTTTGGTTA            GGGGGCC TGCATAT GGCCCCC            TTTTTCACTTTTATA 100 77
         tsf  196662 ..  196683 + -13.7  -4.84761   CTTAATTATCGAAAA           GGAGCCGCC TGAG GGCGGCTTC            TTTTTGTGCCCATCT 100 36
        pyrH  197541 ..  197585 + -11.5  -2.57501   CCCGTGATGGATAAA TAAGGGTAAGATTCCGCGTAA GTA TCGCGGGGGATCTTACCCGTA ATATGTTTAATCAGG  77 43
         rrf  198243 ..  198291 + -11.8  -5.27206   TGATTTCTTGAACGA CAAAAACGCCGCTCAGTAGATCC TTGC GGATCGGCTG-GCGGCGTTTTGC TTTTTATTCTGTCTC 100 38
         dxr  199623 ..  199640 +  -8.4  -6.02914   TATAAGGTCAGGTAT             GCCGTG GTTTTA CACGGC              TTTTTTTTGTATAGG 100 130
        uppS NONE
        cdsA NONE
        ecfE  202687 ..  202702 +  -5.4  -3.33696   ACTTTTCAATGATTT              CTCTCG GTTA TGAGAG               TTAGTTAGGAAGAAC  56 13
        ecfK NONE
        hlpA NONE
        lpxD NONE
        fabZ  207340 ..  207361 +  -4.3  -2.79098   ACGATGATGTGTGCT           CGTAGCCGG GAGG CCTGATACG            TGATTGATAAATCCG  47 8
        lpxA NONE
        lpxB NONE
        rnhB  209876 ..  209887 +  -5.8  -3.01243   GTCAAACGCGCACTG                GGAC TTGC GTCC                 TGATTCTTGTGTCGA  52 11
        dnaE NONE
        accA  214401 ..  214418 +  -9.1  -5.24129   CAAATGTTCTGAAAA             GGGTCAC TTCG GTGGCCC              TTTTTTATCGCCACG 100 45
        ldcC NONE
        yaeR  217086 ..  217106 +  -7.5  -3.24925   TGTCATCGCCGCATT            TGCCCGGTA ACG TGCCCGGCA            TTGCTACTGTAAAAT  62 45
        mesJ  218761 ..  218774 +  -8.1  -4.65895   ACCAGTAAGTTTGCC               GCAGC GTAT GCTGC                TTTTTCCCTGACAGC  84 357
        yaeQ NONE
        yaeJ NONE
        cutF  220879 ..  220908 + -13.5  -3.04398   AGCACAATTTTGTAG       GCCGGATAAGGCG TTCA CGCCGCATCCGGC        ATTTTGCGCACGAGG  87 126
        yaeD  228602 ..  228613 +  -5.8  -3.73224   GAACGGTAACAGGAA                GCAG CTTG CTGC                 TTTGCTGACGAGTGG  61 469
 UTI89_C0218  230355 ..  230388 +  -6.7  -4.49756   ATTAAATAAAAAATA     CTTCAGAGTGTACCT GCAA AGGTTCACTGCGAAG      TTTTGCTCTTTAAAA  77 415
        dkgB  234729 ..  234746 + -11.3  -4.70659   ATTAAGCCTCTCTGA             CAGCTCC TCCG GGAGCTG              TTTTTACATGTCCGC 100 36
        yafD  236691 ..  236716 +  -8.3  -4.46212   GTCAGGTCTGCCACA         GGGCAG-ACCAA CGT TTGGCGCTGCCC         TTTTATACTCAAACA  87 46
        yafE  237527 ..  237547 + -10.4  -4.05848   AGCATAAATAAAAAA            GGCACCGG GGGAA TCGGTGCC            TTTCATTATCTGGTT  82 34
        yafS  240530 ..  240542 +  -4.1  -3.33696   TTGATAGCCTGTATC                TTCCA GTG TGGGA                TTCATTGCCGCAGCA  50 49
        dnaQ  242005 ..  242027 + -11.4  -5.22312   AATGAGTTCAGAGAG           CCGCAAGATT TTT AATTTTGCGG           TTTTTTCATCTAAAT 100 264
        yafT  243312 ..  243351 + -14.6   -4.2408   TCTATAAAACAGCAG  GTACGGTTAATTAAGAAT TTTT ATTCGTGATTAACCGTAC   TTTGTCATTTTATCC 100 248
 UTI89_C0252  264270 ..  264297 + -14.3  -4.89852   ATAAATCTGAGTCAA        CAACATCCTGC CTCCGT GCAGGATGTTG         TTTTTGTACGTGTAA 100 37
 UTI89_C0253  266510 ..  266522 +  -3.4  -4.02051   TTATACGCCTGTGAA                TCAC CATTT GTGA                TTGTTTAAATTAATC  57 74
 UTI89_C0254 NONE
 UTI89_C0255 NONE
 UTI89_C0256  269648 ..  269662 +  -7.2  -3.24021   TGGAACATAAATTGC               CAGATA TTC TATCTG               TTAACTATTTGCGCC  62 362
 UTI89_C0257  271099 ..  271122 +  -5.4  -3.88946   TAAATAATTGAACAT          TAATGATGAT TTAT AGCATCATTA           TTATTCTATAACATG  63 59
 UTI89_C0258  271831 ..  271869 +  -6.6  -2.90307   TGATGGAAAAGCACT   TCCACACTCCTGTGATAA AAG TCGTCGCAGGAGAGCGGG   CTTTCGTAGTCTTCC  56 209
        ykfE  273332 ..  273349 + -12.7  -3.73068   TAGCCGATAAAAAAA             CGGAGCC GAAA GGCTCCG              TTATTCAATTACGCG 100 42
        lpcA  276632 ..  276661 + -13.5  -3.01365   GTAAGTCTGGCGTAG       GCCGGATAAGGCG TTTA CGCCGCATCCGGC        ATTTGTGCTCTGATG  87 37
        yafJ  277598 ..  277613 +  -7.6  -3.21912   TGTAGTTTGATGCCA              GTTGTG GCTG CACAAC               TTCGTGGCTTAACGG  61 31
        yafL  279418 ..  279430 +  -9.1   -3.4252   GCCGGTGTCTGATGC                GACGC TAC GCGTC                TTATCATGCCTACAA  73 79
        yafM  280105 ..  280136 +   -10  -2.57564   CCGCGCTCACCCGTA      GGCCGGATAAGGCG TTCA CGCCGCATCCGGCG       GTTGTGCACCGGTGC  70 93
        mbhA  282804 ..  282822 +    -3  -3.10343   TGGATAAGCAGCAGG             TGCTTTCG CAG CGAGCGCG             TTAAATGCTGAATCT  43 3
        dinP NONE
        yafN NONE
        yafO  284677 ..  284687 +  -2.4  -2.87035   TGGGAAAATGGCAGA                 AGCG TTT CGCA                 TGCGTTTTTGAATTT  41 4
        yafP  285183 ..  285201 +  -2.3  -2.71055   TTGCAATGAAAATAA             CGCCCGT CTAGT ATGTGCG             CGTTTTCTTATTCCA  40 48
 UTI89_C0275 NONE
        prfH  287276 ..  287297 +  -2.2  -5.00616   TTGGCCCGATAGACA           CCATGTCC ATTTCC GGATACGG            TTTTTTGAACAGGCC  71 201
         gpt  289340 ..  289364 + -17.9  -4.47888   GGTCGCTAATCTTTT          CAACGCCTGGC ACT GCCGGGCGTTG          TTCTTTTTAACTTCA 100 32
        yafA  290674 ..  290690 +  -2.3  -3.73072   GTTTGTGTTAAAAAT              TTGCTAA ATT TTACCAA              TTTGGTAAAACAGTT  51 30
         crl  291199 ..  291230 +   -10  -2.54276   TTCGTAGTTTTCGTA      GGCCGGATAAGGCG TTCA CGCCGCATCCGGCA       ATATTCATTAAAACT  70 96
        proB NONE
        proA  294957 ..  295011 +  -8.4  -3.69437   CGTGCGTAAATAAAA CCGGGTGATGCAAAAGTAGCCATTTG ATT CACAAGGCCATTGACGCATCGCCCGG TTAGTTTTAACCTTG  72 32
 UTI89_C0286  297192 ..  297215 + -11.8  -5.45652   TCTCTCTTTCTCTAA          CGCGCTCAGAA CGA TTCTG-GCGCG          TTTTTTATTAAGGGT 100 49
 UTI89_C0290  303030 ..  303041 +  -5.8  -3.99405   ATCTAGCCACACATG                GCGA AACG TCGC                 TTTCTCATCCATTAC  65 375
 UTI89_C0292  304250 ..  304262 +  -7.7  -4.97402   GATTCAAAAAATAAA                CTCAC TCC GTGAG                TTTTTGTAAGTTTTA  87 237
 UTI89_C0295  306510 ..  306538 +  -3.2  -6.01369   TCTTTTAAATAACAA        CGCCATTAAAAA CGCTT TGTTTAATGACG        TTTTTTTATTGTTTC 100 268
 UTI89_C0298  312046 ..  312060 +  -2.8  -3.46106   AATTGATAGAAGTTT               CTGGTA ATC TACTGG               TATTTAAGGTTTTCC  48 78
        insA  312342 ..  312381 +   -10  -3.60412   AGCTCTCGCCCCAGC  GGATAACATCTGCGTCAG TCAG CTCACGCTGATGTTGCCC   TTATCTGTGAACTTG  78 76
 UTI89_C0301  312829 ..  312844 +    -4  -2.63079   AATCACAAAATGGGA              GGTAAG AGTC TTTACC               TGGATTGTCTCGAAA  44 85
 UTI89_C0302  313411 ..  313429 +  -3.2  -2.66711   ATTTATATTCTCTGA             GAGAAA CATTACA TTTCTC             CTTGTCACTTCTAAC  42 58
        yagU  314226 ..  314244 +  -8.8  -4.91712   TTTGAATGATAAAAA             TGGCGCAA ATA TAGCGCCA             TTTTTATAGGTTAAA  91 44
 UTI89_C0312  322886 ..  322910 +  -7.2  -3.17941   CCCCAGGAAAATTAA          TGCTGGTGTA ATAAA TACACCAACA          TTAATCCGGTCTGAT  62 267
 UTI89_C0317  327666 ..  327677 +  -2.2   -4.2704   GAAGAATGGCGCAAT                CGTG AGGA TACG                 TTTATTCATAATAAA  57 65
        ycjZ  328987 ..  329010 +  -5.2  -4.90013   CCCTTTCTCCGCAGC          CAGTTCACCT AACA AGGTGACCAG           TTTTTCATTGGCTTC  80 293
        eaeH  335455 ..  335483 +  -9.7    -3.767   CGATGTAATAAATAA        TAATGGCGTTG ACATGCG CAGCGCCATTA        TTTACTGAATACCTA  79 47
 UTI89_C0323  337869 ..  337885 +  -4.3  -2.72344   ACCCAATGCGGGTAC              CCATGCC TCC GGGGTGG              TGATTAAAAATGAGA  47 362
 UTI89_C0325  338602 ..  338633 + -12.4  -4.45261   TAAGATTCTTTTCTC      TGAGACGCCAGAAT ATTT GTTCTGGCGTCTGA       TTTTGAGTTTATTTG 100 90
        ykgD  341188 ..  341201 +  -2.4  -3.19192   TTTTTAAATAAAAAT               GCAA ACTAAA TTGC                TTCAATTAAATAAAA  44 165
        ykgE NONE
        ykgF NONE
        ykgG  344534 ..  344560 +   -11  -3.66178   CAGCTCTTCTGTAAA         TATCCTGACATT AAT AATGCCAGGATA         TTTACAGTTAAAAAG  81 139
 UTI89_C0339  351671 ..  351691 +  -5.3  -2.71731   TCGTGGCGTTCAAAT            TGCCGGTGA TAA TCTGCGGCA            TAATTGACGCATCCA  49 196
        betT  357479 ..  357504 + -15.5  -4.23281   TGTTATTGCATAAAA         CCGCGCCATGT CTGC ATATGGCGCGG          TTTCTCTTACCTCTT 100 42
        yahA  359516 ..  359532 +  -3.7  -5.15634   ATCCCCGTTAATATG              CCATTTG GCG CAAATTG              TTTTTTAATCCACTG  79 113
 UTI89_C0347 NONE
        yahD NONE
        yahE NONE
        yahF NONE
        yahG  365745 ..  365756 +  -7.2  -3.30124   GTTTCTGCCGGATGC                GGCG TGAA CGCC                 TTATCCGGCCTACGA  63 58
        yahI NONE
        yahJ  368305 ..  368334 +  -5.7  -3.53811   TGATCCTGAACTTTA       TAATCTCCGGGCA TAAT TTCCAGGGGATTA        TTTGAGAGAAATACA  57 122
 UTI89_C0354  368992 ..  369007 +  -2.6  -3.99374   TTTGCTATTTTTTAC              GTGATGA TTG TCA-CAC              TTATTGTTACTGCCC  54 101
 UTI89_C0355  370163 ..  370180 + -12.7   -3.9461   TATTAATCCATTTCT             TCGGGGC GAAA GCCCCGA              TTCTTATTGCCAGGG 100 35
 UTI89_C0356 NONE
 UTI89_C0357 NONE
 UTI89_C0358 NONE
        yahK  374776 ..  374813 +  -8.5  -2.63102   GGTTTAACATATTAA   CTTCGCTCCACTTAACT TTTT AGTTAAGGAGAGCGAAA    TAATATCAAAGTAGT  63 62
        yahM  375956 ..  375966 +  -3.2  -3.05384   TTGTTGTAGTGTGCT                 CATC TGC GGTG                 TTGACTGGCGGCGCA  43 375
        yahO  376782 ..  376815 +  -5.9  -3.45031   CATCTATTGAAATTT     ATGCCGGATAAAGCG TTCG CGCTGCATTCGGCAG      TTCAGTTTTTCAGCC  57 91
        prpB NONE
        prpC NONE
        prpD NONE
        prpE  384210 ..  384223 +  -8.1   -3.4252   GCAGATGCCTGATGC               GACGC TGAC GCGTC                TTATCATGCCTACAG  67 78
        codB NONE
        codA  387098 ..  387122 +  -8.5  -2.60658   TCTCTGAAATTGTAG          GCCTGATAAGC GGA GCGCATCAGGC          AATTTTGCTTATTTA  63 109
 UTI89_C0374  394281 ..  394330 + -11.5  -3.53811   ATGCGACGCTTTTCG CGTCTTATCAGGCCTACGGCTTA CGGG TGAAATGTAGGCCGGATAAGGCG TTTACGCCGCATCCG  85 169
 UTI89_C0378  396916 ..  396936 +  -7.5  -3.44794   AATTTCCAGGTCAGA            TGGGCTGCA AGT TGCAGACCG            TTATAATCATCGGTT  65 161
        tauA NONE
        tauB NONE
        tauC NONE
        tauD  404423 ..  404433 +  -2.4  -3.14132   ACCATCAGGCAGTCT                 GCGC CCT GGGC                 TTCATCCAGCAGCGA  43 318
 UTI89_C0389 NONE
        yaiV  409374 ..  409401 + -11.4  -3.07816   AGTATTAATCAGGAT        GCGGGGAT-AACC AAC GGTTTATTCCCGC        TTAGCTCGGTCACCA  79 33
 UTI89_C0392 NONE
        sbmA NONE
        yaiW  413220 ..  413233 +  -5.2  -4.08394   CAAACAGGAATGTCA               CGCC AGATAA GGCG                TTTTAGGCCGCATCT  63 42
 UTI89_C0396  413683 ..  413707 +  -5.7  -2.61264   GTAAATTGATGTTGG          GAATATTCCCG AAG CGTGAATCTTC          GTTGTGAGTCACAAA  50 74
        yaiZ  414033 ..  414057 +  -4.2  -3.77489   TGAAGAAACTGAAAA          CGCCCAATAA GAATA TTACCGGGCG          TTTGAATATTACATT  55 16
 UTI89_C0399  415418 ..  415436 +  -5.4  -3.27298   GAATATATTTCATAA             CTTTTATT TAT AATAAAGG             TTGATAATTAAAGGC  54 83
        yaiB NONE
        phoA  417404 ..  417435 + -14.4  -5.63374   GGCTGAAATAAAACC      GCGCCCGGCAGTGA ATTT TCGCTGCCGGGTGG       TTTTTTTGCTGTTAG 100 30
        psiF  417852 ..  417885 +  -7.4  -3.86944   GATACCTGATAGTGC     TAACGGGTGAGCTA CGAAAA TGGCTCACCCGAAA      TTTCATACTTCTGCC  70 39
        yaiC  419256 ..  419275 +    -2  -3.87815   ATTTTTGCGGAGCCC            ATTACCGC CTGA GCGGCAAA             TTTATACGCCTGGGC  54 226
        yaiI  420525 ..  420541 +  -6.6  -5.64421   GGGATGTATTGAGAT              TTCCAC CTTAA GTGGAA              TTTTTTCTTTACAAT 100 91
        aroL  421156 ..  421166 +    -4  -4.08394   CTCTGGCACAGACGA                 TCAA TTG TTGA                 TTTTCGAGCGCCTAT  59 15
        yaiA  421553 ..  421570 +    -2  -2.75822   TCTTTACATTATGCA             GT-GCAG GTCTG CTGCTAC             GCTTTTTGTCATTTG  40 171
        aroM  422331 ..  422342 +    -3  -4.18018   CGGCTGGCTGCGGAA                TTAC TGAT GTAA                 TTTTGCGTGACAGCC  58 14
        yaiE  422720 ..  422748 + -11.1  -3.56092   GCCTTCCCCTTGAAC        GGGAGGGCATTTT TCT GAAATGTCCTCTC        TTTAACCCATAATAA  81 47
        ykiA NONE
        yajF  425324 ..  425338 +  -7.1  -3.30124   TATCATGCCTGATGC               GACGC TTGCC GCGTC               TTATCAGGCCTACAA  63 60
 UTI89_C0419 NONE
        phoB  432091 ..  432118 +  -7.6  -3.68962   CAACCCGCTTTTAAG        GCCTTGCTCATC GGAC GTAGAGCAGGGC         TTATGATTTCTTAAC  67 27
        phoR  433469 ..  433490 + -13.1  -4.88918   CATCTTTTATTGCCA           TAAGCCAGC CGAT GCTGGCTTA            TTTTCTTTGCAGTCG 100 52
        brnQ  435190 ..  435213 + -15.3  -5.64304   GAACATTTGTTTTAA          CCACGGGGC TGCGAT GCCCCGTGG           TTTTTTATTGTGTTG 100 47
        proY  436634 ..  436662 + -14.6  -3.03338   CCTTGCGTTCTGTAA        GCCGGTTCAGGA GGAAA TCCTGATCCGGC        TATTCCGAAAGTTAT  89 42
        malZ  438958 ..  438971 +  -5.2  -3.90112   ATCCAGCGTAATAGG               CGCG ACACGG CGCG                TTTCATTACGAAACC  63 393
        queA  440452 ..  440476 +  -6.3  -2.92667   AGGCAATTAATGAGC          GCGTTGGGGAG TAA TTCCGCGGCGC          TGGTTTAAACGTTGG  55 12
         tgt NONE
        yajC NONE
        secD NONE
        secF  444884 ..  444903 +   -10  -5.90981   AGCTGATGTTGAAAA            TCCCGGTC AGAA GATCGGGA             TTTTTTTTGATGTAA 100 50
        yajD  445344 ..  445364 + -11.2  -3.33261   AGAAGTGATAAAAAA            TGCCGGAT ATGAA ATCCGGCA            TTCTCACAATTAGAA  83 33
        ybaD NONE
        ribD NONE
        ribH NONE
        nusB  449807 ..  449847 +  -9.1  -5.43553   AAAAAGTAATATCCA GGCCGGTAGATTCACGGAA GACCG TTCCGCGA-TC-GCCGGCC TTTTCTTTTTTACCT 100 32
        thiL NONE
        pgpA  451689 ..  451703 +  -2.1  -3.85698   CCACTTCATCCGACA              CCAGCC GTGC GG-TGG               TTTCTCCCCAAGGAC  51 363
        yajK  457130 ..  457153 + -15.4  -3.55444   AATATGTGGTTGTAA          CGTCGCATCT GGTC AGATGCGACG           TTTACCGCATCCGAC 100 39
        yajQ  459296 ..  459309 +  -3.1  -4.29106   CTTCCGCGATTAATC               GCGACA ACC TG-CGC               TTTGTTCATGTCAGA  60 28
 UTI89_C0453  462476 ..  462493 +  -8.4  -5.18715   ACCATGTCAACGCCA             GCCAGG AGACAA CCTGGC              TTTTGTTGTTTTTGT 100 386
        bolA NONE
 UTI89_C0462  469092 ..  469113 +  -3.6  -2.66232   TCGACTCATAAAAGT           GATGCCGC TATAAT GCCGCGTC            CTATTTGAATGCTTT  43 13
         tig  470584 ..  470607 + -12.4   -5.9873   TAAATTCGCACAAAG          GCCCGTCACC GCCA GGTGGTGGGC           TTTTTTTTGTCATGA 100 69
        clpP  471424 ..  471441 +  -4.7  -2.96274   TCGTAATTGATGCCA             GAGGCGC AACT GTGCCGC              TATACTTATCCAGGG  48 31
        clpX  472852 ..  472870 +   -11   -4.3623   TTAGTTAACCAAAAA             GGGGGGAT TTT ATCTCCCC             TTTAATTTTTCCTCT  90 59
         lon  475393 ..  475422 + -13.6  -5.72616   CACTAATAAAAACAG       GGCTGGCAGGCT AATTCG GGCTTGCCAGCC        TTTTTTTGTCTCGCT 100 58
        hupB  475877 ..  475896 +   -10   -5.7827   GTGACGAAGTTCAAG            GGCGCATC TACT GATGTGCC             TTTTTTATTTGTATT 100 61
        ybaU  477953 ..  477968 +  -8.2  -4.39571   GCTGTAACAAGAAAA              GGTCGC TTTC GCGGCC               TTTTCCATTTCTGAA  79 74
        ybaV  478463 ..  478485 + -10.7  -2.96452   TTTTGCCAGACTGAA           GAGGTCATA CCAGT TATGACCTC           TGTACTTATAACAGT  75 62
        ybaW  479306 ..  479332 +  -9.4  -4.21194   GGAGAAATCCGTTTC         GCAGACGCCG GTAATTA CGGCTTCTGC         TTTTACCTGATACGC  82 401
         cof  482378 ..  482393 + -11.8  -5.86332   AGATCCCTTCCAGCA              CCGGGC AATT GCCCGG               TTTTTTTTGCGTTGA 100 43
        ybaO NONE
        mdlA NONE
        mdlB  486584 ..  486607 +  -8.9  -4.68645   GGTGCAAAAATGTAA          CGCACTGTG CACTGT CATAGTGCG           TTTTCATTTTCAATC  90 62
        glnK NONE
        amtB  488399 ..  488425 +  -7.3  -5.68023   AAGCACTGCAAAAAA        CAGCCGGACGGT TTTC ACC-TCCGGCTA         TTTTTTTAATTGTGA 100 42
        ybaY  490092 ..  490111 + -13.6  -3.27298   ATTAAGCGAAGTTAA            CCCTCTCC GCCC GGAGAGGG             TTAGTAGTTCCAGCG  93 36
        ybaA  491615 ..  491633 +  -5.2  -5.02074   TAGTGATTGATCATT             TCACGCAG CAA TTGCGGGA             TTTTTTCCGAGGTGA  80 485
        acrR  500553 ..  500570 +  -9.9  -2.51951   AACCCTGAATCTGAC             TCCAGGA ATTT TCCTGGA              CATTTTCGTCGTTGC  68 39
        kefA  504470 ..  504484 +  -9.2  -3.18681   CAGCGCATGGCGGCA               GCGTGC CAG GCGCGC               TTCATAGGCTTCCAC  67 466
        ybaN  505424 ..  505441 +  -2.6  -4.07568   GCAATTATTGCGTAC             AGCCAG TACATT CTGGCG              TTTTCGAGCACAGGC  56 59
         apt  506146 ..  506170 +  -9.9  -3.09492   CACAAGATGTGCATT          CAGCCTCGCCG TTC TGACGGGGCTG          TGTTAGCATTACCCC  71 77
        dnaX  508156 ..  508172 + -10.9  -3.25015   TCCGCCCCATTTGAT              CGTAAGC ACA GCTTACG              TTCGTCATCCTTAAC  78 27
        ybaB  508515 ..  508530 +  -3.2  -3.40403   AATGCAGCTGCCGCC              TGGCTT TAAG ATGCCA               TTCTGATGCAAACCA  48 4
        recR  509150 ..  509167 + -11.3  -2.55818   TTTTTAAGCAAACGA             GAGCAGG ATCA CCTGCTC              TCGCTTGAAATTATT  77 34
        htpG  511131 ..  511158 + -15.7  -5.62288   GGTTTCCTGATGTCA        TGCCGGATGAC CTTCGT GTCATCCGGCA         TTTTTCTTTTCTTCA 100 31
         adk  511966 ..  511981 +  -3.2  -2.83894   TCAAGCCGCCGCAGA              TCTGCT CTCG GGCAGG               TCTGCTCATCCTCCT  44 41
        hemH  513069 ..  513093 +  -5.7   -4.3129   GTAAAGAACTGAGCG         CCGTCG-CGA AGAGCC TCGTCGGCGG          TTTTCATCATCCGTG  70 50
         gsk  515474 ..  515505 +  -8.6   -4.3586   TATCGTCGGTTCGTA      GGCCAGATAAGGCG TTCA CGCCGCATCTGGCA       TTTTGCTCTCAATGC  84 43
        ushA  520601 ..  520627 + -15.2   -3.9777   CAGTAATGAACCCCG         TCGCGGCGTCAT GAT ATGACGCCGCCA         TTTATGAATATTGAA 100 35
 UTI89_C0513 NONE
 UTI89_C0514  524470 ..  524480 +  -6.8  -3.36273   AGATAAACGCACCGA                 GCAG GTT CTGC                 TTCATGTTGCGCAGC  59 253
        ybaS NONE
        ybaT  529303 ..  529313 +  -3.2   -3.4298   GTATAACATCTCTCT                 GTGC GCA GTAC                 TTCCTGTATTATTGT  50 35
        cueR  530254 ..  530266 +  -5.5  -4.67353   CGCCTGGGCATGTTG                TGCGG CTT CTGCA                TTTTTAAATGCCTGC  75 454
 UTI89_C0522  532314 ..  532325 +  -7.2  -3.50393   CTATATGCCGGATGC                GGCG CAAG CGCC                 TTATCTGGCCTACGA  65 57
        ybbL NONE
        ybbM  535349 ..  535382 + -16.8  -2.81547   GAAGAAGAAATGATG     CGATGCCGGATGCG CAGCAT CGCATCCGGCGTTG      TGGTTCATGTGCCGA 100 28
        ybbA NONE
        ybbP  541289 ..  541315 +  -2.3  -3.92324   CGCGCAGACATTCCG        GCAGG-TGATTCG AAC CGA-TCATCCGGC        TTTCATCTTCCAGCA  54 500
        ybbT  543654 ..  543664 +  -3.2  -4.18197   GAAAGTATTCCTGAA                 CAGG AAC TCTG                 TTTTGCGTGACGCCT  60 5
        ybbU NONE
         gcl NONE
         hyi NONE
        ybbQ  548290 ..  548303 +  -2.5  -5.67711   AAGATGTTGCTTCAG               TATTA AAAA TAATA                TTTTTATTTTATTTG  89 110
        ybbW NONE
        ybbX  551264 ..  551284 + -10.4  -3.36671   AATCTGGCCCTGCAA            TGCCCGTC CTTGT GGCGGGCA            TTCTCCGGTTAAGGT  76 39
        ybbY NONE
        ybbZ  553792 ..  553811 + -10.8  -5.47821   ATTACCTTTAAAGCG            GATGCGAT TTAT ATCGCATC             TTTTTTTACCTGAAT 100 43
        fdrA  558966 ..  558979 +  -3.1  -3.60098   AATAAAAAACTGGCT               CGTTT ATTA GAACG                TTTGCAATAAGGGGT  51 2
        ylbE NONE
        ylbF NONE
        arcC  562204 ..  562219 +  -6.1   -2.9356   TTAAGGCTTCCAGCG              TCGCG GTCAGA CGCGA               TGTGTCGCTGTCGGT  52 255
        cysS  567026 ..  567049 + -16.8  -3.46602   GTAATTGCGCTATTG          CCGGATGCGA GTTT TCGCATCCGG           TTATCGTCTGCGCCA 100 37
 UTI89_C0557  567924 ..  567938 +  -7.1  -4.18494   TCATGATATTCAACG               CACGC CTGTA GCGTG               TTTTCAATCAGCGTG  72 35
 UTI89_C0560  569373 ..  569387 +  -6.4   -3.2794   GCACGACGACAAGCT               GATAGC CAT GCTGTC               TTGCTGTCAATGCGC  59 401
        tfaQ  570109 ..  570161 +    -7  -5.08824   TCAGAGAGTAATCAT TGGGATTATGCCGCAGCACG-TCGT GCGC AAGAACGTGCTGCGGCTGGATGCTA TTTTTTCCCTGAAGC  84 30
        cusC NONE
        ylcC NONE
 UTI89_C0574 NONE
        cusA NONE
        pheP  588835 ..  588861 + -12.3  -5.65513   TCAACAATCTGAAAG         CCGCTCTCACC CATTC GATGAGAGCGG         TTTTTTTAATTACTG 100 71
 UTI89_C0585  596785 ..  596795 +  -2.6  -3.53733   AATAGTTATCAATAA                 TATT ATC AATA                 TATTTCTGCAATCAA  48 85
         fes NONE
 UTI89_C0587 NONE
        entF  602160 ..  602194 + -11.8  -3.23149   AATTTATATTATCTA     TAAACCCATAATTA CAGAAAA TAATTATGGGTTTA     TCATTTGTTTAATTT  83 40
        fepE  603622 ..  603642 +  -3.9  -4.27316   CAGTGACAATCTCCT            TCGGTGCTC CCT GAGCAACAA            TTTTCCCTTCCCGCA  62 153
        ybdA  608035 ..  608053 +    -3  -4.15249   TATAGACGATGGCAG             TGACCGGC TGC GGCGGTAA             TTTGATTTGCTCTTT  60 403
        entC NONE
        entE NONE
        entB NONE
        entA NONE
        ybdB NONE
        cstA  615990 ..  616010 +    -9  -3.11024   GTTGATAGCAATTAA            GCCCTCTT AATTC AGGAGGGC            ATTTGTATTACCGGA  68 95
        ybdD  616505 ..  616523 +  -6.6  -3.85698   TAGGCGACTTTGGTG             CCGTGGAG AAA CTTCTCGG             TTTGTGGCAAAACGG  66 300
        ybdL  618636 ..  618670 +  -7.2  -3.90588   CCAGGCGCGGGAAAA     TTGACGGTCGGCAA ACAACTC TTGCAGGCCGTTAA     TTTGCTTCAGGCGTA  70 53
        ahpC  623430 ..  623449 + -13.6  -4.63218   AATTCACCTAATTCT            TCGGGTGC TGCG GCACCCGA             TTTTCTTCCCCGCAC 100 89
        ahpF  625133 ..  625156 + -13.1   -5.5074   ACCTGTAATTGCTTA          GCCGCCGGG GTCAAA CCTGGCGGC           TTTTTTATTGCATTA 100 56
 UTI89_C0611  626475 ..  626497 + -11.2   -3.6608   ATACCCAAAAGAAAA           CCCTCACCGT CAG GCGGCGAGGG           TTTAACTCACATGAT  87 182
 UTI89_C0617  631854 ..  631865 +  -5.8  -3.65314   GTCCTGTAAACCAGA                GCGA CGAA TCGC                 TTCTTCCAGGTTGGC  60 32
 UTI89_C0619  633084 ..  633116 +  -6.9  -3.87075   GCGGGCGAGAACGTC      CAGAATGGTGGTGCG AAT TGCATCGCCAAACTG      TTTCTCAACGCTGCT  68 40
        dpiB NONE
        dpiA  637002 ..  637024 + -13.4   -2.6955   GGGTGACATGATAAA           GCCGGAGGAA ACT TGCCTCCGGC           ATTACTATTTACTTG  85 35
        crcA NONE
        cspE  639973 ..  639989 +  -9.4  -6.11019   AGCAAGAATTCAAAA              CCCGCT TAATC AGCGGG              TTTTTTTTGGTTTTT 100 49
        ybeM  641248 ..  641261 +  -6.7  -3.91801   TAAACAACCGTCGCT               TTGCG CCGC CGCAA                TTATTATGATGTTTT  68 3
 UTI89_C0630  641648 ..  641665 + -11.3  -5.24129   TGTTCGATACAAAAA             CCCGCTT CAAA AAGCGGG              TTTTTTATCAGACAG 100 71
 UTI89_C0640  651185 ..  651198 +  -5.2  -2.71339   CACGGCTATTGAGGA               CGCG TAGCGT CGCG                AATTTTTGGTTGATA  48 19
        ybeL  657362 ..  657392 +  -9.6  -2.72344   CGTAATGAAATGAGT       GGCGCCGGATGGCG TGA TGTCATCCGGCGAG       TGATTAAGCGTAAAA  69 36
 UTI89_C0652  661987 ..  661998 +    -3  -3.84451   TTAGGGGTGAATTAA                TTAC GATT GTAA                 TTTCAGTTTGAAAAA  52 89
 UTI89_C0653 NONE
 UTI89_C0654  664196 ..  664208 +  -6.2  -2.50935   CGTCAGCACCCACAG                CGGC CAGTT GCCG                GTTCGTGCGTACGGT  49 79
        yleB  671095 ..  671126 +   -13  -3.87815   GCATGCCAACCGTAG      GTCGGATAAGACGC GGCA GCGTCGCATCCGAC       TTTGTAAGGATAAGA 100 60
        nagE  680572 ..  680625 + -18.5  -3.17194   GACGCGGCAGCGTCG CATCAGACAATAAAAAGCGGCAGGGA TCT TCTCTGCCGCTTTTT-TTGTCTGAGA TTACATTGGGAAGAT 100 60
 UTI89_C0681 NONE
 UTI89_C0682 NONE
 UTI89_C0683  689649 ..  689662 +  -2.3  -3.27525   TAAATGCGTCAGGCT               GGCGA CGTT TGGCC                TTACGTTTCCAGCGC  44 77
        glnS  691552 ..  691568 + -11.5  -6.04378   GCAAACAATCCCAAA              CGCCGCG CTC TGCGGCG              TTTTTTTTCTGCTTT 100 96
        ybfM  693341 ..  693370 +  -7.8   -3.5936   CCATCTTCTGATGCC       CGACGCGGCAGGT TTTGT GCCTGCCGCA-CG       TTTGAGGAATTTGCA  69 30
        ybfN  693759 ..  693776 + -11.3   -4.5442   TCCTTGTATAAAAAA             GCCAACC TGCA GGTTGGC              TTTTCTCGTTCAGGC 100 72
        ybfJ  694764 ..  694780 + -10.9  -2.78495   TGGTGCCCAATGCAT              CGCAGAA GTA TTCTGCG              TAATCTTCCTGGTCG  70 248
        seqA NONE
         pgm  698814 ..  698833 + -11.4  -5.41359   ATCAAATAAGAAAAA            GGGCGGTC GGAA GATCGCCC             TTTTTTGCTTTGCTT 100 45
 UTI89_C0697  703100 ..  703125 +    -6  -4.83615   TCAGTAATAAAATGG         CGGGGGCGGG TGGGAT CCTGCTCCAG          TTTTTGTCGCAGATG  81 93
        ybfA  711360 ..  711391 + -17.4  -5.04385   AACATGACGTTTAAA      GAAAACCGCCGGTG GAAA CGCTGGCGGTTTTC       TTTTTTCGGCGTCTA 100 47
        ybgA  711924 ..  711938 +  -4.2  -2.54745   GCCGCGTGTGATTAA               CTTGCG CCA TGCAGG               AGTTTTATGACTACC  44 1
        phrB  713414 ..  713429 +    -6  -3.92522   GGCTTATTAAGACTC              CAGCGC CAGC GCGCGG               TTTCTGAACTTAAGC  66 76
        ybgI NONE
        ybgJ NONE
        ybgK NONE
        ybgL NONE
         nei  719318 ..  719348 +  -2.4   -3.9941   ATCGACAGCAGGATT       TGTGGCAGTGGGCG CAA TGCCCGCAGTAATA       TTTGCTTATCGAAAC  54 287
 UTI89_C0716  722366 ..  722376 +  -5.4  -4.32436   CTTCATAACTTTTAC                 GCAT TAT ATGC                 TTTTCCTGGTAATGT  70 162
        sdhC  723133 ..  723146 +  -3.1  -2.78384   CGTGTTTTCACTTCT               CGCAGG AGT CCT-CG               TATGGTAAGCAACGC  43 4
        sdhD NONE
        sdhA NONE
        sdhB  726012 ..  726058 + -10.7  -2.57931   CAGGCCTGATAAGAC GCGCAAGCGTCGCATCAGGCA ACCAG TGCCGGATGCGGCGTGAACGC CTTATCCGGCCTACA  74 44
        sucA NONE
        sucB  730408 ..  730442 + -10.8  -3.55444   TAAGCTTCACCTGCA     CTGTAGACCGACGT GGATAGG GTGTCGGTCTACGG     TTTAAAAGATAACGA  81 46
        sucC NONE
        sucD  732592 ..  732609 + -11.3   -5.4505   GGTTTCGACATGGTT             GGCCATC TTAT GATGGCC              TTTTTTATTCGGGCA 100 101
 UTI89_C0725 NONE
 UTI89_C0726  734536 ..  734546 +  -5.4  -3.49969   TGTTCCATCTGACTA                 TACC TAA GGTA                 TCTATTTCTTCTTGT  57 464
        cydA NONE
        cydB NONE
 UTI89_C0730 NONE
        ybgE  738366 ..  738391 +   -12  -4.63184   AATTCTCTTTAAAAA         TTTATGGGCC GAGTCA GGCCCATAAA          TTTTTACGCTCCCTT 100 46
        ybgC NONE
        tolQ NONE
        tolR NONE
        tolA  741373 ..  741386 +  -2.3  -2.70544   GGTCAACATCAGGCA               CCGGT TGCC ACGGG                GTTCTGGTAGTTTTG  40 63
        tolB NONE
         pal  743322 ..  743333 +  -2.2  -2.52896   GGTTTACTAAGAGAA                TTGC ATGA GCAG                 TAACTTCAGACATCA  39 31
        ybgF  744129 ..  744156 + -10.7  -2.79302   GTAATGCATAACACA        CGACCAGAAGT CGCATT ATTTCTGGTCG         TGTCGTGCGAATCAT  74 37
        nadA  746318 ..  746331 +  -3.8  -3.53224   ATAATTGATAATAAG               GCGT CACATT ACGC                TTTGGGGGAACGATG  52 37
        pnuC  747167 ..  747189 +  -6.3  -2.62184   GCTCAATCTGATAGT           GATCCATCA GGTAG TGTTGGATC           TGATCTAACAAGGCA  50 129
        aroG  749874 ..  749903 + -12.9  -3.14132   GGTAAAGTTTAATTG       TCGGATGCGCCGT CAGA GTGGCGTATCCGA        TTAATCACCGGAGGC  91 36
        ybhT NONE
 UTI89_C0760  758236 ..  758259 +  -2.4  -3.17571   AAATTCCGAACTTGC          CGTTATATTG ACGC CTACATAACG           TTACATTAAGGGGTT  44 4
        modA NONE
        modB NONE
        modC  761159 ..  761179 +  -4.6  -3.53012   GGGCGAACTTCCATA            CGGCGTTA ACTTG TTGCGCCG            TTTCAGCCAGAGAAG  53 382
        ybhE  762784 ..  762807 + -15.3  -3.10053   TAACCGCTGATTTAA          CCGGCGCAG TCTCTC CTGCGCCGG           TGTATTAACCTATCT  93 38
        ybhH NONE
        ybhI  766654 ..  766677 + -13.2  -2.89055   TCCATTTATTATCTT          TCTGCGCACT TCAC GGTGCGCAGA           TATCTGGAGCATTTG  86 169
        ybhJ  769003 ..  769016 +  -6.7  -3.28712   CTTATTGTCGGATGC               GATGC TGGC GCATC                TTATCCGACCGACAA  61 74
        bioB NONE
        bioF NONE
        bioC NONE
        bioD  776436 ..  776451 +  -3.2  -4.52589   TTGCTTTGGGGATAA              C-CCGGT AAG GCCGGAG              TTTTATCTCGCCACA  64 417
        uvrB  778653 ..  778679 + -16.7  -3.05844   GTCGTGACAAGATGA         CGAAGCCGGAA TATTC TTCCGGCTTCG         TGTTAACCTAAAGCC 100 34
        moaA NONE
        moaB NONE
        moaC NONE
        moaD NONE
        moaE  782699 ..  782729 +  -3.8  -3.55761   CTGGTAGTTTATTGT       TAGCCGGATAAGGC ACC GCTGCGTCCGGCAA       TTTCACCGCTCAGTA  52 34
        ybhL  783551 ..  783569 +  -8.1  -6.13503   TTTTCACCATCAATA             TCCCGGC CATGT GTCGGGA             TTTTTTTTCTTACTA 100 45
        ybhM  784845 ..  784855 +  -2.4  -4.25074   CGAATTTCCACGAAG                 GCAG CAC CAGC                 TTTTGCCCTTTGATG  58 420
        ybhQ  788376 ..  788386 +  -8.2  -3.57971   GTGGCGACAATTAAT                 GCCG GTA CGGC                 TTTGCCGATGAATAT  69 417
        rhlE NONE
 UTI89_C0799  795585 ..  795595 +  -8.2  -3.58522   TGTTGTTCGAATTTA                 GCGC GAA GCGC                 TTTACGCATCATCCT  69 162
        dinG  797847 ..  797860 +  -9.5  -3.25223   AAAACGAAATCCCCA               CGCCG TCGG CGGCG                TTAATGATGTGAGTC  72 8
        ybiB  798866 ..  798889 + -12.5  -4.07568   TTAATTTTTATCTCA          GCCGGATGA GCCATG TCATCCGGC           TTTTACCCCACCGCA 100 37
        ybiC  800244 ..  800290 + -15.1  -2.62463   TAGGTCTGATAAGAC GCGGTAGCGTCGCATCAGGCA TCTGT TGCCGGATGCGGCGTAAACGC CTTATCCGTCCTACG  89 189
        ybiN  806319 ..  806330 +  -4.4  -4.32201   CCAATAATCAGCCCG                CGAA TTTC TTCG                 TTTTCCATTAATTCC  67 269
        ompX  813660 ..  813677 +  -9.1  -6.09196   CGGTGATATAAAAAA             TCCGCCT CTCG GGGCGGA              TTTTTTTGTTTTAAG 100 47
        mntR NONE
        ybiR  817458 ..  817476 +   -11  -4.13183   CTGTCAAATTAAAAA             GGCGGATT ATG AGTCCGCC             TTTGCTTTACGTTTT  86 44
        ybiT  820436 ..  820449 +  -3.9  -4.07568   GCGATAATCAAAGAT               TAAAC GGCG GTTTA                TTTTCCAGCACCGCC  59 233
 UTI89_C0828  825552 ..  825572 + -11.1  -3.50393   TCATAAATTGCTGAT            GACGTGGCG GAG TGCCGCGTC            TTATCTGGCCTGGAG  81 58
        ybiK NONE
 UTI89_C0832 NONE
 UTI89_C0833 NONE
        yliC NONE
 UTI89_C0835  834064 ..  834076 +  -3.4  -2.58398   CCTCACAGGAAATTA                TTGC CCTAA GCAA                GTGTTGTAACTTTCT  42 73
        yliE NONE
        yliF  837890 ..  837915 + -13.3  -2.60244   TAATCATTATTCGCA         GGCCGGACAAA TGAT TTTGCCCGGCC          TGAATTAATTAAACC  84 38
        yliH  839853 ..  839873 + -12.6  -3.48703   AGGCCTGAAAACTAA            GGGGGAGA AAGCG TCTCCCCC            TTCATGTTTAAGTTT  93 33
        yliI  841426 ..  841447 +  -2.9   -3.3581   GCTTCCGCACGACGT           GCCGGTG AGTCGATC CACAGGC            GTTTTTGCCCGTACT  47 380
        dacC  843155 ..  843179 + -13.6  -3.39862   TTAATCTTCTGATAA          CCGGATGGCG CGAAA CGTCATCCGG          TTATACGTCATTAAT 100 37
         cmr  846125 ..  846151 + -13.1  -3.37464   CGAAGGGTAAAAAAA         TGCCTGATTGC TTTGT GCGATCAGGCA         TTCTCGAATTAATGG  95 31
        ybjK  849272 ..  849290 +  -7.4  -3.29043   ATTAAGACTGATGCC             CTGCGGAA AAG TTCTGCGG             TTGTGCAAAAAAATT  63 143
        ybjM  851663 ..  851679 +  -9.4  -3.29511   GAAAAAATCAATAAA              GCCCTC AACGC GAGGGC              TTGTCAGACGATCAG  74 27
        ybjC NONE
        nfsA NONE
        rimK  854046 ..  854057 +  -3.6  -2.78216   TACGACAGAATATTG                CCTG AAAA CGGG                 TGGTTAGTCGCAATC  43 7
        ybjN  854636 ..  854679 +   -14  -3.39892   TCCACTGATAACTCC TTTCGAG-CACGCAGTCGCTG CCG CAGTGACTGCGTGCCGCAAAA TTATCCGCTGTTTTT 100 33
        potF NONE
        potG NONE
        potH NONE
        potI  859153 ..  859177 + -12.2  -4.25104   GCCAACCTGGCTACA          TAATGCCGCG CATGT CGCGGCATTG          TTTTCATGGAAGACG  95 55
        ybjO NONE
        ybjF  860844 ..  860857 +  -9.5  -3.98172   TGAAGCAATAAAAAA               GCCGC AGGT GCGGC                TTTCTGAATCTTACT  81 30
        ybjQ NONE
        ybjR  866835 ..  866863 +    -8  -4.30978   TCAAAATTCAACTTG        GAGACGCCGTAG TGGGT CAGCGGCGGCTC        TTTTGCTGACTTGCG  78 158
        ybjD  878938 ..  878987 +  -6.6  -5.14965   AACATCGTGGCCATT TGTGGCTGAATAGCGTCGAGCATCT CAT AGC-GC-CGACGGTATTCAGCC-CG TTTTTTACTGGCGAT  84 47
 UTI89_C0882 NONE
        macA NONE
        ybjZ  883094 ..  883114 + -12.6  -4.35926   TTTTTGAGATAAAAA            TGCCAGCC GATCG GGCTGGCA            TTTTGCCTTTAGGAT 100 41
        clpS NONE
        clpA  886351 ..  886378 + -10.6  -5.38054   AGGTAGGTTGGTTAA        GTCCGTGATCTC GTCA GGGGTTACGGAC         TTTTTATTTATGGGG 100 51
 UTI89_C0890 NONE
 UTI89_C0891  891612 ..  891622 +  -5.4  -4.64048   TCTTTTAGAAGATAT                 CTCT AGG AGAG                 TTTGTTTGTGTGATC  74 206
 UTI89_C0892 NONE
 UTI89_C0893 NONE
 UTI89_C0894 NONE
 UTI89_C0895 NONE
 UTI89_C0896  895585 ..  895606 +  -7.9  -4.82901   TTGCAATTTTTAACA           GGCCTGGCC ATGT GGTTGGGCC            TTTTTATGCGCGCCA  86 45
 UTI89_C0898  896548 ..  896564 +  -7.9  -4.40037   CATAGACGCAAAAAA              GGCCGGT TAA ACCGACC              TTTTACTCATTCTTT  79 120
         lrp  903527 ..  903556 + -13.7  -2.75577   TGTTAATCCATACAG       CAACAGTACTGGG GTAA CCTGGTACTGTTG        TCCGTTTTAGCATCG  86 82
        ftsK  907664 ..  907693 + -12.1  -3.32698   TTAATGCAACGTAGG       CCGGATAAGACGC GATA GCGTCGCATCCGG        TATTCTATCAACTGA  85 41
        lolA  908425 ..  908448 +  -3.2  -4.63527   CGTAAGTAGAGGCAC          TTGAGTGAGCA ATC TG-TCGCTCGA          TTTTTCGGATAATAC  66 32
        ycaJ  909775 ..  909789 +    -5  -3.48053   ACGCTACCGTTAATG               TTATCG TTG CGGTAA               TGTTGTTAATGTATC  56 28
        serS  911181 ..  911194 +  -9.5  -3.65199   TTCTGAATCTAAAAA               GCGCC TGCG GGCGC                TTTAAGTAGAGGCTT  77 51
 UTI89_C0909 NONE
 UTI89_C0911  911879 ..  911889 +  -8.2  -3.78208   CTTCTGAAGAGTGAA                 CGCC GGA GGCG                 TGTTTTGATGTGAAT  72 111
 UTI89_C0914 NONE
 UTI89_C0915 NONE
 UTI89_C0916 NONE
 UTI89_C0917 NONE
 UTI89_C0918 NONE
 UTI89_C0919  918959 ..  918980 +  -8.8  -4.70319   GATTTAACACAAAAA           CCGCTAAT GGTCAG ATTAGCGG            TTTTCATTTTCCTGA  89 39
 UTI89_C0921 NONE
 UTI89_C0922  921444 ..  921456 +  -7.7  -4.13728   ATAATAACGCCGTTA                TGGTC ATA GACCA                TTTTCAAAGTGTCTG  74 424
 UTI89_C0939 NONE
 UTI89_C0940  934821 ..  934865 +  -9.9   -2.7035   GCGCTTCGCTTGTCT GCTGCTTCGCCGGGGCATAAA AAA TTTATGCCCCGACTCTCCAGC TCCTGTATCAGTCAG  69 42
 UTI89_C0941  935265 ..  935281 +  -9.4  -4.26681   GTGCATTAAAATAAA              CGCCCT GGAAG AGGGCG              TTTTGGCTCATTTCT  84 27
 UTI89_C0952  942220 ..  942246 + -14.4  -4.00348   AAATCCTGATACTGC         TCCGGCCAGCGA TTT TCACTGGCCGGG         TTTAATTACTTCACC 100 220
 UTI89_C0965 NONE
 UTI89_C0966  948475 ..  948488 +  -9.5  -5.72616   GCAATGAACGTTAAA               GCGCC TGCG GGCGC                TTTTTTTGTCTCCCT 100 112
        dmsA NONE
        dmsB NONE
        dmsC  952632 ..  952658 +  -5.1  -5.04733   GCAAGTTAATCAGTA        AC-AACCGGGGT TTCG GCCCCGGTTCGC         TTTTATTTCTGCTTC  79 32
        ycaD  954760 ..  954791 + -13.2  -4.52589   TGTAAATGAATTCAA      GCAGAGTGTGAA CTTACTGT TTCACACTCTGC       TTTTCTGTGCACAAA 100 36
        ycaP  962102 ..  962129 +  -4.8  -3.14132   TGGAATAATGTATTA        CCTGTGGTCG CAATCGAT TGACCGCGGG         TTAATAGCAACGCAA  52 167
        serC  963267 ..  963287 + -12.6   -5.4659   GAAATTTTGCATAAT            CCCCACAG CCAGC CTGTGGGG            TTTTTATTTCTGTTG 100 45
        aroA  964646 ..  964664 + -12.4  -5.75945   CTTTCTTTTCAAAGA             CGTCGGCA CAT TGCCGGCG             TTTTTTTTCGGACCT 100 70
        ycaL  965651 ..  965671 +  -8.9  -3.66784   AACGATTTGTGGCGT            CGGCGCGTA TAA TGCGCGCGG            TTATGTTAACGGTAC  75 141
         cmk  966412 ..  966436 +  -4.9  -3.06696   CGAATTTGCAGTACC          CCCGTTGCAAT GGA ATGACAGCGGG          TATGTTAAACAACCC  51 46
        rpsA  968261 ..  968278 + -14.1  -3.18264   GTAATCAAGCACTAA             GGGCGGC TACG GCCGCCC              TTAATCAATGCAGCA  95 111
        himD  968649 ..  968663 +  -7.8   -5.4387   TTGAACGCGAGAAAA               GCACCT GTC GGGTGC               TTTTTTCATTTCTCT  95 55
        ycaI NONE
        msbA NONE
        lpxK  973861 ..  973873 +  -4.7  -3.20901   TCTGGCCACTAGTTA                CGCCG CGG CAGCG                TTCGATTGATGGAGT  50 29
        ycaQ NONE
        ycaR NONE
        kdsB  976143 ..  976156 +  -5.3  -4.35675   ATTTTGGGAGGAGTG               TCGTA CCGT TACGA                TTTTCCTCAATTTTT  68 65
        ycbJ  977140 ..  977156 +  -3.6  -4.09685   AATCACTCTTGCCGT              GGCTCG CCTGA CGAACC              TTTTAGCCACTGCCA  57 15
        smtA NONE
        mukF NONE
        mukE NONE
        mukB  985298 ..  985315 + -12.7  -5.26119   GCGAGTTAAAATTAA             GGCGGCA GCAA TGCCGCC              TTTTCTTTTTCCGAA 100 32
        ycbB  987465 ..  987481 +  -5.7  -3.13432   GCGATTCTCTGCAGC              CCCCGTC ACT GCTGGGG              TTGAGTCATCTTGAC  54 91
        ycbK NONE
        ycbL  988817 ..  988834 + -12.7  -3.74868   AAGGTGCATAAAAAA             GCCCGCT TTCA AGCGGGC              TTCATTGTTTTTAAC 100 40
        pepN  997646 ..  997702 + -15.2  -3.21924   TTGTAGGCTGGATAA GGCGTTCA-CGCCGCATCAGGCAGTCG TGCC CAACTGCCTGATGCGACGCTTGACGCG TCTTATCAGGCCTAC 100 105
        pyrD 1003266 .. 1003309 + -10.6  -3.22448   CTTCAAATTCCTCTT TATAAGATAATCAGGGCT TTATTTTC AGCCCTGGTTGTTTTATA TTCATCGCTGTTGCT  78 47
        ycbW 1004139 .. 1004155 +  -8.7  -3.90922   GATTTTCTAATTGCT              CCAGCAG CAC CTGTTGG              TTATTTCCACGAAAT  74 204
        ycbY NONE
         uup 1009271 .. 1009285 +  -2.8  -2.69799   TATCAGGCATGAAAA               CCAACA CTT TGTTCG               TCATCTGTAAAATAG  41 105
        pqiA NONE
        pqiB NONE
        ymbA 1012802 .. 1012828 + -10.8  -6.02919   GATTTGTAAATATAA         CCGTCTCCGGTA TGT TGCCTGAGGCGG         TTTTTTTGTTTCTAA 100 48
         rmf 1013224 .. 1013240 + -13.7  -3.75418   CTCTTTAAAAAGAAA              CCTCCGC ATT GCGGAGG              TTTCGCCTTTATATA 100 47
        ycbG 1016299 .. 1016314 + -11.8  -4.82901   AAGGCGAAAAAAAAA              CCCCGC AGCT GCGGGG               TTTTTCTACCAGACG 100 67
 UTI89_C1023 1018031 .. 1018060 +  -3.5  -3.14881   GCGACTCAGTTTTTG       TTGCGGTGTTAAC CAGA GTTGCCAGCGCGA        TTGCTGACCGAGTTG  47 309
        yccR 1019067 .. 1019080 +  -3.1  -3.11634   TACGCCGAAACAGGA               GTTTC CTGC GGAAC                TTGAGTAATCTGGCG  45 4
        helD 1023968 .. 1023996 +    -6  -3.09803   CTGGATAATGAAGTC       TGCCG-TTGCCAC GTTG GTGGCGACCGGAA        TGTTCCATACCGTTG  53 147
 UTI89_C1031 NONE
 UTI89_C1032 1026215 .. 1026236 +  -5.9  -4.40358   ACATCACGACCGGCA           TCAATTGCGG CAT CCGCGAT-GA           TTTTCTGAAATAAAT  72 196
 UTI89_C1035 1027724 .. 1027755 +    -8  -5.06414   TTTGCCGGACCTTTC      GGAAACAGTCGGTA TAAA TAGCGGCTGTTACC       TTTTTCTTCGCCAAA  91 86
        hyaA NONE
        hyaB NONE
        hyaC NONE
        hyaD NONE
        hyaE NONE
        hyaF 1034981 .. 1034994 +  -3.1  -3.57144   GCAATCGGCGAATAC               CTCTG GTCG TAGAG                TTTCAGGATAAAGAG  51 78
        appC NONE
        appB NONE
        yccB NONE
        appA 1039394 .. 1039418 +    -5  -4.15106   GAGGGGATAATGAAT         CCTTTG-CCGC TTTT GCGATCAAAGG          TTTTGACAATTCCTG  64 170
        cspG NONE
         sfa NONE
        gnsB 1040519 .. 1040551 +  -7.8  -3.79909   AAATAATGTGATTTT     GT-GAACATCACCCC GTGC GAGGTGATGTTCCGC      TTGTTGCTAATTTAG  71 30
        torT 1045908 .. 1045920 +  -4.7   -2.8478   CGTACCACCAGTTCG                CGCAG CTC CAGCG                GTTTGGTGACGTAAT  47 371
        torC NONE
        torA NONE
        torD 1051058 .. 1051088 +   -14  -2.73364   GTGAGCCACAAACCG       GGAAAGCCGCTGGC GCA GCAGGCGGTTTTCC       TGCTTCAGGTGCGCA  86 402
         agp 1054042 .. 1054072 +  -6.7   -2.7563   GCGGTGAAATAACAG       AAAACTCCCCCGC GTGAA GCGGGGGAGTCGC       TGGTTAAACGTTTTT  55 29
 UTI89_C1068 NONE
 UTI89_C1069 1056056 .. 1056085 +  -4.9  -2.74605   GTCCATATTGCGTCC       GGTCATCCCGGCG ACCG CCTTGAGATGACC        TAAGTTTTCCGCCAC  49 465
        ycdC 1061813 .. 1061846 + -10.9  -2.61144   TTCGACCACGTTAAA     GATGCCGGAGGAGGT TGTA ACATCCTCCGGCTAC      CTGTTTAACCGATCG  74 27
 UTI89_C1078 1066188 .. 1066214 +  -4.5  -2.62111   TTCCGGTGGCAGATA        TAACGGCAA-GT TTCG ACATTGCCGATA         ATAATTTTTTGGAGA  46 136
        putP 1067788 .. 1067818 + -14.1    -5.252   TCATAACCGGAAGCA       GGCAGAGGGCAAT CAGTT ATTGCCCTCTGCG       TTTTTTCTCAAAATA 100 69
 UTI89_C1080 1068805 .. 1068816 +  -4.4  -3.34344   TGTAGCAAATACGAC                GCAA ACTC TTGC                 TTAGTTACAACATAC  52 36
        ycdO NONE
        ycdB 1071353 .. 1071390 +  -7.5  -4.12188   AATCGGTGCGGGTCG   GTAGGCCGGATAAGGCG TTCA CGCCGCATCCGGCAAGC    TTTTACCAGTACTGC  72 122
        phoH 1072685 .. 1072709 + -13.6    -4.323   AGTGTATTATCGGCG          CAGAGCCCGG GCGAA CCGGGCTTTG          TTTTGGGTGTTTACG 100 40
        ycdT 1080930 .. 1080949 + -12.2  -3.58256   ATATACGAAAAAAAA            GCTCGTAC TTTC GTACGAGC             TCTTCTTTAAATATG  89 97
 UTI89_C1089 1082472 .. 1082492 +  -6.9  -4.83615   GTATTTTGATTAACA            GGGGATT ACTTAAC AATCCCC            TTTTTATAAAAAATA  80 158
 UTI89_C1091 NONE
 UTI89_C1092 NONE
 UTI89_C1093 1085862 .. 1085890 +  -8.9  -2.62184   ATTGTTGAAAGAGCA        GCTATTGTCGCTA TTG TAGCGGTAATTGC        TGCTATAACCGAAAC  66 134
        yfjI 1088171 .. 1088202 + -11.7  -4.06361   GTGTAATGCGTCTAT      CCCCATATACTAC AGTGTG GTGGTGTATGGGG       TTTAGTTATGTGTAA  93 367
 UTI89_C1095 NONE
 UTI89_C1097 1089808 .. 1089833 +  -8.9  -3.01745   CTGCTGCCGGTTTTG         CCGGGTGGCGC TTGC GCCTTACCCGG          TCTGCTTATTGGGAC  68 147
 UTI89_C1103 NONE
 UTI89_C1104 1096926 .. 1096948 +  -2.7  -3.80855   TTATCCGGTGATGAT           CGGGAGA AATATCAAC TCTTCCG           TTAATTTTTACAGAC  52 30
 UTI89_C1106 1098165 .. 1098179 +  -7.1  -4.21676   TTACCGCCAGCGCCT               CCGCA ATTTC TGCGG               TTTTCCCTCCATTAT  72 458
        sfaB 1099270 .. 1099284 +  -7.1  -3.33094   TCCTGAAAAAAAGAT               TCCCG TAGTT CGGGA               TATTGATTGTATCTG  63 319
        sfaA 1099925 .. 1099940 +  -3.9  -4.87665   TAACGGATATATACC              CGGCC AGGGAG GGCTG               TTTTTATCCATGCGG  71 54
        sfaD 1100508 .. 1100524 +  -3.7  -3.91352   TGACCTATCTGTAAC              TGGCA GATATAA TGCCA              TTTAATTAAGGCTGT  57 27
        sfaE 1101240 .. 1101250 +    -4   -4.0044   AGGGGTGTGGTGAAG                 TAAC TCA GTTA                 TTTCTGGTACTGGTT  57 23
        sfaF NONE
        sfaG NONE
        sfaS NONE
        sfaH 1105969 .. 1105987 +  -8.2  -3.62348   TAGAATGCAGTTGTG             GCGGTAAT GAT ATTACTGC             TCTTTATATCCAGTT  69 38
 UTI89_C1116 NONE
        focX 1108011 .. 1108023 +  -4.9  -3.86897   AAAACATATGTTATA                TATCA ATT TGATA                TTTATGAAAAATCGA  61 338
        iroN 1110387 .. 1110412 + -12.6  -3.79668   GTAGTGTTTCAGGCG         TACTGCCCGC GTAAAA GCGGGCAGTG          TTTAGTGGCTTAACT 100 43
 UTI89_C1123 1118546 .. 1118571 + -10.5  -3.90762   CATTACTGGAGTAAT         GCCAGTCAATT AAGC AACTGACTGGC          TCTTTTTCGGGGCTG  82 13
 UTI89_C1125 1120658 .. 1120671 +  -3.1   -3.0634   GACGGGGCTTTTGTA               TGTCG CTTG CGATA                TGTTACAGTACCGTT  45 423
 UTI89_C1129 NONE
 UTI89_C1130 1125322 .. 1125347 + -10.5  -2.87132   AATTAATGATACTAT         TCCTGCCCTGTA TTT TAC-GGGCAGGG         TATATCAACCGGAAA  72 35
 UTI89_C1131 1127182 .. 1127193 +  -4.4  -3.70773   GTGCATAAAGCCCCC                TAGC AGTT GCTA                 TTGTTGCATCTGAAC  55 432
 UTI89_C1133 1128859 .. 1128876 +  -2.1  -3.52906   GAGTTATTAGACAAA             TAGATAT TATA ATATTTA              TTATATGAGGTTGTG  47 23
 UTI89_C1138 1133594 .. 1133621 + -17.8  -5.45652   TGCTGTTTTGTACCT        GCCGGTATCCAC ATTT GTGGGTACCGGC         TTTTTTATTCACCCT 100 339
 UTI89_C1139 1136521 .. 1136545 + -21.5  -4.54727   GGTCACTCCCCTTCA          GGCCCCGGTCA TTA TGACCGGGGCC          TTTTACTTTCAGGGA 100 47
       yafZ1 NONE
 UTI89_C1142 1137909 .. 1137930 +  -7.3  -3.03124   TGATATTACCGGGTC           TCACGGTCA GTGA TGAACGTGA            TGTTGCCAGCTCCCG  60 38
       yafX1 1138438 .. 1138451 +  -5.2  -2.80344   AGCATCCGGAATGCA               GCGC CATTAT GCGC                ATTATTGACTGAAAG  49 0
       yeeS3 NONE
       yeeT3 1139253 .. 1139267 +  -4.3  -3.28712   GAGTCAGTAAGGGCA               TTCTG ATGAG CAGAA               TTATCACCACCACCG  52 39
 UTI89_C1147 NONE
 UTI89_C1148 NONE
 UTI89_C1149 NONE
 UTI89_C1150 NONE
 UTI89_C1151 1141485 .. 1141507 +  -9.1  -4.61873   ACTTCATTCCAATGA           CGTCAGCCT GAACA GGGCTGGCG           TTTTCGTTTATAAAC  90 63
 UTI89_C1152 1142499 .. 1142523 +   -13   -3.4678   AGGATAAATAAAAAA          GCGCATGTTA AACAA TAACATGCGC          TTGTAATCTGGCGGT 100 142
        ycdW 1143805 .. 1143826 +  -7.3  -3.05384   AATAAAGCATCTGGT           TTCCTGCTA TCCT TGGCGGGAA            TTGAATACAGGAGAG  60 39
        ycdX NONE
        ycdY 1145187 .. 1145203 +  -5.9  -3.07622   CATCACTCATAACTG              CAACAGA TAA TTTGTTG              TTGCATAAAATGTGT  52 51
        ycdZ 1145787 .. 1145808 +  -8.7  -5.03994   GCTTAAACAGTAAAA           TGCCGGATT ATTA ATTCCGGCA            TTTTTATCTATCAGG  91 58
 UTI89_C1162 1148713 .. 1148734 +  -3.8  -2.78897   AACAAAATATTTTTG           CGTAGATA ACAGCG TATTTACG            TGGGTTTTAATACTT  45 460
        csgB NONE
        csgA 1149891 .. 1149906 + -10.4  -5.75342   TCTGTATTAAAGAAA              CAGGGC GCAA GCCCTG               TTTTTTTTCGGGAGA 100 48
        csgC NONE
 UTI89_C1167 1150781 .. 1150795 +  -5.7  -2.56181   AGAAGGTGTAAGGAG               GCGTT ATGAA AACGC               GTATTCATGTTGTGC  50 115
        ymdB NONE
        ymdC 1153108 .. 1153125 +  -3.3  -3.07816   TACATCCAGGCATCG             CCACTGC CATA GCGCTGG              TTGAGTAAGTAAGCG  43 391
        mdoG NONE
        mdoH 1158376 .. 1158397 +    -3  -2.57931   GCTTCGCAATAAAAA           CGTAGTTGC CTGAT GCG-CTACG           CTTATCAGGCCTACA  40 29
 UTI89_C1174 NONE
        yceK 1159260 .. 1159286 +    -8  -3.06183   GGGATTCGACGACGA         CGTAGACTGTTC CAT GAATAGACTGCG         TTGAATAACACTACG  59 514
        yceA 1162830 .. 1162856 + -10.9  -2.86618   AACAGAATAAATATC         ATTGCCGGATG CGTGC CATCCGGCAAC         ATTTCACTCTTACTT  75 31
 UTI89_C1182 1164604 .. 1164616 +  -4.1   -3.4252   ATCGATAATAAAATC                TTCGT CAG GCGAA                TTATCATAGGTGCAG  51 482
        rimJ NONE
        yceH NONE
        mviM 1172760 .. 1172776 + -13.7  -4.11692   ATTCGCCTCTTTCAG              CGCCTGC CTT GCAGGCG              TTTTGCCCGTGGGTC 100 88
        mviN 1174349 .. 1174375 + -14.4  -2.75074   ACGGTGTAACAATGT         ATTCCGGCCTGC AGT GCAGGCCGGAGA         TAATCTTCAGATCGA  87 32
        flgB NONE
        flgC NONE
        flgD 1177535 .. 1177546 +  -2.2  -3.22113   CTTCACATTTCAGGA                GTCA GTCA TGGC                 CTTTTCTCAAGCGGT  44 43
        flgE NONE
        flgF 1179549 .. 1179563 +  -4.2  -2.94633   CATGACAAGTATAAG               TTGCCC TAT GCGCAA               GTTTATCGGGTCTAT  46 52
        flgG 1180484 .. 1180502 +  -8.1  -3.96337   AACTCTAAGGCTTAA             CCGGTGG CAGGT TCACCGG             TTTACTGATTTTTGA  72 33
        flgH NONE
        flgI NONE
        flgJ NONE
        flgK NONE
        flgL 1185993 .. 1186021 +   -16  -5.54264   TGGGTATGTTTTGTC        TGCCCGCTCTGG GATCG CCGGGGCGGGCA        TTTTTTTGCCTATTT 100 67
 UTI89_C1210 NONE
        yceC 1191177 .. 1191207 +  -3.3  -3.92075   GCCTCGCTCAGGTGA      CGGAAATGGACGTC AAAA GGC-TCCACTTCTG       TTTGTAGATGCCCAT  55 339
        yceD NONE
        rpmF 1192491 .. 1192536 +  -4.2  -4.07568   ACCGCGGCCGCAAGG TCATCGCTAAG--TAATCACGC GTCT GCGTGATGAAGCTTAGTGAGGA TTTTCCCCAGGCAAC  59 12
        plsX 1193663 .. 1193680 +  -5.5  -3.57263   TGCGGTAGCAGGACG             CTGCCAG CGAA CTCGCAG              TTTGCAAGTGACGGT  59 33
        fabH 1194652 .. 1194662 +  -2.4  -2.92267   CGGTGGATTCACCTG                 GGGC TCC GCGC                 TGGTTCGTTTCTAGG  41 1
        fabD NONE
        fabG 1196397 .. 1196411 +  -7.8  -2.62642   AAAATGCTCATGTTG               CGCGCA GTC TGCGTG               GTTATGAGTAATAAT  59 54
        acpP 1196824 .. 1196850 + -13.1  -4.94487   GGCGTAAGTGAACAT        CTCCAGGCGGTC GTTC GACCGCCTG-AG         TTTTATCTTTTGTCC 100 34
        fabF 1198169 .. 1198184 +  -8.2  -5.52096   TCCACCCTTATAAAA              GGTCCG CTTG CGGGCC               TTTTTTCTTAGCTTT 100 51
        pabC NONE
 UTI89_C1223 NONE
        yceG NONE
         tmk NONE
        holB NONE
        ycfH 1202539 .. 1202557 +  -4.6  -2.79098   AATCCATCCGTTGAA             TGAGTTTT TTT AAAGCTCG             TAATTAATGGCTAAA  47 27
 UTI89_C1228 1204290 .. 1204307 + -12.7  -5.04987   CGTTGGGGAGACTAA             GGCAGCC AGAT GGCTGCC              TTTTTTACAGGTGTT 100 50
        ycfF NONE
        ycfL NONE
 UTI89_C1233 NONE
        ycfN NONE
        ycfO NONE
        ycfP 1210897 .. 1210910 +  -3.9  -4.34402   TTTCAGCAACAAAAC               TTGAT TAAC ATCAA                TTTTGGTATGACCAA  64 274
         ndh 1212418 .. 1212450 +   -12  -2.60723   TGGTACGAGCGGTAG      GCCTGATAAGACGC GTTAA GCGTCGCATCAGGC      ATTCCTTCAGACTCC  79 92
        ycfJ 1213140 .. 1213166 +  -6.6  -5.41143   GTACTCTGCAATTTA         GCCCCTCA TTCGCTCAAGC TGAGGGGC         TTTTTTTGCGACCTA  91 48
        ycfR 1214348 .. 1214374 + -18.8  -5.60993   CTACTGCTGATTTTT         TCCCCGCGACAT GCC GTGTCGCGGGGA         TTTTTTTATCCGAGC 100 64
        ycfU NONE
        lolD 1222298 .. 1222314 +  -5.1  -2.98947   CTGATGGGGGCGGAG              TAATGGC GAT GCCTTTA              TCGTTATTGATTGGC  51 23
        lolE NONE
        ycfX NONE
        cobB 1225735 .. 1225753 +  -5.3  -2.92463   ATCATTTTCATGCTG             TTGTCCG GGATG CGGATAA             TATGTCAGTGGTGGC  49 439
        pepT 1232058 .. 1232086 +    -9  -3.06133   GGAAGTAAGCGAAAA       G--GGATGCGGCAT GTG ATGCCGCATCCGGC       TTAAATCCAAACTTA  68 33
        icdA 1241379 .. 1241397 + -11.7  -4.35644   TGTTAAATATTGAAA             CGGGCGT ATAAC ACGCCCG             TTGTTTTATGATGAT  95 51
 UTI89_C1270 1243957 .. 1243967 +  -3.2  -4.58663   GTACGCTACGGCAAA                 TGTC ATT GACG                 TTTTTGGAAACTGCT  64 386
 UTI89_C1274 1244808 .. 1244824 +  -2.1  -3.73775   TAAACCATCGGGAGA              GCAGGCG GTG CGCATAC              TTTCGTCGCGATAGA  51 232
 UTI89_C1283 1248616 .. 1248628 +  -7.7  -2.94232   CTTTTCAGCCACGTA                GTCGA GAG TCGAC                GTTGTTTAAAGAGCC  61 431
 UTI89_C1289 NONE
 UTI89_C1290 NONE
 UTI89_C1291 NONE
 UTI89_C1292 1253650 .. 1253671 +  -8.7  -5.27335   ACTGAGCTAATAACA           GGCCTGCAGG TAA TC-GCAGGCC           TTTTTATTTGGGGGA  95 52
       ninB1 NONE
 UTI89_C1294 NONE
       ninE1 NONE
 UTI89_C1296 NONE
 UTI89_C1297 NONE
        rusA NONE
 UTI89_C1299 NONE
       ybcQ1 1256490 .. 1256525 + -14.2   -4.7497   CTTGAGGGCTCCACT    TATATGTTGC-GGAGGC AAA GCCTCCCGCAACATATC    TTTTTCGTAAGTCAG 100 162
       ybcR1 NONE
       ybcS1 NONE
 UTI89_C1304 1259483 .. 1259494 +    -3  -3.83169   TAAAACCGAGCAATC                CATT TACG AATG                 TTTGCTGGGTTTCTG  53 125
 UTI89_C1306 1260600 .. 1260640 +    -2  -4.80417   GCTGACGAGGAATGA TGGA-AG-AAGGCGTTGTAT GCC ACACAACGCCTCACTGTTCA TTTCTTCTTTTTCTC  66 110
 UTI89_C1309 1260928 .. 1260953 +  -5.3  -2.89421   GGACAGGTGCATCCC         GGGACGGGGGA GGCG TCACATGTCCC          TGTGATGGTTGTTCC  50 49
 UTI89_C1310 NONE
       nohA1 NONE
 UTI89_C1312 NONE
 UTI89_C1313 NONE
 UTI89_C1314 NONE
 UTI89_C1315 NONE
 UTI89_C1316 1267579 .. 1267607 +    -9  -3.91897   CGCTGCCGTAACACG       TTA-TCAGGCCAC CGCG GTGGCCTGACTGA        TTTCTGAATGAAAGG  79 30
 UTI89_C1317 NONE
 UTI89_C1318 NONE
 UTI89_C1319 NONE
 UTI89_C1320 NONE
 UTI89_C1321 NONE
 UTI89_C1322 1271146 .. 1271158 +  -7.7  -3.14344   CGGTTGCAGAAATCA                CTGTC ACC GACAG                TTAATCCGGAGAGTC  64 9
 UTI89_C1323 NONE
 UTI89_C1324 NONE
 UTI89_C1325 NONE
 UTI89_C1326 NONE
 UTI89_C1328 NONE
 UTI89_C1329 NONE
 UTI89_C1330 1276934 .. 1276947 +  -9.5  -4.64846   ATGTTTTATGTGAAA               CCGCC TCCG GGCGG                TTTTATCGTTTATGG  91 47
 UTI89_C1331 1280475 .. 1280492 + -12.7  -5.72622   TATAACCCAGATACG             GGCGCCA GAAA TGGCGCC              TTTTTTATTTGTGGA 100 45
 UTI89_C1332 NONE
 UTI89_C1333 NONE
 UTI89_C1334 1283276 .. 1283286 +  -6.8  -4.68424   ACAGATCCTGTGTAT                 GGGA GTT TCCC                 TTTTTGCGTGCGTTG  81 146
 UTI89_C1340 1287362 .. 1287383 +  -2.3  -2.78547   GTTTTATCTTGTTGA           CTTTGCTTT TATG AAAACAGAG            TGATTGATACAATGA  40 128
 UTI89_C1341 NONE
 UTI89_C1342 1288803 .. 1288821 + -11.7   -4.5448   TGTTAAATATTGAAA             CGGGCGT ATAAC ACGCCCG             TTGTTTTTATAAATA 100 51
        ycgZ 1292370 .. 1292386 +  -2.2  -3.12999   TGAATAATGCAACAG              CCTGAT TATTT AACAGG              TTAGCTATGAAGTCG  43 34
        ymgA 1292883 .. 1292897 +  -2.8  -3.14132   GATTACGTGCAGCTT               TCCC TTCAGGC GGGA               TTCATACAGCGGCCA  45 232
 UTI89_C1352 1294245 .. 1294255 +  -2.6  -3.88498   GCAATTGTTGGATAT                 TTAT AGT ATAA                 TTTCCTATATAACCG  54 509
 UTI89_C1353 1296005 .. 1296016 +  -5.8  -2.77899   TCTTAATATTGTAGT                CCTG CGCC CAGG                 TCATTGGTGCGAAAA  51 352
 UTI89_C1357 1297354 .. 1297369 +  -2.4  -5.27335   CCATCAACGATTAAA              CTGCGT TTCG GCGCTG               TTTTTGTTTACCGGG  74 41
 UTI89_C1358 1298002 .. 1298017 +    -4  -3.41988   TCCGAACAAGCGTTT              GAGGAA GCCT TTCTTC               TCTTCTTCAATGAAG  50 458
 UTI89_C1362 NONE
        ycgJ 1300491 .. 1300511 + -13.3   -2.6955   GGGCGTTAACGTTTA            TGACGGGGA GAG TCCCCGTCG            GTTGATATTTACTTA  85 116
        ycgL 1301464 .. 1301494 +  -2.4  -4.34402   ACAAATAACCGATAT       CCGGCGGTGGCA TTATCTT TGTCGGCGCGGG       TTTTCATATCCACGA  59 33
        ycgM 1302191 .. 1302219 +  -8.9  -3.09015   CGCGTTTTGTAATAC        TTTTTGCCGCC TGAAAGC GGCGGCAAAAC        TTGCATCGCTGTGCC  68 29
        ycgN 1302817 .. 1302857 +  -4.1  -2.60615   AGCGCTCTGTCATAA  TGAGAGTTACCCGAT ACCTTATTATC AACAGGTAACTCTCA  ATCTTTAAAAAACGT  44 117
        umuD NONE
        umuC 1305254 .. 1305270 +  -3.6  -3.72139   GCGCCGAATGGATTA              GCGACC GAACA GGTCAC              GTTTTTTCGCTTTAA  53 73
        fadR 1308547 .. 1308568 + -14.5  -3.39772   ATCCGGCAAAAATGA           GTCCTCCTC AAAC GAGGAGGAC            TATTTACAGATTTCC 100 163
        dadA NONE
        dadX 1312821 .. 1312838 +  -8.4  -2.62933   GGTGTAACTTGTTAT             CGCTGG ATGCGA CCAGCG              TCGTATCCAGCGTTA  63 34
 UTI89_C1379 NONE
        mltE 1316393 .. 1316451 + -10.4  -3.14257   AATAATCCGCTGTAA TTGCCGCTCCACCGTC-GGGCTGACGTT AAGAA AACGGAAGCTCAGACGG-GGAGTGGTGA TGGTTTCATTTTTGC  70 93
        ymgE 1317529 .. 1317558 + -12.9  -3.59979   TAAGATTTTCATAAG       GCGGATAGCGATA CAGA TGCCGCTATCCGC        TTTCACATCAGAACG 100 38
 UTI89_C1390 1326402 .. 1326416 +  -3.6  -3.88291   TAGCGTTTCTTCTGG               TTGTAT CGC ATACAG               TTTCTCACCCTGCTG  58 241
 UTI89_C1394 1331632 .. 1331660 + -12.6  -2.58767   TTTAAGCGCCGTGGA       TA-GCGGGAGAGT ATGC ACTCTCCCGCGTA        TGACTTGCTAATTAA  81 23
 UTI89_C1395 1331980 .. 1332006 + -13.9  -2.93073   AGCAGGCGTAAAAAA         GCCATTATGTG CGACT CACATAATGGC         TCGTTATTAACCGCC  87 176
        ychH 1334403 .. 1334432 + -11.5  -2.87963   AAATAATGCAGTTTG       CTGACCAGTCAGT TTGC GCTGACTGGTCAA        TCTCGTACTTATAAA  78 42
        hemA NONE
        prfA NONE
        hemK NONE
       sirB2 NONE
        ychA 1343422 .. 1343438 +    -3  -2.61216   AATAAATAACATCGC              GCATAA ACATA TTGTGC              TGCATTAATTAATCG  40 1
        kdsA NONE
 UTI89_C1410 1344658 .. 1344699 + -10.1  -4.78848   ATGGTTCAAGATTAG CCCCCGTTCTGTTGTCAGGT TTT ACCTCTCAAC-GTGCGGGGG TTTTCTCTTTCCAGC  91 74
        chaB 1346604 .. 1346620 +  -5.2  -3.18735   AAATCGTAAAACTGG              TAGCTT AGTTA AAGCTA              TTCGTGCGGTGTTGC  52 32
        chaC 1347908 .. 1347925 +  -4.1  -4.66264   ACTGCTTCTGCAGCG             TCTGACC AATC GGTCACA              TTTTTAAGGATTTTC  69 483
        ychP 1349833 .. 1349858 +  -2.5  -3.88583   CTGAATACCACAATG         C-GCCCGGAGAG GGA CTTTTCGCGCAG         TTTATCCAGCGTTTC  54 432
 UTI89_C1419 1352131 .. 1352146 +  -4.8  -3.29324   AAAGTTATCTTATCG              TTTGAT TTAC ATCAAA               TTGCCTTTAGCTACA  54 46
        narK 1353620 .. 1353638 + -12.4  -5.64274   ATTTGATTATCCTTT             GCGCGGCA TGA TGTCGCGC             TTTTTTTATGCGTCA 100 49
        narG NONE
        narH NONE
        narJ NONE
        narI 1360756 .. 1360778 +  -8.4  -4.19238   CTGGTGAGGTGATTA           AGAATGGTGC TTA GCACCGTTCG           TTTTAAAATTAGCGG  78 130
        ychK 1365043 .. 1365058 +  -7.6   -2.7264   GGACGAACTTTTGCC              GTTGGT ACGC ACCAAC               ATTTGACCAGAATTT  58 4
        rssB 1366286 .. 1366306 +    -4  -2.79796   CCTCCTTTTCAGAAC           TTAGC-CCC TTCG GGGTGCTGA            TATACTGGGATGCGA  45 142
        galU 1367306 .. 1367327 + -12.3  -5.66684   GTGTTTTCCACGAAA           CGGCGTTGA GCAA TCGACGCCG            TTTTTTTATAGCTTA 100 52
 UTI89_C1433 1368084 .. 1368102 +  -2.4  -3.68292   GGGGAGATAATCGTA             GGCTGA CGACCTT TCAGTC             TTCTGTATTAGCCGT  49 369
         tdk 1369333 .. 1369358 + -16.3  -3.90762   CCCAGAAGGGGTAAT         GCCAGTCAGTT AAGC AACTGACTGGC          TCTTTTTCGGGGCTG 100 301
        ychE 1374331 .. 1374348 +  -8.4  -3.98113   TCCTTTCAAATGAAA             CGGAGC TGCCAT GCTCCG              TTTACTTCGTCATTA  76 42
        oppA 1376691 .. 1376719 + -15.3  -3.16187   AGCACTAATGGCAAT        ACGTGGGGCAGGA GTG TCCTGCTCCACGG        TGTCTGATTTTTATC 100 33
        oppB NONE
        oppC NONE
        oppD 1379618 .. 1379631 +  -2.4  -3.38768   GTGCTTGCTTTAAAC               CAGT GGAGGA ACTG                TTATGAATGCTGTAA  45 6
        oppF 1380648 .. 1380667 + -13.6  -4.56597   CTTTAAAAGCAATAA            GGGCTGAC AGTT GTCAGCCC             TTTTTCACGCCAAAA 100 35
 UTI89_C1448 1382829 .. 1382867 +  -9.7  -2.50438   GCGATCTACAATATC   TAAATGTACTGGGCACC ATTGC GGTGCCCAATAAGTTTA   CTCTTCCGTCTTTAA  68 23
        tonB 1385684 .. 1385711 + -17.2  -3.71848   TCAGTAAGCATAAAG        TCAAAAGCCTCC GACC GGAGGCTTTTGA         TTATTACTCAACGGG 100 34
        ompW 1388564 .. 1388582 + -11.8   -5.1848   AACCCCTCTGCAAAA             CTGGTCAT CAA ATGACCAG             TTTTTTCCATTCCTT 100 64
 UTI89_C1462 1393353 .. 1393364 +  -3.6  -3.48689   CCAGCTACCTCGCCG                TGCG CTTT CGCG                 TTATGGTCTGACTTT  50 180
 UTI89_C1467 NONE
 UTI89_C1468 NONE
 UTI89_C1469 NONE
 UTI89_C1470 NONE
 UTI89_C1471 1398450 .. 1398461 +    -3  -4.25104   CCAGATGACAAACCG                TTCA TTCA TGAA                 TTTTAATAGCGCAGG  58 8
 UTI89_C1472 NONE
 UTI89_C1473 1399998 .. 1400025 +  -2.7  -3.26471   AAAAGCCCCAGTTAA        TATTACGCGTC CTGCAA GACGCTTAACA         TTAATCTGAGGCTCA  45 137
 UTI89_C1474 1400328 .. 1400341 +  -9.5  -5.45813   CGCACCCGCACGTAA               CCCGC TTCG GCGGG                TTTTGTTTTTTCCTG 100 96
 UTI89_C1475 NONE
 UTI89_C1476 NONE
 UTI89_C1477 NONE
 UTI89_C1478 NONE
 UTI89_C1479 1403039 .. 1403054 + -11.8  -5.28176   GAAGATTTTTTACAC              CCCGCC GCCT GGCGGG               TTTTTTATGACTGAA 100 108
 UTI89_C1480 1403365 .. 1403382 +    -7  -5.73978   TCGGTTGTTACAGAC             GCCTTC CGCAGT GAAGGC              TTTTTTATTTGTGGT 100 12
 UTI89_C1481 1404893 .. 1404908 +  -8.2  -5.83822   CACTTATTTTCCCTG              GCTCGC TTTT GCGGGC               TTTTTTTTAAATGTC 100 340
 UTI89_C1484 1405327 .. 1405348 + -12.3  -4.72272   ACCGCTATCCTTCCA           GGCCCATCCG CTC CGG-TGGGCC           TTTTTACTGCAGAAA 100 40
 UTI89_C1485 NONE
 UTI89_C1486 NONE
 UTI89_C1487 NONE
        ydfR 1407011 .. 1407030 +    -2  -3.76224   TGATTCAAAATGAAT            GGATGCCA GCGT TGGCAGCA             TTTGCTCCCTGGGAA  51 123
 UTI89_C1490 1407885 .. 1407909 + -10.7  -4.82128   GAATAAAAGTAAAAA          CCCCGTTTGTT GGC ACCAAGCGGGG          TTTTGTGTTTCCTGA  95 120
 UTI89_C1491 NONE
 UTI89_C1492 1408924 .. 1408937 +  -5.3  -5.13722   TAATGAATTATCAAA               GGTAT AGTA ATACC                TTTTGTTTTCGTGGA  83 396
 UTI89_C1495 1409870 .. 1409924 + -14.5  -3.87323   TATTGCATTCATAAA TGTCCGACATGAAAGTGTCCGAAAA TGCCT TTTTCTGGCGTTTTCATGTCGGGCC TTGTATTTGATAATG 100 27
       nohA2 NONE
 UTI89_C1497 NONE
 UTI89_C1498 NONE
 UTI89_C1499 NONE
 UTI89_C1500 NONE
 UTI89_C1501 1416060 .. 1416088 +  -3.2  -3.91897   CTCTGCCGTAACACG       TTA-TCAGGCCAC CATG GTGACCTGACTGA        TTTCTGAATGAAAGG  55 30
 UTI89_C1502 NONE
 UTI89_C1503 NONE
 UTI89_C1504 NONE
 UTI89_C1505 NONE
 UTI89_C1506 NONE
 UTI89_C1507 NONE
 UTI89_C1508 1420084 .. 1420119 + -13.2  -2.71364   ACTTTGCCCTCAGAC    TGGCGCGTGAGATGGG GAGA CCCGACTGGCGCGCCA     TGCTTGCCGGGATGA  85 41
 UTI89_C1509 NONE
 UTI89_C1510 NONE
 UTI89_C1511 NONE
 UTI89_C1513 NONE
 UTI89_C1514 NONE
 UTI89_C1515 NONE
 UTI89_C1516 1425811 .. 1425827 + -11.5  -4.63048   TGTCGTAACTCATGA              GCCGCCT TTT GGGCGGC              TTTGTTGTTTATGGA 100 51
 UTI89_C1517 1429351 .. 1429368 + -12.7   -5.4505   TATAACCCATATACG             GGCGCCA GAAA TGGCGCC              TTTTTTATTGCAGAA 100 45
 UTI89_C1518 1430105 .. 1430128 + -10.2  -5.84381   TTACACTGTCCTGAA          GCCCGTGGCG TCAC TGCTGCGGGC           TTTTTTTATTGGTGG 100 132
 UTI89_C1519 NONE
        ynaC 1433856 .. 1433888 + -17.2  -3.16564   ATCATTGGGATTATG     CCGCAGCACG-TCTT AAGC AAGAACGTGCTGCGG      TTGGATGCTATTTTT 100 40
        ylcE NONE
 UTI89_C1525 1435559 .. 1435571 +  -4.7  -2.83369   ACACGATAGCGTACG                CCTCG ATC CGTGG                GTGTTTATGTTCTCA  47 409
        trpH NONE
        yciO NONE
        yciQ 1447719 .. 1447743 +  -8.7  -3.61398   AGACTTTACTATCAG          TGAGTCAGA TGTAAGT TCTGACTCA          TTGTTGCACAAAAGC  72 158
        yciL 1448683 .. 1448703 +  -8.3  -4.62872   CGGTTAATCAAAGTA            TGCCGGA CGTCATA TCCGGCA            TTTTTACAGATTAGT  89 34
        sohB 1451337 .. 1451356 + -10.7  -4.58773   GATGTAAAAGACAAA            CGCGAGG ATAAGA CCTCGCG             TTTTGCTTTAATCAA  93 34
 UTI89_C1542 1451851 .. 1451862 +  -4.4  -3.14848   CCAAGACCTGTTAAC                TCAG TCAC CTGA                 ATTTTCGTGAGCAGA  50 113
        topA 1454624 .. 1454641 + -10.5  -5.49234   GTTTTTATAAACAAA             GGGTCGC GAAA GCGGCCC              TTTTTTATTGCATAT 100 57
        cysB 1455790 .. 1455823 +  -9.7  -3.25809   AATTTCTTGCGTTAT     TTTCGGCACCTTT TATGTAGC GAAGGTGCCGGAA      TATATTCTCCTTTGT  72 39
 UTI89_C1545 NONE
 UTI89_C1546 1456634 .. 1456646 +  -4.1  -4.14615   TGACCCCGCTGTTTG                CTTTG CCT CAAGG                TTTCTCCTCTTTTAT  59 254
        acnA 1459446 .. 1459480 + -11.6  -2.52896   TTGAAGTAACGAGTA     TTTGCTTGCCGG TTATTTTGCTT CCGGCAAGCAAA     TCAATTACACAATGC  77 32
        pgpB 1461082 .. 1461107 +  -4.1  -2.90813   CAATGCGCGTGGATG         CCATTT-CGC AGACGGC GCGAAAATGG         TACTTTAAAGGGCTA  46 80
        yciS 1461475 .. 1461489 +  -2.1  -2.81738   GCACTCGTCTGCGTC               GAAGG AATAA CTTTC               TATGCTGGAGTTGTT  40 16
        yciM 1462643 .. 1462655 +  -2.6  -3.18031   ATTAAACCAATTCGC                GGTC TTGAT GGCC                TGTAATTTTTAAAAA  45 8
        pyrF NONE
        yciH 1463923 .. 1463942 + -13.6  -3.71687   CGGCTAACATAAAAA            GCCACGGA TATA TCCGTGGC             TTTCGAATATTTTAC 100 34
 UTI89_C1554 1464542 .. 1464558 +    -3  -4.16842   TTAAATGTCAACGAC              GTGAAC GGTGA GTTTAC              TTTGTTCAAGATGCA  58 477
 UTI89_C1562 1473033 .. 1473050 + -11.3   -4.0825   GAATTAACCAATAGC             GGGGGAT ATTA ATCCCCC              TTATTTCATTGCGAA  91 46
 UTI89_C1563 1474269 .. 1474281 +  -3.3   -2.8012   AAGTTCAGGCTAATG                GAGGC AAC GCCTG                ATGTTTTCGCGCTTT  43 12
 UTI89_C1564 NONE
 UTI89_C1565 NONE
 UTI89_C1566 1480036 .. 1480048 +  -6.2  -3.80114   CCTCGCCAAAATGAC                CGGC GATCA GCCG                TTTGGTGAGTTCATG  63 123
        pspA NONE
        pspB 1488334 .. 1488350 +  -2.1   -2.5655   CATCCGAACTGGAGG              GATCGCT AAT GGCGGGC              ATTAATCTCAATAAA  39 17
        pspC 1488686 .. 1488706 +  -3.4  -2.62463   CACGCTGCGTAGCCG           TTTCCGTCA ACTG TGA-GGAAA            GTTATGAATACTCGC  42 10
        pspD NONE
        pspE 1489337 .. 1489352 + -11.8  -5.36441   AGAATTCACCATGAG              CGGCGC TTAT GCGCCG               TTTTTTCTGTCACAC 100 42
        ycjM NONE
        ycjN NONE
        ycjO NONE
        ycjP 1494257 .. 1494269 +  -2.7  -3.10597   GCTAAAGCGGCCAGT                TTCTT TAC AAGGA                GTTTTACATGAAAAA  43 36
        ycjQ NONE
        ycjR NONE
        ycjS NONE
        ycjT NONE
        ycjU NONE
        ycjV NONE
        ompG 1502337 .. 1502351 + -11.4  -3.25823   TCGGAACATCGATGC               CGCCTG GTG CAGGCG               TTAATATAAACGACA  77 195
        ycjX NONE
        ycjF 1505833 .. 1505852 +    -5  -3.34517   CGAAAAATAATGCAA            TATCGGGT GCTG ACCGGATA             TCTTTACGCCGAAGT  54 31
        tyrR 1507513 .. 1507565 + -16.5  -3.64703   GAAGAAGAACGAAGA GTAAGCGTGAATATGCCTGATGGTG CAA CACCATCAGGCATATTAACTTATGC TTTCAGTACAGCCAG 100 22
        ycjG 1509425 .. 1509459 +  -8.4  -2.94365   AATGCGGTGTATAAG     CTGGCACAGCGCCTGG GTT TCAGGTTCGGAGCCAG     GTTTGTCACCTGTCA  61 300
 UTI89_C1600 1512950 .. 1512969 +    -5  -3.66787   TTTGAATGTGCGAAG            C-CCGAACG TAG TGTTCGGAG            TTCTATGTGCTTTAC  57 165
        mppA 1514772 .. 1514799 + -14.2  -2.74525   TTAATGTGATGGGAA        CTGGCGTTACCC TTGT GGATAACGCCAG         TGATGTCTGATTTAG  87 37
        ynaJ 1516354 .. 1516371 + -12.7  -3.47751   AGTAAGTAAAAAATA             GGCCCGA TAAC TCGGGCC              TTGTCAGTTATTGAA  93 36
 UTI89_C1609 NONE
 UTI89_C1610 NONE
        ydaL 1523724 .. 1523737 +  -5.2  -3.09208   CATCCGTGGCTTATG               CCGC CAGCAC GCGG                TTGCGTCCATCATTT  51 51
        ydaN 1526379 .. 1526398 +   -10  -5.85178   ATTGATTCGTACGAC            GCCGACTT TGAT GAGTCGGC             TTTTTTTTGCCTGTT 100 215
        dbpA 1528098 .. 1528112 +  -7.1  -3.30243   GGGATTGCCGGATGC               GACGC TGGCC GCGTC               TTATCCGGCCTCCAT  63 83
 UTI89_C1621 1537553 .. 1537563 +  -6.8  -3.29727   CACTTGCCGCCGGGA                 GCTG TGG CAGC                 TATTAATTCATTAAA  61 9
        ydbH NONE
        ynbE NONE
        ydbL 1542777 .. 1542798 +    -8  -4.21773   TTTAAATAATCAATT           GGTCGGGT CAGGGT ATCCGACC            TTCTTTATATTCGCC  76 351
        entS 1551165 .. 1551188 + -11.8   -5.7946   CATGTAATACATAAA          CCGCAACGCTG ATA CAG-GTTGCGG          TTTTTTTATTGCCGG 100 48
 UTI89_C1628 1552231 .. 1552258 + -11.5   -5.0917   AGAATAACGAATATA        CAAAAGGGAAA GATGCA TTTCCCTTTTG         TTTCTTTTTTAATGG 100 34
        ynbA NONE
        ynbB NONE
        ynbC NONE
        ynbD 1557107 .. 1557144 +  -6.3  -2.65271   AAACAGGTAAGCGGA   TTGAGATGTGGACTGAA TATC TACAGTCCACATCAAGA    TCGTGTCCGGTTATG  53 31
        hrpA 1561854 .. 1561871 +  -6.3  -3.68827   GGCGATGGAGCAGAT             TAGCGGT TAAC ACTGCTA              TTTGCCTGATAAATC  62 16
        ydcF 1562941 .. 1562975 + -11.5  -2.62718   CGTTACGTTAAAAAT     TGCCCGTTCGTGAAC CAATT GTTTGCAAACGGGCA     TGACTTCTGACTTTT  77 30
        aldA 1564708 .. 1564720 +  -6.9  -3.00017   TTCACCAGTTGTAAA                TCGCC CAC GGCGG                TAATTTCCGTTTGCG  56 161
        cybB NONE
        ydcA 1566886 .. 1566896 +  -3.2  -3.33671   TCCCGGAACCGCAGT                 TCGT AGA GCGA                 TTGTCGGGTCAGTGT  48 159
 UTI89_C1642 1567538 .. 1567567 +  -5.6  -4.07568   ACCCGGAACAGGCAG       GGCCACCAGCGT GGCATG ACGCAGGTCGTC        TTTTACAGCGCCAGA  65 183
        ydcJ 1570004 .. 1570016 +  -2.7  -3.74762   TGCATATTCTCTGAT                TTCAA CAA TTGGA                TTATTAATAAATATT  52 128
        ydcG 1571794 .. 1571817 +   -11  -2.90075   TAATCGTTTTTTCTT          CGGCATCTTC TTCG GGAGGTGCCG           TCTGGTTAAACACGA  75 38
        ydcH 1572156 .. 1572172 + -10.8  -5.02074   TGTAAACTTTCCTAA              GCCGCC AGCCA GGCGGC              TTTTTTAACAGCTGC 100 36
        rimL 1573158 .. 1573170 +  -3.3  -3.05596   TGGCAAAATCAAAAA                CTTCG GCG CGATG                TTCAATAAAAGCATA  43 436
        tehA NONE
        tehB 1575629 .. 1575639 +  -2.6  -4.08064   CGTCTGAAAAGGGGC                 TAAA AAA TTTA                 TTTTCACCAACACTT  56 229
 UTI89_C1651 1576405 .. 1576424 + -13.6  -5.21236   AAAGTAGTTCCAGAC            GCGCCATC GTTA GATGGCGC             TTTTTATTATCGGTT 100 34
        ydcN 1578260 .. 1578280 +  -6.1  -4.63527   TTCGCAACGTCGCGC            TTGTGGCTA AAA TAGCCGCCA            TTTTTCAGCTACTGG  78 54
        ydcP 1580709 .. 1580724 +  -5.4  -3.88442   GATTTTGCATTGCAT              TCTGCCG TTG CGGC-GA              TTTAGTGCTATTTTC  63 469
 UTI89_C1657 1581019 .. 1581036 +  -2.7  -2.63596   TACAGTTAATGAAAA             GTTGTCA TTTT TAACAAC              TGATATAGACTGCCG  40 42
        ydcR 1582481 .. 1582491 +  -3.2  -3.08036   ACTTATTCAAGAACG                 GCTG TAA TAGC                 GTTTAATTTAATTCC  45 19
        ydcS NONE
        ydcT NONE
        ydcU 1585829 .. 1585859 +  -2.6   -3.4331   GTTTGTGAAACGTCT      GG-GAGCGTTC-GA TGCAC TCTGAACGCGCACC      GTTTTTCCTCAAACT  48 4
 UTI89_C1662 NONE
        ydcW 1588127 .. 1588138 +  -4.4  -4.04206   TGATCTTGCGTACTG                TCAG AGCA CTGA                 TTTCTCTGACAGTAC  61 72
        ydcX NONE
        ydcY 1589326 .. 1589344 +  -3.1  -2.53822   GGTAGAGGAGGTCTG             GGTGATG CGCAC CATCAGC             GTGTTCTGGACTACC  40 392
 UTI89_C1669 1590452 .. 1590477 +  -4.7  -3.71527   CACCATAATTTCGTC         CGGGCGCAGGTT CGT AATAT-CGCCCG         TTTGACTCATTGACA  58 110
        yncE 1593892 .. 1593914 + -14.9  -4.19953   GTCAGTAGTCTGAAT           TTGCCCGGC ACGTA GCCGGGCAA           TTTTGCAATTAACTC 100 107
 UTI89_C1673 NONE
 UTI89_C1674 1596746 .. 1596786 +  -2.6  -4.58663   GTACGTATCAGAATA  TCCGGTGAAGTGATTAAT ATTTC GTTGAATATTTCTCCGGA  TTTTTGAAACCTGCT  63 482
 UTI89_C1675 NONE
 UTI89_C1676 NONE
 UTI89_C1677 1600403 .. 1600429 +  -2.3  -4.25283   TTATATTTTTCTATT        CC-TTTCAATCG ACTG CGGATGAAATGG         TTTTAATAAAAAAAT  57 139
 UTI89_C1678 1601201 .. 1601211 +  -2.6  -2.63584   GCCGCTTTTTTGCAC                 TAAA TAA TTTA                 CATTTTATGTTCAAT  40 99
 UTI89_C1679 1601628 .. 1601640 +  -5.5  -2.71763   AGAACACTTGGGACT                GGCAG GGA TTGCC                TACTGTGCTTCTGAA  50 270
        nhoA 1603595 .. 1603626 + -12.2  -2.52795   TAATTTATGTCAGGT      TGCCGGATGTGGCG TAAA CGCCTTATCCGGCC       TACATTAGCCCGGTT  79 38
        fdnG NONE
        fdnH NONE
        fdnI 1618789 .. 1618808 +  -7.1  -5.88565   GCTTTAAGCTGAAAA            TGGCGCT GTAAAA GGCGCCA             TTTTTTTATTGTAGA 100 51
 UTI89_C1693 1619245 .. 1619259 +  -7.1  -2.75229   GATTCCTGAATAATG               TCCCC CGGGC GGGGA               TGATTGGCCATTTTC  58 32
 UTI89_C1700 NONE
        osmC 1624363 .. 1624392 +  -2.3  -4.54477   GTAAGGCAAGGATGC       GTTTT-TCGGTC AGACAAC GATCGACAAAAC       TTTTATCAATTTTGA  63 421
 UTI89_C1722 1653146 .. 1653168 +  -6.3  -3.15574   CAGCAGTAAGTGAAC           GGCCTGA CCTCACCAA TCAGGCC           TGTTCATCCAGTTAG  57 337
 UTI89_C1724 1653749 .. 1653783 +  -5.7   -5.0133   CACGACGATAAGACT    TAAGGCG-GCCACCGG GAAG TCGGTCACGCGCCTTA     TTTTTTACAGACATA  78 46
 UTI89_C1727 1656681 .. 1656691 +  -4.6  -4.16842   CGTTAAAATATCTCT                 TGCC GTT GGCG                 TTTCTTCAAGCTCAG  64 244
 UTI89_C1734 1660788 .. 1660812 + -11.5  -4.20367   CAGGAATGAGACAAA          CGTGCAGTATT ACC AACACTGCACG          TTCTTTATTGCGCGA  93 56
 UTI89_C1735 1661287 .. 1661302 + -10.4  -3.72576   ACTGGTAATTTCAAA              CCGTGG GAAA CCACGG               TTTAATAAGAGGAAA  80 33
 UTI89_C1736 1662536 .. 1662567 + -15.9  -4.11216   ACGTTATGCTAAAGA      GGCCGCTGCGGGA TTCGAT TTTCGCAGCGGCC       TTTTCAACATAACGA 100 65
         tam 1665396 .. 1665414 +  -2.4  -3.66874   ATTTCTGCTTCATCG             TTCATCTG TAA CAGGTCAA             TTTCAATAGCGTTGC  49 87
        yneJ 1673405 .. 1673417 +  -2.7  -3.15861   AGGGTTACCAATGAG                CTATT TTT GATAG                TTCATGCGGCTAATA  45 27
        yneK NONE
        sotB 1674939 .. 1674952 +  -9.5   -5.1861   ACACAATAGTCGAAA               GGCCC ATTC GGGCC                TTTTTTAATGATACG 100 32
        marR NONE
        marA NONE
        marB 1676927 .. 1676954 + -18.6  -3.71265   ACGCTATGTAGTTAT        TGTCAGGCTCTG ATCA CAGAGCCTGACA         TTTCCGTAATATCTT 100 30
 UTI89_C1757 1683158 .. 1683196 + -11.9  -2.77962   TTTCCGCGATAAAAG  CAGACGCACAGAGTGCTG GCAT CA-CATTCTGTGCGTATG   GTTTAGCCTCTGACC  79 29
        ydeF 1685728 .. 1685762 + -13.7  -3.49419   TAATCCCTCACCTAA    CCGGCCCCTTGTTACA GTTG TGTA-CAAGGGGCCTG     ATTTTTATGACGGCG 100 273
        ydfG 1690256 .. 1690273 + -10.5   -3.8591   TCAGTAATTTTTATA             CCCGGCG TAAC TGCCGGG              TTATTGCTTGTCACA  80 34
        ydfH 1691031 .. 1691054 + -13.2  -3.63922   AGAGTAATTCATTTC          CTCTCATCCC ATCC GGGGTGAGAG           TCTTTTCCCCCGACT 100 34
        ydfZ 1691409 .. 1691432 + -11.8  -5.63103   ATGAACTAAGCGTGT          G-AATGCCGCC GAT GGCGGCATTGC          TTTTTTTACTTCACG 100 32
        ynfB NONE
        speG 1697285 .. 1697300 +  -4.6  -4.36411   TTTTGATGGTGTAAA              CCCGTT CGAC GGCGGG               TTTTACTCCTTCATC  67 63
        ynfD 1698390 .. 1698412 + -10.6  -2.74144   ACATTATCGACTGAA           CGCCGGAT ACGACAC ATCCGGCG           ATTTGAACATACAAC  74 42
        ynfE NONE
        ynfF NONE
        ynfG NONE
        ynfH 1704974 .. 1704991 + -12.7  -2.76315   CAGGTTAACAAATTG             GTGCGGG GCAA CCCGCAC              ATTTCAGGATGTTAG  82 33
        ynfI 1705600 .. 1705612 +  -9.1  -3.41073   CTGTTGATTCCTGTC                GCGGT TAA ACCGC                TGTTTCGATAGGATC  71 2
        ynfJ 1707392 .. 1707405 +  -3.1   -4.4846   ATTGATTGGGCAACT               GT-GCG CCA CGCTAC               TTTCTTCTTCGCTTA  65 416
        ynfM 1711388 .. 1711423 + -12.1  -3.09516   GCACGCCTGAAAAAA   TAAGTCCGGACTGAGGT AAAT ACC-C-GTCCGGACTTA    TTGCCTGCTCAAACC  81 31
 UTI89_C1784 NONE
 UTI89_C1785 NONE
 UTI89_C1786 1713221 .. 1713244 + -15.3  -3.13403   AAAATAATGTTCAAA          CGCTGCCCG ACAGCG CGGGCAGCG           TGTTCATCAGGCAAG 100 34
        ydgG 1715506 .. 1715518 +  -4.1  -3.53811   CACCAGCATAGCCAG                TGTTC ATC GAACG                TTTAAAGACAATCAC  51 154
 UTI89_C1792 1719822 .. 1719838 + -10.8  -3.81062   CAGTTACTCCTATAA              GGCGGC TTGAT GCCGCC              TTTCGCATTTTTAGT  85 46
        ydgI 1721362 .. 1721380 +    -6  -2.75064   CGACCTGGATGCTGG             TGGGATAA CGT TCATCCCA             TCGTTGGATAGCAAA  53 18
        ydgB 1722105 .. 1722120 +  -5.4  -2.56715   CGCAGTTTCCCTCTT              GATGGC GGTC GTCATC               TGCGTTAATGCAGCT  50 2
        rstA NONE
        rstB 1724626 .. 1724643 +    -7  -2.67925   TGACACTATGCGCAC             GGTGGT CAAGTC ACCACC              ATTGTGCTATAAAAT  55 38
         tus 1726062 .. 1726077 +  -5.4  -4.11484   TTTCCCTGGCATGAT              TGAGCT GCCC GGCTCA               TTTTCCGGGATTGAG  65 469
        manA 1730239 .. 1730259 + -12.6  -4.27483   AGGCTTATAACACCT            TCAGGCGG CCAGT CCGCCTGA            TTTCATTTTATGGAT 100 83
        ydgA 1731804 .. 1731827 + -13.9   -5.5604   AATTCACAGCCAAAA          CGCCGGAGA TTTTTC TCTCCGGCG           TTTTTTCTTACTTCA 100 39
        malX NONE
        malY 1742385 .. 1742426 +  -8.7    -4.652   CCGCGCTGTTGGTTA ACCCCAATTGCGCAACG TAAAAAAT CGTTGCGCAATCGTGGA  TTTTTACCCTGCTTT  89 25
         add 1743497 .. 1743521 +   -10  -3.04398   GCGAAGTAACAAAAA          TGGATGGTGC TAATT GCACCATCCC          CTTTTCACGCAAGGC  73 32
 UTI89_C1813 1744955 .. 1744977 +  -6.3   -4.3208   GCACTTGTTGAGCGA          CATGCTGCCC GTCC GGGT-GCATG           TTTTCACTTGTCGGA  73 46
 UTI89_C1814 NONE
        ydgT NONE
        ydgK NONE
        rnfA NONE
        rnfB NONE
        rnfC NONE
        ydgO NONE
        rnfG NONE
        ydgQ NONE
         nth 1752327 .. 1752346 +  -7.9  -2.52234   GACATCTAAAGATCA            GGGGTAA CACCGA TTACCCC             ATTCATAACCTTTCT  59 32
 UTI89_C1824 1752713 .. 1752723 +  -2.6  -3.57792   AATCTGCCGTTACGT                 TTTT TGA AAAA                 TTTAACGCTGGATAA  50 90
        ydgR 1754457 .. 1754479 + -13.5  -6.09888   GAAACTCTTTTACAA           GCCGCTAAC TTTTC GTTAGCGGC           TTTTTTTTGTTCAGC 100 49
         gst 1755236 .. 1755259 +  -9.6  -3.17586   TTGGCAATACGATCC          TGAGCAGCAA CCAC TTGCAGCTCA           TATTCCTGCATTGCT  67 118
        slyB 1760509 .. 1760544 + -11.8   -3.5332   CCCCGCGCTAAATAA    GTTTGCGTGTGGTCAG GTTA CTGACCACACGCCCCC     TTCATTTCACCCTTT  88 30
        ydhI NONE
        ydhJ NONE
        ydhK 1764332 .. 1764342 +  -8.2  -3.78329   TAGCGTTCACCGCCA                 CCGC CCA GCGG                 TTTGGGTTGATCGGA  72 63
        ydhM 1766770 .. 1766789 +  -4.9  -5.24129   AAAACATTATTGCGA            CGCCTGC CGTTTA GCAGGCA             TTTTTTATCACCAGA  82 12
        nemA 1767931 .. 1767948 +  -9.8  -2.78463   AATCCAACATTGCGA             GCGGCG CAAAGC CGCCGC              TATACTAAAACAACT  69 39
        gloA 1768411 .. 1768438 +  -9.9  -3.46647   GGGCAACTAATCTCC        TGCCGGGCGTGA ACTCA TCGCGCCCG-CA        TCTTTACTGCATCGA  75 31
         rnt 1769163 .. 1769194 +  -9.6  -2.79679   AGGTGTAATCGAGTC      GATGCCTGATGACAT GCA ATGA-ATCAGGCATC      TATAGTGAGGCTATT  69 33
 UTI89_C1844 1769485 .. 1769512 + -15.7  -3.01791   GGGATAGAGAAAGGA        CTGACGGATGC CCGTTC GCATCCGTCAG         TATTGCAGGACGGAT  93 119
        ydhO 1771028 .. 1771057 + -12.3  -3.59432   ACACTTCGCTAAAAC       TTTACCCTGTTGT TACG GCAACAGGGTAAG        TTCATCTTTTGTCTC  95 29
        sodB 1771846 .. 1771867 + -14.5  -5.38326   TGCCAGCAACTGTAA           CGCAGAAGG TTAT CCTTCTGCG            TTTTTGTTTAATTAG 100 138
        purR 1774629 .. 1774643 +    -7  -3.07895   ACTATCGTCGTTAAT               CACCCG TTG CGGGAG               TCTCTTCCGGCTCCC  58 27
        ydhC 1777080 .. 1777099 +  -7.1  -2.91276   ACGTCGGATTATAGA            CTCGCGG TTTTTT CTGCGAG             ATTTCTCACAAAGCC  59 225
         cfa 1778331 .. 1778351 +   -14  -3.60475   CTAAAGGCTATTCTA            TCGCCCCC TCTCC GGGGGCGA            TTTCAGATCAGGCTT 100 37
        ydhE 1780595 .. 1780625 + -12.7  -4.57073   GCTCGCTAGTAAAGA      CA-AGGCGCAACCT TCAC GGGTTGCGCCTGTG       TTTTTACGCAGGCTG 100 32
 UTI89_C1858 NONE
 UTI89_C1859 1782779 .. 1782793 +  -8.5  -4.90455   ACAGAATTTAATCAA               GGGCG GTTAG CGCCC               TTTTTATCCCTGTCT  91 40
        ydhS 1784745 .. 1784758 +  -8.1  -2.72144   CAATTCTGGCGTTTG               CGCCA AAGC TGGCG                ATTTGCACCAGGTCA  57 276
        pykF 1792903 .. 1792918 + -11.8  -5.99154   AATTTGTATATCGAA              GCGCCC TGAT GGGCGC               TTTTTTTATTTAATC 100 58
         lpp 1793439 .. 1793457 + -14.6  -5.48825   CTGTGAAGTGAAAAA             TGGCGCAC GAT GTGCGCCA             TTTTTTTGCCTGCTA 100 47
        ydiK 1805779 .. 1805799 + -16.9  -3.62775   ATAAGTAATTTCTCA            TCAGGCGGC TCT GCCGCCTGA            TTGTTAACCCCTGCT 100 33
        ydiL NONE
        ydiM NONE
        ydiN NONE
        ydiB NONE
        aroD NONE
        ydiF NONE
        ydiO 1813940 .. 1813975 + -10.4  -2.91276   AGAACAAATAATCTG    CAGGCGGCGCAG CCTCTTAACAAA CTGCGCCGCCAG     ATTTATCCGGCAAGA  72 30
        ydiQ NONE
        ydiR NONE
        ydiS NONE
        ydiT NONE
        ydiD 1820288 .. 1820314 +  -9.3  -5.02645   TTCGGGGATCACATA         AACCCGGCGAC AAAAC GCCGCCGGGTA         TTTATTTTATTTCTT  93 49
        ydiA 1823852 .. 1823882 +  -9.9  -4.05512   TCATGGGCCTTAGCC      GCCGAATGTACTAG AGAA CTAGTGCATT-GGC       TTACTTTTTTGTTAT  81 12
        aroH 1825074 .. 1825097 + -13.2  -3.86822   TCGCTTCTGAATGCG          TGCCCATTCC TGAC GGGATGGGCA           TTTCTGCGCAACTTG 100 31
        ydiE 1825479 .. 1825505 +  -6.5   -3.1211   GTCGCTGAAAGGATT         TCGCAACGCCT CATGC AGGCGGTGCAA         TTCCGTCATATCATC  53 113
 UTI89_C1908 1834949 .. 1834967 + -10.3  -3.62418   GCGTTGAAACGAAAA             GAGGGAG ACTAG CTCCCTC             TTTCAACTGGCTTAT  78 58
 UTI89_C1913 NONE
 UTI89_C1914 1840070 .. 1840080 +  -6.8  -3.08813   CAACGATAAGGTTGT                 CCGA CGA TCGG                 TATGTTCCGGTGCAG  56 493
        pfkB NONE
        ydiZ NONE
        yniA 1843388 .. 1843404 + -10.8  -4.43477   TGGGTTGAGGATAAT              GGCCGC TCCGT GCGGCC              TTTTGATTAAATAAA  90 43
        yniC 1844766 .. 1844794 + -15.4  -4.16301   CTTCTCGGTTAATGA       CCAGGGGGCAGTG ATCG CACTGCCCC-TGG        TTCTTTATCTGAATT 100 29
 UTI89_C1922 1845537 .. 1845553 +  -5.2  -3.70902   CAAAAATCGCCTTTC              TGGAAT AAGCA ATTCCA              TTTGAATATAAGAGC  57 46
        ydjN 1847061 .. 1847081 +    -9  -5.95946   ATTTGTTACGTTAAA            CGCCTGTC ATCCC GACAGGTG            TTTTTTTATTCTTCG 100 46
        katE 1849797 .. 1849834 + -12.1  -2.60723   AATCCCGGCGTAAAT   ATGGATAAGGTCACGCCC CTG GGGAGTGACCTTA-CCAC   CTTACTTACACATCA  79 28
        nadE 1856784 .. 1856813 +  -8.5  -3.15544   TGCGAAAAAGAGTAC       TTTGTTCACGCCG GATG CGGCGTGAACGCC        TTACTCGACCTACAA  67 62
        ydjQ 1858307 .. 1858352 +  -2.5  -3.53761   CCAGTAAAAATCACG TTTTGCCGGTGGGAAAGTGCAA ATT TCGCGCGTTTC-ACCGGCAGCG TTTCGCCACAGATTC  47 468
 UTI89_C1937 1859386 .. 1859413 + -12.8  -2.53642   TAAGAAAGCAACTTA        ATACCCGCAGAA TGAT TTCTGCGGGTAA         GTATTAGCTTATTTT  81 333
 UTI89_C1944 NONE
        xthA 1866692 .. 1866702 +  -5.4  -2.66964   GGGCGACCTTCCGCC                 GCTA ATT TAGC                 TGATCTCCTGGCTCA  50 21
        ydjX NONE
        ydjY NONE
        ydjZ NONE
        ynjA NONE
        ynjB NONE
        ynjC NONE
        ynjD 1872853 .. 1872866 +  -2.3  -2.61004   GAAAATTACAACAAA               CTGCG ATAA CGCAA                AGTTTTTCCCAATGC  39 17
 UTI89_C1953 1874528 .. 1874541 +  -5.9  -4.26903   CAAACAGCAGCCAGC               CGCCT GCCA GGGCG                TTTTGCTCCGGTGCG  70 318
        ynjG 1875481 .. 1875506 +  -7.5  -2.66272   GGCTGCGCTGACTGC         CCGCCTGAACT GAAC ACTTCTGGCGG          TACGTTTACCTCCAC  56 148
        gdhA 1877270 .. 1877292 + -11.3  -5.41143   TGTTATCACTCCATT          GCCCGCC-TC TTCT GATGGCGGGC           TTTTTTTCGGCGCTC 100 120
 UTI89_C1961 NONE
        sppA 1882952 .. 1882976 + -11.4  -3.83042   TTAAGTCTTGTACTA          AGTGGCCGAC AGATC GTCGGCCACA          TTACTTTTTACGTCG  91 37
        ansA NONE
        ydjB 1884814 .. 1884843 +  -3.5  -2.71364   TACTGGCATTGTAGG       CCAGATAAAACAC ATCA GTGATACATCTGG        TAATTGACGCCATCA  43 64
        gapA 1896041 .. 1896058 + -11.3  -5.82316   TCTGTGATCTAAAAA             GAGCGAC TTCG GTCGCTC              TTTTTTTTACCTGAT 100 52
        yeaD 1897148 .. 1897161 +  -3.7  -4.13945   TTTTGTTGGACATGT               GCGAC AGTT GCCGC                TTTTGGAATCGCCAT  60 191
        yeaG 1901069 .. 1901084 +    -4  -2.73875   ACTGTGCGAATGGTA              TTTGCG CGTA CGTAAA               TCGTCTTAACAACCC  45 1
        yeaH 1902495 .. 1902521 +  -9.4  -4.67755   TAAAGACTAAAACTG         TCAGCCGGGTCA TTA TCGCCTGGCTGA         TTTTTAGCTCACTGT  91 31
        yeaI NONE
        yeaJ NONE
 UTI89_C1983 1906567 .. 1906578 +    -3  -4.61482   GCAGCAAGCGTAAAG                TAAG CAGG CTTA                 TTATTTTTTGGCAAG  65 264
        yeaL 1907068 .. 1907089 + -11.5   -4.1711   ATCCCGCAATATATC           GGCCTGGCG TTTG CCCCAGGCC            TTTCTTAAACATAGT  93 44
 UTI89_C1987 NONE
        yeaO 1909669 .. 1909702 +  -3.8  -3.72984   TCTGCTGGCAATAGA     CCGACGCCGGATTTG CCATA CCAATCT-GCGGCGG     TTTAGGTGCTTCTGG  56 187
        yeaP 1911223 .. 1911240 +  -8.4  -3.95219   CTAAAAAATAGCAAA             GGCTGC CTGTGT GCAGCC              TTTGTGCAATTTACG  76 257
 UTI89_C1997 1913507 .. 1913550 + -20.4  -4.36262   CTGTTGGATTTGTAG TTTGCCGAAGCCGGACTGAG CGCG CCCAGTCCGGCTTCGGAAGA TTTTACTGTGGATAT 100 69
 UTI89_C2004 NONE
        yoaC 1921151 .. 1921181 + -11.3  -4.84359   AGCATAAATGGGTCA       GGACGCTTTTAAT CACAT ATGAAAAGCGTCC       TTTTTCTCACAATCA 100 55
 UTI89_C2006 NONE
        pabB NONE
        yeaB 1923583 .. 1923602 +  -6.4  -2.58427   CGCTGTTATTAGTTC            GTTACTGG AAGT CCAGTCAC             CTTGTCAGGAGTATT  53 171
        sdaA 1924995 .. 1925021 + -17.4  -4.19371   GACTAATACTTCTTA         TTCGCCCATCTG CAA CGGATGGGCGAA         TTTATTCCCGCTTTC 100 35
 UTI89_C2011 1926972 .. 1926992 +  -7.5  -3.73775   CCAGCCAGCCGTCAC            CGTCGGTAA TGA TTTCCGGCG            TTTCGTCAGCGTCCG  69 283
        manX NONE
        manY NONE
        manZ 1931452 .. 1931469 + -14.1  -5.71712   ACTGTTGTACACTAC             CGGGGCC TTTT GGCCCCG              TTTTTTTATCTGGAG 100 42
        yobD 1931959 .. 1932010 +  -9.8   -3.1577   AATAAGTTATGAATT TAGCCAAAGCTATGTTTAGTGTATT TTT AATA-ATCAGACATAGCTTAGGCTA TATTACCTCTTCCCT  72 36
 UTI89_C2019 1933359 .. 1933380 +  -4.3  -4.43501   CACAAAAAGTGACCT           GCGGATAGCG TTT CGCCG-CCGC           TTTTATCGCTACCTT  67 441
 UTI89_C2023 1934649 .. 1934666 +  -9.9  -2.65354   ACCCTAAAGAGAAGT             CAATCCC CAAA GGGATTG              TAAATTTAAAATAAG  68 169
 UTI89_C2027 1935958 .. 1935988 + -11.3  -3.29471   CTCATGCTAAATAAA       GAACCTGTCTG TTTGATATT CAGACAGGTTC       TTACTCTCATCAGAA  83 129
        yebQ 1938345 .. 1938364 + -10.7    -4.946   CAGGGCATAAAAAAA            GCGCGTC GATCAG GACGCGC             TTTTTAGTATTTACT 100 31
        yebS NONE
        yebT 1946841 .. 1946866 + -14.7   -3.9712   CCAAATAATGCCCAC         TGCTCCGGCGT GCCT GCGCCGGAGCG          TTTATGCTAAACTGC 100 33
        yebU 1948355 .. 1948371 +  -2.2  -2.63208   CGGTAACGCCTGACA              GCGC ACAAAAAAA GCGC              ACTTTTTGACTGGCA  39 28
        yebV 1948718 .. 1948734 +  -7.9  -4.07535   CTGATCCAAAAAGAA              CCCGTCG GCA TGGCGGG              TTATTTGTCCGGGTT  74 37
        yebW 1949252 .. 1949262 +  -2.4  -3.00298   AGCAATAACATGTTT                 GCCG GTG CGAC                 TGTGTAATTCAAGAA  42 275
        holE NONE
 UTI89_C2045 1952792 .. 1952808 +  -2.1  -3.07233   TTACGCTAGGCTTTT              CGGCCTG GAG CATGCCA              TGTTGCGCATTATCG  42 32
        exoX 1953874 .. 1953895 +  -7.3  -3.39895   GTACCTGGGCGATAA           CGCCGTGGAA CAA TTCCG-GGCG           TTGATTAATCGCAAC  59 429
 UTI89_C2048 1956620 .. 1956633 +  -8.1  -3.30124   CTGATTGCCCGGTTC               GACGC TGCT GCGTC                TTCTCAGGACTACGA  65 430
        purT 1958773 .. 1958793 + -15.5   -4.4267   AAAACGCTACAAAAA            TGCCCGATC CTC GATCGGGCA            TTTTGACTTTTACAG 100 51
        yebK 1964196 .. 1964222 + -10.2  -2.87146   AGTTACTTAATTTAA         GTGACGATCGCT AAA AACGATTGTCAC         TGTCCTAATCTTATA  72 12
        pykA 1965886 .. 1965906 +  -6.8  -5.68438   TTATCATCAGTCGAA            GGCCTCTC CTCGC GAGAGGCA            TTTTTTATTTGATGG 100 132
        znuC 1970085 .. 1970124 +  -3.6  -3.33815   CGAATTGTTTTGCGT  CGGGGAAATGATCGCTCA TGAT TGAATTATTATTTCCCGG   TTGGTTAGCCGGGAT  48 5
        znuB 1970907 .. 1970936 + -14.3  -2.85459   TCGCTGAACATATTT       GTCGGATGCGGCG CGAG CGCCTTATCCGAC        CTTGTATTATCCCTC  89 45
        yebB 1973748 .. 1973777 +  -7.1  -5.02074   TAGCGGGCAGTTTCA       GCAAGGTGCGG ACCATATG CTGCACCTGGC        TTTTTTCGGCACTAC  86 161
        yecD NONE
        yecE NONE
        yecN 1979270 .. 1979287 +  -4.1  -2.52464   TTTGGTATATGCCCT             GGGAG TTGGTTTT CTCCC              TGCGTTAGCGCACAA  44 0
        yecO NONE
        yecP 1981184 .. 1981201 + -14.1  -4.20712   GTTTGCATAACCTCA             GCGCCCG TTTC CGGGCGC              TTTTCACGTCTTATG 100 162
        argS 1988448 .. 1988471 + -12.5  -5.37345   CGTTATACGGCAACA          GCCGATGTC ATTGCA GACATCGGC           TTTTTTATCATTAAC 100 44
 UTI89_C2084 1992423 .. 1992435 +  -5.5  -3.63744   CGTTTTGGACGCGAC                TCCTG TTC CGGGA                TGTTTTCCAACAGCA  58 176
        yecG 2003990 .. 2004008 +  -8.8  -3.06483   TATCGCGCTGCTGGC             TTTCCGCG CTT CGCGGAAC             TATCTGCTTTAGGTC  66 76
        yecI 2011188 .. 2011220 +   -12  -4.56597   ATCAGCTACATTGAT      CATCATCGGCGCTA ATGCA TTGCGCCGATGAAG      TTTTTGAGAAACCGC 100 27
 UTI89_C2104 2011609 .. 2011622 +  -8.1  -5.55769   CAGAACACAAAAAAA               CCTGC CGGA GCAGG                TTTTTTGTTATCGGA 100 95
        yecR 2012313 .. 2012335 + -10.6  -3.07816   CTCTAAACGTTTTAA           TCAGCGAGGG GGA TCTTCGCTGA           TTAAATAAATAGCGG  76 35
        ftnA 2012980 .. 2013002 +   -17  -3.61178   AAAACTAATGCTCTC           CGGCGGCAGG TTT TCTGCCGCCG           TTTCAAATCAGTGAC 100 33
        tyrP 2014707 .. 2014720 +  -3.8  -3.37761   ATGTGACCTCTTAAT               GCAG GCAGCA CTGC                TTAAATTTCTTACCA  50 81
        yecF 2019797 .. 2019823 + -14.5  -4.70659   GTCAGTAATATAAAA         CCGGCTGAGAG CGTGC CTTTCAGCCGG         TTTTTGCATCTGGCA 100 33
        fliD NONE
        fliS NONE
        fliT NONE
        amyA 2031655 .. 2031677 + -10.5  -2.93853   AGGTGATTTAAATCC           ATCCCCGGC GGCAA GCCGGGGAG           ATTTCATTACGGCAG  72 30
        yedE NONE
        yedF 2033725 .. 2033753 + -11.7  -2.78422   TCAGAAGTAATCCCT        CATTCCCGCTGTG GCC CACAGCGGGAACA        TCGTTACCTCTCTAT  79 31
        yedK 2034718 .. 2034738 +  -3.3  -4.43351   AAATCTAAACAAATA            TCATGCAAA TAA TTTCCATGG            TTATTTTTAGGCTAT  62 247
 UTI89_C2133 2036228 .. 2036247 + -13.6  -4.78107   TTACCCTTTATTTTC            TGGGGCGT TTCA ACGCCCCA             TTTTTAATAATACTC 100 162
        fliF NONE
        fliG NONE
        fliH NONE
        fliI NONE
        fliJ NONE
        fliK 2045586 .. 2045596 +  -3.2  -2.79831   GCGTGTAACAGGTAA                 CAGC GGC GTTG                 ATATTTTCGCCTAAC  43 1
        fliL NONE
        fliM NONE
        fliN 2047584 .. 2047594 +  -2.4  -3.22298   TCCGAGCGGATGCGC                 CGCC TGA GCCG                 TTAGTGATGAATAAC  44 11
        fliO 2047949 .. 2047970 +  -4.3  -3.17798   AAAAACTTGCTTAAG           CGTAGCGGG AGAT CCTGATGCG            TCGTTTGTTGTCTGT  50 8
        fliP 2048678 .. 2048690 +  -3.3  -3.06991   AATTGCTGGTCGGTT                CGCTG GCG CAGAG                CTTTTACAGCTAGTG  45 0
        fliQ NONE
        fliR 2049752 .. 2049773 +  -2.4   -2.7556   TTTGCTGGCTGATAT           TATTAGTG AATTGC CATTAATA            TAATTCCGTAACGTT  40 1
        rcsA 2050686 .. 2050731 + -14.1  -2.61126   TTTTGTCAACATGCG CTAACACATTCTGACTGGTGG TTTC CCACCAGTCAGGCTGAATTAG ATTACTCTGCTTTCT  87 22
 UTI89_C2153 NONE
        yodD 2051389 .. 2051409 +  -2.5  -3.19653   ACTTAAAAAATTCGT            TACACCAGG AAA TCTGATGTG            TTCATCACCTTATCC  45 103
 UTI89_C2156 2052770 .. 2052784 +  -5.7  -3.25088   CGGTCGCCCGCCTGA               TGACC AAAGC GGTCA               TTAATCGCTTTAAAA  54 371
        yedA 2057048 .. 2057071 +  -3.2  -4.07568   ACGCAACGCCACCGC          CTGTTTGA TTTTTGGC TCAAGCAG           TTTTGCCACCGCGGC  58 516
 UTI89_C2165 2061307 .. 2061336 + -13.7   -5.4756   TAAAACTTAACACTA       GCCTGAGTTCG TCCCTCAT CGAACTCAGGC        TTTTTTATTGGCATT 100 69
        hchA 2062747 .. 2062779 + -12.8  -4.62872   AAGCGCATAATCAAT     CGCAGCCGCGTTAGT ACTC AC-GACGTGGCTGCG      TTTTTCACGGTTAAT 100 61
 UTI89_C2169 NONE
        yedY NONE
        yedZ 2067217 .. 2067230 +  -2.4  -3.63228   CGGCCCACACAGATC               GCAT CAAGTT ATGC                TTCGTTTGTCATCAA  49 100
        yodA 2068027 .. 2068049 +  -3.4  -5.44119   GTAGCAAAGAAGTGG           TCGAGGAGAT GAT GTCTCATTGA           TTTTTTTGCGCTGAC  81 3
 UTI89_C2173 2068399 .. 2068422 +    -6  -3.94773   TTATGGACTTTGTCC          CGCGGCT-TTA ATC TGACGGCCGCG          TTCCTTTTTTGGCTC  66 10
 UTI89_C2175 2070134 .. 2070147 +  -8.1  -2.69799   TGCGGGTCAAGCCGG               GTGGC TCCC GCCAC                TGGTATCTCAAATAC  60 460
 UTI89_C2177 2071335 .. 2071353 + -14.6  -3.60814   TCTGGCAAATTACCA             CCACCTCC ACA GGAGGTGG             TTCTATATAGACTTT 100 142
 UTI89_C2182 2078848 .. 2078878 + -21.3  -3.93658   TAAACTCCTCCCTGA       CAGAGGCCCGGAT ACCTC ATCCGGGCCTCTG       TTCTTTCCGCCTGTT 100 58
        irp2 2085136 .. 2085166 + -10.5  -3.33711   CAAACTGATTTTCCC      CGGAACGCCATCGC GAAC GC-ATGGCGTTCCA       TTGACTTTGTGAATC  76 48
        irp1 NONE
        ybtU NONE
        ybtT NONE
        ybtE 2098269 .. 2098281 +  -6.9  -3.02144   ATTGTCGGTATTTTT                TGGCG TTT CGCCG                TCTTACAGGGACTCA  58 124
        fyuA 2100335 .. 2100355 + -11.2  -4.08945   CTGATTATTGTAAAA            GGGATACC GAAAA GGTATCCC            TTTTACACCACTAGT  91 37
 UTI89_C2189 NONE
 UTI89_C2190 NONE
 UTI89_C2191 NONE
 UTI89_C2192 2104284 .. 2104294 +    -4  -4.88228   TATTGGAATATCTGT                 TTCA CTT TGAA                 TTTTTGCTATTAGAT  76 495
        shiA NONE
         amn 2108237 .. 2108269 + -12.1  -3.34013   TAAGTAAGACATCTG      GCAAATAGCCTGC AATAAAC GCGGGCTGTTTGC      TTCCTTGGGCAGATG  85 81
        yeeN 2109248 .. 2109282 + -13.9  -2.88212   ATCTCTAATTATATG     TTAAAGAAATCTGTC TTTAT GGCAGATTTCTTTAA     TCTCATATAATCCTT  87 33
 UTI89_C2204 2115460 .. 2115485 + -17.7  -4.25104   CTTGTAAAGAACCAG         GCCGTATCAGC AAAC GCTGATACGGC          TTTTCATCCACAGGC 100 53
 UTI89_C2223 2166457 .. 2166469 +  -2.7  -4.43681   GACACTTCTGAGCCG                TCGAT AAT ATTGA                TTTTCATATTCCGTC  60 59
 UTI89_C2224 2166895 .. 2166934 +  -3.5  -3.25824   TTCGAACTCAGTATC CGTCAGGCCTGC-CGGAGT CTGA AC-CTGAGCTGGTCTGTCG  ATTTTATGCATGATG  46 85
 UTI89_C2225 NONE
 UTI89_C2226 2167831 .. 2167864 +  -5.2  -3.53722   CTTTATCTTGGTAGT     GATACTGCGAGTGG ATACAC CCCCACTCAGTATC      TTCTATAACTATGGC  56 219
 UTI89_C2234 NONE
 UTI89_C2236 2175785 .. 2175804 +  -6.5  -3.32268   CAGCATGACTCTATA            GTCATTG CTACGA CAATGAC             TTATAAAGCTGGTTA  59 58
 UTI89_C2239 2179542 .. 2179552 +  -5.4  -3.21593   TGAAGGTTTTGTTGT                 CCAT AAG ATGG                 TGTTGTAACGGAGTA  54 7
 UTI89_C2240 NONE
 UTI89_C2241 NONE
 UTI89_C2242 2182199 .. 2182244 + -22.3  -3.62046   AATTTCGGGCAATAA CTTATTCGTATAGAGCACC AGAGAAAA GGTGCTCTATACGAATAAG TTATTGCCCGAATCG 100 120
 UTI89_C2243 2182832 .. 2182850 +  -8.8    -3.494   CCCAAAAAGACCTTA             CGCAGCTC CGG GAGCTTCG             TTATATCGCGGATTA  71 42
 UTI89_C2245 2186545 .. 2186566 + -13.1  -3.86202   GCAAGATAATAATAA           TGGGGTAAC TCCA GTTACCCCA            TTTACTATAATAGAA 100 32
 UTI89_C2246 2188601 .. 2188629 + -16.7  -2.56596   ACCGCATAAAACCAT        TATCCCCCGGCAC ACT GCGCCGGGGGATG        TCAATTAATACCCCG 100 32
 UTI89_C2252 2193765 .. 2193796 +  -7.2  -3.70925   CCCCTCTTTATCGCG      CGTGCGTGCGGAAG CATC TTTTCGCACCCCCG       TTACTTTATTCGTAC  67 200
 UTI89_C2253 NONE
 UTI89_C2254 2195672 .. 2195688 +  -7.9  -3.21924   AATCTCCGGCCTGCC              GGCGGCG CTC TGCTGCC              TGTTATCCCCCGTGA  64 76
 UTI89_C2255 2196333 .. 2196356 +  -6.7  -2.79796   TGTCTGATAACCACA          GGGCTGG CAGCAGAAAA CCAGCCC           TGTGGTAAAATACAG  55 41
 UTI89_C2256 2197495 .. 2197511 +  -3.6  -3.12668   CGAACGTTTGATCCC              ACTGCC CGAAC GGCAGA              TTGGATGTCAGGATC  46 514
 UTI89_C2259 2199729 .. 2199741 +  -4.7   -3.1552   CACTTAAAACCGCAG                ACCGC ATT GCGGG                TGTTACTGCATGACA  49 285
 UTI89_C2261 2201922 .. 2201941 +  -4.2  -4.66953   GTATGAGTGGGTAAT            CCCGGATG AGAA TATCCCGG             TTTTTACACTATTCA  69 134
 UTI89_C2267 2208663 .. 2208681 + -11.8  -3.97947   TCGTTACTATCATAT             CGATCGTT ATA AACGATCG             TTTGTAGTAAATGAC  93 164
 UTI89_C2268 NONE
 UTI89_C2269 NONE
 UTI89_C2270 2213115 .. 2213131 + -10.1  -4.75372   GCCCCAAAGAAACGC              CACCGCC TGT GGTGGTG              TTTTTCCTGGCTGGT  91 45
 UTI89_C2271 NONE
 UTI89_C2272 2214478 .. 2214503 + -13.3  -5.46129   CATTTCACCCGTCAG         GCCGCGTCTTC TCCG GGAGACGTGGC          TTTTTTCATTTATTA 100 169
       yafZ2 2215558 .. 2215579 +  -7.3  -3.21276   TGACATTACCGGGTC           TCACGGTCA GTGA TGAACGTGA            TGTTGTCAGCCCCCG  62 207
       yafX2 NONE
       yeeS1 NONE
       yeeT1 2216901 .. 2216915 +  -4.3  -3.28712   TGAACTGAGTGGGAA               TTCTG ATGAG CAGAA               TTATCGCCACCACCG  52 33
       yeeU1 NONE
       yeeV1 NONE
       yeeW1 2218146 .. 2218168 +  -9.9  -4.61873   CTTCATTTCCCCTGA          CGCCAGCCTG AATA CAG-CTGGCG           TTTTCATTTATAAAC  91 182
 UTI89_C2281 2218848 .. 2218870 + -16.4  -3.05384   AGAATCAATGAGCAA           TGAGGGTTGC CGG GCAACCCTCA           TTGAATAAAACGGGA 100 87
        sbcB 2224081 .. 2224101 + -11.9  -3.92522   GCTTTTTGAGATTTA            CCGGATGAT TAT GTCATCCGG            TTTGTAAGATTACGC  93 69
        hisG NONE
        hisD NONE
        hisC 2231858 .. 2231870 +  -3.3  -3.76224   GTCATTGACGCCTTA                CGTGC GGA GCAAG                TTTGATGAGTCAGAA  53 8
        hisB NONE
        hisH NONE
        hisA NONE
        hisF NONE
        hisI 2235769 .. 2235794 + -14.7  -4.21607   ATCCGGCAAAAAAAA         CGGGCATGGTG TCAC CACCCTGCCCG          TTTCTCTTAAATGCA 100 162
 UTI89_C2313 2250910 .. 2250923 +  -8.1  -3.90112   GCGTTTTGCCAGAAC               CTGGC TGCG GCCAG                TTTCGTTAAAGCGCG  72 491
 UTI89_C2322 2260973 .. 2260991 +  -7.4  -3.86202   CGCGATGCACCCGAT             GCTCATGG CGA CCATCAGC             TTTGATCTGCTCGAC  72 384
 UTI89_C2337 2277141 .. 2277171 + -15.6  -3.88583   AAGTGTGATAAAACA       TCAAATGCGCAGGT TCA AACTGCGCATTTGA       TTTATACAAAATTTA 100 33
 UTI89_C2338 NONE
 UTI89_C2339 2277836 .. 2277869 +  -6.7  -2.66522   GCTTAGTGCTATAAA     TACAGATGGCGAC AAATTGAC GCCGCCATCTGCA      TAACTTGTCTTACAT  55 35
        yegE 2284731 .. 2284744 +  -8.1   -3.4252   CCCATTGCCTGATGC               GACGC TAAC GCGTC                TTATCATGCCTACAA  67 53
        yegD 2287156 .. 2287196 +  -2.5  -4.83615   TTCGTTAATTGAAAA ATGGCTCAG-CAGCGGCT TAAATC AGCCTTCGCCTGAGCCAG  TTTTTCTGCCGCCTG  68 33
        yegM 2292639 .. 2292649 +  -6.8  -3.08679   AAAAAGGAGCGCGCT                 CCTG ATG CAGG                 TGTTACCTCCGAGCA  58 21
        yegN NONE
        yegO NONE
        yegB NONE
        baeS NONE
        baeR 2302438 .. 2302451 +  -6.7  -2.75022   ATTATCCCACGCATG               GTCAG CAAA CTGAC                ATTATCTCTCCGCCC  55 85
        yegP 2302898 .. 2302924 +  -6.5  -4.04206   ATACGTAATTACGAT         GCCGGGCGT AGGTTGTTG GCGTCCGGC         TTTATATCAAAATAA  68 33
        yegQ 2309713 .. 2309744 +  -8.1  -5.28176   CCAGGAACCACCTCC      TTAGCCTGTGTAA TCTCCC TTACACGGGCTTA       TTTTTTATGCATAAG  91 159
 UTI89_C2362 2312188 .. 2312199 +  -2.2  -3.01831   CCGCCGGGAGACTGT                TGGT AATC ACCG                 TGATATTTTTGGCGG  42 502
 UTI89_C2370 2318557 .. 2318567 +  -6.8  -2.80784   TGTACACGCGATCGT                 CGGT ATA ACCG                 TAATTAATCGCTTTA  53 302
        yegT NONE
 UTI89_C2373 NONE
        yegV 2322856 .. 2322900 + -15.8  -3.79993   GCTGTACTCAATAGG CCGTTGCTGTTGGTCAAGCG CCACT TGCTTGATCACCAGCACCGG TATTTTGCTATCTAA 100 62
        yohM 2327537 .. 2327554 +  -2.7  -3.38522   TTATCTTCAGCCCAG             GATGATT CTTA AATCAGC              TATTTCCGCTGACTC  46 63
        yohN 2328520 .. 2328536 +  -5.1  -3.28791   TTTATTGTTGTTTTG              TTACCTG TGG CTGGTAA              TTGTGAAACGGGAAT  54 489
        metG 2337104 .. 2337123 + -10.7  -5.01553   ATAATCCCCCTTCAA            GGCGCTG CATCGA CAGCGCC             TTTTCTTTATAAATT 100 37
 UTI89_C2389 NONE
        yehI 2344671 .. 2344692 + -11.6  -3.28791   TCCATTAAAACACAG           CGGGCAGT GATGCA ACTGCCCG            TTATCAACACGACCT  83 33
 UTI89_C2391 2345252 .. 2345281 +  -9.4  -2.69528   ACAAGTAAAGCTTTA       TTAAAGGGGGAA ACGGTA TTCCCCCTTAAA        TGCGTTTCAATTTGC  69 368
        yehL 2347112 .. 2347138 +  -7.8  -2.89848   GTATCAGGACGGTGC         GGCCCCCGGGCG TGG TGCCTGGACGCC         ATTTGCTGAATTTTC  61 229
        yehP 2350310 .. 2350321 +    -3  -3.07816   GGCTTGCGGAGAATC                TTCA GTCA TGAA                 TTCACTACGTCCGGA  43 15
        yehQ 2352399 .. 2352415 + -10.9  -3.46081   TATCCTATATAGCCC              CTGGTGA GAG TCACCAG              TTCCTTGATTAAATA  81 104
        yehR 2353168 .. 2353202 +  -7.8  -2.73123   CGATGTTGTTATTAA    TGCGAC-GCTCCGGC TCCAGT GCCGGAGCAGACTCA     TCCTTGCCGCGTTTT  57 287
        yehV NONE
 UTI89_C2400 2357339 .. 2357349 +  -6.8  -2.90496   CCGTAAAGGATCAAG                 GCGA TAA TCGC                 TGGTTTCAGACCAAA  54 379
         dld 2365167 .. 2365183 + -10.8   -5.8096   GCCGTCTGCCCCGCC              GCCGCC ATTTG GGCGGC              TTTTTGTTTTTTATA 100 92
        yohD 2367643 .. 2367656 +  -4.5  -3.50393   CACCATGCCTGATGC               GACGC TGGC GTGTC                TTATCTGGCCTAACC  54 88
        yohJ NONE
        yohK 2372934 .. 2372944 +  -6.8  -4.82154   GGCTAAAATTTGCGA                 TGCG TCG CGCA                 TTTTTGATGTAAGTT  80 35
         cdd 2374006 .. 2374022 + -10.9  -4.15044   TGGTGTCGAAAATCC              CGGCAAA CAG TTTGCCG              TTTCTTGCGCAAAAC  86 93
        sanA NONE
 UTI89_C2418 2375067 .. 2375085 +  -6.2   -3.3782   TTTTCCCTTTTCTGT             TAATTATT GAG AATAATTA             TTACTTCACTCAATA  59 43
        yeiT NONE
        yeiA 2377814 .. 2377845 +   -13  -2.98487   TTGTGCTCATTGTAG      GCCGGATAAAACGC GCCA GCGTTGCATCCGGC       ATTTGGTTCCTGTCG  86 129
 UTI89_C2425 2383412 .. 2383443 +  -3.6  -3.22298   AACGATACGCCCAGT      CCAGTC-GCCATTGC AGG GCGATGGCAGGAAGG      TTAATGATCACTCCA  47 366
        yeiG 2385963 .. 2385978 + -11.8  -2.56271   CTGAAGTGAAAGTCC              GCCCGG TTCG CCGGGC               ATCTTCTCATCAGAA  79 32
        yeiH NONE
         nfo NONE
        yeiI 2394319 .. 2394342 + -11.8  -4.66537   TAATCCCCAGAACCA          GTCGGTATCA ATAG TGATGCCGAC           TTTTGTATTGGCGGG 100 347
        yeiL 2396307 .. 2396321 +  -5.6  -3.57144   CAATGGTCTTGACAT               CCAGCG TGC CGCTCG               TTTGCAGATAGGGCG  58 298
 UTI89_C2441 2400448 .. 2400462 +  -4.3  -3.17901   TACTCTGTGGCAGTT               TCAGT TGCGT ACTGA               TTAACTTCGCAATGT  50 523
 UTI89_C2445 2403871 .. 2403883 +  -3.3  -2.54723   ATTTTCTGACAAGCA                GCGTA AAC TCCGC                GTCTTCCTCTTCCAG  42 56
        yeiO 2405219 .. 2405229 +  -6.8  -3.15663   GAGGTGAAAATTTTA                 CAGC GTT GCTG                 TTCATCAAGCTGAAT  59 152
        yeiP 2406091 .. 2406110 +   -10  -5.46129   GCCGCATGCAGAAAA            GGGATAGC TCAG GCTGTCCC             TTTTTTAATTTATTA 100 46
        yeiQ 2407770 .. 2407808 +  -8.1  -4.03183   TTTAACGATTTCTGC   GGTTAAAGCGGATGAAG CTCGC CTTCGTCCGCTCTCCCC   TTCTCTTTTCTGCCT  74 36
        yeiR NONE
 UTI89_C2451 2409964 .. 2409975 +  -2.2  -5.61596   AGGTAATTAGTCTCG                TGTC GCTT GGCA                 TTTTTTTATAACGAT  86 374
         spr 2410643 .. 2410660 + -11.3  -5.85244   ACGAGTTAACTGAAA             GCACTGC TTAG GCAGTGC              TTTTTTGTTTTCATT 100 75
         rtn NONE
        yejA NONE
 UTI89_C2455 NONE
        yejE NONE
        yejF 2418017 .. 2418028 +  -2.2  -3.53012   CATGTTGCAGCAAAT                TCGT CCTG GCGA                 TTTACAAACAGGCAC  47 105
        yejH NONE
        rplY 2422867 .. 2422896 + -15.9  -2.90219   TTGCTGAATAAGTTG       TAAAAAACCCCGC TCCG GCGGGGTTTTTTG        TCTCTGCAAATTATG 100 41
        yejL NONE
        yejM 2426353 .. 2426370 +    -7  -5.76633   AAAATCCCAAGAAAA             CCAACC TATTGC GGTTGG              TTTTTTTATATCTGC 100 192
        narP 2428206 .. 2428234 +  -8.8  -5.35815   CGGGGCACAATAAAA        ATAGCCCGATGG CATCA CCATCGGGCCAC        TTTTTATTTACTCTC 100 28
 UTI89_C2487 2440634 .. 2440645 +    -3  -3.57144   TTCTGCTGGTTTGTT                TTCT CATC AGAA                 TTTAACACTAAAAGA  51 9
         eco 2441383 .. 2441419 + -15.2  -2.71011   CGCGTCTTATCAGCA    TACGCCACATCCGGCA AACCA TGCCGGATGTGGCACA    TCATTACAACGCAAT  93 135
 UTI89_C2494 2446733 .. 2446746 +  -3.1  -3.83205   CATAATCAGCTCCCT               GGTTA AGGA TAGCC                TTTAGTCTGCCCGGT  53 86
 UTI89_C2496 2449453 .. 2449471 + -14.6  -5.81032   TTACCCCTATTTCAA             CCGGATGC CTC GCATCCGG             TTTTTTTTACCCTTC 100 519
        yojN NONE
        rcsB 2453140 .. 2453173 + -14.7  -3.55622   GACTAATCACCTGTA     GGCCAGATAAGACGC GTTA GTGTCTTATCTGGCA      TTTGCACGGATTGCC 100 35
        atoS NONE
        atoC 2459563 .. 2459609 + -10.2  -2.90904   TGTATAACGCCAAAA CTTGCTATGCAGAAATTTGCAC AGT GCGCAATTTTCTGCATAGCCGC TCATTCTCCTTATGA  72 34
        atoD NONE
        atoA NONE
        atoE NONE
        atoB 2463607 .. 2463632 + -11.1  -4.65747   ATTAACATGTAAAAA         CGCCCGATAGC GAAA GTCATCGGGCG          TTTTCTTGAACATTG  95 36
        ubiG 2476648 .. 2476692 + -16.7  -3.53811   ATGCGACGCTTGCCG CGTCTTATCAGGCCTAC AAATGCTCCCC GTAGGCCTGATAAGGCG TTTACGCCGCATCCG 100 81
        nrdA 2483492 .. 2483507 +  -6.8   -4.3898   GCGTGAACGCCTTAT              CCG-GCC TAC GGCTCGG              TTTTGTAGGCCTGAT  74 60
        nrdB NONE
        yfaE 2485084 .. 2485102 +  -3.1  -3.91506   CTGCTCCCAGTCCGC             TTTGGGG ATCGG CTCCAGA             TATTTTTCCAGCTGG  55 121
        glpA NONE
        glpB NONE
        glpC 2492684 .. 2492711 + -14.2  -4.65895   TAAACTCCTTTCTGA        TGCCCGGTAAGC ATGT GGTTACCGGGCA         TTTTTGCGTACACGA 100 38
 UTI89_C2524 NONE
        yfaD NONE
 UTI89_C2526 2494030 .. 2494054 +  -2.7  -3.84825   CCACTAATTAACACA          GGCCCACAG CCGATCC CCATGGGCC          TTTGATATCAATAAC  52 34
        yfaO 2501486 .. 2501507 +  -3.7  -4.79352   ACGACAACCGGGTGC           TGCTGTGCCA GTC TGGC-CAGTG           TTTTATTGTCGATGC  73 512
        yfbE NONE
 UTI89_C2536 NONE
        yfbG NONE
        yfbH 2506925 .. 2506937 +  -4.1  -2.57985   AATTGCGGGTAGTCA                CTGAT GAA ATCGG                TACGTTACCTTATCG  44 22
        yfbI NONE
 UTI89_C2540 NONE
        yfbJ 2509441 .. 2509466 +  -6.1  -2.58667   AATCCCCCACTTTCA         CGGCGAAGTCA CTCT TCACTTCGGCG          ATCATTTTTATCGCG  50 168
 UTI89_C2546 2513227 .. 2513252 +  -8.9  -3.67843   CGCTGCGCCCATTGG         CGATCGGAACG CTGA CGTTCCGCGCG          TTGTTCAGCATTTTG  75 248
        elaC 2518613 .. 2518655 + -10.1  -2.85182   TTTGACATTTTTTCA TCTGTTTGCCGGATA-CG TTTGATGT CGATATCAGGCAAACAGA ATTATCATTTTTAGT  72 93
        yfbL NONE
        yfbM 2522147 .. 2522165 + -11.7    -2.981   GGGCACCAAAAAAAA             CCGCCGA ACATG TCGGCGG             CTTTCTGACTTACAA  80 49
 UTI89_C2571 2539417 .. 2539428 +    -3  -3.61398   ATATCATCATCGCGA                TTCA GTAG TGAA                 TTCTTAAACGAGGCA  50 166
 UTI89_C2572 2540929 .. 2540955 + -13.8  -3.28791   CTGTAATCTTAATTT         CACTGCCGGA GATTGCA TCCGGCAGTG         TTATCCCGCCACAAT 100 35
        yfbR 2541610 .. 2541657 + -12.8  -3.28712   CGCTGTAAGCAGTCG GAGTCTG-CGTCGCATCAGGC AATAAGC GCCGGATGCGACATCAGGCTC TTGTCAAAACGGAAA  90 33
 UTI89_C2579 2546817 .. 2546844 + -16.4  -4.36914   CTGACTGCCTGATTT        CA-CACCGCCAGC TCA GCTGGCGGTGCTG        TTTTGTAACCCGCCA 100 29
         pta 2549073 .. 2549095 +   -15  -5.64304   CTGCGGATATCTGAA           CCGGAAATAG TCA CTATTTCCGG           TTTTTTATTCTATTA 100 66
        yfcC 2550752 .. 2550769 + -12.7  -5.32944   CACTAAAAATGTTAA             GAGCCGC GATT GCGGCTC              TTTTTTCATTCTGCC 100 35
        yfcG NONE
        folX 2553817 .. 2553834 +  -2.6  -3.02511   TCCATGACCTTAAGC             TGGCAG CGTTAA CCGCCA              TATTGGGAGGCTGCA  43 14
        yfcH 2555013 .. 2555025 +  -6.2  -3.98214   AATGCACGGAAACGC                CGGG CATCC CCCG                TTTGTAATACGTAAT  65 296
 UTI89_C2598 2563155 .. 2563194 +  -8.4  -2.58544   CGTCACATCAGGCAA  CGGCTGTCGGATGCGGCG TGAA CGCCTTATCCGACCTACG   GTTCTACCCCTGCAC  63 5
         div 2571531 .. 2571546 +  -2.5  -3.54424   GTGCGGTGCCGCGAA              CGTGT GAGGGG ACGCG               TTTAACCACCTCCAC  47 198
        yfcK 2576211 .. 2576222 +  -7.2  -3.30124   TTGTTTGTCGGATGC                GGCG TAAA CGCC                 TTATCCGACCTACGC  63 53
        yfcN 2581853 .. 2581876 + -18.2  -2.89177   GCATGACATAACGGA          CAACGGGGCC AGAT GGCCCCGTTG           TGTGGTGTATACGCT 100 308
        fadL 2595209 .. 2595228 +  -8.6  -5.82036   CTTAATAAGAAAAAA            GGTGAGTT TTGC GACTCACC             TTTTTTGTTTCTTAT 100 52
        yfdC 2597324 .. 2597338 +  -5.6  -2.73542   AAATGGATATAACGA               GCCCCT CCT AAGGGC               TAATTGCAGGTTCGA  50 128
        intC 2598842 .. 2598861 +  -9.2   -5.3236   ATTACCGCGGTTAAT            GCCCGTCG CTTC CAACGGGC             TTTTTTGTAAATTAT 100 177
 UTI89_C2638 NONE
         mnt NONE
 UTI89_C2640 NONE
 UTI89_C2641 NONE
        hkcB 2606258 .. 2606269 +  -4.4  -2.64962   GAGATAAGCTCAATA                CATC CATG GATG                 ATTAATTACTCCTGT  46 9
 UTI89_C2662 2623411 .. 2623429 +    -3  -3.60627   TCCCTCGCCACCACG             TCCACACA TCT TGCGTGGC             TTTGCAGTCGCGTGA  51 374
 UTI89_C2677 2630637 .. 2630650 +  -9.5   -6.4753   CAAACCTTCCATAAG               GGGGC ATTC GCCCC                TTTTTTTTTATTTCC 100 27
 UTI89_C2679 NONE
         ral 2631726 .. 2631743 +  -6.9  -4.97405   TAAACAGAATAACAA             GGCTGCC TGAT GGTGGCC              TTTATTTTTGTCCGT  82 16
 UTI89_C2681 2632364 .. 2632385 + -10.2  -5.86061   TGTTGGAAATCTTCT           TTGCCCTC CAGTGT GAGGGCAA            TTTTTTTTGATGGAG 100 173
 UTI89_C2682 NONE
        kil2 NONE
 UTI89_C2684 NONE
 UTI89_C2685 2633896 .. 2633908 +  -5.5  -3.29144   TCAGCGTTATTTCCT                TGGGC CGT GTCCA                TTCTGAGAGCAATCA  56 7
         erf NONE
 UTI89_C2687 NONE
        hkaJ NONE
        hkaH 2635956 .. 2635967 +  -4.4  -3.16564   TATGGATACGTTGGT                TGAC ACTC GTCA                 TTACTGCGATACCGC  50 135
 UTI89_C2690 2636880 .. 2636898 +  -7.4  -3.18728   AAAAGCGCTGGCCTT             GGCTTCGT TTT ACGAAGCA             TTCAATCTTAACAGT  62 189
 UTI89_C2692 2637281 .. 2637298 +  -9.1  -4.83243   GACAATGAATGATAA             TCCTCGC ACTC GCGGGGA              TTTCTTTTATCTGAA  95 29
 UTI89_C2693 2637510 .. 2637523 +  -9.5   -5.4833   TGAAAGAACACCAAG               CCGCC TGAT GGCGG                TTTTTTATTGCCTGA 100 18
        hkaC 2637927 .. 2637960 +  -8.3  -2.60956   CGCACTAGCAATGCC     GAATAAGGCACACCAG GAA CTCGTG-GTCTTATTC     ATTATGAAGTGGTTT  63 177
 UTI89_C2696 NONE
        dsdA 2641793 .. 2641803 +  -5.4  -3.53224   TATCTGGCAAAAGGC                 CGTT AAT AACG                 TTTCAACGCAGCATC  57 20
 UTI89_C2699 2643455 .. 2643471 +  -3.8  -3.40164   GCCATTAAAGTTGTC              CATTAT GCGAA ATAATG              TTGCTAATTTCTTTT  50 11
        evgA NONE
        evgS 2649242 .. 2649268 + -10.9  -3.34517   AATGACTAAATAGCG         GCTCCCACAAT GTTCA AATGTGGGAGC         TATTTACCAGCACAT  80 32
        ypdI NONE
         ddg 2657866 .. 2657893 + -11.4   -5.4756   TCCCTCCTCAAATCA        GCCATAATAACC TCAT GGTTTTTATGGC         TTTTTTCTTAAGGTT 100 59
        ypdA NONE
        ypdB NONE
        ypdC 2663287 .. 2663298 +  -2.2   -3.6106   ATTCCGTTTCCAGCA                GCGT CAGG ATGC                 TTTGCGCATCTTGCG  49 54
        yfeO 2672238 .. 2672249 +  -7.2  -3.09516   ATATTGCGTTAACAG                GCCG CTGA CGGC                 TTCGATCGTGAAGGA  60 105
        ypeC NONE
 UTI89_C2723 2672937 .. 2672947 +  -6.8  -2.79796   GACTCATAACCAGAA                 TCCG TGT CGGA                 TCTAATCCCATCAGA  53 281
        nupC 2675520 .. 2675565 + -16.3  -3.17212   CTGGTGCTGTAAGAC CATACATAAAAAAGCCGGGGA TAAT TCCCCGGCTTTTTTACGCCTG TTAATCAGCTAATGG 100 29
        yfeC NONE
        yfeD 2679135 .. 2679157 + -12.7  -4.51238   AGCATAAATAAAAAA           CGGCAGGGG TATCT CTCCTGCCG           TTTATCTTTTATGCG 100 34
        yfeH 2687722 .. 2687754 +  -2.8  -4.25104   CTTAAAGCGGACGCT     TC-AGGGGCTGGAC CAGTTGC GTC-AGCCCCTCGG     TTTTAATCAGCAGCG  58 36
        algP 2691113 .. 2691147 +  -2.8  -5.02476   CACTATTAACTTTCA     CAGCACAAAGATAGAT GAA ATCGTGCTTTTTGCTG     TTTTTTCGAACATAT  70 352
        cysZ 2692043 .. 2692062 + -12.8   -3.7347   CGTTTGTGTGAAACA            GGGGTGGC TTAT GCCGCCCC             TTATTCCATCTTGCA 100 65
        cysK 2693188 .. 2693203 +    -9  -5.26316   AAAATGCGTAAAAAA              GCACCT TTTT AGGTGC               TTTTTTGTGGCCTGC 100 54
        ptsH 2693789 .. 2693812 +  -4.5  -4.11692   GTTAAACTGATGGCG          GAACTCGAG TAATTT CCCGGGTTC           TTTTAAAAATCAGTC  61 14
        ptsI NONE
         crr 2696142 .. 2696159 + -12.7  -5.71983   TGCTGCAGTGAAAAA             TGGCGCC CATC GGCGCCA              TTTTTTTATGCTTCA 100 45
        yfeK 2697862 .. 2697877 +  -4.6  -3.66018   ATAAAGCGTGACACG              CCGGTG ATAG TGCCGG               TTGTTCCCATGCTGG  55 398
        yfeU NONE
 UTI89_C2761 2706029 .. 2706056 + -13.5    -3.767   AAGCAGTAATAAAAA        GGCCAGTCAGT TGTGTT ACTGGCTGGCC         TTTAATCAATGAATC 100 152
 UTI89_C2763 2707001 .. 2707019 + -10.3  -3.63341   TCCTGAAAATAATAA             TGCCACG CAATC CGTGGCA             TTGTTGGGCGCTATT  78 35
        amiA NONE
        hemF 2710831 .. 2710861 +  -6.1  -4.08394   ATGCAGTTGATTACA      CAAGTCCAGCACCG TCAC CGGTTC-GGACATG       TTTTCCAGCACATAT  68 298
        talA NONE
        tktB 2731315 .. 2731328 +  -8.1   -3.3514   CTGATTGTCGGATGT               GACGC TGGC GCGTC                TTATCCGGTCTACAT  65 57
 UTI89_C2792 2732995 .. 2733012 +  -7.7  -3.36515   TAAACTTCACGTTTA             TGGCGGA TAAC TTCGCCA              TCTTTGCGCGTGAGA  62 457
        narQ NONE
        acrD 2740388 .. 2740406 +   -11  -3.52009   CAACTTTCCGATTAA             GAACCTGC TCA GCGGGTTC             TTGCTGTTTGTACTT  81 79
        yffB NONE
        dapE 2742349 .. 2742364 +  -5.4  -2.82623   CGTATCATGGAACAG              CTCGTC GCCT GATGAG               TGGTTCTGCAAGAGG  50 14
 UTI89_C2799 2742596 .. 2742645 +  -4.1  -3.30124   AGAAGTAAGCTAAGT GGCCGGATAAGGCGTTAACGCCG CATC CGGCCATGATGCCTGATACAGTC TTATCAGGCCTACCC  50 33
        gcvR NONE
         bcp 2750674 .. 2750688 +  -5.6  -3.73775   TTGCCCATCAGGCCA               GGCGTG AAT CACGGC               TTTGATCAGCGTCGC  61 154
 UTI89_C2809 NONE
        yfgC NONE
        yfgD 2753801 .. 2753815 +  -7.1  -3.30124   CACATTGCCGGATGC               GACGC TTGCC GCGTC               TTATCCGGCCTACGA  63 65
        purM NONE
        purN 2758713 .. 2758732 + -10.7  -4.74504   CCCCCGTAGTTAAAG            CGCCAGC TCTGCC GCTGGCG             TTTTTCAATTCACCT  95 43
         ppk NONE
         ppx 2762485 .. 2762513 + -18.2   -3.6279   CGCCGCTTAATGCTT        TGCGGGCCGACG AGAAA TGTCGGCCCGCA        TTATTCAGGCACTTT 100 31
 UTI89_C2822 2765456 .. 2765487 +  -3.8  -4.94222   CGGCTGCGAAATAAA      TACATCATTAATAC ATAT GTTGTGATGATGTA       TTTTTATAAATTATT  74 177
        yfgH NONE
        yfgI 2766734 .. 2766753 + -12.2  -4.80178   TTTAGGATAAAAAAA            CCCTCTGT AGTA ACAGAGGG             TTTTGTTCATTCATA 100 71
        xseA 2771511 .. 2771526 +  -4.6  -3.39841   GCTGGTTACTGGAAG              CAGGTC ACCA GACCCG               GTTTATTTATTAGCG  52 104
 UTI89_C2839 2792905 .. 2792921 +    -8  -4.25104   CCTGAGGGCAATCAG              CGGCAA CACGT TTGCCG              TTTTCATCCAGCCAG  76 497
        sseA 2800854 .. 2800897 + -18.4  -2.90194   AAAATAAGCTTTTTA CAGGCAATAAAAAACCGCCG AATC TGGCGGTTTTTTATTGCTGG TCTGGTTCGCGGCCT 100 34
        suhB 2811110 .. 2811121 +  -5.8  -3.18264   TGACGAGTTAAGCGA                CGCT CTGA AGCG                 TTAATGACTCAGGCG  54 10
 UTI89_C2856 NONE
        csiE 2813851 .. 2813867 +  -7.9  -3.17212   TTGCACCACTATCAA              CCACGGC AAC GCCGTAG              TTGCTCCCATAATGC  61 281
 UTI89_C2860 NONE
        yphA 2815534 .. 2815545 +  -7.2  -3.30124   AAAGATGCCGGATGC                GGCG TAAA CGCC                 TTATCCGGCCTACCG  63 42
        yphH 2825937 .. 2825954 + -11.3  -5.01732   GCGATAACGTAGAAA             GGCTTCC CGAA GGAAGCC              TTTTTTCAACAGATT 100 45
        hmpA 2828738 .. 2828748 +  -3.2   -3.0623   CGAATGCTTTGGCCC                 GCAT AAG GTGC                 TGTGATTTGATGTTG  45 10
 UTI89_C2875 2831753 .. 2831764 +  -4.4  -3.60296   CATTGGCTCCGCCAG                GCAA GCTG TTGC                 TTTGAGATCAACGTC  55 446
        yfhD 2839118 .. 2839133 +  -3.2  -4.10552   AATCTGTCGAGGATT              GCGC TTTTTTCT GCGC               TTTAATTTCCTGGCG  57 39
        yfhH NONE
        yfhL 2841667 .. 2841697 +  -4.9  -4.30995   CCACGCGGATAAAAT       TTAATATTCTGCT CTGGA AGTAGAGTGTTAA       TTATTTTATAGAAAA  68 22
 UTI89_C2889 2846211 .. 2846227 +  -6.5  -3.30441   CCCAGTAACGGCTGT              CCGCG CTGTTGT CGCGG              TTGTCGCCCATCATG  56 210
        nadB 2853896 .. 2853916 +  -3.9  -4.08216   AATGCCAGCAGCACC            CGATGCG GCAGTCG CGCTTCG            TTTTCCGCCACATCC  60 137
 UTI89_C2898 2855976 .. 2856001 + -15.5  -4.82901   ACAGAAGAGTAATCT         CAATGCCGGGT TTAA GCCCGGCATTG          TTTTTATCCCGGCAA 100 29
        yfiK 2857586 .. 2857609 + -16.8  -3.22884   TATTAACGAAAAAAA          GCGGAAGAGG TCGC CCTCTTCCGC           TTAGTAACTTGCTAC 100 35
         ung 2859024 .. 2859049 + -14.7   -3.0169   AATTTGCGGGAAAAT         GCCGGATGGCA GAGT TGCCACCCGGC          TGATTTATCAGGCTT  89 40
        trxC 2860727 .. 2860747 + -14.7  -4.50976   TCTCTTTAATCTTAC            CGGGGCGCA TCT TGTGCCCCG            TTTTCTCCTCTGCGA 100 32
        yfiP NONE
        yfiQ NONE
         pss 2865655 .. 2865671 +  -9.4  -5.04249   ATCCTGTAATCACAA              CCCCGT CCTGT ACGGGG              TTTGTTTTTTGGAGG  93 32
        yfiM 2866495 .. 2866509 +  -3.6  -3.39803   GCATGCATTCCCGCA               GTATTT ACC AGATAC               TTCTGCATATAAGTG  49 503
 UTI89_C2911 2867716 .. 2867740 +  -2.7  -3.28712   GACTTCAGCACTCCA          TACGCCACCTG TGC CAGCTTGCGCA          TTATCGAGCCGAGAA  46 60
 UTI89_C2912 2868413 .. 2868441 +    -8  -3.06501   TCGTAAAGGCACTCT        GCGACAGGTTCC ATATA GGTGCCGGTCGC        TTCGATGCAGATATG  62 92
 UTI89_C2914 2868869 .. 2868924 +  -3.2  -5.22104   GACAGTTTCAGTTAA C-CGGCTTTTTGATACTCAGTCCGGTA TTC TACCGGGCTGAGTCCCCCAAGACTGAG TTTTATTCTTTTTTG  77 54
 UTI89_C2916 2870701 .. 2870721 +  -4.7  -3.68292   CTCGGGGCAAGTTTC            GTGCTTAGA TGC TTTCAGCAC            TTATCTCTTCCGCAT  55 143
 UTI89_C2919 2871666 .. 2871677 +  -4.4   -4.7254   CCACTTTCGTGTTTG                CACA GTGC TGTG                 TTTTTAATAAACAGT  71 77
 UTI89_C2920 2873521 .. 2873545 +    -8  -3.93061   AAAATTTGAGAGACT         CAC-GAACAAC TCTC GTTGTTCAGTG          TTTCAATTTTCAGCT  72 307
 UTI89_C2924 2875776 .. 2875792 +  -9.4  -4.56607   ACTTATAGACAAAAA              CGAGCC CCGAA GGCTCG              TTTTATCATTACTGG  89 135
 UTI89_C2928 2881105 .. 2881123 + -11.7  -5.94214   ACCTGAAACACAAAA             CGGCAGC CTTGA GCTGCCG             TTTTTTTATTCTGTT 100 46
 UTI89_C2929 NONE
 UTI89_C2931 2881721 .. 2881736 + -11.8   -5.4505   TGAGTGTATCGCCAA              CGCGCC TTCG GGCGCG               TTTTTTGTTGACAGC 100 51
        pheA 2883113 .. 2883140 + -18.6  -2.67428   CAACCTGATGAAAAA        GTGCCGGATGAT GTGA ATCATCCGGCAC         TGGATTATTACTGGC 100 33
        yfiL 2885951 .. 2885964 +  -2.4   -4.1922   AAAATCAATTAAGCA               TGAG ATTTTA CTCA                TTATGTTTTATTTTT  57 51
        yfiR NONE
        yfiN NONE
        yfiB 2888331 .. 2888352 +  -7.1  -3.62224   AAACAGACAAAAAAA           GGGCCAGCC AATT GGCCAGCCC            TTCTTAACAGGATGT  67 50
        ypjD 2892878 .. 2892913 +  -3.3  -2.92439   TGGAACACATTTCTA    CTACTACGTTGATCA TTATTC TGATCATCATGGTGG     TCATTTCAGCCTATT  44 62
        yfjD 2894155 .. 2894180 + -16.9  -3.10244   GCGGAGTAACGAAAA         CGGCCCGGCAT TCGC ATGCTGGGCCG          TGATTTATTACGAAA 100 32
 UTI89_C2946 NONE
        yfjB 2895837 .. 2895856 +  -2.2  -2.56601   TATAAAACCAGTTTA            TACTGT ACACAATA ACAGTA             ATGGTTTTTCATACA  39 65
        recN NONE
        smpA 2898066 .. 2898082 + -12.3  -5.46276   AAAGACGTTAAAAAA              GGTGCTC AAT GAGCACC              TTTTTTCTGTCTGTT 100 57
        smpB NONE
 UTI89_C2956 NONE
 UTI89_C2957 2901444 .. 2901494 + -11.9   -4.1043   TTACAGGATTAGGTT TGCGGCCGTGCCAGCAGGAC GAGCATGAAAAA GGCC-GCTGGCACGGCCGGA TTTGTCATCTTTGCC  93 58
 UTI89_C2960 2905773 .. 2905785 +  -3.5  -3.64703   GGCCGCTACTCACTA                TTAAA TAC TTTAA                TTTGCATCAAGAACA  51 81
        yfdK 2906912 .. 2906926 +  -5.6  -3.69068   CAGGCCAGATGACAT               CCGGCG CTG TGCTGG               TATTTGTTGCCGTCA  58 29
 UTI89_C2978 2919143 .. 2919168 +  -5.3  -3.74872   ATCCGGCAGGTGCAG         CCCGTCCGGAT CGCT GTCCGGAATGG          TTTCATCCGGTGCAT  61 79
        ymfK 2935692 .. 2935705 +  -8.1  -5.71983   ATCAATGTTTATGAA               CCTGC TTCG GCAGG                TTTTTTTATACTTGA 100 40
       yfdQ1 2938129 .. 2938144 + -10.4  -3.86346   TTTCATTACTGCAAA              TGCCCC TGCG GGGGCA               TTTATGGAAACGTAA  82 41
       yfdR1 2938821 .. 2938840 +  -2.2  -3.06261   ATATAAGTAATTTAT            TAACATAT AGAT ATAGGTTA             TATTACAAATTGAAA  42 81
 UTI89_C3008 2939857 .. 2939869 +  -3.3  -2.62613   GAAGCAATAAACAAA                CGTGT ACA GCGCG                GTGTTTGGCGTGAAG  42 142
 UTI89_C3009 2941145 .. 2941156 +    -3  -4.70879   GCCAATCGTCTACTG                TTTG AAAC CAAA                 TTTTTAACCTTTGCA  68 49
 UTI89_C3013 2943292 .. 2943307 + -11.8  -5.52023   CCCTATGACATTAAA              GCCCGC TGAT GCGGGC               TTTTTTATTGGTCCT 100 105
        ygaT NONE
        ygaF NONE
        gabD NONE
        gabT 2948896 .. 2948908 +  -9.1  -3.30124   ACCCATGCCGGAGGC                GACGC TGC GCGTC                TTGTCCGGCCTACGC  71 47
        gabP NONE
        ygaE 2951223 .. 2951245 +  -8.4  -4.63184   AATACGCAACACTTG           CCCCGGGTAA ATT TTATCCGGGC           TTTTTAGCATCGGTT  88 53
 UTI89_C3021 NONE
        ygaV 2952373 .. 2952383 +  -3.2  -3.54935   TATTGTCCGTAAGGA                 GTCA CTA TGGC                 TTTGACAACCATTTC  50 29
        ygaP 2953070 .. 2953087 +  -6.2  -5.00616   GATGAATTTATATTT             CGCCGG ACGCGG CTGGCG              TTTTTTACCAGCGCG  83 192
 UTI89_C3026 2953957 .. 2953973 +  -2.2  -3.86283   GCGAAAATGCAGATG              GCAATG AGATC CACTGC              TTTCATCTCCATTCA  53 86
        ygaW 2954482 .. 2954504 + -14.8  -3.42283   CCTGACCCTTCTTTT           CGCGACTGGC ATC GCCAGCCGCG           TCTTTAACTGGCTTC 100 36
        ygaM 2955365 .. 2955385 + -16.9  -5.15969   AATACGCGTCTTTGA            CCCCGAAGC CTG GCTTCGGGG            TTTTTTAGCTTAAGG 100 57
 UTI89_C3031 2957403 .. 2957422 +  -6.3  -3.27177   AACAGAGAGACAACC            CGACGCG TATCAT CGCGCCG             TATCTTCATTTTAAA  57 185
        nrdH NONE
 UTI89_C3034 NONE
        nrdE NONE
        nrdF 2961305 .. 2961329 +  -7.2  -5.62219   CTCTGTTGCATTATT          CGCCTGAA ACCACAATA TTCAGGCG          TTTTTTTGCTATCTT 100 140
        proV NONE
        proW 2963816 .. 2963832 + -11.5  -2.58544   AGTAACTCTGCACTT              GCCCGGT GAC GCCGGGC              GTTATCACCCTGCCA  77 36
        proX 2964865 .. 2964897 + -10.6  -2.87931   AAGTAATTTTTATTC     G-GGCGGATAAGGCG TTTT TGCCTCATCCGCCGC      TCTGTACACAATGCC  75 35
 UTI89_C3040 NONE
        ygaY NONE
        ygaZ NONE
        ygaH NONE
        mprA 2968086 .. 2968109 + -12.5  -4.56597   AAAGAAAAAATGACT          GGCCAGCAT CGCAAC ATGCTGGCC           TTTTTGGCAAGCAGG 100 73
        emrA NONE
        emrB 2970903 .. 2970918 + -10.4  -5.34309   ACTAAGGTTGTCAAA              GGGAGC TGCG GCTCCC               TTTTTATTTGCTCAT 100 36
 UTI89_C3047 NONE
 UTI89_C3048 2972972 .. 2972998 + -15.9  -2.59447   TGACAGGTAACAAAA        GCCGGGC-GGTG TTTT CACCAGCCCGGC         CTCTTCTGCTTAAAC 100 31
 UTI89_C3059 2980630 .. 2980645 +  -3.2   -3.6692   TTCTGAAAAGACAGT              TGGCAA AGGT TCGCCA               TATTTTCGCGTCGCC  51 165
        srlA NONE
        srlE NONE
        srlB NONE
        srlD 2986884 .. 2986901 +  -5.5  -3.27475   GTCAGTCGATCAATG             TCACCGG CGGT CAGGTGA              TGTTCTGATCAACAG  54 0
        gutM 2987393 .. 2987407 +  -3.6  -3.08508   CGTTGTGAATGTTAC               TAGCTT GCG AAGTTA               TCATTTTGAAACCTA  45 44
        srlR NONE
        gutQ 2989184 .. 2989221 +  -4.9  -3.55444   TTAATCCTTCAGCCC  CAGACGTTTCGCCAGCC GATGCA GGTTGGCG-A-CGTCGG   TTTCCAGCATCCGCG  56 37
        norV NONE
        ygbD 2993566 .. 2993579 +  -8.1  -3.30124   CAAAATGTCGGATGC               GACGC TGGC GCGTC                TTATCCGACCTGCGG  65 152
        ascF NONE
        ascB 3000922 .. 3000933 +  -7.2  -3.30124   AACCGTGCCGGATGC                GGCG TGAA CGCC                 TTATCCGGCCTACAA  63 43
        hypA NONE
        hypB NONE
        hypC NONE
        hypD NONE
        hypE NONE
        fhlA NONE
 UTI89_C3095 3015991 .. 3016019 + -16.1  -4.78326   AGCGTAAGCGCCGTA        TTTGCCGGAGAGT ATG GCTCTCCGGCAGA        TTTATTTCTTTGGAC 100 34
        mutS 3019219 .. 3019245 + -11.7  -3.01924   CTGGTGTAATAATAA         TTCCCGATAGT CTTTT GCTATCGGGAA         TATTAACAACAACTG  81 32
        ygbJ NONE
        ygbK NONE
        ygbL NONE
        ygbM 3025188 .. 3025205 + -11.3  -2.56095   CGTACCCATACATCC             CCCCATC TACG GATGGGG              TAGGTTAACTATAAC  77 63
        ygbN 3026666 .. 3026698 + -10.8  -4.35926   TAATGTATGCCAATA      TTAACCTCGGTA ATATCTCGC TACCGAGGTTAA      TTTTCACTTTGCAAT  90 88
 UTI89_C3108 NONE
 UTI89_C3109 3028572 .. 3028600 +    -6  -3.26722   TTAAAATGATGATTG       CCGAATGTGACGC TGAC GCGTC-TATCCGG        TCTTCTACATCTAAA  57 32
 UTI89_C3110 3029801 .. 3029824 +  -7.4   -2.7806   GGTTCCGCCGATTTA          TCGCTGCG GCAAATAA CGCAGCGG           GTTTACGGATTTCCC  58 517
 UTI89_C3113 3031216 .. 3031242 + -10.9  -2.72511   AGAATCCCGCCTTCG         TCCAGCTGCGT CATTA GCGCAGTTGGA         ATTTCAGGCGGTGCC  70 279
         iap 3040136 .. 3040166 +  -9.1  -4.45083   TAGGTTCGAACGTAG      GCCTCAGGTTGATA GAAA TATCG-CCTGGGGC       TTTTGTCCATCTGGA  88 360
        ygcM NONE
        ygcN NONE
        ygcO NONE
        ygcP 3047611 .. 3047625 +  -7.1  -3.30124   TTCAGCGCCTGATGC               GACGC TTGAC GCGTC               TTATCAGGCCTACAA  63 101
        yqcE NONE
        ygcE 3056179 .. 3056220 +  -5.2  -4.77036   CCCGGCATGAACATA CCTGA-ATGGTTATCCCCGC TGAC GCGGGGA-ACTCATATCCGG TTTTTGCTGGTGGGC  75 66
 UTI89_C3141 NONE
 UTI89_C3142 NONE
 UTI89_C3143 NONE
 UTI89_C3146 NONE
 UTI89_C3145 3060116 .. 3060133 +  -4.8  -3.23692   CGGTTCTTCAGGAGG             CGG-CGG TTCAT CCGGCCG             TTGGTGATCGTAATG  52 1
 UTI89_C3147 3061055 .. 3061074 +  -9.2  -4.66609   CTCAACCATAAAAAA            CGCCAGCC CGAA GGCTGGCA             TTTTTAAATCAGATA  90 41
 UTI89_C3152 3065909 .. 3065919 +  -4.6  -3.27525   GCGCGTCGATAACAT                 CCGG TAC CTGG                 TTGAGTTTACCCAGC  51 107
        barA 3072460 .. 3072491 + -10.9  -4.67943   GCGTTTGGCATCAGT      CTCAAACCGGCTC CAGATA GAGCCGGTTTTGG       TTTTCTGTCTTAACG  95 215
        yqcD 3080663 .. 3080689 +    -3  -2.57931   ATAAATTTTTTCTCA         ATTTTGCGTG CTGGATT CACGCAGAAG         GTTGTGAAAGGTCAG  40 37
        ygdH 3082138 .. 3082159 + -10.1  -4.72556   CATAATCTCCCCTCC           CCCGGTGAC GTTT GTTGCCGGG            TTTTCTCGTTTTTGG  91 36
        sdaC 3083982 .. 3084001 + -12.8  -3.27786   CAGCTAAGTCCTTTC            GCGCCGCT TTCG GGCGGCGC             TTCCTCCGTTTTAAC  90 34
        sdaB 3085411 .. 3085429 +  -7.4  -3.08774   TAATCGCTCTCCAGA             GGCCTC TTTTTGC GAGGCC             TCTTCCCGATTTCTC  60 38
         exo 3086318 .. 3086352 + -14.3  -3.32963   TTTCATGCACTTATA     TGCCGGATAAGACGC GGCTA GCGTCGCATCCGGCA     TTATCACATCAGCGT 100 78
 UTI89_C3172 3088578 .. 3088589 +  -4.4   -3.0264   TCCAGCTAATAAGTG                TGAC CGCC GTCA                 TATTACAGACCGTTT  49 83
        fucP NONE
        fucI 3091929 .. 3091956 + -12.9  -3.01791   ACAAGCAAGAGTGGT        TAGCCGGATAA GCAATG TTATCCGGCTA         TATTGCAGGAGCGAT  86 90
        fucK NONE
        fucU 3093829 .. 3093847 + -13.1  -2.60212   AATCTCATACCGGTA             CGCCCGC ATGAC GCGGGCG             GTTATCGAATGATGG  84 39
        fucR 3094619 .. 3094640 +  -8.6  -3.21993   ACGGAAAGGGTAGCA           GGCCGGAG ACGACG CCCCGGCC            TTACCTGTTATCGCT  67 40
 UTI89_C3181 3097668 .. 3097679 +    -3  -3.29038   TCTTCTCCTTAAAGC                GATT AATA AATC                 TTAATAGTATTGATT  46 10
 UTI89_C3183 NONE
        ygdK 3099499 .. 3099536 + -12.7  -3.92542   GGTTTAAGCACAGAA   CCAGGTCGGATAAGACG TTCG CGTCGCATCCGACCTGA    TTGTTTACCCCTGAC 100 34
 UTI89_C3190 NONE
 UTI89_C3191 NONE
 UTI89_C3192 NONE
 UTI89_C3193 NONE
 UTI89_C3194 3108448 .. 3108464 +  -6.5  -2.75183   GTGAAATAAAACATA              CCGCC GGAAGAA GGCGG              TGCTTCAATCACACT  53 32
 UTI89_C3196 3108998 .. 3109019 + -14.5  -5.25699   CCGCCTGATAACTGC           GGCAGACAG GAAA CTGTCTGCC            TTTTTGTTGTGTGCT 100 33
 UTI89_C3197 NONE
 UTI89_C3198 NONE
 UTI89_C3199 NONE
 UTI89_C3200 NONE
 UTI89_C3201 3117543 .. 3117554 +    -3  -3.07132   CTCACAAAACATAAA                GATA ATGG TATC                 TCATTTATATCAATG  43 390
 UTI89_C3202 NONE
 UTI89_C3203 NONE
 UTI89_C3204 NONE
 UTI89_C3205 3124237 .. 3124251 +  -9.2   -4.2123   AGCCAGAGCAGTTGC               CCGTGC AAG GCGCGG               TTTATTGCGTCAATG  82 256
 UTI89_C3206 3126246 .. 3126259 +  -3.1  -3.57507   TCAGGCGGCGGTACT               G-TGCG ATA CGCAGC               TTAGTTTGGATTACT  51 53
 UTI89_C3207 3127120 .. 3127141 +  -2.3  -4.58663   TGACCGGCAATACTA           TAAGCAAAG TAGT CATTGTTTA            TTTTTAACAGATGAT  61 227
 UTI89_C3208 NONE
 UTI89_C3209 NONE
 UTI89_C3210 3132660 .. 3132684 + -11.5  -5.88197   TAGAATGCTGACAAA          CCGCAATGTGT TCT ACAAATTGCGG          TTTTTTTGTATTTAA 100 269
 UTI89_C3217 3138505 .. 3138515 +  -8.2   -4.4078   GGTGTGGTCGACATA                 GCGG TCA CCGC                 TTTTGCTTACGCCAC  81 347
        argA 3141020 .. 3141064 +  -8.5  -3.32997   GGTAAGCGATGAAAA TCGCCGGATGCGACATGCG TAACACT CGTGCGTCGCATCAGGCAA TTACGTTTATCCCCG  69 36
 UTI89_C3228 3155153 .. 3155171 +  -4.4  -4.42788   AACTGGAAGAATGCA             TGGCACGG TGC CAGCGCCA             TTTTATCCAGTTCGC  67 373
        mutH NONE
        ygdQ 3161609 .. 3161623 +  -2.8  -3.77484   AGGGCGTACTCACTC               CTGTTA CCC TCACAG               TTTAAGATTTTCCTG  52 64
        ygdR 3161930 .. 3161956 +  -7.3  -2.81421   ATTGAACGTTAACAA         ATAAGGTCAGC ATCCG GCTGGCCTTAA         GATTTTTCTCTTTCC  58 29
         tas 3163076 .. 3163103 + -12.8  -3.13403   ATCCTGCACCATAAG        ATTAACGCCGGT TAAA ACCGGCGTTAAA         TATTAATGACGGCGC  86 27
        galR 3168107 .. 3168141 +  -9.3  -3.28791   CCAGTAATTCTTCAA    TGGTCTGGCGACGG CGAATCAA CCG-CGCCTGACCA     TTATCAAACAGAACT  69 64
        lysR 3170796 .. 3170809 +  -2.3  -3.94811   GAGCAACGAGACTCA               ATGGC ATCC GCCAC                TTTATGCATCGTATT  54 427
 UTI89_C3248 3177521 .. 3177562 + -17.7  -4.35461   TTTAGCTAATATCCG TTGTGGATGGTTCAAAATTG CTT CAATTTTGAACCATCC-CAG TTTTCATAATGTTCA 100 32
 UTI89_C3251 NONE
        ygeT NONE
 UTI89_C3253 3182822 .. 3182843 + -15.9  -3.31799   CGAAGTAAAAGGATA           TCCGGCCTG AATT CAGGCCGGA            TTCTCAGAGGTTATG 100 33
        ygeW 3186305 .. 3186326 + -13.7  -3.24232   GTGAAATAACCCCTC           GGGCCGATC AGCT GGTCGGCCC            TCTATTTCCAGAGGC  93 32
        ygeX NONE
        ygeY 3188839 .. 3188858 +   -15  -4.71482   ACTCTTCACTTATCC            CCCTCCGG TTCG CCGGAGGG             TTTTTGGAGTTTGCT 100 43
        ygeZ NONE
        yqeA 3191245 .. 3191272 + -12.7  -4.54727   TTGTCAGTAATTTAA        AGGCCGGATGG GTAATA CCATCCGGCCA         TTTTCATTTAAGCCA 100 31
        ygfJ 3194643 .. 3194653 +  -3.2  -2.88544   CCTGGCAAGAGTGGT                 GCGA TTG TTGC                 TCTATCCCCCTAAAC  44 263
        ygfK 3197810 .. 3197820 +  -2.4    -2.867   TCATTATCTGCTGGG                 CCGC GTG GAGG                 TGTAATCATGTTGAT  41 10
 UTI89_C3264 NONE
        ygfM NONE
        xdhD 3202863 .. 3202878 + -11.8  -3.73323   ATATAAGTAATAAAT              GGCCGC TTCG GCGGCC               TGTTTCTCTGTTTGA  93 35
        ygfO NONE
        ygfP NONE
 UTI89_C3269 3207161 .. 3207184 + -13.9  -4.41348   GGCAATCTAATAGAT          TCTCCGCGC CTTTCA GCGCGGAGA           TTTCTTTCACAGAGG 100 31
        ygfU NONE
 UTI89_C3273 3211631 .. 3211647 +  -7.2  -3.35798   TTTACCTGTCGACAT              CCGCTC AAAAC GGGCGG              TTGTCGATAAACGCT  63 47
 UTI89_C3274 3212285 .. 3212302 +  -8.3  -3.31263   AGCTTAAATAAAAAA             CCCCGAC GGTT GCCGGGG              TTGTGAGCATAACGT  69 30
 UTI89_C3276 3213907 .. 3213945 +  -6.7  -3.72893   GCTGCCGTCCAGCAC  GGCCTGCGTGTTGCGGGT TTCT ACCC-CGGTACGCAGATC   TTTAATGCGGGAGTC  66 77
        fldB 3219049 .. 3219078 +  -8.5  -5.20783   TACGCCTGATGTCAC       TGACGGCTTAGCG CATA TGCTTTGCCGTCA        TTTTTATCTTTGCGT  95 32
 UTI89_C3283 NONE
        ygfZ 3220966 .. 3221000 + -14.4  -2.80859   GAAGAGTAAATCTCT     GTATCGCATCAGGC ATTTATC GCCTGATGCGACAC     TGGTGTGTCTTTTCA  87 32
        bglA 3223775 .. 3223788 +  -9.5  -3.90318   TTAACAAGCGAAAAA               GGCGC CGAA GCGCC                TTTATAAGATAGTCG  81 152
 UTI89_C3296 NONE
        ygfE 3233650 .. 3233669 +  -3.4  -2.66695   TGAGATGTTCGCAAG            CGGGCCAG TCCC CTGAGCCG             ATATTTCATACCACA  42 89
        ygfA 3234780 .. 3234802 + -13.4  -3.66908   GAAGGGATAAAAAAA           CGGGCAAGTC AGT GACCTGCCCG           TTAATTTTCAGAGAA 100 371
        iciA 3238304 .. 3238326 + -12.1  -3.45434   TAATCCATCAAATAA           CGCCTGATA GCACA TATCAGGCG           TTATCCTCACTTCTT  88 38
 UTI89_C3303 3239550 .. 3239606 + -12.6   -3.0682   TCGATGCTGGGTTAA TGGTTTGTCCCGTCACGAT-CTTCAGCA ATA TGCTGAAGCATCGTGGCGGTATAA-CGA TGATTTCTGATTGAA  83 26
 UTI89_C3311 3247607 .. 3247621 +  -5.6  -4.13767   CAGAGAGGTTTTCTT               ATGGCG CGT CGCCAC               TTTTCCAGTCAGGCA  65 48
 UTI89_C3312 NONE
 UTI89_C3313 3248967 .. 3248979 +  -7.7  -3.72576   CTATGTCAAACCGGG                GATGG TCG CCATC                TTTGGTGACAACGGC  71 99
 UTI89_C3314 NONE
 UTI89_C3315 3250365 .. 3250389 + -15.7  -3.73775   TGCGCCCCACCAGAC          GCTCCCGCAAC GCA GATGCGGGAGC          TTTGATAAAGATCGA 100 161
 UTI89_C3322 3256370 .. 3256387 + -14.1  -3.28924   TGCCAACAATCTGAA             GGGCCGC ATTT GCGGCCC              TTCTCACAAAGCATC 100 205
        yggG 3259572 .. 3259603 +  -8.6  -3.14931   CGGGTGCCGAGTGTA      GGTCGGATAAGGCG CTCA CGCCGCATCCGACA       TTAATGACACATCAC  67 160
        yqgC 3264044 .. 3264054 +  -8.2  -4.36914   GCTTTTTATTTAAGC                 CGCG CGC CGCG                 TTTTATACCCCACAA  79 28
        metK 3265522 .. 3265540 + -11.7  -5.48213   TCACCTGCTTTCAAA             GGCCAGC CTCGC GCTGGCC             TTTTTCTTTTACCTC 100 48
        galP 3267355 .. 3267367 +  -4.7  -3.07787   GCTTCCTCCCGTCGC                GGAGG AAG CCACC                TCTTGCAGTCATCTT  49 50
        sprT NONE
        endA 3268754 .. 3268776 +  -4.7  -4.71061   TACCCCACGCGTACA           ACCGCGTGG GGAGA CGACGCGGA           TTTTTAACTATGCGT  71 73
        yggJ NONE
        gshB 3270517 .. 3270557 +  -2.3  -5.00616   TCGTTGAGACTCTGA  GTGACAGCGCCCTTCTTTC CAC GCATACTGGGCGCTGTTGC  TTTTTTGAACCAGGA  69 62
        yqgE NONE
 UTI89_C3338 3271626 .. 3271637 +  -7.2  -3.30124   TTTCATGTTGGATGC                GGCG TAAA CGCC                 TTATCCAACCTACAG  63 83
        yggS NONE
        yggT NONE
        yggU NONE
        yggV NONE
        yggW 3276178 .. 3276190 +  -2.7  -4.26076   CGTTCATTAGCCTGG                TTGAT ATC GTCAA                TTTTCATCAAAATCG  60 158
        mutY 3281605 .. 3281616 +  -3.6  -3.55761   TACAGCAGTTACGCA                CTGG CGCG CCGG                 TTTAGCGCGTGAGTC  50 9
        yggX 3281930 .. 3281953 +  -8.9  -3.05384   TAAAAAATAAAAACA          GT-GCCGGAG CACGC CTCCGGCAAC          TTGCATAAAAACAAA  68 31
        mltC 3283212 .. 3283227 +  -2.5  -4.57569   GAATCGCATCATCTC              GCACG GTCAAA TGTGC               TTTTTCAAACACTCA  63 169
        nupG 3284531 .. 3284574 +   -14  -3.34013   TTAGCCACTAATTAC GCAAAGAAAAACGGGTCGCC AGAA GGTGACCCGTTTTTTTATTC TTACTTCAACACATA 100 30
        yqgA 3288011 .. 3288027 + -10.8  -5.10154   CACTATTCTAAAGAA              CCCGCC CACAA GGCGGG              TTTTTGCTTTTGGAT 100 220
 UTI89_C3360 3288853 .. 3288866 +  -3.9  -4.89233   TTACGAGGAAATAAT               CAATT GATA AATTG                TTTTTGGTCTTAATA  74 501
        kpsF 3290187 .. 3290200 +  -2.4  -2.81888   TAAGCAACGGGGTTC               GAGA GGTTAG TCTC                TCATTGAGTTTGCGC  40 42
        kpsE NONE
        kpsD NONE
        kpsU NONE
        kpsC 3295842 .. 3295855 +  -2.4  -3.65199   GCAAATTAATTATGT               TCTG TAAGGT CAGA                TTTGGCTAAACAATT  49 3
        kpsS 3297370 .. 3297382 +  -4.8   -4.1021   GACGCAGCGTATTAA                TCCC TTTTT GGGA                TTTATCATTATCACA  62 291
 UTI89_C3390 3323180 .. 3323206 + -12.4   -2.8352   AATAATGTAAACGAA         GCCGGATGAT ATTAACG ATCATCCGGC         ATTATTGACTTACGA  82 17
        glcC 3332720 .. 3332739 +  -2.9  -3.33151   CGCCCCAATGCGTTC            CA-GCATG TTATT CATGCCTG            TATTGGTTTCGAGGA  47 89
 UTI89_C3397 NONE
 UTI89_C3398 NONE
 UTI89_C3399 NONE
 UTI89_C3400 3338266 .. 3338300 +   -23  -2.62712   TCAGAAGCAGTAATG     TGAACCCGCCGTGGTG TTG CGCCACGGCGGGTTTA     ATGTTGTCTGTCATA 100 28
        yghT 3345650 .. 3345672 +  -9.1  -4.08692   AGTGAAAAATGGAAA           TGCCCGATC GCCAG GACCGGGCA           TTTTCAGGAAGGTTA  80 39
        yghU 3350500 .. 3350513 +  -8.1  -3.30124   CACAATGCCTGATGC               GACGC TGCC GCGTC                TTATCAGGCCTACAA  65 119
        yghZ 3360031 .. 3360045 +  -3.5  -3.29043   CAGCTTCTCTTTGTT               CTCGG AGATA TCGAG               TTGTGAGACGAAATT  49 293
        yghA 3361375 .. 3361407 +  -8.4  -5.34381   GCATTTAGGTTAAAA      AAATGCCCGGTTGT GAAAA GCAACCGGGCATCA      TTTTTATTTCGCTTT 100 28
        metC NONE
        yghB 3364826 .. 3364851 + -14.8   -3.5486   CCTGACGATTTTCCC         CGTTCCCGGT TGCTGT ACCGGGAACG          TATTTAATTCCCCTG 100 36
        yqhD 3367172 .. 3367195 + -16.8  -3.25823   TTAAGTTCACAACAC          CTCACCGGAG CCTG CTCCGGTGAG           TTCATATAAAGGAGG 100 86
        dkgA 3368056 .. 3368084 + -10.9  -3.05775   TAACGTGCAAATTCT        CCCGGTGGCGGTA ATG TTCCGCTACCGGA        CTTTTCAGAAATCAT  76 38
        yqhG NONE
        yqhH 3369486 .. 3369512 +   -13  -4.15748   AGAATGATAAAAAAA         TCCCCGGCAGCA TTC TGTTACCGGGGA         TATTTTTTAACGTCC 100 34
 UTI89_C3436 3372754 .. 3372781 +  -7.7  -2.64803   ACCTTCATTAGTCCA        GAGCTGGCG GGAAAAATAA CGCCGGCTC         TGCCTTTCGCCCTCC  59 40
 UTI89_C3437 NONE
 UTI89_C3438 NONE
 UTI89_C3439 NONE
 UTI89_C3440 3377633 .. 3377649 +  -9.4  -4.25283   TATGTAACCCTAATG              GGCAGG TAATT CCTGCC              TTTTCATGGAAGACT  84 34
 UTI89_C3441 NONE
        ygiK 3379494 .. 3379525 + -17.5  -3.22091   GCATACTGAGTAATT      TTCAATGCCCCAC CACTCT GTGGGGCATTGAA       TTGGTCCATTACGGT 100 56
        ygiX NONE
        qseC 3389197 .. 3389230 + -16.9  -3.78775   GCTGGTAACTTCTCT     GTCTATGAGAGCCGT TAAA ACGACTCTCATAGAC      TTTACTAATAGCAAA 100 33
        mdaB 3391598 .. 3391609 +  -2.2  -2.72461   GAAATTTTTGGTTAA                CTAG AGCT CTGG                 CTTTAGAAGGAGTTA  40 26
        ygiN 3392234 .. 3392252 +  -5.9  -3.31322   ACAGGGATCCCCAGC             CGCCTCG CCTCA CGAAGCG             TTGTCAGCCCTTCCC  56 317
 UTI89_C3463 3399184 .. 3399217 + -12.5  -4.95547   TGGAATTTTGATCAA     AAAAGCCCGGTATAC ACTT GTATACCGGGCTATG      TTTTATTCTTCTGGC 100 30
        tolC NONE
        ygiA NONE
        ygiB NONE
        ygiC 3407333 .. 3407353 + -12.6  -3.20322   TAATACAGCTTAATA            TTGCCCCG ATAAG CGGGGCAA            TCTCTTATAATCCAC  86 38
        asst NONE
 UTI89_C3474 NONE
 UTI89_C3475 3410981 .. 3411013 +   -12  -4.66987   GAGGCTAACTCAGCA      ACACCCGAAGCCAG TCGTT CTGGCTTCGGGTTC      TTTTATTAACCTATC 100 33
        zupT 3412736 .. 3412767 + -10.3  -3.01745   TAAAGACGATAATGA      CAGATGTTGCC CATTGCTAAA GGCAACATCTG       TATCGTTATTAAAGA  73 38
        ygiL 3414125 .. 3414148 +  -5.2  -2.80589   CAACGCCAGGCGGTA          AAGCCGATGA AATT TCATCGGCAA           CTTTGGGCCTTTTTA  49 60
        yqiG 3416700 .. 3416710 +    -4  -2.79796   AAAACAGTCAAATAA                 TTCA GGA TGAA                 TATAATGAAATCACC  45 26
        yqiH NONE
 UTI89_C3482 3418511 .. 3418529 + -11.7  -4.51363   AACTGAACAGCAAAA             TGCCGGG AACAC CCCGGCA             TTTTCATATTTAGTA 100 35
        yqiC 3419895 .. 3419910 + -11.8  -2.67055   AAAGCACCACAAAAA              CGGGCC AGAC GGCCCG               TAATATCAGTGTTCT  79 39
        yqiJ NONE
        yqiK 3422722 .. 3422744 +  -8.4   -5.4251   CTCTTCTATGAATAA           TCCCTGGC CCAAAAA GCCGGGGA           TTTTTTATATCTGCG 100 44
        ygiM NONE
         cca 3430998 .. 3431029 +   -13  -2.60392   CAACGACAGTTGTAG      GCCTGATAAGACGC GCGA GCGTCGCATCAGGC       GTTGATTGCCGGATG  84 92
        ygiH 3433507 .. 3433517 +  -5.4  -3.35996   TCATGACGACTTAAT                 TCCT GTA AGGA                 TTGTGGCTGCGGATA  54 411
        ttdA 3435168 .. 3435178 +  -2.4  -3.29144   AAAATCTGTCTCATA                 CCCG GAG CGCG                 TTATGAAAAAGATCC  45 9
        ttdB 3435794 .. 3435813 +  -9.3  -4.83615   TCAAATAACCCTCCC            GGAGAGG CTCGCC CCTCTCC             TTTTTCTCAGGCATA  90 33
        ygjE 3437486 .. 3437498 +  -3.3  -3.49533   GACGCGCGTAGAACA                CTTCG CCA CGACG                CTTTTTCATCATTTC  49 214
        rpsU 3438854 .. 3438880 + -10.9  -4.40882   AGTTGTAGTTGTAAG        GCCGTGC-TTCC GAAA GGAATGCGCGGC         TTATTTTCGTTTATG  90 73
        dnaG NONE
 UTI89_C3504 NONE
        rpoD 3442754 .. 3442772 + -11.7  -5.24129   GTCCCTCCGCACAAA             CGCCACC TTTTC GGTGGCG             TTTTTTATCGCCCAC 100 81
        yqjI 3445370 .. 3445399 + -11.3  -3.57144   TTAATGCAGCACCGT       CACCGCGTCTTCC AGTC GGCTGGCGCGGTG        TTTCACCATCGCCGA  87 194
        ygjG NONE
 UTI89_C3512 NONE
 UTI89_C3514 NONE
        ebgR NONE
        ebgA NONE
        ebgC NONE
        ygjI 3455491 .. 3455527 + -11.8  -4.04922   TAAAAAATGAGCAGG   C-ATTTTCCCTCTTCCT GGAT GGGGAGAGGGAAAATAG    TTTCTGCCTTTATAT  93 50
        ygjJ NONE
        ygjK 3459065 .. 3459094 +    -2  -4.44608   GCCGGACGACTGTAT       TACCGCCGTCCG GCATGA CGAACGGGCGTA        TTCTTTTTGAATCCC  61 52
        ygjL 3461309 .. 3461320 +  -7.2  -3.48924   ACGTATGCCAGATAA                GGCG TTTA CGCC                 TTATCTGGCAGGTAG  65 107
        ygjP NONE
        ygjQ NONE
        ygjR 3465061 .. 3465080 + -10.8  -5.56673   CCGGGCAACCCGAAA            GGAATACG CAGA CGTATTCC             TTTTTTGTTGTAAGT 100 183
        ygjT 3466270 .. 3466283 +  -3.1  -4.75288   GTCATCAGTCTGGAA               GCCGCA CGT TG-GGC               TTTATTTTCATGTCA  69 144
        ygjU 3467727 .. 3467751 + -14.3  -4.44974   GTAACTAATACTTAG          CCCCTTTCGTC TAC GGCGGAAGGGG          TTTTCTCCACTTTAA 100 33
        exuT 3473084 .. 3473101 + -12.7   -4.7497   TAGTTTCCCTTCAAA             GCCGCCT TCTC AGGCGGC              TTTTTCATCACTGCG 100 57
        exuR 3473972 .. 3473991 + -10.7   -4.0942   GAAATTCCTGTCCGA            CAGGCGC TACAGT GCGCCTG             TTTGTCTCGTCGGTA  86 39
        yqjA NONE
        yqjB 3475415 .. 3475442 + -10.6  -3.48924   ACTGTCTATGATTAA        TGAGGCGGTGGT TAAC ACTACCGCTTCG         TTGTCTGGACAATCG  81 88
        yqjC NONE
        yqjD NONE
        yqjE NONE
        yqjK 3476917 .. 3476935 + -12.4  -3.37071   GTTAACTTCCTCTCT             GGCCGGAG AAA TTCCGGCC             TTATCCCTCAAATTT  90 36
        yqjF 3477513 .. 3477530 +  -9.1  -4.87626   CTTAACGATAAAAAA             CGAGGGG GAAG CTCCTCG              TTTTTGCTATTGGAG  90 53
        yqjG 3478547 .. 3478564 + -11.3   -2.8664   CTTCGGTTAAAAAAA             GGCACCT TACG AGGTGCC              TCTGATAATTAGCTA  78 31
        yhaH 3479196 .. 3479221 + -13.5  -2.75865   GAACAAGAATAATAA         TTAAGCACCTT GTAA AAGGTGCTTAA          TCGATTATTTTCCGC  86 29
        yhaK NONE
        yhaL 3481133 .. 3481144 +  -7.2  -3.30124   ACAGGTGCCGGATGC                GGCG TAAA CGCC                 TTATCCGGCCTACAA  63 43
        tdcR 3493831 .. 3493844 +  -3.9  -2.77344   AGTGGTTAACAATCA               CAATA GAAA TATTG                ATTATTGGACGGTAA  45 351
        garD 3500723 .. 3500753 + -10.6  -3.05384   TAATTCAATTCGTAT       TATGCCCGATAG CACACGT TTATCGGGCATA       TTGAGTCACAGCGAA  76 41
        agaZ NONE
        agaV NONE
 UTI89_C3563 NONE
 UTI89_C3564 NONE
 UTI89_C3565 NONE
 UTI89_C3566 3506946 .. 3506986 +  -9.2  -3.34715   GCGACGCTAATGCGT CTT-ATCCGACC-TACGGTT GGT GACCGTAAGGCCGGATAAAG TATTTACGCCGCATC  71 123
        agaS NONE
        agaY 3509253 .. 3509280 + -12.8  -2.52516   ATGATTTATCCCAAT        GTACTTCCCGAT TAAT ATCGGGGAGTGC         CTTAATGGTAAAGGA  81 54
        agaB NONE
        agaC NONE
        agaD NONE
        agaI 3512354 .. 3512366 +  -6.3  -3.96148   TACAGCGCATTTTTC                TTCAC GCC GTGAA                TTTCTGCTGCCAGCG  65 121
        yraN NONE
        yraO NONE
        yraP 3516888 .. 3516917 + -12.1  -2.81208   CGATGCAAACCGTAG       GTCGGATAAGGCG TTTA CGCCGCATCCGAC        ATGTTTTCCCTCAAA  79 93
        yhbO 3519439 .. 3519470 +    -8  -3.76492   TCTGGCAACCGGAAA      GCGACGATTGTACGC CTT GCGTGCGAG-GTCGC      TTTCCTCGCCTTCCA  69 137
        yhbQ 3520164 .. 3520178 +  -4.2  -3.64703   CATCCGCTAAACGAT               GTACCT GGA AGGCAC               TTTCAGTGCCCGGCC  53 86
        yhbU NONE
        yhbV 3523237 .. 3523257 +  -6.3  -3.18264   AACAACTTTAACTAC            TCTTTAATG CAG TATTAAAGA            TTAATCGGTAACAAA  57 60
        yhbW 3524669 .. 3524679 +  -6.8  -4.07568   AGGCGGGGCAAAGGT                 CAGC AAC GCTG                 TTTTCAAACGGCCCA  70 404
 UTI89_C3589 3525789 .. 3525802 +  -6.7  -2.72344   TTTTACAGATTGTGT               TCGCT GTTC AGCGA                TGATTACGCATCACC  55 9
 UTI89_C3591 3528190 .. 3528210 +  -8.3  -3.64609   CTTATCCGATTTTTC            GAAGTGCTG TTT CAACACTTC            TTTAGCCTGCTTCTC  72 225
 UTI89_C3593 3531354 .. 3531375 +  -2.9  -5.34555   AAACCATGCGCAGCA           GACCACGAC GGCT GTGGTGATC            TTTTTTGTGCTCTGC  85 352
 UTI89_C3599 3537397 .. 3537413 +  -6.5  -3.43217   CAGACTATTAAAAGT              GGGGAAC CAG GTTCGCC              TTCTGGATATTACTC  60 247
 UTI89_C3602 3538384 .. 3538401 +  -5.7  -4.18762   CCGATAAAAGATGAT             TAAATGA AAAC TCATTTA              TTTTGCATAAAAATT  67 23
        argG 3539827 .. 3539847 +  -8.9  -3.25356   GTAATTCGACATCAA            CCCTGCCCT TCA GGGGTGGGG            TTACCTTGCTTATCC  70 37
        yhbY 3548006 .. 3548020 + -12.8  -5.13137   TGTTCGTTGATAAAA               GGCCGC ATA GCGGCC               TTTTTCCTTTCTTTA 100 118
        dacB 3550239 .. 3550257 + -13.1   -4.3534   TAGCCTAAAGAGAAA             CCCCGGC ACATG GCCGGGG             TTTTGCTGATTAACG 100 38
 UTI89_C3619 3553358 .. 3553374 +    -5   -3.0879   TCACAGTAAGGTAAT              CGGGGC GAAAA GCCCGG              CTTTTGCGATGAATT  51 52
        ispB 3554368 .. 3554386 +   -16   -2.7386   AATCCCCTCCCCTCA             TCCCGCGC AGT GCGCGGGA             TGATTCCAGTAAATT 100 39
         nlp 3555181 .. 3555196 +  -5.4  -3.68827   GGCACATGCATAAAG              CGGTTT TCAA AGACCG               TTTCGGTGATGAATC  58 341
 UTI89_C3625 3556680 .. 3556701 +  -2.9  -3.55444   CAAATTATACAATTT           CGCCAGGGT ATAC ACTTTGTCG            TTTACCCCCTGAAGC  49 71
 UTI89_C3627 3557602 .. 3557616 +  -5.6  -4.08689   ATTATTTCGTTGTAC               CCACAG GTT CAGTGG               TTTCATTATTACCTG  65 70
        yrbG NONE
        yrbH NONE
        yrbI NONE
        yrbK NONE
        yhbN NONE
        yhbG NONE
        rpoN NONE
        yhbH 3566166 .. 3566192 +   -13  -3.93236   TTAGCATGTGCATGG         CGGCCTGTTGTG CGG CACAACGGGCCA         TTTGTACGGTTAATG 100 53
        ptsN 3566759 .. 3566773 +  -2.1  -3.28712   GTAGTTATTCGGTAA               TGTCT CTTTT AGACG               TTGTGAGGAGAAACA  45 37
        yhbJ NONE
        ptsO 3567904 .. 3567925 + -10.3  -2.79671   CTTTAACTCTGGTTT           TGATGAAGA TTAA TCTTCATCA            CTTTGACATTCAAAT  71 13
        yrbL 3569061 .. 3569073 +  -3.3  -4.07687   TCCCCAGCGTTAATC                CGGCT TCC AGCCC                TTTTCGAACCCAGCT  58 324
        gltB NONE
        gltD 3580311 .. 3580333 + -16.4  -3.85698   CGAGGTAACAATAAA           TTCGCCAGAC AGT GTCTGGCGAA           TTTATAAAACGAGCG 100 42
 UTI89_C3659 3587429 .. 3587442 +  -9.5  -5.03145   TTAGCCATAAAAAAA               CCCGC CGAA GCGGG                TTTTTTCGCAAATTG  93 217
        yhcB NONE
 UTI89_C3664 3590358 .. 3590371 +  -3.9   -2.7404   GAAAATTCAATAACA               TCAAA CTGT TTTGA                ATCTCTTTTCTTATC  45 66
        degQ 3591787 .. 3591816 + -10.7  -3.11192   CGTTAATGTCGTAAA       CCGGGCATCAGGC TGAC GTGTGATGTCCGG        TTAACTCGTGGTATG  76 35
        degS 3592957 .. 3592974 +  -9.1  -5.55769   GTAAAAAAACAAAAA             CCGGAGT CTGT GCTCCGG              TTTTTTATTATCCGC 100 48
        argR 3594843 .. 3594873 +  -9.6   -3.4243   CCAGGAGCTTTAATC       TCTGCCCCGTCGCT TCT GGCGGCGGGGAAAA       TGTTGCTTTTGCCTA  75 28
        yhcN 3595495 .. 3595511 + -15.1  -5.44721   TTGTCCGACGATATT              GCCCCCG GTT CGGGGGC              TTTTTTTGCGCTAAT 100 53
        yhcS 3600302 .. 3600316 +  -4.2  -3.90744   CTGGCCCACGCCAAC               CGGCAA ACT TTGCCC               TTCTTTACCGCAGAC  58 213
 UTI89_C3682 3610959 .. 3610975 + -10.9  -2.57985   CTTCCACCAGGCTTT              GAACCAG CAG CTGGTTC              TCCGTTCGCTTCTCA  69 216
        yhdH 3613834 .. 3613845 +  -4.4  -2.72461   TCGCACGCTGGTGAA                GGTT AACT AACC                 ATTTAGCAAGGATTA  47 16
 UTI89_C3685 3614368 .. 3614381 +  -3.8  -4.20354   CCCCATCTTCGCAGG               GCTG GCTTTA CAGC                TTTTCACCTTACGTT  62 349
 UTI89_C3687 NONE
        accB NONE
        accC 3616700 .. 3616726 +  -9.4  -5.10208   AAAGAACGTAATCAA         CGCCGGGC CTGTTAACGCT GCCCGGCG         TTTTTATTGCCGTTA  93 74
 UTI89_C3696 3623295 .. 3623306 +    -3  -4.89966   AACCCTGCATAAATA                TGAA TATA TTCA                 TTTATTTTTCAATGT  70 117
 UTI89_C3697 NONE
 UTI89_C3698 NONE
        yhdT NONE
        panF NONE
        prmA 3628153 .. 3628167 +  -6.4  -3.86202   CCATCTCAGAGGATT               GGTCAA AGT TTGGCC               TTTCATCTCGTGCAA  66 271
        yhdG NONE
         fis 3629555 .. 3629580 +  -8.2  -5.29782   ATGCTTGATTAAAAA         GGCGCTACTC GGCATG GGGAAGCGCC          TTTTTTATAGGTGTC  91 57
        yhdJ 3630509 .. 3630519 +  -3.2  -2.94202   AAAGGAAGTGTAAGC                 CTGG TTT TCAG                 ATTATTCATTTCGTG  44 39
        yhdU 3630772 .. 3630796 +  -4.5  -4.13911   GAATTTATATGACAC          TTAATTCAT TCGTTTT ATGAATTAA          TTTCGTTATGTTTTC  61 39
        acrE NONE
        acrF 3636110 .. 3636125 +  -8.2  -5.80951   AATCAGAAACATAAA              GGCGCT TTCA GGCGCC               TTTTTTATTTTCAGT 100 40
        yhdV 3636577 .. 3636596 + -12.8  -4.59773   CGAAATAACTAAACA            GGGCGCGG AGCT CCGCGCTC             TTTTTAACGATACAG 100 33
        yhdW 3638042 .. 3638063 + -13.7  -3.07233   TCGGTGTGAGGTAAC           GAGCGTCGC TACG GCGGCGCTC            TCTTCAGCGTTATGC  87 42
        yhdX 3639250 .. 3639260 +  -2.4  -2.71731   GAATATCTATAACCG                 CCGC ATC GCGA                 TCGTTGAACGCTAAG  40 1
        yhdY NONE
        yhdZ 3641180 .. 3641199 + -13.6  -3.83214   TTCGAAAAGCAAAAA            GGCCATCC TTTC GGATGGCC             TTTCGCTTGATTTGA 100 52
 UTI89_C3718 3642780 .. 3642791 +  -4.4   -4.7254   CCACTTTCGTGTTTG                CACA GTGC TGTG                 TTTTTAATAAACAGT  71 77
 UTI89_C3719 3644698 .. 3644735 +  -6.3  -5.68438   ATTTTTAAAGAGCAA   AACTTCGCAGTGAACCT TTGC AGGTACACTCTGAAGTA    TTTTTTATTTAATCA 100 370
        yrdA 3647978 .. 3647988 +  -3.2  -3.96327   CACCATGCCAGAAAA                 GGAG TTT TTCC                 TTTCTGATAGAACAT  55 412
         def NONE
         fmt 3652979 .. 3652995 + -13.7  -2.86835   AGTCCACTCTTCTAA              GCCCGGT CTT ACCGGGC              ATCTTTATATTTATA  87 42
         sun 3654323 .. 3654337 +  -3.6  -3.35679   ATAACGGGTCGCGAC               TGATGA AAA TTATCA               TTCTGGGTGCCGGCC  48 45
        trkA 3655703 .. 3655730 + -15.8  -3.89938   CTTTCTTCTTGTAAT        TAATAAGGCGTC TAAT GACGCCTTATTA         TTTCCCTTTGATTAT 100 27
        mscL 3656403 .. 3656421 +  -3.2  -3.06686   TAAGGGATCATGTAG             TAATGC TTCTATC GCATTA             TCCTTTATCTGCCCT  43 184
 UTI89_C3743 3660106 .. 3660124 +  -8.8  -4.05446   ACAAATTTGGCAACT             TCGTCACG CAG CGTGTCGA             TTTGTCCTTCAGACA  77 196
 UTI89_C3749 NONE
 UTI89_C3752 3663787 .. 3663805 +  -4.4   -3.3464   TCTGCGTAACCATCA             CGCGGACC GAA GGTCAGGG             TATTATCTGCATGTT  52 81
 UTI89_C3754 3664629 .. 3664658 +  -2.2  -4.42238   CAGTTCAGCGCGTTT       CGCGAAGTATTTA TCAGC TAAA-GCTACGCG       TTTTACTTCGCGTGC  60 281
 UTI89_C3759 3666074 .. 3666099 + -14.9  -3.25823   TATGGGTAGAAAAAA         TAAACGGCTCA TTTC TGAGCCGTTTA          TTCGTATCGAGAGAG  95 86
 UTI89_C3763 3667185 .. 3667209 +  -7.2  -3.53012   AGCGGTACGCGACCT         TCGCG-GTACC ATTC GGTACGTGCGA          TTTCCGCGCCGCCCA  65 234
 UTI89_C3766 3668243 .. 3668263 +  -2.4  -3.56862   GACGGGACCAAGTGC            GCAGGGGC TTCTT GTCTCCGC            TTTCCACCGCTTTCT  49 168
 UTI89_C3769 3669350 .. 3669362 +  -3.3  -4.18693   CGACTTCAAACAGTT                TCTGC ACA GCAGC                TTTGATTTCTGCTTT  60 129
 UTI89_C3772 NONE
 UTI89_C3774 3671170 .. 3671186 +  -9.4  -2.80344   AACCGTTCTTACGTA              GCTCCC CGATT GGGAGC              ATTGTTAGGTAGCCA  69 468
        yheE NONE
        yheF 3676121 .. 3676143 +    -4   -3.8062   CAACAGTCACGCTCC           TGCGCCATCG TCA CGGTGAGGCA           TTCTTATGAGAATTC  55 7
        yheG NONE
        hofF NONE
        hofG NONE
        hofH NONE
        yheH NONE
        yheI NONE
        yheJ NONE
        yheK NONE
        pshM NONE
        hofD 3684506 .. 3684524 +    -6  -3.05274   TGCGACAAGCTCATT             TCCCAACA GTT TGTTGAGA             TAATTTATAACTTTA  53 483
 UTI89_C3800 NONE
 UTI89_C3801 NONE
        coaA 3691041 .. 3691058 +  -9.1  -4.80417   CGCAAATAATTTAAA             GGGGAGT TAAT GCTCCCC              TTTCTTATTTTTCTG  90 32
       y0012 3693320 .. 3693342 +  -6.3  -2.90797   GCAAATTCTGTTTCA           TTAACCCGC TTGTC GCCGGTTAA           TCTAATCTGTATCAG  55 3
 UTI89_C3808 3694509 .. 3694520 +  -4.4   -4.7254   CCACTTTCGTGTTTG                CACA GTGC TGTG                 TTTTTAATAAACAGT  71 77
 UTI89_C3809 3696364 .. 3696388 +    -8  -3.93061   AAAATTTGAGAGACT         CAC-GAACAAC TCTC GTTGTTCAGTG          TTTCAATTTTCAGCT  72 307
        purH NONE
        purD 3701754 .. 3701781 + -10.4  -4.36914   GTGATCCCTAACTGG        CGGGCGGCTTCG GTTT TGTTGCCGCCCG         TTTTCTCCAGCGCCG  87 71
        zraP 3705483 .. 3705524 +  -4.5  -2.62616   AAACATTGATATTGA TGAGCGTGAGGTTATCGC CCTGCCA GCGATACTCTCGCG-TCG TGGTATCGCCACTGC  45 449
        yjaE 3710025 .. 3710040 +  -8.2  -3.15008   TAATTTACATTCAAC              GCCCCG TTTG TGGGGC               TAATTTCTTGTCGGA  64 60
        thiC NONE
        thiE NONE
        thiF NONE
 UTI89_C3828 NONE
        thiG NONE
        thiH 3715787 .. 3715800 +  -9.5   -4.8384   ACACCCATAAAAAAA               CCCGC CGAA GCGGG                TTTTTACGTTATTTG  91 225
 UTI89_C3833 3725078 .. 3725089 +    -3  -4.30448   TTCAAAGGCAGCGGC                TTTG ACCT CAAA                 TTTTGCATTCGCTTT  62 248
 UTI89_C3837 3726923 .. 3726951 + -13.2  -3.30159   CCCATAAAAACAAAA        GGCGCGAAATTG TATTC CAATCTCGCGCC        TTGTGCAACGATTAA  95 62
        slyX 3735864 .. 3735902 + -14.6  -4.29325   CCGCCACATTATTAA   GGCGTAAAAAAAGCGGGG ATT CCCCGCTTTTTTGTCACC   TTTTCGGTATTAGTG 100 26
        yheS NONE
        yheT NONE
        yheU NONE
        prkB 3743518 .. 3743530 +  -4.8  -3.38046   AAGATCAACTGCACG                CGCA ACCGC TGCG                TCTTTCAGGTCGCGA  51 179
         crp 3744764 .. 3744798 +   -18  -3.55071   ACTCGTTAATCCCGT     CAGAGTGGCGCGTTAC CTG GTAGCGCGCCATTTTG     TTTCCCCCGATGTGG 100 32
        yhfK 3746912 .. 3746941 +  -8.5  -2.81922   AATACAGGCTAAACC       ATCGGATGAGGTG TTCA CGCCGCATCCGAC        ATCTTTTGCCTGATG  64 39
        yhfC 3751761 .. 3751788 +  -8.3  -4.43815   CTCATTAATTGTTCA        TGCCGGGCGGC ACTATC GTCGTCCGGCC         TTTTCCTCTCTTACT  84 33
        nirB NONE
        nirD 3754920 .. 3754953 +  -8.3  -5.16472   CTCCCCTTTTTGCAT     GGTCCTGTAATA-ACC TTC GGTATATTGCAGGACA     TTTTTTAAACTTTTT  91 64
        nirC 3755799 .. 3755809 +  -2.4  -3.39895   TTTAATCAAACTGAA                 ACGG CTG CCGG                 TTAATTACTAAGGGG  45 11
        cysG 3757215 .. 3757232 + -11.3  -4.98531   CATTAATTTAACCAG             GGCCAGA GAAG TCTGGCC              TTTTTCGTTTACAAC 100 35
        yhfL 3757664 .. 3757691 + -15.6  -4.59089   CCGGTTTAATTGCCT        GACGCCCTCGGA GTTA TCCGAGGGCGTA         TTTGTTTCTGCATTC 100 65
        mrcA 3778099 .. 3778112 +  -9.5  -4.82855   TGTTCTGATTAAAAA               GGCGC TTCG GCGCC                TTTTTCAGTTTGCTG  91 33
        yrfF 3781277 .. 3781311 +   -18  -3.39142   TTATCGAATAACACG     TTTGCGCGGCAGGTTA TGC TACCCTGTCGCGCAAA     TTGCTTCACTCTGGA 100 30
        yrfG NONE
        hlsR NONE
        hslO 3783329 .. 3783352 + -16.8  -4.12188   TCATTAATGAGTATG          TCCGGCAGAG AGGA CTCTGCCGGA           TTTTACGACTAATAC 100 34
        pckA 3787157 .. 3787178 +  -8.7  -5.48303   TTATAGAAAGCAAAA           CGGGAGG CACCTTCA CCTCCCG            TTTTTTTACCCTTCT 100 74
        greB 3789975 .. 3789989 +  -3.5  -4.56775   AGAGTCTTAACCTCC               TGCCG ATGGC TGGCA               TTTTTGCCAGCCAGT  64 44
        yhgF 3792457 .. 3792477 + -11.1  -5.06414   TGCCTGACATAAAAG            TGCCGGAGA ATA TCTCCGGCC            TTTTTATTCCACAAG 100 108
        feoA 3793023 .. 3793035 +  -4.1   -3.1478   GGCCTTATTAGAAGT                GGAAG CGG TTTCC                TGTTAATACGGTGAT  48 7
        feoB NONE
        yhgG 3795653 .. 3795677 + -12.2  -5.08824   CACCTGTTTTGAAAA         GCCCGGTATGC GTTT GCAT-CCGGGC          TTTTTTGCGTGCGGC 100 52
        yhgA 3796901 .. 3796927 + -10.8  -2.72829   AGAAGAGTTGGCTGC         GGCGAGTCAGTA AAG TTCTGTCTCGCC         ATTTCAAAAGCTGTC  74 204
        yhgH NONE
        yhgI 3799089 .. 3799122 +  -8.7  -2.53581   CCCTCTTTTGTAGAT     TGCCCGATGCGACGC TAAA GCGTCATTTCGGGCC      TACGTTGAACATGTG  63 47
        gntT 3800888 .. 3800900 +  -3.3  -4.93296   AAGCGTTGCGGAAAG                CTTGC GTC GCCAG                TTTTTATACTGGTAA  74 169
        malT 3808827 .. 3808850 +  -5.8    -3.695   GAGATATTCCCCCAC          CGCCGCCGGG CTTG CCAGGTAGCG           TTTCACCTCTTTCAC  60 248
        rtcR 3813174 .. 3813186 +  -6.9  -5.12068   GCTCCGCCACTTTGC                GGGCG ATG CGCTC                TTTTTCTTCGGTCTG  90 519
        glpD 3816340 .. 3816367 + -12.8  -3.81027   GCGTCGTAAGGATGA        T-GCCCGGTTGCG AAG TGCAACCGGGCTA        TTTGAATTCCTTAGA 100 32
 UTI89_C3933 3822083 .. 3822093 +  -2.4  -4.37658   ACATCCACATTATTC                 GCTC CAG GCGC                 TTTTATCAAAACATT  60 466
        yhgN 3837910 .. 3837940 +  -3.1  -3.69323   TGGAACGCAATCATC       CCAACGATGGCAC CGACA GTGCCGAGGATGG       TTTCCATCATGGTCC  51 110
 UTI89_C3949 3843092 .. 3843105 +  -2.4  -3.67588   TTGTCCAACACTTTT               TGCA AAAAAA TGCA                TTTGACTCGCATTTG  49 177
 UTI89_C3951 3843665 .. 3843689 + -10.1  -2.90723   TGAAGTAAGATAGTG          CCCTTTTTCTG AGA TGGAAAAAGGG          TGTCATTCAAAATCG  72 33
        yrhA 3845612 .. 3845626 +  -2.9   -4.2461   GCCATCTTTTTAGAG               TTTAC CAGCA GTAAA               TTTCTTGATCGAAAT  58 75
        yrhB 3846551 .. 3846564 +  -8.1  -2.62668   AAACGCGGCGCATTG               GTCGC TTCG GCGAC                GTTCATTCCATAATC  56 280
        yhhA 3848675 .. 3848706 + -12.2  -4.17556   CAGATGCAATCCACG      CCCCAGCGCAGCAAC TCT GCCGC-GCGCTGGGG      TTTATTGACGGTATA  95 73
        yhhK NONE
 UTI89_C3968 3859770 .. 3859788 + -10.3   -2.5785   ATATTAGCAATTTGG             CGGCAAC CCAAA GTTGCCG             ATTAATGATTACTTC  70 54
 UTI89_C3970 NONE
 UTI89_C3971 NONE
 UTI89_C3972 NONE
 UTI89_C3973 NONE
 UTI89_C3974 NONE
 UTI89_C3975 3866196 .. 3866217 +  -7.2  -3.58905   TAGCGTAAACAAAAA           CCCCCGGA CTCAAA TCCAGGGG            TTATCTGTGGCAACT  67 77
        yhhF NONE
        yhhL 3871691 .. 3871701 +  -8.2  -3.61268   GTCTGCTCCATTCCT                 CCGC TTT GCGG                 TTTGAAGCTTGCCTC  69 146
        yhhN 3872710 .. 3872729 + -12.2  -3.01984   TCTGATAAAACTTGA            CTCTGGAG TCGA CTCCAGAG             TGTATCCTTCGGTTA  81 36
        zntA 3875054 .. 3875085 +  -7.2  -2.58249   GCATCGAACTCGTAG      GCATGATAAGACGC GACA GCGTCGCATCAGGC       ATTGTGCACCGTATC  57 108
 UTI89_C3985 3875652 .. 3875662 +  -3.2   -3.1585   TGTTAAGGTAACAGA                 CGTG TCG TACG                 TATTGGGTTCCCTCA  46 174
        yhhQ NONE
 UTI89_C3988 3877019 .. 3877046 + -10.5  -5.52384   TTTAAGATGATGAGG        CGGCCTCAGGT ATTTCC ACCGGGGGCCG         TTTTTTTAATCGCCA 100 43
        yhhT NONE
        acpT 3880091 .. 3880118 +  -7.1  -3.91984   CAGAACAGGTAATCA        GTATGACGAAT ACTTAA AATCGTCATAC         TTATTTCCGCCATCT  70 71
        nikA 3881728 .. 3881740 +  -2.7  -3.07192   AAACCGGTGAAACCT                TAATG TTG CGTTA                TGTATTACGCCGCTT  43 23
        nikB NONE
        nikC NONE
        nikD NONE
        nikE NONE
        nikR 3885485 .. 3885518 +  -3.8  -2.58249   GAAGATTAACACCTC     CCAAC-GCGCCGTTA TTTCC TGACGGCGCAGTAGA     CTTCTGCCAAATATC  44 32
 UTI89_C3999 NONE
 UTI89_C4000 NONE
 UTI89_C4001 3887221 .. 3887269 +  -2.1  -4.30987   ATAATTAATTTCAAC CCACTCCATCAGGCGCTAACGCG AGG TGCGCTCTCGCCTGAAAAAGAGG TTTATTATGAACGAT  59 47
 UTI89_C4002 3888612 .. 3888622 +  -2.4  -2.95896   GTATTTTCCGAATGA                 CGCG GAG CACG                 GTTTATGCCTGATAA  41 3
 UTI89_C4003 NONE
 UTI89_C4004 3890377 .. 3890391 +  -2.8  -2.77007   TTATTTCGCGACCGC               TTCGGT GAA GCTGAA               TAATTAACTGATATT  41 8
 UTI89_C4005 3891293 .. 3891303 +  -8.2  -3.30124   ATCTTCGCCGGATGC                 GGCG TGA CGCC                 TTATCCGGCCTACAA  65 41
        yhiM 3898108 .. 3898136 + -14.7  -4.68103   ATAATAAAAAAGGCT        TCAGATAAGGCGT TGA GCGCCTTATCTGG        TTTTATTCAGGTTAA 100 37
        pitA 3901126 .. 3901147 + -13.7  -5.64274   TACGCACCAAAACGA           GCGGGTCAG TTTA CTGGCCCGC            TTTTTTTATGCGTCA 100 44
        uspA 3902365 .. 3902382 + -14.1  -4.77757   CGACGTGTTCCTGAA             CGCCCGC ATAT GCGGGCG              TTTTGCTTTTTGGCG 100 52
        yhiP 3904140 .. 3904165 + -20.5  -4.19735   TTATTCTTGCAGAAA         GCGGGGTAGCG TTAT CGCTACCCCGC          TTTACTTTTACACCG 100 41
        yhiR NONE
         gor 3909453 .. 3909479 +   -16  -3.11732   GCGTTAAATGTTAAA         GGGCTAAGAGTA GTG TGCTCTTAGCCC         TTAGCTACGTTTCCG 100 34
        arsC NONE
 UTI89_C4022 3910971 .. 3910986 +    -4  -3.85748   TTAACGTTTTCTTTT              GCGATA TGAT TATTGC               CTTTTTTTGCACTCA  55 238
 UTI89_C4023 3911412 .. 3911424 +  -6.3  -3.45032   TGCAGACTACTCAAA                GTTGA GGC TCAAC                TTGTAAGTCTTATTA  60 107
         slp 3912301 .. 3912331 +  -9.1  -2.55015   AATAACACCACCGAA       AGATGCAGATGCT TTCTC AGTATCTGCATCA       TGCATTACATCAAAT  66 36
 UTI89_C4025 NONE
        yhiF 3913434 .. 3913450 +  -4.3  -3.33261   CCACCAGATTGAACG              CCTGTTG GCG CGTCAGG              TTGTGGCGCTTGAGC  51 486
 UTI89_C4029 NONE
 UTI89_C4031 3916682 .. 3916694 +  -3.3  -3.06133   AATAAATACGCTTGT                AACGC CGT GCGTA                TTGAATCGACGGTTG  45 88
        chuT NONE
        chuW NONE
        chuX NONE
        chuY 3920180 .. 3920200 + -15.4  -2.66316   ACCGGCGTGATCCCC            CGGCGCGG CATGT CCGCGCCG            TAATGTCGTAACGGA  93 31
        chuU NONE
 UTI89_C4038 NONE
        hdeD 3924363 .. 3924397 + -20.3  -3.28003   TATCCCTATTTCCAC     CTGGATCATAGTCAC ATTAA GTGACTATGATCCAG     TTAATACTCTCTTAG 100 42
        yhiE NONE
 UTI89_C4044 NONE
        yhiU NONE
        yhiV 3930318 .. 3930351 + -14.8  -3.78953   GTAACGTGTAAATGA     GAGTAAGGTTGAAC GTGAGG GTTCAGCCTTACTC      TTTCCTGCTAACCAT 100 37
        treF 3938024 .. 3938061 + -12.9  -3.52073   GGCGAACCATAATAT   TTTTACAGCCAGCCG CTAACTTC CTGCTGGCTGTAAAA    TTATCCTCTTCAGGA 100 29
        yhjC NONE
        yhjD 3941203 .. 3941234 +   -13  -2.78596   CCTGGCTCCCCGTAG      GCCGGATAAGATGC GCCA GCATCGCATCCGGC       TATAATGCGCACATA  85 74
        yhjE 3942878 .. 3942904 +  -9.4  -2.84619   GTTGTAGTCGTTTTA         ACTGCCGGATGT CAG ACATCCGGCAAC         TATCATCACTTCTTC  70 34
        kdgK 3947028 .. 3947063 +  -6.9  -3.26471   CAGCTCATCCATAAA    TACCTGATGGTTGTG CTAACT CATCACCATCAGGCA     TTACTGTACAGGTGG  59 85
        yhjS NONE
        yhjT NONE
        yhjU 3966772 .. 3966813 + -13.2  -4.60797   AAGGTTCAAGATTAG CCCCCGTGATGTTGTCAGGT GCAT ACCTG-CAACGT-GCGGGGG TTTTCTCTCTCCAGC 100 285
 UTI89_C4072 3967200 .. 3967215 +    -4  -3.57883   TCATATAGTCGCCTG              TGTTGT AATG ACAACG               TTTCGCGGCTATTCT  53 149
 UTI89_C4074 3967737 .. 3967778 + -13.2  -4.60797   CAGGTTCAAGATTAG CCCCCGTGATGTTGTCAGGT GCAT ACCTG-CAACGT-GCGGGGG TTTTCTCTCTCCAGC 100 215
        yhjV 3969419 .. 3969437 +  -7.3   -4.4715   AGTTGATTGAGTAAA             CCGGAGC GCATG GCCCCGG             TTTTGTGAGTTAACG  80 27
 UTI89_C4083 3975846 .. 3975864 + -14.6  -4.25074   TACAGATGCAAAAAA             GCCTGCTC GTT GAGCAGGC             TTTTCGAATTTGGTC 100 396
         tag NONE
        yiaC 3981411 .. 3981433 + -11.3  -2.66695   TTACCCGCACAGCCA           TTCCCCAGC CGCGA GCTGGGGAG           ATCTTTGGTCAGCAC  73 88
        yiaD 3984472 .. 3984499 + -10.7  -3.82481   CTGTAATCCCTTTCA        TGTCAGGTGAT GCAGAA ATCACCTGGCA         TTCTTCAGTTTTCCT  85 35
        yiaE 3985555 .. 3985588 + -10.5   -4.2528   AGCCGCGACTGCGTG     GAGTAA-AGCCCGA TAATCGC TCGGGCTTTTACTC     TTTATTGGGTTGCAG  85 40
        yiaG 3987051 .. 3987070 + -13.6  -4.08692   CTTTATTTCTGTTTA            CGGTCCTG ATAA CAGGACCG             TTTTCCAACCGATTA 100 52
        cspA 3987546 .. 3987565 + -11.4  -6.11392   GCACAGAATCTAAGA            TCCCTGCC ATTT GGCGGGGA             TTTTTTTATTTGTTT 100 54
        yiaH 3992741 .. 3992766 + -11.9  -3.11619   GTGAGTTAAGTAGAA         GCCCGGTCA CATTGGAC TGACCGGGC          TTACGTGAATTATTC  81 32
        xylF 3997979 .. 3998007 + -12.4   -4.0641   AGCGAGCTGTAAGCG        TTACGCCCCGGC GCGGA GCGGGGGCGTGA        TTTCTCTCCATGCCG 100 29
        xylG NONE
        xylH 4000770 .. 4000801 + -16.8   -4.7078   TTTGATAAAAATTTT      CTCAAAGCCGGTAA CGTA TTACCGGTTTTGAG       TTTTTGCATGATTCA 100 42
        xylR 4002226 .. 4002236 +  -3.2  -3.22491   TTGTGAATCATCGCT                 GTGG CAG TCAC                 TTCCTGATCCGCTTT  45 242
 UTI89_C4112 NONE
        malS 4005297 .. 4005307 +  -2.4  -3.18912   GCAACAGTGATTTTT                 CCGG CTT CCCG                 TTCGTCAGTACCTCG  44 31
        avtA 4007147 .. 4007159 +  -5.5  -3.04792   AACAGGGCACACATT                TGCGC ACG GTGCA                TCTTCACACTGATGA  50 450
        yiaK NONE
        yiaL 4009952 .. 4009965 +  -2.3  -3.87075   AAGATCGTGGTTAAA               GTGGC CCTC GCTGC                TTTATAAAAAATGAT  53 5
 UTI89_C4119 4010890 .. 4010906 +  -3.7  -2.90075   TATTACGCAACGGCA              TTCACTC TCT GAATGAA              TCTCGTTAAACAGAA  46 0
        yiaM NONE
        yiaN NONE
 UTI89_C4122 NONE
        yiaO NONE
        lyxK NONE
        sgbH NONE
        sgbU 4016764 .. 4016774 +  -2.4  -3.11962   ATTGAAGCGCGTATG                 CAGG AGG CCGG                 ATTTATATGTTAGAG  42 2
        sgbE 4017487 .. 4017515 +  -7.3  -3.59979   AGTAGCCATACCTGA        GAGTGCCCGGC AATACAC GCCGGGCAGCC        TTTCACATCAGAACA  67 36
        mtlA 4029952 .. 4030001 +  -6.6  -2.60615   GCCTGATGCGCTTCG CTTATCAGGCCTACAACATAAA GCACAA TTTGTTTTGTCGGTCGGATAAG GTGTTTACGCCGCAT  55 82
        mtlD NONE
        mtlR 4032355 .. 4032369 +  -2.8  -3.06162   TTTAACGCATTAATG               GTTACA ATC TGGAAC               TATTACAATGCCATC  43 431
        yibL 4032860 .. 4032883 + -11.8  -2.61144   TCTCACCATTTACTC          GCTCCTGC-TG GCA CATGCAGGAGC          CTGTTTCAGAGATCG  79 70
 UTI89_C4143 4038997 .. 4039022 + -14.1  -5.10665   AGATCAACAATCTGA         GGGCAATTCTC TGAT GGGAATTGCCC          TTTTCTTTATTACCT 100 170
        lldP NONE
        lldR NONE
        lldD 4042904 .. 4042926 +   -12  -2.79302   CGAATATCTGCTATC           CTGCCCCC GCACTAA GGGGGCAG           TATGCTAAACATCGT  79 49
        yibK 4043469 .. 4043486 +  -5.6  -3.18681   TGTCAGATCCCATCA             CCATAC TCAAAC GTATGG              TTAATGCCGTTGAAA  54 93
 UTI89_C4150 NONE
 UTI89_C4153 4046471 .. 4046483 +  -7.7  -3.04609   TGCTTCTCAAGCTCA                CCAAC ATT GTTGG                CTTTGATTTCGCTCG  62 254
 UTI89_C4156 NONE
        yibO NONE
        yibP NONE
        yibQ 4051022 .. 4051047 +  -3.3  -4.13995   GAAATTCCGGATAAA         TCGTAATTTTG TCGG CATAATTTCGA          TTTAATTTCTCCAGC  58 272
 UTI89_C4161 4053099 .. 4053127 +  -4.6   -2.8372   CCAGTTGTTTACCAA        TACGCGTGAA TGCTTCTAC TGCACGCGTA        ATTTGCTCAGGGGTA  46 73
        rfaD NONE
        rfaF NONE
        rfaC 4057476 .. 4057515 + -12.5  -3.30798   TCTTTAATAGATAAT  TTTGAAATAAAATCAGC TTCCTT GCTGATTTTATTTCACA   TATTCATTACTTATC  90 49
        kdtA NONE
        kdtB 4068835 .. 4068866 +  -7.2  -2.62043   GAAGTTAGCGTAGAG      TTTATGCCGGATGG TATG CCATCCGGCGCGCA       TCAATTACTTCTGGC  57 28
 UTI89_C4179 4069962 .. 4069972 +  -5.4  -4.07568   ATTTATTTCCTCTAA                 GTAC TTA GTAC                 TTTTCGCCACGGGCA  65 18
         dfp NONE
         dut NONE
         ttk 4073624 .. 4073647 + -16.8  -2.54371   GTTGCAGTAATATGA          CGCCGGATGA CTTT TCATCCGGCG           AGTTTCTTTAAACGC 100 31
        yicC 4076106 .. 4076130 +  -4.2  -4.72272   TTCAGCCTTCACAAA          TGCCGCCC ACTCAAACA GAGCGGCA          TTTTTCCTCCCCGCA  69 63
        dinD 4077307 .. 4077319 +  -4.9  -2.69601   AATAGCGATTTCACA                TAACT ACA AGTTA                TCAATTTCCTCTCAC  49 218
        yicG 4078043 .. 4078068 + -11.9  -3.89354   CAAAACCTGTGATCT         GCTGGGCAG CCAGCCAA CTGCCCAGC          TTCTTGATTTGCGCA  93 45
         gmk 4080614 .. 4080627 +  -3.1  -3.41913   CATGCCCAGTCATTT               CTTCA CCTG TGGAG                CTTTTTAAGTATGGC  48 56
        rpoZ 4080920 .. 4080930 +  -2.4  -2.83082   CGTCGTTAATCACAA                 AGCG GGT CGCC                 CTTGTATCTGTTTGA  40 32
        spoT NONE
        spoU NONE
        recG 4085827 .. 4085848 +   -13  -3.21912   TCGAATGCGTAAAAA           GCGGCGGT GAGAAG ACCGCCGC            TTCATCGGTTAACCG  91 29
        yicE 4088813 .. 4088833 +  -2.6  -2.72511   GATTGCGCGTAAATC            GTGCATAA CTCCC TTATGTGC            ATTTCACGGGATGGA  41 105
        yicH 4090783 .. 4090811 +  -7.3  -3.53343   AGCGATGATACAGAC        GCGGCGGCAGG CAAATGC CCTGCCCCGGC        TTTAGCACCAGCGTT  65 245
        rhuM 4103081 .. 4103092 +  -2.2  -3.92522   ATTTGGGGGTACTTA                TGGG GTTA CTCA                 TTTATCAAATTCAAA  53 74
 UTI89_C4213 4103574 .. 4103588 +  -2.8  -4.43351   AATACTGATTGTAAG               TATCCT TTC AGGAGA               TTATTTTTGCCGTGT  60 138
        yicL 4105267 .. 4105293 +  -2.4  -4.10144   GGTGATTGATAAGAT         TGCAGAAA TTCCTTCACGT TTTCTGCA         TTCTTATTATCTTCC  56 102
 UTI89_C4217 4106560 .. 4106573 +  -2.3  -4.45765   GACCAACGCTTCTTT               ACCTG ATAT CAGGA                TTTCTTCATTTTCAC  61 58
        yicP 4112022 .. 4112040 +    -3  -3.64812   AAGGTGCCTTTAATA             CCATCGGC AGC GCCAATCG             CTTTTTTAGGTACAA  51 298
 UTI89_C4228 4119240 .. 4119259 +  -3.5  -4.93288   GCACCATCACTGTTT            CCGGCAA CATTTA TTGCCGC             TTTTGTTTACATATT  72 148
        emrD 4120779 .. 4120810 +    -2  -4.86001   CACGCCTGGCAGTCA      CGGCGCGGTTGCGA CTTT TCGCTGCCACACCA       TTTTTGTAAGGTGGT  68 214
        yidL 4126540 .. 4126554 +  -5.6  -3.16564   TGCCTAACTCGCGTA               GCGCCA GGT TAGCGC               TTGGTGGCATAAACC  52 477
 UTI89_C4236 4128363 .. 4128390 +  -2.7  -4.15453   TTTCTCAATGTTGTA       CGGCGG-G-AAGC TCTG GCTTTCACCGGCG        TTTTGCAGTGCGTTG  60 349
        yidQ 4129705 .. 4129736 +  -5.1  -4.28774   CATCCGGCGAGAAAA      CCACGGC-GTCCGC AGAAG GTGGATTGGCGTGG      TTTTCGGTTAAATAC  67 103
        yidS 4132339 .. 4132353 +  -5.6  -4.07568   TGGAGATCAGCAAGC               CGCAGA TAA TCGGCG               TTTTACGCGCAAAGC  65 318
        rpmH 4146020 .. 4146033 +  -2.3  -3.93695   TCGTGCTAAAGGCCG               CGCTC GTCT GACCG                TTTCTAAGTAATAAA  53 1
        rnpA NONE
        yidD NONE
        yidC 4148316 .. 4148333 + -12.7  -5.83211   TTTCGCTAAAATAAG             GGCGGTC AGTT GACCGCC              TTTTTTCTTTTCGTA 100 51
        trmE 4149769 .. 4149804 + -21.4  -3.53712   TAAGTAACCGCGCTT    GCGAAGCCGCATTCTGA CTG TCAGA-TGCGGCTTCGC    TTCATTGTTAGCACT 100 34
        tnaL 4150114 .. 4150131 +  -2.1  -4.55209   CAGAGCCAAACCGAT             TAGATTCA ATG TGA-TCTA             TTTGTTTGCTATATC  61 63
        tnaA 4151725 .. 4151751 +  -8.1  -3.06492   TAATTAAAACACTCA         GAGTGGCTA TAAGGATGT TAGCCACTC         TATTACCCTACATCC  62 38
        tnaB 4153061 .. 4153083 + -13.5  -3.12351   GGCTAAATCCTTCAG           GAAGCCAGC CATTC GCTGGCTTC           TTGCCTGTCAGGAAA  87 35
        yidY NONE
        yidZ 4155398 .. 4155409 +    -3  -3.44124   CTGTCCATCATTCCA                GTAA ATGA TTAC                 TCTTGTATTCATAAT  48 131
        yieE NONE
        yieF 4156794 .. 4156818 + -12.2  -4.57837   AGATCTAAATAAAAA         CCCGCCA-GCA ATCA TGCATGGCGGG          TTTTTAACGCGCTAT 100 33
        yieI 4159595 .. 4159622 +  -7.7  -4.44355   AAATGTTGGAGAACA        GGCCGGA-GCGT AATTC ACACATCCGGCC        TTATTTTTAAGCTTA  79 67
 UTI89_C4275 4167777 .. 4167799 + -12.2    -3.967   GTTATATATAACAAA           TCCCAATAAT TAA ATTATTGGGA           TTTACTTGGTGAATT  93 87
 UTI89_C4283 4176990 .. 4177016 +  -6.7  -3.28712   GTCTTTCAGGGAGAC        GTATTTACCCGG AGAA CCGG-TGAATAC         TTCTGCCACGAAGAA  59 151
 UTI89_C4288 NONE
 UTI89_C4290 4181657 .. 4181685 + -11.8  -2.77899   CTTTTTGACGTTTTT       CG-ATGGCTGCCA TTAA TGGCGGCCATACG        TACTTCATGCAGAAC  79 33
        asnA 4189513 .. 4189523 +  -2.4  -3.25304   CAGACAATAAACGGT                 CCGC GCG GCTG                 TTCGTCGTAATCTTT  43 523
         kup 4194060 .. 4194084 +  -9.3  -5.50723   AAATCTAACGCCAGA          CGCCTCCTT TCTCCAT AAGGGGGCG          TTTTTGTTTTCATGG 100 33
        rbsD 4194620 .. 4194654 +  -5.6  -3.37612   GAATATCATTCTCTG     TGCTGGCGTGACGTTC TGA GGCCGTCATGGAAGCA     TTACTTCAGCTTAAA  56 7
        rbsA NONE
 UTI89_C4305 NONE
        rbsB 4198119 .. 4198141 + -13.4  -3.22906   AGAAAAGCAGGGCAC           GCGCCACCCT AAC ACGGTGGCGC           ATTTTATGGACATCC  91 108
        rbsK NONE
        rbsR 4200310 .. 4200320 +  -4.6   -3.4252   CCAGAACACTGTTAC                 CGCT GCT GGCG                 TTGTCATCGGTCAGA  53 248
 UTI89_C4312 4204184 .. 4204201 +  -9.1  -3.07291   GTCGTAACAAGGTAA             CCGTAGG GGAA CCTGCGG              TTGGATCACCTCCTT  68 92
        yifE 4209299 .. 4209311 +  -6.9  -5.72616   GACGATTAATAAAAA                GGGCG AAA TGCCC                TTTTTTTATGTCAGT 100 32
        ilvG NONE
        ilvM NONE
        ilvE 4214294 .. 4214315 + -11.6  -3.53012   AATAAATACAAAAAA           TGGGACGG CACGCA CCGTCCCA            TTTACGAGACAGACA  85 36
        ilvD NONE
        ilvA 4217780 .. 4217796 +  -9.4  -4.82901   AGAACGCCTCAATCA              GCGGCT CATGC AGCCGC              TTTTTCTGCGCACAG  95 60
        ilvC 4220272 .. 4220300 + -16.1  -3.24825   ATAGCGATTCAGAGT        TCAAGGCCTTCTC CCG GAGAAGGCCTTGC        TGTTAGTTACGGTAC 100 40
         rep 4222756 .. 4222782 +  -8.8  -3.79747   AATGCACTTCCAGCG        GCCAGTGGACA TAGCTC TG-CCACTGGC         TTTCCTGATCAATAA  75 89
        trxA 4226061 .. 4226089 +  -4.5  -3.93038   GGTCAGTTGAAAGAG        TTCCTCGACGCTA ACC TGGCGTAAGGGAA        TTTCATGTTCGGGTG  60 2
        rhoL NONE
         rho NONE
 UTI89_C4339 4227825 .. 4227847 +  -6.2  -3.92075   TTTTCGCATAGTGCT           GGTAGGTTCG GAA CGGACTTTCC           TTTCTGAATAAAGGT  66 45
         rfe NONE
        wzzE 4230082 .. 4230107 + -18.3  -3.61517   AATAGCAACACTGCT         GCGGTGAGCGC AAAG GCGCTCGCCGC          TTATTCGAAGAGAAT 100 36
        rffE NONE
        rffD NONE
        rffG 4233570 .. 4233580 +  -3.2  -3.08032   AGGGCGAGCGTTTAG                 GTCT GAA AGGC                 TAATTTTCAGCGGAG  45 12
        rffH NONE
        rffC NONE
        rffA NONE
        wzxE NONE
 UTI89_C4350 NONE
        wzyE NONE
        rffM 4240708 .. 4240733 +  -9.7  -3.18764   TTCCTCTCTTTGTAA         AGCGACGGAGT GGTC ACTTCGTCGCC          TGTCTGCTTTTTTAT  72 43
        yifK 4242530 .. 4242546 +  -5.1  -3.44319   TCAGTTGGTAGAGCC              CTGGATT GTG ATTCCAG              TTGTCGTGGGTTCGA  56 289
        aslB 4244361 .. 4244406 +  -7.7  -3.74077   TAGTCAGATTTAATC TGCGCGCGTG-GTGGATATTTT TTC AGGATCTCCATATACGCGTGCA TTTCGGTCTGTAGCG  71 199
 UTI89_C4360 4246366 .. 4246391 +  -3.3  -3.94402   AGAGGATTACAGAAT         TATCTCATAAC AAGT GTTAAGGGATG          TTATTTCCCGGTTCT  55 339
        cyaA 4254198 .. 4254214 +  -3.7  -3.31905   TAATGTCGCTGTTAT              GAATTTC ACG GACATTC              TCTTCTCTGACGCGT  49 513
 UTI89_C4368 4255771 .. 4255784 +  -2.3  -3.05384   GAAAATCATTGATAT               GGCCA TGAA TGGCG                TTGGATGCCGGGCAA  42 18
       insB2 4256568 .. 4256587 +  -3.6   -4.2704   AGTAAATAGCCGTGG            CGTTTC CCGGCGTT GAAACG             TTTGTTGATAATAAG  62 301
        yifL NONE
        dapF NONE
        yigA NONE
        xerC NONE
        yigB 4261270 .. 4261303 +  -8.1  -2.93708   TATATATACCCAGCT     TTTTGGCGGAGG-GCG TTG CGCTTCTCCGCCCAAC     CTATTTTTACGCGGC  61 53
        uvrD 4263485 .. 4263531 + -15.9  -2.60194   CCGGTTGGAGACGGT GTGACGTTGCGGAATGCGGTG CGCCA TACCGCATTCCGCATCAGCAC CTTACTTAGCGCACT 100 22
        corA 4266610 .. 4266637 +   -15  -3.72592   GGTTGTAATATAAAT        GCCGGGTAAAGA TTGT TCTTTATCCGGC         TTATTGCTGAAAATT 100 33
        pldA NONE
 UTI89_C4385 NONE
        recQ NONE
 UTI89_C4387 4273396 .. 4273425 + -12.1  -3.10175   GCGTCATCAGAGTAA       GTCGGATAAGGCG TTTA CGCCGCATCCGAC        ATTATTTTCACGCAT  81 49
        pldB NONE
 UTI89_C4390 4276030 .. 4276076 +  -2.3  -2.86271   TGTCAACCTGATACT TCGCTACAATGG-CTACTCGTT AATC AAAGAGTTTTCCATTGTGGCGC TACTTATCATCACCA  41 61
        yigM 4277271 .. 4277281 +  -4.6  -4.07885   GGCGAGGTCTTCCGG                 CGTG ATT CGCG                 TTTTCGCCGCCAGTG  62 327
        metE 4280228 .. 4280249 + -13.1  -4.19817   ATTGCAGTACGATAA           TGGCTTCCA GTAC TGGAAGCCA            TTTTGCATGAGTGCC 100 64
 UTI89_C4398 NONE
 UTI89_C4399 NONE
 UTI89_C4400 4286869 .. 4286879 +  -5.4   -3.2511   GAGTGGAGTCGAAGG                 CTTC AAA GAAG                 ATTTTATCGCTGACC  52 189
         udp 4298113 .. 4298134 +  -2.3  -2.78992   TACCAGTTATTGACG           CCGTAAA CGCATTAT TTTGCGG            ATTATTGGCGTCAGT  40 69
 UTI89_C4418 NONE
        rmuC 4305240 .. 4305257 +  -2.7  -3.68256   CATCGACGCCCAATC             TGTTACA CTTC TGGAACA              ATTTTTTGATGAGCA  50 78
        ubiE NONE
        yigP NONE
        ubiB 4308315 .. 4308336 +  -2.9  -4.51743   CATCGCTCAAGGCGG           GCCGTGTAA CGTA TAATGCGGC            TTTGTTTAATCATCA  63 47
        tatA 4308633 .. 4308645 +  -4.1  -3.51436   CGCCACGATAAAGAG                CAGGT GTA ATCTG                TGTTTGATATCGGTT  52 17
        tatB NONE
        tatC 4309943 .. 4309964 + -15.9  -2.63596   ACTGAAGAATAAATT           CAACCGCCC GTCA GGGCGGTTG            TCATATGGAGTACAG 100 29
        tatD 4311160 .. 4311181 +  -2.9  -3.61328   AGGGTGATCATCGGT           GCCAGGC AATTCACA GCCTGTC            TTTCGAGGTGTTCCT  51 422
        yigC 4312900 .. 4312914 +  -2.7  -4.67651   TTTAACAACGGTAAA               AGCGC CTGAT GCGCG               TTTGTTTTGCCCTAT  65 17
         fre 4313755 .. 4313788 + -11.7  -2.56596   GCAATTGGTGCACGA     TGCCTGATGCGACGC TGGC GCGTCTTATCAGGCC      TACATTGGTGCCGGA  79 125
        pepQ NONE
        yigZ NONE
        trkH NONE
        hemG 4321936 .. 4321947 +  -5.8  -3.73224   GAACGGTAACAGAAA                GCAG CTTG CTGC                 TTTGCTGACGAGTGG  61 479
 UTI89_C4437 4323689 .. 4323722 +  -6.7  -4.49756   ATTAAATAAAAAATA     CTTCAGAGTGTACCT GCAA AGGTTCACTGCGAAG      TTTTGCTCTTTAAAA  77 415
        yihD 4328545 .. 4328555 +    -4  -4.12188   AATGATATCCTTCAT                 CATT CGT AATG                 TTTTCCGGATGATGG  59 75
        rdoA NONE
        dsbA 4330222 .. 4330241 + -13.6  -6.01369   TGTAAATTACATAAA            GCCCGTGA ATAT TCACGGGC             TTTTTTTATTATTTA 100 46
 UTI89_C4448 NONE
        yihF 4331820 .. 4331830 +    -4  -4.26344   CTCATTCAGAGGCGA                 GTAA AAC TTAC                 TTTTCCTGCCGCTGT  62 59
        polA 4336133 .. 4336158 + -19.1   -5.4505   GCTGAATATTTTAGC         CGCCCCAGTCA GTAA TGACTGGGGCG          TTTTTTATTGGGCGA 100 249
        yihI 4338028 .. 4338039 +  -3.6  -3.44051   AACGGATTGCCGCCG                TGGG TCTT CCCG                 TTCTGCTGATAACCC  50 39
        hemN 4339653 .. 4339667 +  -7.1  -3.30124   AAGATTGCCTGATGC               GACGC TGGTT GCGTC               TTATCAGGCCTACGA  63 102
        typA 4346198 .. 4346237 + -13.8  -3.28712   TAATTTCGTTTTTTA  GTTATAAAAAACCTGCCA TCGC TGGCAGGTTTTTTTTGGC   TTATGGAAAACAAAA 100 38
        yihU 4349048 .. 4349059 +  -5.8  -3.73684   GCTAAATCAGGTTCG                CCAG CAGG CTGG                 TCTTTAATTTTATCT  61 7
        yihT NONE
 UTI89_C4465 4351020 .. 4351032 +  -4.9  -2.99471   AATTTGCGCCGGAAT                GATTT TCT AAATC                TCTGTCTGGCGCTGC  51 24
 UTI89_C4466 4352530 .. 4352555 + -15.5  -3.34895   GAAGAAATAATTTAA         TGCGCATCGGT TTAA GCCGATGCGCA          TTAATTCAAACTGCC 100 31
 UTI89_C4467 NONE
 UTI89_C4468 NONE
        yihX NONE
         rbn NONE
        yihZ NONE
        yiiD 4357898 .. 4357916 + -10.4  -4.37886   TTACTTGACTGAAAA             GGTTTTCA ATC TGAAAACC             TTTTCTGGGCCCTGG  87 48
 UTI89_C4474 NONE
 UTI89_C4475 4359719 .. 4359755 +  -9.3  -4.34402   CACCAGCATTCAGAA    CTCCTATGAAAGCGGCA TAG TGCCGCCTGCTCAGGAG    TTTTGCTATGACCCG  85 66
 UTI89_C4476 4360324 .. 4360350 + -15.2  -2.62463   CTACTAACAATTAAA         GACCGGTTGGTG CGG CACTGACCGGTC         GTTATGAATGGTAGA  93 34
        yiiE 4361048 .. 4361064 +  -3.6  -3.05046   ATATCTGGAAAACGC              CTCGCG AAATA CGAGAG              ATTTTGCGGGAATAG  45 144
 UTI89_C4481 NONE
        fdhD 4367737 .. 4367749 +  -2.7  -5.22104   AAATTACAGGACTTA                TTCAT TTC GTGAA                TTTTGTTATTTTTTC  76 67
 UTI89_C4483 4370225 .. 4370256 +  -8.7  -2.71144   CTTCTTCTGATGAAA      G-GGCGGTGCTGGA TATTT TCCGGCACCGCAAC      TCATTAAGGCAGGTA  64 31
        rhaS NONE
        rhaR 4376529 .. 4376539 +  -6.8  -2.66106   CTCAACACCGTTACC                 GGAC GGC GTCC                 TGCATTGTTCCACTC  52 98
        sodA 4378450 .. 4378468 + -12.4  -5.67063   AGCTTAAAAAATGAA             CCATCGCC AAC GGCGGTGG             TTTTTTTGTGATCAA 100 83
        kdgT 4379659 .. 4379682 + -13.2  -4.30448   CCTTAATCCCCACAG          CCGGATGAAC TAAC GTTCGTCCGG           TTTTCAATTGCGTTT 100 49
        yiiM 4380557 .. 4380573 + -12.3  -3.28712   ATCCTGCCTACAAAT              GCGGAGT TTA ACTCCGC              TTATACAGCGGCAAC  90 124
        cpxP 4383323 .. 4383341 + -14.6   -5.9873   CACCATCCCTGTCTT             CCCCCACA TGA TGTGGGGG             TTTTTTTTATCCTCA 100 66
        yiiP NONE
        pfkA 4385662 .. 4385678 +  -9.4  -4.72272   TTGTCAGCAATATGA              GGCGGA TTTCT TCCGCC              TTTTTAATCCCCCAA  91 211
 UTI89_C4500 NONE
         sbp NONE
         cdh 4387999 .. 4388012 +  -2.3  -4.18197   CGCACCTTCGAATGC               CGCAG CACC CTGAG                TTTTCAGTACCGCGT  58 377
        yiiR 4389745 .. 4389792 + -13.8  -2.84566   CTCTTATCGCTATTT TTTTCCGGG-ATTGTTATTTCCA CGA TGCAAGTGACAATGCCCGGAAAA TCCTTCTGAACTCTT  87 53
        yiiS NONE
        yiiT 4390714 .. 4390754 + -10.3  -2.71483   GCTCCGCTGTCATAT  GGCCCGGTCGGCGACGTAA ATG TTTCGTCATCTGCCGGGTC  TCCTTCAGCAACTGT  67 56
        yiiU 4395820 .. 4395835 + -10.4  -5.37345   GTAACGCAGAAAAAA              GGCACC TTGC GGTGCC               TTTTTTATCATTCAA 100 87
 UTI89_C4514 4396396 .. 4396410 +  -5.8  -3.58879   CTGTTGGCAAAATCA               TCAATT GTT AATTGA               TATTTGTCAGTTATG  59 15
        metB NONE
        metL 4409153 .. 4409178 + -16.3  -3.30124   GTAGTGATTATTGAA         CAAAAGCTGGC AGTT GCCAGCTTTTG          TTGTCACCCCTAAAC 100 37
 UTI89_C4530 4416654 .. 4416670 +  -2.1  -4.44355   ATGCCTTAACATCAC              CATCCGG TGG CAGGACG              TTGTTTTTCGAATTA  59 130
        metF 4417896 .. 4417934 + -10.4  -2.60392   GCTGCCTCGAAATGA   GGGCGGGAAAATAAGGTT ATC AGCCTTGTTTTCTCCCTC   ATTACTTGAAGGATA  70 100
        katG 4420340 .. 4420372 + -19.3  -4.41616   CTGTAATCTGACCTT      CTTCAGCGACTGCCT TTC ATGCAGTCGCTGAAG      TTTCTTTACCGGCGT 100 35
        yijE 4421607 .. 4421641 +  -3.5  -3.67989   AGGTTTCCAGATTAG    GCACCC-GACGGTGAT CGAT GTTGCTGTCCGGGCGC     TTTAACTGCCATTTT  53 303
        frwC NONE
        frwB 4428270 .. 4428287 + -14.1  -3.27525   CGCTTAAGTTCTTAT             CCCGCCC GCAA GGGCGGG              TTCGCTTTCCCACAG  95 34
        pflD NONE
        pflC NONE
        frwD 4432287 .. 4432311 +  -6.3  -4.52347   AATGCGCGGGCCGCG          TCGGGCGACGT GTT GCTTCGCCAGA          TTTTGATATTGTTTG  74 516
        argC NONE
        argB 4440831 .. 4440854 +  -5.2  -3.28001   AGCTTAAGTTTTGTT          GGCCGG-AGGC GCA GCTTTCCGGCA          TTGAATTTCAAAATA  54 34
        argH 4442627 .. 4442643 +  -3.7  -5.65496   TTTTTGAGGGTGTTT              TTTCTCC TCG GTAGAAA              TTTTTATTTTTAATG 100 396
 UTI89_C4552 NONE
        yjiZ 4445459 .. 4445469 +  -2.4  -3.01905   TCAAGGGTTAAAAGA                 GGTG CCG CTCC                 GTTTCTGTGAGCAAT  42 166
        oxyR 4446656 .. 4446678 +  -5.7  -4.11216   AATACCCAGAATCTC           TTTTGTTTC CCGAT GGAACAAAA           TTTTCAGCGTGCCCA  65 194
 UTI89_C4556 NONE
 UTI89_C4557 4450760 .. 4450773 +  -6.7  -3.22135   CGTTCATTCACAACA               CTGGA GCAA TCCAG                TATGTTCATTCTCTG  59 60
        yijC NONE
        yijD 4451844 .. 4451875 + -15.2  -4.41494   TGCTGAGTAATCGGT      ATCATGCCGGATGC AAGC GCATCCGGCATGGG       TTTTACTTCGCGGTC 100 31
        btuB NONE
        murI 4456445 .. 4456456 +  -5.8  -3.73224   GAACGGTAACAGGAA                GCAG CTTG CTGC                 TTTGCTGACGAGTGG  61 477
 UTI89_C4564 4457875 .. 4457892 +  -9.1  -3.07291   GTCGTAACAAGGTAA             CCGTAGG GGAA CCTGCGG              TTGGATCACCTCCTT  68 92
        yjaA 4462166 .. 4462176 +  -2.4  -2.70932   ACATAAACCCAACCG                 GCCG ATC CCGC                 TCATTAACCGCGACC  39 349
        metA 4463481 .. 4463496 + -10.4  -5.63517   CAGCACCTTACCTCA              GGCACC TTCG GGTGCC               TTTTTTATTTCCGAA 100 71
        aceB NONE
        aceA NONE
        aceK 4468857 .. 4468867 +  -3.2  -3.56704   CCTGGTCGATAATAA                 TCGC TTC GTGA                 TTGCTTTGATCAAGC  51 470
        metH 4473146 .. 4473163 + -10.5  -4.82667   GAGTAAGTGATAACA             CCGGGGT ATTT GCCCCGG              TTTTTAATGTCATAA  91 35
 UTI89_C4578 4473541 .. 4473555 +  -2.9  -3.86897   GTAATATTTGTTTTC               GTAAA AAGGA TTTAC               TTTATGCAACGTCAA  54 50
 UTI89_C4579 NONE
        yjbB 4475872 .. 4475894 +  -7.7  -3.17075   GGCACTATGAACAAG           ATGCCGGAT CATGC ATCCGGCAA           TTCACTTAAAAACGG  64 87
 UTI89_C4582 4476838 .. 4476859 +  -5.8  -4.48967   ACTTTGCCACCAATT           TGAGCGCC CCTTAA GGCGCTGA            TGTTTTTTTATCCTT  72 12
        yjbC 4484390 .. 4484426 +  -6.5  -3.44848   TAATGACAAGAAAAA    CAATACGGCCCGAAATA ATG TCTTCCGGGCCATACTG    TGTTTACTCAAACAA  60 511
         pgi 4488115 .. 4488139 + -17.3  -4.40358   AAATAGCCTTAAAAA          CAATGCCGACT ATA AGTCGGCATTG          TTTTATCAGATAAAT 100 187
 UTI89_C4595 NONE
        yjbG NONE
        yjbH NONE
 UTI89_C4598 4492653 .. 4492668 +  -5.4  -5.45726   GCTGGTGGCTGGGAA              TCACCT GAAT GGGTGA               TTTTTTTGGGCTGTG  91 237
        yjbA 4493646 .. 4493663 +  -5.5   -3.5764   GCGCCGCCGCTTCTT             CCAGCGA ACTG TCGATGG              TTTCGAAATAACCTT  58 445
        malK 4498616 .. 4498626 +  -6.8  -2.62184   ACAAAACACACAAAG                 CCTG TCA CAGG                 TGATGTGAAAAAAGA  55 48
        lamB 4500035 .. 4500069 + -15.7  -3.16961   CCGGATAAGGTGCTT     GCGCCGCATCCGGCA ACCAA TGCCTGATGCGACGC     TGTTGCGTCTTATCA 100 55
        malM NONE
 UTI89_C4608 NONE
        ubiC NONE
        ubiA 4502822 .. 4502839 + -11.3  -4.35604   TGATGATGTAAAAAA             GCCGGAT GATC ATCCGGC              TTTCTTCTGGGTTGC  93 38
        dgkA 4505941 .. 4505955 +  -3.6  -3.41126   CCTTCCAGATTTCGA               TAAATC TCT GGTTTA               TTGTGCAGTTTATGG  48 42
        lexA 4506656 .. 4506679 +   -16  -4.94262   AACATATCTCTGAGA          CCGCGATGCC GCCT GGCGTCGCGG           TTTGTTTTTCATCTC 100 39
        dinF 4508099 .. 4508119 +  -2.6  -2.69964   CTACACTTAATCTCA            CGTTCA GAAGAAAAG TGAACG            TACTCTCATTCACAA  41 84
        yjbJ 4508850 .. 4508876 +    -3  -5.03314   CGAGACGCTGTGGGG        TCAGGCGCACA TTACGC TGTGCG-CAGA         TTTTTTCAGCCTGCG  77 510
        yjbN NONE
 UTI89_C4618 4510585 .. 4510605 + -12.6  -2.66625   GAACTATAAAAGAAA            GGGCTTCC CAGGT GGAAGCCC            AATTTCTTTTATGGA  81 161
 UTI89_C4624 4518872 .. 4518894 + -13.6  -2.78526   GGGCGTTAAATGCTG           TAGCGAGAAA CTG TTTCTCGCTA           TACTCTCTTGTCCCC  86 32
        dnaB NONE
         alr NONE
 UTI89_C4627 NONE
 UTI89_C4628 NONE
        tyrB 4524346 .. 4524365 + -13.6  -3.18264   TGTGATTTTAATCAA            CAGGCGGA TCTC TCCGCCTG             TTCCTGACTCCAGCC  93 36
 UTI89_C4630 NONE
 UTI89_C4632 NONE
 UTI89_C4633 NONE
 UTI89_C4634 4531046 .. 4531057 +  -5.8  -3.21912   GATGATGCCGCTAAA                CGCA TCAT TGCG                 TTACTGAATTAACAG  54 2
 UTI89_C4635 4531973 .. 4531989 +  -9.4  -5.77988   ATAAATGAATATCAA              GGGAGC ATATC GCTCCC              TTTTTTTATCTGTGT 100 44
 UTI89_C4636 NONE
 UTI89_C4637 4534862 .. 4534878 +  -2.2  -3.49077   TTGGCCTTCCGTTTG              TCGCAG CATAT CTTCGA              TTAACTTTTTCTCGA  47 137
 UTI89_C4640 NONE
        aphA 4538904 .. 4538930 +  -3.6   -3.1595   TCAGAATACTGACAG         AGCGGGAGAG CGTAATA CTCTCCCGAA         TGCTGTTTTTTTAAT  46 29
        yjbQ NONE
        yjbR 4539859 .. 4539877 +    -3  -3.89346   CGCGCCGTATGCGAA             GCTTCGCA CTC TGCGACGG             TTTCTGGCGTACCGG  55 97
         ssb 4543507 .. 4543523 + -10.1  -3.39505   AGCCATAAAAAAGAA              GCCTCCG TTA TGGAGGC              TTCTACATATCAAGT  76 98
        yjcC 4545986 .. 4546010 +  -7.9  -2.80816   GCCAGTAACAGACGG         CGC-TGGCGA ATGTAA TCGCCAAGCG          TCTGATGCGTCACCG  57 182
        soxR NONE
 UTI89_C4650 4547139 .. 4547154 +  -3.3  -3.29144   TAAACGTTTGCTTTT              TTTGC GACGCA GCAAA               TTGTCGCAAACCTGG  48 206
        yjcD 4548617 .. 4548648 + -12.4  -4.37658   TCTTACATAGGATTC      TGAAAACGGGTGGC AATG GCTGCCCGTTTTTA       TTTTCTCCGCACATT 100 41
        yjcE 4550405 .. 4550436 +   -10  -3.27994   GAAAATCAGTAATCT      GCATGGTTGGCGGG CGAG CCCGCCAACCCGAC       TTACTCTGGCGTTAA  76 29
 UTI89_C4654 NONE
 UTI89_C4655 NONE
 UTI89_C4656 4552966 .. 4552985 +  -2.1  -3.10597   GGATAATGGCAATCA            CACCG AGGATCAGTA CGGTG             ATTTTCGATACCCGC  42 474
        nrfA NONE
        nrfB NONE
        nrfC NONE
        nrfD 4560867 .. 4560880 +  -2.3  -2.98304   GTATTCCTTCCTGAA               GTCGG TTTT CTGGC                GTTGTTGTTAAGTCT  41 66
        nrfE NONE
        nrfF NONE
        nrfG 4563809 .. 4563825 +  -2.9  -3.41126   CAACACAATTCATGC              CCTGGCA GTA TGTCACG              TTCTCGCGTTTCTGA  46 301
        gltP 4565197 .. 4565222 + -14.7  -2.91912   ATCAGTAATTGAAGA         TTGCCGGGGGG ATAT CCACCCGGCAA          TGTGTGGATGCCTGA  89 33
        rpiB NONE
 UTI89_C4686 4588876 .. 4588888 +  -6.2  -3.61178   GACAGCCACGCCACC                CGGC TATGT GCCG                TTTCCAGTAGATAGC  60 339
        yjdA NONE
        yjcZ 4604083 .. 4604141 +  -3.2  -3.62522   AACTGCTCAATTCAG GCGTCAACTGGTTTGATTGTACATTCC TTAACC GGAGGGTGTAAGCAAACCCGCT-ACGC TTGTTACAGAGATTG  51 128
        proP 4605898 .. 4605917 +    -5  -4.65722   TAACTACCGTGTTCA            GCGTGCTGG TGG TCAGCA-GC            TTTCTTTATATCTGG  73 177
        melA 4617493 .. 4617507 +  -4.3  -3.57144   CGTATAGAGCAGCGG               CGTTA ACGGG TAACG               TTTAGCGGTGGCAAG  55 499
 UTI89_C4717 4621425 .. 4621435 +  -2.6  -3.97674   TAACCAGCGATCCGT                 TATT GGC AATA                 TTGTTTCAGTAGTGA  54 371
        yjdI NONE
        yjdJ 4624443 .. 4624458 +  -2.6  -2.56596   TTTGATAAAACACGG              GAGTAT GATG ATATTC               TCAGTTGATGGGAGA  40 2
        yjdK NONE
 UTI89_C4724 NONE
 UTI89_C4725 4625455 .. 4625469 +  -2.1  -3.21747   AGTCACGTAATCTTC               GTCAT AGAAC ATGGC               TTCGTCGTCACCTGC  43 135
        yjeG 4641273 .. 4641283 +  -3.2   -3.5771   AAACGCCGGATTATG                 TGGT TAT GCCA                 TTTCCCGGCGTTTTT  51 46
       groES NONE
       groEL 4644813 .. 4644836 + -12.4  -5.50723   GCAGAAATAAACAAA          CCCCCGGGCA GAAA TGTCTGGGGG           TTTTTCTTTTGGTCA 100 55
        yjeI 4645333 .. 4645343 +  -3.2  -4.31692   ATGAGATTATTTCGC                 CTGT GGT GCAG                 TTTTGCTGGTGGATT  62 84
         efp 4648069 .. 4648100 +   -13  -3.65046   GCGTGAAGTAATGCG      GTTGTGGTGCGGCC TGCA GGCTGCACCATCAC       TTATTCAGGTCAGAG 100 30
        ecnA NONE
        ecnB 4648506 .. 4648529 + -13.2  -5.13354   AGCAATAAGCAATAA          CGGTACGACA GCTG TGTCGTGCCG           TTTGTTTTTTCTGCG 100 33
        sugE 4649272 .. 4649282 +  -3.2  -3.42197   TCTGCTGCCACATTT                 CTCT GTC AGGG                 TTATAGCCTTTATTA  49 306
        yjeA 4655525 .. 4655545 +  -4.8  -3.75419   TTTAAGACTGGATAT            TTGATATC ATCCA GGTATCAA            TTCTGTATTGGTTTT  59 131
        yjeM 4657159 .. 4657181 +  -9.9  -3.48276   TATGAAATCCTGCAA           CTCATCGTC TCTCC GGCGATGAG           TTGTCTGGAAAGGAA  75 44
        yjeN 4657513 .. 4657528 +  -3.2  -4.29304   AGCGACCGATTATCT              CATGAG TGCG CGCATG               TTTATCTTGTGCTGC  60 21
        yjeO 4658089 .. 4658110 +  -3.7   -2.6063   TCCCCTGCTGCAGAT           CCACCAGGAA GAC TTCC-GGTGC           TGGGTTGTCGATCAC  43 286
         orn 4664221 .. 4664235 +  -2.8  -3.57144   CCAAGGTCGGGGTCG               CGAG TTCGAGT CTCG               TTTCCCGCTCCAAAA  50 285
        yjeF NONE
        yjeE NONE
        amiB NONE
        mutL NONE
        miaA NONE
         hfq 4672429 .. 4672461 +  -7.1  -2.54504   CGGGCTATTTTTTTA     CA-CGGGGAGC-CAG CGATC CTGCGTTCCCCGCTG     ATCTATTTAGAGGGT  57 46
        hflX NONE
        hflK NONE
        hflC 4676146 .. 4676172 + -11.7  -5.38839   TACAGGTCAATAAAG        CCACC-ACATCC TCAG GGATGTCGGTGG         TTTTCTTTTTCTATA 100 55
 UTI89_C4776 NONE
        purA 4677852 .. 4677886 +  -9.4  -3.10975   CAGTGTGATACATTG    CTGTGTCGGTTAAGC CATTAC GCT-ATCCGACACAG     TGTTAAATCCTCGCT  71 80
        yjeB NONE
        vacB 4680911 .. 4680939 + -16.2  -3.35679   GTGGCAGAGTGATAA        TTCACCCTCTTC AAACA GAAGAGGGTGAA        TTATCCGTAGGCCGG 100 29
        yjfH 4681751 .. 4681768 +  -9.9  -6.32216   CTGAATTATGAAAAG             CCATCCA GATT TGGATGG              TTTTTTTTTGTCTAT 100 46
        yjfI NONE
        yjfJ 4682980 .. 4683006 + -12.4  -2.79004   AGGGCGAGTAATTTT         TTGCCAGCCT CACTGCA AGGCTGGCAA         CTATTTTAAGGATAA  82 30
        yjfK NONE
        yjfL NONE
        yjfM NONE
        yjfC 4685950 .. 4685979 + -13.7  -3.14132   TCTGTCATGAATCCA       TGGCAGTGACCAT ACTA ATGGTGACTGCCA        TTGATGGAGGGAGAC  93 61
        aidB 4687984 .. 4688026 +  -3.5  -4.98531   GGATAAGTCACTAAT TGCAGC-GAGGGTGAGGCAA GTAA TTGTTTCATCGTCAGCTCCA TTTTTCGTTTCCCCA  76 386
        yjfP 4689909 .. 4689921 +  -4.7  -3.57792   CGCCCGGATTAACCA                GCTGC GAG GCCGC                TTTAGCAATACGTAC  55 510
        sgaT 4693093 .. 4693107 +  -2.8  -4.48987   AACTGGCAGAACAAT               CTGCTT AAT AAGGAG               TTTTGATTATGACCG  63 18
        sgaB NONE
        sgaA NONE
        sgaH NONE
        sgaU NONE
        sgaE 4696316 .. 4696328 +  -9.1  -3.13625   CACATGGTAGTACGT                TGCGC CTT GCGCA                TCTGTCTCTTCATTT  67 232
        rpsF NONE
        priB NONE
        rpsR 4697792 .. 4697802 +  -2.4  -2.50307   TCGCCATCAGTAATC                 GGTC ACG GTCC                 ATTAATACGACTTTG  39 28
        rplI 4698301 .. 4698329 + -16.1  -3.05597   TATTCAACGAGACGT        AAAAACGCCGACC AGT GGTCGGCGTTTTG        CTTTTAAGCGATAAA 100 46
 UTI89_C4804 NONE
 UTI89_C4805 4700544 .. 4700574 +    -7  -2.90688   TTTATGAGAAAAATA       GAAACGCTACAA AGCTAAA TTATAGCGTTTC       TATGTAAAATAATTA  56 125
 UTI89_C4814 4709704 .. 4709734 +  -7.4  -4.13014   GTATCAATGGTTAAG       CCCGTCACCACGCC GCT GGCGTTCTGGCGGA       TTTTCACCATCTGCC  74 88
        fklB 4711280 .. 4711290 +    -4   -3.1372   AAATTAACATTAGAT                 CTAA ATC TTAG                 TATTCATCCCGCGTA  48 204
        cycA 4712835 .. 4712859 + -16.5  -4.19817   TAACCGCATTATCAT          GCTGGATGGCG CAA TGCCATCCAGC          TTTTAGATCACTCAC 100 38
        ytfH 4716109 .. 4716135 + -12.3  -2.60798   AAGATGCGTCAGCAT         CGCATCCGCCA ATAAA TGCCGGATGCG         GTTGATGATTTGTAG  81 95
        cysQ 4719491 .. 4719515 +  -4.1   -3.5882   CCACGATCGGTGATG          CCAATCGGCGG CAC TCGCTGACCGG          TTTCGAACTGATGTG  53 475
        ytfK 4720161 .. 4720181 + -16.9  -3.50335   TATGCAGTAATAAGA            CGGCTCCTG ATT CAGGAGCCG            TTGATGTTTCTGGGG 100 67
        ytfM 4724422 .. 4724433 +  -4.4  -2.69546   ACAGTTTTACATCGG                TCTG GGGC CAGA                 ATTATGAGTTTATGG  47 7
        ytfN NONE
        ytfP 4728572 .. 4728589 + -12.7  -4.32067   GTAATAATAAAAGCA             CGCCACC TTCG GGTGGCG              TTGTTTTATGCGATG 100 37
        ytfQ 4730765 .. 4730796 +   -10  -2.59564   TGATGCCGATTCGTA      GGCCGGATAAGGCG CTCG CGCCGCATCCGGCG       GTTGTGCGCTGAAGC  70 54
        ytfR NONE
        ytfT NONE
        yjfF 4734787 .. 4734806 +  -6.5  -3.40371   TTCTTCACCCCGTTC            GGAAACT TAATGT AGTTTCC             TTCGTTGATGGAGTA  56 416
        yjfG 4737009 .. 4737038 + -13.5  -2.74792   ATAGAGTGTGTGTAG       GCCGGATAAGGCG TTCA CGCCGCATCCGGC        ATTTGAGCATAGTGC  86 58
        pmbA NONE
        cybC 4739709 .. 4739742 + -14.7   -3.4072   ATCGTTAATTCTTTA     TTTCCCTGTTGCCTG CACT CAGGTAACAGGGAAC      TTATCATCGCAAATG 100 33
 UTI89_C4846 4747458 .. 4747468 +  -6.8  -3.81488   TGTTTCAGACAGTGC                 GGAG GGA CTCC                 TTATGTTTAAAGAAA  66 153
        mgtA 4750341 .. 4750360 + -10.7  -3.65827   TGTCATTAGACTTAA            TCCGGGC ATGATA GCCCGGA             TTTCCATCAAGATTA  83 199
 UTI89_C4849 4750987 .. 4751010 +  -6.6  -2.72043   CCAGCACATTGTCGA          TGCGCTCTGG CAGA CTGGGGCGCG           ATTTGCCAACCACTT  55 82
        yjgK 4759021 .. 4759037 +  -2.1  -3.83561   CCATTCCACCATACA              GACCGAA TTC TGCGGCC              ATTTTTTTACCCAGC  51 193
        yjgD 4760628 .. 4760653 + -16.9  -4.64657   TGGTTAATGTTCGAA         TGCCCGCGAGT CTAA GCTCGCGGGCA          TTTTTCAAAGTTTGC 100 172
        yjgN 4762549 .. 4762568 +   -15  -3.70676   TTATCTAAATAAAAA            GGCCGGAG CATG CTCCGGCC             TTCGTTTTCACTATG 100 33
        yjgP NONE
        yjgQ 4770118 .. 4770141 +   -14   -3.9461   AACCGAATGAACGAA          TAAAGGGAGC GAAA GCTCCCTTTA           TTATTGTTAGCAAAG 100 39
        idnK 4777246 .. 4777261 +  -6.8  -3.05562   GCCAGAGTTTTCAGT              GCCTGCG GAT CGC-GGC              TATTCACCACTTTAT  56 378
        intB 4779649 .. 4779675 + -19.5  -3.74658   CCATTAAAATAGTAA         GCAGTCCGGGC TGATT GCCCGGACTGC         TTTAACTGATTATTT 100 29
 UTI89_C4880 4783784 .. 4783804 +  -6.9  -3.55453   CGGTACATTCCTCTC            CCCGTTA AAAACCA TAACGGG            TTCATTATCTTCGTC  61 197
 UTI89_C4884 NONE
 UTI89_C4885 4787935 .. 4787956 +  -5.1  -3.54424   GGAATTAACTCTTTT           CACCGCAGT CTCC ATTGCCGTG            TTTAAACCAATGGAG  56 158
        papI NONE
 UTI89_C4898 4798631 .. 4798641 +    -4  -3.21276   ATAATATTGACATGA                 GAAA GAT TTTC                 TGTTATACAAAAAAC  48 113
 UTI89_C4899 4799079 .. 4799125 + -10.3  -2.59881   AACACCTGTGCTGAG AATTAA-AGCAGGGGCAGGATA CAAT TATCCTGCCCCTGCCGTTAAAG ATTATACAATGAGTA  70 43
 UTI89_C4911 NONE
 UTI89_C4912 4811111 .. 4811124 +  -3.8  -4.72029   AAGACTTCCGCTTTC               TGCC CTTTCC GGCA                TTTTCTTCCGTTACC  69 308
 UTI89_C4914 4812961 .. 4812993 +  -5.5  -4.67904   GGTTCTTTAATCCGC      GATATAACGAAGCTC CCG GAGCTGCGTAAGGTC      TTTTTGGACTTAATA  75 212
 UTI89_C4919 4817390 .. 4817400 +  -2.6  -2.54896   TTCCCGAATCAAAAT                 TTTT TTG AAAA                 TACCTTCAATACCGA  40 406
 UTI89_C4923 4821555 .. 4821565 +  -6.8  -3.42884   CATTAAAAACGAGTC                 CCAG TTT CTGG                 TCTTCTATTGCATCT  61 246
 UTI89_C4931 NONE
 UTI89_C4932 4834108 .. 4834122 +  -2.1   -3.8211   ATTACCCCATAACGC               CAGAG TAACT TTCTG               TATTTATTGCTTTTA  51 358
 UTI89_C4957 4865070 .. 4865092 +  -7.6  -3.00946   TGGTGTCGGATGTAC           CGGGCCGCAG ACA TTGCGCTCCG           TCATTTGTGCGGCAC  60 118
 UTI89_C4971 4877313 .. 4877327 +  -2.8  -3.82218   GCGGTAATGGCGTTC               CGTG GCGGAAA CACG               TTTACTGGTATAGGT  53 320
 UTI89_C4977 NONE
 UTI89_C4978 4883677 .. 4883702 +  -7.5  -3.13907   TAATTAACCACGTCT         ACACGCCGC CCCCGATT GCGGCGTGA          TGTCTGTTACTCTCG  62 68
 UTI89_C4979 4885226 .. 4885246 +  -7.5   -4.4648   TTCCTTCAAATACAT            GGAGGTCGG CAG CCGACGTTC            TTTTCTGATGCCACT  82 338
 UTI89_C4982 4886536 .. 4886551 +  -6.1  -3.41738   GGAACGGTGAAATCC              CCTGG CGAGCA CCAGG               TATCTTTGTTGAGCA  59 119
 UTI89_C4984 4890587 .. 4890603 +  -2.2  -2.52543   TCTGACACACTCACG              CCGACA GGATG TGTCGC              TGGATTAACGAGCAT  39 36
 UTI89_C4985 NONE
 UTI89_C4986 NONE
 UTI89_C4988 NONE
        ykfF 4892545 .. 4892572 + -19.2  -4.61873   TCATTTCATCCATCA        GGCCGCGTCTTC TCCG GGAGACGCGGCC         TTTTCGTTTATACCG 100 47
 UTI89_C4990 NONE
 UTI89_C4991 NONE
       yeeS2 4894478 .. 4894493 +  -2.5  -3.55444   CAGGTTTTCTCCTTT              GCGGA ACACGG TCTGC               TTTAACCCGTCACCG  48 5
       yeeT2 NONE
       yeeU2 4895279 .. 4895300 + -10.1  -2.55811   ATAACCTTCTGCCCC           GGCCTGGTG CTTT CACCACGCC            ACTTTTCCATTTTTC  70 50
       yeeV2 NONE
 UTI89_C4998 NONE
 UTI89_C4999 4896445 .. 4896467 +   -12  -4.61873   GCTTCATTACCCTGA           CGCCAGCC TGAATAC GGCTGGCG           TTTTCGTTTATAAAC 100 55
 UTI89_C5000 NONE
 UTI89_C5001 4897247 .. 4897259 +  -2.7  -4.25283   AGATGCGCAGACATC                TTGTT GAA GACAA                TTTTACTGACCACCT  58 137
 UTI89_C5002 4899658 .. 4899711 +  -8.5  -5.63374   CAATTTATTATATAG TCCATGTTATTCACTGATTATATTA TTGA TAATATAATCAGTGAATAACTCTAA TTTTTTTAATGTTGG 100 43
        fimB 4906665 .. 4906694 +  -9.4  -5.10064   TTAATGTAATTGACT       GATAGCCACATC ACTTCG GGTGTGGTTATC        TTTTTATCTATTGGG  93 388
        fimE 4907419 .. 4907439 +  -2.5  -2.95298   AACAAATAAATACAA            GACAATTGG GGC CAAACTGTC            TATATCATAAATAAG  42 68
        fimA NONE
        fimI NONE
        fimC NONE
        fimD NONE
        fimF NONE
        fimG NONE
        fimH 4914596 .. 4914622 + -12.2  -2.94337   TTACCGACAATCCGA         ACAGAGCCTGCC AAT GGCAGGCTCAGG         TGCTCTTTTACGCTA  80 164
        uxuA 4916377 .. 4916401 +   -15  -3.58329   AGCCGTTAATACCCA          CCGGCATGGC TGCGC GCCGTGCCGG          TTCCTTCTTCCTTGC 100 32
        uxuB 4917936 .. 4917967 + -12.5  -4.94243   TACCCTACAGACTTA      CTGGTCAATCAAA CTAATA TTTGGTTGACCAG       TTTTCGTTTTTTTGC 100 50
        uxuR 4918913 .. 4918936 +  -7.5  -3.11207   GATCCCTCATTTCTG          GTGCAAAGT TGAACC GCTTTGCAC           TATGTATGTTCCCTG  60 39
        yjiD 4919708 .. 4919732 + -11.5  -3.06831   GTAAATGACGGGAAA          CGCGATACG CGCAAGA CGTATCGCG          TTAGGTCACAATTAG  79 37
        cgrD 4925255 .. 4925275 + -10.4  -3.37531   CTTTAAAAAATAATA            CGGCCTGT GCAAA GCAGGCCG            TTGGTGTCATTTTAA  76 35
        cgxT NONE
        cdlD 4928095 .. 4928124 +  -4.3  -3.76607   CTTTTTGGGGATATT       CC-TGTTCATGCTG CAA CAGCATCAGCGTGG       TTTAGCTCTGTATTG  58 158
        cniT 4929818 .. 4929843 + -12.7  -4.07568   AATGATGTTCAGGAA         TGCCCGGTAAT TTGC ATTATCGGGCA          TTTTACCGAACGGGA 100 39
        ibgR 4936832 .. 4936847 +  -2.6  -4.19238   CTATCCAAATGTTGA              GCATGCA GAT TG-ATGC              TTTTCAAATTGAAAG  58 13
        ibeA NONE
        ibgT 4939944 .. 4939971 + -13.5  -3.26947   GATAATAAATGCGTT        TGCCGGATGGA TTAATC TCCATCCGGCG         TTAATGTCAAAATTC  93 50
 UTI89_C5047 NONE
 UTI89_C5048 4953489 .. 4953519 +  -6.2  -2.87463   ATAACGTGGCGAATA      AT-ACCCGGTAGC ACTGGC GCTACCGGGTCAA       TGTATCAGGCGACTT  55 37
         mrr 4962118 .. 4962128 +  -2.4  -4.18018   GTTTATCTGCCGATT                 CCAG CAG CAGG                 TTTTCCATCACGCGG  58 280
         tsr 4967388 .. 4967412 + -12.9  -5.29445   GTTTTAACGTAATGA          TGCCGGATGAG TAT TTCATCCGGCG          TTTTTATTATTAAAC 100 34
 UTI89_C5062 4972560 .. 4972612 +   -11  -3.36655   TATCGCTGCCAGTAA TAGGGAATTAAATGATGGCTGAGAGT AAT ACTTCCAGC-ATCGTTTA-TTCCCTA TGTATTTCCTTATGG  80 44
 UTI89_C5064 4974806 .. 4974832 +  -5.8  -6.15717   ATTCAAGTTGCCATG         CAGCGTCCGG GGAAGTG TTGGGCGCTG         TTTTTTTTCTGTTTC 100 53
        yjjQ NONE
        bglJ 4982963 .. 4982983 + -11.9  -2.80922   GCTGATTAACGTTTC            CATTCGCTG CTG CGGCGAATG            TAGTGTTGCGTTTTT  73 381
 UTI89_C5074 4984288 .. 4984305 +  -2.7  -3.92373   AAAAATATCCATCAG             CGGATTG TGGA TAATTCG              TTTGTCGGTCAGATA  55 503
 UTI89_C5080 NONE
        holD NONE
        rimI NONE
        yjjG 4987081 .. 4987095 +  -9.2  -3.14132   TCGTTTTCAACAAGC               GCGGCG CGA TGCCGC               TTACTCAAGAAGAAA  70 81
 UTI89_C5084 4987345 .. 4987362 +  -4.2  -2.62184   CTTTCATCAAAAATC             TGTACA TATGCT TGTACA              TAATGTACAAAGCAG  44 180
 UTI89_C5085 4988692 .. 4988702 +  -5.4  -4.54047   TTGAGCTGCGGGCAT                 TGCT AGC AGCA                 TTTTCTGTGAAGTAA  72 92
 UTI89_C5094 4995033 .. 4995048 + -10.4  -2.77899   AATGGGTAATGAAAA              GCCACC TTCG GGTGGC               TAATTGATGAGGAGG  71 85
 UTI89_C5096 NONE
 UTI89_C5097 NONE
 UTI89_C5098 NONE
 UTI89_C5099 NONE
 UTI89_C5100 NONE
       yfdN2 NONE
 UTI89_C5102 NONE
 UTI89_C5103 NONE
 UTI89_C5104 5000683 .. 5000698 +  -7.5  -2.70932   TAAGTATGAGAAACC              GGCGG GTGCAG CCGCC               TGATTAAGAGGAGAA  58 7
 UTI89_C5105 NONE
       ydfU2 5002491 .. 5002511 +  -2.5  -2.50077   TTTTATCGATCGTGC            GCTGGCA ATTGGCG TGCTGGC            CTGATTTTGTGGAGA  40 1
       ybcQ2 5002940 .. 5002963 +  -5.3  -5.00851   AATCAGTTTAATGTG          TGGGGAG TCGATTTATT CTCCCCA           TTTTATTTAATTAAT  77 67
 UTI89_C5109 5003930 .. 5003962 + -12.7  -3.11687   TGCTGTGAAAATGGG      CGGCTGGTGGGTGTT GGT AGCACCTGCCAGCCA      TTCGCTCATGCTTAC  83 52
 UTI89_C5110 5005113 .. 5005129 +  -9.4  -5.33026   GGGAAATAATTTGGT              GGCCAC GTCAG GTGGCC              TTTTTATTTCCATTA 100 32
       ybcR2 NONE
       ybcS2 NONE
 UTI89_C5113 NONE
 UTI89_C5114 5006551 .. 5006594 + -25.7  -3.32844   GCGGGGCTTTTTATT GCCATTATCAAAGCCACTC CCTACA GAGTGGCTTTGATAATGGC TTATACCCTACACGG 100 86
 UTI89_C5115 NONE
 UTI89_C5116 NONE
 UTI89_C5117 5009740 .. 5009752 +  -3.3  -2.57211   TTAACCCCTGGCTGA                CTTCC GGA GGATG                GTTATGAACCAGAAT  42 6
 UTI89_C5118 NONE
 UTI89_C5119 NONE
 UTI89_C5120 5013473 .. 5013484 +  -7.2  -5.64274   ACAACAACTCTGATG                GCCC GTAA GGGC                 TTTTTTTGTACCTGA 100 50
 UTI89_C5121 NONE
 UTI89_C5122 NONE
 UTI89_C5123 NONE
 UTI89_C5124 NONE
 UTI89_C5125 5015901 .. 5015918 + -14.1  -5.03314   CGATACTCATCATTT             GCCCCGG TTAT CCGGGGC              TTTTTTGCAGGTGGA 100 46
 UTI89_C5126 NONE
 UTI89_C5127 NONE
 UTI89_C5128 NONE
 UTI89_C5129 NONE
 UTI89_C5130 NONE
 UTI89_C5131 NONE
 UTI89_C5132 5022045 .. 5022058 +  -9.5  -4.64846   ATGTTTTATGTGAAA               CCGCC TGCG GGCGG                TTTTGTCGTTTATGG  91 47
 UTI89_C5133 5025499 .. 5025516 + -11.3   -5.4505   TATAACCCCAATACG             GGCGTCA GAAA TGACGCC              TTTTTTATTGCAGAA 100 45
 UTI89_C5134 5026174 .. 5026193 + -12.1  -5.26316   CACAGTGTTATGACA            GCCCGCC GGTTCA GGCGGGC             TTTTTTGTGGAGTGG 100 53
 UTI89_C5135 NONE
 UTI89_C5137 NONE
 UTI89_C5138 5029993 .. 5030008 + -10.4  -3.30161   CTTCATGCGCTTTGT              GCTGCG GCTG CGCAGC               TATTGATTGGTCTTT  76 101
 UTI89_C5142 5033157 .. 5033176 +  -5.8  -4.46215   ATAAAATTCCCTCTA            TACTGTGT TTGT ATACAGTA             TTATTTTTAACTGTG  72 334
        prfC 5034960 .. 5034985 + -14.7  -2.68338   ATTAATTCTTGCCTC         CAGGGCGCGGT AGCC GCTGCGCCCTG          TCAATTTCCCTTCCT  89 36
        osmY 5036017 .. 5036031 +  -4.2  -2.62396   TAAAAATATCGCATT               GAGTGA TTT TCACGC               TCATATCAAGCGGTG  44 95
 UTI89_C5146 5036267 .. 5036285 + -14.6  -4.28049   AAAATTTTATCCAAA             GCCAGTCC AGC GGACTGGC             TTTTGCGGTTTTAGC 100 57
        yjjU NONE
        yjjV 5038260 .. 5038273 +  -8.1   -3.4252   CACAATGCCTGATGC               GACGC TGAC GCGTC                TTATCATGCCTACAA  67 79
 UTI89_C5151 5040901 .. 5040916 +  -2.6  -3.90922   GCCACCACTGACGCA              TTCATT TGAA AGTGAA               TTATTTGAACCAGAT  54 17
        deoC NONE
        deoA 5043254 .. 5043264 +    -4  -3.84451   CGAATAACGGTATAC                 TGAT CTG ATCA                 TTTAAATTTGAAGCA  55 34
        deoB 5044502 .. 5044512 +  -6.8  -3.29562   TTCTGATATGGAATA                 TGGC AAA GCCA                 TGTTCTGATGGATTT  61 7
        deoD 5045330 .. 5045353 + -12.4  -5.28561   CGATTGTCGTGTGAA          GCCGGAGTGG GAGA CTGCTCCGGC           TTTTTATTATCTATT 100 59
        yjjJ 5047080 .. 5047108 +  -3.7  -3.54935   AGCCTGACCGAAGTT        CCATTCCCAGCTA CTC TGGCGGGCAAAGG        TTTCGGCGAAGTTTG  51 311
        serB NONE
        radA NONE
        nadR 5052243 .. 5052257 +  -7.2  -3.08173   GGGAGCAAAGATAAT               CATCTT TAT AAGATG               TTGAGTGGGATTACT  60 27
 UTI89_C5162 NONE
 UTI89_C5163 5052964 .. 5052997 + -13.1  -4.15508   TAATCATTTAACTAA     TACCGGATGCGATGC TGGT GCGCCGCATCCGGCA      TTTTACGCATTACTT 100 38
         slt 5056829 .. 5056845 +  -4.5  -2.61144   ACTGATCCACACGTT              TATGATA TGC TATCGTA              CTCTTTAGCGAGTAC  46 36
        trpR 5057668 .. 5057683 +  -8.2  -3.76224   TTGGCTACCCTATTT              CGTGCG CCAG CGCGCG               TTTCCTCACTGCCAA  72 459
        gpmB 5058803 .. 5058815 +  -7.7  -3.46144   CTGAGCTAACGCGGT                GGTGT AGA ACACC                TCTTGTTCGTCGTCT  64 295
        creA NONE
        creB NONE
        creC NONE
        creD 5063636 .. 5063653 + -12.7  -5.07486   GTAGAAAAATAAAAA             CGGCGCT AAAA AGCGCCG              TTTTTATTGACGGTG 100 42
        yjjY 5064821 .. 5064831 +  -2.6   -3.4252   ATTATCGAGATTTAT                 TTTT TAT AAAA                 TTATCCTAAGTAAAC  48 215
        lasT NONE
        arcA 5063630 .. 5063659 - -18.1  -4.94222   AATAAGGTAGAAAAA       TAAAAACGGCGCT AAAA AGCGCCGTTTTTA        TTGACGGTGGTAAAG 100 45
         rob 5058191 .. 5058203 -  -3.3  -3.90645   CGAAGAAGAAGAGAA                CTGGC GTC GGCAG                CTGGTCAATGGCACC  55 352
        yjjX 5056864 .. 5056888 - -15.7  -2.65298   TTTAGCGAGTACAAC          CGGGGGAGGCA TTT TGCTTCCCCCG          CTAACAATGGCGACA  93 444
        yjjK 5052964 .. 5052997 - -15.3   -3.3903   TAATCATTTAACTAA     TACCGGATGCGATGC TGGT GCGCCGCATCCGGCA      TTTTACGCATTACTT 100 35
         smp NONE
        lplA 5046742 .. 5046760 - -10.3  -4.32579   ACATTGCACAAGAAA             TGCCGGA AAAAA TCCGGCA             AATCGAAGGGAAAGT  90 60
        yjjI NONE
        yjjW 5038316 .. 5038327 -  -7.2  -3.30124   CCGTAGGCCGGATAA                GGCG TTCA CGCC                 GCATCCGGCAGCTGG  63 121
 UTI89_C5143 5032793 .. 5032826 -  -8.2  -3.59979   TGGCGGGAGTTGAAA     CCGCAGGCACGTCGT ATGCA AGAACGTGC-TGCGG     CTGGCTGGTGAACTT  69 94
 UTI89_C5141 5031386 .. 5031409 - -12.5  -4.08651   ATTGTAATGAAATAA          CAAACCGGC ACATTG GCCGGTTTG           AAGTTCAAGGAGGTG 100 30
 UTI89_C5140 NONE
 UTI89_C5139 5029924 .. 5029938 -  -8.5  -3.50555   TCTAAATAATATTAA               GGGGC CGAGC GCCCC               GTTTTATTGGGTAGG  71 127
 UTI89_C5136 5026174 .. 5026193 - -12.1  -2.79501   CACAGTGTTATGACA            GCCCGCC GGTTCA GGCGGGC             TTTTTTGTGGAGTGG  79 408
 UTI89_C5108 5002903 .. 5002915 -  -4.8  -3.22475   TGGATCGTTAGAAGA                CCTC TTATT GAGG                GGGTAATTGAATCAG  52 93
 UTI89_C5095 4995033 .. 4995048 - -10.4  -4.41895   AATGGGTAATGAAAA              GCCACC TTCG GGTGGC               TAATTGATGAGGAGG  87 47
 UTI89_C5093 4993926 .. 4993955 -  -2.9  -2.95316   CTGAGACATAATAAG       TCCTCACTATATA AAGA TATTCAGTGATGA        GATAAATAATCAGTT  42 55
       yfdQ2 4993064 .. 4993079 - -10.4  -3.86346   TTACGTTTCCATAAA              TGCCCC CGCA GGGGCA               TTTGCAGTAATGAAA  82 41
       yfdR2 NONE
 UTI89_C5090 NONE
 UTI89_C5089 NONE
 UTI89_C5088 NONE
 UTI89_C5087 4990111 .. 4990122 -  -5.8  -3.64912   TATGCATACATATAA                TCCC ATAG GGGA                 GAAGTTTATTAGTTA  59 467
 UTI89_C5086 4988872 .. 4988893 -  -4.4  -4.25104   CCTTGCTCACTAAAA           GGTGAGAT TTCATT AGCTCACC            AACAATAATTAAATA  64 133
        yjjT 4984323 .. 4984361 -  -5.3  -2.68823   TGTCGGTCAGATAAG  GCGTGTACGCCGCAT-CCG ACA CGGTATGCGGCG-ACATAT  ATCAGATACTCAACC  48 35
 UTI89_C5078 4984182 .. 4984194 -  -4.9  -3.24747   TTCGCATACCATCAA                TTCTT AAA AAGAA                TTGCTACCACGGAGG  52 68
        fhuF 4982378 .. 4982396 -  -5.9  -3.98282   GGTACATTAACCAAA             GCCGGAC GTTAA GCCCGAC             GGAGAGAGAAATATT  65 274
        yjjP NONE
        yjjB 4979340 .. 4979375 - -11.2  -3.26947   TAACTTTTATAGTAA    CACACGGAGGAGAG GAGGCTGT CTCTCATCCGCGTG     CTTTAAGTGAGGCAA  81 43
        dnaT NONE
        dnaC 4977990 .. 4978002 -  -3.3  -2.78384   TTGTGTCGCAGTATA                CCGCC AGA AACGG                GGATTAATACTCTTT  43 29
        yjjA 4977447 .. 4977460 -  -5.2  -4.28254   GGGTAACAGCTAAAA               CGCG GCGTTT CGCG                GTTCAGGAAATGAAG  65 28
        mdoB 4974874 .. 4974908 -   -18  -3.30124   TTGTAGGCCGGAGAA     GGTGTGTAGGTCGCAC TTT ATGCGACCTACACATC     AGTCAGGAATTACCC 100 35
        yjjM 4972280 .. 4972293 -  -2.3  -4.73682   CGCCAGAACAGAAAA               CCTCG ATAA CGAGT                TGATTATGGAAACGG  68 444
 UTI89_C5061 NONE
 UTI89_C5060 NONE
 UTI89_C5059 4967388 .. 4967412 -   -10  -2.78712   GTTTTAACGTAATGA          TGCCGGATGA GTATT TCATCCGGCG          TTTTTATTATTAAAC  71 35
        yjiY 4963146 .. 4963191 - -16.3  -3.53811   CGGATGCGGCGTAAA CGCCTTATCCGGCCTACGATA GACA TTTTGTAAGCCGGATAAGGCA ACCGGTTAGTGGTGC 100 31
 UTI89_C5056 NONE
        yjiA 4961871 .. 4961899 - -14.5  -2.86124   TTGAGTGAAATATCA        GGCCGGATGCGGC TGC GCCTTATCCGGCC        CATAACCCCTTACTT  89 35
        hsdR NONE
 UTI89_C5052 4957071 .. 4957092 -    -8  -4.15396   CCGTAAATTAAACAA           CGGCCCGCA TTGTT TG-GGGCCG           CAGAAGAAGAAATTG  76 66
        hsdM NONE
        hsdS 4954060 .. 4954082 - -11.3  -4.76802   CGTAAAAATAATAAA           TAGCGCACC AGAAA GGTGCGCCA           GAAAATAATGATCAG 100 37
        yjiW 4953492 .. 4953515 - -14.6  -3.38991   ACGTGGCGAATAATA          CCCGGTAGCA CTGG CGCTACCGGG           TCAATGTATCAGGCG 100 34
        yjiN NONE
        yjiM NONE
        yjiL NONE
 UTI89_C5043 NONE
        yjiK NONE
        yjiJ 4943702 .. 4943722 -  -4.6  -4.56597   CTCTGTGCCCAAAAA            GCGGGCAA GCGGT TAACCCGC            GCATTACTGGATATC  69 427
        yjiH NONE
        yjiG NONE
        iadA 4940979 .. 4940998 -  -2.9  -2.57132   CGGGCGGCTGACAAC            CGTTTAA GCCGTT TCAAACG             TTCCTTTAACGCAGG  40 9
        yjiE 4939733 .. 4939757 -  -2.1  -3.04322   CCGAACGCTGGAAGA          TTTTGGCAC CATGAGT GCGCCAATA          ATTCCGTGGTCAGCC  42 274
 UTI89_C5034 4936411 .. 4936426 -  -3.2  -3.89336   TGAATGAAATTGAAA              TTCCGC CATT GCGCAA               ACGTCGTGAAGATCT  55 450
        gclA NONE
        gclR 4931958 .. 4931972 -  -2.2  -3.32997   TGCCGATAAATCCAA               TATTCA TGA TAAATA               CCTCAGGGATTAAAA  45 35
        ghbD 4931052 .. 4931068 - -12.3   -3.3903   CAATGAGTGAACGAA              GGGAACC GGT GGTTCCC              TTAATTCATTATTTA  90 34
        gclK 4929818 .. 4929843 - -10.5  -3.16039   AATGATGTTCAGGAA         TGCCCGGTAAT TTGC ATTATCGGGCA          TTTTACCGAACGGGA  74 42
 UTI89_C5024 NONE
        pgdK NONE
        pptE 4919708 .. 4919732 - -12.2  -3.65353   GTAAATGACGGGAAA          CGCGATACGC GCAAG ACGTATCGCG          TTAGGTCACAATTAG  89 37
 UTI89_C5008 4904865 .. 4904875 -  -5.4  -3.33509   GTCTAAACAAGGGAA                 GCTT TGC AAGC                 TAACTCAGTGAGCGT  56 183
        yjhA NONE
 UTI89_C5006 4902365 .. 4902384 - -12.1  -2.69246   GACAAATTGATAGCA            GGGCCCC TTTACC GGGGCCC             TGAAGCGTTAGTTTT  79 33
        yjhS 4901159 .. 4901176 -  -5.6  -3.96216   CTGGCAGTGAAATAA             TTGCGA TCATGC TCGCAA              ATTTTCTGCTGTTCA  63 196
 UTI89_C5004 NONE
 UTI89_C5003 4899657 .. 4899712 -  -9.4   -2.9627   GCAATTTATTATATA GTCCATGTTATTCACTGATTATATTA TTGA TAATATAATCAGTGAATAACTCTAAT TTTTTTAATGTTGGG  70 352
 UTI89_C4993 NONE
 UTI89_C4992 4893107 .. 4893120 -  -2.3   -4.2828   CCTGATTGAGGAAAA               GCGTG ATGC CATGC                AGTCGCTGGTCCTGC  58 481
 UTI89_C4987 4891328 .. 4891340 -  -3.4  -3.88498   CTGGCAGATATCAAA                TCAG TCAGC CTGA                CATCAGAACGGTTTG  55 28
 UTI89_C4983 NONE
 UTI89_C4981 4886015 .. 4886033 -    -6  -3.05503   AAATGCAAATAACCA             GAACAACC AAA GGTTTTTC             GACTTATGTGTCACG  56 146
 UTI89_C4980 4884852 .. 4884872 -  -2.5  -4.08394   AGAGCTTCGTGAAAA            CGATAAAGC GTG ACTACATCG            TTTTCATGCCCAAGC  56 101
 UTI89_C4976 NONE
 UTI89_C4975 4879032 .. 4879051 -  -7.9   -2.6356   ATTCATAGGCAGAAG            CATACCG ACCAGA CGGTATG             TTTTTTTTTGATCGC  59 299
 UTI89_C4974 NONE
 UTI89_C4973 NONE
 UTI89_C4972 4876937 .. 4876950 -  -2.3  -5.22039   CCTAAACGCAAAAAA               TGCGC TTTT GCTCA                GGGCCGTTGAGAAGG  79 172
 UTI89_C4970 NONE
 UTI89_C4969 NONE
 UTI89_C4968 NONE
 UTI89_C4967 NONE
 UTI89_C4966 NONE
 UTI89_C4965 NONE
 UTI89_C4964 NONE
 UTI89_C4963 NONE
 UTI89_C4962 NONE
 UTI89_C4961 NONE
 UTI89_C4960 NONE
 UTI89_C4959 NONE
 UTI89_C4958 4865547 .. 4865568 -  -9.4  -4.77165   CTGTGCACAAGAAAA           CGGCTCCC TGTTGT GGAAGCCG            CTATAGTGCCGCAGT  91 106
 UTI89_C4956 NONE
 UTI89_C4955 4860936 .. 4860956 -  -2.6    -4.564   AAGCCTAAATTAAAA            TTATCCAT GTTTA ATGGGTAA            AAATGAACAACTCTC  63 201
 UTI89_C4954 4859398 .. 4859417 -  -6.4  -3.42407   CACATCATTAATCAA            GGCGGTAA GTTT TTACCGAC             GGAGTGTTTCCAGGA  60 63
 UTI89_C4953 NONE
 UTI89_C4952 NONE
 UTI89_C4951 4858118 .. 4858153 - -12.5  -3.55622   TTGAATTTTGTCAAA    CCGGTGCAGACACGC AGGAAA GCACGCCAGCACCGG     TGTAATGCCAGTTAT  93 43
 UTI89_C4950 4857399 .. 4857411 -  -6.3   -2.7795   CAAAGGACTGAACGA                CTGTT TTT AACAG                CGGTGTTGCGTCATC  53 145
 UTI89_C4949 4856593 .. 4856607 -  -5.6   -5.0809   AATAAAGTATAAAAA               GCGGCA CTC TGCCCC               TGTCAAGGTGAAATC  80 58
 UTI89_C4948 4856021 .. 4856043 -  -2.1  -5.40625   ACACCAGATAAAAAA          CAT-ACAGAA ACAA TCCTGTTATG           TAAAATCCGGGGAAA  77 291
 UTI89_C4947 4854185 .. 4854199 -  -4.2  -4.12599   AATAATCCCTTAAAA               CGCG ACGGCAA CGCG               CCAGTAAACCGTGAG  59 5
 UTI89_C4946 NONE
 UTI89_C4945 4843971 .. 4843990 -  -4.9  -3.66742   GGCACACAAAGAAGA            TCTCGGC TCAGTG GCCGGGA             TTAGTTATACAATTA  57 30
 UTI89_C4944 NONE
 UTI89_C4943 NONE
 UTI89_C4942 NONE
 UTI89_C4941 NONE
 UTI89_C4940 4842052 .. 4842074 -  -3.5  -2.69601   TGTATAGGAAAGTGA          GATTGGCGAA TCAC CTC-CCAATC           ATCCCGCCAGCGCTC  43 24
 UTI89_C4939 4841721 .. 4841736 -    -4  -4.99947   TTGAACTAAATAAAA              CAACTC GAAT AAGTTG               ATATTTTAAATAAAA  74 67
 UTI89_C4938 NONE
 UTI89_C4937 NONE
 UTI89_C4936 4835955 .. 4835994 - -13.2  -2.94199   GATGGACTAACTAGA  TATACATGCCGCCAGTTTT TAT AAAAC-GACGGCATATATA  ATCATTTATATATCT  86 31
 UTI89_C4935 4835097 .. 4835109 -  -3.4  -3.97947   CCGATCCACTACAAA                GTAC GACAG GTAC                TGTGGAGGTACTCCC  55 315
 UTI89_C4934 4834327 .. 4834369 -  -5.4  -4.65916   TGCAGGCGAATAAAA CTGATGTCGCCGCACCAGAC GCA GTTTGGTGCGGCGGGGTGAA ATTGCCGGTTCAGTA  74 360
 UTI89_C4933 4833855 .. 4833867 -  -3.3  -4.46926   TAGTGGAGCACAAAA                TCAGG ACA CCGGA                ATAACCTGTTTCCAC  64 13
 UTI89_C4930 NONE
 UTI89_C4929 4830069 .. 4830080 -    -3  -3.63515   CCTCATTTTTAACAA                TTGT ATCA ACAA                 CCACCAAACCAGTTA  50 19
 UTI89_C4928 4829698 .. 4829733 -  -6.2  -3.93383   CGAATACACAGTAAA    GGCAATGTCA-TTTCCG ATA CAGAGCCTGACATTGCC    ATAATGAGCTATTTA  66 96
        hlyC NONE
        hlyA 4824968 .. 4825004 - -11.2  -5.44721   ATGACTCCAAAAAAA   TAGCAATCTTA-TGTGGC ACA GCC-CAGTAAGATTGCTA   TCATTTAAATTAATA 100 43
        hlyB NONE
        hlyD 4821348 .. 4821366 -  -7.4  -2.52586   GACAGGAGAAGATAT             GAGCCG GATACCG CGGCTC             TGAGACTTAACGCTC  57 32
 UTI89_C4922 4820665 .. 4820679 -  -7.8  -3.60475   AAGAAAGCTGGTAAA               CCTGGC ATC ACCAGG               ACAGGTCGGGCCAGC  69 51
        cnf1 4817314 .. 4817349 -  -6.9  -2.62718   AAAATGCAGAACTGA    CACTCTCTTGCGCTA ACAAAA CAGCACAAGGGAGTA     ACTATAACAATGGCC  55 59
 UTI89_C4920 4816908 .. 4816919 -  -2.2  -3.60627   GCACTGGAGCGTAAA                GCCA GTGA TGAC                 GAGGCCTGTGGCGAA  49 156
 UTI89_C4918 4816037 .. 4816078 -  -9.6  -2.76162   CAGGTGAGCCGAAAC TGT-TGGCGCAGGC-TCATC TGGT GACGACGCCTGAGCCAGACA TACCAGCCGCTGCGG  69 111
 UTI89_C4917 NONE
 UTI89_C4916 NONE
 UTI89_C4915 4812820 .. 4812835 -  -3.2  -4.17316   ATCCTCGTAAAAGAA              TTCAGG GAAG CCAGAA               TGCGCTAATACCTGC  60 74
 UTI89_C4913 4810964 .. 4810986 -  -8.4  -3.02096   TGGATGAAGCAGACA           GGGATGGCAA GTC CCACCATCCC           GGATAAAATGGGCTC  66 431
 UTI89_C4910 4809149 .. 4809170 - -13.1  -4.04318   TCCATATATTATAAA           TAAGCCAGG TCTC CCTGGCTTA            TAATAATCATGCCAC 100 32
 UTI89_C4909 NONE
 UTI89_C4908 4807043 .. 4807061 -  -2.4  -4.12188   TCATGATTGCTAAAA             CGATCG GGAAAAA CGATCA             AAAACCATATTTATT  55 448
 UTI89_C4907 4806314 .. 4806335 -  -7.2  -4.77567   ATCTCCAGAAGAAAA           CAGGGCAG TATTTC CTGCCCAG            AAATACAAAAGAGTA  83 50
 UTI89_C4906 NONE
 UTI89_C4905 NONE
 UTI89_C4904 4801852 .. 4801867 -  -8.2  -4.26903   GTCACCCTACGAAAA              CGCCGG AACA CCGGCA               ATCAGCAAAGGCAGC  76 110
 UTI89_C4903 NONE
 UTI89_C4902 4801149 .. 4801161 -  -7.7  -3.15544   CGTGATTCTCATTAA                TCAGC CCT GCTGA                CTGTTCAGACGCTCC  64 13
 UTI89_C4901 NONE
 UTI89_C4900 4799877 .. 4799897 -  -7.5   -4.2461   ATTTGCATGAATAAA            CGAGTGGTC GCA GACCACGCA            ACATCATTCAAATCC  74 239
        papB 4797087 .. 4797115 -  -3.9  -4.27316   TCTGGCAATTTAAAA        TGACCCGATTACC TTT AATAACCAGATCA        ATACAAATAATATTC  62 148
        papA 4796428 .. 4796451 -  -8.9  -2.87132   TGTCGTTGTCAGACA          CAGGGTG-GG TCTTG CCTCACCCTG          TAAAAATCAGATGAA  67 41
        papH 4795795 .. 4795810 -  -3.2  -4.38412   AAAAAAGATAAATAA              CCGG ACATCTCA CCGG               AGTGACTCACTCATA  62 32
        papC NONE
        papD NONE
        papJ NONE
        papK NONE
        papE NONE
        papF NONE
        papG 4789078 .. 4789095 -  -6.3  -3.19659   GATATCCACAACACA             CTATCCG GCTC CGGATAA              ACCATTTATGGCAAT  57 31
        papX 4788106 .. 4788120 -  -6.4  -2.71712   CCTGCCCGGGCAAAG               TGCCTG GTT CAGACA               ATGATATTAACTGGC  53 192
 UTI89_C4883 4786334 .. 4786348 -  -2.1  -4.27117   TCCCCAGAATACAAA              CAG-GC AGGG GCACTG               GAGTAACCGATCACA  57 36
         hek 4785300 .. 4785322 - -13.5  -3.75578   ACAGATAACAGACAA           CCCTGCAGT AATAG ACTGCAGGG           TATTTCTGTTTAATT 100 104
        yjgX 4783533 .. 4783551 -  -3.1  -2.89534   ATGAACGATACGATA             CCTCAAT GGTTT ATTGCGG             TGATAACCTGAAGGG  42 195
 UTI89_C4879 4779645 .. 4779679 - -14.3  -3.75571   CAATCCATTAAAATA     GTAAGCAGTCCGGGC TGATT GCCCGGACTGCTTTA     ACTGATTATTTTTCT 100 91
        yjgB 4776861 .. 4776874 -  -3.8  -3.57883   AGAATATGTGCGAAA               GAGG GCTGCG CCTC                AGATCAGCGCTGCGA  53 48
        idnD NONE
        idnO 4774259 .. 4774276 - -12.7   -4.3898   ATTAGTGCCAGAAAA             GCAGCGC TTTC GCGCTGC              ACGTAGGGTAGTAGG 100 43
        idnT NONE
        idnR NONE
        yjgR 4770118 .. 4770141 -   -14  -3.46482   AACCGAATGAACGAA          TAAAGGGAGC GAAA GCTCCCTTTA           TTATTGTTAGCAAAG 100 149
 UTI89_C4867 NONE
        pepA 4765932 .. 4765976 -  -8.6  -2.92463   CGCATCAGGTATACA CCGCAGCGCCTGATGCGACGC TGCC GCGTCTTATCAGGC-CTACAA GTTAAGTGCTGTGTG  65 193
        holC NONE
        valS 4762549 .. 4762568 -   -15  -5.30616   TTATCTAAATAAAAA            GGCCGGAG CATG CTCCGGCC             TTCGTTTTCACTATG 100 45
 UTI89_C4862 4760231 .. 4760249 -  -7.4  -2.74322   TTGAAGCGTTTAAAC             TCGGTTAC GAA GTGACCGA             TCCAGAAGAGCTGGA  57 434
        argI 4758858 .. 4758896 - -11.7  -2.56761   TAAAATCGTAAGTGA  TCACTGCCGGGGGGCGAC CTGT GCCGCCGCCCGGCAA-AA   CGTTATTTTGCTAAT  79 28
 UTI89_C4858 NONE
 UTI89_C4857 NONE
 UTI89_C4856 NONE
        argF 4754496 .. 4754526 - -13.3  -2.83271   TGATCTCCATAATCA       CGGGCATACGCCA CTCGT CGACGCATGCCCG       TCAGGGTTAGTCGCC  85 32
 UTI89_C4854 4753079 .. 4753091 -  -4.1  -2.71712   CCTGTCGCGTTAAAT                CATCG CGG CGATA                CTCAGCACAATCATA  45 7
 UTI89_C4853 4752411 .. 4752422 -  -4.4  -2.78384   TTGTCCGGCATTATA                CTCA GCTC TGAG                 AGAGGATCAAGAAGA  47 72
        pyrL NONE
        pyrB NONE
        pyrI 4750837 .. 4750848 -  -2.2  -2.62246   CCAACCGCAATTAAT                TGGC CAGC ACCA                 CATTATGGGAAAACT  39 9
        yjgF 4750341 .. 4750360 - -10.7  -3.14468   TGTCATTAGACTTAA            TCCGGGC ATGATA GCCCGGA             TTTCCATCAAGATTA  78 38
        treR 4746092 .. 4746105 -  -8.1  -4.92239   GGAAAAATTTAAAAA               CGGGA ACGT TCCCG                AAACGCAGCGAAGAT  87 65
        treB 4744573 .. 4744586 -  -3.8  -3.54424   CGTTATTCCTGCAAA               TGCG AGGGGG CGCA                ATTGCGCCCCGAAGA  52 44
        treC 4742862 .. 4742887 -  -9.8   -4.2349   TGCTGACAGGCAAAA         CCCCGG-AATG ACAGG CATTACCGGGG         CTTAGCGAAGATTTA  84 38
        nrdD 4740261 .. 4740292 -   -13  -2.60392   CATCCGGTAATCAAC      GCCTGATGCGACGC TGTC GCGTCTTATCAGGC       CTACAGCCGTTGCCA  84 101
        nrdG 4739438 .. 4739451 -  -5.2  -4.58685   AAAGTGGTTGAAAAA               GCCG ATAACG CGGC                GCAAGTCAAAGACGC  75 320
        yjgA 4736959 .. 4736990 -  -7.2  -4.15044   GGTCTGGCGAAGAAA      GCGGAAGCTGCGCA GTAA TTCACAGCCTCAGC       CTGATAGAGTGTGTG  72 169
         fbp 4734400 .. 4734421 - -15.9  -4.87665   GCGCAGCGATAAAAA           CGCCTCTCC GTGT GGAGAGGCG            CAGGAGCTTACGCGT 100 33
         ppa 4728572 .. 4728589 - -12.7  -3.32865   GTAATAATAAAAGCA             CGCCACC TTCG GGTGGCG              TTGTTTTATGCGATG  90 376
        msrA 4721692 .. 4721705 -  -5.3  -4.13014   GCCAGAGGGTTAAAA               TTCAG ACAG CTGAA                AAATGAAAAACTGCC  63 183
        ytfL 4720159 .. 4720183 - -14.3  -3.73647   GCTATGCAGTAATAA          GACGGCTCCTG ATT CAGGAGCCGTT          GATGTTTCTGGGGTT 100 39
        ytfJ 4718850 .. 4718867 -  -5.5  -3.53012   GGCTCTTCGCTGAAA             TTCTGCC TGGT GGCGGAA              GGACAGGCGCAGCTG  56 189
        cpdB 4716096 .. 4716109 -  -6.7  -3.30124   TTGTAGGGCGGATAA               GATGC GTCA GCATC                GCATCCGCCAATAAA  61 84
        ytfG 4714652 .. 4714695 -  -2.4  -2.73334   AGGAAGCAGACATGA TTGCTCCCGGCATCCCGTC ATTATCA GAGAGGATGC-GGGAGGAT GCCACTTTAATTAAC  40 40
        ytfF 4713558 .. 4713576 -  -4.6  -3.83318   TTCTTAATAAGATAA             GATGTATT TTA AATGCATC             TTTAAAACAAAAGCT  58 86
        ytfE 4712394 .. 4712404 -  -6.8  -3.14132   GGCCTGGCCCAGGAA                 GGTG TGG CACC                 GAAAGCGTTCGCTAA  57 488
        ytfB 4709509 .. 4709522 -  -2.3   -3.1739   ATATTATTTGATCAA               CCAGC ATAC GCTTG                GCCTGGTTTATCACA  43 128
 UTI89_C4813 NONE
 UTI89_C4812 NONE
 UTI89_C4811 NONE
 UTI89_C4810 NONE
 UTI89_C4809 4702594 .. 4702615 -  -5.2  -3.80573   GGCAGCATCACCAAA           GCATACGA GGGCAA TCATATGC            CATCGATAATTCTTT  59 144
     insAcp3 NONE
     insBcp3 NONE
 UTI89_C4806 4700542 .. 4700576 -   -11  -4.92783   AATTTATGAGAAAAA     TAGAAACGCTACAA AGCTAAA TTATAGCGTTTCTA     TGTAAAATAATTAGC 100 36
        yjfY 4696180 .. 4696197 - -12.7  -5.40072   CGTTTTTCAAAAAAA             GCCCCCT GCGA AGGGGGC              AAAGCAAACTATGGC 100 66
        yjfR 4690234 .. 4690275 - -11.7  -3.47762   AATAGCCAGGAAATA CTATGCCGGATAGCGC-GAG CAT CTCCACGCTATCCGGTACAA GCGACAGATTACAGG  88 34
        yjfQ 4688922 .. 4688943 -  -2.3  -3.55801   ATCAATTCTGGCAAA           TCTTGC-TAC AAA GTATGCAGGA           ATTCACTACCTTACG  47 503
        yjfO 4688116 .. 4688127 -  -2.2  -2.78679   TGTGCGCAGGTAAAC                GCAT AGGG ACGC                 AAAGCAATGTAAAGC  40 62
        yjfN 4687694 .. 4687705 -  -7.2  -3.30124   TTGTAGGCCGGACAA                GGCG CTCG CGCC                 GCATCCGGCATTGTT  63 60
        yjeS 4664421 .. 4664437 - -10.9  -2.62616   TCAGTTGGTAGAGCA              CGACCTT GCC AAGGTCG              GGGTCGCGAGTTCGA  74 328
        yjeQ NONE
         psd NONE
        yjeP 4657829 .. 4657848 - -13.6  -3.28924   CAGTTTTGCTTATAA            GCCGGATG GGTT CATCCGGC             CACAAAGACCTTACA 100 36
        frdA NONE
        frdB NONE
        frdC NONE
        frdD 4650766 .. 4650786 - -16.1  -4.52589   GGTTTCCATACAAAA            CGGCCCGCC ATA GGCGGGCCA            GATTTACATTGGCGA 100 45
        ampC 4649582 .. 4649599 - -11.3  -4.46581   GAAAAGCGGAGAAAA             GGTCCGA AAAT TCGGACC              CGATGAAATTTTACT 100 36
         blc 4648506 .. 4648529 -   -11  -3.90559   AGCAATAAGCAATAA          CGGTACGACA GCTG TGTCGTGCCG           TTTGTTTTTTCTGCG  86 484
        yjeK 4646404 .. 4646425 -    -6  -3.61268   TATGCAACGGGCAAA           GATTAAAC TTCCCT GTTTAATC            AGTTACTGCTGGCGT  62 28
        yjeJ 4644813 .. 4644836 -    -8  -4.83246   GCAGAAATAAACAAA          CCCCCGGGCA GAAA TGTCTGGGGG           TTTTTCTTTTGGTCA  86 513
        yjeH 4640937 .. 4640959 -  -5.6  -3.62046   CCAGGGCTTTAAGAA           TTTCGTGCTG ATG CAGCAAAAAA           TGGCGGCGGGTGAAA  58 334
 UTI89_C4737 4640480 .. 4640496 -    -3   -3.5393   ATGATTTGCTTTAAA              CACACA GAATA TATGTG              GTTTCGAATGTTTTT  48 4
        aspA 4638957 .. 4638976 - -11.4  -5.56673   ACTCACAAGAAAAAA            GGCACGCC ATCT GACGTGCC             TTCTTTATTTGTACT 100 52
        dcuA 4637555 .. 4637574 - -16.4  -4.41348   TCGGCGGGAAAGAAA            GCGGGGCG TGAA CGCCCCGC             GATGGGTCATTACAG 100 35
        cutA NONE
        dsbD NONE
        yjdC 4634631 .. 4634650 - -13.6  -4.98531   TCCTGAAACGAAAAA            CGGACCTC CGTG GAGGTCCG             TTTATATGAATTTGG 100 220
        cadC 4632413 .. 4632433 - -11.2  -3.39664   ATGTAATAAAAATTA            TGCGGCAA ATAAA TTGCCGCA            ACATATTATACCAAC  83 100
        cadB 4630751 .. 4630790 -  -2.7  -5.08824   TCTCCAGGTAAAAAA  GGCCCCTCCCAACACAT GGGACA AAATGAAAGGAGGAGCC   TCGGAAAATACTTTT  73 43
        cadA 4628546 .. 4628567 - -14.5   -5.1861   CTTATGAGCAAAAAA           GGGAAGTGG CAAG CCACTTCCC            TTGTACGAGCTAATT 100 39
        yjdL 4626972 .. 4626983 -  -4.4  -4.25016   ATCACTAATAAATAA                CCAT AAAA ATGG                 TTTAAATGACTTATT  64 107
        lysU 4625267 .. 4625298 - -18.2  -2.71364   GGATTTGCGGAATGA      CGAACGAAGCAGTC GCCT GACTGCTTCGTTCA       TTAAAGTGAAATTTA 100 38
 UTI89_C4722 4623866 .. 4623889 -  -5.2  -3.10053   ATATAGGGGAAGAGA          CTCTGGCAAC GGAA ACTGCCAGTG           CTGTATGAAGATTCC  51 359
        yjdH NONE
        yjdG 4621212 .. 4621222 -  -5.4  -3.90048   TTGTGGGTAAAAATA                 CACA TAA TGTG                 GGTGACATAATAGTT  63 227
        dcuB 4619474 .. 4619505 -  -8.7  -4.13767   TTTGTTATTCGAAAA      TGGCGTGCCGC GTAGTCACGG GCGGCACGCAA       AGTGCATTTATAAGA  78 33
        fumB 4617735 .. 4617754 -  -5.6  -3.70689   TACAATCGCAAAAGA            GGTGGCCC AGGG GGATCACC             TGGCAGCATGCTGCC  59 60
        yjdF 4616884 .. 4616909 -  -7.6  -4.18494   TATTCTTACGGAAAA         TCGCGACCGTG TTTAC CACG-CCGCGA         TGATGGACCCGCATA  76 132
        melR 4614356 .. 4614367 -    -3  -4.58685   AAAGCGCGTGAAAAA                CAAA CATT TTTG                 AAATATTTATTTTTA  63 131
        adiA 4611871 .. 4611889 -  -8.8  -5.85178   AACAGGCAAAAAAAA             GCGCGG GGTGGGA CCGCGC             AAAAAGCATGACATT 100 143
        adiY 4610781 .. 4610791 -  -3.2  -4.07968   GAAGACATAATTAAA                 CTCC TGC GAAG                 GCGAGCTTCGTGACA  57 144
        yjdE 4609384 .. 4609409 - -14.9  -3.78998   GCAAAGCAAAATTAA         GCCAACCTTAA GTTC TTAAGGTTGGC          TTTTATATTTGCTTG 100 52
        yjdB 4607683 .. 4607694 -    -3  -2.93073   CGTCTTCAACAATCA                GAAT TTTC ATTC                 ACTCACTCTCCTGCA  42 20
        basR NONE
        basS 4605585 .. 4605595 -  -6.8   -3.5594   AATCGACCGTTGAAA                 GGTG CGA CACC                 AGCGGCGTCAGATAT  61 353
        phnA 4600045 .. 4600077 - -14.2  -3.15708   ACAGATGAGAGGGAA      GCCTGATAAGACGC GGTCA GCGTCGCATCAGGC      AGTCGCCACCGTTGC  95 87
        phnB 4599509 .. 4599532 -  -4.5  -2.80994   GGGAATTCGATGACA          GTGCGGGAGG GTGGG CCTCCCGG-C          GGGTTATTGCGTTGG  47 29
        phnC NONE
        phnD NONE
        phnE NONE
        phnF NONE
        phnG NONE
        phnH NONE
        phnI NONE
        phnJ NONE
        phnK 4592225 .. 4592236 -  -7.2  -3.30124   TTGTAGGCCGGATAA                GGCG TTTA CGCC                 GCATCCGGCACCAGC  63 41
        phnL 4591472 .. 4591484 -  -4.7  -3.16553   ATAATCATGAAGAGA                CTCCC ATT GGGTG                CAGGCGGTCGGCGAC  50 2
        phnM NONE
        phnN NONE
        phnO NONE
        phnP 4588463 .. 4588483 -    -4  -3.04144   CCGCCAGTTTGAAGA           TCGCCGCAG GCAG CTG-GACGA            TCGCCAGCGCCAGCT  46 132
        rpiR 4586438 .. 4586453 -  -6.8  -3.13475   TAAGGGGAGAGGTAA              CTCCGC GATG GCGGAA               TTACCTTTTTCTTAT  59 37
        yjcX 4585331 .. 4585345 -  -8.6  -2.91264   CCCGCCATCGATATA               TATGGC GTG GCCATA               AATAACCTCTCTGCA  65 151
        alsA 4583722 .. 4583739 -  -7.7  -4.89009   ACAGCGAACCAAAAA             TGGCGAC GATG ATCGCCA              GGATAAAAAAGGTGC  87 98
        yjcU NONE
        yjcT NONE
        yjcS 4578937 .. 4578965 - -11.1  -3.03419   ATTTTTAAAGCAAAT       GCTTT-GGGGGC TTCAGC GCCCCCAAAAGC        GAGTGACATTAATTT  76 34
 UTI89_C4678 NONE
        yjcR NONE
 UTI89_C4676 NONE
        yjcP 4573895 .. 4573920 - -14.1  -4.10552   CGTGACGAAACGAAA         TACCGCGTGAC AGCC ATCACGCGGTA          GACATTTTATTTTTT 100 32
 UTI89_C4674 NONE
        yddR NONE
        yddQ NONE
 UTI89_C4671 NONE
        yddO 4566100 .. 4566111 -  -2.2  -3.95535   ACAACTGTAAAAAGA                CCTG AAAG CAGA                 ATGAATTAATGCAAT  53 51
        yjcO 4565197 .. 4565222 - -14.7  -3.16944   ATCAGTAATTGAAGA         TTGCCGGGGGG ATAT CCACCCGGCAA          TGTGTGGATGCCTGA  95 140
 UTI89_C4667 4563534 .. 4563547 -  -5.3  -3.31269   CGGAGATCAGATTAA               TCATC TGGT GATGA                AGATTATGTTATTGA  54 146
         acs 4554608 .. 4554640 - -14.1  -2.52464   CCCTTGCCGAATGTA      GGCCGGATAAGGCGT TAT ACGCCGCATCCGGCA      ATCAATGCCTGATGC  87 193
        yjcH NONE
        yjcG 4552523 .. 4552546 - -13.2   -4.1552   GATGTTCTGAAGAAA          TTCCCCGATC AAGC GACCGGGGAA           GGGGAGAGATTAATG 100 35
 UTI89_C4653 4550402 .. 4550439 -  -6.1  -3.38604   GAGGAAAATCAGTAA   TCTGCATGGTTGGCGGG CGAG CCCGCCAACCCGACTTA    CTCTGGCGTTAACCA  59 23
        soxS 4545797 .. 4545826 - -12.9  -3.19389   CAATGGATGGAGCAA       TTACCCGCGCG GGAGTTAA CGCGCGGGCAA        TAAAACTACAGGCGG  91 31
        yjcB 4543504 .. 4543526 - -13.5  -5.28176   GCCAGCCATAAAAAA           GAAGCCTCC GTTAT GGAGGCTTC           TACATATCAAGTCAA 100 32
 UTI89_C4644 4539796 .. 4539814 - -12.4  -4.08958   ACTCTGAAAGAAGAA             GGCCGCTC TGA AAGCGGCC             TTAACGATTACAGCA 100 33
 UTI89_C4639 NONE
 UTI89_C4638 4534733 .. 4534746 -  -2.3  -3.16191   TTACATCCTCAGGAA               TCAGC ATTA GCTGG                ATGATTCTGGTCGAT  44 18
 UTI89_C4631 4527087 .. 4527099 -  -3.3   -4.4727   GGAAGAGCCAGAAAA                CCAGG GCG CGTGG                CGGCAGATTCGTCAT  65 60
 UTI89_C4623 NONE
 UTI89_C4622 NONE
 UTI89_C4621 NONE
 UTI89_C4620 4511715 .. 4511725 -  -8.2  -3.69323   TGATCAGTATTGAAA                 CGGC GTC GCCG                 CAATCCAGTTTTGCC  69 3
         qor 4510585 .. 4510605 - -12.6  -4.82863   GAACTATAAAAGAAA            GGGCTTCC CAGGT GGAAGCCC            AATTTCTTTTATGGA 100 34
        yjbK 4508113 .. 4508132 -  -4.3  -4.77567   ACGTTCAGAAGAAAA            GTGAACG TACTCT CATTCAC             AACCTAACGATGAGG  73 300
        plsB 4502822 .. 4502839 - -11.3   -5.1101   TGATGATGTAAAAAA             GCCGGAT GATC ATCCGGC              TTTCTTCTGGGTTGC 100 148
        malE 4495826 .. 4495859 -  -9.5  -2.88118   TTATCCGACAACAAC     TGCCTGATGCGACGC TGAC GCGTCTTATCAGGCC      TACATACGTTTCAAT  70 89
        malF NONE
        malG 4493232 .. 4493249 - -12.7  -5.52384   GCGGGAGTAAAAAAA             GGCGCTC CGTG GAGCGCC              GAATAACAGTCACAA 100 96
 UTI89_C4600 NONE
 UTI89_C4599 4492288 .. 4492315 -  -8.5   -3.6215   CTAAGTCATGGGAAA        GGTGCCAGT TTTCGCACTC ACTGGCACC         TTCATTCTTAATGGC  72 33
 UTI89_C4594 4488115 .. 4488139 - -17.3  -4.62904   AAATAGCCTTAAAAA          CAATGCCGACT ATA AGTCGGCATTG          TTTTATCAGATAAAT 100 235
        lysC 4484390 .. 4484426 - -13.1  -5.24416   TAATGACAAGAAAAA    CAATACGGCCCGAAATA ATG TCTTCCGGGCCATACTG    TGTTTACTCAAACAA 100 29
        yjbD 4483839 .. 4483859 -  -4.5  -4.61527   AAAACGGCGGAAAAA            GGCGGTCGC CCG GCGTCCAAC            GGTAAGCGTTTTACC  72 71
 UTI89_C4589 NONE
 UTI89_C4588 NONE
 UTI89_C4587 NONE
 UTI89_C4586 NONE
 UTI89_C4585 NONE
 UTI89_C4584 4478255 .. 4478267 -  -2.6  -2.93073   CGGGGCGAAGAATCA                GGAC AGGAA GCCC                AGCGCATTACCGATA  42 10
 UTI89_C4583 4476706 .. 4476717 -  -5.8   -3.5812   GACTGATGACAAACA                CAGG ATTG CCTG                 ATGCGCTACGCTTAC  60 279
        pepE 4475873 .. 4475893 - -11.2  -3.45742   GCACTATGAACAAGA            TGCCGGAT CATGC ATCCGGCA            ATTCACTTAAAAACG  85 32
        iclR 4468007 .. 4468023 -  -4.3  -3.09327   CGACGCCATTGAAGA              GTACGGC AAT GCCATTC              GCCAGCTTGCCGCTG  48 431
        yjaB 4461398 .. 4461418 -  -9.6  -5.05228   ATCAAATTAGAAAAA            CCCCGGTC AATAA GGCCGGGG            TTTTTTGCATATCAA  93 513
 UTI89_C4568 4460048 .. 4460059 -  -4.4   -4.7254   ACTGTTTATTAAAAA                CACA GCAC TGTG                 CAAACACGAAAGTGG  71 77
 UTI89_C4567 4458180 .. 4458204 -    -8  -3.93061   AGCTGAAAATTGAAA         CACTGAACAAC GAGA GTTGTTC-GTG          AGTCTCTCAAATTTT  72 307
        trmA NONE
        sthA 4445951 .. 4445977 -    -5  -2.78216   TATCTGCATGAAGCA         CAGACCCACCAG TTA CTGGCGCAACTG         GACAGCGGCAAACTC  46 518
        argE 4437666 .. 4437676 -  -6.8  -3.61894   AATCGCCTCGAATAA                 CACC AAA GGTG                 TAGGTCGGATAAGAT  64 78
         ppc 4434737 .. 4434758 - -13.7  -4.41206   AAGTATTTCAGAAAA           CCCTCGCGC AAAA GCACGAGGG            TTTGCAGGAGAGGAA 100 43
        yijP 4432775 .. 4432819 - -12.9  -3.53811   CGGATGCGGCGTAAA TGCCTTACCCGGCCTACCG CCGCGAT CTGTAGGCCGGATAAGACG CGTCAAGCGTCGCAT 100 66
        yijO 4431615 .. 4431627 -  -9.1  -2.82834   TAGCGGACGAGGATA                TCCGC CGG GCGGA                TGTTGCGCTGTTAAT  63 181
 UTI89_C4541 4427633 .. 4427652 -  -4.9  -3.05384   GTTGGCGTTACTGAA            GGGGCGA TTCCTT TCGCCGC             TGCCGATCCGCTGCG  48 347
        ptsA NONE
        talC NONE
        gldA 4422065 .. 4422079 -  -3.5  -5.63504   AAGCGGATAAAAAAA               CACCC GAACA AGGTG               GAAGTTTCAGATTAC  95 195
 UTI89_C4535 NONE
        yijF 4420881 .. 4420895 -  -4.2  -4.25104   TCTCTTCGATGAAAA               GTGCCA TGC TGGCAA               TCCTCTCCGGTGTGA  62 486
 UTI89_C4529 4413557 .. 4413569 -  -3.3   -4.9138   ATTATTTAAATAAAA                GGCAC ATC GTGTC                TTATTTTATGTAAGC  72 195
 UTI89_C4528 NONE
 UTI89_C4527 NONE
 UTI89_C4526 4409153 .. 4409178 - -16.3  -3.10164   GTAGTGATTATTGAA         CAAAAGCTGGC AGTT GCCAGCTTTTG          TTGTCACCCCTAAAC 100 206
        metJ 4404918 .. 4404940 -  -2.6   -5.1675   CCATGTATGAAAAAA          GCGGC-TGG TTAACT CCGCGCCGC           TCTTTTCCGCTTTAG  73 37
        yiiX 4404243 .. 4404256 -  -9.5  -5.02074   GGATTTCCGAAAAAA               GCGCC GTAC GGCGC                TTTTTTTGTGCCTGA  93 53
 UTI89_C4521 NONE
        priA NONE
        cytR 4400386 .. 4400408 -  -3.2  -3.06796   CGCCATGTTACTTAA           GCGGCGGGCC TTT GACCAGTCAC           GGCAGTCTTAAAGGT  45 46
        ftsN 4399321 .. 4399340 - -13.6  -4.05991   AATACAGAGTACAAA            CCCCGTAC AAAA GTACGGGG             CATAATGTAATTATA 100 63
        hslV NONE
        hslU 4397366 .. 4397383 -  -9.1  -5.06816   ACGCGCCAATAAAAA             TGGGGCC TTTC AGCCCCA              TCAAACAATGATGAA  93 56
        menA 4396396 .. 4396410 -  -5.8  -3.08032   CTGTTGGCAAAATCA               TCAATT GTT AATTGA               TATTTGTCAGTTATG  52 36
        menG 4395820 .. 4395835 - -10.4  -5.31456   GTAACGCAGAAAAAA              GGCACC TTGC GGTGCC               TTTTTTATCATTCAA 100 33
        glpF NONE
        glpK 4392681 .. 4392694 -  -8.1  -3.30124   TCGTAGGCCTGATAA               GACGC GCAA GCGTC                GCATCAGGCAATCAT  65 43
        glpX 4391489 .. 4391510 - -13.1   -5.7946   CTCCGAACAAAAAAA           TTCCAGTCC CGAA GGACTGGAA            GGCTCAATCGATCAA 100 46
         fpr 4390425 .. 4390447 - -10.8  -3.41024   CCCTGCAACAGAAGA           TATTCTTCAA TTG TTGAAGAATA           AGTCGGATAACAAGC  76 266
        yiiQ 4388506 .. 4388526 -  -5.4  -3.41962   GCGAATAAAGGAAGA           TGGCCGCCC CGCA GGGCAGC-A            GGTCTGTGAAACAGT  56 76
        tpiA 4387670 .. 4387692 - -13.5  -3.56972   AGTTTAGGAAAGTAA           GTGCCGGAT ATGAA ATCCGGCAC           CTGTCAGACTTAAGC 100 35
        cpxR NONE
        cpxA 4380557 .. 4380573 - -12.3  -2.91395   ATCCTGCCTACAAAT              GCGGAGT TTA ACTCCGC              TTATACAGCGGCAAC  82 16
 UTI89_C4492 4378129 .. 4378143 -  -5.6   -3.9398   GCAGAATTTGAGAAA               GCGGCA GCT TCCCGC               TTTGGTTCCGGCTGG  63 303
        rhaT 4375931 .. 4375957 - -10.1  -3.05596   GATTCCGGGATTTAA         CGCCAGCGCAG GGCAA CCACACTGGCG         TTTAGGTAGCGTGGG  73 521
        rhaB NONE
        rhaA 4371595 .. 4371626 -   -13  -2.60392   CATCCGGCAATCAAT      GCCTGATGCGACGC TGTC GCGTCTTATCAGGC       CTACAACTATTGCCG  84 84
        rhaD NONE
        yiiL 4370226 .. 4370254 - -10.2  -2.83403   TTCTTCTGATGAAAG        GGCGGTGCTGGA TATTT TCCGGCACCGCA        ACTCATTAAGGCAGG  71 31
        fdoH NONE
        fdoI NONE
        fdhE 4360935 .. 4360961 -  -3.3  -4.58213   TAAGGAATGACAAAA        GTTTTTT-TATT CATG AATATAAAAAAC         CAGATGCCCTTATTC  64 209
 UTI89_C4473 4357898 .. 4357916 - -10.4   -4.1899   TTACTTGACTGAAAA             GGTTTTCA ATC TGAAAACC             TTTTCTGGGCCCTGG  85 48
        yihV NONE
        yihW 4346209 .. 4346226 - -11.3  -5.28176   TTTAGTTATAAAAAA             CCTGCCA TCGC TGGCAGG              TTTTTTTTGGCTTAT 100 91
        glnA 4342501 .. 4342518 -    -7  -5.28176   TTGACGGAGAAAAAA             GCCCAT GCAGAG ATGGGC              TGAAAGTTTCCACGG  87 87
        glnL NONE
        glnG 4339880 .. 4339903 -    -6  -3.93038   TATCGGAACAGTAAA          GCGCAAAATA CCAG CAATTTGCGC           TCAATAATCAATCTT  66 58
        yihA NONE
 UTI89_C4453 4336011 .. 4336026 -  -2.6  -3.61589   ACTGAAAAAAAATTA              CAAAAA ATGC TTTCTG               AACTGAACAAAAAAG  50 127
 UTI89_C4451 4332778 .. 4332788 -  -8.2   -3.9122   CAGTGCGCTAAAGAA                 GCGC AAG GCGC                 AGATTTTAGCAGAAA  72 116
        yihG 4331791 .. 4331824 -   -14  -3.73042   TTGTTCATTAAAATA     CTCACTCGCCTCTG CTCATT CAGAGGCGAGTAAA      ACTTACTTTTCCTGC 100 28
        mobA NONE
        mobB 4326977 .. 4326996 - -13.6  -3.70076   TCAAATTTAGCGAAA            GGCCATCC GTCA GGATGGCC             TTTTTGCATTGGAGC 100 92
 UTI89_C4441 4323687 .. 4323724 -  -6.3  -5.68438   TGATTAAATAAAAAA   TACTTCAGAGTGTACCT GCAA AGGTTCACTGCGAAGTT    TTGCTCTTTAAAAAT 100 370
        fadB NONE
        fadA 4313668 .. 4313686 -  -9.5  -5.76633   TGAGATATAAAAAAA             CCCGCCC CTGAC AGGCGGG             AAGAACGGCAACTAA 100 277
        rfaH 4310701 .. 4310714 -  -4.5  -2.52623   TGGCGTGGAGAAGAT               GCC-GC ATG GCTGGC               TGCCACCACGGATGC  44 71
 UTI89_C4417 NONE
 UTI89_C4416 4301754 .. 4301769 -  -3.2  -2.86689   AAAAGCGTATTAAAT              GGCATG GGTA CATTCC               CTGGCGTTGGTGGAC  44 4
 UTI89_C4415 NONE
 UTI89_C4414 NONE
 UTI89_C4413 NONE
 UTI89_C4412 4298075 .. 4298096 - -13.7  -5.95539   GCTGAAATAAAAAAA           CGCTCCCCA ACTT CGGGGAGCG            ATACCAGTTATTGAC 100 33
 UTI89_C4410 4296144 .. 4296162 -    -6  -2.89935   AAAGAGTGGCATACA             GCAACAAA TTT TTTGATGC             TGTATGGTTTTGAGA  55 97
 UTI89_C4409 NONE
 UTI89_C4408 4294398 .. 4294431 -  -5.3  -2.90992   AATTCGGGCAAAGCA     TCCCCGTGTAGCCC CATAAAC GGGCTACG-GGAGA     AAAGGTTGAAATCAA  50 37
 UTI89_C4407 NONE
 UTI89_C4406 NONE
 UTI89_C4405 NONE
 UTI89_C4404 NONE
 UTI89_C4403 4288711 .. 4288736 - -10.5  -2.74144   TGGTCAGTGGTAAAG         TGGCTGAATCT CTCC AGATTCAGCCG          TAATCATTGCCTGAG  71 53
 UTI89_C4402 NONE
 UTI89_C4401 4286716 .. 4286741 - -11.9   -3.3506   GCTAAACCTGCACAA         GGGGTGAAAGG ATGA CCTTTTACCCC          TTGAAACGGGAGCCA  85 19
 UTI89_C4397 NONE
 UTI89_C4396 4280608 .. 4280620 -  -2.7  -2.83164   TTAGTGATCACGATA                TTCTG TAC CAAAA                TTGATGAGTATCTTA  41 83
 UTI89_C4395 NONE
 UTI89_C4394 4280116 .. 4280141 -  -7.5  -4.07687   ACTGTGGCCTGAAAA         CGCGCGGCT GGCCAGAA ACCCGCGCG          GCACTGGCGAACATG  74 80
        metR 4276390 .. 4276402 -  -6.2  -3.24188   TGACATCATGAGTAA                GCGC CGTCT GCGC                TGGGGCTATGCCTTT  57 480
        rhtB 4273396 .. 4273425 - -14.3  -3.29471   GCGTCATCAGAGTAA       GTCGGATAAGGCG TTTA CGCCGCATCCGAC        ATTATTTTCACGCAT 100 33
        yigI 4269210 .. 4269222 -  -4.8  -3.06261   TTTTAATTGGTAACA                GCAG TTTAC CTGC                TTTTATGTCTTCAAC  51 36
        rarD 4268240 .. 4268265 -  -8.3  -3.07043   GTCAGCATGGCAATA         TGCCCACTCTC ATGC AAGAGTCGGCA          TATTTTTTCAGAATA  66 51
 UTI89_C4381 NONE
 UTI89_C4380 4266610 .. 4266637 - -12.8  -3.11024   GGTTGTAATATAAAT        GCCGGGTAAAGA TTGT TCTTTATCCGGC         TTATTGCTGAAAATT  83 26
 UTI89_C4378 NONE
 UTI89_C4377 4263254 .. 4263269 -    -6  -3.02263   AGAGTGTGTGGAAGA              GGTGCG CCTG CGCGCC               ACGGTAAGCCGCCCG  53 289
 UTI89_C4370 4256110 .. 4256124 -  -2.8  -3.14132   TGGCCGCTGTATGAA               TCCC GCCTGAA GGGA               AAGCTGCACGTAATC  45 204
 UTI89_C4367 NONE
        cyaY 4253717 .. 4253742 - -12.7  -2.83403   TTTTCGTGATGAAAG         TGCCGGA-AAGC GAG GCTTATCCGGCA         TGCAATCTTAGCGGA  82 33
        hemC NONE
        hemD NONE
        hemX NONE
        hemY 4246644 .. 4246671 -  -2.5  -4.04318   TTTATATATCAGAAA        GGCCCCGGAGG TGCTTG CCTCCGGGTGA         GAAAGAGCTACTGTG  56 33
        aslA 4244294 .. 4244307 -  -6.7  -3.30124   CTGTAGGCTGGATAA               GATGC GTCA GCATC                GCATCCGGCAAAGGC  61 63
 UTI89_C4348 4234847 .. 4234860 -  -8.1  -4.19258   ACAGTGGATTGAAAA               TGCCG TGCG CGGCA                CCTTTGATCATCAAT  76 452
 UTI89_C4336 4225678 .. 4225692 -  -2.9  -3.54424   GCGTATCCGGTGAAA               TAAAG TCAAC CTTTA               GTTGGTTAATGTTAC  49 82
        rhlB 4224278 .. 4224291 -  -5.3  -2.73364   CCTTCACCTGAATCA               CTTAC GACA GTAAG                CGCATCGGGATTCAT  49 93
        gppA 4222513 .. 4222528 - -10.4  -3.90922   ACGCTGTGTAAAGAA              CGCCGT CAGT ACGGCG               AACTGGTGCGCCCGG  81 236
        ppiC 4219803 .. 4219813 -  -4.6  -3.61371   AAACCGCATTCGAAA                 CCGC GCC GCAG                 TATGAAGGCAAAATC  55 515
        ilvY 4217656 .. 4217673 -  -7.7  -3.21099   CTTGGCGACCATGAA             CCGGATT TCGA AACCCGG              TTGAATGAGTTGGGT  61 94
 UTI89_C4323 NONE
        yifB 4209299 .. 4209311 -  -6.2  -5.15167   GACGATTAATAAAAA                GGGC GAAAT GCCC                TTTTTTTATGTCAGT  83 31
        hdfR 4207908 .. 4207927 - -10.8  -3.00946   CCCTGCCAGAAATCA            TCCTTAGC GAAA GCTAAGGA             TTTTTTTTATCTGAA  76 94
 UTI89_C4316 4206357 .. 4206368 -  -4.4   -4.7254   ACTGTTTATTAAAAA                CACA GCAC TGTG                 CAAACACGAAAGTGG  71 77
 UTI89_C4315 4204489 .. 4204513 -    -8  -3.93061   AGCTGAAAATTGAAA         CACTGAACAAC GAGA GTTGTTC-GTG          AGTCTCTCAAATTTT  72 307
        yieP NONE
        yieO 4199763 .. 4199779 -  -2.9  -3.17723   TGATTTTGAATTTAA              CGGCG GGTTTGA CGCCA              TGCGCCAACTGTTAT  45 299
        yieN NONE
        yieM 4188883 .. 4188901 - -10.2  -2.71712   GCTGCGCGGTGAAAT             GCCGCAGA CCA TCGGCGGC             GGTATCGGCCAGTCT  67 144
        asnC 4187328 .. 4187350 -  -8.5  -2.92102   ATATCTGCCATAAAC          CGCCAC-CTT TATT AAGAGTGGCG           TATTGTACGCTGTGA  65 88
        mioC 4186795 .. 4186809 -  -7.2  -2.66977   CACAACTCAAAAACT               GAACAA CCG TTGTTC               TTTGGATAACTACCG  57 96
        gidA NONE
        gidB 4183800 .. 4183837 -  -5.2  -5.52384   TGCTTACCAAAAAAA  GCCACGTT-A-TCTTGTTG ATA CAA-AAGAGTGAACGTGGC  GTTAAATGTAACCAG  93 113
        atpI NONE
        atpB NONE
        atpE 4181812 .. 4181824 -  -3.3  -3.88331   TTTAAATAAAAGCAA                CGCTT ACT ACGCG                ACAGCGAACATCACG  55 19
        atpF NONE
        atpH NONE
        atpA NONE
        atpG 4178275 .. 4178290 -  -2.4  -3.56366   AATAACCTGTTTAAA              CCGCGG CGGC CCCCGA               GACGATCTCGGTGAG  47 5
        atpD NONE
        atpC 4176377 .. 4176398 - -12.3  -5.76949   TACGCGTAAAAAAAA           GCCAGCCTG TTGC CAGACTGGC            TTTTGTGCTTTTCAA 100 48
        glmU 4174678 .. 4174690 -  -6.9  -2.63596   CCTCATCCCATATGA                CCGGA TTA CCCGG                CCAGAATTACTTTTT  55 32
        glmS 4172679 .. 4172698 - -11.4  -5.19251   TAACAGGAAGAAAAA            TGCCCCGC TTAC GCAGGGCA             TCCATTTATTACTCA 100 34
        pstS 4171361 .. 4171372 -  -7.2  -2.82635   AGTTTTATTAGTACA                GCGG CTTG CCGC                 TACTGTCTTTAATAT  58 6
        pstC NONE
        pstA 4169390 .. 4169401 -  -7.2  -3.30124   CCGTAGGCCGGATAA                GGCG TTTA CGCC                 GCATCCAGCAAAGTG  63 41
        pstB NONE
        phoU 4167773 .. 4167803 - -13.6  -3.63054   TAAAGTTATATATAA       CAAATCCCAATAAT TAA ATTATTGGGATTTA       CTTGGTGAATTATTT 100 35
        bglG NONE
        bglF NONE
        bglB 4163221 .. 4163246 - -12.7  -2.64572   GAAAGAATTAATGCA         TCGCATCCAGA CTGT TCTGAATGCGA          CGATAATTAAGGTGC  81 49
        yieC NONE
        yieL NONE
        yieK 4159595 .. 4159622 - -10.6  -3.22668   AAATGTTGGAGAACA        GGCCGGA-GCGTA ATT CACACATCCGGCC        TTATTTTTAAGCTTA  78 38
        yieG 4156794 .. 4156818 - -12.2  -5.31519   AGATCTAAATAAAAA         CCCGCCA-GCA ATCA TGCATGGCGGG          TTTTTAACGCGCTAT 100 46
 UTI89_C4256 4146049 .. 4146070 -  -3.7   -4.3255   TTTCTAAGTAATAAA           GC-TAACCCC TGA GTGGTTAAGC           TCGCATTTCCCAGGG  65 63
 UTI89_C4253 4145398 .. 4145410 -  -6.2  -3.18383   AGGGTGACGCACGAA                CCGC TGTCT GCGG                TTATATGCCCGATCA  57 206
        dnaA NONE
        dnaN NONE
        recF NONE
        gyrB 4139116 .. 4139136 - -16.9  -5.38054   TTGCAGAAATAAAAA            GGGCGGAGA TGA TCTCCGCCC            TTTTCTTATAGCTTC 100 162
        yidB 4138599 .. 4138629 -    -4  -4.19258   ACACCCGAGGGAAAA      GGGGGATGCAACGC GCATT GCGT-GC-TCCCCT      TTTGCTTAGCGGAAA  62 31
        yidA 4137255 .. 4137271 -  -2.9  -4.08945   ATGAGGTGGTTAAAA              TGCTGAA CGA TCCGGCA              ATCCATGGTGAAAGA  56 462
        dgoR NONE
        dgoK NONE
 UTI89_C4244 NONE
        dgoA NONE
        dgoT 4131931 .. 4131952 -  -9.4  -4.87807   GCAAGATAGTAAAAA           GCCGATGC CTGACC GCACCGGC            TTTAAGAAAGTGGAT  95 80
        yidR 4129539 .. 4129549 -  -2.4  -3.24232   TGTTCCGCAAAGACA                 GCTC AGT GCGC                 TCGCGCGTTGAAAAA  43 107
        ibpA 4128548 .. 4128570 -  -5.5  -2.50493   GCGAGCATGAAAATG           TCAGACCGC GCCAG GCGGCCTTA           GGGAATTAGTTGATT  49 31
        ibpB 4128000 .. 4128020 - -14.7  -6.18768   AAAAGACAAAAAAAA            GCCCCACCA GAA TGGCGGGGC            AAAGAGAATAGCTAG 100 41
        yidE 4126136 .. 4126170 -  -7.1  -3.52906   TGATGTTCAGAAATA    CCAGGCGGAGT-ACCA TTTA CGGCGACTCCACCGGG     AAAAGAGTTAACCGA  65 33
        yidK 4122958 .. 4122977 -  -4.3  -3.14602   GTCAGTTCACTAAGA            TAGTTCG CGCCAT CGAACCA             GTAATCAGCGTCCCA  50 388
        yidH NONE
        yidG 4121080 .. 4121096 -  -2.2  -2.80016   CTTCAGCATCAATGA              CCTGAC TTCCT GTCATG              CGACTCTCTCAATAA  40 21
        yidF 4120210 .. 4120221 -  -2.2  -4.16016   GGACGTCCCAATAAA                CGCT TCTC AACG                 TTGATGTGGCAGTCG  58 402
        ilvB NONE
        ilvN 4116772 .. 4116796 - -12.2  -4.65916   TGGAGGGTAATAAAA          CGCGCTTACC TTAAC GATAAGCGCG          ATGTTGTTCAAGCCT 100 48
        uhpA NONE
        uhpB NONE
        uhpC 4113315 .. 4113337 -    -4  -3.17928   ATATGAAGTGAAAAG           GTGAGATGCA TCA CGCTTCTCGC           GGTGTCTGGGCGTTC  48 13
        uhpT 4111759 .. 4111777 - -13.1  -6.22691   GAATAATAAAAAAAA             GCCCGGC GTCAT GCCGGGC             AAAAGTCACCAGTTA 100 44
        yicO NONE
        yicN NONE
        yicM 4106412 .. 4106429 -  -2.7  -3.36823   CGTGGGAAAAGTTAA             TGTTGTC AGAT GAAAACA              ATAAACAACATATAC  47 164
 UTI89_C4216 NONE
        nlpA 4105008 .. 4105027 -  -2.8  -4.07687   ATTGGCGGTCCAAAA            GC-CAGCAT TTT AAGCTGTGC            AGAACCATTAAGTAG  58 192
        yicJ NONE
        yicI 4097653 .. 4097673 -  -6.8  -4.50841   ACAACAATACTAAAA            TCTGTCCG TAATC CGGACAGT            GATAAAACAAAGCAA  77 197
 UTI89_C4208 NONE
 UTI89_C4207 NONE
 UTI89_C4206 4095149 .. 4095169 -  -3.3  -3.25823   TTTCTTTCATATTAA            GATCCCT CCAGTAT AAGGATC            ATTTGTTTCCCAGTG  46 24
 UTI89_C4205 NONE
 UTI89_C4204 4093189 .. 4093202 -  -3.1  -3.79764   ATGACAGAAAATGAA               TCAGGC TTT GCC-GA               TAGAGCCGCTCGCCT  53 12
 UTI89_C4203 4092224 .. 4092239 - -11.8  -4.07568   CCTTGTTGCGTAAAA              GGCGGG TCAC CCCGCC               CTTCTGGCTTAGTAC  93 34
 UTI89_C4202 NONE
 UTI89_C4201 4090570 .. 4090599 -  -9.3  -4.47707   GTGCAGTAAAAATAA       GGACGCTAGCG GATATCAG CGCTAGCGTTC        CCCGTTATTAGCGCA  88 33
 UTI89_C4198 4085827 .. 4085848 -   -13  -4.62471   TCGAATGCGTAAAAA           GCGGCGGT GAGAAG ACCGCCGC            TTCATCGGTTAACCG 100 34
 UTI89_C4192 NONE
        yicF 4078024 .. 4078034 -  -5.4  -3.19157   CACGAAGGTCACTAA                 GGTT CAA AACC                 TGTGATCTGCTGGGC  54 11
         rph 4074337 .. 4074354 - -11.3  -6.06529   TACAGACAAAAAAAA             GGCGACT CATC AGTCGCC              TTAAAAATCAGTTTG 100 33
        pyrE 4073624 .. 4073647 - -16.8  -2.77523   GTTGCAGTAATATGA          CGCCGGATGA CTTT TCATCCGGCG           AGTTTCTTTAAACGC 100 33
        radC 4070393 .. 4070406 -  -6.7   -4.2074   TCCCGAACAGACAAA               GATCC CGAA GGATC                GCGCATAGCGGGTTA  72 38
        rpmB NONE
        rpmG 4069728 .. 4069763 - -18.6  -2.90194   ATGGGGGCAAGCAGA    TAACAAAAAACCCCGC CGGG GCGAGGTTTTTTGTTA     CATCAAAGCGAGAAT 100 40
        mutM 4068800 .. 4068819 -  -7.2  -2.57132   TTCCTGCCGGAGAAT            GTCCATCAG GCG CTGATGG-C            GAAGTTAGCGTAGAG  57 77
        rfaQ 4065603 .. 4065616 -  -3.8  -3.48342   AAGCAACGATCATAA               CGAC GTACCT GTCG                TGGAGGAGGGCAGTA  52 6
        rfaG NONE
        rfaP 4063692 .. 4063705 -  -5.3  -3.60151   CTCCGGAAATTACAA               CGATT TTCG AATCG                TTCTTTCCCTGATTT  57 6
        rafI NONE
        rfaJ NONE
        rfaY NONE
        waaW NONE
        waaV NONE
        waaL 4057476 .. 4057515 - -12.5  -2.80493   TCTTTAATAGATAAT  TTTGAAATAAAATCAGC TTCCTT GCTGATTTTATTTCACA   TATTCATTACTTATC  82 32
         kbl NONE
         tdh 4052008 .. 4052025 - -12.7  -4.18494   TATCCTCAGGCAAAA             GGGCTGG AATA CCAGCCC              TTGTTCGTGTTAATC 100 35
        yibD 4050288 .. 4050319 -    -5  -3.05268   TAACCATCGGTAATA      CCCAG-GCGATGCGC GCC GCGCAAGGCACTGGC      GTGAAGGTGATCAAA  48 468
        yibN NONE
 UTI89_C4154 4046213 .. 4046225 -  -5.5  -4.25283   AGGGCGGCAGCAAAA                TGGAG TGT CCCCA                GAAGCTTATATCAAT  67 55
        grxC NONE
        secB NONE
        gpsA 4044302 .. 4044331 -  -7.9  -3.78879   CACACGATAAGATAA       TGA-CCGACCCG TTCTGCG CGGGCCGGGTCA       TAGTGGTAACAAAGG  71 51
        cysE 4043404 .. 4043450 - -10.1  -3.22777   GTTGAGAGATTAAGA TGCGGTAG-GCCGGATAAGGCG TTCA CGCCGCATCCGGCACGATCACA GAATGTCAGATCCCA  74 31
 UTI89_C4142 4032580 .. 4032613 -  -3.8  -3.32448   TGGAAAAAGAGAAAG     CCACGCTGG-AAGCA GAAAT TGCTCGCCTGCGCGA     AGTTCACAGCCAGAA  49 483
 UTI89_C4140 4031907 .. 4031925 - -10.4  -2.91264   CCTTTCACTGACAGA             GCTGATTT CAA AAATCAGC             TTAAAAAAAGCCTTT  72 60
        yibI 4027075 .. 4027090 -    -4  -3.41416   TTAAAACAATCAATA              GATCCA TAAT TAGATC               TCCGGAAACGTGGAA  50 19
        yibH NONE
        yibF 4025188 .. 4025210 -  -5.5  -3.14463   AACCTGGCTGATCAA           GGCCCTCTC ACACG GAGAAGGGC           GTTTAACATAACCAC  54 81
        selA NONE
        selB 4021848 .. 4021874 -  -5.9  -5.07486   TATTTTTAATAAAAA         GCACGTTACAT TCATC AAATAACGTGC         CTTCTTAACATTAAT  80 87
        yiaY 4020557 .. 4020579 -  -7.6  -4.65838   GAGATAGTTGAAAAA           GCGGCTGACA ACT CGCCAGCCGT           TGTGGGAATGATGAT  82 40
 UTI89_C4130 4019169 .. 4019181 -  -3.4  -3.06694   ATTTACGGGCAAAAG                CTAC AGCGG GTAG                TGTGCGACGTACACT  45 13
        aldB NONE
 UTI89_C4128 4016309 .. 4016328 -    -5  -2.57974   ATCATGACGAAGGCA            CCCAGCAA CGGT TTGCTGAA             GGGCTGGCGTGGGCG  48 481
        yiaJ NONE
        ysaA 4006549 .. 4006561 -  -9.1  -3.54741   TACCAGCGCCTGAAA                GCACG CGG CGTGC                TGATGGTGCCGGGGC  71 338
         bax 4002073 .. 4002102 - -15.1  -4.33274   CTGATACGAGCAAAA       GCCTTATCCGCCT GACA AGTCGGATAAGGC        TCGAGGAAATGCAAT 100 40
        xylA 3995245 .. 3995273 -  -5.3  -5.40072   CGTTCCTTAAAAAAA       TGCCCGG-TATC GCTACT GATAACCGGGCC        AACGGACTGCACAGT  87 47
        xylB 3993739 .. 3993762 -  -8.8  -2.75039   TATAGATGTGAATTA          TCCCCCACCC GGTC AGGCAGGGGA           TAACGTTTACGCCAT  64 32
        yiaB NONE
        yiaA 3992741 .. 3992766 - -11.9  -3.52652   GTGAGTTAAGTAGAA         GCCCGGTCA CATTGGAC TGACCGGGC          TTACGTGAATTATTC  88 35
 UTI89_C4101 NONE
        glyQ NONE
 UTI89_C4099 3988144 .. 3988161 - -12.7  -5.64274   TTAGCGATAAAAAAA             GCCTGCC AGAT GGCAGGC              TTTTTAATAACGGCG 100 44
 UTI89_C4098 3987677 .. 3987696 - -13.6  -4.20749   CAACACCGTAAGAAA            GGCGGGAA TAAT TTCCCGCC             GAAGACGCTTACTCT 100 34
 UTI89_C4096 3986989 .. 3986999 -  -4.6  -3.05463   ATGCGTTTGATTCAA                 GCCA ACC CGGC                 ATTAAGTAAGCAGTT  48 268
        yiaF 3985562 .. 3985580 -  -7.4  -3.72695   ACTGCGTGGAGTAAA             GCCCGA TAATCGC TCGGGC             TTTTACTCTTTATTG  68 35
        bisC NONE
        yhjY 3979343 .. 3979357 -  -6.4  -4.56775   ATGCCTGGGGAAAAA               CGGCAT GAA ATGCCA               TCAGAACGGAATGAA  76 160
        yhjX 3977953 .. 3977970 - -12.7  -4.88129   AAAAAGCAGTAAAAA             GGGCCAG CTAA CTGGCCC              AAATTTTATGCGTTA 100 110
        yhjW NONE
 UTI89_C4084 3975306 .. 3975317 -  -4.4  -3.35679   CCTCGTGACCTACAA                TCTG TCAA CAGA                 ATGTGAAAACGTCAA  52 191
        dppA 3973393 .. 3973417 -  -8.5  -2.57931   CGGATTCTCTATAAT          GACCCGCAGCC TGG AACTGCGTGTC          TGTATTGCTCACAAA  63 132
        dppB NONE
        dppC NONE
        dppD NONE
        dppF 3969419 .. 3969437 -  -9.5  -3.76402   AGTTGATTGAGTAAA             CCGGAGC GCATG GCCCCGG             TTTTGTGAGTTAACG  79 35
 UTI89_C4076 NONE
 UTI89_C4075 3967488 .. 3967512 -   -15  -4.72272   TTTTCTTACGAAAAA          GGCCGCAGAG TTTCC CCCTGCGGCC          TGATCCGGGCGCAAA 100 76
 UTI89_C4073 3967005 .. 3967030 - -16.2  -4.72272   TTTTCTTACGAAAAA         GGCCGCAGAG TTTCAC CTCTGCGGCC          TGGTCCGGGCGCAAA 100 76
 UTI89_C4071 3966523 .. 3966547 -   -15  -5.00339   AGTAAGAACGAAAAA          GGCCGCAGAG TTTCC CCCTGCGGCC          TGATCCGGGCGCAAA 100 76
        yhjR NONE
        yhjQ NONE
        yhjO NONE
        yhjN NONE
        yhjM NONE
        yhjL NONE
        yhjK 3950190 .. 3950211 -  -4.4   -4.7657   CAAAAAGGTTAAAAA           GTTTGAGC TGGCTC GCACAAAC            CAGCACTTTTTAAAG  73 63
        dctA 3948686 .. 3948714 -   -14  -4.52669   AAGAAGTGAAATAAA        CCTGAACTCACC CAGGT GGTAAGTTCAGG        CACAGGGGTCAATTA 100 91
        yhjJ 3946987 .. 3947016 - -15.1  -3.14487   CAGCATATGCAAAAG       GCTGGATAGAGTG TTAC CCCTCTATCCAGC        TCATCCATAAATACC  95 73
        yhjH 3945014 .. 3945027 -  -3.1  -2.54801   CAGTCCTAAAGATAG               TCCAGC CAG GC-GGA               AAATGAGGCAACTTA  42 38
        yhjG NONE
        yhjB 3938021 .. 3938064 - -11.2  -3.51329   TACGGCGAACCATAA TATTTTTACAGCCAGCCG CTAACTTC CTGCTGGCTGTAAAATTA TCCTCTTCAGGAGGA  85 32
        yhjA 3934534 .. 3934559 - -14.1  -5.08601   TTATCGTAATAAAAA         TCGCCCAAACA CTCC TGTTCGGGCGA          TCAAATTAATTATTG 100 35
        gadA 3932901 .. 3932939 -  -7.5  -2.98947   TGCAATTAATAAGTA  GCCGAATACCC-ACCTGT TTTT AAAGGTTGGGCATTCGGT   TTTTACAACGTGATG  60 44
        yhiX 3931483 .. 3931498 -  -3.2  -4.56597   TTCTGTGTGCAAAAA              CTGCCA TATT TGGTAG               GACCAAATTTTATCC  64 293
        yhiW 3930318 .. 3930351 - -12.6  -2.92667   GTAACGTGTAAATGA     GAGTAAGGTTGAAC GTGAGG GTTCAGCCTTACTC      TTTCCTGCTAACCAT  82 343
        hdeA 3923107 .. 3923146 -  -5.8  -4.16301   GAGATTATATACAAA  CAGG-AGGAATAGCTGCTT TTA AAGAAGATATTCCGGCCTG  TTCAATATGCAAGGA  67 66
        hdeB 3922697 .. 3922727 - -14.8  -4.93595   ATAAAAATGCAAAAA       GGAGCAGCAAGATG GCT CAACTTGCTACTCC       TTTTTACTTGTACCT 100 43
        yhiD 3921989 .. 3922013 - -14.4  -3.72743   GATCATTAAAACCAA          CAGGAGTACC GCACT GGTACTCCTG          CGAATAAATAACTAT 100 46
 UTI89_C4032 NONE
 UTI89_C4030 3916120 .. 3916130 -  -2.4  -3.02051   GGAAAATAAAAAATG                 CTGG CTG CCTG                 GGTTAATACCGGGGT  42 85
        chuA 3914082 .. 3914101 - -13.6  -4.03234   TTCCTTCCAGATAAA            TGCCCCGA AATA TCGGGGCA             GATGATTACCATTGA 100 31
        chuS 3912992 .. 3913015 -  -8.8  -4.34866   ATTGAACAATATAAA          GAGGCCCAGC AACA GCCAGACCTC           CCGTTAATTATACGT  84 40
 UTI89_C4020 3909453 .. 3909479 - -13.8  -3.71649   GCGTTAAATGTTAAA         GGGCTAAGAGTA GTG TGCTCTTAGCCC         TTAGCTACGTTTCCG 100 44
        prlC NONE
        yhiQ 3904140 .. 3904165 - -20.5  -3.86346   TTATTCTTGCAGAAA         GCGGGGTAGCG TTAT CGCTACCCCGC          TTTACTTTTACACCG 100 33
        uspB 3901126 .. 3901147 - -11.5  -3.14218   TACGCACCAAAACGA           GCGGGTCAG TTTA CTGGCCCGC            TTTTTTTATGCGTCA  81 56
        yhiN 3898116 .. 3898128 -  -6.2  -3.49668   AAAGGCTTCAGATAA                GGCG TTGAG CGCC                TTATCTGGTTTTATT  60 80
 UTI89_C4009 NONE
        yhiI NONE
        yhiH NONE
        yhhJ 3891339 .. 3891380 -  -8.1  -4.32607   CTAAAATTCAATAAA TTGCACCAATGCGTAGACCC TAT AAGCTTACGCATCGG-GCAA CTGTAATTACGCCAT  79 32
 UTI89_C3992 3879651 .. 3879683 - -11.3  -3.53224   CATTCGCGCCGGAAA      CGCCGCTATGGTTCA ACT TAAGCCATAGCGGTG      ACGATATCGCCCTGC  85 297
        yhhS 3876765 .. 3876787 -  -7.6  -3.27923   CTGGAAGATCAGCAA           CGTAGCCGCG ATC CGCAGCTGCA           AGTGGTAACCAATAA  62 243
        sira 3875063 .. 3875081 -   -11   -3.4252   TCGTAGGCATGATAA             GACGCGAC AGC GTCGCATC             AGGCATTGTGCACCG  81 184
        yhhM 3871472 .. 3871492 -  -2.5  -3.65902   TCCACTTTACCGAAA            GATGGCC CGCAGAT GACCACC            GCCGAAAAGGTGCGG  49 106
        ftsY NONE
        ftsE NONE
        ftsX 3867275 .. 3867305 -  -6.2  -3.54089   CATAGAGATGAAATA      CCGGG-AAGAGAC AACGGG GTCTCTTTCCCTG       CTACGGAACCCATTG  60 67
        rpoH 3866196 .. 3866217 - -10.1  -5.28942   TAGCGTAAACAAAAA           CCCCCGGAC TCAA ATCCAGGGG            TTATCTGTGGCAACT 100 56
        livJ 3859717 .. 3859728 -  -7.2  -3.30124   TTGTAGGCCGGATAA                GGCG TTTA CGCC                 GCATCCGGCATGAAG  63 94
 UTI89_C3966 NONE
        livK 3857664 .. 3857684 -  -6.8  -2.73159   GTAACCTTTCTAAAC            CCGCCCGT TTTTC ACGAACGG            TGGGATGATCACTTG  55 34
        livH NONE
        livM 3855438 .. 3855451 -  -3.1  -2.97503   TTAACAGATAATAAT               GGC-TG ACT CATGCC               TGCTCTCCTTTTGCT  44 19
        livG NONE
        livF 3853932 .. 3853947 -    -9  -3.53811   GTCACCTGTCTCAAA              GGAGTC TTTT GACTCC               TTATCAATCAACGTG  73 44
        ugpB NONE
        ugpA NONE
        ugpE NONE
        ugpC NONE
        ugpQ 3848561 .. 3848594 -  -9.5   -4.0162   GCCGGAGAGGAGAAA     CGGCGACATGCTGAA TCAG CCCAGCACGCCGCAG      CCTGACATTCCGTTG  81 45
         ggt 3846302 .. 3846327 - -14.8  -3.21276   CTTGCCCTGACAATA         CGGCCCTCTT CCCACT AAGAGGGCCG          CTAACCTTAATACCC  95 32
 UTI89_C3950 NONE
        yhhX 3841741 .. 3841756 -  -3.2  -2.94099   GCCTGGGATGATAGA              GGGTGA AAAT TGACCC               CTCTGTTCAAAAAAA  44 67
        yhhW 3840944 .. 3840965 - -10.9  -3.42699   ACGGACGCATCAGAA           CCTTCCCGA TTCC TCAGGAAGG            TTTGTGAGATAAATT  81 40
        gntR 3839785 .. 3839811 -  -5.2  -5.01845   TACAAGAATTAAAAA         TGTTACGGGTAA CTG TTATCGGTAACA         TTGTCCAGCCGGACA  77 106
        gntK NONE
        gntU 3837849 .. 3837872 - -10.3  -2.78032   GTTTTTCGAAAAGAG          CCCGGTAGC GTCAGA ACTACCGGG           TAAACAAACTTAACT  71 35
         asd 3835792 .. 3835817 -  -3.4  -3.06796   CCTCACTTCAGGTAA        GGCTGTGAATAC TCGT GTATTC-C-GCC         ACCCTTAAAGAATAG  45 145
        glgB NONE
        glgX NONE
        glgC NONE
        glgA NONE
        glgP 3826235 .. 3826278 -    -9   -4.0371   TATTGTGTATAGAAA TACCGTGAGTTCCACT CTGTATTACTTC AGCGGAACACACGGTA TTTAGCCGTATTTGA  80 43
        aufA 3825047 .. 3825094 - -11.6  -3.75665   TCATACTCTATTAAA TAATTTCAATCTCAGGTTACAA CTTT TTGTAACCTGAAATCGTATTTA TATTTACTCGTACAG  91 29
        aufB NONE
        aufC NONE
        aufD NONE
        aufE NONE
        aufF 3819702 .. 3819715 -  -2.3  -3.35438   CAGCATAGGCTACAA               CATGG TAAC CCAAG                AATAAAAAGATTATA  45 93
        aufG NONE
 UTI89_C3928 NONE
 UTI89_C3927 3816337 .. 3816367 -    -7  -2.70932   CTGGCGTCGTAAGGA      TGATGCCCGGTTGC GAAGT GCAACCGGGC-T-A      TTTGAATTCCTTAGA  55 45
        glpE 3814309 .. 3814326 -  -6.3  -4.01888   AGGGGACAGTATAAA             GCGTTACG CGC CGTA-CGC             CACCTCTGCGGGAAA  68 11
        glpG NONE
        glpR 3812592 .. 3812604 -  -9.1  -2.65354   GCCAGGGTAAAGCCA                GCGTC AAT GACGC                GGATCGGCTACGCAA  62 83
        rtcB NONE
        rtcA 3808219 .. 3808237 -   -11  -2.55074   TCGAAGGCGAAGCGA             TGGCGCAA CAA CTGCGCCA             GCTTATTCAACTCAA  69 435
        malP NONE
        malQ 3800751 .. 3800780 - -15.9  -2.53822   GTGATTTGATAACAC       TGACTGCCGGATGC ATC GCATCCGGCA-TCA       ACCGCACTCTACTTC 100 34
        bioH 3796600 .. 3796611 -  -4.4  -3.86822   GAAGGGTTTCAGAAA                GGTA TACG TACC                 AACGCCCTAAATATT  60 356
 UTI89_C3906 NONE
        ompR NONE
        envZ 3787157 .. 3787178 - -10.1  -4.65153   TTATAGAAAGCAAAA           CGGGAGGCA CCTT CACCTCCCG            TTTTTTTACCCTTCT  91 31
 UTI89_C3902 NONE
 UTI89_C3901 NONE
        yhgE 3783324 .. 3783358 -  -7.9  -2.79023   CAAGTTCATTAATGA    GTA-TGTCCGGCAGAG AGGA CTCTGCCGGATTTTAC     GACTAATACACCTGA  60 50
        nudE 3778099 .. 3778112 -  -9.5  -4.72272   TGTTCTGATTAAAAA               GGCGC TTCG GCGCC                TTTTTCAGTTTGCTG  91 170
        yrfD NONE
        yrfC NONE
        yrfB NONE
        yrfA NONE
        hofQ 3771975 .. 3771991 -  -6.5  -5.06451   GATTAGCGTAAAAAA              GACAGCA AAA TGCCGCC              TGAATGATAAATCAT  83 167
        aroK NONE
        aroB 3770032 .. 3770050 -   -11  -3.15621   AACCTGAAGCTAATA             GACCGCTT GAT AAGCGGCC             TGACCTTTCTTGTTG  78 41
        damX 3768650 .. 3768677 -   -12  -3.05596   CAGCGCTTCAGGCAA        CGCCCGCAATGA TAAA CCATTGCGGGAG         ATAACCTTGATTACT  81 36
         dam NONE
         rpe NONE
         gph NONE
        trpS 3765268 .. 3765281 -  -9.5  -5.67967   ATGAGGATAAAAAAA               CCGGG TTTC CCCGG                TTTTTGGCATTAATG 100 46
        yhfZ NONE
        yhfY 3763807 .. 3763824 -  -2.8  -3.90112   GTTCCTTGAATTAAA             TATTCA TTTTTT TGAATA              TTTAGGTTGTACGAC  54 59
        yhfX NONE
        yhfW NONE
        yhfV NONE
        yhfU NONE
        yhfT NONE
        yhfS 3757717 .. 3757733 -  -3.7  -4.57073   CATTCTTTTCAAAAA              TATCGTT TAC AACGATT              AAATGCTGGCAATAC  66 24
 UTI89_C3868 3751440 .. 3751451 -  -7.2  -3.02511   TGTACGTCTTTAACA                CCGG AACA CCGG                 CACATATGGCGTGGT  56 460
        ppiA 3749699 .. 3749720 - -17.3  -3.46602   GCCGGGAGAGCAGAA           GCGCGGGCA AGAT TGCCCGCGC            GAGAAATCATTACGG 100 35
        yhfG NONE
         fic NONE
        pabA 3748271 .. 3748283 -  -3.3  -4.06562   AATGGCAATCAGAAA                TCAGC GAT GCAGA                AAATTAGCCAGCAGT  57 13
        argD 3746913 .. 3746940 -  -9.8  -2.93853   ATACAGGCTAAACCA        TCGGATGAGGTG TTCA CGCCGCATCCGA         CATCTTTTGCCTGAT  70 50
        yhfA 3743390 .. 3743413 -    -6  -3.79687   ACGCCGGATAAAATA          CTATCCGGCT TCAC AACGGGATAG           TTAAATCACGCGGCA  64 31
        yheR NONE
        kefB NONE
        yheV NONE
        slyD 3735864 .. 3735902 - -16.8  -3.24747   CCGCCACATTATTAA   GGCGTAAAAAAAGCGGGG ATT CCCCGCTTTTTTGTCACC   TTTTCGGTATTAGTG 100 35
        fkpA 3734580 .. 3734601 - -17.3   -5.7946   CCTGTAATAAAAAAA           CCGCCGCCT GGTC AGGCGGCGG            TTCTTAGTGCTTATT 100 36
        yheO NONE
        yheN 3733343 .. 3733361 -  -3.8  -3.40403   TTCGTTTCATCAGAA             CTGTACCA CCC TGTCACAG             GTCAGCGAGGCTTCC  50 1
        yheM NONE
        yheL 3732606 .. 3732628 - -12.8   -4.7268   AAACACGTAATAAAA           CGTCCTCACA CAA TATGAGGACG           CCGAATTTTAGGGCG 100 81
        rpsL NONE
        rpsG 3731567 .. 3731592 - -11.2  -3.63895   TTTAAGTAGCCCAAA         GCGGGCTGCTT ACTGG AAGC-GCCCGC         CTGGTGACTAAAACT  87 50
        fusA 3729355 .. 3729380 - -15.5  -2.78935   ATATTCCTTACTATA         GTGCTCTCCCC TTCA GGAGAGAGCAC          GGGACTTTGGTATTA  93 51
        tufA 3728088 .. 3728127 - -13.6  -3.72576   GGTTCTGGTACGAAA  GCGTGCAAAAAGGGCATC AAAT GATGCCCTTTTAGTGCGC   ATTGCGTCAAATGTT 100 49
        secE NONE
        nusG 3726918 .. 3726956 - -16.9   -4.8543   CAAGGCCCATAAAAA   CAAAAGGCGCGAAATTG TATTC CAATCTCGCGCCTTGTG   CAACGATTAAATCGC 100 60
        rplK NONE
        rplA 3725651 .. 3725687 -  -6.6  -2.78463   ACTTTCGTTAGCATA   CGTGGG-GGTAAGATTG TAGA CAAAATCACCGCCCACG    TAAAGGCATTAGTTT  55 34
        rplJ 3724901 .. 3724914 -  -3.8  -4.07746   GCGTTAAAAAGATAA               CTGC GATTAA GCAG                CTTCTTTCGCATCGC  59 18
        rplL 3724410 .. 3724435 - -17.7  -4.64766   CTTACAGCGCAAAAA         GGCTGGTGACT AAAA AGTCACCAGCC          ATCAGCCTGATTTCT 100 65
        rpoB 3720080 .. 3720107 - -12.7  -2.65298   CGGAGTTAGCACAAT        CCGCTGCCGGG TTTTAC CCCGACAGCAG         TGACCTGTTTGAGCG  81 45
        rpoC 3715787 .. 3715800 -  -9.5  -5.65177   ACACCCATAAAAAAA               CCCGC CGAA GCGGG                TTTTTACGTTATTTG 100 52
        nudC NONE
        hemE 3707536 .. 3707547 -  -5.8  -2.63382   CGCGAGATCCATAAT                CGCT CCTT AGCG                 GTGATACTGTTCAGA  50 20
         nfi 3706833 .. 3706849 -  -4.4  -3.55444   TGTTGAGTTCTCAAA              TACGGA AATTA TCCGCA              GTTTACCTGAATTAG  54 37
        yjaG 3706095 .. 3706107 -  -4.1  -3.65351   CGAGTGCGACGGAAA                TGCCA GAA TAGCA                CTCTCCTGCATACAC  53 146
        hupA NONE
        yjaH 3704815 .. 3704826 -  -5.8  -3.57263   ACTTTTACGCTCAAA                GCAG CGCA CTGC                 AACAGCAACTGGTGA  60 260
        zraS 3703011 .. 3703021 -  -5.4  -2.57243   CCACCACCAGAATAT                 CGAT ATT ATCG                 TGCGTCATCCTTGTG  50 30
 UTI89_C3813 3698112 .. 3698123 -  -5.8  -3.73224   CCACTCGTCAGCAAA                GCAG CAAG CTGC                 TTCCTGTTACCGTTC  61 480
 UTI89_C3812 3696676 .. 3696693 -  -9.1  -3.07291   AAGGAGGTGATCCAA             CCGCAGG TTCC CCTACGG              TTACCTTGTTACGAC  68 92
        murB NONE
        birA 3691041 .. 3691058 -  -8.4  -3.89435   CGCAAATAATTTAAA             GGGGAG TTAATG CTCCCC              TTTCTTATTTTTCTG  76 30
        tufB 3687937 .. 3687952 - -11.8  -4.86939   CAACAAATGCAAAAA              GGGCGC CGAA GCGCCC               TTTTCAATTCAAAAC 100 55
 UTI89_C3794 3687728 .. 3687739 -  -4.4  -3.64471   ACTGCAAAACAAAAG                TCCT ACGC AGGA                 ATTATTTACGTTTTA  55 61
        yheB 3684956 .. 3684984 - -10.4  -5.28176   CCCATTGACAAAAAA       TG-CGGCGATACC GGAA GGTATCGCCAACA        CATTTATTGCTTAGT 100 29
         bfd 3684620 .. 3684633 -  -3.8  -2.79579   AGTCAAAAAACACAC               TCCG TTTATG CGGA                CTCCTTAAACTCCGG  45 17
         bfr 3684049 .. 3684070 - -13.7  -3.14931   TGGATCTCTTATTAA           CCGGGAGGG TTCT CCCTCCCGA            CACGGCTCAACCTTC  93 32
        yheD NONE
        pinO 3671217 .. 3671231 -  -8.6  -2.52795   AATTCGGCTAACTGA               GGTTCA GAT TGAACC               TGCTGTCAACTACGA  63 112
        rpsJ 3670764 .. 3670778 -  -3.5  -2.72379   TCAATCGCTCAATGA               CCTGA TTAAC CCAGG               CTGATCTGCACGTCT  43 16
        rplC NONE
        rplD NONE
        rplW NONE
        rplB NONE
        rpsS NONE
        rplV NONE
        rpsC NONE
        rplP NONE
        rpmC NONE
        rpsQ 3666074 .. 3666099 - -14.9    -5.252   TATGGGTAGAAAAAA         TAAACGGCTCA TTTC TGAGCCGTTTA          TTCGTATCGAGAGAG 100 50
        rplN NONE
        rplX NONE
        rplE NONE
        rpsN NONE
        rpsH NONE
        rplF NONE
        rplR 3663060 .. 3663070 -  -3.2  -3.32963   ACCTCTACCTTAGAA                 CTGA AGG CCAG                 CTTCACGGGCAGCAT  48 9
        rpsE NONE
        rpmD NONE
        rplO NONE
        secY NONE
        rpmJ 3660369 .. 3660398 - -12.3   -4.6645   CACAGACATACAAAA       GATTG-GCTGGCTA ATC TAGCCAGCTCAACC       CAACTTTGCAAGAAA 100 55
        rpsM NONE
        rpsK 3659512 .. 3659530 -  -4.4  -4.18763   AACAAACCTGGAAAA             CGAGGCGT TAT ACGCGACG             TTTTTTCGGCGGACG  64 14
        rpsD 3658862 .. 3658880 - -10.4  -3.14132   TCTCTTTGGTACTAA             GCTTTACT TGG AGTAAAGC             TCGACGATCAGGTGT  74 10
        rpoA NONE
        rplQ 3657392 .. 3657405 -  -9.5  -5.61596   ACGGGTATAAAAAAA               CCCGC CGGG GCGGG                TTTTTTTACGTTGCT 100 46
        yhdN NONE
        yhdM NONE
        yhdL 3656224 .. 3656240 -  -5.8  -3.54424   CGTGATTTGCTGAAA              GAGCAG AATAA CCGCTC              TTAACAAGCGTCTGA  57 26
         smf NONE
         smg NONE
        yrdD NONE
        yrdC NONE
        aroE NONE
        yrdB 3647439 .. 3647452 -  -2.3  -4.77173   GTCCCACAAAATAAA               CGGCT GGAG AGCGG                ATATCTGTATCTCGG  68 140
 UTI89_C3723 3644700 .. 3644733 -  -6.7  -4.49756   TTTTAAAGAGCAAAA     CTTCGCAGTGAACCT TTGC AGGTACACTCTGAAG      TATTTTTTATTTAAT  77 415
        envR 3630432 .. 3630446 -  -5.6  -5.21683   AGTGAAAAAAAGAAA               GACCGG CAA CCTGTC               AAAACGAAGCCGGTT  88 340
 UTI89_C3695 3622214 .. 3622225 -    -3  -3.87641   AATATTTTTCATAAA                CAAT CCTC ATTG                 TTTTTGTAGGGTACA  54 46
 UTI89_C3694 3621279 .. 3621299 -  -6.9  -3.28791   ACCTCGGTGTCACAA            CAAAACGCC AAT AACGTTTTG            TTGTGAGGTGAAGAT  61 46
 UTI89_C3693 NONE
        rbsC NONE
 UTI89_C3691 NONE
 UTI89_C3690 3616700 .. 3616726 -  -9.4  -3.43651   AAAGAACGTAATCAA         CGCCGGGC CTGTTAACGCT GCCCGGCG         TTTTTATTGCCGTTA  75 42
 UTI89_C3686 3613807 .. 3613817 -  -2.4  -3.75024   GGCCATCATTAATAA                 CCAG ATC CAGG                 GTCGCACGCTGGTGA  51 109
        yhdA 3610761 .. 3610784 -  -3.8  -4.14243   TATTCTACGTGAAAA          CGGATTAAAC GGCA GGTTAAACCG           AGTATCTTTGTGAAT  59 18
        mreB 3609392 .. 3609419 -  -8.4  -2.66316   TCTCGTATCAGACCA        GGCAGGGTAAAC AGAC ACTTCCCCTGCC         TGCATCCGATTACTC  63 35
        mreC NONE
        mreD NONE
        yhdE NONE
         rng 3605683 .. 3605703 -  -2.4  -2.63208   TGTGACTCAAAAACC            CTTTGCCG GATGG CGGCCCAG            CATCTGTTTACATCA  39 33
        yhdP NONE
        tldD 3600143 .. 3600156 -  -2.3  -3.86897   GTTACGTTGTACAAA               CCTGT GCCA ACGGG                TTCCCCTCACCCTAA  53 111
        yhcR NONE
        yhcQ 3597868 .. 3597884 -    -3  -3.95584   TCGTGATTAACCAAA             CTCA-CG CAGG CGATGAG              CCATTTTACGGAAGA  54 0
 UTI89_C3671 3595860 .. 3595878 - -11.7  -5.17353   ATAGCCATGAAAAAA             CCGACGC TTCAG GCGTCGG             TTTTGACTTAACTAT 100 33
        yhcO 3595493 .. 3595513 -  -8.1  -2.78384   TCTTGTCCGACGATA            TTGCCCCCG GTT CGGGGGCTT            TTTTTGCGCTAATGA  60 34
         mdh 3592951 .. 3592980 -  -9.4  -5.44119   GTCAGCGTAAAAAAA       CAAAAACCGGAG TCTGTG CTCCGGTTTTTT        ATTATCCGCTAATCA 100 42
        yhcM 3588494 .. 3588516 -    -4  -2.77088   AGGATTATAGAGAAG           TCGGGGTCAA AGA TCGACCCCTT           TTTGTGATTTGTGGC  45 46
        rplM NONE
        rpsI 3587429 .. 3587442 -  -9.5  -5.64274   TTAGCCATAAAAAAA               CCCGC CGAA GCGGG                TTTTTTCGCAAATTG 100 64
        sspA 3586453 .. 3586463 -  -3.2  -2.60797   TCCATACAGATTAAC                 TCCG GCC CAGA                 CGCATTTCACGTTCA  42 10
        sspB 3585920 .. 3585936 -  -9.4  -4.41353   TGACAGATAGCAAAA              CAGGCC ACATG GGCCTG              TTTTCATTTTACTTC  86 34
        nanR 3584958 .. 3584973 -  -2.6  -2.91276   GCTTGTCTGATAAAC              GATATA CCTT TATACC               TGTTATACCAGATCA  42 98
        nanA 3583984 .. 3584033 - -10.9  -2.89683   ATTGTAGGGTACAGA TGCGTTTATTTCCCCTCACCCG GTAGGGG CGAGCGAGGGGAAAC-AACTCA CCCGCGCTCTTGCAT  75 23
        nanT NONE
        yhcJ NONE
 UTI89_C3652 NONE
        yhcH 3580307 .. 3580337 -   -20  -3.69283   TAAGCGAGGTAACAA       TAAATTCGCCAGAC AGT GTCTGGCGAATTTA       TAAAACGAGCGATCC 100 50
 UTI89_C3648 3573754 .. 3573767 -  -2.3  -4.07687   ACCGCGCCTTGAAAA               GAGGC CAAA GCCTG                CCATTTTTAGCCCAA  55 251
        yhcC NONE
        arcB 3570272 .. 3570282 -  -2.4  -3.90048   GCGGCCTGAAAAACA                 GTGC TGT GCCC                 TTGTAACTCATCATA  53 110
        yhbL NONE
        mtgA 3568319 .. 3568332 -  -5.9  -3.06162   GACTGGAGTGGAATA               CCGCG CTAT CACGG                TACCGTTGAGACGGA  53 452
        yrbF NONE
        yrbE NONE
        yrbD NONE
        yrbC NONE
        yrbB 3556557 .. 3556581 -  -7.2  -5.05712   ATAAATAAGCAAAAA         GCCTCG-CTGA TAAA TCAGACAAGGC          TCGACTTGCAGGCAG  90 85
        yrbA NONE
        murA 3554538 .. 3554553 -  -3.3   -4.0371   GATGCTCGACAGAAA              CAGAA GAAGTG TTCTG               AATGAAAGCGACTAA  57 385
        rplU NONE
        rpmA 3552485 .. 3552506 - -15.9  -4.75174   TATCGAATGTAAAAA           GCCCCGCAA CGTG TTGCGGGGC            TTTCATCCGTTACCG 100 54
        yhbE NONE
        yhbZ 3550239 .. 3550257 - -13.1  -4.33928   TAGCCTAAAGAGAAA             CCCCGGC ACATG GCCGGGG             TTTTGCTGATTAACG 100 35
        greA 3548006 .. 3548020 - -12.8  -4.36914   TGTTCGTTGATAAAA               GGCCGC ATA GCGGCC               TTTTTCCTTTCTTTA 100 74
 UTI89_C3612 3547531 .. 3547548 -  -4.1  -2.61274   CTCATCGTAACCAAT             TGCGTAA ATTT TTACGCG              CCTATTTGGTGATAT  44 27
        ftsJ 3546796 .. 3546810 -  -2.8  -3.40899   AACCTCTTATTACAA               CTGTGT TAA AAACAG               CGTCAGGATACTCTA  46 80
        mrsC NONE
        folP NONE
        mrsA 3542524 .. 3542536 -  -9.1  -5.24129   TTCGCTGAGAAAAAA                GGCGA CAA TCGCC                GCCTTTTTAGCCAGC 100 52
        secG 3541875 .. 3541890 -    -9  -5.48054   ACCAAAACGAAAAAA              GACGCT TTTC AGCGTC               TTTCTGGAATTTGGT 100 138
        yhbX 3539645 .. 3539664 -  -2.1  -4.68593   CTGACGATGGAAAAA            GGCGA CTCGGTGTTC TCGCC             AGATGATCGTATTGG  66 184
        yhbC 3537397 .. 3537413 -  -6.5  -2.51207   CAGACTATTAAAAGT              GGGGAAC CAG GTTCGCC              TTCTGGATATTACTC  53 1
        nusA NONE
        infB 3533036 .. 3533050 - -11.4  -5.24129   TCTCCTGACAAAAAA               GGGGCT GTT AGCCCC               TTTTTAAAATTAATT 100 152
        rbfA NONE
        truB 3531549 .. 3531575 -  -2.3  -4.06361   GTATATAGAATGAAA        GGA-CGCCGA TCTCTAAT TCAGCGATCC         CAGTGTACGTTACGC  55 118
        rpsO 3531212 .. 3531228 - -10.8  -5.03314   GTCAGCTTGAAAAAA              GGGGCC ACTCA GGCCCC              CTTTTCTGAAACTCG 100 47
         pnp 3528835 .. 3528856 - -15.1  -4.07568   CCTGCCCGGTTAAAA           GCCCCCCGC CGCA GCGGAGGGC            AAATGGCAACCTTAC 100 37
        nlpI 3527815 .. 3527840 -  -7.5  -4.04023   ATTAACGAACAACAA         CGCCCTCACCC GTTA AGGTGATGGCA          ATCAAAAAAGATTAC  74 60
        deaD 3525740 .. 3525762 - -10.6   -5.9667   AAAAACAGAAAAAAA           GCCCCGAT GGTTAAA ATCGGGGC           TGTATATATTATTTT 100 69
         mtr 3523913 .. 3523924 -  -5.8  -3.67976   CGCAGCAACTTCAAA                CCGT CGGC ACGG                 TTGGAGAAACCGTAT  60 509
        yhbT NONE
        yhbS 3519940 .. 3519962 -  -2.6  -3.47403   GGAAGGGAGAACTAA           CGCTGGCG TTTTCCG CACCAGTG           GGCGATCGTTCGCTG  47 153
        yhbP 3519253 .. 3519269 - -10.1  -2.70946   GTGGTCGATAAAGAT              CAGCTGG TTA CCAGCCG              GACACCGGACGATCT  67 63
        yraR 3517978 .. 3517988 -  -5.4  -2.65264   TGACCAGTCATAGCA                 TTCC CCA GGAA                 TAAGTTATGATAATT  50 83
        yraQ 3516820 .. 3516878 - -10.5  -3.45324   TACGTTTATTAAATA GCAGCCCTTGTAATGCCTGATGCGACGCT TGC AGCGTCTTATCAGGC-CTACAACGA-TGC AAACCGTAGGTCGGA  77 80
 UTI89_C3575 3515173 .. 3515183 -  -6.8  -3.51232   GGGTTTTGAAATCAA                 CGGT AAT ACCG                 GAAGCCTGACGGCAA  62 336
        yraL 3511984 .. 3511996 -  -4.7  -3.89881   ACGAACCGGGAGAAA                GCCTG CAA CCGGC                CTGCCATATCAGTCA  60 337
        agaR 3500357 .. 3500377 -  -5.3    -3.737   CAACGCCCGACTAAA            CGCGGATTA ATT TACGCCGCG            ACGCCAGCCAGCGAT  61 407
        yhaU NONE
        yhaF NONE
        yhaE 3495700 .. 3495712 -  -2.6  -3.05844   GCCCGGATTGCAATA                CGCC ATCCG GGCA                CGACGTCATTAGCGA  43 34
        yhaD 3494035 .. 3494062 -   -15  -4.25104   CCCTGTGCACCAAAA        GCAAAAACCCGC CGAA GCGGGTTTTTAC         GTAAATCAGGTGAAA 100 442
        tdcA 3491963 .. 3491983 -  -2.5  -3.54414   AGCCTGAATTAAATA            TGTAGGTAA CCG TAACCGACA            CCTGCAAAACAGACA  48 75
        tdcB NONE
        tdcC NONE
        tdcD NONE
        tdcE NONE
        yhaR 3485586 .. 3485620 - -11.5  -3.72576   TTGCCGTTCAGTAAA    GTGGAGCGGAACGACC TTGC GACCGTCCCGCTC-AC     GAGGCCTTACGCACT  91 32
        tdcG 3484149 .. 3484166 - -11.3  -6.00086   AGATCACAAAAAAAA             GGTGCAC ATTT GTGCACC              CAAGGATGAAAGCTG 100 50
        yhaO 3482566 .. 3482580 -  -2.8  -4.90217   CAAACATATTAAAAA               CCTTAA AAT TTCAGG               TAAATCAAGAAAATG  70 30
 UTI89_C3545 3481122 .. 3481154 -  -9.8  -2.54504   ACCGCGTAAAGACAG     GTGCCGGATGCGGCG TAAA CGCCTTATCCGGC-C      TACAAAACCCAACAA  68 118
        yhaJ 3479196 .. 3479221 - -13.5  -4.15654   GAACAAGAATAATAA         TTAAGCACCTT GTAA AAGGTGCTTAA          TCGATTATTTTCCGC 100 30
        uxaC NONE
        uxaA 3468306 .. 3468330 - -12.9  -4.21922   GTATGGAAAAGCAAA          CGGCGCTTCAC ATT ATGAAACGCCG          TTTTTTATTAACAAC 100 52
        ygjV 3467703 .. 3467713 -  -2.4  -3.34517   ATCGTCTGGCAAATA                 GCGC CCT GCGT                 AACTAATACTTAGCC  45 35
        ygjO 3461299 .. 3461330 - -21.8  -2.52795   AATGTGCTGAACGTA      TGCCAGATAAGGCG TTTA CGCCTTATCTGGCA       GGTAGCTGCCAATCT 100 40
        ygjH 3448680 .. 3448708 - -14.7   -3.9344   AAGCGTAATATCAAA        TCGGATGGCGA TACGACG TCGCCATCCGA        TCTTTTTATACGATA 100 31
         aer 3445150 .. 3445165 -  -3.3  -5.72622   TGCACAAATAAAAAA              GATCA TTGCGG TGATC               GACCGCGCCGCTTTT 100 215
        yqjH 3443495 .. 3443516 - -14.5  -3.91597   ACCAGATATAGCAAA           GGCTGACGA GAAA TCGTCAGCC            TTTTTCTTTTTATAT 100 46
        ygjF 3442754 .. 3442772 - -11.7  -3.85698   GTCCCTCCGCACAAA             CGCCACC TTTTC GGTGGCG             TTTTTTATCGCCCAC  93 30
 UTI89_C3501 NONE
        ygjD 3437302 .. 3437334 -  -3.4  -2.52464   TGTTGCTTTAAGTGA     GGACGGTGCCGGAAA TTGC TCTCCGGCACC-TAA      TAGTTTTACGCGGCC  42 31
        ygiP 3432823 .. 3432835 -  -3.3  -3.22909   TTAAAGGAGGAAAAG                GCGTT GCT ACCGC                TTTTGGTGCCATCGC  45 324
        ygiG NONE
        bacA 3430962 .. 3431011 - -11.8  -3.06796   CCGGATGCGACGTAA GCGTCTTATCCGG-CTAC-A-TGTC AAC GACAGTTGTAGGCCTGATAAGACGC GCGAGCGTCGCATCA  81 133
        ygiF NONE
        glnE NONE
 UTI89_C3488 3422904 .. 3422923 - -11.4  -3.71649   GGCTGAAACGGGAAA            GCCCCTCC CGAG GAAGGGGC             CTTATAGAAGGAAAG  91 224
        glgS 3419895 .. 3419910 - -11.8  -4.95806   AAAGCACCACAAAAA              CGGGCC AGAC GGCCCG               TAATATCAGTGTTCT 100 31
        ribB 3418511 .. 3418529 - -12.4  -4.44284   AACTGAACAGCAAAA             TGCCGGGA ACA CCCCGGCA             TTTTCATATTTAGTA 100 51
 UTI89_C3478 3412736 .. 3412767 - -12.4  -2.90598   TAAAGACGATAATGA      CAGATGTTGCCCAT TGCT AAAGGCAACATCTG       TATCGTTATTAAAGA  82 43
        ygiD 3410982 .. 3411012 - -15.5  -3.22091   AGGCTAACTCAGCAA       CACCCGAAGCCAG TCGTT CTGGCTTCGGGTT       CTTTTATTAACCTAT 100 32
        yqiE NONE
        yqiB NONE
         icc 3401745 .. 3401759 -  -2.8  -2.93769   AAAGAAGCGTAGACA               TCAGTA GCC TTCTGA               AGCGGTATCAGGTTG  42 11
        yqiA 3401171 .. 3401182 -  -4.4  -2.88544   GTTGATCGTCAGAGA                TGGT GCAG ACCA                 AGAAAATCGACGATC  48 7
        parE 3399188 .. 3399213 - -17.7  -5.14965   ATTTTGATCAAAAAA         GCCCGGTATAC ACTT GTATACCGGGC          TATGTTTTATTCTTC 100 55
 UTI89_C3462 NONE
 UTI89_C3461 NONE
 UTI89_C3460 NONE
 UTI89_C3459 NONE
 UTI89_C3458 3391955 .. 3391978 -  -8.1  -4.61231   TGACATTTCTAAAAA          GAGGCCGGT GCTGCT ACCGGTCTC           AGCCCAGATTAGCCA  85 34
 UTI89_C3456 3391078 .. 3391133 - -12.6  -3.18199   CAATGGTCAACTGAA CGACACCCTGACCGAAGTCGCGGA-TG GCA CACTGCGCGACCTCGGGCATGATGTCC GCATTGTTCGCGCCG  81 514
 UTI89_C3454 NONE
 UTI89_C3453 3389585 .. 3389596 -    -3  -3.19463   CTGATTACTCATTAA                TCAA TTTT TTGA                 TATGTTCTCTAATCT  45 3
 UTI89_C3452 3388859 .. 3388869 -  -6.8   -3.1355   GCGACTGACACTCAA                 TGCC AAC GGCA                 TCAAACGCACCGGAC  57 391
        ygiW 3386608 .. 3386630 -  -9.1  -2.90496   CTCCCTGCGAAATTA           TTCCCGGGA ACGCG TCCCGGGAG           CGGTAACAATTACGG  67 35
        ygiV NONE
 UTI89_C3447 3384354 .. 3384380 - -15.1   -3.0497   AGATCAGCGTGAATA         GCGCCGCCGGA CGTGC TCCGGCGGCGA         TAAAGGCATCAATGT  89 34
        parC 3381939 .. 3381975 -  -4.3  -3.10715   CGGATGACGACTTAA    CGTTTCATCCGGCGTTC CTT GCAAGCGGGAGGAAACA    GCGCCCTCCCCGGCA  49 43
 UTI89_C3445 3381763 .. 3381781 -  -5.2   -3.3251   ATATATAGCATAACA             CCCTCTGA AGG TCTGAGAG             ACTGGCATTGTACGT  54 51
        plsC 3380979 .. 3381005 -  -2.2  -3.33151   CTGGCTAAAGTAATA         CCGTGCAGGAAA GTG TTCCCCGCAAAA         ATACAGATTGCCGAC  45 41
        sufI 3379493 .. 3379526 -   -14  -2.52015   TGCATACTGAGTAAT     TTTCAATGCCCCAC CACTCT GTGGGGCATTGAAT      TGGTCCATTACGGTA  86 33
 UTI89_C3435 3369486 .. 3369512 -   -13  -5.73339   AGAATGATAAAAAAA         TCCCCGGCAGCA TTC TGTTACCGGGGA         TATTTTTTAACGTCC 100 32
        yqhC 3364713 .. 3364732 -  -2.1  -3.23929   TAAACGACATGAAGA            TCAGGTA ATGACG TTCCTGA             TGATCCTGCCAATTG  43 148
 UTI89_C3427 NONE
        exbB NONE
        exbD 3361378 .. 3361404 - -13.8  -5.44119   TTTAGGTTAAAAAAA         TGCCCGGTTG TGAAAAG CAACCGGGCA         TCATTTTTATTTCGC 100 32
        yqhA 3359775 .. 3359795 - -16.1  -3.62775   ATGACCTGTTAATAA            CGGGCGCGA GAA CCGCGCCCG            AATCAGATCAGTGAT 100 33
 UTI89_C3421 NONE
        yghW 3357119 .. 3357137 -  -3.2  -2.88427   AAGACCTGGCATATA             TTTTGC CTCAATC GCAAAA             TCAATAATGCGATCG  44 161
 UTI89_C3419 NONE
        hybA NONE
        hybB NONE
        hybC NONE
        hybD NONE
        hybE NONE
        hybF NONE
        hybG 3350491 .. 3350522 -   -13   -2.6627   GCAATCGAGCACAAT      GCCTGATGCGACGC TGCC GCGTCTTATCAGGC       CTACAAAAGCTAATC  84 42
         gsp 3347425 .. 3347461 - -16.8  -3.16668   GAATATTTTGATTAA    TCCCCGTACTGATTAT TCTTC ATAATCAGTACGGGGT    TGCTACAACATGTAT 100 40
        pitB 3345644 .. 3345678 - -13.7  -4.68994   ATCACTAGTGAAAAA     TGGAAATGCCCGATC GCCAG GACCGGGCATTTTCA     GGAAGGTTAAATCAA 100 32
        yghS NONE
        yghR NONE
        yghQ NONE
 UTI89_C3404 NONE
 UTI89_C3403 NONE
 UTI89_C3402 NONE
 UTI89_C3401 3338264 .. 3338301 - -13.5  -3.30741   ACTCAGAAGCAGTAA   TGTGAACCCGCCGTGGTG TTG CGCCACGGCGGGTTTA-A   TGTTGTCTGTCATAC 100 22
 UTI89_C3396 3332512 .. 3332558 -  -3.8  -3.35679   TGCGCGGATCTACAA CGCGGTGTTGCAGCGGCTGCCGCA CGT TGCC-CAGC-GC-GCAGCAC-GCG ATCATGTGCGGACCG  49 130
        glcD 3329788 .. 3329808 -  -5.3  -3.27406   TGCCGAGGACAAAAT            CGCGGACCG AAC CACTCCACG            GGCGACGCGGCCCCG  52 359
        glcG NONE
        glcB 3325214 .. 3325239 - -12.6  -2.83164   GCAGTTACTATCATA         GCCCCGACAA TAAATC TTGCCGGGGC          TTTTTTTGACGCTAT  82 40
        glcA 3323180 .. 3323206 - -12.4  -3.58779   AATAATGTAAACGAA         GCCGGATGAT ATTAACG ATCATCCGGC         ATTATTGACTTACGA  95 35
        yghJ 3318131 .. 3318162 -   -10  -2.62263   ATGCGCCTTATATCA      TGCCGGATGCGGCG TGAA CGCCTTATCCGGCC       TACAGGCTTACTCGG  70 33
        pppA 3317170 .. 3317186 -    -3  -3.18144   AATAAGAGTTAAAAT              GTCACT TTGAT AATGAC              GTGGTTATCATTAAA  45 36
        yghG 3316673 .. 3316687 -  -8.6  -4.13872   ATTGAATGAGATAAA               TTCGTG CGT CACGAA               AAACAACCCGCGCCA  78 59
        gspC 3315739 .. 3315751 -  -4.8  -3.72576   TTCTCCTGGATTAAA                TGCG GTTAG CGCA                GTGCGATGGAAATGT  59 18
        gspD NONE
        gspE NONE
        gspF NONE
        gspG NONE
        gspH NONE
        gspI 3309516 .. 3309536 -  -3.2  -2.80464   CCAGTAACGTGAAAC            CAGCGCGA GCCCT TCTCACTG            TTGGCCTCCCACGGC  43 20
        gspJ 3308939 .. 3308949 -  -2.4  -2.66216   GGTGATCATGATAAT                 TGCG GCC CGCG                 TAACAACCAGATGCG  39 5
        gspK NONE
        gspL NONE
        gspM 3306159 .. 3306172 -  -2.4  -3.70902   CTTGCTACATCGAAA               CTCA GCCCGG TGAG                CGGGTTTGACAGTTC  49 95
        kpsM NONE
        kpsT NONE
        neuD NONE
        neuB NONE
        neuA NONE
        neuC NONE
        neuE NONE
        neuS 3296904 .. 3296916 -  -4.1  -4.33417   CTGATTCATAACAAA                CCACT CAA AGTGA                TGGGCAATGCCCTGT  65 363
 UTI89_C3361 3288213 .. 3288231 -  -5.9  -2.76171   ACGGAGGCAAGAGCA             GCCCTGC ACATG GCAGCGC             TTGTGGTAACCTGGT  51 339
 UTI89_C3357 3286721 .. 3286731 -  -8.2  -4.21936   TTCATAAGCGCAAAA                 CCCG TTT CGGG                 GAAGTAAGAATACCG  76 85
        speC 3284542 .. 3284563 - -11.5  -5.30616   TTACGCAAAGAAAAA           CGGGTCGCC AGAA GGTGACCCG            TTTTTTTATTCTTAC 100 37
 UTI89_C3352 3281374 .. 3281397 -    -6  -4.24342   TTGCCGATGAAGAAA          GTTTGCGGCAG TGG CTGGCGCA-AC          GACAGATTTCTGCCG  70 226
        yggH NONE
        yggL NONE
 UTI89_C3348 3279200 .. 3279223 -  -8.8  -4.44667   TCCCTCAAGAACAAA          TCAGGCCAGC ATTT GCTGGCCCCA           GATTGATAACAAAGT  87 2
        yggN 3278422 .. 3278444 -  -9.2  -4.12315   AAACGAAGAATTAAA           CGGCATAAAA AAG TATTATGCCG           TCTTAAAATAGAGGA  80 41
        ansB 3277210 .. 3277230 - -14.7  -3.73068   GTCTGAAGTGAATAA            GCCCCGGCA CGA TACCGGGGC            GAAGTGATTAGTACT 100 33
        yggM 3276047 .. 3276097 -  -9.8  -3.72576   TTCTGGCGGAGTAAA TTTG-TATTGCCGGATGCGGCGT GCGTGT ACGCAGCATCCGGCAACAACTCA TGCGTCATCGCAAAA  79 42
        yggR 3271506 .. 3271523 -  -7.7  -4.15044   CGGGCGCTCAACAAA             GGCAAAG TCGA CTCTGCC              TCTGCGGTTATTATT  76 244
        yqgD 3263750 .. 3263767 -  -8.5  -4.52703   GAAACCACGAGAAAA             CTCTTGT TTTT ACAAGAG              CGCCCTTGTTCAGTC  87 296
        yqgB NONE
        speA 3261521 .. 3261560 - -13.6   -5.1383   AAGAATATATAAAAA  GAAAGCGGGGCGATTTAC TTAA ATAAATCGCCCCGCCAGC   GGAATAATCTTAATT 100 39
 UTI89_C3326 3260597 .. 3260629 - -14.9  -5.71712   GTCGATATAAAAAAA      CCCTTCCGCGTCG TTAGGCC CGACGAGGAAGGG      TTGGATTTGTGAAAC 100 93
        speB 3259345 .. 3259372 -  -7.8  -3.65314   GCGAAGCTGGAAGAA        GGCCGTCAAA GCTCAATG TTTGACGACC         ATCCAGCATCCGCCG  66 294
        tktA 3256196 .. 3256213 - -14.1  -5.65513   TACTAAGTAAAAAAA             GGGCCGC TTTC GCGGCCC              TTGAGATTGATAGCA 100 222
        cmtB 3254462 .. 3254478 -  -3.7  -3.34534   TAGAGGAGAGAGTAA              TTATCCG CGG CTGATAA              TGCCCGCTAATTGTT  50 9
        cmtA NONE
 UTI89_C3319 3251738 .. 3251766 -    -8  -2.97489   GTAACGCGAAATAAT        GGCCACGCCAGG GACAT CATTGCGCGGCC        TCCCCAATATCAACG  61 13
 UTI89_C3318 3251574 .. 3251589 -  -2.5  -3.57144   GCCCGTAGCGCTAAA              GAGGA TATCGT TCCCC               CTCGCCGATAACCAC  50 5
        yggD NONE
        yggC 3249767 .. 3249780 -  -5.2   -4.7657   GAAAAACCTGAAAAA               CCGC CAGCGC GCGG                CAAAGATTGGCGTAC  78 446
         epd NONE
         pgk 3244522 .. 3244539 - -12.7  -3.90922   AGCGCGCTGAAACAA             GGGCAGG TTTC CCTGCCC              TGTGATTTTTTACTT 100 35
         fba 3243214 .. 3243230 - -11.5  -5.40072   TTTTGGCGAAAAAAA              GACCCGC AGA GCGGGCC              TTGAGATAAGCAGAA 100 50
        yggB 3242170 .. 3242195 - -11.9  -3.33839   AAAACTAATAAGAGA         GAGGCCAGAGA GTAT TATCTGGCCTC          AGCGTTGATTACGCA  85 34
        yggA NONE
        yggE 3240569 .. 3240594 - -13.3  -2.64472   TATCGGGTAAAGGCA         TTAGCCCGACG AATA CGTCGGGCTAC          AAGTATTAATGTGCA  84 31
        ygfI 3239462 .. 3239478 -  -2.9  -4.11216   TCGCTATCTGGAAAA              TGCGTCC GGC GGACATA              TTCACCACGATCTTA  58 93
        yqfE NONE
        rpiA 3236123 .. 3236141 -  -3.2  -5.27399   CAACATATCAAAAAA             TAATATTG CGG CAATATGA             ACGTTTGCGTCGCGA  77 196
        serA 3234780 .. 3234802 - -15.6  -5.66684   GAAGGGATAAAAAAA           CGGGCAAGTC AGT GACCTGCCCG           TTAATTTTCAGAGAA 100 47
        ygfB NONE
        pepP NONE
        ubiH 3229980 .. 3229992 -  -3.3  -3.05597   TTTATTCCTTAAAAC                CGCCT TCA ACGCG                CCACCCAACCGAGGG  45 18
        visC 3228693 .. 3228716 - -10.3  -4.39386   TTCAAATGAGGAAAA          TCTCCCGGC GAAAAA ACCGGGAGA           TGAAAGTGTGATGGG  87 69
 UTI89_C3291 NONE
        gcvT 3227221 .. 3227241 -  -8.9  -3.16667   CAAAAAAGTAAATCA            CGCGACGGC TTT GCCGTTACG            CACAAAAACAGGTTT  70 2
        gcvH 3226742 .. 3226778 -  -4.4  -3.01712   CTCTCCTTGCGAAGA    GAGTGAGGGTGAGG CGTAAATTT CCTCACCCTGATCC    TCTCCCGCAGAAGAG  49 52
        gcvP 3223775 .. 3223788 -  -9.5   -4.8143   TTAACAAGCGAAAAA               GGCGC CGAA GCGCC                TTTATAAGATAGTCG  91 51
        yqfB 3221754 .. 3221765 -  -4.4    -3.281   GCGTAACTGAGAATA                GTTC CAGT GAAC                 ACCTGTTAGCTAAAA  52 119
 UTI89_C3285 3220962 .. 3221003 - -12.4  -2.95073   GCTGGAAGAGTAAAT CTCTGTATCGCATCAGGCA TTTAT CGCCTGATGCGACACTG-G TGTGTCTTTTCAGGC  82 58
        ygfY NONE
        ygfX 3218703 .. 3218715 -  -4.8  -2.72144   GGATTTTGGCGAAAT                CCAG GAAGA CTGG                GAAGCCGTCTGGGAT  46 392
        xerD 3217513 .. 3217528 -    -4  -2.87132   TGTTCTTTTCAGACA              TCACGCC CGC GG-GTGA              TGCTGTTGATGAAGT  46 10
        dsbC NONE
        recJ 3214991 .. 3215017 - -11.7  -3.30903   AAAATGCGGTGATAA        GAGCG-GGATTG TACC CAATCCACGCTC         TTTTTTATAGAGAAG  85 47
        lysS 3212285 .. 3212302 - -10.5  -5.64421   AGCTTAAATAAAAAA             CCCCGAC GGTT GCCGGGG              TTGTGAGCATAACGT 100 46
        ygfT NONE
        ygfS 3207160 .. 3207185 - -11.1   -3.1352   GGGCAATCTAATAGA         TTCTCCGCGCC TTTC AGCGCGGAGAT          TTCTTTCACAGAGGA  78 31
        yqeC 3192935 .. 3192949 -  -9.2  -3.14683   ATATCCTTTCAGTAA               CCCGGA ATA CCCGGG               CCGCTAATTCACAAA  70 29
        yqeB 3191246 .. 3191271 - -16.2  -3.78329   TGTCAGTAATTTAAA         GGCCGGATGG GTAATA CCATCCGGCC          ATTTTCATTTAAGCC 100 34
        ygeV 3182818 .. 3182846 -   -14  -3.31541   AAAACGAAGTAAAAG       GATATCCGGCCTG AATT CAGGCCGGAT-TC        TCAGAGGTTATGTGT 100 33
        ygeR 3177659 .. 3177680 -  -7.5  -3.04515   AAAGAGTTCTGAACA           TCTTAAATA AGAC TATTTAAGA            TACATGACGATTGCA  60 328
        yqeF 3174754 .. 3174767 -  -6.7  -4.78752   ATGAGAATGGAAAAA               TCAGG GAGC CCTGA                AAAGGTATGTCGACT  80 107
        kduI NONE
 UTI89_C3245 3172895 .. 3172912 - -12.7  -5.29782   TACAGGTATAAAAAA             CCCTGCC ATGC GGCAGGG              TCATAAAAGTAAGAG 100 48
        ygeA 3170130 .. 3170158 -  -3.7  -2.93869   CATGATCGTAGAAAC        CCACAGCGCCG CGTCAGT CTGCGCAATGG        TACGGGCGGGGGTAG  45 248
        lysA 3168061 .. 3168072 -  -3.6  -2.76263   GTCATCATGCAACCA                GCGA CTAA CCGC                 AGTTAAAGCAATTCC  43 28
         aas NONE
        ygeD 3163077 .. 3163102 - -16.3  -3.27475   TCCTGCACCATAAGA         TTAACGCCGGT TAAA ACCGGCGTTAA          ATATTAATGACGGCG 100 29
 UTI89_C3236 NONE
 UTI89_C3233 3159618 .. 3159635 -  -6.9  -2.77503   AGAACTACGGAATTA             CTACGGG AAAA CCCGGAG              CATTCTGAATAAGAC  55 157
        nudH NONE
        ptsP 3156525 .. 3156535 -  -6.8  -3.68506   GAACAGCGATTGAAA                 TGCG CGC CGCA                 GGTTTCAGGCGCTCC  64 115
         lgt NONE
        thyA 3154757 .. 3154776 - -10.7  -5.78622   GGAGGGCAAAAAAAA            CCGACGC ACACTG GCGTCGG             CTCTGGCAGGATGTT 100 47
        ppdA NONE
        ppdB NONE
        ygdB NONE
        ppdC NONE
        recC 3149431 .. 3149449 -  -7.4  -2.69471   CTATGTCTATATAAC             CATCAGTC CGT GACTGGTG             CGCATCATAAAGTAA  58 72
        ptrA NONE
        recB NONE
        recD 3141020 .. 3141064 -  -8.5  -4.30978   GGTAAGCGATGAAAA TCGCCGGATGCGACATGCG TAACACT CGTGCGTCGCATCAGGCAA TTACGTTTATCCCCG  84 32
        amiC 3137956 .. 3138001 - -13.5  -6.06723   GGCTCCAAAAAAAAA GGCAAGGC-ACGTCAGAAGTAA TAA CTACTTCAAACATTGCCTTGCC TGATTTAACAGTTAC 100 217
 UTI89_C3216 NONE
 UTI89_C3215 NONE
 UTI89_C3214 NONE
 UTI89_C3213 3133688 .. 3133707 -  -7.8  -3.94188   ACTCACTTCAAAGAA            CGCCACCC CAAA AGATGGCG             TGACCGGTTACTGTA  72 55
 UTI89_C3212 3132660 .. 3132684 - -11.5  -3.90328   TAGAATGCTGACAAA          CCGCAATGTGT TCT ACAAATTGCGG          TTTTTTTGTATTTAA  91 59
 UTI89_C3211 3131473 .. 3131491 -  -5.2  -4.08706   TTTCTACCATAGAAA             CCACGCTG CAA CAGTGTGA             ACTGTGGCATATGAC  65 124
 UTI89_C3195 3108448 .. 3108464 -  -6.5  -3.61331   GTGAAATAAAACATA              CCGCC GGAAGAA GGCGG              TGCTTCAATCACACT  62 39
        mltA 3100367 .. 3100387 - -12.6  -4.93365   CCTCAGAATTAAAAA            GGGTGAGG TTACC CCTCACCC            TGTCATATCCGTAAA 100 62
        ygdL 3099499 .. 3099536 - -17.1  -3.59946   GGTTTAAGCACAGAA   CCAGGTCGGATAAGACG TTCG CGTCGCATCCGACCTGA    TTGTTTACCCCTGAC 100 30
 UTI89_C3182 3097379 .. 3097398 - -10.7  -2.57423   ATAGTGATTAATGTA            GCACCGC CTAATT GCGGTGC             TTTTTTTTACCTTGC  74 50
        gcvA 3096095 .. 3096109 -  -8.5  -3.88603   AGCTACAAAAATGAA               GCCGC TAATG GCGGC               GAAAATCAGCATAAA  76 71
        ygdD NONE
        ygdE 3094612 .. 3094645 -  -6.1  -2.78996   CAGCCTGACGGAAAG    GGTAGCAGGCCGGAG ACGACG CCCCGGCCT--TACC     TGTTATCGCTCGTCG  53 28
        fucA NONE
        fucO 3086328 .. 3086342 -  -7.1  -3.30771   TTATATGCCGGATAA               GACGC GGCTA GCGTC               GCATCCGGCATTATC  63 53
 UTI89_C3166 3082587 .. 3082599 -  -4.1  -2.62038   TGGAAAATGATTAAG                CCATC GCC GATAG                ACAGATTTCATTTTT  44 83
         syd 3078909 .. 3078921 -  -7.7  -3.53091   AGCCTTTCCCTGAAA                CACCA TCC TGGTG                TGTCCTTCAGAAGTG  67 294
        yqcC NONE
        truC NONE
        yqcA 3076708 .. 3076726 -  -4.4  -4.93898   ATAGCAGTATAAAAA             GCGCGCCA TAG CGGCTCAC             CGTGCAACAACACAA  75 289
 UTI89_C3159 NONE
        ygcY NONE
        gudD 3072466 .. 3072485 - -11.4  -3.58343   GGCATCAGTCTCAAA            CCGGCTCC AGAT AGAGCCGG             TTTTGGTTTTCTGTC  87 41
        ygcA 3068132 .. 3068149 -  -5.5  -2.80816   CCTTTAGGGACCAGA             CCTGCCG AAAT CGGCAAA              TCGTAACTATTTAAC  50 32
        relA 3065844 .. 3065856 -  -6.3  -3.34534   TACAGTATATATCAA                TCTAC ATT GTAGA                TACGAGCAAGTTTCG  59 43
        chpR NONE
        chpA 3065180 .. 3065191 -  -2.2  -3.57144   TCCGTCAGGTGTAAA                CCTG TGAC CAGA                 ATAGAAGTGAGTTAG  49 47
        mazG 3064262 .. 3064277 -    -4  -4.43844   TCAGGAGTGAGAAAA              TAGCCCC TTT GGGG-TA              AATGTTTTTGACGCA  64 98
        pyrG 3062442 .. 3062466 - -18.7  -4.07562   GAAACTCCAGACAAA          CAACGCGTACC CAG GGTACGCGTTG          CCGTTCTAACTTTTT 100 44
         eno 3061055 .. 3061074 - -11.4  -5.37345   CTCAACCATAAAAAA            CGCCAGCC CGAA GGCTGGCA             TTTTTAAATCAGATA 100 50
 UTI89_C3144 3058143 .. 3058155 -  -4.1  -3.01726   GTTTGCTACACAAAT                TCCAG TAC CTGAA                TCACCCAGGTATGTG  47 451
        ygcF 3056148 .. 3056169 - -12.9  -2.52933   GCGTAAGTGAGGAAG           GCCGGGCGG GAAA CTGCCCGGC            ATGAACATACCTGAA  84 468
        ygcW 3052239 .. 3052250 -  -2.2  -4.55004   AAGAGAAAACAGAAA                CCAC CGTT ATGG                 ATTAGCGCACTAAAT  61 27
 UTI89_C3136 3050691 .. 3050720 - -11.4  -4.21936   CTGAGAAGCCGAAAA       GGCAACGCCCCG TCATCG CGGAACGCTGCC        TGACACATTATTTTT  93 33
        ygcS NONE
        ygcR NONE
        ygcQ 3047405 .. 3047430 -  -3.9  -4.42386   GGGTGACGGAGAAAA         TCCGCCAAC CGCTGATT GCTGGCGGG          CTGGTGTGCGATGAA  65 278
        cysJ NONE
        cysI NONE
        cysH 3040297 .. 3040322 -  -9.7  -5.45802   CTCGCAAAATAAAAA         CGCCCCCATCA TTTC TGACAGAGGCG          TTTAATTTATCCGGC 100 46
 UTI89_C3125 3039895 .. 3039925 -  -9.6  -2.69473   CCAAACCATCACAAT       TCAGTACGCGGGGT TTT ACCCCGCGTGGTGG       CTACTTCTTCGATTC  69 26
        cysD NONE
        cysN NONE
        cysC 3035545 .. 3035562 -  -6.2  -3.15544   TGTTACTTTGACGAA             CCGGGC ATGAAA ACCCGG              TGGTGTCTCAGGATC  57 33
        ygbE 3035085 .. 3035111 -  -4.4  -2.59191   GGATACCGCGACAAC         GCGGGCAAATGT ACC ACATTTGTCCAT         TGTTACGTATACCCA  46 111
        ygbQ NONE
        ygbP NONE
        ygbB NONE
        truD NONE
        surE NONE
         pcm 3030955 .. 3030969 -  -2.8   -4.7254   ATCCCCCAGGAAAAA               TTGGTT AAT AACCAG               TGACATAATTACCGT  65 133
        nlpD NONE
        rpoS 3028702 .. 3028723 - -12.3  -6.11229   ACCAAAAGAAAAAAA           GCCAGCCTC GCTT GAGACTGGC            CTTTCTGACAGATGC 100 45
 UTI89_C3107 3026666 .. 3026698 - -11.5  -3.06969   TAATGTATGCCAATA      TTAACCTCGGTAA TATCTCG CTACCGAGGTTAA      TTTTCACTTTGCAAT  79 73
        ygbI 3020550 .. 3020584 -  -2.2  -4.77775   ATTTTATAAAATAAA    GTAGTCTCATGCTTC TTCTGT GAAGCATGAGTA-AC     CCGGCGTTATTGCAG  66 45
 UTI89_C3100 3019985 .. 3019998 -  -2.3  -3.05384   TTGCCCGGCATCCAA               CGCCA TTCA TGGCC                ATATCAATGATTTTC  42 18
     insBcp5 3019277 .. 3019312 - -10.6  -5.38326   CGAATCAAATAAAAA    TACCCTGTATAATAGG AAAG CTTATTTTACAGGGTA     AAACCATGCCATCTA 100 190
 UTI89_C3097 3016416 .. 3016428 -  -3.3  -2.80236   AACTTAATTTTAAAG                GGGAC TAT GTCTC                TGAAGGAGGAGGTTT  43 17
        ygbA 3015734 .. 3015753 -  -4.2  -3.72695   ATTGCCCTGATTAAA            GCC-CCGTG GGT CACGCTGGC            AACGGAAGACTGTGG  56 293
        hycA 3009031 .. 3009045 - -11.4  -3.57263   ACGCCCATCCCCAAA               CAGGCG TAA CGCCTG               CAAAACGGGCAAAGC  87 47
        hycB NONE
        hycC NONE
        hycD 3005585 .. 3005603 -  -3.7  -2.71263   AACTCTCTTTAATCA             CGCCGCC AGCAA GGAGACG             AACGCTAAAAATGCA  45 4
        hycE NONE
        hycF NONE
        hycG NONE
        hycH NONE
        hycI 3001469 .. 3001486 -  -3.3  -4.08767   CTCACTTTTCTAAAA             TGCCATG TTTG CTCGGCA              TCATAAGGCATGGTC  57 205
        ygjM 3000950 .. 3000974 - -12.1  -2.57344   TATCCGGCCTACAAG          GCCCGATAAGC GTT GCGCATCGGGC          AATCTTGGGTTTGGC  79 53
        ascG 2996701 .. 2996731 -  -7.7  -4.82667   GTACTACAGGAAAAA      CGATGTCATCGACA CTAG TGACGATGACAT-G       TGATGACAATGTTTA  86 38
        hydN 2995939 .. 2995997 -  -2.3  -3.21099   TCCCGCCATCATGAA TTGCGTAACCCGC-CCAGCCGGACACGAC AGC GTCGCATCCGGCAGTCACAGGTCG-GCGA TACTGCCCGCTTCGT  44 96
        hypF 2993557 .. 2993588 -   -13  -3.05046   GCACTGTCCCAAAAT      GTCGGATGCGACGC TGGC GCGTCTTATCCGAC       CTGCGGGGATGAATA  86 100
        ygaA 2989012 .. 2989062 -  -9.7   -2.6072   CAGTCAATGAAGCGA TGACGGTCGGCGGCACCACGTTGC AATC GCAAAGCCGTGCCATCGAC-GCCA AAGAAATCCTGATGA  66 132
        mltB 2982839 .. 2982883 -    -5  -5.28778   AGGATTCAGAAAAAA GCTGATTAGCCAGAGGGAAGC TCAC GCCCCCCTCTTGCAAAT-AGT TACTGTACGCGCGCC  82 25
        ygaD 2982221 .. 2982240 -    -8  -2.84098   CTGTTGAAGCAATTA            TACTGTAT GCTC ATACAGTA             TCAAGTGTTTTGTAG  61 26
        recA 2981056 .. 2981085 -  -8.5   -5.1925   TTACAACTTAAAAAA       GCAAAAGGGCCGC AGAT GCGACCCTTGTGT        ATCAAACAAGACGAT  95 40
        oraA 2980433 .. 2980477 -  -7.3  -3.56675   CAAGCTAACGAAATA TC-GCCACCAGCTCCAGCGTGT CTTA AC-CGCCGG-GCTGGTAACTGA AAAGTGGGAATAAGA  65 79
        alaS NONE
        csrA 2976863 .. 2976873 -  -5.4  -3.28487   CCATATCAAGTAAGA                 GATG GTG CATC                 CGGGAGGATTCGAAC  56 505
        yqaB 2975732 .. 2975750 -  -2.4  -2.59068   GAAAAGCGATAACAC             TTCACTCA CAG CAAGCGAA             CATCCACGGCGTCCA  39 12
        yqaA 2975297 .. 2975325 -  -2.4  -2.79831   GTAATGGTGACCATA       TGTGCAGGC-CTA CAAT TAGTGCCACCACA        TCATGCCCTGAACGG  40 12
        gshA 2973527 .. 2973539 -  -2.6  -3.69283   GAAGCTATCTAACAA                CGGC ATTTA GCCA                CCTCCGGTAATTTTT  50 169
        luxS 2972972 .. 2972998 - -15.9  -4.70169   TGACAGGTAACAAAA        GCCGGGC-GGTG TTTT CACCAGCCCGGC         CTCTTCTGCTTAAAC 100 44
 UTI89_C3032 2957401 .. 2957424 -  -3.7  -3.69083   TCAACAGAGAGACAA          CCCGACGCG TATCAT CGCGCCGTA           TCTTCATTTTAAACG  53 29
 UTI89_C3030 2955176 .. 2955205 -  -6.3  -3.19523   TACTGAAAGAAACCA       GGGCGCGAATGCA TGGT CGTACTCGCGTCC        AGCAAGCCGCGCGTG  54 210
        ygaC 2954242 .. 2954252 -  -8.2  -2.66748   CAGCACGCAAAGTTA                 GCCC GTC GGGC                 TGGATAAAAAATCTG  59 281
        stpA 2952597 .. 2952615 -  -5.2  -3.75292   ACGCACCAGTAATAA             CGCCGATA AAT TAGCAGCG             ATTGCCGCCCCCGCA  61 360
        yqaE 2951694 .. 2951713 - -12.8  -3.29649   AGTGTAGCAGAGGAA            CGCGGCGC GTTA ACGCCGCG             GGGGTGAACACAGGT  90 41
        ygaU 2951137 .. 2951158 -  -4.3  -3.07816   GCGCCAGTGAGTTAA           TGCGCCAGC ATTT ACTGACGCC            AATTCCCATTATCCA  48 63
 UTI89_C3012 NONE
 UTI89_C3011 NONE
 UTI89_C3010 2941032 .. 2941055 -  -6.7  -3.88583   CAAATGGGCCATAAA          GGGCCTGAA ATGTTA TTCAGGCAC           TATGGACAATACTTG  68 83
 UTI89_C3005 2935836 .. 2935851 -  -8.2   -5.5112   GTTAGCAACAAAAAA              GCGCCC TATA GGACGC               TTCGCTCTTTAACAA 100 54
 UTI89_C3003 NONE
        ymfL NONE
        ymfM NONE
 UTI89_C3000 NONE
       yfdN1 NONE
 UTI89_C2998 NONE
 UTI89_C2997 NONE
 UTI89_C2996 2930981 .. 2930996 -  -3.9  -2.70932   TTCTCCTCTTAATCA              GGCAG CTGCAC CCGCC               GTTTTCTCGTACTTA  45 7
 UTI89_C2995 NONE
       ydfU1 NONE
 UTI89_C2993 2928274 .. 2928289 - -10.4  -5.39681   ACAAGTAAATAAAAA              CCCGCT CAAC AGCGGG               TTCGTGAAAATTATC 100 134
 UTI89_C2992 2927839 .. 2927869 - -15.7  -3.34043   TTGATGATTTTATAA       TAATAAAGGCCGT TCGTT ACGGCCTTTATTA       TTGATATTTATTTTA 100 33
 UTI89_C2991 NONE
 UTI89_C2990 NONE
 UTI89_C2989 NONE
 UTI89_C2988 2926176 .. 2926200 -  -4.4   -3.9777   GTGAATATCTATAAA         CAAAAACC-CC ATCC GGTGATTTTTG          TCATTTTTTAGCCAT  59 26
 UTI89_C2987 2925127 .. 2925175 -  -2.3  -2.72537   GTATAAAAAAACGAT GGGGCGGG-C-AGTCCGGAAGAC GTCAG GTCACAGGGATTTGACCCGCCCC TCCCCTCAGAAAGTT  40 52
 UTI89_C2986 NONE
 UTI89_C2985 2922858 .. 2922870 -  -2.6  -2.79327   TTACCTCAGTTAAAG                CGAG CGGAT CCCG                TAGGACTCAATGTGG  41 7
        ymfR NONE
 UTI89_C2983 NONE
 UTI89_C2982 NONE
 UTI89_C2981 2919539 .. 2919563 - -13.6  -3.30124   CTTCACCCGTCAGAA         CAGGGGGCGCG GTTC CGCGCCC-CTG          AGTGATTACGCCGCT 100 31
 UTI89_C2980 NONE
 UTI89_C2979 NONE
 UTI89_C2977 NONE
 UTI89_C2976 NONE
 UTI89_C2975 NONE
 UTI89_C2974 NONE
 UTI89_C2973 NONE
 UTI89_C2972 NONE
 UTI89_C2971 2915213 .. 2915231 - -14.6  -3.22091   ATTCGAAGGGATTAA             TGCGCCAG TAG CTGGCGCA             GTCAAAGAAGCGATC  95 58
 UTI89_C2970 2913248 .. 2913263 -    -9  -5.36441   TCCGTACATAAAAAA              TCCCAC CGGA GTGGGA               CTCATTAACAGATTA 100 49
 UTI89_C2969 NONE
 UTI89_C2968 NONE
 UTI89_C2967 NONE
 UTI89_C2966 NONE
 UTI89_C2965 NONE
 UTI89_C2964 NONE
        ycfK NONE
        tfaE 2906660 .. 2906688 -  -8.1  -2.51464   CCAGTATGGATTAAT        TCCCCACCCCCTT CAA AAGAGGATGAGGT        GTTGACGGCTGAAAT  56 217
 UTI89_C2959 2901928 .. 2901947 -  -5.6  -4.38154   AGACTTTGCACAAAA            GAGCCAAC TATC GCGGGCTC             TCTCTCATCATGTGC  70 81
 UTI89_C2958 2901476 .. 2901491 -  -8.2  -4.78107   GACGAGCATGAAAAA              GGCCGC TGGC ACGGCC               GGATTTGTCATCTTT  86 33
 UTI89_C2955 2899765 .. 2899780 -  -3.2  -5.08011   AAAAGCCGCAAAAAA              TAGTCG CAAA CGACGA               AAACTACGCTTTAGC  74 290
        yfjG NONE
        yfjF 2898066 .. 2898082 - -12.3  -5.10077   AAAGACGTTAAAAAA              GGTGCTC AAT GAGCACC              TTTTTTCTGTCTGTT 100 39
        yfjC NONE
        grpE 2894155 .. 2894180 - -14.7  -4.45544   GCGGAGTAACGAAAA         CGGCCCGGCAT TCGC ATGCTGGGCCG          TGATTTATTACGAAA 100 48
         ffh 2890516 .. 2890530 -  -3.5   -3.3334   AACTCTATCGCATAA               GGTCA TTTAG CGACC               AGGAAATCCCGGCGG  48 17
        rpsP NONE
        rimM NONE
        trmD NONE
        rplS 2888331 .. 2888352 - -11.5  -5.82281   AAACAGACAAAAAAA           GGGCCAGCC AATT GGCCAGCCC            TTCTTAACAGGATGT 100 56
        aroF NONE
        tyrA 2883113 .. 2883140 - -18.6  -4.74801   CAACCTGATGAAAAA        GTGCCGGATGAT GTGA ATCATCCGGCAC         TGGATTATTACTGGC 100 33
 UTI89_C2930 2881105 .. 2881123 - -12.4  -4.79451   ACCTGAAACACAAAA             CGGCAGCC TTG AGCTGCCG             TTTTTTTATTCTGTT 100 175
        rluD NONE
        yfiH 2878417 .. 2878431 -  -5.7  -3.83998   CTACTGGAGATTAAA               TGAGG TCATC CCTCA               ATTATTCAAGGTTAT  61 98
        clpB 2875776 .. 2875792 - -10.1  -5.04597   ACTTATAGACAAAAA              CGAGCCC CGA AGGCTCG              TTTTATCATTACTGG  93 34
 UTI89_C2923 2873833 .. 2873850 -  -9.1  -3.07291   AAGGAGGTGATCCAA             CCGCAGG TTCC CCTACGG              TTACCTTGTTACGAC  68 92
 UTI89_C2915 2868700 .. 2868710 -  -4.6  -3.86346   TCACTTCGGGAGAAA                 GGCA GTC CGCC                 GCATAAATCTACCAT  60 180
 UTI89_C2913 2867962 .. 2867976 -  -4.2  -4.11216   CTGGCATGGGCAAAA               CGGTCC TTC AGACCA               TGTAAGCCAGCAATA  60 266
        kgtP 2865655 .. 2865671 -  -9.4  -3.51032   ATCCTGTAATCACAA              CCCCGT CCTGT ACGGGG              TTTGTTTTTTGGAGG  75 368
 UTI89_C2904 NONE
        yfiF 2859023 .. 2859050 - -13.4   -4.0896   AAATTTGCGGGAAAA        TGCCGGATGGCA GAGT TGCCACCCGGCT         GATTTATCAGGCTTT 100 32
        yfiD 2857586 .. 2857609 - -16.8  -5.65513   TATTAACGAAAAAAA          GCGGAAGAGG TCGC CCTCTTCCGC           TTAGTAACTTGCTAC 100 48
        yfiE 2855785 .. 2855799 -  -5.6  -4.09864   AGTTACGTCCGAAAA               CGCGTG CGC CAAGCG               AGAAGCAGACCGGCA  65 231
        yfiC 2853578 .. 2853604 -  -6.6  -3.62775   ACCATGCTCCAACAA         GAAATAGACGAA TAT TACGCCCATTTC         CGCGTCTCAAATAAT  63 190
        rpoE NONE
        rseA NONE
        rseB NONE
        rseC 2849054 .. 2849071 - -11.3  -4.32607   GCAAAATGCAACAAA             GCCAGTG AAAT CACTGGC              TCGCGTCTTCCGAAG  93 18
        lepA 2847031 .. 2847052 -  -5.1  -2.68015   GGCAATCACCAGAAT           CAGGGCAAA CATA TTCGCCATG            CCAACTCCTAAGGGT  48 40
        lepB 2846031 .. 2846063 - -21.5  -4.07877   TTATCTCATAAATAA      TTCACGTTGTCGCCA TAA CGGCGACAACGTGAA      CGAAGATGGGCTATT 100 39
         rnc NONE
         era NONE
        recO NONE
        pdxJ 2842733 .. 2842748 -  -2.6  -2.78996   TATCCGTACCTAAAC              CTAATA TTGC CATTAG               CCACGCGCTTCCAGC  41 22
        acpS 2842305 .. 2842341 - -11.6  -4.83759   AATTAAAGTTAAAAA    GTAAAACCCCCGTTCC TTACC AGTTCGGGGGTTTTAC    TTTATAAAGAGAACG 100 49
 UTI89_C2883 2841815 .. 2841844 - -13.6  -3.78022   TTTATAGTTATTAAA       GGCGCGTCCGAT TGGTTC ACCGGACGCACC        TTAAGTACGTTTCCT 100 122
 UTI89_C2880 NONE
        yfhC 2838702 .. 2838718 -  -5.1  -3.28712   CCTCGCCGCGTACAA              TATGGGC TAT GCGCATA              TGCTGGATGCCCGTG  54 408
        purL 2833306 .. 2833323 -  -8.4  -5.51046   TAAAGACACAAAAAA             GCTCCC GAAGTT GGGAGC              TCATAATAGCGGTTG 100 104
        yfhK 2831314 .. 2831330 -  -2.9  -3.05997   CGCGGAGAAACCAGA              GCGTACA TGT CGTACGT              GAAGATTTCGAGCAC  43 94
        yfhG NONE
        yfhA NONE
        glnB 2828714 .. 2828728 -    -5  -4.49756   CGTGAAACAGGAAAA               CATTCA TTA CGAATG               CTTTGGCCCGCATAA  71 95
        glyA 2825937 .. 2825954 - -11.3  -4.00066   GCGATAACGTAGAAA             GGCTTCC CGAA GGAAGCC              TTTTTTCAACAGATT  91 52
        yphG 2821274 .. 2821306 -  -5.6  -2.73364   GGCTTATTTTAATTA     TTTGAGCGTGA-GCG GCAG CGCGTGCCGCTCAAA      TATTACAGTTAATAG  50 44
        yphF NONE
        yphE NONE
        yphD 2817649 .. 2817684 -  -3.8  -3.30452   TAACAATACGATTAA    TTTTCATCCCTGCCGC ACCT GCGCCAGGGGCGTTAA     GGTTTAGCGTTTCGC  50 29
        gutB NONE
        yphB NONE
 UTI89_C2862 2815019 .. 2815040 -  -4.3  -3.38986   TACCAGAAACGAATA           TCTCAACGC CTGG GCGTGGCGA            GGTACCAGAGTGTGT  52 290
 UTI89_C2859 NONE
        hcaT 2813579 .. 2813592 -  -2.4  -4.13282   AGCAGATCCGCAAAA               TGCT CGAATC AGCA                TGAGGGAACAACTTT  55 20
        yfhQ 2809431 .. 2809450 -  -4.2  -3.30771   TTACAGGCCTGATAA            GACGCGTT AAGC ATCGCATC             AGGCAACCACTGTTA  50 38
        iscR 2808631 .. 2808646 -  -4.6  -3.40788   ACTCAATGCAAGGAA              CCAGGC TACC GGCTGG               ATGTACGACCGTGTT  52 84
        iscS NONE
        iscU NONE
        iscA 2806583 .. 2806609 -  -8.7   -4.6951   ATCAGGTAAAACAAA        CCCCACGCGCAG GCGA CCACG-GTGGGG         TTATCGGTATGCGCA  89 41
        hscB NONE
        hscA NONE
         fdx NONE
        yfhJ 2803571 .. 2803592 - -13.7   -4.4261   CGTTTAACAGCAAAA           CGGGCTACC CCCA GGCAGCCCG            TTCATTTACTCGGCC 100 31
        pepB 2802227 .. 2802238 -  -7.2  -3.30124   TTGTAGGCCGGATAA                GGCG TTTA CGCC                 GCATCCGGCATATTA  63 43
        sseB 2800868 .. 2800883 -  -7.5  -5.49234   ACAGGCAATAAAAAA              CCGCC GAATCT GGCGG               TTTTTTATTGCTGGT 100 480
        yfhM NONE
        pbpC 2792482 .. 2792494 -  -4.9  -4.09511   AACATTTTTTTAAAA                TAAAC CCA GTTTA                AGCAACAATCAGGGA  63 50
         ndk 2791847 .. 2791878 -  -8.7  -5.04249   GGTTGAAAAAAGAAA     CG-CCCCGG-TGAGC GGCT GCTCGTCCGGGGGCG      CTGCATTGTACAAAT  91 86
        yfgB 2790595 .. 2790628 - -14.8  -3.82117   TTCATTCATAAAAGA     TTACGCCACGG-TAC ATAAA GTAACCGTGGCGTAA     TGGCTATCAGACCGC 100 32
        yfgA NONE
        gcpE 2788169 .. 2788189 - -13.3  -3.00298   GGGTTCAATCATACA            CGGGAAGCG AGG CGCTTCCCA            TCACGTTATTATTTT  86 34
        hisS NONE
        yfgM NONE
        yfgL 2784935 .. 2784966 - -13.8  -3.90048   TCGTTGTTAAAAACA      GGAAAACGGCCCCT GTCC AGGAGCCGTTTTCA       AAGTGAACGACAGAG 100 45
        engA 2783389 .. 2783402 -  -3.9  -3.04853   GAAAGGGAAACCAGA               TAAGT GATT ACTTA                CTTTTCTTGATATGC  47 19
        yfgJ 2783063 .. 2783102 -  -6.9  -3.29142   TCCACTAATAACAGA  TTGT-TTATCATTCATAT ATTAA ATATAAATGATAAAACAA  TACATTCACATGATA  61 41
 UTI89_C2830 NONE
        sinI 2779638 .. 2779661 - -15.4  -3.63589   CAAAATATGCGGAAA          CAGCATTCCC TTGC GGGAATGCTG           CTGAGTACGCGTTAT 100 37
 UTI89_C2828 2771419 .. 2771445 -  -5.1  -5.49729   AATCACGTAAAAAAA         CGTCTAATCCG TAGAC CGGATAAGAGG         CGCCAGCATCGCATC  93 81
        guaB 2768399 .. 2768421 - -14.9  -4.33674   AACAGATAATATAAA           TCGCCCGAC ATGAA GTCGGGCGA           AGAGAATCAGGAGCC 100 32
        guaA 2766734 .. 2766753 - -12.2  -5.67063   TTTAGGATAAAAAAA            CCCTCTGT AGTA ACAGAGGG             TTTTGTTCATTCATA 100 54
 UTI89_C2821 NONE
 UTI89_C2820 2764777 .. 2764795 -  -3.1  -3.41229   AGATGCTCAGCAGAA             TCCCCCA CATCC TGAAGGA             GGTGTATTCAGACAG  48 173
        yfgF 2762110 .. 2762122 -  -2.6  -4.10657   TTATATTCTGCAAAA                CAGC GACTT GCCG                GGTTTTAATCAGGAA  56 421
         upp 2756033 .. 2756051 -   -11  -5.81412   TTTACTCAAAAAAAA             GCCGACTC TTA AAGTCGGC             TTTAATTATTTTTAT 100 44
        uraA 2754651 .. 2754701 -  -2.4  -2.72649   AGTTTACCACAGAAT CCCATGATGTTTGAACCGGGCAGC AAC ACTGCCCGGTCGGTACATTATTTG TCTGTTATATCCGCG  40 19
        yfgE 2753479 .. 2753491 -  -2.6  -4.86731   CCTGCTGAAAGAAAA                CGGC GTGGA GCCA                GAAGTGGTGCTCTAC  68 433
        perM 2750297 .. 2750322 -    -4  -3.93963   ATCAGCACCGATAAA         CCCGAAAAAC TCTCCC GTTTTGCGGA          AAAAGAGCTGCTTAA  58 347
        dapA NONE
        nlpB 2747401 .. 2747420 - -11.4  -5.34555   TCATATCAGAAAAAA            GGGCCGGA TGAC TCCAGCCC             TGTATTTTTACTTGC 100 33
        purC 2746490 .. 2746509 -  -2.8  -2.75252   AGCACGGCAAGATGA            TGAACAGA AAAA TCAGTCCA             GCTGTACACCCAGGC  41 18
        ypfJ 2745476 .. 2745492 -  -2.3  -3.75153   GCCCCGGAAGTTAAA              TGCTTTT ACC AAAAGTA              TTGCATTGTGCCGGA  51 4
        ypfI NONE
        ypfH 2742594 .. 2742629 - -15.4  -3.26428   GAAGAAGTAAGCTAA    GTGGCCGGATAAGGCG TTAA CGCCGCATCCGGCCAT     GATGCCTGATACAGT 100 65
        aegA NONE
        yffH NONE
 UTI89_C2791 NONE
        ypfG 2730967 .. 2730983 -  -5.8  -2.96656   CAGAGATGGAAATCA              CCCTGC AAGCG GCAGAG              AAATTAGCGGGAGAA  52 402
        maeB 2725696 .. 2725725 - -15.1  -3.66378   TATATTGCAGCTAAA       CCGCTTACCCTGA ATAT TCAGGGTAAGCGT        GAGAGTTAAAAAAGA 100 42
        eutS NONE
        eutP NONE
        eutQ NONE
        eutT NONE
        eutD NONE
        eutM 2721768 .. 2721793 -    -9  -3.15182   ATGAAAAAGGAGAGA         GCGTGACGCC CGAATC GACGTCACAC          AGGGTGATTACAGGT  70 33
        eutN NONE
        eutE 2719997 .. 2720013 -  -8.7  -3.55444   CGGTTACTCCTTAAA              CAATGCG AAA CGCATCG              ACTAATACACAGCGA  71 4
        eutJ NONE
        eutG 2717842 .. 2717856 -  -7.1  -3.52192   CCGAAGGCCAGATAA               GACGC GGCAA GCGTC               GCATCCGGCAATTGC  65 137
        eutH NONE
        eutA 2715117 .. 2715134 -  -4.1  -2.58544   CTTTAGTTTCATAAG             TCGTTCC CTCA GGAAGGA              AATGCGAGTGATTTC  44 16
        eutB NONE
        eutC 2712827 .. 2712843 -  -2.1  -3.89336   CGAATCAAATCTAAA              GCTGGCA TGA TGCCTCC              TTATCGGGTCATGTT  53 26
        eutL NONE
        eutK NONE
        yfeG 2710322 .. 2710342 -  -6.7  -4.29738   GTAGAGCGACGAAAA            GCGATGGCC TAC GGCGAGCGC            GAGCGCAATTTTCAG  75 247
        ypeA NONE
        yfeZ NONE
        yfeY 2707001 .. 2707019 - -10.3  -4.20868   TCCTGAAAATAATAA             TGCCACG CAATC CGTGGCA             TTGTTGGGCGCTATT  85 81
        yfeX 2706077 .. 2706087 -  -6.8  -4.10331   TCAATGAATCAGAAA                 CGCT TAC AGCG                 CCATCAGCTTGTCCA  70 18
 UTI89_C2762 2705740 .. 2705773 -  -7.9  -3.54424   GCCGATGGGCTTAAA     CAGCGCCTTCGGGCC GTCT GGTCTGGTGGCGCTG      CCGCTGATGACTTCC  64 174
        ucpA 2702471 .. 2702494 -   -11  -4.01135   GGGAATAAGACGAAA          TCCTCCCCAC AAAT GCAGGGAGGA           AACAGAGGTGAATCA  86 38
        cysP NONE
        cysU NONE
        cysW NONE
        cysA 2698489 .. 2698516 -  -9.1  -4.72272   CCTTGCCATTAAAAA        GCCCGGA-TCGC GGGAA GCGCCTCCGGGC        GTTTAACATTCACTC  90 47
        cysM 2697210 .. 2697222 -  -3.3  -3.15758   AGAAGCCCGTATCAA                CGCCA TGC TGGAG                GGATTAGCACAGAAA  45 295
        pdxK 2696142 .. 2696159 - -12.7  -4.65895   TGCTGCAGTGAAAAA             TGGCGCC CATC GGCGCCA              TTTTTTTATGCTTCA 100 31
 UTI89_C2748 2693188 .. 2693203 -    -9  -5.08011   AAAATGCGTAAAAAA              GCACCT TTTT AGGTGC               TTTTTTGTGGCCTGC  93 299
        zipA 2689966 .. 2689982 - -10.8  -4.67904   CATCAATGCTAAAAA              CCCCCG ACAAG CGGGGG              TTCGAAGAGGAGTTA  95 57
         lig NONE
 UTI89_C2742 2687672 .. 2687705 -    -3  -3.12505   ACGCCAGACCGAACA     GTTACAGGCGCAGC AGGAAA GCAGCGCCGATAAA      GCTTAAAGCGGACGC  43 28
        yfeR 2685378 .. 2685402 -  -7.1  -2.84999   ACCAAACCTATTATA          CCGGCGATA ACGGTTA TGTCGCCGG          TTGGGTTGCAGGTTA  59 320
        xapA 2683775 .. 2683795 - -11.1  -2.78384   CCTTGTCGCATCATA            TGGCCTCAC TCA GTGAGGCCG            TTTATTGTTGTTTTA  74 42
        xapB 2682464 .. 2682486 -  -5.5   -4.4648   ACCTTTATCATAAAA           GCAGCCCCA AGGAA CAGAGCTGC           GAATCCTTTTAATGT  72 34
 UTI89_C2737 NONE
        xapR 2681259 .. 2681273 -  -9.2  -5.17576   CACCAATGTAAAAAA               GCGCCC TAA AGGCGC               TTTTTTGCTATCTGC  93 111
        gltX 2679135 .. 2679157 - -10.5  -5.73978   AGCATAAATAAAAAA           CGGCAGGGG TATCT CTCCTGCCG           TTTATCTTTTATGCG 100 45
        yfeA 2675519 .. 2675566 - -17.2  -3.01791   ACTGGTGCTGTAAGA CCATACATAAAAAAGCCGGGGA TAAT TCCCCGGCTTTTTTACGCCTGT TAATCAGCTAATGGC 100 25
        mntH 2672624 .. 2672655 -   -13   -2.6627   TCAATGGAGCACAAT      GCCTGATGCGACGC TAGC GCGTCTTATCAGGC       CTACAAACCAGCTCT  84 110
         glk 2669696 .. 2669719 - -11.8  -2.81922   TATGATTTAAAAGAT          TATCGGGAGA GTTA CCTCCCGATA           TAACAGGAAGGATTT  79 39
 UTI89_C2719 NONE
 UTI89_C2718 NONE
 UTI89_C2717 NONE
        ypdE 2665756 .. 2665771 -  -3.3   -3.0644   ATTGAATCGTTAACA              TAACC GCTCCG GGTTA               ATCAGGAGATCATCT  45 35
 UTI89_C2715 2662909 .. 2662920 -  -5.8  -3.03159   GTAACGTGGTGAATA                TGCC GCCG GGCA                 ATTCGCAGCCGCGCG  53 366
 UTI89_C2711 2658282 .. 2658301 - -13.6   -4.8622   CTGTGCAATGAAAAA            CAGGAGCC ATCA GGCTCCTG             TTTGCATTTCTGGCG 100 48
        yfdY 2656086 .. 2656099 -  -6.7  -5.46276   AAGAGACAGAAAAAA               CGTCA GCGA TGACG                ACAACTCACTCTACA 100 243
        yfdX 2654943 .. 2654979 - -11.9  -3.92542   GCGAGCGCCAAATAA    TTTTATGACCACAAC CTGTCGT ATTGTGGTCATAAAA    AATTGTCGACTGGAG  93 80
        yfdW 2653247 .. 2653265 -  -4.4  -2.94161   GAAATTTTTATAAAT             TGGGAGCC AGA AGCCCCCG             TTAATATCAGATGGC  48 32
 UTI89_C2705 NONE
        yfdV 2650457 .. 2650481 -  -6.5   -5.0133   TATGCCTTGAAAAAA         GCCGAAG-GT GAAAAG ACACTTCGGC          ATTTATGTAAAATCA  81 54
        yfdE 2649123 .. 2649137 -  -6.4  -4.09519   ACCAGTTAGAAATAA               CACCTG TTT CAGATG               ACAGTAAGCCTGAAA  68 179
        emrK NONE
        emrY 2641814 .. 2641845 -  -6.6  -2.53213   TAACGTTTCAACGCA      GCATCGC-CATCC TTTCCCT GGGTGAGCGATGC      TGCCGATGACGCAGA  54 86
        dsdC 2637510 .. 2637523 -  -9.5   -2.6961   TGAAAGAACACCAAG               CCGCC TGAT GGCGG                TTTTTTATTGCCTGA  69 464
 UTI89_C2691 2636512 .. 2636526 -  -7.1  -2.70932   GCTGTCGGGCAACTA               TCCGG TAACT CCGGA               TGGTTGGATAAGCTG  53 438
 UTI89_C2678 2630637 .. 2630650 -  -9.5  -2.59055   CAAACCTTCCATAAG               GGGGC ATTC GCCCC                TTTTTTTTTATTTCC  68 131
         cro 2629643 .. 2629662 -  -3.5  -2.74293   ACAAATAAGAAGTTA            TGCGCAT CAACTT ATGCGCG             TTGTATTCCCGCATT  43 82
 UTI89_C2675 NONE
 UTI89_C2674 NONE
 UTI89_C2673 NONE
 UTI89_C2672 NONE
 UTI89_C2671 NONE
       ninB2 NONE
       ninE2 NONE
 UTI89_C2668 2625383 .. 2625399 -  -2.2  -2.79831   TGAACTTCCAGCACA              TGCAGC TTCTG ACCGCA              GTTAGCGCACGTTAA  40 87
         roi NONE
        hkbD NONE
         rus NONE
        ninH NONE
 UTI89_C2663 2623176 .. 2623210 -  -6.5  -5.63517   TGTGCAAACAAAAAA    GCCACCGTT-GCAACT TAAG AGTCACTAACGGCAGC     TTACCTTCTAATTAT 100 43
 UTI89_C2661 NONE
 UTI89_C2660 NONE
 UTI89_C2659 NONE
 UTI89_C2658 2621222 .. 2621239 - -10.5   -5.4251   TGCAGATATAAAAAA             GCCCCGC GAAT GCGAGGC              TAAATCCTGGTATTT 100 60
 UTI89_C2657 2620359 .. 2620399 - -10.5  -3.32844   CCGTGTAGGGTATAA  GCCATTGTCGAGACCACTC ATT GAATGGTCTCTGCAATAAC  CGATGTCTTTCCATC  76 152
        hkbM NONE
 UTI89_C2655 NONE
 UTI89_C2654 NONE
 UTI89_C2653 NONE
 UTI89_C2652 NONE
 UTI89_C2651 2613745 .. 2613761 -  -5.9   -4.2679   GAAGCCCCACCAAAA              TTACTGC CCG GCAATAA              CGATGCCCGTATATT  67 9
 UTI89_C2650 NONE
 UTI89_C2649 NONE
 UTI89_C2648 NONE
 UTI89_C2647 NONE
 UTI89_C2646 NONE
 UTI89_C2645 NONE
 UTI89_C2644 NONE
 UTI89_C2643 2606129 .. 2606141 -  -3.5  -3.68886   AGCAATCCATTGAAA                TTATT GAG AATAA                TATTAACAGATTAAA  53 159
         ant 2602885 .. 2602900 - -10.4  -5.60993   TTGGGCATAAAAAAA              CCCAGC CGAA GCTGGG               TCGTTGCGTTGGTTA 100 45
         sia NONE
 UTI89_C2635 2598721 .. 2598740 -  -2.8  -4.06786   ATCGAAGAGCACAAA            GCCT-TGTG TGT CTCATAGGC            TATGAAACAATCATT  56 215
 UTI89_C2631 NONE
        vacJ 2595209 .. 2595228 -  -7.9  -5.64873   CTTAATAAGAAAAAA            GGTGAGT TTTGCG ACTCACC             TTTTTTGTTTCTTAT 100 37
 UTI89_C2628 NONE
        yfcZ 2593142 .. 2593168 - -20.2  -5.26907   GAAGAGAAAAGAAAA         CGCCCCTGCCAG CAA CTGACAGGGGCG         TATGTACCCGAGAGG 100 43
 UTI89_C2626 NONE
 UTI89_C2625 2589344 .. 2589354 -  -5.4  -2.72028   CGCATGATAAAAACT                 TGCA TAT TGCA                 CCGCTTTTGTTAACC  50 222
 UTI89_C2624 2588826 .. 2588854 -   -14  -2.95896   GTATGACGGAGAAAC       TGCCCGGTGTACG CGCA CGTA-ACCGGGCA        TTGATTGCTTAAATT  87 34
        yfcV NONE
        yfcU NONE
        yfcS NONE
        yfcR NONE
        yfcQ NONE
        yfcP NONE
        yfcO 2581849 .. 2581880 - -14.4  -3.54951   GACCGCATGACATAA      CGGACAACGGGGCC AGAT GGCCCCGTTGTGTG       GTGTATACGCTACAG 100 35
        prmB NONE
        aroC NONE
        mepA NONE
        yfcA NONE
        yfcM NONE
        yfcL 2576219 .. 2576261 -   -12  -3.53811   CGGATGCGGCGTAAA CGCCTTATCCGACCTACGCG TTA CCTGTAGGCCTGATAAGACG CGATAAGCGTCGCAT  88 68
        fabB 2572701 .. 2572718 - -11.3  -4.64598   CAATGATGTGAAAAA             GGGAACC ATAG GGTTCCC              TTATTCTTTAGTACC 100 105
        yfcJ 2571370 .. 2571380 -  -3.2  -3.74747   TTAACCCCGACGAAA                 CGAC AGT ATCG                 TGACAATAATTCCCA  53 0
        pdxB 2569088 .. 2569115 -  -7.7  -4.04579   TCCAGAAATAGCAAA        GCTCCCTGCCA ATGTTA CAGCAGAGAGC         ATGAAGAAGAGATTA  74 38
         usg 2568052 .. 2568069 -  -4.1  -2.62184   GCTGGTCGGACATTA             GTACAGA TACT CCTGCAC              CAGTTTCTCGGCGAT  44 5
        truA NONE
        dedA 2566471 .. 2566483 -  -3.3  -5.24531   ACTTTGGATAAAAAA                GTGGT CGA ACCGC                AGAGTTACTTTTTAT  77 37
        accD 2565392 .. 2565414 -   -17  -4.46656   GTGAGAATAGCAAAA           GGGCAGAGCC AGT GGCCCTGCCC           TTATCAGTTATCAGG 100 36
        folC NONE
        dedD 2563006 .. 2563031 -  -9.8   -5.1356   GCGCATCAATAAAAA         TGGCGCTGAA AAAATA TTCAACGCCA          TCGACTTTTTATGCC 100 429
        cvpA 2562414 .. 2562430 -  -2.9  -2.64243   CCACATCTCAGAGCA              CTTACGC TCT GGGCAAG              AAACTTGACGAGCTT  40 10
        purF 2560830 .. 2560848 - -12.4  -2.53263   GGGAGTTGCAAGTCA             GGGTGCCA GAC CGGCACCC             TGAGCGAAGGCATCA  81 38
        ubiX 2560170 .. 2560188 - -13.2  -4.07687   ATCGCGGTTGCAAAA             TTGCCCTG AAA CAGGGCAA             CAGCGGAGTTATGCG 100 34
        argT 2558998 .. 2559008 -    -4   -4.3739   TATCGTGCCATAAAA                 TTGA CCA TCAA                 GGCAAAATATCCCGC  64 166
        hisJ NONE
        hisQ NONE
        hisM NONE
        hisP 2555846 .. 2555869 -  -8.8  -3.45027   ATTCCCCATGAAATA          CTCCGGCAGC GTTA ACCACCGGAG           AGGAAATTATTTCAG  71 32
        yfcI 2554266 .. 2554306 -    -9  -3.93583   GAATTTACCCATAAA CTCTGCGCCC-GCTGGGAA GAAA TTGCCTGCCGGGCACAAAG  TGACAAAACGCGAGT  78 509
        yfcF NONE
        yfcE 2551386 .. 2551400 -  -3.5   -3.2115   TAAATTACGGATTAA               TCGCG ACCTG CGCAA               TGATACTTTGATCAT  46 0
 UTI89_C2583 2550754 .. 2550767 -  -9.5  -3.17553   CTAAAAATGTTAAGA               GCCGC GATT GCGGC                TCTTTTTTCATTCTG  72 33
 UTI89_C2580 2546504 .. 2546514 -  -8.2  -3.59252   CGCGACGAAAGAAGA                 CGCG AAG CGCG                 CAATGGACGTTTACT  69 327
 UTI89_C2578 2545310 .. 2545325 -  -3.3  -3.45707   TAAAGATTCAAAAAT              TTGTG CAAATT CACAA               CTCAGCGGGACAACG  50 42
        yfbV 2544774 .. 2544792 -    -6  -5.76949   TACGGTGAAAAAAAA             GAAGGC TGAGTAT GCCTTC             TTTTATATGCGTAAT 100 51
 UTI89_C2576 NONE
        yfbT 2543543 .. 2543560 -  -9.8  -5.24129   TTCTGCCATAAAAAA             GCCCCG ACGAGA CGGGGC              TAAATCATGATCAGG 100 45
        yfbS 2541298 .. 2541308 -  -3.2  -5.09225   AGGCTATTGAAAAAA                 TCGC TCA GCAA                 AAACTGGTCGATATG  77 378
        lrhA 2537770 .. 2537799 - -10.1  -5.86061   TTTTACTAAAAAAAA       GCCGCTGGGGTTTA AAA TAAACC-CAGCGGT       TCGTTTTTACACTAT 100 70
 UTI89_C2569 2537312 .. 2537333 -  -2.3  -3.83864   AAAACCTTACAATAA           CTGCAGAAA CTAT TTTATACAG            CTAATTGATGTGGTC  51 53
        nuoA NONE
 UTI89_C2567 NONE
        nuoC NONE
        nuoE NONE
        nuoF NONE
        nuoG NONE
        nuoH NONE
        nuoI NONE
        nuoJ NONE
        nuoK NONE
        nuoL 2525207 .. 2525219 -  -5.5  -4.08216   TTATTCCTTGTAAAA                GTCCC GTC AGGAC                CGGATTTTCAACGAA  65 153
        nuoM NONE
        nuoN 2522147 .. 2522165 - -11.7  -5.86061   GGGCACCAAAAAAAA             CCGCCGA ACATG TCGGCGG             CTTTCTGACTTACAA 100 50
        yfbK 2518324 .. 2518365 -  -5.9  -3.15579   GTAATGGTTCACGAA GCGACT-CTGGATATGGC GATGGAG GCCAAAGCCAACAGTCGC GGCCATAGTTCTACA  54 326
        elaA NONE
        elaB 2516698 .. 2516728 -    -9  -2.85847   AAGCCTCACATTATA       CGGGGTACGACA AAAAAAA TGCAGTACCCCG       GTGTAGGGAGGTTTT  67 39
        menF NONE
        menD NONE
        yfbB NONE
        menB NONE
        menC NONE
        menE 2509608 .. 2509622 -  -5.8  -3.23045   ATTTACAGATTAACA               GATAAA CTC TTTATC               AACGGCAATGGAATG  54 71
        pmrD 2509122 .. 2509136 -  -2.1  -4.16101   AAAACACTACATAAA               CTTGC GCTAA GCAAA               GCCTATGCCTTGCTC  58 181
         ais 2501006 .. 2501027 - -13.1  -2.93073   CTTCTTTAACAATGA           TGACAGCCA TCAC TGGCTGTCA            GATTGAAAATTTAGT  86 36
        yfaZ 2499723 .. 2499745 -    -9  -3.38832   TAGTAAGAAACTGAA           TGGCGCGACA GAA CGCCGCGCCG           GAAGGCGTCAGAAGC  71 33
 UTI89_C2531 2498432 .. 2498448 -  -7.9  -3.72576   TGCCGGTGCAGTAAA              CCGGCAC AGA GTGGCGG              AATCAGACAGATAAG  71 28
        yfaX NONE
        yfaW 2496191 .. 2496224 -  -8.1  -3.21772   AAGCTCCTTAGAATA     TGTGGGCGTTACCGT TGTC ACAGCAACGCCCGGA      GTGATTAGTGGCTGT  64 30
        yfaV NONE
        yfaU 2494026 .. 2494058 -  -7.7  -3.43553   ATAACCACTAATTAA      CACAGGCCCACAG CCGATCC CCATGGGCCTTTG      ATATCAATAACTACC  67 29
        glpT NONE
        glpQ 2485855 .. 2485871 -  -3.7  -3.25093   AGACTTTAATGAAGA              GTGGTAT CGG ATAGCAC              ATAAGTGCCATCCGG  48 49
        inaA 2484939 .. 2484964 -  -7.6  -3.53811   TTCAGCCGGGGGAAA         TTTTGCCCTG TTGTTG CCGGGCAAAA          GGCGATATTGAAATC  65 103
        yfaL 2476689 .. 2476700 -  -7.2  -3.30124   CCGTAGGCCTGATAA                GGCG TTTA CGCC                 GCATCCGGCAACAGT  63 57
        gyrA 2473061 .. 2473074 -  -8.1  -5.15969   TTTCAATTCAAAAAA               GGGAG ATGG CTCCC                TTTTGGCATGAAGCG  87 47
        yfaA NONE
        yfaT 2470631 .. 2470647 -  -4.3  -3.42241   AAGAGACAGGGACAA              GCACGCT GCT ATCGCGC              CAGAAAATTTAAACG  52 17
 UTI89_C2509 NONE
        yfaQ NONE
        yfaP 2463607 .. 2463632 - -11.1  -4.75308   ATTAACATGTAAAAA         CGCCCGATAGC GAAA GTCATCGGGCG          TTTTCTTGAACATTG  95 63
        rcsC 2453266 .. 2453320 - -13.6  -3.32698   GTAGGCCAGATAAGA CGCGTCAGCGTCGCATCTGGCATT TGCACTG AATGCCAGATGCGGCGTAAACGCC TTATCCGTCCTACGA 100 35
        ompC 2447926 .. 2447939 -  -9.5  -5.43514   AAAACAATGAAAAAA               GGGCC CGCA GGCCC                TTTGTTCGATATCAA 100 47
        apbE NONE
         ada NONE
        alkB NONE
        yojI 2443247 .. 2443275 - -16.1  -2.53271   GTATTTTTAGAATAT        TGACCTGGCGG CAGCAGT CCGCCAGGTCA        GCGTCGTAATATTAT 100 37
         mqo 2441385 .. 2441417 -   -20  -2.82516   CGTCTTATCAGCATA      CGCCACATCCGGCA AACCA TGCCGGATGTGGCA      CATCATTACAACGCA 100 31
 UTI89_C2488 2440510 .. 2440520 -  -6.8  -4.08767   CCGATCGGGGTAAAA                 CCTG TAG CAGG                 ATCAAAAGAGTGGCG  70 75
        napF NONE
        napD NONE
        napA NONE
        napG NONE
        napH NONE
        napB NONE
        napC 2434529 .. 2434539 -    -4  -3.09193   AGCATACCCACGCAA                 TAAC CCT GTTA                 AAAACCTGGCTCGAC  47 23
        ccmA 2433902 .. 2433918 -  -2.1  -2.53119   AATGCGCCAGAACAT              CATGCGG CCC CCGTTTG              CGTCAGTGAAATGCG  39 8
        ccmB 2433239 .. 2433265 -  -3.1  -2.59883   AAAATCAGTAATCCA        GCGTTATTGAAT GCTG ATTCG-TAACGC         TGCCGCCGTCGCAAA  42 2
        ccmC NONE
        ccmD NONE
        ccmE 2431755 .. 2431791 -  -4.3  -2.88544   TCCTAGCGCCAGACA    CAGCAGCCCGTTACCAA TTT CTGGCATCATGATGCTG    GGTCCTTATAAACAC  48 15
        ccmF NONE
        ccmG 2429285 .. 2429297 -  -3.3  -5.07486   CACGCCCAATAAAAA                CCTCA TTG TGCGG                CCTCCTTACTGTATT  74 15
        ccmH 2428207 .. 2428233 - -15.2  -5.18726   GGGGCACAATAAAAA         TAGCCCGATGGC ATC ACCATCGGGCCA         CTTTTTATTTACTCT 100 30
 UTI89_C2470 2427262 .. 2427275 -  -2.4  -2.73701   TCCTATGAAATTAAT               TGCT GTTAAA AGCA                TTGGGGACAGAAAAT  40 17
        yejO 2426666 .. 2426704 -  -6.8   -3.5032   GTTCTACATCAAATA  CCAGCGGTTGTGCTG CCGCCATATT CAGCACATCCG-TGG   TTGAAGGGGGCATTT  62 354
 UTI89_C2468 2426353 .. 2426370 -    -7  -4.70613   AAAATCCCAAGAAAA             CCAACC TATTGC GGTTGG              TTTTTTTATATCTGC  79 94
        yejK NONE
 UTI89_C2463 2422216 .. 2422228 -  -2.6  -3.53012   GTTTCCGTCTGCAAA                CGCC CGCCC AGCG                TACCGCCTTCGAGCA  47 349
        rsuA NONE
         bcr 2418586 .. 2418603 -  -7.7  -4.26202   ACATGCATCAACAAA             GGAAGCC TTTT AGCTTCC              TCGTTGTGCAATAGA  76 41
        yejG 2417602 .. 2417622 -    -6  -3.37487   TTAGATCCTGAAACA            CGCCACCG TTATC CGGCGGAG            TTCTCTGGTGGTCAG  56 344
 UTI89_C2447 2404951 .. 2404963 -  -4.8   -3.2614   CACGCTCTATACCAA                CACG TCGCG CGTG                GGCTGGATCATCGCA  49 151
 UTI89_C2444 NONE
        fruK NONE
        fruA 2399561 .. 2399580 -  -9.3  -5.10461   GGCAGGCAAGAAAAA            GGGCAGA GATGTT TCTGCCC             TCAGATTGTTGACAA  95 213
        yeiC NONE
        yeiN 2397378 .. 2397395 - -10.5  -3.74693   CTTCATGCCAGTAAA             CCCGGCG TCAG CGCCAGG              TTTTGGTATGTTTGA  80 75
        yeiM 2396050 .. 2396100 -  -9.1  -3.05536   AAATTATTGGCAATA GTGCGATTGCCGGATGCAACGCTT AATA AGGCGT-ACATCCGGCAATGAAAC TCAAGCTAAACCAAT  68 26
        yeiK 2394220 .. 2394251 - -14.4  -3.57406   TGCCCATCATAAATA      GCCGGGCCTGCATC TTGC GATACTGACCCGGC       TTGTTATCAACACTT 100 39
        yeiE NONE
 UTI89_C2431 NONE
        lysP 2388230 .. 2388249 - -13.6  -4.75776   AATGGAATTGAAAAA            GCCCTCTC GGTT GAGAGGGC             TTAGCAAGGAAGGGA 100 47
        cirA 2385807 .. 2385819 -  -7.7  -3.14132   TTTCTTGCTGACCAA                CTGCA ACC TGCAG                TACTGGCAGAAGCCG  61 194
        folE NONE
 UTI89_C2426 NONE
        galS 2381809 .. 2381826 -  -6.3  -3.08371   CACATTGTTAAGATA             CTGTGAA ATCA CTCACAG              ATTGAAAGCGGTTAC  56 37
        mglB 2380529 .. 2380551 - -14.9  -3.88232   TTGGCCATACAATAA           GGGCGCAGT AAACG ACTGCGCCC           AATCAGTCTTATTTC 100 34
        mglA NONE
        mglC 2377713 .. 2377759 -  -5.9  -4.11484   GGTAACGTTGTAAAA CCAGCGACGCATCCGGCA TTTAGTTCCTGT CGCCGGATGCGGCG-TGA ACGCCTTACCCGGCA  65 219
        yohI 2370630 .. 2370654 -  -7.2  -3.48593   CATTGTCTCAGATAA          GCTGCGAT TCCACTATT ATCGCAGC          TTATCGATATCAATG  65 16
        yohG NONE
 UTI89_C2411 2367562 .. 2367576 -  -5.6  -5.06414   GCGCGGGAAGAAAAA               GCCGGA TCA TCAGGC               GTAAAACTATTGCCC  80 149
        yohC 2366197 .. 2366232 - -14.8  -3.75015   AGAATCGTGAGGAAA    TGCTGCATTGCTGACA TTTA CGCCAGCAATGCAGCG     CAAAAGAACTTTCTA 100 38
        pbpG 2365104 .. 2365133 - -10.1  -5.33026   GAAGTGAAATAAAAA       TTACGGATGGCAGA GTA TC-GCCATCCGTAC       TTCATTTAATCGTTC 100 31
        bglX NONE
 UTI89_C2405 NONE
        yehZ NONE
        yehY NONE
        yehX NONE
        yehW 2356483 .. 2356498 -  -4.6  -3.63515   CTTCAGTGCCAACAA              GCGACT CTCC AGGCGC               TGCTGGCGATCCTCG  55 493
        yehU NONE
        yehT NONE
        yehS 2352538 .. 2352564 -    -8  -4.62392   GAAGAATCAAAGAAA         TTCAGCGCCAAT CTG AACGGCACTGAA         ATTGCCATTACCTAT  84 408
         mrp 2333756 .. 2333788 -  -9.9  -4.85782   TGCGGCAAAAACAAA      TACACCGCATCAATG TAA CATCTCTGCGGTGTA      TGAAGAATAATCAGA  91 55
        yehE 2333212 .. 2333241 - -11.7  -5.54885   AATATCAATAAAAAA       GCTTAAATCATTC ATGT AAATGATTTAAGC        TTTCTAAATCCGATT 100 58
        yehD 2332381 .. 2332402 - -12.3  -4.54727   CCTCTTAAATTAAAA           GGCCGCCAT GGAG ATAGCGGCC            ATGTTAATTACCTGA 100 62
        yehC NONE
        yehB NONE
        yehA 2328063 .. 2328083 -  -8.2  -5.76949   CATCGCTAAAAAAAA            GCCCCCTC GGAGA GAGGGGGG            AATGCAGACACCTTA 100 80
        yohL 2326092 .. 2326103 -  -5.8  -2.72013   ACGTGAAGAAGCAAT                GACC TGGT GGTC                 CGTGACTTCCCTACG  50 204
        thiM NONE
        thiD 2324468 .. 2324482 -  -3.5  -2.66008   AAAGCAGCTATAGTA               CGGTG CTCAC CACCA               GGCGTGGAAGTGGTG  42 17
        yegX NONE
        yegW 2322361 .. 2322371 -  -4.6  -3.52113   CTGGAAAAGCTACAA                 GACG TGA CGCC                 GTTTATCGATTTTGG  53 447
 UTI89_C2371 2318166 .. 2318185 - -11.4  -5.89947   GAAAGGCAAAAAAAA            CGGCCTCC CGGG GGAAGCCG             TAACAAAGTACGCGT 100 110
        gatY 2317177 .. 2317198 -    -8  -2.71712   TTTTCCTTGTTAAAT           GGCAGGTGC GTTAT GC-CCTGCC           CTCGCAGCCACAATC  60 14
        gatZ NONE
        gatA NONE
        gatB NONE
        gatC 2313732 .. 2313748 -  -9.4  -3.21218   ACTCCTGATTATTAA              GGGGGA TAACC TCCCCC              TCAGGTAAAAATTAT  72 37
        gatD 2312644 .. 2312666 -   -17  -2.52623   TGTTTTGCACAATAC           CGGGCCAGCA TCA CGCTGGCCCG           CGGTTTCAGGGAATG 100 31
 UTI89_C2363 2311742 .. 2311786 - -18.8    -3.646   TTGAACCAGAGAGAA TCCGTAATGCCGGATGCGGTG TAAA CACCTCATCCGGCAT-ACAGA ACAATACTACACCGT 100 32
 UTI89_C2361 2309878 .. 2309892 -  -2.1   -2.6356   ACGCACAGCCAGAAC              GCG-CA TGTT TGACGC               TTACCAAAAAATGAA  39 212
 UTI89_C2359 NONE
 UTI89_C2358 NONE
 UTI89_C2357 NONE
 UTI89_C2356 2302857 .. 2302868 -  -5.8  -4.05788   CTCCGTTAAAGTAAA                TGGC ACAA GCCA                 GACGGTGAAAGACAA  65 172
        yegL 2289847 .. 2289868 -  -4.3   -2.7035   CTGATGCATAGACCA           GTCGCCAGC TCAC ACTGACGTC            CAGCCTTTTGGCGCT  47 13
        yegK NONE
        yegI 2286728 .. 2286754 -  -8.6  -2.70932   TCGTCTGCTTAACGA         TCTGGTACGCGA TGC CCGCGAACCGGA         AAAAGTGGCCCTGTT  60 432
        alkA 2284450 .. 2284466 -  -2.9  -3.62354   CGCTGAAAGCAAATA              TGGCAGA TTA CCTGCTA              CTTGATGGTGAGTTA  51 373
         udk NONE
         dcd NONE
        asmA 2277836 .. 2277869 - -11.8  -3.87815   GCTTAGTGCTATAAA     TACAGATGGCGACA AATTGA CGCCGCCATCTGCA      TAACTTGTCTTACAT  93 35
         wza NONE
         wzb NONE
 UTI89_C2334 2271095 .. 2271128 - -10.3  -2.52464   TGCGGCGTGAACGTA     GGTCGGATAAGATGC GTCA GCATCGCATCCGACA      ACGGATCTCGTTATT  70 36
        wcaA NONE
        wcaB NONE
        wcaC NONE
        wcaD 2267191 .. 2267207 -  -3.7  -2.54574   TATGCTAAGCAACAT              GTTTTAC CTC GTAATAC              CCGTCATACTTCAAG  44 89
        wcaE NONE
        wcaF NONE
         gmd NONE
        wcaG NONE
        wcaH 2263289 .. 2263301 -  -6.2  -2.58861   CAGTATTTTCATAAT                CCGG GTACT CCGG                CACGCTTCTCAGCGA  53 6
        wcaI NONE
        cpsB 2260581 .. 2260629 -    -8  -3.30124   CCGTAGGTCGGATAA GGCGCTCACGCCGCATCCGACA AACAG CGCCTGATGCGACGTTTACACC CGTCCGTAGCGATCC  65 19
        cpsG 2259053 .. 2259081 -  -2.4  -3.14878   GTGGGTAAGGGAAGA        TCCGACATTACT CGTTC AGCAACGTCAGC        AGAGTTCGCGTTCGC  44 4
        wcaJ NONE
        wzxC NONE
 UTI89_C2318 2255794 .. 2255840 - -15.1  -2.62463   CGTAGGACGGATAAG GCGTTCACGCCGCATCCGGCA TTCAG TGCCTGATGCGACGCTGACGC GTCTTATCAGGCCTA  89 1
        wcaK NONE
        wcaL 2252979 .. 2252991 -  -7.7  -3.85698   GTTCTCCTCTATAAA                GCTTG CAG CAAGC                TGGCGAGTTCTCGAT  71 6
        wcaM NONE
        galF 2250404 .. 2250459 - -10.7  -4.52857   ATTGTTTATATAAAA CAACGGCAG-GAAAATTCGCAACAAA TTACT TTCGCCGCTAATCTTCACTGCCGTTA TAATTTTCTTATCAA  93 65
        rfbB NONE
        rfbD 2248106 .. 2248130 -  -4.4  -2.52543   ATTCCTTTTAATTCA          TCTTGTTC CACCATCAC GAACAAGA          TGCAAAAACTATTAA  46 37
        rfbA NONE
        rfbC NONE
        rfbE NONE
 UTI89_C2307 NONE
        wciP NONE
 UTI89_C2305 NONE
        wbdM 2241295 .. 2241306 -  -4.4  -5.19879   TTTGAAATACAAAAA                TCTC AATT GAGA                 TTGAATTAAATTCAA  80 67
        wbgM NONE
         gnd 2238305 .. 2238325 - -13.3  -5.43866   TAATTGGCAAAAAAA            CCCGGTGCA ATA TACACCGGG            CCTCAATTTTATTGT 100 54
         ugd 2236910 .. 2236930 -  -8.3   -4.0865   GGTAACAAAAGACAA            TCAGGGC GTAAATA GCCCTGA            TAACAAGATGTTAGT  78 36
         cld 2235769 .. 2235794 - -14.7  -5.75945   ATCCGGCAAAAAAAA         CGGGCATGGTG TCAC CACCCTGCCCG          TTTCTCTTAAATGCA 100 49
        yefM NONE
 UTI89_C2290 2227596 .. 2227612 -  -8.1  -3.53184   TATCAAAACTGACAA              TTCATTC TAT GAATGAA              TCTGTTCAATAATGA  67 31
 UTI89_C2289 2226669 .. 2226692 -    -3  -2.87344   CAGTGGTTTCATACA          CGCCCCCTTGC AGT GCATGCGG-CG          TCCTGCTGGCGTGAT  42 44
        yeeY NONE
 UTI89_C2287 2225624 .. 2225650 -  -7.3  -5.26875   GTTTGAAGCAAAAAA         TAACCGACGCT AATTA AACGTCGGTTT         TTAGTCATTTTTTGA  91 26
        yeeF 2224047 .. 2224067 - -10.4  -5.63517   GTCTGAAACAAAAAA            GCCGGAGC GACAA ACTCCGGC            TTTTTGAGATTTACC 100 69
        sbmC 2220532 .. 2220554 -  -6.3  -2.91582   TATCCGACGGACATA           CCGGGAA CAGTGTAAT TTCCCGG           CAGGAGCGAAAAATT  55 115
        yeeA 2219372 .. 2219386 -  -2.8  -2.78495   GCAGCAGCAAGATGA               TTCTGA AGT TCAGGA               ATTATTTGCGCAAGG  41 27
        yeeX 2218844 .. 2218874 -   -17  -2.91042   GATAAGAATCAATGA       GCAATGAGGGTTGC CGG GCAACCCTCATTGA       ATAAAACGGGAATTA 100 38
 UTI89_C2274 2214101 .. 2214118 -  -2.7  -4.05446   CCGTTTAACTATAAA             GATAACA GCTA TGTTTTC              GTGCTTGAACGTGGT  58 468
 UTI89_C2266 NONE
 UTI89_C2265 NONE
 UTI89_C2264 NONE
 UTI89_C2263 NONE
 UTI89_C2262 2202067 .. 2202078 -  -4.4  -3.01712   CTTGTTGTGTCAATA                CCAA ATTG TTGG                 TCATTACTGTCTTGT  49 291
 UTI89_C2260 2199234 .. 2199250 -  -3.6  -3.48276   CCGTTCGTGACACAA              TGGGCC ATACG GGCCGA              CGTTCCATGCCGCGT  51 470
 UTI89_C2258 NONE
 UTI89_C2257 2196943 .. 2196962 -    -2  -4.52589   TGCCCGGAGACAAAA            GCCGCTGT CCGC ACAGCCCC             CCTCTGATCTGAACA  63 406
 UTI89_C2251 2192611 .. 2192621 -  -2.4  -5.15969   TTTTAATGTAAAAAA                 CCGG TTA CGGG                 TAAGGCTGTGAGGAG  71 487
 UTI89_C2250 2191815 .. 2191849 -  -4.3   -4.3208   TCTCATAAGGGAAAA     TCAGTGTGGTGGC CATGAACAC GTCATCACACTGA     AGTCAGATAACTCGT  66 50
 UTI89_C2249 NONE
 UTI89_C2248 2190701 .. 2190729 -  -6.7  -2.93073   GTTGCGGAAGAACCA        CTTTTCATCCGTC GTT GACAGATGTGAAG        TATGCGGGAGAAAAA  56 205
 UTI89_C2247 2190369 .. 2190381 -  -6.2  -3.65224   ATTTTACGTTAACAA                GCCG GGTTA CGGC                AGTACCAGTGGCGGA  62 6
 UTI89_C2244 2182825 .. 2182857 -  -5.5  -4.67904   TATTAAGCCCAAAAA      GACCTTACGCAGCTC CGG GAGCTTCGTTATATC      GCGGATTAAAGAACC  74 212
        ibrA NONE
        ibrB 2176015 .. 2176027 -  -3.3   -3.4684   TACAATATCAACGAA                CCGTC CAT GAAGG                GCTGAAATTCTCTTC  50 5
 UTI89_C2235 2175505 .. 2175529 -  -3.5  -3.78419   GCAGTAAATACAGAA          TTCGGTAACGA GGA TCAGTACCGGA          TTAACCTAGCACTCA  56 107
 UTI89_C2233 2172160 .. 2172172 -  -6.3  -4.17048   TGCGCTGTAAAAGAA                GTTGT AAA ACAAC                GCAATAAAATTATCC  70 135
 UTI89_C2232 2171964 .. 2171982 -  -2.5  -3.60323   CATTACGAAATAAGA            TGGC-ATT ACGG AATAGCCA             GACTTTCTCGTGTTA  50 12
        cobU NONE
        cobS NONE
        cobT NONE
        erfK 2168400 .. 2168417 - -11.3  -5.22039   GCCAAATTCAAAAAA             GCCTGCT TTCG AGCAGGC              TTTTTACTTTCTAAT 100 52
 UTI89_C2227 2167567 .. 2167578 -  -5.8  -2.80994   TCGAATGTGATTACA                GTCG CTGG CGAC                 GGCACAGTTGGTGTG  51 174
 UTI89_C2222 NONE
 UTI89_C2221 NONE
 UTI89_C2220 NONE
 UTI89_C2219 2151613 .. 2151631 -  -4.5  -2.84325   GTTTGGCAAACAGGA             CTGCCTC TTGCT GAGCCAG             CTCATAATTTTCAGT  48 50
 UTI89_C2218 NONE
 UTI89_C2217 2149245 .. 2149272 -  -3.3  -4.24963   GATAAGTACGTAAAA        TGGCGTGACGGG TTACG CCTGTC-CGCCG        TTGTCGGAAGCCAAC  60 10
 UTI89_C2216 NONE
 UTI89_C2215 NONE
 UTI89_C2214 NONE
 UTI89_C2213 NONE
 UTI89_C2212 2126817 .. 2126837 -  -2.5   -2.8552   CCTTATTCATTAAAT            GCGCC GCACCTTTATT GGCGC            TGTCACCGATATCCG  42 44
 UTI89_C2211 NONE
 UTI89_C2210 NONE
 UTI89_C2209 NONE
 UTI89_C2208 NONE
 UTI89_C2207 NONE
 UTI89_C2206 NONE
 UTI89_C2205 2114996 .. 2115008 -  -4.8  -4.09685   GTCGAGGTGCCAAAA                TGCG TACAC CGCA                TATTGTGCCCCTTTC  62 451
         nac NONE
         cbl 2111603 .. 2111621 - -11.7  -4.12942   CCAAATTTCTGAAAA             GCCCGCT TTTAT AGCGGGC             TTTTTGCTATATCTG  93 32
        yeeO 2109603 .. 2109631 - -11.8  -5.07011   CACAGAAATCAAAAA        CCCGACCACTTT TTTAC AAAGTGACCGGG        TAAAAATAATTTTTA 100 264
 UTI89_C2197 2109253 .. 2109277 -  -7.2  -3.65313   TAATTATATGTTAAA          GAAATCTGTC TTTAT GGCAGATTTC          TTTAATCTCATATAA  67 44
 UTI89_C2193 2103738 .. 2103752 -    -5   -3.1978   ACGGTGATAGCAATA               CTGTAA TAA TCACAG               CGCCCCCAAGATCCG  49 215
        ybtP NONE
 UTI89_C2180 NONE
        ybtX NONE
        ybtS 2071332 .. 2071353 - -10.1  -2.90813   CACTCTGGCAAATTA           CCACCACCT CCAC AGGAGGTGG            TTCTATATAGACTTT  72 165
        yedW NONE
        yedV 2062747 .. 2062779 -  -8.4  -2.67017   AAGCGCATAATCAAT     CGCAGCCGCGTTAGT ACTC ACGA-CGTGGCTGCG      TTTTTCACGGTTAAT  63 64
 UTI89_C2164 NONE
        yedJ 2058424 .. 2058444 - -13.3  -3.15999   CCTGCATAGATTTAA            CCGGCCATC TGA GATGGCCGA            CAGGTTAACATAATT  91 63
         dcm NONE
         vsr NONE
 UTI89_C2159 2054248 .. 2054266 - -14.6  -2.62983   GGCATTGGGACACCA             GGCCGGAT GTG ATCCGGCC             TGGTGTTAATGATAC  89 306
 UTI89_C2158 NONE
 UTI89_C2157 2052224 .. 2052248 -  -8.6  -3.65827   CAATCGTCAGGCAAA         CGCCCA-ACCA CACT TGGCCTGGGCG          ATGGGCCAAACGATG  69 198
 UTI89_C2154 NONE
        dsrB 2050692 .. 2050725 - -13.9  -3.04248   CAACATGCGCTAACA     CATTCTGACTGGTGG TTTC CCACCAGTCAGGCTG      AATTAGATTACTCTG  87 33
        fliE 2038686 .. 2038696 -  -2.4  -4.32067   GATGGCAGAAAACAA                 CCAG GAT CAGG                 TATCCATTTTAAACC  59 126
        emrE 2038018 .. 2038032 -  -7.8  -2.95896   TCATTATGCATAAAG               GCGCAA TGA TCGCGC               AAATGCAATCATAAT  61 113
        ybcL NONE
        ybcM 2036106 .. 2036141 - -14.2  -3.68529   ATCTGATTACTCAAA    GATATGTTGTGGGAGGC TTT GCCTCCC-CAACATATA    AGTGGCCCCCTCAAG 100 477
        yedD 2031656 .. 2031676 -   -14  -2.66272   GGTGATTTAAATCCA            TCCCCGGC GGCAA GCCGGGGA            GATTTCATTACGGCA  86 33
        fliC 2025666 .. 2025682 - -15.1  -5.60993   GCGGGCAGAAAAAAA              CCCCGCC GTT GGCGGGG              AAGCACATTGCTGAC 100 199
        fliA NONE
        fliZ NONE
        fliY 2023294 .. 2023311 -  -8.4  -5.63517   CGCGTAAATAAAAAA             GGCGCT AGTGAA AGCGCC              CTTTTTTGTCATTAT 100 46
 UTI89_C2120 NONE
        yecS NONE
        yecC 2020763 .. 2020773 -  -8.2  -2.73441   TATCACGTTTGAAAT                 GGCG TCC CGCC                 CCGACTGGTGAATCG  60 61
        sdiA 2019797 .. 2019823 - -12.3  -4.70583   GTCAGTAATATAAAA         CCGGCTGAGAG CGTGC CTTTCAGCCGG         TTTTTGCATCTGGCA 100 59
        uvrY NONE
        uvrC NONE
        pgsA 2015503 .. 2015516 -  -8.1  -5.64274   GCAGGCACAAAAAAA               CCACC CGAA GGTGG                TTTCACGACACTGCT 100 525
        yecA 2014657 .. 2014698 -  -3.7  -2.78463   AGTGGGGTGATTAGA TTCTTATTGGGTGCCAG AATTAACG CTGACACCCAATGTGAC  CTCTTAATGCAGGCA  45 29
        yecH 2012899 .. 2012909 -  -6.8  -3.61988   TTATTGATAAATTAA                 GCCT TGC AGGC                 AAAAGCGGCGAAGGT  63 126
        yecJ 2011232 .. 2011259 - -13.5  -3.86822   GAAGTTTTTGAGAAA        CCGCTGCCTCA TTTTTT TGAAGCAGCGG         TTTTTTAATGGGATT 100 30
        araF NONE
        araG 2007321 .. 2007331 -  -2.4  -3.07816   TCCTTACTCAGGCAA                 CTGC CTG GCTG                 ACTTTAGGCATCGCA  42 7
        araH 2006248 .. 2006273 - -12.6  -3.81414   ATTTGCAACGAAGAA         CAGCCAACCG TTGTGG CGGCTGGCTG          TGGTGGGAAAAAATG 100 64
        otsB NONE
        otsA 2003577 .. 2003590 -  -2.3  -4.08692   CAACTGCTGGCAAAA               GCGGT ATCT ATCGC                CAGGCCAGTAAAGGG  56 381
        flhD NONE
        flhC 2001750 .. 2001773 - -12.5  -4.65933   TAGGGGCAAAAGAAA          GCAGCGGTA CATCGT TACCGCTGC           TGGAATGTTTCGCCA 100 52
        motA NONE
        motB NONE
        cheA NONE
        cheW 1997321 .. 1997341 -  -8.3  -5.67283   AATTGAAATAAAAAA            CCCGATG CGCAGAT CATCGGG            TTCATTTCAATTGAG 100 54
         tar 1995303 .. 1995326 -  -8.2  -2.66634   CACTTCAGGATACCA          CTGGCGCAATT TGT AACTGCGCC-G          ACTCATGTCGTGCTA  59 263
        cheR NONE
        cheB NONE
        cheY NONE
        cheZ 1992263 .. 1992292 - -11.5   -3.0644   ATCCAACCTTGAAGA       TCTGATGTGACGC GGCC ACGTCACATCAGG        CAATACAAATCAAAA  79 35
        flhB NONE
        flhA NONE
        flhE 1988448 .. 1988471 - -12.5  -3.07962   CGTTATACGGCAACA          GCCGATGTC ATTGCA GACATCGGC           TTTTTTATCATTAAC  83 36
        yecM NONE
 UTI89_C2078 1985082 .. 1985106 -   -10  -5.64274   TCAGGGATAAAAAAA          GGCCCCTG TTGAAATTG CAGGGGCC          TGGTACGAGCAAGCA 100 73
        yecK 1983660 .. 1983678 -    -3  -3.14132   TTCCTCCCTGATCAA             CGAGGATC ACT GTTTCTCG             GTAATATCTTTGGCG  45 13
        bisZ 1981061 .. 1981094 -  -6.5   -3.0264   AAAGGTCTGGTAATA     CTGCCGGATGCGGCG TGAA CGCCTTATCCGGCCT      ACAAAGTCTTGCTAA  56 143
        aspS NONE
        ntpA 1974916 .. 1974927 -    -3  -4.83615   GACCTGCCATAAAAA                TATC TCCA GATA                 GCCCTGCCTGTTCAG  68 37
        yebC 1974177 .. 1974187 -  -3.2  -2.94218   AGGCCTCATCAGAGA                 GTCG CTG CAAC                 CTCATCAGAGATTTC  44 8
        ruvC 1973280 .. 1973292 -  -3.4  -5.35721   ACAGAACAACAAAAA                CAAC GAATT GTTG                AACAGGTTCCCTCCC  85 347
        ruvA NONE
        ruvB 1971049 .. 1971087 - -10.2  -3.27771   CTGATAAGACGAACA   GCGTCGCATCAGGCAC ACTGCCA GTGTCGGATGCGGCGC   GAGCGACCAATCCGA  76 42
        znuA NONE
        yebA 1966962 .. 1966984 - -10.6  -5.68438   GCACCAAATAAAAAA           GCCGGTAC TGACTGC GTACCGGC           TGCGAATGGATGTTA 100 42
        msbB 1965783 .. 1965821 - -11.7  -2.81725   ACGGTAGAGTAAGTA  CGTTG-CCGGATGCGGCG AAAA CGCCTCATCCGGCCTACA   GTTCAATGATAATTC  79 115
 UTI89_C2056 1963136 .. 1963151 -  -5.4  -4.15565   GCGATTACGGTAAAA              GCGCGCA AAG TGCG-GC              AAAACTGATAAAAAA  67 42
         zwf 1961422 .. 1961447 - -11.2  -5.80364   AGTGTAATAAAAAAA         GCCTCGTG-GG TGAAT CCGCACGAGGC         CTGAAAGTGTAAAAA 100 105
         edd NONE
         eda 1958773 .. 1958793 - -15.5  -4.90296   AAAACGCTACAAAAA            TGCCCGATC CTC GATCGGGCA            TTTTGACTTTTACAG 100 35
        yebG NONE
        yebF 1956674 .. 1956685 -  -3.6  -3.30124   TTGTAGGGCGGACAA                GGCA CTCG CGCC                 GTATCCGCCAACGGT  48 62
        yebE 1955730 .. 1955744 -  -7.8  -2.91582   CAGGCTATCCAGAGA               GCGGAA TTA CTCCGC               CAAAGTACGTTTTTG  61 17
        ptrB 1953111 .. 1953132 -  -4.4  -3.78953   ATTTGCACTATGAAA           CTGGCC CGTCGTTTGT GGCCAG            GGATCAAGTACAGCA  58 360
        yobA NONE
        yebZ NONE
        yebY NONE
 UTI89_C2040 1949801 .. 1949827 -  -8.8  -4.16832   TAACAGATAAAAAGA         GACCGAACAC GATTCCT GTATTCGGTC         CAGGGAAATGGCTCT  80 82
        pphA 1948523 .. 1948535 - -10.5  -2.90723   CGACGGCGAATTACA                CGGCG AAT CGCCG                GGTGATCGAACGTTA  71 493
 UTI89_C2033 1942274 .. 1942293 -  -6.4   -3.1552   GCGCAGGCATGAACA            GGCGTCAT TATA ATGACGCT             ATCAGTAAATGCTAC  57 53
        proQ NONE
         prc 1939428 .. 1939451 -   -14  -5.00616   GCCGCTGTTAAAAAA          TCAGGCACAA TTTC TTGTGCCTGA           TTGATATTACTTGAC 100 32
        htpX 1938345 .. 1938364 - -10.7    -5.626   CAGGGCATAAAAAAA            GCGCGTC GATCAG GACGCGC             TTTTTAGTATTTACT 100 46
        kdgR 1935958 .. 1935988 - -11.3  -4.44046   CTCATGCTAAATAAA       GAACCTGTCTG TTTGATATT CAGACAGGTTC       TTACTCTCATCAGAA  93 35
        mgrB 1935311 .. 1935325 -  -2.8  -3.37655   GTGCTGAAAAAATGA               TATCAC CAC GGGATA               AACTGGTTAAGGGCA  46 13
        yebO NONE
 UTI89_C2024 1934652 .. 1934663 -  -5.8  -3.31334   CTAAAGAGAAGTCAA                TCCC CAAA GGGA                 TTGTAAATTTAAAAT  56 258
        yobF NONE
        cspC 1933848 .. 1933866 -  -8.1   -5.1517   AAAACAAAGTAAAAA             GCCTCGC ATTCG ACGAGGC             TTTATAGCGAGATTG  87 74
        yebH 1932671 .. 1932687 -  -7.9  -3.83155   GATGAAGATGAAGAA              CCGCGCC GTC GACACGG              TTTCTGGCTACTGGT  69 278
 UTI89_C2016 NONE
 UTI89_C2013 NONE
        yoaE 1926643 .. 1926677 - -14.9  -3.54424   TGTGATTTTCCCAAA     TGGCTGGCGGGCAGC CAACC GCCGCCCGCCCGGCA     TAATGGACATATCAC 100 66
        yoaH 1920919 .. 1920937 -  -3.2  -3.17723   GTACGGCGAAGGGAA             TCTTTAAA TAT TTAAAAGA             ACTGGGAGTACCCGC  45 329
 UTI89_C2003 1919929 .. 1919952 -  -3.1  -2.62184   TCGTCCGTCACACTA          CCCCCTGTT GATTTG AACAGGGAT           TATGTCAGGATGAGG  42 30
 UTI89_C2002 NONE
        yeaZ NONE
        yeaY 1916594 .. 1916618 - -14.4  -2.66106   TACCGTAAGAATGCA          GAAACAGCGG ACCGG CCGCTGTTTC          TTTTTCTTTAAAAAC  87 47
        fadD 1914713 .. 1914729 - -10.8  -5.75342   GGGCGTCAAAAAAAA              CGCCGG ATTAA CCGGCG              TCTGACGACTGACTT 100 46
         rnd 1913095 .. 1913110 -  -5.4  -4.64846   TTAGAAAGGAGAAAA              TCAGGT TTTA ACCCGA               TATCAACCCGATAAT  74 468
        yeaS NONE
        yeaR NONE
        yoaG 1911664 .. 1911678 -    -5  -2.82529   GATAATTACCAACCA               CAAACA TCA TGTTCG               TTTTCCGTGTCATAA  49 1
 UTI89_C1993 NONE
        yeaQ 1911219 .. 1911244 - -13.4  -3.10444   ACATCTAAAAAATAG         CAAAGGCTGC CTGTGT GCAGCCTTTG          TGCAATTTACGCGTT  86 39
        yoaF NONE
 UTI89_C1989 1909456 .. 1909480 -  -6.5   -5.1675   CTACTCAGCAAAAAA         CACCA-CGCA GAACCA TGCGCTGGTG          CTGGCAGACTGGCTA  86 55
        yeaM 1906567 .. 1906578 -    -3  -2.80464   GCAGCAAGCGTAAAG                TAAG CAGG CTTA                 TTATTTTTTGGCAAG  41 453
 UTI89_C1984 1905843 .. 1905859 -  -2.1  -3.64236   ACTGAAATGGCTAAA              GGAAGCG TGA CGCATCA              GCGGTTAATCGCTTT  49 495
        yeaF 1897925 .. 1897941 - -10.1   -4.2803   CACCGTAATGCAAAA              CAGGGCA TGA CGCCCTG              TTTTTATGCACAAAA  85 61
        yeaE 1896963 .. 1896975 -  -7.7  -2.52543   ATCTGGCGCAATCCA                TTCGC GTT GCGAA                ACGTTAATTTGCGTT  59 83
        msrB NONE
        yeaC 1893658 .. 1893691 - -12.7  -2.95341   AGGTCAACATCAAAT     CTGTAAAACACAGAT AATG ATCTGCGTTTTACAA      CTTGGATCACAATTA  82 284
        ydjL NONE
        ydjK NONE
        ydjJ NONE
        ydjI NONE
        ydjH NONE
        ydjG NONE
        ydjF 1886333 .. 1886352 -  -2.1  -2.66296   AATAATATTGACAAT            GTGTGCT TAAATT ACCACAC             CAGCTGGATATTATT  39 17
        ydjE 1884776 .. 1884823 - -10.2  -3.23984   GAAACGCAGGAGTAA TTTTACGCTGGCCTACAATTC TGTACTG GCATTGTAGGCCAG-ATAAAA CACATCAGTGATACA  74 70
        ydjA NONE
        selD NONE
        topB 1877182 .. 1877216 - -11.5  -2.81072   GTGATTTAAGACAAT    TGTGCCGGATACAGCG CAAA CGCCTTATCCGGC-CA     TAAAAATCTTCAGTA  77 61
        ynjH 1875082 .. 1875098 -  -9.4  -2.84051   CGAGCCGGATGAAAG              CCAGCG GCAGG CGCTGG              TGCGTGAGTTAAACG  65 251
        ynjF 1874193 .. 1874208 -  -4.6  -5.09895   CAGCGATCCAAAAAA              TCCGGT AGCA ACCGGT               GAACGCGGCCCGGAC  81 61
        astC NONE
        astA NONE
 UTI89_C1941 NONE
        astB NONE
        ydjS 1859387 .. 1859412 - -16.3   -3.2827   AAGAAAGCAACTTAA         TACCCGCAGAA TGAT TTCTGCGGGTA          AGTATTAGCTTATTT 100 30
         spy 1858528 .. 1858578 - -19.8  -5.26907   GAAGAGAAAAGAAAA CCGCCGATCCTGTCCACCGCATTA CTG CAAGGTAGTGGACAAGACCGGCGG TCTTACGTTTTTTGG 100 49
        ydjR 1857569 .. 1857586 -  -4.9  -3.24232   GCTGCGGTAAAGAGA             GC-CATGA CGA TCATGCGC             TACGTTTGCGCCAGT  49 263
        osmE NONE
 UTI89_C1932 NONE
        celA 1854696 .. 1854715 -  -7.9  -4.11773   AAATACCCTTTAAAA            CCGCAAT TTAAAT ATTGCGG             TATTGATTTATGAAA  74 71
        celB NONE
        celC NONE
        celD 1852025 .. 1852037 -  -3.3  -4.14627   CCCGGACATAAATAA                TCCAG CAA CAGGA                CAGATATGTGAATTG  57 55
        celF NONE
        ydjC 1849798 .. 1849833 - -15.6  -3.34517   ATCCCGGCGTAAATA    TGGATAAGGTCACGCCC CTG GGGAGTGACCTTA-CCA    CCTTACTTACACATC 100 32
        cedA 1847061 .. 1847081 -  -7.5  -3.60098   ATTTGTTACGTTAAA            CGCCTGTCA TCC CGACAGGTG            TTTTTTTATTCTTCG  67 31
        yniB 1843388 .. 1843404 - -10.8  -2.64099   TGGGTTGAGGATAAT              GGCCGC TCCGT GCGGCC              TTTTGATTAAATAAA  74 32
 UTI89_C1917 1842020 .. 1842043 -  -6.7  -5.06414   TCCCGCTAACAAAAA          CATTCCCCC TGCATT GGGGGAATC           ACCACCAACCTGTCG  84 24
        ydiY 1840005 .. 1840033 - -10.9  -4.62475   AGTGACAAACGAAAA        CAGCCAGACCGCA TAA CACGGTCCGGCAG        ATAATTTTACATGCT  95 32
        thrS 1836121 .. 1836162 -  -2.1  -3.26722   CTCAGACTCACAATA CCAAGCTGCTCGCCTTCCA GACC TGTTAAGCGAACTTCCTGG  GCGCGAATTTCGCCA  44 91
 UTI89_C1911 1835636 .. 1835665 - -15.1  -3.72593   AACAAAGGCGAACAA       TGCCTGTGAAGCC CAAA GGCTCCACAGACA        GTGCTACTTGAAGGC 100 42
        rpmI 1835370 .. 1835384 -  -2.9  -4.87291   TATTCTAATTAAAAA               GTTAA AAACG TTAAC               GGCTTATGCGTACGG  68 29
        rplT 1834747 .. 1834762 - -10.4  -5.71712   GCGCATACAAAAAAA              GCCTCC ACTG GGAGGC               TTTCAGGCGCTGTTT 100 242
        pheS NONE
        pheT NONE
        himA 1830807 .. 1830821 - -12.8  -5.80951   AGTGAAAAGAAAAAA               GGCCGC AGA GCGGCC               TTTTTAGTTAGATCA 100 43
        btuC NONE
        btuE NONE
        btuD 1828387 .. 1828399 -  -2.7  -3.07895   CCGATTTTCAAGATA                CTAAT GAA ATCAG                ATGGTCGAAATCAGC  43 22
        nlpC 1827815 .. 1827841 -   -21  -3.79747   GTATTCAGGAGTAAA         TGGACGGCGATG TAT CATCGCCGTCCA         TTTTTCGACATACTA 100 38
        ydiV 1826825 .. 1826837 -  -3.3  -3.55261   GGGTAATAAAAGACA                GGGTC ATA GATCC                TCCTGTTTGATAGTG  50 82
        ydiU 1824884 .. 1824912 -  -3.9  -3.73402   ATATTTGTCAGCAAA       TCC-GCAATGGC TCTACG GCGATTGCTGGA        ATTATGGCGGAAAGT  56 508
        ppsA 1820290 .. 1820312 - -14.8  -4.08706   CGGGGATCACATAAA           CCCGGCGACA AAA CGCCGCCGGG           TATTTATTTTATTTC 100 34
 UTI89_C1889 1814922 .. 1814954 -  -6.3  -5.34309   ATGAGCAAACAAAAA      CAATATATGCCGGAT AAA ATACGGCGTGTATTG      CGGTTATACAACCGC  91 63
        ydiP 1813933 .. 1813980 -  -2.8  -4.36554   GATTATCAGAACAAA TAATCTGCAGGCGGCGCAGCCT CTTAAC AAACTGCGCCGCCAG-AT-TTA TCCGGCAAGACTTAC  60 23
        ydiJ NONE
        ydiI NONE
        ydiH 1800438 .. 1800468 -   -17  -5.05116   TCAGAAATAAGAAAA       CCCTTAAGTCTGTG CGA CACAGGCTTAAGGG       TTTCTACCCCATCCG 100 251
        sufA NONE
        sufB NONE
        sufC NONE
        sufD NONE
        sufS NONE
        sufE 1794582 .. 1794600 -  -3.9  -3.60627   GCAGGCCAGTGTAAA            CATTGACC ACCC GG-CAATG             TGAGCCAACCGGATG  53 58
        ynhG 1793439 .. 1793457 - -14.6  -4.74103   CTGTGAAGTGAAAAA             TGGCGCAC GAT GTGCGCCA             TTTTTTTGCCTGCTA 100 48
        ydhZ 1790659 .. 1790687 -   -14   -3.4945   ACTGAAGCAAGAATA        TCAGGATGAAGC TTACC GCCTCATCCTGA        ATGGTCATTTTACCA 100 30
        ydhY NONE
        ydhV NONE
        ydhW 1786834 .. 1786850 -  -5.2  -3.54129   GACATCTCCCTGAAA              TTTCAG GGGTT CTGAAA              CTGCTCTACCTCGAA  56 11
 UTI89_C1863 NONE
        ydhU NONE
        ydhT 1784283 .. 1784300 -  -4.9   -4.6391   AACAATTACAGAAAA             CAGGGGAT GAA ATCCC-TG             ATGTTGGCGAAGATT  72 231
        ydhQ 1780598 .. 1780621 - -13.9  -3.86252   CGCTAGTAAAGACAA          GGCGCAACC TTCACG GGTTGCGCC           TGTGTTTTTACGCAG 100 33
        ribC 1778321 .. 1778335 -  -4.2  -3.53224   GAGTGGCTCGCTAAA               GGCTAT TCT ATCGCC               CCCTCTCCGGGGGCG  52 49
        ydhB 1774484 .. 1774500 -  -6.5  -4.21462   ATCCATCAGCCAAAA              GATTCGC TGG GCGAAAC              AGCGTTCAACATGCT  70 149
        ydhP 1771840 .. 1771873 -  -8.1  -3.14564   GCACGTTGCCAGCAA     CTGTAACGCAGAAGG TTAT CCTTCTGCGTTTTTG      TTTAATTAGCTGTTG  64 31
        ydhD 1769485 .. 1769512 - -15.7  -3.09116   GGGATAGAGAAAGGA        CTGACGGATGC CCGTTC GCATCCGTCAG         TATTGCAGGACGGAT  93 40
        ydhL NONE
        ydhF NONE
        sodC 1764200 .. 1764237 - -10.5  -2.52516   CCCGTCATCATCAAC   CTGCCGCCCGAGAACTG GCGG CAATTGTCTGGCGGCTG    TACTGCTCGCTTTCG  69 83
        slyA 1760509 .. 1760544 - -11.8  -3.90744   CCCCGCGCTAAATAA    GTTTGCGTGTGGTCAG GTTA CTGACCACACGCCCCC     TTCATTTCACCCTTT  93 32
        ydhH 1758638 .. 1758651 -  -2.4  -3.63367   CGCGGTAAGAAAAAT               TCAG TTAACT CTGA                TATCACGGGTTAGCG  49 28
        ydhA NONE
        pdxH 1757493 .. 1757505 -  -3.4  -3.77196   GTACCAGCGATTAAA                GCAA GATTT TTGC                ATCTTTTCAGGGTGC  53 32
        tyrS 1756068 .. 1756095 - -14.2  -3.49419   TCCCTGTATAAAAAC        CAGGGGGAGTGA TTTC TCACTCCCCCTT         TCCACTTAATGCATT 100 39
        pdxY 1754818 .. 1754828 -  -5.4  -4.36914   TTTCCCGCTATAAAA                 CCAT CGA ATGG                 CTGAATTACATCGCC  70 384
        ydgJ 1743497 .. 1743521 -   -10   -5.1963   GCGAAGTAACAAAAA          TGGATGGTGC TAATT GCACCATCCC          CTTTTCACGCAAGGC 100 30
        malI 1738330 .. 1738346 -  -5.1   -5.3104   TCAGTAAAAATAAAA              GGCAC CGCCTGT GTGCC              ACATTTTTTATCATT  82 87
        hdhA 1737374 .. 1737385 -  -5.8  -3.01924   CATTGCTGTTGAATA                GTGC GAAG GCAC                 ACTCAATTCGTAAGC  52 169
        uidR 1736668 .. 1736694 - -10.9  -3.87318   AATTACGATATGAAA        CGCGGGCTCAGT TGTC ACC-AGCCCGCG         GAAAGAGAGAGAGGA  86 41
        uidA NONE
        uidB NONE
        uidC 1731804 .. 1731827 - -13.9  -4.24606   AATTCACAGCCAAAA          CGCCGGAGA TTTTTC TCTCCGGCG           TTTTTTCTTACTTCA 100 33
        fumA 1727139 .. 1727154 - -11.8  -5.47218   TGCCATGTAAAAAAA              CCGCCC CGAA GGGCGG               CTCTGTTTATTTCAC 100 32
        fumC 1725525 .. 1725554 -  -4.3  -3.55444   TGGTGAGTTGTTAAA       TTACGATGCCG-AC AAT GTGCAGCACCGTTA       TAAACCACAGGCGCA  53 86
        ydgC 1722042 .. 1722062 -  -8.3  -4.06419   CCTGGCGAGAAAGAA            GTGATCGAC CTG GTCGATTAC            TTACTTACCAGCTGC  77 88
        pntA NONE
        pntB 1715374 .. 1715399 - -13.3  -3.69068   CGATCTCAATAAAGA         GTGACGGCCTC CGCA GAGGCCGTCAG          GGTTACAGAGCTTTC 100 28
        ydgF NONE
        ydgE 1713221 .. 1713244 - -15.3  -3.65722   AAAATAATGTTCAAA          CGCTGCCCG ACAGCG CGGGCAGCG           TGTTCATCAGGCAAG 100 32
        ynfL NONE
         mlc 1707697 .. 1707717 -  -3.3  -3.16345   AACCAGGAAAATAAT            TAACCTTGA AAG TCTAAGTTA            TGCTTTCCTGGCCCA  46 82
        ynfK 1706886 .. 1706910 - -15.8  -2.93585   TGATATGTGAAATGA          CCGGGGAGTA TCAGC TACTCCCCGG          TTTATTGATTGCCTG  95 69
        ynfC 1696955 .. 1696977 -  -8.4  -2.89565   AATTTCAGATAATTA           TCTCCCCGGA GTA TCAGGGGAAA           GGTCTGGCAACCCGT  61 298
        ynfA 1695749 .. 1695764 -  -4.6  -5.67063   GTGATCACAAAAAAA              GGCGTA TATT TGCGCC               GTGAATGGTTGACAA 100 111
        rspA NONE
        rspB 1692955 .. 1692978 -  -9.6  -5.16841   TTATATGAATAAAAA          TCCCCTCTCC GGTA AGAGAAGGGA           TTGAGGATTTACAGA  93 446
        ydfI NONE
 UTI89_C1764 1690967 .. 1690989 -  -9.9  -2.96873   ATTTGCAGGAAATCA           GCGAATCTG TGCGC CAGATCCGC           CAGGAAAACAGCGAC  68 193
         dcp 1687025 .. 1687054 -  -8.6  -3.76168   AGCATAACCCAATAA       CCTAATGGCCCA GTAGTT CAGGCCATCAGG        CTAATTTATTTTTAT  75 290
        ydeH 1685786 .. 1685803 - -10.5  -5.76949   GACGGCGAAAAAAAA             CCGCCAG TAAA CCGGCGG              TGAATGCTTGCATGG 100 143
        ydeD 1683157 .. 1683197 -  -6.2  -4.36914   TTTTCCGCGATAAAA GCAGACGCACAGAGTGCTG GCAT CA-CATTCTGTGCGTATGG  TTTAGCCTCTGACCT  73 27
 UTI89_C1756 NONE
 UTI89_C1755 NONE
 UTI89_C1754 1680140 .. 1680167 -  -6.4  -3.18735   TTAAGAGTGTAGTAA        TTTCCTCCAG ATATCGCA CTGGAGAAAA         AATCAGGCATGGAGC  57 28
 UTI89_C1753 1678453 .. 1678466 -  -2.3  -2.84192   TAGATTACCACCAGA               CTTCC GCCT GGATG                CCGGCCATAAACTCG  41 1
 UTI89_C1752 1676681 .. 1676693 -  -7.7  -2.60688   CAACTAGTTGATAAC                GTGAC AAC GTCAC                TGAGGCAATCATGAA  59 311
        marC 1674939 .. 1674952 -  -9.5  -3.68662   ACACAATAGTCGAAA               GGCCC ATTC GGGCC                TTTTTTAATGATACG  77 30
        yneI NONE
        yneH NONE
        yneG 1669565 .. 1669577 -  -3.4  -3.48593   TATCTGTCCATACAA                TTGC GGGTG GCAA                TTATCTCAACGCAAT  50 132
        yneF NONE
        uxaB 1666345 .. 1666378 - -14.1  -3.38291   CCTACAAGCTTACAA     CATTAACAGGTGC TGCATGTG GCACCTGTTAATG      ATAAAGGCACACAGA 100 96
        yneE 1665028 .. 1665040 -  -6.2  -3.25538   CTGGGAACAAAACTA                CCCG GATCG CGGG                CGTGAGCCGCTGGCT  54 323
        hipB 1663741 .. 1663754 -  -3.1   -3.1811   TTTCTGACAATAAAT               CAAAC GGTT GTCTG                GATTTAGCATGATAA  46 273
 UTI89_C1733 NONE
 UTI89_C1732 1658729 .. 1658761 -    -2  -3.81689   AATATGATTATCAAA      CTGAATATCGAAAC CTGAT GTATCCATAATCAG      CCTTTTATTTCAGTA  51 22
 UTI89_C1731 1658495 .. 1658519 -    -5  -3.64599   CCATTACATTTTAAA          GGTTCGCATT CAAGC AGTACGAACC          ATCTTTATTACCTGT  57 10
 UTI89_C1730 1658203 .. 1658223 -  -9.7  -4.43309   TAACCTCAAGTAAAA            CGGGCGATA TTG CATCGCCCA            TGAATAATGAATTTA  86 38
 UTI89_C1729 NONE
 UTI89_C1728 NONE
 UTI89_C1726 NONE
 UTI89_C1725 1653804 .. 1653831 -  -5.7   -4.4458   TACAGACATAATAAA        TCCTCTAAGTA ACTGAA TACCTAGAAGA         TGTCGTACTGTTCAT  72 80
 UTI89_C1723 1653141 .. 1653174 -    -9  -2.52516   TCTGTCAGCAGTAAG     TGAAC-GGCCTGACC TCACC AATCAGGCCTGTTCA     TCCAGTTAGTTGGTA  65 6
 UTI89_C1721 NONE
 UTI89_C1720 1650986 .. 1651000 -  -7.2  -4.37886   TTATTGCTTATAAAA               CAAGAA TCA TTCTTG               ATTGGATGTTGCCCT  77 462
        fmlA 1650148 .. 1650158 -  -2.6  -3.95584   TTGCTACCAAGTAAA                 TATT TTA AATA                 ACAGCAAGTTTAACT  54 213
        fmlB NONE
        fmlC 1647401 .. 1647419 -  -3.2  -4.45077   TAAAAAGGAGGAAAA             TAAAATCA AAT TGATGTTA             TTGCCAGGTATAGAT  64 288
        fmlD 1646198 .. 1646213 -  -7.6  -3.72396   AACATGAATATATAA              GAGTAG GGGA CTACTC               TCTTACTATTTTTAC  68 255
        ydeP 1643781 .. 1643811 - -12.8  -3.28537   ATAGTCAATGAGGAA       TTCTTCTGCTGT GCGGATG ACAGCAGAAGAA       ATGAGGAGGCGAATT  90 39
 UTI89_C1714 NONE
 UTI89_C1713 1642474 .. 1642496 -  -8.4  -2.53831   CGCCTAAAAACAACG           CGGGGCAG GGAATGG CTGCCCCA           TTTAATTCTTACGCA  63 73
        ydeN 1640428 .. 1640447 -   -15  -2.76815   ATCTCGCTCAATAAG            GCGGCGGA AAAA TCCGCCGC             ATGAAGGTTAAGTTA  89 38
        ydeM 1639172 .. 1639197 - -10.5  -3.95424   ATGATGAAGACGAAA         CACCCGACA GGAATTTA TGTCGGGTG          CCTTGTTAAGGTCAT  82 79
        yddA NONE
        yddB 1634828 .. 1634845 -  -6.2  -4.13945   ATCTCCATGCGAAAA             CCGGGC GAATTT ACCCGG              TAAAGTAAAATCCGA  68 45
        pqqL 1631994 .. 1632018 - -13.6  -3.27639   GAATATTGATAAAAT          CCCCGCCAAC GATGT GTTGACGGGG          CTGTGATTATTTTGG  93 32
        gadB 1630216 .. 1630245 - -15.1  -3.57387   AACAGACTTTGGAAA       TTGTCCCGAAACG GCTT CGTTTCGGGACAC        CGTTACCGTTAAACG 100 44
        xasA 1628525 .. 1628547 - -13.5  -4.83593   AACAAGCACGAAAAA           GGGAGCGAT GAATT ATCGCTCCC           TTGTCTTATAACCAT 100 51
        yddW 1626861 .. 1626871 -    -4  -4.70515   TATACTGAAAAGAAA                 TAAG CGA CTTA                 GGACAGTTTCAATCT  69 277
 UTI89_C1704 NONE
 UTI89_C1703 NONE
 UTI89_C1702 1624130 .. 1624143 -  -9.5  -5.28942   CACGTTAAATAAAAA               CCCGC GAGT GCGGG                CGAGAGGAATTTATC 100 39
         bdm 1622914 .. 1622925 -  -5.8  -3.32946   GTTTTAAGGACAACA                TCGC CGTA GCGA                 AGAAACACGTGCTAA  56 76
        rpsV 1622683 .. 1622704 - -13.1  -5.71295   AGATAAAAACAAAAA           CACCATTGC GCAG GCAATGGTG            TTTAATCGTCATTGA 100 58
        sfcA 1620854 .. 1620877 - -14.6  -2.52138   AGGGAGAGGAAAATT          GCCCGGTAGC CTTC ACTACCGGGC           GCAGGCTTAGATGGA  89 32
        adhP 1619579 .. 1619600 -  -5.9  -3.53012   CTTGTTCCCTCGAAA           GGAACACTA TCAC TATTGTTCC            GTACAGCGCAACAAA  57 165
 UTI89_C1695 NONE
 UTI89_C1694 1618789 .. 1618808 -  -6.4  -4.19238   GCTTTAAGCTGAAAA            TGGCGC TGTAAAAG GCGCCA             TTTTTTTATTGTAGA  70 209
 UTI89_C1690 1616938 .. 1616950 -  -9.1  -2.72263   ACAGTTTGTGGAAAT                CAGCG AAA CGCTG                GCGGCGGCGAAAGGC  63 272
        yddG 1613032 .. 1613054 -  -9.8   -3.1706   AATTTATCTGATTAA           CTGCCGGGCC GTA GACCCGACAA           TTATTTTAGCCACGA  72 31
        narU NONE
        narZ NONE
        narY NONE
        narW NONE
        narV 1604575 .. 1604597 -  -6.2  -3.14132   CTGCGGTTTCATTAA           TGTTCTCCTG TGG CTGGAGAACT           ATCATAGCCTGCAAG  57 79
        yddE 1603613 .. 1603657 -  -5.9  -3.53811   CGGATGTGGCGTAAA CGCCTTATCCGGCCTACA TTAGCCCGGT TGTAGACCTGATAAG-CG AAGCGCATCAGGCAA  57 46
        yddH 1601968 .. 1601978 -  -5.4  -3.58329   GAAACATTGCTTAAA                 CAAC TTG GTTG                 CTGCATATGATTCTT  59 40
        ansP 1593605 .. 1593629 - -10.7  -2.60392   CAGCGCGTAATGAAG          CCTACGTGACG CAT CGTCAGGCAGG          TAAAGTCAGTGTGAT  69 319
        yncD 1590374 .. 1590397 -  -8.8  -4.99645   AGCCGATAAATAAAA          TACGCCCGGC AAAT ACCGGGCTTA           AAGATAATTACTCAA  91 33
        yncA NONE
        ydcZ 1588553 .. 1588568 -  -7.6  -3.40403   TCTTTCTCACGATAA              GAAACG CATC CGTTTC               TTAAGCGCCTTTCTG  63 417
 UTI89_C1664 1588195 .. 1588205 -  -5.4  -3.75898   AATAAACCAGCCAAA                 TCTC ATA GAGA                 TAAGAGTAAACAAAC  61 89
 UTI89_C1656 NONE
        yncJ 1580189 .. 1580202 -  -2.3  -4.26589   ATCACATACTGAAAA               TGCCG TTAC CGGGA                AGCGTAGTGGCATCC  58 180
        ydcO 1575968 .. 1575992 -  -8.6   -3.6502   TATCCGGTACCGAAA          CCTTCTACCC AGGTA GGGCAGAAAG          TTCTGGATAAAATTT  69 464
        ydcK 1572485 .. 1572497 -  -3.3  -4.69656   AACCACTGAATAAAA                CCGCT GAA ATCGG                CTACTGGCTGGACGA  68 267
        ydcI 1567391 .. 1567412 -  -8.7  -3.76413   TGTGAAAATGTTAAA           GGAGGGATC GACA GATCCCTTC            ACCTTTCAGAACGGC  75 31
         hok 1566352 .. 1566384 -  -4.9  -4.92385   GATATTTAAAGAAAA      CGCCTGTACTA AAACCGACCCG TGGTACAGGCG      AAGAATACGGGCCTA  77 466
 UTI89_C1638 1564584 .. 1564605 -   -13  -3.43853   GTAATGAGTGAAAGA           GGCGGAGG TTTTTT CCTCCGCC            TGTGCGCGTCAGAGT 100 34
        acpD 1556752 .. 1556764 -  -4.1  -2.94099   CGTTTCCACGACATA                TTCCG GCA CAGAA                TGCGGTTCTGGACGT  46 416
 UTI89_C1629 1552231 .. 1552258 - -11.5  -3.23854   AGAATAACGAATATA        CAAAAGGGAAA GATGCA TTTCCCTTTTG         TTTCTTTTTTAATGG  81 34
        ldhA 1538069 .. 1538091 - -11.3  -3.66018   GGATTATCTGAATAA           GCTCCCCTG GAATG CAGGAGAGC           GGCAAGATTAAACCA  87 33
        hslJ 1537515 .. 1537546 -  -8.1  -3.09516   GTGTGCATTACCCAA      CGGCAAACG-CTGT AGCGA ACAGTCACTTGCCG      CCGGGAGCTGTGGCA  62 45
 UTI89_C1620 1537056 .. 1537082 -  -4.3  -2.91322   ACATTGCGCAAATGA         GGGGCGCAC GAAATTGCT GCGCGCCCA         GTAGTAATCGTTCAA  48 43
        ydbK 1533449 .. 1533468 - -11.4  -3.88971   CACATAAGAAGACAA            GCCCGAAC AGTC GTCCGGGC             TTTTTTTTAGAATTG  91 62
        ompN 1531979 .. 1531997 - -10.2  -4.91459   GAATAGGCAGAAAAA             GCCCGCCA AAA CAGCGGGC             AGGGGGATTTAGAAC  93 34
        ynaF 1531404 .. 1531423 - -10.7  -5.13137   GAAATAAATCAAAAA            GCCCGCA GCAATG TGCGGGC             GTTAGTGTCAGCGCA 100 33
 UTI89_C1616 NONE
        ydaO 1528135 .. 1528158 - -14.6  -2.80074   GCCTCCATAAGAGTA          GCCCGATACG CTTG CGCATCGGGC           GCTATCCTGGTTATT  89 36
        ydaM 1523234 .. 1523247 -  -3.1  -3.35867   CCAACGCGTAACCAA               CG-TGC GCC GCAGCG               TATCGACACGCTGCA  47 497
 UTI89_C1608 1519332 .. 1519360 - -10.3   -5.9003   AAATGAATAAAAAAA        TAGAGCCTGTCGA CAT CCGCCAGACTCTA        CAGTACACACAGCAG 100 154
 UTI89_C1607 NONE
         ogt 1518377 .. 1518394 -  -8.5  -4.14739   CTATCTATTTGAAAA             CCCTTAA GTTG TTAAGGG              TGACTTTACATAAAA  78 73
         fnr 1517425 .. 1517473 - -14.2  -3.23638   TGAAACAGTGATGAA CCTTCTGTCAGATCAATAAATC AGAAA AATTTAATGATATGACAGAAGG ATAGTGAGTTATGCG  95 47
        ydaA 1516352 .. 1516373 - -10.1  -5.30155   GCAGTAAGTAAAAAA           TAGGCCCGA TAAC TCGGGCCTT            GTCAGTTATTGAAGA 100 45
        ynaI 1514587 .. 1514609 -  -3.5  -3.63589   GAAAATACCGTTAAA          GCG-CGTAAT GCCG ATTACAACGC           GGCAGAAAAAATCCT  53 227
 UTI89_C1599 NONE
 UTI89_C1598 1510100 .. 1510124 - -13.7  -4.22591   AATAAGTTTAATAAA          TCGTACTGCAC ATA GTACAGTACGA          TGGTAGCTATATAAT 100 45
        ycjI 1508794 .. 1508818 -  -4.1  -3.62597   GCGATGCTTGAACAA          CCGCTTCCTGC GCA GGACGATGCGG          CGCTGGAGAATTTTA  53 332
         tpx 1507517 .. 1507561 - -15.9   -3.4382   AAGAACGAAGAGTAA GCGTGAATATGCCTGATGGTG CAA CACCATCAGGCATATTAACTT ATGCTTTCAGTACAG 100 24
        ycjW 1502181 .. 1502212 - -10.8  -2.74799   GATAATGTGCTAAAT      TGCCGGATGCGGGG CGAG CGCCAAATCCGGCA       TACATTTATTTCAAC  74 31
 UTI89_C1580 1490879 .. 1490891 -  -3.4  -4.17355   TAACCGTAAAAAATA                CTCT AGTAA AGAG                ATAACGACAGAACTG  60 158
        pspF 1485910 .. 1485951 - -14.6  -3.12668   TATTTTTATAGTTAA TGGCGCGGTGCATTACCCT CAGGC AGGATAATGCGCCGCG-CA TTCGACTATTACGTT  89 327
        ymjA 1485381 .. 1485395 -  -5.6  -3.08679   GTTGGTCATTGAACA               GGTGGC GTC GCCATC               AGTTCAACATTCGTA  52 211
        sapA NONE
        sapB NONE
        sapC NONE
        sapD NONE
        sapF 1479943 .. 1479978 - -15.6  -3.54779   ACCAAAAGTAATGAA    CACCTCATCCTGA-GGG GGG CCTGTCAGGATGAGGTG    CAAAACACTAACGGT 100 33
        fabI 1471140 .. 1471160 - -12.5  -3.71149   GTATAACAGAGATAA            CGGGCGGCA GAA CGCCGCCCA            ATATTTACCAACAGA  95 45
        yciW NONE
         rnb 1467871 .. 1467895 - -13.6  -4.42062   GAGCGGGGAAATAAA          CGGCCCATCC ATGAG GAATGGGCCG          TGAAAGGAGATTACG 100 36
        yciR 1465586 .. 1465616 -  -2.7   -4.8143   TGAATAATGCAAAAA       TTGCCGCTAAA AGAGAAGTG TTTAACAGCAA       CGGCTAATTATCATC  68 96
 UTI89_C1557 1465350 .. 1465390 -  -3.2  -4.49756   CCTCAAATAGGAAAA  CCTGAAGGCACGATTG TTAGATCTC CCACGGTGCCTTCGGG  ATGTCTGGCGTAGAT  64 1
 UTI89_C1556 1464349 .. 1464362 -  -2.3  -3.54919   AATTATTCCGTGAAA               TCCGC TCGC GCGCA                GGGTTATATCACGCA  47 190
        osmB 1463923 .. 1463942 - -13.6   -5.0916   CGGCTAACATAAAAA            GCCACGGA TATA TCCGTGGC             TTTCGAATATTTTAC 100 123
        ribA 1459048 .. 1459058 -  -8.2  -3.82433   ATAAGCAGGAGCAAA                 CGCC GCT GGCG                 GTGATTGCCGGGAAA  72 470
        yciN 1451337 .. 1451356 - -10.7  -4.46775   GATGTAAAAGACAAA            CGCGAGG ATAAGA CCTCGCG             TTTTGCTTTAATCAA  93 33
        yciK NONE
        btuR 1448683 .. 1448703 -    -9  -3.02166   CGGTTAATCAAAGTA            TGCCGGAC GTCAT ATCCGGCA            TTTTTACAGATTAGT  68 36
        trpE NONE
        trpD NONE
        trpC NONE
        trpB NONE
        trpA 1437332 .. 1437354 - -11.2  -4.45261   TAAAGAAAGTTAAAA           TGCCGCCAGC GGA ACTGGCGGCT           GTGGAATTAACTGCG 100 32
        yciG 1436736 .. 1436757 - -13.7  -2.94144   TCTCCAGTGAAATCA           CTGCGAGCC ATAC GGCCCGCAG            ATGCAATTATCTTTA  87 69
        yciF 1436176 .. 1436194 -  -2.4  -3.16914   ACGATTCATGAAAAT             GTCCTCTT TAT AAAATGAC             TAAAAGTTAAAGTTC  44 46
        yciE 1435618 .. 1435639 - -14.5  -4.84017   AATTCCGCACAAAAA           TGACCCCGT AATT ACGGGGTCA            ATAAGGACATGGTAT 100 49
 UTI89_C1524 1434622 .. 1434634 -  -7.7  -3.58533   TTACAAGGGGTTAAA                TGCTG CCG CAGCA                TAGCGATATTGAAAT  69 101
 UTI89_C1522 1433658 .. 1433674 -  -6.5  -5.80003   GGAAGAAACAAAAAA              CAACCTG ATG CAGGTAG              CCAGTGAGCATATTG 100 247
 UTI89_C1520 1430537 .. 1430568 -  -4.5  -5.02074   GCAGCCGCGAAAAAA     TCAGCCAGC-GATGC CAGT GCATCAGCCAGC-GA      GGCGGCAACTCATGC  79 104
 UTI89_C1512 1423066 .. 1423080 -  -6.4  -4.30576   GGTGGACGATGAAAA               CCTTCC GCT GGAAAG               TGAAACCCGGGATGG  73 237
 UTI89_C1494 NONE
        ydfO 1408776 .. 1408787 -  -2.2  -4.99435   GGGAATAATCAAAAA                CGAT GCAC ACCG                 GGGTTACCGGGTACA  69 99
 UTI89_C1489 1406814 .. 1406836 -  -6.3  -4.08216   GCAGTCGCCGGAAAA          GCGCCCCGTA ATTT TA-GAGGCGC           AGAATGTATGGATAA  68 68
 UTI89_C1466 1394226 .. 1394236 -    -4  -4.87786   TTAAGTTTAGAAAAA                 TGAA CTT TTCA                 GGTCAATGTTTTTTT  71 116
        ydfA NONE
        ydfB NONE
        ydfC 1393134 .. 1393156 -  -2.6  -4.28548   AGTCACGGAGTAAAA           CTGATACCGC CAA ACGTCACCAG           AAAATTGATAACAGA  58 367
 UTI89_C1461 NONE
 UTI89_C1460 NONE
        exoO 1389947 .. 1389981 -  -3.5  -2.70932   GTCGTTCGCTAATCA    TGGTCGCCG-CCACTA TAGC TGGTGGGCAACGACCG     GGGTTGAACATTAAA  43 36
 UTI89_C1458 NONE
        intO 1388564 .. 1388582 - -11.8  -4.08064   AACCCCTCTGCAAAA             CTGGTCAT CAA ATGACCAG             TTTTTTCCATTCCTT  93 14
        yciC NONE
        ispZ 1386132 .. 1386166 - -10.8  -4.22948   AAAACCGACTTAAAA     GGAAAATCACAGGCGC GAT GCTACTATGATTTTCC     TGAGGAGAACAGAGG  88 78
[truncated: 60,203 more chars]
