# Supplementary material for: Rapid, accurate, computational discovery of Rho-independent transcription terminators illuminates their relationship to DNA uptake
Source: Genome Biol. 2007 Feb 21;8(2):R22. doi: 10.1186/gb-2007-8-2-r22 (PMC1852404; doi:10.1186/gb-2007-8-2-r22)
Supplement: Additional data file 4 — Best terminators found downstream of each of the genes of the 343 organisms studied. [file gb-2007-8-2-r22-S4.zip › Escherichia_coli_W3110.bag]

        thrL     280 ..     301 +   -13  -6.06723   GAAACACAGAAAAAA           GCCCGCAC CTGACA GTGCGGGC            TTTTTTTTTCGACCA 100 41
        thrA NONE
        thrB NONE
        thrC    5044 ..    5070 +    -8  -5.24129   CATTATCTCAATCAG        GCCGGGTTTGC TTTTAT GCAG-CCCGGC         TTTTTTATGAAGAAA  91 49
        yaaX    5564 ..    5597 + -11.7  -2.62043   CAATCCGGCATTCAG     CGCCTGATGCGACGC TGGC GCGTCTTATCAGGCC      TACGTTAATTCTGCA  79 59
        talB    9198 ..    9227 + -12.9   -2.5294   CTGCTGTAATCATTC       TTAGCGTGACCGG GAAG TCGGTCACGCTAC        CTCTTCTGAAGCCTG  84 32
         mog    9959 ..    9973 +  -4.2  -3.13164   ATCGGCAGAACGGTG               CGACCA AAC TGCTCG               TTCAGTACTTCACCC  47 91
        htgA   11660 ..   11671 +  -2.2  -3.90112   CAGGAAGTTTCAGCG                CCAG ATCG TTGG                 TTTCGTTACGCGGCA  54 370
        dnaK   14105 ..   14142 + -17.1  -3.25823   AACGGGTAATTATAC   TGACACGGGCGAAGGGGA ATT TCCTCTCCGCCCGTG-CA   TTCATCTAGGGGCAA 100 51
        dnaJ   15388 ..   15409 +  -4.4  -3.52073   GTGGCGGGGATCACT           CCCATAAG CGCTAA CTTAAGGG            TTGTGGTATTACGCC  54 115
        insL   16968 ..   17000 +  -4.9  -4.64844   TTCAGCATATAGGAG     GCCTCGGGTTGATG GTAAAA TATC-ACTCGGGGC      TTTTCTCTATCTGCC  73 436
        nhaA   18671 ..   18690 + -10.7  -4.59414   CAGGACGGTTTACCG            GGGAGCC ATAAAC GGCTCCC             TTTTCATTGTTATCA  95 41
        nhaR   19627 ..   19653 +  -5.1  -2.62043   GTGCGTTAATCGGCA         GCTCCCCCA AAGTTAAGG TGGGGGAGA         TAGATTAGTTGTACA  48 32
        yaaY NONE
        ribF   22340 ..   22353 +  -3.7  -3.54475   TTTGGGCTAACAAAA               CCGGC TTAA GCCTG                TTATGTAATCAAACC  52 17
        ileS NONE
        lspA   25729 ..   25778 + -18.1  -3.53811   GATGCGATGCTGACG CATCTTATCCGGCCTACAGATTGC TGC GAAATC-GTAGGCCGGATAAGGCG TTTACGCCGCATCCG 100 53
        fkpB NONE
        ispH   27256 ..   27275 +  -9.3  -5.24129   TAAGTTATGCGAAAA            TGCCGGT CTTGTT ACCGGCA             TTTTTTATGGAGAAA 100 54
        rihC   28224 ..   28251 +  -6.4  -3.70149   CTGTCACATGTTATT        GGCATGCAGTC ATTCATC GACT-CATGCC        TTTCACTGATATCCC  62 42
        dapB   29186 ..   29205 +  -2.2  -4.35483   TGTACTTGATCTCAA            TAATTTGT AACC ACAAAATA             TTTGTTATGGTGCAA  59 16
        carA NONE
        carB   34092 ..   34111 +   -10  -6.07627   ATCGAATAACTAATA            CGGTTCTC TGAT GAGGACCG             TTTTTTTTTGCCCAT 100 79
        caiF   34804 ..   34826 +  -8.4  -4.33165   TAGGCGTCACATCCG           TCGTCCCC TGCAAAC GGGGGCGA           TTTTCCTCCATTTGC  84 134
        fixA NONE
        fixB   44105 ..   44116 +  -5.8  -3.58037   GAAGATCCTTCCGGC                GCTG ACCG CAGC                 TTTAGCGCGTTGATC  59 1
        fixC NONE
        fixX   45737 ..   45747 +  -2.4  -2.83798   CCTTTGGTGTGGAGT                 TCCG TTA CGGC                 TGATGTTGGTTTGAT  40 12
        yaaU NONE
        kefF NONE
        kefC   49761 ..   49773 +  -3.3  -3.72363   ACATCATCCTCGCAC                CAGTC GAC GACGG                TTTACGCTTTACGTA  53 155
        folA   50327 ..   50359 + -15.6  -2.58999   GAATTTACGGCTAGC      GCCGGATGCGACGC CGGTC GCGTCTTATCCGGC      CTTCCTATATCAGGC  93 50
        djlA   58218 ..   58237 + -11.4  -3.90744   TGCCCACGATTAAAG            GTGGCCGC CCTG GCGGTCAC             TTCTTTGAGAAAAGG  91 64
        yabP   59108 ..   59138 +  -4.7  -3.54951   GGACGGTGCTAACCT      GGACGGTGCTACCG TGAA CGGTGCTACC-TCC       TTATATGATGAGGTA  54 9
        yabQ   59619 ..   59634 + -10.4  -4.03234   GGCAGAAACAAAAAA              TCCCCG GACT CGGGGA               TTTATGTACAAGAGG  82 365
        araC   71315 ..   71327 +  -4.8  -3.25088   AGTAGCATAGGGTTT                GCAG AATCC CTGC                TTCGTCCATTTGACA  52 75
        yabI   72145 ..   72159 +  -7.1  -3.30124   CGGGTTGCCTGATGC               GACGC TTGCC GCGTC               TTATCAGGCCTACAA  63 55
        setA   79284 ..   79294 +  -4.6  -4.72272   ACGAAGTCCGGGTTT                 GGCT GTT GGCC                 TTTTTCATCCAGAAA  72 510
        leuO   85318 ..   85357 +   -16  -5.49234   CAAACGCTAACTGAT  TGCAGAATAGGTCAGACA TGAA TGTCTGGTTTATTCTGCA   TTTTTTATTGAATGT 100 31
        ilvI NONE
        ilvH   87874 ..   87894 +  -9.7  -5.41143   AATGCGCAATTTACA            GCCCAACAT GTC ACGTTGGGC            TTTTTTTGCGAAATC 100 51
        fruR   89238 ..   89253 +  -6.8  -2.72043   TTATTTTGTTACATG              CGGCGA TGAA TTGCCG               ATTTAACAAACACTT  55 231
        mraZ NONE
        mraW NONE
        ftsL NONE
        ftsI NONE
        murE NONE
        murF NONE
        mraY NONE
        murD NONE
        ftsW NONE
        murG  100715 ..  100736 +  -3.8  -2.64651   GCCCGGGCGTAATTG           TAGCGATGC CTTTT GCATCG-TA           TGAATTTAAGAAGTT  44 29
        murC NONE
        ddlB NONE
        ftsQ NONE
        ftsA NONE
        ftsZ  106506 ..  106527 +  -6.7  -3.09208   TGCTAAACTGGCCCG           CCGAA-TGTA TAG TACACTTCGG           TTGGATAGGTAATTT  58 75
        lpxC  107501 ..  107544 +  -4.5  -6.17292   CTGTCGTATAAAATT CGACTGGCAAATCTGGC ACTCTCTCCG GCCAGGTGAACCAGTCG TTTTTTTTTGAATTT 100 52
        secM  108246 ..  108264 +  -2.2  -3.80207   TTACTTCATTTTATT             AACTCCGC AAC GCGGGGCG             TTTGAGATTTTATTA  51 54
        secA  111006 ..  111023 + -12.7  -5.33866   ACTGTTGAAGTAAAA             GGCGCAG GATT CTGCGCC              TTTTTTATAGGTTTA 100 47
        mutT  111550 ..  111579 + -12.1  -2.72144   AATTTGTTTTTGTAG       GTCGGATAAGGCG TTCA CGCCGCATCCGAC        ATTTGCACAAGATGC  79 142
        guaC  114496 ..  114521 + -16.2  -3.32963   CCTGTAATCTCCCAA         CGCTGGCGTG GAGCAA CACGCCAGCG          TTATCCCATCCCACT 100 34
        ampD NONE
        ampE  120192 ..  120202 +  -2.4  -3.46586   ATTAATGCGCTTTTA                 CGGC TTT GGCG                 GTTTTCTCTTTAAAC  47 82
        pdhR  122861 ..  122886 +  -4.9  -3.24924   GAAAGAATTAGTGAT         TTTTCTGG-TAA AAA TTATCCAGAAGA         TGTTGTAAATCAAGC  52 30
        aceE NONE
        aceF  127596 ..  127613 + -14.1  -5.32882   GATGTAAGTAAAAGA             GCCGGCC CAAC GGCCGGC              TTTTTTCTGGTAATC 100 34
         lpd  129372 ..  129388 +  -6.5  -5.50499   CCGGCAATTAAAAAA              GCGGC TAACCAC GCCGC              TTTTTTTACGTCTGC 100 61
        acnB  134248 ..  134273 + -12.7  -6.02919   GCATAAACGACACAA         TGCCCGGTGAAT GAG ATTC-CCGGGCA         TTTTTTTATTTCTAA 100 61
        yacL  134836 ..  134873 +  -3.5  -3.19293   CTCGCGCATTTCTTT  CC-ACAGCGCAGCGGTA ATTTCC TGGCGCT-CGCTGTCGG   TTAAGTCTTCCGGTT  47 111
        cueO  138626 ..  138641 +  -3.2  -3.03771   TGATGTTAGGGTTTA              CGGTAT AAAA AGACCG               TATTCGGAAATATGC  45 18
         hpt  141971 ..  142004 +  -3.1   -5.4182   CTGGACGAGTAAGTG     TGAAGTTGCCGGATGT GTT GCATCCGGCA-TGGCA     TTTTTATTTGTGGTT  81 29
        yadG NONE
        yadH  144479 ..  144508 +  -9.3  -4.10657   CGTAGCTAAGGCTAT       TTCCTCTCCTCTG GATT TGGGGGAGAGGAG        TTTTGACGGCTATCA  80 32
        yadI  145034 ..  145055 +  -5.2  -3.92542   CCGCGATTCTGATGG           CGCTTTTG CTACAA TAAAAGCG            TTGTTTCACCCTCGG  61 42
        yadE  146727 ..  146741 + -11.4  -3.56099   CCTGTCGTTAACGAA               GCAGGC GAT GCCTGC               TTTGAGGAAATTCTC  85 442
        yadD  147912 ..  147936 +  -7.8   -3.1855   GGGGTAAATTAATAA          CTGGCGCCAT CAGCC GTAGCGCCAG          TTAAGTATTACGCCA  64 67
        hrpB NONE
        mrcB  167389 ..  167408 +  -9.2  -3.68662   GCTCAGATTGCGTAC            CGCTTGCG AACC CGCCAGCG             TTTCGAATATTATCT  75 150
        fhuA  169739 ..  169758 +   -15  -2.74322   CTAATTTCTCTTTTG            GGGCACGG ATTT CCGTGCCC             ATTTCACAAGTTGGC  89 37
        fhuC NONE
        fhuD NONE
        fhuB  173513 ..  173526 +  -8.1  -3.30124   ACGGATGCCCGATGC               GACGC TGGC GCGTC                TTATCGGGCCTACAA  65 94
        clcA NONE
        yadR  176964 ..  176992 + -14.7  -3.68024   ATCTAATCTGTTGTT        CATGTGCCGGATA AAC TATCCGGCACATC        TTCTCTCTTCAACGC 100 35
         dgt NONE
        degP  182319 ..  182342 + -14.6  -3.52093   AGTAATCTCCCTCAA          CCCCTTCCTG AAAA CGGGAAGGGG           TTCTCCTTACAATCT 100 36
        cdaR  183967 ..  183981 +  -7.1  -4.40003   AAACTTAACGCTCTT               GGCGA AAAAC TCGCC               TTTGTCTTTCTGGAA  75 372
        rpsB  190774 ..  190794 + -11.1  -4.89729   GTACACGTTTGGTTA            GGGGGCC TGCATAT GGCCCCC            TTTTTCACTTTTATA 100 200
         tsf  191719 ..  191740 + -13.7  -4.84761   CTTAATTATCAAAAA           GGAGCCGCC TGAG GGCGGCTTC            TTTTTGTGCCCATCT 100 36
        pyrH  192835 ..  192853 +  -3.1  -4.11751   ACTGTGTGTGACTGT             CTGGTCT GACTG AGACAAG             TTTTCAAGGATTCGT  57 280
         frr  193442 ..  193490 + -11.8  -5.27206   TGATTTCTTGAACGA CAAAAACGCCGCTCAGTAGATCC TTGC GGATCGGCTG-GCGGCGTTTTGC TTTTTATTCTGTCTC 100 38
         dxr  194822 ..  194839 +  -8.4  -6.02914   TATAAGGTCAGATAT             GCCGTG GTTTTA CACGGC              TTTTTTTTGTATAGG 100 130
        ispU NONE
        cdsA NONE
        yaeL  197886 ..  197901 +  -5.4  -3.33696   ACTTTTCAATGATTT              CTCTCG GTTA TGAGAG               TTAGTTAGGAAGAAC  56 13
        yaeT NONE
        hlpA NONE
        lpxD  202023 ..  202060 + -12.7  -4.07515   TTGTTCGCCAAACTT   TACGGCCTGTCTCATTC TTAC GATTGCGGCAGGCCGTG    TTATTATTGTCGTTT 100 52
        fabZ  202539 ..  202560 +  -4.3  -2.79098   ACGATGATGTGTGCT           CGTAGCCGG GAGG CCTGATACG            TGATTGATAAATCCG  47 8
        lpxA NONE
        lpxB NONE
        rnhB  205075 ..  205086 +  -5.8  -3.01243   GTCAAACGCGCACTG                GGAC TTGC GTCC                 TGATTCTTGTGTCGA  52 11
        dnaE NONE
        accA  209601 ..  209618 +  -9.1  -5.24129   AAAAGTTCTGAAAAA             GGGTCAC TTCG GTGGCCC              TTTTTTATCGCCACG 100 46
        ldcC NONE
        yaeR  212286 ..  212306 + -13.3  -3.24925   TGTCATCGCCGCATT            TGCCCGGTA ACG TGCCGGGCA            TTGCTACTGTAAAAT  91 45
        tilS  213962 ..  213975 +  -8.1  -4.65895   ACCAGTAAGTTTGCC               GCAGC GTAT GCTGC                TTTTTCCCTGACAGC  84 358
        yaeQ NONE
        yaeJ NONE
        nlpE  216111 ..  216124 +  -8.1   -3.4252   CTCAACGCCTGATGC               GACGC TGGC GCGTC                TTATCATGCCTACAA  67 157
        gmhB  223849 ..  223860 +  -4.4  -3.73224   GAACGGTAACAGGAA                GAAG CTTG CTTC                 TTTGCTGACGAGTGG  58 466
        dkgB  229981 ..  229998 + -11.3  -4.68593   ATTAAGCCTCTCTGA             CAGCTCC TCCG GGAGCTG              TTTTTACATGCTCGC 100 36
        yafD NONE
        yafE  232558 ..  232578 + -10.4  -5.25699   GGCATAAATAAAAAA            GGCACCGG GGGAA TCGGTGCC            TTTTTATTATCTGGT 100 34
        yafS  235562 ..  235574 +  -4.1  -3.14132   TTGGTAGCCTGTATC                TTCCA GTG TGGGA                TTCATCGCCGCGGCA  47 49
        dnaQ  237038 ..  237060 + -11.4  -5.88197   AATGAGTTCAGAGAG           CCGCAAGATT TTT AATTTTGCGG           TTTTTTTGTATTTGA 100 265
        yafT  238351 ..  238371 +  -4.8  -3.37513   GGGAAAATTCCCGTA            TTATTACC GCAGG GGTGATAA            TTAGTATTGACATAT  54 256
        yafF  239813 ..  239825 +  -4.7  -3.00918   CATTCCACAATCACT                CGCGC ATT GCCCG                CTTTATAATGTAGAT  48 460
         ivy  240833 ..  240850 + -12.7  -3.89354   TAGCGGATAAAGAAA             CGGAGCC TTTC GGCTCCG              TTATTCATTTACGCG 100 42
        lpcA  244290 ..  244308 +  -9.5  -2.53747   TAAATCAATCTTCGC             CGGGGGC CATGC GCTCCCG             CTGTTGTGGAGGTTA  68 194
        yafJ  245100 ..  245115 +  -7.6  -3.21912   TGTAGTTTGATGCCA              GTTGTG GCTG CACAAC               TTCGTGGCTTAACGG  61 31
        yafL  247472 ..  247525 + -10.1  -2.56747   TGTAGGACGGATAAG GCGTTTACGCCGCATCCGGCAGTTG TACG CAGGTGCCTGATGCGACGCTGGCGC GTCTTATCATGCCTA  70 36
        yafM  248156 ..  248169 +  -8.1   -3.4252   GCAGATGCCTGATGC               GACGC TAGC GCGTC                TTATCATGCCTACAA  67 47
        dinB NONE
        yafN NONE
        yafO  252678 ..  252688 +  -2.4  -2.87035   TGGGAAAATGGCAGA                 AGCG TTT CGCA                 TGCGTTTTTGAATTT  41 4
        yafP  253184 ..  253204 +  -3.1   -4.5442   TTGCAATGAAAATAA            CGCCCGCCT GGT ATGTGCGCG            TTTTCTGATTCCACA  64 48
        ykfJ NONE
        prfH  254378 ..  254399 +  -2.2  -5.00616   TTGGCCCGATAGAAA           CCATGTCC ATTTCC GGATACGG            TTTTTTGAACAGACC  71 201
         gpt  256442 ..  256466 + -17.9  -4.47888   GGTCGCTAATCTTTT          CAACGCCTGGC ACT GCCGGGCGTTG          TTCTTTTTAACTTCA 100 32
        frsA NONE
         crl  258239 ..  258261 + -13.5  -2.54276   GGCGTGAGTGAAATG           TGCCGGATG CATCA CATCCGGCA           ATATTCATTAAAACT  86 34
        proB NONE
        proA  261987 ..  262041 +  -8.4  -3.69437   CGTGCGTAAATAAAA CCGGGTGATGCAAAAGTAGCCATTTG ATT CACAAGGCCATTGACGCATCGCCCGG TTAGTTTTAACCTTG  72 32
        insN NONE
        insI NONE
        insO  271549 ..  271569 +  -8.2  -2.62396   ACCTGAGCGGCAGTG            ACCTGCGG CATGC CCGCAGGG            TGATGTAACCCGCTG  59 95
        ykfC  273214 ..  273224 +  -5.4  -4.22748   GAAATTCTTCTCGGC                 TGAC TCA GTCA                 TTTCATTTCTTCATG  67 23
        mmuP NONE
        mmuM  276938 ..  276952 +  -4.2  -3.30124   CAGGCATTGCCGGAT               GGCG GCACAAG CGCC               TTATCCGGCCTACAA  50 92
        yagE NONE
        yagF  284406 ..  284443 + -13.5  -4.45259   AATTATTTTAAGAGA   TAAAACCGTCTGCGGAA TATT TCCCGCAGACGGCTTTG    TTGTTTTTGAAATTT 100 39
        yagG NONE
        yagH  287989 ..  288035 +  -9.3  -3.21993   GCGGTGGCGTGCACC GGCAGGC-GGCGGCCGATGCGT GAAT AGGCGATGGCGGCCAGCTTGCC TTCAATCTTCTCGAT  67 391
        yagJ  291436 ..  291455 +  -5.8  -2.88579   TATTTAGTAGCGGAC            TTGCTGAT GACT ATCAGTAA             TCTATAGAAAATTGC  51 6
        yagU  302848 ..  302866 +  -7.4  -4.91712   ATTGAATGATAAAAA             TGGCGC AAATACA GCGCCA             TTTTTATAGGTTAAA  84 44
        ykgL NONE
        eaeH NONE
        insE NONE
        insF  315712 ..  315722 +  -2.4  -2.62851   GGGTAGGATCATAAA                 GTCC TCG GGTC                 GTTGTCCACTCTTTT  38 60
        ykgD  320584 ..  320597 +  -5.3   -3.1811   GTATAAGGGATGTAG               CCATT TTTA AATGG                ATTTCTTATGCCAAA  52 304
        ykgE NONE
        ykgF NONE
        ykgG  323791 ..  323817 + -13.2  -3.59979   CTGCTCTTCTGTAAA         TATCCTGGTATT ACC AATGCCAGGATA         TTTACAGTGAAAAAG 100 139
        betT  330739 ..  330760 + -10.9   -3.5812   TTATTGCATAAAACC           GCGCCATGT CTGC ATATGGCGC            TGTTTCTCCTACCTC  83 44
        yahA  332771 ..  332787 +  -3.7  -5.15634   ATCCCCGTTAATATG              CCATTTG GCG CAAATTG              TTTTTTAATCCACTG  79 113
        yahD NONE
        yahE NONE
        yahF NONE
        yahG  338973 ..  339000 +  -8.4  -2.57931   CGGCGTCTGACCTAC        ATGTTCATGCCG GATG CGGCGTGAACGC         CTTATCCGGCCTACG  63 31
        yahH NONE
        yahI NONE
        yahJ  341945 ..  341964 +  -3.4  -3.29074   TATCACACTTACAGG            CGCTCGCC TTAT GGGGAACG             TTGCTGCTCTGTTTC  48 239
        yahK  343340 ..  343357 +  -2.7  -4.38927   GCGATTTCTGATAGT             GC-CTGGT TTA ATCAGAGC             TTTATTATCTGCGAC  60 208
        yahL  344627 ..  344640 +  -2.3  -4.11371   GGGGTTCGAGGCCTC               GATGG CGGT CCAAC                TTTTCAAAACTCTTC  55 437
        yahM  345279 ..  345289 +  -2.4  -2.64099   ACCATAAGAGATAAG                 CGCC GCC GACG                 ATTCTGATAAGCGAA  38 431
        yahO  346066 ..  346085 +  -2.8  -4.07568   GGATAAAGCGTTCGC            GCTGCATT CGGC AGTTCAGC             TTTTCAGCCGCCGCC  56 108
        prpB  348838 ..  348851 +  -8.1  -3.30124   GCCGATGCCTGATGC               GTCGC TGAC GCGAC                TTATCAGGCCTACGA  65 67
        prpC NONE
        prpD NONE
        prpE  353829 ..  353884 + -11.1   -4.4767   TAGGTTATTGTCGGA TGCGTCGCGCGGTGCATCCGGCACTG TGTGC CGATGCCTGATGCGACGC-TGACGCG TTTTATCATGCCTAC  93 38
        codB NONE
        codA  356717 ..  356728 +  -7.2  -3.30243   GTTTATGCCGGATGC                GGCG TGAA CGCC                 TTATCCGGCCTACGT  63 64
        cynT NONE
        cynS NONE
        cynX  360436 ..  360460 + -12.9  -2.75822   TCGCTGAACTTGTAG          GCCTGATAAGC GCA GCGTATCAGGC          AATTTTTATAATTTA  85 91
        mhpA NONE
        mhpB NONE
        mhpC NONE
        mhpD NONE
        mhpF NONE
        mhpE  374221 ..  374274 + -14.7  -2.57931   TAGGTCTGATAAGAC GCGTTAGCGTCGCATCAGGCA-TC TGCGCAC GACTGCCGGATGCGGCGTGAACGC CTTATCCGGCCTACG  89 141
        mhpT  375960 ..  375982 +  -4.1  -3.53091   GCGTTTACAGGTATA           CTCGCTAAA AATTA TTCAGCGGG           TTTGGAAACAAAGAT  52 91
        yaiL  376633 ..  376671 +  -9.5  -2.76583   CGGATAAGGCGTTCA  CGCCGCATCCGGCA-GTC GTGC GCCATGCCTGATGCGACG   CTTTGCGCGTCTTAT  69 123
        insC NONE
        insD NONE
        tauA NONE
        tauB NONE
        tauC NONE
        tauD  387920 ..  387957 +  -6.3  -3.85698   AGAGGGTTAGGGTGA   GGGGGCGTTCACC-GT ACTTTCA ACAGGTTAACTCCCCC   TTTCTGAGAGGAAAC  64 75
        yaiT  390968 ..  390978 +  -3.2  -4.24123   GGACACAGGCCTAAG                 CGAG GTT CTTG                 TTTTCAAATTGTTCC  60 58
        yaiU NONE
        yaiV  394361 ..  394388 + -11.4  -3.07816   AGTATTAATCAGGAC        GCGGGGAT-AACC AAC GGTTTATTCCCGC        TTAGCTCGGTCACCA  79 33
        sbmA NONE
        yaiW  398520 ..  398533 +  -2.3  -4.08767   GCATTGCGATATTTT               CCGCT AAAC AGCGA                TTTTGACAGGGTGAA  56 355
        yaiZ  399195 ..  399217 +  -6.3  -3.49886   GTGAAGCCAGGCAGG           GTGTTGATC TCGTT GATCACCAC           TTCGTTCTCTGGGGT  58 191
        yaiB  400913 ..  400927 +  -4.2  -5.21459   AAAGTTGTCACGGCC               GAGACT TAT AGTCGC               TTTGTTTTTATTTTT  79 68
        phoA  402391 ..  402422 + -14.4  -5.63374   GGCTGAAATAAAACC      GCGCCCGGCAGTGA ATTT TCGCTGCCGGGTGG       TTTTTTTGCTGTTAG 100 30
        psiF  402839 ..  402872 +  -7.4  -2.87963   GATACCTGATAGTGC     TAACGGGTGAGCTA CGAAAA TGGCTCACCCGAAA      TATCATACTTCTGCC  59 39
        yaiC  404243 ..  404262 +    -2  -3.87815   ATTTTTGCGGAACCC            ATTACCGC CTGA GCGGCAAA             TTTATACGCCTGGGC  54 226
        yaiI  405512 ..  405528 +  -5.9  -5.64421   GGGGTGTATTGAGAT              TTTCACT TTA AGTGGAA              TTTTTTCTTTACAAT 100 91
        aroL  406143 ..  406153 +    -4  -4.08394   CCCTGGCACAGACGA                 TCAA TTG TTGA                 TTTTCGAGCGCCTAT  59 15
        yaiA  406471 ..  406485 +  -5.8  -3.03124   TCATAATTCATGTTT               TTCTAA TAA TTAGAA               TATTAAACAATAACA  52 102
        aroM  407318 ..  407329 +    -3  -4.18018   CGGCTGGCTGCGGAA                TTAC TGGT GTAA                 TTTTGCGTGACAGCC  58 14
        yaiE  407691 ..  407715 +  -6.3   -4.8667   CTATCTGTAATTCCT          CGCCTTCCCCT TGA ACGGGAGGGCA          TTTTTCTGAAATATC  80 31
        ykiA  408235 ..  408254 +  -2.8  -3.53164   CTGCGCTAAAAATTA            TTGCTCGC CGTA GCGAATAA             TTATATGCCTGGTGT  48 86
         mak  410745 ..  410755 +  -8.2   -4.4648   CACCTAATAACTCTC                 CGCC TTT GGCG                 TTTTGTAGTAACAAT  85 494
        phoB  417057 ..  417084 +  -7.6  -3.68962   CAACCCGCTTTTAAC        GCCTTGCTCATC GGAC GCAGAGCAGGGC         TTATGATTTCTTAAC  67 27
        phoR  418435 ..  418456 +  -9.5  -4.88918   CATCTTTTATTGCCA           TAAGCCAGT CGAT GCTGGCTTA            TTTTCTTTGCAGTCA  93 52
        brnQ  420156 ..  420179 + -15.3  -5.64304   GAACATTTGTTTTAA          CCACGGGGC TGCGAT GCCCCGTGG           TTTTTTATTGTGTTG 100 47
        proY  421600 ..  421628 + -14.6  -3.03338   CCTTGCGTTCTGTAA        GCCGGTTCAGGA GGAAA TCCTGATCCGGC        TATTCCGAAAGTTAT  89 42
        malZ  423688 ..  423702 +  -5.6  -3.58533   TCCAGACGTGGGCGG               CGGCTT GCC ATGCCG               TTTAACACGTTCTGG  58 157
        queA  425292 ..  425316 +  -9.9   -2.9162   AGGCAATTAATGAGC          GCGTCGGGGAG TAA TTCCGCGGCGC          TGGTTTAAAACGTTG  70 12
         tgt NONE
        yajC  426824 ..  426838 +  -2.7  -2.93361   CCGTCCTGCCGAAAG               GCACC ATGAA GGCGC               TGTAATTAAAATTTT  42 6
        secD NONE
        secF  429725 ..  429744 +   -10  -5.92337   CGTTGATGTTGAAAA            TCCCGGTC AGAA GATCGGGA             TTTTTTTTGATGTAT 100 50
        yajD  430323 ..  430343 + -12.6  -4.30576   GTTAACAATCAGAAA            TGCCGGGA ATAAA TCCCGGCA            TTTTCATAATCAGAA 100 172
        ybaD NONE
        ribD NONE
        ribE NONE
        nusB  434787 ..  434827 +  -7.7  -5.43553   AAAAAGTGATATCCA GGCCGGTAGATTCACGGAA GACCG TTCCATG-ATC-GCCGGCC TTTTCTTTTTTACCT  95 32
        thiL NONE
        pgpA  436339 ..  436381 +  -6.2  -2.73829   TGTCGTAGTTGTGCA CCGATGCCTGATGTGACG CTTGTCA CGTCTCATCAGGCCTGGA CTCTTATTTAAATCC  53 33
        thiI  442235 ..  442258 + -15.4  -3.55444   AATTTGTGGTTTTTA          CGTCGCATCT GGTC AGATGCGACG           TTTGCCGCATCCGAC 100 39
        yajQ  444506 ..  444546 +  -9.7  -3.58726   ATAAGCGTAGCGCAG  CAGGCAATTCGCCGCGTTT TTT ATGCCTGACGAATTGCCTG  TTCTATCTCAAAGCG  77 133
        bolA  454072 ..  454085 +  -9.5  -5.23292   AGATTTTATGAAAAA               CGGCC TGCG GGCCG                TTTTGTTTTGTCTGG 100 84
         tig  455690 ..  455713 + -12.4   -5.9873   TAAATTCGCACAAAG          GCCCGTCACC GCCA GGTGGTGGGC           TTTTTTTTGTCATGA 100 60
        clpP  456530 ..  456547 +  -4.7  -2.96274   TCGTAATTGATGCCA             GAGGCGC AACT GTGCCGC              TATACTTATCCAGGG  48 31
        clpX  457958 ..  457976 +   -11   -4.3623   TTAGTTAACCAAAAA             GGGGGGAT TTT ATCTCCCC             TTTAATTTTTCCTCT  90 59
         lon  460499 ..  460528 + -13.6  -5.72616   CACTAATAAAAACAG       GGCTGGCAGGCT AATTCG GGCTTGCCAGCC        TTTTTTTGTCTCGCT 100 58
        hupB  460983 ..  461002 +   -10   -5.7827   GTGACGAAGTTCAAG            GGCGCATC TACT GATGTGCC             TTTTTTATTTGTATT 100 61
        ppiD  463059 ..  463074 +  -8.2  -4.39571   GCTGTAACAAGAAAA              GGTCGC TTTC GCGGCC               TTTTCCATTTCTGAA  79 74
        ybaV  463569 ..  463591 + -10.7  -2.96274   TTTTGCCAGACTGAA           GAGGTCATA CCAGT TATGACCTC           TGTACTTATAACAAC  75 62
        ybaW  464400 ..  464426 +  -7.3  -4.21194   GGAGAAATCCGTTTC        GCAGACGCCAGT AATT AC-GGCTTCTGC         TTTTACCTGATACGC  72 401
         cof  467472 ..  467487 + -11.8  -5.86332   AGATCCCTTCCAGCA              CCGGGC AATT GCCCGG               TTTTTTTTGCGTTGA 100 43
        ybaO NONE
        mdlA NONE
        mdlB  471678 ..  471701 +  -8.9  -4.67038   GGTGCAAAAATGTAA          CGCACTGTG CACTGT CATAGTGCG           TTTTCATTTTCAAAC  90 62
        glnK NONE
        amtB  473493 ..  473519 +  -7.3  -5.68023   AAGCACTGCAAAAAA        CAGCCGGACGGT TTTC ACC-TCCGGCTA         TTTTTTTAATTGTGA 100 42
        ybaY  475186 ..  475205 + -13.6  -3.27298   ATTAAGCGACGTTAA            CCCTCTCC GCCC GGAGAGGG             TTAGTAGTTCCAGCG  93 36
        ybaA  476709 ..  476727 +  -5.2  -5.02074   TAGTGATTGATCATG             TCACGCAG CAA TTGCGGGA             TTTTTTCCGAGGTGA  80 485
        acrR  485646 ..  485663 +  -9.9  -2.51951   AACCCTGAATCTGAC             TCCAGGA TTTT TCCTGGA              CATTTTCGTCGTTGC  68 39
        kefA  489563 ..  489577 +  -9.2  -3.18681   CAGCGCATGGCGGCA               GCGTGC CAG GCGCGC               TTCATAGGCTTCCAC  67 466
        ybaN  490517 ..  490534 +  -2.6  -4.07568   GCAATTATTGCGTAC             AGCCAG TACATT CTGGCG              TTTTCGAGCACAGGC  56 59
         apt  491239 ..  491263 +  -9.9  -3.09492   CACAAGATGTGCATT          CAGCCTCGCCG TTC TGACGGGGCTG          TGTTAGCATTACCCC  71 77
        dnaX  493249 ..  493265 + -10.9  -3.25015   TCCGCCCCATTTGAT              CGTAAGC ACA GCTTACG              TTCGTCATCCTTAAC  78 27
        ybaB  493609 ..  493622 +  -2.3  -2.64099   ATGCAGCTGCCGCCT               GGCTT TAAG ATGCC                GTTCTGATGCAAACC  39 5
        recR  494243 ..  494260 + -11.3  -2.55818   TTTTTAAGCAAACGA             GAGCAGG ATCA CCTGCTC              TCGCTTGAAATTATT  77 34
        htpG  496224 ..  496251 + -15.7  -5.50723   GGTTTCCTGATGTAA        TGCCGGATGAC CTTCGT GTCATCCGGCA         TTTTTCTTTTCATCA 100 31
         adk  497139 ..  497158 +   -10  -4.07885   TTATCAGCAATCTCA            GGCCGGAT ATTC ATTCGGCC             TTTTACAAAAACCTC  82 121
        hemH  498266 ..  498290 +  -5.7   -4.3129   GTAAAGAACTGAGCG         CCGTCG-CGA AGAGCC TCGTCGGCGG          TTTTCATCATCCGTG  70 50
         gsk  500672 ..  500701 + -12.1  -2.82803   ATCGTCGGTTCGTAG       GCCAGATAAGGCG TTCA CGCCGCATCTGGC        ATTTGGCTCTCGATG  79 44
        ushA  505965 ..  505976 +  -2.2  -5.24129   GGGGGCGTCGATAAT                CGTT GGCA GACG                 TTTTTTCTGCCCCAG  79 200
        ybaQ  507964 ..  507977 +  -8.1  -3.30124   ACCATTGCCTGATGC               GACGC TTAC GCGTC                TTATCAGGCCTACAA  65 206
        ybaS NONE
        ybaT  513102 ..  513112 +  -3.2   -3.4298   GTATAACATCTCTCT                 GTGC GCA GTAC                 TTCCTGTATTATTGT  50 35
        cueR  513795 ..  513814 +  -2.1  -3.67792   CAAAACGTCGGCCAA            TCAGCTGC TGCCC GC-GCTGG            TTTAAATGACTATCG  49 196
        ybbL NONE
        ybbM  516589 ..  516622 + -16.8  -2.81547   GAAGAAGAAATGATG     CGATGCCGGATGCG CAGCAT CGCATCCGGCGTTG      TGGTTCATGTGCCGA 100 28
        ybbA NONE
        ybbP  522070 ..  522093 +  -6.7  -4.02653   TGAGAGTAAATAAGG          GGCGTTCTG GTTGAA TGGAACGCC           TTGTTTAAATTAATT  70 41
        rhsD NONE
        ybbC NONE
        ylbH NONE
        ybbD  528291 ..  528305 +  -3.6  -4.38154   TTTTGTTGGTGAAAT               TAATGT TAC GCATTA               TTTTATAACAAATAT  62 192
        allA  532137 ..  532147 +  -3.2  -4.18197   GAAAGTATTCCTGAA                 CAGG AAC TCTG                 TTTTGCGTGACGCCT  60 5
        allR  533063 ..  533080 + -12.7  -5.40474   TAATGTCTGTCGCAT             CCCGCTC TGCG GAGCGGG              TTTTTTTGACAAAAT 100 38
         gcl NONE
         hyi NONE
        glxR NONE
        ybbV NONE
        ybbW NONE
        allB  539747 ..  539767 + -10.4  -3.36671   ATCTGGCCCCTGCAA            TGCCCGTC CTTGC GGCGGGCA            TTCTCCGGTTAAGGT  76 40
        ybbY NONE
        glxK  542301 ..  542332 + -11.6  -2.93723   TATCGCATAAGAGTG      CAGTACTCATGCCG GATG CGGCATGAGTACCA       TATCCTTCCTGAAAA  78 69
        fdrA  547760 ..  547779 +  -7.8  -3.04322   CGGACCCATGAAAGG            GGCGTGCG TGGG CGCATGTC             TGTTCGAAGGTTGGG  62 214
        ylbF NONE
        ybcF  550586 ..  550600 +  -7.1  -3.30124   ATTTGTGCCTGATGC               GACGC TTGAC GCGTC               TTATCAGGCCTACAA  63 56
        cysS  555231 ..  555254 + -16.8  -3.46602   GTAATTGCGCTATTG          CCGGATGCGA GTTT TCGCATCCGG           TTATCGTCTGCGCCA 100 37
        sfmA  557978 ..  557997 +  -5.1  -2.75498   ATGAGATATGAATAA            TCAAAAC CACGTT GTTTTGA             ATTATATATCACGTC  49 26
        sfmC NONE
        sfmD  561542 ..  561555 +  -3.9  -3.63515   AAATTATCAATAAGA               TAATC TGCA GATTA                TTATTGGCGATGGCA  53 44
        sfmH NONE
        sfmF  563481 ..  563495 +  -2.1  -4.08216   CTTTCACTGTGCTCT               GGATT TGTTT GATCC               TTTTCAGGAAGGTAA  56 438
        insE NONE
        insF NONE
        renD  567506 ..  567531 +  -4.7   -2.8547   CAAACTGTAGTACAA         TTCTCTCCAGT TTGA ACAGGAAAGAA          TATGCTATGAACCCT  48 61
        emrE  567900 ..  567927 +    -7  -4.73912   AAACGACTAAAATAT        GGAGGCTCTTAT ATTT ATATGAGCCTCG         TTTTATGCTTTTTGT  80 55
        ybcK  569747 ..  569760 +  -2.3  -4.39426   TAATTACTTTGTTTG               CTCCC ACAA GCGAG                TTTTGTACGGCTGTA  59 121
        ybcL NONE
        ybcM  571539 ..  571567 + -11.8  -3.32844   ACACGGCATAATTAT        GTCACCGGAG CCTGAACAA CTCCGGTGAC        TTCTGCGCTAAACGG  85 90
        ybcN NONE
        ninE  572292 ..  572313 +  -2.9  -2.71712   AATGGTTGCGACTGG           CAGCAAGGA GGAG TCATGGCTG            ATTTGAGAAAAGCAG  41 3
        ybcO NONE
        rusA NONE
        ylcG NONE
        ybcQ  573701 ..  573736 + -14.2  -4.77036   CTTGAGGGAGCCACT    TATATGTTG-GGGAGGC AAC GCCTCCCGCAACATATC    TTTTTCGTAATCAGA 100 164
        essD NONE
        ybcS NONE
        rzoD NONE
        rzpD  578202 ..  578212 +  -2.6  -4.31293   TGAGTTGAAATTTCA                 TATT GTT AATA                 TTTATTAATGTATGC  60 436
        ybcW  579684 ..  579696 +  -4.1  -4.31164   GAGGTTGCCCCGTAT                TCAGT GTC GCTGA                TTTGTATTGTCTGAA  64 400
        nohB  580972 ..  580987 +  -4.6  -4.38748   AACGGTTTATGACGT              AGCGTC AGGG GACGCG               TTATTTATTTCTGAA  66 395
        ylcE  582431 ..  582447 +  -5.2  -2.99268   TTGTTTGATGTTATG              CTTTTG CGCCC CAAAAG              GTTGTTTAGATGTAT  51 173
        appY  583858 ..  583886 + -15.3  -3.25262   TGAAATGGCTAGTTA        TTCCCCGGGGCGA TTT TCACCTCGGGGAA        ATTTTAGTTGGCGTT 100 230
        cusC  596250 ..  596283 +  -3.7  -3.10905   CGTCTGCGTTCGCTC     ACCCCAGTCACTTAC TTAT GTAAGCTCCTGGGGA      TTCACTCGCTTGTCG  47 79
        cusF NONE
        cusB NONE
        cusA NONE
        pheP  602603 ..  602629 + -16.7  -5.65513   GTCAACCATCCGAAA         CCGCTCTCATC CATTC GATGAGAGCGG         TTTTTTTAATTACTG 100 70
        hokE  607231 ..  607252 +  -4.4  -3.52073   TGTGCGGGGAGTAAT           CCCATAAG CGCTAA CTTAAGGG            TTGTGGTATTACGCC  54 45
        insL  608424 ..  608450 +    -8  -3.14683   GGAGAATAACAAAAA         TGGTCATCTGGA GCT TACAGGTGGCCA         TTCGTGGGACAGTAT  64 49
         fes NONE
        ybdZ NONE
        entF  617280 ..  617306 +  -8.2  -5.85425   AATATTATTTATAAA         CCCATAATTA CAGAAAA TAATTATGGG         TTTTTTATTTGTTTG 100 44
        fepE  618603 ..  618613 +    -4  -3.66356   TGATGGCAGACCACT                 TAGT TTA ACTA                 TTTGCGGTTGAAGGT  53 18
        ybdA  623091 ..  623120 +  -8.7  -2.87132   CCAGCATCTGCCCTT       GTGCTGAT-TCTGG CGT CCAGAGATTGGCAC       TGTGTGCAGCGGCAG  61 343
        entC NONE
        entE NONE
        entB NONE
        entA NONE
        ybdB NONE
        cstA  631341 ..  631373 +  -9.8  -3.34715   TTGATAGCATTTGTA     G-GCCGGATAAGGCG TTCA CGCCGCATCCGGCAC      TCTTTCAGCAACATG  74 144
        ybdD  631877 ..  631895 +  -6.6  -3.53012   TAGGCGACTTTGGTG             CCGTGGAG AAA CTTCTCGG             TTTGCGGCAGCACGG  61 300
        ybdL  633997 ..  634031 +  -7.2  -3.90112   CCAGGCGCGGGAATA     TTGACGGTCGGCAA ACAACTC TTGCAGGCCGTTAA     TTTGCTTCAGGCGCA  70 53
        ahpC  638869 ..  638888 + -13.6  -4.63218   AATTCACCTAATTCT            TCGGGTGC TGCG GCACCCGA             TTTTCTTCCCCGCAC 100 163
        ahpF  640572 ..  640595 + -13.1  -5.27923   ACCTGCAATTGCTTA          GCCGCCGGG GTCAAA CCTGGCGGC           TTTTTTATGGCATTA 100 56
        ybdR  642754 ..  642765 +  -5.8  -3.31263   CATCCTCTGGGCAAA                GCGA GTTA TCGC                 TTGTGCAGATGGGAT  56 230
        citA NONE
        citB  653775 ..  653797 + -13.4   -2.6955   GGGTGACATGATAAA           GCCGGAGGAA ACT TGCCTCCGGC           ATTACTATTTACTTG  85 35
        insH  655695 ..  655710 +    -4  -3.12257   TTCACTGACATCTAA              CATTTC ATGA GAGATG               TGCTCTTTTTTATCC  46 459
        crcA  657672 ..  657688 +  -7.3  -4.02302   GGTGTACTGGTAACC              GACACAG CAT TTGTGTC              TATTTTTCATGTAAA  72 158
        cspE  657947 ..  657963 +  -9.4   -5.9663   AGCAAGAATTCAAAA              CCCGCT TAATC AGCGGG              TTTTTTTTGGTCTTT 100 49
        ybeH NONE
        ybeM  659218 ..  659231 +  -6.7  -3.91801   TAAACAACCGTCGCT               TTGCG CCGC CGCAA                TTATTATGATGTTTT  68 3
        tatE  659619 ..  659636 + -11.3  -5.24129   GTTCGATACAAAAAA             CCCGCTT CAAA AAGCGGG              TTTTTTATCAGACAG 100 72
        ybeL  676075 ..  676093 +   -11  -3.30039   GATACAGGTCGAGAG             CCTGTCGG AGA TCGACAGG             TCTTCCTTCTCCGTA  76 178
        ybeR NONE
        djlB  679476 ..  679492 +  -4.4  -3.61178   GCTTTACGGGTGTCG              GGTTTG ACCCC CAGACC              TTTGAGGTAGATCCA  55 237
        ybeU NONE
        djlC  682100 ..  682143 + -18.8  -3.91144   ACGATGTGTTTTTTG CGCCGATGCCGGATGCAGCG TTTA CGCCGCATCCGGCAGCCGTG TTTATGGGATCTCAA 100 40
        ubiF  696826 ..  696841 + -10.4  -5.22312   GCAGAAAAGCAAAAA              GCTCGC CGAA GCGAGC               TTTTTTAATGTGGCT 100 153
        nagE  706363 ..  706385 +   -12  -6.15828   ATCCAACAATGACAA           GCGGTGGAGA TCT TCTCTGCCGC           TTTTTTTTTCATCAA 100 76
        glnS  708380 ..  708396 + -10.8   -5.4588   GCAAACAATCCAAAA              CGCCGC GTTCA GCGGCG              TTTTTTCTGCTTTTC 100 226
        ybfM  710167 ..  710196 +  -7.8  -3.59627   CCATCTTCTGATGCC       CGACGCGGCAGGT TTTGT GCCTGCCGCA-CG       TTTGAGGAATTTGCT  69 30
        ybfN  710585 ..  710602 + -11.3   -4.5442   CCCTTGCATAAAAAA             GCCAACC CGCA GGTTGGC              TTTTCTCGTTCAGGC 100 72
        seqA NONE
         pgm  715639 ..  715658 + -11.4   -5.1287   CATTTAATAAAAAAA            GGGCGGTC GCAA GATCGCCC             TTTTTTACGTATGAC 100 44
        ybfP  716377 ..  716391 +  -2.8  -3.80862   ACATGTCTTATTGCG               TGAATG TTT CTTTCA               TTTGATACTGCATTT  52 74
        ybfA  729789 ..  729810 + -17.3  -5.36441   TGAATACATTGAAAA           CCGCCAGCG GAAA CGCTGGCGG            TTTTTTGTATCAGGA 100 52
        rhsC  734182 ..  734193 +  -4.4  -2.80622   TTATTAGATTTGTAT                TCAC CGGA GTGA                 TGTAATGAAATATAT  47 9
        ybfB NONE
        ybfO NONE
        ybfC  736810 ..  736824 +  -2.1  -3.37796   TACTTATTGTCTAAA               GCTGT TTTTC ATAGC               TTATACATGATCAAA  45 194
        ybfQ  737597 ..  737631 +  -7.8  -3.23711   GCTCCGGCACTCTTA     TGACAAGAGTCGCCGC AGG GGAGCGATTCATGTCA     TTAGTGCGTTCTCAA  64 501
        ybfD  739343 ..  739358 +  -4.7  -3.17392   GCTTTCGTAAATTTG              TCCTG CTACAA CAGGA               TTAACTTCACAAATA  50 93
        ybgA NONE
         phr  741506 ..  741521 +    -6  -4.02132   GGCCTATTAAGACTC              CAGCGC CAGC GCGCGG               TTTCTGAATTTCAGC  68 184
        ybgI  744015 ..  744027 +  -2.6  -2.94076   TCAGAGGGATCGAAA                GTGC AACGA GCGC                GTTGTTATCTGATAG  42 48
        ybgJ NONE
        ybgK NONE
        ybgL NONE
         nei NONE
        sdhC  755967 ..  755980 +  -3.1  -2.78384   CGTGCTTTCACTTCT               CGCAGG AGT CCT-CG               TATGGTAAGCAACGC  43 4
        sdhD NONE
        sdhA NONE
        sdhB  758847 ..  758893 + -10.7  -2.57931   TAGGCCTGATAAGAC GCGCAAGCGTCGCATCAGGCA ACCAG TGCCGGATGCGGCGTGAACGC CTTATCCGGCCTACA  74 45
        sucA NONE
        sucB  763234 ..  763247 +  -8.1  -3.30124   ATTGAAGCCTGATGC               GACGC TGAC GCGTC                TTATCAGGCCTACGG  65 98
        sucC NONE
        sucD  765547 ..  765564 + -11.3  -5.39755   GGTTTCGACATGGTT             GGCCATC GTAT GATGGCC              TTTTTTGTGCTTATC 100 101
        mngA NONE
        mngB  771090 ..  771115 + -14.1  -3.13446   TGACAAAGGGCGCTT         TGTTCATGCCG GATA CGGCATGAACG          CTTTATTCGGTCTAC  95 82
        cydA NONE
        cydB NONE
        ybgT NONE
        ybgE  775045 ..  775070 +  -7.6  -4.63184   AATTCTCTTTAAAAA         ATTATGGGCC GCTCCA GGCCCATAAA          TTTTTACGCTCCCTT  82 46
        ybgC NONE
        tolQ NONE
        tolR NONE
        tolA  778067 ..  778080 +  -2.3  -2.70544   GGTCAACATCAGGCA               CCGGT TGCC ACGGG                GTTCTGGTAGTTTTG  40 63
        tolB NONE
         pal  780016 ..  780027 +  -2.2  -2.52896   GGTTTACTAAGAGAA                TTGC ATGA GCAG                 TAACTTCAGACATCA  39 31
        ybgF  780823 ..  780850 + -10.7  -2.79302   GTAATGCATAACACA        CGACCAGAAGT CGCATT ATTTCTGGTCG         TGTCGTGCGAATCAT  74 37
        nadA  783562 ..  783575 +  -6.7  -3.53224   ATAACGAATAATAAG               GCGTA ACGT TACGC                TTTGGGGGAAAGATG  62 37
        pnuC  784399 ..  784424 +  -2.5  -3.13299   GAATGGTGGCGTGCT         CAATCTGATAG TGAT CCATCAGGTAG          TGTTGGATCTGATCC  43 117
        aroG  787220 ..  787240 +  -8.3    -4.208   GTTAGCAACAAAAAA            GCCGACT CACTTGC AGTCGGC            TTTCTCATTTTAAAC  80 138
        ybhT  795354 ..  795371 +  -8.4  -5.35224   CATTGATTCCCTGAA             TGCCCG CTTAGT CGGGCA              TTTTCTTTTTCTCAA 100 35
        modA NONE
        modB NONE
        modC  798391 ..  798411 +  -4.6  -3.53012   GGGCGAACTTCCATA            CGGCGTTA ACTTG TTGCGCCG            TTTCAGCCAGAGAAG  53 382
        ybhE  800016 ..  800039 + -15.3  -3.10053   TAACCGCTGATTTAC          CCGGCGCAG TCTCTC CTGCGCCGG           TGTATTAACCTATCT  93 38
        ybhH NONE
        ybhI  803886 ..  803909 + -13.2  -2.89055   TCCATTTATTATCTT          TCTGCGCACT TCAC GGTGCGCAGA           TATCTGGAGCATTTG  86 169
        ybhJ  806208 ..  806236 + -11.8  -2.73468   CCATGTGAATGTAGG        TCGCATTCGGCA CTTAT TGTCGGATGCGA        TGCTTGCGCATCTTA  79 47
        bioB NONE
        bioF NONE
        bioC NONE
        bioD  813761 ..  813776 +  -3.2  -4.52589   TTGCTTTGGGGATAA              C-CCGGT AAG GCCGGAG              TTTTATCTCGCCACA  64 417
        uvrB  816060 ..  816117 + -15.5  -3.12482   GCAATATATTGAATT TGCGCGGTTTGTAGGCCGGATAAGGCG TTCA CGCCGCATCCGGCATAAACAACGCGCA CTTTGTCTTCAATAG  93 116
        moaA NONE
        moaB NONE
        moaC NONE
        moaD NONE
        moaE  820178 ..  820208 +  -3.8  -3.55761   CTGGTAGTTTTTTGT       TAGCCGGATAAGGC ACC GCTGCGTCCGGCAA       TTTCACCGCTCAGTA  52 34
        ybhL  821030 ..  821048 +  -8.1  -5.84381   TTTTCACCATCACTA             TCCCGGC CATGT GTCGGGA             TTTTTTTCTTACTAA 100 45
        ybhM  822323 ..  822333 +  -2.4  -4.25074   CGAATTTCCATGAAG                 GCAG CAC CAGC                 TTTTGCCCTTTGATG  58 420
        ybhQ  825854 ..  825864 +  -8.2  -3.57263   GTGGCGACAATTAAC                 GCCG GTA CGGC                 TTTGCCGATGAAGAT  69 417
        rhlE  832779 ..  832808 + -13.5  -2.71712   TGCATGCTTTTGTAG       GCCGGATAAGGCG TTTA CGCCGCATCCGGC        ATTTCACAACAAGCA  86 146
        dinG  835625 ..  835638 +  -9.5  -3.25223   AAAACGAAATCCCCA               CGCCG TCGG CGGCG                TTAATGATGTGAGTC  72 8
        ybiB  836644 ..  836667 + -12.5  -4.07568   TTAATTCTTTTCTCA          GCCGGATGA GCCATG TCATCCGGC           TTTTACCCCACCGCA 100 37
        ybiC  838023 ..  838069 + -15.1  -2.62463   TAGGCCTGATAAGAC GCGGTAGCGTCGCATCAGGCA TCTGT TGCCGGATGCGGCGTAAACGC CTTATCCGTCCTACG  89 190
        ybiN  843924 ..  843935 +  -4.4  -4.32201   CCAATAATCAGCCCG                CGAA TTTC TTCG                 TTTTCCATTAATTCC  67 269
        ompX  851409 ..  851426 +  -9.1  -5.61881   TGGTGATATAAAAAA             TCCGCCT CTCG GGGCGGA              TTTTTGTTTTTAAGG 100 47
        yliL  853489 ..  853503 +  -7.2  -3.13899   ACAGATATAGCACAG               GCTATA TTA TATAGC               TATTGCTAAAACGTT  62 152
        mntR NONE
        ybiR  855206 ..  855224 +   -11  -4.59424   CTGGCAAATAAAAAA             GGCGGATT ATG AGTCCGCC             TTTTGCTTTAAGTTT  95 44
        ybiT  858321 ..  858331 +  -8.2  -4.62069   CGCGGGAAGTCGCCC                 GGCG ATG CGCC                 TTTTTCCAGTGCGGC  88 369
        fsaA  864759 ..  864779 + -11.1  -3.30124   TCATAAATTGCTGAT            GACGTGGCG GAG TGCCGCGTC            TTATCAGGCCTGGAG  80 58
        iaaA NONE
        yliA NONE
        yliB NONE
        yliC NONE
        yliD  873271 ..  873283 +  -3.4  -2.58398   CCTCACAGGAAATTA                TTGC CCTAA GCAA                GTGTTGTAACTTTCT  42 73
        yliE NONE
        yliF  877098 ..  877123 + -13.3  -2.60244   TAATCATTATTCGCA         GGCCGGACAAA TGAT TTTGCCCGGCC          TGAATTAATTAAACC  84 38
        yliH  879061 ..  879081 + -12.6  -3.48703   AGGCCTGAAAACTAA            GGGGGAGA AAGCG TCTCCCCC            TTCATGTTTAAGTTT  93 33
        yliI  880634 ..  880655 +  -2.9   -3.3581   GCTTCCGCACGACGT           GCCGGTG AGTCGATC CACAGGC            GTTTTTGCCCGTACT  47 380
        dacC  882363 ..  882387 + -13.6  -3.39862   TTAATCTTCTGATAA          CCGGATGGCG CGAAA CGTCATCCGG          TTATACGTCATTAAT 100 37
         cmr  885333 ..  885359 +  -8.7  -3.37464   CGAAGGGTAAAAAAA         TGCCTGACTGC TTTGT GCGATCAGGCA         TTCTCGAATTAATGG  69 31
        ybjK  888499 ..  888517 +  -7.4  -3.29043   ATTAAGACTGATGCC             CTGCGGAA AAG TTCTGCGG             TTGTGCAAAAAAATT  63 143
        ybjM  890890 ..  890906 +  -9.4  -3.29511   GAAAAAATCAGTAAA              GCCCTC AACGC GAGGGC              TTGTCAGACGATCAG  74 27
        ybjC NONE
        nfsA NONE
        rimK  893273 ..  893284 +  -3.6  -2.78216   TACGACAGAATATTG                CCTG AAAA CGGG                 TGGTTAGTCGCAATC  43 7
        ybjN  893863 ..  893906 + -11.8  -3.65046   TCCACTGATAACTCC TTTCG-AGCACGCAGTCGCTG GTG CAGTGGCTGCGCGCTGCAAAA TTATCTGCTGTTTTT  89 33
        potF  895376 ..  895392 +    -3  -3.05384   CAATTCGCACCATTA             TG-GTGC GCTT GCACACA              TTCAATGCCGGAGAG  43 83
        potG NONE
        potH NONE
        potI  898381 ..  898405 + -12.2  -4.25104   GCCAACCTGGCTACA          TAATGCCGCG CATGT CGCGGCATTG          TTTTCATGGAAGACG  95 55
        ybjO NONE
        rumB  900242 ..  900255 +  -9.5  -3.98172   TGTCATCAGTCTCAA               GCCGC GGTT GCGGC                TTTCTGAATCTTACT  81 200
        ybjQ NONE
        ybjR  906298 ..  906326 +    -8  -4.30978   TCAAAATTCAACTTG        GAGACGCCGTAG TGGGT CAGCGGCGGCTC        TTTTGCTGACTTGCG  78 158
        ybjD  918575 ..  918624 +  -6.6  -5.14965   AACATCGTGGCCATT TGTGGCTGAATAGCGTCGAGCATCT CAT AGC-GC-CGACGGTATTCAGCC-CG TTTTTTACTGGCGAT  84 47
        macA NONE
        macB  922731 ..  922751 + -12.6  -4.35926   TTTTTGAGATAAAAA            TGCCAGCC GATCG GGCTGGCA            TTTTGCCTTTAGGAT 100 41
        clpS NONE
        clpA  925988 ..  926015 +   -15  -5.38054   AGGTAGGTTGGTCAA        GTCCGTAATCTC GAAA GAGGTTACGGAC         TTTTTGTTTATGGGG 100 51
         lrp  933568 ..  933597 + -13.7  -2.75577   TGTTAATCCATACAG       CAACAGTACTGGG GTAA CCTGGTACTGTTG        TCCGTTTTAGCATCG  86 82
        ftsK  937648 ..  937683 +  -9.6  -2.89564   TAACTAATGCATCGT    ATGCCGGATAAGGCGC GGTA GCGTCGCATCCGGCAC     TCTATCAACTGAAAA  70 38
        lolA  938413 ..  938434 +  -2.3  -3.37634   GTAAGTAGAGGCACC           TGAGTGAGCA ATC TG-TCGCTCG           ATTTTTCGGATAATA  45 33
        ycaJ  939762 ..  939776 +    -5  -3.48053   ACGCTACCGTTAATG               TTATCG TTG CGGTAA               TGTTGTTACTGTATC  56 28
        serS  941168 ..  941181 +  -9.5  -5.72616   TTCTGAATCTAAAAA               GCGCC TGCG GGCGC                TTTTTTTGTCTCCCT 100 51
        dmsA NONE
        dmsB NONE
        dmsC  945323 ..  945350 +  -6.2  -5.04733   TCGCAAGCTAATCAT        AACAACCGGGGT TTCG GCCCCGGTTCTC         TTTTATTTCTGCTTC  83 30
        ycaD  947452 ..  947483 + -13.2  -5.82036   TGTAAATGAATTCAA      GCAGAGTGTGAA CTTACTGT TTCACACTCTGC       TTTTTTGTTTCTTCT 100 36
        ycaM  949240 ..  949264 +    -8  -3.14344   CACATTCTAAACGAC         CAGTATCAAGG TACT CCTTGAT-CTG          TTCATAGAGCAGATA  61 184
        ycaK  950726 ..  950749 + -12.5  -3.53761   GCGCGGAATAAAAAA          GCGGCAACT CAATAA AGTTGCCGC           TTTACGGGGAAATTA  93 71
        ycaP  958018 ..  958045 +  -4.8  -3.14132   AGGAATAATGTATTA        CCTGTGGTCG CAATCGAT TGACCGCGGG         TTAATAGCAACGCAA  52 167
        serC  959183 ..  959203 + -12.6   -5.4659   GAAATTTTGCTTAAT            CCCCACAG CCAGC CTGTGGGG            TTTTTATTTCTGTTG 100 45
        aroA  960561 ..  960579 +  -8.8  -5.75945   CTTTCTTTATCAAAA             CGTCGGCA CAT TGTCGGCG             TTTTTTTTCGGACCT 100 69
        ycaL  961566 ..  961586 +  -8.9  -3.66784   AACGATTTGTGGCGT            CGGCGCGTA TAA TGCGCGCGG            TTATGTTAACGGTAC  75 141
         cmk  962327 ..  962351 +  -4.9  -3.06696   CGAATTTGCAGTACC          CCCGTTGCAAT GGA ATGACAGCGGG          TATGTTAAACAACCC  51 46
        rpsA  964176 ..  964193 + -14.1  -3.18264   GTAATCAAGCACTAA             GGGCGGC TACG GCCGCCC              TTAATCAATGCAGCA  95 111
        ihfB  964565 ..  964579 +  -7.8   -5.4387   TTGAACGAGAGAAAA               GCACCT GTC GGGTGC               TTTTTTCATTTCTCT  95 56
        ycaI NONE
        msbA NONE
        lpxK  969778 ..  969790 +  -4.7  -3.20901   TCTGGCAACTAGTTA                CGCCG CGG CAGCG                TTCGATTGATGGAGT  50 29
        ycaQ NONE
        ycaR NONE
        kdsB  972060 ..  972073 +  -5.3  -4.35675   ATTTTGGGAGGAGTG               TCGTA CCGT TACGA                TTTTCCTCAATTTTT  68 65
        ycbJ  973057 ..  973073 +  -3.6  -4.09685   AATCACTCTTGCCGT              GGCTCG CCTGA CGAACC              TTTTAGCCACTGCCA  57 15
        smtA NONE
        mukF NONE
        mukE NONE
        mukB  981215 ..  981232 + -12.7  -5.26119   GCGAGTTAAAATTAA             GGCGGCA GCAA TGCCGCC              TTTTCTTTTTCCGAA 100 32
        ycbB  983382 ..  983398 +  -5.7  -3.13432   GCGATTCTCTGCAGC              CCCCGTC ACT GCTGGGG              TTGAGTCATCTTGAC  54 91
        ycbK NONE
        ycbL  984906 ..  984923 + -12.7  -3.75772   TTGTCATCAGTCTCA             GCCCGCT TTTC AGCGGGC              TTCATTGTTTTTAAT 100 212
        pepN  993661 ..  993696 + -13.3  -2.77431   CACTGGCTTGATAAA    TAACCGAATGGCGGC AATAGC GCCGCCATTCGGGGA     ATTTACCCCTGTTTT  85 30
        ycbQ  998861 ..  998882 + -15.9  -2.62118   TTTTATTAATTAGTA           CCCCTCCAG TGTT CTGGAGGGG            ATATTCATATTTTTT 100 57
        ycbR NONE
        ycbS NONE
        ycbT NONE
        ycbU NONE
        ycbV NONE
        ycbF 1005088 .. 1005102 +  -2.8  -5.75342   GCCCTGAAACAGGTT               CGGAAA ACG TTTGCG               TTTTTTTTGCCGCAG  89 34
        pyrD 1006222 .. 1006265 + -10.6  -3.22448   CTTCGAATTCCTCTT TATAAGATAATCAGGGCT TTATTTTC AGCCCTGGTTGTTTTATA TTCATCGCTGTTGCT  78 47
        ycbW 1007095 .. 1007111 +  -4.4  -3.90922   GATTTTCTAATTGCT              CCAGCA ACACC TGTTGG              TTATTTCCACGAAAT  60 204
        ycbY NONE
         uup 1012373 .. 1012387 +  -2.8  -2.69799   TATCAGGCATGAAAA               CCAACA CTT TGTTAG               TCATCTGTAAAATAG  41 105
        pqiA NONE
        pqiB NONE
        ymbA 1015904 .. 1015930 + -10.8  -5.76633   GATTTGTAAATATAA         CCGTCTCCGGTA TGT TGCCTGAGGCGG         TTTTTTTGTCTCTAA 100 48
         rmf 1016326 .. 1016342 + -13.7  -3.77484   CTCTTTAAAAAGAAA              CCTCCGC ATT GCGGAGG              TTTCGCCTTTTGATA 100 47
        ycbG 1019399 .. 1019414 + -11.8  -4.82901   TAAAGGCAAAAAAAA              CCCCGC AGCA GCGGGG               TTTTTCTACCAGACG 100 65
        yccR 1022168 .. 1022181 +  -3.1  -3.11634   TACGCCGAAACAGGA               GTTTC CTGC GGAAC                TTGAGTAATCTGGCG  45 4
        helD 1027069 .. 1027097 +    -6  -3.09327   CTGGATTATGAAGTC       TGCCG-TTGCCAC GTTG GTGGCGACCGGAA        TGTTCCATACCGTCG  53 147
        yccU 1028786 .. 1028813 + -17.1   -4.1673   TGGCCAAATAAAAAA        TCCCCGGAAGG CAAAAA CCTTCCGGGGA         TTTGTTCAGGGATTA 100 30
        yccX 1030825 .. 1030856 +    -8  -5.06414   TTAGCCGGACCTTTC      GGAAACAGTCGGTA TAAA TAGCGGCTGTTACC       TTTTTCTTCGCCAAA  91 86
        hyaA NONE
        hyaB NONE
        hyaC NONE
        hyaD NONE
        hyaE NONE
        hyaF 1038081 .. 1038094 +  -3.1  -3.57144   GCAATCGGCGAATAC               CTCTG GTCG TAGAG                TTTCAGGATAAAGAG  51 78
        appC NONE
        appB 1040887 .. 1040905 +  -3.8  -3.12327   GTATTTACTTTGGTT             CGTCGGCA TTT TGTTGATG             TGTTCGCTCTCCACC  47 58
        appA 1042407 .. 1042443 +  -2.8  -3.95448   AGAACTGTCTAATGC   GTAGACCGGAAAAGGCG TTCA CGCCGCATCCGGCC-AC    TTTCAGTTTTACTCT  54 95
        insA NONE
        insB 1051412 .. 1051427 +    -4  -3.53091   AACATTTGCCGCTGT              TGGTCCT CGC AGG-CCA              TTTACGCGGCAAAAT  51 485
        cspG 1052267 .. 1052280 +  -3.1   -2.7263   GCAAATACGCACTGA               CCATGC GCC GC-TGG               ATTTCACAAAATAAT  43 197
        ymcE NONE
        gnsA 1052667 .. 1052699 +  -7.8  -3.79909   AAATAATGTGATTTT     GT-GAACATCACCCC GTGC GAGGTGATGTTCCGC      TTGTTGCTAATTTAG  71 30
        torT 1058057 .. 1058069 +  -4.7   -2.8478   CGTACTACCAGTTCG                CGCAG TTC CAGCG                GTTTGGTGACGTAAT  47 371
        torC NONE
        torA NONE
        torD 1062993 .. 1063023 +   -14  -2.73364   ATGAGCTACAAACCG       GGAAAGCCGCTGGC GCA GCAGGCGGTTTTCC       TGCTTCAGGTGCGCA  86 198
        yccE 1065858 .. 1065886 + -10.3  -4.61633   GAGGCAGGGGCTAAT        CAGGCATAGTTTG CGT CAAACCTTGCCTG        TTTTTGAAGATGTAT  91 169
         agp 1067252 .. 1067282 +  -6.7   -2.7563   GCGGTGAAATAACAG       AAAACTCCCCCGC GAGAA GCGGGGGAGTCGC       TGGTTAAACGTTTTT  55 29
        ymdF 1068906 .. 1068924 + -13.1  -4.84918   TGTCAACAATCTGCA             CCGCCGG TAACC CCGGCGG             TTTTCTGTTTATGGC 100 255
        ycdC 1075304 .. 1075337 + -10.9  -2.63585   TTCGACCACGTTAAA     GATGCCGGAGGAGGT TGTA ACATCCTCCGGCTAC      CTGTTTAACCTATAG  74 27
        putP 1081333 .. 1081358 + -14.7  -2.62515   TGCAGGGAGCGCGCA         GGGGGCGGC CAATCGCC GCCGCCCCC          TGCTGTCCCGGCCTT  89 123
        ycdO NONE
        ycdB 1085113 .. 1085126 +  -8.1   -3.4252   GCAGATGCCTGATGC               GACGC TTGC GCGTC                TTATCATGCCTACAA  67 69
        phoH 1086493 .. 1086517 + -13.6  -4.33907   AGTGTGTTATCGGTG          CAGAGCCCGG GCGAA CCGGGCTTTG          TTTTGGGTGTTTATG 100 40
        ycdT 1094702 .. 1094712 +  -3.2  -4.24123   GGACACAGGCCTAAG                 CGAG GTT CTTG                 TTTTCAAATTGTTCC  60 71
        ycdU 1097411 .. 1097430 +  -7.8  -3.58256   ATATACGAAAAAAAA            GCCCGTAC TTTC GTACGAGC             TCTTCTTTAAATATG  69 185
        ycdW 1099079 .. 1099100 +  -7.3  -3.05384   AATAAAGCATCAGGA           TTCCTGCTA TCCT TGGCGGGAA            TTGAATACAGGAGAG  60 39
        ycdX NONE
        ycdY 1100461 .. 1100477 +  -3.7  -3.07622   CGTCACTCATAACTG              CAACGGA TAA TTTGTTG              TTGCATAAAATGTGT  47 51
        ycdZ 1101062 .. 1101080 +  -7.4   -5.4251   CTTAAACAGTAAAAT             GCCGGA TGATAAT TCCGGC             TTTTTTATCTGTCAG  95 59
        csgB NONE
        csgA 1105166 .. 1105181 + -10.4  -5.75342   TTTGTATTACAGAAA              CAGGGC GCAA GCCCTG               TTTTTTTTCGGGAGA 100 48
        csgC 1105723 .. 1105735 +  -4.1  -3.44051   ACCCAGCGCACTATG                CGGAT GCC ATTCG                TTATAATGCTCGAAC  52 214
        ymdA 1107392 .. 1107406 +  -5.7  -2.56181   AGAAGGTGTAAGGAG               GCGTT ATGAA AACGC               GTATTCATGTTGTGC  50 115
        ymdB NONE
        ymdC 1109334 .. 1109344 +  -3.2  -3.83568   TGGCGTCGATATTGC                 CCGT GGA ATGG                 TTATTGTAAATGTGG  53 6
        mdoG NONE
        mdoH 1115114 .. 1115132 +   -11  -5.40072   ACGAGCCAATAAAAA             TACCGGCG TTA TGCCGGTA             TTTTTTTACGAAAGA 100 156
        yceK 1115872 .. 1115898 +    -8  -3.06183   GGTATTCGACGACGA         CGTAGACTGTTC CAT GAATAGACTGCG         TTGAATAACACTACG  59 514
        yceA 1119442 .. 1119468 + -10.9  -2.77005   AACAGAATAAATATC         ATTGCCGGATG CGTGC CATCCGGCAAC         ATTTCACGCTTACTT  74 31
        rimJ NONE
        yceH NONE
        mviM 1129369 .. 1129385 + -13.7  -4.11692   ATTCGCCTCTTTCAG              CGCCTGC CTT GCAGGCG              TTTTGCCCGTGGGTC 100 88
        mviN 1130958 .. 1130984 + -14.4  -2.75074   ACGGTGTAACAATGC         ATTCCGGCCTGC AGT GCAGGCCGGAGA         TAATCTTCAGATCGA  87 32
        flgB NONE
        flgC NONE
        flgD 1134144 .. 1134155 +  -2.2  -3.22113   CTTCACATTTCAGGA                GTCA GTCA TGGC                 CTTTTCTCAAGCGGT  44 43
        flgE NONE
        flgF 1136161 .. 1136175 +  -4.2  -2.94633   CATGACAAGTATAAG               TTGCCC GAT GCGCAA               GTTTATCGGGTCTAT  46 52
        flgG 1137096 .. 1137114 +  -8.1  -3.96337   AACTCTAAGGCTTAA             CCGGTGG CAGGT TCACCGG             TTTACTGATTTTTGA  72 33
        flgH NONE
        flgI NONE
        flgJ NONE
        flgK NONE
        flgL 1142605 .. 1142633 +  -8.8  -5.54264   TGGGTATGTTTTGTC        TGCCTGCTCTGG GATCG CTGGGGCGGGCA        TTTTTTTGCCTATTT 100 67
        yceQ NONE
        rluC 1147790 .. 1147820 +  -3.3  -3.57263   GCCTCGCTCAGGTGA      CGGAAATGGACGTC AAAA GGC-TCCACTTCTG       TTTGCAGATGCCCAT  51 339
        yceD NONE
        rpmF 1149104 .. 1149149 +  -4.2  -4.07568   ACCGCGGCCGCAAGG TCATCGCTAAG--TAATCACGC ATCT GCGTGATGAAGCTTAGTGAGGA TTTTCCCCAGGCAAC  59 12
        plsX 1150276 .. 1150293 +  -5.5  -3.57263   TGCGGTAGCAGGACG             CTGCCAG CGAA CTCGCAG              TTTGCAAGTGACGGT  59 33
        fabH 1151265 .. 1151275 +  -2.4  -2.92267   CGGTGGATTCACCTG                 GGGC TCC GCGC                 TGGTTCGTTTCTAGG  41 1
        fabD NONE
        fabG 1153010 .. 1153024 +  -7.8  -2.62642   AAAATGCTCATGTTG               CGCGCA GTC TGCGTG               GTTATGAGTAATAAT  59 54
        acpP 1153437 .. 1153463 + -13.1  -5.02287   GGCGTAAGTGAACAT        CTCCAGGCGGTC GTTC GACCGCCTG-AG         TTTTATCTTTTTGTC 100 34
        fabF 1154783 .. 1154798 +  -8.2  -5.52096   TCCACCCTTATAAAA              GGTCCG CTTG CGGGCC               TTTTTTCTTAGCTTT 100 51
        pabC NONE
        yceG NONE
         tmk NONE
        holB NONE
        ycfH 1159153 .. 1159171 +  -4.6  -2.79098   AATCCATCCGTTGAA             TGAGTTTT TTT AAAGCTCG             TAATTAATGGCTAAA  47 27
        ptsG 1160904 .. 1160921 + -12.7  -5.04987   CGTTGGGGAGACTAA             GGCAGCC AGAT GGCTGCC              TTTTTTACAGGTGTT 100 50
        hinT NONE
        ycfL NONE
        ycfM NONE
        ycfN NONE
        nagZ NONE
        ycfP 1167512 .. 1167525 +  -3.9  -4.34402   TTTCAGCAACAAAAC               TTGAT TAAC ATCAA                TTTTGGTATGACCAA  64 275
         ndh 1169021 .. 1169037 +  -2.2  -3.48924   GCCCTTGAGGAACAG              CGCG ATCGGCAGC CGCG              TTGTATCAGGCATCC  47 80
        ycfJ 1169738 .. 1169764 + -10.1  -5.43866   GTACTCTGCAATTTG         GCCCCTCATTC GCTCA GGCTGAGGGGC         TTTTTTTGCGACTTA 100 48
        ycfR 1170946 .. 1170972 + -18.8  -5.60993   CTACTGCTGATTTTT         TCCCCGCGACAT GCC GTGTCGCGGGGA         TTTTTTTATCCGGGC 100 64
        lolC NONE
        lolD 1178895 .. 1178911 +  -5.1  -2.98947   CTGATGGGGGCGGAG              TAATGGC GAT GCCTTTA              TCGTTATTAATTGGC  51 23
        lolE NONE
        ycfX NONE
        cobB 1182304 .. 1182320 +  -6.5  -4.36063   AACCTAATGTGTTGG              TGCTGCC GGG GGGAGCA              TTTTCATGCTGTTGT  72 393
        pepT 1188655 .. 1188683 +    -9  -3.06133   GGAAGTAAGCGAAAA       G--GGATGCGGCAT GTG ATGCCGCATCCGGC       TTAAATCCAAACTTA  68 33
         icd 1197973 .. 1197997 + -16.5  -5.46657   GTTTGTTAAATTTAT          TAACGGGAGCG TAA CGCTCCCGTTG          TTTTTTGTTAGGCTG 100 48
         lit 1201233 .. 1201267 +  -7.8  -3.78312   GGTGAGAAATTCAAT     GTGGCGTTGAGATGCT TAA AGGTTCACAACGCTAC     TTTGCTCCATCCTTT  71 93
        ymfI 1203521 .. 1203539 +   -11  -3.81154   CTCGGTTCGACCAGG             GGCTTGCG CCC CGCAAGTC             TTTAATGCCTGTTTT  85 131
        ymfT NONE
        ymfL NONE
        ymfM NONE
        ymfN 1207096 .. 1207108 +  -2.6  -2.79327   TCACATTGAGTCCTA                CGGG ATCCG CTCG                CTTTAACTGAGGTAA  41 7
        ymfR NONE
        ymfO 1207814 .. 1207826 +  -3.3  -2.79183   CAACTGACGATGCAA                CCAGC TCC GGTGG                TGTCCTGCGCGTGCC  43 58
        ymfP NONE
        ymfQ NONE
        ycfK NONE
        ymfS 1210130 .. 1210181 +  -6.4  -3.17382   CCAGATGACATCCGG CGCGGTGCTGGTATCTGTTGCCGT CACC GCGTCAATGTAATCCAGCACAGCG TTAAGTCTGGTTGTT  54 33
         pin 1211857 .. 1211868 +  -4.4  -2.54745   GAAAGTAAAACAACA                GCAA CTTG TTGC                 AATTTTATCAATAAA  46 66
        mcrA 1213180 .. 1213198 + -11.7  -4.60302   TGTTAAATATTGAAA             CGGGCGT ATAAC ACGCCCG             TTGTTTTATTTATGT 100 449
        ycgZ 1217611 .. 1217627 +  -2.2  -3.12999   TGAATAATGCAACAG              CCTGAT TATTT AACAGG              TTAGCTATGAAGTCG  42 34
        ymgA NONE
        ymgB NONE
        ymgC 1218674 .. 1218715 + -23.3  -2.62616   ATGTCCGCAATATCA GGTGTCAAGAATGGAGAGT TCTC GCTCTCCATTCTTGACGCC  TGATATCCCGCCTAA 100 126
        ycgG NONE
        ymgF 1220875 .. 1220897 +    -7  -5.03994   TGCGCAAATAGTTGT           CAACCCTGGT GTT ATCACGGTTG           TTTTTATATATCACC  84 122
        ymgH NONE
        ycgI 1225500 .. 1225515 + -10.4  -4.54727   CCATCAACGATTAAA              CTGCGC TTCG GCGCAG               TTTTCGTTTACAGGA  89 41
        ycgJ 1228622 .. 1228636 + -11.4  -2.56046   CATTAACGTTTATGA               CGGGGA GAG TCCCCG               TCGGTTGACATTTAC  77 102
        ycgL 1229592 .. 1229622 +  -2.4  -4.34402   ACAAATAACCGATAT       CCGGCGGTGGCA TTATCTT TGTCGGCGCGGG       TTTTCATATCCACGA  59 33
        ycgM 1230319 .. 1230347 +  -8.9  -3.09015   CGCGTTTTGTAATAC        TTTTTGCCGCC TGAAAGC GGCGGCAAAAC        TTGCATCGCTGTGCC  68 29
        ycgN 1231266 .. 1231312 +  -2.4  -3.30903   ATTTGGCGGCATCGA TATCTTTATTCGCTTGTTTAAC CGT GTTAGACAGGGTGGTAAAGAAA TTCTGCACAGATTTT  45 438
        umuD NONE
        umuC 1234244 .. 1234254 +  -2.4  -3.28712   AGGCGACAAACACTT                 GCGG CAC CCAC                 TTATCCAGCGGCAGC  45 238
        fadR 1237257 .. 1237272 + -10.4  -5.80727   CGTTTAAAGAGCAAA              CCCCTC AAAC GAGGGG               TTTTTTGTTGTTTTT 100 48
        dadA NONE
        dadX 1241633 .. 1241659 + -10.3  -3.53224   AGCCATTGCCCATGA         TAGTGTCCATT AAAAG GATGGACACTA         TTTCCCCGGAACCTG  77 132
        emtA 1245376 .. 1245390 +  -5.6  -4.58283   CGATGTAAATCAGTC               GCGCAC TTT GTCCGC               TTTTTCCCGGGCTTC  72 33
        ymgE 1246572 .. 1246601 + -12.9  -3.59979   TAAGATTTTCATAAG       GCGGATAGCGATA CAGA TGCCGCTATCCGC        TTTCACATCAGAACG 100 38
        ycgY 1247195 .. 1247252 + -10.6  -2.74563   AAAACCATAGCTATG GTGTTATCTGCCGACAACGCCATCCGG AGAAG CCGAATGACGTTGTCGG-AGTAAGCGC TGGTTAAGGTGTGGG  74 43
        dhaR 1254588 .. 1254599 +  -4.4  -3.54146   CGATTTCTGATACAT                CAGA GTGA TCTG                 TATTTCATTCCGGCG  54 51
        ychH 1260663 .. 1260692 + -11.5  -2.87963   AAATAATGCAGTTTG       CTGACCAGTCAGT TTGC GCTGACTGGTCAA        TCTCGTACTTATAAA  78 42
        hemA NONE
        prfA NONE
        prmC NONE
        ychQ NONE
        ychA 1269682 .. 1269698 +    -3  -2.61216   AATAAATAACATCGC              GCATAA ACATA TTGTGC              TGCATTAATTAATCG  40 1
        kdsA 1270918 .. 1270959 + -10.1  -4.78848   CTGGTTCAAGATTAG CCCCCGTTCTGTTGTCAGGT TGT ACCTCTCAAC-GTGCGGGGG TTTTCTCTTTCCAGC  91 347
        chaB 1273935 .. 1273947 +  -3.4  -3.15346   ATCGTAAAACCGGTC                GCTT AGTTA AAGC                TATTCGTGCGGTGTT  46 34
        chaC 1275237 .. 1275254 +  -4.1  -4.66264   ACTGCTTCTGCAGCG             TCTGACC AATC GGTCACA              TTTTTAAGGATTTTC  69 483
        ychP 1276828 .. 1276842 +  -2.8  -4.40894   CATTTTCTTCAGCAT               GTGC TTGACGT GCAC               TTTTACTGTGCTTTC  62 98
        narK 1281072 .. 1281090 + -12.4  -5.64274   ATTTGATTATCCTTT             GCGCGGCA TGA TGTCGCGC             TTTTTTTATGCGTCA 100 172
        narG NONE
        narH NONE
        narJ NONE
        narI 1288125 .. 1288140 +  -8.2  -5.60993   TTTAGTTCACATAGA              CCCTGC TTCG GCGGGG               TTTTTTTATGGGCAC 100 47
        ychS 1288989 .. 1289005 + -12.3  -3.57797   CCTCACCCTTCGGGC              CGTTGCC TGT GGCAACG              TTCTCTCGCTTTCGC  95 453
        rssA 1291706 .. 1291721 +  -7.6   -2.7264   GGACGAACTTTTGCC              GTTGGT ACGC ACCAAC               ATTTGACCAGAATTT  58 4
        rssB 1292949 .. 1292969 +    -4  -2.79796   CCTCCTTTTCAGAAC           TTAGC-CCC TTCG GGGTGCTGA            TATACTGGGATGCGA  45 142
        galU 1293969 .. 1293990 + -12.3  -5.66684   GTGTTATCCACGAAA           CGGCGTTGA GCAA TCGACGCCG            TTTTTTTATAGCTTA 100 52
         tdk 1296060 .. 1296086 +  -9.3  -4.77165   TTTTGATATCTTAAC         CGACCTCGGCC TTGAT GGTCGGGGGCG         TTTTGTTATGAACAC  90 364
        ychE 1300839 .. 1300856 +  -8.4  -3.98113   TCCTTTCAAATGAAA             CGGAGC TGCCAT GCTCCG              TTTACTTCGTCATTA  76 42
        insC NONE
        insD 1302854 .. 1302867 +  -6.7  -2.86271   CCGGGATTACACATG               CTGGT TAAT ACCAG                TAATTATAATGAGGG  56 521
        oppA 1304535 .. 1304563 + -15.3  -3.16187   AGCACTAATGGCAAT        ACGTGGGGCAGGA GTG TCCTGCTCCACGG        TGTCTGATTTTTATC 100 33
        oppB NONE
        oppC NONE
        oppD NONE
        oppF 1308492 .. 1308511 + -13.6  -4.59773   CTTTAAAAACAATAA            GGGCTGAC AGTT GTCAGCCC             TTTTTCACGCTAAAA 100 35
        tonB 1313528 .. 1313561 + -16.9  -3.14564   AATTCAGTAAGCAGA     AAGTCAAAAGCCTCC GACC GGAGGCTTTTGACTA      TTACTCAACAGGTAA 100 31
        ompW 1316770 .. 1316786 +  -2.2  -5.00138   GATCAAGAATAGTTT              CCAGTT GAACA ATCTGG              TTTTTGGTTTCACTA  71 423
        yciV NONE
        yciO NONE
        yciQ 1328485 .. 1328511 +   -11  -3.01712   CAGACTTTACTATCA         GTGAGTCAGA TGTAAGT TCTGACTCAC         TGTTGCACAAAAGCA  76 155
        rluB 1329450 .. 1329470 +  -8.3  -4.62872   CGGTTAATCAAAGTA            TGCCGGA CGTCATA TCCGGCA            TTTTTACAGATTAAT  89 34
        sohB 1332104 .. 1332123 + -10.7  -4.58773   GATGTAAAAGACAAA            CGCGAGG CTAAGA CCTCGCG             TTTTGCTTTAATCAA  93 34
        topA 1335391 .. 1335408 + -10.5  -5.49234   GTTTTTATAAACAAA             GGGTCGC GAAA GCGGCCC              TTTTTTATTGCATAT 100 57
        cysB 1336557 .. 1336590 +  -9.7  -3.35613   AATTTCTTGCGTTAT     TTTCGGCACCTTT TATGTAGC GAAGGTGCCGGAA      TATATTCTCTTTTGT  74 39
        acnA 1340227 .. 1340261 + -11.6  -2.52896   TTGAAGTAACAACTA     TTTGCTTGCCGG TTATTTTGCTT CCGGCAAGCAAA     TGAATTACACAATGC  77 32
        pgpB 1341863 .. 1341888 +  -4.1  -2.90813   CAATGCGTGTGGATG         CCATTT-CGC AGACGGC GCGAAAATGG         TACTTTAAAGGGCTA  46 80
        yciS 1342256 .. 1342270 +  -2.1  -2.81738   GCACTCGTCAGCGGC               GAAGG AATAA CTTTC               TATGCTGGAGTTGTT  40 16
        yciM 1343424 .. 1343436 +  -2.6  -3.18031   ATTAAACCGATTCGC                GGTC TTGAT GGCC                TGTAATTTTTAAAAA  45 8
        pyrF NONE
        yciH 1344707 .. 1344726 + -13.6  -3.71687   CGGTTAACATAAAAA            GCCACGGA TATA TCCGTGGC             TTTCGAATATTTTAC 100 34
        puuD NONE
        puuR 1364284 .. 1364297 +  -5.3  -2.70932   GCGAATCCCGATGAG               CTTAC TCAG GTAAG                TGATTCGGGGGAGCG  49 127
        puuC NONE
        puuB NONE
        puuE 1368748 .. 1368762 +  -8.6  -4.77438   CCCTTGTTGCAAACT               GAGTTG CAG CAACTC               TTTTTCCTGCTGCAT  93 244
        pspA NONE
        pspB 1370731 .. 1370747 +  -2.1   -2.5655   CATCCGAACTGGAGG              GATCGCT AAT GGCGGGC              ATTAATCTCAATAAA  39 17
        pspC 1371083 .. 1371103 +  -3.4  -2.62463   CACGTTACGTAGCCG           TTTCCGTCA ACTG TGA-GGAAA            GTTATGAATACTCGC  42 10
        pspD NONE
        pspE 1371734 .. 1371749 + -11.8  -6.30182   AGAATTCACCATGAG              CGGCGC TTAT GCGCCG               TTTTTTTTTCTGTCA 100 42
        ycjM NONE
        ycjN NONE
        ycjO NONE
        ycjP 1376657 .. 1376669 +  -2.7  -3.10597   GCTAAAGCGGCCAGT                TTCTT TAC AAGGA                GTTTTAAATGAAAAA  43 36
        ycjQ NONE
        ycjR NONE
        ycjS NONE
        ycjT NONE
        ycjU NONE
        ycjV NONE
        ymjB NONE
        ompG 1384713 .. 1384724 +  -2.2  -4.09739   GGCAACGGTAATATT                CTGT GGTG ACGG                 TTTTCCAGAAATTAA  56 172
        ycjX NONE
        ycjF 1388292 .. 1388311 +    -5  -3.34517   CGAAAAATAATGCAA            TATCGGGT GCTG ACCGGATA             TCTTTACGCCGAAGT  54 31
        tyrR 1389983 .. 1390013 + -21.4  -3.27601   AAGAGTAAGCGCGAA       TATGCCTGATGGTG CAA CACCATCAGGCATA       TTAAATTATGCTTTC 100 33
        ycjG 1391884 .. 1391918 +  -8.4  -2.94365   AATGCGGTGTATAAG     CTGGCACAGCGCCTGG GTT TCAGGTTCGGAGCCAG     GTTTGTCACCTGTCA  61 300
        ycjZ 1394744 .. 1394763 +    -5  -3.66787   TTTGAACGTGCGAAG            C-CCGAACG TAG TGTTCGGAG            TTCTATGTGCTTTAC  57 165
        mppA 1396566 .. 1396593 +  -8.4  -2.74525   TTGATGTGATGGGAA        CTGGCGTTACCC TTGT GCATAACGCCAG         TGATGTCTGATTTAG  64 37
        insH 1398961 .. 1398972 +    -3  -3.35996   ACCTTCCCTAACTAA                TCAA TGCG TTGA                 TTGTAAATCCAGCTA  46 180
        ynaJ 1399347 .. 1399364 + -12.7  -3.47751   AGTAAGTAAAAAATA             GGCCCGA TAAC TCGGGCC              TTGTCAGTTATTGAA  93 36
        abgR 1407640 .. 1407652 +  -9.1  -2.88069   GGTAATACGTTGTTG                GACCG ACC CGGTC                TGGTTATCATATCGC  67 302
        ydaL 1408741 .. 1408780 +  -3.4  -4.75372   GTAATCCGGTCATCG  CGTCATGGTGAGCAGCATG TTC CA-GCTGCTCCTCCAGCCG  TTTTTGCTCAGTAAT  71 510
        ydaN 1410937 .. 1410956 +   -10  -5.85178   ATTGATTCGTACGAC            GCCGACTT TGAT GAGTCGGC             TTTTTTTTGCCTGTT 100 215
        dbpA 1412656 .. 1412670 +  -7.1  -3.30243   GGGATTGCCGGATGC               GACGC TGGCC GCGTC               TTATCCGGCCTCCAT  63 83
        sieB 1421366 .. 1421384 +  -7.4  -4.11394   TGCCTAATTGATTGT             CAATAGGC TAT GCCTAATG             TTTTGAGCGTAACCT  72 518
        ydaS NONE
        ydaT 1422797 .. 1422808 +  -2.2  -2.88366   GGCGGCGGTTCTTCC                GACG ATTC TGTC                 ATTGTTCATTAAGCA  41 2
        ydaU NONE
        ydaV NONE
        ydaW NONE
        rzoR NONE
        rzpR 1425379 .. 1425390 +    -3  -4.00042   TAACTACAATATGAT                TCAT TTTG ATGA                 TTGTTTCATAAGGAA  54 46
        trkG 1427037 .. 1427067 + -11.9  -4.71426   TACCAGCAACACCTC      CGT-CCCCAGTAGC ACTG GCTGCTGGGGTGCG       TTTTATTCATAAAGC 100 109
        ynaK NONE
        ydaY 1428126 .. 1428141 +  -6.8  -5.55769   TTATGTCGCCTGAAA              CCCACT TCGC GGTGGG               TTTTTTGTTGTCAGG 100 457
        ynaA 1429410 .. 1429425 +  -3.2  -5.03747   GCAAACACATCGAAT              CAGCCT ATTT AGGCTA               TTTTTTCCACCATTT  74 239
        stfR NONE
        tfaR 1434778 .. 1434790 +  -3.4  -4.78477   GGAAGACGTAAAGCA                TCTC ACACC GAGA                TTATTTTTTATATGT  69 103
        ydbJ 1443263 .. 1443308 +  -3.3  -4.88736   AAAGCGGTTACACAT GCTGCCGGAAATCATCATT TTTTCACC AAAGCTGATTTCTGGCGGA TTTTTATCGCTGGTC  74 250
        ydbH NONE
        ynbE NONE
        ydbL 1448061 .. 1448087 + -15.3  -3.34192   ATCTGTTTTAACTAA         TTGGCGTTGCA GTACA TGCAACGCCAA         TTAGTTAGCGGAATT 100 166
        feaB 1450757 .. 1450771 + -11.4  -5.71712   CTCATAAGTAAAAAA               CGGCAC CTG GTGCCG               TTTTTTTGTCTGAAA 100 50
        paaA NONE
        paaB NONE
        paaC NONE
        paaD NONE
        paaE NONE
        paaF NONE
        paaG NONE
        paaH NONE
        paaI NONE
        paaJ NONE
        paaK 1465150 .. 1465206 +  -5.3  -2.89534   AATATTGTTGGTGCC TGACGTATCG---TCTGGCCCTGGTG GGGTAAAG CGCCAGGGCCAGAAGTCGATACGACC TGTGCTATGATTCAT  50 23
        paaX NONE
        paaY 1466807 .. 1466837 +  -9.3  -4.49906   TTGTCCCTTTAATTA      TAAAGCAGAG-TTA TGTT TAAGCTCTGCTTTA       TTTATTTGAGTATTA  88 57
        insI 1472604 .. 1472623 +  -2.8  -2.75993   TTCAACAGCAGAAAA            TCAGGGTA AAAT TACACTGG             ATTCTATGTGGGTAG  41 406
        ydbC 1476809 .. 1476826 +  -5.6  -6.28401   AACGAATATACAAAA             GGGAAA GATGCA TTTCCC              TTTTTTTCTTTTTTA 100 39
        ydbD NONE
        ynbA NONE
        ynbB NONE
        ynbC NONE
        ynbD 1483984 .. 1483998 +  -3.4  -4.18494   TTATGCAGAAACAAT               GCTGTC GAT GGCTGC               TTTTGCGTCAGACTG  60 94
        hrpA 1488791 .. 1488822 +  -2.4  -3.90588   AAAAATACAATTCTC      TGCTGCAAGATGAAT AAT GTTTATCTA-CAGCA      TTTCCTTAAAAGATA  53 139
        ydcF NONE
        aldA 1491521 .. 1491533 +  -6.9  -3.00017   TTCACCAGTTGTAAA                TCGCC CAC GGCGG                TAATTTCCGTTTGCG  58 161
        cybB NONE
        ydcA 1493849 .. 1493880 + -11.6  -3.52009   CTAGGTTCATTCGTT      GGCCTCGGTTGATA GAAA TATCGGTCGGGGCC       TTCGTCTTTCTGATT  85 310
         trg 1495982 .. 1496011 +  -5.6  -4.07568   TCCCGGAACAGGCAG       GGCCACCAGCGT GGCATG ACGCAGGTCGTC        TTTTACAGCGCCAGA  65 183
        ydcJ 1498448 .. 1498460 +  -2.7  -3.74762   TGCATATTCTCTCAG                TTCAA CAA TTGGA                TTATTAATAAATATT  52 128
        mdoD 1500238 .. 1500261 + -14.6  -2.90075   TAATCGTTTTTTCTT          CGGCACCTTC TTCG GGAGGTGCCG           TCTGGTTAAACACGA  89 38
        ydcH 1500600 .. 1500616 + -10.8  -5.02074   TGTAAACTTTCCTAA              GCCGCC AGCCA GGCGGC              TTTTTTAACAACTGC 100 36
        rimL 1501602 .. 1501614 +  -3.3  -3.05596   TGGCAAAATCAAAAA                CTTCG GCG CGATG                TTCAATAAAAGCATA  43 436
        tehA NONE
        tehB NONE
        ydcL 1504848 .. 1504867 + -13.6  -4.85599   AAAGTAGTTCCAGAC            GCGCCATC GTTA GATGGCGC             TTTTTATCCGGTGCG 100 34
        ydcM 1506947 .. 1506964 +  -4.8  -2.73124   CAACGTTGATCTTTA             TCCGGA TGCGCT TCCGGG              CTTTGGCAAATAGCC  46 393
        ydcN 1508451 .. 1508471 +  -6.1  -4.63527   TTCGCAACGTCGCGC            TTGTGGCTA AAA TAGCCGCCA            TTTTTCAGCTACTGG  78 54
        ydcP 1510950 .. 1510967 +  -7.1  -4.30177   AAATTACACACGGAG             GTAAACA CTAA TGTTTAC              TTTGTTGATATACTC  77 519
        yncN 1511162 .. 1511172 +  -3.2  -3.15579   GCAATCCTGAAACAA                 CTCG GTT TGAG                 TTAATCGCCAATTAA  46 11
        ydcQ 1511655 .. 1511672 +  -2.7  -2.63596   TACAGTTAACGAAAA             GTTGTCA TTTT TAACAAC              TGATATAGACTGCCG  40 42
        ydcR 1513117 .. 1513127 +  -3.2  -3.08036   ACTTATTCAAGAACG                 GCTG TAA TAGC                 GTTTAATTTAATTCC  45 19
        ydcS NONE
        ydcT NONE
        ydcU 1516465 .. 1516495 +  -2.6   -3.4331   GTTCGTGAAACGTCT      GG-GAGCGTTC-GA TGCAC TCTGAACGCGCACC      GTTTTTCCTCAAACT  48 4
        ydcV NONE
        ydcW 1518763 .. 1518774 +  -4.4  -4.04206   TGATCTTGCGTACTG                TCAG AGCA CTGA                 TTTCTCTGACAGTAC  61 72
        ydcX NONE
        ydcY 1519962 .. 1519980 +  -3.1  -2.52623   GGTAGAGGAGGTCTG             GGTGATG CGCAC CATCAGC             GTGTTCTGGACAACC  40 392
        yncB NONE
        yncC 1522881 .. 1522894 +  -5.9  -3.76811   GACGAGAGTATAAGA               CGGCG CTTT TGCCG                TATTTTCATCATCTG  63 265
        yncE 1526164 .. 1526186 + -14.9  -4.19953   GTCAGTAATCTGAAT           TTGCCCGGC ACGTA GCCGGGCAA           TTTTGCAATTAACTC 100 107
        yncG NONE
        yncH 1529353 .. 1529371 +  -5.4  -4.35992   CAAACCATCATTCAT             TTCAATGA TTG TTATTGAA             TTATTTATTGTTGTG  70 512
        rhsE NONE
        ydcD 1532197 .. 1532226 + -11.7  -3.62354   GGCAGGGCAAGATCA       TGAAAATTGTGAT GTAA ATCACGATTTTCA        TCTTTGCTTTAACGC  89 104
        yncI NONE
        yncM NONE
        ydcC 1534670 .. 1534680 +  -6.8  -3.87104   GGGCTTTCGTAATCT                 TGCC CTG GGCA                 TTATTGTCGTATAAA  68 29
        ydcE NONE
        nhoA 1536596 .. 1536627 + -16.6  -2.52795   TAATTTATGTCAGGT      TGCCGGATGCGGCG TAAA CGCCTTATCCGGCA       TACATTAGCCCGGTT 100 38
        fdnG NONE
        fdnH NONE
        fdnI 1554087 .. 1554106 +  -8.6   -5.8187   GTCATCAGTTCTAAA            TGGCGCTT TATA AAGTGCCA             TTTTTTTATTGCGTA 100 407
        osmC 1558786 .. 1558813 + -11.3  -3.67558   AGCATTGCCGGATGA        CGCGTCAGGCG CGTGAA TGCCTGATGCG         TTGTTAGCATCTCTA  87 41
         ego NONE
        lsrC 1605755 .. 1605765 +  -6.8  -3.09803   TAAAAAACGGGAGGC                 CGCA TAA TGCG                 TATTCGCTACGGTTG  58 19
        lsrD 1606746 .. 1606770 +  -2.1  -2.54732   GGGCCAATAACCCAT          TGCCATAAAGG ATA TCTTCATGACA          CTTCATCGCTTTAAG  39 18
        lsrB NONE
        lsrF NONE
        lsrG NONE
         tam 1610296 .. 1610309 +  -5.3  -3.07043   CGAAGCCAGTACACG               CTGAA GATC TTCAG                TCTTGAGATAATGAG  50 503
        yneJ 1617401 .. 1617413 +  -2.7  -3.68936   AGGGATATCAATGAG                CTATT TTT GATAG                TTCTTGCGGTTAATA  50 27
        yneK NONE
        ydeA 1619939 .. 1619952 +  -9.5   -5.1861   ACGCAATAGTTGAAA               GGCCC ATTC GGGCC                TTTTTTAATGGTACG 100 32
        marR NONE
        marA NONE
        marB 1621931 .. 1621948 + -12.7  -3.73068   ATGTAGTTTGTTCTG             GCCCCGA CATC TCGGGGC              TTATTAACTTCCCAC 100 35
        ydeE 1624481 .. 1624515 + -13.7  -3.49419   TAATCCCTCACCTAA    CCGGCCCCTTGTTACA GTTG TGTA-CAAGGGGCCTG     ATTTTTATGACGGCG 100 273
        ydeJ 1627009 .. 1627037 + -13.9  -2.58292   TTACTGCTATAACCA        GGCTGGCCTGG CGATATC TCAGGCCAGCC        ATTGGTGGTGTTTAT  86 29
        ydfG 1629986 .. 1630003 + -10.5   -3.8591   TCAGTAATTTTTATA             CCCGGCG TAAC TGCCGGG              TTATTGCTTGTCACA  80 34
        ydfH 1630761 .. 1630784 + -13.2  -3.63922   AGAGTAATTCATTTC          CTCTCATCCC ATCC GGGGTGAGAG           TCTTTTCCCCCGCCT 100 34
        ydfZ 1631139 .. 1631162 + -11.8  -5.26875   ATGAACTAAGCGTGT          G-AATGCCGCC GAT GGCGGCATTGC          TTTTTTACTTCACGG 100 32
        ydfK 1635179 .. 1635189 +  -2.6  -2.77118   CCGAGTTAAAGCCAT                 TTTT CAC AAAA                 TCGATTTTGGGTCTC  41 185
        pinQ 1636182 .. 1636198 +  -6.5  -5.80003   CAATATGCTCACTGG              CTACCTG CAT CAGGTTG              TTTTTTGTTTCTTCC 100 281
        ynfO NONE
        ydfO 1639278 .. 1639293 +  -4.6  -3.93984   TCAAATATAACAAAA              CCCCGT AAAA ACGAGG               TTTATGGATAAATTT  59 132
        cspF 1644070 .. 1644101 + -10.2  -5.08601   ATTGCCCCATTTAAA      GCACAAAACCCGCT CATC AGCGGGTTTTCTAC       TTTTTCTTAACGTCG  93 314
        ydfV NONE
        flxA 1648466 .. 1648484 + -11.7  -4.11216   AGTGACAGCCGTATT             GTGGCCC TCATC GGGCCAC             TTTTCGCCATCAGCC  93 40
        dicA 1650051 .. 1650073 +  -4.3  -4.09864   AGCGGACAAATAAAA          GATAACATCA TCAA TGA-GTTATC           TTTTACCACATCAAT  61 21
        ydfA NONE
        ydfB NONE
        ydfC 1651019 .. 1651036 +  -6.9  -3.36492   CGGGGTTATTCCTTC             CCCGTTG AGGA CACCGGG              TTGTCAGGTTGACCA  61 289
        dicB NONE
        ydfD 1651752 .. 1651765 +  -2.4  -3.16971   TGCCAGCAATGGCAG               GGAT TTGTTC ATCC                TTAAATCTGTCATGA  44 78
        ydfE NONE
        insD NONE
        intQ 1654722 .. 1654734 +  -3.4  -2.94032   GTAATTAATTTTTCT                GGTT TAATT AACC                CTTTACTTAACCAGT  42 325
        ynfB NONE
        speG 1658496 .. 1658511 +  -4.6  -4.36411   TTTTGATGGTGTAAA              CCCGTT CGAC GGCGGG               TTTTACTCCTTCATC  67 63
        ynfD 1659601 .. 1659623 +   -12  -2.74144   ACATTATCGACTGAA           CGCCGGATAT GAC AAATCCGGCG           ATTTGAACATACAAC  79 42
        ynfE NONE
        ynfF NONE
        ynfG NONE
        ynfH 1666185 .. 1666202 + -12.7  -2.76315   CAGGTTAACAAATTG             GTGCGGG GCAA CCCGCAC              ATTTCAGGATGTTAG  82 33
        dmsD 1666811 .. 1666823 +  -9.1  -3.41073   CTGTTAATTCCTGTC                GCGGT TAA ACCGC                TGTTTCGATAGGATC  71 2
        clcB 1668676 .. 1668689 +  -3.1   -4.4846   ATTGATTGGGCAACT               GT-GCG CCA CGCTAC               TTTCTTCTTCGCTTA  65 416
        ynfM 1672674 .. 1672703 +  -9.4  -3.62597   ACGCCTGAAAAATAA      GTCCGGACTGCGGT AAAT ACC-C-GTCCGGAC       TTATTGCCAGCTCAA  77 33
         asr 1673443 .. 1673473 + -11.9  -2.71924   TCGCGCCTGAAAATT       ACGGTGCTAAGCG GGTAA CGTTTAGCACCGC       CTTTAGCGGAGGGTA  79 70
        ydgD 1674504 .. 1674527 + -15.3  -3.13403   AAAATAATGTTCAAA          CGCTGCCCG ACAGCG CGGGCAGCG           TCTTCATCAGGCAAG 100 34
        ydgG 1676790 .. 1676802 +  -4.1  -3.53811   CACCAGCATAGCCAG                TGTTC ATC GAACG                TTTAAAGACAATCAC  51 154
        ydgH 1681106 .. 1681122 + -10.8  -3.81062   CAGTTACTCCTATAA              GGCGGC TTGAT GCCGCC              TTTCGCATTTTTAGT  85 46
        ydgI 1682646 .. 1682664 +    -6  -2.75064   CGACCTGGATGCTGG             TGGGATAA CGT TCATCCCA             TCGTTGGATAGCAAA  53 18
        folM 1683389 .. 1683404 +  -5.4  -2.56715   CGCAGTTTCCCACTT              GATGGC GGTC GTCATC               TGCGTTAATGCAGCT  50 2
        rstA NONE
        rstB 1685953 .. 1685967 +  -3.6  -2.53119   AAAATAAGTATGTTG               TAACTA AAG TGGTTA               ATATTATGGCGCGTT  42 81
         tus 1687346 .. 1687361 +  -5.4  -4.11484   TTTCCCCGGCATGAT              TGAGCT GCCC GGCTCA               TTTTCCGGGATTGAG  65 469
        manA 1691523 .. 1691543 + -12.6  -4.27483   AGGCTTATAACACCT            TCAGGCGG CCAGT CCGCCTGA            TTTCATTTTATGGAT 100 83
        ydgA 1693266 .. 1693295 + -12.2  -5.26875   TTTGTCAACAATCTG       AAACGCCGGAGA TTTTTC TCTCCGGCGTTA        TTTTTTACTTCAGCA 100 217
        malX NONE
        malY 1703843 .. 1703884 +  -8.7    -4.652   CCGCGCTGTTCGTTA ACCCCAATTGCGCAACG TAAAAAAT CGTTGCGCAATCGTGGA  TTTTTACCCTGCTTT  89 25
         add 1704954 .. 1704977 + -15.4  -4.72272   CGCGAAGTAACAAAA          TGGATGGTGC AAAT GCACCATCCA           TTTTTCATGCAAGGC 100 31
         blr 1706411 .. 1706433 +  -6.3   -4.3208   GCACTTGTGGAGCGA          CATGCTGCCC GTCC GGGT-GCATG           TTTTCACTTGTCGGA  73 46
        ydgT NONE
        ydgK NONE
        rsxA NONE
        rsxB NONE
        rsxC NONE
        rsxD NONE
        rsxG NONE
        rsxE NONE
         nth 1714043 .. 1714060 +  -8.5  -2.63301   AAATTTTCTATTCAT             TCGTGAT CAAG ATCACGA              TGCTGTCGCAATGTA  63 196
        ydgR 1716009 .. 1716031 + -13.5  -6.36459   GAAACTCTTTTACAA           GCCGCTAAC TTTTC GTTAGCGGC           TTTTTTTTTGTTCAG 100 49
         gst 1716704 .. 1716717 +  -5.9  -3.28924   TAAAGTAATAGCCAT               CGGCC CACA GGTCG                TTGTGGGCCGAAATG  56 33
        slyB 1722062 .. 1722097 + -11.8   -3.5332   CTCCGCGCTAAATAA    GTTTGCGTGTGGTCAG GTTA CTGACCACACGCCCCC     TTCATTTCACCCTTT  88 30
        ydhI NONE
        ydhJ NONE
        ydhK 1726096 .. 1726123 + -11.2  -3.69902   TTTGTGGATCAAGAT        GCCCGC-CTGCGG ATT CCGCGGCGCTGGC        TTTGCCATCTTTGGT  81 274
        ydhM 1728323 .. 1728342 +  -4.9  -5.24129   AAAACATTATTGCGA            CGCCTGC CGTTTA GCAGGCA             TTTTTTATCACCAGA  82 12
        nemA 1729484 .. 1729501 +  -9.8  -2.78384   AATCCAACATTGCGA             GCGGCG TAAAGC CGCCGC              TATACTAAAACAACA  69 39
        gloA 1729964 .. 1729991 +  -9.9  -3.46647   GGGCAACTAATCTCC        TGCCGGGCGTGA ACTCA TCGCGCCCG-CA        TCTTTACTGCATCGA  75 31
         rnt 1730716 .. 1730747 +  -7.4  -2.79679   AGGTGTAATCGAGTC      GATGCCTGATGACAT GCA ATGAT-TCAGGCATC      TATAGTGAGGCTATT  58 33
         lhr 1735426 .. 1735453 + -15.7  -3.01791   GGGATAGAGAAAGGA        CTGACGGATGC CCGTTC GCATCCGTCAG         TATTGCAGGACGGAT  93 34
        ydhO 1736968 .. 1736997 + -12.3  -3.59432   ACACTTCGCTAAAAC       TTTACCCTGTTGT TACG GCAACAGGGTAAG        TTCATCTTTTGTCTC  95 29
        sodB 1737802 .. 1737823 + -14.5  -5.38326   TGTCAGCAACTGTAA           CGCAGAAGG TTAT CCTTCTGCG            TTTTTGTTTAATTAG 100 154
        purR 1740585 .. 1740599 +    -7  -3.07895   ACTATCGTCGTTAAT               CACCCG TTG CGGGAG               TCTCTTCCGGCTCCC  58 27
        ydhC 1743036 .. 1743055 +  -7.1  -2.91276   ACGTCGGATTATAGA            CTCGCGG TTTTTT CTGCGAG             ATTTCTCACAAAGCC  59 225
         cfa 1744287 .. 1744307 +   -14  -3.60475   CTAAAGGCTATTCTA            TCGCCCCC TCTCC GGGGGCGA            TTTCAGATCAGGCTT 100 37
        mdtK 1746554 .. 1746577 + -14.6  -3.53855   CGCTAATAAAGACAA          GGCGCAACCT TCAC GGGTTGCGCC           TGTATTTTTACGCAG 100 35
        ydhR 1748734 .. 1748748 +  -8.5   -4.3014   ACAGAATTTAATCAA               GGGCG GTTAG CGCCC               TTTTCATCCCTGTCT  84 40
        ydhS 1750700 .. 1750713 +  -8.1  -2.72144   CAATTCTGGCGTTTG               CGCCA AAGC TGGCG                ATTTGCACCAGGTCA  57 276
        pykF 1758857 .. 1758872 + -11.8  -5.99154   AATTTGTATATCGAA              GCGCCC TGAT GGGCGC               TTTTTTTATTTAATC 100 58
         lpp 1759393 .. 1759411 + -14.6  -6.02914   CTGTGAAGTGAAAAA             TGGCGCAC ATT GTGCGCCA             TTTTTTTTGTCTGCC 100 47
        ydiK 1771908 .. 1771928 + -16.9  -3.61517   ATAAGTAATTTCTCA            TCAGGCGGC TCT GCCGCCTGA            TTGTTAACCACCGCT 100 33
        ydiL 1772725 .. 1772753 +  -3.1  -3.33922   TTGTTACAACAATAA        TGAACGGATGCTG ACA CAACATCGCTTCA        CTTTTTAAAGCACCT  48 65
        ydiM NONE
        ydiN NONE
        ydiB NONE
        aroD NONE
        ydiF NONE
        ydiO 1780065 .. 1780102 + -11.2  -3.85698   CAGAACAAATAATCT   GCAGGCGGCGCAGCTT CTTAAC AAACTGCGCCGCCAGA    TTTATCCAACAAGAC  91 29
        ydiQ NONE
        ydiR NONE
        ydiS NONE
        ydiT NONE
        ydiD 1786415 .. 1786441 + -10.7  -5.02645   TTCGGGGATCACATA         ACCCCGGCGAC TAAAC GCCGCCGGGGA         TTTATTTTATTTCTT 100 49
        ydiA 1789980 .. 1790009 +  -4.3  -4.98468   CATGGGCCTTAGTCG       CCGAATGTACTAG AGAA CTAGTGCATTAGC        TTATTTTTTTGTTAT  75 13
        aroH 1791201 .. 1791224 + -15.4  -3.86822   CCGCTTCTGAATGCG          TGCCCATTCC TGAC GGAATGGGCA           TTTCTGCGCAACTTG 100 31
        ydiE 1791895 .. 1791930 +  -5.4  -3.64164   TAATCGCTGCGCTCT    CGCGCCATCAGACTGAA TAA TTCATTCAG-TAGCGCG    TTATCCTCTTTTTGC  58 402
        yniD 1807277 .. 1807289 +  -9.1  -3.67141   GCCCCGGAGGCATAG                CCCAG CGG CTGGG                TTTCACTGGCATTGT  73 316
        pfkB NONE
        ydiZ NONE
        yniA 1810388 .. 1810404 + -10.8  -4.43477   TGGGTTGAGGATAAT              GGCCGC TCCGT GCGGCC              TTTTGATTAAATAAA  90 43
        yniC 1811766 .. 1811793 + -19.2  -4.15029   CTTCTCGGTTAATGA        CCAGGGGCAGTG ATCT CGCTGCCCCTGG         TTCTTTATCTGAAAT 100 29
        ydjM 1812536 .. 1812552 +  -5.2  -3.70902   CAAAAATCACCTTTC              TGGAAT AAGCA ATTCCA              TTTGAATATAAGAGC  57 46
        ydjN 1814050 .. 1814082 + -12.7  -3.83644   ATTAATTCTTATGCT      GGCAACGGTCCGTTT TGT ATAGGGGCCGTTGCC      TTACTTTTTAAATGT 100 36
        katE 1817840 .. 1817875 + -11.8  -3.68529   GACAAAATTCCTGCC    TGATGGGAGGCGGCGC AATT GCGCCGCCTCAAATGA     TTTACATAGTGCGCT  89 23
        nadE 1825037 .. 1825064 +   -12  -2.78371   GCGAAAAAGAGTAAT        TTGTTCACGCCG GATG CGGCGTGAACGC         CTTATTCGACCTATA  79 63
        ydjQ 1826559 .. 1826604 + -10.5  -3.53761   CCAGTAAAAATCACG TTTTGCCGGTGGGAACGTGCAA ATT TCGCGCGTTTC-ACCGGCAGCA TTTCGCCACAGATTC  78 468
        xthA 1834941 .. 1834957 +  -6.5  -2.80816   TCTGGGCGACCTTCC              GCCGCTA ATT TAGCAGC              TCTCCTGGCTCAAAC  53 18
        ydjX NONE
        ydjY NONE
        ydjZ NONE
        ynjA NONE
        ynjB NONE
        ynjC NONE
        ynjD 1841106 .. 1841119 +  -2.3  -2.70788   GAAAATTACAACAAA               CTGCG ATAA CGCAA                AGTTTTTCTCAATGC  40 17
        ynjE 1842700 .. 1842712 +  -2.7  -4.26076   GTGCATAACCGGGGT                TATCA ATC TGATG                TTTTGCTGCCAGTGC  60 237
        nudG 1843734 .. 1843759 +  -7.5  -2.66272   GGCTGCGCTGACTGC         CCGCCTGAACT GAAC ACTTCTGGCGG          TACGTTTACCTCCAC  56 148
        gdhA 1845566 .. 1845581 +  -3.2  -4.30719   GTATTTAACGGATGA              TGCTCC CCAC GGAACA               TTTCTTATGGGCCAA  62 163
        sppA 1852419 .. 1852443 + -11.4  -4.64763   TTAAGTCTTGTACTG          AGTGGCCGAC AGATC GTCGGCCACA          TTATTTTTTACGTCG 100 37
        ansA NONE
        pncA NONE
        gapA 1865507 .. 1865524 + -11.3  -5.82316   ACTGTGATCTAAAAA             GAGCGAC TTCG GTCGCTC              TTTTTTTTACCTGAT 100 52
        yeaD 1866433 .. 1866444 +  -4.4  -3.57507   GGCGCAATCCATTCG                CGTT GCGA AACG                 TTAATTTACGTTAAT  55 10
        yeaG 1870532 .. 1870547 +    -4  -2.73875   ACTGTGCGAATGGTA              TTTGCG CGTA CGTAAA               TCGTCTTAACAACCC  45 1
        yeaH 1871958 .. 1871984 + -11.6  -4.76892   TAAAGGCTAAAACTA         TCAGCCAGGTCA TTA TCGCCTGGCTGA         TTTTTAGCTTACTGT 100 31
        yeaI 1873592 .. 1873610 +  -8.1  -4.20106   GCAAAAATATTCAGA             GCCATGC TTTTT GCGTGGC             TTTTGCATACAATTT  76 43
        yeaJ NONE
        yeaK 1876030 .. 1876041 +    -3  -4.61482   GCAGCAAGCGTAAAG                TAAG CAGG CTTA                 TTATTTTTTGGCAAG  65 264
        yeaL 1876531 .. 1876552 + -11.5   -4.1711   ATCTCGCAATATATC           GGCCTGGCG TTTG CCCCAGGCC            TTTCTTAAACATAGT  93 44
        yeaN NONE
        yeaO 1879132 .. 1879165 +  -3.8  -3.72984   TCTGCTGGCAATAGA     CCGACGCCGGATTTG CCATA CCAATCT-GCGGCGG     TTTAGGTGCTTCTGG  56 187
        yeaP 1880686 .. 1880703 +  -8.4  -3.95219   CTAAAAAATAGCAAA             GGCTGC CTGTGT GCAGCC              TTTGTGCAATTTAAG  76 257
        yeaU 1884733 .. 1884749 + -13.7  -5.87996   ACCAGTTTATTTGAA              CCGCGTC ACT GACGCGG              TTTTTTTATTCGTTC 100 47
        yeaV NONE
        yeaW 1887524 .. 1887539 +  -4.6   -4.7373   TCGGCGGCGGTATTT              TCCGCC GCTG GGCTGA               TTTTTGATGGAGTAC  71 46
        yeaX 1888525 .. 1888575 + -18.3  -4.26344   GTGTTGGATTTGTAG TTTGCCGAAGCCGGATGTGGCGC TGAGC GCGCCCAGTCCGGCTTCGGAAGA TTTTACTGCGGATAT 100 26
        yoaB NONE
        yoaC 1896176 .. 1896206 + -11.3  -4.84359   AGCATAAATGGGTCA       GGACGCTTTTAAT CACAT ATAAAAAGCGTCC       TTTTTCTCACAATCA 100 55
        pabB NONE
        yeaB 1898608 .. 1898627 +  -6.4  -2.58427   CGCTGTTATTAGTTC            GTTACTGG AAGT CCAGTCAC             CTTGTCAGGAGTATT  53 171
        sdaA 1900020 .. 1900046 +   -13  -3.88583   GACTAATACTTCTTA         CTCGCCCATCTG CAA CGGATGGGCGAA         TTTATACCCGCTTTC 100 35
        yoaD 1901729 .. 1901741 +  -6.3    -2.567   TCACGCCCATTATGC                CGTTA CGT TAACG                CTTACTCATCTTCAT  53 15
        manX NONE
        manY NONE
        manZ 1906477 .. 1906494 + -14.1  -5.71712   ACTGTTGTACACTAC             CGGGGCC TTTT GGCCCCG              TTTTTTTATCTGGAG 100 42
        yobD 1906984 .. 1907035 +  -9.8   -3.1577   AATAAGTTATGAATT TAGCCAAAGCTATGTTTAGTGTATT TTT AATA-ATCAGACATAGCTTAGGCTA TATTACCTCTTCCCT  72 36
        yebN 1908384 .. 1908405 +  -4.3  -4.43501   CACAAAAAGTGACCT           GCGGATAGCG TTT CGCCG-CCGC           TTTTATCGCTACCTT  67 441
        yobH 1910982 .. 1911012 +  -6.9  -3.29471   CTCATGCTAAATAAA       GAACCTGTCTG TTTGATATT CCGACAGGTTC       TTACTCTCATCAGAA  61 129
        yebQ 1913369 .. 1913388 + -10.7    -4.946   CAGGGCATAAAAAAA            GCGCGTC GATCAG GACGCGC             TTTTTAGTATTTACT 100 31
        yebS NONE
        yebT 1921865 .. 1921890 + -14.7   -3.9712   CCAAATAATGCCCAC         TGCTCCGGCGT GCCT GCGCCGGAGCG          TTTATGCTAAACTGC 100 33
        yebU 1923379 .. 1923395 +  -2.2  -2.63208   CGGTAACGCCTGACA              GCGC ACAAAAAAA GCGC              ACTTTTTGACTGGCA  39 28
        yebV 1923742 .. 1923758 +  -7.9  -4.12857   CTGATCCAAAAAGAA              CCCGTCG GCA TGGCGGG              TTATTTGTCCTGGTT  74 37
        yebW 1924276 .. 1924286 +  -2.4  -3.00298   AGCAATAACATGCTT                 GCCG GTG CGAC                 TGTGTACTTCAAGAA  42 275
        holE NONE
        yobB 1927818 .. 1927834 +  -2.1  -3.07233   TACGCTAGGCTTTTT              CGGCCTG GAG CATGCCA              TGTTGCGCATTATCG  42 33
        exoX 1928900 .. 1928921 +  -7.3  -3.45366   GTACCTGGGCGATAA           CGCCGTGGAA TAA TTCCG-GGCG           TTGATTAATTGCAAC  61 429
        purT 1933799 .. 1933819 + -15.5   -4.4267   AAAACGCTACAAAAA            TGCCCGATC CTC GATCGGGCA            TTTTGACTTTTACAG 100 51
        yebK 1939289 .. 1939301 +  -6.2  -4.08651   ATGAGATTAATTTAT                CGCC ATCGC GGCG                TTATTTCATTCGGAT  68 79
        pykA 1940913 .. 1940931 + -10.3  -5.68438   TATCATCAGGCGAAG             GCCTCTC CTCGC GAGAGGC             TTTTTTATTTGATGG 100 133
        znuC 1945111 .. 1945150 +  -3.6  -3.33815   CGAATTGTTTTGCGT  CGGGGAAATGATCGCTCA TGAT TGAATTATTATTTCCCGG   TTGGTTAGCCGGGAT  48 5
        znuB 1945921 .. 1945973 +  -8.4  -3.03443   CCAGCTAATCTATCG CTGAACACATTTGTCGGATGCGGCG CGAG CGCCTTATCCGACCTACG-GTTCGG TATCTCTGGTAGTCC  66 33
        yebB 1948703 .. 1948732 +  -7.1  -5.02074   TAGCGGGCAGTTTCA       GCAAGGTGCGG ACCATATG CTGCACCTGGC        TTTTTTCGGCACTGC  86 161
        yecD NONE
        yecE 1953951 .. 1953961 +  -2.4  -3.04894   CCTATCATAGACAGG                 TGCC ATC GGCC                 ATTTTAAAGGGAGTT  42 49
        yecN NONE
        yecO NONE
        yecP 1956264 .. 1956281 + -14.1   -3.0976   GTTTGCATAACCTCA             GCGCCCG TTTC CGGGCGC              TATTCACGTCTTACG  89 162
        argS 1963531 .. 1963556 +  -9.8  -5.46657   TTTCGTGAGAGTGAA         GCCTGATCAGG GTTAG CC-GATCAGGC         TTTTTTATTGCCATC 100 47
        yecT 1964535 .. 1964545 +  -6.8  -3.32844   ACCAGCGTCATCAAT                 CCTG AAG CAGG                 TTGTCGCGTAGAAAG  59 386
        yecG 1982369 .. 1982387 +  -8.8  -3.06483   TATCGCGCTGCTGGC             TTTCCGCG CTT CGCGGAAC             TATCTGCTTTAGGTC  66 76
        yecI 1989611 .. 1989638 + -11.3  -5.52986   GAAGGTTTTGAGAAA        CCGCTGCCTCA TCTGTT TGAAGCAGCGG         TTTTTTTAATGGGAT 100 71
        yecR 1990695 .. 1990710 +  -6.8  -2.71364   TAAATATTTTAATCA              GCGAGG GGAT CTTCGC               TGATTAAAGAAATAG  55 38
         ftn 1991358 .. 1991380 + -16.3  -3.61178   AAAACTAATGCTCTC           CGGCGGCAG GTTTA CTGCCGCCG           TTTCAAATCAGTGAC 100 33
        tyrP 1993052 .. 1993081 +  -7.9  -3.67517   GCCTCAAATTCCTTA       TTGGGTGCCAG AATTAACG CTGACACCCAA        TTTGGCCTCTTAATG  69 48
        yecF 1998187 .. 1998213 + -12.3  -4.70659   GTCAGTAATATAAAA         CCGGCTGATAG CGTGC CTTTCAGCCGG         TTTTTGCATCTGGCA 100 33
        fliD NONE
        fliS NONE
        fliT NONE
        amyA 2009783 .. 2009808 + -11.2  -3.90291   AGAGGTGATTTAAAT         TCATCCCCGGC GGCAA GCCGGGGA-GA         TTTCATTACGGCAGT  91 28
        yedE NONE
        yedF 2011855 .. 2011883 + -11.7  -2.83748   TCAGAAGTAATCCCT        CATTCCCGCTGTG ACC CACAGCGGGAACA        TCGTTACCTTTGTAT  79 31
        yedK NONE
        yedL 2013221 .. 2013255 +  -3.5  -4.55295   AATTGCCATGAGCCA     GACGCAGCACATT CTTGCATTC GACGTGCTGCGCC     TTTATTTATCACCAG  64 30
        fliF NONE
        fliG NONE
        fliH NONE
        fliI NONE
        fliJ NONE
        fliK 2021626 .. 2021636 +  -3.2  -2.79831   GCGTGTAACAGGCAA                 CAGC GGC GTTG                 ATATTTTCGCCTAAC  43 1
        fliL NONE
        fliM NONE
        fliN 2023624 .. 2023634 +  -2.4  -3.22298   TCTGAGCGAATGCGC                 CGCC TGA GCCG                 TTAGTGATGAATAAC  44 11
        fliO 2023989 .. 2024010 +  -4.3  -3.17798   AAAAATTTGCTTAAG           CGTAGCGGG AGAT CCTGATGCG            TCGTTTATTGTCTGT  50 8
        fliP NONE
        fliQ NONE
        fliR 2025791 .. 2025812 +  -2.4   -2.7556   TTTGCTGGCTGATAT           TATTAGTG AATTGC CATTAATA            TAATTCCGTAACGTT  40 1
        rcsA 2026725 .. 2026770 +  -9.7  -2.61126   TTTTGTCAACATGCG CTAACACATTCTGACTGGTGG TTTC CCACCAGTCAGGCTGAATAAG ATTACTCTGCTTTCT  68 22
        yodD 2027578 .. 2027608 +    -4  -4.12188   TCAGCGGGATCGCTC       CCGAAAAAATCATC TTT GATAATTTGTGCGG       TTTTGAGAATCATCC  59 253
        yedP 2028817 .. 2028831 +  -3.5  -3.62096   CGCCTGATGACCAAA               GCGGT CATTA ATCGC               TTTAAAATGGTCAAG  53 379
        yedA 2033087 .. 2033110 +  -3.2  -4.07568   ACGCAACGCCACCGC          CTGTTTGA TTTTTGGC TCAAGCAG           TTTTGCCACCGCGGC  58 516
        hchA 2038859 .. 2038891 + -10.6    -5.055   AAGCGCATAATCAAT     CGCGGCCGCGTTAGT ACTC AC-GACGTGGCTGCG      TTTTTTCACGGTTAA 100 61
        yedX 2041524 .. 2041535 +  -5.8  -2.73875   CATAAATATGTAAAA                GCAG ATCT CTGC                 TACTGTTAGGGAGGA  50 43
        yedY NONE
        yedZ 2043415 .. 2043429 +  -4.2  -2.84527   GATAAGTAGAACTGA               GAAAGC CAT GCTCTC               GTTTCCTAAGAGTTG  46 185
        yodA 2044253 .. 2044285 +   -13  -3.14602   TGAACGCAAGCTAGC     TACAGACACGCTCAT CACT ATGA-CGTGTCTGTA      TATTAATAAGCTAAC  91 116
        yodB 2045285 .. 2045308 +    -6  -3.94773   TTATGGACTTTGTCC          CGCGGCT-TTA ATC TGACGGCCGCG          TTCCTTTTTTGACTC  66 275
        yeeI 2046851 .. 2046877 + -15.9  -4.34402   TTTTAACATCTTAAG         CGCCCTCGACC TTTAT GGTTGAGGGCG         TTTTGCTATGAACGC 100 291
        yeeJ 2054174 .. 2054195 +  -8.7  -5.16572   TTATAATTTCTTAAA           GAGTGTTCC ATTC GGGGCACTC            TTTTTTACATTCCCT  91 48
        shiA 2057099 .. 2057130 +  -7.2  -2.70854   TCAACGCGCTTGATA      GCCTGGCGAAGATC ATCC GATCTTCGCCTTAC       ACTTTTGTTTCACAT  58 28
         amn 2058708 .. 2058740 +  -9.9  -3.34013   TAAGTAAGACACCTG      GCAAATAGCCTGCAA TAA TCGTGGGCTGTTTGC      TTCCTTGGGCGGATA  74 81
        yeeN 2059719 .. 2059753 + -13.9  -2.90382   ATCTCTAATTATCTT     TTAAAGAAATCTGTC TTTAC GGCAGATTTCTTTAA     TCTCATATAATTCTT  87 33
        yoeE 2072729 .. 2072746 +  -5.5  -4.52857   CCACGCTGGGAAAAT             CGCTGCT ATTC AGCAGAG              TTTTGTATCGAGAAT  72 113
         flu 2076800 .. 2076857 +    -7  -3.01791   TGACCTTCTGACAGA ACC-AT-CGCCTCTCTGTGGTCCCGGTCA TCA TGACCGGGACC-CGGACCGGCGCAACGGA TCTTCAACGCCACAT  58 30
        yeeR NONE
        yeeS NONE
        yeeT 2079183 .. 2079197 +  -4.3  -3.30124   TGAACTGAGTGGGAA               TTCTG ATGAG CAGAA               TTATCGCCACTACCG  52 33
        yeeU 2079642 .. 2079663 + -10.1  -2.55811   ATAGCCTTCTGCTAC           GGCCTGGTG TTTT CACCACGCC            ACTTTTCCATTTTTA  70 50
        yeeV NONE
        yeeW 2080428 .. 2080450 +  -9.9  -4.61873   CTTCATTTCTCCTGA          CGCCAGCCTG AATA CAG-CTGGCG           TTTTCATTTATAAAC  91 182
        yoeF 2081130 .. 2081152 + -16.4  -3.05384   AGAATCAATGAGCAA           TGAGGGTTGC CGG GCAACCCTCA           TTGAATAAAACGGGA 100 87
        sbcB 2086443 .. 2086453 +  -6.8  -2.63991   GTCCTTCTTCTGCCG                 CCCA CTG TGGG                 ATTGCTTCAGTTGCC  52 148
        hisL 2092248 .. 2092274 + -19.5   -5.4505   TGAACGCATGAGAAA         GCCCCCGGAAG ATCAC CTTCCGGGGGC         TTTTTTATTGCGCGG 100 66
        hisG NONE
        hisD NONE
        hisC 2095588 .. 2095600 +  -3.3  -3.76224   GTCATTGACGCCTTA                CGTGC GGA GCAAG                TTTGATGAGTCAGAA  53 8
        hisB NONE
        hisH NONE
        hisA NONE
        hisF NONE
        hisI 2099412 .. 2099435 + -12.4  -5.27335   ATCCGGCAAAAAAAC          GGGCAAGGTG TCAC CACCCTGCCC           TTTTTCTTTAAAACC 100 75
        yegH 2141848 .. 2141862 +  -7.1  -3.30124   ACGAACGCCTGATGC               GACGC TTTAC GCGTC               TTATCAGGCCTACAG  63 251
        yegE 2148746 .. 2148759 +  -8.1   -3.4252   CCCATCGCCTGATGC               GACGC TAAC GCGTC                TTATCATGCCTACAA  67 51
        yegD 2151171 .. 2151211 +  -3.2   -4.9218   TTCGTTAATTGAAAA ATGGCTCAGCAGC-GGC TTAAATCT GCCTGCGCCTGAGCCAG  TTTTTCTGCTGCCTG  72 33
        yegJ NONE
        mdtA 2157396 .. 2157406 +  -6.8  -3.01712   AAAAAGGAGCACGCT                 CCTG ATG CAGG                 TGTTACCCCCGAGCA  58 21
        mdtB NONE
        mdtC NONE
        mdtD NONE
        baeS NONE
        baeR 2167275 .. 2167292 +  -5.5  -4.18197   ACTTTAATCGGTAAA             CAGCACC TTTA GATGCTG              TTTTCGATACACAAT  67 165
        yegP 2167684 .. 2167694 +  -4.6  -3.53012   GGGCGTGGGTTGTTG                 GCGT CCG GCGC                 TTTACCAGAGCCCCC  54 51
        yegQ 2169408 .. 2169425 + -12.7  -3.52009   CACATCGACAAAAAA             GCCCCTC GACT GAGGGGC              TTCCTGTTTCTAATT  93 267
        yegS 2171796 .. 2171807 +  -5.8  -3.30124   CGTAATGCCGGATGC                GGTG TAAA CACC                 TTATCCGGCATACAG  56 73
        insE NONE
        insF 2173941 .. 2173966 + -12.6  -2.72511   CTGTTTTGCACAATA         C-CGGGCCAGC ATCAC GCTGGCCCGCG         GTTTCAGGGAATGAG  82 431
        insH 2178233 .. 2178244 +  -5.8  -2.74931   GCTGCTCAAGCATTA                TCCC GGTA GGGA                 ATTCTGCTTCTCTGG  51 227
        yegT NONE
        yegU NONE
        yegV 2185432 .. 2185476 + -15.8  -3.79993   GCTGTACTCAATAGG CCGTTGCTGTTGGTCAAGCG CCACT TGCTTGATCACCAGCACCGG TATTTTGCTATCTAA 100 62
        yohM 2190158 .. 2190176 +  -7.4  -4.08919   CTCTCTGCTCGCTAA             GGATGCTT TTA GGGCATCC             TTTCATTTACACTTT  72 108
        yohN 2191096 .. 2191112 +  -5.1  -3.28791   TTTATTGTTGCTTTG              TTACCTG TGG CTGGTAA              TTGTGAAACGGGAAT  54 489
        metG 2199679 .. 2199698 + -10.7  -5.01553   ATAATCCCCCTTCAA            GGCGCTG CATCGA CAGCGCC             TTTTCTTTATAAATT 100 37
        yehI 2207253 .. 2207274 + -11.6  -3.29043   TCCATTAAAACACAG           CGGGCAGT GATGCA ACTGCCCG            TTATCAACACGACTT  83 33
        yehK 2207782 .. 2207824 +   -16  -2.90725   TTAGGCCTGAAAATA GTAAATAAAAGAACCTGC CTCACCA GCAGGTTTTTTTATTTAC TGTGATCTGCTTTCC 100 184
        yehL NONE
        yehM NONE
        yehP 2212427 .. 2212438 +    -3  -3.07816   GGCTTGCGGAGAATC                TTCA GTCA TGAA                 TTCACTACGTCCGGA  43 15
        yehQ 2214513 .. 2214529 + -10.9  -3.46081   TATCCTATATAGCCC              CTGGTGA GAG TCACCAG              TTCCTTGATTAAATA  81 260
        yehR 2215025 .. 2215055 +   -17  -5.16472   AAGTGAAATAATCGG       TTGGCGGTCATGCT CTA AACATGACCGCCAA       TTTTTTAGCCTTTTT 100 30
        mlrA NONE
        yohO 2219452 .. 2219462 +  -6.8  -2.70932   CCGTAAAGGATCAAG                 GCGA TAA TCGC                 TGGTTGCAGACCAAA  53 379
         dld 2227300 .. 2227316 + -10.8   -5.8096   GCCGTCTGCCCCGCC              GCCGCC ATTTG GGCGGC              TTTTTGTTTTTTATA 100 91
        yohD 2229776 .. 2229789 +  -8.1  -4.25104   TACCATGCCTGATAC               GACGC TTGT GCGTC                TTTTCATGCCGACCA  76 88
        yohJ NONE
        yohK 2235058 .. 2235068 +  -6.8  -4.87037   GGCTAAAATTTGCGA                 TGCG TCG CGCA                 TTTTTGATGTATGTT  80 35
         cdd 2236130 .. 2236146 + -10.9  -4.15044   TGGTGTCGAAATTCC              CGGCAAA CAG TTTGCCG              TTTCTTGCGCAAAAC  86 93
        sanA NONE
        yeiS 2237225 .. 2237253 +    -6  -3.58242   TACTTCACCTGATAA        GCTGCGGATA TCACATTCC TAACCGCAGC        TATTTGTGAATCTTT  62 77
        yeiT NONE
        yeiA 2239938 .. 2239969 +   -13  -2.82482   TTGAGCTTATTGTAG      GCCGGATAAAACGC GCCA GCGTTGCATCCGGC       ATTTGGCTCCTGTTG  85 129
        yeiG 2248087 .. 2248102 + -11.8  -2.56271   CTGAAGTGAAAGTCC              GCCCGG TTCG CCGGGC               ATCTTCTCATCAGAA  79 32
        yeiH NONE
         nfo NONE
        yeiI 2256139 .. 2256153 +  -7.1  -3.30124   AATGTTGCCGGATGC               GACGC TTAAC GCGTC               TTATCCGGCCTACAA  63 42
        yeiL 2259366 .. 2259385 +  -4.3  -3.28857   ATTATTTTCAATAGC            GCGATTGC CGGAT GCAA-CGC            TTAATACGTTTTATC  52 43
        setB 2268730 .. 2268749 +    -5  -3.97443   TGCCCGAAAGGCCCG            TCGCGA GTACTTTG TCGCGA             TATTTTTGACATTTT  61 377
        yeiP 2269377 .. 2269396 +   -10  -5.46129   GCCGCATGCAGAAAA            GGGATAGC TCAG GCTGTCCC             TTTTTTAATTTATTA 100 46
        yeiQ 2271056 .. 2271094 +  -8.1  -4.03183   TTTAACGATTTCTGC   GGTTAAAGCGGATGAAG CTCAC CTTCGTCCGCTCTCCCC   TTCTCTTTTCTGCCT  74 36
        yeiR NONE
        yeiU 2273250 .. 2273261 +  -2.2  -5.61596   AGGTAATTAGTCTCG                TGTC GCTT GGCA                 TTTTTTTATAACGAT  86 374
         spr 2273929 .. 2273946 + -11.3  -5.85244   ACGAGTTAACTGAAA             GCACTGC TTAG GCAGTGC              TTTTTTGTTTTCATT 100 75
         rtn NONE
        yejA NONE
        yejB NONE
        yejE NONE
        yejF 2281303 .. 2281314 +  -2.2  -3.53012   CATGTTGCAGCAAAC                TCGT CCTG GCGA                 TTTACAAACAGGCAC  47 105
        yejH 2285804 .. 2285829 +  -7.5  -2.70525   AAAGCAGATCACTTA         CCTGTTGCTGG GTCG CCTGTAGCAGG          ATTAATTTAAGAGAG  58 103
        rplY 2286151 .. 2286180 + -15.9  -2.90219   TTGCTGAATAAGTTG       TAAAAAACCCCGC TCCG GCGGGGTTTTTTG        TATCTGCAGATTATG 100 41
        yejL NONE
        yejM 2289639 .. 2289655 +    -8  -5.76633   AATCCCAAGAAAAAA              CCAACC CTTAC GGTTGG              TTTTTTTATATCTGC 100 194
        narP 2294663 .. 2294685 + -14.9  -3.16035   TTTGTCAACAGTCTA           GCCCGATGG CATCA CCATCGGGC           CTCTTTTTATTTACT  95 207
         eco 2307814 .. 2307827 +  -8.1  -3.30124   CCGGTTGCCTGATGC               GACGC TGGC GCGTC                TTATCAGGCCTACAC  65 112
        rcsD NONE
        rcsB 2320171 .. 2320204 + -14.7  -3.55622   GACTAATCACCTGTA     GGCCAGATAAGACGC GTTA GTGTCTTATCTGGCA      TTTGCACCGATTGCC 100 35
        atoS NONE
        atoC 2327930 .. 2327976 + -10.2  -2.90904   TGTATAACACCAAAA CTTGCTATGCAGAAATTTGCAC AGT GCGCAATTTTCTGCATAGCCGC TCATTCTCCTTATAA  72 34
        atoD NONE
        atoA NONE
        atoE NONE
        atoB 2331974 .. 2331999 + -14.1  -4.64676   ATTAATCAATAAAAA         CACCCGATAGC GAAA GTTATCGGGTG          TTTTCTTGAACATCG 100 36
        ubiG 2345003 .. 2345047 + -12.3  -3.53811   ATGCGACGCTTGCCG CGTCTTATCAGGCCTAC AAATGCTCCCC GTAGGCCGGATAAGGCG TTTACGCCGCATCCG  93 69
        nrdA 2351941 .. 2351958 +  -7.7  -3.88291   AGCGTGAACGCCTTA             TCCG-GCC TAC GGCTCGGA             TTTGTAGGCCTGATA  72 146
        nrdB NONE
        yfaE 2353441 .. 2353491 + -13.5  -3.07113   AATCGAGATGTGAAT TGGTTGTAGTGCCAGATACAACGC TTAT GCGTCTTATCTGGC-CTACAACGA TTACATGGCGTAGTA  87 28
        yfaH 2354991 .. 2355022 +    -3  -3.73534   TCAGCTGTACCAGAT      TGAGCTCCATGCCCA TTT TGGGT-TCCAGCTCA      TTCTTAATACGCTTC  53 453
        glpA NONE
        glpB NONE
        glpC 2361394 .. 2361421 + -14.2  -4.65895   TAAACTCCTTTCTGA        TGCCCGGTAAGC ATGT GGTTACCGGGCA         TTTTTGCGTACACGA 100 38
        yfaD 2362680 .. 2362704 +  -2.7  -3.84825   CCACTAATTAACACA          GGCCCACAG CCGATCC CCATGGGCC          TTTGATATCAATAAC  52 232
        yfaO 2370136 .. 2370157 +  -3.7  -4.79352   ACGACAACCGGGTGC           TGCTGTGCCA GTC TGGC-CAGTG           TTTTATTGTCGATAC  73 512
        yfbE NONE
        yfbF NONE
        yfbG NONE
        yfbH 2375575 .. 2375587 +  -4.1  -2.57985   AATTGCGGGTAGTCG                CTGAT GAA ATCGG                TACGTTACCTTATCG  44 22
        arnT NONE
        yfbW NONE
        yfbJ 2378091 .. 2378116 +  -6.1  -2.58667   AATCCCCCACTTTCA         CGGCGAAGTCA CTCT TCACTTCGGCG          ATCATTTTTATCGCG  50 168
        elaC 2387215 .. 2387233 +   -11  -3.28712   GCTTATTATTAAAAA             CAGGGCGA AAC TTGCCCTG             TTATCGCAACCCGCG  80 45
        elaD 2388607 .. 2388649 + -13.7  -3.73224   TAACATCATTGTTAA TTA-ATTCGACCAGTCAGCA AATA TGCTGACTGGTCGAACATAG TTTGCTAAACAGTCA 100 38
        yfbL NONE
        yfbM NONE
        yfbO NONE
        yfbP 2394675 .. 2394693 + -11.7    -2.981   TCTTTTTCAGAAAAA             CCGCCGA GCATG TCGGCGG             CTTTCTGACTTACAA  80 66
        yfbQ 2414234 .. 2414260 +  -9.4  -3.28791   CTGTAATCTTAATTT         CACTGCCGGA GATTGCA TCCGGCAGCG         TTATCCCGCCACAAT  74 35
        yfbR 2414915 .. 2414962 + -12.8  -3.28712   CGCTGTAAGCAGCCG GAGTCTG-CGTCGCATCAGGC AATAAGC GCCGGATGCGACATCAGGCTC TTGTCAAAACGGAAA  90 33
        ackA 2420122 .. 2420149 + -16.4  -4.36914   CTGACTGCCTGATTT        CA-CACCGCCAGC TCA GCTGGCGGTGCTG        TTTTGTAACCCGCCA 100 29
         pta 2422378 .. 2422400 + -10.7  -5.64304   CTGCGGATATCTGAA           CCGGAAATA ATCAC TATTTCCGG           TTTTTTATTCTCTTA 100 66
        yfcC 2424057 .. 2424074 + -12.7  -5.32944   CACTAAAAATGTTAA             GAGCCGC AATT GCGGCTC              TTTTTTCATTCTGCC 100 35
        yfcG NONE
        folX NONE
        yfcH 2428317 .. 2428330 +  -3.7  -3.98214   AAATGCACGAAAACG               CTGGG CATC CCCTG                TTTGTAATACGTAAT  58 295
         flk 2444509 .. 2444521 +  -4.7  -2.78384   GCCAGCGGCCCGGAG                ACGCC GAG GGCGA                TATCCTGAAACGCGG  46 143
        trmC 2449244 .. 2449255 +  -7.2  -3.30243   GTGTTTGCCGGATGC                GGCG TGAA CGCC                 TTATCCGACCTACGT  63 53
        yfcN 2454637 .. 2454658 + -17.3  -2.72799   CCAGGTACGGGTAAT           GGCAGGGGC GAAT GCCCCTGCC            TGGTGTATCTAAGGG 100 59
        fadL 2468114 .. 2468134 + -15.5  -3.64822   GTTCGCCTGGATAAA            GTCACCTGC ATA GCAGGTGAC            TTTAACTCCCCCACT 100 47
        yfdF 2469663 .. 2469682 +  -8.6  -5.85425   GATAACAACAAAAAA            GGTGAGTT TTGC GACTCACC             TTTTTTATTTGTTTC 100 172
        yfdC 2471782 .. 2471796 +  -5.6  -2.73542   AAATGGATATAACGA               GCCCCT CCT AAGGGC               TAATTGCAGGTTCGA  50 128
        intS 2473173 .. 2473206 +    -9  -3.01857   ACAACTATCGAATAG     CACAAAGTCTTGCA ATCCAG TGCAAAGCTTTGTG      TGTATAAGTTTTGTC  68 50
        yfdG NONE
        yfdH NONE
        yfdI 2476360 .. 2476374 +  -7.1  -2.52834   GATGCAGCAGAAGCA               CAGCG CCAGT CGCTG               ATTGATACTGCAATG  57 477
        yfdP 2479422 .. 2479435 +  -2.5   -4.0942   CATTAATATCATTCT               TAATT AACT AATTA                TTTATCTCATCACTG  56 35
        yfdQ 2480318 .. 2480333 + -10.4  -3.86346   TTTCATTACTGCAAA              TGCCCC TGCG GGGGCA               TTTATGGAAACGTAA  82 41
        yfdR NONE
        yfdS NONE
        yfdT NONE
        ypdJ 2481715 .. 2481727 +  -4.8  -3.20878   AGCGTATTTTTATTA                CCTG ATTTG CAGG                TTCGATTCCCTATTC  52 60
        torI 2482117 .. 2482130 +  -2.3  -4.81852   GCCGAATAAGGCACA               CCAGG AACT CGTGG                TTTTATTCATTATGA  66 186
        dsdX NONE
        dsdA 2485971 .. 2485981 +  -5.4  -3.53224   TATCTGGCAAAAGGC                 CGTT AAT AACG                 TTTCAACGCAGCATC  57 20
        evgA NONE
        evgS 2493420 .. 2493446 + -10.9  -3.34517   AATGACTAAATAGCG         GCTCCCACAAT GTTCA AATGTGGGAGC         TATTTACCAGCACAT  80 32
        ypdI NONE
         ddg 2502045 .. 2502072 + -11.4   -5.4756   TCCCTCCTCAAATCG        GCCATAATAACC TCAT GGTTTTTATGGC         TTTTTTCTTAAGGTT 100 59
        ypdA NONE
        ypdB NONE
        ypdC 2507437 .. 2507452 +  -3.3  -3.53444   TTTCAGGGCTAACGT              CAGAA GGTTAA TTCTG               TTTCCAGCAGCGTCA  50 29
        yfeO 2516377 .. 2516394 +  -5.5  -2.77791   GTTATGGCGATGATA             CGGGG CTTTACCT CCCCG              TAATATTGCGTTAAC  50 70
        ypeC 2516807 .. 2516820 +  -8.1  -3.30124   CACAATGCCTGATGC               GACGC TAGT GCGTC                TTATCAGGCCTACAA  65 59
        nupC 2519720 .. 2519741 +  -4.4  -3.52073   AAGCCGGGGATAATT           CCCATAAG CGCTAA CTTAAGGG            TTGTGGTATTACGCC  54 55
        insL 2520913 .. 2520939 +    -8  -3.14683   GGAGAATAACAAAAA         TGGTCATCTGGA GCT TACAGGTGGCCA         TTCGTGGGACAGTAT  64 49
        yfeC NONE
        yfeD 2524660 .. 2524682 +   -12  -4.55887   AGCATAAATAAAAAA           CGGCAGGATA TTA TCTCCTGCCG           TTTATCTTTTTACAC 100 34
        yfeN 2531343 .. 2531365 + -17.8  -2.56571   TAACTTCTGATTGAT           TACTGCCGGG GCT CCCGGCAGTA           TGAATTCACTCTATA 100 31
        yfeH 2533401 .. 2533433 +  -2.8  -4.25104   CTTAAAGCGGACGCT     TC-AGGGGCTGGAC CAGTTGC GTC-AGCCCCTCGG     TTTTAATCAGCAGCG  58 36
        cysZ 2537710 .. 2537729 + -12.8   -3.7347   CGTTTGTGTGAAACA            GGGGTGGC TTAT GCCGCCCC             TTATTCCATCTTGCA 100 65
        cysK 2538855 .. 2538870 +    -9  -5.26316   AAAATGCGTAAAAAA              GCACCT TTTT AGGTGC               TTTTTTGTGGCCTGC 100 54
        ptsH 2539456 .. 2539479 +  -4.5  -4.11692   GTTAAACTGATGGCG          GAACTCGAG TAATTT CCCGGGTTC           TTTTAAAAATCAGTC  61 14
        ptsI NONE
         crr 2541809 .. 2541826 + -12.7  -5.71983   TGCCGCAGTGAAAAA             TGGCGCC CATC GGCGCCA              TTTTTTTATGCTTCC 100 45
        yfeK 2543148 .. 2543167 +  -2.1   -3.5394   GATAAAACGGTGCCT            GCGGA AGGAAATTAA TCCGC             TTTGGGAAGGCATTT  47 11
        yfeS 2543966 .. 2544024 +  -8.9  -2.78868   ACAACTGTTAAAAAA GTGCGCTTTGTTTATGCCGGATGCGGCG TAAA CGCCTTATCCGGCCTACA-AAATCGTGC TAATTCAATATATTG  66 62
        yfeU NONE
        murP NONE
        yfeW 2555041 .. 2555068 + -14.2    -3.767   TGGTCAACAATCTGA        GGCCAGTCAGTA ATGT TACTGCCTGGCC         TTTAATCAATGAATC 100 214
        amiA NONE
        hemF 2560057 .. 2560091 +  -7.1  -4.02456   TTCTCGCAAAACGTC    GCCAGCGCCTGTTGGAC AAA GCCCCACAG-CGC-GGC    TTTATGCTGCTCTTT  70 512
        talA NONE
        tktB 2580308 .. 2580359 + -15.8  -3.30243   TGATGGTGATTGCCG GATGCTGATTGCCGGATGCGACGC TGAC GCGTCTTATCCGGCCTACAGCGTC TTATCCGGCCTACAT 100 38
        narQ NONE
        acrD 2589376 .. 2589397 +  -8.7  -4.70879   ATAAGCAATAAAAAA           GGCGACATG CCAA TGTGTCGCC            TTTTTCAACTTTCCG  89 37
        yffB NONE
        dapE 2591379 .. 2591394 +  -5.4  -2.82623   CGTATCATGGAACAG              CTCGTC GCCT GATGAG               TGGTTCTGCAAGAGG  50 14
        ypfN 2591648 .. 2591700 + -12.6  -2.52623   CGTAGGCCGGATAAG GCGTTAACGCCGCATCCGGCAATG GTGAA CGATGCCTGATGCGACGCTCACGC GTCTTATCAGGCCAG  81 55
        gcvR NONE
         bcp 2599660 .. 2599673 +  -5.3  -2.68088   CATACCTCACTTCTC               GTGAT CAAG ATCAC                ATTCTCGCTTTCCCC  48 81
        hyfA NONE
        hyfB NONE
        hyfC 2603432 .. 2603443 +  -3.6  -2.87211   GCTTGCATGGGTCTT                CTGG TTAA CCGG                 TCTGTAAGGAGCACT  44 7
        hyfD NONE
        hyfE NONE
        hyfF NONE
        hyfG NONE
        hyfH NONE
        hyfI NONE
        hyfJ 2610524 .. 2610539 +  -6.2  -3.15427   GCCAGAAAAATTGCG              TGAGAA GGAT TTCTCA               TTAATAAGGACTGTT  57 23
        hyfR 2612546 .. 2612560 +  -3.5  -3.31766   TGCAGCGGCTGGGGA               TCTCG GTTCG CGAGG               TGTTGTAATCTGCTT  48 3
        focB 2613441 .. 2613474 + -11.7  -2.96444   TCAGGAACCCTGAAA     AATCAGCCCGGCGAA ACAG TTCGTCGGGCTGAAG      ATTATTCTTGCGCGA  80 28
        yfgC NONE
        yfgD 2617011 .. 2617044 +  -3.7  -4.11484   CCCAGATTCAACTGC     CGCGGTGGACGATCG CCGG TGATCAACAACCGTG      TTTTGCCCGATTCCA  60 443
        purM NONE
        purN 2621546 .. 2621565 + -10.7  -4.74504   CCCCCGTAATTAAAG            CGCCAGC TCTGCC GCTGGCG             TTTTTCAATTCACCT  95 43
         ppk NONE
         ppx 2625318 .. 2625346 + -18.2   -3.6279   CGCCGCTTAATACTT        TGCGGGCCGACG AGAAA TGTCGGCCCGCA        TTATTCAGGCACTTT 100 31
        yfgG 2628191 .. 2628220 +  -2.1  -3.63045   TCGCTGTCGGATGCT       TTTGCTGTTTGGG ATTA TCAAAGCGGCAGA        TATTCTTTCATCTTA  49 79
        yfgH NONE
        yfgI 2629566 .. 2629585 + -12.2  -4.80178   CTTGAAGATAAAAAA            CCCTCTGT AGTA ACAGAGGG             TTTTGTTCATTCATA 100 70
        xseA 2634299 .. 2634335 +  -5.8  -4.09685   TCGATATCAAGCCAT   GCCCGTGCTGACAGAAG TAAT CTACTG-CACCACAGGC    TTTTAACACCTGCAA  68 66
        sseA 2652004 .. 2652047 + -18.4  -2.90194   GAAATAAGTATTTTA CAGGCAATAAAAAACCGCCG AATT TGGCGGTTTTTTATTGCTAG TCTGGTTCGCGGCCT 100 34
        suhB 2662886 .. 2662897 +  -5.8  -3.18264   TGACGAGTTAAGCGA                CGCT CTGA AGCG                 TTAATGACTCAGGCG  54 10
        yfhR NONE
        csiE 2665627 .. 2665643 +  -7.9  -3.17212   TTGCACCACTATCAA              CCACGGC AAC GCCGTAG              TTGCTCCCATAATGC  61 281
        hcaE NONE
        hcaF NONE
        hcaC NONE
        hcaB NONE
        hcaD NONE
        yphA 2672431 .. 2672462 + -16.6    -3.794   CGGCGTTAGGAAAGA      TGCCGGATGCGGCG TGAA CGCCTTATCCGGCA       TTTAATAAATTACAG 100 32
        yphH 2682732 .. 2682749 + -11.3  -3.23216   GCGATAACGTAGAAA             GGCTTCC CGAA GGAAGCC              TTGATGATCATAAAC  81 45
         hmp 2685717 .. 2685741 +  -7.1  -2.74192   ACATCCGGCAACCCT          TGACGCGGT TTAAATT GCCGCGTCG          TCCTCTTCACCGGTA  58 61
        yfhD 2696027 .. 2696042 +  -3.2  -4.10552   AATCCGTCGAGGATT              GCGC TTTTTTCT GCGC               TTTAATTTCCTGGCG  57 39
        yfhH NONE
        yfhL 2698724 .. 2698753 + -12.9  -3.11999   TTTATAGTTATTAAA       GGTGCGTCCGACTG GTT CAC-CGGACGCACC       TTAAGTACGTTTCCT  86 170
        nadB 2710810 .. 2710830 +  -3.9  -4.08216   AATGCCAGCAGCACC            CGATGCG GCAGTCG CGCTTCG            TTTTCCGCCACATCC  60 137
        srmB 2713069 .. 2713088 +  -4.9  -4.52873   TGTCGACAAGTTAAA            TGCCGGG TTTAAT CCCGACA             TTATTTTTATCCAGC  71 208
        yfiK 2714676 .. 2714699 + -16.8  -3.22884   TATTAACGAAAAAAA          GCGGAAGAGG TCGC CCTCTTCCGC           TTAGTAACTTGCTAC 100 35
         ung 2716114 .. 2716139 + -14.7   -3.0169   AATTTGCGGGGAAAT         GCCGGATGGCA GAGT TGCCACCCGGC          TGATTTATCAGGCTT  89 40
        trxC 2717817 .. 2717837 + -14.7  -4.50976   TCTCTTTAATCTTAC            CGGGGCGCA TCT TGTGCCCCG            TTTTCTCCTCTGCGA 100 32
        yfiP NONE
        yfiQ NONE
        pssA 2722745 .. 2722761 +  -9.4  -5.04249   ATCCTGTAATCACAA              CCCCGT CCTGT ACGGGG              TTTGTTTTTTGGAGG  93 32
        yfiM 2723322 .. 2723336 +  -4.3  -3.32022   GGAACATCTCAGCCT               TCAGT ATTCC ACTGA               TTGATGTATAAAAAC  51 240
        yfiO 2735560 .. 2735579 + -10.7   -5.9218   ACCTGAAACACAAAA            CGGCAGC CCTTGA GCTGCCG             TTTTTTTATTCTGTC 100 46
        yfiA 2736177 .. 2736192 + -11.8   -5.4505   TGAGTGTATCGCCAA              CGCGCC TTCG GGCGCG               TTTTTTGTTGACAGC 100 51
        pheL 2736351 .. 2736371 + -11.8   -5.5112   GAAGACGAACAATAA            GGCCTCCC AAATC GGGGGGCC            TTTTTTATTGATAAC 100 49
        pheA 2737569 .. 2737596 + -18.6  -2.67428   CAACCTGATGAAAAG        GTGCCGGATGAT GTGA ATCATCCGGCAC         TGGATTATTACTGGC 100 33
        yfiL NONE
        yfiR NONE
        yfiN NONE
        yfiB 2742787 .. 2742808 +  -7.1  -3.62224   CAAACAGATAAAAAA           GGGCCAGCC AATT GGCCAGCCC            TTCTTAACAGGATGT  67 49
        ypjD 2747467 .. 2747484 +  -2.7  -3.64192   CGTTGATCATTATTC             TGATCAT CATG GTGGTCA              TTTCAGCCTATTTTT  50 83
        yfjD 2748723 .. 2748748 + -14.7   -2.6563   GCGGAGTAACGAAAA         CGGCCCGGCAT TCGC ATGCAGGGCCG          TGAATTATTACGAAA  89 32
        yfjB 2750405 .. 2750424 +  -2.2  -2.56601   TATAAAACCAGTTTA            TACTGT ACACAATA ACAGTA             ATGGTTTTTCATACA  39 65
        recN NONE
        smpA 2752634 .. 2752650 + -12.3  -5.46276   AAAGACGTTAAAAAA              GGTGCTC AAT GAGCACC              TTTTTTCTGTCTGTT 100 57
        smpB 2754227 .. 2754238 +  -4.4  -3.60792   GGCGCTCATAAATCT                GGTA TACT TACC                 TTTACACATTGGGGC  55 218
        intA 2756063 .. 2756088 + -16.3  -3.86897   GTCGGATAAAATATT         TATCAGCCCAG CTCT CTGGGCTGATA          TTTCTAAAAGATCGC 100 32
        alpA 2757564 .. 2757594 +  -3.3  -2.66695   GGAGTGTAAACATCC      TGCTATTTCCGCCA TTAA TAGCGGAA-TAGCC       ATATTTGCTAAACAA  42 77
        yfjI 2759120 .. 2759136 +  -3.7   -2.7035   CAGTTCGGATAAAAG              CTTGTCA TCT TGATAGG              TAATATATAGGTACA  45 95
        yfjJ 2760267 .. 2760288 + -10.9  -3.67296   CGACTTTGCTGCGTA           TACCACGCT TTAC AGCGTGGTG            TTTAACTACATCCTC  81 463
        yfjN NONE
        yfjO 2766313 .. 2766336 + -16.8  -5.56372   GAACAATCCGATGAA          CGGCAGAACC TCGC GGTTCTGCCG           TTTTTGTTTTACTTT 100 327
        yfjP 2767259 .. 2767282 +   -16  -4.88895   CCTATTATTCTCCGA          GCCCTGTCGC AAGT GCGGCAGGGC           TTTCTTTATTTGTTT 100 55
        yfjQ 2768255 .. 2768280 +  -3.3  -3.36505   GTTACATCTGGCTTT         TGCAGAAATAA AAAA TAGTTTCTGCG          TTGTCCATACCCTGT  48 138
        yfjR NONE
        ypjK NONE
        yfjS NONE
        yfjT 2770297 .. 2770323 +  -8.6   -5.1471   TTCCCTACCATAACA         ACCCTGATTGCC TCC GGCGGTCGGGGG         TTTCTTTTTTCTCCT  91 51
        yfjW 2774147 .. 2774172 + -11.9  -5.80727   AAACATACCCGATTA         ACGGCAGAATC TCAG GATTCTGCCGC          TTTTTTATTATTTTT 100 495
        yfjX NONE
        yfjY 2775504 .. 2775519 +  -4.7   -3.6707   CAAATCTATTCGTTC              GCAGA ACACGG TCTGC               TTTGAGGTATTACAT  55 5
        ypjJ NONE
        yfjZ NONE
        ypjF 2776772 .. 2776787 + -10.4  -4.90869   CCTGGTAACATGAAA              GCCCAC AGAT GTGGGC               TTTTTCGTTGATGGT  93 359
        ygaQ NONE
        ygaR 2786079 .. 2786100 +  -2.9  -4.45664   ATAGAAGGTGGTATC           CCTGGCTAT TAGC AAGGTCAGG            TTTTGATTCCATTCA  63 14
        yqaD 2787316 .. 2787343 + -15.7  -2.62386   TATAATTTAATGTTA        TATCTGCCCCG ATAAAA CGGGGCAGATA         ATATGTTTAGTTTAC  93 36
        ygaT NONE
        ygaF NONE
        gabD NONE
        gabT 2792702 .. 2792741 + -10.1  -3.53811   GGAGGCGACGCTGCG  CGTCTTGTCCGGCCT ACGGGGATCC AGGTCGGATAAGGCG   TTTACGCCGCATCCG  77 56
        gabP NONE
        csiR 2795020 .. 2795042 + -10.6  -4.63184   AATACGCAACACTTG           CCCCGGATAA ATT TTATCCGGGC           TTTTTAGCATCGGTT 100 53
        ygaV 2796170 .. 2796180 +  -3.2  -3.54935   TATTGTCCGTAAGGA                 GTCA CTA TGGC                 TTTGACAACCATTTC  50 29
        ygaP 2796867 .. 2796884 +  -6.2  -5.00616   GGTGAATTTATATTT             CGCCGG ACGCGG CTGGCG              TTTTTTACCAGCGCG  83 192
        ygaW 2798280 .. 2798302 + -19.2  -3.42283   CCTGACTCTTCTTTT           CGCGACTGGC ATC GCCAGTCGCG           TCTTTAACTGGCTTC 100 36
        ygaM 2799163 .. 2799183 + -12.6  -4.89063   AATACGCGTCTTTGA            CCCCGAAG CCTGT CTTCGGGG            TTTCTTTTTGCCTGG 100 57
        nrdH NONE
        nrdI NONE
        nrdE NONE
        nrdF 2803232 .. 2803256 +  -7.2  -5.15381   CTCTGTTGCATTATT          CGCCTGAA ACCACAATA TTCAGGCG          TTTTTTCGCTATCTT  86 140
        proV NONE
        proW 2805740 .. 2805758 + -12.4  -3.31144   AAGTAACTCTGCACT             TGCCCGGT GAC GCCGGGCA             TTATCACCCTGCCAA  90 35
        proX 2806791 .. 2806820 +  -9.9   -2.6914   AGTAATTTTTATTCG       GGCGGATAAGGCG TTTT TGCCGCATCCGCC        GTTCTGTGCACAATG  68 36
        ygaX 2807452 .. 2807462 +  -4.6  -4.32201   CGAATCTCGGCGGCT                 GGCG CAC CGTC                 TTTTGGGTTGCTTCG  66 239
        ygaZ NONE
        ygaH NONE
        mprA 2810004 .. 2810027 + -12.5  -4.56597   AAAGAAAAAATGACT          GGCCAGCAT CGCAAC ATGCTGGCC           TTTTTGGCAAGCAGG 100 73
        emrA NONE
        emrB 2812821 .. 2812840 + -12.2   -5.1848   ACTAAGTACAACTAA            GCCAGTTC ATTT GAACTGGC             TTTTTTCAATTAATT 100 36
        srlA NONE
        srlE NONE
        srlB NONE
        srlD NONE
        gutM NONE
        srlR NONE
        gutQ 2829446 .. 2829483 +  -4.9  -3.55444   TTAATCCTTCAATCC  CAGACGTTTCGCCAGCC GATGCA GGTTGGCG-A-CGTCGG   TTTCCAGCATCCGCG  56 37
        norV NONE
        norW 2833742 .. 2833787 +   -12  -3.53811   GATGCGACGCTGGCG CGTCTTATCCGACCTACG GGGACGCATG TGTAGGCCGGATAAGGCG TTTACGCCGCATCCG  88 66
        ascF NONE
        ascB 2841555 .. 2841565 +  -6.8  -4.14243   GCAGTTCACGGATAG                 CGAC GAT GTCG                 TTTTCCGGTGCGCTA  70 510
        hypA NONE
        hypB NONE
        hypC NONE
        hypD NONE
        hypE 2852960 .. 2852976 + -13.7  -3.72576   AGTCAATGACCTTTT              GCACCGC TTT GCGGTGC              TTTCCTGGAAGAACA 100 65
        fhlA 2855081 .. 2855106 + -14.8  -2.77701   GATTTAACTGCAAAT         TGCCGGACAG ATCTGC CTGTCCGGCA          TACTATTCATGAGGT  89 34
        mutS 2858317 .. 2858343 + -11.7  -3.01924   CTGGTGTAATAACAA         TTCCCGATAGT CTTTT GCTATCGGGAA         TATTAACGACAACTG  81 32
        pphB 2859288 .. 2859314 +  -4.2  -3.58536   ACAGACCAAAACTCG         CTGGCGGCTGGC ACT GGCAATCGCCCG         TTTCACCGTGACTTT  53 241
        ygbJ NONE
        ygbK 2862205 .. 2862216 +  -3.6  -5.40072   AAATCTGGCAACTTC                GGTG ATGA CGCC                 TTTTTTTCACGAGCC  81 73
        ygbL NONE
        ygbM 2863706 .. 2863723 + -11.3  -2.56095   CGTACCCATACATCC             CCCCATC TACG GATGGGG              TAGGTTAACTATAAC  77 63
        ygbN 2865134 .. 2865153 + -12.2  -4.77165   TGACCTTAATAAAAA            GGTCCGAT GGGC ATCGGACC             TTTTATTGTGCACAG 100 38
         iap 2876293 .. 2876328 +   -14  -2.65264   GTTTGAAAATGGGAG    CTGGGAGTTCTACCGC AGAG GCGGGGGAACTCCAAG     TGATATCCATCATCG  86 44
        ygcM NONE
        ygcN NONE
        ygcO NONE
        ygcP 2893503 .. 2893517 +  -7.1  -3.30124   TTCAGCGCCTGATGC               GACGC TTGAC GCGTC               TTATCAGGCCTACAA  63 101
        yqcE NONE
        ygcE 2902080 .. 2902103 +  -6.6  -2.52795   AACATACCTGAATGG          TTATCCCCGC TGAC GCGGGGAACA           TAAGTTCGACAACTT  54 75
        ygcG 2905255 .. 2905274 + -13.6  -4.66609   CTCAACCATAAAAAA            TGCCAGCC CGGA GGCTGGCA             TTTTTAAATCAGATA 100 41
        barA 2916660 .. 2916691 + -10.9  -4.67943   GCGTTTAGCATCAGT      CTCAAACCGGCTC CAGATA GAGCCGGTTTTGG       TTTTCTGTCTTAACG  95 216
        yqcD 2924864 .. 2924890 +    -3   -2.5805   ATAAATTTTTTCTCA         ATTTTGCGTG CTGGATT CACGCAGAAG         GTTGTGAAAGGTCAT  40 37
        ygdH 2926339 .. 2926360 + -10.1  -4.72556   CGTAATCTCCGCTCC           CCCGGTGAC GTTT GTTGCCGGG            TTTTCTCGTTTTTGG  91 36
        sdaC 2928183 .. 2928202 + -12.8  -3.27786   CAGCTAAGTCCTTTC            GCGCCGCT TTCG GGCGGCGC             TTCCTCCGTTTTAAC  90 34
        sdaB 2929612 .. 2929630 + -12.4  -3.08774   TAATCGCTCTCCAAA             GGCCTCGT TTT GCGAGGCC             TCTTCCCGATTTCTC  83 38
         exo 2930472 .. 2930503 + -14.4  -3.32844   GGTACGGTAACGGCG      AGCCGGATACGCCG CAAA CGTCGTATCCGGCA       TTATCACATCAGCGC 100 31
        fucP NONE
        fucI 2936080 .. 2936107 + -12.9  -3.01791   ACAAGCAAGAGTGGT        TAGCCGGATAA GCAATG TTATCCGGCTA         TATTGCAGGAGCGAT  86 90
        fucK NONE
        fucU 2937980 .. 2937998 + -13.1  -2.60212   AATCTCATACCGGTA             CGCCCGC ATGAC GCGGGCG             GTTATCGAATGATGG  84 39
        fucR 2938770 .. 2938791 +  -8.6  -3.21993   ACGGAAAGGGTAGCA           GGCCGGAG ACGACG CCCCGGCC            TTGCCTGTTATCGCT  67 40
        csdA NONE
        ygdK 2943650 .. 2943687 + -14.9  -3.92542   GGTTTAAGCACAGAA   CCGGGTCGGATAAGACG TTCG CGTCTCATCCGACCTGA    TTGTTTAACCCTGAC 100 34
        argA 2949240 .. 2949284 + -12.9  -3.37761   GGTAAGCGATGAAAA TCGTCGGATGCGACATGCG TAACACT CGTACGTCGCATCCGGCAA TTACGTTTATTCCCG  95 36
        mutH NONE
        ygdQ 2969811 .. 2969828 +  -2.6  -4.13945   GTACGCTCTCCTGCG             GGAGGG CGTACT CACTCC              TTTTACCCTCACAGT  56 47
        ygdR 2970149 .. 2970175 +  -7.3  -2.81421   ATTGAACGTTAACAA         ATAAGGTCAGC ATCCG GCTGGCCTTAA         GATTTTTCTCTTTCC  58 29
         tas 2971295 .. 2971322 + -12.8  -3.13403   ATCCGGCACCATAAG        ATTAACGCCGGT TAAA ACCGGCGTTAAA         TATTAATGACGGCGC  86 27
        galR 2976325 .. 2976359 +  -9.3  -3.28791   CCAGTAATTCTTCGA    TGGTCTGGCGACGG CGAATCAA CCG-CGCCTGACCA     TTATCAAACAGAACT  69 64
        lysR 2979014 .. 2979027 +  -2.3  -3.94811   GTGCAACGTGACTCA               ATGGC ATCC GCCAC                TTTATGCATCGTATT  54 427
        yqeG 2985742 .. 2985779 + -16.7   -4.8083   AGCTAATATCAGTTG   TGG-ATGGTTCAAAATTG CTA CAATTTTGAACCATTCCA   TTTTTCATAATATTC 100 35
        yqeH 2986859 .. 2986884 + -11.3  -4.42386   ATCATACTCTGTTTA         TACGGGCATTT ATTG AAATGTCCGTA          TTTTATAAATAGGCC  93 60
        yqeI NONE
        yqeJ 2988931 .. 2988945 +  -2.8  -4.62069   AGGAATTTTTTTAAC               GGAATC CTT GGTTTC               TTTTTCGAGTCCGAA  68 514
        ygeF 2989757 .. 2989772 +  -2.6  -3.96327   ATATTAGTAAAACAA              CTAATG ATGT TATTAG               TTTGTAGTGAACAGT  54 126
        ygeG 2990439 .. 2990476 + -11.5  -2.75614   ATCATTTGGTTAAAT   TTGCTGGTTATAGTG CAGTTAAC CACTATAACCAGCAC    CTCTTATGTTTTCTT  77 49
        ygeH NONE
        ygeI 2992536 .. 2992561 +  -9.1   -3.6187   CCAAATAAATCATAA         CGAGATACTTT TATA ATAGTATCTCG          TTCCTTTCATTCAAT  75 49
        xdhA NONE
        xdhB NONE
        xdhC 3002632 .. 3002653 + -15.9  -3.08471   CGAAGTAAAAGGATA           TCCGGCCTG AATT CAGGCCGGA            TTCACTGAGGTTATG 100 33
        ygeW 3006115 .. 3006136 + -13.7  -3.24232   GTGAAATAACCCCTC           GGGCCGATC AGCT GGTCGGCCC            TCTATTTCCAGAGGC  93 32
        ygeX NONE
        ygeY 3008649 .. 3008668 +   -15  -4.71482   ACTCTTCACTTATTC            CCCTCCGG TTCG CCGGAGGG             TTTTTGGAGTTTGCT 100 43
        hyuA NONE
        yqeA 3011236 .. 3011261 +   -14  -3.32354   TTGTCATCAGTCTCA         GGCCGGGTGG GTAATA CCATCCGGCC          ATTTTCATTTAAGCC 100 212
        ygfJ 3014632 .. 3014642 +  -3.2  -2.88544   CCTGGCAAGAGTGGT                 GCGA TTG TTGC                 TCTATCCCCCTAAAC  44 263
        ygfK 3017799 .. 3017809 +  -2.4    -2.867   TCATTATCTGCTGGG                 CCGC GTG GAGG                 TGTAATCATGTTGAT  41 10
        ssnA 3019156 .. 3019178 + -17.8  -3.05384   CATAAATGACAGATG           CCCTCTTCCC GCA GGGAAGAGGG           TTAAATAAGGAAAGA 100 36
        ygfM NONE
        xdhD 3022852 .. 3022867 + -11.8  -3.73323   ATATAAATAATAAAT              GGCCGC TTCG GCGGCC               TGTTTCTCTGTTTGA  93 35
        ygfO NONE
        guaD NONE
        ygfQ 3027150 .. 3027173 + -13.9  -4.41348   GGCAATCTAATAGAT          TCTCCGCGC CTTTCA GCGCGGAGA           TTTCTTTCAGAGAGG 100 31
        ygfU 3031620 .. 3031636 +  -7.2  -3.35798   TTTACCTGTCGGCAT              CCGCTC AAAAC GGGCGG              TTGTCGATAAACGCT  63 174
         idi 3032275 .. 3032292 +  -8.3  -3.31263   GCTTAAATAAAAAAA             CCCCGAC ATTT GCCGGGG              TTGTGAGCATAACGT  69 31
        fldB 3039039 .. 3039068 +  -8.5  -3.77188   TACGCCTGATCTCAC       TGACGGCTTAGCG CATA TGCTTTGCCGTCA        TCTTTATCTTTGCGT  75 32
        ygfZ 3041209 .. 3041226 +  -9.1  -3.50572   CCGCCGAGCACGAAG             CCGTGCC AGAT GGCATGG              TTGTATGGAATGCGT  71 285
        bglA 3043966 .. 3043976 +  -8.2  -2.67244   CGCGTCCAGGCTCGC                 CGCC GCT GGCG                 TGCATTTCGGTATAA  59 234
        zapA 3054806 .. 3054822 +  -5.1  -2.92618   GTTACAGCCTGCGGC              GGCATCT CGG AGATTCC              CTTCTTATCTGGCAC  50 234
        ygfA 3055790 .. 3055812 + -13.4  -3.66908   GAAGGGATAAAAAAA           CGGGCAAGTC AGT GACCTGCCCG           TTGATTTTCAGAGAA 100 370
        argP 3059315 .. 3059337 +  -8.5  -3.45434   TAATCCATCAAATAA           TGCCTGATA GCACA TATCAGGCG           TTGTCCTCACTTCTT  71 38
        yliK NONE
        argK NONE
        ygfG NONE
        ygfH 3065116 .. 3065135 +  -5.6  -4.11216   CACCGTCAGAAAATG            TCCGCGCT CCAC GGCGCTGA             TTTTGGCCATAAAAC  65 205
        yggG 3081462 .. 3081493 +  -8.6  -3.16323   CGGGTGCCGAACGTA      GGTCGGATAAGGCG TTCA CGCCGCATCCGACA       TTAATGGCACGTTTT  67 160
        yqgC 3085061 .. 3085071 +  -8.2  -4.36914   GCTTTTTATTTAAGC                 CGCG CGC CGCG                 TTTTATACCCCACAA  79 28
        metK 3086539 .. 3086557 + -11.7  -5.48213   TCACCTGCGTTCAAA             GGCCAGC CTCGC GCTGGCC             TTTTTCTTTTGGATA 100 48
        galP 3088359 .. 3088371 +  -4.7  -3.07787   GCTTCCTCCCATCGC                GGAGG AAG CCACC                TCTTGCAGTCATCTT  49 50
        sprT NONE
        endA 3089758 .. 3089780 +  -4.7  -4.71061   TACCCCACGCGTACA           ACCGCGTGG GGAGA CGACGCGGA           TTTTTAACTATGCGT  71 73
        yggJ NONE
        gshB 3091521 .. 3091561 +  -2.3  -5.00616   TCGTTGAGACTCTGA  GTGACAGCGCCCTTCTTTC CAC GCATACTGGGCGCTGTTGC  TTTTTTGAACCAGGA  69 62
        yqgE NONE
        yqgF 3092674 .. 3092705 + -11.6  -3.17475   TGGCAGCGGCTATAG      GTCTGATAAGACGC GTTA GCGTCGCATCAGAC       ATTTATTGCCTTTGT  81 127
        yggS NONE
        yggT 3095025 .. 3095054 +  -2.9  -3.21416   ATGCTGCTGCCAGGG       CTGTGGATGGCGTT ATG AATGCCGTA-ACAG       TTAATGATGACGGTC  45 8
        yggU NONE
        yggV NONE
        yggW 3097121 .. 3097152 + -11.6  -2.60392   TGGCAGCGGTTGTAG      GTCTGATAAGACGC GCAA GCGTCGCATCAGAC       GTTGATTGCCGGATG  77 87
        mutY 3102705 .. 3102716 +  -3.6  -3.55761   TACAGCAGTTACGCA                CTGG CGCG CCGG                 TTTAGCGCGTGAGTC  50 9
        yggX 3103030 .. 3103053 +  -8.9  -3.05384   TAAAAAATAAAAACA          GT-GCCGGAG CACGC CTCCGGCAAC          TTGCATAAAAACAAA  68 31
        mltC 3104312 .. 3104327 +  -2.5  -4.57569   GAATCCCATCATCTC              GCACG GTCAAA TGTGC               TTTTTCAAACACTCA  63 169
        nupG 3105633 .. 3105672 + -15.2  -3.81146   AGCCACTAATTACGC  AAAGAAAAACGGGTCGCC AGAA GGTGACCCGTTTTTTTTA   TTCTTACTTCAACAC 100 32
        yqgA 3109112 .. 3109128 + -10.8  -5.10154   ACTAATTCTTAAGAA              CCCGCC CACAA GGCGGG              TTTTTGCTTTTGGAT 100 221
        glcC 3127758 .. 3127772 +  -5.7  -2.53396   CCCCAATGCGTTCCA               GCATG TTATT CATGC               CTGTATTGGTTTCGA  49 91
        insH 3129886 .. 3129897 +  -2.2   -2.7186   AATGGCGAAGAAACG                GTCT AAAT AGGC                 TGATTCAAGGCATTT  40 61
        yghT 3133493 .. 3133515 +  -9.1  -4.08692   AGTCAAAAATGGAAA           TGCCCGATC GCCAG GACCGGGCA           TTTTCAGGAAGGTTA  80 39
        yghU 3138333 .. 3138346 +  -8.1  -3.30124   CACAATGCCTGATGC               GACGC TGCC GCGTC                TTATCAGGCCTACGA  65 109
        yghZ 3147707 .. 3147721 +  -2.8   -3.1811   ACGTCAGATGGATAA               TGACGT ACC ACATCA               GTTTGTTATCCGGGA  45 139
        yghA 3149208 .. 3149234 + -14.5  -2.86539   TTTAGGTTAAAAAAA         TGCCCGGTTGT GAAAA GCAACCGGGCA         TCATTGTGAATTCAC  89 31
        metC 3152106 .. 3152126 +  -3.3  -3.29459   TTGGACAATTTTGCA            GACATTTTA TTG TGAAAAGTC            TTAAATTGTTGCGTC  48 52
        yghB 3152889 .. 3152914 + -14.8   -3.5486   CCTGACGATTTTCCC         CGTTCCCGGT TGCTGT ACCGGGAACG          TATTTAATTCCCCTG 100 36
        yqhD 3155235 .. 3155258 + -16.8  -3.25823   TTAAGTTCACAACAC          CTCACCGGAG CCTG CTCCGGTGAG           TTCATATAAAGGAGG 100 86
        dkgA 3156119 .. 3156147 + -10.9  -3.05775   TAACATGCAAATTCT        CCCGGTGGCGGTA ATG TTCCGCTACCGGA        CTTTTCAGAAATCAT  76 38
        yqhG NONE
        yqhH 3157549 .. 3157576 + -11.3  -4.15748   AGAATGATAAAAAAA        TCCCCGGTAGC GTGTCA GTTGCCGGGGA         TATTTTTTAACGTCC  93 34
        qseB NONE
        qseC 3170498 .. 3170529 + -14.6  -4.30576   CTGGTAACTTCTCTG      TCTATGAGAGCCGT TAAA ACGACTCTCATAGA       TTTTACTAATAGCAA 100 34
        mdaB NONE
        ygiN 3172124 .. 3172148 + -14.3  -3.66578   TTAATCCTGCCTTGT          TTGCCCGGCCA TCC TGACCGGGCAA          TGTTCTTTCCTTTAA 100 37
        tolC NONE
        ygiA NONE
        ygiB NONE
        ygiC 3180244 .. 3180271 + -14.2  -3.67558   GTTGAATAAGCCACG        ATACCGGATGGC ACTC GCCATCCGGTAA         TTGTTAGCCTATCTG 100 32
        ygiE 3181994 .. 3182014 +  -9.8  -3.31322   AAAACAACATCAGAA            GTTGTCCA GCGCA TGGACAAC            TTCTGCCAGCTTCAC  74 40
        yqiC 3183802 .. 3183840 +  -4.9  -4.24397   ACATTCGTCTTTAAT  GCACTGTAAATTATGA ATTAATCC TC-TAATTTATAGTGC   TTTCTATTACCTTAT  65 41
        ygiL 3184627 .. 3184650 + -12.4  -2.72379   TTACGAGTAATCGCA          TTTGGCCGGG TTCG CCCGGCCACA           TCATTAACGGATTAA  82 31
        insC NONE
        insD NONE
        yqiG NONE
        yqiH NONE
        yqiI 3190374 .. 3190389 + -11.8  -3.53164   ATACAAACACTAAAA              CGGGCC ATCA GGCCCG               TTATATCAGTGCTCT  88 47
        yqiJ NONE
        yqiK 3193200 .. 3193222 +  -8.4   -5.4251   CTCTTCCAGGAATAA           TCCCTGGC CCAAAAA GCCGGGGA           TTTTTTATATCTGCG 100 44
        htrG NONE
         cca 3201852 .. 3201883 +   -13  -2.60392   CAACGACAGTTGTAG      GCCTGATAAGACGC GCAA GCGTCGCATCAGGC       GTTGATTGCCGGATG  84 92
        ygiH 3204294 .. 3204308 +  -5.7  -2.63479   GACCGTTCCCCAACT               CCCAT ATTCC ATGGG               TCATATCGCGCTCTT  47 352
        ttdA 3206014 .. 3206024 +  -2.4  -3.29144   AAAATCTGTCTCACA                 CCCG GAG CGCG                 TTATGAAAAAGATCC  45 9
        ttdB 3206640 .. 3206659 +  -9.3  -4.57073   TCAAATAACCCTCCC            GGAGAGG CTCACC CCTCTCC             TTTTTCGCAGGCATA  88 33
        ygjE 3208319 .. 3208344 +  -3.9    -5.243   GTACAAAATTCCGGA         CGC-GCGTAGAA CAC TTCGCCGCGGCG         TTTTTTCATCATTTC  84 201
        rpsU 3209700 .. 3209726 + -10.9  -4.40882   AGTTGTAGTTGTAAG        GCCGTGC-TTCC GAAA GGAATGCGCGGC         TTATTTTCGTTTATG  90 73
        dnaG 3211608 .. 3211620 +  -4.8  -3.28269   CGTAATTATCGTTGG                CGGT AAACA ACCG                TTGGATTTCAGCGTT  54 125
        rpoD 3213600 .. 3213618 + -11.7  -5.24129   GGCCCTCTGCACAAA             CGCCACC TTTTC GGTGGCG             TTTTTTATCGCCCAC 100 81
        yqjI 3216227 .. 3216256 + -11.3  -3.57144   TTAATGCAGTACCGT       CACCGCGTCTTCC AGTC GGCTGGCGCGGTG        TTTCACCATCGCCGA  87 194
        ygjG 3219535 .. 3219567 + -12.8  -4.82901   AGAAGCGTAATATCA      AATCGGATGGCGAT ACGAC GTCGCCATCCGATC      TTTTTATACGACGCG 100 31
        ebgR 3221112 .. 3221154 +  -7.8  -4.73614   ACCCGTTAAATCCCC TTACA-CACTGTCCGGCAA TCGTTT TTGCCGGACAGTGCTGCCG TTTATTTTCGTGATC  85 32
        ebgA NONE
        ebgC NONE
        ygjI 3226348 .. 3226384 +  -8.3  -4.04922   TAAAAAATGAGCAGG   C-ATTTTCCCTCTTCCT GGATG AGGA-GAGGGAAAATAG   TTTCTGCCTTTATAT  78 50
        ygjJ NONE
        ygjK 3229917 .. 3229928 +  -7.2  -3.30243   ACTGCTGGCGGATGC                GGCG TAAA CGCC                 TTATCCGCCCTACAT  63 47
        fadH 3232348 .. 3232382 + -10.6  -2.50816   GATTTAAATCGTTAT     TTGAAGCGCCGGATGC AAC GCATCCGGCACGTCGC     GTTAATCAATAAACA  74 34
        ygjP NONE
        ygjQ 3235878 .. 3235892 +  -2.8  -2.87564   AGCATGGCTGTCCGG               CGCA GAAATAA TGCG               TATCTGCGCACGTCG  42 15
        ygjR 3237111 .. 3237130 + -10.8  -5.56673   CCGGGCAACCCGAAA            GGAATACG CAGA CGTATTCC             TTTTTTGTTGTAAGT 100 183
         alx 3238354 .. 3238368 +  -5.7  -5.30189   CCAAACGGGGCGAGG               GGACT GACCG AGTCC               TTTTTTGATGTTGTC  83 178
        sstT 3239853 .. 3239877 + -14.3  -4.44974   TAATTAATTGTTTAA          CCCCTTTCGTC TAC GGCGGAAGGGG          TTTTCTCAACTTTAA 100 34
        exuT 3245210 .. 3245227 + -12.7   -4.7497   TAGTTTCCCTTCAAA             GCCGCCT TCTC AGGCGGC              TTTTTCATCACTGCG 100 57
        exuR 3246098 .. 3246117 + -10.7   -4.0942   GAAATTCCTGTCCGA            CAGGCGC TGCAAT GCGCCTG             TTTGTCTCGTCGGTA  86 39
        yqjA NONE
        yqjB 3247541 .. 3247568 + -10.6  -3.48924   ACTGTCTATGATTAA        TGAGGCGGTGGT TAAC ACTACCGCTTCG         TTGTCTGGACAATCG  81 88
        yqjC NONE
        yqjD NONE
        yqjE NONE
        yqjK 3249042 .. 3249060 + -12.4  -3.37071   GGTTAACTTCCCTCT             GGCCGGAG CCA TTCCGGCC             TTATCCCTCAAATTT  90 35
        yqjF 3249638 .. 3249655 + -11.3  -4.87626   CTTAACGATAAAAAA             CGAGGAG GAAG CTCCTCG              TTTTTGCTATTGGAG 100 53
        yqjG 3250672 .. 3250689 + -11.3   -2.8664   CTTCGGTTAAAAAAA             GGCACCT TACG AGGTGCC              TCTGATAATTAGCTA  78 31
        yhaH 3251339 .. 3251361 + -10.6  -4.60977   AAAACAAATCTGCTC           GCCGGATG TCTGACT CATCCGGC           TTTTATCATTATGTT  95 39
        yhaI 3251934 .. 3251951 + -12.7  -5.07486   ATTAATCTTAGAATT             GGGGCGA TATT TCGCCCC              TTTTTATTAACAATA 100 36
        yhaK NONE
        yhaL 3253882 .. 3253893 +  -7.2  -3.30124   CAGGTTGCCGGATGC                GGCG AAAA CGCC                 TTATCCGGCCTACAA  63 44
        insH 3262583 .. 3262605 +    -4  -3.05384   ACGTAATGAAGCTGC           GTGTCCGGCA ATA TGACGGGCAA           TTCGGTGAACAAAGG  46 426
        tdcR 3267585 .. 3267599 +  -4.2  -3.59402   TTTTGATCGGCGTAG               GCCACA GAA TGTTGC               TTCGTTTACTGTAAC  53 157
        yhaB 3268224 .. 3268238 +  -2.9  -5.23396   CTTTTTTTCACCCGA               TCATT TTAAT AATGA               TTTTTATTGATTATT  76 1
        yhaC 3269817 .. 3269830 +  -9.5  -4.65895   CTCCAAAAGTAAAAA               CCCGC CGAA GCGGG                TTTTTACGTAAAACA  91 385
        garD 3276735 .. 3276752 +    -7  -5.38549   ACGTCCCTCGCAAAA             CATGGC CTTAGT GCCATG              TTTTTATTGTTTAAA  91 52
        sohA NONE
        yhaV 3277676 .. 3277687 +  -4.4  -3.01712   GTTCACAATGCCCGC                CGAA CGCA TTCG                 TGTTGACCAGCGGGC  49 45
        kbaZ NONE
        agaV 3280566 .. 3280578 +  -9.1  -2.85056   TCATCATGGAAATCA                GCCTG TTG CAGGC                ATTTGCGTTGGGCAT  67 46
        agaA 3281499 .. 3281522 +  -3.2  -5.12987   TTTGCTCCTTTATTG          GGCCTTCAC TTCCCCC GT-AAGGCC          TTTCTTTTTCTTTCG  74 44
        agaS NONE
        kbaY 3283890 .. 3283911 + -10.9  -2.56596   ATTTATCCCAATGTA           CTTCCCGAT TAAT ATCGGGGAG            TGCCTTAATGGAAAA  74 57
        agaB NONE
        agaC NONE
        agaD 3286103 .. 3286116 +  -2.3  -4.42386   GCTCTCTATTGTTTG               TTCCG CATT CGGCA                TTTTGTAAATGGAAC  59 4
        agaI 3286957 .. 3287000 +  -2.5  -4.22524   AAATAACATTTGACT GGGTTGAACATAACGCC GATAGCAAAA GGAGTTATGTTCAACAA TTTAATTTTAGATAT  58 102
        yraH 3287873 .. 3287902 + -19.5  -4.50241   ACCGTTAATACGTTA       GGGCGTTATCTGA CCTG TCAGATAACGCCC        TTTTCCTTCCTCTTT 100 33
        yraI NONE
        yraJ NONE
        yraK 3292391 .. 3292407 +  -6.5  -5.00616   ACGCCGTGAATTTCT              GCGGC CAGCGCC GCCGC              TTTTTTCAGCGGCAG  83 129
        yraM NONE
        yraN NONE
        yraO NONE
        yraP 3296863 .. 3296877 +  -7.1  -3.30124   TGTAATGCCTGATGC               GACGC TTGCC GCGTC               TTATCAGGCCTACAA  63 49
        yhbO 3299609 .. 3299619 +  -8.2   -5.4833   CGGCCCACTCATCTG                 CGCG TGG CGCG                 TTTTTTCTTCCGTCA 100 287
        yhbQ 3300459 .. 3300470 +  -4.4  -2.87132   ACATAGCCAATGACC                TGAC CTTC GTCA                 TCTGTCGCCACCAGC  47 361
        yhbU NONE
        yhbV 3303257 .. 3303277 +  -6.3  -3.18264   AACAACTTTAACTAC            TCTTTAATG CAG TATTAAAGA            TTAATCGGTAACAAA  57 60
        yhbW 3304689 .. 3304699 +  -2.4  -4.07568   TGGCGGGGCAAAGGT                 CAGC AAT GCCG                 TTTTCAAGCGGCCCA  56 404
        argG 3319847 .. 3319867 +  -8.9  -3.25356   GTAATTCGACATCAA            CCCTGCCCT TCA GGGGTGGGG            TTACCTTGCTTATCC  70 37
        yhbY 3328031 .. 3328045 + -12.8  -5.13137   TGTTCGTTGATAAAA               GGCCGC ATA GCGGCC               TTTTTCCTTTCTTTA 100 118
        dacB 3330388 .. 3330412 +  -8.5  -2.96271   GCAATTCTCTTGTAG          GCCTGATAAGC GTA GCGCATCAGGC          TGATTTGGCGTTTAT  65 162
        ispB 3334550 .. 3334568 +   -16   -2.7386   AATCCCCTCCCCTCA             TCCCGCGC AGC GCGCGGGA             TGGTTCCAGTAAGTT 100 39
        sfsB 3335358 .. 3335373 +  -5.4  -3.68351   GGCACATGCATAAAG              CGGTTT TCAA AGACCG               TTTCGGTGATAAACC  58 341
        yrbG NONE
        kdsD NONE
        kdsC NONE
        yrbK NONE
        yhbN NONE
        yhbG NONE
        rpoN NONE
        yhbH 3346344 .. 3346368 + -12.9  -2.95459   TAGCATGTGCATGGC          GGTCTGTTGTG CGG CACAACGGGCC          ATTTGTACGGTTAAT  86 54
        ptsN 3346936 .. 3346950 +  -2.1  -3.28712   GTAGTTATTCGGTAA               TGTCT CTTTT AGACG               TTGTGAGGAGAAACA  45 37
        yhbJ NONE
         npr 3348081 .. 3348102 + -10.3  -2.75963   CTTTAATTCTGGTTT           TGATGAAGA TTAA TCTTCATCA            CTTTGACATACAACT  71 13
        yrbL 3349238 .. 3349250 +  -3.3  -4.07687   TCCCCAGCGTTAATC                CGGCT TCC AGCCC                TTTTCGAACCCAGCT  58 324
        gltB NONE
        gltD 3360483 .. 3360515 +  -7.7  -3.14564   TTAAGCGAGGTAACA      ATGAATTCGCCAGAC TGT GTCTGGCGAATCAAA      TTACTGACGAAGTGC  64 37
        gltF 3361793 .. 3361816 +  -2.6  -4.62471   AGCGTTCAGTATTTA          TAAGAACTTGT AAT ACA-GTTTTTA          TTTTTACGCATTAAC  65 23
        yhcA NONE
        yhcD 3365446 .. 3365456 +  -5.4  -4.22748   GAAATTCTTCTCGGC                 TGAC TCA GTCA                 TTTCATTTCTTCATG  67 428
        yhcF 3367501 .. 3367532 +  -2.3  -4.40358   GTCTACTTGTGATAA      C-AATGCCGGACAG GAGTA CTATCAGGCATTCG      TTTTATACGATCGGT  59 29
        yhcG 3368826 .. 3368848 +   -15  -3.34517   TTCAGCGGTTTCGAA           TTCTGCAGAC AGT GTCTGCAGAA           TCTTTAAAACGAACT 100 42
        dcuD 3376105 .. 3376131 + -15.3  -3.23853   AAGTCATTAAAAAGA         CAAAACAGGCC GCCTG GGCCTGTTTTG         TATTACTTCACAACG 100 39
        yhcB 3380455 .. 3380473 + -12.4  -2.83517   ACTAATTTATTTTTC             GGGCGCAG CCA TTGCGCCC             TCCTCTTCTCTCCCT  82 36
        degQ 3381975 .. 3382004 + -10.7  -3.11192   CGTTAATGTCGTAAA       CCGGGCATCAGGC TTAC GTGTGATGTCCGG        TTAACTCGTGGTATG  76 35
        degS 3383145 .. 3383162 +  -9.1  -5.55769   GCTCAAAACAAAAAA             CCGGAGT CTGT GCTCCGG              TTTTTTATTATCCGC 100 48
        argR 3385031 .. 3385061 +  -8.2  -3.30039   CCAGGAGCTTTAATC       TCTGCCCCGTCGTT TCT GACGGCGGGGAAAA       TGTTGCTTATCCCTC  65 28
        yhcN 3385684 .. 3385700 + -15.1  -5.78622   TTGTCCGACGATATT              GCCCCCG GTT CGGGGGC              TTTTTTTTGCGCTAA 100 53
        aaeR 3390498 .. 3390512 +  -4.2  -3.90744   CTGGCCCACGCCAAC               CGGCAA ACT TTGCCC               TTCTTTACCGCAGAC  58 219
        yhdH 3404554 .. 3404574 +  -6.7  -2.78696   TATGTTGCTTTGCCT            GGGCGACGC TAC GCTTAGCCC            CTTACTTATTTCTGG  55 266
        accB NONE
        accC 3407141 .. 3407157 + -13.7   -5.5112   GCTAAAGCGTCAAAA              GGCCGGA TTT TCCGGCC              TTTTTTATTACTGGG 100 45
        yhdT NONE
        panF NONE
        prmA 3410052 .. 3410066 +  -6.4  -3.86202   CCATCTCAGAGGATT               GGTCAA AGT TTGGCC               TTTCATCTCGTGCAA  66 271
        dusB NONE
         fis 3411452 .. 3411477 +  -8.2  -5.29782   ATGCTTGATTAAAAA         GGCGCTACTC GGCATG GGGAAGCGCC          TTTTTTATAGGTGTC  91 55
        yhdJ 3412406 .. 3412416 +  -3.2  -2.94202   AAAGGATGTGTAAGC                 CTGG TTT TCAG                 ATTATTCATTTCGTG  44 39
        yhdU 3412669 .. 3412693 +  -5.2  -4.13911   GAATTTACATGACAC          TTAATTCATT CGTTT GATGAATTAA          TTTCGTTATGTTTTC  63 39
        acrE NONE
        acrF 3418003 .. 3418026 +  -8.2   -3.9392   GATAAATCAGAAACA          TAAAGGCGCT TTCG GGTGCCTTTA           TTATTTCCAGTGAAA  72 36
        yhdV 3418474 .. 3418493 + -12.8  -4.59773   CGAAATAACTGAACA            GGGCGCGG AGTT CCGCGCTC             TTTTTAACGATACAG 100 33
        yhdW 3419938 .. 3419959 + -13.7  -3.07233   TCGGTGTGAGGTAAC           GAGCGTCGC TACG GCGGCGCTC            TCTTCAGCGTTATGC  87 42
        yhdX 3421146 .. 3421156 +  -2.4  -2.71731   GAATATCTATAACCG                 CCGC ATC GCGA                 TCGTTGAACGCTAAG  40 1
        yhdY NONE
        yhdZ 3423076 .. 3423095 + -13.6  -3.83214   TTCGAAAAGCAAAAA            GGCCATCC TTTC GGATGGCC             TTTCGCTTGATTTGA 100 52
        purH NONE
        purD 3432085 .. 3432112 + -10.4  -4.36914   GTGATCCCTAACTGA        CGGGCGGCTTCG GTTT TGTTGCCGCCCG         TTTTCTCCAGCGCCG  90 71
        zraP 3435842 .. 3435883 +  -4.5  -2.62616   AAACATTGATATTGA TGAGCGTGAGGTTATCGC CCTGCCA GCGATACTCTCGCG-TCG TGGTATCGCCACTGC  45 449
         rsd 3440384 .. 3440399 +  -7.5  -3.15008   TAATTTACATTCAAT              GCCCC ATTTGC GGGGC               TAATTTCTTGTCGGA  62 60
        thiC NONE
        thiE NONE
        thiF NONE
        thiS NONE
        thiG NONE
        thiH 3446330 .. 3446355 + -14.1  -4.17762   GAGATAATTCTCTGG         CGAAACCCACC TTAA GGTGGGTTTTG          TTATTTTGAGGGCTG 100 409
        coaA 3462612 .. 3462629 +  -8.4  -4.80417   CGCAAATAATTTGCA             GGGGAG CGAATA CTCCCC              TTTCTTATTTTTCTG  89 32
        trmA 3474930 .. 3474944 +  -4.2  -4.79752   CGTCCTTCACATTTC               CCGGAA TAA TTGCGG               TTTTCTCTTGTTCAC  71 444
        sthA 3477663 .. 3477676 +  -4.5   -3.1552   GTACGCATTCGCGGT               TCGCC CACG GGTGA                TCTTCATAGATAGCC  49 397
        argE 3483009 .. 3483024 + -11.8  -3.02511   CCGGATAAGGCGCTC              GCGCCG CATC CGGCGC               TGTTGCCAAACTCCA  81 49
         ppc 3486252 .. 3486273 + -13.7  -4.41206   TTCCTCTTCTGCAAA           CCCTCGTGC TTTT GCGCGAGGG            TTTTCTGAAATACTT 100 43
        yijP 3488190 .. 3488234 + -17.3  -3.53811   ATGCGACGCTTGACG CGTCTTATCCGGCCTACAG ATCGCGG CGGTAGGCTGGATAAGGCG TTTACGCCACATCCG 100 66
        yijO 3489371 .. 3489383 +  -9.1  -2.82834   ATCAACAGAGCAACA                TCCGC CCG GCGGA                TATCCTCATCCGCTA  63 181
        ptsA NONE
        fsaB NONE
        gldA 3498761 .. 3498779 + -11.7  -3.53343   ATAACCTACTCCAAA             CTCCCGG CTTGT CCGGGAG             TTTGAACGCAAAATT  88 37
        yijF 3500102 .. 3500116 +  -4.2  -4.25104   TGACGCCGGAGAGGA               TTGCCA GCA TGGCAC               TTTTCATCGAAGAGA  62 486
        metJ NONE
        yiiX 3509423 .. 3509436 +  -9.5  -5.02074   TCAGGCACAAAAAAA               GCGCC GTGC GGCGC                TTTTTTCGGAAATCC  93 53
        priA NONE
        cytR 3513271 .. 3513293 +  -3.2  -3.06796   ACCTTTAAGACTGCC           GTGACTGGTC AAA GGCCCGCCGC           TTAAGTAACATGGCG  45 46
        ftsN 3514339 .. 3514358 + -13.6  -4.05991   TATAATTGCATTATG            CCCCGTAC TTTT GTACGGGG             TTTGTACTCTGTATT 100 63
        hslV NONE
        hslU 3516296 .. 3516313 +  -9.1  -5.06816   TTCATCATTGTTTGA             TGGGGCT GAAA GGCCCCA              TTTTTATTGGCGCGT  93 56
        menA 3517269 .. 3517283 +  -5.8  -3.08032   CATAACTGACAAATA               TCAATT AAC AATTGA               TGATTTTGCCAACAG  52 36
        rraA 3517844 .. 3517859 + -10.4  -5.31456   TTGAATGATAAGAAA              GGCACC GCAA GGTGCC               TTTTTTCTGCGTTAC 100 33
        glpF NONE
        glpK NONE
        glpX 3522133 .. 3522154 + -13.1   -5.7946   TTGATCGATTGAGCC           TTCCAGTCC TTCG GGACTGGAA            TTTTTTTGTTCGGAG 100 46
         fpr 3523196 .. 3523218 + -10.8  -3.41024   GCTTGTTATCCGACT           TATTCTTCAA CAA TTGAAGAATA           TCTTCTGTTGCAGGG  76 266
        yiiQ 3525117 .. 3525137 +  -5.4  -3.41962   ACTGTTTCACAGACC           T-GCTGCCC TGCG GGGCGGCCA            TCTTCCTTTATTCGC  56 76
        tpiA 3525951 .. 3525973 + -13.5   -3.6187   GCTTAAGTCTGACAG           GTGCCGGAT TTCAT ATCCGGCAC           TTACTTTCCTTAACT 100 35
        cpxR NONE
        cpxA 3533147 .. 3533161 +   -10  -3.30124   CAGGATGCCTGATGC               GACGCT GAT AGCGTC               TTATCAGGCCTACAC  76 93
        rhaT 3537686 .. 3537712 + -10.1  -3.05596   CCCATGCTACCTAAG         CGCCAGTGTGG TTGCC CTGCGCTGGCG         TTAAATCCCGGAATC  69 521
        rhaB NONE
        rhaA 3542305 .. 3542351 + -14.3  -2.57931   TAGGCCTGATAAGAC GCGACAGCGTCGCATCAGGCA TTGAT TGCCGGATGCGGCGCGAGCGC CTTATCCGGCCTACG  87 372
        rhaD NONE
        yiiL 3543566 .. 3543589 +   -11  -2.86093   GCCGTAATTGCCCAA          TGTGCCAGAG ATGC CTCCGGCACA           ATATTTTAAATTTCG  75 34
        frvA NONE
        frvB NONE
        frvX NONE
        frvR 3548578 .. 3548602 + -18.7  -2.72152   CACAAGGGGTGAACT          GTGTCGGATGC GCC GCATCCGACAC          TGCATTTATCATCAA 100 29
        fdoG NONE
        fdoH NONE
        fdoI NONE
        fdhE 3556690 .. 3556701 +    -3  -5.09426   ACGTTGTCAGCAATC                TGAT TGAC ATCA                 TTTTTTCCCATTACC  73 333
        yihU NONE
        yihT NONE
        yihS 3566255 .. 3566285 + -11.3  -3.35992   TGCAGTTTTTGGGTT      TGACAT-CAGCCTC ACGG GAGGCTGTATGTCG       TTAATTAAGGTGCCT  83 114
        yihR 3567308 .. 3567318 +  -2.6  -3.01857   ACAGCTCAGCTTCTG                 TAAA GTT TTTA                 TATATCAGTTTTATG  43 127
        yihQ NONE
        yihP 3570886 .. 3570899 +  -9.5  -3.30619   AATAATAATAAACGA               CGCCC TGCG GGGCG                TTATAAGGAGTGATT  74 39
        yihO 3572348 .. 3572362 +    -7  -2.64472   TATTTCCATCCTGGT               GGGTGG CGG CCTCCC               TACGTTTAAAAAATG  55 55
        ompL 3573140 .. 3573164 + -11.5  -3.37612   TGATACGGTTTTCGT          TGGCCGGAT TAAGCAC ATCCGGCCA          TTAATTAAGCTTCAG  83 87
        glnA 3580230 .. 3580247 +    -7  -5.28176   TGTCAGCTATCTGTA             GCCCAT CTCTGC ATGGGC              TTTTTTCTCCGTCAA  87 199
        glnL NONE
        glnG 3583084 .. 3583137 + -16.1  -2.57931   TAGGCCTGATAAGAC GCGACCAGCGCCGCATCAGGCATC ATGCTCA GATGCCTGATGCGGCG-TAAACGC CTTATCCGGCCTACA 100 297
        yihA 3586567 .. 3586593 +  -7.2  -2.55392   TCTTGCCTTAATGCT         TGTGCCGGATGT GGC GTATCCGGCCCG         TAAATTCAATAGATT  57 44
        yihG 3591014 .. 3591047 +   -14  -3.73042   TCAGAATAAGTAAGT     TTTACTCGCCTCTG AATGAG CAGAGGCGAGTGAG      TATTTTAATGAACAA 100 28
        mobA NONE
        mobB 3595785 .. 3595818 +  -7.3  -5.60993   GGATAAGCAAGAGTA     GGCTGGATAAGACGC GCCA GCGTCGCATCCGGCA      TTTTTTTCTGCGCCA 100 35
        fadB NONE
        fadA 3609422 .. 3609440 +  -9.5  -5.76633   TTAGTTGCCGTTCTT             CCCGCCT GTCAG GGGCGGG             TTTTTTTATATCTCA 100 375
        rfaH 3612394 .. 3612407 +  -4.5  -2.52623   GCATCCGTGGTGGCA               GCCAGC CAT GC-GGC               ATCTTCTCCACGCCA  44 71
        ysgA 3621338 .. 3621358 + -16.9  -3.92659   TGTAATGAGAAAAGA            CCGGGTGGT ATT ACCACCCGG            TTTGGATTTTACCCC 100 36
        metR 3624998 .. 3625016 +  -2.3  -4.41241   ACCAGAATGCCCCAT             TGCAGCG TGGTT TGCGGCA             TTTTCTGCGCATTTC  60 205
        rhtB 3628251 .. 3628280 + -14.3  -3.25823   TGCGTGAAAAATAAT       GTCGGATGCGGCG TAAA CGCCTTATCCGAC        TTACTCTGAAGACGC  95 34
        yigI 3632462 .. 3632474 +  -4.8  -3.06261   GTTGAAGACATAAAA                GCAG GTAAA CTGC                TGTTACCAATTAAAA  51 36
        rarD 3633419 .. 3633444 +  -8.3  -3.07043   TATTCTGAAAAAATA         TGCCGACTCTT GCAT GAGAGTGGGCA          TATTGCCATGCTGAC  66 51
        yigG NONE
        yigF 3634267 .. 3634295 +  -7.4  -3.25177   GGAGCCTTTGAATAA        CAGGTGGCTTAG CCAGA CTAAGCCACCGC        TCTCGTTTTTTACAA  62 30
        yigE 3636755 .. 3636770 +    -6  -3.02263   CGGGCGGCTTACCGT              GGCGCG CAGG CGCACC               TCTTCCACACACTCT  53 391
        cyaY 3642948 .. 3642977 + -11.5  -3.14211   TTTCCGCTAAGATTG       CATGCCGGATAAGC CTC GCTT-TCCGGCACG       TTCATCACGAAAAAT  81 31
        hemC NONE
        hemD NONE
        hemX NONE
        hemY 3650004 .. 3650029 +    -6  -2.53164   ACAGTAGTTCCTTCT         CACCCGGAGG CAAGCA CCTCCGGGGC          CTTCCTGATACATAA  53 34
        aslA 3652367 .. 3652380 +  -6.7  -3.30124   GCCTTTGCCGGATGC               GATGC TGAC GCATC                TTATCCAGCCTACAG  61 63
        rhlB 3672384 .. 3672397 +  -5.3  -2.73364   ATGAATCCCGATGAG               CTTAC TGTA GTAAG                TGATTCAGGTGAAAG  49 93
         gpp 3674147 .. 3674162 + -10.4  -3.90922   CCGGGCGCACCAGTT              CGCCGT ACTG ACGGCG               TTCTTTACACAGCGT  81 236
        yifO 3676748 .. 3676764 + -13.7  -4.18802   TGAGGGACCTGCGAA              GCCCGGA TTT TCCGGGC              TTTTGCCATATATGT 100 104
        ppiC 3677151 .. 3677181 + -12.6  -3.83188   TGTACCGCAACTAAT       AGCAAGGCCTTCTC CAG GAGAAGGCCTTGAG       TGTTTTCTCCCTCTC 100 27
        ilvY 3679771 .. 3679798 +  -9.2  -4.65895   GTTGTCGCGCGGGTA        GGCCTGATAAGCG AAG CGCT-ATCAGGCA        TTTTTCCCTAACCCG  90 42
        yifB 3688238 .. 3688250 +  -6.2  -5.15167   ACTGACATAAAAAAA                GGGC ATTTC GCCC                TTTTTATTAATCGTC  83 31
        hdfR 3689622 .. 3689641 + -10.8  -3.00946   TTCAGATAAAAAAAA            TCCTTAGC TTTC GCTAAGGA             TGATTTCTGGCAGGG  76 94
        yieP NONE
        hsrA 3697512 .. 3697525 +  -4.5  -2.60079   GTTGTAATCGTTGTT               GCTGA AGGG TCGGC                TGGGTTATCCGATGG  45 41
        yieN NONE
        yieM 3708648 .. 3708666 + -10.2  -2.71712   AGACTGGCCGATACC             GCCGCCGA TGG TCTGCGGC             ATTTCACCGCGCAGC  67 144
        asnC 3710199 .. 3710221 +  -8.5  -2.92102   TCACAGCGTACAATA          CGCCACTCTT AATA AAG-GTGGCG           GTTTATGGCAGATAT  65 88
        mioC 3710740 .. 3710754 +  -7.2  -2.66977   CGGTAGTTATCCAAA               GAACAA CTG TTGTTC               AGTTTTTGAGTTGTG  57 96
        gidA NONE
        gidB 3713712 .. 3713749 +  -5.2  -5.52384   CTGGTTACATTTAAC  GCCACGTTCACTCTT-TTG CAT CAACAAGA-T-AACGTGGC  TTTTTTTGGTAAGCA  93 113
        atpI NONE
        atpB NONE
        atpE 3715725 .. 3715737 +  -3.3  -3.88331   CGTGATGTTCGCTGT                CGCGT AGT AAGCG                TTGCTTTTATTTAAA  55 19
        atpF NONE
        atpH NONE
        atpA NONE
        atpG 3719259 .. 3719274 +  -2.4  -3.56366   CTCACCGAGATCGTC              TCGGGG GCCG CCGCGG               TTTAAACAGGTTATT  47 5
        atpD NONE
        atpC 3721151 .. 3721172 + -12.3  -5.76949   TTGAAAAGCACAAAA           GCCAGTCTG GAAA CAGGCTGGC            TTTTTTTTGCGCGTG 100 48
        glmU NONE
        glmS 3724851 .. 3724870 + -11.4  -5.19251   TGAGTAATAAATGGA            TGCCCTGC GTAA GCGGGGCA             TTTTTCTTCCTGTTA 100 34
        pstS 3726177 .. 3726188 +  -7.2  -2.82635   ATATTAAAGACAGTA                GCGG TAAG CCGC                 TGTACTAATAAAACT  58 6
        pstC NONE
        pstA 3728219 .. 3728272 +  -4.3  -2.71364   TTTGACTCTGTACAC GGTTAACACTTTGCCGGATGCGGCG TGAA CGCCTGATCCGGCCTACGGTAAGCC TGATTAGCGAAGTGC  47 112
        pstB NONE
        phoU 3729838 .. 3729868 + -14.3  -3.63054   AAATAATTCACCAGA       CAAATCCCAATAA CTTAA TTATTGGGATTTG       TTATATATAACTTTA 100 35
        bglG 3731011 .. 3731028 +  -4.1  -2.91328   AACCTGAAAAAAATT             GCTTGAT TCAC GTCAGGC              CGTTTTTTTCAGGTT  46 86
        bglF NONE
        bglB 3734399 .. 3734424 + -12.7  -2.64572   GCACCTTAATTATCG         TCGCATTCAGA ACAG TCTGGATGCGA          TGCGTTAATTCTTTC  81 32
        bglH NONE
        yieL NONE
        yieK 3738024 .. 3738051 + -10.6  -3.39438   AAGCTTAAGAAATAA        GGCCGGATGTGTG AAT TACGC-TCCGGCC        TGTTCTCATTATTTA  80 39
        yieG 3741430 .. 3741454 + -12.2  -5.65927   ATAGCGCGTTAAAAA         CCCGCCATGCA TGAT TGC-TGGCGGG          TTTTTTATTTAGATC 100 46
        insH 3747995 .. 3748006 +  -2.2   -2.7186   AATGGCGAAGAAACG                GTCT AAAT AGGC                 TGATTCAAGGCATTT  40 61
        insH 3751919 .. 3751937 +  -2.4  -3.06009   AATCAAGGGCGGTGA             TCGACAAT TTT GTTGTCAA             TATTGAACCATTTTG  42 305
        dnaA NONE
        dnaN NONE
        recF NONE
        gyrB 3762847 .. 3762867 + -16.9  -5.38054   GAAGCTATAAGAAAA            GGGCGGAGA TCA TCTCCGCCC            TTTTTATTTCTGCAA 100 162
        yidB 3763357 .. 3763384 +    -4  -4.19258   CCGCTAAGCAAAAAG        GGAGCACGCAAC GCGC GTTGCATCCCCC         TTTTCCCTCGGGTGT  62 34
        yidA 3764273 .. 3764323 + -16.4  -3.57418   AAGTATGTGCTGAAT TAATCTGTGGGCGGGCAAACAGC ATAAAC GC-GTTTGCCCGCTTACTGATTA TTGGTTTACTGCATA 100 23
        dgoR NONE
        dgoK NONE
        dgoA NONE
        dgoD NONE
        dgoT 3770032 .. 3770053 +  -9.4  -4.87807   ATCCACTTTCTTAAA           GCCGGTGC GGTCAG GCATCGGC            TTTTTACTATCTTGC  95 80
        yidR 3772389 .. 3772443 +  -9.5  -3.24232   GCCGGTGGAATAACC GCATTGGTG-GCTTGCGCGTTGG CTTCGCTTTTT TCAACGCGCGAGCGCACCGA-GC TGTCTTTGCGGAACA  67 61
        ibpA 3773459 .. 3773488 +  -2.1  -3.25169   GCTCGCCGTCAGGGA       GCATATGCGAATC TTCG GATTTGCAGGTAC        TTACTCGCTTCTTAG  44 78
        ibpB 3773962 .. 3773982 + -14.7  -5.82172   CTAGCTATTCTCTTT            GCCCCGCCA TTC TGGTGGGGC            TTTTTTTGTCTTACT 100 41
        yidE 3775811 .. 3775845 + -11.5  -3.10071   TCGGTTAACTCTTTT    CCGGGTGGAGTCGCCG TAAA TGGT-ACTCCACCTGG     TATTCGCTGGCATTT  79 33
        glvC NONE
        glvB 3778651 .. 3778663 +  -4.1  -4.46212   ATCCTGAAGTGGCAT                TCAGC GAC GTTGA                TTTTGTCATGGCGCA  66 248
        yidK NONE
        yidJ 3783511 .. 3783537 +  -8.7  -3.64259   AAGTTCTGACGATAA         TGCCCGCTG ATGATCACC CGGCGGGCA         TTATTCAGGCTGCTT  72 32
        yidH NONE
        yidG 3784803 .. 3784819 +  -2.2  -2.80016   TTATTGAGAGAGTCG              CATGAC AGGAA GTCAGG              TCATTGATGCTGAAG  40 21
        yidF NONE
        ivbL 3787553 .. 3787577 + -10.7  -4.98531   CACACGATTCCAAAA         CCCCGC-CGG CGCAAA CCGGGCGGGG          TTTTTCGTTTAAGCA 100 53
        ilvB NONE
        ilvN 3789635 .. 3789662 +  -7.1  -5.75342   AAGGCTTGAACAACA        T-CGCGCTTATC GTTAA GGTAAGCGCGTA        TTTTTTTTACCCGCC 100 47
        uhpA NONE
        uhpB NONE
        uhpC 3793210 .. 3793232 +  -2.7  -3.55444   TGCTGATTTTTACAA           TGCATGCCT CACGC AGGTATTCA           TTTCAGGAGTAACCC  48 125
        uhpT 3794658 .. 3794676 + -13.1  -5.95946   TAACTGGTGACTTTT             GCCCGGC ATGAC GCCGGGC             TTTTTTTATTATTCC 100 44
        yicO 3797987 .. 3798013 +  -2.4  -2.65264   GGTTTCCAGATATCA         TGAGTTCT GATTACGCAGG AGAACTCA         TGATCTGGATAATGC  39 52
        yicN 3798454 .. 3798470 +  -2.9  -3.97088   GCCGAGGGCGTTCAC              TGGTTGC ATT GAAACCG              TTTCGTCTTATCAGC  54 14
        yicM 3799889 .. 3799903 +  -2.8  -3.70773   TAAAGAAGCGTTGGT               CAGTAG TTG TTGCTG               TTCTTACATATCCGG  50 48
        nlpA 3801429 .. 3801440 +  -4.4  -3.48438   TCAAAATGCTGGCTT                TTGG ACCG CCAA                 TTAATTGTGCTCCTT  53 214
        yicJ NONE
        yicI 3808208 .. 3808240 +  -9.7  -2.67021   GTAATCTATTGATGG      AATGCCGGGTACGTC TGA GTCGTACCCGGCGAG      ATTGATGTTTACCGC  68 37
        gltS 3813388 .. 3813407 +   -10  -4.36914   TTGCAGGCGAATTTG            CGCCGTTT TAGA AAGCGGCG             TTTTGTAGAGCAGCA  90 458
        ligB 3820913 .. 3820923 +  -5.4  -3.33361   GCCCAGCAGATCACA                 GGTT TTG AACC                 TTAGTGTCCTTCGTG  56 11
        pyrE 3825296 .. 3825319 + -16.8  -2.77523   GCGTTTAAAGAAACT          CGCCGGATGA AAAG TCATCCGGCG           TCATATTACTGCAAC 100 33
        yicR 3828537 .. 3828550 +  -6.7   -4.2074   TAACCCGCTATGCGC               GATCC TTCG GGATC                TTTGTCTGTTCGGGA  72 38
        rpmB NONE
        rpmG 3829180 .. 3829215 + -18.6  -2.90194   ATTCTCGCTTTGATG    TAACAAAAAACCTCGC TCCG GCGGGGTTTTTTGTTA     TCTGCTTGCCCCCAT 100 40
        mutM 3830124 .. 3830143 +  -7.2  -2.57132   CGCTACGCTAACTTC            G-CCATCAG CGC CTGATGGAC            ATTCTCCGGCAGGAA  57 77
        rfaQ NONE
        rfaG NONE
        rfaP NONE
        rfaS 3836248 .. 3836262 +  -2.8  -3.17982   AAAACCGTTAAAACA               GTGAGT TTT ACTCAA               TTAATGAGAGTTTCT  45 39
        rfaB NONE
        rfaI NONE
        rfaJ NONE
        rfaY 3840168 .. 3840183 +    -4  -3.04894   AATCCCACAATTACA              TGTCTT CACC AGGACA               GTTTTAAGCGGAGTT  47 45
        rfaZ NONE
        rfaK 3842165 .. 3842197 +  -7.2  -4.34486   AGATTAAGTTGTATA     G-ATAAGAAGTGAGT TTTA ACTCACTTCTTAAAC      TTGTTTATTCTTAAT  77 14
        htrL 3847634 .. 3847663 + -13.1  -4.99035   ATACCAACTGAGATA       GGAAAAATGATGC TTTG GCATCATTTTTTC        TTTTTATATCAATGC 100 70
         kbl NONE
         tdh 3850105 .. 3850122 + -12.7  -4.53303   GATTAACACGAACAA             GGGCTGG TATT CCAGCCC              TTTTATCTGAGGATA 100 35
        yibD 3851542 .. 3851562 +  -8.2  -4.59109   CCACGGAACGGATTA            CGCGGTGC ATCAG GCACAGCG            TTTTTCGGCGGTGTA  88 199
        yibN 3855905 .. 3855917 +  -5.5  -4.25283   ATTGTTATAAGCTTC                TGGGG ACA CTCCA                TTTTGCTGCCGCCCT  67 99
        grxC NONE
        secB NONE
        gpsA 3857799 .. 3857828 + -11.5  -3.56987   CCTTTGTTACCGCTA       TGACCCGGCCCG CGCAGAA CGGGCCGG-TCA       TTATCTCATCGTGTG  87 51
        cysE 3859056 .. 3859075 +  -5.6  -3.40403   ACTCGTGATAGTCCA            GC-CCCGCG CGG CGCAGGCGC            TTATCGTCCCAGGCA  54 407
        yibT 3864241 .. 3864259 +  -8.2  -4.10855   GCAGGTAGAGGGGCA             GTAAGCAG ACG TTGCTTAC             TTTTGAAAGGCTTTT  74 22
        yibI 3869027 .. 3869042 +    -4  -3.41416   TTCCACGTTCCCGGA              GATCTA ATTA TGGATC               TATTGATTGTTTTAA  50 19
        yibH 3870192 .. 3870204 +  -3.3  -3.30619   GAGGGGGGAGATTAT                GGAAC TTT GCTCC                TTGTAAGGACTAATT  48 45
        yibF 3879124 .. 3879146 +  -5.5  -3.14463   GTGGTTATGTTAAAC           GCCCTTCTC CGTGT GAGAGGGCC           TTGATCAGCCAGGTT  54 81
        selA NONE
        selB 3882459 .. 3882485 +  -8.1  -5.13741   ATGAATTTAAAAAAA         GCACATTGTTT AATGA ATACAATGTGC         TTTTTATTAGATTAA  87 86
        yiaY 3883754 .. 3883776 +  -6.2  -4.65838   ATCATCATTTCCACA           ACGGCTGGCA AAT TGTTAGCCGC           TTTTTCAACTATCTC  78 40
        aldB 3885483 .. 3885496 +  -8.1   -3.4252   TTCATTGCCTGATGC               GACGC TTAC GCGTC                TTATCATGCCTACGG  67 66
        yiaW NONE
        yiaV 3887460 .. 3887512 + -11.4  -2.72043   ATCATTAATCTTCGC TTTCCGCC-GCTTGTTCAGGCCGCAG TTG CTGCGAC-TGAGCAAGCTGGTGGCGA ATTTCACGCAGCATT  77 33
        yiaT 3889768 .. 3889793 +  -2.5  -4.58395   ATTCTTCGAGTACTA         CGGCGTT-ATGC ACG GCATCGGCGGCG         TTTTTACCCCATGCG  63 506
        yiaJ NONE
        yiaI 3899618 .. 3899630 +  -9.1  -3.54741   GCCCCGGCACCATCA                GCACG CCG CGTGC                TTTCAGGCGCTGATA  71 337
         bax 3904077 .. 3904106 + -19.5  -5.07011   ATTGCATTTCCTTGA       GCCTTATCCGACT TGTC AGTCGGATAAGGC        TTTTTACTTTGTCTC 100 40
        xylA 3910994 .. 3911022 +  -9.6  -5.40072   ACTGTGCAGTCCGTT       GGCCCGGTTATCG GTAG CGATA-CCGGGCA        TTTTTTTAAGGAACG 100 47
        xylB 3912505 .. 3912528 +  -8.8  -2.75039   ATGGCGTAAACGTTA          TCCCCTGCCT GACC GGGTGGGGGA           TAATTCACATCTATA  64 32
        yiaB NONE
        yiaA 3913501 .. 3913526 + -11.9  -4.43477   GAATAACTCACGTAA         GCCCGGTCA GTCCAATG TGACCGGGC          TTTTACTTAACTCAC  95 35
        ysaB NONE
        glyQ NONE
        glyS 3918106 .. 3918123 + -12.7  -5.64274   CGCCGTTATTAAATA             GCCTGCC ATCT GGCAGGC              TTTTTTTATCGCTAA 100 44
        hokA 3919976 .. 3919995 + -13.6   -3.3482   AGAGTAAGAGTCTTC            GGCGGGAA ATTA TTCCCGCC             TTACTTACGGCGTTG 100 34
        yiaF 3922091 .. 3922109 +  -7.4  -3.83205   CAATAAAGAGTAAAA             GCCCGA GCGATTA TCGGGC             TTTACTCTACGCAGT  68 35
        bisC 3926624 .. 3926668 +    -2  -2.85657   ACCCAGTTTTGCGCG TTGGCAAGATAGGCATCCCGC ACCA GCGGAATG-CAGTCACGCCAG TAATTCGCTTTTATA  41 295
        yhjY 3928314 .. 3928328 +  -6.4  -4.56775   TTCATTCCGTTCTGA               TGGCAT TTC ATGCCG               TTTTTCCCCAGGCAT  76 160
        yhjX 3929701 .. 3929718 +  -8.4  -4.88129   TGACTCGTAAAATTT             GGGCCA ATTAAC TGGCCC              TTTTTACTGCTTTTT  89 110
        eptB 3931810 .. 3931828 + -14.6   -5.1287   GACCAAATTCGAAAA             GCCTGCTC AAC GAGCAGGC             TTTTTTGCATCTGCA 100 204
        dppA 3934535 .. 3934565 +  -3.9  -3.86897   TCCGGCAGCAATACT       TCATTCCCTGTCC GATAA GGGCGGGAATTGA       TTTGTGAGCAATACA  57 243
        dppB NONE
        dppC NONE
        dppD NONE
        dppF 3938561 .. 3938579 +  -9.5  -3.76402   CGTTAACTCACAAAA             CCGGGGC CATGC GCTCCGG             TTTACTCAATCAGCT  79 35
        ldrD 3940486 .. 3940511 +   -14  -5.00339   TTTGCGCCCGGACCA         GGCCGCAGGG GGGAAA CTCTGCGGCC          TTTTTCGTTCTTACT 100 76
        yhjR 3944660 .. 3944676 +  -5.1  -3.18506   GTTGCGCTACACCTC              GCAGC TCGATTT GCTGC              CTTTTGGTCAGTTAT  52 267
        bcsA NONE
        bcsB NONE
        bcsZ NONE
        bcsC 3954832 .. 3954854 +  -2.7   -2.8719   AACAATCAAGCAGAT          GG-CAATGGT GGCA GCCGTTGTCC           TGGTGTTCGTTTTTA  42 142
        yhjK 3956823 .. 3956844 +  -4.4   -4.7657   CTTTAAAAAGTGCTG           GTTTGTGC GAGCCA GCTCAAAC            TTTTTAACCTTTTTG  73 63
        dctA 3958320 .. 3958348 +   -14  -4.52669   TAATTGACCCCTGTG        CCTGAACTTACC ACCTG GGTGAGTTCAGG        TTTATTTCACTTCTT 100 91
        yhjJ 3960218 .. 3960231 +  -3.1  -5.27335   GAGTCGCCAGCTGCG               GTGGT ATCG ATCAC                TTTTTCTTTCGGCAG  82 272
        yhjH 3961986 .. 3962001 +  -5.4  -3.09004   GAATACGGCGGTTCT              GGC-GCT ATA AGCTGCC              TCATTTTCCGCCTGG  52 16
        yhjG 3964270 .. 3964294 +  -8.5  -4.32048   TGTATGGAAATTCAG          GCCTGATAAGC GTA GCGCATCAGGC          TTTTCACTCTTATTA  84 170
        yhjB 3969130 .. 3969173 + -11.2  -3.51329   TCCTCCTGAAGAGGA TAATTTTACAGCCAGCAG GAAGTTAG CGGCTGGCTGTAAAAATA TTATGGTTCGCCGTA  85 32
        yhjA 3972634 .. 3972659 + -14.1  -5.08601   CAATAATTAATTTGA         TCGCCCGAACA GCAA TGTTTGGGCGA          TTTTTATTACGATAA 100 35
        gadA 3974255 .. 3974293 + -16.1  -3.56142   ATAACGTTGTAAAAA   CCGAATGCCCAGCCTTT AAAAA AACAGCTGGGCATTCGG   TTGCTTATTAATCGC 100 45
        gadX 3975697 .. 3975712 +  -3.2  -4.62069   GGATAAATTTTGGTC              CTACCA AATC TGGCAG               TTTTTGCGCTAAGAA  66 293
        gadW 3976843 .. 3976876 + -12.6  -2.92667   ATGGTTAGCAGGAAA     GAGTAAGGCTGAAC CTTCAT GTTCAACCTTACTC      TCATTTACACGTTAC  82 343
        hdeA 3984044 .. 3984091 + -10.8  -3.00259   TACTTCCTTGCATAT TGAACAGGCCGGAATATCTTCTT TAA AAGCAGCTATTCCT-CCTGTTCA TATATAATCTCTATA  76 62
        hdeB 3984467 .. 3984497 + -14.8  -4.93595   AGGTGCAAGTAAAAA       GGAGTAGCAAGTTG AGC CATCTTGCTGCTCC       TTTTTGCATTTTTAT 100 43
        yhiD 3985360 .. 3985370 +  -5.4  -3.23853   GATTCGCAATGCAGC                 TCAG AAC CTGA                 TGTTGCTTGCGCGAA  52 225
        insH 3988453 .. 3988467 +   -10  -2.92026   GGTTAGAACGAACCC               GGACAG GTT CTGTCC               TGTCATATTGAAATC  68 245
        prlC NONE
        yhiQ 3998043 .. 3998068 + -13.3  -3.86346   CAGTGTAAAACTAAA         ACAGGGTAGCG ATAA CGCTACCCTGC          TTTCTGCAAGAATAA 100 33
        yhiO 4001238 .. 4001255 +  -8.3  -3.14218   ATGTCACAATCTGAA             GCGGGCC AGCT GACCCGC              TCGTTTTGGTGCGTA  67 233
        yhiN 4004401 .. 4004414 +  -3.1  -5.37345   ACAGGTTGAAAAAAA               CAGTA ACTT TGCTG                TTTTTTATACTTAAC  81 219
        yhiL 4007627 .. 4007663 +  -9.6  -3.60074   TAGGTTTTCTTAATC    GATTGTAGAGGCAT GTTCTGATG ACGCCTCTACAATC    TTTAGGGACTTTCTC  77 457
        yhiJ 4009546 .. 4009569 +  -5.3  -4.37658   TGAACAGGCGTGAAA          CGCTATCCA ACAGGA TGGATACCG           TTTTGTCAGCCAGTT  68 124
        yhiI NONE
        rbbA NONE
        yhhJ 4014743 .. 4014784 +  -9.5  -4.32607   ATGGCGTAAATACAA TTGC-CCGATGCGTAAGCTT ATA GGGACTACGCATCGGTGCAA TTTATTGAATTTTAG  86 32
        yhhS 4030117 .. 4030139 +  -7.6  -3.27923   TTATTGGTTACCACT           TGCAGCTGCG GAT CGCGGCTACG           TTGCTGATCTTCCAG  62 243
        yhhP 4031734 .. 4031759 +  -8.3  -3.83724   AGAGGGGCGAGGGGA         CCGATCGCG CTCAATGT TGCGATCGG          TTTGCCTTATCTCCT  75 95
        yhhM 4035211 .. 4035249 +  -6.8  -2.62263   AGGCCAGCAGTTCAA  ACA-CGCCGAAAAGGAA AATCCG TACCTTTTCGGCGGTGG   TCATCTGCGGGCCAT  52 72
        ftsY NONE
        ftsE NONE
        ftsX 4039429 .. 4039459 +  -6.2  -3.54089   CAATGGGTTCCGTAG      CAGGGAAAGAGAC CCCGTT GTCTCTT-CCCGG       TATTTCATCTCTATG  60 67
        rpoH 4040508 .. 4040527 +  -7.8  -5.75538   CTATTAAGCAGAGAA            CCCTGGAT GAGA GTCCGGGG             TTTTTGTTTTTTGGG 100 47
        livJ 4041929 .. 4041940 +  -7.2  -3.30124   CTTCATGCCGGATGC                GGCG TAAA CGCC                 TTATCCGGCCTACAA  63 94
        livK 4043973 .. 4043993 + -14.7  -2.73159   CAAGTGATCATCCCA            CCGCCCGTA AAA TGCGGGCGG            GTTTAGAAAGGTTAC  89 34
        livH NONE
        livM 4046206 .. 4046219 +  -3.1  -2.97503   AGCGAAAGGAGAGCA               GGCATG AGT CA-GCC               ATTATTATCTGTTAA  44 19
        livG NONE
        livF 4047710 .. 4047725 +    -9  -3.53811   CACGTTGATTGATAG              GGAGTC AAAA GACTCC               TTTGAGACAGGTGAC  73 44
        ugpB NONE
        ugpA NONE
        ugpE NONE
        ugpC NONE
        ugpQ 4053065 .. 4053098 +  -9.5   -4.0162   CAACGGAATGTCAGG     CTGCGGCGTGCTGGG CTGA TTCAGCATGTCGCCG      TTTCTCCTCTCCGGC  81 45
         ggt 4055343 .. 4055364 + -14.5  -3.79419   GTACTAAGGTTAGCG           GCCCTCTTC GTGG GAAGAGGGC            TATTTTGTCAGGGCA 100 34
        yhhX 4060689 .. 4060704 +  -3.2  -2.94099   TTTTTTTGAACAGAG              GGGTCA ATTT TCACCC               TCTATCATCCCAGGC  44 67
        yhhW 4061515 .. 4061546 +   -10  -4.10429   AGGCTTCCTCGCTCG      CTCCGGTCGCGTGC TGAT GTACGCTTCCGGGG       TTTTGCCGCGTCGTT  82 75
        gntR 4062765 .. 4062791 +  -5.2  -5.01845   TGTCCGGCTGGACAA         TGTTACCGATAA CAG TTACCCGTAACA         TTTTTAATTCTTGTA  77 106
        gntK NONE
        gntU 4064704 .. 4064727 + -10.3  -4.17048   AGTTAAGTTTGTTCG          CCCGGTAGT TGTGAC GCTACCGGG           TTCTTTTCGAAAAAC  85 35
         asd 4066659 .. 4066676 +  -9.8  -3.15996   TTATTCATTAAATCT             GGGGCG CGATGC CGCCCC              TGTTAGTGCGTAATA  72 44
        glgB NONE
        glgX NONE
        glgC NONE
        glgA NONE
        glgP 4076300 .. 4076317 + -10.5  -5.41143   CACCAATAAATAGAA             CGGGGCC AAAG GGTCCCG              TTTTTTTCCGCCATC 100 44
        yzgL 4076809 .. 4076833 +  -8.5  -2.68835   GCATAAACCACGTAG          GCCTGATAAGC GTA GCGCATCAGGC          AGTTTTGTGTTTGTC  63 143
        glpE 4078904 .. 4078921 +  -6.3  -4.01888   TTTCCCGCAGAGGTG             GCG-TACG GCG CGTAACGC             TTTATACTGTCCCCT  68 11
        glpG NONE
        glpR 4080962 .. 4080972 +  -8.2   -3.1855   GCAAAAGCCAACCAG                 GCGC GCC GCGC                 TTCGGTGTTAAAACG  63 419
        rtcB NONE
        rtcA 4085072 .. 4085094 +  -8.4  -2.76404   TCGCCAGTTTTAATG           CGTCCAGC AACACGC GCTGGGCG           TCACTTTTACGTCCG  60 514
        malP NONE
        malQ 4092860 .. 4092884 +  -4.3   -3.3353   AGCAGCGGAGAAATG          TTGGTTTCGTG CAT CATGGAAGCAA          TGTATTTGTCCACGC  51 455
        bioH 4096720 .. 4096750 +  -4.6  -3.78775   TGTTTTTGAATTAAC       TCCAGCAGCGCC ATACGTC GGTGCTGCATGA       TTTCATCATCAGGCA  58 403
        ompR NONE
        envZ 4105906 .. 4105927 + -13.7  -4.65153   AGAAGGGTAAATAAA           CGGGAGGCG AAGG TGCCTCCCG            TTTTGCTTTCTATAA 100 31
        yhgE 4109726 .. 4109760 +  -7.9  -2.79023   TCAGGTGTATTAGTC    GTAAAATCCGGCAGAG CCCT CTCTGCCGGACA-TAC     TCATTAATGAACTTG  60 50
        nudE 4114972 .. 4114985 +  -9.5  -4.72272   TCAGCAAACTGAAAA               GGCGC CGAA GCGCC                TTTTTAATCAGAACA  91 170
        yrfD NONE
        yrfC NONE
        yrfB NONE
        yrfA NONE
        hofQ 4121093 .. 4121109 +  -6.5  -5.06451   ATGATTTATCATTCA              GGCGGCA TTT TGCTGTC              TTTTTTACGCTAATC  83 167
        aroK NONE
        aroB 4123034 .. 4123052 +   -11  -3.15621   CAACAAGAAAGGTCA             GGCCGCTT ATC AAGCGGTC             TATTAGCTTCAGGTT  78 41
        damX 4124407 .. 4124434 + -14.2  -3.05596   AGTAATCAAGGTTAT        CTCCCGCAATGG TTTA TCGTTGCGGGAG         TTGCCTGAAGCGCTG  89 36
         dam NONE
         rpe NONE
         gph NONE
        trpS 4127933 .. 4127946 +  -9.5  -5.67967   ATCATCACTCTGAAA               CCGGG GAAA CCCGG                TTTTTTTATCCTCAT 100 176
        yhfZ NONE
        yhfY 4129390 .. 4129407 +  -2.8  -3.90112   GTCGCACAACCTAAA             TATTCA AAAAAA TGAATA              TTTAATTCAAGGAAC  54 59
        yhfX NONE
        yhfW NONE
         php NONE
        yhfU NONE
        yhfT NONE
        yhfS 4135581 .. 4135617 + -16.6  -3.30124   CGGGATGTAAAATTC    AACGCGCCAGCATCGC CGGAT GCGATGCTGGCGCATC    TTATCCGGCCTACGG 100 125
        ppiA 4148701 .. 4148722 + -17.3  -3.46602   CCGTAATGATTTCTC           GCGCGGGCA ATCT TGCCCGCGC            TTCTGCTCTCCCGGC 100 35
        yhfG NONE
         fic NONE
        pabA 4150139 .. 4150149 +  -2.4  -3.03214   CTGCTGGCTAATTTC                 CTGC ATC GCTG                 ATTTCTGATTGCCAT  42 14
        argD 4151481 .. 4151508 +  -8.4  -2.92792   ATCAGGCAAAAGATG        TCGGATGCGGCG TGAA TGCCTTATCCGA         TGGTTTAGCCTGCAT  65 50
        yhfA 4155008 .. 4155031 +    -6  -3.79687   TGCCGCGTGACTTAA          CTATCCCGTT GTGA AGCCGGATAG           TATTTTATCCGGCGT  64 31
        kefG NONE
        kefB NONE
        yheV NONE
        slyD 4162531 .. 4162545 + -12.8  -5.42259   AAAAGTGACAAAAAA               GCGGGG AAT CCCCGC               TTTTTTTACGCCTCA 100 47
        fkpA 4163820 .. 4163841 + -17.3   -5.7946   AATAAGCATTAAGAA           CCGCCGCCT GACC AGGCGGCGG            TTTTTTTATTACAGG 100 36
        yheO NONE
        yheN 4165060 .. 4165078 +  -3.8  -3.40403   GGAAGCCTCGCTGAC             CTGTGACA GGG TGGTACAG             TTCTGATGAAACGAA  50 1
        yheM NONE
        yheL 4165794 .. 4165816 + -12.8   -4.7268   CGCCCTAAAATTCGG           CGTCCTCATA TTG TGTGAGGACG           TTTTATTACGTGTTT 100 81
        rpsL NONE
        rpsG NONE
        fusA 4169042 .. 4169067 + -15.5  -2.78935   TAATACCAAAGTCCC         GTGCTCTCTCC TGAA GGGGAGAGCAC          TATAGTAAGGAATAT  93 51
        tufA 4170301 .. 4170316 + -11.8  -4.86939   GTTTTGAATTGAAAA              GGGCGC TTCG GCGCCC               TTTTTGCATTTGTTG 100 55
        chiA 4173297 .. 4173323 + -10.2  -5.20606   CGCCGCATTTTTTGT         CAATGGGCTACT TTT GGTAGCCCATTA         TTTTTATTCATATTT 100 66
         bfd 4173611 .. 4173624 +  -3.8  -2.79579   CCGGAGTTTAAGGAG               TCCG CATAAA CGGA                GTGTGTTTTTTGACT  45 17
         bfr 4174174 .. 4174195 + -13.7  -3.14931   GAAGGTTGAGCCGTG           TCGGGAGGG AGAA CCCTCCCGG            TTAATAAGAGATCCA  93 32
        gspA NONE
        pioO 4186995 .. 4187009 +  -8.6  -2.52795   TCGTAGTTGACAGCA               GGTTCA ATC TGAACC               TCAGTTAGCCGAATT  63 112
        rpsJ 4187448 .. 4187462 +  -3.5  -2.72379   AGACGTGCAGATCAG               CCTGG GTTAA TCAGG               TCATTGAGCGATTGA  43 16
        rplC NONE
        rplD NONE
        rplW NONE
        rplB NONE
        rpsS NONE
        rplV NONE
        rpsC NONE
        rplP NONE
        rpmC NONE
        rpsQ 4192127 .. 4192152 + -14.9    -5.252   CTCTCTCAATACGAA         TAAACGGCTCA GAAA TGAGCCGTTTA          TTTTTTCTACCCATA 100 50
        rplN NONE
        rplX NONE
        rplE NONE
        rpsN NONE
        rpsH NONE
        rplF NONE
        rplR 4195156 .. 4195166 +  -3.2  -3.32963   ATGCTGCCCGTGAAG                 CTGG CCT TCAG                 TTCTAAGGTAGAGGT  48 9
        rpsE NONE
        rpmD NONE
        rplO NONE
        secY NONE
        rpmJ 4197828 .. 4197857 + -12.3   -4.6645   TTTCTTGCAAAGTTG       GGTTGAGCTGGCTA GAT TAGCCAGC-CAATC       TTTTGTATGTCTGTG 100 55
        rpsM NONE
        rpsK 4198696 .. 4198714 +  -4.4  -4.18763   CGTCCGCCGAAAAAA             CGTCGCGT ATA ACGCCTCG             TTTTCCAGGTTTGTT  64 14
        rpsD 4199346 .. 4199364 + -10.4  -3.14132   ACACCTGATCGTCGA             GCTTTACT CCA AGTAAAGC             TTAGTACCAAAGAGA  74 10
        rpoA NONE
        rplQ 4200821 .. 4200834 +  -9.5  -5.61596   AGCAACGTAAAAAAA               CCCGC CCCG GCGGG                TTTTTTTATACCCGT 100 46
        yhdN NONE
        zntR NONE
        yhdL 4201986 .. 4202002 +  -5.8  -3.54424   TCAGGCGCTTGTTAA              GAGCGG TTATT CTGCTC              TTTCAGCAAATCACG  57 26
         smf NONE
         smg 4208440 .. 4208451 +  -2.2  -3.29511   ATCATTTCTTTAATT                CAGC ATAA GTTG                 TTATGGCGAAATCAG  45 40
        yrdD NONE
        yrdC NONE
        aroE NONE
        yrdB 4210765 .. 4210778 +  -2.3  -4.77173   CCGAGATACAGATAT               CCGCT CTCC AGCCG                TTTATTTTGTGGGAC  68 140
        yjaA 4217530 .. 4217540 +  -2.4  -2.70932   ACATAAATCCAACCG                 GCTG ATC CCGC                 TCATTAACCGCGACC  39 348
        metA 4218845 .. 4218860 + -10.4  -5.63517   CAGCACCTTACCTCA              GGCACC TTCG GGTGCC               TTTTTTATTTCCGAA 100 71
        aceB NONE
        aceA 4222083 .. 4222096 +  -8.1   -3.4252   CACGATGCCTGATGC               GACGC TTGC GCGTC                TTATCATGCCTACAG  67 105
        aceK 4224166 .. 4224178 +  -6.3  -4.04318   GATAAACCGTCTCTA                CAACA TTT TGTTG                TTTATGCTGTATCGC  68 269
        metH 4231132 .. 4231158 +   -13   -3.7456   CTTTTCCTTACAACA         AACAGGGCGCTC AAT GAGTGCCCTGTC         TCTTTATTAATATGA 100 56
        yjbB 4233015 .. 4233037 +  -7.7  -3.17075   GGCACTATGAACAAG           ATGCCGGAT CATGC ATCCGGCAA           TTCACTTAAAAACGG  64 88
        yjbC 4234960 .. 4234971 +  -2.2  -3.44848   TGGATTAGCGCCTGC                CG-CG CGT CGACG                TATTTGCTGACCAGC  47 169
         pgi 4239162 .. 4239180 +   -11    -5.626   TAACCTTAATAACAA             TGCCGACG TTA TGTCGGCA             TTTTTTTATCAGATA 100 190
        yjbE 4239807 .. 4239828 + -11.7  -3.32343   TGAAGGGATTAACCA           TAACCACAC TCCG GTGTGGTTA            TTCTGCCCCTCTGGA  85 94
        yjbF NONE
        yjbG NONE
        yjbH 4243697 .. 4243712 +  -5.4  -4.74103   GCTGGTGGCTGGGAA              TCACCT GAAT GGGTGA               TTTTTGAATTACCGG  76 402
        yjbA 4244372 .. 4244382 +  -2.4  -4.58419   TGGACAGGAAGATTA                 CAGC GTA GCAG                 TTTGTTGTGTTTTCT  61 72
        malK 4251512 .. 4251522 +  -6.8  -2.62184   ACAAAACACACAAAG                 CCTG TCA CAGG                 TGATGTGAAAAAAGA  55 48
        lamB 4252971 .. 4253018 + -12.2  -3.53811   GATGCGACGCTTGCG CGTCTTATCAGGCCTACA ACGGCTGTCAAA TGTAGGCCGGATAAGGCG TTTACGCCGCATCCG  88 95
        malM 4254097 .. 4254116 + -11.4  -5.71983   GATTTTGCAACAACT            GGTGCGTC TCCT GGCGCACC             TTTTTTTATGCTTCC 100 58
        yjbI 4255987 .. 4255997 +  -3.2  -3.66156   GTTTTACCACTTCAT                 GCGA TTG TTGC                 GTTTTTGTTGCGTAT  51 139
        ubiC NONE
        ubiA 4257491 .. 4257508 + -11.3  -4.35604   TGATGATGTAAAAAA             GCCGGAT GATC ATCCGGC              TTTCTTCTGGGTTGC  93 38
        dgkA 4260601 .. 4260622 +  -2.4  -4.33851   TTTTGGATAACCCTT           CCAGA-ATT CGATA AATCTCTGG           TTTATTGTGCAGTTT  59 31
        lexA 4261327 .. 4261350 +   -16  -4.94262   AACATATCTCTGAGA          CCGCGATGCC GCCT GGCGTCGCGG           TTTGTTTTTCATCTC 100 39
        dinF 4262770 .. 4262790 +  -2.6  -2.69964   CTACACTTAATCTCA            CGTTCA GAAGAAAAG TGAACG            TACTCTCATTCACAA  41 84
        yjbJ 4263348 .. 4263360 +  -9.1  -3.28791   GAGCACATAACTGTT                GGTGG ATT CCACC                TTATGCACAAAACCT  69 337
        yjbL NONE
        yjbM 4264938 .. 4264959 +  -9.5   -5.4251   AGGCATTATATAAAA           GGACCCAAT ATTT ATTGGGTTC            TTTTTTCTCTATCAA 100 67
        yjbN 4266327 .. 4266350 + -13.1  -4.43681   TAGTCAAATTCACCA          CGCCCTGCG CACCGT CGCGGGGCG           TTTTGCTGTTAAATC 100 56
        yjbO 4266809 .. 4266829 + -12.6  -3.99938   AACTATAAAAAGAAA            GGGCTTCC CAGGT GGAAGCCC            TATTTCTTTTATGGA 100 162
        dnaB NONE
         alr 4270563 .. 4270583 +  -3.9  -3.98661   TGCTCTTATAAAGGT            CGTGCCTCT GGC GGATGTACG            TTTGTCATGAGTCTC  57 137
        tyrB 4272147 .. 4272159 +  -4.9  -2.78935   TCGGGTTTGTTACGA                TAGAA TAT TTCTA                TATCCTCAAGAATAT  49 275
        aphA 4273718 .. 4273752 +  -6.5  -5.52384   AATTCAGAATACTGA    CAG-A-GCGGGAGAGCG TGA TGCTCTCCCGAATGCTG    TTTTTTTAATCACAC 100 26
        yjbQ NONE
        yjbR 4274661 .. 4274693 +  -4.8  -2.93393   ATCGGCTTAAGGAAG     CGT-GCCGTGTGTGA TGCT TCGCACTCCGCGACG      GTTTCTGGCGTACCG  50 82
         ssb 4278324 .. 4278340 + -10.1  -3.39505   AGCCATAAAAAAGAA              GCCTCCG TTA TGGAGGC              TTCTACGTATCAGGT  76 98
        yjcC 4280804 .. 4280828 +  -6.5  -2.80816   GCCAGTAACAGGCGG         CG-TTGGCGA ATGTAA TCGCCAAGCG          TCTGATGCGTCACCG  51 182
        soxR 4281520 .. 4281544 + -14.4  -4.67651   GGAAGATGAACAAAA          CTAAAGCGCC ACAAG GGCGCTTTAG          TTTGTTTTCCGGTCT 100 22
        yjcD 4283434 .. 4283465 + -12.4  -4.37658   TCTTTCATCGGATTC      TGAAAACGGGTGGC AATG GCTGCCCGTTTTTA       TTTTCTCCGCACATT 100 41
        yjcE 4285260 .. 4285277 +  -9.9   -3.5774   AGGTAATCTGAAAAA             GGTGCAA TCTT TTGCACC              TTTAACAGGTTAGCT  77 66
        nrfA NONE
        nrfB NONE
        nrfC NONE
        nrfD 4295063 .. 4295076 +  -2.3  -2.98304   GTATTCCTTCCTGAA               GTCGG TTTT CTGGC                GTTGTTGTTAAGTCT  41 66
        nrfE NONE
        nrfF NONE
        nrfG 4297843 .. 4297855 +  -3.4  -3.84246   CAAATAAAAATCTTT                CCAT AACAA ATGG                TTATTCATTAATCCT  53 139
        gltP 4299876 .. 4299910 + -10.7  -3.08867   CGCATCCGACATCAA     TGCCTGATGCGACGC TTGCC GCGTCTTATCAGGCC     TATCTTAACCGTTGG  76 517
        insH 4311793 .. 4311803 +  -2.4  -4.07885   TGCTGGTGGCAATGG                 CCCG TGC CGCG                 TTTTCAAGCAGACTC  56 407
        rpiB NONE
        yjdP 4319308 .. 4319320 +  -6.2  -3.53811   GACAGCCACGCCACC                CGGC TGTGT GCCG                TTTCCAGCAGATAAC  58 458
        yjdA NONE
        yjcZ 4335019 .. 4335077 +  -3.2  -3.62522   AACTGCCCAATTCAG GCGTCAACTGGTTTGATTGTACATTCC TTAACC GGAGGGTGTAAGCAAACCCGCT-ACGC TTGTTACAGAGATTG  51 128
        proP 4336834 .. 4336853 +    -5  -4.65722   TAACTACCGTGTTCA            GCGTGCTGG TGG TCAGCA-GC            TTTCTTTATATCTGG  73 177
        melA NONE
        melB 4349490 .. 4349520 +  -3.3  -2.52519   CAATAGCTAACGAAA       ATGGCCTGATG CGATATGTT TATCAGGCCAC       GTCTTAATGTAATGC  42 47
        yjdI NONE
        yjdJ NONE
        yjdK NONE
        yjdO 4357838 .. 4357861 + -15.4  -3.35813   TTGCGGAACGATGAA          CGAAGCAGTC GCCT GACTGCTTCG           TTCATTAAAGTGAAA 100 104
        fxsA 4373829 .. 4373861 +  -4.8   -5.0925   GGATTAATGTCGAAA      CGCCGGATTATG TGGTTATGC CATTTTCCGGCG      TTTTTCGTTTTGGCA  79 34
        groS NONE
        groL 4377381 .. 4377404 + -12.4  -5.50723   GCAGAAATAAACAAA          CCCCCGGGCA GAAA TGTCTGGGGG           TTTTTCTTTTGGTCA 100 55
        yjeI 4378219 .. 4378230 +  -5.8  -4.02911   GAAATCAAGCATTCG                GCGA GTGA TCGC                 TTCTATTTCTTTACC  68 402
         efp 4380950 .. 4380981 +   -13  -3.65046   GCGTGAAGTAATGCG      GTTGTGGTGCGGCC TGCA GGCTGCACCATCAC       TTATTCAGGTCAGAG 100 30
        ecnA 4381106 .. 4381118 +  -3.3   -2.6432   TCGGCAACTCCATCT                CTCGC GCT GCCAG                CTAATTTTTCTTCTC  42 9
        ecnB 4381387 .. 4381410 + -13.2  -5.13354   AGCAATAAGCAATAA          CGGTACGACA GCTG TGTCGTGCCG           TTTGTTTTTTCTGCG 100 33
        sugE 4382153 .. 4382163 +  -3.2  -3.42197   TCTGCTGCCACATTC                 CTCT GTC AGGG                 TTATAGCCTTTATTA  49 306
        poxA 4388446 .. 4388472 +  -7.3  -3.05596   GTATTGGTTTTTACG        CTGC-CTGCTCA ATGT TGCGCAGTGCAG         TTCAGTGGGCACGTG  60 171
        yjeM 4390008 .. 4390031 +  -3.7   -2.8655   CAAAAAATCCGCAGT          GGGCGGTGG AATAAC CCGATGCCC           TATCGTCTACCTGAC  46 12
        yjeN NONE
        yjeO 4391052 .. 4391065 +  -5.9  -2.78384   TCTTCGCTATTGGCA               TCGGC AGGG GCCGG                TATCGTCAACACCAC  51 379
         orn 4397089 .. 4397103 +  -2.8  -3.57144   CCAAGGTCGGGGTCG               CGAG TTCGAGT CTCG               TTTCCCGCTCCAAAA  50 285
        yjeF NONE
        yjeE NONE
        amiB NONE
        mutL NONE
        miaA NONE
         hfq 4405297 .. 4405329 +  -7.1  -2.54504   CGGGCTGTTTTTTTA     CA-CGGGGAGC-CAG CGATC CTGCGTTCCCCGCTG     ATCTATTTAGAGGGT  57 46
        hflX NONE
        hflK NONE
        hflC 4409014 .. 4409040 + -13.1  -5.38839   TACAGGTCAATAAAG        CCACCG-CATCC TCAG GGATGTCGGTGG         TTTTCTTTTTCTATA 100 55
        yjeT NONE
        purA 4410720 .. 4410754 + -11.6  -3.10975   CAGTGTGATACATTG    CTGTGTCGGGTAAGC CATTAC GCT-ATCCGACACAG     TGTTAAATCCTCGCT  79 80
        yjeB NONE
         rnr 4413782 .. 4413801 +  -8.6  -3.20723   GCAGAGTGATCAATA            CCCTCTTT AAAA GAAGAGGG             TTAGATTGCTGACAA  67 32
        rlmB 4414707 .. 4414724 +  -9.9  -6.32216   CAGAATTATGAAAAG             CCATCCA GATT TGGATGG              TTTTTTTTTGTCTAT 100 46
        yjfI NONE
        yjfJ 4415937 .. 4415963 + -12.4  -2.79004   GGGCGAGTAATTTTT         TTGCCAGCCT CGCTAAA AGGCTGGCAA         CTATTTTAAGGATAA  82 31
        yjfK NONE
        yjfL NONE
        yjfM NONE
        yjfC 4418907 .. 4418936 + -13.7  -3.14132   TCTGTCATGAATCCA       TGGCAGTGACCAT ACTA ATGGTGACTGCCA        TTGATGGAGGGAGAC  93 61
        aidB 4420941 .. 4420983 +  -3.5  -4.98531   GGATAAGTCACTAAT TGCAGC-GAGGGTGAGGCAA GTAA TTGTTTCATCGTCAGCTCCA TTTTTCGTTTCCCCA  76 386
        yjfP 4422866 .. 4422878 +  -4.7  -3.57792   CGCCCGGATTAACCA                GCTGC GAG GCCGC                TTTAGCGATACGTAC  55 510
        ulaA 4426050 .. 4426064 +  -2.8  -4.48987   AACTGGCAGAACAGT               CTGCTT AAT AAGGAG               TTTTGATTATGACCG  63 18
        ulaB NONE
        ulaC NONE
        ulaD NONE
        ulaE NONE
        ulaF 4429274 .. 4429286 +  -9.1  -3.46435   TACGTGGTAGTACGT                TGCGC CTT GCGCA                TCTGTTTCTTCATTT  71 233
        rpsF NONE
        priB NONE
        rpsR 4430749 .. 4430759 +  -2.4  -2.50307   TCGCCATCAGTAATC                 GGTC ACG GTCC                 ATTAATACGACTTTG  39 28
        rplI 4431258 .. 4431286 + -16.1  -3.33352   TATTCAACGAGACGT        AAAAACGCCGACC ATT GGTCGGCGTTTTG        CTTTCTATTTTTCGT 100 46
        ytfA 4432838 .. 4432868 +  -7.4  -4.13014   GTATCAATGGTTAAG       CCCGTCACCACGCC GCT GGCGTTCTGGCGGA       TTTTCACCATCTGCC  74 88
        fklB 4434414 .. 4434424 +    -4   -3.1372   AAATTAACATTAGAT                 CTAA ATC TTAG                 TATTCATCCCGCGTA  48 204
        cycA 4435969 .. 4435993 + -16.5  -4.19817   TAACCGCATTATCAT          GCTGGATGGCG CAA TGCCATCCAGC          TTTTAGATCACTCAC 100 38
        ytfH 4439243 .. 4439269 + -12.3  -2.60798   AAGATGCGCCAGCAT         CGCATCCGCCA ATAAA TGCCGGATGCG         GTTGATGATTTATAG  81 95
        cysQ 4442178 .. 4442220 + -10.1  -3.86346   GTCTATTTACTAAAT TCA-GATGGCAGAAACAG TGTATTTC CTGATTCTGCCATCCTGA TTTCTCCCAACCTAA  82 28
        ytfI 4443326 .. 4443356 +    -7  -2.53831   AACTCAGAGACTTAA       TTCCCCTATC CCATAGATAAC GATAGGGGAA       AATTATTTTTGCAGA  54 26
        ytfK 4444515 .. 4444535 + -16.9  -3.50335   TATGCAGTAATAAGA            CGGCTCCTG ATT CAGGAGCCG            TTGATGTTTCTGGGG 100 67
        ytfM 4448777 .. 4448788 +  -4.4  -2.69546   ACAGTTTTACATCGG                TCTG GGGC CAGA                 ATTATGAGTTTATGG  47 7
        ytfN NONE
        ytfP 4452923 .. 4452947 + -10.8  -5.00616   ATAAGTAACCATATG         CATACGCCACC TTCG GGTGGCGT-TG          TTTTTTGCGAGACGA 100 33
        chpS NONE
        chpB 4454028 .. 4454046 +  -5.2  -4.07568   ACCAGTTTCGCATCT             TCACCGGC TTC GTCGGTCA             TTTTCAGAACGCCAA  65 331
        ytfQ 4455681 .. 4455695 +  -7.1  -3.42996   ACTGAAGCCTGATGC               GACGC TTACC GCGTC               TTATCATGCCTACTG  65 108
        ytfR NONE
        ytfT NONE
        yjfF 4459649 .. 4459668 +  -6.5  -3.40371   TTCTTCACCCCGTTC            GGAAACT TAATGT AGTTTCC             TTCGTTGATGGAGTA  56 416
         mpl 4461869 .. 4461898 + -13.5  -2.74792   ATATAGTATGCGTAG       GCCGGATAAGGCG TTCA CGCCGCATCCGGC        ATTTGAGCATAGTGC  86 56
        pmbA NONE
        mgtA 4475175 .. 4475194 + -10.7  -3.65827   TGTCATCAGACTTAA            TCCGGGC ATGATA GCCCGGA             TTTCCATCAAGATTA  83 199
        yjgJ NONE
        yjgK 4480001 .. 4480032 +  -7.4  -3.85698   ATGGCGTGATGACTT      TTCGCCGTAAAT AACTCAAG GTTTACGGCGAG       TTTGTGAAAAGAGCG  68 32
        yjgL 4481940 .. 4481970 +  -9.8  -3.87815   TGCATAAAATAATGT       GATGCCGGGA TGGTTTGTATT TCCCGGCATC       TTTATAGCGATAGCA  81 34
        yjgD 4483684 .. 4483708 + -15.7  -5.47399   TTGTTAATGTTCGAA          TGCCCGCGAGT TGA ACACGCGGGCA          TTTTTTTAGAGTTCG 100 140
        yjgN 4485618 .. 4485637 +   -15  -3.72073   GTAAGAGATAAAAAA            GGCCGGAG CATG CTCCGGCC             TTCGTTTTCATCACT 100 37
        yjgP NONE
        yjgQ 4493094 .. 4493117 +   -14   -3.9461   AACCGAATGAACGAA          TAAAGGGAGC GAAA GCTCCCTTTA           TTATTGTTAGCAAAG 100 39
        idnK 4500219 .. 4500234 +  -6.8  -3.05562   GCCAGTGCTTTCAGT              GCCTGCG GAT CGC-GGC              TATTCACCACTTTAT  56 378
        intB 4502623 .. 4502644 + -11.5  -3.82592   ATTAAAACAGTAATC           ATCCCGGGC AAAT GCCCGGGAA            TTATTCTAGGATTAT  91 28
        insC NONE
        insD NONE
        yjgW 4504852 .. 4504866 +  -5.6  -4.15222   GTCATCTGTTTTACG               GGAAGC GAA GCTGCC               TTTCTTGAGGAAAGT  65 263
        yjgZ 4506274 .. 4506289 +  -5.4  -3.85698   TCTTCGGGTAAGTGA              TACCTG CCGT CAGGTG               TTTGTGCACCGGGCC  61 30
        yjhB NONE
        yjhC 4511094 .. 4511119 +  -5.4  -4.62984   AATGTAAAAACTATA         CGCCTCTTGA TTTAAT TCAGGAGGCC          TTTTATGTATGATCA  74 34
        insN 4512435 .. 4512463 +    -4  -3.91897   TCCCATGTCAGTGAT        TTTCTGAGTT CTGACGGTA AACTCAGGAA        TTTGTCGGTAAGAGC  58 317
        yjhV 4515004 .. 4515026 +  -6.2  -5.21709   ACCAGCTCCGTGAAT           GTCCGCTCTG GCA CAGAGCGAAA           TTTTTTGATCTCCCC  87 216
        insA 4523982 .. 4524005 + -12.5  -3.95647   CTAATCAATAAAATC          CTGCCCCAT ATCTAC ATGGGGCAG           TTGTTCATTCTTTTA 100 525
        yjhR 4541138 .. 4541148 +  -4.6  -4.63542   AATAACAACGGTTTA                 TGCG GTG CGCG                 TTTTTCACCCTTGTG  71 452
        fimB 4546602 .. 4546631 + -10.9  -5.10064   TTAATGTAATTGACT       GATAGCCACATCAC TCC GTG-TGTGGTTATC       TTTTTATCTATTGGG 100 388
        fimE 4547748 .. 4547762 +  -2.8  -2.75536   ACAAAGTGTACAGAA               CGAC TGCCCAT GTCG               ATTTAGAAATAGTTT  41 460
        fimA 4548372 .. 4548388 +  -3.5  -3.32963   AGGGACGTCATTACG              GGCAGGG ATG CCCACCC              TTGTGCGATAAAAAT  48 54
        fimI NONE
        fimC NONE
        fimD NONE
        fimF NONE
        fimG NONE
        fimH 4554602 .. 4554622 + -16.9  -2.75838   CTTTGTCATCAGTCT            GAGCCTGCC ATT GGCAGGCTC            TGGTGTCCTTTTACG 100 237
        uxuA 4557507 .. 4557531 +   -15  -3.58329   AGCCGTTAATATCCA          CCGGCATGGC TGCGC GCCGTGCCGG          TTCCTTCTTCCTTGC 100 32
        uxuB 4559066 .. 4559097 + -12.5  -4.94243   TACCCTACAGACTTA      CTGGTCAATCAAA CTGATA TTTGGTTGACCAG       TTTTCGTTTTTTTGC 100 50
        uxuR 4560043 .. 4560067 +  -9.3   -4.2528   GACTTATTATAATAA          GCGCAAGGG TAAACGT TCCTTGCGC          TTTCTTAAATTAAGA  82 39
        yjiD 4562153 .. 4562175 +  -4.1  -3.05384   ATGCATAGGCCTGAA           TCGGGATCA CCAGT TCGTCCCGA           TTCAGTACAACGAGC  46 113
        kptA 4566259 .. 4566278 +  -5.6  -3.16676   GCCGCGCCGCAGAGA            GTGGCGCT GGCA AGCGCCGA             TGTTCCATTGCTGAG  52 120
        yjiQ 4574618 .. 4574641 +  -3.1   -3.3514   AGACGGATGACAAAC          GCAAAGCAGC CTGAT GC-GCTATGC          TTATCAGGTCTACAT  48 45
        yjiS 4576740 .. 4576776 + -11.2  -2.64981   CTCATGTCGATAACG   GTCAAAAAACGCACAGT GATT ACT-TGTGTTTTTTGAC    TGACTTTACAACTCT  77 170
        yjiT 4579106 .. 4579118 +  -6.9  -3.63515   CTCGACCGTCAGACG                CGCCG TAT TGGCG                TTATTAACAATGACA  64 520
         mrr 4592798 .. 4592808 +  -2.4  -4.18018   GTTTATCCGCCGACT                 CCAG CAG CAGG                 TTTTCCATCACGCGG  58 280
         tsr 4598102 .. 4598123 +  -5.8  -2.77899   TACGCCAGTGCCCCC           GCTGCGGT GACGCA ACCGCAGA            TGATTAGTGCCAGAC  51 135
        yjjN 4601720 .. 4601746 +  -5.8  -6.32017   ATTAAAGTTGCCATG         CAGCGTCCGG GGAAGTG TTGGGCGCTG         TTTTTTTTGTTTCTT 100 53
        yjjQ NONE
        bglJ 4609677 .. 4609688 +  -2.2  -4.36914   GTGGATTATCTTCAC                CGTT CGTG AGCG                 TTTTCTCAAAAAAGA  60 185
        yjjZ 4611092 .. 4611104 +  -4.9  -3.14132   TTCGCATACCATCAA                TTCTT AAA AAGAA                TTGCTACCACGGAGG  52 397
        holD NONE
        rimI NONE
        yjjG 4614059 .. 4614073 +  -9.2  -3.14132   TCGTTTTCAACAAGC               GCGGCG CGA TGCCGC               TTACTCAAGAAGAAA  70 81
        prfC 4615694 .. 4615719 + -14.7  -2.68338   ATTAATTCTTGCCTC         CAGGGCGCGGT AGCC GCTGCGCCCTG          TCAATTTCCCTTCCT  89 36
        osmY 4616751 .. 4616765 +  -4.2  -2.62396   TAAAAATATCGCATT               GAGTGA TTT TCACGC               TCATATCAAGCGGTG  44 95
        ytjA 4617001 .. 4617019 + -14.6  -4.28049   AAAATTTTATCCAAA             GCCAGTCC AGC GGACTGGC             TTTTGCGGTTTTAGC 100 57
        yjjU NONE
        yjjV 4618951 .. 4619005 + -11.6  -2.56747   CGTAGGCCGGATAAG GCGTTCA-CGCCGCATCCGGCAGTTG GCGCA CAA-TGCCTGATGCGACGCTTAACGC GTCTTATCATGCCTA  77 36
        deoC NONE
        deoA 4624240 .. 4624250 +    -4  -3.84451   CGAATAACGGTATAC                 TGAT CTG ATCA                 TTTAAATTTGAAGCA  55 34
        deoB 4625515 .. 4625534 + -10.7  -4.38927   GTTCTGATGGATTTG            GGCGGAG CGTTGA CTCCGCC             TTTGTTATGTCACAA  90 34
        deoD 4626316 .. 4626339 +   -16  -4.87037   CGATTGCCTTGTGAA          GCCGGAGCGG GAGA CTGCTCCGGC           TTTTTAGTATCTATT 100 59
        yjjJ 4627760 .. 4627781 + -12.3  -2.52464   CAAATCGAAGAGAAA           GTTGCCCGC ATGG GCGGGTAAC            TACCTTACAGCCCCC  81 5
        serB NONE
        radA NONE
        nadR 4633495 .. 4633524 + -13.5  -3.08581   TTGCTGGTTTTGTAG       GCCGGATAAGGCG TTCG CGCCGCATCCGGC        ATTTTACGCATTACT  87 293
         slt 4637361 .. 4637377 +  -4.5  -2.61144   ACTGATCCGCACGTT              TATGATA TGC TATCGTA              CTCTTTAGCGAGTAC  46 36
        trpR 4638259 .. 4638274 +  -8.2  -3.76224   TTGGCTACCCGATTT              CGTGCG CCAG CGCGCG               TTTCCTCACTGCCAA  72 518
        ytjC 4639394 .. 4639406 +  -6.3   -3.1829   CTGGGCTAACGCGGT                GGTAT AGA ATACC                TCTTGCTCGTCGTCT  54 295
        creA NONE
        creB NONE
        creC NONE
        creD 4644227 .. 4644244 + -12.7  -5.76949   GTTGAAAAATAAAAA             CGGCGCT AAAA AGCGCCG              TTTTTTTTGACGGTG 100 42
        yjjY 4645412 .. 4645422 +  -2.6   -3.4252   ATTGTCGAGATTTAT                 TTTT TAT AAAA                 TTATCCTAAGTAAAC  48 215
        yjtD NONE
        arcA 4644221 .. 4644250 - -13.7  -4.64144   AATAAGGTTGAAAAA       TAAAAACGGCGCT AAAA AGCGCCGTTTTTT        TTGACGGTGGTAAAG 100 45
         rob 4639036 .. 4639048 -  -4.7  -3.80573   TGGATTATCAGGAAA                GCCTG TGG CTGGC                GTCTGGCTGGGTCGT  58 98
        yjjX 4637396 .. 4637420 - -15.7  -2.65298   TTTAGCGAGTACAAC          CGGGGGAGGCA TTT TGCTTCCCCCG          CTAACAATGGCGACA  93 518
        yjjK 4633330 .. 4633351 -  -2.9  -5.03145   CAAGGTTTGAAAAAA           CCTGCACGGG TGA CCCGC-CACG           AAATTGAGGATGCTA  73 209
        ytjB NONE
        lplA 4627760 .. 4627781 - -10.1  -4.25401   CAAATCGAAGAGAAA           GTTGCCCGC ATGG GCGGGTAAC            TACCTTACAGCCCCC  85 25
        yjjI NONE
        yjjW 4618951 .. 4619005 - -13.8  -2.57931   CGTAGGCCGGATAAG GCGTTCA-CGCCGCATCCGGCAGTTG GCGCA CAA-TGCCTGATGCGACGCTTAACGC GTCTTATCATGCCTA  86 380
        rsmC 4611309 .. 4611320 -  -7.2  -3.30124   TTGTAGGTCGGATAA                GGCG TTCA CGCC                 GCATCCGACACGGTA  63 54
        fhuF 4609288 .. 4609306 -  -5.9  -3.98282   GGTACATTAACCAAA             GCCGGAC GTTAA GCCCGAC             GGAGAGAGAAATATT  65 274
        yjjP 4606723 .. 4606749 -  -6.7  -3.16683   AGCCGACCGCAGGAA        TGGCGGCGAGGAT CAT ATCCT-GC-GCCA        ACGCTAACAGAAATT  59 44
        yjjB 4606252 .. 4606287 - -13.4  -3.26947   TAACTTTTATAGTAA    CACACGGAGGAGAG GAGGCTGT CTCTCATCCGTGTG     CTTAAGCGAGGCAAT  91 42
        dnaT NONE
        dnaC 4604902 .. 4604914 -  -3.3  -2.78384   TTGTGTCGCAGTATA                CCGCC AGA AACGG                GGATTAATACTCTTT  43 29
        yjjA 4604359 .. 4604372 -  -5.2  -4.28254   GGGTAACAGCTAAAA               CGCG GCGTTT CGCG                GTTCAGGAAATGAAG  65 28
        mdoB 4601786 .. 4601820 - -15.8  -3.33261   TTGTAAGCCGTAGAA     GGCGTGTAGGTCGCAC CCT ATGCGACCTACACATC     AGTCAGGAATTACCC 100 35
        yjjM 4599544 .. 4599558 -  -5.6  -3.14468   TGTGAGCATAGGTAA               GCGGGA ATT TCCCGG               TATTTATCTTTTGAT  54 84
        yjiZ 4598005 .. 4598032 - -12.2   -4.2679   TAATCGCCATGAAAA        TGCCCGATAAGCA AAA TG-TTATCGGGCA        TAAGGAGATTAATCT  95 34
        yjiY 4593782 .. 4593799 - -14.1  -4.51812   TCTGATAAGAACAAA             GCCCCGC CGAA GCGGGGC              TAAACACGGTTAGTG 100 35
        yjiX NONE
        yjiA 4592551 .. 4592579 - -14.5  -2.86124   TTGAGTGAAATATCA        GGCCGGATGCGGC TGC GCCTTATCCGGCC        CATAACCCCTTACTT  89 35
        hsdR 4587751 .. 4587773 -  -9.1  -2.89569   TCCGTAAATTAAGCA           GCGGCCCAA ATTCA TCGAGCCGC           AGAAGAAGAAATTGC  67 181
        hsdM NONE
        hsdS 4584716 .. 4584734 - -11.7  -5.38549   GTGAAATAATAAAAA             GCGCACC GGAAA GGTGCGC             CAGAAAATAATGTTC 100 39
        yjiW 4584079 .. 4584096 -  -2.8  -3.57185   CGTACTGAAACAATA             GATTTT TACTGC AAAATC              AGACTGGTAAATATT  50 108
        mcrB NONE
        mcrC 4581349 .. 4581362 -  -2.4  -3.07816   TGGTCAGGTATTGAA               GATC CGCTTC GATC                AGGGGATGGGCTACT  42 255
        yjiR 4574819 .. 4574829 -  -8.2  -3.00585   CATGAGAGGAAATCA                 GGCG CTT CGCC                 GCTATTTCGAATTTA  62 38
        yjiO NONE
        yjiN NONE
        yjiM NONE
        yjiL 4568511 .. 4568522 -  -5.8  -3.05536   AAATCACGGGGAATA                TCGC TGAC GCGA                 AAAGTCATGCCCGCT  52 105
        yjiK NONE
        yjiJ 4566171 .. 4566184 -  -2.4  -3.75629   GAGTGGTAAGGGAAA               CTTC CCTCAT GAAG                TGACCACTTGTAGCT  51 18
        yjiH NONE
        yjiG NONE
        iadA 4563031 .. 4563050 -  -2.9  -2.57132   CGGGCGGCTGACAAC            CGTTTAA GCCGTT TCAAACG             TTCCTTTCACGCAGG  40 9
        yjiE 4561674 .. 4561692 -  -3.8  -4.10161   CAGGAGTGCGCAAAA             TGATGCGA CAA TCACTTCA             GGCTGTTTTACCTGA  60 391
        yjiC 4560043 .. 4560067 -  -8.6   -3.8512   GACTTATTATAATAA          GCGCAAGG GTAAACGTT CCTTGCGC          TTTCTTAAATTAAGA  75 128
        gntP 4554476 .. 4554489 -  -8.1  -3.50393   TTGTAGGCCAGATAA               GACGC GTCA GCGTC                GCATCTGGCATAAAC  67 169
        yjhA NONE
        yjhT 4542312 .. 4542331 - -12.1  -2.69246   GACAAATTGATAGCA            GGGCCCC TTTACC GGGGCCC             TGAAGCGTTAGTTTT  79 33
        yjhS 4541083 .. 4541111 -  -3.8  -4.32482   AGCCATAATCGAAAA       GGCGCGGATGTCT ATTA AGGCATCCG-GCT        AATCTGTAAGCAATA  64 208
        yjhX NONE
        yjhQ NONE
        yjhP 4537103 .. 4537123 -  -6.8   -3.5511   TTCCAGCCAGAAATA            CCGGGAAC CTGTT GTTACCGG            GCGATGAGTGCGAAC  62 19
        sgcX NONE
        sgcB NONE
        sgcC NONE
        sgcQ NONE
        sgcA NONE
        sgcE NONE
        sgcR 4530540 .. 4530553 -  -2.4   -3.6878   ACATAGTGGAAAATA               TGCT TTGTTC AGCA                TGCTGAACCGTAATG  49 258
        yjhI NONE
        yjhH 4528774 .. 4528787 -  -2.4  -3.09749   TATTGCGAACAGACA               TGAG TTTCTC CTCA                GACTGGTAAAATGCC  42 23
        yjhG 4526718 .. 4526729 -  -5.8  -3.21276   CGTCCTCTCATAACA                GGGT AGCG ACCC                 ATCATTATCCGACTG  54 103
        yjhF 4525173 .. 4525191 - -11.7  -3.63627   CCCCCATACTGTAAA             GCCGGAG ACATG CTCCGGC             TTTACAGTATTACTG  89 185
        yjhU 4523982 .. 4524005 - -13.2  -2.67129   CTAATCAATAAAATC          CTGCCCCATA TCTA CATGGGGCAG           TTGTTCATTCTTTTA  84 38
        fecI 4522390 .. 4522402 -  -4.1   -4.1673   GAATCGGTTAACAAA                GGATT CAT AACCC                ATACTCCAGACGGAA  62 17
        fecR NONE
        fecA 4519008 .. 4519023 - -11.8  -4.19258   ACATTCCAGCTAAAA              GCCCGG CAAG CCGGGC               GTTAACACATCAGAA  95 35
        fecB NONE
        fecC NONE
        fecD NONE
        fecE 4515289 .. 4515307 -  -7.4  -4.10657   TCAGAGTCCGGAAAA             GTTCAGCC CCA GTCTGAAC             AGGCTTGCTGGCGCC  72 88
        insI 4511838 .. 4511856 -  -8.9  -3.05844   TTGGCCACCTGAACA             GAGGTGA TATGC TCACCTC             AGAACAACACAGGTG  68 315
        insG 4506578 .. 4506595 -  -5.5  -2.96598   CAATTAAGGGACATA             GCCAGAT ACGC AACTGGC              TGATGCAAGCAGTCT  51 213
        yjgB 4499834 .. 4499847 -  -3.8  -3.57883   AGAATATGTGCGAAA               GAGG GCAGCG CCTC                AGATCAGCGCTGCGA  53 48
        idnD NONE
        idnO 4497235 .. 4497252 - -12.7   -4.3898   ATTAGTGCCAGAAAA             GCAGCGC TTTC GCGCTGC              ACGTAGGGGGGCTGT 100 40
        idnT 4495823 .. 4495842 -  -4.2  -2.57931   GTGATTGCGCATAAC            TTCTCCCA ACGT CGGGGGAA             TCTTCAATCTTCCCC  44 69
        idnR 4494748 .. 4494775 -  -4.2  -2.80816   GGTTCACTCATGAGA        TATCCTCCAG TTTCCTGC CTGGAGTATA         GGCAACGTCCGGCAA  45 71
        yjgR 4493094 .. 4493117 -   -14  -3.46482   AACCGAATGAACGAA          TAAAGGGAGC GAAA GCTCCCTTTA           TTATTGTTAGCAAAG 100 149
        pepA 4489076 .. 4489087 -  -7.2  -3.30124   GTGTAGGTCGGATAA                GGCG TTCA CGCC                 GCATCCGGCAATAAC  63 58
        holC NONE
        valS 4485618 .. 4485637 -   -15  -5.47431   GTAAGAGATAAAAAA            GGCCGGAG CATG CTCCGGCC             TTCGTTTTCATCACT 100 50
        yjgM 4483319 .. 4483337 -  -7.4  -2.74322   TTGAAGCGTTTAAAC             TCGGTTAC GAA GTGACCGA             TCCAGAAGAGCTGGA  57 402
        argI 4481939 .. 4481971 -  -6.3  -2.50387   CTGCATAAAATAATG      TGATGCCGGGA TGGTTTGTATT TCCCGGCATCT      TTATAGCGATAGCAA  53 41
        yjgI 4477975 .. 4478000 -  -8.3  -4.93877   CGTGAGTAAACAAAA         CCCAGACATCA TGGA TAATGGCTGGG          CTTAATTGAGCGTAG  91 45
        yjgH NONE
        pyrL NONE
        pyrB NONE
        pyrI 4475622 .. 4475647 - -10.5  -4.61231   TTACAGCGGTAAAAA         GTCTGGCTC ATTATAGG GAGCCAGAC          TTTTATTACCAACCG  91 44
        yjgF 4475175 .. 4475194 - -10.7  -3.14468   TGTCATCAGACTTAA            TCCGGGC ATGATA GCCCGGA             TTTCCATCAAGATTA  78 38
        treR 4470926 .. 4470939 -  -8.1  -4.92239   GGAAAAATTTAAAAA               CGGGA ACGT TCCCG                AAACGCAGCGAAGAT  87 65
        treB NONE
        treC 4467696 .. 4467721 -  -9.8  -4.61868   TACTGACAGACAAAA         CCCCGG-AATG ACCGG CATTACCGGGG         CTTAGGGAAGATTTA  91 38
        nrdD 4465148 .. 4465179 - -12.2  -2.65279   CAATTGCCAAATGTA      GGCCGGATAAGGCG TTTA CGCCGCATCCGGCA       TTTGCTTAGCTCAGA  79 48
        nrdG 4464272 .. 4464285 -  -5.2  -4.58685   AAAGTGGTCGAAAAA               GCCG ATAACG CGGC                GCAAGTCAAAGACGC  71 320
        yjgA 4461910 .. 4461945 -  -8.3  -2.79796   CGGCATTTGAGCATA    GTGCCTGATGCGACGC TTGAT GCGTCTTATCAGGC-C    TACAGGTGCACCGTA  64 74
         fbp 4459262 .. 4459283 - -15.9   -5.1356   GCGCAGCAATAAAAA           CGCCTCTCC GTGT GGAGAGGCG            CAGGAGATTACGCGT 100 33
         ppa 4453444 .. 4453456 -  -7.7  -3.15579   GCAAGCGGCCATGAA                CAGCA AGG TGCTG                GTCGACCTGCGCTTG  61 371
        yzfA 4452637 .. 4452651 - -11.4  -2.52834   CACTGGATGACCAAT               GCCCAG TTA CTGGGC               GATTTCAGTATCGAT  77 30
        msrA 4446073 .. 4446097 -  -8.5  -2.55811   GAAAAATGCAAAACT          GCCTGATACGC TAT GCCGATCAGGC          CTACGCAGTCCTTGC  63 146
        ytfL 4444513 .. 4444537 - -14.3  -3.73647   GCTATGCAGTAATAA          GACGGCTCCTG ATT CAGGAGCCGTT          GATGTTTCTGGGGGT 100 40
        ytfJ 4443326 .. 4443356 -    -7  -3.16743   AACTCAGAGACTTAA       TTCCCCTATC CCATAGATAAC GATAGGGGAA       AATTATTTTTGCAGA  59 57
        cpdB 4439230 .. 4439243 -  -6.7  -3.30124   TTGTAGGGCGGATAA               GATGC GCCA GCATC                GCATCCGCCAATAAA  61 84
        ytfG 4437786 .. 4437829 -  -2.4  -2.73334   AGGAAGCAGACATGA TTGCTCCCGGCATCCCGTC ATTATCA GAGAGGATGC-GGGAGGAT GCCACTTTAATTAAC  40 40
        ytfF 4436692 .. 4436710 -  -4.6  -3.83318   TTCTTAATAAGATAA             GATGTATT TTA AATGCATC             TTTAAGGCAAAAGCT  58 86
        ytfE 4435528 .. 4435538 -  -6.8  -3.14132   GGTCTGGCGCAGGAA                 GGTG TGG CACC                 GAAAGCGTTCGCTAA  57 488
        ytfB 4432361 .. 4432374 -  -3.7  -2.71731   TGTATTCGTTAATCA               GCAGG TTAG CCAGC                CACAAAAAGCCATTG  45 410
        yjfZ 4431263 .. 4431281 -   -16  -4.72333   AACGAGACGTAAAAA             CGCCGACC ATT GGTCGGCG             TTTTGCTTTCTATTT 100 52
        yjfY 4429138 .. 4429155 - -12.7  -5.75342   GTTTTTCAAAAAAAA             GCCCCCT GCGA AGGGGGC              AAAGCAAACTATGGC 100 66
        ulaG 4423191 .. 4423232 - -10.9  -3.47762   AATAGCCAGGAAATA CTACGCCGGATAGCGCGAA CTTC TCCACGCTACCCGGTATAA  ACGACAGATTACAGG  81 34
        ulaR 4422134 .. 4422166 -  -2.1  -3.45087   ATGAATTCAATAACA     TTGTCGC--GCCACT GGCAG AGTGGGAAGCGACAA     ACCACCTGGAACAAC  47 237
        yjfO 4421073 .. 4421084 -  -2.2  -2.82327   TGTGCACAGGTAAAC                GCAT AGGG ACGC                 AAAGCAATGTAAAGC  40 62
        yjfN 4420651 .. 4420662 -  -7.2  -3.30124   TTGTAGGCCGGACAA                GGCG CTCG CGCC                 GCATCCGGCATTGTT  63 60
        yjeS 4397289 .. 4397305 - -10.9  -2.62616   TCAGTTGGTAGAGCA              CGACCTT GCC AAGGTCG              GGGTCGCGAGTTCGA  74 328
        rsgA NONE
         psd NONE
        yjeP 4390612 .. 4390638 -    -3  -5.40072   TTGTGGCGAAAAAAA        CGCGGCTGG TTTATGTACG CCA-CCGCG         CTGGCTATTTTCGGC  85 114
        frdA NONE
        frdB NONE
        frdC NONE
        frdD 4383647 .. 4383667 - -19.7  -4.52589   GGTTTCCATACAAAA            CGGCCCGCC ATA GGCGGGCCG            GATTTACATTGGCGA 100 45
        ampC 4382463 .. 4382480 - -11.3  -4.46581   GAAAAGCGGAGAAAA             GGTCCGA AAAT TCGGACC              CGATGGAATTTTACT 100 36
         blc 4381387 .. 4381410 -   -11  -3.90559   AGCAATAAGCAATAA          CGGTACGACA GCTG TGTCGTGCCG           TTTGTTTTTTCTGCG  86 484
        yjeK 4379127 .. 4379144 -  -5.7  -3.38314   TGCAACGGGCAAAGA             TTAAACT TCCC AGTTTAA              TGACAGGTTGCTGTA  56 190
        yjeJ 4377939 .. 4377983 -  -8.6  -3.31322   TTGAATGCTTGAGAA TTTGT-AGGCCGGATAAGGCG TTTA CGCCGCATCCGGCATGACCAA CGATCACGTTATCAG  69 87
        yjeH 4373505 .. 4373527 -  -5.6  -3.62046   CCAGGGCTTTAAGAA           TTTCGTGCTG ATG CAGCAAAAAA           TGGCGGCGGGTGAAA  58 334
        aspA 4371525 .. 4371544 - -13.6  -5.55769   GCTCACAAGAAAAAA            GGCACGTC ATCT GACGTGCC             TTTTTTATTTGTACT 100 52
        dcuA 4370121 .. 4370140 - -16.4  -4.41348   TCGGCGGGAAAGAAA            GCGGGGCG TGAA CGCCCCGC             GATTGATCATTACAG 100 35
        cutA NONE
        dipZ NONE
        yjdC 4367197 .. 4367216 - -13.6  -4.98531   TCCTGAAACGAAAAA            CGGACCTC CGTG GAGGTCCG             TTTATATGAATTTGG 100 220
        cadC 4364980 .. 4365000 - -11.2  -3.39664   ATGTAATAAAAATTA            TGCGGCAA ATAAA TTGCCGCA            ACATATTATACCAAC  83 99
        cadB 4363318 .. 4363357 -  -2.7  -5.08824   TCTCCAGGTAAAAAA  GGCCCCTCCCAACACAT GGGACA AAATGAAAGGAGGAGCC   TCGGAAAATACTTTT  73 43
        cadA 4361113 .. 4361134 - -14.5   -5.1861   CTTATGAGCAAAAAA           GGGAAGTGG CAAG CCACTTCCC            TTGTACGAGCTAATT 100 39
        yjdL 4359539 .. 4359550 -  -4.4  -4.25016   ATCACTAATAAATAA                CCAT CAAA ATGG                 TTTAAATGACTTATT  64 107
        lysU 4357834 .. 4357865 - -20.4  -2.71364   GGATTTGCGGAACGA      TGAACGAAGCAGTC GCCT GACTGCTTCGTTCA       TTAAAGTGAAATTTA 100 38
        dcuS NONE
        dcuR 4353781 .. 4353791 -  -3.2  -3.90048   TTGTGGGTAAAAATA                 CACA TAA TGCG                 GGTGACATAATAGTT  55 227
        dcuB 4352043 .. 4352074 -  -8.7  -4.13767   TTTGTTATTCGAAAA      TGGCGTGCCGC GTAGTCACGG GCGGCACGCAA       AGTGCATTTATAAGA  78 33
        fumB 4350305 .. 4350330 -  -3.9  -3.70689   TACAATCGCAAAAGA         GGTGGCCAGGGG GAT CACCTGG-CAGC         ATGCTGCCAGGCGCT  53 53
        yjdF 4349491 .. 4349519 -  -6.1  -4.45151   AATAGCTAACGAAAA        TGGCCTGAT GCGATATGTTT ATCAGGCCA        CGTCTTAATGTAATG  76 113
        melR 4345281 .. 4345292 -    -3  -4.58685   AAAGCGCGTGAAAAA                CAAA CATT TTTG                 AAATATTTAGTTTTA  63 131
        adiA 4342796 .. 4342814 -  -8.8  -5.85178   AACAGGCAAAAAAAA             GCGCGG GGTGGGG CCGCGC             AAAAAGTATGACATT 100 143
        adiY 4341717 .. 4341727 -  -3.2  -4.07968   GAAGACATAATTAAA                 CTCC TGC GAAG                 GCGAGCTTCGTGACA  57 144
        adiC 4340320 .. 4340345 - -14.9  -3.78998   GCAAAGCAAAATTAA         GCCAACCTTAA GTTC TTAAGGTTGGC          TTTTATGTTTGCTGG 100 52
        eptA 4338619 .. 4338630 -    -3  -2.93073   CGTCTTCAACAATCA                GAAT TTTC ATTC                 ACTCACTCTCCTGCA  42 20
        basR NONE
        basS 4336694 .. 4336724 - -12.6  -2.66593   ATAAGCTGAAACGGA       TGGCCTGATGTGAC GCT GTCTTATCAGGCCA       ATTGAACTCTTAAGG  81 160
        phnA 4330996 .. 4331048 - -17.5   -2.5294   TAGGCCTGATAAGAC GCGCAAGCGTCGCATCAGGCATCTG GCA CCGTTGCCGGATGCGGCGCGAGCGC CTTATCCGGCTTACC 100 54
        phnB 4329949 .. 4329972 -  -4.5  -2.80994   GGGAATTCGATGACA          GTGCGGGAGG GCGGG CCTCCCGG-C          GGGTTATTGCGTTGG  47 29
        phnC NONE
        phnD NONE
        phnE 4327186 .. 4327200 -  -4.9  -3.44051   CCGTGACGATGATAA               GCACC ATCAG GGCGC               AGGTTTGTTGGAACT  56 164
        phnF NONE
        phnG NONE
        phnH NONE
        phnI NONE
        phnJ NONE
        phnK 4322657 .. 4322668 -  -7.2  -3.30124   TTGTAGGCCGGATAA                GGCG TTTA CGCC                 GCATCCGGCACCGGC  63 41
        phnL 4321903 .. 4321917 -    -7  -2.52529   GATAATCATGAAGAG               GCTCCC ATT GGGTGC               AGGCGGTCGGCGACG  54 1
        phnM NONE
        phnN NONE
        phnO NONE
        phnP 4318929 .. 4318955 -  -2.2  -4.45083   GGGAGAGGGAGAAAA         CGAGCGCAATAT TCA ATATCGAGCACA         ATCGGTCCCCTCGCC  61 92
        rpiR 4316752 .. 4316767 -  -6.8  -3.13475   TAAGGGGACAGGTAA              CTCCGC GATG GCGGAA               TTACCTTTTTCTTAT  59 37
        alsB 4315645 .. 4315659 -  -8.6  -2.91264   CCCGCCATCGATATA               TATGGC GTG GCCATA               AATAACCTCTCTGCA  65 151
        alsA NONE
        alsC NONE
        alsE NONE
        alsK 4311235 .. 4311248 -  -3.7  -3.93664   ATCGAATACATGAAA               GCCAG CATC CGGGC                CAGGGTGGAGCACCC  58 226
        yjcS 4308054 .. 4308081 - -15.7  -3.93868   TTTTTAAAATAAATA        CTTTTGGGGGC TTCAGC GCCCCCAAAAG         CGAGTGACATTAATT 100 35
        yjcR NONE
        yjcQ NONE
        yjcP 4303013 .. 4303034 - -12.3  -3.64541   TGACGAAACGAAATA           CCGCGTGAC AGCC ATCACGCGG            CAGACATTTTATTTT  95 34
        fdhF 4300664 .. 4300683 - -13.6  -5.66684   GAATGGATAAAAAAA            CAGCCTCC GAAA GGAGGCTG             TAGAAAGGACGGTAT 100 40
        yjcO 4299737 .. 4299766 - -12.9  -3.30124   TTGTAGGTCGGATAA       GGCGTTTATGCCG CATC CGACATCAACGCC        TGATGCGACGCTTAA  95 174
         acs 4288933 .. 4288964 -   -13  -2.60392   CATCCGGCAATCAAT      GCCTGATGCGACGC TGTC GCGTCTTATCAGGC       CTACAAACCGTTACC  84 64
        yjcH NONE
        actP 4286810 .. 4286833 - -16.8  -2.79321   GGGAGAGGAAGAGTA          TTCCCCGGTC AGAC GACCGGGGAA           GGGGAGAGATTAATG 100 35
        yjcF 4285239 .. 4285297 - -15.5  -2.76456   AAAGCGACGTAACCA GGCCCGAGGTAATCTGAAAAAGGTGCAA TCTT TTGCACCTTTAACAGGTTAGCTCGGG-C TAACATTCATGATTC  93 101
        soxS 4280615 .. 4280644 - -12.9  -3.19389   CAATGGATGGAGCAA       TTACCCGCGCG GGAGTTAA CGCGCGGGCAA        TAAAATTACAGGCGG  91 31
        yjcB 4278321 .. 4278343 - -13.5  -5.28176   GCCAGCCATAAAAAA           GAAGCCTCC GTTAT GGAGGCTTC           TACGTATCAGGTCAA 100 32
        uvrA 4274613 .. 4274631 - -12.4  -4.55128   ACTCTGAAAGGAAAA             GGCCGCTC AGA AAGCGGCC             TTAACGATTACAGCA 100 33
         qor 4266809 .. 4266829 - -12.6  -5.00267   AACTATAAAAAGAAA            GGGCTTCC CAGGT GGAAGCCC            TATTTCTTTTATGGA 100 34
         zur 4262784 .. 4262803 -  -4.3  -4.77567   ACGTTCAGAAGAAAA            GTGAACG TACTCT CATTCAC             AACCTAACGATGAGG  73 300
        plsB 4257491 .. 4257508 - -11.3   -5.1101   TGATGATGTAAAAAA             GCCGGAT GATC ATCCGGC              TTTCTTCTGGGTTGC 100 150
        malE 4248722 .. 4248755 -  -9.5  -2.88118   TTATCCGACAACAAC     TGCCTGATGCGACGC TGAC GCGTCTTATCAGGCC      TACATACGTTTCGGT  70 89
        malF NONE
        malG 4246128 .. 4246145 - -12.7  -5.99154   GACGAAAGAAAAAAA             GGCGCTC CGTG GAGCGCC              GAATAACAGTCACAA 100 96
        xylE 4244329 .. 4244361 - -11.4  -4.73388   AAGCGGGAGTAAAAA     GT-CAGCACGCCG AAATGGCG CGGCGTGCTGGAC      AGGAAGATTACAGCG 100 33
        lysC 4235438 .. 4235467 -  -7.2  -3.85542   TGACAAGAAAATCAA       TACGGCCCGAAA TATAGC TTCCAGGCCATA        CAGTATTTACTCAAA  68 32
        yjbD 4234751 .. 4234771 -  -4.5  -4.61527   AAAACGGCGGAAAAA            GGCGGTCGC CCG GCGTCCAAC            GGTAAGCGTTTTACC  72 203
        pepE 4233016 .. 4233036 - -11.2  -3.45742   GCACTATGAACAAGA            TGCCGGAT CATGC ATCCGGCA            ATTCACTTAAAAACG  85 32
        iclR 4226138 .. 4226148 -  -2.6  -2.80079   AACAGTGAAAAAATT                 TAAT ATG ATTA                 CAACTAAAGAAATAT  41 271
        arpA 4223387 .. 4223402 -  -6.8  -5.07053   AAGCAGCGGAAAAAA              TCACCG ATCT CGGCGA               ACAAATTGTGATTCG  90 514
        yjaB 4216763 .. 4216783 - -10.4  -5.05228   ATCAAATTAGAAAAA           CCCCGGTCC ATAA GG-CCGGGG            TTTTTTGCATATCAA  93 512
        yrdA 4210229 .. 4210239 -  -3.2  -3.96327   ATGTTCTATCAGAAA                 GGAA AAA CTCC                 TTTTCTGGCATGGTG  55 412
         def NONE
         fmt 4205221 .. 4205239 -    -8  -5.01535   TCATAAGTATAAAAA             CGCCCGGC AAG ACCGGGCT             TAGAAGAGTGGACTA  87 41
        rsmB 4203886 .. 4203900 -  -3.6  -3.35679   GGCCGGCACCCAGAA               TGATAA TTT TCATCA               GTCGCGACCCGTTAT  48 45
        trkA 4202493 .. 4202520 - -15.8  -3.89938   ATAATCAAAGGGAAA        TAATAAGGCGTC ATTA GACGCCTTATTA         ATTACAAGAAGAAAG 100 27
        mscL 4201805 .. 4201823 -  -3.2  -3.06686   AGGGCAGATAAAGGA             TAATGC GATAGAA GCATTA             CTACATGATCCCTTA  43 184
        gspC NONE
        gspD 4182083 .. 4182105 -    -4  -3.26947   GAATTCTCATATGAA           TGCCTCACCG TGA CGATGGCGCA           GGGGCGTGACTGTTG  48 7
        gspE 4180599 .. 4180620 -  -4.3  -2.61106   GATAGCGATAATTCA           TGCTTCGCT CTCC AGCGTGGCA            CTGGCGACGCGCATA  46 1
        gspF NONE
        gspG NONE
        gspH NONE
        gspI NONE
        gspJ NONE
        gspK NONE
        gspL NONE
        gspM NONE
        gspO 4174121 .. 4174148 -    -7  -3.25102   ATCTGATTCAGAAGA        TGGGCCTGCAAA ATTA TCTGCAAGCACA         GATCCGCGAAGAAGG  59 73
        slyX 4162531 .. 4162545 - -12.8  -5.35222   AAAAGTGACAAAAAA               GCGGGG AAT CCCCGC               TTTTTTTACGCCTCA 100 38
        yheS NONE
        yheT NONE
        yheU NONE
        prkB 4154891 .. 4154909 -  -6.7  -3.38046   TCGCGACCTGAAAGA            CGCA-GCG GTTG CGCGTGCG             GTTGATCTCTCTGCC  59 173
         crp 4153628 .. 4153652 - -16.5  -4.86731   TCGGGGGAAACAAAA          TGGCGCGCTAC CAG GTAACGCGCCA          CTCCGACGGGATTAA 100 37
        yhfK 4151464 .. 4151488 -  -4.2  -3.45571   GGGCGTAAATACGAA          GCATCAGGCA AAAGA TGTCGGATGC          GGCGTGAATGCCTTA  52 60
        tsgA 4146633 .. 4146658 -   -14  -3.25205   GGAAGAGAGGAAAAG         GCCGGACGAC GATAGT GCCGTCCGGC          ATGAGCAATTAATGA  93 34
        nirB NONE
        nirD 4143510 .. 4143530 -  -8.9  -4.68994   AGGACCATGCAAAAA            GGGGAGGCA TTG CGCCTCCCG            TTAAAACATTAACCG  90 34
        nirC 4142611 .. 4142621 -  -2.4  -3.39895   CCCCTTAGTAATTAA                 CCGG CAG CCGT                 TTCAGTTTGATTAAA  45 11
        cysG 4141188 .. 4141205 - -11.3  -3.74762   AAGAGTCATTAAGAA             GGCCAGA ATTC TCTGGCC              CGGGTTAAATTAATG  91 35
        yhfL 4140736 .. 4140759 - -13.2  -3.92887   ACATAGAAACAAATA          CGCCCTC-GGA AAA TCCAGAGGGCG          TCGGGCAATTAAACC 100 67
        frlA NONE
        frlB 4138097 .. 4138118 - -12.9  -3.53343   AACTCCTTGCGTAAA           TCCGGCCCG TTGC CGGGCCGGG            AGAGGGATTAATATT 100 33
        frlC NONE
        frlD 4136430 .. 4136457 - -16.4  -2.80699   CGGCAAGTAACAGCA        CGTTGGCGTGAA GATG CTCACGCCAACG         TTATACCTACCAGGC 100 32
        frlR 4135578 .. 4135620 - -14.9   -4.1899   GTACGGGATGTAAAA TTCAACGCGCCAGCATCGC CGGAT GCGATGCTGGCGCATCTTA TCCGGCCTACGGTTA 100 38
        mrcA 4114972 .. 4114985 -  -9.5  -4.37711   TCAGCAAACTGAAAA               GGCGC CGAA GCGCC                TTTTTAATCAGAACA  86 33
        yrfF 4111773 .. 4111807 -   -18  -3.39142   TCCAGAGTGAAGCAA     TTTGCGCGACAGGGTA GCA TAACCTGCCGCGCAAA     CGTGTTATTCGATAA 100 30
        yrfG NONE
        hslR NONE
        hslO 4109732 .. 4109755 - -16.8  -4.12188   GTATTAGTCGTAAAA          TCCGGCAGAG CCCT CTCTGCCGGA           CATACTCATTAATGA 100 34
         pck 4105906 .. 4105927 -   -13  -4.46835   AGAAGGGTAAATAAA           CGGGAGGC GAAGGT GCCTCCCG            TTTTGCTTTCTATAA 100 74
        greB 4103095 .. 4103109 -  -3.5  -4.56775   ACTGGCTGGCAAAAA               TGCCA GCCAT CGGCA               GGAGGTTAAGACTCT  64 44
        yhgF 4100590 .. 4100610 - -15.5  -5.06414   GCTGTGGAATAAAAA            TGCCGGAGA TAT TCTCCGGCA            CTTTTATGTCAGGCA 100 125
        feoA 4100032 .. 4100044 -  -4.1   -3.1478   ATCACCGTATTAACA                GGAAA CCG CTTCC                ACTTCTAATAAGGCC  48 7
        feoB 4097684 .. 4097695 -  -5.8  -3.29013   ACCTGAATAAGTGAA                GCCA TTAA TGGC                 AATCACCGGTGGTGC  56 18
        yhgG 4097401 .. 4097425 - -12.2  -5.08824   GCCGCACGCAAAAAA         GCCCGG-ATGC AGAC GCATACCGGGC          TTTCCAAAACAGGCG 100 52
        yhgA 4096357 .. 4096383 - -10.8  -2.71712   GGTGGCTTTTGAAAT         GGCGAGACAGAA CTT TACTGACTCGCC         GCAGCCAACTCTTCT  74 13
        gntX NONE
        gntY 4094162 .. 4094195 -  -8.7  -2.53581   CACATGTTCAACGTA     GGCCCGAAATGACGC TTTA GCGTCGCATCGGGCA      ATCTACAAAAGAGGG  63 47
        gntT 4092319 .. 4092331 -  -3.3  -4.93296   TTACCAGTATAAAAA                CTGGC GAC GCAAG                CTTTCCGCAACGCTT  74 235
        malT 4084300 .. 4084327 -  -3.5  -3.78026   TCGAAAGTGAAAATA        TCACCGAACG CTTTTTTGT CG-TCGGTGA        AAAGCGCGTCAGTGC  56 324
        rtcR 4080044 .. 4080056 -  -6.9  -5.12068   CAGACCGAAGAAAAA                GAGCG CAT CGCCC                GCAAAGTGGCGGAGC  90 519
        glpD NONE
        yhgN 4064636 .. 4064666 -  -3.1  -3.69323   GGACCATGATGGAAA       CCATCCTCGGCAC TGTCG GTGCCATCGTTGG       GATGATTGCGTTCCA  51 110
        yhhY 4058757 .. 4058781 - -10.1  -2.90723   CGATTTTGAATGACA          CCCTTTTTCCA TCT CAGAAAAAGGG          CACTATCTTACTTCA  72 33
        yhhZ NONE
        yrhA NONE
        insA NONE
        insB 4055867 .. 4055880 -  -5.3  -2.76322   TTATTTAAGATATCA               GAATC TTAT GATTC                GGGTAAAATTCTAAA  49 380
        yrhB 4054903 .. 4054915 -  -2.6  -3.53224   GATTTCTCCGCCAAA                CCGG GCGTA CCGA                ACGTTTACGGGCTGG  47 482
        yhhA 4052953 .. 4052984 - -16.6  -4.17556   TATACCGTCAATAAA      CCCCAGCGC-GCAGC AGA GTTGCTGCGCTGGGG      TGTGGATTGCATCTG 100 73
        yhhK 4041869 .. 4041887 - -10.3   -2.5785   GAAGTAATCATTAAT             CGGCAAC TTTGG GTTGCCG             CCAAATTGCTAATAT  70 186
        yhhF NONE
        yhhL 4035036 .. 4035046 -  -8.2  -3.61268   GAGGCAAGCTTCAAA                 CCGC AAA GCGG                 AGGAATGGAGCAGAC  69 146
        yhhN 4034008 .. 4034027 - -12.2  -3.01984   TAACCGAAGGATACA            CTCTGGAG TCGA CTCCAGAG             TCAAGTTTTATCAGA  81 36
        zntA NONE
        yhhQ NONE
        dcrB 4029858 .. 4029885 - -13.4  -5.52384   TGGCGATTAAAAAAA        CGGCCTCCGGAA CACG TCCCTGAGGCCG         CCTCATCATCTTAAA 100 43
        yhhT NONE
        acpT 4026786 .. 4026813 -  -7.1  -3.91984   AGATGGCGGAAATAA        GTATGACGATT TTAAGT ATTCGTCATAC         TGATTACCTGTTCTG  70 71
        nikA NONE
        nikB NONE
        nikC NONE
        nikD NONE
        nikE NONE
        nikR 4021285 .. 4021296 -    -3  -3.68064   AAAGCGAAGAAAAAC                TTGT GGTC ACAA                 TGAATTGAAGATTTT  50 155
        rhsB NONE
        yhhH 4016408 .. 4016420 -  -6.3  -3.83026   CTCTGGCAGATGAAA                TCCTT TTC AAGGA                ATTGCGATCATCAAG  64 238
        yhhI 4014743 .. 4014784 - -10.3  -3.81755   ATGGCGTAAATACAA TTGC-CCGATGCGTAAGC TTATAGG GACTACGCATCGGTGCAA TTTATTGAATTTTAG  80 142
        yhiM 4004474 .. 4004501 -  -6.4  -5.07486   GATGCCTAAGAAAAA        CCAGCGTT-AC GCAAATG GTCAACGCTGG        TTTTATCCGGTACGT  83 46
        pitA 4001061 .. 4001082 - -13.7  -5.66684   TAACGCATAAAAAAA           GCGGGCCAG TAAA CTGACCCGC            TCGAGACTGATTACA 100 217
        uspA 3999826 .. 3999843 - -14.1  -4.77757   CGCCAAAAAGCAAAA             CGCCCGC ATAT GCGGGCG              TTCAGGAACACGTCG 100 52
        yhiP 3998044 .. 3998067 - -16.8  -4.67641   AGTGTAAAACTAAAA          CAGGGTAGCG ATAA CGCTACCCTG           CTTTCTGCAAGAATA 100 42
        yhiR NONE
         gor 3992729 .. 3992755 -   -16  -3.43217   CGGAAACGTAATTAA         GGGCTAAGAGCA CAC TACTCTTAGCCC         TTTAACATTTAACGC 100 34
        arsR 3991499 .. 3991520 -  -5.9  -4.36914   GCCTCCCGGATAAAA           CACATCTGA AAAT TCATATGTG            TTTAGCTAAATTTTT  70 39
        arsB NONE
        arsC 3989681 .. 3989694 -  -8.1  -3.30124   TTGTAGGTCGGATAA               GACGC GCCA GCGTC                GCATCCGACATAAAT  65 84
        yhiS 3988334 .. 3988344 -  -5.4  -4.22748   CATGAAGAAATGAAA                 TGAC TGA GTCA                 GCCGAGAAGAATTTC  67 23
         slp 3985847 .. 3985877 - -12.7  -2.55015   ATTTGATGTAATGCA       TGATGCAGATGCT GAGAA AGCATCTGCATCT       TTCGGTGGTGTTATT  81 36
        yhiF 3984695 .. 3984708 -  -2.3  -2.62184   GCTGTCTTTAGATCA               CGTCG GACT CGACC                CCAGCCGTATTGCTG  38 519
        hdeD 3982797 .. 3982831 - -15.9  -3.26545   CGGAGAGAGTATTAA     TCGGATCATAGTCAC ATCAA GTGACTATGATCCGG     GTGACAACCGGGGTA 100 42
        gadE 3981341 .. 3981359 -  -3.1  -6.02345   CAACGACAAAAAAAA             TGTTGCC GTTCT GCCAACA             GTTCCTGCCAGCATT 100 188
        mdtE NONE
        mdtF 3976843 .. 3976876 - -14.8  -3.78953   ATGGTTAGCAGGAAA     GAGTAAGGCTGAAC CTTCAT GTTCAACCTTACTC      TCATTTACACGTTAC 100 37
        treF 3969133 .. 3969170 - -12.9  -3.52073   TCCTGAAGAGGATAA   TTTTACAGCCAGCAG GAAGTTAG CGGCTGGCTGTAAAA    ATATTATGGTTCGCC 100 29
        yhjC NONE
        yhjD 3965942 .. 3965973 -   -13  -2.78596   TATGTGCGCATTATA      GCCGGATGCGATGC TGGC GCATCTTATCCGGC       CTACGGGGAGCCAGG  85 92
        yhjE 3964132 .. 3964156 - -17.3  -3.45434   AAGAAGTGATGATAA          TTGCCGGATGT CTG ACATCCGGCAA          TTAAACAGATTTAGA 100 176
        kdgK 3959972 .. 3960007 -  -6.9  -3.26471   CCACCTGCACAGTAA    TGCCTGATGGTGATG AGTTAG CACAACCATCAGGTA     TTTATGGATGAGCTG  59 85
        bcsE NONE
        bcsF NONE
        bcsG 3940220 .. 3940261 -   -11  -4.60797   GCTGGAGAGAGAAAA CCCCCGCA-CGTTG-CAGGT ATGC ACCTGACAACACCACGGGGG CTAATCTTGACTCTA  95 286
        yhjV 3938561 .. 3938579 -  -7.3   -4.4715   CGTTAACTCACAAAA             CCGGGGC CATGC GCTCCGG             TTTACTCAATCAGCT  80 27
         tag NONE
        yiaC 3926238 .. 3926260 - -11.3  -2.66695   GTGCTGACCAAAGAT           CTCCCCAGC TCGCG GCTGGGGAA           TGGCTGTGCGGGTAA  73 88
        yiaD 3923172 .. 3923199 - -14.3  -3.82481   AGGAAAACTGAAGAA        TGCCAGGTGAT TTCTGC ATCACCTGGCA         TGAAAGGGATTACAG 100 35
        tiaE 3922083 .. 3922116 - -10.5   -4.2528   CTGCAACCCAATAAA     GAGTAAAAGCCCGA GCGATTA TCGGGCT-TTACTC     TACGCAGTCGCGGCT  85 40
        yiaG 3920601 .. 3920620 - -13.6  -4.08692   TAATCGGTTGGAAAA            CGGTCCTG TCAT CAGGACCG             TAAACAGCAATAAAG 100 52
        cspA 3920106 .. 3920125 - -11.4  -6.11392   AAACAAATAAAAAAA            TCCCCGCC AAAT GGCAGGGA             TCTTAGATTCTGTGC 100 54
        insJ NONE
        insK 3918106 .. 3918123 - -12.7  -3.44848   CGCCGTTATTAAATA             GCCTGCC ATCT GGCAGGC              TTTTTTTATCGCTAA  93 268
        yiaH 3913501 .. 3913526 - -11.9  -3.11619   GAATAACTCACGTAA         GCCCGGTCA GTCCAATG TGACCGGGC          TTTTACTTAACTCAC  81 32
        xylF 3908260 .. 3908288 - -12.4   -4.0641   CGGCATGGAGAGAAA        TCACGCCCCCGC TCCGC GCTGGGGCGTAA        CGCTTACAGCTCGCT 100 29
        xylG NONE
        xylH 3905466 .. 3905497 - -12.4   -4.7078   TGAATCATGCAAAAA      CTCAAAACCGGTAA TACG TAACCGGCTTTGAG       AAAATTTTTATCAAA 100 42
        xylR 3904191 .. 3904202 -  -7.2  -3.30124   GGGTAGGTCGGATAA                GGCG TTCA CGCC                 GCATCCGACAACCAC  63 81
        malS 3900872 .. 3900882 -  -2.4  -3.18912   CGAGGTACTGACGAA                 CGGG AAG CCGG                 AAAAGTTACTGTTGC  44 31
        avtA 3899309 .. 3899339 -  -9.1  -3.53444   GCAGCCTGTTTGAAA      CGTTTTCCGGCGTT TCTC AACGCCGGAACA-G       TGCGCTTTGTTTATG  73 143
        yiaK NONE
        yiaL 3896118 .. 3896144 -  -5.2  -3.29144   CTATGTCTGTCATAA         TTCAAGTCGC ATGTGCA GCAACCTGAA         TTATTAATATAGTTA  54 86
        yiaM NONE
        yiaN 3894342 .. 3894356 -  -2.8  -3.33696   TTTCCTTTTAATTAA               TCCATT TCA AAGGGA               GGATGATGAGATCGG  46 3
        yiaO NONE
        lyxK NONE
        sgbH NONE
        sgbU NONE
        sgbE 3889197 .. 3889233 - -10.8  -2.79796   GGCGAGCGCAGGATA    CAGCGAGCTGCCGGAA GAGAT TACCGACAGCCCGATG    ATTGATCGTAATGAG  70 426
        yiaU 3886942 .. 3886953 -  -2.2  -3.01001   CAGCCTGAAAGCACA                GCTC GCGG AAGC                 AAAATATAACCTTGA  42 521
        rhsA 3874087 .. 3874097 -  -3.2  -3.17763   TTGACATTGCAGGAA                 CCTC CAC AAGG                 GCTATCTTTTTTTAT  46 27
        yibA 3873234 .. 3873244 -  -3.2  -2.56095   TGCATAGGCAACTCA                 CGCT ATG AACG                 CTTCAGCTTATCAAT  42 17
        yibJ 3872297 .. 3872307 -  -6.8   -4.0162   CTTGCATATTAGAAA                 TGGG GTG CCCA                 GATGGCCCATATGTT  70 211
        yibG 3871553 .. 3871570 -  -4.1  -3.97308   CTGAAACACACGAAA             GCATACC TAAA GTTATGC              TGTATAAACAGGTGG  57 232
        mtlA 3866186 .. 3866215 - -14.3  -3.38316   GCATCAGGCAATTAA       CCCCACCTTCTCC ATGT GGAGAGGGTGGGA        TTGGATTACTTACGA 100 31
        mtlD NONE
        mtlR 3863857 .. 3863873 -  -2.9  -3.20494   ACGTAATCATTAACA              TGCTCAA AAA CTGCGCA              ATTCGTTGATTAATT  45 408
        yibL 3863262 .. 3863287 - -14.1  -4.86731   GTCTGGTAAAGAAAA         GGGCAATCCTC ATCA GAGAATTGCCC          TTAGGTTGTTGATCC 100 126
        lldP NONE
        lldR NONE
        lldD 3859202 .. 3859224 -   -12  -2.79302   ACGATGTTTAGCATA           CTGCCCCC TTAGTGC GGGGGCAG           GATAGCAGAAAATTG  79 199
        yibK 3858644 .. 3858661 -  -5.6  -3.18681   TTTCAACGGTATTAA             CCATAC ATTTGA GTATGG              GGATGGGATCTAATG  54 91
        gpmI NONE
        envC NONE
        yibQ 3850976 .. 3850991 -  -3.4  -4.11235   CAATCATTATATAAA              TATTAT CTGC ATAATA               CGTCAGTGAGTCGGT  58 389
        rfaD NONE
        rfaF NONE
        rfaC NONE
        rfaL 3842167 .. 3842194 - -14.4  -2.89921   ATTAAGTTGTATAGA        TAAGAAGTGAGT TTTA ACTCACTTCTTA         AACTTGTTTATTCTT  89 39
        kdtA NONE
        coaD 3830077 .. 3830108 -  -7.2  -2.62043   GCCAGAAGTAATTCA      TGCGCGCCGGATGG CATA CCATCCGGCATAAA       CGCTACGCTAACTTC  57 28
         dfp NONE
         dut NONE
         ttk 3825296 .. 3825319 - -16.8  -2.54371   GCGTTTAAAGAAACT          CGCCGGATGA AAAG TCATCCGGCG           TCATATTACTGCAAC 100 31
        yicC 3822815 .. 3822838 -  -3.1  -5.06414   TGCGGGGAAGAAAAA          TGCCGCT-CT GTTTG AGTGGCGGCA          TTTGTGAAGGCGGAA  74 63
        dinD 3821628 .. 3821640 -  -4.9  -2.65354   GGGAGGGGAAATTGA                TAACT TGT AGTTA                TGTGAAATCGCTATT  48 216
        yicG 3820879 .. 3820904 - -11.9  -3.89354   TGCGCAAATCAAGAA         GCTGGGCAG TTGGCTGG CTGCCCAGC          AGATCACAGGTTTTG  93 45
         gmk 3818320 .. 3818333 -  -3.1  -3.41913   GCCATACTTAAAAAG               CTCCA CAGG TGAAG                AAATGACTGGGCATG  48 56
        rpoZ 3818017 .. 3818027 -  -2.4  -2.83082   TCAAACAGATACAAG                 GGCG ACC CGCT                 TTGTGATTAACGACG  40 32
        spoT NONE
        trmH NONE
        recG 3812964 .. 3812985 - -11.5  -3.21912   CGGTTAACCGATGAA           GCGGCGGTA GAAG TGCCGCCGC            AACAAAGACAAATGC  81 164
        yicE 3809979 .. 3809999 -  -2.6  -2.72511   TCCATCCCGTGAAAT            GCACATAA GGGAG TTATGCAC            GATTTACGCGCAATC  41 105
        yicH 3808210 .. 3808238 - -14.5  -3.08312   AATCTATTGATGGAA        TGCCGGGTACGTC TGA GTCGTACCCGGCG        AGATTGATGTTTACC  89 36
        setC NONE
        yicL 3801206 .. 3801218 -  -4.1  -3.91072   CTAAAGCGGCAGAAA                CCATT TTT AACGG                TGGCGCGGTGCCTGG  57 51
        yicS 3799861 .. 3799874 -  -2.3  -4.45765   GTGAAAATGAAGAAA               TCCTG ATAT CAGGT                AAAGAAGCGTTGGTC  61 58
         ade 3794395 .. 3794413 -    -3  -3.64812   TTGTACCTAAAAAAG             CGATTGGC GCT GCCGATGG             TATTAAAGGCACCTT  51 297
        emrD 3785259 .. 3785296 -  -5.6  -3.89346   GCGTGATCTGATAAA   GCAGCATCGTTCTC CCATGGAGCT GATGACGATGCTGC    GGTGACGTGCGCTTA  63 38
        yidI 3783493 .. 3783503 -  -5.4  -5.31275   GTGGAGGAGAAAAAA                 CAGA AGT TCTG                 ACGATAATGCCCGCT  83 73
        yidL 3779160 .. 3779183 -  -3.8  -4.08216   TTACGTTGTCGAAAA          CGG-TACCGAG CGC CTCGGTCGCCA          AAGCTATTCTGGATG  59 81
        yidP 3775697 .. 3775711 -  -3.4   -3.0701   ATAATCTTCATCCAA               CCAGCG GTG CGGCGG               CGCTCTCTTACGCCA  43 114
        yidQ 3771914 .. 3771947 - -13.1   -4.0098   GCGGAACGGAAACAA     CCCTGCCCG-CGCCAC CGC GTGGCGTCGTGCAGCG     ACGTTTAACCTTTAC 100 433
        cbrA 3769631 .. 3769645 -  -5.6  -4.07568   GCTTTGCGCGTAAAA               CGCCGA TTA TCTGCG               GCTTGCTGATCTCCA  65 354
        yidX 3764276 .. 3764320 -   -10  -3.34013   TATGTGCTGAATTAA TCTGTGGGCGGGCAAACAGCA TAAA CGC-GTTTGCCCGCTTACTGA TTATTGGTTTACTGC  76 26
        rpmH 3755950 .. 3755963 -  -2.3  -3.93695   TTTATTACTTAGAAA               CGGTC AGAC GAGCG                CGGCCTTTAGCACGA  53 1
        rnpA NONE
        yidD NONE
        yidC 3753650 .. 3753667 - -12.7  -5.83211   TACGAAAAGAAAAAA             GGCGGTC AACT GACCGCC              CTTATTTTAGCGAAA 100 51
        trmE 3752179 .. 3752214 - -15.6  -3.53712   AGTGGTAACAATGAA    GCGAAGCCGCA-TCTGA CAG TCAGAATGCGGCTTCGT    AAGCGCGGTTACTTA 100 34
        tnaC 3751740 .. 3751750 -  -5.4  -4.22748   CATGAAGAAATGAAA                 TGAC TGA GTCA                 GCCGAGAAGAATTTC  67 181
        tnaA 3749033 .. 3749059 -  -8.1  -3.06492   GGATGTAGGGTAAGA         GAGTGGCTA ACATCCTTA TAGCCACTC         TGTAGTATTAATTAA  62 37
        tnaB 3747783 .. 3747796 -  -3.7  -3.93664   ATCGAATACATGAAA               GCCAG CATC CGGGC                CAGGGTGGAGCACCC  58 226
        tnaB 3746502 .. 3746524 - -13.5  -3.12351   TTTCCTGAGAGGCAA           GAAGCCAGC GAATG GCTGGCTTC           TTGAAGGATTTAGCC  87 35
        mdtL NONE
        yidZ 3744212 .. 3744231 -    -8   -2.5076   AACTAGTATTAAGAC            TATCACTT ATTT AAGTGATA             TTGGTTGTCTGGAGA  59 87
        insC NONE
        insD 3742840 .. 3742851 -    -3  -3.44124   ATTATGAATACAAGA                GTAA TCAT TTAC                 TGGAATGATGGACAG  48 118
        yieE NONE
        yieF 3741430 .. 3741454 - -12.2  -4.57837   ATAGCGCGTTAAAAA         CCCGCCATGCA TGAT TGC-TGGCGGG          TTTTTTATTTAGATC 100 34
        yieH NONE
        yieI 3738693 .. 3738703 -    -4  -3.62096   TTTGAGTAGCCCAAA                 GATA AAG TATC                 CCGCTTAACTTAAAG  53 30
        cbrC 3738024 .. 3738051 -  -7.7   -4.2204   AAGCTTAAGAAATAA        GGCCGGATGTGT GAATT ACGC-TCCGGCC        TGTTCTCATTATTTA  76 46
        asnA 3708026 .. 3708040 -  -4.9  -3.25304   AAAGATTACGATGAA               CAGCC GCGCG GGCCG               TTTATTGTCTGTGTG  49 519
        trkD 3703465 .. 3703489 -  -9.3  -5.50723   CCATGAAAACAAAAA          CGCCCCCTT ATGAAGA AAGGAGGCG          TCTGGCGTTAGATTT 100 33
        rbsD 3702895 .. 3702929 -  -5.6  -3.37612   TTTAAGCTGAAGTAA     TGCTTCCATGACGGCC TCA GAACGTCACGCCAGCA     CAGAGAATGATATTC  56 7
        rbsA NONE
        rbsC NONE
        rbsB 3699408 .. 3699430 - -13.4  -3.22906   GGATGTCCATAAAAT           GCGCCACCGT GTT AGGGTGGCGC           GTGCCCTGCTTTTCT  91 108
        rbsK NONE
        rbsR 3697336 .. 3697347 -  -2.2  -2.57757   AAGGAATGGAAGGCA                CAAC GACT GTCG                 AACAATTCCACTATA  38 140
        yifE 3688238 .. 3688250 -  -6.9  -5.72616   ACTGACATAAAAAAA                GGGCA TTT CGCCC                TTTTTATTAATCGTC 100 32
        ilvL 3686213 .. 3686236 - -13.8  -5.81032   TAAGGTCAAAAAAAA          CCCCCGGACC TTTC GGTGCGGGGG           TCTTAGTTCGTTAAG 100 50
        ilvM NONE
        ilvE 3683236 .. 3683257 - -11.6  -3.53012   TGTCTGTCTCGTAAA           TGGGACGG TGCGTG CCGTCCCA            TTTTTTGTATTTATT  85 36
        ilvD NONE
        ilvA 3679697 .. 3679713 -  -9.4  -4.82901   GTGTGCGCAGAAAAA              GCGGCT ACATG AGCCGC              TAATTGAGGCATTCT  95 118
        ilvC 3677152 .. 3677180 - -16.1  -3.24825   GTACCGCAACTAATA        GCAAGGCCTTCTC CAG GAGAAGGCCTTGA        GTGTTTTCTCCCTCT 100 81
         rep 3673893 .. 3673919 -  -8.8  -3.73224   TTATTGCTCAGGAAA        GCCAGTGG-CA GAGCTA TGTCCACTGGC         CGCTGGAAGTGCATT  75 89
        trxA 3670586 .. 3670614 -  -4.5  -3.93038   CACCCGAACATGAAA        TTCCCTTACGCCA GGT TAGCGTCGAGGAA        CTCTTTCAACTGACC  59 2
        rhoL NONE
         rho 3668961 .. 3668990 - -13.7  -3.38183   TTACAGATATAAAAG       CAAAACGCCACGT AAAC ACGTGGCGTTTTT        GGCATAAGACAAATT 100 40
         rfe NONE
        wzzE 3666568 .. 3666593 - -18.3  -3.61517   ATTCTCTTCGAATAA         GCGGCGAGCGC CTTT GCGCTCACCGC          AGCAGTGTTGCTATT 100 36
        rffE NONE
        rffD NONE
        rffG 3663095 .. 3663105 -  -3.2  -3.08032   CTCCGCTGAAAATTA                 GCCT TTC AGAC                 CTAAACGCTCGCCCT  45 12
        rffH NONE
        rffC NONE
        rffA NONE
        wzxE NONE
        rffT NONE
        wzyE NONE
        rffM 3655942 .. 3655967 - -13.3  -3.18764   ATAAAAAAGCAGACA         GGCGACGGAGT GACC ACTCCGTCGCT          TTACAAAGAGAGGAA  91 43
        yifK 3654129 .. 3654145 -  -5.1  -3.44319   TCGAACCCACGACAA              CTGGAAT CAC AATCCAG              GGCTCTACCAACTGA  56 289
        aslB 3652268 .. 3652313 -  -7.7  -3.74077   CGCTACAGACCGAAA TGCACGCGTATATGGAGATCCT GAA AAAATATCCAC-CACGCGCGCA GATTAAATCTGACTA  71 200
        cyaA 3642945 .. 3642980 -  -3.2  -3.01924   CAGTTTCCGCTAAGA    TTGCATGCCGGATAAGC CTC GCTT-TCCGGCACGTTC    ATCACGAAAAATATT  45 27
        yzcX NONE
        yifL NONE
        dapF NONE
        yigA NONE
        xerC NONE
        yigB 3638721 .. 3638754 -  -8.1  -2.93708   GCCGCGTAAAAATAG     GTTGGGCGGAGAAGCG CAA CGC-CCTCCGCCAAAA     AGCTGGGTATATATA  61 53
        uvrD 3636510 .. 3636522 -  -9.1   -3.9392   TTTTAGGCCAAATAA                GGTGC GCA GCACC                GCATCCGGCAACGTT  79 39
        corA 3634269 .. 3634293 - -15.1  -3.38991   AGCCTTTGAATAACA          GGTGGCTTAGC CAG ACTAAGCCACC          GCTCTCGTTTTTTAC 100 37
        pldA 3630845 .. 3630866 - -12.3  -5.27335   TGCCTGAAATAAAAA           CAGGCGCTA TTTT CAGCGCCTG            CGCGAGAAACTGCAA 100 109
        recQ NONE
        rhtC 3628247 .. 3628283 -  -8.8  -4.58395   GGCATGCGTGAAAAA   TAATGTCGGATGCGGCG TAAA CGCCTTATCCGAC-TTA    CTCTGAAGACGCGTC  87 46
        pldB 3626494 .. 3626507 -  -2.3  -3.94868   CATAAGAAATTTAAA               CCTCT GTAG AGCGG                TTTCCGCTGGGTGAG  53 7
        yigL 3625599 .. 3625645 -  -2.3  -2.86271   TGGTGATGATAAGTA GCGCCACAATGGAAAACTCTTT GATT AACGGGTAT-CCATTGTAGCGA AGTATCAGGTTGACA  41 61
        yigM 3624413 .. 3624426 -  -6.7  -3.08706   AATTACACCGGAAGA               TCTCG CCAG CGAGA                CGCTATTAATTTATC  58 305
        metE 3621336 .. 3621360 - -14.3   -4.5442   GCTGTAATGAGAAAA          GACCGGGTGGT ATT ACCACCCGGTT          TGGATTTTACCCCCG 100 32
         udp 3619453 .. 3619469 -  -9.4  -4.98672   CGCAAAAATACAAAA              GGCCGA ACGCG TCGGCC              TTCAGACAGGAGAAG  93 45
        rmuC 3617851 .. 3617868 -  -2.7  -3.68256   TGCTCATCAAAAAAT             TGTTCCA GAAG TGTAACA              GATTGGGCGTCGATG  50 78
        ubiE NONE
        yigP NONE
        ubiB 3614772 .. 3614793 -  -2.9  -4.51743   TGATGATTAAACAAA           GCCGCATTA TACG TTACACGGC            CCGCCTTGAGCGATG  63 47
        tatA NONE
        tatB NONE
        tatC 3613144 .. 3613165 - -15.9  -2.63596   CTGTACTCCATATGA           CAACCGCCC TGAC GGGCGGTTG            AATTTATTCTTCAGT 100 29
        tatD 3612069 .. 3612079 -  -8.2  -3.23692   TACCACGACTATCAA                 CGCG ACC CGCG                 GTGTCAGCCACTTCG  63 291
        ubiD 3610194 .. 3610208 -  -2.7  -4.67651   ATAGGGCAAAACAAA               CGCGC ATCAG GCGCT               TTTACCGTTGTTAAA  65 17
         fre 3609337 .. 3609355 -   -11   -3.4252   TTGTAGGCACGATAA             GACGCGAC AGC GTCGCATC             GGGCATGGTTTGCCA  81 123
        pepQ NONE
        yigZ NONE
        trkH NONE
        hemG 3601061 .. 3601072 -  -4.4  -3.73224   CCACTCGTCAGCAAA                GAAG CAAG CTTC                 TTCCTGTTACCGTTC  58 481
        yihD 3594283 .. 3594293 -    -4  -4.12188   CCATCATCCGGAAAA                 CATT ACG AATG                 ACGAAGGATATCATT  59 75
        yihE NONE
        dsbA 3592597 .. 3592616 - -13.6  -6.01369   TAAATAATAAAAAAA            GCCCGTGA ATAT TCACGGGC             TTTATGTAATTTACA 100 46
        yihF 3591008 .. 3591018 -    -4  -3.80174   ACAGCGTCAGAATAA                 GTAA GTT TTAC                 TCGCCTCTGAATGAG  55 59
        polA 3586681 .. 3586706 - -19.1   -5.4505   TCGCCCAATAAAAAA         CGCCCCAGTCA TTAC TGACTGGGGCG          GCTAAAATATTCAGC 100 248
        yihI 3584800 .. 3584811 -  -3.6  -3.44051   GGGTTATCAGCAGAA                CGGG AAGG CCCA                 CGGCGGCAATCCGTT  50 39
        hemN 3583083 .. 3583138 -   -17  -3.21924   GTAGGCCTGATAAGA CGCGACCAGCGCCGCATCAGGCATC ATGCTCA GATGCCTGATGCGGCG-TAAACGCC TTATCCGGCCTACAA 100 150
        bipA 3576410 .. 3576427 - -11.3     -6.13   ACAGGCAAAAAAAAA             CCTGCCA TCGC TGGCAGG              TTTTTTATGACTAAA 100 49
        yihL NONE
        yihM NONE
        yihN 3573087 .. 3573118 -   -10  -2.75844   CTTCTGATGTGAAAC      TGCCGGATGCGGCG TAAA CGCCTTATCCGGCC       TACGGTTGATACGGT  71 76
        yihV NONE
        yihW NONE
        yihX NONE
         rbn NONE
         dtd NONE
        yiiD 3558215 .. 3558234 -  -7.8  -2.74756   AAATGACCTGAATGA            GAGAGGCA GCAC CGCCCCTC             TCCATCAGCTACTCT  60 34
        yiiE 3557156 .. 3557177 -  -4.5  -3.12351   GTTTTTTATATTCAA           GAATGAAAA ATTT TTGTCATTC            CTTATGCTCCTTACA  49 20
        yiiF 3556641 .. 3556670 - -10.7  -3.30124   TTGTAGGCCGGATAA       GGCGTTCACGCCG CATC CGGCATGAACAAC        GCGCACGTTGTCAGC  80 67
        fdhD 3549791 .. 3549825 -  -9.4   -3.5782   AATTCACGAAATGAA     TAAGTCCTGCAATTTA ATA TATTTCGCAGGACTTA     TTTTAATTAATTGCT  77 32
        yiiG 3548261 .. 3548291 -    -6  -2.70946   CACAACACCATATTA       CCGCCGATGAAGCA CAA CGCATCATCGCCCG       CGAAGGCGAAGGTGA  51 358
        rhaS NONE
        rhaR 3537104 .. 3537114 -  -6.8  -2.66106   GAGTGGAACAATGCA                 GGAC GCC GTCC                 GGTAACGGTGTTGAG  52 98
        sodA 3535175 .. 3535193 - -12.4  -5.67063   TTGATCACAAAAAAA             CCACCGCC GTT GGCGATGG             TTCATTTTTTAAGCT 100 83
        kdgT 3533961 .. 3533984 - -13.2  -3.94853   GAACTCAATAGCAAA          CCGGACGAAC GTTA GTTCATCCGG           CTGTGGGGATTAAGG 100 49
        yiiM 3533104 .. 3533115 -  -7.2   -3.4252   TTGCAGGCAGGATAA                GGCG TTTA CGCC                 GCATCCGGCATTTGA  65 95
        cpxP 3530302 .. 3530320 - -14.6   -5.9873   TGAGGATAAAAAAAA             CCCCCACA GCA TGTGGGGG             AAGACAGGGATGGTG 100 66
        fieF NONE
        pfkA 3527965 .. 3527981 -  -9.4   -4.7497   TTGAGGGATTAAAAA              GGCGGA AGAAA TCCGCC              TCATATTGCTGACAA  91 211
         sbp 3526813 .. 3526835 -  -6.9  -5.72622   GTGACAAATAAAAAA           CCCGGTCGC GAGAA ACCACCGGG           TTTGATAATTATCCT 100 48
         cdh 3525631 .. 3525644 -  -2.3  -4.18197   ACGCGGTACTGAAAA               CTCAG GGTG CTGCG                GCATTCGAAGGTGCG  58 377
        yiiR 3523851 .. 3523898 -   -16  -2.84566   AAGAGTTCAGAAGGA TTTTCCGGGTATTGTCATTTGCA TCG TGGAAATAACAAT-CCCGGAAAA AAATAGCAGTAAGAG 100 53
        yiiS NONE
        yiiT 3522889 .. 3522929 - -10.3  -3.35224   ACAGTTGCTGAAAGA  GACCCGGCAGATGACGAAA CAT TTACGTCGCCGACCGGGCC  ATATGACAGCGGAGC  72 56
        yiiU 3517844 .. 3517859 - -10.4   -4.3953   TTGAATGATAAGAAA              GGCACC GCAA GGTGCC               TTTTTTCTGCGTTAC  87 87
        rpmE 3509423 .. 3509436 -  -9.5  -5.64274   TCAGGCACAAAAAAA               GCGCC GTGC GGCGC                TTTTTTCGGAAATCC 100 45
        metB NONE
        metL 3504241 .. 3504263 -   -12  -5.42605   GTAAGAAAAAGAAAA           TCCGGTATGC AAA GCAAACCGGA           CTGCAAATATAAACT 100 176
        metF 3503062 .. 3503100 - -10.4  -2.60392   TATCCTTCAAGTAAT   GAGGGAGAAAACAAGGCT GAT AACCTTATTTTCCCGCCC   TCATTTCGAGGCAGC  70 100
        katG 3500624 .. 3500657 - -19.7   -3.9122   TACGCTGGTAAAGAA     CGTTCAGCGACTGCC AGCA AGCAGCCGCTGAACG      GGGTCAGATTACAGC 100 34
        yijE 3499356 .. 3499390 -  -3.5  -3.80083   AAAATGGAAGTTAAA    GCGCCCGGACAGCAAC ATCG ATCACCGTC-GGGTGC     CTAATCTGGAAACCT  56 303
        frwC NONE
        frwB 3492711 .. 3492728 - -10.5  -3.27525   CTGTGGGAAAGCGAA             CCCGCCC TTGC GAGCGGG              AGAAGAACTTAAGCG  74 34
        pflD NONE
        pflC NONE
        frwD 3488687 .. 3488711 -  -6.3  -4.52347   CAAACAATATCAAAA          TCTGGCGAAGC AAC ACGTCGCCCGA          CGCGGCCCACGCATA  74 516
        argC NONE
        argB 3479860 .. 3479883 -  -5.2  -3.28001   TATTTTGAAATTCAA          TGCCGGAAAGC TGC GCCT-CCGGCC          AACAAAACTTAAGCT  54 34
        argH 3478415 .. 3478433 -  -9.5  -5.24129   TTTTGCCATAAAAAA             GCCCGGC GATAA GCCAGGC             TCAAATTTATACATA 100 50
        oxyR 3477083 .. 3477105 -  -5.7  -4.11216   TGGGCACGCTGAAAA           TTTTGTTCC ATCGG GAAACAAAA           GAGATTCTGGGTATT  65 194
        fabR NONE
        yijD 3474518 .. 3474541 - -16.8  -2.80479   GCGAAGTAAAACCCA          TGCCGGATGC GCCA GCATCCGGCA           TAATACCGATTACTC 100 35
        btuB NONE
        murI 3469933 .. 3469944 -  -4.4  -3.73224   CCACTCGTCAGCAAA                GAAG CAAG CTTC                 TTCCTGTTACCGTTC  58 477
        murB NONE
        birA 3462597 .. 3462611 -    -5   -2.6472   GAAGAGGTCAGACTA               CGCAAA TAA TTTGCA               GGGGAGCGAATACTC  48 48
        tufB 3459490 .. 3459529 - -13.6  -3.72576   GGTTCTGGTACGAAA  GCGTGCAAAAAGGGCATC AAAT GATGCCCTTTTAGTGCGC   ATTGCGTCAAATGTT 100 49
        secE NONE
        nusG 3458320 .. 3458358 - -13.3   -4.8543   CAAGGCCCATAAAAA   CAAAAGGCGCGAAATTG TATTC CAATCTCACGCCTTGTG   CAACGATTAAATCGC 100 60
        rplK NONE
        rplA 3457053 .. 3457089 -  -6.6  -2.87136   GCATTAAGCATTATA   CGTGGG-GGTAAGATTG TAGA CAAAATCACCGCCCACG    TAAAGGCATTAGTTT  56 34
        rplJ 3456182 .. 3456195 -  -3.8  -4.07746   GCGTTAAAAAGATAA               CTGC GATTAA GCAG                CTTCTTTCGCATCGC  59 18
        rplL 3455691 .. 3455716 - -17.7  -4.64766   CTTACAGCGCAAAAA         GGCTGGTGACT AAAA AGTCACCAGCC          ATCAGCCTGATTTCT 100 65
        rpoB 3451361 .. 3451388 - -15.6  -2.65298   CGGAGTTAGCACAAT        CCGCTGCCGGGT TTTA ACCCGACAGCAG         TGACCTGTTTGAGCG  93 45
        rpoC 3447068 .. 3447081 -  -9.5  -5.60993   CCCCCCATAAAAAAA               CCCGC CGAA GCGGG                TTTTTACGTTATTTG 100 52
        htrC 3446335 .. 3446350 - -10.4  -3.53343   AATTCTCTGGCGAAA              CCCACC TTAA GGTGGG               TTTTGTTATTTTGAG  77 31
        nudC NONE
        hemE 3437895 .. 3437906 -  -2.2  -2.63382   CGCGAGATCCATAAT                CACT CCTT AGCG                 GTGATACTGTTCAGA  39 20
         nfi 3437192 .. 3437208 -  -4.4  -3.55444   TGTTGAGTTCTCAAA              TACGGA AATTA TCCGCA              GTTTACCTGAATTAG  54 37
        yjaG 3436454 .. 3436466 -  -4.1  -3.65351   CGAGTGCGACGGAAA                TGCCA GAA TAGCA                CTCTCCTGCATACAC  53 146
        hupA NONE
        yjaH 3435168 .. 3435179 -  -5.8  -3.57263   ACTTTTACGCTCAAA                GCAG CGCA CTGC                 AACAGCAACTGGTGA  60 266
        zraS NONE
        zraR 3431704 .. 3431724 -  -3.3  -4.05788   GCCTGTGAAAGCAAA           CT-GGACG AGAAAA CGTCCGAG            TGGGATGAACGCGCT  58 337
        envR 3412329 .. 3412343 -  -5.6  -5.21683   AGTGAAAAAAAGAAA               GACCGG CAA CCTGTC               AAAACGAAGCCGGTT  88 340
        yhdA 3401231 .. 3401254 -  -3.8  -4.14243   TATTCTACGTGAAAA          CGGATTAAAC GGCA GGTTAAACCG           AGTATCTTTGTGAAT  59 18
        mreB 3399862 .. 3399889 -  -8.4  -2.66316   TCTCGTATCAGACCA        GGCAGGGTAAAC AGAC ACTTCCCCTGCC         TGCATCCGATTACTC  63 35
        mreC NONE
        mreD NONE
        yhdE NONE
         rng 3396153 .. 3396173 -  -2.4  -2.63208   TGTGACTCAAAAACC            CTTTGCCG GATGG CGGCCCAG            CATCTGTTTACATCA  39 33
        yhdP 3392176 .. 3392225 - -12.1  -3.30124   TTGTAGGCCTGATAA GACGCACAGCGTCGCATCAGGCAA CGG CTGCCGGATGCGGCG-TGAACGCC CTATCCGACCTACGG  85 113
        tldD 3390333 .. 3390346 -  -2.3  -3.86897   GTTACGTTGTACAAA               CCTGT GCCA ACGGG                TTCCCCTCACCCTAA  53 117
        aaeX NONE
        aaeA 3388059 .. 3388070 -  -2.2  -2.97029   CGTGATTAACCAAAC                TCAC GCAG GCGA                 TGGGCCATTTTACGG  41 4
        aaeB 3386050 .. 3386068 - -11.7  -5.17353   ATAGCCATGAAAAAA             CCGACGC TTTTG GCGTCGG             TTTTGACTTAACTAT 100 33
        yhcO 3385682 .. 3385702 -  -8.1  -2.78384   TCTTGTCCGACGATA            TTGCCCCCG GTT CGGGGGCTT            TTTTTTGCGCTAATG  60 35
         mdh 3383138 .. 3383169 - -12.5  -4.07568   GTCGTGCGCTCAAAA      CAAAAAACCGGAG TCTGTG CTCCGGTTTTTTA       TTATCCGCTAATCAA 100 41
        yhcM 3378631 .. 3378641 -  -2.6  -3.59814   CCAGCACACAAAAAG                 TTTT GGG AAAA                 AAACTTTCTTGTAAC  50 109
        rplM NONE
        rpsI 3377618 .. 3377631 -  -9.5  -5.64274   TTAGCTATAAAAAAA               CCCGC CGAA GCGGG                TTTTTTCGAAAATTG 100 64
        sspA 3376642 .. 3376652 -  -3.2  -2.60797   TCCATACAGATTAAC                 TCCG GCC CAGA                 CGCATTTCACGTTCT  42 10
        sspB 3376103 .. 3376133 - -12.7  -4.77157   TTAAGTCATTAAAAA       GACAAAACAGGCC GCCTG GGCCTGTTTTGTA       TTACTTCACAACGCG 100 26
        nanR 3373465 .. 3373480 -  -2.6  -2.91276   GCTTGTCTGATAAAC              GATATA CCTT TATACC               TGTTATACCAGATCA  42 98
        nanA 3372491 .. 3372540 - -10.9  -2.89683   ATTGTAGGGTACAGA TGCGTTTATTTCCCCTCACCCG GTAGGGG CGAGCGAGGGGAAAC-AACTCA CCCGCGCTCTTGCAT  75 23
        nanT 3370912 .. 3370931 - -10.7  -2.78679   TTCCCTTAGCGAAAG            GCCCGGT ACATAG ACCGGGC             AACAGGATTAACTTT  74 33
        nanE NONE
        nanK NONE
        yhcH 3368672 .. 3368684 -  -3.3  -3.32536   AAAGGAGCCGGAGAA                GCGCA TTA TGCTC                TGGCAGGTTTGCCTA  47 210
        insH 3365056 .. 3365066 -  -6.8  -3.86995   TGAAACGGATAATAA                 CAGG ATG CCTG                 CTGCTGAACTTCGCC  68 516
        yhcC 3352975 .. 3352987 -  -3.3  -2.71263   AATTCCCCTCAACGA                CCTAC TCC GTTGG                AGGTAGCCACGGACG  43 14
        arcB 3350449 .. 3350459 -  -2.4  -3.90048   GCGGCCTGAAAAACA                 GTGC TGT GCCC                 TTGTAACTCATCATA  53 110
        elbB NONE
        mtgA 3348496 .. 3348509 -  -5.9  -3.06162   GACTGGAGTGGAATA               CCGCG CTAT CACGG                TACCGTTGAGACGGA  53 452
        yrbF NONE
        yrbE NONE
        yrbD NONE
        yrbC NONE
        yrbB 3336734 .. 3336758 -  -7.2  -5.05712   ATAAATAAGCAAAAA         GCCTCG-CTGA TAAA TCAGACAAGGC          TCGACTTGCAGGCAG  86 85
        yrbA NONE
        murA 3335005 .. 3335017 -  -4.8  -3.52102   AGTTTATCGACAGAA                CGCA GTTGA TGCG                TAGCTACACTAAACC  53 98
        rplU NONE
        rpmA 3332667 .. 3332688 - -15.9  -4.75174   TATCGAATGTAAAAA           GCCCCGCAA CGTG TTGCGGGGC            TTTCATCCGTTACCG 100 54
        yhbE NONE
        obgE 3330259 .. 3330285 - -15.9  -4.71382   ACAATTAGTCAAAAA         GAAACCCCGGC ACATG GCCGGGGCTTC         AGATTATTGACAAAG 100 177
        greA 3328031 .. 3328045 - -12.8  -4.36914   TGTTCGTTGATAAAA               GGCCGC ATA GCGGCC               TTTTTCCTTTCTTTA 100 74
        rrmJ 3326821 .. 3326835 -  -2.8  -3.40899   AACCTCTTATTACAA               CTGTGT TAA AAACAG               CGTCAGGATACTCTA  46 80
        ftsH 3324801 .. 3324820 - -12.8  -5.56673   ATTGATAAGAAAAAA            CCCCGGAG CACG CCCCGGGG             TTTTCGGTACAAATA 100 61
        folP NONE
        glmM 3322549 .. 3322561 -  -9.1  -5.24129   TTCGCTGAGAAAAAA                GGCGA CAA TCGCC                GCCTTTTTAGCCAGT 100 52
        secG 3321897 .. 3321912 -    -9  -5.48054   ACCAAAACGAAAAAA              GACGCT TTTC AGCGTC               TCTTTTCTGGAATTT 100 141
        yhbX 3319665 .. 3319684 -  -2.1  -4.68593   CTGACGATGGAAAAA            GGCGA CTCGGTGTTC TCGCC             AGATGATCGTATTGG  66 184
        yhbC 3317417 .. 3317433 -  -6.5  -2.51207   CAGACTATTAAAAGT              GGGGAAC CAG GTTCGCC              TTCTGGATATTACTC  53 1
        nusA NONE
        infB 3313056 .. 3313070 - -11.4  -5.24129   TCTCCTGACAAAAAA               GGGGCT GTT AGCCCC               TTTTTAAAATTAATT 100 152
        rbfA NONE
        truB 3311569 .. 3311595 -  -2.3  -4.06361   GTATATAGAATGAAA        GGA-CGCCGA TCTCTAAT TCAGCGATCC         CAGTGTACGTTACGC  55 118
        rpsO 3311232 .. 3311248 - -10.8  -5.03314   GTCAGCTTGAAAAAA              GGGGCC ACTCA GGCCCC              CTTTTCTGAAACTCG 100 47
         pnp 3308855 .. 3308876 - -15.1  -4.07568   CCTGCCCGGTTAAAA           GCCCCCCGC CGCA GCGGAGGGC            AAATGGCAACCTTAC 100 37
        nlpI 3307835 .. 3307860 -  -7.5  -4.04023   ATTAACGAACAACAA         CGCCCTCACCC GTTA AGGTGATGGCA          ATCAAAAAAGATTAC  72 60
        deaD 3305760 .. 3305782 - -10.6  -5.82281   AAAGACAGAAAAAAA           GCCCCGAT GGTAAAA ATCGGGGC           TGTATATATTATTTT 100 69
         mtr 3304364 .. 3304386 -  -8.4  -2.98823   GCTGTCCTACATAGA           CCTGATAAGC GAA GCGCATCAGG           CATTGTGTAGGCAGC  66 67
        yhbT NONE
        yhbS 3299956 .. 3299980 -  -2.1  -3.60151   CGCGGGAAAGGAGAA         CTAACGCTGG TGTTTT CC-GCGCCAG          TGGGCGATCGTTCGC  49 155
        yhbP 3299273 .. 3299289 - -10.1  -2.70946   GTGGTTGATAAAGAT              CAGCTGG TTA CCAGCCG              GACACCGGACGATCT  67 63
        yraR 3297998 .. 3298008 -  -5.4  -2.65264   TGACCAGTCATAGCA                 TTCC CCA GGAA                 TAAGTTATGATAATT  50 83
        yraQ 3296917 .. 3296928 -  -7.2  -3.50393   CCGTAGGTCAGATAA                GGCG TTTA CGCC                 GCATCCGACATGTTT  65 50
        yraL 3292290 .. 3292322 - -11.5  -4.07885   CATCGTGCGGTAAAA     GAAGACGTTGCGTT TTGATT AACGCAACG-CTTC      GGCACTGTTACCCCT  91 33
        agaR 3277598 .. 3277609 -  -5.8   -4.7416   GCAAAATGTTAAAAA                GAGG ACAT CCTC                 CTGCCGACTGGGAAA  81 127
        garP NONE
        garL NONE
        garR 3271701 .. 3271713 -  -2.6  -3.05844   GCCCGGATTGCAATA                CGCC ATCCG GGCA                CGACGTCATTAACGA  43 34
        garK 3270036 .. 3270063 -   -15  -4.07568   TCTGCCCCTCCAAAA        GCAAAAACCCGC CGAA GCGGGTTTTTAC         GTAAATCAGGTGAAA 100 442
        tdcA 3265912 .. 3265932 -  -2.5  -3.54146   CGCCTGAATTAAATA            TGTAGGTAA CCG TAACCGACA            CCTGCAAGACAGACA  48 75
        tdcB NONE
        tdcC NONE
        tdcD 3262006 .. 3262019 -  -3.7  -3.93664   ATCGAATACATGAAA               GCCAG CATC CGGGC                CAGGGTGGAGCACCC  58 226
        tdcE NONE
        tdcF 3258336 .. 3258370 - -11.5  -3.05384   TTGCCGTTCAGTGAA    GTGGAGCGGAACGACC TTAC GACCGTCCCGCTC-AC     GAGGCTTTACGCACT  79 32
        tdcG 3256899 .. 3256916 - -11.3  -6.00086   AGATCACAAAAAAAA             GGTGCAC ATTT GTGCACC              CAAGGATGAAAGCTG 100 50
        yhaO 3255316 .. 3255330 -  -2.8  -4.90217   CAAACATATTAAAAA               CCTTAA AAT TTCAGG               TAAATCAAGAAAATG  70 30
        yhaM 3253722 .. 3253750 -  -2.3  -4.61527   AAAATTGGCCAAAAA       GCGCCAGC-CGG TGAAGC CCGTGGTGGCGA        AAGAACCTGCTCGCA  66 272
        yhaJ 3251933 .. 3251952 -  -9.2  -2.62425   AATTAATCTTAGAAT            TGGGGCGA TATT TCGCCCCT             TTTTATTAACAATAA  66 47
        uxaC NONE
        uxaA 3240432 .. 3240456 - -12.9  -4.21922   GTATGGAAAAGCAAA          CGGCGCTTCAC ATT ATGAAACGCCG          TTTTTTATTAACAAC 100 52
        ygjV 3239828 .. 3239838 -  -2.4  -3.34517   ATCGTCTGGCAAATA                 GCGC CCT GCGT                 AATTAATTGTTTAAC  45 36
        ygjO 3233150 .. 3233176 - -19.6  -3.52073   TTGGCAATATGATAA         CATCCGTTGCCA GAT TGGCAACGGATG         AATTTATCTGTGTGA 100 244
        ygjN NONE
        ygjM 3232210 .. 3232225 -  -4.6  -3.76641   AGGGCAAGAGCCAAA              CCGCGC GCTG GCGCAA               CCGCTGATTGATAGC  58 184
        ygjH 3219537 .. 3219565 - -14.7   -3.9344   AAGCGTAATATCAAA        TCGGATGGCGA TACGACG TCGCCATCCGA        TCTTTTTATACGACG 100 31
         aer 3216007 .. 3216022 -  -3.3  -5.72622   TGCACAAATAAAAAA              GATCA TTGCGG TGATC               GACCGCGCCGCTTTT 100 215
        yqjH 3214341 .. 3214362 - -14.5  -3.91597   ACCAGATATAGCAAA           GGCTGACGA GAAA TCGTCAGCC            TTTTTCTTTTTATAT 100 46
        ygjF 3213600 .. 3213618 - -11.7  -3.85698   GGCCCTCTGCACAAA             CGCCACC TTTTC GGTGGCG             TTTTTTATCGCCCAC  93 30
        ygjD 3207999 .. 3208009 -  -2.4  -2.85668   CATTCTTACACCATA                 CGCC ACC GGCC                 CCAGTCCGATTTACT  41 202
        ygiP 3203669 .. 3203681 -  -3.3  -3.22909   TTAAAGGAGGAAAAG                GCGTT GCT ACCGC                TTTTGGTGCCATCGC  45 324
        folB NONE
        bacA 3201861 .. 3201874 -  -8.1  -3.30124   TTGTAGGCCTGATAA               GACGC GCAA GCGTC                GCATCAGGCGTTGAT  65 117
        ygiF NONE
        glnE NONE
        rfaE 3193758 .. 3193777 - -11.4  -3.71649   GGCTGAAACGGGAAA            GCCCCTCC CGAA GAAGGGGC             CTTGTATAAGGAAAG  91 224
        glgS 3190374 .. 3190389 - -11.8   -4.5394   ATACAAACACTAAAA              CGGGCC ATCA GGCCCG               TTATATCAGTGCTCT 100 31
        ribB 3182412 .. 3182433 -  -5.9  -5.63236   AGGGAAAAATAAAAA           CCGAAGCCTG CTA CAA-CTTCGG           TTTCTTGATTAAGGC 100 61
        zupT 3180247 .. 3180268 - -15.9  -2.84619   GAATAAGCCACGATA           CCGGATGGC ACTC GCCATCCGG            TAATTGTTAGCCTAT 100 32
        nudF NONE
        yqiB NONE
        cpdA 3174662 .. 3174676 -  -2.8  -2.93769   AAAGAAGCGTAGACA               TCAGTA GCC TTCTGA               AGCGGTATCAGGTTG  42 11
        yqiA 3174088 .. 3174099 -  -4.4  -2.88544   GTTGATCGTCAGAGA                TGGT GCAG ACCA                 AGAAAATCGACGATC  48 7
        parE 3171650 .. 3171661 -  -2.2  -4.13995   GTTCCATAAAGCAAA                CCAA TTCC TCGG                 TATGGAACCGCTGCC  56 524
        ygiZ 3170371 .. 3170386 -  -6.8  -3.87815   GCCCACCCGGACAAA              CCGCTA CCGG CAGCGG               GCTTGGGCTATCGAT  68 174
        ygiW 3167908 .. 3167930 -  -9.1  -2.90496   CTCCCTGCGAAATTA           TTCCCGGGA ACGCG TCCCGGGAG           CGGTAACAATTACGG  67 35
        ygiV 3167345 .. 3167365 -  -3.9  -4.41114   TGACCATATAAGAAA            GTGGCGC ATTAGTA GCGCCAG            TTTGAAGCAGGAATT  64 65
        ygiU NONE
        ygiT 3166481 .. 3166495 -  -4.9  -5.63517   CCGGTAAAGAAAAAA               GCGAG TTGCC CCCGC               TTTTCCATTAATTAA 100 37
        ygiS 3164732 .. 3164758 - -11.5  -3.10732   AGATCAACGTGAATA         GCGCCGCCGGA CGTGC TCCGACGGCGA         TAAAGGCATCAATGT  79 34
        parC 3162223 .. 3162238 -  -2.6  -4.07568   CCGCTCTCTGGAAAA              GCGTATT GTT AAT-CGC              AACGCATGAATAAAC  56 158
        plsC 3161358 .. 3161384 -  -2.2  -3.33151   CTGGCTAAAGTAATA         CCGTGCAGGAAA GTG TTCCCCGCAAAA         ATACAGATTGCCGAC  45 41
        sufI 3159879 .. 3159911 - -12.8   -2.6993   AGAAATCGAAAGGTA      TTCCATACTCGCCC TCCTC GGGCGAGTATGAAG      ATTACGGTACCGGAT  82 27
        ygiQ 3157549 .. 3157576 -  -6.9  -5.73339   AGAATGATAAAAAAA        TCCCCGGTAGC GTGTCA GTTGCCGGGGA         TATTTTTTAACGTCC 100 32
        yqhC 3152776 .. 3152795 -  -2.1  -3.16288   TAAACGCCATGAAGA            TCAGGTA ATGACG TTCCTGA             TGATCCTGCCAATTG  43 148
        exbB NONE
        exbD 3149208 .. 3149234 - -13.8  -5.44119   TTTAGGTTAAAAAAA         TGCCCGGTTG TGAAAAG CAACCGGGCA         TCATTGTGAATTCAC 100 265
        yqhA 3147605 .. 3147625 - -15.4  -3.62775   ATGACCTGTTAATAA            CGGGCGCG CGAAC CGCGCCCG            AATCAGATCAGTGAT 100 33
        yghW 3145110 .. 3145124 -  -2.8  -3.14931   CGTATGTTTGATCAA               TTTTCG AGG CGATAA               CCGGCCATAAAAAAG  45 7
        hybO NONE
        hybA NONE
        hybB NONE
        hybC NONE
        hybD NONE
        hybE NONE
        hybF NONE
        hybG 3138324 .. 3138355 -   -13  -2.58579   GCAATCGTGCACAAT      GCCTGATGCGACGC TGCC GCGTCTTATCAGGC       CTACGAAAGCTAATC  84 42
         gss 3135268 .. 3135304 - -16.8  -3.16668   GAATATTTTGATTAA    TCCCCGTACTGATTAT TCTTC ATAATCAGTACGGGGT    TGCTACAACATGTAT 100 40
        pitB 3133487 .. 3133521 - -13.7  -4.68994   ATCACTAGTCAAAAA     TGGAAATGCCCGATC GCCAG GACCGGGCATTTTCA     GGAAGGTTAAATCAA 100 32
        yghS NONE
        yghR NONE
        yghQ 3129951 .. 3129961 -  -5.4  -4.22748   CATGAAGAAATGAAA                 TGAC TGA GTCA                 GCCGAGAAGAATTTC  67 61
        yghO 3127548 .. 3127576 -  -2.9  -3.35679   TGCGCGGATCTACAA        CGCGGTGTTGCAG CGG CTGCCGCACGTCG        CCCAGCGCGCAGCAC  47 148
        glcD NONE
        glcE NONE
        glcF NONE
        glcG NONE
        glcB 3120251 .. 3120276 - -12.6  -2.83164   GCAGTTACTATCATA         GCCCCGACAA TAAAAC TTGCCGGGGC          TTTTTTGACGCTATT  82 39
        yghK 3118217 .. 3118243 - -12.4  -3.58779   AATAATGTAAATGAA         GCCGGATGAT ATTAACG ATCATCCGGC         TTTATTGATTTACGA  95 35
        yghJ 3113125 .. 3113158 - -13.1   -2.8294   TAGGCCCGATAAGCA     GGCGCATCGGGCAAA TGTG TTAACCCGGTGCGCC      TTATTTCATGCCGGA  85 73
        pppA 3112172 .. 3112188 -    -3  -3.18144   AATAAGAGTTAAAAT              GTCACT TTGAT AATGAC              GTGGTTATCATTAAA  45 36
        yghG 3111675 .. 3111689 -  -8.6  -4.13872   ATTGAATGAGATAAA               TTCGTG CGT CACGAA               AAACAACCCGCGCCA  78 59
        yghF 3110431 .. 3110447 -  -7.9   -2.7806   GCGAAAGCGGTAAAT              CCTGCTC ATT GAGCTGG              GCGCGGAACATGACC  60 288
        yghD 3109112 .. 3109128 - -11.5  -3.65581   ACTAATTCTTAAGAA              CCCGCCC ACA AGGCGGG              TTTTTGCTTTTGGAT  87 143
        speC 3105642 .. 3105663 - -11.5  -5.30616   TTACGCAAAGAAAAA           CGGGTCGCC AGAA GGTGACCCG            TTTTTTTTATTCTTA 100 38
        yggH NONE
        yggL 3100300 .. 3100323 -  -8.8   -5.4505   TCCCTCAAGAAAAAA          TCAGGCCAGC ATTT GCTGGCCCCA           GATTGATAACAAAGT 100 165
        yggN 3099522 .. 3099544 -  -9.2  -4.12315   AAACGAAGAATTAAA           CGGCATAAAA AAG TATTATGCCG           TCTTAAAATAGAGGA  80 41
        ansB 3098310 .. 3098330 - -14.7  -4.74103   GTCTGAAGTGAAAAA            GCCCCGGCA CGA TACCGGGGC            GAGGCGATTAGTACT 100 33
        yggM 3096773 .. 3096785 -  -6.2  -4.30576   TGCGTACCACCAAAA                CGCG TCATC CGCG                TGGTTTTATGCAAGG  72 454
        yggR 3092510 .. 3092527 -  -7.7  -4.15044   CGGGCGCTCAACAAA             GGCAAAG TTGA CTCTGCC              TCTGCGGTTATTATT  76 254
        yqgD 3084767 .. 3084784 -  -8.5  -4.52703   GAAACCACGAGAAAA             CTCTTGT TTTT ACAAGAG              CGCCCTTGTTCAGTC  87 296
        yqgB NONE
        speA 3082489 .. 3082521 - -14.9  -5.71712   GTCGATATAAAAAAA      CCCTTCCGCGTCG TTAGGCC CGACGAGGAAGGG      TTGGATTTGTCACAA 100 95
        speB 3081462 .. 3081493 - -10.8  -2.52464   CGGGTGCCGAACGTA      GGTCGGATAAGGCG TTCA CGCCGCATCCGACA       TTAATGGCACGTTTT  74 65
        tktA 3078265 .. 3078280 - -10.4   -5.5074   CAAGGTAATAAAAAA              GGTCGC CGAA GCGACC               TTTTTACCCGAAATG 100 45
        cmtB 3077543 .. 3077559 -  -3.7  -3.34534   TAGAGGAGAGAGTAA              TTATCCG CGG CTGATAA              TGTCCGCTAATTGTT  50 9
        cmtA NONE
        yggP 3074819 .. 3074847 -    -8  -2.97489   GTAACGCGAAATAAT        GGCCACGCCAGG GACAT CATTGCGCGGCC        TCCCCGATATCAACG  61 13
        yggF NONE
        yggD NONE
        yggC 3072378 .. 3072403 -  -2.6  -3.72576   TTTTCCCTGAGCAAA         TTTGCCAGAC AGAGTA ATCCAGCAAA          TCGTCCGGGGAAACC  52 254
         epd NONE
         pgk 3070088 .. 3070105 - -12.7  -3.90922   AGCGCGCTGAAACAA             GGGCAGG TTTC CCTGCCC              TGTGATTTTTTACTT 100 35
        fbaA 3068780 .. 3068796 - -11.5  -5.40072   TTTTGGCGAAAAAAA              GACCCGC AGA GCGGGCC              TTGAGATAAGCAGAA 100 50
        mscS 3067569 .. 3067594 - -11.9  -3.33839   AAAACTAATAAGAGA         GAGGCCAGAGA GTAT TATCTGGCCTC          AGCGTTGATTACGCA  85 34
        argO NONE
        yggE 3065965 .. 3065990 - -13.3  -2.64472   TATCGGGTAAAGGCA         TTAGCCCGACG AATA CGTCGGGCTAC          AAATATTATTGTGCT  84 31
        ygfI 3064849 .. 3064861 -  -3.3  -4.11216   TCGCTATCTGGAAAA                TGCGC CTG GCGGA                CATATTCACCACGAT  58 97
        yqfE NONE
        rpiA 3057133 .. 3057151 -  -3.2  -5.27399   CAACATATCAAAAAA             TAATATTG CGG CAATATGA             ACGTTTGCGTCGCGA  77 196
        serA 3055790 .. 3055812 - -15.6  -5.66684   GAAGGGATAAAAAAA           CGGGCAAGTC AGT GACCTGCCCG           TTGATTTTCAGAGAA 100 47
        ygfB NONE
        pepP NONE
        ubiH 3050991 .. 3051003 -  -3.3  -3.05597   TTTATTCCTTAAAAC                CGCCT TCA ACGCG                CCACCCAACCGAGGG  45 18
        visC 3049704 .. 3049727 - -10.3  -4.39386   TTCAAATGAGGAAAA          TCTCCCGGC GAAAAA ACCGGGAGA           TGAAAGTGTGATGGG  87 69
        gcvT 3048232 .. 3048252 -  -8.9  -3.16667   CAAAAAAGTAAATCA            CGCGACGGC TTT GCCGTTACG            CACAAAAACAGGTTT  70 2
        gcvH 3047750 .. 3047791 -    -8  -3.14132   CTCTCTCCTTACGAA GAGAGTGAGGGTGAGGCA TAAATT TTCCTCACCCTGATCCTC  TCCCGCAGAAGAGGA  64 50
        gcvP 3044785 .. 3044798 -  -9.5   -4.7373   TCATCTGACTAAAAA               GGCGC CGAA GCGCC                TTTAGAAAATAGTCG  91 51
        ygfF 3043770 .. 3043795 - -13.4  -2.79023   TAAGTCGATGAAGTA         CCGGATGCAA TACTTG TTGCATCCGG          TCAGACAACTTCCCT  85 44
        yqfB 3041863 .. 3041874 -  -4.4    -3.281   GCGTAACTGAGAATA                GTTC CAGT GAAC                 ACCTGTTAGCTAAAA  52 119
        yqfA 3041061 .. 3041072 -  -7.2  -3.34962   CCGTAGATCGGATAA                GGCG TTCA CGCC                 GAATCCGGCAGTTGT  63 98
        ygfY NONE
        ygfX 3038693 .. 3038705 -  -4.8  -2.72144   GGATTTTGGTGAAAT                CCAG GAAGA CTGG                GAAGCCGTCTGGGAT  46 392
        xerD 3037503 .. 3037518 -    -4  -2.87132   CGTTCTTTTCAGACA              TCACGCC CGC GG-GTGA              TGCTGTTGATGAAGT  46 10
        dsbC NONE
        recJ 3034981 .. 3035007 - -11.7  -3.30903   AAAATGCGGTGATAA        GAGCG-GGATTG TACC CAATCCACGCTC         TTTTTTATAGAGAAG  85 47
        prfB NONE
        lysS 3032275 .. 3032292 - -10.5  -5.95539   GCTTAAATAAAAAAA             CCCCGAC ATTT GCCGGGG              TTGTGAGCATAACGT 100 46
        ygfT NONE
        ygfS 3027149 .. 3027174 - -11.1   -3.1352   GGGCAATCTAATAGA         TTCTCCGCGCC TTTC AGCGCGGAGAT          TTCTTTCAGAGAGGA  78 31
        yqeC 3012925 .. 3012939 -  -9.2  -3.14683   ATATCCTTTCAGTAA               CCCGGA ATA CCCGGG               CCGCTAATTCACAAA  70 29
        yqeB 3011056 .. 3011081 - -11.8  -3.78329   TGTCAGTAATTTAAA         GGCCGGGTGG GTAATA CCATCCGGCC          AAAGATTGTCAAGTA  93 214
        ygeV 3002628 .. 3002656 -   -14  -3.31541   AAAACGAAGTAAAAG       GATATCCGGCCTG AATT CAGGCCGGAT-TC        ACTGAGGTTATGTGT 100 33
        ygeR 2997675 .. 2997685 -  -5.4  -2.87881   GAACCCTCGTATAGA                 GCTT GGG AAGC                 TCTCGTTCTACCATT  51 132
        ygeQ NONE
        ygeP 2996296 .. 2996315 -    -8   -2.5076   AACTAGTATTAAGAC            TATCACTT ATTT AAGTGATA             TTGGTTGTCTGGAGA  59 55
        insC NONE
        insD NONE
        ygeO 2994582 .. 2994592 -    -4  -3.01791   ATTTTTTCTTTAAGA                 GAAA CTA TTTC                 TTTCAATCCATCAGA  47 51
        ygeM 2993888 .. 2993898 -  -3.2  -5.40072   TTTTGCGTAAAAAAA                 TACC ACA GGCA                 TTAAAAAATCATGAG  81 97
        ygeL NONE
        ygeK 2992610 .. 2992623 -  -3.9  -4.25283   ATGCGCTCACCAAAA               GTTAA ATTC TTAAC                CATCTTCACGTTTTG  62 518
        yqeK 2988426 .. 2988436 -  -5.4  -3.82205   GTAACAGAGCAATAA                 TGCA TTG TGCA                 AGGTAAACTAAAATA  61 180
        yqeF 2982893 .. 2982907 -  -3.6   -4.8622   GTTTTCAATTAAAAA               TAAAAC AAT GTTTCA               TTTTTAAGTTAAGGA  69 185
        kduI NONE
        kduD 2981113 .. 2981130 - -12.7  -5.29782   TACAGGTATAAAAAA             CCCTGCC ATGC GGCAGGG              TCATAAAAGTAAGAA 100 48
        araE 2979387 .. 2979413 - -18.8  -5.30155   CTATTAACGAAAAAA         GGGCCGGATGTA CAG CACATCCGGCCC         GTGAAATCAGACGCC 100 32
        ygeA 2978348 .. 2978376 -  -3.7  -2.93869   CATGATCGTAGAAAC        CCACAGCGCCG CGTCAGT CTGCGCAATGG        TACGGGCGGGGGTAG  45 248
        lysA 2976279 .. 2976290 -  -3.6  -2.76263   GTCATCATGCAACCA                GCGA CTAA CCGC                 AGTTAAAGCAATTCC  43 28
         aas NONE
        ygeD 2971296 .. 2971321 - -16.3  -3.27475   TCCGGCACCATAAGA         TTAACGCCGGT TAAA ACCGGCGTTAA          ATATTAATGACGGCG 100 29
        nudH NONE
        ptsP 2964744 .. 2964754 -  -6.8  -3.68506   GAACAGCGATTGAAA                 TGCG CGC CGCA                 GGTTTCAGGCGCTCC  64 115
         lgt NONE
        thyA 2962976 .. 2962995 - -10.7  -5.44119   CGGAGGGTAAAAAAA            CCGACGC ACACTG GCGTCGG             CTCTGGCAGGATGTT 100 47
        ppdA NONE
        ppdB NONE
        ygdB NONE
        ppdC NONE
        recC 2957651 .. 2957669 -  -7.4  -2.69471   CTATGTTTATATAAC             CATCAGTC CGT GACTGGTG             CGCATCATAAAGTAA  58 72
         ptr NONE
        recB NONE
        recD 2949240 .. 2949284 - -12.9  -4.30978   GGTAAGCGATGAAAA TCGTCGGATGCGACATGCG TAACACT CGTACGTCGCATCCGGCAA TTACGTTTATTCCCG 100 32
        amiC 2946392 .. 2946405 -  -5.9  -5.24129   GTCTCCCATAAAAAA               GCGCC ATTC AGCGC                CTTTTTATCATCCCC  83 33
        mltA 2944518 .. 2944538 - -10.4  -4.93365   CCTCAGAATTAAAAA            GGGCGAGG TTATC CCTCACCC            TAAACGCATAAATGC  93 224
        ygdL 2943650 .. 2943687 - -17.1  -3.59946   GGTTTAAGCACAGAA   CCGGGTCGGATAAGACG TTCG CGTCTCATCCGACCTGA    TTGTTTAACCCTGAC 100 30
        ygdI 2941530 .. 2941549 - -10.7  -2.57423   ATAGTGATTAATGTA            GCACCGC CTAATT GCGGTGC             TTTTTTTTACCTTGC  74 50
        gcvA NONE
        ygdD NONE
        ygdE 2938703 .. 2938724 -  -2.9  -3.09635   ATCTGGATGAGGTAA           CGCACATTA TTTC TGATGAGCG            CCAGGTTGCAACTTC  43 100
        fucA NONE
        fucO 2930276 .. 2930287 -  -2.2  -4.74801   GAATCGGACCAAAAA                GC-GC CAC GCAGC                TGCTGGTCGAGTTTC  68 259
         syd 2923110 .. 2923122 -  -7.7  -3.53091   AGCCTTTCCCTGAAA                CACCA TCC TGGTG                TGTCCTGCAGAAGTG  67 294
        yqcC NONE
        yqcB NONE
        yqcA 2920909 .. 2920927 -  -4.4  -4.93898   ATAGCAGTATAAAAA             GCGCGCCA TAG CGGCTCAC             CGTGCAACAACACAA  75 289
        gudP NONE
        gudX NONE
        gudD 2916666 .. 2916685 - -11.4  -3.58522   AGCATCAGTCTCAAA            CCGGCTCC AGAT AGAGCCGG             TTTTGGTTTTCTGTC  87 41
        rumA 2912331 .. 2912348 -  -5.5  -2.80816   CCTTTAGGGACCAGA             CCTGCCG AAAT CGGCAAA              TCGCAACTATTTAAC  50 32
        relA 2910043 .. 2910055 -  -6.3  -3.34534   TACAGTATATATCAA                TCTAC ATT GTAGA                TACGAGCAAATTTCG  59 43
        chpR NONE
        chpA 2909380 .. 2909391 -  -2.2  -3.57144   TCTGTCAGGTGGAAA                CCTG TGAC CAGA                 ATAGAAGTGAGTTAG  49 46
        mazG 2908462 .. 2908477 -    -4  -4.43844   TCAGGAGTGAGAAAA              TAGCCCC TTT GGGG-TA              AATGTTTTTGACGCA  64 98
        pyrG 2906642 .. 2906666 - -18.7  -4.07562   GAAACTCCAGACAAA          CAACGCGTACC CAG GGTACGCGTTG          CCGCTCTAACTTTTT 100 44
         eno 2905255 .. 2905274 - -13.6  -5.37345   CTCAACCATAAAAAA            TGCCAGCC CGGA GGCTGGCA             TTTTTAAATCAGATA 100 50
        ygcF 2903344 .. 2903384 -    -5  -4.08279   AGAGGCGACAAACAA TATAAATGAGTAGAAGTCT TTAC AGG-TTCCACCCATTTATA  ACGCTTATAAATGTT  63 44
        ygcW 2898131 .. 2898142 -  -2.2  -4.55004   AAGAGAAAACAGAAA                CCAC CGTT ATGG                 GTTAGCGCACTAAAT  61 27
        ygcU 2896557 .. 2896578 - -14.5   -3.9461   GTCCGGTAATAAGAA           CGGCTTCTC GCCT GAGAAGCCG            AAAAGGCAACGCCCC 100 67
        ygcS 2895202 .. 2895213 -    -3  -3.12668   CTTTAAACGCTAACA                GAAT GTTC ATTC                 GCACCTCCTACATTT  43 1
        ygcR NONE
        ygcQ 2893297 .. 2893319 -    -4  -4.60797   GGGTGACAGAGAAAA           TCCGCCAACC GCT GATTGCCGGT           GGGCTGGTGTGCGAT  70 281
        cysJ NONE
        cysI NONE
        cysH 2886188 .. 2886213 -  -9.7  -5.45802   CTCGCAAAATAAAAA         CGCCCCCATCA TTTC TGACAGAGGCG          TTTAATTTGTCCGGC 100 46
        ygcB 2883120 .. 2883142 -    -7  -4.55128   ACCGGGAAATTAAAA           GAAGATGTAC ATT GTGCACCTTC           CCTACTTAAGTAGGG  77 92
        ygcL NONE
        ygcK 2880800 .. 2880814 -  -4.2  -3.04598   ATAAAGTTAGACATA               GAAAGG TTT CCTTAC               GCATTTTTGTTTGTG  47 22
        ygcJ NONE
        ygcI NONE
        ygcH NONE
        ygbT NONE
        ygbF 2877090 .. 2877104 -  -4.2  -3.53012   CGCGCGTCTGCGAAA               GCGG TTTATCC CCGC               TGGCGCGGGGAACTC  52 146
        cysD NONE
        cysN NONE
        cysC 2872018 .. 2872035 -  -6.2  -3.15544   TGTTACTTTGACGAA             CCGGGC ATGGAA ACCCGG              TGGTGTCTCAGGATC  57 33
        ygbE 2871557 .. 2871583 -  -4.4  -2.59191   GGATACCGCGACAAC         GCGGGCAAATGT ACC ACATTTGTCCAT         TGTTACGTATACCCA  46 112
        ftsB NONE
        ispD NONE
        ispF NONE
        truD NONE
        surE NONE
         pcm 2867427 .. 2867441 -  -2.8   -4.7254   ATCCCCCAGGAAAAA               TTGGTT AAT AACCAG               TGACATAATTACCGT  65 133
        nlpD 2866210 .. 2866222 -  -3.3  -3.35996   TATTCTGACTCATAA                GGTGG CTC CTACC                CGTGATCCCTTGACG  48 73
        rpoS 2865173 .. 2865196 - -14.6  -4.52857   ATTGTGCACAGAAAA          GGCCAGCCTC GCTT GAGACTGGCC           TTTCTGACAGATGCT 100 44
        ygbI 2858821 .. 2858834 -  -3.1  -4.76193   AACGACAACATAAAA               TATGC CATC GCACA                TGCAGATTATCCGGG  71 314
        ygbA 2855081 .. 2855106 - -15.5  -2.79968   GATTTAACTGCAAAT         TGCCGGACAGA TCTG CCTGTCCGGCA          TACTATTCATGAGGT  93 28
        hycA 2848594 .. 2848608 - -11.4  -3.57263   ACGCCCATCCCCAAA               CAGGCG TAA CGCCTG               CAAAACGGGCAAAGC  87 47
        hycB NONE
        hycC NONE
        hycD 2845148 .. 2845166 -  -3.7  -2.71263   AACTCTCTTTAATCA             CGCCGCC AGCAA GGAGACG             AACGCTAAAAATGCA  45 4
        hycE NONE
        hycF NONE
        hycG NONE
        hycH NONE
        hycI 2841133 .. 2841157 - -12.1  -2.57136   GCACGAACCATGAAG          GCCCGATAAGC GCA GCGCATCGGGC          AATTTAGCATTTGGC  79 97
        ascG 2836867 .. 2836897 -  -7.7  -4.77157   GTAATGCAGGAAAAA      CGATGTCATCGACA CTAG TGACGATGACAT-G       TGATGACAATGTTTA  86 38
        hydN 2836105 .. 2836163 -  -6.7  -3.21099   TCCCGCCATCATGAA TTGCGTAACCCGC-CCTGCCGGACACGAC AGC GTCGCATCCGGCAGTCACAGGTCG-GCGA TACCGCCCGCTCCGT  59 96
        hypF 2833723 .. 2833754 -   -13  -3.04715   TACTGTGCCTAAAAT      GTCGGATGCGACGC TGGC GCGTCTTATCCGAC       CTACGGGGACGCATG  86 100
        norR 2829063 .. 2829080 -  -5.5  -4.15044   CGCTTGCTGAATAAA             GTGCATC ATCT GATGCGC              CGTGACGATGCCATC  67 376
        mltB 2823103 .. 2823147 -    -5  -5.28778   AGGATTCAGAAAAAA GCTGATTAGCCAGAGGGAAGC TCAC GCCCCCCTCTTGTAAAT-AGC TACTGTACTCGCGCC  82 25
        ygaD 2822485 .. 2822504 -    -8  -2.84098   CTGTTGAAGCAATTA            TACTGTAT GCTC ATACAGTA             TCAAGTGTTTTGTAG  61 26
        recA 2821320 .. 2821349 -  -8.5   -5.1925   TTACAACTTAAAAAA       GCAAAAGGGCCGC AGAT GCGACCCTTGTGT        ATCAAACAAGACGAT  95 40
        recX 2820697 .. 2820741 -  -7.3  -3.56675   CAAGCTAACGAAATA TC-GCCACCAGCTCCAGCGTGT CTTA AC-CGCCGG-GCTGGTAACTGA AAAGTGGGAATAAGA  65 79
        alaS NONE
        csrA NONE
        yqaB 2815585 .. 2815604 -  -3.6    -3.543   CGAGAAAAGCGATAA            CGCTTCACT CAC AGC-AAGCG            AACATCCACGGCGTC  50 14
        yqaA 2815153 .. 2815181 -  -2.4  -2.79831   GTAATGGTGACCATA       TGTGCAGGC-CTA CAAT TAGTGCCACCACA        TCATGCCCTGAACGG  40 12
        gshA 2813384 .. 2813396 -  -2.6  -3.69283   GAAGCTATCTAACAA                CGGC ATTTA GCCA                CCTCCGGTAATTTTT  50 168
        luxS 2812821 .. 2812840 - -12.2  -3.50422   ACTAAGTACAACTAA            GCCAGTTC ATTT GAACTGGC             TTTTTTCAATTAATT  88 59
        ygaC 2798040 .. 2798050 -  -8.2  -2.66272   CGGCACGCAAAGTTA                 GCCC GTC GGGC                 TGGATAAAAAATCTG  59 281
        stpA 2796705 .. 2796742 -  -8.4  -2.59039   AACGAGCTTGAGAAG   CGACGCCGGACG-CGCC CTAGC AGCGACATCCGGCCTCA   GTAATTAGATCAGGA  63 30
        yqaE 2795491 .. 2795510 - -12.8  -3.29649   AGTGTAGCAGAGGAA            CGCGGCGC GTTA ACGCCGCG             GGGATGAGCACAGGT  90 41
        ygaU 2794934 .. 2794955 -  -4.3  -3.07816   GCGCCAGTGAGTTAA           TGCGCCAGC ATTT ACTGACGCC            AATTCCCATTATCCA  48 63
        ypjC 2783151 .. 2783165 -  -2.9  -2.62098   TAAGTAAACCAACAT               GAAAA TCACT TTTTC               TTATATTATCGAAAA  40 45
        ypjB 2782148 .. 2782171 -  -7.4  -3.77491   CACCAAATAAATCAA          GGGGTTACAT GAAA ACGTAGCCCC           TTTTTCTTTGGTAGT  68 148
        ypjA 2776772 .. 2776787 - -10.4  -3.92324   CCTGGTAACATGAAA              GCCCAC AGAT GTGGGC               TTTTTCGTTGATGGT  82 40
        yfjV 2771336 .. 2771346 -  -6.8  -3.96148   TTTCGCCACCACAAA                 CAGC ACT GCTG                 CGCCAGCGGCCGCTA  68 171
        ypjL 2770830 .. 2770847 -  -5.5  -4.06904   GTATCTAATTACAAA             GTGACAG AGAG CCGCCAC              GCCAGCGCGGCCAGA  65 1
        yfjU 2770298 .. 2770322 -  -5.5  -3.84406   TCCCTACCATAACAA          CCCTGATTGCC TCC GGCGGTCGGGG          GTTTCTTTTTTCTCC  61 199
        yfjM 2763827 .. 2763837 -  -2.6   -3.3095   AGACATCCGTGACAA                 TTTT GCG AAAA                 TTAAGGAGATGTTAT  46 357
        yfjL NONE
        yfjK 2759848 .. 2759872 -  -7.2  -2.87325   ATTTTTTACAACAAT          GGCCTTTC TTATGGCTG GAAAGGCC          TGATTTGTTTGTATT  59 160
        yfjH 2756062 .. 2756089 - -12.8   -2.8733   TGTCGGATAAAATAT        TTATCAGCCCAG CTCT CTGGGCTGATAT         TTCTAAAAGATCGCA  82 236
        yfjG NONE
        yfjF 2752634 .. 2752650 - -12.3  -5.10077   AAAGACGTTAAAAAA              GGTGCTC AAT GAGCACC              TTTTTTCTGTCTGTT 100 39
        grpE 2748723 .. 2748748 - -14.7  -4.45544   GCGGAGTAACGAAAA         CGGCCCGGCAT TCGC ATGCAGGGCCG          TGAATTATTACGAAA 100 48
         ffh 2744868 .. 2744895 -   -12  -4.43307   GTGTGAATAAAACAA        CCGGACCCCATC GAGG AACGGAGTCCGG         TGTCATATTAAAAGC  95 220
        rpsP NONE
        rimM NONE
        trmD NONE
        rplS 2742787 .. 2742808 - -11.5  -5.51046   CAAACAGATAAAAAA           GGGCCAGCC AATT GGCCAGCCC            TTCTTAACAGGATGT 100 56
        aroF NONE
        tyrA 2737568 .. 2737597 - -15.1  -4.28361   CCAACCTGATGAAAA       GGTGCCGGATGAT GTGA ATCATCCGGCACT        GGATTATTACTGGCG 100 32
        rluD NONE
        yfiH 2732872 .. 2732886 -  -5.7  -3.83998   CTACTGGAGATTAAA               TGAGG TCATC CCTCA               ATTATTCAAGGTTAT  61 98
        clpB 2730229 .. 2730246 - -12.7  -5.04597   ACTTATAGACAAAAA             CGAGCCC CGAA GGGCTCG              TTTTATCATTTACTG 100 35
        kgtP 2722745 .. 2722761 -  -9.4  -3.51032   ATCCTGTAATCACAA              CCCCGT CCTGT ACGGGG              TTTGTTTTTTGGAGG  75 368
        yfiF 2716113 .. 2716140 - -13.4   -3.5394   AAATTTGCGGGGAAA        TGCCGGATGGCA GAGT TGCCACCCGGCT         GATTTATCAGGCTTT 100 32
        yfiD 2714676 .. 2714699 - -16.8  -5.65513   TATTAACGAAAAAAA          GCGGAAGAGG TCGC CCTCTTCCGC           TTAGTAACTTGCTAC 100 48
        yfiE 2713069 .. 2713088 -  -7.1  -3.80625   TGTCGACAAGTTAAA            TGCCGGG TTTAAT CCCGACA             TTATTTTTATCCAGC  68 32
        yfiC 2710492 .. 2710518 -  -6.6  -3.62775   ACCATGCTCCAACAA         GAAATAGACGAA TAT TACGCCCATTTC         CGCGTCTCAAATAAT  63 190
        rpoE NONE
        rseA NONE
        rseB NONE
        rseC 2705968 .. 2705985 - -11.3  -4.32607   GCAAAATGCAACAAA             GCCAGTG AAAT CACTGGC              TCGCGTCTTCCGAAG  93 18
        lepA 2703945 .. 2703966 -  -5.1  -2.68015   GGCAATCACCAGAAT           CAGGGCAAA CATA TTCGCCATG            CCAACTCCTAAGGGT  48 40
        lepB 2702946 .. 2702978 - -21.5  -4.07877   TTATCTCATAAATAA      TTCACGTTGTCGCCA TAA CGGCGACAACGTGAA      CGAAGATGGCTATTA 100 38
         rnc NONE
         era NONE
        recO NONE
        pdxJ 2699642 .. 2699657 -  -2.6  -2.71924   TATCCGTGCCTAAAC              CTAATA TTGC CATTAG               CCACGCGCTTCCAGC  41 22
        acpS 2699213 .. 2699249 - -11.6  -4.83759   AATTAAAGTTAAAAA    GTAAAACCCCCGTTCC TTACC AGTTCGGGGGTTTTAC    TTTTTAAAGAGAACG 100 50
        yfhB NONE
        tadA 2695611 .. 2695627 -  -5.1  -3.28712   CCTCGCTGCGTACAA              TATGGGC TAT GCGCATA              TGCTGGATGCCCGCG  54 408
        purL 2690234 .. 2690251 -  -8.4   -5.4492   TACAGACACAAAAAA             GCTCCC GGAGTT GGGAGC              TTATGATAGTGGTTG 100 86
        yfhK 2688301 .. 2688315 -  -2.8  -5.01553   AACTGACAAATAAAA               TAGCCT GAT AGGATA               GGCTGTTAGCATTAT  70 37
        yfhG NONE
        yfhA NONE
        glnB 2685642 .. 2685656 -    -5   -4.3534   CGTGAAGCAGGAAAA               CATTCA TTA CGAATG               CTTTGGCCCGCATAA  67 95
        glyA 2682732 .. 2682749 - -11.3  -4.00066   GCGATAACGTAGAAA             GGCTTCC CGAA GGAAGCC              TTGATGATCATAAAC  91 186
        yphG 2678102 .. 2678115 -  -2.5  -3.53012   CGCGTGCCGCTCAAA               TATTA CAGT TAATA                GGGTTTAGTGAACGC  48 30
        yphF NONE
        yphE NONE
        yphD 2674444 .. 2674479 -  -3.8  -3.30452   TAACAATACGATTAA    TTTTCATCCCTGCCGC ACCC GCGCCAGGGGCGTTAA     GGTTTAGCGTTTCGC  50 29
        yphC NONE
        yphB 2672431 .. 2672462 - -14.4  -3.44848   CGGCGTTAGGAAAGA      TGCCGGATGCGGCG TGAA CGCCTTATCCGGCA       TTTAATAAATTACAG 100 35
        hcaR 2666656 .. 2666675 -  -3.6  -3.23855   TGTTGCAAAAATAAT            GCGTAA TTATGCCG TTACGC             TTGCCAAACGTTCCT  46 12
        hcaT 2665355 .. 2665368 -  -2.4  -4.13282   AGCAGATCCGCAAAA               TGCT CGAATC AGCA                TGAGGGAACAACTTT  55 20
        yfhQ 2661207 .. 2661221 -  -7.8  -3.30124   CTGTAGGCCTGATAA               GACGCA TTA CGCGTC               GCATCAGGCAACGGC  65 43
        iscR 2660200 .. 2660223 -  -2.4  -2.91593   CATTGCTCTATAAAC          TCCGTACATC ACTC AATGCAAGGA           ATCAGGCTACCGGCT  41 101
        iscS NONE
        iscU NONE
        iscA 2658177 .. 2658203 -  -8.7   -4.6951   ATCAGGTAAAACAAA        CCCCACGCGCAG GCGA CCACG-GTGGGG         TTATCGGTATGCGCA  89 41
        hscB 2657587 .. 2657598 -  -2.2  -2.78867   CTAATTTGTAATAAG                GCCA TGTT TAGC                 TTCCAGAAATTAAAA  40 35
        hscA NONE
         fdx NONE
        yfhJ 2655038 .. 2655057 - -12.8  -4.07568   TCCTTCTTTGTAAAA            GGGCCGCC AGTT GGCAGCCC             CAGGATTTTTCCGCT 100 160
        pepB 2653626 .. 2653650 -  -8.5  -2.71712   GTTCGGGGCGCAAAT          GCCTGATGCGC TAC GCTTATCAGGC          CTACAAGGGATTCGC  64 106
        sseB 2652336 .. 2652366 - -14.2  -5.00616   CTTTCCTTTAAAAAA       CAAAAAACCGCC AAAATCA GGCGGTTTTTTG       TTGCTGGTCCGGTTC 100 472
        yfhM NONE
        pbpC 2643632 .. 2643645 -  -2.5  -4.09511   AACATTTTTTTAAAA               TAAAA TGAG TTTTA                GCAACAATCAGGGAC  56 49
         ndk 2642997 .. 2643028 -  -8.7  -5.04249   GGTTGAAAAAAGAAA     CG-CCCCGG-TGAGC GGCT GCTCGTCCGGGGGCG      CTGCATTGTACAAAT  91 86
        yfgB 2641743 .. 2641780 -   -18  -4.42653   ACTTCATTCATAAAA   CATTACGCCACGG-TAC ATAAA GTAACCGTGGCGTAATG   GCTATCAGACCGCTT 100 30
        yfgA NONE
        ispG 2639313 .. 2639333 - -13.3  -3.00298   GGGTTCAATCATACA            CGGGAAGCG AGG CGCTTCCCA            TCACGTTATTATTTT  86 34
        hisS NONE
        yfgM NONE
        yfgL 2636079 .. 2636110 - -13.8  -3.90048   TCGTTGTTAAAAACA      GGAAAACGGCCCCT GTCC AGGAGCCGTTTTCA       AAGTGAACGACAGAG 100 45
         der NONE
        yfgJ 2634181 .. 2634193 -  -7.7   -2.9296   GAAATGCTAACCACA                CGTCT GGA AGACG                GCTGGATAGAAAGTG  58 87
        guaB 2631231 .. 2631253 - -14.9  -4.33674   AACAGATAATATAAA           TCGCCCGAC ATGAA GTCGGGCGA           AGAGAATCAGGAGCC 100 32
        guaA 2629566 .. 2629585 - -12.2  -5.47159   CTTGAAGATAAAAAA            CCCTCTGT AGTA ACAGAGGG             TTTTGTTCATTCATA 100 54
        yfgF 2625315 .. 2625349 -  -9.2  -3.02043   AATCGCCGCTTAATA     CTTTGCGGGCCGAC GAGAAAT GTCGGCCCGCATTA     TTCAGGCACTTTCGC  68 27
         upp 2618865 .. 2618883 -   -11  -5.81412   TTTACTCAAAAAAAA             GCCGACTC TTA AAGTCGGC             TTTAATTATTTTTAT 100 44
        uraA 2617483 .. 2617533 -  -2.4  -2.72649   AGTTTACCACAGAAT CCCATGATGTTTGAACCGGGCAGC AAC ACTGCCCGGTCGGTACATTATTTG TCTGTTATATCCGCG  40 19
         hda 2616311 .. 2616323 -  -2.6  -4.86731   CCTGCTGAAAGAAAA                CGGC GTGGA GCCA                GAAGTGGTGCTCTAC  68 433
        yfgO 2613443 .. 2613472 - -16.5  -4.62872   AGGAACCCTGAAAAA       TCAGCCCGGCGAA ACAG TTCGTCGGGCTGA        AGATTATTCTTGCGC 100 29
        dapA NONE
        nlpB 2596460 .. 2596479 - -11.4  -5.34555   TCATATCAGAAAAAA            GGGCCGGA TGAT TCCAGCCC             TGTATTTTTACTTGC 100 33
        purC 2595549 .. 2595568 -  -2.8  -2.75074   TGCACGGCAAGATGA            TGAACAGA AAAA TCAGTCCA             GCTGTACACCCAGGC  41 18
        ypfJ 2594535 .. 2594551 -  -2.3  -3.75153   GCCCCGGAAGTTAAA              TGCTTTT ACC AAAAGTA              TTGCATTGTGCCGGA  51 4
        ypfI 2592415 .. 2592429 -  -4.2  -2.71055   TTGAACAACAAAATG               GTCATG TTT CATGGC               GAACTCCTTAACTGA  45 96
        ypfH 2591648 .. 2591700 - -14.8  -2.57931   CGTAGGCCGGATAAG GCGTTAACGCCGCATCCGGCAATG GTGAA CGATGCCTGATGCGACGCTCACGC GTCTTATCAGGCCAG  89 53
        aegA NONE
        yffH NONE
        ypfG 2579976 .. 2579998 -  -4.1  -3.74077   GTTCAGAGATGGAAA           TTACCCTGC AAGCG GCAGAGAAA           TTAGCAGGAGAAGGT  56 417
        maeB 2574709 .. 2574737 - -12.6  -3.66378   TATATTGCAGCTAAA       CTGCTTACCCTGA ATAT TCAGGGTAAGC-G        TGAGAGTTAAAAAAA  95 42
        ypfE NONE
        eutP NONE
        eutQ NONE
        eutT NONE
        eutI NONE
        cchA 2570780 .. 2570805 -    -9  -3.15182   ATGAAAAAGGAGAGA         GCGTGACGCC CGAATC GACGTCACAC          AGGGTGATTACAGGT  70 33
        cchB NONE
        eutE 2569009 .. 2569025 -  -8.7  -3.55444   CTGTTACTCCTTAAA              CAATGCG AAA CGCATCG              ACTAATACACAGCGA  71 4
        eutJ NONE
        eutG 2566812 .. 2566857 -    -9  -3.53811   CGGATGCGGCGTAAA CGCCTTATCCGCCCTACATG TGCAAT CCCGTAGGCTGGATAAGACG CGGCAAGCGTCGCAT  73 148
        eutH NONE
        eutA 2564129 .. 2564146 -  -4.1  -2.58544   CTTTAGTTTCATAAG             TCGTTCC CTCA GGAAGGA              AATGCGAGTGATTTC  44 16
        eutB NONE
        eutC 2561839 .. 2561855 -  -2.1  -3.89336   CGAATCAAATCTAAA              GCTGGCA TGA TGCCTCC              TTATCGGGTCATGTT  53 26
        eutL NONE
        yffI NONE
        yfeG 2559334 .. 2559354 -  -6.7   -3.6682   GTCGAGCGACGGAAA            GCGATGGCC TAC GGCGAGCGC            GAGCGCAATTTCCAG  63 247
        ypeA NONE
        yfeZ NONE
        yfeY 2556013 .. 2556031 - -10.3  -4.20868   TCCTGAAAATAATAA             TGCCACG CAATC CGTGGCA             TTGTTGAGCGCTATT  85 81
        yfeX 2554859 .. 2554886 -  -8.4   -5.2204   CAGAAGTAATAAAAA        GGCCAGTCAGTA ATGT TACTGGCTGGTC         TGAGAGTGCTGACAA  95 231
        yfeT 2550094 .. 2550106 -  -5.5  -3.06696   CTCCTTGTTAATACA                GAGCG TTA CACTC                CATTCCCTCTGAAAA  52 117
        ucpA 2549242 .. 2549265 -   -11  -3.93038   TAGTTCAAGACGAAA          TCCTCCCCAC AAAT GCAGGGAGGA           AACAGAGGTGAATCA  86 38
        cysP NONE
        cysU NONE
        cysW NONE
        cysA 2545114 .. 2545141 -  -9.1  -4.72272   CCTTGCCATTAAAAA        GCCCGGA-TCGC GGGAA GCGCCTCCGGGC        GTTTAACATTCACTC  90 47
        cysM 2543966 .. 2544024 -  -2.3  -5.06103   ACAACTGTTAAAAAA GTGCGCTTTGTTTATGCCGGATGCGGCG TAAA CGCCTTATCCGGCCTACA-AAATCGTGC TAATTCAATATATTG  71 119
        pdxK 2541809 .. 2541826 - -12.7  -4.65895   TGCCGCAGTGAAAAA             TGGCGCC CATC GGCGCCA              TTTTTTTATGCTTCC 100 31
        zipA 2535645 .. 2535661 - -10.8  -4.67904   CATCAATGCTAAAAA              CCCCCG ACAAG CGGGGG              TTCGAAGAGGAGTTA  95 57
        ligA NONE
        ypeB 2533351 .. 2533384 -    -3  -3.12505   ACGCCAGACCGAACA     GTTACAGGCGCAGC AGGAAA GCAGCGCCGATAAA      GCTTAAAGCGGACGC  43 28
        yfeR 2531057 .. 2531081 -  -7.1  -2.84999   ATCAAACCTATTACA          CTGGCGACA ACGGCTA TGTCGCCGG          CTGGGTTGCAGGTTA  54 320
        xapA NONE
        xapB 2528144 .. 2528166 - -11.3   -4.4648   ACCTTTATCATAAAA           GCAGCTCTG AAGAG CAGAGCCGC           GAATCCTTTTAATGA 100 34
        xapR 2526777 .. 2526807 - -17.8  -2.51464   GCACGACCCACCAAT       GTAAAAAAGCGCCC TAA AGGCGCTTTTTTAC       TATCTGCGATACTCA 100 257
        gltX 2524660 .. 2524682 -   -12  -5.73978   AGCATAAATAAAAAA           CGGCAGGATA TTA TCTCCTGCCG           TTTATCTTTTTACAC 100 46
        yfeA 2520913 .. 2520939 -  -3.6  -5.34365   GGAGAATAACAAAAA         TGGTCATCTGGA GCT TACAGGTGGCCA         TTCGTGGGACAGTAT  81 175
        mntH 2516798 .. 2516829 -   -13   -2.6627   CCAATGGAGCACAAT      GCCTGATGCGACGC TAGT GCGTCTTATCAGGC       CTACAAACCGGCTCT  84 110
         glk 2513870 .. 2513893 - -11.8  -2.81922   TATGATTTAAAAGAT          TATCGGGAGA GTTA CCTCCCGATA           TAAAAGGAAGGATTT  79 39
        ypdH NONE
        ypdG NONE
        ypdF NONE
        ypdE 2509931 .. 2509946 -  -3.3   -3.0644   ATTGAATCGTTAACA              TAACC GCTCCG GGTTA               ATCAGGAGATCATCT  45 35
        ypdD 2507084 .. 2507095 -  -5.8  -3.02144   GTAGCGTGGTGAATA                TGCC GCCG GGCA                 ATTCGCAGCCGCGCG  53 366
        yfdZ 2502461 .. 2502480 - -13.6   -4.8622   CTGTGCAATGAAAAA            CAGGAGCC ATCA GGCTCCTG             TTTGCATTTCTGACG 100 48
        yfdY 2500265 .. 2500275 -  -5.4  -5.15381   AAGAGACTGAAAAAA                 CATC AGC GATG                 ACGACCACACACTCT  83 246
        yfdX 2499122 .. 2499158 - -11.9  -3.92542   GCGAGCGCCAAATAA    TTTTATGACCACAAC CTGTCGT ATTGTGGTCATAAAA    AATTGTCGGCTGGAG  93 80
         frc 2497425 .. 2497443 -  -4.4  -2.94161   GAAATTTTTATAAAT             TGGGAGCC AGA AGCCCCCG             TTAATATCAGATGGC  48 32
         oxc 2495650 .. 2495690 -  -3.1  -3.30441   TAGTATTTCCGATAA  GGGTCCCCTCACCATCGCA TAA TGAGTTGGCAAGAGGAGAC  GATGTCAGTATTTAA  48 37
        yfdV 2494635 .. 2494659 -  -6.5   -5.0133   TATGCCTTGAAAAAA         GCCGAAG-GT GAAAAG ACACTTCGGC          ATTTATGTAAAATCA  81 54
        yfdE 2493301 .. 2493315 -  -6.4  -4.09519   ATCAGTTAGAAATAA               CACCTG TTT CAGATG               ACAGTAAGCCTGAAA  68 179
        emrK NONE
        emrY 2485860 .. 2485907 -  -7.1  -3.22884   TCAGTAAGTTACCAA CAGATGCACGGTTTCAGCGCAG AACAA CTGCG-TAATACCACTCATCTG GTGTGGGCGACGGGA  57 202
        dsdC 2482006 .. 2482039 -  -7.4  -3.36289   CACCATTCCAATCAA     TCCCCTGCTG-CTTC AAGTA GATGTCTGCAGGGGA     CACCATCCTTGTGTT  63 126
        yfdO NONE
        yfdN NONE
        yfdM NONE
        yfdL NONE
        yfdK 2476360 .. 2476374 -  -7.1  -2.86747   GATGCAGCAGAAGCA               CAGCG CCAGT CGCTG               ATTGATACTGCAATG  59 174
        vacJ 2469663 .. 2469682 -  -7.9  -5.68489   GATAACAACAAAAAA            GGTGAGT TTTGCG ACTCACC             TTTTTTATTTGTTTC 100 41
        yfcZ 2466052 .. 2466078 - -20.2  -5.26907   GAAGAGAAAAGAAAA         CGCCCCTGCCAG CAA CTGACAGGGGCG         TACGTACCCGAGAGG 100 43
        yfcY NONE
        yfcX 2462254 .. 2462264 -  -5.4  -2.72028   CGCATGATAAAAACT                 TGCA TAT TGCA                 CCGCTTTTGTTAACC  50 222
        sixA 2461729 .. 2461761 - -14.4  -3.21099   CTGCCTGATGAGCAA      TTATGCCCAATGAA TCTAC CTCATTGGGCATAA      TTTGGAACTCATCAG  95 37
        yfcV 2460498 .. 2460521 - -13.2  -3.42684   AAATCCATTTAAATA          CCCCATAGCA GTGT CGCTATGGGG           GTATGCCTTACAGGT 100 33
        yfcU NONE
        yfcT NONE
        yfcS NONE
        yfcR NONE
        yfcQ NONE
        yfcP NONE
        yfcO 2454254 .. 2454265 -  -3.6  -3.45027   AGCCGTTATTAAATA                CCGA AGGT CCGG                 TGAAATATGTTCGCC  51 434
        prmB NONE
        aroC NONE
        mepA NONE
        yfcA NONE
        yfcM NONE
        yfcL 2449291 .. 2449305 -  -7.1  -3.30124   GTGTAGGCCTGATAA               GACGC GATAA GCGTC               GCATCAGGCATGCTG  63 57
        fabB 2445734 .. 2445751 - -11.3  -4.64598   CAATGATGTGAAAAA             GGGAACC ATCA GGTTCCC              TTTTGCGTTAGTGCC 100 105
        yfcJ 2443931 .. 2443942 -  -4.4  -2.83522   AGCTGGTGACCAAAC                TTGC GGCG GCAA                 CGGGGGAACCCAGCA  46 471
        pdxB 2442121 .. 2442148 -  -7.7  -4.04579   TCCAGAAATAGCAAA        GCTCCCTGCCA ATGTTA CAGCAGAGAGC         ATGAAGAAGAGATTA  74 38
         usg 2441085 .. 2441102 -  -4.1  -2.62184   GCTGGTCGGACATTA             GTACAGA TACT CCTGCAC              CAGTTTCTCGGCGAT  44 5
        truA NONE
        dedA 2439504 .. 2439516 -  -3.3  -5.24531   ACTTTGGATAAAAAA                GTGGT CGA ACCGC                GGAGTTACTTTTTAT  77 37
        accD 2438425 .. 2438447 -   -17  -4.46656   GTGAGAATAGCAAAA           GGGCAGAGCC AGT GGCCCTGCCC           TTATCAGTTATCAGG 100 36
        folC NONE
        dedD 2436312 .. 2436337 -  -9.8   -5.1356   GCGCATCAATAAAAA         TGGCGCTGAA AAAATA TTCAACGCCA          TCGACTTTTTATGCC  93 156
        cvpA 2435720 .. 2435736 -  -2.9  -2.64243   CCACATCTCAGAGCA              CTTACGC TCT GGGCAAG              AAACTTGACGAGCTT  40 10
        purF 2434136 .. 2434154 - -12.4  -2.53263   GGGAGTTGCAAGTCA             GGGTGCCA GAC CGGCACCC             TCAGCGAAGGCATCA  81 38
        ubiX 2433476 .. 2433494 - -13.2  -4.07687   ATCGCGGTTGCAAAA             TTGCCCTG AAA CAGGGCAA             CAGCGGAGTTATGCG 100 34
        argT 2432304 .. 2432314 -    -4   -4.3739   TATCGTGCCATAAAA                 TTGA CCA TCAA                 GGCAAAATATCCCGC  64 166
        hisJ NONE
        hisQ NONE
        hisM NONE
        hisP 2429152 .. 2429175 - -12.4  -3.73042   TTCCCCATGAAAATA          CTCCGGCAGC GTTA GCCACCGGAG           AGGAAATTATTTCAG 100 32
        yfcI 2427571 .. 2427611 -  -6.8  -3.93583   GAATTTACCCATAAA CTCTGCGCTC-GCTGGGAA GAAA TTGCCTGCCGGGCGCAAAG  TGACAAAACGCGAGT  68 509
        yfcF NONE
        yfcE NONE
        yfcD 2424059 .. 2424072 -  -9.5  -3.17553   CTAAAAATGTTAAGA               GCCGC AATT GCGGC                TCTTTTTTCATTCTG  72 33
        yfbV 2418079 .. 2418097 -    -6  -5.76949   TACGGTGAAAAAAAA             GAAGGC TGAGTAT GCCTTC             TTTTATATGCGTAAT 100 51
        yfbU NONE
        yfbT 2416848 .. 2416865 -  -9.8  -5.24129   TTCTGCCATAAAAAA             GCCCCG ACGAGA CGGGGC              TAAATCATGATCAGG 100 45
        yfbS 2414603 .. 2414613 -  -3.2  -5.09225   AGGCTATTGAAAAAA                 TCGC TCA GCAA                 AAACTGGTCGATATG  77 378
        insA NONE
        insB NONE
        lrhA 2410298 .. 2410327 -   -15  -5.86061   TTTTACTAAAAAAAA       GCCGCTGGGGTT TAAAAC ACCCCCAGCGGC        TCGTTTTTTACACTA 100 71
        nuoA NONE
        nuoB NONE
        nuoC NONE
        nuoE NONE
        nuoF NONE
        nuoG NONE
        nuoH NONE
        nuoI NONE
        nuoJ NONE
        nuoK NONE
        nuoL 2397735 .. 2397747 -  -5.5  -4.08216   TTATTCCTTGTAAAA                GTCCC GTC AGGAC                CGGATTTTCAACGAA  65 153
        nuoM 2396078 .. 2396093 -  -7.6  -2.96695   GCGTTGAGGAAATGA              TTGCGT CGCC ACGCAA               TGGAGAGCATCACAA  59 114
        nuoN 2394675 .. 2394693 - -11.7  -4.82901   TCTTTTTCAGAAAAA             CCGCCGA GCATG TCGGCGG             CTTTCTGACTTACAA 100 50
        yfbN 2392252 .. 2392267 -  -4.7  -3.28001   CATTGTTAAATGCAA              TACCG TATATT CGGTA               TGTAACAGCGATATC  52 138
        yfbK 2388611 .. 2388644 - -22.7  -3.35073   ATCATTGTTAATTAA     TTCGACCAGTCAGCA AATA TGCTGACTGGTCGAA      CATAGTTTGCTAAAC 100 46
        elaA NONE
        elaB 2385348 .. 2385378 - -13.4  -2.85847   AAGCCTCACATTATA       CGGGGTACTACA AAAAAAA TGCAGTACCCCG       GTGTAGGGAGGTTTT  86 39
        menF NONE
        menD NONE
        yfbB NONE
        menB NONE
        menC NONE
        menE 2378258 .. 2378272 -  -5.8  -3.23045   ATTTACAGATTAACA               GATAAA CTC TTTATC               AACGGCAATGGAATG  54 71
        pmrD 2377772 .. 2377786 -  -2.1  -3.88985   AAAACGCTTCATAAA               CTTGC GCTAA GCAAA               GCCTATGCCTTGCTC  54 181
         ais 2369656 .. 2369677 - -13.1  -2.93073   CTTCTGTAACAATGA           TGACAGCCA TTAC TGGCTGTCA            GATTGAAAATTTAGT  86 36
        yfaZ 2368373 .. 2368395 - -11.2  -3.38832   TAGTAAGAAACTGAA           TGGCGCGACA GAA TGCCGCGCCG           GAAGGGATCAGAAAC  83 33
        yfaY 2367082 .. 2367098 -  -7.9  -3.72576   TGCCGGTGCAGTAAA              CCGGCAC AGA GTGGCGG              AATCAGACAGATAAG  71 28
        yfaX NONE
        yfaW 2364841 .. 2364874 -  -8.1  -3.21772   AAGCTCCTTAGAATA     TGTGGGCGTTACCGT TGTC ACAGCAACGCCCGGA      GTGATTAGTGGCTGT  64 30
        yfaV NONE
        yfaU 2362676 .. 2362708 -  -7.7  -3.43553   ATAACCACTAATTAA      CACAGGCCCACAG CCGATCC CCATGGGCCTTTG      ATATCAATAACTACC  67 29
        glpT NONE
        glpQ 2354571 .. 2354596 - -15.5  -2.86743   AAATTTGATATGAGA         CAGGATGGCGC ATGA ACGCCATCCTG          CAGTAACATTACTCT  93 34
        inaA 2353389 .. 2353414 -  -7.6  -3.53811   TTCAGCCGGGGGAAA         TTTTGCCCTG TTGTTG CCGGGCAAAA          GGCGATATTGAAATC  65 103
        yfaL 2345044 .. 2345055 -  -7.2  -3.30124   CCGTAGGCCGGATAA                GGCG TTTA CGCC                 GCATCCGGCAACCGT  63 57
        gyrA 2341390 .. 2341411 -  -8.7  -4.55023   CCTAATACGACAAAA           GCCCAGACT TTGC AGCCTGGAC            TTTTCAATTCAAACA  87 77
        yfaA NONE
        yfaT 2338888 .. 2338900 -  -4.1  -4.08216   TCACTGCTGCTAAAA                CTGCT GTC AGCAA                GCAAAAAGAATGTTC  59 131
        yfaQ NONE
        yfaP 2331974 .. 2331999 - -11.9  -5.20534   ATTAATCAATAAAAA         CACCCGATAGC GAAA GTTATCGGGTG          TTTTCTTGAACATCG 100 63
        rcsC 2322073 .. 2322092 -    -8   -2.5076   AACTAGTATTAAGAC            TATCACTT ATTT AAGTGATA             TTGGTTGTCTGGAGA  59 8
        insC NONE
        insD NONE
        rcsC 2320298 .. 2320350 - -12.7  -2.59298   TAGGCCAGATAAGAC GCGTCAGCGTCGCATCTGGCATT TGCACTG AATGCCGGATGCGGCGTAAACGC CTTATCCGTCCTACG  81 36
        ompC 2314945 .. 2314958 -  -9.5  -5.43514   AAAACAATGAAAAAA               GGGCC CGCA GGCCC                TTTGTTCGATATCAA 100 47
        yojL 2313761 .. 2313774 -  -2.3  -2.70932   CTCCCTGGTTAAGGA               TAGCC TTTA GGCTG                CCCGGTCACCATCAC  40 64
         ada NONE
        alkB NONE
        yojI 2310265 .. 2310295 -    -9  -2.79183   GGGATTTTTAGCATA       TTGACCTGACGG CAGCAGT CCGCCAGGTCAG       CGTCGTAATATTATG  66 36
         mqo 2308404 .. 2308436 - -26.5  -2.82516   CGTCTTATCAGCATA      CGCCACATCCGGCAT ACC ATGCCGGATGTGGCG      TATCATTACAACGCA 100 31
        napF NONE
        napD NONE
        napA NONE
        napG NONE
        napH NONE
        napB NONE
        napC 2300983 .. 2300993 -    -4  -3.09193   AGCATACCCACGCAA                 TAAC CCT GTTA                 AAAACCTGGCTCGAC  47 23
        ccmA NONE
        ccmB 2299693 .. 2299719 -  -3.1  -2.59883   AAAATCAGTAATCCA        GCGTTATTGAAT GCTG ATTCG-TAACGC         TGCCGCCGTCGCAAA  42 2
        ccmC NONE
        ccmD NONE
        ccmE NONE
        ccmF NONE
        ccmG 2295739 .. 2295751 -  -3.3  -5.07486   CACGCCCAATAAAAA                CCTCA TTG TGCGG                CCTCCTTACTGTATT  74 15
        ccmH 2294485 .. 2294511 -    -8  -5.18726   GGGGCACAATAAAAA         TAGCCCGATG GATTTAT CATCGGGCTG         AGATTTATGACAAAC  91 206
        insH 2292352 .. 2292363 -  -2.2   -2.7186   AAATGCCTTGAATCA                GCCT ATTT AGAC                 CGTTTCTTCGCCATT  40 61
        yejO 2289639 .. 2289655 -    -8   -5.4756   AATCCCAAGAAAAAA              CCAACC CTTAC GGTTGG              TTTTTTTATATCTGC 100 94
        yejK 2286158 .. 2286173 - -11.8  -5.06103   ATAAGTTGTAAAAAA              CCCCGC TCCG GCGGGG               TTTTTTGTATCTGCA 100 126
        rsuA NONE
         bcr 2281871 .. 2281888 -  -7.7  -4.26202   ACATGCATCAACAAA             GGAAGCC TTTT AGCTTCC              TCGTTGTGCAATAGA  76 41
        yejG 2280888 .. 2280908 -    -6  -3.37487   TTAGATCCTGAAACA            CGCCACCG TTATC CGGCGGAG            TTCTCTGGTGGTCAG  56 344
        yeiW 2267994 .. 2268015 -  -2.9  -2.71712   CGCCGGGCTGGAAAT           CCCGACGAT GTTG ATTGCCGGA            TATTTCGCCAAACGT  41 385
        fruB NONE
        fruK NONE
        fruA 2263011 .. 2263043 - -14.3  -3.72576   TTTGCGCTCATCAAA      TGTTACAGGACAGGA AAT TTCTGCCCTGTAACA      CACCTTTTATTACGC 100 35
        yeiC NONE
        yeiN 2260696 .. 2260713 - -10.5  -3.54424   CTTCATGCCGGTAAA             CCCGGCG TCAG CGCCAGG              TTTTGGTATGCTTGA  77 75
        yeiM 2258925 .. 2258947 -  -4.1  -3.57808   GTTAATCGATAAAGA          CCATGAACCG CGTG CGGTGCA-GG           CTATTGAAGAGTGTT  53 497
        rihB 2257534 .. 2257565 - -14.4  -3.57406   TGCCCATCAGAAATA      GCCAGGCCTGCATC TTGC GATACCGGCCCGGC       TTGTTATCAACACTT 100 39
        yeiJ 2256126 .. 2256167 -    -8  -3.63569   CCAATGGTGTAACAA TGT-TGCCGGATGCGACGC TTAAC GCGTCTTATCCGGCCTACA AATCAGGCAATTTCA  69 87
        yeiE NONE
        lysP 2250356 .. 2250375 - -13.6  -4.75776   AATGGAATTGAAAAA            GCCCTCTC GGTT GAGAGGGC             TTAGCAAGGAAGGGA 100 47
        cirA 2248083 .. 2248105 -  -3.3  -3.76952   TTTACTGAAGTGAAA          GTCCGCCCGG TTCG CCGGGCAT-C           TTCTCATCAGAAGCG  53 32
        folE NONE
        yeiB NONE
        galS 2243861 .. 2243872 -  -4.4  -4.08767   GTTACCTCGGCAAAA                GTGA TTAT TCAC                 TGTTACATACGGGTT  61 115
        mglB 2242653 .. 2242675 - -14.9  -3.88232   TTGGCCATACAATAA           GGGCGCAGT AATAG ACTGCGCCC           AATCAGTCTTATTTC 100 34
        mglA NONE
        mglC 2239844 .. 2239877 -  -8.9  -3.10533   TTGTAAAACCAGAGA     CGCATCCGGCA TTTGGTTCCTGT CGCCGGATGCG      GCTTGAACGCCTTAT  68 225
        dusC 2232505 .. 2232544 -   -20  -2.71364   TCACTGGCGCAAGGA  GCGCGCAGGGGGCGGC CAATCGCC GCCGCCCCCTGCACCC   CCGGGCTCTGGCGAA 100 253
        yohH NONE
        yohG NONE
        yohF 2229695 .. 2229709 -  -5.6  -5.06816   ACGCGGGAAGAAAAA               GCCGGA TCA TCAGGC               GTAAAACCATTGCCC  80 159
        yohC 2228330 .. 2228365 - -11.2  -3.75015   AGAATCGTGAGGAAA    TGCTGCATTGCTGACA TTTA CGCCAGCAATGCAACG     TCAAAGAACTTTCTA  91 38
        pbpG 2227241 .. 2227264 - -11.8  -3.28472   GTGGAGTAAAAATTA          CGGATGGCAGA GTA TC-GCCATCCG          AATTCACTTAATCGT  85 33
        bglX 2222996 .. 2223014 - -12.4  -3.86015   TATCCGGCCTACAAA             GGGCGCAA ACG TCGCGCCC             TTACTAAAGCATTAC 100 37
        yehZ NONE
        yehY NONE
        yehX NONE
        yehW 2218881 .. 2218896 -  -3.2  -3.27923   GCCCAACAGCAGCAA              CTCACC AGTT GGCAAG               AACAAGGCCATGATA  47 208
        yehU NONE
        yehT 2215560 .. 2215570 -  -3.2  -4.68593   TTGATGAGGCAAAAA                 GCCA TTT TAGC                 AGTCTTTTACAGGCC  66 32
        yehS 2214652 .. 2214678 -    -8  -4.29073   GAAGAATCGAAGAAA         TTCAGCGCCAAT CTG AACGGCACTGAA         ATTGCCATTACCTAT  76 407
         mrp 2196327 .. 2196367 -  -6.9  -4.59853   TTAATGCGGCAAAAA  CTAATACACCGCATCAATG TAA CATCTCTGCGGTGTATGAA  GAATAACCAGAATGG  79 51
        yehE 2195787 .. 2195816 - -16.7   -5.5353   GATATCAATAAAAAA       GCCGAAATCATTT ATAT AAATGATTTCGGC        TTTCTAAATGCAATT 100 58
        yehD NONE
        yehC 2194246 .. 2194258 -  -3.3  -3.07895   GTCATTCTCAACATA                GGCAG CTC CTGCA                ATTAAATTTTGTCAC  45 27
        yehB NONE
        yehA 2190638 .. 2190658 - -11.1  -5.42259   TCATCGCTAAAAAAA            GCCCCCTCA TCA TGAGGGGGA            AATGCAGACACCTTG 100 81
        yohL 2188668 .. 2188679 -  -5.8  -2.72013   ACGTGAAGAAGCAAT                GACC TGGT GGTC                 CGTGACTTCCCTACG  50 204
        thiM NONE
        thiD 2187044 .. 2187058 -  -3.5  -2.66008   AAAGCAGCTATAGTA               CGGTG CTCAC CACCA               GGCGTGGAAGTGGTG  42 17
        yegX NONE
        yegW NONE
        fbaB 2180662 .. 2180683 - -13.7  -5.58209   TGAAAGGCAAAAAAA           CGGCCTCCC GATA GGGAAGCCG            TAGCAAAGTGCGCGT 100 188
        gatY 2179674 .. 2179695 -    -8  -2.71712   TTTTCCTTGTTAAAT           GGCAGGTGC GTTAT GC-CCTGCC           CTCGCAGCCACAATC  60 14
        gatZ NONE
        gatA 2177855 .. 2177868 -  -3.7  -3.93664   ATCGAATACATGAAA               GCCAG CATC CGGGC                CAGGGTGGAGCACCC  58 226
        gatA NONE
        gatB NONE
        gatC 2175061 .. 2175071 -    -4  -3.26405   CTCAGGTAAAAATTA                 TTCT GCG AGAA                 CGACTTTCTCTTGTT  48 12
        gatD 2173942 .. 2173964 -   -17  -2.52623   TGTTTTGCACAATAC           CGGGCCAGCA TCA CGCTGGCCCG           CGGTTTCAGGGAATG 100 31
        yegR 2169777 .. 2169790 -  -4.5  -4.01888   ACCCCACATCAGAAA               GCCTG ACCT CAAGC                TCTAATGACGTCGTG  61 361
        ogrK 2169408 .. 2169425 - -12.7  -5.29782   CACATCGACAAAAAA             GCCCCTC GACT GAGGGGC              TTCCTGTTTCTAATT 100 39
        yegL 2154594 .. 2154621 -  -8.4  -2.91264   CGGTTGATGCATAGA        CCAGACGCCAGC TCAC ACTGACGTCCAG         CCTTTTGGCGCTTCC  65 10
        yegK 2153810 .. 2153839 - -12.3  -2.73243   ATTTATTGTTTAAAC       TGGCGGTTGAA TTGTTGTC TTCAACCGCCA        TGAGAAACTCACTCT  82 34
        yegI 2150743 .. 2150769 -  -8.6  -2.70932   TCGTCTGCTTAACGA         TCTGGTACGCGA TGC CCGCGAACCGGA         AAAAGTGGCCCTGTT  60 432
        alkA 2148800 .. 2148811 -  -3.6  -3.30124   CCCCAGGCCGGATAA                GGCG CTCG CACC                 GCATCCGGCGACCAA  48 43
         udk NONE
         dcd NONE
        asmA 2141443 .. 2141455 -  -4.1  -4.72272   CCGCTGGATGAAAAA                CGTGA ATA TCACA                CCATTGCCGGGCTGT  70 466
         wza NONE
         wzb NONE
         wzc NONE
        wcaA NONE
        wcaB NONE
        wcaC NONE
        wcaD NONE
        wcaE NONE
        wcaF NONE
         gmd NONE
         fcl NONE
        nudD 2127887 .. 2127899 -  -6.2  -2.58861   CAGTATTTTCATAAT                CCGG GTACT CCGG                TACGCTTCTCAGCGA  53 6
        wcaI NONE
        cpsB NONE
        cpsG 2123739 .. 2123767 -  -2.4  -3.14878   TGGGGTAAGGGAAGA        TCCGACATTACT CGTTC AGCAACGTCAGC        AGAGTTCGCGTTCGC  44 4
        wcaJ NONE
        wzxC 2120672 .. 2120718 - -15.1  -2.62463   CGTAGGACGGATAAG GCGTTCACGCCGCATCCGGCA TTCAG TGCCTGATGCGACGCTGACGC GTCTTATCAGGCCTA  89 124
        wcaK NONE
        wcaL 2118051 .. 2118063 -  -5.5  -3.85698   GTTCTCCTCTATAAA                GCCTG CAG CAAGC                TGGCGAGTTCTCGAT  61 6
        wcaM NONE
        galF 2115476 .. 2115531 - -18.7  -4.52857   ATGGTTTATATAAAA CAACGGCAG-GAAGATTCGCAACAAA TTACT TTTGCTGCGAATTTTCACTGCCGTTA TAATTTTCTTATCAA 100 65
        rfbB NONE
        rfbD 2113178 .. 2113202 -  -2.2  -2.52543   ATTCCTTTTAATTCA          TCTTGCTC CACCATCAC GAACAAGA          TGCAAAAACTATTAA  39 37
        rfbA NONE
        rfbC NONE
        rfbX NONE
         glf NONE
        wbbH NONE
        wbbI NONE
        wbbJ NONE
        wbbK 2105234 .. 2105252 - -10.4  -3.75933   ATATATGTCAGCAAA             TCATCATG CTT CATGATGA             TATCGGGATTCAAAA  80 301
        insH 2103609 .. 2103623 -  -2.8    -4.323   GCTAAATATCTAAAA               GTACTT TTT AAGTGC               CATCTGAAGGCTTTT  60 434
         gnd 2101949 .. 2101971 - -11.2  -5.75945   ATTTGGCAAAAAAAA           GCCCGGTGCA ATA TACGCCGGGC           CTCAATTTTATTGTT 100 53
         ugd 2100553 .. 2100573 -  -8.3  -4.09554   AGTAACAAAAGACAA            TCAGGGC GTAAATA GCCCTGA            TAACAAGATGTTAGT  78 36
         cld 2099411 .. 2099436 - -11.1  -5.41143   CATCCGGCAAAAAAA         CGGGCAAGGTG TCAC CACCCTGCCCT          TTTTCTTTAAAACCG 100 47
        yefM NONE
        yoeB 2091326 .. 2091342 -  -8.1  -3.53184   TATCAAAACTGACAA              TTCATTC TAT GAATGAA              TCTGTTCAATAATGA  67 31
        yeeZ 2090399 .. 2090422 -    -3  -2.87344   CAGTGGTTTCATACA          CGCCCCCTTGC AGT GCATGCGG-CG          TCCTGCTGGCGTGAT  42 44
        yeeY 2089354 .. 2089380 -  -7.3  -5.26875   GTTTGAAGCAAAAAA         TAACCGACGCT GATGA AACGTCGGTTT         TTAGTCATTTTTTGA  91 111
        yeeF 2087793 .. 2087820 - -12.8  -6.04419   AAAAGAATAAAAAAA        CCGGAGCCAAAT GTTC ATTCGACTCCGG         TTTATTATTAGAAAA 100 46
        yeeE NONE
        yeeD 2085912 .. 2085927 -  -3.2  -4.08064   AATTCTGCGTGAAAA              TCCGCA AGTG CGCGAA               AAAGTGGTGGCGATA  58 461
        dacD 2083484 .. 2083499 -  -3.2  -2.80113   GATTATGCGAGCAGA              CTCGCA CTCC TGCCAG               TCTGCTGCAAAAGAA  43 44
        sbmC 2082813 .. 2082835 -  -6.3  -3.92373   TATCCGACGGACAAA           CCGGGAA CAGTGTAAT TTCCCGG           CAGGAGCGAAAAAAT  66 116
        yeeA 2081654 .. 2081668 -  -2.8  -2.78495   GCAGCAGCAAGATGA               TTCTGA AGT TCAGGA               ATTATTTGCGCAAGG  41 27
        yeeX 2081126 .. 2081156 -   -17  -2.91042   GATAAGAATCAATGA       GCAATGAGGGTTGC CGG GCAACCCTCATTGA       ATAAAACGGGAATTA 100 38
        insC NONE
        insD 2070882 .. 2070898 -  -6.5   -3.4409   AACAAAAATCAGCAA              CGAAGAG ACG CTCGTCG              TGACCACGAATCGTT  60 216
        insH 2067949 .. 2067959 -  -3.2  -3.97511   CATTGAACAGAACAA                 TGGA TCC CCCA                 CCGTTGCTGACCGCA  55 508
        cobU NONE
        cobS NONE
        cobT 2065486 .. 2065504 -  -3.1  -3.54424   TCCTATGTCGCGAAA             GCTATCC GTTAA GTATAGC             TTTTATCAGACTTTT  50 46
        erfK 2064484 .. 2064501 - -11.3  -5.22039   GCCAAATTCAAAAAA             GCCTGCT TTCT AGCAGGC              TTTTTGCTTTCTAAT 100 52
         nac NONE
         cbl 2062077 .. 2062093 -  -9.4  -3.07283   CAAATTCCTGAAAAG              CCCGCT TTTAT AGCGGG              ATTTTTGCTATATCT  71 33
        yeeO 2060073 .. 2060101 -  -9.6   -5.4387   ACAGAAATCAAAAAA        CCCGGTCACTTT TTTAC AAGGTAACCGGG        TAAAAATAATTTTTA 100 264
        yedW NONE
        yedV 2038462 .. 2038474 -  -4.8  -3.59979   TTGGTTTACCTGAAA                GCCA GGACG TGGC                TGCCGCTTTACAGTG  55 482
        yedR NONE
        yedJ NONE
         dcm NONE
         vsr NONE
        yedI NONE
        yodC 2030284 .. 2030308 - -16.5  -2.83164   GCAGGCATTAGCACA          CCAGGCCGGAT GTG ATCCGGCCTGA          TGTTAATGATACCCT 100 42
        yedQ 2028263 .. 2028287 -  -8.6  -3.65827   CAATTGTCAGGCAAA         CGCCCA-ACCA CACT TGGCCTGGGCG          ATGGGCCAAACGATG  69 198
        dsrB 2026731 .. 2026764 - -13.9  -3.04248   CAACATGCGCTAACA     CATTCTGACTGGTGG TTTC CCACCAGTCAGGCTG      AATAAGATTACTCTG  87 33
        fliE 2014824 .. 2014839 -    -4  -3.82604   GGATGTAATTAACAA              CAGGTT ACAA AACCTA               CACCTGCATGCTCAT  55 23
        yedM 2013892 .. 2013919 -  -3.4  -4.24745   TATGACGAAGATAAA        GCACCTCAATCCA GGA TGGAA-GAGGTGG        CAAAGACCCCAAGTG  60 244
        yedD 2009786 .. 2009806 -   -14  -2.66272   GGTGATTTAAATTCA            TCCCCGGC GGCAA GCCGGGGA            GATTTCATTACGGCA  86 33
        fliC 2004056 .. 2004072 - -15.1  -5.64274   CCAGGCAGAAAAAAA              CCCCGCC GGT GGCGGGG              AAGCACGTTGCTGAC 100 200
        fliA NONE
        fliZ NONE
        fliY 2001684 .. 2001701 -  -8.4  -5.63517   CGCGTAAATAAAAAA             GGCGCT AGTGAA AGCGCC              CTTTTTTGTCATTAT 100 46
        yedO NONE
        yecS NONE
        yecC 1999010 .. 1999027 -  -3.5  -3.38272   GAGTATCATTTATAA             TGATAAT TCAA ACTATCA              CATAAATAAGATTTA  48 197
        sdiA 1998187 .. 1998213 - -12.3  -4.70583   GTCAGTAATATAAAA         CCGGCTGATAG CGTGC CTTTCAGCCGG         TTTTTGCATCTGGCA 100 59
        uvrY NONE
        uvrC NONE
        pgsA 1994084 .. 1994098 -  -8.6  -2.80994   TCGAACCGGACTAGA               CGGATT TGC AATCCG               CTACATAACCGCTTT  64 333
        yecA 1993046 .. 1993087 -  -5.1  -2.75819   CAGATAGCCTCAAAT TCCTTATTGGGTGCCAG AATTAACG CTGACACCCAATTTGGC  CTCTTAATGCAGGCA  49 29
        yecH 1991277 .. 1991287 -  -6.8  -3.61988   TTATTGATAAATTAA                 GCCT GGC AGGC                 AAAAGCGGCGAAGGT  63 126
        yecJ 1989611 .. 1989638 - -13.5  -3.86822   GAAGGTTTTGAGAAA        CCGCTGCCTCA TCTGTT TGAAGCAGCGG         TTTTTTTAATGGGAT 100 31
        araF NONE
        araG 1985700 .. 1985710 -  -6.8  -3.07816   TCCTTACTCAGGCAA                 CAGC CTG GCTG                 ACTTTAGGCATCGCA  58 7
        araH 1984627 .. 1984652 - -11.2  -3.81414   ATTTGCAACGAAGAA         CAGCCAACCG TTATGG CGGTTGGCTA          TGGTGGGAAAAAACG  91 64
        otsB NONE
        otsA 1981956 .. 1981969 -  -2.3  -4.08692   CAACTGCTGGCAAAA               GCGGT ATCT ATCGC                CAGGCCAGTAAAGGG  56 381
        insH 1980171 .. 1980190 -  -7.2  -3.63515   TGCGATTTTCAATAA            TGCGTGAT GCAG ATCACACA             AAACACTCAATTACT  67 190
        flhD NONE
        flhC 1978930 .. 1978953 - -12.5  -5.75342   TTGGGGCAAAAAAAA          GCAGCGGTA CGTCGT TACCGCTGC           TGGAATGTTGCGCCT 100 52
        motA NONE
        motB NONE
        cheA NONE
        cheW 1974501 .. 1974521 -  -8.3  -5.67283   AATTGAAATAAAAAA            CCCGATG CGCAGAT CATCGGG            TTCATTTCAATTGAG 100 54
         tar NONE
         tap 1971070 .. 1971099 -  -2.1  -2.90763   CCCACAGGGCAGAGA       TGAAGTCATAGCG CCTT CTCAATCACTTCA        GGATACCACTGGCGC  41 23
        cheR NONE
        cheB NONE
        cheY NONE
        cheZ 1968065 .. 1968100 - -13.4  -2.78596   CATCGCCTTATCAGA    CCGCCTGATATGACGT GGTC ACGCCACATCAGGCAA     TACAAATCAAAATCC  85 32
        flhB NONE
        flhA NONE
        flhE 1963917 .. 1963927 -  -6.8  -3.92996   CGTTATATAGAACAA                 GTGC CAC GCAC                 AGGTGTAAAAAAACC  68 392
        yecM NONE
        cutC 1960162 .. 1960186 -   -10  -5.64274   TCAGGGATAAAAAAA          GGCCCCTG TTGAAATTG CAGGGGCC          TGGTACGAGCAAGCA 100 73
        torY 1958740 .. 1958758 -    -3  -3.14132   TTCCTCCCTGATCAA             CGAGGATC ACT GTTTCTCG             GTAATATCTTTGGCG  45 13
        torZ 1955964 .. 1955976 -  -9.1  -2.87132   GTGGTTTTGTAGATA                TCCGC ATT GCGGA                TGTGAGCGTTACCAC  65 341
        aspS 1950435 .. 1950450 -  -3.2  -3.05384   GCCGCCTCGATGCAA              CGCGAA TGAT TTCGTG               TATTTGAGTCATATC  45 39
        nudB 1949871 .. 1949882 -    -3  -4.83615   GACCTGCCATAAAAA                TATC TCCA GATA                 GCCCTGCCTGTTCAG  68 37
        yebC 1949132 .. 1949142 -  -6.8  -2.94218   AGGCCTCATCAGAGA                 GTCG CTG CGAC                 CTCATCAGAGATTTC  56 8
        ruvC 1948536 .. 1948561 - -10.4  -3.61178   CGGAGGGAGTGGAAA         CGCCTCAGCC GGAACT GACCGAGGCG          GTATAACTTAACGCA  78 33
        ruvA NONE
        ruvB 1946005 .. 1946043 - -11.7   -3.0976   GGTAAGACGCGAACA   GCGTCGCATCAGGCA TATTGCCAG TGCCGGATGCGGCGC   GAGCGACCAATCCGA  81 42
        znuA NONE
        yebA 1941988 .. 1942010 - -10.6  -5.99154   CACCAAATAAAAAAA           GCCGGTAC TGACTGC GTACCGGC           TGCGAATGGATGTTA 100 42
        lpxM 1940809 .. 1940847 - -13.9  -2.81725   ACGGTAGAGTAAGTA  CGTTG-CCGGATGCGGCG AAAA CGCCACATCCGGCCTACA   GTTCAATGATAGTTC  86 114
         zwf 1936448 .. 1936473 - -11.2  -5.80364   AGTGTAATAAAAAAA         GCCTCGTG-GG TGAAT CCGCACGAGGC         CTGAAAGTGTAAAAA 100 105
         edd NONE
         eda 1933799 .. 1933819 - -15.5  -4.90296   AAAACGCTACAAAAA            TGCCCGATC CTC GATCGGGCA            TTTTGACTTTTACAG 100 35
        yebG NONE
        yebF 1931700 .. 1931711 -  -3.6  -3.28712   TTCTGGGGCGGACAA                GGCA CTCG CGCC                 GCATCCGCCAACAGT  48 62
        yebE 1930756 .. 1930770 -   -10  -2.91582   CAGGCTATCCAGAGA               GCGGAA TTA TTCCGC               CAAAGTGCGTTTTTG  72 17
        ptrB 1928311 .. 1928337 -    -5  -3.32844   GGCTGGACGGCAGAA         CAGATGGCCGAT ATC ACCGGACGTCCG         TCGTTGATGACGACC  51 181
        yobA NONE
        yebZ NONE
        yebY 1924825 .. 1924851 -  -8.8  -4.16832   TAACAGATAAAAAGA         GACCGAACAC GATTCCT GTATTCGGTC         CAGGGAAATGGCTCT  80 253
        pphA 1923742 .. 1923758 -    -5  -4.44608   CTGATCCAAAAAGAA              CCCGTC GGCAT GGCGGG              TTATTTGTCCTGGTT  71 294
        yebR 1917298 .. 1917317 -  -6.4   -3.1552   GCGCAGGCATGAACA            GGCGTCAT TATA ATGACGCT             ATCAGTAAATGCTAC  57 53
        proQ NONE
         prc 1914452 .. 1914475 -   -14  -5.00616   GTCGCTGTTAAAAAA          TCAGGCACAA TTTC TTGTGCCTGA           TTGATATTACTTGAC 100 32
        htpX 1913369 .. 1913388 - -10.7    -5.626   CAGGGCATAAAAAAA            GCGCGTC GATCAG GACGCGC             TTTTTAGTATTTACT 100 46
        kdgR 1910982 .. 1911012 -  -6.9  -4.44046   CTCATGCTAAATAAA       GAACCTGTCTG TTTGATATT CCGACAGGTTC       TTACTCTCATCAGAA  74 35
        yobG 1910335 .. 1910349 -  -2.8  -3.37655   GTGCTGAAAAAATGA               TATCAC CAC GGGATA               AACTGGTTAATGGCA  46 13
        yebO 1909930 .. 1909961 -  -9.6  -3.25729   TATAATCAGGATGAA      TTGAGTAAC-CCTTC AAC GACGGGGTTACTCAA      GATTGAGGAAGGATT  72 39
        yobF NONE
        cspC 1908873 .. 1908891 -  -8.1  -4.85177   AAAGCATAGTAAAAA             GCCTCGC ATTCG ACGAGGC             TTTATAGCGAGATTG  86 74
        rrmA 1907696 .. 1907712 -  -7.9  -2.55437   GATGAAGATGAAGAG              CCGCGCC GTC GACACGG              TTTCTGGCTACTGGT  56 278
        yoaE 1901668 .. 1901702 - -14.9  -3.54424   CGTGATTTTCCCAAA     TGGCTGGCGGGCAGC CAACC GCCGCCCGCCCGGCA     TAATGGACATATCAC 100 66
        yoaH 1895944 .. 1895962 -  -3.2  -3.17723   GCACGGCGAAGGGAA             TCTTTAAA TAT TTAAAAGA             ACTGGGAGTACCCGC  45 329
        yoaA NONE
        yeaZ NONE
        yeaY 1891619 .. 1891643 - -14.4  -2.66106   TACCGTAAGAATGCA          GAAACAGCGG ACCAG CCGCTGTTTC          TTTTTCTTTAAAAAC  87 47
        fadD 1889738 .. 1889754 - -10.8  -5.75342   GGGCGTCAAAAAAAA              CGCCGG ATTAA CCGGCG              TCTGACGACTGACTT 100 46
         rnd 1888397 .. 1888407 -  -3.2  -3.57561   GCGGAACCTGCGAAA                 CAGC AAT ACTG                 GAAGGTGAAGCTGAC  51 196
        yeaT 1882558 .. 1882573 -  -7.6  -4.64846   TTAGAAAGGAGAAAA              TCAGGT TTTA ACCTGA               TATCAACCCGATAAT  82 52
        yeaS 1881803 .. 1881813 -  -2.4  -2.96395   AGGGAGGATTATAGA                 TGGG AAG CCCG                 CGACAACGCGGGCTG  41 47
        yeaR NONE
        yoaG 1881127 .. 1881141 -    -5  -2.82529   GATAATTACCAACCA               CAAACA TCA TGTTCG               TTTTCCGTGTCATAA  49 1
        yeaQ 1880682 .. 1880707 - -13.4  -3.08056   ACCTCTAAAAAATAG         CAAAGGCTGC CTGTGT GCAGCCTTTG          TGCAATTTAAGCGTT  86 39
        yoaF 1878919 .. 1878943 -  -6.5   -5.1675   CTACTCAGCAAAAAA         CACCA-CGCA GAACCA TGCGCTGGTG          CTGGCCGACTGGCTA  86 74
        yeaM 1876030 .. 1876041 -    -3  -2.80464   GCAGCAAGCGTAAAG                TAAG CAGG CTTA                 TTATTTTTTGGCAAG  41 453
        yoaI 1875306 .. 1875322 -  -2.1  -3.64236   ACTGAAATGGCTAAA              GGAAGCG TGA CGCATCA              GCGGTTAATCGCTTT  49 495
        mipA 1867388 .. 1867404 - -13.7   -4.2803   CACCGTAATGCAAAA              CAGGGCG TGA CGCCCTG              TTTTTATGCACAAAA 100 61
        yeaE 1866453 .. 1866500 - -19.4  -2.56046   CGAAACGTTAATTTA CGTTAATGTTGTGTGCCGGGTGC AAT GCATCCGGCACACAACATCA-CA CCATATCCAGCGCAG 100 21
        yeaA NONE
        yeaC 1863124 .. 1863157 - -12.7  -2.95341   AGGTCAACATTAAAT     CTGTAAAACACAGAT AATG ATCTGCGTTTTACAA      CTCAGATCACAATTA  82 284
        ydjL NONE
        ydjK NONE
        ydjJ NONE
        ydjI NONE
        ydjH NONE
        ydjG 1856599 .. 1856618 -  -2.2  -2.85351   TCTTTTTACATCACA            TTAGCGCGA TTA TCGCA-TAA            CCGATGTTTACTTTC  41 112
        ydjF 1855727 .. 1855748 - -10.9  -2.57261   TAAAAAGGTAGCAAT           TGCGGCAAA TTCA CTTGCCGCA            TCTTTATCATCATTT  74 87
        ydjE 1853978 .. 1853990 -  -4.7  -3.28712   TGCCTTTTTTGATAA                CGGCC GTC GGCAG                AAAACCTCTCTCGAT  51 370
        ydjA NONE
        selD NONE
        topB 1846642 .. 1846672 -    -7  -5.81412   TCCATGCAAAAAAAA       TATCCAACGAAT TTTCTTG ATCCGCTGGATA       TTTCAGAATATGACT 100 66
        ynjI 1845438 .. 1845463 -  -8.3   -2.7644   ATTTAAGTTGTAAAT         GCCTGAT-GGCG CTA CGCTTATCAGGC         CTACAAATGGGCACA  64 107
        ynjH 1843335 .. 1843351 -  -3.6  -2.84051   CGAGCCGGATGAAAG              TCAGCG GCAGG CGCTGG              TGCGTGAGTTACGCG  45 251
        ynjF 1842446 .. 1842461 -  -4.6  -5.09895   CAGCGATCCAAAAAA              TCCGGT AGCA ACCGGT               GAACGCGGCCCGGAC  81 61
        astC NONE
        astA NONE
        astD NONE
        astB NONE
        astE 1827639 .. 1827664 - -16.3   -3.2827   AAGAAAGCAACTTAA         TACCCGCAGAA TGAT TTCTGCGGGTA          AGTATTAGCTTATTT 100 30
         spy 1826780 .. 1826830 - -19.8  -5.26907   GAAGAGAAAAGAAAA CCGCCGATCCTGTCCACCGCATTA CTG CAAGGTAGTGGACAAGACCGGCGG TCTTAAGTTTTTTGG 100 49
        ydjR 1825832 .. 1825846 -  -5.6  -3.22774   GAGAGCCATGAGGAA               CATGCG CTA CGCTTG               CGCCAGTCTCTGGAG  52 255
        osmE 1823582 .. 1823597 -  -7.5  -5.78622   TCAGGCCAAAAAAAA              CCGGC GCAATG GCCGG               TTTCCGTTGTTACTC 100 60
        chbB 1822948 .. 1822967 -  -7.9  -4.62904   AAATACCCTTAAAAA            CCGCAAT TTAAAT ATTGCGG             TATTGATTTATGAAA  85 71
        chbC NONE
        chbA NONE
        chbR 1820277 .. 1820289 -  -3.3  -4.14627   CCCGGACATAAATAA                TCCAG CAA CAGGA                CAGATATGTGAATTG  57 55
        chbF NONE
        chbG 1818056 .. 1818089 -  -5.9  -3.39895   CTTTGTAGGAATTAA     TCGCCGGATGCAAGG TTCA CGCCGCATCTGGCAA      ACATCCTCACTTACA  56 36
        cedA 1815105 .. 1815123 - -12.4  -3.06796   TTTCAGGTCATGTAA             CTCCCGGC AAA ACCGGGAG             GTATGTAATCCTTAC  83 37
        ydjO 1813679 .. 1813689 -  -8.2  -3.30619   AACCATTGGTCAGAA                 CGGC TGC GCCG                 GTTTGTATCCGGCAA  65 379
        yniB 1810388 .. 1810404 - -10.8  -2.64099   TGGGTTGAGGATAAT              GGCCGC TCCGT GCGGCC              TTTTGATTAAATAAA  74 32
        ydiY 1807006 .. 1807030 - -12.1  -3.25317   TGACAAACGAAGACA          GCCAGACCGCA TAA CACGGTCCGGC          AGATAATTTTACATG  83 34
        thrS NONE
        infC 1801765 .. 1801792 - -14.2  -4.23707   ACAAAGGCGAACAAA        GCCTGTGAAGCC CGAA GGCTCCACAGAC         AGTGCTACTTGAAGG 100 43
        rpmI 1801498 .. 1801512 -  -2.9  -4.87291   TATTCTAATTAAAAA               GTTAA AAACG TTAAC               GGCTTATGCGTACGG  68 29
        rplT 1801077 .. 1801095 - -10.3  -4.54727   GCGTTGAAACGAAAA             GAGGGAG ACTAG CTCCCTC             TTTCAACTGGCTTAT  89 37
        pheM 1800875 .. 1800890 - -10.4  -5.71712   GCGCATACAAAAAAA              GCCTCC ACTG GGAGGC               TTTCAGGCGCTGTTT 100 50
        pheS NONE
        pheT NONE
        ihfA 1796935 .. 1796949 - -12.8  -5.80951   AGTGAAAAGAAAAAA               GGCCGC AGA GCGGCC               TTTTTAGTTAGATCA 100 43
        btuC NONE
        btuE NONE
        btuD 1794514 .. 1794526 -  -2.7  -3.07895   CCGATTTTCAAGATA                CTAAT GAA ATCAG                ATGGTCGAAATCAGC  43 22
        nlpC 1793942 .. 1793968 -   -21  -3.79747   GTATTCAGGAGTAAA         TGGACGGCGATG TAT CATCGCCGTCCA         TTTTTCGACATACTA 100 38
        ydiV 1792952 .. 1792964 -  -3.3  -3.55261   GGGTAACAAAAGACA                GGGTC ATA GATCC                TCCTGTTTGATAGTG  50 82
        ydiU 1791011 .. 1791039 -  -3.9  -3.73402   ATATTTGTCAGCAAA       TCC-GCAATGGC TCTACG GCGATTGCTGGA        ATTATGGCGGAAAGT  56 508
         pps 1786416 .. 1786440 - -16.4  -3.54475   TCGGGGATCACATAA          CCCCGGCGAC TAAAC GCCGCCGGGG          ATTTATTTTATTTCT 100 33
        ydiP 1780059 .. 1780106 -    -5  -4.36554   GACTATCAGAACAAA TAATCTGCAGGCGGCGCAGCTT CTTAAC AAACTGCGCCGCCAG-AT-TTA TCCAACAAGACTTAC  68 23
        ydiJ NONE
        ydiI NONE
        ydiH 1766393 .. 1766423 -   -17  -5.05116   TCAGAAATAAGAAAA       CCCTTAAGTCTGTG CGA CACAGGCTTAAGGG       TTTCTACCCCATCCG 100 250
        sufA NONE
        sufB NONE
        sufC NONE
        sufD NONE
        sufS NONE
        sufE 1760537 .. 1760555 -  -3.9  -3.60627   GCAGGTCAGTGTAAA            CATTGACC ATCC GG-CAATG             TGAGCCAACCGGATG  53 58
        ynhG 1759393 .. 1759411 - -14.6  -4.74103   CTGTGAAGTGAAAAA             TGGCGCAC ATT GTGCGCCA             TTTTTTTTGTCTGCC 100 49
        ydhZ 1756613 .. 1756641 -   -14   -3.4945   ACTGAAGCAAGAATA        TCAGGATGAAGC TTACC GCCTCATCCTGA        ATGGTCATTTTACCA 100 30
        ydhY NONE
        ydhV NONE
        ydhW 1752789 .. 1752805 -  -5.2  -3.54129   GACATCTCCCTGAAA              TTTCAG GGGTT CTGAAA              CTGCTCTACCTCGAA  56 11
        ydhX NONE
        ydhU NONE
        ydhT 1750238 .. 1750255 -  -4.9  -4.62002   AGCAATTACAGAAAA             CAGGGGAT GAA ATCCC-TG             ATGTTGGCGAAGATT  72 231
        ydhQ 1746554 .. 1746577 - -13.9  -3.96841   CGCTAATAAAGACAA          GGCGCAACC TTCACG GGTTGCGCC           TGTATTTTTACGCAG 100 33
        ribC 1744277 .. 1744291 -  -4.2  -3.53224   GAGTGGCTCGCTAAA               GGCTAT TCT ATCGCC               CCCTCTCCGGGGGCG  52 49
        ydhB 1740083 .. 1740095 - -10.5  -3.06796   CGTTATCTGATTGAA                CGCGG TCA CCGCG                AAATCGGCGTCATCC  72 510
        ydhP 1737756 .. 1737773 -  -9.1   -2.5955   AGGTCGGATAAGGCA             CTCGCCG CATC CGGCAAG              ATAAATCGCACGTTG  66 87
        ydhD 1735426 .. 1735453 - -15.7  -3.09116   GGGATAGAGAAAGGA        CTGACGGATGC CCGTTC GCATCCGTCAG         TATTGCAGGACGGAT  93 40
        ydhL NONE
        ydhF NONE
        sodC 1725753 .. 1725776 - -10.2  -2.52516   CCCGTCATCATCAAC          CTGCCGCCCG TGAG CTGGCGGCAA           TTGTCTGGCGGCTGT  65 97
        slyA 1722062 .. 1722097 - -11.8  -3.90744   CTCCGCGCTAAATAA    GTTTGCGTGTGGTCAG GTTA CTGACCACACGCCCCC     TTCATTTCACCCTTT  93 32
        ydhH 1720191 .. 1720204 -  -2.4  -3.63367   CGCGGTAAGAAAAAT               TCAG TTAACT CTGA                TATCACGGGTTAGCG  49 28
        ydhA NONE
        pdxH 1719046 .. 1719058 -  -3.4  -3.77196   GTACCAGCGATTAAA                GCAA GATTT TTGC                ATCTTTTCAGGGTGC  53 32
        tyrS 1717621 .. 1717648 - -14.2  -3.49419   TCCCTGTATAAAAAC        CAGGGGGAGTGA TTTC TCACTCCCCCTT         TCCACTTAATGCATT 100 39
        pdxY 1716371 .. 1716381 -  -5.4  -4.36914   TTTCCCGCTATAAAA                 CCAT CGA ATGG                 CTGAATTACATCGCC  70 384
        ydgJ 1704949 .. 1704982 - -15.5  -3.33696   GTCGCCGCGAAGTAA     CAAAATGGATGGTGC AAAT GCACCATCCATTTTT      CATGCAAGGCACAAA 100 25
        malI 1699788 .. 1699804 -  -5.1   -5.3104   TCAGTAAAAATAAAA              GGCAC CGCCTGT GTGCC              ACATTTTTTATCATT  82 87
        hdhA 1698881 .. 1698892 -  -4.4  -3.57144   CTTTTCACTCTGAAA                TTGG TTAA CCAA                 TAGCCGTGATTTGGC  55 120
        uidR 1698007 .. 1698022 -  -5.4  -3.72078   CCATAAAATAAGCAA              CCGAAC GTTC GTTCGA               GCGTATTGGGAACGA  61 179
        uidA NONE
        uidB NONE
        uidC 1693269 .. 1693292 - -13.9  -3.72051   GTCAACAATCTGAAA          CGCCGGAGA TTTTTC TCTCCGGCG           TTATTTTTTACTTCA 100 33
        fumA 1688423 .. 1688438 - -11.8  -5.47218   TGCCATGTAAAAAAA              CCGCCC CGAA GGGCGG               CTCTGTTTATTTCAC 100 32
        fumC 1686809 .. 1686838 -  -4.3  -3.55444   TGGTGAGTTGTTAAA       TTACGATGCCG-AC AAT GTGCAGCACCGTTA       TAAACCTCAGGCGCA  53 86
        ydgC 1683326 .. 1683346 -  -8.3  -4.06419   CCTGGCGAGAAAGAA            GTGATCGAC CTG GTCGATTAC            TTACTTACCAGTTGC  77 88
        pntA NONE
        pntB 1676658 .. 1676683 - -13.3  -3.69068   CGATCTCAATAAAGA         GTGACGGCCTC AGCA GAGGCCGTCAG          GGTTACAGAGCTTTC 100 28
        mdtJ NONE
        mdtI 1674504 .. 1674527 - -15.3  -3.65722   AAAATAATGTTCAAA          CGCTGCCCG ACAGCG CGGGCAGCG           TCTTCATCAGGCAAG 100 32
        ynfL 1670426 .. 1670438 -    -2  -2.63596   CCTCACCTGAGAGCA                TTCA GCAGA TGAA                TACGAAAGTTACGCG  39 0
        dgsA 1668981 .. 1669001 -  -3.3  -3.16345   AACCAGGAAAATAAT            TAACCTTGA AAG TCTAAGTTA            TGCTTTCCTGGCCCA  46 82
        ynfK 1668170 .. 1668194 - -15.8  -2.93585   TGATATGTGAAATGA          CCGGGGAGTA TCAGC TACTCCCCGG          TTTATTGATTGCCTG  95 69
        ynfC 1658166 .. 1658188 -  -8.4  -2.89565   AATTTCAGATAATTA           TCTCCCCGGA GTA TCAGGGGAAA           GGTCTGGCAACCCGT  61 298
        ynfA 1656961 .. 1656974 -  -2.3  -3.99153   TGATCACAAAAAAAG               GCGTA TATT TGCGC                TGTGAATGGTTGACA  53 112
        rspA NONE
        rspB 1654180 .. 1654199 -  -4.2    -4.431   GACGCAGCGATAAAA            CG-TGCCGG ACT CCGCCATCG            AAAATCATATCAGTC  65 436
        dicC NONE
        ydfX NONE
        ydfW 1648412 .. 1648425 -  -3.1  -4.38219   AGAAGAGAAAAAAGA               CGATA CAAA TACCG                CTGGCACCATTGATA  62 488
        relB NONE
        relE 1647017 .. 1647030 -  -2.4   -2.9732   TGTCAACGCAAAGCA               GAAG TGTCAC CTTC                GGTGCGAAACAGAGA  41 55
        hokD 1646749 .. 1646762 -  -9.5  -5.77734   AAATAAAAACAAAAA               CCCGC CGAA GCGGG                TTAAGTGCGGGTGCG 100 96
         rem 1646234 .. 1646261 - -11.2  -2.53119   AATGCGTGAGAATAC        CGCCCGTGCGTG CAGG CAAGAACGGGCG         AATTATCAGAATTGT  77 129
        ydfU NONE
        ydfT 1644070 .. 1644101 - -12.4  -3.64822   ATTGCCCCATTTAAA      GCACAAAACCCGCT CATC AGCGGGTTTTCTAC       TTTTTCTTAACGTCG  95 127
        cspB 1642755 .. 1642768 -  -9.5  -5.60689   GCAGATAATAAAAAA               CCCGC CTGA GCGGG                TTTGAGATTGTGGTG 100 310
        essQ NONE
        ydfR NONE
        ydfQ NONE
        ydfP 1640512 .. 1640522 -    -4  -4.03413   ACTGCTTCAGATAAA                 TTTG TAA CAAA                 CCAGAACACCATTAA  59 247
        cspI 1639948 .. 1639961 -  -8.1  -5.31059   ACACCAAGCAAAAAA               GCTCC CGAA GGAGC                CTTCATTTTCACTTT  91 233
        ynfN 1639574 .. 1639584 -  -5.4  -3.95836   ACGTGTAAAAGATAA                 GATG AAA CATC                 GCAATAATCAACATA  63 109
        gnsB 1639278 .. 1639293 -  -6.8  -4.95302   TCAAATATAACAAAA              CCCCGT AAAA ACGAGG               TTTATGGATAAATTT  82 55
        nohA NONE
        stfQ NONE
        tfaQ 1635934 .. 1635946 -  -3.4  -4.78477   ACATATAAAAAATAA                TCTC GGTGT GAGA                TGCTTTACGTCTTCC  69 103
        ydfJ 1632684 .. 1632707 -  -9.6  -5.16841   TTATATGAATAAAAA          TCCCCTCTCC GGTA AGAGAAGGGA           TTAAGGGTTTACAGA  93 34
        ydfI 1631050 .. 1631060 -  -6.8  -3.73224   TGACCGCTGAGCAAA                 TCCG CCG CGGA                 AAAACCGTAGTTGTT  66 132
         dcp 1627009 .. 1627037 - -13.2  -2.83271   TTACTGCTATAACCA        GGCTGGCCTG GCGATATCT CAGGCCAGCC        ATTGGTGGTGTTTAT  85 37
        ydeI 1625778 .. 1625807 -  -8.6  -2.50779   AGCATAACCCAATAC       CCTAATGGCCCA GTAGTT CAGGCCATCAGG        CTAATTTATTTTTAT  63 37
        ydeH 1624539 .. 1624556 - -10.5  -5.76949   GACGGCGAAAAAAAA             CCGCCAG TAAA CCGGCGG              TGAATGCTTGCATGG 100 143
        eamA 1621680 .. 1621692 -  -7.7  -3.08522   CAGCTAGTTGAAAAC                GTGAC AAC GTCAC                TGAGGCAATCATGAA  62 285
        marC 1619939 .. 1619952 -  -9.5   -3.6707   ACGCAATAGTTGAAA               GGCCC ATTC GGGCC                TTTTTTAATGGTACG  77 30
        yneI NONE
        yneH NONE
        yneG NONE
        yneF 1612547 .. 1612563 -  -5.9  -2.52896   TCATGGTTTAATCGA              GGAAAAA CGC CTTTTCC              TGGATCATAAAGTGG  49 83
        uxaB 1610908 .. 1610923 - -10.4  -4.56978   TGGTGAAATAAGAAA              CCCGGT CGAA ACCGGG               TTCAGAAGTAACGGT  89 45
        yneE 1609740 .. 1609753 -  -6.7  -3.03771   TCAGATGCTGGAAGA               GCAGT ATCC ACTGC                AAGAGAACGGACAGA  56 94
        ydeW NONE
        ydeV 1600292 .. 1600325 -  -6.1  -4.72333   AACTATACTCAAAAA     CTAACAGCCACGGTCA TCA TGAT-GTGGCTGTCAA     TGAAACTATAACCCA  78 31
        ydeK 1595617 .. 1595628 -  -3.6  -3.18681   CGCCAATGTTATCAA                CCCG AACG CGAG                 TGTTCCCTTGGGTAT  46 220
        hipB NONE
        hipA 1592470 .. 1592485 -  -4.8  -3.12606   TCAGACATGATTTAA              CATAAT ATAC ATTATG               CGCACCAATATAAAC  51 108
        yneL 1592054 .. 1592064 -  -5.4   -2.8372   CAGGGTTTATTAAAG                 CTGT CCG ACAG                 ACTTTCTTAACCTGG  50 32
        ydeT NONE
        ydeS NONE
        ydeR NONE
        ydeQ 1588294 .. 1588309 -  -7.6   -3.6164   AACATGGATATATAA              GAGTAG GGGA CTACTC               TCTTTCTATTTTTAA  67 250
        ydeP 1585877 .. 1585907 - -12.8  -3.28537   ATAGTCAATGAGGAA       TTCTTCTGCTGT GCGGATG ACAGCAGAAGAA       ATGAGAAGAGGCATT  90 39
        ydeO 1584570 .. 1584592 -  -8.4  -2.53831   CGCCTAAAAACAACG           CGGGGCAG GGAATGG CTGCCCCA           TTTAATTCTTACGCA  63 73
        ydeN 1582524 .. 1582543 -   -15  -2.76815   ATCTCGCTCAATAAG            GCGGCGGA AAAA TCCGCCGC             ATGAAGGTTTAGTTA  89 38
        ydeM 1581268 .. 1581293 - -10.5  -3.80841   ATGATGATGACGAAA         CACCCGACA GGAATTTA TGTCGGGTG          CCTTGTTAAGGTCAT  80 79
        yddA NONE
        yddB 1576924 .. 1576941 -  -6.2  -4.13945   ATCTCCATGCGAAAA             CCGGGC GAATTT ACCCGG              TTAAGTAAAATCCGA  68 45
        pqqL 1574090 .. 1574114 - -13.6  -3.08201   GAATATTGCTAAAAT          CCCCGCCAAC GATGT GTTGACGGGG          CTGTTATTATTTTGG  87 32
        gadB 1572311 .. 1572340 - -15.1  -3.57387   AACAGACTTTGGAAA       TTGTCCCGAAACG GGTT CGTTTCGGGACAC        CGTTACCGTTAAACG 100 44
        gadC 1570620 .. 1570642 - -13.5  -4.81685   AGCAAGCACGAAAAA           GGGAGCGAT GAATT ATCGCTCCC           TTGTCTTATAACCAT 100 51
        yddW 1569164 .. 1569202 - -11.8  -3.07962   TGGGATAGTTTAAGA   GGGTAACAAGCCGGTG GGTAAAG CACCGGCTTGTTACAA   AGTAAGAATGGGAGT  81 41
        yddV 1567479 .. 1567490 -  -5.8  -3.40597   TGGCGCATCTAAAGA                CTGG CTTT CCAG                 AGTTCAACACGGTTT  56 7
         dos 1565021 .. 1565034 -  -9.5  -4.55798   CACGTTAAATGAAAA               CCCGC GAGT GCGGG                CGAGAGGAATTTGTC  89 39
        ddpX NONE
        ddpA NONE
        ddpB NONE
        ddpC NONE
        ddpD NONE
        ddpF 1558735 .. 1558747 -  -3.3   -3.6682   TCTCAGGTACTGAAA                GCGGA AAT TACGC                TGGATTACCAGTTGA  51 104
         bdm 1557717 .. 1557728 -  -5.8  -3.32946   GTTTTAAGGACAACA                TCGC CGTA GCGA                 AGAAACACGTGCTAA  56 76
         sra 1557486 .. 1557507 - -13.1  -5.71295   AGATAAAAACAAAAA           CACCATTGC GCAG GCAATGGTG            TTTAATCGTCATTGA 100 58
        sfcA 1555656 .. 1555679 - -14.6   -3.4404   AGGGAGAGGGAAATA          GCCCGGTAGC CTTC ACTACCGGGC           GCAGGCTTAGATGGA 100 32
        adhP NONE
        yddM 1553948 .. 1554005 -   -10  -2.70498   CATATTGTAGACAAC GTAGGCTTTGTTCATGCCGGATGCGGCG TGAA CGCCTTATCCGGCATGA--AAACCCTTC AAATCCAATAGATTG  71 132
        yddG 1547974 .. 1547996 - -13.4   -3.1706   AATTTATCTGATTAA           CTACCGGGCC GTA GACCCGGCAG           TTATTTTAACCACGA  91 31
        yddL NONE
        yddK 1546463 .. 1546475 -  -3.5  -2.70946   TCTTCCCAGAAACAT                TTAAA AAA TTTAA                GTTTTGCTCTGTTTT  43 22
        yddJ 1546080 .. 1546101 -  -3.1  -3.54436   CAGACACTTATAGAA           TTAGTGA TGATTTAT TCACTAA            AAAGGCCATGAACTG  50 22
        narU 1544312 .. 1544326 -  -6.4  -2.66964   TTACTCATGACATGA               CTCCTG CTC CAGGAA               TGAATTGGGATCTGA  53 85
        narZ NONE
        narY NONE
        narW NONE
        narV 1537576 .. 1537598 -  -6.2  -3.14132   CTGCGGTTTCATTAA           CGTTCTCCTG TGA CTGGAGAACT           ATCATAGCCTGCAAG  57 78
        yddE 1536635 .. 1536653 -  -2.3   -2.6927   ATCCGGCATACATTA             GCCCGGT TGTAG ACCTGAC             AGGCGAAGCGCATCA  40 51
        yddH 1534820 .. 1534833 -  -8.1  -5.31855   GACGAACAACAAAAA               GCAGC ACTT GCTGC                AGATATTACCGACGT 100 188
        ansP 1525971 .. 1525983 -  -4.8   -3.6682   GCCGACTCATCCAAA                CAGC CTGGC GCTG                TCTGCCGATGGCAAA  55 237
        yncD 1522648 .. 1522667 - -11.4  -4.06903   AATCGTTAAAGTAAA            TGCCCGGC AAAT ACCGGGCA             TCAAGGTAATTACTC  91 35
        yncA NONE
        ydcZ 1519189 .. 1519204 -  -7.6  -3.40403   TCTTTCTCACGATAA              GAAACG CATC CGTTTC               TTAAGCGCCTTTCTG  62 417
        yncJ 1510503 .. 1510542 -  -7.8  -2.79831   TGAATCTGCATGATA  TTGCCTGCCGGGTAAGGCG TTA CGCCGCATCCGGCAT-CAA  ATGACTCAACGTTGT  60 31
        ydcO 1506563 .. 1506580 -  -9.9  -2.94888   AACCCACCGAAATGA             TTCAGGC GACA GCCTGAA              CGTAGCAGGGATCCA  70 64
        ydcK 1501065 .. 1501093 - -12.5  -3.28791   ATGTCGGGTGGACAA        TCCGCAAAGCAAC CAG GTCGCTTTGCGCA        ATGGTTTTATCCTTG  83 115
        ydcI 1495838 .. 1495853 -    -9  -2.75229   GAAAATGTTCAAGGA              GGGATC GACA GATCCC               TTCACCTTTCAGAAC  66 34
        mokB NONE
        hokB 1493608 .. 1493630 - -14.8  -3.65199   AATCTGCTAGTCAAA           TGCGCGGGGA AAA TCCCCGCGCT           TGCCCTTACCTGGAC 100 31
        azoR 1483566 .. 1483578 -  -4.1  -2.94099   CGTTTCCACGACATA                TTCCG GCA CAGAA                TGCGGTTCTGGACGT  45 416
        insC NONE
        insD 1469147 .. 1469161 -  -7.1  -4.58466   TTGATAAGGATAAAA               CCGCA GACAA TGCGG               CGGAATATTTCTTCG  80 499
        maoC 1453277 .. 1453298 -  -7.3  -4.90778   CTTAGTGAAATAAAA           GGGCAAC TATTCGCC GTTGCCC            TTCATTCACCGATTA  84 38
        tynA 1450757 .. 1450771 - -11.4  -5.32944   CTCATAAGTAAAAAA               CGGCAC CTG GTGCCG               TTTTTTTGTCTGAAA 100 44
        feaR 1448061 .. 1448087 - -15.3  -3.33815   ATCTGTTTTAACTAA         TTGGCGTTGCA GTACA TGCAACGCCAA         TTAGTTAGCGGAATT 100 30
        ldhA 1443538 .. 1443560 - -14.9  -2.74012   GGATTATCTGAATCA           GCTCCCCTG GAATG CAGGGGAGC           GGCAAGATTAAACCA  89 33
        hslJ 1442676 .. 1442691 -  -4.6  -5.27769   ATAAAAAAGTAAAAA              TGCGGG GCAA CGCGCA               GGACAGCTCTCGACG  80 369
        ydbK 1438917 .. 1438936 - -11.4  -4.16226   CATATAAAAAGACAA            GCCCGAAC AGTC GTCCGGGC             TTTTTTTTTAGAATT  93 63
        ompN 1437447 .. 1437465 - -10.2  -5.03945   GAATAAGCAGAAAAA             GCCCGCCA TAA CAGCGGGC             AGGAGGATTTAGAAC  93 34
        uspF 1436872 .. 1436891 - -10.7  -4.95957   GAAATGAATCAAAAA            GCCCGCA GCAATG TGCGGGC             GTTAGTGTCAGCGCA 100 33
        ynaE 1435535 .. 1435545 -  -2.6  -2.77118   GAGACCCAAAATCGA                 TTTT GTG AAAA                 ATGGCTTTAACTCGG  41 185
        pinR 1434526 .. 1434542 -  -6.5  -5.80003   GGAAGAAACAAAAAA              CAACCTG ATG CAGGTAG              CCAGTGAGCATATTG 100 281
        insH 1429412 .. 1429423 -  -5.8   -2.7927   AAACACATCGAATCA                GCCT ATTT AGGC                 TATTTTTTCCACCAT  50 62
        racR 1421444 .. 1421463 -    -2  -3.90744   GGGGGGGTTAAATAA            CGGAATCC AGGA GTTTTCCG             TCAGACCATATAAGT  53 41
        ydaG NONE
        ydaF 1420682 .. 1420703 -  -7.4  -3.64822   ATCGCTGTATTTAAA           GATTTCCT TAAAAC AGGAAATC            TTATTATCACTTCTC  66 192
         kil NONE
        ydaE NONE
        racC NONE
        recE NONE
        recT 1415660 .. 1415700 -  -8.3  -5.24129   TTTTCTCATAAAAAA  TATTTCAAGTTGGCGGTGC ATT ACACCGCCAGGCTGAATTA  TTCCTCTGAATTATC  95 23
         lar NONE
        ydaC NONE
        ydaQ NONE
        intR NONE
        ydaO 1412693 .. 1412716 - -14.6  -2.80074   GCCTCCATAAGAGTA          GCCCGATACG CTTG CGCATCGGGC           GCTATCCTGGTTATT  89 36
        ydaM 1408204 .. 1408214 -  -2.4  -4.21194   TCGCACTACGTAAAA                 CGGC GCA GGCG                 AAGCAAGAAAACTGG  58 88
        abgA 1404976 .. 1404988 -  -3.3  -2.94099   TTCCTGCATCAGATA                CCTCG CGT CCAGG                GAAAATTGAGCGCGG  44 6
        abgB 1403535 .. 1403547 -  -7.7  -2.75844   GTTGTTATTTTAAAG                GTGAC GGT GTCAC                GTTTTTCGGGATAGG  60 2
        abgT NONE
         ogt 1401370 .. 1401387 -  -8.5  -4.14739   CTATCTATTTGAAAA             CCCTTAA GTTG TTAAGGG              TAACTTTACATAAAA  78 73
         fnr 1400418 .. 1400466 -   -12  -3.23638   TGAAACAGTGATGAA CCTTCTGCCAGATCAATAAATC AGAAA AATTTAATGATATGACAGAAGG ATAGTGAGTTATGCG  83 47
        uspE 1399345 .. 1399366 - -10.1  -5.30155   GCAGTAAGTAAAAAA           TAGGCCCGA TAAC TCGGGCCTT            GTCAGTTATTGAAGA 100 45
        ynaI 1396381 .. 1396403 -  -3.5  -3.63589   GAAAATACCGTTAAA          GCG-CGTAAT GCCG ATTACAACGC           GGCAGAAAAAATCCT  53 227
        ycjY NONE
        ymjC NONE
        mpaA 1391253 .. 1391277 -  -4.1  -3.62597   GCGATGCTTGAACAA          CCGCTTCCTGC GCA GGACGATGCGG          CGCTGGAGAATTTTA  53 332
         tpx 1389985 .. 1390011 - -19.6  -3.06737   GAGTAAGCGCGAATA         TGCCTGATGGTG CAA CACCATCAGGCA         TATTAAATTATGCTT 100 33
        ycjW 1384618 .. 1384659 -  -6.5  -3.92373   TATCCGATCTATAAA TGTAGGCCGGATAAGATGC GCTA GCATCGCATCTGGCATTCA  GGCAAGGTAGCTGGT  66 43
        pspF 1368384 .. 1368402 -  -2.3  -4.54047   CGATTGCACAGAAAA             TCCAGCA ACGCG CGCTGGC             GCAGGGGCTGCTCCT  63 272
        puuA 1361190 .. 1361201 -  -7.2   -4.0031   AGGCCGATGAAACAA                CCCC GCAA GGGG                 TATTACGCGTTTTTC  70 28
        puuP 1359466 .. 1359507 -   -16  -3.12351   TCTTTTTATAGTTAA TGGCGCGGCGCGTTACCCT CAGGC AGGATAATGCGCCGCG-CA TCCGACTATTACGTT 100 34
        ymjA 1359048 .. 1359063 -  -6.1  -2.89178   AGAAACCCATTAAAG              CACGC TGCAGT GCGTG               TCATTGTTAGCCAGA  55 99
        sapA NONE
        sapB NONE
        sapC NONE
        sapD NONE
        sapF NONE
        ycjD 1352993 .. 1353005 -  -4.8  -3.72374   CCCCAGCAACAAACA                GGCT CATAC AGCC                CCTAACCCTTTCATG  59 141
        fabI 1351926 .. 1351946 - -12.5  -3.71149   GTATAACAGAGATAA            CGGGCGGCA GAA CGCCGCCCA            TCTTTACCAACAGAA  95 44
        yciW 1350653 .. 1350686 -  -5.2  -2.78384   TTGGTGGCCATTAGA     GCGGCTGACAGTTT TACGCG AATCTGTCTGACGC      GGCAAGGTTAATATG  49 33
         rnb 1348657 .. 1348681 - -13.6  -4.42062   GAGCGGGGAAATAAA          CGGCCCATCC ATGAG GAATGGGCCG          TGAAAGGAGATTACG 100 36
         gmr 1346370 .. 1346400 -  -2.7   -4.8143   TGAATAATGCAAAAA       TTGCCGCTAAA AGAGAAGTG TTTAACAGCAA       CGGCTAATTATCATC  68 96
        yciT 1345134 .. 1345147 -  -3.8   -2.7263   ATTATTCCGTGAAAT               CTGC TCGCGC GCAG                GGTTATATCACGCAG  45 189
        osmB 1344707 .. 1344726 - -13.6   -5.0916   CGGTTAACATAAAAA            GCCACGGA TATA TCCGTGGC             TTTCGAATATTTTAC 100 123
        ribA 1340227 .. 1340261 - -11.6  -2.98947   TTGAAGTAACAACTA     TTTGCTTGCCGG TTATTTTGCTT CCGGCAAGCAAA     TGAATTACACAATGC  79 48
        yciN 1332104 .. 1332123 - -11.4  -4.46775   GATGTAAAAGACAAA            CGCGAGGC TAAG ACCTCGCG             TTTTGCTTTAATCAA 100 33
        yciK NONE
        btuR 1329450 .. 1329470 -    -9  -3.02166   CGGTTAATCAAAGTA            TGCCGGAC GTCAT ATCCGGCA            TTTTTACAGATTAAT  68 36
        trpL 1324690 .. 1324708 -  -8.8  -5.75342   TTTGTTCAAAAAAAA             GCCCGC TCATTAG GCGGGC             TGGGTATCTGATTGC 100 44
        trpE NONE
        trpD NONE
        trpC NONE
        trpB NONE
        trpA 1318101 .. 1318123 - -11.2  -4.45261   TAAAGAAAGTTAAAA           TGCCGCCAGC GGA ACTGGCGGCT           GTGGGATTAACTGCG 100 32
        yciG 1317505 .. 1317526 - -13.7  -2.94144   TCTCCAGTGAAATCA           CTGCGAGCC ATAC GGCCCGCAG            ATGCAATTATCTTTA  87 69
        yciF 1316945 .. 1316963 -  -2.4  -3.16914   ACGATTCATGAAAAT             GTCCTCTT TAT AAAATGAC             TAAAAGTTAAAATTC  44 46
        yciE 1316386 .. 1316408 - -14.2  -4.84017   AATTCCGCACAAAAA           CGACCCCGTA ATA TACGGGGTCA           ATAAGGACATGGTAT 100 49
        yciC NONE
        yciB 1313979 .. 1314013 - -10.8  -4.22948   AAAACCGACTTAAAA     GGAAAATCACAGGCGC GAT GCTACTATGATTTTCC     TGAGGAGAACAGAGG  88 77
        yciA 1313530 .. 1313559 - -19.5  -4.08144   TTCAGTAAGCAGAAA       GTCAAAAGCCTCC GACC GGAGGCTTTTGAC        TATTACTCAACAGGT 100 28
        yciI 1312242 .. 1312260 -  -8.9   -4.1023   AAGGCCAAACAAGAA             CACGGTT GCAAA AACCGTG             CCCTTAAATATTGAA  80 48
         kch 1310681 .. 1310703 -   -12  -2.67958   CAATATCTAAATGTA           CTGGGCACCA TTG CGGTGCCCAA           TAAGTTTACTCTTCC  79 52
         cls NONE
        yciU 1308492 .. 1308511 - -13.6  -4.31587   CTTTAAAAACAATAA            GGGCTGAC AGTT GTCAGCCC             TTTTTCACGCTAAAA 100 49
        adhE 1296907 .. 1296928 -  -9.4  -4.77567   AGTGGCATAAGAAAA           CGGCTCCC TGTTGT GGAAGCCG            TTATAGTGCCTCAGT  91 120
         hns 1294042 .. 1294058 - -13.7  -5.55769   CCGGACAATAAAAAA              TCCCGCC GCT GGCGGGA              TTTTAAGCAAGTGCA 100 53
        ychJ NONE
        purU 1289367 .. 1289380 -  -3.9  -4.00042   CTGGCGATTAAAGAA               TAATC GTTC GATTA                CCGTAAACAAAGACG  57 4
         tpr NONE
        narX NONE
        narL 1276662 .. 1276705 -  -3.8  -3.65812   GGTGGTGGAAGATAA CCAGGGGCAGCGTG-TCTCCT CCA ATGAGATCACGCTAACGCTTG TCGAACCGTTCGATG  53 76
        ychN 1274384 .. 1274407 -    -6  -2.64144   CTTGCACTGAAAGAG          GGCGGACGC ACCACAG GCGT-CGCC          TATCGACTGCCAGAA  50 441
        chaA 1272289 .. 1272317 - -12.5  -2.67209   CAGGAATTTATATTA        TCTCCCCCGATTA CCG TCATCGGAGGAGA        TATAACTGTCAGGCA  81 34
        ldrC 1271739 .. 1271766 -  -9.8  -5.26155   AGATAAAGACAAAAA        TGGCCGCAGG CTGTTACC CCTGCGGCCG         GTTTCGGGCGCATAT 100 74
        ldrB 1271204 .. 1271231 -  -9.8  -5.24799   TGATAAAGACAAAAA        TGGCCGCAGG CTGTTACC CCTGCGGCCG         GTTTCGGGCGCATAT 100 74
        ldrA 1270670 .. 1270695 - -13.3  -5.36441   GCCGGATACAAAAAA         GGCCGCAGG CTGTTACC CCTGCGGCC          GGTTTCGGGCGCATA 100 75
        lolB NONE
        ispE 1263569 .. 1263583 -   -10  -3.62522   CAACGTCTGGAACAA               GGTGAC GTT GTCACC               GAAACTCAGCTTGCC  78 45
        prsA 1262473 .. 1262486 -  -9.5  -5.76633   TTACAGACAAAAAAA               CCCGC CGCA GCGGG                TCTTTGAGCCGGGTT 100 44
        ychM 1260383 .. 1260404 -  -3.7  -3.48629   ATGAAACGCAAAAAC           GCTTCGTTAC TCG GTAACGT-GC           TCATGGGGTTGGGTC  51 322
         pth 1259419 .. 1259442 -    -9  -2.80499   TAATATCTTAATAAT          CAACCTGTTA TTGC TAACAGATTG           CAGAAATGGAAATAA  66 89
        ychF 1258220 .. 1258237 - -11.3  -4.98531   CGGTGAAATGAAAAA             TCCACGC AATT GCGTGGA              TTTTATATACTTTTG 100 86
        ycgV 1254567 .. 1254581 -  -7.2  -3.44848   GCCGGGTATGAAAGA               CAGAAA CGA TTTCTG               ATACATCAGAGTGAT  65 106
        dhaK NONE
        dhaL NONE
        dhaH 1249234 .. 1249267 -  -9.7   -2.8372   TAGTGCTGAGTAAAT     TG-CCGGATGACATCA GAA CGATGCCATCCGAACA     GTGGCTTAACCCTGA  69 31
        treA 1247184 .. 1247195 -  -4.4  -5.24129   TCTGTGTAGAAAAAA                CCAT AGCT ATGG                 TGTTATCTGCCGACA  80 86
        ycgR 1244892 .. 1244902 -  -4.6  -4.02253   CCAATAAGCCAGAAA                 GCCG GTG CAGC                 CTGGGGCGTCGATCC  62 493
        ldcA 1243687 .. 1243708 -  -2.2  -4.03234   TGTCTCTTATATAAA           CCCTACCA TATTAG CGGCAGAG            ACAGCGTTTTACTTA  55 60
        cvrA 1241635 .. 1241657 -  -7.8  -2.78816   CCATTGCCCATGATA           GTGTCCAT TAAAAGG ATGGACAC           TATTTCCCCGGAACC  60 280
        ycgB 1237257 .. 1237272 - -10.4  -4.00532   CGTTTAAAGAGCAAA              CCCCTC AAAC GAGGGG               TTTTTTGTTGTTTTT  82 39
        nhaB 1234723 .. 1234742 - -13.6  -3.92659   GGGCGAAAAGGCAAA            CCGGGCAT TTAT ATGCCCGG             TAAGTTGTTATCAAA 100 36
        dsbB 1234051 .. 1234068 - -12.7  -5.14965   AGCGGCAGGAAAAAA             GCGCTCC CGCA GGAGCGC              CGAATGGATTAGCGA 100 34
        hlyE 1230945 .. 1230985 -    -7  -3.28791   AGCGCTCTGTCATAA  TGAGAGTTACCCGATA CCTTATTAT CAACAGGTAACTCTCA  ATCTTTAAAAAACGT  61 100
        ycgK 1228374 .. 1228390 -  -2.3  -4.10855   AAAAGCCGCTGAAAA              CTTACAA TCA TTACAAG              GCTACGATCCCAGCG  56 283
        minC 1226966 .. 1226986 -  -3.3  -3.29973   TTAAAAAGGGATCAA            TTTAACGGT TGA ACGGTCAAA            GCGTTTTCGACTAAC  48 1
        minD 1226125 .. 1226141 -  -3.7  -3.37464   CGAGTAATGCCATAA              CTTATCC TCC GAACAAG              CGTTTGAGGAAGCCT  50 10
        minE 1225804 .. 1225831 -   -15  -4.76041   GAGAGGGATGAAAAA        CTCAAGGCAGAG ATAA CTCTGCCTTGAA         GATAAATGCGCTTTT 100 50
        ymgG NONE
        ymgD 1223846 .. 1223868 -   -12  -5.08824   CCGTTAGCTAAAAAA           CCGCGTCG TATTCAT CGACGCGG           TACATATGAAATATT 100 39
        ycgF 1215687 .. 1215722 -  -9.3  -3.70109   TACACGACCCAATAA    TACTTTGTACAATAT ACGCTA AAATTGTACAAAGTA     TAAATAAGATTTCAG  75 144
        ycgE 1214675 .. 1214688 -  -6.7  -3.17725   TTTGAAAAACAACGA               CCTGA TCCA TCAGG                ATAATAACCTCTTGT  59 242
        ycgX 1214044 .. 1214062 - -10.2  -3.71527   CGTTAAGTATTGAAA             CGGACGTG TGG CACGGCCG             TTGTTTTTATAAATA  80 243
        elbA 1213180 .. 1213198 - -12.4  -3.81137   TGTTAAATATTGAAA             CGGGCGTA TAA CACGCCCG             TTGTTTTATTTATGT 100 84
        tfaE 1209902 .. 1209913 -  -5.8  -2.53715   CTCATGATGATGAAG                TCGC AGAT GCGA                 ACTTTCAAAAGCAGA  49 206
        ymfK 1203808 .. 1203821 -  -8.1  -5.71983   TCAAGTATAAAAAAA               CCTGC CGAA GCAGG                TTCATAAACATTGAT 100 40
        ymfJ 1203143 .. 1203153 -  -2.6  -3.75617   AAAAAATTTGAAGAA                 TTAA TGC TTAA                 CTTTCTGTACCAGAA  52 225
        ymfH 1202598 .. 1202612 -  -2.8   -3.1855   TTCTTCAAGAGTTAA               CATTTG AAG CATATG               CGATCACCTTATTAC  45 59
        ymfG NONE
        intE 1201232 .. 1201268 -  -2.1  -3.32997   CGGTGAGAAATTCAA    TGTGGCGTTGAGATGCT TAA AGGTTCACAACGCTACT    TTGCTCCATCCTTTA  45 13
        ymfE NONE
        ymfD 1198373 .. 1198388 - -11.8  -5.15969   GCGGAATGTAAAAAA              GGCCGC GAGC GCGGCC               CCTTCACATACATCT 100 81
        ymfC NONE
        ymfB 1195372 .. 1195407 -    -4  -3.14647   ACTCACGACATTGAA    CTTCAAGGCGGCGT-AT TCT ATCACGCAGCCTTTTAG    ATGACACCCTTTGTA  48 22
        trmU NONE
        hflD NONE
        purB 1192154 .. 1192183 - -12.9  -2.81326   GATAATCTTAATAAG       CAG-GCCGGACAGC ATC GCCATCCGGCACTG       ATACGAGGTTTATTT  85 35
        phoP NONE
        phoQ NONE
        ycfD 1188655 .. 1188681 - -15.2  -4.32201   GGAAGTAAGCGAAAA         GGGATGCGGCAT GTG ATGCCGCATCCG         GCTTAAATCCAAACT 100 40
        potA 1186009 .. 1186023 -  -7.2  -3.43564   CAAGCCAACCGACAA               TAGTGA CAA TCACTA               CATTCTGGAACTTAC  65 37
        potB NONE
        potC NONE
        potD 1183329 .. 1183350 - -13.7  -5.26875   TTGCTAACTAAAAAA           CGGGCGGTA ATAC CACCGCCCG            CTTGCTGAATTAACG 100 35
        ymfA NONE
        ycfZ 1182006 .. 1182017 -  -7.2  -3.28712   TTGTGGGCCGGATAA                GGCG TTCG CGCC                 CCATCCGGAATAATA  63 64
        ycfT 1175647 .. 1175664 - -12.7  -3.30701   GTTTAGCAAATTGAA             TCGCCCC GGCT GGGGCGA              TGGCTTAGCGGGAGT  90 30
         mfd 1171989 .. 1172000 -  -2.2   -4.1822   GGTTATTGTAATAAA                CAGA TAAG CCTG                 AATTATGGATGGTGA  57 120
        ycfS 1170908 .. 1170927 -  -5.8  -4.11304   GTAATTTATAAATAA            GCATTAAC CCTC ATTAATGC             CTGCTACTGCTGATT  65 87
        ycfQ 1169321 .. 1169344 -    -3  -4.17491   AGGAAACGGTTAAAA          CACCGCGTCA GGAG TGTCGCAACG           TCACAGTGACCCATC  60 458
        fhuE 1160904 .. 1160921 - -12.7  -3.25823   CGTTGGGGAGACTAA             GGCAGCC AGAT GGCTGCC              TTTTTTACAGGTGTT  86 43
        yceF 1147500 .. 1147547 - -11.8  -2.64194   TATAAACCTGATAAT GGGCGGTTGGCCTGATAAGGCG TTTA CGCCGCATCAGGCCGCCAGCAC CGATTGCCGGATGCG  79 66
         rne 1142718 .. 1142737 - -11.4  -5.69793   AGATGAAATAAAAAA            GCCCTGGC AGTT ACCAGGGC             TTGATTACTTTGAGC 100 47
        flgA NONE
        flgM NONE
        flgN 1130959 .. 1130983 - -15.7   -2.6563   CGGTGTAACAATGCA          TTCCGGCCTGC AGT GCAGGCCGGAG          ATAATCTTCAGATCG  93 33
        mdtH NONE
        grxB 1124942 .. 1124973 - -12.2  -4.55016   AGAAAAAACTGAAAA      CGGCGGCAACCCGC GAAT ACAGGCTGCCGCGG       CGGGTCAGGATTAAA 100 36
        yceB 1124268 .. 1124283 - -11.8  -4.91852   TGCACGAAAAATAAA              GGGCGC GAAT GCGCCC               TCGTGATTAATCAGT 100 32
        pyrC NONE
        dinI 1122785 .. 1122800 - -11.8  -5.85244   AAGTAAAATAAAAAA              GCCGGG GCGA CCCGGC               AAAAAAAATCACTGC 100 44
        yceP 1122237 .. 1122253 -  -9.4  -3.74347   CCCAGAAATGGTAAA              GGCACC GGTGA GGTGCC              TTTTGGGTGGATGGT  79 50
        solA 1121016 .. 1121035 - -10.7  -4.57837   ATACTCCTGTAAAAA            CGGCCTC ATTCTG GAGGCCG             TAATGATGATTATTG  93 35
        yceO NONE
        yceJ NONE
        yceI 1119443 .. 1119467 - -14.4   -2.9735   ACAGAATAAATATCA          TTGCCGGATG CGTGC CATCCGGCAA          CATTTCACGCTTACT  89 36
        lpxL 1117132 .. 1117155 -  -7.4  -2.83233   TAAGCACACTAATTA          TGCGCCCGACT TCC AGG-GGGCGCA          ATCCAGAGAGCTTTT  58 109
        mdtG 1115803 .. 1115845 -  -4.3  -3.11281   TCAGGGAAAAGGATA GCTGATTCTCCGCTTTTGCA AGTA TG-AAAGGCGAAAAATCAGT TCGATACCTGGGGTA  49 21
        msyB 1115114 .. 1115132 - -10.3  -5.11063   ACGAGCCAATAAAAA             TACCGGC GTTAT GCCGGTA             TTTTTTTACGAAAGA  93 277
        mdoC 1109279 .. 1109309 - -11.8  -5.03715   ATTATTCTCAAAAAA       GAACCCGCCACCAG TTT CTGGAAGCGGGTTA       TGGTCAGACTGGCGT 100 77
        insC NONE
        insD 1105166 .. 1105181 - -10.4  -4.08706   TTTGTATTACAGAAA              CAGGGC GCAA GCCCTG               TTTTTTTTCGGGAGA  82 477
        csgD NONE
        csgE 1102350 .. 1102368 -  -3.8  -2.87243   GCATGAGTAGAACTA             CTGCATGT TTG ACACGCAT             TGCAGCCTCCGAACA  46 50
        csgF NONE
        csgG 1101019 .. 1101045 -  -9.5  -5.01811   GCAGGAAATCAAAAA         TAAAGCGTGAG GGGCA CTCACGCTTTC         GCTTAAACAGTAAAA  93 72
        insE NONE
        insF 1094578 .. 1094588 -  -3.2  -3.29511   TCGACTGGCTGATAA                 CGCA CTT TACG                 AGGCGAAAGAGACCG  47 134
        ycdS NONE
        ycdR NONE
        ycdQ NONE
        ycdP 1086430 .. 1086463 - -14.7  -2.84325   GTTCGGTAAAGAGGA     CTGCGTACGTTCGGCA CTT TGCC-AACGTACGCTG     CATGCCTACAGTTAA  89 90
        putA 1075307 .. 1075334 - -15.6  -2.63089   GACCACGTTAAAGAT        GCCGGAGGAGGT TGTA ACATCCTCCGGC         TACCTGTTTAACCTA  93 33
        ycdM NONE
        ycdL NONE
        ycdK NONE
        rarA NONE
        ycdI 1070793 .. 1070806 -  -2.3  -3.28712   GTTTGCTCCTTACAA               CAGCC CGCA GGCTT                CTTCAAAGGACAGAC  45 6
        ycdH NONE
        ycdG 1068435 .. 1068450 -  -7.6  -4.19817   CCCACGTAGCGAAAA              TATGGC AGCC GCCATA               CGCCGCGTTAATTCT  74 508
        wrbA 1067537 .. 1067554 -  -4.1  -2.73875   TCCTGTTGAAGATTA             GCCGTTA AGTT TAACTGC              CAGACCTGCGACATA  45 5
        yccJ 1067256 .. 1067278 - -16.3  -4.84673   TGAAATAACAGAAAA           CTCCCCCGC GAGAA GCGGGGGAG           TCGCTGGTTAAACGT 100 33
        cbpA NONE
        cbpM 1062842 .. 1062856 -  -7.1  -4.07568   TTGTGCGCCTGAAAA               GACGC GTTTA GCGTC               GCATCAGGCATTATG  72 141
        torR 1057314 .. 1057344 -  -8.2   -3.7456   ATAACGATATTGAAA       TCCAGCGTAACCTG TTG CAGGAGATGCTGGA       ACGCCATCCAGAAAT  72 365
        torS NONE
        yccM 1052516 .. 1052526 -  -2.4   -4.8236   GAGTTAAAAAAACAA                 GCCG AAA CGGA                 AATCGCCGACTTTAT  68 210
        cspH 1051306 .. 1051317 -    -3  -3.04398   TTCTTTGTGGAAAAG                TAAC TGAT GTTA                 TAATGTATGATGTTG  43 93
        ymcD 1049800 .. 1049823 -  -9.6   -2.7806   TGCAAATCTCTAAAG          CCCGGT-ACGA ATA TCGCAACCGGG          TATCATTTAACTTTA  69 63
        ymcC NONE
        ymcB 1048349 .. 1048368 -    -3  -4.14739   CCAGGCAGCTTAAAA            GAT-AAGAA TTC TTCTTCATC            AGTCAGGAACACGTT  56 24
        ymcA NONE
        yccZ NONE
         etp NONE
        yccC 1042349 .. 1042372 -   -14  -5.31456   GTAATGCATAAAAAA          GAGCATTCAG TTAC CTGAATGCTC           TGAGGCTGATGACAA 100 105
        yccA 1031135 .. 1031161 - -10.1  -5.46657   CAGTGTAACAAAAAA         CAAAGCCCCGC ATAAA GCGAGGCTATG         AAAGTGTTAGCGGGT 100 45
        yccK NONE
        yccW 1029162 .. 1029186 -  -2.2  -2.71924   CACCTCCCGGGAAAT          CTTTACCTTT GATAT AAGGGTAAAA          TTCCACATTTCAAGT  40 40
        yccV 1028786 .. 1028813 - -17.8  -5.63517   TGGCCAAATAAAAAA        TCCCCGGAAGGC AAAA ACCTTCCGGGGA         TTTGTTCAGGGATTA 100 38
        yccT 1027510 .. 1027523 -  -8.1   -4.7889   ATAAAGACCGAAAAA               GCCTG CGCA CAGGC                ACAAAAATCTCAGGA  86 35
        mgsA 1026952 .. 1026971 - -13.6  -4.24711   GAAAACCGTAAGAAA            CAGGTGGC GTTT GCCACCTG             TGCAATATTACTTCA 100 33
        yccF NONE
        yccS 1022163 .. 1022175 -  -7.7  -3.57144   TCTCTTACGCCGAAA                CAGGA GTT TCCTG                CGGAACTTGAGTAAT  69 2
        sulA 1020513 .. 1020528 -  -6.2  -3.19851   AAAATACGCCATGAA              TATCTC CAAC GAGATA               ACACGGTTAAATCCT  57 329
        ompA 1019388 .. 1019424 - -13.2    -3.794   GTTCAATTTACTAAA   GGCAAAAAAAACCCCGC AGCA GCGGGGTTTTTCT-ACC    AGACGAGAACTTAAG 100 36
        ycbZ 1016956 .. 1016970 -  -5.7  -2.77895   TGTACGCTGAACAAG               TCCGA TCAGT TCGGA               ATAAACCAGTTCAGC  50 16
        fabA 1016322 .. 1016346 - -18.7  -4.56597   CTGTCTCTTTAAAAA          GAAACCTCCGC ATT GCGGAGGTTTC          GCCTTTTGATACTCT 100 53
        ycbX 1006775 .. 1006796 -  -2.3  -4.09739   TGAATCTGGCGAAAA           TGCC-GCA CTATGCC TGCTGGCA           CAACCCTGCGTTGTT  56 142
        ssuE NONE
        ssuA NONE
        ssuD NONE
        ssuC NONE
        ssuB  993664 ..  993693 - -20.1  -4.06419   TGGCTTGATAAATAA       CCGAATGGCGGCA ATAG CGCCGCCATTCGG        GGAATTTACCCCTGT 100 31
        pncB  989550 ..  989567 -  -9.1  -5.58209   TTAAAGGTAAAAAAA             GGGAGCC GATT AGCTCCC              TGATGATATTAACTG 100 34
        asnS  987973 ..  987992 - -13.6   -5.9362   GAAAAGATAAAAAAA            GAGCCAGC GGGC GCTGGCTC             TTGAAGACGCTAAAT 100 40
        ompF  986269 ..  986284 -    -9  -5.97575   AAGGTATAAAAAAAA              CAGGAC CAAA GTCCTG               TTTTTTCGGCATTTA 100 57
        aspC  984733 ..  984751 -  -4.4  -5.38951   AAGGCACATAAAAAA             GCCCGCTT TTA ATGCTGGC             CTGGATTTCTGGCAA  84 215
        ycbC  972795 ..  972810 -    -4  -3.58343   CGCAGCATGTTGAAA              GATTCGC GCA GCGA-TC              AGTTACTGGCGATGG  53 259
        ycaO  955220 ..  955242 - -11.3  -2.86654   CAAATATATGTAAAG           CGGGGCATT AAAAA AACGCCCCG           TAATATAACTCAGAC  78 77
        focA  953981 ..  953998 -    -2   -3.1247   AGCTCGGACATGTAA             CACCTA CCTTCT TAAGTG              GATTTTTTATTTACT  42 58
        pflB  951632 ..  951651 - -11.4  -5.00616   TCTCGCGCTAAAAAA            GGCCCCAC TTTC GTGGAGCC             TTTATTGTACGCTTT 100 68
        pflA  950726 ..  950749 - -13.2   -5.4505   GCGCGGAATAAAAAA          GCGGCAACTC AATA AAGTTGCCGC           TTTACGGGGAAATTA 100 38
        ycaN  948765 ..  948776 -  -2.2  -2.93715   ACAATCTCTATAAAT                GGCT GTTG AACC                 TTAATTCGGTAGTGA  41 331
        ycaC  945328 ..  945345 -  -9.8  -3.89572   AGCTAATCATAACAA             CCGGGG TTTCGG CCCCGG              TTCTCTTTTATTTCT  81 33
        trxB  931451 ..  931477 -  -9.5  -5.04249   CGGGGAAAAAATAAA        GGCGAC-CCATA GTCG CATGGTGTCGCC         TTCTTTACTTTTGTT  93 55
        cydD NONE
        cydC NONE
         aat  926991 ..  927001 -  -8.2  -3.40622   TACTCCGAAAACACA                 CGGC TAA GCCG                 CACCAAAAGCGCAAC  65 174
        infA  926588 ..  926604 - -10.1  -5.56263   ATCACAAAATAAAAA              GGCCGGT TAA ACCGACC              TTTTACTCGTTCTTT 100 68
        cspD  922731 ..  922751 - -12.6  -4.96848   TTTTTGAGATAAAAA            TGCCAGCC GATCG GGCTGGCA            TTTTGCCTTTAGGAT 100 62
        ybjX  918262 ..  918279 -  -6.9  -3.61715   CAGCCTGTTGAATAA             CGATCGG GAAG CCGAACG              AGAACATTTAACGGC  63 296
        aqpZ  915742 ..  915762 - -11.1  -5.46629   AACATCTTAAAAAAA            GGCCTGACA TTA CGCCAGGCC            TTCTGCGTTAATTAA 100 37
        ybjE NONE
         hcp NONE
         hcr  911569 ..  911594 - -11.9  -3.38581   ACTAACGGTTAAATA         GCCCGATGAAA GGAA TATCATCGGGC          ATAAGGCGATTATGC  85 35
        poxB  909716 ..  909746 -  -2.6  -2.89569   TGCGTAAATCAATCA       TGGCATGTCC TTATTATGACG GGAAATGCCA       CCCTTTTTACCTTAG  42 32
        ltaE NONE
        ybjT  907205 ..  907262 -    -3  -2.50387   GTTGAGAAAATAACG TGCG-CATTCTTCCGTGATTTCCCCCATG ATG CA-ATGGGAAA-CATGAAAGAATAACGCA GGTTTTGTCGATTAA  40 37
        ybjS  906119 ..  906136 -  -3.3  -3.92641   AAGCGGATGCAGAAA             CTCAGGC GATT GCCGAAG              CATTGCTGGAGAAAT  55 51
        ybjP  904315 ..  904343 -    -9  -3.96148   GTCGGCGAGCATAAA       TGT-CGGCATTCC TCAC GAAATGCCGGACA        ATTTACGGGGTTTAT  79 56
        artP NONE
        artI NONE
        artQ NONE
        artM  901119 ..  901145 - -12.4  -5.74086   AAATGAAATAAAAAA         GACGGACAAC TTAGTGG GTTGTCCGTC         TTCATTATAAGAATT 100 168
        artJ  900072 ..  900085 -  -9.5   -5.5604   TGAAGCAATAAAAAA               GCCGC ATGT GCGGC                TTCAGATTGCTGACA 100 206
        grxA  890882 ..  890914 -  -6.9  -5.40625   ACAGCACAGAAAAAA      TCAGTAAAGCCCTCA ACG CGAGGGCTTGTCAGA      CGATCAGGCGTCCAG  91 29
        ybjL  888407 ..  888443 -  -3.7  -5.60689   TTAGATAACAAAAAA    CCCATCAACCTTG AACCGAAATGG CGGGGTTGATGGG    CTCCACAAAATGGGG  88 138
        ybjJ NONE
        ybjI  885649 ..  885666 -  -3.5  -3.31799   GACAATTTTTCATAA             TCATTTC GCCT GAAATAA              TGCAGCGGGTTAATT  48 97
        ybjH  885333 ..  885359 -  -8.7  -5.47399   CGAAGGGTAAAAAAA         TGCCTGACTGC TTTGT GCGATCAGGCA         TTCTCGAATTAATGG 100 34
        ybjG  883171 ..  883195 -    -3  -3.02461   TAATCCCTCTGAATA         GTTATTGAAGCG AGC CGCT-CAATA-C         TACACTTTTTAGCAG  43 44
        deoR  882363 ..  882387 - -12.1  -3.30159   TTAATCTTCTGATAA          CCGGATGGCGC GAA ACGTCATCCGG          TTATACGTCATTAAT  85 36
        yliJ  879910 ..  879925 -  -2.4  -4.92239   GCAAAAAGGCAAAAA              CTACGG CTGG CCGCTG               GCAACCTGGGGAATC  71 376
        yliG  877089 ..  877131 - -11.5  -2.78018   AGCTGGCAGTAATCA TTATTCGCAGGCCGGACAAA TGAT TTTGCCCGGCCTG-AATTAA TTAAACCCGGCTACC  77 26
        moeA NONE
        moeB  864569 ..  864587 -  -3.7  -4.11692   CAGCGAGTTTCAAAA             CCCCGCG TCAGG CGCTGGA             CTGCTTACTGGCAGG  60 240
        ybiY NONE
        ybiW  860561 ..  860591 -   -11  -2.74012   TGATGATGTGAATGA       TTTAGCCCGGCGAC GAC GCCGCCGGGCCGAG       GAGATTACAGCATAT  74 30
        ybiV  859608 ..  859626 - -11.7  -4.43173   AAAAAGAAGGGAAAA             CCGGAGC GCACG GCTCCGG             TAGAGAGGTCAGCTG  95 34
        ybiU  858038 ..  858062 -  -8.5  -3.79633   GACAAATGCAAAATA          GCCTGATGCGC TAC GCTTATCAGGC          CTACGCAGTACCTGC  75 181
        ybiS  855206 ..  855224 -  -8.8  -5.63517   CTGGCAAATAAAAAA             GGCGGATT ATG AGTCCGCC             TTTTGCTTTAAGTTT 100 47
        ybiP  851409 ..  851426 -  -8.4  -5.36441   TGGTGATATAAAAAA             TCCGCC TCTCGG GGCGGA              TTTTTGTTTTTAAGG 100 35
        rhtA  849594 ..  849623 - -16.7  -3.96827   AAAAGTAGCGAGAAA       TTCTGCATGGTTA TGCA TAACCATGCAGAA        ATGTAAATTTAATTA 100 34
         dps  848768 ..  848788 - -13.3  -5.07652   GGCTGCAAAACAAAA            CGGCCTCCT GTC AGGAAGCCG            CTTTTATCGGGTACT 100 67
        glnH NONE
        glnP  846887 ..  846898 -  -4.4  -2.95448   TTAAATTCAATCACA                GGAT TTTC ATCC                 TTCTTTCCAGACGAC  48 9
        glnQ  846023 ..  846042 -  -6.4  -3.30006   AGGAAGGGATATTAA            GCAGGTTG CTGA CAACGTGC             GGGCTTTTTTGCCGG  59 146
        ybiO  843641 ..  843658 -  -5.5  -3.15544   CTGGACCTTTATGAA             CGACGAGC AGC GC-CGCCG             TTTTGTCAATCGCCA  54 44
        ybiM  842182 ..  842203 -  -7.3  -4.48903   CAAAACAGACGAAAA           CTGCATCCA GAGG CGAATGCAG            TTACGTTGGTGGGGT  80 40
         fiu  839646 ..  839663 - -12.7  -4.58283   CAATTTCTCCAAAAA             GTGGGGC CTGC GCCCCAC              ATCTGAATCAGAAAT 100 33
        ybiX  838952 ..  838963 -  -2.2  -2.73364   CGGGCAGTTCAAGCA                TCAG ATCT CCGA                 CCATTCCCGCAGCAG  40 14
        ybiI NONE
        ybiJ  837865 ..  837886 - -13.7  -5.81412   GCCAGCTAAAAAAAA           GCCCGTCCA GTGG CGGACGGGC            AAACAAGGGTAACAT 100 226
        ybiA  832575 ..  832612 -  -6.9  -4.86033   AAACCTGCAGAAAAA   CCGTCTCGCCGCCTCGGC GAT GCCAAACCGGC-AGGCGA   ACAACAACGTCGCCG  85 303
        ybiH NONE
        ybhG NONE
        ybhF NONE
        ybhS NONE
        ybhR  825049 ..  825061 -  -4.8  -3.54475   TTCTTCAGGAGAGAA                GCCA TGAAG TGGC                AACAACGTGTTCGTG  53 388
        ybhP NONE
        ybhO NONE
        ybhN  821705 ..  821715 -    -4  -3.31144   GGCCCATTTGGATAA                 TAAG TTG CTTA                 ATGATTGTGTTATGG  49 274
        ybhK  816007 ..  816031 -  -8.5  -3.79633   GACAAACGGAAAACA          GCCTGATGCGC TAC GCTTATCAGGC          CTACATTTTCTCCGC  75 155
        bioA NONE
        ybhB  807822 ..  807848 - -13.8  -2.53759   AATACCTTTAAGTGA         TACCAGATGGCA TTG CGCCATCTGGCA         GAGTGATTAACTAAA  86 32
        ybhC  806383 ..  806394 -  -7.2  -3.30124   CCGTAGGCCGGATAA                GGCG TTTA CGCC                 GCATCCGGCAAATAG  63 51
        ybhD  799950 ..  799964 -    -7   -4.7373   CTACTGCATGAAAAA               GGCCGC TAT GCGGTC               GGGCAGGGACCAATG  85 105
        ybhA  798027 ..  798047 -  -9.7   -3.2964   AAAGTGTGTCGATAA            CCGCCTGAT TAA ATCAGGTGG            CTATAAATGAACTGG  74 13
        modE  794266 ..  794297 -  -3.7  -4.30719   GTGTTTCATAACAAA      TTGTCAACACGCT TAGCAC AGCGTGGCGATAA       TCACGCTGTCGGCAT  64 6
        modF NONE
        galE NONE
        galT NONE
        galK NONE
        galM  788196 ..  788212 - -10.1  -4.14193   ACAATATGAGATAAA              GCCCTCA TGA CGAGGGC              GTAACATTACTCAGC  82 32
        gpmA  787220 ..  787240 -  -8.3   -5.5112   GTTAGCAACAAAAAA            GCCGACT CACTTGC AGTCGGC            TTTCTCATTTTAAAC 100 50
        ybgS  785318 ..  785337 -  -9.3  -4.78661   AGTGAAAAATTAAAA            GGGAGAG ACTCCG CTCTCCC             ATTATTGGCTATTTT  90 47
        zitB  784268 ..  784298 - -15.5  -3.15544   CCGGATGTGGATCAA       CAGCGCACGTGAA AGAGG CTCACGCGCGCTG       TCCCATTAATGGTGA 100 31
        mngR  765193 ..  765204 -  -2.2  -4.60924   GAAATGTTCGAAAAA                GATC CGCA GACC                 GAAGCGATCGTGATG  66 396
        gltA  753553 ..  753580 - -12.8  -4.99035   TTAGGCATATAAAAA        TCAACCCGCCAT ATGA ACGGCGGGTTAA         AATATTTACAACTTA 100 52
        ybgD  752623 ..  752640 -  -9.8  -3.76781   AAATATTTTATGAAA             GGCGGC GATGAT GCCGCC              AAAATAATACTTATT  79 36
        ybgQ NONE
        ybgP NONE
        ybgO  748307 ..  748334 - -13.6  -3.35522   CAATTTTCTGAAAGA        GATGCCCTTT-CC GGC GGCAAAGGGCATC        ATGGTAAATCAGTTA 100 34
        abrB NONE
        ybgH  741444 ..  741485 - -10.2  -3.46936   AAATTGCAGGAAATA CGTAGGCCTGATAAGACGC GTCAA GCGTCGCATCAGGCAT-CG GTGCTGGCCTATTAA  77 37
        kdpF NONE
        kdpA  727493 ..  727506 -  -2.3  -3.03443   TCATCAGGAGAGATA               TTCCG CCAC CGGAC                CAAGCGCCAGGGCAG  42 0
        kdpB  725418 ..  725431 -  -8.1  -2.65766   GTAAACCTCACACCA               GACCG CAAA CGGTC                AGCAGTAAATCAATG  59 4
        kdpC NONE
        kdpD NONE
        kdpE  721420 ..  721439 -  -6.4   -5.0916   TGTTTAAGATAAAAA            GCCGTATT TATT ATTACGGC             TTTAATTAATAAAAG  83 64
        speF NONE
        potE  717331 ..  717350 -   -10  -4.46072   GCCAACAAACAGAAA            GGGCGATC ATTC AATCGCCC             TTTTTTACTTTGTTT  89 43
        ybfH NONE
        ybfG  716049 ..  716061 -  -6.9  -2.53822   CTTACCTGATAATAC                CCGCC GCT GGCAG                TTGTCAGGCGGGAAC  52 333
        ybfF  712348 ..  712369 -  -7.9  -2.94232   TTCGGGGGAAACAAT           CAGCCAGGC CTCT GCCCGGATG            GATAGCGCGCCATAA  61 116
        ybfE  711989 ..  712002 -  -2.3  -2.90227   GCGGAATCAGCAAAC               GAGCA GGAC TGCAC                ACTGTGCTACATGAA  41 50
        fldA  711324 ..  711351 - -16.4  -3.19463   GGCATTATCTATTAA        TACGGCGTAGAC ATGA GTCTACGCCGCA         TCACATCAGGCATTG 100 31
         fur  710585 ..  710602 - -11.3  -5.24129   CCCTTGCATAAAAAA             GCCAACC CGCA GGTTGGC              TTTTCTCGTTCAGGC 100 45
        nagB  703199 ..  703222 -  -8.9  -3.08726   GATTTTAAAAAATAT          TGCCCTGAGC AAGGA GC-CAGGGCA          GGGATAACAATTACA  68 36
        nagA NONE
        nagC  700762 ..  700775 -  -3.9  -3.37975   ATGGACTACCCAGAA               TATTG ACAA CAATA                AGCGCCACTATAAAA  50 46
        nagD  699656 ..  699670 -  -7.8  -5.40072   GCTTGTTTAAAAAAA               TGCCGC AAA GCAGCA               CTGTGCGCAAGCGAT  95 351
        asnB  697894 ..  697928 - -16.6  -3.66732   CAAGCACCTCAATAA    CTGAAACAGCCCCGG ATTTCA CCGGGGCTGTTTC-G     CATTTCTTACTTATA 100 32
        miaB  693923 ..  693948 -  -9.7  -5.51046   TAAAGAGAGAAAAAA         CAAGGCCCACCG GAA CGGCAGGCC-TG         AGAATTACGGCTGAT 100 30
        ybeZ NONE
        ybeY  692242 ..  692265 -  -8.8  -4.43477   GTTAGTTAATCAAAA          CGCCGTCGTT AATC ACCAACGGCG           GGGACGTCTGCCAGT  84 56
        ybeX NONE
         lnt  689566 ..  689582 -  -2.2  -4.19276   GCAAAATTCTTAAAA              TGCACT CTTTT AGTGCT              ACCGCTGGATTACTG  57 208
        insH  688372 ..  688383 -  -2.2   -2.7186   AAATGCCTTGAATCA                GCCT ATTT AGAC                 CGTTTCTTCGCCATT  40 61
        gltI  687111 ..  687138 - -16.4  -5.26316   CTACTCCAGAAAAAA        GAGGGTAGCAGC GTTA ACTGCTACCCTC         GAAGATTGTTACCCA 100 148
        gltJ NONE
        gltK NONE
        gltL  684822 ..  684834 -  -3.3  -3.71686   CGCAATCTAACAGAA                TTGGC AGT GCCAT                TGTTGCTCCTTGTTG  53 143
        rihA  683850 ..  683887 -  -9.3  -3.77089   AAAAAGAGATAAACA   GATTAAGACCACC-CAGG TAA CGCGTGGTGATCTTAATC   AATGACGTGTGTTAA  77 37
        hscC  681939 ..  681958 -  -2.8  -3.21416   GAGCCGGAGGATGAA            GATGTCGA TGAG CCAACACC             TGAAAATCATGAAGA  45 212
        ybeT  678953 ..  678963 -    -4  -3.58905   ACGCGTGATACAGAA                 CATA CCT TATG                 GCCATTATATCTAGT  53 336
        ybeQ  675956 ..  675979 -  -7.4  -2.72851   CAATAAAGAGAATAT          GGGCCGAATGA AAT TC-CCCGGCCC          TTGTTTTTATCTCTA  58 38
        leuS NONE
        rlpB  672019 ..  672030 -  -2.2  -3.28712   TTGTTCCGGGTACAA                CCGA ATCA TCAG                 TTACCCAGCGTGGTG  45 22
        holA NONE
        nadD  670349 ..  670363 -  -2.8  -2.90075   CCCTCCGTAACGACA               GGTATC AGC GATACA               AGCCTTGTTGGTTAA  42 15
        cobC  669558 ..  669574 -  -6.5  -3.53343   AATCGGCTTTCGAAA              GTGGGCT ATC ATCCCAC              CCCGCGCCGCAGATT  60 169
        ybeB NONE
        ybeA  668662 ..  668690 -  -8.2  -2.78679   GTTTTCTACTCAAAG        CTCCCTTATCAC TCACG GTGATAAGGATG        GTTGGTGGTGATGCT  60 5
        mrdA NONE
        mrdB NONE
        rlpA NONE
        dacA  663097 ..  663116 -   -15  -3.50456   GTAATTAAATAGCAA            CTCCCGCC AGAA GGCGGGAG             TTTTTTACTGATGCT 100 83
        ybeD NONE
        lipB  662024 ..  662045 -  -5.1  -3.24456   AGATATTATGAGTAA           TGACCCAGT GTAA ATTGGGCCA            TTGATGTATGGAATT  52 39
        ybeF  660757 ..  660773 -  -2.1  -3.62864   GAAACGGACCTGAAA              GCAGCCA AAG CGGTCGC              GAAAATGTAAAATTG  49 99
        lipA  659619 ..  659636 - -11.3  -5.36441   GTTCGATACAAAAAA             CCCGCTT CAAA AAGCGGG              TTTTTTATCAGACAG 100 62
        crcB  657947 ..  657963 -  -9.4  -4.36729   AGCAAGAATTCAAAA              CCCGCT TAATC AGCGGG              TTTTTTTTGGTCTTT  86 39
        dcuC  655085 ..  655098 -  -3.7  -3.93664   ATCGAATACATGAAA               GCCAG CATC CGGGC                CAGGGTGGAGCACCC  58 226
        dcuC  653775 ..  653797 - -13.4   -4.0162   GGGTGACATGATAAA           GCCGGAGGAA ACT TGCCTCCGGC           ATTACTATTTACTTG 100 34
        citC NONE
        citD NONE
        citE NONE
        citF NONE
        citX NONE
        citG NONE
        citT  644281 ..  644308 - -18.5  -5.42265   TTAAATCATAAAAAA        GCCCGCCAGGT GGGCTT ACCTGGCGGGC         GTGATGATTTATTCA 100 57
         rna  643248 ..  643270 - -12.7  -5.11836   ATACCCAAAAGAAAA           CCCTCACCG TCAGG CGGCGAGGG           TTTAACTCACATGAT 100 175
         rnk  642726 ..  642745 - -12.2  -3.53811   CTGATTTTGCGTAAA            GAGGATGC GAGT GCATCCTC             TGGGCAAAGCGAGTT  88 60
        uspG  640615 ..  640642 - -14.8   -4.7373   TTATGGCATTAAAAA        GCCCCGCCGGGA TGGC TCCGGGCAGGGC         GGGATACTTATTCTG 100 45
        dsbG  636958 ..  636968 -  -3.2  -4.08692   TAAGTTTTTCTAAAA                 TAGC ACA GCCA                 CTTAGGGCAGAGCGA  57 107
        ybdO  635800 ..  635812 -  -5.5  -3.09202   ATAGACATCTGAAGA                CGCTC TCT GAACG                TTACAGGGTGATCAG  52 152
        ybdN NONE
        ybdM  633620 ..  633636 -  -3.5  -3.01712   CCTTTTCGGTGAATA              CCCCGGC ACA GCTGGCG              CTTGCTGATATGCTA  46 359
        ybdH  631351 ..  631362 -  -7.2  -3.30124   TTGTAGGCCGGATAA                GGCG TTCA CGCC                 GCATCCGGCACTCTT  63 275
        fepB  622774 ..  622796 -  -3.4  -3.12351   GCGTCCGACAGTTAA           TGCTTAAAAC AGC GCCTTAAGCC           TATCCAGCACTTGCA  45 6
        fepD NONE
        fepG NONE
        fepC  618583 ..  618595 -  -7.7  -2.98789   ATCCAGAAAACAGGA                TGCCA TGA TGGCA                GACCACTTAGTTTAA  62 37
        fepA  609417 ..  609446 - -14.3  -3.30124   TTGTAGGCCGGATAA       GGCGTTCACGCCG CATC CGGCATGAACGAC        GCGCACTTTGTCAAC 100 56
        entD  608424 ..  608450 -  -3.6  -5.34365   GGAGAATAACAAAAA         TGGTCATCTGGA GCT TACAGGTGGCCA         TTCGTGGGACAGTAT  81 257
        ybdK  605425 ..  605436 -    -3  -3.29043   AAGGGTGTTTCATAA                CATT GTTA AATG                 TAAGTTAAAACACCA  46 77
        ybdJ  605158 ..  605172 -  -5.6  -2.71364   GTATGCCGCGAAGTA               CGGCGA TAA TCGACG               TTTAATCCGCCAGCG  50 27
        ybdF NONE
        nfnB  603967 ..  603984 - -14.1  -3.50588   ATCTGAGAGGAAATA             GCCGGGC AGAT GCCCGGC              AAGAGAGAATTACAC 100 35
        ybdG  602603 ..  602629 - -16.7  -3.63895   GTCAACCATCCGAAA         CCGCTCTCATC CATTC GATGAGAGCGG         TTTTTTTAATTACTG 100 35
        cusR NONE
        cusS NONE
        nfrB NONE
        nfrA NONE
        ybcH  586277 ..  586303 - -13.8  -3.44487   GATGAGAGCGAAAGA         GGTAAGCCAGGT CGT ACCCGACTTACC         TGGAGGAGATTTAAT 100 36
        envY  585178 ..  585199 - -10.9  -2.78465   ACTGAGACACATAAG           GCCTCGCAA TGGC TTGCAAGGC            TTTACATGTTTTGAG  74 196
        ompT  583515 ..  583543 -  -3.2  -3.16564   CTCTTATTCTATCAA       TGTCGTAGCC-CA GAAA TGTGGCTATAACA        GTACTTCATATTTCA  45 385
        ybcY  581137 ..  581153 -  -2.1  -5.80003   GGAAGAAACAAAAAA              CAGCCTG ATG CAGGTAG              CCAGTGAGCATATTG  91 247
        ybcV NONE
        borD  577750 ..  577764 -  -3.5   -4.4521   ACTATGCAAAAACAA               CTGGA AGGAA CCCAG               AAGTATATTAATGAG  67 84
        insH  573596 ..  573613 - -12.7  -3.50437   AAAATTATTAAAAAT             GGGGCGT TGAG ACGCCCC              CAAAAATAAAGGGTA  93 372
        ybcC  565263 ..  565278 -  -3.2  -3.12999   GCAGCGGAGACTGAA              GCGCCGC AAT GCAG-GC              TTGCCGTGTTGTGAG  45 68
        intD  563918 ..  563948 - -11.8  -2.60079   TGACCGTATAATTCA       CGCGATTACACCGC ATT GCGGTATCAACGCG       CCCTTAGCTCAGTTG  79 115
        fimZ  563065 ..  563079 -  -4.4  -3.54743   TATGATCAATTATAA               TTAATA TTA TATTAA               TTCGTATAATTTGGC  54 17
        folD NONE
        ybcJ  555854 ..  555875 - -15.9  -3.95836   AGTCTGAAAAGAGAA           CCGGCCTGT TGAT ACAGGCCGG            GAAAGGGATCAGGCA 100 34
        ybcI  554757 ..  554767 -  -6.8  -3.70446   CTACAGCGAAGAGAA                 CCTG AAG CAGG                 CGCGTGCGGCGCTGG  63 513
        ppiB NONE
        lpxH  552335 ..  552345 -  -2.4  -4.08394   ACATGCGTCTTAAAA                 CTCC TGT GGTG                 CACAACTCTCGGCTT  55 121
        purE NONE
        purK  550647 ..  550679 - -10.6  -2.57881   CAATTGGTGCACAAT      GCCTGATGCGATGC TTGAC GCATCTTATCAGGC      CTACAATGGGTACCG  74 96
        allD NONE
        allC NONE
        ylbA  542423 ..  542442 - -13.6  -5.63504   AATGTTACAAAAAAA            GCCACGGT ATAA ACCGTGGC             AAAATCCAACATAGC 100 68
        ybbS  530474 ..  530499 -  -4.7  -2.94412   GTGAACCTCAAATCA         GCTTGCGCGCTA TTT TA-CGCGCCAAC         GCGCAAGGAAACTTG  48 45
        ybbB  529266 ..  529289 -  -2.4  -3.28712   TCTTGTTTTGGATAA          GGATTCGACA CTCA TATCAAAACC           GGTAACTCTCAACCT  45 92
        ylbG  528667 ..  528682 -  -6.2  -4.67048   CTATCTGAAAATAAA              TAATCC TTCC GGATTA               AAATAAATTCTTGCC  78 212
        tesA NONE
        ybbO NONE
        ybbN  516585 ..  516614 - -14.4  -3.27992   AATTGAAGAAGAAAT       GATGCGATGCCG GATGCG CAGCATCGCATC        CGGCGTTGTGGTTCA 100 60
        ybbK NONE
        ybbJ  513242 ..  513260 -  -3.8   -4.7497   GCGATGTAGCAAAAA             TTACCGGC CTG ACCAGCAA             AGCCATTCGCTTCTA  73 390
        copA  507921 ..  507974 - -10.1  -2.57931   CGTAGGCCGGATAAG GCGTTTACGCCGCATCCGGCATCCG AGCA CCATTGCCTGATGCGACGCTTACGC GTCTTATCAGGCCTA  70 150
        ybaP  506348 ..  506359 -  -7.2  -2.98014   AACGAAGCAAGCATA                CGCC TGAT GGCG                 GTCCAAAAAAAAGAG  59 176
        ybaK  505798 ..  505821 - -16.8  -3.67976   GGCAGTAATCCGAAA          GTGCCGGATG TTTG CATCCGGCAC           AATGCTTAATCGCGG 100 31
         fsr  502667 ..  502693 - -15.3  -3.09831   GCGACTGTAAAACGA         TGCAGCCAAAG TTTGC CTTTGGCTGCA         ATGAAATCAGTCTTT  93 32
        ybaL  500681 ..  500692 -  -7.2  -3.50393   TCGTAGGCCAGATAA                GGCG TTCA CGCC                 GCATCTGGCATTTGG  65 119
         aes  498170 ..  498203 -  -9.7  -3.66995   GGGAAAAAATATGAA     TATATTCCGGCGC TTAATGCC ACGCCGGAACATA      TCGAAATGATGGCTA  77 60
        priC NONE
        ybaM  489132 ..  489152 - -12.6  -3.18505   GGGTAAAAACGAAAG            GGGGCAAC ATTTA GTTGCCCC            GAGATTGCTAACAAA  86 207
        acrA NONE
        acrB  480443 ..  480458 - -11.8  -5.28176   GTTATGCATAAAAAA              GGCCGC TTAC GCGGCC               TTAGTGATTACACGT 100 45
        ybaJ NONE
         hha  479166 ..  479177 -  -2.2  -4.07568   TCCGGTTGCTGAAAA                TGCG GCAA CACA                 GTAAGACGAAAAGTC  55 162
         maa NONE
        ylaC NONE
        ylaB  475824 ..  475840 -  -5.9   -3.1916   CAAAAAATCCCAACA              TGGCTAA ACT TTAACCA              CAACTGACGTCGCAA  54 476
        ybaZ  475069 ..  475093 -  -7.1  -3.83026   TGCCGGTACAGCAAA         CCGCCGTGCC GGTTCA GGC-CAGCGG          TGGCGCAACGACTAC  66 138
        tesB  473493 ..  473519 -  -9.5  -5.07053   AAGCACTGCAAAAAA        CAGCCGGACGGT TTTC ACC-TCCGGCTA         TTTTTTTAATTGTGA  93 31
        ybaE  464797 ..  464811 -  -8.6  -4.89477   GCTTGAACAATAAAA               GCGTTA TGG TAACGC               CTGCGATTAACCCGG  91 50
        ybaX  463569 ..  463591 - -10.7  -3.12351   TTTTGCCAGACTGAA           GAGGTCATA CCAGT TATGACCTC           TGTACTTATAACAAC  76 510
        yajG NONE
        ampG  451073 ..  451093 -  -4.9  -4.90525   CAATGTGAAATAAAA            CAATTATTT AAC AAATAATTA            TCATTAGAGTGACAA  77 226
        cyoA NONE
        cyoB NONE
        cyoC NONE
        cyoD NONE
        cyoE  446005 ..  446018 -  -8.1   -5.4756   AATGCTAAGAAAAAA               GGTGC CGTA GCACC                TTTTTAATAGAGAGG 100 46
        yajR  444261 ..  444284 -  -3.8  -3.97911   ATCAAAGACAGCAAA          CTGAAAGTGC AGGC GCAAATTCAG           GGCGATGAAATCCGC  58 267
        panE NONE
        yajL  441867 ..  441879 -  -6.3  -3.42069   TGAAGCGGAAGAAGA                GAAGT TCG ACTTC                AGCATTCTCGATAAA  58 421
        xseB NONE
        ispA NONE
         dxs  437444 ..  437454 -  -2.4  -3.08133   CACTTACTTATGTAA                 GCTC CTG GGGC                 TTCACTCGTTTGCCG  42 110
        yajO  435910 ..  435935 -  -8.3  -3.18681   TCGGAAGTGGATTAA         GCCCGATCGTTC CTG GGACGAT-GGGC         TCGCTGGCAGCGATT  63 475
        yajI  431259 ..  431270 -  -5.8  -4.08767   GCCACTGTTTGAAAA                TCCC TTGC GGGA                 GTGAAAAAGGCGCAA  65 291
         tsx  430323 ..  430343 - -12.6  -4.14257   GTTAACAATCAGAAA            TGCCGGGA ATAAA TCCCGGCA            TTTTCATAATCAGAA 100 35
        yajB  423312 ..  423338 -  -2.8  -4.63218   CGCTGCGTAAGAAAA         GTCAGGCGCTAC GTC ATGGCGGCTGTC         AGGTGCTGTATGCGG  68 248
        sbcD NONE
        sbcC  411728 ..  411749 -  -3.7  -3.48684   TCACAACCACCAGAA           CGGCTAC CAATCACC GTAGCCA            ATAAAGTGATAGCTT  52 107
        araJ  410281 ..  410323 -  -5.5  -5.30189   CACAAGAGTAAAAAA CGTAGGCAATTGGCGCATCA TGCC TGATGCGACGCTTGCCG-CG TCTTATCAGGCCTAC  83 223
        rdgC  408289 ..  408303 -  -7.1  -3.30124   TCGTACGCCGGATAA               GACGC GGCAG GCGTC               GCATCCGGCATTAAA  63 54
        proC  404010 ..  404050 -  -9.9  -4.65182   TACAAAGCAAAGAAA GCCGGACGT-A-ACCG-CAC CGAA GTGGCGGCCTGACGTCCGGC GAAAGTCATCAGGAT  91 34
        ddlA  399020 ..  399044 - -10.8  -4.42851   TGAAGAAACTGAAAA          CGCCCAATAA GAATA TTATCGGGCG          TTAAAATATTACATT  90 34
        yaiY  398252 ..  398270 - -10.2  -2.78263   ACAATGTAAAACTTA             CTGGCGGC GAT GTCGCCAG             TGCAGCCATAGCGCC  71 4
        ampH  394308 ..  394344 - -11.8  -3.55866   CTATATCGAAATGAA   TAAAGGCAAACTGGTCG CTAT CAACC-GTTTGCCTTCA    GAGTATTAATCAGGA  88 35
        insE NONE
        insF  390569 ..  390590 -  -7.3   -3.4285   TCAGGCAATTTATAA           CGTTGCTGA AACG TCAGCAATG            TATGATGTTGCTACA  61 398
        ykiB  388991 ..  389001 -  -6.8  -2.85668   GAGGGGCATAGTATA                 CCTG AAG CAGG                 GTAGGGATGTTTTAC  56 145
        hemB  387876 ..  387892 -  -6.5  -2.73875   GGCGGGGTAATACGA              GAGTGGA CGG TCCCCTC              GCCCCCTTGGGGAGA  53 110
        yaiS  383177 ..  383187 -    -4  -3.91488   AATTTGCTCAAAGAA                 TCAT TTT ATGA                 ATTACAAAGCCTTCA  57 121
        yaiP NONE
        yaiF  381701 ..  381713 -  -4.1  -3.44051   GTTCGAGCATTATAA                CGAAT GGC ATCCG                CATAGTGCGCTGGGT  52 40
        yaiO  379131 ..  379181 - -16.6  -3.06302   ATCATCTGCATGCAA TATACTATAGGGGGGTATTCTAT ATGTCA AT-GCATACCCCCCTATAGTATA TAACACTGGAGAATA 100 137
        frmR NONE
        frmA  377650 ..  377670 -  -7.5  -2.85407   GAGAGTATTAAGAAC            CCCCGCC TGAAGTG GACGGGG            TAAACCTGCGGGAAA  59 41
        frmB  376725 ..  376736 -  -7.2  -3.30124   GTGTAGGCCGGATAA                GGCG TTCA CGCC                 GCATCCGGCAGTCGT  63 48
        mhpR NONE
        lacI  365622 ..  365635 -  -6.7  -2.70932   TGGGGTGCCTAATGA               GTGAG CTAA CTCAC                ATTAATTGCGTTGCG  55 42
        lacZ  362427 ..  362447 - -14.7  -3.38046   TCCTTACGCGAAATA            CGGGCAGAC ATG GCCTGCCCG            GTTATTATTATTTTT 100 33
        lacY  361120 ..  361131 -  -7.2  -3.28791   ATGTTGGTCGGATAA                GGCG CTCG CGCC                 GCATCCGACATTGAT  63 44
        lacA NONE
        cynR NONE
        prpR  346047 ..  346078 -  -9.4  -2.66451   ATCTATTGAAATTTA      TGCCGGATAAAGCG TTCG CGCTGCATTCGGCA       GTTCAGCTTTTCAGC  68 28
        yahN  344742 ..  344763 -  -7.2  -5.31059   AGACCAATGAAAAAA           GCCCACAC AGGGGA GAGTGGGC            TGAAATGGGAAGCTA  95 152
        yahC NONE
        yahB  332278 ..  332291 -  -2.3  -3.78909   TAACGATAAAATCAA               GCTGG TTCT CGAGC                TAACGGAACGTAACC  51 459
        betI NONE
        betB NONE
        betA  324609 ..  324619 -  -5.4  -4.84914   ATCCAGAGAATAAAA                 TCTG TCG CAGA                 TAAGGTTGTATTAAT  76 207
        ykgH  323791 ..  323817 -   -11  -3.53012   CTGCTCTTCTGTAAA         TATCCTGGTATT ACC AATGCCAGGATA         TTTACAGTGAAAAAG  81 128
        ykgC NONE
        ykgI NONE
        ykgB  316781 ..  316804 -  -6.9  -4.56597   GTCTTGCTGTAAAAA          TACATGATT GATATT AATCATGTA           TTTTACCTAAGACGA  77 171
        ykgA  315662 ..  315672 -  -3.2  -4.24123   GGAACAATTTGAAAA                 CAAG AAC CTCG                 CTTAGGCCTGTGTCC  60 27
        ykgM NONE
        ykgM  311514 ..  311546 - -12.3  -4.26344   ATATCCCCAGGAAAA      TTAATGTTGGTGT TATAAAC ACACCAACATTAA      TCCGATCTGATTATT 100 77
        ykgK  309921 ..  309933 -  -4.8  -2.53876   CCCGAGTTGAATTGA                GGAC GTGAT GTCC                CAGTGAGTCATTTTT  48 62
        yagZ  309273 ..  309291 - -11.7  -4.24342   CCGTCCAGGAATAAA             GCAGGGG GGCTA CCCCTGC             TGGTACATCAGAGAG  95 42
        yagY NONE
        yagX NONE
        yagW NONE
        yagV  303443 ..  303471 -    -6  -3.49634   ATCGTAAAGAGAACA        GCGGTACATCGT ATGTA AGAACGTACCGC        GGTTGGCTGGGGAAC  60 273
        ykgJ  302848 ..  302866 -  -7.4  -4.98857   ATTGAATGATAAAAA             TGGCGC AAATACA GCGCCA             TTTTTATAGGTTAAA  84 236
        yagT NONE
        yagS NONE
        yagR NONE
        yagQ NONE
        yagP  296429 ..  296445 -  -9.5   -3.2045   AAAAATGCATTAACA              TCGCATT CGT AATGCGA              AGGTCGTAGGTTCGA  72 185
        intF NONE
        yagN  294131 ..  294148 -  -7.1  -4.33854   ATCAATAAAATTAAA             TCTGTAA TTTA TTACAGA              CTTTCTCGTACAGAA  77 240
        yagM NONE
        yagL NONE
        yagK  291516 ..  291536 - -15.5  -4.28819   AAACAATACAAATAA            GGCCTTCTC ACT GAGAAGGCC            ATTACCGACTTACAG 100 35
        insA NONE
        insB NONE
        argF  288381 ..  288393 -  -3.3  -2.83258   AACAGACTGAATAAT                CGGCA TAA TGCTG                GCATGTCCACGCTGG  43 157
        yagI  287338 ..  287360 -  -5.5  -3.41051   CCAGCTCGACCACAA          CGTGCCGTCG TGGC CG-CTGCACG           AGCAGCCCATTCCGG  54 293
        yagA  280006 ..  280022 -  -2.9  -2.59447   GGCGAATGAGAATAT              TTGCCTG CCG CCGACAA              TCAGGTGGTCGGGGA  40 56
        yagB  279615 ..  279628 -  -2.3  -2.76969   TAAGCCATTTTAAAT               GACTC GGAG GTGTC                TGTTAAACCCGTGGC  40 6
        ykgN NONE
        insA NONE
        insB NONE
        afuB NONE
        afuC  276912 ..  276945 -  -9.5  -3.30124   TTGTAGGCCTGATAA     GCGCAGCGCATCAGGC ATT GCCGGATG-GCGGCAC     AAGCGCCTTATCCGG  74 60
        insH  272824 ..  272852 -  -3.9  -2.90462   AAAGCCAGAAAAGAT       CGGTGG-TACTG GAATAA CAGTATCCAACG        GGGCCGAAGTACGGC  45 498
        perR  268213 ..  268236 -  -7.4  -5.80727   AAAAATAATAAAAAA          CGGTAGAATC GTGA GATTCCGCCG           TTAATTGCGTATGTT 100 302
        ykfA  267268 ..  267291 - -10.2  -2.91398   AACAAATAAAAGGGA          TCCCCGTCGC ATCG GCGACAGGGG           CAGGGAAGTAACAGG  72 55
        yafZ  266391 ..  266414 -  -2.4  -4.29106   TCCGATATTAACAAA          GCAGCAAC ATTAAACG GTCACTGC           AGTTGCGTGAGCAGG  57 19
        yafY NONE
        ykfB  264792 ..  264817 - -12.5  -5.18371   CCTGATAAAAGAAAA         CCCCGGCAGCC TGCT AGCTGTCGGGG          TGAATTTGCTGGGGA 100 52
        ykfF  264454 ..  264474 -  -9.7  -5.06414   CTCCGTCAATAAAAA            CGCCAGC GGCGATG GCTGGCG            TATGGGGATATAAAG  93 79
        yafX NONE
        ykfG  263485 ..  263500 -  -4.7   -3.6707   ATGTAATACCTCAAA              GCAGA CCGTGT TCTGC               GAACGAATAGATTTG  55 5
        ykfH NONE
        yafW NONE
        ykfI  262458 ..  262490 - -12.1  -3.90048   TTGTCCGTAAAAAGA      TAACGCGCCTGCC GGGTAGT AGCAGGCGCATTA      CGCAATAGGTAAACA  93 87
        phoE  258237 ..  258262 -  -9.1  -3.64822   ACGGCGTGAGTGAAA         TGTGCCGGATGC ATC ACATCCGGCA-A         TATTCATTAAAACTG  75 32
        pepD  254215 ..  254246 - -17.3  -3.86776   TAATGAAGGATGAAA      CTGCCGGAAGGCG ATTAAA CGCCATCCGGCAG       CAAATCAAATAATTA 100 38
        dinJ NONE
        yafQ  245837 ..  245849 -  -3.3  -2.91429   TAAAACGGTTACACA                CGCCA GGA CGGCA                AAATGGATCCCAAAT  44 137
        yafK  245033 ..  245054 -  -8.7  -3.91084   TGACGGGCAATGAAA           CCTGGCAAA AGAT TATGCCAGG            CGAATGGCGCTTATT  74 36
        fadE  240833 ..  240850 - -12.7  -4.56367   TAGCGGATAAAGAAA             CGGAGCC TTTC GGCTCCG              TTATTCATTTACGCG 100 34
        yafV  239144 ..  239157 -  -3.8   -3.6869   CACAGCAATCCGAAA               CCAC TGGCAC GTGG                AGAATAAGCTGCACA  53 287
        yafU  238660 ..  238670 -  -5.4  -4.59882   GTAAAAAACAAAGAA                 GCAT TGA ATGC                 AGGGAAAAATAATAT  74 101
        rnhA  235490 ..  235517 -  -9.1  -2.55021   AAACAAGCCACGAAT        TCGCCAGGCGG TTGGAG CCACCCGGCAA         TGTCGTAAACCACAG  66 43
        gloB  233995 ..  234009 -  -4.2  -3.42996   GACGACCGATCATAA               CGGC GAACGGA GCCG               ATGACAAGAAAGTTT  52 43
        mltD  232558 ..  232578 -  -9.7  -5.72622   GGCATAAATAAAAAA            GGCACCG GGGGAAT CGGTGCC            TTTTTATTATCTGGT 100 44
        yafC  229902 ..  229931 -   -10  -5.47159   GCCGAAGATAAAAAA       GCGATCGCCGCA CTGGAT TGCAACGACCGC        CTGGTTAGCCCGGAA 100 61
        metN NONE
        metI NONE
        metQ  220058 ..  220075 - -12.7  -3.75505   TTGTAAAAATGACAA             GACGGGC AAGC GCCCGTC              CTGAATGATATTACA 100 63
        rcsF NONE
        yaeB  218805 ..  218823 -   -11  -3.42056   AGTTGGAAGGTAGAA             CAGGCTCA AGG CGAGCCTG             GGACAAAAAAAAGTG  80 89
        proS  217027 ..  217047 - -13.3  -5.47821   ATCCATGTAAAAAAA            GGGCCCTGA AAT TCAGGACCC            TTTCTGGCATCAGCC 100 35
        yaeF  216068 ..  216079 -  -7.2  -3.30124   TTGTAGGCCGGATAA                GGCG TTTA CGCC                 GCATCCGGCAATGGT  63 125
        yaeP NONE
         rof  213636 ..  213668 -   -12  -3.76952   CTTAGTTAAGTGAAA      GCCGGATAAGACGC ATCAA ACGTCGCATCCGGC      GAAAGTCAATCAGGA  93 35
         map  188690 ..  188705 - -11.8  -5.15634   TATCGCATTAAAAAA              GCCGGC ATTC GCCGGC               TTCATCTTATTCGTC 100 32
        glnD NONE
        dapD  185090 ..  185112 - -10.5  -5.40474   ATCCCTGCAAAAAAA           TCGGGCAGC GTCGT GCTGCCCGT           GTGCATACTTTTAGT 100 36
        yaeI NONE
        yaeH  183381 ..  183404 -  -4.4  -3.35813   TGGCAGGCCAACGAA          CTGGCGCGACC GCT GG-CGCGGCTG          AAAACGATGGACAAT  51 330
         pfs NONE
        btuF NONE
        yadS  176802 ..  176816 -  -5.6  -4.68994   ATGACCATCGAAAAA               CAGGGC GTT GGCCTG               GTGGTTGATCCGATG  75 210
        hemL  173503 ..  173536 - -10.9  -2.60079   TTACGCGACAACGGA     TGCCCGATGCGACGC TGGC GCGTCTTATCGGGCC      TACAAACGGCCCCGA  74 91
        ligT NONE
        sfsA NONE
        dksA  160102 ..  160120 - -11.7  -4.81306   TTGAACAAAAAATAA             GGCGGGA GCATT TCCCGCC             TGTGGTAAACGTGAT 100 54
        yadB NONE
        pcnB  157721 ..  157754 -  -8.1  -3.08813   GCCTATGGCAATATA     CGCCACTGTCATGCGG TAC CCTCACGAC-GTGGTG     CGCGTTTGCGTGGAC  62 0
        folK  157064 ..  157088 - -10.3  -4.21141   TTTGAACAAATTAAA          TTTACTTAATT CAA AATTAAGTAAA          AATAAGTTCACAAGT  85 190
        yadN  156230 ..  156265 -  -6.4  -4.44548   TAGAGTTAATTAAAA    CAGGGAATAATA TAAAATAGAAAT TATTATTCCCTG     TATATTCATTCAATC  73 59
        ecpD NONE
        htrE NONE
        yadM NONE
        yadL NONE
        yadK NONE
        yadC  149669 ..  149718 -    -8  -2.70932   TGGTGGGGGCAATGA TTTAT-CCGTAGCAGCACTGCCA GAAGG TGACAGTGCTGCTACGTTATCAG GGATAGGTTACCTGG  60 22
        panB NONE
        panC  147909 ..  147939 -   -12  -3.51232   CGTGGGGTAAATTAA       TAACTGGCGCCA TCAGCCG TAGCGCCAGTTA       AGTATTACGCCAGCT  88 30
        panD  146276 ..  146307 -  -5.1  -2.62263   ATTCGCTGGAGACGA      TGTC-GCGGCTGGT GAGTA ACCAGCCGCAGGGA      TAACAATCAAGCAAC  48 32
         can  141750 ..  141763 -  -2.4  -3.02511   TCGACTCGGGGAATA               CACT GTCGAA AGTG                CGTGAGATCTTAAGC  42 270
         gcd  138654 ..  138673 - -13.6  -3.36515   CCGTATTCGGAAATA            TGCCCGGA TCTC TCCGGGCA             TTAAACTGATGACAA 100 187
        yacC  136523 ..  136544 - -10.9  -3.17362   ACATAATAGCTAACA           TTGACCGCG GATG CACGGTCAA            TATTTCTACAAAAAG  78 51
        speE NONE
        speD  134756 ..  134783 - -17.8  -4.59982   GCAGAAGTAAATAAA        TCTGGCGGAGCC TGGG AGCTCCGCCAGA         GCCGTTAAACAGCTG 100 30
        yacH  129372 ..  129388 -  -6.5  -5.26875   CCGGCAATTAAAAAA              GCGGC TAACCAC GCCGC              TTTTTTTACGTCTGC  87 44
        aroP  120142 ..  120170 - -10.2  -2.84325   TTGGTGTAAAGATTA        TTGCCCTCACCC TGTAC GGGTGAGGGCGT        AGAGAGATTAATGCG  72 33
        nadC  117717 ..  117736 -  -7.1  -2.64794   GGGAAGGGGAGATTA            TCCGCCC GCGATG GAGCGGA             TAAATCTGTCAACTA  57 41
        ppdD NONE
        hofB NONE
        hofC  114272 ..  114284 -  -3.3  -3.72893   GAGTCTGCGATGAAA                CGTCA CGT TGGCG                GCGTTGCGGAATATC  53 263
        coaE NONE
        yacF NONE
        yacG  111593 ..  111625 -   -12  -2.53449   ACATTTGCACAAGAT      GCCTGATGCGACGC TGTCC GCGTCTTATCAGGC      CTACGTGCGGCATCA  79 49
        leuL   83580 ..   83597 - -14.1  -5.60993   TCGGGCATAAAAAAA             CCCGCGC AATG GCGCGGG              TTTTTTGTTTGACTG 100 50
        leuA   81961 ..   81973 -  -3.3  -2.62515   AATTCTTCGACATCA                CACGG TTT CCTTG                TTGTTTTCGTTGTGT  42 10
        leuB NONE
        leuC NONE
        leuD   78821 ..   78840 -   -15  -3.64599   GGACGATAGCGGAAA            GCCCGGTC ATTT GACCGGGC             AAGGGGATTAATTCA 100 33
        sgrR   75507 ..   75531 -  -7.2  -3.64192   AAAAAGAGTGGCAAA          GGACTTGAGA AGGAG CCTCAAATCC          CTTCGCCGGCGTTAT  67 138
        tbpA NONE
        thiP NONE
        thiQ   72177 ..   72203 -  -6.5   -4.3898   ATCAGGCCTACAAAA         CGCACTACCCG TAGGT CGGATAAGGCG         TTCACGCCGCATCCG  73 51
        araB   68355 ..   68365 -  -2.4  -2.87132   TCGTGTCCTTATAGA                 GTCG CAA CGGC                 CTGGGCAGCCTGTGC  41 8
        araA   66790 ..   66803 -  -8.1  -3.50393   GTGTAGGCCAGATAA               GACGC GTCA GCGTC                GCATCAGGCGTTACA  67 57
        araD   65801 ..   65821 -  -8.3  -5.19261   AAATCCATCAAAAAA            CCAGGCT TGAGTAT AGCCTGG            TTTCGTTTGATTGGC  95 59
        polB   63437 ..   63453 -  -2.1  -3.63744   TTTTTGCTCAAAATA              GCCCAAG TTG CCCGGTC              ATAAGTGTAGCAAAA  49 1
        hepA NONE
        rluA   59619 ..   59634 - -10.4  -5.72622   GGCAGAAACAAAAAA              TCCCCG GACT CGGGGA               TTTATGTACAAGAGG 100 78
         imp   54723 ..   54733 -  -8.2  -3.35813   TTCCATTTCAATTAA                 CCGC ACT GCGG                 ATTACGTGGTAAATC  65 47
        surA NONE
        pdxA NONE
        ksgA NONE
        apaG NONE
        apaH   49937 ..   49950 -  -2.3   -4.4572   AACACCTTAAATAAA               CCCGT GATT ATGGG                CCGCCATACCTGGGA  63 455
        caiT NONE
        caiA   39210 ..   39223 -  -8.1  -3.30124   CCGTAGGCCTGATAA               GACGC ATCA GCGTC                GCATCAGGCAGCGCA  65 46
        caiB NONE
        caiC NONE
        caiD NONE
        caiE   34560 ..   34573 -  -5.9  -2.68775   CGATGAGCAAATTTA               CGCGC GCCT GCGCA                ATAACAGTCGGGAAA  50 233
        rpsT   20771 ..   20784 -  -9.5  -5.64274   GCAGGCATAAAAAAA               CCCGC TTGC GCGGG                CTTTTTCACAAAGCT 100 56
        insA NONE
        insB   19661 ..   19675 -  -2.8  -2.72799   GGGGGAGATAGATTA               GTTGTA CAT TACCAC               GATTTTGACTCGGCT  41 161
        hokC NONE
        mokC   16581 ..   16607 -  -3.6  -5.34365   GGAGAATAACAAAAA         TGGTCATCTGGA GCT TACAGGTGGCCA         TTCGTGGGACAGTAT  81 169
        yaaI NONE
        yaaW   10511 ..   10521 -    -4  -3.23975   ATTCCTCAAAAATCA                 TCAT CGA ATGA                 ATGGTGAAATAATTT  48 147
        yaaH    9899 ..    9916 - -12.7   -5.8187   TAGCGAATAAAAAAA             TCCCCCC GAGC GGGGGGA              TCTCAAAACAATTAG 100 37
        yaaJ NONE
        yaaA    5539 ..    5558 -  -7.8  -4.13654   CCGCTAAATGACAAA            TGCCGGGT AACA ATCCGGCA             TTCAGCGCCTGATGC  74 150
