# Supplementary material for: Rapid, accurate, computational discovery of Rho-independent transcription terminators illuminates their relationship to DNA uptake
Source: Genome Biol. 2007 Feb 21;8(2):R22. doi: 10.1186/gb-2007-8-2-r22 (PMC1852404; doi:10.1186/gb-2007-8-2-r22)
Supplement: Additional data file 4 — Best terminators found downstream of each of the genes of the 343 organisms studied. [file gb-2007-8-2-r22-S4.zip › Francisella_tularensis_holarctica.bag]

    FTL_0001 NONE
    FTL_0002 NONE
    FTL_0005    5326 ..    5338 +  -4.1  -3.09516   TGTAATCAATATAGT                TCTAG AAT CTGGA                TTAGCTAATGCCACA  50 407
    FTL_0008 NONE
    FTL_0009    8757 ..    8771 +  -4.4  -2.54568   AATAATATTCAACTA               TTTTTT TCT AAAAAA               CCTTTTGGTATTACA  48 49
    FTL_0010 NONE
    FTL_0011 NONE
    FTL_0012   10849 ..   10859 +  -5.4  -2.68823   TAAATCCAGCAGTTA                 CTCA AGA TGAG                 CTTATCTAAAGAAAA  52 6
    FTL_0013   11363 ..   11377 +  -2.2  -5.24129   TGTGGCTTTTGAGGA               TAATTT CTT AAGTTA               TTTTTTATAAAAAAA  67 81
    FTL_0014 NONE
    FTL_0015 NONE
    FTL_0016   15739 ..   15750 +  -4.4  -3.22858   AATGCTGAGGGTAGG                GGAT TATT ATCC                 TGTTGGTGTGGTTGC  52 442
    89255470   22683 ..   22699 +  -5.2  -3.89734   AAGGTAAGTTTTTAT              TAGCTA AATAA TAGCTA              TTTAGTGATTATTAT  63 450
    FTL_0026 NONE
    FTL_0027   26423 ..   26437 +  -2.9  -2.60813   AATCGGAATACTATA               TTTGA TTTGC TCAAA               ATATTTCGCACACTC  41 90
    FTL_0031   33555 ..   33567 +  -4.1  -4.53602   GCCTTTCGATAGTCT                GGGAT ATT ATCTC                TTTGTTTACTATCAA  67 219
    FTL_0033   35748 ..   35763 +  -6.2  -2.66291   CTAATTTTATGTCCT              TATGCT TATT AGCATA               TACTCTAAATATCTC  55 130
    FTL_0035   37682 ..   37699 + -11.3  -3.35539   TAACGTCGGTAGTCA             TTCCCGC GTAG GCGGGAA              TCTCTTTAATTGCTA  93 181
    FTL_0036   38621 ..   38640 +    -3  -3.49668   ATATTCACCCAAAGA            TTC-AGATA TAA TATCTAGAA            TTCTCTCGCCAATTT  48 180
    FTL_0040   42290 ..   42300 +  -5.4  -3.54177   GTTTTTCAACTAATT                 TGAC TTT GTCA                 TTAGTTGGTTTTGGC  59 238
    FTL_0043 NONE
    FTL_0045 NONE
    FTL_0046   49367 ..   49379 +  -6.3  -4.08945   TGTTTGGTTTCACTA                CTTAC TGC GTAAG                TTTTAGCGACATACT  70 52
    FTL_0057   57960 ..   57970 +  -2.6  -3.29471   TAAAATTGCAATAAA                 TATT ATA AATA                 TTGCTATAGTAGAAG  45 91
    FTL_0059 NONE
    FTL_0060   60862 ..   60876 +  -8.6  -3.17797   ATAGTCATCATAATC               CACCAA GGA TTGGTG               TTAGGTATATATAGA  73 409
    FTL_0063   63709 ..   63719 +    -4  -3.26428   AAATAATAATCTTTA                 CAAA TAT TTTG                 TTAAATTGATTCTTA  49 42
    FTL_0068 NONE
    FTL_0069   67361 ..   67371 +    -4  -5.13722   CTAATATAGGAACAA                 CTTT AGT AAAG                 TTTTCTTTTGCTGCC  73 212
    FTL_0071 NONE
    FTL_0072   70654 ..   70675 +    -6   -4.1958   TTTGCTTAGGTGGGG           GAGTAATT ATTTAG AATTACTC            TTATTTAATTTCTAT  68 12
    FTL_0085   81301 ..   81311 +  -2.6  -4.40237   CTAGCTAAAATGATT                 TTAT CTA ATAA                 TTTTAATATATAATA  55 33
    FTL_0086   82290 ..   82310 +  -9.1  -4.21194   CGTAACAGTTGCCAA            TTTCATTGC TGA GCGATGAAA            TTTTGGATACTCACC  89 238
    FTL_0090   85102 ..   85112 +  -5.4  -3.43042   TTAAGTTAGATGTTA                 TTGC ACA GCAA                 CTTTTTAATAAAGCA  57 178
    FTL_0091   85824 ..   85837 +  -2.4  -3.91897   CTTATATCTACATTT               GCAT CAGCTA ATGC                TTTATCAATACCGCA  52 284
    FTL_0097   93348 ..   93360 +  -3.5  -4.29325   TGTTTATTAGAGATA                TTATT TTG AATAA                TTTTCACTGTTGCTG  60 156
    89255544  101476 ..  101487 +    -3  -2.52451   TATTTAGTGTATCTG                CTAA AAAA TTAG                 AGTTTTGGGTTATTT  42 310
    FTL_0109  102565 ..  102584 +    -3  -3.53444   AAGGATTAACAAAGT            TTATTGTA CTCA TATAATAA             TTTAAGCAAAGATGC  49 32
    FTL_0110 NONE
    FTL_0111  103414 ..  103430 +  -2.4  -2.56095   GTAAGTAGGGAGGAT              TTTATT ATGAC AATAAA              TAAATTAAGTCTCAC  40 33
    FTL_0112 NONE
    FTL_0113 NONE
    FTL_0114  107005 ..  107017 +  -6.3  -4.32491   TATAACTTGAGAATA                GTATG TTT CATAC                TTATTATTTTTAAAT  74 227
    FTL_0127 NONE
    89255565  131677 ..  131691 +  -3.6  -2.59797   TCTATAGCTGATACA               TGAATC GGA GATTTA               ATCTGTTTATAAGCC  44 177
    FTL_0138  146292 ..  146314 +  -3.5   -3.9993   TAGATATAAACAAAC           TTATCCACA ATAGA TGTTGATAA           TATTTTTCATGGCTT  55 216
    FTL_0139 NONE
    FTL_0140 NONE
    FTL_0141 NONE
    FTL_0142  148869 ..  148888 +    -3  -3.11291   ATAAATAATAATAGT            TTAAAATT CTAT GATTTTAA             TATTAAAATTATAAA  44 93
    FTL_0143  149738 ..  149748 +  -2.6  -2.54794   TATTCAATAGCTAAA                 TTTT AAC AAAA                 ATATTATCAAATTAG  40 232
    FTL_0145 NONE
    FTL_0146  153047 ..  153077 +  -4.3  -3.96892   ATAATCTCTAGGGGT      TGTTGTGAATTTTT TTAT AAAAATTC-TAACA       TTTCTCCTGACGATT  59 108
    FTL_0147 NONE
    FTL_0148 NONE
    FTL_0149 NONE
    FTL_0150 NONE
    FTL_0151  158646 ..  158661 +  -4.8  -4.67968   TTAAATCTTGATTAT              TTTAGT ATAA ACTAAA               TTTATTGTTTATTAA  70 168
    FTL_0152 NONE
    89255590  160416 ..  160436 +  -2.6  -4.33417   AAAACCATGGACAAT            TTTAGCGA CTATC TCCCTAAA            TTTATTATAGCTAAG  55 525
    FTL_0158  164695 ..  164705 +    -4  -4.39696   CTAAAACTACTGTAC                 GAAA ACC TTTC                 TTTATTCCTTTAAAC  62 511
    FTL_0170  174676 ..  174687 +    -3  -3.80452   AGAAGTTCATTGACA                TCTA TTTT TAGA                 TTATTACTATCATTT  52 175
    FTL_0174  178218 ..  178228 +    -4  -2.92442   TTTCTATAGAATACC                 GAAA CTA TTTC                 TGTAATGTATTAAAT  46 61
    FTL_0175  178389 ..  178404 +  -2.6  -2.55361   GAAGAGCTAAAGGTA              G-AGCAA AGC TTGCTGC              ATAATTTTTGCCTGA  40 6
    FTL_0176 NONE
    FTL_0177 NONE
    FTL_0178 NONE
    FTL_0179  181570 ..  181592 +  -2.1  -3.03243   TTGTTAAAGTATATG           TTAAAATGT CAATA GCGTTTTAA           TGTTAAGAAGTAAAT  41 50
    FTL_0180 NONE
    FTL_0181  182928 ..  182944 +  -3.6  -2.88991   AATAGTAAACAAGAC              TCCTGC TGAAT GCTGGA              ATTAATTTATTTTAT  45 4
    FTL_0182 NONE
    FTL_0183 NONE
    FTL_0184 NONE
    89255619 NONE
    FTL_0191 NONE
    FTL_0192 NONE
    FTL_0193 NONE
    FTL_0194  196376 ..  196386 +  -2.6  -4.20491   ATGATGTAATTCTCT                 TTTT TAA AAAA                 TATTTTTCTTACTAT  53 32
    FTL_0195  197285 ..  197298 +  -5.3  -3.64703   AACAAAACTATATGT               GCTAA TGAC TTAGC                TTTAAATCAACAGCC  59 62
    FTL_0200 NONE
    FTL_0201 NONE
    FTL_0202 NONE
    FTL_0203 NONE
    FTL_0204 NONE
    FTL_0205 NONE
    FTL_0206 NONE
    FTL_0207 NONE
    FTL_0208  208482 ..  208495 +  -3.9  -2.77051   AAATCTTTATTTAAG               TATCA GAAG TGATA                ATCTTTAATTGTTGG  45 14
    FTL_0209  209040 ..  209056 +    -3  -3.91281   CTTTTAAGATAACTT              TGCTAA AATTA TTGGCA              TTAATTTTTCTATAA  53 101
    FTL_0210 NONE
    FTL_0211 NONE
    FTL_0212  213689 ..  213708 +    -3   -4.0075   CGGGTTACTGAGGCA            TTCT-CTTA TAC TAAGGAGAA            TTTAATTGATTAAAT  53 62
    FTL_0213  214380 ..  214390 +  -2.4  -4.56914   ATTAGTCCAGCTGTA                 GCAC CGA GAGC                 TTTTGCTTTGAGTAA  59 197
    FTL_0216  216616 ..  216628 +  -7.7  -4.29117   AAAACCAATAGATTT                TGCTG TGG CAGCA                TATTTTGTTTTTGTA  78 89
    FTL_0217  218118 ..  218140 +  -3.6  -3.26366   GTGGTATCTTATAAG           TATTAATTTT TTC AAAAATAATA           TCTTAATTAGATCTA  47 27
    FTL_0218  219717 ..  219731 +  -2.8  -2.55213   TGCAACTTACGCGAA               TAACCA TTT TGGTAA               TAACTTAGCTGGCTG  40 90
    FTL_0219  220902 ..  220914 +  -4.9  -5.18357   ATCAGCAATAACTTT                TGTAT TAT ATACA                TTTTTTAGTAAATTA  77 311
    FTL_0221  223294 ..  223309 +  -5.4  -3.77087   ATAATACACATCATA              TCGCTG GAGA CAGTGA               TTTAAGTCTTAAGTC  61 353
    FTL_0224 NONE
    FTL_0225  226800 ..  226810 +  -2.6  -3.07088   AGGTGATGAGTCAAA                 TTAA AGG TTAA                 TATATGTCTAATGAT  42 15
    FTL_0226  227590 ..  227600 +  -2.6  -2.80074   TAAAAAGGATTATTT                 TTTA TGA TAAA                 TGATATTCTAAAAGA  41 52
    FTL_0227 NONE
    FTL_0228 NONE
    FTL_0229 NONE
    FTL_0230 NONE
    FTL_0231  230877 ..  230889 +  -6.3  -2.86259   TTGTCTAATGCTATT                TTTGC ATA GCAAA                TGCTCTTATTGAGTG  58 82
    FTL_0232 NONE
    FTL_0233 NONE
    FTL_0234 NONE
    FTL_0235  234322 ..  234341 +  -6.6  -2.80966   AATATATACGTTACT            TTTTTGAA AGTT TTCAAAAA             TAGTATTAATTAGGT  61 39
    FTL_0236 NONE
    FTL_0237 NONE
    FTL_0238 NONE
    FTL_0239 NONE
    FTL_0240 NONE
    FTL_0241 NONE
    FTL_0242 NONE
    FTL_0243 NONE
    FTL_0244 NONE
    FTL_0245  239089 ..  239111 +  -4.2  -3.56273   TTGGTATATTTATCA          GACTGC-GA AATTAC TCTGCAGTC           TTATATAATAATAAA  52 65
    FTL_0246 NONE
    FTL_0247 NONE
    FTL_0248 NONE
    FTL_0249 NONE
    FTL_0250 NONE
    FTL_0251 NONE
    FTL_0252 NONE
    FTL_0253 NONE
    FTL_0254 NONE
    FTL_0255 NONE
    FTL_0256 NONE
    FTL_0257  244705 ..  244729 +  -2.1  -4.59882   GACAAGGATAGTCAG          TCAAGCATAGT TAA ATAAAGCTTGA          TTATTTGTTTTTTAA  57 30
    FTL_0258 NONE
    FTL_0259 NONE
    FTL_0260  246241 ..  246256 +  -3.4   -5.1675   GAGCTTTACTCTAAG              TAATAA TTTA TTATTA               TTTTTTAGTGACTCG  69 23
    FTL_0261 NONE
    FTL_0262  247816 ..  247828 +  -3.5  -3.80133   TCCCCAATAGGTTTT                TATAA TAT TTATA                TATTTTGTACAAATA  53 87
    89255697  249001 ..  249013 +  -4.9  -5.18357   ATCAGCAATAACTTT                TGTAT TAT ATACA                TTTTTTAGTAAATTA  74 292
    FTL_0265  250748 ..  250771 +  -4.6  -2.95538   AGCTATATTGATTTA          TCTTGGTTTA TAGT TAATCCGAGA           GTATTTTGTTAAACA  49 208
    FTL_0267  253703 ..  253716 +  -2.5  -4.17309   AGTTTTTTCTTTTCT               TTTTA TCTT TAAAA                TTCTTATTTATAATC  53 39
      isftu2 NONE
    FTL_0271  258371 ..  258384 +  -2.5  -2.51133   CAATTACCTGATTTA               TTATA AAGG TATAA                ATTAATGAATAAATA  40 20
    FTL_0272 NONE
    FTL_0273  261209 ..  261229 +  -5.5  -5.16472   CAGATGGTTTAAAGT            TGTATCC TCCTTCT GGATACA            TTTTTTCAGCTTTTT  77 285
    FTL_0276  262728 ..  262747 +  -2.3  -3.50853   TATTCATCAAAAAAT            TTAATAA AAAGGC TTATTAA             TTATGATTAAAGCAG  44 6
    FTL_0277 NONE
    FTL_0278 NONE
    FTL_0279  265297 ..  265314 +  -4.1  -3.29144   AAGGTCTTAAGCTTA             GTAGCTC TTGA GAGGTAC              TTATCGCAGAGCTAC  51 232
    FTL_0281  267352 ..  267363 +  -2.2   -3.9151   AAATCTCTAAAAGCT                TCGC TACG GTGA                 TCTTTTCTAGTTTCA  52 376
    FTL_0283  269275 ..  269286 +    -3  -4.38141   TAATTTCATTAACTT                TCAA ATCC TTGA                 TTATTTTCTATGAAG  57 38
    FTL_0284  269967 ..  269997 +  -3.2  -5.00884   TAAATGACTGTCTAT       TACAGAACCCGGCT TAT AGACTGGCTTTGTA       TTTTTTACAAAAAGT  67 340
    FTL_0285  272109 ..  272128 +  -6.4   -4.8048   AGTTGCCAGTATTTT            TGGCTTGT TGTA ACCAGCCA             TTTTTAATATAAAAA  80 170
    FTL_0288  274113 ..  274129 +  -3.7  -3.67413   CTATTAGTCTTACCT              TTAAGCT GTG AGCTTGG              CTTTTTGTTACTGAG  52 69
    FTL_0295  282505 ..  282521 +  -2.3  -2.82482   AAGATTTAAAGAAGC              TTAGTTT AAA ATACTAA              ATTTCAATGCTCTTG  40 22
    FTL_0296 NONE
    FTL_0297 NONE
    FTL_0298 NONE
    FTL_0299 NONE
    FTL_0300  287282 ..  287298 +  -8.1  -3.63515   CTACTAATATGTTTT              GCTTTTT GAT AAAAAGC              TTATTGAGCGTAAGC  74 34
    FTL_0301 NONE
      isftu2 NONE
    FTL_0303  290004 ..  290017 +  -2.5  -3.70037   ATACAACTAGACAAT               TATTT AGTC AAATA                TTTAGGTAATGCTTA  47 367
    FTL_0308 NONE
    FTL_0309 NONE
    FTL_0310  299828 ..  299844 +  -3.8  -2.62263   TTGTCAGATTTTATC              TGATTT ACGTG AAATCA              TAATGTAAGCGGAGT  45 1
    FTL_0311  301563 ..  301581 +  -2.5  -2.93723   TCATAGCTTCTAAAG            GTATCTGT GTAA AC-GATAC             TATAGTTAATCCGAA  42 310
    89257203  302592 ..  302602 +  -2.6  -4.80959   ACCTAAACTGCTTCT                 TATA CAT TATA                 TTTTCTTATAAATTA  60 89
    FTL_0315 NONE
    FTL_0316  304065 ..  304084 +  -9.4  -4.51174   GACAGTTAAAAAATA            TTGGTAGA AAAC TCTACCAA             TTTTAATTATGCTAA  90 416
    FTL_0326 NONE
    FTL_0327 NONE
    FTL_0328 NONE
    FTL_0329  314556 ..  314566 +    -4  -3.67597   GGACCTGGCTCATTT                 GATT CTA AATC                 TTGTTGAGTCGGCGG  52 133
    FTL_0331 NONE
    FTL_0332 NONE
    FTL_0333 NONE
    FTL_0334 NONE
    FTL_0335 NONE
    FTL_0336  319158 ..  319168 +  -2.6     -3.81   ATCTTTTACTATTTT                 TTTA TCT TAAA                 TTGTTCTAAAATAGT  49 77
    FTL_0338  320845 ..  320862 +  -7.1  -3.53761   AAAAATGGAAGATAA             TCTCAAT GGAA ATTGAGA              TTTAAGAAAAGATTA  69 3
    89255764 NONE
    FTL_0340 NONE
    FTL_0341 NONE
    FTL_0342 NONE
    FTL_0343 NONE
    FTL_0344  325242 ..  325252 +  -5.4  -4.42118   AAATATCTAGCCAAA                 GCTT TCC AAGC                 TTATTTCTTATTTTA  67 50
    FTL_0345 NONE
    FTL_0346 NONE
    FTL_0347  327797 ..  327813 +  -6.5  -3.00704   GAGTGGTTGAAGGAG              CACGCCT GGA AAGCGTG              TATAGTTTAACGGCT  60 275
    FTL_0357  334756 ..  334766 +  -5.4  -5.48514   TATTTGTTTGATTTG                 CTCT TCG AGAG                 TTTTTCTTTGTTGAT  84 208
      isftu2  341465 ..  341478 +  -3.1  -2.62184   GTGTGAATACTATAT               TGTCA TTAG TGGCA                TAGTCTAAAACAGCC  42 54
    FTL_0371  344126 ..  344142 +  -2.3  -2.78639   TATAGCTAAATCCAG              TTGTAGT AAT ACTAAAA              GTTATTAACGCTATT  40 120
    FTL_0372  345579 ..  345589 +    -4  -5.03201   GCAAACAAAGTATTT                 GAAA GGC TTTC                 TTTTTCCTTATTATT  73 255
    FTL_0380 NONE
    FTL_0381  352518 ..  352534 +  -3.7  -3.92832   GTATGCTTAAAATAC              CTTTTTC AAA GAAATAG              TTCTTTGCACGATTT  55 9
    FTL_0383  354544 ..  354556 +  -4.7   -4.0492   GCTGTGGCTTATAGG                GCAGC TGA GCCGC                TTTCTGTAGAGATTG  61 154
    FTL_0388 NONE
    FTL_0389  359770 ..  359787 +  -9.9  -3.78026   CAAAAACTGTTGTCA             TTCCCAC GTAG GTGGGAA              TCTTTTAGCTTTGCC  89 126
    FTL_0393  363418 ..  363428 +  -2.6  -3.19653   GAGAGATTATTTAGC                 TATT GTA AATA                 TTACTAAAATTATAA  43 27
    FTL_0394  364495 ..  364508 +  -3.9  -3.17051   TGCGGGAATGACAAG               TGTTT TTAG AAACA                TGTTAATGCTAGAGG  49 116
    FTL_0395  365654 ..  365666 +    -2  -2.66695   CAAATTCAGGAAAGG                TAGA AATTA TCTA                ATGTTTGATAAACAA  39 12
    FTL_0396 NONE
    FTL_0397  368596 ..  368607 +    -3  -2.81133   GATTTGAGCGTAGAA                TCTA TTGA TAGA                 TATGGTGAATGGATC  43 63
    FTL_0398 NONE
    FTL_0399  370741 ..  370753 +  -4.9  -5.18357   ATCAGCAATAACTTT                TGTAT TAT ATACA                TTTTTTAGTAAATTA  77 499
    FTL_0402  372250 ..  372260 +  -5.4  -3.54089   TTTTAACATTTTAGT                 TTGC AAA GCAA                 TATTTCATATATGTA  59 41
    FTL_0403  372666 ..  372676 +    -4  -3.91689   CCTTTATCTCTAAAC                 TTCT CTA AGAA                 TTTACTCTCCTTTAT  57 132
    FTL_0405 NONE
    FTL_0406 NONE
    FTL_0407 NONE
    FTL_0408  377448 ..  377472 +  -5.9  -3.64184   ATATTTATAGTAAAA          TGCTAAAATAA GTC TTGTTTTAGTA          TTTGGCATGATATTT  62 479
    FTL_0410  379257 ..  379279 +  -2.9  -4.69326   TGTACTAATATTGTC           TAAAAGATT TTTAT AATTTTTTA           TTTTATATTCACTAT  63 315
      isftu2  385612 ..  385625 +  -2.3  -4.63586   CTTCTTGGAATATCA               GGGGC TAAT GCTTC                TTTTATATCTAATGT  59 367
    FTL_0420  388737 ..  388750 +  -3.9  -5.18643   TGTATCATCATTTAA               TAAAC TGCT GTTTA                TTTTATTTTAATTAA  71 26
    FTL_0421  389322 ..  389356 +  -2.2  -4.49644   CAAAAAAAAATAACG     GTGTGATTAATTTTGC TTA GCTAGATTAGTTGTAC     TTTTAACTTTTTACT  57 81
    FTL_0423 NONE
    FTL_0424  391091 ..  391109 +  -4.6  -2.77437   TTTTCTTTGTGTTTT             TAATGCCT TTT ATGCATTA             TACTGTATTGAATTT  49 186
    FTL_0425  392849 ..  392861 +  -3.3  -4.71223   TATGCAAATCAGAAT                TGCAC TTA GGGCA                TTTTCTATCTTCTAC  65 429
    FTL_0427 NONE
    FTL_0428 NONE
    FTL_0429 NONE
    FTL_0430 NONE
    FTL_0431 NONE
    FTL_0432  399066 ..  399077 +    -3  -3.61715   TCAGAGATAACACAA                TCAA TCTT TTGA                 TTATTAACAAGAGTA  50 359
    FTL_0434  400091 ..  400105 +  -8.6  -3.08679   CAACACCACATGTGA               TAGCTG AAT CAGCTA               TATTAAATGACGGCC  71 79
    FTL_0438  406415 ..  406426 +  -4.4   -5.4505   TCAACAAGATTTTCT                TTGG TTTG CCAA                 TTTTTTATTAGAGGG  78 151
    FTL_0439  408103 ..  408118 +  -2.6  -2.63623   ATCTTTCAGTTTATA              TCTAGA CATA TTTAGA               GTCTATTTTAGGAAG  40 21
    89255850 NONE
      isftu2 NONE
    FTL_0442  410856 ..  410876 +    -4  -2.51223   ATTGTCTCATTTTGA            GCTCGTTT ATCGC GAATGAGC            ATATATATTATTGAG  45 41
    FTL_0446  421694 ..  421712 +  -3.2  -4.35474   ATAAGTCTTTAAAGT             TATCAG TAGTTAT CTGATA             TTATTATTTTATTTG  57 124
    FTL_0449  425809 ..  425831 +  -4.8  -2.57963   TTGCAAATTTTGTGA           AGCTAGTTGT TGA ACTACTAGCA           ATTAATGATTCTAGA  49 474
    FTL_0451 NONE
    FTL_0452  428303 ..  428326 +  -5.5  -3.50047   ATTAGAGGAATGTGG          TAAAAAACT ATAAGG AGTTTTTTA           TTATGGGTTTATCAG  57 13
    FTL_0453 NONE
    FTL_0454  431560 ..  431572 +  -3.5  -3.24602   CCGTTGAGTAAAAGC                TAAAA TTA TTTTA                CTTTCTTATCATTTA  47 30
    FTL_0455  432416 ..  432434 +  -7.4  -3.39772   GAGTTTCAAAAGTAA             CTTGCTGA CCT TCAGCTAG             TGTTTCACCATTTAA  69 281
    FTL_0459 NONE
    FTL_0460 NONE
    FTL_0461  435763 ..  435775 +  -4.1  -3.19226   TAGTTTATTATATTC                CCGTA GTA TATGG                ATTTATTCTCAAGTT  49 149
    FTL_0462 NONE
    FTL_0463  439024 ..  439035 +    -3  -2.95789   AAAAATAGTAATTCT                TTTG CTTG CAAA                 TGTAGTTGCTATGAT  44 366
    FTL_0466  442717 ..  442729 +  -2.7  -3.18912   ACCGCAAACCCTCCC                CAAGT GTT ATTTG                TTGCTAAATAACTAG  45 187
    FTL_0470  444978 ..  444989 +  -5.8  -3.45776   AAAGTATGTAAAAGA                CCCA TATA TGGG                 TTGTAATAAATTTAC  60 202
    FTL_0471  445780 ..  445794 +  -7.2  -3.19705   AAGTCTAAATAAACC               TAAGCT CGT AGCTTA               TATAGTTTTTGAATT  66 234
    FTL_0472  449421 ..  449439 +  -4.6  -3.29471   AATAATTTTGAATAC             TACTGC TGGAGTC GCAGTA             TTGATCTAGTAAAAC  52 39
    FTL_0473  450452 ..  450462 +    -4  -3.06796   AGCGCTTGATTTAGC                 TATC TAA GATA                 TTAGCTCAACTAGGC  48 359
    FTL_0474 NONE
    FTL_0475  452793 ..  452823 +    -5  -5.00138   AGATCATAGTTGCTA       TATTTTTCTATTAT ATT ATGATAAAAAAATA       TTTTTAATTTAGATA  72 45
    FTL_0476 NONE
    FTL_0477 NONE
    FTL_0478 NONE
    FTL_0479 NONE
    FTL_0480  459907 ..  459921 +    -5   -3.1994   CTGGTGATGATGATA               TTGGTG TAG CATCAA               TTACTAAATCATATG  54 411
    FTL_0484  467642 ..  467662 +  -2.7   -3.1706   TTAACACAAAGGAGC            TTATGAT ATGGATA ATCATAA            TTCATCACATCAGTT  43 52
    FTL_0485 NONE
    FTL_0486  470402 ..  470428 +  -6.8  -4.28762   AGAAAATAATTAAAA         TATTTTCTATAT CTT GTATAGAAAATG         TTTTAATGACATTAT  74 28
    FTL_0487 NONE
    FTL_0488  474303 ..  474313 +    -4  -3.26649   TTTTTACGATTCTTA                 TAAG ATA CTTA                 TTAGTATGCAAATAT  49 44
    FTL_0489  475284 ..  475296 +  -6.3   -4.2717   AAATGCTTTCGCTAA                CTTAC GAT GTAAG                TTTTAGTGACATACT  72 43
    FTL_0490 NONE
    FTL_0491  477410 ..  477445 +    -2  -3.21593   GTAGTATGAAAAGAG    TGGAAGTTTTTAATCT ATTC AAATAAGAAACTTCTA     TATTCTGGACCGATA  43 78
    FTL_0492 NONE
    FTL_0493  479928 ..  479948 +  -2.6   -5.3104   TTATCTTTTAAACTT            TCTAAGAT TTTTT ATCTCAGA            TTTTATTTTTAATAA  68 58
    FTL_0498  484099 ..  484115 +  -7.3  -4.42806   CTTAAAAGCGGATGT              GATCTGA TTT TCAGGTC              TTTCTTTAACAATAA  76 41
    FTL_0499 NONE
    FTL_0500  486173 ..  486187 +  -4.3  -2.72144   TCCTATCGTCGATTT               TTTGC AACAG GCAAA               CTTTCAGGGAGCTAC  48 170
    FTL_0501 NONE
    FTL_0502 NONE
    FTL_0504  490040 ..  490053 +  -3.9  -2.80994   GTGTTGGTTTTAAGG               TTTAG GATA CTAAA                TATGCTAAAGTTGGA  46 21
    FTL_0505  490930 ..  490942 +  -2.7  -4.38712   TTAAAGTCACGCCAC                TTTGT TTA GCAAA                TTTTCTGCCAATCAA  58 473
    FTL_0508 NONE
    FTL_0509 NONE
    FTL_0511  495809 ..  495821 +  -2.7  -3.00662   GCTAACTAGTTTATA                CTTTT GGT AGAAG                ATTATATTTATTTAA  42 32
    FTL_0524  504712 ..  504722 +  -5.4  -3.50481   AAGTTTATATTATTA                 CCTT ATG AAGG                 TTATAGCTTTAATTT  57 329
    FTL_0525  506837 ..  506868 +  -3.3  -4.49344   AAATAGTTTCTTAAA      TATAATCTATT CTCAGTTATT AATAGATTATA       TTTTCTGATGAGTTT  62 185
    89255933 NONE
    FTL_0527 NONE
    FTL_0528 NONE
    FTL_0529  512311 ..  512325 +   -10  -3.66117   GAGGTTATGGAGTAG               GTCCAG GCT CTGGAC               TTGGTTTGCTTTCAT  86 397
    FTL_0533 NONE
    FTL_0534 NONE
    FTL_0535  520059 ..  520077 +  -3.2  -3.33399   CTAAACTATATATAT             TCTTTTCT TTA AGAAAAAA             TTAGATTTAATTGGA  47 37
    FTL_0536 NONE
    FTL_0537 NONE
    FTL_0538 NONE
    FTL_0539 NONE
    FTL_0540  524153 ..  524165 +  -3.5  -2.95298   AAAAATCTTAATTTT                TATAA TCT TTATA                TATATAATACATCAG  45 30
    FTL_0541  524869 ..  524881 +  -4.1  -3.91144   TTGTAAAACAGATAT                TTCCT AAG GGGAA                TTTATGGAATATAAA  56 100
    FTL_0542  525516 ..  525528 +  -3.5  -3.94003   TGCTGTAAATTTAAA                TTATT ATA AATAA                TTATTAATTTATAAT  55 282
    FTL_0549  532887 ..  532898 +    -3  -3.59107   AAATTATCAATTAAA                TCAT ATAG ATGA                 TATTGTTATTAGTAT  49 354
    FTL_0552 NONE
    FTL_0553 NONE
    FTL_0554 NONE
    FTL_0555 NONE
    FTL_0556  539742 ..  539753 +    -3  -3.03151   AAAACAAAAGCAAAA                TTAG CACA CTAA                 ATTTAATTTAAAAAG  44 58
    FTL_0569  548873 ..  548885 +  -6.3  -4.07789   AATCTCTTTATGAAC                GGATT TAA AATCC                TATTTTTATAAGTTA  70 75
    FTL_0570 NONE
    FTL_0571 NONE
    FTL_0572 NONE
    FTL_0573 NONE
    FTL_0574  554186 ..  554198 +  -4.9  -2.83403   TAGTCATGGTCGAAC                CAAAA TAC TTTTG                CTTTAATCAAGAGAC  51 205
    FTL_0576 NONE
    FTL_0577  556068 ..  556084 +  -5.3  -2.74231   TAGCTACTGTTATTA              TTTTATT ATT AATAAAA              CTATTATTTAGATAT  52 175
    FTL_0578  557239 ..  557253 +  -5.8  -2.77781   ATTTCTATTATTTAC               TAGTAA ATT TTACTA               TGAGTTTTGATAACC  56 82
    FTL_0579  558737 ..  558747 +  -5.4  -3.76373   TTATAAATCAAAAAT                 TGCT AGG AGCA                 TTTAAATGTTAGAAC  61 94
    FTL_0580  559084 ..  559100 +  -2.3  -4.11275   TAGTTATGAGTTTGC              TACTTAG CTG TTGAGTA              TTTAATTTAAATTCT  52 129
    FTL_0581  560425 ..  560446 +  -3.1  -3.71991   AGATGTGCTACTAAA           TCGTCAAGTT TAT AATTTG-CGA           TATCTTTTTGTTTAG  51 40
    FTL_0587  569496 ..  569509 +  -2.5  -3.85911   CTATCTACAGGAGAT               TTTTA TGCA TAAAA                TATTTTATACATTTA  49 70
    FTL_0588 NONE
    FTL_0589 NONE
    FTL_0590  576949 ..  576966 +  -4.9  -2.92472   TTAATATTTATTTTA             TAGAG-GG ATA CCGCTCTA             TATGATGATTTCTTT  51 3
      isftu2 NONE
    FTL_0592 NONE
    FTL_0593 NONE
    FTL_0594 NONE
    FTL_0595 NONE
    FTL_0596 NONE
    FTL_0597  584748 ..  584761 +  -2.5  -2.96321   TGCTGTTGAGTGGTA               TTTAA TTAA TTAAA                TGGTATTTTAATCAA  42 13
    FTL_0598 NONE
    FTL_0599 NONE
    FTL_0600 NONE
    FTL_0601 NONE
    FTL_0602 NONE
    FTL_0603 NONE
    FTL_0604 NONE
    FTL_0605  594053 ..  594070 +  -6.3  -2.79831   TAAATTAATCCGTCA             TACCCAT GAAG GTGGGTA              TCTCATAAAAGTTGG  58 38
    FTL_0606 NONE
    89256005  596811 ..  596836 +  -4.1  -4.17417   GACAATATTTAATTT         GCTGATTTATT GTTG AATATATTAGC          TTTCTATATAATTAA  58 208
    FTL_0608 NONE
    FTL_0609  599891 ..  599909 +  -3.1   -4.0127   CAGATAAAAATGTCA             TGCTGGA TTTAT TTCAGCG             TTTCATTATAAATAT  53 114
    FTL_0612  603933 ..  603945 +  -4.9  -5.18357   ATCAGCAATAACTTT                TGTAT TAT ATACA                TTTTTTAGTAAATTA  77 311
    FTL_0615 NONE
    FTL_0616  607063 ..  607079 + -10.9  -3.28791   AAATTGGTAGATGCG              CCGGATT CAA AATCCGG              TTCTGGCAACAGAGT  90 61
    FTL_0620  610744 ..  610761 +  -2.7  -3.91084   GCCTAAAAACTCTAA             TCAGGAA GTAT TTACTGA              TTTACTTAAAAATCA  51 204
    FTL_0623 NONE
    FTL_0624  614952 ..  614964 +  -4.9    -4.731   GCATTAGGAGTTAGT                TTAGT GTC ACTAA                TTTTATTCATAACTT  72 516
    FTL_0626  616837 ..  616851 +  -2.9  -4.37886   TTGGGTTAAGTTGTT               GTATT GTAAA AATAC               TTTTATACAAGCTAA  58 372
    FTL_0632 NONE
    FTL_0633 NONE
    FTL_0634  621319 ..  621332 +  -6.7  -3.16647   GTGGTTATATTGAGA               CAGCT GAAA AGCTG                ATTTTGATGACTCCG  63 66
    FTL_0635 NONE
    FTL_0636  622830 ..  622850 +    -7  -3.71075   GACAGGCAAAAAAAT            TTCCTTTA CTAGA TAAAGGAA            TGTTTTAAATAATGT  71 10
    FTL_0637 NONE
    FTL_0638  624633 ..  624657 +    -3  -4.13692   ATTCCCGCAAAGCAA          GTTTTATTAA TATAC TCAATAAAAC          TATTTATTTTTTCAA  57 331
    FTL_0643  627527 ..  627537 +  -2.6  -2.83273   CGGTTACAAGGATAT                 TAAA ACC TTTA                 TAGTTGATAATTTGG  42 374
    FTL_0645  628606 ..  628618 +  -2.7  -3.35143   CTCTCTCTATAAGCT                TTGGT TCT ACTAA                GTTTTCATTTAATAT  45 117
    FTL_0653 NONE
    FTL_0654 NONE
    FTL_0655 NONE
    FTL_0656 NONE
    FTL_0657  641111 ..  641127 +  -5.9  -4.10559   CTTTGTCAGAAGATT              TAGAGTC AGA GACTTTA              TTGTTATCTTTTGGT  69 147
    FTL_0660 NONE
    FTL_0661  644141 ..  644151 +    -4  -4.32402   CCATTTATAGTAATT                 TTCT AAT AGAA                 TTCTTTTAATTAAAA  61 408
    FTL_0663  645536 ..  645557 +  -3.1  -4.07562   TTTTTTTGTGAAAAA           TAGATATTA ATAG TATTATCTA            TTTGTATACACTTTC  55 41
    FTL_0665  648225 ..  648235 +  -5.4  -3.55582   TTGTCTAATCAATTT                 GCTA AAA TAGC                 TTCTATAAGTATTCT  59 64
    FTL_0666 NONE
    FTL_0667 NONE
    FTL_0668 NONE
    FTL_0669 NONE
    FTL_0670  659134 ..  659145 +    -3  -2.53911   AGTGAATTAGTTAGC                TTGA GCAC TCAA                 TAACTTAGAAATTAC  42 11
    FTL_0676 NONE
    FTL_0677 NONE
    FTL_0689  678003 ..  678020 +  -2.8   -3.2056   GATTTCACCTTCTTT             GAAATA CTCAGT TATTTC              TTGGTGAGTATGGAT  45 478
    FTL_0693  682928 ..  682941 +  -2.4  -4.77036   AATATATTCAAAGGT               TGCT ACAGTA AGCA                TTTTTGATACTGGCA  62 414
    FTL_0700  688608 ..  688624 +  -2.9   -4.4078   ATCAAAGATGGTTTG              GCTGGTT ATA GACCAAC              TTTTAGTTCAAAAAC  57 15
    FTL_0701  690734 ..  690752 +  -2.5  -4.58395   GTTACTATTTTTAGC            TGC-TGTA AAAT TACATGCA             TTTTTACCAAATAGA  60 264
    FTL_0704  694258 ..  694274 +  -3.7  -2.54574   AAACCATATGCCTTA              GCAAATA CTG TATTAGC              GTATTCATTCGGATC  45 83
    FTL_0706  697047 ..  697068 +  -5.3  -5.16969   ACTAAGCTAGATCGA           TTATTTAGT ACTT ACTAAGTAA            TTTCTTTTTTATATC  77 47
    FTL_0709  700751 ..  700768 +  -5.7  -3.60074   CTAGTTGTTGTTTGA             TTACTTA AATT TAAGTAA              TTTCGCAAGTTTATA  59 505
    FTL_0711 NONE
    FTL_0712  703194 ..  703205 +    -3  -4.72272   TTGGTTAGATCGATT                TCTT CATT AAGA                 TTTTTGCTAAGCCAA  65 229
    FTL_0718 NONE
    FTL_0719 NONE
    FTL_0720  712032 ..  712050 +  -3.2  -3.33744   AAATCTTAAAAAATA             GATTCT AGGCATA AGAATC             ATTTTTAAAGCAACA  47 25
    FTL_0725 NONE
    FTL_0726 NONE
    FTL_0727 NONE
    FTL_0728  718185 ..  718200 +  -2.6   -2.5155   TTTTGTAGTATAAGG              TTGTTT ATGA AAACAG               ATGATTTTGATTATA  40 45
    FTL_0729  719309 ..  719320 +  -4.4  -2.78776   AAAATTATTTAGTAT                TGGA GGTA TCCA                 CTCTTTTAAAAAATT  49 127
    FTL_0730 NONE
    FTL_0732  722211 ..  722222 +  -2.2  -4.82901   TAACTACAGTAGCTT                TAGG TCGT CCTG                 TTTTTGTCAGAAGAA  62 137
    89256122  723854 ..  723868 +  -4.2  -3.55444   GATTGTGAGTATTAG               CCAGGG TTC TCTTGG               TTTACCAAATAGAGA  52 446
    FTL_0740 NONE
    FTL_0741 NONE
    FTL_0743 NONE
    FTL_0744 NONE
    FTL_0745 NONE
    FTL_0746 NONE
    FTL_0747 NONE
    FTL_0748 NONE
      isftu2  741182 ..  741192 +  -2.6  -5.42862   ATGATTAAATAGTTG                 TTAT GCT ATAA                 TTTTTTTGAAAGTGT  71 91
    FTL_0751 NONE
    FTL_0752  745686 ..  745696 +    -4  -3.32963   ATGGATATTTAGATT                 CAAT AAC ATTG                 TTATCACCTAGGGCT  49 275
    FTL_0754 NONE
    FTL_0755  748782 ..  748796 +    -5  -4.70739   GCTATCAGCAAATCG               GTATAG TTT CTGTAC               TTTTAATTATTTTTG  70 439
    FTL_0762 NONE
    FTL_0763 NONE
    FTL_0764  754138 ..  754148 +  -2.6  -3.73534   AAAAAGGGTATAAAG                 TTTT TAT AAAA                 TTATTGCTAAGCTTA  49 17
    FTL_0765  755144 ..  755168 +  -2.3  -3.17392   GTTGCTGAAGTTTAA          TTAAATATTAT GAT GTAATTTTTAA          ATATTTTTTGGTTTA  43 26
    FTL_0766  757253 ..  757264 +    -3  -3.90328   CAGCTTAGGTAAATC                GATA TTAA TATC                 TTTATAAAAGTTATC  55 275
    FTL_0769  761815 ..  761828 +  -3.9  -3.33241   CACTATACCCCTTAA               TTTTC TATA GAAAA                ATTTTATCATTAGTC  50 104
    FTL_0776  764999 ..  765018 +  -2.8  -4.91712   AATCCTAATTCTTTA            GCACCTTT TAAT AGAGATGC             TTTTTATAAATTCAA  63 41
    FTL_0777  765341 ..  765369 +  -4.7   -2.6927   TGTGAAAATGTGTGG       TAGC-GGTTGAC CTGTGT GTCAACCCGTTA        TGATATATAAACCAT  50 104
    FTL_0780  767268 ..  767278 +  -2.4  -2.78596   ATGATGGAATCAGTG                 GGGC GAT GCAC                 TATACTGAGCAAGTC  41 88
    FTL_0786  773484 ..  773501 +  -2.1  -3.68569   AAACAAGTTATTGGT             TAGAAAA TGAA TTTTTTA              TTATTAGATACATCA  46 23
    FTL_0787 NONE
    FTL_0788 NONE
    FTL_0789  776152 ..  776170 +    -6  -2.76539   AGTAATACATTCTCG             TTGCTTAC TAT GTAAGCTA             TAAATTTATTAAATA  55 36
    FTL_0790  777261 ..  777271 +  -2.6    -3.694   TGCTAGTTACTTTGG                 TAAT ACT ATTA                 TTGGTTATTTTGGGT  47 138
    FTL_0791  778020 ..  778030 +  -6.8  -3.21695   AAGCGTAAGATTGGT                 CCTG ATC CAGG                 TTCGATTAATAGTGC  63 467
    FTL_0796 NONE
    FTL_0797 NONE
    FTL_0798 NONE
    FTL_0799 NONE
    FTL_0800  786282 ..  786294 +  -3.5  -5.36441   CAATATTTAGGTATC                TTATA GCC TATAA                TTTTTTATGTACAAG  72 66
    FTL_0801 NONE
    FTL_0802 NONE
    FTL_0804 NONE
    FTL_0805  793347 ..  793363 +  -5.9     -2.84   ATTATTAACTTTCTA              CTAACTT TAT AGGTTAG              TCATTATCAAATAAT  56 85
    FTL_0806 NONE
    FTL_0807 NONE
    FTL_0808  797728 ..  797747 +  -3.6  -3.95621   TTAACGGTATCACAT            TACAAAAG TTTA CTTTTGAA             TTTATAACATTTAAT  55 350
      isftu2  804444 ..  804456 +  -6.3  -3.86995   TGACTACACTCTTAT                TTTGC TTA GCAAA                TTCTTCTAACTTTAC  66 313
    FTL_0822 NONE
    FTL_0823  806177 ..  806191 +  -2.8  -3.06312   GTAATTCATTCCTTA               GCCA AAGAAGG TGGC               TTAAATACGACATTT  42 211
    FTL_0829  811553 ..  811567 +    -5  -3.10946   GAAACATTGCTTGTT               TTTTGG TTC CCAAAG               TAATTTTACCATATT  52 406
    FTL_0831  814854 ..  814871 +  -2.7  -3.61404   GATAATGATTAAATA             GTCTTTT TAGA AGGAGAC              TTGTATGATTCCTGA  47 29
    FTL_0832  816760 ..  816789 +  -2.3  -6.23545   TAGTACAATCAATAT       TGCTT-ATGGAATA TTG TTTTTCATCAAGCA       TTTTTTTTATTTCAG  91 224
    FTL_0840 NONE
    FTL_0841  823676 ..  823704 +  -4.8  -4.59081   ATAATTTGGAGAATT        TTTTTCTAAAAT TAAAC ATTTTAGAAGAG        TTTTCTCTAGCTTTG  68 129
    FTL_0843  825697 ..  825707 +  -2.6  -4.39571   TCAGTAATCCTTTAA                 TTTT ATC AAAA                 TTTTCAGTTTCTGAG  55 64
    FTL_0845 NONE
    FTL_0846  828245 ..  828261 +  -3.7  -4.08557   GTATTGATACCAATA              TTACTGT TTA ACAGTGG              TTATTCTTTAAACGA  57 165
    FTL_0847  829048 ..  829066 +  -2.5  -4.19817   ATCTTTTTAATTTTT             TTCTTTT TATTT AAAGGAA             TTTTCAATGAGTAAC  53 57
    FTL_0848 NONE
    FTL_0849  831988 ..  832000 +  -6.3  -3.12606   AATAAATCTTTATTA                TGGTT GCT AACCA                TTAAATGGTGTATAA  60 40
    FTL_0850 NONE
    FTL_0851  833442 ..  833457 +  -2.6  -3.53444   ATCGCTCTTAATATT              TTGTCT ATTT AGATAA               TTAATTATTCAAAAA  47 30
    FTL_0852 NONE
    FTL_0853 NONE
    FTL_0854 NONE
    FTL_0855 NONE
    FTL_0856  837836 ..  837880 + -11.1  -3.64471   ATTTAGTATTCAATG TGATATTTTTATCTGTAGCTA TTA TATCTATAGATTAAAATATCA ATTTTATTTTGGAAT  90 234
      isftu2  841264 ..  841274 +  -2.6  -3.50326   CAGAACCTAGCTATA                 TTTT GTT AAAA                 TTATACTAATTTAGT  45 17
    FTL_0862  843163 ..  843176 +  -2.4  -3.59583   GATCTAGAAGTAGCA               GCTA CGAGCA TAGC                TTTCCAAATACTTCT  47 487
    FTL_0864 NONE
    FTL_0865  846655 ..  846665 +  -2.6  -2.75343   AAATCGAACAAGGTT                 TTAT CAA ATAA                 GTTTGAGAGTGTAAA  40 15
    FTL_0866  847536 ..  847550 +    -5  -3.44553   TCTAAAGATAATGCA               TGGTGT TTT ACATCA               TTATAAAATTTTTGA  55 200
    FTL_0869 NONE
    FTL_0870  850805 ..  850822 +  -4.9  -3.65522   TTAGTATCCTTATAT             GTATAAC TATT GTTATGC              TTGTTAAAGTCAATC  57 214
    FTL_0871 NONE
    FTL_0872  851973 ..  851991 +  -3.2  -5.55664   CTGTTTCAAAAAACT             CTAGATTT GTA AGATTTAG             TTTTTTTGCTAATAA  73 416
    FTL_0875 NONE
    FTL_0876 NONE
    FTL_0877  856196 ..  856208 +  -4.9  -4.07687   TTATTATAAAAACAG                TAAGA AAT TCTTA                TTTTAAGAAAAAAGT  63 49
    FTL_0878  857582 ..  857600 +  -3.2  -4.68607   TATTATTATCTTGTA             GATACTTT ATA AAAATATC             TTTATGTTTTTTATC  65 273
    FTL_0880  859821 ..  859833 +  -4.9  -3.72593   ATCAAGAATATCTAT                TGTTA TAT TAACA                TTATTACCATTTATT  59 279
    FTL_0887  866436 ..  866446 +  -3.2  -5.19275   TATTAATCTTTGTAA                 TTGC TAT GCAG                 TTTTGTTTTGTCACT  70 62
    FTL_0889 NONE
    FTL_0890  868188 ..  868200 +  -3.4  -3.05384   TTTATGTGATGTTTT                GCAT GAATA ATGC                TTGAGTGCAAAAACG  46 453
    FTL_0891  869728 ..  869745 +  -5.5  -3.53343   ATGCAAGCTCAACAG             GCTGGCT TCTA AGCTGGC              TTTAAAAGAGAGGTT  59 14
    FTL_0892 NONE
    FTL_0893 NONE
    FTL_0894  874042 ..  874053 +  -4.4  -2.69471   TGTTATAAAGTTAAC                TGAC ACTT GTCA                 ATTGTATAAAAATAA  48 71
    FTL_0895  874387 ..  874406 +  -8.6  -6.06529   AGTAATTTTTTTAAA            GGCATGCT TAAC AGTATGCC             TTTTTTTTATCTATA 100 57
    FTL_0896 NONE
    FTL_0897  876874 ..  876888 +  -5.8  -3.17212   TAGAATATACGCGAA               GTTTAA TTG TTAAAC               TTGATAAAATAATAA  58 74
    FTL_0898  877292 ..  877304 +  -4.1  -2.81413   TTTTTTCTTTAATAG                TTCCA TTG TGGAG                TAATATTAGTTGATG  46 52
    FTL_0899  878951 ..  878972 +  -5.9   -3.6053   GAAGGACAAGCTGCC           GAATCGC CAACTAAT GCGATTC            TTCCTTTGTACCAAG  62 352
    FTL_0903 NONE
    FTL_0904 NONE
    FTL_0905 NONE
    FTL_0906  883169 ..  883179 +    -4   -4.4195   ATTTAGTATAAAGTA                 GATT TAA AATC                 TTTTATCAAATATAT  61 126
    FTL_0909 NONE
    FTL_0910  885291 ..  885304 +  -3.9  -2.64243   GTTAGTGATGGTATT               TCTAT GGGT ATAGA                TGGTATGAGCTATAG  45 308
    FTL_0915 NONE
    FTL_0916  889790 ..  889800 +    -4  -3.08508   TTCAAATTTTGTATT                 GTTT GAG AAAC                 TAATTTTGCCAGATG  47 310
    FTL_0924 NONE
    FTL_0925  899458 ..  899475 +  -7.1  -4.03167   GATAAATTTCATTAT             CTTTTTC GCAT GAAAAAG              TTCTTCTTCGTATTG  73 361
    FTL_0927 NONE
    FTL_0928 NONE
    FTL_0929 NONE
    FTL_0930  902903 ..  902916 +  -5.3  -3.42841   AAATCATTTGTCTAA               GTTTG ATGT CAAAC                TTATAATAGCCTTAT  57 51
    FTL_0931 NONE
    FTL_0932 NONE
    FTL_0933  906251 ..  906263 +  -3.5  -3.35384   GCAGTAAGCGATAGC                TAAAT TAT ATTTA                TATTATCTGAGTTAT  49 23
    FTL_0934  907174 ..  907184 +  -5.4  -5.61596   TTTGTTAAGAAAGTC                 CAAC TTT GTTG                 TTTTTTTGTAGGCAT  86 318
    FTL_0937  908692 ..  908703 +    -3  -4.59984   CAAATTTTTTAGCAT                TAGA AAAA TCTA                 TTTTATCTGGATTTT  62 50
    FTL_0941 NONE
    FTL_0942  912520 ..  912533 +  -5.3  -3.15228   TTTGTTTAATATATG               CAGTA TTAT TACTG                TAGTTATTTTATGAT  56 107
    FTL_0943  913811 ..  913821 +    -4  -5.04733   AGAAATTAGCTTGGA                 TGTT TAT AACA                 TTTTCTTTATCGTTA  71 104
    FTL_0946  915925 ..  915935 +    -4  -3.54382   GTGTGGAGCTATTTT                 TCAA TAT TTGA                 TTAGTTATATTAGCG  52 66
    FTL_0949  919630 ..  919653 +  -5.4  -3.45911   ACTACAATACAACAG          TTAATCTAGG GTCG CATAGATTAA           GTTTATTTGTTTAAA  57 66
    FTL_0950 NONE
    FTL_0951  921776 ..  921788 +    -2  -2.69977   TAAAAAACTTTCCCA                TTCT TTTTT AGAA                TAATCTCTAACATGT  39 467
    FTL_0966  934657 ..  934667 +    -4  -4.63486   TTCTAAATAAACTTA                 TTCT GTA AGAA                 TTTTCTTAAAGAAAT  66 31
    FTL_0968  937124 ..  937140 +  -5.3  -5.08824   TCTAAGTCTTTATAC              TTTATAA CTT TTATAAA              TTTTTTAAGTAAAGA  77 289
    FTL_0970  939362 ..  939373 +  -4.4  -2.98381   ATTTAAATAATATTT                CAAC TGAT GTTG                 TAGTTTAGTAAATTA  50 6
    FTL_0971  941470 ..  941485 +  -3.3  -3.30474   GATTATAAAGAGAAG              TACCA ATATCA TGGTA               TTGATACTTGTGCAG  47 295
    FTL_0974 NONE
    FTL_0975  945720 ..  945736 +  -3.1  -3.57462   ATCATTATATAAATT              TTAAAAA TTC TTTTTAG              TTTACAGATACGGTA  49 22
    FTL_0976  948283 ..  948298 +    -9  -2.52464   TAGTAAAGAATGATT              CTCCTC TTGA GAGGAG               TACCTTGCGAAGCAA  73 28
    FTL_0977  948914 ..  948933 +  -6.4   -5.0133   CTCTGCATAGCAGAG            TACTCCTC TCAA GAGGAGAA             TTTTTTAAGGAGATA  82 31
    FTL_0978  949235 ..  949245 +    -4   -3.7574   AAGGAAATTTTACCT                 TTAG TAA CTAA                 TCTTTTGATGATGAA  54 15
    FTL_0979  949599 ..  949615 +  -3.1  -3.53224   AGCCAAACTAAAGAA              TTTATTA AAC TAATAGA              TTTGAAAGAAGGATA  49 13
    FTL_0980  951182 ..  951194 +  -4.1  -4.77719   AGTATTTTTGCTACT                CTAGT TAG ACTGG                TTTTATTAAATTTTG  70 184
    FTL_0988 NONE
    FTL_0989  959805 ..  959817 +  -3.5  -3.48529   TGGATAATCTGTCAT                TTTAA TAT TTAAA                CTTTTTGATAATTGT  48 211
    FTL_0996  964814 ..  964829 +  -3.4  -3.91144   ATCTATAACAAAAAT              TATTTA TATA TAAATA               TTTCTAACCTGTAAA  55 33
    FTL_0997  965456 ..  965475 +  -5.8  -3.01912   GTGTACTTTATTCTT            GGTAATTT GAAT AAGTTACC             TGTGTATACATATGC  57 107
    FTL_0998  966306 ..  966318 +  -2.7  -3.02144   AGATAGTAATTGATT                TACTA TAG TGGTA                TATTAAGCACAATGA  42 84
    FTL_0999 NONE
    FTL_1000 NONE
    FTL_1001  967509 ..  967522 +  -3.9    -3.794   CCTATGCAGCTTCAA               CTATT TCAA AATAG                TTTAGTGCATTAGCA  54 12
    FTL_1002  968431 ..  968443 +  -4.9  -3.07401   TATTGTTATAATTAG                TCATT AGT AATGA                TATATATACTATTTT  52 46
    FTL_1003 NONE
    FTL_1004 NONE
    FTL_1005  971171 ..  971184 +  -5.3  -4.41206   TAATAAAGACTTCTA               TAAGC TTTT GCTTA                TTTTATACAATACTT  67 177
    FTL_1009  973084 ..  973097 +  -3.1  -4.35524   GAATCTGAATATGCA               GCATG GTTC TATGC                TTTTGGCTTTAGAGC  57 180
    FTL_1012 NONE
    FTL_1013  974857 ..  974868 +    -3  -4.18494   TTTGTTTATTTTTTG                CTAA TGGA TTAG                 TTTTAGCTACAGCTA  57 372
    FTL_1015  975987 ..  976003 +  -4.5  -2.57463   GAAAACTTATTGAAG              TATTTAG AGT CTAAGTA              ATTATGAAAAGGATT  48 8
    FTL_1016  976621 ..  976639 +  -3.2  -3.28715   AGTAGGTTTTTAATC             TTAAGATA AAA TATCTAAA             TAGTTATTTTTTTAA  46 28
    89256359 NONE
      isftu2  982988 ..  983010 +  -5.6  -3.35679   TTTTTCTTGCTCTTT           GCTATACAAA ACG TATGTGTAGC           TTATCAGTAAAAACA  60 70
    FTL_1024 NONE
    FTL_1025  983608 ..  983618 +  -5.4  -3.69323   CATTATTACCATACT                 GTGA TCG TCAC                 TTTAACTAATACTGG  59 6
    FTL_1026  984147 ..  984163 +  -4.4  -5.88197   TAATAAATATAAAAA              CCATGT GTTAG GCATGG              TTTTTTTGTATTTAA  86 71
    FTL_1027 NONE
    FTL_1028  986716 ..  986729 +  -3.9  -3.54638   AGAAGCTTGGAGACA               CTAAT GCAA ATTAG                TTTAAAAAAAGTTAT  52 12
    FTL_1029 NONE
    FTL_1030 NONE
    FTL_1031 NONE
    FTL_1032  989675 ..  989689 +  -6.4  -4.07885   GAGCTGTAGGTAAAA               CACCAG TAT TTGGTG               TTTTAAAACGAAATG  70 425
    FTL_1034 NONE
    FTL_1035 NONE
    FTL_1036  994355 ..  994369 +  -5.8  -3.62348   ATAGTTTTACATATT               GATAAT AGT ATTATC               TATTTGTATACACTT  62 42
    FTL_1037 NONE
    FTL_1038  995746 ..  995764 +  -3.2  -5.10497   AGCTAAAAAATATTA             ATTTTCTT TTA AAGAAAAA             TTTTTTCCGTGGATT  67 25
    FTL_1039  997018 ..  997028 +    -4  -2.62184   CTATTACAAAAGTAG                 CTTT ATA AAAG                 TAATATAACAAAAGC  45 7
    FTL_1040 NONE
    FTL_1041  998616 ..  998628 +  -3.5  -5.64421   AATAGGAAGAATTAA                TTTTT ATA AAAAA                TTTTTTATTTAAAAT  79 26
    FTL_1047 1003177 .. 1003187 +  -5.4  -2.64155   TTAATTCATCGTTGA                 GAGT TTA ACTC                 TCCCTTTCACAAGGA  52 47
    FTL_1048 NONE
    FTL_1049 NONE
    FTL_1050 1007290 .. 1007300 +  -2.6  -4.00097   TTTTTTAAACTTTTC                 TATT TTA AATA                 TTCTTCTTAGCTTAT  51 57
    FTL_1051 1009037 .. 1009050 +  -3.9  -4.53705   CCTTTTTGATGGTTT               TCATT TACT AATGA                TTTTATATAAGGCTT  65 447
    FTL_1061 1015663 .. 1015678 +  -4.8  -3.34468   TATATTTTAGTCTTT              TTATCA TTTG TGATAA               TATCTTTGGTTGAAG  55 60
    FTL_1062 NONE
    FTL_1063 NONE
    FTL_1064 NONE
    FTL_1065 1018524 .. 1018534 +  -2.6   -2.7246   GAAGATTTCAAATTA                 TAAA AAA TTTA                 ATTATAAGTTTTATT  40 23
    FTL_1066 NONE
    FTL_1067 NONE
    FTL_1068 NONE
    FTL_1069 1022967 .. 1022982 +  -4.8  -3.11302   GTCCTGTAGTACTAA              TTATCT TTAG AGATAA               GTTTTCACATATTGA  52 32
    FTL_1070 1023450 .. 1023460 +  -2.6  -4.09508   TAGGATAAAATAACC                 TTTT AAG AAAA                 TGTTTATTTTTATAA  53 84
    FTL_1071 1025064 .. 1025078 +  -2.2  -4.23528   ATAAATGTTTAATTA               TAAAAG TAT TTTTTA               TTTACTTTTAAGTTA  52 60
    FTL_1072 NONE
    FTL_1073 1027306 .. 1027322 +  -3.8  -3.16564   TTATACTGAAGCGGT              TTAAGT TAGTT ACTTAA              TTACTCAAATGAGAA  49 22
    FTL_1074 1028100 .. 1028112 +  -4.9  -2.84192   CCATTCTTGTCTTTA                TCATA AAC TATGA                TGTGATGATAATCTG  51 165
    FTL_1076 NONE
    FTL_1077 1030667 .. 1030678 +    -3  -4.09685   AGAGTATCTATTAGT                TGAT CTGT ATCA                 TTTTCACCAGTACCA  55 179
    FTL_1081 NONE
    FTL_1082 1034106 .. 1034119 +  -6.7  -2.60776   ACAAATATGTATAAT               CCAGA TAAA TCTGG                GGTTTTTAAAACATT  60 509
    FTL_1086 1036114 .. 1036126 +  -4.9  -5.18357   ATCAGCAATAACTTT                TGTAT TAT ATACA                TTTTTTAGTAAATTA  77 273
    FTL_1093 NONE
    FTL_1101 1047284 .. 1047298 +  -6.4  -2.76442   GCTAAGCTAGTAAAT               GTGCGT ACT ATGCAC               TCCTTAGGTAATAGT  57 112
    FTL_1106 NONE
    FTL_1107 NONE
    FTL_1108 1055125 .. 1055157 +  -5.1  -3.01261   AATAAGTTATATTTT      TTAGTATATAAAC ATAGCTA GTTTATTTACTAA      TGTATCTGAAGTTGT  52 73
    FTL_1109 NONE
    FTL_1110 1056716 .. 1056726 +  -6.8  -4.12902   ATGATGATTAATGGT                 CCTC AAG GAGG                 TTTTCAAAATAATTA  72 81
      isftu2 1058425 .. 1058435 +    -4  -2.75343   AATACCAAGCATTAA                 TACT TCT AGTA                 ATTTGAAAATATAAA  45 270
    FTL_1115 NONE
    FTL_1116 NONE
    FTL_1117 1063723 .. 1063737 +  -2.8  -3.20382   TATCGTTATTTCAAC               GAAAGC AGT GATTTC               TTAATCAGTATAAAA  43 73
    FTL_1119 NONE
    FTL_1120 1066328 .. 1066346 +  -4.6  -3.23447   GTTAACTAAATTCGC             TCCTTTGA AAG TTAGAGGA             TATTCTAGAAATTGA  52 245
    FTL_1121 NONE
    FTL_1122 1068167 .. 1068182 +  -3.4  -4.65933   AAATTATTTTTTAGA              TATATT TTCA AATATA               TTTCTTTTAAGAATA  64 66
    FTL_1123 NONE
    FTL_1124 1070095 .. 1070105 +  -2.6  -4.29738   TTGTAGCTGTTTTGC                 TATT GGC AATA                 TTTTACTAGCTATGC  58 254
    FTL_1128 NONE
    FTL_1129 1074465 .. 1074475 +  -6.8  -3.35934   GCAGTAATATCCGCT                 TGCG GAG CGCA                 TTCTAAAATATGTGA  65 502
    FTL_1145 1088146 .. 1088156 +    -4  -3.54741   ATTGTTGCTAAATAT                 GTTT AAT AAAC                 TTTCGCAAGATAATA  52 20
    FTL_1146 1089184 .. 1089200 +  -4.5  -2.65112   AGAGTACTTCGGAGC              TCTATAA ACA TTATAGG              TGATATAAATGAGTT  48 19
    FTL_1147 NONE
    FTL_1148 NONE
    FTL_1149 1093061 .. 1093082 +  -3.1  -4.11585   AATAGATAAAAACTT           TTTTTGACA ACTT TGTTAAGAA            TTATTTCTCATAAAT  55 164
    89256476 1096115 .. 1096126 +    -3  -2.52451   TATTTAGTGTATCTG                CTAA AAAA TTAG                 AGTTTTGGGTTATTT  42 310
    FTL_1155 1097204 .. 1097223 +    -3  -3.53444   AAGGATTAACAAAGT            TTATTGTA CTCA TATAATAA             TTTAAGCAAAGATGC  49 32
    FTL_1156 NONE
    FTL_1157 1098053 .. 1098069 +  -2.4  -2.56095   GTAAGTAGGGAGGAT              TTTATT ATGAC AATAAA              TAAATTAAGTCTCAC  40 33
    FTL_1158 NONE
    FTL_1159 NONE
    FTL_1160 1101644 .. 1101656 +  -6.3  -4.32491   TATAACTTGAGAATA                GTATG TTT CATAC                TTATTATTTTTAAAT  74 227
    FTL_1176 1128483 .. 1128511 +  -5.4  -3.53343   AAAACAAGCTTCTAT        TTAGTACGTGCT ACGGG AGTACGTAGTAA        TTTAGAACGAGAATT  59 376
    FTL_1179 NONE
    FTL_1180 NONE
    FTL_1181 NONE
    FTL_1182 NONE
    FTL_1183 1134233 .. 1134246 +  -5.3  -2.98356   GTGTAAATCCATGAT               CAACT AGCC AGTTG                TATGTAGCTTTAACT  54 378
    FTL_1190 NONE
    FTL_1191 1141007 .. 1141023 +    -8  -5.44638   TTAATAATCAATAAA              GTGTGG TTTAT CCACAC              TTTTCTTTTTGTTAT  95 49
    FTL_1192 1142546 .. 1142556 +  -2.6  -4.23999   AAATAGATGATTCTC                 TAAA TCT TTTA                 TTGTTTTAGGTATGC  55 384
    FTL_1194 NONE
    89256516 1144245 .. 1144257 +  -3.5   -3.5457   ATTAACTATATCTAC                TAAAA AAG TTTTA                ATTTTGTTGTTGCTA  50 36
    FTL_1196 1145146 .. 1145156 +  -2.6  -3.18985   TTGTTACTCGCAACA                 TTTT AAT AAAA                 GTCTTTTTTGTCTAT  43 53
    FTL_1197 1146203 .. 1146217 +  -4.4   -4.1023   AATGATTTGAGATTT               TTAAAA CAG TTTTAA               TTATTATTTGAGGTT  61 11
    FTL_1198 1148929 .. 1148945 +  -4.5  -4.04719   CGGAGGATTTATTTG              TTTTTTC ACT GAAAGAA              TTTCTAGTATATCGT  59 344
    FTL_1200 NONE
    FTL_1201 1151515 .. 1151526 +    -3  -2.99609   CTAAAAGAATCTTTA                TAAG CAAC CTTA                 TCATTTGCTCCTGTT  45 348
    FTL_1207 NONE
    FTL_1208 1158177 .. 1158187 +  -5.4  -4.18197   ATTCTACCAGTAATA                 GCTT GGA AAGC                 TTTTAAGTCAAACAT  66 63
    FTL_1220 1172671 .. 1172685 +  -5.8  -2.74192   TAAAAACTTGATAAA               CTATTA ATT TAATAG               TACTATTAAAAAATA  55 30
    FTL_1221 NONE
    FTL_1222 1173849 .. 1173880 +  -7.6  -3.97406   TAATTAAATGATGTT      TTAAGAGAATATTT CTAA AAATATTTTCTTGA       TTTGTCAGCTTTTGA  76 254
    FTL_1232 NONE
    FTL_1233 NONE
    FTL_1234 1183474 .. 1183488 +    -5  -3.37877   GGTATTCATTATCCG               CAGTGT TGA ATACTG               ATTTTATTGGAGAAT  55 289
    FTL_1237 NONE
    FTL_1238 1185268 .. 1185284 +  -3.1  -3.59432   GTTTGTTAGATAGTA              TATTTTT TTT AAAAATG              TTAATATTTTGTCTA  49 32
    FTL_1239 NONE
    FTL_1240 1187964 .. 1187984 +  -2.5  -2.54632   GTTTTATTGCTTTAG            CAAAATCAG TAG CTGATTGAG            GATTTTGTGCAGTTA  40 127
    FTL_1244 NONE
    FTL_1245 NONE
    FTL_1246 NONE
    FTL_1247 NONE
    FTL_1248 1193939 .. 1193950 +    -3  -3.05463   CTTTAGTTTAAGGAA                TATC CTAT GATA                 TTAACTACAGCAGAT  44 30
    FTL_1249 NONE
      isftu2 1195210 .. 1195231 +  -6.7  -2.93555   CTCTATGATGATTTT           TTGACCTTT TTAA AAAGGTTAA            CTTATATTGTTTAAA  61 61
    FTL_1251 1196872 .. 1196883 +    -3  -2.96752   TTTTTAGCAAAATCA                TTCT TATT AGAA                 GGTTTTTTGTTGTTA  45 95
    FTL_1253 1198991 .. 1199013 +  -4.2  -3.04894   TTGCATTAACGATTG           TCTATTATCT TAT AGGTAATGGG           GTTTTAGGGACCATT  48 145
    FTL_1258 1202536 .. 1202553 +  -4.9  -3.35798   TGATTGCGATGGCAG             TAGTTCT AATT GGAACTA              TAATTTTTGCTTTCC  55 289
    FTL_1264 NONE
    FTL_1265 NONE
    FTL_1266 NONE
    FTL_1267 1210692 .. 1210702 +  -2.6  -3.08535   TACAGAACAAGATTT                 TTAT GAC ATAA                 CTTATTCTTATTTGG  42 392
    FTL_1272 NONE
    FTL_1273 NONE
    FTL_1274 NONE
    FTL_1275 1216335 .. 1216347 +  -4.9  -3.64049   TAATTCCCTTCGCTA                TTCTT AAT AAGAA                TTTCGCCATTATTAG  57 56
    FTL_1279 NONE
    FTL_1280 NONE
    FTL_1281 NONE
    FTL_1282 1222924 .. 1222945 +  -3.1  -3.89971   GAGTACTACCAGTCA           GTTTATAAA TTAA TTTATCAAC            TTTAATCTAATTCTC  53 18
    FTL_1291 1232190 .. 1232200 +  -2.6  -3.15544   ACAATTACATACAAC                 TATT GAA AATA                 TTACTAAAAATGAAA  43 49
    FTL_1292 NONE
    FTL_1293 1233521 .. 1233539 +  -3.2  -4.11371   TTATAATTAACTAGC             TATATTTG ATT CAAAAATA             TTTTAGAGAATCTTA  55 55
    FTL_1294 1234450 .. 1234460 +    -4  -3.56226   TTCCTTAATAGATAT                 TAGT GGA ACTA                 TATTTCTGAATAATT  52 23
    89256607 1238079 .. 1238091 +  -4.1  -3.31799   AAGTAAGTCATGACC                TGAGG CAA CCTTA                TTATCCGAACTTGTC  51 125
      isftu2 NONE
    FTL_1302 NONE
    FTL_1303 1240900 .. 1240914 +  -7.1  -6.08563   TCGCAGCAAACTAAA               CCAGC CTTGT GCTGG               TTTTTTTTGTATCTT 100 53
    FTL_1312 NONE
    FTL_1313 1251975 .. 1251992 +  -9.9  -2.90688   TATAAAATAACGAAT             TTCCCAC GAAG GTGGGAA              TCTCTCAAATACTTG  80 173
    89256625 1254626 .. 1254638 +  -2.7  -3.45911   GAAATTTCAGTAATT                CGTTT AGA AAATG                CTTTATTTCTTTCAA  47 282
    FTL_1319 1256667 .. 1256680 +  -8.1  -5.95539   AAAAAACAAAAATTT               GCCAC CTAA GTGGC                TTTTTTTGTTTGGCA 100 260
    FTL_1342 1278665 .. 1278675 +    -4  -4.66953   TAAAGATCCATATTT                 CAAA ACC TTTG                 TTTTTGAGATCTTGA  67 375
    FTL_1348 1282855 .. 1282868 +  -2.3  -4.63586   CTTCTTGGAATATCA               GGGGC TAAT GCTTC                TTTTATATCTAATGT  59 367
    FTL_1351 NONE
    FTL_1352 NONE
    FTL_1353 1287610 .. 1287632 +  -6.5  -4.39989   GATAGCTAATTATTA           TCTATTTTA TTTGT TAAAATAGA           TTTTAATAATTTAAT  72 43
    FTL_1361 1295019 .. 1295030 +  -4.4   -3.6761   ATTATCCTTATATAA                CTGT AGGG ACAG                 TCTTTCTTAAGAAAA  55 45
    FTL_1363 1297255 .. 1297283 +    -2   -4.0031   CAGTTAGAAAGTTAC       TCTTAGAAAATTA CTAG TAATTTTTT-AGA        TTATTTAATCCCAAT  50 20
    FTL_1365 NONE
    FTL_1366 NONE
    FTL_1367 NONE
    FTL_1368 1300592 .. 1300610 +  -3.8  -4.07124   AATACCAAACATACA             GCCTAGGA TTC TTATAGGC             TTTATCTCAATAGTA  56 9
    FTL_1373 NONE
    FTL_1374 1308721 .. 1308731 +  -2.6  -4.41548   AATTAATATCCCAAA                 TTTA TAC TAAA                 TTTTCTAAAGTATAA  55 59
    FTL_1375 NONE
    FTL_1385 1315623 .. 1315634 +    -3  -3.41107   GTCATAATACTTCAG                CTTT AGCA AAAG                 ATTTTAATTTTGCTA  47 214
    FTL_1396 NONE
    FTL_1397 1329241 .. 1329260 +  -6.4  -3.72241   AAATCTTGCAATGTA            TCAACACC AGCA GGAGTTGA             TTTAGCTGATTGCTC  66 456
    FTL_1408 1338360 .. 1338370 +  -5.4  -3.84648   ATTAATAAAACTCTA                 GCTA ACA TAGC                 TTTGATAGTCTTGAG  61 401
    FTL_1410 NONE
    FTL_1411 NONE
    FTL_1412 1341036 .. 1341047 +    -3  -2.62933   GTTTAGCTTGTTTGT                TATC TACA GATA                 TCATATCAAAACTTC  43 155
    FTL_1420 1351212 .. 1351227 +    -4  -3.67622   GATAAAAAAATTACA              GTTACT TCTT GGTAAC               TTAATTTTAAAACTA  52 11
    FTL_1433 1365407 .. 1365421 +  -2.8   -4.1193   ACCGAACCATGCTAC               GGTTGT ACT AAAACC               TTCTATTTTTGATCT  55 473
      isftu2 1369588 .. 1369598 +  -6.8  -2.86676   GTTTTGATAGGACCA                 GCTG ATA CAGC                 ATTTACCTTGATACC  58 267
    FTL_1443 NONE
    FTL_1444 1371551 .. 1371562 +    -3  -2.83822   TCAAAAAACTTATTA                TCAA CAAT TTGA                 TCGTTCTCAGCTAAA  43 165
      isftu2 1373049 .. 1373062 +  -2.3  -4.63586   CTTCTTGGAATATCA               GGGGC TAAT GCTTC                TTTTATATCTAATGT  59 367
    FTL_1449 NONE
    FTL_1450 1378210 .. 1378222 +  -3.3  -4.36262   TTCAAGTACAACTTC                TGGCG CAA CACCA                TTTTGATATGCCTCT  60 115
    FTL_1459 NONE
    FTL_1460 1386117 .. 1386127 +  -3.2  -4.67942   CTATAAAAAACATCT                 GTAC AAT GTGC                 TTTTGCTTTCTTAAG  65 266
      isftu2 1388552 .. 1388564 +  -4.9  -2.58767   AGCATAATAGTTAGA                TAAGA ATT TCTTA                TAGATTAATAATTAA  50 95
    FTL_1465 NONE
    FTL_1466 NONE
      isftu2 1392466 .. 1392478 +  -4.9  -2.58767   AGCATAATAGTTAGA                TAAGA ATT TCTTA                TAGATTAATAATTAA  50 95
    FTL_1469 NONE
    FTL_1470 NONE
      isftu2 1396471 .. 1396481 +  -2.6  -3.99985   TAAACTACATTTTTA                 TAAA TTT TTTA                 TTATTTGCCTATGTC  51 177
    FTL_1472 1397280 .. 1397296 +  -5.1  -3.20941   CAGTCCAACGTTCAT              CAAAGCT TCC AGCTTAG              TCTTAATACTTGGTA  54 415
    FTL_1480 NONE
    FTL_1481 NONE
    FTL_1482 NONE
    FTL_1483 NONE
    FTL_1484 NONE
    FTL_1485 1412499 .. 1412532 +  -6.1  -3.12999   CTTCATCTAAAAACG     GTGCAATTTTTGCGAA TCT TTCGCAAGAAC-GCGC     TTCAATATAAGCTCC  57 275
    FTL_1487 1413808 .. 1413818 +  -2.6  -3.62746   GATAATTAAACACTC                 TATT GAA AATA                 ATTTTTTCAGCTAAA  47 1
    FTL_1488 1414470 .. 1414484 +  -4.3  -5.58209   TCCTAATCTCAGTGT               CAACA CTTTT TGTTG               TTTTTTTCGATTTAA  82 241
    FTL_1490 NONE
    FTL_1491 1420602 .. 1420612 +  -2.6  -3.14327   ATTAGTGAATAATGC                 TAAA ATC TTTA                 TATCTAGTTTTATTG  42 94
    FTL_1492 1421621 .. 1421645 +    -3  -3.37912   AATACTAAAACAAAT          TGATTAAAAA AATAC TTTCTAATCA          TATTCTATCTAAGTC  47 104
    FTL_1493 1422922 .. 1422934 +  -4.9  -3.64283   AGCAGCATTATTGAG                TGTTT TTG AAACA                TTATTAACGGCTTTG  57 68
    FTL_1495 NONE
    FTL_1496 1427827 .. 1427839 +  -4.1  -4.75776   CTGATTTATCACAAC                CTAGG TTT TCTAG                TTTTTCCATTAAATT  70 428
    FTL_1502 1433418 .. 1433432 +  -5.8  -3.73107   CTGAAAAAATATTTT               TTAGAA TAT TTCTAA               TTTCGCCTTTGGTAA  65 515
    FTL_1512 NONE
    FTL_1513 NONE
    FTL_1514 1445588 .. 1445598 +  -5.4  -3.14602   ACTTCGAATTCAGGT                 GCTT TAC AAGC                 TGTTGATAAGGTCAA  56 9
    FTL_1515 NONE
      isftu2 1447601 .. 1447613 +  -4.9  -3.17571   ATCAGATCTTTATCT                TTTCT ATG AGAAA                TTGACTTACAAAATT  53 491
    FTL_1522 1453369 .. 1453383 +  -4.4  -3.14344   AGCCAAAGAATTAGG               TATTAT TCA ATAATA               TTCATCACAGGAATC  50 13
    FTL_1523 NONE
    FTL_1524 1455835 .. 1455849 +  -8.6  -3.51232   CAAACATTTCTAAAG               CTGATG CTT CATCAG               TTACTTTAGCAACAA  75 137
    FTL_1543 NONE
    89256828 1475144 .. 1475154 +  -2.6  -3.40403   TAGATATCCTTCTCC                 TTTT GAC AAAA                 TTATACTACCAGCAC  47 312
    FTL_1548 NONE
    FTL_1549 1481002 .. 1481026 +  -5.7  -4.53163   CAAACGAATGAGGTC          CTTGGAAACCT ATT AGCTTACCAAG          TTTTCTAGTATCTAA  71 217
    FTL_1551 1483026 .. 1483039 +  -2.5   -4.4715   TTAGCCCCTTAACAT               TATTA CCAG TAATA                TTTTGTAAGTTAAAC  60 485
    FTL_1553 NONE
    FTL_1554 1486802 .. 1486815 +  -3.9  -3.10297   AAACTTAAAATGATA               CTATA ATCT TATAG                ATTTATATATGTAGT  48 103
    FTL_1555 1487648 .. 1487662 +  -3.6  -3.80174   ACTTCACTAATTGTT               GTTATT TAA AATGAC               TTCTTATACCAATAT  53 414
    FTL_1556 1489068 .. 1489078 +  -5.4  -3.34856   AAATACAGTGTTTTT                 GCAA ACA TTGC                 TTGCCTTTGTGGTAT  57 410
    FTL_1566 1495114 .. 1495125 +  -4.4  -3.03124   CAGCAAAGGCGCCTA                TTGC ATTA GCAA                 TATTGAAACCTGCGA  50 186
    FTL_1568 1497154 .. 1497172 +  -3.2  -2.92522   ATAGTAGATAGTTTC             TCAAAATT CTA AATTTAGA             TATAATCTTGACTAA  43 14
    FTL_1569 NONE
    FTL_1570 1499165 .. 1499177 +  -6.3  -3.00138   AAAGTTTACTTAAAT                TAGCA CTA TGCTA                TAATTTGCTCTACAT  60 63
    FTL_1571 1500198 .. 1500211 +  -2.5  -3.13906   ACTTAATAAATTAAA               TATTA GCCA TAATA                TAATTTTCAATTAGG  42 54
      isftu2 NONE
    FTL_1573 NONE
    FTL_1574 1502306 .. 1502333 +  -2.8  -4.64657   ATAATCCTTGATATT        TCTTACACTTTA TTTT TCAAGTTTAAGA         TTTTTAAACCTTTAG  60 30
    FTL_1580 1507796 .. 1507813 +  -5.7  -3.04817   TATAAATGAACGCAT             TTTTCAT TTAT ATGAAAA              TCTAATTTCCTACTT  57 127
    FTL_1581 1508968 .. 1508978 +    -4  -4.65747   ACGGCTAATCTACAA                 TAAG CTA CTTA                 TTTTATTGCGGCTTA  66 265
    FTL_1583 1511747 .. 1511757 +  -2.6  -3.08508   TTAATTAATAATTTT                 TTTA TAT TAAA                 TGATTTTAAAAACTA  42 117
    FTL_1584 NONE
    FTL_1585 NONE
    FTL_1586 NONE
    FTL_1587 1516295 .. 1516306 +    -3  -3.61946   TCTAACTATCTTAGA                TTAG ATTA CTAA                 TATTTATGTAACGTA  49 22
    FTL_1598 1529202 .. 1529212 +    -4  -3.06796   CTGTAAAATCACCTG                 TTAC TGT GTAA                 TTAAATGGAGTAGCA  47 295
    FTL_1607 NONE
    FTL_1608 NONE
    FTL_1609 NONE
    FTL_1612 1541498 .. 1541508 +  -2.4  -4.15006   CAAGCTGATAGCCAG                 AGCC ATT GGCA                 TTTTCCCATGGGTGT  54 512
    FTL_1617 NONE
    FTL_1618 NONE
    FTL_1619 NONE
    FTL_1624 NONE
    FTL_1625 NONE
    89256904 1557742 .. 1557755 +  -2.5  -3.44553   TTCTAAGGATTAGAT               TAAAA AGGA TTTTA                TTATGAGATTTTTAA  45 234
    FTL_1628 NONE
    FTL_1629 1560119 .. 1560131 +  -2.7  -3.14683   TGAGGCAAACCGTAA                CTGTA GTA TATAG                TTAATCCGAGAGTAT  43 13
    FTL_1635 NONE
    FTL_1636 1567640 .. 1567652 +  -2.7  -3.10622   AGTTGACCAATTTGA                TTCTG ATA TAGAA                TATTCCATAAATGTT  42 504
    FTL_1638 NONE
    FTL_1639 1571257 .. 1571270 +  -3.9  -3.01984   GATTGTATTGCTAAT               CATAA CTAG TTATG                TATATAGTTAAATTA  48 331
    FTL_1640 NONE
    FTL_1641 1573261 .. 1573275 +  -2.8  -3.16564   TGACAAACCCTGCTA               TCATAG CAA CTAGGA               TTCCTAAAATACCCA  45 173
    89256920 1574347 .. 1574368 +  -2.3  -4.05446   AAACTTTTTCAGTTG           TAAGAATAG ATTT CAATTCTTG            TTTATCCTTCCAAAA  52 135
    FTL_1647 NONE
    FTL_1669 1603513 .. 1603526 +  -3.9  -5.36965   GCTAAAACTATGATA               CAATT ACAA AATTG                TTTTTTATAGTGTTA  74 28
    FTL_1670 NONE
    FTL_1671 NONE
    FTL_1672 1608561 .. 1608577 +  -2.4  -3.64703   TTATCAAAATAGATT              TATTTT CAATA AAAATA              TTTGCCTAAAACAAA  47 46
    FTL_1673 1610171 .. 1610185 +  -5.8  -5.02074   TTAGAATAATAGTCA               TACAAA GAT TTTGTA               TTTTTTAAGAAATGG  80 244
    FTL_1674 1610916 .. 1610930 +  -2.2  -4.53853   TTTCAAACCTAGTCT               TAGAAA CTT TTTTTA               TATTTTTTTTAAAGT  57 163
    89256951 1615715 .. 1615731 +  -2.3   -3.9534   TGGAGCATTATTTAT              TATAACT AAT AGTAATA              TTTATGGATATAGCT  50 57
    FTL_1682 1616017 .. 1616030 +  -3.9  -3.56593   AAGTACTAAAATTTA               GTTAT ACTG ATAAC                TTATAATTATAAGAT  52 56
    FTL_1683 NONE
    FTL_1684 NONE
    FTL_1685 NONE
    FTL_1686 1620122 .. 1620139 +  -7.1  -3.53761   AAAAATGGAAGATAA             TCTCAAT GGAA ATTGAGA              TTTAAGAAAAGATTA  69 3
    89256957 1621256 .. 1621266 +    -4  -4.87786   ATATCATAATTACCA                 TTTC TAA GAAA                 TTTTTCTAAAATTAA  68 111
    FTL_1705 NONE
    FTL_1706 1639711 .. 1639721 +  -2.6  -3.74626   TAGGCTTTGCTTCTC                 TATT AAA AATA                 TTTCGATGCTTTAAT  51 460
    FTL_1708 1641539 .. 1641549 +    -4  -2.70017   GCGATAACTTTGTAA                 TCTA TAT TAGA                 ATCTTTACCTTTACA  45 125
    89256982 1645449 .. 1645459 +  -2.4  -4.04806   CCGCCCATAGGCATA                 GCAG GAG CAGC                 TTCTTTAATCTCACC  52 191
    FTL_1716 1648244 .. 1648255 +    -3   -4.2331   ATAATTATGTGAAGT                GATA AAAT TATC                 TTTCTCATTTTAATT  55 230
    FTL_1717 1649479 .. 1649489 +    -4  -2.93723   TAATACTTTCCATGG                 TCAT GAC ATGA                 TATAGTTAATCCGAG  46 60
    FTL_1719 1651006 .. 1651018 +  -4.9  -4.42639   AAATGAAGCCCCCTA                GATTT AGA AAATC                TTTTGCTTGAGATAT  67 165
    FTL_1723 1654850 .. 1654866 +  -2.3  -4.20768   ATAAACAATACTAAC              TAGTTAT GAA AAAACTA              TTATTTATTACGGCT  52 23
    FTL_1724 NONE
    FTL_1725 NONE
    FTL_1726 1659576 .. 1659587 +  -2.2  -4.42653   TAAGATATTGTTGTT                CAGT ATAA GCTG                 TTTTATCAGTACCCT  57 222
    FTL_1728 1660829 .. 1660843 +  -3.6  -4.58395   ACTCTTTAATTTTAA               TAGAAA CCA TTTCTG               TTTTTGACCAATACA  65 203
    FTL_1730 1662880 .. 1662903 +  -2.6  -3.02186   TTGAAATAATACTAT          TTATTTAATA AGGT TAATAAATAA           TACTTTATCAAATAT  42 91
    FTL_1731 1664280 .. 1664294 +    -5   -2.9302   TATCAAGAACTATTG               CATTAC CTT GTAGTG               ATTGTTGTGCTTGGA  51 489
    FTL_1739 1670439 .. 1670450 +    -3  -4.52214   AGCTTGAATGAATTC                GATT TTTA AATC                 TTTATATTTTGATTT  62 288
    89257026 1693263 .. 1693279 +  -5.9  -3.15257   TTATAAAATAATATC              TCTAGTA GCT TACTAGG              TCTCTCTATTTGAAC  58 430
    FTL_1762 1697605 .. 1697615 +  -6.8  -5.00616   AAAGCCAAACTTAGC                 TGGC AGC GCCA                 TTTTTTCAAGCACAC  83 382
    FTL_1765 NONE
    FTL_1766 1701133 .. 1701143 +  -2.6  -3.13382   TTGCTGTAGTTATAT                 TATT AGC AATA                 TCTTAGAGTTTGATA  42 9
    FTL_1774 NONE
    FTL_1775 1708760 .. 1708774 +  -2.9  -3.09273   ATAATGCTCAACACT               TGTAA TATTC TTACA               TCTATCTTGAGAAAC  43 142
    FTL_1789 1722521 .. 1722532 +    -3  -3.96495   TACTGGTGCAACAAA                TAGA AATT TCTA                 ATTTTATTTTTTTTG  53 13
    FTL_1790 1724059 .. 1724071 +  -2.7    -5.055   TATTACAAAAGAGAA                TAAGG AAA TCTTA                TTTTTTACCACTTAA  65 197
    FTL_1792 1725456 .. 1725468 +  -4.9  -4.60797   TACATAACTCTTGCT                TTTGA CAT TCAAA                TTTTCTATCTCCAGC  69 344
    FTL_1803 1736768 .. 1736778 +  -5.4  -2.61517   TATCTGCAACAATAG                 GATG CCC CATC                 GCTTTTGTATGTACT  51 206
    FTL_1831 1765483 .. 1765501 +  -6.8  -2.67747   TATACTTAAATAAAC             GATAATGA TAT TCGTTATC             ATTATCATGTAGGGA  60 238
    FTL_1832 NONE
    FTL_1833 NONE
    FTL_1834 NONE
    FTL_1835 1771156 .. 1771192 +  -2.5  -2.78901   TTCTGTATTAAAAGA    GATAAATAATATTTTTT ACC AAATAGTATTGATTATC    ATTATCATTTAATTT  41 17
    FTL_1836 1772759 .. 1772774 +  -2.6   -3.8186   AATACTATTACAATA              GATATG GCTG TATATC               TTTAAGTATTATTAT  49 5
    FTL_1837 1773349 .. 1773364 +  -2.6  -3.69323   ATATCGAAAGAATAC              TTATCT TTGG AGATAG               TTTAAGTGATACTGG  47 185
    FTL_1838 NONE
    FTL_1839 1774381 .. 1774394 +  -2.5  -3.64184   CGATAAAATGTTGGC               TAAAA TGAA TTTTA                TTTAGCCTAATATTT  48 88
    FTL_1852 1784187 .. 1784204 +  -3.5  -3.53343   AAATGCTGATACTAA             TTCATAA ATAC TTATGAG              TTTAAGAAACAAATT  50 19
    FTL_1853 1785459 .. 1785471 +  -3.4  -2.94281   CGATTTGAACCTTTC                TCAG CTAAT CTGA                CTCTTTTATCTGTGA  44 266
    FTL_1867 1799647 .. 1799660 +  -3.8  -3.44848   GTCCCAAATAATGCT               GCAG CAACAC CTGC                TATTTCATAAAAAGG  51 228
    FTL_1869 1802440 .. 1802456 +  -5.1  -3.14132   TTGGTAAATATTTTA              CACAAGC GTA GCTTTTG              TTGCTCACCACAAGA  52 198
    89257141 1824083 .. 1824095 +  -2.7  -3.45911   GAAATTTCAGTAATT                CGTTT AGA AAATG                CTTTATTTCTTTCAA  47 282
    FTL_1894 1826189 .. 1826215 +  -2.2  -3.84712   TACTACTTGAATACT         TACCAACTATGA TTG TCTTTGTTGGAA         TTTAATATAAAATTC  48 304
    FTL_1898 NONE
    FTL_1899 NONE
    FTL_1900 NONE
    FTL_1901 1833261 .. 1833273 +  -3.5  -4.24623   ACAAATATTTATTGC                TTTAA ATT TTAAA                TTTATATATCTTTAC  57 148
    FTL_1902 1834214 .. 1834227 +  -2.5  -4.46432   TCTGGACTATAAATA               TTTTT AAAT AAAAA                TTTTAGTAATTTTTT  58 371
    FTL_1905 1839458 .. 1839474 +  -2.3  -4.34771   ATCTTCATGCTCAAC              TCTTACA GGT TTTAAGA              TTTTGATACCTTTTC  57 483
    FTL_1912 1846335 .. 1846360 + -11.3  -6.02919   CTAAACTTACTTAAA         CCTATAGGCTA TTTG TAGTCTATAGG          TTTTTTTATTTATAA 100 57
    FTL_1913 NONE
    FTL_1914 1847836 .. 1847848 +  -6.3  -4.11033   GCGCGCATTAACTTT                TAACC TTA GGTTA                TTTGTAATCTTTAAT  70 265
    FTL_1917 NONE
    FTL_1918 1852637 .. 1852661 +  -8.1  -2.82856   TTGTGTAATATATTG          GAGTAATTTTT TGT AAAAATTATTC          ATTATTGGCTGTATA  69 354
    FTL_1921 1855468 .. 1855478 +  -3.2  -2.58999   AGCTCTTGATAATAA                 TGGC TCT GTCA                 CTTGATATATAACCA  43 154
    FTL_1930 NONE
    FTL_1931 1863592 .. 1863602 +  -2.6   -5.3236   TTCCATATATTGGTC                 TTAT AAA ATAA                 TTTTTTATCAATTCT  68 15
    FTL_1941 NONE
    FTL_1942 NONE
    FTL_1943 NONE
    89257183 1874300 .. 1874324 +  -4.3  -4.32067   AAAGAAATGCGCGAG          GCTCATACT AAAGGGA AGTATGTGC          TTGTTTTATAAACTC  64 82
    FTL_1948 1878494 .. 1878510 +  -5.2  -3.13504   ATAATGTATAAAGCT              GTCATA TTATT TATGAC              TACTTTTCATAACCA  54 308
    FTL_1950 1880045 .. 1880055 +    -4  -4.30576   TACTTAAAATAAGTA                 CTTT AAA AAAG                 TTTTGCTGATGAAAA  61 322
    FTL_1954 1882542 .. 1882569 +  -5.1  -4.45068   ATTTTCTTACTAAAA        GACACATGATTT TATAC AAATCAT-TGTC        TTTATTATTCCACCT  68 100
    FTL_1957 1886795 .. 1886810 +  -6.2  -3.71672   GTAGCTTTGATTTTA              GAGTAT CTAT ATACTC               TTGATTTTCATCACC  65 351
    FTL_1968 1893863 .. 1893879 -  -5.3  -4.49981   TACACCATTACAAAA              TAAATAA CAA TTATTTA              AATACAAAGATTATT  70 433
    FTL_1967 NONE
    FTL_1966 1891725 .. 1891735 -  -5.4  -3.61232   TGCCCTAGACAAATA                 CCTA TAA TAGG                 AACCTTGCCCTTAAG  59 263
    FTL_1963 1889877 .. 1889890 -  -3.9  -3.54784   AGTTAATATAAGTAA               TTTCA TTTC TGAAA                AATCTTTTTAAGCTC  52 14
    FTL_1962 NONE
    FTL_1961 NONE
    FTL_1960 1888256 .. 1888276 -  -3.4  -3.79251   TACCTCACTATTAAA           GAA-AAGCT CCCA AGCTTATTC            AAGCAAATCTTCTCT  53 84
    FTL_1959 NONE
    FTL_1958 1886143 .. 1886155 -  -3.5  -4.07455   TATCAAGAGGAGAAA                TATTT AGA AAATA                TACATCTAGATATAA  55 336
    FTL_1956 1882902 .. 1882916 -  -6.4  -4.07885   CATTTCGTTTTAAAA               CACCAA ATA CTGGTG               TTTTACCTACAGCTC  70 372
    FTL_1951 1879766 .. 1879777 -    -3  -3.80855   TTGGTTAAAAATTAA                TTAG TAAT CTAA                 TACAATTAATAGCAA  51 3
    FTL_1949 1878491 .. 1878513 -  -2.7  -4.04764   AAAATAATGTATAAA           GCTGTCATA TTATT TATGACTAC           TTTTCATAACCAATA  51 22
    FTL_1947 NONE
    FTL_1946 NONE
    FTL_1945 1874355 .. 1874365 -    -4  -4.43307   TCGCCAACAAAATAA                 TTAG TTT CTAA                 ACAGCTGTTCTTAGG  61 36
    FTL_1940 NONE
    FTL_1939 1867706 .. 1867724 - -10.4  -2.77192   AACGCTGGGAAGAAT             CTATTTGG TAA CCAAATAG             CTATTGATTTTATCG  81 525
    FTL_1936 NONE
    FTL_1935 NONE
    FTL_1934 1864281 .. 1864295 -  -2.1  -4.45083   TGGATATGCACAAAA               GCCTT TTAGT AAGAC               ACCATCACCACGATA  57 162
    FTL_1929 1859708 .. 1859749 -  -6.1  -2.83743   AAAAACTGCAACAAC TCTAGGCTTAAAAGATGAT ACTA ATCATATCTTAAGCTTAAA  TACACTTGTGGTAGT  58 331
      isftu2 NONE
    89257170 1856866 .. 1856876 -    -4  -3.52668   AATTTATCTATATAA                 TAGT ATA ACTA                 CTTATGCACCATCTC  52 406
    FTL_1923 NONE
    FTL_1922 1854921 .. 1854939 -  -3.9   -2.8158   AAAGCAAGCCTAAAG             CTCTTGA GATTA TCAAGAA             GATTGGCTTAAATGG  46 419
    FTL_1916 1848927 .. 1848937 -    -4  -3.33792   ATCATTTATATAAGA                 CTTT TTA AAAG                 GCTATAGAGATAAAA  50 61
    FTL_1915 1847480 .. 1847493 -  -3.1  -5.06816   ATTGCTGAAGAAAAA               GGTTC ATTT AAACC                TATTAGAATATTAGA  71 514
    FTL_1911 NONE
    FTL_1910 NONE
    FTL_1909 NONE
    FTL_1908 NONE
    FTL_1907 NONE
    FTL_1906 1838940 .. 1838954 -    -5  -4.29304   TGATGAGAATACAAA               GCTTAT TAA ACAAGC               TCTCGCAATTGATAT  67 85
    FTL_1904 1836063 .. 1836073 -  -5.4  -3.53811   TTCATTTGTTTTAAA                 CTAC AGC GTAG                 TGCTAGGCAGTTTTG  59 65
    FTL_1903 1834070 .. 1834091 -  -2.3  -4.65446   ACTAGATATATAAAA           CACCATAAA CTAT TTTATGTCG            TTTTTTTGATATGCT  59 187
    FTL_1897 1827914 .. 1827929 -    -4  -3.25147   GAATTACATAATAGA              TATGCA TTTT CGCATA               ATAAGATTGGATTTT  49 79
    FTL_1896 1826060 .. 1826073 -  -3.9  -4.44608   TTCATCTAAAAACAA               CATAT ACAA ATATG                ACTTATATTTTAACC  63 374
    FTL_1892 1823816 .. 1823839 -  -4.6  -2.95538   TGTTTAACAAAATAC          TCTCGGATTA ACTA TAAACCAAGA           TAAATCAATATAGCT  49 208
    FTL_1889 NONE
    FTL_1888 1820414 .. 1820434 -  -3.3  -3.21904   TATTAAAGCCAAAAT            GTTTTCTAA GAG CTAGAATAC            TATTAGCCTCACAGC  47 284
    FTL_1887 1819602 .. 1819613 -  -4.4  -3.74693   GTTTATGTGACTAAA                TGAC TAGA GTCA                 ATTTATAGATTATCT  57 107
    89257137 NONE
      isftu2 NONE
    FTL_1884 1817372 .. 1817398 -  -8.2  -3.37091   ACTTTTAAAAGTTAA         TATTTCTAACTC ACC AAGCTAGAAATA         TAAAAAAAGAGCTCT  73 78
    FTL_1883 NONE
    FTL_1882 1814368 .. 1814380 -  -6.3  -3.38291   CTGAGAATGGTATAA                TCTCA GCT TGAGA                TAATATCTACATCTT  62 15
    FTL_1881 NONE
    FTL_1880 1812829 .. 1812840 -  -4.4  -4.76193   AATTATAACAGAAAA                CTGA CTAA TCAG                 TTACTTATGATTAAT  68 50
    FTL_1879 1811641 .. 1811663 -  -2.1   -3.6682   TTTTATTTATCGAAA          CAATGTGTAC TTGC ATAC-CATTG           TTATTATTACGGATA  46 110
    FTL_1878 1809982 .. 1809996 -  -4.4  -2.60941   ATCATAGCCCAGAAC               TAAAAA AGT TTTTTA               ATCTGTGGTTCATCT  48 108
    FTL_1876 1808615 .. 1808634 -  -4.4  -4.53607   AAAAGGATGAGAAAA            TAACTTAT AAAT ATAAGCTA             GAGAGTATTTAGAAT  66 50
    FTL_1875 NONE
    FTL_1874 NONE
    FTL_1873 1803583 .. 1803612 -  -6.5  -2.66452   ACTTTTAGAATTAAG       CCAATTACTGACA TAAT TCTCAGTCATTGG        TTTGCACATAAAAAT  57 320
    FTL_1868 1799296 .. 1799308 -  -4.9  -3.89822   CAGGTAGCCGAGAAA                TTATC TTA GATAA                TATGCAAGATAAAGA  59 201
    FTL_1866 NONE
    FTL_1865 NONE
    FTL_1864 NONE
    FTL_1863 NONE
    FTL_1862 1793602 .. 1793612 -  -2.6  -3.96624   TACTCTTAGTATAAA                 TTAA TTA TTAA                 CAAACAATATTATAA  51 82
    FTL_1861 NONE
    FTL_1860 1787976 .. 1787996 -  -2.5  -3.56643   TTTATACCTCTTAAA            GAGCCGG CTTCACT CCAACTC            TGACAAGGTGGTCCT  47 242
    FTL_1854 1785072 .. 1785098 -  -5.9  -3.81689   AACAGTATTATGAAA         TTTGCTGCCAC AAAAA GTATCAGCAAA         GATATGGCTCCGGAA  65 163
      isftu2 1782672 .. 1782685 -  -2.3  -3.19837   TATATAAGCTAAAAC               TGAGC TAAA GCACA                AGCATGGCAATACAT  43 125
    FTL_1850 NONE
    FTL_1849 1780640 .. 1780658 -  -2.5  -2.73338   ACAAGGTCTTTAAAT             TTATACC TTCTT AGTATAA             TCAAGATTTTTATAA  40 69
    FTL_1848 NONE
    FTL_1847 1779834 .. 1779844 -  -2.6  -3.28537   ATAGTTAACCATTAA                 TTAT TAG ATAA                 CTACCAATCCCTAAA  43 4
    FTL_1846 NONE
    FTL_1845 NONE
    FTL_1844 1777986 .. 1777996 -    -4  -4.59944   ATTAGGATAAAGAAA                 GATT TAC AATC                 GCTATTTTATATTTG  63 27
    FTL_1843 NONE
    FTL_1842 NONE
    FTL_1841 NONE
    FTL_1840 1773999 .. 1774014 -  -3.2  -4.92385   TAGATCCAAACAAAA              CTACAG AAAG CTGTTG               TAGAGGTGGATATTT  68 345
    FTL_1830 NONE
    FTL_1829 NONE
    FTL_1828 NONE
    FTL_1827 NONE
    FTL_1826 1761367 .. 1761378 -    -3  -3.95036   AACTACTCCAAAGAA                TCAA TTAT TTGA                 TTCACTTTTTCTATA  53 1
    FTL_1825 NONE
    FTL_1824 NONE
    FTL_1823 NONE
    FTL_1822 NONE
    FTL_1821 NONE
    FTL_1820 NONE
    FTL_1819 NONE
    FTL_1818 NONE
    FTL_1817 1749904 .. 1749914 -  -5.4  -4.18018   TTTTCTCAGCTAAAA                 GCTT ATC AAGC                 TTAGCTTCTACCTGC  65 265
    89257076 1748457 .. 1748475 -  -4.6  -2.94322   ACCTCATTTAAACTA             TCAAAGCC ATA AGCTTTAA             CTGACTCAACCAAAC  49 413
    FTL_1812 1746153 .. 1746167 - -11.4  -4.84527   TTCAGATAGCAAAAA               GGCCCT TAA AGGGCC               TTTATAAAAAATTCC 100 195
    FTL_1811 NONE
    FTL_1810 1744182 .. 1744194 -  -3.4  -2.80796   TTTTATTATTCAAAC                CAAG GAGCT CTTG                CTTGCATAATTAAAT  45 3
    FTL_1809 NONE
    FTL_1808 1741142 .. 1741155 -  -5.3   -3.4758   CACGAACAATAGTAA               GCTTA CTCA TAAGC                TACCTACCTTAACTT  57 29
    FTL_1807 NONE
    FTL_1806 NONE
    FTL_1805 NONE
    FTL_1804 1736277 .. 1736313 -  -3.9  -3.15544   GTCTATGCTTAGGAA    TTTATATGCTTTCATTT GCA ATAGGAAATCATATAAA    TCCTATAATTATAAC  49 301
    FTL_1802 NONE
    FTL_1801 NONE
    FTL_1800 NONE
    FTL_1799 NONE
    FTL_1798 NONE
    FTL_1797 NONE
    FTL_1796 NONE
    FTL_1795 NONE
    FTL_1794 NONE
    FTL_1793 1724884 .. 1724894 -    -4   -2.9039   ATATTATTTTATACA                 TGAA AGG TTCA                 CCAAATCTTCCACAG  46 285
    FTL_1791 1723728 .. 1723741 -  -5.3  -3.10612   TCTAAGTTCAATAGA               CTCTT TAGC AAGAG                TATTTGTAGGACCTT  54 378
    FTL_1788 NONE
    FTL_1787 NONE
    FTL_1786 NONE
    FTL_1785 NONE
    FTL_1784 NONE
    FTL_1783 NONE
    FTL_1782 NONE
    FTL_1781 NONE
    FTL_1780 NONE
    FTL_1779 1710169 .. 1710196 -  -3.6  -5.40625   ATATTAGATAAAAAA        CTTACATTATTA TTTA TAATAATATCAG         TAAAATACATATTTG  75 151
    FTL_1776 1708456 .. 1708488 -    -5  -3.04263   AGTTTATGCTTAATA      CTCTAAGATTAAAA AATGG TTTTAAACTTAGTG      AGTTTGAACAACAAA  52 177
    FTL_1773 1706187 .. 1706197 -  -2.6  -3.44529   GTAGATACTAATTAA                 TTTT TGC AAAA                 CACGCATATATTTTA  45 92
    FTL_1772 1703358 .. 1703370 -  -4.9  -2.65116   TGATTACTTAAATAG                TTTCT TGA AGAAA                TTAGCAATCTTTGCA  50 1
    FTL_1771 1702899 .. 1702909 -    -4  -2.75844   TTTTTTAGCTTAAAC                 TTCT TTA AGAA                 TTCTTGGTGCTCCAA  45 9
    FTL_1770 1701862 .. 1701873 -  -4.4  -3.78736   TATACATTCATCAAA                TCAG TGGG CTGA                 TAACCATATAAACGA  57 376
    FTL_1763 1696787 .. 1696801 -  -2.9  -4.16284   ACATTCGGTAAGAAA               CTTAT GATAA ATAAG               GTTCTTGAATCCTTT  55 469
    FTL_1761 NONE
    FTL_1760 NONE
    FTL_1759 1693245 .. 1693257 -  -3.5  -3.91506   TGATGCTTAAAAACA                TATTT ATA AAATA                ATATCTCTAGTAGCT  55 276
    FTL_1758 NONE
    FTL_1756 NONE
    FTL_1755 NONE
    FTL_1754 NONE
    FTL_1753 1688002 .. 1688023 -  -3.7  -2.66316   TTTTTCACCACAGTA           GTCTTACCG GTAC CAGCAAAAC            CTGATAATAAAAAAT  44 166
    FTL_1752 1686498 .. 1686516 -  -4.5  -3.09635   AGTTCTACCATTGAA             CTACACC CGCAT GGTGGAG             GGAGCAGGATTCGAA  50 259
    FTL_1751 1684968 .. 1684996 - -14.7  -5.80003   TCAAGAAATAAAAAA        GGCAGTGCTGCAA AAA TTACAACACTGCC        TTAATTATGTGGCAG 100 130
    FTL_1750 NONE
    FTL_1749 1683877 .. 1683895 -  -6.1  -3.03338   ATAAGCTCCCCAATA             TCTTAGT TGAAC ACTAAGA             TTCTTTTTCAACTTG  60 20
    FTL_1748 NONE
    FTL_1747 1682614 .. 1682629 -    -4  -3.51406   TAGGATAAATATTAA              GTCAAG CAAG CTTAAC               TCCTACGGTCTTTGA  50 85
    FTL_1746 NONE
    FTL_1745 1681448 .. 1681467 -    -8  -5.58522   TACACAAAATAAAAA            GCAAATAT GATT ATATTTGC             ACCAATATCTATGTA 100 120
    FTL_1744 1677324 .. 1677334 -    -4  -2.75268   TAAGTAGCTTTAAAT                 TAAG ATG CTTA                 TTCTTCCTCAGATGA  45 23
    FTL_1743 1673015 .. 1673025 -    -4  -4.48176   GAGAAAATGAATAAA                 GATT AGA AATC                 AAGTGACTCAAGAGC  63 17
    FTL_1742 NONE
    FTL_1741 1671585 .. 1671599 -  -3.5  -2.52464   CCCTTTTTGAATTGA               CCCAC TTTAT GTGGA               TGTGGAAATTTATTA  43 94
    FTL_1740 1670144 .. 1670163 -    -5  -4.11869   GAAAAAATTGATAAA            GCTGATAT TCTT AAATCAGC             AGCCAGAATATAACT  63 250
    FTL_1738 1668442 .. 1668460 -    -4   -4.3277   GACATAGAAGATAAA             CTTTATTT ATT AAATAAAA             AAATAAAAGTATATT  61 39
    FTL_1737 1667818 .. 1667836 -  -2.4   -5.0916   TGTGTAATACAAAAA             GTAAGTCG CAT CAACTTAG             AAGGTAAGCTGCGAA  65 111
    FTL_1736 NONE
    FTL_1735 1666319 .. 1666332 -  -3.8  -4.01369   AACAAGGCAAAAATA               TCCG AAAAAG CGGA                GTTTACAAATTGTAA  56 107
    FTL_1734 1665290 .. 1665302 -  -4.9   -3.3071   ATATTATTATATCAA                CAATA AGG TATTG                TTTCATTAGCTAGAT  53 93
    FTL_1733 NONE
    FTL_1732 1663337 .. 1663353 -  -3.8  -3.21276   GTTGGTTTTATAATA              GTTATA ATTGG TATAAC              TCTTACAGCCACAAA  49 485
    FTL_1729 1660656 .. 1660666 -  -5.4  -4.61162   AGAGCAAATAATAAA                 GCTT GTT AAGC                 TATATACTCCTTAAA  70 20
    FTL_1727 1659155 .. 1659165 -    -4  -3.81062   ACTAAAAACTCTAAA                 TTAC CAG GTAA                 GGTAAATATCATGCG  55 287
    FTL_1722 NONE
    FTL_1721 NONE
    FTL_1720 1650737 .. 1650747 -    -4  -2.92777   TGGCATAGATCAAAG                 TATC AAG GATA                 TAGCTAAAGAAAAAA  46 135
    89256987 1649326 .. 1649340 -  -4.3  -2.70932   CTCGTGGCTTAATGA               CAAGA TATAT TCTTG               AAAATAGAATTGAAA  47 180
    FTL_1715 NONE
    FTL_1714 1645374 .. 1645388 -  -4.4  -3.27747   TATAATATAAAAGTA               TTATTA GAT TAATAA               CAATATAAAGACTAT  52 40
    FTL_1712 NONE
    FTL_1711 1642927 .. 1642943 -  -9.5  -2.62396   CAGTTGGTTAGAGCA              CAGCATT CAT AATGCTG              GGGTCACTGGTTCAA  75 209
    FTL_1710 NONE
    FTL_1709 1641334 .. 1641358 -  -2.1  -4.70879   TTCAAATTTTAAAAA          TCTCCCTAAAG AAG CTCTATGGATA          TGCAACTTTGCGATG  62 121
    FTL_1707 1639343 .. 1639354 -  -2.2  -2.50492   CAGCAGCACCAATAC                CAGC AACA GCTA                 ACCAGATGCAACTAT  39 341
    FTL_1704 1635160 .. 1635172 -  -3.5  -5.65513   TATTAATTAAAAAAA                TTAAA GAG TTTAA                TAGATTTAACCCTTT  79 220
    FTL_1703 NONE
    FTL_1702 NONE
    FTL_1701 1631938 .. 1631953 -  -6.2  -3.51633   ATAGAGTTTAGATAA              CAGTTA CTGA TAACTG               CTTGCGGAAATAATT  64 85
    FTL_1700 1630102 .. 1630123 -  -2.3  -4.26903   GTTATCCCAGCAAAA           GTCTCTC CAGCTAGT GAAAGAC            AATACAATACTAGCA  55 142
    FTL_1699 1628364 .. 1628378 -  -7.1  -4.09685   TTTTATTGCGTAAAA               GCTCG ACCTG CGAGC               TTCTAAGCTTAACTA  75 137
    FTL_1698 NONE
    FTL_1697 NONE
    FTL_1696 NONE
    FTL_1695 NONE
    FTL_1694 1624739 .. 1624749 -    -4  -2.56426   CAAGACTTATAATAT                 TAGT ATT ACTA                 GTATATTTATATTGA  45 63
    FTL_1693 1624045 .. 1624055 -  -3.2  -2.54387   TAAAGTTCTAACTTA                 CCCT ACT AAGG                 ATTTAATTAAACTAA  42 76
    FTL_1692 NONE
    FTL_1691 1623255 .. 1623273 -  -3.2  -3.14132   GCTTTTTTTGACTAA             GTTTTAAT GAC ATTAAATC             TCCATTCTAAAACTA  44 38
    FTL_1690 NONE
    FTL_1689 1621217 .. 1621234 -  -5.7  -2.77523   GTTTTAGTAAGAGCA             TTATAAG TTGT CTTATAA              GCATCTATATCATAA  56 274
      isftu2 NONE
    FTL_1679 1613294 .. 1613308 -  -5.8  -2.66787   TTAATATGGACATTA               GATATT AAT AATATC               TAGCAATTTATAATA  55 183
    FTL_1678 1611870 .. 1611883 -  -5.3  -4.45544   CCTCACCAACTAAAA               TTGAG AAAA CTCAA                AGAAATCATATTTTT  70 366
    FTL_1668 NONE
    FTL_1667 1599466 .. 1599479 -  -3.9  -3.18768   TTTAATAGTAATATA               TATAC TTTA GTATA                GCAAATTCATTTGTT  49 66
    FTL_1666 1596735 .. 1596753 -    -3  -3.17798   CTATAAATTATTTAA             TGAGCTTG ATC CCAGCTCT             TACCAGAATCAACAT  46 3
    FTL_1665 NONE
    FTL_1664 NONE
    FTL_1663 NONE
    FTL_1662 1592782 .. 1592794 -  -3.5  -3.54543   ACCTACTTTCCCAAA                TATTT ATA AAATA                AAACCAACAATATTA  50 16
    FTL_1661 NONE
    FTL_1660 1590922 .. 1590938 -  -5.3  -3.36228   TTTACTAGAAATAGA              TTAATTT TGA AAATTAA              AATGTTTATCTAATA  57 9
    FTL_1659 1589273 .. 1589283 -    -4  -4.65895   TTTTCTAGTTAAAAA                 GTAT ATG ATAC                 TAGTGCTCTCTTGTT  66 25
    FTL_1658 NONE
    FTL_1657 1586811 .. 1586821 -  -2.6  -2.92495   TTTAGATAAATAGTA                 TTTT AAC AAAA                 AATATTAAGATAGTG  41 68
    FTL_1656 1584503 .. 1584513 -  -2.6  -2.63079   TGTGCACAGAACCTA                 TTAA TTT TTAA                 AACTCAATGAATTAT  40 63
      isftu2 NONE
    FTL_1654 1582246 .. 1582256 -  -3.2  -3.17571   AAGTCTGCAATCCAA                 GCCA TTC TAGC                 AACATCAAAATTACC  46 113
    FTL_1653 1581685 .. 1581703 -  -3.2  -4.37198   AAGCCAAAGTCAAAA             TGAAATAT TAG ATTTTTCA             GATAATTTAAATACT  57 249
    FTL_1648 1578814 .. 1578838 -  -2.9  -4.18488   ATCTATCTTAATAAA          TGCACAATTAT TGA AGAACTATGCA          ATTAGTATAGCATTT  55 485
    FTL_1646 1577092 .. 1577116 -  -5.9  -4.35646   ATATGTAAATACAAA          TAATTTTTTAG ATA CTAACAAATTA          ATTAGCTATAGATCT  70 91
    FTL_1645 1575771 .. 1575781 -    -4  -3.45571   TTTTGTAAAGATTAA                 TACA AAT TGTA                 TATTGTTAAAGGATA  50 55
    FTL_1644 NONE
    FTL_1642 1572662 .. 1572676 -  -2.9   -3.2794   GTTTAGTTATACTAA               TTATG CCTTT CATAA               TCTTTGTATGTATTA  45 476
    FTL_1637 1568275 .. 1568291 -  -6.5  -3.00419   ACTAAACTTAAACTA              CCCCTGC TCG GCAAGAG              TTTGAACTGCTGATG  60 83
    FTL_1634 NONE
    FTL_1633 NONE
    FTL_1632 1562090 .. 1562110 -  -5.5   -2.5007   CTAAGCTATTAAGAT            TATTGATAG CTT CTATCATTA            CCGCTAATTGTGATG  52 42
    FTL_1631 NONE
    89256907 1559748 .. 1559767 -  -5.8  -3.44998   GATGGACTAAGAACA            GGTCTGAGA TCT TCT-AGACC            TTTTGAAGTGTTTGA  61 390
    FTL_1626 1556200 .. 1556210 -  -2.6  -3.89957   TGTAATAATGAATAA                 TATA TTT TATA                 GATTTCATTCTACAA  53 286
    FTL_1623 1553215 .. 1553226 -    -3  -4.95155   CGTATATCATAAAAA                TACT AATA AGTA                 TTAAGAAAAATTCAA  65 72
    FTL_1622 NONE
    FTL_1621 1550067 .. 1550080 -  -2.5  -2.80817   AATTCTATAATAGCA               TAATT GCCT AATTA                TATTTTGATTATTCT  41 34
    FTL_1620 1549219 .. 1549235 -  -8.1  -3.00451   AAATAATTTAAATCA              TGACATA AAC TATGTCA              TAGGTGATAGCCCTA  70 334
    FTL_1616 1544649 .. 1544659 -    -4  -4.28375   TTAATAGAGTCAAAA                 TTAG CGT CTAA                 ATAATTGGTTCAAAT  61 22
    FTL_1615 NONE
    FTL_1614 1542217 .. 1542229 -  -3.5  -2.53759   AATAGTTTTAATCTA                TATAA CAC TTATA                CTTCCTAACTTTTTT  43 30
    FTL_1613 1540522 .. 1540536 -  -8.6  -3.31792   TGATGATGTTTATAA               TGAGCT GAA AGCTCA               AATAAATAACTTTAT  73 508
    FTL_1611 1539146 .. 1539156 -  -2.6  -4.20148   ATTAGCTTAAAACAA                 TATT TTA AATA                 TTTCTACTTTCATCT  53 19
    89256887 1537707 .. 1537718 -    -3  -4.56978   CTGCTAAATAATAAA                GATA TTAT TATC                 TTCACGCCAGAAAAA  62 418
    FTL_1606 NONE
    FTL_1605 NONE
    FTL_1604 NONE
    FTL_1603 NONE
    FTL_1602 NONE
    FTL_1601 1530930 .. 1530940 -  -2.6  -5.25656   AAAACTACTAAAAAA                 TAAA AAA TTTA                 ACAGGGCAAATTATG  68 55
    FTL_1600 1529659 .. 1529693 -  -2.3  -3.89334   AAACATCATACTAAA     TACTGAATTAAGT CCAACACAT ACTTATTTCAGCA     TTTTACTGTAAGTAT  50 121
    FTL_1599 1528846 .. 1528856 -  -5.4  -5.53991   GAGTCATTAAAAAAA                 GCAA GAA TTGC                 ACTATGCATGGCAAC  84 153
    FTL_1597 NONE
    FTL_1596 NONE
    FTL_1595 NONE
    FTL_1594 NONE
    FTL_1593 NONE
    FTL_1592 NONE
    FTL_1591 1518970 .. 1518994 -  -2.4  -5.45652   ACTTTTAAGAAAAAA         TTG-AAAATTA TGCA TAATTTTACAA          TAAACTAGTTATTTA  71 109
    FTL_1590 1518065 .. 1518075 -  -2.6  -2.82529   GTAAGTCAACACAAG                 TTTT TAT AAAA                 TACGACCAAATAACC  41 254
      isftu2 NONE
    FTL_1588 1516280 .. 1516299 -    -3  -5.49569   TAGCAATATAAAAAA            TCTAA-CTA TCT TAGATTAGA            TTACTAATATTTATG  73 29
    FTL_1582 1508674 .. 1508684 -  -5.4  -3.35996   TAGTCTTACTCAGAA                 TGGA GTT TCCA                 ATACAGTCTCATATA  57 322
    FTL_1579 1505914 .. 1505929 -  -4.8  -5.06089   AAAGTATAAAGAAAA              TTTGTA ATTA TACAAA               CTAATTAGACGGGAC  74 30
    FTL_1578 NONE
    FTL_1577 NONE
    FTL_1576 1503322 .. 1503346 -  -5.7  -3.41013   TAAGTATATTTATAA          GCAAGTTGAAA GTT TATCAACTAGC          AAACAGATTACTATT  60 72
    FTL_1575 1501869 .. 1501880 -    -3  -3.95073   TGGCACATGTACAAA                TGTT ATAC AACA                 AGCTAAAAAATATAT  53 518
    FTL_1567 1494757 .. 1494777 -    -4  -3.89336   GTAATCAAATTCAAA            TCATGCCA TATGG TGGCATTA            ACTCGACTAATGTAA  55 216
    FTL_1558 NONE
    FTL_1557 1488537 .. 1488549 -  -2.7  -4.31737   AAAATTATTAACAAA                CAAGT TAA ACTTA                GCTTTGTTGCCTCAC  58 291
    FTL_1552 1482197 .. 1482212 -    -9  -3.35695   GTTAGATAAATTTAA              TGCTCC TAAA GGAGCA               TCATGTGTTGGATAC  79 387
    FTL_1550 1480415 .. 1480427 -  -2.7  -5.20216   TACAGTATCAAAAAA                GATTT CCC AAACC                TTGAACTAGGGATTA  69 415
    FTL_1547 NONE
    FTL_1546 NONE
    FTL_1545 NONE
    FTL_1542 NONE
    FTL_1541 NONE
    FTL_1540 NONE
    FTL_1539 1467861 .. 1467877 -  -2.9  -3.35849   TTGATTAAATTAACA              TTGAGCA AAC CGCACAA              AGGAACAGTTTACCA  47 81
    FTL_1538 NONE
    FTL_1537 NONE
    FTL_1536 NONE
    FTL_1535 NONE
    FTL_1534 NONE
    FTL_1533 1463157 .. 1463170 -  -8.1  -5.76633   TTAGACATAAAAAAA               GCGAC TTAA GTCGC                TTTTTAAATCATGGT 100 177
    FTL_1532 NONE
    FTL_1531 1460971 .. 1460995 -  -3.6  -3.63515   TTGCAGTTTTAATAA          GGTTCTTTTG CTCAT CAAAAATACC          AGCAGAGATATTACT  50 77
    FTL_1529 NONE
    FTL_1528 1458114 .. 1458124 -  -2.6  -3.14881   TAAGTCTTTTATCAA                 TTTT TTC AAAA                 ACTTTATCAATTATA  43 85
    FTL_1527 NONE
    FTL_1526 NONE
    FTL_1525 1455441 .. 1455453 -  -3.5  -4.57837   ATATTTCTTTAAAAA                TATTT ATA AAATA                GAATTTTCTGATTCA  62 300
    FTL_1521 1449269 .. 1449285 -  -4.5  -3.53733   CTGATTTGATAAATA              TATAAAG TAT CTTCATA              AATTATGCGCTTATA  55 97
    FTL_1520 1448532 .. 1448546 -  -4.3  -3.20494   ATTTAATTACTAATA               GAACT TATTT AGTTC               CGAAAATTTTATCTC  52 15
    FTL_1517 1446859 .. 1446871 -  -4.9  -5.18357   TAATTTACTAAAAAA                TGTAT ATA ATACA                AAAGTTATTGCTGAT  77 338
    FTL_1511 1442123 .. 1442136 -  -3.9  -3.43676   GTTAGTAATTTAGAA               CTTTT TTGG AAAAG                GAATATTAGGATAAG  50 6
    FTL_1510 NONE
    FTL_1509 1439677 .. 1439690 -  -3.1  -3.66018   TTAGTATTTTAATAA               TGGCA TTTT TACCA                GATACAATACTACCA  49 483
    FTL_1507 NONE
    FTL_1506 NONE
    89256793 1437078 .. 1437088 -  -2.6  -4.43949   AAAAGCAAATAGAAA                 TATT TAT AATA                 AAGCCATAACTAAGG  55 263
    FTL_1504 1434303 .. 1434317 -  -4.4  -3.12856   TATAGATGCAATAGA               TTTATT GCG AATAAA               TATTTTAGAAGTTTT  50 49
    FTL_1503 1432706 .. 1432718 -  -4.9  -3.35679   TGCTCCTACTTATAA                TGTAA TTA TTACA                AATTTCTTTAGGTTG  55 219
    FTL_1500 NONE
    FTL_1499 NONE
    FTL_1498 1428711 .. 1428721 -  -2.6  -3.47491   AAGTCATAATAAAAC                 TATA GCT TATA                 TTAGTATTCTAAGTA  45 119
    FTL_1497 1427230 .. 1427246 -    -3  -5.06414   GGCGGTCAACAAAAA             CGC-CTA GCTT TAGCGCG              TGCATTCTTACAAGA  71 205
    FTL_1494 1422872 .. 1422886 -  -3.6  -3.45032   CAACAATATTTATAA               TTAGAT AAA ACCTAA               TCTACAGAGTTATTA  49 250
    FTL_1489 1414288 .. 1414314 -  -4.6  -3.75707   TAAATATTCAAAAGA         TAACAAATTGCA TTA TTCAATTTATTA         TAAGTATTTTGTTTT  57 157
    FTL_1486 1412285 .. 1412296 -    -3  -3.71991   TAGAAATGCTAATAA                CAAA AAAT TTTG                 AAGTTTTAAATACCA  51 31
    FTL_1479 NONE
    FTL_1478 1403152 .. 1403171 -  -2.2  -3.26787   AAGTAAAATTTAATA            GATTATAA CTTA TTAAAATC             ATAATTAAGAGGTTT  43 40
    FTL_1477 NONE
    FTL_1476 NONE
    FTL_1475 NONE
    FTL_1474 1399724 .. 1399736 -  -4.9  -4.82901   TTTTTTTCATAAAAA                TTCTT GTA AAGAA                ATATAGATTAGATTT  72 46
    FTL_1473 1396694 .. 1396705 -    -3  -2.58699   CAATAATCCAACTTA                CAAA CGCA TTTG                 CGATTTCTTGGGTTG  42 216
    FTL_1468 1392084 .. 1392096 -  -4.9  -5.18357   TAATTTACTAAAAAA                TGTAT ATA ATACA                AAAGTTATTGCTGAT  77 419
    FTL_1464 1388170 .. 1388182 -  -4.9  -5.18357   TAATTTACTAAAAAA                TGTAT ATA ATACA                AAAGTTATTGCTGAT  77 419
    89256751 NONE
    FTL_1461 1385548 .. 1385562 -  -4.3  -4.14243   CAGCTCATCTTAAAA               CAACT ATCGA AGTTG               CTAACAAAGAGCTAT  62 336
    FTL_1458 1381246 .. 1381266 -  -8.3  -3.97406   TCAAAATCCTAGAAA            GCATCAAGA TAA CCTTGACGC            TTTTTTAGAATAGTT  78 302
    FTL_1453 NONE
    FTL_1452 1378643 .. 1378654 -    -3  -2.91924   CTACTGCTGATAAAT                TTAG CCTT CTAA                 TTGAAAAGCTAATTA  43 252
    FTL_1451 1377797 .. 1377810 -  -2.5  -3.40878   ATTACTTTAATAATA               TTTAA TACC TTAAA                TCTAGATAACGCTCT  47 332
    FTL_1448 NONE
    FTL_1447 NONE
    89256739 1372212 .. 1372224 -  -4.9  -5.18357   TAATTTACTAAAAAA                TGTAT ATA ATACA                AAAGTTATTGCTGAT  77 292
    FTL_1442 1368989 .. 1369001 -  -4.9  -5.18357   TAATTTACTAAAAAA                TGTAT ATA ATACA                AAAGTTATTGCTGAT  77 395
    FTL_1440 NONE
    FTL_1439 NONE
    FTL_1438 NONE
    FTL_1437 NONE
    FTL_1436 NONE
    FTL_1435 NONE
    FTL_1434 1364667 .. 1364703 -  -9.5  -4.08058   AAGCAATATTAGAAA    TCAGCGATAAAGGTGTT GGA AATACCTTAGTCGCTGA    AAATAATACGCTTTT  85 285
    FTL_1432 NONE
    FTL_1431 1361819 .. 1361831 -  -4.9  -3.91897   TTTTTTATTCATAAA                TATAC TCT GTATA                GTTTTTGTGTTTTTT  61 2
    FTL_1430 NONE
    FTL_1429 NONE
    FTL_1428 NONE
    FTL_1427 NONE
    FTL_1426 NONE
    FTL_1425 NONE
    FTL_1424 1354229 .. 1354239 -  -2.6  -2.75074   TTTACCTTAAGAGTA                 TTAA TCT TTAA                 ATAAGAAGAAAAACA  40 15
    FTL_1423 NONE
    FTL_1422 1352203 .. 1352213 -  -5.4  -3.72784   TCTATAATAAATTAA                 GCTT TTT AAGC                 TCATCTTGGACAATA  61 1
    FTL_1421 1351300 .. 1351321 - -10.9   -3.6284   AACCACTATCCTAAA           GATACCCAC CTTC GCGGGTATC            ACAGCAGAGTTATAG  90 212
    FTL_1419 1349092 .. 1349109 -  -2.8  -3.52345   AAGAACAACAGAATA             TAGAAT ATTAAA ATTCTA              CTAGACAAGTATTTA  47 15
    FTL_1418 1347638 .. 1347654 -  -6.5  -3.44319   TTGAACCCACGACAA              CCGGAAT CAC AATCCGG              GGCTCTACCAACTGA  62 391
    FTL_1417 1346052 .. 1346072 -  -5.5  -2.68612   ATCTAGATTATATCA            CTGTGTATA TAA TATACAAAG            GCATTAGAATTTAAT  52 45
    FTL_1416 NONE
    FTL_1415 NONE
    FTL_1414 1343082 .. 1343104 -  -6.4  -3.04062   AATTGAATCATAAAT           CAAAGCAATT TAT AACTACTTTG           TTTTGAAAGAAATTA  60 18
    FTL_1413 1340430 .. 1340443 -  -5.3  -3.40134   AAATCACCTGAAACA               GCAAT AGCT ATTGC                CAACTCGCTTTTAGA  57 496
    FTL_1409 1337926 .. 1337942 -  -8.1  -4.25754   CTAAAAATAATCAAA              CAAGTAT AAC ATACTTG              GTTAGCGGAGATTTA  81 440
    FTL_1407 NONE
    FTL_1406 NONE
    FTL_1405 1333066 .. 1333077 -    -3  -4.59993   AAATTGATAAACAAA                CTTA CGCG TAAG                 GCATTTGTTGAACTA  60 15
    FTL_1404 1332679 .. 1332695 -  -5.1  -3.60395   TTAGATAATAATTAA              GCTAAAG CAG CTTTTGC              TTTTTCTACAACAGC  57 5
    FTL_1403 1331768 .. 1331791 -  -3.8  -3.77264   CAAAAGATTCAACAA          TTATGGGGCT ACCT AGCCCAATGA           ACACAGCTAAAATCA  54 163
    89256695 NONE
    FTL_1401 1330344 .. 1330360 -  -8.1  -3.01905   AGCGTTTATATAAAT              TAAACCA ACA TGGTTTA              CATTATTAGAATTTT  70 178
    FTL_1400 NONE
    FTL_1399 NONE
    FTL_1398 1328432 .. 1328442 -  -5.4  -4.31065   AGATACAAAATTAAA                 CTTC TCT GAAG                 AAGATCATAAATTGG  69 390
    FTL_1395 NONE
    FTL_1394 1323682 .. 1323693 -    -3  -3.25015   TTTAACTATTACTAA                TTAC ATTT GTAA                 GGATACATTATTTAT  46 70
    FTL_1393 NONE
    FTL_1392 1321620 .. 1321635 -  -6.2  -4.43221   AAATACTTTATAAAA              CTTACT GAGC AGTAAG               ATTTAACTTCTTCCC  72 11
    FTL_1391 NONE
    FTL_1390 1319882 .. 1319892 -    -4  -2.65442   ACATCAGCCATACTA                 TTTC CTA GAAA                 TTTATCATCCTATTT  45 19
    FTL_1389 NONE
    FTL_1388 1317327 .. 1317348 -  -3.1  -3.80437   AAAAGCAGCAAAACA           TTTGTCAAA GTCT TTTGATAAA            AACTCACCATAGAAC  51 201
      isftu2 1315408 .. 1315420 -  -6.3   -3.4968   ACTACAAAAATTCAA                GTTGT ACC ACAAC                TGTTTTTTAGCTAAG  62 214
    FTL_1384 NONE
    FTL_1383 1313558 .. 1313572 -  -4.2  -3.69323   TCAGGAGTAGCTAAA               GCCTGT TTG ACAGCC               ACCATATTACCAGTA  52 498
    FTL_1377 1310801 .. 1310811 -    -4  -3.14745   TTCGCAGAACATACA                 TCTA TAA TAGA                 ACAAAAAAAACTTTA  49 322
    FTL_1376 1309300 .. 1309312 -  -2.7   -3.3164   AATTTATGCGTATAA                CATAG TTT CTATA                TGAATAAATTCAATA  43 21
    FTL_1372 NONE
    FTL_1371 1303122 .. 1303133 -  -4.4  -4.97402   GAAAAGCTATAAAAA                TCTG CAAG CAGA                 TACTCAGCAAACTAA  71 373
    FTL_1370 1301826 .. 1301836 -  -5.4  -4.87328   TATAGAAATAGAAAA                 GATG ATC CATC                 ATCAGAGAAAGATAT  75 176
    89256668 1300558 .. 1300568 -  -5.4  -3.14051   TTATCGTTAGGAATA                 GCTA TTT TAGC                 GTTACCTAAATACCA  54 188
    FTL_1364 1297189 .. 1297200 -    -3  -4.83615   CATGGTGGAGAAAAA                TTTG AAAG CAAA                 AGCAACTTAGAACTT  68 109
    FTL_1362 1295019 .. 1295030 -  -4.4  -3.49653   ATTATCCTTATATAA                CTGT AGGG ACAG                 TCTTTCTTAAGAAAA  53 65
    FTL_1360 1293480 .. 1293498 -  -3.2  -3.71793   CATATCAAGAGATAA             TGTTAG ATACTTA CTAACA             GCAATAGCTATAATA  51 350
    FTL_1359 1292381 .. 1292401 -  -3.3  -4.90906   TGATAATAGTAAAAA            TATGACTAA TCT CTAGTCATT            ACAAGTTTAAATAAT  67 10
    FTL_1358 NONE
    FTL_1357 1290236 .. 1290282 -  -6.2  -3.85603   GCTATTAAATAAAGA TAGTTAATATTTAACAACTATT ATT AATATTTGATAAATACTATCTA TTTTGAAGGTATTCT  66 19
    FTL_1354 1287401 .. 1287420 -  -4.4  -4.08064   AATGCGTGTCTAAAA            TCACAAAT GCAA ATTTATGA             TACAAAACTAAACGA  59 491
    FTL_1350 1283230 .. 1283240 -  -5.4  -3.38434   ATAACAATCATAATA                 TAGC CTA GCTA                 TCTAGAATAAAATCT  57 58
    89256650 1282018 .. 1282030 -  -4.9  -5.18357   TAATTTACTAAAAAA                TGTAT ATA ATACA                AAAGTTATTGCTGAT  77 292
    FTL_1347 1280768 .. 1280780 -  -4.8  -3.93288   GGTGACTTAATCAAA                CCTG TTCAT CAGG                GAATTTTTACCGGCT  61 483
    FTL_1344 NONE
    FTL_1343 NONE
    FTL_1341 NONE
    FTL_1340 1276010 .. 1276032 -  -7.1  -3.54638   ACAAGCTGTTTTAAA           GCTATTTGA ACTAG TCAAACAGC           AAATCGTGTTAAATT  69 89
    FTL_1339 1274561 .. 1274571 -  -3.2  -4.78752   ACTAGAAGTGAAAAA                 GCAG CAG CTAC                 AGTAACAATAGTAAT  62 55
    FTL_1338 1273397 .. 1273420 -    -4  -3.38218   GTAAACAGTTTAGAA          TATTATATGA TCTT TCTTATAATA           CGATCATTTAATGTG  50 4
    FTL_1336 NONE
    FTL_1335 NONE
    FTL_1334 1268591 .. 1268609 -  -7.6  -3.56643   CTCATACGGTCTAAA             TTATACTA AAT TAGTATAA             TTTTGCCAAACTAAC  71 74
    FTL_1333 NONE
    FTL_1332 NONE
    FTL_1331 NONE
    FTL_1330 NONE
    FTL_1329 1265518 .. 1265536 -    -4  -2.69259   TAGCTATAACAATAC             TTTTTAAT CTC ATCAAAAA             CTCCTTTAAATACTT  45 129
    FTL_1328 1263942 .. 1263956 -  -2.2  -4.34711   AAAACTAATCTAAAA               TTACAA ATT TTATAA               ATCATTTTGAAAGAA  55 421
    FTL_1327 NONE
    FTL_1326 NONE
    FTL_1321 NONE
    FTL_1320 1256464 .. 1256478 -  -4.3   -4.2349   CTGTTAGAGCCAAAA               CAAAC CTAGT GTTTG               CAAGGCTTTGAGAGT  61 362
    FTL_1317 1254359 .. 1254382 -  -4.6  -2.95538   TGTTTAACAAAATAC          TCTCGGATTA ACTA TAAACCAAGA           TAAATCAATATAGCT  49 208
    FTL_1315 1253045 .. 1253058 -  -2.3  -2.94118   TATAGAAATTCAAAT               GGGCT TTAT AGCCA                TCTTGTTAAGTAACA  40 31
    FTL_1314 1251860 .. 1251876 - -12.3  -2.60244   CTTGCAAGCAAGGTA              CTCCTCC ATA GGAGGAG              AATAATCCTATACCC  93 259
    FTL_1311 NONE
    FTL_1310 NONE
    FTL_1309 NONE
    FTL_1308 NONE
    FTL_1307 1245342 .. 1245358 -  -6.7  -2.95894   CATAAGATTTATAGA              GATTTTT AGT AAAAATC              TACTTGTCTACCTTG  62 14
    FTL_1306 1244193 .. 1244209 -  -3.1   -3.4072   CATTGTTTAGTAGAA              TAAATAA GCG CTATTTA              GAAGTCACCGCATTT  47 19
    FTL_1305 NONE
    FTL_1304 1240900 .. 1240914 -  -7.1  -4.10552   TCGCAGCAAACTAAA               CCAGC CTTGT GCTGG               TTTTTTTTGTATCTT  75 192
    FTL_1300 NONE
    FTL_1299 1238007 .. 1238029 -    -2  -3.06418   TCTTTATATAAACTA           CTACTGTGGA AAA TCTACAATAA           TTTCATAATCACCTT  41 3
    FTL_1297 1235884 .. 1235898 -  -4.4   -2.7386   AATATTTACAAAGAG               TATATT ATA AATATA               TGAAAACTTTTCTAA  48 186
    FTL_1296 1235299 .. 1235310 -  -4.4   -3.5891   TCCTACAATTAAATA                TGCT ATAA AGCA                 GGTAAAAAAGAGCCT  55 16
    FTL_1295 1234218 .. 1234250 -  -2.2  -3.36965   CAAAACAATTACTAA     TGTTAATTATG-ACT CCTC AGTGCATAAACAACA      GTATGAAAAAATACT  45 249
    89256599 NONE
    FTL_1289 1230351 .. 1230370 -  -7.2  -3.01924   TAGCTTGCTTTAACA            CCCT-GCTA TTT TAGCTAGGG            GTGGATGGTATATAA  65 64
    FTL_1288 NONE
    FTL_1287 1226609 .. 1226621 -  -6.3   -3.0682   TTTATCACAGATAGA                TTAGC TTA GCTAA                AATATTACAGACTTT  60 65
    FTL_1286 NONE
    FTL_1285 NONE
    FTL_1284 NONE
    FTL_1283 1222735 .. 1222746 -    -3  -3.87354   TAAAGCCAGAGCAAA                CTAT AAAT ATAG                 CAGCACTTACTCCTT  52 231
    FTL_1278 NONE
    FTL_1277 NONE
    FTL_1276 1216057 .. 1216073 -  -5.9  -3.54935   TAAAGGCTCTGCAAA              TACCAGT ACT ACTAGTA              TCAGCTATAAAAGTT  62 364
    FTL_1271 1211427 .. 1211439 -  -2.7  -4.52897   AGAATTAATAAGAAA                TGACT AAA AATCA                AGTAAATATATAACA  58 73
    FTL_1263 NONE
    FTL_1262 NONE
    FTL_1261 1202994 .. 1203007 -  -2.5  -2.61144   CTATTGGGGAAATAC               TATTT TACT AAATA                CTAAGCTAGCTAGTC  40 510
    FTL_1252 1196731 .. 1196753 -  -3.4  -2.84812   ATCGAGAGTACTAGA           GTACATTTTG TAT CAGAAGGTAC           TCATGGTATGCACGA  44 71
    FTL_1243 NONE
    FTL_1242 NONE
    89256559 1187969 .. 1187979 -  -5.4  -4.25283   ATTGCTTTAGCAAAA                 TCAG TAG CTGA                 TTGAGGATTTTGTGC  65 96
    FTL_1236 1183669 .. 1183679 -    -4  -4.66318   ATTATGGCAATAAAA                 TAGT ACC ACTA                 GCTATAACTATTGGG  66 127
    FTL_1231 NONE
    FTL_1230 1177938 .. 1177948 -  -2.6  -2.96695   TTTTTTATCAAATTA                 TATA ATT TATA                 GCTTAACCAACTGCA  42 28
    FTL_1229 NONE
    FTL_1228 1175882 .. 1175894 -  -6.2  -4.48263   TATACAACATCAAAA                GCCG TTGGT CGGC                ACATCAAAACTTCTT  74 136
    FTL_1225 NONE
    FTL_1224 NONE
    FTL_1223 1173356 .. 1173387 - -10.4  -2.63901   ACTCCATCAACCAAT      CAGAACAAAGATAA TTAC CTATCTTTATTCTG       TAGATAGTGCTACAT  78 383
    FTL_1219 1169482 .. 1169492 -  -2.6  -2.80074   TTTTCTACAACAGGA                 TATA GGA TATA                 CAGCACGGGTTACAA  41 362
    FTL_1218 1167389 .. 1167417 -  -2.6  -5.37043   ACTTTATATAAAAAA       TACTCACAA-AGA TGAA TCTCTTGTTAGTA        TATGCCGCTCATAAA  68 514
    FTL_1217 1166650 .. 1166660 -  -2.6  -4.08693   AAAGTTACAAAAAGA                 TTTT AAC AAAA                 AAGAGTACATATCAT  53 219
    FTL_1216 NONE
    FTL_1215 1165152 .. 1165162 -  -2.6   -4.0162   TTTTCAGATTATAAA                 TTTT AAT AAAA                 AATTACAATATAGTT  51 87
    FTL_1214 1164548 .. 1164558 -    -4  -2.52543   ATTTTTTGTAAGTGA                 GATT TTT AATC                 CTTATATTTTGAATA  45 20
    FTL_1213 NONE
    FTL_1212 NONE
    FTL_1211 1159366 .. 1159382 -  -2.3  -2.94912   CCTTTAAGTTAGATA              TTGTTAT TAT AAAACAA              AATAATTATTGAATT  40 40
    FTL_1210 NONE
    FTL_1209 1157776 .. 1157789 -  -2.5  -4.62336   AGTTGATCCTAAAAA               TTTTA ATGA TAAAA                ATTTTGTCGATTTCA  60 382
    FTL_1206 1156065 .. 1156077 -  -4.1  -3.39488   CAAACATAAATGCAA                CATGC CAA GCATA                GTCATCACTTAGGAA  50 87
    FTL_1205 NONE
    FTL_1204 NONE
    FTL_1203 NONE
    FTL_1202 1150789 .. 1150805 -  -3.7  -3.19653   CGATAATGTTATCAA              TTCATAG TTT CTTTGAA              GGTGCTGCTTTAGGT  49 434
    FTL_1199 1148337 .. 1148354 -  -4.1  -2.75229   TAAAATTTCTAAGTA             TCCCTCA GTAT CGAGAGA              TATATCATTCTTAGT  47 324
    FTL_1193 1141865 .. 1141877 -  -6.3  -3.70919   GTGAAATGCCAATAA                GCTTT ACC AAAGC                TTGTCTAGGTGGTGA  64 349
    FTL_1189 NONE
    FTL_1188 1135847 .. 1135859 -  -3.4  -2.75708   TTTTTGCAAAAAATT                CTTG ATTCG CAAG                CTAGTTTTAGCTTGT  44 101
    FTL_1187 NONE
    FTL_1186 NONE
    FTL_1185 NONE
    FTL_1184 1133549 .. 1133563 -  -4.4   -4.3613   GTGAAAAGAAAAATA               TTATTA CAG TAATAA               TTATTGCAATTTTAA  64 339
    FTL_1178 NONE
    FTL_1177 1128776 .. 1128787 -  -4.4  -4.76193   AACTAGAAGATAAAA                TAGC AGTT GCTA                 ATAAATAGCTAGACA  68 43
    FTL_1174 NONE
    FTL_1173 1124073 .. 1124089 -  -9.5  -2.59935   AAATATCTTTATAAC              CCAAAAC ACA GTTTTGG              CGATGATAGCTTGTA  75 455
    FTL_1172 NONE
    FTL_1171 NONE
    FTL_1170 NONE
    FTL_1169 NONE
    FTL_1168 1110573 .. 1110585 -  -3.5    -3.254   GAGTCATTTATAATA                TTTAA CAT TTAAA                TTTTCCAATAAGCTT  47 88
    FTL_1167 NONE
    FTL_1166 NONE
    FTL_1165 1107946 .. 1107962 -  -2.3  -2.89881   TATTTAGTGTAGATA              TTATCTG ACT CATATAA              ATCTCCTCTTACCCT  40 43
    FTL_1164 NONE
    FTL_1163 NONE
    FTL_1162 1102053 .. 1102065 -  -3.5  -2.83641   TAACCTATGATGATA                TTTTT TTA AAAAA                GTCTGATTTATATAA  45 2
    FTL_1161 1101319 .. 1101331 -  -4.9  -3.35706   AACTAGATTTGATAA                TATTG ATG CAATA                TATGAAATTCAAAAA  55 143
    FTL_1151 NONE
    FTL_1150 1092772 .. 1092790 -  -3.1  -3.52652   TCCACGCAAGTATAA             TGCTGTT GCCAA AGCAGCA             ATGTCAGAGATTTGT  50 325
    FTL_1144 NONE
    FTL_1143 NONE
    FTL_1142 1084094 .. 1084114 -  -7.6  -5.66229   ATTAACAACAAAAAA            CCATAAGC TTTTC GCCTATGG            CTCAATATTTATTGT 100 58
    FTL_1141 NONE
    FTL_1140 NONE
    FTL_1139 1081331 .. 1081353 -  -7.9   -2.7185   ATTATTTTTTAATCA           TTTTTGCAA TAATT TTGCAAAAA           TTAAGCCATATACAT  65 26
    FTL_1138 1080932 .. 1080951 -  -5.1  -5.26316   TCATTGTAGAAAAAA            GTATGAA ATCTTA TTCATAC             TGACTTTAAGATCAA  77 47
    FTL_1137 1079579 .. 1079593 -  -3.5  -5.71712   TGGTATATAAAAAAA               GCCAC AGAAA GTAGC               TTATCGAACTGGTTA  79 66
    FTL_1136 1079228 .. 1079238 -    -4  -4.23298   TAAAGTGAAAAAAGA                 CAAA GGC TTTG                 GTAACAAAAGAGAAA  58 56
    FTL_1134 NONE
    FTL_1133 1076129 .. 1076142 -  -5.3   -2.6472   TAAGAGCTTAGATTA               TGCTA GTTA TAGCA                TAAGTGATAGCTATG  52 4
    FTL_1132 NONE
    FTL_1131 1074459 .. 1074470 -  -5.8  -3.18849   TCTATAGCAGTAATA                TCCG CTTG CGGA                 GCGCATTCTAAAATA  58 325
    FTL_1130 1073791 .. 1073810 -  -9.4   -2.6914   TATTTGTTAGAGAAT            TATGCAGT TGAT ACTGCATA             TGTATATAGTGTAAA  72 181
    89256452 1071997 .. 1072009 -  -3.5  -3.81141   CTCTACATAAAAAAG                TATTT GAT AAATA                TGCTGAAGATCTTTA  53 280
    FTL_1126 NONE
    FTL_1125 1069675 .. 1069687 -  -4.8  -3.41393   ATCACAGATGCACAA                GCAC ATCAA GTGC                TATTAGAATGGGCAA  55 328
    FTL_1118 1063426 .. 1063436 -  -5.4  -4.85129   AGGATATATTAAAAA                 CATC CGT GATG                 ATGGTCGTATAGATT  77 395
    FTL_1114 NONE
    FTL_1113 1057727 .. 1057739 -  -4.9  -5.18357   TAATTTACTAAAAAA                TGTAT ATA ATACA                AAAGTTATTGCTGAT  77 517
    FTL_1111 1056508 .. 1056523 -  -2.6  -5.30155   CGAGTAACTAAAAAA              GATCTT AAGC AAAATC               CTAGTGATAATAATT  72 374
    FTL_1105 1049066 .. 1049076 -    -4  -3.76226   AACTTGATAATATAA                 TCTT TAA AAGA                 TATCACGACAAAATT  54 55
    FTL_1100 1046333 .. 1046349 -  -4.5  -3.59024   TCAGAAAGATCACAA              TCAACTT TCG AAATTGA              TGATAGATTAAGATT  55 100
    FTL_1097 NONE
    FTL_1096 1043518 .. 1043530 -  -3.4  -4.58946   CCACAAAGAAAATAA                GGTA TTTAC TACC                TTTTCTAATTCCAAT  62 310
    FTL_1090 NONE
    FTL_1089 1037408 .. 1037430 -  -4.3  -3.04461   TACCCATCGCCAATA          TAGATA-ACC CTAT GGTATATCTA           CAGTATTGATCATTG  50 12
    FTL_1088 NONE
      isftu2 1035640 .. 1035651 -    -3  -3.70773   TGGGATATCCAAGAA                CTAT TCTT ATAG                 TGTCAGTTTTTATTA  50 191
    FTL_1085 NONE
    FTL_1084 1034106 .. 1034119 -  -6.7   -2.6704   ACAAATATGTATAAT               CCAGA TAAA TCTGG                GGTTTTTAAAACATT  60 162
    FTL_1083 1033604 .. 1033625 -  -3.9  -4.40601   AATTTATATAAGAAA           TAATCATAA ACGA TTATAATTA            TTAGCTAGTTTCTTA  61 7
    FTL_1080 1032075 .. 1032085 -    -4  -3.36837   ATAACTTTTGAAATA                 GTTA TAA TAAC                 ACCTCCACATAGTAA  50 112
    FTL_1079 1031640 .. 1031652 -  -4.8  -3.53055   AAAAAATATATAATA                CCGA CTATT TCGG                ATATCATAGTTGTTT  57 169
    FTL_1075 1027584 .. 1027604 -  -6.3  -2.82432   AAACTACTCAACAAG            CTTTACTAA GAA TTAATAAAG            TAATTGCTAAAAAGC  58 391
    FTL_1060 1013606 .. 1013625 -  -2.8  -3.02946   TCCTTAATTACAAAT            TCTGTGGT TATT ACCACCAA             CCTTTTTGTGAAACA  42 16
    FTL_1059 NONE
    FTL_1058 1012422 .. 1012437 -    -4  -2.71783   TTAAAATCAATTAAC              CAAAAG CTTG CCTTTG               TAAACATTAAATAAT  45 257
    FTL_1054 NONE
    FTL_1053 NONE
    FTL_1052 NONE
    FTL_1046 NONE
    FTL_1045 NONE
    FTL_1044 NONE
    FTL_1043 NONE
    FTL_1042  998349 ..  998365 -  -7.3  -3.15861   GATGATCTTGATGAA              GGCAAAA TGA CTTTGCC              AACAATCTACGCACT  65 293
    FTL_1022 NONE
    FTL_1021 NONE
    FTL_1019 NONE
    FTL_1018 NONE
    FTL_1017  976142 ..  976152 -  -5.4  -3.15999   GCTGTAGATATCCAA                 GACT CTC AGTC                 TATAAAAAGTTTATT  55 508
    FTL_1014 NONE
    FTL_0995 NONE
    FTL_0994 NONE
    FTL_0993 NONE
    FTL_0990  959548 ..  959563 -    -4  -2.77344   GCAGGTGGTAAGAAG              TTACCG AAAA CAGTAA               AAGCTATTATGAAAT  45 90
    FTL_0987  957252 ..  957270 -  -6.8  -4.90906   TTAGAATACTAAAAA             GTCAAATA TTG TACTTGAC             ATTGGTGAGTCAGTT  83 89
    FTL_0986 NONE
    FTL_0985 NONE
    FTL_0984  953631 ..  953645 -    -5  -3.11164   GATAAAAGAAAACAG               CTAAAG CCA CTTCAG               GATAAAATTAAAAAA  52 235
    FTL_0982 NONE
    FTL_0981  950885 ..  950902 -  -5.6  -2.82623   GGTTGTTTATAATGA             CTTGGT TGGTTC ACCAAG              TGCTATGGCAAATCA  52 166
    89256318  936813 ..  936831 -  -7.5  -3.16435   AAAGGAACAAATAAT             GTTTTCC AAGTA GGAAAAC             GTAAATTTGCAAAAA  67 458
    FTL_0967 NONE
    FTL_0965 NONE
    FTL_0964 NONE
    FTL_0963  930190 ..  930200 -  -2.6  -2.68778   TTAGAATGCAAAGAT                 TATA AGA TATA                 TGTTTAGGAAAATAT  40 54
    FTL_0962 NONE
    FTL_0961  929055 ..  929067 -  -2.7  -3.15841   ACAATTTGATCAACA                CCAAT ATT ATTAG                CAATGTTTATACTTT  43 125
    FTL_0960 NONE
    FTL_0959 NONE
    FTL_0958 NONE
    FTL_0957 NONE
    FTL_0956 NONE
    FTL_0955 NONE
    FTL_0954  922688 ..  922698 -    -4  -3.10796   TTTTATCAGGTAACA                 TTCT GTG AGAA                 GATTTATTCTTTTAT  48 257
    FTL_0953  921874 ..  921885 -    -3   -2.5474   TTGGAGCTATAACAT                CTAT AAAT ATAG                 CTTCTCCTGAATCTT  42 41
    FTL_0952  921442 ..  921456 -  -7.2  -2.67406   CAAAGAGATAACTTA               TGTTAG ATA CTAACA               ATAAACTCATAAAAA  62 108
    FTL_0948  917116 ..  917126 -    -4    -4.731   AACGCAGCAACAAAA                 CTAT TGC ATAG                 ACCAAATAAGCCGAC  66 303
    FTL_0945  913968 ..  913987 -    -5  -3.34192   AATTCTTTTAATTAA            TTGCTCAA GCTT TTGGGCAA             CTTCAAGAGGATCTT  55 103
    FTL_0940  910584 ..  910607 -    -4   -2.8934   CTTTAAATTATCATA          TATCTAAAGA TTAT TTTTTAGATA           CAAAAATATTATCTT  46 12
    FTL_0939 NONE
    FTL_0938  908237 ..  908247 -    -4  -4.88222   AGCAAAAGTTAAAAA                 TTCT AAG AGAA                 CATAAACTTATTTTT  70 432
    FTL_0936 NONE
    FTL_0935  906537 ..  906547 -  -3.2  -3.89346   GCTGCACTTGAGAAA                 CGCA GCT TACG                 CTACTACTATCCTTA  52 381
    FTL_0926  898765 ..  898775 -    -4  -3.58726   CTTCTCTATAGACAA                 CAAT GGT ATTG                 TAAGTGGTAATTACA  52 375
    FTL_0923 NONE
    FTL_0922 NONE
    FTL_0921 NONE
    FTL_0920 NONE
    FTL_0919  893836 ..  893852 -  -5.3  -2.52635   AGTTTTATTAGCAAC              TAATTAT AAC ATAATTA              CATAACGTTAAATAT  52 73
    FTL_0918 NONE
    FTL_0917  889506 ..  889522 -  -4.5  -2.80244   CGTCCTAACAAATAG              CTAAATT ATA AACTTAG              TATCTTTTTAATATT  49 131
    FTL_0902 NONE
    FTL_0901 NONE
    FTL_0900  878537 ..  878551 -  -2.2  -2.75803   AGAACACGGTAACTA               TCTATT ACA AATAAA               AATATCACAAGATGA  40 109
    FTL_0886 NONE
    FTL_0885 NONE
    FTL_0884 NONE
    FTL_0883 NONE
    FTL_0882  860300 ..  860310 -  -2.6  -4.69656   AAGTATTTAATAAAA                 TATA ATT TATA                 GCAAATTAATTTATT  60 99
    FTL_0881  859598 ..  859612 -  -2.9  -4.42748   CTATTCGAAAAATAA               CTTTT TTAAC AAAAG               ATTTTAATCTGAGCT  57 276
    FTL_0879  857167 ..  857179 -  -6.3  -3.34424   AAAAATCAAGCAATA                GCATT TGT AATGC                CTAATGCAAGAGTTG  62 171
      isftu2 NONE
    FTL_0867  847178 ..  847188 -  -3.2  -4.87273   AAGACTTTATAAAAA                 GGTA CAA CACC                 TGACAAATTATAATT  68 380
    FTL_0863  842279 ..  842300 -  -2.3  -4.97405   ACTTATAAAAATAAA           TGGCAAAAA ATGT TTCTTGCTA            AGCTAGGACTTAGTA  65 458
    FTL_0860 NONE
    FTL_0859  839467 ..  839477 -    -4  -3.39842   GCATCTAAAAAATTA                 TTCT TCT AGAA                 GCTCAAATTCATCTT  50 12
    FTL_0858 NONE
    FTL_0857  837664 ..  837678 -  -5.8  -4.17762   TATTTGTCAAAATAA               CTTATA TTA TATAAG               TAATATATGACTATA  68 261
    FTL_0844  825852 ..  825868 -  -4.4  -4.66953   CCAATACCTGAAAAA              CAAGCC TTAAT AGCTTG              TAGCGAATTTTTAAA  68 36
    FTL_0842  823811 ..  823823 -  -4.9  -2.92496   CGATAAATAATATTA                TGTTT GCA AAACA                AGAAGCTTTTAATTA  51 230
    FTL_0839 NONE
    FTL_0838 NONE
    FTL_0837 NONE
    FTL_0836 NONE
    FTL_0835  817988 ..  818001 -  -5.3   -3.3573   TAAATTATTTGATAA               TTACG CTTA CGTAA                AATTCTAACCATATA  57 30
    FTL_0834 NONE
    FTL_0833  816561 ..  816589 -  -4.7  -4.34482   GTGTGCAAAAAAATA        GCGATTTATCTAT ATA ATAAACAAACCAC        ATGGGTTGCAATACC  65 2
    FTL_0830  810776 ..  810789 -  -3.1  -4.36863   TCAAGATAAAAAATA               CCAAC AAAA GTTAG                TGGAAAACGTTTTTA  60 397
    FTL_0828 NONE
    FTL_0827  807185 ..  807199 -  -5.8  -5.31275   TTCTAGTATAAAAAA               TATTCA TCT TGAATA               TAAAAGGATAAATTC  84 63
    FTL_0821  803850 ..  803862 -  -4.9  -5.18357   TAATTTACTAAAAAA                TGTAT ATA ATACA                AAAGTTATTGCTGAT  77 407
    FTL_0816  800954 ..  800977 -  -3.2  -2.91912   TTATCTACTTATATA          TTAGATGTAT TGTA ATACTCCTAA           TCATTTACTTTAGCT  43 22
    FTL_0815  800567 ..  800582 -  -3.4  -4.74801   TAATTTCACCAAAAA              TAAATA CTTT TATTTA               CTTACTTATAAAAGT  64 147
    FTL_0814  800051 ..  800083 -  -6.6  -2.63623   TTTTTTAAAACATAT     GTAAGTTAACTAAGT TTTT ACTTA-CTAACTTAC      CAGTAATCTGAAGAG  60 22
    FTL_0810  798411 ..  798422 -  -4.4  -3.41262   TAGATAATAGACTAA                GCTT ATTT AAGC                 AACTTATATAGAAAT  53 79
    FTL_0803  788171 ..  788181 -    -4  -3.33696   AAGAGACAATCAAGA                 TAGA TTC TCTA                 GAGCTGTCTTCTCAG  50 166
    FTL_0795  780667 ..  780678 -  -4.4  -3.66784   TGAGGTTCAACACAA                TCCA TCCA TGGA                 ACTCGCTGGCAAGGT  55 265
    FTL_0785 NONE
    FTL_0784  769614 ..  769627 -  -2.4  -3.69663   AGTATTATTCAATAA               GCAT CAATAT ATGC                TGAGCATTTCTGACT  47 1
    89256156  768174 ..  768185 -  -4.4   -3.2697   ACATATTTAGAAAAG                CCTA AAAT TAGG                 TGGTAGATGTGGAGT  52 334
    FTL_0768 NONE
    FTL_0767  756547 ..  756563 -  -5.2  -3.91488   AATTTTTTTAAATAA              CGAAAT GGATG ATTTCG              CTGCTAAAGTTGGCG  63 481
    FTL_0761 NONE
    FTL_0760  750592 ..  750602 -  -5.4  -3.06492   GTATTGACCTTAACA                 TGAG AAG CTCA                 TAATTTTAGAGTTAT  54 282
    FTL_0759  749815 ..  749828 -  -6.7  -3.26719   TTGAGAAATACTTAA               TAGGC TAGA GCCTA                AAGATAATGTTGTAT  63 178
    FTL_0753 NONE
    FTL_0742  731666 ..  731676 -  -2.6  -5.71983   CCAACTACAAAAAAA                 TATT ATG AATA                 CAAAAAGATAATTGT  80 235
    FTL_0739 NONE
    FTL_0738 NONE
    FTL_0737 NONE
    FTL_0736  725354 ..  725365 -    -3  -3.29508   AGAACAAAGAGTTAA                TATC TGGT GATA                 ATTATTTTTTAATAT  46 71
    FTL_0731  720657 ..  720674 -  -3.5  -4.98255   TGCCAAGTATAAAAA             TATAGCCT GCT AGGCT-TA             AAATTAGTACATTCT  67 238
    FTL_0724 NONE
    FTL_0723 NONE
    FTL_0722 NONE
    FTL_0721  711894 ..  711916 -  -3.4  -4.87892   TCTTAAGAAAATAAA           TCAACCACTA AGC TCGTGGTCAA           ATGATGATTTAAAAG  68 217
    FTL_0717 NONE
    FTL_0716 NONE
    FTL_0715 NONE
    FTL_0714  704194 ..  704204 -  -2.6  -2.98942   ATTTGCTTATAGACA                 TTTA TAC TAAA                 TAACGGGCTTTTATG  42 16
    FTL_0713  702987 ..  703005 -  -2.4  -4.29621   CATAAAGAAATTAAA             GTAGTTAA AAA TTACCCAC             AAATAAAAAAAGGAT  55 18
    FTL_0710  700218 ..  700233 -    -4  -3.71279   AAGATTCAAAATGAA              GCTGAA GGGA TTCAAC               AAGTTTACGATAGAC  55 140
    FTL_0708 NONE
    FTL_0707  696683 ..  696698 -  -4.7  -2.70946   TCCTGTTACAAATAT              CTCAG ATGTTG CTGAG               TGTACTAGTTTTCTT  50 378
    FTL_0705  693843 ..  693853 -  -2.6   -4.6902   TGATAATCTTAAAAA                 TAAT ATT ATTA                 CCGCTAAAAGTTTAC  63 387
    FTL_0703  692267 ..  692281 -  -4.4  -5.24989   CTAGAGATTAAAAAA               TAAATT AAC AATTTA               TGAGATTTAAGATTT  76 39
    FTL_0702  690286 ..  690300 -  -7.2   -4.3851   GAGATTAAACAGAAA               GTAGAT GAT ATCTAC               AAAGCTATGAACATG  78 285
    FTL_0699 NONE
    FTL_0698 NONE
    FTL_0697 NONE
    FTL_0696 NONE
    FTL_0695 NONE
    FTL_0694  682122 ..  682132 -  -2.6  -4.25053   GCAGAATATAAATAA                 TTTT CTT AAAA                 GCGATGATATCAAAA  55 422
    FTL_0692  680935 ..  680950 -  -4.6   -2.9544   TAGCATAAGAGTATA              GCGTGC TTCG GCAAGC               CCATTAACCTCTTGT  49 129
    FTL_0691  679251 ..  679266 -  -6.2  -2.73468   TAAGATTGTTAATTA              CTAGAA CTAA TTCTAG               CAAAAAAACAAAGTA  57 96
    FTL_0690  677482 ..  677498 -  -5.9  -2.52543   ATGTTTCGCAAGGCA              TTTGGTA AAA CACCAAA              ACAGTATTTCTCTAG  54 65
    FTL_0688  675033 ..  675044 -  -4.4  -3.31443   CCTATAATAATTTAA                TGCA TTAC TGCA                 ACAGGCGCACCTGTA  52 10
    FTL_0687 NONE
    FTL_0686 NONE
    FTL_0685 NONE
    FTL_0684  670909 ..  670935 -  -3.7  -2.97017   AATCTGAGAATGATA         CTCCAGATG TTACTCCTC CTTCTGGAG         ATAAACTGACTGCAT  46 189
    89256072  669400 ..  669414 -  -7.2  -2.75876   AAAATGTAGAAATAG               GCAATA TAT TATTGC               TATATATAAACTTAA  62 60
    FTL_0681 NONE
    FTL_0680 NONE
    FTL_0679  666299 ..  666320 -  -5.3  -2.57266   ACTATAATGAAAACT           TAAAAGCTA TTTT TAACTTTTA            GAATATAAACCAAAC  52 49
    89256068  664810 ..  664820 -  -5.4  -3.28924   TATTTGTGGCGATAA                 TGCT GGT AGCA                 AACTTACAAAAGCCC  55 445
    FTL_0675 NONE
    FTL_0674 NONE
    FTL_0673 NONE
    FTL_0672 NONE
    FTL_0671  658931 ..  658962 -  -4.6  -3.41602   TTTATGCGATGACAA      TTCATAAAACTC AAGGCTCA GAGTTTGATGAA       ATCGTGATTATTCTT  53 220
    FTL_0664  645443 ..  645459 -  -7.3  -3.12521   GTGATTAAAACTAGA              CCTGATG ATT CATCAAG              AGAATTACATGATTC  63 117
    FTL_0662  644065 ..  644085 -  -8.3  -2.90714   TGAAATTGGTAGACA            CAAGGGACT TAA AATCCCTCG            GAGCTTAACCTCCGT  69 270
    FTL_0659  640972 ..  640989 -  -4.3  -3.80094   GTTAAACTAAGACAA             TTAAAAA ATAA TTTTTAA              AACAGATGATTTTTC  57 103
    FTL_0652  635182 ..  635192 -  -3.2  -3.17797   TGCAGATATATGCAA                 CCAA GTA CTGG                 TGATAGAGGAGATGA  46 436
    FTL_0651  633674 ..  633684 -  -5.4  -2.87463   AAGCTGCTCGACATA                 GCAA TAG TTGC                 TAGCAACAATAAGTA  53 229
    FTL_0650  631225 ..  631235 -  -2.6  -3.17362   AGATAATAGTTAAGA                 TTAT AGT ATAA                 ATCGTTAGATAAATT  43 127
    FTL_0649 NONE
    FTL_0648 NONE
    FTL_0647 NONE
    FTL_0646  628493 ..  628509 -  -3.7  -4.09827   CATAATAGAAGGAAA              TATTCGC TAC GCTAATA              CATAATATGTAAAAC  57 176
    FTL_0644  626668 ..  626679 -  -4.4  -3.80573   TTTAGTAGTATTAAA                GTTC ATAA GAAC                 TATATATATTATTGT  57 508
    FTL_0642 NONE
    FTL_0641  625470 ..  625480 -    -4  -4.15249   AAATATTAAACTAAA                 TTCT TTA AGAA                 AAATATAGTCGACTA  58 205
    FTL_0640  624976 ..  624986 -    -4  -2.75982   ATATACTAGAAATAT                 TAAC TTA GTTA                 TCTATTTTTATGATA  45 19
    FTL_0639  624077 ..  624087 -  -4.6  -3.30441   CATTAGTTTTCATAA                 CAGC GAT GCCG                 ATTAAAAGAGCCATT  51 258
    89256022  618928 ..  618946 -  -3.2  -5.86332   GGAAGCCAAAAAAAA             TAATATTG ATG CAATATTT             GTCTTAGGTCATCCA  81 270
    FTL_0627  616057 ..  616071 -    -5  -3.00525   TTGCCTTAAATGAGA               TAGCTA TAA CAGCTA               GTAGAGGTTTGATGT  52 441
    FTL_0625  614101 ..  614113 -  -6.3  -2.94099   CTTCGCTACTATACA                CAATG TAC CATTG                GTTTTAGCTGGGTTT  58 377
      isftu2  611341 ..  611353 -  -4.9   -3.7282   CGATTTTATGAATAA                TATTG TGC CAATA                CTGCTGATTGATGTC  59 472
    FTL_0617  607412 ..  607431 -  -2.2  -3.97753   AAATAGTAAAAAAAT            TTATATAG CTAA CTACACAA             GAAGGTCATGCTGAA  50 240
      isftu2 NONE
    FTL_0611 NONE
    FTL_0610  600625 ..  600635 -  -2.6  -4.53303   TAGTTGGATATAAAA                 TTAT AAA ATAA                 ATACCAGAGCAACCC  58 285
    FTL_0586 NONE
    FTL_0585 NONE
    FTL_0584 NONE
    FTL_0583  560943 ..  560959 -  -4.5  -3.33737   TATTAATGTTCAGAA              TTATTAG CTA CTAACAA              GCTTCAATAATACCA  53 19
    FTL_0582 NONE
      isftu2  554054 ..  554064 -  -2.6  -3.52204   TGATTTTTAAATTAA                 TTTT ACT AAAA                 AGCTGATAAATATAT  47 180
      isftu2  547120 ..  547137 -    -2  -4.56702   TCTTAAGCAAAGAAA             TACCAT CTAAAT ATGGCA              TCATAGTTATTAGTA  57 193
    FTL_0561 NONE
    FTL_0560 NONE
    FTL_0559 NONE
    FTL_0558  540503 ..  540518 -    -4   -4.4846   GAATGTAACAACAAA              TACAAC TAGA GCTGTA               ATATTATAATTTAAA  63 127
    FTL_0557  539742 ..  539753 -    -3  -4.83677   AAAACAAAAGCAAAA                TTAG CACA CTAA                 ATTTAATTTAAAAAG  65 49
    FTL_0548  531021 ..  531034 -  -3.9  -3.08738   AACAACGGTATTTAA               CTAAT GTGA ATTAG                TAAAATTTAGTTTTC  48 40
    FTL_0547 NONE
    FTL_0546  528771 ..  528787 -  -2.3  -4.47707   TTGTAGCAAAAATAA              CTAACAG TTT CTATTAA              TAACTAAATCAATGA  57 9
    FTL_0545  527922 ..  527935 -  -2.5  -3.09933   GCTTAACTTATTTAA               TATAT TATC ATATA                GAAGTGATTAAGAGG  42 49
    FTL_0544  527002 ..  527018 -  -2.2  -3.33696   CGGTGCTCTAACCAA              CTGAGC TATAG GCCCAA              AACTTAGAGACGATT  44 87
    FTL_0532  513173 ..  513187 -  -2.8    -3.281   TTGTAATTTACAAGA               CCAAGA GCT CCTTAG               CTTCAGCTGAAGGCA  43 3
    FTL_0531 NONE
    FTL_0530 NONE
    FTL_0523 NONE
    FTL_0522 NONE
    FTL_0521 NONE
    FTL_0520 NONE
    FTL_0519 NONE
    FTL_0518  499457 ..  499471 -  -2.2   -2.7395   AGACATTTTTGAAAC               TAATAT CAC ACATTA               TCGAAATAGTATTAG  39 37
    FTL_0517 NONE
    FTL_0516 NONE
    FTL_0515 NONE
    FTL_0514 NONE
    FTL_0513  496345 ..  496359 -  -2.2  -3.28889   ATATATTAATTAATA               TATTCT TCT AAAATA               GTTTTAGCACCATGC  43 1
    FTL_0512  495906 ..  495921 -  -5.4  -4.90778   CTTAGCTAAATAAAA              GCCCAT TCCG ATAGGC               TCAGAGTTCTAATTA  75 186
    89255917  493550 ..  493562 -  -3.4  -4.42386   GGGCGAGTCAGAAAA                GATG CAAAT CATC                AAAATATCTTTGCAG  60 455
    FTL_0507 NONE
    FTL_0506  490000 ..  490016 -  -8.1  -3.14931   GGTATTGGTTACCAA              GAGAAAT ATT ATTTCTC              ACCTGGAAGTGTTGG  70 508
    89255910  488378 ..  488401 -  -7.6  -3.16676   GCCATCAAGCGAATA          TGACATATTT AGAC AAATATGCCA           GTGAGTTTAATATAG  67 169
    FTL_0494  479854 ..  479873 -    -2  -4.74504   ATGCTAAGTCAAAAA            GGCGTATC TTGT GATTTGCC             AAAAGGCTATGTTTG  59 96
    FTL_0483 NONE
    FTL_0482 NONE
    FTL_0481  459156 ..  459167 -  -4.4  -4.08945   ATGACTCGCTTAAAA                GAAG AAGG CTTC                 ACGATAGCATATCCT  62 499
    FTL_0469 NONE
      isftu2 NONE
    FTL_0467  442312 ..  442324 -  -3.4  -3.78934   GCTTTTTGATAAGAA                TCCT GTGTT AGGA                ATAGCAGCTTATAAT  52 270
    FTL_0465 NONE
    FTL_0464  438471 ..  438482 -    -3  -4.60797   TGTGCAGAGAGAAAA                GATT TTGT AATC                 AAAGAGTTTGATGCA  62 213
    FTL_0458  432671 ..  432697 -  -3.8  -2.95207   TGAAATTATAATAAC         GAAAATTTAGAC TGA GTAGAAATTTTC         CTTTATCCTTACAAA  46 132
    FTL_0457 NONE
    FTL_0456  432037 ..  432052 -  -2.6  -4.82901   TGTTTGGGATAAAAA              TTTTCG TTCG CAAAAA               GCAGTAGCAAAGCTA  63 130
    FTL_0450  425048 ..  425067 -    -3  -3.57615   TCAATATTCTGGAAA            TTTTGAGCA AAT TG-TCAAAA            ATAGATTTAAATGCT  50 291
    FTL_0448  423138 ..  423154 -  -6.7  -3.66908   TGTTTTCAAAAGTAA              TTCTTAA ATA TTAAGAA              ATAATATCTCTTAGA  66 36
    FTL_0447  421862 ..  421876 -  -5.8   -2.6544   GACTAGAAGATTAAT               TAATAG TAT CTATTA               GTATAATTATTTATC  55 126
    FTL_0445  414200 ..  414210 -  -5.4  -3.08201   TAATACTGCTAAAAT                 TGCT GAT AGCA                 TGTAAAAATAGTGTA  54 486
    FTL_0444 NONE
    FTL_0443  410690 ..  410706 -  -2.9  -3.58199   AGTAAATGTAGAGAA              CTTAGCA AAC CGCTATG              GTATCCAAATCATAA  48 156
    FTL_0437 NONE
    FTL_0436 NONE
    FTL_0435  399655 ..  399665 -  -3.2  -2.87018   TAGAAGATAATATTA                 CCCA TTA TGAG                 AAATTGACAAGATAT  44 392
    FTL_0433  398734 ..  398744 -    -4  -4.41616   ACTTTTTTAAATAAA                 CTAT AAA ATAG                 ACTAATCTTAAAAAT  61 73
    FTL_0426  392338 ..  392351 -  -5.3  -3.65603   AAACAGCCTCAACAA               GATAC TAGT GTATC                AGCTACAAGCTATGC  59 173
    FTL_0419 NONE
    FTL_0418 NONE
    89255828  384775 ..  384787 -  -4.9  -5.18357   TAATTTACTAAAAAA                TGTAT ATA ATACA                AAAGTTATTGCTGAT  77 292
    FTL_0415  383523 ..  383535 -  -2.7  -4.13995   TTTTTATAAAGCAAA                TCACT TAA AGTAA                AAATTAATTTGTAAT  53 176
    FTL_0414 NONE
    FTL_0413 NONE
    FTL_0412 NONE
    FTL_0411  378477 ..  378496 -  -3.6  -2.78992   ATTTATCGCAAGAAC            TAGATGAT TATT ATCAACTA             CTTAACGATAATGGT  46 498
    FTL_0409  377196 ..  377217 -  -3.2  -4.51097   TCAATTATTACAAAA           TATATTTA CAATGT TAAATATA            TAGTTTTTATACTAT  60 317
    FTL_0404  372540 ..  372550 -  -2.6  -3.49898   AAAAAATATCCACAA                 TAAT TAA ATTA                 CTTTACTAGCCCAGC  45 23
    FTL_0401 NONE
      isftu2  370209 ..  370222 -  -5.3  -3.89412   ATTTAAATGATGAAA               CTGAT GAGT ATCAG                CTACTTCAAGCTAAA  61 247
    FTL_0392  361808 ..  361821 -  -6.7  -3.51934   TCCTTTGGAGAAATA               CCTTG CTTG CAAGG                GGAGGTGGTTTTGGA  66 407
    FTL_0391 NONE
    FTL_0390  359730 ..  359751 -  -8.1  -3.90922   ATTGGTGCTAAAGAA           GGGTTGACAC ATG GT-TCAACCC           CTACAAAAACTGTTG  78 244
    FTL_0387  355541 ..  355553 -  -4.9  -4.51363   CAGCAAATATCAAAA                TTGAT GAT ATCAA                TAAAGGTTTTGCTGA  68 126
    FTL_0382  352517 ..  352529 -  -2.7   -3.6581   AGTATGCTTAAAATA                CCTTT TTC AAAGA                AATAGTTCTTTGCAC  47 5
    FTL_0379 NONE
    FTL_0378  349805 ..  349817 -  -2.7  -3.14468   TTTGACCATATTTAA                TAGAC AAA ATCTA                TAACTGATTAGACTA  43 45
    FTL_0377 NONE
    FTL_0376 NONE
    FTL_0375 NONE
    FTL_0374 NONE
    FTL_0373  344940 ..  344954 -  -2.8  -2.78018   ATGTTCTAGCAATCA               CAGC TGGGATT GCTG               CAGGTATGGAGTTTG  42 421
    FTL_0370  342548 ..  342562 -  -2.1   -3.5594   AATCCAGCGGTTAAA               CCATG ATAAA CATAG               CCAAAAACAATAAAC  46 333
    FTL_0361 NONE
    FTL_0360  336026 ..  336040 -  -4.4  -3.10981   AGGCTAAAATAAGTA               TTAAAA GGT TTTTAA               TTGATGGATAAATTG  50 47
    FTL_0359  335035 ..  335059 -  -4.5  -2.87647   AGTTATTATAGTATA          TTTAAACTA GAAATAG TAGTTTAAA          CAATTTTTCCGGGAG  49 21
    FTL_0358  334495 ..  334505 -  -5.4  -3.46068   TGCTGAAGGCAAAGA                 CTTC TCT GAAG                 AAGAGTTTGCAAAAA  57 147
    FTL_0356 NONE
    FTL_0355  332381 ..  332395 -  -2.2  -4.58424   TACCATCATAGAAAA               CTTTTA TCA TAAAAA               TTCCTTGATTATATA  57 34
    FTL_0354 NONE
    89255774 NONE
    FTL_0352  330602 ..  330613 -  -4.4  -4.12198   TAGAATTTGCTAAAA                TTGG TATT CCAA                 TGACAATAATCAATA  61 48
    FTL_0330  314408 ..  314419 -  -4.4  -2.93532   ATCTAAATGAAGAAT                CATC GGTT GATG                 GTAAGAAAATAATAG  48 59
    FTL_0325  310226 ..  310244 -  -4.7  -3.42373   TAAATACTCTAAATA             TTTTCTT TGATT AAGAAAA             TCGATACTCTCTTGA  55 189
    FTL_0320  305866 ..  305883 -  -2.8  -3.96216   TTGGTAGCTAAATAA             CTAAAA ATTATA TTTTAG              TGATTAGTAGTAAAA  51 124
    FTL_0319  304484 ..  304499 -  -3.4  -2.80074   GTTCTTATAACAGTA              TTATTA TGCT TAATAA               AAATTTCTTAGTAAA  45 59
    FTL_0318  304065 ..  304084 -  -9.4  -4.19215   GACAGTTAAAAAATA            TTGGTAGA AAAC TCTACCAA             TTTTAATTATGCTAA  88 151
    FTL_0317  303331 ..  303341 -  -2.6  -3.34801   AAAATATGATAAAAG                 TATT TGG AATA                 AATAATTGTACAAGC  47 382
    FTL_0313 NONE
    FTL_0312  301251 ..  301267 -  -3.7  -2.88663   AGGTACTGCTACAGA              TCTTCCG CCG CAAAAGA              AGAAAAAGTAAGGGG  45 56
    FTL_0307  293300 ..  293313 -  -4.5  -3.71378   TATGGCACACCCAAA               GGGAT TCGA ACCCC                TAACCGCTCGGTTCG  57 107
    FTL_0306 NONE
    FTL_0305 NONE
    FTL_0304  289917 ..  289929 -  -4.9  -4.62168   ATCCAAATTACAAAA                TATTG CGA CAATA                ACGTGTGGATCAATG  68 155
    FTL_0294  278798 ..  278808 -    -4  -3.02144   TGATTTTCCCTAAGA                 CTTT TAT AAAG                 TTTATAGTTTTGGAA  48 77
    FTL_0293  278316 ..  278334 -  -3.2  -2.73875   GGTTTTGCAATATGA             TTGGAT TTTGATT ATCCAA             ATAGATTAATGCTCA  42 31
    FTL_0291 NONE
    FTL_0290 NONE
    FTL_0289  273645 ..  273659 -  -4.2  -3.20382   CTGCACAGCTACTAA               CGGCTA TCT TAGCAG               CTATTATTTGGTTAA  51 442
    FTL_0287  272731 ..  272747 -  -3.7  -2.93381   TAAATTCTTAAAGTA              CTACTTG TAA CAAGTAT              ATATAAAATTAATTT  45 67
    FTL_0286  271793 ..  271812 -    -5  -2.87501   TGGTATGAAATATGA            GATGGC TAAGTGCT GCCATC             CTGTTTATCCTGATC  51 293
    FTL_0282  266627 ..  266639 -  -4.1  -4.20918   GGTAATGGTAAGAAA                CTTCG TGT CAAAG                GTAAAGGCGGAGCTG  62 377
    FTL_0280  265017 ..  265027 -  -3.2  -4.18197   ACTTTTTAGTTAAAA                 TGCC ATT AGCA                 GGACAAGGTTTTTTT  57 158
    FTL_0275 NONE
    FTL_0269  254972 ..  254982 -  -2.6   -5.1471   ATTATAAAAAAGAAA                 TTTT AAG AAAA                 ATAAAGAATTAGTAT  65 34
    89255701  253899 ..  253917 -    -4  -4.23988   GGATATGAAAAAACA             TACATATA CAT TATATATA             GTTAATCCGAGAGTA  58 27
    89255699  250492 ..  250504 -  -2.7  -3.45911   TTGAAAGAAATAAAG                CATTT TCT AAACG                AATTACTGAAATTTC  47 282
    FTL_0223 NONE
    FTL_0222  223349 ..  223365 -  -7.9  -2.79501   TAGAGGCCTAGGACA              CCGCCCT TTC ACGGCGG              CAACAGGGGTTCGAA  66 120
      isftu2  220327 ..  220349 -  -6.4  -2.94747   TTATGGGACCATATA           TCTTGCATCA AAA TGATACAAAA           AAGTTTATCTATGCA  58 224
    FTL_0215 NONE
    FTL_0214  213992 ..  214002 -  -2.6  -3.34398   GCTGTCTTCTAAAGA                 TATT TAT AATA                 TTCTACAGCCTCATG  47 228
    FTL_0199 NONE
    FTL_0198 NONE
    FTL_0197  198487 ..  198499 -    -2   -2.5919   TAGCAGATTAAGCTA                TACT TTGAT AGTA                AGCTTTAAGCTTTAG  39 37
    FTL_0196  197147 ..  197164 -  -2.8  -3.91897   TTTTGGATGTATAAA             TCTATA CAGTCT TATAGA              ACCGATACAGATAGA  53 254
    FTL_0190  190447 ..  190457 -  -5.4  -3.16736   TAAATCAATAAATTA                 TGCT GAA AGCA                 TTGAAAATAAAGGCT  56 306
    FTL_0189 NONE
    FTL_0188 NONE
    FTL_0187 NONE
    FTL_0186 NONE
    FTL_0173  176759 ..  176779 -  -4.7  -3.53091   ATTTTTTTGTTCAAA            CTAGCCTAG CAA CTATGCTAA            TAATGATTTGGTATA  57 70
    FTL_0172 NONE
    FTL_0171  174279 ..  174298 -  -9.4  -2.53911   CTAATTCTCAATTTA            GTTATAGC TTAG GCTATAAC             TTTTTTGAAATCACA  72 264
    FTL_0169  173083 ..  173096 -  -2.5  -3.85698   TTTTTTTTTCATAAA               TAAAT TTAA ATTTA                AAGCTACTAATATAA  49 80
    FTL_0168 NONE
    FTL_0167  169580 ..  169593 -  -2.5  -3.01511   AATTAAACATCAAAT               TTTAT TTTT ATAAA                TTGTTGTAAAATACT  42 6
    FTL_0166  168587 ..  168604 -  -4.3  -3.40775   ATTTTTATTTAAATA             TATTTTT GCTC AAAAATA              CAGTTTTTAGATTAT  53 83
    FTL_0165 NONE
    89255598  167379 ..  167391 -  -3.3  -3.66178   GCTGCTAATGCTAAA                GCAGT AGA ACGGC                TTTTTTTATCACCAA  50 56
    FTL_0163  167112 ..  167128 -  -3.7  -2.94218   ATCTGGTATCAGATA              CCTTGTA ACC TAAAAGG              TTATGATTACCATTA  45 113
    FTL_0162  166202 ..  166226 -  -5.9  -3.63073   TATATGCCGGAACAA          TATCATAAATA GCA TATTTACGACA          AAAACTAACATCTCT  62 191
    FTL_0160 NONE
    FTL_0159  164213 ..  164229 -  -2.3  -5.05577   AAATTAAACTAAAAA              TATTTAC TCG GTAAATT              GCCTTAATCTAGTAT  64 12
    FTL_0157 NONE
    FTL_0156  160538 ..  160555 -  -2.7  -4.08164   AAAATCCTATATAAA             TGTGATG TTTT CATAACA              TCATGAAATAATGTC  53 228
    FTL_0144  149488 ..  149514 -  -2.4  -4.58076   ATAAGGGAGAGAAAA         CTTATTTTATTA AAG CAATACAACAAG         ATTCTAAAGAAGATT  58 39
    FTL_0137  143034 ..  143049 -  -3.3  -3.66165   AAATAAGTAAATCAA              CTCTA AAGCTG TAGAG               AAAAATCTTATCAAA  50 70
    FTL_0136  141466 ..  141480 -  -2.2   -2.5076   AAGTAGTATTAAGAT               TAATTC AAC AAATTA               CACAAATGAGAAAAT  39 356
    89255572 NONE
    FTL_0134  139985 ..  139999 -  -5.8  -3.70773   TGGTAGATGTAATAA               TGATAA TTA TTATCA               AATATTTATTATTAT  64 23
    FTL_0133  137577 ..  137589 -  -4.1  -4.89562   TTAAAACTAATAAAA                GTTGA AAG CCAAC                ATAATCTTAATTTTT  68 89
    FTL_0132  134151 ..  134167 -  -6.7  -3.17941   ATTATAGCGTATTAA              TGATTTT TTT AAAATCA              AGAGATTAAACAATA  63 51
    FTL_0131 NONE
    FTL_0130 NONE
    FTL_0129  131556 ..  131568 -  -3.4  -3.61894   AATGCCTTTTAATAA                TGCT GAAAG AGCA                GAGTTTTCGCCACGG  50 271
    FTL_0126 NONE
    FTL_0125 NONE
    FTL_0124 NONE
    FTL_0123 NONE
    FTL_0122  115934 ..  115946 -  -3.5    -3.254   GAGTCATTTATAATA                TTTAA CAT TTAAA                TTTTCCAATAAGCTT  47 88
    FTL_0121 NONE
    FTL_0120 NONE
    FTL_0119  113307 ..  113323 -  -2.3  -2.89881   TATTTAGTGTAGATA              TTATCTG ACT CATATAA              ATCTCCTCTTACCCT  40 43
    FTL_0118 NONE
    FTL_0117 NONE
    FTL_0116  107414 ..  107426 -  -3.5  -2.83641   TAACCTATGATGATA                TTTTT TTA AAAAA                GTCTGATTTATATAA  45 2
    FTL_0115  106680 ..  106692 -  -4.9  -3.35706   AACTAGATTTGATAA                TATTG ATG CAATA                TATGAAATTCAAAAA  55 143
    FTL_0108 NONE
    FTL_0105   99093 ..   99109 -  -2.3  -4.36914   GCTTTCTTTAGAAAA              GTCATTA TAG TAATTAC              CTATTTAATTAAAGA  55 34
    FTL_0104 NONE
    FTL_0103   98205 ..   98222 -  -2.7  -2.71416   CATTATGGATATAAG             GGTAGTT TGCA AACTAAC              ACAAATTATACATTT  40 203
    FTL_0102 NONE
    FTL_0101 NONE
    FTL_0100   95316 ..   95326 -  -2.6   -3.1829   ATATTATCACTAATA                 TTTA CCC TAAA                 GGCTAGAGTAGAAAG  43 57
    FTL_0099 NONE
    FTL_0098   92845 ..   92855 -  -3.2  -4.27846   AAATAAAATTACAAA                 CTCC TTA AGAG                 GATTTAGTATGTCAC  57 442
    FTL_0094   89324 ..   89336 -  -2.7  -3.56558   TTATAATTTAGATAA                TTGAT TAA ACCAA                TTTTATTTAGAGAAT  47 28
    FTL_0093 NONE
    FTL_0092   85620 ..   85631 -  -3.6  -3.44794   AATTCATGATGATAA                GCGC GTAG ACGC                 TTGTATAATACCGAT  49 76
    FTL_0089   83609 ..   83622 -  -2.5  -4.83615   GATTCTCCATAAAAA               TTTTT GTTT AAAAA                ATAACTATATAATTT  63 155
    FTL_0088   82805 ..   82824 -  -2.2  -3.44284   TTGCTACTAATAATA            GATGAA CTATCTTT TTCATC             TGTTTACCTCTTTTA  44 38
    FTL_0087 NONE
    FTL_0082   78239 ..   78251 -  -6.3  -3.11291   GCCATAATCCCAATA                CTACT ATA AGTAG                GCAATATACCAATCA  60 351
    89255523 NONE
      isftu2   75683 ..   75694 -    -3   -4.5477   CAATAGACTATAAAA                CTAT ATTT ATAG                 CCACAGTAATAATAG  60 262
    FTL_0078 NONE
    FTL_0077 NONE
    FTL_0076 NONE
    FTL_0075 NONE
    FTL_0074   71737 ..   71757 -  -5.6  -3.14257   CTAAAAAGTAAAGTA            TTGATTAT ACAAA ATAATCAA            AAATTAACTCTTAGC  57 29
    FTL_0073   70433 ..   70443 -  -3.2  -3.10715   TCCATTACTATTTAA                 GCAG TCA CTAC                 AAGCTATCGAGCTAA  45 269
    FTL_0070   66736 ..   66748 -  -4.9  -3.25881   ATAGCAAATATTCAA                GAAAA TCA TTTTC                TCATAGTTAATTGCT  54 525
    FTL_0062   61537 ..   61555 -  -2.5  -4.74285   ATTGATAAGATAAAA             GATATAA AGCTA TTATACC             ACTAGATAGAAATTT  60 27
    FTL_0061   60046 ..   60063 -  -7.1  -4.21607   GTCACGGAAGATAAA             GCATATT GTTA AATATGC              TAGTTCAATTCAAAG  75 433
    FTL_0058   57702 ..   57712 -    -4  -3.42503   TGGTAATATGGATAA                 TCTT TGG AAGA                 TACCTTTTTTTATCA  51 204
    FTL_0056   55849 ..   55871 -  -7.8  -3.27951   TATTTTATTACAAGA           GTGAAAGTAT TTC ATACTATCAC           TGGTAGGAGATATGC  68 288
    FTL_0055 NONE
    89255501   54221 ..   54233 -  -3.5  -3.59262   TTGTATATCTCCAAA                TATTT CGA AAATA                TATTCTTGATCAGCT  50 200
    FTL_0053 NONE
    FTL_0052 NONE
    FTL_0051   52257 ..   52273 -  -2.3  -5.33405   CGCACCAAAGAAAAA              GTTTAAA ACA TTTAATC              GCGACTCACTCTTGC  67 69
    FTL_0050   51290 ..   51304 -  -5.8  -4.67552   TGTATCAAAAAATAA               CTTATA CAG TATAAG               TCTTATAGTGATTTT  75 204
    FTL_0049 NONE
    FTL_0048 NONE
    FTL_0047   49462 ..   49495 -  -4.5  -4.19704   GAATTGTATGCAAAA     CTGCTTAGTGCTACG CTAA CGTAGTTCAAAGCAA      AAAGGAAATAAAAAA  61 229
    FTL_0044   44073 ..   44085 -  -3.4  -5.11033   GATAAGGTCAAAAAA                GTTG ATGAG CAAC                TTTATCCAGCGATAA  71 247
      isftu2   42578 ..   42588 -    -4  -3.86822   TAAGTGGTGCATAAA                 TTCT GAT AGAA                 AAATTATCATCTTTC  54 176
    FTL_0041   42037 ..   42049 -    -2  -3.60336   AAGACAAAAGACGAA                TACT AGCTG AGTA                CTTAGTCGAGAATAT  47 54
    FTL_0039   40622 ..   40632 -  -3.2  -2.96722   TTTATAGGGATAAAC                 CGCT TAT AGCA                 CGTTGAAATATAAAA  44 68
    FTL_0038 NONE
    FTL_0037   38074 ..   38086 -  -4.1  -2.87564   CTATTGGCTGAGATA                CAAGC AGA ACTTG                AGCTTTTAGAAAGTG  48 521
    FTL_0034   35649 ..   35659 -    -4  -2.91924   TGAGTTTTGATAAAG                 CTAA AAT TTAG                 AAAATAATTAATTAT  46 37
    FTL_0032 NONE
    FTL_0030 NONE
    FTL_0029 NONE
    FTL_0028   26295 ..   26309 -  -5.8  -3.46088   ATATGCTATTAAACA               TGATTT TAC AAATCA               AGATTTTTATGGGTT  61 88
    FTL_0025   24547 ..   24560 -  -5.3  -4.86385   ATTGTCAAAAACAAA               GCTAT AAAT ATAGC                TTTTAATTAAATATT  75 220
    FTL_0024   22885 ..   22902 -  -3.5   -4.9725   ACTCCCAGACAAAAA             GCA-AAGA CCG TCTTATGC             GGAATATGAACGGAT  67 328
    FTL_0021   19517 ..   19527 -  -5.4  -3.37236   AAGTTAACGCTATAA                 TAGC TAA GCTA                 AAATACTGATGATAC  57 53
    FTL_0020 NONE
    FTL_0019 NONE
    89255466   15813 ..   15823 -  -6.8  -3.58522   ATGATTACGCGTAAA                 GCTG CTC CAGC                 GTTAGCTGCCGGTTG  66 436
    FTL_0007    6715 ..    6732 -  -2.1  -4.76075   ATTATATGAATAAAA             TATTAAT ATCA ACTAATA              ATTAATTATGGTGGC  59 197
    FTL_0006    4901 ..    4913 -  -4.9  -3.50332   TATTTATACAAGGAA                TTTCT TTT AGAAA                AGTGTTAGAAAAGGC  55 66
    89255453 NONE
    FTL_0003 NONE
