# Supplementary material for: Rapid, accurate, computational discovery of Rho-independent transcription terminators illuminates their relationship to DNA uptake
Source: Genome Biol. 2007 Feb 21;8(2):R22. doi: 10.1186/gb-2007-8-2-r22 (PMC1852404; doi:10.1186/gb-2007-8-2-r22)
Supplement: Additional data file 4 — Best terminators found downstream of each of the genes of the 343 organisms studied. [file gb-2007-8-2-r22-S4.zip › Francisella_tularensis_tularensis.bag]

        dnaA NONE
        dnaN NONE
     FTT0006    5904 ..    5914 +  -5.4  -3.37236   GTATCATCAGTATTT                 TAGC TTA GCTA                 TTATAGCGTTAACTT  56 60
        aspS NONE
        purB NONE
     FTT0016   15136 ..   15154 +  -2.5  -2.73338   TTATAAAAATCTTGA             TTATACT AAGAA GGTATAA             ATTTAAAGACCTTGT  41 69
     FTT0017 NONE
     FTT0018   17803 ..   17813 +    -4  -4.59944   CAAATATAAAATAGC                 GATT GTA AATC                 TTTCTTTATCCTAAT  65 27
        gatC NONE
        gatA NONE
        gatB NONE
     FTT0022   21785 ..   21800 +  -3.2  -4.92385   AAATATCCACCTCTC              CAACAG CCTT CTGTAG               TTTTGTTTGGATCTA  68 345
        nuoA NONE
        nuoB NONE
        nuoC NONE
        nuoD NONE
        nuoE   34421 ..   34432 +    -3  -3.95036   TATAGAAAAAGTGAA                TCAA ATAA TTGA                 TTCTTTGGAGTAGTT  54 1
        nuoF NONE
        nuoG NONE
        nuoH NONE
        nuoI NONE
        nuoJ NONE
        nuoK NONE
        nuoL NONE
        nuoM NONE
        nuoN NONE
     FTT0045   46358 ..   46376 +  -4.6  -2.94322   GTTTGGTTGAGTCAG             TTAAAGCT TAT GGCTTTGA             TAGTTTAAATGAGGT  51 468
        hemE   48666 ..   48680 + -11.4  -4.84527   GGAATTTTTTATAAA               GGCCCT TTA AGGGCC               TTTTTGCTATCTGAA 100 195
     FTT0048 NONE
        nusA   50639 ..   50651 +  -3.4  -2.80796   ATTTAATTATGCAAG                CAAG AGCTC CTTG                GTTTGAATAATAAAA  43 3
        infB NONE
        rbfA   53678 ..   53691 +  -5.3   -3.4758   AAGTTAAGGTAGGTA               GCTTA TGAG TAAGC                TTACTATTGTTCGTG  57 29
        hisS NONE
     FTT0053 NONE
     FTT0054 NONE
        rluC   58656 ..   58675 +  -2.8   -4.0162   TTGTTCCAATTATGT            GGGAGAAGA TCA TCA-CTCCC            TTTCTGCTATCAAGA  53 437
     FTT0057 NONE
        atpB NONE
        atpE NONE
        atpF NONE
        atpH NONE
        atpA NONE
        atpG NONE
        atpD NONE
        atpC   66718 ..   66729 +    -3   -3.2056   ATACTTATTAGCTTC                TTCT CATA AGAA                 TTACTAAATATAAAT  45 118
     FTT0066   69939 ..   69949 +    -4   -2.9039   CTGTGGAAGATTTGG                 TGAA CCT TTCA                 TGTATAAAATAATAT  46 285
        sodB   71090 ..   71103 +  -5.3  -3.10612   AAGGTCCTACAAATA               CTCTT GCTA AAGAG                TCTATTGAACTTAGA  54 376
        sdhC NONE
        sdhD NONE
        sdhA NONE
        sdhB NONE
        sucA NONE
        sucB NONE
         apt NONE
        mrsA NONE
        tpiA NONE
        secG   84636 ..   84663 +  -3.6  -5.40625   AAATATGTATTTTTA        CTGATATTATTA TAAA TAATAATGTAAG         TTTTTTATCTAATAT  76 152
     FTT0083   86348 ..   86380 +    -5  -3.04263   TTTGTTGTTCAAACT      CACTAAGTTTAAAA CCATT TTTTAATCTTAGAG      TATTAAGCATAAACT  52 177
     FTT0086   88732 ..   88742 +  -2.6  -3.44529   TAAAATATATGCGTG                 TTTT GCA AAAA                 TTAATTAGTATCTAC  46 92
        acnA   91559 ..   91571 +  -4.9  -2.65116   TGCAAAGATTGCTAA                TTTCT TCA AGAAA                CTATTTAAGTAATCA  49 1
        pilT   92976 ..   92991 +  -2.6  -4.38666   TATATTGAGGATTAT              CTAAGT CAAT ATTTAG               TATTTTTTTAGCTCT  58 295
     FTT0093   98128 ..   98142 +  -2.9  -4.16284   AAAGGATTCAAGAAC               CTTAT TTATC ATAAG               TTTCTTACCGAATGT  55 469
     FTT0095  100210 ..  100220 +    -4  -3.59979   GACAACAAATGCTAT                 TTCT GAG AGAA                 TTTGGGGTAAAAAGC  53 55
     FTT0096 NONE
     FTT0097 NONE
      isftu2  103876 ..  103890 +  -6.4   -4.3739   ACAGAACCTATAAAA               CACCAG TAT TTGGTG               TTTTATAGCGAAATG  74 57
     FTT0101  105868 ..  105881 +  -5.3  -4.45544   AAAAATATGATTTCT               TTGAG TTTT CTCAA                TTTTAGTTGGTGAGG  69 366
        valA NONE
        valB  118268 ..  118281 +  -3.9  -3.18768   AACAAATGAATTTGC               TATAC TAAA GTATA                TATATTACTATTAAA  47 66
        polA  120994 ..  121012 +    -3  -3.17798   ATGTTGATTCTGGTA             AGAGCTGG GAT CAAGCTCA             TTAAATAATTTATAG  45 3
     FTT0112 NONE
        deoB NONE
        deoC NONE
       nupC1  124965 ..  124977 +  -3.5  -3.54543   TAATATTGTTGGTTT                TATTT TAT AAATA                TTTGGGAAAGTAGGT  52 16
        nupC NONE
         tmk  126821 ..  126837 +  -5.3  -3.36228   TATTAGATAAACATT              TTAATTT TCA AAATTAA              TCTATTTCTAGTAAA  56 9
        prfC  128476 ..  128486 +    -4  -4.65895   AACAAGAGAGCACTA                 GTAT CAT ATAC                 TTTTTAACTAGAAAA  65 25
     FTT0119 NONE
        ftsY  130938 ..  130948 +  -2.6  -2.92495   CACTATCTTAATATT                 TTTT GTT AAAA                 TACTATTTATCTAAA  42 68
        uvrD  133541 ..  133551 +    -4  -4.28762   ACTTTAACACGTGCT                 TATG CTT CATA                 TTTTAATCCAATTGT  61 358
        oppD NONE
        oppF  138871 ..  138895 +  -2.9  -4.18488   AAATGCTATACTAAT          TGCATAGTTCT TCA ATAATTGTGCA          TTTATTAAGATAGAT  55 320
     FTT0128  140592 ..  140616 +  -5.9  -4.35646   AGATCTATAGCTAAT          TAATTTGTTAG TAT CTAAAAAATTA          TTTGTATTTACATAT  70 120
     FTT0129  141927 ..  141937 +    -4  -3.45571   TATCCTTTAACAATA                 TACA ATT TGTA                 TTAATCTTTACAAAA  52 43
        glpK NONE
        glpA NONE
        glpF NONE
     FTT0134  147894 ..  147908 +   -10  -3.30771   TGGGGGTGCCGATAT               CTCCTG TGA CAGGAG               TTCTAACAGGTGTGG  80 229
     FTT0136  149814 ..  149832 +  -4.5  -3.09635   TTCGAATCCTGCTCC             CTCCACC ATGCG GGTGTAG             TTCAATGGTAGAACT  52 259
        tufA  151334 ..  151362 + -14.7  -5.80003   CTGCCACATGATTAA        GGCAGTGTTGTAA TTT TTGCAGCACTGCC        TTTTTTATTTCTTGA 100 130
        secE NONE
        nusG  152435 ..  152453 +  -6.1  -3.03338   CAAGTTGAAAAAGAA             TCTTAGT GTTCA ACTAAGA             TATTGGGGAGCTTAT  59 20
        rplK NONE
        rplA  153701 ..  153716 +    -4  -3.51406   TCAAAGACCGTAGGA              GTTAAG CTTG CTTGAC               TTAATATTTATCCTA  52 85
        rplJ NONE
        rplL  154864 ..  154883 +    -8  -5.58522   TACATAGATATTGGT            GCAAATAT AATC ATATTTGC             TTTTTATTTTGTGTA  95 120
        rpoB  158997 ..  159007 +    -4  -2.75268   TCATCTGAGGAAGAA                 TAAG CAT CTTA                 ATTTAAAGCTACTTA  47 23
        rpoC  163306 ..  163316 +    -4  -4.48176   GCTCTTGAGTCACTT                 GATT TCT AATC                 TTTATTCATTTTCTC  63 17
     FTT0146 NONE
         gcp  164732 ..  164746 +  -3.5  -2.52464   TAATAAATTTCCACA               TCCAC ATAAA GTGGG               TCAATTCAAAAAGGG  44 94
     FTT0148  166168 ..  166187 +    -5  -4.11869   AGTTATATTCTGGCT            GCTGATTT AAGA ATATCAGC             TTTATCAATTTTTTC  64 250
        rpsP  167871 ..  167889 +    -4   -4.3277   AATATACTTTTATTT             TTTTATTT AAT AAATAAAG             TTTATCTTCTATGTC  61 39
        rimM  168495 ..  168513 +  -2.4   -5.0916   TTCGCAGCTTACCTT             CTAAGTTG ATG CGACTTAC             TTTTTGTATTACACA  65 111
        trmD NONE
        rplS  169999 ..  170012 +  -3.8  -4.01369   TTACAATTTGTAAAC               TCCG CTTTTT CGGA                TATTTTTGCCTTGTT  56 107
        xerD  170968 ..  170979 +    -3  -5.12916   AGGGGATAAAACCTC                TACT ATTA AGTA                 TTTTATTGTTTTATA  68 32
     FTT0155 NONE
     FTT0156  172978 ..  172994 +  -3.8  -3.21276   TTTGTGGCTGTAAGA              GTTATA CCAAT TATAAC              TATTATAAAACCAAC  49 485
        nudH  175662 ..  175672 +  -5.4  -4.61162   TTTAAGGAGTATATA                 GCTT AAC AAGC                 TTTATTATTTGCTCT  70 20
        ampD  177173 ..  177183 +    -4  -3.81062   CGCATGATATTTACC                 TTAC CTG GTAA                 TTTAGAGTTTTTAGT  55 297
        hemA NONE
        prfA NONE
     FTT0169  185619 ..  185629 +    -4  -2.92777   TTTTTTCTTTAGCTA                 TATC CTT GATA                 CTTTGATCTATGCCA  48 138
    56707340  187261 ..  187289 +  -5.5   -2.5655   CATAAGTAATTATAC        TATTATATAGATA AAT TATCTATATAGGA        ATTAATATGCCTGCG  54 511
     FTT0174  189017 ..  189027 +  -5.4  -3.57971   AGATGCATAATATCA                 TCTC TTA GAGA                 TTTAGCAGTGACTAT  59 257
     FTT0180  197297 ..  197310 +  -3.1  -5.06816   TCTAATATTCTAATA               GGTTT AAAT GAACC                TTTTTCTTCAGCAAT  71 525
     FTT0184 NONE
        ddlB NONE
        ftsQ NONE
        ftsA NONE
        ftsZ NONE
        lpxC  205836 ..  205850 +    -5  -4.29304   ATATCAATTGCGAGA               GCTTGT TTA ATAAGC               TTTGTATTCTCATCA  67 85
        prfB  208715 ..  208727 +  -3.4  -3.60151   GTATGCAAAACTGCC                TAGC ACTAC GCTA                TTGTAGTTTAAAACA  50 60
        lysU  210705 ..  210726 +  -2.3  -4.65446   AGCATATCAAAAAAA           CGACATAAA ATAG TTTATGGTG            TTTTATATATCTAGT  58 187
         blc  216865 ..  216880 +    -4  -3.25147   AAAATCCAATCTTAT              TATGCG AAAA TGCATA               TCTATTATGTAATTC  50 79
     FTT0199 NONE
     FTT0200  218722 ..  218735 +  -3.9  -4.44608   GGTTAAAATATAAGT               CATAT TTGT ATATG                TTGTTTTTAGATGAA  62 374
        purA NONE
         hpt  224478 ..  224488 +  -2.6   -5.3236   TTCCATATATTGGTC                 TTAT AAA ATAA                 TTTTTTATCAATTCT  69 15
         rbn  231853 ..  231876 +  -7.6  -2.72649   TTCTGATTTATATTT          TGTTG-TGGTA ATG TACCAACAACA          GTTATATGGTCAAGT  65 494
        priA NONE
    56707377 NONE
        acpA  239917 ..  239927 +    -4  -4.39696   CTAAAACTACTGTAC                 GAAA ACC TTTC                 TTTATTCCTTTAAAC  62 511
       aroE1  251094 ..  251114 +  -4.7  -3.53091   TATACCAAATCATTA            TTAGCATAG TTG CTAGGCTAG            TTTGAACAAAAAAAT  55 70
        murC NONE
     FTT0240  253575 ..  253594 +  -9.4  -2.53911   TGGGATTTCAAAAAA            GTTATAGC CTAA GCTATAAC             TAAATTGAGAATTAG  72 264
     FTT0242  254776 ..  254789 +  -2.5  -3.85817   TTATATTAGTAGCTT               TAAAT TTAA ATTTA                TTTATGAAAAAAAAT  50 81
     FTT0243 NONE
     FTT0244  258278 ..  258291 +  -2.5  -3.01511   AGTATTTTACAACAA               TTTAT AAAA ATAAA                ATTTGATGTTTAATT  42 6
         usp  259451 ..  259461 +  -3.2  -4.08064   GTTAAGTTTTTAGCA                 GCTT TTG GAGC                 TTTTGCAGCCGGGTT  55 267
    56707403 NONE
     FTT0248  260892 ..  260906 +  -5.8  -3.70773   ATAATAATAAATATT               TGATAA TAA TTATCA               TTATTACATCTACCA  64 23
        feoB  263302 ..  263314 +  -4.1  -4.89562   AAAAATTAAGATTAT                GTTGG CTT TCAAC                TTTTATTAGTTTTAA  70 89
        ppdK  266724 ..  266739 +  -4.8  -3.17941   TATTGTTTAATCTCT              TGATTT TAAA AAATCA               TTAATACGCTATAAT  52 51
        ilvE NONE
        leuA NONE
     FTT0257  275233 ..  275255 +  -3.5   -3.9993   TAGATATAAACAAAC           TTATCCACA ATAGA TGTTGATAA           TATTTTTCATGGCTT  56 210
     FTT0258 NONE
        hemC NONE
        crcB NONE
     FTT0261  277811 ..  277830 +    -3  -3.11291   ATAAATAATAATAGT            TTAAAATT CTAT GATTTTAA             TATTAAAATTATAAA  45 93
     FTT0262 NONE
     FTT0263  278660 ..  278670 +  -2.6  -2.54794   TATTCAATAGCTAAA                 TTTT AAC AAAA                 ATATTATCAAATTAG  40 232
     FTT0265 NONE
     FTT0266  281968 ..  281997 +  -5.3  -3.96892   ATAATCTCTAGGGGT       TGTTGTGAATTTTT TAT AAAAATTC-TAACA       TTTCTCCTGACGATT  63 107
     FTT0267 NONE
     FTT0268 NONE
     FTT0269 NONE
        lolB NONE
        ispE  287177 ..  287192 +  -4.8  -4.67968   TTAAATCTTGATTAT              TTTAGT GTAA ACTAAA               TTTATTGTTTATTAA  68 168
     FTT0272 NONE
    56707429 NONE
     FTT0274  288972 ..  288987 +  -6.2  -2.75066   ATAGTTTATTTTATA              TTCAAG TCTT CTTGAA               GTTTCAGGCATTATT  58 314
        cyoA NONE
        cyoB NONE
        cyoC NONE
        cyoD  299592 ..  299602 +  -2.6  -4.20491   ATGATGTAATTCTCT                 TTTT TAA AAAA                 TATTTTTCTTACTAT  55 32
        cyoE  300621 ..  300647 +    -3  -5.20216   TAATTAAAGATCTAT         GTTGAGGCTTTT AGC AATAGCCTTAAG         TTTTTTCATAGTCTC  71 182
        moxR NONE
     FTT0291 NONE
     FTT0292 NONE
     FTT0293  307266 ..  307278 +  -6.3  -3.14132   TAATTTTTGTGATAT                TGCTT TTG AAGCA                TTCATCACAAGCAAA  60 94
     FTT0295 NONE
         pcp NONE
     FTT0297  311775 ..  311788 +  -3.9  -2.77051   AAATCTTTATTTAAG               TATCA GAAG TGATA                ATCTTTAATTGTTGG  45 14
        holC  312333 ..  312349 +    -3  -3.91281   CTTTTAAGATAACTT              TGCTAA AATTA TTGGCA              TTAATTTTTCTATAA  54 101
        valS NONE
     FTT0300 NONE
     FTT0301  316979 ..  316996 +  -7.1  -2.99727   GGGTTACTGAGGCAC             TCTCTTA TACT TAAGAGA              ATTTAATTGATTAAA  64 31
     FTT0302  317664 ..  317674 +  -2.4  -4.56914   ATTAGTCCAGCTGTA                 GCAC CGA GAGC                 TTTTGCTTTGAGTAA  59 197
     FTT0305  319905 ..  319921 +  -5.1   -5.3658   TAAAAACCAATAGAT              TTTGCTG TGT CAGCATA              TTTTGTTTTTGTAGT  82 87
        fumC  321409 ..  321431 +  -3.6  -3.26366   GTGGTATCTTATAAG           TATTAATTTT TTC AAAAATAATA           TCTTAATTAGATCTA  49 27
        gltX NONE
     FTT0308  324199 ..  324211 +  -4.9  -5.17353   ATCAGCGATAACTTT                TGTAT TAT ATACA                TTTTTTAGTAAATCT  77 313
     FTT0310  326594 ..  326609 +  -5.4  -3.77087   ATAATACACATCATA              TCGCTG GAGA CAGTGA               TTTAAGTCTTAAGTC  61 191
        rpsB NONE
         tsf  330097 ..  330107 +  -2.6  -3.07088   AGGTGATGAGTCAAA                 TTAA AGG TTAA                 TATATGTCTAATGAT  43 15
        pyrH  330862 ..  330882 +  -2.7  -5.31877   TTACTTTAGACTAAT            TAATTTTTT TAA AAAGGATTA            TTTTTTATGATAAAT  69 27
         frr NONE
        uppS NONE
        cdsA NONE
         dut NONE
        pgsA  334173 ..  334185 +  -6.3  -2.86259   TTGTCTAATGCTATT                TTTGC ATA GCAAA                TGCTCTTATTGAGTG  58 82
        rpsL NONE
        rpsG NONE
        fusA NONE
        rpsJ  337614 ..  337642 +  -5.6  -3.39856   AGCTAATATATACGT       TACT-TTTTTGAA AGTT TTCAAAAATAGTA        TTAATTAGGTCTCTG  60 35
        rplC NONE
        rplD NONE
        rplW NONE
        rplB NONE
        rpsS NONE
        rplV NONE
        rpsC NONE
        rplP NONE
        rpmC NONE
        rpsQ  342386 ..  342408 +  -4.2  -3.56273   TTGGTATATTTATCA          GACTGC-GA AATTAC TCTGCAGTC           TTATATAATAATAAA  53 65
        rplN NONE
        rplX NONE
        rplE NONE
        rpsN NONE
        rpsH NONE
        rplF NONE
        rplR NONE
        rpsE NONE
        rpmD NONE
        rplO NONE
        secY NONE
        rpmJ  348002 ..  348026 +  -2.1  -4.52502   GACAAGGATAGTCAG          TCAAGCATAGT TAA ATAAAGCTTGA          TTATTTGTTTTTAAA  58 30
        rpsM  348467 ..  348485 +  -3.2  -3.09492   AAAGCCAATTAAGGC             GTAATAAT ACA ATTATAAC             TATTAAGATTAAAGG  45 22
        rpsK NONE
        rpsD  349539 ..  349554 +  -3.4   -5.1675   GAGCTTTACTCTAAG              TAATAA TTTA TTATTA               TTTTTTAGTGACTCG  68 23
       rpoA1 NONE
        rplQ  351040 ..  351061 +  -3.1  -3.63054   AGTTGAAGAAGCAGC           TGACGAAGAA TAA TTCTTTG-CA           TTCTATCTAAATTTC  50 13
    56707505  352340 ..  352352 +  -4.9  -5.17353   ATCAGCGATAACTTT                TGTAT TAT ATACA                TTTTTTAGTAAATCT  75 375
     FTT0354  354097 ..  354120 +  -4.6  -2.95538   AGCTATATTGATTTA          TCTTGGTTTA TAGT TAATCCGAGA           GTATTTTGTTAAACA  51 208
        htpG  357052 ..  357065 +  -2.5  -4.17309   AGTTTTTTCTTTTCT               TTTTA TCTT TAAAA                TTCTTCTTTATAATC  53 39
     FTT0359  359959 ..  359971 +  -2.7   -3.6692   CTTAAATAAGATAAA                TTTAC ATA GTAAG                TGTTTTAACCTAAAC  48 100
     FTT0360  360843 ..  360853 +    -4  -3.56226   TTCCTTAATAGATAT                 TAGT GGA ACTA                 TATTTCTGAATAATT  53 23
    56707514  364607 ..  364618 +  -4.4  -2.60615   AGTTTACCCATATCT                CTCT TACC AGAG                 CTGTTTGCAGCAAAT  47 333
        poxF NONE
        rpmE  366453 ..  366467 +  -7.1  -5.82281   TCGCAGCAAACTAAA               CCAGC CTTGT GCTGG               TTTTTTTGTATCTTT  95 57
    56707527  380044 ..  380056 +  -2.7  -3.45911   GAAATTTCAGTAATT                CGTTT AGA AAATG                CTTTATTTCTTTCAA  47 378
      isftu2  384521 ..  384542 +  -8.9  -3.83502   TAAACTCTAGTGATA           GTCTAATAT TTAG ATATTAGAC            TTTGATATAAAACTG  80 100
     FTT0382  384859 ..  384875 +  -5.9  -4.04897   AGGTCTTATTCCTAT              GGCATAA TCT TTATGTC              TTTGCTTCTGATTAT  68 209
     FTT0383  386470 ..  386492 +  -4.8  -2.57963   TTGCAAATTTTGTGA           AGCTAGTTGT TGA ACTACTAGCA           ATTAATGATTCTAGA  49 474
     FTT0385 NONE
        nadM  388965 ..  388988 +  -3.3  -3.50047   ATTAGAGGAATGTGG          TAAGAAACT ATAAGG AGTTTTTTA           TTATGGGTTTATCAG  48 13
        glmU NONE
        glmS  392222 ..  392234 +  -3.5  -3.24602   CCGTTGAGTAAAAGC                TAAAA CTA TTTTA                CTTTCTTATCATTTA  49 30
     FTT0389  393077 ..  393095 +  -7.4  -3.39772   GAGTTTCAAAAGTAA             CTTGCTGA CCT TCAGCTAG             TGTTTCACCATTTAA  69 277
         map NONE
     FTT0394 NONE
     FTT0395  396425 ..  396437 +  -4.1  -3.19226   TAGTTTATTATATTC                CCGTA GTA TATGG                ATTTATTCTCAAGTT  49 149
        parC NONE
         mtn  399686 ..  399697 +    -3  -2.95789   AAAAATAGTAATTCT                TTTG CTCG CAAA                 TGTAGTTGCTATGAT  44 366
         slt  403497 ..  403509 +  -2.7  -4.37157   CTTTATTTTTATAAC                TACTA TTT TAGTG                TTTATTATAGTAATT  58 305
     FTT0401  404438 ..  404452 +  -7.2  -3.19705   TAGTCTAAATAAACC               TAAGCT CGT AGCTTA               TATAGTTTTTGAATT  65 234
        dnaE  408079 ..  408097 +  -4.6  -3.16564   AATAATTTTGAATAC             TACTGC TGGAGTC GCAGTA             TTGATCCAGTAAAAC  52 39
        def1  409109 ..  409119 +    -4  -3.06796   AACGCTTGATTTAGC                 TATC TAA GATA                 TTAACTCAACTAGGC  49 358
        lolC NONE
        lolD  411450 ..  411480 +    -5  -5.00138   AGATCATAGTTGCTA       TATTTTTCTATTAT ATT ATGATAAAAAAATA       TTTTTAATTTAGGTA  74 45
        cadA NONE
        gcvT NONE
        gcvH NONE
       gcvP1 NONE
       gcvP2  418563 ..  418577 +    -5   -3.1994   CTGGTGATGATGATA               TTGGTG TAG CATCAA               TTACTAAATCATATG  54 411
         pgm  426372 ..  426382 +  -6.8  -3.89614   GTTTTAGCTGGAGGA                 CGTG GGT CACG                 TTTATACAACTTAAC  71 125
        glgA  429060 ..  429086 +  -6.8  -4.28762   AGAAAATAATTAAAA         TATTTTCTATAT CTT GTATAGAAAATG         TTTTAATGACATTAT  74 28
        malP NONE
        malQ  432961 ..  432971 +    -4  -3.26649   TTTTTACGATTCTTA                 TAAG ATA CTTA                 TTAGTATGCAAATAT  50 44
        glyQ  433942 ..  433954 +  -6.3   -4.2717   AAATGCTTTCGCTAA                CTTAC GAT GTAAG                TTTTAGTGACATACT  72 43
        murE  435647 ..  435659 +  -6.3  -3.75686   ATAAAAAAGAGCTAG                CCATT ATC AATGG                TTATGATTTTATTAG  66 98
        murF NONE
     FTT0423  437968 ..  437984 +  -5.1  -2.85216   AAACAGCTATATTGT              GCAAAAG CTA CTTATGC              TAATTGTCACTACTC  52 81
     FTT0424  438946 ..  438960 +  -3.6  -4.73635   CGACAGGGATTGTTT               TTTTAG TAT CTAGAA               TTTTATTAAGTTCTG  67 419
        thrC  444314 ..  444330 +  -7.3  -4.42806   CTTAAAAGCGGATGT              GATCTGA TTT TCAGGTC              TTTCTTTAACAATAA  79 41
        speH NONE
        speE NONE
        speA NONE
     FTT0433 NONE
     FTT0434 NONE
     FTT0435  450192 ..  450204 +  -2.7  -4.38712   TTAAAGTCACGCCAC                TTTGT TTA GCAAA                TTTTCTGCCAATCAA  58 473
         mpl NONE
        yjfH NONE
     FTT0443  457560 ..  457571 +    -3  -4.96762   TTGAATTTTTCTTAA                TACT TATT AGTA                 TTTTTATGATATATG  66 72
         tet  459040 ..  459053 +  -3.1  -2.77013   GTGGCGAGGTAATTG               TGCAT AATA ATGCG                ATTGTTGCAAGCATG  43 243
     FTT0446  462503 ..  462519 +  -8.1  -3.00451   TAGGGCTATCACCTA              TGACATA GTT TATGTCA              TGATTTAAATTATTT  68 333
        pckA  467080 ..  467090 +    -4  -4.28375   ATTTGAACCAATTAT                 TTAG ACG CTAA                 TTTTGACTCTATTAA  61 22
        mraY NONE
        murD  469510 ..  469522 +  -3.5  -2.53759   AAAAAAGTTAGGAAG                TATAA GTG TTATA                TAGATTAAAACTATT  44 30
        ftsW  471203 ..  471217 +  -8.6  -3.31792   ATAAAGTTATTTATT               TGAGCT TTC AGCTCA               TTATAAACATCATCA  73 508
        yfdH  473085 ..  473104 +  -4.4  -4.08958   GCTGTTTTTCTGGCG            TGAAGATA ATAA TATCTTTA             TTATTATTTAGCAGT  62 521
        sspA NONE
        sohB NONE
        holB NONE
        yhbY NONE
        hemB NONE
        yibK  479874 ..  479884 +  -2.6  -5.25656   CATAATTCGCCCTGT                 TAAA TTT TTTA                 TTTTTTAGTAGTTTT  69 55
        ansB  481029 ..  481044 +  -3.2  -3.63515   TGATAGATTTTAGTG              GCTGAA TTGA TACAGC               TTATTAGGCATCAGA  50 28
     FTT0465  482066 ..  482076 +  -5.4  -5.53991   GTTGCCATGCATAGT                 GCAA TTC TTGC                 TTTTTTTAATGACTC  84 153
       ostA1 NONE
        surA NONE
        ksgA NONE
        apaH NONE
        aroD NONE
        accB NONE
        accC  491900 ..  491917 +  -2.1  -3.84712   CTTATATAATTTTGA             CTAGT-AT TAA ATAACTAG             TTTACTGTAAAATTA  49 87
     FTT0474 NONE
         msc  493760 ..  493779 +    -3  -5.49569   CATAAATATTAGTAA            TCTAATCTA AGA TAG-TTAGA            TTTTTTATATTGCTA  74 29
        potF  501375 ..  501385 +  -5.4  -3.35996   TATATGAGACTGTAT                 TGGA AAC TCCA                 TTCTGAGTAAGACTA  57 322
     FTT0484  504130 ..  504145 +  -4.8  -5.06089   GTCCCGTCTAATTAG              TTTGTA TAAT TACAAA               TTTTCTTTATACTTT  75 30
     FTT0485 NONE
        mutL  506712 ..  506736 +  -5.7  -3.41013   AATAGTAATCTGTTT          GCTAGTTGATA AAC TTTCAACTTGC          TTATAAATATACTTA  60 72
     FTT0487  508184 ..  508195 +    -3  -3.95073   ATATATTTTTTAGCT                TGTT GTAT AACA                 TTTGTACATGTGCCA  55 453
     FTT0495 NONE
     FTT0496  516671 ..  516685 +  -8.6  -3.11732   ATCATCAGTCCAAAT               CCAGTA GAA TACTGG               TTCACTACCTTTAAA  73 88
     FTT0499  519976 ..  519986 +  -5.4  -3.63367   TAGAAAATGGTTTCT                 CTCA TAG TGAG                 CTTTTTCTTACGGCA  59 80
     FTT0500  520677 ..  520689 +  -2.7  -4.31737   GTGAGGCAACAAAGC                TAAGT TTA ACTTG                TTTGTTAATAATTTT  58 291
     FTT0505  527016 ..  527031 +    -9  -3.35695   GTATCCAACACATGA              TGCTCC TTTA GGAGCA               TTAAATTTATCTAAC  74 387
     FTT0507  528792 ..  528804 +  -2.7  -5.20216   TAATCCCTAGTTCAA                GGTTT GGG AAATC                TTTTTTGATACTGTA  69 415
        gyrB NONE
     FTT0511 NONE
     FTT0512 NONE
     FTT0515 NONE
        prmA NONE
     FTT0519  543128 ..  543144 +  -3.1  -3.57462   ATCATTATATAAATT              TTAAAAA TTC TTTTTAG              TTTACAGATACGGTA  50 22
     FTT0520  544025 ..  544037 +  -2.7  -4.10007   ATGAAACTATCCGTA                TTAGA GAA TCTAG                TTTTGAAGACATTGT  53 96
     FTT0522  545549 ..  545564 +  -3.4  -4.15006   AATATCTCATTTACT              TAAAAA TAAA TTTTTA               TTTTCAGATAAGTAT  55 116
     FTT0523  546812 ..  546827 +    -9  -2.52464   TAGTAAAGAATGATT              CTCCTC TTGA GAGGAG               TACCTTGCGAAGCAA  70 28
     FTT0524  547443 ..  547462 +  -6.4   -5.0133   CTCTGCATAGCAGAG            TACTCCTC TCAA GAGGAGAA             TTTTTTAAGGAGATA  81 31
     FTT0525  548128 ..  548144 +  -3.1  -3.53224   AGCCAAACTAAAGAA              TTTATTA AAC TAATAGA              TTTGAAAGAAGGATA  48 13
     FTT0526  548328 ..  548345 +  -4.9  -3.91897   AAAAAGCTTTTATTA             CTTAAAG CAGC CTTTGAG              TTTGTAGCTCAGGAA  61 1
     FTT0527 NONE
     FTT0528  549709 ..  549721 +  -4.1  -4.77719   AGTATTTTTGCTACT                CTAGT TAG ACTGG                TTTTATTAAATTTTG  68 184
     FTT0536 NONE
     FTT0537  559167 ..  559179 +  -3.5  -3.48529   TGGATAATCTGTCAT                TTTAA TAT TTAAA                CTTTTTGATAATTGT  48 211
     FTT0543  564704 ..  564716 +  -2.7  -3.02144   AGATAGTAATTGATT                TACTA TAG TGGTA                TATTAAGCACAATGA  42 84
        phnA NONE
     FTT0545 NONE
     FTT0546  565906 ..  565919 +  -3.9    -3.794   CCTATGCAGCTTCAA               CTATT TCAA AATAG                TTTAGTGCATTAGCA  54 12
     FTT0547  566790 ..  566800 +  -2.6  -3.89055   TATCTTTCTATAAAC                 TATA CAT TATA                 TTTATAAGAATCTAT  52 8
        dnaQ NONE
        vanY NONE
     FTT0550  569566 ..  569579 +  -5.3  -4.41206   TAATAAAGACTTCTA               TAAGC TTTT GCTTA                TTTTATACAATACTT  69 177
     FTT0552 NONE
     FTT0553  573176 ..  573190 +    -5  -2.87463   TTCTTTGTTACTATA               TACCTA TAT TGGGTA               TATATGGAAGAGGTT  52 74
     FTT0554 NONE
     FTT0555  574575 ..  574586 +    -3  -4.18494   TTTGTTTATTTTTTG                CTAA TGGA TTAG                 TTTTAGCTACAGCTA  57 372
     FTT0557  575705 ..  575721 +  -4.5  -2.57463   GAAAACTTATTGAAG              TATTTAG AGT CTAAGTA              ATTATGAAAAGGATT  49 8
     FTT0558  576339 ..  576357 +  -3.2  -3.28715   AGTAGGTTTTTAATC             TTAAGATA AAA TATCTAAA             TAGTTATTTTTTTAA  47 28
    56707691  579295 ..  579309 +  -7.2  -2.83813   TTAAGTTTATATATA               GCAATA ATA TATTGC               CTATTTCTATATTTT  63 159
        potG NONE
        potH NONE
        potI  582773 ..  582785 +  -4.9  -5.17353   ATCAGCGATAACTTT                TGTAT TAT ATACA                TTTTTTAGTAAATCT  77 433
     FTT0566  584029 ..  584041 +  -4.8  -3.93288   AGCCGGTAAAAATTC                CCTG ATGAA CAGG                TTTGATTAAGTCACC  61 390
     FTT0568 NONE
     FTT0570 NONE
     FTT0571  588792 ..  588814 +  -7.1  -3.54638   AATTTAACACGATTT           GCTGTTTGA CTAGT TCAAATAGC           TTTAAAACAGCTTGT  69 89
     FTT0572  590284 ..  590294 +  -3.2  -4.33151   ATTACTATTGTTACT                 GTAG CTG CTGC                 TTTTCACTTCTAGTC  57 2
         alr  591434 ..  591457 +    -4  -3.38218   CACATTAAATGATCG          TATTATAAGA AAGA TCATATAATA           TTCTAAACTGTTTAC  52 4
        pheA NONE
     FTT0576 NONE
        sdaA  596244 ..  596262 +  -7.6  -3.56643   GTTAGTTTGGCAAAA             TTATACTA ATT TAGTATAA             TTTAGACCGTATGAG  72 74
        csdB NONE
     FTT0579 NONE
     FTT0580 NONE
        coaD NONE
         fdx  599317 ..  599335 +    -4  -2.69259   AAGTATTTAAAGGAG             TTTTTGAT GAG ATTAAAAA             GTATTGTTATAGCTA  46 129
        fopA  600896 ..  600910 +  -2.2  -4.34711   TTCTTTCAAAATGAT               TTATAA AAT TTGTAA               TTTTAGATTAGTTTT  54 420
     FTT0584  604739 ..  604762 +    -6  -2.90075   AGTTGCTCACTCGAT          GCTTGTTGGT GCTA ATCAACATGC           TGTAGTTCAAGCACG  56 230
     FTT0586  606818 ..  606832 +  -4.3   -4.2349   ACTCTCAAAGCCTTG               CAAAC ACTAG GTTTG               TTTTGGCTCTAACAG  61 362
        aroA NONE
     FTT0589 NONE
        rnhA NONE
        ansA NONE
        cynT  612042 ..  612060 +  -3.9  -4.26903   TAGTACATTCTGTCT             TCTTGAA CTAGT TTCAGGA             TTTTAATAAAGTGAG  60 157
     FTT0597 NONE
     FTT0599  618964 ..  618982 +  -5.4   -5.0809   ATCACAGCATCTGGA             TTGATATT TAC AATATCAG             TTTTTATGATTTATT  76 326
     FTT0601 NONE
     FTT0603  623521 ..  623535 +  -4.3   -4.4773   AGGATATTTATTATT               TGCAT CGGCT ATGCA               TTTTAATTACTCTAA  63 335
     FTT0604  624156 ..  624170 +  -5.8  -3.29508   ATAGTTTTTGGTCTA               GTATTT AAG AAATAC               TTAACTCTTTCTTAT  59 18
        ispG NONE
     FTT0608 NONE
     FTT0609  629119 ..  629131 +  -4.9  -4.07687   TTATTATAAAAACAG                TAAGA AAT TCTTA                TTTTAAGAAAAAAGT  62 49
     FTT0610  630505 ..  630523 +  -3.2  -4.68607   TATTATTATCTTGTA             GATACTTT ATA AAAATATC             TTTATGTTTTTTATC  65 273
     FTT0612  632403 ..  632419 +  -6.5  -3.72989   GTAGCTGCTAAAATG              CCAGATG GAA CACCTGG              TTTACATATAGCTTT  66 69
     FTT0619 NONE
     FTT0620 NONE
         tdk  640784 ..  640810 +  -7.5  -2.90763   TTAAATTTTACTAAC         GGATATTAATT TTCCT AGTTAATATCC         TATATAAAATATAAG  64 73
         tig  642703 ..  642720 +  -5.5  -3.53343   ATGCAAGCTCAACAG             GCTGGCT TCTA AGCTGGC              TTTAAAAGAGAGGTT  60 14
        clpP NONE
        clpX NONE
         lon  647017 ..  647028 +  -4.4  -2.69471   TGTTATAAAGTTAAC                TGAC ACTT GTCA                 ATTGTATAAAAATAA  46 71
        hupB  647362 ..  647381 +  -8.6  -5.76633   AGTAATTTTTTTAAA            GGCATGCT TAAC AGTATGCC             TTTTTTTATCTATAA 100 57
     FTT0628 NONE
        miaA  649848 ..  649862 +  -5.8  -3.17212   TAGAATATACGCGAA               GTTTAA TTG TTAAAC               TTGATAAAATAATAA  57 74
         hfq  650266 ..  650278 +  -4.1  -2.81413   TTTTTTCTTTAATAG                TTCCA TTG TGGAG                TAATATTAGTTGATG  47 52
        hflX  651925 ..  651946 +  -5.9   -3.6053   GAAGGACAAGCTGCC           GAATCGC CAACTAAT GCGATTC            TTCCTTTGTACCAAG  62 352
        hflK NONE
        hflC NONE
         wzb NONE
        engB  656143 ..  656153 +    -4   -4.4195   ATTTAGTATAAAGTA                 GATT TAA AATC                 TTTTATCAAATATAT  63 126
     FTT0638 NONE
     FTT0639 NONE
        ilvD  660107 ..  660128 +  -3.1  -4.74132   ATTGATTCTGTACCT           CTTGT-TTGT ATA ACAGGACAAG           TTTTTAGTCCACTAT  64 472
        ilvH  662210 ..  662225 +  -2.6  -3.44844   TATCAAAGAGAACCT              TAAGTC AGGT GATTTA               TTAATATTCTCTCAT  46 395
     FTT0651  672863 ..  672880 +  -7.1  -4.03167   GATAAATTTCATTAT             CTTTTTC GCAT GAAAAAG              TTCTTCTTCGTATTG  73 358
        lipA NONE
        elbB NONE
     FTT0655  675686 ..  675701 +    -4  -4.68124   GAATTTCATATTTGA              CTATCA GTGT TGATGG               TTTTCTATATATTGG  65 40
        ruvC  676309 ..  676322 +  -5.3  -3.42841   AAATCATTTGTCTAA               GTTTG ATGT CAAAC                TTATAATAGCCTTAT  57 51
        ruvA NONE
     FTT0659  679657 ..  679669 +  -3.5  -3.35384   GCAGTAAGCGATAGC                TAAAT TAT ATTTA                TATTATCTGAGTTAT  49 23
     FTT0660  680588 ..  680598 +  -5.4  -5.61596   TTTGTTAAGAAAGTC                 CAAC TTT GTTG                 TTTTTTTGTAGGCAT  86 318
     FTT0663  682109 ..  682120 +    -3  -4.59984   CAAATTTTTTAGCAT                TAGA AAAA TCTA                 TTTTATCTGGATTTT  62 50
     FTT0667 NONE
     FTT0668  685856 ..  685868 +  -3.5  -2.90615   AATCAAAATAAATAA                TTTAT ACA ATAAA                TAATTTAGAGAGAAT  46 26
     FTT0669  687207 ..  687217 +    -4  -5.04733   AGAAATTAGCTTGGA                 TGTT TAT AACA                 TTTTCTTTATCGTTA  72 104
     FTT0671  689495 ..  689508 +  -3.9  -2.60257   ACTAGAGAAATTAGT               CTTAA GAGT TTAAG                TAAGTTCTAAAATCT  44 2
        prsA  693017 ..  693040 +  -5.4  -3.45911   ACTACAATACAACAG          TTAATCTAGG GTCG CATAGATTAA           GTTTATTTGTTTAAA  57 66
        rplY NONE
     FTT0676  694769 ..  694782 +  -3.1  -2.65174   TATAATGTGACACTG               CTCTT GTAT GAGAG                TAAGTTACTTGTTTT  42 73
     FTT0689  708035 ..  708045 +    -4  -4.63486   TTCTAAATAAACTTA                 TTCT GTA AGAA                 TTTTCTTAAAGAAAT  65 31
        tyrS  710501 ..  710517 +  -2.4  -5.08824   TCTAAGTCTTTATAC              TTTATA ACTTC TATAAA              TTTTTTAAGTAAAGA  65 289
     FTT0694 NONE
        mraW NONE
     FTT0696 NONE
        ftsI  717587 ..  717599 +  -3.5  -2.77148   TTTGTTTTTTTATTG                TTATA GTA TATAA                TCATCTATTGGTAAA  45 45
        rpsO NONE
         pnp NONE
     FTT0700 NONE
        kdsA NONE
         udk NONE
        rpoZ  722330 ..  722343 +  -8.1  -5.76633   ACCATGATTTAAAAA               GCGAC TTAA GTCGC                TTTTTTTATGTCTAA 100 177
     FTT0704 NONE
        rumA  724505 ..  724529 +  -3.6  -3.63515   AGTAATATCTCTGCT          GGTATTTTTG ATGAG CAAAAGAACC          TTATTAAAACTGCAA  52 77
     FTT0707 NONE
     FTT0708  727579 ..  727589 +  -2.6  -3.14881   TATAATTGATAAAGT                 TTTT GAA AAAA                 TTGATAAAAGACTTA  43 85
         eno NONE
        ftsB NONE
        ispD  730250 ..  730262 +  -3.5  -4.57837   TGAATCAGAAAATTC                TATTT TAT AAATA                TTTTTAAAGAAATAT  62 300
     FTT0715  736407 ..  736423 +  -4.5  -3.53733   TATAAGCGCATAATT              TATGAAG ATA CTTTATA              TATTTATCAAATCAG  55 99
         upp  737298 ..  737320 +    -5  -2.80779   GGATTAGTTTATAAA           GTTTCAAAAA TTA TTTTTGAAAA           TAATCTTAATGTTGA  52 167
     FTT0718  738525 ..  738535 +  -2.6  -2.99649   ATTTGATTATCTTTT                 TTAT TTT ATAA                 TATATATAAAAATCT  42 42
     FTT0719  740278 ..  740292 +  -5.8  -3.73107   CTGAAAAAATATTTT               TTAGAA TAT TTCTAA               TTTCGCCTTTGGTAA  65 515
     FTT0727  751022 ..  751032 +  -3.2  -2.62981   TTGTATGGCATAAAC                 TCTG ACT CGGA                 AATTTCTTTTGAAGT  42 200
        ybhF NONE
        ybhR NONE
      isftu2  754262 ..  754274 +  -4.1   -3.4968   CTTAGCTAAAAAACA                GTTGT GGT GCAAC                TTGAATTTTTGTAGT  52 279
     FTT0732 NONE
     FTT0733  756110 ..  756124 +  -4.2  -3.69323   TACTGGTAATATGGT               GGCTGT CAA ACAGGC               TTTAGCTACTCCTGA  53 498
     FTT0736  758869 ..  758879 +    -4  -3.14745   TAAAGTTTGTTTTGT                 TCTA TTA TAGA                 TGTATGTTCTGCGAA  49 322
        yjeF  760490 ..  760505 +  -2.6  -4.19369   GATTGGCAGTTTTTC              TAAGAA TTGT TTCTTG               TTCTCTTTTTTCGAT  55 92
     FTT0742  766242 ..  766253 +  -4.4  -4.97402   TTAGTTTGCTGAGTA                TCTG CTTG CAGA                 TTTTTATAGCTTTTC  70 375
     FTT0743  767539 ..  767549 +  -5.4  -4.87328   ATATCTTTCTCTGAT                 GATG GAT CATC                 TTTTCTATTTCTATA  77 176
     FTT0748  771155 ..  771166 +    -3  -4.83615   AAGTTCTAAGTTGCT                TTTG CTTT CAAA                 TTTTTCTCCACCATG  68 133
     FTT0750  773325 ..  773336 +  -4.4  -3.49653   TTTTCTTAAGAAAGA                CTGT CCCT ACAG                 TTATATAAGGATAAT  52 65
       rpsU2  774926 ..  774943 +  -5.5  -3.95584   TTAGACATAAAAAAA             GCCCACA TTGC TGTGAGC              TTTAATTAATGGCGG  66 420
     FTT0755  775665 ..  775681 +  -5.9  -4.06487   TATTTAAACTTGTAA              TGACTAG AGA TTAGTCA              TATTTTTACTATTAT  68 12
     FTT0756 NONE
        galU  777782 ..  777828 +  -6.2  -3.85603   AGAATACCTTCAAAA TAGATAGTATTTATCAAATATT AAT AATAGTTGTTAAATATTAACTA TCTTTATTTAATAGC  66 19
     FTT0759  780644 ..  780663 +  -4.4  -4.08064   TCGTTTAGTTTTGTA            TCATAAAT TTGC ATTTGTGA             TTTTAGACACGCATT  59 491
        glyS  784896 ..  784906 +  -5.4  -3.31726   AGATTTTATTCTAGA                 TAGC TAG GCTA                 TATTATGTAAAAAAA  56 58
    56707879 NONE
        deoD  786989 ..  787003 +  -4.3  -4.14243   ATAGCTCTTTGTTAG               CAACT TCGAT AGTTG               TTTTAAGATGAGCTG  62 336
        secA  791285 ..  791305 +  -3.9  -3.97406   AACTATTCTAAAAAA            GCGTCAAGG TTA TCGTGATGC            TTTCTAGGATTTTGA  56 302
        rplU NONE
        rpmA  793903 ..  793914 +    -3  -2.91924   TAATTAGCTTTTCAA                TTAG AAGG CTAA                 ATTTATCAGCAGTAG  44 252
     FTT0774  794747 ..  794760 +  -2.5  -3.40878   AGAGCGTTATCTAGA               TTTAA GGTA TTAAA                TATTATTAAAGTAAT  46 332
        uvrC NONE
     FTT0778 NONE
    56707890  800415 ..  800432 +  -3.5  -3.48465   TAGTTGTAAGCCTTC             TATCTAA AACC TTAGGTA              TATCTTTTGCTATTC  48 420
        fabI  802382 ..  802433 +  -7.8  -4.36411   AGATTTATTTGTATC TATATAATAAAAACTGATATATTT TATA AAAAATATTAGTTTTTGTTATCTA TTTTAATGGTTAATA  82 71
         ars NONE
     FTT0784 NONE
     FTT0785 NONE
     FTT0786 NONE
     FTT0787  806151 ..  806187 +  -9.5  -4.08058   AAAAGCGTATTATTT    TCAGCGACTAAGGTATT TCC AACACCTTTATCGCTGA    TTTCTAATATTGCTT  85 285
         rpe NONE
     FTT0790  809023 ..  809035 +  -4.9  -3.91897   AAAAAACACAAAAAC                TATAC AGA GTATA                TTTATGAATAAAAAA  61 2
        galE NONE
     FTT0792 NONE
     FTT0793 NONE
     FTT0794 NONE
     FTT0795 NONE
     FTT0796 NONE
     FTT0797  816615 ..  816625 +  -2.6  -2.75074   TGTTTTTCTTCTTAT                 TTAA AGA TTAA                 TACTCTTAAGGTAAA  41 15
     FTT0798 NONE
     FTT0799  818641 ..  818651 +  -5.4  -3.72784   TATTGTCCAAGATGA                 GCTT AAA AAGC                 TTAATTTATTATAGA  61 1
     FTT0800  819533 ..  819554 + -10.9   -3.6284   CTATAACTCTGCTGT           GATACCCGC GAAG GTGGGTATC            TTTAGGATAGTGGTT  90 212
        cphB  821745 ..  821762 +  -2.8  -3.52345   TAAATACTTGTCTAG             TAGAAT TTTAAT ATTCTA              TATTCTGTTGTTCTT  46 15
         ans  823200 ..  823216 +  -6.5  -3.44319   TCAGTTGGTAGAGCC              CCGGATT GTG ATTCCGG              TTGTCGTGGGTTCAA  63 391
     FTT0804  824782 ..  824802 +  -5.5  -2.68612   ATTAAATTCTAATGC            CTTTGTATA TTA TATACACAG            TGATATAATCTAGAT  54 45
        capB NONE
        capC NONE
     FTT0807  827750 ..  827772 +  -6.4  -3.04062   TAATTTCTTTCAAAA           CAAAGTAGTT ATA AATTGCTTTG           ATTTATGATTCAATT  59 18
        spoT  830411 ..  830424 +  -5.3  -3.40134   TCTAAAAGCGAGTTG               GCAAT AGCT ATTGC                TGTTTCAGGTGATTT  57 496
       gcvH1 NONE
     FTT0813  832907 ..  832935 +  -2.5  -4.58395   TATTTAAATCTCCGC        TAACCAAGTATGT TAT ACTTATTTGATTA        TTTTTAGGAAGTGGG  60 149
        thrS NONE
        infC NONE
        rpmI  837778 ..  837789 +    -3  -4.59993   TAGTTCAACAAATGC                CTTA CGCG TAAG                 TTTGTTTATCAGTTT  62 15
        rplT  838160 ..  838176 +  -5.1  -3.60395   GCTGTTGTAGAAAAA              GCAAAAG CTG CTTTAGC              TTAATTATTATCTAA  59 5
     FTT0821  839067 ..  839084 +  -5.5  -2.95987   TTTTAGCTGTGTTCA             TTGGGCT AGGT AGCCCCA              TAATTGTTGAATCTT  56 166
    56707933  840162 ..  840172 +  -2.6  -4.80959   ACCTAAACTGCTTCT                 TATA CAT TATA                 TTTTCTTATAAATTA  62 185
     FTT0823 NONE
       arsC1  841635 ..  841654 +  -3.6  -4.51174   GACAGTTAAAAAATA            TTGGTAGA AAAC TATACCAA             TTTTAATTATGCTAA  62 416
        fkpB NONE
        ispH NONE
        aroQ NONE
     FTT0835  852099 ..  852109 +    -4  -3.67597   GGACCTGGCTCATTT                 GATT CTA AATC                 TTGTTGAGTCGGCGG  52 133
        tolQ NONE
        tolR NONE
     FTT0839 NONE
        tolB NONE
     FTT0841 NONE
     FTT0842  856702 ..  856712 +  -2.6     -3.81   ATCTTTTACTATTTT                 TTTA TCT TAAA                 TTGTTCTAAAATAGT  50 77
     FTT0845 NONE
     FTT0846 NONE
     FTT0847 NONE
     FTT0848  862321 ..  862331 +  -5.4  -4.42118   AAATATCTAGCCAAA                 GCTT TCC AAGC                 TTATTTCTTATTTTA  69 50
     FTT0849 NONE
     FTT0850 NONE
     FTT0851  865162 ..  865179 +  -6.3  -3.46872   CGACAAAAAAGCATT             GAGGGTT TTAG AACTCTC              TCTTTAGATATTGCT  63 381
     FTT0853  867714 ..  867726 +  -2.7  -4.64598   AATAATCAATATTTT                TATCT ATT GGATA                TTTTTAGCGTGATTA  60 1
         rph  870884 ..  870894 +  -5.4  -5.48514   TATTTGTTTGATTTG                 CTCT TCG AGAG                 TTTTTCTTTGTTGAT  84 208
      isftu2  877978 ..  877997 +  -4.4  -2.96452   AAAGGTGGTAAGGTT            GCTATTAGT AGG ACTAA-AGC            TATAATTGTAGGGGT  48 494
     FTT0869  880270 ..  880286 +  -2.3  -2.78639   TATAGCTAAATCCAG              TTGTAGT AAT ACTAAAA              GTTATTAACGCTATT  41 120
        gpsA  881723 ..  881733 +    -4  -5.03201   GCAAACAAAGTATTT                 GAAA GGC TTTC                 TTTTTCCTTATTATT  73 255
        sodC  888297 ..  888316 +  -6.6  -3.89903   ATCCAGTCGAGATAT            TTTTATCA ATGT TGATAAAA             TTTATGACAGTATTT  71 439
     FTT0885  894049 ..  894070 +    -3  -3.18419   AGCAGCTCCAAAACT           CTTTTGCT CAAATA AGCTAAAG            GTTTATGTTAGTTTT  45 6
     FTT0886  895924 ..  895941 +  -9.9  -3.78026   CAAAAACTGTTGTCA             TTCCCAC GTAG GTGGGAA              TCTTTTAGCTTTGCC  86 126
     FTT0891  900111 ..  900121 +  -2.6  -3.19653   GAGAGATTATTTAGC                 TATT GTA AATA                 TTACTAAAATTATAA  43 27
        folD  901128 ..  901145 + -11.3  -2.90212   TATCATGGGTAGTCA             TACCCGC GTAG GCGGGTA              TCTCTAAACTAATGG  87 57
        purM NONE
       purCD NONE
        purN  905281 ..  905301 +  -2.5  -3.14134   TTTTAATAAATGTCA            TACTACGAT TTG AGCGTAGAA            TCTATTGATAGATAT  43 42
        purE NONE
        purK  907265 ..  907284 +  -7.2  -3.59456   ATTTCTAATGCTTGA            GTGTGTAA AAAC TTACACGC             TTGTAGTTCTGCTTT  68 317
     FTT0900  909875 ..  909888 +  -3.9  -5.18643   TGTATCATCATTTAA               TAAAC TGCT GTTTA                TTTTATTTTAATTAA  73 26
        lpnA  910460 ..  910494 +  -2.2  -4.49644   CAAAAAAAAATAACG     GTGTGATTAATTTTGC TTA GCTAGATTAGTTGTAC     TTTTAACTTTTTACT  56 81
     FTT0902 NONE
     FTT0903 NONE
        lpnB NONE
     FTT0905  914064 ..  914076 +  -3.3  -4.71223   TATGCAAATCAGAAT                TGCAC TTA GGGCA                TTTTCTATCTTCTAC  65 429
        parA NONE
        parB NONE
     FTT0909 NONE
     FTT0910 NONE
     FTT0911  920281 ..  920292 +    -3  -3.61715   TCAGAGATAACACAA                TCAA TCTT TTGA                 TTATTAACAAGAGTA  50 359
     FTT0913  921306 ..  921320 +  -8.6  -3.08679   CAACACCACATGTGA               TAGCTG AAT CAGCTA               TATTAAATGACGGCC  71 79
        maeA  927630 ..  927641 +  -4.4   -5.4505   TCAACAAGGTTTTCT                TTGG TTTG CCAA                 TTTTTTATTAGAGGG  78 151
     FTT0918 NONE
     FTT0919  930798 ..  930813 +  -2.6  -2.63623   ATCTTTCAGTTTATA              TCTAGA CATA TTTAGA               GTCTATTTTAGGAAG  40 21
    56708021  931916 ..  931939 +  -6.8  -2.80071   TATGTAGGCATAGAG          GGCGTAAT CGAGAGAA ATTACGCC           ATTTAAGTGAGATTT  60 220
     FTT0922 NONE
     FTT0923  935711 ..  935723 +  -6.3   -3.0682   AAAGTCTGTAATATT                TTAGC TAA GCTAA                TCTATCTGTGATAAA  60 65
     FTT0924 NONE
         fmt NONE
        gshB NONE
        hemL  939586 ..  939597 +    -3  -3.87354   AAGGAGTAAGTGCTG                CTAT ATTT ATAG                 TTTGCTCTGGCTTTA  52 231
     FTT0931 NONE
     FTT0932  945106 ..  945120 +  -2.8  -4.33417   CAAAGCACTCAAAGA               CAGTTA AAA TAACAG               TTTCTTCTAACTCAA  55 176
        bioA  950764 ..  950776 +  -2.7  -4.52897   TGTTATATATTTACT                TGATT TTT AGTCA                TTTCTTATTAATTCT  60 73
     FTT0944 NONE
     FTT0945 NONE
        trpG  959237 ..  959250 +  -2.5  -2.61144   GACTAGCTAGCTTAG               TATTT AGTA AAATA                GTATTTCCCCAATAG  40 511
        rhlE  965517 ..  965539 +  -3.4  -2.84812   TCGTGCATACCATGA           GTACCTTCTG ATA CAAAATGTAC           TCTAGTACTCTCGAT  44 71
     FTT0960 NONE
        mdaB  973536 ..  973556 +  -4.1  -2.82595   TGGTATGGTGTATTA            TTTATGTAA AAG TTACATGAG            CTTTAGATAATTAAC  47 78
     FTT0962 NONE
        infA  978514 ..  978524 +    -4  -4.66318   CCCAATAGTTATAGC                 TAGT GGT ACTA                 TTTTATTGCCATAAT  65 127
     FTT0970 NONE
     FTT0971  984245 ..  984255 +  -2.6  -2.96695   TGCAGTTGGTTAAGC                 TATA AAT TATA                 TAATTTGATAAAAAA  42 28
     FTT0972 NONE
     FTT0973  986299 ..  986311 +  -6.2  -4.48263   AAGAAGTTTTAATGT                GCCG ACCAA CGGC                TTTTGATGTTGTATA  74 136
     FTT0975 NONE
       trxA2  988634 ..  988649 +  -6.2  -3.62859   CTGCAACATAATCAA              GGAAAA GTTC TTTTCC               TTTAGGAGTTATGGT  62 483
     FTT0980 NONE
     FTT0981  993905 ..  993919 +  -2.2  -3.06117   GAATTAATGTTTTAA               TTTTAG CAC TTAAAA               TATAATTGTTATGTT  42 93
     FTT0982 NONE
     FTT0983  994258 ..  994293 +  -3.4  -3.64882   ATTAAATTTTAGTAC    CTATACTTAACATAGT AACT ACTATCGTAAGTTTAG     TATTGTTTATAGTCG  50 83
     FTT0985 NONE
     FTT0986  996294 ..  996304 +  -2.6   -4.0162   AACTATATTGTAATT                 TTTT ATT AAAA                 TTTATAATCTGAAAA  52 87
     FTT0987  996631 ..  996651 +  -3.3  -3.17797   AACTACGCCACTATC            GTGCTAA TGCATAC TTGGCAC            TTGCATATATCTACA  45 134
     FTT0988 NONE
     FTT0989 NONE
        leuS NONE
     FTT0991 1001969 .. 1001985 +  -2.3  -2.94912   AATTCAATAATTATT              TTGTTTT ATA ATAACAA              TATCTAACTTAAAGG  41 40
     FTT0992 1003562 .. 1003575 +  -2.5  -4.62336   TGAAATCGACAAAAT               TTTTA TCAT TAAAA                TTTTTAGGATCAACT  60 382
     FTT0995 NONE
        ybhO 1009036 .. 1009067 +    -4  -4.01227   GCAATATTTTTTTAT      TTGATAAAAGCTAAT TAT ATT-GCTTTTATAAA      TTATTATGTATTTGT  57 105
     FTT0998 1010108 .. 1010118 +    -4  -3.02936   ATATTATAGTGGTAA                 TTAG AAT CTAA                 ATTATTATTGATTTC  48 22
     FTT1001 1012977 .. 1012994 +  -4.1  -2.75229   ACTAAGAATGATATA             TCTCTCG ATAC TGAGGGA              TACTTAGAAATTTTA  47 324
     FTT1006 1020040 .. 1020061 +  -3.9  -4.40601   TAAGAAACTAGCTAA           TAATTATAA TCGT TTATGATTA            TTTCTTATATAAATT  62 7
     FTT1009 NONE
     FTT1010 1021858 .. 1021885 +    -2   -3.3197   CCTGGAGATATTTTA        GTATATAAAAGC TAAT GCTTATGTAAAC         TTATAGGAGTAATAT  44 11
     FTT1011 1022300 .. 1022316 +  -2.3  -4.19704   TATAAATCTTGCATA              TATGTTG TTA CAATGTA              TTTTAAGTAGAATTA  54 153
     FTT1015 1026068 .. 1026088 +  -6.3  -2.82432   GCTTTTTAGCAATTA            CTTTATTAA TTC TTAGTAAAG            CTTGTTGAGTAGTTT  58 391
        dacD 1040048 .. 1040067 +  -2.8  -3.02946   TGTTTCACAAAAAGG            TTGGTGGT AATA ACCACAGA             ATTTGTAATTAAGGA  42 16
     FTT1030 NONE
        lipB 1041236 .. 1041251 +    -4  -2.71783   ATTATTTAATGTTTA              CAAAGG CAAG CTTTTG               GTTAATTGATTTTAA  46 257
        dacB NONE
     FTT1040 NONE
     FTT1041 NONE
     FTT1042 NONE
     FTT1043 1055330 .. 1055346 +  -7.3  -3.15861   AGTGCGTAGATTGTT              GGCAAAG TCA TTTTGCC              TTCATCAAGATCATC  65 293
        hemF NONE
     FTT1064 1073219 .. 1073232 +  -2.5   -3.3903   TGGGCATGATACTGG               TATTA GGTT TAATA                TTGCTTACCTACTTA  46 370
     FTT1072 1084876 .. 1084901 +  -7.1  -3.43261   TAGCTTGATCTGGCA         TTAAATATCTA ACTT TAGATATTTGA          TTAGCTTTTATCATT  66 225
    56708157 1086572 .. 1086584 +  -3.5  -3.81141   TAAAGATCTTCAGCA                TATTT ATC AAATA                CTTTTTTATGTAGAG  54 376
     FTT1075 NONE
        hipA 1088894 .. 1088906 +  -4.8  -3.41393   TTGCCCATTCTAATA                GCAC TTGAT GTGC                TTGTGCATCTGTGAT  55 328
     FTT1082 1092805 .. 1092826 +  -4.5  -4.00066   GTATTAATTCTCTTC           TACTATCCA GTTT TGCATAGTA            TTTATAAGTTCTGCA  61 315
     FTT1085 1095203 .. 1095213 +  -5.4  -4.85129   AATCTATACGACCAT                 CATC ACG GATG                 TTTTTAATATATCCT  77 395
     FTT1089 NONE
     FTT1090 NONE
     FTT1091 1101200 .. 1101215 +  -2.6  -5.30155   AATTATTATCACTAG              GATTTT GCTT AAGATC               TTTTTTAGTTACTCG  72 316
     FTT1097 1108647 .. 1108657 +    -4  -3.76226   AATTTTGTCGTGATA                 TCTT TTA AAGA                 TTATATTATCAAGTT  55 55
     FTT1100 1111778 .. 1111800 +  -2.8  -2.96692   AAGATTAAGAACAAC           TAGTAATATT GCA GATATTTCTA           TATATGCTCATGGTA  42 324
     FTT1103 1114148 .. 1114168 +  -2.5  -4.72473   TTAATAACAATAAGC            GGACATAAT ATA AGTATGACC            TTATTTTTTGGTTGA  62 112
        tspO 1117303 .. 1117319 +  -8.7  -3.22894   CATTTCAGTAGCGAC              CTCTAGC ACT GCTGGAG              TTACTACCTGTTGTA  74 324
     FTT1108 NONE
     FTT1109 NONE
     FTT1110 NONE
      isftu2 1122574 .. 1122586 +  -4.1  -3.73953   TCCTCTAGATACAAA                CTTTG CTG CGAAG                TTTGCTCACCGTCAT  57 338
     FTT1119 1130297 .. 1130310 +  -3.1  -4.06562   CAGTTTGGATCTAAT               GGTGA AGTA TCATC                TTTATACTTAGAGTT  55 243
        ygiH NONE
        metN NONE
       metIQ NONE
     FTT1126 NONE
     FTT1127 NONE
        ispF 1138893 .. 1138921 +  -4.7  -4.34482   GGTATTGCAACCCAT        GTGGTTTGTTTAT TAT ATAGATAAATCGC        TATTTTTTTGCACAC  64 2
        pilB NONE
        pilC 1148281 .. 1148295 +  -3.6  -5.31275   GAATTTATCCTTTTA               TGTTCA AGA TGAATA               TTTTTTATACTAGAA  73 63
        hemH 1151485 .. 1151498 +  -3.9  -3.21924   TAACATTTACAGACT               TCTAT TGGA ATAGA                TGTTATGACAAGTAC  49 276
     FTT1140 1153645 .. 1153668 +  -3.2  -2.91912   AGCTAAAGTAAATGA          TTAGGAGTAT TACA ATACATCTAA           TATATAAGTAGATAA  44 22
     FTT1143 1155639 .. 1155649 +  -5.4  -3.76125   TTTGTCAAAGAAGGA                 GCAA AAG TTGC                 TTTCACTTACCATAA  61 396
        chaB 1156608 .. 1156619 +  -4.4  -3.41262   ATTTCTATATAAGTT                GCTT AAAT AAGC                 TTAGTCTATTATCTA  52 103
     FTT1152 1166764 .. 1166782 +    -6   -3.8077   AACCATTTTATTCGA             TTAGCGTT AAA ATCGCTAA             TATTTATCTTTCTAT  64 70
         adk 1174375 .. 1174386 +  -4.4  -3.66784   ACCTTGCCAGCGAGT                TCCA TGGA TGGA                 TTGTGTTGAACCTCA  53 265
     FTT1169 NONE
     FTT1170 1185917 .. 1185928 +  -4.4   -3.2697   ACTCCACATCTACCA                CCTA ATTT TAGG                 CTTTTGTAAATATGT  51 493
        bipA 1196643 .. 1196667 +    -3  -2.71924   TAACAGTTTCACAGG          TTACTCAT TAGTTTGAT ATGAGTAA          ATTTGAAAAAGAGTG  42 510
        smpB NONE
     FTT1187 NONE
     FTT1188 1204281 .. 1204294 +  -6.7  -3.26719   ATACAACATTATCTT               TAGGC TCTA GCCTA                TTAAGTATTTCTCAA  64 154
     FTT1191 NONE
     FTT1202 1221601 .. 1221611 +  -2.6  -5.71983   ACAATTATCTTTTTG                 TATT CAT AATA                 TTTTTTTGTAGTTGG  80 235
        gidA NONE
     FTT1206 NONE
     FTT1207 NONE
        rpiA 1227912 .. 1227923 +    -3  -3.29508   ATATTAAAAAATAAT                TATC ACTA GATA                 TTAACTCTTTGTTCT  47 71
     FTT1213 1232603 .. 1232620 +  -3.5  -4.98255   AGAATGTACTAATTT             TA-AGCCT AGC AGGCTATA             TTTTTATACTTGGCA  68 238
     FTT1220 NONE
     FTT1221 NONE
       dedA2 NONE
       dedA1 1241322 .. 1241344 +  -3.4  -4.87892   CTTTTAAATCATCAT           TTGACCACGA GCT TAGTGGTTGA           TTTATTTTCTTAAGA  68 217
         rne NONE
         lgt NONE
        thyA NONE
        serA 1249160 .. 1249170 +  -2.6  -2.98942   CATAAAAGCCCGTTA                 TTTA GTA TAAA                 TGTCTATAAGCAAAT  42 16
        mesJ 1250359 .. 1250377 +  -2.4  -4.29621   ATCCTTTTTTTATTT             GTGGGTAA TTT TTAACTAC             TTTAATTTCTTTATG  54 18
    56708294 1251532 .. 1251544 +  -3.3  -2.63816   AAAAGCATATATGAT                GCTGC TAA GAAGC                CTGTATCTTTTTTAT  43 262
     FTT1234 1254565 .. 1254579 +  -2.1  -5.47399   ACCAATAACTACTGC               TGTCC AATCA GGATA               TTTTTTTAGAGTTAC  74 497
     FTT1236 NONE
     FTT1237 1257667 .. 1257682 +  -4.7  -2.70946   AAGAAAACTAGTACA              CTCAG CAACAT CTGAG               ATATTTGTAACAGGA  50 378
     FTT1239 1260512 .. 1260522 +  -2.6   -4.6902   GTAAACTTTTAGCGG                 TAAT AAT ATTA                 TTTTTAAGATTATCA  63 387
        glyA 1262084 .. 1262098 +  -4.4  -5.24989   AAATCTTAAATCTCA               TAAATT GTT AATTTA               TTTTTTAATCTCTAG  75 39
     FTT1242 1263739 .. 1263753 +  -7.2   -4.3851   CATGTTCATAGCTTT               GTAGAT ATA ATCTAC               TTTCTGTTTAATCTC  79 150
        rluD NONE
     FTT1246 NONE
     FTT1247 NONE
     FTT1248 NONE
     FTT1249 NONE
     FTT1250 1271913 .. 1271923 +  -2.6  -4.25053   TTTTGATATCATCGC                 TTTT AAG AAAA                 TTATTTATATTCTGC  55 422
     FTT1252 1273095 .. 1273110 +  -4.6   -2.9544   ACAAGAGGTTAATGG              GCTTGC CGAA GCACGC               TATACTCTTATGCTA  51 129
     FTT1253 1274779 .. 1274794 +  -6.2  -2.73468   TACTTTGTTTTTTTG              CTAGAA TTAG TTCTAG               TAATTAACAATCTTA  58 96
       fadD1 1276547 .. 1276563 +  -5.9  -2.52543   CTAGAGAAATACTGT              TTTGGTG TTT TACCAAA              TGCCTTGCGAAACAT  54 65
        emrB 1279001 .. 1279012 +  -4.4  -3.31443   TACAGGTGCGCCTGT                TGCA GTAA TGCA                 TTAAATTATTATAGG  50 10
       emrA1 NONE
     FTT1258 NONE
        nadE NONE
     FTT1260 1283110 .. 1283136 +  -3.7  -2.97017   ATGCAGTCAGTTTAT         CTCCAGAAG GAGGAGTAA CATCTGGAG         TATCATTCTCAGATT  46 189
    56708323 1285133 .. 1285145 +  -2.7  -3.45911   GAAATTTCAGTAATT                CGTTT AGA AAATG                CTTTATTTCTTTCAA  47 378
     FTT1267 1289837 .. 1289849 +  -6.3  -3.70919   TCACCACCTAGACAA                GCTTT GGT AAAGC                TTATTGGCATTTCAC  64 349
        mltA NONE
     FTT1272 1295864 .. 1295876 +  -3.4  -2.75708   ACAAGCTAAAACTAG                CTTG CGAAT CAAG                AATTTTTTGCAAAAA  43 101
        rplM NONE
        rpsI NONE
        mglA NONE
        mglB 1298160 .. 1298174 +  -4.4   -4.3613   TTAAAATTGCAATAA               TTATTA CTG TAATAA               TATTTTTCTTTTCAC  64 339
     FTT1282 NONE
        trmE 1303354 .. 1303370 +  -3.7  -3.61398   ACTTAGTTGCCAAGT              TGATATC ATA GATAGCA              TTATTAAGGAACAAA  52 461
         cbs 1306423 .. 1306433 +  -2.6   -3.6149   TTATATTTGCTGCTA                 TTAT TTA ATAA                 TTGTAATTGTTAAAT  48 73
     FTT1288 1307688 .. 1307704 +  -9.5  -2.59935   TACAAGCTATCATCG              CCAAAAC TGT GTTTTGG              GTTATAAAGATATTT  73 515
     FTT1289 1313718 .. 1313734 +  -8.7  -2.62616   TCGAACCCCCGACCC              TCGCCTT GTA AGGGCGA              TACTCTCCCAGCTGA  70 255
        metG NONE
     FTT1291 1317453 .. 1317469 +  -2.9  -3.58199   TTATGATTTGGATAC              CATAGCG GTT TGCTAAG              TTCTCTACATTTACT  48 156
        ispZ 1319192 .. 1319202 +  -5.4  -3.54089   TTTTAACATTTTAGT                 TTGC AAA GCAA                 TATTTCATATATGTA  57 41
        ubiE NONE
     FTT1297 NONE
        ubiB NONE
        hitA 1324417 .. 1324437 +  -6.3  -3.39286   ATTTATAGTAAAATG            CTAAAATAA GTC TTGTTTTAG            TATTTGGCATGATAT  63 481
     FTT1302 1326228 .. 1326250 +  -2.9  -4.69326   TGTACTAATATTGTC           TAAAAGATT TTTAT AATTTTTTA           TTTTATATTCACTAT  63 315
        yieO 1336900 .. 1336916 +  -5.1  -3.20941   CAGTCCAACGTTCAT              CAAAGCT TCC AGCTTAG              TCTTAATACTTGGTA  54 415
     FTT1319 NONE
     FTT1320 NONE
     FTT1321 NONE
     FTT1322 NONE
     FTT1323 NONE
     FTT1324 1352119 .. 1352152 +  -6.1  -3.12999   CTTCATCTAAAAACG     GTGCAATTTTTGCGAA TCT TTCGCAAGAAC-GCGC     TTCAATATAAGCTCC  57 275
         udp 1353428 .. 1353438 +  -2.6  -3.62746   GATAATTAAACACTC                 TATT GAA AATA                 ATTTTTTCAGCTAAA  48 1
         cdd 1354090 .. 1354104 +  -4.3  -5.58209   TCCTAATCTCAGTGT               CAACA CTTTT TGTTG               TTTTTTTCGATTTAA  82 241
        gpmI NONE
        serS 1360224 .. 1360234 +  -2.6  -3.14327   ATTAGTGAATAATGC                 TAAA ATC TTTA                 TATCTAGTTTTATTG  43 94
        cscK 1361198 .. 1361224 +  -2.4  -3.09516   TATATTATCTATACT         TTACTGTTAAAA TCT TTTTAGAGGTAA         TTCAATACTAAAACA  42 59
     FTT1332 1362544 .. 1362556 +  -4.9  -3.64283   AGCAGCATTATTGAG                TGTTT TTG AAACA                TTATTAACGGCTTTG  57 68
        cydD NONE
        cydC 1367449 .. 1367461 +  -4.1  -4.75776   CTGATTTATCACAAC                CTAGG TTT TCTAG                TTTTTCCATTAAATT  70 428
     FTT1341 1372091 .. 1372107 +  -6.7  -3.66908   TCTAAGAGATATTAT              TTCTTAA TAT TTAAGAA              TTACTTTTGAAAACA  67 36
     FTT1342 1373350 .. 1373364 +  -5.8   -2.6544   GATAAATAATTATAC               TAATAG ATA CTATTA               ATTAATCTTCTAGTC  54 126
        pdpA NONE
        pdpB NONE
     FTT1346 NONE
     FTT1347 NONE
     FTT1348 1388313 .. 1388325 +  -3.5    -3.254   AAGCTTATTGGAAAA                TTTAA ATG TTAAA                TATTATAAATGACTC  49 21
     FTT1349 NONE
     FTT1350 NONE
     FTT1351 1390936 .. 1390952 +  -2.3  -2.89881   AGGGTAAGAGGAGAT              TTATATG AGT CAGATAA              TATCTACACTAAATA  41 43
     FTT1352 NONE
     FTT1353 NONE
     FTT1354 1396833 .. 1396845 +  -3.5  -2.83641   TTATATAAATCAGAC                TTTTT TAA AAAAA                TATCATCATAGGTTA  45 2
     FTT1355 1397567 .. 1397579 +  -2.7  -3.35706   TTTTTGAATTTCATA                TATTG CAT CGATA                TTATCAAATCTAGTT  47 143
     FTT1370 NONE
        rmpF NONE
        plsX 1419044 .. 1419064 +  -7.6  -5.66229   ACAATAAATATTGAG            CCATAGGC GAAAA GCTTATGG            TTTTTTGTTGTTAAT  95 58
        fabH NONE
     FTT1374 NONE
        fabG 1421805 .. 1421827 +  -7.9   -2.7185   ATGTATATGGCTTAA           TTTTTGCAA AATTA TTGCAAAAA           TGATTAAAAAATAAT  65 26
        acpP 1422206 .. 1422225 +  -5.1  -5.26316   TTAATCTTAAAGTCA            GTATGAA TACGAT TTCATAC             TTTTTTCTACAATGA  79 47
        fabF 1423564 .. 1423578 +  -7.1  -5.71712   TAACCAGTTCGATAA               GCCAC TTTCT GTGGC               TTTTTTTATATACCA  95 66
        suhB NONE
         sun 1429400 .. 1429422 +  -7.8  -3.06605   CCTTTACCTAAAAAC           CTCTGTTCAA CGG TTGAAAAGAG           TATCTCATTATCTTT  66 253
    56708435 1431267 .. 1431279 +  -4.1  -3.29995   AGAATAACTTCTACA                CCTAA TTC TTGGG                CTTTTGTAAGTTTGC  51 514
     FTT1388 NONE
        panB NONE
        panC NONE
        panD NONE
     FTT1392 1437150 .. 1437181 +  -4.6  -3.41602   AAGAATAATCACGAT      TTCATCAAACTC TGAGCCTT GAGTTTTATGAA       TTGTCATCGCATAAA  55 220
     FTT1399 1450650 .. 1450666 +  -7.3  -3.12521   GAATCATGTAATTCT              CTTGATG AAT CATCAGG              TCTAGTTTTAATCAC  63 118
     FTT1401 1452197 .. 1452213 +  -9.5  -2.62983   TCGAACTCGCGACCC              CAACCTT GGC AAGGTTG              TGCTCTACCACTGAG  73 443
     FTT1404 1455120 .. 1455137 +  -4.3  -3.80094   GAAAAATCATCTGTT             TTAAAAA TTAT TTTTTAA              TTGTCTTAGTTTAAC  55 103
     FTT1410 1460937 .. 1460947 +  -3.2  -3.17797   TCATCTCCTCTATCA                 CCAG TAC TTGG                 TTGCATATATCTGCA  45 456
        proS 1464894 .. 1464904 +  -2.6  -3.17362   AATTTATCTAACGAT                 TTAT ACT ATAA                 TCTTAACTATTATCT  43 127
     FTT1413 NONE
     FTT1414 NONE
     FTT1415 1467617 .. 1467633 +  -3.7  -4.09827   GTTTTACATATTATG              TATTAGC GTA GCGAATA              TTTCCTTCTATTATG  57 82
     FTT1417 1469447 .. 1469458 +  -4.4  -3.80573   ACAATAATATATATA                GTTC TTAT GAAC                 TTTAATACTACTAAA  55 508
     FTT1419 1469901 .. 1469920 +  -5.8  -4.10188   AAAAACCATGACTAT            TATTACCT TCAA AGGTAATG             TTGTTTCTGACTATA  68 40
     FTT1420 1470654 .. 1470664 +    -4  -4.15249   TAGTCGACTATATTT                 TTCT TAA AGAA                 TTTAGTTTAATATTT  59 193
     FTT1421 1471148 .. 1471158 +    -4  -2.75982   TATCATAAAAATAGA                 TAAC TAA GTTA                 ATATTTCTAGTATAT  47 19
     FTT1422 1472047 .. 1472057 +  -4.6  -3.30441   AATGGCTCTTTTAAT                 CGGC ATC GCTG                 TTATGAAAACTAATG  51 258
    56708474 1477182 .. 1477200 +  -3.2  -5.86332   TGGATGACCTAAGAC             AAATATTG CAT CAATATTA             TTTTTTTTGGCTTCC  89 366
        rhtC 1479748 .. 1479762 +    -5  -3.00525   ACATCAAACCTCTAC               TAGCTG TTA TAGCTA               TCTCATTTAAGGCAA  52 441
        gtrB 1481704 .. 1481716 +  -6.3  -2.94099   AAACCCAGCTAAAAC                CAATG GTA CATTG                TGTATAGTAGCGAAG  58 377
      isftu2 1484482 .. 1484494 +  -4.9   -3.7282   GACAGCAATCAGCAG                TATTG GCA CAATA                TTATTCATAAAATCG  59 514
     FTT1441 1488405 .. 1488424 +  -2.2  -3.97753   TTCAGCATGACCTTC            TTGTGTAG TTAG CTATATAA             ATTTTTTTACTATTT  51 240
       trxA1 NONE
         rho 1494289 .. 1494308 +  -4.2  -3.90856   GATGAAGAAGCACTA            GCGTTGGA GGAC TCCACTGC             TTTAATTCGGGGGTT  57 240
        galT NONE
        galK 1530151 .. 1530170 +  -6.4  -3.72241   AAATCTTGCAATGTA            TCAACACC AGCA GGAGTTGA             TTTAGCTGATTGCTC  66 456
        coaE 1541200 .. 1541213 +  -4.5  -3.71378   CGAACCGAGCGGTTA               GGGGT TCGA ATCCC                TTTGGGTGTGCCATA  59 107
        trpS NONE
     FTT1489 NONE
     FTT1490 1544584 .. 1544596 +  -4.9  -4.62168   CATTGATCCACACGT                TATTG TTG CAATA                TTTTGTAATTTGGAT  68 155
        muts 1554848 .. 1554858 +    -4  -3.02144   TTCCAAAACTATAAA                 CTTT ATA AAAG                 TCTTAGGGAAAATCA  48 72
       secB2 1555322 .. 1555340 +  -3.2  -2.73875   TGAGCATTAATCTAT             TTGGAT AATCAAA ATCCAA             TCATATTGCAAAACC  43 31
     FTT1502 NONE
        xerC NONE
     FTT1504 1560004 .. 1560018 +  -4.2  -3.20382   TTAACCAAATAATAG               CTGCTA AGA TAGCCG               TTAGTAGCTGTGCAG  51 442
     FTT1506 1560916 .. 1560932 +  -3.7  -2.93381   GAACTAATTTTATAT              ATACTTG TTA CAAGTAG              TACTTTAAGAATTTA  46 67
     FTT1507 1561851 .. 1561870 +    -5  -2.87501   GATCAGGATAAACAG            GATGGC AGCACTTA GCCATC             TCATATTTCATACCA  51 293
     FTT1511 1567024 .. 1567036 +  -4.1  -4.20918   CAGCTCCGCCTTTAC                CTTTG ACA CGAAG                TTTCTTACCATTACC  62 377
         ogt NONE
       fadD2 NONE
        fadE NONE
   fadB/acbP NONE
        fadA 1593441 .. 1593457 +  -4.5  -3.33737   TGGTATTATTGAAGC              TTGTTAG TAG CTAATAA              TTCTGAACATTAATA  53 19
     FTT1532 NONE
     FTT1543 1606352 .. 1606362 +  -2.6  -4.21812   TAGTAATCTAGCTAA                 TATT CTT AATA                 TTCTTTTGGCTAACA  55 356
     FTT1547 1611064 .. 1611092 +  -8.3  -3.03619   CTTTACTGACTATGC        TAAAGGTACTGAT ATG ATTAGAACCTTTA        TCTTCCCAGGTGGTT  69 476
     FTT1549 NONE
     FTT1550 NONE
     FTT1551 NONE
        ole1 1614025 .. 1614036 +    -3  -4.83677   CTTTTTAAATTAAAT                TTAG TGTG CTAA                 TTTTGCTTTTGTTTT  64 49
     FTT1560 1622764 .. 1622777 +  -3.9  -3.08738   GAAAACTAAATTTTA               CTAAT TCAC ATTAG                TTAAATACCGTTGTT  47 40
        kdtA NONE
        ispA 1625011 .. 1625027 +  -2.3  -4.47707   TCATTGATTTAGTTA              TTAATAG AAA CTGTTAG              TTATTTTTGCTACAA  56 9
         pcs 1625863 .. 1625876 +  -2.5  -3.09933   CCTCTTAATCACTTC               TATAT GATA ATATA                TTAAATAAGTTAAGC  43 49
     FTT1564 1626780 .. 1626796 +  -2.2  -3.33696   AATCGTCTCTAAGTT              TTGGGC CTATA GCTCAG              TTGGTTAGAGCGCCG  44 87
     FTT1576 NONE
     FTT1577 1642057 .. 1642076 +    -8  -4.46581   GCGAACCCCAAAGCA            TAAACACA ACAT TGTGTTTA             TTTTCTGAAATTTTG  84 251
     FTT1585 1650219 .. 1650236 +  -2.1  -3.38522   ATATCTCCTTAATCT             TCAACGAT GTT ATC-TTGA             TTAGCTGTTTTTTTA  45 340
     FTT1591 1654744 .. 1654760 +  -6.5  -3.00419   CATCAGCAGTTCAAA              CTCTTGC CGA GCAGGGG              TAGTTTAAGTTTAGT  59 6
     FTT1594 NONE
     FTT1595 1660084 .. 1660095 +    -3  -3.40498   AGGTAAAATTTTACC                TAAC GATA GTTA                 TGTTATTAGAGATTC  48 35
     FTT1596 NONE
     FTT1597 1662217 .. 1662230 +  -2.5  -3.44553   TTCTAAGGATTAGAT               TAAAA AGGA TTTTA                TTATGAGATTTTTAA  46 73
     FTT1598 1665055 .. 1665067 +  -2.7  -3.14683   TGAGGCAAACCGTAA                CTGTA GTA TATAG                TTAATCCGAGAGTAT  43 13
     FTT1602 NONE
        rpmB NONE
        rpmG NONE
        minC NONE
        minD NONE
        minE 1673639 .. 1673653 +  -2.2   -2.7395   CTAATACTATTTCGA               TAATGT GTG ATATTA               GTTTCAAAAATGTCT  40 37
     FTT1608 NONE
     FTT1609 1675572 .. 1675586 +  -5.7  -2.82015   CTATGTTGCCTTAAG               TCCTC CTAGT GAGGA               TATAATGGCTATCGC  55 385
     FTT1611 NONE
     FTT1612 1676760 .. 1676774 +  -2.2  -3.28889   GCATGGTGCTAAAAC               TATTTT AGA AGAATA               TATTAATTAATATAT  44 1
     FTT1613 1677198 .. 1677213 +  -5.4  -4.90778   TAATTAGAACTCTGA              GCCTAT CAGA ATGGGC               TTTTATTTAGCTAAG  74 186
    56708634 1679387 .. 1679402 +  -6.2  -3.88583   TTAGAAAATGTTCAG              CCATAT CTTA ATATGG               TTTATAAAAGCTTTG  68 394
        cysS NONE
        hemK 1681921 .. 1681935 +  -2.9  -4.05991   AAGAGGATATCCTCT               GATAA AACTG TTATC               TTTATAATCTGTCTT  53 114
    56708637 1684449 .. 1684459 +    -4  -4.87786   ATATCATAATTACCA                 TTTC TAA GAAA                 TTTTTCTAAAATTAA  70 207
        ftsK NONE
        lolA 1703045 .. 1703055 +  -2.6  -3.74626   TAGGCTTTGCTTCTC                 TATT AAA AATA                 TTTCGATGCTTTAAT  51 464
        trkH 1704873 .. 1704883 +    -4  -2.70017   GCGATAACTTTGTAA                 TCTA TAT TAGA                 ATCTTTACCTTTACA  45 125
     FTT1644 NONE
     FTT1645 1711729 .. 1711743 +  -5.8  -4.67552   AAAATCACTATAAGA               CTTATA CTG TATAAG               TTATTTTTTGATACA  73 203
         dtd 1712108 .. 1712124 +  -2.3  -2.93708   AATAGCAAAAGAAAA              ATTCAAA GAG TTTGAAA              ATATTTTTAGAAGAA  41 11
     FTT1651 1718932 .. 1718944 +    -2  -3.60336   ACATTCTCGAATAAG                TACT CAGCT AGTA                TTCGTCTTTTGTCTT  47 54
     FTT1653 1720349 .. 1720359 +  -3.2  -2.52015   TTTTATATTTCAACG                 TGCT ATA AGCG                 GTTCATCCCTATAAA  42 68
       emrA2 NONE
     FTT1655 NONE
     FTT1659 1725324 .. 1725334 +    -4  -2.91924   ATAATTAATTATTTT                 CTAA ATT TTAG                 CTTTATCAAAACTCA  48 37
        tmpT NONE
        carA NONE
        carB NONE
        pyrB 1734671 .. 1734685 +  -5.8  -3.46088   AACCCATAAAAATCT               TGATTT GTA AAATCA               TGTTTAATAGCATAT  61 87
     FTT1667 1736428 .. 1736441 +  -5.3  -4.86385   AATATTTAATTAAAA               GCTAT ATTT ATAGC                TTTGTTTTTGACAAT  74 220
       sdaC2 1738086 .. 1738103 +  -3.5   -4.9725   ATCCGTTCATATTCC             GCATAAGA CGG TCTT-TGC             TTTTTGTCTGGGAGT  68 328
    56708680 1739766 .. 1739789 +  -6.2  -2.66634   TCTCATCGGAACACT          TTTGCTAGTTT TAA AAAC-AGCAAA          TACTGTAATAGGATC  57 240
        ribD NONE
        ribB NONE
        ribA NONE
        ribH NONE
        def2 1744477 .. 1744497 +  -5.6  -3.14257   GCTAAGAGTTAATTT            TTGATTAT TTTGT ATAATCAA            TACTTTACTTTTTAG  57 29
     FTT1676 1745791 .. 1745801 +  -3.2  -3.10715   TTAGCTCGATAGCTT                 GTAG TGA CTGC                 TTAAATAGTAATGGA  45 269
        rpsT 1749031 .. 1749046 +  -4.8  -3.47804   TTTTTAATATATCTA              TATTGT AGTT ACAATA               TTCGTTGTGAGTTCT  55 70
     FTT1684 1754721 .. 1754739 +  -2.5  -4.74285   AAATTTCTATCTAGT             GGTATAA TAGCT TTATATC             TTTTATCTTATCAAT  62 27
     FTT1685 NONE
     FTT1688 1758566 .. 1758576 +    -4  -3.42503   TGATAAAAAAAGGTA                 TCTT CCA AAGA                 TTATCCATATTACCA  51 204
     FTT1690 1760408 .. 1760430 +  -5.6  -3.27951   GCATATCTCCTACCA           GTGATGGTAT GAA ATACTTTCAC           TCTTGTAATAAAATA  59 288
     FTT1691 NONE
    56708701 1761995 .. 1762009 +  -4.3  -2.70932   TTTCAATTCTATTTT               CAAGA ATATA TCTTG               TCATTAAGCCACGAG  47 272
        groS NONE
        groL 1765953 .. 1765971 +    -4  -3.44089   TAATAGTCTTTATAT             TGTTATTA ATC TAATAATA             CTTTTATATTATACT  52 38
       pdpA1 NONE
       pdpB1 NONE
     FTT1701 NONE
     FTT1702 NONE
     FTT1703 1781657 .. 1781669 +  -3.5    -3.254   AAGCTTATTGGAAAA                TTTAA ATG TTAAA                TATTATAAATGACTC  49 21
     FTT1704 NONE
     FTT1705 NONE
     FTT1706 1784280 .. 1784296 +  -2.3  -2.89881   AGGGTAAGAGGAGAT              TTATATG AGT CAGATAA              TATCTACACTAAATA  41 43
     FTT1707 NONE
     FTT1708 NONE
     FTT1709 1790177 .. 1790189 +  -3.5  -2.83641   TTATATAAATCAGAC                TTTTT TAA AAAAA                TATCATCATAGGTTA  45 2
     FTT1710 1790911 .. 1790923 +  -2.7  -3.35706   TTTTTGAATTTCATA                TATTG CAT CGATA                TTATCAAATCTAGTT  47 143
        yegQ 1813593 .. 1813606 +  -3.8  -3.44848   GTCCCAAATAATGCT               GCAG CAACAC CTGC                TATTTCATAAAAAGG  51 229
        nhaD 1816386 .. 1816402 +  -5.1  -3.14132   TTGGTAAATATTTTA              CACAAGC GTA GCTTTTG              TTGCTCACCACAAGA  54 198
     FTT1733 1822662 .. 1822676 +  -3.5  -3.33815   ATACTCATAGCAGCT               CTAGC ATTAG GCTGG               TTCATTCCAGCACCT  49 228
     FTT1746 NONE
     FTT1747 1837219 .. 1837233 +  -4.4  -2.54568   AATAATATTCAACTA               TTTTTT TCT AAAAAA               CCTTTTGGTATTACA  46 49
        glpe NONE
       secB1 NONE
        recA 1839311 .. 1839321 +  -5.4  -2.68823   TAAATCCAGCAGTTA                 CTCA AGA TGAG                 CTTATCTAAAGAAAA  51 6
        recX 1839825 .. 1839839 +  -2.2  -5.24531   TGTGGCTTTTGAGGA               TAATTT CTT AAGTTA               TTTTTTATAAAAAAT  68 81
         ssb NONE
        tdcD NONE
         pta 1844169 .. 1844205 +  -3.7  -3.89291   TAGACTCACGCGTTT    TTGATCCTAACATTAGT AAT GCTGAGGGTAGGGTCGA    TTATTATCCTGTTGG  56 410
        nhaA 1849733 .. 1849743 +  -2.6  -4.40237   CTAGCTAAAATGATT                 TTAT CTA ATAA                 TTTTAATATATAATA  58 33
     FTT1761 1850722 .. 1850742 +  -9.1  -4.21194   CGTAACAGTTGCCAA            TTTCATTGC TGA GCGATGAAA            TTTTGGATACTCACC  89 238
     FTT1765 1853387 .. 1853410 +  -2.5  -3.06361   ATTAAATAGTTTCTA          GCAAGATTT TATTTT AGATTTTGC           TCTATCTAGTTCATA  43 32
     FTT1766 1854258 .. 1854271 +  -2.4  -3.91897   CTTATATCTACATTT               GCAT CAGCTA ATGC                TTTATCAATACCGCA  52 169
     FTT1771 1861854 .. 1861866 +  -3.5  -4.29325   TGTTTATTAGAGATA                TTATT TTG AATAA                TTTTCACTGTTGCTG  60 156
    56708772 1869787 .. 1869811 +  -4.3  -4.32067   AAAGAAATGCGCGAG          GCTCATACT AAAGGGA AGTATGTGC          TTGTTTTATAAACTC  61 178
     FTT1783 1873982 .. 1873998 +  -5.2  -3.13504   ATAATGTATAAAGCT              GTCATA TTATT TATGAC              TACTTTTCATAACCA  54 310
     FTT1789 1877948 .. 1877966 +  -2.5  -4.56642   ATAACAATGATTATT             TAGAGAA GAAAG TTCTTTA             TTTATATTTATTTTT  60 23
     FTT1791 1879015 .. 1879030 +  -4.8  -4.62622   GTTAAAAATGTAATA              TATCTT ACAA AAGATA               TTTATTTATAATTAG  68 319
     FTT1794 1883385 .. 1883400 +  -6.2  -3.71672   ATAGCTTTGATTTTA              GAGTAT CTAT ATACTC               TTGATTTTCATCACC  65 351
         rng 1890466 .. 1890482 -  -5.3  -4.49981   TATACCATTACAAAA              TAAATAA CAA TTATTTA              AATACAAAGATTATT  69 433
        trpR NONE
        trpE 1888328 .. 1888338 -  -5.4  -3.61232   TGCCCTAGACAAATA                 CCTA TAA TAGG                 AACCTTGCCCTTAAG  59 263
    FTT1800c 1886468 .. 1886481 -  -3.9  -3.54784   AGTTAATATAAGTAA               TTTCA TTTC TGAAA                AATCTTTTTAAGCTC  52 14
    FTT1798c NONE
       msrA2 NONE
    FTT1796c NONE
        trpC 1882733 .. 1882745 -  -3.5  -4.07455   TATCAAGAGGAGAAA                TATTT AGA AAATA                TACATCTAGATATAA  55 336
        pepN 1879492 .. 1879506 -  -6.4   -4.3739   CATTTCGCTATAAAA               CACCAA ATA CTGGTG               TTTTACCTACAGCTC  74 372
    FTT1787c 1875255 .. 1875266 -    -3  -3.80855   TTGGTTAAAAATTAA                TTAG TAAT CTAA                 TACAATTAATAGCAA  52 3
    FTT1785c 1873979 .. 1874001 -  -2.7  -4.04764   AAAATAATGTATAAA           GCTGTCATA TTATT TATGACTAC           TTTTCATAACCAATA  53 22
    FTT1784c NONE
        yjjK NONE
    FTT1781c 1869842 .. 1869852 -    -4  -4.43307   TCGCCAACAAAATAA                 TTAG TTT CTAA                 ACAGCTGTTCTTAGG  63 46
    FTT1778c 1867600 .. 1867616 -  -2.3  -4.36914   GCTTTCTTTAGAAAA              GTCATTA TAG TAATTAC              CTATTTAATTAAAGA  56 34
    FTT1777c NONE
    FTT1776c 1866711 .. 1866728 -  -2.7  -2.71416   CATTATGGATATAAG             GGTAGTT TGCA AACTAAC              ACAAATTATACATTT  40 90
        clcA 1864898 .. 1864914 -  -2.1  -3.78793   CATAATCATCAAGAA              GCACATC ATA GGGGTGC              TCATTATAGCCAATT  49 304
        trpB NONE
        trpA 1861351 .. 1861361 -  -3.2  -4.27846   AAATAAAATTACAAA                 CTCC TTA AGAG                 GATTTAGTATGTCAC  57 442
        clpB 1857364 .. 1857383 -  -2.8  -3.38991   AGCTGCTGAAGAAGA            GCACCATC CTGG GATGTTAC             ATACATAGCAAGATC  46 414
    FTT1768c NONE
        purT 1854054 .. 1854065 -  -3.6  -3.44794   AATTCATGATGATAA                GCGC GTAG ACGC                 TTGTATAATACCGAT  51 76
    FTT1764c 1852041 .. 1852054 -  -2.5  -4.83615   GATTCTCCATAAAAA               TTTTT GTTT AAAAA                ATAACTATATAATTT  62 155
    FTT1763c 1851237 .. 1851256 -  -2.2  -3.44284   TTGCTACTAATAATA            GATGAA CTATCTTT TTCATC             TGTTTACCTCTTTTA  45 38
    FTT1762c NONE
    FTT1758c 1846674 .. 1846686 -  -6.3  -3.11291   GCCATAATCCCAATA                CTACT ATA AGTAG                GCAATATACCAATCA  60 352
    56708753 1844463 .. 1844500 -  -2.1   -4.2828   GCTTAGTCAGGAAAA   TAAC-TTTTACCGGCTCT ACA AGAGTTGGTAAGATGTTA   ATGCAACAGCAGCAG  54 317
        ipdC 1833362 .. 1833374 -  -4.9  -3.50332   TATTTATATAAGGAA                TTTCT TTT AGAAA                AGTGTTAGAAAAGGC  55 66
    56708742 NONE
        kdpB NONE
        kdpC 1826789 .. 1826800 -  -4.4  -4.76193   AATTATAACAGAAAA                CTGA CTAA TCAG                 TTACTTATGATTAAT  68 50
        kdpD 1823942 .. 1823958 -  -3.1  -3.34962   CGTCATAGCCCAGAA              CTAAAAA AGT TTTTTAA              TCTGTGGTTCATCTT  47 107
    FTT1732c NONE
    FTT1731c NONE
    FTT1730c 1817429 .. 1817453 -  -8.8  -3.78156   AAACACTATGAATAA          TTGTCAAAAA CATAT TTTTTGACAA          CATAATAAGCTGTTG  80 436
    FTT1727c 1813241 .. 1813253 -  -4.9  -3.89822   CAGGTAGCCGAGAAA                TTATC TTA GATAA                TATGCAAGATAAAGA  59 202
         pcm NONE
        tolC NONE
    FTT1723c NONE
         gad 1807506 .. 1807516 -  -2.6  -3.96624   TACTCTTAGTATAAA                 TTAA TTA TTAA                 CAAACAATATTATAA  52 82
        purF NONE
        purL 1801881 .. 1801901 -  -2.5  -3.56643   TTTATACCTCTTAAA            GAGCCGG CTTCACT CCAACTC            TGACAAGGTGGTCCT  48 241
    56708725 1800383 .. 1800394 -    -3  -2.52451   AAATAACCCAAAACT                CTAA TTTT TTAG                 CAGATACACTAAATA  42 406
       pdpD1 1794788 .. 1794798 -    -4  -3.45386   ACACCTTATAAGCAA                 GTTA CCT TAAC                 AACGCCAATAACACA  52 59
       iglA1 NONE
       iglB1 NONE
       iglC1 NONE
       iglD1 1790586 .. 1790598 -  -4.1  -4.32491   ATTTAAAAATAATAA                GCATG AAA CATAC                TATTCTCAAGTTATA  64 227
         fdh NONE
    56708706 1765884 .. 1765894 -  -2.4  -4.04806   GGTGAGATCAAAGAA                 GCTG CTC CTGC                 TATGCCTATGGGCGG  52 287
    FTT1694c 1763080 .. 1763091 -    -3   -4.2331   AATTAAAATGAGAAA                GATA ATTT TATC                 ACTTCACATAATTAT  57 230
    FTT1693c NONE
    FTT1689c 1758377 .. 1758389 -  -2.7  -3.22298   TTGATTTATTACCAA                CTCTA AAT TAAAG                ACTATGATTTTTAAC  45 20
        gidB NONE
    FTT1686c 1755400 .. 1755414 -  -8.6  -3.17797   TCTATATATACCTAA               CACCAA TCC TTGGTG               GATTATGATGACTAT  73 411
    FTT1683c 1752542 .. 1752552 -    -4  -3.26428   TAAGAATCAATTTAA                 CAAA ATA TTTG                 TAAAGATTATTATTT  50 42
        lpcA NONE
        olmA 1748863 .. 1748873 -    -4  -5.13722   GGCAGCAAAAGAAAA                 CTTT GCT AAAG                 TTGTTCCTATATTAG  73 212
        lepA NONE
        trmU 1745559 .. 1745580 -    -6   -4.1958   ATAGAAATTAAATAA           GAGTAATT CTAAAT AATTACTC            CCCCACCTAAGCAAA  68 12
    FTT1666c 1734544 .. 1734558 -  -2.9  -2.60813   GAGTGTGCGAAATAT               TTTGA GCAAA TCAAA               TATAGTATTCCGATT  41 89
        pyrC 1725220 .. 1725235 -  -6.2  -2.66291   GAGATATTTAGAGTA              TATGCT AATA AGCATA               AGGACATAAAATTAG  55 130
    FTT1658c 1723770 .. 1723786 -  -3.1  -3.35015   TTAATTACTTTAGAA              TAAATAA AAA TTATCTA              GCACCAGCAGCAGCT  47 19
    FTT1657c 1723368 .. 1723388 - -14.1  -2.52464   TTGCTTCGCAAGCCA            CCCCTTCAA TAT TTGAAGGGG            AATCAGTACATTAGC 100 167
    FTT1656c 1722341 .. 1722360 -    -3  -3.49668   AAATTGGCGAGAGAA            TTCTAGATA TTA TATCT-GAA            TCTTTGGGTGAATAT  48 180
    FTT1652c 1718533 .. 1718547 -  -4.2  -3.72968   AGCAGGATATCCAAA               TGACCG CAC CCGTCA               AGATAGAACAATCAT  57 382
    FTT1650c NONE
        pyrF NONE
        pyrD 1712109 .. 1712123 -  -5.8  -5.52079   ATAGCAAAAGAAAAA               TTCAAA GAG TTTGAA               AATATTTTTAGAAGA  88 395
    FTT1639c 1704668 .. 1704692 -  -2.1  -4.70879   TTCAAATTTTAAAAA          TCTCCCTAAAG AAG CTCTATGGATA          TGCAACTTTGCGATG  62 121
    FTT1637c 1702677 .. 1702688 -  -2.2  -2.52082   AGCAAGCACCAATAC                CAGC AACA GCTA                 ACCAGATGCAACTAT  39 341
    FTT1634c 1698490 .. 1698502 -  -3.5  -5.96521   ATTAATTAAAAAAAA                TTAAA GAG TTTAA                TAGATTTAACCCTTT  87 220
    FTT1633c NONE
    FTT1632c NONE
        gplX 1695267 .. 1695282 -  -6.2  -3.51633   ATAGAGTTTAGATAA              CAGTTA CTGA TAACTG               CTTGCGGAAATAATT  63 85
        putP NONE
    FTT1629c NONE
    FTT1628c 1690412 .. 1690426 -    -5  -3.31144   TGTTTACTTGTAGAA               GAAAAC CTA GCTTTC               ACGACTTAATCTTTT  56 98
    FTT1627c NONE
    FTT1626c NONE
    FTT1625c 1687243 .. 1687253 -  -3.2  -2.54387   TAAAGTTCTAACTTA                 CCCT ACT AAGG                 ATTTAATTAAACTAA  42 63
    FTT1624c NONE
    FTT1623c NONE
    FTT1622c NONE
    FTT1621c 1684578 .. 1684588 -  -3.2   -4.1347   TTCCAATCAGATAAA                 GCAA GTT CTGC                 AGTTTGTGGATTATT  55 113
    FTT1614c 1677192 .. 1677208 -    -3  -3.55181   TAAATCTAATTAGAA              CTCTGA GCCTA TCAGAA              TGGGCTTTTATTTAG  50 134
        recG 1668388 .. 1668398 -  -5.4  -3.50481   AAATTAAAGCTATAA                 CCTT CAT AAGG                 TAATAATATAAACTT  57 329
        fumA 1666242 .. 1666273 -  -3.3  -4.49344   AAACTCATCAGAAAA      TATAATCTATT AATAACTGAG AATAGATTATA       TTTAAGAAACTATTT  60 185
    56708619 NONE
        ubiG NONE
    FTT1589c 1651635 .. 1651656 -  -5.1  -2.99704   TGCGCACTAAATAAC           CATCCAGAG CCAA CCATGGATG            TCACTCCAATAAGGA  53 449
    FTT1586c 1649756 .. 1649770 -  -2.8  -3.16564   TGGGTATTTTAGGAA               TCCTAG TTG CTATGA               TAGCAGGGTTTGTCA  45 173
    56708608 1648730 .. 1648744 -  -5.8  -3.07962   TTCCAGATGCTAAGA               GTAATA CTT TATTAC               CAATAATTAGAGAAA  57 155
    FTT1581c 1646196 .. 1646225 -  -5.1  -3.42494   TTAACCCAACAAAAT       TGTCATTCTACGGC TTG ACCGTAGAATC-CA       TTCTCCACCTAGTCT  57 34
    FTT1580c 1645603 .. 1645623 - -10.5  -2.75957   CATCAATTTTAATCA            TTCTACGGC TTG ACCGTAGAA            TCCATTTTTTTCTAA  78 37
    FTT1579c NONE
         ung 1641476 .. 1641490 -   -10  -3.66117   ATGAAAGCAAATCAA               GTCCAG AGC CTGGAC               CTACTCCAGAACCTC  82 401
        gyrA NONE
         dxr NONE
    FTT1573c 1633723 .. 1633741 -  -3.2  -3.33399   TCCAATTAAATCTAA             TTTTTTCT TAA AGAAAAGA             ACATATATAGTTTAG  47 37
        ompH NONE
        lpxD NONE
        fabZ NONE
        lpxA NONE
        lpxB 1629635 .. 1629647 -  -3.5  -2.95298   CTGATGTATTATATA                TATAA AGA TTATA                AAAATTAAGATTTTT  46 30
    FTT1567c 1628919 .. 1628931 -  -4.1  -3.91144   TTTATATTCCATAAA                TTCCC CTT AGGAA                ATATCTGTTTTACAA  57 100
    FTT1566c 1628270 .. 1628282 -  -3.5  -3.94003   ATTATAAATTAATAA                TTATT TAT AATAA                TTTAAATTTACAGAA  56 282
        proC 1620900 .. 1620911 -    -3  -3.59107   ATACTAATAACAATA                TCAT CTAT ATGA                 TTTAATTGATAATTT  50 354
    FTT1557c NONE
        lepB NONE
         rnc NONE
        truB NONE
         rnr 1613538 .. 1613553 -  -2.6  -3.41878   TTTTTGAATCTAGAA              GTGATCA TGT TGATC-C              TAAATTTACTAAAGA  47 497
       omp26 1604591 .. 1604603 -  -6.3  -4.07789   TAACTTATAAAAATA                GGATT TTA AATCC                GTTCATAAAGAGATT  70 75
    FTT1541c 1604010 .. 1604021 -    -3  -2.62062   ATAACAAAAATAATT                GATA ATGT TATC                 GTTAATAGCGTTTGA  42 165
    FTT1540c NONE
    FTT1539c NONE
    FTT1538c NONE
    FTT1537c NONE
    FTT1536c 1598054 .. 1598070 -  -2.3  -3.76224   TGGCGATTTATCAAA              TTCACTC CAC GAATAAA              GTCTTGTTTTGTATA  49 370
    FTT1534c 1595578 .. 1595588 -  -5.4  -3.76373   GTTCTAACATTTAAA                 TGCT CCT AGCA                 ATTTTTGATTTATAA  61 94
       arsC2 NONE
         idh NONE
    FTT1525c NONE
        hrpA 1577420 .. 1577453 -  -3.3  -4.86385   AGCCTTAAAAAGAAA     TCATCATATAGAGCGG TAT CC-CTCTATAAAATAA     ATATTAAAATCTCTA  66 63
      isftu2 NONE
    FTT1522c 1575216 .. 1575232 -  -3.8  -3.05769   GCTCTAAATCATAGA              TATAAC ACGGG GTTATA              AGAGAATTCTTACCT  47 100
        gabP 1572439 .. 1572459 -  -5.5  -5.16472   AAAAAGCTGAAAAAA            TGTATCC AGAAGGA GGATACA            ACTTTAAACCATCTG  79 285
    FTT1517c 1570914 .. 1570933 -  -2.3  -3.50853   CTGCTTTAATCATAA            TTAATAA GCTTTT TTATTAA             ATTTTTTGATGAATA  45 6
    FTT1515c 1568895 .. 1568905 -    -4  -2.63208   TGTTATTCAAAAATT                 TTTC ATT GAAA                 TTTACTCCTTTGCTT  46 17
    FTT1514c 1568039 .. 1568049 -  -6.8  -3.38836   ATGGTTAAAAGAAAT                 CCTG TAG CAGG                 CTCTTTGTATAGCTA  65 494
       dnaJ1 1566300 .. 1566311 -  -2.2   -3.9151   TGAAACTAGAAAAGA                TCAC CGTA GCGA                 AGCTTTTAGAGATTT  52 376
    FTT1510c 1564377 .. 1564388 -    -3  -4.38141   CTTCATAGAAAATAA                TCAA GGAT TTGA                 AAGTTAATGAAATTA  60 38
    FTT1509c 1563666 .. 1563696 -  -3.2  -5.00884   ACTTTTTGTAAAAAA       TACAAAGCCAGTCT ATA AGCCGGGTTCTGTA       ATAGACAGTCATTTA  66 340
        relA 1561535 .. 1561554 -  -6.4   -4.8048   TTTTTATATTAAAAA            TGGCTGGT TACA ACAAGCCA             AAAATACTGGCAACT  80 170
    FTT1505c 1559534 .. 1559550 -  -3.7  -3.67413   CTCAGTAACAAAAAG              CCAAGCT CAC AGCTTAA              AGGTAAGACTAATAG  52 69
        accA 1551134 .. 1551150 -  -2.3  -2.82482   CAAGAGCATTGAAAT              TTAGTAT TTT AAACTAA              GCTTCTTTAAATCTT  40 22
    FTT1497c NONE
    FTT1496c NONE
    FTT1495c NONE
    FTT1494c NONE
    FTT1493c 1546354 .. 1546370 -  -8.1  -3.63515   GCTTACGCTCAATAA              GCTTTTT ATC AAAAAGC              AAAACATATTAGTAG  74 34
    FTT1492c NONE
    FTT1491c 1544432 .. 1544443 -  -3.6  -3.21837   ACATAACTAAGAAAG                CGGC AAAT ACCG                 TAGATAACTAATAAA  49 435
    FTT1486c NONE
        aceE NONE
        aceF 1534354 .. 1534370 -  -3.8  -2.62263   ACTCCGCTTACATTA              TGATTT CACGT AAATCA              GATAAAATCTGACAA  44 1
         lpd 1532614 .. 1532632 -  -2.5  -2.93723   TTCGGATTAACTATA            GTATC-GT TTAC ACAGATAC             CTTTAGAAGCTATAA  42 313
    56708521 NONE
    FTT1480c 1531254 .. 1531270 -  -8.1  -3.01905   AGCGTTTATATAAAT              TAAACCA ACA TGGTTTA              CATTATTAGAATTTT  69 178
    FTT1479c 1530842 .. 1530858 -  -3.7  -3.54029   TGGCAGGAATTACAA              TATGGAT ATT AGCCATA              TTTTTTCACCTCTTC  50 17
        kdsB NONE
    FTT1477c 1529295 .. 1529305 -  -5.4  -4.50976   TTCCACAGCATAAAA                 TCAC TTC GTGA                 ATTAGATTCACAAAA  71 437
       galP1 NONE
       galP2 1524589 .. 1524600 -    -3  -3.25015   TTTAACTATTACTAA                TTAC ATTT GTAA                 GGATACATTATTTAT  47 70
        ppiC 1524245 .. 1524258 -  -2.5  -3.83169   GAGAAATTTATTAAA               TAATT TGAA AATTA                TGAGAAATTTAAATT  50 39
        deaD 1522497 .. 1522512 -  -6.2  -4.43221   AAATACTTTATAAAA              CTTACT GAGC AGTAAG               ATTTAACTTCTTCCC  74 11
         gmk NONE
        nadA 1520759 .. 1520769 -    -4  -2.65442   ACATCAGCCATACTA                 TTTC CTA GAAA                 TTTATCATCCTATTT  46 19
        nadC NONE
        nadB 1517969 .. 1517980 -  -2.2  -4.05389   TATACATACCACAAA                CAAG TATA CCTG                 CTTCTATATCATATT  52 446
      isftu2 1516501 .. 1516548 -    -3  -5.59357   ATTATATCAAAAAAA TTTTCTTTGTGCACAAAA ATGCAAATTAGG TTCTGTGCACAAAAATAA ATATTCATCGTAACC  78 30
        wbtA NONE
        wbtB NONE
        wbtC NONE
        wbtD NONE
        wbtE NONE
        wbtF 1509916 .. 1509929 -  -2.5  -2.96321   TTGATTAAAATACCA               TTTAA TTAA TTAAA                TACCACTCAACAGCA  42 13
         wzy NONE
        wbtG NONE
        wbtH NONE
        wbtI NONE
        wbtJ NONE
         wzx NONE
        wbtK NONE
        wbtL 1500607 .. 1500624 -  -6.3  -2.79831   CCAACTTTTATGAGA             TACCCAC CTTC ATGGGTA              TGACGGATTAATTTA  58 38
        wbtM 1498620 .. 1498631 -  -4.4  -3.81408   TAAAACTAAAACCAA                GTCT ATTA AGAC                 AATCATAAAATGTAC  55 468
        manC NONE
        manB 1495079 .. 1495097 -  -3.1   -4.0127   ATATTTATAATGAAA             CGCTGAA ATAAA TCCAGCA             TGACATTTTTATCTG  54 114
         ppx 1491265 .. 1491277 -  -9.1  -3.62775   AGTATGTCGCAATAA                CTGGC AAA GCCAG                TTGCGAAACTATTAA  81 70
    FTT1443c NONE
       rpoA2 1488756 .. 1488772 - -10.9  -3.28791   ACTCTGTTGCCAGAA              CCGGATT TTG AATCCGG              CGCGTCTACCAATTT  87 61
    FTT1439c 1485034 .. 1485045 -    -3  -3.29511   GTTACTTGTCTATAA                GAAA TTAT TTTC                 TCAATATGGATATCA  47 252
        yagD NONE
        yadH 1480853 .. 1480865 -  -4.9    -4.731   AAGTTATGAATAAAA                TTAGT GAC ACTAA                ACTAACTCCTAATGC  72 516
        ppnK 1478968 .. 1478982 -  -2.9  -4.37886   TTAGCTTGTATAAAA               GTATT TTTAC AATAC               AACAACTTAACCCAA  58 372
    FTT1428c NONE
    FTT1426c NONE
        naoX 1473278 .. 1473298 -    -7  -3.71075   ACATTATTTAAAACA            TTCCTTTA TCTAG TAAAGGAA            ATTTTTTTGCCTGTC  69 10
    FTT1424c NONE
    FTT1423c 1471477 .. 1471501 -    -3  -4.13692   TTGAAAAAATAAATA          GTTTTATTGA GTATA TTAATAAAAC          TTGCTTTGCGGGAAT  57 331
        nusB 1468589 .. 1468599 -  -2.6  -2.83273   CCAAATTATCAACTA                 TAAA GGT TTTA                 ATATCCTTGTAACCG  42 374
    FTT1416c 1467510 .. 1467522 -  -2.7  -3.35143   ATATTAAATGAAAAC                TTAGT AGA ACCAA                AGCTTATAGAGAGAA  47 115
    FTT1409c NONE
        hemD NONE
    FTT1407c NONE
    FTT1406c NONE
        gloB 1454982 .. 1454998 -  -5.9  -4.10559   ACCAAAAGATAACAA              TAAAGTC TCT GACTCTA              AATTTTCTGACAAAG  69 147
        feoA NONE
    FTT1402c 1451958 .. 1451968 -    -4  -4.32402   TTTTAATTAAAAGAA                 TTCT ATT AGAA                 AATTACTATAAATGG  61 408
    FTT1400c 1450172 .. 1450190 -  -5.4  -2.52623   CTCTTTTTATAATAC             TTTCTAAA CAA CTTAGAAA             CTCATGTTCTACTTT  51 406
        recC NONE
    FTT1396c NONE
    FTT1395c NONE
        recB NONE
        recD 1436967 .. 1436978 -    -3  -2.53911   GTAATTTCTAAGTTA                TTGA GTGC TCAA                 GCTAACTAATTCACT  42 11
        ligN 1431068 .. 1431080 -  -7.7  -2.59742   CTTAACTTGTATAAC                TCCTG CAA CAGGA                ATAGCTTCTATAATA  65 169
    FTT1385c NONE
    FTT1384c 1428663 .. 1428673 -  -6.8  -3.35934   TCACATATTTTAGAA                 TGCG CTC CGCA                 AGCGGATATTACTGC  62 502
        tktA NONE
        gapA 1413957 .. 1413973 -  -4.5  -2.65112   AACTCATTTATATCA              CCTATAA TGT TTATAGA              GCTCCGAAGTACTCT  49 19
         pgk NONE
         pyk NONE
        fbaB 1410081 .. 1410102 -  -3.1  -4.11585   ATTTATGAGAAATAA           TTCTTAACA AAGT TGTCAAAAA            AAGTTTTTATCTATT  55 164
    56708417 1407039 .. 1407050 -    -3  -2.52451   AAATAACCCAAAACT                CTAA TTTT TTAG                 CAGATACACTAAATA  42 406
        pdpD 1401444 .. 1401454 -    -4  -3.45386   ACACCTTATAAGCAA                 GTTA CCT TAAC                 AACGCCAATAACACA  52 59
        iglA NONE
        iglB NONE
        iglC NONE
        iglD 1397242 .. 1397254 -  -4.1  -4.32491   ATTTAAAAATAATAA                GCATG AAA CATAC                TATTCTCAAGTTATA  64 227
    FTT1343c 1373514 .. 1373532 -  -3.2  -4.35474   CAAATAAAATAATAA             TATCAG ATAACTA CTGATA             ACTTTAAAGACTTAT  57 37
      isftu2 NONE
    FTT1339c NONE
    FTT1338c 1368333 .. 1368343 -  -2.6  -3.47491   AAGTCATAATAAAAC                 TATA GCT TATA                 TTAGTATTCTAAGTA  46 119
        dctA 1366852 .. 1366868 -    -3  -5.06414   GGCGGTCAACAAAAA             CGC-CTA GCTT TAGCGCG              TGCATTCTTACAAGA  71 205
    FTT1334c NONE
    FTT1333c 1362494 .. 1362508 -  -3.6  -3.45032   CAACAATATTTATAA               TTAGAT AAA ACCTAA               TCTACAGAGTTATTA  50 22
        miaE 1351905 .. 1351916 -    -3  -3.71991   TAGAAATGCTAATAA                CAAA AAAT TTTG                 AAGTTTTAAATACCA  52 31
        pepA NONE
        guaB 1342772 .. 1342791 -  -2.2  -3.26787   AAGTAAAATTTAATA            GATTATAA CTTA TTAAAATC             ATAATTAAGAGGTTT  44 40
    FTT1316c NONE
         pgi NONE
    FTT1314c NONE
        greA 1339344 .. 1339356 -  -4.9  -4.82901   TTTTTTTCATAAAAA                TTCTT GTA AAGAA                ATATAGATTAGATTT  71 46
        uvrA 1336314 .. 1336325 -    -3  -2.58699   CAATAATCCAACTTA                CAAA CGCA TTTG                 CGATTTCTTGGGTTG  42 216
        hflB 1332965 .. 1332981 -  -6.7  -3.80018   CTTATAGATTAATAA              TTAAAGA TCT TCTTTAA              GGCTAGAATCATCAG  69 9
    FTT1308c NONE
    FTT1307c 1330494 .. 1330506 -  -2.7  -4.13995   TTTTTATAAAGCAAA                TCACT TAA AGTAA                AAATTAATTTGTAAT  53 155
        engA NONE
        murA NONE
        murB NONE
    FTT1303c 1325448 .. 1325467 -  -3.6  -2.78992   ATTTATCGCAAGAAC            TAGATGAT TATT ATCAACTA             CTTAACGATAATGGT  46 498
    FTT1300c 1323981 .. 1323991 -  -5.4  -3.00017   TTTAAATTTAAACTA                 GCTT GCC AAGC                 TTAAAACCGGAGGTG  53 12
         glk 1319507 .. 1319517 -  -2.6  -3.49898   AAAAAATATCCACAA                 TAAT TAA ATTA                 CTTTACTAGCCCAGC  46 23
    FTT1293c NONE
    FTT1292c 1317283 .. 1317303 -    -4  -2.51223   CTCAATAATATATAT            GCTCATTC GCGAT AAACGAGC            TCAAAATGAGACAAT  46 41
    FTT1285c NONE
    FTT1284c 1302750 .. 1302761 -  -4.4  -4.10188   TACAGCGATAAATAA                TGCT TTTG AGCA                 TATTAAACTTGCTAA  62 192
        yhbH NONE
        ptsN NONE
        yfhQ NONE
        rnhB NONE
    FTT1277c 1297477 .. 1297490 -  -5.3  -2.98356   AGTTAAAGCTACATA               CAACT GGCT AGTTG                ATCATGGATTTACAC  54 378
        grpE NONE
        dnaK 1290700 .. 1290716 -    -8  -5.44638   ATAACAAAAAGAAAA              GTGTGG ATAAA CCACAC              TTTATTGATTATTAA  95 49
        dnaJ 1289158 .. 1289168 -  -2.6  -4.23999   GCATACCTAAAACAA                 TAAA AGA TTTA                 GAGAATCATCTATTT  55 384
        yhhW NONE
    56708325 1286634 .. 1286646 -  -4.9  -5.17353   AGATTTACTAAAAAA                TGTAT ATA ATACA                AAAGTTATCGCTGAT  75 375
    FTT1263c 1284866 .. 1284889 -  -4.6  -2.95538   TGTTTAACAAAATAC          TCTCGGATTA ACTA TAAACCAAGA           TAAATCAATATAGCT  51 208
    FTT1255c NONE
    FTT1251c 1271104 .. 1271117 -  -2.4  -4.77036   TGCCAGTATCAAAAA               TGCT TACTGT AGCA                ACCTTTGAATATATT  62 414
        yfiO 1265420 .. 1265436 -  -2.9   -4.4078   GTTTTTGAACTAAAA              GTTGGTC TAT AACCAGC              CAAACCATCTTTGAT  58 15
        mreA 1263317 .. 1263327 -  -5.4  -3.95787   TAGTACAGCTAGAAA                 CGTT ATT AACG                 GACTATCAGATCAAA  63 194
    FTT1240c 1260091 .. 1260107 -  -3.7  -2.54574   GATCCGAATGAATAC              GCTAATA CAG TATTTGC              TAAGGCATATGGTTT  45 83
    FTT1238c 1257297 .. 1257318 -  -5.3  -5.16969   GATATAAAAAAGAAA           TTACTTAGT AAGT ACTAAATAA            TCGATCTAGCTTAGT  76 47
        lpcC 1253604 .. 1253621 -  -5.7  -3.60074   TATAAACTTGCGAAA             TTACTTA AATT TAAGTAA              TCAAACAACAACTAG  59 498
        yjdL NONE
        iscS NONE
    FTT1225c NONE
        recO 1241188 .. 1241206 -  -3.2  -3.33744   TGTTGCTTTAAAAAT             GATTCT TATGCCT AGAATC             TATTTTTTAAGATTT  47 25
    FTT1219c NONE
        ubiH NONE
        visC NONE
    FTT1216c NONE
        queA 1233943 .. 1233954 -    -3  -3.94773   TATGGAAAAAATTAA                TCTT TTAA AAGA                 GTGGATACCTCCAAT  54 141
    FTT1214c NONE
        gloA NONE
    FTT1211c NONE
    56708272 1229622 .. 1229632 -    -4  -3.49653   ACTAGGTTCATATAA                 CTTT GAT AAAG                 ACCATAGACTCTTTG  52 333
    FTT1204c NONE
    FTT1203c 1221059 .. 1221078 -    -3  -3.06515   CGTCAGCTCGAAAAC            TTACCACTA ATT TA-TGGTAA            TGTCAAACGGTGGTC  45 349
    FTT1201c NONE
        sbcB NONE
        uvrB NONE
    FTT1198c NONE
        murI NONE
    FTT1196c 1212943 .. 1212953 -  -2.6  -5.76949   CATTTTCAAAAAAAA                 TTAT AGC ATAA                 CAACTATTTAATCAT  81 137
    FTT1194c NONE
    FTT1193c 1209890 .. 1209903 -  -6.7  -2.62396   TATCTTGGTAGACTA               TGGTG ACAT CACCA                TTTGAGATAATTAAA  60 51
        xseA 1205505 .. 1205515 -    -4  -3.80014   ATATCCAGCAGCAAA                 CATT CCA AATG                 TTTTAATCGTCGCCA  55 458
    FTT1185c NONE
    FTT1184c NONE
    FTT1183c 1199956 .. 1199966 -  -2.6  -3.73534   TAAGCTTAGCAATAA                 TTTT ATA AAAA                 CTTTATACCCTTTTT  50 17
         ggt 1196840 .. 1196851 -    -3  -3.90328   GATAACTTTTATAAA                GATA TTAA TATC                 GATTTACCTAAGCTG  54 275
    FTT1178c NONE
    FTT1177c 1192278 .. 1192291 -  -3.9  -3.33241   GACTAATGATAAAAT               TTTTC TATA GAAAA                TTAAGGGGTATAGTG  49 292
    FTT1175c 1189079 .. 1189098 -  -2.8  -4.91712   TTGAATTTATAAAAA            GCATCTCT ATTA AAAGGTGC             TAAAGAATTAGGATT  64 171
    FTT1174c 1188436 .. 1188446 -    -4  -2.93236   CAATCCAATATTAGA                 CTAA TCT TTAG                 GTTTAAAAGCCATTC  48 414
         csp NONE
        hsdM 1185090 .. 1185105 -    -4  -4.72772   AAAAAACAATCAAAA              GCTGAA AAAA TTCAAC               TAACACATGAAGAAA  67 359
        nagA 1181554 .. 1181571 -  -2.1  -3.68569   TGATGTATCTAATAA             TAAAAAA TTCA TTTTCTA              ACCAATAACTTGTTT  47 23
    FTT1167c NONE
    FTT1166c NONE
       aspC2 1178885 .. 1178903 -    -6  -2.76539   TATTTAATAAATTTA             TAGCTTAC ATA GTAAGCAA             CGAGAATGTATTACT  55 36
         era NONE
    FTT1163c 1177024 .. 1177034 -  -6.8  -3.21695   GCACTATTAATCGAA                 CCTG GAT CAGG                 ACCAATCTTACGCTT  64 467
    FTT1160c NONE
    FTT1159c NONE
    FTT1158c NONE
    FTT1157c NONE
        pilQ 1168747 .. 1168759 -  -3.5  -5.36441   CTTGTACATAAAAAA                TTATA GGC TATAA                GATACCTAAATATTG  76 66
        aroK NONE
        aroB NONE
    FTT1153c 1166401 .. 1166411 -  -5.4  -3.19091   AGATTTATTCAGCAA                 CATC TCA GATG                 AATGGTCAACTCTTC  55 400
    FTT1151c 1165848 .. 1165859 -    -3  -2.53995   AGCTACTTTAATTTA                GTTT GATT AAAC                 TTTTTCTTTTCTTTG  42 1
        putA 1161678 .. 1161694 -  -5.9     -2.84   ATTATTTGATAATGA              CTAACCT ATA AAGTTAG              TAGAAAGTTAATAAT  55 85
    FTT1149c NONE
        yjhB NONE
         dfp 1157294 .. 1157313 -  -3.6  -3.95621   ATTAAATGTTATAAA            TTCAAAAG TAAA CTTTTGTA             ATGTGATACCGTTAA  56 350
    56708215 1153528 .. 1153540 -  -2.7  -3.30505   AGCATATTACAAAAC                TAAAG ATG CCTTA                AGTGATACTGGTGAG  45 387
    FTT1137c 1149822 .. 1149838 -  -3.8  -3.34894   AACTTTTTTTAAACA              TTTTAG CCTCC CTAAAA              TTATGGCTGACTGTA  49 26
    FTT1136c 1149288 .. 1149302 -  -2.8  -3.06312   AAATGTCGTATTTAA               GCCA CCTTCTT TGGC               TAAGGAATGAATTAC  43 210
        glpQ 1143835 .. 1143845 -  -2.6  -3.71291   AACAATCGCAAAATA                 TTTT GAT AAAA                 AGCTCGTTCTTGATC  50 490
        cphA 1140611 .. 1140628 -  -2.7  -3.61404   TCAGGAATCATACAA             GTCTCCT TCTA AAAAGAC              TATTTAATCATTATC  48 29
    FTT1129c 1138707 .. 1138728 -  -4.5  -5.24531   ATGCTTGATAAAAAA           CAATATTCC ATAA GCAATATTG            ATTGTACTATAATTG  79 218
    FTT1122c 1132031 .. 1132059 -  -4.8  -4.59081   CAAAGCTAGAGAAAA        CTCTTCTAAAAT GTTTA ATTTTAGAAAAA        AATTCTCCAAATTAT  68 129
         tgt 1130037 .. 1130047 -  -2.6  -4.39571   CTCAGAAACTGAAAA                 TTTT GAT AAAA                 TTAAAGGATTACTGA  58 64
    FTT1118c NONE
    FTT1117c 1127346 .. 1127364 -  -6.2  -2.74756   AAATTAGCTTAAGGA             TAATTATT GAT AATAATTA             ATTTTCAAATTTGCA  58 301
        yajC 1126680 .. 1126698 -  -2.5  -4.19817   GTTACTCATTGAAAA             TTCCTTT AAATA AAAAGAA             AAAAATTAAAAAGAT  55 57
        secD NONE
        secF 1123746 .. 1123758 -  -6.3  -3.12606   TTATACACCATTTAA                TGGTT AGC AACCA                TAATAAAGATTTATT  60 40
    FTT1113c NONE
        rpoH 1121985 .. 1121997 -  -4.9  -5.17353   AGATTTACTAAAAAA                TGTAT ATA ATACA                AAAGTTATCGCTGAT  77 337
       msrA1 NONE
    FTT1099c 1110425 .. 1110439 -  -6.4  -2.76442   ACTATTACCTAAGGA               GTGCAT AGT ACGCAC               ATTTACTAGCTTAGC  58 292
        alaS NONE
    FTT1095c NONE
    FTT1094c 1102527 .. 1102554 -  -6.5  -2.57564   TGATTGTTTTATAAT        TTGTATACTCT TTATAT AAAGTATACAA         CTTCAGATACATTAG  57 117
        talA NONE
    FTT1092c 1101000 .. 1101010 -  -6.8  -4.12188   TGATTATTTTGAAAA                 CCTC CTT GAGG                 ACCATTAATCATCAT  72 81
    FTT1088c NONE
         rep NONE
    FTT1086c 1094934 .. 1094944 -  -2.6  -3.08358   TGAAATAACGATATA                 TATT ATA AATA                 GACTTTAGTTTATTG  43 45
        rdgC NONE
    FTT1083c 1092293 .. 1092311 -  -4.6  -3.23447   TCAATTTCTAGAATA             TCCTCTAA CTT TCAAAGGA             GCGAATTTAGTTAAC  51 245
    FTT1081c NONE
    FTT1080c NONE
    FTT1079c NONE
    FTT1078c NONE
    FTT1077c 1088476 .. 1088486 -  -2.6  -4.29738   GCATAGCTAGTAAAA                 TATT GCC AATA                 GCAAAACAGCTACAA  58 254
    FTT1073c 1084430 .. 1084442 -    -2  -3.90707   TGCGAGTAAAAAAAT                TTCT TATGT AGAA                CTTCGTCATATGCTC  52 415
    FTT1071c 1082788 .. 1082799 -    -3  -3.29459   TATCTAATAACTTAA                TGTT ACTG AACA                 TTTGTGATTATTTTT  47 123
    FTT1069c NONE
    FTT1068c 1078026 .. 1078042 - -12.3  -2.72031   AGGAGAATTACACCA              CCCCTTC ACA GAAGGGG              AATTTATTATATTTT 100 39
    FTT1066c 1074262 .. 1074280 -  -7.6  -2.77899   CTTTCGGATTAACTA             TAATACTT ATA AAGTATTA             TATTTACTTGCGAGC  66 111
    56708150 NONE
        rpsF NONE
        rpsR 1070095 .. 1070105 -  -5.4  -3.69323   CCAGTATTAGTTAAA                 GTGA CGA TCAC                 AGTATGGTAATAATG  59 6
        rplI 1069550 .. 1069566 -  -4.4  -5.88197   TTAAATACAAAAAAA              CCATGC CTAAC ACATGG              TTTTTATATTTATTA  89 71
        dnaB NONE
    FTT1058c 1066984 .. 1066997 -  -3.9  -3.54638   ATAACTTTTTTTAAA               CTAAT TTGC ATTAG                TGTCTCCAAGCTTCT  52 12
    FTT1057c NONE
        rluB NONE
    FTT1055c NONE
        rimI 1064024 .. 1064038 -  -6.4   -4.3739   CATTTCGCTATAAAA               CACCAA ATA CTGGTG               TTTTACCTACAGCTC  74 377
    FTT1052c 1062123 .. 1062137 -  -5.8  -3.84406   CTCTCATCATAATAA               CTAATT GGC AATTAG               CTTTCAAGTTATCAT  64 344
    FTT1051c 1061606 .. 1061623 -  -2.7  -5.10656   ACTAAAAGAATAAAA             TAGGAGCC ATT GAC-CCTA             TTCAGTCAAAATGCT  66 234
        cysN 1059751 .. 1059768 -  -8.5  -3.94846   TCATCAAAACCCAAA             TCATGGT TAAG ACCATGA              CGTATATTATCACCA  79 238
    FTT1048c NONE
    FTT1047c 1057934 .. 1057952 -  -3.2  -5.10497   AATCCACGGAAAAAA             TTTTTCTT TAA AAGAAAAT             TACTATTTTTTAGCT  68 28
    FTT1046c 1056667 .. 1056677 -    -4  -2.62184   GCTTTTGTTATATTA                 CTTT TAT AAAG                 CTACTTTTGTAATAG  46 7
    FTT1045c NONE
        ispB 1055067 .. 1055079 -  -3.5  -5.64421   ATTTTAAATAAAAAA                TTTTT TAT AAAAA                TTAATTCTTCCTATT  81 26
       rpsU3 1050505 .. 1050521 -  -5.1  -2.72043   AATTCCTTGTGAAAG              GGAGAGT TAA ACTCTCA              ACGATGAATTAAATT  51 44
    FTT1037c NONE
        dnaG NONE
        rpoD 1046400 .. 1046410 -  -2.6  -4.00097   ATAAGCTAAGAAGAA                 TATT TAA AATA                 GAAAAGTTTAAAAAA  52 57
         ndh 1044637 .. 1044650 -  -3.9  -4.53705   AAGCCTTATATAAAA               TCATT AGTA AATGA                AAACCATCAAAAAGG  64 448
         ppa 1037995 .. 1038010 -  -4.8  -3.34468   CTTCAACCAAAGATA              TTATCA CAAA TGATAA               AAAGACTAAAATATA  53 60
        yrbI NONE
    FTT1026c NONE
    FTT1025c NONE
        yhbG NONE
    FTT1023c NONE
    FTT1022c NONE
        truA NONE
    FTT1020c 1030212 .. 1030222 -  -2.6  -4.09508   TTATAAAAATAAACA                 TTTT CTT AAAA                 GGTTATTTTATCCTA  53 84
        guaA 1028594 .. 1028608 -  -2.2  -4.23528   TAACTTAAAAGTAAA               TAAAAA ATA CTTTTA               TAATTAAACATTTAT  54 60
         dxs NONE
    FTT1017c 1026350 .. 1026366 -  -3.8  -3.16564   TTCTCATTTGAGTAA              TTAAGT AACTA ACTTAA              ACCGCTTCAGTATAA  47 22
    FTT1016c 1025560 .. 1025572 -  -4.9  -2.84192   CAGATTATCATCACA                TCATA GTT TATGA                TAAAGACAAGAATGG  51 165
    FTT1014c NONE
        ruvB 1022994 .. 1023005 -    -3  -4.09685   TGGTACTGGTGAAAA                TGAT ACAG ATCA                 ACTAATAGATACTCT  55 179
    FTT1008c 1020782 .. 1020800 -  -3.8  -3.29937   GAAGAGTTAAATATA             CTGACTCC CTT AGAACCAG             AGTCAAATAATATAT  49 51
    FTT1007c 1019545 .. 1019560 -  -5.4  -3.35832   AAATGTTTTAAAAAC              CCCAGA TTTA TCTGGA               TTATACATATTTGTC  57 508
        yhiP NONE
    FTT1004c 1016175 .. 1016185 -  -2.6  -3.18985   ATAGACAAAAAAGAC                 TTTT ATT AAAA                 TGTTGCGAGTAACAA  43 53
        pheS 1015114 .. 1015128 -  -4.4   -4.1023   AACCTCAAATAATAA               TTAAAA CTG TTTTAA               AAATCTCAAATCATT  59 11
        pheT 1012386 .. 1012402 -  -4.5  -4.04719   ACGATATACTAGAAA              TTCTTTC AGT GAAAAAA              CAAATAAATCCTCCG  59 344
        cobS NONE
    FTT0994c NONE
         dcd 1003164 .. 1003174 -  -5.4  -4.18197   ATGTTTGACTTAAAA                 GCTT TCC AAGC                 TATTACTGGTAGAAT  66 63
        mutT  994631 ..  994642 -    -3  -4.33165   TGAAAGCTATTAAAA                TCAA TAGT TTGA                 CATAGTATTAAACTT  57 170
    FTT0979c  989512 ..  989526 -  -5.8  -2.73875   TTTTTTTTAATAGTA               CTATTA AAT TAATAG               TTTATCAAGTTTTTA  55 30
    FTT0978c NONE
    FTT0977c  988315 ..  988346 -  -7.6  -3.97406   TCAAAAGCTGACAAA      TCAAGAAAATATTT TTAG AAATATTCTCTTAA       AACATCATTTAATTA  76 254
        trkA NONE
    FTT0968c  979275 ..  979288 -  -3.1  -4.85545   ATTAAATCAAGAAAA               CGATT TATC AACCG                TATAATTTTGAGAAA  66 111
    FTT0965c  976909 ..  976925 -  -3.1  -3.59432   TAGACAAAATATTAA              CATTTTT AAA AAAAATA              TACTATCTAACAAAC  50 295
         ffh NONE
        aroG  973945 ..  973955 -  -2.6  -2.90714   GTAAAGTTTTAGATA                 TTTA TAC TAAA                 AATGGAGTAATCGGA  42 401
        xthA NONE
    FTT0958c NONE
    FTT0957c NONE
    FTT0956c NONE
         gor  967462 ..  967473 -    -3  -3.05463   ATCTGCTGTAGTTAA                TATC ATAG GATA                 TTCCTTAAACTAAAG  45 30
    FTT0954c  967043 ..  967055 -  -2.7  -3.30821   AACAATATAAGTTAA                CCTTT TTA AAAAG                ATCAAAAAATCATCA  45 117
    FTT0953c  965387 ..  965398 -    -3  -2.96752   TAACAACAAAAAACC                TTCT AATA AGAA                 TGATTTTGCTAAAAA  45 95
        folE  963257 ..  963279 -  -4.2  -3.04894   AATGGTCCCTAAAAC           CCCATTACCT ATA AGATAATAGA           CAATCGTTAATGCAA  48 145
    FTT0948c  959691 ..  959708 -  -4.9  -3.35798   GGAAAGCAAAAATTA             TAGTTCC AATT AGAACTA              CTGCCATCGCAATCA  53 289
        folB NONE
        folK NONE
    FTT0941c NONE
    FTT0940c NONE
         add  950835 ..  950847 -  -2.7  -4.42806   TCATTGTCAAATAAA                CTTAG ACT CTAAA                CTATTGTTAATAAGC  58 4
        bioB NONE
        bioF NONE
        bioC NONE
        bioD  945856 ..  945868 -  -4.9  -3.64049   CTAATAATGGCGAAA                TTCTT ATT AAGAA                TAGCGAAGGGAATTA  57 38
    FTT0928c  939387 ..  939408 -  -3.1  -3.89971   GAGAATTAGATTAAA           GTTGATAAA TTAA TTTATAAAC            TGACTGGTAGTACTC  54 18
        ribF NONE
        ileS NONE
        lspA  920870 ..  920880 -  -3.2  -2.87018   TAGAAGATAATATTA                 CCCA TTA TGAG                 AAATTGACAAGATAT  44 392
        rrmJ  919949 ..  919959 -    -4  -4.41616   ACTTTTTTAAATAAA                 CTAT AAA ATAG                 ACTAATCTTAAAAAT  63 73
        topA  913553 ..  913566 -  -5.3  -3.65603   AAACAGCCTCAACAA               GATAC TAGT GTATC                AGCTACAAGCTATGC  59 173
        prlC NONE
    FTT0898c  906535 ..  906561 -    -6  -4.08945   AGCACCTTTTGAAAA         TGTTGTACTT GCTGAAA AAGCACAACA         AATCGCTAAAATTCT  69 434
    FTT0890c  898557 ..  898572 -  -6.1  -5.36441   TTTGGATATAAAAAA              GCCAC ATGAAA GTGGC               TTAGTTTATCTACTA  86 52
    FTT0889c  897522 ..  897550 -  -4.6  -5.06505   AACTATACACAAAAA        GGTCATGCTGAA TTTAT TTCAGCATCACA        CGAGAGGCATTAATT  75 503
    FTT0888c NONE
    FTT0887c  895884 ..  895905 -  -8.1  -3.90922   ATTGGTGCTAAAGAA           GGGTTGACAC ATG GT-TCAACCC           CTACAAAAACTGTTG  79 515
       aspC1  891697 ..  891709 -  -4.9  -4.51363   CAGCAAATATCAAAA                TTGAT GAT ATCAA                TAAAGGTTTTGCTGA  67 126
    FTT0881c  888659 ..  888671 -  -2.7   -3.6581   AGTATGCTTAAAATA                CCTTT TTC AAAGA                AATAGTTCTTTGCAC  48 5
        msrB NONE
    FTT0877c  885949 ..  885961 -  -2.7  -3.14468   TTTGACCATATTTAA                TAGAC AAA ATCTA                TAACTGATTAGACTA  43 69
        aroC NONE
    FTT0875c NONE
    FTT0874c NONE
        radA NONE
    FTT0872c  881084 ..  881098 -  -2.8  -2.78018   ATGTTCTAGCAATCA               CAGC TGGGATT GCTG               CAGGTATGGAGTTTG  42 421
    FTT0870c  879756 ..  879771 -  -6.2  -3.55761   TATGGAGTCCTCAAA              GATTCA CAGA TGAATC               ATCAAACTGAGTTAG  62 441
    FTT0868c  878635 ..  878654 -  -2.1   -3.0693   TGTGAAATCAAAGGA            GTTAGCT GTGTAG AGCTATC             ATTAGCAACAAATGC  42 385
    FTT0864c NONE
    FTT0863c NONE
        htpX  872159 ..  872173 -  -4.4  -3.10981   AGGCTAAAATAAGTA               TTAAAA GGT TTTTAA               TTGATGGATAAATTG  49 47
    FTT0861c NONE
    FTT0860c  871163 ..  871187 -  -4.5  -2.87647   AGTTATTATAGTATA          TTTAAACTA GAAATAG TAGTTTAAA          CAATTTTTCCGGGAG  50 21
    FTT0859c  870623 ..  870633 -  -5.4  -3.46068   TGCTGAAGGCAAAGA                 CTTC TCT GAAG                 AAGAGTTTGCAAAAA  57 147
    FTT0857c NONE
        ubiA  868509 ..  868523 -  -2.2  -4.58424   TACCATCATAGAAAA               CTTTTA TCA TAAAAA               TTCCTTGATTATATA  58 34
    FTT0855c NONE
    FTT0854c  867683 ..  867694 -  -4.4  -4.12198   TAGAATTTGCTAAAA                TTGG TATT CCAA                 TGACAATAATCAATA  62 48
    FTT0836c  851951 ..  851962 -  -4.4  -2.93532   ATCTAAATGAAGAAT                CATC GGTT GATG                 GTAAGAAAATAATAG  48 59
    FTT0831c  847769 ..  847787 -  -4.7  -3.42373   TAAATACTCTAAATA             TTTTCTT TGATT AAGAAAA             TCGATACTCTCTTGA  55 189
    FTT0829c NONE
    FTT0827c  842054 ..  842069 -  -3.4  -2.80074   GTTCTTATAACAGTA              TTATTA TGCT TAATAA               AAATTTCTTAGTAAA  43 59
    FTT0826c  841635 ..  841654 -  -3.6  -4.19215   GACAGTTAAAAAATA            TTGGTAGA AAAC TATACCAA             TTTTAATTATGCTAA  57 151
    FTT0825c  840901 ..  840911 -  -2.6  -3.34801   AAAATATGATAAAAG                 TATT TGG AATA                 AATAATTGTACAAGC  47 382
    FTT0816c NONE
    FTT0815c  833461 ..  833473 -  -2.7  -3.53224   TATTGGTCTTTGAAA                TCCAT CAA ATGAA                GCTCATTTTTTTAAG  46 28
    FTT0814c  832484 ..  832494 -  -5.4  -3.84648   CTCAAGACTATCAAA                 GCTA TGT TAGC                 TAGAGTTTTATTAAT  61 400
        murG NONE
        ybaB NONE
        recR  829807 ..  829818 -    -3  -2.62933   GAAGTTTTGATATGA                TATC TGTA GATA                 ACAAACAAGCTAAAC  43 155
    FTT0801c  819627 ..  819642 -    -4  -3.67622   TAGTTTTAAAATTAA              GTTACC AAGA AGTAAC               TGTAATTTTTTTATC  53 11
        kdsD  805433 ..  805447 -  -2.8   -4.1193   AGATCAAAAATAGAA               GGTTTT AGT ACAACC               GTAGCATGGTTCGGT  55 473
    FTT0781c NONE
    FTT0780c  800145 ..  800156 -    -3  -2.83822   TTTAGCTGAGAACGA                TCAA ATTG TTGA                 TAATAAGTTTTTTGA  43 165
         rnd  795509 ..  795522 -  -5.3  -3.33009   CAAAAGTTGTCAGAA               CAGTA CTAT TACTG                ACACCAAAATCACTA  56 179
    FTT0768c NONE
    FTT0767c  786424 ..  786434 -  -3.2  -4.67942   CTTAAGAAAGCAAAA                 GCAC ATT GTAC                 AGATGTTTTTTATAG  65 266
        yjjV NONE
        recF NONE
    FTT0761c  780432 ..  780454 -  -6.5  -4.39989   ATTAAATTATTAAAA           TCTATTTTA ACAAA TAAAATAGA           TAATAATTAGCTATC  74 43
    FTT0760c  780026 ..  780039 -  -3.9  -2.79983   GTATATAAGACAGCA               GTATT TCAG AATAC                ACTACCATTTTTAGT  46 167
    FTT0754c  774221 ..  774251 -  -4.9  -5.03227   AGAGTATAAATAAAA       TAAAGCCTCTAAA TCTTC TTTAGATACTTTA       TTGCTATTTTGCTAA  75 363
    FTT0752c  773651 ..  773661 -  -2.6  -3.66897   TTATAAAGGATAGAA                 TATT GGA AATA                 AACTTCTGATATATT  48 122
        cspA  773325 ..  773336 -  -4.4   -3.6761   TTTTCTTAAGAAAGA                CTGT CCCT ACAG                 TTATATAAGGATAAT  53 45
    FTT0749c  771048 ..  771076 -    -2   -4.0031   ATTGGGATTAAATAA       TCT-AAAAAATTA CTAG TAATTTTCTAAGA        GTAACTTTCTAACTA  51 56
    FTT0747c NONE
    FTT0746c NONE
    FTT0745c NONE
    FTT0744c  767076 ..  767089 -  -3.8   -3.0579   AAATTGGCGTAAAAT               GCTC CAAGGT GAGC                CTGATAATAATATTG  47 423
    FTT0741c NONE
       ostA2  760955 ..  760965 -  -2.6  -4.41548   TTATACTTTAGAAAA                 TTTA GTA TAAA                 TTTGGGATATTAATT  58 239
        hslR NONE
    FTT0737c  758537 ..  758553 -    -3  -3.84039   ACACTAAGTAAAATA              GCTTGT TTTTT ACAAAC              TGGTAAATTTAAAAT  52 55
    FTT0731c  754048 ..  754059 -    -3  -3.41107   TAGCAAAATTAAAAT                CTTT TGCT AAAG                 CTGAAGTATTATGAC  48 214
    FTT0726c  749001 ..  749014 -  -3.9  -3.43676   GTTAGTAATTTAGAA               CTTTT TTGG AAAAG                GAATATTAGGATAAG  50 6
        glpT  747285 ..  747296 -    -3  -4.35524   GTTTCAAACCTAAAA                TCTT TACC AAGA                 AATAATAACCCTGCA  57 301
    FTT0723c NONE
    56707840  743946 ..  743956 -  -2.6  -4.43949   AAAAGCAAATAGAAA                 TATT TAT AATA                 AAGCCATAACTAAGG  58 359
        katG  741163 ..  741177 -  -4.4  -3.12856   TATAGATGCAATAGA               TTTATT GCG AATAAA               TATTTTAGAAGTTTT  49 49
         dgt  739462 ..  739472 -  -2.4  -2.97513   ATATTGATAAGCATA                 GCCG TAG CGCC                 AATTTTTTATAAGAA  42 325
         kbl  732320 ..  732334 -  -4.4  -3.14344   GATTCCTGTGATGAA               TATTAT TGA ATAATA               CCTAATTCTTTGGCT  49 13
         tdh NONE
       sdaC1  729854 ..  729868 -  -8.6  -3.51232   TTGTTGCTAAAGTAA               CTGATG AAG CATCAG               CTTTAGAAATGTTTG  75 137
        mutM NONE
    56707812  710479 ..  710489 -    -4  -3.08046   TTGTCATTCCAAAAG                 TAGA GAT TCTA                 AGTCTTTATACTTTA  49 274
        lplA NONE
        hslV NONE
        hslU  704983 ..  704993 -  -3.2  -4.66938   AGGTTGAATATAAAA                 CAGC AAA GCTA                 AGAGTTGAAAATAGT  62 194
    FTT0686c  703572 ..  703582 -  -2.6  -2.68778   TTAGAATGCAAAGAT                 TATA AGA TATA                 TGTTTAGGAAAATAT  40 54
    FTT0685c  702436 ..  702448 -  -2.7  -3.15841   ACAATTTGATCAACA                CCAAT ATT ATTAG                CAATGTTTATACTTT  43 125
        sthA NONE
        pilD NONE
    FTT0682c NONE
        blaA NONE
         pth NONE
    FTT0679c NONE
    FTT0678c  696069 ..  696079 -    -4  -3.10796   TTTTATCAGGTAACA                 TTCT GTG AGAA                 GATTTATTCTTTTAT  49 257
    FTT0677c  694829 ..  694843 -  -7.2  -2.67406   CAAAGAGATAACTTA               TGTTAG ATA CTAACA               ATAAACTCATAAAAA  62 108
    FTT0673c  690502 ..  690512 -    -4  -4.31692   AACGCAGCAGCAAAA                 CTAT TGC ATAG                 ACCAAATAAGCCGAC  61 303
    FTT0670c  687364 ..  687383 -    -5  -3.34192   AATTCTTTTAATTAA            TTGCTCAA GCTT TTGGGCAA             CTTCAAGAGGATCTT  56 103
    FTT0666c  684001 ..  684024 -    -4   -2.8934   CTTTAAATTATCATA          TATCTAAAGA TTAT TTTTTAGATA           CAAAAATATTATCTT  48 12
    FTT0665c  683291 ..  683301 -  -6.8  -3.74872   ATTTATCCTAGCAAA                 CTGC TCT GCAG                 TCTTTTTAGATATCT  69 39
         hdc  681654 ..  681664 -    -4  -4.88222   AGCAAAAGTTAAAAA                 TTCT AAG AGAA                 CATAAACTTATTTTT  70 432
    FTT0662c  680677 ..  680703 -  -4.5  -3.46285   TACGGTAAAGATGAA         TGATGAAGTAC GATTT GTAGTTCACCA         TTAGCATTAGGTTTG  55 98
    FTT0661c  680043 ..  680055 -  -3.4  -3.55801   ACTAAGGTTGCCAAA                TCCA AGAAG TGGA                AGCATAGCTGCTATT  50 287
        ftnA  672173 ..  672183 -    -4  -3.58726   CTTCTCTATAGACAA                 CAAT GGT ATTG                 TAAGTGGTAATTACA  52 375
        grxB NONE
        rnfB NONE
         nth NONE
    FTT0647c NONE
    FTT0646c  667243 ..  667259 -  -5.3  -2.83073   AGTTTTATTAACAAC              TAATTAT AAC ATAATTA              CATAACGTTAAATAT  52 73
    FTT0645c NONE
         mfd  662913 ..  662929 -  -4.5  -2.80244   CGTCCTAACAAATAG              CTAAATT ATA AACTTAG              TATCTTTTTAATATT  50 131
    FTT0632c  651511 ..  651525 -  -2.2  -2.75803   AGAACACGGTAACTA               TCTATT ACA AATAAA               AATATCACAAGATGA  40 109
    FTT0622c  640450 ..  640463 -  -3.9  -2.98015   GGCAATTAGCAGAGA               TAGTT GATG AACTA                AATATTCCTGTGATT  47 341
        yleA NONE
        phoH NONE
    FTT0616c NONE
    FTT0615c NONE
    FTT0614c  633261 ..  633271 -  -2.6  -4.69656   AAGTATTTAATAAAA                 TATA ATT TATA                 GCAAATTAATTTATT  62 99
    FTT0613c  632559 ..  632573 -  -2.9  -4.42748   CTATTCGAAAAATAA               CTTTT TTAAC AAAAG               ATTTTAATCTGAGCT  58 132
    FTT0611c  630090 ..  630102 -  -6.3  -3.34424   AAAAATCAAGCAATA                GCATT TGT AATGC                CTAATGCAAGAGTTG  62 171
    FTT0605c  624094 ..  624118 - -10.1  -3.25282   ATTAATTATCAGTAA          TGGTAGTCTTG AAT CAAGACTATCA          GATAAATCACTTAAA  79 256
    FTT0602c  620629 ..  620639 -  -3.2  -4.87273   AAGACTTTATAAAAA                 GGTA CAA CACC                 TGACAAATTGTAATT  66 380
    FTT0598c  615705 ..  615726 -  -2.3  -4.97405   ACTTATAAAAATAAA           TGGCAAAAA ATGT TTCTTGCTA            AGCTAGGACTTAGTA  65 458
    FTT0596c NONE
        rubA  613750 ..  613760 -    -4  -3.39842   GCATCTAAAAAATTA                 TTCT TCT AGAA                 GCTCAAATTCATCTT  52 12
    FTT0594c NONE
    FTT0593c  611947 ..  611961 -  -5.8  -4.17762   TATTTGTCAAAATAA               CTTATA TTA TATAAG               TAATATATGACTATA  68 261
      isftu2  606616 ..  606629 -  -8.1  -5.95539   TGCCAAACAAAAAAA               GCCAC TTAG GTGGC                AAATTTTTGTTTTTT 100 301
    FTT0569c  586148 ..  586158 -    -4  -4.66953   TCAAGATCTCAAAAA                 CAAA GGT TTTG                 AAATATGGATCTTTA  67 376
      isftu2  582395 ..  582411 -  -3.1  -3.09844   TTTATATTCTAAAAG              TTAAAAA TAG CTTTTAA              GTTTTCATTATAGTC  45 123
        serC NONE
         cmk  575860 ..  575870 -  -5.4  -3.15999   GCTGTAGATATCCAA                 GACT CTC AGTC                 TATAAAAAGTTTATT  55 508
        oxyR  573914 ..  573925 -    -3  -2.75349   AAGCTTCAAAACTTA                GATA GTTT TATC                 AATCAGTTTATAACT  43 331
        yqaB NONE
    FTT0540c NONE
    FTT0538c  558910 ..  558925 -    -4  -2.77344   GCAGGTGGTAAGAAG              TTACCG AAAA CAGTAA               AAGCTATTATGAAAT  45 90
         mdh  556626 ..  556644 -  -6.8  -4.90906   TTAGAATACTAAAAA             GTCAAATA TTG TACTTGAC             ATTGGTGAGTCAGTT  82 89
        nrdA NONE
        grxA NONE
        nrdB  553005 ..  553019 -    -5  -3.11164   GATAAAAGAAAACAG               CTAAAG CCA CTTCAG               GATAAAATTAAAAAA  54 235
    FTT0530c  550359 ..  550369 -  -2.4  -3.40052   ATATCTCTAATAACA                 GCAG ATG CGGC                 TTTGTATTTTGCAAA  45 281
    56707652  534065 ..  534075 -  -2.6  -3.40403   GTGCTGGTAGTATAA                 TTTT ATC AAAA                 GGAGAAGGATATCTA  47 408
    FTT0509c NONE
        dusA  528193 ..  528217 -  -5.7  -4.53163   TTAGATACTAGAAAA          CTTGGTAAGCT AAT AGGTTTCCAAG          GACCTCATTCGTTTG  71 217
    FTT0506c  526189 ..  526202 -  -2.5   -4.4715   GTTTAACTTACAAAA               TATTA CTGG TAATA                ATGTTAAGGGGCTAA  60 485
        sucC NONE
        sucD  522405 ..  522418 -  -2.5  -3.63715   CATATAACTACATAA               TTATA AATC TATAA                GATTATAGTATCATT  48 111
    FTT0502c  521790 ..  521808 -  -2.4   -3.5882   CATAGCAGTTTTAAA             TCAGCTTA GTG TTAGCTAA             ACGTTTTTATTTCTG  47 184
    FTT0501c  520148 ..  520158 -  -5.4  -3.34856   ATACCACAAAGGCAA                 GCAA TGT TTGC                 AAAAACACTGTGTTT  57 410
        cutC  514108 ..  514119 -  -4.4  -3.03124   TCGCAGGTTTCAATA                TTGC TAAT GCAA                 TAGGCGCCTTTGCTG  48 186
        lysR NONE
         gph NONE
    FTT0490c  510030 ..  510042 -  -6.3  -3.00138   ATGTAGAGCAAATTA                TAGCA TAG TGCTA                ATTTAAGTAAACTTT  59 63
        trxB  508996 ..  509009 -  -2.5  -3.14307   ATTAATTGAAAATTA               TATTA TGGC TAATA                TTTAATTTATTAAGT  43 54
    FTT0488c  507376 ..  507386 -  -5.4  -2.89971   TTACCATACATGATA                 GAGA AAA TCTC                 ACCAAAACAGACATT  52 402
    FTT0483c  502246 ..  502263 -  -5.7  -3.04817   AAGTAGGAAATTAGA             TTTTCAT ATAA ATGAAAA              ATGCGTTCATTTATA  56 127
    FTT0482c  501081 ..  501091 -    -4  -4.65747   TAAGCCGCAATAAAA                 TAAG TGG CTTA                 TTGTAGATTAGCCGT  65 265
        xasA  498302 ..  498312 -  -2.6  -3.08508   TAGTTTTTAAAATCA                 TTTA ATA TAAA                 AAAATTATTAATTAA  43 117
        perM NONE
        recJ NONE
        birA NONE
        poxA  493753 ..  493764 -    -3  -3.61946   TACGTTACATAAATA                TTAG TAAT CTAA                 TCTAAGATAGTTAGA  50 22
        argS  481710 ..  481720 -    -4  -3.06796   TGCTACTCCATTTAA                 TTAC ACA GTAA                 CAGGTGATTTTACAG  49 295
        yccK NONE
    FTT0456c NONE
    FTT0455c  472583 ..  472593 -  -2.6  -4.16443   AGATGAAAGTAGAAA                 TATT TAA AATA                 TTGTTTTAAGTTAAT  53 413
    FTT0453c  470231 ..  470241 -  -2.4  -4.15006   ACACCCATGGGAAAA                 TGCC AAT GGCT                 CTGGCTATCAGCTTG  54 512
        glnS NONE
    FTT0447c NONE
    FTT0442c  454877 ..  454894 -  -2.7  -3.14931   GTTACCTGTCATTAA             TACAACG AATA CTTTGTA              TAATAAAATTACTGA  43 136
    56707584  453075 ..  453094 -  -3.6  -4.08706   TGCTGAGCATACAAA            GATTGG AGTTGTTA CCAATC             TTGCTCGAGCAATCG  59 281
        pyrE NONE
        lpxH  449262 ..  449278 -  -8.1  -3.14931   GGTATTGGTTACCAA              GAGAAAT ATT ATTTCTC              ACCTGGAAGTGCTGG  70 508
         asd  438511 ..  438530 -    -2  -4.74504   ATGCTAAGTCAAAAA            GGCGTATC TTGT GATTTGCC             AAAAGGCTATGTTTG  61 103
        glgB NONE
        pulB NONE
       aroE2  417812 ..  417823 -  -4.4  -4.07687   ATGGCTCGCTTAAAA                GAAG AAGG CTTC                 ACGATAGCATATCCT  59 499
    FTT0399c NONE
    FTT0398c  399133 ..  399144 -    -3  -4.60797   TGTGCAGAGAGAAAA                GATT TTGT AATC                 AAAGAGTTTGATGCA  62 213
    FTT0392c  393333 ..  393359 -  -3.8  -2.95207   TGAAATTATAATAAC         GAAAATTTAGAC TGA GTAGAAATTTTC         CTTTATCCTTACAAA  46 132
        cspC NONE
       rpsU1  392699 ..  392714 -  -2.6  -4.82901   TGTTTGGGATAAAAA              TTTTCG TTCG CAAAAA               GCAGTAGCAAAGCTA  63 129
         psd  385709 ..  385728 -    -3  -3.57615   TCAATATTCTGGAAA            TTTTGAGCA AAT TG-TCAAAA            ATAGATTTAAATGCT  50 291
         gdh  381545 ..  381557 -  -4.9  -5.17353   AGATTTACTAAAAAA                TGTAT ATA ATACA                AAAGTTATCGCTGAT  75 483
    FTT0378c  379777 ..  379800 -  -4.6  -2.95538   TGTTTAACAAAATAC          TCTCGGATTA ACTA TAAACCAAGA           TAAATCAATATAGCT  51 208
    FTT0376c  377280 ..  377296 - -12.3  -2.60244   CTTGCAAGCAAGGTA              CTCCTCC ATA GGAGGAG              AATAATCCTATACCC 100 211
        pyrG NONE
         ndk NONE
        accD NONE
        folC NONE
        yjeE  370896 ..  370912 -  -6.7  -2.95894   CATAAGATTTATAGA              GATTTTT AGT AAAAATC              TACTTGTCTACCTTG  61 14
    FTT0369c  369747 ..  369763 -  -3.1   -3.4072   CATTGTTTAGTAGAA              TAAATAA GCG CTATTTA              GAAGTCACCGCATTT  48 19
        mviN NONE
        gshA  366453 ..  366467 -  -7.1  -4.10552   TCGCAGCAAACTAAA               CCAGC CTTGT GCTGG               TTTTTTTGTATCTTT  75 190
    FTT0364c  364423 ..  364445 -    -2  -3.06418   TCTTTATATAAACTA           CTACTGTGGA AAA TCTACAATAA           TTTCATAATCACCTT  42 3
    FTT0362c  362299 ..  362313 -  -4.4   -2.7386   AATATTTACAAAGAG               TATATT ATA AATATA               TGAAAACTTTTCTAA  47 187
    FTT0361c  360611 ..  360643 -  -2.2  -3.36965   CAAAACAATTACTAA     TGTTAATTATG-ACT CCTC AGTGCATAAACAACA      GTATGAAAAAATACT  45 249
    56707509  357250 ..  357264 -  -2.2   -3.7035   ATATGAAAAAACATA               CATATA CAT TATATA               GTTAATCCGAGAGTA  47 123
    56707507  353841 ..  353853 -  -2.7  -3.45911   TTGAAAGAAATAAAG                CATTT TCT AAACG                AATTACTGAAATTTC  47 378
        folA NONE
    FTT0311c  326649 ..  326665 -  -7.9  -2.79501   TAGAGGCCTAGGACA              CCGCCCT TTC ACGGCGG              CAACAGGGGTTCGAA  66 120
      isftu2  323622 ..  323644 -  -6.4  -2.94747   TTATGGGACCATATA           TCTTGCATCA AAA TGATACAAAA           AAGTTTATCTATGCA  58 316
        nfnB NONE
        lldD  316998 ..  317011 -  -2.5  -3.70446   TTATACTTAAGAGAA               TTTAA TTGA TTAAA                TCTATTTTTTTACAT  48 503
    FTT0289c NONE
        pdxY NONE
    FTT0287c  301703 ..  301715 -    -2   -2.5919   TAGCAGATTAAGCTA                TACT TTGAT AGTA                AGCTTTAGTCACCAA  39 30
       lpxD1  300363 ..  300380 -  -2.8  -3.91897   TTTTGGATGTATAAA             TCTATA CAGTCT TATAGA              ACCGATACAGATAGA  53 254
        yajR  293662 ..  293672 -  -5.4  -3.16736   TAAATCAATAAATTA                 TGCT GAA AGCA                 TTGAAAATAAAGGCT  54 306
        cydA NONE
        cydB NONE
    FTT0277c  290305 ..  290328 -    -9  -3.87373   CATATGCGCTAGAAA          TCATAACTGC AATA GCAGTTATAA           ATGTAAATACGGTTT  82 125
    FTT0264c  278410 ..  278436 -  -2.4  -4.58076   ATAAGGGAGAGAAAA         CTTATTTTATTA AAG CAATACAACAAG         ATTCTAAAGAAGATT  58 39
    FTT0256c  271975 ..  271990 -  -3.3  -3.66165   AAATAAGTAAATCAA              CTCTA AAGCTG TAGAG               AAAAATCTTATCAAA  50 70
    FTT0255c NONE
    FTT0254c  270394 ..  270408 -  -2.2   -2.5076   AAGTAGTATTAAGAT               TAATTC AAC AAATTA               CACAAATGAGAAAAT  39 10
    56707409  269204 ..  269218 -  -3.6  -2.59797   GGCTTATAAACAGAT               TAAATC TCC GATTCA               TGTATCAGCTATAGA  45 273
    FTT0241c  253186 ..  253197 -    -3  -3.80452   AAATGATAGTAATAA                TCTA AAAA TAGA                 TGTCGATGAACTTCT  52 175
    FTT0237c  249645 ..  249655 -    -4  -2.92442   ATTTAATACATTACA                 GAAA TAG TTTC                 GGTATTCTATAGAAA  48 61
        rpmH NONE
        rnpA NONE
    FTT0234c NONE
        yidC NONE
         ddg  246281 ..  246303 -  -2.1  -3.03243   ATTTACTTCTTAACA           TTAAAACGC TATTG ACATTTTAA           CATATACTTTAACAA  41 50
        htrB NONE
    FTT0230c  244929 ..  244945 -  -3.6  -2.88991   ATAAAATAAATTAAT              TCCAGC ATTCA GCAGGA              GTCTTGTTTACTATT  45 4
         efp NONE
         orn NONE
    FTT0227c NONE
    56707383  242600 ..  242612 -  -3.3  -3.66178   GCTGCTAATGCTAAA                GCAGT AGA ACGGC                TTTTTTTATCACCAA  50 152
        ybgL NONE
        ybgK  239378 ..  239393 -  -2.6   -4.6155   AAAAAACAAAAAACA              CCAAAA CTGA TTTTAG               ACCCTAAGACAGGAT  60 70
    FTT0220c NONE
    FTT0219c  235762 ..  235779 -  -2.7   -4.1897   AATCATATATATAAA             TGTGATG TTTT CATAACA              TCATGAAACAATGTC  53 227
        wrbA NONE
    FTT0211c  228601 ..  228619 - -10.4  -2.77192   AACGCTGGGAAGAAT             CTATTTGG TAA CCAAATAG             CTATTGATTTTATCG  78 525
    FTT0209c NONE
    FTT0208c NONE
    FTT0207c  225172 ..  225186 -  -2.1  -4.45083   TGGATATGCACAAAA               GCCTT TTAGT AAGAC               ACCATCACCACGATA  56 162
        purH  220594 ..  220635 -  -6.1  -2.83743   AAAAACTGCAACAAC TCTAGGCTTAAAAGATGAT ACTA ATCATATCTTAAGCTTAAA  TACACTTGTGGTAGT  58 331
      isftu2  218569 ..  218579 -  -2.6  -2.60392   GATTCTTGAATGAAT                 TTTA TAT TAAA                 TTCCAACAAAGACAA  40 393
        holA  215180 ..  215191 -  -2.2   -2.5607   TAAAAAAAGTAAATG                CTGC TATT ACAG                 TTGTCATTAAAATTT  39 64
        glnA NONE
    FTT0195c NONE
    FTT0194c NONE
    FTT0193c  210569 ..  210582 -  -2.5  -4.46432   AAAAAATTACTAAAA               TTTTT ATTT AAAAA                TATTTATAGTCCAGA  58 371
        dnaX  205316 ..  205332 -  -2.3  -4.34771   GAAAAGGTATCAAAA              TCTTAAA ACC TGTAAGA              GTTGAGCATGAAGAT  57 483
        rpsA  198430 ..  198455 - -11.3  -6.02919   TTATAAATAAAAAAA         CCTATAGACTA CAAA TAGCCTATAGG          TTTAAGTAAGTTTAG 100 57
    FTT0182c NONE
    FTT0181c  196931 ..  196943 -  -6.3  -4.11033   ATTAAAGATTACAAA                TAACC TAA GGTTA                AAAGTTAATGCGCGC  70 276
        rimK NONE
    FTT0177c  191507 ..  191531 -  -8.1  -2.82856   TATACAGCCAATAAT          GAATAATTTTT ACA AAAAATTACTC          CAATATATTACACAA  68 239
    FTT0175c  188640 ..  188650 -  -3.2  -2.58999   TGGTTATATATCAAG                 TGAC AGA GCCA                 TTATTATCAAGAGCT  43 154
    FTT0166c  181472 ..  181488 -  -2.3  -4.20768   AGCCGTAATAAATAA              TAGTTTT TTC ATAACTA              GTTAGTATTGTTTAT  54 23
    FTT0165c NONE
    FTT0164c NONE
        parE  176741 ..  176752 -  -2.2  -4.42653   AGGGTACTGATAAAA                CAGC TTAT ACTG                 AACAACAATATCTTA  57 232
    FTT0161c  175485 ..  175499 -  -3.6  -4.58395   TGTATTGGTCAAAAA               CAGAAA TGG TTTCTA               TTAAAATTAAAGAGT  65 203
    FTT0159c  174166 ..  174184 -    -6  -3.89068   TAACAAAACATATAA             GTAATAGC GAT GCTAATAC             ATATGTAAAACTAAG  66 57
    FTT0158c  173428 ..  173451 -  -2.6  -3.02186   ATATTTGATAAAGTA          TTATTTATTA ACCT TATTAAATAA           ATAGTATTATTTCAA  42 105
    FTT0157c  172037 ..  172051 -    -5   -2.9302   TCCAAGCACAACAAT               CACTAC AAG GTAATG               CAATAGTTCTTGATA  51 489
        metK  165881 ..  165892 -    -3  -4.52214   AAATCAAAATATAAA                GATT TAAA AATC                 GAATTCATTCAAGCT  62 288
    56707302  143340 ..  143361 -  -2.3  -4.05446   TTTTGGAAGGATAAA           CAAGAATTG AAAT CTATTCTTA            CAACTGAAAAAGTTT  52 231
    FTT0127c  138192 ..  138203 -    -3  -3.62591   GGCACAAGTTGTAAA                TCTT CTAA AAGA                 ACTACAAAAAGACTT  50 402
         cca  114221 ..  114234 -  -3.9  -5.36965   TAACACTATAAAAAA               CAATT TTGT AATTG                TATCATAGTTTTAGC  76 28
        dsbB NONE
    FTT0106c NONE
    FTT0105c  109170 ..  109186 -  -2.4  -3.64703   TTTGTTTTAGGCAAA              TATTTT TATTG AAAATA              AATCTATTTTGATAA  47 46
    FTT0104c  107565 ..  107579 -  -5.8  -5.02074   CCATTTCTTAAAAAA               TACAAA ATC TTTGTA               TGACTATTATTCTAA  79 244
    FTT0103c  106767 ..  106782 -  -3.2  -4.33258   ATCTCTAAAGATAAA              GCACAA CTAC TTGAGC               AACAAGGCTTAAAGC  57 215
    56707274  101805 ..  101821 -  -5.2  -2.68775   TTATGATCAAATCCA              TAGCTA TGAAG TAGCTA              AAAAAGAGCATAATC  51 419
        qseC   97314 ..   97324 -  -6.8  -5.00616   GTGTGCTTGAAAAAA                 TGGC GCT GCCA                 GCTAAGTTTGGCTTT  83 382
        appB NONE
    FTT0090c NONE
    FTT0085c NONE
        hemN   86062 ..   86076 -  -2.9  -3.09273   GTTTCTCAAGATAGA               TGTAA GAATA TTACA               AGTGTTGAGCATTAT  43 142
        gltA   72299 ..   72310 -    -3  -3.78474   CAAAGAAAATAAAAT                TAGA AATT TCTA                 TTTGTTGCACCAGTA  52 13
        ampG   70943 ..   70953 -  -2.6  -4.16033   GGCAAAGAATAATAA                 TTTA TTG TAAA                 TTCGCCATTAATTTT  53 16
    FTT0069c   70477 ..   70495 -  -5.4  -2.52946   GTTCTGTAGAAAATT             TTAAAGAA CAA TTCTCTAA             GGCAGCTATTGCAAC  51 277
    FTT0067c   69365 ..   69377 -  -4.9  -4.60797   GCTGGAGATAGAAAA                TTTGA ATG TCAAA                AGCAAGAGTTATGTA  69 344
    FTT0056c   58055 ..   58065 -  -5.4  -2.61517   AGTACATACAAAAGC                 GATG GGG CATC                 CTATTGTTGCAGATA  51 206
         fur   30299 ..   30317 -  -6.8  -2.67747   TCCCTACATGATAAT             GATAACGA ATA TCATTATC             GTTTATTTAAGTATA  60 237
    FTT0029c NONE
    FTT0028c NONE
        lysA NONE
    FTT0026c NONE
    FTT0025c   23027 ..   23042 -  -2.6   -3.8186   ATAATAATACTTAAA              GATATA CAGC CATATC               TATTGTAATAGTATT  50 5
    FTT0024c   22436 ..   22451 -  -2.6  -3.69323   CCAGTATCACTTAAA              CTATCT CCAA AGATAA               GTATTCTTTCGATAT  48 204
    FTT0023c   21405 ..   21418 -  -2.5  -3.64184   AAATATTAGGCTAAA               TAAAA TTCA TTTTA                GCCAACATTTTATCG  48 88
    FTT0014c   12445 ..   12462 -  -3.5  -3.53343   AATTTGTTTCTTAAA             CTCATAA GTAT TTATGAA              TTAGTATCAGCATTT  50 19
    FTT0013c   11181 ..   11193 -  -3.4  -2.94281   TCACAGATAAAAGAG                TCAG ATTAG CTGA                GAAAGGTTCAAATCG  44 266
    56707190    3069 ..    3082 -  -2.5  -3.22223   CAATTCTATCAGCAA               TATAT CCAA ATATA                ATTGAAGAAAGCATT  45 147
