# Supplementary material for: Rapid, accurate, computational discovery of Rho-independent transcription terminators illuminates their relationship to DNA uptake
Source: Genome Biol. 2007 Feb 21;8(2):R22. doi: 10.1186/gb-2007-8-2-r22 (PMC1852404; doi:10.1186/gb-2007-8-2-r22)
Supplement: Additional data file 4 — Best terminators found downstream of each of the genes of the 343 organisms studied. [file gb-2007-8-2-r22-S4.zip › Frankia_CcI3.bag]

Francci3_0001    1804 ..    1816 +  -4.7  -3.22298   CGGGCAGCACCACCG                CCGGG CAG CACGG                TTCCTCCTACCTCCC  47 106
Francci3_0003 NONE
Francci3_0004 NONE
Francci3_0005    5758 ..    5781 +  -6.6  -3.40566   CGGTGCTCCCGGTGC          TCTCGGTGCC CCTT GGCGCCTGGA           TTGTGCCTGTGGTAT  55 75
Francci3_0006 NONE
Francci3_0007   11061 ..   11119 + -10.8   -2.8474   GGCGTGATTCGGAAG CCGG-CCGCCG-GGCCGGCGC-CGGCCCG GCGT CGGGACGCGCGGCGGACGCCGCGGGCCGC TCGTTGTCGCTGCGG  59 427
Francci3_0009   12504 ..   12537 + -13.9  -3.27158   ATCAGTAGCTTGGAG     GGACGGCGGCG GTCCCGCTCCTG CGCCGCCGTCC      TGTATTCTTGGACTC  74 33
Francci3_0010 NONE
Francci3_0011 NONE
Francci3_0012   16802 ..   16814 +  -3.3  -3.40403   GGCGTCGTGGTACTC                CCACC CGG GTTGG                TTCTCCTCCGACCCG  47 392
Francci3_0015 NONE
Francci3_0016   22260 ..   22277 + -12.7  -3.40134   TTGGAGGCCCCGTCG             TCCCCGC AGGC GCGGGGA              TCTTTCCAGTGATTT  73 114
Francci3_0017 NONE
Francci3_0018 NONE
Francci3_0019   28002 ..   28019 +  -4.8  -3.62096   CTAACCTCCGGCGTT             GCCTCCG CGCAC CGG-GGC             TTTCCCGTCCTGACC  54 49
Francci3_0020 NONE
Francci3_0021 NONE
Francci3_0022 NONE
Francci3_0023 NONE
Francci3_0024   32165 ..   32182 + -12.7  -3.19602   GGTCAGCAAGTGTCG             TCCCCGC ACGC GCGGGGA              TCTTCCTGTCAGCCC  68 48
Francci3_0025 NONE
Francci3_0026   32895 ..   32912 + -12.7  -3.13403   CCAGACCAGGGGTCG             TCCCCGC ACGC GCGGGGA              TCTTCCTCCCAGAGG  68 104
Francci3_0027   34482 ..   34499 + -12.7  -3.05844   GACCGTCGAGCGTCG             TCCCCGC ACGC GCGGGGA              TCTTCCGGTGAGCAG  66 39
Francci3_0031   38653 ..   38682 +  -7.8  -2.60941   CGAGACGCCCGCCGG       GACCCGTCAACC GTATCG GGTCAACGGGTC        ATTGTCGCCTCTCCT  48 187
Francci3_0033   40087 ..   40104 +  -7.7  -3.14931   CTCCCGGCCGGCGAG             CTCC-CGG TCG CCGAGGAG             TTCGTCGGCCATCCG  54 174
Francci3_0040 NONE
Francci3_0041   51193 ..   51212 +    -5  -3.16683   CCGGATTTCCTGCTC            CGG-ACACT CCG GGTGTGCCG            TTGCTCCGCTCAGGT  47 42
Francci3_0042   51804 ..   51835 +  -6.5  -2.86271   TCGCCCCGTAGTACG      CATCGGCCCAGGT GGTGAG GTCCGGGTCGATG       TAGTTCTGGTACGCC  48 358
Francci3_0045 NONE
Francci3_0046   58726 ..   58742 +  -2.9  -3.28712   AGTCGTCTCACCCGA              CTCGG GTGTCCA CCGGG              TTCTCCCCGAGGGGG  45 483
Francci3_0047   59179 ..   59211 +  -5.4  -3.14211   GCGCGGACTGCTGCG     CTGAGCGCGCGGGCG CGGA CCCCCGCTAGC-CAG      TTCCTGGCGAGGGGT  47 22
Francci3_0050   63815 ..   63827 +  -2.6  -3.02144   GCGACGGGAGGTACG                CCGT GTATG GCGG                TCTTCGAGGCCGTGG  41 119
Francci3_0051   64767 ..   64795 +  -2.2  -3.01791   CCCGAACCGGTCAGC       CCGCCGGCCGTGC CGAG GC-CGACCAGCGC        TGTTCCCACCGCGAT  41 379
Francci3_0053   69922 ..   69936 +  -5.6  -3.61398   GCGTTCTGATGTTGC               CGCGGC GGG GTTGCG               TTCTTGCCGCGGAAG  54 32
Francci3_0054   70807 ..   70821 +  -5.6  -3.86346   TGTGTGCCCCTCTTG               CGTGCA GTG TGCCCG               TTTGTGGCCAACTGG  60 467
Francci3_0059   75817 ..   75835 +  -3.7  -3.57792   TTCGGGATCATGGGA             ACGGTCG GGACG CGGCCGG             TTTGCGAGTGGCTCG  51 66
Francci3_0060   77121 ..   77176 +    -6  -2.78384   ACGGCTGCGCGCACT GTGCTCCGCCGC-GCGCACTGTGCTC CGCCGC GCGCACTGTGCTCCGCCGCGC-GCAC TGTGCTCCGCCGGGA  46 44
Francci3_0062   78915 ..   78968 +   -16  -2.72344   ATGAACAGCAGGATC CGGTTCGG-CGGTTGCGGGCGGCTGCG GAT CGC-GCTGTCCGCG-CCGTCCGCGCCG TCCTTCCCGATCACG  74 151
Francci3_0065   83152 ..   83172 +  -9.7  -3.24924   GTCTTGTCGGGACGG            TCTCAGCTG GCG CGGCTGAGG            TGTTATCGCTGAGGA  59 515
Francci3_0071   91230 ..   91254 +  -2.8  -2.52676   GTGCACTGGGGGCAC         GGC-GACG-GGC GCG GCCACGTCCGCA         TCCGTTCCAACGCTC  38 363
Francci3_0075   94876 ..   94888 +  -6.2  -3.28712   GTTCGTCCCGTGCAC                GCCG ATGAC CGGC                TTGTGGCCGCCGAAC  53 231
Francci3_0078   97153 ..   97176 +  -2.2  -4.03234   CGGGGCCCAGCCAGA          GCCACCGGAG CCGG CACCTGTGGA           TTTGTGTACGCGCCC  58 93
Francci3_0081 NONE
Francci3_0082  101685 ..  101722 +    -4  -3.78934   CCTTGAAGACCTCGT   CGGCGACCTGACGGATC ACCCG GGCCCG-CGGGTCGTAG   TTCTTGTAGACCCGG  58 518
Francci3_0086  106673 ..  106704 +  -4.2  -2.64616   GATGATCTCGACTCG      CC-CGGCGGGCCCGT TCG GCGCGCCCACCACGG      TCATCTGGGTGAGCC  41 518
Francci3_0088  108587 ..  108604 +  -3.3   -4.0641   GTCTGCGGGGGCATT             GCTGGCC TTTC GGTCAGG              TTTCTCTCGGTCACC  60 509
Francci3_0090 NONE
Francci3_0091 NONE
Francci3_0093  115120 ..  115133 +  -2.3  -3.09635   TTCCTACCTGCCCCT               CCTGT AGAT GCGGG                TTGGCTGGTCCGGAT  41 19
Francci3_0094  117011 ..  117022 +  -7.2  -2.54193   CGGCCGGGGTGAGGC                CCGC ATGA GCGG                 TGGATTGAACTCGTA  48 18
Francci3_0095  118453 ..  118466 +  -3.1  -4.02817   CGTAGTCGTCATCTA               CGTACG AGT CGT-CG               TTGTTGTTCTCGCGC  61 354
Francci3_0098  121124 ..  121149 +  -2.6  -3.09175   CCCTTGCAGGCACGG         GAATCCGC-GA GCTGA TCGGCGCATTC         TGTTAACTGAGAGTT  41 11
Francci3_0099  121815 ..  121845 + -26.2  -2.79183   GGACCTGCTGGGGAA       CCGGCGGACGGCCG TTA CGGCTGTCCGCCGG       TCTCGTCGCGCTGGG  95 343
Francci3_0100  123132 ..  123161 +  -2.1  -4.41348   TAACATCTAGAGCGC       CGGTCAGGTAGTCA GGC TG-CTTGCTGATCG       TTTCTTTGGCGGGCG  68 363
Francci3_0102 NONE
Francci3_0103  125638 ..  125687 + -22.9  -3.61922   GGGCACGGCCCGGTG GAGACGTGCCGACCGGACATCCGT GCC ACGGATGCCCGGCCGGCACG-CAC TTTCGCCTGGGTCTT 100 53
Francci3_0105  127305 ..  127340 +  -2.4  -2.50816   GACCCGGTCCAACTC    GCGGGAGTCGGCTGAGG CTG CCTGA-CCGAGCCGCGC    ATTGATCGATGCGAC  37 98
Francci3_0106  128245 ..  128264 +  -2.8  -4.58283   CCACGAGCAAAGAGG            CTGAGTTC ACCA GAGTTCGG             TTTTTACCAGAGTTC  71 63
Francci3_0110  134404 ..  134417 +  -9.5  -3.80893   GGGTACCTCATACCA               GGCCG AGGT CGGCC                TTTACCTTGTCCCAT  71 68
Francci3_0115 NONE
Francci3_0116  143666 ..  143688 +  -4.1  -3.59979   TGGTCGACGGTGACC          CG-GACGTGG TTGC CCAGGTCGCG           TTTGACGTGGGCCCA  55 326
Francci3_0119  148236 ..  148252 +  -3.6  -2.87683   GTAAATAGAGAAGTC              CCCGGT AGATC ACAGGG              TGTCTACCCCACTGT  42 136
Francci3_0120  149036 ..  149051 +  -3.2  -3.09718   TGATCCAGATCAGTG              TCTGGC AACG GCTGGA               TAATTTTCCCGATTG  43 38
Francci3_0121  150739 ..  150758 +  -5.6  -3.53012   CGCCCAGGCCGCCCT            CGTCCTCG CCAC CGAGGGCC             TTTAGGAAAACCAAC  52 241
Francci3_0127 NONE
Francci3_0128  157957 ..  158008 + -19.5   -3.0094   CCTACAGGGGAAGCT CGGCAGCGATGCCCGTGCCACCAG ACCAG CTGCGGGCACGGGCATCGCT-CAG TCTCTGTCGATCAGA  87 73
Francci3_0133 NONE
Francci3_0134  163635 ..  163654 +  -4.2  -3.44586   TCCGGCTGATCGCGG            CGC-CTGGT AGG GCCGGAGCG            TTGTACTACGTTCCT  49 32
Francci3_0136 NONE
Francci3_0137  165915 ..  165943 + -26.1  -4.34402   CATCTGTAGGCCGCG        CGGGGGTGTCCGG CTT CCGGACACCCCCG        TTTTCCTCTGAGAAG 100 32
Francci3_0138  168026 ..  168039 +  -3.7  -2.62184   CCCCATGCCCGCACC               CCGCG CACC CCCGG                TGATCTGAACAAACA  39 355
Francci3_0144  173719 ..  173749 +  -8.8  -3.91897   GGTTTCGAATAGGTC       GCCACTGCCGTCGC CGC GCAGCGGCATAGGC       TTTCTACGTCACCAC  70 138
Francci3_0145  175014 ..  175056 + -14.9  -3.16191   CTCTCTGTTGATCGG GGTCAGGTCGGTCTGCACG AAGCC CGGGCAGACTGAGCTGATC TTGATGGGGGTGTCG  73 326
Francci3_0149 NONE
Francci3_0150  179126 ..  179148 +  -2.7  -4.70659   CTGTCGACCGGCAAG           GCTCCAAGA GCCTG TTTTGGATC           TTTTTGCATATGCGG  76 147
Francci3_0151  180133 ..  180164 + -13.1  -2.87132   GTGGCGGGAGTCAGG      TCCACCGGGTCGTG GAGGG CACGGCC-GGTGGA      TCTGTGAACCACGAA  64 171
Francci3_0152  180909 ..  180937 +  -2.2  -2.82623   TCCGTCCTGGCTGAG        GCACGGCCCGTC TATGC GGCGTGACGTCC        TCCTTCTCAGCGAGA  40 2
Francci3_0153  181468 ..  181480 +  -6.9  -3.81929   GTGCGGCTGGATCTC                CCGGG CAG TCCGG                TTTCCTGCCTTGTTC  61 224
Francci3_0155  183518 ..  183537 +  -7.9  -3.17763   TCGATGAGGTCAAGC            GTCTTCG TGGCCT CGAAGAC             TTCGTGCACTATCCG  54 363
Francci3_0164  194940 ..  194958 +  -5.2  -3.42699   CCGAGGATGGTCTGG             TGGTTGGC GTG GCCGAGCA             TTATCGTGCCTGGCT  51 272
Francci3_0166  197517 ..  197537 +  -2.3  -3.06501   CAGGGCTGGCTGGCA            GTGCCGCGC GAA GCGGGGGCC            TTGGATGGCGGTGTG  41 285
Francci3_0168  199179 ..  199235 + -19.4  -3.86634   GACCTCAGTAAACGC GGCCAGCAGCCGGG-GCCGGCC-TCATG GGA CAGGACGGCCGGCGCCCGGCTGACGGCG TTGTTCGTTACTTGT 100 39
Francci3_0172  204117 ..  204144 +  -5.4  -3.53012   TAGGCGGATACTCGC        CACTCGGCACCG GGCT TGGCACCGGGTG         TTTCGCCCCGCCCAC  53 193
Francci3_0176 NONE
Francci3_0177  209059 ..  209104 + -15.4  -3.12378   CTCTGACCCGACGCC TGCTTCGGCCTGGGTCCTCC ACCTGC GGAGGAGCTGGGCCGGAGCC TTCGGTGGTGTCGTT  77 101
Francci3_0181  214152 ..  214186 +  -9.9  -2.87564   AGTGTGTACTCGATC     CGCGGGGGTACCTCC ACAGC GGGGGTACCTCCACA     TATGTGGACCGGTGG  57 100
Francci3_0182  215323 ..  215374 +  -5.7  -3.23216   CCACCGCCTTCGGGT CGACGCGGCCGGGTGCGGCGTCG GCCAGCAG CG-CGGCGAGCTCGGCAGCG-CG TTGATGGTCCTCCGC  50 165
Francci3_0186 NONE
Francci3_0187 NONE
Francci3_0188  221329 ..  221351 +  -4.9   -3.7829   CCTGGGCGGCCGCAC          TG-CC-GTCGG AAT CCGACCGGTCA          TTTCATCCCTCTCAT  58 41
Francci3_0189  222630 ..  222648 +  -5.2  -4.14392   GTAGATATTGCACAT             AGAGTGAC GCC GTCGCTCC             TTTTGGAAATTCGAC  66 131
Francci3_0190  224225 ..  224243 +  -4.4  -3.64703   CGTCGTCGAAGGCCC             GGTTGGCG ATC TGCCCGCC             TTTGAGTACCGACCA  55 301
Francci3_0192 NONE
Francci3_0193 NONE
Francci3_0194  232091 ..  232101 +  -2.4  -2.53015   GGTTGGTCCGTGACG                 GGGC AGG GCGC                 TGGCTTGGACCATCT  37 435
Francci3_0201  240929 ..  240944 +  -4.6  -3.72576   GTAGGTCAACTCCTG              TACCGG TGTG CCGGAA               TTTCCTAGAAACCGC  58 479
Francci3_0203  241799 ..  241846 + -10.5  -2.53894   CCGCCGGCAGCGTGG CGCCGCCAG-CCGCGACTTCGA TCGGC TCCAGGTTGCCGTCGGGCGGCG GTTGATGGTCGTCGT  55 126
Francci3_0209  248576 ..  248587 +  -7.2  -2.53263   CGGTCCACCGGGAGA                CCGC GTGC GCGG                 TCCGTTGGCCGTCGG  48 493
Francci3_0211  250760 ..  250770 +  -2.4  -3.01924   GGCGCCAGGGCGGCA                 CGGC GAT GACG                 TCTTGGGCACAGGTG  41 17
Francci3_0212 NONE
Francci3_0213 NONE
Francci3_0214 NONE
Francci3_0215 NONE
Francci3_0216  253505 ..  253533 +  -4.5  -3.85698   TCATCGGTTCTTTCT        GACGGCACCGT ATTTCTG ACGATGCCGTA        TTTCTGGCGGCACCG  60 104
Francci3_0218  257826 ..  257880 + -10.5  -3.72576   ACGTCTAACGGGGCT TCGCCCCAGCCCGGCCGGGTCCGGCT CGCC GGCCGGGTTCGG-TGGGCCGGGCAGG TTTGATGGGCCGGGC  71 33
Francci3_0223 NONE
Francci3_0224 NONE
Francci3_0225 NONE
Francci3_0226  267785 ..  267825 +  -8.9  -3.21416   GCGCCGCGCGGCGGA  CACGCTCGACGCGCTGATC TTC GATCGGAGTGTTGAGCAGG  TTGGTCGTGGCGGTG  56 396
Francci3_0230  270871 ..  270890 +  -2.7  -3.50869   GACGGCTCCGGGGAA            GTCCCGG CAAGTT CCGAGGC             TTCTCTCAGGTAGTC  47 102
Francci3_0231  272321 ..  272335 +  -4.9  -3.73953   CGCCGAAAAACCCTA               CCGGG GAAGG CTCGG               TTTCGTGGCGCTGAT  58 66
Francci3_0232 NONE
Francci3_0233 NONE
Francci3_0234  274445 ..  274466 +  -4.3  -2.64616   CGGCTACGTGCTGCG           CCTGCCGCGT TGA GC-CGGCCGG           TCCTGTCCCTGCGGG  40 13
Francci3_0235  275936 ..  275958 +  -9.1  -3.09492   CGTCTCGTCCTGCCC           GGTCCGTCG CAGCC CGACTGACC           TGTTCACCTTCGCCG  55 5
Francci3_0236  277165 ..  277179 +  -3.4  -3.29511   CAGCTGCCGCCAGTC               GGGTAG GCC CAGCCC               TTATCCGCGGCTGCC  47 20
Francci3_0239  279469 ..  279500 + -15.9  -2.58579   GCGCAAGGAGCCACA      GCCGTCCGGGCCTG GGCGG CAG-CCCGGGCGGC      ATTGTGGGCCATTCG  71 413
Francci3_0241  280788 ..  280824 +  -2.2  -3.23447   CGACTGCCATCCGGT   CGCCG-CCGTGAGTTGCT GAT GGCAGC-CGCGGACGATG   TCTTCTCGGCGTTCC  43 181
Francci3_0243  283221 ..  283242 +  -5.1  -3.51934   GCGGAGGCGCTGTAG           CGGC-CGC CAACCGA GCGGGCCG           TGTTTGTGCCGCGCG  52 26
Francci3_0246  285467 ..  285485 +  -8.8  -2.66316   CTCGTCGGCTCAAGG             GTGAGGAC TTC GTCCACAC             TGATCTGATCGCCGC  51 68
Francci3_0247  286432 ..  286444 +  -6.9  -3.71924   GCCGACGGCCCGTTG                GGCGT TGT GCGCC                TTGTTGGATGCTTTC  61 176
Francci3_0256 NONE
Francci3_0257 NONE
Francci3_0258  299554 ..  299583 +  -4.3  -2.87132   GGAAATAGAGATCGT       CTGATGGGCATACG ATG CGTAT-CTCAACGG       TGTATCGCGGAGGCG  42 53
Francci3_0259  301455 ..  301473 +  -2.2  -3.88232   ACGGGTGGAGCTGCC             GGCGGCCG GAC CTGCTGCG             TTGTTCTGTGACCGG  56 199
Francci3_0260  301908 ..  301950 + -25.6  -3.38291   CCACGAGAGACTTCA ACGGTCAGCCCGCCCAAGGG TCC TCCTGGGGCGGGCTGACCGC TTCTCGACTTCTCGA 100 42
Francci3_0263 NONE
Francci3_0264  306602 ..  306616 +  -5.6  -3.05384   TTGCCGGGGGATGCG               CGCTGA GCT TCCGCG               TTCAGTCGCCGCGGG  46 155
Francci3_0266  307526 ..  307546 +  -2.6  -2.79803   GCGTGAAGGAGATAA            CTCAGAGT GATCA ATTTTGAG            GTTTGGGTGGCGTTG  39 98
Francci3_0267  308267 ..  308279 +  -9.1  -3.30124   CAGCTCGGCTTATGC                CCCCA TCC TGGGG                TTCTAGCGGCTGCAG  59 7
Francci3_0273  315280 ..  315305 +  -2.6  -3.92592   GATCGACCGGCTGTC         GCTGG-AGC TCACCGGCC GCTGCCAGC         TTTCCTGTTCCCACT  56 98
Francci3_0274 NONE
Francci3_0275  317349 ..  317394 + -10.3  -2.82516   GCCGAGGTAGCCGTC GTTGC-CGAGGTAGCCGCCGGT GCC GCCGGCGGTCACCCCGCGCAGG TGTCCTGGTAGGGCA  56 31
Francci3_0278  323648 ..  323685 + -13.3  -3.31144   GCGTAGCCTCGCGTC   GTCCCTCGGGTCGCGGG AGAT CACCCGACCCGGGCGAC    TTGTGACGGTCCGCG  74 410
Francci3_0279  325232 ..  325246 + -12.8  -3.21099   CCGGTCTCCCCGCCG               GCCCGG TGC CCGGGC               TTGATCCTCCGGGAC  68 74
Francci3_0282  328276 ..  328286 +  -2.4  -2.57344   CGTGGCTAGGTTGTG                 CACG CGG CGAG                 GTTGTGCACGCAGTG  38 50
Francci3_0283  329157 ..  329168 +  -2.2   -3.5936   CCGGTCTTGTCGTCA                TCTG CTGC CAGG                 TTTGCGGCGTTTCCC  50 106
Francci3_0284  329861 ..  329888 +  -8.2  -3.53012   CGGCTGGGGGCCTGA        CCGCGGCGCCCG CGAG CGGGCCGGGCGG         TTTCCGCACCGGGCA  61 26
Francci3_0288  334865 ..  334891 +  -4.2  -3.91897   CAAGCCTGAGAGTGT         AGGTGCCGAGCG AGG CGACTGGCACCC         TTTGTGGGTACCGGG  58 82
Francci3_0289  335785 ..  335796 +  -5.8  -3.64703   ATTGATCCGTCCTTG                CGAC TGCC GTCG                 TTTCCGTAGGCCCAC  57 36
Francci3_0290 NONE
Francci3_0291  338836 ..  338860 +  -6.3  -3.28712   TCATCGCCTAGAGTG          CCGCACATGAT GGG GTCAGGAGCGG          TTCTCACCCGGCCAG  52 47
Francci3_0292  339725 ..  339777 +  -5.4  -3.01924   GTACATGTTGCGGAT GT-ACACC-GGGTTGTCGCCGCCGGC CTG GCCGGCGCGGCCCGCCCCGGTATCAC TCTTCCCGACGAGTC  47 246
Francci3_0294  341963 ..  341981 + -10.3  -2.82516   ACCTGAAGGAGCGTG             GCCTGAC CGAGA GTCAGGC             TCTCGTCGTAACGGC  56 35
Francci3_0298  347190 ..  347236 + -12.4  -3.36492   GACGTCGACCGTTCT CGCCGTA-C-CCGCCCGGA-ACC TTGA GGACTTCGGGCGGAGGTACGGCG TTGTCCAGTTGCAGG  70 89
Francci3_0306  353621 ..  353635 +  -9.2  -4.19276   GGACAGTGAGACCAT               CCCGGG TTT TCCGGG               TTTTCCGGGTTTTCC  75 50
Francci3_0308 NONE
Francci3_0309  357030 ..  357055 +  -7.5  -2.75382   GCTGCCCGCACCCGC         CGGCTG-ACCGC CGA GCCGTCCGGCCG         TCCTTCGGTGACGTC  49 19
Francci3_0313  361633 ..  361652 +  -5.6  -3.34233   CTGACCGCCTAGCCG            CCCGTGCT GGTC AGGGCGGG             TTGTACAGGTTGTAG  49 37
Francci3_0315 NONE
Francci3_0317  369482 ..  369506 + -19.3  -3.16564   CCTCCGCGGGGGTGT          CGTGGCCGGGG GCA TCCCGGCCACG          TTCCTCGCCTCCCGG  86 60
Francci3_0326  383155 ..  383166 +  -3.6  -3.53091   GTGCCGCCGGAGTTC                CCGT CTGA GCGG                 TTTCAGGGGCGCGGT  49 18
Francci3_0331 NONE
Francci3_0332  389751 ..  389769 +  -2.3  -3.14132   GCAACAGCCGCGCCT            CGGGTCGG CCGT CCG-CCAG             TTCGTCCAGAAGGGC  44 318
Francci3_0334 NONE
Francci3_0335 NONE
Francci3_0336  391669 ..  391682 +  -3.7  -2.87132   GATCGCAGAGAAGAT               CCGCG AGGT CTCGG                TGTGTCCGGAGGGGC  42 161
Francci3_0338  392902 ..  392912 +  -2.4  -2.78384   CGGTTCCCTACGCGT                 GCGG CTA CCGG                 TCTGATCCGGGCGGG  39 10
Francci3_0340  395187 ..  395220 +    -3  -2.54687   TGCCGGTGTGTAACC     GTGCGCCGCCCCGTC CATCC GG-GGGGTGGTGCGA     ATTGATGCTGGTTAG  38 72
Francci3_0341 NONE
Francci3_0342 NONE
Francci3_0343 NONE
Francci3_0344 NONE
Francci3_0345  400727 ..  400744 +  -6.9  -3.14132   CGCCGTGGCGTGCCG             CGGTCGG GTCA CCGAGCG              TTGGTGGCGCAGGCC  50 87
Francci3_0351  412168 ..  412207 +    -4  -2.78384   ATCCGGTCCGCCAGC  CGGGTGACGTTGGTGACG ACCA TGACCTCGTCGGCACCCG   TCTCGTCGAGCAGCG  42 19
Francci3_0365  427627 ..  427651 +  -5.6  -3.57561   TCTCCTGCGGATCGC          CATCTCCACG CCGCC CGCGGAGACG          TTTGCCGCATTGCGG  54 41
Francci3_0366  428346 ..  428373 + -13.4  -3.61715   CGGGGTCTCCTTGAG        CGCGGGGA-CGGC GGT GCCGATCCCGGCG        TTGTTGACCAGGATG  75 519
Francci3_0369  436037 ..  436070 +  -7.4  -3.14548   CGGGTGGGGGATGTG     CCC-CTAGGGTGGAG ACTGA CTGCGCCCTGGAGGG     TTCCATGGTGTTCTT  53 113
Francci3_0370  437150 ..  437161 +  -2.2  -3.32844   CGGACGGATGATCGT                TCTC GCTC GAGG                 TTGTCGGCTGCCGCG  45 30
Francci3_0371  438117 ..  438141 +  -5.7  -3.53091   TGATGCCGCGATGTG         CG-CGGATCC CTGAGC GGGTCCGGCG          TTTCAACCCGCCGGT  55 13
Francci3_0376  443506 ..  443520 +  -2.1  -3.32521   CCGGTAGCGTCGCCA              GCATCG CATA CG-TGC               TTATACCGGTCTCAT  45 147
Francci3_0377  446845 ..  446867 +  -4.8  -2.54193   GCACTGACCCTCGAC           TCTCCAGTGC GCG GCACTGAAAA           TGCCTTGACCTGATG  42 123
Francci3_0378 NONE
Francci3_0379  450715 ..  450763 +  -3.6  -3.61517   TGCGTGAGCGGTTGC GCC-ACCGGCCCGTGCGTGTGAC AGCG GGGATGAGCACGAGCCGGACGGC TTGTTAGGCGAACGT  51 66
Francci3_0381  454229 ..  454241 +  -4.7  -3.15544   TCAACCCGGGCGGAG                CCCCG TGA CGGCG                TTGCTGGCGGTCGAC  47 18
Francci3_0382  455979 ..  455997 +  -3.9  -3.14211   GCCGGCGGTGTCTTA            CTGTCGAC AAGC GTCGA-AG             TTGATCGCGGGAGCT  45 155
Francci3_0383 NONE
Francci3_0384 NONE
Francci3_0385  459405 ..  459442 +  -2.6  -3.13728   CGTCCACCGGTATCC   GTCGAC-GTCCACCCGC GTCCA GCGGCTTGGCTGTCAAC   TTGGCTGTCACTCGT  43 509
Francci3_0386 NONE
Francci3_0387 NONE
Francci3_0388  460737 ..  460748 +  -4.4  -2.71731   ACCCGGATCCATGTT                TAGC TTGA GCTA                 TAGTTGACCAATGGC  40 74
Francci3_0389 NONE
Francci3_0390  461493 ..  461508 +  -8.2  -2.62184   AAGAAGCGGATCGGG              GCGGCG CTGC CGCTGC               TGCTGTCCCAGGGGC  51 56
Francci3_0391  463603 ..  463646 +  -5.3  -3.01712   GGTCTTCACGGTGCG CCGCTCGCGGCG-GCCGTGG CCGCGTT CGACGGTGCG-CGCG-GCGG TCTTCACCCGGCGCC  47 433
Francci3_0393  466242 ..  466263 + -18.7  -3.22298   CACGTCACCGCAGAA           GGCCCCGGC GTCT GCCGGGGCC            TTCGTCGTACCTGCC  86 43
Francci3_0394  468581 ..  468591 +  -6.8  -3.07816   TTTAGAGGATGCCCT                 TGCC GTT GGCA                 TTCAATGCCTAGACA  48 36
Francci3_0395  469654 ..  469674 +  -6.1  -2.51464   GATTCGCCCAATTTA            GGTCGGC ATGCGCG GCTGACC            ATTGCTCGATCCTAG  45 309
Francci3_0399 NONE
Francci3_0400 NONE
Francci3_0401  473424 ..  473442 +  -5.9  -3.07962   AAGGACAGCCCGACT             CGTAGCC CTACA GGCCACG             TGTTCACATCTGGAC  48 131
Francci3_0402  474530 ..  474542 +  -3.3  -2.87522   AAGCTCCCGCACTCG                ACGTG AGA CACGC                TCTAATCTCCCTTGC  42 20
Francci3_0403 NONE
Francci3_0404 NONE
Francci3_0405  477004 ..  477019 + -10.4  -3.09516   GGCGGGCGATCTCCG              CCGCTC CCAT GAGCGG               TTGCGTCATACCCCG  59 211
Francci3_0406  477469 ..  477481 +  -6.2  -3.78934   GGCGGCACGCGGAAC                CCGC CCGTA GCGG                TTCTTCTGCCCCACC  61 16
Francci3_0407  479459 ..  479500 +   -21  -2.87931   CGAGGTCTTGAAAGC GG-CAGAGCCCCGCACCTT GGATG GGGGTGCGGGGCTCTGGCC TGTCTCAACCGTGCG  87 88
Francci3_0408  481911 ..  481952 +  -2.1  -2.71681   CGAAGTCCAACGTCA GCTGGGCGAGGCGATG-CG CCACGT CGACCACGCC-CGCCCGGG TGCTTCGGGCGATTG  39 360
Francci3_0418  497732 ..  497758 +  -2.8  -4.08945   CGTGTGGGGTGCGAG         AACTCGGCCACC GGC GTTGGCCTGGTC         TTTTAGGCGGCTCGT  58 159
Francci3_0423  504977 ..  504987 +  -8.2  -2.67694   CACCGGGGCGGAAGC                 CGGC CGT GCCG                 TGGTGTGGTGCTGCT  50 361
Francci3_0426 NONE
Francci3_0427  510595 ..  510622 +  -4.8  -2.72344   AGGGGATACGAACGC        CACTTCGCGTGA CCAG TCATCCGAAGAG         TCGTTCCCGGTCCGG  43 505
Francci3_0429 NONE
Francci3_0430 NONE
Francci3_0431  514875 ..  514915 +    -6  -3.05596   CACCTCCGCACCACG CCGCTGGGTGGCCCGGCGCA GGG TG-GCCGGCCCGGAC-GCGG TTGCCTGCACACATC  47 325
Francci3_0435  518516 ..  518554 + -17.3  -3.22491   AGGCCCGTACCTGCA   GGGAGGCCGCCCGGCTC GGGGG GTGCCGGGCGGCCTCGA   TTGATGATGACATTT  85 325
Francci3_0441  524613 ..  524637 +  -3.3  -3.05596   GCCCACCACGTAGAC          CTCGCCGATGG GCC CCGGCTGCGCG          TTCCGTGGCGGCGTC  43 274
Francci3_0444 NONE
Francci3_0445  527804 ..  527826 + -10.4  -2.94412   GAGGCTGCGTCCATC           CCCGCAGCCC GAT GGGCGCCGGG           TGCTTTGCCGTTGGC  57 243
Francci3_0446 NONE
Francci3_0447  529303 ..  529316 +  -6.7  -3.87323   GATCTGTGCCGCGTA               CACAG CTGT CTGTG                TTGTCTTTCCTGATC  63 114
Francci3_0448 NONE
Francci3_0449 NONE
Francci3_0450  530968 ..  530984 +  -7.2  -3.33696   CACCCAGGTCGAGGT              CGCGGC CTGAC GTCGCG              TTCCTTCGCCGGACG  55 16
Francci3_0454  533198 ..  533228 + -14.1  -3.31461   CTTCGTGGCCGAGCC      GGCGTCGGC-GGCCA GCT TGGCCCGCC-ACGCC      TTCTCCCGCTCGATG  74 193
Francci3_0457  536431 ..  536472 + -14.3  -2.72344   AGCTCGTCCTGCCGG CCGGCCAGCCG-GGTGCCGG GTG CCGGCACCTCGTCGCGCTGG TACTTGCCGGTGAGC  67 102
Francci3_0462 NONE
Francci3_0463 NONE
Francci3_0464 NONE
Francci3_0465  545359 ..  545374 +  -7.6  -2.79796   CGCACCGGAGTCGTC              TCTTGG AGCA CCAAGA               TGTCGTGACATAGCG  49 293
Francci3_0466  547092 ..  547110 +    -3  -3.28712   CAGCAGCACCAGCCG             CCGCGG CGGGCGA CCGAGG             TTGTGCACCCGGGCG  47 324
Francci3_0468  549295 ..  549330 +  -9.8  -2.66316   ATAGTCGAGGCTAAA    AATAGTCGGGACTATA ATCA TATAGTCCCGACTGAG     TCATATAGTCCCGAC  55 61
Francci3_0470 NONE
Francci3_0471 NONE
Francci3_0472  553749 ..  553761 +  -7.7  -2.87132   GAAGGTTCCGACCGT                CATCC CGC GGATG                TCTGTGCGGGCGGGG  50 148
Francci3_0473 NONE
Francci3_0474  555827 ..  555851 +  -4.9  -4.36914   AATGAACCGTGCGCA          CAGCGTCGCTT TTG GGGTGGCGTTG          TTTTGTGGCCACCGG  69 148
Francci3_0475 NONE
Francci3_0476  559186 ..  559208 +  -9.1  -2.56715   TCCGATGGTTGCCCG          CCGTGGCGGG TAGG CTCGCC-CGG           TAACTTCCTCAACAT  51 69
Francci3_0477  559563 ..  559583 +  -3.9  -3.41073   GGCTTTGCGTGCTGT            AACTGTCAC CGT GTGACAGGC            TGTTTCCCTCGGGTG  49 251
Francci3_0478  560564 ..  560582 + -12.4  -4.42748   TGGCCGGCGTCGATC             CTCGTCCG GCT CGGACGGG             TTGTTTTTCCCCTAC  90 88
Francci3_0479 NONE
Francci3_0480  563054 ..  563065 +  -3.6  -3.86481   AGCCTGCTGATGCAG                CGCC GCTC GGTG                 TTCTTCTAGGTTCTT  58 5
Francci3_0483  565540 ..  565559 +  -2.7  -3.19389   TGGTCGCTGATCAGG            GGGCCGG CTCTCC TCGGCAC             TTCGTGAATCCCTTC  43 31
Francci3_0484  566855 ..  566906 +  -4.3  -3.14132   TGGCCGGAGGTGAGG CGTCGTGAGC-C-TCCTGGTGGTCG GGCT CAACCACCAGACCGCGCCCACGTCG TTGCTCGAACGCACC  45 18
Francci3_0485 NONE
Francci3_0486 NONE
Francci3_0487 NONE
Francci3_0488  572724 ..  572740 +  -7.9    -3.322   GGTTGGCCAAGGTGG              GGCTGTG CGT CGCGGCC              TTCCTGTGTCGGCGT  55 440
Francci3_0489  573215 ..  573231 +  -9.3  -2.53876   GTGTGTCCGCTCCCA              CCGCCCG TGA CCGGCGG              TACCTTCCGGTCCGC  51 77
Francci3_0490  576252 ..  576273 +  -9.3  -2.57132   TCTCGTCGCGCACTG           CCCGCAGCT TGGC GGCCGCGGG            ATTGTCGAGGGCGAG  53 448
Francci3_0492  578512 ..  578564 +    -4  -4.20368   GGCGCCTTTCCGCCG GCCGGTCG-TGCGGGTGCCGG-GACT AGC GGTAGCCGACACCCGCATCCGTCAGC TTTCTGTTGACGTCG  63 65
Francci3_0494  580156 ..  580171 +  -2.4  -2.78384   CTGGGCGACGACAGC              ACGCTG GAGA CGGCGC               TGTGATGGCGCAGGC  39 5
Francci3_0495 NONE
Francci3_0496 NONE
Francci3_0497 NONE
Francci3_0498  584058 ..  584078 +  -2.4  -3.48276   CAGCCTGACTTCGAC            GAGACCGC CTGGC GCGATCGC            TTATCTGCACGACCG  47 33
Francci3_0501  586124 ..  586161 + -10.5  -3.73647   GAGGCCTACGTCTGC   TGGGGGCGGCGGG-CCAG TAG CTGGGCCTGTCGGCCTCG   TTCTTCGTCCGTCGG  71 228
Francci3_0507 NONE
Francci3_0508 NONE
Francci3_0509 NONE
Francci3_0510 NONE
Francci3_0511 NONE
Francci3_0512 NONE
Francci3_0513  600654 ..  600692 + -12.4  -3.01924   GCCCGAAGGCCGGAT  G-GTCGGAGACCGGCCG GCGCAA CGGCCGCTCGCCGACGC   TGTTCGCGCGAGGTC  66 415
Francci3_0515  602698 ..  602724 +  -2.8  -5.10461   TCACCCGCCGATGGA         AGGAGTATGGCC TGT GACCGTCCTCCG         TTTTTCTTGCCTAGC  86 9
Francci3_0516  603745 ..  603757 +  -4.1  -3.21218   GCCGTGGTCTGGCCG                TCTGA GCA TCGGA                TTCGTCATGGCCGAT  45 21
Francci3_0517  604528 ..  604550 +  -6.9  -3.04144   GCTGGAGGTCGAGAC           GGCGCCACC GGCCG GGTGACGTC           TGTTCCCCCTGGCGC  48 7
Francci3_0518 NONE
Francci3_0519 NONE
Francci3_0520 NONE
Francci3_0521 NONE
Francci3_0522  608081 ..  608116 +  -8.8  -3.06796   CACGGGGGCCCCGGG    GCCGTCGCCGGACACG ATGC CGGGTTCGGTGCCGGG     TTCGGTGCCCTCGCA  54 318
Francci3_0524  609874 ..  609904 +  -3.3   -4.4009   GTCCACCGGACGATC       TGAGCGATCTTGC GACTG GCAGAATTGTTCA       TTTTCTCCACTGGCA  70 23
Francci3_0525 NONE
Francci3_0526  612338 ..  612364 +   -10  -3.05384   TGGACGACCGCGGCA         TCCGCCTGCGGC GTC GCCGGAGCCGGG         TTGCGTGACGACGAG  59 74
Francci3_0527  613077 ..  613087 +  -8.2  -3.01712   ACCTCCTCGGGCCTG                 CCGG CTG CCGG                 TGTTCGAAGGCAACC  55 40
Francci3_0528  614802 ..  614823 + -12.9  -2.91274   CGGGCGCCCTCCAGT           GCCGCCGGG ATGT CCCGGCGGG            TGTGGTTGCCGTCGA  65 178
Francci3_0531 NONE
Francci3_0532  618834 ..  618846 +  -4.7  -3.14344   CCCGAGGACGCGATC                CGGAC ACT GACCG                TTCATCCCCCGCGTC  47 16
Francci3_0533 NONE
Francci3_0534 NONE
Francci3_0535  622205 ..  622234 +  -9.9  -2.66216   CACGCCCCGGACTGA       CGGTCCTGGACCG GTCA TGGTGCTGGACCG        GTTATGGTGCTGGAC  55 26
Francci3_0537  624916 ..  624944 +  -3.1  -3.53224   CGGACCGAGTCCGGA       CCGTTCG-CGGT CCGTTC ACCGGCGAGCCG        TTTCACCCCAACGTC  47 67
Francci3_0538 NONE
Francci3_0539 NONE
Francci3_0540 NONE
Francci3_0541 NONE
Francci3_0542 NONE
Francci3_0543 NONE
Francci3_0544 NONE
Francci3_0545  634372 ..  634389 +  -2.6  -3.09635   CATCCCCGCGGACCC             CGGTCC GCGTCA GGAGCG              TTGAGTCATGGGGAT  41 4
Francci3_0546 NONE
Francci3_0547 NONE
Francci3_0548  636326 ..  636352 +  -6.6   -3.4252   CCAATGGCATCCGCG        GCGGAGTC-GCG ATGAA CGCTGAC-CCGC        TTCTGCTCGCTGCCG  55 205
Francci3_0549 NONE
Francci3_0550 NONE
Francci3_0551 NONE
Francci3_0552  642797 ..  642811 +  -5.6  -3.14344   TATGTGGTTCCGGCT               GGGTCG GCG TGGCCC               TTCGTGGCACCGGTC  49 209
Francci3_0556 NONE
Francci3_0557  649976 ..  650018 + -11.9  -2.91429   CCCCCAGGTTCCGCC GCAAGCACCCCGCCCGA AACCCCCCA TCGGGCGGGGTGCACCC TGTCTCCAGCTTTTC  61 175
Francci3_0560  652401 ..  652448 +  -3.3  -3.61398   ACGATCCACAACCAG CCCCAGAAGGTGGTGTCGGCGT AGATC ACGCTGGTCCCGCCGT-TGAGG TTGTTCACCACGACG  53 435
Francci3_0563  655284 ..  655309 + -14.7  -3.16564   CGTTCCGCACCGGTA         GCCGGTCAGGG AAGT CCTTGGCCGGC          TTCCTGGCATGCCAG  77 130
Francci3_0564 NONE
Francci3_0565  656453 ..  656492 +  -4.2  -2.52676   GAGCCGCCCGGCGGC  CTCAGGCCGCCTCGGCG AGCAGGG CGGAGAGGCGGC-TGAC  TCCCTTGACGAGATC  39 69
Francci3_0567 NONE
Francci3_0568 NONE
Francci3_0569  659873 ..  659908 +  -2.5  -2.52464   GGGCGGCCGGGCGCA    GGTGCCGG-GTGGACA GGATG TGTCCACGTCGCCGCG    TCCCTTCGACGGCCG  37 83
Francci3_0570  660975 ..  660999 +   -15  -3.27923   CACCGCCGCCCTTCA         CGCCCCGTGCG CCTG CGC-CGGGGCG          TTCGTCATGTTCCAG  79 331
Francci3_0571 NONE
Francci3_0572  662161 ..  662196 + -28.4  -2.52464   CCCCGCTGCCCTGGA    CGCCCCGTCCGGCGAT GCCC GTCGCCGGACGGGGCG     TCCCTTGCGGCCACC  95 71
Francci3_0573 NONE
Francci3_0574 NONE
Francci3_0575  672040 ..  672053 +  -9.5  -3.15544   CGGCGAGGTGCAGCA               CCGGC CACA GCCGG                TTGCTCGGCGTGCCG  59 385
Francci3_0577 NONE
Francci3_0578 NONE
Francci3_0579 NONE
Francci3_0580 NONE
Francci3_0581 NONE
Francci3_0582 NONE
Francci3_0583 NONE
Francci3_0584 NONE
Francci3_0585 NONE
Francci3_0586 NONE
Francci3_0587 NONE
Francci3_0588 NONE
Francci3_0589 NONE
Francci3_0590 NONE
Francci3_0591 NONE
Francci3_0592  683432 ..  683445 +  -2.3  -3.57144   GGCGCCGGAGGTGCT               GTGAC CGTG GCCAC                TTTGAAGATCAAGAA  50 22
Francci3_0593 NONE
Francci3_0594 NONE
Francci3_0595 NONE
Francci3_0596 NONE
Francci3_0597 NONE
Francci3_0598  686095 ..  686108 +  -2.3  -3.61178   GGCTGGACTTCTGAT               GACTG CCCC CAGCC                TTTACAGTCAGTCCA  50 27
Francci3_0599 NONE
Francci3_0600 NONE
Francci3_0601  687563 ..  687591 +  -8.8  -3.05844   CCGGACCCCTCGCCA       GACGGCCGTGCGC CTCG GCGT-CAGCCGTC        TCTTGCCGTCCACCA  55 97
Francci3_0602 NONE
Francci3_0603  689691 ..  689748 +  -7.6  -4.07885   CCCTGCGGCACTACG GCGACTGA-ACCCG-TCGGCCTGGTCCG GGCG CGGACCAGGCCGAACGTGACTCCCGTGC TTTTCGCGGAAGATC  69 18
Francci3_0604  690704 ..  690762 +  -7.3  -3.40775   GGCTGAGGTCGCGTC G-GT-CGCGTCGGCCCTTGACGGGGGTCG TGT TGACCCTTGACGGGGGTCGCAGCGTACAC TCTTTAGCTGGCGGT  58 53
Francci3_0605  691179 ..  691202 +  -2.4  -3.82117   TGTCCCGCGGCCGCA          TCGTCTAC CGCTACAA GTAGTCGA           TCTTTTCTCACTCGC  56 6
Francci3_0606 NONE
Francci3_0607 NONE
Francci3_0608  692461 ..  692511 +  -6.5  -3.09492   CAGGGTGTGACCATG CGGCGAGGCGGCCGTGGCCGGGG CTCCA CGCCGGCCGGTGTCGTGGCGTCG TGTTCGAGTTCGCGC  48 31
Francci3_0609 NONE
Francci3_0610  694412 ..  694468 +    -7  -2.70932   CAGTACTGATCTCCA CGAGGGCCTCCGCTTCCGGCGGG-GGCC CTC GGCGACCCTCCGGTGGCG-AGAGCCGCG TCCTTCGGGCGGGCA  49 32
Francci3_0611  695215 ..  695251 + -25.9  -4.25104   CCTGGAGTAGATCCG    CGCAGGCCCGCCGCCCA TCA TGGGCGGCGGGCTTTCG    TTTTAGTGCCGCCGC 100 82
Francci3_0612  696625 ..  696637 + -10.5  -2.75039   CGTCCGCACCACCTG                CCGGC AGC GCCGG                TCCTTGAGCTGTGTG  57 453
Francci3_0614  698452 ..  698469 +  -4.7  -3.01712   CCGCGGACCTCCTGA             GCCGGTC GCCG GGCGGGC              TCTTCCCGCCCGGCG  46 41
Francci3_0615  699038 ..  699058 +  -6.2  -3.53012   CGATCTTCGACGAGG           GAGACCTCA ATGG TGAGG-CTC            TTTGGCACCGACGGC  55 126
Francci3_0616  700526 ..  700568 +  -2.6  -3.05384   GGTACGCTCTCACCC CCGG-GAACCTGCGTACGC TGAGCC GCATGTGCGGGATCATCGG TTACGTCGGCGACCA  41 137
Francci3_0617  702564 ..  702580 + -13.7  -3.17212   TCGGGGTTTCTGTCA              GCTCGCC TTC GGCGAGC              TTCCTGGGGTAGTCG  72 115
Francci3_0619  704430 ..  704446 +  -3.5   -3.8709   CACCCCGGTGCCGAC              GGCGGCG CAA CACCGCG              TTTGTGGGAACCTTT  58 168
Francci3_0620 NONE
Francci3_0621 NONE
Francci3_0622  707889 ..  707945 + -12.2  -2.78384   TCAGTGTCAGCATCA CCGGCCCGGCC---GGCACCGGAGCCG GAGCCG CGGCGCCGGGGCCCTCGGCCGGCTCGG TGTCGTCCGGCACCC  60 247
Francci3_0624  709693 ..  709725 +  -2.6  -2.73875   TCCCGATGCCGGGCT     TC-G-CCTGAGCACGG GAT CCGCGCACAGGACCGG     TGATCTTCCCCGGCC  39 18
Francci3_0625 NONE
Francci3_0626  711662 ..  711693 +  -7.3  -2.62396   ATCGTGGTGGTGGGG     TGGGT-GCC-CGCCG TGGT CGGCGAGGCGATCCG      TAGTCTGGACGAGTG  48 85
Francci3_0627 NONE
Francci3_0628  713406 ..  713421 +    -9  -3.63515   GGACCCGCCCTGGGC              GGTGAC CACC GTCACC               TTCTTGCCGGTGAGG  64 368
Francci3_0630  714575 ..  714585 +  -8.2  -2.65354   ACGGGTAGTCCTGTT                 CCGC TTG GCGG                 TCCCTTTCCGATGGG  51 33
Francci3_0632  715584 ..  715642 + -25.4  -3.01831   GCCGGTAGCACCAAG GG-GCGCGTCCCGCTGGCGGCCGCCCGGT TTCC GCCGGGC--TCGCCGGCGGGGCGCGCTCC TGCTGTTTTTCACCG 100 48
Francci3_0633  717425 ..  717444 +  -5.6  -3.07816   TCGACCGGGCTCCGG            CGCGTTGG GCCG TCGGCGCG             TTGGGTCGCTGCCGG  46 124
Francci3_0636  720762 ..  720806 + -15.6  -2.87211   GACCGACCAGGCCGT CGCCGGGCCGTCGCCGGGCCG TCCC CAGGCCGGTGACGGCC-GTCG TGTCTCGGGCGCGGT  72 57
Francci3_0637  722210 ..  722222 +  -6.9  -3.02144   CCACCGGCGGTACCC                GGTCG ATC CGGCC                TCTTACCCGACATGG  48 151
Francci3_0638  723962 ..  723976 +  -5.6  -4.16842   GCGCCCGGCTGCCCC               CCGTCG TGA CGACGA               TTTCTTCGCGGTGGA  66 492
Francci3_0639 NONE
Francci3_0640  728800 ..  728815 +  -3.2  -3.36327   GCCGAAGTCCATGGC              GACCGT GGTG GTGGTC               TTGTCCATCAGGTGG  47 466
Francci3_0645  735817 ..  735850 + -20.4  -3.63627   TCCCGGATCGGAGCG     CGTGCCCGTCGGACG ACCCC CG-CCGACGGGCACG     TTTGACGTCTGGGCG 100 44
Francci3_0646  737379 ..  737397 +  -5.9  -2.83715   CAGCACGCGGGTCGA             CGACCAC TGGGC GTGGACG             TGTGATGGTCATGCG  47 219
Francci3_0647  740536 ..  740555 +  -7.8  -3.14931   GCGGCGTGCACGGAC            GCGGCG AGTCGGAG CGCCGC             TTCCTGCACCGTCGG  54 492
Francci3_0650  744874 ..  744890 +  -5.7  -3.05384   GAGCGGGTCGAAGGA              TGCGCCG GAC CGGCCCG              TTCGATCCCACCCGC  48 283
Francci3_0651 NONE
Francci3_0652  747179 ..  747195 +  -4.3  -3.17075   CGGCCGCGGGGCTTC              GGGACGG ACG TCTTCCC              TTCGCTTCCGACGGC  45 104
Francci3_0653  748330 ..  748347 + -10.5  -3.32844   ACTTCGGGCATTTCC             CGCGCCG ACGA CGGCGTG              TTGTCCGCTGAGCCG  63 140
Francci3_0654  749892 ..  749924 +  -7.6  -2.91264   GACACCCCTGACTGG     CCTCG-CGGCCCCGC TGTC GCGGCCTCGTCGAGG      TCTGTGGGTCCGCAG  50 30
Francci3_0655  750622 ..  750676 + -16.1  -3.59979   GGCATGATCGGCAGT CCCGGGCTCGGGTGGCCGCCTGGCG GGCCG CGCCCGGCGGGCGCCGGTGCGCGCG TTTCCGGTGGGAAGC  85 34
Francci3_0656 NONE
Francci3_0657  753116 ..  753136 + -11.1  -3.01791   TGACAGCGGGCCACC            CAGGCCGGT GGC ACCGGCGTG            TGTTCCGCCAGCCAT  62 38
Francci3_0659  755351 ..  755367 +  -7.9  -3.02511   GTCCACCGCACTCGG              CCCGTGG CCG TCGCGGG              TCTTGCCGGGGTGGG  52 47
Francci3_0661  757954 ..  757968 +  -4.9  -4.57073   CGTCGGTGAGCATTT               CCGGT CGGAT GCCGG               TTTTTCCCGAGGGTA  75 70
Francci3_0662 NONE
Francci3_0663  760604 ..  760643 +  -9.1   -2.6381   ATGAGGGTGTGGCCG  CCGCGGGTGGCCGCGCCG ACGAA CGTCGCG-CCGGCCGCGA  TGGTGTAGCCGTTCT  51 518
Francci3_0667  764996 ..  765041 + -12.7  -3.82604   GCTCCACGACGACAA CCGCACCAACAAGATC-AATCC ACT GAAGTGGATCTTGTCGGTGCGG TTCTTAATTCACTGG  81 424
Francci3_0671  766974 ..  767002 +  -3.6  -3.48276   TGTGAGGGTGGGTTC        CGGCGCCGGCGG AAACG CCACCGATGACG        TTCTGTGACAGCCGG  49 83
Francci3_0672  768495 ..  768509 +  -2.1  -4.25104   CACCCGAAAAGCACA              GCCTGA CTCT TC-GGC               TTTTGCTGACGGAAG  65 66
Francci3_0673  770453 ..  770467 + -11.4  -2.61582   GGCCGGCACGATGGC               GGCCAG CCG CTGGCC               CTTGTCCGTCAGGTA  59 211
Francci3_0675  771307 ..  771330 +    -6  -3.39895   GCGGTGTCAGCCGAC          CTGCTCG-GTG GGC CGCATGAGCAG          TTCGTTGATCGCGAC  55 290
Francci3_0677  774779 ..  774812 +  -3.7  -3.35371   AGGCGTCGGTGCAGT     TG-AAGGTGGTCCGGC AAC GCCAGACCCCCTCGCG     TTCGTTGAGGATCTC  47 129
Francci3_0684 NONE
Francci3_0685  784372 ..  784400 +  -3.7   -2.6062   CAGCTGAACCGGTCC        CGGCGGTCCGG GTCGTCA TCGTGCCGTCG        CTGTTCTGTCGTACC  40 34
Francci3_0686 NONE
Francci3_0687  786656 ..  786695 + -19.3  -2.66316   GAGGTCTTGACGAAC  TCGGCGCCGCCGGCC TCCGCTGCCC GGCAGGCGGCGCCGA   TGCTCTCGTCCGGCA  82 339
Francci3_0689  788373 ..  788391 +  -4.4  -2.84098   ACAACTCGTCGAGTA             GGTCTGGC AAG GTCCGGCC             TCGTTGCTTCGCCCG  42 495
Francci3_0692  793225 ..  793255 +  -4.4  -3.55622   GATGAGCGGTGCGGT       GGTCGGGGCCGGGC ATT GCCGCGACCAGGCC       TTTGGCCAGCTTCCC  51 58
Francci3_0693  794539 ..  794589 +  -2.5  -2.52464   GAAGAGATGAACACC GGCCGT-C-CGGTAGTCGACGGC TAGACAC GCCGGCGAATACCCCGAACCGCC TGCGTTCAGGGCCCG  37 2
Francci3_0694  796001 ..  796016 +  -6.8  -3.29144   TTCGGCCACGTAATC              GGC-GGG TGC CCCGGCC              TTCTCCGCGGAATCG  53 171
Francci3_0696  798102 ..  798129 +  -3.2  -3.01712   CGGCAGGGCCGCGCG        CGGCACCTCCTG CCAT CTTGGGCTGCCG         TGTTGGGCCGCGGAC  43 50
Francci3_0701  803736 ..  803784 +  -4.6  -2.72263   CCTGCGGTGACGAGG GACCCGGCAGTGATCTGTCCGC CCGAGAT GCG-AC-GATCGTTGCCGTGGC GTTTCCCGACGATAT  43 31
Francci3_0702  804487 ..  804503 +  -4.3  -2.92463   TCGGGAGCCGCGTGC              CCAGCGT TCG ATGCCGG              TCTGTCCCTGATAAC  44 223
Francci3_0708  811145 ..  811166 +  -2.1  -3.34222   CGTAGAGCGGTCCAC           GGCGGCGTG GGGA TAGGCCGCA            TTGTCGGATCGTCGT  45 36
Francci3_0713  818566 ..  818589 +  -5.2  -3.14132   CTGCCCGGAGCGGAT          GTCCCTTGCG CATC CGTGACGGAC           TTCGTGGGGCGGGCG  49 44
Francci3_0715  821754 ..  821779 +  -7.5  -3.12327   TACCTGGCCCTTCGG         CGA-CGGTTCCC GGT GGGCGCCGATCG         TGTTGACTGTCACAG  53 193
Francci3_0716 NONE
Francci3_0717  824490 ..  824535 +   -11  -4.00038   AGTAGCCGCGATTTC GACCGCGCGTCGGCGTCTGCG CGGGA CGCCC-CGTCGGCACGCGGTC TTTCTGCTGCTGGTC  79 36
Francci3_0718  826213 ..  826246 +  -2.3   -3.1733   GCGGATCCGGGGCGG     CGCTGGCTTGTGATCG GGG TGGTCGCG-GCCGGCA     TGGTTTTCTCCGCGC  44 248
Francci3_0725 NONE
Francci3_0726  839146 ..  839186 +  -4.4  -3.06796   GCCTGCACCCAGTCC  CCGTGCCCGGTGATGGTG CCGAT CGCCGGCGGCCGGCCCGG  TTCGGTGACATCCCA  45 203
Francci3_0730 NONE
Francci3_0731 NONE
Francci3_0732 NONE
Francci3_0733  848532 ..  848545 +  -2.3   -3.9941   AGGGGCAGACTGTGA               CCCGT GCGT GTGGG                TTTCCTTGTCGAGCA  58 104
Francci3_0734 NONE
Francci3_0735 NONE
Francci3_0736  852226 ..  852254 +  -8.8  -3.23692   GGGCGCCTGAGCGGA       C-CG-CGGCCGGCC GAT GGCCGGCAGGCGAG       TTGCTGGTAGTCATG  56 31
Francci3_0737  853519 ..  853550 +  -8.6  -3.72576   AGCCGACCGGTTGCG      GGTGGCGGCG-GACC ACT GGTAGCGCCGCCGCG      TTTCCTCACGACGCG  67 45
Francci3_0738  855046 ..  855083 +  -3.1  -3.29511   GATCCGGGGTGATGA   GCCGGCCCGG-CCGCGGC CCT GACGAGGACCGGACAGCC   TTGTACCCGGATAGC  45 95
Francci3_0739  856668 ..  856694 +    -8  -3.27475   CCGCGAGCTTGCGCA         GCTTGTCGAC CTGATCC GTCGGCAGGC         TCTTGTCGTACCAGC  54 468
Francci3_0744  860979 ..  860993 +  -4.9  -3.72576   GCGTGACCCCCTGAC               TCCGG GCCGA CCGGG               TTTCCTCCCGAACCG  58 27
Francci3_0745  864145 ..  864158 +  -9.5  -3.17212   CCGGCGTGTCATTCC               CCCCG CTGG CGGGG                TTCGTGCGGTAGTGC  60 358
Francci3_0746  864878 ..  864888 +  -2.4  -2.78384   GAGGCGCAAGCAGCG                 ACGC CGA GCGG                 TCTGATCCCGACCGG  39 10
Francci3_0747  870121 ..  870141 +  -5.4   -3.2048   GGCACCGGTCGGCGT            CCTCCC AGGACGTGC GGGAGG            TTCGTGACGTTTCCG  47 84
Francci3_0750  872772 ..  872784 +  -5.5  -3.34455   CCGTCCCGGTCAGGT                GGTCG TCC CGATC                TTCCGTTTGTCCTGG  49 64
Francci3_0751 NONE
Francci3_0752  874497 ..  874537 +  -5.1  -2.98823   CGAGGCGATCCCGTT  CTCCGGCGCGTCGGCGTCG AAC TGACGCCGCGGCCTCGACG  TGTATCTCGACGAGG  46 1
Francci3_0753  876106 ..  876158 +  -8.5  -2.62616   GTCGGCGACGACGCC CCGCAGCGGGTGGCTCTCCGC--TCC CATG GGATCGCCGACGGCTACC-GCTGCGG TGATCTGCGGGGTAA  50 446
Francci3_0756  881271 ..  881286 +  -7.5   -3.6501   TGTCGTTGAAGACGG              CCGGC TGCGCT GCCGG               TTTCACCTGCTTGTT  61 376
Francci3_0763  889180 ..  889202 +  -9.8  -3.05715   AGGGCGCCCGGGGGA           TCGTCTCGGC CCC GCGGAGACGG           TTCCCTCCGGAAGTT  59 244
Francci3_0764  890080 ..  890091 +  -7.2  -3.56643   GCGCCTTCGTGAGCT                CGGC CGCC GCCG                 TTTAGACGATCTGAA  60 9
Francci3_0765 NONE
Francci3_0767  895106 ..  895132 +  -6.5  -3.15544   ATCGCTCTGACGATG         ACCACCGCC GTTTCCCGG GGCGGTGGG         TTCGTCCGGCTCCCG  51 331
Francci3_0770  897931 ..  897949 +  -5.2   -3.0371   GGTCGTTCATCAAAG             TCCTCCTT CTG AGGGCGGA             TGTCTCTCCTCATGT  46 288
Francci3_0772 NONE
Francci3_0773  900446 ..  900488 +  -7.6   -3.0263   TCGCTCGCGCGGTGT CGGCAACTCACGGTTACGCC CTT GGCGTAACCGTGACATAAAG TATTCGCACCATCAT  52 130
Francci3_0774  901445 ..  901458 +  -9.5  -3.14132   CCGGCCGTCCCGACG               CGGCG GGCA CGCCG                TTCGTGGGCGGCCCG  60 124
Francci3_0775  902702 ..  902715 +  -5.2  -3.34344   ACCGGGTCCTCGTGG               CCGG CTCGCC CCGG                TTGGTTGCACACTGA  49 94
Francci3_0776  903533 ..  903589 + -11.4  -3.54459   GTTGCGAATAATGCT GGGGAG-CCTTGCGGCGGCGACCGGGT CACC ACCTGGATGGCGCCGAGGGGGCTCCAC TTTCCACAACCTTCG  71 329
Francci3_0777  905500 ..  905512 +  -4.8  -2.52464   GGGCCGGGGACGCAG                CTGC AGCCG GCAG                TCCGTTCCGACCAGG  41 297
Francci3_0779 NONE
Francci3_0780  909563 ..  909580 +  -2.5  -3.29144   CGCGGGGGAGCGGCA             GCCGGCC GGGG GGCGGGA              TTGTGACCACGGTCG  45 2
Francci3_0781 NONE
Francci3_0782 NONE
Francci3_0783 NONE
Francci3_0784  912022 ..  912032 +  -6.8  -4.56597   GCAAGGTTTTACGGG                 GTCC GGT GGAC                 TTTTTGGCGGCGAAG  78 77
Francci3_0788  918937 ..  918992 +  -3.9  -3.72695   CCGCTGCACCATGAC GCCGGCCGGCGCCG-GAACGCCGAACCG CGC CGGTT-G-CGTGCGCGTCACCCGTTGGC TTTCCTCCGACCCCT  56 27
Francci3_0791  921866 ..  921877 +  -2.2   -4.3739   ACCAGGCGTGAGAGG                GTTC TTCG GAGC                 TTTTGTCGACGCCTG  65 30
Francci3_0792  923465 ..  923484 +  -5.7   -3.1552   CGGTGCGTAACCGGG            CGACGGTC ATCTC GACCG-CG            TGTTCGTCGGTCAGC  49 163
Francci3_0794 NONE
Francci3_0795 NONE
Francci3_0796  929363 ..  929420 +  -6.3  -4.25859   TGCGGTCCCCGACCT TCGTCACGCCCTACCATACGGCTACTGA AAG TCA-TAGGCGTGTGGGAAGGCGCAATGA TTGTTTTGAGTTCCG  72 418
Francci3_0798  930138 ..  930187 + -11.4  -2.62184   CCCGGCCCCGGCCCA G-GGTGCCGGCCGACCGGGTCCGC TGAT GCG-ACCGGGTCTGCTGGCGTCGC TGCTGTGGACGGGCC  59 0
Francci3_0799  931309 ..  931319 +  -6.8  -4.08064   TGTTTCAGCCGGTGA                 TGCC TCC GGCA                 TTTTGGCCCGAGGTT  67 299
Francci3_0801  933499 ..  933514 +  -5.4  -3.07222   CCGCCGATGTTCCTG              TCGACG TTTC TGTCGA               TGTTCCCGTCGTCGT  46 72
Francci3_0802  934992 ..  935007 +  -4.6  -2.78384   GGTATCGGATGTCGG              GGCGGT GGCG ACCGAC               TCTCATGACCGACCG  43 2
Francci3_0803  936154 ..  936172 +  -5.8  -3.14132   AACCGCCGCGTCCGC             CGCGCCCC ACC GCGGCCCG             TTCCTCCGCCGAGCC  49 189
Francci3_0806  939171 ..  939188 +  -6.3  -3.86916   CCGAAAGACGGGTAG             CGTATCT CATC GGATACG              TTTGGTGTCGTGATG  63 54
Francci3_0807 NONE
Francci3_0808  940779 ..  940804 +  -7.5  -2.78384   ATGGTCGGCGGCGAT         CCAGCGGCCGTG TAG CTCG-CCGTTGG         TGTAGTCGGCGAGGC  49 427
Francci3_0811 NONE
Francci3_0812 NONE
Francci3_0813  946315 ..  946337 +    -4  -3.29144   GGAGTACAAGGAGCA           CGCGGTCG TTGTACT CGGCCGGG           TTGTGGACACCGTCC  47 216
Francci3_0815  949223 ..  949276 + -18.9  -3.07043   TGGCCGATCCCGGCA G-GCCAAGCGCCGCGGGGCGCCCGCC GGCCA GGCGGACGCCCCGCGG-GCT-GTCAC TGTTCGGGTGGTCCC  85 211
Francci3_0817  953005 ..  953029 +   -10   -3.6682   CGGGTCGACACATCT         GCCGCCGGAGG TAGG TCTC-GGCGGC          TTTGCCTCCGTCGCG  67 278
Francci3_0818 NONE
Francci3_0819 NONE
Francci3_0820 NONE
Francci3_0821 NONE
Francci3_0822  959711 ..  959732 +  -7.3  -3.15544   GTTCCCGCCCGGCCC           GGCGATCAG CACG TTGATCGTC            TTCATGACCATCGCA  53 67
Francci3_0823 NONE
Francci3_0824  963880 ..  963898 +  -2.2  -3.17075   AAGCCGGTGGCGTCG             CCCGGGCG ACA CGGTGGGG             TTCGGTTCAGCCGGA  43 87
Francci3_0826  965070 ..  965108 +  -5.8  -3.30159   CCGGCCTTGTCTTCC   CGGTGTCCGCAACTCGGC GGG GTCGGCTAACGGACACCC   TTGTGGGGCAGTTCA  52 190
Francci3_0827  966297 ..  966333 + -27.4  -2.69151   GTCCGGCCGGCAGGT   CG-CCGCCCCGACCGGG TTCA CCCGGTCGGGGCGGTCG    TCGTCTGTGCCGCCC  95 99
Francci3_0829  969251 ..  969265 +  -2.1  -3.51365   CGGGCCCGCGCCGGA              CAGGCG GTCG CGC-TG               TTCTATCGGCTCTAC  47 242
Francci3_0835  976617 ..  976632 +  -3.2  -3.79678   CATCCACGTAACCTT              CCG-CCG TTA TGGTCGG              TTCTTATGCAGCGTT  55 377
Francci3_0836  977653 ..  977677 +  -2.7  -3.53091   GACCCCCGAGTCGAG          CGGGACGTC CGGCCAT GACCGCCCG          TTTCGCGAGGGAAGT  47 8
Francci3_0837 NONE
Francci3_0838 NONE
Francci3_0839 NONE
Francci3_0840  983921 ..  983932 +  -3.6  -3.55444   CGGAAGGTTCGTGAG                CGCC GCCC GGTG                 TTTCCGCAGTGCCGC  50 180
Francci3_0842  984541 ..  984558 +  -9.8  -2.78384   TATCGGGGGAGCTGA             CCCGCC CTGGAT GGCGGG              TGTCGTCAACCCGCG  56 26
Francci3_0846  989356 ..  989394 +  -6.4  -2.52464   GGGTGCCCGGGGTGC   CCGGGGTGCCCGGGGTGC GCA GAGCCATGGCCGCGCCGG   TCGGTTCCGACGCCG  45 521
Francci3_0848  990627 ..  990643 +  -4.4  -3.92324   AGTCGGTTGGACCGT             CGACCGA ACCA TCGG-CG              TTTCGTATTCCCGCG  58 76
Francci3_0852  994193 ..  994247 + -25.7  -3.59979   GCCTGCGTGATCCCG GGCCCCGGTCGGGGCAACCCTCCACG GCAC CGCGGAGGGAA-CCTCGACCGGGGCC TTTCACATCGGGGGG 100 55
Francci3_0860 1003798 .. 1003820 +  -4.7  -3.53012   TCCCGGGCCGTCGGG           CGGCGTCGC CCACT GAGGTGCCG           TTTCCGGCGGGAGGC  52 65
Francci3_0861 1004640 .. 1004684 + -22.4  -3.32844   CTGCACCCGCCGCTG CTGCGCCGGTCGGTCT-GAGGA GAT TCCTCCAGACCGGCC-GCGCAG TTGTCGCCTGCCGCG 100 8
Francci3_0864 1009099 .. 1009112 +  -5.2  -3.40597   TGACCCGAGACCGGT               GCCC GACCCG GGGC                TCTTTCCGTCGCACC  52 50
Francci3_0865 1009847 .. 1009881 +  -3.4  -2.62396   CCGCCCCTTCGGCGT     CGTACGGTGGGCTCGT GCT GCGAATCGACCGTGCC     TGCTATGAGGCGATC  40 64
Francci3_0866 NONE
Francci3_0867 1010880 .. 1010908 +  -2.1   -3.4252   GCCCGGGCGGCACTG        ACGCGAGCGACGG GTC CCGACTCATGCGC        TTCTCCTCCCTGGCC  47 25
Francci3_0868 1011918 .. 1011934 + -13.7  -3.14132   TCGGGGTTTCCGTCA              GCTCGCC TTC GGCGAGC              TTCCTGGGGGAGCCG  72 93
Francci3_0873 1016754 .. 1016792 +  -9.5  -2.73681   CAGGGCGGCGTTCCT  CCG-GCCGGGCACATCCC GTCC GTGCTGTGCTCGGTACGG   TCGTTGAGGTCGGTA  56 66
Francci3_0877 1022378 .. 1022397 +  -3.4  -2.64616   CCATGCCCGGGGGCA            CGGACTGT CGCC GCGGACCG             TGCTCTACATCCACA  40 70
Francci3_0878 1023745 .. 1023777 +   -17  -3.21416   CTCGTGACCGTGTCA      GAAGACCGGCCGCC TTCCT GGTGGCCGGGCTTC      TTGGTCATACCCATC  85 34
Francci3_0879 NONE
Francci3_0880 1025493 .. 1025548 + -10.3  -2.83271   CCCAGGGCAGGAACC GGTCGAGGTCGGCG-CC-GGTCGGCGG CTTG CCGCCGGCCCGGCCGCAGGCGTCGAGG TAGTTCTCCAGGTAG  57 204
Francci3_0884 NONE
Francci3_0885 NONE
Francci3_0886 NONE
Francci3_0887 1031472 .. 1031486 +  -5.6  -3.14468   TGGTGCCCTTCGGGC               CGCGGG TGA TCCGTG               TTGGCTGTGCTCCAG  49 282
Francci3_0889 1033523 .. 1033539 +  -5.1  -3.75153   CTTGCCGAAAGGCGA              GTTCAAG ATC CTTGTAC              TTTAGATTGGACAGC  60 497
Francci3_0896 NONE
Francci3_0897 NONE
Francci3_0898 1041201 .. 1041214 +  -8.1  -3.28416   GGGCAGTTTCGTGCG               CGTCG TCGT CGACG                TTGGTCTGGATGATC  55 372
Francci3_0902 NONE
Francci3_0903 1046665 .. 1046680 +  -3.3  -3.48036   GAGCGGAGCCACCCC              GATGA CTGACC TCATC               TTGGTTGTGCTGATC  49 214
Francci3_0904 1047056 .. 1047112 +   -18   -4.2349   CCCCATTCACTAATC CCTGTCCCACCTGGCGGCAGGC-TGGC GATA GCCATGCCTGCCGCCAGGTGAAAGGAG TTTTCGGTCTGGGGC 100 60
Francci3_0905 1048668 .. 1048681 +  -4.5  -3.53012   CGGCCAGCATCAAGG               CC-GCC CTC GGCAGG               TTTGCCGCCCGCGAC  52 163
Francci3_0906 1051216 .. 1051226 +  -6.8  -3.64599   CGATCCCGTCGACCA                 CAGC CCG GCTG                 TTTCCGCTGTCCTGC  57 74
Francci3_0907 1052110 .. 1052140 +  -2.6  -3.04322   ACTGCGGGAATGAGC       CTGATGATTGTCAA CTA TTGACAACGATAAG       TATTGCAAGCTTGCA  41 28
Francci3_0908 NONE
Francci3_0909 NONE
Francci3_0910 1055506 .. 1055518 +  -3.3  -2.55668   CCGGTTTGGCCAGGA                CGACT GGG AGACG                ATTCATATGACCCTC  40 3
Francci3_0911 1056211 .. 1056238 +  -4.1   -3.6579   GTCCGTGCCGATCAC        GAACGTCGAGCG GATCA CGC-CGATGGTC        TTCTTCCCGTACATT  55 199
Francci3_0916 NONE
Francci3_0921 1065255 .. 1065309 + -19.3  -2.92192   TGATCATGGCTGTGG CGGGAGTGACACCGCGCCA-GCCAGGC GCT GCCTGGCCTGACGCGGTTCCGC-CCCG TATCCTTCGCTCGGC  82 165
Francci3_0922 1065903 .. 1065914 +  -7.2  -2.64616   GTGCGGACCGGTTGC                CCGG TTGC CCGG                 TCGTCTGAGTAGGCG  48 81
Francci3_0923 1069960 .. 1069975 +    -9  -3.05384   CGTACCGGTATGTGC              CGAACG CCGC CGTTCG               TTCGATGCGCCGCCC  54 307
Francci3_0925 1072447 .. 1072460 +  -8.1   -3.8211   TGTCCTGCACGCCCC               GCGAC GACT GTCGC                TTATTGTGGCTGAAA  67 418
Francci3_0926 NONE
Francci3_0927 NONE
Francci3_0928 NONE
Francci3_0929 NONE
Francci3_0930 1089190 .. 1089200 +  -4.6   -2.8511   GCTCGGTCTGGCGGT                 CCGG TGA TCGG                 TCTCGTGGTCTGATG  44 42
Francci3_0931 NONE
Francci3_0935 1100040 .. 1100064 + -14.3  -3.28712   CTCGGCGTTGTGCTC          GGCGGACGTCG TGC CGATGTTCGCC          TTGTCGAGCACCGCG  73 460
Francci3_0937 1102476 .. 1102488 +  -5.5  -2.70932   GTATACGGATGACGT                CGTTC CGT GGACG                TCGTTGCGCGGACCG  43 29
Francci3_0939 1105794 .. 1105819 + -10.3  -3.28416   ATTATGGTCGCGATT         CGGGCCTGTGC CTGT GCCCGGGCCTG          TTCATCTCGCTGATC  63 40
Francci3_0940 1107390 .. 1107417 +  -3.5  -3.53012   CGGCGTCCACCGCGT       CTG-CGGCC-ATC CGTC GATAGGTCGTCAG        TTTGCCGCCGACCAC  50 439
Francci3_0943 1111192 .. 1111203 +  -3.6  -3.47307   GTGTGGAGACCATTG                CCGC CTGT GTGG                 TTGTCCTGCTCTTCC  49 104
Francci3_0944 1112316 .. 1112326 +  -2.4  -2.74525   CGGATCATGCTCCGG                 GCGG CGA CCGA                 TGGTATCTGGTTTGC  39 87
Francci3_0945 NONE
Francci3_0946 1114102 .. 1114116 +    -7  -3.53224   GTCGTCACTTCCGGG               GCACGG TCA CCGAGC               TTTCGCGGCACGGTC  58 68
Francci3_0947 1117398 .. 1117414 +  -7.9  -3.72576   CGATCGACAGCGCCG              CTCGGGC AGG GCTCGGG              TTTCGTCCCGAACGG  64 366
Francci3_0950 NONE
Francci3_0951 1123273 .. 1123284 +  -7.2  -2.71011   GGATGCGAAGGAACC                GCCG GAAA CGGC                 TCCTTCGCCCGGGCT  49 82
Francci3_0952 1126219 .. 1126231 +  -7.7  -3.83155   CCTTTGTCAGCCGTT                GTTGG CAA CCAAC                TTCTTGATGTTGGTC  67 108
Francci3_0954 1128612 .. 1128640 +  -7.4   -4.4078   GGAAGCCCGGCAGGG        TCGCGGCCTG TCAAGTCAT CAGGCGGCGA        TTTTGCTTGCGACAC  79 111
Francci3_0959 1133118 .. 1133148 + -14.7  -3.14344   GCTTCTTGCGGGCGA      GCG-TGGGCGGCCC GGCC GGGCCGCCCAACCC       TTCGTAACCGAGGTC  77 87
Francci3_0961 1134746 .. 1134773 +    -4  -2.90723   AGGAGGCCACCGACC        GTGCCGTGCCCGG GTT CCGGG-AGGGCGA        TCTCATTGAAGATCC  42 77
Francci3_0962 1138474 .. 1138493 +  -9.2  -3.29461   CGGCGAGTACGGGAT            CGGCGGAG GCGA CTCCGGCG             TTCTCCCAGCGCTTC  58 522
Francci3_0964 1140731 .. 1140752 +  -8.7  -3.41024   GGCGTACACCTCGGC           GCCGG-TGGG GTC CTCATCCGGC           TGTTCTGTTCCGGGC  61 57
Francci3_0965 NONE
Francci3_0966 NONE
Francci3_0967 1145051 .. 1145063 +  -3.3  -2.79796   TCGCCTGCCCCCACG                GCGTC ACC GACCC                TGTCCTCGCCTCCGG  40 55
Francci3_0968 1147868 .. 1147889 +  -8.8  -2.62184   TTATCCGGCCGGCGG           CATCGTCA TTCCAC TGACGATG            TCATCTCGCCGACGG  51 90
Francci3_0969 NONE
Francci3_0970 NONE
Francci3_0971 1150104 .. 1150126 +  -8.4  -3.05384   CGTGGTCGTCACGAG           GCCGATGC CTTCACC GCGTCGGC           TTGCGTAGCCGCCAG  55 465
Francci3_0979 NONE
Francci3_0980 1159336 .. 1159347 +  -2.2  -3.02144   CGCATCGCCGCCGGC                CG-GG CCA CCGCG                TGTTGACCGGCGTCC  41 8
Francci3_0981 1160471 .. 1160485 +  -2.7  -3.16564   GCCACCGCGACACCG               CGCAG CACGA CGGCG               TTCATACCATCACCA  44 424
Francci3_0984 1163663 .. 1163695 +   -10  -3.43071   AACTTACGCTGCATC     GCTTTCGGGCAG-GCT TGC AGCTCTGCC-GAAGGC     TTCCTTGATCTCGGC  65 360
Francci3_0993 NONE
Francci3_0994 1184203 .. 1184218 +  -4.6  -3.57263   CACTCTCGCTCGTGC              TCGGCG TCAC CGTCGG               TTTAGACGTCCGCCT  54 134
Francci3_0995 1186109 .. 1186119 +  -8.2  -3.47227   CCCGTGGTACGGGTA                 CGGC GCC GCCG                 TTGTCCTGCTTGGAG  61 523
Francci3_1001 1193838 .. 1193865 +  -3.5  -3.65812   TGAGGATGACAAGAG       CGGA--GTGACGG GAGA CTGTCACGCTCCG        TTCTGTTGGAGCCCA  51 38
Francci3_1003 1195890 .. 1195907 +  -5.5  -4.36914   GGCTTCCGGCGCTTT             TC-CGGCC AGC GGCCGAGG             TTTTGTCACAGGGCG  69 132
Francci3_1004 1198559 .. 1198576 +  -9.8  -3.53012   CAGGGACCGGGCTGC             CGGCCG TTTCAC CGGCCG              TTTCACCGACCGCGC  65 424
Francci3_1005 1199628 .. 1199649 +  -4.3  -3.05384   CCATGCCGGGACGGG           GCGCTGTGC GGGG GCAGGGTGC            TTCGGTGGGCCGGGG  43 71
Francci3_1006 NONE
Francci3_1007 1201011 .. 1201037 +  -5.1   -3.1582   GAAGGGAATGATCAA        TGAAGG-GCTCC ACCA GGGGCGCCGTCA         CTTTTCATCCGCTCG  47 23
Francci3_1008 1201870 .. 1201893 +  -7.4  -3.13403   GCGTGTCGGGGTAGC          TGGGA-ACGGC GTC GCCGCATCCCA          TGTTGATGACGACGA  52 234
Francci3_1011 1206002 .. 1206015 +  -2.3  -3.53444   GATTGACGGGTCCTG               CGCCA ACCA TGCCG                TTTGCGGGCGGGTAC  47 92
Francci3_1012 NONE
Francci3_1013 1207850 .. 1207862 +  -4.7  -3.41961   TTCTACCGGTAGACC                AGCCG GGA CGGCA                TTCCTTCGTGGTCGT  52 29
Francci3_1014 1209122 .. 1209154 + -15.5  -3.78775   CCCCGGAAAGGGACG      CTCCGTCGCCAGCGC ACC GGGATGGCGGCGGAG      TTTGATACTGCGGCC  88 84
Francci3_1015 1210600 .. 1210645 + -12.3  -3.17723   CTACGAGGTGGCAGC CCGCGCCGCCGCGGG-GCGGGC GCG GCCCTCACCCTCGACGGCCCGC TTCCCTTCGAGCTCC  68 233
Francci3_1017 1212768 .. 1212780 +  -9.1  -3.13475   CCGTCAGCGTCCGCG                GCCGT CCG ACGGC                TTGGCTGTCAACTTG  56 117
Francci3_1019 1214807 .. 1214819 +  -6.3  -4.63675   GTAACCCGCCGTGAC                GATCA GGC TGATC                TTTCTTTCGTTTAGT  80 425
Francci3_1023 1218074 .. 1218120 +  -6.3  -3.06501   GATCATCTGGTCACT CGGCGTGCGCGGCGTCTCCGGT GACC GCCCACGACGCCCGGC-CGCCG TTGCGTGCGGATGTG  48 2
Francci3_1024 1218561 .. 1218600 +   -23  -3.59979   GCCTGAACCGATGAA  GGGCCGGATCCGATGGTG ACCA TGTCATCGGATCCGGCCC   TTTCGCATGCCCGGG 100 46
Francci3_1026 NONE
Francci3_1027 1219958 .. 1219985 +  -4.1   -2.7555   CCCCCTTCCCTCTTC        CCGTGGTTTCG TGCGCT CGAAAACAGGG         TGGTATTGCCATGTC  40 73
Francci3_1028 NONE
Francci3_1029 NONE
Francci3_1030 NONE
Francci3_1031 NONE
Francci3_1032 NONE
Francci3_1034 1230588 .. 1230601 +  -2.3   -3.1211   CGGCTGGCTGACCGG               CGAGG GCGA CCTCA                TTCCGTAATGTCATG  43 30
Francci3_1035 1231366 .. 1231391 +  -5.3  -3.21099   TCCATGGTCAGGACC         CG-ACCCGCGGG GAC CACCCGGGTACG         TTCGTGCTCCGCGGC  49 349
Francci3_1037 1233149 .. 1233164 + -11.8  -3.67597   CGGCTCGTCCCGGTC              GCCGCG GGAG CGCGGC               TTGTTGACTCCGACC  72 163
Francci3_1039 1235879 .. 1235908 +    -7  -2.51725   CACGGTGGGCCTCTG       TCCGCCAACCCG CGGGGC CTGGTCGGCGGG        ATATTGCTCTGGGGT  48 64
Francci3_1046 1240812 .. 1240824 +  -4.7   -3.6106   CTGATGGGTTCAGGT                CGGCG GGG CGGCG                TTTCCGAGTGTTCCA  54 162
Francci3_1048 1242786 .. 1242829 + -10.3  -2.80816   GCCAGGCGGTCAGCC GGTGGGTTCGACCCGGCCGTCC TCG GGCCGGCCCG-TCG--CCCACC TCTCCTCAATGCGGC  56 108
Francci3_1055 1256712 .. 1256749 +  -2.5  -3.48395   TAGGTTCGCGGACCG   GCCGGCCGG-GGCCCC TGGGTGC GGATCCGCTGGCGGGC   TTCTGTGCGCGGACT  47 38
Francci3_1056 1258735 .. 1258754 +  -4.2  -3.30124   CCCACCCGTGTGCCG            CGACGATCC GTG GGA-CGGCG            TTGTCCCGCCTACCG  47 182
Francci3_1057 1260557 .. 1260597 + -29.8  -3.65353   CGACTCCCGTCACCG  ACGGTCGGGGCCCGGGGA TCTTC TCCCCGGGCCCCGACCGA  TTTCCGATCCTTTCC 100 42
Francci3_1059 1262182 .. 1262218 +   -13  -3.06492   GCATCCCAGATGTCC    TGACCGCTTACCGGCA GGTGA TCCCGGTGCGCGGTCA    TGTTCCAGTCGATCC  66 511
Francci3_1078 NONE
Francci3_1079 1286053 .. 1286068 +  -8.2  -3.09492   CTCCGCGGGACCTTC              CGCCGC CTAC GTGGCG               TCTTCGGGTTCCGCG  55 254
Francci3_1086 NONE
Francci3_1087 1301033 .. 1301051 +    -6  -3.54408   GTCGCTTCCGCGAGT             GGATGG AGGAGAC CCATCC             TTGATTTCCATGGCA  57 3
Francci3_1089 1303156 .. 1303187 +  -4.5  -2.70932   CTCGAACCCACAGTC      GC-AGGTCGATG TACTGCAGC CATCGGCCTCGC      TGGTTGCAGACCGCC  43 373
Francci3_1090 NONE
Francci3_1091 1304196 .. 1304221 + -13.2  -2.82516   CCGGCGTGTCATCCG         GCCCGCCGGC CAGCAC GCCGACGGGC          TGTGATGATCAGCGG  67 185
Francci3_1092 NONE
Francci3_1093 NONE
Francci3_1094 1305965 .. 1305987 +  -7.6  -3.28712   GCCGGCAGGCATCAC           CGAGGCCGAG GCG CTCGTGCTCG           TTCTGAGCGCGCCGC  55 169
Francci3_1096 1308153 .. 1308164 +  -3.6  -4.37534   TTAATTCATCGGGTG                CGGC TTCC GTCG                 TTTTCATCTGGATTT  69 224
Francci3_1101 1313364 .. 1313379 +  -4.6  -3.82084   GTCGACGTGAATATC              GTCGAG CGGG CTCGTC               TTCTTGCTGTTGGGG  58 307
Francci3_1104 1319030 .. 1319040 +  -3.2  -4.58663   GGTCATGGTGAGGTC                 CCGT CGG ATGG                 TTTTTCCGACGTCGT  72 209
Francci3_1107 1323267 .. 1323282 +  -4.6  -3.85698   CGTAGATCGTCTCGT              GGCTGG CTGG CTGGCC               TTTCTGCCGGCGCCA  58 403
Francci3_1109 NONE
Francci3_1110 NONE
Francci3_1111 NONE
Francci3_1112 NONE
Francci3_1113 NONE
Francci3_1114 NONE
Francci3_1115 1329485 .. 1329507 +    -4  -3.60525   CTCCCAGCTGGAGAC           GAGCCCGGCA CTC TGATAGGCTC           TTGTATCTGGATGCA  51 10
Francci3_1116 NONE
Francci3_1117 NONE
Francci3_1118 1331963 .. 1331973 +  -4.6  -3.28712   GCTTCCAGTGGGGTT                 GCGT AGC GCGC                 TTCTGACGCGAGGCC  49 9
Francci3_1119 NONE
Francci3_1120 NONE
Francci3_1122 1335135 .. 1335156 +  -3.7  -2.70932   ACACCAACACACCAT           TGCGATCACG TCA CGTGA-CGAA           TCGTTACCGGGAAAG  40 49
Francci3_1130 NONE
Francci3_1131 1348621 .. 1348679 +  -8.7  -2.60283   GAGCGTCGCTGCTGT CATGGCG-GTCGCGCCTGGCAGGGACAGC GCA GCGGTCCCGGCC-GATGCGGTGCGCGGTG ATGTTCATTTCCGTG  51 77
Francci3_1132 1350529 .. 1350569 + -14.7  -2.78463   GCTCGGTCTCGTCCG  CCGAGTCCGTGACCGTC CGCCGGT GCCGGTCACAGGCTCGG  TCTCGTCCGCCGAGT  70 185
Francci3_1134 1352390 .. 1352425 +  -2.4  -3.84639   TCGGTGATGGACTCG    CC-GAGGTCCATGCC GCCGCCG GGCAGGGCCCACAGG    TTGTTGTCGGTCTTG  55 323
Francci3_1137 1353889 .. 1353934 +    -6  -3.34013   TGGCGGCGCGCTTCG CGGACC-GTCGGCGGTGGCCGT GAGT GCGGCGGCC-CGGTCGGGTCCG TTCCTTCCGCCGGTG  52 3
Francci3_1138 1354424 .. 1354471 + -26.3  -2.75064   CGACGTTCCGGACCT CGACGGGCCGGCTCGGGCGGG AACTAC TCCGCCGGGGTCGGCCCGTCG TCGTTGCCTCGGGCG  95 50
Francci3_1140 NONE
Francci3_1141 1355833 .. 1355847 +  -3.4  -4.08216   GACGACATGGCCGGG               CCGCGC GCC GCGTAG               TTTTCCCGCCGGTCG  60 11
Francci3_1142 NONE
Francci3_1143 1357741 .. 1357784 +  -3.6  -3.61398   AGAACGGAACGCCAC CGGAACCGGGCAACGTC-GCC CGC GGCCGGCGTGAACCTGTCCCG TTCTTCCGGCAAGGA  51 205
Francci3_1144 1359467 .. 1359524 +  -3.4  -3.55444   GCCGGTGCGCGTGGG TCCGTGGATGCGTGGCCTGTGGGCGAAC CCTC GTTA-TCCACAGGCGAC-CAACCGAGGG TTTCCGAAGTCGCCG  51 414
Francci3_1145 NONE
Francci3_1146 1362979 .. 1362989 +  -2.4  -3.28712   AATCGCCGACCGCCG                 CGGG CAG CCAG                 TTGTCAAGCGGCCCG  45 209
Francci3_1148 1366162 .. 1366207 +  -3.7  -3.29461   GGACTGAGGGCGCAC CCGGGCCGGCCGGTGCCCGCGG GCA CCGAGCG-GTCAGTCGGGTCGG TTCTGCAGCGAATTC  47 34
Francci3_1151 1371394 .. 1371411 +  -4.8  -3.14468   CATCTCGGCACGCAG             CCGGAGC AGGTG GC-CCGG             TTCGATCTCCTCGAC  47 325
Francci3_1154 1375060 .. 1375077 +  -3.3  -3.29471   CCCGCCCGCCCCCGG             CCCGTCG CACC TGAGGGG              TTGATCTGGTCGGCC  47 4
Francci3_1155 NONE
Francci3_1156 NONE
Francci3_1157 NONE
Francci3_1158 NONE
Francci3_1159 1381302 .. 1381352 + -17.5  -3.30124   ACCGCCGACCAGGCT GCGGCCTTCG-CCGCCGCGGTCGGC CGT GCCGCCCGCG-CGGTCGCAGCTCGC TTCTCGCCGGTGGCG  83 452
Francci3_1161 1385209 .. 1385221 +  -9.1  -3.29043   CTTGCCCGCGGACGC                GACCG AAG CGGTC                TTCTGGGACGGAGTT  59 171
Francci3_1162 1385841 .. 1385853 +  -4.7  -2.79796   TTCGAGGACCCGGTC                TCGGC AGG GCCGC                TCTCATGCGGTCCGG  43 50
Francci3_1163 1386674 .. 1386696 +  -3.3  -3.25896   CGAGGCGCTCCGGGG           GATCGGCCA CCCCC TGTCCGAGC           TGTTCTGCCTCATCC  47 43
Francci3_1164 1388058 .. 1388101 + -12.2  -3.04144   AGCCCCGGCCGTCGC CGCGTCGCCGCGTCG-CCGCG ACA CGCGGACGTCACGGCGGCCCC TGTTCGGCATGGCCG  66 159
Francci3_1165 1392101 .. 1392120 +  -2.8  -3.14132   GTGGCGCCGATTGTT            CGGACG TCGTCCAC CGTCTG             TTCCTGAGGGAGACA  43 48
Francci3_1166 1392956 .. 1392989 +  -4.3  -3.35996   CATGTTCGAGGCTGC     TCGTCGCGCTCCGGC CTTC GCCTGATCGCCCCGG      TTGTCGGTCGGGATC  49 203
Francci3_1168 NONE
Francci3_1169 1398233 .. 1398258 +  -5.3  -2.70932   GGGGGCCAGCGGCGT         TCGGCGG-GGCC TGC GGCGGCCGGCGA         TGCTTAGCCCCCGCC  43 67
Francci3_1172 1400189 .. 1400200 +  -3.6  -3.00986   GGTCCCTGGGAGCTC                GGGG CAAT CCTC                 TCGTTTCGTATCATT  43 56
Francci3_1173 1401597 .. 1401619 +  -5.6  -2.62184   TCCTTTATAACGCTC           CCTTATAACG TTT CCTTATGAGG           TCATGTCCCGGCGCC  42 49
Francci3_1176 1406100 .. 1406113 +  -3.7  -2.71263   CCCGGAGAGTCATAG               CGGCG ACAT CGGCG                TGGTTGCCGGCCATT  40 26
Francci3_1177 1406948 .. 1406975 +  -6.2  -3.24925   GGCGACCACCCGGTC        GATCTCGGCCCG GAAA TGCTCCGAGATC         TTGATGATGTGCGGT  51 111
Francci3_1179 1411165 .. 1411209 + -29.4  -3.05384   TCCACCGCCTGAGGA CCGC-ACCCGGCGTGCGGACG CCGA CGTCCGCACGCCGGGCAGCGG TTCCCTCGCGCCGGG 100 29
Francci3_1181 1413135 .. 1413152 +  -8.3  -3.53811   GCGCGGATCAGCAAC             GCCGGCC AGGT GGCAGGC              TTTCGCCCCCATCGC  63 77
Francci3_1182 NONE
Francci3_1183 1416312 .. 1416329 +  -2.6   -3.0094   CGAGCCGGGCCGTGA             GGGGGA CCGCTA TGCCCC              TATATGTGGGTCGAC  41 99
Francci3_1184 1417708 .. 1417758 +  -2.4  -2.91239   CCGGATCATCGATTG CCGGTCACGAACCTGATCCAGG CGAAAAC CCTAGGGTAGGGTCATGAGCGG TCTGTGCGGTGTCTC  40 51
Francci3_1185 1418687 .. 1418698 +  -5.8  -3.81154   ACCGACCCGGCCGTC                CCCT GAAA AGGG                 TTTCATGCGTGTTTT  61 20
Francci3_1187 1420426 .. 1420468 + -12.8  -3.73775   GGGTTCTTTGGCCGG CGCG-GTGCCGGACACC ATGGCGCTGC GGTGTCCGGCACTCACG TTTCATGGCCATCAC  78 155
Francci3_1193 1426191 .. 1426231 + -10.3  -3.09878   ATGGCGGAACGACAA  GGTCCGCCTCCGCGCGGAC ACG GTTTGCCTGGAGCCGGGTC  TGTTCGGTACGTGGG  59 121
Francci3_1196 NONE
Francci3_1197 1430062 .. 1430104 +  -4.8  -3.03159   CCCGCCGTTGCAGGC GGTGGCCCGGTGAG-CGTCGG GAAC CCGTCGACCCGCCG-G-CACC TGTTCGCCGCGTTCG  46 13
Francci3_1198 1430574 .. 1430585 +  -5.8  -3.16564   CGCCCTCCTTCCTGT                CACC GAAA GGTG                 TTGCTCGCATGCCCC  50 220
Francci3_1199 1432888 .. 1432914 +  -3.6  -3.57387   GAAACGTCGATGCCT         GGACGGTCTGGA CGG TTCGGACGGTCG         TTTCCGCACTCTGTT  51 191
Francci3_1200 NONE
Francci3_1201 NONE
Francci3_1202 NONE
Francci3_1203 1436742 .. 1436768 +  -4.4  -2.94144   AGCAGGCGACGCCTC        GGGGCG-TAGC GTAGTG GCTAGCGCGCC         TGCTTTGGGTGCAGG  42 238
Francci3_1204 1438384 .. 1438441 + -17.8  -2.82516   TCGGGTCATAACAGG CGAACCGTGGGGGTTGGTCACCGTTCC CACCT GGAACCGTGGCCGGCCC-CGCTGTTCG TCTCATCATCGCCGC  78 87
Francci3_1205 NONE
Francci3_1206 1440295 .. 1440306 +  -5.8  -2.70932   CTCGGCGGGGTACCG                TCCC CACG GGGA                 TGGTTGCAGGCAGAC  46 284
Francci3_1207 1442140 .. 1442170 +  -9.6  -3.54424   GGGTTGTGCGCCCCG       TCAAGCACGCACAG CGG CTGTGCGCGCACGA       TTTCCAGGCGTCCCG  64 480
Francci3_1209 1444760 .. 1444783 +  -3.8  -2.52464   ACGCCGCGGTCCCGT          CACGGTGC GGACGTGG GCACCCTG           TAAGTTGGCGAGGGA  39 106
Francci3_1210 1445281 .. 1445326 + -11.9  -3.60627   CGCGTAGCCGTTCAC ACCGACCGG-GGCGTTCCCGA GACGCA TCGAGA-CGCCTCCGGTCGGA TTTCGGGTGGCCTGG  71 42
Francci3_1211 1446796 .. 1446853 + -10.7  -3.07013   TCCCATTGGATATAG C-CGGA-GCGGTGCCTGGTGCCGCGTGGC CGTC GCCACGCGGCACC-GG-ATCGCGTAAGAG TGTGTTCGGAGGGTG  62 89
Francci3_1212 NONE
Francci3_1213 NONE
Francci3_1214 NONE
Francci3_1215 NONE
Francci3_1216 NONE
Francci3_1217 NONE
Francci3_1218 1459033 .. 1459064 + -14.3  -2.57564   CGACTCGGCCCGGCG      GCCGGGCCCGGGC GCACGA GCCCGCGGCCGGC       ATTCTCCCGCAGTAG  65 211
Francci3_1220 NONE
Francci3_1221 1460694 .. 1460722 + -26.1  -3.35813   TAATCTGATCGTCAA        GGCCACGCCGTCG GTT CGACGGCGTGGCC        TTGGTTGCCGTCAGA 100 38
Francci3_1222 NONE
Francci3_1223 1463683 .. 1463708 +  -2.5   -2.8805   TGGGGATGGCTTTGA         CGACGATATTCC AGT GGAA-ACCGGCG         TCTATCGCGCCTCGT  40 144
Francci3_1224 1464343 .. 1464371 + -26.1  -3.60098   TCGGCAATGCCGAAA        TGGCCGCCACCGG AAT CCGGTGGCGGCCA        TTTCCGATCCCGGGT 100 91
Francci3_1227 NONE
Francci3_1228 1472216 .. 1472237 +  -5.1  -2.62184   TCCACCCGGCGGACG           GTGGC-GCGC AAG GCGTAGTCAC           TCGTCTGCGGCGCCA  42 123
Francci3_1229 1473278 .. 1473317 +  -2.8  -2.71791   ACGGCCGCACGTCCA CGAGGGGGC-G-CCGGCA TGAATC TGCTGGACCGCACCGTCG  ATTTCACCGCGGCGT  39 109
Francci3_1230 1475189 .. 1475222 + -10.8  -2.78384   TCGGTCGTCCACACC     GCGCCGTCGCGGCG CAGGAA CGACGCGCCCGCGC      TCTCCTCGCCGCCGA  57 473
Francci3_1232 1477304 .. 1477332 +  -2.1  -3.02973   TCCTGACCCGCCGAG        CCGTCCGGACGGG CCA CCGGGCCAGGCGA        TATCTCGATTTTTCG  41 35
Francci3_1233 NONE
Francci3_1234 1478650 .. 1478684 +  -2.7  -3.75665   AAGTAGTCCATCAGG     ACAGGTTTGGTGCCC GGGTG GGGTACAAGACCGGA     TTTGCTCGGGTCTGA  53 35
Francci3_1237 1482779 .. 1482800 +  -5.1  -3.59738   AGACGTCAGGGGAAC           TGGAGGACGC GCT GCGTAC-CCA           TTTCGCGCTCTGATG  54 449
Francci3_1238 1483445 .. 1483458 +  -2.3  -3.18849   GATGCTGATCGCATC               TTCCG CCCT CGGTA                TGTTCATCATGTCGA  43 49
Francci3_1239 1484451 .. 1484473 + -10.5  -2.72991   GGTTTCGACCGGGTC           CACCGCCGG GTCCG CCGCCGGTG           TGGTTGCCGGTGTGG  56 74
Francci3_1240 1485678 .. 1485691 +  -4.5  -2.92192   TTCGTAGGCTGGCGG               GGTGA CCGA TCGCC                TGTACTTCCGTCAAC  44 21
Francci3_1241 1486408 .. 1486428 +  -3.2  -2.84325   ATCCCGCGGTCGACC           GGGTC-GCC GCCG GGAAGACCC            TCGTGTTTGCGGAAC  42 41
Francci3_1242 1487847 .. 1487859 +  -4.8  -3.31461   GCCGCGGAGGTAGGT                GGTC AGCTC GACC                TTGTCGACGTCGGTC  49 185
Francci3_1244 1490565 .. 1490606 +  -4.9  -3.53761   CGCGTGGACAGGGGA GCCGCCCCGGCG-CGGCG CATCGCT CGCCGGCCCCGAGGAGTC TTTCCCCAAGGCTTC  54 57
Francci3_1246 1491708 .. 1491766 +  -8.1  -3.14468   GGGGAGCGGGCCGGT CAGGCTGGTGGGATCC-GAATCCCTGAC CCGG GTCAGGGATTCGGGGTGGGACCGTCCGG TTCGGTCTGCTCGGC  53 341
Francci3_1248 1494006 .. 1494025 +  -2.8  -3.14132   ACTCCCACCAGCAGG            CTCGGCAAC GGT GTCGC-GAG            TTCGTGACGGGCGGC  44 170
Francci3_1251 1497020 .. 1497033 +  -9.5  -3.12327   CGTGTGAGCGGCCAT               CCGGG CCGC CCCGG                TCTTGAATGTCGCCA  57 461
Francci3_1253 NONE
Francci3_1254 1499834 .. 1499852 +  -4.4  -3.28712   AAGCATGATCCCGAA             CAGGGCGG TCC CCGCAGTG             TTCTCCGACCGGACC  49 431
Francci3_1257 NONE
Francci3_1258 NONE
Francci3_1259 NONE
Francci3_1260 1506079 .. 1506108 + -10.8  -3.15056   CGACGTCACCGGCAT      C-CACG-GCGTCGC GGAA GCGACGCACGTGCG       TCTTGAGTTCCGACT  62 257
Francci3_1262 1508674 .. 1508686 +  -3.3  -2.84977   ACGTCGATCGGTCCA                TGGTG AAC CACCC                ATATTTTCCCTTCTG  42 286
Francci3_1263 1510137 .. 1510171 +  -6.3  -3.90112   GTCCGGTGGCCCGAT    CGGGCGGGACCGGAAC CTGG GTACCGG-CATGCTCG     TTTCGTTACGAGGAC  63 63
Francci3_1264 1511367 .. 1511382 +  -3.2   -2.7782   TGAACTCTTGGGTGC              CGACTG ATGG CAGTGG               ATTATTACGCCGTTC  40 19
Francci3_1265 NONE
Francci3_1266 1513375 .. 1513392 +  -9.1  -3.51365   CGCCTCGCTGGGCGG             TCCCTCC GGCT GGAGGGG              TTCTGTCCGGTGTCG  61 72
Francci3_1267 NONE
Francci3_1268 NONE
Francci3_1269 NONE
Francci3_1270 NONE
Francci3_1271 NONE
Francci3_1272 NONE
Francci3_1273 NONE
Francci3_1274 1520521 .. 1520557 +  -6.8  -3.60948   AGCCTCGACTCAGCA   TCATGGAATCTACGATC TATG GATTGTGGAT-CTATGA    TTTGCAGATCTATTG  57 71
Francci3_1275 NONE
Francci3_1276 1526549 .. 1526573 +  -6.3  -3.57144   GGGCGTGCCGCGGTT          CTCGGCCGGTC GAC GGTCGGGTGAG          TTTCCGCCTGGCCCG  57 2
Francci3_1277 1527445 .. 1527459 +    -7  -3.38046   CCTCTGACATATCAA               GGCCCG CTT CGGCCC               TCTTTGCCGTCGGCC  55 87
Francci3_1278 1529537 .. 1529594 + -19.3  -2.62983   CGAGAAGGCACGAGG CT--GGGACATCC-GGTGGGACCGGGGG AGATC CCCCCGGTCCCACCAGGCCGTCCCTCAG TCGTCTCCGGCTGGG  79 67
Francci3_1281 1531799 .. 1531825 +  -2.1  -3.66803   GGTTCGGTGGGTGTC        CTCTG-CTGGCC CGAT GGCCCGACGGTG         TTTCGGGTGTTCCCC  50 140
Francci3_1282 NONE
Francci3_1283 1535311 .. 1535331 +  -3.9  -3.53366   CCGGCAACCATTTCC            GGCTGTTGG CCG CCGATAGCG            TTATGGTTACCTCTG  49 47
Francci3_1285 NONE
Francci3_1288 1541475 .. 1541494 +  -3.4  -3.05384   TGTCGCGGTACATGG            CCGGGTAG CTGT CGAGCCGG             TTGACTCGCCGCCGC  43 270
Francci3_1292 1546678 .. 1546692 +  -8.5  -3.14963   GGGCGATGCCCAGCT               CGGCG CGGAT CGCCG               TTCGATGCTTGTCCC  56 371
Francci3_1294 NONE
Francci3_1295 1549807 .. 1549824 +  -3.3  -3.68024   ACCGGACGGCGTGAG             GTTCGGG CATG CCTGATC              TTCTCTGTTGGCGAA  55 27
Francci3_1296 NONE
Francci3_1297 1552237 .. 1552272 + -10.2  -2.57344   GAGTGGTGGTCACGC    TCAGCCGGGACGGGTG AGCT CCCCCGTGCCGGCAGC     CTTCTCCCGCCGGTC  55 9
Francci3_1306 1565343 .. 1565383 +  -3.9  -5.00616   GTACCGCGAAGCCCG GC-CCGGCTGGGTTCCTG AATAGC TGGGAACCCGGCCGAAGA  TTTTTTCGACGAAAG  82 8
Francci3_1307 1566525 .. 1566544 +  -3.4  -2.62184   GCGGGTGGTGAGCCC            GTCGCCGG TGTA CCGGTGGA             TGGTCTGCCCGCGCC  40 52
Francci3_1308 1567801 .. 1567815 +  -2.8  -2.52464   CTATGTAAACAATCT               GACACA CTA TGTGTA               TGACTTCGAAGAAGC  37 33
Francci3_1309 1569194 .. 1569207 +  -3.7  -3.09648   ACGCCATCCCACCCT               CGCGG CGTC CCGCA                TCTTCCCGTATCTTC  43 58
Francci3_1310 NONE
Francci3_1311 1571924 .. 1571936 +  -4.7  -3.61398   GTAATTGCTGGAGTC                GGGCG TGA CGACC                TTGTTCGGGAGGCCC  54 37
Francci3_1312 NONE
Francci3_1314 1579328 .. 1579346 +  -3.1  -3.35679   CTGGGCCTTCGCCCG             GAAGATC GCCGG GATCATC             TTGTACGTCGACCCG  47 318
Francci3_1318 NONE
Francci3_1319 1583340 .. 1583390 + -14.2  -3.06302   CCCCGTACGGCGCCC TGTGCCCGGGGTCCCCGCATTGCGCC GAA GGCGCCATGCGGGG--C--GGGCACA TTGAGTACCGGTCAT  69 220
Francci3_1320 NONE
Francci3_1321 1584682 .. 1584730 +  -5.2  -3.96148   CGGCGCGCCCGCGCC TGCCGGCGCCTGACCGAGCAGCAC AGC GAGCTTCTCC-TC-GGCCTCGGCA TTTGTCGTGACCGCG  63 76
Francci3_1324 NONE
Francci3_1325 1589763 .. 1589801 +  -9.5  -2.91383   TCCCGACACGACCTG  GTCGTGCCGGCGTGTCGC CCGC GCGCCACGCCGACA-GAG   TGTGTGCATCCGCGT  57 95
Francci3_1326 1591992 .. 1592010 +  -2.2  -2.64735   CCCCGGTGCTCTGAC             TCGGGTGC GCT GATCCCGG             TGCTCTGACTCGGGT  38 55
Francci3_1327 NONE
Francci3_1328 1594184 .. 1594231 + -16.2  -2.62184   GGGACGGCGTGAAGA TGAGCGCGG-CGGCGTCCGGGTC GAC GGTCTGGACGCCGTCCGGGCCCG TGGTGTAGACGCCGC  71 320
Francci3_1334 1602351 .. 1602379 + -13.2  -3.14463   GCCGACCTTGTCCAC        GGCGGATGATCC ACGGC GGATGATCCGCC        TTCATCGGGCCGGTT  72 17
Francci3_1335 NONE
Francci3_1336 1605033 .. 1605056 +  -5.2  -3.13907   CGGAAGGTTCGTCAT          GGCGGTCG CTGCCCGA CGACCGCA           TCTCTGTTACTGTGA  49 435
Francci3_1338 1607667 .. 1607678 +  -7.2  -3.02511   TCGAGCAAAGTGAGC                CGGC GTCC GCCG                 TATTCCAGCAGTCGA  52 481
Francci3_1340 1610126 .. 1610140 +  -3.4  -3.60296   TTTGGTGGGACACAT               CGCCTC GAC GGGGGG               TTTCGCGTGCCGGTG  51 192
Francci3_1341 NONE
Francci3_1342 1612640 .. 1612659 +  -9.2  -2.78384   ACGATCCCGGCGGGC            CCAGAGCC GGCG GGCGCTGG             TCTCGTAGGCCGCCG  51 360
Francci3_1346 1617304 .. 1617332 +  -6.6  -3.10017   GTGGGGTGTCGGAGC       CTGCGGTCCGGAC GCCG GACCGG-CCGGAG        TATCTGTTCGCCGTT  48 89
Francci3_1351 NONE
Francci3_1352 1626477 .. 1626526 +   -10  -4.13767   GTCTCCCGGCCCGGC GGTCCGGCGGCTCGGCGGTCCGGCG GCT CGTCGG-CCGTCG--TCGCCTGATC TTTTCGGGTGACCCG  78 48
Francci3_1353 1627494 .. 1627530 +  -4.9  -3.41878   CCCACATCGGGGTAG    CGCGGGTCTGACGGG CACATAC CCCGGCGGTCGTGCG    TTGTGGGTTGCGCAC  52 233
Francci3_1354 1627937 .. 1627968 +   -13   -2.8001   GCTCCACGATCAGTT      CGGGCTCG-ACCGCT ACC GGCGGTTCGGGCTCG      TCTGGTCCGGCTTCT  63 91
Francci3_1356 1629627 .. 1629659 + -13.3  -2.53876   GGGCCCGGGCGGCCC      CCGTACGCGCGCCGC GCA GCCGACCGCGTACGG      TCACTTCCGGTGGGG  65 46
Francci3_1357 1630577 .. 1630617 + -28.4  -3.53012   GCTGACCCGGCTTCG  TCCGGCGATGGGCGCGGC GGGCG GCCGGGCCCATCGCCGGA  TTTCCGGGCGGCCCA 100 36
Francci3_1358 1632366 .. 1632407 +  -7.2  -3.05993   GGGCCGAGGACAAAA GGACCCGCCTGGC-GGC GCTAGGCCG GCCAGGCGGGCGGGTGC TCTGTGTGTGACTGG  52 5
Francci3_1360 1635550 .. 1635574 +  -2.7  -3.65828   ATCCTTCCTGAGTTG          GGCCGAAGGTT GCC AGTCGTCCGCC          TTTCCCGCTTTATGT  50 167
Francci3_1362 NONE
Francci3_1363 NONE
Francci3_1364 NONE
Francci3_1365 NONE
Francci3_1366 NONE
Francci3_1367 NONE
Francci3_1368 1643836 .. 1643855 +   -10  -3.05521   AGCTCGTCGGCAGCT            GATCGTCC TCTC GGGCGATC             TGTTGGGCGTGTCGT  59 24
Francci3_1369 1644452 .. 1644464 +  -3.3  -2.70932   CGCCGGGCGGACCCA                CCCGA TGA TCGCG                TCGTTGGCCGGCACG  40 18
Francci3_1370 NONE
Francci3_1371 1646407 .. 1646419 +  -4.1  -3.18264   TCGGCCGGGGAGTAG                TCACT GAA GGTGA                TTACTCCGTCCGGGA  45 56
Francci3_1372 1647011 .. 1647024 +  -3.7  -2.78816   TGAAACGACACACCC               GCCCC GCAA GGAGC                TGTGATCGCCGGTCA  40 7
Francci3_1373 NONE
Francci3_1374 1650250 .. 1650283 +    -4  -2.62184   CGATCGGGTGGCCGC    GGATC-TCCGGACGAT CTTG AT-GTCGGGACGATCC     TGATGTCCGGGCAAC  40 77
Francci3_1375 1650884 .. 1650901 +  -2.7  -3.59979   TCGCGCCGCTCGATG             TCGTC TCCCTTCT GACGA              TTTGACCTCGCCCGG  50 3
Francci3_1376 NONE
Francci3_1377 1655953 .. 1655991 +  -5.9  -3.53091   AGGCCGGTCTTCTCC  GGCCGGCGTGGGGTGC TGTCTCTT GCGCCCAGCGT-GGCC   TTTCCGCGCCGGAAT  55 135
Francci3_1378 1656539 .. 1656555 +  -2.1  -2.78384   CAGCTGCTCGTCGAA              CTCGCGC ACG GCCTGGG              TGTGCTGCCAGGGCC  39 48
Francci3_1380 1660173 .. 1660196 +  -4.4  -3.47941   TAATTGCCGGCGAGC          GCCG-CCGCGC CCT GCGGGGTCGGG          TTCTGGTAGTTGATG  51 188
Francci3_1382 1662585 .. 1662622 + -13.3  -2.62184   GTGCAGCAGGCGGAT   GCCGGGCTCGGCGGC GCGGAACA GCTCCCGCGCCCGGC    TGATCTCGAAGGCCA  62 229
Francci3_1389 1671911 .. 1671927 +  -2.1  -4.25104   GGGCCGGTCCGGTGA              CCGATCG ACG CCTTCGG              TTTTGGTCGCCGGCC  65 473
Francci3_1391 1673103 .. 1673123 +  -3.1  -3.28712   AGCCCGGGACGGTCC            CAGTCCAGG GTG CCTGCGCCG            TTGTGGCCGCCCGCG  47 264
Francci3_1399 1685814 .. 1685825 +  -4.4  -2.70932   TGCTCGATCGCGTGT                TCGA TACC TCGA                 TGCTTGACGGGCGGC  40 7
Francci3_1400 1686526 .. 1686555 +  -3.4  -3.28497   CTGACCGTGGTCGGC       CCG-GCGGCGCCC CGGGT GGGTGACGAGCGG       TTGCGTTTACGGTGA  47 3
Francci3_1401 1687668 .. 1687682 +  -2.1  -3.59262   CCGGCGCCGCCGGGT              TCC-CG TGAC CGTGGA               TTTCCCGGTATGAAA  50 18
Francci3_1402 1688311 .. 1688324 +  -2.3  -2.71731   GAACCGTGGTGGGCG               TGGCG GGTC CGTCG                TCCTTACCGCCTCCC  39 83
Francci3_1406 1694264 .. 1694307 + -15.8  -2.52464   ATCCGGGACGTACGC GAGGGCGGTCGGCCCCGGTC ACCC GACCCGGGCCCGCCGCCCGG TGGCTTCCGCCGACG  73 126
Francci3_1407 NONE
Francci3_1408 NONE
Francci3_1409 NONE
Francci3_1410 NONE
Francci3_1411 1701304 .. 1701316 +  -3.3  -3.78934   CGCGCGGGTGACGCA                CGCGT GAG AGGCG                TTCTTATCGCGGCCA  55 72
Francci3_1412 NONE
Francci3_1413 NONE
Francci3_1414 1705371 .. 1705383 +  -4.1  -3.04248   GCCCGGGAGACGGCG                TGATG TGT CATCG                TCTTGACCGATGTTG  43 7
Francci3_1415 1706538 .. 1706577 + -10.1  -3.29511   ACCGCTCCGCCGTCC CCGGCC-GC-T-GGACAGCC AGG GGGTGTCCAACGCTGGCCGG TTATCACAGCGTGAC  63 40
Francci3_1418 1710817 .. 1710828 +  -7.2  -3.41602   GTGCCAGGCAGACTT                CCGG CATG CCGG                 TTCTCGTCACCTCGC  58 44
Francci3_1419 NONE
Francci3_1420 NONE
Francci3_1421 1713097 .. 1713120 +  -2.3  -3.85698   ACAACCAGTCATAGT          CAGGGGG CGTTCGCGTC CCCCCCG           TTTCTCAGGAGAGAG  56 27
Francci3_1422 1713446 .. 1713482 +  -9.4  -3.01712   TGTTGTGCACACCGC   GAGCGCGGGC-GC-GGCA GAC TGCCCGCAGACCGCCCTC   TCTTCGGGGAGCGGC  55 47
Francci3_1423 1714616 .. 1714628 +  -2.6  -3.89212   CGGTGGTCGGCATCC                TCGC CGGCA GCGG                TTTCGTCTATGCGTC  56 172
Francci3_1425 NONE
Francci3_1426 NONE
Francci3_1427 1721180 .. 1721192 +  -4.7  -3.33162   GCCGGGCACGGGTGG                CGGAC GGT GACCG                TTCTGGCGTGGCATC  49 74
Francci3_1428 1722010 .. 1722023 +  -2.3  -3.08813   CGACCGGCTCCGACT               GCGAC AATG GTCGA                TGTGTTGAGCTACGC  41 69
Francci3_1429 NONE
Francci3_1430 NONE
Francci3_1431 1724989 .. 1725016 +  -6.8  -3.06915   GCAGTCGGTTGGCCG        CGTCCGGCGCGG CGAG CAGCCCCTGACG         TTCGGTGACGTCGGT  49 203
Francci3_1433 1726433 .. 1726469 +  -6.5  -3.65046   CAGCTCCGGTGCGAA   CGGCCGCGGTCCGCTCC AGCCC GGGGAGGGC-GCG-CCG   TTGTTCCGGTAGAAG  59 256
Francci3_1436 1730321 .. 1730339 +  -4.5  -2.86164   GGGCGCCGCGTCGGG             TCTGGTC AGGTC GGCCAGG             TGTAGTCGTTCAGGC  44 92
Francci3_1437 NONE
Francci3_1438 1732726 .. 1732743 +    -2  -3.82946   TCGCTATCTTAATGT             TGCC-GA ACACC TCAGGCA             TTCTGTTTGCCCTCG  55 450
Francci3_1441 1734551 .. 1734563 +  -4.1  -3.14132   TCCAGCTCACGGAGA                TCTTC TAT GGAGA                TTACTGCCGCGACCG  47 460
Francci3_1444 1735840 .. 1735850 +  -8.2  -3.26319   TTGGCCGCGGGTCGG                 CCGG TAG CCGG                 TTGGTGTAGCCGGTT  59 54
Francci3_1445 1736702 .. 1736717 + -10.4  -2.61264   GCAGGCCAGGCCGAT              CGGTCG GGAT CGACCG               CTTGTGCCTCGGCCG  55 226
Francci3_1446 1738901 .. 1738912 +  -2.2  -2.70946   GCATCCGGTGCAGGT                CG-GG TGC CCGCG                GTGTTTGTGCAGCCG  39 107
Francci3_1447 1739452 .. 1739463 +  -2.2  -2.79183   AGTCGATACCCTCCT                CG-CC GAT GGTCG                TGTCGTCGCCGTGAC  39 201
Francci3_1450 NONE
Francci3_1451 NONE
Francci3_1452 1744312 .. 1744363 + -18.6  -3.14344   CGCGGGAGGTGGCGT CGTGACCAG-GGAGGCCGGGGCTGC CGG GGAGGCCCGGCCGCCGCTGGGCGCG TTGCTCGAGGCGGTC  86 21
Francci3_1453 NONE
Francci3_1454 1745690 .. 1745712 +  -5.4  -3.59979   GCGCCCTGTATCACG           GCGTCGGTCT CTA GGCCCGAGGC           TTTAGGATCAAGGCC  54 12
Francci3_1455 1746873 .. 1746904 +  -2.3  -2.76418   TGATCCGGGTTGCAC     ATGTCGGCATCCGCG GGGG CGCG-AT-CCGACGA      CTCTTTATGTGACCG  39 58
Francci3_1456 NONE
Francci3_1457 1748547 .. 1748562 +    -6  -2.62263   GACCGGCGGAGCTGA              CCGGGC CGGC GCCGGG               TAATCTGAGCAAGAT  45 7
Francci3_1458 1750248 .. 1750281 + -12.4  -4.10925   CTTACGACGAAAAAA     CCCGTTGAGCAGGC TCACCT GCCTGAGCAACGGG      TTTTACCACCTCTGT  86 109
Francci3_1460 1752835 .. 1752857 + -10.5  -3.31144   AGCCGTGGTTCCGGG           TGTGGCCGG CGGAT CCGGCCGCG           TTCTGGCGGTGACGG  63 441
Francci3_1461 NONE
Francci3_1462 1754939 .. 1754968 +  -3.3  -2.52464   GGTGAGAGCCGTCGT       CATGGCCGGTGGC GAGG GCACCCGGCTGCG        TCCGTTGACCGCGAA  39 43
Francci3_1463 1757431 .. 1757448 +  -3.3  -3.14211   AGGCGCGGTAGCCGC             GG-CACGC GCG GCGAGGCC             TTGGTCGGCGGCGCT  45 30
Francci3_1464 NONE
Francci3_1465 NONE
Francci3_1466 1759613 .. 1759643 +  -2.3  -3.22223   GGCCGGATAGGAGAC       CCCCTGTCCCCGG GCCAG CCGAGGAACGTGG       TTCCTGGTGGAGTTC  43 31
Francci3_1467 1760181 .. 1760191 +  -3.2  -4.08216   CACGCCGAACAACAC                 GGGT CGC ACTC                 TTTTCACGACCGTGC  60 81
Francci3_1468 NONE
Francci3_1469 1761858 .. 1761868 +  -8.2  -4.42653   GCGGGGATACTGTCT                 CCCC TGT GGGG                 TTTTCTGGCTCCGGT  82 126
Francci3_1470 1762614 .. 1762644 + -16.3  -3.15544   AGGAACCGCGCGTCG      CTCCTACGGTCGGG AGAG CCCGACCGTA-GAG       TTCGTGCCCCTGCCC  80 229
Francci3_1471 1763545 .. 1763556 +  -5.8  -2.80016   CGCCCTTATTCGGTT                CCGA ACTG TCGG                 TGGTTCGTCGTACGG  46 46
Francci3_1472 NONE
Francci3_1473 1765707 .. 1765731 + -13.6  -2.71712   GCGACCCGACGGCCG          GCGCCGAGCT CGCGA AGTTCGGCGC          GTTTGAACACCCGAG  66 231
Francci3_1475 NONE
Francci3_1476 NONE
Francci3_1477 1771254 .. 1771273 +  -7.1  -2.58544   CGGTGCATCCGAAAG            CCGGGCT TACTAC AGTCCGG             ATTGTCCCCGTGCGC  48 194
Francci3_1478 1773323 .. 1773380 + -13.5  -3.53444   TGCCGCGCCGCGGCG CTCGG-CCGCCGGCC-GAGCTCAGG-TCG GCGG CGTTCCCGA-CTCAGGCCGGCGGGCCGGG TTTCGGGGCCCCTGC  76 461
Francci3_1485 1777511 .. 1777523 +  -4.8  -4.28361   ACCGGAAATGAGGTG                CCAC GCGCG GTGG                TTTTCGTCGAATTCC  69 310
Francci3_1486 1779553 .. 1779584 +    -5  -3.21099   ATCAGCCGGAGGATA      CGCCGCTCCTGG-TC GGT GAGCCCGGAGAGCCG      TTCGTCCTCGGCCGG  47 248
Francci3_1488 1781547 .. 1781567 + -12.5  -3.44051   ACTCGACGGTCGTGA            CGGTCGCCG CCG TGGCGGCCG            TTGTCGTCGTGGCGG  73 95
Francci3_1490 1784998 .. 1785008 +  -8.2  -3.29038   GGACGGTTGCGAATT                 GGCG AAG CGCC                 TTCGTACTCTTCGTT  59 379
Francci3_1491 1786839 .. 1786867 +   -11  -3.01712   AGGTGGCCGGTGTGC       CGAT-CAGGCGGC GCGC GCCGCCCGGATCG        TGTTGCGCAGCAGGA  62 84
Francci3_1493 NONE
Francci3_1494 1789672 .. 1789697 +  -9.7  -3.41602   CGCGCAGGATGAGGT         CGAGGCCCG CGAGGAAC TGGGCCTCG          TTCTCCTCCCGTAGA  61 138
Francci3_1497 1792293 .. 1792310 +  -3.3  -3.91281   TATTGTTCAGAGTGG             CCGTGGT CAAA GTCGCGG              TTCCTTTTTATGTCA  58 443
Francci3_1498 NONE
Francci3_1499 1794243 .. 1794293 + -12.8   -3.4072   GCCGGGCCGGCGCGG TCG-CGACCTGGTCA-CCGGATGAC CGGG GTTA-CCGGATGACCGGGTCGACGG TTCTCATCCAGAATC  73 4
Francci3_1500 NONE
Francci3_1501 NONE
Francci3_1502 1796156 .. 1796174 +   -11  -2.71731   CGGGGCGTCGGCTGC             GGCATGCT ACC GGCATGCC             TGATTCGCGGATCAG  59 121
Francci3_1503 1796570 .. 1796591 +  -4.4  -3.54935   CGTGCGGCGGCCGTT           GACCAGGA TTCGGT TCCTTGTC            TTTCCAGAGCCTTTC  51 129
Francci3_1506 1799019 .. 1799056 + -16.3  -3.29144   CGGGGCTGGCTGGAA   CACCGGGGCTGG-CTGGA ACA TCGGGACCGGCCCCGGTG   TTGTCCGCGACATGA  82 65
Francci3_1507 1800127 .. 1800150 +  -8.9  -3.21099   TATTGCACTGGACAG          CAGGTCGAG ACGCAC CTCGATCTG           TTCGTCGTCGCCCGC  56 476
Francci3_1509 1801241 .. 1801262 + -10.3  -2.62263   CTTTTGAGGGTACCC           GATGAAGAA CTAC TTCTTCATC            TCCTATGCGGCAGAT  55 323
Francci3_1510 NONE
Francci3_1511 NONE
Francci3_1512 NONE
Francci3_1513 1809450 .. 1809471 +  -5.7  -3.60098   TGGCAATCCGCCGGC           GGCCGGTCC GCCC GGACCGGGG            TTTCCGGTCCGGCGT  57 74
Francci3_1514 1810618 .. 1810635 + -11.3  -2.85712   ATGACGCCAGGCGAA             TCCCGTC GATG GACGGGA              TCATTGTCGATGTCC  61 51
Francci3_1515 1813129 .. 1813139 +  -8.2  -3.20723   GGAACAGCGAGTTTC                 CGCG GGC CGCG                 TTGACTTCGTGCGCA  56 122
Francci3_1516 NONE
Francci3_1517 1814881 .. 1814894 +  -8.1  -2.78384   AGCCGTGACGCGTGA               GGTGG CCCG CCACC                TGTCCTCCGCCGGCC  49 123
Francci3_1519 NONE
Francci3_1520 NONE
Francci3_1521 1823174 .. 1823200 +   -10  -2.71483   GCAGACCGAGGTCCC         GGGCGGCGGCGA GCT TCGCCGCGGTCA         TCGTTCCGCCACTGT  54 194
Francci3_1526 1829379 .. 1829397 +  -7.4  -3.38046   ATCGCTAAAGTTAGC             CACCGG GGAGCAA CCGGTG             TATTTCGGATCGCCG  55 178
Francci3_1527 1831509 .. 1831522 +  -4.5  -3.42996   CGAGGGCACCGGGAA               CGTCG GGTC TGACG                TTCTCGTCGGTGCTC  52 249
Francci3_1528 1833722 .. 1833778 + -26.1  -3.83756   CCGGCGGGCCGGCGA AATGTGGAGGGTTGAGCATGGTTTGAC GCC GTCGGACCGTGCTCAACCCTCCACAAC TTTCCGTTGTCCTTT 100 11
Francci3_1535 1844059 .. 1844070 +  -2.2  -2.79501   GTCCACTACGCGCCC                G-CGG CCC CCGAC                TCTCATGCAGATATG  39 95
Francci3_1536 1845268 .. 1845325 + -16.9  -3.06696   GTCCGCACCGGACCC CTGCCGGG-GGTGTGGCCGTGGCTGCCG GTC TGGCAGTCACGGCCATTCGACCCCGCCG TATATTCCCGGCGCC  78 49
Francci3_1537 1848620 .. 1848638 +  -4.4   -3.7282   GCCGCGGGCTTGCGC             GGTCCGCC TGC GGTTGGCC             TTCTTGATCGCATCG  55 116
Francci3_1539 NONE
Francci3_1541 1852796 .. 1852813 +  -3.3  -3.05384   GGGTCCACGGGCCGC             CTCGGTC CACG GGTCGGG              TTCAGTCCAGCAGGC  43 372
Francci3_1544 1854449 .. 1854484 +  -3.1  -3.07443   TCGGGCAGGATCCGT    ACCCAGTGCGGA-TGC TCGAT GCGGTCCGCCCAGGGC    TTGAGTCCCGTCTGC  43 103
Francci3_1551 1860363 .. 1860387 +  -6.9  -2.68487   GGATGGGCACACGGT          CCGGGGCGGAC ACC GCCCGCCCGGC          TGCTCTGCTCGTTGC  46 146
Francci3_1552 1862990 .. 1863007 +  -4.8  -2.87136   GCAGGAGAAGTTCCT             CGGCGA GCAGCA TCGTCG              TCTCCTCATTCGTCG  44 289
Francci3_1554 NONE
Francci3_1555 NONE
Francci3_1561 1873775 .. 1873789 +  -8.5  -3.64703   GTCACCGGGTGGTCC               GCCGC CAGGA GCGGC               TTTGCGTCAAAAAGC  63 111
Francci3_1562 1875464 .. 1875475 +  -2.2  -2.63073   CGGGAACGAGCGGAA                CGAT GAAG GTCG                 GTATTCTTGCCGGCG  38 20
Francci3_1563 NONE
Francci3_1564 1877293 .. 1877351 +  -9.5  -2.56343   TGCCATGAGCGTGCT CGGCCGCCGCTGCCGCGGCT-CGAC ATACCTGCGGC GACGTACCCGCGGCGG-GGCTGCCG GTTCATCCTTCCCGT  55 33
Francci3_1565 NONE
Francci3_1566 NONE
Francci3_1567 1881002 .. 1881014 +  -4.7  -2.55213   CCTGCATATCGGCGC                GGCGC AGG GCGAC                TACATTGAATCGGTC  42 61
Francci3_1568 1881926 .. 1881968 + -10.4  -2.78384   GAATCGGTGAGAGGC GAACCGGTGATCAGCGGGCT GGT GGCCGGATGACCGCCGGCTC TCTCGTCGGCCGGGC  56 31
Francci3_1569 1883559 .. 1883587 + -10.2  -3.05384   GAGACCGTGGCGGAA       CCGT-CGCCGCCC CGTC GGGCGCCGCGCGG        TTCGATGGCCAGCGG  59 160
Francci3_1570 1885102 .. 1885115 +  -5.3  -3.21276   CCCGATGGCTCAACG               GTGAA GGAG TTCAC                TCTTATGAAAGACGC  47 42
Francci3_1571 NONE
Francci3_1572 1887678 .. 1887694 +  -6.5  -3.79419   GCGCAGTTGGGCGTT              GCCGG CGAAAAC CCGGC              TCTTTTGTCGAACGA  62 339
Francci3_1574 NONE
Francci3_1575 NONE
Francci3_1576 1891724 .. 1891742 +   -11  -3.05816   CACCTGCCACAGTCC             GGTCAGGC CGG GCTTGACC             TTGAATCGACGGTGG  60 175
Francci3_1579 NONE
Francci3_1580 NONE
Francci3_1581 NONE
Francci3_1582 NONE
Francci3_1583 NONE
Francci3_1584 1901454 .. 1901470 +  -5.7  -3.40403   CGGCGCGAAGACCCG              GCGGCGT CCA GCGCCAC              TTGTCGTCGGCCCCG  55 156
Francci3_1594 1913857 .. 1913906 + -39.5  -3.40403   CCGCGGTCGGTCTGA CCCTGACGCCCCACCGCCCCGAC TCGC GTCAGGGCGGTGGGGCGTCAGGG TTGTGCTCCGCGGGA 100 102
Francci3_1595 1915888 .. 1915900 +  -2.6  -2.79796   TACGCCCGCCTCTAC                CGGC CCACC GTCG                TCTGATCGGGTGGGG  39 8
Francci3_1599 NONE
Francci3_1600 1920607 .. 1920626 +  -7.9  -2.75183   GCTGACGGATCGCGG            CGCATCA AGACCC TGATGCG             TGGTTCCGTGCCGCT  49 221
Francci3_1601 1922566 .. 1922615 + -25.7  -3.73072   CGCTGCGGCGGTAGG TCCGCGCCCGCGGCCCGGCGGC GCACGTA GCCGCCGGGCCGCGGTC-CGGC TTTCCTGGCGGCATT 100 27
Francci3_1614 1938287 .. 1938306 +  -7.1  -2.52543   CCTTCTGCGCCGGGC            TCGAGCG CCACAC CGCTCGG             TGGCTTCCGAGCGAT  45 517
Francci3_1617 1940582 .. 1940594 +  -4.7  -4.08974   GGTGTCGGCAGGAAG                CGCCC GTT GAGCG                TTTCTATGCTGGCGT  63 56
Francci3_1618 NONE
Francci3_1619 1943742 .. 1943752 +  -3.2  -4.06502   GGTCGTTCGCTTCTC                 CGAT CGG GTCG                 TTTGCTTTCGGACTC  60 133
Francci3_1620 NONE
Francci3_1621 1948264 .. 1948277 +  -5.2  -3.06696   TATGATGTCGGTCAC               GCCG GATCGA CGGC                TATGTTGGAAGGAAG  46 205
Francci3_1622 1950706 .. 1950720 +  -7.8  -3.25823   AGGTAGAACGCCTTG               TTCGGG ATG CCCGAG               TTGATGTGGACGCCG  54 318
Francci3_1625 1953530 .. 1953552 +  -7.7  -3.61398   CCGACTGGCGAACCA           TGTCGTCGA GGATG TCGACGACC           TTCTTGCGCAGGGGC  61 350
Francci3_1627 1956895 .. 1956936 +  -4.1   -3.0094   GGCGGCTTCTGGCGC TGACCGCCCGCCGTGGCGG GCAC CCGACTCCGCTGGAGATCA  TCTGTGTACGTGCCC  43 23
Francci3_1628 1958148 .. 1958187 +  -4.2  -3.13728   GAGGAGACGCGCGGG  CGGGAATACTCGA-CGTTC CGG GACCGATCGTGTGTACTCG  TTCGGTGTGAGTCGT  45 229
Francci3_1629 1959540 .. 1959559 +  -4.2  -3.53012   TCAGCGTCGTGAAGG            CCTGTTCG TCAC CGAACGTG             TTTCCAGGGCCGCCA  51 269
Francci3_1631 1963585 .. 1963610 +  -5.4  -2.70932   CACGGCTGGACGCGT         CGTCCACGACG AACTC CGCCGT-GACG         TCCTTACCAAGCACG  44 342
Francci3_1633 NONE
Francci3_1634 NONE
Francci3_1635 NONE
Francci3_1636 1969008 .. 1969046 +  -7.2  -3.04144   GCAAGTGGACTACTG   GCCCAGTAGCACCATCGG GAT CGGATGGCTCTTCGGGGC   TCTTCGGGGTGGGAC  52 93
Francci3_1637 1970517 .. 1970542 + -16.9  -3.16055   CCGTTCCTCCCGACC         GGGCCGGAGAG GATC CTCTCCGGCTC          TTCCTCGACAATTTC  80 127
Francci3_1638 1971764 .. 1971776 +  -3.3  -3.05769   AGACGCTGCCCGGGC                TCGCG GCC CTCGA                TGTCTGATTTCCGCG  43 6
Francci3_1639 1972973 .. 1972989 +  -7.9  -3.31322   CCGAGGAGGTGTGTA              GGACGGT GGA ACCGCCC              TTGTCGGAGGTTCGG  55 219
Francci3_1640 1973323 .. 1973358 +  -4.5  -2.65264   CTGGTCCCGGCCGCG    GGAGTGGTCGC-GGCC GTGGA GGCCGGCTGCCTCGCC    TCGTGTCCGTGCTCG  42 62
Francci3_1641 NONE
Francci3_1642 1975808 .. 1975842 +  -2.6  -2.62983   CGCTCCCGCAGCCGT     TGCGCCGTCGCCGAGG ATG CCCCTGTGACTGTGGA     TGGTGTCGGCATCGG  38 113
Francci3_1643 1977664 .. 1977674 +  -2.4  -3.09018   GGACAGGAGGTACTC                 CGTG GAT CCCG                 ATTTTCCGCTACTCA  41 253
Francci3_1644 1978244 .. 1978256 +  -4.7  -3.40403   GGAGAACGACGCCGC                GACCG CAT CGGCC                TTCTCCTCCCCGGCG  49 215
Francci3_1649 1984545 .. 1984585 +   -22  -4.17048   CGACCCCACCGACCC CGCCCCGTCCTGATCCCGGT GTC ACCGGG--CGGGACGGGGCG TTGTTTTGCCGGCGG 100 48
Francci3_1650 1985111 .. 1985132 +  -3.5  -3.75766   TCCCGTTCCGTCTCC           CGCGGCAGC GGAG GCGATCGCG            TTATTCGGTTCTGGC  55 41
Francci3_1651 1985794 .. 1985826 + -20.5  -2.90075   GTTGTAGCGGTCGAC      CCGGTCCCCGGGTCG CTC CACCCCGGGGACCGG      TCTGGTTCACGAGAC  84 34
Francci3_1659 NONE
Francci3_1660 NONE
Francci3_1661 NONE
Francci3_1662 NONE
Francci3_1663 NONE
Francci3_1664 NONE
Francci3_1665 NONE
Francci3_1666 2000765 .. 2000777 + -10.5  -2.71731   CTCGTGGCGTGGTGT                CCGGC CCC GCCGG                TCGTTCGGAGATCGA  56 203
Francci3_1667 NONE
Francci3_1668 2003387 .. 2003440 +  -7.4  -3.53012   CGGCTGTACGCATCG CTGACCGG-CG-GCTGACGCCT-CAGC TCG GCTGGAGCCGTCAGCTCGTCCAGGCCG TTTCGGAGACCGGGG  58 11
Francci3_1670 NONE
Francci3_1671 2007540 .. 2007566 +    -2  -3.28791   CCGAGGGACATCAGT         ACCACCGGCAGG TTT CCCGCCCGTAGC         TTGTCCCCAGGCAGT  45 0
Francci3_1674 NONE
Francci3_1675 2010694 .. 2010720 +  -5.2  -3.13164   CGAGCCGCATCCGCT        GCGGGAA-TGC CCGTCC GCAATTCCTGC         TTACCTCGTTACACA  47 61
Francci3_1676 2013059 .. 2013073 +  -3.4  -3.63627   ATCCCAGGAACGTCC               GGCGCC CTT GCCGTC               TTTCCCGTATCACGC  53 397
Francci3_1678 2014797 .. 2014822 + -11.7  -3.36671   GAGTCCGCCGGTCAC         CGGCGGCCCGC CGGC GCGGCCCCCCG          TTGTGCCGTTGCCGT  66 150
Francci3_1679 2017638 .. 2017685 + -10.4  -3.53091   TGCTCGCGTCCCGCC CGGCCTTGCGGTACTTCGACCG GACC CGATCGATGTACTGCTTCGCCG TTTCCGGGGAGACGT  66 412
Francci3_1689 NONE
Francci3_1690 NONE
Francci3_1691 NONE
Francci3_1692 NONE
Francci3_1693 NONE
Francci3_1694 NONE
Francci3_1695 NONE
Francci3_1696 2037193 .. 2037236 +  -2.1  -3.55191   CGTCGGGCTGGAGCA TTCCAGCGCGCTCGCCCAG CGCTGT CCGGGCGAGCACGATAGCC TATTTCTCGGATTCA  50 68
Francci3_1700 2041572 .. 2041594 +  -5.5  -3.00525   GCGAGGGCTCTCCTT          CCAGGACCGC GATC GCGGGC-TGG           TCTCCTTTCGCCAGG  47 495
Francci3_1726 NONE
Francci3_1727 2061187 .. 2061216 +  -2.7  -3.46068   CAGCCGTCGAAGGAT       CGGCCTTCGTAGTG GTC CAGGCCGA-GGCCG       TCTTTGAGTTCGCGG  48 505
Francci3_1729 2064106 .. 2064124 +    -3  -3.31144   CTGGGTGGCGGCGAT             CTGGCAGT AGA GCTGCTCG             TTGTAGGGGTCGAGG  47 182
Francci3_1741 NONE
Francci3_1742 2076718 .. 2076769 +  -2.9  -3.84246   GACACCGTCACCGTC GTCCCGCTGAGCGCGTAGCGCCG GAGTCGGA CGGCGC-AGGAGGGCAGCG-GAC TTTGATCCTTCCCAG  56 8
Francci3_1763 2097666 .. 2097678 +  -5.5  -3.56251   TTTTATGGTTGACGT                CGCGT GAG ACGTG                TTCTGTGCGTGTTTG  54 399
Francci3_1765 NONE
Francci3_1766 2101461 .. 2101487 +  -6.4  -2.72661   TGCGGAATGGTCGAC         GGCCCGCGCC CGCAGGT GGCCCGGACC         TGGTTGGGCCTAATG  46 308
Francci3_1767 2102733 .. 2102747 +  -7.1  -2.78816   CCGCTCGGACCAGTA               CGTCC ACTAC GGACG               TCTGATCCGGGCTCA  49 6
Francci3_1768 NONE
Francci3_1769 2105451 .. 2105478 +  -8.4  -2.70932   CGGGCGACAACACTT        CTGGCGCGACGCA TGC TGC-TCGCGCAGG        TGGTTCGCAGGGCGC  52 129
Francci3_1770 2107173 .. 2107208 +    -6  -3.64703   CTCAGGATTGCCGAT    GGCGGCGTGGTTCCAGT CGA ACAGG-ACCGCACGGCC    TTTGCGTAGGAAGAC  57 499
Francci3_1778 2116186 .. 2116228 +  -8.6  -3.54424   CGGAGCCGTGATGGC CGTCGTC-GGGCGCA-A-TCC ACCC GGAATCTGCGCCCAGACGACC TTTCCGCCGGTACGC  63 94
Francci3_1780 NONE
Francci3_1781 2118158 .. 2118178 + -11.1  -3.10796   CTGCGCTACACCGAT            CGGGACACC GCC GGTCTCCCG            TCTTCGATGATCAGG  62 163
Francci3_1799 2134156 .. 2134173 +  -3.3   -3.8917   AGGGCGCGGGTGACG             GCGTGTT GGAA GGCGCGC              TTGTTCTCGTTGCGG  59 409
Francci3_1802 2136735 .. 2136766 + -10.8  -3.29461   CGCCGCGGGCCTCAC      GCACCT-GACGGCGC GGG GCGCCGTCGAGGACC      TTCTCCAGCGACTTG  64 347
Francci3_1804 2139892 .. 2139910 +  -4.4  -3.37975   CGAGATCCCGGTCCA             GGTCTCGC GCT GAGGGGCC             TTCTGCCTGCTGGAT  47 13
Francci3_1818 NONE
Francci3_1819 2156081 .. 2156124 +  -2.8  -3.11207   CACACGCCCTCCCGG CTGGCGTGGCCATCCGGCCG TAGG CGCCAGCACGGCCACGGCGA TGTCTCTATTCCCTA  43 74
Francci3_1820 NONE
Francci3_1821 NONE
Francci3_1822 NONE
Francci3_1823 NONE
Francci3_1824 2162904 .. 2162922 +  -3.1   -3.3663   TCGCGGAGAAGCAGG             TTGAGCG GGGCG TGCTCGA             TGTCTTTATGCTCGT  47 22
Francci3_1834 2170372 .. 2170400 +    -8  -3.05844   CAGCGCGGGCAGAGC        GCCTCGCCGGCG CAGCT CACCGGTGAGGG        TCTTGACGTCGGCCA  52 198
Francci3_1837 NONE
Francci3_1838 2175263 .. 2175274 +  -2.2  -4.08557   CGCACGACACAATAT                TGCT GTTC AGCG                 TTCTTATTTGGCGCA  58 43
Francci3_1839 NONE
Francci3_1840 NONE
Francci3_1841 2178012 .. 2178040 + -11.8  -3.53012   CTCTCCTTAGGGATG        TCGCCACCGA GATTGCCGA TCGGTGGCGA        TTTGGCCACCGGAAC  69 31
Francci3_1849 2184120 .. 2184132 +  -3.3  -2.98942   CCTCCCGGCCGACGG                TCGCG GCT CTCGA                TATGTGTGCCGCCCT  43 143
Francci3_1850 2184676 .. 2184688 +  -4.8  -3.53444   GTACCGACATGAAGG                CGCT TGCGC AGCG                TTTCCGCGGAGATCG  52 69
Francci3_1852 2186374 .. 2186416 +  -4.1  -3.40878   AAACTGCGGGCGGCC GTCGTGGCGTGTGGCGGGCGA TGT TGGTCTGCC-CGTGCC-TGAC TATTCTTCGGCTGGT  49 90
Francci3_1853 2187130 .. 2187146 +  -4.3  -2.77899   CGTGGCACCAGCAGG              GACCATG GGG CGTGGCC              TGGTTCATGACCGGA  40 126
Francci3_1854 2188047 .. 2188066 +  -3.4  -3.79113   CGCGCACTGAGTCAA            CCTCCCCT GGAG AGCGGTGG             TTCTTCTCGCGGCGT  55 68
Francci3_1855 2189398 .. 2189411 +  -3.7  -3.16564   CCCGATCGCCTCGAT               CGTCC TGGA GGCCG                TTCATGACCTCACCC  45 179
Francci3_1856 2189970 .. 2190002 +    -4  -2.73364   CGCTACTCGACACCT     GCGT-CCTCGTGCCC AGCA GGGCGCGCGACATGC      TGCTTGAGATCGCCA  40 56
Francci3_1857 2190725 .. 2190744 +  -3.4  -2.72511   TGGTCAGCGCCCGAG            TGCCGACC GGCC GGATGGCG             ATTTCAGGGCCTACA  40 206
Francci3_1858 2191275 .. 2191298 + -19.6  -4.32857   CCGAGACCACGAGCG          CCCCGGCCTG GGTC CAGGCCGGGG           TTTCTCTTTGCCCGG 100 46
Francci3_1859 NONE
Francci3_1860 NONE
Francci3_1861 2195978 .. 2195990 +  -3.3  -2.62616   GTGCAGGGACGCAGG                CGATG CTC CCTCG                TGATCTCAGGAGTCC  40 121
Francci3_1862 2197169 .. 2197194 +  -7.4  -3.85698   GCCGCGGGCGTGGGC         GTCTCGGCGC ACGAGC GCGCCGTGTC          TTTCTAGCGACCGAA  67 85
Francci3_1863 2198713 .. 2198735 + -14.8   -3.1169   TGGGCGGGCCGAAGG           CCCGGCCGGT GTT GCCGGTCGGG           TGGTTTTCGGCTTGT  77 50
Francci3_1865 NONE
Francci3_1866 2202092 .. 2202115 +  -6.6  -3.28712   GCGGAGCCGATGTCG          TCGGCGACCT GATG AGGGTGCCGG           TTCTGGCAGAGCGAA  53 374
Francci3_1868 NONE
Francci3_1869 2204744 .. 2204756 +  -4.8  -3.53444   GTGCCAACGGCGAGC                CGCT TGCGC AGCG                TTTCCGCGGAGATGG  52 500
Francci3_1872 2208423 .. 2208438 +  -3.2  -3.25304   TAGAGCGCCGGTCAA              GTAGTC ATCA GGCTGC               TTGCTGATCGTGTTT  47 239
Francci3_1878 NONE
Francci3_1879 2214060 .. 2214095 + -13.2  -3.14931   CCTGAACTGGGCTGA    GGCGGCTCGGTCGCCCC TGG GCGGCGGC-GAGCGGCC    TTGCTGAGCCCTGGG  72 212
Francci3_1880 NONE
Francci3_1881 2214916 .. 2214949 + -11.1  -2.52516   GTGTTCGATTCGCTA     GATGACATAGTGACCG GTG CGGTCACTGGG-CATC     CTTCCTGGTGAGAGC  58 189
Francci3_1883 NONE
Francci3_1884 2216792 .. 2216810 +    -6  -3.30124   AGTGCCCGGAACCGC             CAGGTGTT CGG AACACGTG             TTCTACCCGGTAGGC  52 190
Francci3_1886 2218597 .. 2218614 +  -2.7  -4.19238   GTCCGGGGGCCTTGA             CTTCAAT CATG GTTGAGG              TTTTAGAGTTCCGGG  61 343
Francci3_1887 2219276 .. 2219332 +   -21  -2.52464   AACGGCGGCCCTGCG CGGGTCTGCCGGTATACCGCCGTCG ACGCATCC CGACGGCGGTATACCGGT-GTCCGG TCCCTTCGGACGCGC  85 40
Francci3_1890 2224004 .. 2224031 + -11.3  -3.05816   CGAGAACCGGTTCGC        GGCCGCCTGATC GGCGA GGTC-GGCGGCC        TTGCGTCGGGCCTGC  60 289
Francci3_1892 NONE
Francci3_1893 2226336 .. 2226371 + -14.6  -2.62171   CGCTGACGGCGGGGA    CGACTTCCCGGCAGCG GTGT CGCTACCGGGACGGCG     ATGTTTGGGAGTATG  69 101
Francci3_1894 NONE
Francci3_1897 2231763 .. 2231784 +  -2.1  -2.52464   ACGGCCTCGATGCCC           TCGGTGTGC AGGA GCGCCCTGG            TGGCTTCGGCGACCA  38 320
Francci3_1899 NONE
Francci3_1900 2234549 .. 2234591 + -17.7  -3.61398   GCGTCCGGGTGGGCC GGT-GCCCGCCCCGGCTGCC GCGC GGGAGCCGGGGCAGGCGATC TTCTTGCCCGGCGGC  93 65
Francci3_1901 NONE
Francci3_1902 NONE
Francci3_1903 2237237 .. 2237247 +  -4.6   -3.1739   GCGCGGCCGTCGTGG                 TGCG GAT CGCG                 TTGCTGAGGTCGTGT  47 385
Francci3_1908 NONE
Francci3_1909 2242907 .. 2242934 +  -3.4  -3.35679   CCGCAGCGTAGTAGA        CCGTGTTGGGATT ATC GAGCCCGA-ACGG        TTCTAGATCAACCAG  47 178
Francci3_1911 2245865 .. 2245877 +  -6.2  -3.05463   CAGCGTGGACGACGC                CCGG CCCGA CCGG                TTCGGTGCCGGGCGT  48 69
Francci3_1912 2247320 .. 2247331 +  -2.2  -3.53811   TGGTGTGGCTCCCCA                GGTG GGTG CATC                 TTTCGCCCCGATGCG  50 96
Francci3_1913 2248634 .. 2248692 + -16.7  -3.53444   CGGATCTCGGCTGAT CCGGCC-GATCTG-CAGTCCGGCCGGATC TCG GGCCCGGCGGGACTGTCGGGTCCGGCCGA TTTCCGGCCCAGTGC  84 53
Francci3_1914 2249483 .. 2249515 +  -6.7  -2.70932   TGAGAGGTAGCATCG      GCCGGTCGATCCGGC CGA GCCGCGACGCCCCGC      TGGTTGCGAGGCACG  46 381
Francci3_1915 2250435 .. 2250450 +  -4.6  -4.57569   CCGCCCGGCGAGGTT              CTCCCA GAGC TGGGCG               TTTTTCGGGGCCTCC  74 287
Francci3_1919 2256677 .. 2256733 +  -8.4  -3.03701   CTGGGAGTGCGTTCA GCCGCGCGACCAGCCGGGGCAGGGCGG GATG CCGCGATGCCCGCACC-GTCGCCCGGC TGTGGTTTCGTGCGG  55 217
Francci3_1920 2258069 .. 2258091 + -14.8   -3.1169   TGGGCGGGCCGAAGG           CCCGGCCGGT GTT GCCGGTCGGG           TGGTTTTCGGCTTGT  77 495
Francci3_1924 2263320 .. 2263378 + -13.5  -2.62184   TCCGGTAGTTTCCCG T-GCG-GC-C-ATCCACGCGGACGCGTCCC AGCC GGGACGCGTCCGCGTG-ATCGTGCGCGTGA TCGTGTGGCGGCCGA  66 118
Francci3_1930 2270345 .. 2270358 +  -5.2  -3.55173   TAGTGCCGCAAAGTC               GCGG ATCGAG CCGC                TTCTGATATTCTGCT  54 38
Francci3_1931 2271709 .. 2271722 +  -3.1  -4.02456   TGGAGTGATGGGTGC               GATGT CGGA ACGTC                TTTGTCATCGTCTTT  58 203
Francci3_1932 NONE
Francci3_1933 NONE
Francci3_1934 NONE
Francci3_1935 2275567 .. 2275584 +  -9.1  -2.50816   CCTGGATGGCCGCGC             CTGCGGC ATCC GCCGTAG              CTTGATCCGTCGAGG  51 3
Francci3_1937 NONE
Francci3_1938 2277917 .. 2277927 +  -6.8  -3.34398   CCGCGGTCGAGCGGG                 CCGT CTC ACGG                 TGTTTGAGGCCGCGG  52 8
Francci3_1939 NONE
Francci3_1940 NONE
Francci3_1941 2281441 .. 2281457 +  -3.5  -2.87132   CGGCGAGACGGCAGG              CGGGGCG GCA CACCCGG              TCTGTCCGGGCCGGG  42 61
Francci3_1942 NONE
Francci3_1943 NONE
Francci3_1944 2284870 .. 2284903 +  -9.5  -2.52623   TAGTCGCAAGCTGGT     GCTGGCGACAGTCGGC GTG GCCGG-TGCCGTCGGC     CTATTCTGGAGGGAG  55 355
Francci3_1945 NONE
Francci3_1946 NONE
Francci3_1947 NONE
Francci3_1948 2290303 .. 2290316 +  -6.7  -4.08706   CTCGCCCGGCGATGT               CGAAC ACGC GTTCG                TTTCTGTGGTCGCGG  66 337
Francci3_1949 2291055 .. 2291065 +  -4.6  -3.34455   CGTCAAAGTAGGTAC                 GGCG TGG CGTC                 TTGAGTTTGTGGTCG  49 61
Francci3_1950 2292398 .. 2292419 +  -4.3  -3.89346   AAAACAGACTTTGAC           GGAGCCCTGG TAT CC-GGGCGTC           TTTCTCACGTCCGGC  58 27
Francci3_1951 2294221 .. 2294257 + -14.6   -3.1505   GGTAAGTGAATAGGC   GGCCCGGAG--TGGTGTT ACC AGCACCAATCTCCGGGCC   TTGATCCCAAATCCT  77 476
Francci3_1952 2294617 .. 2294627 +  -2.4  -3.18383   TGGCGGGCTCGCTGC                 GGGC GTT GCAC                 TTCATCCGTCAGGAT  43 41
Francci3_1953 2295010 .. 2295045 + -14.8  -4.49756   CCACGGCTGAGCAAA   CCCGGGTTCGGG-GGC TTCCAC GCCACCCGA-CCCGGG    TTTTGATCTTTCACA 100 47
Francci3_1956 NONE
Francci3_1957 2299269 .. 2299312 +  -7.4  -3.46602   GCCGGTCACCTGACC GGCCTCAGATCCGGGTTGCG CCCCCT CGCG-CCCGGTTC-GGGGTC TTCTCGTATACGGCG  58 159
Francci3_1960 2303262 .. 2303290 +  -3.6  -3.48276   TGTGAGGGTGGGTTC        CGGCGCCGGCGG AAACG CCACCGATGACG        TTCTGTGACAGCCGG  49 286
Francci3_1962 2305069 .. 2305079 +  -2.4  -2.70932   CCGTGCCGATGCGCT                 GGAC GAG GGCC                 TCCTTAACCGGCCCC  39 352
Francci3_1964 2306572 .. 2306607 +  -3.8  -3.57263   CGTTAGCGGGCCGTG    CGG-GCCCGGTAGCTGG ATG TCGGCCGTCGTGCGCCG    TTTGAGAGTGGAGAT  50 440
Francci3_1969 2311345 .. 2311379 + -14.3  -3.56643   GGCTATGGTCGTGGC    CCCTGCCGCGCGCGCCG CGG CGGCGC-CG-GCCAGGG    TTTCGCGGGTCTGCC  75 240
Francci3_1971 2312708 .. 2312722 +   -10  -2.78384   CGTGTCGGTCGTACA               GTTCCG ATC CGGAAC               TGTACTCGGGAGAAC  56 233
Francci3_1972 NONE
Francci3_1973 2315134 .. 2315180 + -18.1  -3.20723   GACCGGTCCCATCTC GA-CCTCGTCGGGGTCTGTCGC GGAT GCGACAGACCCCGATGCCGATC TTGAATTACTCAAGG  85 39
Francci3_1975 NONE
Francci3_1976 NONE
Francci3_1977 NONE
Francci3_1978 2324817 .. 2324858 +   -13  -2.90901   ACCCTGACGGGGTAG CCGGCGGTCCGTGGCGCGGA TGCC TCCGGGACA-GG-CCGCCGG TGTCGTTCGACGTGT  64 26
Francci3_1979 NONE
Francci3_1980 2326495 .. 2326514 +  -7.1  -3.06796   CCAGGAAAGGCTGAC            CGGGACG GCTAGA TGTCCCG             TTGCATCCCCTCCCG  52 27
Francci3_1982 NONE
Francci3_1983 NONE
Francci3_1984 2332404 .. 2332424 +  -4.5    -3.481   GTAGGGGGCCGGCGA            CGGGCGCGC CGG GCCAGCCTG            TTGATCTTTCGGTTG  52 37
Francci3_1985 NONE
Francci3_1986 2333453 .. 2333467 +  -3.4  -3.56161   GAGGTGACCGGCGGG               TCGCGG GGG CCGAGG               TTGTCTCCTGGCTTC  51 175
Francci3_1987 2334815 .. 2334842 +  -5.4  -3.43492   CTGGGCTGTGTGCGC        CGGCCCCGCCCGC TGT GCGTTCGGG-CTG        TTCTGATGGGTATGG  52 93
Francci3_1988 2336284 .. 2336294 +  -2.4  -3.16191   CGGGGACTCGGGAAT                 AGCG GAT CGCA                 TTGGTGACGATCTCG  44 379
Francci3_1991 NONE
Francci3_1992 NONE
Francci3_1993 NONE
Francci3_1994 NONE
Francci3_1995 2345183 .. 2345200 +  -3.3  -3.07816   AAGTCCAGCTCGTGA             TGGGCTG TCCC CGGCTCG              TTGGGTAGATGGAAC  43 150
Francci3_1997 2347941 .. 2347966 +  -3.9  -3.46602   CCGGGATCACACGCC         GT-GGCGTTTCG GGC CGGGCCGCCGAC         TTATGGTCTCCAGCA  49 77
Francci3_2002 2352478 .. 2352495 +  -6.9  -2.75039   GGCAAGCAGTCCGGG             CGGTCGC GGTA GGGACCG              TCCTTGCCCTCTCTG  46 286
Francci3_2003 2353538 .. 2353559 +  -9.3  -2.81642   AGGGTGGCCAGGATC           GCGGTGCCG AGCG CGGCGCCGA            TCTGCTGGGTGGTGT  54 438
Francci3_2005 2355545 .. 2355585 +  -6.8  -3.14693   CGCCACCGAATTCCG TC-GATCAACTGCCGGCGT GTCC ACGTCGGCGGCTGACCCGG  TCTCTTCCTCATGCC  50 213
Francci3_2007 2359360 .. 2359381 +  -8.7  -3.53733   GAAAGCGCCCGCGAG           TCTCTCTCG CGCG CGGGAGAGG            TGTTTGTGGAGTAAG  61 175
Francci3_2011 2363319 .. 2363349 +  -3.2  -3.97042   TACAAACACCTGTGC       TTCGATTGATGTCC TCC GGGTATCCGTCGAC       TTTGCTTGATGATCG  60 115
Francci3_2012 NONE
Francci3_2013 2365104 .. 2365156 + -11.2  -3.42354   GAGTGGCTCGCGCGC TGACTC-GGCCGGGGCGTGCACGAC ATCC GTCGTGTGGGACCCGGCCGGAATCC TTGTAGATTCACGTG  69 23
Francci3_2015 2367845 .. 2367860 +  -3.2   -3.9461   GTTGTTCACCATCAG              CCGGAT CACG GTCTGG               TTCTTGTTCACCGCC  59 309
Francci3_2019 2372600 .. 2372614 + -11.4  -2.71261   AAACCGGCGTGCAGG               GGCGGT GAT ACCGCC               GTTGTCTAGCGTTCT  59 408
Francci3_2020 NONE
Francci3_2021 2375146 .. 2375176 +    -3  -2.70932   GCGAGCGCCACCGCG       TCGCCGGCCAGCAC CCA GGGCTCGACGCCGG       TCGTTGCGACGCCGG  40 498
Francci3_2023 2379932 .. 2379946 +  -7.1  -2.74523   GCCGGCCGAGACGTT               CGGTG CTGTC CACCG               TCGTGTTCACACTGC  46 308
Francci3_2025 2381397 .. 2381422 +  -3.2  -3.28712   CGGCCATGTGGTAGT         CGAGGCCGTAG AGACA CTGCGGGC-CG         TTGTCCACGGGACCG  47 430
Francci3_2028 2387035 .. 2387076 + -15.7  -2.59267   CTGTTCGGTCATGGG GGCTGCGCCGTCCGGGTCG AGGC CGGCGCGGGCGGCGTGGGC  GTTGATGTGGTTCGC  71 514
Francci3_2035 2397843 .. 2397890 +  -4.7  -4.07568   CGTTCCAGGGCACGT TCAGCGGCGGCGAGCT-GCCCGG TGAG CCGGGCGATCTC-CTCCCGCAGC TTTTCGACGGCCCGC  63 371
Francci3_2039 2401111 .. 2401126 +  -7.5  -3.90922   ACTCGAACGCGTGCA              CCCGC TGACCT GCGGG               TTCTTTACCGGACCT  67 265
Francci3_2040 2402401 .. 2402412 +  -7.2  -3.80573   GCAGGAGCACCTCGC                CCGC CTCC GCGG                 TTTGGTACTGCTCCC  65 360
Francci3_2052 NONE
Francci3_2055 2420377 .. 2420388 +  -3.6  -4.16842   GAGCTTGCGGAGGAC                CGCG CTGA CGTG                 TTTCTTCACGGTCGA  63 506
Francci3_2057 NONE
Francci3_2058 2423403 .. 2423418 +  -7.6  -3.53224   CAATCAAGAAGGCCG              GTTGCT AACC AGCAAC               TTTGCCGCCGCCCTG  58 18
Francci3_2059 2424114 .. 2424124 +  -4.6  -3.53811   TCGCCTGACTCGATG                 CGGG TGT CCTG                 TTTCCGCGCGCTAAG  54 33
Francci3_2061 2425931 .. 2425947 +  -3.6  -2.87683   GTAAATAGAGAAGTC              CCCGGT AGATC ACAGGG              TGTCTACCCCACTGT  42 152
Francci3_2062 2426733 .. 2426752 +  -5.6  -3.53012   CGCCCAGGCCGCCCT            CGTCCTCG CCAC CGAGGGCC             TTTAGGAAAACCAAC  52 1
Francci3_2064 2427951 .. 2427961 +  -5.4  -2.59971   ATGTGTACCAGCATC                 CGAA CCG TTCG                 ATCTTGGTTGTTGGC  42 107
Francci3_2076 2443394 .. 2443422 +  -4.5  -3.36327   CGCAGAGCTGTTCGA        TGACCAGGTCG GTGAAGG CGATCCGGTCG        TTCTGGCTGGCGTAG  49 475
Francci3_2078 2446081 .. 2446091 +  -2.4  -3.57792   CCGCCCACGATCATG                 CCCC AAC GGGA                 TTTCCGAATACGTAC  50 82
Francci3_2080 NONE
Francci3_2081 2448892 .. 2448908 +  -2.2  -3.45632   GGGAAGGGCGGCGCC              TCGGCA GAGGA TGTCGG              TGTTTCGGTGTGTGT  47 212
Francci3_2083 2450684 .. 2450715 +  -3.6  -2.91274   TGCGGCGAGGGCGAG      GCCGCTGGCGGTCTT GAG GAGATCGGC-GCGGG      TGTACTTCCAGTCGA  42 68
Francci3_2085 NONE
Francci3_2086 2453820 .. 2453853 + -20.3  -2.83715   CCTCGGCAGCGACCA     GCCCCGGGTGGACGA TCTC TCGTCCGCCCAGGGC      TGTCGTCGTGGTGCG  84 53
Francci3_2087 2454641 .. 2454677 +  -8.7  -3.96705   GATGCTGGGAGTTCC    GACGGTCAGGGCA TAGTGCTGAAT TGCCCAGGCCGTC    TTTGGGTTTTCTAAC  72 10
Francci3_2088 2457899 .. 2457912 +  -3.7  -4.07568   AAAACCCCCGGTCAA               CGCGG GTGC CCGAG                TTTTGACACCCCGAC  60 364
Francci3_2090 NONE
Francci3_2091 2459587 .. 2459600 +  -5.2  -3.14132   CGAGGCGAAGGGGAG               CCGG GTGTGA CCGG                TTCCTCGCCGGCCCG  47 16
Francci3_2092 NONE
Francci3_2093 NONE
Francci3_2094 NONE
Francci3_2095 2463531 .. 2463558 +  -4.7  -2.57132   GCGCGGCCGTCGGCC        GACCGGCGGCC TGACCC GGTCGCGCGTC         CTTCTCCGCGCCACC  42 12
Francci3_2096 2464176 .. 2464211 + -16.2   -3.1505   AGAATTGAATAGAGC    GGCCCGGG-ACGGTGTT GGT AGCACCATTCCCGGGCC    TTGATCCCAAATCCT  80 374
Francci3_2097 NONE
Francci3_2098 2464930 .. 2464961 + -17.4  -3.59979   CTGGTGGCACCCGAA      CGGCCGGTAACC CGGATCAC GGTTACCGGCCG       TTTCCCGTCGGCGGA  93 44
Francci3_2100 NONE
Francci3_2101 2468464 .. 2468497 + -21.1  -2.52464   CTAGTCCGCGTCCTG     CTGGTGCCTGGTTCC GCAT GGGGCCAGGCACCAG      TACGTTCAGGAAAGG  85 317
Francci3_2102 NONE
Francci3_2103 NONE
Francci3_2104 NONE
Francci3_2105 2471796 .. 2471818 +  -8.3  -2.66964   GGTCGTCGCCATGCC           CCCTGGCAC CCAAT GCGCCGGGG           TGGTATCGTCAATGA  51 136
Francci3_2106 NONE
Francci3_2107 2474555 .. 2474582 +  -8.5  -2.69964   CGGGTCTCGTACTGG       GCCT-CGAGCTGG CCAC CCAGC-CGCAGGC        TGATCTCCTTGGCGG  51 236
Francci3_2110 NONE
Francci3_2111 NONE
Francci3_2112 2479675 .. 2479688 +  -3.8  -3.48276   GTGCTGGAGATCCAC               CAGC ACGAGG GCTG                TTGTCTCGCCGCGCC  50 516
Francci3_2114 2480822 .. 2480836 +  -4.2  -2.86271   CCGCGCTCGGACTCC               TCGTTG TCG CGGCGA               TACTTCTGCTCACCG  42 98
Francci3_2115 NONE
Francci3_2116 NONE
Francci3_2117 NONE
Francci3_2118 2486583 .. 2486607 +  -2.8   -3.1372   GAACGCTCCGGCCAG         GTTCGTG-TCG ACCA CGGTCTCGAAC          TGTTCGTCGGACATC  44 472
Francci3_2123 2494129 .. 2494186 +    -9   -3.7829   CTCAGAATCTTTGAA GACAGGC-CCTCCCCGGGCGGTCCGTG TGGAT CACTGATCGTAAGGGGAGGAGGCGGTC TTTCATGGATGTGGT  67 156
Francci3_2124 NONE
Francci3_2125 2496945 .. 2496971 +  -9.3  -3.64703   GTTAAGGAATCGTAG         CCGCCGTCATC TGTTC GCCGACGGCGG         TTTCGCTGGCGAGCC  63 36
Francci3_2126 NONE
Francci3_2127 2498223 .. 2498241 +    -3  -4.63218   CCTCACGGCGCAAAC             CGGATGTG CGA CAGAGCCG             TTTTCTTGACACACC  71 71
Francci3_2128 2499038 .. 2499090 + -15.4  -2.71483   TGACGCAGGGCCGGC ACGCGGGCTGTTACCGGTCGCCCG CTTGC CGGGCAACCGGTATGCGCCTGCGC TGGTTAAGGGCGTGT  70 114
Francci3_2130 2500741 .. 2500755 +  -3.4  -3.01712   ACTGATCTGGAGGTT               CGGTGC GCG GCGCGG               TGTTGACAGCGGAGG  43 5
Francci3_2131 NONE
Francci3_2132 NONE
Francci3_2133 2502223 .. 2502265 +  -4.8  -3.04144   GCGCCGCCCCGCGAA CACCGGCTGGGCGGCGCCAGC GTAG GC-GGTGT-GCCC-GCTGGGG TATTCGGGGTGCGCC  46 49
Francci3_2135 2503725 .. 2503745 +  -3.1  -4.00756   CGGGGGACCTGGGTA            CGGTCGGTG GCC CCTGGACCG            TTATTTCCTCCCCTG  58 44
Francci3_2136 2505918 .. 2505928 +  -2.4  -3.29263   CTGTGACGGCCTTCG                 GGCC TTC GGGC                 TTGTCGCAGACCTGT  45 35
Francci3_2137 2506746 .. 2506757 +  -3.6  -3.88559   GGTCACGGACTGAGC                TCCG ACAC CGGG                 TTTATCCACATGATT  58 162
Francci3_2138 2507685 .. 2507707 + -13.5  -3.24188   GCTCGGTGATCTCCA           CGAGGATGC GTTCG GCATCCTCG           TTCATGATCATGTCC  70 451
Francci3_2140 2510029 .. 2510069 +    -6   -3.6608   TTAGTGCGACGTGTG GTGACTC-CGCCGCGGCGG ACCT TCGACCCGGTGCGAGTCCC  TTTCCCTCGGGTCGT  57 37
Francci3_2141 2511002 .. 2511033 +  -9.4  -3.36273   CCTGGGCCTGGACAT      CCCGGTCCG-GCG CATCCCC CGCTCGGACCAGG      TTCCTGTTCCCGCCA  59 137
Francci3_2142 NONE
Francci3_2143 2512269 .. 2512284 +  -3.2  -3.02043   GCAGCGGCTTGCCGT              GCGG ACAGGTAC CCGC               TCTTGGCACGGGCTT  43 60
Francci3_2144 NONE
Francci3_2145 2513639 .. 2513666 +  -2.6  -4.02817   CGCGTCGTCGACCTC        GCGGGAGA-AGCC GAA GGCGATCTCCTGG        TTGTTCTTGTCGACG  60 421
Francci3_2147 NONE
Francci3_2148 NONE
Francci3_2149 NONE
Francci3_2151 2520295 .. 2520324 + -10.7  -3.05844   TGGTGACGGCGCGCA       CGG-CCGCGTCGTC CTC GACGACGAGGATCG       TCTTCCCCTGCCCGC  62 237
Francci3_2155 NONE
Francci3_2156 NONE
Francci3_2157 2527929 .. 2527962 +  -7.9  -3.57144   CGGGACGGATCCCGC     GCTGGCCGCAGCCGC CCGC GCGGCGGTGGGCGCC      TTTCGCGATGCGCGC  60 96
Francci3_2160 2530384 .. 2530405 +  -7.2  -4.26076   GGTCCATGAGCAATG           CCGCCGGT GGCCTG ACAGGCGG            TTTTACTCGCCGTAA  76 482
Francci3_2162 2531776 .. 2531805 +  -9.3  -3.65199   GCCATGCGGTCCGCA       TTGGGCGTGTGTT CAGC GACACACGTCCGG        TTTCCGTAAGCGCTT  63 325
Francci3_2163 2533554 .. 2533577 +  -3.6   -3.8372   GTTGGACGATGGGAC          CGCGGGCGGC ATAA GCCGGCGGAG           TTATGTTGTTCCGCT  58 207
Francci3_2165 2536852 .. 2536866 +  -5.6  -2.64735   ACCGCGCCGACCGAT               CCGGCA CCT TACCGG               TACTCTACATAGAGT  42 82
Francci3_2166 NONE
Francci3_2167 2539441 .. 2539455 +    -2   -3.1544   GGGCTGAGGGGCCGG               TGCGTC TCT GACGAG               TTGAGTATGCTGTGA  43 34
Francci3_2168 NONE
Francci3_2169 2542089 .. 2542137 +  -8.8  -3.16881   CAGTGAGCTCGATCA GTGAGCTCGATCACCGAGCTCG ATTGG TGAGCTCGATCACCGAGCTCGA TTGGTGAGCTCGATC  56 35
Francci3_2170 2543556 .. 2543601 +  -4.5  -3.05384   CAGGGCCGGCGGCAC CGCCACGCGCAC-CTCGGCG TGCAGGT CGCCGGGCGGGCCGGTGGGG TTGGGTAGGCCGGCG  45 341
Francci3_2174 2548328 .. 2548347 +  -4.3  -3.35597   TTAAGGTGTTGCATG            TCGCGAGG ATGGG CCT-GCGA            TGTTTGCGGAGTCCG  47 175
Francci3_2175 2550286 .. 2550344 +  -9.7  -2.91276   GGTGTCAGCATGCGG -TGGCCCTCTGTGACGGGATGTTGACGAT CAG ATCTTCCTCGTCCCGT-ACAGAAGGCCAC CTTTATGGGGCGACA  57 296
Francci3_2178 2553373 .. 2553394 +  -8.7  -3.36327   GCGCCCGGCCAGGGT           CTCGAGCGCC GCA GGCG-TCGGG           TTCTGCGTCCGCTCC  58 460
Francci3_2181 NONE
Francci3_2182 2556643 .. 2556663 +  -6.7  -3.10641   CGTCCTTGTGATTGG            CCAACGCCC AAT GGCCGTAGG            TTAAGTGATCCCTTG  48 30
Francci3_2184 2558441 .. 2558453 +  -6.2  -3.53091   CGCCGGAGAAGAGCA                CCCG GCCGG CGGG                TTTAGCCCGGCCGGT  55 111
Francci3_2185 2559374 .. 2559404 +  -4.5  -3.06315   GATCAGCGCGCGCTT       GCGGGTCGCCGTG CGGGT CGCCGCGAGCCAC       TGTTCCCACTCTTCG  46 84
Francci3_2188 NONE
Francci3_2189 2564068 .. 2564095 +  -6.2  -3.05963   GTCGCGATCGCCTCG        ACGCCACGGACCG CGC CGGTC-GTGTCGC        TGTTCCCATGGACGT  49 447
Francci3_2192 NONE
Francci3_2193 2566263 .. 2566285 +  -6.8  -3.06162   CCACCGCCAGGTGAA           GCGGCCGCTG CTG CGGAGGCCGG           TCTTGGGGTCAGCTG  48 62
Francci3_2194 2566865 .. 2566878 +  -2.3  -3.79043   CGTTGGCTGGATGAT               CTCGG TTCC CTGGG                TTTGGGTTGATCGTG  53 44
Francci3_2195 NONE
Francci3_2196 2568624 .. 2568640 +  -6.5  -4.04295   CGCCTACATCCGCTG              GTAGCCG GTC CAGCTAC              TTTCGTTCTCCTTAG  66 176
Francci3_2197 2570607 .. 2570622 +  -4.6  -2.87132   AATGCCGGCGGTGAA              CGGCGT CGGT AAGCCG               TGTGTGGGAGAACCA  44 14
Francci3_2198 2571412 .. 2571445 +  -2.3  -3.96068   CGCCTCGATGGCTGG     CTGCCGGTCGTGGGAC GGG GTCC-ACGGGTAGCGG     TTGTTGTTGGCGTAG  57 438
Francci3_2200 2573264 .. 2573282 +  -6.7  -2.92175   CGGCGCCGGCCGCCG            CGTACGCC TGAA GGCG-ACG             TATCGTATCTTCGAG  48 409
Francci3_2202 2574711 .. 2574743 +  -2.5  -3.55622   TACATCGGCCCCCAC      CGCGGCGAGTCCG GAGGAGA TGGTCGCGTTGCG      TTTGGAGAGGTTGGC  50 179
Francci3_2203 2577449 .. 2577468 +    -5  -3.14132   GGATTGTTATTCCGT            CATCAACA TGTC TGTTGAGG             TTCATGGGCGGCGCC  47 238
Francci3_2207 2583114 .. 2583143 +  -9.9  -3.23692   GGTGACGGGTCTGGT       CACGCCGTTGATC GAGA GATCGCCGGCGAG        TTCGTACTCCTCGTC  59 352
Francci3_2209 2585395 .. 2585410 + -11.8  -3.53012   AGGGTATGAAGAGGG              CGGCCG ATGC CGGCCG               TTTGACCAGCCGCAG  69 483
Francci3_2212 2588863 .. 2588898 + -14.7  -3.14132   CATTCCACCCGCGTC    CCGACTACCGCCGGT CCCATC GCCGGCGATGGTCGG     TTCATCGCCAGCGGC  77 147
Francci3_2218 2594511 .. 2594521 +  -5.4  -3.36289   CCGGGTCAGAGCCGG                 TTGC GCA GCAA                 TTGCTTGCCCTCCTC  49 327
Francci3_2227 NONE
Francci3_2228 2601923 .. 2601940 +  -2.5  -2.61264   CGCTCGACCGGAGGA             GCGGCCG TGAT CGTGCGC              ATTCTGGGTGAGGGC  38 16
Francci3_2229 NONE
Francci3_2230 2603226 .. 2603248 +  -7.7  -2.75064   GCCCAGTTCGGTGAG           CCCGGGT AGTTCGGTG ACCCGGG           TAGTTCGGTGACCCG  49 17
Francci3_2231 2603914 .. 2603932 +  -6.6  -3.02144   CGGTCAGGATCGGTG             CGCATAGG CTG CCTGCGCG             TGTTCAAAGCGGTGC  48 59
Francci3_2234 NONE
Francci3_2235 NONE
Francci3_2236 2608057 .. 2608073 +  -6.5  -3.07816   CCCAGCCACCCCTAG              GAGTGGT GCA ACCACCC              TTCGCTGGCTGCAAA  48 255
Francci3_2237 NONE
Francci3_2238 NONE
Francci3_2239 NONE
Francci3_2240 2613731 .. 2613789 +  -6.6  -2.75844   GCAGGCCGCCCGGTA GGCGG-GCTGCCCGTTCAGGAGGTT-TC ATCCC GATGACCACCAGCACCGGCAGCGCCACC GTTTCCAGTCCCCAA  46 128
Francci3_2241 2614579 .. 2614629 +    -4  -3.01924   CCCTCGTCCGTTTCG CGTGGCCTGTGTCGGGCCTGGG-AAG CCG CTCGCCCTCGCCCG-C-CAGGC-ACG TCTTAGCAGAAGGTG  43 158
Francci3_2242 NONE
Francci3_2243 NONE
Francci3_2244 NONE
Francci3_2245 2620485 .. 2620502 +  -8.3  -3.14132   GGACAAGAAGGCGCT             GCGGGCC GGCT GGCCCGG              TTGGTGACGCCCAAA  56 1
Francci3_2246 NONE
Francci3_2247 2624869 .. 2624901 +  -8.9  -3.23216   TCGACGTAGCCGCGT      TGCAGCCGGCGCACG GTG CGCGCGTCGGCCGGG      TTCATACTGGTCAGG  56 306
Francci3_2250 2628063 .. 2628073 +  -8.2  -2.70932   GCCCACGACGGGCAG                 CCGG CTT CCGG                 TGGTTGAGCCCGCAC  52 8
Francci3_2251 2629205 .. 2629232 +    -9  -3.01712   GTCTTGCCCCCCTTG        GGGGGCAGCCTG TTCC CGGGCTGCGACC         TGTTCCCGGGACGCG  55 52
Francci3_2252 NONE
Francci3_2253 2631704 .. 2631717 +  -5.2  -2.85351   CGCGCTGACCAGGAG               GCGC CGTGCC GCGC                TCTGATGTCCAGGCC  44 7
Francci3_2254 NONE
Francci3_2255 NONE
Francci3_2256 2634794 .. 2634824 +  -3.9  -3.32022   GCTCGCCGGCGGCGA       CGATGATGTTCGG AGCCA TCGGACGTCGGCG       TTCATCTGTCCACAC  47 204
Francci3_2257 2636812 .. 2636827 +    -9  -3.30124   GGCGGCCTGGGTGCG              GCTGGA CAGC TCCAGC               TTCTCCAGGATGGCC  58 129
Francci3_2261 2642953 .. 2643004 + -10.1  -3.20078   GCGGGCGCCCGCGGG GCCGGCCGAACCGC--CTTGCCGGTC GGA GACCCGCAGGATGCGGC-CGGGCGGC TGTTCGTCTCCGCTG  59 288
Francci3_2263 NONE
Francci3_2264 2644461 .. 2644477 +  -5.7  -2.62184   GATGGTGTCGAGACC              GGGGCGG TAG CCGTCGC              TGGTGTCGACGGGGA  45 110
Francci3_2265 2645226 .. 2645241 +  -8.2  -2.78384   TCCCGGATCTGCGCG              CCGGGC TGCC GCCTGG               TCTGGTCGACGAAGG  51 425
Francci3_2270 2647872 .. 2647903 +   -13  -3.59262   TGGTTGTGCGGTAGG      GGTCGGGCGCGG GGTGGTTG CCGTGTCCGACC       TTTCGCCGTGTCCGC  74 59
Francci3_2275 2654221 .. 2654270 + -15.5  -3.15574   CGCGGCTGGTGCGGG CGCTGGCCGAGGCCGCGGGTGGC TGAG GCCGTGGACGGCCTCAGCCGGCG TGTTCGTCCGGTTGC  77 0
Francci3_2276 NONE
Francci3_2277 2658152 .. 2658196 +  -5.3  -3.14344   GGGTGGGGTCATGGC GGGGCTGCGCCGCCGGGCGGG GCG CCAACACGGAGGGGTTGTCCC TTCGTGCCGGACGTG  47 75
Francci3_2278 NONE
Francci3_2279 2661227 .. 2661251 +  -3.3  -2.65264   GAGATGGGCCAGGTA          GGCGCGCGGGG ACA CCACGCCGGTC          TCCTCTCACTCCTCC  40 103
Francci3_2280 NONE
Francci3_2281 NONE
Francci3_2283 2664673 .. 2664690 +  -6.3  -3.46602   GCTGCTGCGGTTGCC             GGTGCGGA TCG TCC-CACC             TTGTCATGTGACCCC  56 432
Francci3_2285 2665334 .. 2665350 + -13.7  -3.30771   TCATCCTCAGGGTGA              GCACCCG CGA CGGGTGC              TTGTCGAGGATGTCC  73 126
Francci3_2288 2669806 .. 2669820 +  -5.6   -4.2803   ACGGGAGTACTAGAT               CAGCAC CTG GCGCTG               TTTTCCGTTCCGATG  69 109
Francci3_2292 2672945 .. 2672986 +  -4.9  -4.03234   CGGCACCGGCACCGG CAGAGCCGGCCGC-GGCGGC TAC GGTGTCGGCGGCGAGCTCCG TTTCTGTGCCGCCGG  63 359
Francci3_2300 NONE
Francci3_2301 NONE
Francci3_2302 NONE
Francci3_2303 2684892 .. 2684932 + -12.6  -2.58544   TCCGTCCACGCCGGA TCC-CAGGCCG-GTCGGGTT CAC AGCCCGACGCGGCCGGAGGG GTTGTCGCGGTCGAA  62 150
Francci3_2306 2686641 .. 2686667 +  -4.5  -3.72027   ATCATCGGTCGACCA         TGATCATAGGT CGGCC ATCGATGATCA         TTATTGGTCGGAGGT  58 23
Francci3_2307 2686970 .. 2687005 +  -5.3  -2.52464   TTGCACCGCTGACGC   TCGTCCCCGAGGCCGCC TCAC GGCAGCC-CGGTG-CGG    TGGGTTGACGCGGCG  42 29
Francci3_2308 2688122 .. 2688133 +  -3.6   -3.2244   GGCCGGGTCCAGGGC                CGCG AGGG TGCG                 TTCGGTGTTCTGGTG  45 400
Francci3_2311 2689801 .. 2689826 +  -5.3  -3.01712   TGCCCTGACCCACGT         CGCATCCGTGC TCAC GCACCGGTCCG          TGTTGCCCGCCGGAC  46 33
Francci3_2313 2693005 .. 2693021 +  -5.7  -3.16055   AATGCTCCCGCGGGA              GGTGGGG GAA CCGCGCC              TTCCTCGCACATTTC  50 514
Francci3_2316 2695715 .. 2695754 +  -6.3   -3.5365   CCGTTACGTTCATAA CGCGGGCTCAGGCGGCGGT AGCC ACCGA-GCCAG-GCCAGCG  TTCTCTCGACTTTCC  57 280
Francci3_2318 2698368 .. 2698415 +  -7.4  -4.63218   GTAGTTCCGCTCGCT GGGATCTGTGCGGGGGCCGCCC GTAA GGGCGGTCCCCACCGCGATCGG TTTTCTTGCCCGGAC  81 37
Francci3_2320 2700522 .. 2700542 +  -3.9  -3.37796   TCGCGTCCTCCTGCC            CGACGATTA GCG TTAGCGTCG            TTGTGCCTGCTCAGG  47 200
Francci3_2328 2705799 .. 2705811 +  -4.8  -3.28924   CTGGTAGGCGCCCAC                GGTC GGGAA GACC                TTGTCGGCGCAGGTG  49 470
Francci3_2330 2707870 .. 2707887 +  -3.3  -3.39895   GCCCTGCGCCATTCG             GCGTAGG TCCT CCTGCGG              TTGGTTCATCCACAC  47 130
Francci3_2334 2710353 .. 2710368 +  -6.1  -3.64703   ATCTCGCGTAGCCAC              TCGCC CAGCTT GGCGA               TTTCGGTGGCCGACG  59 129
Francci3_2337 NONE
Francci3_2338 2713341 .. 2713355 +  -2.1  -3.21276   TCGGGATCGGCTGGT              CCTACG ACTC CG-AGG               TGTTCTCCGGGGACC  43 66
Francci3_2339 NONE
Francci3_2340 2715110 .. 2715123 +  -8.1  -3.57144   GCGCCGGGTGGTGGT               CAGCC GGGT GGCTG                TTTCCACGTGGCGAG  60 330
Francci3_2342 2716691 .. 2716742 +  -6.5  -3.44051   CGGCCCGCCGGCGGC GCGTGCC-ACCGTGAACGCCGCTGC GACC GTGGCGGCGGGCA-GGTAGGTACGG TTCTCCTCGTCGGCG  56 313
Francci3_2345 2719658 .. 2719679 +  -5.1  -3.29144   GCCGGTCGCCATCCT           CGGTCATGA CTCC TCCTGATCG            TTCTCGCCCGGGTCA  51 369
Francci3_2351 2726626 .. 2726653 +  -8.5  -2.85351   AGAAGTGCCGCATCG       TC-CCCGACCTGC CCGC GCAGG-CGGGCGA        TCTCGTGTGCCACGA  53 304
Francci3_2354 NONE
Francci3_2355 NONE
Francci3_2356 NONE
Francci3_2357 2733757 .. 2733781 +  -3.4  -3.65351   AGCGCATGTACTCTG          CGCGCGGCCT GCGCA AAGCGGCGTG          TTTCGGTGGGGGTCC  53 400
Francci3_2366 2741471 .. 2741491 +  -7.5  -3.43071   GTTGGCGCGGTTCCA            GGACTCGAC GAC GTTGAGGCC            TTCGTTGATCTCGCG  55 431
Francci3_2371 2749305 .. 2749316 +  -7.2  -3.01924   GATTGTCCAGGGCGG                CGCC TGTG GGCG                 TGTTCCCAGGGGGTG  52 294
Francci3_2372 2749969 .. 2749981 +  -5.5  -3.17763   TCATGACGCCGGACT                CAGTC ATT GGCTG                TTCGTAGCATATGGG  47 6
Francci3_2373 2751510 .. 2751556 +   -18  -3.42583   GTAGCAGACGCGCAA CGGC-CGCGG-GGCCGCCCACG GTGAA CGTGGGCGGGCGCCCCGTGCCG TTGTCGGTCTGTTCG  90 50
Francci3_2378 NONE
Francci3_2379 NONE
Francci3_2380 NONE
Francci3_2381 NONE
Francci3_2382 NONE
Francci3_2383 NONE
Francci3_2384 NONE
Francci3_2385 2761849 .. 2761885 + -19.5  -3.09516   CGTCCGCCTTCCCGA    GGTGGGAGCGGTCGG CATCTGC CCGACCACTCCCACC    TTCGGTCATAGCCGC  87 131
Francci3_2387 2764089 .. 2764106 +  -4.9  -3.14132   GGCGCGCAGCCGTTC             CAGGT-CA TGG TGCACCTG             TTCCTCCAGCCGGGA  47 370
Francci3_2390 2768994 .. 2769038 +  -9.2  -2.80816   CGCCCCGCACGGGTC GCCGCGGGC-CGTCGGC-ACCT CAC AGGCCGTCGGCGAGCTCGCGGA TCTGCTCGATGAGAC  52 186
Francci3_2393 2772719 .. 2772735 +  -3.5  -3.28924   CCCCGACGGCGAGAC              CGGTGCG TTC CGCCCAG              TTCTCCGCCGCGGTG  47 382
Francci3_2395 2774660 .. 2774689 +  -3.3  -3.18264   GGCGTGGGCGCGCAG       CGCCTCCAGCGGG ATGA CCTCCAGGGCGCG        TTCGTGCGTCGAGGC  45 124
Francci3_2399 2779032 .. 2779082 +  -3.8  -2.57132   TGTGCGGCATCCCCG CAGCTCGACGACGCTGCCCG-CG GGTGCG TGACGCGCGGCGTTGGCAAGCAG GTTGTCGACCGCCCG  39 424
Francci3_2402 2782386 .. 2782414 +  -7.4  -3.04792   CGTTTCGGAGTGGTT       CGTAGTCGA-CGG TGAC CCGGTCGACGGCG        TCTTGGACGTCGTCG  52 151
Francci3_2404 2785632 .. 2785676 +  -4.3  -3.05463   AACCCACCTGTTCAG CGCGCAGATGCGGAACTAT CATGCAC AGAGTTTCGTATCTGCGGA TTAGCTCAGCGACAT  43 190
Francci3_2405 2786770 .. 2786786 + -11.5  -3.35798   AGGCGTTGTATGAAC              CGCTCCC TTC GGGGGCG              TTGTGGCTGGCCGAT  66 237
Francci3_2406 NONE
Francci3_2407 2791573 .. 2791585 +  -4.7  -2.71681   GCCATGCCTGTCGAC                GGCCG AGT CGGGC                TACTTGGCGACCTTC  43 41
Francci3_2408 NONE
Francci3_2409 2796119 .. 2796140 + -10.1  -2.73994   GTGCCGCTGTTCTGA           CCCAGCTAC GCCA GTAGCGGGG            TGATGTTGGCCGGCT  56 26
Francci3_2420 2811639 .. 2811655 +  -2.2  -2.91144   ATGACAGCGCTCCGG              CCCG GCATGACAG CGGG              TGGTTTCGGGCATGC  40 54
Francci3_2421 NONE
Francci3_2422 NONE
Francci3_2423 NONE
Francci3_2424 2817680 .. 2817697 +  -6.9  -2.62184   TCGACCTCGCCAACC             GTGTCCG CCCG CGGACCC              TGGTATGAACGCCGG  45 0
Francci3_2425 2818997 .. 2819015 + -11.6  -3.06315   CGGGCTGCGACCCGC             CCGTCGGC GCG GCCGTCGG             TGTTCCCGGTGTTCC  63 286
Francci3_2428 NONE
Francci3_2429 NONE
Francci3_2430 2824710 .. 2824722 +  -6.2  -3.15861   AGCTCGTCGCCCGAG                GGGG AATCA CCCC                TTGATGGGAATCATC  50 9
Francci3_2431 2825566 .. 2825580 +  -5.7  -3.21276   CGCCCACCTGGTAGT               CCTTC GGGAG GAAGG               TGTTCTCCGCGCGGA  49 262
Francci3_2434 NONE
Francci3_2435 2830497 .. 2830507 +  -4.6  -2.67694   CCAGAGTCGACGCGG                 CCCG TAC TGGG                 TGATCTCGTGCTCGT  41 370
Francci3_2437 NONE
Francci3_2438 2834425 .. 2834438 +  -9.5  -3.06162   CTTCCCAGCCACCTG               CCCGC TTGC GCGGG                TCTTACGGTCGGCTC  59 310
Francci3_2439 2835390 .. 2835403 +  -4.5  -3.93782   GACATCGCAGGTGAG               CCG-CC AGC GGACGG               TTTCGTCTTCCGTGA  61 226
Francci3_2441 2836744 .. 2836756 +  -6.2  -3.14132   ACCGCCCAAGGACGA                CCGG CTCGA CCGG                TTCGTCAGCAACCCC  50 67
Francci3_2442 2837937 .. 2837968 +  -2.3  -3.37537   AAAAATTCCTGCTAC     GTGCCGGTGAGCTTG GCGC CGGGCTCGC-G-CAC      TTCCATTTTACGCTC  45 16
Francci3_2443 2838895 .. 2838907 +  -9.1  -3.14564   CAGCCGTCCAATGGT                GACCG AGA CGGTC                TTGGTGAAGGGGTCC  56 214
Francci3_2446 2843084 .. 2843096 +  -3.3  -3.54424   TACCGCCCTTCCCGA                GGTCG AAC CGAGC                TTTCCCGAGATCGAA  51 98
Francci3_2447 NONE
Francci3_2448 2845345 .. 2845376 +  -2.8    -4.258   CACTTCGGTGGGGCG      TTCCAGGTAGCCGT AGTG GCCGCAGCCCGGAA       TTTCTTCGTAGGTGG  64 195
Francci3_2467 2911720 .. 2911731 +  -7.2  -3.59979   GAAGGAGCCGATCGG                CGCG GTTG CGCG                 TTTCAGATGGGACCA  60 309
Francci3_2471 NONE
Francci3_2472 NONE
Francci3_2473 2918190 .. 2918208 +    -6  -3.05384   CCCCCTGACGTGCGC             TACTGTGG TGC TCACGGTA             TTAAGTGAACAGCAG  48 132
Francci3_2474 2919498 .. 2919530 +  -8.2  -2.71011   CGCTTGCGCCGCCGC      GCGGCACCCGCCCG CGTAA CCGGCGGGCGCTGA      TCCTTGGCGCCGCCT  52 97
Francci3_2475 2920703 .. 2920720 +  -5.5  -2.54896   CGGGATTGCGCGCGA             CC-GCGCT GGT GGCGCCGG             TGGGTTCGATCAGGC  42 53
Francci3_2480 2925346 .. 2925365 +  -4.2  -4.26076   GAGTTCGTCAACTGC            TAGCCTGG GCTC CCGGGATA             TTTTGATCCCGATGG  67 23
Francci3_2483 2929564 .. 2929585 +  -2.1  -3.14132   TCCCGCGACAGCCAG           CGGCCCG-CG CAT CGTCCGGACG           TTGCTCGCCACCAGG  44 328
Francci3_2496 2948033 .. 2948051 +  -4.5  -3.57792   GCCAGCTCGAACGGG            CCCGGCGC ACCG GC-TCGGG             TTTACGCGTCCATAC  51 297
Francci3_2501 NONE
Francci3_2510 2966571 .. 2966583 +  -6.9  -2.83964   AGACCGCCTTCCCGC                CGCCC ATG GGGTG                TGATGTTGTGTGATG  47 170
Francci3_2511 NONE
Francci3_2512 2969024 .. 2969076 +   -30  -2.53911   GACCCCCAGGCACAG AAGCGGGAGCCGGTGGCGG-CAGGA GTTC TCCAGGCCGCCACCGGCTCCCGCTG TCAGTTCGACGTTGA 100 50
Francci3_2527 NONE
Francci3_2528 2990770 .. 2990798 +  -8.8  -3.34344   GTCAGGGACGCCAGA        CCACTTCCACCC GTTCG GGGTCGAAGCGG        TTCGTTGGGCCGTCA  59 290
Francci3_2531 2994580 .. 2994609 +  -4.1  -4.24342   TGGAGGCGCACCCAT       TCGGCCGCTGTCAC CAC GTG-CTCCGGCCGC       TTTATTCGTAAGGGC  63 272
Francci3_2536 3000837 .. 3000875 +  -3.6   -2.8655   GACCTCCCGCCGGGT  GAAGACGCGCGGCCGTG ACCGCA CCCGGCCGC-CGCCACC   TCTGGTCTGGGTGCG  42 8
Francci3_2537 3002015 .. 3002032 +  -9.1  -3.55761   ACTTCGCCGTAGAGG             GCCGCGGC CCG GCC-CGGC             TTTCCCGCCTCGATG  61 278
Francci3_2542 NONE
Francci3_2543 NONE
Francci3_2544 3007542 .. 3007571 + -16.4  -3.52652   CGTTCACCCCGAAGA       GCCCGCCCCTCC AACGGC GTAGGGGCGGGC        TTCTCGTTCGGTCAG  84 161
Francci3_2546 3009909 .. 3009946 +  -5.6  -3.90744   GGTACGCACCGTCCT  CGTAGCCGGTGTTCTGGC GACG GCC-GAACAG-GGCTTCG   TTGTTTCGGAGCAAG  63 498
Francci3_2548 3010659 .. 3010675 +  -7.9   -4.0616   GAGGAAATGGCGGAG              GTGGCGC TAT GAGCCAC              TTTCTGCTTGGCGTC  69 14
Francci3_2549 NONE
Francci3_2550 3014712 .. 3014729 +  -9.8  -3.25823   TCCACCATCTGGAGG             GCGCGG GTGCCG CCGCGC              TTCGTCTCCCGCCAG  59 495
Francci3_2554 3017456 .. 3017483 +  -7.1  -3.28712   CCAGGATGACAGGAG       CCGT--GTGACGG GAGA CCGTCACGCACGG        TTCTGCGAGAGCCGG  55 41
Francci3_2555 NONE
Francci3_2556 3018779 .. 3018793 +  -5.6  -2.71011   GTCAGAGCTCGGTTG               CTCGGG TGA CACGAG               TCATTCCGCCGGGCT  43 379
Francci3_2558 NONE
Francci3_2559 3021182 .. 3021192 +  -5.4  -2.88663   CGAGCGGCCTCGCCG                 TCAG CGC CTGA                 TCTGTACAGGTCGCT  44 15
Francci3_2560 3022397 .. 3022433 +  -5.2  -3.54475   GGGCTCCAGTCCCTT   CTTCAGGTG-CAGCGAGG GGA TCTCGTAGTCACC-GAAG   TTCTGTGGTCGGAAC  53 419
Francci3_2562 3024229 .. 3024244 +    -4  -2.91276   TCCCGTTCAAGGAGG              CAGTGAC CGT GTC-CTG              GTTTGTCGACGACGC  42 72
Francci3_2563 3024890 .. 3024944 +  -8.9  -3.08679   GTGAGCCGCTCAGAG CACACGGTGCCGTAAACCGCGCGTC GAGCA GGCGCGCGGCATCCGGCCCCGACAG TCTTGCGTCGCCCGG  54 232
Francci3_2566 NONE
Francci3_2567 3027190 .. 3027225 +  -8.3  -2.82193   TGCCCGGTGCGGGCT   CGGC-AG-TGGCCACCG CGGC CGGCGGTCAACTCGCCG    TGTAGTCGGTGTAGT  52 330
Francci3_2572 3032186 .. 3032215 +  -5.6  -3.91716   GCCACTCTGCGTGAT       CAAGTGGGGCGG AACGTA CCATCCCACTCG        TTCTTTCCGAGATCG  60 505
Francci3_2575 3040738 .. 3040771 +  -5.2  -3.24747   CTCCGGCGCCCGGCG     CAGCGCCGACCGCGG GCCCG TC-CAGTCCGCGCTG     TTCCTGATCTGCGCC  49 391
Francci3_2578 3044679 .. 3044722 +  -5.8  -3.55444   TTCTGGCCGGTCACC CTGGCCGTCTGGCTGGCGCGT CGG ATGCCCCCGCCT-ACGGTCCG TTTCGAACGTGACCA  57 316
Francci3_2579 NONE
Francci3_2580 3046161 .. 3046194 +  -3.8  -4.03234   GCCCACACGCGAGCG     GAAGG-AGCCGGACG GCCCG CGTTCGCCTGCCATC     TTTCTCTGCCGCGCG  60 236
Francci3_2581 3046915 .. 3046928 +  -5.9  -3.61244   GTTGGTGGTGAACGA               GCCGT CCCG GCGGC                TTCCTTTCTCGGCTA  57 240
Francci3_2583 3048683 .. 3048698 + -10.4  -3.03124   GCACCATCAAGTCCA              CCCCAC GCCC GTGGGG               TGTTCCGCCCTCGGC  59 67
Francci3_2584 NONE
Francci3_2585 NONE
Francci3_2586 NONE
Francci3_2587 NONE
Francci3_2588 3052638 .. 3052652 +    -7  -2.91912   GGGTAGCCGGGCCCG               GCGGCC GAT GTCCGC               TGTCTCGCTCGCTAC  50 35
Francci3_2593 3060291 .. 3060309 +  -4.5  -2.79677   CCGGAACGAGCCCTC            GGC-CCGG AGCG TCGGTGCC             TCATATGTTGCTTTC  43 45
Francci3_2595 3063046 .. 3063076 +  -3.9  -3.87815   GTGGGCCGCGGCGGC      G-CCCGTCTCGCCCT CGT AGGGCTCG-CGGGTC      TTTGTAGGGGTCCCA  58 292
Francci3_2596 3064534 .. 3064565 +  -3.6  -3.65351   GTTGAGGAGGGTCAG      TAGCCGGTCCGC GGTGGTGG GCAGGTCGGCTG       TTTCGGTGAGGATGC  53 120
Francci3_2614 3086392 .. 3086438 +  -7.1  -2.78816   GAGGTCGACAAGCCC GCGGCC-GGCGGCGGT-CCGGGC CCC GGACGGTGCCGCGGCTAGGCTGC TCTGATGCCACGTCA  49 198
Francci3_2615 3089618 .. 3089640 +  -4.6  -3.31263   CGCGTCTCGCGGCGG           GTCCCCCGAC GAC GCCGGCGGCC           TTGTGCCCCTCCAGT  49 409
Francci3_2617 3091654 .. 3091664 +  -2.4  -3.01712   CCCGCGCCATCCTCA                 ACGC GCG GCGA                 TGTTGGCGGGCCAGC  41 178
Francci3_2618 3092378 .. 3092398 +  -5.3  -2.54801   GTTGCGACCTATATC            GCCGTGG CCATGAT CCTCGGC            ATCTATTTCGCGCTG  42 74
Francci3_2619 3093079 .. 3093101 +  -3.3  -3.28712   GTCGGTCCCTGCCCG           CGAGCACGA CCGCA TCGATCTCG           TTCTGCCCACCCGCG  47 397
Francci3_2624 3099068 .. 3099078 +  -6.8  -3.21276   ACCAGCCTTCCAACC                 CGTC AGC GACG                 TCTTCTGCCGACAGC  50 40
Francci3_2631 NONE
Francci3_2634 3109467 .. 3109481 +  -5.6  -2.71364   AGCGACGGCGAGATG               CCGATC ATC GTTCGG               TCGTTGGGGAGATCG  43 222
Francci3_2635 NONE
Francci3_2636 3113526 .. 3113544 +  -3.7  -3.01712   CCCCTCCGACGCCGT             TCGGGGG ACCTA CGCCCGG             TCTTCGCCCCCAAAA  43 58
Francci3_2639 NONE
Francci3_2640 3116373 .. 3116398 +  -9.7  -3.15579   TGTCCTCGTCGGCGC         CACGGCGGAACG GCA CGTTC-GCCGAG         TTCGTGACCGGTTCG  59 200
Francci3_2646 3123802 .. 3123815 +  -3.7  -3.48276   GGCGACTGCGGCCAC               CCGAC GGAA GGCGG                TTCTCTGACAGGAGG  49 69
Francci3_2647 3126155 .. 3126169 +  -7.8  -3.72576   CGCCAGGGGGATCAG               CAGCGC GAC GTGCTG               TTTGGTCGCCAGGGC  64 472
Francci3_2649 3129138 .. 3129153 +  -7.5  -3.03124   GGCCGGCCGGCATGG              CCGGG GACGTA CCCGG               TATTACCGGGTACGG  52 194
Francci3_2650 NONE
Francci3_2651 3132407 .. 3132423 +  -3.5  -2.62184   CGCGCGTCGGTGGAT              GGCGCGC TGG GCCCGCA              TCATCTCGCGAGCGC  40 67
Francci3_2652 3132994 .. 3133007 +  -3.7  -2.78384   CCGGAACCAGTGATC               GCTCC AATG GGCGC                TGTCATCGGCCCGCA  40 241
Francci3_2661 3142524 .. 3142553 + -12.8  -2.62616   CATGACGAGGGTCCG       CGGCGGCGCGGCG AGGAC CGC-GCGCCGGCG       TAATCTCGCAGGTAC  62 57
Francci3_2662 NONE
Francci3_2663 NONE
Francci3_2664 NONE
Francci3_2665 3146091 .. 3146113 +    -9  -2.62184   AGGCCCGTAAGGCCC           GGCGGCCAGC CCC GCTGCCCGCG           TGGTGTCCCCGGCCC  51 50
Francci3_2669 3152079 .. 3152090 +  -2.2  -3.91897   GACGTTCTCGGCGAG                CCGT CACA ATGG                 TTTCTCGGTGACGAG  56 39
Francci3_2671 3154567 .. 3154580 +  -8.1  -2.73364   ACGCGAGCCGTTCCG               CGAGC TCGT GCTCG                TCCTTCCACTGCCAG  49 266
Francci3_2678 NONE
Francci3_2679 3166975 .. 3166989 +   -10  -3.02263   ACACCCCCCACCCGG               CGTCGA GGA TCGACG               TGTTAAGCCCAGTCT  57 453
Francci3_2686 NONE
Francci3_2687 NONE
Francci3_2688 NONE
Francci3_2689 NONE
Francci3_2690 NONE
Francci3_2691 3179088 .. 3179103 +  -2.4  -3.21276   TCCAGAAGGCCAAAG              CTGAGC GCGA GCCCGG               TCTTGTCGGCAAAGA  43 22
Francci3_2692 NONE
Francci3_2693 NONE
Francci3_2694 3181292 .. 3181304 +  -9.1  -3.05384   ATATAGTCAACTGCC                TCGCC CGG GGCGA                TTCCGTCGAGCACGG  54 210
Francci3_2696 3182813 .. 3182840 +  -4.7  -3.66999   CGCAACGTCCGGCGG        CGGTCCGTCCC CCCTGT GCTGCGGACCG         TTTCCCTCCATGCGT  54 461
Francci3_2702 NONE
Francci3_2703 3187837 .. 3187865 +  -3.6  -3.48276   TGTGAGGGTGGGTTC        CGGCGCCGGCGG AAACG CCACCGATGACG        TTCTGTGACAGCCGG  49 220
Francci3_2704 3189785 .. 3189807 +  -7.6  -3.15861   CGAAGGAGACCATCC           GGTCGACGTC GAA GACGTAGTCC           TTGGTGCGGCTGGTC  54 493
Francci3_2712 3198956 .. 3198972 +    -5  -2.89267   AGCTCCAGCGCGTCT              GCCAGC ACGCG GCGGGC              TCTGCTCTCATTGGG  44 261
Francci3_2714 3200109 .. 3200119 +  -6.8  -3.42354   AGCGTGTCTGACGCC                 CACC CGA GGTG                 TTCTGGATTGGCGTC  55 450
Francci3_2715 3201804 .. 3201860 + -19.5  -3.53444   CCTGATTCCTGCTGT C-ACGACGGTCCCGTCGCGCGTCC CCCCGTGACC GGGCGCGCGGCGGGACCGTTGCCG TTTCCGGGGCCATCG 100 36
Francci3_2716 3202652 .. 3202686 + -14.3  -3.06796   AGCACCGCCGCTCGC    CCCG-GGCAAGGTCCG AGTC CGGGCCTTGCGGCGGG     TTCGGTCCGGTCCGG  69 64
Francci3_2717 NONE
Francci3_2718 3204326 .. 3204368 +  -2.7  -3.97834   CGGTGAACGTCTTGG TCCAGCCTC-CGA-AGCTTTC GTC GAAGGCGATCGCGACGCTGGC TTTCTCCTCGCGTTC  58 191
Francci3_2720 3206322 .. 3206361 + -12.8  -2.67209   GCCGCGCGTCCAGCT  CCGGCCGTACCGGACGC GCAGGTG GCG-CCGGTCCTGCCGG  TGGTGTCGGTTCCTC  62 262
Francci3_2724 NONE
Francci3_2725 3210524 .. 3210558 +  -9.2  -3.67976   ATTCCCCGCAGCAGA    CCCCTCCCCG-CCCG TTCTCC CGTGACTGGGAGGGG     TTTCGCGTTCATGGC  67 224
Francci3_2732 3222547 .. 3222561 +  -2.1  -4.42619   GGATATCAGCGCCCT              GC-CAG TCAA CTGAGC               TTTTGTAGGGTCTTG  68 13
Francci3_2733 NONE
Francci3_2734 NONE
Francci3_2735 3224517 .. 3224534 +  -6.3  -3.07443   ACGGATCGCCCGTGC             TCTCAGG GTGC CTTGAGA              TTGGCTCCGGTATCG  48 10
Francci3_2737 3226071 .. 3226093 +    -9  -3.09015   TGAGACGAGATAGTC           CAGCACGGGC ATC GCCCGGCCTG           TTGCCTCGATATCCG  54 245
Francci3_2748 NONE
Francci3_2749 3241100 .. 3241147 +  -4.7  -3.53224   CACGATCGGGTGAAA CGGCGAGA-C-GCGGTTCGGCGGC CAG GCGACCGC-CCGCAGATCGCGCCG TTTGAAGGGGGCGTG  51 254
Francci3_2752 3244120 .. 3244139 +  -6.4  -4.55295   GCAGCACATCCGGCG            TCAGTGGC GCTG GCCAGTGA             TTTCTTTCTGGCCAG  78 204
Francci3_2753 3244966 .. 3244976 +  -2.4  -3.52906   CTCGGCGTGCCGACC                 GGTC ACA GCCC                 TCTTTGTCAGGCTGG  47 166
Francci3_2754 NONE
Francci3_2755 NONE
Francci3_2756 3248972 .. 3248986 +  -7.1  -3.01712   GGTAGTTGGTGACGG               CCGTC GCGTA GACGG               TGTTGAGCAACGCGG  49 289
Francci3_2759 NONE
Francci3_2760 3253933 .. 3253955 +  -7.7  -3.14211   AGGTAGCGGCGCGGC          CCGTGGTCGG GGAA CCGG-CACGG           TTCGTCCGGCGAGAT  53 35
Francci3_2763 3257635 .. 3257645 +  -2.4  -3.14931   ATGGACACGTCGAGC                 GCGG ATA CCGG                 TTCGTCGCAGATCAG  44 268
Francci3_2772 3269915 .. 3269958 +  -3.3  -2.54794   TACGGCTCATGATGA CCTC-GT-C-GATGAGGCCG TACTCCT CGGCCTCATCGGCACTGAAG ATCTTATCGCGTTCG  39 55
Francci3_2781 3276143 .. 3276159 +  -6.5  -3.17212   TCGACAGCAGTCCGA              CGATCAC GCT GAGATCG              TTGCTCCGGTCATAA  51 475
Francci3_2783 3277484 .. 3277494 +  -2.4  -3.55444   CGCGCCGTGCACCCG                 GCCG AAC CCGC                 TTTCGCCGCTGCCCC  50 219
Francci3_2786 3281136 .. 3281166 +  -5.9  -3.28924   CTACACCCTGGAGAT       CGACCGGGCCGGG GAGCA CGCGGTGCGGACG       TTCTCCGAGCCGGTG  52 357
Francci3_2788 NONE
Francci3_2789 3285417 .. 3285436 +    -7  -2.72344   GCCGCGTGCTCCGAC            CGGGCCGG TGGC TCGACCCG             TCGTTCCACGTGGCA  46 433
Francci3_2792 NONE
Francci3_2793 3288528 .. 3288540 +  -6.3  -3.68988   CGTCGCGGGAGGACG                TCAAC ATT GTTGA                TTATCTTGGATCGGA  61 126
Francci3_2794 NONE
Francci3_2795 3291967 .. 3291979 +  -4.7  -3.57144   CTCTGCGGAACCGAC                GGGCG GCG CGCCG                TTTCCAGGTCCACCC  51 211
Francci3_2798 3296383 .. 3296408 +  -4.5  -3.29511   ACGACACGATCAGTC         ATGCGGCCTGG AGGT CCGGGACGCGG          TTCTGGAGGGCTGCG  49 155
Francci3_2802 3301158 .. 3301171 +  -5.2  -2.83522   CCTTCCATGCGGAGA               CGGC AGCCCC GCCG                GTTTCGTAGCCGCGT  44 3
Francci3_2803 3303071 .. 3303122 + -12.4  -2.82623   CTTACCGTCGAAGCC CATCTCGCGGCCCTGGCGGCATTC CGCCGC GAA-GCCGTCGGCGTCGCG-GATG TCGTTGTAGACACCG  63 459
Francci3_2806 NONE
Francci3_2807 3307259 .. 3307288 +  -2.7  -3.31792   GTGTGCAGGTAGAAG       TCGGTGTGCTGGC TGGC GCCGTCGTACTGG        TTCTCCCAGTCGTCG  45 510
Francci3_2810 3309716 .. 3309743 +  -2.5  -2.78679   GCTTCGACCACCCGA        TCCTCGACCAC CCGATC GTGGGCGCGGC         ATTTCGGTGGGACGC  39 55
Francci3_2811 3312408 .. 3312445 +  -8.9  -3.23216   CGTACCTGCTGCTGC   GCTCGCTGATCGGCCCC ATGA GTGACCGGCCAGCGCGC    TTCGTCGTGGTCGGC  56 136
Francci3_2812 3312785 .. 3312808 +    -8  -2.80195   ACAACCATCGGGGCT          CGGGCACCAG GGCT CGGGTGCGCG           TCATTCATCATGAAT  49 40
Francci3_2827 3330302 .. 3330336 +  -7.7  -3.28712   CCGCCACCAGCACCG     GATCGAGGCCGCCGG GGGTG CCGTCCGGCTCGGTC     TTCTCCAGCCGGAAC  55 97
Francci3_2830 NONE
Francci3_2831 3335529 .. 3335573 +  -4.8  -2.87564   ACTCTGACGGCACGG CGCGGCACGTTGACGGCACGG CACC CCGGCCCGTCACCTTGA-GCG TGTATGAACCGCTGC  44 94
Francci3_2832 3336586 .. 3336609 +  -7.4  -2.61274   GCTACGAAAGCGTCC          CACCGGC-AAG GCG CTTGGCCGGAG          ATTCGTTGCGGTAAG  48 75
Francci3_2833 NONE
Francci3_2834 NONE
Francci3_2835 NONE
Francci3_2836 NONE
Francci3_2837 3342392 .. 3342412 +  -2.3  -3.85698   TTCGCTGACAACTGA            CCCGGACCC TCG GCGACCGGA            TTTCTCGACACACCC  56 26
Francci3_2838 3343274 .. 3343328 +  -8.8  -3.53012   ACGCGTTCGTGCGCT CCGGCCTGCGCTGACCGCGCTGACCG CTC CGGCCTACGCTGACCGCGCGGCCCCG TTTCCCGGCGGCAGC  61 12
Francci3_2841 3349107 .. 3349126 +  -3.4  -2.57132   GAGGGCGTGCTGGTC            GCCGGGAG GTGG CTCCGTGC             CTTGTGCGCGCCGAA  39 421
Francci3_2845 3357512 .. 3357539 +   -12  -3.28712   GACGGAGTCGGGAAC        CTCCCGTGGGTCG TCG CGGCCCGCGG-AG        TTGTGGACCCAGCCG  67 183
Francci3_2861 3373423 .. 3373454 + -13.6  -2.99319   CGGCGACGAGGGCGA      CCGGTTCGCCCCGT CCGG GCGGGGCATACCGG       TGTCTGTGACCCATT  69 121
Francci3_2862 NONE
Francci3_2863 NONE
Francci3_2864 3376854 .. 3376866 +  -4.7  -2.88544   CCCGAGACGTACAGC                CGCAG GAT CGGCG                TCTCTCACACTCCGC  44 42
Francci3_2865 3378791 .. 3378814 +  -3.6  -3.53012   GTCCCGCCCCGGCCG          CGGGCTCCGG CCGA CCGGCCCCGG           TTTCGACCGGGCCGG  49 79
Francci3_2866 NONE
Francci3_2867 NONE
Francci3_2868 3381979 .. 3382022 +  -7.2  -2.57211   CCGGAATCCCGCCCG CTCAAGCAGCGGGTGCGCCG CTGA CGGTGGAGCGGCTGCGGGAG GTTCTCGGCGCCCCT  48 2
Francci3_2869 3382258 .. 3382269 +  -2.2  -2.71712   CAACACCCGACACCG                TTGC GGCA GCAG                 GTTTCCGGGGGACGA  39 102
Francci3_2870 3384183 .. 3384200 +  -8.4  -2.73364   GTGGGCAGGCCGGAC             GGTGCC CGCGTC GGCACC              TCGTTCCGGTAGACG  51 445
Francci3_2874 NONE
Francci3_2875 3393559 .. 3393615 +  -7.8  -3.41051   ACAGAGGGTTGTACC GG-GTCCGGCACGTTCTGGTAATGCGGC CCG GCCGCCGTACCCGT-CGCGCCGCACGCC TTCTGATGAACATGC  55 403
Francci3_2881 NONE
Francci3_2882 3398680 .. 3398690 +  -4.6  -3.72576   GTCTGGAGCAAGCGG                 CCTG GGC CGGG                 TTTCCTCGGCGAGAC  58 67
Francci3_2883 3399415 .. 3399443 +  -7.3  -3.53563   GCCATGGTGGGGGTG        TGCCAGTAGCCCG AGA CGGCCTGGTGGCG        TTTCGGGAGGCGTAT  58 250
Francci3_2888 3404651 .. 3404671 +  -6.7  -3.55622   CAATGGCCTGCGTCA            GCGCCGAGG CGG CCTCGCCGG            TTTGGCCCAGTTCCA  56 306
Francci3_2890 NONE
Francci3_2891 NONE
Francci3_2892 NONE
Francci3_2893 NONE
Francci3_2894 3410364 .. 3410377 +  -3.7  -3.67976   GCTCGTTGGTATAGA               CCGAG ACGG CACGG                TTTGGCATTCATGGA  55 335
Francci3_2900 3415585 .. 3415599 +  -5.6   -3.1211   GCGGGAGTCTCAGCG               CCTGGC GAC GGCAGG               TTCGATCATCTCCTC  47 145
Francci3_2901 NONE
Francci3_2905 3421952 .. 3421978 +  -6.4  -2.62184   CCAGCGCCATCCGGA         CCCGCTGTTTCG GGT CGAGGCCCCGGG         TGCTGTGCAGCGAGC  45 192
Francci3_2907 3423389 .. 3423402 +  -9.5   -2.8294   AGCTGGAGCACCTGG               GCCGC CGCC GCGGC                TGGTTCTGAGCGCTC  57 3
Francci3_2908 3424103 .. 3424132 +  -7.8  -2.79183   GCAGGTAACGGCAGT      C-GACGCCGCGAGC GAGG GC-CGCGGCGACCG       TCTGCTCCGCCTCGA  49 233
Francci3_2912 3431706 .. 3431751 +  -4.7  -2.74012   AGGCGTTCCGAAGTT GCCGTTGGCGTCCTGGATGCCG CCCTC CGGC--CCAGG-TGCGACCGGC TGGTTGAAGTCATCC  43 100
Francci3_2913 3433782 .. 3433804 +    -4  -3.40403   CTCTTCGGGAAAAGC           TCGTGCGG GAAATGG CCGCGCGC           TTCTCATCCAGACAG  49 73
Francci3_2914 NONE
Francci3_2916 NONE
Francci3_2921 3443511 .. 3443556 +  -8.8   -3.3782   GTCGGTCTCATCGGC TCC-GGGGCCGGCCGGGACCG CGAAA CGGCCCCGGCCGGTGGGAGGA TTCGTTCCCTCAGTA  59 284
Francci3_2924 3445360 .. 3445406 + -21.4  -2.64726   ACGGTCCGCGCTGAT GCTGCGCCGGGCGGCGGACCGG TGA TCGGGCAGCTGCCCGGCCCGGC GTTGCTGTTCTGCCC  85 1
Francci3_2925 3446726 .. 3446767 +  -8.5  -3.85698   GACGCGGCACTCGAT CGCGACGCCGCGCGGGACG ACCG CGTCCTGGGTGAGGTCGAG  TTTCTCCCCCGCGGC  67 438
Francci3_2935 3465849 .. 3465898 +  -5.3  -3.05463   AAAGCCCGTAACCAC GGCTC-TCCCTCGCCCGGGCCGGG CAT CCCGGCCCGGGCGTCCTCCGCGAC TTCACTGGAAGAAGT  46 110
Francci3_2936 3467176 .. 3467186 +  -3.2  -3.25823   TCACCACGGTTGACA                 GACG GCT TGTC                 TTCGTCTCGAAGACA  47 212
Francci3_2937 3468253 .. 3468270 +  -7.7  -3.71848   GGCGGAGACTCCGGC             CGCCA-GG TGG CCATGGCG             TTGTTGATCGGAAGG  61 467
Francci3_2940 3474023 .. 3474051 +  -3.6  -3.48276   TGTGAGGGTGGGTTC        CGGCGCCGGCGG AAACG CCACCGATGACG        TTCTGTGACAGCCGG  49 129
Francci3_2941 3475561 .. 3475576 +  -4.6  -3.57263   CCTCACGGCCGCCTA              CGGGGT ACAC GCTCCG               TTTACAGATGACACT  54 83
Francci3_2942 3476560 .. 3476601 +    -6  -2.64155   GGTGCTTCCGGCTCA CC-T-GGTCGGGGGAC-GTTA ACC TGACCGTCCCCCTACCGAAGG TCCCTTTCGGCCACC  45 91
Francci3_2943 3477401 .. 3477427 + -21.6  -3.24289   GCCTCGGCCCGTGGC         CTGCCCGCGCCG CCC TGGCGCGGGCAG         TTCCCTCTTTGCCGT  93 94
Francci3_2944 3479214 .. 3479242 + -11.7  -3.71917   GGGTCTCGGAGTCCA        GGGTTCCGGAGTC CAG GGTTCCGGAGTCC        TTTGGCATTTCCCAT  74 40
Francci3_2945 3480360 .. 3480404 +  -9.1  -3.92324   CGCGATCTAACGCGA TCTGATCCGGTCTGACCTGGT CTG ACCTGGTCTGACCTGGTCTGC TTTGATCTTGCCCGC  70 90
Francci3_2946 NONE
Francci3_2947 NONE
Francci3_2948 3483523 .. 3483538 +  -4.6  -2.70932   GTCCGATGATGCTGC              TCGGCC TCTT GGCAGA               TGGTTCACCAGGCCG  43 69
Francci3_2950 NONE
Francci3_2951 NONE
Francci3_2952 NONE
Francci3_2953 NONE
Francci3_2954 NONE
Francci3_2955 NONE
Francci3_2956 NONE
Francci3_2957 3507934 .. 3507952 +  -2.3   -2.8294   CAGGGCGACCAGCAC             GGTCGGC TCGTC GGCGATC             TCGTTGTAGACCGTG  39 374
Francci3_2960 3509496 .. 3509509 +  -8.1   -2.9914   GCGATCAGCGGCGGT               GACCG GCGG CGGTC                TGTGTCTGAGACGTG  52 108
Francci3_2962 NONE
Francci3_2963 3511433 .. 3511460 +  -9.8  -3.57144   GCTCGCCCTTCAGGT        GGCGCAAGCTTC CTGA GAAGCTGACGCC         TTTAGGCGTCAGAGG  67 10
Francci3_2964 3511962 .. 3511981 + -16.4  -2.57211   GGGGAAGTGACTCCT            CCGCCGGC TAAA GCCGGCGG             CTTCTCAAGCCGCCT  73 152
Francci3_2966 3513194 .. 3513214 +  -3.2  -3.55622   TGGTCAGTTGCCGCG           TC-CCGACC GGGC GGACGGTGA            TTTCAGGGCCTTCGA  51 5
Francci3_2967 NONE
Francci3_2968 3514242 .. 3514260 +  -5.8  -3.14344   GGCGACGACCAGGTC             CGCGAACG AGG CGGGCGCG             TTGATCAGCAGGGTG  49 192
Francci3_2971 NONE
Francci3_2972 NONE
Francci3_2973 NONE
Francci3_2974 3518291 .. 3518326 +  -2.6  -2.87051   CCATTGCTGACGCCG    CCCGGTCGATGTCGT GATCGAA ATGTCAT-GATCGGG    ATTTCATGATCGAAA  40 9
Francci3_2975 3519245 .. 3519271 +  -2.3  -2.65656   ATCTTTGCTCGTATT        G-CTCC-CGGG GGGGAGA CCCGAGGAGGC        CTTATGGGTTCGGTT  38 72
Francci3_2976 3520463 .. 3520478 +  -4.6  -3.14344   GGCGCCGATGACGGC              CGAACG CGCC CGTGCG               TTCCTCGGCCCCCTC  47 209
Francci3_2979 3522848 .. 3522890 +  -2.7  -4.08767   TCGGCTGAATCGAAC TGTAGAGGGTTGG-GCACGC TCTG GAGACCGTCAACCTTCTACA TTTTCGACGGATCGA  58 33
Francci3_2981 NONE
Francci3_2982 3533324 .. 3533373 +  -5.7  -2.72991   GGTGGGCGATGACCA GCAG-TGCCCGCTCG-GCGGCGA TCCGGC TCATCGCGCGAGTGAGCGCCTGC TCGTTGACGCTGTCC  44 304
Francci3_2989 3540423 .. 3540441 + -11.6  -3.53811   TTAGCTGTCGGGTTC             GGGCCGGG AAG CCCGGCCG             TTTCCGCGGCGTGCG  71 81
Francci3_2993 3546773 .. 3546816 +  -7.2  -3.08679   CGTCGGCCGCTGACA CCGGCAGC-CGCTGACACCGG CAG CCGCTGACACCGCGCCCCCGG TCTTGCCTGACGACG  52 28
Francci3_2994 3547504 .. 3547543 + -19.5  -3.21099   CCCGCGGCGCGCCCC TGCC--CGTTCTGCCCCGC CGCG GCGGGGCAGAACGGTGGCA  TTCATCCTAGAACGA  90 54
Francci3_2995 3548710 .. 3548723 +  -3.1  -3.25942   CTCGACCAACGGCGT               CC-TGC GCG GCATGG               TTGGTATGCGACGAT  45 73
Francci3_2996 3550252 .. 3550266 +  -6.4  -3.28712   GCGACGGTCGATCCG               CCGTCA TTG TGATGG               TTGTGACGAGGGAGA  52 132
Francci3_2997 3551638 .. 3551664 +  -7.2  -3.01791   GGCATGCCTGCGTGT         CCGGGCCGCT CAGCCGC AGCGCCTCGG         TGTTCCCCGGCGGGT  52 184
Francci3_2999 NONE
Francci3_3000 3555237 .. 3555250 +  -3.8  -4.45517   ACCTTGCCTATCCAG               GCCT ATCCAG AGGC                TTTTGTGCCTGATTT  70 77
Francci3_3002 3559015 .. 3559040 +  -7.5  -2.57211   ACGGGTCCCACGCCG         GCCGTCAGGCT CGCG AGCTTGGCGAC          GTTCTCCCCGACCGT  48 241
Francci3_3018 NONE
Francci3_3028 3595619 .. 3595662 + -12.2  -2.67992   CGACGGCGGAATCGC GGTGGCACC-CGCGGGGCCGG CGG CCGGACGCGCCCGGCGCCGCC TACTGTCATGCTATG  62 63
Francci3_3029 NONE
Francci3_3030 3598305 .. 3598318 +  -3.1  -3.10622   GGTCCGTAACCACAA               TGCGCC CCG GGC-CA               GTTATTTTCGAACTG  41 114
Francci3_3031 3599232 .. 3599273 +  -3.5  -3.21395   CGCCGAGGTCTGACC TCG-GCAGGCGGCACCCGTG GGA CGCAGGTGCCGTCGGGACAA TCTTCTACGAAGAGT  45 137
Francci3_3032 3600023 .. 3600036 +  -8.1  -2.66272   GCCCCGGCGAATACC               CGAGG TCAC CCTCG                TCAGTTTCCGTAGGC  48 281
Francci3_3035 3602566 .. 3602580 +    -7  -2.78596   CCATGGACCGTCGGC               ACCGGC GCC GCCGGG               TCTGGTAGGCGGCTA  49 126
Francci3_3039 3608768 .. 3608800 +  -8.9   -3.1478   GCACATCCGGGCTCG      GCCCGGCATCGCCGG TAC CCGGCGAAGCAGGCA      TCTTGCTCGGGTCAT  56 383
Francci3_3041 3610014 .. 3610044 +    -3  -2.90194   GACTCGGCCCAGCTG       AAGCGGCCCGCGAG CAC CTCCTGCGCCGCCG       TGTAGTTGCGGGCGT  42 209
Francci3_3043 3613659 .. 3613677 +  -8.1  -3.14564   GCAGTACAACCGGGC            CG-CGCCG TAGC CGGCGACG             TTGGTGCCCCAGTGC  54 495
Francci3_3050 NONE
Francci3_3051 3618416 .. 3618430 +  -4.2  -3.53091   CCGTGGCCTGGCGGA               GCGTGT CGA ACAGGC               TTTACGCGGCCGGGT  51 237
Francci3_3054 3621319 .. 3621329 +  -2.4  -2.62184   CCACTCCTGGGCGAC                 GCTC AAC GTGC                 TGGTCTGGACGAGAC  38 332
Francci3_3057 3625998 .. 3626011 +  -5.2   -3.9941   GCGTCCGATCTCGGC               CCCG CGGCCT CGGG                TTTCATTCTCCGGGC  63 483
Francci3_3058 NONE
Francci3_3061 3631506 .. 3631523 +  -2.5  -3.28712   GAGGCGCCGGAACAC             CCGGCCG AGGT CGTCAGG              TTCTGAGAACGGCGG  45 2
Francci3_3062 3633708 .. 3633730 +  -5.5  -3.41878   CGCCCATGCCGCCCG           GTTCATCCG GACCG CGGAAGGAC           TTCTCAGTTCCCGGC  52 416
Francci3_3064 3634497 .. 3634530 +  -8.1  -3.30443   GGTGAACACGACCTT     CGCCG-CCTGCGGG GTCAGCA TCCGCAGGTCGACG     TTGATCTGCTCGTCG  55 323
Francci3_3077 NONE
Francci3_3078 3649528 .. 3649571 + -10.1  -3.68222   TGCGGTCTTTATAGA GCGCGGCGTCG-TGGCGGAC CGGGC GACCTCCGGCGCTGCCGCGC TTCTTACGGTTGGCC  67 200
Francci3_3080 3651549 .. 3651596 +  -7.6  -3.53811   GGCGGTGACGTGAGT GCCGACCTGCTG-CAGGAGTCCC ATG GTTACTCCAGGCAGGACGTCGGC TTTGGGCCAGATGAC  58 469
Francci3_3089 NONE
Francci3_3090 NONE
Francci3_3091 NONE
Francci3_3097 3670424 .. 3670448 +  -5.5  -3.14132   GCATCGCGAACACAT          CGCCCGCCGCA TAG TGCGCCGGCAG          TTCCTCCCACGGCAC  49 351
Francci3_3101 3674730 .. 3674758 +  -3.8  -3.40403   CGCGGATCCGCTCGG       CCACGGCATCGAGC TCG GC-CGA-GTCGGGG       TTGTGGTCGGCGAGC  47 133
Francci3_3104 3677750 .. 3677768 +    -8  -3.40403   GGGCGGCTACTGCCG             GCCGCCGC CGG GTGGCTGC             TTCTCCTCGACGAAG  58 62
Francci3_3113 NONE
Francci3_3114 3686962 .. 3686987 +  -8.9  -3.28712   CCGGGCGGGATCAGT         CCTCGGGCACC GGCG GGTGCCAGAAG          TTCTCGAAGACCAGG  59 83
Francci3_3118 NONE
Francci3_3119 3692027 .. 3692039 +  -6.2  -3.45737   CCAGCCGGTCTTGCT                GGCG AGCAG CGCC                TTCTCGTACTCGTTA  56 407
Francci3_3122 NONE
Francci3_3123 NONE
Francci3_3124 3696675 .. 3696695 + -12.5  -2.52464   ATCAGATCAGATCAG            CCAGGCTGG TCG CCAGCCGGG            TCGGTTCGGCGGAAA  62 123
Francci3_3128 NONE
Francci3_3129 3700616 .. 3700628 +  -9.1  -2.70932   GCTCACCCGCCAGAC                CCGCA CGG TGCGG                TCATTGCCGCCCGAG  52 163
Francci3_3130 NONE
Francci3_3131 3702787 .. 3702831 +    -9  -2.70932   ACGCCGCCCGCTGGC GTCCGCCCGGCGGGCCCGCC GGACA GGCCCGTCCGGCGGCTGGGC TACTTGGGCGAGGAC  52 52
Francci3_3133 3705841 .. 3705871 +  -8.9  -3.92075   AGCGGTGGGAACGCC      GTCGGGGGCGGCGG CCAA CCGC-GTCACCGGC       TTTGTCACTCGACGT  70 204
Francci3_3134 3707454 .. 3707484 +    -4  -3.09655   CCCGCGCGGTGCAGA      TGCCGGACGCGAC AAAGGA GTCGT-TCCAGCA       TGTCTGTATCTGTCA  43 138
Francci3_3135 3708946 .. 3708996 + -33.5  -3.28712   CCGAACTCGGCCTGT AG-CCCGGTCACGGCCGGCTGACC GTCC GGTCAGCCGGCCGTGACCGGGACG TTCTCCGAGACCCGC 100 24
Francci3_3137 3711636 .. 3711651 +  -5.4  -2.86426   GCGGTGCCCCGCGAC              TGAGCC GGCA GGCTTA               TGATTGTGGATGTTC  44 23
Francci3_3138 3712832 .. 3712856 +  -4.1  -2.74192   AGAATTAGCTTAGCG          TTACCCCCTCG TTA CATGGGGGTCA          TCCTCTTCGCCCATC  40 59
Francci3_3139 NONE
Francci3_3140 3714224 .. 3714235 +  -3.6  -2.58544   GGATCCGCGCTACTT                CTCG GGGC CGGG                 CTTCTCGGGGTCGCG  40 107
Francci3_3142 3716415 .. 3716467 + -13.5  -3.26947   TGCGGCACCGGTGAA CCGCGGGGGTCGGTCA-CGCTCTT GAGGCG GGGAGCCCTGATTGACCCCTGCGG TTCGTCTGGGCCTTC  74 136
Francci3_3143 3718110 .. 3718165 + -10.8  -3.05844   CGAACGGTCACCATC CCGGAGTACAGGCGGCCGTGGCGGTG CTCC CGACGACACGACCGCCTGCCGCCCGG TCTTACGGTGGCGCG  62 41
Francci3_3146 NONE
Francci3_3149 3729161 .. 3729184 +  -3.6  -3.28791   TCGATCCGAGGGTAG          CGGTCCGGCG AGTC CGCCAGCACG           TTGTCGACCCCCAGT  47 276
Francci3_3152 3731197 .. 3731212 + -11.8  -3.28712   CCCACGCGACGGCAT              CGCGCC ACTT GGCGCG               TTCTCACGGGGACAG  66 71
Francci3_3154 NONE
Francci3_3155 3734452 .. 3734470 +  -4.5  -3.24747   GGCCGTGGCCAGCAG             CCCGATG ACCGC CATCGCG             TTGGTGATCTCACCG  47 176
Francci3_3162 3741782 .. 3741795 +  -5.9  -2.62983   CGTGTGGGATCTGCT               GCGGG TCCG CTCGC                TGCTGTGACGATGCG  45 4
Francci3_3165 3745677 .. 3745706 +  -7.2  -2.67515   CCTCGGTGCCGGTGC       CGGTGCCATGATC AGTAA GATCATGGC-CGG       TGATGTCCTGATCGA  48 165
Francci3_3204 3798463 .. 3798481 + -10.2  -3.05384   CGCCTGGGCGACGTA             CCGGGAAC GCC GATCCCGG             TTCCCTCCCGGCAAC  59 148
Francci3_3218 NONE
Francci3_3219 3815281 .. 3815296 +  -2.5  -3.01712   TCTCGATAGTGATCA              TTCCG CGATGT CGGGA               TATTGCCGCCAAGCG  41 300
Francci3_3222 NONE
Francci3_3223 NONE
Francci3_3224 3817994 .. 3818022 +    -6  -3.14132   GCTGGCAGGTGCACG       CGGGCC-A-CGGTG TCC CACCGGTAGGCGCG       TTCCTCACGGCGCAG  49 195
Francci3_3227 NONE
Francci3_3228 3822385 .. 3822395 +  -8.2  -2.62396   ACGGAACCACGAACC                 CGGC GCA GCCG                 TACTCTCGACCGATC  51 218
Francci3_3229 NONE
Francci3_3230 NONE
Francci3_3231 NONE
Francci3_3232 NONE
Francci3_3233 NONE
Francci3_3234 3831018 .. 3831042 +  -2.7   -3.6279   ACGGCATACCGGAGT          TGACACTTCCT TGC AGGATGCGCCA          TTATTGAAGAAATTT  50 140
Francci3_3237 3833376 .. 3833392 +  -2.3  -2.84878   ACGGTTGTCGACCGA              TAGCA ATGGAGA TGCTA              CTTTCAGTTCACACC  40 172
Francci3_3238 3834391 .. 3834424 + -11.6  -2.64933   TGGCCCCTCTGACCA     CCGCCGGCCGCGAT GCGCAG GTCCCGCCCGGCGG      TCGTCTCACTCGGTA  59 99
Francci3_3241 NONE
Francci3_3242 NONE
Francci3_3243 3838417 .. 3838443 +  -8.6  -3.29511   GGATGGGAAAGCTCA         TGGTCGCCCAGG AGC TCGGGGTGACCG         TTCTGCCCGACTACA  59 81
Francci3_3244 3840182 .. 3840202 + -13.9  -3.21099   GCCGAGCCACCGGGC            CCGCCGGCC GGC GGGCGGCGG            TTGCTCGTCGGCAGG  70 332
Francci3_3246 3844910 .. 3844955 +  -5.2  -3.05384   TTCATGACCGTCCCT CCATGATGGGGGTCGGCCGC CGGCCC GCAGGCGGCCCGCATCACCG TTGGGTGACCGCAGA  46 184
Francci3_3247 3846203 .. 3846218 +    -6  -3.10715   GATGGGTCTTCTCCA              CCGCGG GAAC CCGCGC               TTCGATGATGCTCCG  48 134
Francci3_3253 NONE
Francci3_3254 3854327 .. 3854359 +  -2.7  -3.01712   GCGGGCCACCGAGCC     CGATCCAGGTGGTC GCCGTG GAATGCC-GGATCG      TCTTCGAGGCCAAGC  41 282
Francci3_3257 3860188 .. 3860237 + -10.6  -3.14132   CGGCCTCCGAGCACC TGCGCTGGCCCGACGGGCTGGCG ATCAC CGTCGGCCTGGCGG-TCATCGCG TTGCTGGCCACCGGC  60 78
Francci3_3258 3862488 .. 3862502 +  -8.5  -3.22388   CCAGTCAAGCCAGAC               CGCGG GCACA CCGCG               TTCCTGACTTCGGTC  56 4
Francci3_3259 3863698 .. 3863755 +  -5.4  -3.31144   CCGGGTCCGGCGGCC CG-TCACCGTCGCGGCAGCCGTCGCGGC AGCC GTCGCGGCAGCCGTCGC-ACCATGGTCG TTCTCGCCGTGGGCG  49 76
Francci3_3260 3865303 .. 3865315 +  -7.7  -2.77523   GGAGCCATCCCCCTC                GGTAG CCC CTACC                TGCTGTTGCTCCGCG  49 83
Francci3_3261 3865943 .. 3865962 +  -4.2  -2.54523   GCAGGCCGCCGAAAA            GGCGTG ACCTTCAC CGCGCC             TGGGTTCGGCTGTCG  40 19
Francci3_3265 NONE
Francci3_3266 3869264 .. 3869291 +  -9.8  -3.57144   GCTCGCCCTTCAGGT        GGCGCAAGCTTC CTGA GAAGCTGACGCC         TTTAGGCGTCAGAGG  67 10
Francci3_3283 3890209 .. 3890241 +  -5.3  -3.57144   GGGGGTGAGCCGGAC      CTCGGCGGGGCCGTC CGG GCGGGCGCTGTCGGG      TTTGCGGGTGACGCG  53 343
Francci3_3291 NONE
Francci3_3292 3899985 .. 3900009 +  -7.2  -3.57561   ATTCGAGCGCGTCCT         CGACG--GCGAG GCG CTCGCAACGTCG         TTTCCCCCATTCGCC  60 446
Francci3_3294 NONE
Francci3_3295 3902031 .. 3902046 + -11.8  -3.53012   CTTCCTCGTCTACGC              CGGGCG GTTC CGCCCG               TTTCCAGGCCGCCCG  69 291
Francci3_3296 NONE
Francci3_3297 3905247 .. 3905281 +  -2.6  -2.66216   GATCCCTCGGCGCTG     CGATGGTGACGACCTG GTG CTGATCTGCACCAACG     GTTGTGATCCTCGCC  38 17
Francci3_3298 3905776 .. 3905787 +  -7.2  -3.44051   TGGATCGCCAGATGT                CCGC CCTT GCGG                 TTGTGATCCTCGCCG  58 370
Francci3_3301 3910777 .. 3910801 +  -5.6  -2.70932   CCAGGTCAGGGCCAG          TCGACGCCGG CGGTT CCGGGGTGGA          TGGTTCCGGCGCCGG  44 176
Francci3_3307 3919292 .. 3919341 +  -6.1  -2.87132   CACGGGCATGCTGCT CGGCTTGAACACCGTCGCCGACG TGGG CGAGCGCGACGGCGAGGAAGCCG TGTATGAACGCGGCG  48 473
Francci3_3309 3921035 .. 3921056 +  -5.1  -3.05596   CCCTCCCCGCCCGCG           GCG-ACCGAT GCC ACCGGTGCGC           TTCCGTGAGCGCATG  46 81
Francci3_3310 3921539 .. 3921562 +    -3  -3.05596   CGCGGCTGCCCATAC          TGCGTCAGCAC CGG GCGC-GCCGCA          TTCGGTCCGCCGGTG  41 76
Francci3_3311 3922502 .. 3922513 +  -7.2  -3.53811   AAGCGCGAAGGCATG                CCGC TACG GCGG                 TTTCCCAGGGCTGGC  58 520
Francci3_3317 NONE
Francci3_3318 3934355 .. 3934388 +  -6.5  -3.29511   CACCAGCCTTCGTGG     GGACGGGCGTACTCG TGCA CGAGATCGCCCATCA      TTGTGGAGCGATCGC  53 385
Francci3_3321 3936167 .. 3936182 +  -4.6  -3.51924   GCGGGTCTGTGGTAT              CGGCTG ACAG CAGCCC               TTCTATCGGTCGCGC  52 194
Francci3_3337 3955570 .. 3955580 +  -2.4   -3.2048   CAAAACCGGCTTACC                 CCGG CTT CCGA                 TTCCTACAGTTTGGC  43 103
Francci3_3339 3961715 .. 3961731 + -10.1  -3.17146   TGCCCGCAGCTATTC              CGGTACG CCC CGTGCCG              TCTGTTCTGCCGGCG  60 99
Francci3_3340 3962897 .. 3962932 +  -7.4  -3.72576   GGCGTTAGGGAGAAC    CGTTCTGCCT-CGCGGC CAG GCCGCGAAGGTCGTCCG    TTTCGTGGACGAACG  64 157
Francci3_3341 NONE
Francci3_3342 NONE
Francci3_3343 NONE
Francci3_3344 NONE
Francci3_3345 NONE
Francci3_3346 NONE
Francci3_3347 NONE
Francci3_3349 3973130 .. 3973158 +  -9.5  -2.57564   CCAGAACATCCGCCG        CGGCTACGACG AACTCGA CGTCGAGGCCG        ATTCTCACCCGATAC  55 228
Francci3_3350 3975083 .. 3975096 +  -3.1  -3.14132   AACTCCGGTCGCACC               GA-CCG CAT CGGCTC               TTGATCCACCAGCAG  43 66
Francci3_3351 3975626 .. 3975652 +  -7.8  -3.18274   GAGGGGCGCCCCGAC         GGCGGCTGCGGC TTC GACGCGGTCGCG         TTGCCTTGCGATGCG  53 222
Francci3_3352 3976872 .. 3976894 + -12.6  -2.62616   TGTGGCGGTGTTCCA           GGCCGGCGCC ATC GCCGTCGGCC           TGGTGTCGGCCATCC  62 503
Francci3_3358 3984679 .. 3984691 +  -3.3  -3.01712   GATGGCCGAGGTGGC                AGCTC AGT GAGCA                TCTTCCAGCCGAAGG  43 16
Francci3_3359 NONE
Francci3_3360 3989927 .. 3989961 +  -3.3  -2.62983   GGTCCGCCGTAACAG     CGGCACGTGCGATCC CCACC GGGCCGCCAGTACCG     TGGTGTCGCCGTGCA  40 283
Francci3_3372 NONE
Francci3_3377 NONE
Francci3_3378 NONE
Francci3_3379 NONE
Francci3_3380 NONE
Francci3_3381 NONE
Francci3_3382 NONE
Francci3_3383 4012971 .. 4013014 + -15.3  -3.56325   CCGGGGGTGCGGACC GCCGTCGGC-ATCGCGGCGT GGGAG ACGCCACGATCGCCAGCGGC TTCTCCTTCTGAGCC  83 211
Francci3_3386 NONE
Francci3_3387 4016069 .. 4016097 +  -9.5  -2.57564   CCAGAACATCCGCCG        CGGCTACGACG AACTCGA CGTCGAGGCCG        ATTCTCACCCGATAC  55 228
Francci3_3388 4018022 .. 4018035 +  -3.1  -3.14132   AACTCCGGTCACACC               GA-CCG CAT CGGCTC               TTGATCCACCAGCAG  43 66
Francci3_3389 4018421 .. 4018448 +  -3.4  -3.55622   CATGCTGATACCTGC        GGATTATGCTTG CAGG CAAGCATCGTCA         TTTGCCGCCATTCAC  51 33
Francci3_3390 NONE
Francci3_3391 4021087 .. 4021111 +  -7.2  -3.90328   ACCCGTACAGAACAT          TAGCGACGAT CAAAC ATCGTTGCTG          TTTATGCAGGTTATC  67 461
Francci3_3394 4024945 .. 4024993 + -19.7   -3.6502   TCCCATCCTTCGAGC GACCCCGGG-CC-GCGCGCTGTCG TCCC CGACTGC-CGCCGGTCCCGGGGTC TTTCCCTGCCGGGTG 100 236
Francci3_3397 4028950 .. 4028966 +  -5.7  -2.71681   CCCTGACCCGGTGCC              GCCGTCC CCG GGGCTGC              TCCTTGCGCCGGTTC  46 61
Francci3_3398 NONE
Francci3_3399 NONE
Francci3_3400 4032656 .. 4032668 +  -3.3  -2.78715   GAAAATCGACTGCTG                CGCGA GAA TCGCC                TGTGCTGCAAGGGTT  40 251
Francci3_3401 4033752 .. 4033793 +  -3.8  -3.29144   TTCCCAGGTAAACAC CA-GGATGTTCGACTGCAGC GGTG GC-GCAGTTGAACACGCGTG TTGTCGCCGGAGTCG  47 260
Francci3_3402 4034886 .. 4034937 +  -4.8  -3.55444   CGGTGAACCCCTTTC CAGCTG-GGCTCAGCGTGCCCTGGG CTC TCCTGGGCTCTCCGCGCCACGACTG TTTGCGAGGTGCGGA  54 240
Francci3_3403 NONE
Francci3_3404 4038828 .. 4038844 +  -5.1  -3.78934   AGATCTTGTCGGCAC              CATCCTG GAA CAGGATC              TTGTTCTGGGCGAAG  60 340
Francci3_3406 4041998 .. 4042030 + -16.4  -3.28188   TGCAGGGACGACCCG      CACCCGGATCCG CCTCGCACC CGGATCCGGGTG      TTGATAACTTTTGAT  82 54
Francci3_3414 4059028 .. 4059049 +    -5  -3.65046   CGTCCTAACTCTCTA           CGCCTGCG CCTCTA CGCCGGTG            TTCTTCCCGTCCGCG  54 166
Francci3_3415 4060559 .. 4060578 +   -15  -3.53012   TGAGCGGCGTTTCCT            CCTCCGCG TGGA CGCGGAGG             TTTCCACGCCGCGCA  82 294
Francci3_3416 4061732 .. 4061757 +  -3.1  -3.04792   AGCCGGTCGGCGCCG         CGGCATCTCCG GAGG CAGACAAGCCG          TCTTCCGGATCCTGA  41 113
Francci3_3417 4062210 .. 4062234 +  -2.1  -3.24232   TACCCCCGCCCGGAA          TCGTCATCACC AGA GTTCATGATGA          TATCTTTGAGAACAC  43 108
Francci3_3421 4069131 .. 4069186 + -10.9  -2.84098   CCCACGTCAGCGCGC CGCTCACCGGCCCGCGCCCGCGACGT TCCGC GCCTCGCGGCCGCAGGCGGG-GCGTG TCATTCATTGACAAG  61 75
Francci3_3422 4070743 .. 4070763 +  -4.5  -4.18494   GGTCCAGGCCCAGTC            CGTGACGCG ACC CGCGAGGCG            TTTTCGGTCAGGATG  66 208
Francci3_3423 NONE
Francci3_3425 4073635 .. 4073687 +  -7.5  -2.53263   CGATCTTCCCTCCCT TGCGCCCTG-CGCGGCGTCTCACC CGGACA GGTGACCCGCCGCGGCCGGACACG TCAGTTCGGGATGGG  48 107
Francci3_3426 NONE
Francci3_3427 4078065 .. 4078083 +  -5.8  -3.14132   GGCGGCGCTGTACTC             GGCGCCCG CCG CGCGCCCC             TTGATCCGCACCCCG  49 442
Francci3_3433 4082289 .. 4082319 +  -6.8  -3.03605   CGGCACCTCATCGTG      GCGGCACCGGTGG GGACCG CCGCCGGT-CAGC       TCTCCTTCTTGATCT  48 203
Francci3_3435 4083976 .. 4083995 + -10.6   -3.8377   TCCCGAGAGCAGCCA            GGGCGGCG TGGC CGCCACCC             TTTCGTATGAGAATT  73 182
Francci3_3436 4085655 .. 4085674 + -10.6   -3.8377   TCCTCAGAGCAGCCA            GGGCGGCG TGGC CGCCACCC             TTTCGTATGAGAATT  73 171
Francci3_3437 4087417 .. 4087457 +  -2.9  -5.09521   CGCCGGAATGGATTT  CCGCGCGGCGGGTCGCCGG ATA CTGTCGGCATGCCCCGCTA  TTTTTCCTTTCTTCC  81 254
Francci3_3438 4089148 .. 4089175 + -10.6  -3.21276   CCGTTGGGATCCGCC        TGCCAGGCCGCCT GCC AGGCCGCCTG-CA        TCTTCTCCGAGGCCA  62 163
Francci3_3446 4099020 .. 4099041 +  -7.1  -3.41602   GCCGGCCTAACTACT           CGGCCAGCC CACC GGCCCGCCG            TTCTGCTGGCCTGCC  58 85
Francci3_3448 NONE
Francci3_3449 4110074 .. 4110106 +  -2.7   -2.8372   CGCGCCCCCGGTTCA    CGCTCGG-CCG-CGGG CTCA CCTGACGGATCG-GCG     GTTTCCTCGGACATC  39 513
Francci3_3453 NONE
Francci3_3454 4114922 .. 4114948 + -11.6  -2.63913   CCTGGTCCCAGGTGC         TCTGAGGTGACC TCA GGTGACCTCAGG         TGCTCTGAGGTGCTC  59 21
Francci3_3455 4116847 .. 4116873 +  -9.4  -2.57211   GACCGCGAGGGCGAG         GTCCGGGTCG CATCGAC CGACCCGGAG         ATTCTCCCGGACGGT  53 479
Francci3_3457 4122068 .. 4122081 +  -3.1  -3.72695   CTAGCTTCCTTCCTG               GTTGA TGAG TCAGC                TTTCATCGACAAGCT  53 360
Francci3_3458 4124394 .. 4124410 +  -7.2  -2.52896   CATCAGGATTCCCTC              CCGCGG TCCGT TCGCGG              TCCGTTCCGGCATCA  48 337
Francci3_3460 NONE
Francci3_3461 4127534 .. 4127554 + -12.5  -2.78816   CGTAGGCGGGGAACT            TCGCCTCGG CGC CCGCGGCGA            TGTCCTCGAAGGTCG  63 407
Francci3_3465 NONE
Francci3_3466 NONE
Francci3_3467 4133998 .. 4134011 +  -8.1  -3.01712   CGCGTTCCTGGCGGA               GCACC GGGA GGTGC                TGTTCCCGGCGGGGA  52 295
Francci3_3468 4134679 .. 4134715 +  -3.7  -2.56449   GTCGACGTCGAGACC   GAAC-TGGTCGAGTTC AACGGC GAGCGCGACCACGTCC    ATCTTCTGGTCAACT  40 72
Francci3_3470 4137589 .. 4137602 +  -9.5  -3.14344   CATAGGCCGGCAGCC               CGCCG GGGG CGGCG                TTGGTGAGCCGGATC  59 466
Francci3_3473 4143527 .. 4143549 +  -4.8  -3.53012   TCAACGTGACCGTCC          GCGTGGCGG ACCAGG CCGCCG-GC           TTTAGCCGGCGGAGG  52 309
Francci3_3474 4144222 .. 4144257 +  -2.4  -3.89346   AGGGACGGCCAAGAC    ATCTTGGTGGTGCGGG AGTG CCTGGACGGCCGAGAG     TTTGTCGGATGCCGG  56 301
Francci3_3476 NONE
Francci3_3477 4147114 .. 4147124 +  -2.4  -2.76189   CGACCTGCGGTCACT                 GCGC ACG GCCC                 TGGTTGGATAGCTTC  39 4
Francci3_3478 NONE
Francci3_3480 4150017 .. 4150034 +    -7  -3.86015   GTCGCGCAGTAACGT             CCGATC CAAACA GATCGG              TTTGTAGGACACCTA  67 138
Francci3_3481 NONE
Francci3_3482 NONE
Francci3_3483 NONE
Francci3_3484 4153859 .. 4153878 +  -5.6  -3.53444   CGGCCACCCCACCGC            CGCCGCGGC ACC GCC-CGCCG            TTTCGGCGAGCGTCA  52 124
Francci3_3485 4155412 .. 4155422 +  -2.4  -3.29461   ATCCCCCTGTAACAT                 CCGG ATC CCTG                 TTATCAGAGCCATTC  45 29
Francci3_3486 4157306 .. 4157325 +    -7  -3.31144   TCGCGCTGCGCAGGT            CGCCGCCG ACAC CGACGGTG             TTGTCCCCCTCGAAG  53 452
Francci3_3489 4161272 .. 4161288 +  -2.1  -3.78934   CCCACTGCGCCAGGA              CGTCCCG CTC CAGGAGG              TTCTTGTCCCGAACG  55 324
Francci3_3492 NONE
Francci3_3493 4166277 .. 4166307 +   -11  -2.62184   ACGTCCCTGATCAGA       CGACCGGGCGTCCG AGA CGGGTACCCGTTCG       TGGTATGGAGGACCA  59 31
Francci3_3494 4166655 .. 4166684 +   -10  -4.16943   CCCAGGCACCCTGAA       GGGGCACATCAC GATCTA GCGATGTGTCCC        TTTTGGCGTATCCAG  78 50
Francci3_3495 NONE
Francci3_3497 4172342 .. 4172356 +  -5.6  -3.78934   GGAGCCAACGACTCA               CGCAAC TTC GTGGCG               TTCTTCTCCGACAGG  60 458
Francci3_3499 NONE
Francci3_3504 4185030 .. 4185064 +  -7.3  -3.76224   GCTTGATACAGCAAA     GTCGGATCTTC ACCCGGCAAAAAC GAAGATCCGAC     TTTCATCGATCCCGC  64 35
Francci3_3506 NONE
Francci3_3510 4195005 .. 4195037 + -24.1  -3.07443   CAGGGTTTGATGTGG      ATCGGCCGGCCGCCC GGC GGGCGGCCGGCCGGG      TTGCCTCGCGTCTGA 100 31
Francci3_3512 NONE
Francci3_3519 NONE
Francci3_3520 4205909 .. 4205936 +  -4.8  -3.06492   GACATCTTCGCCGAG        GGCTTCCGCCGGA CGG TCGGGCT-AAGCC        TGTTCGCGTCCGTGG  46 241
Francci3_3521 NONE
Francci3_3522 4207554 .. 4207574 +  -6.8  -3.60296   ACGGTCACCGGCGAT            CTGCTCGA TGCGC TCGAGCCG            TTTCACATACGACTC  59 184
Francci3_3527 4216825 .. 4216870 + -10.4  -3.14132   GAGATCCCGAAATCC GG-CGGCGCGGATGAATGCCT CGTGT ACGCAGTCCTCCGCGTCGGCC TTGCTCGGCAACCGC  62 354
Francci3_3530 NONE
Francci3_3531 NONE
Francci3_3532 NONE
Francci3_3533 4223440 .. 4223476 +    -5  -2.71712   CGTCGCCAGGATCTC   GGCTCGTCGAGCGG-GA TACG TCACCGCTCGGGCCGCC    CTTTCACACGCGACG  42 444
Francci3_3566 NONE
Francci3_3567 4266311 .. 4266369 +  -3.8  -3.21276   AAGGCTCAGCTGGTA TCC-C-CCG-TCCGCGCCCCGGCGGCTCTG GAC CAGCCCCGCCCGG-CGTAGATCGGTGAGGA TGTTCTCGAGGAAGC  45 324
Francci3_3582 4283288 .. 4283339 +  -4.2  -3.31263   GACACATCAGGCGAA GGGTTCTCAAGGAGCTGACGCGCGG CCG CGGCG-GTGAGCACCTCAGGCACCC TTCTGACCGTACGGT  49 303
Francci3_3608 4310103 .. 4310126 +  -6.6  -3.14132   GGGCAAGGTCTCTCG          CGCCTGAGCCC TCC GGGC-CGGACG          TTACTCCGGCCGGAC  50 19
Francci3_3609 4311829 .. 4311855 +  -6.4  -3.14344   TCCACGCACGACGAA         CGGACCGACTCC GCG GGAATCGGCACG         TTGGTCAGCCGAATC  51 455
Francci3_3612 4313498 .. 4313508 +  -8.2  -2.92192   GCCGGGCTCGGGCCG                 CGCC GGC GGCG                 TCTGGTTCAATCGCC  53 51
Francci3_3613 4315247 .. 4315270 +    -8  -3.85817   TTCGGCCTCCACCTG          CGCGAGCGTG AGGC CACGCCCGAG           TTTCTCGCCGAAGGT  65 269
Francci3_3616 4317638 .. 4317652 +  -7.8  -2.62616   CCAGCGCCTGGGCGA               CGCTGT CGA GCAGCG               TGGTGTCGGCGATCC  48 399
Francci3_3618 4322252 .. 4322264 +  -7.7  -3.50393   GAACACGCCGAAGCC                GGTGA TGG TCACC                TTCTCTCCGCTCGCG  58 197
Francci3_3622 4326181 .. 4326214 + -10.2  -2.52464   CGCTGCGGGCTCCGC     CCACGG-GCCGCCGC CGCCC GCAGCGGCGCCGTCG     TAGGTTCGGCCGCCC  55 435
Francci3_3623 4328796 .. 4328822 +  -8.7  -2.62983   CATAGAGCCCCATGC        CGGC--CCCGTCC GTG GGGCGGGTCGCCG        TGCTGTCCCGCTGGG  50 413
Francci3_3625 4330585 .. 4330631 + -17.4  -3.14132   GCCCGGATCGCGCCC GACATGACGATGGCCCCCGGA GAGGAA TCCGGGGGCCATCGATG-GTC TTGGTGCGAGGGCGC  85 41
Francci3_3627 4332618 .. 4332657 +    -7  -3.27475   CGCCGCAGTCCGTAG  TCGACAGCGTCCTCCAGGG CCG CCCAGGAGGCTGC-GATGA  TGTTCTCGTCCACGC  51 177
Francci3_3633 NONE
Francci3_3634 4340453 .. 4340471 +  -5.9   -3.4072   TCGCGCATCCGCTCC             CGAGCCC AGGGC GTGCTCG             TTGTAGTCCAGAATC  51 205
Francci3_3646 4355746 .. 4355766 +  -6.7  -3.61517   GACGGACCGTTTCTG            AGCGGGGGA TCC TCCCCCGGG            TTATTCCACCGGGGT  57 25
Francci3_3654 NONE
Francci3_3655 NONE
Francci3_3656 NONE
Francci3_3657 4378451 .. 4378469 +  -8.8   -3.1085   CGGCCGGACTTCGCC             TCGACGAC GCG GTCGACGA             TCTTGGCTCCCTTCG  54 513
Francci3_3660 4381796 .. 4381814 +  -2.3  -2.79915   ACCCGCCTCCCGGAC            G-GCCCTG TCAG CCGGGCAC             TCTGGTGAAGTGAGT  39 152
Francci3_3661 4383214 .. 4383238 +  -3.4  -3.25823   AACCGCCTGCTTCGC         CGCCGCGAGCG CCAT CGC-CGGGCCG          TTCGTGTACCGGCCC  45 345
Francci3_3663 4386273 .. 4386295 +  -3.5  -3.90744   TCCGGACAATTCTGG           CTGTCAT CGGGTCGAC ATGACAG           TTGTTTCCCGGCCGG  58 61
Francci3_3664 4389071 .. 4389083 +  -3.3  -3.01791   GGGAATCCGGCAAGA                TCGTC GTC GGCGG                TATTGAGCAGCAGGT  43 167
Francci3_3666 4392098 .. 4392108 +  -2.4  -2.78384   CCGCCGTCTGACCTT                 CCCG AGC CTGG                 TGTGCTACGCCGGAC  39 30
Francci3_3678 NONE
Francci3_3679 NONE
Francci3_3680 NONE
Francci3_3681 NONE
Francci3_3682 4419371 .. 4419384 +  -2.3  -2.74263   GGAACAGCCCGACGA               GGTGC GCTC GGACC                CTTTCCCGCTCCGGT  39 181
Francci3_3685 4422890 .. 4422920 +  -4.4  -2.63073   TCTGGTCGGGACTGG       CCCAGGTCCGGCGG TAC CAGCCGCCCTCGGG       ATGTTCTTCGAGACC  41 406
Francci3_3690 NONE
Francci3_3691 4428280 .. 4428321 + -16.5  -2.79796   ACGCGTTGCCCGCGT CGGCGGCCTCCCGCG-GGGT CTA GCCCGCACGGGAGACCGTCG TCTCGTGGGGTCAGC  74 3
Francci3_3699 4434843 .. 4434868 +  -7.5  -2.52623   CGCGGTCGGAGACCC         GGCGGATGTCG GCGC CGAGGTCCGTC          ATGTTCTCGACAAAC  48 112
Francci3_3702 NONE
Francci3_3703 NONE
Francci3_3704 NONE
Francci3_3705 4439712 .. 4439722 +  -8.2  -3.01712   CGAGGCCGAGATCTC                 CCGG CCA CCGG                 TCTTGACCCGGACCG  54 190
Francci3_3735 4472698 .. 4472727 + -11.3  -3.76125   CGAGCACCGTCCGGC       CGGGACCGGTCGCG GTG CGCG-CCGGAGCCG       TTTCCGTTCCGGTGG  73 198
Francci3_3740 4477904 .. 4477931 +  -5.5  -3.14564   CCAGGCCCCGGTCGC        CGTCGGCGG TGAGCTGGAT CCGGCGACG         TTGATCGGCGCCTAC  47 105
Francci3_3741 4478741 .. 4478757 +  -7.9  -3.14132   CCGGGGTCTCCGTCA              CCTCGCC TCC GGCGAGC              TTCCTGGGAGAGCCG  53 49
Francci3_3743 4481974 .. 4481998 +  -8.4  -3.17075   TCGGCGTCCTTCGTG          CCGGCGTCGG CGGTT CCGTCGGCGG          TTCCGTTGACGCCAC  56 326
Francci3_3745 4490643 .. 4490660 +  -6.2  -3.21395   CGCGACCGATCTTCT             CGTCGG CCCGAT CCGGCG              TCTTCTCCGCGGCGT  51 163
Francci3_3747 4493442 .. 4493458 +  -6.5  -4.20516   CGCCTCACGGGCGTA              GGTCGCT CGA AGCGACA              TTTATTGGGTCCGGG  69 161
Francci3_3748 4497539 .. 4497553 +  -9.2  -3.01712   GATCCGAGGACCGTC               CCGCCG CAC CGGTGG               TGTTCCCGGGCCGCC  55 66
Francci3_3749 4498122 .. 4498141 +  -9.2  -2.52676   GCGCCCGAGACCACG            ATGCGCCC GCCG GGGCGCAC             TGCCTTCACCGAGTG  50 324
Francci3_3752 NONE
Francci3_3753 4503110 .. 4503125 +  -5.4  -2.61695   CCCGCGAGGCGCCGT              CCTCGCG CGA CGC-AGG              CTCTTTGGGGGTAGG  42 272
Francci3_3754 NONE
Francci3_3755 NONE
Francci3_3757 4506829 .. 4506844 +  -8.2  -2.97707   CCGGGGGGCGTCGAA              GTCCGG CTGC CCGGGC               TGGTTCTTGATCTCA  53 524
Francci3_3759 4508128 .. 4508186 + -26.2  -2.93623   GGCTGGCAGCAGCAT CGGCCGTTCTGTCCGCG-CGTCCGCCGCA GCAA TGCGGCG--CGACGCGGACGGGGCGGCCG TAATGTTTTCCGCCC 100 226
Francci3_3761 NONE
Francci3_3762 4511851 .. 4511861 +  -3.2  -2.74192   CATGCTCGATAGTCT                 TCGG GGC TCGA                 TGGTGTTCGGGAATC  40 45
Francci3_3763 4513104 .. 4513120 +  -2.9  -2.78018   CTAAGCCGTTTTGAC              GCTGG TTCGTGC CCGGC              TGGTTCGTGCCCGGT  39 37
Francci3_3764 4515296 .. 4515309 +  -2.3  -2.87564   CAGCTTAGGACATCG               CCCGA GGCA TCGGA                TCTCTCAGCCGCTAC  40 139
Francci3_3766 4516934 .. 4516958 +  -3.3  -2.82623   GTCGGCGGAACCGGC          CGCCACGAGCC CAC GGTCCAAGGCG          TACTTCTCCAGGGAC  40 521
Francci3_3770 4519535 .. 4519579 +  -2.1  -2.82635   CAGGTGTCGGCCGGC GCATGTC--ACGAGGACGCGG TTGAC CCGGGCCGTCGTCCGGCATGC TGTCATGGTGAGCAT  40 187
Francci3_3771 NONE
Francci3_3772 NONE
Francci3_3773 4522912 .. 4522924 +  -5.5  -3.17794   CAACGTCGCGCTGCA                GTCGT TCA ACGGC                TCTTCATGATCGGTT  47 4
Francci3_3774 4523900 .. 4523925 +  -2.5  -4.15044   TCACTCCCGCGCCGG         CAGCCGACGATG GCG CATCGT-GGCAC         TTTCTTGACACCGGG  61 276
Francci3_3779 4529489 .. 4529502 +  -3.7  -3.85698   GGCGGGCATGCGGTT               CGGGG GTGT CACCG                TTTGTACCGCCGACG  58 152
Francci3_3780 4530114 .. 4530142 + -20.5  -3.62096   TGCCTAAATGCGAAA        GTACCCTCGGAAA AAC TTTCCGAGGGTAC        TTTCGACTGGTAGCG 100 272
Francci3_3782 4533978 .. 4534010 + -17.6  -3.01712   TCCAGTGAGTCGACC      CGGCGGGCGGCGGC GCACG GCAGCCGCCCGCCC      TCTTCCGGCGCCACC  82 33
Francci3_3786 NONE
Francci3_3787 4539269 .. 4539284 +  -2.4  -2.93089   CGCGGGCGGTCGCCG              CGCCGG CGTC CTGGAG               TCATTTGGCGTCCTG  40 52
Francci3_3788 4541574 .. 4541584 +  -8.2  -2.70932   AGTCCCCCATATCGC                 CGGC CCC GCCG                 TGGTTACCGGCGGCC  52 519
Francci3_3793 4546228 .. 4546240 +  -3.3  -3.15544   ACGCGGCCGGCTCGT                GGGAC GGT GTCCG                TTACTGCCCGTGAAG  45 91
Francci3_3794 4547914 .. 4547949 +  -5.3  -3.38812   AGTGATCGATCGAGC    TGCGCGGGGAGTAGG TGTAGC CCTTGTCCTCGCGGA     TGTTGTTGACCAGCC  51 500
Francci3_3797 4551761 .. 4551780 +  -5.6  -2.72661   CCCGCATCCGATACG            GTCCAGGC GTGC GGCTGGGC             TCCTTCAACATCATG  43 46
Francci3_3798 4552709 .. 4552756 +  -4.9  -3.05844   GCAGGCGGGCCCAGG CCAGCCGGT-AGATCCCGAGCTGA AGA TC-G-TCGGCATCGGACCGGCCGG TCTTCCAATCGACCA  45 174
Francci3_3801 4560273 .. 4560291 +    -8  -3.17392   GAGCCGGCGCAGGGC             CTCGACCG GTG CGGCCGGG             TTCGGTTCCCCGGTC  54 137
Francci3_3804 4562291 .. 4562322 +   -10  -3.04144   TCGGTCGTGGGGAAC      CGCTCCTCAGGCGG ATCG CCGCGTCGGGGGCG       TCTTCGAGGTCGGCG  59 141
Francci3_3806 NONE
Francci3_3807 4565948 .. 4565966 +  -6.6  -3.28924   GAGGCTCTCCAGCCA             GTCGGCCG GGG CGGTCGAG             TTGTGGAAGGCGGTC  53 488
Francci3_3809 4568572 .. 4568619 +   -14  -2.62396   GGACCAGCGGTAGAT GGACGCTCGGCGTCAGG-ACGCG CAG CGCGTGCCAGGCGCCGAGGGAGC TGGTCTGCCCGCATC  66 184
Francci3_3812 4571126 .. 4571149 +  -5.2  -3.61398   CGGGCAAGCCGCCGC          GC-CGCGGCCT CCA GGGTCGTGAGC          TTCTTGGGGAAGCCG  57 64
Francci3_3815 4574052 .. 4574076 +    -7  -2.71364   ACGCTCGCCCCCCCG          CCGCCGTCGG CGTTC CCGGTCGCGG          TCCTTCGCCCGGTCA  46 127
Francci3_3819 NONE
Francci3_3820 4580310 .. 4580332 +  -6.8  -3.54459   TGCCGGCCCGCACTG           CCGGCCCGCG CCC TGCCGGCCGA           TTTCCACCCGATTCA  57 71
Francci3_3821 NONE
Francci3_3825 NONE
Francci3_3826 4588511 .. 4588521 +  -6.8  -2.53876   CCAGCAGCTCGGCGA                 GCAG GTC CTGC                 TCGGTTCGGCTGAAG  45 158
Francci3_3828 4590563 .. 4590619 +   -23  -3.14132   TCGAAGGGCACCTCT GTCGCCGGGCCG-TCGCTCCGTGCCGGC TGC GCCGGCACGGAGCGGGCGGCG-GACGCC TTGCTCGGCGAGACC 100 185
Francci3_3831 4593544 .. 4593554 +  -8.2  -3.09516   CGGCACGGCGGAACG                 CCGG CGA CCGG                 TTCCGTCCTGGAAAG  55 267
Francci3_3834 NONE
Francci3_3835 4597448 .. 4597458 +  -8.2  -2.63102   CACCCCCCACCCGGT                 GCCG CCC CGGC                 TGATCTCGCCGTCGT  50 196
Francci3_3839 4601199 .. 4601225 +  -6.4   -2.5655   CAGGTGGGCGAAGAC         CCCGTCGGGGTC GAG GAGCACCACGGG         CTTGGTGTGCATGCG  45 239
Francci3_3853 4617449 .. 4617465 +  -3.5  -2.71364   CACGCATCTTGAACA              GCAGCCC CTC GGCCCGC              TCGTTGCGCGACTCC  40 386
Francci3_3859 4623251 .. 4623263 +  -4.8  -2.78384   GCCCCTGGCGTGAAC                GCTC CGAGC GAGC                TCTCGTGAGCACCCG  43 5
Francci3_3860 4624273 .. 4624289 +  -3.5  -3.12351   CGGAGACCGTCCGCC              CGCCCGG GAA CCGTCCG              TTAGCTCTGGGAAGC  45 44
Francci3_3867 4631112 .. 4631131 +  -2.9  -2.78384   CTCGTACCGAACAGA            CGTCTCGT ACCGA AC-AGACG            TCTCGTACCGAACAG  39 80
Francci3_3869 4632858 .. 4632892 +    -4  -3.14344   CCGCCGGAGATCTTC     AGGCCGCGGCCACAGC CTC GCTGTAGAGGCGGACG     TTGATCCCAAAGCTA  45 55
Francci3_3870 4633669 .. 4633700 +  -9.2  -2.82516   AAGTCGGTGTGGATG      GCCCCGGCGGCCTC CGGC GCGGTCGCCCCGGC       TCTGATGGTCCAGGC  51 386
Francci3_3872 NONE
Francci3_3873 4637177 .. 4637196 +  -3.4  -3.41229   GCATCCCCGGAGGCG            GCGGACGT AGGG AGGCCCGC             TTGTCGTGCACGTCT  49 273
Francci3_3874 4638577 .. 4638595 +  -4.4  -3.14931   CGCGATGATGCTGCT             CGTGCCCG TAT CCGGCAAG             TTGGTAACCGATCGA  47 456
Francci3_3877 4641468 .. 4641488 +  -4.6  -2.82015   GATGTCCTACGGGTA           ACGGCC-GG TGTG CCAGGCCGG            TCTGGTCCGTCTCGG  43 425
Francci3_3879 4642400 .. 4642447 +  -4.1  -3.15544   GCGGTCCACGTCGCG CGTGGGCGTTGC-GA-GCACGGGG CGT CCCCGGGTGTCCGCCA-GCCAACG TTCCTCCCGGTCGAG  47 390
Francci3_3881 NONE
Francci3_3882 4646204 .. 4646226 + -17.8  -3.05384   GTCGCGTCTCCCGGG           CACCTCCGTG ACC CACGGAGGTG           TTCCGTCCCGACGGC  82 71
Francci3_3883 NONE
Francci3_3884 4648858 .. 4648875 +  -2.6  -3.32963   CGGGTTCACCGAGGA             TCGGCG CGGCGT CGACGA              TTCTGACCTCCACGT  45 294
Francci3_3886 4650591 .. 4650619 +   -11  -3.40403   TCTTCTCGTGGTACT        CCCGCAGGCG GACGGCAAG TGCCTGCGGG        TTGTCGTCGGCCCGG  64 230
Francci3_3888 4653199 .. 4653216 +    -7  -3.02144   TCACCACGGTGGTCT             CGCTGT GCGCGG ACAGCG              TGTTCAGCGCACTGC  49 366
Francci3_3891 4655848 .. 4655861 +  -8.1  -3.14132   GATCGGCCTCGACCG               CGCCA CGGC TGGCG                TTGATCCGGCAGACG  54 422
Francci3_3894 4657782 .. 4657805 +  -9.4  -3.65046   GACAGGCCCGTGCCA          CCCAGGCCGC AGTA GCCGCCGGGG           TTCTTGGCGTCGGAG  67 121
Francci3_3898 4664003 .. 4664031 +  -8.2  -3.28712   CCTGTTCCATGGCCT       C-CCGG-AGCTGGC GCA GCCAGCTGTCGGCG       TTCTCGCCCACCAGA  58 116
Francci3_3901 4670304 .. 4670345 + -15.2  -2.78463   GCTGCTCGCCGCCAC CCGCCAGGC-CCGCC-GTGCT ACC GGCGCCGGCGGTGCC-GGCGG TCTCCTCGACGACCT  69 117
Francci3_3904 NONE
Francci3_3905 NONE
Francci3_3906 4676648 .. 4676658 +  -4.6  -3.31144   CGGCCGCGGCAAGGC                 GGGG CGG CTCC                 TTGTAGAGCTGGGCG  49 412
Francci3_3908 4678181 .. 4678223 +  -3.2  -2.59748   TCCTACCGGCTCTAG CGGATCGCCGTCCCCCGG GATACGG CCGACGGACGACGATCGA TACCTTCTGCGCATG  40 26
Francci3_3909 4678788 .. 4678804 +  -2.1  -3.30124   CGACTTCCCCGCGAT              GCACGAC ATC GTCAAGC              TTGTCCAGGATGCGA  45 116
Francci3_3911 4681641 .. 4681653 +  -2.7  -2.66316   CAACGGCGAGAGGGA                CTTTA ACT TAGAG                TAATCTAATAGCAAC  38 132
Francci3_3912 4683036 .. 4683061 +  -5.3  -3.14132   GCCGGCGCTCCCGTG         CCGGC-CCGCTC GCC GAGCGACGCCAG         TTCGTCGAGCAGCCG  49 290
Francci3_3914 4683609 .. 4683667 + -13.8  -2.70932   GGCCCGGCTTCCCGC AGCTGTCC---CCCGCCCCATGGCGCCGG GTAC CCGGCGCCATGGGGCGGACATGGTCCGCA TCGTTGACGCGCCCG  67 95
Francci3_3915 4684426 .. 4684442 +  -4.4  -3.14132   GGCTGAACAGGATGC             CGA-GCG GCGT CGCATCG              TTGATCACCGGCAGG  47 328
Francci3_3917 4685318 .. 4685328 +  -5.4  -3.86346   ACACCGGCTCGTCTA                 CATC GCT GATG                 TTTCTACCACGCTAC  60 66
Francci3_3926 4699368 .. 4699382 +  -4.2  -2.78935   GATACCGTCTCGGCT               CGTGAA GCT TTCCCG               TCTCCTCGCCGGTGT  40 81
Francci3_3927 NONE
Francci3_3928 4701381 .. 4701416 +  -4.4  -3.62046   GCGAGCCTGATCGTG    GGCGGGGCGTCGTGGC GGGT GCCGCGCTGGCCGGGC     TTCTTGACCGGGTAC  51 82
Francci3_3930 NONE
Francci3_3931 NONE
Francci3_3932 NONE
Francci3_3933 NONE
Francci3_3934 4709057 .. 4709081 +    -5  -3.72027   ACGGATACGAACCGA          TGGCGGTC AAGCCTGAC GACCGCTA          TTATTCATCGCCCGT  58 299
Francci3_3935 4711067 .. 4711112 +    -9  -3.14132   CTAACGCTTGCCGGG GCGGGCGTAGCGGTCGGTGGCCT CCG AGTCCAC-G-CCGCCGC-CCCGC TTGCTCACCGCGGCC  56 383
Francci3_3945 NONE
Francci3_3946 4725554 .. 4725579 + -11.1  -3.32022   ACGGGCGCGGCTACT         GGGCCGGC-GGT CCG ACCAGCAGGCCC         TTGATATATGCGGCG  66 174
Francci3_3949 4729713 .. 4729737 +  -3.4  -3.59738   TCGGGACGTACAGGC          TGGGGGACAG CCGGT CAGCCTCCCA          TTTCGGGATCTCGTA  53 293
Francci3_3956 4735160 .. 4735172 +  -6.9  -3.45023   GCCTTCGCCTCGGGC                CCGGC CGC GCTGG                TTGTGGTGGTCATGG  56 440
Francci3_3958 NONE
Francci3_3959 4738478 .. 4738517 +  -5.5  -3.53012   ATCGAGGGTGGCTGA  CAAGCCACCGCC-ACCCG CCGTC CGGTCAGGCGGTGGCGCG  TTTCGCCGCGAGACG  52 26
Francci3_3961 4741974 .. 4741989 +    -6  -3.03124   GCAAACAGGGGCGGG              GCCGGG TATG CCCGGG               TGTTGAACCGTGCAG  48 164
Francci3_3962 NONE
Francci3_3963 4744394 .. 4744433 +    -4  -3.02511   AAGTCCCCGGCGGCG  GCGGGCGATCCGGCCCAGG GCG CCAGGGCCGTA-CGCAGGG  TCTTGCGGCGCTGCG  45 203
Francci3_3966 NONE
Francci3_3967 4748268 .. 4748317 +  -9.8  -2.78935   CTCCCCCCGGATGAC CCGGCCGTCGGTGGCCCAGCCGA GCAGA TCGGCGAGGTCGCCG-CGGACGA TCTCCTCGAAGGTCT  54 312
Francci3_3969 NONE
Francci3_3970 4751267 .. 4751280 +  -4.5  -3.29263   GTCCTGAGCCATCCG               GCACCG AGC CGG-GC               TTGTCCCCCCGGTGT  49 34
Francci3_3972 4754141 .. 4754171 +  -3.9  -3.04144   CGGCGAGGACACGCA       CCGGAGCCGAT AGCCTGAAG ATCGGCACCGA       TGTTCGGAATGCGGG  43 143
Francci3_3973 NONE
Francci3_3974 4756520 .. 4756548 +  -4.3  -2.62184   AGGCAGCCCCCTCGT        CGCAGGGCAGGGG AGG CCGCCGCCGTGCC        TGATGTAACCGCCCG  40 112
Francci3_3975 NONE
Francci3_3976 4759341 .. 4759353 +  -2.6  -3.02511   AACCAGGTGGTGGGC                CGGC TCCCC GTCG                TCTTCGCGGACTACG  41 39
Francci3_3977 4759926 .. 4759949 +  -5.4  -2.63715   AAATCGGCGAGCAGA          CCGATAAGGAG CAC CTT-TTATCGG          TCATATGGGCTCGAT  42 57
Francci3_3978 4761098 .. 4761135 +  -7.6   -2.5474   TGGATCAGATCTCCG   CGAGTGCCTGGTCCTCG TCATC CGAGGCCCCGG-ACGCG   GTCTTCTCCGTCGCG  48 62
Francci3_3980 4763841 .. 4763854 +  -3.7  -2.58544   GCTGACCGTCCACGA               GCCGC ATTC GGGGC                ATTATCACCATGACC  40 239
Francci3_3981 4766506 .. 4766550 + -18.6  -3.10612   TGATCCCGGTCAACC CGGCCGCGGCGAGAGGCGCCAG CAC CCGGCGCATCTCG-C-CGGCCG TGTATTCGGCTTGCC  81 469
Francci3_3984 4768081 .. 4768102 + -10.8  -3.13164   GCGAGAAGGGCCTGC           CCGCCGTG TCGACC CGCGGCGG            TTCGCTCCTTCGAGG  64 50
Francci3_3985 NONE
Francci3_3986 4770185 .. 4770231 +  -5.7  -3.28712   CCTGCTCCAGGGCAC CCGGCTCGGCGAACAGGTGCGTG GCG CCCGGGAC-GATCGCC-AGCCGG TTCTCGCAGCCCAGC  51 368
Francci3_3988 4773087 .. 4773103 + -11.5  -3.37796   AGGCATTGCGCGAAC              CGCTCCC TTC GGGGGCG              TTGTGGCTGGTAGGA  67 204
Francci3_3998 NONE
Francci3_3999 NONE
Francci3_4000 4785906 .. 4785916 +  -2.4  -3.57792   CCGCCCACGATCATG                 CCCC AAC GGGA                 TTTCCGAATACGTAC  50 82
Francci3_4003 NONE
Francci3_4004 4789557 .. 4789569 +  -4.8  -3.73224   GTTCCCCCTCAGTGG                GCGT TCTGC ACGC                TTTCGTCGGGCCTCA  58 354
Francci3_4008 NONE
Francci3_4009 4792732 .. 4792746 +  -3.4  -3.01791   GCCGATGAGCGTTGC               GGAGCC GTC GGCGTC               TGTTGCGGCCAGGCT  43 68
Francci3_4017 NONE
Francci3_4018 4805595 .. 4805626 +  -3.6  -2.87211   TCACGAGGTGGGTGG      CTGTGGTGGCCGGTC GTC GAC-GGCGGCTCCAG      TGTCTCGGCGCAGCT  42 184
Francci3_4021 4807949 .. 4807969 + -14.1  -3.25823   GATTCGAAGTTGTTT            GATCTGACC TGT GGTCAGATC            TTCATCTCGGCGAAC  74 66
Francci3_4022 4809775 .. 4809792 +  -5.5   -2.8511   TTGGCTGATGTGTGG             CGCATCG GATC TGGTGCG              TGTGGTGATGTGGTG  46 291
Francci3_4024 4811486 .. 4811510 +  -7.2  -3.28924   AATTCTTTCCCGGCC         CG-CTC-TCGCC GAC GGCGACGAGACG         TTGTGCGGCCGCGTA  55 489
Francci3_4026 4814146 .. 4814168 +  -3.3  -3.28791   TCGGCAGCGGTGAGC          CCGGTGGCGC TCAG GCGAC-TCGG           TTATGAGGGGCGAAT  47 110
Francci3_4028 4816202 .. 4816218 +  -2.1  -3.75024   TCAGGACGTCTTCAT              GGCCTTC TTC GTGGGTC              TTCTTCGTACTGGAG  53 200
Francci3_4029 4816822 .. 4816855 + -12.4  -2.78384   CCACATCCACGGACA     GGGCG-CGCCGTCGT AACGG GCGGCGGCGTTGCCC     TGTCCTGCACAGGCA  63 42
Francci3_4034 NONE
Francci3_4041 NONE
Francci3_4042 4827940 .. 4827967 + -16.3  -3.59979   GCTGGATCCGCCCAA        GGCGTCCGGGC ATCTCG GCCTGGACGCC         TTTGGCATGCCCGGA  85 47
Francci3_4044 4829108 .. 4829124 +  -2.1  -2.52464   CGCGGCACCAGGCCG              TATCCCG CGC CGGGACC              TCCGTTGCGAACAAC  37 248
Francci3_4045 4830022 .. 4830035 +  -2.3  -3.15544   CGGTGAGACGACGGA               CATCG CTTT CGAGG                TTCGTCGAGGTCCCC  43 68
Francci3_4046 NONE
Francci3_4050 4841636 .. 4841647 +  -2.2  -3.06183   ACAGGCTTGGTGGTC                GATG AGCG CGTC                 TTCGGTCCCGATGGA  41 250
Francci3_4051 4842909 .. 4842925 +  -9.3  -3.61398   AGTTGTCCCCGAACA              CGCCGGC GCC GCCGGCC              TTGTTGACGGCGAAG  67 452
Francci3_4054 NONE
Francci3_4055 NONE
Francci3_4056 NONE
Francci3_4057 NONE
Francci3_4058 NONE
Francci3_4059 4856397 .. 4856409 +  -9.1  -3.07043   TCTGACCCCGCCCTG                CTCCG GGA CGGAG                TATTCGCGTAGTCCG  54 36
Francci3_4061 4859374 .. 4859409 +  -6.1  -3.32647   GACGCCGCCGGACTC    GCCGTGTGCCTGG CCGTCTAGAC CCAGTTGCACGGC     TTCATCTCCTTGGAG  52 5
Francci3_4066 4870244 .. 4870267 +  -6.6  -3.50393   TGTTCGTTGTTCTGG          CCTGCT-GGGC GGT GCCCTGGCCGG          TTCTGTCAGCTGAGG  55 51
Francci3_4067 4871725 .. 4871736 +  -7.2  -3.85698   TGCCTGCTTCTCTCC                GGCG GAAT CGCC                 TTTGTCCACGGGGCC  67 111
Francci3_4072 4877317 .. 4877331 +  -4.2  -3.57462   GAGCGCGGTGTCGTA               GCCG AGGTAGG CGGC               TTTGGCGGTCAGGTA  51 400
Francci3_4074 4881038 .. 4881082 + -34.5  -2.53876   CTGACTTCGTTACGG TCGCCCGTCGTGGCGCAGGTG CCC CACCTGCGCCACGACGGCCGA TCAGTTCACCTGGGC 100 57
Francci3_4077 4883554 .. 4883577 + -10.3  -2.71712   GCCCTCGCCGGCCGG          CGCTGCGCGG GTACG CCGC-CAGCG          GTTTCACGGCGCCGA  57 214
Francci3_4082 4892330 .. 4892341 +  -7.2  -3.08738   TCGTGCCGTGAACCG                GCCG TGGT CGGC                 TTCGATCGGATTGTT  52 401
Francci3_4084 4893760 .. 4893781 +    -8  -3.05463   CCCGTAGTCTGCCTG           CAGATCCC GCACCA GGGGTCTG            TTGCATCGGCGGAGT  52 62
Francci3_4085 4894546 .. 4894561 +  -2.4  -2.53876   CCGAACGAGGAGTGC              CGGTGG GGGG CAGCCG               TCCGTTCGGCTGGAA  37 205
Francci3_4086 4895588 .. 4895608 +  -9.6  -3.85698   CAGGACCAGCCCGAG            CAGCGCCG CGACC CGGCGCCG            TTTCTCCCGCGACCA  70 58
Francci3_4091 NONE
Francci3_4092 NONE
Francci3_4093 4902751 .. 4902780 +  -4.8  -3.85698   GATGCGTGTCGGGAT       GTGACGGGGCTC TGCCCC GAACCCCGGCCC        TTTCTCCGGAGGAGG  60 382
Francci3_4095 4904254 .. 4904264 +  -3.2  -2.75712   GTGGGCAGGTCAAGC                 GTTG CTG CGAC                 TACTTGCGTACCTGA  40 118
Francci3_4096 4904984 .. 4904994 +  -6.8  -3.28791   AGACCCGCTGCGGTC                 GGTC GAG GACC                 TTCTGGCACGCCGGT  52 89
Francci3_4104 NONE
Francci3_4105 NONE
Francci3_4106 NONE
Francci3_4107 NONE
Francci3_4108 4915108 .. 4915142 +    -4  -2.82516   CCTCACGGATCCCTG     GGGGCGCCGATGACGC GCG GCGTCCTCGACACCAG     TGTCCTGGTCGCCAC  40 13
Francci3_4109 4915740 .. 4915760 +  -5.4  -3.78934   CGTGCTGTCAACCGG           CCGTGGTCG GCTT CGATC-CGG            TTGTTCTCCCGGGCG  60 265
Francci3_4111 4916984 .. 4917006 +  -4.1  -3.59979   TGGTCGACGGTGACC          CG-GACGTGG TTGC CCAGGTCGCG           TTTGACGTGGGCCCA  55 165
Francci3_4115 4920135 .. 4920166 +    -5  -3.04144   GCATCAATGACTTTG      CGGGTCACCCTGGGA CTC TCCCTCCG-GACCCG      TGTTGGAGATCCACA  46 31
Francci3_4116 NONE
Francci3_4117 4921643 .. 4921672 +  -9.9  -2.94747   GTACAGCAACCAGCA       CCCGGCCGAAGCCG CCG CCGCCT-GGCCGGG       TATCTGCTCCGGTGG  56 471
Francci3_4120 4924476 .. 4924500 + -12.1  -2.81313   CGGGCATGCGGGAAG          GCGCTGGGAGC CGG GCTTCCAACGC          TGGTCTTATCGGTAT  63 521
Francci3_4124 4927438 .. 4927458 +  -9.6  -3.85698   CAGGACCAGCCCGAG            CAGCGCCG CGACC CGGCGCCG            TTTCTCCCGCGACCA  70 58
Francci3_4135 NONE
Francci3_4136 4938405 .. 4938437 +  -5.3  -4.07568   CGGCCGTGCGCACAT      CCTTCCCGAGGTGCC GGG GGCGCTCCCGGCGGG      TTTTCAAACGGAGCA  63 112
Francci3_4137 4939253 .. 4939264 +  -5.8  -3.74693   GCATCGTCCGCCCGC                GCTC GACC GAGC                 TTTCATCGGATCCCC  61 59
Francci3_4138 4940493 .. 4940539 +  -4.4  -3.29144   CTCAGGAGCCAGACC GG-GGCGGTGGC-GCG-TCGTCG GCAC TGGCGACCGCAGCCAGCACCGCC TTCTGCAGCCGGTCC  47 149
Francci3_4145 4947577 .. 4947597 +  -2.3  -3.61715   ATGTCTGCGGTGGTT            CCCCCGCCG CTT CGGCCCGCG            TTGTTCACCAGGATG  51 400
Francci3_4153 NONE
Francci3_4154 4955897 .. 4955955 + -11.8   -3.2963   ACTCATGATCAACGT TGCGATCGTGATCGGCAGCAC-GCGC-CCG GGG CGGCGCGCAGGGCT-CCGG-CACGTTCGCG TTATGACCGGCTCGT  66 165
Francci3_4156 NONE
Francci3_4157 4958903 .. 4958938 + -14.8  -4.49756   CCACGGCTGATCAAA   CCCGGGTTCGGG-GGC TTCCAC GCCACCCGA-CCCGGG    TTTTGATCTTTCACA 100 47
Francci3_4160 NONE
Francci3_4161 4963030 .. 4963077 + -16.3  -3.53091   TCCCATCCTTCAAGC GACCCCGGGCCGCGCG-CCGTCG TCCC CAACTGCCGC-CGGTCCGGGGTC TTTCCCCGCCCCGAT  84 119
Francci3_4162 NONE
Francci3_4163 4965988 .. 4966004 +  -5.7  -3.25823   GGCGGGTCATCAGGT              CGTCGGC ATC GGCGGCG              TTGATGTGGAACGAC  49 432
Francci3_4165 4967494 .. 4967533 +  -7.6  -3.21099   CCAGGTAAGGCGGGC  CGCTGGCCTGGGTCGAGC GCCA GCTCGGCCGGTGACCGCG   TTGATCATCGGCCGA  53 63
Francci3_4167 4969799 .. 4969811 +  -2.6  -3.99374   GGTCACGATCGCCCA                CGCC TTGGC GGTG                TTCTTGTTGATCCGC  58 479
Francci3_4169 4973886 .. 4973912 +  -7.2  -3.05384   TGTCGGCCAGTGGCA         TCCGGAAGGTCG CAA TGACCTCGCGGA         TTGGCTCCACCACGG  52 114
Francci3_4178 4983316 .. 4983366 + -13.2  -2.52464   CGGCCCCCGGCTGCT CGGCCGCGGCTGGC-GCTGGGGCC TGCTC GGCTGTGGCCGCC-GCCGCGGCGG TGGGTTGCGCCGCCG  65 134
Francci3_4181 NONE
Francci3_4184 NONE
Francci3_4185 4995784 .. 4995812 +    -3  -2.78073   ATCGCCTCCGCGAGG       C-GCCCCGCGGCCG CAA CGG-CGCAGGCCAG       GTTGTTCCAGGTGAT  40 246
Francci3_4188 5001063 .. 5001082 +    -2  -3.20322   CCGCGTAGGTGGAGT            CCCG-CGGC GTA GCTTTCGGG            TGTCTTGTCGTAGCG  44 453
Francci3_4191 5003622 .. 5003634 +  -6.2  -2.62184   CGGCTGGCTGGGCAT                CCCG GTGCG CGGG                TGATCTGCCGGGACC  45 10
Francci3_4192 NONE
Francci3_4193 5004649 .. 5004662 +  -2.3  -4.08064   TTCGATCACAAGATC               AGGGA CAGA TCCCG                TTTTCGGAGACCGTT  58 57
Francci3_4195 NONE
Francci3_4196 NONE
Francci3_4197 NONE
Francci3_4198 NONE
Francci3_4199 NONE
Francci3_4200 NONE
Francci3_4201 NONE
Francci3_4202 5017759 .. 5017771 +  -7.7  -3.64822   GCCAGCAGGACGAAG                TCCTG GCC CAGGA                TTTCCATGCGCGGCT  61 408
Francci3_4204 NONE
Francci3_4205 NONE
Francci3_4206 NONE
Francci3_4207 5024495 .. 5024506 +  -7.2  -2.78384   CGGGTTGCACTCGCA                CGGG CTGG CCCG                 TCTCGTGCCCGCGGG  49 119
Francci3_4212 5030251 .. 5030261 +  -2.4  -3.62046   TCACGAACCGCTTGC                 GGCC GTT GACC                 TTCTTGCCGGCATCG  51 472
Francci3_4214 NONE
Francci3_4215 NONE
Francci3_4216 NONE
Francci3_4217 NONE
Francci3_4219 5037439 .. 5037467 +  -3.6  -3.48276   TGTGAGGGTGGGTTC        CGGCGCCGGCGG AAACG CCACCGATGACG        TTCTGTGACAGCCGG  49 49
Francci3_4220 NONE
Francci3_4221 5039508 .. 5039531 +    -3  -2.78384   CACGGTCACACGCTA          CGCGC-GGATC AGT GAGCCCGAGCG          TCTCATCCGGGCACC  39 335
Francci3_4223 5040475 .. 5040525 +  -5.2  -3.07816   AGACTGGACGGGCAA CGGGGCCTCCCGGGGGTGAGAT CTAGGCA ATCCCGTCCCTACCGGGCCCCG TTGCCTCCATCCCCG  47 377
Francci3_4230 5047438 .. 5047474 + -12.4  -3.53012   CGGGGAAGGTGCACC   GGTG-CCGGATACGGAT AAGG ATCCGTATCCGGCCGAC    TTTCGGGGCCGGCCG  73 267
Francci3_4231 5049931 .. 5049947 +  -2.1  -3.29043   CCAGCCCGAGTGCGG              CCGCGAC CAG GTAGAGG              TTCTGCACGGCGATT  45 175
Francci3_4237 5056528 .. 5056538 +  -2.4  -3.59979   TGACGGCTTGCCGGA                 CGAC GAT GCCG                 TTTAGGATGACCAGG  51 372
Francci3_4243 5064645 .. 5064668 +  -7.4  -3.08133   CGGAAACTTGACCCC          CCACATCTGG TTGA TCAGTTGTGG           TTGGGTCGCTCCCTG  52 271
Francci3_4244 5067335 .. 5067372 +  -8.5  -4.40963   TAAAAAGATCGGGAC   AAGTAAGTGGGG-TGCAC TGT GTGCATCCTCACGTACTC   TTGTTTTTCCCGGGT  82 424
Francci3_4245 5068051 .. 5068100 + -22.1  -3.57263   CGGTACTGATCGGCG CGCGGTCAGCAGCCCCGTGTCCC GTCC GGGACACGGGGCTGCGCGCTACG TTTCCCGGTCACGGT 100 84
Francci3_4247 5070016 .. 5070030 + -11.4  -3.55444   GCGCGTCGGATCAGG               TCGCCG GCA CGGCGA               TTTACACCCTCGACG  71 186
Francci3_4248 NONE
Francci3_4249 5071935 .. 5071952 +  -6.9  -2.87132   ATCAGGTGAGGGCAC             GATGCCC TACG GGGCACC              TGTCTCACGACCCGA  47 40
Francci3_4250 NONE
Francci3_4256 5078371 .. 5078413 +  -7.6  -2.78384   CGGCCCGGATAGGGC GCCG-AAATCCGGCCCGAG CGTGCT CCTGGGCCGGATCCGCGGC TCTCGTACCGCCCAC  49 86
Francci3_4257 NONE
Francci3_4258 NONE
Francci3_4259 NONE
Francci3_4260 5083419 .. 5083439 +  -8.1  -3.01712   CGCAGCAGCGTCTCG            CGCGGGACG ACC CGGCCCGCC            TGTTCCAGGAGCAGC  52 215
Francci3_4266 NONE
Francci3_4267 5091512 .. 5091539 +  -4.9  -3.06815   ACGGGGACCGGTCGG       CGG-CGACCGTGG AAAC CCA-GGTCGGTCG        TATCTTCACGAACGT  46 96
Francci3_4269 5094316 .. 5094332 +  -4.3  -3.60971   TCAACTGAACAATGC              GCCTTCC GTG GGGAGCC              TTTCGGCCTTCGCCT  51 33
Francci3_4271 5096311 .. 5096326 +  -6.8  -3.28745   GGTCCGGGAAGGCGG              CGGCGT AGCC ATGCCG               TTCAATTCTTGGAGG  52 18
Francci3_4272 5100707 .. 5100724 +  -5.5  -3.33792   CACCCCGGGGACCAC             GCCGAAC GGTT GTTCGCC              TGTTGTGTGCATCCT  49 442
Francci3_4273 5102784 .. 5102794 +  -2.4  -2.87564   GTGGCGCGTCGGGTG                 GAGG AGG CCGC                 TGTATGAACGAGTCG  40 221
Francci3_4274 5104016 .. 5104026 +  -4.6  -3.32914   GGCGAAAGTCTTGAT                 CGGT AGG GCCG                 TTGCTGTACTTCGCT  49 20
Francci3_4276 5106130 .. 5106150 + -11.1  -2.56596   GGCGACCTGCTGCGG            CTGCCCGAC CAC GTCCGGCAG            TGCCTTCGTCGGCAC  56 410
Francci3_4278 5109440 .. 5109490 +  -6.1  -3.14132   CCGCGTTCTCTCACC CGGATGAACCGGGCTCGC-CGATCA AGC TGATCAAGCG-GTCCGATCCAGCCG TTCGTCACGCGCGAG  50 149
Francci3_4281 NONE
Francci3_4282 NONE
Francci3_4283 NONE
Francci3_4284 NONE
Francci3_4285 5118880 .. 5118893 +  -4.5  -3.14132   CCGTGAACACCATGT               CGGCA ACGT TGTCG                TTGGTACGCCGCAAC  47 402
Francci3_4288 5119965 .. 5119976 +  -2.2  -3.22653   ACGCTCTCGAACTGC                TGGT TGCC ACCG                 TCTTGTCGGCCTAGT  43 0
Francci3_4289 NONE
Francci3_4290 NONE
Francci3_4291 NONE
Francci3_4292 NONE
Francci3_4295 5126563 .. 5126577 +  -4.2  -3.01712   GGGCCTGTCCCGGCG               CATGGT GAG ACCACG               TCTTCCCCGACCCCG  43 267
Francci3_4296 NONE
Francci3_4297 NONE
Francci3_4298 NONE
Francci3_4299 NONE
Francci3_4300 5132537 .. 5132575 + -11.6  -3.12668   TTCAGCGAAACCCGC   CCCGCCGGCGTGTCCGTC GTA GACGAAGACGCTGGTGCG   TTCGGTGTCCGGATG  63 407
Francci3_4302 5135460 .. 5135484 +  -2.8  -3.06796   CGAAAGGCAGGCCCG         CCGTATGCCCA CCGT TGAGC-TGCGG          TTCGCTGCACTGAAC  41 60
Francci3_4303 5136296 .. 5136324 +  -8.1  -3.21695   AGACTCCGCCGCATC        TCATGGACGGCTG ATC CAACCATCCGTGA        TTCCCTTGGTGCTCC  53 327
Francci3_4304 5138864 .. 5138916 + -17.6  -3.53811   TGACCCACATCGCTC CGCCACCGCCGACCCCCGCGG-CTC GCAC GAGGCCACGCGGGTCGGCGGCGCTG TTTCACACCGATGGA  93 38
Francci3_4305 5142507 .. 5142517 +  -4.6  -2.74322   CTGGAGAAGCGGACG                 CGCC CCG GGTG                 GTTTCCGAGGTTACG  43 74
Francci3_4306 NONE
Francci3_4307 5146263 .. 5146273 +  -6.8  -2.62616   CAGGGAGGTGACCGG                 TCGG ATG CCGA                 TGATGTGCGCGGTGG  45 174
Francci3_4308 5147557 .. 5147567 +  -6.8  -3.28924   AGCCGGGCGCGCACC                 CTGG CCA CCAG                 TTCTCGCAGCGAGTA  53 368
Francci3_4311 5151081 .. 5151095 +  -5.6  -3.21099   CCGGCGCGTCCCATC               CCGTTC TCG GCACGG               TTCATGATCGGACCC  47 58
Francci3_4312 5152282 .. 5152317 + -13.3  -3.04144   ACCATGGTCGTCGGG   GCCGCGGGG-GTCGTCG GGGC CGCCGACTCCCCG-GGC    TGTTCCACATCCGCC  69 43
Francci3_4313 5154223 .. 5154247 +    -7  -3.17763   TCAGACCGCCACGAT          CGGAACAGCG CGGGC CGCCGATCCG          TTGGTCGGATGTACG  53 114
Francci3_4314 5156621 .. 5156635 +  -5.6  -3.61398   GCGACGACGAGAGGA               GACGCC GTT GACGTC               TTATTCCGACGAGGC  54 15
Francci3_4315 5157539 .. 5157556 +  -4.8  -3.28712   GGGGACTCGTAGCCC             GGCGTG ATCTCG CATGCC              TTGTCGAGCACGGCC  49 202
Francci3_4318 5159677 .. 5159693 +  -5.7  -3.18264   TCGACGACGGGGATT              CCCGGTG GAC CGCCGCG              TTGATACCTGCCCGG  50 140
Francci3_4319 NONE
Francci3_4320 5162982 .. 5163032 + -19.8  -2.52464   GCCGGGGGCATCGAA CCATCGATGGTGAACCGCGAGC AGCCATG GCTCCCGGTTCACCATCGCGGG TCGATTCGGGGACGG  82 52
Francci3_4324 NONE
Francci3_4325 5168155 .. 5168178 +  -5.8  -3.35522   GAACGCCATACCGGC          CCCCCGCGCC AGGA GGTCCGGCGG           TGTTTCGGCCCGTTC  52 165
Francci3_4326 NONE
Francci3_4327 5169664 .. 5169675 +  -3.6  -3.64703   GCGGCCGCCAGCATC                CGGG CCGT CTCG                 TTTCCCTCGGGACGG  53 415
Francci3_4329 5171224 .. 5171262 +  -8.6  -3.40403   GTCCCGCTCAGAAGG   GTTCGGCCTGCGGGCGAC TGC GGCCCCCGCGCGACGAGC   TTCTCCTGGAGAGAG  61 392
Francci3_4330 NONE
Francci3_4331 NONE
Francci3_4332 NONE
Francci3_4333 NONE
Francci3_4334 5176708 .. 5176742 + -25.1  -4.86731   GGCTGACGTACCGCC     GAGTGGCGCCCGGGA ATCGC TCCCGGGCGCCGCTC     TTTTGTTTCCGACAC 100 53
Francci3_4338 5180071 .. 5180084 +  -2.3  -4.78764   TCGAGTCCCTGACGG               CCCAC ACTG GTGGA                TTTTTCGTACATTTC  76 255
Francci3_4339 5180958 .. 5180976 +  -4.4  -2.53213   GACCGCGGCTCCGGG             CCTGAAGG CAA CCTGCCGG             TGAGTTCAGGCATTC  39 80
Francci3_4345 5187805 .. 5187815 +  -8.2  -2.78547   TGGTGGCGACCGCTC                 GGCG CAC CGCC                 TCGTTGGTCGCGTCG  51 449
Francci3_4349 5193035 .. 5193052 +  -8.3  -2.71364   CGCGCGCCGCCGGCA             CCGCAGC AGAA GCCGCGG              TCCTTGCAGCGGTGC  51 379
Francci3_4351 5196934 .. 5196957 +   -11  -2.71712   CGGCTCCCCTTCCGG          TCCCGCCCGGC GAC GCTGG-CGGGA          ATTTCCCGGCCACAC  59 89
Francci3_4352 NONE
Francci3_4353 NONE
Francci3_4354 NONE
Francci3_4355 5201767 .. 5201784 +  -2.5  -3.05384   ATGCGGGAGGTTCAT             CGCGGCG CGCC CGCAGGG              TTGAGTGGGAACGAC  41 67
Francci3_4356 5204578 .. 5204596 +  -2.3   -2.5294   GGATGTGCGACTTAT             CGTTGCG GAATG CACGACG             CTCTTCTGCCGGATC  37 133
Francci3_4357 NONE
Francci3_4358 5206664 .. 5206683 +  -6.4  -3.01712   CAGATGCCGGAAGAC            CTCGGCGAG CCC CT-GCCGGG            TGTTGAGCCCGCGGC  49 289
Francci3_4364 5213284 .. 5213319 + -16.1  -3.34398   ACTATGCCGGCCCGC    GCGGTCCCCCGGTCG CTCCGA CGGCTGGGGGACCAC     TGTTTAGCGGGCGCG  82 295
Francci3_4365 5215089 .. 5215101 +  -9.1  -3.01712   CGGCAGGGCCGATCT                TCGGC AGA GCCGA                TCTTCGGCAAGGCCG  55 276
Francci3_4366 NONE
Francci3_4367 NONE
Francci3_4368 5218126 .. 5218140 + -11.4  -2.66316   TGGTCTGAAACGACT               GGTCCG GAA CGGACC               TGATCTGATCCCGCC  59 33
Francci3_4369 5219401 .. 5219452 +  -6.5  -2.75064   GGCCGTGGCGGCGAC GCGGCCCGCTCCGC--CGGC-ATTAC CGG GAATTCGCCGCCGCGCACCGGGCCGC TGCTTGCGTCGCGAG  46 289
Francci3_4370 NONE
Francci3_4371 NONE
Francci3_4372 5222630 .. 5222687 + -16.9  -3.49568   CTGACCCGCACCCCC GCACCTGACCCGCCGCGCAGCCGCGC AGGCATG GCGCGGTGCCCCGGCCGG-CAGGTGC TGTTGTTCTCCCTGG  84 37
Francci3_4373 NONE
Francci3_4374 NONE
Francci3_4375 NONE
Francci3_4376 NONE
Francci3_4377 NONE
Francci3_4378 NONE
Francci3_4379 5229462 .. 5229513 + -18.6  -2.52464   GAATATCTGATCCGG TCCCGACCGATCCCGACCGATCCC GACC GGGCTCGTTCGGGCTCGTTCGGGC TGCCTTACGGCGACC  79 31
Francci3_4380 5230674 .. 5230692 +  -2.3  -3.38326   GCGACTCCAGTTGAC             GCCAGAC ATGAA GTTAGGC             TTACTTAAAGTTATG  45 123
Francci3_4381 NONE
Francci3_4382 5232262 .. 5232273 +  -2.2  -2.87647   CGGCGGAGCTAGCAT                G-CGG ATA CCGGC                TGTCGTGTGGTCGGT  40 51
Francci3_4383 NONE
Francci3_4384 5236670 .. 5236688 +  -2.2  -3.41527   CCGAGAAGCCGTCGG             ACGGTGCG AAG CGGGCCGG             TTCTGATCGCCCTTC  47 53
Francci3_4385 NONE
Francci3_4386 5243116 .. 5243139 +    -8  -2.78384   AGACGCACGCCGTGC          CCCCCGACAG CTGC CAGTAGGGGG           TGTAGTGCACGAGCA  49 269
Francci3_4388 5246616 .. 5246630 +  -2.8  -2.82623   AGGCTCATCATGATC               CGTC CCTGGAC GACG               TCGTTGTACCGCCAC  40 70
Francci3_4390 5249508 .. 5249557 + -10.6  -2.83715   CCCTGGGGCCGGCAG CCCTG-GGGCCGTCGCAGCCTGCG CGGC CGC-GGCGGCGACCGCCAGCAGCG TGTCGTGATCGTCCG  57 103
Francci3_4392 NONE
Francci3_4393 NONE
Francci3_4394 5252348 .. 5252358 +  -2.4   -3.6502   TGGATGGAAAACCTG                 AGCC AGG GGCA                 TTTCCGTGAGACATC  50 291
Francci3_4395 5254225 .. 5254235 +  -2.4   -3.4072   CGACCGGGCCCGCCT                 CGAC CGT GACG                 TTGTCGTACCGCGTC  45 147
Francci3_4397 5256834 .. 5256848 +  -9.2  -2.70932   GGAGCAGGCGGGAGC               CGTCCG TCG CGGGCG               TCGTTAGGGCCAGGC  52 286
Francci3_4398 5258645 .. 5258682 + -24.3  -2.89564   TCCGTGCGGGGAAAG   GCTTGCCCCCGCGGA CGGGAGGT TCCGCGGGGGCAAGC    TCTCTGGCGTGGGAG 100 146
Francci3_4399 5259603 .. 5259618 +    -9  -2.62983   CGGGGCTAGCAGACG              TCGTCG GCGT CGACGA               TGGTGTAGGCGTAGC  51 88
Francci3_4409 NONE
Francci3_4410 5273160 .. 5273182 +    -4  -2.86271   TTCCACCGGCCGGGC           CGTGCGGTCC ACG GAACCACATG           TCATTCTGGTCAGAC  42 120
Francci3_4411 5275960 .. 5276016 +  -8.3    -3.551   CCAGGATCGCCTCGA CGCGCGCGGGATAGGCCGCCAAGGCGT CGA GCGCCGTGGCGCCCGGGCCAGTGGGCC TTGTATCCGTTACCC  61 300
Francci3_4414 5279845 .. 5279856 +  -3.6  -3.17723   GGATCGAGCCTGTGT                CGGC GTAG GTCG                 TTCGGTTGACGATGC  45 96
Francci3_4415 NONE
Francci3_4416 5281233 .. 5281248 +  -2.6   -4.8622   TTTTTGTCGGCTTTT              TCC-TCT TAA AGAAGGA              TTTTTGGTTACGAAG  79 17
Francci3_4417 5283683 .. 5283710 +  -3.9  -3.40403   GTAGGGCTCCGGTCC        CGGGCCGTCCG CGGTCT CGCCCGCCCCG         TTGTCGTCCACCGAA  47 103
Francci3_4419 NONE
Francci3_4420 NONE
Francci3_4421 NONE
Francci3_4422 NONE
Francci3_4423 5289450 .. 5289469 +  -4.9  -3.28712   TCGGGGTCAGCCCCA            GTGCCGG CTGGTT CGGGCAC             TTCTGGAGAACGGCG  49 135
Francci3_4427 5294063 .. 5294073 +  -8.2  -3.25823   CGCGGTGGGCGCGCA                 GGGC CTC GCCC                 TTCGTCTGCGCGAAC  56 295
Francci3_4429 5295096 .. 5295128 +   -22  -3.05384   GCCAGCATGACGAAA      GCCCCTGACGGCGC AGCAC GCGCCGCCAGGGGC      TTGCGTGGGCGAGGG  95 210
Francci3_4430 NONE
Francci3_4431 5297183 .. 5297211 +  -2.3  -3.17723   GGATCGGGAAGACGG        TCCTGGAGCTC CACCGGT GAGCCTCAGGC        TTCACTTCGCCGTCC  43 6
Francci3_4432 NONE
Francci3_4433 NONE
Francci3_4434 NONE
Francci3_4435 NONE
Francci3_4436 NONE
Francci3_4437 NONE
Francci3_4439 5307580 .. 5307591 +  -5.8  -3.09635   TGATCACCGATTACC                CAGG GAAT CCTG                 TTGCATCCTGAACGT  48 149
Francci3_4440 5308100 .. 5308112 +  -6.9  -3.31144   CGCGCCACGGCGCGT                TCGGC GTC GCCGG                TTGTGACGATCAGGC  53 105
Francci3_4445 5313693 .. 5313703 +  -2.4  -3.61398   GAGGTGGGCGCGGGT                 CGGG TTC CCCC                 TTGTTCGGCCAGAAG  51 275
Francci3_4448 NONE
Francci3_4449 5319283 .. 5319324 +   -10  -3.61268   TGGGCGGCGAACACG TGCGCCGATCGCCCGGTG AGCGTC CGCAGGGCCGTCGCCGCA  TTTCCGAATTCGATG  67 318
Francci3_4451 5322390 .. 5322412 +  -4.1  -2.76261   GGTCGTCGAGCGGCT           GTCCTGAAC CGGGA GTTCGCGAC           CTTTCGGGCTTCGGG  40 19
Francci3_4452 5322803 .. 5322817 +  -5.6  -3.16564   CCGAGCCCGGGGAGC               CAGGCC CGG GGCGTG               TTGATCGCCTGAAAC  47 81
Francci3_4453 NONE
Francci3_4454 5327196 .. 5327217 +  -9.3  -2.78384   CCTGAATCGGCGCTT           CGCCGGCCG GGAT CGGTCAGCG            TCTCCTGGACGACCA  52 110
Francci3_4456 NONE
Francci3_4461 5334463 .. 5334473 +  -5.4  -3.01712   AACTGCGGATCCGAA                 TGTG CCT CACA                 TCTTGCCGGAAAAGG  46 47
Francci3_4462 NONE
Francci3_4463 NONE
Francci3_4464 5337687 .. 5337702 +  -4.6  -2.85351   CCACCGTGCCGCAGC              GGCTGG TCAA CCAGCA               TCTCGTGTCCACGGA  44 348
Francci3_4466 NONE
Francci3_4467 NONE
Francci3_4468 NONE
Francci3_4469 5341105 .. 5341142 + -30.7  -3.17392   ACCCCCAGCCTTACG   CGTCGGCGCGCGGCTCC CGTG GGAGCCGCGCGCCGATG    TTGCGTTGGCCGATG 100 50
Francci3_4471 5342827 .. 5342847 +  -3.2  -3.66178   AATTCGTTGCCCTAC            GGACGAGT TGTTT ACCTGTCC            TTTACAGTTCCACCC  51 244
Francci3_4472 5343322 .. 5343365 +   -11  -2.64155   GCGAGACCGCCGGCC CACGGCCGGTGCTCAGGAC CCACCCC GTCC-GGGCACCGGCCCTC TACATTTCGGGGGCG  59 83
Francci3_4490 NONE
Francci3_4491 5363664 .. 5363674 +  -2.4  -3.94877   CCCCCGTATTTACCC                 GGCG CCC CGCA                 TTGTTGTTGAGCACT  56 172
Francci3_4492 5364402 .. 5364425 +    -3  -4.65895   CACGCGTACGTGAAA          GGCTCCGCAGG AAA CC-GAGAAGCC          TTTTTCCATACCGCA  71 302
Francci3_4493 5366211 .. 5366253 +  -7.6  -3.14132   CCCTCGCGACAGCCT GACGGGGC-CGGCTGCGCG CTTAAC CGCGGAGTCGAGCCGGGTC TTGGTCCCGGGGCAC  53 24
Francci3_4494 5367507 .. 5367524 +  -9.1  -3.05596   GAGATCGTGGGGTTC             CCTGGCG GCAT CGTCAGG              TTCCCTGGCGGCATA  55 96
Francci3_4501 5374190 .. 5374217 +  -5.4  -2.83164   GGGGCAAAGACCTCA        TCGGCGAGCGGG TGTA CCAGCTCGGCCA         TCTCGTGCTCGGTGC  44 390
Francci3_4503 5375977 .. 5375989 +  -4.8   -2.7419   TTGCCCGTAAACGTA                GCCA AACGA TGGC                TCATTACCGTACTCT  43 186
Francci3_4504 5378881 .. 5378900 +  -4.3  -3.53012   TCGAAACCATACGAA            CCTACTCC AGCCA GGAG-AGG            TTTCCCCCGCAAGCC  49 441
Francci3_4505 NONE
Francci3_4506 5379645 .. 5379665 +  -9.7  -3.30159   AAGGTGAGGCGGCAT            GAGCGCC GCTATCG GGCGCTC            TTATGCAACGGTTAC  63 24
Francci3_4509 5383312 .. 5383342 +  -9.8  -2.72344   CGGGGCGCCCGCCGC      GGAGGTCG-CCTC CCGCCA GAGGTCGATCTCC       TCCTTGCCCCTGCCG  56 135
Francci3_4511 NONE
Francci3_4512 NONE
Francci3_4513 5388439 .. 5388454 +  -6.1  -3.14931   TCCTAGATCAGTTAC              CGTGG GTTGCA CCACG               TTGATGGAGGGTACA  50 35
Francci3_4514 NONE
Francci3_4528 5405929 .. 5405970 +  -2.1  -3.01712   AGGACCCCGACGGCG AGGTCCCGACCACCCGATGA ACG TCATCCCGTAG-CGGGTCCC TGTTCCCGACCAGCA  41 6
Francci3_4529 5407227 .. 5407258 + -24.5  -3.28712   CGGTCGGAAACACAA      GGTCCGGCCGCCC GGAGGG GGGCGGCCGGACC       TTGTGCCCCGAGCCG 100 114
Francci3_4530 NONE
Francci3_4532 NONE
Francci3_4533 5416049 .. 5416074 +  -4.7  -3.25942   CCGAGACGATCCCGC         CGGC-ACCAGGA AGA TCCTCGTCGTCG         TTGCTCTCGGGGCAT  49 68
Francci3_4534 5418630 .. 5418644 +  -4.9  -3.07816   ATGACCCGCCCCTGG               GCGTC GAGGA GGCGC               TTGACTGGCTGACGC  46 206
Francci3_4535 NONE
Francci3_4536 5421546 .. 5421581 +  -7.5  -3.14602   ACCCGGCTGTCCGAA   GGCCGTTCG-GGCGCCG TCCG CGG-GCCACCACCGGCC    TGTTGATCGCCTACC  53 94
Francci3_4537 5421981 .. 5422016 + -29.1  -2.70932   ACGCGGTCGTTCCAC    CGTCGGCCCGCCGGG TGTGAT CCCGGCGGGCCGACG     TCGTTCCCGGACCGG  95 48
Francci3_4538 5423630 .. 5423643 +  -2.3  -3.59979   ACCAAGGCGTTCCAT               CGACA AGGC TGACG                TTTCACGTGAAACGA  50 47
Francci3_4539 5424748 .. 5424768 +  -6.8  -2.76046   TCCGCTCCAGATCCT            CGATCGAG GCGAA CTCGACCG            TGATCTTCCCCTTAC  46 349
Francci3_4548 5432527 .. 5432561 -    -5  -3.78934   GGCTGTGGACAACAA    GCGGACC--GGATCGG GTTCG CCGACCCATGGTCCCC    ACCCGGGCATGTTCG  58 116
Francci3_4547 NONE
Francci3_4546 5431702 .. 5431719 -  -4.1  -2.80522   AGGGGATCCAACAAC             GGTCTGA CTCC TCACACC              CACGGTCCACGACCG  40 19
Francci3_4545 5430316 .. 5430334 -  -5.8  -3.14132   CGTCTCCCGGATCAA             CGCCGCCC ACC GGGCCGCT             TGCTCTTGCCGCGCC  50 3
Francci3_4544 5429601 .. 5429648 - -16.2  -3.10715   GCCAGCACGAGGGAA CGCGTC-GGCCGGCGCCGACC CGCCATC GGTCGGCGCCGGTCAGCCGAG AAGGATGACTACCCG  78 17
Francci3_4543 5427579 .. 5427596 -  -9.1  -3.01712   CGGGTGGGTGGAAGA             CCGGATC CGTG GACCCGG              CCGGACAGGACCAGA  55 181
Francci3_4542 NONE
Francci3_4541 NONE
Francci3_4540 5424647 .. 5424657 -  -4.6  -3.61398   CGTCCGGCTCAAGAA                 GCCC AGA GAGC                 CCCGAGCGAACCCCG  54 51
Francci3_4531 5408570 .. 5408582 -  -3.3  -3.04144   CCGCCATCCGGAAGA                CCGGA TCA TCCGT                CACATCGGCGAGCCC  43 111
Francci3_4527 5404074 .. 5404092 - -11.6  -3.53164   ACAGGATCTACAGAA             CCGGCCCG TCT CGGCCCGG             ACCGTGCACGATCCC  69 250
Francci3_4526 5400753 .. 5400769 -    -3  -3.10894   ATGACCAGCACTGAA             CTCGACC TCCC GGTC-AG              TTGAACGGGTCGGAG  41 22
Francci3_4525 NONE
Francci3_4524 5397590 .. 5397606 - -13.7  -3.14132   CGGCTCCCCCAGGAA              CCTCGCC GAA GGCGAGG              CGACGGAAACCCCGC  72 98
Francci3_4523 5396876 .. 5396891 -  -6.8  -2.91582   CAGCGGATGGACACA              CGTACG CCGG CGCACG               GCATGTCCGGCCGAG  47 42
Francci3_4522 NONE
Francci3_4521 NONE
Francci3_4520 NONE
Francci3_4519 5394803 .. 5394849 -   -31  -3.58726   TTGCCCCACACACAA CGAACTCCCCTGGCCGACCACC TGA GACGGTCGGCCAGGGGAGCCCG TACAGCGAGCGCGGC 100 140
Francci3_4518 5392916 .. 5392933 - -10.5  -3.26298   ACCACGCCAAACACA             CCCGGGC ACCC ACCCGGG              CCGCTGGCGGGCCGC  63 87
Francci3_4517 NONE
Francci3_4516 5391655 .. 5391674 -  -3.6  -3.94003   ACCAGAAATCAAGAA            CCCGTGATC AGG AATCA-GGG            TCCGCCTCGGCCGGT  58 13
Francci3_4515 5389573 .. 5389592 - -11.4  -2.70932   TCCCGGTCCGAACCA            GGCCCGGT CCGA ACCAGGCC             CGCCCGGACGCCGCC  59 44
Francci3_4510 5383085 .. 5383098 -  -3.7  -2.52543   ACGGGGTTCAATCCA               CGTGC CGCT GCGCG                TCGTCGAGGATTTGG  39 457
Francci3_4508 5381698 .. 5381752 -  -6.4  -3.83262   GAAACCTCAGAAGAA GCCCGCCCCGTCGCGGGTCCC--GCCGG CCC CCGACCCGGGACAC-CGA-GCGGCCGGC CGGTCAGTCCGAGAA  63 49
Francci3_4507 5380013 .. 5380059 - -17.3  -3.88097   CTACATAACGAACAA CCCAGCCCCCGCCAG-GTCGGGC GAA GCCCGACACTCG-GGGGTCCGGG GGTCGCCCCCCGGGC 100 490
Francci3_4502 5373454 .. 5373473 -  -2.8  -2.53876   GCCCAGGCGAACGCA            CTGGTGCCG CTG CTG-ACCAG            CCTGGGGATTCGCCT  38 432
Francci3_4500 5371485 .. 5371495 -  -2.4  -3.33696   CGGTGCCTCAACCAA                 CGTC ATC GCCG                 GCCGCGGAGTTCGCT  45 7
Francci3_4499 NONE
Francci3_4498 5370097 .. 5370113 -  -4.4  -2.79183   GGCATCGGCATCACA             GCTC-CC GGAC GGCGAGC              AACGGTTCCAGGCGG  40 4
Francci3_4497 NONE
Francci3_4496 NONE
Francci3_4495 5367406 .. 5367423 -  -8.3  -3.14344   GACGTGGCTGATGAA             CGCCGCC CCCG GGCCGCG              CGAAGTCCCGTGACC  56 88
Francci3_4489 NONE
Francci3_4488 NONE
Francci3_4487 NONE
Francci3_4486 NONE
Francci3_4485 NONE
Francci3_4484 NONE
Francci3_4483 NONE
Francci3_4482 NONE
Francci3_4481 NONE
Francci3_4480 NONE
Francci3_4479 NONE
Francci3_4478 NONE
Francci3_4477 5349190 .. 5349201 -  -2.2  -2.66316   GTTGTCAGGACACCA                GCGCG ACC CG-GC                CGATCTCGGGCAGGG  38 3
Francci3_4476 NONE
Francci3_4475 NONE
Francci3_4474 NONE
Francci3_4473 5343273 .. 5343320 -  -8.2  -3.54653   ACGCTGACGAGACAA GCCGCCGGCGAAGGCTGACGCGG CCA CGGCGTCAGCGAG-ACCGCCGGC CCACGGCCGGTGCTC  63 457
Francci3_4470 5340996 .. 5341012 -  -3.6  -3.31144   GGCGGACGGCTACAA              GTCCCT GGATG AGGGCC              AGAGCGTCCAGTTCG  47 269
Francci3_4465 5337221 .. 5337232 -  -7.2  -3.09516   TTCGCCATCACCGAA                GGCG TGCT CGCC                 CTGGCCGCTATCGCC  52 167
Francci3_4460 5332571 .. 5332581 -  -4.6  -3.44051   CGCGGACGAGGAGAA                 CGAG AGT CCCG                 CCGGCGTGCGGTTCA  52 38
Francci3_4459 5331418 .. 5331428 -  -4.6  -2.57963   GGGACAACCACGAAC                 CCGC AAG ACGG                 TGGATTGAAACTTAC  42 99
Francci3_4458 NONE
Francci3_4457 5328823 .. 5328849 - -12.3  -3.28712   CGCCGCGCGGCATAA        CGGAG-TCGGCG CAGC CGCCGATCCCCG         GCACCGTTACGACGA  67 357
Francci3_4455 5326946 .. 5326962 -  -6.5  -4.29325   CACGAAGACCGAAAA              CTACCCC GTC GGGGTAT              ACGTGCTGCCCAAGC  71 275
Francci3_4450 5318719 .. 5318745 - -12.3  -2.62396   CACCGGGGGAGATCA        CCCAGGCCCTGG AGGA CCAGG-CCCGGG         CCGTGCTCGACGAGT  59 292
Francci3_4447 5315319 .. 5315329 -  -5.4  -3.05384   GTGTCGTCCACCGAA                 GTCA CCA TGAC                 TTCCCATGATGGGCT  46 140
Francci3_4446 5313093 .. 5313110 -  -3.3  -3.87815   CTGCAGGCCGACAAA             GCCCAGG AGAT CCTGGAA              AAGCGGCTGGCGAAG  59 465
Francci3_4444 5311710 .. 5311743 - -15.4  -3.05844   CGGCTGACGTGAACA    CGTCCGGCCGCC-CGT ACGC ACGCGGCGGCCG-ACG     ACCGCGCACGCCGCG  74 94
Francci3_4443 NONE
Francci3_4442 NONE
Francci3_4441 5307719 .. 5307729 -  -6.8  -2.78384   TGTGGCCGGACGACA                 CGGT TCC ACCG                 GACGCTGAGCTGCAG  46 353
Francci3_4438 5305805 .. 5305845 -  -4.6  -2.78679   CGGCCGGACCGAAAG CG-GCGTGGTGATGTCGCTG CGC CATCGACGCCTCC-CGCTCG AGGGCGTGCAGTTCC  42 180
Francci3_4428 5293550 .. 5293566 -  -3.6  -3.28712   CCTGGGCGCCGAGAA              TCTGCC GACCT GGCTGA              ACGCCGTCGCCGGCG  47 310
Francci3_4426 5292717 .. 5292755 -  -5.2  -3.21099   GCGTCCGACGAGGAA  CCGGGCGC-CCAGGTCGC GGTGT GC-ACCGGGTGCGGCCGA  CGGGTCGGTTTCCTG  47 49
Francci3_4425 NONE
Francci3_4424 5289344 .. 5289386 -  -8.8  -3.28791   ACCGTCCGCTGAGAA CCGCCGGCCGACCCCGCCGG GTC CGGGCCGACCCCGCCGGCTG CTCCGCATTTCTCGG  59 66
Francci3_4418 5283637 .. 5283661 -  -7.7  -2.52234   ATAAATCCGAGTAAG          TCCCGGCGGGC GAG GCCGGTCAGGA          GTGGCCGTAGGGCTC  48 20
Francci3_4413 NONE
Francci3_4412 5275662 .. 5275680 -  -8.1  -3.14132   CGCTTCGGCGAGGAA            CGCCGCGG CTAC CCG-GGCG             GCTGACGCCGCTGAC  53 102
Francci3_4408 NONE
Francci3_4407 NONE
Francci3_4406 NONE
Francci3_4405 NONE
Francci3_4404 5266337 .. 5266353 -  -5.8  -2.83747   CAACGCCGACAATCA              CCACCC TACGG AGGTGG              CCCAGGACAACCCCG  47 184
Francci3_4403 5264694 .. 5264733 -    -7  -3.01712   GCGCTCGGCCGAACA  TCGGCGACCAGGATGCCCG AGA CGGGCCTCTTCG-CGGCGA  GGTCGACGGAATGCG  52 357
Francci3_4402 NONE
Francci3_4401 5261452 .. 5261466 - -12.8  -2.94144   GCCCGACCGAAACCA               CCGCGG GTC CCGCGG               GCAAGCGGGCACACC  64 87
Francci3_4400 5259601 .. 5259617 -  -7.9  -2.78384   TGCGGGGCTAGCAGA              CGTCGTC GGC GTCGACG              ATGGTGTAGGCGTAG  49 1
Francci3_4396 5253833 .. 5253846 -  -4.5  -3.16564   CCGGGACGGCATGAA               CCTCG TCGC CAAGG                AGGGGCCGATCGTCT  47 345
Francci3_4391 5249016 .. 5249038 - -13.4  -3.24188   CGACACGATCACCAA           CGACGAGCTC CTG GAGCTCGACG           TCGACGTGCTCGTCC  67 438
Francci3_4389 5246314 .. 5246327 -  -5.2  -2.75064   CCGGGGATGCAACCA               CGCC GCATGA GGCG                TCTCGGGGCGGCCGT  44 217
Francci3_4387 5242728 .. 5242784 -  -9.5  -3.03441   GATGAGCCCGGAACA GC-TCGACGGCCTGCT-GAGCGCGCT-GG GGC CCGAGC-CGCCCGAGCGGGCCGCGGACGC GCTCGTCGAAGCGGC  57 208
Francci3_4363 NONE
Francci3_4362 NONE
Francci3_4361 NONE
Francci3_4360 5207750 .. 5207775 -  -3.1  -5.03314   GTGACGGCGAAAAAA         TGAGCCGGGAG CTGT CACCCAGCCGA          CAACACAGCATGGTA  81 219
Francci3_4359 5206419 .. 5206455 -  -7.2  -3.53012   GGGGCGCCGGGTAAA   CGGAG-CCCCCGCCCTC AGCC GAACGTGGGGAACTCCG    GCCCGAAGAGGGAAC  58 3
Francci3_4350 5192764 .. 5192778 -  -7.1  -2.55213   CAGGGACGCAATTTA               GCCGA CAGGC TCGGC               GGACGCCTCGGTCGG  48 8
Francci3_4348 NONE
Francci3_4347 5188533 .. 5188562 - -10.1  -4.13728   CAGACATGGCGAAAA       GACCTG-GTCAGAC CCC GTCTGACACACGTC       TCCCAGAGTGGAGCG  78 195
Francci3_4346 5187291 .. 5187317 -  -5.6  -3.14527   CAACCGGCAGCAACA         CCCCCGGCCGAG CCA CGCGGCCGCCGA         TTTATACCCCGACCT  49 127
Francci3_4344 NONE
Francci3_4343 NONE
Francci3_4342 NONE
Francci3_4341 NONE
Francci3_4340 5180714 .. 5180724 -  -6.8  -3.07816   GCTGCACGGACGCAA                 CGTC CTC GACG                 GGCGGTGGACCTTCC  49 364
Francci3_4337 NONE
Francci3_4336 NONE
Francci3_4335 5176254 .. 5176285 -  -7.4  -3.05596   CATCGCGGCAGGCAA     CG-CG-GATCCGGA GATCCG TCCGGATCTCGGCG      CGCCGATGCACGGCA  52 502
Francci3_4328 5168834 .. 5168854 - -11.9  -2.71364   GGACGCCCTCAAGCA            CATCAACGG AGC CCGCTGATG            ACGGCATTGCCCGAC  60 492
Francci3_4323 NONE
Francci3_4322 NONE
Francci3_4321 5162982 .. 5163032 - -19.8  -3.05384   GCCGGGGGCATCGAA CCATCGATGGTGAACCGCGAGC AGCCATG GCTCCCGGTTCACCATCGCGGG TCGATTCGGGGACGG  87 77
Francci3_4317 NONE
Francci3_4316 5157086 .. 5157103 -  -2.5  -3.36749   CATCCCCAACAGCAA             GGGCCAG ATCA CGGGCCT              GTCGAAGCTTGCCCG  45 301
Francci3_4310 5148288 .. 5148302 -  -6.4  -3.26471   TCAGTGGCAGAGCAA               TCGCCT CGT AAGCGA               TAGGTCGCGGGTTCA  52 235
Francci3_4309 5147174 .. 5147198 -  -4.2  -3.63068   CGACAGGAGGGGAAA          CGACGGCCCT GCGGG AAGGACGTCA          CGGGTCGAAGCGGTA  51 23
Francci3_4301 5132275 .. 5132289 -  -3.5  -4.45517   AAACGACGGAGAAAA               GCCGA TCTGG TCGAC               ATACCCGGGTCCGGT  70 78
Francci3_4294 5124189 .. 5124211 -  -6.8  -2.63913   CAGGATGGCAGACCA           GCCCCCGGCC CCG GACCGGCGGT           GCTCGTGACGAGCCG  45 148
Francci3_4293 5122875 .. 5122888 -  -5.9  -2.70354   TTCCGGACAAACCCA               CCGGC CGCG GCCGA                AGACGCCGCAGTGAT  44 389
Francci3_4287 NONE
Francci3_4286 5118505 .. 5118516 -  -7.2  -3.14564   GGACGGCCGGATGAA                CCGC TGGA GCGG                 TCACCTCCCGTGGCC  53 117
Francci3_4280 NONE
Francci3_4279 5109112 .. 5109127 - -10.4  -3.28712   GGGCGCCGCCCAGAA              CCGGGT GAAG ACCCGG               TGCTTCGGCTGCGCT  64 368
Francci3_4277 5105472 .. 5105516 -  -8.4  -3.65046   CCGCGAGGTGAAGAA GCGCCGGGAGGCGGCCGACGCC TAC GCCG-CGGCCGG-TCGCGGCGA CCAGGCGGACCGAGA  64 282
Francci3_4275 5104144 .. 5104162 -  -6.7  -3.33696   TTCGTCCCGAACGAA            GCGC-GCT ACCA AGCTGCGC             CACACCCCGCGACCG  52 62
Francci3_4270 5094554 .. 5094580 - -17.3  -4.56597   CCTGGGCGGCAAAAA         CCCCGCCTCCC TGCTG GGGAGACGGGG         CTGCAACGCGTCATC 100 403
Francci3_4268 5091660 .. 5091683 -  -2.3  -3.85698   CGCCGCGCGGACAAA          CCGC-GCCCG TCCTT CGAGAAGCGG          GTTCGATCTCCCTCG  56 105
Francci3_4265 5087333 .. 5087372 - -21.5  -2.84098   GTCGTCAACGAACGA  CGG-GCCCGCGATGGGGC TGTTC ACCCCACCGCGGGCACCG  GCTAGTCCGATCGGA  87 58
Francci3_4264 NONE
Francci3_4263 5085073 .. 5085088 -  -5.4  -2.79183   GCCAGGGTCATCACA              GCCGCGA GCG TC-CGGC              GATCAGACGAGCGAT  43 5
Francci3_4262 NONE
Francci3_4261 5082810 .. 5082823 -  -5.9  -3.08679   GCCGTCGAGGGAAGA               GCCGA CCCG CCGGC                CACGGTCAGCCGCCG  47 449
Francci3_4255 5077308 .. 5077326 -  -2.3  -3.06696   GCCGTGCCGAATAGA             TCGCCTG TCGGC CGGACGA             ATTACGCCTGCGCCA  41 53
Francci3_4254 NONE
Francci3_4253 5075724 .. 5075768 -  -7.9  -4.46926   CAGTCGATGACAAAA CGGCATATCACCGCCTGACGG GCCCG CCGTCAGGCG-CGG-ATGACG AGCGCGGTCGCGATG  79 10
Francci3_4252 NONE
Francci3_4251 5073484 .. 5073503 -  -9.2   -3.2827   CGACTGAACGACGAA            CCGGACCC CATC GAGCCCGG             CCAGCCCGTTCCGCT  56 154
Francci3_4246 NONE
Francci3_4242 5060706 .. 5060730 - -14.5  -3.64703   CCCCGTTGACTCAAA          CGAAACGAAAA CGA TTTTCGTTTCG          TTTGGGCAAGCTAAC  83 129
Francci3_4241 NONE
Francci3_4240 NONE
Francci3_4239 5057502 .. 5057517 -  -2.4  -2.94099   CCCGCCCAGGAGACA              GCCCGG CTCG CCAGGA               AAAGCCGGAAGGCGG  40 110
Francci3_4238 5055892 .. 5055940 -   -21  -2.88579   TGAACCCGGTAGAGA CCGTGACCGTCGAGGACGTCCG AGAAA CTGACGGCACCGACGGTCACGG CTTGCACTGGCTCAC  90 302
Francci3_4236 NONE
Francci3_4235 NONE
Francci3_4234 NONE
Francci3_4233 NONE
Francci3_4232 5049504 .. 5049516 -  -7.7  -2.79183   GCCAGTTCGAGCACA                TCGTG GCG CACGA                GCTTCCGGCGCTGTT  49 291
Francci3_4229 5044145 .. 5044168 -  -3.7  -3.60805   AGACGGCACTCGAAA          TCGCGCGGC ATCGAG GACGCCCGA           CCGGCGGGGCCCAAC  51 482
Francci3_4228 5043384 .. 5043420 -  -9.4  -3.05384   CCCGGGGCCACCGAA   CCGCGGATGGTC-C-CGG ACG CCGCGCGACCGTCCGCCG   CCGGCCCCGACCCGG  55 90
Francci3_4227 5041676 .. 5041690 -  -4.9  -3.93038   CACCCGAACACGAAA               GGCGA TCATC CCGCC               TGTGATCCGAACCCG  60 203
Francci3_4226 5041023 .. 5041072 - -12.7  -3.80841   AGGACCAGGAGGAAA CGCGGGCTGTCC-GCGGCCTGTCC GGG GGTCAGGACGATGGACAGCGGGCG GCAGCGCCGGTCGGT  78 175
Francci3_4225 5040587 .. 5040621 -  -2.6  -3.12351   CCCCGGGACACCCAA     CCCCACCACGATCACC ATC AGCCACCGGGGCGGCG     TCACCTAGGGCCTGT  43 53
Francci3_4224 5039701 .. 5039723 - -10.4  -3.11634   CGGTACATCACCCAA           GGCCGGGTCG AGT CGGACCGGCC           GGCGATCTCGCCACG  60 438
Francci3_4218 5034723 .. 5034735 -  -3.3  -3.57144   GCGGTTACCGGGAAA                GGCTC ACT GAGGC                GCTTTGCGCCGGTCA  51 90
Francci3_4213 5029778 .. 5029788 -  -2.4  -2.71364   GGAGGGCGGGAAGCA                 GCGC TGA GAGC                 CTGTCCTGGATCTTG  39 48
Francci3_4211 NONE
Francci3_4210 5026576 .. 5026608 -  -8.3  -3.32844   TGCGTGAGTGCAGAA     TCGGAC-CGGGCCC GACGAT GGGCCCGTGGCCGG      AAGACAATCAAGGGT  59 101
Francci3_4209 5025286 .. 5025303 -  -8.3  -3.75629   CAGGCCGAACGCAAA             GGCGCCG ACAC CGCCGCC              GACTACCTCGATGTC  67 278
Francci3_4203 5017406 .. 5017417 -  -2.2  -3.64703   GGGCGTCCACCCAAA                GGCGG ACG CC-CC                TTCGCGTACCGGATC  50 54
Francci3_4194 5004597 .. 5004609 -  -4.8  -3.53224   GACCTCCTCCGCAAA                CGAG TCCTC CTCG                CGACCTGACAGCGCC  52 274
Francci3_4190 5001385 .. 5001434 - -12.7  -3.80841   AGGACCAGGAGGAAA CGCGGGCTGTCC-GCGGCCTGTCC GGG GGTCAGGACGATGGACAGCGGGCG GCAGCGCCGGTCGGT  78 175
Francci3_4189 5000766 .. 5000802 -  -9.4  -3.05384   CCCGGGGCCACCGAA   CCGCGGATGGTC-C-CGG ACG CCGCGCGACCGTCCGCCG   CCGGCCCCGACCCGG  55 234
Francci3_4187 NONE
Francci3_4186 4995061 .. 4995111 -  -8.1  -3.02511   TGTACGTCGCGAACA CCGGCGGCCACCAGGTGATCCGGA TCGA CCCGGATCTGCGGGCGGC-ACCGC TGGCGGGGGCGGGTG  52 517
Francci3_4183 NONE
Francci3_4182 4986098 .. 4986109 -  -3.6  -3.21099   GGCGCCGACCAGGAA                GCCG AGGT CAGC                 GTGGCAGTGCCGCCG  45 501
Francci3_4180 4983778 .. 4983788 -  -3.2    -4.183   TCAACGGGGAAGAAA                 GGAA ATA TCCC                 GGCCGTTGAGGTGGG  63 58
Francci3_4179 4982706 .. 4982747 - -10.7  -3.07962   CCCGACACCCGAAGA GCGGGCGGGCGCACAATAC CTGG GCATGGTGCGCGCCACCGC  CGTCGACGACGCTTA  62 403
Francci3_4177 4979897 .. 4979926 -  -7.1  -3.20382   TGCCACAGCGAGCAA       GCTTGCCATGCCCG CCG CGGTCATGGCCA-C       ACCCCCCGGAACCGT  53 248
Francci3_4176 4979181 .. 4979220 -  -4.2  -2.58822   TGCGGTACATAAGAT  CCCTTC-GAACGTCCCACG GCG CGTGGGACCACCTGAAGAT  GCCTTGCCTTGCTCG  40 87
Francci3_4175 4978427 .. 4978460 -  -3.7  -3.23216   GGCCATGACCAGGAA     CGTCACG-GCCACCAC CAG GATGCGGCGCACGACG     GTTAGGCGCGCCGTC  45 27
Francci3_4174 4976679 .. 4976711 -    -4  -3.10164   TCAGCTATCACGGAA     GCGCTTACCGCCTCC GTGC GG-GACGGTCCACGC      ACCGGGCGGACGATC  43 91
Francci3_4173 4975632 .. 4975671 -  -3.5  -2.68823   CCTCCGGCAGAGAAT TGGTCACG-GCG-CGCCCT GCCG ACGGCGTCGCACGTGATCC  GGGGCGCCGCCGTCG  40 99
Francci3_4172 NONE
Francci3_4171 NONE
Francci3_4170 4973422 .. 4973438 -    -5  -4.43844   TCACTACCGACAAAA              CCCCGG TCTAC CCGCGG              ACCCTCGACGAGCCG  72 279
Francci3_4168 4969154 .. 4969165 -  -7.2  -3.08738   AACAATCCGATCGAA                GCCG ACCA CGGC                 CGGTTCAAGGCACGA  52 41
Francci3_4166 4967470 .. 4967499 -  -9.3  -2.98942   AGGCGTGCACAGATA       CCACGCGGCCCA GGTAAGG CGGGCCGC-TGG       CCTGGGTCGAGCGCC  55 377
Francci3_4164 4965244 .. 4965254 -  -2.4  -3.05343   CGGATACCGGGAAGA                 CGGG ACG CGCG                 GCGGTGTGGGTGGGT  41 349
Francci3_4159 4960907 .. 4960964 -  -3.3  -3.21668   AGGATCACAGCAAGA CATCCGGAGTTAGGACGA-GCGCCGG GAGCAGA CCGACGGGTCTCCCTGGCTTCGGATG CTGCGGCGGTCTCGG  45 52
Francci3_4158 4959194 .. 4959235 -    -8  -3.63515   GCGGAGCCCCAACAA CCAGCAG-CG-GCACCGTCC TCGC GGACGTCGCGCGGCTCCTGG AGCACCGGCGTGGAC  60 373
Francci3_4155 4955700 .. 4955748 -   -16  -3.32844   TCTGCCAGGGCAGAA GCCGGC-ACCGGCGCCGCGGG-AC ACG GTGCCCACGACGACGGCCACCGGC GCCCAGTAGGTGCGA  82 284
Francci3_4152 NONE
Francci3_4151 4950530 .. 4950548 -  -2.3    -4.371   GGCATGACACGAAAA             GGATACG CACGT CGTCCCC             TCTGATTCGCGCGCT  65 84
Francci3_4150 NONE
Francci3_4149 NONE
Francci3_4148 NONE
Francci3_4147 NONE
Francci3_4146 4947229 .. 4947265 - -17.9  -3.59262   TGCCATACCGTCAAA    CGACGAACCCCGTGCGC ATC GCGCACGGGGCGCTCCG    CCTGCCCTGACGCCG  93 81
Francci3_4144 NONE
Francci3_4143 4944299 .. 4944309 -  -6.8  -3.55761   CAGGCACCTCCTAAA                 GGGT CGA ACCC                 CGACCTGCGGGCCTG  57 67
Francci3_4142 4943109 .. 4943133 -  -6.3  -3.14132   CTGCTGGGTCATGAA          GAGCCCCCTCG GGT CGAAGGTGTTC          GGGACCGGTGGCCAG  50 42
Francci3_4141 NONE
Francci3_4140 4941488 .. 4941535 -  -5.2  -2.80816   CTCCCAGGCACCAGA GCGGCGCCAGGCCGGAGGGCTG TCGT CGGCCCGCCGCCTTCGCACCAG TGGTCAGCCGGATGT  43 29
Francci3_4139 4940275 .. 4940290 -    -6  -3.01712   TCCTGCTCGGCAACA              GCGCGG CCGA CCTCGC               GCCGCAGGTGTACCG  47 214
Francci3_4134 NONE
Francci3_4133 4934818 .. 4934832 - -12.8  -3.38072   GTCAGGCAAGAGCAA               CGGGGC GCC GCCCCG               GACCCCGGCCCTTCC  70 258
Francci3_4132 NONE
Francci3_4131 NONE
Francci3_4130 NONE
Francci3_4129 4930610 .. 4930658 -  -3.8  -5.02074   CGACGCCCGAAAAAA GCAAC-GCCGGACCAAAACACGA AAAT TCGTGCGTGGATCCGTCAGTTGG TGAGGGTCGGCAAAA  82 18
Francci3_4128 NONE
Francci3_4127 4929311 .. 4929363 -  -4.9  -5.09762   ACGGGAACAGAAAAA GACCGGA-AGAT-CAGC-AGCGGCGG ACCT CAACCGCCAGCCGGACCTACCCGGTC AACCCGTGAACGCAC  87 374
Francci3_4126 NONE
Francci3_4125 4926943 .. 4926975 -  -5.3  -2.87132   TCCCGCTCCGACACA      GGGCGGATGCGGGAA AGT CTCCCGCCACGGACC      CCACACCGATGATCA  46 452
Francci3_4123 NONE
Francci3_4122 4924307 .. 4924334 -  -3.5  -3.48276   CGGGCCCCCACAGAA       CGCAGCGTGACAG TCTC CCGTCAC--TGCG        CTCGTCTCATCCAGT  49 251
Francci3_4121 4923895 .. 4923910 -  -3.2  -4.30844   ACGGCAGGAGGAAAA              TCAAGG AAAC CCTGGA               GGACGTCGCCGCCGA  66 84
Francci3_4119 4921742 .. 4921755 -  -2.3  -4.07568   CGGCCCCGCCGAAAA               GCCCA TCAT TCGGC                TTTCACCTGCCTTTC  58 28
Francci3_4118 4921060 .. 4921073 -  -5.9  -2.87931   TGCATCCGGCAGATA               CCGGA TCCG CCCGG                ACCCTGGGTCGGCAT  46 181
Francci3_4114 4917995 .. 4918018 -    -6  -3.74693   CCGGATGTGATCAAA          CAGACCCCGA CCAT TCAAGATCTG           TACTGCCTCGGGGCC  61 224
Francci3_4113 NONE
Francci3_4112 NONE
Francci3_4110 4915291 .. 4915345 -  -4.1  -2.75183   AGCGCGATCCAACGA CGGTTCGACCCGCTGCCCGTCGACGAC GCC GTCGCCGACAG-CTACGGA-CGTCTCG CCGCCCGTGTCGTCG  42 239
Francci3_4103 NONE
Francci3_4102 NONE
Francci3_4101 NONE
Francci3_4100 NONE
Francci3_4099 NONE
Francci3_4098 NONE
Francci3_4097 4904719 .. 4904733 -  -6.4  -3.78934   CGCGCGGGAGAACAA               CCGGAT CGA ATCCGA               TCACAGCCGGTTGAA  62 301
Francci3_4094 4903316 .. 4903344 -  -2.9  -3.62597   CGCAGCCCTCAAGAA        CGCCGAAGTGCTC TCA GAGCGCCGCAGCT        ACACCCGCACCGGCC  50 227
Francci3_4090 NONE
Francci3_4089 4897458 .. 4897510 -  -2.7  -5.06505   AACGAGACAGAAAAA GACCGGA-AGAT-CAAC-AGCGGCGG ACCT CAGCCGCCAGCCGGAGCTACCCGGTC AACCCGTGAACGAGA  81 448
Francci3_4088 NONE
Francci3_4087 4895343 .. 4895357 -  -4.2  -3.75292   AGGGAGCAGGAAGAA               GCCCTT CTC AAGGGA               CGGAACGATCATTTG  58 220
Francci3_4083 4891797 .. 4891808 -  -4.4  -2.77043   TCGATGACCTCAAAC                TCGT CCTG ACGA                 CCCATCCCGGGACAA  42 367
Francci3_4081 4887446 .. 4887470 -  -3.4  -2.52543   AGCTCGGTGAAGGCA         GCCGTCAGCCG GTTC CGGG-GTCGGC          ATCGACGCCCAGTTC  39 5
Francci3_4080 NONE
Francci3_4079 4886656 .. 4886673 - -12.7  -3.40867   CGACGGAGCAAGCAA             CCCGGTG TTAG CACCGGG              GATCGCCGCAGCGTG  73 83
Francci3_4078 4883157 .. 4883186 -  -8.5  -3.18849   GGGACAGCACCAACA       CCAGCGAGGGCTTC GAC GAAGCCCA-GCAGG       GCTATGACGACACGG  56 290
Francci3_4076 4881891 .. 4881905 -    -7  -3.14564   GTATTCGTTGATCAA               GCCGCC GAG GGCGGG               GCGACGTGTGGTCCT  53 261
Francci3_4075 4880606 .. 4880620 -  -6.4  -3.01712   GGGGCGGCGTCAACA               TGATCG CCT CGACCA               TAGAGATCTCCGCCG  49 488
Francci3_4073 4876694 .. 4876714 -  -3.9   -2.6175   GATACGGTAACGAAT            CTGCCGC CAGTTCT GCCGCAG            CTGCTGTTCCACCTG  39 511
Francci3_4071 4873515 .. 4873528 -  -5.2  -3.30124   CGCGACGGGCCAGAA               CGCG ACGAGA CGCG                GGAACTGCGTGGAGC  49 483
Francci3_4069 4872200 .. 4872231 - -18.1  -3.17075   GTTTCGGGAAGGGAA      GCTGCCCGTACCGG CGCGC CCGGT-CGGGCAGC      TGATCCTGGTCGAGC  85 252
Francci3_4065 4864657 .. 4864701 - -17.5   -3.4582   TTACGTCACGAAAGA GTTCGACTTCTGAACCCTTCC GCAAG GGAAGGGTTCAGAAGTCG--C GGCAGACTACCCAGC  90 114
Francci3_4064 4863633 .. 4863647 - -11.4  -3.14132   TGGCGCGGTCACGAA               GGGCGA GCT TCGCCC               GGACCACTACGAGCC  64 96
Francci3_4063 4861278 .. 4861334 -  -9.4  -3.37344   TGGCCATGGAAGGAA GACCGGC--GCGCGGCCGGACCATCC CGAGGAC GGACGATCGGGCGGCGCTCGCCGACC TGCCCGCCGCCGTGG  59 47
Francci3_4062 4859211 .. 4859236 - -10.3  -2.96216   CCGGATGATCACACA         GCTGCACCGCG CGGT CGCGGTGCTGT          TCCGCTGCATGAGCG  59 454
Francci3_4060 4856020 .. 4856057 -  -5.4  -3.32844   CTGGGGACGGGACAA   CCGGACCTGCGCCATAC GGGTG GT-CGGCGACGGGCCGG   GCCTGCGCGTCGAAC  51 314
Francci3_4053 4843461 .. 4843475 -  -3.4  -4.08948   GAATGTCAGAAATAA               CTGCCA TGG CGGCTG               GAGCGATGAGCTTGA  60 90
Francci3_4052 4842657 .. 4842680 - -13.2  -3.06133   CAATGCGGCACTGAA          TCGTGACGCC GCGT GACGTCACGA           TCGTCCAAGCGGGCC  69 66
Francci3_4049 4834726 .. 4834739 -  -3.1  -3.13371   GATCTGATCAATACA               GATAC GACC GCATC                ACCCCGAGGAGGTGC  43 4
Francci3_4048 4833785 .. 4833797 - -10.5  -3.90318   CTACGACTGCACAAA                CCGGC CGT GCCGG                CACGGCGGCGGATCT  73 171
Francci3_4047 4830960 .. 4831014 - -22.9  -3.24188   GGACATCACGAGGAA CGCGACCAACCCGGCCGGTCACCGG GCGGG CCGGTCACCGGGCGGGTCAGTCACA GGGCGGGTCGTAGTG 100 17
Francci3_4043 4828150 .. 4828163 -  -6.7  -3.08133   GACTTACTCATCTAA               CGGAA GCCC TTCCG                CCCCACTGGCGGCGT  48 143
Francci3_4040 4825258 .. 4825273 -  -7.5  -3.67611   CCTACCCGAAGAGAA              GCCGG CACATC CCGGC               ACCCTCAGGCGATGA  60 70
Francci3_4039 NONE
Francci3_4038 NONE
Francci3_4037 NONE
Francci3_4036 4821583 .. 4821597 -  -7.8  -3.05816   GCATGGCCTATGGAA               GCCCTC GTA GAGAGC               ATCGGCATCCGGTCA  52 243
Francci3_4035 4819612 .. 4819622 -  -8.2  -3.08798   AGCGTTGATCGAACA                 CCCG GAC CGGG                 CCAGGATGTCAGTCT  55 221
Francci3_4033 4818508 .. 4818521 -  -3.7  -3.76224   CGGGTACGGACCAAA               GGCCG GGCC CGGCT                ACCTAAAGATGCTGG  55 55
Francci3_4032 4817972 .. 4817994 -  -4.1  -2.83164   GCAGCGACGAGTACA          CCGGTG-TCG ATAA CTATCACCGG           TCTGGCTCGCCTAGC  42 19
Francci3_4031 NONE
Francci3_4030 4816896 .. 4816907 -  -7.2  -4.81212   CCGAGGACAACAAAA                CGCG CAGG CGCG                 CCCTGGCGGCTGACC  84 101
Francci3_4027 4814073 .. 4814085 -  -9.1  -2.95298   CTGATCGACCAGACA                CCACG GGC CGTGG                ATGGGGCGCGCTGGA  53 173
Francci3_4025 4811217 .. 4811240 -    -8   -3.1552   GCTCAGCGACGAAGA          CCGGGCACGG CTCT CCGTGGGCGG           AAGTCCCCGCCGGGC  53 56
Francci3_4023 4809446 .. 4809466 -  -3.1  -3.40403   CGGCTGGTACGACAA            CGAGTGGGG ATT CTCCAACCG            CCTTATAGACACAAC  47 269
Francci3_4020 NONE
Francci3_4019 4805301 .. 4805322 -  -5.9  -3.36569   GCAAGCGGCGAAACA           GGC-AGCCTT CAA AAGGCTCACC           AACGAGGAGGTCGGA  51 283
Francci3_4016 NONE
Francci3_4015 NONE
Francci3_4014 4799665 .. 4799680 -  -3.2  -3.09718   CAATCGGGAAAATTA              TCCAGC CGTT GCCAGA               CACTGATCTGGATCA  43 96
Francci3_4013 4798005 .. 4798023 -  -8.8  -3.32698   GGATTCGAGATAATA             GAGGGACG TGG CGTACCTC             GACTTTCGCGGTTTT  59 195
Francci3_4012 NONE
Francci3_4011 NONE
Francci3_4010 4792176 .. 4792187 -  -7.2  -3.68222   GGCCAACCGTAAGAA                GCGC GGCA GCGC                 CGGAGGCCGCCCGGT  64 228
Francci3_4007 4790945 .. 4790955 -  -5.4  -3.32498   CACCCCAGAGATCAA                 CTCA AGC TGAG                 ACCCGGCGAAAGCGT  49 16
Francci3_4006 NONE
Francci3_4005 4789168 .. 4789194 -  -2.1  -2.94099   CGGCGCCACCACACA         GGTATCCACCG TCCGC CGCCGGACTCC         GGCCGGTCATGCAGC  40 413
Francci3_4002 4786285 .. 4786295 -  -2.4  -2.87931   CTTATGCGGGACACA                 GGGG GGT CCCA                 AAAAAGCGCTCTTCG  40 1
Francci3_4001 4785393 .. 4785407 -  -8.5  -3.35679   GCCGGCCACCGAGAA               GCGGC TCGCC GCCGC               GTACGCCGGCTGGGA  58 519
Francci3_3997 NONE
Francci3_3996 NONE
Francci3_3995 NONE
Francci3_3994 4778628 .. 4778651 -  -3.8  -3.28712   CGCCGCCGTCCAGAA          TGATGCGC GGGTCGAG GCGCAGCA           GCGTCGTGGGATAGG  47 48
Francci3_3993 NONE
Francci3_3992 NONE
Francci3_3991 4776229 .. 4776252 -  -6.6  -3.50393   CCTCAGCTGACAGAA          CCGGCCAGGGC ACC GCCC-AGCAGG          CCAGAACAACGAACA  55 155
Francci3_3990 NONE
Francci3_3989 4772540 .. 4772551 -  -3.6  -2.89564   GCGGTATGGCAGATA                GCCG TCCG CGAC                 AAGGCGTGGTGCCCG  42 375
Francci3_3987 4769958 .. 4769974 -  -7.9  -3.60627   CCAGCGGACCGCAAA              CGGCGGA TCC CCCGCCA              CCGAGCGCACCTCGA  60 153
Francci3_3983 4766646 .. 4766685 -  -7.7  -3.42395   GTGACGACGGAAACA  GCGGTGACCATCGCGCG ATGCAG CGCCCGATGCGGACCGC   GACGGCCAGGGTCGG  58 249
Francci3_3982 4765965 .. 4766011 - -15.6  -2.70932   CCCGGCCGGCAACGA CCCGGCCGGCAACGACCCGGCC ACC GGCCACGACGGCTCCGGCCAGG AGGAGTCTCGCCCCG  72 104
Francci3_3979 4760863 .. 4760877 -  -5.6  -3.15544   CCTGACCCCCACCAA               GCGCCT GGC AGTCGC               TGTCCTATCGCAGAA  49 235
Francci3_3971 4750993 .. 4751003 -  -2.4  -3.55761   CAGTGAGCGCCCAAA                 CGGG CCT CCCT                 CCGACCTCCAACCAC  48 322
Francci3_3968 4747684 .. 4747702 -  -9.5  -3.35679   GGCGCCGACGGAGAA             GGACCCG TGCCC CGGGCCC             ATTCCCGGGGTGGAG  61 318
Francci3_3965 4745137 .. 4745149 -  -3.3  -3.29511   TTCAGCCGGCGAGAA                CAGCG CGT CGGTG                TCTACCAGGGCCCGA  47 27
Francci3_3964 4743925 .. 4743940 -  -4.6  -2.73364   GGCGGACCCGAAGGA              CCCGGA CAGT TCCGCG               GCCTTCGTTCTGCTC  42 364
Francci3_3960 4738481 .. 4738514 - -12.4  -3.28924   GAGGGTGGCTGACAA     GCCACCGCC-ACCCG CCGTC CGGTCAGGCGGTGGC     GCGTTTCGCCGCGAG  70 14
Francci3_3957 4734631 .. 4734684 - -10.3  -2.68434   CGGGACAGGACAGCA CGGTCCGGGCCACGGCATCCGGGTTC CAGGC GAACCCGCTCACCG-G-CCCGG-CCG CTGTCGGGTTCGTGC  56 41
Francci3_3955 4733434 .. 4733490 - -11.4  -2.57344   GATCTTCTCGACAAC CCGGTCCGCCACCCGCAGGGAACCGGCC CCC GCCCGCCTACCCGCGGG--ACGGCCCGG TCGCGCACGCTCCCT  59 46
Francci3_3954 NONE
Francci3_3953 4731663 .. 4731673 -  -8.2  -2.71011   AGGGCGGTGGAACCA                 CCGC GGC GCGG                 TCCTTCACAGTACCG  52 136
Francci3_3952 NONE
Francci3_3951 4730337 .. 4730354 -  -3.3  -3.87815   CCGGACCGGCAGAAA             CACG-CGG CGT CCGTCGAG             CGGTTCAGAGCAACG  58 30
Francci3_3950 4729525 .. 4729537 -  -7.7  -3.51235   GGAGACATATCAGAA                GGTGA GCA TCACC                TTGCGGGCGTCGAAC  58 7
Francci3_3948 NONE
Francci3_3947 4725249 .. 4725261 -  -4.7  -3.21099   CCTCGCCAGCAGCAA                GCGGG ATG CGCGC                GAGCACCTGGGCAAC  47 313
Francci3_3944 NONE
Francci3_3943 NONE
Francci3_3942 4719224 .. 4719252 -  -3.1  -2.71712   GTTCCGGCCTCAAAC       CGTACCGAGTCG ATCCCA CGAGCCGGT-CG        CCGACATCCCGCAGT  39 90
Francci3_3941 NONE
Francci3_3940 4717483 .. 4717514 -  -5.8  -3.05384   CGGCGGTCGACCGAA      CCGGGGACGACGG ATTCAGG CCGTCG-CGCCGA      CCCCGCCGGATGCGT  48 9
Francci3_3939 NONE
Francci3_3938 4715368 .. 4715380 -  -3.3  -3.03829   GGACGGAAATAACGA                CGGCC TGA GACCA                CGATGGGTTGCCTAC  43 37
Francci3_3937 4712734 .. 4712747 -  -6.7  -3.21258   ATGAAGCGAACTCAA               TGTGG CCCC CCACA                GGAGCATCCGGCCCG  50 141
Francci3_3936 4710944 .. 4710981 - -22.8  -3.44325   AGCCGGTACAACGAA   GGAGCCGGGCGGTCAG ATTACG CTGACCGCCCGGCTCG    TCATACCGGCGTTGC 100 96
Francci3_3929 4701582 .. 4701597 -  -3.9  -3.07043   GCCACCAGGCGAACA              GGGAC GAGCCA GCCCC               GGCAGGGATCAGCCC  43 48
Francci3_3925 4694454 .. 4694478 - -11.3  -3.90744   CTCCGGCGCAAAGAA          CCCACAGCGCC TCC GGCGCAGTGCG          GGGACCCCTGGCGCC  77 131
Francci3_3924 4691818 .. 4691871 -   -24  -2.53876   GGTGACCGGAAGCCA CCAC--CCCGCGGCAGGCCACCGGGG CAGA CCCTGATGGCCTGCCGCGGATCGTGG CGCGGGACGAGCGGT  95 278
Francci3_3923 NONE
Francci3_3922 NONE
Francci3_3921 NONE
Francci3_3920 NONE
Francci3_3919 4687218 .. 4687234 -  -2.2  -4.62336   AGCCCATGGCAAAAA             CGTACCC ACGA GGGC-CG              TGTTACACCCTGGTC  71 169
Francci3_3918 4685559 .. 4685606 - -22.1  -2.52543   AGTGCCGTGAAGCCA CGAGGGCCGGTGAACCATCGC AACCGG GCGACGATTCACCGGCCCGCA GGCTCCCGGCGTCCC  86 81
Francci3_3916 4683954 .. 4683980 -  -5.7  -3.22521   TGCAGATCAACGGAA         CCGCCGAGATC GTCCG GCTACCGGCGG         CGATGGACCTCCTGA  49 280
Francci3_3913 4682776 .. 4682816 - -13.2  -2.71011   ACCTGCGGTGAACGA  CGATCGGACCGACCGACC GAACT GGACGATCAGACCGACCG  AACGCTCAACGGGGG  67 31
Francci3_3910 4678685 .. 4678726 -  -8.7  -3.15544   TTTCATGGTCATCAA GCCCGGGACCTGACGCGGC CGGGCC ACCGCGAC-GATC-CGGGC AGGCGGGTCGTCGCT  56 40
Francci3_3907 4676165 .. 4676196 - -10.2  -3.14026   GATAGCCAGACGCAA     CGGCGGG--CGGGT TCTCTC ACCCGATCCCGCCG      CCCTCGGCAACTACG  60 10
Francci3_3903 NONE
Francci3_3902 4669786 .. 4669810 -  -9.2  -3.03124   GGTCACCGCCGAATA          CGCGGGGCTG CGGTT CAACACCGCG          GTCGCCCGGCTCATC  54 448
Francci3_3900 4664507 .. 4664536 -  -4.9  -2.63596   GCGGACCGGACATGA       CGTGTCCC-CTCGA TCT CCGATCGGGACCCG       CGCGCGGGCCCGGCC  42 210
Francci3_3899 4663915 .. 4663931 -  -2.1   -3.1552   CGCCATCTACTAACA              GCCTTCC CCC GCACGGC              GGCTACCGGGGGCTC  43 47
Francci3_3897 4660634 .. 4660655 -  -7.9   -3.5394   AAACCGGGCCCGAAA           GAGGGCGCC GACT GGCACCGTC            GGGCGGGTCGGAGGA  60 475
Francci3_3896 4658434 .. 4658446 - -10.5  -3.28712   TGTCTCCTCGCACAA                CCGCG CAC CGCGG                CCACACGTTCCCGCA  63 158
Francci3_3895 4657569 .. 4657611 - -18.5  -2.71364   TGATGTCGTCAACGA GCCGGT-CCCACTCCGGGCG TGGC CGTCCGGAATGGGCACCGAC ATCCTTGTCCGTAGT  79 111
Francci3_3893 4656724 .. 4656747 -    -3  -3.76224   CGGGCAGGTAGCAAA          CGTGCCGGAT CCGT AACCGACAGG           CGGTTCACGCTGATG  53 30
Francci3_3892 4655185 .. 4655213 -  -7.2  -3.53811   GGCATGTCGCTGAAA        CCGGCCTGCGCC GACCT GGGGCGGGCCGT        CGACCGCATCGGACC  60 187
Francci3_3890 4653949 .. 4653960 -  -7.2  -2.62184   TCCCTTCTCACAGCA                CCGC GATG GCGG                 CGATCTCCGGTTCGG  48 6
Francci3_3889 4652598 .. 4652633 -  -9.6  -3.05384   GCCTGGTCCATCGAA    CGGGA-CGCGCCGGCCG CCA CGGCCGTCGAACTCCCA    CCCGGGACGGTCGCG  57 286
Francci3_3887 4650403 .. 4650432 -  -9.1  -2.70932   CCCCCCGGGGAATCA       CGGCCGGGCTCAC CCGG GCACGACCGGCCG        TTGCGGAAAATCAAG  52 5
Francci3_3885 4648212 .. 4648246 -  -2.8  -3.30701   GCTGACGAAAGGTAA    GCCGCTATCA-CCGG ATCGGG CCGGCTAATGGCGGG     CAAGCATAGGCTGAT  45 455
Francci3_3880 4641691 .. 4641704 -  -5.9  -3.61178   GGGACCGACCCGAAA               CCGCG CGGT CACGG                ATTGAGCGGACATCG  57 442
Francci3_3878 4641101 .. 4641142 - -12.9  -3.05384   GCCCGGTCGATGCAA GCCGCCCGGTCAGCGCGAAC CCG GTCAGCGCTGGACGG-CGGC CGCGATGACGGGAGG  66 8
Francci3_3876 4639007 .. 4639029 -  -3.2  -3.06183   GCGACTTGGATCGAA           GCTGCGACCG GGA CAGCGGCGGC           TCAGAACGGGACAGC  43 47
Francci3_3875 4637650 .. 4637679 -  -2.7  -4.03234   GTCTCGGGATAGAAA       TCGGCGGGTCCGGT CAC ACCGGACG-GCGGC       TGGACGAACTGGCGC  60 396
Francci3_3871 4633344 .. 4633356 -  -3.3    -3.272   ATCAGTGGATAGCAA                CCTTC GGT GACGG                TTGGAGACTCATCGT  47 166
Francci3_3868 4630673 .. 4630694 -  -7.1  -3.13403   GTGGCTCCACCAAGA           CGGCTCGCC GAGC GGCGGGACG            CGGACCGCAAGCCAG  53 487
Francci3_3866 4629814 .. 4629824 -  -3.2  -3.62597   GCGACCCCGCAACAA                 CGAC GAC GTCA                 CCGCATGAAACGACG  51 282
Francci3_3865 NONE
Francci3_3864 4626778 .. 4626810 -  -7.5  -2.52623   GGCCGTCCAGAACAT      TCCCACCGAGGTGCC TGT GCCACCGCGGCGAGC      GGGCGAGCGGGCGGG  48 156
Francci3_3863 4625608 .. 4625618 -  -6.8  -2.62396   CATTCTCCGACAGTA                 GGAC ATC GTCC                 GCCAGGCCCGCCCGG  45 111
Francci3_3862 4625058 .. 4625096 - -15.2  -2.88544   TCCCAGGGCGAGACA   GGCGACCCGGTGACCGGG TGA CCGGGTGACCGGGTGACC   GGACCGGTGCTCAGC  72 36
Francci3_3861 NONE
Francci3_3858 NONE
Francci3_3857 4621073 .. 4621083 -  -2.4  -2.78384   CCCGGCCGCACGAGA                 TGGC GGG GCCG                 CGGATCCGGGCCGGG  39 43
Francci3_3856 4620160 .. 4620181 -  -6.5  -3.29381   CGATAAGATCATTAA           CCGGC-GACA GGA CGCCAGCCGG           CAACAAGATCGTTAG  52 37
Francci3_3855 4619018 .. 4619038 -  -2.4   -3.6217   AGTCAGGAGACACAA            CAGTCAGG AGACA CCGGACAG            GTACGCCCGTAGCAG  50 8
Francci3_3854 4616948 .. 4616973 -  -3.3   -3.5393   ATCATTTTCGGCAAA         CATCCCGGGACC CGC GGTCCCA-AATA         CTCCCCGAAGGCCCC  50 148
Francci3_3852 4615267 .. 4615284 -  -4.8  -2.77522   ATACTCGGGAACAAT             CGTCCC GGCACA GGGACA              TCAGGCCGTTTCTTC  43 26
Francci3_3851 4613698 .. 4613737 -  -5.4  -2.63596   GCCCAGCGGATACCA  CTCTCCGGGTCGCCTCCGG CCC CCGGCCTCG-CCCGGTGCG  TGCGGTACGAAGATT  42 147
Francci3_3850 NONE
Francci3_3849 NONE
Francci3_3848 NONE
Francci3_3847 4608498 .. 4608530 -  -2.5  -2.78384   CCGGCGCCGAGTACA      GGTCGTCAGTCGCTG TTC CGTCACCTCACGACC      ACCCCAAGACGCTTC  39 74
Francci3_3846 4607488 .. 4607512 -  -5.8  -3.28791   ACGTTCCCGGGAGAA         TCACC-G-ACCG GCG CGGTACTGGTGA         AAAGTGCCCACGAGG  52 1
Francci3_3845 NONE
Francci3_3844 4604647 .. 4604665 -    -3   -3.9712   TCATCCCACCACAAA             CCCGTAGG ACA CCCACAGC             GACAACAAGAGAGCC  58 341
Francci3_3843 4603393 .. 4603407 -  -2.1  -3.28791   AGCCGGCGGGTATAA              GCCACT TCGC AG-GGC               ACTGCCACAGTATCG  45 81
Francci3_3842 4602481 .. 4602498 - -12.7  -2.60219   CAGAAGCCCCAGAAG             CCGTGGG ACGT CCCACGG              GCGGGTCGTCAGAAG  62 192
Francci3_3841 NONE
Francci3_3840 4600827 .. 4600839 -  -2.6  -3.18383   ACCGGCATCGACGAA                CGCC TGGAG GGCA                CGCTGGCCGCGACCG  44 187
Francci3_3838 4599586 .. 4599635 -  -6.6  -3.14931   TCGATCGGCTACCAA CAG-TCGAC-TGTGAT-GCCACAGA CAG TCGGCGGCGATCACTCGTCGATCTG TGGCGAGCGAGTATC  50 11
Francci3_3837 4599055 .. 4599112 -  -6.4  -3.14881   TAACGCCGGGAGGAA GCCTG-ATGAGC-CCGTCGATCGCCGGGC CTG ACGCGG-AATCAACGATGCTCATGCCGGC CTTCTCACCGGGACC  50 144
Francci3_3836 4597012 .. 4597024 -  -5.5  -3.45849   GCTACACCAGCAGAA                TCGCC TTC AGCGA                TCCGCGGGTGGGCGT  53 380
Francci3_3833 NONE
Francci3_3832 4593723 .. 4593746 -    -8  -3.88787   GGACAGCCGGACAAA          GGCGACCAGC CAGG GCTTGGCGCC           GGGAGACGGAGCAGG  67 199
Francci3_3830 NONE
Francci3_3829 4590271 .. 4590298 -  -6.8  -3.30159   GGAAGGCGCCGACAA        CGGCATGCCGCT GGTC ATCGGCGAGCCG         GACAGCGAGGCGGGC  53 259
Francci3_3827 4588282 .. 4588292 -  -8.2  -3.14564   CCACGGCGCCAGCAA                 GCCC CAG GGGC                 TCGGGGCCGAGACCA  56 170
Francci3_3824 4584217 .. 4584235 -  -4.4  -3.05819   CAGATATGCCGAACA             GCCGGGTG CGC CACCCCTC             CGTCACCCCTCCGGG  43 28
Francci3_3823 NONE
Francci3_3822 4582308 .. 4582336 -  -8.1  -2.52676   CAGCGGCCGAATCCA       CAGCGGCCGGAC CCGACC GCCCGG-CGCCG        GAATCCGGCTTCAGG  48 36
Francci3_3818 4576121 .. 4576141 -  -4.6  -3.53012   CGGGCCGCCGGCAAA           CCGC-CCGG CGTT CCGGGGCCG            GGGATCGGCCTACAG  52 48
Francci3_3817 NONE
Francci3_3816 4573677 .. 4573687 -  -6.8  -3.29511   CCCACTTGTGGAGAA                 CGTC GTC GACG                 CCCCCAGCACCGCGC  53 357
Francci3_3814 NONE
Francci3_3813 4570979 .. 4571002 -  -4.6  -2.87132   GCGCGGCGGGACACA          CGGT-CAGC TGACAGC GCTGGACCG          GGAGCTGCACGCGGG  44 97
Francci3_3811 4569906 .. 4569922 -  -4.3  -3.12395   TTGACGAGCGAAAAT              CTCGACG CGC CCCCGAG              GCCACTCCGCAATCA  45 130
Francci3_3810 4568696 .. 4568712 -  -5.8  -3.28924   GACGCCGCTGTACAA              CGCACG CTTTC CATGCG              CGTCGCGACCCACCG  52 184
Francci3_3808 4565206 .. 4565226 -  -9.7  -3.08679   GGCGGTGATCCAAGA            TCGGCGG CGCTCGT CCGCCGA            CGGTAGGTCCGACGA  59 369
Francci3_3805 4562139 .. 4562154 -  -3.2  -3.65046   CGCCGACCTCAAGAA              CGCC GGGGAGAA GGCG               AAGGAGGCCTTCCGT  51 168
Francci3_3803 NONE
Francci3_3802 4559684 .. 4559699 -  -3.2  -3.61398   CCTGGCGGTGAACAA              CGCG GGAGTGAG CGCG               GGGCGCGAGCCGGTG  53 503
Francci3_3800 NONE
Francci3_3799 NONE
Francci3_3796 NONE
Francci3_3795 4547356 .. 4547407 - -17.8  -2.52464   CGGGGCGGCAATCCA CCGGGCGGTGGACCACCGGCACCGG GCC CCGGCGGCGGCGCGCC-CCGCCCCG CGCCCCCGCGTCCCA  78 122
Francci3_3792 4543564 .. 4543578 -  -7.8  -3.36492   TCGGTAACGGTAGAA               GCTCGC CGC GCGAAC               CACAACATATTTTCT  55 65
Francci3_3791 4543107 .. 4543135 - -15.9  -4.15328   AAGCGAAACGACAAA        GGCCGCAGTCCCC ATC GGGATCCGCGGCC        TCGGATTCGGCTCCA 100 48
Francci3_3790 4542652 .. 4542699 -  -9.1  -4.66318   ACCAGCGGAAGAAAA GCGCGGCAACACCGG-TGGGCGG AACA CCGACGATCCGGTGTC-CCGCCC GTGCTGGTGCGGCGA  83 83
Francci3_3785 NONE
Francci3_3784 4535219 .. 4535240 -  -4.3  -3.71873   TGATCGACACCGAAA           GGCATTCGG TGGC CCGAAAGGC            GCGGCGGAAGGCCGT  55 188
Francci3_3783 4534034 .. 4534044 -  -4.6  -3.30124   CGCCACCGGGCACAA                 CGGC GCC ACCG                 GGCACGCGGATGGCG  49 64
Francci3_3781 4530107 .. 4530148 - -22.7  -3.53444   GCATGCCTGCCTAAA TGCGAAAGTACCCTCGGAAA AAC TTTCCGAGGGTACTTTCG-A CTGGTAGCGGGGACA 100 182
Francci3_3778 NONE
Francci3_3777 4525805 .. 4525817 -  -4.1  -3.28791   ACCTGGTGGTCAGAA                CCTGA TGG TCAGA                ATTCGATGTTGCTCA  47 21
Francci3_3776 4524533 .. 4524568 -  -5.2  -3.41878   TCGGTGAACGTATAA    CGGCGGATCCCGGCCCC GCG GTGGCCGGCAGCCGT-G    CCCGTTTATCGGCTC  52 31
Francci3_3775 4523840 .. 4523855 -  -4.6  -3.69323   CGATCACCAGGGAAA              GATCGG TTCC CCGAAC               CTGCGGATTGACCAC  58 128
Francci3_3769 4517765 .. 4517790 -  -2.5  -3.48924   TGACTGCCCACACAA         CCGG-ATCAGCC CGC GGATGATTCCCG         CAGCCGGCCCCGCAG  47 5
Francci3_3768 NONE
Francci3_3767 4516452 .. 4516464 -  -6.2  -3.95324   GATGGCGAAGAAGAA                GCGC AAGCG GCGC                GCACGGGCGAAGAAC  63 178
Francci3_3765 4514968 .. 4514999 -  -3.6  -3.65351   GCATCCTCACCGAAA      CAGCCGACCTGC CCACCACC GCGGACCGGCTA       CTGACCCTCCTCAAC  53 369
Francci3_3760 4508003 .. 4508036 -  -9.5  -3.56318   GTCCGAACAACAACA     CCCGCTCGCGGCAGAC CCT GCCCGCCG-GAACCGG     CACCACCGGATCCAC  67 343
Francci3_3758 4505852 .. 4505871 -  -6.3  -3.04263   AGGGCAGGCGCAACA            CCGCCGG CCTGTT CCTGCGG             ACCGCGGCGGGTCAG  49 512
Francci3_3756 4504552 .. 4504565 -  -3.1  -3.28712   CCCTGCGCGGGAGAA               GC-GCA TCC TGCTGC               TGCGGTTCTTCGGCA  47 163
Francci3_3751 4499081 .. 4499132 -  -8.4  -3.91897   CTCGCCACGCAGAAA CGGGTCGAGC-CGGCGGCTGGGCTG GCG CCGCCGACACCCCGCGCCCGTCCCG GAGGCACCCGCGACG  70 384
Francci3_3750 4497674 .. 4497694 -  -8.1  -3.18264   CGGGGGATCGAGGAA            CTCGCCGCG CGG CGCGGCCCG            GAGAGCCTGACCTAC  54 200
Francci3_3746 4490238 .. 4490285 -  -2.6  -3.01712   CCCCCGCGTCGAACA TTCCACCGTCCGG-GCGAGCGCC GACGA GGCGCT-GCACCGGT-GGCGGCC CATCGCCCTGTCCGA  41 288
Francci3_3744 4481286 .. 4481299 -  -4.5  -3.63627   CTGCTACACGTCAAA               CGTGC TCGA ACACG                TCCCCGACCCGTGGC  55 447
Francci3_3742 NONE
Francci3_3739 4474953 .. 4474974 - -10.1  -2.80113   GATGAGTCGACGACA           CGACCACGC CTGC GCGCGGTCA            CCCCACCCGAACCCA  56 207
Francci3_3738 4473891 .. 4473912 -  -3.5  -2.82623   CCTGGCCGAGAACGA           GCTGCCCCC CTTC GGGACCGGC            CTGGAGATCTGGGTC  42 53
Francci3_3737 4473124 .. 4473137 -  -4.5   -2.8805   ACGAGCCGTCACAGA               CAGGA GAAA TCCCG                CCCCGCATTACTACA  44 36
Francci3_3736 4472231 .. 4472260 -  -5.6  -3.06183   GCTATGGCTACTCAA       GCG-CTGGGGCGA GTACT TCGCCGCCGTCGC       CACGTCGGCGTTCCT  47 305
Francci3_3734 4470057 .. 4470080 -  -2.3  -3.56142   GTCAGGAACAACCAA          GATCGCCAG GGGTTG CGGGCGATT           CATGTCACGACACGA  50 128
Francci3_3733 NONE
Francci3_3732 4468165 .. 4468178 -  -5.9  -3.57263   ACCGGCAGCGGGAAA               CGCAG CTCG CCGCG                TTCGGCCGCGGCCCG  57 441
Francci3_3730 4465326 .. 4465353 -  -3.5  -3.65812   TGGGCTCCAACAGAA       CGGAGCGTGACAG TCTC CCGTCAC--TCCG        CTCTTGTCATCCTCA  51 38
Francci3_3729 4464134 .. 4464169 - -11.8  -3.47078   CAGCCCAGATCAGAA    GATCGTGGGTGGCGTC CGCC AACCCCACCCACGGCC     CATATCCACCATCGG  69 106
Francci3_3728 NONE
Francci3_3727 NONE
Francci3_3726 4460815 .. 4460830 -  -6.8  -3.17763   CCCACAGCCGAGCAA              CGCGAT CCTC ACCGCG               CCACCTCCGGGGAGG  50 18
Francci3_3725 NONE
Francci3_3724 NONE
Francci3_3723 4456834 .. 4456852 -  -5.9  -3.33696   CCTTCCCTGAAGGAA             CTGGCTC CTGGT GAGCCGG             GCGTTGCTTGTGGAC  52 420
Francci3_3722 4454399 .. 4454415 - -12.3   -3.1505   ACGACCCCCCAGCAA              GATCGCC GAA GGCGATC              GCGCGGAAACCCCGA  68 98
Francci3_3721 NONE
Francci3_3720 NONE
Francci3_3719 NONE
Francci3_3718 4450645 .. 4450666 -  -8.7  -2.57881   CAACCGCGCCACAAC           CGGCAGCCGA TGA CCGG-TGCCG           CCGCGCGGGCGACCC  51 277
Francci3_3717 NONE
Francci3_3716 NONE
Francci3_3715 NONE
Francci3_3714 4447023 .. 4447048 -  -6.1  -3.32963   ACCGGCACCCCACAA         GCACGGAC-TCG CTT CGACGTTCGCGC         TGGTTCATCCGCGCG  52 444
Francci3_3713 NONE
Francci3_3712 NONE
Francci3_3711 NONE
Francci3_3710 NONE
Francci3_3709 4442400 .. 4442420 -  -4.6  -3.18264   GCCGGTACTCACGAA            GCTGGCCC GCCAT GGATCAGC            CCTCGTCGTCTTTGC  47 21
Francci3_3708 4441344 .. 4441381 -  -6.1  -3.14564   TCAGTTTCCGATCAA   TGCCCGCCGCCGC-AGCC TCG GGCTCGCGTTCGCTGGCA   CCTGGGACGGAACGG  50 160
Francci3_3707 NONE
Francci3_3706 4439580 .. 4439608 - -16.7  -3.60627   TGACGTGACGCGAAA        GACGCGTCCCCCG ATG CGGAGAACGCGCC        CTTGGCCGCGGGAAA  85 42
Francci3_3701 4436095 .. 4436107 -  -3.3  -3.14881   GAAGCGCTCCACGAA                CCTCG ATG CTAGG                TCCTGGCCTGAAGAT  45 89
Francci3_3700 NONE
Francci3_3698 4433501 .. 4433519 -  -6.7  -2.92613   CGTCACCCGAAAGCA             GTACCCG ATCAG CAGGTAC             CCGGCAAGCATGCCG  47 194
Francci3_3697 4432747 .. 4432764 -  -2.7  -2.89564   GGTTGAGGGCACAGA             CCGACCGT ACG ACG-TCGA             GGGTGCCCCGGGCTG  40 73
Francci3_3696 NONE
Francci3_3695 4431381 .. 4431416 - -11.6  -2.54193   CACTACGGGAACGGA    CCGGCCGCCGGACGGG GAAG CCGGACGGGCGGCCGT     CGCAGGTTCGGCGGA  58 66
Francci3_3694 NONE
Francci3_3693 NONE
Francci3_3692 4427968 .. 4428023 -  -7.6  -4.38154   AGACCCGGGAGAAAA CCCTGCGCGACGCCGACGAG-C-A-GGC CGCG GCCATCGTCTCGACGGC-CCGCGCGGAG GCCGAACGGATCGTC  76 334
Francci3_3689 NONE
Francci3_3688 4424422 .. 4424458 - -11.5  -3.41051   GGACGGCCAGGAGAA    GCGGACCGTCCTGACAG GGA CCGTCAGGACAGCTGGC    CGCAGGCTGCCACGA  69 12
Francci3_3687 NONE
Francci3_3686 4422304 .. 4422333 - -11.4  -2.62263   ACCTGCCCGACACGA       CCGCG-GCCGAGC TGCTC GCCCAGCTCGCGG       CGGACCCGACCGCCG  59 151
Francci3_3684 4420371 .. 4420385 -  -3.4  -2.98823   GGGGTCGGACACAGA               CGCCCA ATC CGGGCC               GGCGGGCCGCGGGCC  43 66
Francci3_3683 4418773 .. 4418806 -  -3.1  -3.14125   GCGAGATACTCAACA     CCGACGGGTACCGC TACGGCG GCGGCAA-CATCGG     CAATCTCGGCTCGGT  45 507
Francci3_3677 4409374 .. 4409419 -  -5.1  -3.15544   GTGCACGCCTACCAA CACCCTCCCGGACCGGTCG CCAGACCC CGGCCGCGCCGCGCGGGCG GATCCGCGGTCCGTC  47 373
Francci3_3676 NONE
Francci3_3675 4407286 .. 4407296 -  -5.4  -3.01924   GACGTGGCTGGAACA                 TCGA GTA TCGA                 TCCTCCTCGCCGACG  46 79
Francci3_3674 4405889 .. 4405906 -    -4  -3.28712   TTCTTCCCTTCACAA             GCCTCG TACCTC CGCGGC              TCAGCGCGATCGGTA  47 26
Francci3_3673 4403921 .. 4403936 - -11.8  -2.54634   CCTGAGAGTACGAAG              CCGCGC CTCG GCGCGG               GCCGCGGACGCCAGG  59 285
Francci3_3672 4400176 .. 4400192 -  -4.3  -4.61648   AAGAACAAGAAGAAA              TGAGCCG AAG CGGACCA              CGGAGAGCACATCCA  72 58
Francci3_3671 4397628 .. 4397643 -  -5.4  -3.58522   ACGAGCATCCCGAAA              CGGTGCG CGC CG-ACCG              AAGCCGGCAAGATCG  54 348
Francci3_3670 NONE
Francci3_3669 NONE
Francci3_3668 NONE
Francci3_3667 4392324 .. 4392339 -  -3.2  -4.25873   GCGGGACAAAAAACA              CCG-CCG ACC CGGACGA              CATGGTCAACCAAGG  67 486
Francci3_3665 4388745 .. 4388768 -  -2.4  -2.80816   GCCGGATCGACCAGA          CCGACCGGATC CTG GATCCT-TCGA          CGCTGTTCCTGCAGC  39 183
Francci3_3662 4383032 .. 4383047 -  -4.6  -2.79183   GGGACCCCTACCACA              GACACC GCAC GGGGTC               TCCGTCAGCGGCCGA  43 30
Francci3_3659 NONE
Francci3_3658 4377985 .. 4378033 - -19.7  -3.59979   GGCGTGGATCCTAAA CGACGGCCGGGCG-CCACCC-TC GCCGA GACGGATGGACGCCCGGCCGTGG CCGGTCCGCGGGATC 100 43
Francci3_3653 4371558 .. 4371584 -  -6.4  -3.03212   AAGAGGAACTATACA         CGAGTCCGGGCA TGG TGAGCGGACGCG         AGGACATAACTTTCT  48 393
Francci3_3652 4362244 .. 4362259 -    -4  -3.29144   CCACCCGGGGCATAA              TCAGACG TTA CGTC-GA              TACTGCCCACCCACG  47 10
Francci3_3651 4361541 .. 4361559 -  -8.1  -3.40522   ACCGCGCGATCAGAA            GTCGCCGG CGGC CCGGCG-C             AGATCGGTCAGCAGG  58 1
Francci3_3650 4360223 .. 4360263 - -10.3  -3.16564   CGTGGACGGGAGCAA  GGCATCATGGGCATCGCCT CTC AGGTGCCGCTCATGCTGCC  GCTCGTGCCGGCCAG  60 5
Francci3_3649 4359109 .. 4359121 -  -3.3  -3.05384   CGGGCGCCCAGCTAA                CCACC GGT GGTGC                GGATGTGCCCTCCGC  43 9
Francci3_3648 4357851 .. 4357891 -    -6  -2.52464   CCGCCGCCGAAGCCA CGCCG-GA-TTCGTCGGCCG TAC CGGCCGTCGCGCTCACGACG GTGCGTCGACCAGGA  44 18
Francci3_3647 4355603 .. 4355629 -  -7.8  -3.09516   GCGGTCAGCATGGAA         CTCGCCGCGGCC CCG GTCGGCGGCGAC         CGGTTGGTGATCCTG  52 163
Francci3_3645 NONE
Francci3_3644 4352815 .. 4352844 -  -6.9  -3.05343   GCCACACCCGGAACA       CGGATGACCCGCG AGAG CGCCGGGCGCCCG        CTCACAGCGCCGGGA  48 27
Francci3_3643 NONE
Francci3_3642 4350886 .. 4350900 -    -7  -3.13728   ATCACGGAGAGGCAA               CCCACG GCG CGGGGG               ACGGCGGCGACCGGT  53 152
Francci3_3641 4348828 .. 4348854 - -14.5   -4.7373   TCACTGCACGAAAAA        GCCCCTC-GTGC CGAG GCACTGAGGGGC         GGCGCACAGGTCGAC 100 200
Francci3_3640 NONE
Francci3_3639 4346303 .. 4346316 -  -3.1  -4.62336   AGTGGATGGGAAAAA               GACGCG CGA CG-GTC               CCGGTCAGGCCGGAC  71 30
Francci3_3638 NONE
Francci3_3637 4343270 .. 4343299 -  -9.9  -2.55015   AGCCCAGGTAATCCA       CGGCAACCCGAGG AACA CCCCGGACCACCG        AAGGCCCCCACGACT  55 114
Francci3_3636 4342171 .. 4342216 -  -5.9  -4.39166   GCTGACACACGAAAA CACCGCGACGGGG-AAGCCAGC TCA GGTATCAGGCCCCGCCGCGGCG GCTAAGGAGAAGCAG  75 62
Francci3_3635 4340089 .. 4340146 - -17.1  -2.64695   CGAGCATGAAGCAAT TCTACTGTGGTG-CGATCATGCACGACT GCG AGACGCGCATGATCGCCCCCACCGAAGA CGATCTTCTCCGTTC  75 149
Francci3_3632 4336928 .. 4336940 -  -4.7  -3.27475   GGGGTGACGAGAAGA                CCGGC GTG GCGGG                GTGACGAGAAGACCG  49 54
Francci3_3631 4335556 .. 4335569 -  -2.3  -3.85864   CGATCATGAGAACAA               GGGAA CTCA TACCC                TCCGAAACCCGCACG  56 231
Francci3_3630 4335190 .. 4335219 -  -2.1  -2.94099   CCGGCGTACGACACA       GTCGACATCATAC CGTA ACATGATGACTAC        TCCAGCAACGTACCA  40 3
Francci3_3629 4334363 .. 4334386 -  -2.2  -3.10012   AAGCCTACGATGTAA          CAGGCCCGAC ATGT GACGGGTGTG           GCGTGCGCCATAGCG  41 48
Francci3_3628 4332222 .. 4332270 - -10.2  -2.65815   GCGAGACCGACACCA CCCCCGTCTA-CGACGTCGGCGC ACCC GAGCCGAAGCCGATCGACGAGGA GCTGAGCGTCAAACT  53 324
Francci3_3626 4330592 .. 4330625 -   -24  -2.62184   TCGCGCCCGACATGA     CGATGGCCCCCGGA GAGGAA TCCGGGGGCCATCG      ATGGTCTTGGTGCGA  95 509
Francci3_3624 4328036 .. 4328046 -  -3.2  -3.14132   GGCGGGCTTCACGAA                 CCTC AGT AAGG                 CCTTCGGGTGCTACG  45 497
Francci3_3621 4323530 .. 4323544 - -11.4  -3.14881   GAAGTCGTGGATGAA               CGACGG TCG CCGTCG               TGCGTGGACCGACGA  64 56
Francci3_3620 4322392 .. 4322422 -  -5.9  -3.79113   ACTTGTTCACAACAA       CCTCCGGACGCCC CCCGC GGGCGCGGGGTGG       GGAGCAGATCGGGCA  61 507
Francci3_3619 4321646 .. 4321683 -  -3.3  -3.14211   AGCCTTGTCGACGAA   CAGGTGATCGACGCGCTG TAT CA-CGCCTCCATCGCCGG   GGTACCCGTGCACTG  45 444
Francci3_3617 4316647 .. 4316679 -  -2.6  -3.25942   ATTGGCGCAGATCAA     CCGAATCTTTCCCCG GCTG CGAGGAGTG-CTCGG      CTCGTCGTGATTCCG  45 451
Francci3_3615 NONE
Francci3_3614 4314630 .. 4314641 -  -5.8  -2.87211   ACCGGTTCGGATACA                CCAG ACAA CTGG                 CCGAGATGGGCGCCG  46 430
Francci3_3611 4312169 .. 4312183 -  -3.5  -3.24017   AAGCTCAGAAGTGAA               CGACC GGGCA GGTCA               GCGTGCGGGTGATGC  45 0
Francci3_3610 4311062 .. 4311080 -  -2.3  -2.62184   TGCCCGCCGAGATCA            CCGTCACG TCTT CG-GCCGG             CTTCTACGACTTCGA  38 422
Francci3_3607 NONE
Francci3_3606 NONE
Francci3_3605 4306310 .. 4306353 -  -8.7  -3.14211   ACCTCCGCCTAGGAA GCCGCTCGGGTGCCGCTCGC CCCCC GCGACCGGCCCCGGAGCC-C GGACAGTCCGGAACG  56 90
Francci3_3604 NONE
Francci3_3603 NONE
Francci3_3602 NONE
Francci3_3601 NONE
Francci3_3600 4302003 .. 4302043 -    -4  -3.06796   GGGCAGGCCAGCCAA CCGACGTGCCG-GAT-GATG CCT CACCGATCCCGGCAGCCCGG TCTCGGTCCTGGACG  43 151
Francci3_3599 4301080 .. 4301118 -  -3.8  -2.83249   GCGCAGACAAGATTA  TTGGTCCTG-GCTACGC CCCGCC GCGTACCGCAGGGCCTA   CCCAGACAGCGGTGC  42 99
Francci3_3598 4300247 .. 4300270 -  -2.2  -4.57569   CGACGTGGCCAAAAA          GGGCCTTCGC CATA GTGATGGTCC           TCCACGATGAGTGAC  71 228
Francci3_3597 4296003 .. 4296020 -  -9.1  -2.69468   GATCCTGACAGATGA             CGCCACA AGGC CGTGGCG              CTCGCCCGGCGGGAG  52 51
Francci3_3596 4294419 .. 4294471 - -10.6  -2.83409   GACGAAGGCAGCACA CCCCCGTGTCCGATCAACCGACGGCG TCA CGC-ATCGGCCGATCG-ACGCGGACG CGACGTGCGCGGCCC  57 292
Francci3_3595 4292753 .. 4292808 - -12.5  -2.62396   GACCGCCGCACACGA GCGGGGAGCCCGTGCACCCGCCCCACG GCCG CATCGCGCGGGTCAAC-GGC-CCCCGC GGGGGCCGCGCGGCG  62 12
Francci3_3594 NONE
Francci3_3593 NONE
Francci3_3592 4291236 .. 4291277 - -13.5  -3.05844   CCCGCCAGCCGAAGA CCGGGCCGAGGGCGCGCAG CCGA CTTCCCGCCCAGGACCCGG  GTTAATCGAGATCGA  69 27
Francci3_3591 4290233 .. 4290250 - -10.5  -2.75064   GGGTGGACGCAATCA             CCGCGAG GTGT CCCGCGG              GAAAGACATGCGACC  56 119
Francci3_3590 4289692 .. 4289702 -  -4.6  -3.14211   ATCTTCGTCCATCAA                 CGGC GGC GCCA                 CCTGCACGGGCAACC  47 90
Francci3_3589 NONE
Francci3_3588 NONE
Francci3_3587 4287491 .. 4287518 - -10.6  -3.53091   AGCCGGGCCGGGAAA        GC-GTGACGCCGA GAG TCGGCGTCAGAGC        TCGGCCTTGGTCAAC  65 19
Francci3_3586 NONE
Francci3_3585 NONE
Francci3_3584 NONE
Francci3_3583 4282221 .. 4282258 -  -6.2  -3.32844   CGTCGGACCGGAGAA  CTCCGCGGCACCGCCGGCC CAC GGC-GGCGGGGTC-CGG-G  CTCTGCGATGGCCGT  53 463
Francci3_3581 4280227 .. 4280242 -  -4.6  -2.73483   ACCGCAGGCGAATGA              GACGCG GTAG CGGGTC               AGACCGCGGTGCCGA  43 24
Francci3_3580 4279305 .. 4279358 - -10.2  -3.36878   CGCACCCACCGAGAA GCC-TCGGAGCCGACGGCCGCCGGCC ACCC GACAGGGAGCCGGCGG-TCCGACGAC GCTCAGGCCTGGCGG  63 28
Francci3_3579 NONE
Francci3_3578 4277389 .. 4277400 -  -5.8  -2.58892   ACCGAGACGAATGCA                CGGA TCTG TCCG                 AAGGGGCCTACGAGA  45 72
Francci3_3577 NONE
Francci3_3576 NONE
Francci3_3575 4273302 .. 4273327 - -17.5   -2.8001   AGAAGCTCCATCAGA         CCGCCCCCTCG GCGC CGGGGGGGCGG          CTCATACCGTGTCCC  78 27
Francci3_3574 NONE
Francci3_3573 NONE
Francci3_3572 4269777 .. 4269800 -    -6  -2.73364   TCGGGATGGTAAGCA          TGCCA-GATGG TGC CCATCCTGGCC          AGGTGGCTTCATCAC  46 209
Francci3_3571 NONE
Francci3_3570 NONE
Francci3_3569 4266610 .. 4266637 -  -6.9  -3.33696   GGCTCGGCCAACGAA        CCTGCCGGC CAACGAACCT GCCGGCCGG         GGAATCGGGACTTCC  52 41
Francci3_3568 4266013 .. 4266025 -  -9.1  -2.62616   CTACCGGGGACATGA                CCTGG CGT CCAGG                GAGGCCGGGCCGCTC  51 44
Francci3_3565 NONE
Francci3_3564 NONE
Francci3_3563 NONE
Francci3_3562 4258788 .. 4258830 - -23.5  -2.87132   GCCGCCGGGCACACA CCGCCGGTGACGATCGGGC AGACA GCTCGATCGTCACCGGCCG CGGACGTGCTCAGGC 100 35
Francci3_3561 NONE
Francci3_3560 NONE
Francci3_3559 NONE
Francci3_3558 4255678 .. 4255708 - -10.2  -3.05384   TGTCGGGCCACCGAA       CCCCGGCCGGGGCC GCC GGACTAGACCGGGG       CGAAGACGACGAGCG  59 15
Francci3_3557 4254660 .. 4254679 -  -5.6  -2.81173   ATCAACCCGAGGAGA            GCCGCTCGG CCA CCG-GCGGA            GTTCAGCCGAGTTCA  43 48
Francci3_3556 NONE
Francci3_3555 NONE
Francci3_3554 4250356 .. 4250371 -  -6.1  -2.78384   CCTCTCGGGACGAGA              GTCGC TAACGG GCGAC               GGCGGCGCTGAAGTC  46 14
Francci3_3553 4249421 .. 4249435 -  -5.6  -2.90496   CCCGCCGGGAAACGA               CGGTCA ACG TGTCCG               ACCACATCCGGAAAC  44 96
Francci3_3552 4248393 .. 4248405 -  -6.3  -3.87354   GAAACGGACATCAAA                TGATC GGA GATCA                GAGGATCAGTAGCTG  63 339
Francci3_3551 4246769 .. 4246799 - -13.2  -3.78879   CACAGCAGAACATAA       CCCCCAGGTCGGTG CAT CGCCGACCTGGTAG       CGGCCGCGGCGATCC  82 496
Francci3_3550 NONE
Francci3_3549 4243720 .. 4243742 -  -4.9  -2.80816   TGTCGAGCGAGGAGA          CGC-ATAAGC AGCA GCCTATCGCG           TGGGGCTCGTTGACC  43 105
Francci3_3548 4241980 .. 4242009 -  -9.9  -2.71364   CCAGGCCTGCAATCA       CCCGACCGGGCCA GCAA TCGCCCAACCGGG        ATCGTGTCGGCATCC  56 311
Francci3_3547 4241024 .. 4241074 -  -8.2  -3.35849   CCCAGTAAATCAATA GACGGCCGGCGGCGGGAAGGTCCG GCGCT CAG-CCCTCCC-CCACCAGCGGGC TGGAGGCGACCTCGG  59 3
Francci3_3546 NONE
Francci3_3545 4236918 .. 4236963 -  -9.5  -3.29511   CGGACCCGCCCACAA GCACCACCGGCGACCGGCGCGA GAC CCGCGGGGGCCGCCGG-GCCAC CACACGCGGATACCA  63 351
Francci3_3544 NONE
Francci3_3543 4233974 .. 4233985 -  -3.6   -2.9348   TCGAAACGGTACACA                CGAG CGTG CCCG                 AGTACTGGCAACCCC  42 66
Francci3_3542 4231085 .. 4231100 -  -5.4  -2.71712   CCCCGGCGCTGAAAG              CGG-GGA CAT TCCACCG              GAGGCTTCCTCATCC  43 35
Francci3_3541 NONE
Francci3_3540 NONE
Francci3_3539 NONE
Francci3_3538 NONE
Francci3_3537 4225966 .. 4225979 -  -5.9  -3.16683   AGCGCACGTCATGAA               CGGAG CAGA CCCCG                AACGTGAACGGGACA  50 81
Francci3_3536 4224986 .. 4225003 -    -4  -3.86346   GCAGGCCGGCACAAA             GCCGCC GCGCAT GGTGGC              GAAGACCACCAGCAG  58 316
Francci3_3535 NONE
Francci3_3534 4222949 .. 4222962 -  -3.8  -3.53091   ATCTCCGGGCGGAAA               GCAG CCAGCT CTGC                GGGTTCATTCCCATG  50 311
Francci3_3528 4216396 .. 4216426 -  -7.4  -2.62983   CGGACGGCCAGACGA       TCGTCGGCAGCACC CTG GGTGCCGCCCTGGA       GCGCGCCGGTTTCCA  48 73
Francci3_3526 4211406 .. 4211429 -  -7.4  -2.51725   ACTCTAGACGAACAT          GCGT-TCGACG ACC CGACGACACGC          CGGACGGTGGCTCAG  48 37
Francci3_3525 4210244 .. 4210260 -  -3.5  -2.87931   GCCATCGGCTACAGA              TCGACCG GAA CGGGCGC              CACGGCATCGGATTC  42 2
Francci3_3524 4209588 .. 4209604 -  -2.2  -4.20367   CTGGTCAAGAAATAA             GGGCACA TTGA CG-GCCC              AGGCTCAATCTCCCC  61 46
Francci3_3523 4206960 .. 4206991 -  -2.1  -3.30124   GCTGACCGCCTACAA      CGGGGCGG-TGCTC AGCGA GATCTTCCGCGCCG      GGATCCAGTCGGTCG  45 375
Francci3_3518 4201709 .. 4201741 -  -3.9  -2.96692   GAGGATGAGGACAGA      CCGCGGCGGCGACGA GGG TCATCGACGTACCGG      AGTACAGCAGGCGTC  42 11
Francci3_3517 NONE
Francci3_3516 NONE
Francci3_3515 NONE
Francci3_3514 NONE
Francci3_3513 4197355 .. 4197380 -  -9.6  -3.05384   GTCGGGCTGAGCGAA         CGCCAGCTGC TGCGTC GCTGCCGGCG          TGTCTTCGGATATGG  59 218
Francci3_3511 4194924 .. 4194939 -  -4.6  -3.32343   GCTACATCCGGAGAA              CTCGGC CTTC GCCGAC               ATCCCCGGTGAGGAT  49 151
Francci3_3509 4193209 .. 4193241 -  -5.3  -3.29511   CGGATGCCGGCAGAA      CGGGCACCGCACGCG CTA CGCCTCCTTCGCCCG      CGCCGGAGCCGACCG  49 334
Francci3_3508 4192502 .. 4192518 -  -2.1  -3.60296   CACGCGCACGGCAAA              CACACGC ACG GCGAACG              GCACCAGCCAGGTCG  50 182
Francci3_3507 4188261 .. 4188275 -  -5.7  -3.21395   ACCTGCGCCAGAACA               CGATC GACAT GATCG               CATCGTCCGGGGCGA  49 255
Francci3_3505 4185030 .. 4185064 - -10.1  -3.88498   GCTTGATACAGCAAA     GTCGGATCTTCACCC GGCAA AAACGAAGATCCGAC     TTTCATCGATCCCGC  73 171
Francci3_3503 NONE
Francci3_3502 4178579 .. 4178594 -    -6  -3.35679   GGGGCTCACGGAGAA              GCGCGC ACCC GCGGGC               CCCGCGGCCACCGAC  52 261
Francci3_3501 4174863 .. 4174902 -  -2.9  -3.64466   ATCGGACAGATATAA CAGACC-ACGCAATTGACC CTCT GGCCA-TGGCGTCAGTCCG  GTTCGGGCGGGGTCG  50 18
Francci3_3500 4173585 .. 4173601 -  -2.1  -4.13561   CGCCGCGAAAAAATA              CACCGGC GAT ACCGGAA              AAGGCGCGCTACGAC  61 291
Francci3_3498 4171958 .. 4171994 - -25.3  -3.09492   GCGGCAACGCCAATA    GTTCCTGCCACACCGGC CCG GTCGGTGTGGCAGGAAC    CTGACCATGCAAAAC 100 162
Francci3_3496 4167922 .. 4167934 -  -5.5  -3.01924   GAGGCCGCCTCAATA                GGTGC AGG ACACC                CCGCCCGCGTCACCC  46 7
Francci3_3491 4162113 .. 4162123 -  -8.2  -2.63301   GACACCGGCATACGA                 CCCG GAC CGGG                 CCACCGTCATCCGCC  51 32
Francci3_3490 4160465 .. 4160505 -  -5.3  -3.53012   CCGGGCCGGGCGAAA CGCCATCCCGGGTGAGGC ACCGTG GCCGCACTCGG-ACGGTG  CGGCCACGGTCGGGC  52 457
Francci3_3488 NONE
Francci3_3487 4156798 .. 4156824 -  -9.4  -3.15663   AGGCATGGCCATGAA        GGGCACG-GCC ATGAAG GGCACGCGCCC         GGACCCGGGTCGGCT  59 40
Francci3_3479 4147637 .. 4147653 -  -9.3  -3.28712   CCTCGCCGCTTACAA              CGCCGGC CCG GCCGCCG              TGCGAACCGCCGGGG  61 171
Francci3_3475 4143807 .. 4143837 -  -5.4   -3.8613   GCGAAAGATCAACAA      CCCTCA-CCTGCC CCCGCT GCCAGGGCGAGGG       GCAGATCGGCAACCC  60 482
Francci3_3472 NONE
Francci3_3471 4137205 .. 4137223 -  -3.9  -3.68222   GGCGAAGGTCAAGAA            CT-CTCTG TAGT CAGAGTAG             TCAGTTCTGGGTTTG  55 26
Francci3_3464 4128916 .. 4128958 -  -8.5  -3.29144   CGACCGCTCGCACAA CTTTAAGCCCACCCG-AC-CG GAT CGCGTGCGGGTGGGCGGAAAA AATGGGCTCGGTGGA  59 162
Francci3_3463 NONE
Francci3_3462 4127000 .. 4127012 - -10.5  -3.14211   ATCCGGGCCCAGCAA                CCCGG CAT CCGGG                TGCTCTACATGTCGG  62 197
Francci3_3459 4124062 .. 4124100 -  -3.8  -3.85698   GGCGCCCGCTATAAA  CAGC-TCTACTCCGG-GC AGTAG GCTCCGGAGGTGACGCCG  GGTGCCGCCCGCCGG  58 348
Francci3_3456 4116153 .. 4116171 -  -4.4  -3.62522   GAAGGTGGGCAACAA             GGTGTCCG GCC CGCTCACC             GCCCGCACCCTGCTC  55 272
Francci3_3452 NONE
Francci3_3451 4110563 .. 4110582 -  -5.6  -3.46602   CGCGGGACATGAGAA            GGGCCGCA CGAG TGCGACCA             GGTGTGACGCGGGCC  52 159
Francci3_3450 NONE
Francci3_3447 4098660 .. 4098693 -  -5.9  -3.05596   GATCGGCGGACCGAA     GGTGATGCGG-GCCCA GCT CGAGCACCTCATCGCC     GTGTCCGAGCTGCCG  47 427
Francci3_3445 4096472 .. 4096521 -  -5.6  -3.32844   CCCCCCAGGCCACAA TCGGCCGCGGTGCCCACACCG TCCACGACC CGGTGTGGGCTCC-CTGCATA GGGAGCCCACACGGC  49 100
Francci3_3444 4095579 .. 4095623 -  -4.7  -3.42574   CGAACGGCAGGATAA CGGCAGGATACAGGTGGACAC CGG GTATCCCCGGGCCCCCGGCCG GGGAACCGGAGGGTC  52 39
Francci3_3443 4094983 .. 4094995 - -10.5  -3.28712   TCGGCCCGGTCAGAA                CGCCG CCG CGGCG                GCCCGGGCGATGGCC  63 7
Francci3_3442 4093363 .. 4093392 -  -4.1  -2.70932   TCGTCCTCGTAACGA       TCCCGAGCCGGCC GGGT AACCGGTCCTGGA        GCTGGAACGTCTTCT  40 144
Francci3_3441 4092135 .. 4092159 -  -9.9  -3.71472   AAGAAGAAACCACAA          CGGACGCCGGA AAG TCCGCCGTTCG          TGTCATCTCCCGCCG  71 178
Francci3_3440 4090354 .. 4090392 -  -6.7  -3.86346   GCATGCCCGCAGAAA  TCCGGCGACGCGACGG TAGGTGGT CCGTCA-GCCGGCGGA   TTCGTCCTCGAATTC  63 14
Francci3_3439 4088735 .. 4088759 -  -4.1  -3.28712   GCGGTTGCCGGAGAA          CCGTCCGCAGC GGG ACTGCGGGCCA          TGATGACGGCGCTGG  49 197
Francci3_3434 4081937 .. 4081949 -  -6.2  -3.34398   CGCCGCCGGCAAACA                GGCC GCGCT GGCC                GACATCGCCAAGGTG  53 391
Francci3_3432 NONE
Francci3_3431 NONE
Francci3_3430 4078651 .. 4078664 -  -2.3  -3.73072   AACCGTTGCATGAAA               GCGCT TGAT AGCGT                CCGCTCATGCCGCCT  53 30
Francci3_3429 4078290 .. 4078301 -  -7.2  -4.18018   GTTCCCGACGGAAAA                CCGG ATGT CCGG                 GAGGACGTCAGACGC  73 33
Francci3_3428 4077441 .. 4077454 -  -3.1  -3.58269   GAACGGACGGCTAAA               CGACGC CGA GC-TCG               CCGTGCTGGCGGACG  53 360
Francci3_3424 4071545 .. 4071555 -  -4.6  -3.57792   CCACCGAGCGGGAAA                 CCGC CGA GCAG                 GCCAGACTGCGGGCC  51 190
Francci3_3420 NONE
Francci3_3419 4062796 .. 4062831 -  -8.3  -3.14564   GGACGGGCGGATCAA   CCCGGCACGGCTAGGCC GGTC GGCATAGCCG-GC-GAG    TGAACGCAACGTCAC  56 265
Francci3_3418 4062107 .. 4062138 -  -9.3  -3.06796   TGGCAGCCGATCGAA      GGCGCGCCCGACAC CTTCT GAG-CGGGCGCGCG      GGACACGGGCGGGGG  55 146
Francci3_3413 NONE
Francci3_3412 NONE
Francci3_3411 4051652 .. 4051684 -  -6.9  -3.58343   TCGACGATCTCCAAA      TCAGAGGCGACCG TACTCAC CGGCCACCTCCGG      GTACCCCACCGCCGC  57 9
Francci3_3410 NONE
Francci3_3409 4045062 .. 4045097 - -22.6  -3.40403   GGCGGGTGACCACAA    GGCGAAGCCCCGGGGC ATCC ACCCCGGGGCTTCGAC     AGAAGAACGGCTGTC 100 217
Francci3_3408 NONE
Francci3_3407 4041827 .. 4041843 -  -5.7  -3.59979   GGGCGGGAGCGGAAA              GCGGCGG GGG CGGCCAC              GGCCCGACGGTGACC  57 502
Francci3_3405 4038189 .. 4038214 -  -5.3  -2.72991   CGACATTCCCAACTA         CGCCCGCGACCC CAA GGG-CACGGCCA         TCCCGCTCACCGCGC  44 514
Francci3_3396 NONE
Francci3_3395 4024713 .. 4024728 -    -6  -2.54193   CACCACCCCAAGGGA              GCCAGG CGGC CCGGGC               GGGTAGTACCGGCCC  44 340
Francci3_3393 NONE
Francci3_3392 4020965 .. 4020983 - -11.6  -2.54896   TGCCGACCGAAGGGA             GGCCGGGC CCC GCCCGGCG             CGCGGCGGGTCCGGA  59 172
Francci3_3385 4013963 .. 4013991 -  -4.3  -3.73068   GGGCCAAGGCAAGAA        GTGCCTGGTCACG GGC CGGGACCTTGCGC        CAGTTCCCGTGGCGT  55 90
Francci3_3376 NONE
Francci3_3375 NONE
Francci3_3374 NONE
Francci3_3373 4003277 .. 4003288 -  -5.8  -3.04144   CCGGTACTCGGAACA                GGTC CACC GACC                 ATGGTCACCGGTCCT  48 30
Francci3_3371 NONE
Francci3_3370 NONE
Francci3_3369 3997557 .. 3997570 -  -2.3  -2.72463   ACGGAGCCTCAACCA               CAGGA CGGA TCCAG                CCGGCGGGCCAGGGC  39 5
Francci3_3368 NONE
Francci3_3367 NONE
Francci3_3366 NONE
Francci3_3365 NONE
Francci3_3364 NONE
Francci3_3363 NONE
Francci3_3362 NONE
Francci3_3361 3989205 .. 3989234 - -12.8  -3.16564   CTGGTACCGGACGAA       CCCCAACCGGGC AACCGG GTCCGGCTGGGG        CCGGGGACCGACGCC  68 385
Francci3_3357 NONE
Francci3_3356 NONE
Francci3_3355 3978025 .. 3978035 -  -6.8  -3.54424   TCGCACCGGGGCAAA                 GGCT GGG AGCC                 GGTCACCGAACAGGC  57 381
Francci3_3348 3971157 .. 3971169 -  -3.3  -4.65584   AGAAAGCACACAAAA                CGGTC AGA GACCC                GGCCATAACAGTGAC  72 16
Francci3_3338 3955560 .. 3955573 -  -5.2   -4.4009   GTTCACCTCACAAAA               CCGG CTTACC CCGG                CTTCCGATTCCTACA  72 257
Francci3_3336 3953297 .. 3953328 - -10.1  -2.94912   CCGTGAACGTACACA      GCCTCACGTCGAC CGCATC GTCACCGCGAGGC       CCTTCCCGCCGCGCG  57 117
Francci3_3335 NONE
Francci3_3334 NONE
Francci3_3333 NONE
Francci3_3332 NONE
Francci3_3331 NONE
Francci3_3330 3947531 .. 3947553 -  -6.2  -3.01712   GCCCGCTGGTGAAGA           TTCGTCCACC ACA GGTGGGCCAA           GGCCAGCAGTACCCC  48 232
Francci3_3329 NONE
Francci3_3328 NONE
Francci3_3327 3942495 .. 3942514 -  -6.4  -3.24747   GCCCCACACGATCAA            GATCTTCG GATT CGGAGATC             GACCGGTGGCCGGCG  50 2
Francci3_3326 3941444 .. 3941466 -   -17  -3.28924   CACCGTCGTCGACAA           CGCCGTCCCC GCC GGGGACGACG           CGACGAACCACGCCG  87 445
Francci3_3325 3940911 .. 3940933 -  -5.5  -2.90763   GCGACACCCGAGACA          CCTGGGACCA CCGG TGG-CCCTGG           CCGCGGCGCAGACCG  44 76
Francci3_3324 NONE
Francci3_3323 NONE
Francci3_3322 3935985 .. 3935999 -   -10  -3.41024   GTGCGGAACACAATA               GTCAGG CCG CCTGAC               AGGCCAGCCGTTGCG  65 211
Francci3_3320 NONE
Francci3_3319 3933956 .. 3933966 -  -4.6  -2.89564   CGTCGAGCCCAGAGA                 CCGG CAG CCAG                 AACAGGGGGCGGCGA  44 149
Francci3_3316 3930301 .. 3930336 -  -8.3  -2.52464   GGGTCGGGGAATGCA    CCGACGACCC-CCGTA CAGGT CAGGACGGGTCGTCGG    CGAACGAGTTGCAGG  51 212
Francci3_3315 NONE
Francci3_3314 3925861 .. 3925889 -  -3.6  -3.48276   CCGGCTGTCACAGAA        CGTCATCGGTGG CGTTT CCGCCGGCGCCG        GAACCCACCCTCACA  49 155
Francci3_3313 NONE
Francci3_3312 3921965 .. 3921978 -  -3.7  -3.74693   GGTCATCCGAGGAAA               CGCGC TGCT GCGTG                AGGAGCAGCTCCCTC  56 100
Francci3_3308 3918616 .. 3918638 -    -4  -3.28712   CCCCGCCGGCCAGAA           CGCCGCCG CCCGTCT CGCCGACG           AACTCGCCCAGCACC  49 347
Francci3_3306 NONE
Francci3_3305 NONE
Francci3_3304 NONE
Francci3_3303 3911667 .. 3911679 -  -6.2  -2.77899   GGTGGTGACGAACCA                CCGG GAGTG CCGG                ACGGTTCACGCCCGA  46 92
Francci3_3302 3910352 .. 3910406 - -13.2  -3.05844   GCGTCCAGCGGAAGA TCCCGGCCGGGCGGGCGGTCGTCGGC GCG GCTCACGGCAACCCGTCCGGCAGGGT GGCTGCGGCGTCGGC  66 367
Francci3_3300 NONE
Francci3_3299 3905710 .. 3905759 -  -5.3   -2.8294   GACCGGTCACAATGA CCCGTTGTGATCCTCGCCGAGGG CGAT CCCTCGGCGCTGCCCGCTCCGGC CTGGATCGCCAGATG  44 465
Francci3_3293 3899480 .. 3899515 -  -3.3  -2.70932   TTTGGCTGCCAAGGA   GCACG-GCCTGGCCCTCG CGA CGAGGG--ATGCTCGCGC   ACGCGGGACCTATGA  40 472
Francci3_3290 3897909 .. 3897923 -  -2.8  -4.24342   CCCTCCATGAACAAA               CTGC TCCCGAG GCAG               CCGGAACCGAGTTCG  61 338
Francci3_3289 NONE
Francci3_3288 3896030 .. 3896041 -  -5.8  -3.40299   GGATGAGACGCAGAA                CACC TCTC GGTG                 GTCCACGGACAGCCG  55 169
Francci3_3287 NONE
Francci3_3286 NONE
Francci3_3285 3890807 .. 3890865 -  -9.7  -2.71712   GTTTGTCTGGGAAAG TGCCCCGGCCGCAGTGGGCGGTGCGCGGGA CGGG TCCTGCGCACCGCCC-CCG-GGCCA--GC- GTCACCCGGGCCAGT  56 45
Francci3_3284 3889806 .. 3889818 - -10.5  -2.80443   TGACACCGGAGGACA                CCCCC GGC GGGGG                CCTGACCATGGTGGT  57 185
Francci3_3282 NONE
Francci3_3281 NONE
Francci3_3280 NONE
Francci3_3279 NONE
Francci3_3278 NONE
Francci3_3277 NONE
Francci3_3276 3878786 .. 3878802 -  -2.1  -3.27475   CTCCCCATGAGAAGA              GCTCGCT TTC AGCGTTC              GGACAGACGAACTTA  45 38
Francci3_3275 3877439 .. 3877483 -  -6.3  -4.41348   CGTCCCGGAAAGAAA GGCCTCCGGGCGTGCAGCTT CGCCAT AATC-GCACGCCCTTTGGCC CATTAGCGGGCCCCT  75 28
Francci3_3274 NONE
Francci3_3273 NONE
Francci3_3272 NONE
Francci3_3271 NONE
Francci3_3270 NONE
Francci3_3269 3870805 .. 3870820 -  -2.5  -3.33696   GGGTCGGCTAACGAA              CCGCT TGTTCC AGCAG               GTAGGTACAGCGGCG  45 79
Francci3_3268 NONE
Francci3_3267 3869284 .. 3869303 - -13.6  -2.57463   AAGCTTCCTGAGAAG            CTGACGCC TTTA GGCGTCAG             AGGAGTCACGGTCAG  66 174
Francci3_3264 NONE
Francci3_3263 NONE
Francci3_3262 3865547 .. 3865571 -  -8.4   -3.5394   AAAGGCGCCGGTAAA          GGCCGCGGCG GAGAT CTCCGTGGCC          GCGCCGACCGAGAAG  61 407
Francci3_3256 3855133 .. 3855163 -   -11  -3.21416   CAGCGGCATCATCAA       GCCTCCAGGGTGAC AGC GTCGCCCTGGCCGC       CGCCCGAGCAGAGTG  64 273
Francci3_3255 3853839 .. 3853861 -  -6.3  -3.44051   GGTGTATGAGCACAA          CATCGCCGCGG CCG CCGCG-CG-TG          TCCGTCAGCTCATCG  56 271
Francci3_3252 3850740 .. 3850762 -  -3.2  -3.39286   AGAGCACCCGAAACA           CCCAGAGCAC CCA GAGCACTGCG           GAACATCGCTTCGCG  47 47
Francci3_3251 NONE
Francci3_3250 3848101 .. 3848125 -  -7.2  -2.83343   ATATTGACGATCAGA         TCGGCCCAGCA CGCA TACTGG-CCGA          CCGCACGCTCCTGCC  50 266
Francci3_3249 NONE
Francci3_3248 3845932 .. 3845984 -   -14  -3.14132   CCTTCCGCCCACCAA CCTGCCAG-CCGGGGACACCGTGCGG ATC CCGCTCG-CACCCCCGGTCGGGCTGG GCAACCGGGGCGGCA  70 518
Francci3_3245 3840041 .. 3840059 -  -8.8  -3.74693   GTCGACGTCATCAAA             CGGTCGAC GTC GCCGACCA             TCGGTGCATCCGCGG  67 121
Francci3_3240 NONE
Francci3_3239 3834254 .. 3834267 -  -5.9  -3.16564   CGCCTACGCCACGAA               CGCCG GGCC CGACG                GCCCCATCCGGCATC  49 204
Francci3_3236 3832382 .. 3832396 -  -5.6  -3.37796   CTCCAGGAGGGAGAA               CTGCCG TGG CGTCAG               CTCGACCGGTGACTC  49 22
Francci3_3235 3830599 .. 3830610 -  -3.6   -3.2964   AAATCTTTTTGATAA                CCCG GATC CGAG                 AAATAACCCGGCAGG  47 458
Francci3_3226 NONE
Francci3_3225 3817591 .. 3817630 -  -9.8  -3.75169   TATCACCGGATCAAA  GCCCG-CCGCGGCCCCGCC AAA GCCAGGGTCGCCGTCGAGC  ACTCGATCCTCGTCG  71 343
Francci3_3221 NONE
Francci3_3220 3815186 .. 3815208 -  -6.9  -3.29144   CCAGCCGGGCGACAA           GGACCAGCA CACCC CGCTGGGCC           TAAGAGATCCTTAAA  52 143
Francci3_3217 NONE
Francci3_3216 NONE
Francci3_3215 3809264 .. 3809291 -    -9  -2.52464   CCCGCGGGCAAGGGA        GTCCTCAGGGCC GCCG GGCGCCGGGGAC         GAGCCGCATCGTGCG  51 2
Francci3_3214 NONE
Francci3_3213 NONE
Francci3_3212 NONE
Francci3_3211 NONE
Francci3_3210 3802872 .. 3802888 -  -6.5  -3.07455   GTAGGACAAACGAGA              TCAGCCG GCG CGACCGA              GGACGGCGAGCAGCG  48 9
Francci3_3209 NONE
Francci3_3208 NONE
Francci3_3207 3799763 .. 3799796 -  -5.1  -3.89346   CGGCGATCCTACAAA     CCGCCGCGACGAGTC TACC GACCCTCGGCGACAG      TGGTGAACGCCGCGA  60 6
Francci3_3206 3798945 .. 3798974 -  -7.7  -2.62184   CCGCTTCGTAGAGGA       TGTCCAGCGCCCG TTTA CGGGCTTTGGACC        TGGCGCTCAGCTCGT  48 32
Francci3_3205 3798438 .. 3798467 - -23.7  -2.71364   GTATCCGGGGAAGGA       CCCGGTACGTCGC CTGG GCGACGTACCGGG        AACGCCGATCCCGGT  95 78
Francci3_3203 NONE
Francci3_3202 NONE
Francci3_3201 NONE
Francci3_3200 NONE
Francci3_3199 NONE
Francci3_3198 NONE
Francci3_3197 3787838 .. 3787861 -  -3.6  -3.76224   CTTTGACGGACGAAA          GGGGTGGCCC ACTC GTGCCGCACC           CTTTCGGTCTACGGC  55 99
Francci3_3196 3787256 .. 3787291 -    -6  -4.44046   GGGAGGTTAAAGAAA    TGCCGCCCCCCGATCC GACC GGAAGGAAGGGCAACA     TCGCCGGAAGAATGT  75 124
Francci3_3195 NONE
Francci3_3194 3786098 .. 3786115 -  -2.5  -2.84634   TCCTACATCAGGAGA             CCGGCGG GAGG CTGTCGG              CGACGGTCTCGTGGG  40 0
Francci3_3193 3784728 .. 3784738 -  -2.4  -3.16564   TCGCCACTGGACTAA                 CCCC CTG GGTG                 ATCCGGCTGATTCCG  43 48
Francci3_3192 NONE
Francci3_3191 3781043 .. 3781055 -  -6.3  -3.01712   GCCCGCGGCCGAAGA                TCATG ATC CATGA                CGCGTACCCGGGCCG  48 88
Francci3_3190 NONE
Francci3_3189 NONE
Francci3_3188 3777319 .. 3777366 -  -7.4  -4.72272   CTGGGCGAGGAAAAA CCACGCGGGACCACGCCGGCAC GCTC ACGCCGACACGCGCCCGCGAGC GGTCAACGACCACCG  84 254
Francci3_3187 NONE
Francci3_3186 NONE
Francci3_3185 3774416 .. 3774434 -  -2.3  -3.11316   CGAGCAGCGAACACA             CGACCGG CACAC CCGATCC             ACTTCGAATCGCCAT  43 147
Francci3_3184 NONE
Francci3_3183 3771251 .. 3771265 -  -3.5  -4.67982   GCGGACGGAACAAAA              CCAGCC GGCA GGC-GG               TCTGCGGCCCAGCGT  77 106
Francci3_3182 3770353 .. 3770406 -  -2.5  -2.80344   GGGTGATCGAACAAC CGGCGTGGCGAGATCCGGAACCGGTGGC GGC GCCACCG--CGCGGA-CT-GCC-CGCCC TCGAGTCAGACGTGG  39 31
Francci3_3181 NONE
Francci3_3180 NONE
Francci3_3179 NONE
Francci3_3178 3767418 .. 3767433 -    -6  -4.08767   GTCATCGGGTGAAAA              GCAGGG TCAT CCCGGC               GGGAAGCCGGGGTCG  66 147
Francci3_3177 NONE
Francci3_3176 3763689 .. 3763720 -  -3.1  -2.91681   TTGCAATTTTATACA      CGCCAAC-TCAT GATCATGCA ATGATGCTGGCG      TAACCCGTCTCGGCC  40 41
Francci3_3175 3762640 .. 3762664 -  -7.1  -4.08216   CTACCGGGCCGAAAA          CGGTCAGGG GGCGATG CCCTGAGCG          GTCAGCCCGGCGGTC  69 4
Francci3_3174 NONE
Francci3_3173 NONE
Francci3_3172 NONE
Francci3_3171 NONE
Francci3_3170 3757175 .. 3757207 -  -6.8  -2.78216   TATGTTCATCAAGGA      TGCCGGGAAGGCCG GTTCA CGGCGTCGCCGGCG      CACCGCTACGCATCC  46 31
Francci3_3169 NONE
Francci3_3168 3754308 .. 3754361 - -10.8  -3.48276   GGGCCGGTCATAGAA GTCCACCCCGTCCGGCGCGGCACCG TCCGT CGGTGCCATGCCGGGCGAGG-ATTC GGGTAGTGCCGTCAG  69 37
Francci3_3167 3753300 .. 3753318 -  -3.8  -4.11751   ATGAACGGGGTAAAA             CAATTGGC ACT GACAATCG             GCACGCTGTTGAGTT  63 415
Francci3_3166 3745142 .. 3745155 -  -3.7  -3.14132   GCGCTGGTGGAGGAA               CTGGC CAAG GCCGG                GCAGGGCGGGCACGC  45 494
Francci3_3164 NONE
Francci3_3163 3741372 .. 3741415 -  -5.1  -3.04144   GGCGCAGGTCGAACA GGCCGACCGGAACACCTAC TCTCAC GCTAGTGTCCCGGCACGCC GGGCCGAGAGGGGCG  46 455
Francci3_3161 NONE
Francci3_3160 NONE
Francci3_3159 3738956 .. 3738972 - -13.7  -3.17688   CAATCACCCCAGGAA              GCTCGCC GAA GGCGAGC              TGACGGAAACCCCGA  72 83
Francci3_3158 3736870 .. 3736908 -  -2.8  -3.06162   GACTTCACGGTAACA   GCTCCCCCGCGCGACGCC TCC AGCGCAATGCGGGGACTC   TGCCATAAGGGTGAG  41 116
Francci3_3157 NONE
Francci3_3156 3734335 .. 3734345 -  -2.4  -3.86897   GCCACCGCGGAGAAA                 CGGG GGC CGCG                 GCGCGGCGGTGGCTC  56 39
Francci3_3153 3731271 .. 3731287 - -15.1  -3.30441   GACCATCGCTCAGAA              CCGGGGC GGT GCCCCGG              CGAAACTCACGGGTC  79 32
Francci3_3151 NONE
Francci3_3150 3728700 .. 3728714 -  -5.6  -2.77899   CCGGGTGACGAAGGA               GTTGCG CAT CGCCAC               CGTGGGTATCGGAGC  44 255
Francci3_3148 NONE
Francci3_3147 3724757 .. 3724813 - -13.7  -2.57132   CGCTGGCGCGAGAAC CCGCC-GGCCTGACCAGCCGCG-CGGGC CGGG GCCAGCCGCG-CGGCTCAGACCTGGCGG CGGCGCTCCACCGCG  66 13
Francci3_3145 3721410 .. 3721423 -  -5.9  -2.62184   CGCCCGGTCATAGCA               CCGGC AGGT ACCGG                TCGATCTCGAACGGG  45 4
Francci3_3144 3718120 .. 3718155 - -12.4  -2.78816   CCATCCCGGAGTACA    GGCGGCCGTGGCGGTG CTCC CGACGACACGACCGCC     TGCCGCCCGGTCTTA  63 72
Francci3_3141 3713732 .. 3713748 -  -5.8  -3.77666   GAGATGGAAGGCAAA             CCGGGCG CCGC CGCC-GG              AGTGATCGAACGGAT  60 495
Francci3_3136 3708515 .. 3708531 -  -9.3  -3.47573   CCACGGAGAGGAGAA              CCTCGGC ATC GCCGTGG              ACTCCGAGCGTGGTC  64 469
Francci3_3132 3702663 .. 3702693 -    -3  -2.90212   GGATCACCGGAGACA       TCCTCGGCGGACTC ATC GAGATCACCGCGGC       GGCGACCCTGCTCGT  42 163
Francci3_3127 3697932 .. 3697962 -  -4.6  -3.05715   AACGTCGTCAGCCAA       CGTCGTCAGCCAAC GCT GCCAGCTAACATCG       TTAGCCGACCTCTCG  46 109
Francci3_3126 NONE
Francci3_3125 3696634 .. 3696672 -   -25  -2.78712   CCCCGAACCGAATCA   GATCTGATCTGATCTGAT CTG ATCAGATCAGATCAGATC   AGCCAGGCTGGTCGC  95 24
Francci3_3121 3692815 .. 3692864 - -23.7  -2.81133   TACCGACGCAGCACA TGCGGGAGAGCCCGGTCCGAC GAACAAGG GCCGGACCAGGCTCTCCCGGA CGTACCAGTCTGATC  95 113
Francci3_3120 3691646 .. 3691670 -  -8.5  -3.28712   CGGCGGCTTGTATAA          CCCGCCGGC TCAGATT GCCGGCAGA          TGCTCGGCGATCTCG  59 10
Francci3_3117 NONE
Francci3_3116 NONE
Francci3_3115 3686934 .. 3686963 -  -6.3  -3.05384   GGGCCCCCGAGGGAA       GGGC-GACCCCGAC CCG GGCGGGATCAGTCC       TCGGGCACCGGCGGG  48 19
Francci3_3112 NONE
Francci3_3111 3683866 .. 3683905 - -14.9  -3.14132   CGGGCGGTCCAGGAA  CG-GCCGAGGGCCCACGA ATCGG CCGAGGGCCCACGGCGCG  GGAGCGACGATGCGA  77 114
Francci3_3110 NONE
Francci3_3109 3682333 .. 3682346 -  -3.7  -4.59773   CCGTAGCTGGAAAAA               CGCAG GTCA CAGCG                ATGTCAGTTGGCCTA  72 209
Francci3_3108 NONE
Francci3_3107 NONE
Francci3_3106 NONE
Francci3_3105 3677544 .. 3677568 -  -2.8  -2.78384   CCTCCGTCGAGGAGA         CCGAACGCATC GCCC GTTG-GCTCGG          TGGGCCTGGGGTGCG  39 198
Francci3_3103 3675142 .. 3675176 -  -6.4  -2.66634   CACGTGACGACAGCA    CCCGATGGCC-GATG GCCGTT CACCCGGCCGTCGAG     CTGTCACGTTTTCCG  45 90
Francci3_3102 3674382 .. 3674428 -  -6.6  -3.17212   CTACTACGTCATTAA CGTGACGGTCGAGGTGAGCCG-CG GGT CGACGTC-CGCCTCG-CCGTC-CG ACTTCTACATCCAGA  51 298
Francci3_3100 3671656 .. 3671688 - -11.1  -3.28791   ATTCTCGGCGGACAA      GTCCCGCCCGGCGAA AGT CCCGCCCGGCGGATC      CCCTACCGGTCGAGG  66 28
Francci3_3099 NONE
Francci3_3098 3669588 .. 3669613 -  -8.9  -3.14564   CGAGCTCGCGACGAA         GGAGGCGCTCG ACGC CGAGGGCTTCC          TGCACACCGGCGACC  56 507
Francci3_3096 3667114 .. 3667140 - -12.3  -2.73875   CGCGGCTGAAGAGCA        CGGCGTCGCCGG CCCA CCGGCAAC-CCG         GATCTCTCCGGGGCC  63 108
Francci3_3095 3666617 .. 3666635 -  -5.2  -3.01712   CCTTCCCCGTGAAGA             GCACACAC CGC ACGTGCGC             TCAGCTCTCGACGTA  46 26
Francci3_3094 NONE
Francci3_3093 NONE
Francci3_3092 3663586 .. 3663597 -  -3.6  -3.05596   CACGCCCTCATCGAA                CGCA CCAG CGCG                 CACGCGGTCGGCGTC  43 216
Francci3_3088 3659236 .. 3659260 -  -6.4  -3.59979   CGTGCCCACCGCAAA         CGGGTCAGACC GCCC GGTC-GATCCG          GTCTTTGGTGGCACG  57 5
Francci3_3087 3657650 .. 3657665 -  -4.6  -4.17048   GGTGTCGTAAAAGAA              GCGGGT TCCC ACCGGC               TCAGTCTCCTCCGGC  66 26
Francci3_3086 3657104 .. 3657122 - -11.6  -2.70932   GTGGCGTGGCAATGA             CGAGGCCG CCA CGGCCACG             TCATCGACTCATCGG  59 34
Francci3_3085 3655899 .. 3655933 -  -9.9  -2.94144   CCTGGACCGAAATCA     GATCCTGGAGCGGGA TCGGT TCCCGGACCGGGATC     GGTTCCCGGAGCGGA  57 70
Francci3_3084 3654343 .. 3654390 -  -4.9  -3.42378   CGAACAAGAGATCAA GCAGCTGG-CTCATCGCACGCAC GCAC GTGCGGAAGACAAGTCCAGCT-C ACGAGGGCCACGGCG  52 24
Francci3_3083 3652488 .. 3652525 - -13.3  -2.64199   GACCCACGAACGAAC   CCGG-GGCCGCCGGCCGG ACG CCCGCCGAGGGCCACCAG   CCCAGCCCTGACCGG  66 289
Francci3_3082 NONE
Francci3_3081 3650797 .. 3650841 -  -4.8  -3.96449   GAAGACGCCAAACAA CTCGTCGGCGTCG-GCCAGGCC CGC AACC-GGCTCGCCACCGCCGCG CAACGCGCCGTCCCG  61 290
Francci3_3079 NONE
Francci3_3076 NONE
Francci3_3075 3642851 .. 3642878 -  -8.3  -2.66634   CATTCGAGCAGACTA        TCGACGACCCG CGACGC CGGGCCGCCGT         CACCGCACCGGGTCG  51 25
Francci3_3074 3641567 .. 3641580 -  -3.7  -4.09739   GGAACGCCTGGAAAA               TCCGG AGCA CCGGG                AACACCGGGTCGTCA  60 48
Francci3_3073 NONE
Francci3_3072 3639271 .. 3639286 -  -4.6  -3.28712   GGGCCGGGGCTAGAA              GGCCGA CGCC TGGGCC               CGCCGTTTGACCTCC  49 4
Francci3_3071 NONE
Francci3_3070 3638246 .. 3638263 -  -2.7  -2.61264   CGGCGCATCGACAAC             TCTCAGA CAGC TCTCAGA              CGCTGAGCGAGGGCA  38 10
Francci3_3069 NONE
Francci3_3068 NONE
Francci3_3067 NONE
Francci3_3066 3634829 .. 3634839 -  -2.4  -2.52834   CACCTTAGTACGAAT                 GGTC CCC GCCC                 TGCCGACCGGCGGGC  37 42
Francci3_3065 3633820 .. 3633835 -  -4.6  -3.31144   TCTTCACGTGGAGAA              CGTGGA GCTT TCCCCG               CTTCCGGCCGCCGGG  49 417
Francci3_3063 3633263 .. 3633274 -  -7.2  -3.14564   GGAGCCGGGGATCAA                CGGC TCCA GCCG                 AGCCCCAGCCGGGGT  54 10
Francci3_3060 3629261 .. 3629291 -  -7.4  -2.86747   GAGCGAGCAGAAGGA       GCTCGCTGTCAGGC CGC GCCTGTCAGAACGC       GACCGTCAGAACGCG  50 31
Francci3_3059 3627102 .. 3627127 -  -8.9  -3.14132   GCGCGCTCGCACGAA         CCCGACCTCGGC CCG GCCGCGG-CGGA         CGTGAAGCGGGTTCT  56 467
Francci3_3056 3621904 .. 3621918 -  -7.8   -2.8805   AGTACCCCGGAGAGA               GCGGAA TCA TCCCGC               CAGGAACGACATCCG  50 17
Francci3_3055 3621175 .. 3621213 - -25.3  -2.52543   ACCGGCCCGAACCGA   CCAGGCCCGGCCGAACC GACCA GGCCCGGCCGGGCCCGG   ACCGGCCAGGCCCAG  95 65
Francci3_3053 3619198 .. 3619216 -  -2.2  -3.85817   ACCGGTTGCTACAAA             CGGTCGGA TTT CCCGGCCC             CAGAGGCGCCCCGTC  56 300
Francci3_3052 3617977 .. 3617991 -    -7  -3.05384   GGCCTCGCTACCGAA               GGCGGC GCT GCGGCC               CTGGAGTATGCCTTC  49 290
Francci3_3049 NONE
Francci3_3048 NONE
Francci3_3047 3614649 .. 3614705 - -12.7  -3.09516   CGCGGCACGACCGAA TCCGCGGGCCTGGTCGCGGCCGGTGTC GGT GACCCCGAGGGCGACCAGGTCGGCGTG TGCGGCGTCGATGTC  66 61
Francci3_3046 NONE
Francci3_3045 3613463 .. 3613480 -  -3.3  -2.82516   GGCGCCATCAGGACA             GGATCTC CGCG GCGACCC              GGTGGAGGGCGGGGC  40 0
Francci3_3044 3612799 .. 3612839 -  -4.3  -3.25823   GCCGGTCGACATGAA  CCCGGGTGGACGCCCGCTG CGC CGGAAGGAGACCGCCCGCG  CCTTCGAGGCTGAGC  47 264
Francci3_3042 3609416 .. 3609426 -  -8.2  -2.87564   TCAGGCCGTGAGATA                 CCGC ACC GCGG                 ACGTCGCCTTGTCCG  53 498
Francci3_3040 3608509 .. 3608525 -  -6.5  -3.16564   CTGGGATGTCAGTAA              CTGCCCA CGT CGAGCAG              TGCACCAAGCAGTTC  50 2
Francci3_3038 3604963 .. 3604987 -  -4.1  -2.52676   GAGCGGGCGAAGCCA          CGATCGACGGC GCG GCCGTCCAGCT          CGACCCACCAGGACT  39 65
Francci3_3037 3603537 .. 3603553 -  -8.1  -3.59936   TAAACCAAGAATGAA              TCTTCTA CAG TAGAAGA              GATCATGAAAATCCG  60 98
Francci3_3036 3602169 .. 3602197 -    -3  -3.14344   CACCTGCGCGACGAA       CTCGGCCAGAGTG AGGC CACCCGGGC-GCG        CCCGGTCCAGGCCGC  45 421
Francci3_3034 3600558 .. 3600585 -  -9.2  -4.46112   CGGCATGTAAACAAA        TTATCCACGAGG CAGG CCTCATGGATAT         CCCCGAAATCCACTC  82 320
Francci3_3033 3599792 .. 3599814 -  -4.1  -3.72576   CCGCCCGCCACGAAA          CA-CCCTGGA ACTA TCCGGGGCTG           GACGAGCGGACCCCC  55 248
Francci3_3027 NONE
Francci3_3026 NONE
Francci3_3025 NONE
Francci3_3024 3589921 .. 3589932 -  -5.8  -2.62184   GGCTCGCTCAGACCA                GGCT GCCG AGCC                 AGTTCGCCAGCAGGT  45 6
Francci3_3023 NONE
Francci3_3022 NONE
Francci3_3021 NONE
Francci3_3020 NONE
Francci3_3019 3584783 .. 3584795 -  -3.3  -3.59979   TTCGCCGACCGGAAA                CACGC ATG GCACG                CCGCACATGTCCTCG  51 510
Francci3_3017 NONE
Francci3_3016 3582154 .. 3582170 -  -5.7  -2.87132   GCCGGTCCCGAGACA              GGATCCC TCA GGGTCCC              TCAGACCGGTCGCGC  47 26
Francci3_3015 3581019 .. 3581032 -  -2.3   -3.1372   GATGGGCTAGGAATA               GCGGC GAGA ACCAC                GGTCGCCAGGCTATC  43 213
Francci3_3014 3579678 .. 3579691 -  -3.1  -2.79679   AATATGTCCAGGAGA               TCACC GCCA GATGA                CGTCATACCTCCCCG  39 137
Francci3_3013 NONE
Francci3_3012 NONE
Francci3_3011 3572690 .. 3572701 -  -3.6  -2.91264   TGGCCTACCGACAGA                CAGG CAGA CCCG                 GATGGGCCCGCAGAC  42 3
Francci3_3010 3570455 .. 3570494 -  -2.9  -2.53876   TCGCAGGTCAACGCA TGACCGCCCGGACATGC TCCCACCG GC-TGGCCGAG-GGTCA  GGAACCGGCACCGCC  37 23
Francci3_3009 NONE
Francci3_3008 3568825 .. 3568837 -  -7.7  -3.29511   GCCACCTGTGGATAA                CTCCT CAC AGGAG                GACGACGAACGTAGG  55 212
Francci3_3007 NONE
Francci3_3006 NONE
Francci3_3005 3563139 .. 3563155 -  -3.6  -2.62616   CCATGCCGGATACCA              TGCCGG ATCTG CCGTCA              CTCGGGGCGGGTCAG  40 37
Francci3_3004 3561897 .. 3561921 -  -5.6  -3.80877   GGAGCGGACAAAATA          TTTCCGGCTC CCGTT GAGCCGGTGA          GCAGGTCCCTGAGTT  58 149
Francci3_3003 3558661 .. 3558691 -  -5.2  -3.37796   GCTGACCACCGACAA       GGGGTCGGTCCTCC TCG GGACGCTCGACCCG       GCCAGGCTGCGCCGG  51 324
Francci3_3001 3555031 .. 3555049 -  -3.1  -3.30124   CGGCACTGGCGACAA            TGCAGCAC TCCG GCGC-GCA             TCTGGCCAGGGTCAC  47 268
Francci3_2998 3551098 .. 3551116 -  -2.2  -3.63991   GACCAGGGCGAACAA             GCTCGGCC TGC GGCCACGG             GCCCGGTTCCACACG  51 485
Francci3_2992 3542688 .. 3542704 -  -4.4  -2.64099   GTGCTGCATGAGAAC              CCTCCA GGCAT TGGAGA              CGCGGCACCCCGTAC  40 220
Francci3_2991 3542035 .. 3542072 -  -4.8  -3.20723   CTCGCAGGAAGTCAA   TGTGGCCACGGACGACC AGGGG GGTCATCCG-ACCCACC   GAGGAGAACATGACC  47 278
Francci3_2990 3540936 .. 3540986 - -30.6  -3.65351   GGACGGGTACGCAAA CGCGAACGGCGCAGGCTTCGAGCC TGC GGCTCGAAGCCTGCGCCGTTGGAA AACGGACGATGCGGT 100 180
Francci3_2988 3539098 .. 3539129 -  -4.2  -3.01712   GGCGGGTCGGGAACA      CCGGCCGGCGGCAGC GGA GCC-CGGTCGGCGGG      CCTCGATCAGAGTCA  43 38
Francci3_2987 3537919 .. 3537953 - -15.7  -2.87132   CCCGGTGGTGATACA    CGG-CGGCGCCGCGCGC GTG GCCCG-GGCGCCGGCCG    GCTGGTCCAGCCCGT  72 120
Francci3_2986 NONE
Francci3_2985 NONE
Francci3_2984 3535031 .. 3535047 -    -3  -2.70932   CCTCCCCCTCAACGA             CGT-ACG CCCT CGTCACG              AGGCACGCCCCTTCC  39 2
Francci3_2983 3532895 .. 3532926 -  -7.2  -3.64103   GAGCGAGACGGCAAA      CGA-GACGGCGAGCG AGG CGCTCATCGACTTCG      TGGCGCGGGAGCTGT  61 184
Francci3_2980 3522600 .. 3522625 -  -3.1  -3.89346   CGTGGAGCTCACAAA         CAGCCACGGCGG TCA CC-CCGGTGCCG         ACAACCGTCCGGAGG  59 286
Francci3_2978 NONE
Francci3_2977 3520228 .. 3520264 -  -4.2  -3.76224   CGCCGACCCACGAAA   CCACTCCGGGCCGAGGC ACCC GGC-CGGCCCTGAGACG    CACGGCCGGCCCTGA  55 195
Francci3_2970 NONE
Francci3_2969 3513757 .. 3513809 -  -2.3  -2.73364   CGGCTACCTCAACGA GTTGGCGGCTACCTCGCGGCTGGTG GTG CACCGCCCGGCCGGCAGCAGGCACC CCCGGGTGCCGGAGG  39 335
Francci3_2961 NONE
Francci3_2959 NONE
Francci3_2958 3507633 .. 3507652 -    -7  -3.12351   TCGGCCGACATCCAA            GCCGGACG CCGA CGCCGGGC             TGGAGCGCATCGAGG  53 106
Francci3_2949 3483862 .. 3483912 - -31.2  -2.62184   GGTCTCGGCACACCA GGTCCACGCCGCTCGCCGCCGGTA CGA CACCGGCGGCGAGCGGCGTGATCA CGCGTGAACCCGGCC 100 110
Francci3_2939 3468646 .. 3468663 -  -9.8  -2.96216   GGTGACGAGCAGAGA             CCCGGG CTCGCC CCCGGG              CGACTGTGGGGCTAA  57 368
Francci3_2938 3467632 .. 3467673 -  -2.2  -3.05384   CTCGGCGGGATGGAA CATCTCGCCGAACGCC-TGG CCGC CCACGGCCTCCTGCGCG-TG CCGGTGGCCGCCGCG  41 478
Francci3_2934 3463800 .. 3463814 -  -9.2  -2.78816   CGACTGTCCATTACA               CGGCCG CCG CGGCCA               ACATGATGGACTCGA  52 6
Francci3_2933 3463020 .. 3463043 -  -4.4   -3.9461   GTTCCGCAAGAACAA          CCTGCCGAAC ACTC GATCGGCCGA           GGCAATCGCCGCGAC  58 121
Francci3_2932 NONE
Francci3_2931 NONE
Francci3_2930 NONE
Francci3_2929 NONE
Francci3_2928 NONE
Francci3_2927 NONE
Francci3_2926 3446301 .. 3446353 - -30.9  -3.53012   GCCTGGCCGGGGAAA CATGGAGGGTTGAGTACGGTCTGGC GGC GTCAGACCGTACTCAACCCTCCACA ACTCTGCGTAGAGAA 100 47
Francci3_2923 3443536 .. 3443547 -  -7.2  -3.57144   GCCGGGACCGCGAAA                CGGC CCCG GCCG                 GTGGGAGGATTCGTT  60 44
Francci3_2922 3443135 .. 3443173 -  -5.1  -3.63805   ACCGGAGACGGTAAA  CGCCCG-TGGAGCCGACC GTAA GACCCGCGCGAGCGGGCG   GGTGGCTGGGAAGCG  57 152
Francci3_2920 NONE
Francci3_2919 3439909 .. 3439960 -  -8.5  -2.94416   CACCGTCAGGAGACA CGCGAGCAGGGCCGCGGGCGGC CGTCGGTTC ACCGGCCGCCGCCCGGCA-GCG TCAGCTCGCCACCGC  53 3
Francci3_2918 NONE
Francci3_2917 3437434 .. 3437455 -  -5.7  -3.45849   GCCACACGACCAGAA           CTGGCCGCA CCGC CGCGACCCG            ACCATCCTCCTCACG  53 159
Francci3_2915 3434326 .. 3434356 - -11.2  -3.07816   CGGCGACGGACGCAA      CG-GGCG-CCGTGC TCAGG GCACGGGCGCCGCG      CTCAGGGCACGCTGG  62 27
Francci3_2911 3428241 .. 3428261 -    -6  -3.05816   GCATCCCGCACGGAA            CCGCAGCG CATCC CGCGACGG            AAGACCGGGCCACCC  48 98
Francci3_2910 NONE
Francci3_2909 3423767 .. 3423777 -  -2.4  -3.05384   CTCGCCTGGAGTGAA                 CGGG AGG CGCG                 CCGGCTCGGCTGCGA  41 235
Francci3_2906 3421452 .. 3421467 - -11.8  -3.17212   CTACGACGTCACGAA              CCGCCC GACC GGGCGG               ATCCGCGCGATAAAC  65 391
Francci3_2904 NONE
Francci3_2903 NONE
Francci3_2902 3417245 .. 3417258 -  -2.3  -3.80018   CGGATACACCAAGAA               TGCCG GATA CGCCA                AGAATGCCGGGTACG  55 109
Francci3_2899 NONE
Francci3_2898 3412344 .. 3412371 -  -4.6  -2.79501   CACACCCGGACGATA        TCGGCGCGCCGG ATGG CCGTCACCCCGG         CCAGGGAGTTCAACC  43 35
Francci3_2897 3411983 .. 3412012 - -11.5  -4.67353   TGACCGACCGAAAAA       CCCGCT-ACCAGCT ACC AGCTGGTCAGCGGC       GGGCACCGCTAAGCT 100 18
Francci3_2896 NONE
Francci3_2895 3410364 .. 3410377 -  -3.7  -2.87132   GCTCGTTGGTATAGA               CCGAG ACGG CACGG                TTTGGCATTCATGGA  42 475
Francci3_2889 3404108 .. 3404135 -  -3.3  -2.82635   ACGGCGACGACGACA        GCGA-CCGGGCC GTGTT GGTCCGGCTGGC        GGTTAAGCGGGCCGA  40 257
Francci3_2887 NONE
Francci3_2886 NONE
Francci3_2885 3401626 .. 3401648 -  -9.8  -2.71011   ACTTCTGTTGAACGA           CCGTCCCAGC AGC ACCAGGACGG           TCAACTATGGCCGTC  56 26
Francci3_2884 3399108 .. 3399138 -  -6.7  -3.32022   GTGGTCACAGATCAA      GCGGACCGCGCTGG TGCA CCTG-GCTGCCCGC       AGCCTCGACGCCATC  53 142
Francci3_2880 NONE
Francci3_2879 3395977 .. 3395997 -  -7.6  -3.34109   AAATCGACATACCAA           GGT-GACGG CGAT CCGTCGACC            GGTGAGTTTGGGGGA  55 94
Francci3_2878 NONE
Francci3_2877 3394223 .. 3394250 -  -5.5  -4.15044   GCTCGGGCGAAGAAA        CCAGCCAGGCTC GGCAT GCGCCCGG-TGG        CTCAGGCGGGCACAG  66 27
Francci3_2876 3393129 .. 3393157 -  -7.4  -3.31792   CGACCACGGCGACAA       GCTGCCCGAC-GGG CGC CCCAGTCGGGG-GC       GCGACGACCGCACCG  55 198
Francci3_2873 NONE
Francci3_2872 3385657 .. 3385675 -  -5.2  -4.37886   GCATCGTCGAGAAAA             CCCCATCG GGT CCATGAGG             CGAGACGGCAGCACG  69 110
Francci3_2871 3383502 .. 3383519 -  -2.5  -3.78934   CCTGCTGGAGAAGAA             CTGGCCG GCCG CGGTCGG              CATGGTCGGGGCGGG  55 328
Francci3_2860 NONE
Francci3_2859 3368059 .. 3368080 -  -8.7  -2.50816   GGCTGACCCACCAAC           CGATCGGAC CCCC ACCCGATCG            CCGGGCCGATGTCAG  51 37
Francci3_2858 NONE
Francci3_2857 NONE
Francci3_2856 3365905 .. 3365919 - -12.8  -2.82742   AGCCGCTCAGAACCA               GCCGCG TTG CGCGGC               GAGGCTACCCGCCTG  64 2
Francci3_2855 NONE
Francci3_2854 NONE
Francci3_2853 NONE
Francci3_2852 NONE
Francci3_2851 NONE
Francci3_2850 NONE
Francci3_2849 3359912 .. 3359948 -  -2.7  -4.15833   AGCATGATCCGAAAA    GGCGGGGTCGAGGTCAT CAG ATGCCTCCGTCCACGGC    AAAGGTGGCGCCGTT  61 5
Francci3_2848 NONE
Francci3_2847 3358947 .. 3358977 - -17.6  -3.53012   GGTGTCGTCGCGAAA       CGACCCCGCCCTGT CAA AGAGGGCGGGGTCA       AACGATCGTAGCGAC  90 288
Francci3_2846 3357070 .. 3357097 -  -3.2  -3.06133   CAAGCCGTCACCGAA        GGAGCCAC-CGCC GGG GGTGTGGGGCGCC        GCGGCCCCCGCCTCG  43 284
Francci3_2844 3351712 .. 3351768 -  -9.2   -3.6279   AAACCGGCGTAACAA CCTGCCAACCCCGTCCCGACCTGTCC CGGGC GGACACCTCCGGGCGATGCGGGCAGG CGATGCGGGCAGACC  63 263
Francci3_2843 NONE
Francci3_2842 3348575 .. 3348596 -   -13  -2.89742   CTGAACCCCGACAGA           TCGCCCGC AAGAGG GCGGGCGA            AATTTTGACAATTCT  65 258
Francci3_2840 NONE
Francci3_2839 3343378 .. 3343391 -  -3.7  -3.54408   GCCTATCCAAAGGAA               GCCGG CCGG CCGGG                TGACGGCGATCCAAG  51 80
Francci3_2829 NONE
Francci3_2828 3330224 .. 3330237 -  -4.5  -3.14026   GACACGGACACGGAA               CGAGT AGGT ACCCG                GATCGTTCTCCCCCT  47 55
Francci3_2826 3325413 .. 3325436 -  -6.6  -3.18264   GCGCGCAGGCAGGAA          GGGTGCGGAT GGTC ATCCGTCCCC           GCCAGGCTCGTCAGG  50 36
Francci3_2825 NONE
Francci3_2824 NONE
Francci3_2823 3323357 .. 3323371 -  -4.9  -2.70932   TCCCCCGTCCAACCA               GCCCG CGTCC CAGGC               CCGCCCATAATCCCA  43 104
Francci3_2822 NONE
Francci3_2821 NONE
Francci3_2820 3320526 .. 3320547 -  -3.6  -3.65522   TACCGACGGGAATAA           GGCGGGTA GACCGG CAGCCGCC            CGTCAGGACCGGCAC  51 48
Francci3_2819 3319657 .. 3319681 -  -4.9  -4.08974   ACTGTAGGATAGAAA          TCCCGCACA GAGGAAG CGTGCGGGC          AGCGTGCGACGAACC  63 121
Francci3_2818 3318558 .. 3318587 -  -5.8  -2.62043   TTCATAAGGAATTCA      TCCGAGGAGTCCCC GCGT GGAG-CTC-TCGGA       GGTCAGATGGGCGGT  45 352
Francci3_2817 3317783 .. 3317822 -   -18  -4.21827   CGAAACACCGGAAAA  CGACGACAAGGGCACCGCC GGA GGCGCTGCCCTTGTCAT-G  ATCCGTACACATTTT 100 115
Francci3_2816 NONE
Francci3_2815 NONE
Francci3_2814 3313954 .. 3313988 -  -9.9  -3.05384   CCCGTCGGGATGGAA    GGGTGCCGG--CGGGTG GTC CGCCCGGTCCGGCGCCC    GGTCCGACCGGGCGG  59 43
Francci3_2813 3312700 .. 3312736 - -10.8  -2.63596   CCGCATCGCACACCA   CCGACGTCGC-GCGCTG CAAC CAGCTCTGGGACGCCGG    CGCACGGCTTGTCGG  56 162
Francci3_2809 NONE
Francci3_2808 3306835 .. 3306849 -    -7  -3.78022   CGGAGATCGACGAAA               CGGCGG GGA CCGACG               AAACGATAGAGACCG  64 53
Francci3_2805 NONE
Francci3_2804 3302795 .. 3302818 -  -8.8  -3.31322   TCGAAGCGGCCAGAA          CGGTCACCGC CAGA ACGGTCACCG           TCAGGAGGCCGCCTG  59 26
Francci3_2801 3299219 .. 3299244 -  -5.3  -3.29511   GCGAGGGTCGCACAA         GGCTCACCAGGG TGG CCAGGGTG-GCC         GGTGGGACTCGCAAG  49 88
Francci3_2800 3298080 .. 3298108 -  -3.6  -3.48276   CCGGCTGTCACAGAA        CGTCATCGGTGG CGTTT CCGCCGGCGCCG        GAACCCACCCTCACA  49 155
Francci3_2799 3296518 .. 3296572 -  -5.9  -2.78384   CGGCGTCGCACCATA CAGCCGTTTGAATTCT-C-GACAGAAG TGA CTCGTGTCCGCAAAACCCCAACGGCTG GCGATCGCCTGAATG  46 81
Francci3_2797 3294515 .. 3294527 -  -3.3  -2.70932   CCCCTCGCCGAACCA                TGGTG TCC CTCCA                CGCTCCGTCGCGGCC  40 219
Francci3_2796 3291782 .. 3291807 -    -9  -3.30635   GAAACCTCCGGATAA         GCAGGCCGGGG AGAAA CCCCGGC-TAC         GGCGTCGGCCGCGGG  59 22
Francci3_2791 NONE
Francci3_2790 3284906 .. 3284962 - -14.6  -3.53444   GGATCGGGCGGGAAA TGATCGCCGGTGAGGTCGACGAC GGTTCCGCGGTG GTCGTCGACCTCGCCGGAGA-CA CGCTGACGGTCCGGC  77 59
Francci3_2785 3279004 .. 3279014 -  -5.4  -2.62983   GTCATCCTCAGATCA                 TCCT CAG AGGA                 ACGAGTCGCGGTACG  42 18
Francci3_2784 3276911 .. 3276943 -  -6.2  -3.63068   CCACACGACCGGAAA     CG-GCCGG-GGACGCC GAC GGCACCCACCTGCACG     CCCGGGACGCCACCG  59 242
Francci3_2782 3275591 .. 3275624 -    -9  -3.62046   CGATCTGGTCAACAA    GACTCCGG-TGCACGGC ACC GCCG-GCAGCCGGA-TC    GCGTTCATCCATCCC  64 257
Francci3_2780 3274358 .. 3274385 -  -9.1  -3.14344   GACGTCGGTCACCAA        CGGACTCCGGT TGCTCC ACAGGAGCCCG         AGCGCCGGCCGCCAC  56 73
Francci3_2779 3273621 .. 3273638 -  -4.7  -2.63596   CGCCACGGGACATGA             GGTCACG CCAC CGCGGCC              AGGCCGGTGGGGGCG  42 66
Francci3_2778 3273262 .. 3273303 -  -5.8  -3.15663   AGGGACCGGGAGGAA GCCGTCGCGGTAC-CAGCGG CGTG CCGTGGTGTACC-CGACGCC GTTCGCAGCGGCCCA  50 86
Francci3_2776 3272599 .. 3272623 -  -7.7  -2.66316   GGGGTGAGCAGATCA          CCGGTCAGCCC GTA GGACTGTTCGG          CCTCGCGCTGCGCGA  48 164
Francci3_2775 3271419 .. 3271439 -  -9.7  -3.28712   CCTTCCGTTGCATAA            GAGCGCC TGATAGC GGCGCTC            ATGCCGCCTCACCTT  63 24
Francci3_2774 NONE
Francci3_2773 3269548 .. 3269565 -  -2.6  -3.96216   CTGGCATCGAAACAA             CCGGTG TCGGCG CAACGG              TCGGCGCGGCGTCGC  57 325
Francci3_2771 NONE
Francci3_2770 3265903 .. 3265935 - -13.3  -3.10894   ACCACGAGGAGCGAA      CGCGGGCCGGCGG TATCACC CCGTCGTCCCGCG      TGCAGGGGGCTGGCC  69 172
Francci3_2769 3264700 .. 3264714 -  -4.9  -3.57462   CAGCGCAGGCCGAAA               CGGCC GAGCG GACCG               TCCAACGCAAGAGGA  54 264
Francci3_2768 3263329 .. 3263347 - -10.2  -3.40371   GACCGCAGGAAGGAA             GGGCCGAC ACG GTCGGCAC             AGCCAGCGCAGCTGT  65 299
Francci3_2767 NONE
Francci3_2766 NONE
Francci3_2765 NONE
Francci3_2764 3257126 .. 3257147 -  -5.7  -3.14344   GACGGCGTCGACGAA           CGCCCGGCA CTCG TGCGGGCCG            CGAGCGGCGAAGAGT  50 167
Francci3_2762 3255148 .. 3255165 -  -8.3  -3.13728   AGGACGGAGACGGAA             GGGCGGG AGTT CCCGCGC              CCGTAAGCTCAGGCC  56 34
Francci3_2761 3253755 .. 3253767 -  -3.3  -3.14344   CATCCCCGTTATGAA                GGAGA CCG TCGCC                GATGGCCCCGCCCAT  45 232
Francci3_2758 3250322 .. 3250338 -  -5.8  -3.40073   ACGGGGACGAACGAA             CGCCACG AGTT CG-GGCG              AGGCGACCCGGTGCG  55 209
Francci3_2757 3248650 .. 3248675 - -11.7  -3.04144   TGGTCACCGTCAAGA         CCGCGGCGAGG CAGA CCACGCCGGGG          ACTGAAGCCGCCGAG  63 125
Francci3_2751 3241540 .. 3241581 - -12.1  -2.78384   CGCGGCGTCACGACA GATGCGTGGCCGTCCGTGC ATCT GCGCCGACGGTCACGCCCC  GCCCCTCGGCTGGCG  63 432
Francci3_2750 3240643 .. 3240669 -  -6.5  -3.31144   CGTGGACGTCGAGAA        GCTGCACGCGAC ACTG GTCGC-CGCCGC         GAGCCGGGAGGAAGC  53 288
Francci3_2747 3237901 .. 3237916 -  -3.2  -2.62184   GTCCTCCCCACAGCA              CCGG GTTCATCG CCGG               ATCCGCCGAATGCCC  40 86
Francci3_2746 3236451 .. 3236474 -    -3  -3.31144   TGGTCACGCGCAGAA          GGCGCCGAGTC GTG GACGAGG-GCC          AGGCGGGCGTCCCGG  45 471
Francci3_2745 NONE
Francci3_2744 3232608 .. 3232624 -  -2.9  -3.09327   GCACGCCACGGAACA              CTCCCGC CTG ACGAGAA              GCAGGGCCCATCTGA  41 163
Francci3_2743 3231423 .. 3231442 -  -6.4  -3.89354   CCGTCAAAGGAACAA            CTGGTCAC GGTT GCAACCAG             CCGCGATTGAGAATG  63 232
Francci3_2742 NONE
Francci3_2741 3229922 .. 3229937 -  -6.8  -4.91459   GAAGAGTGACAAAAA              CGTCCA TCGA CGGACG               GTTCAACGGTGGCAC  86 123
Francci3_2740 NONE
Francci3_2739 NONE
Francci3_2738 3225409 .. 3225436 -  -6.3  -3.54741   GACGAGGTCCGCAAA        CGGATCATCGA CCGACT TCGACGATCAG         CTAGCCACGGAGCGT  57 399
Francci3_2736 3224675 .. 3224715 -  -4.7  -2.90688   CAACGATGTCATAGA CGCTGG-AG-GGGA-GCCGG AGCG CCGCCTTCCCGCTACCCGCG CGTGGCGGCCACGGG  44 214
Francci3_2731 3220946 .. 3220976 -  -4.7  -3.25823   CGCCTCGCAGACGAA      TGCGGACCAATCGA CCCC TCGCCTGG-CCACA       CGGCTGACGCTGATC  49 79
Francci3_2730 3220493 .. 3220503 -  -5.4  -3.22656   AACTCAATTCACCAA                 CATG ACC CATG                 GCGGACCGGGTCTCG  47 3
Francci3_2729 NONE
Francci3_2728 3212211 .. 3212230 -  -8.5  -4.07885   GATCCCCCGTGAAAA            GGCGCGC GCCATA GCACGCC             GATGAGAGTGATGAA  72 432
Francci3_2727 3211654 .. 3211673 -  -5.6  -3.31144   GGTCGACGGTCAGAA            GCCTGGCC ACTC GACGAGGC             CGGTCGCGCCGAACA  49 0
Francci3_2726 3210202 .. 3210225 -  -5.2  -3.91911   CGCAGCCGAACGAAA          GGCAGCCC-TC CTC GATGGGCCGAC          GCCCACTCCACGCGA  63 454
Francci3_2723 3209035 .. 3209048 -  -5.9  -3.54475   CCCGGTAGTACAGAA               CACCC GCGT GGGCG                AAGGTCAGCGCGCGG  57 30
Francci3_2722 3208511 .. 3208531 -  -7.6  -2.78596   GAGCGTCCGACCAGA            GCGTGACA TTGGG TATCACGC            GGCCACGCCCCCCAG  49 20
Francci3_2721 3206914 .. 3206950 -  -9.3  -2.88249   CATAGCGGGCAGATA    CGCCGAACCCCCGGC GTCGTCT GCGGGGGCTTCGCCG    GTGGTGTGGGCTACC  53 36
Francci3_2713 3198411 .. 3198423 -  -2.6  -3.28712   CTGGCGCCGGGAGAA                GGGC AGGAA ACCC                AGCCGGGAGACGGTC  45 368
Francci3_2711 NONE
Francci3_2710 NONE
Francci3_2709 3194618 .. 3194641 -  -6.6  -3.50393   CCTCAGCTGACAGAA          CCGGCCAGGGC ACC GCCC-AGCAGG          CCAGAACAACGAACA  55 51
Francci3_2708 3193102 .. 3193120 -    -8  -2.52516   GCGTCCAGGATGAAG             CCGCCGAG GGC CACGGCGA             TATCGACCTCCGTCG  48 151
Francci3_2707 NONE
Francci3_2706 NONE
Francci3_2705 3189407 .. 3189417 -  -2.4  -2.89421   TGAATAACGACTACA                 TCCG TTC CGGT                 GCCGCGATCCCCAGC  40 10
Francci3_2701 NONE
Francci3_2700 NONE
Francci3_2699 3184840 .. 3184853 -  -2.3  -3.50553   CAAGATCAGGAAAGA               TCGAG TTTT CGCGA                AGCCTTGACACCTGC  47 110
Francci3_2698 3182974 .. 3182988 -  -2.1  -3.30124   CGGGATGTGGCATAA              CGG-GA CCAT TCACCG               CTGGGAAATGGGGGA  45 128
Francci3_2697 3182288 .. 3182300 -  -4.7  -3.54424   GGCGAGCTGCTCAAA                CTCGG TCA CCGGG                TGAGTGCCTCCACGA  54 8
Francci3_2695 3180924 .. 3180938 -  -4.2  -3.75024   GGTCACGACTAACAA               GGCC GAGCCGT GGCC               GGACAGCTTCGGCTC  58 294
Francci3_2684 3169509 .. 3169519 -  -2.4  -3.92522   CTGGAACCGCACAAA                 CGTC CGG GCCG                 GGTTGTCAGGCTGGG  56 245
Francci3_2683 NONE
Francci3_2682 3168229 .. 3168285 - -14.3  -2.83233   GAACGACACGAACCA GCGGCCTGCGGTCCGGGACACGGTCGC GCCGA GCAGCCGCG-CCCGG-CCGCCAGCCGG CCGGTCAGGGCGCCC  68 134
Francci3_2681 3167410 .. 3167420 -  -3.2  -2.85351   CGTCGTCACACGAGA                 GCAC GAG GTAC                 CAGCGGGCACCGTTG  42 69
Francci3_2680 3166340 .. 3166352 -  -4.7   -4.1721   ACGTATACCGGAAAA                GGTCG CCA CGGCC                GTACACGAGTTCATC  67 397
Francci3_2677 3165512 .. 3165524 -  -4.7  -3.28712   CCTTGCCCCCCACAA                CGTGG CCA CCGCG                CATGGACCACCGCGC  49 115
Francci3_2676 NONE
Francci3_2675 NONE
Francci3_2674 NONE
Francci3_2673 NONE
Francci3_2672 3154051 .. 3154077 -  -2.1   -3.9712   GCAGTCGATCACAAA         CCGAAGAGCAC GCTCG GGGGTCTGCGG         CGCCTGCGCAACATC  57 294
Francci3_2670 3151990 .. 3152017 -  -5.5  -3.63515   CGCCACCCCGAACAA        CGTCGTGCTCG GTTCCG CGACCACCACG         GACTCCCCGTTTCCC  57 90
Francci3_2668 3149920 .. 3149948 -  -7.3  -3.14344   CATTGTGGGGAGCAA        GGCACGGTCCAGG GAC CGCAGACCGTGCT        CAGGTCCCCCCACAT  53 108
Francci3_2667 3148696 .. 3148707 -    -3   -2.6563   CTGGCGAAGAACCGA                TGAA AACC TTCA                 CGTCAGGGATGTGAC  38 114
Francci3_2666 3145792 .. 3145803 -  -2.2  -4.11216   GGTCCAGCTGGAAAA                GATC ACCT GACC                 ACCTGACCGACCGGC  61 476
Francci3_2660 3141156 .. 3141200 - -12.9  -3.16071   GCGGATACCAAGATA GCCCGTCGGG-CG-ACCGGCGG CCGT CC-CCGGCGCGACCCGACCGGC GCGACCCGACCGTCG  68 79
Francci3_2659 3139983 .. 3139995 -  -3.3  -3.14344   CATGTGCGTGACCAA                CGATG GCT CCTCG                ACGGGGACGGACAGC  45 90
Francci3_2658 NONE
Francci3_2657 NONE
Francci3_2656 NONE
Francci3_2655 NONE
Francci3_2654 3133341 .. 3133374 -  -6.5  -2.79796   GTTCAGGTCAGCAGA     TCCGTACCGGCAGGT CCGT ACCGGCAGGTCCGGT      CAGCAGGCGTGCAGG  46 25
Francci3_2653 3132589 .. 3132602 -  -8.1  -2.80935   ATTGGATGGAGTAGA               GCTGG AGTA CCAGC                GGCTGTACCTGCCGC  49 186
Francci3_2648 3125533 .. 3125548 - -10.4  -2.61274   CCGAGGTCAACGAAC              TGGCCG GCCC CGGCCA               CGCCGTGCTGCTCGT  56 53
Francci3_2645 NONE
Francci3_2644 3119760 .. 3119780 - -10.3  -3.21416   CACCGCTACCACGAA            CCGCGCACC CGC GGCGGGCGG            GCCCGGCGCCCCTCG  60 50
Francci3_2643 3118740 .. 3118750 -  -2.4  -3.30159   GGAACCCGCTCAGAA                 CCGG AAC CCGC                 TCAGAACGGCGGCCA  45 26
Francci3_2642 NONE
Francci3_2641 3116248 .. 3116298 - -16.1  -4.11664   GGTAGAAGAAGGAAA GGGGGCGAGG-GTACGCCC-GGGCC GGG AGCCCAGGGCGCACTCCGCACCTCC ACCGGGCCACCCTTC 100 56
Francci3_2638 NONE
Francci3_2637 3113085 .. 3113098 -  -3.7  -3.45849   CGCACAGCAGGAGAA               GCAGG TCGA CCAGC                TGCTCGGGTTCATCT  50 462
Francci3_2633 NONE
Francci3_2632 3105777 .. 3105808 -  -5.1  -2.91274   CCTACGTCAAGGACA     GCGCGGGCGAGCTGC AGAC GCAGCCCGGC-GC-C      TACGTCCCGGTGCCG  46 242
Francci3_2630 3103557 .. 3103598 - -35.3  -2.64735   ATGCCACCCAGAGCA CCGCCGTGACCCCGGGGCC GAGT GACCCCGGGGTCACGGCGG  TGGCACGTGTCCCGC 100 107
Francci3_2629 3101724 .. 3101739 -  -3.9  -2.80016   CTCCATCACGAACCA              GCCGC TACGTC GCGAC               GTCCGCCCAGGGCGC  40 101
Francci3_2628 3101161 .. 3101172 -  -7.2  -3.23422   ATGAAGCACAACATA                GGGC TATC GCCC                 CCCGAAGCTGGCGGG  53 267
Francci3_2627 NONE
Francci3_2626 3099481 .. 3099491 -  -6.8  -2.52464   GGCCCCGGGAACCGA                 CCGA TAG TCGG                 CGAACACGGTGGGCC  44 55
Francci3_2625 NONE
Francci3_2623 NONE
Francci3_2622 NONE
Francci3_2621 3094372 .. 3094411 -  -7.1  -3.29144   CTACCCGGCCGACAA  CCCTGACCGGATCGTGCT GCACG AGCTC-ATCCGGAGAGGG  ATCACGATGACGCCG  55 132
Francci3_2620 3092698 .. 3092735 -  -4.7  -3.12351   CTCGCCGAGAGGTAA   GGCGGCATGAGAGCACC ATTG GACGCTCACATGCAACG    GCCCAGGCGGCGTAC  47 91
Francci3_2616 3089130 .. 3089168 -  -3.7  -3.09015   GGGACACTGATCGAA  CCACCTCA-CCGGCACCG GCAC CGGCACCGGCTGCACCGG   CGGGCGGCACGCTTC  43 194
Francci3_2613 NONE
Francci3_2612 NONE
Francci3_2611 NONE
Francci3_2610 3080560 .. 3080616 -  -7.1  -2.71011   ATGCGCCCGCAACCA GGGGACGAGCGCGAGCAGCCGGCTCAG CCGGT CGGTGGCGGC-GCTCAC-CGCGTGCCC GGGGCGGGCGGTGGA  49 72
Francci3_2609 3079621 .. 3079644 -  -5.9   -2.8547   AGCGCCCAGAGCATA          CCGATCACC CTACTC GGCGGTCGG           CGTGAGCCCGTAGGC  47 11
Francci3_2608 3079305 .. 3079318 -  -5.3  -3.60792   CCCGGAAGTCCCAAA               TTGTG GCGA CACAA                CGTCGTATGGCACGA  54 111
Francci3_2607 3078699 .. 3078718 -    -7   -3.2981   GAGAGGAAGGAGGAA            GGGGCGCC GGCG GACGCCCG             ACAGGCCGTGGGACC  55 50
Francci3_2606 3077562 .. 3077591 -  -4.2  -3.61398   CCGGCCGGGGAAGAA       CCTACGAGCGTCA GGTGA TGTCGC-CGTGGG       TGACGTCGGTGCTTG  51 6
Francci3_2605 NONE
Francci3_2604 NONE
Francci3_2603 NONE
Francci3_2602 NONE
Francci3_2601 3069310 .. 3069326 -  -4.4  -3.01924   CACTGCCGCTGAAGA             CG-GCGA TGTC TCGCACG              AACCGCTCCTCGTTC  43 142
Francci3_2600 3068321 .. 3068333 -  -4.7  -3.28712   CCCTGCTCCCCATAA                CGTGG CCG CCGCG                CGATCAGGCGGACCC  49 76
Francci3_2599 NONE
Francci3_2598 3066284 .. 3066303 -  -7.2  -3.09491   TAGAGACGCATCCAA            GTG-TGGGA CAA TCCCACCAC            CTGCGCTAACGGAAG  52 170
Francci3_2597 3064332 .. 3064364 -  -2.6  -2.53012   AACCCGACGATCAAG     CTCGACGTCGTGTCCG GAC CGGCC-CGCCA-CGAG     ACCGTCCGCGCCGCC  38 87
Francci3_2594 3060265 .. 3060279 -  -4.2   -4.1552   CAGCCCCCGAAGAAA               CCGG TGACCTG CCGG               AACGAGCCCTCGGCC  63 387
Francci3_2592 3058621 .. 3058650 - -12.1  -2.70932   GGGCGCCGTCAACCA       CCGC-GGGGCGCTC GGC GAACGCCCCAGCCG       ACCTTGACTAACCCT  63 33
Francci3_2591 3056394 .. 3056409 - -10.4  -3.27146   AATATTGCAAATACA              CGGTGG CGAA CCACCG               AAATATTTGTAAACA  63 312
Francci3_2590 NONE
Francci3_2589 3052376 .. 3052400 -  -6.9  -4.07455   CATGAACACCACAAA          CGCCGGCGCGG CAG CCGGCCCGGCC          CGGCTGTGGATCGAC  67 333
Francci3_2582 3046772 .. 3046807 -   -11   -4.1347   CTCGAACGAGAGAAA    CCGGGCGGGGCACAGT TGCA AATGCGAACCGCCCGG     GTTCGGTATGGACGC  82 43
Francci3_2577 NONE
Francci3_2576 3040278 .. 3040300 -  -2.6  -3.28712   CGGCGCCGGCCACAA          TGCC-CGGC CCGGTC GCCGCGGCC           ATGGTGGACGACGCG  45 121
Francci3_2574 3035266 .. 3035305 -  -6.2  -2.79302   AGGATCTCGACGAGA  TCGTC-CTGGCCGCGCTGC GCG ACCGCCCGGCCGGAGCCGA  CCCGGCCGCCTGGCT  46 174
Francci3_2573 3031999 .. 3032012 -  -5.2  -4.36854   CAAACATAAGAGAAA               CGCC GACGCG GGCG                AAGGGCTGAGCCAGA  69 300
Francci3_2571 3029244 .. 3029271 - -19.9  -3.17527   TATCCACGACGAATA        CCCCGCCGGAC TGGTGC GTCCGGCGGGG         TGGGGCGTCAGGGAC  90 33
Francci3_2570 3028666 .. 3028697 -  -5.8  -2.88999   GCGTCATAGACGACA      GTACG-CGCGATCAT GCG ACGCTCGCGGCGTCC      GATCCAAGCGCGCTG  47 4
Francci3_2569 3027961 .. 3027975 -  -7.1  -3.62522   GAACGTGGGTAATAA               GCGTC TCGCC GACGC               CGCGGGGCGGGTCTG  60 247
Francci3_2568 3026981 .. 3027002 -  -3.7  -4.09685   GTCGAGGCCCGAAAA           CGA-GTCGAT GAC AACGACATCG           CTGAACATCCCACCC  60 192
Francci3_2565 NONE
Francci3_2564 3024576 .. 3024616 -  -5.4  -3.54475   GCGCCCAGGAGAGAA CTGCTGCTCGTGGCAGGCGG CGA CCACCTGCT-CG-GAAACAG ACGATGGGCCTGGTT  53 117
Francci3_2561 3021866 .. 3021882 -  -5.8  -3.53091   ACCGTGCTGGTGAAA              CCGAAC GGCCT GCTCGG              ACGGGTCTACATGGC  53 486
Francci3_2552 NONE
Francci3_2551 3014029 .. 3014050 -  -4.3  -3.59698   CTATGTGATAGAGAA           GAGC-CGCCA GAT CGGCGGGCGC           GTTCAGGCGCTGAAA  55 446
Francci3_2547 3009286 .. 3009296 -  -8.2  -3.36803   CAACCGGATCCACAA                 CGCG CTA CGCG                 CCGTCGGTGAACGCG  58 300
Francci3_2545 3007542 .. 3007571 - -17.1  -3.04144   CGTTCACCCCGAAGA       GCCCGCCCCTCCA ACGG CGTAGGGGCGGGC        TTCTCGTTCGGTCAG  82 37
Francci3_2541 3004466 .. 3004476 -  -5.4  -3.32498   CACCCCAGAGATCAA                 CTCA AGC TGAG                 ACCCGGCGAAAGCGT  49 11
Francci3_2540 NONE
Francci3_2539 NONE
Francci3_2538 3001369 .. 3001384 -  -2.5  -3.84406   GCTGGATTACAAGAA              CCGGT ACGTGG ACCAG               AAGCCGTACTGGCAC  55 400
Francci3_2534 2997770 .. 2997783 -  -9.5  -2.82015   GCCACAGCCACGACA               CCGCC ACAC GGCGG                AACCAGCCCCTCCAC  56 298
Francci3_2533 2995598 .. 2995612 -  -2.8  -3.64703   CCTGGTGCAGGTAAA               GAAGGA GTC TCTTTC               GCGGGGGCAAGACAT  50 417
Francci3_2532 2994156 .. 2994184 -  -7.3  -4.01101   GAAACCCAAGAACAA        CGACCTCCCCGAC CGT GACAAGGAGGCCA        ACCGGACCCACGCCA  67 452
Francci3_2530 2992254 .. 2992275 -  -3.7  -2.70932   CTTTCCCGGTAACGA           TTCG-TCACG TGA CGTGATCGCA           ATGGTGTGTTGGTGT  40 49
Francci3_2529 2990721 .. 2990748 - -19.9  -3.17527   TATCCACGACGAATA        CCCCGCCGGAC TGGTGC GTCCGGCGGGG         TGGGGCGTCAGGGAC  90 33
Francci3_2526 2987025 .. 2987047 -  -9.8  -3.72576   GTTCGTGGGATCAAA           GTCGAGCAGG ACG CCTGGCCGAC           CCCGGCGGCACGGAC  71 73
Francci3_2525 2985594 .. 2985616 -  -4.6  -3.32647   GTCGAACCACACGAA           CGCCCCGGTC AGG GCCAGGGGTG           CCAGCAGCGCACGGA  49 357
Francci3_2523 2982481 .. 2982495 -    -7  -2.75074   CGGACGGGAACAGGA               CCCTCG CGG CGCGGG               CTCTCGGCATGTCGC  49 209
Francci3_2522 2979502 .. 2979540 -  -3.6  -3.81146   CTCGCCAACGAAGAA   CACCGTGACCTTGCCCTG TTA CGGGGTAAGAGTTCGGTG   ATGGCGTGGGTGGGC  55 97
Francci3_2520 2976618 .. 2976632 -  -4.2  -4.56597   TCCTGCTTTGAAAAA               CCCG TCGTATC CGGG               CGAGCCGCCCGGGCC  72 179
Francci3_2519 2975515 .. 2975545 -    -6  -2.52676   CAGGTCGTCAACCGA       TGGCCGACCGGTGA CGA TGACCGGTCAGCTT       TCGGCGGCGGCCGTG  44 19
Francci3_2518 NONE
Francci3_2517 2973952 .. 2974003 - -24.5  -2.84325   TCCTCCGAAATATCA TCACGGC-CGGTCCACGCCGGGCC GGATG AGCCCGGCGTGGACCGTGCCGTTC GCCTCGGATCAGGTC 100 39
Francci3_2516 NONE
Francci3_2515 NONE
Francci3_2514 2971021 .. 2971034 -  -3.8  -3.53811   GGCATGGTGGCGAAA               CCAG CCCCAC CTGG                AGCCCGATCCGATCG  51 108
Francci3_2513 2969026 .. 2969074 - -32.6  -3.51924   CCCCCAGGCACAGAA GCGGGAGCCGGTGGCGG-CAGGA GTTC TCCAGGCCGCCACCGGCTCCCGC TGTCAGTTCGACGTT 100 229
Francci3_2509 NONE
Francci3_2508 NONE
Francci3_2507 NONE
Francci3_2506 2957491 .. 2957511 -  -5.3  -3.12999   TCAGGCGAGACGGAA            CCTCAGGCG AGA CGCTTGACG            TCCTCGCCGTGCCTG  47 7
Francci3_2505 NONE
Francci3_2504 NONE
Francci3_2503 2955138 .. 2955159 -  -6.5  -3.07895   GTCACTGCCAAGACA           CCCCGGCAG GTCA CTGCCAAGA            CACCCCGGCAGGTCC  48 14
Francci3_2502 2953819 .. 2953836 -  -4.8  -3.53012   CGCCGCCGGCCGAAA             CGG-GCG GGACG CGCACCG             AACCGGTCCAACGCG  51 90
Francci3_2500 2951129 .. 2951153 -  -4.1  -3.33162   TAGGGCATGGGAGAA          CTCCAGACTGG GTA CCACCCCGGCG          ACACGGTGTGACGCG  47 306
Francci3_2499 NONE
Francci3_2498 NONE
Francci3_2497 2947602 .. 2947628 -  -2.1  -3.28712   CCCCCGGGTCTACAA         TGCCGGCCGGC TGTAC GCCGAGCACCA         GCATCCCGCCCGCTA  45 242
Francci3_2495 2943888 .. 2943904 -  -7.9  -2.78384   GCTGCCGGCACGACA              GCTGCCG ACA CGGCACC              TCGGCACGGCACAGG  49 160
Francci3_2494 2941768 .. 2941808 -  -3.1  -4.21275   TCAAGCCAGCGAAAA  CGGGCGGTCTCGACAAC CGGACAT GCCGCCAGGATCACCCG  CTACGAATGGCTCAC  61 174
Francci3_2493 2939915 .. 2939938 -  -8.8  -3.07233   CCAGAACGGCGAACA          GCCGGGCG GAGGTAAT CACCCGGC           CGCGTCCGGGTCCAC  55 17
Francci3_2492 NONE
Francci3_2491 2939228 .. 2939240 -  -4.7  -3.05384   GCCCGCCGGAGTCAA                CGCCG TCC CCGCG                GAAGCAGTGCCATCA  46 9
Francci3_2490 NONE
Francci3_2489 2936395 .. 2936429 -  -7.7  -2.75183   ACGTTCACCGAACGA     GCCGGCCAGTACCGC TCGCC GCGGAAGTACCCGGC     TGTTTCGATGCCATG  49 272
Francci3_2488 NONE
Francci3_2487 NONE
Francci3_2486 2932073 .. 2932089 -  -4.3  -3.12595   GGTAAGCAGGCAAGA              CAGACCT CCT AGGACCG              GGGCGGGCAACGGTC  45 79
Francci3_2485 2930747 .. 2930780 - -10.2  -2.79302   AGCAGGGCCATCAGA     CGCTCCCC-CACCCC GTCCT GGGGCGCGGAGCGCG     GGCCTGGAAATCGGG  56 266
Francci3_2484 2929127 .. 2929166 -  -7.6  -2.87132   GTGCCCCTGCAGACA  CGGCGGATGCGGTTGTGG CGCG CCGCACCCGAAGACGCCG   GGTGGCTACGGGGGG  50 198
Francci3_2482 2927276 .. 2927304 -  -3.6  -3.48276   CCGGCTGTCACAGAA        CGTCATCGGTGG CGTTT CCGCCGGCGCCG        GAACCCACCCTCACA  49 49
Francci3_2481 2925569 .. 2925584 -  -2.5  -2.96531   CCACGAACACCAAAG              CGTCG ATCGCG CAACG               GGGCAGGGCGCTGTG  40 265
Francci3_2479 NONE
Francci3_2478 NONE
Francci3_2477 NONE
Francci3_2476 2920621 .. 2920669 -   -13  -3.29144   GCACCTGCGGCACAA CCCGGGCGTGCCGGGCGC-GGTCG AGT CGATCTGCGGCCGGCT-GCTCGGG CTCTGACCTGGCGCC  70 86
Francci3_2470 NONE
Francci3_2469 NONE
Francci3_2468 2912380 .. 2912400 -  -4.5  -2.55213   GAGCCATTTAACGTA            CGGCCATTG CCC CGTCGGCCG            CCGGCCCGTCAATTG  42 116
Francci3_2466 2907861 .. 2907878 - -14.1  -3.28924   GACCGCGGCGTACAA             CCGGCGG TATT CCGCCGG              CTCCTCCCGACGACG  74 116
Francci3_2465 2905848 .. 2905887 -   -31  -2.98942   ACCGGCCCACACAGA  CAACCGGCCCACACATGG TGGA CCATGTGTGGGCCGGTTG   CTTTTGGACGCGACC 100 53
Francci3_2464 2905111 .. 2905131 -  -9.7  -2.62396   CAGCCTCCGAGATCA            CTGCGCC AGATCAG GGCGCAG            CGCGCTCGCGCCGCG  55 2
Francci3_2463 2904031 .. 2904041 -  -5.4  -4.11484   TCCAACTGCCGAAAA                 CTCA CGG TGAG                 CCGTATCAGTGCCCA  66 31
Francci3_2462 NONE
Francci3_2461 NONE
Francci3_2460 NONE
Francci3_2459 NONE
Francci3_2458 NONE
Francci3_2457 NONE
Francci3_2456 NONE
Francci3_2455 NONE
Francci3_2454 NONE
Francci3_2453 NONE
Francci3_2452 2859317 .. 2859327 -  -8.2  -2.57013   CTGTAAGGTAACCGA                 CCCG TGA CGGG                 CAGAGCAAGGCGGTA  51 240
Francci3_2451 NONE
Francci3_2450 NONE
Francci3_2449 2844852 .. 2844875 -    -3  -3.60792   CTCGGAACCCTGAAA          GCGATCGGCTG GAC CAGCTGG-CGC          GTCATCACGCAGATC  53 408
Francci3_2445 NONE
Francci3_2444 2838457 .. 2838467 -  -2.4  -3.55814   GATGAACGCAGACAA                 CGCG GTT CTCG                 ACGGTATCCGCATGG  48 363
Francci3_2440 2834784 .. 2834823 -  -9.3  -3.40403   CCGCCTCGACCAGAA GACGATCGACG-CGCTGCG GGCC CGCTACGACGCCGA-CGTC  CGGATCGGCGAACTG  61 388
Francci3_2436 2830010 .. 2830031 -  -3.5  -2.66748   GAGTACGGAAAGGTA           CCGCCGCCC TGCT GGACGTCCG            CTCGGGACGCGGCGG  39 341
Francci3_2433 2826843 .. 2826866 -  -8.8  -3.66288   CAGCGGGGAACAGAA          CCCGCTCAGCC CGG GGCTGC-CGGG          GCGGCCGACACCCGG  63 7
Francci3_2432 2825204 .. 2825229 -  -2.5  -3.21747   GGATCCGACGAGGAA         CTGATCCTCGAC CCG GGCGAGG-TGAG         CGACGCCCGCTGGGT  44 177
Francci3_2427 2819660 .. 2819679 -  -6.3   -2.8547   AGCGTCGAGAGCACA            GCCGGTC ACCCGA GCCCGGC             GAACAACGGTGTGCT  47 11
Francci3_2426 2818809 .. 2818851 - -20.7  -3.53012   TGCTTTGCCGGCAAA TCCTGGCTCGACCGG-ATCC CCAG GGACACCGGTCGAGCCAGGG GCGTCACCGATCAGG 100 98
Francci3_2419 NONE
Francci3_2418 NONE
Francci3_2417 NONE
Francci3_2416 NONE
Francci3_2415 NONE
Francci3_2414 2802330 .. 2802373 -    -6  -3.07043   GTCATGAGGCGAACA GCGCGCCCGGCCCCACTGCC CACATC GACAATGATG--GGGCGCGC GGCCGAGACTGTCCC  48 197
Francci3_2413 2800951 .. 2800961 -  -6.8  -2.73875   CCTCCGGCAACAGGA                 CCAC TAG GTGG                 CGGGCGGCCCGGTGT  46 93
Francci3_2412 2799891 .. 2799904 -  -2.3  -3.90112   CGGCCCCGAACGAAA               TACGC TGAC GCGAA                TCCCGCCCGGGGTGC  56 133
Francci3_2411 2798713 .. 2798733 -  -2.3  -3.62096   GGGTACCAGGTCAAA            GGGTTCCGG TCA CCGGGTTCC            GGTCACCGGCGGGTC  50 58
Francci3_2410 2796357 .. 2796381 -  -6.3  -3.59979   TCGGCGTACCCGAAA          CCGGCCGGGAA GCC CTCCCCACCGA          TTTCGATCACGAAAC  57 145
Francci3_2403 2782523 .. 2782535 -  -6.9  -3.21912   CCGTCAAGGCACGAA                CCCGA GTC CCGGG                CCCGGTAGCCGTCGT  50 1
Francci3_2401 NONE
Francci3_2400 2778100 .. 2778141 -  -5.5  -3.15544   CGCGACGTGGACGAA GGGGCGCCGCCGCGGGTCG CTCT CGGCCTCCCGCAGCACCTC  GCGGGTGACGACGGC  47 475
Francci3_2398 2777301 .. 2777316 -  -7.5  -3.15861   TACTATCCGGACGAA              GGCGG CACTCC CCGCC               GCAACCCGCGATCAT  53 69
Francci3_2397 2775045 .. 2775055 -  -8.2  -2.74563   GCGACACGGCAACCA                 CCCG GAT CGGG                 CCCGCGAGGTCGCTC  52 39
Francci3_2396 2774570 .. 2774616 - -10.1  -2.66964   CGACTGACGAGATCA TCGACTGA-CAGGGCCGGCGACC GGC GGG-GCCGGCCGAGGTCAGCCGA GTGATCGTGGGTCGG  55 18
Francci3_2394 2772454 .. 2772483 - -10.7  -4.07885   GACCCCTCCCTAAAA       CCGGCAGCATCCC CGCC AGGATGCCGCCAA        CCAGGCAAAACGGCG  79 64
Francci3_2392 NONE
Francci3_2391 2768748 .. 2768793 - -14.6  -2.90075   CCTCTGGCAACGAGA TCGCCG-CCTGGGTGGCGGCG CATTT CACCGCCACCACGGTCGGCGG GCAGACGGTCTACGA  70 245
Francci3_2389 2764974 .. 2765029 - -10.4  -3.36515   GGCCACCGCGAAACA CACCGCGGAACCAAGGCCGAGCAG ATAGGTCG CCACTCCCCCTCGATCCCGCGATG TACCTTCCCGGGGAA  63 203
Francci3_2388 NONE
Francci3_2386 2761824 .. 2761841 -  -8.3  -3.54424   CCTCAGCGCCGCAAA             GGCGGTC CGTC GTCCGCC              TTCCCGAGGTGGGAG  63 75
Francci3_2377 NONE
Francci3_2376 2753196 .. 2753214 -  -4.4  -3.67141   AGAACGGCACGGAAA             GGGGCCAC ATC ACGGCTCC             GCAGGCCGCTCCTAT  51 497
Francci3_2375 2751969 .. 2752027 -  -2.2  -3.27676   ACGCAGGCAAACACA GGCAAACAGCGATCAGCGGTGTAGCGC GTAGCG GTGGTAC-CCGCCGTCCACCGGCCGCC AGAGCCGCGTGGACG  45 457
Francci3_2374 2751503 .. 2751561 -  -8.9  -2.78384   CTGGCGGGTAGCAGA CGCGCAACGGC-CGCGG-GGCCGCCCACG GTGAA CGTGGGCGGGCGCCCCGTGCCGTTGT-C- GGTCTGTTCGTGCCG  52 52
Francci3_2370 NONE
Francci3_2369 2745149 .. 2745164 -  -4.6  -3.55447   TCAGCTACGACACAA              GCATGC GATC GCAAGC               CGCGCTTGCCGCGGG  54 358
Francci3_2368 2744000 .. 2744012 - -10.5  -3.16742   CGCAACCTGCAGGAA                GGCCG CCA CGGCC                TGGCTAAGCACGTCT  60 210
Francci3_2367 2740981 .. 2740993 -  -6.2   -3.3516   GACGAAGAAGGAACA                CGCG ATTAG CGCG                GCACACAACCAGCTT  53 200
Francci3_2365 NONE
Francci3_2364 2738573 .. 2738584 -  -2.2  -3.85817   AGGGTGGCGCAGAAA                CGCT GCGA AGCA                 AGTCCTCTATCGCGT  56 32
Francci3_2363 NONE
Francci3_2362 NONE
Francci3_2361 NONE
Francci3_2360 NONE
Francci3_2359 NONE
Francci3_2358 2733149 .. 2733159 -  -4.6  -4.57073   CAGCGGGCGCAAAAA                 GCGC ACA ACGC                 CGCCCACCGACAGGA  74 352
Francci3_2353 NONE
Francci3_2352 2726033 .. 2726055 -  -5.5  -3.53091   ATCGCCGCCGCCAAA          CAGCGCGGCG TCTA CACCG-GCCG           CAAACCCGCCCTCAC  53 220
Francci3_2350 NONE
Francci3_2349 NONE
Francci3_2348 2722921 .. 2722959 -   -23  -2.87344   CACCCGGGCCAGAGA   CGGCCGGGCCGCGGCGGC CGG GCCGCGGCGGTCTGGCCG   GTAGACCCGCCGGCT  89 76
Francci3_2347 NONE
Francci3_2346 2718904 .. 2718920 - -13.7  -2.87132   CCCGTCCGGGAGACA              CCGGTCG ACC CGACCGG              CGGTGCTGAGTGGGC  68 452
Francci3_2344 NONE
Francci3_2343 2716102 .. 2716129 -  -3.3  -3.53224   CAGCCCGGCGGGAAA        CCGCCGAGGAG GCCGGT CTGGTCGGCGA         ACGTGAGTTCATCGT  50 284
Francci3_2336 NONE
Francci3_2335 2709816 .. 2709839 - -15.4  -2.63715   ACCCACCCCACAGGA          TACGGGTACG TTCG CGTACCCGTA           TCGAACCCCGGCTAC  69 508
Francci3_2333 NONE
Francci3_2332 NONE
Francci3_2331 2707304 .. 2707341 -  -6.1  -2.71364   GGACGGTTCGAACGA   CGCACCATCCAGCTGGC CCAG GCCAGCGAGGCGATCCG    TGCCCGCTATCCCCA  46 443
Francci3_2329 2705117 .. 2705134 -  -4.1  -3.62572   GAGGATGACCGCAAA             CATAGAC GTCT GTCAATG              GCTGGGGCATGTCGG  55 306
Francci3_2327 NONE
Francci3_2326 NONE
Francci3_2325 2703174 .. 2703192 -  -2.2  -2.85351   CGCCGTCACACCATA             CCGGCTTC ACT GCCACCGG             TTCACCGCCACCGGT  40 130
Francci3_2324 NONE
Francci3_2323 NONE
Francci3_2322 NONE
Francci3_2321 2700348 .. 2700368 -  -8.2  -2.52464   GGCCCCTGGAAGTGA            CCAGCGGG CATTC CCCGTTGG            CCGCCGTCAACTCCG  51 210
Francci3_2319 2699052 .. 2699080 - -11.6  -3.07816   CGGCGAGGCAGGCAA        GGACGGTGCCGG TGCGG CCGACGCCGCCC        CCGCAGGCGACTTCG  62 104
Francci3_2317 2695283 .. 2695341 -  -6.5  -3.53811   CGCAGCCTCCCGAAA GGCCGCGGCCGGGTAC-GCGCTCGACGAC ATC GTCG-CGACCCCTGTCTCCCGCCCCGACC TACCCCAGGTATCAC  56 393
Francci3_2315 NONE
Francci3_2314 2692769 .. 2692783 -  -7.8  -3.30124   GCCCATCCCCCACAA               CCTCCG GAA CGGAAG               AGCATTCGAGTACTC  55 360
Francci3_2312 2689577 .. 2689592 -  -4.6  -3.34398   CGTGGGCGGCAAACA              GCCCAA CTCC TGGGGC               CTGTACGACATGCTG  49 304
Francci3_2310 NONE
Francci3_2309 2687593 .. 2687610 -  -4.8  -3.58343   CCTACGACCTGGAAA             GCTGGCG GCCGG CGCC-GC             GTCCCGGCGGCATCC  55 240
Francci3_2305 NONE
Francci3_2304 2684431 .. 2684445 -    -7  -3.31144   CGGGTAGGGCCAGAA               TGCGGC AAT GCCGCG               ACAGACGCATCACAT  55 489
Francci3_2299 NONE
Francci3_2298 NONE
Francci3_2297 NONE
Francci3_2296 2676635 .. 2676653 -  -6.7  -3.73775   CCGATGCTGATCAAA            GGTGGTCC GCTC GG-CCACC             CAGCCGACCTGGTCC  61 45
Francci3_2295 2674607 .. 2674617 -  -3.2  -2.71263   AACCCTTCTGAACGA                 GCGT CGC ACAC                 CCGTGCCGGTCAGCC  40 52
Francci3_2294 NONE
Francci3_2293 2672730 .. 2672740 -  -2.4  -3.22653   ATCACCCGGAGAACA                 CGCG ATC CCCG                 GCTCTGGTAGGTCAA  43 54
Francci3_2291 2671629 .. 2671649 -  -8.1  -3.14211   ACGCCTCCCGAGGAA            CCTGCGGTC AGG GTCCGCCGG            TGGCGACGGAGGACG  53 12
Francci3_2290 NONE
Francci3_2289 2669502 .. 2669514 -  -4.8  -3.08991   AGGTCGTCAAGAAAC                TGGC TCGCC GCCA                CGACCCGATCGACGT  45 316
Francci3_2287 2666701 .. 2666734 -  -9.5  -2.59748   CAGGCGGACAACTCA     CCTGCCA-GGGCAAGC CTC GCCTCCCCGTGGCCGG     GCCACCCTGCCGATA  55 370
Francci3_2286 2664837 .. 2664848 -  -2.2  -3.87815   CGTTATGTGGATAAA                CCTG TCGA CAAG                 CCGGTGGGTAACCTG  57 431
Francci3_2284 2663797 .. 2663841 -  -6.2  -2.66316   GTCGGCACGAGATCA CGGTGCCGCTGGTCGCCGCCC GGGC GGG-GGTGACCGCCTCCACCG TCTACCGGCGCTGGG  45 435
Francci3_2282 2662212 .. 2662230 - -13.1  -3.01924   GACGCTGGCCGAAGA             CCGGCGG CTGAT CCGCCGG             ACCGTCAGGCGCCGG  66 30
Francci3_2274 NONE
Francci3_2273 NONE
Francci3_2272 NONE
Francci3_2271 2647712 .. 2647723 -  -7.2  -3.65046   GCCTGAGCCGAAGAA                GGCG AAGC CGCC                 GCGTACGCACTGGGA  61 428
Francci3_2269 NONE
Francci3_2268 2646047 .. 2646059 -  -6.3  -3.67611   TTCACTTCAAGATAA                TCAAC AGT GTTGA                CGACATCTCACATGC  57 423
Francci3_2267 NONE
Francci3_2266 2644908 .. 2644952 - -26.6   -3.3573   GAAAGGACGCGAGAA CGCGTCAGGGGCCGCAGCCCT CTGA ATGGCTGCGGCCCCTGACG-G CTGGGACGTCGGTGA 100 43
Francci3_2262 2642695 .. 2642709 -  -6.4  -3.85698   CGGGGCGTTGAGAAA               CGACGT CGA ACGTCA               TAGCTTGGCCGGAAA  63 197
Francci3_2260 NONE
Francci3_2259 2637605 .. 2637618 -  -5.2  -3.32844   CTGGCGACCGCACAA               CCGG TGAGAG CCGG                CGGCTACCCGAGATG  49 42
Francci3_2258 2636230 .. 2636275 - -12.3  -3.41051   GCACCGCCACGAGAA CCGGGGCCCGCCGCGACGCCG GTAC CGGCGCGGCCGCGACCTCCGA CCCCGCGACCTCCGA  67 520
Francci3_2249 2625344 .. 2625356 -  -4.8  -3.01712   CCCGCCTGGTTAATA                CTGG CTAAC CCAG                GTTTTCAGTCGTCCG  46 30
Francci3_2248 2624610 .. 2624626 -  -5.7  -3.21395   AGGCTCGCGAGAACA              CCGCCGG CAC CCCGCGA              AAGATCATCAGCGGG  50 33
Francci3_2233 NONE
Francci3_2232 2603698 .. 2603715 -  -4.1  -3.87994   ATCTACCTCTACAAA             CGCGGCAC CTG GTACC-CG             TTCGTGCCGGCCGGT  61 212
Francci3_2226 NONE
Francci3_2225 2598849 .. 2598861 - -10.5  -2.70932   GGTCGGTGTGAATCA                GCCGG TTC CCGGC                CACGGCGTCGACTAC  56 283
Francci3_2224 2598228 .. 2598246 -    -3  -3.78934   GGTGCCGGACAAGAA             CATGCGCC GCC GGCTGATG             AGGTCGCTAAGCCGT  53 299
Francci3_2223 NONE
Francci3_2222 NONE
Francci3_2221 2595322 .. 2595347 -  -4.7  -3.05463   AGTTTGTCGAGCCAA         CCGAACAGCG CCGCGCC CGC-GTCCGG         GGCGTCCAGCAGCCG  46 376
Francci3_2219 2594418 .. 2594434 -  -2.1  -3.07895   CCGACCGGCAAGACA              CTGCGGA CCG TACGCCG              GTCGGTCGTCTCCGC  41 92
Francci3_2217 2592232 .. 2592261 -  -6.3  -2.73364   CTCCGACGGTAACCA       GGTGGAACATGCC CCGC GACACGCCCCGCC        GGCCGCCGCCAGTGG  46 165
Francci3_2216 2591484 .. 2591501 -  -6.9  -3.53091   ACCGCGGGGTTCAAA             CGTCTGC ACGT GCAGCCG              GCTCTCACGATGGGA  55 175
Francci3_2215 NONE
Francci3_2214 2589652 .. 2589677 -  -3.2  -3.66921   AACGGGAAGCGGAAA         CCCGACGCGCG CAGTC CGC-CGTCCAG         GGGGCGGGCTCAGGA  51 114
Francci3_2213 2588690 .. 2588702 - -10.5  -3.65046   TCTCGACTCCAACAA                GGCCG GTA CGGCC                GCGGTCGTCCGCTGG  69 322
Francci3_2211 2586813 .. 2586828 - -10.4  -3.14132   CGGGCTTCCCACGAA              CCGGGT CACG ACCCGG               AGACCCCTTGCGCGG  60 15
Francci3_2210 2584908 .. 2584945 -  -3.4  -3.57263   ACCCCCACCTCGAAA  TCCCTGATCATCCGCCTG GAGG CAGGCTGA-GACC-GGGC   CGGCACGGGCGAGTC  51 233
Francci3_2208 NONE
Francci3_2206 NONE
Francci3_2205 2579671 .. 2579683 -  -4.7  -2.53876   GCGGAGCGGAACTCA                GCCGG CGC CGGGC                ACCGTGACGTTCTTC  42 10
Francci3_2204 2577297 .. 2577341 -   -28  -2.81471   GATAACGCGATGAGA GGAGGGCCCCGGCCTCCGGGT CCGG ACCCGGAC-CCGGGGCCCTCC CGTCGTCGGCAGCGG  95 263
Francci3_2201 2572851 .. 2572877 -  -7.9  -3.19157   GAGGAATGGGACGAA        GCGGACCGCCGA TGGG CCGG-GGACCGC         TGACGGTGGTGCTGC  53 107
Francci3_2199 2570701 .. 2570718 -  -8.3  -3.96148   GGCCGGGATGAGAAA             CGGGCGG GAAA CCGCGCG              GACAAAGGTACCGGA  72 494
Francci3_2191 2564186 .. 2564211 -  -3.1  -2.52543   ACCCTCGCCAAGGTA         GGGGTCGGTGA ACCG TCACGGGCCAC          CTCCTCGGGTCAGTG  37 35
Francci3_2190 2563535 .. 2563569 -  -5.5  -3.78778   CTACGAGATCAACAA    CGTCGCGGGCGCGCTC ACCG GGGCGCAGC-GCGCCG     AACTACACACGGTCC  60 400
Francci3_2187 NONE
Francci3_2183 2556491 .. 2556512 -  -5.8  -3.72324   GATCGCCAGGAACAA           GCAGATCC TCCAGC GGATCGGC            CGAGATCTCGGAGTT  57 396
Francci3_2180 NONE
Francci3_2179 2552848 .. 2552902 -    -4  -3.31461   CAGTGACCTCGACAA GGGCCGCGGTG-ACCTCGGCGAGGA GGGGTA CCCTCACCCGGGCGCGCCGCGGGAC CGGCGCAACCCGACC  49 274
Francci3_2177 2551613 .. 2551627 -  -2.8  -2.65766   GTAAATTTGATACCA               CGTAAT GGC ATTTCG               ACCCGGTTTTCCTCC  38 220
Francci3_2176 2550458 .. 2550473 -  -3.2   -3.9777   GCGAATACCCAGAAA              GCCA-GG TGA CCACGGC              GGTCTCGTGCCCAGG  60 102
Francci3_2173 NONE
Francci3_2172 NONE
Francci3_2171 2542960 .. 2543018 -  -7.3  -2.52543   AGCTCGTCGAATCGA TCGAGGCCCATCGGGACTGGCTGCTGCGC ACG GGGCAGCTG-CAGCGCCGACGG-CGTCGG CGCGCGGTCGACGAG  48 482
Francci3_2164 2533475 .. 2533495 -  -8.9  -3.37354   CATAGCCATCGACAA            GGAGCCATC CGC GACGGCACC            GCATAACGACGAGCG  59 108
Francci3_2159 2528386 .. 2528424 -  -3.6  -3.65046   GCCGCAGGCCAAGAA  CGAGGCGGCGTGGCTGC GGGTAA GCCGCCGGGCCG-CGCG   GGTGCGCATCCTGTC  51 469
Francci3_2154 NONE
Francci3_2153 NONE
Francci3_2152 2519600 .. 2519610 -  -4.6  -3.36878   GCGAGCCAGCCACAA                 CGAC TAC GCCG                 ACTCCATACTGGCCG  49 378
Francci3_2150 2518383 .. 2518397 -  -5.6  -3.14132   GGCGGCGGTCAGGAA               GCCGCC GAC GACGAC               ACGCCCAGGTCTGGA  47 162
Francci3_2146 2513140 .. 2513171 -  -7.2  -2.57132   TCGGTGTGCCAGAAC      CGCTCCGGCACGCGC GCC GGGCCTGCCGGA-CA      CCACCTTCAGTACGG  48 181
Francci3_2139 2506804 .. 2506862 -  -8.6   -3.5882   CACATGACGGGTAAA CCGGAGCT-GCCCGGCGAGTCGGGCGAG TCGGG CGAGCCCGGCGAGCCCGGCGAGC-CCGG CGAGCCGTTGGACAG  64 471
Francci3_2134 2502204 .. 2502243 - -15.6  -2.87132   CCGCCGGTTGAGACA  CCCGGCGCCGCCCCG-CGA ACA CCGGCTGGGCGGCGCCAGC  GTAGGCGGTGTGCCC  72 162
Francci3_2129 2498634 .. 2498644 -  -2.4  -3.14132   CGTGCCGTTGACGAA                 TCGG CGT CCGG                 ACGTGGCCGTGTACC  44 429
Francci3_2122 2489564 .. 2489595 -  -4.3  -3.88787   TCAGAGGGTGAGAAA      GGCCGGATGTCGCG CGGTC CGCG-CACCCGGGT      TGTATCAGGCACGCG  58 55
Francci3_2121 NONE
Francci3_2120 NONE
Francci3_2119 2485894 .. 2485904 -  -2.4  -3.14132   CTCGTCTGCGACGAA                 CCGG TGT CCGC                 GCTCGACCTGTCGGT  44 296
Francci3_2113 2478962 .. 2478981 -  -2.1  -3.72984   GTACAAGTACCGAAA            CGTGACGG CCAAT CCA-CACG            TGGCGGTCTCCATCA  55 233
Francci3_2109 NONE
Francci3_2108 2474300 .. 2474334 -  -4.1  -3.65351   GCACTTGCACCGAAA    CCCGCGCGGAACGTCG ACAG CGGCGGTCAG-GCAGG     TCCGGGATAGCGCCA  51 17
Francci3_2099 2465465 .. 2465497 - -14.8  -2.55015   AGCCGACCGAAGGGA     GGCGGGGCCCCGCCG CGTG CGGC-GAGCCCGGCC      GGGCGTGGCGAGTGC  69 126
Francci3_2089 2457358 .. 2457373 -    -6  -2.70826   CACACGGAGACATCA              GCGTCC AGCA GGCCGC               CACCAGGCTCGGTAT  44 199
Francci3_2084 2450611 .. 2450638 -  -4.1  -2.70932   GGGTGTGCTCAAGCA       GTTCG-GCGCCTC GCTC GAGGCGCTCGG-C        TAGTGGTCGTCGCTG  40 53
Francci3_2082 2448718 .. 2448730 -  -4.8  -3.73224   TGAGGCCCGACGAAA                GCGT GCAGA ACGC                CCACTGAGAGCAGCG  58 444
Francci3_2077 2442614 .. 2442624 -  -6.8  -3.40403   CGGTCGGGAGTACAA                 GCTC GGC GAGC                 ACACCGGCTTCCTGA  53 520
Francci3_2075 NONE
Francci3_2074 NONE
Francci3_2073 2437851 .. 2437861 -  -2.4  -3.57792   GTACGTATTCGGAAA                 TCCC GTT GGGG                 CATGATCGTGGGCGG  50 82
Francci3_2072 2437026 .. 2437039 -  -2.3  -3.25823   GCGGCCGCACAGGAA               TCCGG CGTG CTGGA                AACAGTTCACCCCGG  45 57
Francci3_2071 NONE
Francci3_2070 NONE
Francci3_2069 2433781 .. 2433794 -  -3.7  -3.07816   CGTCGATCCATGTAA               GGGCC GCCA GGACC                TATTTTTCGATGCAG  43 25
Francci3_2068 NONE
Francci3_2067 NONE
Francci3_2066 NONE
Francci3_2065 2428074 .. 2428130 - -14.3   -3.8512   TACCGAGTAGAACAA GCGTTC-CGAACACCTGGCGGTCCGG GCACTT CCGGGCCGCCAGGCGACCGTGATCGT GGTCACTGCGGCTGG  86 502
Francci3_2063 2426580 .. 2426608 -  -7.3  -4.01101   GAAACCCAAGAACAA        CGACCTCCCCGAC CGT GACAAGGAGGCCA        ACCGGACCCACGCCA  67 317
Francci3_2060 2423940 .. 2423958 -  -4.4  -3.53811   CCCAGGGTCTGGAAA             TCGCGTGG TCG CCTCCCGA             GCCGCTGAGCGTCGC  51 242
Francci3_2054 2418564 .. 2418577 -  -2.3  -3.49653   ACGAGGTGGAGATAA               CCATG TCCA CAAGG                CAGATCATCGGGCCT  47 83
Francci3_2053 2417621 .. 2417658 -  -6.1  -2.71364   GGACGGTTCGAACGA   CGCACCATCCAGCTGGC CCAG GCCAGCGAGGCGATCCG    TGCCCGCTATCCCCA  46 459
Francci3_2051 2413854 .. 2413866 -  -6.2  -3.28924   CATCGCGCCGGAGAA                CCGC TGGTG GCGG                CGCGATGCGGACCAC  52 434
Francci3_2050 2412083 .. 2412103 -  -5.3  -2.78384   TGGGCGCCCATTAGA            GCCGGTCGA GCT TCGAGCGGA            GAGAGGTTCGACGAA  43 0
Francci3_2049 NONE
Francci3_2048 NONE
Francci3_2047 2408917 .. 2408927 -  -2.4  -3.60098   AGTGCGTACCGGAAA                 GGAG TGA CGCC                 ACGTCGCTGATGGAT  50 228
Francci3_2046 NONE
Francci3_2045 NONE
Francci3_2044 NONE
Francci3_2043 NONE
Francci3_2042 2402504 .. 2402522 -    -3  -2.96216   CCCGATGATGATATA             GTTGGCGG TCA CCCCTAAC             TCCTTTCGGACGGTA  40 182
Francci3_2041 2402018 .. 2402050 -  -7.7  -3.18681   GTGGAACCGGATCAA     CGTGGCCA-ACCGGC AGGTG GCCGGCGCGGCC-CG     GCACGCAGGCCCCTG  53 230
Francci3_2038 2399357 .. 2399408 -   -10  -2.87132   TCCCCTGTCCAGAGA CGGAGCCGGAGTGCGGCACGCCG GCTAGCT CGGCTTCCCGCACGCCG-CCCAG GCGATCAGTCATCCG  57 198
Francci3_2037 NONE
Francci3_2036 2397340 .. 2397372 -  -5.4  -3.24924   GGCCGATCGAGAAGA     CGGTC-CTGGCCACG TGGG CGTGGCTGGCGGCCG      GTGGCGCTCCGGTCC  49 180
Francci3_2034 2393728 .. 2393748 - -10.4  -2.69468   GATGCTGATACACCA           GCCGCTCCG TAGT CGG-GCGGC            GTCCGTCCGGCCGCC  56 353
Francci3_2033 NONE
Francci3_2032 NONE
Francci3_2031 NONE
Francci3_2030 NONE
Francci3_2029 2386700 .. 2386714 -  -2.7  -3.35679   CGGGGGTAGCGACAA               GCACC CCCTT GGAGC               GTGTAGCATCGCAGT  45 121
Francci3_2027 2381647 .. 2381660 -  -8.1  -3.27298   TCCTTGAACGAGGAA               CCACC TACA GGTGG                CACAATTCCGGAACA  55 209
Francci3_2026 2380649 .. 2380666 -  -8.3  -2.79831   CGAACCCGCACGACA             GCGGGGC CTTC GTCCCGC              TGGTGGCCAGCATCC  51 373
Francci3_2024 2379439 .. 2379457 -    -3  -3.09327   GCAGGCCAGTGAACA             GGCCGC GGTCGAG GCGGGC             GAGAGCCGGCTGCTG  43 336
Francci3_2022 NONE
Francci3_2018 2371015 .. 2371049 - -13.4  -3.53012   TGCTGGCCGCGTAAA     CGCTGCCACCCGGCTC GGG GATCCGGTCGGCGGCG     TTACTGCCGATGGTG  76 75
Francci3_2017 2369093 .. 2369117 -  -3.5  -3.24708   GACGGCGCAAACAGA          GCAGGCCGA GACCAGG TCAGCCCAC          GACGGGGCCACCGAG  45 67
Francci3_2016 2367711 .. 2367742 -  -7.3  -2.69799   TGATCTGAGAGATCA     TCGTGCCGC-CGCCG TGGC CGGCCCGCGG-ACGA      CCGAGCAGCGCTGGT  49 41
Francci3_2014 2365009 .. 2365030 -  -9.3  -3.24924   CCGTCACCGACAACA           GCGCCGGCA TGTT CGCCGCCGC            CTCGGGCGACGCCCT  59 192
Francci3_2010 2362092 .. 2362125 -  -8.7  -3.06696   GGTCCGCCGAATAGA     CGGCC-CCACGCCGCG CGG CTCGGCGCACCGGCCG     AGGAACCTGCCGGCA  55 88
Francci3_2009 2360157 .. 2360205 -  -4.4  -3.18681   CGTGAACCGGACCAA CCCATGAGGGCCGGGGCCTGTCA GGGC TGAACCGCCCCGGGC-TCTTGAG AGCCCGGGGCGGTTC  45 64
Francci3_2008 2359042 .. 2359066 -  -9.2  -2.72344   GGCGACGCTGAACGA          GGCACGTGAG GTCAA CTCCCGCGCC          TTCGAGGTGCATGCG  51 244
Francci3_2006 2355333 .. 2355373 - -11.2  -2.74012   CTACGACCGCAACCA  CGGCCCCCAGGGTG GGGTCGAGTAGAG CACCCTGGAGGCCA  TGATGCGAAGATGCA  59 346
Francci3_2004 2352808 .. 2352825 -  -6.2  -3.01712   GGGGCGCTGGGAAGA             GCAGGC GTCCCG GCCCGC              GCTCCGGGGAAGAAT  49 476
Francci3_2001 NONE
Francci3_2000 NONE
Francci3_1999 NONE
Francci3_1998 2347720 .. 2347762 -    -7  -2.62616   GGACGCTGCACAGCA TCGGCG-CC-GCTCTCTCCAG CCAG CTGG-GCGCGCTGGTCGCCGA CTCGTACAACTCCTA  45 433
Francci3_1996 2345382 .. 2345398 -  -5.8  -3.53343   AAGGGTCGCGCCAAA             GTCGGCG CACA CGCCG-C              GCATCGTCCGTTCGC  55 100
Francci3_1990 2338215 .. 2338233 -  -5.2  -2.97171   GACGTCATTAAATCA             CATCCCCC TGT GTGGAATG             ATCATCTCCTGGTCT  46 135
Francci3_1989 2335898 .. 2335924 -  -5.7  -2.95298   GGCAGGGACCACACA         GTGCAGGTCAG GGTGT CCGACCGGCCC         GGCTGAGAGCTTCGC  47 140
Francci3_1981 2326488 .. 2326522 -  -2.1  -3.72576   CTCGCCGCCAGGAAA    GGCTG-ACCGGGAC GGCTAGAT GTCCCGTTGCATCC     CCTCCCGTGACTGCC  53 239
Francci3_1974 2315194 .. 2315209 -  -6.1  -3.13164   TCTTGAATTACTCAA              GGCTG AACCGG CAGCC               CGGCAGCCCGGCAGC  50 6
Francci3_1970 2310976 .. 2310990 -  -7.1  -3.30124   CTCGACCGTGTATAA               CCAGC CAACC GCTGG               ACCGTTTTCCGGTCA  53 146
Francci3_1967 NONE
Francci3_1966 2307575 .. 2307601 -  -7.2  -3.65902   TGGATGCGAGGGAAA        GCC-GCCGCCG CCGCCC CTGCGGCTGGC         TTGTTCGGGTAACGG  60 423
Francci3_1965 2305992 .. 2306005 -  -3.1  -3.26471   CGACTTCGAGACCAA               CCTGCG GTC CG-AGG               TGTGGTCGGTCCACA  45 268
Francci3_1963 2304281 .. 2304318 -  -6.1  -2.71364   GGACGGTTCGAACGA   CGCACCATCCAGCTGGC CCAG GCCAGCGAGGCGATCCG    TGCCCGCTATCCCCA  46 459
Francci3_1961 2302885 .. 2302905 -  -5.4  -3.14132   GCCGCCGTCGAGGAA           GCCCGTGAG GGTC CTC-CAGGC            GTATCGGGTTCGCTC  49 116
Francci3_1959 2300550 .. 2300570 -  -2.5   -3.5393   ACGACTCCCGGGAAA            TCTCGGGAA TGC TTTCGGAGA            GCGCCTCCAAAAGCG  50 278
Francci3_1958 2298931 .. 2298950 -  -9.3  -2.62983   GCTACGGGCACAGCA            CCCCAAG GATGAT CTTGGGG             TGATCACGATGGGGG  53 499
Francci3_1955 2296991 .. 2297023 - -12.8  -3.21747   GGATGGCATCAGGAA     GGCACGG-ATGGCAT GCGG ATGCCGTGCCGTGCC      GTCATGGTGGCGGCG  68 60
Francci3_1954 2295010 .. 2295045 - -14.8  -3.73224   CCACGGCTGAGCAAA   CCCGGGTTCGGG-GGC TTCCAC GCCACCCGA-CCCGGG    TTTTGATCTTTCACA  88 463
Francci3_1936 2275613 .. 2275624 -  -7.2  -3.28712   GGGCCGGTCGGACAA                CGGC GTCC GCCG                 ACCCGAACCCCACTG  55 83
Francci3_1929 NONE
Francci3_1928 2265635 .. 2265649 -  -4.2  -2.62396   GATCTCCGTATACGA               CACGGA CAT TCAGTG               CTCCTCTGAGGTGGG  40 20
Francci3_1927 NONE
Francci3_1926 NONE
Francci3_1925 2263005 .. 2263021 -    -8  -3.64487   CTACATGTCGAACAA              CCGGAT CAAGC ATCCGG              TGGGGGAGTTCAAGC  61 512
Francci3_1923 2260181 .. 2260191 -  -4.6  -3.48276   GCGTTTCGCAGACAA                 GGAC CAC GCCC                 TACAGGTCTTCGCGG  52 348
Francci3_1922 2257705 .. 2257727 -  -4.1    -4.386   GAATCCTCCATAAAA          CTACA-CCGG ACAA CCGGGTGTGG           GCAGTTAGGATACTT  67 413
Francci3_1918 2252618 .. 2252634 -  -3.5  -2.55351   CGTGTCCAGAGGAAG              GCTGGCG GCG CGCACGC              TACCGCTCGTCCCGC  40 468
Francci3_1917 NONE
Francci3_1916 2249756 .. 2249766 -  -5.4  -3.04144   GTGGGACTCCGAACA                 CGAT TCC ATCG                 GGATCTATCCGACGA  47 433
Francci3_1910 2242730 .. 2242772 - -12.6  -3.01712   GGCGTCCCGTGAACA GGCGTCCGGGACAGGCGTCC CGT GAACAGGCGTCCGGGACGCC GCACCGCCTGTCGGG  66 53
Francci3_1907 NONE
Francci3_1906 NONE
Francci3_1905 2237724 .. 2237747 -  -8.8  -3.06796   GCCTACCGTAGGCAA          TCGAGGAGCC TTCA GGCTCGCCGA           GGGGGCCGTACCAGA  55 13
Francci3_1904 2236489 .. 2236524 -  -8.2  -4.36914   TCGGTCTGGAGAAAA    CCGAGGTCACCGCCCTC GCG GAGGG-GCTGACCGCGT    TGCTCGGCCAGGTGG  78 412
Francci3_1898 2231296 .. 2231321 -  -5.3  -2.64616   TCCGGACCGACATGA         CCGACGCGC TGACCGAG GCGCAGCGG          GAGCAGCTCACCGCC  43 250
Francci3_1896 2230023 .. 2230052 -  -2.1  -3.55444   CTCCGACCTCCCAAA      GTCCGG-ACGCGC GGTGGT GCG-GTGCCGGTC       GGAGGTTGCGCCGCC  50 227
Francci3_1895 2227060 .. 2227086 - -15.1  -2.78816   GGAGCGTCCACGACA         CCACGCCGGCC GCCCA GGCCTGCGTGG         CGCTGCTCTCGGACT  69 179
Francci3_1891 2223539 .. 2223560 -  -7.2  -3.31461   CACCGAGGCGCAGAA           GGACGCGG TGCGCG CCGCGTGC            CCCTCGGTGGGCAGG  55 217
Francci3_1889 2221037 .. 2221053 -  -3.7  -4.07568   TCCGTCCGTCGAAAA              CGTGA ATCCCGA TCACG              CCGATCGTACGAATC  60 98
Francci3_1888 2219566 .. 2219576 -  -2.4  -3.33696   CCTGTGTGGAATCAA                 GCGG TCA CGGC                 GACGCGTGCTTCGCC  45 175
Francci3_1885 2216807 .. 2216819 -  -3.3  -3.01924   CAGGTGTTCGGAACA                CGTGT TCT ACCCG                GTAGGCGATGTTCCG  43 216
Francci3_1882 2214925 .. 2214941 - -12.3  -2.97747   TCGCTAGATGACATA              GTGACCG GTG CGGTCAC              TGGGCATCCTTCCTG  66 246
Francci3_1877 2212035 .. 2212059 -  -4.9  -3.37959   GAACCCGAAGAGGAA          CGTCAACGCGA CCA CCACACCGACG          ATCACGGTCACGATG  49 214
Francci3_1876 2210901 .. 2210934 -  -3.1   -3.1505   ATCATGCCGCACCAA     CGAC-ACCCAGCCG AATTAAG CAGCAGAGTCGTCG     ACCAGGACGGAGCGG  43 7
Francci3_1875 NONE
Francci3_1874 NONE
Francci3_1873 2208253 .. 2208289 - -12.1  -3.52459   ACTAAGCGGAGAGAA    CCGACCGCGTCGAACGC GGC GCGTCCGCAGTGGCCGG    CGATCAACGGTTCGG  73 166
Francci3_1871 2206493 .. 2206506 -  -3.1  -3.09834   CAGGTCAGCAGCGAA               TCGCT ACAC AGCAA                CTAAGTGGTTGAGCC  41 66
Francci3_1870 2204826 .. 2204860 -  -5.4  -3.01712   GGGCGCGGTGCAACA     GGTCCTGCCTGCGCGC CTC ACGCGACAGCGGGCCC     CCGACGGTAGTCCTG  46 115
Francci3_1867 2201713 .. 2201744 -  -4.2  -3.71848   GGCCGGCACGAAGAA      GTCCGTTCTGACGG TTGA CCGGCAGCTCTGAC       CGACTCCCGCGGCCC  55 162
Francci3_1864 2198279 .. 2198305 -  -7.8  -2.76046   TCAAGTCGAACATGA         CCCGCGAGCAGC TGG GCCGCCTGAGGG         ACGCGAACGTGCTCT  49 479
Francci3_1851 2184233 .. 2184259 -    -5  -3.97834   CAACGCGACGAGAAA         CAGCAGACTCCC GCC GAGAGCCGCCTG         CATCCCCAGACGGGC  63 324
Francci3_1848 NONE
Francci3_1847 NONE
Francci3_1846 2180949 .. 2180980 -  -8.5  -3.28447   TGAGGGACGAGAAGA      CGCGGCGGCGCCG TGACGT CCGCGACGCCGAG       TACCGGGCCGCTCTC  59 47
Francci3_1845 NONE
Francci3_1844 NONE
Francci3_1843 NONE
Francci3_1842 2178148 .. 2178168 -  -6.1  -3.85698   TGTTTCCTGGACAAA            CGCCTCG CCGACCT CGAAGCG            CAACTCCTCGGCTCC  63 154
Francci3_1836 NONE
Francci3_1835 2169860 .. 2169890 -  -4.5  -3.57971   ACACGGAGGCGGAAA      GCGGCCCTCGC-GC TGAC GCTGCGGGTGCGGC       CGGGGGTGTAGGGCC  54 411
Francci3_1833 NONE
Francci3_1832 NONE
Francci3_1831 NONE
Francci3_1830 2167949 .. 2167960 -  -7.2  -3.40163   CAGCACGAAGATCAA                GCCG GGCG CGGC                 GCTCCACCAGGATGC  58 174
Francci3_1829 NONE
Francci3_1828 2165780 .. 2165803 -  -2.4  -3.18105   TGAACGTACGAAAAG          GATTCG-TGCA CGC CGCGGCGAATC          GCCGTCACAGCCTAC  43 78
Francci3_1827 NONE
Francci3_1826 NONE
Francci3_1825 2162434 .. 2162482 - -12.5  -2.71483   ACACCCTGGGAACGA GCGG-TCGCCGCCGTTCTCGGAA TCCTC TGCCGACA-CGGCAGCGAGCCGC AGGCGATCGGAGCGG  63 404
Francci3_1817 NONE
Francci3_1816 NONE
Francci3_1815 2151111 .. 2151131 -  -6.7  -3.73088   ACATGTGATCAACAA            CGTGTGCGC CCG GCGCGGACG            TCCCCGCGCGTGCAG  61 52
Francci3_1814 NONE
Francci3_1813 NONE
Francci3_1812 2148376 .. 2148392 -  -2.1  -3.72695   ACTGTGCTGAGGAAA              CGGTCAG CGG CTGGTCG              GGTTGAGCCCGAGGG  53 12
Francci3_1811 2147416 .. 2147430 -   -10  -2.71791   ACCTTCCGGCCAAAG               GGTGCA GCG TGCACC               AACGCGGCGCTCGCC  56 501
Francci3_1810 2145727 .. 2145742 -    -6  -3.21938   CGAAAAGTGCACTAA              CGGCGC GCCT GCGCAG               TAATGGCGTCGCCCG  50 6
Francci3_1809 NONE
Francci3_1808 NONE
Francci3_1807 NONE
Francci3_1806 2141072 .. 2141082 -  -2.4  -3.16564   GGGTGATGTCATGAA                 CTGG CCT CCTG                 GTCGCTGAGGAGCTG  43 8
Francci3_1805 2139403 .. 2139447 -  -8.3  -2.54371   AACGATGGGAACCCA GCCGCCCAGTGGCGTGGCACG GCG CGCGCCACGGCATCGCGAGTC CGTGACGAGGTCGTT  50 507
Francci3_1803 2135931 .. 2135957 - -11.4  -3.21099   CGCGCCCACGACGAA         CGCCTGCACGCG GTG CGCGCGAGGGCG         TCGGAACTCATCGAG  65 504
Francci3_1801 NONE
Francci3_1800 2133600 .. 2133646 -  -4.4  -3.72576   GGCTGGGTGACGAAA GCCGAGGCGCGGG-CGTTCACG CAGGC CGTAACCATCCCG-GCATCAGC GGGCAGGCCGCACGC  55 162
Francci3_1798 NONE
Francci3_1797 2132097 .. 2132115 -  -4.4  -2.87132   GTTGTGGTCCAGACA             CGCTAGGG GAG CCTTCGCG             TGAACCCCTGCCCGT  42 9
Francci3_1796 2131819 .. 2131835 -  -3.6  -3.14132   CGCGTTGCGCAGGAA              CGCCCG GTTCA CGAGCA              CACCTTCATGGATCG  45 31
Francci3_1795 NONE
Francci3_1794 2130270 .. 2130286 -  -9.3  -3.35813   CCGTAGGCGAAGGAA              CGCCCCC CGC GTGGGCG              CGCTCGCCCGCCTGC  59 233
Francci3_1793 2129265 .. 2129294 -  -3.5  -2.53876   GCCCAGGCCAACCGA       GACGTAGACCAGCC CCC AGCCGGTCTG-GCC       GGCTTCGTCGACCGC  39 118
Francci3_1792 NONE
Francci3_1791 NONE
Francci3_1790 NONE
Francci3_1789 2127108 .. 2127119 -  -7.2  -2.57132   TGGGTGTTCGACAAC                CGGG GCCG CCCG                 CTGTCGCGCCTCAGC  48 123
Francci3_1788 2125419 .. 2125473 - -17.9  -3.53444   CGATGGTGCCGGAAA CAGCGACGGTCCCGCC-GCATGCC GGGGGGTG GGCACGAGGGCGGGACCGTCGGCG AGCGTGGGGGCGGTC  90 39
Francci3_1787 2124331 .. 2124355 -  -4.9  -2.79796   TGGTAGGGGATGACA          CGGGCCAGC GTGAGCA GCTGGCACA          GCTGATCTTTTTCGG  43 350
Francci3_1786 2123167 .. 2123194 -  -4.8  -2.61727   AGCCATCAGAACGGA        CCATTC-ACCGCT GGC AGCGGGAGAAAGG        GGCCTCCAGGTCGCT  42 206
Francci3_1785 NONE
Francci3_1784 2121100 .. 2121128 -  -3.7  -2.84504   ATGCGGGAAAGATGA       GCGGCGGCGACC GGGTAG GGGCGCTG-CGC        GGGCAGTGGAGTTCC  42 245
Francci3_1783 2119079 .. 2119089 -  -5.4  -3.69506   CACGGGAAAAGAAGA                 CATG CGA CATG                 GAAAGACTCCACAGA  58 111
Francci3_1782 2117864 .. 2117874 -  -2.4  -3.28416   GAGCAGCCATAGCAA                 CGGC AAC GGCG                 GGGCCTGCGTCGAAG  45 445
Francci3_1779 2115805 .. 2115830 -  -6.7  -3.66018   CCAGTACGCGAACAA         TCCGATCGAGG CCGA CCACGGCCGGA          TCACGGCACGACTAC  59 156
Francci3_1777 2114054 .. 2114082 -  -3.6  -3.48276   CCGGCTGTCACAGAA        CGTCATCGGTGG CGTTT CCGCCGGCGCCG        GAACCCACCCTCACA  49 155
Francci3_1776 NONE
Francci3_1775 2111417 .. 2111446 -  -4.9  -3.40403   CGGCGCTCACCACAA       CCACCGCCGC-TCA AGC CGATGCGGCCGCGA       CATGCGCCGGGGCGG  52 6
Francci3_1774 NONE
Francci3_1773 2109423 .. 2109473 - -12.6  -3.89346   TCCTGATTGGATAAA GATTGCCTGACACTGGGCCTCGGT GGGCT ACCGAGGCCCAG-G-CAGGCCGGC GAACGCGGCGGCTTC  81 75
Francci3_1772 2107892 .. 2107909 -  -6.3  -3.28912   GCATAGCCAGACGAA             CCGATCAC ACG GTGA-CGG             CACCCCCGGGCACGT  52 50
Francci3_1771 2106870 .. 2106923 -  -6.5  -4.17556   CACACCCCGAACAAA CCCGTCGGCGAACATCTGCCCGCAGT GGC ACCGCGAGCACCGGGTCGCGG-CAGG TCAGGTCAGAGCCGG  69 26
Francci3_1764 2097413 .. 2097432 -  -2.2   -4.2123   GAGTCACCTAACAAA            GTC-CTAGT AGT ACTAGCAAC            CGAGGGTCGTTAGGC  61 386
Francci3_1762 NONE
Francci3_1761 NONE
Francci3_1760 NONE
Francci3_1759 2089957 .. 2089967 -  -6.8  -3.16683   AGGTGATGCGATCAA                 CTGC GGT GCAG                 TATCCCTGTGACGCA  50 11
Francci3_1758 2089393 .. 2089413 -  -8.1   -3.8046   CTCAAAAATGCCAAA            GCCCTGGTC CCT GGCCGGGGC            GGTCGTGGTCATGGC  64 34
Francci3_1757 2088537 .. 2088556 -  -3.4  -2.81471   GATAATGTGATCATA            CCGGGACG CAGC CGTCATGG             CGGGGAATTCCTCTC  40 277
Francci3_1756 2086851 .. 2086865 -  -7.1  -3.14344   CAGTTCGCGCACGAA               CCCAC GGACA GTGGG               TGGAGACGCGGTCGA  53 290
Francci3_1755 NONE
Francci3_1754 NONE
Francci3_1753 NONE
Francci3_1752 NONE
Francci3_1751 2082985 .. 2083002 -  -2.5  -2.56432   GGCAAGATGATCAAG             GGTGCTG GTCA CTGCTCC              TCCGTCCACGGTATC  38 16
Francci3_1750 NONE
Francci3_1749 NONE
Francci3_1748 2080589 .. 2080599 -  -4.6  -2.78463   ACCCTCCTCACGACA                 GCAG GTT CCGC                 ATGTGCGGGTCATCC  43 7
Francci3_1747 2079718 .. 2079768 -  -7.1  -3.65294   CTTCATATAAACGAA GCGGAATCACGCTCCACTA-GCCGC GATCG GCGGCGTAGTGGAG-GC--CTCCGC AGTGCTATCATGGGT  60 110
Francci3_1746 NONE
Francci3_1745 2078239 .. 2078251 -  -3.3  -3.05596   GATCGGGTCATGGAA                GCCTC CAG GAGCC                GGTCGAGCACACGGT  43 122
Francci3_1744 2077456 .. 2077472 -  -3.6  -3.39521   TCGACCAAAACGTAA              CGCTGC CGCCC GCAGCT              GCCGGTCGACCGAGC  49 56
Francci3_1743 NONE
Francci3_1740 NONE
Francci3_1739 NONE
Francci3_1738 NONE
Francci3_1737 NONE
Francci3_1736 NONE
Francci3_1735 NONE
Francci3_1734 2068730 .. 2068744 -  -9.2  -3.05844   CCTGCTACTGGAAGA               CCACGC TGC GCGCGG               CGTCCAATATCTGCG  55 218
Francci3_1733 NONE
Francci3_1732 NONE
Francci3_1731 NONE
Francci3_1730 2063916 .. 2063936 -  -4.5  -3.53012   GCGGCGCCGCGCAAA            GAGCGGCGG CAA CCGTCGGCC            GCGTTCAGGCTGAAC  52 30
Francci3_1728 2060621 .. 2060651 -  -4.7  -3.69354   TGGTACAATCCGAAA      CGCCG-GCATTCCA GTCT CGGAATGCTCAGCC       CCATCGACTACGAAG  55 461
Francci3_1725 2058091 .. 2058133 - -27.8   -3.8709   AAAGTTGCTCAGAAA TGCGGAGAGGGCACCGGGAG GTT CTCCCGGTGCCCTCTCCGTG GGGACAGATGGAGCG 100 41
Francci3_1724 2056175 .. 2056190 -  -5.4  -3.53012   GTGCGGCCCGGGAAA              GTCCGGG CCG CCC-GAC              GGTTCTGTGACCGCC  52 213
Francci3_1723 NONE
Francci3_1722 NONE
Francci3_1721 NONE
Francci3_1720 NONE
Francci3_1719 2052932 .. 2052953 -  -7.1  -3.09516   CCTCCCAGGACCGAA           CGGGGGCCG GGTA CGGCCACGG            GTCCCGCTTCCGGGC  52 88
Francci3_1718 NONE
Francci3_1717 2052062 .. 2052084 -  -4.6  -2.62983   GGGATCGCGACAGGA           GGCGAGGGCC GGC GGGACGCGCC           CGGGACCCGCGCGTC  42 137
Francci3_1716 NONE
Francci3_1715 NONE
Francci3_1714 2050151 .. 2050170 -  -3.5  -2.65354   GGCAGGGCAAACTCA            GGAGCCA TCACCG TCGCTCC             GTTCGGATGAGGGTT  40 3
Francci3_1713 2049883 .. 2049902 -  -3.4  -5.38047   GACCCAGAGAAAAAA            TGCCGGAC GACG GTTCGGCT             AGTAGTCGCGGGAGT  89 24
Francci3_1712 NONE
Francci3_1711 NONE
Francci3_1710 2047463 .. 2047482 -  -3.4  -3.31144   CTTCCAGGCGCAGAA            GGTGTGCG GCGG CGCGCATC             GAGGTCCGTGGGGAA  47 48
Francci3_1709 NONE
Francci3_1708 2046837 .. 2046852 -  -4.6  -2.71712   CCTTCCGGGTGAAAC              GGTCAG GTGG CTGTCC               CACGCGGGTGGGCGC  43 12
Francci3_1707 NONE
Francci3_1706 2045635 .. 2045657 -  -6.1  -2.62263   ACCGGCCCCAGACCA           CGCGGACGG CTACC CCGACCGGG           GAGGGCCCCGCTAGT  45 36
Francci3_1705 NONE
Francci3_1704 NONE
Francci3_1703 2043405 .. 2043417 -  -2.6  -3.31461   CACCGATGCCGACAA                CGAC ATGCA GCCG                ATTCCGGGGAACGGG  45 153
Francci3_1702 2042325 .. 2042351 -  -4.4   -4.1822   CGGCAGGCGAAGAAA         CGGTTCTCCT ACCGGCG AGAAGTACCG         GCGGCTGAGGCGATG  63 92
Francci3_1701 2040938 .. 2040976 -    -6  -3.01712   TTGCTGCTGGTAACA  GGCGACGGCGACTTCGCG TACCT CGCGA-GCCGGCATC-CC  GGCCCGGTCGCGGTC  47 178
Francci3_1699 2040042 .. 2040060 -  -7.4  -3.28712   GCGGCCCCGGGACAA             GGCCAG GCGGGCG CTGGCC             TACTCAGCTGGCCTA  55 38
Francci3_1698 2038493 .. 2038503 -  -2.4  -3.61398   GGCTGCGGCCAAGAA                 CCGG CGG CAGG                 TTCGAGGCAGGCTGC  50 246
Francci3_1697 2037594 .. 2037610 -    -5  -2.73441   GAGTAGGCCCGAAAG              GGCTGC GCGTG GCGGCC              GAACTGCTCAGCGAT  43 281
Francci3_1688 NONE
Francci3_1687 2023930 .. 2023951 - -13.7   -3.0644   AGGGAAGCGGGAAGA           CCGGCC-GCG GTG CGCCGGCCGG           CGCAGGGCGGGTCTT  69 39
Francci3_1686 2022819 .. 2022859 - -23.3  -2.62184   TTCCTTTCTAGATGA  TGGGCGGGCGGCCCATC TGATGGG GACGGGCCGCCCGCCCG  GTAGAAAGGTGCGGG  95 355
Francci3_1685 NONE
Francci3_1684 NONE
Francci3_1683 2019437 .. 2019460 -  -5.1  -3.07962   GGCGACAGCCGAAGA          CGCGCTGGC TGGTCG GCCTGCGGG           CAGGTGGCCGCCGGG  46 44
Francci3_1682 NONE
Francci3_1681 2018472 .. 2018488 - -10.9  -3.41229   ACACGTCCATCAGAA              GACGATC GTA GATCGTC              GGCCGTCCACGCCCG  69 178
Francci3_1680 2017422 .. 2017433 -  -7.2  -2.82491   GACACAGGGAGGACA                GGCC GCCG GGCC                 AGGGGATGTCCGCCG  49 144
Francci3_1677 2012333 .. 2012361 - -10.1  -3.28712   GTCCGGCGGGGAGAA        GCAGCGGCTGGCC ATC GCCCGGCTGCTGC        TGCGCGAACCGGGCA  61 475
Francci3_1673 2008824 .. 2008869 -  -4.6  -2.79679   AACATGCCGACGAGA CCGCAGGCCA-CCAGGATGAGC CACA GCGCCGCCTCGCTGGCCT-CGG TATGCCCGGCGGACC  43 382
Francci3_1672 2007373 .. 2007398 -    -6  -3.21099   GGCCGCCACCATCAA         CGGCGCGGAG GCGGCG CTGCGGGCCG          CGGTGGCGGTTCCGC  50 100
Francci3_1669 2003059 .. 2003075 -  -5.8  -3.15544   CGGGATGCTGACGAA              GCCGGA GGTGA TCCAGC              TGCTCAGCCATGCCA  49 374
Francci3_1658 1992469 .. 1992494 -  -5.9   -3.0701   ACAAGGGGGAGGTAA         GGCGGGCCCGG CGTG CCGGGAACGGC          GGCTCAGCCGAGGTT  48 29
Francci3_1657 1990665 .. 1990682 -    -4  -3.71848   CGGTTCGACCAAGAA             GCCGCG AGGGAA CGTGGC              CCTGGCGTGGTCCCG  55 153
Francci3_1656 NONE
Francci3_1655 NONE
Francci3_1654 NONE
Francci3_1653 1986573 .. 1986592 -  -6.5  -3.29144   GCAGGGCCTCGACAA            GATCACA TAAGGC TGTGATC             GGTTACACTCGGTAG  52 289
Francci3_1652 1985369 .. 1985388 -  -7.1  -2.72463   AGTTACGTGGAATCA            CGGCGCCC TCGAC GGGC-CCG            GAACTGTGCGGCAGG  49 470
Francci3_1648 1981654 .. 1981711 - -16.1  -3.14132   TCGGGTGTCCATGAA CGACGCTGAGACGATCATCACGGCCGT GGCG ACGGCCGTGGCGACCGCCACGGCCACG GCCGGCGCCAGGCCT  80 40
Francci3_1647 NONE
Francci3_1646 NONE
Francci3_1645 1977916 .. 1977951 -  -7.5  -3.14051   GCAGCGCGACGAACA   GGCCTGGCGCGCCTACC TCCA GG-AGGC-CGCCGGGAC    AACGAGCGACGCCGA  54 198
Francci3_1632 1962704 .. 1962725 -  -5.9  -3.19653   CTACAAGGGCAGGAA           CATCGCCGAG GTG CTCGAC-ATG           CCGATTGAGGAGGCG  50 511
Francci3_1630 1959055 .. 1959067 -  -4.7  -2.71712   TCGCCGCGCGCAAAT                TGGCC GTG GGCCG                GTCGCACGACGCGTT  42 352
Francci3_1626 1952989 .. 1953013 -    -5  -2.72344   GCGGATGGCGAACCA         GGCCACGG-ACT CCC AGCGCCG-GGCC         GCTGCCGACATCGTG  42 243
Francci3_1624 NONE
Francci3_1623 NONE
Francci3_1616 1939016 .. 1939032 -  -2.2  -3.45849   GTGAGAGGAGCAGAA             GGCACGC CGCA GCG-ACC              GGTTAACTGTCCCGG  47 48
Francci3_1615 1937621 .. 1937640 -  -4.9  -3.31263   AGCCTACCGGCAGAA            GGGGATG TCGGTG CAGCCCC             GCAGCCGATCCGAAG  49 374
Francci3_1613 1933978 .. 1934014 - -21.8  -3.49475   CCCACCTCCAGAGAA    GCTGTGTCTCCCCAGA TCACC TCTGGGGAGACACAAC    GAGGAAACCCTGGCG 100 299
Francci3_1612 1933107 .. 1933118 -  -7.2  -4.07687   AGGCGCTCGGTAAAA                CCCG CGCC CGGG                 CCGGCTCGTCTCTCG  69 59
Francci3_1611 1932560 .. 1932578 -  -3.7  -2.75963   ACGCGCAGGCGAAAG             CCGACCG GTCTA CAGGCGG             AGCACGCAGAGGCAG  40 16
Francci3_1610 1931734 .. 1931751 -  -4.7  -2.75382   CACTCGACTGAAGCA             CTCGACC GGCT GGCCGCG              AGATGGTGGCCGCGA  43 92
Francci3_1609 1930408 .. 1930450 - -25.6  -3.40299   CGAGGAGACCGAGAA GGCCGACCGGCCTCTCCCTC ATT GAGGGAGAGGCCCGCCGGCG GCGGTGACGACCACC 100 1
Francci3_1608 NONE
Francci3_1607 NONE
Francci3_1606 NONE
Francci3_1605 NONE
Francci3_1604 NONE
Francci3_1603 NONE
Francci3_1602 1922270 .. 1922296 -  -9.2  -3.44051   CTGGGACGAGCAGAA         GGTCTGGCGGCG GAT CGGCGCCTGCCC         GATGTTCGGCCGCCA  61 384
Francci3_1598 1918105 .. 1918132 -  -2.5  -3.29511   GCGACCTCGGGAGAA        CGTGGTCGGGT GCGGTT ACCCGGCCGGG         GAGACCGGCGTGAGG  45 60
Francci3_1597 1917480 .. 1917524 - -14.7  -3.15544   CCTCATTGTCATGAA CTGGCGGGAAGCCGGCCGCCG GTC CGTCGACCGGCGGCCGGCCGG GTGACCACCCCGGAG  77 103
Francci3_1596 1915500 .. 1915540 -  -6.9  -2.54896   GTTGGACGCAACCGA CGACGAG-CT-GCGTGCCGC CCTG GCGGC-CGCCAGCCTCTCCG CCCTGCTCGACCGGC  45 445
Francci3_1593 NONE
Francci3_1592 NONE
Francci3_1591 NONE
Francci3_1590 1906081 .. 1906100 -  -3.4  -3.16564   GTCTGACTGTACGAA            TCGACCGG CCGA CCTGTCGT             CGTTCGGGGACGGTC  45 139
Francci3_1589 NONE
Francci3_1588 1905416 .. 1905434 -  -8.8  -3.30441   CACGAGCGCGGATAA             CGCTACGC GGC ACGCAGCG             GCAGAGCCCGGTCCC  59 9
Francci3_1587 NONE
Francci3_1586 NONE
Francci3_1585 NONE
Francci3_1578 NONE
Francci3_1577 1891577 .. 1891593 -  -7.9  -3.32844   TCCGCCAGCCTAGAA              TGCGCCG GAC CGCCGCA              GCACGGCGCTAACAG  55 3
Francci3_1573 1887211 .. 1887227 -  -2.9  -3.61398   GGTCGCCGCCAAGAA              TCTCCGC GTG ACGGACA              ACCGTTTCGGCCGCG  51 206
Francci3_1560 1870319 .. 1870339 -  -8.9  -3.21099   TTGGTCCAGGAGGAA            CCGGTCCCC GGG AGGGACTGG            TCCGAACGCGAGAAC  56 169
Francci3_1559 1869680 .. 1869695 -    -4  -3.54408   TGGCACGGAAAGTAA              CACGAA TGGT TTCATG               CTCCCTGATGAGGGG  51 111
Francci3_1558 1867806 .. 1867826 - -11.8  -2.71144   GAGCTGGGGGAACGA            GCCGGCCG TCCCC CGACCGGC            GACCAGGGGAGGCGG  59 184
Francci3_1557 1866845 .. 1866869 -  -4.9  -3.05384   GCGGTCCGGACCGAA          CCCGCCGGA GCCTGCT TCCAGGGGG          CCTCACCAGCCAGCA  46 127
Francci3_1556 1865181 .. 1865224 -  -5.3  -3.02263   AGAGCCCGGTCAAGA GCGC-GGCCAAGAGC-GCGGTC AAG GAT-GCGGCTCGTGACCTGCGC GGGATCGGTCAGGCC  47 442
Francci3_1553 1862417 .. 1862435 -  -4.5  -3.31144   GCTGGATGTGGAGAA             CCAGACG CTCAC CATCCGG             ACCGACGAGGACGAG  49 365
Francci3_1550 1858602 .. 1858620 -  -2.4  -2.53271   GTAGGTGCAGAAGAG             TTACTAAG GCG CTCAGTAG             GTGTAGGGCGCTCAG  37 37
Francci3_1549 1857351 .. 1857393 -    -7  -3.31144   CGGTGACTCCCATAA GCCTGCTAACTCCCTCCAG GTAGGG CCAGCG-GAGTTAGCCGGC GAGGAGCTGGCGGGC  55 17
Francci3_1548 NONE
Francci3_1547 NONE
Francci3_1546 NONE
Francci3_1545 1854374 .. 1854387 -  -3.7  -3.54424   CGTGATGCGCTGAAA               CGCGG GTTT CCGCT                CGAGCCGGCGGGTCA  51 38
Francci3_1543 NONE
Francci3_1542 1852069 .. 1852096 -  -5.4  -2.82516   GCCCTCATCACCACA        GAGTGCGCCCGG CTCG CCGCGCTCAATC         CGGATCCGGCCGAGC  44 472
Francci3_1540 1850656 .. 1850688 -  -5.4  -3.06183   TGGATGGCCACCGAA      TGTCCGGGCGGCAC GGCCT ACACCGCCCTGGCA      GGTGTGCGGACGGAC  47 112
Francci3_1538 1848380 .. 1848413 -  -5.8  -3.28712   CGGGGGCGGGGAGAA     CCTACCCGAGGGGC CCGGCC GCCGGTCGGGCCGG      CCCCGACCTGGCACT  51 208
Francci3_1534 1839008 .. 1839065 -  -4.8   -2.5655   CTCACCCAGACGAAG TCGGGGTTGTGCTTGTCGGCCAG-CCGT GCGG ACGGGCCGTCATACACGC-CAACTCCGA GACGTACAGGAGTAT  42 70
Francci3_1533 NONE
Francci3_1532 1836970 .. 1836981 -  -5.8  -2.83164   CTACGGAGGATCACA                GGGT GGCC ACCC                 CCGTTCGGACGCCAC  47 385
Francci3_1531 1836379 .. 1836410 -  -3.6  -2.82635   AGGCGTAGGAGTAGA      GCAGGATCAGCGTCG CGG CGACTC-GATCTAGC      AGCGGAAGGTCGGTG  42 114
Francci3_1530 1834951 .. 1834972 -  -6.5  -3.29461   CAAGGCCGGGCACAA           GTCGCTGCGC AGC GTGCAGCG-C           TACGTCAAGCCGGGC  52 242
Francci3_1529 1833724 .. 1833776 - -26.5  -3.53012   GGCGGGCCGGCGAAA TGTGGAGGGTTGAGCATGGTTTGAC GCC GTCGGACCGTGCTCAACCCTCCACA ACTTTCCGTTGTCCT 100 270
Francci3_1525 1826786 .. 1826825 -  -9.8  -2.78463   ACCTCGTGGAGTACA  CCGACTCCCCACGGGCCTG AGC CGGGCCGGTGGTG-GACGG  GCCGGGTCACGACGC  56 32
Francci3_1524 NONE
Francci3_1523 NONE
Francci3_1522 1822860 .. 1822881 -  -2.1  -2.64616   GTCCCACCGAGAGCA           TCACCGTGA CGAG CCTCGGTGC            GTTCGACCCGGCCGA  38 202
Francci3_1518 1814573 .. 1814610 -    -7  -3.78934   TGCCGCGGAGAAGAA  CGTG-ACCCCCGCGCAGC TCGC GCTG-GCGTGGGTGCACC   ACCAGGGCGACGACG  62 400
Francci3_1508 1799559 .. 1799573 -    -7  -3.14132   CGTCCGGCTGATGAA               CCGTGC GCC GCTCGG               TGCCGACCCGGCGGG  51 294
Francci3_1505 NONE
Francci3_1504 1796213 .. 1796223 -  -2.4  -2.52543   ATGCCCTGGAACTGA                 GGCG GAC CGGC                 GACCTGTGGCTGTTC  38 418
Francci3_1496 1790471 .. 1790485 -  -8.6  -2.82834   GATGGCATCATGATA               GTCAAC GAT GTTGAC               GCCGTCCCGCGGCTC  53 49
Francci3_1495 1789473 .. 1789490 -  -5.5  -4.62069   CGGCGAGGTGAAAAA             GC-GCCGG GTG CCGGCTAC             CGGCCGGAGGCAACC  79 178
Francci3_1492 1786552 .. 1786567 -    -6  -3.31144   GGTCGAGCTGGAGAA              CGCGGC CGAT GTCGCG               GAACGGATCCGCCGC  51 300
Francci3_1489 1781364 .. 1781419 -   -13  -3.53012   GTTCCCGCCGGGAAA GCCGTGGCCGTGGCATCCGCGGCCGAC ACG GGCGGCTGCG-ACGACGCCGCCGCGGC CGAGGCTGCCGACTC  72 268
Francci3_1487 1778917 .. 1778957 -  -7.4  -3.12351   CGCGCCGAGATCCAA  GCGGTCATCGCCCAGGCC GAACG GGCCCTGGGGATCACCCC  GACGGTCCGGCTGGA  52 458
Francci3_1484 NONE
Francci3_1483 1775681 .. 1775696 -  -3.2  -2.71791   ACCCCCTGGGTAAAC              CCG-CCG GCC CGGTCGA              AGCCGGTCGAAGCCG  40 86
Francci3_1482 1774364 .. 1774375 -    -3  -2.71011   AGTCGTCTGGAACCA                TGAT CCTG ATCA                 TCGCCGCCGATATCC  39 131
Francci3_1481 NONE
Francci3_1480 1773005 .. 1773016 -  -4.4  -4.13767   TCTCGCACCGGAAAA                CGAT GTGC ATCG                 GGTCGCCGGGCGGCC  63 372
Francci3_1474 1765314 .. 1765344 -  -3.8  -2.62184   CCCGGGTGGAGACCA       TGCCGGGCTGGC TGCAGGC GTTCGCCCGGCA       TCAGCCGGTGACGGT  39 243
Francci3_1459 1750248 .. 1750281 - -12.4   -5.1861   CTTACGACGAAAAAA     CCCGTTGAGCAGGC TCACCT GCCTGAGCAACGGG      TTTTACCACCTCTGT 100 275
Francci3_1449 1740195 .. 1740208 -  -3.8  -3.33696   CCCGCCGCCAACGAA               GCTC GCCAGT GAGC                AAAGGCTTGGTGAAC  47 77
Francci3_1448 1739116 .. 1739155 -  -6.5  -3.17075   TGGTGGGTAACGTAA TCGCGAGCGCGCTCGGCGTG CGC CACACCG-GCG-GCTT-CGA CTGGATCCGGCACAT  51 278
Francci3_1443 NONE
Francci3_1442 1733884 .. 1733894 -  -2.4  -3.53091   ACGTCGCGGGCGAAA                 GCCC TGC GGTC                 CGGTGCGTCACGGAA  48 293
Francci3_1440 NONE
Francci3_1439 1732264 .. 1732279 -  -2.4  -2.90075   GCGGGTTCAACGACA              CCCATC ACCT GGCGGG               CCAGACGATCTACGG  40 104
Francci3_1435 1728739 .. 1728788 -   -12  -3.07013   GATTGCGCCAACATA GCCGGCGGCGGGCGTCCACCCGGC CGGA GCCGGGCAGCCGCCCGG-GT-GGC TCGGCGTCTCGGCGT  66 90
Francci3_1434 1725815 .. 1725839 -  -6.3  -3.28712   TCGTTCGCGGGACAA          TGGCCCGGTGT GGG AAACCGAGCCG          GAGCTACTGGTCGTC  53 460
Francci3_1432 1724741 .. 1724759 - -10.2  -2.78463   ACGCCGCCGAGGACA             GGCGGGGT CCG ACCGCGCC             CGGCGACGCGCCCGG  54 139
Francci3_1424 NONE
Francci3_1417 1707325 .. 1707362 -  -8.3  -3.05384   GTCGCGGCGAGGTAA   GGCGGCATGAGAGCGCC ATTG GACGCTCACATGCAACG    GTCAACCGGCCGCCG  55 27
Francci3_1416 1706082 .. 1706098 -  -2.1  -3.68073   GACCGGACCGAAGAA              CTTCGAC GAG GTCGCCG              CGGCGCTGCCCCTCG  51 508
Francci3_1405 1692200 .. 1692216 -  -2.1  -2.70354   GCCGCGACAAAGTCA              CGCACCC GGA GGTTCCG              CACCCGGAGGTTCCG  39 52
Francci3_1404 NONE
Francci3_1403 1687860 .. 1687876 -  -6.5  -3.28712   GCCGCTCTCGGAGAA              CGAGCAG CGC CTGCTGG              AGCAGATCGAGCGCG  53 350
Francci3_1398 1680793 .. 1680821 -  -3.9  -3.31263   AGTCGACGGTGACAA       GCGTGCTCATCG CCGCAC CGATGA-CAGGC        GCAGCAAGCTGTCCC  47 3
Francci3_1397 1680011 .. 1680055 -  -3.2  -3.53761   CAACGGGGTGTCAAA GCAGGCCGTGTCCCCGC-CCG GATA CGGCGGGGGGCCGTGGCCGGA TCTTCAACGCGGCGT  51 29
Francci3_1396 NONE
Francci3_1395 NONE
Francci3_1394 NONE
Francci3_1393 1674355 .. 1674368 -  -4.5  -3.62255   GGGAAGAAGAAGGAA               GCCGCC GGA GG-GGC               AAGGGAAGCTCCTGG  54 80
Francci3_1392 1672563 .. 1672574 -  -7.2  -2.78596   GACTGCTGGAGTACA                CCCG GGCC CGGG                 CCGGCAACGCCGGCT  49 238
Francci3_1390 NONE
Francci3_1388 NONE
Francci3_1387 1666687 .. 1666720 -  -3.5  -3.53012   CTCGGCGGTGGGAAA     TGTTCGGGGCACCGG GGCA CCGGGGCACCGGGCT      GTCGGGCTGTCGGGC  49 60
Francci3_1386 NONE
Francci3_1385 NONE
Francci3_1384 NONE
Francci3_1383 1662263 .. 1662285 - -10.5  -3.40052   ACACGCTCAACAACA           CCGCCGTGG CGACC CCACGGCTG           CTGGCGGCGTTGCTG  64 94
Francci3_1381 1659894 .. 1659920 -  -4.2  -3.57462   CACCGCACGGGCAAA         CCGCACGGGATG ATC CACGCCGAGCTG         CGCCGGACCTGTGGC  51 124
Francci3_1379 1656120 .. 1656141 -  -2.9  -3.55563   ACCGGACGCCGTAAA           TTCAACGGC TACC GCCACTGAT            CGATGTAGGGTATCT  50 393
Francci3_1361 1635209 .. 1635236 -  -3.2  -3.02511   CCCACGGGTTCAACA        CCGGCATGAACC TGGG GGATGTCGCCGG         CGCCGGGATCGCCTC  43 410
Francci3_1359 1632366 .. 1632402 - -12.3  -4.46212   GGGCCGAGGACAAAA   GGACCCGCCTGG-CGGC GCTAG GCCGGCCAGGCGGG-CG   GGTGCTCTGTGTGTG  90 162
Francci3_1355 1627636 .. 1627654 -   -11  -2.78463   ACGCCTCGGAGCAGA             GCCTCGAG GCC CTCAAGGC             TCGGCGGGCGGACGC  57 354
Francci3_1350 NONE
Francci3_1349 NONE
Francci3_1348 1619424 .. 1619438 -  -5.6   -2.8001   ACAATGGTGACGACA               TCGGTC CCC GGCCGA               AGGCGCCCGGCTGCC  43 210
Francci3_1347 1617206 .. 1617252 - -13.6  -2.90075   CGGCGGGGAACGACA CCGCGGGCCGCGTC-GCCGGG ATGCTG CCCGGCTGACGCACCCGGCCG GGTGCGGCGGCCCGA  68 355
Francci3_1345 1614899 .. 1614911 -  -6.2  -3.05844   GTGGCGACGCTAACA                GCGG CCCGC CCGC                CCGCGCCCGCGCGGC  48 122
Francci3_1344 NONE
Francci3_1343 1611981 .. 1611999 -  -8.8  -3.14132   CGCCCGGCCGATGAA             CCAGCCGA CCG TCGGCCAG             GAACTCAACCTGATG  56 363
Francci3_1339 1606842 .. 1606858 -  -3.5  -2.71364   GGAGTCGCGCAACGA              GCGGGCC GAG GGGCTGC              TGTTCAAGATGCGTG  40 392
Francci3_1337 1604277 .. 1604299 -    -4   -2.9953   TCAACCAGAACCACA           TCCCCGCC TTCGTCC GGCGGGAG           GACCCCCGCGGTTAT  45 463
Francci3_1333 1600311 .. 1600324 -  -5.2   -3.2794   CCGGAGGGAGAGGAA               CGCG GGATGA CGCG                CACCCTCTACCCCAA  49 178
Francci3_1332 1598960 .. 1598978 -  -2.4  -3.18264   GTGTTGATTCAGGAA            CCG-TCG ACGTCA CGATCGG             TGATCGTACGTCTGA  43 193
Francci3_1331 1597454 .. 1597466 -  -4.7  -3.53012   GGCCGTTGTCCGAAA                CCCGG TTC CAGGG                CCTGGACAGCCAGCC  52 191
Francci3_1330 NONE
Francci3_1329 1593545 .. 1593556 -  -3.6  -3.14132   CCGTCGGTCCAGGAA                CGCC GCCC AGCG                 TCCGAGTTCGCCATC  45 390
Francci3_1323 NONE
Francci3_1322 NONE
Francci3_1317 1581233 .. 1581254 -  -2.1  -2.90496   CGTGCCTGGAAAGGA           GC-AGCCGGG TAC CCCGGAGAGC           GGCTCGTGGTCGGTG  40 57
Francci3_1316 1580480 .. 1580498 -  -8.8  -3.17212   CCACGACGGTAGGAA             CGCGCC GTTACGT GGCGCG             GCGTCGGCTGTGACA  56 168
Francci3_1315 1579039 .. 1579053 -    -7  -3.02461   GAACTGGCCTGAACA               CCGGGC ACA GCCGGG               ATCAGATGCCGGCAA  52 27
Francci3_1313 1574983 .. 1575019 - -12.9  -2.80016   GCCCACGACCAATGA   TCCGGGGCCGGC-GGG TTCGCT CCCTGCCGGCCCCGCC    CGCCGGTCCGCATGC  63 286
Francci3_1305 1561515 .. 1561539 -  -2.7  -3.76224   CTGTGAGTGACTAAA          CGTAGGCGATG TCG CATCGCGTGTG          TCGCGCTTCGTATCG  53 99
Francci3_1304 NONE
Francci3_1303 NONE
Francci3_1302 NONE
Francci3_1301 1556207 .. 1556218 -  -2.2  -2.53995   ACCGAGCGGAACCGA                CGCGG TCA CCG-G                TGAACGGACCGAGTC  37 19
Francci3_1300 NONE
Francci3_1299 NONE
Francci3_1298 1551886 .. 1551924 -  -3.7  -3.22475   TGGACGTGGAGAACA  GGGCGATCAC-GCAGG-CC GTG GGTCCGGTGGCGTTCGCCC  TCGTCGGGAACAACC  45 338
Francci3_1293 1545576 .. 1545598 -  -7.7  -3.14132   CGCCGCCGGTAGCAA          CCGGACGAGC TGGA ACTCG-CCGG           TCATCCGACCGCGGC  54 512
Francci3_1291 NONE
Francci3_1290 NONE
Francci3_1289 1540924 .. 1540975 -  -6.4  -2.64155   GGGGGTCGAAACGCA GCGTTCCTGGACCTC-TCTCGCCGC CTG GCAGTGTGACGAGGTCCAGGGGTAC TTTGTGTCACGTCCG  45 394
Francci3_1286 1536962 .. 1536975 -  -2.3  -2.54896   CCCCGACGGAAGTCA               CCAGC TCGT GCTGC                TTTCCCACATCCTCG  38 489
Francci3_1284 1534908 .. 1534944 -  -3.2  -2.72991   GGAGATCGCCAAGGA  GATGGATCTCAC-C-CC GGACAA GGTGCGTGAGATCC-TC   AAGGTCTCACAGGAG  40 463
Francci3_1280 1530157 .. 1530170 -  -4.5  -2.53345   CCCAGACATCAAGAG               TGGCC GGGT AGCCA                TTACAGAGCGGTATC  42 26
Francci3_1279 1529123 .. 1529160 -  -3.3  -3.05384   GCTCCGCCGATCGAA   TGCCGACACCGTCAC GCTCATCG GTGCCGGTGTCACCC    TGCACGAGTCGCTGG  43 456
Francci3_1261 1505888 .. 1505912 - -20.7  -4.11216   TGGGCACGCGGAAAA          GCCGGGACGCC TGC GGCGCCCCGGC          TGGAGGAAGACGACT 100 40
Francci3_1256 NONE
Francci3_1255 1499399 .. 1499415 -  -9.3  -3.53343   AATGCCCCGGGCAAA              GGCACCG CCG CGGGGCC              GGGAGGCGGGTGACT  61 108
Francci3_1252 1496601 .. 1496617 -  -2.1  -3.61715   CACTTCCTTGAATAA              CGCACGG TAA CAGCGCA              GAGCCGTCCGCGAGA  50 77
Francci3_1250 NONE
Francci3_1249 1493772 .. 1493813 -  -7.2  -2.87931   GCCATCGCGGACACA CATCTCGCCCCGTGCGC-CG ACGG CGCGCGCTCGTGG-GAGGTG CCGCCCGGTGCGCCG  50 145
Francci3_1247 1491448 .. 1491461 -  -6.7  -2.97735   GATCGAAATAGTACA               GCCAA TCGG TTGGC                CCGGTCTGGCATAGG  48 304
Francci3_1245 1490172 .. 1490220 - -13.1  -2.66316   TGTCCCACCAGATCA CCGGCCGAC-CCGCCGGGACCGG ACCCG CCGATCC-GGTGGCGCTGGCCGG CGCCTTCGGTACGGC  62 249
Francci3_1243 1487445 .. 1487492 -  -7.4  -2.78384   GCCCGGGTGATCACA TCGGCCCGGTCCCGCAAGGCCC GTCT GATCGCGGCGGGACCGGCCCAC GGCACCCCCGTCGGG  49 224
Francci3_1236 1480439 .. 1480454 -  -4.6  -3.30124   CCGCAGCTGCGAGAA              CCCGAG CAGG CTCGGT               GTCGATGCCGCGGGC  49 330
Francci3_1235 1478678 .. 1478696 -  -4.5  -3.28712   CCGGGTGGGGTACAA             GACCGGA TTTGC TCGGGTC             TGATATAAAATGAAT  49 113
Francci3_1231 1474395 .. 1474422 -  -7.6  -2.62263   ACCTCGGCGACATGA        TGGCCCGCATCT CCGG AGAGGCGGACCT         CGTCTGGTTCGACGG  48 359
Francci3_1226 NONE
Francci3_1225 1464343 .. 1464371 - -26.1  -3.60792   TCGGCAATGCCGAAA        TGGCCGCCACCGG AAT CCGGTGGCGGCCA        TTTCCGATCCCGGGT 100 113
Francci3_1219 1458752 .. 1458788 - -13.6  -3.53811   TCCACTGTGGGCAAA   CCGGCCCGG-GGCCGAC GACG GCGGGCCTCCCGGCCGG    TGTCCAAGCCGGCCG  75 218
Francci3_1208 1441558 .. 1441585 -    -9  -2.80816   CGGTGATGTACGACA        TCCCGAGCCGCA AGGA TGTGGCCCGGGT         CGTCGTCACCCGCGA  51 192
Francci3_1195 1427201 .. 1427212 -  -5.8  -2.64803   CGAGCTGCAAACTGA                TCCG GAAT CGGA                 GATCGGCGAATTTGA  45 48
Francci3_1194 1426395 .. 1426414 -  -4.9  -3.51032   ATGGCGGAACGACAA            GGTCCGC CTCCGC GCGGACA             CGGTTGACCCAGAGT  52 465
Francci3_1191 1424259 .. 1424287 -  -8.8  -3.02043   AACCGGGGCGGAACA       CGCAGCTGGGTTC GGCC GCACCC-GCCGCG        GCACGGGAGAACGTC  55 72
Francci3_1190 1422981 .. 1423009 -  -3.6  -3.48276   CCGGCTGTCACAGAA        CGTCATCGGTGG CGTTT CCGCCGGCGCCG        GAACCCACCCTCACA  49 129
Francci3_1189 1421486 .. 1421499 -  -2.3  -3.16683   AGGCGACTCGAGGAA               CCGGT CAAG ACCGC                CGGCGAGCTCCCCAG  43 55
Francci3_1188 1420041 .. 1420053 -  -3.3   -3.7941   GAGCTGGGACAAGAA                GGTCT GGG AGGCC                AAGGACAAGAAGGGC  56 486
Francci3_1186 NONE
Francci3_1180 1411096 .. 1411114 - -10.2  -2.70932   CTGCCGGCGGAATCA             GCGGAGTC CGC GACGCCGC             GGTCCGCCGAGCCGG  54 181
Francci3_1178 1406379 .. 1406403 -  -5.7  -3.01712   GCGTTCCCTGGAAGA         GCTGAGCGAC TATCAC GCCGC-CAGC          GCCCACTTCGAGGTG  47 498
Francci3_1175 1402387 .. 1402413 -    -5  -3.53224   CATTCGGCGCGGAAA         GCCGTGATCATG TGG CACCTCCACGGC         TCTGGGCCGGGTCGA  52 6
Francci3_1174 1401412 .. 1401458 -    -7  -3.66356   ATCTTCAACGGGAAA TTCCCGGTCGACGGCCG-CCG CGGCAC CGGCCGGCCCGCGGCCGGGCC CCTGACCACAGCGGC  59 179
Francci3_1171 NONE
Francci3_1170 NONE
Francci3_1167 1392676 .. 1392703 -  -6.2  -2.75992   GCTGACCGAAGAGGA        CCGTGATCGGGAC CGC GACGCGATC-CGG        AACATGCCGGCCGTT  46 224
Francci3_1160 1380602 .. 1380625 -  -3.6  -2.71681   GAACCTCGTCAACGA          CGCGGGGCGG GATG CCGCCGTGCT           GATCCTCGTCTCGCC  40 353
Francci3_1153 1372773 .. 1372820 -   -11  -3.03159   GGAACGCCTCGAACA GGCGGGGAACGCCCCGGGCG GGCAGGGA CGCCCCGGGCGGGCGCCGTC AGGCCGAGGCGGCCT  62 24
Francci3_1152 1370861 .. 1370883 -    -9  -4.30719   GCCGCGGAGAACAAA           CCCGAGCCCG AGT CGGGGTGGGG           CCTGCTGCTGGTCGA  76 299
Francci3_1150 NONE
Francci3_1149 1366084 .. 1366130 -  -2.8  -3.78778   CTACGAGACCAACAA GATCGAC-CGTCTCGGGCAGG AGGCGG CCCGCCCGCACCGCGTCACCC ACCGCAAGCTCACCC  53 90
Francci3_1147 1362467 .. 1362497 -  -9.7  -2.64616   GCGGCATGGACAGCA       CCGGAATCGTGAC TGACC GCAACGACTCCGG       TCGGTCCCGGGTGCA  53 301
Francci3_1139 1354108 .. 1354124 -  -6.5  -2.70932   GGGCGGGTTGAAGTA              CTCCGAA TCG TTCGGCG              ATGTCGACGTGGTGC  46 348
Francci3_1136 NONE
Francci3_1135 1351961 .. 1351977 -  -2.2  -3.14931   TTCACCTTCGACGAA              CGGATC GCGGA GATCCT              GTCCCGCTACGGCGA  44 128
Francci3_1133 1350219 .. 1350245 -  -5.9  -4.07568   CTCTGCCGCTCAAAA        GGAGGCAAC-CCG CGA CGGCGCT-CCTCC        GGTTGATCTGATCGA  65 487
Francci3_1128 1343794 .. 1343810 -  -2.1  -2.62184   GGCTGCGGTACATCA              CGCACCT CTC AGCGGCG              GAGGTTCAGTTCTGC  38 250
Francci3_1127 NONE
Francci3_1126 NONE
Francci3_1125 NONE
Francci3_1124 1337271 .. 1337326 - -18.4  -2.87564   CCAGGGCCGTAGAGA TCTGACGGTGATCTGACAGATGTTGC ATAC ACAACAACAGTCAGATCGCCGTCAGG TCATTTTCGGCCCTG  82 263
Francci3_1123 1334961 .. 1334971 -  -8.2  -3.36803   CAACCGGATCCACAA                 CGCG CTA CGCG                 CCGTCGGTGAACGCG  58 508
Francci3_1121 1333477 .. 1333492 -  -3.2  -3.15544   TGGGAGTCTGACGAA              CGCCTT GGCC AAGGTG               CGCGCGGAGGAATTC  45 306
Francci3_1108 1322544 .. 1322575 -   -10  -3.15861   GATCACCGGGATGAA      CGGCGGCGAGTACG CCAC CCTGCTCGCCTCCG       TCGAGCAGTACATCC  59 424
Francci3_1106 1320525 .. 1320557 -  -8.3  -3.21395   ACCCGCCCCACAACA      CCAGCAGGTATCGCG CAG CGTGACACCCGGCGG      TTAAACGACAAGCTC  56 63
Francci3_1105 1318573 .. 1318596 - -11.6  -3.80174   AGATCTTGACAACAA          CGCCGCGGAG CGCG CCCCGCGCCG           CCCGGTCGTGACCCG  76 420
Francci3_1103 1316457 .. 1316469 -  -3.4  -3.35934   TCATAGAGGCGAGAA                CGAT AACAA ATCG                GGAAGCCGGTGATCT  47 57
Francci3_1102 1312927 .. 1312944 -  -6.9  -3.21099   GCCCGGCAGGAGGAA             GCCGAGG CCCG CCTCGCC              GCGGTCGTGTCGTTC  51 205
Francci3_1099 NONE
Francci3_1098 1309964 .. 1309974 -  -4.6  -2.82516   TCGTCGATCACGACA                 CGCC TTG AGCG                 AGCATGATCACCATG  43 7
Francci3_1097 1307730 .. 1307742 -  -3.3  -3.21099   CTGGCCGAGTACGAA                CGGCA GCG TGACG                AGTGGCGCCAGCGCG  45 245
Francci3_1095 1305649 .. 1305680 - -19.6  -3.13403   TCTTCTTGACCAAGA      GCGGCAGCATGTCCC GGT GGGACATGCTG-CGC      ATGGTCGTCCAGCAC  85 269
Francci3_1085 1296064 .. 1296093 -   -10  -3.75292   ACCGAGGATGAAGAA       CT-GTGCGCCGTG TGGGC CACGGCGCGCCAG       CGAGCCTGGCCGGTC  71 194
Francci3_1084 NONE
Francci3_1083 NONE
Francci3_1082 NONE
Francci3_1081 NONE
Francci3_1080 1285919 .. 1285938 -  -4.8  -2.87132   CTGCCGCGGCAGAGA            GCGCGGCG GCTC CGACGCGG             AGAAGAGGGGGATCG  44 189
Francci3_1077 NONE
Francci3_1076 NONE
Francci3_1075 NONE
Francci3_1074 NONE
Francci3_1073 NONE
Francci3_1072 1275673 .. 1275683 -  -2.4  -2.99471   GTATCCCCAGACACA                 TGCC TCA GGCT                 TCCTTCCCGCCGAAG  41 19
Francci3_1071 NONE
Francci3_1070 NONE
Francci3_1069 1273147 .. 1273179 - -15.6  -2.71144   TACTCTCGGTAAGCA     TTAGCGCCGGGAGGC CTCG GCCTCCCGGCGC-AC      CACGTGCCCTGGCCC  70 81
Francci3_1068 NONE
Francci3_1067 1271688 .. 1271704 -  -5.7  -3.35813   GCCGATCGGAACGAA              CGGGCAG CAT CCGCGCG              GTGCCGGCGACAGCG  52 124
Francci3_1066 1270476 .. 1270498 -  -2.7  -3.58343   GTCATGATGGCGAAA          GTCAGTGTGA GATG TCACAC-GCC           TGTGCTCGCGCGGGA  50 516
Francci3_1065 NONE
Francci3_1064 NONE
Francci3_1063 NONE
Francci3_1062 NONE
Francci3_1061 NONE
Francci3_1060 1261675 .. 1261699 -  -6.3  -2.72991   GGAGATCCGCAAGGA          CCTCGAGGCCA CCC TGGCCTGATGG          TTCTCCCGTGCCCGG  46 117
Francci3_1058 1260499 .. 1260511 -  -3.3  -3.18264   TCGGCGATCGATGAA                GAGGC GCT GCGTC                GGCTGCGTGAGCAGT  45 204
Francci3_1054 1252833 .. 1252860 -  -3.9  -3.53444   TTAGCGTCGGGTAAA        GCGGGCGGGTC AGCCGG GTCCCGCTCCC         GTGGTCGGCGTGGTC  49 7
Francci3_1053 1251678 .. 1251701 -  -4.5  -2.94099   CTCCCCGACGACATA          CGCAGGG GTACTCCCCG CCCCGCG           CAACGGAATGCCCGC  44 100
Francci3_1052 NONE
Francci3_1051 NONE
Francci3_1050 1244000 .. 1244050 - -29.4  -3.55487   GCAGAGGAACGATAA CCAGATCATGGATGCTTCTGCAAC TAA GTTGCAGAAGCATCCATGATGCGG AGCTTTGCCGCCGCC 100 103
Francci3_1049 1242612 .. 1242664 -  -4.6  -3.13403   CGTTCGTCATGAACA CCCGGGCCGAACTGCGCCAGGCCGTC GAG GACTATCAGGC-CGGC-CGGCTCGGG GTCATTCCGGCGAAC  45 141
Francci3_1047 1240517 .. 1240539 -  -7.7   -4.1523   GGCAAGGACAAACAA          GCCCTCGCGG TACT CCGCGAAG-C           GGAACGGCTCGCGCC  69 500
Francci3_1045 NONE
Francci3_1044 NONE
Francci3_1043 1238981 .. 1238995 -  -4.2  -3.05463   AGGGTTTGGAGTCAA               CCCC GCCGGCT GGGG               CTCAGATGCACTGAC  43 86
Francci3_1042 1237887 .. 1237918 -    -8  -3.06696   CTCCTGCCGAAGACA      GCGACCACGATC CACGCCCC GACCGTAGCCGC       CATCTGCGTCTTCCG  52 233
Francci3_1041 NONE
Francci3_1040 1235999 .. 1236011 -  -3.3  -3.43492   CTACACCCACCAGAA                CCTGG CTG CCATG                CCGAAGGAGGAGACC  49 199
Francci3_1038 1232635 .. 1232671 -  -2.1  -2.62184   TGGTCGTCGAGATCA   CCGGTCGCGCGCCGCGG TTCGT CCG-GCCGC-CGCACGG   CATCCTCTCGGCCGG  38 350
Francci3_1036 1230957 .. 1230974 -  -2.6  -2.78384   GCGCGCCCGATCAGA             CGTTCC TCTCCT GGCACG              ACGAGCTGGGTGATC  39 200
Francci3_1025 1218561 .. 1218600 - -20.9  -3.21912   GCCTGAACCGATGAA  GGGCCGGATCCGATG GTGACCATGT CATCGGATCCGGCCC   TTTCGCATGCCCGGG  93 43
Francci3_1022 NONE
Francci3_1021 1215484 .. 1215494 -  -5.4  -4.13767   GGCTTGATCTCAAAA                 CGAA GGA TTCG                 GCAAATGCGCGGGCT  66 85
Francci3_1020 1214037 .. 1214066 -  -3.5  -3.24188   GCACACCACGATCAA       CCCCCGGCCACAAT CAG ACCGTGGC-GGGTA       TCCCGGAATCGACGA  45 430
Francci3_1018 1212502 .. 1212520 -  -2.3  -2.77148   CGGATTAAGAGATCA             TCGGTGG TTCGT CCGCCAA             CGTCCGTGGACGTCC  39 367
Francci3_1016 1210777 .. 1210787 -  -4.6  -3.53091   ACGCTCGTCTCGAAA                 CGCC ACG GGCA                 CAGCTCTACCCGGAT  52 211
Francci3_1010 NONE
Francci3_1009 1201150 .. 1201176 -  -9.5  -2.64616   TCGGGATCTATACCA        CGCCG-ATCCGGG GTA CCCGGATGCGG-G        CCCGTGAGGCCGTTC  53 465
Francci3_1002 1193528 .. 1193570 -  -7.4  -3.82191   GGAAGCCCAGAAGAA GGTCAGCGGGCAGGTCCGCC GAT GGCGGCTACACCTGCGGACC GGCCACACCCTCGAC  65 365
Francci3_1000 1189961 .. 1189975 -  -2.1  -2.62515   AACTCTCCTATACGA              TGC-CG ACAT CGAGCA               GATGTTCAGTAGACC  38 31
Francci3_0999 1188512 .. 1188522 -  -4.6  -2.63073   CGCGTGCAACAACAC                 CGCG GTA CACG                 TCCGTCTTGGTGGCG  42 106
Francci3_0998 1187730 .. 1187742 -  -3.3  -4.18018   GCGTGCCAGCCAAAA                TTGGC ACG GCCAG                CGTGTGCGCCCGTCA  63 73
Francci3_0997 NONE
Francci3_0996 1186473 .. 1186485 -  -9.1  -3.08015   GGAAGTACTTTAAGA                GCGTG TCT CACGC                GGCGGTTCCCGGTAG  55 77
Francci3_0992 1178197 .. 1178211 -  -5.6  -3.05935   ACAGCCGCCAGCGAA               GTCGCG GCC CGTGAC               TACCCGTGAGGTTGT  46 25
Francci3_0991 NONE
Francci3_0990 NONE
Francci3_0989 NONE
Francci3_0988 1167928 .. 1167938 -  -2.4   -3.4285   GGACGTAATGGAGAA                 CAGC CTC GCGG                 TGCGACTGGTCCCGG  47 187
Francci3_0987 1167086 .. 1167110 -  -5.7   -4.3739   GACGCTTTCAGAAAA         GACG-CACCC GTTGCT GGGCGACGTC          CCGATGCTCCGCGCC  72 150
Francci3_0985 1163458 .. 1163477 -  -4.2  -3.01712   GCCCTTCCCTGAAGA            CGACGAGCC CTC GGCCC-CCG            CGCCGTTTACTCTTG  43 199
Francci3_0983 NONE
Francci3_0982 1159786 .. 1159806 -    -4  -3.40597   TTGCCGACGGAAACA           TCGGCATCG GCGG CGAC-CCGA            CCCGGTTGTTGCGCC  49 224
Francci3_0978 1156844 .. 1156899 -  -5.2  -3.01712   GGCCGCCGTCGAACA GC-CGAGCGCGATCCCCATGACCTCCA GGT CGGCGTTCATCGGGGCCTCGCTCTCGC TCGCAGCCCGCCCGT  46 73
Francci3_0977 NONE
Francci3_0976 1154117 .. 1154127 -  -3.2  -3.05935   ACATGTGGCATGCAA                 CACA ATT CGTG                 GGCGATTGATGCCTC  43 492
Francci3_0975 NONE
Francci3_0974 1151525 .. 1151543 - -10.2  -3.01712   GCGGTGTCCGGAACA             TCGGGGAC GGC GTCCCCGC             CAGGGGCTGAAGACG  59 221
Francci3_0973 NONE
Francci3_0972 1149349 .. 1149374 - -14.7  -2.71144   CATCGCCCTGAACGA         CGGCGAGGTGC AGGT GCACCTCGGCG          CGGCGAACGGGCCGA  69 368
Francci3_0963 1137902 .. 1137928 - -11.4  -3.04461   GACCCAGGCCGAACA         CGTCGCCGCCCG GCG CGGGCGGCATCT         CGCCGAGTTGCTCGC  63 89
Francci3_0960 1132697 .. 1132716 -  -7.1  -3.87815   GCGGACGCGCAGAAA            CGC-GCCG ACGAG CGGCGGCG            GCGACCGAAGGCGTT  67 197
Francci3_0958 1131918 .. 1131937 -  -4.8    -4.431   CATTTATTCACAAAA            CTTGCCGG CTTG CCGGCCCG             TTCGTAACGTTTTTG  72 78
Francci3_0957 1130928 .. 1130950 -  -2.6  -4.30576   GCCTGATCACCAAAA           CATGCTGGTC AGA GACCTGGATA           TACGCCAACCCGATT  65 171
Francci3_0956 1130193 .. 1130205 -  -6.2  -3.05816   CCAGGTCGGACGGAA                GCCG TCGAG CGGC                GGCGAGTGTCACGGT  48 307
Francci3_0955 1128367 .. 1128395 -  -5.2  -3.30771   GCAGATCGCCGACAA       GATCGGCCG-GGA CCGG TCCACGGCCCAGC        GGTACCTCAAGGATC  51 260
Francci3_0953 1125715 .. 1125728 -  -5.2  -2.78384   GTCCGCTGGAGGACA               GGCG GACCGT CGCC                CAGGCGCATCCCGGG  44 507
Francci3_0949 NONE
Francci3_0948 1117693 .. 1117709 -  -2.9  -3.29511   GCGATCTGTGCATAA              CCGAC TCCTCTC GCCGG              CTTCCTTGCCTGTCC  45 85
Francci3_0942 NONE
Francci3_0941 1106793 .. 1106805 -  -6.2  -3.36273   GGTGGCGAAGAGCAA                GGCC AACCA GGCC                GCCGGGGACGCCACC  53 236
Francci3_0938 1102514 .. 1102525 -  -7.2  -3.05596   GACCGCGGCACCGAA                CCGC CTGG GCGG                 GGCCGCGGATCGGGT  52 52
Francci3_0936 1099649 .. 1099662 -  -3.8  -4.49344   AAATCGAGCACAAAA               GCCT CTGGAT AGGC                AAGGAAGCCGACGAG  70 43
Francci3_0934 NONE
Francci3_0933 NONE
Francci3_0932 1091162 .. 1091199 -  -5.3  -3.40371   GACGCGACGAACGAA   TGTCCCGCGGAGCTCAGG AGG CCAGCGC-CCGCGGAGCG   CGCGGCACCGACGCC  52 1
Francci3_0924 NONE
Francci3_0920 1063641 .. 1063659 -  -7.3  -2.63596   GCTGATCGCAGATCA             GGACCGG TCCGG CCGGACC             TCGTCCGTGCGGCGG  48 4
Francci3_0919 NONE
Francci3_0918 1061187 .. 1061221 - -12.1  -3.14211   ACGCTTCGGGAGGAA    TCGGTCGGCGGC-CCT GGTC AGGAGCCGCAGACCGC     CTCGATCGGATCCTG  68 8
Francci3_0917 1059352 .. 1059375 -  -2.3  -3.15583   GCAACAGATCGAAGA          GACCCGCGCC GAACT GGCG-GAGAC          GATCGATTCCATCAC  44 447
Francci3_0915 NONE
Francci3_0914 NONE
Francci3_0913 1056654 .. 1056668 -  -4.2  -2.87132   CCCCCGGCGGACAGA               TCCCCA ACG TGGCGA               GGTTCGGGGGACCTG  42 112
Francci3_0912 1055662 .. 1055705 -  -8.6  -2.71144   CAGGGCCGGGAACGA GACCGGGAACGAGGCCCAAC GGCT GGTCGGCCCCGGCCCCCGCC ACGCCGCCCAGCGTG  51 429
Francci3_0901 NONE
Francci3_0900 1041762 .. 1041785 -  -3.1  -3.02434   AGCTGAAGCAAACCA          CCG-GGCC GGAATCGGT GGCCACGG          CTACCAGCCGTAGGT  41 26
Francci3_0899 1040607 .. 1040658 -  -8.9  -2.82516   TCCGGCAGGAGCAGA TCGGCGACACCTACGCCCTGCACCAC AGC ATGGTGCACGCCGTAG-TG--GCCGA GCCATACACGGTGTC  51 218
Francci3_0895 1036545 .. 1036559 -  -3.5  -3.37344   GCGCTACGTAAGCAA               TAGCC GAGTT GGCCA               TCCATTGTCTAAGCG  47 137
Francci3_0894 1035792 .. 1035810 - -14.6  -2.86271   TCGGCAGCAGAACGA             CGACGCTC AGC GAGCGTCG             AGAGTTCCCAAGCCC  72 13
Francci3_0893 1035227 .. 1035281 -  -3.4  -2.78715   AACTGCCGCACCATA TGCACCG-GC-ACCGCGGCGGCCGTC TCCCG GTCGGCCGCGGCCATCGCGCCGTTCA CGTACGCGGACCGAT  40 23
Francci3_0892 NONE
Francci3_0891 1033727 .. 1033745 -  -3.7  -2.85351   GCTTGGGAGATCATA             GGCGGCC GTGGA GCCCACC             CTGCCAGCAGGGCCG  42 55
Francci3_0890 1032567 .. 1032579 -  -4.7  -2.50816   GCGTGACGTAGGAAC                TCGGC TCA GCCGC                CCGTACCCCCGCCGC  42 517
Francci3_0888 1031145 .. 1031160 -  -2.4  -3.28791   ACGCGCTCGGGATAA              TGCCGA ACTA CCGGCG               AGCTGTGTTGTCGCC  45 224
Francci3_0883 NONE
Francci3_0882 NONE
Francci3_0881 1025364 .. 1025374 -  -2.4  -3.57792   GTACGTATTCGGAAA                 TCCC GTT GGGG                 CATGATCGTGGGCGG  50 82
Francci3_0876 1018382 .. 1018396 -  -2.8  -3.72695   ATTCTGTCGACCAAA               GACG ATATGGA CGTC               ATGAACGGTACCCGA  53 453
Francci3_0875 1017831 .. 1017844 -  -9.5   -2.6563   CGGGTGAAGAACGGA               CCGGC AGGT GCCGG                GTCCTCAGGCGCCTG  55 30
Francci3_0874 1016686 .. 1016719 -  -7.3  -3.51924   GGCGGAGCCAGAGAA     GCACCACGACGACAG CCGC CAGCCGTAGCGATGC      CCAGTGGGGACTGAC  58 152
Francci3_0872 NONE
Francci3_0871 1013532 .. 1013554 -  -3.3  -2.62396   CACGTCGCGACACTA          TCGGCCCAGG GTGA CCC-GGCCGC           GCGCCGAGGTGCGGA  40 70
Francci3_0870 NONE
Francci3_0869 1011815 .. 1011846 - -11.6  -3.62597   GGCACCCTCGAAGAA      GCCGA-AGCCGCCCT GGA AGGGCAGCTGTGGGC      CTAGCCCCGCATGGC  71 296
Francci3_0863 NONE
Francci3_0862 NONE
Francci3_0859 1001649 .. 1001661 -  -3.3  -3.28712   CCTCTCGTCCGACAA                TCGTG TTA CGCGA                AGTGAGCATAACGAG  47 160
Francci3_0858 NONE
Francci3_0857  998913 ..  998929 -  -3.5  -3.45849   GGTATACGAGGATAA              GCCGGCC GAT GGAAGGC              CTTGCGAAGTATGCC  49 216
Francci3_0856  998170 ..  998189 -  -2.8  -2.72511   GGCATCGTTGGAAAC            GCAGGCTCT GTC AG-GCGTGC            TGGCCGGGTGTGGTG  39 16
Francci3_0855 NONE
Francci3_0854 NONE
Francci3_0853  994085 ..  994101 -  -2.1  -2.75481   GGCGAACGGCAACCA              GGGTGGC TGG GTGACCC              AGGTCAAGGACATGA  39 212
Francci3_0851 NONE
Francci3_0850 NONE
Francci3_0849  990464 ..  990485 -  -4.3  -3.58522   ACGACCACGCGGAAA           CGACGGTCA ACAG CGCCCATCG            CGTCGCCATGGAGGT  55 234
Francci3_0847 NONE
Francci3_0845 NONE
Francci3_0844 NONE
Francci3_0843 NONE
Francci3_0841  983729 ..  983778 - -11.4  -2.63102   AGCAGGCTGAGATCA CGGC-CCTGCGCATCAGGCGCCTG ATCA CCGGCGCCTGAT-CACCGGCGCCT AGGTCGAACGACCGT  59 54
Francci3_0834 NONE
Francci3_0833 NONE
Francci3_0832 NONE
Francci3_0831 NONE
Francci3_0830  969232 ..  969257 -  -8.9  -3.26471   GGACCGCGACAGTAA         CCGCCGGGCCCG CGC CGGACA-GGCGG         TCGCGCTGTTCTATC  59 82
Francci3_0828  966118 ..  966151 -    -8  -2.70932   CGGTCGTGGCAAGGA     CCCGCGGTGCGCGA ACTGCA TGGCGCACTGCGGC      TATGAGACCTCCGCG  49 292
Francci3_0825  963473 ..  963483 -  -4.6  -3.33261   CTCGAACCGGCAGAA                 CGCG GTC CGCA                 AGGTTGCCGAGGAGG  49 447
Francci3_0816  949022 ..  949039 -  -4.1  -2.71144   CAGCTTGGCGAACGA             GGTGATG GAGG CATGACC              GCCGGCGTCTCGGTG  40 305
Francci3_0814  946558 ..  946589 -  -8.6  -2.79831   TCAACCCCTACGACA      GGGGTAGC-GCCCCG CGT CAGGCCCGCTGCCCC      ATGCCGGTGCGGACC  52 10
Francci3_0810  941833 ..  941859 - -18.7  -3.96148   CTGGTGCAGCAGAAA         GCCCGGCCGCC ACGAG GGCAGCCGGGC         TTCCGCGGCCGGGTC 100 39
Francci3_0809  940277 ..  940295 -  -3.1   -2.7419   ACATGATCGGAACCA            TCGGCCGG TTCA CCGA-CGA             CGACCTGGGGCTGCC  40 86
Francci3_0805 NONE
Francci3_0804  935587 ..  935601 -  -2.8  -2.59564   TCGGTAGCGGACAAC               TCACCA AGA TGGTCA               ATCAGATTCTGGTGG  38 415
Francci3_0800  930798 ..  930808 -  -2.4   -2.8352   TTCCAACGGAACAAT                 CCGG GCT CCGT                 TCGTCTTGGAGATCG  39 237
Francci3_0797  928780 ..  928791 -  -4.4  -2.80443   GGACAGCCGATGAGA                CGAT TATC ATCG                 GGCCCCTGGTGGATA  42 169
Francci3_0793  923029 ..  923047 -    -8  -3.55447   TGATCGAGGAGAGAA             CCGGCCGG CGT CCGGACAG             CTTCTGCTACCCCTT  58 360
Francci3_0790  920027 ..  920050 -    -6  -2.70932   CTCCTGCGGGAATGA          TCGCG-GCC TTCCGCT GGCACGCGA          CGGGGCGGTGAGTCG  46 293
Francci3_0789  918405 ..  918462 -   -25  -3.05844   GGGTCGACCGGAACA CCGGACGGA-GTCGTCCGCCCGGACGGA GTCG TCCGCCCGGACGGA-GTCGTCCGCCCGG ACGGAGTCGTCCGCC 100 440
Francci3_0787 NONE
Francci3_0786  915703 ..  915722 -  -3.4  -3.74693   GGCGACCCGATGAAA            CCGTGGCG CAGG CGCCATGT             AAACCTCCGACCATC  55 224
Francci3_0785  911960 ..  911975 -    -6  -3.56643   CCGACAGGCGGGAAA              CCCAGC CCTA GCAGGG               GTTTCGTACGTTCAC  57 288
Francci3_0778  904826 ..  904836 -  -8.2  -3.71848   CGTTGCCACGAAGAA                 CCGG CCA CCGG                 CCCTGGGCGGACCGC  64 443
Francci3_0771  897578 ..  897588 -  -8.2  -3.02144   GGAGGTGGCCGAACA                 CGCC GTC GGCG                 AGTTCGCCCGGCGCG  54 126
Francci3_0769 NONE
Francci3_0768  894761 ..  894785 -  -6.4  -3.50853   GGGCCGCAAGTACAA         GCGCTGCCACGG CGA CC-CGGC-GCGC         CGCAACACCGAGTGA  55 66
Francci3_0766  890859 ..  890888 -  -4.4  -3.05521   ACCACATCCGCAACA      TCCTGGAG-A-AGC TCCA GCTGCACTCCAGGA       TGGAGGCGGTCGTGT  45 94
Francci3_0762 NONE
Francci3_0761 NONE
Francci3_0760 NONE
Francci3_0759 NONE
Francci3_0758  882068 ..  882105 - -10.5  -2.75183   ACCGCCACGGAACCA   TCCG-GGGACACCGGCCG GCC CGGCCGGCACCTCGCGAA   ATCACCTTCGATGAT  56 58
Francci3_0757  880868 ..  880886 - -10.2  -2.87132   CCGCGGCCGGAGAGA             CCGGTGAC ATC GACACCGG             ACGCGGCGGCGCCGA  56 90
Francci3_0755  878540 ..  878552 -  -4.8  -3.06183   CTGATTCCTAGGTAA                CGCT AGACG AGCG                TTTCACCGGCGGACC  46 193
Francci3_0754  875707 ..  875720 -  -9.5  -2.87564   TCAGGCGCTGACAGA               CCGCC GGAA GGCGG                GCTAGTGGGCGGCAG  57 27
Francci3_0749 NONE
Francci3_0748 NONE
Francci3_0743  859642 ..  859681 -  -3.4  -2.52015   CTCACACCGACCAAT  CCTGGCACC-GCGCCCC GACGGAT GGGGCACCGGTGGGCGG  TGGTGGATCTCCCGG  39 138
Francci3_0742 NONE
Francci3_0741 NONE
Francci3_0740  856107 ..  856120 -  -2.3  -2.71364   TCACCCCCGGAAGCA               GCTCG TCGA CGACC                TACAACCACTACAAC  39 229
Francci3_0729  843923 ..  843937 -  -4.2  -2.52516   TCCCGGACCATCAAC               GTCGCA GCC CGCAAC               CATCATCCTGACCGC  39 328
Francci3_0728  841454 ..  841474 -  -3.1  -3.01712   GCTTGCGGCGCAAGA            CCCCTCCCG AAC CGAGATGGT            TGACATCGCGGATCC  41 201
Francci3_0727  838523 ..  838534 -  -7.2  -2.78384   TGCGGTTGCAGGACA                CCGC GGCG GCGG                 TCGCCCGGGCGCGGC  49 441
Francci3_0724  833460 ..  833484 -  -3.3  -2.82516   CGGGCGACGAGGACA          GGGCCGGTCCG CCA CGGGCCGACTA          CAGATCCTCGGCGAA  40 23
Francci3_0723 NONE
Francci3_0722 NONE
Francci3_0721 NONE
Francci3_0720  827673 ..  827709 -  -7.8  -3.05816   TGACCTGGCATTCAA    GCGGCCCGCGCTCGCC CCGCT GGCGAACCTGGACCGG    CTGCGGACCGCCTGG  52 128
Francci3_0719  825564 ..  825580 -  -2.1  -3.14132   GTCCGGCGTGACCAA              CGTGCTG ACC CCGGACG              ATCCGCATGCCGACG  44 364
Francci3_0714  818029 ..  818042 -  -4.5  -3.72576   GTGGGGGCGATCAAA               CCGTCG GCC CG-CGG               CGAGCTGGAGATCAC  55 514
Francci3_0712  815216 ..  815236 -  -2.4  -3.60627   TCACCTGAGTCGAAA            GCCCTCCT CGTTC AGGCGGCC            GGGGCGGGAGAACCC  50 254
Francci3_0711 NONE
Francci3_0710  812578 ..  812589 -  -2.2  -3.55444   GCTGCACGTGGTAAA                GACGG CCG CCG-C                GCTGCCCCAATTCTC  50 143
Francci3_0709  810926 ..  810946 -  -3.2  -3.53012   GGTGTGGTCTCGAAA           GGATCACCG ACGA CGG-GTTCC            GGGACCAGTTGGAGT  50 292
Francci3_0707 NONE
Francci3_0706  808469 ..  808483 -    -7  -3.01712   TGCGCTGCGCGAAGA               GCGGCC CCT GCCCGC               ACTCGTGATCTTGCT  52 196
Francci3_0705  807159 ..  807171 - -10.5  -3.86283   CGAATTCACAGCAAA                CGGCG CCC CGCCG                TGTGGACGTGGCCGC  73 65
Francci3_0704 NONE
Francci3_0703 NONE
Francci3_0700 NONE
Francci3_0699 NONE
Francci3_0698 NONE
Francci3_0697  797759 ..  797789 -  -6.6  -3.16881   CACGCAGGTGATGAA       GGACACCGGGGCAG TCG CAGCCGAGGTGACC       ACAGTTCCACTCTCG  51 504
Francci3_0695  795690 ..  795710 -  -2.3  -2.73364   TTGGTATCTGAACCA            CGTGCCGGG GGC CTTGGCCCG            ATTGGGCACTCGGAC  39 277
Francci3_0691 NONE
Francci3_0690 NONE
Francci3_0688  786054 ..  786076 -  -4.1  -3.54424   CGGCATCGTCCGAAA           CCGTCGC AAGATCGAG GCGACGA           TCGTCAACGCCCGCG  51 394
Francci3_0683  780402 ..  780425 -  -2.5  -3.60296   TACGGGCACCGCAAA          TCCATCGATG ACCGA CATC-ACGGA          CCGGGCCGGAAGGTG  50 19
Francci3_0682  778056 ..  778068 -  -3.3  -3.90112   CCTTCGGCAATGAAA                GCTCC TCC GGATC                GGCCCAGCCGATGGG  58 258
Francci3_0681 NONE
Francci3_0680 NONE
Francci3_0679 NONE
Francci3_0678  774471 ..  774490 -    -7  -3.31144   CGGGCAGGTGCACAA            CAGCGCGC ACCG GCTCGCCG             GCCTGTGGGATGCGT  53 228
Francci3_0676  771126 ..  771139 -  -3.8  -3.53012   CCTGGCGTTGGGAAA               CAGG GGCTGA CCTG                CGCGGCTGCTTCGCG  49 184
Francci3_0674 NONE
Francci3_0670 NONE
Francci3_0669  764996 ..  765041 - -17.1  -3.44051   GCTCCACGACGACAA CCGCACCAACAAGATC-AATCC ACT GAAGTGGATCTTGTCGGTGCGG TTCTTAATTCACTGG  90 438
Francci3_0668  764423 ..  764433 -  -6.8  -3.44051   GCTGGAGGATGAGAA                 CGAC GCG GTCG                 TGGCCACCCTCCCGG  56 283
Francci3_0666  762833 ..  762845 -  -6.2  -3.15544   TGCTACCGGCATGAA                CCGG TCGGG CCGG                GAGAGCGGTGACCGT  50 383
Francci3_0665  761563 ..  761577 -  -5.6  -3.28791   ACCCGTTCCGCAGAA               GGGTGG TTA CGACCC               GTGTCGCGAGTGGAC  49 17
Francci3_0664  759549 ..  759566 -  -8.3  -2.78384   GGCTGCCGCAGCAGA             CCGACCG GGTG CGGACGG              TCCGGGGTGCGGTGC  52 330
Francci3_0660 NONE
Francci3_0658  753283 ..  753294 -  -5.8  -3.06183   TCCAGTTCGATCGAA                GGAG TCGG CTCC                 ACGGCGTCGCCGATG  48 415
Francci3_0649 NONE
Francci3_0648  739688 ..  739712 -  -4.8  -3.30159   CCAACCGGCCTACAA          CCCGCCGTCG CGCTT CCTCGGCGAG          GTGCCGGACACGCTG  49 167
Francci3_0644 NONE
Francci3_0643 NONE
Francci3_0642 NONE
Francci3_0641  728132 ..  728161 - -11.3  -3.45054   CTCGACAACCGAGAA       GCCGTCGCCACGG CCAT CCGCGACGTCGAC        GCCCAGACCATCGTC  66 283
Francci3_0635  718200 ..  718245 -  -9.5  -2.72344   CCTGAGCGGGAATTA GCGTGGCCACCGCCGGCCGCGC TCT GC-CGGCGCGCGGCATCCACCC CGGCCGGGGTCATCC  56 98
Francci3_0634  717251 ..  717265 -    -7  -3.28712   CCTGGTCGTCGAGAA               GCCGGC GGA GCCCGC               TCCCCAGGACGGCCA  53 303
Francci3_0631 NONE
Francci3_0629  712878 ..  712888 -  -4.6  -2.61264   GTCCGCACCGACAAC                 CAGG CGG CCCG                 TGCTCTCTACAGCCG  41 318
Francci3_0623  707579 ..  707599 -  -9.6  -2.52543   ACCGCGGCGAACCGA            CCGCGGAC GACTG GGCCGCGG            CGCTGGGCACCATCA  53 148
Francci3_0618  702147 ..  702181 -  -7.6  -2.73364   GGGGGAGCTCAAGCA     CGGGCCGATCGCGCTC ATC GAGCCCGGCCTGCCGG     TGTTCGTCGTTGTGC  49 517
Francci3_0613 NONE
Francci3_0576  671664 ..  671679 -  -3.2  -3.14132   CGGGTGGGTCAGGAA              TAGGCG GTTT CGCGTA               GCTCGCCGTAGACCC  45 3
Francci3_0566  656328 ..  656357 -  -5.7  -3.41527   GAAGCTCGACGACAA       CCTGGTGGTGGTGA ATC TCACCACC-CGATG       CGACGGAAAAAAGGT  51 122
Francci3_0562 NONE
Francci3_0561  651898 ..  651910 -  -4.7  -3.30124   GGCGATGCCGGAGAA                CTGGG ACG CCCGG                GTCTTCGCCGACCGT  49 140
Francci3_0559  650756 ..  650774 -  -6.6  -4.07885   GAGCGGTCTGTAAAA             CCGTCGGC TCA GCCTACGA             TGGTTCGAATCCATC  66 162
Francci3_0558  649983 ..  650011 - -14.6  -2.70932   GTTCCGCCGCAAGCA        CCCCGCCCGA AACCCCCCA TCGGGCGGGG        TGCACCCTGTCTCCA  70 55
Francci3_0555 NONE
Francci3_0554  644187 ..  644199 -  -4.7  -2.87211   ACTCCCCGGCAGATA                GCTGC CAA GCGGC                ATTATCAATGACATA  44 157
Francci3_0553  642639 ..  642684 - -18.3  -3.53811   GGGAGCGCCCGGAAA TCCGGCGACCTGGCCGCATCT GGTG AGATCCGGCCAGGTCGCGAGG TCGCGAGGTCGCGAG  95 68
Francci3_0536 NONE
Francci3_0530  615132 ..  615150 -  -6.7  -3.53012   GTGCCCGGTCGGAAA            CGGCC-AC ATCC GTCGGCCG             CATCCGTCGGCCACG  55 66
[truncated: 24,745 more chars]
