# Supplementary material for: Rapid, accurate, computational discovery of Rho-independent transcription terminators illuminates their relationship to DNA uptake
Source: Genome Biol. 2007 Feb 21;8(2):R22. doi: 10.1186/gb-2007-8-2-r22 (PMC1852404; doi:10.1186/gb-2007-8-2-r22)
Supplement: Additional data file 4 — Best terminators found downstream of each of the genes of the 343 organisms studied. [file gb-2007-8-2-r22-S4.zip › Fusobacterium_nucleatum.bag]

      FN1498    3613 ..    3658 +  -3.4  -4.32651   ATTAGACTGTAAAAA TGAACTGCGCCTTCAATCTT GTATCA AAGATTTTGGGTGTAGTTTA TTTTAATAAGTTATT  56 36
      FN1499    5239 ..    5276 + -10.7  -3.84619   TAGGTAAAATTTAAA   CTGCACCTCTAATCTTA TGTT TAAGATTTTGGGTGCAG    TTCTATTTACAATTT  95 38
      FN1505 NONE
      FN1506 NONE
      FN1507 NONE
      FN1508   14251 ..   14286 +  -6.3  -4.98531   GCCCAAAAAGAAAAA    TGACACTAAAAAACA TTTTTT TGTAATTTAGTGTCA     TTTTTAATTTAAAAA  80 99
      FN1511   15968 ..   15979 +    -3  -2.64155   GCTATCACAAATCAA                TGAT AAAA ATCA                 TAAATTTGCAACAGC  39 155
      FN1512 NONE
      FN1513   17414 ..   17426 +  -4.9  -4.63527   TTTATTATTTTATTT                TTGAT GTT ATCAA                TTTTTACAATAATAA  68 77
      FN1514 NONE
      FN1515   20721 ..   20746 +  -8.3  -4.43173   ACAATAAAAAATTAA         GGGAGTGCTAC AAAA GTAACATTCCC          TTTTAACTTATTTTT  82 34
      FN1521 NONE
      FN1522 NONE
      FN1523 NONE
      FN1524 NONE
      FN1525   31779 ..   31806 +  -5.7  -3.77832   TTTATTACAAAAAAA        TACTAGACACA CATTTC TGTATCTAGTA         TTCTTAACTTTAAAA  61 113
      FN1530   44443 ..   44458 +  -7.6  -2.60512   CATTTCTATTGCTTT              TGCTGT TCCA ACAGCA               TGGCTTGCTGTTCCC  65 347
      FN1539 NONE
      FN1540 NONE
      FN1541 NONE
      FN1542 NONE
      FN1543 NONE
      FN1544 NONE
      FN1545   59562 ..   59607 +  -7.7  -5.20154   GACAAGGATAAAATA AAAACTGCACCAACAATCTTA AATA TAAGATTAGAGGTGCAGTTTA TTTTTTAACTTCTAT  93 30
      FN1548 NONE
      FN1549   65002 ..   65023 +  -6.1  -3.40112   CCATTTTTAATCCAA           TTATAAAAA CCAT TTTTTATAA            TATTTGCACTATAAT  62 114
      FN1559   82556 ..   82571 +  -7.6  -6.19302   TGACAGATAAAAAAA              TAAGGC AATT GCCTTA               TTTTTTTTCTTCTGT 100 31
      FN1587   99402 ..   99435 +  -9.8  -3.03012   AGCTTTAAGTAAAAA     CCTCTAAGTTAG TTTATATTTT CTAACTTAGAGG      TGGTTTGTGGCTCAT  82 33
      FN1588 NONE
      FN1589  100601 ..  100629 +  -7.5  -4.54553   TTGTAAACTTAAAAA        GAGTTGCTCCA AATGAAG TGGAACAACTC        TTTCTTATATTTATA  81 35
      FN1615  126042 ..  126068 +  -9.6  -5.59502   AATTAAACAATAGCA         AAAAGGAACTAT CTA ATAGTTCCTTTA         TTTTTTACTTTTTTC 100 251
      FN1620 NONE
         tsf  129721 ..  129747 +  -4.5  -5.81412   CAATGGATAGTTATT        TATGAGGGTGCG ACTT TGCATCCTC-TA         TTTTTTTTAAATAAA  86 31
      FN1622  130496 ..  130508 +  -3.5   -3.8482   TACTGTTGTAGCAGA                TTAAT TAT ATTAA                TTTGAATTAATTTTA  52 22
      FN1623  131128 ..  131146 +  -7.5   -5.4387   AGTGTTAATAAAAAA             GATAGGT CAAAA ACCTATC             TTTTTTCATTTATAT 100 47
      FN1647  142579 ..  142613 +  -9.6  -5.69793   TTTAAAATATAAAAA     GGATTTTTATACTT TATAGAT AAGTATAGAAATCC     TTTTTTGTTTAGTAT 100 62
      FN1655  152590 ..  152615 + -10.6  -2.96801   AGATAGAATATAAAA         TAAGGAGGTT CAAAAT AACCTCCTTA          AATTTTTTTATAAAA  85 39
      FN1659  155894 ..  155932 +   -18  -3.84961   CTTCTTAAATTTTTA   TTAAAATAAGGTTATTAT TTT ATAATAACCTTATTTTAA   TTTCCTGCTTGAATA 100 33
      FN1664 NONE
      FN1665 NONE
      FN1666  163330 ..  163350 +  -6.2  -5.36314   TGAACAAAAGAAAAA            GGTATTCA AAAAA TGGATACC            TTTTTTCATATTTTA  83 38
      FN1674  172273 ..  172286 +  -5.3  -4.02034   GTATAGCCCCATTCA               GCTAT TAAA ATAGC                TCTTGTTTTTTATTT  64 13
      FN1676  174408 ..  174434 + -10.2  -4.13767   GCCTTCTGGCTTTTT         TGAACCACTCGC ATA GCAAGTGGTTTA         TTTTACAATAAAAAA  93 379
      FN1678  174981 ..  174993 +  -6.3  -3.12717   AAATTACTATCTAAT                GAAGA ATA TCTTC                TGTATCTTCCTAAAT  60 403
      FN1704 NONE
      FN1706 NONE
      FN1707  203406 ..  203419 +  -5.3  -3.55444   ACAAAAAATATACTA               TAGTC AAGG GACTA                TTTAAGGAGTGAAAG  59 103
      FN1708 NONE
      FN1709 NONE
      FN1710  206418 ..  206435 + -11.3   -3.2032   TTTAATAATACTGTG             GGGCTGT TGCA ACAGCCC              ATTTTAATATAAAAA  90 36
      FN1711 NONE
      FN1712 NONE
      FN1713  209412 ..  209423 +  -4.4  -4.57341   TATCATCCTTTGATA                CAAC AGGT GTTG                 TTTTTGGAGAAAATT  66 409
      FN1714  211092 ..  211119 +  -2.2    -3.484   TATTTTGGAATTGTG        TATAAATTGAAA TATT TTTGAATTTATG         TTATCCTGTACTCAG  44 21
      FN1715  212568 ..  212597 +  -3.1  -4.63218   TTTAAATTTTTCCTA       TTTTTGTTGTATA ATTA TATATGATAAAAA        TTTTATTGGAGAAAA  60 121
      FN1716  213185 ..  213202 +  -8.5   -5.4505   AGAAATAGTAAATTA             GAACTGT TATG ACAGTTC              TTTTTTATTAGAAAA 100 25
      FN1717  215373 ..  215389 +  -2.3  -3.68325   AGTTAAAAGATAAAT              TTGACTA AGG TAGTAAA              TTATATTAAAATATA  46 18
      FN1718  218063 ..  218079 +  -2.3  -4.50661   ATAAGGAGGAAAAAT              GAAAAAA TTA TTATTTC              TTTTAGTTATGACTT  54 40
      FN1719  218820 ..  218858 + -13.4  -5.43553   TAATAATAAAATTAA   CTGCACTTCTAATCTTAA GCA TTAAGGTTAAGAGTGCAG   TTTTATTTTTTAAAT 100 38
      FN1746  245747 ..  245787 +  -2.1  -2.87132   AATAAATAATTAAAG  TTTTTAGTATGTAGAAATG TAT CATTTTTAAATAACAAAAA  TGTATAAGGGGGAAC  39 32
      FN1747  247363 ..  247378 +  -4.8  -3.34517   TGAAAATCTTTACTC              TCTAAT AGAA ATTAGA               TATTTAGGAGAAAGT  55 66
      FN1748 NONE
      FN1749  247935 ..  247947 +  -3.5  -2.61264   TGCTTCAAAAGAAGA                TATAA ATG TTATA                GTTATGGATACAGAA  43 195
      FN1750  248157 ..  248168 +    -3  -2.94091   GCTATAATGGTCCAT                CAAT AGTT ATTG                 CTTATTCTCCTTGTA  41 43
      FN1751  248529 ..  248565 +  -9.6  -3.66148   CCTAACATAAAAAAA    GAGGAAAGATGAAGTT TTTAT AACTAAATCTTTCCTC    TGTTTACTTTGATTC  84 51
      FN1783  265776 ..  265806 + -10.5  -4.83677   ACCTTATAATAAAAA       GGGCTGCTACA TTCTAATTT TGTGGCAGCCC       TTTTACTTTTATTTT 100 211
      FN1786 NONE
      FN1787  269768 ..  269789 +  -3.1  -3.13403   ACAGAAAAAAAATTT           GTTAGTTAT GAAA ATAACTAAG            TATTACTAAGGAGAA  46 5
      FN1788 NONE
      FN1789 NONE
      FN1790 NONE
      FN1791  272936 ..  272975 + -14.8  -3.81256   TGTCATTAATATTTT  TTAAAATAAAAAGCAGGAA AAA TTCCTGC-TTTTATTTTAA  TTGCTTTTTAAAACT 100 22
      FN1796 NONE
      FN1797 NONE
      FN1798 NONE
      FN1799  281715 ..  281725 +  -2.6  -2.87468   TCATAAAATAGTTTT                 TTTT CTT AAAA                 TATAGTATAATAGAA  40 30
      FN1800  282606 ..  282637 + -11.1  -5.79595   TTAAAAAATTATACA      GAAGTTGTTACAA TTAAAT TTGTAGCAACTTC       TTTTTTATTTTACAA 100 37
      FN1802  284222 ..  284238 +  -5.3   -3.3422   TCATCTAAACATTAA              TATATAT TAT ATATATA              ATTTTTAAAAAAATA  57 1
      FN1803 NONE
      FN1804 NONE
      FN1805 NONE
      FN1806  288713 ..  288749 + -11.9  -4.27465   AAAAAAGATAAAAAA    ACTGTTACAAATTAATG TTT TATTAATTTGTAACAGC    TTCTTTTAAATTATA 100 11
      FN1819 NONE
      FN1820  311051 ..  311064 +  -3.9  -3.74178   AGTCTACACTTTCTA               TATGT AACA ACATA                TTTAAAATTTAATTA  52 0
      FN1821 NONE
      FN1822  311786 ..  311798 +  -4.9    -3.314   TTTATAGACAAAAAT                TTCAA TTA TTGAA                TATTGATTAATTCTT  55 14
      FN1823  312337 ..  312364 +  -7.9  -5.54264   AGCAAATAGCAAAAA        TACCAC-CTACT ATAAA AGTAGAGTGGTA        TTTTTTTACATATTT 100 32
      FN1825  314689 ..  314701 +    -2  -5.43487   ATTAAGAAATTTAGC                TAGT AATGA ACTA                TTTTTTATCTCATTT  66 143
      FN1838  328409 ..  328421 +  -3.5  -3.36968   TATTTAGGAGGAAAC                TATAT GAA ATATA                TTGTAGCATTAGATC  47 41
      FN1839  329920 ..  329955 +  -5.6  -4.89339   ATATAAAATGAAAGG    GGGCGAGATTATAC TTATATCT GTATAATTTTGTCC     TTTTTATAAATAATT  73 40
      FN1840 NONE
      FN1841 NONE
      FN1842 NONE
      FN1843  333591 ..  333623 +  -6.4  -4.65895   TTAATTTACTAATAA      GGATTAACTTCTGT AAAAA ACGAGAGTTAATCC      TTTTTCAATAAAGAA  77 88
      FN1844  334499 ..  334519 +    -2  -3.10512   TTTTAAAAAAGGTGA            TTAAATGA CAATA TTATTTAA            TACTTTATTGACACT  40 18
      FN1845 NONE
      FN1846 NONE
      FN1847 NONE
      FN1848  338033 ..  338055 +  -2.2  -2.83522   AAAAAATAATAGAAA           TTTTAAAA TAACTAT TTTTAAAA           ATTTAATAAGGGGGT  39 15
      FN1849 NONE
      FN1850 NONE
      FN1851  341614 ..  341626 +  -3.5  -2.94701   GAAAGAGTTAAAAAA                TATTT TAT AAATA                TACTTTAAAATATTT  45 16
      FN1852  342162 ..  342192 +  -8.5  -4.96276   TACTGATTTCCTAAA       TAAGAATCCCTTT AAAAA AGAGGGATTTTTA       TTTTACTTTTTTTAT  91 51
      FN1853 NONE
      FN1854 NONE
      FN1855  345524 ..  345571 +   -16  -4.44392   GTCAAGGAAAATTAA TAAATAAGAAAAGCCGTGAATA AAAA TTTTCACGACTTTTCTTATTTA TTTAATTTTTCTTAT 100 3
      FN1878  367220 ..  367245 +  -2.7  -4.40882   TGTGTCTCTTTGAAG         CTTAATTGAAT ATTA ATTTAATTATG          TTATTTTGATTTATA  55 99
      FN1879  367590 ..  367605 +  -7.6   -5.1523   TAACTCAAAAGTAAA              GGAGTT TTTA AACTCC               TTTTTCTCTTGTAAA  93 48
      FN1880  368279 ..  368310 +  -7.4  -4.46587   AAAAATAATAATTAA      GGAGTTGCTACA TTAAGATT TGTAACAACTCC       TTCTTTTATTAATAA  77 33
      FN1882  368959 ..  368979 +  -4.7  -4.62085   GATGTATTGTTTTTT            TAGATGTGG ATT CCACAGTTA            TTATTTTTTAAGGAT  68 90
      FN1883  370403 ..  370413 +  -2.6  -5.85244   AATTTCCTGAAAGTT                 TTAA AGT TTAA                 TTTTTTATTTTACTT  76 250
      FN1885 NONE
      FN1886 NONE
      FN1887 NONE
      FN1888 NONE
      FN1889  373188 ..  373206 +  -7.6  -3.88442   GTTTTTCATTAGAAA             GATTTAAA GTT TTTAAATC             TTTAATCATATTTTC  73 126
      FN1892  378294 ..  378324 +  -5.6  -3.10164   TCCAGCTTTTCCCAT       TTCTATTGTACC TTTATTT GTTACAATAGAA       TTAGCTGCTCCATAA  57 349
      FN1900  389389 ..  389406 +  -8.5  -5.20333   TAAGACAAACAAAAA             TGGAGTT TTAA AACTCCA              TTTTTATTATACATC  95 38
      FN1904  393697 ..  393734 + -12.1  -2.92111   CCAGAAGAATAAAAA   CTGCACCTCCAATCTTG TGTC CAAGATTTTGGGTGCAG    TACATTTTTTAGAAC  89 29
      FN1906  399967 ..  399987 + -11.3  -5.64873   CTATGATATAATTAA            GGTAACAAA AAT TTTGTTACC            TTTTTTATTATTAAA 100 49
      FN1907  400616 ..  400659 + -17.7  -3.34936   ATCTAAAATAAAAAA GGGGCTGTTGCAAATTAAT CTATTA ATAAGTTTGCAACAGCCCC TTCATATCTAATATT 100 35
      FN1941  444054 ..  444081 + -11.4  -5.56263   TTATATATAAAGAAA        GTGTGGGTAGTT TCAA AGCTACTCACAC         TTTTTGTTTTATCCT 100 66
      FN1943 NONE
      FN1944  448112 ..  448168 + -11.3  -4.93898   AGAAGGTTCTTATAA TAAAATATAGGAGTTGTTGCAACTT ATAAATA AAATTGCAATAGCTCCTATTTTTTA TTTTTATAATAATCT 100 51
      FN1955  460639 ..  460652 +  -2.5  -5.16681   GTAACCTCCATATTT               TAAAA ATTT TTTTA                TTTTATTATTTTTAA  64 394
      FN1975 NONE
      FN1976 NONE
      FN1977 NONE
      FN1978  481786 ..  481796 +  -2.6   -2.7795   GACAGTTTTTGATAT                 TTTT GCT AAAA                 TAATTAAGTAATTTA  40 48
      FN1979  482146 ..  482170 +    -5  -5.79588   TAAAAAAATATTAAT          AAGGGGGATA CATTT TATCCCTCTA          TTTTTTTAATTTTAA  84 38
      FN1980  483437 ..  483458 +  -3.1  -3.01791   AGGCTGTTAATGAAG           TTATGAAAT ATCA ATTTCACAA            TATTCACAAAAAAAT  45 150
      FN1981  483909 ..  483926 +  -3.5  -3.89412   ACTTATTATGATAAT             GAAAAAG TTAC TTTTTTC              TTTAATGATTTAGCT  52 127
      FN1982  484688 ..  484702 +  -5.8  -4.12315   TATAGTATTATGTAT               TTGTAA TGA TTACAA               TTTAATTATTAGTTT  64 81
      FN1983  485378 ..  485400 +  -6.2  -4.55287   CAATTTATATAATAA           GGGGATTAGT TAC ACTTTTCCCC           TTTTATATAACTAAA  72 78
      FN1984  487299 ..  487342 + -15.8  -3.40925   AATCCCTTAAAAATT GAAA-AATGAGGCTATTATAA TAT TTGTAATAGCCTCATTCTTTC TATATTTATAATTTT 100 60
      FN1986  490077 ..  490103 + -11.6  -3.95442   AAATAAAATTATTTA         GTGGAGAGACTG TAA TAGCCTCTCCAC         TCTTTTAATTTATTT 100 35
      FN1988  492492 ..  492510 + -10.3  -5.43866   CTGTTATTTTTAAAA             GGAGAGG GCTAA CCTCTCC             TTTTTTTAAAAATTA 100 77
      FN1989  494097 ..  494122 +  -2.7  -5.49569   GTGATTTAGTGGAAG         TTATGTTAGTA CCTT TACTAATATTA          TTTTTTATATTAGTA  70 235
      FN1990 NONE
      FN1991 NONE
      FN1992 NONE
      FN1993 NONE
      FN1994  498195 ..  498209 +  -4.2   -5.5604   TAAAAAACTAGACTT               GGGG TGCAAGT CCCC               TTTTTTATTGCTTAA  78 69
      FN1995 NONE
      FN1996  499874 ..  499895 +  -5.3  -3.33344   GTTAATTCTTTTTAT           TTTGGATAA TATA TTATCTAAA            TATTGACTTTTTTAT  57 97
      FN1997 NONE
      FN1998 NONE
      FN1999 NONE
      FN2000  501653 ..  501666 +  -5.3  -3.13848   GCTATATATGCTTTT               TTAGC ATCT GCTAA                CTTTCTTAACTCTCT  54 315
      FN2003 NONE
      FN2004 NONE
      FN2005 NONE
      FN2006  507128 ..  507145 +  -4.9  -3.72621   CATTTTTTGAAAGCA             TTTCTGT CAAT ACAGAAG              TTAGTTTATGTTTAG  59 134
      FN2054 NONE
      FN2065 NONE
      FN2066  576859 ..  576884 +  -7.8  -5.88565   ACTGGAAAAGCAAAA         TAGTACTTAT TGAAGT ATAAGTACTA          TTTTTTTATTATCCA 100 51
      FN2072  583694 ..  583722 +  -3.3  -3.31322   TAGTTGTAAAATATA        TTTTTATCTTTAT TGG ATAAGGAGGAAAA        TTATGAAAACTTACA  47 6
      FN2073  584289 ..  584326 +  -9.6  -3.34005   ATTTCTAAAATAATA   TTATACCCATAAT-TTA AACAA TAATATTATGGGTATAA   TTATGAAAATTAATT  82 56
      FN2077  589481 ..  589512 + -10.4  -4.65722   TATAAAAATTTAAAA      GGTGTTATTACA TTCCTCTT TGTAATAACACC       TTTATTTATATATAC 100 36
      FN2084  596610 ..  596623 +  -2.5  -3.10611   GGAAACTTGTGGCTT               TTAAT CTAT ATTAA                CTTTATTAGGGTGGG  41 68
      FN2099  608776 ..  608799 +  -7.6   -5.0925   AAAAAAATGGCAAAA          TAGTATCTAT GGCA GTAGATACTA           TTTTTAATTTTAAAA  90 39
      FN2100 NONE
      FN2101 NONE
      FN2102 NONE
      FN2103  614300 ..  614338 +  -4.8  -5.04249   ATGGTAGTTTAAATA  GGGC-TGTTGCAAAT CAATAGTTAT ATTTGCAATAAGCCC   TTTATTTTTTAACAG  72 56
      FN2104 NONE
      FN2105  616359 ..  616392 +  -3.4  -5.31158   TTTAATTAAGAAAAA     GGATTAATTTTT-CT AATAA AGTTAAAATTAATCC     TTTTTAATTTTTTTA  70 59
      FN2106  618179 ..  618216 + -15.3  -5.82036   AATAAAAAATTTTAA   CTGTATCTTTAATTTAA AATT TTAGATTAAAGATACAG    TTTTTTATTTATTAT 100 50
      FN2107 NONE
      FN2108  620985 ..  621000 +  -2.6  -3.85698   TATTGGAGGTAGATT              CTAATG TCTA TATTAG               TTTGTGGAGGAGCAG  49 22
      FN2109  621981 ..  622000 + -10.8  -4.48987   TATGAAGATTAAAAA            TAAGAGGC AATA GCCTCTTA             TTTTACTTGTACACC 100 29
      FN0002 NONE
      FN0003 NONE
      FN0004 NONE
      FN0005 NONE
      FN0006  646014 ..  646032 +  -7.6  -3.72893   GTGTGGGAAAATAAA             TAGAAAAA TAG TTTTTCTA             TTTGATAAAGAGATA  73 27
      FN0007  647990 ..  648008 +    -6  -5.14563   TTTAACTTCTATAAA             GACTGG TTTTATT CCAGTC             TTTTTTGCTGAAAAA  80 51
      FN0008 NONE
      FN0009 NONE
      FN0010 NONE
      FN0011  651684 ..  651703 +  -4.3   -4.6902   CTTGAAGAATAAAAA            GGAAGTT CAAAAT AGCTTCC             TTTTTAAAATTCTAA  66 29
      FN0013 NONE
      FN0014  653150 ..  653170 +  -5.5  -3.55505   ATCAAAAATATATTC            TTTTTCCAT AGA AGGGAAAAA            TCTTCTTCTAGTTTT  59 276
      FN0016 NONE
      FN0017  656024 ..  656060 +  -7.6  -5.57396   AAACTATAAAATAAA    GAATTGTTACAAGT TTATTTTTT ATTTGTAACAATTC    TTTTTTATTACTTAT 100 32
      FN0019 NONE
      FN0020 NONE
      FN0021 NONE
      FN0022  661239 ..  661267 +  -9.8  -5.63517   AATAGCTTTTAATAT        GGATTTAAGATT AAAAA AGTCTTAAATCC        TTTTTTGTTTGCAAC 100 53
      FN0023  662889 ..  662909 + -11.3  -4.61824   AAAGTAGTAAATAAA            TAGAGGAAT TCT ATTCCTCTA            TTTTACTTGTTATTA 100 74
      FN0024 NONE
      FN0025 NONE
      FN0026  664949 ..  664982 +  -8.3  -4.81249   TCCCAAAAGAAAAAA     GATGCTAAAAAACAA TTTT TTGTAGTTTAGCATC      TTTTTAAATTTAAAA  87 82
      FN0028  666652 ..  666667 +  -4.8  -2.71712   GCTGTCATAAATTGA              TGATAA AAAA TTATCA               ATTTGCAACAGCCCC  50 149
      FN0030  667766 ..  667797 +  -3.2   -5.1517   AAAAATAAAAAGAAA      TGGAAGAAA-ATATT TTA AGTAAATTTCTTCCA      TTTTTAATTTATTTT  68 55
      FN0043 NONE
      FN0044 NONE
      FN0045 NONE
      FN0046  684446 ..  684460 +  -4.3   -2.8478   TCGCTAACAAGTTAG               CTCAA ACATG TTGAG               ATTTGCTCGGCTCAT  49 146
      FN0047  685340 ..  685364 +  -5.2  -5.08367   ATAAAGATAGAAAAA         GCTAGAGTTTA CTCA TAAA-TCTAGC          TTTTTACTTTCTATT  72 37
      FN0049  687010 ..  687038 +  -9.1  -6.02914   TGATTATATAGTAAA        TGATGTTGATA AAAAAAC TATCAACATCA        TTTTTTTTCTGTAAA 100 56
      FN0050  688882 ..  688914 +  -9.3  -5.66229   AAATAATTATATGAA      GAGGTTGTTGTAAGT AAT ATTTTCAACAACTTC      TTTTTTATTGTTAAT 100 48
      FN0052  689340 ..  689358 +  -3.3  -3.63018   GAATGGAAAAAATTA             TTAAAAA AATAA TTTTTAA             TTATATATGGTAATT  49 14
      FN0053  690770 ..  690780 +  -2.6  -3.64438   TATAAAAAAAGTTCA                 TTAT TAG ATAA                 ATTTTTCTTGAAATA  45 41
      FN0054  692198 ..  692232 + -11.6  -5.44198   TTGTAAAAAAATAAA     GTAAAGTAGTACTTGC TAG GCAGGTACTATTTTTC     TTTTTGTTGTTTATT 100 27
      FN0055 NONE
      FN0056 NONE
      FN0057  694014 ..  694026 +  -2.7  -3.02511   AAAGAATGCTATAAA                GTATT ATA GATAC                TATTAGGGAGATGAG  41 79
      FN0058 NONE
      FN0059  695692 ..  695724 + -12.3  -4.61873   TAAAAAAATTATAAA      TAGCTATTACATTGT GGT ATAATGTAATGGCTA      TTTTAATTTATAGGA 100 38
      FN0060  697042 ..  697081 +  -9.6  -4.64763   TTTTAAAATAATAAA  GGTTATTGTAAATTTATT TATT GATTGATTTACAATAACC   TTATTTTTTAAATAA  93 47
      FN0061 NONE
      FN0062  699048 ..  699072 +  -5.7  -4.74012   TAAGTTAGCAAGAGG          GGGATTGTTAA ATT TTAACACCCCC          TTTTAATTTTATAGT  73 38
      FN0063  699496 ..  699529 +  -5.6  -4.18494   ATTAAGATTTTAAGT     TAAAAAAGACTA AAATTTTCAA TAGTCTTTTTTA      TTTTACATAGAAGTA  64 67
      FN0064  699973 ..  699987 +  -8.6  -5.80003   AAGTAGATTTAGAAA               TGGAGT TTA ACTCCA               TTTTTTATTTGTTAA 100 16
      FN0065  702419 ..  702430 +  -4.4  -2.51258   CGTGAGAGAACTTTG                CTTG TAAA CAAG                 GCTTATTTGTTCTTT  48 200
      FN0066 NONE
      FN0067 NONE
      FN0068 NONE
        glyQ  708883 ..  708893 +    -4  -3.07291   ATAAAAAATCAAGAG                 TTTG CTG CAAA                 TTCGCTAAACTCGTT  46 87
      FN0070 NONE
        folE  711646 ..  711662 +  -2.4  -2.67803   ATAAAAAATTAGAAG              TTTTAA CATTA TTAAAA              TAGATTTAATCCAAA  38 6
      FN0072 NONE
      FN0073 NONE
      FN0074 NONE
      FN0075 NONE
      FN0076  714820 ..  714834 +  -4.2  -4.23723   ATTATCTGAAATTAT               CATCCT GAC AGGAGG               TTTTGAATAATGTTA  61 1
      FN0077  716278 ..  716307 +  -8.7  -5.63374   ATAGAAAGCAATGAA       GCTGATGGACAGGA TAG TTCTGTTCA-CAGC       TTTTTTTACTATTAG 100 71
      FN0078 NONE
      FN0079 NONE
      FN0080  720112 ..  720129 +  -2.1  -3.65351   GAAAAGCATTCTAAA             TTTTTTA TCGT TAAGAAA              TTTAGCTGGCAATGA  44 69
      FN0081 NONE
      FN0082 NONE
      FN0083  721614 ..  721631 + -11.3  -4.21812   AACTAAAATTTCATA             GGGTGAC GACT GTCACCC              TTATTTTGAATAAAA 100 35
      FN0084  723237 ..  723264 +  -4.2  -3.37464   TGGCATCTGTAAGAA        GCTCTAAATGAA CAAG TTCATTAAAAGC         TTCTAAGATTGCTGA  53 108
      FN0085 NONE
      FN0086 NONE
      FN0087 NONE
      FN0088 NONE
      FN0089 NONE
      FN0090 NONE
      FN0091 NONE
      FN0092  729181 ..  729206 +  -5.5  -5.42975   ATAAATATAAGAAAA         GCTATTGTAAT TAAG ATTTCAGTAGC          TTTTTATTTATGTGA  81 40
      FN0093  729642 ..  729660 +  -3.1   -5.7946   AATTATATAAGAAAA             TCTGGCT GTTAA GGTCAGA             TTTTTTTGTTGAAAA  81 47
      FN0099  735403 ..  735416 +  -2.5  -4.58303   GATTATAATTATAAT               TTTTA ATAT TAAAA                TTTTGTAATCTTTCA  58 253
      FN0101  736354 ..  736365 +  -4.4   -3.0173   TATACACAATGGAAG                CCTT TTTA AAGG                 TGATTTAATGTCTAT  50 6
      FN0102 NONE
      FN0103  739679 ..  739702 +  -8.3  -5.64274   TTAAGCAAAGCAAAA          TAGCACTTA GTTTAA TAAGTGCTA           TTTTTTTATAAATCA 100 37
      FN0105  741022 ..  741051 +  -5.3  -2.64747   AATTTTTAAAAATAC       TTTATAATAGAAA TTTT TTTATATTATAAA        ATTGTGATACAATAA  53 86
      FN0106  741801 ..  741823 +  -7.1  -5.95539   TATTTATAATATTAA           CCATTAGGA CAATT TCTTAATGG           TTTTTTTATTTAGGG  95 304
      FN0107  743341 ..  743351 +  -2.6  -2.93891   AAGATTTAAGGCTAC                 TATT AAA AATA                 TAATGTTTTGGAGGT  41 66
      FN0108  744844 ..  744869 + -13.5  -2.64735   GAAAGGATAATCAAA         TTGCTGGTAAA AATA TTTACCAGCAA          TAATATAAATAAACT 100 494
      FN0112  746654 ..  746664 +  -2.6  -3.39327   TGACAAAAATAATTT                 TATA TAG TATA                 TTGTCAATATGAAAA  44 19
      FN0113 NONE
      FN0114 NONE
      FN0116 NONE
      FN0117 NONE
      FN0118 NONE
      FN0119  752719 ..  752742 +  -6.8  -5.47159   TTAGTAAGAAAATAA          CTCTTAGGTA GTAA TACTTAGGAG           TTTTTTATATTAAAA  88 37
      FN0122  753691 ..  753703 +  -3.5  -4.16016   TTGAATTATAATAAT                TTATA TTA TATAA                TTTATTAAGAGGTGA  54 5
      FN0123  755106 ..  755146 + -20.2  -3.28712   AAAAAGGTTGTATAA  TAAATGGTGTTGATAGAA ATTTC TTCTATCAACACCATTTA  TTATACAACCAAAAA 100 44
      FN0128 NONE
      FN0129  758713 ..  758723 +  -2.4  -4.26019   TGAATTAGATGAAAT                 GGAC TTT GACC                 TTTTGGATATACTTG  52 308
      FN0130  759546 ..  759579 +  -2.6  -5.66229   AAAATGTAAAAAAAT     GGGAAAGTATGT AATAATTTAA ATATACTTTTCC      TTTTTTGTTATTAAT  73 39
      FN0131  761761 ..  761783 +  -5.7  -3.51708   TATCAATATTAAAAA          CTTTA-CTGC AACA GCAGGTAAAG           TTAATTTAAAAGATG  59 399
      FN0132 NONE
      FN0133 NONE
      FN0134  770333 ..  770370 + -12.1   -5.1675   GAAAATATTTGTGAA   CTGCACCCATAATCTTG GACA CAAGATTGGAGGTGCAG    TTTTTTCATGAGTAA 100 168
      FN0135 NONE
      FN0136 NONE
      FN0137 NONE
      FN0138  771523 ..  771545 +  -4.3  -3.79419   ATTAATGGAATGTTT           TTTTTGATT GTTGA AATCAGAAA           TGTTTTATGAGCAGG  56 48
      FN0139  772031 ..  772053 +  -3.6  -4.90455   TTACCTTGTGAGCGC           TTTAAAAAAT AAT ATTTATTAAA           TTTTTCTGAATGTCT  64 356
      FN0142 NONE
      FN0143  774328 ..  774338 +    -4  -3.79882   AATATTATGTTAGTA                 GAAA GAA TTTC                 TTTGGTAAATCTTCT  54 59
      FN0145 NONE
      FN0146  775523 ..  775539 +  -5.3  -4.60924   AAAAACGTATGTAAT              TTTATTT AAA AAATAAA              TTTTTAAGAACTTTA  71 158
      FN0147 NONE
      FN0148 NONE
      FN0149  778543 ..  778555 +  -2.7  -2.82193   AAAAGTTGGATAATA                TACTA AAA TAGTG                TATAATAAATATAGT  40 43
      FN0150  778847 ..  778870 +  -7.5  -4.90778   TAGGAATAAAAATTA          CGGGGTATA TTTATT TATATCCCG           TTTTCTTTACATAAA  86 52
      FN0151 NONE
      FN0152 NONE
      FN0153 NONE
      FN0154 NONE
      FN0155 NONE
      FN0156 NONE
      FN0157 NONE
      FN0158 NONE
      FN0159 NONE
      FN0160  788771 ..  788812 +  -7.5  -3.48772   CAAGCCTGTGGATAA GAACTATTCATATTTCTCT AGAA AGAGCAATATTCATAGTTC  TTATCTGCAAGAATT  72 138
      FN0161  789961 ..  789983 +  -8.6  -6.09196   AATATAGTAATGAAA           TTGGGTTATA ACT TATAATCCAA           TTTTTTTCTTTTCAC 100 34
      FN0162  791384 ..  791399 +  -2.6  -3.08696   AAGAGTAAAAAATGG              CAAAAT AAAA GTTTTG               TATAGTTATTTATAG  41 5
      FN0163  792394 ..  792406 +  -3.5  -2.66559   AAAAGATAATTATTT                TTTTA ACA TAAAA                TGATATAAATATGTT  43 32
      FN0164  793496 ..  793523 +  -7.9  -5.67529   ATGATTAATTATTGA        GCTATTGTAAA AATAAA TTTGCAATAGC         TTTTTATTTTTGATT 100 170
      FN0165 NONE
      FN0166 NONE
      FN0167  794553 ..  794565 +  -4.9  -4.77757   TTGAAGAAAAGCTCT                CTTAT GCT ATAAG                TTTTACTTTTTCAGA  70 102
      FN0168 NONE
      FN0169  795295 ..  795305 +    -4  -2.58337   GGAATTTAAAATTAA                 CATA TCT TATG                 ATGTTATGCTATAAT  44 32
      FN0170 NONE
      FN0171  796972 ..  796991 + -12.2  -2.93089   CAGAAAGAAAAAAAG            CCCTCCTT GAAA AAGGAGGG             TAATTTCCCATAATG  89 16
      FN0172  797929 ..  797945 +  -5.9  -2.91061   TTATAGTTGTTACAG              TCTTGTA TTT TGCAAGA              GATTTTTTATTGAAA  58 89
      FN0173  799405 ..  799417 +  -3.3  -2.94704   AATGATAATATATAT                TGCCC TTA GGGGA                TATGATATATTATTG  45 66
      FN0174  800540 ..  800550 +  -2.6  -4.60143   AAAATTTTTTCTTAA                 TATT TGC AATA                 TTTTATATACTGTGT  57 42
      FN0175 NONE
      FN0176 NONE
      FN0177  802421 ..  802457 +  -4.6  -4.80656   TTTTAATAAAAAAAA   CTGCACTTCCAATCTTA GATT TAAGATTTTA-GTGCAG    TTTTATGTTATTAAT  68 50
      FN0186  811666 ..  811690 +    -3  -3.86283   ATTTAAGGTTAAAAT          CTATTACA ACTATAAAA TGTAATAG          TTTAATATAAATTAA  49 45
      FN0187 NONE
      FN0188 NONE
      FN0189 NONE
      FN0190  815784 ..  815814 + -11.4  -5.24129   AATAAAATTATCAAA       TAAAGAACTTAGTT TTA AACTGGGTTCTTTA       TTTTTTATAAGAAAA 100 36
      FN0191  817347 ..  817377 + -11.4  -5.26316   TTTTATAACATTGAG       TAAAGAACTTAGTT TTA AACTGGGTTCTTTA       TTTTTTATAAAATAC 100 47
      FN0192 NONE
      FN0193 NONE
      FN0194 NONE
      FN0195 NONE
      FN0196 NONE
      FN0197  823823 ..  823835 +  -3.5  -4.08767   TGTTTGATATACAAC                TTTTA ATG TAAAA                TTTTAGAACAGTGAA  54 244
      FN0198 NONE
      FN0199 NONE
      FN0200 NONE
      FN0201  827855 ..  827891 +  -5.4   -3.8709   AAAATATATAAAAAA   TAGTTATAAGGTTGGGT TGAG GCTCAATCTTATA-CTA    TTTATAAAAAAATTT  62 71
      FN0202 NONE
      FN0203 NONE
      FN0204  831483 ..  831528 + -11.5   -2.6381   CTAAATAAAAATATT GTTGCTATGCTACCTATAAAT AATT GTTTATAGGTAGTATAGTAAA TAATATAGGAATTCT  86 42
      FN0205 NONE
      FN0206 NONE
      FN0207 NONE
      FN0208 NONE
      FN0209  836911 ..  836956 + -10.8  -5.43553   ATTTAATTTAACTTA CTAATAAGGATTGACTTCTGT AAGAA GCAGGAGTTAATCCTT-TTAG TTTTATTTTTTCAAT 100 76
      FN0210 NONE
      FN0211  837636 ..  837662 +  -5.1  -4.76312   ATATTTATAAAAAAA         GCTGCTGCATT ATTGA ACTGCAACAGC         TTTTTGAATATTATC  70 31
      FN0217 NONE
      FN0218  842650 ..  842666 + -10.9  -5.43487   AAGGAATTTTTTAAA              GGGGATT TAT AATCCCC              TTTTTTGTATAATTT 100 14
      FN0221  846820 ..  846843 +    -9  -5.15969   AAAATTAATAGAAAA          TACTCTTAGT GAGA ACTAGGAGTA           TTTTTTGCATTGGAA 100 72
      FN0222  848331 ..  848341 +    -4  -2.97386   TAATTAACAGTTTTT                 CTTA AAA TAAG                 TATATAATAAATTTT  46 58
      FN0223 NONE
      FN0224  851750 ..  851786 + -12.6  -2.75845   AAATAAGAAAAAATA    GAGGTTATTACAAATT TTACT AATTTGCAATAACCTC    TAACTTTTAAAATAT  90 42
      FN0239 NONE
      FN0240  864840 ..  864856 +  -3.7  -3.72576   GTATGGAGAAAAAGT              TAGCTAT GAG GTGGCTA              TTTAATGGAAAAGAA  52 4
      FN0241 NONE
      FN0242  866702 ..  866712 +  -2.6  -3.62775   AAGTTTCTTTGATGA                 TATT AAT AATA                 TTATTGAAGAATAAT  45 1
      FN0243  868095 ..  868114 +  -7.2  -5.03314   AAATATAAGAAATAG            GAGTTAGT TTAT GCTAACTC             TTTTTTAAGAATAAA  83 26
      FN0244 NONE
      FN0245 NONE
      FN0247  871650 ..  871681 + -15.4  -5.45802   TTAAAATTTAATATG      GGGGTTGAAAGAAA ATTT TTTCTTTTAACCCC       TTTTTATTTTAGGAG 100 37
      FN0248  872639 ..  872660 +  -4.5  -5.47821   TTTAAGGATGAAAAA           TCAGTGT TTATTTTT ACACTGA            TTTTTTTAAATAGCT  78 36
      FN0249 NONE
      FN0250 NONE
      FN0251 NONE
      FN0252  874573 ..  874592 +  -3.6  -4.04071   AGAGAAAAAACTCAA            CAACAATA ATGG TAATGTTG             TTCTTATTAATATTT  56 17
      FN0253  875603 ..  875621 +  -2.5  -3.07935   ATATATGCCTACAAA             TAGTGAA AATTA TTCATTA             TTGCCTAAATCAAGT  41 505
      FN0254  881498 ..  881529 + -13.2  -4.99638   ATAATCTATAAAATA      TGGTGTTGATAGAA TAAT TTCTATCAGCGCCA       TTTTTATATAAGTAT 100 73
      FN0255 NONE
      FN0256  882533 ..  882569 +  -3.4  -3.96624   AATAGAATAAAAGTT    TTTGTATTAAAAAA TTATAGATT TTTTTTAATATAAA    TTTCTAATAAAAATG  52 31
      FN0257  884178 ..  884211 +  -2.6  -5.35365   TTTAATAATAAAAAA     GCCAATTATAAA AATTTTAAAA TCTATAATTGGC      TTTTTATTATCTTTT  67 36
      FN0263  890958 ..  890978 +  -2.7  -3.03151   ATGTATAATTGTCAA            TATAAGAAA TAA TTTATTATA            ATTTAATTTGGGAGG  41 84
      FN0264  891425 ..  891462 + -13.9  -5.72622   TAGCATGAAATAAAA   CCTTTTAAGTTTATATT TTTT AATATAAATTTAAAAGG    TTTTTTATTTATAAA 100 59
      FN0265 NONE
      FN0266 NONE
      FN0267 NONE
      FN0268  896155 ..  896165 +  -2.6  -2.88249   GGTATAATGTGAACA                 TTTT AGA AAAA                 TATATAGAAAATCTG  40 34
      FN0269 NONE
      FN0270  897897 ..  897921 +  -4.5   -3.7697   ATATGTATATAAAGA          TGATTATTATT TTG AATAATGATTA          TTATATTGTAACTGT  56 122
      FN0271  898765 ..  898780 +  -4.8  -3.03336   AAAAAAGAAAAGCTG              TATTCA AAGG TGAATA               ATTATATTTTATCTT  52 9
      FN0272 NONE
      FN0273  900302 ..  900335 +  -7.7  -4.80656   AATTAACATAATCAA     GAGAATTTTTGAG GATAAAAA CTTAAAAATTCTC      TTTTCTATTATTACT  86 105
      FN0294 NONE
      FN0295  929053 ..  929110 + -12.7  -4.81357   AAAGAGAATTTAAAA TAAT-TTATATTAAAAAAGAAACTATCA CTA TGATAGTTTCTTTTTTAATATATTATAA TTTATTTTGTGATAT 100 23
      FN0297 NONE
      FN0298  932496 ..  932506 +  -2.6  -3.05463   AAAGATTGAAGAAAT                 TATA AAT TATA                 TTAAATAGAGGGAGT  41 7
      FN0299  934346 ..  934378 +  -4.9  -5.95946   TGTTTGTATAATAAA      TGGTGTTGTTGGAAG AAA TTTCTATTAACACCG      TTTTTTTATTGTTAA  88 60
      FN0300 NONE
      FN0301 NONE
      FN0302 NONE
      FN0303  938662 ..  938682 +  -5.5  -3.62572   ATTTATATACCTTTC            CTATATCTG AAA TAGATATGG            TTTCCGCTAATCATA  59 191
      FN0304  940139 ..  940149 +  -2.6  -3.97042   AGCTTATGAATATTT                 TAAA AAA TTTA                 TTTAATTAATAATAG  49 10
      FN0305 NONE
      FN0306 NONE
      FN0307  943067 ..  943090 +  -6.9  -6.01369   AGTGGTTAAAAAAAG          GTCAATTTA ATCTTA TAAATTGAC           TTTTTTTGTTATTTG 100 63
      FN0308 NONE
      FN0309 NONE
      FN0310  947139 ..  947165 +  -3.2  -5.75945   TATATAGTGGTACTT         TAAAAGTATATA TAC TATATATTGTTA         TTTTTTTTAAAAAGT  77 158
      FN0311 NONE
      FN0312  949945 ..  949976 +  -8.4  -5.85425   TTAGAGAAAAATAAA      GTTATTGAATATATT TAA AAT-TATTCAATAAC      TTTTTTATTTATTTG 100 8
      FN0313 NONE
      FN0314 NONE
      FN0315  953095 ..  953136 +  -7.7  -5.42198   ATACCCCCCTAACAA TGAGCAG-TATAA-TATCG AAAATA CGATAATTATAACTGCTCA TTTTATTTTTTAAAA 100 201
      FN0320  957637 ..  957680 +  -6.3   -5.4505   ATATAACTATTACAA TAAAAGTAAAAAGTGAAAG TCTAAC CAATCATTTTTTACTTTTA TTTTTTATTGACAAG  83 40
      FN0321  959597 ..  959611 +  -3.6  -5.14965   TAGCTTAATAAAATA               GATAGT TTT ATTATC               TTTTTTGATACAAAT  70 25
      FN0322  960925 ..  960941 +  -8.7  -3.35867   TAAAGTCTTACGACG              CCGGTTT TCA AGACCGG              TTCCTTACCAATTAG  77 310
      FN0329 NONE
      FN0330  965147 ..  965168 + -13.1  -5.45802   AGTATATACAATATT           TCCCACAGA ATTT TCTGTGGGA            TTTTTATTTTAAAAA 100 48
      FN0331  966239 ..  966273 + -11.1  -5.93252   AATAGGTAATTAAAA    TGGTTTTAGAAAGCTT AGAT AAG-TTTCTAAAACCA     TTTTTTCTTTTTAAA 100 36
      FN0338 NONE
      FN0339  972877 ..  972891 +  -2.8  -3.63515   CAGAGAAGAATAAAA               CTTCTG ATA CACAAG               TTATTGCAACTAACA  47 254
      FN0349  982404 ..  982418 +  -4.4  -3.24256   TAAAATAAGAAAATT               TAAAAT ATT ATTTTA               CTTATTTTTAAAAAT  51 33
      FN0350 NONE
      FN0351  983607 ..  983632 +  -6.3  -6.09196   AGATATGATTATGGA         CTTCTTACA TTTACATT TGTAAGAAG          TTTTTTTATTTTAAA  95 234
      FN0352  985304 ..  985327 +    -9  -4.08692   TCTTTTTTTGGGCAA          CAGCTTTTGT CTTA ACAAAAGTTG           TTTTAAAAGAAGTTG  82 269
      FN0354  986509 ..  986531 +  -5.6  -3.64703   GCAGCATAAGCAGCT           GATCTATCAA CTT TTGAAGGATC           TTTACCTGAGAAAGC  62 428
      FN0371 1000931 .. 1000974 +   -12  -5.80003   TTAAGTTAAATGAGA GGCTGTTGCAAATTGATGAT TTTT ATCATTGATTTGTGATAGCC TTTTTTCTTTCTTAA 100 56
      FN0373 1002640 .. 1002676 +  -5.3  -5.45802   TTTTTAAATTAAAAA    TGACACTAAATTACA AAAAAAA TGTTTTTTAGTGTCA    TTTTTCTTTTAGGGC  82 60
      FN0374 1005350 .. 1005360 +  -2.6  -3.21925   GATAAACACATAAAT                 TTAT TTT ATAA                 TTAATAATAACATAT  42 47
      FN0375 NONE
      FN0376 NONE
      FN0377 1009266 .. 1009302 +  -7.6  -6.08342   ATGTAAAATAAAAAA    TCTCTTTTAGTTTT ATAAAAGTG AAAGCTAAAAGAGA    TTTTTTTATTTATTG 100 35
      FN0379 NONE
      FN0380 NONE
      FN0381 1013383 .. 1013393 +  -2.6  -3.60309   ATAGTAAGCTAGATA                 TATT AAT AATA                 ATTTTGTTTGTAATA  45 72
      FN0382 NONE
      FN0383 NONE
      FN0384 1018043 .. 1018053 +  -2.6  -5.26247   AAATGAAAAAAATAA                 TAAA AAT TTTA                 TTTTATTTGTTTTGC  64 39
      FN0385 1019042 .. 1019053 +    -3  -3.87815   TATCTAGCTTTATTT                TTTC TCAA GAAA                 TTTATAGAGATAGAA  49 87
      FN0386 1020075 .. 1020087 +  -6.3  -2.68775   AAAAGGTATAAAAGT                GTGAA ATA TTCAC                TCAGTTTAGTAATAG  57 151
      FN0387 1026665 .. 1026696 + -16.2  -3.68569   ATTCTAAAAATTATC      TAAATAGGACTATC ATAT GATAGTCCTATTTA       TTATATGTATATATT 100 34
      FN0389 1028114 .. 1028144 +  -3.5  -5.24449   TTAATAATAAAAAAA      CTGTTAC-ATTCAA AAAA TTAAATTGTAACAG       TTTTTTAAATTTCTA  68 37
      FN0391 1029640 .. 1029654 +  -4.3   -2.8478   TCGCTAACAAGTTAG               CTCAA ACATG TTGAG               ATTTGCTCGGCTCAT  49 109
      FN0392 NONE
      FN0393 NONE
      FN0394 1033201 .. 1033212 +    -3  -4.65895   AGGTTTAAAATATAC                CTTT TAAA AAAG                 TTTTTAGATAAGGGA  57 19
      FN0395 1034125 .. 1034154 + -15.3  -5.27477   AAAATAAAATTTGCC       GAGGGATATTAAA AATT TTTAATATCCCTC        TTTTTTAATTCAAAT 100 44
      FN0396 1035905 .. 1035925 + -12.7  -4.74801   TTTTAAAATTTAAAA            GAGCTAGAA GAC TTCTAGCTC            TTTTTAATAAAATTA 100 52
      FN0397 NONE
      FN0398 NONE
      FN0399 NONE
      FN0400 1039772 .. 1039811 +  -8.8  -5.53288   ATAAGAATTAAAATA  AATGAGACTATTGCAA AAAAGAAG TTGCAATGGTCTCATA   TTTTTTTAAATTAAA 100 37
      FN0402 1040759 .. 1040802 +   -12  -5.80003   GATGAAAAAAAATGG GGCTGTTGCAAATTGATGAT TTTT ATCATTGATTTGTGATAGCC TTTTTTCTTTCTTAA 100 160
      FN0404 1042468 .. 1042503 +  -6.3  -5.61881   TTTTTAAATTAAAAA    TGACACTAAATTACA AAAAAA TGTTTTTTAGTGTCA     TTTTTCTTTTTGGGC  85 60
      FN0408 1046390 .. 1046400 +  -2.6  -3.54543   TATATTTAAAGTGCT                 TAAT GAC ATTA                 TTTAGGGAGGTAAAT  45 10
      FN0409 NONE
        pfkA NONE
      FN0411 NONE
      FN0412 1049297 .. 1049329 + -10.9   -4.8622   ATAAAATATCAAAAA      TTGTGTTTGTATTAT AAA ATGATATAAACACAA      TTTTTAATTGGAAAA 100 40
      FN0414 NONE
      FN0415 1054189 .. 1054207 +  -3.2   -4.4078   GAAGGAAGAATAGAC             TTTGATTT ATT AAAGCAAA             TTTTAGTTAGGGGGG  58 158
      FN0416 NONE
      FN0417 1059140 .. 1059160 + -10.5  -5.66684   GTTTTTGTATGTTTA            CCTAAAGCC TTT GGTTTTAGG            TTTTTTTATACCTTA 100 145
      FN0418 1059840 .. 1059869 +    -8  -5.60993   ATTTTAATTTTATGA       CCTTCTAAGTAG AGTGAA CTATTTAGGAGG        TTTTTTTATGAAAAA 100 74
        pyrB NONE
        pyrC NONE
      FN0421 NONE
        carB 1066366 .. 1066389 +  -6.9  -2.95668   ATAGTTCATTACTGA          GTAGATTTT TTATTT AAAATCTAC           ATTTGTAACTCACTT  62 48
      FN0423 NONE
      FN0424 NONE
      FN0425 NONE
      FN0426 NONE
      FN0427 NONE
      FN0428 NONE
      FN0429 NONE
      FN0430 1071858 .. 1071888 +  -4.8   -6.0427   GTAAAATAAGAAAAG       AAAAGCTGGGTT AATTTAA AACTCAGCTTTA       TTTTTTTTGTATAAT  91 32
      FN0435 1077903 .. 1077933 + -11.2   -3.6144   ATAATAAATGAAAAA       CTGCACCTAAAATC TAA GATTAAAGGTGCAG       TAATTTTTTATTTTT  95 47
      FN0443 1083050 .. 1083062 +  -4.9   -3.0094   ACAATAACTAGGAAT                TTTAG AAA CTAAA                TATGTATGAGTAAGA  52 82
      FN0444 NONE
      FN0445 NONE
      FN0446 NONE
      FN0447 1091006 .. 1091020 +  -2.2  -4.32402   TAATTGCTATGAATA               TTTTAG AGA TTAAAA               TTGTTTTAATTGAAG  52 397
      FN0448 NONE
      FN0449 NONE
      FN0450 NONE
      FN0451 1095543 .. 1095584 +    -4  -5.24129   TATAACTCATGTAAT TAAGAGAATTTTTGAG AATTAAACGA CCTAAAAATTCTCTTA  TTTTTTATAACAAAA  70 81
      FN0452 NONE
      FN0453 1099466 .. 1099508 +  -6.7  -5.72622   TATTATTTATTGAAA TGTAAGTAAAAAATAGCTTA GCAA TAAACTGTTTTTTACTT-CA TTTTTTATTTATAGC  90 50
      FN0454 1101195 .. 1101209 +  -2.2  -6.17033   AAATAGTTTCTTTTT               TATTAT TTT ATAGTA               TTTTTTATTTTTTTT  82 138
      FN0455 1101913 .. 1101929 +  -2.3  -3.61182   AAAGACACTGAATTA              CAAAAAA AGT TTTTTAG              TGTCTTTTTAATTGA  44 65
      FN0456 NONE
      FN0457 NONE
      FN0458 1104734 .. 1104749 +  -3.4  -4.26142   AACATGAAAAAGAAA              TTAATA ATAT TATTAA               TGTTTTTATTATCTT  56 54
      FN0459 NONE
      FN0460 1106605 .. 1106617 +  -3.5  -3.34902   AAGTAAAATGTAGCA                TTTTT TTA AAAAA                TATTGTATAATAAAA  47 40
      FN0461 1107235 .. 1107260 +  -9.2  -5.45652   AAATAAATTTTAAAG         GCTATTGTAA TTTATT TTACAATAGC          TTTTTTCTTAAAAAT 100 53
      FN0462 NONE
      FN0463 NONE
      FN0464 NONE
      FN0465 NONE
      FN0466 1112938 .. 1112958 +  -9.8  -5.14819   TAAGTAAAATTTTTA            GAGTGGAA CTTGT TTCCACTC            TTTCTTTTTTCATTT 100 41
      FN0467 NONE
      FN0468 NONE
      FN0469 1114720 .. 1114744 +  -4.5  -5.55695   TATTTTTGACTAAAA          GAATAAAAA AAGTTGA TTTTTATTC          TTTTTTATATTATTA  78 71
      FN0470 1116448 .. 1116485 + -12.4  -5.88476   ATATTCATTAAATTA   GAGAATTTTTTTGAGA ATAAAA TCTTAAAAAAATTCTC    TTTTTTATTTATTTT 100 54
      FN0471 1117699 .. 1117727 +  -7.6  -4.62102   ATAATAAAATAAAAA        GGATTAGTTC CAATTTTAA GAACTAATCC        TTTTAATCTTTTTAT  83 37
      FN0473 1119007 .. 1119044 +  -9.5  -2.73123   TTCTATTTAATTTTT   TTATCTTAATATTGAAT TATT ATTCAATATTAAGATGC    TAGTTCCAAAATTTT  75 31
      FN0474 1122221 .. 1122237 +  -3.1  -2.63182   AATGTACTAAATTTG              TTTATAA AAA TTATAAG              ACTTTTATATTAGGA  43 129
      FN0475 1123562 .. 1123572 +    -4  -2.78384   TTGTATGGAGAAATA                 GTTT AGA AAAC                 TATGATAAGGAGAAA  45 20
         rho 1124881 .. 1124897 +  -2.3  -2.66296   GAATTGTTAGGAAAA              CAATG GGCTATA CATTG              ATTCTAGCTATTGTT  38 75
      FN0477 1125975 .. 1126005 + -15.8  -3.07013   ATGAAGTATTTACAA       TAAATAAAAAGGAC ATT GTCCTTTTTATTTA       TATGTTAAGGAGATG 100 23
      FN0478 NONE
      FN0479 NONE
      FN0480 NONE
      FN0481 1128327 .. 1128348 +  -2.3  -5.33921   ATAATAAAAAAGTAA           TGAGGGA TAAAAAAT TCTCTCA            TTTTTTAATTAATTT  66 37
      FN0482 1128693 .. 1128709 +  -4.4  -5.60993   TAATCAATTTAAAAA              CAGGGT TTCTT ATCCTG              TTTTTTTATGAAAAA  78 38
      FN0483 1129486 .. 1129498 +  -3.5  -3.65313   CTCATTCTATTTAAT                TTTTA TCC TAAAA                TTTGGAATGTAATTC  49 150
      FN0484 1130364 .. 1130401 +  -9.9  -5.47821   AAATAGAGTTTTGAA   CTGCACCCAAAATCTTG GACA CAAGATTGGAGGTGCAG    TTTTTTTGAGTAAAT 100 57
      FN0485 NONE
      FN0486 1131827 .. 1131839 +  -3.5  -5.25772   AAATATAATAGCTCT                TATTT TTA AAATA                TTTTTATTATGCTTT  68 82
      FN0488 1134567 .. 1134590 + -11.8  -5.03994   ACAATACAAGATCAA          CACCCAAGGT ATTA ACTTTGGGTG           TTTTTATATATAAAA 100 76
      FN0494 NONE
      FN0495 1140944 .. 1140973 +  -7.3  -5.46657   ATTAAAAGTTTAAAA       GGATTAGTTTCTG TAAT TAGAAGTTAATCC        TTTTTTATTGAGATA  91 54
      FN0496 NONE
      FN0497 1141561 .. 1141606 + -13.7  -3.07895   CTGTACCATAATATT TTAAAAAGAAAAGGTATTCAA GAAA TTGAATACCTTCTCTTTATAA TATGTTAAAAATCAA 100 41
      FN0500 1149635 .. 1149667 + -12.3  -5.65496   GAAGAAAATTATAAA      GGAACTGTTATAAAT TAA ATTTATAACAATTCC      TTTTTCTTTTTAATA 100 8
      FN0507 1158053 .. 1158063 +  -2.6  -5.76949   TTTATTTTTATTTTC                 TAAA TCT TTTA                 TTTTTTTTAAAACTA  78 308
      FN0511 1161434 .. 1161472 + -11.3  -4.30704   CACAAAATCAATAAA   TGTTAAAAGTCCACTAT CATAC ATAGTGGACTTTTTATA   TTATTATTTTCTATT 100 27
      FN0514 1163986 .. 1164014 + -10.4  -4.10348   AAATAGAAAAATTTA        GGCTATTGCAAT GATGA ACTGCAATAGCC        TCTTTTGTTCTTATT  95 39
      FN0528 1184833 .. 1184876 +  -9.8  -5.80003   AATAAAACAAAAAGG GGCTGTTGCAAATTTATGAT TTTT ATCATTGATTTGTGATAGCC TTTTTTCTTTCTTAA 100 52
      FN0530 NONE
      FN0531 1187087 .. 1187099 +  -4.9  -3.86397   CAATAACAGTGAAAA                GAAAA GAT TTTTC                ATTTTTATTTTCAAC  59 479
      FN0534 1189456 .. 1189467 +    -3  -3.23733   TTTAGTCAGTTATAA                TCTA AAAG TAGA                 ATTTTATCAAGTGGA  42 55
      FN0535 1190083 .. 1190103 + -14.1  -3.23216   AAATAAAAAATAAAA            GAGAGTAGC TGT GCTACTCTC            TTAATGCTAATGGCA 100 39
      FN0538 1192241 .. 1192269 +  -4.6  -5.59502   GTAAAACACTAAAAA        GTGTAAAACAGT ATTTA ACTGAATTACAC        TTTTTTAATTTTTTC  78 55
      FN0541 NONE
      FN0542 NONE
      FN0543 NONE
      FN0544 NONE
      FN0545 NONE
      FN0546 NONE
        recA 1200978 .. 1200988 +    -4  -2.73676   ATTTATTTAACCAAG                 GAAA TGT TTTC                 TAAGTTTGATTTAAA  44 75
      FN0548 NONE
      FN0549 1202513 .. 1202543 +  -8.5  -5.24129   AATAGAATTTATTAA       GGATTTAGGGTTT CTAAA AAACTTTAAATCC       TTTTTTATAAGAGAG  95 47
      FN0550 1203315 .. 1203341 +   -11  -5.71983   TATTCTCAAAAAATA         AGTGAGTTACAA TAT TTGTAACTCACA         TTTTTTTCTGGTTGG 100 114
      FN0551 1203809 .. 1203823 +  -3.6  -4.43221   TAGAACAAGAATGGT               TAGGAA TGA TTTCTA               TTTTATCACCTATTT  59 125
      FN0555 1208643 .. 1208658 +  -4.8  -4.09117   TTTTAAGAATTATAA              CATAAA AAAG TTTATG               TTCTTTATCAATAAG  63 276
      FN0558 NONE
      FN0559 NONE
      FN0560 NONE
      FN0561 NONE
      FN0562 NONE
      FN0563 1216434 .. 1216469 +    -7  -4.28375   CAGTTATAAAATAAA    GCTAATTTTGAAACTT TTTT AGGAATCAAAATTAGC     TTTTCAATATGTTAA  75 32
      FN0567 1219133 .. 1219143 +  -2.6  -4.76274   GTTTTCATATCTTTT                 TAAA GTT TTTA                 TTTTGTATTCATTTA  60 432
      FN0570 NONE
      FN0571 NONE
      FN0573 NONE
      FN0574 NONE
      FN0575 1225669 .. 1225691 +  -4.9  -5.45802   TAAATTAAGTATAAA           GCATTTAGT AAAAA GCTAAGTGC           TTTTTATTTTAAAAA  79 50
      FN0576 NONE
      FN0577 NONE
      FN0578 NONE
      FN0579 1234993 .. 1235046 +  -4.3  -5.16206   TTTAAAAGGAGAAAA GAGTTATGTTAAAAAATATTAATTTT AAG AAAGTGATTATTTTTTT-CATAACTC TTTTTATATTGCTTT  73 240
      FN0580 NONE
      FN0581 NONE
      FN0582 1239140 .. 1239151 +  -4.4  -4.05495   AATATTATTATTTTT                GTTG ATAT CAAC                 TTTAAGTTTTTCTTA  59 78
      FN0583 NONE
      FN0584 NONE
      FN0585 NONE
      FN0586 1241923 .. 1241958 +  -9.4  -5.08367   TCCAATATAAAAAAA    GAGATTATTATAAA GAAAAAAA TTTATAATAATCTC     TTTTTAATTTGTATT 100 31
      FN0589 1243165 .. 1243175 +  -2.6  -5.24531   AACTTCTATGCAATC                 TTTT CCT AAAA                 TTTTTTCTAAGGCAT  68 297
      FN0592 NONE
      FN0593 NONE
      FN0594 NONE
      FN0595 NONE
      FN0596 NONE
      FN0597 NONE
      FN0598 1253864 .. 1253896 + -11.5  -5.14563   AGGTTGTATAATAAA      TGGTGTTGATAGAAG AAA TTTCTATCAATGCCA      TTTTTTAATAAAAAA 100 117
      FN0599 1255300 .. 1255333 +  -5.5  -3.56056   GTAATATATAGAAAA     GAGAATTTTTAAG TTTTTATC CTCAAAAATTCTC      TTGATTATGTTAATT  59 66
      FN0602 1257507 .. 1257539 + -12.4   -3.4404   ATAAATAAAAAATTA      TAAAAGTGTATTAT ACATA ATAATACACTTTTA      TCTTTAGATATAACT  95 33
      FN0604 NONE
      FN0605 NONE
      FN0606 1261605 .. 1261635 +  -7.1  -5.80364   TAAAATATTAAAAAA       GAGTTGTTATA TTTTTCATT TATAACAACTC       TTTTTTTGTTAGAAT  93 51
      FN0607 NONE
      FN0608 NONE
      FN0609 1264884 .. 1264894 +  -2.6  -4.19735   AATTATGGTATAATC                 TTTA ACA TAAA                 TTTAATTTTAGGAGA  53 62
      FN0610 1268486 .. 1268496 +  -2.6  -2.55297   AAATAAAGAATACAA                 TAAT AAT ATTA                 ATATGTTTGAAATAG  39 89
      FN0611 NONE
      FN0612 1270910 .. 1270943 +    -4   -5.0925   TTTAAGATTTTAAAG     GGGGAATTAGAAAT AAAAAA ATTTTTAATATCCC      TTTTTAATTTTAGAA  67 43
      FN0613 1271479 .. 1271509 +  -7.1  -5.27477   ATTAAAGTTTAAAAA       GGATATTGGAAAT AAATA ATTTTTAATATCC       TTTTTTACTTAAAAT  90 43
      FN0614 NONE
      FN0615 1275063 .. 1275092 + -10.9  -3.73084   ATAAGTATAAATAAA       GGTTGTTACATTT TAAT ATATGTAACAACC        TGTTATTTTAATCAT  95 37
      FN0620 1279856 .. 1279882 +  -3.9   -3.7046   ATTTTAAATAAAAAA         TTGTTACAT TTTATTACT ATGTAACAA         TTTAAAAATTTTTTA  52 2
      FN0622 NONE
      FN0623 1283055 .. 1283072 +  -8.5  -5.66684   TGGATATAGAAAAAA             GGTTGTT TTGC AACAACC              TTTTTTTATAAATTA 100 32
      FN0633 1292451 .. 1292471 +  -9.1  -2.64726   TTCTAAGTCTGATAT            TTGTAGGAG TAA CTTCTACAA            GTTCATCTTCTGCAA  73 164
      FN0636 1295677 .. 1295721 +  -9.5  -5.49569   GAGATTAATTAAATC AAAAGGGCTATTACAAATTAA TTT TGAGTTTGTAATAGCCCTCTA TTTTTTATCTTACTA 100 33
      FN0651 NONE
      FN0652 1311544 .. 1311565 + -11.7  -5.03314   ATTAGCAATTAAATA           GTGGAACAT TAAC ATGTTCCAC            TTTTTTAAAAATAGG 100 60
      FN0653 NONE
      FN0654 1313463 .. 1313476 +  -3.9  -2.56475   AGGAAGGAGAATAAT               CTATA TTAA TATAG                GTTAGTGTGAAATTA  44 45
      FN0655 NONE
      FN0656 1314264 .. 1314301 +    -8  -5.53079   ATAAAATGAAATTTA   GAGAATTTTTTTGAGA ATAAAA TCTTGAAAAGATTCTC    TTTTTTATATATTTT 100 44
      FN0657 1314936 .. 1314962 +  -3.1   -4.6038   ATTATAAACAAAAAA        GG-TCTGTTG CAAATGAA CAACAGATCC         TTTTAATTTAGTATA  60 34
      FN0661 NONE
      FN0662 1319277 .. 1319303 +  -6.8  -6.23545   AGAATATAGTAGAAG         CTATTGTAAA AATTTAA TTTACAATAG         TTTTTTTTATTTAAA 100 54
      FN0663 1319839 .. 1319864 +  -3.5  -2.51133   GAGAGCTCCTCCTAT         TAAATTTCT TTTTGATT AGAAATTTA          GTTACTAAGTAAGTA  42 7
      FN0664 1321211 .. 1321221 +    -4   -3.7918   TGAGAAAATTATTAT                 TAGT TAT ACTA                 TTCTTGATATCATCT  52 190
      FN0665 NONE
      FN0666 1322360 .. 1322375 +  -7.6   -5.4182   AGAGTAAATTAAAAA              GGACTA TTTA TAGTCC               TTTTTGTTTATAATT 100 29
      FN0668 NONE
      FN0669 1325785 .. 1325795 +    -4  -2.52574   ATTTCTTAAAATCTG                 GAAT ATA ATTC                 ACTTATTTTCTATAA  44 56
      FN0670 NONE
      FN0671 1327622 .. 1327655 +  -5.4  -5.71983   CTTATAAACAAAGTT     GGGCTACATTTC AAATTTTAAA GAGATGTAGTCC      TTTTTTTGTAATTAC  86 49
      FN0672 NONE
      FN0673 1329584 .. 1329594 +  -2.6  -4.09511   TAGATGTTTGTCAAA                 TTTA AAA TAAA                 TTTTAAAGAGGTGTT  51 21
      FN0674 1330466 .. 1330478 +  -4.9  -5.05153   TAAAAAATTAGTCTT                TTCTA TTT TAGAA                TTTATTTTTTACAAT  72 30
      FN0677 1334078 .. 1334088 +  -2.6  -3.85698   ATTTAATAAATATTT                 TTAA AAG TTAA                 TTTATAGGAGAAACA  49 261
      FN0678 NONE
      FN0679 NONE
      FN0680 NONE
      FN0681 NONE
      FN0682 1338570 .. 1338595 + -11.3  -4.24747   TATAAAAGATAAAAA         GGTTACTTTCA AAAA TGGAAGTAACC          TTTATCATTTATTTT 100 36
      FN0684 1340752 .. 1340783 +   -11  -4.61873   ATGAAATATATAAAA      TGAGGATAGTTCAA TTAT TTGTGCTATCCTCA       TTTTCATTTATAAAA 100 46
      FN0687 1344113 .. 1344133 +  -2.7  -5.40072   TTACTTTAATTTTAT            TTTATGATA GTA TATGATAAA            TTTTTTTAAGGAGGA  67 32
      FN0688 1344707 .. 1344722 +  -2.6  -3.36823   TTCTTAAATATATGT              TAACAT ACAG GTGTTA               TTAAATTTTAAGGAG  44 63
      FN0689 NONE
      FN0690 1345878 .. 1345908 +  -5.5  -5.63517   ATAAAAAGTAAGAAA       GCTATTACAAATC AATTA GAAATGTAATAGC       TTTTTTATTTACCAA  86 112
      FN0692 NONE
      FN0693 1350274 .. 1350284 +    -4  -3.85899   TAGCAGTAGTTTTAG                 GTTA CTT TAAC                 TATTTTGGTTCTGAT  54 73
      FN0694 NONE
      FN0695 NONE
      FN0696 1354099 .. 1354118 +    -8  -3.35798   AAGGAGGAGGCTATA            TGGAAAAT ATTT ATTTTCCA             TTATAGATAAAAAAT  70 138
      FN0697 NONE
      FN0698 NONE
      FN0699 NONE
      FN0700 NONE
      FN0701 1361196 .. 1361210 +  -4.3  -5.36314   GTAAAATATGCAAAA               CTTCT CCACC AGAAG               TTTTTTCATATTTTG  76 267
      FN0705 1364955 .. 1364967 +  -3.3  -3.52093   AATAATATAAAGGGG                GTCAC TCT GTGTC                TTATAGTTCAAATGT  49 36
      FN0706 NONE
      FN0707 NONE
      FN0708 NONE
      FN0709 1368967 .. 1368977 +  -2.6  -2.53213   GTTTTATTTTGGATT                 TTAT GTT ATAA                 TCAATTAAAAAGTTA  39 44
      FN0710 NONE
      FN0711 NONE
      FN0712 NONE
      FN0713 1371986 .. 1371998 +  -3.5  -3.57615   CTAGCAGGGGCGATA                TTATA CTA TATAA                TTTAAAAAATATTAC  49 8
      FN0714 NONE
      FN0715 NONE
      FN0716 NONE
      FN0717 1375726 .. 1375736 +  -2.6  -3.53343   TTAGTTTAGAAGATA                 TAAT TTA ATTA                 TTTAAGAGGGGGATT  45 18
      FN0718 NONE
      FN0719 NONE
      FN0720 1377688 .. 1377715 +  -8.6  -3.43722   AAAATAATATAATAA        GGGATTGTTA CATTTGGC TAACAATCCC         TATTCTATTAATAAA  74 34
      FN0722 NONE
      FN0723 1383543 .. 1383569 +  -9.6  -6.06529   GAAGTAGATAGAAAG         GATTAACTTTTG AAG CAGGAGTTAATC         TTTTTTTTGTATGTA 100 44
      FN0729 1387172 .. 1387192 +  -2.7  -3.97026   TTATCTTCACCTGAA            TTATTTTAA TAA TAAAAATAA            GTTTTTTATTTAAGA  49 17
      FN0730 NONE
      FN0731 NONE
      FN0732 1389581 .. 1389636 +  -9.6  -2.92496   TAAATATTGGTTATC CAATAATTAAAAAAGATTAACT-TCAT TTT ATAATAGTTAATCTTTTTTAGATATTG ATATTTTATATAAAT  76 6
      FN0733 NONE
      FN0734 1392668 .. 1392694 +    -6  -5.61913   TAGATTTATTATAAA         TGATGTTAATAA AAT TTGCTAACATCA         TTTTTTATATTTATT  85 38
      FN0735 1394701 .. 1394745 +  -5.1  -5.26119   TAAAATGAATATTTT TAAAGGAGCTGCTTGAATTAA AAA TAAATTTCAACAGCTCCTTGA TTTTATTTTTGAGCA  74 67
      FN0738 1397048 .. 1397088 +  -4.3  -5.14645   CATTTATAGAAATAA  AAAAGAATTGTTACA TCTAAAATTTT TGTAACAATTCTTTC  TTTTTATTCAATTAT  73 32
      FN0742 1400919 .. 1400930 +    -3  -3.15544   AAAATTTTGAGGAAA                CTTT AACA AAAG                 TTGGTAAAAATGAAG  42 213
      FN0743 NONE
      FN0744 NONE
      FN0745 NONE
      FN0746 1405807 .. 1405836 + -11.7  -3.30038   TATACAAGAGATAAA       TAAAATAGAGGCT TAAA AGCTTCTATTTTA        TTAAATTTGCATATA  95 23
      FN0761 1419793 .. 1419825 +  -2.2  -4.98531   AGAAGATAAAAAATA      GAAGTTATTG AAAAGTTTTAAAC CAATAACTTC      TTTTTAATTTAAGAA  61 39
      FN0763 NONE
      FN0764 NONE
      FN0765 1422006 .. 1422031 +  -4.9  -2.75807   GTAATAGCAGGAGGC         TTTATTGAAAA ATAG TTTGCAATAAA          ATTATAATATTTTAA  50 11
      FN0766 1422492 .. 1422513 +  -8.1  -5.94214   AAAAAAATTATTAAA           TGGTTGTTA GAAA TAGCAACCA            TTTTTTTATTATATT 100 39
      FN0767 1423638 .. 1423648 +  -2.6  -2.69151   CATTTGGAAATGATA                 TAAA AAA TTTA                 TAATCTATGGAGGGA  39 66
      FN0768 NONE
      FN0769 NONE
      FN0770 NONE
      FN0771 NONE
      FN0772 NONE
      FN0773 1429726 .. 1429737 +    -3  -3.44051   TTAAAAAAAATTAGT                TACA ATAG TGTA                 TTATAATAATGGAGG  44 56
      FN0774 1430597 .. 1430623 +  -3.1   -5.1764   AAAAATAAGCTAAAA         TGATGGGAT TGTTATTAT ATCCCATTA         TTTTTATGTTATGTA  68 44
      FN0775 1431994 .. 1432013 +  -2.2   -5.5112   TGAATTTTTTAAAAT            TTAAGTAT AATT ATACTAAA             TTTTTTATTGATAAA  69 22
      FN0776 1433370 .. 1433389 +  -6.5  -2.73474   AGTTTTTGACAGATA            GCTTTTC CTCTAT GAAAAGC             ATTATCATTATGAGC  57 328
      FN0783 1440441 .. 1440451 +  -2.6  -3.12351   TAATAGCAGCTAATA                 TTAT AAA ATAA                 TTACATGTGGAGGAA  42 15
      FN0784 NONE
      FN0785 1442560 .. 1442597 + -12.1   -5.1675   ACAATTACAAATGAA   CTGCACCCATAATCTTG GACA CAAGATTGGAGGTGCAG    TTTTTTCATGAGTAA 100 124
      FN0786 NONE
      FN0787 1444257 .. 1444273 +  -2.3  -4.89393   TTAAAGGAGTTAGAG              TTGTTTC TGG GAAAAAA              TTTTTATAAAATTTA  62 314
        hutH NONE
      FN0792 1450441 .. 1450479 +  -9.9  -5.98675   TGATTTTAAAAATTA   GAGAATTTTTTTGAG AACTAAAAA CTCAAAAAAGTTCTC   TTTTTTCTTTTTATA 100 42
      FN0793 1451878 .. 1451905 +  -7.8  -4.05067   ATATATAATAATAGG        TAAGGGGCAG TTGAATTT CTGTCCCTTA         TATTTTTATAGAATA  77 52
      FN0795 NONE
      FN0796 1455839 .. 1455855 +  -5.9   -4.0014   GTTAGCAAATTGACT              GAATTTG CAG CGAATTC              TTGATTTTTTATCGT  65 161
      FN0798 1457934 .. 1457968 + -13.9  -2.94721   TATTTTCCTTTTTTT    GAGCCTCAA-GTATTT TTAT AAATACATTGAGGCTC     CTTTAAATTTCTATT 100 47
      FN0808 NONE
      FN0809 NONE
      FN0810 NONE
      FN0811 1471166 .. 1471176 +  -2.6  -2.79796   CTTGAAATATTAAAA                 TAAA TAA TTTA                 TATAATAAACTAAAA  40 23
      FN0812 1471537 .. 1471551 +  -5.8  -3.36769   AATTTTTTATCAACA               CTATTT AAG AAATAG               GTTATTTTTTAAAGT  57 105
      FN0814 1474438 .. 1474451 +  -2.5  -2.76046   CCAATGGGATTAATT               TTTTA AAAA TAAAA                TAATATTAAAATTAA  40 20
      FN0815 NONE
      FN0816 1476528 .. 1476541 +  -3.9  -4.34267   TAAAAAATTTTAATT               TGATA ATTT TATCA                TTTTGAGTTATGTCA  58 38
      FN0817 1476806 .. 1476835 + -13.9  -4.56113   ATCTATAAGAGATAA       TTAAAATAGAGTC TTAA GACTCTATTTTAA        TTTATTTACTATATT 100 22
      FN0819 1479410 .. 1479425 +  -3.4  -4.23647   TTAAATAAAATTTTA              TATTTT TTAT AAAATA               TTTCTTGACTAATTT  56 50
      FN0820 1480867 .. 1480889 +  -2.8  -4.27617   AGAAAGTTTAAATGA           TATTTTAGGA TAA TTCTAAACTA           TTTTGATAAAATATG  53 13
      FN0821 1481878 .. 1481913 +  -8.6  -5.69473   TAAATTTTAAAAATT    TGAGGTTATATTGTAAT TTA ATT-CACTATAACCTCA    TTTTTTTATGCTATA 100 38
      FN0822 NONE
      FN0823 1484288 .. 1484298 +  -2.6   -4.8622   AGAATATAATAAGTT                 TAAA GAT TTTA                 TTTTTAATTGAAAGA  59 4
      FN0824 NONE
      FN0825 1486567 .. 1486579 +  -2.7  -4.27443   TAATATTAATTGTTT                TAGGT TTA ATCTA                TTATTTTACTCATAG  53 96
      FN0826 NONE
      FN0827 NONE
      FN0828 1489881 .. 1489897 +  -2.3  -5.48063   TCTCCATTTCTTATT              AAATATG GTT CATATTC              TTTTTTCTCTTGACT  70 341
      FN0830 1492013 .. 1492042 +  -8.9  -4.24002   TAATGGAAAAAATGA       GC-CTATAATAATT GAT AATTATTATAGAGC       TTTTAAAATTTAAAA  84 76
      FN0832 1494932 .. 1494947 +  -3.3   -5.9218   TATAAAAAATAAAAA              TCCTA TTAATT TAGGA               TTTTTTTATTGTATA  80 48
      FN0833 NONE
      FN0834 1498302 .. 1498315 +  -5.3  -3.30338   TTAGGAAAAATGATG               GCAAT ACAA ATTGC                TTGTGGAGAACTTGT  57 179
      FN0835 1498939 .. 1498949 +  -2.6  -2.72477   AATTGATTGGAGGTT                 TTTA TGT TAAA                 TCATATAGTTATGTG  39 39
      FN0836 NONE
      FN0837 1500335 .. 1500366 +  -2.7  -4.57482   AGTTTTAGTCCGATA      TATTATTTTTTATA AAAAC TAT-AAAAATAATA      TTTATTTATAACTAC  57 109
      FN0838 1501458 .. 1501495 +  -9.9  -5.47821   TTTTTTGAGTATGAA   CTGCACCCAAAATCTTG GACA CAAGATTGGAGGTGCAG    TTTTTTTGAGTAAAT 100 195
      FN0840 NONE
      FN0841 1503250 .. 1503260 +  -2.6  -5.01535   TTATACCAATTTTAG                 TAAT CTT ATTA                 TTTTTATAATTATCA  62 411
      FN0844 1503812 .. 1503824 +  -3.5  -3.61922   TTACTTTTCTCAGTA                TTTTT CAA AAAAA                TTTGAAATAGATGTT  49 3
      FN0845 NONE
      FN0846 1505305 .. 1505341 +  -4.5  -4.57057   AAATTAAAATATAGA    GGGAGTTATTGTAAATA AAT TAAAGACAATAATTCCC    TTATTTTTATGATAT  66 34
      FN0847 NONE
      FN0848 1507877 .. 1507887 +    -4  -2.54732   ATAGATAGCAAAATA                 TGTA TAT TACA                 GTTAATAAATTTAAA  44 79
      FN0849 NONE
      FN0850 NONE
      FN0851 NONE
      FN0852 1511387 .. 1511398 +    -3  -3.64915   TTGATTAAAACCAAT                GTAT GAAC ATAC                 TTGTCCTTTATGGAG  49 449
      FN0883 1544992 .. 1545002 +  -2.6  -4.63479   AGGAGATTTTTCCTT                 TAAA AAT TTTA                 TTTTACTTTCTGCTG  60 332
      FN0886 1548000 .. 1548012 +  -3.5  -5.96521   AATTCTAATATAGCT                TAAAT TAA ATTTA                TTTTTTTTAATTCAT  80 135
      FN0892 NONE
      FN0893 1554378 .. 1554400 +  -9.4  -4.85599   AATAATGCTAGTTTA           CAAATTTAAA ATT TTTAAATTTG           TTTTTATGAGGTAAA  95 17
      FN0894 1554957 .. 1554972 +  -7.6  -3.64773   TTTGGATTATAAAAA              GTACTC GTTT GAGTAC               CTTTTTGTATTAAAA  72 29
      FN0897 NONE
      FN0898 1558593 .. 1558603 +  -2.6  -3.61468   TTATATATAAGGAGT                 TTTT ATG AAAA                 TTGCTTTGGTTACAG  45 31
      FN0899 NONE
      FN0900 NONE
      FN0901 NONE
      FN0902 NONE
      FN0903 NONE
      FN0904 1563831 .. 1563864 +  -5.4  -6.17268   TATAAAAATAAAAAT     GGTGCTAATAGAAA TTTTAT TTTCTATCAACACC      TTTTTTTTATTCTGC 100 36
      FN0917 1573683 .. 1573693 +    -4  -5.36965   ATTGAAACAGAAGTA                 TTTC TTG GAAA                 TTTTTTCTAATATTA  72 5
      FN0924 1580019 .. 1580056 + -11.5  -2.91144   CCAACAAAATTATGC   CTGATT-GGTGAGGAC AACGAAA GTCCTCGCCTAATCAG   TAATTTGCAAGATGA  88 22
      FN0925 NONE
      FN0926 1581742 .. 1581769 +   -10  -5.30686   AATAAGAAAATAAAT        TGGTGTTGATAA AAAT TTCTCAACACCA         TTTTTTATAAATATT 100 36
      FN0932 NONE
      FN0933 NONE
      FN0934 1588024 .. 1588034 +  -2.6  -3.41689   TTATTTTGGGATTCA                 TTTT TAT AAAA                 TTCATATCTATTTTC  45 396
      FN0942 NONE
      FN0943 1597552 .. 1597580 + -13.5  -4.17556   TATTTATGGATAAAA        TAAAAAAAGTTAG TAA CTAACTTTTTTTA        TTTCTTAGGCATATG 100 23
      FN0946 1600470 .. 1600495 +  -5.6  -5.67283   CTTAGTTAAAAAAGA         TAGATGATAT TTTAAC ATATCGTCTA          TTTTTTATTTAAATT  86 32
      FN0947 1601425 .. 1601459 + -10.1   -5.4433   GTACATTATAAAAAA     CTGTTGCAATTTACC ATTAA GGTATTTTGCAACAG     TTTTTGTTTATATAT 100 41
      FN0979 NONE
      FN0980 1632887 .. 1632916 +  -7.9  -5.35222   ATAAAATATAAAAAA       CTGCACCAAAATT GGAA AATTAAGGTGCAG        TTTTTTATAAATTTT 100 37
      FN0991 NONE
      FN0992 NONE
      FN0993 1649345 .. 1649355 +  -2.6   -3.2121   GTAGCAGGAATGAAA                 TTTA TAT TAAA                 ATTTATTATGCTAGT  42 102
      FN0994 NONE
      FN0995 1650730 .. 1650756 + -15.4  -3.12717   ACAAGTAAATTTAAC         TAAAAAGGAGCT TAA AGCTCCTTTTTA         TATATCTTAATAACT 100 23
      FN0998 NONE
      FN0999 1654955 .. 1654976 +  -8.1  -6.14618   TTTAAAAATAGAAAA           CACTTAGAA AAAT TTCTAGGTG            TTTTTTTATTTTATG 100 43
      FN1000 NONE
      FN1001 NONE
      FN1002 1658345 .. 1658361 +  -8.1  -3.33969   AAATGAAAAAATTAT              TATTGCT AAC AGCAATA              TTGTCAAGTGGGTTA  74 134
      FN1003 NONE
      FN1004 1660356 .. 1660368 +  -3.5  -2.57344   TGAATACATTGAAAA                TTATT CTA AATAA                ATTATAAAAAACATA  42 13
      FN1005 1661046 .. 1661075 +  -9.4  -2.87672   ACTAAAATTTTAAGA       GAGCTGTTACAA TTTTAT TTGCAACAGCTC        TAACTTTTTAATCTA  76 36
      FN1007 1662560 .. 1662602 +  -2.3  -5.51046   TGAATAATTTAAAAA GAGTTATTATAAACATT CACTATAAA AAAATTTATAATAACTC TTTTTTATATATTTC  69 43
      FN1016 NONE
      FN1017 1672232 .. 1672242 +  -2.6  -5.26247   AGAAATGATAAGAAA                 TTTT TAA AAAA                 TTTTATTTATTTTAC  64 33
      FN1021 NONE
      FN1022 1677951 .. 1677977 + -11.2  -3.53031   CCTTCTAAAGCACTA         TGAAAATAAAAT ATA ATTTTATTTTCA         TTAATTTCAAATCCA  93 415
      FN1034 NONE
      FN1035 NONE
      FN1036 NONE
      FN1037 1690016 .. 1690026 +  -2.6  -2.91582   CAAAATCTTATAAAA                 TTTT TTG AAAA                 TATATAACTAAAATA  40 8
      FN1038 1691130 .. 1691150 +  -2.6  -2.80443   TTAAAAAAATAATTA            ACATAAGA TGATT TCTTATGA            TATAGTAAAATATAA  40 29
      FN1039 NONE
      FN1040 1692191 .. 1692202 +    -3  -3.00476   TGCAATTTATTTAGT                TATC ATTA GATA                 TGTGTAATTGGAGAT  41 7
      FN1041 NONE
      FN1042 1694350 .. 1694367 +  -4.1   -4.7373   AAAGACTTTTTTATG             CCTCAGA TATT TCTGATG              TTTTTGGTGCAATGG  64 86
      FN1043 1694526 .. 1694554 +    -9  -4.19238   AATAAAGAAAATTTA        GGACTATTGCAA AAAAA TTACAATAGTCC        TTTTAAAATTAAGAC  82 41
      FN1046 NONE
      FN1047 NONE
      FN1048 1699141 .. 1699154 +  -2.5  -3.53343   TGGTGAGTGATGATT               TTAAA ATGT TTTAA                TTTAAGAGAGGAGTT  45 12
      FN1049 NONE
      FN1050 NONE
      FN1051 1700628 .. 1700640 +  -3.5  -2.76815   AGATATTGAAGATTC                TTATA ATT TATAA                ATTGTTAGGGGGAAT  43 13
      FN1052 NONE
      FN1053 NONE
      FN1054 1702521 .. 1702532 +  -4.4  -2.91582   GAAAAAATAAAATAA                GTTG TTGC CAAC                 TATATAGATAAAGTA  49 434
      FN1056 NONE
      FN1057 1704883 .. 1704912 +  -5.3  -2.87051   GAACAAGAAATTCAT       TTATTTTTAAAAT ATTT AATTTAAAAATAA        GTTTAATACTAAAAA  54 2
      FN1058 1705730 .. 1705751 +  -3.9  -3.19117   AAATCTGTTTTATAT           TTTTAGTAT TTAC ATATTAAAA            TATTAGTAGTATAAT  48 46
      FN1059 1707104 .. 1707119 +  -5.4  -4.67038   TTATAAAAAACAAAA              GAGAGT TTAT GCTCTC               TTTTACTTTTGAAAA  71 49
      FN1063 1710637 .. 1710649 +  -3.5  -3.34398   TCAAACTGTATTAGA                TTATT TAA AATAA                TATTTAAGGAGGAAA  47 13
      FN1064 1711437 .. 1711447 +  -2.6  -4.29829   GAAAATAATATGCCA                 TTAA CAT TTAA                 TTTATTGATACTTAT  53 33
      FN1065 1711885 .. 1711925 +    -8  -5.56673   AAATATAAAAAATTT TAATAAAAAACTCTCATTT ATTA AAGTGGGAGTTT-TTATTA  TTTTTTATTATAAAT 100 33
      FN1066 NONE
      FN1067 NONE
      FN1068 1714819 .. 1714829 +  -2.6  -2.90322   AAAAAATCTTGTAAA                 TAAT ATA ATTA                 ATTGTTATAATGCAC  40 27
      FN1069 NONE
      FN1070 NONE
      FN1071 NONE
      FN1072 NONE
      FN1073 NONE
      FN1074 1722079 .. 1722109 +  -9.3  -5.22312   ATTAAGATATTTAAA       GAATTTTTTTGAG AGAAA CTTAAAAAAATTC       TTTTTTCATATCACT 100 36
      FN1075 NONE
      FN1076 1723837 .. 1723851 +  -4.4  -4.08945   AAGTAATCAAATAAA               TTAAAT TTT ATTTAA               TTTTAAAAACATCAT  59 125
      FN1078 1724866 .. 1724886 +  -9.1  -5.48163   TAATTAAATTTTAAA            GGTAAGGAA AAA TTCTTTACC            TTTTTTACTTTATTT 100 53
      FN1079 1725570 .. 1725602 + -11.6  -5.33405   AATAATAATTTTTAA      GGATTTAAGATTTC TAAAT GAAATTTTAAATCC      TTTTTATTTGATAAA 100 58
      FN1080 1727370 .. 1727412 + -20.3  -5.26119   TAAATCAAGCATAAA TATAGAAGGCTGTTGTAAG ATAAG TTTACAACAGCCTTCTATA TTTTATTTTTCAGAA 100 27
      FN1082 NONE
      FN1083 1728740 .. 1728756 +  -8.1  -3.49232   GGTAAAATAAATTAT              GTTAAGT GTT ACTTAAC              TATTGTGTTTAAAAA  75 66
      FN1084 1729067 .. 1729081 +  -2.9   -4.2757   AGAATAATTAAGGAG               GTTTT ATATG AAAAC               TTATGTTTTTTTAGC  53 34
      FN1085 1729650 .. 1729669 +  -7.9  -5.26316   ATAGTTAAGATAAAA            GCATCCA AAAATA TGGATGC             TTTTTTATAAAATAA  93 53
      FN1086 NONE
      FN1087 1731685 .. 1731723 + -12.1  -3.32343   AGAATAATAGTTATA   TAAAAGGTTGAATCTTT TAATT AAGGATTCAATCTTTTA   TTATAGAAATCTGCA  95 34
      FN1088 NONE
      FN1089 NONE
      FN1090 1735976 .. 1735987 +    -3  -2.52464   TATTAATGAAGAATT                GAAA ATTA TTTC                 TGGATTAAAAAACAA  39 191
      FN1091 NONE
      FN1092 NONE
      FN1093 1738781 .. 1738799 +  -8.9  -5.10933   GAAGATGAAATTAAA             TAGGGAG ATGAA CTCCCTA             TTTTCTTTTAAATAC 100 23
      FN1095 NONE
      FN1096 NONE
      FN1097 NONE
      FN1098 NONE
      FN1099 NONE
      FN1100 1744654 .. 1744701 +  -8.7  -5.28315   TGTTTTTCTATTTTT TGTGAGTATAATCACATTTTT CTTAAA AATTATGTGACTATACTCACA TTTTTTAAATTTTAT 100 96
      FN1101 NONE
      FN1102 1746642 .. 1746668 +   -14  -5.88565   TTTAATTCAATGAAA         GGATTAAAGTTT TAA AAACTTTAATCC         TTTTTTTATTATAAA 100 36
      FN1103 NONE
      FN1104 NONE
      FN1105 NONE
      FN1106 1752041 .. 1752056 +  -6.2  -3.06991   GCATTCAAGGAATTA              CTTGAT AAAT ATCAAG               ATTTTGAAACTAATC  59 133
      FN1107 NONE
      FN1108 1753039 .. 1753074 +  -9.2  -4.60302   TGACTAATTTAAATT    GAGGTTATAGTAAATT TAAT AATCTACTACAACCTC     TTATTTTATTTATAT  93 126
      FN1114 1758826 .. 1758843 +  -2.8  -3.17194   TATTATTATGAAACT             GATTTT AATGGC AAAATC              TTAACTTAGAGAGGT  42 105
      FN1115 NONE
      FN1116 NONE
      FN1117 NONE
      FN1118 NONE
      FN1119 1761327 .. 1761342 +  -3.3  -6.28967   AATAATAAATAAAAA              TCCTA TTAGTT TAGGA               TTTTTTTTATTTATA  85 39
      FN1120 1763171 .. 1763204 +   -12  -5.87996   GATTAATTTAAAAAA     TTCTCATAGCCTTA TTAATT TAAGGTTATGAGAA      TTTTTTTATTGATTA 100 35
      FN1123 1768103 .. 1768134 +  -8.2  -5.70522   ATAATGATAAAAAAA      TAACCTTTAACTAA AAAT TTAGTCAGAGGTTA       TTTTTTATTGTTATT 100 37
      FN1129 NONE
      FN1130 NONE
      FN1131 NONE
      FN1132 1780318 .. 1780351 + -10.5  -4.03183   TATATAGATTAAAAA     TGAGAGTCATTGTAA AATT TTGCAATAACTCTCA      TTATATTTTATAAAT  95 29
      FN1134 NONE
      FN1135 1783142 .. 1783163 +  -8.8    -5.252   CAGTATAAAATCTAA           GGACTGTT CTATAC AACAGTCC            TTTTTTGTAAAAATA 100 48
      FN1136 NONE
      FN1137 1785504 .. 1785523 +  -3.7  -3.14211   TAAAATTTTTAAATA            TATCAAT AGTAAA ATTGATA             TTAATACAAAAAAAT  48 52
      FN1138 1786106 .. 1786133 +  -2.7  -5.80003   CAAGAAGAAATAAAA        CCGATTTAGAA GTAAAA TTCTTTATCGG         TTTTTTGTTTATTCC  73 91
      FN1139 NONE
      FN1140 1790534 .. 1790574 +  -9.3  -5.02715   GGGGTAAAAAAATAA GTGGCTGTTACAAAATTA ATAAAC TAAT-TTGCAACAGCCAC  TTTTTACTTTAATCT 100 26
      FN1142 NONE
      FN1143 1793515 .. 1793525 +  -5.4  -3.78934   TGTGGTATTTCTTTT                 GCAT TTA ATGC                 TTCTTCTGGAACAAC  61 115
      FN1148 1799336 .. 1799361 +  -7.7  -4.71776   TTAATATACAAAAAA         TAAGGCTAC TATGAGCT GTAGCCTTA          TTTTATTAAATATTA  83 37
      FN1152 NONE
      FN1153 1808348 .. 1808368 +  -4.1  -3.36273   TTTGGTTCAAAGAAA            TTTAATACT GAA AGTTTTAAA            TTGATGTTAAAAAGA  49 77
      FN1154 1809565 .. 1809578 +  -2.4  -4.97461   AGAAGAAAATTAAAA               TAGG TGGAAT CCTA                TTTTTGCTATTTGTT  61 28
      FN1155 NONE
      FN1156 NONE
      FN1157 NONE
      FN1158 NONE
        glpX 1815927 .. 1815950 +  -9.6  -3.70051   ATATAAAAGATTTAA          GGCTGTTACA TATT TGCAACAGCC           TATTTTAAAATATTT  84 41
      FN1160 NONE
      FN1161 1820146 .. 1820184 + -12.8  -5.06585   AATTAAAATAATTTA   GAGAATTTTTTTAAGAAT AAA ACTCTTAAAAAGATTCTC   TTTTTATATGATTTA 100 58
      FN1162 NONE
      FN1163 NONE
      FN1164 1822892 .. 1822910 +  -2.5  -4.94811   ATATAAAAATACATT             TTTTCTA AAATA TGGAAAA             TTTATTTATTTTTAA  62 76
      FN1165 1824089 .. 1824109 +  -9.8  -5.42259   TATAGTAATCTTAAA            GGAGATTG TACAT CAATCTCC            TTTTTTTAAAAATGG 100 51
      FN1166 NONE
        mglC 1826726 .. 1826751 +  -9.1  -4.38876   TGAATAAATTTTTAA         GGGATTGCTAA TATT TTAACAATCCC          TTTCTATATTTTTAA  86 54
      FN1173 NONE
      FN1174 1835933 .. 1835943 +    -4  -4.58644   GGAAAAAGGAAATTA                 CATT GGA AATG                 TTTTAATTATTGCTT  62 166
      FN1186 NONE
      FN1187 NONE
      FN1188 1851448 .. 1851459 +    -3  -2.67171   AAAAATATATTAAAA                CAAA CTTA TTTG                 ATGTTTAATAAAGTA  39 56
      FN1189 NONE
      FN1190 NONE
      FN1191 NONE
      FN1192 1855126 .. 1855150 + -10.8  -4.52047   TAGTAATTTAGAAAA          GCCTTTCATC TTTTT GGTGAAAGGC          TTTTGTGATATAATA 100 60
      FN1193 NONE
      FN1194 1856172 .. 1856190 +  -3.1  -5.51402   GGCTTAAAATAATTT             TGAGTGA CTCTT TCTCTCA             TTTTTTTACATATCT  73 469
      FN1199 1860561 .. 1860577 +  -4.5  -3.41229   AGTCCAAAATCATCA              GTAAATT GAT AATTTGC              TTCTCCTCCCACTCT  53 333
      FN1219 1879297 .. 1879307 +  -2.6  -4.52143   ATTTTATGTACTTGT                 TTAA AAT TTAA                 TTTATTATATTTCAA  55 161
      FN1220 1880362 .. 1880389 + -10.8  -5.22258   TTATAAAAGTTTTAA        GAAGTTGTTATA AATT TATAGCAACTTC         TTTTATTTTCATTTG 100 35
      FN1221 1881455 .. 1881471 +  -2.3  -4.70319   AATAAGAATAGAGAG              TAAAAGT GGC ACTTTCA              TTTTCATTTTGATGA  56 130
      FN1233 1890159 .. 1890173 +  -7.2  -3.29558   ATATTAAATTCTTGG               CTTCAA CTT TTGAAG               TGTTAATTAATATTG  65 113
      FN1234 NONE
      FN1235 1892499 .. 1892541 + -11.7  -2.97903   TTTAAAGGAAATATA TAAAAGGATTAACTTTTGT AACAA ATAGGAGTTAATCCTTTTA ATTTCCCTTTTATCT  90 36
      FN1251 NONE
      FN1252 1910222 .. 1910241 +  -7.9   -5.4505   ATTAAAAATAAAAAA            CCTCTCT AAATTA AGAGAGG             TTTTTTATTGAAAAA 100 53
      FN1259 1915933 .. 1915951 +  -3.2  -3.62572   TTAAAGGTTATTTAG             TTTTTCAT TTT AAGAAAAA             TTTAAAATAGTAGTG  49 142
      FN1262 1919751 .. 1919779 +  -7.5  -5.95539   ATATTAAAGAAAAAA        TCCAAGCTATTCA CTT TTAACAGCTTGGA        TTTTTTTATTTAAAG 100 34
      FN1264 1921345 .. 1921355 +  -2.6  -4.62872   CTAATTAATATTAGA                 TTAT TAG ATAA                 TTTTTAAAAGTTAAT  57 102
      FN1265 1922441 .. 1922452 +  -4.4  -5.08011   ATTCCATCTGTTAAT                TGGA TTTC TCCA                 TTTTTTCCAGGTTTT  73 387
      FN1272 1929392 .. 1929409 +  -4.3  -3.30854   ATTTATAAAAAAAAG             TATAAAA AAAA TTTTATA              TTAATATAAATTGTT  53 4
      FN1273 NONE
      FN1274 NONE
      FN1275 NONE
      FN1276 1935350 .. 1935376 + -10.2  -4.88288   ATTTAAAAAGTAAAA         GCTGTTGCAGTT TTG ATTTGCAACAGC         TTTTCTCTTATTTTA 100 35
      FN1280 NONE
      FN1281 1941311 .. 1941331 +  -8.3  -4.74504   TCATTAAACAAAAAA            GCAACTCCA TTT TAGAGTTGC            TTTTTAAATTAAAAT  88 34
      FN1288 1944881 .. 1944893 +  -2.7  -3.73859   CTATTTTTTTATCTT                GTTTT GTT AAAGC                TTCTATATTATCATA  49 16
      FN1300 NONE
      FN1301 NONE
      FN1302 1959741 .. 1959788 +   -14  -2.95483   AAGATAAATAATACT TA-AAATAAAAAATGCTTCCCAA ATT TTGGAAAGCATTTTTTATTTATA TAATATTTTAGATAT 100 39
      FN1305 1961699 .. 1961728 + -12.5  -5.85011   AATTGTTATATTAAA       GATTAAGAAATAA AATT TTATTTCTTAATC        TTTTTTTAATTTTTC 100 44
      FN1306 NONE
      FN1307 1964166 .. 1964198 +  -5.1  -3.59262   GCTTTAATTATTTTA      TTTTTTATAAGAAAT AAG ATTTCAGATAAAAAA      TTTGCCAATATAAAA  56 75
      FN1308 1964916 .. 1964940 +  -8.1  -3.49611   TTATTAATTTTTAAA          TTATAATTCTT GAC AAGAATTGTAA          ATTTTATTATAATTA  75 20
      FN1309 1965203 .. 1965232 + -10.1  -3.86307   TAATAAATAAAAATA       AGGCTACTTAGAA AATT TTCTAGGTAGCCA        ATTTTTTATTGAGGA  93 38
      FN1313 1968630 .. 1968654 +  -8.7   -5.1764   TAAATTAAAAAAAAA          CTGTTACAAAA TTT TTTAGTAACAG          TTTTTATATTATCTA  95 38
      FN1339 1993678 .. 1993697 +  -6.6  -4.10453   CATTTTTCTAATTTT            TCTATAAA TAAT TTTATAGA             TTTTAAACCAATTTC  72 413
      FN1344 1998221 .. 1998231 +  -2.6  -4.19024   TTAATTTTTTTACTT                 TATA TAC TATA                 TTTCTCTATCCTTTC  51 152
      FN1356 2008285 .. 2008305 +  -4.7  -4.62085   GATGTATTGTTTTTT            TAGATGTGG ATT CCACAGTTA            TTATTTTTTAAGGAT  68 90
      FN1357 2009535 .. 2009553 +  -4.6  -4.77165   AACTATTGAAAAAAC             TAAGAGTT TAA AACTCTAA             TTTTGTTATGCCAAA  68 56
      FN1358 2010612 .. 2010642 +  -5.7  -5.43414   AAATAAATTAATAAA       TGTAGTAAAAA TTCTTTTCT TTTTTACTACA       TTTTTTATATATAAT  81 35
      FN1359 NONE
      FN1360 NONE
      FN1361 NONE
      FN1362 NONE
      FN1363 2015416 .. 2015463 + -14.6   -5.3104   TTATTTCCAAAGAAA AAAGCTATCATAAATTAATGAT AAAA ATCATCAATTTATGATAGCTTC TTTTATTTTTACTCA 100 48
      FN1375 2023945 .. 2023972 + -10.8  -3.54408   ATAATAAAATTAATA        TTACAGCTAG-GA TAT TCTCTAGCTGTAA        TTCATTTAAATAGAA  91 50
      FN1376 NONE
      FN1377 NONE
      FN1378 NONE
      FN1379 NONE
      FN1380 2028949 .. 2028976 +    -7  -4.62471   AATAGAAATCTAAAA        GAGCTACTTCAT TTTA ATGTTGTAGCTC         TTTTTACAGATTAAA  79 36
      FN1382 2034510 .. 2034534 +  -7.2  -5.21709   TAAACAACACAAAAA          GCCAAATACA TTATC TGTACTTGGC          TTTTTTAATCTCACA  87 38
      FN1391 2049238 .. 2049267 + -15.3  -4.31164   ACCCTTTTAACAAAA       TAGGCTATTACAA TTAA TTGTAATAGCCTA        TTTATATTCTATACA 100 70
      FN1396 NONE
      FN1397 NONE
      FN1398 2054399 .. 2054424 + -10.6   -5.4505   TCTTAATTTTTTAAA         TAGCAAGAGA ATAAAA TCTCTTGCTA          TTTTTTATTAACGAA 100 64
      FN1399 NONE
      FN1400 2058549 .. 2058587 + -12.9  -4.86731   AATTAATTACATTGA   TTAGCTATTATAAATGA ATACA TTATTTATAATAGCTAA   TTTTATTTAAAAAAA 100 39
      FN1401 2060507 .. 2060542 + -13.6  -5.04597   GAATAAATAGTTCAA    TGTGATGCAAGATTAGC TTG GCTA-TTTTGCATCACA    TTTTTCTGTATAAAT 100 46
      FN1402 NONE
      FN1403 NONE
      FN1404 NONE
      FN1405 2064983 .. 2064993 +  -2.6  -2.52464   ATTTTGAAGAAGAAA                 TAAA AAA TTTA                 TAAATTAAAAAAAGG  39 12
        hutH NONE
      FN1407 2067432 .. 2067444 +  -4.9  -4.78107   CTGATAGCTTCTCAC                TAGAT CAA ATCTA                TTTTTAATAATAGTA  70 6
      FN1408 2069070 .. 2069102 +  -5.1  -2.89191   ATTGAGTCATTTAGA      TTAATTATATTTTCT AAA AGATAATGTAGTTAA      TGTATAAAAATCTAA  51 91
      FN1409 2069965 .. 2069978 +  -3.1  -3.29043   ATTAGGTATAGCATA               CACAG TATA TTGTG                TTATAGAAAAAGGTT  46 98
      FN1410 2070670 .. 2070702 + -10.8  -4.81523   TTAACTTACTAATAA      GGATTGACTTTTGT AAGAA GCAAAAGTTAATCC      TTTTAATTTTTGCTT 100 130
      FN1411 2072081 .. 2072135 + -10.5  -3.85724   CAAATCTAAAATAAA TTAATTAAGAAAGGTGTTACAAA CAAATGAAT TTTGTAACACCTTTTTTAGGTAA TTTAAGTTAATTTTT  95 22
      FN1416 NONE
      FN1417 2079100 .. 2079138 + -10.6   -3.1505   TTTTAACCACATATA   TTAATATGTGGAACTAAT TTA AATAATTCCACATATTAA   TTAGTACAAAATAAT  87 45
      FN1419 2081916 .. 2081968 +  -6.7  -2.64572   ATTTGTCTTAATTCC T-TACTTGTTTAG-GGTTGTTGTAA ACTCA TTACAGCAACCACTTGACAAGTACA TAAATTAATTCTTTA  60 49
      FN1420 2083380 .. 2083395 +  -3.4  -3.48395   GAAAAAAAATAAAAT              TTATAT TATA ATATAA               TTATATAAAAGAAAT  49 29
      FN1421 2087037 .. 2087080 +  -9.8  -5.73978   TTCCTAACATAAAAA TAGAGGAAAGGCTTAGTTAGA AAT TC-AACTTTGCCTTTCCTTTA TTTTTTATTTATAAT 100 45
      FN1425 2092631 .. 2092650 +  -7.9  -3.35275   TAAAAAACAAAAAAA            GAGGAGA AAAATA TCTCCTC             TAATTTTCTTATTTA  70 366
      FN1427 2096810 .. 2096820 +    -4  -2.89569   TAATTTCTTTTGAAT                 GTAA ACT TTAC                 TGATTAATTTAAAAA  45 12
      FN1435 NONE
      FN1436 2105921 .. 2105935 +  -8.6  -5.52096   TAGAAAATTAAAAAA               CCACTT ATA AAGTGG               TTTTTTCTTCGATTT 100 43
      FN1438 NONE
      FN1439 2107350 .. 2107362 +    -2  -4.51363   TTTAAGAAATCTGGC                TAGT AACGA ACTA                TTTTCATATTTAATA  54 70
      FN1440 NONE
      FN1441 2110260 .. 2110292 +  -6.4  -4.81523   TTAACTTACTAATAA      GGATTGATTTCTGT AAGAA GCAGGAGTTAATCC      TTTTAATTTTTCCTT  78 102
      FN1444 2113328 .. 2113343 +  -3.3  -2.82015   AATAAAGACATCTGA              CATAC TTTCAT GTATG               TATAATGACTATACA  43 90
      FN1445 2116141 .. 2116178 +  -9.9  -5.28176   GAATTGAACTATGAG   CTGCACCCAAAATCTTG GACA CAAGATTGGAGGTGCAG    TTTTTTGTGAGTAAA 100 153
      FN1446 NONE
      FN1447 2117680 .. 2117693 +  -2.3  -3.44222   AATACAATCCCAATT               GGTGA ATTA TCTCC                TTCATTCATCATTTC  44 303
      FN1460 2142193 .. 2142203 +  -2.6  -3.99481   CTATTGCAATAGCTG                 TATT TGA AATA                 TTATGTTTTCCTAAC  51 476
      FN1463 2145989 .. 2146038 + -15.9  -5.51165   GAGGGGTATAATAAT AAAGAACTGCACCTCCAATCTTG TGTC CAAGATTTGGGGTGCAGTTCTAA TTTTTTTAAAATTTT 100 30
      FN1465 NONE
      FN1466 NONE
      FN1467 2150002 .. 2150012 +    -4  -5.00027   AATTAGATTAGCTTT                 TTCA AAA TGAA                 TTTTATCTTTTTCAT  68 126
      FN1470 NONE
      FN1471 NONE
      FN1472 NONE
      FN1473 NONE
      FN1474 NONE
      FN1475 2158783 .. 2158793 +  -2.6  -3.33696   GAACTTCATAAAAAA                 TTTT TAA AAAA                 TTAATTAGAGAGGAA  44 11
      FN1476 NONE
      FN1477 2160353 .. 2160394 +  -3.1  -5.30189   TTATTGCTTTAAAAA TATAGCCTCCTACGATATT TAAT ATTATCATAGAAGACTATA  TTTTTTAATATTCTC  70 21
      FN1494 NONE
      FN1493 NONE
      FN1492 NONE
      FN1491 NONE
      FN1490 NONE
      FN1489 NONE
      FN1488 NONE
      FN1487 2169556 .. 2169577 -  -5.9    -2.924   GAATTTCTTAGAAAT           TCTTAGCAA TTTA TTGCTTAGA            GTTTTTTAGATGCGA  58 97
      FN1486 NONE
      FN1485 NONE
      FN1484 NONE
      FN1483 NONE
      FN1482 NONE
      FN1481 NONE
      FN1480 NONE
      FN1479 NONE
      FN1478 2160353 .. 2160394 -  -9.7  -4.57569   TTATTGCTTTAAAAA TATAGCCTCCTACGATATT TAAT ATTATCATAGAAGACTATA  TTTTTTAATATTCTC  93 49
      FN1469 NONE
      FN1468 2149527 .. 2149543 -  -5.9  -3.41798   CTTGAAAAGAATAGA              TTGCCTA TAA TAGACAA              ATTTATTCAAGAAGA  60 364
      FN1464 2145992 .. 2146035 - -19.8  -4.51812   GGGTATAATAATAAA GAACTGCACCTCCAATCTTG TGTC CAAGATTTGGGGTGCAGTTC TAATTTTTTTAAAAT 100 34
      FN1462 2143638 .. 2143648 -  -2.6  -3.37466   ATTCTATACATAATA                 TTTT TTT AAAA                 TTTGTAGCAATAATA  44 3
      FN1461 2141445 .. 2141455 -    -4  -4.13561   TTCTGCTAAAAAATA                 TAAC ATT GTTA                 ACCCTTCCCCTTACT  56 263
      FN1459 NONE
      FN1458 NONE
      FN1457 NONE
      FN1456 NONE
      FN1455 NONE
      FN1454 NONE
      FN1453 NONE
      FN1452 2132831 .. 2132841 -  -5.4  -5.03314   TTTAGGCCTAAAAAA                 GTTC CCC GAAC                 CATTTAAAGAAACTT  75 7
      FN1451 2131684 .. 2131704 - -11.3  -5.39721   TTATTACAGAAAAAA            GGATTGATT AAA AATCAATCC            TTAATAACTAATATT 100 39
      FN1450 2130046 .. 2130066 -  -9.1  -5.09685   TAATATATACAAAAA            GGATTGACT AAA AATCAATCC            TTTTTGAAATATAAA 100 53
      FN1449 2118624 .. 2118646 -   -10  -5.50774   TATAACAAATAAAAA           GAAGATTGAA AAT TTCAACCTTC           TTTTGGGAAATAATA 100 81
      FN1448 2117355 .. 2117387 -   -10  -4.81523   AAGGAAAAATTAAAA      GGATTAACTCCTGC TTCTT ACAGAAGTCAATCC      TTATTAGTAAGTTAA 100 131
      FN1443 NONE
      FN1442 2109843 .. 2109854 -  -4.4  -3.21099   TTCCTCCATTAGCAA                TAGC TTTT GCTA                 TGACATTATTTAAAA  52 416
      FN1437 2105921 .. 2105935 -  -8.6  -5.50313   TAGAAAATTAAAAAA               CCACTT ATA AAGTGG               TTTTTTCTTCGATTT 100 70
      FN1434 NONE
      FN1433 2101774 .. 2101793 -  -2.8   -5.5112   TGTATCAATAAAAAA            GACAGTTT ATTT AGACTGCC             TTTTTATTCTTTATT  70 60
      FN1432 NONE
      FN1431 2099350 .. 2099360 -  -2.6  -2.70128   TATCAAAGAGAATAG                 TATA AAA TATA                 GAACTGTTAATAGTA  39 81
      FN1430 NONE
      FN1429 NONE
      FN1428 2096623 .. 2096637 -  -5.7  -3.80018   GGTATAGATGAAGAA               TGTGC AACAG GCACA               TCAAATGGTGCTTTA  64 338
      FN1426 2092631 .. 2092650 -  -7.9  -6.28401   TAAAAAACAAAAAAA            GAGGAGA AAAATA TCTCCTC             TAATTTTCTTATTTA 100 42
      FN1424 NONE
      FN1423 2088895 .. 2088925 -  -6.4   -5.4505   TTTTTTAATAAAAAA       GAAGATTACTAT TATAAAT ATAATAATCTTC       TAATTTTTTTATAAT  87 43
      FN1422 2087037 .. 2087080 -  -7.6   -5.0916   TTCCTAACATAAAAA TAGAGGAAAGGCTTAGTTAGA AAT TC-AACTTTGCCTTTCCTTTA TTTTTTATTTATAAT  90 40
      FN1418 2079100 .. 2079138 - -12.8  -3.05647   TTTTAACCACATATA   TTAATATGTGGAACTAAT TTA AATAATTCCACATATTAA   TTAGTACAAAATAAT  93 50
      FN1415 NONE
      FN1414 NONE
      FN1413 NONE
      FN1412 2072086 .. 2072130 - -10.4  -2.88088   CTAAAATAAATTAAT TAAGAAAGGTGTTACAAA CAAATGAAT TTTGTAACACCTTTTTTA GGTAATTTAAGTTAA  82 37
      FN1395 NONE
      FN1394 NONE
      FN1393 2049590 .. 2049603 -  -2.5  -2.75389   ATATATATAAATTTA               TTAAT AACT ATTAA                AATGGGAATCTTCTG  39 22
      FN1392 2049238 .. 2049267 - -15.3  -4.63486   ACCCTTTTAACAAAA       TAGGCTATTACAA TTAA TTGTAATAGCCTA        TTTATATTCTATACA 100 44
      FN1387 NONE
      FN1386 NONE
      FN1385 2038377 .. 2038393 -  -2.3  -3.75718   TGCAAGTAAAAGCAA              TAAAAGA AAT TCTTTTT              TATTTCCCTTAAACT  46 116
      FN1384 NONE
      FN1383 2034510 .. 2034534 -  -9.4  -5.23765   TAAACAACACAAAAA          GCCAAATACA TTATC TGTACTTGGC          TTTTTTAATCTCACA 100 36
      FN1381 2028949 .. 2028976 -    -7  -4.42081   AATAGAAATCTAAAA        GAGCTACTTCAT TTTA ATGTTGTAGCTC         TTTTTACAGATTAAA  77 43
      FN1374 NONE
      FN1373 NONE
      FN1372 NONE
      FN1371 NONE
      FN1370 NONE
      FN1369 NONE
      FN1368 NONE
      FN1367 NONE
      FN1366 NONE
      FN1365 NONE
      FN1364 2015419 .. 2015460 - -18.5  -5.63517   TTTCCAAAGAAAAAA GCTATCATAAATTAATGAT AAAA ATCATCAATTTATGATAGC  TTCTTTTATTTTTAC 100 37
      FN1355 NONE
      FN1354 NONE
      FN1353 NONE
      FN1352 NONE
      FN1351 2002996 .. 2003019 -  -6.9  -2.58252   AAACGAATTACGAAT          GTAGATTTT AGATAA AAAATCTAC           TCAGTAATGAGTTAT  60 46
      FN1350 NONE
      FN1349 NONE
      FN1348 2000497 .. 2000520 -  -6.9  -2.56908   AAGTGAATTATGAAT          GTAGATTTT AGATAA AAAATCTAC           TCAGTAACGAACTAT  59 65
      FN1347 1999687 .. 1999723 -  -8.2  -5.40474   ATGCCTCCAAAAAAA    TAGTTTCCTTCAGTAT TTATT ATACCATAGGAAACTA    TTGCTATTAATTAAT 100 36
      FN1346 NONE
      FN1345 1998024 .. 1998034 -  -2.6  -3.18681   TTTTAATTGGATCAA                 TTTT TAA AAAA                 CTATCTGATGCCTTT  43 211
      FN1343 1996551 .. 1996563 -  -2.7  -2.82635   ATTCCTATTATCATA                GCATT TTA AATAC                CTTTCTTGTATTTTT  40 8
      FN1342 1996030 .. 1996046 -  -2.3   -4.7373   TTATCCGACCAAAAA              TTATCTT CAA AAGTTAA              TTTCTCTAATTCCTT  59 160
      FN1341 1995035 .. 1995048 -  -2.5  -3.26125   ACATATAAATATAGA               TATTT TCAA AAATA                TTTTTAGAATTTTAA  42 37
      FN1340 1993392 .. 1993435 -   -12  -5.80003   TTAAGAAAGAAAAAA GGCTATCACAAATCAATGAT AAAA ATCATCAATTTGCAACAGCC CCATTTTTTATATTC 100 33
      FN1338 1991637 .. 1991661 -    -3   -2.9082   AGAGTAAAAATCAAT          TCTATTTTTA TACAC TAAAAAAAGA          GGGGCTGTTGCAAAT  40 8
      FN1337 NONE
      FN1336 1989539 .. 1989556 -  -3.4  -4.78752   ATTATAATGTAAAAA             GCAGAA AACTAA TCCTGC              TTTATTTTTGTAAAT  63 495
      FN1335 1988785 .. 1988826 - -14.1  -3.35962   TCCATAGAAAAATTA TCAATAATAAAAACGACAA GATT TTGTCGTTTCTATTGTTGA  TTGTTGTTGATAACA 100 16
      FN1334 NONE
      FN1333 1987246 .. 1987263 -  -2.1  -3.54459   TTAACTCCTCTTAAA             TTTATCA ATTA TAATAAA              TTAATTTCTTCCATA  44 16
      FN1332 1986104 .. 1986123 -    -8  -4.56597   CGGGGTTTTGAAAAA            GAGTATTT TTTC AAATACTC             TTCTGTAAATTTTAG  83 58
      FN1331 NONE
      FN1330 NONE
      FN1329 1983428 .. 1983452 -  -2.4  -4.63592   TTTCAAGAAAAACAA         TTAATCATTTT GTAT AAAATG-TTAA          TATTTTTTTATTATA  56 5
      FN1328 NONE
      FN1327 1982077 .. 1982101 -  -2.2  -5.72622   TTTATAAATAAAAAA          CTGCTGTA TTTATTTTT TACAACAG          TTTTTATTCTTTATT  73 36
      FN1326 NONE
      FN1325 NONE
      FN1324 NONE
      FN1323 NONE
      FN1322 NONE
      FN1321 NONE
      FN1320 1974315 .. 1974344 -  -7.3  -4.57533   AATAAGAGTACAAAA       GGGAATAAACTCTA AAT TCG-GTTTATTCCC       TTAGCTTTAGAATAA  79 32
      FN1319 NONE
      FN1318 NONE
      FN1317 NONE
      FN1316 NONE
      FN1315 1968844 .. 1968862 -  -7.4  -2.75708   GTTTCCTAAAAAACT             GGTGGTCT CTT ACACCACC             TTTTCACCCTTACCT  62 174
      FN1314 1968306 .. 1968324 -  -3.2   -5.9873   TTATTAGAAAAAAAA             TTACTTTT ATC AACAGTAA             AAGAATGGATAGGGC  85 291
      FN1312 NONE
      FN1311 1965982 .. 1965992 -  -2.6  -3.85567   AACTCCAAACCCAAA                 TAAT ATT ATTA                 AGTGAAATACAAGAG  49 71
      FN1310 1965204 .. 1965231 - -11.4  -4.78345   AATAAATAAAAATAA        GGCTACTTAGAA AATT TTCTAGGTAGCC         AATTTTTTATTGAGG 100 32
      FN1304 1960392 .. 1960403 -    -3  -2.90813   TATTCCTCCAAACTA                GAAT GGAA ATTC                 ATCATCAATTTCAGT  40 11
      FN1303 1959737 .. 1959790 - -12.3  -4.25053   CTATAAGATAAATAA TACTTAAAATAAAAAATGCTTCCCAA ATT TTGGAAAGCATTTTTTATTT-ATATA ATATTTTAGATATTT 100 31
      FN1299 1955755 .. 1955765 -  -2.6  -3.34534   TATATTATACATCAA                 TTTT TTA AAAA                 ATGTAATATTAGTAA  44 45
      FN1298 NONE
      FN1297 NONE
      FN1296 NONE
      FN1295 1953225 .. 1953243 -  -6.8  -5.63517   TTTTTAAACAAAAAA             GTTCTAAT TAA ATCAGAAC             TTTTTTAAATATTAT  90 30
      FN1294 1952347 .. 1952366 -  -2.8  -4.21827   TCAAAGACTTTAAAA            GTAGGAAT ATCT ACTCCTTC             AACTTCTAACATTCC  53 266
      FN1293 1950922 .. 1950935 -  -3.9  -5.33866   GAAAGGTATAAAAAA               CAATA CAAA TATTG                CAAATATAATTATAG  72 146
      FN1292 1949457 .. 1949481 -  -4.5  -3.70571   CATAAACATTGCAAA          TATAATAAGAA CTA TTTTTATTATA          AATGAAAAATTTGAA  56 77
      FN1291 1947941 .. 1947965 -  -8.9  -3.69902   AGCAAATATTGCAAA          TATAATAAAAA CAA TTTTTATTATA          AACAAAGTATTAGAA  79 122
      FN1290 NONE
      FN1289 1944804 .. 1944819 -  -3.4  -3.90762   TATTTTTTAAAAATA              TTAAAA AAAT TTTTAA               CTTTATTTTTCTTCT  55 28
      FN1287 1944187 .. 1944197 -  -2.6  -4.07568   CCTCCTCTTTTAAAA                 TTAA ATT TTAA                 AGGTTATTATTATAT  51 333
      FN1286 NONE
      FN1285 NONE
      FN1284 NONE
      FN1283 NONE
      FN1282 1941311 .. 1941331 - -10.5  -5.68438   TCATTAAACAAAAAA            GCAACTCCA TTT TAGAGTTGC            TTTTTAAATTAAAAT 100 53
      FN1279 1937340 .. 1937358 -  -2.5  -3.58208   TTTGACAAGAATTAA             TCCAATA AACAG TATTGAA             AAATCCAACAACTCT  45 47
      FN1278 NONE
      FN1277 1935350 .. 1935376 -  -8.1  -4.78661   ATTTAAAAAGTAAAA         GCTGTTGCA GTTTTGATT TGCAACAGC         TTTTCTCTTATTTTA  88 33
      FN1271 1926813 .. 1926825 -  -3.5  -3.05647   CTTTAATTATACACA                TATTT TAT AAATA                ATTCAATATTTAATC  45 35
      FN1270 1926347 .. 1926376 -  -4.3  -2.89655   CCTCTTAAAAAAATT       GGGCTGTTATA GTTAACCT TGCAACAGCCC        TTTCACTTAAACTAA  49 65
      FN1269 NONE
      FN1268 NONE
      FN1267 NONE
      FN1266 1922147 .. 1922178 -  -3.3  -5.51078   AAAATAAAAATAAAA      GTTTAATTATT TTCTCCCATT AATAATTAAAC       CAAATATATATAATT  73 95
      FN1263 1919751 .. 1919779 -  -9.7  -5.69793   ATATTAAAGAAAAAA        TCCAAGCTATTCA CTT TTAACAGCTTGGA        TTTTTTTATTTAAAG 100 61
      FN1261 NONE
      FN1260 1915516 .. 1915531 -  -5.4  -3.65369   AGGAAAAGGAAAAAG              TGGAGA TTTA CCTCCA               AGAAAAGATTTTGGA  59 447
      FN1258 1913811 .. 1913843 -  -7.7  -3.73411   TAAAATCTTAAAATA      GGCTGTTGCAAATAT TTG AAAAATGCAACAGCC      TCTATTAGATTCTTA  73 64
      FN1257 NONE
      FN1256 1911970 .. 1911996 -  -9.6  -3.09492   CTCCTAAGTTTAATA         TAAAAGGAGTCA TTA CAACTCCTTTTA         TTAAACTATATTTTT  78 39
      FN1255 1911124 .. 1911139 -  -3.4  -3.39288   TACCTCCTAATAATA              TATAAT TTAT ATTATA               ATATATTTTTAAGAT  47 41
      FN1254 1910584 .. 1910596 -  -3.5  -3.05426   AAAAAAAATCAAGTA                TTTTA TTA TAAAA                ATTTAACTAAGTCCT  45 18
      FN1253 1910222 .. 1910241 -  -7.9  -5.95286   ATTAAAAATAAAAAA            CCTCTCT AAATTA AGAGAGG             TTTTTTATTGAAAAA 100 103
      FN1250 1906532 .. 1906557 -  -8.5  -5.55769   TTTTACAATAAAAAA         CTGACTATAAA AAAT TTTATAATCAG          TTAGTAAAATTTATA 100 44
      FN1249 NONE
      FN1248 1904510 .. 1904538 -  -4.6  -5.64006   ATTTAATTAAAAAAA        GAGCAAGTAG TTTTTTCTT CCACCTGCTC        TAAATATTTTTTTTG  82 177
      FN1247 NONE
      FN1246 NONE
      FN1245 NONE
      FN1244 NONE
      FN1243 NONE
      FN1242 NONE
      FN1241 NONE
      FN1240 NONE
      FN1239 1896493 .. 1896510 -  -2.1  -3.53343   AATTTTCCTTTCAAA             TTAAACT TTCC AATTTAA              TTCTTTTATAACTCT  44 8
      FN1238 1895275 .. 1895288 -  -2.5  -4.88918   TTACTTCAAATAAAA               TATAA AAAT TTATA                AATTTTTTCTTTTTA  59 21
      FN1237 NONE
      FN1236 1892166 .. 1892190 -  -8.1  -2.62583   TATTAAAAAATAAGG          TCAATATTAAT TTA ACTAATATTGA          GGGGCAAACTGCCCT  67 437
      FN1232 NONE
      FN1231 1887279 .. 1887289 -    -4  -2.98823   TTTCTTTCATAGATA                 TCAA CTA TTGA                 ATTTTTATCAACTGT  46 269
      FN1230 NONE
      FN1229 1886296 .. 1886317 -  -9.5  -5.22006   TTAGTAGAATAAAAA           GGAAGGAAA AAAC TTTCCTCCC            TTATTCTATCATAAA 100 58
      FN1228 1885982 .. 1885992 -    -4  -3.75897   AATCCTCAATGTAAA                 TTTG TAC CAAA                 TATAGATTTTAAATT  52 5
      FN1227 NONE
      FN1226 NONE
      FN1225 NONE
      FN1224 NONE
      FN1223 NONE
      FN1222 1881623 .. 1881652 -    -3  -5.30155   TTATTAATCAAAAAA       GAGTTTTAAG TTTTCTATTC CCTAAAACTC        TTTCTTTATTATTTT  67 43
      FN1218 1877714 .. 1877737 -  -6.9  -4.38712   TGCATTTTTACAAAA          TTTACTTAC TGTAAT GTAAGTAAA           AAATAAGTGAAATTG  75 190
      FN1217 NONE
      FN1216 NONE
      FN1215 NONE
      FN1214 NONE
      FN1213 NONE
      FN1212 NONE
      FN1211 NONE
      FN1210 NONE
      FN1209 NONE
      FN1208 NONE
      FN1207 NONE
      FN1206 1865244 .. 1865262 -  -3.9  -2.79202   AGATAGACTTGAAAT             TGCAATC ATTAA AATTGCA             GCTGCTTTCTTTAAA  45 66
      FN1205 NONE
      FN1204 NONE
      FN1203 NONE
        nadE NONE
      FN1201 1861205 .. 1861226 -  -6.7   -5.4505   TCTTGCAATAAAAAA           GGAGTAGTTA TGT TAACT-CTCC           TTAAAAATTTCTATT  87 36
      FN1200 1860266 .. 1860306 -   -10  -5.00846   TAAATAGCATAAAAA TAGGCTACTATGGTAACCA TTAA TGATTAGCAT-GTAGCCTA  TAAAAAATTTTTAAA 100 36
      FN1198 NONE
      FN1197 NONE
      FN1196 1856355 .. 1856371 -  -5.3  -2.54732   CTTAAAGTTATCAAT              TTATATT GTT AATATAA              TAACATATATTTTAT  52 256
      FN1195 1855645 .. 1855665 -  -8.5  -2.77013   TATTTCTTTAACAAT            TACATAATT ATT AATTATGTA            TATCTAAATTATGGT  70 54
      FN1185 1847394 .. 1847416 -    -5  -3.87373   TATATCCTTTAGAAA           TAGTTTTATT TTA AATAAAGCTA           ACCATGTATTTTATA  60 262
      FN1184 NONE
      FN1183 NONE
      FN1182 NONE
      FN1181 1842764 .. 1842786 -  -4.8  -3.12069   GCAACCTTAACAAAT           GCTCCTGAAA ATG TGTCAGGATC           TACTACTTTTACTAA  53 299
      FN1180 1841903 .. 1841933 - -11.4  -3.23274   TCTTTTATAAGGTAA       TTAGCTAGGAAA TTTTATT TTTCCTAGCTAA       TAATATAATTTAATT  90 39
      FN1179 NONE
      FN1178 NONE
      FN1177 NONE
      FN1176 1837478 .. 1837507 -  -3.1  -5.14563   TTTTTTACTAAAAAA       TAAAAAACTTTAA TTTC TTATAATTTTTTA        TTTTCTTAAATTTAT  68 114
      FN1175 1836243 .. 1836275 -   -10  -4.84033   ACAGAAAAATTAAAA      GGATTAACTCCTGC TTCTT ACAGAAGTCAATCC      TTATTAGTAAGTTAA 100 397
      FN1172 NONE
      FN1171 1832428 .. 1832445 -  -2.1  -2.57985   TCACAATTTAATTTA             TATAAAA ATAA TTCTATA              TTTTCTCTGTTATTT  38 35
      FN1170 1828743 .. 1828773 -   -15  -5.59534   AATTATAACAAAAAA       GAGTTGCTATGAAA TAA TTTCATAACAACTC       TCACTCTTAACAATT 100 49
      FN1169 NONE
      FN1168 1826720 .. 1826757 -  -3.5  -3.19771   ATAATATGAATAAAT   TTTTAAGGGATTGCTAA TATT TTAACAATCCCTTTCTA    TATTTTTAAAAACTA  46 9
      FN1151 NONE
      FN1150 NONE
      FN1149 1799321 .. 1799377 -  -8.6  -5.36181   AAAGAAAAAAACAAA TTAATATACAA-AAAATAAGGCTAC TATGAGCT GTAGCCTTATTTTATTAAATATTAA ATTCTAAAAATTTAG 100 15
      FN1147 NONE
      FN1146 1796109 .. 1796154 -  -2.1  -5.86465   AACAATATAAAAAAA TAAAGTGGATACTGTAAATTTA TCT TATACT-ACATTATCCACTTTT TTGCTAATTTATAAA  76 41
      FN1145 1794309 .. 1794319 -  -2.6    -3.406   TTAATACTTAACTAA                 TATA CCA TATA                 TAAAATTTTTTATCA  44 48
      FN1144 1793434 .. 1793471 -    -3  -6.04419   AAAATAATAAAAAAA  CTGCA-C-TCTATCTT GTATTTCT AAGATAGATGGTGCAG   TTTATTCTATATTTC  80 47
      FN1141 1790531 .. 1790577 - -10.5  -5.43866   CAAGGGGTAAAAAAA TAAGTGGCTGTTACAAAATTAA TAAA CTAAT-TTGCAACAGCCACTTT TTACTTTAATCTTGT 100 31
      FN1133 1780318 .. 1780351 - -10.5  -4.86133   TATATAGATTAAAAA     TGAGAGTCATTGTAA AATT TTGCAATAACTCTCA      TTATATTTTATAAAT 100 33
      FN1128 NONE
      FN1127 NONE
      FN1126 NONE
      FN1125 1769350 .. 1769360 -  -2.6  -2.64595   AACCTCCATTATAAT                 TTAA AAT TTAA                 CTTGTACTTCTTCTC  39 15
      FN1124 1768103 .. 1768134 -  -8.2  -5.73339   ATAATGATAAAAAAA      TAACCTTTAACTAA AAAT TTAGTCAGAGGTTA       TTTTTTATTGTTATT 100 39
      FN1122 1764850 .. 1764886 -  -6.8   -5.5112   CTTATTAATAAAAAA    GCTATTGAGTTTAAAA TACTT TTTTATATTCAATAGC    TTTAAAAATACTAAT  88 36
      FN1121 1763171 .. 1763204 -  -9.8  -5.17576   GATTAATTTAAAAAA     TTCTCATAGCCTTA TTAATT TAAGGTTATGAGAA      TTTTTTTATTGATTA 100 31
      FN1113 NONE
      FN1112 NONE
      FN1111 NONE
      FN1110 NONE
      FN1109 1753041 .. 1753072 - -10.4  -2.68338   ACTAATTTAAATTGA      GGTTATAGTAAATT TAAT AATCTACTACAACC       TCTTATTTTATTTAT  81 37
      FN1094 1738781 .. 1738799 -  -8.9  -4.14345   GAAGATGAAATTAAA             TAGGGAG ATGAA CTCCCTA             TTTTCTTTTAAATAC  82 23
      FN1081 1727370 .. 1727412 - -19.6  -4.11938   TAAATCAAGCATAAA TATAGAAGGCTGTTGTAA GATAAGT TTACAACAGCCTTCTATA TTTTATTTTTCAGAA 100 28
      FN1077 1723391 .. 1723404 -  -2.5  -5.95449   AAATAAAAGAAAAAA               TTTTA ACAA TAAAA                TTAGATTTTTTTAAA  82 465
      FN1062 1708489 .. 1708499 -  -2.6  -2.70354   CTTTTGATAAAGTTA                 TTAT ACT ATAA                 TTTGAAAATTTCTGA  39 20
      FN1061 NONE
      FN1060 1707099 .. 1707124 -    -7  -5.43621   ATAAATTATAAAAAA         CAAAAGAGAG TTTATG CTCTCTTTTA          CTTTTGAAAATCTTC  90 23
      FN1055 1702521 .. 1702532 -  -4.4  -4.75934   GAAAAAATAAAATAA                GTTG TTGC CAAC                 TATATAGATAAAGTA  68 73
      FN1045 NONE
      FN1044 1694526 .. 1694554 - -11.2  -2.91398   AATAAAGAAAATTTA        GGACTATTGCAA AAAAA TTACAATAGTCC        TTTTAAAATTAAGAC  85 14
      FN1033 NONE
      FN1032 NONE
      FN1031 NONE
      FN1030 NONE
      FN1029 NONE
      FN1028 NONE
      FN1027 NONE
      FN1026 NONE
      FN1025 1678661 .. 1678677 -  -2.3  -4.91511   ATTCTACTATAAAAA              TTCTTTA ATG TCAAGAA              AAAATATTATATTTC  61 62
      FN1024 1678205 .. 1678234 -  -7.3   -5.4505   TTTTTTAATAAAAAA       GGATTTAGAGCTA GTGA TAACTTTAAATCC        TTTTAAACACTTTAA  90 53
      FN1023 1677577 .. 1677623 -  -4.7  -4.98911   TATTATAAAAATAAA TGAACTGTACTTTG-AATTTTA TATA TAAGATTACTAGGTACAGTTCA TTCTATTTAGAGTTA  72 52
      FN1020 NONE
      FN1019 1672943 .. 1672992 - -10.1  -2.76456   AAAGGTACTCAAGTA TGTGAACTGCACCCAAAATCTTG GACA CAAGATTGGAGGTGCAGTACATA TGAGTACCTTTTTTA  80 68
      FN1018 1672058 .. 1672068 -    -4  -4.25848   AAGGTGGTATTAAAA                 TGAA TTT TTCA                 TTTGATGTAAAATAT  58 192
      FN1015 NONE
      FN1014 NONE
      FN1013 NONE
      FN1012 NONE
      FN1011 NONE
      FN1010 1664359 .. 1664382 -  -3.2  -5.61596   ACTTTTATAAAAAAA          GAAGTCCA AAAAATAA TAGACTTC           TTAATAGCTACCCCT  73 45
      FN1009 1663328 .. 1663342 -  -7.8  -3.21395   ACCTGGTTGACAATA               GGAAGG ATA CCCTCC               AAGCTTATGTAAATA  68 379
      FN1008 1662560 .. 1662602 -  -5.2   -4.8143   TGAATAATTTAAAAA GAGTTATTATAAACATTC ACTATAA AAAAATTTATAATAACTC TTTTTTATATATTTC  70 41
      FN1006 1661046 .. 1661075 - -11.6  -3.15768   ACTAAAATTTTAAGA       GAGCTGTTACAA TTTTAT TTGCAACAGCTC        TAACTTTTTAATCTA  93 38
      FN0997 NONE
      FN0996 1650736 .. 1650750 -   -10  -4.90917   AAATTTAACTAAAAA               GGAGCT TAA AGCTCC               TTTTTATATATCTTA 100 38
      FN0990 NONE
      FN0989 1641167 .. 1641183 -  -5.8  -3.00731   AATTAAATAGAATGA              GCCGAA CAAAT CTCGGC              TGAAGCCAACTTGTT  55 126
      FN0988 NONE
      FN0987 NONE
      FN0986 NONE
      FN0985 NONE
      FN0984 NONE
      FN0983 1635781 .. 1635791 -  -2.6  -3.38291   TTTATAACTCCATAA                 TTAT TTC ATAA                 TTTTTTACATCAGGA  44 1
        purH NONE
      FN0981 1632887 .. 1632916 -  -7.9  -5.65678   ATAAAATATAAAAAA       CTGCACCAAAATT GGAA AATTAAGGTGCAG        TTTTTTATAAATTTT 100 39
      FN0978 1630740 .. 1630750 -  -2.6  -3.60971   ATTTTAATTTTCAAA                 TAAA ATT TTTA                 TTCTAGTTATTAGCT  45 35
      FN0977 NONE
      FN0976 NONE
      FN0975 NONE
      FN0974 NONE
      FN0973 NONE
      FN0972 NONE
      FN0971 NONE
      FN0970 NONE
      FN0969 NONE
      FN0968 NONE
      FN0967 NONE
      FN0966 NONE
      FN0965 NONE
      FN0964 1617795 .. 1617807 -  -3.5  -5.20154   ATATAATCCAAAAAA                TAAAT ATA ATTTA                GAAAAAACTTAATGA  68 45
      FN0963 1617174 .. 1617186 -  -3.5  -2.95714   ATAAAATCAGTAAAT                TTAAT CAT ATTAA                TCCCCTCTTTATTTA  45 59
      FN0962 NONE
      FN0961 1615774 .. 1615788 -  -2.2  -4.79756   TAGATAAGTTAAAAA               TCTTAT ACT ATAAAA               TTTACTTTACTTTTT  59 27
      FN0960 1615171 .. 1615183 -  -3.5  -3.30474   CTTTACAACTATTAA                TTTTT TTT AAAAA                TTCCATCTCTTTTGG  47 57
      FN0959 NONE
      FN0958 1613705 .. 1613719 -  -2.2  -2.60823   AAATTCTATAATTTA               TTTTAA TAA CTAAAA               CTTTGTGTTACATTT  38 13
      FN0957 1612811 .. 1612824 -  -2.5  -3.04144   TTTTTATCTCCAACA               TAAAA ATTA TTTTA                ATTATAAATTAGTCA  41 97
      FN0956 NONE
      FN0955 1611913 .. 1611923 -  -2.6  -5.27335   TTTCTTAAAGAAAAA                 TTTT TAT AAAA                 TTATATTAAATTTAT  67 120
      FN0954 1610459 .. 1610469 -  -2.6  -4.23045   TAACTATTTAATAAA                 TTAA ACA TTAA                 AAAGTTTTAGTTGCT  53 15
      FN0953 NONE
      FN0952 NONE
      FN0951 NONE
      FN0950 1607025 .. 1607050 -  -8.4   -3.5511   CTTTAGTTATAAATA         TAGCTGTCAC TAATTT GTAACAGCTA          TTATTTTATTTATTC  75 40
      FN0949 NONE
      FN0948 1601425 .. 1601459 - -10.1  -5.34555   GTACATTATAAAAAA     CTGTTGCAATTTACC ATTAA GGTATTTTGCAACAG     TTTTTGTTTATATAT 100 33
      FN0945 1598965 .. 1598977 -  -3.5  -4.63486   ACTCTCCTAATAAAA                TATTT TTT AAATA                ATTTACATTTTAACA  60 163
      FN0944 1597552 .. 1597580 - -13.5    -4.431   TATTTATGGATAAAA        TAAAAAAAGTTAG TAA CTAACTTTTTTTA        TTTCTTAGGCATATG 100 23
      FN0941 NONE
      FN0940 1593037 .. 1593058 - -11.7  -3.93867   AAATAACTATAATAA           TAGGGGATA TTGC TATCCCCTA            TCAAAATTATTCAAA 100 32
      FN0939 1591338 .. 1591361 -  -3.8  -3.68988   TTCCACCTAATATAA          GAACAGATCC TCCA GGCTCTTTTC           CTTGTAATATATAAA  52 402
      FN0938 NONE
      FN0937 NONE
      FN0936 NONE
      FN0935 1587551 .. 1587563 -  -3.5  -3.62041   AGAGATGAAAGAAGA                TATTT TAA AAATA                AATGGTAGACATGAT  50 110
      FN0931 NONE
      FN0930 NONE
      FN0929 NONE
      FN0928 NONE
      FN0927 1581742 .. 1581769 -   -10  -3.55416   AATAAGAAAATAAAT        TGGTGTTGATAA AAAT TTCTCAACACCA         TTTTTTATAAATATT  89 39
      FN0923 NONE
      FN0922 1576639 .. 1576666 -  -7.2  -2.51312   AAGTGAGTTATGAAT        GTAGATTTTTTA TTGT TAAGAAATCTAC         TCAATAACGAATTAT  62 37
      FN0921 NONE
      FN0920 NONE
      FN0919 NONE
      FN0918 1573596 .. 1573608 -  -3.5  -3.79678   AATTTTTCAGAAGAA                TTTTT AGA AAAAA                GATTAAAAGAATTGT  53 181
      FN0916 NONE
      FN0915 NONE
      FN0914 1570880 .. 1570907 -  -9.4  -6.09888   TTTTAATAAAAAAAA        CTTTTACCTAAA AGCT TTTAGATAAAAG         TTTTGAAAAATCATA 100 5
      FN0913 NONE
      FN0912 NONE
      FN0911 NONE
      FN0910 NONE
      FN0909 NONE
      FN0908 NONE
      FN0907 1565319 .. 1565329 -  -5.4  -3.16079   AATAGAATGAGCCAA                 GCAA ATC TTGC                 TGTGTTTGAGTGAAA  56 110
      FN0906 NONE
      FN0905 1563831 .. 1563864 -  -9.8  -3.99117   TATAAAAATAAAAAT     GGTGCTAATAGAAA TTTTAT TTTCTATCAACACC      TTTTTTTTATTCTGC  93 32
      FN0896 NONE
      FN0895 1554957 .. 1554972 -  -7.6  -4.91109   TTTGGATTATAAAAA              GTACTC GTTT GAGTAC               CTTTTTGTATTAAAA  86 52
      FN0891 NONE
      FN0890 NONE
      FN0889 1551076 .. 1551091 -  -7.6  -5.00616   CTTTTCTTTAAAAAA              GGGATT AAAA AATCCC               TTTATTTTTTATTTT  90 34
      FN0888 NONE
      FN0887 1547894 .. 1547904 -  -2.6  -4.59109   TACACTTTCTAAAAA                 TTAA ACA TTAA                 TAAAATATAAAAGAT  57 120
      FN0885 NONE
      FN0884 NONE
      FN0882 1542998 .. 1543027 -    -6  -5.80364   ATTGCAATAAAAAAA       GAATCATTATAA TTTTTC TTATAATAATTC        TTTTATTTTTTAAAA  87 35
      FN0881 NONE
      FN0880 NONE
      FN0879 1540102 .. 1540116 -  -5.7  -2.70528   ATTATTGATATAGGA               CTCCA TGTAT TGGAG               TTGCAAGTATTATTG  53 160
      FN0878 1538996 .. 1539027 - -13.4  -3.57144   CCTCCTATTTTTAAA      TATATGATATGTAA TATA TTACATATCATATA       TTATGATTTTTTTAC 100 175
      FN0877 NONE
      FN0876 1535828 .. 1535862 -    -3  -5.45802   TTTTCAAAATAAAAA     TGGATAATTTTTTCTA AAA TATTAGAAATTATCCA     TTTTTAGATAATTTA  70 47
      FN0875 NONE
      FN0874 1534418 .. 1534435 -  -4.9  -4.10744   CTATTGAAATAATAA             CTGC-TTG TAA CAATGCAG             ATAAAACAAACATAT  61 52
      FN0873 NONE
      FN0872 1531931 .. 1531954 -  -7.5  -6.04953   ATAGAAACAAAAAAA          CAGAGGCTA TAATTT TAACCTCTG           TTTGTATTTTTAAAA 100 35
      FN0871 NONE
      FN0870 NONE
      FN0869 NONE
      FN0868 NONE
      FN0867 NONE
      FN0866 NONE
      FN0865 1523069 .. 1523101 -  -7.9  -6.09196   CTTAAAATAAAAAAA      GGATTAACTCTTG TTTCTTG CAAAAGTCAATCC      TTATTAGTAAATTAA 100 54
      FN0864 NONE
      FN0863 NONE
      FN0862 1522086 .. 1522104 -    -4  -4.15543   GAAATACCTCCAAAA             CTATTATA TTA TATAATAA             ATTTCTTTTTCTAAT  56 137
      FN0861 1521714 .. 1521724 -  -2.6  -2.93616   AGCAGTAATAGCATA                 TTTA TAA TAAA                 CAATATTAGGATCTT  40 129
      FN0860 NONE
      FN0859 1520771 .. 1520786 -    -9  -5.80248   TAAGACATAAAAAAA              TGCCTC ATAA GAGGCA               TAAATTAATGTATGA 100 49
      FN0858 NONE
      FN0857 NONE
      FN0856 NONE
        glgC NONE
      FN0854 NONE
      FN0853 1510975 .. 1511003 -  -2.4  -5.42605   TTAATAAAAATAAAA        CTGCTACAAATC TATTT GAAATGTAACAG        TTTTTTATTTATCCT  66 34
      FN0843 NONE
      FN0842 1502817 .. 1502849 -   -10  -4.81523   AAGGAAAAATTAAAA      GGATTAACTCCTGC TTCTT ACAGAAGTCAATCC      TTATTAGTAAGTTAA 100 88
      FN0839 1501314 .. 1501355 - -15.7   -3.7108   ATTTTTATAGTTAAA TAACAATATTGCATATAAT GTTA ATTATATGCAATATTATTA  ATATAGTAATTTTTA 100 4
      FN0831 1492063 .. 1492095 -  -7.3  -4.68528   AAATTTAAAAAATAA      GACTACTATTTTT TAATCAC AAAAATAATAGTC      TTGTTTTTTCATTGT  79 50
      FN0829 1489538 .. 1489556 -  -2.4  -3.77219   AGCAGCTAAGCTAAA             TCCTATTG ATG CATTAAGA             ACTGAATAAAAATAC  46 139
      FN0818 1476806 .. 1476835 - -13.9   -3.7319   ATCTATAAGAGATAA       TTAAAATAGAGTC TTAA GACTCTATTTTAA        TTTATTTACTATATT 100 39
      FN0813 1471238 .. 1471248 -  -5.4  -6.09888   TTTTAATAAAAAAAA                 GTTG AGA CAAC                 AAAATTTTCCTGTTA 100 371
      FN0807 1466881 .. 1466894 -  -2.3  -3.63515   TTCCATCTCCAATAA               GGTGA ATTA TCTCC                ATGTCCTCTTGAGCT  44 378
      FN0806 NONE
      FN0805 1464860 .. 1464883 -  -3.9  -5.05577   AAATTAAATTAAAAA          GTCAGGT AAAATAAAAA ACCTGAC           TTTCAGTGTTTGTTT  67 64
      FN0804 1463961 .. 1463978 -  -3.5   -3.1154   AATTATTACTTAACA             TTTTTGC AAAA ACAAAAA              CTCCAACAATAAACA  45 90
      FN0803 1462323 .. 1462345 -  -6.4  -5.79595   TTTTAAAATAAAAAA           CACAGATA TACTAGC TATCTGTG           TTAAACTTTAAAGTT  90 220
      FN0802 NONE
      FN0801 NONE
      FN0800 1459997 .. 1460022 - -11.3  -5.63504   AATTTTATAAAAAAA         GCCATTGCAAA ATTA TTTACAATGGC          TATATATAAAAGTTT 100 40
      FN0799 1457586 .. 1457596 -  -6.8  -2.64412   GTCAAGGTTAAAGAG                 GGAG AAT CTCC                 TGTAAAAGCAAATGG  60 408
      FN0797 1455603 .. 1455619 -  -3.8  -2.76798   CAAAGAGTATAGAAT              TTTTTG AAGGA CAAAAA              TTTGATTATGTAAGT  45 164
      FN0794 1451447 .. 1451474 -    -5  -4.87291   GATTTCAATCAAAAA        CAATTACCATTT AATG AAATAGGAATTG         TTGGAAACATATCTC  72 481
      FN0790 NONE
      FN0789 NONE
      FN0788 1443921 .. 1443953 -  -6.4  -4.81523   AAGGAAAAATTAAAA      GGATTAACTCCTGC TTCTT ACAGAAATCAATCC      TTATTAGTAAGTTAA  78 102
      FN0782 NONE
      FN0781 NONE
      FN0780 1437059 .. 1437077 -  -3.3  -3.41982   AAAGCCACTAACTAA             TAAAATT CTCAT AATTTTA             TCCCTTCATTTCTAA  47 37
      FN0779 NONE
      FN0778 NONE
      FN0777 1433073 .. 1433097 -  -5.7  -4.35644   ATTATTATAAAATAA          TGGGGGC AGTTCAATTTA GCCCCCA          AATTTATTATTTAGT  66 36
      FN0762 1419793 .. 1419825 -  -2.9  -4.38219   AGAAGATAAAAAATA      GAAGTTATTGA AAAGTTTTAAA CCAATAACTTC      TTTTTAATTTAAGAA  55 34
      FN0760 NONE
      FN0759 NONE
      FN0758 NONE
      FN0757 NONE
      FN0756 NONE
      FN0755 NONE
      FN0754 NONE
      FN0753 1411797 .. 1411816 -  -9.4  -4.89852   CTACATTTATAAAAA            TAAGCTGT TAGA ACAGCTTA             TTTTAATTTCTCCAT  95 23
      FN0752 NONE
      FN0751 NONE
      FN0750 1409035 .. 1409053 -  -3.2  -3.65109   ACAGAAAAATATTAA             TACTCTTT TCA AAATAGTA             CCTCCAACTTCTAAT  49 36
      FN0749 1407759 .. 1407787 -  -9.8  -4.80656   ATCAATAATAGAAAA        GGCTATTACAAA ATGGG TTTGTAATAACC        TCAGTGACAAAAACT 100 40
      FN0748 NONE
      FN0747 1405807 .. 1405836 -  -9.5  -4.26393   TATACAAGAGATAAA       TAAAATAGAGGCT TAAA AGCTTCTATTTTA        TTAAATTTGCATATA  89 18
      FN0741 1399035 .. 1399064 -  -7.2  -4.23674   GTTTATTAAGATAAA       GGCTGTTGCAAA TTATTT TCTGTAACAGCC        TTTTATTTTCTACTT  75 42
      FN0740 NONE
      FN0739 1397052 .. 1397084 -  -5.1  -5.76237   TATAGAAATAAAAAA      GAATTGTTACA TCTAAAATTTT TGTAACAATTC      TTTCTTTTTATTCAA  84 48
      FN0737 NONE
      FN0736 1394705 .. 1394741 -  -5.9  -3.61328   ATGAATATTTTTAAA    GGAGCTGCTTGAATTAA AAA TAAATTTCAACAGCTCC    TTGATTTTATTTTTG  63 32
      FN0728 NONE
      FN0727 NONE
      FN0726 1385014 .. 1385035 -  -2.4  -3.59653   ATTTACTAAATAATA           TCACAAAA ATTAGA TTTTGTAA            ACTGATTTGCTTAGG  44 46
      FN0725 NONE
      FN0724 1383706 .. 1383734 - -10.5  -4.89562   TTAAAATCAATAAAA        GAAGAAGCTATTA TTT CAATAACTTCTTC        AATCTTTATAAATAA 100 45
      FN0721 1377677 .. 1377725 -  -7.2  -5.66989   GAAAGAGTAAAAAAA TAATATAATAAGGGATTGTTA CATTTGGC TAACAATCCC-TATTCTATTA ATAAACAATATCTAA  93 23
      FN0704 NONE
      FN0703 NONE
      FN0702 1360650 .. 1360664 -  -2.2  -5.80727   AAAAAGAAGAAAAAA               TAAAAT TAA ATTCTA               AGTATAAAGATTATT  77 376
      FN0691 1345870 .. 1345916 -  -3.9  -5.25906   ATAAATTAATAAAAA GTAAGAAAGCTATTACAAATC AATTA GAAATGTAATAGCTTTTTTAT TTACCAATCTAAATC  70 26
      FN0686 NONE
        panF 1340752 .. 1340783 -  -8.8  -4.74917   ATGAAATATATAAAA      TGAGGATAGTTCAA TTAT TTGTGCTATCCTCA       TTTTCATTTATAAAA  93 49
      FN0683 1338570 .. 1338595 -  -9.1  -5.32599   TATAAAAGATAAAAA         GGTTACTTTCA AAAA TGGAAGTAACC          TTTATCATTTATTTT 100 34
      FN0676 1332198 .. 1332208 -  -2.6   -3.5774   ATTTAACCTCCTAAA                 TTAT CCA ATAA                 TAGCTAAAATATCTT  45 15
      FN0675 1330500 .. 1330525 -  -7.7  -5.55769   TTTTACAATAAAAAA         CCACATAGA TTTATTTT TCTATGTGG          TAAATTATAATGATT 100 61
      FN0667 1322360 .. 1322375 -  -7.6  -5.02715   AGAGTAAATTAAAAA              GGACTA TTTA TAGTCC               TTTTTGTTTATAATT  90 84
      FN0660 NONE
      FN0659 NONE
      FN0658 1314936 .. 1314961 -    -4  -5.73978   ATTATAAACAAAAAA         GGTCTGTTGC AAATGA ACAACAGATC          CTTTTAATTTAGTAT  79 44
      FN0650 NONE
      FN0649 NONE
      FN0648 NONE
      FN0647 1303458 .. 1303485 -  -6.4   -5.7827   AAGATAAATAAAAAA        GAGTGAACTAAA TTTT TTTAGCTTACTC         TTTAATTGTAATAAA  90 20
      FN0646 1302384 .. 1302408 -  -4.5  -3.27278   AAATTTAATTAAAAT          TTTATATTATT TAT AATAATTTAAA          GTTTTTATTAATTTT  51 7
      FN0645 NONE
      FN0644 NONE
      FN0643 NONE
      FN0642 NONE
      FN0641 NONE
      FN0640 NONE
      FN0639 NONE
      FN0638 1296412 .. 1296422 -  -2.6  -3.96148   TTTTTTCAGTATAAA                 TAAT ATT ATTA                 TTTTCATCAACAACA  49 308
      FN0637 1295681 .. 1295717 - -12.5  -4.62054   TTAATTAAATCAAAA    GGGCTATTACAAATTAA TTT TGAGTTTGTAATAGCCC    TCTATTTTTTATCTT 100 34
      FN0635 NONE
      FN0634 1292325 .. 1292373 -  -6.5  -4.41241   TAAATTTTCATAAAA TAAAAAAATACTAAAACCT AATTATTTAAA ATGTTTTAGTATTTTTTTA CTTATCCTATTTATT  75 32
      FN0632 NONE
      FN0631 NONE
      FN0630 NONE
      FN0629 NONE
      FN0628 NONE
      FN0627 1286197 .. 1286225 -  -5.4  -5.34555   TTATACCATAAAAAA        GACTGCCATAAA AATAA TTTACAACAGTC        TTTTAACTAAATACT  81 45
      FN0626 1285629 .. 1285644 -  -4.8  -3.32022   CCTCTTATATATTAA              TTCTTT TGTA AAAGAA               GTTTTTTCCATTTTC  55 6
      FN0625 NONE
      FN0624 1283055 .. 1283072 -  -8.5   -5.4251   TGGATATAGAAAAAA             GGTTGTT TTGC AACAACC              TTTTTTTATAAATTA 100 38
      FN0621 1279856 .. 1279882 -  -3.9  -5.64421   ATTTTAAATAAAAAA         TTGTTACAT TTTATTACT ATGTAACAA         TTTAAAAATTTTTTA  79 38
      FN0619 NONE
      FN0618 NONE
      FN0617 1276655 .. 1276667 -  -3.5  -3.87927   ATAAACAAAATAACA                TTAAA AAT TTTAA                TTTTTTCATACAATC  52 50
      FN0616 1275063 .. 1275092 - -10.9  -4.63526   ATAAGTATAAATAAA       GGTTGTTACATTT TAAT ATATGTAACAACC        TGTTATTTTAATCAT 100 47
      FN0603 1257507 .. 1257539 - -12.4  -3.57147   ATAAATAAAAAATTA      TAAAAGTGTATTAT ACATA ATAATACACTTTTA      TCTTTAGATATAACT  95 77
      FN0601 1256169 .. 1256194 -  -3.5  -3.27674   ATTTTAGTACAAAAT         TAAAAAAATTA CAAC TATTTTTTTTA          CTCAGCTATAACTTT  46 23
      FN0600 1255300 .. 1255333 -  -7.7  -4.68124   GTAATATATAGAAAA     GAGAATTTTTAAG TTTTTATC CTCAAAAATTCTC      TTGATTATGTTAATT  83 301
      FN0591 1244148 .. 1244159 -  -4.4  -2.82516   CCTCCTATTATTATA                TTCC AAAT GGAA                 TATTAAAAATAAAGA  49 9
      FN0590 1242900 .. 1242938 -  -6.3  -4.44608   GTGAGTTAAAAATAA  GGGTTGCTACAA-ATA GAATTAAA TATATTGTAACAACCC   TAAAAAATTATTTAT  72 33
      FN0588 NONE
      FN0587 1241923 .. 1241958 -  -9.4  -5.80817   TCCAATATAAAAAAA    GAGATTATTATAAA GAAAAAAA TTTATAATAATCTC     TTTTTAATTTGTATT 100 120
      FN0572 1222326 .. 1222346 -  -4.9  -5.40873   AACAGAAAAAGAAAA            TATTTATAT CTG ACATAAATA            AAGAGTTCATAGAAA  79 106
      FN0569 1219413 .. 1219425 -  -3.5  -3.13751   TAAGAATGCTAAAAG                TTTTT ATA AAAAA                TCCTTCATCATTAAA  46 166
      FN0568 1218681 .. 1218695 -  -4.4  -2.69204   AATTAAAGTCATAAT               TAAAAA TAT TTTTTA               TATATTATTTATAAT  48 160
      FN0566 1217558 .. 1217571 -  -2.5  -5.05301   AAAGAAGTACAAAAA               TATTA AAGT TAATA                TAGTAATCATAATAA  62 46
      FN0565 NONE
      FN0564 1216434 .. 1216469 -  -4.8   -4.7878   CAGTTATAAAATAAA    GCTAATTTTGAAACTT TTTT AGGAATCAAAATTAGC     TTTTCAATATGTTAA  70 112
      FN0557 1209179 .. 1209204 -  -7.7  -5.52347   AAGAAAATTAAAAAA         GTCTTTGAAAT TTTT AATTCAAAGAC          TGTATATTGATAAAA 100 511
      FN0556 1208060 .. 1208084 -  -5.1  -3.67971   AAAGAAAAATATGAA          TTTCACCTTTT AAA AAAAGATGATA          GAAAAATTATTTCAA  57 411
      FN0554 NONE
      FN0553 1204828 .. 1204847 -  -5.2  -3.08032   CCTCCTTGAAAACTA            TTTTAAAT AAGT ATTTAAAA             ATATTTCCATATCTT  52 3
      FN0552 1203316 .. 1203340 - -14.5  -4.62085   ATTCTCAAAAAATAA          GTGAGTTACAA TAT TTGTAACTCAC          ATTTTTTTCTGGTTG 100 381
      FN0540 NONE
      FN0539 1192241 .. 1192269 -  -4.6  -4.98616   GTAAAACACTAAAAA        GTGTAAAACAGT ATTTA ACTGAATTACAC        TTTTTTAATTTTTTC  70 39
      FN0537 NONE
      FN0536 1190083 .. 1190103 - -14.1  -5.58051   AAATAAAAAATAAAA            GAGAGTAGC TGT GCTACTCTC            TTAATGCTAATGGCA 100 18
      FN0533 NONE
      FN0532 1186530 .. 1186565 -  -6.3  -4.98531   TTTTTAAATTAAAAA    TGACACTAAATTACA AAAAAA TGTTTTTTAGTGTCA     TTTTTCTTTTGGGGC  80 74
      FN0529 1184849 .. 1184860 -    -3  -2.64155   GCTGTTGCAAATTTA                TGAT TTTT ATCA                 TTGATTTGTGATAGC  39 143
      FN0527 NONE
      FN0526 1181958 .. 1181968 -  -2.6  -2.57881   TAATGCTCCTATAAG                 TTTT AAT AAAA                 GAATAAGTATTTTTT  39 48
      FN0525 NONE
      FN0524 NONE
      FN0523 1175838 .. 1175849 -    -3  -3.57792   TCATTCACCTCCAAA                GTTT TATC AAAC                 AATTCTAAAAAACTA  45 278
      FN0522 NONE
      FN0521 NONE
      FN0520 NONE
      FN0519 1170722 .. 1170734 -    -2  -3.85698   CTTTCCCCCTATAAA                TAGA ATTTA TCTA                ATTTTTTTAATTTCC  48 19
      FN0518 1169664 .. 1169695 -  -6.1  -6.02919   TGAGAAATAAAAAAA      TAGGAAGATTATA TTTTTT TATAATTTTCCTA       TTTTTAGTAATTATT  95 47
      FN0517 1168156 .. 1168172 -  -2.4   -2.5028   AAAAGTAATATATAT              TTTATT TTCAT AATAAA              CTCCTATTTTTCAAT  38 29
      FN0516 NONE
      FN0515 1163986 .. 1164014 - -12.6  -2.93365   AAATAGAAAAATTTA        GGCTATTGCAAT GATGA ACTGCAATAGCC        TCTTTTGTTCTTATT  91 39
      FN0513 1162802 .. 1162827 -  -5.6  -5.32608   AAAAAATTTAAAAAA         GCTG-TACAAA TTTTT TTTGTAACAGC         TTTTGTGCATTCATG  81 56
      FN0512 1161442 .. 1161464 - -10.7  -4.27796   CAATAAATGTTAAAA           GTCCACTAT CATAC ATAGTGGAC           TTTTTATATTATTAT  95 37
      FN0510 1160173 .. 1160193 -  -4.7  -4.62085   ATCCTTAAAAAATAA            TAACTGTGG AAT CCACATCTA            AAAAAACAATACATC  68 90
      FN0509 1158925 .. 1158943 -  -4.6  -4.77165   TTTGGCATAACAAAA             TTAGAGTT TTA AACTCTTA             GTTTTTTCAATAGTT  68 56
      FN0508 1157788 .. 1157798 -  -3.2   -4.2535   ACATTAGACCCAAAA                 CCTC CTG GAAG                 TAGCGGTAAGGTCAG  56 124
      FN0506 NONE
      FN0505 NONE
      FN0504 NONE
      FN0503 NONE
      FN0502 1152128 .. 1152145 -  -8.5  -5.88476   AAAATAAATAAAAAA             GAGCTAT GAAA ATAGCTC              TTATTTCCTATTCTT 100 33
      FN0501 1149635 .. 1149667 - -14.5   -4.2649   GAAGAAAATTATAAA      GGAACTGTTATAAAT TAA ATTTATAACAATTCC      TTTTTCTTTTTAATA 100 35
      FN0499 1146263 .. 1146273 -    -4  -4.82901   TCCTTTTTAGAAAAA                 TTAG AAT CTAA                 CATTTAGTTGCAAGT  64 15
      FN0498 1141568 .. 1141599 -   -14  -4.67556   ATAATATTTTAAAAA      GAAAAGGTATTCAA GAAA TTGAATACCTTCTC       TTTATAATATGTTAA 100 54
      FN0493 NONE
      FN0492 1137449 .. 1137459 -  -2.6  -3.34962   TTCTATATTTTATAA                 TTAT AAC ATAA                 AAAATTGATTTTAAT  44 110
      FN0491 NONE
      FN0490 NONE
      FN0489 1134608 .. 1134637 -  -6.7   -5.4251   TTTATATATAAAAAA       GATTATTACAA GTTTAAGT TTGTAATAATC        TTCATATTTGTTTAA  87 37
      FN0487 1131723 .. 1131755 -   -10  -4.81523   AAGGAAAAATTAAAA      GGATTAACTCCTGC TTCTT ACAGAAGTCAATCC      TTATTAGTAAGTTAA 100 116
      FN0472 1117685 .. 1117741 - -11.3  -4.21922   TTATTGAAAACTAAA TAATAAAATAAAAAGGATTAGTTCCAA TTT TAAGAACTAATCCTTTTAATCTTTTTA TAAATTTGAATTATA 100 36
      FN0439 NONE
      FN0438 1079729 .. 1079742 -  -3.1  -3.16668   TAATACCTCCATTAA               GCAAA TAAT TCTGC                TAACTTAGATAGGGA  46 8
      FN0437 NONE
      FN0436 1077903 .. 1077933 - -11.2  -5.10877   ATAATAAATGAAAAA       CTGCACCTAAAATC TAA GATTAAAGGTGCAG       TAATTTTTTATTTTT 100 33
      FN0413 1049297 .. 1049329 -  -6.5  -4.99972   ATAAAATATCAAAAA      TTGTGTTTGTATTAT AAA ATGATATAAACACAA      TTTTTAATTGGAAAA  80 43
      FN0407 1044696 .. 1044722 -  -5.3   -5.1971   ATTAAAAAGTAAAAA        TACACCT-ATGC CTAA ACATCAGGTGTA         TTTATTATATATATA  78 47
      FN0406 NONE
      FN0405 1042468 .. 1042503 -  -6.3  -4.98531   TTTTTAAATTAAAAA    TGACACTAAATTACA AAAAAA TGTTTTTTAGTGTCA     TTTTTCTTTTTGGGC  78 77
      FN0403 1040627 .. 1040637 -  -2.6  -4.98103   TAATAAAATATAAAA                 TTTT ATA AAAA                 AGAGAATTAATTTTA  62 304
      FN0401 1039774 .. 1039809 -  -9.2  -4.81843   AAGAATTAAAATAAA    TGAGACTATTGCAA AAAAGAAG TTGCAATGGTCTCA     TATTTTTTTAAATTA  95 211
      FN0390 1028114 .. 1028144 -  -5.7  -5.95946   TTAATAATAAAAAAA      CTGTTACA-TTCAA AAAA TTAAATTGTAACAG       TTTTTTAAATTTCTA  90 38
      FN0388 1026669 .. 1026692 - -12.6  -3.78018   TAAAAATTATCTAAA          TAGGACTATC ATAT GATAGTCCTA           TTTATTATATGTATA  95 23
      FN0378 1009266 .. 1009302 -  -5.4  -5.80951   ATGTAAAATAAAAAA    TCTCTTTTAGTTTT ATAAAAGTG AAAGCTAAAAGAGA    TTTTTTTATTTATTG  86 35
      FN0372 1000709 .. 1000746 -  -4.5  -2.55606   CTAGAGAGCAGTAAC   TATTCTTTCAATTTTTC AACA AAAAAACTAAAAAAATA    TGTTTCAAGAGAAGA  48 367
      FN0370 NONE
      FN0369 NONE
      FN0368  997036 ..  997048 -    -2  -5.48787   ATAATACATAAAAAA                TAGT TCGTT ACTA                GCCAAATTTTTATCC  69 105
      FN0367 NONE
      FN0366  994964 ..  994978 -  -5.8     -2.54   AGCAGGTTACAATAG               TAACTA TTA TAGTTA               TTTTAAAAAGCTTTT  52 145
      FN0365  994539 ..  994559 -  -7.7  -3.75707   CAAATATTGAAAATA            TAATATCTG GTC CAGATACTA            AAGGTCCTGACGTAA  73 98
      FN0364 NONE
      FN0363  993527 ..  993543 -  -5.2  -2.81089   ATTGTAAATATATTA              TCCTAA TTTAC TTAGGA              AAGGATTTGCATAAA  51 6
      FN0362 NONE
      FN0361 NONE
      FN0360  990955 ..  990965 -  -2.6  -3.10597   CTCCTTAGTTAAAAC                 TTTT TTT AAAA                 TTTGCAATACTTTCT  41 4
      FN0359  989812 ..  989829 -  -2.7  -4.85599   CTGACTTTATAAAAA             TAGCATA AACA TTTGCTA              TACTTAAAAAATATA  59 281
      FN0358 NONE
      FN0357 NONE
      FN0356  987538 ..  987563 -  -8.4  -5.27779   GTCAATATTAAAAAA         TGAGGCTACT TCAAAT AATAGCCTCA          TATATATTTACTTCT 100 33
      FN0355  986133 ..  986154 -  -8.1  -4.58946   TTATAAATAAAAGAA           GGAATCAAT TTAT ATTGATCCC            TTGCTAATTATTTAT  85 37
      FN0348 NONE
      FN0347 NONE
      FN0346 NONE
      FN0345 NONE
      FN0344 NONE
      FN0343  976050 ..  976066 -  -2.4   -4.0371   GATTTTTTATATAAA              TTAATT TTTAT AATTAA              TTCTACTGTGAATTA  50 28
      FN0342  975517 ..  975527 -  -2.6  -2.99449   TTTTAGATAATTAGA                 TTTT TAG AAAA                 TTTTTTAATTGAGTA  41 10
      FN0341  974064 ..  974093 - -10.9   -5.1861   TCCATGAGTAAAAAA       GGACTGTTACA CAATAAGC TGTAACAGTCC        AAGTATTATAAGTTT 100 75
      FN0340  972619 ..  972631 -  -4.9  -4.81752   AAAAACATTGAAAAA                GAATT AGC AATTC                TTTTCTATATTTCAT  70 122
      FN0337  971000 ..  971011 -  -4.4  -3.29568   ATATTAAAAGACATA                GCTA TCAT TAGC                 ATAAATAATAAAATT  51 240
      FN0336  969819 ..  969852 -  -6.5  -3.72893   CATTTCTTCACTAAA     TTTATT-TATTTTAAT ATT ATTAAAATACAATAAA     GTATGCATCCTCTGA  68 11
      FN0335  969184 ..  969226 -  -6.6   -4.1822   CTTTATTTTAATAAA GACTAAGAAAAAGT-TTGA GTAAAA TCAGCACTTTCTCTTAGTC TAAAGCTTTAACTAT  71 46
      FN0334 NONE
      FN0333 NONE
      FN0332  966239 ..  966273 - -11.1  -4.45151   AATAGGTAATTAAAA    TGGTTTTAGAAAGCTT AGAT AAG-TTTCTAAAACCA     TTTTTTCTTTTTAAA 100 17
      FN0328  962367 ..  962386 -  -4.4  -3.27704   ATTTTTTAAATTTAA            TACCATAT AAGT ATATAGTA             TTTTTTAGAACTTGT  51 64
      FN0327 NONE
      FN0326 NONE
      FN0325  960737 ..  960756 -  -5.1  -6.02919   TTATAAATAAAAAAA            GTTATCT TATTAT AGATAAC             TGAAGTTTTATATTA  91 283
      FN0319  955912 ..  955926 -  -2.9  -3.05384   TCTCCTTTTATTTAA               TAATG AATCA CATTA               TCTTGTGAACGAATT  41 7
      FN0318  955245 ..  955273 -  -8.3  -4.38171   TAGAGTACACTAAAA        GTTGTATCTATGT CTA ACATACACACAAC        TTTACCTATGCCAGT  82 127
      FN0317 NONE
      FN0316  953288 ..  953314 -  -5.9  -4.86822   AATTATATAAGAAAA         GGACTATTGCA GTATT TGTAACAGTCC         TTTTTCATGTTATTT  76 35
      FN0296  929053 ..  929109 - -14.3  -4.36778   AAAGAGAATTTAAAA TAATTTATATTAAAAAAGAAACTATCA CTA TGATAGTTTCTTTTTTAATATATTATA ATTTATTTTGTGATA 100 28
      FN0293 NONE
      FN0292  925108 ..  925120 -  -4.9  -3.04398   CTCCCTCCTTAAAAT                CTATA TGT TATAG                TTGTATATGCCACAG  52 6
      FN0291  919453 ..  919463 -    -4  -3.25823   TTGCTTCTATATTAA                 TATC TTT GATA                 TTATTTGAGAAGCTG  48 6
      FN0290 NONE
      FN0289  915930 ..  915965 -  -9.3  -5.49569   TATCAAGATAAAAAA    CTACACTCA-AACCTT TAATT AAGATTGTGAGTGTAG    TTAAAAAAATTTAGT 100 36
      FN0288 NONE
      FN0287 NONE
      FN0286 NONE
      FN0285 NONE
      FN0284 NONE
      FN0283 NONE
      FN0282 NONE
      FN0281 NONE
      FN0280 NONE
      FN0279 NONE
      FN0278 NONE
      FN0277 NONE
      FN0276  901797 ..  901823 - -11.8  -5.65678   ATAAAATATAAAAAA         GCTTTTACAAAT TTT ACTTGTAAAAGC         TTTTTAAATTGTTTA 100 38
      FN0275  900685 ..  900695 -    -4  -4.41353   TGATATATATTAAAA                 TTAG CTT CTAA                 TTCAGGGCTTTTTTC  60 27
      FN0274  900029 ..  900039 -  -2.6  -4.81249   GTGGAAATTCAAAAA                 TTTT AAA AAAA                 TGTACTCTTCCACTC  60 361
      FN0262  887636 ..  887654 - -13.2  -3.79787   TGATATTAATGTAAA             GGGGAGAA AAA TTCTCCCC             TATTTATTTTATTAC 100 37
      FN0261  886856 ..  886873 -  -4.1  -5.97979   ATAATAACAAAAAAA             GTTAGGA ATTG TCCTAGC              TTCTTTCTTTATATA  83 21
      FN0260 NONE
      FN0259 NONE
      FN0258  884178 ..  884211 -  -4.8  -5.64873   TTTAATAATAAAAAA     GCCAATTATAAA AATTTTAAAA TCTATAATTGGC      TTTTTATTATCTTTT  84 69
      FN0246  870514 ..  870528 -  -2.2  -3.41366   TTATGGGAAAAGATA               TAAAAA TTA TTCTTA               CTGCTATAAGATTGA  44 220
      FN0238  862292 ..  862317 -  -9.1  -5.79595   TTCTAAAATAAAAAA         CTTTCTTAGGA TTGC TCCAAAGAAAG          TTATTATTAAGATGG 100 180
      FN0237 NONE
      FN0236 NONE
      FN0235  859705 ..  859750 - -14.9  -3.88137   AGAAGCTGTCAGAAA TGAACTGCACCTCCAATCTTG TGTC CAAGATTTTGGGTGCAGTTCA GAACAGCTCTTTTTT 100 39
      FN0234 NONE
      FN0233 NONE
      FN0232  857539 ..  857562 -  -2.6  -3.60048   CTTTCTTCAAAAAAT          TTATTAAAAT AATC ATTATAATAA           TTTTTCTTAGGATTA  45 374
      FN0231 NONE
      FN0230 NONE
      FN0229  856342 ..  856352 -  -2.6  -3.46008   CTGAAATATACAATA                 TTTT GGA AAAA                 AAGTCAAATAAAAAA  44 88
      FN0228 NONE
      FN0227 NONE
        pdxA NONE
      FN0225  851748 ..  851788 - -16.6  -5.72254   GGAAATAAGAAAAAA  TAGAGGTTATTACAAATT TTACT AATTTGCAATAACCTCTA  ACTTTTAAAATATAA 100 42
      FN0220 NONE
      FN0219  842650 ..  842666 - -10.9  -3.58305   AAGGAATTTTTTAAA              GGGGATT TAT AATCCCC              TTTTTTGTATAATTT  95 43
      FN0216  840095 ..  840112 -  -5.6  -2.87672   CATATCAAAAACTTA             TATGGG TAAATT CCCATA              ACTCCTTTCATTAAT  54 115
      FN0215 NONE
      FN0214 NONE
      FN0213 NONE
      FN0212  837636 ..  837662 -  -7.3  -5.65177   ATATTTATAAAAAAA         GCTGCTGCATT ATTGA ACTGCAACAGC         TTTTTGAATATTATC  93 36
      FN0185  809225 ..  809239 -  -2.2  -3.14261   TAAAAACCCATTTAA               TATCTA GCC TAAATA               AAGGAACTAAAAAAT  41 143
      FN0184  808628 ..  808666 -  -5.4  -6.34616   TCAAAATAAAAAAAA   TCGCAAAAAAGACAGAAT CCC ATCCTGTTATTTTCACGA   CCCACCATTCACTAG 100 105
      FN0183 NONE
      FN0182 NONE
      FN0181  805501 ..  805535 -  -6.6  -5.68489   TATAATAATAAAAAA     TCTCCTCCATTTAGTT TTT ATCTAAATAAAAGAGA     TTTTTTTAATTTTAC  90 37
      FN0180 NONE
      FN0179 NONE
      FN0178  802421 ..  802457 -  -4.6  -6.09888   TTTTAATAAAAAAAA   CTGCACTTCCAATCTTA GATT TAAGATTTTA-GTGCAG    TTTTATGTTATTAAT  89 48
      FN0144  773778 ..  773801 -  -8.4  -3.16961   TTAGAAGATGGAAGA          TTTTATATAG ATAT CTATATAAAA           GATTTAAAAACAAAT  74 479
      FN0141  773116 ..  773128 -  -7.7  -3.02867   TAAAAAATTAATAAC                TGTGG AGT CCACA                TCTTAAAAAACAATA  67 178
      FN0140  772098 ..  772112 -  -3.6  -3.00908   CAGTAAAGATTAAAG               CATATC TTA AATATG               GAGAACCCTTTTTAG  46 182
      FN0127  755163 ..  755206 -   -12  -5.35354   TATACAACCAAAAAA GGCTATCACAAATCAATGAT AAAA ATCATCAATTTGCAACAGCC CCGATTGTTTTAAAG 100 367
      FN0121 NONE
      FN0120  752760 ..  752792 - -10.1  -5.21709   TTTTATATTAAAAAA      TGGTATTGATAAAAA TTT CTTCTATCAACACCA      TTTATTATACAACCA 100 41
      FN0115  747962 ..  747976 -  -7.2  -4.01369   AAGAATGGAAAAATA               GTTTTC TAA GAAAAC               AAGCAGATTTTCAGA  72 354
      FN0111 NONE
      FN0110 NONE
      FN0109  744183 ..  744195 -  -2.7  -5.34365   GTATAACAATAAAAA                CTCAA ATC TTGAA                TATATAGATATTATT  68 253
      FN0104  739679 ..  739702 -  -8.3  -4.62054   TTAAGCAAAGCAAAA          TAGCACTTA GTTTAA TAAGTGCTA           TTTTTTTATAAATCA  85 31
      FN0100  735178 ..  735198 -  -5.4  -4.86822   AATTATAGAATAAAA            GGGAAGCT TAAAT AACTCCCC            TTTAAGTATTTTACC  73 36
      FN0094  729181 ..  729206 -  -3.3  -4.96657   ATAAATATAAGAAAA         GCTATTGTAAT TAAG ATTTCAGTAGC          TTTTTATTTATGTGA  65 425
      FN0051 NONE
      FN0048  685330 ..  685375 -  -6.6  -4.70117   AATTTAATAAATAAA GATAG-AAAAAGCTAGAGTTTA CTCA TAAA-TCTAGCTTTTTACTTTC TATTTTATTAATTCT  77 25
      FN0042  680945 ..  680957 -  -2.7  -2.97188   TTATAGCACCATAGA                CTTAC TTT GTAAA                GCATTAGTCTATTTT  41 34
      FN0041 NONE
      FN0040 NONE
      FN0039  678720 ..  678741 -  -8.1  -5.48303   ATAATGTTAAAAAAA           GCTGTTATA AATC TACAACAGC            TCTTTCTAGTTATTT 100 35
      FN0038  678237 ..  678254 -  -6.3  -5.60689   TTATATAATAAAAAA             TGGAGTC GCTA AACTCCA              TTTTCTTTCTATCAG  85 58
      FN0037  677691 ..  677701 -  -2.6  -2.87239   AATATCTAAATATGA                 TAAT TCC ATTA                 TTTTTTCACCTCTAT  40 23
      FN0036  676996 ..  677021 -  -4.9  -4.06719   AAAAACTACCATAAA         TTTTAAAGAAA ATTT TTTCATTAAAA          ACTCCTCCTCTTCCA  61 71
      FN0035  676291 ..  676314 -  -3.2  -5.71295   ATATAAAAATAAAAA          CAACATCCAC AGAC ATAGATGTTA           TTTTGTTCTTCTTTT  77 41
      FN0034  675490 ..  675513 -    -9  -5.60556   AAGAGAAAATAAAAA          CAACACCTAT GAGC ATAGATGTTG           TTTTATTCTTCTTTT 100 41
      FN0033  669952 ..  669975 - -10.4  -5.47159   TGTTAATATAAAAAA          TAGCACCTAC TGGC ATAGGTGCTA           TTTTAGCCATTTATA 100 286
      FN0032  668850 ..  668864 -  -2.2  -5.00884   ACTCCTCCTAAAAAA               TAATCA TTG TAATTA               TAAATTAATTTATAT  61 40
      FN0031  667619 ..  667633 -  -2.9  -3.55801   AGCAATGGCTTTAAA               TGAAA TTATG TTTCA               AAATATGGGGAAAAA  49 381
      FN0029  666637 ..  666679 -  -6.5  -5.72622   TTGAGAAAGAAAAAA GCTGTCATAAATTGATGAT AAAAA ATTATCAATTTGCAACAGC CCCTTTTTACATAGT  90 32
      FN0027  664594 ..  664608 -  -2.8  -3.68853   TTAAAAATGGTCAAA               TGGATG GTT CATCAA               AAATATATTATCCAA  47 270
      FN0018  656024 ..  656060 -  -5.4  -4.84219   AAACTATAAAATAAA    GAATTGTTACAAGT TTATTTTTT ATTTGTAACAATTC    TTTTTTATTACTTAT  73 33
      FN0015  652980 ..  653020 - -11.5  -5.13473   ATGACATTTAAAAAA  GATATAAAAACTGCAAATA TGT TACCTGCAATTTTTATACC  TTTATTAGTTTCAAT 100 47
      FN0012  651678 ..  651709 -  -7.5  -3.61517   ATTTTGCTTGAAGAA      TAAAAAGGAAGTT CAAAAT AGCTTCCTTTTTA       AAATTCTAAAATTTT  72 23
      FN0001 NONE
      FN2129 NONE
      FN2128 NONE
      FN2127 NONE
      FN2126  636293 ..  636303 -  -2.6  -3.55071   TTATAGCTTTTGAAA                 TTAT GAA ATAA                 ATAACTACAAATTGA  45 118
      FN2125 NONE
      FN2124 NONE
      FN2123 NONE
      FN2122 NONE
      FN2121  629075 ..  629089 -  -3.6  -4.08644   AGGACTACAAAAACA               TATCTC AAT AAGATA               TTTCTATAATCCCCT  56 62
      FN2120  628411 ..  628432 -  -5.9  -5.72622   TTTATAAACAAAAAA           TGGGATTAT AAAA ATAATCCCC            TCTAAATTTTATTTA  87 44
      FN2119 NONE
      FN2118 NONE
      FN2117 NONE
      FN2116  625048 ..  625075 -  -7.9  -5.60993   TTTTTTATAAAAAAA        TGATGATAGAA AATTTA TTCCATCATCA         CTATTATATGTCTTA 100 38
      FN2115  624436 ..  624450 -  -2.8  -3.27259   TATACATACTACTAA               GCCTAT TTT ATACGC               ATTCTAATTCAAATA  42 53
      FN2114 NONE
      FN2113 NONE
      FN2112  623226 ..  623240 -  -2.8  -3.29471   GCTCTATTACATTAA               CTCTAA AAT TAAGAG               CAAATATTGACTTCT  42 44
      FN2111 NONE
      FN2110  621981 ..  622000 - -10.8  -4.89233   TATGAAGATTAAAAA            TAAGAGGC AATA GCCTCTTA             TTTTACTTGTACACC 100 23
      FN2098  607216 ..  607236 -  -9.8  -4.62392   TAAGAATGAAAGAAA            GCTACCAT ATATA ATGGTAGC            TCCTTGAATTTAAAA 100 252
      FN2097 NONE
      FN2096  606221 ..  606235 -    -5  -2.95106   AATAAGTGAATTACA               TTCCAG ATT CTAGAA               TAAAAATTAAATAGA  52 147
      FN2095 NONE
      FN2094  603643 ..  603660 -  -3.5   -3.9377   ACAATTTCAATCAAA             GAAAAAC CACG ATTTTTC              ATATCATTCCCTCCT  52 254
      FN2093 NONE
      FN2092  602627 ..  602646 -    -3  -2.97476   TATACTTAAAAATAT            TTATAATT TTTT AACTATAA             TGTCTCTCGAGCTCC  41 83
      FN2091 NONE
      FN2090 NONE
      FN2089 NONE
      FN2088  599831 ..  599850 -  -2.2  -3.06796   TTTTATTTCACTCAA            TCTTAAAA TATT TTTAAAGA             TGAGAAAATAAAAAA  40 113
      FN2087  598927 ..  598944 -  -2.8  -3.14284   CTTTCAGCAAGAAAT             TGTAAA ATTGAA TTTACA              TCTTCTCCCTTGTTG  42 210
      FN2086  597212 ..  597230 -  -3.2  -3.96327   ATCTCTTATTATAAA             TCATAATT ATG AATTAAGA             ATGAATTTTATGTTT  52 392
      FN2085  596275 ..  596286 -  -4.4  -3.16564   CAATGCAATTTAATA                CCTT TGAA AAGG                 CTCATGGAATGGGAA  52 389
      FN2083  595130 ..  595159 -  -2.4  -4.71482   ACTAAATTTTAAAAA       TTTATTAAATTT TTATTT AAATGTAATAAA        GCCTCCATCATTCGT  56 8
      FN2082  593295 ..  593316 -  -8.8  -5.86976   TTAGAAAAGAAAAAA           GCCTGTTA AATATA TAACAGGC            AATAATATTCATTTT 100 56
      FN2081  592118 ..  592145 -  -7.2  -2.58252   AAACGAATTACGAAT        GTAGATTTTTTA TCGT TAAGAAATCTAC         TCAGTAATGAGTTAT  62 45
      FN2080 NONE
      FN2079  590398 ..  590421 -  -6.8  -5.00895   TCTATTATACAAAAA          TAACACCTGC TGTA ACAAGTGTTA           TTTTTATTTTTTACA  80 36
      FN2078  589481 ..  589512 - -10.4   -4.5115   TATAAAAATTTAAAA      GGTGTTATTACA TTCCTCTT TGTAATAACACC       TTTATTTATATATAC 100 27
      FN2076  587513 ..  587525 -  -7.7  -3.34398   TCCTCTTCTGAAACA                GTTCC CCT GGAAC                ATTGTACTGTCCAGT  70 126
      FN2075  586486 ..  586522 -  -9.7  -4.60487   TACTATCTGTAAAAA    TAACCTTCCACAATAAT TAC ATTATCATAGAAGGTCA    TTAAAATTTATTTCC  93 33
      FN2074  584289 ..  584326 -  -9.6  -3.68836   ATTTCTAAAATAATA   TTATACCCATAAT-TTA AACAA TAATATTATGGGTATAA   TTATGAAAATTAATT  84 35
      FN2071  582147 ..  582176 -  -5.1  -6.04324   TTAAAAAATAAAAAA       GAATTACTTTCAA ATCT TTGATTGTAATTC        TTTTTATGTTATATA  91 63
      FN2070  580551 ..  580572 -  -2.5  -4.14243   GATTTTAGTCTAAAA           TTTTATATCA ATA TG-TATAAAA           ATATAATATAGCTAT  51 47
      FN2069 NONE
      FN2068 NONE
      FN2067  576859 ..  576884 -  -7.8  -4.67641   ACTGGAAAAGCAAAA         TAGTACTTAT TGAAGT ATAAGTACTA          TTTTTTTATTATCCA  83 115
      FN2064  575261 ..  575272 -    -3  -4.62441   TTTTAGATAAATAAA                GTTT AAAA AAAC                 TTTCTTTTTAACAAA  57 56
      FN2063 NONE
      FN2062 NONE
      FN2061 NONE
      FN2060  573480 ..  573499 -  -3.6  -4.04071   AAATATTAATAAGAA            CAACATTA CCAT TATTGTTG             TTGAGTTTTTTCTCT  56 17
      FN2059  572521 ..  572538 -  -2.7  -3.53811   TGTACTTCTTGTAAA             TATCCCT TCAA ATGGATA              TTTTTCTGCCTTATC  45 454
      FN2058  565754 ..  565783 - -13.1   -5.8901   ATAGAAAACAAAAAA       CTCTCCTTTGATA TTTC TATCAAAAGAGAG        TTTATTTTTGTAAGA 100 43
      FN2057 NONE
      FN2056 NONE
      FN2055  564023 ..  564033 -  -2.6  -4.86226   AGATTAAAAAAATAA                 TTTT ATA AAAA                 AGCCAATTACAAAAA  59 84
      FN2053  561221 ..  561253 -   -10  -5.27335   TTTGTCAAATAAAAA      GGACTAACTCCTGC TTTTT ACAGAAGTTAATCC      TCATTAAAAGCTAAA 100 90
      FN2052 NONE
      FN2051 NONE
      FN2050 NONE
      FN2049  559404 ..  559423 -  -3.6  -4.04071   AAATATTAATAAGAA            CAACATTA CCAT TATTGTTG             TTGAGTTTTTTCTCT  56 17
      FN2048  558445 ..  558462 -  -2.7   -3.5393   ATTACTTCTTGTAAA             TATCCCT TCAA ATGGATA              TTTTTCTGCCTTATC  45 454
      FN2047  551488 ..  551534 - -18.5  -3.30243   ATTTATTTTTTATAA TTATAACAAAAAAGAAGGTTG AAAAA CAACCTTCTTTTTTGTTAGAA AATAATACTCTATAA 100 72
      FN2046 NONE
      FN2045  550456 ..  550466 -  -2.6   -4.1711   AGTAGTGTCAACAAA                 TAAA ATT TTTA                 ATTTTGTTTTCCTTT  51 23
      FN2044  549958 ..  549971 -  -2.3  -3.05963   AGTGGCAGGTCAAGA               GGGAC TCGA ACCCC                CAACCCTCGGTTTTG  40 101
      FN2042 NONE
      FN2041 NONE
      FN2040 NONE
      FN2039  547820 ..  547841 -  -6.6  -3.53855   TTTCCTAAAAATATA           CCCCTATT GCAAAG AACAGGGG            TTGAGTTTGAGGTTA  66 124
      FN2038 NONE
      FN2037  546801 ..  546825 -    -5  -4.60924   TAAAGTTGGCAAAAA          GGCACTCC AAATTTCCA AGAGTGCC          TATTATTTTTTTAAT  68 59
      FN2036 NONE
      FN2035 NONE
      FN2034 NONE
      FN2033 NONE
      FN2032 NONE
      FN2031 NONE
      FN2030  534073 ..  534094 -  -6.6  -4.78149   TTTATAATTTAAAAA           CTCTCCCA AATTAA TGAGAGAG            TTCATTTTAATATTT  78 50
      FN2029  532106 ..  532126 -  -9.1  -5.45652   ATTTTCAACAAAAAA            GCCGTTATA AAA TATAACGAC            TTCATTAGTATTTTA 100 38
      FN2023 NONE
      FN2022 NONE
      FN2021 NONE
        infB NONE
      FN2019  522025 ..  522043 -  -5.4   -3.8381   ATACACACCACTAAA             CTTTCAAA TCA TTTAAAAG             TTTAGTGATTTTTAT  62 2
      FN2018 NONE
      FN2017  519008 ..  519034 - -15.4  -3.03159   TTAAGTGCTTTAATA         CTTATCCGAAAT AAA ATTTCGGATAAG         AGATTAATTATTTTG 100 33
      FN2016 NONE
      FN2015 NONE
      FN2014 NONE
      FN2013 NONE
      FN2012 NONE
      FN2011  510484 ..  510515 - -11.8  -5.79595   TTGTAAAACAAAAAA      TAAGGGCTATTGCA AATT TACAATAACCCTTA       ACTTTATTTATTCTT 100 33
      FN2010 NONE
      FN2009 NONE
      FN2008  507616 ..  507627 -    -3  -3.95007   CACATAAATCAATAA                GTTT TTCT AAAC                 TTTCTCTTCATCTAA  49 85
      FN2007  506804 ..  506817 -  -3.9  -5.01732   AATCCTTTTAAAAAA               CTATA TCAA TATAG                CTTAATTCTTCTCCC  71 175
      FN2002 NONE
      FN2001  501356 ..  501378 -  -6.4  -5.73339   ATAACCATAAAAAAA           GCTACTGAAA AAT TTTCAATAAC           TCTCATTTTTTATTT  90 35
      FN1987  490074 ..  490106 -    -7  -2.61398   AAGAAATAAAATTAT      TTAGTGGAGAGACT GTAAT AGCCTCTCCACTCT      TTTAATTTATTTTTA  62 27
      FN1985  487305 ..  487335 - -12.8  -4.92239   TTAAAAATTGAAAAA       TGAGGCTATTATAA TAT TTGTAATAGCCTCA       TTCTTTCTATATTTA 100 53
      FN1974  472762 ..  472785 -  -9.8  -2.74269   TGTATATTATAGAAT          TTATTTGACA TATC TGTCAAATAA           TTTTACATATTAAAA  79 28
      FN1973  472254 ..  472291 -  -9.9   -5.4251   TTTAGACACAAAAAA   CTGCACCTCCAATCTTG TGTC CAAGATTTTGGGTGCAG    TTCATATTTTTATAT 100 54
      FN1972  471667 ..  471677 -  -2.6  -4.10188   AATGAAAATAGCAAA                 TTTT TAC AAAA                 ATTAGATTGTAATGG  51 141
      FN1971  469197 ..  469239 - -11.9  -3.39895   CCCTTTATTAATCAA TTAAATATTACATTCTAAAA AATG TTTTAGAATGT-ATATTTAA TTCCTGCATACACAC  95 9
      FN1970 NONE
      FN1969 NONE
      FN1968 NONE
      FN1967 NONE
      FN1966  465218 ..  465243 -  -8.5  -4.62336   ATTTTATTTTAAAAA         TAGTATCAACA AAAT TATTGATACTA          TTTCTATATTTTTAT  85 37
      FN1965  463906 ..  463918 -  -4.9  -3.66995   TCTAAAAAATAGTAA                GAATA GGC TATTC                TACAATTCCAACGAA  58 257
      FN1964  461337 ..  461353 -  -5.1  -3.31322   TTGAACTTGTGACAA              CACGATT AAA AGTCGTG              TGCTCTACCAACTGA  55 408
      FN1957 NONE
      FN1956  460203 ..  460221 -  -7.5  -5.75538   TTCAAAAAATAAAAA             CACAAGT GTTAT ACTTGTG             CTTTATACTTATTAA 100 51
      FN1954  459797 ..  459813 -  -3.7  -3.29144   CCATCTTCCTCATAA              CCACT TATTTAT AGTGG              TTAAAAATAATTCCA  48 79
      FN1953  459132 ..  459142 -    -4  -2.65298   GTTAGGTATTATAAC                 CAAT CCC ATTG                 CAATATCTTGTATTG  44 170
      FN1952 NONE
      FN1951  458442 ..  458477 - -10.8  -5.60556   AATATAAAATAAAAA    GAGAATTTTTTAAG TTTCTATT CTTAAAAAATTCTC     TACAGTTTATTTTTA 100 38
      FN1950  455095 ..  455131 -  -6.2  -5.66229   AGGAATAATAAAAAA   GA-AACTATTGCAAATT ATAA AATCTACAATAGTTCTC    TAATCTTTAATTATT  87 47
      FN1949 NONE
      FN1948  453202 ..  453241 - -11.1  -5.45652   ATTTCCAATAAAAAA  CTACTACAAATTTATAA CAAAAT TTATCAATTTGTAGTAG   TTCTTTTTAATTTTT 100 39
      FN1942  444054 ..  444081 -    -7  -4.65722   TTATATATAAAGAAA        GTGTGGGTAGTT TCAA AGCTACTCACAC         TTTTTGTTTTATCCT  79 34
      FN1940 NONE
      FN1939 NONE
      FN1938 NONE
      FN1937 NONE
      FN1936 NONE
      FN1935  435903 ..  435919 -  -3.8  -2.92171   TAGAGTTTTAAATCA              TTTTCT TTATC AGAAAA              TTTTATTATATCCCA  45 256
      FN1934  434192 ..  434202 -  -2.6  -4.61482   TGTCCTAAAAAATAA                 TTTA TCA TAAA                 TTGGAATTAATATCA  57 179
      FN1933  433104 ..  433114 -  -2.6  -4.05033   CCTAGCTTATATAAA                 TTTT CAA AAAA                 TCATAATCTGGTAAT  51 1
      FN1932 NONE
      FN1931 NONE
      FN1930 NONE
      FN1929 NONE
      FN1928 NONE
      FN1927  425463 ..  425496 -  -8.4   -4.1821   ACTATTTAAAAAATA     TAGCTATCACATTT ATAAAA AAATGCAATAGCTA      TTCTATCATTATCTA  79 34
      FN1926 NONE
      FN1925  423128 ..  423144 -  -3.7  -2.83192   TTAAAAAATAAGTGA              GTTTGTT AGT AACGAAC              TATTTTTTACAAATA  45 32
      FN1924  421777 ..  421796 -    -5  -5.38054   TTTTACAAATAAAAA            GCACTC TTATTTTT GAGTGC             CTAAAAATTTTATAA  77 35
      FN1923  419598 ..  419609 -    -3  -3.11999   ATGAAATTCATTTAA                CAAT CTTA ATTG                 TTGTTCTATTTTTAA  42 113
      FN1922 NONE
      FN1921 NONE
      FN1920 NONE
      FN1919  415156 ..  415166 -    -4  -2.64923   AAAATAAAAATAAGT                 GAAT TAC ATTC                 CATATTTTATTTTTT  44 82
      FN1918 NONE
      FN1917  412935 ..  412945 -    -4  -3.97241   ATAAAAACTATTAAA                 TCAA GCC TTGA                 TATTAAACAATGTGT  54 15
      FN1916 NONE
      FN1915 NONE
      FN1914 NONE
      FN1913  409898 ..  409923 -  -9.9  -3.82923   AAGTTAAGCAAAACA         GCAGTAATAAT AAAG ACTATTACTGC          AACTATAGATACAGG  90 246
      FN1912  405515 ..  405525 -    -4  -4.81249   TTTTAAAGCTAAAAA                 GAAA ATA TTTC                 TGAAAAATCTCTATA  64 8
      FN1911 NONE
      FN1910 NONE
      FN1909 NONE
      FN1908  400616 ..  400659 - -16.2  -5.80951   ATCTAAAATAAAAAA GGGGCTGTTGCAAATTAATC TATT AATAAGTTTGCAACAGCCCC TTCATATCTAATATT 100 52
      FN1905  393697 ..  393734 -  -9.9  -5.34365   CCAGAAGAATAAAAA   CTGCACCTCCAATCTTG TGTC CAAGATTTTGGGTGCAG    TACATTTTTTAGAAC 100 34
      FN1903  390721 ..  390732 -    -3  -3.56437   GAAGCAAAAATAAAT                GAAT TTTC ATTC                 TAAAATATTTTTGCT  45 55
      FN1902 NONE
      FN1901  389383 ..  389412 - -11.7   -4.3821   AAAATATAAGACAAA       CAAAAATGGAGTT TTAA AACTCCATTTTTA        TTATACATCCTTTAT 100 67
      FN1899  386742 ..  386774 -  -9.1   -3.9712   TTATTGTATTATAAA      GGAGCTGGTGCAT AAAATAA AAGCTCCAGCTCC      CATTATCCTACTATC  81 55
      FN1898 NONE
      FN1897  384025 ..  384035 -  -2.6  -2.79589   AGTATAGGAACACTA                 TTAT TTA ATAA                 AAAATTCTTTATCTT  40 45
      FN1896 NONE
      FN1895 NONE
      FN1894  381796 ..  381811 -    -9  -5.85425   TAAAGAAATAAAAAA              GGAGCT TAAA AGCTCC               TTTCTTCAATTAATC 100 35
      FN1893  374406 ..  374437 - -10.4  -4.78237   GATTGTATAATAAAA      GAATGTATGACA TTAATATT TGTCATACATTC       TTTTTTAGGGAAATA 100 90
      FN1891  373444 ..  373459 -  -7.6  -3.02829   TATATGTTGCCAAGA              CAGATG TGCA CATCTG               CCATATAAGTAGAAA  67 165
      FN1890  373040 ..  373072 -   -10  -4.81523   AAGGAAAAATTAAAA      GGATTAACTCCTGC TTCTT ACAGAAGTCAATCC      TTATTAGTAAGTTAA 100 88
      FN1884  370359 ..  370397 - -11.3  -5.95539   TGTCAAATAAAAAAA   TCAGGAAATCATTTGAA ATAAA TTCAAAAAATTTCCTGA   AAGTTTTAAAGTTTA 100 46
      FN1881  368279 ..  368310 -  -9.6  -3.69301   AAAAATAATAATTAA      GGAGTTGCTACA TTAAGATT TGTAACAACTCC       TTCTTTTATTAATAA  84 55
      FN1877  365262 ..  365274 -  -2.7  -5.04987   AAGAGTCTTAAAAAA                TAGTT ATA AACCA                TTAAATAAGACTTTT  62 50
      FN1876  364531 ..  364550 -  -6.6  -2.87468   GTTTAGGATACCATA            TATTTTCT AAAA AGAAAATA             TTTATTTTAAAAACA  61 27
      FN1875 NONE
      FN1874 NONE
      FN1873 NONE
      FN1872  362843 ..  362857 -  -5.8  -3.13522   ACTTTTTTATCAACA               CTATTT AGT AAATAG               TCCATTTTATTTAAT  56 47
      FN1871  362333 ..  362368 - -11.5  -4.48221   TAGCAAGTTAGAAAA    TTAAAAGTGTAGCTA ATATAA TAACTACACTTTTAA     ACTTTATTTAATATT 100 44
      FN1870  361505 ..  361532 -  -7.2  -6.36459   TTTAATAAAAAAAAA        GTACAGTTTT CTAACATC AAAACTGTAC         AAAAAAATATTTTAA 100 37
      FN1869 NONE
      FN1868 NONE
      FN1867  358659 ..  358672 -  -2.5  -3.52906   TTATTTTTATAAATA               TATTT CATT AAATA                TTTCTCTTAACACTG  45 3
      FN1866 NONE
      FN1865 NONE
      FN1864 NONE
      FN1863 NONE
      FN1862 NONE
      FN1861  351619 ..  351631 -  -3.5  -3.07318   AATACAATGAGAAAT                TAAAA AAA TTTTA                TTATTCACATTGTAT  45 169
      FN1860  349928 ..  349968 -  -3.6  -4.67608   GATTTTAATATAAAA  TTTCTCCTTAATTT TTATTTTATTTTT AAACTAAGGAGAAA  CTTTTTAAGTCTAGT  62 47
      FN1859  348566 ..  348583 - -11.3  -5.76237   TATAGAAATAAAAAA             CCGTGAG ACTA CTCACGG              TTTTCATATTATTAA 100 81
      FN1858  346976 ..  346998 -  -2.9  -4.42386   TTTTCATTTACAAAA          CTTA-TATTC TTTA GAATAATAAG           AAACCTGTACAAATA  55 13
      FN1857 NONE
      FN1856  345520 ..  345575 - -17.4  -4.43879   ATGAGTCAAGGAAAA TTAATAAATAAGAAAAGCCGTGAATA AAAA TTTTCACGACTTTTCTTATTTATTTA ATTTTTCTTATTTTT 100 33
      FN1837 NONE
      FN1836 NONE
      FN1835  323323 ..  323337 -  -2.1  -2.77994   CATAAAGTCCAATTA               TTCCC ATTAA GAGAA               TAAAATACATTAATA  39 93
      FN1834 NONE
      FN1833  322249 ..  322272 -  -3.2   -5.0916   TCGCCAATACAAAAA          CAATTGCTAT ATTT ATAACTATTG           ATAAAAATAAACAAA  65 65
      FN1832 NONE
      FN1831 NONE
      FN1830 NONE
      FN1829 NONE
      FN1828 NONE
      FN1827 NONE
      FN1826  314580 ..  314590 -    -4  -4.38313   AGACTAAATTTAAAA                 TTCT ATT AGAA                 AAATAAGGCTGTTAC  60 179
      FN1824  312337 ..  312364 -  -7.9    -4.946   AGCAAATAGCAAAAA        TACCAC-CTACT ATAAA AGTAGAGTGGTA        TTTTTTTACATATTT  90 31
      FN1818  305385 ..  305395 -  -2.6  -3.10597   CCTCCCATCTAAAAT                 TTAA TTT TTAA                 TGTTGCACTAAAATA  41 8
      FN1817 NONE
      FN1816  296229 ..  296243 -  -4.4  -3.23174   ACAGCTTCATAAAAT               TTAATT TTT AATTAA               TTTTTCTAATCCCAT  51 11
      FN1815  295642 ..  295675 -  -7.7  -5.95946   TTAACAATAAAAAAA     GAGAATTTTTAAG TTTTTATT CTCAAAAATTCTC      TTAATTATATCAGGT 100 66
      FN1814 NONE
      FN1813 NONE
      FN1812 NONE
      FN1811  292138 ..  292154 -  -5.1  -2.64536   AATTAAAGCAAGTGA              GCCGA GTAATTG TCGGC              ATGTCTGAGCATAGC  50 122
      FN1810 NONE
      FN1809  290130 ..  290140 -  -5.4  -2.67792   AATAAAATGAACCGA                 GCAA ATC TTGC                 TGTGTTTGAGTGAAA  53 155
      FN1808 NONE
      FN1807  288714 ..  288748 - -14.7   -5.9667   AAAAAGATAAAAAAA     CTGTTACAAATTAAT GTTTT ATTAATTTGTAACAG     CTTCTTTTAAATTAT 100 52
      FN1801  282659 ..  282691 -   -10  -4.49389   ATTTTACAATTAAAA      GGATTAACTCCTGC TTCTT ACAGAAGTCAATCC      TTTTTAGCAGACTAA 100 60
      FN1795 NONE
      FN1794  275386 ..  275405 -  -5.7  -5.18726   TTTTTATAATAAAAA            GGAGAAG TTTTTC CTCCTCC             CACACACAAAAATTA  78 38
      FN1793  273354 ..  273365 -  -4.4   -2.8071   CTAAGAATAAACTCA                TAGC TAGT GCTA                 ACATTGCAAATTTTT  49 284
      FN1792  272948 ..  272964 - -10.9  -5.45802   TTTTTAAAATAAAAA              GCAGGAA AAA TTCCTGC              TTTTATTTTAATTGC 100 50
      FN1785 NONE
      FN1784  265776 ..  265806 -  -8.3  -5.19328   ACCTTATAATAAAAA       GGGCTGCTACA TTCTAATTT TGTGGCAGCCC       TTTTACTTTTATTTT  95 44
      FN1782 NONE
      FN1781  261780 ..  261805 -  -8.3  -4.56775   ACTTTCTGCTAAAAA         TATGGAGGAAC AATA GTCCCTCCTTA          TATTGTTTATAACTT  85 42
      FN1780  260699 ..  260712 -  -4.5  -3.17901   AGAGGCGGAATCGAA               CCACCG ACA CGG-GG               ATTTTCAGTCCCCTG  51 324
      FN1765 NONE
      FN1764  256744 ..  256766 -    -7  -5.97979   ACAACAATAAAAAAA           GAGACTGCTC TAA AAGTAGTCTC           TTAATCAGTTAATTA  95 42
      FN1763 NONE
      FN1762  255095 ..  255112 -  -7.1  -5.72622   TTTATAAATAAAAAA             CTAGAAA TTTC TTTCTAG              TTGAATTTTTTATAT  93 261
      FN1759 NONE
      FN1758  253360 ..  253373 -  -2.5  -3.05596   CATCTCCTTATTCAA               TTAAA ATTT TTTAA                TATATTTTCTACTGC  41 8
      FN1757 NONE
      FN1756 NONE
      FN1755  251335 ..  251349 -  -2.2  -3.72576   TTGTCTCCTATCAAA               TAAAAA TTA TCTTTA               ATCTTTCTTTAACAA  46 6
        thiG NONE
      FN1753 NONE
      FN1752  248529 ..  248565 -  -9.6  -5.80817   CCTAACATAAAAAAA    GAGGAAAGATGAAGTT TTTAT AACTAAATCTTTCCTC    TGTTTACTTTGATTC 100 141
      FN1745  243034 ..  243065 -  -2.4  -3.74077   CCCTATATATTTAAA      CTCTTAAAATTATT CTCC AAAAACTTTAAGTG       CTTGGTTAAAGTCTT  46 3
      FN1744  242032 ..  242045 -  -2.5  -3.47078   TATGGTACATTATAA               TTTTA GATA TAAAA                AATGTCAATAAGTTT  44 109
      FN1743  241012 ..  241034 -  -9.4  -5.51402   ATATATCTAAAAAAA           GTATTATATT TCA AATATAATAC           ATAGATAAAAACTTT 100 113
      FN1742 NONE
      FN1741  238624 ..  238640 -  -3.7  -3.45571   CTCTTGAAATACTAA              TGGCT GGCAAGT AGCCA              ATTAATTTCGTTACA  49 36
      FN1740 NONE
      FN1739 NONE
      FN1738 NONE
      FN1737 NONE
      FN1736 NONE
      FN1735 NONE
      FN1734 NONE
      FN1733  232238 ..  232273 -  -6.5  -5.84381   TTATTAACAAAAAAA   GCTGATTG-AA-GATTT AAAA AAATCCTTTCAATCAGC    TAGAGAGGAGTAAAA  93 78
      FN1732  231187 ..  231223 -  -2.5  -5.27938   ACTTTTAAATAAAAA    TTAATTTTTCTTGAA AATTCCA TTCAAGTAAATTTAA    ATGAGCTTACTGCGA  67 173
      FN1731 NONE
      FN1730 NONE
      FN1729 NONE
      FN1728  227739 ..  227755 -  -6.7  -2.60032   CCCCTTCTAAAAATT              TAGTTAA TAA TTAACTA              TTTTTTGAAATTATT  60 82
      FN1727 NONE
      FN1726 NONE
      FN1725 NONE
      FN1724 NONE
      FN1723 NONE
      FN1722  220094 ..  220126 -  -7.9  -5.46706   ATTCTAAAATAAAAA      GAGATATATTACATT TTA ATTGTAACATATCCC      TAATTTTTTACAATG 100 33
      FN1721  219640 ..  219650 -  -2.6   -2.9857   ATAATAAGGTATACA                 TTTT ATA AAAA                 TTTATATGTCTTAAA  41 126
      FN1720  218820 ..  218858 - -11.2  -3.87952   TAATAATAAAATTAA   CTGCACTTCTAATCTTAA GCA TTAAGGTTAAGAGTGCAG   TTTTATTTTTTAAAT 100 28
      FN1705  201519 ..  201541 -  -3.4  -3.94954   TTAAGACATAAAAGA           CCAATAGGAA GTA TTTCAATTGG           ATATAAATTAGATTA  52 38
      FN1703  198052 ..  198062 -    -4  -3.05255   TGCAAGAATAACAAC                 CAAT ATA ATTG                 CATTCATTTTCTACC  46 47
        uppP NONE
      FN1701 NONE
      FN1700  195233 ..  195243 -  -2.6  -4.05446   TGGCTCAATTATAAA                 TAAA TCC TTTA                 TTCCAGTTTCTATTT  51 117
      FN1699 NONE
      FN1698 NONE
      FN1697 NONE
      FN1696 NONE
      FN1695 NONE
      FN1694 NONE
      FN1693 NONE
      FN1692 NONE
      FN1691  186469 ..  186482 -  -2.5  -3.91716   CCATGTTCTAAATAA               TATTT TTTC AAATA                TTTTTTATCAACATA  49 265
      FN1690 NONE
      FN1689 NONE
      FN1688 NONE
      FN1687  182985 ..  183000 -  -4.8  -3.53224   TATTCGTTTCTCAAA              CAATAT TACC ATATTG               TCCATCCTCCATCTA  56 15
      FN1686 NONE
      FN1685 NONE
      FN1684 NONE
      FN1683  178645 ..  178661 -  -2.4  -3.35798   ATTTGTTATTTATAA              TAAAAA TTCTT TTTTTA              ATATAGAAAAAATAT  43 3
      FN1682  177007 ..  177044 -  -9.9   -5.1675   TTACTCATGAAAAAA   CTGCACCTCCAATCTTG TGTC CAAGATTTTGGGTGCAG    TTCAATATTCTATCA 100 134
      FN1681  176439 ..  176451 -  -4.9  -2.67171   GACTTCACGAAATAT                CATAT GAA ATATG                TATCTTCTATTGGAG  50 152
      FN1680  175918 ..  175936 -  -3.2  -4.77157   TGAAGGTATTAAAAA             TATTATAC TTT GTTTAATA             AAATATAAAGACAAT  63 150
      FN1679  174552 ..  174571 -  -7.2  -5.54338   CAACCAAAAGAAAAA            GGTACTCA TTTT TGAATACC             TTAATCTTGACATAT  95 134
      FN1677  173645 ..  173659 -    -5  -4.57516   ATATTGAAATTAAAA               TAACTG ATA CAGTCA               ATAAATTAGACACAA  68 525
      FN1675  172165 ..  172191 - -18.2  -2.83748   AGATAAAGTTAATCA         CAAACCACCACT TGA AGTGGTGGTTTG         CACTATGCCTAAAAG 100 130
      FN1673  171502 ..  171532 -  -7.8  -4.58585   GAGTTAAATAATAAA       TGATGTTGATAAAA AAT TTCTATCAATATCA       TTTTTAAATAAAAAA  83 256
      FN1672 NONE
      FN1671  168460 ..  168481 -  -6.7   -3.9461   TGGGTTTAATAATAA           TATCTTTCC TCAG GAAAAGATA            TATTATTATCTTGGA  69 117
      FN1670 NONE
      FN1669 NONE
      FN1668  164741 ..  164755 -  -5.8  -3.01208   CTCTATAACAATAAT               TTTTCA TAT TGAAAA               TTCTGAAGGATATTT  55 51
      FN1667  163185 ..  163219 -  -8.9  -3.93038   TATTTTAACATTAAA    TAATGAAGCTCTTGAT ATTA AT-AAGAGCTTCATCA     AAAAAATTTTGTCCA  84 169
      FN1663 NONE
      FN1662  158958 ..  158977 -    -8  -2.88861   TACTAGTTTTATATA            TTTTCGAA ACCA TTCGAAAA             CTTTTTATTCAGCCC  66 30
      FN1661  158025 ..  158045 - -12.7  -5.26918   ATATTTTATAAAAAA            CTGTTGCAA ATA TTGCAACAG            CCTGTTTTTAATCTA 100 33
      FN1660  155900 ..  155926 - -12.6  -4.27192   AAATTTTTATTAAAA         TAAGGTTATTAT TTT ATAATAACCTTA         TTTTAATTTCCTGCT 100 28
      FN1658  153244 ..  153256 -  -3.5  -2.57564   GCAGGGCTTTATAAT                TTTAT CAT ATAAA                TACTTTTTTTGCAAA  42 47
      FN1657 NONE
      FN1656  152590 ..  152615 - -10.6  -4.77867   AGATAGAATATAAAA         TAAGGAGGTT CAAAAT AACCTCCTTA          AATTTTTTTATAAAA 100 42
      FN1654  149148 ..  149162 -  -4.4  -3.60098   AGTTTTTATGTCAAA               TTATTT TTA AAATAA               TTATATATTTTTTGA  54 116
      FN1653  147679 ..  147691 -  -3.5  -3.28714   AGACTTAGTATAACA                TTTTT ATT AAAAA                AGACAAAATAATTAA  46 76
      FN1652 NONE
      FN1651 NONE
      FN1650 NONE
      FN1649  143424 ..  143434 -  -2.4  -2.71011   ATTCTCCTTTAATCA                 GCAG TTG CAGC                 CTTAATTAATAATTT  38 8
      FN1648  142579 ..  142613 -  -7.4  -5.28983   TTTAAAATATAAAAA     GGATTTTTATACTT TATAGAT AAGTATAGAAATCC     TTTTTTGTTTAGTAT  90 49
      FN1646  141531 ..  141561 -  -4.3  -4.52349   ATAAATAAATACAAA      GAATAG-AATTAAA CTTG TTTAATTTCTATCC       CTACACCAGCTGGTA  64 3
      FN1645 NONE
      FN1644 NONE
      FN1643 NONE
      FN1642 NONE
      FN1641 NONE
      FN1640 NONE
      FN1639 NONE
      FN1638 NONE
      FN1637  136979 ..  136996 -  -2.8   -2.8541   ATTAAAGAAATTAAT             TATCTT TCATTT AAGATA              GTGTTGATTCTTGCA  40 7
      FN1636 NONE
      FN1635 NONE
      FN1634  136068 ..  136081 -  -3.1  -3.28712   CTTCTTTTTGTACAA               CTCCAC CTT GTGG-G               TTTACTTGAGATGGC  46 112
      FN1633 NONE
      FN1632 NONE
      FN1631 NONE
      FN1630 NONE
      FN1629 NONE
      FN1628  133673 ..  133690 -  -5.6  -3.00946   CTCTCTTAGAAATTA             GAAGCT TAATCC AGCTTC              TCTAGCCGCGTCTGC  55 5
      FN1627 NONE
      FN1626 NONE
      FN1625 NONE
      FN1624  131128 ..  131146 -  -8.2  -5.45652   AGTGTTAATAAAAAA             GATAGGTC AAA AACCTATC             TTTTTTCATTTATAT 100 49
      FN1619  127297 ..  127311 -  -5.8  -3.82097   TTTAAACTTATCAAA               GATATT AGA AATATC               CCCACCCAAGCAAAG  61 80
      FN1618 NONE
      FN1617 NONE
        nusB  126046 ..  126064 - -10.4  -4.94672   AAACAATAGCAAAAA             GGAACTAT CTA ATAGTTCC             TTTATTTTTTACTTT 100 27
      FN1614 NONE
      FN1613 NONE
      FN1612 NONE
      FN1611 NONE
      FN1610  119802 ..  119820 -  -7.4  -5.63103   CTTTAAGTAAAAAAA             TCCCCTCA CTC TTAGGGGA             TTTTAATATTTACTT  91 35
      FN1609 NONE
      FN1608  118002 ..  118018 -  -2.3  -2.52896   TCATCTCCTAATTTA              TTTTCTT TTA AAGTAAA              CAGCTCTCCATTCCT  38 6
      FN1607 NONE
      FN1606 NONE
      FN1605  113902 ..  113913 -  -4.4  -3.76492   TGTAATTTCAGCAAA                CTTG CTGA CAAG                 TCAGCTTCAAACATG  56 201
      FN1604 NONE
      FN1603 NONE
      FN1602  111100 ..  111115 -  -4.8   -3.5593   AAACAAAGAAATAGA              GTAAAA ATAC TTTTAC               TTATTCAGCACCTGT  56 22
      FN1601  109925 ..  109935 -  -2.6  -2.93073   TTCCTTTAATAACTA                 TAAA ACT TTTA                 TCTTATTCATTGAAT  40 12
      FN1600  109111 ..  109149 -  -2.1   -5.7946   TTGTCAATAAAAAAA  GATTAAAATTAGTATATT TTCC AATATAAT-ACTTTAATC   TTTTCAATTCTAATA  73 35
      FN1599 NONE
      FN1598  107999 ..  108037 -  -3.4  -5.33331   CAAAGATAATAAAAA   GGTTATTACACTTC GTTTGATTTTT GAAATATAATAACC   TTCTATTAAATTTTA  70 57
      FN1597 NONE
      FN1596 NONE
      FN1595 NONE
      FN1594 NONE
      FN1593 NONE
      FN1592 NONE
      FN1591  102024 ..  102051 -    -2  -5.58522   TATAGAAAATAAAAA        CACTAGATTTAT AAAT ACATTTCTAGTG         TTTTCTTTAAATTAT  69 42
      FN1590  100601 ..  100629 -  -9.7  -4.81249   TTGTAAACTTAAAAA        GAGTTGCTCCA AATGAAG TGGAACAACTC        TTTCTTATATTTATA  95 46
      FN1586 NONE
      FN1585 NONE
      FN1584 NONE
      FN1583 NONE
      FN1582   93616 ..   93647 -  -4.6  -5.93252   TTTAAAAATAAAAAA      GTTGAATAAAATAT TTCT ACTTTTTATCCAAC       TTTTTCACTATAATT  86 55
      FN1581 NONE
      FN1580 NONE
      FN1579   88874 ..   88890 -  -5.2   -3.3422   TATCCTTTGAAAAAT              CTACAT TGTCC ATGTAG              TTTTATCCTTTCCAT  55 9
      FN1578 NONE
      FN1577 NONE
      FN1576 NONE
      FN1575   85878 ..   85894 -  -5.1  -3.31322   TTGAACTTGTGACAA              CACGATT AAA AGTCGTG              TGCTCTACCAACTGA  55 414
      FN1563 NONE
      FN1562 NONE
      FN1561   83076 ..   83086 -    -4  -3.23711   TCCACAAGCCACCAA                 TATC AAT GATA                 AAAAAGATACTGCTA  48 61
      FN1560   82556 ..   82571 -  -7.6  -5.76633   TGACAGATAAAAAAA              TAAGGC AATT GCCTTA               TTTTTTTTCTTCTGT 100 23
      FN1558 NONE
      FN1557   79722 ..   79735 -  -3.9  -2.64099   CTCCTCGATTATAAC               GAAAA CATA TTTTC                TATATATTATACTCT  44 32
      FN1556   77589 ..   77605 -  -3.7  -2.74012   TTATTACCTTAATTA              TACACTA TTT TTGTGTA              AAATGTAAATTATTT  44 35
      FN1555   76292 ..   76315 - -12.6  -5.40072   TTTTTTGTAAAAAAA          TACCCTTGAT AGAA ATCAAGGGTA           TGAAAATTATTTTGA 100 52
      FN1554   68715 ..   68760 - -10.1   -4.3902   ATTATAAAAAGTAAA GAAGGTCAGTATAATAG GGTAGAACTCTT CTATTATACTAACCTTC TTCTGGGAAATAATA 100 74
      FN1553 NONE
      FN1552 NONE
      FN1551 NONE
      FN1550   64591 ..   64614 -  -3.8  -5.04265   AAAAAAGAGCAAAAA          TTCTTGAAGC ACAA GCTACAAGAG           AATCTGCTATTCTTG  71 388
      FN1547   61837 ..   61874 - -14.3  -5.57054   AATAATTGAAAAAAA   CTGCACCTCCAATCTTG TGTC CAAGATTTTAGGTGCAG    TACAAATTCTTATTA 100 42
      FN1546   59566 ..   59603 - -10.7  -5.56263   AGGATAAAATAAAAA   CTGCACCAACAATCTTA AATA TAAGATTAGAGGTGCAG    TTTATTTTTTAACTT 100 41
      FN1538 NONE
      FN1537 NONE
      FN1536   48394 ..   48406 -  -2.7  -3.30619   AATTATGCTTTATAA                CAAAC TTT ATTTG                GATTTAAAATCATCT  44 0
      FN1535 NONE
      FN1534 NONE
      FN1533   45429 ..   45442 -  -3.9  -2.70932   TCTGCCTCCTAATTA               TAGAA TGAT TTCTA                AGATTTTATTTTTTT  44 23
      FN1532 NONE
      FN1531   44193 ..   44225 -   -10  -4.81523   AAGGAAAAATTAAAA      GGATTAACTCCTGC TTCTT ACAGAAGTCAATCC      TTATTAGTAAGTTAA 100 126
      FN1529 NONE
      FN1528 NONE
      FN1527   42155 ..   42184 -    -3  -3.70512   CTGCATAAGAAAAAC       CACCATTAATTA AAAATG TTATTAATAGTG        CCATAGAGTAGCTTA  47 114
      FN1526   31779 ..   31806 -  -7.9  -5.67063   TTTATTACAAAAAAA        TACTAGACACA CATTTC TGTATCTAGTA         TTCTTAACTTTAAAA 100 61
      FN1520 NONE
      FN1519 NONE
      FN1518 NONE
      FN1517 NONE
      FN1516   20721 ..   20746 -  -8.3  -4.05512   ACAATAAAAAATTAA         GGGAGTGCTAC AAAA GTAACATTCCC          TTTTAACTTATTTTT  79 33
      FN1510   14251 ..   14286 -  -6.3  -5.61881   GCCCAAAAAGAAAAA    TGACACTAAAAAACA TTTTTT TGTAATTTAGTGTCA     TTTTTAATTTAAAAA  85 60
      FN1509   14036 ..   14054 -    -6  -4.20768   ACTTTTAACAAATAA             CCCATTAA AAA TAAATGGG             CTTGAAGAATATGGA  68 160
      FN1504 NONE
      FN1503 NONE
      FN1502 NONE
      FN1501 NONE
      FN1500    5239 ..    5276 -  -8.5   -3.9373   TAGGTAAAATTTAAA   CTGCACCTCTAATCTTA TGTT TAAGATTTTGGGTGCAG    TTCTATTTACAATTT  78 32
      FN1497     727 ..     767 -  -5.7  -2.71712   TTTCTTTTTTTAAAT  TTTCATTTTCTGTTATGAA GTT TTCATAAGAGAAAATTATA  TCTTTTATTCCAATA  53 362
      FN1496      54 ..      64 -  -2.6  -4.23674   CTGTACTAATATAAA                 TAAT AGT ATTA                 TAAATTTTTTCATTA   0 38
