# Supplementary material for: Rapid, accurate, computational discovery of Rho-independent transcription terminators illuminates their relationship to DNA uptake
Source: Genome Biol. 2007 Feb 21;8(2):R22. doi: 10.1186/gb-2007-8-2-r22 (PMC1852404; doi:10.1186/gb-2007-8-2-r22)
Supplement: Additional data file 4 — Best terminators found downstream of each of the genes of the 343 organisms studied. [file gb-2007-8-2-r22-S4.zip › Geobacillus_kaustophilus_HTA426.bag]

       GKP01 NONE
       GKP02    1938 ..    1948 +  -4.6  -3.33815   GGAGCCTGGAGAAGC                 CCGG CGC TCGG                 TTCATTCGAAGAAGT  52 98
       GKP03    2833 ..    2848 +  -3.9  -3.95378   GATCGTACCTCGCAC              CCGCG CGACTA TGCGG               TTGTTTCCCATGTAG  57 184
       GKP04    4210 ..    4241 +  -5.8  -2.77899   ACGTTCCCGTGAAAT      GGTTCGTCGCCCTTA TAT TATGGGCGTC-AGCC      TGCTTGCTCCCGCGA  52 40
       GKP05 NONE
       GKP06    6275 ..    6300 +  -7.7  -5.71712   TGAAGAGTTGATGAA         TGAGGTGTT TGAGGAGT AACACCTCA          TTTTTTTATATAAAC 100 7
       GKP08 NONE
       GKP09   12007 ..   12017 +  -5.4   -4.7329   ATTACTTACAAAATT                 GGAT TGA ATCC                 TTTTTAACTGCTTTT  76 475
       GKP29   36431 ..   36449 + -11.8  -3.64599   CGTATTGGGGCTCGT             GTTGACGT ACT ACGTCAAC             TTTGGGATGTCCTCG  85 192
       GKP32 NONE
       GKP33   42108 ..   42119 +  -4.4  -3.07043   GTAAATAATAGTGGA                TGTG TTTA CACA                 TCTTAACATAATAGA  47 178
       GKP34   42964 ..   42979 +  -3.2  -4.14013   CCAAAGAAAAGAGGT              TGGCCT TAAA AGGTCG               TTTTACAGCCTTTTG  60 250
       GKP38   45829 ..   45845 +  -7.9  -6.04324   AAACCGGAAGGATCG              GCGGCAT TGG AGGCCGC              TTTTTTCTTTTTTCG 100 64
       GKP40 NONE
       GKP41   47095 ..   47116 +  -4.3  -5.50499   AAATAGACTGTCTCG           CCCCTTCCG GAAG TGGAGGGGA            TTTTTTTAAATCTGA  83 35
       GKP42 NONE
       GKP39   45757 ..   45767 -  -2.4  -3.98083   CAGGCAATGGATAAA                 CGGC AGC GCAG                 TTTGTGAAACGGTGG  55 199
       GKP37   44548 ..   44570 -  -3.4  -5.07053   AATGATTGCAAAAAA           TAAGAGCGTT AGA AACGCTTCCA           CTTCAATTCCGATAT  75 11
       GKP36 NONE
       GKP35   43346 ..   43369 -  -4.5  -2.59742   GCCAAGGGCCAGAAG          GCGGCCAGCC GGGAA GACCGGC-GC          GGACTTTTAATGATT  46 39
       GKP31 NONE
       GKP30   37198 ..   37218 -  -5.4  -3.65812   GCCCGTTGAACAGAA           CTCCTGCCG GATT CGGC-GAAG            CGAACCCTTGACCAA  59 260
       GKP28   33911 ..   33936 -  -4.8  -3.62022   AATAATAGTAGATAA         CGGAAGATGAA GTGAT TTC-TCCTCCG         CCATCCATATGATGA  57 234
       GKP27 NONE
       GKP26   31360 ..   31370 -  -5.4  -3.00525   GGTTTTTAAACCAGA                 TTGG CTT CCAA                 ACCAAAAATGTCTTT  51 5
       GKP25 NONE
       GKP24   28675 ..   28689 -  -2.9  -2.52742   ATTTTTGTAGAATAT               GAAAT TACTT ATTTC               CTGTTTTTGGATATA  40 15
       GKP23 NONE
       GKP22   26692 ..   26712 -  -4.8  -3.14683   ACATCGGTTTACCAA           TTCC-ATGG TCAA CCATTGGAA            CTCCCCCTTGTTTTC  50 39
       GKP21 NONE
       GKP20 NONE
       GKP19 NONE
       GKP18 NONE
       GKP17 NONE
       GKP16   19679 ..   19718 - -12.3  -3.67597   CGGGCGACCGAACAA CGC-CGCTTC-CAGACCCA TGTA TGGGTCTGTGAAGCGAGTG  GTTGTTCGGTCTTCC  88 265
       GKP15 NONE
       GKP14   17375 ..   17387 -    -2   -3.5268   AAAAATAAAATTTAA                TACA TATAT TGTA                AAATAATTAATTTTT  47 107
       GKP13   15870 ..   15880 -  -6.8  -3.26471   TGAGCTCCACAGGAA                 CGTG GAG CACG                 GTGTTGGGACCTAGC  57 234
       GKP12   14155 ..   14184 - -10.1  -3.23538   AGAATCCAGCACCAA       TAGGGCATTCCCA GTAT CGAAAATGCCCTA        GGAGGAATGGAGAAT  73 23
       GKP11 NONE
       GKP10   11578 ..   11616 -  -3.3  -4.15841   TGATCAAATCACAAA  GAAATGAGAGC-AGCA AGAATTGA CGTTAGCTCTCATTTC   TTCTTTTAATATTAC  60 56
       GKP07    6176 ..    6189 -  -5.2  -4.68424   CAAGCTACCCAAAAA               CGCC CGCGCC GGCG                ATGTGATTGTACAAG  76 334
        dnaA    1460 ..    1491 + -13.8  -3.47915   CTGTCTCGGTTTTAT      GCACAGCTTATCCA CATG TGGACAGGCTGTGC       TTGCTTCGCTTTTTT  91 45
        dnaN    2826 ..    2871 +  -8.3  -4.42806   CTGCTTTTTCTCAAG TCCGATGAGAAGG-CGGGCA ACATCTA TGCCCATCCTTCCCATCGGC TTTCTTTGCGAGTGG  80 102
      GK0003 NONE
        recF    4275 ..    4291 +  -3.5  -3.61398   TATCGAGTCCATTCT              GGTTCGG TAA CCGCTCC              TTCTTGACCGCGAGA  50 2
        gyrB    6347 ..    6395 + -10.8  -3.53343   CGAGCGAAGCGGCGC CCGCCGTCCGTCCGCGTCCGCCT GGCC GGGCGGTC-CGGACTGGAGGAGG TTTCAAAGGGAGGTT  79 105
        gyrA    8903 ..    8932 +  -8.5  -5.19879   TCAGCCTAACGGAAA       CGGCGCTTCGC-CT ATA GGCGCGGGGCGTCG       TTTTTCTGTTTCAAA  95 54
      GK0007   10318 ..   10355 + -14.3  -3.90744   GCGATGGGCAAATGT   TCTTCGCCTGCAGGGATT TAC AATCCC-GAAGGCGAAGG   TTATTTGACCCCGAG 100 256
      GK0009   18462 ..   18486 +  -5.7  -5.40072   CCGATCGGCTCAACT          TTGACGGAG ACATGTC CTCCGTCTA          TTTTTTTGGCCGACG  90 52
      GK0010   19904 ..   19922 +  -5.9   -5.1925   CTGGCTGTAAAATCG             ACTCCCC TTGAT GGGGAGC             TTTTTTCCATTGTGA  89 31
      GK0011 NONE
      GK0012   21738 ..   21754 + -10.1  -5.00616   TAAGGGTGGCACCGC              GGGATGG CTC CCGTCCC              TTTTTTGGGACGGGG 100 235
        serS   23268 ..   23305 + -16.6  -2.80715   AAAGCCGTTTCCCAT   CATAAAAAAACCCGCCG TTGAC CGGCGGGTTTTTT-ATG   CCTTTATTTTTTTAC 100 206
      GK0015 NONE
      GK0016   27220 ..   27238 + -10.3  -5.72254   CGATAGGGAACAAAA             CCCACTC ATGGC GAGTGGG             TTTTTTGTTATTTCA 100 354
        dnaX NONE
      GK0018 NONE
        recR NONE
      GK0020   30180 ..   30203 +  -8.3  -6.04419   CCGCCGCATCACACT          TAAGGAAGT GCGTTA ACTTCCTTA           TTTTTTTGTTCTTTT 100 10
      GK0021   30537 ..   30557 +  -5.4  -5.64328   CCGATATATTTTGTA            GGCATCAT TATTC AAGATGCC            TTTTATTTTTTTGTT 100 25
      GK0022   36650 ..   36670 +  -3.9  -5.29846   AAATTCACTCGTAAT            CAGGGCC TGCATTT GGGCCTG            TTTTTATTTGCGATT  80 27
      GK0023 NONE
      GK0024 NONE
      GK0025 NONE
      GK0026 NONE
      GK0027   41216 ..   41234 + -13.2   -4.8236   TAAAGGCAGCGCCAC             CCTTTCCG TTT CGGAAAGG             TTATTTTTTTCAATG 100 38
      GK0028 NONE
      GK0029   42931 ..   42952 + -11.7  -5.80727   AGAAGAAAAAAAAGA           GTTTCTCTG AAGC CAGAGAAAC            TTTTTTATTCTTTTT 100 16
      GK0031   45615 ..   45650 +    -9  -2.90028   AAATAACGGTTTGCT    TGGCAGGGGGGTGTTG CGCT TGACACCTCCTTGTCG     CTATTTTGTAATGGA  65 35
      GK0032 NONE
      GK0033   47939 ..   47960 +  -9.4  -5.50499   CGATGGGAGAACGAA           GCGGAGGG TTTTTT CCCTCTGC            TTTTTTTCGCTATAA 100 46
      GK0034 NONE
        ksgA   49631 ..   49650 +  -6.4  -2.83504   GAGTCGTAAAGAAAG            CGCT-CCTC TGG GGGGCAGCG            GTCTTTTCGTCAACC  54 43
      GK0036   50640 ..   50659 +  -5.7  -5.38047   GGATCGAGAGGAAAA            CCGCCGCA GTTGA TG-GGCGG            TTTTTTCTATACGTC  90 13
      GK0037   51078 ..   51117 +  -7.2  -5.84011   TGGGATGATGAGCAA  GCAGGGGGGCAGTAGACA GATT TGTTTGCTGCTTTTTTGC   TTTTTGTTTTTTGTT 100 11
      GK0038   51565 ..   51588 + -13.8  -5.47821   GGCGTGTTGCGGCGA          GGGTGTCCCG CGAA CGGGGCGCCC           TTTTTTTGCATACAT 100 53
      GK0039   52610 ..   52624 +  -4.3  -3.34013   CGGTGAGAATGTTAG               GAGAA CGACA TTCTC               TTGATTAAACACGTA  50 3
      GK0040 NONE
      GK0041 NONE
       spoVG   54352 ..   54385 +  -9.7  -5.40072   TTCGTAAACATATGA     AAGGGAGCTTAGGTGA AAT TCACC-AAGCTCTCTA     TTTTTTTGAAAGCCG 100 34
      GK0043   55883 ..   55894 +    -3  -3.12999   TCTGACTGTCAGCAT                CAAT TAAA ATTG                 TTCGCTCTGAACTCG  45 56
         prs NONE
        rplY   57525 ..   57547 + -16.4  -4.52047   GCCAGAAGAGTGACA           GACGTAACCG TTT CGGTTACGTC           TTTTGTAGTATCATG 100 28
       spoVC   58187 ..   58200 +  -8.1  -4.32049   TGAGTACGGGAGGCG               GCCGA AGCG TCGGC                TTTTCCTGCCTTGTG  78 69
      GK0047   58489 ..   58508 +  -6.4  -4.81249   TCATCCATTAAGGGC            GGCTTTGG GCGA CCAAAGCG             TTTTTGCGTTTGCGA  80 30
      GK0048   62253 ..   62265 +  -3.3  -3.16191   AACAATGGTGAATTC                CCCAT TGC AAGGG                TTCATCGGAGTATCC  46 171
       spoVT   62865 ..   62883 +   -11  -5.40072   TAGGCGAAACAACAA             GGCAGCTT CAC AGGCTGCC             TTTTTTTCCGCCCGG 100 38
      GK0050 NONE
      GK0051 NONE
      GK0052   66515 ..   66529 +  -5.6   -4.0942   GGATGAGAAAAGGCG               GTTGGC CTT GCCGGC               TTTCTATACTAAATG  64 100
      GK0053 NONE
      GK0054 NONE
      GK0055   67895 ..   67921 + -13.1  -2.73875   AAATAATTTTGCCTG         CGAATGCCCGT TTTCT ATGGGCATTCG         TCATATTGACACGCA  81 35
      GK0056   68448 ..   68467 +  -8.6  -5.76237   CAAATTCGGAAACAA            GCATCCGT CGCT ATGGATGC             TTTTTTGTTTCTGTA 100 71
      spoIIE NONE
      GK0058 NONE
      GK0059 NONE
      GK0060 NONE
      GK0061   75203 ..   75220 +  -2.8  -3.05616   TGGGCGACGGCCGAA             TTGTTT GTATTG AAACAA              ATTTCTATGATAGTA  43 13
      GK0062   77174 ..   77195 +  -7.3  -6.06723   GAAAGAGGAGTAATC           GATGTCTCT GTTC GGAGGCATC            TTTTTTTTTGCCGGC 100 28
      GK0063 NONE
        hslO NONE
      GK0065   79997 ..   80020 + -13.2  -5.40474   GACTAAGCAGACTTT          TTCGGCAGGG GCAA CCCTGTCGAA           TTTTTTTACGAGGAT 100 35
      GK0066 NONE
      GK0067 NONE
      GK0068 NONE
      GK0069 NONE
      GK0070 NONE
      GK0071 NONE
      GK0072   84898 ..   84908 +  -5.4  -3.66356   CAAGTAGAAAGGAGG                 CATC TGC GATG                 TTTCGCATTGGCGAT  59 34
      GK0073   85937 ..   85960 +   -11   -4.7254   GTTCATGCAGCGGAG          GACTGCCAGC GAGC GCTGGCAGTA           TTTTTCGTAAAAAAT 100 55
        lysS   87491 ..   87519 +  -6.7  -4.65153   TAAATAAATTTGATC        GCTCCCTGC AAAGACAAGCA GCAGGGGGC        TTTTCATTTATGTAA  77 34
      GK0075 NONE
      GK0076 NONE
      GK0077 NONE
      GK0078   99632 ..   99658 + -13.1  -5.63103   TGTGAGGGAAGAAAA        GGCATGCGGCAG CTTC CTGCC-CATGCC         TTTTTTTCGTTGGAA 100 36
      GK0079  101122 ..  101140 +    -6  -2.59971   TCCAAGGGGATATGA             GCGATCAA AAA TTCATCGC             CTCTTCATTCTTAAG  51 75
      GK0080 NONE
        ispD NONE
        ispF  103675 ..  103697 +  -5.4  -3.53444   CTGCAAAAAAGCTAA           TGGAGCGGCC TTT GGCAGCATCA           TTTGGGAAGGCCTCG  56 26
      GK0083  105646 ..  105674 + -17.5   -5.4505   GGAACCGCGCCAAAA        GCGTCTCTGTGTC TGC GGCACAGGGACGC        TTTTTTATTCAAGAC 100 323
      GK0084 NONE
        cysS NONE
      GK0086 NONE
      GK0087 NONE
      GK0088  109481 ..  109491 +    -4  -3.06737   TGTAAAAATTTGTCC                 TGTA TAA TACA                 TGTTAGCGATTGATG  47 52
      GK0089  110188 ..  110199 +  -4.4  -2.70932   AGCATCGCAACGCCG                CATC AAAA GATG                 TCATTGACAGCGAAA  44 39
        rpmG NONE
        secE  110688 ..  110699 +  -7.2  -5.45802   CGTGCGCGTATGGAA                CCCG GCAA CGGG                 TTTTTGTTTTGCGCA  93 74
        nusG  111364 ..  111395 +  -2.2  -5.27023   AACGGAGACATATGG      CGGTGAACTTATAC ACTT GTATAAGGGAGCCG       TTTTGTTTTTACGCT  76 104
        rplK  111968 ..  111991 +  -8.2  -2.91264   GCGTCGTTTGTAGGG          GAGGTTGCGTC ATT GG-GCAACCTC          TCTCTCCATGAACAA  62 48
        rplA  112803 ..  112835 +  -9.9   -5.0065   CATCAAGGTTGACCC      GTCCACGGTTGCTGT TGC ACAATAACCGTTGAC      TTTTGTTTGTCCGTC 100 1
        rplJ NONE
        rplL NONE
      GK0097  114849 ..  114873 +  -5.2  -5.61277   AAACAACGAACCATA         TGGTTTTCTAT TGGA ATAGAAA-CCA          TTTTCTTTTTTTCTC 100 150
        rpoB NONE
        rpoC  122414 ..  122443 + -20.1  -2.66316   ATAACGCGAACCAAG       TGGCCGGCTAAGG CGCT CCTTGGCCGGCCA        TCATCTAATGAAAAA 100 37
      GK0100  122781 ..  122794 +  -3.1  -3.89346   CGGTGGCGATCCTTC               GGTAA TGTT TTGCC                TTTCTCCCCTAAAAC  54 21
        rpsL NONE
        rpsG  123830 ..  123875 + -10.7  -3.09452   GGAGCGCCGCCTAAA GGAA-ATAGGTGAGGAGGCA CTGCGGT TGCCTATTCACCTATCTTCC TATATATTGCGGCCT  74 41
         fus  126118 ..  126144 +  -5.8  -2.69964   TACTTATGTAAGTAA         GACTTGGGAACG TTT TGTTCCCAAGCA         TCCTATACTTACCCA  51 70
         tuf  127403 ..  127424 + -10.9  -5.52986   AATCACGGCAAAAAA           GGGTGTCCA GCAA TGGACATCC            TTTTTTTGATGCCAT 100 39
        rpsJ NONE
        rplC NONE
        rplD NONE
        rplW NONE
        rplB NONE
        rpsS NONE
        rplV NONE
        rpsC NONE
        rplP NONE
        rpmC NONE
        rpsQ  132731 ..  132742 +  -2.2  -2.86264   AGTTCGGAGAGATAA                TTCC GAAA GGAG                 GTTTCGTCGATGATT  40 54
        rplN NONE
        rplX NONE
        rplE NONE
        rpsN NONE
        rpsH NONE
        rplF NONE
        rplR NONE
        rpsE NONE
        rpmD NONE
        rplO NONE
        secY NONE
         adk NONE
      GK0128  139642 ..  139656 +  -7.2  -2.70932   CACGTTCGGTTTTGC               GTAACA CAA TGTTAC               TCATTCGAAGGAGGG  56 80
        infA NONE
        rpmJ NONE
        rpsM NONE
        rpsK NONE
        rpoA NONE
        rplQ  142403 ..  142413 +  -3.2  -4.05788   TGGTCATTATTGAAC                 TCGT GTA ACGG                 TTTCATTTCAACAAG  58 18
      GK0135 NONE
      GK0136 NONE
      GK0137 NONE
        truA NONE
        rplM NONE
        rpsI  146841 ..  146859 + -12.4   -5.4148   CGCGTGATGTTCCAA             CCCAGCCG ATT TGGCTGGG             TTTTTTGCTTATTTC 100 42
      GK0141 NONE
      GK0142  148155 ..  148173 +  -3.7   -5.0538   TTCCAATGAACATAC             GCCTCGC GAGTA GCGGGGA             TTTTTTAAGGTCGGA  75 13
      GK0143  149394 ..  149451 + -10.7  -5.32565   TCGGTTTCACAAAAA GCGTCCGATG-GCGAGAAACCGCCGAT TAGAGC GTTGGCGGTTTTCAGCGCA-CGGACGC TTTTTTGCTTGATTA 100 41
      GK0147  152900 ..  152924 +  -2.7  -4.86033   TTCGGCTTCGCCATT          CGCCAACAGCT CGG AGAGGTTGACG          TTTTTGTAGCCGTTT  74 194
      GK0149  161905 ..  161934 + -11.4  -4.79756   CCGCTGTTTGTGAAA       GAGGGGCTGCCA TTTGTT TGGCGTCCCCTC        TTTTTCAGTTGTATG 100 98
      GK0150 NONE
      GK0151  163228 ..  163243 +    -9  -4.66163   GATTGAATGATGGCA              GCCATC GTTC GATGGC               TTTTTCCGTGGCCAT 100 31
      GK0152 NONE
      GK0153 NONE
      GK0154  166742 ..  166788 + -11.8  -4.52589   GACCGCTTGGACAAC CACCCTATGCATAGACGGAA CGTTCGC TTCCGTTTATGCATAGGTTA TTTTATATAAAGGGA 100 43
      GK0155  169189 ..  169221 + -11.4  -5.53436   AAAAAAGTCGGGAAC      TGAAAGCCTGTTGG TGAAT CCAGCAGGCTTTTG      TTTTTTCTATTATCT 100 137
      GK0156  170032 ..  170048 + -13.7  -3.14393   TCGAGTGTTTCGCCC              CCGCCTG TTT CAGGCGG              TGTTCGATATATCCT  84 338
      GK0167 NONE
      GK0166  179181 ..  179195 +  -6.4  -3.38072   AAAGAGCGCTATCCG               GACCGT CTC ATGGTC               TTGGTGTTGGATAAC  59 58
      GK0168  179718 ..  179746 +  -7.6  -4.68645   GTAACGATAATAAAA        GACGTTCAAA ACTGTGAAA TTTGAACGTC        TTTTAATTTTCCATC  85 9
      GK0169 NONE
      GK0170  182194 ..  182206 +  -5.5  -4.84642   CAGGGTTTTGCCTGG                GTCCA TGC TGGGC                TTTTCTTCGTTTGAA  78 104
      GK0171 NONE
      GK0172 NONE
      GK0173  183948 ..  183958 +    -4  -3.42503   TATACCGCATAAAAA                 TTCA ATC TGAA                 TTCTCGCTATTAAGG  50 29
      GK0174  184863 ..  184896 + -10.3  -4.98531   TGAACCCACGTGTTT     GTCGCAGATC-ACCCG AAC TGGGTTGTTCTGCGGC     TTTTTGCTTTAAAAC 100 83
      GK0175  186682 ..  186721 +  -5.8  -3.13522   TAACGTGATACGGAA  CGACCAGTGATGGTAA AAAAAGGA TTGCCATCGCTCGTTG   TGTTGGTCAAAAAGT  55 38
      GK0176 NONE
      GK0177  188301 ..  188326 +  -3.9  -3.39506   GGAATCGAGAGGGGG         GTAGCGTGATG CGCG CATTCCGCAAC          GTTTATTTTACGATA  50 17
      GK0178 NONE
      GK0179  190340 ..  190361 + -10.1  -5.32396   CAATAGGTATGGTCG           GGCGTTCCC GTGT GGGGACGTC            TTTTCTTTTTGCTGT 100 411
      GK0180 NONE
      GK0181 NONE
      GK0182  192109 ..  192146 +  -4.1  -4.90266   GGAAAATCGTTGTAA   GCCGAGCAG-GGCGGG GATTTGG CTGGTCGTTGCTCGGC   TTTTTCCTTGATGAG  74 26
      GK0186 NONE
      GK0187  198191 ..  198208 + -14.1    -4.371   AATGTTTTAATGGCG             GGGCGGC CGCA GCCGCCC              TTTTCCTGTAATGGA 100 31
        rocD NONE
      GK0189  200796 ..  200829 + -14.6  -3.03151   TTGCTAGGGGGGCGT     GCCGTCCATCCTCA TCTGCT TGGGGGTGGGCGGC      CTTTCGTTTGCGAGA  91 55
      GK0190  201645 ..  201687 +  -9.2  -4.13767   TGGTTTTGCCAAAAA GGGCTGCGCGCCCAAGGCTG TTTTT CGGTCTTGGA-GC-CAGCCC TTTTCGCATCGCAAA  78 59
      GK0195 NONE
      GK0196 NONE
      GK0197  209401 ..  209435 + -11.4  -5.48303   GATATACGGCCGTGG     CAGAGGAGGTCTCGAT GCT GTTGTGACCCCCTCTG     TTTTTTTAGCGTTAT 100 120
      GK0198 NONE
      GK0199 NONE
      GK0200  212823 ..  212845 + -13.4  -2.70788   ATTAAGCAAGAAAAA           GGTGTCCCGC TGT GAGGGACACC           CGTTTTTGTGCCTAC  84 92
      GK0202  214135 ..  214159 + -14.3  -6.04419   AACCAAAAAGGAAAA          GCCGGCTAGGG GTT TCTTAGCCGGC          TTTTTTTGTTATTTT 100 49
      GK0205 NONE
      GK0206 NONE
      GK0207  216897 ..  216907 +  -3.2  -4.37991   GTGCCATCATGCGAG                 GGAG GTG CTTC                 TTTTGAATATTTTTC  63 50
      GK0208  218230 ..  218256 +    -8  -4.20768   TCAGCGGGAATGTCA         GGTGCAGTCG TTCTTTT TGACTGCGCC         TTATTTGTTGGCCCT  75 105
      GK0209  219051 ..  219079 + -16.1  -5.32565   GAGGAATGACGGGAA        CGCTTGCCTAGTT TTC AGCTAGGCGAGCG        TTTTTTCGTTCGTTC 100 32
      GK0210  220512 ..  220536 + -16.5  -3.07947   CGCTAGAAAAAAAGA          GGGAGGCGATC ATT GATCGCTTCCC          TCTTCACGGTTATTG 100 35
      GK0212  224579 ..  224600 +    -8  -5.93252   TTGAACCAAACGTAG           CCGTTGAG CGCGTC CTCAGCGG            TTTTTTCTTTTTGAA 100 340
      GK0213  226543 ..  226584 + -11.7   -3.3568   CGAATGGCAAAAAAG TCCCCTCT-CCGTACGAAAT TGC ATATCGTACCGCAGGGGGGA TTCCTATGTGGTTAT  82 84
      GK0214  227227 ..  227243 +  -2.1  -2.81815   TCAAATTATTTCGGT              GACACCA TTT TGGCGGC              TCGTTCGTAATTCAA  40 24
      GK0215  228294 ..  228316 + -11.3   -5.1861   ATGATGATATGGAAG           GTGCTTCGC ATTTC GCGAAGCGC           TTTTTTGCTGATGCG 100 40
      GK0216  228922 ..  228950 +  -8.2  -3.90112   AACGATAACAGAAAC       GA-GCCGCTCCCGC CAA GTGG-AGCGGCCTC       TTTCATTGCGGCGGG  73 33
      GK0217  230001 ..  230026 +  -2.5  -2.75022   GCGTCCGGCCCGTCC         CATTGACTAGC AACA GGAAGTCGATG          ATTCTGTCTCGAAAA  40 20
        uppP  231017 ..  231045 + -18.1   -4.5442   ATACTTCTAGTCGTG        CCGCCTGGCGGGG TTG TTCCGCCGGGCGG        TTTTCTGGTTGGGGG 100 31
      GK0220 NONE
      GK0221 NONE
      GK0222  235158 ..  235182 +  -7.8  -4.93661   TCCGTAGCGACAGAA          GGTGTCCCAA AACGG TCGGGGCACC          TTTTCTTATTCCTGT  86 34
         ddl NONE
        murF  237917 ..  237935 + -13.8  -3.50853   CGAGAGAAACTAAAA             GCGGCGTC ACA GGCGCCGC             TTCTCATTCGGGCGG  91 53
      GK0225  238678 ..  238697 +  -2.8  -4.05033   ATCACCGCATAACAT            GGTATGAT AACT GTCAAACC             TTTCTCTCGGATAAA  56 19
      GK0226  240138 ..  240154 + -10.8  -5.14563   AGAAACGGCGGATTA              CGGCGC ATTAA GCGCCG              TTTTTTCATAGCCGA 100 15
        acpS NONE
      GK0229  242393 ..  242423 + -11.2  -5.69262   CGGATTTGCAAACAG      GCGGCT-CTCCGC GTTGAA GCGGAGAAGCTGC       TTTTTGTTTTTGTGC 100 102
      GK0231  243832 ..  243842 +  -3.2  -3.82665   GGAGAAATGACTTTG                 CAGC GCC GTTG                 TTTAATGGTATCATG  55 82
      GK0232 NONE
      GK0233  244683 ..  244714 + -11.6  -3.40592   TCACGTTAGTGAGAC      GGGCAGATCGGTCT TCCC GGAACGATCTGTCC       TTCCATTTTCATCTA  82 170
      GK0234  246981 ..  246999 +    -6   -4.4009   GTGAAATGGAGAAAG             CACTGC CTTAGGA GCAGTG             TTTTCTCCGATAAAA  72 37
      GK0235  247817 ..  247862 +  -8.4   -3.1577   TGTCGGGCGACTGGA ACAACGCCGCTTT-CAGACCCA TGCA TGGGTCTGTGAAGCGG-GTGGC TGTTCGGTCTTCCGT  64 202
      GK0236 NONE
      GK0237 NONE
      GK0238 NONE
      GK0239  258289 ..  258323 + -20.9  -5.52079   GCGAAAGACACCGAA     GGGCGATCCGTTTGC GGCAG GCAAACGGATCGTCC     TTTTTATTTTCATGT 100 56
        moaC NONE
      GK0242  261757 ..  261783 +    -3  -2.52681   CATCGTAAAAGGAGA         GAACAACACATG AAA TATTTGTTGCTC         GTTGCTGCAATTTTG  40 33
      GK0243 NONE
      GK0244  262731 ..  262781 +  -4.1  -5.96894   AAGGCCGGGCCAAAC GAAGGGGCTG-TCTCAAAAGCC GCAAAACA GGGTTTTGAGGCCGGCCTCTTG TTTTTTTGTTTCCAT 100 74
       groES  264479 ..  264499 +  -2.5  -3.72893   AATCGGATACTTAAC            TTGTGGCAC GCA GTCCAACAA            TTTCATAAGGAGGTA  50 87
       groEL  266157 ..  266182 + -14.1  -5.61881   GCCTAGCGAAACAAA         GAACACTGGGA GTAA TCCCGGTGTTC          TTTTTCTTTTTGCCG 100 44
      GK0250  267951 ..  267991 +   -12  -5.04601   AGAAGATGATTTAAG GGAAAAGCGCTCATCCCGC TTCC GTGGGATGGGCG-TTTTCA  TTTTTGATTTCTCCC 100 27
      GK0251 NONE
      GK0252 NONE
      GK0253  272559 ..  272582 +  -5.3  -3.24709   CGGCCCGACTATGAA          GGCAGAAGA CGCTGC TATTCTGCC           TTCATCCATATTTTG  52 152
        guaA  274181 ..  274208 + -15.8   -5.4505   TAAAAACGAACAAAA        GACGAACATTTC CAAA GAAATGTTCGTC         TTTTTTCTTGACAGG 100 38
      GK0255  275799 ..  275840 + -13.1  -5.43414   GTAACGGAGACGCAA GACTGTTCCAAAAGGCAGT TTGG ATAGCCTTTCGGAGCAGTC  TTTTTTGTATGTCCT 100 40
      GK0257 NONE
      GK0258 NONE
      GK0259  285753 ..  285763 +    -4  -3.29511   GCCGGCTATACAAAA                 GATT TTC AATC                 TTCTGGACAAATGGA  50 65
      GK0260 NONE
      GK0261 NONE
      GK0262 NONE
      GK0263 NONE
      GK0264 NONE
      GK0265 NONE
      GK0266 NONE
        purH NONE
      GK0268  295736 ..  295757 + -14.5   -5.2112   TCCTTTGTAGTCGAA           GGTGTCCCA AGTA TGGGACACC            TTTTTTGATGATGTT 100 109
      GK0271 NONE
      GK0272  299146 ..  299157 +  -4.4  -3.33744   TGGATTCGCAGATTG                GTTG GCTA CAAC                 ATTTTTCCCGCCAAA  50 72
      GK0273  299536 ..  299565 +    -3  -5.26119   AGACTGACGCGGCAA       GGAGATTCCTT CCATTTGCA AAGGAA-CTCC       TTTTCTTTTTGCGGA  77 34
      GK0274 NONE
      GK0275 NONE
      GK0276 NONE
      GK0277  305809 ..  305841 + -22.2  -5.09173   TCAATGACAACGTGC      CACATCCCCTCTGG ACGAG CCAGAGGGGATGTG      TTTTTTGCGATGTTG 100 34
      GK0278  306786 ..  306802 +  -4.4  -3.62096   TGTGTCGAGGCGCCG              CGGTTT TCTTT AAGCCG              TTTCGAATGATCGAG  55 278
      GK0281 NONE
      GK0282 NONE
      GK0283  311657 ..  311674 + -12.7  -3.42605   ATGAAACAATAGGAG             GCCTGCC CACC GGCAGGC              TCTGTTTTCAATAAA  87 40
      GK0284  313331 ..  313355 +  -8.5  -3.14132   AGCGAATACACGACG          GGCAGCGGG CATCACC CCCGCTTCC          TTGATAGAAACCGCA  64 234
      GK0285  314864 ..  314879 +  -3.3  -3.75437   AAAGATGGAATCTAT              GATGT CTTTAT ACATC               TTTCATCAAGTAGTT  53 169
      GK0286  315242 ..  315256 +  -4.2  -3.10173   CGTCAAGGGAGAAAA               GGAGGA CGA TCCTGC               GTTTTCAAAATTTAT  48 163
      GK0287  315740 ..  315769 +    -8  -2.70932   TTTTCTTGGTCGGGG       CGGTCTTCTT CAATATCACA AAGAAGACCG        TCCTTAACAGAAGAA  58 83
      GK0288 NONE
      GK0289 NONE
      GK0290 NONE
      GK0291  319044 ..  319082 + -20.5  -3.45571   ATCCCCATAGCCATC   AAGTGAAGCCTTGGAGC GAGTA GCTCCAAGGCTTCACTC   TTCATCTTTGGAGGC 100 299
      GK0294  321556 ..  321578 +  -4.8  -4.32046   GAACATGTACTTCAC           GTAAGAAACG CAG CGCTTCTTCC           TTTCGTTTTTGAAGG  66 445
      GK0297  323959 ..  323969 +  -5.4  -3.25102   AAACTTAATGGATTC                 GGAT TTC ATCC                 TGTTGTACATCGAAT  52 327
      GK0298 NONE
      GK0299  324486 ..  324498 +  -4.1  -2.70932   GGCTCTCTAGAATAT                CAAGT GAA GCTTG                TGCTTAAGAACCCAC  44 6
      GK0300  327363 ..  327392 +   -10  -3.57561   ATGATGAGCTTCATT       GGGGAGTTGGCG AAGCCC CTCCAACTCCTC        TTTCAGCGATTCGAG  74 411
      GK0302  331370 ..  331382 +  -3.3  -4.17296   AGCTCCGTATCGCGT                AAGGG GTA CCCTG                TTTGTCTCTCTAACC  60 24
      GK0303 NONE
      GK0304 NONE
      GK0305  334800 ..  334812 +  -3.3  -3.36492   CATTGCACCTATGAA                CAACG CAA CGGTG                TTATGAGATTACCCC  48 7
      GK0306 NONE
      GK0307  337193 ..  337247 + -21.8  -2.79183   CATACAGACCACGAA GTTGGTAGAATGGAAACAGTCAAG TGCTTTC CTTGACGGGTTCCATTCTACCAAC TATCATACCGATAGC 100 231
      GK0317 NONE
      GK0318 NONE
      GK0319 NONE
      GK0320  354241 ..  354264 +  -6.7  -3.28791   CCACGAGCCAGAGAA          GGAG-CCCGG AGCGA TCGGGTCTCC          TTCTCCAAAAGGAAT  59 46
      GK0321  354696 ..  354746 +  -6.9  -5.00616   CGCCGTCGAGCCTCA CATTGTCGTCGACCCCCAA TCGTGCAAAAATC CCGGGGATCGACGACAATG TTTTTTGCGCAAAAA  83 56
      GK0323  356997 ..  357035 + -13.3  -5.60993   AATGAAACGATGAGA  GGAAACGGCCCGAAAGGA ATGG TTC-TTCGGGCCGTTTCG   TTTTTTTCTGCCGCG 100 36
      GK0327  360536 ..  360564 + -14.7  -3.62224   GAGGTGAAAAATAAA        GCTTCTGAAGCAT ATT ATGCCTCAGAAGC        TTGTTCGACGGCTGT  95 396
      GK0329  363698 ..  363715 +  -5.5  -3.53091   GATGTCTTCCGGCGG             GATGCCG ATGC CGGTGTC              TTTGACAGAAAGGAT  55 514
      GK0332  366919 ..  366955 + -21.7  -4.71222   CAATCGTAAGAAACA    GCGCCTCTTTTCAGCCG AAG CGGCTGGAAAGAGGCGA    TTTTCATTTTCGTGT 100 32
      GK0333  367391 ..  367401 +    -4  -4.41494   TTTTTTTTTTTGAAT                 TTCT AAT AGAA                 TTTTAATTACAAATA  65 91
      GK0334  368501 ..  368515 +   -10  -3.32294   AGTGTTTGAATCCAC               TGGGTG CAC CACCCA               TTGTCCGCCCTTTCC  73 108
      GK0335  369793 ..  369816 +  -4.5  -3.02568   GCAGACAGGTTATAC          GAGATGCCT AAAATC GGGCACCTC           TGCTTTCCTATTGCC  49 53
      GK0336 NONE
      GK0337  371400 ..  371411 +  -2.2  -4.48713   TTGTATTCACCTCAT                TTCG CAGT CGGA                 TTTCTTCTTCATCCG  62 377
      GK0339  372824 ..  372840 +  -2.9  -3.50422   AGAAAGGGGACCTGT              CAATGGT TGC GCCATGG              TTGATTGTCATTGGT  49 46
      GK0340  374356 ..  374380 +  -8.6  -5.19212   TGAACATGGTGTGCG          GCGCCCTT GATCGAACG AAGGGCGC          TTTTTTCGTGGTCAT  95 38
      GK0341  375393 ..  375414 +  -5.9  -4.79955   AGGCGGAACAAGTGA           GAACAGG AAGATAAG CCTGTTC            TTTTCTTATGCCTCT  78 12
      GK0342  376865 ..  376881 + -10.8  -4.09628   TGAGATAAGACAACG              GGCCGG TGGAT CCGGCC              TTGTTGTTTGCAGTC  87 33
      GK0343 NONE
      GK0344  379744 ..  379763 + -10.8  -3.48276   GTTTCCTTCACACAA            GAGACTGA ATAT TCAGTCTC             TTGTGTGGAAAGGGA  79 83
      GK0346  384679 ..  384712 + -14.1  -4.00122   TTTCTTTGGTGTTAA     GGCATCTTTGAGAGTG AAG CA-TCTCAAAGGTGCC     TTCTATTTCTTATAC 100 109
      GK0347  385620 ..  385650 + -14.7   -5.1244   TATTAAAATGAAAAA       CCGCCGTGTTGCC TTATT GGCAGCACTGCGG       TTTTTCTCTTACTAG 100 177
      GK0348 NONE
      GK0349 NONE
      GK0350  389416 ..  389435 + -11.4  -3.86252   GGGGTACTGACACAG            CAGGGGCT GATC GGCCCCTG             TTATGTTTCATCCCG  88 31
      GK0351 NONE
      GK0352  392252 ..  392264 +  -4.1  -3.12207   ATAAGGAGCGCTGAA                CGTGA GCA TTACG                TCTCTCATTTTGCTT  48 68
      GK0353  392430 ..  392457 + -13.5  -3.84451   TAACGGAAAGCCAAA        GCCGAACACGC TGTTCT GTGTGTTCGGC         TTTGCGTTTGCGGCG  95 38
      GK0354  394292 ..  394318 +  -9.4  -4.87665   ACGTTGTAGAGTTGG         AGGTGTCCCG CTGCGTT CGGGACACCG         TTTTTGTGCGTCCGG 100 49
      GK0357  397531 ..  397559 + -13.3  -4.45765   TCATGATGGAAGGAA        TCCCGTTTCTC GGATAGG GAGAAACGGGA        TTTATTGCTTTTGCC 100 35
      GK0360 NONE
      GK0361 NONE
      GK0362 NONE
      GK0363  404920 ..  404961 + -18.8  -4.94262   CGCAAAAACTCTTTT CCGGCG-CGGC-GCCCGC TATCTCGT GCGGGCCGCCGGCGCCGG TTTGTTTTTGCTGTC 100 101
      GK0364  406716 ..  406746 +  -6.9     -6.13   CAGCGCCGCTAAGGG       GACATCATTGGAC GATGG GTGCCATGATGTC       TTTTTTTTTGGATGT 100 29
      GK0365 NONE
      GK0366 NONE
      GK0367  409249 ..  409300 +  -4.5  -4.12532   CTTGGCTAAACGAGG GGAAAAGCCGCCTGT-ATTCGGAT GATCG ATCCGCTTCACAAGCTGCTTTTTC TTTATGTATGAAACG  62 32
      GK0368  409960 ..  409984 +  -7.8  -4.95302   CAGAAAACAGCAGGG          GGTGTCCCAA GAGGG TCGGGACGCC          TTTTCTTATCTTTCG  86 43
      GK0369  412142 ..  412163 + -14.5  -5.48213   CCTTTTGCCTTCGAT           CAGGTTCCG GTGT CGGAACCTG            TTTTTATTTTGAATC 100 314
      GK0370 NONE
      GK0371  415646 ..  415686 +  -5.1  -4.52873   TCGCTTCCATAGACA  GCGGCCAGTTGCGTCATCG AAC CGTGGATGATGCCGGCCGC  TTCTTTTTATGGCGA  73 361
      GK0372 NONE
      GK0373 NONE
      GK0374 NONE
      GK0375  421668 ..  421708 + -20.7  -3.21934   ACAATGATCCGAATA  AAAAACACGCCTGTTTCTC ACC GAGAAACGGGCGTGTTTTC  GTTTTGTCCGCAACG 100 75
        hutP  430186 ..  430219 +  -9.6  -5.63517   AGCAATAAGTCATGA    GGAGGCGAACGCTGCC ATAT GGCAGGG--CGCCTCC     TTTTTTGTTTGCCCA 100 57
        hutH  431985 ..  432027 +  -8.6  -4.84017   ACCTTTTCCGCTAGA GATAGGGAAGC-AGTCATC AGTGAA GATGGTTTGCTTCCCTAAC TTTTTCTACGGAGTT  88 222
      GK0386 NONE
      GK0387  433986 ..  434004 +    -3  -5.20783   GGCAATCCCTTAAGA             GGATGGCT TCG AGCCACCA             TTTTTCTCTTTAGGT  77 195
      GK0388  434331 ..  434374 + -17.7  -3.05384   CGGAAGACCGAACAA CGAC-CCGCTTCACAGACCCA TACA TGGGTCTG-GAAGCGGCGTTG TTCGGTCACCCGACA 100 144
      GK0389  435252 ..  435266 +  -7.2  -2.52896   ATTCACACAAGGAGG               TTCATG TCT CATGAA               TAAATTAGCACATCA  56 127
      GK0390  436448 ..  436460 +  -3.3  -4.17296   AGCTCCGTATCGCGT                AAGGG GTA CCCTG                TTTGTCTCTCTAACC  60 24
      GK0391  437673 ..  437689 +  -5.2  -3.65036   CTTTATTGTGGACAT              TCAAGT GCAAG ACTTGA              TTATAGTTTAATTGA  59 272
      GK0392  438697 ..  438713 +    -5  -4.82855   ATGAAGTTGATGCAC              GACGGG ACGAG CCCGCC              TTTTTCGATTTGCTC  76 471
      GK0397 NONE
      GK0398  444598 ..  444622 + -12.9  -4.32482   TGAAGCAAAAAAGAA          GGTGTCCCG AAAGCAG CGGGACACC          TTTTCCATTATGACT 100 177
      GK0401 NONE
      GK0402  449693 ..  449724 + -11.6  -5.24129   CGCTGAATGCCAAGA      AGGGGAGATTCGCT GAAA AGCCAATCTCCCCA       TTTTTTATGCAAAAA 100 35
      GK0403  450454 ..  450470 + -10.1  -4.77122   TATAATGAAAAAAAG              GCCGTGT GAC GCACGGC              TTCTTTTTTATCTCA 100 49
      GK0404  451394 ..  451406 +  -4.1  -2.52464   GGCATGACTCGGTAA                TCCTT TAA GAGGA                TCGCTTAGAGCCACC  44 119
      GK0405  452760 ..  452781 +  -3.8  -3.86346   TAGCCGTGTGGAGTG           TCAACC-CT AAAGC AGAGGTTGA           TTTGTGCGGCCATGC  57 183
      GK0406  453789 ..  453804 +  -6.8  -3.90744   CAAACGCAACGCAAT              GGACGG TTGG CCGTTC               TTCTTTCGGCCAGCG  65 417
      GK0409 NONE
      GK0410  456050 ..  456071 + -13.1  -5.42259   AAATACATGAAAAAA           GGAGCTTGA TGGT TCAAGCTCC            TTTTTTTACGGATGA 100 363
      GK0419 NONE
      GK0420  463094 ..  463120 + -11.6  -4.10552   TGGAAATCAAAAAAA         GGTGCCCTTC CCTTTTT GGAGGGCACC         TTTCCTTTCATGCAA  91 302
      GK0423  465774 ..  465798 +  -3.5  -5.41143   TGCTGTAAGTGACTG          CATCCGGGT ATTCGCC GTCCGGGTG          TTTTTTTGGCGGGTG  81 33
      GK0424  466710 ..  466732 + -12.1  -5.24129   ACAGCCAAGATAAAA           CGTCAAGGA AAAGC TCCTTGACG           TTTTTTATCGGCCAA 100 28
      GK0426  469706 ..  469732 +  -7.3  -5.40072   CCCGTTTTCTTCTCT        GTCCCC-AAAGC GCTT GCTTTTGGGGCC         TTTTTTTGCAAAAAA  93 93
      GK0427  470709 ..  470744 +  -8.2  -4.94972   CGAACCATATGCCGC    TGCCTCGTCCTGCCAA CAAG TTGGTTCGACGGGGCG     TTTTTCGTTATAATA  88 122
      GK0428 NONE
      GK0429  473497 ..  473528 +  -8.9  -5.63517   TGCATCAACAAGAAA      TTCCTTCTAACAGG GCTCG CC-GTTAGAAGGGA      TTTTTTATTTGGAAA 100 465
      GK0430 NONE
      GK0431  474724 ..  474741 +    -7   -5.0925   ACCGGATATGCTAAA             GGCGTA CATGGT TACGCC              TTTTTCATTTTGGAC  88 40
      GK0432 NONE
      GK0433 NONE
      GK0434  477260 ..  477305 +  -9.2  -4.62336   CTGTGAACACCAAAA CCGC-TCCGTTTCATC-ACGAT GAAC ATGGAAGATGAAACGGAAGCGG TTTTTGACGTGCGGT  90 124
      GK0436 NONE
      GK0437  479889 ..  479900 +  -7.2  -6.04324   GTTCAATGGGGGGCT                GGGC TTGA GCCC                 TTTTTTCTTTTTTCC 100 77
      GK0438  480743 ..  480776 + -10.4  -4.78107   AAGACCGTTAGGCAG    CAGGCGGCTCGCCCTA AGAA TAGG-CGGGCCGC-TG     TTTTTGCTGGTGATG 100 30
      GK0439 NONE
      GK0440  483089 ..  483104 +    -6  -2.60194   CAACGTGGCGGATGG              CGGCGG GAAG CCGCGG               GTTGGTTAGGGGGAT  51 1
      GK0441  483735 ..  483750 +  -7.5  -4.23892   CGATAGGCAATGGAA              CGGCC TTTTTC GGCCG               TTTTGCCTGATTGAC  73 266
      GK0442 NONE
      GK0443  487952 ..  487981 + -11.3  -5.64006   AAAAAGCAACGATAT       GCCGCTTGCCGGG TTTG TCTGGCCGGCGGC        TTTTTTTCGTTGACT 100 39
      GK0444  488407 ..  488444 + -23.5  -4.26076   GGAGAAAGAGCCATA   AGCCGCTGCCCCTCATC GGTT GATGGGGGGCAGCGGCG    TTTTGGTGCGGGTCA 100 25
      GK0447  492538 ..  492552 +  -3.4  -4.52873   AGCTGTTTCGGCACT               TGCGGC AAA GTCGCC               TTGTTTTTGTCGCGC  67 265
      GK0452  495590 ..  495600 +    -4  -2.71055   GATTTGAAAAAATGG                 GATA TAT TATC                 AGTTTTGTTGTTAAA  44 54
      GK0453  496337 ..  496369 +   -17  -3.36273   GCTGCGGAATGTGCC      GGGGGAGTGCGGCG AACGA TGCCGTGCTCCCCC      TTCATGTTAAAAGAA 100 291
      GK0457  498537 ..  498548 +  -7.2  -4.27316   TGCCTCTTCACTGTC                GCCG ACAG CGGC                 TTTTAGCTTGGCCAG  77 516
      GK0460  502374 ..  502427 + -10.5  -5.10933   GCTGGGCGCAAACTA CCGCCGCTTTTCGCTGACAGGGGCGA GTTTG TC-CTCTTGTC--CGGAAGGCGGCGG TTTTATTTTGCATGG 100 200
      GK0461 NONE
      GK0462  504554 ..  504583 + -14.3  -5.23316   ATTTCCTTCCGTCTT       CCCTCGGCGTG CGGCAAGC CACGCCGGGGG        TTTTTTGATATAATA 100 46
      GK0463  505748 ..  505760 +  -9.1  -3.03006   CGATTAATCAGGCAC                CGGCA TCG TGCCG                TGTGTATACGTTGCT  66 34
      GK0465 NONE
      GK0466  507114 ..  507134 + -14.7  -5.60993   AGATGGAAGGAAAAA            GCAGGGGCG GCG CGCCTCTGC            TTTTTTTGTCGACAA 100 119
      GK0467 NONE
      GK0468  508132 ..  508175 +  -6.3  -5.24129   CAAACGTAAATAGCG GCATGAAAAAAGCCTGTTCGGC ATC GCTGG-CAGG-TTTTTTC-TGC TTTTTTGTCGAAAGC  91 32
      GK0469  509365 ..  509393 + -11.8  -2.75081   GATGAAAAATTGAGA       G-AGGCGGCCTGCT AGG AGC-GGCCGCCTGC       TGACTTTTCCAGCTC  76 28
      GK0472 NONE
      GK0473 NONE
      GK0474  514827 ..  514854 + -14.8  -5.24551   GGTGAGACGATATCG        CGGGACGGGGAGC TAG GCGCCCCG-CCCG        TTTTTGTTCATTTGC 100 10
         ldh  516062 ..  516075 +  -3.7  -2.98823   CATGCGGTATAATCG               CCCGG TTGT CCGCG                TATATATGAACGACG  45 146
      GK0476 NONE
      GK0477  517124 ..  517148 + -12.9  -5.80364   CAAATGAATGACATA          AGAGGCGGAAA CAA TTTCCGCCTCC          TTTTTTTGTTAAAAT 100 90
      GK0478  517746 ..  517771 +  -9.1  -5.89659   CATTCGCATTAAAAA         GCTGATAGC ACAAGGCG GCTATCAGC          TTTTTCTTTTTTTGT 100 29
      GK0480  519672 ..  519686 +  -2.1  -3.14132   TTGCGTTTGAGGGAG               TCCAG AGGAG TTGGA               TTCCTCGGCGCAAGA  43 338
      GK0482 NONE
      GK0483 NONE
      GK0484  532039 ..  532059 +  -9.7   -5.6473   TCATAAACAAAAAAA            CGACCTTCG CTC TGGAGGTCG            TTTTTTTGGTCTTAT 100 35
      GK0486  534251 ..  534275 + -14.4  -5.67967   TTGTTGAACCGCTAG          GCATGCCTCA AGCGC TGAGGCATGC          TTTTTTTATCCTCCT 100 26
      GK0487  535783 ..  535814 + -10.3  -5.54907   GTTTTCTCAGGTATG      TCGCTTTCTCAAG CACCGA TTTGAGAAGGCGA       TTTTTCTTTTCTACG 100 65
      GK0495 NONE
      GK0497  541516 ..  541534 +    -6  -2.54568   CAATAGTTTTTAACT             GATGATCG AAA CGATTGTC             CATTTTCATATTCAC  48 378
      GK0500  542580 ..  542590 +  -3.2  -3.63694   CTAATCAATGCATCG                 GGTG AGT CATC                 TTCTTCAAAGTAAAT  51 192
      GK0502  543531 ..  543547 +  -5.2  -4.67755   AGTTCTTCGTTCATT              GCTAAA AATAA TTTAGC              TTTTTCACTAAGTGT  73 218
      GK0504 NONE
      GK0505 NONE
      GK0506 NONE
      GK0507 NONE
      GK0508  545199 ..  545234 +  -6.6  -3.52652   TGCTTGCCGACTGGA    GCGCAGGCG-GCGGGTG TGC CCCCAGCCCGCAAGCGC    TTGTGCTTCAGTCGG  61 93
      GK0509  545786 ..  545802 +  -6.5  -2.57344   GATGCGGCAACTGGC              CGCCCTT CTT GAGGGTG              ATTCTCCGGCCGATC  52 177
      GK0510  546007 ..  546019 +  -7.7  -2.70932   TGTTGCAAAAAGGCG                GCATC TCT GATGC                TGGTTGAGAAAGGAG  58 6
      GK0511  546291 ..  546303 +  -3.3  -3.12395   AAGGGGAGGGGATGA                CATGG CAA CCTTG                CTTTTAGATGATCAG  46 73
      GK0512  547380 ..  547394 +  -4.3  -3.23393   TCAGAGGCGGATTTT               CTCAA TGTCC TTGAG               TATTGTGGCATCACA  48 118
      GK0513 NONE
      GK0514 NONE
      GK0515 NONE
      GK0516 NONE
      GK0517  549183 ..  549196 +  -6.7  -4.10781   GCCTATATAGGAGAT               CCAGA CAGC TCTGG                TTTATATCAGTTGTT  68 118
      GK0518 NONE
      GK0519  550373 ..  550418 + -18.5  -5.09259   CAAGACCGAGAGCGT GAGGACACTGATGATGCAGGG AGAT CCCTGTATGATTGGTGTCCTC TTTTCTTTTGCAATG 100 63
      GK0520 NONE
      GK0521 NONE
      GK0522  551631 ..  551651 +  -4.1  -2.94218   TAAGGCGATGCTGAA            GTACAAAAT TTA ATTTTTTAC            TCTGTAGTACACCAT  47 13
      GK0523  552205 ..  552224 +  -5.6  -5.50723   TTCCCCTTCACCTGA            CGTCACCC GGTC GGATGGCG             TTTTTATTTTGGTAG  87 149
      GK0524  553223 ..  553241 +  -4.5  -5.46706   GTAGCTAGGATAAAG             TCACCTC AGTAA GAGGTGC             TTTTTATTTTGCCCT  85 226
      GK0525  553720 ..  553735 +  -6.8  -5.63517   AAAATGATTGATTAA              GCATCC TTCG GGGTGC               TTTTTTATTTGGAGG 100 34
      GK0526  554309 ..  554332 +  -4.5  -3.51232   AAAAGTGTGGGCAGG          GGGTCGC CAGACCGGCC GCGGCCC           TTCGTTTCGCGCGCG  55 61
      GK0527 NONE
      GK0528 NONE
      GK0529 NONE
      GK0530 NONE
      GK0531 NONE
      GK0532 NONE
      GK0533 NONE
      GK0534 NONE
      GK0535 NONE
      GK0536  561730 ..  561754 + -10.8  -5.54079   CAAACAGGAGCGTAA          GAGGGAGATG TAAAT CATCTCTCTC          TTTTTTAATTTTTAA 100 26
      GK0537 NONE
      GK0538 NONE
      GK0539 NONE
      GK0540 NONE
      GK0541  569571 ..  569584 +  -3.7  -2.62175   AAACAGTGTAGGTGA               CGGAC ATGC GACCG                GTTCGTATATTGACA  42 30
      GK0542 NONE
      GK0543 NONE
      GK0544 NONE
      GK0545 NONE
      GK0546  575199 ..  575209 +  -2.6  -3.95219   AGATAGGAGGTATAA                 TAAA TGA TTTA                 TTTATACGATTTACA  54 35
      GK0547  575687 ..  575705 +  -5.3  -4.80077   ATACTGCGCAATAAG             CACACTT TATGT AGGTGTG             TTCTTTTTATTTTAG  75 184
      GK0548 NONE
      GK0549  576839 ..  576860 + -12.3  -6.23317   ATACGCATAAAGTAA           TCCCTTGCC ACTC GGCAGGGGA            TTTTTTTGTTTTTAT 100 26
      GK0550  577316 ..  577340 +  -9.3  -4.58085   ATTTGTTTTAAACAA          GAACCTACCCG CTT TGAGTAGGTTC          TTTCTTTATCCATAT  90 30
      GK0552  578392 ..  578407 +  -3.3  -2.78547   GATATCGATCGGATT              GAGTA TGTGTT TACTC               TCATTAATGGCATGG  43 177
      GK0553 NONE
      GK0554 NONE
      GK0555  580685 ..  580708 +  -9.6  -4.15044   ACCAAACGGCATCAG          CGAACGGCTT AGGC AATCCGTTCG           TTTGTTGGCGGGCGG  83 440
      GK0557  581891 ..  581919 +  -8.1  -3.02144   TGCCGACTCCTTCGG        CCACTTCCTCG GCGGAAA CGGGGAAGCGG        TGTTGGCGCAAATAG  60 221
      GK0560 NONE
      GK0561  586977 ..  586997 + -15.5    -4.788   AATGCAATGACAGCG            CGAGGGGAA CGT TTCCCCTCG            TTTTTGCGTTGATTT 100 151
      GK0562  587979 ..  588000 +    -8  -6.06723   TCCCCATCAGCCAAA           TAGCGCCT CGATGC AGGCGCTG            TTTTTTTTTGAAACC 100 43
      GK0563 NONE
      GK0564  590254 ..  590273 + -13.6  -4.61566   GAGTTGCGTTTGTAA            GGCAGACG GGGG CGTCTGCC             TTTTCTCGTTTCGGC 100 26
      GK0566  591897 ..  591917 + -12.5  -2.52464   GTACCCCAATGGGCG            GCGCACCTG CGA CCGGTGCGC            TAGGTTAGGCGGCGA  78 158
      GK0569  593629 ..  593656 +  -5.6  -5.45802   GTAATGGGGGAAAAA        GGATGCCC ACATTTTTTCCA GGGCATCC         TTTTTCTTTTGGCAG  87 37
      GK0570  595505 ..  595532 +   -20  -3.67622   GATCAGCACAATCTG        CGGGGAATTGGC ATCG GCCAATTCCCCG         TTCGTTTTACGAGTA 100 39
      GK0572  596246 ..  596265 +  -9.2  -4.88222   ATAGAGAATGAAAAA            CACCGGAG ATTA CCCCGGTG             TTTTTCGCTTTTGCT 100 46
      GK0574  597859 ..  597878 +  -3.6  -6.11392   TATGTAAATGAGGAA            TCACTTGT ATAC AGAAGTGA             TTTTTTTATTTGTTT 100 67
      GK0575  599989 ..  600020 +   -14  -4.57882   ATCTCTTTTTACAAA      CCAGCATTAGGATAT TGG AT-TCCTAATGCTGG      TTTATTGTTATTAGA 100 16
      GK0576  601404 ..  601414 +  -6.8  -3.86897   AACCAATACGATAAG                 GGGA TTC TCCC                 TTTCTGCGCAATAGA  66 60
      GK0577  602200 ..  602217 +    -7  -5.92399   ACGAAGGCTTTACAA             TCCTCC CACGGT GGAGGA              TTTTTTGTTTTCTTA 100 65
      GK0578  603436 ..  603449 +  -5.2  -3.53444   TCCAGTCCATGAAGC               CGCC CGTTCC GGCG                TTTCAAAGACGCTCA  55 442
      GK0580 NONE
      GK0581 NONE
      GK0582  607316 ..  607341 + -13.5  -3.66658   ATATCATTAAATGGT         TTGAACAAGGT CAGT ACCTTGTTCAA          TATTTTAGCGATCTT  93 130
      GK0583  607955 ..  607968 +  -3.1   -2.8315   TCTAGCCGAAGTGAT               CGGTT CGGC AATCG                CTTTGAAATTGTTGT  42 87
      GK0584 NONE
      GK0585  611629 ..  611669 + -18.6  -3.57263   CAATAGTTGAAGAAG  ACACACAAAAAGACCGAA TTTAT TTCGGTCTTTTTGTGTGG  TTTAAAAATCAACAT 100 43
      GK0586  612754 ..  612776 +  -7.1  -5.32944   GACGAAACAGTGTTA          G-CTAACGAC TCGA GTCGTTAGTC           TTTTTTACTTATCAA  91 5
      GK0587 NONE
      GK0588 NONE
      GK0589  615096 ..  615122 + -15.2  -4.07568   GAATAAGACTAAATG         ACAGCCGAGAAG AAT CTTCTCGGCTGA         TTTTACAGGAGGGGA 100 35
      GK0590  615682 ..  615703 +  -5.1  -3.68324   AAACCGTTATTTTGA           GGCAAGTAT ATCT AGGCTTGCC            TGTTTGTTAAACATA  59 26
      GK0591  616421 ..  616442 +  -3.7  -2.71089   GATCACATGATTACA           CAGTATCTT TAGA AAGAAGCTG            GTCTTTGCGTTTGTA  42 31
      GK0592  617386 ..  617418 + -15.8  -2.88544   TGCTAATGTTACATG      GAAAAGGCATTAGG CGATT CCTAGTGCCTTTTC      TGTATGAAAATAAGG 100 92
      GK0593  618268 ..  618296 +  -6.8  -5.43621   TGTTGGAGTTTGTTT       GCCATTGC-TCCT TTAA AGAAGGCAATGGC        TTTTTTATCATTTGT  95 355
      GK0596  622030 ..  622061 +  -5.9  -5.61689   TGCCTTCCAACAAAA      AGAGAGCC-AACCG ATCGA TGGTTAGGCTCTCC      TTTTTTGTTAATTTT 100 1
      GK0598 NONE
      GK0599 NONE
      GK0600  625842 ..  625860 +  -4.6  -6.04953   TAAATGATACAAAAA             TCTCCT CATTTGC AGGAGA             TTTTTTTATTTATGT 100 34
      GK0601 NONE
      GK0602  628259 ..  628278 +  -2.8  -2.64155   GGCGACGTATTGGCA            TC-AGCGCA TTT TGCGCGAGA            TGGATTTGACGAGCG  41 102
      GK0603  628876 ..  628890 +  -7.8  -6.02919   ATTTATAACATAAGG               GCAGGG ATC TCCTGC               TTTTTTTGTTTGTCA 100 33
      GK0604  630493 ..  630535 +  -2.9  -5.08601   ATAACGGGGAGGTGG C-GCCATGACGCTCGAAGT CATTGGC ATTTCG-GTGTTATGGCTG TTTTTGTTCGGGTAC  74 18
      GK0605 NONE
      GK0606 NONE
      GK0607  632207 ..  632241 +  -3.4  -5.80951   ACGGAGGGACAAAAG     CCCGGGAGGAGCATCG TTT CGATCGTTCTCGCGGC     TTTTTTATTTTCGCT  91 227
      GK0608  632770 ..  632799 + -10.1  -4.99043   GGCGACGTTGTTAGC       GAGACCTTTACCG ATGT TGGTAAAGGTCTA        TTTTATTTATGGAGG 100 200
      GK0609 NONE
      GK0610  633893 ..  633915 + -13.5  -4.42386   GAGCCGCAACCGAAA           GCCGCCAAT GAATA ATTGGCGGC           TTTTGTGGCTGGGCA 100 11
      GK0612 NONE
      GK0613  636983 ..  637009 + -10.9  -5.70522   GCTAGCAAACGGGAA         GGAAGGAGGGG CGCGT TCCCTTCTTCC         TTTTTTCTTCTTGTT 100 36
      GK0614  638065 ..  638104 + -18.7  -5.00616   ACCAGTTGTTCAACC  CAGCCGTTTGGCAGGAGC GTGCA GCCCC-GCCAAACGGCTG  TTTTTTGAGAAAAAG 100 40
      GK0615 NONE
      GK0616  640452 ..  640471 + -11.4   -5.5112   AAAAGGATGGTAAAG            GCTGCCGA CTCT TCGGCGGC             TTTTTTCTTCATGCA 100 28
      GK0617  641866 ..  641888 + -11.3  -5.24129   CCGGGAACGAAAAAA           CGCTTAGGG ATAAC CCCTAGGCG           TTTTTTCTGCCCAGC 100 19
      GK0618 NONE
      GK0619 NONE
      GK0620 NONE
      GK0621 NONE
      GK0622 NONE
      GK0623 NONE
      GK0624 NONE
        thiG NONE
      GK0626  650790 ..  650821 +  -9.5  -4.71426   CGAGGGAAAATGAAA      TAAGGGCGTCC ATTGATGGGA GGACGCCCTTG       TTTTGTTCATCAAAC 100 43
      GK0627  651008 ..  651030 +  -3.4  -5.67529   TGGCTTGAATCATGA           TGCGCC TCGGTTTATCC GGCGCA           TTTTTCTTTTTGGTT  89 33
      GK0628  652552 ..  652576 +   -20  -3.66139   GTTCCCATATGAAAG          CGCCCCGGGC TGACT GCCCGGGGCG          TTTGCCATCTATATG 100 51
      GK0630  653517 ..  653538 +  -8.7  -3.64822   ATATCAAGCGCCAGG           TCAATCCGG TGGC CCGGCTTGA            TTTCCGTGCGGGCGT  70 187
      GK0634  656773 ..  656816 +   -13  -3.31144   TCGTCACTGACTCGA CGTCGGCCGAACGAACACCG ATGC CGGTGATCGTATGGCGGCCG TTGTGCCAATGGGCG  83 284
      GK0639 NONE
      GK0640  662824 ..  662843 +  -6.4  -5.68039   GAAGGAAGATAGGAA            AAACACCC GGTC GGGTGTTC             TTTTTTTGTCCGTTT 100 29
      GK0641  663891 ..  663909 +  -8.1   -5.2422   AATCATAAAAATGAG            GCCGGAGC GAAT GC-CCGGC             TTTTTTAATCTAGTT  93 99
      GK0642  665545 ..  665568 + -15.3  -4.41494   TTGGATAAATAACAA          CACCCCGGG AACAAC CCCGGGGTG           TTTTGATTAACGGTG 100 33
      GK0644 NONE
      GK0645  668062 ..  668082 + -11.1  -4.87389   GTTTGGGCTAATGTT            TCCTTGCCG TTT CGGCAAGGC            TTTCTTTTTGCCCTC 100 56
      GK0646 NONE
      GK0647  669297 ..  669315 + -11.7  -3.92869   GTTGTCCCTAAGAAA             GAGGCGG CTTTC CCGCCTC             TTTCTCCATGCATAC  88 43
      GK0648  669568 ..  669587 +  -7.8  -5.20328   GCGGAAACAAGCGAA            GTCCTTGC AATA GCAGGGGC             TTTCTTTTTTTGGAA  93 13
      GK0649  670804 ..  670825 +  -3.1  -2.82516   CTGAAAATTTCTTCT           TCACTTT TACACTGC AAAGTGA            TATAATGATAGAAAA  42 37
      GK0650  671424 ..  671443 +   -10  -5.21709   GTAGACGGCGAAAAA            CCCGATCA TTGC TGGTCGGG             TTTTTTGCTATCAAA 100 37
      GK0652  672624 ..  672662 +  -3.7  -4.12603   TTGCTGTTCGTATTG   GTCGGCAAGCTCTTGGC AAAAC GCCAAGAAGGCGTCGAC   TTCTTCTTTGGTCAA  60 195
      GK0654  673267 ..  673291 + -13.6  -3.64541   GAAGGCGGCAAAAAA          GGGTGCTCCT TTTGC GGGAGCACCC          TCTTTCGTTTAGTAG  93 134
      GK0656  674496 ..  674520 + -11.5  -6.02919   AAAACAGTAAAAAAA          CGGAAGCAG AACATCC CTGCTTCCG          TTTTTTTATTTGTGG 100 31
      GK0658 NONE
      GK0659  677392 ..  677427 +  -7.5  -5.10154   GCAACGTGGGCAGAA    AGCCGGACGCTAGTGC TGTTT GTGCTGGCG-CCGGCG    TTTTTCATTTTCAAT  88 13
      GK0660  678962 ..  678985 + -11.7  -5.23316   TCATCTGAACAGAAA          GCTGTCCCG TGCGGC CGGGGCAGC           TTTTTTGCTATAATG 100 33
      GK0661 NONE
      GK0662 NONE
      GK0663  682748 ..  682777 +  -7.9  -3.90112   GATGTGAAAAGAACG       TGGG-AGAAGCTTC AAC GGCGCTTCTACCCA       TTTGCTTGGAAAGGA  70 178
      GK0664  683472 ..  683493 +    -3  -4.54306   CTCTATTTTTTGCAA           GGATTGTC GAGATA GATGATCC            TCTTTTTTTGTTGGA  65 11
      GK0665  684001 ..  684025 + -12.2  -4.74103   CCATGCCGTCTCGAA          GGCGTCCTAA AAAGA TTGGGACGCC          TTTTTGCATTGGCCA 100 49
      GK0667  685547 ..  685586 +  -7.9   -5.9873   GGCCAAAATAAGAGA  GAACAGCAAAGGAAACG CTTTCC CTTGCCCTTTGCTGTTC   TTTTTTTTATAATAA 100 40
      GK0668  687214 ..  687233 + -12.2  -5.66926   CTTCCCATGCTTGAT            GGTGCTGA ATTT TCAGCACC             TTTTCTTTTTTTTGA 100 27
      GK0669  688427 ..  688437 +  -4.6  -3.34517   TCAACGTGTCACATG                 CGCC TTT GGTG                 TGTTTCCGAAAAGGT  52 105
      GK0670 NONE
      GK0671  690240 ..  690270 +  -8.4  -3.65812   GCTCATAAACGAAAT      GAGGTGTCCTTCT TTGGCT AG-GGGACACCTC       TTCTGTTCGGCCGGC  71 33
      GK0673 NONE
      GK0674  692359 ..  692377 +   -11  -3.94465   TATTTGTTTAAAAAG             GGAAGCGG ACA TCGCTTCC             TCTTTTCCTTTTGCG  85 30
      GK0676  694508 ..  694526 + -17.4  -5.63517   TCACCAGCAAAGAGA             CGCCCGGC TTG GCCGGGCG             TTTTTTGTTTGAGAC 100 47
      GK0677  694815 ..  694834 + -12.2  -5.83226   AAAACTCCTAGAACA            CCCATGAC GATT GTCATGGG             TTTTTTTATTAGATT 100 30
        comK  695661 ..  695673 +  -5.5  -3.22832   GTGCTTCCCGGCATC                GCAGC GAC GTTGC                TTGAGTCGTTTTTTC  52 222
      GK0679 NONE
      GK0680  696804 ..  696816 +  -5.5  -3.69395   ACCAATAAATGGATC                CTTCG AAG CGAGG                TTGTTCAGTCGTCCG  59 93
      GK0681 NONE
      GK0682 NONE
      GK0683 NONE
      GK0684  708883 ..  708917 +  -3.5  -4.98531   TATAGAGGTAAATAA     GCAAAGGTGTCCGGA TCCTT TTGGGACACCTTCTC     TTTTTGGTTTCGGCA  73 145
      GK0692  711698 ..  711743 + -12.7  -5.38054   GGACTATCCAAGAAA GAGGGCTGACTTCAAAAGTCAT TTT ACGACTTTTG-GGACGGCCCTC TTTTTCTTTATGCCA 100 118
      GK0693 NONE
      GK0694  714943 ..  714957 +  -2.8  -4.20516   GGTTGAGGCATGCCG               CGTC GATGCAA GACG               TTTGTTGCATGACGA  59 252
      GK0696  716146 ..  716181 + -11.2  -4.29432   GCTCCCATTGATGTT    CGAAAGGCGTCCTCTT GAAA GAAAGGGCGTCTTTCG     TTTTCGTGAAGTTTG  87 58
      GK0697  716618 ..  716642 + -10.7  -4.64676   TTATTCTAAAGCGAA          GCGGCAGCC TTCTATT GGTTGCCGC          TTTTGTTGAAGATGA 100 32
      GK0698  719824 ..  719835 +  -4.4  -3.14517   CGCTCGTAATAATGG                TGGA TGCT TCCA                 ATTTGTTCGGTGTTG  47 270
      GK0700  722366 ..  722401 + -19.2  -2.72144   CGGCATTCGCATTAA    AGAATAAGAGCTGCGC CTAC GCGCAGCTCTTATTCG     ATTTGGCGGCGCTAC 100 19
      GK0702  724753 ..  724777 + -17.1  -3.96148   TAGGCGTACATAAAA          CCGGCGCAGCG AAC CGCTGCACCGG          TTTGTGATCAAAGCA 100 28
      GK0704  728110 ..  728137 + -10.7  -3.83568   TAACGAGTGATGTCG        TGGTGGATAGG ATCAGC CCTATCCACTA         TTCTTATCCATATGA  85 38
      GK0705 NONE
      GK0706  730284 ..  730319 +  -7.7  -2.74144   GCCGGTGGCACAAAA    GGGTAAGAACCGCTAT CATAA ATAGTGGG-CTTACCC    GTTTCCGAATGAGCA  58 20
      GK0707 NONE
      GK0708  732946 ..  732962 + -12.3   -5.2166   GTAGATGTTTCCAAT              GCAGCCA TCA TGGCTGC              TTTTTTCGGTTGTTA 100 37
      GK0709  735013 ..  735051 +  -9.6  -5.33026   TTTTGTATCAAAGTG   TAGCGACAAAGTGAAACA AAA TGAAACACTTTGTCGCTG   TTTTTGTTTAGGTTG 100 49
      GK0710 NONE
      GK0711 NONE
      GK0712  738868 ..  738885 +  -8.3  -3.25088   TTTCATCGGGGTGTT             GGCGCCG AATG CGGCGAC              TTGCTCACTTTGAAA  62 330
      GK0714 NONE
      GK0715  740028 ..  740052 + -17.1  -3.62591   AAGAAAAACGACAAA          CGAGCCGGCCG ATT CGGCCAGCTCG          TTTCCGGCTTATAAC 100 68
      GK0719  746756 ..  746779 + -11.7  -3.22298   TGGTAAAAGGCAAAA          CGGCAGGGG AAAAAC TCCCTGCCG           TTCCTAATGAGTAAA  79 35
      GK0720 NONE
      GK0721 NONE
      GK0722 NONE
      GK0723 NONE
      GK0724 NONE
      GK0725 NONE
      GK0726  753688 ..  753725 +  -7.6  -4.18303   CGTTCTATCGGCGAA   GCGAGCGTACGCCTTC ATTCAC GAGGGTTGGCGCTCGC    TTTCTCATTTCTCCT  75 54
      GK0727 NONE
      GK0728 NONE
      GK0729  758093 ..  758127 + -12.3  -5.20534   TTAAAAGAAAAAGGA    GCTGATCCAAAAG-CG TAAA CGACTTTCGGATCAGC     TTTTTGTTGCTTGAT 100 8
      GK0733  761894 ..  761908 +  -2.8  -4.50298   CATGATCATTCGAAT               CAGAAG CTG CTTATG               TTGTTTTTCGATTTC  65 140
      GK0739 NONE
      GK0740 NONE
      GK0741  768499 ..  768523 + -10.8  -3.39595   CTTGTAAAACAAAAA         GCGGATGGAGG CTTG CCTC-ATCCGC          TTATCGATAATTCAC  78 322
      GK0744  770686 ..  770712 + -12.2  -3.79419   CTTCGGTGATGAGGA         CAGGCGCCTGTG TTG TGCAGGCGCCCG         TGTTTTGTCCGGCGG  91 32
      GK0748  774227 ..  774254 +   -10  -4.98531   CTTCACAAGAGGGAA        TCCGCCTTTT AAAAACAA AAAAGGCGGA         TTTTTCGTTTGAACA 100 91
      GK0749 NONE
      GK0750  777021 ..  777032 +  -4.4  -3.25205   GGATAGCGGCTGTTG                GATG GAAC CATC                 GTTTTGGTCTGTTCA  48 195
      GK0751  777368 ..  777397 +  -9.4  -4.89521   GAGGAGAAAAACAAA       CGACACGGAA ATGCCCGTTG TTCCGTGTCG        TTTTGTTTGCGCTCT 100 74
      GK0758  783905 ..  783945 + -21.4  -4.57073   GAAGAATAACAAAAA CGGGCTGA-CCCAAAACGC GAAT GCGTTTTGGGATTAGCCCG  TTTTTACACGAAATA 100 32
      GK0759  784471 ..  784481 +  -6.8  -3.93262   AGCTCCTGTTTGGTA                 GCCA TGT TGGC                 TTTGATGTCTTCAAG  68 256
      GK0762  786261 ..  786284 + -11.8  -5.75945   CATCCGCTCCATAGG          GATTTCCGTC GACA GGCGGAAATC           TTTTTTTTCGCCGGT 100 43
      GK0763 NONE
      GK0764 NONE
      GK0765  788383 ..  788409 + -12.3  -5.06816   TGTGTTCAAAACATA        CGGGGGAGGAGC AGGC GC-CCTTCCCCG         TTTTTATTGAAAGAT 100 128
      GK0766  790561 ..  790590 +   -13  -5.95539   GGAATACCGTATAGA       GAGGCTGAAAGC TTGTTC GCTTTTAGCCTC        TTTTTTTATTTGGGC 100 43
      GK0767  791960 ..  792000 + -12.5  -3.40403   CAATCGAAAAAAAGA  GAGCGTCCGGCAGGCCG CGAACAA CGGTCGGTCGGGCGTTC  TTCTAATCAGCGCGC  85 134
      GK0769 NONE
        narA  794751 ..  794784 + -11.7  -5.08367   GGAGGGTGAAAAAAA     CGGGAGCGCTCTTTC CGTA GAAGAAGCGATCCCG      TTTTTGGTTTATGTT 100 32
        moeA NONE
        mobB NONE
        moaE  798185 ..  798198 +  -2.3  -3.74587   AAGCCGGAGGTGAGT               GAGGA ATGA TCCGC                CTTTTATTTTTCGCG  50 17
        moaD NONE
      GK0776  799160 ..  799192 +  -7.8  -5.85244   TTACTCTTGAACGAG     CCCCAAACGG-GA-GG CAT CCATGACCGTTTGGGG     TTTTTTCTTTTGGTT 100 31
      GK0777  800421 ..  800435 +  -4.2  -3.53012   GTCATAAATGAACTC               GACGAC GCT GTGGTC               TTTCCGCGACCGAAG  52 154
      GK0779 NONE
      GK0780  807404 ..  807436 +  -3.5  -3.53091   GATTCCGGCGAAGGA     GGGAG-AACACGGT GTATAA ATCGTTTTACTCCC      TTTCGCGGGAGCCGT  50 7
      GK0781  808215 ..  808247 + -20.7  -4.46775   GGAAATGGGGTATTA      GCACGAAAGGGGCCG AAT CGGCCTCTTTTGTGC      TTTCTCTTTTCCATC 100 25
      GK0782  810643 ..  810658 +  -3.2  -2.57564   GCCAGCCTCTAACAT              TTCCTC TACT GTGGAA               GTTGTGAACACATAA  42 29
      GK0783 NONE
      GK0784  812984 ..  812997 +  -2.4  -5.26875   CTATGTATTTTTTCT               TGCA CTTCTC TGCA                TTTTTTGCTTGCAAA  76 58
      GK0785  814013 ..  814033 +  -5.3  -2.98942   CTGGATCGATTTCAT            GTGGCGCGG GAG CTGCGTCAG            TGTCTGTCCGGCCAT  51 222
      GK0786  816124 ..  816178 + -21.8  -3.27259   GCTATCGGTATGATA GTTGGTAGAATGGAACCCGTCAAG GAAAGCA CTTGACTGTTTCCATTCTACCAAC TTCGTGGTCTGTATG 100 56
      GK0787  816696 ..  816728 +  -6.2  -5.14965   GGACAGAACAATAAG      GATCCTTGATTGGC AACAA GCCTTTCAAGGTTC      TTTTTTCGTGACCAT  85 63
      GK0789 NONE
      GK0790 NONE
        argJ NONE
      GK0792 NONE
        argD  822504 ..  822537 +  -3.1  -3.97836   TTGAACAACGCCAAC     GCC-TCAGCTGTCT TGTAAAC GGACGGCCGACGGC     TTAATTTTTATTCTT  56 8
      GK0794 NONE
      GK0795 NONE
      GK0796  827738 ..  827760 + -14.2  -4.81249   TTTTATAGCAAAGGG           GGAATTCCCG TTT CGGGAGTTCC           TTTTTCACTTTGAAA 100 33
      GK0798  828107 ..  828128 + -10.9  -4.55798   TGAAGCAGAACAAAA           GCCATTCCA AGCA TGGAGTGGC            TTTTCATTTGCCGTG 100 38
      GK0799 NONE
      GK0800  831004 ..  831035 +   -16  -3.21395   TCTCGATGACAAAAA      CAACGCCTTGGG ACTTTCAC CCCAAGGCGTTG       TCTTATGAAGCGAAT 100 32
      GK0802  832249 ..  832261 +  -3.3  -5.08824   ATGTTGCCTCAGATA                GGGGT ATT ACCGC                TTTTTTGGATCAGCC  75 159
      GK0804  833711 ..  833726 +    -6  -2.50252   GATCGCTTTGCGCTG              GGGCCG TTAA CGGCAC               GTATATTATCGAAAT  50 16
      GK0805  834980 ..  834990 +  -2.6  -3.02947   ATAATGCGACATTGA                 TTTT TAA AAAA                 TATGTGTAATGGATG  43 6
      GK0806  836081 ..  836095 +  -3.4  -5.99154   GAAGGAAGGGAAAGC               CCGGTG GTC CGCCTG               TTTTTTTATTTGGTC  95 159
      GK0807 NONE
      GK0808  837121 ..  837147 +  -6.6  -5.00642   AAGTCAATTAAAAAA        CGGGCCAAGGCG ATAGG CGCCT-G-CCCG        TTTTTGTATGGCTTC  83 30
      GK0811  840975 ..  841004 + -18.1  -4.18018   TCTTGAAAATGAGGA       GGAGAGTATATGC CTAG GCATATACTCTCC        TTTTGCCTGCCAAGG 100 51
      GK0812 NONE
      GK0813 NONE
      GK0814 NONE
      GK0815  845103 ..  845120 +  -6.2  -4.79949   GGCGGCGCCCACCTA             TGCGCC TGTCTT GGCGCG              TTATTTTTTTCCCCC  78 96
        spxA  845998 ..  846051 + -17.9  -2.91276   GCAGCGGCTGGTGAA CGGGTAATAAAAAACTTCTACATGG TCTG CCATGTAGAAGTTTTTTATCATTTG CTTTATGCGGCGCGC 100 19
      GK0819  847616 ..  847642 + -12.4   -4.4715   ATAATGTTTCCATTC         CGCCGATTTC GCCGCCA GAAATCGGCG         TTTTCTACGTTAGCG  95 37
         cls  849230 ..  849248 +   -16  -5.00884   CGCTTGTAAACGCCA             GTCCGCCG AAT CGGCGGAC             TTTTTTCGACGCAGT 100 46
      GK0821 NONE
      GK0822  852552 ..  852577 + -14.8  -3.53444   GCTTGAGAAATGAAA         CGAATGCGGC GCTACA GCCGCATTCG          TTTGGACGGAAATCC  93 28
      GK0828  856319 ..  856329 +  -4.6  -3.54459   TTGAGCAATAAGCCG                 GGGG TTT TCCC                 TTTCCGGCGCGTTCG  55 30
      GK0829 NONE
        ppnK  857968 ..  857982 +  -2.8  -4.07568   GATGGTCTTTTGGCG               CGGA TGCCGAT TCCG               TTTTAGCGGCGCCAA  56 91
      GK0831  859225 ..  859245 +  -2.6  -5.28176   GCCGGTGATGTCCCC           GTACAGGAC GAAC GTCTTG-AC            TTTTTTGTCCGTCCG  78 280
      GK0834  862073 ..  862099 + -11.6  -5.29385   TTAAAAACGTGCGAG         CAGCCGTTCC TGTTGAT GGAGCGGCTG         TTTTTTGCTTGACTT 100 37
      GK0835  863029 ..  863043 +  -2.1  -4.62336   TTCGTTTTGTCGGAT              G-ACGC TGCC GCGTTC               TTTTTCGAGTGGACT  65 463
      GK0844 NONE
      GK0845  872793 ..  872816 +  -5.2   -3.5771   GCGGGGCGTCATAAA          GCGGGGCA AGCCAGTA TTCCCCGC           TTTGCCGCACTTTTT  55 348
      GK0848  874734 ..  874744 +  -2.4  -2.90854   CCAAGCCATACAATA                 GCAG TAG CCGC                 TCGCTTTTTCTCTCG  40 58
      GK0849 NONE
      GK0850  875553 ..  875573 +   -14  -4.25104   AGTCGTAAACCGTAT            GGGCGCCT GCAGA AGGCGCCC            TTTTCGTGCCCGGAA 100 33
      GK0851  875947 ..  875967 +  -8.3  -3.57561   TGGTTTAGGCGGAAA            GGTTGGC ACAGCAC GCCAACC            TTTCCCGACTTGGCG  69 62
      GK0852 NONE
      GK0853 NONE
      GK0854  877984 ..  878001 +  -3.4   -5.4477   AGTATGGAGGTGAGG             CGTAGC GTGTTG GCTATG              TTTTTTTGGGCGTTT  81 21
      GK0855 NONE
      GK0856 NONE
      GK0857 NONE
      GK0858  879682 ..  879722 + -21.3  -5.10208   TGTCTGTTCATTCGC  ATGGCTGTCCGAGAAGGAA AGC TTCCTTCTCGGACAGCCTC  TTTTTGTTGCCCTTC 100 78
      GK0860  880524 ..  880539 +  -3.2  -3.38559   AACGGAGAAGGAGGT              GCACAT TATG ATGGGC               TTCTGCGGTTATGGT  48 95
      GK0861  880678 ..  880711 + -13.2  -5.30616   AAAAAGCGAAAGGGT     TACGGGCCGTTTCG GCGCCA CGGAGCGGCTCGTA      TTTTTCTTTCCCTAA 100 44
      GK0862  881040 ..  881085 + -15.8  -3.05384   GCTGAACAACAAAAA GTA-AGCAAAAGGGAGCT-TGC GTGC GCACAGCTCCCTTTTGCTCTGC TTGGCTCAGGAGAGC 100 22
      GK0866 NONE
      GK0867  885736 ..  885772 +   -14  -5.63103   CCGACGCGGTAACGA   CAAAGGTATGCAT-CGT TTCG GCGGATGCATACCTTTG    TTTTTTTCGTTACAC 100 29
      GK0870 NONE
      GK0871 NONE
      GK0872  889893 ..  889920 + -18.6   -5.7946   CAGGTCATCACAAAA        CACCTCGATCTC GATG GAGATCGAGGTG         TTTTTTTATTGCCCC 100 218
      GK0874 NONE
      GK0875  891937 ..  891952 +  -2.6  -3.78141   AATATCATCAATTAA              CATTTT ACAA AGAATG               TTTACACTTTCTTTA  52 466
      GK0879  896264 ..  896277 +  -2.4  -3.83026   ATTGGAAATAGTTGA               GGTT CCCACA AACC                TTTCCTATCGACGGA  52 60
      GK0880  897602 ..  897634 +  -3.5  -3.53091   GATTCCGGCGAAGGA     GGGAG-AACACGGT GTATAA ATCGTTTTACTCCC      TTTCGCGGGAGCCGT  50 7
      GK0881  898413 ..  898445 + -17.1  -5.48213   GGAAATGGGGTATTA      GCATGAAAGGGGCCG AAT CGGCCTCTTTTGTGC      TTTTTCTTTTCCATC 100 25
      GK0882  898781 ..  898799 +  -4.7    -3.889   AACTGTTTAAATGGA             CAAAAAT TCCTT ATTTTTG             TTTAATATAATTAGG  59 224
      GK0883  899929 ..  899952 + -11.8  -4.35017   TTGAGAGAAAATTAA          GCAGGAAACG CTTT TGTTTCCTGC           TTTATTCAATTTTTG  93 422
      GK0885  907002 ..  907030 +  -5.3   -5.1615   ATTAGTAAACAAAAA        TAGCACTGGAAAT AAA AATATCAGTGCTA        TTTTTTGCCTCTTAA  82 265
      GK0890  913972 ..  913998 + -10.1  -5.06414   ACGTTCAAGGAAAAA         GACGGCCCGCA AACGC TGCCGGTCGTC         TTTTTATTAGGGAGA 100 40
      GK0892  916199 ..  916217 + -13.2  -4.65263   TCATAAGATGATGGC             TGCCGAGA TCT TCTCGGCA             TTTGTTTTGACCAAT 100 35
      GK0893 NONE
      GK0894  917272 ..  917294 +   -12  -3.35798   TCCGCAGAAAAAACA           GCAGGCTGGA ACG TCCAACCTGC           TACTTTTTCCTTTAC  85 52
      GK0896 NONE
      GK0897  919561 ..  919578 +  -9.9  -5.30616   AAGGGGAAATATAGG             GACATGC GGGC GCATGTC              TTTTTGTTTGCCTAA 100 27
      GK0898  920562 ..  920576 +    -5  -3.30338   ATATAGTCGTTCAGG               GCGAAA ATC TTTTGC               TTATCAGCGGCTTAT  52 190
      GK0899  921788 ..  921835 + -15.8  -4.05583   AAGGTAAATGATGGT TCCCACTGAGTGGA-AGTGACAG GAA TTGTGACTATCCACTCAGGGGGA TGTTTTTGATATTAA 100 41
      GK0901 NONE
      GK0902  925487 ..  925499 +  -3.3  -3.17723   ACATTCAAGGAGGAA                TGGAC GAT GACCA                TTACATTACAAGTAC  46 41
      GK0903  925707 ..  925731 +   -10  -5.24129   AATAACATACGGAAG          GTGCCCCG AAGTGATGA CGGGGCAC          TTTTTTATCCAGAGC 100 36
        ansB  930729 ..  930751 +   -12    -4.329   AGCAGAGAAAGGAAG           CGTCCCGG GGCTCAG CCGGGACG           TTTGTTCATCTCTTG  95 39
      GK0911  937631 ..  937645 +  -4.2  -3.75461   GCGAGCTGACCGTGG               GGCG CAACAAA CGCC               TTTGGTCGGGCTTTC  55 32
      GK0912  938785 ..  938811 +  -9.5  -5.24129   TTATAAATGAGAGAA        GCCACGTTTGAC AACG GTCAG-CGTGGC         TTTTTTGTCAGGCAA 100 35
      GK0915  940873 ..  940905 +  -7.8  -3.23853   GGGAAAATCAAGAAA     C-CGCCCGG-CGAT CTCCCCT ATCGTCCGGGCGCG     TCTTCGTTAAAGGGA  62 42
      GK0918  943636 ..  943660 + -12.2  -5.04325   AGGAATGACGGAGGA          TCCGAATCCG GTTTG CGGGTTCGGA          TTTTTCTCATTTCGA 100 33
      GK0919 NONE
      GK0920  945440 ..  945470 +  -5.4  -3.92267   ATGGCCAAACGCCAA       GAGGGTGTCC CAAAAGGATCA GGACACCCCC       TTTCGTCTCTCTATA  61 113
      GK0921  946075 ..  946099 +  -8.6  -4.87389   CGATATCCAAGGCGA          CTCCTGCCAA TCCGT TTGGTGGGAG          TTTGTTTTTGCGATG  88 330
      GK0922 NONE
      GK0923 NONE
      GK0924 NONE
      GK0925 NONE
      GK0926 NONE
      GK0927  951128 ..  951167 + -25.2  -3.89704   TTGTAACGCCAATTT  GGGGCTGACCCAAAACGC ATTC GCGTTTTGGATCAGCCCC   TTCTTCGTTGTGTTA 100 35
      GK0930  954809 ..  954836 +  -8.5  -4.82855   CCACATAATGAAAAG       GGGGCTG--TCCC AATG GGGAAACAGCCCC        TTTTTCCATTTCGTC  90 45
      GK0932 NONE
      GK0933  956873 ..  956909 +   -11  -4.59773   CGATGGATGCCAAAA   C-GAAAAAAGCCGAGTG ATTC CGCTCGGCTTTATTCCG    TTTTTCGGCCTGCCA 100 9
      GK0935  957502 ..  957560 + -24.3  -2.50778   ATGCTCTGCCAGGGA GCTGTTCCTTTCTTTCTAACTGCAGCTG TTTT CGGCTGC-GTTAGAAAGAGGGGAATAGC GATTTTCGATTCTCG 100 67
      GK0936  958047 ..  958079 + -11.4  -3.93868   AAAAAGGGCGTCATC      TGCAGGGCATCT GAAAAAACG GGATGCCCTGCA      TCTTTATTTTGAGGG  88 179
      GK0937 NONE
      GK0938 NONE
      GK0939 NONE
      GK0940 NONE
      GK0941  961136 ..  961155 + -13.6  -4.74103   TGGGCGGACAAAGAA            GAGCGCTG GAAA CAGCGCTC             TTTTTCGCTTGGGCG 100 55
      GK0943 NONE
      GK0944 NONE
      GK0945  966090 ..  966110 +  -7.5   -4.5477   ATGCGACAAGGCGAG            GGCGCCG ACTAAAA TGGCGCC            TTTTATAATGTCTTG  83 205
      GK0952  974764 ..  974785 + -14.5  -5.27938   GCCATGGATGAGTGA           CGCCTCTTC TTAT GAAGAGGCG            TTTTTATTTCGAGAT 100 238
      GK0953 NONE
      GK0954 NONE
      GK0955  977326 ..  977337 +  -7.2  -3.10343   TGCTTTTGCAGCGGG                CCGG CCTG CCGG                 TTGGCTAATCCATAT  60 6
      GK0956  977932 ..  977959 + -14.9  -4.32402   CAATAACAATGAACG        CCCCGCTGCTT ATATAC AGGCAGCGGGG         TTGTTTTCGTTAAAA 100 35
      GK0958  979367 ..  979389 + -12.1  -4.32046   ACGGCGCAAAAAGCA           GAGACTGAC CTCGC GTCAGTCTC           TTTAATTTTTCCGAA  95 18
      GK0959  980336 ..  980346 +  -4.6  -4.56597   TGATGGGTGAGCCAG                 CGCG AAC CGTG                 TTTTTCCACGACAAA  71 333
      GK0963  986659 ..  986683 +  -6.4  -5.03227   AAAGAAGCAAAGAAG         GC-GGGCGG GAACAGCA CCGCCCTGC          TTTTCTTTATCATCT  87 41
      GK0964  987561 ..  987573 +  -3.3  -3.99775   GCTCATGATTGTCGC                GCCGA TGT TCGTC                TTGTTGTTAATGGAT  58 204
      GK0969  993600 ..  993619 +  -9.3  -5.67967   CGGTTCAGTAACGAA            GGATGCC GAGGGA GGCATCC             TTTTTTTCTACTCGT 100 95
      GK0970  994748 ..  994793 +  -8.9  -3.63655   CGCGCCGGTAAATGA GCCCTTTCGTTCCCCAAAGTT TTTT GGTGAAGGGGGACGAAAGGGC TTCGTTTCGTTATGA  74 30
      GK0972 NONE
      GK0973 NONE
      GK0974 1000401 .. 1000423 +  -8.4  -5.79595   TAAAAAACTAGGGAC           GGCTGTATCC TAG GGGTATGGCC           TTTTTTGTTTTGGAA 100 122
      GK0975 1001142 .. 1001157 +    -4  -2.87564   AGCGGAGGTGGAGTC              GC-GATG ATG CATCAGC              TCTATCCGCAGGTGG  45 19
      GK0976 NONE
      GK0977 NONE
      GK0978 NONE
      GK0979 1003612 .. 1003629 +    -7   -5.4833   TTCGTAAACAAAAAA             GAGGCT CTTGGC AGCCTC              TTTTTTATTCGATGA  93 34
      GK0983 1005951 .. 1005968 + -12.7   -5.1287   TAAGATGCCAAAAAA             GACCGCC GAAT GGCGGTC              TTTTTTACATCTGGA 100 38
      GK0984 NONE
      GK0985 1007283 .. 1007296 +  -2.3  -3.76373   GCCTAGAGGGCGACC               GTGGC TGCC GCGAC                TTTGCATGTTAGGGG  50 40
      GK0986 1008620 .. 1008648 + -13.1  -6.11644   GCGCTGTCATAACAA        CAGGCGTCCACGC AGA GCGAGGATGTCTG        TTTTTTTTTGGCTAA 100 29
      GK0987 1010172 .. 1010184 +  -5.5  -4.47888   AGGGCAGCCTCGCTG                TCGCT ACG AGCGG                TTCTTTTTCGCTTGC  69 113
      GK0990 1012180 .. 1012193 +  -3.8  -4.61353   GCGAATTCATCTTTG               CGCT GTTGTA AGCG                TTCTTTTTGTCTCTC  68 111
      GK0991 1014817 .. 1014837 +  -2.5  -3.35813   CCAGCGCCGCGCGAA            TGCGAAACA CCG TGTTCCGGA            TTCGTTGACCTGCCC  45 497
      GK0993 1015815 .. 1015834 +  -3.5  -3.93673   GTGCGGAAGAAGGCT            CGGTGTC CTTTGT GACGCTG             TTTGTGGCGTATTTC  55 152
      GK0994 1016148 .. 1016162 +    -7  -3.13403   CCTTGACGACTCTTT               CCCACC TTT GGCGGG               TGTTGGTCAAGGGCG  60 183
        ptsH NONE
        ptsI 1018305 .. 1018334 + -14.3  -5.58209   TTGATCATAGCGAAA       GGTGCAGCGGCATG AAT CG-GCCGCTGCGCC       TTTTTTTGCCTTTAA 100 37
      GK0999 NONE
      GK1000 1026983 .. 1027012 + -15.9  -4.54727   TAGATGAATAAGATT       TAGCCATAGGGGA GATC TCCTCTATGGCTA        TTTTGGTTTGGGAGC 100 30
      GK1002 1028927 .. 1028966 +  -8.6  -3.13522   TAACGTCATACGGAA  CGACCAGCGATGGTAA AAAAAGGA TAGCCATCGCTCGTCG   TGTTGGTCAAAAAGT  64 38
      GK1003 1029649 .. 1029675 +   -11  -5.71295   AACAGCTGTAATATG         GGCTATCTCATG ATT TATGAGATAGTC         TTTTTATTTTTATGT 100 44
      GK1004 1031408 .. 1031433 + -13.4  -5.69473   TTTAAAATTTTTCTT         CAGAAGGACG CAAATT CGTCCTTCTG          TTTTTTTATCCTATG 100 94
      GK1005 1032927 .. 1032946 +  -4.2  -4.00042   AAGATCACCACCCGG            TGACGCTT GGTG GAGCGGCA             TTGTTTCGTCCCCAA  60 444
      GK1007 1034400 .. 1034423 +  -6.7  -3.89607   AAATAATGAGAAAAA          GCGGGAG CAATCAAACA CTCCCGC           TTCATTTTTGTAATA  66 215
      GK1008 1035192 .. 1035209 +  -2.1  -2.84988   GACGATCAAAGATAT             C-ATTGAT GAA ATCAATAG             TAGTTAGGTTTTCAT  40 1
      GK1009 1036857 .. 1036877 +  -2.5  -5.00616   CACTGCTCCCATGTC            TCAGACGCA CGA TGTTTCTGG            TTTTTTCGAGACGGA  74 438
      GK1011 1038262 .. 1038276 +  -5.7  -3.34398   TTGACGTAAATCTCA               TCCGT GAAAA ACGGA               TCTTTCAAAAAAGCG  56 341
      GK1013 1040097 .. 1040117 +  -5.5  -3.79251   GACTGGAAAATTCGT            TACCAAGAT AAC ATCTTAGTA            TTTACTGATAAAATA  61 7
      GK1014 1040697 .. 1040713 +  -8.7  -5.72254   GAATTGGATTAGTAA              GCAGGGT AAC ATCCTGC              TTTTTTCTTGTTTGC 100 102
      GK1016 NONE
      GK1017 1044613 .. 1044637 +  -7.1   -3.0364   GAATACAGAATATAC          GAGATGCCTAA AAA TAAGGCACCTC          TGCTTTCCTGTTGTC  59 53
      GK1020 1048385 .. 1048409 +  -4.2  -5.34555   TCATAAAAAATGGAA          GGCGTCCT AGCGGCAAC GGGGCGCC          TTTTTTATCATCTCC  80 35
      GK1021 NONE
      GK1022 NONE
      GK1023 NONE
      GK1024 1053148 .. 1053168 + -14.7  -4.85782   TAGGAAGGAAAAGGG            GAGCCTGCG ATG CGCGGGCTC            TTTCTTTTTCCCCGC 100 42
      GK1025 1053466 .. 1053486 + -15.5   -5.1101   GTTTTTCGAAGAGAG            GTGATCCGC CCA GCGGATCAC            TTTTTTCGCTGATCG 100 22
      GK1026 NONE
      GK1027 1055254 .. 1055269 +  -8.2  -5.53436   GTTAAGGCGTAATCG              GGGCGG TTGT TCGCCC               TTTTTTATCTTCTCT 100 29
      GK1028 NONE
      GK1029 NONE
      GK1030 1059090 .. 1059116 + -11.6  -4.46926   TAACGACGCGGCTTT         CGGCCAAGTC CCAAGCA GGCTTGGCCG         TTTTATGGTACAATA  93 38
      GK1031 1059802 .. 1059829 +  -2.6  -3.61398   TGTCGATGGATGCTG        TTCGTGCGGCGGC AAT GGCGC-GCTTGAA        TTGTTGACCAAGGGG  49 72
      GK1032 NONE
      GK1033 NONE
      GK1034 1062681 .. 1062717 + -16.8  -3.68738   TGTGCCATAAGTAAA    GAAGAGGGTGTTCCAA AAGGA TTGGGACACCCTTTTC    TTGTATATTCCCCTA 100 31
      GK1037 NONE
      GK1038 1066280 .. 1066303 +  -7.4    -5.252   TTTGTATTGAACAAA          GCCGTTGC AAAAAAAG GCAGCGGC           TTTTTTATGCGGCTG  91 31
      GK1039 NONE
      GK1040 NONE
      GK1041 1070641 .. 1070676 + -26.2  -3.65529   AGAAAAGCCAGGTCA    CGGCTCGGCGTCCGCT TAAT AGCGGTCGCCGAGCCG     TTTAAATACGGGTCT 100 162
      GK1044 1073049 .. 1073076 + -13.4  -5.42259   CGGCCTTTGTCACAA        GCGGATTCCCTG CTGT CAGGGGAGCCGC         TTTTTTTACGAGTCA 100 135
      GK1045 NONE
      GK1046 1074662 .. 1074686 +  -7.2  -4.70659   TATTATTGAAAAAAA         GGCCATTCCAT TCAT ATGGG-TGGCC          TTTTTGCCTGTCCGC  83 32
      GK1047 1074996 .. 1075024 +  -6.7  -5.34555   ATAAAAATTGTTGTG        CACTATCGCTATC GCA GGAAGCGATAGTC        TTTTTTATGGTATGA  91 37
      GK1048 1075686 .. 1075700 +  -4.3  -2.80859   TTTTGCTCGATGAAT               TTGTG CTTGT CACAA               TGATCTCTGTTTTGC  45 151
      GK1049 1076479 .. 1076502 +    -6  -5.03314   ATAATCATCATAAAA          GCTGTCC-CTT CAC ACGAGGACAGC          TTTTTTGCCCATGGA  85 37
      GK1050 NONE
      GK1051 1078037 .. 1078071 +   -16  -5.15634   GCGTAAAGGAATGGT     GGAAAAGGAACGAAGA ACG TTTTCGTTCCTTTTTC     TTTTTTGCTAAAATA 100 104
      GK1052 1078829 .. 1078852 +   -11  -5.67283   ATGATGACGGAAAAA          GGGCATCCTT TTAC AAGGACGCCC           TTTTTTCTTTAGATT 100 65
      GK1056 1082010 .. 1082029 +  -4.2  -4.56775   CTTTTCGGCGAGGCC            GCTCGC CATTGACA GCGGGC             TTTTTAGCGCCCGAT  68 55
      GK1058 NONE
      GK1059 1085217 .. 1085243 +  -5.7  -3.08032   CTAATGTGGACAAGT         CCGGGGGAGCG AAGCG CCTTCCCCCGC         TCATTTTCGGCAAAC  53 37
      GK1060 NONE
      GK1061 1088011 .. 1088035 +   -10   -4.7373   GTAACGGAAAACGAA          GGTGCCCC AAACACAGC GGGGCACC          TTTTTCCTGCGGTGC 100 37
      GK1062 1088509 .. 1088528 +  -9.2  -3.55444   CCGTTCAATAAAAAA            CAGCGGTC GAAT GCCCGCTG             TTTACGCGCTGCCAA  71 30
      GK1064 1089268 .. 1089300 + -12.8  -4.85782   GAAAGGAACGGATAG     AGGCGCGCATGTCGA CAAG TC-ACATGCGCGCCG      TTTATTTTTGGCAAA 100 60
      GK1066 NONE
      GK1067 1092399 .. 1092418 +    -5   -5.7946   GATTCTGATTCAAGG            CGAACC ATCTTTCC GGTTCG             TTTTTTTCTTGAGCG 100 39
      GK1068 1093307 .. 1093331 + -15.8  -4.57569   GCGAAATCGCGAAAA          CGGGACAAGC ATCCA GCTTGTCCCG          TTTTTCAACGCGTCC 100 47
      GK1070 1095473 .. 1095491 +  -5.9  -4.05788   CAGGCGAAATAGCCG             GAAGCGC CATGC GCGCGTC             TTTAGTTTGCGAACA  66 29
      GK1071 NONE
      GK1072 1096159 .. 1096190 +  -8.6  -6.06723   TGATGACAACCAAAA      AGGCGCGGAAAAGC GATC GCTCTTCCGCACCG       TTTTTTTTTGCAGGA 100 38
      GK1075 1098897 .. 1098913 +  -4.3   -4.4267   TAAATGTGCACCGGA              CCGTCGT CGC GCAACGG              TTTTCCGTTTTGGGA  68 290
      GK1077 1099791 .. 1099819 + -12.5  -5.36364   GGATATATAAAACAA        CTCAAACGATTGG TTT CCCGTCGTTTGAG        TTTTTCTGTTTTTCG 100 42
      GK1078 1101104 .. 1101115 +    -3  -3.25204   AGAAAAGAGGTCTGA                CTTT TTAG AAAG                 TGTATTTACAAATCG  45 18
      GK1079 1104640 .. 1104670 + -10.5  -3.99353   CATCGCGCGCAAAAA       GAGGGTGTCCC AAAAGGAGC GGGATACCCTC       TTTCGTTGCTCTATA  85 48
        ctaB 1107059 .. 1107078 +  -5.1  -4.11897   TGAATTAAGATAAAA            TTCTTTC TTTAGT GAAAGAA             TTTATATACATTTAT  64 38
        ctaC NONE
        ctaD NONE
        ctaE NONE
        ctaF 1111051 .. 1111080 + -12.2  -4.67011   TTGGTGGTAAGAAAA       GGGGGAATCGGT TTTTGC ACCGGTTTCCCC        TTTTTCAATAGCCTT 100 31
      GK1086 NONE
      GK1087 1112605 .. 1112622 +  -5.5  -3.21934   TAGCATAGAATACAA             CACGCCT ATAT AGACGTG              ATTTTGTGCAGCGGG  52 76
      GK1088 1112947 .. 1112971 + -12.9  -5.39221   CATGCCGGAAAAAAA          CGCATGAGAAC CGC GCTCTCATGCG          TTTTTTGATTATTCT 100 19
      GK1090 1113981 .. 1114006 +    -4  -5.83822   ACGGCTTCTTTCGAG         GAGGAGCGCTC TTTTT GGGTG-TCCTC         TTTTTTTTGCCTCTA  95 55
      GK1091 NONE
      GK1092 NONE
      GK1093 1115837 .. 1115847 +    -4  -2.96232   GAAAGGGAGTGATGT                 CTTT GCC AAAG                 TGGTTTGCATGGTTT  47 70
      GK1094 1116234 .. 1116259 +    -9  -5.72053   TAAAAGGCGAACAGA         GGCGATTCGG CACAGT CTGGATCGCC          TTTTTTGTTTGCTTC 100 58
      GK1095 NONE
      GK1096 1117082 .. 1117124 +   -13  -4.80736   TTGGATGAAGGAAAA CAGCGGGTCGAAAAAAAGCCG GCAC CGGCT-TTT--CGACCCGCTG TTTCTTTGTTTACTG 100 33
      GK1098 NONE
      GK1099 1119032 .. 1119080 +  -8.7  -4.72272   CGCCGGCCCGGTTTT GCCGTCAAGGGCGGCTCACGGC TGAGAC GACGCGAACCGCCCC-GATGGC TTTTTGCTGCCAAAA  88 82
      GK1101 NONE
      GK1102 1122315 .. 1122368 +  -7.3  -5.52023   CGTATTCTTCTTTCA GCGCGGC-GCTGTAGAGCGGCTCCG GAAAAG CGGCGGCGTAC-ACAGCTGCCGCTC TTTTTTCTTGCTCAT 100 54
      GK1104 1124338 .. 1124387 +   -10  -3.48276   GAATGATCGTGAGTC GGC-GTTGCCGGCCGATGGCGC CGAATATT GCG-CACCGTCCGGCAGCCGCC TTGTGTGCCGGCGGA  74 35
        rpmF 1124667 .. 1124689 + -10.6  -4.96646   CGACATCGAACGACA           GGCTGTCC GAAAAGA GGACAGCC           TTTTTGATTGTCTGC 100 45
      GK1106 NONE
      GK1107 1126220 .. 1126236 +  -7.2   -5.7946   CGACGAAGGGTAAAG              GCTGGC TTTTC GCCGGC              TTTTTTTCTTAACGG 100 28
      GK1108 NONE
      GK1109 NONE
      GK1110 1129330 .. 1129346 + -10.9  -5.49579   AGTCGAAAAGAAACA              TCCTGCT TTG AGCAGGA              TTTTCTTTTTTGTGA 100 58
        mraW NONE
        ftsL NONE
      GK1113 NONE
      GK1114 1135197 .. 1135237 +  -6.2  -4.65838   AAGACGAACGCGCAA GGGG--CGACCGATGCGATG ACA CATCGGGTTGGTTGTGCCCC TTTTTCCGCTGTCTG  75 39
        murE NONE
      GK1116 NONE
        mraY NONE
        murD 1139531 .. 1139560 + -15.1  -2.72511   GTGCATAAGTTGAAA       TAGAGGGAAAGGG ACAG CCCTTCCCCTCTA        GTTTACAAAAATAGA  95 23
       spoVE 1140693 .. 1140708 + -11.8  -5.45726   CCGGTATTAGGCAAG              CGGCGG ATGT CCGCCG               TTTTTTTGGCGTCTC 100 31
       divIB NONE
      GK1121 NONE
      GK1122 NONE
      GK1123 1143634 .. 1143650 +  -5.8  -4.72272   TGCTTACTGAAACGC             CG-GCCG GCAC CGGCGCG              TTTTTAGTAGGCAGA  78 180
        ftsA NONE
        ftsZ 1146117 .. 1146143 + -10.9  -4.24342   TAGATGGCGAAACGA         GGGTGTCCC AAAAGCAAC GGGACACCC         TTTCTTCATCACAAG  87 38
     spoIIGA 1147402 .. 1147420 +  -4.6  -4.33165   CGCTTCGTAGGTTTT             GTTAGTAT ATC ATACTCAC             TTTTGATCCGTTTAG  67 31
        sigE 1148171 .. 1148196 +   -14  -4.59773   TAAAATGATGTAGCG         GGCGGCGGGA GCGAAA TTCCGCCGCC          TTTTTCCGCGTCGGA 100 28
        sigG 1149072 .. 1149087 +  -4.6  -5.27335   ATCCAAGTATGACAG              TGCTGC AGGT GCAGCC               TTTTTCTTTGGCACA  83 29
      GK1129 1149498 .. 1149509 +  -7.2  -4.07687   GGCAGATCGGCTATG                CCGC CAGC GCGG                 TTTTCGGGCGGCAAT  71 138
      GK1130 NONE
      GK1131 NONE
      GK1132 NONE
      GK1133 1151944 .. 1151962 +  -7.4  -4.20516   CGAAACTCGCAGAGA             GGAATCCG TTG TGGGTTCC             TTTCTTCCATGAAAG  73 100
      GK1134 NONE
      divIVA 1153658 .. 1153688 + -13.3  -5.64421   GGTGGTACCGCGAGA       CCGTTCTCGTCCC TTGCC GGGGGGAGAACGG       TTTTTTATTTGGAAT 100 327
        ileS 1156508 .. 1156539 + -15.9  -3.71672   TTCGGCATAACAAAA      GCGGCA-GGCTGCC TTCCT GGCGGCCTTGCCGC      TTGCTTTTGGTGGAG 100 31
      GK1137 1156791 .. 1156801 +  -5.4  -3.04931   GAGAGGTTAACTCTT                 CATG TTG CATG                 TATATAGTTGTGTAG  51 43
      GK1138 NONE
      GK1139 1159581 .. 1159592 +  -2.2  -3.03124   AAGCTCATCGTTATT                GGTT CCAT AGCC                 TCTTACGAAATGAAG  42 76
      GK1140 1160114 .. 1160130 +  -7.9  -5.86976   ACGCGTAAAAAATAA              AGCGGTC CCT GACCGCA              TTTTTTCTTTTGTCA 100 76
      GK1141 NONE
      GK1142 NONE
      GK1143 1163717 .. 1163731 +  -5.7  -2.83403   TGAGGAGCTTCTATG               GAACG ATGTC CGTTC               GTTTAGTGCACCCGG  52 73
      GK1144 1163889 .. 1163902 +  -3.1  -3.41602   TTGTCGCTTCATTTG               TTTGC CATG GCGAA                TTATGCTACAATGCA  47 52
        lspA NONE
      GK1146 1165469 .. 1165491 + -13.4  -5.24129   GTGATAAGCGCGCCA           TCCCCCGCTT CAC AGGCGGGGGG           TTTTTTGTGCAAACG 100 160
      GK1147 1166127 .. 1166158 +  -5.9  -5.60993   TTCGGCTGTTTCTGC      ACCCTCTTTGCGTC TTCGC GG-GCAAAGAGGGA      TTTTTTTGTGCACAC 100 94
        pyrP 1167626 .. 1167648 + -13.5  -5.75342   ATGCGCCGATCGTCA           CACCTTGCC TGGCC GGCAAGGTG           TTTTTTTTCGCGAAA 100 136
        pyrB NONE
        pyrC NONE
      GK1151 NONE
        carB NONE
        pyrK NONE
        pyrD NONE
      GK1155 NONE
      GK1156 NONE
        pyrE 1177703 .. 1177742 + -10.8  -3.64431   ACTTTCCGACCAACA  CGACGAGCGATGGAAA TCCTTTTT TTACCATCGCTAGTCG   TTCTGTATCATGTTA  81 158
      GK1159 1178590 .. 1178604 +    -5  -3.85698   CGCGTATACGTACGA               TGGTTT CAG GAACCA               TTTATGGAAGAGAGA  59 68
      GK1160 NONE
      GK1161 1179907 .. 1179923 +  -6.5  -3.85817   GGGCGTATTTCAAAA              TCGAACG CCT CGATCGA              TTTGTAGAGCAGCAT  66 94
      GK1162 1181520 .. 1181574 +   -18   -4.3739   GACTCGACAAGTTTG CAAAGCGGGCTGTCCGTAAGGCCA ATGCAGC TGGTCTTACAGACAGCCCGCTGTC TTTTATGCGGCACTA 100 93
      GK1164 1186412 .. 1186436 +  -7.2   -5.3104   TGTTATAATAAAAAG          GGTGATAGAG GAACG CTCTATGACC          TTTTCTTTTTCATCA  91 52
      GK1165 NONE
      GK1166 NONE
         gmk NONE
      GK1168 1188499 .. 1188522 + -11.2  -5.50499   GTGGAGGAGGAAAAA          TAACAACCTA GCTT TAGGTTGTTA           TTTTTTTCAATGTCG 100 23
      GK1169 NONE
        priA NONE
         def 1192653 .. 1192667 +  -4.3  -3.51934   TGGAAGGATAGATGC               CAATG ACGAA CATTG               TGTTTATGGGAACAC  52 30
         fmt NONE
      GK1173 NONE
      GK1174 1196040 .. 1196052 +  -3.3  -4.09685   GGAGACGAGGTGAAT                CGGAT GCG AGCCG                TTTTCCGAACTGACA  58 28
      GK1175 NONE
      GK1176 NONE
      GK1177 NONE
      GK1178 1200386 .. 1200400 +    -7  -3.14132   GAAAAGGACGGAAGA               TGGCCG CCT CGGCCC               TTGCTGAAAGGGGGA  60 98
      GK1179 1201116 .. 1201126 +  -4.6  -3.43492   TGGATAAGGAAATGG                 CGGG AAG CTCG                 TTATGATCGGTGTGA  52 68
       spoVM 1201243 .. 1201258 +    -9   -5.4505   AAGGATAAGAAAAAA              GCACCA TTTT TGGTGC               TTTTTTGTTGCCGCC 100 33
      GK1182 NONE
      GK1183 1203792 .. 1203831 + -12.4  -5.32599   CCGTCGAATAATATG  TTAGAATAATAGAAGGGA GCAT TCCCTTCTATTTTTCTTA   TTTTTCTGTTTTGTG 100 30
      GK1184 1204527 .. 1204538 +    -3  -2.52023   CTTGCGGATTGAAAA                GAAA TCGG TTTC                 ATGTTGATGTGCATC  40 29
      GK1185 NONE
      GK1186 1207555 .. 1207566 +  -2.2  -4.94902   AGGCGCCGGCGCATT                C-GCG CCC CGCTG                TTTTTATGGTAATTG  70 54
      GK1187 NONE
      GK1188 NONE
      GK1189 NONE
        fabG NONE
        acpP 1211412 .. 1211433 +    -8  -4.23207   CTGCTTTTTTGCAAA           GTCCCGTT GCTTCG AACGGGGC            TTTCTCTGCTTTTTC  75 43
      GK1192 1212316 .. 1212337 +  -5.8  -5.36441   CCGATCAGCAGTGAA           GGCTGGCG CTGTTA CGTCAGTC            TTTTTTCTGTGAACG  90 27
         smc NONE
      GK1194 1217119 .. 1217159 + -18.5  -3.05384   GAATCATAAAAAAGT  CAACAGAGGGTGCTCCA AAACCAA TGGAGCGCCCTTTGTTG  TTACGTCCACGGGGG 100 32
      GK1195 1217628 .. 1217638 +  -4.6  -2.72829   ATTAAAAAGGGGGTG                 GCCG CCA TGGC                 GTTTGAAGGACTGTC  46 36
      GK1196 NONE
        rpsP NONE
      GK1198 1219584 .. 1219604 + -11.1  -5.23316   CAAGTGAAAGACAAA            GGGTGAGGA TGT TCCTCTCCC            TTTTTTGATATGATG 100 20
      GK1199 NONE
        rimM NONE
      GK1201 NONE
        rplS 1221855 .. 1221874 + -12.2  -5.08824   GATCACAGCGGAAAA            GGAGCTTG CTTT CAAGCTCC             TTTTTTCACTACCGC 100 53
      GK1203 NONE
      GK1204 1223362 .. 1223396 +  -7.6  -5.00884   GCTTAAGCTTTGAAA     CGCCCGCTTCACGGAC GTA GCGCGTCCGGCGGGCG     TTTTTTGCCGGCGGT  90 6
      GK1205 NONE
      GK1206 NONE
      GK1207 1226085 .. 1226115 + -11.8  -4.45765   GCGAAAGGAGAAAGA       GCGGGGAAGGGGTA ATT TTCCTATTCCCCGC       TTTCTTAATTTTGCG  93 11
        sucC NONE
        sucD 1228304 .. 1228325 + -17.3  -3.13299   GCACTAATGGTTTGG           CCCCGCACG TCCT CGTGCGGGG            TGTTGCATATCATGC 100 34
         smf 1229492 .. 1229506 +  -2.1  -3.55444   GGATGAATTCCCGTA               CGTGT AATGC ACATG               TTTGACAAATGCGGC  47 19
        topA 1231776 .. 1231788 +  -4.9  -3.57144   AACTTGCGTTACAAT                TATTC ATG GAATA                TTTACAAATCGAGAA  55 149
      GK1212 NONE
        clpQ NONE
        clpY NONE
      GK1215 1235443 .. 1235468 + -11.8  -5.79595   GCGCAGCCGCCTAAG         CCCGCTGGGT ATTTTG GCCCGGCGGG          TTTTTTGTTTTGACA 100 44
        flgB NONE
        flgC NONE
        flgE 1236811 .. 1236840 + -10.7  -3.10796   CAATACATACGGAAG       CC-GCCGCCATTGT TGC GCTATGGCGGCAGG       TATTGGATCATCGGG  76 54
        fliF NONE
        fliG NONE
        fliH NONE
        fliI NONE
        fliJ NONE
      GK1224 NONE
      GK1225 NONE
        flgD NONE
        flgG NONE
      GK1228 NONE
        fliL NONE
        fliM NONE
        fliY NONE
        cheY NONE
        fliZ NONE
        fliP NONE
        fliQ NONE
        fliR NONE
        flhB NONE
        flhA NONE
        flhF NONE
      GK1240 NONE
        cheB NONE
        cheA 1259093 .. 1259103 +  -8.2  -3.29109   GTGTCGGTGCGGGGG                 CGCC TAT GGCG                 TTGATCTGCCGTTTT  66 50
        cheW NONE
        cheC NONE
        cheD NONE
        sigD NONE
      GK1247 NONE
      GK1248 1262508 .. 1262520 +  -9.1   -3.1372   ATTTCAGCAACGGTG                CTGGC AAC GCCAG                TCTTGCTGAAAGATG  67 113
        rpsB 1263305 .. 1263334 + -11.6  -5.40072   ACGATGCACAAGAAA       GGTGATAAGAGG GGAAAG CCTTTTATCACC        TTTTTTTGAGACAGA 100 40
         tsf 1264343 .. 1264366 + -15.4  -4.60889   AATGACGGACCGCAA          CAGGGAACAC GCGC GTGTTCCCTG           TTTTTCAAAGTGATT 100 36
        smbA NONE
      GK1252 1265699 .. 1265718 +  -8.6  -5.59357   GCAAAACCATGCAAA            CCCTCTAT GTTG ATGGAGGG             TTTTTTTGCTATAAT 100 41
      GK1253 NONE
      GK1254 NONE
      GK1255 NONE
      GK1256 NONE
        proS 1271501 .. 1271538 +  -9.2  -4.82819   CAATCATGAGTGCCG   GCGCTTTCGAAAAAGA ATTCTG TCTTTTTCGCCGGCGC    TTTTGTTATGGTATG 100 32
        polC 1276025 .. 1276042 + -11.3  -3.93782   ATAATGGCAAGCAGA             GAGTGGG GAAA CCCACTC              TTTCGTCTTGAATGG  85 149
      GK1259 NONE
        nusA NONE
      GK1261 NONE
      GK1262 NONE
        infB NONE
      GK1264 1280881 .. 1280897 +    -3  -3.29144   AGCTGGAGCGGGCGG             CCACATC ATTC GA-GTGG              TTGTAACCGAGGTGA  47 3
      GK1265 1281296 .. 1281318 +   -15  -3.79043   TGGGGAGCCGAACAA           TGGATAGACG AAC CGTCTATCCA           TTTCCATTCATGATC  95 19
      GK1266 1282245 .. 1282255 +  -3.2  -3.90112   CCGGCTTGATGAAAC                 CGCT CAA AGTG                 TTTCGTTAACGCCGC  55 56
      GK1267 1283298 .. 1283309 +  -2.2  -3.05596   TTCTAATCAATGTAT                GCGA ACCA TTGC                 TTGGCTAGGCGAGTC  42 35
        rpsO 1283650 .. 1283665 + -10.4    -5.243   TACGTCGATAAAAAA              GCGGGA GCAT TCCCGC               TTTTTTGCTAGTTTA 100 30
      GK1269 1285949 .. 1285977 +  -6.8  -4.92791   GAGCGCCATCGCATG        AAGCCTTAGGAA TTTGT TTCTTAAGGCTC        TTTTGTTATGTTCTA  83 17
      GK1270 NONE
      GK1271 1288278 .. 1288305 + -10.7  -4.98531   ACCGAGCCCAAAAAA        GCTAACGACCT TTCGCT AGGTTGTTAGC         TTTTTCGTTTCCGCC 100 41
      spoVFA NONE
      spoVFB NONE
      GK1275 NONE
        dapG 1292728 .. 1292742 +  -4.2  -2.71712   CGGGAACATCATAAC               GGCG ATGGTTA CGCC               ATTTGACCGAAAAGG  44 57
        dapA 1293586 .. 1293616 +  -3.9  -5.53288   GTCGTAACGAAACGA       TTCCCCAACGC TTTGCTTGC GCGTTGGGGCC       TTTTTTTGCCTTGGC  91 34
      GK1278 1295439 .. 1295478 + -20.2  -5.63517   TGCTCAAAGTCAACT  GGAAAATGCCGGGAACGG TCAG CCGTTGCCGGCATTTTTC   TTTTTTCTTTCGGCC 100 49
      GK1279 NONE
      GK1280 1296544 .. 1296561 + -11.3    -5.055   AACAAACGGAAAAAA             GCAGCCA TTGT TGGCTGC              TTTTTTCCGGCTTGC 100 73
     spoIIIE NONE
      GK1282 1299855 .. 1299870 +  -3.2  -4.08216   CAGCTTCCATGTCAT              GCGGAA GCGG TTCAGC               TTTTAAGGGGGGTGA  58 4
      GK1283 1301101 .. 1301147 + -14.6  -4.21768   TAGCCTTCTTCAAAA TCATGAAATGAAGGGCGGCTGT TTC GCTGTCGCCTTTCATTTTGTGA TTTTGACCTTGCTTG 100 74
      GK1284 NONE
      GK1285 NONE
      GK1286 1304719 .. 1304743 +   -15   -5.1675   AAACGGTAATGAAAG          CGGCTGTCCG AAAAA CGGACGGCCG          TTTTTTGCTGAATGG 100 32
      GK1287 NONE
      GK1288 1307434 .. 1307455 + -13.1  -5.00616   CAAAAGGGCAATAAG           GCATCCTTC CTGA GAAGGATGC            TTTTTTGCGGCAAAA 100 27
        fabG NONE
      GK1290 1308528 .. 1308545 + -11.3  -5.52023   AATCACCCGGTAAAA             GAGAGGG GCCT CCCTCTC              TTTTTTCTTCCTCCT 100 39
      GK1291 1309412 .. 1309424 +  -3.3  -2.96787   CATTGTTGGGCGATG                ACGGA TTT TCCGA                ATTTGGGTTTTAATT  45 0
      GK1292 1310366 .. 1310389 +   -11  -3.08032   GAAATGATGGAACAG          GGCGCTTTTC CGCA GGAAGGCGCC           TGCTTTTCGCACGGA  74 34
        pgsA NONE
      GK1294 1312382 .. 1312395 +  -3.1  -5.26875   TCTCCACCGAAAAAA               CGAAT GGAC GTTCG                TTTTTTGCTTGGCAA  77 119
      GK1295 1313149 .. 1313164 +  -4.7  -3.75332   TGCCGAGTCTGGATT              GATCC CGTAGA GGATC               TTTGCCTTGAGCCCT  57 403
      GK1296 1315734 .. 1315752 +  -3.1  -3.48276   ATGGGCGACGCCCAT            GTCG-GCT TGCA AGCGCGGC             TTATGTCCCAGGCGC  49 356
      GK1297 1318221 .. 1318242 +  -7.3  -5.64274   GTCGAATACGCGAAA           TAAAGTGGC TATT GCCACTTTC            TTTTTTTGTGCGTAA 100 23
      GK1298 1319126 .. 1319144 +  -6.2  -2.82834   TTTGAATAGTCCATC             TTTTAAAA ATT TTTTAAAA             TGTCCTCCTCCCATG  52 32
       spoVS 1319534 .. 1319573 +  -3.7  -5.18355   AGACAATGGCGGCTA TAACCTGTTGGCGCCTTCG GCTG CGAAGGCA--GGCAGGTTA  TTTTTGCTTTTTCAA  79 51
      GK1300 NONE
      GK1301 NONE
      GK1302 1323301 .. 1323329 + -10.4  -5.58179   AATGGAAATAATTTG       CACCCGATGGAGG CTTG CCTC-ATTGGGTG        TTTTTTGTTATCATG 100 42
      GK1303 NONE
      GK1304 1325535 .. 1325550 +  -8.2  -5.88565   GCATGCGGCTCAAAA              GCGTCC TTCG GGGCGC               TTTTTTTCTTATGGG 100 43
      GK1305 1326292 .. 1326311 +  -9.4  -5.79595   CGAAGAAGAATAAAA            CTAGGAAA TTTC TTTCCTAG             TTTTTTCTTTTGCCG 100 28
        mutS NONE
        mutL 1331005 .. 1331033 + -20.4  -4.95806   CGGGTGATGTAGCCT        GCGCCCCCTTTG CGCGA CAAAGGGGGCGC        TTTTTGTAATCGTTT 100 29
      GK1308 1332255 .. 1332292 +  -9.3  -5.66229   AAGACGATTAACGCA   GCTGTTCGTGCGAAGC CTTAGGC GCTTCG-GTGAACAGC   TTTTTTGTTGTTCGT 100 45
      GK1310 1333921 .. 1333967 +  -5.4   -4.2558   GTTTACGGTGAAAGA GG-AGGC-TCATTGAGAAAATC CAGTT GATTTTCTCAATGAAGCAGGCC TTTTCATCAAAGATG  66 85
      GK1311 1335773 .. 1335794 +    -8  -5.50499   AAGTTTTCATTATGA           TGAGCGCC TTTTAT GGCGTTCA            TTTTTTTCCATATGG  95 26
      GK1312 NONE
      GK1313 1337205 .. 1337229 +   -15  -4.25074   ACGCCGCCGAAAAAA          GGCGCCTTCC TTCGC GGAGGGCGCC          TTTTGCCATTTCCTG 100 55
       spoVK 1338537 .. 1338558 +  -5.9  -5.24129   TTTCTTTTTCTTGTC           GAAAGAAAG AGGT CTTCCTTTC            TTTTTTGTGCCGCAA  89 119
      GK1315 1340299 .. 1340312 +  -2.3  -2.64144   GAAGAGAGGGATGAA               CGGGT GACG GCTCG                CTATTTGCGTGAGGA  39 48
      GK1316 NONE
      GK1317 NONE
      GK1318 NONE
      GK1319 1345054 .. 1345074 +  -3.1  -2.73124   GATGCCGCGCGCCAA            CAAGCGCTT AAA GAGCGCCCG            CTTTCGCCCGTGCGG  41 61
      GK1320 1346345 .. 1346362 +  -9.1  -5.39721   TTGACACACACTCGA             CAGCGGT GGCA GCCGCTG              TTTTTTCTGTCATGA 100 67
      GK1321 NONE
      GK1322 1348053 .. 1348064 +  -5.8  -4.67123   TGGGCGCCTTCGCTT                CCGT GCTT ACGG                 TTTTGCTTCTTTTCG  78 78
      GK1324 NONE
      GK1325 1351514 .. 1351530 +  -2.9  -3.94404   AGCGGTTGATTTGTT              TGTGAGG AAA CATCACG              TTTCATTGACTCATT  54 21
        glnR NONE
        glnA 1353382 .. 1353406 + -10.7  -5.24129   CTGATTCATAAAAAA          GCTGCCCTG AAAAAAA CGGGGCAGC          TTTTTTATGGGCGCA 100 37
      GK1329 NONE
      GK1330 NONE
      GK1331 NONE
         tkt 1357679 .. 1357712 + -13.9  -4.83615   CGGCAAGTAACCGGG     AAAGCTGCCCTTGCG TTGT TGCAGGGGCAGCTTG      TTTTTGTGAAAGATG 100 31
      GK1333 1358373 .. 1358385 +  -2.7  -3.34902   GCGTAATGAAAAGAT                TTTTG TCG CGAAA                TATTGTCTAATGACG  47 35
      GK1334 1358674 .. 1358693 +  -7.9  -5.45802   GAAATAAGCGAAACG            GACACTC GATCGA GAGTGTC             TTTTTATTTTGCCAA  95 34
      GK1335 NONE
      GK1336 1362441 .. 1362468 +  -4.9  -4.06055   AACAAAAAGAAGAAA       GCGCCATGTCCCGC CTA GCGGG--A-GGCGC       TTTGCTTTCGCCGCT  62 69
      GK1338 1362539 .. 1362554 +  -2.4  -3.57309   TTCTTTGCTGATTTT              CATGGC CGCC GCCGAG               TTTAACCCCGTTTTG  47 5
      GK1339 1363521 .. 1363537 +  -9.3  -3.38991   TTTAGCGGCGATGGA              GCCGCCC TTT GTGCGGC              TGTTGTTGGAGGAAT  69 36
      GK1340 1363911 .. 1363925 +  -3.5  -3.79419   AGAAACCCGCGTGCT              CGAGGC GATT GCC-CG               TCTTTTGTAAGCGGG  55 1
      GK1341 1364616 .. 1364644 +  -4.5   -5.4505   GCCAGTGCTGACATA        AAGAGCTGTCC CGCTGAT GGACAGCTCCC        TTTTTTGTTGCGCCA  85 25
      GK1343 1366203 .. 1366228 +    -9  -5.19275   ATGTCTTCGCGAGAT         GAACGGGGTC GAATAA GGCCTCGTTC          TTTTGTTTTGTGCAT 100 24
      GK1345 1367125 .. 1367149 + -10.8   -5.2112   AATGAAAACGAGTAA         GGGAATG-CCG GCGG CGGACATTCCC          TTTTTTCATCCTATT 100 26
        citB 1370723 .. 1370758 + -11.3   -4.6821   TGAAACAATAACGAC    AAAAAGCAGGC-TCCC ATATC GGGAAGCCTGCTTTTA    TTTTGTGTTGAGCTT 100 30
      GK1349 1371510 .. 1371536 + -10.8  -3.52102   GGAGTTAGGAAAAGA         GCTGTCCCGCTT TTC ATGCAGGACAGC         TTCTGTCGCTACGAT  79 96
      GK1351 NONE
      GK1352 1374053 .. 1374102 +  -6.7  -5.18355   GTCAAAGAAAAGATA TGTTAAACGTTTTGGTTGCATCT ATAT AGATGCAATTTAAAGCTTTAACA TTTTTCGTTTTTACC  91 487
      GK1355 1376522 .. 1376538 +  -7.9  -2.62184   TGGAACCGCCGTATA              CCGAACG GTA CGTACGG              TGGTGTGAGAGGACG  58 41
      GK1358 1378046 .. 1378100 + -16.7  -4.56597   CGTTGGGGTGGAGAA GCGGAGACCCACACATATTCCTCGTT GATG AGCGGGGAA-GTGTGTGGGTTTTTGC TTTTTCGCCCAACGG 100 86
      GK1359 1378987 .. 1379001 +  -2.7    -3.646   AGGAAAAACAACCAG               CGCCG CAAGC CGCCG               TTCTCTCTAGTTGGC  51 1
      GK1360 1380549 .. 1380599 + -17.8  -3.21695   GCGATGGCGTTTAAA TGATGGAAAAACGCGGATGCCT TGATGAC AGGCATCCGCGTTTTTACGTCC TTCGCTTGATACTGC 100 23
      GK1362 1383458 .. 1383479 + -12.3  -4.13767   ATGAACGAAGGGGAA           GGTGGCCAT ACCG ATGGCCGCC            TTTTGCCGTGCAAGA  95 37
      GK1363 1384413 .. 1384432 +  -7.8  -3.76413   ATGATCAGCACCGAC            GACGTGGC GCTC GCCACCTC             TTTGCCGTTTTGCCG  65 409
      GK1365 NONE
      GK1366 1387378 .. 1387409 + -12.4  -2.87132   GCGACGAACAACGGC      CGAAACCGCC-ATCG CCG CGGTAGGCGGTTTTG      TCTGTGGCAAAGCGC  80 3
      GK1367 NONE
      GK1368 1390600 .. 1390627 + -11.2   -2.7169   CGTCGAGGTGTTTAG        CGACCGGGAGCG GTTA TGCTTCCGGCCG         TGCTGTCGTCTTTAG  72 57
      GK1369 1392095 .. 1392137 + -12.1  -3.68244   ACTGAGAAGTTTCAG CGCCATGAAAGCCTGTC CATCTTCCA GACAGGCTTTCACGTCG TTTCCCGTTGCTGCT  88 121
      GK1371 1393906 .. 1393932 + -16.6  -4.08948   AAGTGTCCGAAAGTT         GGCATCCCGTCG TTT TGACGGGGTGCC         TTCTTTATGCCGTTC 100 39
      GK1372 1394814 .. 1394826 +  -7.7  -4.98531   CGCCGCCTTGATGAT                GCGAT CGA ATCGC                TTTTTCGTTTGGGAG  86 355
      GK1373 1396144 .. 1396174 +  -3.2  -4.52143   ATTTTTCGATCATGC       TGGGCGATTTTGAC GGA GTGGAAGTCGACCG       TTTCTTGTGTTTCAA  64 119
      GK1375 1397925 .. 1397959 + -15.7  -4.07568   TTGTCTCAAAGAAAT    GGCCCGTC-CCCACGC GGTG GCGTCGGAGGCGGGCC     TTTTAAAAAGACACA 100 51
      GK1378 NONE
      GK1379 1404399 .. 1404412 +  -3.9  -3.83768   GCATGATGATCAATT               TTTGT TTCG ACAAA                TTTCGATATTGTTTT  57 104
      GK1380 NONE
      GK1381 NONE
      GK1382 1410536 .. 1410577 +  -4.5  -3.35813   TTTTATTTGTTTTAG TCGCCTCTC-GTTTTCTT ATGTGTC GGGGGAACTGAGGGGCGA TTGATTCACCTGGCC  52 196
      GK1383 1413279 .. 1413291 +  -4.1  -2.74012   ATCATTCGTTTGTAA                GGAAG CTG TTTCC                TAATTGGAATCATCC  44 181
      GK1384 NONE
      GK1385 NONE
      GK1386 1418146 .. 1418176 + -12.7  -3.06162   CGTTGAAGGTGGGGA       CAAAACAGAAGCC AAGCG GGCTTCTGCTTTG       TCTTAGCATCACATC  81 320
      GK1388 1420254 .. 1420272 +  -7.4  -5.41787   TCGGTATAGAAAAGG             GAGCGG CACCGCA CCGCTC             TTTTTGTATTTTTTG  93 330
      GK1389 1420983 .. 1421007 +  -8.5  -3.90316   TATTGTCTACAGCGG          GGAGCTGACTC ATT GTTTCAGCTCC          TGTTTTTAGGAGAAT  73 108
      GK1390 1422418 .. 1422429 +  -2.2  -5.89659   TGATTGTGCCAAATC                GAGG GCGA TCTC                 TTTTTCTTTTTTTGT  91 387
      GK1392 1425275 .. 1425318 +  -8.2  -4.62783   ATGTACTTACTGAAG GGCGGTCTCAAAAGGTGATG ATGA CATAACTTTTTGAAGCAGCC TTTTTCAACTGAGTG  83 62
      GK1393 1425568 .. 1425587 +  -6.4  -2.75562   CTTCCTCTTTTTCCC            CGACATGC ACGA GCATATCG             ATTTCCGCCATTTGT  54 127
      GK1394 1426526 .. 1426567 + -10.9  -3.56347   GATTACGAAATTTGG CCGCCTTTCATCCTACGGT TTCC ATTGCGGGATGAAAGACGG  TGTTGTTTCGCATCT  79 188
      GK1395 1427154 .. 1427170 +  -7.2  -5.20216   CTTATATGACGCTTT              GGCGGC ATGGA GCCGTC              TTTTTTGCTGCTATG  91 81
      GK1396 1429068 .. 1429094 +  -8.7  -5.23644   GTTGCTTAGAAGGAG         CAGCCGCCT GGAAATGAA GGGCGGCTG         TTTTTCTATTTCGTT  95 80
      GK1397 NONE
      GK1398 1430187 .. 1430221 +    -7  -3.93673   CGTGTTTCCACGTAG    GTGCACGCCGACAGC CCTGGC GC-GACGGCGAGCGC     TTTGTCCAGTATTTC  68 363
      GK1402 1433603 .. 1433639 +  -2.2  -4.28049   AAGGAAAAGGAAAAA   GCCGGTCCCGAAGGG GAACGAAG CCTGTTGGGGC-GGC    TTTTCCGATTTTAGA  57 45
      GK1404 1436130 .. 1436141 +  -5.8  -3.27475   AGTATAATGGAATTG                GGTG CTTC CACC                 TATTATGATGAGCCA  57 50
      GK1405 1436498 .. 1436520 +  -7.7   -6.0458   AATCGTAATGGGAAA          GCAGCGGGTC TATC GGCCC-CTGC           TTTTTTTTGCTTTGT 100 33
      GK1406 NONE
      GK1407 1437934 .. 1437958 + -12.2  -3.84389   GAGATGGAAGTGTGA         GGGCG-GGTCA TCCA TGACCACGCCC          TTCTGTTATTGGCTG  91 26
      GK1409 NONE
      GK1410 1442689 .. 1442717 + -13.2  -5.59655   AGGGTGAAATGGAAA        CCAGCCTCTCCT TGTTT AGGGGAGGTTGG        TTTTTTGTTGCTTTC 100 48
      GK1411 1444504 .. 1444528 +  -9.2   -5.0538   AAGAAGTTGAGGAAA          GTGCGCTGCC GTTTG GGCAGGGCGC          TTTTTTAGCGTGAGG 100 39
      GK1412 NONE
      GK1413 1445556 .. 1445582 + -11.5  -3.99324   GAGCTTAGATAACGG         ACAGGCGGGCT TAGGC GGCCCGCCTGC         TTTATCGTCATAAAA  91 231
      GK1415 1450237 .. 1450250 +  -2.3  -3.34715   TCTAAGCTTGAAAAG               GTGGA CCAT TCCTC                TCTTTGAAAACCGTA  45 5
      GK1416 1451945 .. 1451973 + -18.1   -4.2803   CGAGAAGAAATCGAA        GCAGCCCGCTCGC TAG GCGGACGGGCTGC        TTTTCGATTCGGCTG 100 10
      GK1420 1455407 .. 1455424 +  -6.3  -4.42806   CGAGAAAGGGGAGGA             GGGAATG ACTC TATTCCC              TTTCTTTAAAAATGA  74 48
      GK1421 1456823 .. 1456834 +  -3.6   -2.7644   AATGAGAGGAGGGAA                CGGC AATG GCTG                 ATTTAAGCATTAACT  43 40
      GK1422 NONE
      GK1423 1459629 .. 1459644 +  -3.3  -2.94924   GAAGCGGGGGGTGTG              TGATG ACTTAC CATCA               GTTTCTACGTGAGCG  45 103
      GK1424 1460126 .. 1460136 +  -6.8  -2.81547   TGCCTAATATTAAAA                 TGGC ATT GCCA                 TGATTGGTGTAAGGG  54 290
      GK1425 1461809 .. 1461854 +  -5.4  -3.29252   TAAGTAAGAAGTCTC CCCCCTGAGAAGCGAAAAGCA GAAGA TGCCGTAGGCTTCT-AGGGGG ATTTCTTTCGTAAAA  54 38
      GK1426 NONE
      GK1427 1464943 .. 1464968 +    -9  -4.94058   AAGAAGAAGGACAAA         CGCCAGCTTG GGTCGA CAGGCTGGTG          TTTTATTTGCCTTCG 100 39
      GK1429 1467228 .. 1467251 +  -9.6  -5.24129   GAAGAATAAGAGAAA          GACGCAGG AAGCAGCG CCTGCGTC           TTTTTTATCCCCGCA 100 299
      GK1431 1472895 .. 1472914 + -16.4  -2.85361   GGCGGCGCCGCTTTG            GCCCCGCG GCCG CGCGGGGC             TCGCTTTTTGACTGG 100 68
      GK1432 1474492 .. 1474524 + -17.3  -5.62288   GTCGTAACGGTTGTT      TCCTCCTTAAAAAGT GTT GCTTTTTAAGGAGGA      TTTTTCTTTTGTTCA 100 34
      GK1433 1475372 .. 1475385 +  -2.4  -5.02502   GATCTTGTCGAAAAG               GAGA AGAAAA TCTC                TTTTTCTATACTATG  73 117
      GK1434 1476443 .. 1476458 +  -2.6  -3.36256   TAAGGCGTGTTTTCA              CTGGTCT TCT AGA-CAG              CTTTTTCAGCATATG  47 106
      GK1435 1478653 .. 1478677 +  -7.8  -3.24411   CCCCGCGTAACGATC         CAGCA-CGCGG TCAA CCGCGCTGCCG          TATGTTTCGCCAAAT  62 71
      GK1438 1480934 .. 1480966 +  -9.2  -4.51787   AATAGTGGAAGAGAA      TGGCCTCCCTTT GGGCTAAAG GAAGGGAGGCCG      TTGTTTTGTTGTGTC  90 36
      GK1439 1481193 .. 1481205 +  -2.7  -4.67904   AAGAGGTTGATGGAG                GATAA GGG TTGTC                TTTTTCCCATTCATG  68 31
      GK1440 1482746 .. 1482769 +   -11  -5.47218   GATGGAACCGACGGA          CGGCTTCCTT TATA GGGGAAGCCG           TTTTTTTGGCTGCAG 100 53
      GK1441 1483944 .. 1483971 + -12.1  -5.00616   AAAAAGATCATGACA        GAAGCTGG-GGC TGATC GCCACCAGCTTC        TTTTTTAAAACAAGA 100 350
      GK1442 1485151 .. 1485173 +  -7.7  -6.19302   AAATGCAAGTCGAGG           GTGTCCCAA AAGGA TCGGGACAC           TTTTTTTTATTATGT 100 51
      GK1443 1486588 .. 1486598 +  -5.4  -4.12188   GGCGAATGGAGCGAC                 CGAA CGC TTCG                 TTTTCGCGATAATGG  64 3
      GK1444 1487662 .. 1487681 + -10.6  -5.29846   AGAGGCAAGCTGAGA            GCGCGGGC GATG GCCAGCGC             TTTTTCTTTGGCGTT 100 193
      GK1446 NONE
      GK1447 1490330 .. 1490355 +  -8.9  -4.42667   TCGGCGCATAGAAAA         GGGTGCCTGCC ACGA GATGGGCACCC          TTTTCGTCGTTTTGC  83 60
      GK1450 1491461 .. 1491483 + -13.5  -3.62275   GAGTAAAAGCCGAAA           CGCCAAGGA TTCGC TCCTTGGCG           TTTCCGCTGATGGCT  93 35
      GK1451 1492039 .. 1492065 + -17.4   -5.7946   GCGTAACACTGTGAG         GAATGCCCCTCG TGA TGAGGGGCATTC         TTTTTTTGTTAAGAA 100 35
      GK1452 NONE
      GK1453 NONE
      GK1454 1495430 .. 1495445 +  -8.2  -5.58454   GCTGCAATGAAAAAA              GCGCCG GATT TGGCGC               TTTTTTTCGTGTGCG 100 158
      GK1455 1497506 .. 1497520 +  -5.6  -5.86976   CGCATGATCATCCCA               GACGAC CGA GCCGTC               TTTTTTATTTTATAG 100 425
      GK1459 NONE
      GK1460 1501454 .. 1501467 +  -2.3  -2.57211   TTCATTTATTTATTG               TACCG AAGT CGGAA                ATTATAAGGAGGGAT  39 5
      GK1461 NONE
      GK1462 NONE
      GK1463 NONE
      GK1464 1505534 .. 1505551 + -14.1  -4.59773   ATTCATTCATGATAA             GCGGCCG GGCT CGGCCGC              TTTTTCGCCATCGAA 100 29
      GK1465 1506156 .. 1506175 +  -5.6  -3.05816   CGGATCTGTTGCGTT            TCGCTTGC CTGA GCGGGCGG             TTGAATGAGAGGTAG  51 147
      GK1466 1506885 .. 1506898 +  -2.3  -6.48081   GAAGGACGGACGCTT               GACCG TTGC CCGTC                TTTTTTTTTTGTGAA 100 64
      GK1467 1507381 .. 1507391 +    -4    -3.794   AACTTTACTGAAGCT                 CATT ACA AATG                 TTTAGTCGATTACAA  57 30
      GK1468 1509247 .. 1509267 +  -3.2  -4.89729   ATATGGGAGGAAAAG           CGCCCTCAT AAGT AAG-GGGCG            TTTTTGCATTTTATG  73 11
      GK1469 1510420 .. 1510439 +  -2.9  -2.82023   GGTAAAAGGGCTTGT            CAAT-CCG CTCAC CGGTATTG            TCGTTAATATCACTC  42 216
      GK1470 NONE
      GK1471 NONE
      GK1472 NONE
      GK1473 NONE
      GK1474 NONE
      GK1475 NONE
      GK1476 NONE
      GK1477 1517452 .. 1517464 +  -2.6  -2.97662   GATGTTGGAGACGAT                TGCC GGGAG GGCG                GTTTGATGTATTTCA  43 7
      GK1478 NONE
      GK1479 NONE
      GK1480 NONE
      GK1481 1521924 .. 1521945 +  -2.3  -4.74219   GTCGGCAAGGCAAAG           GCGACGAA CGTCCAT TTCG-CGC           TTTTCGTTTCTTTGT  68 168
      GK1485 1526421 .. 1526462 + -17.7  -3.12717   GACAAGCTGAAATGC GAAAGGTTGTTATTAAGTG ACGA TGCTTAATAACAACCTTTC  TATGTATTAGTGAAT 100 31
      GK1487 1528329 .. 1528348 +  -4.2  -2.90392   GGAAGTGATTACGCG            CGCGTTTC AGGA GGAGCGTG             TATGATTCGCAAATA  45 1
      GK1488 NONE
      GK1489 1529922 .. 1529938 +  -5.8  -5.86976   GCGGGTGAGGAAACG              GCTCCT TAGAC AGGGGC              TTTTTTCTTTTGTCA 100 33
      GK1490 NONE
      GK1491 NONE
      GK1492 1533938 .. 1533964 +    -8  -5.47218   GGGCCATGGGCGAAA         GGGATGTTCGTT TTT GGCGGACATCTC         TTTTTTTGACTGCCA  95 57
      GK1493 1534966 .. 1534990 +  -3.5  -5.16133   AAACTTCTTCGTAAG          GCGGCTG CGATTCGTGTT CGGCCGC          TTTTTGTATTATAAT  75 27
      GK1494 1535742 .. 1535757 +  -2.6   -4.0031   CAATGGAGGGAACGT              GATG-CA TCC TGTCATC              TTATTTGATGGCGAT  56 24
      GK1495 NONE
      GK1496 1536619 .. 1536648 + -14.3  -4.87665   CAGCCGTAATCGAGG       CGGCGGTCATCGT GAAG GCGATGGCCGTCG        TTTTTCTGCATAGCG 100 32
      GK1497 1538597 .. 1538632 + -10.4  -2.92267   GTTCGGGCGCAAACT    TTACCGCTGAGGCCGT ATTT GCGGCTGCAGCTGTAA     TCGTTGGTTTATCAG  72 149
      GK1498 1539250 .. 1539268 + -10.2  -4.74012   GATTTGAATCCGACG             GCGTCCGT TCA GCGGGCGC             TTTTCATTTTGTGGT 100 34
      GK1499 NONE
      GK1500 NONE
      GK1501 NONE
      GK1502 NONE
      GK1503 NONE
      GK1504 NONE
      GK1505 NONE
      GK1506 1546607 .. 1546654 + -17.1  -3.53444   AGGTAAATAGACGAA TAGAAAACCGCCGTCATCCGG CTTCAT CCGGCCGACGGCGGTTTTTTG TTTGGACAGGGGTCC 100 264
      GK1507 NONE
      GK1508 1549469 .. 1549491 +  -3.3   -5.7827   TAATGGAACAAAAAG          GGAGGTGCGC TTTG GCG-GCCGCC           TTTTTTCTTTGTCTT  91 38
        thiK NONE
      GK1510 NONE
        thiE 1551975 .. 1552007 +  -9.2   -5.1101   GCGCCATAAATGGAA      AAAGGTGTCCCG TTGATATTT CGGGACACCTTC      TTTTTTGACTGCTAG 100 72
      GK1513 NONE
      GK1514 1553495 .. 1553527 +  -4.1  -2.52294   GAGAGATGTGCAAAT      TGTCGCCGTTTTGTC AAG GGAAAGACGATGACA      CTGTCTGTTCTTCTA  44 39
      GK1515 1553758 .. 1553789 +  -9.5  -4.82855   ACAAAAGCGCAAAAA      TAAGAGGTTGGGC ATAGAG GCCTGGCCTCTTA       TTTTTGCATTTCGTC 100 23
      GK1516 1554490 .. 1554518 +  -8.2  -4.98531   TGACGTGCGAAAAAA        CGATGGGGGT ATAGCCCGA ATCCCCATCG        TTTTTCGTTTCAGCA  88 12
      GK1520 1559366 .. 1559390 +   -10  -5.00616   ATGATGATGAAAAAA          CCGCACCG TGGTCAAAC CGGTGCGG          TTTTTTGGGACAGCG 100 332
      GK1524 NONE
      GK1525 1562099 .. 1562128 + -10.2  -5.02715   TCATGGGAAGAGAAG       CATTCCTCT-CTG CTAAA CAGGAGAGGAATG       TTTTTGGTTTGGTAT 100 97
      GK1526 NONE
      GK1527 1564405 .. 1564425 + -14.7  -5.09895   TTGAGCGCCAAAAAG            GGCTGCTCC TTT GGGGCAGCC            TTTTTTCCATGACTG 100 37
      GK1528 1565364 .. 1565385 +  -2.9  -3.92522   GAATGAAAGGGGGAG           GCGGACGATG ACA CG-CGTCGGC           TTTATCGGATTGGGC  54 15
      GK1529 1566449 .. 1566461 +  -3.3  -5.88471   GATAAAGAAAACGGT                TCGAG CGG CTCGC                TTTTTTTTACTGATA  95 207
      GK1530 1568020 .. 1568031 +  -7.2  -3.56972   AAGAACAGCACTCTC                CGCG CGGC CGCG                 TTCATTTGATGAAGT  64 203
      GK1531 NONE
      GK1532 NONE
      GK1533 1572955 .. 1572981 +  -8.1  -3.38966   CCAAAAGTTGTATAA         GGAACAAGG GATGGATGA CCTTGTTCC         TTCCTATCTATTATG  64 44
      GK1534 NONE
      GK1535 1575228 .. 1575239 +  -7.2  -2.62616   GGCGCTCGCTGCCAT                GCGC GCCT GCGC                 TGCTCTCCCGCCTGC  56 116
      GK1536 1576086 .. 1576108 + -15.6  -5.60993   TCGTGGAGCCCATTC           CGTCCAGCTG TAG CGGCTGGACG           TTTTTTTGTGCCAAG 100 13
      GK1537 1578602 .. 1578614 +  -4.7  -2.74792   ACAACTTGCCGTTTG                GGCCG GTC CGTCC                GTTTAAGCGTCGTCA  47 7
      GK1538 1580011 .. 1580027 +  -3.7  -5.20333   CAAAATATGACAGAA              AACGAAA ATG TTTCGTC              TTTTTGTTGTGAATC  79 67
      GK1539 1580667 .. 1580690 + -12.5  -5.42259   AGTAAGGGCCAAAAA          CAGAAGCCG CTTTGT CGGCTTCTG           TTTTTTTACGGATGG 100 495
      GK1541 1581435 .. 1581446 +  -5.8  -2.93991   GGGAAAGAACCTACG                TCCG CATG CGGA                 TATGGTTCGATTACC  53 275
      GK1542 NONE
      GK1543 1583020 .. 1583043 + -16.8  -3.38768   GTTACTAGAGATCGA          GCGCGCAACA AACT TGTTGCGCGC           TTATGCATGATATGC 100 74
      GK1544 1585021 .. 1585041 + -12.7   -5.0925   TGCCGACAGCGGTGA            GGGAAGAAT GAT ATTCTTCCC            TTTTTCATTTTCCAC 100 15
      GK1545 1586750 .. 1586780 + -14.1   -3.9281   TATGCACATAAAGAG       GAAGGTGTCCCGA TCGCT TGGGGACACCTTC       TTGTTTCACCATAAT 100 123
      GK1549 1589998 .. 1590040 + -12.1  -5.46657   TTGATCGCTTTTATA GCCATCTTCGTTTTCCG-GC CACT GCTCGGGAAATGGGGGTGGC TTTTTTATTGGCGTG 100 46
      GK1550 1591023 .. 1591045 +    -7  -5.26875   ATGTTCCTTCCAAAA          CAGGC-CGG TTTTGT CCGCGCCTG           TTTTTTGATTGCAGC  91 80
        bcsA NONE
      GK1552 1592969 .. 1592989 +    -9  -5.89659   TCTTTCTCTATGTCA            TCCTGTCG GGTTA CGGCAGGA            TTTTTCTTTTTTTCT 100 98
      GK1553 1596804 .. 1596820 +  -7.2   -3.1506   GGCCTTCTTTCGGGC              CGCGTC GGGGA GGCGCG              TTGATGAACCGGTTT  60 5
      GK1554 NONE
      GK1555 1597312 .. 1597326 +  -9.2  -2.51815   CTGGTTGAGCGTGTC               GGCGCC GCC GGCGTC               CTGTTGATGATTGGC  63 53
      GK1556 1598359 .. 1598375 +  -5.9  -4.16681   CATGAGGTCGAAGCG              TTGTTGA TTT TCAACGA              TTTTCACCTAGTGTT  69 131
      GK1557 1598656 .. 1598672 +  -5.8  -5.46698   AACATCCGATCATGA              TGAGGG CGCGC CCCTCG              TTTTTTCGTTTTAAG  90 26
      GK1558 1599275 .. 1599313 +  -7.6  -4.29227   CTCGAGCAGGAAACA  GCGCTTTTTCGTTG-AGC AGATG GCTGCAGCGAAA-GGCGC  TTTCTTCGTGGTTCG  75 11
      GK1559 NONE
        sspN NONE
         tlp 1600001 .. 1600030 + -15.7  -5.71712   ACGGCTGCCAGTAAA       CGAAGCAGCCCTC ATGC GGGGGCGGCTTCG        TTTTTTTGTCTACCG 100 27
      GK1562 NONE
      GK1563 NONE
      GK1564 1601264 .. 1601281 +  -2.6  -4.65895   CCATTATTCGAAAAA             GCGAGC GCCAAG GCTAGC              TTTTTCAATCGCCGC  65 9
      GK1566 1601976 .. 1601991 +  -6.8  -6.22802   TGTTTTGTGAATAAA              GTAGCC AGTA GGCTGC               TTTTTTTTTATGGCA 100 79
      GK1567 1603207 .. 1603234 + -11.2  -4.54727   TGGATGGCCATGCGA        ACGGCTGCCCTG TCAT TGGGGCAGCCGC         TTTTGCTTTCGGACG 100 56
      GK1569 1605447 .. 1605470 + -13.9  -5.60864   GTGAGGAACCGAGGG          CAGGCCCCT TCAAAC AGGGGCCTG           TTTTTTTGCTGTCTG 100 41
        bioB 1606596 .. 1606614 +  -9.5  -5.03994   CGTATCATGAACGAT             GCCGCCG GAAGA TGGCGGC             TTTTTGTATGTGCGC 100 31
      GK1571 1607164 .. 1607191 + -10.6  -3.63266   AGCGTAACTAAGGGA        GCGTTCCCATTT CATA AATTGGGAGCGC         TTTCAAATAGCTTTT  79 34
      GK1572 NONE
      GK1573 1608376 .. 1608392 + -11.5   -3.7574   GATGAAGTTGATTTG              GCCGCCG CGA TGGCGGC              TGTTTTCATCATGAC  85 56
      GK1575 NONE
      GK1576 1610283 .. 1610318 + -12.1  -2.93715   GAGCCGTCGGAACCG    CGATAGAAACCCTTGT ATCGC ACAAGGGTTTCTG-CG    GTTTGTCACGATTCT  81 20
      GK1578 1611240 .. 1611254 +  -4.3  -3.59087   GCACCTTCACGTTTC               GAAGT GGGAG ACTTC               TTTCGGAATGATGTT  52 249
      GK1580 NONE
      GK1581 1613114 .. 1613135 + -10.9  -5.06816   AAAAAAGTGTGAAAA           CGGCGT-CTC GTC GAGGACGCCG           TTTTTCTTGCCAGCT 100 29
      GK1583 1615031 .. 1615049 +  -5.9  -2.79912   CAACAGCGAGCGGAT             GCGGCCA AACCG TTGCCGC             TGACTTGTTTTTGGC  52 153
      GK1584 1616245 .. 1616274 + -11.3  -2.79501   CTAGAAATTTGGGCA       TTCGCCCGGCCGT TTGG GCGGGCGGGCGCA        TATGATGGCCCTGTG  74 173
      GK1585 1617518 .. 1617535 +  -9.1  -5.86332   CTCGGAGCATAACAT             CGGTCCG CGGA TGGACCG              TTTTTTTTACGTTGC 100 29
      GK1586 NONE
      GK1587 1617927 .. 1617964 + -17.8  -5.60993   GCGGATGATGGGCAT   GCGGGGGGAGACGGCCG GGCAA CGGCTGTTTCCC-CCGC   TTTTTTTGTGAACAG 100 41
      GK1588 1618993 .. 1619021 +  -7.5  -4.06419   ATGCTGCAACAAAAA        GGATGTCCC TAGAACTGGGC GGGACATCC        TTGTTTATCGACCGC  71 74
      GK1591 1623832 .. 1623842 +  -6.8  -2.85784   CCCAGAAGTGCAAAC                 GGAC TTC GTCC                 TCCTTCCTTGACTTG  54 181
      GK1592 1624199 .. 1624239 + -16.3  -4.42386   CCATCATTTGCCCAA  CATAACGGCTGTTCCTTAT GAC ATGGGGGACAGCCGTTTTG  TTTTGTCAATGCACG 100 5
      GK1594 1625472 .. 1625507 + -18.4  -3.83568   AGAAGGGCGGAAGTC    CCGCCAGCTTGCTTGT GTAC AAAAGCAGGCTGGCGG     TTATTGTCCGTCTGC 100 39
      GK1595 1626014 .. 1626035 +  -2.2  -4.56597   CAGCCGATCGGACGA           TGTGCGGCG AAAGA CGCCTC-CA           TTTTTCGGGCGCCGG  63 154
      GK1596 1626763 .. 1626779 +  -3.6  -2.67696   CGGCGCGGTTTTTGT              TGCGGC CGGCC GCCGAA              TAAGTTGTTGATCGT  42 6
      GK1597 NONE
      GK1598 1629762 .. 1629790 + -11.7  -2.71188   ACGACGTAAACCGCC       G-TGCCGGGCGG TTTCGT CCGCCCGGCGGC        ATTCTCAGTTTTCGT  75 32
      GK1599 NONE
      GK1600 NONE
      GK1601 NONE
      GK1602 NONE
      GK1603 1634976 .. 1635000 +  -3.5  -3.17051   AAAGGGAGTTCTACA          TTGAAGCGGGA ATG TCATGCCTCAA          TATTCGTGATGGAGG  46 154
      GK1604 1635123 .. 1635157 + -19.5  -4.89009   GAGGAGTTGGCAAAA     GAGTCCAACTGGATG CAAAA CATCCGGTTGGACTC     TTTTTCGTTGCGTAT 100 39
      GK1605 NONE
      GK1606 NONE
      GK1607 1638114 .. 1638136 + -10.6  -5.79595   TCGGCGTAAACAAGG           GAAGCGGC GCACACG GCCGCTTC           TTTTTTGTTTTGAGC 100 32
      GK1608 1640347 .. 1640359 + -10.5  -2.75844   GAAAAAGGAGGGGGA                GCGCC CAT GGCGC                ATTTCGGCTCGAAAG  71 102
      GK1609 1640501 .. 1640525 +  -5.1   -5.0538   TGCAGAAAACATGCT         GAA-CCGGAT GAAGCG ATCCGGCTTC          TTTTTTGGGGTACAA  82 24
      GK1610 1641009 .. 1641026 +  -3.3  -5.45726   CCTTCCCGGTCTAGC             TGTGCGG CCAT TCGCGCG              TTTTTTTCGCGTCTC  81 213
      GK1613 1642422 .. 1642445 + -10.3  -5.08824   ATAGCCAAGAAAAAA          CGGATGTCC GAAACA GGGCATCCG           TTTTTTCGATCAGCC 100 49
      GK1619 1649567 .. 1649587 +  -4.8  -2.57132   TTCTTCCGTTTTATG            TGTACTAT TAGTT ATAGTACG            GTTGTAACAACGAGA  46 15
      GK1620 NONE
      GK1621 NONE
      GK1622 1652579 .. 1652602 + -12.4  -4.47686   AAAATGACAGGCAAA          CGGGCAGGGG AAGA TTCCTGCCCG           TTTCATTTTTTGTCA  95 34
      GK1623 1652894 .. 1652912 +  -3.9  -4.60255   CTAGCAAGAAGGAAA            CG-ATACG CTGT CGTATACG             TTTTTGGCCGCTTGT  68 37
      GK1624 NONE
      GK1625 NONE
      GK1626 1657103 .. 1657116 +  -3.7  -5.27335   GGGTGGAAACAACCC               GGCGC CGAT GCGCG                TTTTTGTTTCGGGAA  79 171
      GK1627 NONE
      GK1628 1659076 .. 1659095 +  -6.4  -2.78384   GCAACATAACTGGCT            TTGGTGCA ATGA TGCACCCA             TGTGATCGGAACGAA  54 32
      GK1629 1659703 .. 1659737 + -15.9  -3.41988   AGACTGAATAACCCC    CTGCTTCCCAGACCCA TGCA TGGGTCTGG-AAGCGG     TGTTGTTCAGTCACC 100 140
      GK1630 NONE
      GK1631 1663569 .. 1663622 + -10.1  -3.04239   CTGAACCGAAAACGA GCGCCCCGATCGTTGAACAAAGCCA TGTG TCGCGAGGGTCGACGATCAGGGCGC CTTTCTATCGCTATG  72 74
      GK1635 1667367 .. 1667395 +  -9.6  -4.93365   ATCATCGCAAGCCGT       GCCGTTGCC-GCTC ATG GAGCTGGC-GCGGC       TTTTTCGTTGTCCGC 100 106
      GK1636 1667950 .. 1667987 + -16.5  -5.47821   CAGGAGCGGATGGCT   GAAGGAAGCGA-AAGAGG CGG CCTCTTTTCGCCTCCTTC   TTTTTTTGCATAAAT 100 44
      GK1637 1669536 .. 1669563 +  -5.5  -5.24129   AGCCAGCATCCAAAA        GGTGTCCCG TCGCCATATT CGGGGCGCC         TTTTTTCTGCAGGCG  85 46
      GK1638 NONE
      GK1639 1670897 .. 1670907 +  -2.4  -4.21142   TATCATCCCCTGTAG                 CGGG AAG CCGG                 TTTCTATGTTAAAAT  57 26
      GK1640 1671927 .. 1671945 + -10.2  -5.20328   TGATCATTCGATTGG             CCTGGCCG ATT CGGCTGGG             TTTCTTTTTTTGACG 100 38
      GK1641 NONE
      GK1642 NONE
      GK1643 NONE
      GK1644 1675150 .. 1675171 + -13.7  -4.65895   GCAGAGCGGCGAAAC           CCCGAGGGG GTGT TCCCTCGGG            TTTTTCAGTGAAAGG 100 46
      GK1646 1678085 .. 1678115 +  -4.6  -3.14848   CCTGCCCCGCACGCA       GGAGGTCATCGGTT CGA ATCCGATAGGCTCC       ATTTTCATACGGAGG  50 485
      GK1647 NONE
      GK1648 1679181 .. 1679196 +  -7.5  -4.68424   GAGCAACGAAAAGAA              GGCGG ATTGTC CCGCC               TTTTTGCATGGATTG  86 159
      GK1650 1679378 .. 1679396 +  -6.7  -4.88407   ATGGCCGCCATTTTT             CAGGCAG ATGAC TTGCCTG             TTTTTCGTTGAATCC  83 15
      GK1651 1680341 .. 1680370 +  -8.7  -5.58179   GGCGATAATGGAAGG       GAAAGAGCCGATTC GTT GTAT-GGCTCTTTC       TTTTTTGTTATCATG 100 33
      GK1652 1681179 .. 1681201 +  -9.9  -5.06414   TTCAATTTACGGTAG           CCTCTCTTC GTTCG GAAGAGGGG           TTTTTCTTGCAGGCG 100 26
      GK1653 1682221 .. 1682236 +  -6.2   -4.2828   ATAATAAAGATAACA              TACCAA CCGG TTGGTA               TTTTGATGAGTGGAG  69 135
      GK1654 1683504 .. 1683516 +  -3.3  -2.71791   AAAGGGAGGAGAACA                CGATG AGC CAACG                GTTTGCAGGAAGAGT  42 60
      GK1655 NONE
      GK1656 NONE
      GK1657 1685173 .. 1685185 +  -4.7  -3.78775   GTAACATCGAGAACG                CCCAG TTG CCGGG                TTTCGTACTACAAAG  57 59
      GK1658 NONE
      GK1659 1687042 .. 1687052 +  -4.6  -2.88849   GACCGAATGAAAGAT                 CGGC CGC GCTG                 CTTTGATGGTCTGGC  47 31
      GK1660 NONE
      GK1661 NONE
      GK1662 NONE
      GK1663 NONE
      GK1664 1691940 .. 1691981 + -14.7   -4.4267   ATGGAGCAATAGAGA GGCTGTCT-GAAAAGGTCAT CGC ACGACTTTTTCCAGACAGCC TTTTCCGTTTTCGCA 100 160
      GK1666 1694358 .. 1694371 +  -2.3  -3.39908   AAAAGACGCCAAGCA               CGATG CCAA CAGCG                TATGTTTTGCGGAAC  45 383
      GK1668 1695811 .. 1695830 +  -3.5  -2.58215   GATTAATGCTTGGTG            CCTAACG GGCGGG CGTTTGG             GTGTATTTCCTCATC  42 35
      GK1670 1697622 .. 1697634 +  -4.7  -4.05446   TTATGAAATGATGAC                CGCGC ATG GCACG                TTTATGGTTGAGCGG  62 174
      GK1671 NONE
      GK1672 NONE
      GK1673 1700173 .. 1700203 +   -12   -6.4753   GAATTGACGGACATG       CGGACGGATCTT AACAGGA AAGATTCGTCCG       TTTTTTTTTGTTTGC 100 75
      GK1674 NONE
      GK1675 1703194 .. 1703205 +    -3  -3.91798   AAGGAAAAAGCTGTT                CAAA GTGG TTTG                 TTTCATTGAAAATTG  54 5
      GK1676 NONE
      GK1677 1705663 .. 1705673 +  -6.8  -3.10612   GCAAAGCCGAATCCA                 TCGC CGG GCGA                 TCTCTTGCGCTTCAA  57 238
      GK1679 1706940 .. 1706981 +  -2.8  -4.07568   TCATCCGCCGTTTGG CGGCTGTCAGCTGG-CGTG ACTTC CATGACCGGCGGCCGACCG TTTTCAAAACCGCGG  58 7
      GK1681 NONE
      GK1682 1707860 .. 1707883 +  -9.6  -5.14563   CATCGATGAATGAAC          GAGGAGCC AAAACCGA GGCTCCTC           TTTTTTCCTGAACGG 100 74
      GK1683 1708847 .. 1708865 +  -3.7  -4.11216   CGCGACATTGTCGGT             CGACGGC GGCGG GCTGACG             TTTTAGACGTCGGAC  58 1
      GK1684 NONE
      GK1685 1710556 .. 1710592 + -13.1  -5.13343   GTGCCGAAAGAGCGT    TGCGCCCTGTTTCTC CATCAGC GGGAGACAGGGCGTA    TTTTGTTTTCACTTC 100 51
      GK1689 NONE
      GK1690 NONE
      GK1691 NONE
      GK1692 1717508 .. 1717542 +  -9.5  -5.44721   TTTCCGCAAAACGCG    CA-GCCATTTCCCT-TG GAG CATAGGGGAATGGCTTG    TTTTTTTCGGCTCAT 100 57
      GK1693 1718339 .. 1718360 +  -8.7  -3.51694   GGAACCCCGTGTTTC           GTCGTCCGCT GCA AGCGG-CGGC           TTGCTTCTCCTTGTT  68 471
      GK1695 1721175 .. 1721214 +  -8.6  -3.13522   TAACGTCATACGGAA  CGACCAGCGATGGTAA AAAAAGGA TAGCCATCGCTCGTCG   TGTTGGTCAAAAAGT  64 38
      GK1696 NONE
      GK1697 1723491 .. 1723540 + -13.8  -4.31329   GATTTTACTCCCTTG AATC-CAA-AGCGAAGAGGCGGGA ACAC TCCCGCCTCTTCGCTATTGAGAGG TTTTCGACTTTTTGA 100 194
      GK1699 1726057 .. 1726073 + -10.9  -5.53991   AGTTGCGGAAAAAAA              GAGGAGA TGT TCTCCTC              TTTTTTTCATACATA 100 54
      GK1700 1726746 .. 1726780 +  -7.1  -4.12198   ATAAAGCAAAAACAA     CCGGCTCAGAGGG CAATCGCCT TTCACTGAGCCGG     TTTTGCCGGGTTATA  71 62
      GK1702 1728707 .. 1728723 + -13.7  -3.14393   TCGGGTGTTTCGCCC              CCGCCTG TTT CAGGCGG              TGTTCGATATATCCT  84 338
      GK1706 NONE
      GK1707 1732643 .. 1732661 +  -4.5  -3.57561   AGTGTATCCTCCACA             CTCACGG TTTTC CCTTGAG             TTTCAACGGTTGAAC  55 61
      GK1708 1734689 .. 1734708 +  -7.2  -3.53224   GCGCCGATGGTTGCG            GGAATGGA CTCA TTCATTCC             TTTAGGGCGCCAGTA  62 518
      GK1710 1737238 .. 1737266 + -13.9  -4.68545   TAACCAACAAAAAAA        GCAGCTTGTCCGT TTA AGGGGCAAGCTGC        TTTTGTATGTTGAAT 100 38
      GK1711 NONE
      GK1713 1740647 .. 1740660 +  -2.3  -3.92869   CTTCTTGCATAATCT               GTGGG GAAG CTCGC                TTTGTGGCTGGATAA  52 104
      GK1714 1741779 .. 1741805 +    -3  -3.52678   TGCATAATGCTTCCA         TACTACACCTTT AAC AAAGATGTAGGG         TATTTATACAAAATT  49 34
      GK1715 1743356 .. 1743373 +  -5.7  -3.85864   CTAATTCAACTATCC             TGAAAAT TAAT ATTTTCA              TTCTTCTGATGGTGC  64 37
      GK1716 1744082 .. 1744099 +    -7  -5.02502   GGACATACAAAAAAA             GACCGA TTGATT TCGGTC              TTTTTCTGTGGTCTA  88 81
      GK1718 1745902 .. 1745939 +   -15  -2.61007   TGAAAATAACTAAAA   GGGGGTGTCCTGAAAG GGATTG CTTTTGGGACACCCTC    AGTTTTATACTTTAC  90 38
      GK1720 1748415 .. 1748446 +   -13  -2.62184   TATTTATAACCCGTG      GTGCTAGTTGAGCG TCAG CGCTCAACCAGCCC       TAGTGTGACCAAGGA  81 240
      GK1722 1750198 .. 1750215 +  -7.7  -2.92712   TCATTCTTCTGATGG             TGCCGTA TAGA TGCGGCA              TGGTTGTCTCTCATG  60 378
      GK1723 NONE
      GK1724 1750986 .. 1751024 +  -5.4  -3.61465   AGTAAAAGATAAAAA   GAGCATACATATTATACA TGA TGACTAATATGTACGTTC   CTTTATTTTTTAAGG  56 69
      GK1725 1752483 .. 1752495 +  -3.3  -4.17296   AGCTCCGTATCGCGT                AAGGG GTA CCCTG                TTTGTCTCTCTAACC  60 24
      GK1726 NONE
      GK1727 NONE
      GK1728 NONE
      GK1729 1755693 .. 1755744 +  -5.4  -5.51046   GTCATTTGTAGTACA AAAAAGGATAGA-ACAAGCAGAA AGAATTA TTCTGCCTGTATCTATCCTCTTC TTTTTTCTATATTTC  87 402
      GK1738 1765618 .. 1765640 +    -7  -5.12707   GCGCGGTTGAGAAAA           CTTTCTGGCT ATA AGCTGGAGAG           TTTTTTGGCGTTTGG  88 31
      GK1739 NONE
      GK1740 1766790 .. 1766842 + -15.8  -3.72678   GGTGGAATAACGGCT TGGCATGGAAAAAGCTGTCCCTGC TTTGT GAGGGGACAGCTTTTTTTGTGTCA TTTGAGTGATCTTTC 100 31
      GK1748 1777341 .. 1777364 + -10.9  -4.70266   TCAAAAATCAAAAAA          GGGCCCCGC CAAAAC GCGGGCCCC           TTTTTGCGTCATATT 100 98
      GK1756 1787297 .. 1787318 +  -5.8  -3.92625   GTAAAAACCAAGGGA           GGGTGTCT GAACGG GGGCACCC            TTTCGTTGACATGTG  64 117
      GK1757 1789990 .. 1790020 + -22.8  -4.28432   GCTAGGCTCGTAAAA       CAGCGGCTTCTCTT TTC AAGAGAAGCCGCTG       TTTTCAATTCACCTT 100 36
      GK1759 1792521 .. 1792543 + -11.3  -4.77036   TGACAAAGCAAAAAA           GCGAGGGGT CGGAA ATCCCTCGC           TTTTTGATCATCAAG 100 38
        pepT 1796354 .. 1796379 +  -9.7  -3.82604   TAGGAGTAAAGAAAA         GGTGTCCCGAG TCTT TTGGGGACACC          TTCTTCATTAGATAA  79 111
      GK1766 NONE
      GK1767 1801579 .. 1801616 + -22.9  -5.19212   CCAATCGCAAAAAAG   GGGCTGACCCAAAACGC GGGT GCGTTTTAGGTCAGCCC    TTTTTTACTGGTGCT 100 72
      GK1782 1813474 .. 1813489 +    -9  -4.20531   TCTCTCAGTTCATCG              CCGTCT GTAT AGACGG               TTTTCACTCCGTCTG  80 321
      GK1783 1814508 .. 1814531 + -13.8  -2.99445   TTTCGATCATAAAAA          CAGGCGCACC GATG GGCGCGCCTG           GTTTACTGTTCTGTT  86 53
      GK1787 1817840 .. 1817865 +  -7.6  -5.09245   ACCATCCCGAAAAAA         CGCCTTGC TGAAACATAT GCAAGGCG          TTTTTCTCATTTTGG  90 69
      GK1788 NONE
      GK1789 NONE
      GK1790 1818406 .. 1818440 + -15.2  -3.36968   GAAAATGCCTAACCT     GCAAAAAAGCGGCT AAAAAAC GGCCGCTTTTTTGC     TTCTAAAATTCAATC 100 29
        glpQ 1839421 .. 1839440 + -10.6  -4.56775   AAGGAGGTCAGATCG            GCGGTCCG CCAT CGGTCCGC             TTTTTCGCCAAACCT 100 149
      GK1818 1845967 .. 1845992 +  -8.2   -4.4078   AATCATGAACGAAAA         CGTGCCTCGC CTCGCC GCGGGACACG          TTTTCCTTCGCCGCG  80 39
      GK1827 NONE
      GK1828 1856934 .. 1856962 +  -9.4   -4.8048   CACCAAACAAAAAAA        CGGGGCGCTCCC AATCA GGGCGCATCCCG        TTTTTCATCTCACCG 100 67
      GK1832 1862500 .. 1862515 +  -3.2  -3.91073   ATCGAAGTTCTGTAT              GCCC CCATCAAA GGGC               CTTTTCTTTTTTTCG  55 88
      GK1833 1863488 .. 1863534 + -19.9    -3.452   GATTTTTCGACATTT GA-AATGAAAAAACCCGGGTAA ACGT TTACCCGGGTTTTTTCGTTCTC TTCTCCCTATTTACA 100 72
      GK1835 1865140 .. 1865164 + -12.9  -3.83675   CAACTTTATCCAAAA          GAGCGAGCC AGTCAGC GGCTCGCTC          TTATTCATTGAATTG  93 44
      GK1843 NONE
      GK1845 NONE
      GK1846 1875019 .. 1875039 +  -5.3   -3.1647   TTTTTACACAACCGT            GCGGACTTG ATC CAAAGCCGC            CTTTTCGCTATTCGC  52 154
      GK1861 NONE
      GK1862 1888254 .. 1888280 +  -5.9  -4.49311   GATCGCAAATGAGAA        AGTGCCC-TGAA TTTC TTCACGGGCACC         TTTTCTCATCATCAT  75 44
      GK1876 1905234 .. 1905273 +  -9.4  -3.13522   TAACATGATACAGAA  CGACTAGCGATGGTAA AAAAAGGA TTGCCATCGCTCGTTG   TGTTGGTCAAAAAGT  67 38
      GK1883 NONE
      GK1884 1914891 .. 1914946 + -23.8  -2.78384   CTTGCCAACGATGAA GTGGAATGAAGGAGACGTTGTCAAG TGCTTTC CTTGACAACGTTTCCT-CATTCCAC TATCCTAACAAGCAG 100 74
      GK1895 1928004 .. 1928015 +  -2.2  -4.07885   AGTCCGCCTTGCCCT                TGTC CTTT GGCA                 TTTTGGAAGACGGTC  56 193
      GK1900 1934041 .. 1934062 +  -8.8  -3.55181   TATTAAAAAATAAAA           GAACAGCT ATTTAC AGCTGTTC            TTCTCATTAAATTTA  69 47
      GK1915 NONE
      GK1916 1957776 .. 1957808 +  -3.5  -3.53091   GATTCCGGCGAAGGA     GGGAG-AACACGGT GTATAA ATCGTTTTACTCCC      TTTCGCGGGAGCCGT  50 7
      GK1917 1958587 .. 1958619 + -20.7  -4.46775   GGAAATGGGGTATTA      GCACGAAAGGGGCCG AAT CGGCCTCTTTTGTGC      TTTCTCTTTTCCATC 100 25
      GK1918 1960329 .. 1960342 +  -5.2  -4.41348   ATAGCGAACTCCTTC               GCGG CCAAAC CCGC                TTTCTTTCACGCCGC  70 187
      GK1920 1962867 .. 1962896 + -16.5   -2.8733   GATCACTTTCGCCGG       GTTTCCGCCAACG ACCG CGTTGGCGGGGAC        ATCTTTTGTCACAAC  93 116
      GK1923 1966416 .. 1966433 +  -8.4  -2.65279   CTAACCCGATGGGAC             GGGGTG ATGACA CACCCC              TGAATTTGGGCGTTG  61 176
      GK1924 1967106 .. 1967138 + -16.4  -4.64861   CGCCGCATCGAAAAA      GAAGCACCGGCCTT CTCCC AAGACCGGTGCTTC      TTTGTTTTGAACAAC 100 57
      GK1943 NONE
      GK1944 1985685 .. 1985714 + -10.1  -3.23538   ATTCTCCATTCCTCC       TAGGGCATTTTCG ATAC TGGGAATGCCCTA        TTGGTGCTGGATTCT  73 23
        glnQ NONE
        glnH 2023182 .. 2023206 + -17.2  -3.34398   AATAACAGGCGAAAC          GGTGGGCGGA ACACA TCCGCCCACC          TGTTTGCCCAAAGGA 100 36
        glnM NONE
        glnP 2024585 .. 2024615 +  -6.1  -5.46657   TCAGCGGTGATGGAA      CCGTAT-CCCCTTC TTCA GCCGGGGCATACGG       TTTTTTCTTGCCATC  90 31
      GK1980 NONE
      GK1981 2027113 .. 2027127 +  -4.2  -3.08679   TGAAACGAGGTATGA               TGAAGC TGC GCTTCC               TGTTAAATCACCAGC  47 125
      GK1982 2027889 .. 2027916 + -12.8  -3.69338   ACGACCAAGCAACAA        GCCCTTAGCC CTTTGCGA GGCTAAGGGC         TTATTGCGCTTCATT  90 41
      GK1987 2032751 .. 2032779 +  -3.8  -2.67428   ACGCGAACGACCCAA       GAATCC-CACGCC TTTA GGCGTGTGGAGTG        TCAATTGTTCATCCA  44 154
      GK2002 NONE
      GK2003 2049043 .. 2049066 +  -9.6  -5.29385   TTGCAAAAAGCGAAA          GGATGGCC GAAACAAG GGCCATCC           TTTTTTACTTCACTT 100 43
      GK2005 2051113 .. 2051146 +    -9  -2.62184   AAAATCCTTCGCACA    GT--GCC-GGCGCAAGC CAT GCTTGCGCCGGGCAAAC    TGCTCTCAACGCCCC  63 222
      GK2012 2058289 .. 2058303 +    -7  -3.13403   CCTTGACGACTCTTT               CCCACC TTT GGCGGG               TGTTGGTCAAGGGCG  60 183
      GK2021 NONE
      GK2022 2070002 .. 2070035 +  -5.4  -3.61398   TAACGCCTTGAACGC    TCTCCCA-C-CTACGC TAAC GCTTAGAGGTGGGAGA     TTCTTGGGAACACCC  56 41
      GK2023 2070843 .. 2070854 +  -4.4  -3.48718   GCTTTTTTCCTTTGC                CGAT TTCA ATCG                 TATATTTTCCTTCCG  52 521
      GK2025 2072866 .. 2072888 +  -3.2  -5.08169   CCTCAAGCAATCCTT           CGGTGGCGCG AAA CACACCACCA           TTTTTTCCAATATCT  76 261
      GK2047 NONE
        proB NONE
      GK2049 2095576 .. 2095613 +  -6.2  -4.09685   GAACCGTGTAACCAA  GGGCGGGA-AGC-GGGAC CCCC GCCCCTGCGCTCCCGTCC   TTTTGACGCATACAA  66 30
      GK2050 2095932 .. 2095950 +  -2.2  -3.65351   CCCTGAGTGGAGAGC             GGACCGCG GCT CATGGACC             TTTCCGTGAAAATCC  50 70
      GK2053 2098041 .. 2098085 +   -13  -4.59027   ACGAAAAAGAAACAA GC-CAACCGGCCG-CCAGCA TGTTTTT TGCTTGACGGCCGGTTGGGC TTTTGTCTCGTGCTT 100 43
      GK2061 2106489 .. 2106506 +  -2.7  -3.23853   CAGCTTTTGGGATCA             CCTCATT AAAA AATAAGG              TCTTCGTTGCGACCA  45 212
      GK2062 2107822 .. 2107843 +  -7.9  -5.10154   TGTGCACAACCAAAA           GGTGCCCCG TCTG TGGGACACC            TTTTTCCTTTTCACT  90 143
      GK2085 2126697 .. 2126709 +  -3.3  -4.17296   AGCTCCGTATCGCGT                AAGGG GTA CCCTG                TTTGTCTCTCTAACC  60 24
      GK2098 2140055 .. 2140090 + -17.1  -4.67982   CGCGAAGCAAATCAG    TCCCTTCATCCCC-CA TTGAT TGCGGGGATGAAGGGA    TTTTCTTCACTCCGC 100 130
      GK2099 NONE
      GK2100 2142224 .. 2142251 +  -9.9  -3.61398   CGTTCAGTTGAACGC        TCTCCCGCC-CG CATTT CGAGGTGGGAGA        TTCTTGGGAACACCC  74 124
      GK2106 2149709 .. 2149734 +  -8.3  -3.06815   GGAGGCGAATAGGAT         GGTGCTGTTTG ACAT CAAACACCGCC          TGTATTACAGAAAAT  63 97
      GK2107 2150100 .. 2150116 +  -5.2  -2.78463   TTGAATGGCCTCCCT              TCTGAT TCTCC ATCAGA              TATGATGGCAAGAGT  49 64
      GK2108 2151365 .. 2151385 +  -4.6  -2.57564   GCGCACTGGTCACAG            GTGCGCCG CCCAT CGGGGTAC            ATTCTAACCCGATGG  46 45
      GK2109 2151807 .. 2151817 +  -2.4  -3.06915   CACGCGATGTAAACG                 GGGG CTG CGCC                 TTGGGTGCCCTGCAT  42 29
      GK2110 2152576 .. 2152612 + -10.8  -4.82901   TGTCAAAGCAAGCAT    ACAGGCGGCAAAGAGC CCCTC GCTCCTTGCCGCCTTC    TTTTTATGCCCACCA 100 308
      GK2116 NONE
      GK2117 2159750 .. 2159777 +    -2  -5.08824   GCATTGATAATGGCC        GCAATAATCGTCA CAT TGACGAAAAT-GC        TTTTTTCCATCCCCA  74 518
      GK2127 2168695 .. 2168718 + -12.5  -6.01725   CCCGATCGAAGGAAA          CCAGCCGAA AAAACG TTCGGCTGG           TTTTTTGTTTTTCTT 100 477
        sspH 2170347 .. 2170376 + -15.1  -5.01811   TTCGTAACGAAAAAA       GCGAGAGAAAGGA CGCG TCCTTTCTCCCGC        TTTTTGATTTAATCG 100 34
      GK2138 2178996 .. 2179015 +  -6.3  -4.63218   ACCAACACAGCACCA            GGCCGGC ATAAAC GCCCGCC             TTTTCTTCAAAGAGG  77 51
      GK2140 2182139 .. 2182187 + -18.3  -3.17075   GCCAGCTCTAAACAA TAAGGCTGCGCCAAACGAGCGG CCAGAC CCGACCGTT-GGCGCAGCCTTA TTCCGTTCAAGCACG 100 49
      GK2144 2192980 .. 2192992 +  -4.9  -3.06696   GCTGTATGATATAAT                TTCTT AAA AAGAA                TATGTTGCAAGGAGC  49 32
      GK2145 NONE
      GK2146 2194292 .. 2194320 + -13.8  -3.57263   CAAATATTCGTAAAA        CGCCGCTTCGCG CTCAT CGCGGATCGGCG        TTTCCCCGTCGACAT  89 465
      GK2151 2199611 .. 2199641 + -12.6  -3.61988   AGAAGCTCAAACAGT       TTGAACCCGGCATC TAA GACACCGGGTTCAA       TTCGTTTATGACTGG  90 9
      GK2159 2207660 .. 2207716 + -18.2  -3.93744   AGCGGCCAGCGCCGC GCTTGGACGTGAAACAAGCCGTTCCCT TCAT GGGGAGCGGCTTGTTTCTTATCCA-GC TTCTATTGTTTATGG 100 82
      GK2160 NONE
        csgA 2208414 .. 2208452 + -12.5  -4.56775   GCTCATTTGACAACG  TGAAAACCGCTCC-CCGT GCAA ACGGCGGAGCGGTTTCCC   TTTTTCAAGCGCGCT 100 31
      GK2163 2209332 .. 2209349 +  -2.7  -5.76949   GGGCTGTAGGACGAT             G-AGGGAG CTT TTCCCTTC             TTTTTTTTGCCCCTG  90 32
      GK2164 2209626 .. 2209665 + -21.6  -4.65895   CATAAAACAAAAAAG  GGGGCTAATCCAAAACGC ACTC GCGTTTTGGGTCAGCCCC   TTTTTCCGTGCGGCC 100 36
      GK2167 2211287 .. 2211297 +  -3.2   -3.6217   AAACTTGTAAGAAAG                 GCAG GAT TTGC                 TTATGTCTGGTGAAT  53 46
      GK2168 2214010 .. 2214031 + -11.6  -5.14563   TGCATTCCCAAAAAA           CGGATGGC TTTTGC GCCATCCG            TTTTTTCATGACCGA 100 45
      GK2175 2219590 .. 2219603 +  -3.8  -4.67353   ATCGCCGCCTTCTAG               GCGA ATGCGC TCGC                TTTTTGCCTCCATCA  69 314
      GK2187 2231545 .. 2231559 +  -3.4  -4.11394   CCTTTGTCGCGATAT               CCGGCG GCA CGTCGA               TTTTCACACTCGGCT  58 436
      GK2216 2256516 .. 2256526 +  -8.2  -5.07523   TCGGGAGCTTGGCGC                 GCGG CCT CCGC                 TTTTCTTTCTGTCTA  93 161
      GK2238 NONE
      GK2239 2277363 .. 2277397 +  -5.1  -5.05505   TTGAATGATCTCACA    GCG-AAGGGCGTGAAAA TCG TCTTC-CGCCTTTTCGC    TTTTTCCTTTGTAGT  82 174
      GK2245 2281947 .. 2281971 + -15.8  -5.14563   TTCGACTGACATTCC          CCCTCTTGCC TTGCC GGCAAGAGGG          TTTTTTGATGCAAGC 100 32
      GK2246 2282661 .. 2282686 +  -6.1  -5.26119   TATTTCCGAACAATT         TTGCCCATGTC GTTT GATATGGGCGC          TTTTCTTTTTCAAAC  89 78
      GK2247 2284617 .. 2284643 + -14.5  -2.98789   CTACATACTAAGAAA         GGGTGTCCCGA TCCTT TTGGGACACCC         TCGTGTTTTGTCAGT  91 240
      GK2267 2302383 .. 2302396 +  -4.5  -5.14563   TTATAGTAATCGTAG               CGG-CG CAG CGTCCG               TTTTTTGCTCGCAGC  85 233
      GK2292 2326078 .. 2326096 +  -8.2  -5.10601   CATTATCGACAAACG             CTTTTCCG AAA TGGAAAAG             TTTTTGTCATTTTCT  93 430
      GK2299 2331659 .. 2331694 +  -7.6  -4.83759   GGGCGCCTTTTCTTT    GTGAAGGCCGTTCTCTT TCC AACCGG-CGGCCTTCAC    TTTTTCACTTTCGTT  86 65
      GK2321 2350744 .. 2350777 +  -3.2  -5.03314   AAAAACAAACCAAAA    GAGCCC--AACGGCTA CCAA TGTCCGTTACGGGCTC     TTTTTTCCAAATGGG  75 173
      GK2324 2352725 .. 2352745 + -11.2  -5.26875   TGTACGGATCGTTTT            CATGGGTG AACGA CACCCATG            TTTTTTGCTTCGCCG 100 286
      GK2327 NONE
      GK2328 2353671 .. 2353689 +  -5.9  -4.15044   TCAAACGAACACGGG             GTTGGCC CCAAA GGCCATC             TTTCTTCAAGAAGAG  69 52
      GK2331 2356883 .. 2356897 + -11.4  -4.09685   AAAGAGCGGACCTCC               GGAGCG CGC CGCTCC               TTTTCCCGCCTAGCC  91 39
      GK2332 2358319 .. 2358338 +  -7.1  -2.64938   CTTCGCAAAAACGGG            TGTCGCC CAACAC GGCGACG             ATTCTCCCCTTTTGC  51 312
      GK2334 2360729 .. 2360742 +  -9.5  -3.93695   TTGACAAACCAACAT               GGGGC GCTT GCCCC                TTTATCCCTCATGCA  79 80
      GK2335 2361398 .. 2361418 +  -8.2  -5.68023   GAGCCGTAAAAACAG            TCGGCCCC TTGAT GGGACCGA            TTTTTTTCATTCTCA 100 32
      GK2336 2361982 .. 2362002 + -12.5  -4.62302   CAAAGAACTGGTGAA            AAGGCGGGG CTT CCCCGCCTC            TTTTTACAGCTCTTC 100 87
      GK2338 2365443 .. 2365467 +  -3.5  -4.71318   ACCCAATCAACGGAT          TGATGAATACC TTT GGGATTCGCCA          TTGTTTTTTCGTCTT  72 509
      GK2340 NONE
      GK2341 2368849 .. 2368878 + -15.1  -3.82261   ACATCATCCGCACAC       GTCGCATGTGACG ATTT TGTCACATGCGGC        TTCGTTTTGTTCGGC 100 15
      GK2342 NONE
      GK2343 2371758 .. 2371787 + -12.3  -5.85425   TATCGAACACGAAAA       GCCCTTAGAGT GGTGAATG ACTCTAAGGGC        TTTTTTCTTTATTTC 100 153
      GK2356 2383242 .. 2383256 +  -2.1  -3.33151   GATTAGAGAGGGCGT               TCCAT ATGAA ATGGG               TGTTCATTTCAAGAA  45 132
      GK2357 NONE
      GK2358 2385562 .. 2385602 +  -9.3  -2.89267   GATGAATCGCCTTAA  CTATATTTTGCTGAAAATA GGA TAGATTCAGTAAAATATAG  TATCATATAGTTAGA  65 86
      GK2359 2386902 .. 2386939 + -10.2  -2.70932   AAACTTCTTTGGAAG  CCCCCACTTCAAATTTTC GCTA GAAAA-TT-AAGTGGGGG   TAGTTCACGGCGAAG  69 48
      GK2360 NONE
      GK2361 NONE
      GK2362 2390956 .. 2390975 +  -2.1  -5.04601   ACGCCTAAAAAAGAA            TGCGG AGATCCCTGA CCGCA             TTTTTCATTTGTCAA  73 315
      GK2363 NONE
      GK2364 NONE
      GK2365 2394542 .. 2394598 +  -8.6  -2.62616   AACCCAACAGAGGAA TGTGGGGGCT-TGCTGGTGTGGTCTCC GTTC GTTGGACACACCCGTACAGCCCCCACC TCATCTCCCCGATAC  61 51
      GK2384 2416994 .. 2417018 + -10.8  -4.81359   AAGGCAAACAAAAAA          TGCCTTAACG TCTCT CGTTAAGGCG          TTTTCTCTTTCCATT 100 84
      GK2386 2418015 .. 2418029 +  -9.2  -2.87132   AACCGTCTGGCCCTT               GGCGGT AAA GCCGCC               TCTGTGCACCACACC  65 39
      GK2413 NONE
      GK2414 2442226 .. 2442252 +  -7.4  -5.65927   AAAAGGCAAAAAAAA         GAATCGAGCT TCGTTTT AGCTTGATTC         TTTTTTGTTTGCCTC 100 7
      GK2417 2444977 .. 2444995 + -10.2  -3.08679   GTACCGGTAAAACGG             CGAGGCGG CCG CCGCATCG             TATTGGATGGACGCC  69 260
      GK2421 2450679 .. 2450697 + -11.6  -4.79451   TCAAGCACCGAAGCA             GCCGCGCC GAT GGCGCAGC             TTTTCTCTTTCAGCT 100 134
      GK2426 NONE
      GK2427 2459177 .. 2459187 +  -4.6  -3.54488   ACAAGCGGTATGAAA                 GCGG AAG CTGC                 TCTTGTTTCCGCACC  52 193
      GK2436 2464448 .. 2464460 +  -3.3  -2.94669   CACCATCATCCGTCC                GTGAC AGC GTCCC                TCCTTCCTTCTTTTT  45 22
      GK2437 2464857 .. 2464876 +  -9.3   -5.4477   TGGGTGAATAAAAAA            CAGGCAG AACCTC CTGCCTG             TTTTTTTGCCGCTTT 100 30
      GK2440 2467373 .. 2467399 + -14.5  -5.63504   GGCACGCACTGAAAA         CGCAAGAGGCG AATCA TGCCTCTTGCG         TTTTTTTATGCCATT 100 29
      GK2445 2472487 .. 2472518 +  -8.1  -2.72511   ACATTTCGAAAAGAG      GCCTCCCACTTC AAACAAAGC GAAGTGGG-GGC      GTTTACCGAAATCCG  58 42
      GK2452 NONE
      GK2453 2478329 .. 2478356 +  -7.1  -4.65078   ACCATAACGAAAGAA       GGTGTCCC--TCC CAAA GGACCGGGACACC        TTTTCTTAAGGCTGT  80 34
      GK2458 NONE
      GK2459 2484897 .. 2484912 +  -7.5  -5.42975   TGCCTTCTGACTAAA              GCGGG AAGATG CCCGC               TTTTTCTTTGTCTCA  93 27
      GK2460 2485768 .. 2485790 +  -6.3  -5.71983   GGGAAATATAAAAAA          GCTG-CCTGT CGAT GCAGGACAGC           TTTTTTTGTGCTTAC 100 30
      GK2465 NONE
      GK2466 2490414 .. 2490445 +   -10  -4.70659   GTTCCTGCACAACGA      GAAAGGGCGTCCCC GCTT GGGGACACCCTCGC       TTTTTACGTATAAAA 100 48
      GK2468 2491465 .. 2491505 + -23.6  -3.10612   TCCGGCCATAAACAA GGGGCTGAT-CCAAAACGC GAAT GCGTTTTGGGATCAGCCCC  TCTGTTGACATTGCG 100 30
      GK2473 2494863 .. 2494875 +  -6.2   -4.5442   GCAAAAAAAATAAAA                GGGC GCATA GCCC                TTTTCTCATTCCGCC  75 28
      GK2476 2498070 .. 2498099 +  -7.2  -4.21393   ATCTAGTTTCTTTCC      CCGCCCTA-GC-GC ACCC GCTGTTTAGGGCGG       TTATTCTTTGTCTTC  73 35
      GK2477 2499156 .. 2499198 + -15.6  -4.86621   TCATCCATAAAGAGA GGCTGTCTTGGACAAACGGT TGA ACCGCTCATCCAGGACAGCC TTTTTCGTTGGCCGT 100 49
      GK2498 2517441 .. 2517465 + -10.7  -3.90922   ACCATGTCGACTTCG          CGAGCGCCGTT TTC GATGGCGTTCG          TTGTTTCAAACGCCT  80 431
        rpsT 2532493 .. 2532510 + -11.3  -6.23317   CTTCCTAATCAAAAA             CGACCTG GCGC CAGGTCG              TTTTTTTGTTTTTCT 100 33
      GK2514 2534020 .. 2534047 + -14.4  -6.02919   GAATTTTTCGGTCGA        TAAGGATTGCTT ACAT AAGCAATCCTTA         TTTTTTTGTTTCTGC 100 23
       comER 2538543 .. 2538563 + -10.4  -4.49756   CGACAAAAAAATGGA            CCCCAGCT TGTAC GGCTGGGG            TTTTCATATTTACGG 100 84
      GK2527 2544377 .. 2544387 +  -2.4  -5.95539   GTCCTCATAAGCGAA                 GGCC TTC GGGC                 TTTTTTTGTTTCCGA  91 31
      GK2529 2545877 .. 2545911 +  -9.2   -4.7173   ATGATGATCATCGGA     GCTGCCCTTTCCGTCA TCC TAATGGAGCGGGCGGC     TTTTTGCGTCTCATG 100 37
        motA NONE
        motB 2547604 .. 2547625 +  -9.4  -4.87803   ACATCCACTCAGTGA           CCGCCGCGC CTTCA GCG-GGCGG           TTTTCTTTAGCCGTC 100 26
      GK2544 2557502 .. 2557528 + -12.3  -3.18571   AAAGCGAAAAAATAA         CAGGCGCCC TTCGTTTTT GGGCGCCTG         TGTATGTTTCCGCCG  82 26
      GK2558 2571686 .. 2571707 +  -5.1  -4.57304   CGCCTTCTCTGGCGG           TGAACGGAG CGAG CTCCATTCG            TTTCTTTCCTTCGGT  73 338
      GK2570 2584957 .. 2584975 +  -4.4  -4.63218   GAAATATCGGCAATG             CGGAACCG GGT CGGATCCA             TTTTGTTCGCCGCAC  71 464
      GK2584 NONE
      GK2585 2603890 .. 2603902 +  -3.3  -5.06414   CCTGCATTTGCTGGA                TGGCG CGT TGCCG                TTTTTGTTGCGGGCG  76 365
      GK2602 NONE
      GK2603 2619781 .. 2619805 +  -8.5  -5.28683   TGGATAAAGAGAAAA          TGCGGACGGCT ATG ACCCATCCGCA          TTTTTTCGTCTTCGT  95 100
      GK2633 NONE
      GK2634 NONE
      GK2635 2648400 .. 2648426 + -10.1  -3.14998   TGATTCAAAACGGAA        AGCGGCGCTCCC GAAA GGGAG-GCCGCG         CTTTATTCATGGCTA  73 53
      GK2639 2656669 .. 2656679 +  -8.2  -2.66637   TTTGCCGTGCACCCA                 GGCG ATG CGCC                 ATTGCTTCGTCTCTT  56 505
      GK2648 2665329 .. 2665348 + -13.6  -4.30576   CCTTGGAAGTGAAAA            CACCAGCG GAAT CGCTGGTG             TTTTCGTCATGAGGC 100 41
      GK2674 2695321 .. 2695336 + -10.4  -2.78384   GCTTTTTTCCGCTTT              TCCCCG ACGC CGGGGA               TGTCATCAAGCACGG  66 207
      GK2697 2718756 .. 2718769 +  -2.4   -4.7629   TATTCTGCCGCGCCA               TCGA TGGCCT TCGA                TTTTTCCGTTGCTCG  67 234
      GK2701 2725290 .. 2725322 + -14.9  -5.00642   CCTTCATCGATCTCC      GTTTCCCCGCGAACG AAT CGTTTGCGGGGAAGA      TTTTTCTATCCATTC 100 65
      GK2705 2728566 .. 2728609 + -17.8  -3.04398   ATGCCATCCATCCAA AAAAAGCTGTTCCA-AAAGCG AGT CGCTTTTTGGAACAGCTTTTC GTTTTACCCGCGCAG 100 282
      GK2712 2735376 .. 2735396 + -18.3   -5.1356   TTAAACAATGACGAA            CACCGGCCG AAT CGGCCGGTG            TTTTTATTCGTCAAA 100 30
      GK2729 2749597 .. 2749618 +  -8.7  -3.19389   GGTAATCGACTTTGA           GCGG-CACGC GAA GTGTGACCGC           TTGCTCCATCACTTC  65 189
      GK2738 2761034 .. 2761060 + -11.6  -3.73042   TAGGACGATGCGAAA         GGGTGTCCCG CTGCTTT TGGGACACCC         TGTTTTGCTGCAACG  85 122
      GK2745 NONE
      GK2746 2770923 .. 2770954 + -17.4  -2.62983   CGTCTTGCGGGAAAA      GAGGGTGTCCCGAA AGCC TTCGGGACGCCTTC       TCCTATCAACATGAC 100 89
      GK2748 2772408 .. 2772435 +  -4.8  -5.72207   AACGATAAAGGAAAA        GGATGTTCCCAT AAGG AAGTGGACATCC         TTTTTTTCCTTTACC 100 65
      GK2751 2776162 .. 2776215 +    -6  -3.55444   CGACAGCGTAATGGA CGA-CG-CCGTG-CTTGACGTATGTCG GAT CGTCGTGCGTCGTGACGCGGTCGGTCG TTTCAAAAATGCCGC  57 395
      GK2755 2778838 .. 2778850 +  -6.9  -3.03159   ACTTCGGCAAAACCG                GTGCC GCC GGCGC                TGTTGCGGCGGTTGA  54 173
      GK2758 2782122 .. 2782149 + -11.3  -5.35354   TTCTTGGCGATTGAA        GAGGAGCACTC AAGCTG GAGAGCTCCTC         TTTTTTCATTCTATC 100 177
      GK2759 2783943 .. 2783966 + -12.4  -3.07233   CCTAACCCATAAAGA          GGATGCCCCG GCAA CGGAGCATCC           TCTTGGCCGTTATGG  81 36
      GK2767 2793111 .. 2793125 +    -5  -3.93256   TGCTTCATCCGTTTC               CAGCTT GTC AAGTTG               TTGTTTGACGCTATC  63 398
        ppnK 2818041 .. 2818073 + -25.1  -3.56643   TCGACGCGCATGCGG      CAAGAGGGTGTCTCG CAA CGAGACACCCTCTTG      TTTGGCCGCTGTGCG 100 93
      GK2797 2823274 .. 2823286 +  -4.7  -5.00616   TACGGTTCAGGCAGC                CCCGG CAG CCGGC                TTTTTTGCACAAGGC  80 451
      GK2799 NONE
      GK2800 2826206 .. 2826227 + -10.2  -5.77853   ACCAAGCGCGAAGAA           GGAATCCG CTTGCT CGGATTCC            TTTTTTTTACACCTT 100 53
        rpsD 2829018 .. 2829045 + -17.2  -5.45652   TTAAGGCGCAAAAAA        GATCCGAAATGC CGAT GCATTTCGGATC         TTTTTTCTTAGGCGT 100 37
      GK2805 2833599 .. 2833626 + -14.2  -4.72617   TGGTGATCGAAAAGA        GGGTGTCCCGAT CCTT GTTGGGACACCC         TTTCTTGTTTTGTGA 100 130
      GK2807 NONE
      GK2808 NONE
      GK2809 2838399 .. 2838422 +  -9.5  -5.40004   CAAAGCAAGCAAGAA          GCTGGCCCC CGTGTT GAGGCCAGC           TTTTTTCATTTCGTC 100 160
      GK2821 2850222 .. 2850248 +  -3.6  -3.73775   CTTTCCAATACGTAT         TGCGCGATCGGA TGT TCGGGTTTCGCA         TTTCCTCCCACTCGA  53 403
      GK2824 2852041 .. 2852054 +  -2.3  -5.26119   CGCGCTTCAATAACC               GAAGC GACT GCTCC                TTTTCTTTTTGGCCG  78 167
      GK2832 2860265 .. 2860282 +    -7  -5.86965   TTTTTCCATAAAAAA             GGAACC GCGTCA GGTTCC              TTTTTTTTCGTCCGT 100 112
      GK2834 2861349 .. 2861376 +  -9.9  -6.06723   GTAAGCAAAATGGAG        AAAGAAGGCGG GGACGA CCGCCTTCTTC         TTTTTTTTTGCCGCA 100 37
      GK2836 2865051 .. 2865079 +  -3.8  -3.16564   GCCCTCGAACAGCGG        GACGCGTGACGT CAGAA ACTTCATTCGTC        TTAATACACTCCAAC  48 485
      GK2846 2873081 .. 2873125 + -12.7  -4.66833   TGCGACGCCGCCCCG CCGGCGCGGAC-GAGCCGGC GCGCCA GCCGGCGCAGCCCGCGCTGC TTTTTCACCTTGGCA 100 158
      GK2848 2874981 .. 2875003 + -10.6  -5.33405   TGCGCCGACAAAAAA           GAGCTGCC GTGATCA GGCAGCTC           TTTTTCTTTCATCAC 100 14
      GK2850 2878284 .. 2878316 + -24.3  -5.85425   CGTGTAACAAGAACC      CGGCCGGACAGGGAA CCG TTCCCTGTCCGGCTG      TTTTTTATTTCTTTC 100 34
      GK2851 2880318 .. 2880355 +  -8.6  -4.14392   CTTGCTTAATCATAT   GGCA-GAGTGCAAAC CGAAGGATT GTTTGCGCTCCTGCC   TTTTCAAAATTAGAA  77 159
      GK2855 NONE
      GK2856 NONE
      GK2857 2885751 .. 2885783 + -17.7  -3.98683   GGAAACCGCCGCTAG      CGGGACGCCCGCCGA ATG TTGCCGGGCGTCTCG      TTTCATTCCTGTCGT 100 26
      GK2862 2888468 .. 2888506 +  -7.4  -3.71848   GGCGGCGAACAACAA GCCGGCCCGAAGCAGCCGC AGTA GCGGC-GCG--GGGCTGGC  TTGTTCATCAACCAA  67 2
      GK2864 2889450 .. 2889460 +  -6.8   -4.3778   AACAAAATCACTTAA                 TGGC CTT GCCA                 TTTGCTTTATTTTTT  74 26
      GK2865 2890568 .. 2890579 +  -2.2  -4.87133   GTCTCTTTCGATTCG                TGGG CTTT CTCA                 TTTTGTTTCCCGGCT  70 54
      GK2870 2896341 .. 2896366 + -19.7  -3.13164   TGCGAGACCAACGAG         GCGCTGCCCGG CCAA CCGGGCGGCGC          TTGCATCGTTCGAGG 100 41
      GK2871 2896830 .. 2896861 + -10.8   -4.5442   TGGCAGCGGCAAAAA      GGCAGGAACCTCGAC TTA GGCGAGGC-CCTGCC      TTTTCTGCTTCCGAA 100 267
      GK2877 2904327 .. 2904345 + -13.2  -6.50278   GCCCATTGGCTGTAA             CACGGTCA ACA TGACCGTG             TTTTTTTTTTGATTT 100 26
      GK2878 2905227 .. 2905245 +  -6.7  -5.24129   CAACTCCATGAAAAA             GGCCATC GGCAA GATGGTC             TTTTTTGTGAAACGG  91 30
      GK2879 2906125 .. 2906150 + -11.8  -4.73108   CGACTAAGCGAGAAA         GGGCGCTCCG GCCAAA CGGAACGCCC          TTTTGCTTTTCTGCC 100 34
      GK2881 2908789 .. 2908818 +  -3.4  -5.04601   CCATGAATAGGAAAT       GCCGCCTCTACT TCTAAT GGCATGGGCGGC        TTTTTCGTTTGTCCA  75 31
      GK2882 2909554 .. 2909567 +  -8.1  -3.85698   AGCGGCGCGCGGCCA               GGAGC GGCC GCTCC                TTTCTGCGAGCAGCC  70 39
      GK2885 NONE
      GK2886 2912240 .. 2912265 + -13.3  -3.31726   GTGCGCAAATAACAT         CCGGGAGGGGCC AGA GGC-CTTCCCGG         TCTTGTCTGACCCAA  91 29
      GK2887 2912913 .. 2912936 +  -2.4  -4.25256   ACGAATTGTTTGTCA          GGTGTATTTT ATGG ATAATACCCC           TTATTTTGGTAACAA  57 161
      GK2902 2928802 .. 2928840 + -15.4  -4.42238   GTGCGTCATCGACAA  GCTGT-CCCCTCTCCCC CGTGCT GGGAAGAGGGGGACAGC   TTTTGCTTCGCATGC 100 265
         tgl 2949183 .. 2949214 +  -7.3   -5.2197   TCTTTGGAACGCTAG      GGTCCGCT-GCGTT CTTGC ACCGTTAGCGGACC      TTTTTCGTTTTTCTC  91 0
      GK2916 2951046 .. 2951062 + -12.3  -5.85244   GCTCCATTTGCCCAA              CCCTTGC CGT GCAAGGG              TTTTTTATTTTCGTT 100 180
      GK2918 2953817 .. 2953864 +  -7.5   -4.6635   GAATCCGTTGGGTTT CGCCGGCCTTCTGGGGAAAAG AAAAAG CCTGTCCCCAGCGGGCAGGCC TTTTCTTCAACGTTT  83 154
      GK2921 NONE
      GK2922 2957369 .. 2957385 +  -6.5  -4.06419   CCTTTCTTTTATCGT              TTCCCGT TCG GCGGGGA              TTATTTGTCCGCGGC  68 453
      GK2926 2961039 .. 2961070 + -11.6  -4.61231   ATAATGAAACACAAA      G-GGACACGCACCGC TTG GCGGTGGGTGTCTTC      TTTTTGCGCCTCTCC 100 37
      GK2931 2964968 .. 2965023 + -20.9  -3.08798   CCAACTGTCGAGTGA CCGAACAAC-AC-CGCTTAAAGACCCA TGAA TGGATCTTTAAGCGAGTCGTTGTTCGG TCTTCCGTCACGCCT 100 77
      GK2935 NONE
      GK2936 2968996 .. 2969024 +  -7.4  -4.77986   GCAATGCATAAAGAA        GGAGCGAAATCG CCGTT TGGCTTCGCTCC        TTTTTGGCTGTTTGC  83 53
      GK2937 2969499 .. 2969535 + -13.8  -3.60419   TTCGATCGAGGCGGG   CGCCGCTTCCAG-ACCA TGCA TGGCGCTGGAAGCGGTG    TTGTCGTTTGCGCCT  91 88
      GK2942 2972832 .. 2972844 +  -3.3  -4.17296   AGCTCCGTATCGCGT                AAGGG GTA CCCTG                TTTGTCTCTCTAACC  60 24
      GK2944 2974672 .. 2974701 + -12.9  -4.00348   GGAAAAACAATAAGA       AAGGGTGTCCCGA TCTG TTGGGACACCCTC        TTTCATTCGTTAGAA 100 96
      GK2948 2979574 .. 2979587 +  -3.7  -4.57837   CCTCAAGCCGCAAAA               CGGAG CGGC CCCCG                TTTTTCGCGAGCTCT  69 489
      GK2954 2984321 .. 2984341 +  -3.2  -3.07283   TGGCGCTCCCGAAAA           GGCCGATGT TGGA GCG-CGGCC            GTTTTCCCCAATTTC  45 519
      GK2959 2987547 .. 2987564 +  -9.1  -4.74103   TTATTCGGCGAAAAA             GGCGGAG TTCA TTCCGCC              TTTTTCCCTTCCGGC 100 56
      GK2961 2988245 .. 2988268 + -15.4  -5.60993   TTTTAATATGAAAAA          TCCGAACAGC GGCC GCTGTTCGGA           TTTTTTTATCGCCAG 100 35
      GK2967 2994793 .. 2994822 +   -15  -3.90922   CCGAGCAACATGAAA       CGCCGCCTTGCC TTTTTT GGCAAAGCGGCG        TTGTTTACAAGCGGT 100 75
      GK2970 NONE
      GK2971 2996807 .. 2996840 + -10.9  -3.63627   GGACAGCGAAAGAAA     CGGAGCAGCCGCC CAGCCTAT GGCGGCTGCCGCG      TTTGCCGTCTCGCCA  81 50
      GK2973 2998072 .. 2998102 +  -7.7  -4.21319   GCTAGGGAAAAGAAA      CGGTC-TGCCTT CTTTATGA AAGGCATGACCG       TTTCTTCGCGTTCAT  75 36
      GK2975 3000394 .. 3000419 + -11.3  -5.00616   GCAATGACGGAAAAA         GGCTGATCTCCA AGT TGGA-ATCAGCC         TTTTTTCCACGGCGG 100 183
      GK2986 3011241 .. 3011256 +    -4  -4.79223   GAAGTGGCGGCTGTT              TTCCTT GTGC AGGGAA               TTTTTGATCATATAC  72 345
      GK2990 3015701 .. 3015721 +  -2.5  -3.14944   CGACCAAGAGCTCGG            TGACGAAGG CAT CTTACGTTA            TTACATCTAGTGCTG  43 168
      GK3009 3034111 .. 3034129 +  -8.1  -4.48903   CCTTCTGCGCCCGAA            CGCTCGGC GTCC GCCG-GCG             TTTTCCTCTGTTTTG  81 204
      GK3011 3035466 .. 3035481 +    -6  -2.62184   CGCCATTTGCAAAAC              CCGCCG CAGC CGCCGG               TGATGTGAAAGGAGG  51 2
      GK3012 3036001 .. 3036039 +  -7.6  -3.76224   GACACCGGGATCATT   GAATAAGCACCCCT TCTTGTTCCAC AGGGATGCTTATTC   TTTCATGAATAGACG  68 186
      GK3020 3042356 .. 3042378 + -10.6  -4.46212   AAAAATAACAACGAA           GGTGTCCC AAACAGC GGGACACC           TTTTCTAATAGCGCC  90 33
      GK3035 3057296 .. 3057312 +  -9.3  -2.71144   TCCAAATCGGGGATC              GCCCCCC CTT GGGGCGC              TCCTTCGACCACCTC  60 255
      GK3040 NONE
      GK3041 3062444 .. 3062481 + -14.4  -4.46212   TGAAAAACCATAAAG   CAAAACCGAACGCGGAT CGACC GTCC-CGTTCGGTTTTG   TTTTGTCATCGCCGC 100 38
      GK3042 3062921 .. 3062931 +  -3.2   -4.5287   GTACCCGTTTTGTGA                 TTGG TGC CCGA                 TTTTCATTCATTTCA  66 239
      GK3048 3068814 .. 3068834 +    -9  -4.93365   CAAACGAATAACAAA            GGAACGGC GGTTG GTCGTTCC            TTTTTCCTTATGCGC 100 30
      GK3050 3071009 .. 3071022 +  -3.9  -2.92935   GAAAGGTTTAGACAA               TTTCT TCTC AGAAA                TGATTTGACCATTAT  44 388
      GK3062 3084554 .. 3084574 + -10.4  -5.01042   GGACGAACAACGCCG           CCGGGC-GC GCCT GCAGCCCGG            TTTTTAATTTCACTT 100 355
      GK3089 3111226 .. 3111246 + -12.6  -5.66868   CCTAATGGTTCCATC            CACCCTGC TTGAC GCAGGGTG            TTTTTTTGGTTGCTT 100 36
      GK3090 NONE
      GK3091 3114506 .. 3114552 + -16.2  -3.07816   GCTTGGAAGACCGAA CAACGACTCGCTTCACAGACCCA TTCA TGGGTCTG-GAAGCG-G-CGTTG TTCGGTCACTCGACA 100 466
      GK3110 3133891 .. 3133925 +   -10  -3.75153   CCCTGCCGCACAAAA     GCGGGTGCCCTC GATTCCAGCAA GAGGACACCCGC     TTTCGCTTGCACGGC  76 92
      GK3116 3139252 .. 3139288 +    -6   -4.9138   CGAAGTGTGCCCAAA   TGCCTC-CGATCCCTT TTGTATC AAGGGG-CGAGAGGCA   TTTTGTTTGCCTAGT  81 50
      GK3118 3141614 .. 3141626 +  -4.7  -3.96148   AGGAACAAGCCCATT                GGGAG CGC CACCC                TTTCTCGTGCCGGGA  59 145
      GK3119 3142315 .. 3142354 +  -8.6  -3.13522   TAACGTCATACGGAA  CGACCAGCGATGGTAA AAAAAGGA TAGCCATCGCTCGTCG   TGTTGGTCAAAAAGT  64 38
      GK3148 3169180 .. 3169212 + -22.1   -3.1247   CGAGAATCCGCCGCC      GTGCAAGGCGGAGCG CAC CGTTCCGCCTTGCGC      TTGGCTGTAGAGCCT 100 249
      GK3152 NONE
      GK3153 3174118 .. 3174143 +  -4.7  -4.81249   AACGATCACAAAGAA         GGTGCTCCCA AAAGCAA TGGG-GCGCC         TTTTTCCATTTACAG  73 39
      GK3154 3176954 .. 3176965 +    -3  -2.71676   TTGTTTTTCACCGGC                CTTT TAGG AAAG                 CTATTATTCTCCTTT  41 185
      GK3155 NONE
      GK3156 3179130 .. 3179167 + -11.3  -5.64873   CGCTTTTCACATAAA   GGAAAGGGCATCCTGCT TATG AGCGGGACACCCTTTTC    TTTTTTATTGTTCCG 100 128
      GK3170 3195884 .. 3195897 +  -3.8  -3.18796   CGGCGCAGCACGCCG               CCTC GTAAAG GAGG                TTCCCTATGATTTTC  48 44
      GK3171 3196808 .. 3196847 + -18.7  -4.47786   AGTAACCTGCAAAAA  GCTGGCCCCCAT-GGTCG CCAAA CGACCGATGGAGGCCAGC  TTTCTTTGCATCGTT 100 36
      GK3177 3204338 .. 3204385 + -16.5  -3.16742   AGTGAACAATAACGT GCAA-AAAGCGAGGCTGCCCCA TTCAT TCGGACAGCCTCGCTTTCTTGC TTACTCCCCATTCAC 100 29
      GK3181 3212696 .. 3212734 + -19.7  -3.93038   CATTGAGGCAAAAAA  CACGGCCTTG-CCCGCCA TGAA TGGCGGCACAAGGCCGTG   TTTGATGTTACCATC 100 77
      GK3190 3226031 .. 3226045 +  -2.8  -5.31275   GACTTCGGTGACATA               GACG CGTTGAC CGTC               TTTTTTATCGTAGCG  84 224
      GK3192 3227025 .. 3227048 + -13.2  -5.33026   ACGGAAAAGGTAAAA          GGCTGGAGAG CGCA CTTTCCAGCC           TTTTTGTTTGCCTTC 100 28
      GK3197 3232192 .. 3232218 +  -9.6  -3.86346   GATATTGTATTCATT         GGAAAGAATTTT TAT AATATTCTTTCC         TTTGTAAGCGAATAC  79 162
      GK3198 3233815 .. 3233834 +   -15  -4.11371   TCTTCCACGGCAAAA            GGCAGCGC CGAC GCGCTGCC             TTTTGCCCACTGTTG 100 56
      GK3199 3234463 .. 3234493 + -10.4  -4.71426   CTTCCATTGGCACCT      CACCCCCGGATGC CTCATC GC-TCCGGGGGAG       TTTTGTTCGTCGCCG 100 140
      GK3213 3250094 .. 3250119 +  -3.3  -5.44721   GTTTTAAACAGTCCT         GGAATG-CCGCT CGA AGTGGATGTTCC         TTTTTTTCCCGTCGT  89 467
      GK3219 3257338 .. 3257350 +  -3.3  -3.63228   ATGACGATGACAAAA                CGAAG CCT CTCCG                TTGATTTGTGGTACA  53 62
      GK3220 3258393 .. 3258430 +  -8.5   -5.4433   GAGCGATAATAAAAA   G-GTTCCAACCTAGTCTT CCT GGGGCTCGGTTGGAACTC   TTTTTCTTTCTGTCT 100 32
      GK3234 3269222 .. 3269232 +  -3.2  -3.97388   AACAAGGACGGTAGC                 CGAT TAT GTCG                 TTTGTGATGACATAT  58 27
      GK3235 3270167 .. 3270179 +  -3.5  -4.52873   TTAATTATTTTACAT                TTTTT ATA AAAAA                TTATTTTTATGCGAA  66 243
      GK3237 3273633 .. 3273657 +  -2.8  -4.64676   TGAAACTATCAGCTA          AATACCACCT TCTAT GGGTGGTGTA          TTTTATTCAACATAA  65 459
      GK3238 3275332 .. 3275355 +  -4.5  -5.27477   AACTCACATTTCGCA          CCCTCTCGA CGAAAA TCGGGAGGA           TTTTTTCGTTCCGAT  83 261
      GK3239 3277090 .. 3277129 +  -9.4  -3.13522   TAACGTGATACGGAA  CGACCAGCGATGGTAA AAAAAGGA TTGCCATCGCTCGTTG   TGTTGGTCAAAAAGT  67 38
      GK3243 3279657 .. 3279674 +  -4.7   -4.0896   ATAAAAACACGAGCC             GAGCGGT TCGG GCCGCAC              TTTTGGAAAGAGTTT  62 196
      GK3250 3286948 .. 3286974 + -10.9  -4.06502   CCATAAAGCATGTAA         GAAGGCACGGA TGCAT TCCATGCCTTC         TTTGCTTTCCCCGTC  87 269
      GK3257 3295969 .. 3295979 +  -6.8  -2.71364   ACGTCTCCCAGACGA                 GCTC CTC GAGC                 TCCTTGCGCAACTCA  52 150
      GK3261 NONE
      GK3262 NONE
      GK3263 3306495 .. 3306528 + -13.9  -4.10429   GTCCTGCATTTTCAC     GGAAACAGCGTGGGA AGAA TCCCACGCTGTTCGC      TTTTAAGCAGTCCTT 100 221
      GK3275 3318548 .. 3318572 + -11.4  -3.64028   AAACCAACGCGCTAG          GGCGGGGC TGGCCTTTT GCCCCGCC          TGTTTGATTTCCATT  85 26
      GK3278 3321397 .. 3321423 + -10.1  -3.56568   ACCCCCAACATCGAT        GCGGC-CCCGAT ATCG ACCGGGCGCCGC         TTTCACCGCTCCTTC  77 40
      GK3280 NONE
      GK3281 3323610 .. 3323629 + -10.7  -3.39884   ATAGGCAGCACAAAA            GAGCCGC AACCGC GCGGCTC             TTATCACTGGTCTTT  78 37
      GK3284 3327045 .. 3327061 +  -9.5  -2.63596   CGGAAAACGGAATCT              CTTCTCA AAT TGAGAAG              TCCTGTAAAATCAAC  66 180
      GK3289 3331028 .. 3331063 +  -6.1  -4.40184   GAAGACGGGCAATTC    AGCCTCCCGCTGA CAACACTCAT TCAGCAGGAGGCC     TTTGTATTTCCTTCA  72 63
      GK3290 3331713 .. 3331725 +  -4.8  -3.71607   GCCATGAACAAAAAA                GCTG ACACA CAGC                TTTCCATCGTCTTCA  55 518
      GK3302 3347570 .. 3347609 +  -9.4  -3.13522   TAACGTCATACGGAA  CGACCAGCGATGGTAA AAAAAGGA TTGCCATCGCTCGTTG   TGTTGGTCAAAAAGT  67 38
      GK3303 3349344 .. 3349383 +  -8.6  -3.13522   TAACGTCATACGGAA  CGACCAGCGATGGTAA AAAAAGGA TAGCCATCGCTCGTCG   TGTTGGTCAAAAAGT  64 38
      GK3306 3351696 .. 3351710 +  -3.6  -3.67878   GGAATTCGCAAACTT               TTACAT CGA ATGTGA               TTGTCTTGGACTCGT  53 11
      GK3307 3352584 .. 3352594 +  -2.6  -3.07537   GTAAATTCACTTGAA                 TAAA ATA TTTA                 TGATTCTTTCTGAAT  43 276
      GK3312 3359022 .. 3359051 +  -7.2  -4.21439   GTTCTTTCTACCACT       TAGGGCATTTTC TATTAC GGGGATGCCCTA        TTTGTGTTGCGCTTC  73 23
      GK3324 3370927 .. 3370948 + -15.9  -4.41047   GCGAAGTAAATGCGA           CGCGCACCT TAAG AGGTGCGCG            TTTTCATTGGGCGAT 100 32
      GK3335 3379326 .. 3379352 +    -5  -3.89215   TGGGCGGATGTAGGC         GGTGAGCCGC TTCACTT GCGGCGCGTC         TTTCCATTTGTACAA  61 437
      GK3351 3394295 .. 3394319 +  -4.3  -3.35832   GACGTTGATTTTACA          GGACTTCTC AATTTGA GAAAAGTCC          GTTTTTCGCGACTTT  50 47
      GK3367 3406808 .. 3406848 +  -3.7  -3.75581   CCCTCTCCGCCGCTC  GATGGAATGCGAACCCCGC GCG GCGCGGAGCGCCTTGCAAC  TGTTATTTTGTGCCA  53 60
      GK3388 3426883 .. 3426930 + -14.2  -4.76644   ATCCAAAAAAGAAAG GGGGCTGAACCCAAAAG-GCCGT TCT ACGGCTTTTTTTGGGACAGCCCC TTTTTCGTCACTCTT 100 152
      GK3399 3443393 .. 3443420 +    -7  -5.43553   TTTGCAGCGTAATTT        GCACCGCCTTG ACAAGCG CGAGGCGG-GC        TTTTGTTTTTTCGAT  95 456
      GK3406 3450220 .. 3450270 + -15.8  -4.44819   ATGGTTTCCATGGTT TTA-AACAAGAAAATCCCCTGCG TTTGCC CGCAGGGGATTTTCTTGTCCTAG TTTTCCTGTGTTATA 100 22
      GK3409 3451887 .. 3451911 +  -9.3  -4.39166   AGTAACAAACAGGAA          GGTGTCCCG GAAACAA TGGGACACC          TTTTCGTCTATGGCC  83 36
      GK3413 3455118 .. 3455132 +    -7  -2.91036   GCAGGCTCTTGCTGC               TGGGCG GAC CGCCCC               CTTATTCTCCTGCTA  57 148
      GK3416 3458187 .. 3458204 +  -4.1  -4.33487   AAGAGGGGCCCAAAC             GCGGCAGG GCC CCT-TCGC             TTATTTTCCTGTTCT  65 43
      GK3417 3458914 .. 3458928 +  -2.1  -3.49169   GCACCGACTCCATCC              GACTGC CCAC GC-GTC               TATTCTTAATATTGA  47 2
      GK3418 3459569 .. 3459592 + -14.6  -5.52986   ACCGATGTTCGATGA          GCAGGCTGCC CCAG GGTAGCCTGC           TTTTTTTCATCCGAT 100 54
      GK3422 NONE
      GK3423 NONE
      GK3424 3464127 .. 3464150 +  -7.4  -4.52781   GGTTCGTGCCCAGCG          CACGCGTACG AGAA CGTATGCGTC           TTTTCGTTGTAATTG  79 418
      GK3426 3466902 .. 3466923 + -12.3  -4.76423   GATTCATGGTTTTTG           CCCCAGTAC TTCG GTGCTGGGG            TTTTATGTATTTATC 100 294
      GK3434 3474542 .. 3474561 +  -4.2  -5.05606   GATTGACAGAAAAAA            CCCGTC CATGTCGA GGCGGG             TTTATTTTTCTTCAA  77 35
      GK3435 NONE
      GK3436 3477571 .. 3477601 + -12.7  -4.28774   AAATAACGACCTCTT       TCAGCCTCTCC TTTATTGGC GGAGAGGCTGA       TTTTCCGTTCGATGA 100 35
      GK3437 NONE
      GK3438 3479473 .. 3479503 + -18.5  -3.01712   TATTAGTAAAAAAGA       TCACCGCTCTTTC TTTTC GAAAGAGCGGTGA       TCTTGGCGAAAAAGA 100 35
      GK3440 NONE
      GK3441 3482801 .. 3482856 + -23.8  -2.78384   CTTGCCAACGATGAA GTGGAATGAAGGAGACGTTGTCAAG TGCTTTC CTTGACAACGTTTCCT-CATTCCAC TATCCTAACAAGCAG 100 74
      GK3447 3490475 .. 3490521 +    -6  -4.64992   AAATTAGCGAAATAC GAAGCGCGCGGTTGAATTTGTGG AAAT CCACAAAA-C--CCACGCGCTTC TTTCTCTTTTTTGAA  75 11
      GK3448 3491744 .. 3491789 + -15.6  -3.42354   GCCGCCAACTAACCA TGATGGAC-G-CGGCCGGCAAC ACGC GCTGCCGGCCGCCTGTTCATCA TTGTCCATTCCCATG 100 29
      GK3449 3492539 .. 3492554 +  -4.6   -2.5511   TGTGGAACAACTATT              TCGTCC TTGA GGGCGG               CTTCATGATATAATG  46 16
      GK3450 3493412 .. 3493431 +  -5.8  -4.57569   CGGCGAACAATAATA            GACAA-GAC CTC GTCCTTGTC            TTTTTCCGCAACTCC  75 28
      GK3451 3494705 .. 3494732 + -11.3  -3.58177   TGCCGATCATGACAA        CAGGGTGTCCC CACCGA GGAACACCCTG         TTCATTTCGCTTATG  79 306
      GK3453 3497449 .. 3497473 +  -8.7  -5.06414   ACGAACATAGAAAAA          TGCGTAACT ACTAGCA AGTTACGCA          TTTTTCTTAGAGAAA  93 45
      GK3454 NONE
      GK3455 3498878 .. 3498906 + -17.6   -5.0133   AAAGTGCTGTAAAAC        GTCGTCTTGCCT GTTTG AGGCAAGACGAC        TTTTTTAGGCACATA 100 29
      GK3461 3505482 .. 3505512 + -16.3  -3.85698   AGTCCGATCAAAAGA      GAGGGTGTCCC-CA TCCT TGCGGGACACCCTC       TTTCTAAAACAAAAA 100 43
      GK3463 3508772 .. 3508801 + -16.5  -3.73056   ACCTTGAGTTCCAAT       GGGGGTTGGGAGC GTAT GTTCCTAACCCCC        TTATCGTTTTCATTT 100 95
      GK3464 3509860 .. 3509887 +   -12  -3.51825   AAAGGCAAATAAACG        CGGGTGTCCCAA AGGT TCGGGACACTCG         TTCTCATTGCCATAA  86 29
      GK3466 3513308 .. 3513339 +  -8.8  -3.66378   GTGATTGATGAAGGA      TAGCCGTTG-TGCTG CAT TGGCGGCAACGGCTA      TTTAAATCAAATGTC  71 244
      GK3487 3534361 .. 3534392 +  -7.2  -4.83243   ATGGTAGGCAGCAAA      TCCCCCTCTTGGTC AGCT GTTCAAGGAGGGGA       TTTCTTTTCTGTCCG  83 34
        rpmH 3544227 .. 3544248 - -10.9  -5.30686   AATATTGAGAAAAAA           GACCACTGA AACT TCAGTGGCC            TATTATGCAGACAAA 100 28
        rnpA NONE
      GK3496 NONE
         jag 3542297 .. 3542330 - -11.8  -5.46629   AATACCGTAAAAAAA     GAGGCCGCCTCTCTA CAGTT TAGCGAGGC-GCCTC     TTTTTTCGGCGACAT 100 11
        thdF NONE
        gidA NONE
        gidB 3537764 .. 3537778 -  -4.2  -4.16921   GAACAAGCGCGAAAA               TGGATG CTT CATCCC               CCTACACCACCTTTG  62 182
      GK3491 3536890 .. 3536913 -  -8.2  -5.63517   TTCTGAAAGAAAAAA          CCCCATC-AGC AGT GCTTGATGAGG          CAAAAGGTGACTTTC 100 42
      GK3490 NONE
       spo0J 3535154 .. 3535183 -    -5  -5.40072   TCTCTTGCAAAAAAA       TAAACCGGCCTT GATCAA AGGGCCGACTTA        CTCGTCGAACCGCAC  85 23
      GK3488 3534302 .. 3534320 -  -5.9  -4.08767   TTCATCCTCCGAAAA             GAGCGGC TCGCT GCCCCTC             CGCTCTCAACAGACC  67 130
      GK3486 NONE
      GK3485 3532401 .. 3532411 -  -6.8  -3.02434   CGCAACAAAAGAGCA                 TGGC CTC GCCA                 CCATGATTCATTTGC  55 41
      GK3484 3530222 .. 3530237 -  -4.6  -5.00884   ACCCGCTTCAAAAAA              GGCGGA AGTT TGCGCC               CTTTTCCCAACACTT  80 137
      GK3483 3528960 .. 3528972 -  -6.2   -4.7629   TGACCAAGCCAAAAA                CGGC CCCAT GCCG                TGACCTGCTGCATCC  78 62
        rpsF NONE
      GK3481 NONE
        rpsR 3527613 .. 3527636 - -11.8  -5.74122   GAGGAGATAAAAAAA          GCAGTAAGGA TCCC CCCTTACTGC           TTGCTTTCGGCTCAC 100 37
      GK3479 3526591 .. 3526602 -  -5.8   -2.8664   TATCCAATTATCATA                TGCG GCGG CGCA                 AATCAAATCCTAAAT  52 9
      GK3478 NONE
        rplI 3524079 .. 3524104 - -17.6  -3.28924   CATCTCCGTCGATAA         TGCCCCCGCC ATAGCG GGCGGGGGCA          TCATTGCTGCCGTTA 100 38
      GK3476 3522646 .. 3522658 -  -6.2   -5.4593   CCAAAAGAACAAAAA                GGCG CCCGC CGCC                GGCAGCGCGGTCCGT  90 42
      GK3475 3521097 .. 3521120 - -11.8  -5.68438   CTATCAAAGAAAAAA          GCATAGACGC GCGC GCATCTATGC           CTGTCGTTTGCCTTG 100 76
      GK3474 NONE
      GK3473 NONE
      GK3472 NONE
      GK3471 NONE
      GK3470 NONE
      GK3469 3514191 .. 3514212 - -12.3  -5.00616   TCCTTGTGGAAAAAA           GAAGGAGCG TTTT CGCTCCCTC            CATTCGTTTAATACG 100 33
      GK3468 3513979 .. 3514002 -  -6.8  -3.01119   ATTTATCCACATATA          CACAACACAT ATCC ACATGTTGTG           AAAAAACTGTTATCC  55 35
      GK3467 3513308 .. 3513339 -  -5.2  -2.79098   GTGATTGATGAAGGA      TAGCCGTTG-TGC TGCATTG GCGGCAACGGCTA      TTTAAATCAAATGTC  49 134
      GK3465 3509860 .. 3509887 -   -12  -2.57503   AAAGGCAAATAAACG        CGGGTGTCCCAA AGGT TCGGGACACTCG         TTCTCATTGCCATAA  78 118
      GK3462 3505480 .. 3505514 - -13.7   -4.2679   CAAGTCCGATCAAAA    GAGAGGGTGTCCC-CA TCCT TGCGGGACACCCTCTT     TCTAAAACAAAAAGC 100 124
      GK3460 3503087 .. 3503123 - -15.4  -4.30995   CCCGCCATAAAACAA    GACAGCTGAATTCTTT ATGAA AAAGAACCCAGCTGTC    CTTCGTTCGTTTGAA 100 3
        qoxA NONE
        qoxB NONE
        qoxC NONE
        qoxD 3499034 .. 3499054 - -12.5   -5.0916   TTCTGAACATAAAAA            GCCGGCCGA ACC CCGGCCAGC            CTCGCTTTACAACAC 100 32
      GK3452 3494705 .. 3494732 - -14.2  -3.44051   TGCCGATCATGACAA        CAGGGTGTCCCC ACCG AGGAACACCCTG         TTCATTTCGCTTATG  93 36
      GK3446 NONE
      GK3445 3487140 .. 3487151 -    -3  -3.30159   GCAATGTGTTCATAA                TTCA TCGG TGAA                 CTCCTCTCCTTCTGA  47 212
      GK3444 NONE
      GK3443 3484258 .. 3484288 -  -4.7  -4.82901   CCGTTGTCATAAAAA      GCTGCCAA-TACGC AAAC GCTTCCTTGGCAGC       TTCCTTGCACACAAA  73 47
      GK3442 3482801 .. 3482856 - -21.6  -3.27298   CTTGCCAACGATGAA GTGGAATGAAGGAGACGTTGTCAAG TGCTTTC CTTGACAACGTTTCCT-CATTCCAC TATCCTAACAAGCAG 100 135
      GK3439 NONE
      GK3433 3472854 .. 3472877 -  -8.2  -5.46657   GATCCGAACAAAAAA          GGGCT-TACCC TTA AGGTATAGCCC          TCCGTTTGATTTGTC 100 44
      GK3432 NONE
      GK3431 3470027 .. 3470065 - -24.7  -4.77036   TGTTACCATGAAAAA   CGCCCTCGCCCCTAGGC CTTGT GCCTAGGGACGAGAGCG   TAGCTCCCGCGGTTC 100 404
      GK3430 3468567 .. 3468593 -  -9.4  -5.75945   ACGTTCTAAAAAAAA         CGCCGGGG TTTCGTCGCTG CCCCGGCG         TTCATGGCATCAAAA 100 35
      GK3429 3468263 .. 3468281 -  -7.5  -5.78622   TGACCGCAAAAAAAA             TTGCCTT TCTCC AAGGCAA             TGTTACTCGCTTTGT 100 28
        acpD 3467405 .. 3467430 - -15.5   -5.4505   TTGTCCAATAAAAAA         GGAGCCTCTCC GGAT GAAGAGGCTCC          CAGGCCAAGTTTGCG 100 71
      GK3427 3466947 .. 3466961 -  -3.6  -4.28548   ATTTATCGAGGAAAA               TTTCTC ACG AAGAAA               TAGGGACTTTATTGA  60 132
      GK3425 3463745 .. 3463798 - -10.9  -3.39028   CATAACGGTCAAACA TCGCGCCGCCGGACGCATCAAGCGGT CGA ACTGCCC-ATGCTAGCGGCGGCGCAA CAGCAACAACGTTTG  78 11
      GK3421 NONE
      GK3420 3460746 .. 3460758 -  -4.8  -3.21276   TCCCCGTGGAGAAGA                CCGT TTTCT ACGG                TGTTTCGTTGCCCCC  50 41
      GK3419 3459304 .. 3459323 -  -2.1  -4.72863   TTAAACAAAGGAAAA            GTCGC CACTATCTAT GCGAC             GTTTGAAAACAACCG  68 438
      GK3415 3456063 .. 3456093 -  -7.6  -5.14965   ACGGCCATTAAAAAA       GAAAGCGGCTAA ACAGCAG CCAGCCGCCTTC       TTTGACACGAATCCA  90 117
      GK3414 3454773 .. 3454787 -  -3.5  -4.93877   GCTGATCAAAGAAAA              CGAGCG GCTG CGC-CG               CGAAATTGAAGAATT  75 372
      GK3412 3453909 .. 3453934 - -13.5  -6.04324   GGAAAAAACAAAAAA         TCACCTTCTTT CGGC AAAGAAGGTGA          TCGGTTATCGCTTTT 100 30
      GK3411 NONE
      GK3410 3451887 .. 3451911 -  -8.6  -3.54984   AGTAACAAACAGGAA          GGTGTCCC GGAAACAAT GGGACACC          TTTTCGTCTATGGCC  69 78
      GK3408 NONE
      GK3407 3450225 .. 3450264 - -23.9  -3.54424   TTCCATGGTTTTAAA  CAAGAAAATCCCCTGCG TTTGCC CGCAGGGGATTTTCTTG   TCCTAGTTTTCCTGT 100 116
      GK3405 NONE
      GK3404 NONE
      GK3403 3445652 .. 3445676 -   -10  -4.90079   ACGGTAATAAGAAAA          GGTGTCCCGA TCCTT TTGGGACACC          CTCTTTGTTCCATCG 100 46
      GK3402 NONE
      GK3401 3443306 .. 3443325 - -11.4  -4.88405   AATGCCCAAACAAAA            GAGGGAGC AGTC GCTCCCCC             TCGTTCGTTTACATT 100 34
      GK3400 3443012 .. 3443062 - -12.6  -5.71638   GAAGAAGCAAAAAAA CCCGGCCGGCGC--TTCCGGCGGC TTGAT GCTGCCAAAATTGCGCCAACCGGG TTTTGTTCCCCGTTT 100 55
      GK3398 3439261 .. 3439288 - -13.6  -3.53012   GGTCGTGGTGCGAAA        GAGAAGGTGTAC GATC ATACACCTTCTC         TTTCATTATACTTAT  91 70
      GK3397 3437888 .. 3437910 -  -2.6  -2.78816   GCATGCCGCACCATA           TGGCGCGATG CCT CATGACGCAA           CGCTTGGGGCAGACG  42 120
      GK3396 NONE
      GK3395 3436767 .. 3436777 -  -8.2  -2.88999   TCGGCAGACAGCATA                 GCGG GCG CCGC                 CCCACGCACATTGCG  62 79
      GK3394 3435301 .. 3435340 -  -9.4  -3.61398   TCTTCCCTCGAACAA  GAACGCC-GACGGGCAAAT GCC ATTTGCCCGCAAAACGTTC  ATTGTTCGAGGAGGG  71 149
      GK3393 3433782 .. 3433812 - -12.7  -2.84723   TGTCAACACGAATGA       GTGGACACGCAAT GTTTA ATTGCGTGTCAAC       ATGCGCGAAATGACA  81 10
      GK3392 NONE
      GK3391 3429360 .. 3429400 - -14.1   -5.0133   CATTTGCCGAAAAAA GCAAAGGAGGGCAGCCCT GCGGCG AGGGCGGCCCTCCTTC-C  GATTCCGACATATCC 100 265
      GK3390 3428600 .. 3428627 - -10.7  -5.63517   GGCGCAAATAAAAAA        CGCTCCGCTTAC CGTAC GTAAG-GGAGCG        ATCGATTTGTTCGTT 100 92
      GK3389 3426878 .. 3426935 -  -7.7  -5.19916   AAAATATCCAAAAAA GAAAGGGGGCTGAACCCAA-AAGGCCGT TCT ACGGCTTTTTTTGGGACAGCCCCTTTTT CGTCACTCTTTCAGC  93 28
       spo0F 3425678 .. 3425692 -  -6.4  -3.54424   CTTTATTCTCCTAAA               GACGAC AGC GTCATC               AATGTCCATCGATGC  61 82
      GK3386 3424637 .. 3424673 - -10.1  -3.70902   CGTTGCACATGCAAA   GGCAGCCGCGCGGCGGC CAAAC GCCGCC-CGCGAA-GCC   GATTCATCGCGCCGC  79 29
      GK3385 3423884 .. 3423908 -  -8.4  -4.35327   GGACGAAAAAGCAAA          GCCGGGCGGG CTCAT CACGTCCGGC          CTGAACGCGGCAGAG  80 77
      GK3384 NONE
      GK3383 3421359 .. 3421371 -  -3.4  -3.14931   CGTATTGGTCATCAA                TTCG ACAGG CGAA                GGGATTCATTTCGAA  46 198
         rho 3420024 .. 3420040 -  -9.3  -2.88579   CCAACTGCCTACAGA              CGGGGCG GGC CGCCCTG              TTTCCACTCCTGATC  65 2
        rpmE 3419520 .. 3419542 - -13.5  -4.72272   TGCTCTCACGAAAAA           GCAGGCAAG TTTCG CTTGCCTGC           TTTCGTCACGTCCTT 100 42
      GK3380 3418625 .. 3418639 -    -7  -2.56095   CCCATAGCGAATGGA               CGCACG AGA CGGGCG               AGAATGATGGCGCCG  56 158
      GK3379 3417970 .. 3417992 - -11.3  -5.33026   GAAGCCAAACAAAAA           CCCCCGCTT TTGGC AAGCGGGAG           CTCTCAGTTGACGCG 100 29
        prfA NONE
      GK3377 NONE
      spoIIR 3415043 .. 3415053 -  -6.8  -2.92192   GCTTATGGAATGAGA                 TGGC TGA GCCA                 CTCTTTGAAGAAAAA  55 2
      GK3375 3413539 .. 3413557 -  -8.8  -5.80951   ACGGAAAAGAAAAAA             CCGGTCCA CAA CAGACCGG             TTTAGCGCTTGGAAA 100 301
      GK3374 3412822 .. 3412834 -  -2.6  -5.42862   AGAGCCGCAAAAAAA                GCAG GCAGT CCGC                TTTTTTCCACTGAAG  80 60
      GK3373 NONE
      GK3372 3410805 .. 3410826 -  -4.4  -2.67244   TGATAGCGAAAGCCA           GGGAGGAA TCGCCC TTCCTCCT            TTCGATGAATCATAT  44 52
      GK3371 3410102 .. 3410120 - -14.6  -2.88544   CCTTAGCGTGACAGA             GGCAAGCC TAT GGCTTGCC             TTCGACAGTCAAAAA  90 216
      GK3370 NONE
        glyA 3407574 .. 3407604 - -13.3  -4.77896   GAACGAACGGAAAAA       GGCGCACCGCC AAATCCGGA GGCGGTGCACC       GTACGGTTTCGGACG 100 53
      GK3368 3406535 .. 3406574 - -18.1  -3.67597   CGGGCGACCGAACAA CGCC-GCTTC-CAGACCCA TATA TGGGTCTGTGAAGCAGGCG  GTTGTTCGGTCCTCC 100 302
      GK3366 NONE
      GK3365 NONE
      GK3364 NONE
      GK3363 3404564 .. 3404596 -  -6.4  -3.65294   CCGCACATAAAGGAA     TGGCGAAGGT-G-GTC GTT GACACGAACTTCGCCA     TCACTTTCCATATCG  63 46
      GK3362 NONE
      GK3361 NONE
      GK3360 3401866 .. 3401896 -  -3.7  -3.02144   GCACGGGTTCTAACA       GGCGTGAGGGGGC GATAT GCCCCCGCCGGTC       TTATTGTGAAACGAC  45 26
      GK3359 NONE
      GK3358 NONE
        atpC 3399076 .. 3399095 - -13.6  -5.52384   TTTTCATCAAAAAAA            GCAGGGGA GTTT TCCCCTGC             TTTTTACTTCATTTC 100 29
      GK3356 NONE
      GK3355 NONE
      GK3354 NONE
      GK3353 NONE
      GK3352 3394130 .. 3394144 -  -5.6  -4.13767   CCTCTCATGGGAAAA               GTGGCG TTC CGACAC               GACCTCTGCCCGAAG  64 236
      GK3350 NONE
      GK3349 NONE
      GK3348 NONE
      GK3347 NONE
      GK3346 NONE
      GK3345 3387887 .. 3387910 -    -6  -5.40072   GGCGGCGCAAAAAAA          GAGGAGAGGCA TTC TCCCTCTCC-C          TTTATTCTACCGTTA  90 38
      GK3344 3387628 .. 3387638 -  -3.2  -3.64703   CGGCGTGCAGCCAAA                 GCAC TTC ATGC                 GTTTCGAAAACAGAT  53 40
      GK3343 3387111 .. 3387124 -  -2.3  -5.45726   CATACGTCAAAAAAA               TCGAC AACC GGCGA                TTTTTGAAATCGCTT  79 206
      GK3342 NONE
      GK3341 3384908 .. 3384941 -    -3   -5.4505   TGTTCCAAGAAAAAA     CGACCATTCCCTGC TCGAAG GCAGTTCACGGTCG      TTTTTCGCTCTTTAT  80 37
      spoIID 3383333 .. 3383352 -  -8.5  -4.54449   ACATTTGACAGAAAA            CCGGGGC GGCAGA ACCCCGG             TTCATCCATTTTTCG  83 27
      spoIIQ 3382200 .. 3382233 -   -11  -4.98531   GCGGCAAAGCAAAAA     GACCCGCCCGCTTG TCTTGG CAAACGGACAGGCC      TTTTCGTCGCGTTTT 100 70
      GK3338 3380269 .. 3380279 -  -8.2  -3.15544   CGTGAGTCTCACCAA                 GCGG CCA CCGC                 ACCGTCCGTGCGCGG  64 8
      GK3337 NONE
      GK3336 3379067 .. 3379095 - -10.4  -4.03995   GCTGCCACAAAAAGA       GGGATGC-TCACC CATG GATGAAGCATCCC        GTTGCAGCGCCGAAA  85 55
      GK3334 3377803 .. 3377815 -  -4.8  -2.90075   CCTCCCGGAATGATA                CTGC AAACG GCAG                ATGGCAAGGAAAAAG  47 41
      GK3333 3376418 .. 3376443 -  -8.9   -4.9218   GATCGATCAGAAAAA         GCCGCGGCC GCTCTTTG GGCAGCGGC          GGATGGGGTGTTCCC 100 305
        flhO NONE
        flhP NONE
      GK3330 NONE
        fabZ 3373860 .. 3373881 - -10.1  -5.26316   GCAGCCGACAAAAAA           CGCGCTCCC CCGA AGGAACGCG            TTTTGTTCAGTCAGC 100 32
      GK3328 3373349 .. 3373367 - -10.2  -4.54727   TTGGCCAAATGAAAA             GGCCGCCC GAC AGGCAGCC             TTTGTTTGCGCTATT 100 36
      GK3327 NONE
      GK3326 3371766 .. 3371789 - -18.2  -3.40403   TTTTCTCTATCAGAA          CGGCTTCCCG CGGT CGGGAAGCCG           TTTGTGGTTACTTGT 100 33
      GK3325 3370922 .. 3370954 -    -7  -3.90112   CGGCGGCGAAGTAAA     TG-CGACGCGCACCT TAAG AGGTGCGCGTTTTCA      TTGGGCGATGAAGCG  69 23
      GK3323 3368777 .. 3368803 -  -2.2  -4.84642   CGCAAAGCAAGAAAA         CGGCCTGTCTTT AAG ACAAAGAAGCCG         CTGCTAGGAATCTCT  70 203
      GK3322 NONE
      GK3321 3367228 .. 3367246 -  -2.3    -5.252   TATGGGCATAAAAAA             CAGCCCC TTTTC GGGACTT             AGTTTGGCATTTTTG  76 24
      GK3320 NONE
      GK3319 NONE
      GK3318 3364825 .. 3364845 -  -4.7   -3.8591   TCCTATAATCAATAA            GCTCCCTTT CTT AAAAGGACC            ATCAAAACTGTTTTT  59 57
      GK3317 NONE
      GK3316 NONE
      GK3315 NONE
      GK3314 3360038 .. 3360048 -  -2.6  -3.85296   CTCATAAGGAAAATA                 TTTT TTA AAAA                 ACTAATTTTTATTAA  54 73
      GK3313 3358958 .. 3358970 -  -3.3  -5.66989   GAAACACGAAAAAAA                CGTGT GGG ACTCG                TTATGTCTTCTGTTG  89 178
      GK3311 NONE
      GK3310 3354310 .. 3354328 -  -3.2  -3.90291   ATCCTTTGAACCAAA             TAAAACAA ATA TAGTTTTA             AAAATTGAGACTAAA  55 319
      GK3309 NONE
      GK3308 3352431 .. 3352447 -  -2.3  -4.20136   ACTCTTAAAATTAAA              TCTATAT TAC ATTTAGA              AAACTTTTTAATTCC  57 153
      GK3305 3350974 .. 3350984 -  -6.8  -3.30159   TTAACGTCCGTATAA                 GTGG CTT CCAC                 CCCGGTTATACTGCT  59 81
      GK3304 3349475 .. 3349511 -  -6.6  -5.85737   ATACTAACAAAAAAA    GAAGCTGCTAGAAGAA ACACA TCCTTCTAGCAGCCAA    ACCATTATTTACTCG 100 30
      GK3301 3343526 .. 3343542 -  -2.2  -4.07687   ATTTTTCCGTGAAAA              TCCCCA CCACT TGGTGA              GTGCGGTATACGCTC  55 143
      GK3300 3342958 .. 3342978 -  -3.3  -3.28745   TCCTTAATAACGGAA            GTAATTACT ACA AGTATTCAC            CATGCCGTGAAACGA  48 90
      GK3299 NONE
      GK3298 3340229 .. 3340246 -  -2.6  -3.21395   ACTGTTTTTAGAACA             GTCGCC CCGGGT GGTGAC              AGTGCATAGCGATTC  45 147
      GK3297 NONE
      GK3296 3337202 .. 3337231 - -15.1  -4.21773   CTCCAACATAAATAA       GCCTCCCGCTGAA TTAC TTCAACAGGAGGC        TTTGAATTTACTTAG 100 33
      GK3295 3336599 .. 3336614 -  -5.4  -2.63182   TATGTAAAAAAGGAT              TCCTCG TAAG CGAAGA               TAACAAAAAGCAATC  48 50
      GK3294 3334773 .. 3334793 -  -4.7  -4.23213   GCTACATTCAAGAAA            CAACAGGCA TAA TCCCTATTG            AATTCCCCAAATTTC  64 20
      GK3293 3333073 .. 3333083 -    -4   -4.4767   TCATTCATCATAAAA                 TTAC GGC GTAA                 CGATTTAAAATTTCG  65 85
      GK3292 NONE
      GK3291 3331029 .. 3331062 - -11.8  -2.53759   AAGACGGGCAATTCA     GCCTCCCGCTGA CAACACTCAT TCAGCAGGAGGC      CTTTGTATTTCCTTC  75 337
      GK3288 NONE
      GK3287 3328268 .. 3328286 - -13.1  -4.55697   ATGCCTATAAATAAA             CCGCCCC ACCAA GGGGCGG             CCTAATCATCGTCCT 100 161
      GK3286 NONE
      GK3285 3326919 .. 3326932 -  -2.3  -2.72511   CGCATGGCGGGAAAG               GAGGG AGAG CCCTT                GGAAAAACCTTTTTT  39 333
      GK3283 NONE
      GK3282 3323610 .. 3323629 - -11.4  -4.48072   ATAGGCAGCACAAAA            GAGCCGCA ACCG CGCGGCTC             TTATCACTGGTCTTT  93 138
      GK3279 3321347 .. 3321375 -  -3.1  -5.27335   GTCGCCAAAGAAAAA        GGGGAAAAGAACA TTT TGTTCCCTTACCG        CCCGTAACCCCCAAC  77 76
      GK3277 3319558 .. 3319587 -   -13  -4.85599   CCGATGGCACAAAAA       TGGCTGTCCCTT TTCGAG AAGAGACAGCCA        AGACGCCGACCGCAA 100 120
      GK3276 3318540 .. 3318553 -  -3.7  -3.72743   CAGCAGCAAAACCAA               CGCGC TAGG GCGGG                GCTGGCCTTTTGCCC  53 59
      GK3274 NONE
      GK3273 NONE
      GK3272 NONE
      GK3271 3313019 .. 3313032 -  -3.8  -3.57144   CTTCGTAGCGGTAAA               GGTG CATCGT CACC                CCTGCCTTTCGTATT  52 21
      GK3270 3311906 .. 3311931 - -15.5  -5.37593   CGGCAAACCAAAAAA         GAAACGCCCGG CCAT CCAGGCGTTTC          CGTTCTTACACCGCA 100 61
      GK3269 NONE
      GK3268 NONE
      GK3267 NONE
      GK3266 NONE
      GK3265 3307914 .. 3307926 -  -4.1  -3.04248   GAACAGGTTCGAACA                GGAAA CGC TCTCC                AACTTCCTTTCATGC  47 219
      GK3264 3306500 .. 3306523 - -16.8  -3.65351   GCATTTTCACGGAAA          CAGCGTGGGA AGAA TCCCACGCTG           TTCGCTTTTAAGCAG 100 370
      GK3260 3300098 .. 3300111 -  -5.3  -3.15544   TTGGAGTTTCACGAA               TGGAA CGCA TTCCA                TTCCCTGTTTCTACT  52 159
      GK3259 3297728 .. 3297751 -  -8.8  -4.15029   AGCCGAGAGAAACAA          GCGCCCCG TCATTCAT CGGGACGC           CTACGGCCGGCGAAG  77 26
      GK3258 3295849 .. 3295894 - -12.7  -2.53876   TCCGATTGTAACGCA TGCGAAAGAAGGTATCCGTCA TCTC TCAAGGGCACCTTCTTTCGCA CCCATCTGTCCTTTG  81 62
      GK3256 3294772 .. 3294782 -  -2.6   -4.5366   TCAAAAAATCCAAAA                 TATT ACA AATA                 CTTCATACCCTCTAT  65 17
      GK3255 3292913 .. 3292933 - -11.8  -5.07652   GCGGCCAAAAGAAAA            CCGGGAGG AGCCA CCCCCCGG            TTGCGCGGCGTGTTT 100 116
      GK3254 3291371 .. 3291383 -  -3.3  -2.83915   TTTTTACAAAAAAGC                CGTCG TGG CGATG                CGAACGGGACAATTA  43 51
      GK3253 3289786 .. 3289811 - -10.5  -5.64304   CAAGACAACAAAAAA         CTTCTGCCTGT CGCT AAAGGCAGAAG          CTGATCGAGCAATTA 100 38
      GK3252 NONE
      GK3251 3286948 .. 3286974 - -13.1  -3.17798   CCATAAAGCATGTAA         GAAGGCACGGA TGCAT TCCATGCCTTC         TTTGCTTTCCCCGTC  84 271
      GK3249 3285521 .. 3285531 -  -5.4  -3.66256   TATATTGCGAAAAGA                 CATG CCA CATG                 TTTCTTCCCCCTCAC  59 168
      GK3248 NONE
      GK3247 3281810 .. 3281820 -  -2.4  -3.61232   TCTTTTACATAAACA                 GGCC TAG GGCA                 AGATCAATGACCTTT  47 4
      GK3246 NONE
      GK3245 NONE
      GK3244 3279649 .. 3279668 -  -3.4   -4.9218   TAGGTACGATAAAAA            CACGAGCC GAGC GGTTCGGG             CCGCACTTTTGGAAA  73 46
      GK3242 NONE
      GK3241 NONE
      GK3240 3277090 .. 3277129 -    -5  -3.13475   TAACGTGATACGGAA  CGACCAGCGATGGTAA AAAAAGGA TTGCCATCGCTCGTTG   TGTTGGTCAAAAAGT  50 232
      GK3236 3270399 .. 3270442 -  -9.8  -2.71712   GTGGTGCGGGTAAAC GATGCCTTTTTCTACATTGCC CGC GCCGACGTAGAAAAAG-CATC CGATCTTCACCCCAT  66 415
      GK3233 NONE
      GK3232 3268030 .. 3268050 - -11.2  -5.61596   ACTTTCACAAAAAAA            TCCCTTGC CTGCC GCAAGGGA            CTTCTCACTTTTCCC 100 30
      GK3231 NONE
      GK3230 NONE
      GK3229 3265463 .. 3265477 -  -3.6  -3.85698   CTTTTCCTTCAGAAA               TCTTTC GAT GAAAAA               CTTACACCGGAACGC  55 4
      GK3228 NONE
      GK3227 NONE
      GK3226 3261968 .. 3262000 -  -6.2  -3.37487   CGAGATGTGCAAACA     GT-CGCCTCAACGGG AGCT CCCTCTGCGGCGCAC      ATCTCGTTCACGCGA  57 55
      GK3225 3261178 .. 3261211 - -11.6  -4.90918   ACAAAAGCAAGAAAA     GCGGGCGTGCCGCA TGTTTC CGCCGTACGCCCGC      AAATGTTTCCCGCCC 100 58
      GK3224 3260675 .. 3260692 -  -7.7  -2.75992   CGTCATTTAACATCA             GCA-CCCG CAG CGGGCTGC             AGGATTCGCTGTCTC  59 5
      GK3223 NONE
      GK3222 3258987 .. 3259000 -  -2.3  -4.07568   TTTCGTCTGTCAAAA               CGTTC GATG GATCG                ACAAGATGGCTTCTC  55 173
      GK3221 3258393 .. 3258429 -  -5.1  -5.20333   GAGCGATAATAAAAA    GGTTCCAACCTAGTC TTCCTGG GGCTCGGTTGGAACT    CTTTTTCTTTCTGTC  85 78
      GK3218 3255002 .. 3255012 -  -2.4  -3.34398   TGTCCGGGTCAAACA                 TGGG CTT CCCT                 CCTCATCATTTTTTC  45 116
      GK3217 NONE
      GK3216 3252864 .. 3252888 -   -10  -3.16683   ACCCGATCGGATCAA         GCGGCGCCACC CATC GATG-CGCCGC          CTTTTCTCTTGACGC  70 82
      GK3215 3251355 .. 3251379 -    -5  -5.35721   ACACAAGAAGAAAAA          GGTGCTCC GTTCCATTG AGAGCACC          CTTTTCCCCATAAAG  85 114
      GK3214 NONE
      GK3212 3247376 .. 3247410 - -16.6  -3.78775   CTTTTCACGATGAAA     TGACAAAGCCGCCC CGGCGAC AGGCGGCTTTGTCA     ATCGCTTTTCCAAAC 100 44
      GK3211 3246287 .. 3246323 - -15.2  -5.53991   GAGCGAGCAAAAAAA    CCCCGTTCCGAAACAA GCTCG CTGCATCGGAACGGGG    TCTCTCCACTCGTTT 100 39
      GK3210 NONE
      GK3209 NONE
      GK3208 3241823 .. 3241849 -    -8   -5.0133   TATGGCGCGAAAAAA        GCCCGTCTCCCC ATCCA GGGG-G-CGGGC        TTCGTTTCAGACGCC  90 129
      GK3207 3240304 .. 3240328 -  -8.5  -4.32034   TCATGATGACGAAAA          GGGGAAGAGAA TGG CTCCCGTCCCC          TTTTCCCGATTACTT  80 35
      GK3206 NONE
      GK3205 3238396 .. 3238423 - -17.2  -2.78725   AGAGGGCATCAATGA        CAAAAAGCCGCT GATC AGCGGCTTTTTG         AAACATAGCGCAATC 100 86
      GK3204 3237403 .. 3237446 -  -6.8  -5.63517   CCTTCAAACAAAAAA CAAACGGCC--CCACCGCCT GATTGA AGACGGTGGACGGCCGTTCT TGCTATTCATTTGCC 100 28
      GK3203 NONE
      GK3202 NONE
      GK3201 NONE
      GK3200 3234082 .. 3234113 -  -8.6  -3.14931   CTCATGTTCCACCAA      TCCGGCG-GCTGCTG CGA CGGCAGCTCGCCGAT      GTGCTACCCGCTCGG  60 306
      GK3196 3230544 .. 3230560 -  -7.9   -2.6732   CGTCAATGGAAAGAC              GGTGCTG CAA CAGCCCC              CCGCCTTGACAAACG  58 105
      GK3195 3228966 .. 3228986 - -14.7  -3.52874   CGGTACATAAGAATA            GGCGCCCGA GTT TCGGACGCC            TGTTTCGCGTTAGGA  93 35
      GK3194 NONE
      GK3193 3227025 .. 3227048 -   -11  -4.43272   ACGGAAAAGGTAAAA          GGCTGGAGAG CGCA CTTTCCAGCC           TTTTTGTTTGCCTTC  91 56
      GK3191 3225854 .. 3225877 -  -8.9  -5.42259   TCATGCTGAAAAAAA          GCGCTAACA ACGACG TGCTAGCGC           CATCCGTTGGGGAGT 100 101
      GK3189 3224509 .. 3224525 -  -3.7  -4.17762   CAGCGGCGAAAACAA              CGTGA TTCGGTT TCACG              GATGCGCCCTCTCCC  60 207
      GK3188 NONE
      GK3187 3222004 .. 3222057 -  -8.6  -3.73775   TTCATTTTTATGAAA CTTTAAGACAATG-ATC--CTAAACGG CTG CCGTTTAGTAGATTCATTGCCTAAAAG GTGCTAACATCAACC  71 312
      GK3186 3219026 .. 3219050 - -14.4  -4.96848   GGGCGTACACAAAAA          CAGAGAGTCC ATTTA GGACTCTCTG          CCTCTATCAAATTAC 100 37
      GK3185 NONE
      GK3184 3217204 .. 3217215 -  -2.2  -2.55267   AAACAGGGGAATCGA                GGAC CTTC ATCC                 TTTCGTCCCCCTTTG  39 20
      GK3183 3215945 .. 3215971 - -11.6  -2.80245   CCATTGCAACACAAC         GAAGAGCGCC CTCCACT GGCGCCCTTC         CTCATTTCTATAGCA  76 371
      GK3182 3212696 .. 3212734 - -21.9  -5.09895   CATTGAGGCAAAAAA  CACGGCCTTGC-CCGCCA TGAA TGGCGGCACAAGGCCGTG   TTTGATGTTACCATC 100 33
      GK3180 3206176 .. 3206208 - -15.6  -4.60797   TTTTCACATATAAAA      GCGAGGCTGCCCCA TTCAT TCGGACAGCCTCGC      TTTCTTGCTTACTCC 100 34
      GK3179 NONE
      GK3178 3204345 .. 3204377 - -15.6  -4.64144   AATAACGTGCAAAAA      GCGAGGCTGCCCCA TTCAT TCGGACAGCCTCGC      TTTCTTGCTTACTCC 100 132
      GK3176 3202087 .. 3202107 - -11.1  -5.75342   TCTGGTCAAAAAAAA            TGTCCCAGC ACT GCTGGGACG            CTCTTGAGAAGCGAA 100 55
      GK3175 3199896 .. 3199911 -  -4.6  -3.53224   GATTTGCGCGTGAAA              GCCGTT TTTC ACCGGC               CTTCTAGAAGAGCAG  55 136
      GK3174 3199268 .. 3199308 -  -6.9  -3.95071   CAAAGCGTGAAATAA GGCCGACTCT-TCAGCCA CCTTTT TGACTGTCAGAGCCAGCC  TTGATCAACGAAAGT  66 30
      GK3173 NONE
      GK3172 3196808 .. 3196847 - -21.6  -4.62872   AGTAACCTGCAAAAA  GCTGGCCCCCAT-GGTCGC CAA ACGACCGATGGAGGCCAGC  TTTCTTTGCATCGTT 100 149
      GK3169 3192082 .. 3192111 -  -8.6  -5.03145   CAATTCCTGAAAAAA       GCCGTTTGTCCC TTTCAT GACACAAACGGC        CCATTTGCTATTTAT  93 37
      GK3168 3190711 .. 3190758 - -11.5  -3.19472   AAACAAATGATCCAA CGCCAAAGAAAACGCCA-TTGC TGTGC GCAAGTGACGTCTCCTTTGGCC GGTTGGACGATCAAG  79 36
      GK3167 NONE
      GK3166 NONE
      GK3165 NONE
      GK3164 NONE
      GK3163 NONE
      GK3162 3184260 .. 3184272 -  -4.1  -3.33762   AATCAACCAGATCAA                CACGT CCA ACATG                CCGACGCACCCTTAT  50 37
      GK3161 NONE
      GK3160 NONE
      GK3159 NONE
      GK3158 NONE
      GK3157 3179130 .. 3179167 - -11.3  -4.03234   CGCTTTTCACATAAA   GGAAAGGGCATCCTGCT TATG AGCGGGACACCCTTTTC    TTTTTTATTGTTCCG  87 30
      GK3151 NONE
      GK3150 3170263 .. 3170280 -  -7.7  -3.80018   CGGACACACCAACAA             CGAAGCA TCGC TGCCTCG              ATCCCCTCAACACCA  70 99
      GK3149 3169171 .. 3169223 -  -9.8  -3.60865   CAGCGGAAACGAGAA TCCGCCGCC--GTGCAAGGCGGAGCG CAC CGTTCCGCCTTGCGCTTGGCTGTAGA GCCTCGAGACGGCGC  74 55
       comFA NONE
       comFC NONE
      GK3145 NONE
      GK3144 NONE
      GK3143 NONE
        fliC 3160548 .. 3160571 - -13.1  -4.39889   ACAATCATAGCAAAA          GGGCGAGGC GTTTAT GCCCCGCCC           AACGCGGATTCAATT 100 39
      GK3141 3160014 .. 3160026 -  -5.5  -3.26947   CAACCGCCACATGAA                GACCT TCT AGGCC                GGCTGCGGCGAACAG  54 63
      GK3140 NONE
      GK3139 NONE
      GK3138 NONE
        flgK 3157117 .. 3157127 -  -2.4  -2.71731   CCTACCTTCCAACGA                 CGCC CAT GCCG                 TTGATGAGTTTATCG  39 1
        flgL 3156182 .. 3156198 -  -9.4  -5.00616   CTCTCGGCGAAAAAA              GCCAGC AGGAA GCTGGC              TTATCGCAAAAAGTC 100 26
      GK3135 NONE
      GK3134 NONE
      GK3133 NONE
      GK3132 3154612 .. 3154629 -  -4.1  -3.25942   ATTTGCGGATAGGAA             GAAAGTC GGCC GCCTTTC              TTCGCTATGCCGCGT  48 96
         hag 3153611 .. 3153641 - -12.8  -4.81734   AAACACTATGAAAAA       GAGACCTTAAAATC ATC AATTTTAAGGCCTC       TTTTCTTAAATTAGC 100 36
      GK3130 NONE
      GK3129 3151032 .. 3151048 -  -2.3  -4.74103   TTTTTAATCCAAAAA              CAAACAA CTA TTGCTTA              GTTTCTGGACAACTT  67 23
      GK3128 NONE
      GK3127 NONE
      GK3126 NONE
      GK3125 NONE
      GK3124 NONE
      GK3123 NONE
      GK3122 NONE
      GK3121 NONE
      GK3120 3142315 .. 3142354 -  -7.3  -3.13475   TAACGTCATACGGAA  CGACCAGCGATGG-TA AAAAAAGGA TAGCCATCGCTCGTCG  TGTTGGTCAAAAAGT  60 245
      GK3117 3139353 .. 3139377 -  -5.7  -4.79955   ACACTGATAATAAAA          GCCTCACTC CCTAAAT GAGCAAGGC          TTATCTACAAGCATT  78 47
      GK3115 NONE
        fliD 3135242 .. 3135282 -  -9.7  -4.13767   TGTCTCAGCCTAAAA  CCTCCATCATCAGGAAGCG GAT CGCTTTCCGATGATGGCCA  AGCGCCAACGGACGC  81 64
        fliS NONE
        fliT NONE
      GK3111 3133891 .. 3133925 - -12.2  -4.36914   CCCTGCCGCACAAAA     GCGGGTGCCCTC GATTCCAGCAA GAGGACACCCGC     TTTCGCTTGCACGGC  95 65
      GK3109 3131971 .. 3131998 - -13.5  -3.47573   TCATGCATATTATAA        CATCCCCTGCC AAAAAA AGCAGGGGATG         CGCACAAGAGGCAAC  91 44
      GK3108 3131269 .. 3131279 -  -5.4   -3.3514   AGGGATAGGTGACAA                 CTGT TGC ACAG                 GCTTAGAGAGGGGCA  54 57
      GK3107 3128654 .. 3128670 - -13.7  -4.18018   GTCTGCCATTCAAAA              GGGAGGC AGA GCCTCCC              TTTTATATTTATAAA 100 44
      GK3106 3127470 .. 3127489 -   -10  -4.98531   TTTTGAAACGAAAAA            GGACGATC CGAT GATCGCCC             TTTACTTCAACTTCG 100 27
      GK3105 NONE
      GK3104 3126854 .. 3126873 -   -10  -5.37593   TGCTAAAGGAAAAAA            GGACGATC CGAT GATCGCCC             TAGCCAAAAAATACA 100 45
      GK3103 NONE
      GK3102 3125408 .. 3125439 - -14.5  -4.43669   ATTCAAAAAAGCAAA      CACCGCCCCGTTC TTAAGC GAACAAGGCGGTG       CACCTTCCTTGAATG 100 82
      GK3101 3124555 .. 3124565 -  -2.4  -2.54732   CTTAAACGTATGAAG                 CGTC ATA GCCG                 TATTCCCCCTTCGCC  39 1
      GK3100 NONE
      GK3099 3122282 .. 3122320 -  -7.5  -5.66868   AATCAATCAAAAAAA  TACGCAACTTGTCCCGCC AAAA GACAG-ACAAGTTGCGCC   ATGCCACCTACCGTT 100 46
      GK3098 NONE
      GK3097 NONE
      GK3096 3118660 .. 3118679 -  -6.4  -4.21402   ACCCAAAAGCATAAA            CCTTGTAC TATA GTACAGGG             TCAAGTCAATATGAA  71 296
      GK3095 3117909 .. 3117930 -  -9.5  -3.23692   GATGACGATGACCAA           GGTCATGAT CAAA ATCACGACC            AGGACGATGATGACT  70 185
      GK3094 3116524 .. 3116536 -  -2.7  -4.84359   CGATCCGCACAAAAA                CGAAA CGC TTTCA                CCCCTCTTTTGGCAA  71 23
      GK3093 3116249 .. 3116286 - -14.7  -3.33696   CCTTCGGTGAAGCAA   GCGGACGCCTCTGCCGC CTAG ACGGCGGCGGCTTCCGC    CAATGAGAAAAGGAA  93 5
      GK3092 3114638 .. 3114672 - -18.1  -4.96762   TAGAGATGATAAAAA    GAAAGGGTGTCCCAGA AGGA TC-GGGACACCCTTTC     TGATTACCATATATA 100 63
      GK3088 3109314 .. 3109328 -  -4.2  -3.72576   TTCTCCTTTACGAAA               CAGCTT CAG ACGCTG               ATGCGTTCCGATCAC  55 3
      GK3087 3108945 .. 3108989 -  -5.7  -4.65895   CTTCGCACCGAAAAA CGCGAAAAAGCGGACCC ATTTATGCCCA AGGTCCGCGTCTTCGCT CCGTTCCGTTTCGAC  75 104
      GK3086 NONE
      GK3085 3103919 .. 3103931 -  -6.2  -5.44119   CCGACGGCAAAAAAA                GGCG GCGGA CGCC                GGTGCCCCAAGCGGC  90 61
      GK3084 NONE
      GK3083 3102886 .. 3102908 -    -7  -5.07652   TCGGGGAAAACAAAA          CAGGGACGG CTCCCC CCGTCCC-G           ATCAAGCCAAACACA  88 164
      GK3082 NONE
      GK3081 3100986 .. 3100999 -  -3.8  -2.64912   CCGTCAACGGATAAG               GACG GCTATT CGTC                TTGATACCTTGCTTT  44 17
      GK3080 NONE
      GK3079 NONE
      GK3078 3098367 .. 3098403 -  -4.6  -5.05116   TTATAAATAACAAAA   CGGACAAGATCGCTTC AAAAAAG GAAGCG--CTTGTCCA   TTTCGTTCCATGTCG  80 416
      GK3077 3096917 .. 3096931 -  -2.7  -2.77043   CTCATCATGTCAAAT               GCGGC GCTGG GCCTC               GAGTACACCGCATGC  42 156
        hisG 3096036 .. 3096075 - -10.9  -3.67597   CGGGCGACCGAACAA CGCC-GCTT-AAAGACCCA TATA TGGGTCTGTGAAGCAGGCG  GTTGTTCGATCCTCC  81 210
      GK3075 NONE
      GK3074 NONE
      GK3073 3093171 .. 3093182 -  -3.6  -2.84126   GGATAAATCGTAAAC                GCCG CCAT CAGC                 CGTTCCCCCTTCCCG  43 21
      GK3072 NONE
      GK3071 NONE
      GK3070 3090992 .. 3091019 -  -9.1  -5.00616   TTTCCGTGCAAAAAA        GGAACGCCGGC GCGATG GCAGACGTTCC         TTTTTCTCACCTAAC 100 48
      GK3069 3089390 .. 3089400 -  -2.4  -3.50393   TTTCATCGTATAGAA                 GTCG ATT CGCC                 CTGTCTATTGATTTG  47 42
      GK3068 3088241 .. 3088266 -  -4.5  -5.65927   CAGGCAAAGAAAAAA         GAGACGCGGAC AAAC GCCCGCGCCAA          AAAGGATCTATATAA  93 144
      GK3067 NONE
      GK3066 NONE
      GK3065 3085676 .. 3085688 -  -4.7   -2.5805   ATCACCGCCCATAAT                GGCGC TTT GCGGC                CTACTCGGGTCCCGC  46 43
      GK3064 NONE
      GK3063 3084286 .. 3084313 -  -9.2  -5.17353   ACATTGACGAAAAAA        GGCTGCTTCCG ACAAAAA CGG-AGCAGCC        TTTTCCATTCCTTTC 100 63
      GK3061 NONE
      GK3060 3080624 .. 3080640 - -10.9  -3.10344   CCTCGATTGAATATA              GGGACAT TTT ATGTCCC              GGTATGACATATTAT  76 106
      GK3059 3079572 .. 3079585 -  -8.1  -3.21747   GGATTGTATCAGCAA               GGGAG ATTA CTCCC                CTACGAACGCTTTTG  62 18
      GK3058 3078447 .. 3078471 - -11.4  -4.61873   TTGGACAAAGGAAAA          GGAGTGGGGA TCATT TCCCCGCTCC          CCTCCATTTCCCTAT 100 82
         pgk NONE
         tpi NONE
      GK3055 NONE
         eno 3073502 .. 3073529 - -16.3  -3.08032   CCTCCGTCAAAACGA        CAGGCGCCCCC TCCGTT GGGGACGCCTG         TTCCCGTTATTTTTT 100 32
      GK3053 3072191 .. 3072201 -  -2.4  -4.52589   TCGGCGGAGAGAAAA                 GTGC CAC GCGC                 CGGGTTCAAGAACCG  63 176
      GK3052 3071832 .. 3071845 -  -3.7  -4.21908   TAGGACTACTTAAAA               CCTCG TTCA CGTGG                AACAATTGGGGTCAC  60 2
      GK3051 3070695 .. 3070711 -  -2.3  -4.42639   ATATTGTAATGAAAA              TTGCT CATCTAC AGCAA              AGTTTATTTTTCAAC  61 29
      GK3049 3068814 .. 3068834 -  -6.8  -4.54404   CAAACGAATAACAAA            GGAACGGC GGTTG GTCGTTCC            TTTTTCCTTATGCGC  77 33
      GK3047 3068244 .. 3068254 -  -2.6  -4.65895   CCCGTCATCTAAAAA                 TTTT AAA AAAA                 TACAAGCCAGAAGAT  65 17
      GK3046 3067820 .. 3067847 -  -6.9  -4.32857   GGTGTGAAATAGAAA        GGGCAGCCCTT CATTCT ATGGACCGCCC         CATGTTTGACTTATG  74 36
      GK3045 NONE
      GK3044 3064715 .. 3064745 - -10.6   -5.1971   ACCAAAAACGAAAAA      GAAGGAAAAGCCG CCCGTT CGGCTTTTCCT-C       ACCGTTTTTTCTTTT 100 24
      GK3043 3063963 .. 3063976 -  -3.8  -3.53811   GTCATTTTTGCCAAA               GCGA TGGAGT TCGC                CAGGAAAGAAGAGCC  52 244
      GK3039 3059966 .. 3059985 -  -7.1  -4.05788   TGGTGTGAAATGAAA            CGG-CCGG ACAGA CCGGTCCG            CCTCATCATCCGATC  71 31
      GK3038 3058448 .. 3058486 - -10.5   -4.4017   CCAACGTCGAGAAAA  GAAAGCGGCCTG-ATGCTC AAG GA-CATTCAAGCCGCTTCC  AAAGATGTTTACGCC  90 34
      GK3037 NONE
      GK3036 3057171 .. 3057192 - -10.1  -5.40072   GGCTTTCCAAAAAAA           TCAGGCGCC GTTG GGCGCCTCA            TCACAACCCTGCCGA 100 26
      GK3034 NONE
      GK3033 3053465 .. 3053483 -  -2.4  -4.12188   TCATGATCCCGAAAA            CCG-AGC AGAAGG GCTGCGG             TCTTTTTCTAAATCA  55 33
      GK3032 3052240 .. 3052255 -  -4.6  -3.08679   TCGTTGCATCTAATA              TGCCTG TTGC CAGGCG               TGTTGATGAACCAAT  49 188
      GK3031 NONE
      GK3030 NONE
      GK3029 NONE
      GK3028 3048591 .. 3048601 -    -4  -2.71447   ATCTATCATATATCA                 CATA ATA TATG                 TTGACCAGCTGTTAT  44 37
      GK3027 3047889 .. 3047925 - -12.4  -2.90992   AACGCTTTCAAATCA   TCGTTCTCCCGCCAGGC CTCC ACCCGGCGGAAGAA-GA    TCAGCGCCGCCGCTT  80 26
      GK3026 3046652 .. 3046673 -  -7.3  -4.64676   TTAGGTGGAACAAAA           GGGAATTAG CGAC CTCATTCCC            TGTTTACTGCTCGGC  80 29
      GK3025 NONE
      GK3024 NONE
      GK3023 NONE
      GK3022 3043045 .. 3043059 -    -7  -2.62396   GATGTTTCCACACGA               CGGGCG CTT CGTCCG               ACATCTTGCCTCTAT  56 130
      GK3021 3042356 .. 3042378 - -11.3  -3.69301   AAAAATAACAACGAA           GGTGTCCCA AACAG CGGGACACC           TTTTCTAATAGCGCC  81 132
      GK3019 3039466 .. 3039491 -  -4.7  -3.18081   TTAGACAAAAAATAT         GGAGCCCC-CTA ACA CAGCAGGACTCC         TTTTTTGGCGCGGCT  50 78
      GK3018 NONE
      GK3017 NONE
      GK3016 3036688 .. 3036710 -  -8.3  -5.09259   TATTCGAAAACAAAA           GCAGGCGGC TGTCC GCCGCCCCC           GCTTATAGAAGCTCT  93 28
      GK3015 NONE
      GK3014 3036254 .. 3036279 -  -5.4  -5.00467   GCAACAACAAGAAAA         GAGGG-TGGGC CGTCC GCCCAACCCTT         GCCGGTTTCTCACCA  78 35
      GK3013 3035924 .. 3035940 - -12.3  -2.97051   AGAAAGGGGAGAAAG              GGATGGC AGC GCCATCC              GAATCGGTATGGAGC  81 141
      GK3010 3033924 .. 3033952 - -16.7  -3.24857   AAACACAACATGCAA        GGGGACTGACGCC CAT GGCGTCAGCTCCC        GCCTGTCATAGCTGC 100 223
      GK3008 NONE
      GK3007 3029986 .. 3030031 -  -7.5  -3.16564   GCGCGAGCTGATGAA GCCCGCTCGCTGTCAGCTGCCG CTA CAGCAGCTCA-AACACGCCGGC CGCTCCCATGCCGCC  60 2
      GK3006 3028052 .. 3028079 - -14.2  -4.32678   GTGGCAAACAAATAA        GAAGCACCAGGC AAAC GCCTGGCACTTC         CCATTATCACACAAT 100 32
      GK3005 NONE
      GK3004 NONE
      GK3003 3026821 .. 3026853 - -13.6  -4.17089   GCCAAATGTTGAAAA      TGAAAAGCAACGGC CATCC ACCGTTGCCTTTCA      ACACCAGCCCGCTTC 100 23
      GK3002 NONE
      GK3001 3026008 .. 3026023 -  -5.4  -3.37589   CAAAAATCTCGACAA              CCCGTT GACG AACGAG               CGCCGTTTTTGTCAT  54 81
      GK3000 3025358 .. 3025384 -  -9.5  -5.27023   AGCGCAAAAAGAAAA         CCTTTCTGCCC GCAGA GAACAGAAAGG         TATTGTGCACCATTC 100 227
      GK2999 NONE
      GK2998 NONE
      GK2997 3022743 .. 3022761 - -12.4  -5.13354   GGGACAAAAAAGAAA             CGGAAGCG AAA CGCTCCCG             TTATTGATTGTTTTC 100 26
      GK2996 3021883 .. 3021903 -  -6.1  -5.75342   TTTTTGCAAAAAAAA            GACCCCG TTTTTTC CGGAGTC            TAGTGAGCCGCCCGC 100 25
      GK2995 NONE
      GK2994 NONE
      GK2993 NONE
      GK2992 NONE
      GK2991 3016299 .. 3016325 - -17.3  -3.01783   GGAAAAGGAACGACA         GGGGAGCGCCC AAAAA GAGCGCTCCCC         TAAAAACATGCTCCC 100 203
      GK2989 3012689 .. 3012715 -  -8.8  -3.98627   TGACCAACACAACAA         GCGATGGCAA TCCTTTT TTACCATCGC         TAGTCGTTCCGTATA  76 45
      GK2988 NONE
      GK2987 3010975 .. 3011005 - -18.3  -3.62756   ATGTGAAATGAAAGA       CAGGGGAGCGCCC AAAAA GAGCGCTCCCCCG       AAACAAAACGTTCGA 100 51
      GK2985 3009259 .. 3009269 -  -2.4  -3.81954   TTCAAAACAAACCAA                 GCTG CCG CGGC                 GCCAGGCCCGTGTAC  52 1
      GK2984 NONE
      GK2983 NONE
      GK2982 3006510 .. 3006549 - -10.3  -4.78029   GCAACAAAATGAAAA TCCCTCCTTTACAAGC-TA TATG TATGCTTGCAA-GGAGGGA  TTTTTTCACCGCATT 100 31
      GK2981 3005384 .. 3005417 -  -6.2  -6.20267   TGAAAAACAAAAAAA    GCTGTTTCCTCTTGAC AAAC GCC-AGAG-AAACAGC     CAAAGCCCCTTCGCC 100 363
      GK2980 3003863 .. 3003907 - -13.6  -4.72007   GTTGACCAAAAGAAA TGC-CGGACAGGAGGGCGCCCC TTA GGGGC-CTCCCCCGTCCATGCA TCCATCCAGCCTTTC 100 42
      GK2979 NONE
      GK2978 NONE
      GK2977 NONE
      GK2976 3000394 .. 3000419 - -11.3   -4.7078   GCAATGACGGAAAAA         GGCTGATCTCCA AGT TGGA-ATCAGCC         TTTTTTCCACGGCGG 100 91
      GK2974 2998068 .. 2998106 - -13.4  -4.18018   GGGCGCTAGGGAAAA  GAAACGGTC-TGCCTTC TTTATG AAAGGCATGACCGTTTC   TTCGCGTTCATCCGG 100 103
      GK2972 2996807 .. 2996840 - -13.1  -4.48299   GGACAGCGAAAGAAA     CGGAGCAGCCGCC CAGCCTAT GGCGGCTGCCGCG      TTTGCCGTCTCGCCA 100 172
      GK2969 NONE
      GK2968 2994793 .. 2994822 - -17.2  -3.95022   CCGAGCAACATGAAA       CGCCGCCTTGCC TTTTTT GGCAAAGCGGCG        TTGTTTACAAGCGGT 100 30
      GK2966 2992933 .. 2992953 -  -7.6  -5.78622   TTAGGCCAAAAAAAA           GC-GGGAAG CTGT CTTCCCTGC            GTTACGCCGGCGGCA 100 27
      GK2965 NONE
      GK2964 NONE
      GK2963 NONE
      GK2962 2988245 .. 2988268 - -15.4  -4.87626   TTTTAATATGAAAAA          TCCGAACAGC GGCC GCTGTTCGGA           TTTTTTTATCGCCAG 100 229
      GK2960 2987547 .. 2987564 -  -8.4  -4.57569   TTATTCGGCGAAAAA             GGCGGA GTTCAT TCCGCC              TTTTTCCCTTCCGGC  83 16
      GK2958 2986000 .. 2986025 - -14.1  -3.16971   TCATTATACATTGAA         GAGGATG-CCGC ATC GCGGACATCCTC         CTTTTTTCGTTAAAA  90 35
        dapF 2984914 .. 2984924 -  -4.6  -3.56643   TTGACACTGGCCAAA                 CAGC TTG GCCG                 TTTTTCGACAGGTTC  55 130
      GK2956 2984433 .. 2984452 -  -2.8  -4.07568   GCCGTGCGGCGAAAA            CCGGC-CTT CTC AAGAGCCCG            ACGTCACGGCAAGGC  56 85
      GK2955 2983953 .. 2983977 - -11.4   -4.4078   GTTTTTCAAGCAAAA          GGCGCCCC TCTTTGTTG GGGGCGCC          ATACTCATGCCTCAT  93 37
      GK2953 2981297 .. 2981316 - -11.4  -4.96848   GTTGCCATACAAAAA            GCTCCCGC CATC ACGGGAGC             TTTTTGAATCGATTA 100 38
      GK2952 NONE
      GK2951 NONE
      GK2950 2979969 .. 2979991 - -13.4  -5.93809   TGTTCACAAAAAAAA           CGCCCCTGCC CAA GGCAGAGACG           CTCTAAAACATTTGA 100 28
      GK2949 2978911 .. 2978928 -    -2  -6.02914   TGCAGACAAAAAAAA             TGAACCG AAAAG CGGT-CA             CAACTCGTCCGAACG 100 225
        pepA 2976511 .. 2976537 -  -6.6  -4.86731   GCGTGCCAAACAAAA         GCCGAAGC TATGCACGTCC GCTTCGGC         TCGTTCGCTGCCGGC  83 111
      GK2946 NONE
      GK2945 2974664 .. 2974709 -  -9.1  -4.88711   ACAACATAGGAAAAA CAATAAGAAAGGGTGTCCCGA TCTG TTGGGACACCCTCTTTCATTC GTTAGAAAAATAAAC 100 27
      GK2943 2973491 .. 2973502 -  -2.2  -5.03314   TTCATGCCGAAAAAA                CACT GAAA AGCG                 AGTACAGCATTCGAG  73 187
      GK2941 2971202 .. 2971216 -  -2.9  -3.14344   TATTTTCCTCATCAA               TCATT CCCCC AATGA               TTAACTAATGTTTCT  45 93
      GK2940 2970544 .. 2970556 -  -4.9  -3.40403   CTCCTTCTATCAGAA                TGTAT CCA ATACA                TTGCCCGTCGTTTTG  52 137
      GK2939 2970283 .. 2970327 -  -2.2  -3.49668   AAACCCTTGATATAA CAGCATTTTGGTCATTTC CATTTGCCT AAAATGACCTCAAAGCTG TCGAACTCGGGCTCA  47 38
      GK2938 2969270 .. 2969294 - -10.7  -4.99435   CCCAAGAAGGAAAAA          CGGATGAAGTG AAG CGCCTCATCCG          CTCGCTTGGCATCCG 100 281
      GK2934 2966176 .. 2966196 -  -6.8   -5.5208   TTATAACATAAAAAA           GCC-GCCGC CAAC GCAGCCGGC            TATAAAGCGAATTTT  93 25
      GK2933 2965848 .. 2965902 -   -15  -3.01791   ACGTTTTTCGCAAGA CGAACCACCCTCCAGCATCACTTG TTATCCG CCAGTATTGCCGGAGGGGGGCTCG TTTATACTCCGGGCG  91 27
      GK2932 2965298 .. 2965321 -   -16  -3.66178   CCCGGCAACGTGAAA          CAGGGGCCCG CGCG CGAGCCCCTG           TTTCACGACGACTTG 100 28
      GK2930 NONE
      GK2929 NONE
      GK2928 2961572 .. 2961596 - -16.5  -5.49809   CAAACCCCAAAAAAA          GATGTCCCGCC GAC GGCGGAACATC          CCCAGTTACAGGCGC 100 31
      GK2927 2961041 .. 2961067 - -16.6  -2.52731   AATGAAACACAAAGG         GACACGCACCGC TTG GCGGTGGGTGTC         TTCTTTTTGCGCCTC 100 89
      GK2925 2959407 .. 2959443 - -13.1  -4.59591   AAGAAAATAGGAAAA   GCGCCAGCTCAGGCAGA TTCCG TC-GCC-GAGCCGGCGC   CATCATCGATTGATT 100 64
      GK2924 2957492 .. 2957521 - -12.9  -4.79352   TCATGTATAACAAAA       CACCTCTTCCCCC GCAA AAGGGAAGAGGCG        CTTTTTCCGTCGTTC 100 124
      GK2923 2956913 .. 2956928 -  -4.6  -4.20516   GCCCGATTCAACAAA              GCGACC GCCT GTTCGC               GCTTGCCCCTTAATC  64 35
      GK2920 2954218 .. 2954230 -  -2.6  -3.50393   CCCCATTCTATACAA                GCCG TTTGC CGAC                AATGACCAAATCGCG  49 5
      GK2919 2953837 .. 2953869 - -13.6  -4.07568   GCCTTCTGGGGAAAA     GAAAAAGCCTGTCCC CAGC GGG-CAGGCCTTTTC      TTCAACGTTTTCACC 100 57
      GK2917 2951190 .. 2951204 -  -2.1   -3.6715   TGACTGAACCTCAAA               TCGTG GGGCA CACAA               GAAATCGCTCGGTTC  50 89
      GK2915 2949046 .. 2949057 -  -3.6  -4.23528   CAATCGAAAACGAAA                GCGG GGAG CCAC                 GAAATCCGCTTACCT  64 147
      GK2913 2938915 .. 2938966 - -10.5  -5.66684   CAATTCACAAAAAAA TTAGCACATTCCTTCAGAAAA GGGGAGAGGG CTTTCTGAAAGAATGTGCAAA AAAATGGGTGTTTTG 100 369
      GK2912 NONE
      GK2911 NONE
      GK2910 2936725 .. 2936749 -    -8  -4.55287   CCTATTTACAGAAAA          GAGAACTATT CAAAT AACAGTTCTC          TCTTCTCTGACCTTT  81 40
      GK2909 2935682 .. 2935702 -  -9.7  -5.47159   GCCTAACATAAAAAA            GGCACTGGA TTA CCCAATGCC            TTCTGTCCTATAACC 100 33
      GK2908 NONE
      GK2907 2934004 .. 2934046 -  -9.1  -3.52147   TAATCATATAATCAA CCCGTGGTGCTAGTTGAGCG TCAG CGCTCAACCAGC-CCTAGTG TGACCAAGGAATAAG  71 3
      GK2906 NONE
      GK2905 2931245 .. 2931259 -   -10  -3.32294   GGAAAGGGCGGACAA               TGGGTG GTG CACCCA               GTGGATTCAAACACT  73 276
      GK2904 2929570 .. 2929587 - -12.7   -5.1417   CCAGAAAATGAAAAA             CGACCGC AAAC GCGGTCG              TATCAAGGGTTTCAC 100 433
      GK2903 2928802 .. 2928840 - -17.6  -3.35679   GTGCGTCATCGACAA  GCTGT-CCCCTCTCCCC CGTGCT GGGAAGAGGGGGACAGC   TTTTGCTTCGCATGC 100 53
      GK2901 NONE
      GK2900 NONE
      GK2899 NONE
      GK2898 2922864 .. 2922913 - -15.9  -5.96219   TACTCATAAAAAAAA TCGGCCGAGTCC-TCTTTTAAGCA TCC CGCTTCAAAGAAAGGCTCGGCCGA CAGGTTCCTTCTTAT 100 37
      GK2897 NONE
      GK2896 2920375 .. 2920410 - -16.4  -4.61868   GATGGATAGATAAAA    GAACAAGTGGACAATC AGGA GATTATCCACTTGCTC     CCCTTATTTTTCAGT 100 41
      GK2895 NONE
      GK2894 NONE
      GK2893 NONE
      GK2892 2915460 .. 2915486 -  -8.6  -4.35581   CCAAAAGAGTTAAAA         GGGGCTGTCTAC GAA GACGACAACCCC         TAAACAGCGTCTACC  80 36
      GK2891 NONE
      GK2890 2914838 .. 2914848 -    -4  -3.05597   TTTACGCTCCAAAAC                 GTTT GGC AAAC                 TACTTCTCCATCAGT  47 54
      GK2889 NONE
      GK2888 2912693 .. 2912704 -  -3.6  -3.50332   TATGGAGACAACGAA                GCCG TTTA CAGC                 ATGGTGCTCGCCAAA  51 258
      GK2884 2909998 .. 2910021 -  -6.8  -3.69341   CGCAATAGAAAGGAA          GGAAAT-GCTC ATC GAGCGATCTCC          CCGCACTCATCCGCC  63 45
      GK2883 2909487 .. 2909501 -  -4.2  -4.11751   ATCAATCGGCTAAAA               GGCG CCCTGTT CGCC               CTAATCGGCATTCAA  62 268
      GK2880 2906125 .. 2906150 -   -14  -3.98826   CGACTAAGCGAGAAA         GGGCGCTCCG GCCAAA CGGAACGCCC          TTTTGCTTTTCTGCC 100 209
      GK2876 NONE
      GK2875 NONE
      GK2874 NONE
      GK2873 2898445 .. 2898469 - -15.1  -4.97402   GAAAAGCGACAAAAA          GCAGCTTGACG CGC CATCAAGCTGC          TTCTTCGTTCTCATC 100 39
      GK2872 2896830 .. 2896861 -   -13  -4.59773   TGGCAGCGGCAAAAA      GGCAGGAACCTCGAC TTA GGCGAGG-CCCTGCC      TTTTCTGCTTCCGAA 100 59
      GK2869 NONE
      GK2868 NONE
      GK2867 2892774 .. 2892800 -  -9.5  -4.99645   ATTTTACAAAGAAAA         GCGGCGAAT CTCAATCGT ATTCGCCGC         TTTCTTTCTGTTATT 100 36
      GK2866 2890312 .. 2890326 -   -10  -4.64598   GAACCATCGCAAAAA               GAGCTG ACT CAGCTC               ATCCAGACAGCCAAA  91 455
      GK2863 2888465 .. 2888509 -  -9.8  -3.61715   CACGGCGGCGAACAA CAAGCCGGCCCGAAGCAGCC GCAGT AGCGGCGCGGGGCTGGCTTG TTCATCAACCAAACA  76 30
      GK2861 2887303 .. 2887328 - -10.4  -4.63479   CAGGACAAAGCAAAA         GGCCGTCCCC CGGCCT GAGGACAGCC          TCCTCTTCTTATCGT 100 34
      GK2860 NONE
      GK2859 2886375 .. 2886393 -  -8.8  -5.05601   CATTATACAGAAAAA             CGCCGC TCGACTC GCGGCG             TTTACTCTTCTTTTT  93 27
      GK2858 2885741 .. 2885753 -  -6.9   -3.7046   GAAAAAATGGGGAAA                CCGCC GCT AGCGG                GACGCCCGCCGAATG  63 141
      GK2854 NONE
      GK2853 2881631 .. 2881679 -  -8.8  -5.14477   TATAGACGGAAAAAA CTTGAGCCAAGAGCGCAAACCG TTCTT CCGTTTGCGCTCCTGTCCGATG AACCCGTTCAGCTCT  93 72
      GK2852 2880377 .. 2880397 -  -3.9  -5.25772   AAATTAGAATAAAAA            CGCCAATCG GGA CGATGAACG            TCACCGACAAATTCT  80 171
      GK2849 2874981 .. 2875003 - -10.6  -5.24129   TGCGCCGACAAAAAA           GAGCTGCC GTGATCA GGCAGCTC           TTTTTCTTTCATCAC 100 37
      GK2847 2872987 .. 2873013 - -12.3  -4.08221   GCCAATACAAGCAAA         CGGCCGCCCTT ATGAA AAGGACAGCCG         TTTTTGCCGCTCCTG  95 8
      GK2845 NONE
      GK2844 2871498 .. 2871522 -  -6.4  -4.90917   AAATGCAATCAAAAA         GGCGGA-GCGT TCCG ATGCGTCCGCC          ACTTTTTTGCCAAAC  83 132
      GK2843 2869890 .. 2869920 -  -6.8  -5.65177   ATATGTACAAAAAAA       CCCCCCATCCCC ACAGCAA AGGGACGAGAGG       CGCGCTTCCCGCGGT 100 324
        leuS 2867399 .. 2867437 -  -2.3  -3.54543   AGGGAGCGGGCCAAA   GCCCGCCCTCATCATCA GTTGG CGACGATATTGACGAGC   TTGCCGGGGACGGCG  47 1
      GK2841 2866899 .. 2866916 -  -4.7   -4.2828   CCGGACGCATGAAAA             GGCCGGC GCCA GCAAGCC              ATTCCTCTTGACCGA  64 150
      GK2840 2866737 .. 2866758 - -10.1  -4.91084   AACAAAATGGAAAAA           GCGCCCCAA AAAG CTGGGACGC            TTTTTCGCTCATGCA 100 34
      GK2839 2866005 .. 2866029 -  -6.3  -3.50832   GGCCAAAGTGAAACA          CGACCGACAGC GAA GCTGCCAAGCG          GAAAAAACGATTGAT  61 43
      GK2838 2865026 .. 2865063 - -15.6  -4.37092   ATCCTGCCCACAAAA   GGCGTCACGCGCCCTCG AACAG CG-GGACGCGTGACGTC   AGAAACTTCATTCGT 100 42
      GK2837 2864646 .. 2864666 - -12.5  -3.32343   CTGACATTCCGACAA            CGCCCGTCT TCA AGGCGGGCG            ATCGCAAAATTTCGC  85 144
      GK2835 2861352 .. 2861373 - -11.6  -4.06781   AGCAAAATGGAGAAA           GAAGGCGG GGACGA CCGCCTTC            TTCTTTTTTTTTGCC  91 195
      GK2833 2860265 .. 2860282 -    -7  -5.24129   TTTTTCCATAAAAAA             GGAACC GCGTCA GGTTCC              TTTTTTTTCGTCCGT  91 17
      GK2831 2858247 .. 2858281 -  -4.3  -4.17048   CTTTCGTTAAAACAA    CGCCCGCCCC-GC TCTCTTTTTTC GCCGGGGCGG-CG    GACCGCCGTTTATTT  62 35
      GK2830 NONE
      GK2829 NONE
      GK2828 2855454 .. 2855464 -  -2.4  -5.48213   TACGTAAAAGAAAAA                 GGGC GGT GCCA                 AATCATCGGCCGGTC  79 64
      GK2827 2853098 .. 2853112 -  -2.7  -4.34285   GACTGAAACAAACAA               CCTGC TCAAC GCCGG               TCTTTCTCAAGTGCA  62 158
      GK2826 2852855 .. 2852873 -  -3.1  -5.27335   GCGCCCAAATAAAAA             GGACG GCCAGGCCG CGTCC             TTCCTCCGTCCGTTT  77 103
      GK2825 2851934 .. 2851980 -  -7.1  -4.44046   GGCAGCGGAAACAAA TGGCG-CGGCGGCAGC-CGAACA CAG CGATCGCGCAGCCCCCGGCGCCG GCCGTTCGGACGCTG  76 54
      GK2823 2850746 .. 2850768 -  -7.7  -5.19879   TCGGAAATAGAAAAA          GACCCG-ACC AATC GGTTCGGGCC           TATGACGACCGCCGC  93 25
      GK2822 2849663 .. 2849693 -  -9.6  -2.71712   TGGCGCTGGCGAAAG       CCGCGCTTGGCG GTCCGCG CGCCATCCGCGG       TTCCTGGATTCAATC  64 171
      GK2820 2848332 .. 2848351 - -12.2  -4.18018   CCTTGTCATGGAAAA            GGAGAAGC CCTC GCTTCTCC             TCAGCTGTTTTGGCG  95 26
      GK2819 2847656 .. 2847673 -  -5.5  -2.57132   TCCGGCGTTGACAAT             GC-CAGGC CAT GCCCGTGC             GGCGTTTTCCACCGT  48 128
      GK2818 NONE
      GK2817 2846077 .. 2846101 - -12.9   -5.0133   CATTGTCGGAAAAAA          CGCCACTGG CGTCGTT CCAGTGGCG          AAACAACAGTCGGAA 100 66
      GK2816 2843666 .. 2843679 -  -3.7  -3.53224   TACCGCCCGCCCAAA               GGAGG CCGC CCGCC                CTCAGCTGTTCTGCT  50 27
      GK2815 2842186 .. 2842208 -  -4.8  -5.32699   TGAAACAGGAAAAAA           CGGGCCAT CTTCATC ACAGCCCG           TTCCCTGTCGGCCGT  83 40
      GK2814 NONE
      GK2813 NONE
      GK2812 2840894 .. 2840916 -  -9.8  -5.03747   AAAGTGTGCAAAAAA           CCGCCCGC AGTAAAG GCGGACGG           TCAAGCGCCGACATG 100 26
      GK2811 2839593 .. 2839617 - -12.9  -5.15634   CATCTCATCAAAAAA          TCCCCTCGG GCAACAA CCGAGGGGA          TCGTCTTACGCCTGA 100 31
      GK2810 2838399 .. 2838422 - -11.7  -3.87638   CAAAGCAAGCAAGAA          GCTGGCCCC CGTGTT GAGGCCAGC           TTTTTTCATTTCGTC  88 31
      GK2806 2833798 .. 2833830 - -12.8  -4.20868   GCCTGAAAAGAACAA      CAGCGCCTGGAACA GCGGA TGTTCCAGACGCTT      TTCGCTCATCAGTCT 100 34
      GK2804 NONE
        tyrS 2829018 .. 2829045 - -17.2    -5.055   TTAAGGCGCAAAAAA        GATCCGAAATGC CGAT GCATTTCGGATC         TTTTTTCTTAGGCGT 100 33
      GK2801 2826187 .. 2826199 -  -6.2  -5.14563   CGCCTGACGAAAAAA                GCGC ACCAA GCGC                GAAGAAGGAATCCGC  85 60
      GK2798 2822675 .. 2822690 -  -8.2  -3.02263   AGATTCTTGGGAACA              CCCGCC CCAC GGCAGG               CTGTCAGCCAAGCCA  60 221
      GK2796 NONE
      GK2795 2820143 .. 2820157 -  -5.8  -3.53091   ATGCTTTTTGGTAAA               TTTTGA GAT TCAAAA               CAGCTCGGCAAACTC  59 20
      GK2794 2819825 .. 2819847 - -18.4  -3.83026   TTTTCTCATATGAAA           GCGGCGGGGA ATG CCCCCGCCGC           GTAAGCCATCATTAT 100 45
      GK2793 2818046 .. 2818068 - -17.8  -3.03124   GCGCATGCGGCAAGA           GGGTGTCTCG CAA CGAGACACCC           TCTTGTTTGGCCGCT 100 94
      GK2791 NONE
      GK2790 2815505 .. 2815529 -  -6.3  -5.76949   CATCTGGAAAAAAAA          TAAACCTGCCG TTT CGGCAGGCGGA          CATTGGTTGACGTTC 100 63
      GK2789 NONE
      GK2788 2814271 .. 2814293 -  -6.2  -5.06016   AGCAGACAAACAAAA           GGCCGGAC GCCAACG GTCCGGCT           AAATGTCAAAGTCGT  85 24
      GK2787 2813621 .. 2813678 - -17.2  -4.63218   CGCGCCGCAAGAAAA GCGCCGATAGGAACGAAAAGGCCCCGA ACGGG TCGGGGCCTTTTCATTATT-TCGCCGC TTTCGCCGCTTCAAT 100 14
      GK2786 2812526 .. 2812552 -  -8.7  -4.72986   TACGGTGATCAAAAA         GGGCGTCCC GCTGCGTTT GGGACACCC         TTTCGTCAACATTCT  88 31
      GK2785 2810916 .. 2810943 -  -9.8  -6.09196   GGCAAAACAAAAAAA        TGGCTGCCCC GTTTGTTT GGGGCAGCCG         TTTTGGCCAAAATGG 100 70
      GK2784 NONE
      GK2783 2809646 .. 2809675 -   -10  -3.02166   CCTTTAACCAAATTA       GGCGGGCCTG CGAAAAAGGC CAAGCCCGCC        GCCTTTCGTCTCCTT  69 106
      GK2782 NONE
      GK2781 NONE
      GK2780 2805661 .. 2805686 -  -3.1  -3.03034   AAACTTCACAAATGA         TCATCGCTCTC CACC GCGAGCGGAGA          TGTTTGGGTCGCCGC  43 50
      GK2779 NONE
      GK2778 NONE
      GK2777 NONE
      GK2776 NONE
      GK2775 NONE
      GK2774 2799441 .. 2799453 -  -4.7  -3.64703   GTTTGTTCACCCAAA                CGCAC GCG GGGCG                GCTTGTCGTCTCATT  57 36
      GK2773 NONE
      GK2772 2797271 .. 2797289 -  -4.5  -3.53761   GAATGTCCTCTGAAA             GGAGGCA CGTGT TCCCTCC             ACAAAAGAGCGCCTT  55 50
      GK2771 2796167 .. 2796180 -  -2.3  -2.83641   GAAGGCAGCAGCAGA               GCTTG CCGT CATGC                TGCCATCACCGCGCC  40 139
      GK2770 2795472 .. 2795482 -  -8.2   -2.7067   ACCGAATTAAAAATC                 GCCG ACA CGGC                 TTCCGTCTTTCATGT  61 6
      GK2769 NONE
      GK2768 2792787 .. 2792811 - -12.1  -3.19602   CGGTCTACACCAACA          GGGCAAGGAGC CAA ACGCCTTGCCC          CTCGTTTCCTATAAG  82 157
      GK2766 2790242 .. 2790285 -  -6.1  -5.82281   AAATATACAAAAAAA CAAAGAGGAGGGTGTCCCAA AAGGA TCGGGACACCCTT-TCTTAA CTATATGTAGGCGTA 100 135
      GK2765 2789794 .. 2789825 - -16.2  -4.08767   TGCACCTCCCTAAAA      TTACGTAATTACGT AATT ACGTAATTACGTAA       TTAATGTTACTATTA 100 294
      GK2764 NONE
      GK2763 NONE
      GK2762 NONE
      GK2761 NONE
      GK2760 2783941 .. 2783968 - -17.8  -3.97636   AGCCTAACCCATAAA        GAGGATGCCCCG GCAA CGGAGCATCCTC         TTGGCCGTTATGGCT 100 33
        argG NONE
      GK2756 2778767 .. 2778786 - -11.4  -4.62085   ACGGTCAAAAAAGAA            CACCCCGC CGTT ACGGGGTG             CTAAGCAACTGTTTC 100 16
      GK2754 2777966 .. 2777993 - -11.4  -5.80817   GCGAATACAAAAAAA        TAACCATAACGC GCAG GCGCTATGGCTA         TTCGCCGACTTCGCG 100 23
        fabG NONE
      GK2752 2775841 .. 2775879 -  -7.5  -5.15634   GAGCGCATCAAAAAA  GCTGTCC--ACCGGCCCGA TCC CCAAGCCGATTCGGACAGC  TTTGTTTTCTCATCG  88 69
      GK2750 2773846 .. 2773872 - -16.6  -3.96148   GCCGGCCATCATAAA         GCGCCCTTCCCA AAG CGGGAAGAGCGC         CTCTGTTACAGCTCG 100 31
      GK2749 2772408 .. 2772435 -  -2.6  -4.64383   AACGATAAAGGAAAA        GGATGTTCCCAT AAGG AAGTGGACATCC         TTTTTTTCCTTTACC  65 43
      GK2747 2770923 .. 2770954 -   -13  -4.07568   CGTCTTGCGGGAAAA      GAGGGTGTCCCGAA AGCC TTCGGGACGCCTTC       TCCTATCAACATGAC 100 83
      GK2744 2766584 .. 2766602 -  -3.2  -3.09516   GGTCTGACCACCTAA             TGGTTATA CGA TATAACAA             AATAATGAAATAGTA  45 50
      GK2743 2765847 .. 2765859 -  -3.3  -2.62263   AGTCTTTCCACACGA                GGGAG CCC CTCCT                TTGCGTTTTCGCCTC  42 50
      GK2742 NONE
      GK2741 2763981 .. 2764002 -    -8  -4.41114   TCACGATAGAACAAA           GCTGTCCC ACGACG GAGACAGC            TTTTTCCTTATCTTG  78 33
        pfkA NONE
      GK2739 2761034 .. 2761060 - -10.9  -3.62572   TAGGACGATGCGAAA         GGGTGTCCC GCTGCTTTT GGGACACCC         TGTTTTGCTGCAACG  81 45
      GK2737 2759015 .. 2759027 -  -6.9  -3.29043   AAGTTCCGGCCATAA                CGACC GAT GGCCG                ATGAGCGCTTGCTCG  59 268
      GK2736 2757820 .. 2757844 - -10.8  -4.82901   GTTTTTTTATAAAAA         GGC-GTGAAGG CGCG CCTTCACCGCC          TTGTCCACTTGTTTT 100 39
      GK2735 NONE
      GK2734 2755517 .. 2755534 -  -4.8  -4.57073   GACTGTGGGCAAAAA             TCCGGG GCAATG CCCGAA              TTTTTGCCTCGCCGC  71 40
      GK2733 2754870 .. 2754911 - -14.5  -6.12458   CAAAAAAAGAAAAAA GGGCGGTTTTCCTGCGGACA GGT TGCCCGC-GGAAAACTGCCT CTCGCGTTTGGTTGG 100 111
      GK2732 NONE
      GK2731 2752335 .. 2752352 -  -5.5  -4.28045   AGATGATCAAAAGAA             GCCGG CTACCGCC CCGGC              TTTGGAAAATGGATC  66 13
        polA 2749437 .. 2749461 -  -4.9  -3.28924   CATGTTGGTTGAGAA          GGACGGCTCGA TGT TCAAGGCTTCC          CAACTGGAGAAGAGT  52 114
      GK2728 NONE
      GK2727 2747758 .. 2747780 -  -6.3  -5.52096   AAAGCGAACAAAAAA           GACGCCT ATTTTTCCA AGGCGTC           CCATTGTTTCAAAAT  93 8
      GK2726 2746531 .. 2746542 -  -7.2  -5.08086   ATAAAAAAGAGAAAA                GGCG CCCA CGCC                 CGCACCGTGGCCCGA  88 101
      GK2725 2745888 .. 2745908 -  -8.3  -5.41143   GAGGGCGCAAAAAAA            GGAGCGT TTCGCTT ACGCTCC            TTTCGGTTTATCATG 100 47
      GK2724 NONE
      GK2723 2744848 .. 2744873 -  -6.1  -5.42862   AGACGTTGAAAAAAA         GGGCT-TGCCGC CTA ACGCCAAAGCCC         TTTTTACCGTTGCCC  90 29
        dnaB NONE
        dnaI 2742211 .. 2742237 - -12.3  -2.78596   CATTGTTCGAGGAGA         GGGTGCCCCAA AAGGA TCGGGACACCC         TTTCTTATTACCGTA  80 221
      GK2720 2740937 .. 2740959 -  -8.4  -6.20267   GGAAAAATAAAAAAA           CTCCTCCCTC CTA AAGGGACGAG           TTTTCATCGTGGTTC 100 290
        thrS 2738857 .. 2738875 -  -5.2  -4.57073   CATTTCTTTGAAAAA             CCGCCCAT GAC ATGGGCCA             TCGCCACCGTTGCTT  73 80
        infC NONE
        rpmI NONE
        rplT 2737361 .. 2737385 -  -6.4  -4.77165   TCCTTGATAAGAAAA          TGGCCACCAT GATCA AGGATGGCCA          TCGTTGTTATTTATT  80 32
      GK2715 NONE
      GK2714 2736562 .. 2736574 -  -3.4  -2.94333   TGGCAAAATGAATCA                TTCG CCACC CGAA                AAAAAGATCAATAGC  45 33
      GK2713 2735376 .. 2735396 - -18.3  -3.35358   TTAAACAATGACGAA            CACCGGCCG AAT CGGCCGGTG            TTTTTATTCGTCAAA 100 29
      GK2711 2734241 .. 2734255 -  -2.8  -3.78775   TCTTTCACGACCAAA               GTCAAG TTC CTTCAC               AAAGCCAAGCGCGTT  51 61
      GK2710 NONE
      GK2709 NONE
      GK2708 2732174 .. 2732194 -  -8.2  -6.00086   AGATGATAAAAAAAA            CCCGCCCC GGTAA GGGACGAG            TTGTTGCTCGCGGTA 100 305
        pheS NONE
        pheT 2728571 .. 2728604 - -17.7  -5.47821   ATCCATCCAAAAAAA     GCTGTTCCA-AAAGCG AGT CGCTTTTTGGAACAGC     TTTTCGTTTTACCCG 100 34
      GK2704 2726330 .. 2726361 - -13.8  -3.48505   TTCCAAAAATGAACA      GACTCCTGCCGC TTCAATTT GCAGCAGGAGTC       ATCAGCCGGAAGCCG  91 122
      GK2703 NONE
      GK2702 2725048 .. 2725065 -  -2.7  -4.16943   CGGGAGACGGCAAAA             CGATCTCC GGC GAAGA-CG             GTCCGTTTCCAATTG  58 522
      GK2700 NONE
      GK2699 2720037 .. 2720065 - -13.2  -4.61482   CTCCCTAAAAAAGAA        CGCCGCTTCC TAGATCTCG GGAAGCGGCG        ATGGCCCGCCTTCTC 100 39
      GK2698 2719118 .. 2719145 -  -8.5  -5.40474   ATCGTGCCAAAAAAA        CAAGACGC-GCC AAAAA AGCAGCGTCTTG        TCACAAGTTCAGCCG 100 48
      GK2696 NONE
      GK2695 2716667 .. 2716700 -    -3  -3.58037   CATGAATCGGTGAAA     GCGTTTGTCGTCCT TCAAGC AGGTCATCAGACGC      GGCCATGAATCCACC  49 18
      GK2694 NONE
      GK2693 2712479 .. 2712495 -  -4.3  -4.07568   GTCGTGCTCCCAAAA              CGACGCC ATT GCCATCG              CCCCCCATCATTTCA  60 33
      GK2692 2712088 .. 2712104 -  -2.9  -3.05384   TTCCCCTTTACTGAA              TGCCTTC GCC GATGACA              AACGACAAGCCGACG  43 1
      GK2691 2711882 .. 2711901 -  -3.4  -5.11718   ATCAAAAAAAAAGAA            CGCCGGGC TTGA ACCGAGCG             TTACCAAAACCAGTA  75 26
      GK2690 2710095 .. 2710112 -  -7.1  -3.55444   TTTCCATCCGCCAAA             TGAATGA ACCA TCATTCA              TATTTTCATTTTACG  64 31
      GK2689 NONE
      GK2688 2708657 .. 2708681 -  -5.8   -2.9518   TCCAACATTCAGATA          TTTACAGGGA TCATT TCCCTTTAAA          GACAGGCGGCCGTTT  53 11
      GK2687 NONE
      GK2686 2706753 .. 2706772 - -12.8  -5.02074   TTATCCGTCAAAAAA            CGGACGGC TGCA GCCGCCCG             TGTTGTTCATTACGA 100 35
      GK2685 2706273 .. 2706296 -  -8.2  -5.95539   CCTTAAATAAAAAAA          TCCAGAGG CTTCTTCC CCTCTGGA           TTTCCTTCTTTCTCC 100 42
      GK2684 2704788 .. 2704814 - -14.5  -3.31726   CTTCGTCATACAAGA         GGGTGTCCCAA AAGGA TCGGGACACCC         TTTTATAGGTATAAA  93 116
      GK2683 2704619 .. 2704629 -  -5.4  -4.46926   CACCCCATTACAAAA                 TGGA CTA TCCA                 TCAGCATCTTACCAC  69 34
      GK2682 NONE
      GK2681 NONE
      GK2680 NONE
      GK2679 2700354 .. 2700379 -  -8.3  -2.78816   GCATGTCTTATGACA         TCACCCGCCTT CTAA AAGGCTGATGA          TTTAGTGCAAAATAC  62 163
      GK2678 NONE
      GK2677 2698435 .. 2698458 - -11.1  -5.27335   CCCTCCAAAGAAAAA          GTACAAGGC GCAGCG GCCTTGTAC           GTTACATGACGTTTT 100 27
      GK2676 NONE
      GK2675 2695151 .. 2695179 - -16.7  -3.11999   ATGAAATGTAGGCAA        CAGGCGCCCGCTC GCA AAACGGGCGCCCG        TTCAGCCATTATTCA 100 34
        sdhC 2693843 .. 2693855 -  -3.3  -3.64703   CTTGTCTTACGCAAA                CGCTA AGA TGGCG                CGAATGCCGACAATG  53 4
        sdhA NONE
        sdhB 2691100 .. 2691129 -    -8  -5.98675   CAGAAAAACAAAAAA       TCCCCCTCATGTC TATTC GA-ATGAAGGGGA       TTTTGATTCTGCCGC 100 40
      GK2670 2690608 .. 2690637 - -17.2  -3.14132   GCCGCCGCGGACGAA       GGCCGGACG-GGC GCCAA GCCTCGTCCGGCC       GCAAGGGAACATAAC 100 74
      GK2669 NONE
      GK2668 2689196 .. 2689221 - -12.7  -5.94214   AATAGAATAAAAAAA         TCCTTTAGCGC ATGG ACGCTAAAGGA          TTTGTTGGTTACAGC 100 34
      GK2667 2687974 .. 2688004 -  -9.1  -5.47821   ACCTAGCGAAAAAAA       GAAAGAGGCGGAA TACGT TTCCACCTCTTTG       TTATACCATAACGTC 100 73
         rph NONE
      GK2665 NONE
      GK2664 2685659 .. 2685689 -  -6.3  -5.48054   AGGAAAAGCAAAAAA      TATTCAGCTCACTT TATG ATGTG-GCTGAATA       GTTACAAAAATTTTT  93 352
      GK2663 2684128 .. 2684157 -  -7.3  -3.98236   AAAGCCCAGCACAAA       TAGGGCATTTC GGTCATAG AAAATGCCCTA        GGTAGCGGAAAGAAC  71 23
      GK2662 2682658 .. 2682705 - -12.8  -5.38047   CATCCATATAAAAAA CCTTTCCGCCCACGATGGCTG TCATTTC CAGCCAAAG-GGGCGAAAAGG TTTCCTTTCCGCGGT 100 299
      GK2661 NONE
      GK2660 NONE
      GK2659 NONE
      GK2658 NONE
      GK2657 NONE
      GK2656 2675158 .. 2675169 -  -2.2  -3.15056   ATCGTCAATTTAACA                GACCG GCT CGG-C                TTCAAGCTGGCGCAC  43 8
      GK2655 2674401 .. 2674429 -  -9.6  -4.70879   GTCAAACGCGAAAAA       GGCTGCTCCCGCC GATT GGCA-GAGCAACC        CATCTCTCCTTGCCG 100 58
      GK2654 2673220 .. 2673230 -  -3.2  -3.19304   GCGAAAACAGATACA                 TAGC ACA GCCA                 TTATATTATAACATA  46 72
         tig 2671780 .. 2671810 -   -17  -3.85817   ATTGTTGTGGATAAA       GAACAAGGCACGAA CGT CTCGCGCCTTGTTC       TTTCCTTAAGATATA 100 41
      GK2652 2670264 .. 2670277 -  -9.5  -6.08342   GAATAAACAAAAAAA               GCGCC GACC GGCGC                CCAGGGCATGGGCGG 100 78
      GK2651 2668348 .. 2668358 -  -8.2  -4.90266   TTGACGAACGAAAAA                 GCGC GCG GCGC                 TCCGTCTGCAGGCAA  88 179
      GK2650 NONE
      GK2649 2665329 .. 2665348 - -13.6  -4.27316   CCTTGGAAGTGAAAA            CACCAGCG GAAT CGCTGGTG             TTTTCGTCATGAGGC 100 32
      GK2647 NONE
      GK2646 NONE
      GK2645 NONE
      GK2644 NONE
      GK2643 NONE
      GK2642 2658441 .. 2658467 - -12.2  -5.31275   CGGTATGATAAAAAA         TTGGGCTGCCGA CGG TCGGCAGCCCCT         TTCCTTATCCGCGCA 100 30
      GK2641 2657289 .. 2657326 - -11.3  -4.65933   TATCGGCAAAAGAAA   CGGAAAGCATCCCTTTC ATGA GAAAGGACGGCTTCCCG    CCATGGCCGGAATAT 100 3
      GK2640 2655753 .. 2655779 -  -2.8  -3.90922   ACGCCTTTCAAAGAA         GCAGCTCAAGGG CGA CCTTCCAGCAGC         CGTCATCCTAGGAAA  54 474
      GK2638 2652826 .. 2652853 - -14.2  -4.66163   ATCCCTATCGAAAAA        GACGAACCCGCC CGCA AGCGGATTCGTC         TTCATCATAATCAAC 100 56
      GK2637 NONE
      GK2636 2648401 .. 2648425 - -13.6   -3.9373   GATTCAAAACGGAAA         GCGGCGCTCCC GAAA GGGAG-GCCGC          GCTTTATTCATGGCT  95 39
      GK2632 NONE
      GK2631 NONE
      GK2630 NONE
      GK2629 NONE
      GK2628 NONE
      GK2627 2637805 .. 2637815 -  -2.6  -3.39574   CAAAAAATAGGAAGA                 TATT CTT AATA                 TAAATTATTGTTGAA  47 30
      GK2626 2637239 .. 2637257 -  -3.2  -3.36613   AAATGAGAAAAAGTA             TCATTTGT ACA ACAAATTA             ACTCCTTATTCCAGC  48 31
      GK2625 NONE
      GK2624 NONE
      GK2623 NONE
      GK2622 NONE
      GK2621 2633733 .. 2633757 -  -7.2  -6.17292   AAACGGAAAAAAAAA          GAACAAGACA TTTGT CGTCTTGTCC          CCGCTTCTGTTCTTC 100 52
      GK2620 2632544 .. 2632560 -  -2.1  -5.85178   AATAGGCAAAAAAAA              CGGGGCT TCT AGCTCCC              TAGCGGCACCAATTC  88 17
         maf 2631610 .. 2631623 -  -3.7  -4.56597   TTCTTTTGCCAAAAA               GCGCC AGAC GGCGG                CCGCTTTTGCTTTGA  66 42
        radC 2630757 .. 2630768 -  -3.6  -3.27051   ATAAATTGTACAACA                CCGC CCGA ACGG                 ATTCGGAAAAACCCA  48 81
        mreB 2629617 .. 2629632 -  -3.2  -2.61004   TTATTCCCAAAAAGC              TGTGGC ATGC GTCACA               CCTTCTTACCGTCAG  42 37
        mreC NONE
        mreD 2628196 .. 2628209 -  -2.4  -3.28712   TTTGTTTCGCCACAA               CGTT CACCCC AACG                AATAATTCTACAAAA  45 59
        minC NONE
        minD 2626668 .. 2626689 -  -7.3  -5.84381   TTATGAATAAAAAAA           GAAGGCC CATTCAAC GGCCTTC            TTGCGCCAACTCCAT 100 40
     spoIVFA NONE
     spoIVFB 2624655 .. 2624694 -  -8.7  -3.68569   TGATCGACCGAACAA CGC-CGCTT-TCAGACCCA TGTA TGAGTCTGTGAAGCGAGCG  GCTGTTCGGCCTCCC  71 151
        rplU NONE
      GK2609 NONE
        rpmA 2623357 .. 2623376 - -10.8  -5.93252   GCCAAAAAGAAAAAA            CTCTAACC GAAC GGTTAGAG             TTTTTTCCACATCGA 100 41
       spo0B NONE
         obg NONE
      GK2605 NONE
      GK2604 2619774 .. 2619812 -   -14  -3.87075   AGGACGCTGGATAAA   GAGAAAATGCGGACGGCT ATG ACCCATCCGCATTTTTTC   GTCTTCGTCAAGCAA 100 33
      GK2601 NONE
      GK2600 NONE
      GK2599 2614343 .. 2614382 - -15.8  -5.67063   TTTATGATAAAAAAA  TCCCTGACCGAACGAGGA TCCC TCCTCGTCAAGCCAGGGA   AAAAGCTAGGCAAGC 100 31
      GK2598 NONE
      GK2597 NONE
      GK2596 NONE
      GK2595 2610085 .. 2610108 -  -8.8   -5.1675   GCAGCCATGAAAAAA          GGCGCCCC GCTTTTTT GGGACGCC           TTTTTCGTTTGTCAC  93 37
      GK2594 2609215 .. 2609235 - -14.7  -5.96219   TATGTACAAAAAAAA            TCCGCCGGC TTC GCCGACGGA            CGTCGCTACTCCTCA 100 31
      GK2593 2608494 .. 2608528 - -12.9  -4.82667   TCATTATAGCAAAAA     GAAATCCCGCGATGC GCTTT GCACCACGGGCTTTC     GCTTGGTTTATTGGA 100 33
        ruvA 2607859 .. 2607869 -  -2.4  -4.13767   CTGTTTATCCCAAAA                 GCAG CGC CAGC                 GCCCGCTTCACATAC  55 4
      GK2591 NONE
      GK2590 NONE
      GK2589 NONE
      GK2588 2605175 .. 2605191 -  -2.3  -3.53012   TTCTCCTTTCTCAAA              TGATG AGCATGG CATCA              CCGAAGCTGAAAAAG  47 4
      GK2587 NONE
        yajC 2603634 .. 2603648 -  -5.7   -4.1822   CGCGATGGTAAGAAA               CGAGA TTGCG TCTCG               CTCGCGCTTTTCACA  69 91
      GK2583 2601089 .. 2601099 -  -2.4  -2.88268   CGCCAAGCAAAACAT                 TGGC CTC GCCT                 TCCATTATGAAACAG  40 65
       secDF 2598737 .. 2598770 - -17.5  -5.10461   TGCACCGAACAAAAA     GGCGCCGGAAAAGCA CATT CGCTTTTCCGGCGCG      CTGTTACACTTGCGG 100 29
      GK2581 NONE
      GK2580 NONE
      GK2579 2594737 .. 2594758 - -10.9  -4.45068   ACGGTTAATAAGAAA           GAGCACTCA TGTG TGAGTGCCC            CTTTTTTCTTTATTG  91 70
      GK2578 NONE
      GK2577 2591960 .. 2591992 - -12.9  -5.79595   GCCGAAAATAAAAAA      GAAACCGGGAAAC TTCATCT GTTTCCCAGTTTC      TCGCTGCTGTCGATG 100 7
      GK2576 2591684 .. 2591700 -  -4.3  -2.66873   AGGCCCACGAAACAT              CCACACG CCC CGTGCGC              TCCTTCCAACTCGCC  44 45
      GK2575 NONE
      GK2574 2589315 .. 2589341 -  -9.4  -5.40072   CTTGTTGTAAAAAAA         GAGAGCCGATTC ATT GAACCGCCCCTC         CATGGGATCGAAGAG 100 62
        hisS NONE
        aspS 2585528 .. 2585553 - -19.1  -5.07652   GCTGGCAAAACAAAA         CCCCTATGCGG CCAT CCGCATAGGGG          AAATGGTTGTTGGCT 100 313
      GK2571 2584525 .. 2584556 -  -4.4  -5.96219   CATTCATAAAAAAAA      GAAGGTGCCCCAAT AAGC ATCGGGACACGTTT       TCACCGCTGGAACGA 100 131
      GK2569 2580604 .. 2580635 -   -10  -5.86061   TGCCATGAAAAAAAA      TGCCGGACGGCCCG TTAT CCGGCCATCCAGCC       CTGTCATTTTGCCAT 100 29
      GK2568 2579615 .. 2579626 -  -4.4  -2.88544   CGCTATGTTCACAGA                CATC CTCC GATG                 CCGCCTATTCATTTT  45 80
      GK2567 2578234 .. 2578244 -  -3.2  -2.64155   GCTCGGTCAAAGCGA                 GCAT GAA ACGC                 CTGTGTTATTATATC  42 59
      GK2566 NONE
      GK2565 2577540 .. 2577553 -  -2.3  -4.42062   CATGGTCCAAATAAA               TCCGT TCCA ACGGT                CATTCTCCTTTCCTT  61 49
      GK2564 NONE
      GK2563 2575179 .. 2575192 -  -2.3  -3.53012   CCTTGTTCGTTGAAA               TTGGC CACC GCCCA                TCCCCTCCCTGATTC  47 110
      GK2562 NONE
      GK2561 NONE
      GK2560 2571624 .. 2571643 -  -4.2  -2.73159   GCAATTCGGGCAAAT            GAGCATGG ACAG CCACTCTC             CTTACATCGTTGTTT  44 27
      GK2559 2571256 .. 2571290 - -12.8  -3.39505   ATTTGACAGCCACAA    GGCG-ACGCCCCCGC GCAAAG GCGAGGGCGAGCGCC     GTCAGCGGATCGCTT  84 173
      GK2557 2569829 .. 2569853 - -10.7  -5.71712   TTTTATATAAAAAAA          CTCCCATCCCC TGC AGGGACGAGAG          TTATGCTCGCGGTAC 100 284
        alaS 2567139 .. 2567149 -  -3.2  -2.90227   CGCCAATTAGGAAAC                 GGAT TTC ACCC                 ATGTTTCGACATAAC  43 6
      GK2555 NONE
      GK2554 NONE
      GK2553 2566024 .. 2566046 -  -4.8  -4.90079   ACGGCAATAAGAAAA           GGGGCC CCGATCCTTTT GGCCCC           CCTCTGCTGTCCGTT  77 39
      GK2552 2564459 .. 2564516 - -18.9  -3.08679   TGGCGTGACGGAAGA CCGAACAACCGGCCTGCTTCACAGACCCA TATA TGGGTCTG-GAAGC-GGC-G-TTGTTCGG TCGCCCGACAGTCGA 100 235
      GK2551 NONE
      GK2550 NONE
      GK2549 NONE
      GK2548 2560712 .. 2560742 - -15.6  -4.21194   CTGCATTATGTAAAA       CGTACGAACAGC AAAAACG GCTGTTCGTACG       CTTACTTGGTATATA 100 68
        greA 2560080 .. 2560116 - -15.3  -4.03234   TTTTTTCCACATAAA    GAAAACACCTCATCATC AGT GTTGACGAGGTGTTTCC    GTTTGAAACGTCAAG 100 107
      GK2546 NONE
      GK2545 2557499 .. 2557532 -    -9  -5.22039   TTCAAAGCGAAAAAA     TA-ACAGGCGCCC TTCGTTTTT GGGCGCCTGTGTA     TGTTTCCGCCGCTAA 100 108
      GK2543 NONE
      GK2542 2555595 .. 2555631 - -15.4  -3.68569   CGAGTGACCGAACAA   CACCGCTTAAAGACCCA TTCA TGGGTCTTTAAGCGA-G    TCGTTGTTCGGTCTT 100 126
      GK2541 NONE
      GK2540 NONE
      GK2539 2553059 .. 2553082 -  -9.6  -5.27335   GTGGCTAAACAAAAA          CCCGCCTTTC GGCC AAAAGGCAGG           TTTACGGTTCGAACC 100 27
      GK2538 NONE
      GK2537 2552324 .. 2552336 -  -3.3  -2.68223   GATCGACATGACAAT                GGCGA ACA TCCCC                GTTCCCTCCTTGACC  42 55
      GK2536 2552133 .. 2552151 -  -9.5  -3.62607   TACGACAAAAATAGA             CCGGCCC GAAAT GAGCCGG             CAATGACCTGACCAA  76 120
      GK2535 2551296 .. 2551320 - -17.9  -4.68593   TCCACTACTGAAAAA          GCGGGTCGCTG CAC CAGCAACCCGC          TTTTGTTATGACCGC 100 31
      GK2534 2549649 .. 2549693 - -23.8  -3.07816   TGTCGAGTGACCGAA CGACGCCGCTTC-CAGACCCA TGAA TGGGTCTGTGAAGCGGCGTTG TTCGGTCTTCCGTCA 100 192
      GK2533 2548750 .. 2548766 -  -5.1  -2.71984   CAACGCAATGATAAT              CCAACGT TTC ACGTTCG              TCCCTCATTTTTCAT  48 101
      GK2532 2547675 .. 2547701 - -19.6  -3.36515   TTCCATGTCCAAACA         GAAAAACCGGCG GTT CGCCGGTTTTTC         CTCCTTCGTCCGCAA 100 60
      GK2528 2544217 .. 2544229 -  -6.9  -5.09225   ATTCCATCCAAAAAA                GGAGG ACG CCCCC                GATGAAACATTTGTC  87 204
      GK2526 NONE
      GK2525 2542281 .. 2542291 -    -4  -3.72576   CCGCTTTCCATTAAA                 TCAA CGA TTGA                 CGGATAAATACGTCG  55 10
        aroE NONE
      GK2523 NONE
        nadD NONE
      GK2521 NONE
      GK2520 NONE
      GK2519 2538543 .. 2538563 -  -9.7  -3.02537   CGACAAAAAAATGGA            CCCCAGC TTGTACG GCTGGGG            TTTTCATATTTACGG  69 318
       comEA 2536913 .. 2536931 -  -5.2  -2.91593   GATCCGCCCATAAAC             GAGAAGCA TTG CGCTCCCC             CGCCTCGTTTACGGC  49 34
       comEB NONE
       comEC 2533713 .. 2533749 - -10.1  -4.03234   TCCCCTTTATATAAA    CGCCAGCCTATAAGTCC TAG GACCTTATTGGCCAGCG    GGTTATTTTTATGTT  85 370
      GK2513 2532493 .. 2532510 - -11.3   -4.8622   CTTCCTAATCAAAAA             CGACCTG GCGC CAGGTCG              TTTTTTTGTTTTTCT 100 72
      GK2511 NONE
      spoIIP NONE
      GK2509 2529242 .. 2529258 - -10.1  -5.45802   CGTCCAAAAGAAAAA              GCCGCCA TTG TGACGGC              ACGTTCCTGTTTCGT 100 56
      GK2508 2527165 .. 2527201 - -16.7  -3.72576   CGGCGCCGCAGGAAA    CAAACAAGGCTATCCCC AAC GGAGACAGCCTTGCTCG    TTATTTTTTCTGGTC 100 26
      GK2507 2525967 .. 2526004 -  -3.6  -3.75169   TACTAGGGTAGCAAA  TCGCCCGGC-AAATGTCA ATGT TTACATTTCGCCGAG-GA   ACGCGGCAAACACTT  53 9
      GK2506 2524829 .. 2524849 -  -9.8  -3.99678   ATGGCCACAAGGAAA            GGATGGAT GCGCG ATCCATCC            GTTATCCAATATGGC  81 46
      GK2505 NONE
      GK2504 2522243 .. 2522271 - -10.4  -5.63504   AATGCTAGAAAAAAA        GTCAAAGCCAAG GCAGG CCTGACTTTGAC        TTTCGGTTGCATTAT 100 37
      GK2503 NONE
      GK2502 NONE
      GK2501 NONE
      GK2500 NONE
      GK2499 2516602 .. 2516613 -  -2.2  -4.42062   CATGGCTTAAAGAAA                CGAA CCGA TCCG                 TCGCTGTCGGCCTTC  62 444
        rpsU NONE
      GK2496 2515232 .. 2515262 - -14.1  -4.56775   ACCGCTTTTCAAAAA      CAACGGGCC-TGCC TGCC GGCAAGGCCCATTG       CATTTATGACAGCTG 100 29
      GK2495 NONE
      GK2494 NONE
      GK2493 2512690 .. 2512702 -  -3.3  -4.63218   CGCTTTGCAAGAAAA                GACCG ATC CCGTC                GCTCTCGTTCTATAA  66 35
      GK2492 NONE
      GK2491 NONE
      GK2490 2509711 .. 2509727 -  -2.3  -3.26787   AATCAAAATGTAACA              GAAAAAT TCG AATTTTC              TCTCTCATTCGTTTA  43 38
      GK2489 NONE
      GK2488 NONE
      GK2487 2508067 .. 2508082 -  -2.6  -3.71848   CGCTTCTACCAACAA              CGATGCT ACG AG-ATCG              GCTGGTCGATTTCTT  51 15
        recO NONE
      GK2485 NONE
      GK2484 2505692 .. 2505720 -  -8.9  -4.78237   TATGCCATAAGAAAA        CGCACGACTCC AAATCAA GAAATCGTGCG        GATGAGGCGAAGCTA 100 38
        dnaG 2503389 .. 2503409 -  -3.3  -4.57073   TACCTCCTTTAAAAA            CTCATACCA CCA TGTTATGAA            GAAGATAACATTTTT  66 19
        sigA 2502202 .. 2502227 - -12.1  -5.85425   TAAAGAAAGAAAAAA         TAGTTTACTTC CGAA GAAGTAAACTA          TCGAACAAACCGGTC 100 39
      GK2481 NONE
      GK2480 2501142 .. 2501169 - -12.8  -4.93877   TTGTACTAAACAAAA        CATCCCCTTGCC AAAA AGCAAAGGGATG         TTCACCATCCATTAT 100 37
      GK2479 NONE
      GK2478 2499152 .. 2499202 - -14.8  -3.91897   TGTTTCATCCATAAA GAGAGGCTGTCTTGGACAAACGGT TGA ACCGCTCATCCAGGACAGCCTTTT TCGTTGGCCGTTCAT 100 37
      GK2475 NONE
      GK2474 2494858 .. 2494880 -  -6.3  -5.75342   TTCGTGCAAAAAAAA           TAAAAGGGC GCATA GCCCTTTTC           TCATTCCGCCCCAGC 100 26
      GK2472 2493632 .. 2493646 -  -2.8   -2.6296   TAAACCTCAATGAAT               CGCT GATTTAA AGCG               GGCGCCGCGCACTTC  41 2
      GK2471 NONE
      GK2470 NONE
      GK2469 2491465 .. 2491505 - -23.6  -4.06419   TCCGGCCATAAACAA GGGGCTGAT-CCAAAACGC GAAT GCGTTTTGGGATCAGCCCC  TCTGTTGACATTGCG 100 18
      GK2467 2490418 .. 2490441 -   -16   -4.1021   CTGCACAACGAGAAA          GGGCGTCCCC GCTT GGGGACACCC           TCGCTTTTTACGTAT 100 33
      GK2464 NONE
      GK2463 2487647 .. 2487667 - -11.8  -3.57144   CCCTCCATTGTCAAA            GGCCGGCC TAACG AGCCGGCC            TTCCGCCCTTCTCTA  83 38
      GK2462 NONE
      GK2461 2485768 .. 2485790 -  -5.6  -5.56264   GGGAAATATAAAAAA          GCTG-CCTG TCGATG CAGGACAGC           TTTTTTTGTGCTTAC 100 37
      GK2457 2483196 .. 2483219 - -12.4  -5.40072   CCGTCGCTAAAAAAA          GCGGGGCG TTTTGTTT CGCCCCGC           TTTGTTGATTACTTC 100 34
      GK2456 2481786 .. 2481811 -  -3.1  -2.63208   GGCTAGGGAAAAACT         TGGCCCCTCAC ACCG GCGAACGGCCT          CGTTCGCCGGCCAGC  41 7
      GK2455 2479579 .. 2479600 - -10.1  -5.47399   GCAAGCGCAAAAAAA           GAGGCGCCT GGCT AGGCGCCTT            TCATGTCAGCGCGCA 100 31
      GK2454 2478329 .. 2478356 -  -8.4  -4.12899   ACCATAACGAAAGAA        GGTGTCCC-TCCC AAA GGACCGGGACACC        TTTTCTTAAGGCTGT  76 135
      GK2451 NONE
      GK2450 2475477 .. 2475501 -  -8.6  -5.24799   CCATAAAGATAAAAA          GCAGCAGGAA TCATC TTCCCACTGC          TTACTTCGTTTCGCG  95 26
      GK2449 NONE
      GK2448 2474102 .. 2474125 -  -8.8  -3.45571   CTCTCCAAATATGAA          GCGGGGCGCGT CTA ACGCGCCA-GC          ACGAAGGCGGCCAGC  69 13
      GK2447 2473780 .. 2473801 -  -7.1  -3.08966   GCAAACCGGAGCGAA           TGGGCCGGC GGGC GCCGGCCGC            GGCGGCCGGTTTTTT  59 80
      GK2446 2472339 .. 2472356 -  -9.9  -5.60993   CTTGGCATAAAAAAA             GAGGATG GATC CATCCTC              TCGCCAATCGGCAGC 100 190
      GK2444 2469991 .. 2470017 - -15.2  -5.47159   CGTCAAGACAAAAAA         CGCAGGCGCTAA AAA TCAGCACCTGCG         TCAGCGGTCAGGGTC 100 26
      GK2443 NONE
        glcK 2468715 .. 2468739 -   -10  -5.00467   CCAACAATAAGAAAA          GGCGCCCCAA CCTTT TTGGGACACC          TTCCGTTGTTTACGC 100 35
      GK2441 2467373 .. 2467399 - -13.8  -4.19817   GGCACGCACTGAAAA         CGCAAGAGGC GAATCAT GCCTCTTGCG         TTTTTTTATGCCATT 100 31
      GK2439 2466247 .. 2466271 - -12.9  -4.59511   AACATCCCCCAAAAA          CCCTTCTTGGC GCG GCTAAGAAGGG          TTTTTTTGTGTGTTC 100 145
      GK2438 2464857 .. 2464876 -   -10   -5.4505   TGGGTGAATAAAAAA            CAGGCAGA ACCT CCTGCCTG             TTTTTTTGCCGCTTT 100 85
       comGA NONE
       comGB 2461295 .. 2461305 -  -2.4  -3.56262   GAAATTTCAGAAAGA                 GCGC TTA GCGA                 ATGGCCGGTTCAGTT  47 182
       comGC NONE
      GK2432 NONE
      GK2431 NONE
      GK2430 NONE
      GK2429 NONE
      GK2428 2459081 .. 2459108 -   -22  -4.25104   CCGTCGGCACGAAAA        CCGCCCGCCGGC CTAG GCCAGCGGGCGG         CTGCTACGGGCGGCG 100 29
      GK2425 NONE
      GK2424 NONE
      GK2423 2452084 .. 2452109 -    -9  -4.55295   CGGCGTACAAAGAAA         CGGCCCGCTCC GTTAG GGAGCGAGC-G         CTCATCAATGCTCAA  90 44
      GK2422 2450586 .. 2450612 - -12.3   -4.8622   CCCGTTAACCAAAAA        GGCGCTCTGCCC AAAC AGGCAG-GCGCC         TCTTTTCGCATGCGC 100 40
      GK2420 2448985 .. 2449027 - -18.3  -5.88197   TCAAACAGAAAAAAA CAATATATAGTATGATTTT TTATG AAAATCATACTATATATTG TTAAAGAGAACAAAT 100 148
      GK2419 2446265 .. 2446290 -    -9  -6.60575   ATGTAAAAAAAAAAA         CGCCGGTTCC TCTACG GAAACCAGCG          TTTCATCCATTCAAA 100 57
      GK2418 2444745 .. 2444772 - -10.6  -4.74219   AGAAACAAAGTAAAA        GCGCATGC-CCGA TGA CCGGCGCATACGC        TCGAACCGCTTATCC 100 35
      GK2416 2443278 .. 2443297 -  -8.6  -5.64421   ACGGCAAACAAAAAA            GAGCAAGC ATCG GCTTACTC             TCCTTGTTCATTGCG 100 20
      GK2415 2442226 .. 2442252 -  -5.2  -5.91981   AAAAGGCAAAAAAAA         GAATCGAGCT TCGTTTT AGCTTGATTC         TTTTTTGTTTGCCTC 100 96
      GK2412 2440020 .. 2440045 -  -7.7  -4.41548   CGAGAGCGGAGAAAA         TCTTCGCGGTCA GGA TGA-CGCGAAAA         ACCTCGTAGGCGCGC  78 193
      GK2411 NONE
         efp 2438261 .. 2438289 - -14.6  -5.24129   TTTGCGCATAAAAAA        CACCGCCCCGGA AGGTG TCCGAGACGGTG        CCTGTCGGGCTTGCG 100 42
      GK2409 NONE
    spoIIIAA NONE
    spoIIIAB NONE
    spoIIIAC NONE
    spoIIIAD NONE
    spoIIIAE NONE
    spoIIIAF NONE
    spoIIIAG NONE
    spoIIIAH 2432691 .. 2432708 -  -9.1  -4.79949   TCCGCAAAAAAAGAA             GCTGCCC TAAA GAGCAGC              GCGTTCATCCAGCCG 100 30
      GK2400 NONE
      GK2399 NONE
      GK2398 2430219 .. 2430243 -  -7.8  -5.86609   CCAAAAAAACAAAAA          GGCAGCCGCC GAAAA AGCAACTGCC          TTGCGAGATCACTGT 100 34
      GK2397 NONE
      GK2396 NONE
      GK2395 NONE
      GK2394 NONE
      GK2393 2426211 .. 2426229 -  -4.4  -5.73672   AAACAACCAAAAAAA             CAAGGCCG CCT CCGCCCCG             AAGGAAAGCGAACAA  95 67
      GK2392 NONE
      GK2391 NONE
      GK2390 2422714 .. 2422771 - -11.5  -3.57144   GTTCGGATTTGCAAA CGAGGACC-GCCCTGTCGTTCCGTCC TTGAACGTG GAACGGAA-G-CTGGGCCGGTCCTCG CCTAGAGCATGGACA  83 27
      GK2389 2420861 .. 2420879 -    -8  -2.56539   GCCAAGGCAGAACAG             GCAGGCGG AAT CGGCCCGC             TTTGAGAGGGATGCG  57 71
      spoIVB 2419342 .. 2419364 - -15.6  -4.56597   GGCTGCCGGGAAAAA           GCGAGCCGAC TTT GTCAGCTCGC           TTTCTTTTGTTTGCC 100 17
       spo0A 2418101 .. 2418123 -  -8.4  -5.12707   CCAAACGGCAAAAAA           GACGCCCC CGATTGC GGAGCGTC           TTGCCGCTTTGGCTA  93 55
      GK2385 2416994 .. 2417018 -  -8.6  -5.67283   AAGGCAAACAAAAAA          TGCCTTAACG TCTCT CGTTAAGGCG          TTTTCTCTTTCCATT 100 18
      GK2383 2414369 .. 2414410 -  -5.2  -3.53343   AACCTTTTCTGCAAA TCGTGCGGCACAGTCTTT TTATGC AAAAACTGTGCCAACCAA  AAATGACTGAAAGCG  56 99
      GK2382 2413411 .. 2413424 -  -2.4  -3.74077   TTCCATATATTGAAA               CAGT TCCATC ACTG                ATGGCCTCCTTCATC  50 45
      GK2381 NONE
      GK2380 NONE
      GK2379 2409707 .. 2409717 -  -3.2  -3.80855   TCGGTTAAAAATGAA                 TAGC TTT GCCA                 TCGACCGCCAGCGCC  55 4
      GK2378 2408613 .. 2408627 -  -4.2  -3.62041   ATATAGGAAATAACA               GGCATC GTC GATTCC               CCCTTACTCCTCGGC  55 29
      GK2377 NONE
      GK2376 2406079 .. 2406107 - -18.2  -4.65895   CGCGCCACGCAAAAA        CCCCCACCGCCA ACCGA TGGCGATGGGGG        AATCGTTAATAAATC 100 31
      GK2375 NONE
      GK2374 NONE
      GK2373 NONE
      GK2372 2401952 .. 2401972 -    -9  -3.28712   CCCGTCTGCTCAGAA            CGAAGCGC TGATG ACGCTTCG            TGTGGGAAAAAACGG  69 338
      GK2371 NONE
      GK2370 NONE
      GK2369 NONE
      GK2368 2395991 .. 2396016 - -15.5  -4.66163   ATGGTCATGCAAAAA         CCCGAAGTCCC TTTT GGAACTTCGGG          TTCTCCTTTCACACT 100 34
      GK2367 NONE
      GK2366 2394543 .. 2394597 -  -7.7  -2.62442   ACCCAACAGAGGAAT GTGGGGGCT-TGCTGGTGTGGTCTCC GTTC GTTGGACACACCCGTACAGCCCCCAC CTCATCTCCCCGATA  58 239
      GK2355 NONE
      GK2354 NONE
      GK2353 NONE
      GK2352 2378201 .. 2378253 -   -21  -2.71924   CATGTGGTTTTAAAC CTGCCC-A-AAAAAACGCAAGCTCCG AAA CGGAGCTTGCGTTTTTCATCGGACAG CGCCGTGCCGTTTGG 100 15
      GK2351 NONE
      GK2350 NONE
      GK2349 2375896 .. 2375919 -  -5.9  -4.90471   ACCCAAAACATAAAA          GACGCCCGA GATTGA CCGGACGCC           TTCCATCGTTTACAG  81 35
      GK2348 2375477 .. 2375518 -  -4.7  -2.54193   GATGAGTGGAATTCA GTTTTTTCATGACTTCAG ACAAATG CTGAAATCATG-AAAAGC GCAGCAAAGCACCTT  46 97
      GK2347 2374220 .. 2374242 -   -12  -5.45652   AGGTTCAAGAAAAAA           GAGCATCCAG CCT CGGGATGCTC           ATTCGGCATTGGCGA 100 24
      GK2346 2373622 .. 2373645 - -11.8   -5.4505   GCGCGGAAGAAAAAA          CGGTATAGGC AAAC ACCTATACCG           TCTCTTCCTCTTGGA 100 18
      GK2345 2373341 .. 2373355 - -12.8  -4.13767   CTGTCCATGCGAAAA               GGGGCG TAA CGCCCC               TCATGCTTAGTAGCC 100 32
      GK2344 2371758 .. 2371787 - -12.3  -4.43681   TATCGAACACGAAAA       GCCCTTAGAGT GGTGAATG ACTCTAAGGGC        TTTTTTCTTTATTTC  95 34
      GK2339 2364611 .. 2364629 -  -3.2  -5.18357   TAATCTAGGAAAAAA             GACAAA TCAAAAC TTTGTC             AATATTCCTCTCGGT  79 420
      GK2337 2361984 .. 2362000 - -15.1  -4.12599   AAGAACTGGTGAAAA              GGCGGGG CTT CCCCGCC              TCTTTTTACAGCTCT 100 31
      GK2333 2357903 .. 2357913 -  -8.2  -4.13343   AGAAATTTTGCAAAA                 CGGC CGC GCCG                 ATCTCGTCTTTTTGG  77 141
      GK2330 NONE
      GK2329 2353741 .. 2353766 -  -9.7  -4.00038   GACGATGATCAGAAA         GGGTGCCCC TTATATTT GGGACACCC          TCGCTTACTTTTGGA  81 30
      GK2326 NONE
      GK2325 2352474 .. 2352487 -  -9.5  -3.69332   CAATAACATTGGAAA               GCGCC GTTC GGCGC                AAAACGCGGCTTCTA  76 90
      GK2323 NONE
      GK2322 2350394 .. 2350406 -  -6.2  -5.27477   AGCTGAAGGAAAAAA                CGGC CGGGC GCCG                TTCATTGACCGCGAC  90 434
      GK2320 NONE
      GK2319 2347792 .. 2347806 -  -7.1  -2.53715   GGCATGATGATGAAC               GGCAG GAGCG CTGCC               CGAGTGGTTACCCCT  56 33
      spoIIM 2346934 .. 2346948 -  -2.9   -2.8001   ATAATGGTTATTATA               TCATA TTCAT TATGA               TTAAACTCATTGTCC  42 6
      GK2317 2346357 .. 2346375 -  -9.6   -5.1287   TTTATACGCAAAAAA             CCTTTCCC GTT GGAAAAGG             TTTTTATTTTTCTTC 100 29
      GK2316 NONE
        xerD 2345142 .. 2345170 - -11.8  -3.18796   TAAAACGACAGGCAA       GCGCCTAGCATAC GGCA GC-TGCTAGGCGC        GCGGGTGGTACTGTT  79 18
      GK2314 2343847 .. 2343859 -  -3.3  -2.56596   TTCTTTATGAAGTTA                GGCCA AAT CAGCC                AAAAAGCTTGTTCCG  42 10
      GK2313 NONE
      GK2312 2341596 .. 2341619 - -15.4  -6.47325   AAAAAACAAAAAAAA          CGCCTGAAAC ACGC GTTTCAGGCG           TCTTCTACTTGAACA 100 77
      GK2311 2340305 .. 2340317 -  -2.6  -3.24232   CGTTCGCCAAAGAGA                GCGA AAAGA CCGC                AAAACTTGACATTAT  45 37
      GK2310 NONE
      GK2309 NONE
        sigF 2338391 .. 2338427 -   -14  -4.85599   TCGATTTCATAAAAA    TAGAAAAGAATGGGCA AAAAA TGCCCATTCTTTTTTA    GACTTTTGTTGCTTG 100 244
      GK2307 NONE
      GK2306 NONE
      GK2305 NONE
      GK2304 2335751 .. 2335763 -  -3.3  -4.86731   CGTTCCCAAATAAAA                GACGT CCT ACGGC                GGCAAATCCGGCTCC  73 19
      GK2303 NONE
      GK2302 NONE
      GK2301 2333276 .. 2333303 -  -9.1  -5.46698   GCTAAAACGAAAAAA        GCGGCCGCC AATAGGTGGA GACGGCCGC         TTCCAAATGGATCGT 100 46
      GK2300 2331625 .. 2331650 -  -6.8  -4.15577   TCAACAATGAAAGAA         GGCGCCCA AAAAAAGCAG CGGGCGCC          TTTTCTTTGTGAAGG  71 66
      GK2298 2329637 .. 2329666 - -10.7  -5.06414   CTCCTTCAATAAAAA       CGAAACCCCCGGGA TGT CCCCGGGGGCT-CA       TTGATGAGAGAATGA 100 474
      GK2297 NONE
      GK2296 NONE
      GK2295 NONE
        ribH 2326077 .. 2326097 -    -4  -2.95896   TCATTATCGACAAAC            GCTTTTCC GAAAT GGAAAAGT            TTTTGTCATTTTCTC  47 101
      GK2293 2325623 .. 2325672 -  -3.3  -6.09888   CGCGAACAAAAAAAA CGGGCCAA-AGCGGAAGGAGTTGG CTT CCCTCCCCCTCCGCCGCCCGCCTG AGCGCGGAGCCGCGC 100 49
        scpA 2324142 .. 2324177 - -11.8  -5.33124   AACAACAAAAGAAAA    GCGGCCC-GCCGCAGCA AAC CGCCGCGGCCAAACCGC    ACCGCCTCAACCGGC 100 32
      GK2290 NONE
      GK2289 2322789 .. 2322830 - -13.8  -5.41746   AACCGCTCAAAAAAA TCGGGCTGACCCAAAACA TATTCG CGTTTTGGGTCAGCCCCC  CCTTTTTTCTGAAAA 100 130
      GK2288 2321238 .. 2321262 - -20.7  -5.40072   GCTCTCCCAAAAAAA          CGGGCAGGGGG TTC CCCCCCGCCCG          TTTAAAACGGCTGCC 100 27
      GK2287 NONE
      GK2286 NONE
      GK2285 NONE
      GK2284 2318637 .. 2318651 -  -9.2  -5.26875   GCGGGAACGAAAAAA               GGCGCC GCT AGCGCC               CGAATACAAACAAAA 100 18
      GK2283 NONE
      GK2282 NONE
      GK2281 NONE
      GK2280 2314224 .. 2314250 - -13.8  -4.66609   TAGTTTACCGAAAAA         CCGGATGCTC GCCAACA GAGCATCCGG         TTGTTTTCCATTATG 100 36
      GK2279 2313433 .. 2313446 -  -2.3  -3.35046   CGACGCTGCGAAACA               GCCAC ATTA GTCGC                TCACTGCCTCAAATT  45 18
      GK2278 2311608 .. 2311631 - -14.6   -4.0274   TTCAGTATGAAAGAA          GCAGGGAAGC CGTG GCTTCCCCGC           TCTTCCAAACGGCGC 100 40
      GK2277 NONE
      GK2276 NONE
      GK2275 NONE
      GK2274 2308082 .. 2308109 - -10.6  -5.40072   CTCCCGGCAAAAAAA        CGCCCCAAAAGC GAAT GCTTTTGGGACC         GACTGATCATATTCC 100 414
      GK2273 NONE
      GK2272 NONE
      GK2271 2305126 .. 2305137 -    -3  -3.79882   ATAACAGGGAGCAAA                CAAA CTGT TTTG                 CATTTTTTTGATTCA  54 47
      GK2270 NONE
      GK2269 2302748 .. 2302788 -  -6.8  -5.00884   ATCGTCGGCAAAAAA  CGAAAGACCCAACGCCTT TTATG ACGGCGTCAGGCCTTACA  AGCAACTACAGTTCC  87 31
      GK2268 2301887 .. 2301900 -  -5.3  -3.31144   CCCTCATCCCTACAA               CTTTG GGGA CAAAG                GGTACATCAGCCACG  52 264
      GK2266 NONE
      GK2265 NONE
      GK2264 2296852 .. 2296864 -  -4.7  -2.84051   TCATTGCCAGCAAAT                GCGTC ATC GCCGC                CCCCTCCGCCGCTTG  47 16
      GK2263 NONE
      GK2262 NONE
      GK2261 NONE
      GK2260 NONE
      GK2259 NONE
      GK2258 NONE
      GK2257 NONE
      GK2256 2291478 .. 2291492 -  -2.1  -3.27278   AAACGGAAGGAAAAG               CACAT CACGC ATGCG               GCGCCTCCACCCCCG  45 15
      GK2255 2290703 .. 2290727 -    -5  -5.67967   ACCACGACAAAAAAA          TCCCATTATC TTCAT GATAACGGGT          CCGAGCGAAAAAGGG  93 71
        sigX NONE
      GK2253 2288883 .. 2288899 -  -5.2  -4.63172   CACTAAATCACAAAA              TTTGGT GATGA ACCAAA              AATGGTTGCTCTAAG  73 168
      GK2252 2287517 .. 2287571 - -21.8  -3.27259   CATACAGACCACGAA GTTGGTAGAATGGAAACAGTCAAG TGCTTTC CTTGACGGGTTCCATTCTACCAAC TATCATACCGATAGC 100 56
      GK2251 NONE
      GK2250 2285822 .. 2285839 -  -8.4  -2.74523   CCACGCCCAAGATCA             GGGGTG TGTCAT CACCCC              GTCCCATCGGGTTAG  61 84
      GK2249 NONE
      GK2248 2284617 .. 2284643 - -12.3  -4.31293   CTACATACTAAGAAA         GGGTGTCCCGA TCCTT TTGGGACACCC         TCGTGTTTTGTCAGT  95 46
      GK2244 NONE
        recQ NONE
      GK2242 NONE
      GK2241 2277725 .. 2277741 -  -5.8  -2.78816   TTATTGTCCATCATA              TGCCGC AGAAG GCAGCA              TTAGAACAAAGAAAG  52 69
      GK2240 2276965 .. 2276975 -  -8.2  -3.40403   CCTCTTTTACCATAA                 CGCC GCC GGCG                 TTCCATTCACGGCGA  64 290
      GK2237 NONE
      GK2236 2274841 .. 2274869 -  -5.3  -5.40072   GTTGGCGCAAAAAAA        TAGACTCCTTG TCCATTT CAAGGAGCCTT        TCTATACCTTTAATT  87 35
      GK2235 2273388 .. 2273409 - -13.1  -5.30155   GCATGAAGCAAAAAA           TCCCCTATC TTAT GATAGGGGA            TTTCACCAAAGCTTG 100 63
      GK2234 2272269 .. 2272308 - -20.2  -3.61398   TCTTCCCTCGAACAA  GAACGCC-GGCGGGCAAAT GTC ATTTGCCCGCAAGGCGTTC  ATTGTTCGAGGAGGG 100 82
      GK2233 NONE
      GK2232 2270399 .. 2270419 -  -3.3  -5.86609   CGAAAAAAAGAAAAA           GCCAAAGC TTTTAC GCTT-GGC            TTTTCACAGGCGGCA  91 15
      GK2231 NONE
      GK2230 2268126 .. 2268156 -   -17  -5.52384   CTTTGACCAAAAAAA       GAGGAAAAGCCGAC AGC GCCAGCTTTTCCTC       CCTTGTTTTCATCTG 100 34
      GK2229 NONE
      GK2228 2267062 .. 2267078 -  -8.7  -5.38054   GTGCACAAAGAAAAA              TGCAGGA AAA CCCTGCA              TGTCTCCATGTTCAT 100 57
      GK2227 NONE
      GK2226 2265605 .. 2265626 - -12.3   -4.1585   TGACAACTGTCAAAA           GCGCGCCTCG CGC CGAGGC-CGC           GGCCGGCTGTCGGCA  95 145
      GK2225 2264317 .. 2264360 - -19.1  -5.32565   GAATCAAGCAAAAAA GCTCCCT-CCGTCCAGATGGC TCAA GCCATC-GGACAGAAGGGAGC TTTCGCTTTGTTTTG 100 68
      GK2224 2263358 .. 2263373 -  -3.2    -3.786   GTATAAAATCGGAAA              CGTGTA TTCG TTCACG               GCTGCCTCGTCCTCC  53 21
      GK2223 NONE
      GK2222 2262138 .. 2262156 -  -6.7  -5.75342   GTCGCTGAAAAAAAA             CGCCCTT TTCGG AAGGGCA             TCGGTCCATCAACGC 100 164
      GK2221 2260696 .. 2260716 -  -9.8   -2.9294   GACACCACCCACACA            GAACCAAG CTTTC CTTGGTTC            GAGCCTCTTCGCCGG  69 85
      GK2220 2259404 .. 2259436 - -10.8  -6.07627   ATTGGCAAAAAAAAA      GCTGAAGTAAAG CGGGGCTTT CTTTACTTCAGC      ATCCCCTCATACCCT 100 121
      GK2219 NONE
      GK2218 2258366 .. 2258400 - -13.8  -5.63645   CTAAAATAGAAAAAA     TCCCTTCTCTAGAA TGTATTT TCCTAGAGAAGGGA     AGATGACTCATTTTG 100 33
      spoIVA 2256695 .. 2256733 - -16.1  -4.17048   CCTTCCGCAAAATAA  CCTCCGCCCTC-GAAGTG CAAG CACTTCTGCGGGCGGAGA   ACATTTTGCCTCGGG 100 65
         hbs 2255676 .. 2255702 - -16.6  -6.17033   AAAAAAAACAAAAAA         GAAGGGCCGGTG GAT CACCTGCCCTTC         CCTCCTGCGCTCCTG 100 51
        folE NONE
        mtrB NONE
       gerCA NONE
       gerCB NONE
       gerCC 2252153 .. 2252164 -  -2.2  -2.74461   TATGTACTGGGAAAC                GGAT TCCC ACCC                 ATCATAGTATCATTG  39 75
         ndk 2251630 .. 2251666 - -10.8  -4.91712   GTCAATGTACAAAAA    CGGCAAAAACCGGCCG AATGG CGGCCGGTCTTCGCAT    CAGTACAGCCATGCA 100 25
        cheR 2250786 .. 2250799 -  -3.9  -4.72486   CATAAATTCGAAAAA               TGAAA ATAG TTTCA                GGAAAAAAAGAAGCC  71 49
        aroF NONE
      GK2206 NONE
        aroH 2247917 .. 2247942 - -14.1  -5.11836   AGAGGGAAAAGAAAA         CGCCCAAAGAC GACC GTCTTTGGGCA          GATGTCGGCGAATGA 100 160
        trpE NONE
        trpD NONE
        trpC NONE
        trpF 2243795 .. 2243834 - -12.2  -2.76696   CCCTCCTCGAACAAT  GAACGCTTTGCGGGCAAAT GTC ATTCGCCCGCCG-GCGTTC  TTGTTCGAGGGAAGA  80 94
        trpB NONE
        trpA NONE
        hisC 2240357 .. 2240392 -    -9  -2.79327   CTACTTTATGTAAAC    GTGCG-CCCGCTGCTTT CGA AAAGCAACGGGCCGATC    TTTTCTATCCATCCC  65 53
        tyrA NONE
      GK2196 2237887 .. 2237915 - -15.2  -2.85579   AACAACGCAAAATAT        GACCGCCCGCCC GCTTG GGGCGGGAGGCC        TTTTACAGCAGCGAA  95 28
      GK2195 NONE
      GK2194 NONE
      GK2193 2235139 .. 2235151 -  -9.1  -3.29324   TCTATGCAAAGTCAA                GTCCG CAC CGGAC                GATTGTATGTATAAC  69 130
        qcrA 2234586 .. 2234600 -  -4.2  -2.91912   CGACCCAGTCATACA               GCTTGT TTA ACACGC               ATTACGCCTCCTTTC  45 27
        qcrB NONE
        qcrC 2233072 .. 2233091 -  -7.9  -5.14563   GTTGGCACGAAAAAA            GCTGACT AACGCG AGTCAGC             TTTTTCGTGTCGAAA  90 44
      GK2189 2232197 .. 2232253 - -17.7  -2.87931   TCGACTGTCGAGAGA CCGAACAA-CGCC-G-CTTAAAGACCCA TATA TGGGTCTTTAGGGCAGGCGGTTGTTCGG TCTTCCGTCACGCCT 100 183
      GK2188 2231233 .. 2231254 - -14.5  -5.79595   CGGGAAAACAAAAAA           GAGGGGGAA ATGT TTCCCCCTC            GCAAAAAGCGCCGGT 100 44
      GK2186 NONE
      GK2185 NONE
      GK2184 NONE
      GK2183 NONE
      GK2182 NONE
      GK2181 NONE
        birA 2224285 .. 2224317 - -17.2  -4.86731   CCGCCCGAAACAAAA      CGTCCTTCTTTCCC GCCTT GAGAAAGAAGGACG      CCATAAAACCGCCGT 100 208
        panB NONE
      GK2178 NONE
        panD 2222106 .. 2222120 -  -8.5  -4.67641   ACCTCAAAACGAAAA               GGGGC GGAAA GCCCC               TTTTTGCCCTCATAA  88 35
      GK2176 2219342 .. 2219355 -  -3.9  -3.96624   CATCTTTATGAGAAA               TAAAG CGCG CTTTA                AGAAAGCCAAGTTTC  60 23
      GK2174 NONE
      GK2173 NONE
      GK2172 2217097 .. 2217121 - -12.2  -4.60041   ACCGACGCGGAAAAA          GCGGCTTTGC GCCAA ACAAAGCCGC          CCTTTTTCTTTCCAC 100 65
        asnS 2215616 .. 2215633 -  -8.4  -5.00884   ACGGCGGCGAAAAAA             CCCCCT TTTTGC AGGGGG              TTTTTTACGGATAAA  93 30
        dnaD 2214850 .. 2214868 -   -11  -5.38054   TTGGACAAACAAAAA             CGAGAGAC AGC GCCTCTCG             TTACGAGTCGAGCCA 100 26
         nth 2214010 .. 2214031 - -11.6  -5.03314   TGCATTCCCAAAAAA           CGGATGGC TTTTGC GCCATCCG            TTTTTTCATGACCGA 100 88
      GK2166 NONE
      GK2165 2209625 .. 2209666 - -18.1   -5.8901   ACATAAAACAAAAAA GGGGGCTAATCCAAAACGC ACTC GCGTTTTGGGTCAGCCCCT  TTTTCCGTGCGGCCG 100 56
      GK2162 2208420 .. 2208446 - -14.5  -4.21936   TTGACAACGTGAAAA        CCGCTCC-CCGT GCAA ACGGCGGAGCGG         TTTCCCTTTTTCAAG 100 71
      GK2158 2206769 .. 2206782 -  -3.7  -4.62872   ATGAATCGGCAAAAA               GCGGC GCAG GCAGC                TGTTTATGAATGGCG  66 29
      GK2157 NONE
      GK2156 NONE
      GK2155 NONE
      GK2154 2203676 .. 2203727 - -12.5  -5.36364   TGAAAAAGACAAAAA GAGACCATTGCAAACACGATAAGC CTTTC GCCTACCATGCATGCA-TGGTCTC TCCCTGTCTCCTGAC 100 102
      GK2153 2201943 .. 2201960 - -12.7  -5.17353   AGATCCATCAAAAAA             GCGCCTG GATT CAGGCGC              TCATCATTTCCTTCA 100 52
      GK2152 2199610 .. 2199642 - -13.5  -2.65126   GAGAAGCTCAAACAG      TTTGAACCCGGCATC TAA GACACCGGGTTCAAT      TCGTTTATGACTGGT  84 69
      GK2150 NONE
      GK2149 NONE
      GK2148 NONE
      GK2147 2193860 .. 2193883 - -11.7  -3.43676   TCCATTAATGCAGAA          GGGAGCGGC TTATCG ACCGCTCCC           CTTTTCGTTGCCCTC  82 11
      GK2143 2186100 .. 2186110 -    -4  -3.03771   TGATACCTTTCAATA                 GAAT TCA ATTC                 CATCGCTAATACAGA  47 83
      GK2142 2185245 .. 2185273 -  -4.6  -5.80951   AGGGAAAATAAAAAA        GCACGTAACC ATTCGAGTA GGTTAAGTGC        TTCTCGTCGACAATT 100 18
      GK2141 2182139 .. 2182187 - -20.5  -3.92542   GCCAGCTCTAAACAA TAAGGCTGCGCCAAACGAGCGG CCAGAC CCGACCGTT-GGCGCAGCCTTA TTCCGTTCAAGCACG 100 57
      GK2139 2179064 .. 2179088 - -12.9  -5.24129   TCCGTCTAGAAAAAA          GGTGTCCCG CCTCTTT CGGGACACC          CTCATGCTAACGCAT 100 53
      GK2137 2176452 .. 2176487 - -14.8  -3.85698   CGCCGCCCTGACAAA    CGGCCGCCCCCT-TCCA CGT TGGAGAAGGAGCAGCCG    TTAGGAAAAGGAGGA 100 73
      GK2136 2174596 .. 2174611 -    -6  -4.82901   CCTTTGGCAGAAAAA              GGCGGG GCGG CCCGCA               TCAAACCCCGCCGCT  78 44
      GK2135 2172831 .. 2172856 -  -6.3  -2.94354   TCATACATGTATATA         GTTAGATGTTT AGAA AAACATCTAAA          TATTGAATAAACGAT  55 193
      GK2134 NONE
      GK2133 NONE
      GK2132 NONE
      GK2131 2170589 .. 2170599 -  -4.6   -4.3534   CGCGAAGGAGCAAAA                 GAGC ACT GCCC                 GATCGGACGGCTTAT  67 50
      GK2130 2170347 .. 2170376 - -17.3  -5.26875   TTCGTAACGAAAAAA       GCGAGAGAAAGGA CGCG TCCTTTCTCCCGC        TTTTTGATTTAATCG 100 34
      GK2128 2168695 .. 2168718 - -12.5  -3.93288   CCCGATCGAAGGAAA          CCAGCCGAA AAAACG TTCGGCTGG           TTTTTTGTTTTTCTT  91 84
      GK2126 2167004 .. 2167052 -  -5.4  -5.00884   ACCGCCGGCAAAAAA CCGCTCCT-CTCAAACCAGCAGCC TGA GCCTGCTG-TTTGAACAGCAGCCG TTTTTCTTATTCTTC  82 32
      GK2125 NONE
      GK2124 2165529 .. 2165550 - -12.3  -4.38748   CCTATAAACAAAGAA           CCCCAAGCC GTTT GGCTTGGGA            TATGCCTCACACCTC  95 32
      GK2123 2163663 .. 2163713 -  -6.4  -4.36914   CTTCTGCTTAGAAAA GGAT-ATTAGCCTTCAGCACCG GGCAGATGG CGGC-CTGAAGGCTAATGAACC GAAAGTGGTCAAACA  74 129
      GK2122 NONE
      GK2121 2161448 .. 2161466 -    -6  -5.42198   CCCCAAAAAACAAAA             GGATGC TCGCTTG GCATCC             TTTTTCACGTTCGTT  90 43
      GK2120 NONE
      GK2119 NONE
      GK2118 2159261 .. 2159288 - -17.1  -3.38581   ATGAACGTTTAAAGA        GGCGCCTTTGC CCGAAC GCAAAGGCGCC         CATAATGGAGTTCAG 100 51
      GK2115 2156915 .. 2156941 -    -5  -5.41143   CACCGTGCAAAAAAA         TCCGCCCGTTCC CCC GCACCGGACAGA         GAGCGCTGTCAGCCC  85 34
      GK2114 NONE
      GK2113 NONE
      GK2112 2153677 .. 2153700 -  -2.2  -3.08133   CACCCAGCCAGCGAA          GCGAGGCCGA CGTC TCCGCGGCGC           TGACGCCGCTTATTC  42 35
      GK2111 2152579 .. 2152609 - -19.1  -3.04625   CAAAGCAAGCATACA       GGCGGCAAAGAGC CCCTC GCTCCTTGCCGCC       TTCTTTTTATGCCCA 100 32
      GK2105 NONE
      GK2104 2146201 .. 2146220 -  -4.2  -5.33785   AACTACCATAAAAAA            GAGAGGAG TTTT CTCATCCC             CCCTTCCTTTCAAAA  80 19
      GK2103 NONE
      GK2102 2143598 .. 2143639 -  -9.6  -4.12254   GATGATTACAAATAA GCAGGCGG-C-TTCACG-CGA ACA CCGTCGTGAACAACCGCCTGC TTTCTTCACGATTGC  81 31
      GK2101 2142174 .. 2142194 -  -9.7   -3.3482   GAAGCGCTCAACTAA            GGCCGCT GCAAACA AGCGGCC            TTATAATCCCTCTCC  73 154
      GK2097 NONE
      GK2096 NONE
      GK2095 NONE
      GK2094 2135548 .. 2135560 -  -4.7  -2.71681   CAATCGTGCCAAGCA                GCCCG ATC CCGGC                CGCAAACAGCAGCAT  46 185
      GK2093 2134420 .. 2134447 -  -4.1  -5.73563   ATGAAAGCAAAAAAA        TACACCTTGCC TTCATC GGCAAGGCATC         GTATTCATGATCTTT  95 169
      GK2092 2133889 .. 2133904 -  -4.8  -4.08064   AACCCCCTCGCAAAA              CATATA CCCC TATATG               TATAATAGCGCCCAT  62 183
      GK2091 2132133 .. 2132156 -  -8.1  -4.82667   CCAGTATATCAAAAA          CGCCCTGCC ACTTTG GGCAAGACG           TTCGATTCGTTACTG  85 35
      GK2090 2130702 .. 2130724 -  -2.7  -3.08073   AGCAGTTGCAATATA          GGCTGTAACG ACAT CGTT-CATCC           CCCTTTCCTACATGA  43 33
      GK2089 NONE
      GK2088 2128733 .. 2128751 - -11.8  -4.57205   AAAAATTGAAAGAAA             GGACTGAT GAA ATCAGTCC             TTATGCTTTTCTGGC 100 26
      GK2087 NONE
      GK2086 2126612 .. 2126626 -  -4.2  -3.55444   CTTCGATCGCGGAAA               GACCAC AGC GTCGTC               GAGTTCATTTATGAC  52 451
      GK2084 NONE
      GK2083 2122610 .. 2122630 -  -6.2  -2.74192   TACCTTCTAAGAGTA            TGTCCCAA AAGTG TTGAGACA            TATCTTTCATTATTA  51 267
      GK2082 2120822 .. 2120832 -  -3.2  -4.09864   ACCTATCCTTCAAAA                 GGAA GAG TCCC                 TATACAAGAGCACTT  58 236
      GK2081 NONE
      GK2080 2119153 .. 2119172 -  -2.8  -3.05046   CCACCCTGTCAAAAT            CAGAAGTA CCAA TACCACTG             TTGCTTTCTTCAACC  43 59
      GK2079 NONE
      GK2078 2118210 .. 2118225 -  -4.6  -5.22006   TCAGGATAATAAAAA              GCGGCC AAAA AACCGC               TGTTAAAGCAAGGTA  83 28
      GK2077 2116473 .. 2116491 -  -3.1  -6.12458   TAAAAAAATAAAAAA             GCAGC AAAACAAAG GCTGC             TTTCAAAGCGTGCAA  95 283
      GK2076 2115909 .. 2115925 -  -4.4  -2.64099   CCCTTCGATTAGAAG              GCCAAT GTAAT ATCGGC              GTCTTTCGCAAACTG  44 2
      GK2075 2115572 .. 2115587 -  -3.3  -3.64703   TCTCTTTGACCGAAA              TCGTT TTTGCC AACGA               TATCCCCTCCTGATC  53 69
      GK2074 2114428 .. 2114449 - -12.3  -5.16237   AACCCGATGAAAAAA           GCCGGCATT CGAA AACGCCGGC            TCCTTTTTTATCGAA 100 33
      GK2073 2113660 .. 2113695 - -13.3  -4.39696   TCTCAAATCAAGAAA    CGGATTGTTGCACCG CGTACT CGGTGCGACTATCCG     CCCTCTGAAAAATCG 100 43
      GK2072 NONE
      GK2071 NONE
      GK2070 NONE
      GK2069 NONE
      GK2068 NONE
      GK2067 NONE
      GK2066 2110423 .. 2110443 -  -9.7  -2.60508   GATTGTTGAAAAAGG            CCGCTCATT ACG ATTGAGCGG            AATCAAGCGGCCCGT  66 12
      GK2065 2109201 .. 2109223 - -12.7  -4.07568   CTTTTGTTTTCAAAA           GGGACGAGG CACGC CCCCGTCCC           CTGCCAATCTGTGCC 100 47
      GK2064 NONE
      GK2063 2107822 .. 2107843 -  -9.4  -4.48987   TGTGCACAACCAAAA           GGTGCCCC GTCTGT GGGACACC            TTTTTCCTTTTCACT  90 36
      GK2060 NONE
      GK2059 2104658 .. 2104689 -  -9.4  -4.19879   ACAAAATGGGGAAAA      GGGCGCTTCTGC TCACCGTT GCCGAAGCACCC       GCTCAAGCCCCGCCG  80 6
      GK2058 NONE
        aroD NONE
        aroI 2101905 .. 2101941 - -18.9  -3.08679   CGCGGCCATCCAACA    CGAAAAGGCAAGCTCCC AAC AAGAGCCTGCCTTTTCG    CCATGACCATCTATC 100 36
      GK2055 NONE
      GK2054 2098034 .. 2098092 - -14.1  -5.18355   CCTAAAAACGAAAAA GAAACAAGCC-AACCGGCCGCC-AGCA TGTTTTT TGCTTGACGGCCGGTTGGGCTTTTGTC TCGTGCTTGCCGGCT 100 116
      GK2052 NONE
      GK2051 2095963 .. 2095974 -  -5.8  -4.07687   ACCTTTCCGTGAAAA                TCCC ATGC GGGA                 AGCGATGATGTTCGT  66 158
        ilvD 2090765 .. 2090803 - -14.3  -3.83717   TAAAAATGGAAAATA   CAAAACTATATAACGTT ATACA AACGTTATATAGTTTTA   TCATGATATCTAATT 100 228
      GK2045 2089321 .. 2089348 -  -3.7  -4.07687   ACCTCTCGTTTAAAA        TAT-ATAACGTT TGTTT AACGTTATTATA        TTTTAATGTCATATA  58 64
      GK2044 NONE
      GK2043 NONE
      GK2042 2087106 .. 2087127 -  -4.3  -3.85698   CTTCGCCGTCACAAA           GAGGCGTCA TGCC CAACGCCGC            ACGTTGGCCAACAGC  57 51
      GK2041 NONE
      GK2040 NONE
      GK2039 NONE
      GK2038 NONE
      GK2037 2082935 .. 2082964 - -12.1  -2.70525   CGCCGTCAAATGAAT       GGGCACCCCATCA CGAG CGACGGGGTGCTC        GGCAAACGAGCGGGC  78 156
      GK2036 NONE
      GK2035 2080577 .. 2080606 - -12.2  -5.61689   AAAAGGAATAAAAAA       GAGCCGCACCGCT AAAAA AGCAG-GCGGCTC       TCAACGGCATGCAAA 100 163
      GK2034 NONE
      GK2033 2079464 .. 2079480 -  -7.9  -3.17194   ACTGCCGTAAGTCAA              CGCCGCG CCC CACAGCG              ATGAAAAATCGACAA  62 5
      GK2032 2078322 .. 2078341 -  -8.6  -5.42259   TCATCGCCAAAAAAA            GACGCC-GT TTG ACAGGCGTC            TTCGTTATATCAGCG 100 35
         pdh NONE
      GK2030 NONE
      GK2029 NONE
      GK2028 NONE
      GK2027 NONE
        pdhB 2072660 .. 2072691 -  -9.6  -3.45632   ATATATACTGAAATA      CCT-TCCTTTGGAAT CTA ATTCCAAAGGCTAGG      TGGGGATCGTTTTGT  74 42
      GK2024 2070210 .. 2070232 -  -9.9  -5.45802   TCGTTAAAAGAAAAA          GAGCCA-GCC AGAG GGCATGGCTC           TTCGTTTATGATTCA 100 238
      GK2020 2066984 .. 2067011 - -13.5  -5.88061   AAAAAATCAAAAAAA        TCCTCCCAGCC AATAAA GGCTAGGAGGA         TCAGATTCTTTAACG 100 35
      GK2019 2066388 .. 2066410 -  -7.7   -5.4833   TGATTCAATAAAAAA           GCCACACGA TCGAC TTGTGTGGC           ACCATCTAAACTATC  95 181
      GK2018 NONE
      GK2017 NONE
        ulaA 2062431 .. 2062463 - -11.5  -5.07011   CACATAAATTAAAAA     CCGACTGCTTT-CT ATATAA AGTAAAGCAGTCGG      TTCTGAGTGAATTTT 100 40
      GK2015 NONE
      GK2014 NONE
      GK2013 2058164 .. 2058184 -  -5.4  -3.65812   GCCCGTTGAACAGAA           CTCCTGCCG GATT CGGC-GAAG            CGAACCCTTGACCAA  59 387
      GK2011 NONE
      GK2010 NONE
      GK2009 NONE
      GK2008 2052446 .. 2052474 -  -2.7  -4.15044   TTTGTTGCTAACAAA       TAAAGAAAGAAT AGGGAA ATTCTT-CTTTA        TCTTTAACATGATTC  59 75
      GK2007 NONE
      GK2006 2050821 .. 2050832 -  -2.2  -4.41241   CAAATGGCGACAAAA                GAAG ACAT CTCC                 CTCATTCATCAGCGG  62 345
      GK2004 2049043 .. 2049066 -  -9.6  -3.99805   TTGCAAAAAGCGAAA          GGATGGCC GAAACAAG GGCCATCC           TTTTTTACTTCACTT  81 30
      GK2001 2046202 .. 2046226 - -10.7   -5.5112   TTGATCAAGAAAAAA          CGACGGGACGC GTT ACATCCCATCG          GGTTTCCTCAAAAGC 100 401
      GK2000 2044306 .. 2044317 -  -3.6  -4.06419   CGCCTGCAGAAACAA                CCGG TTCA CCAG                 CCCAATGTCCAACGC  58 55
      GK1999 NONE
      GK1998 NONE
      GK1997 2043067 .. 2043080 -  -3.9  -2.74144   TTTGGACGCCTAAAT               CATTT CCAT AAATG                GATTAATCGCCTTAT  44 6
      GK1996 2041961 .. 2041981 -  -9.7   -5.3236   ATAAGGCACAAAAAA            GCCAGCTGT CTA ACAGCTGGA            CATCGGTCATTGTCG 100 32
      GK1995 NONE
      GK1994 NONE
      GK1993 NONE
      GK1992 2038534 .. 2038569 -    -6  -3.30701   CCTCATGAAATTGAA    CTGCCCGGTAAATCGG CGTG CCAAACAACTGGGCAG     CGAAGCCCTCGAAAG  57 81
      GK1991 NONE
      GK1990 2036398 .. 2036432 -    -5   -4.9792   CAGCTTAGAGAAAAA    GCAAGCCAAG-ACGC AGCAAG GCGAACTTGGCTTTC     CCATTCCTTTCCCAT  77 44
      GK1989 2034551 .. 2034568 -  -5.5   -4.0896   AAATTTTCGCCAAAA             CCGATGG ACAA CGATCGG              CCAGCCAGCTCCTTA  64 42
      GK1988 2033086 .. 2033099 -  -5.3  -3.08812   CGGCCCGGAACAAAC               GAAAC AGTT GTTTC                TATGGCTTGCGCCCG  51 388
      GK1986 2029830 .. 2029850 -  -3.2  -4.15201   GTTCACAAAAAAAAG            CGCCATCC GATCG AGATGGCT            TTTTTCGCAAAATAC  60 46
      GK1985 2029074 .. 2029095 -    -3  -5.11063   ATCAGCGAACAAAAA           CG-AGACGA GCACA TCGCCTTCG           CCAAAGACGCTCCGC  74 314
      GK1984 NONE
      GK1983 2027882 .. 2027923 - -20.4  -3.27774   TAGCTGAACGACCAA GCAACAAGCCCTTAGCCC TTTGCG AGGCTAAGGGCTTATTGC  GCTTCATTGCGCCGT 100 29
      GK1975 2020318 .. 2020359 -    -8  -5.30686   AACAGCTATAAAAAA CGCCATCCTCCCGACG CAAACCTCAT CTTCGGGAGAATGGCT  CATTGCCCTGTTACG  93 36
      GK1974 NONE
      GK1973 2018228 .. 2018243 -  -3.2   -3.9009   AAGCGACCCGATAAA              GACGAC TAAC GCCATC               TACCGCTCACCTCCA  55 25
      GK1972 NONE
      GK1971 2015812 .. 2015834 -    -7  -3.34344   GCATTTCGGAAGGAA           GAGGGCAA ACGCTCA TTGCCCCC           TCCTCTCAACTGTCG  62 52
      GK1970 NONE
      GK1969 2012157 .. 2012167 -  -2.4  -3.35371   CACAGCTTGAATCAA                 TGGC AAT GCCT                 TCACCCTCTTCTCTA  45 128
      GK1968 NONE
      GK1967 NONE
      GK1966 2008874 .. 2008897 -   -11   -3.2963   ACTATTTGGTGAGAA          GGTGTCCCCT AGTA ATGGGACACC           TATGTGCTATTCTGT  78 57
      GK1965 NONE
      GK1964 NONE
      GK1963 NONE
      GK1962 2005303 .. 2005317 -  -2.8  -2.66249   CTGGAGGAATAATAC               CTTTCA AGT TGTAAG               CCATTCTTGCCCACC  41 44
      GK1961 NONE
      GK1960 2003373 .. 2003389 -  -2.1  -3.04415   GATTACGAAACGATA              GGGCGAC ATT GTATCCC              TCCTTTCCTACTTAG  42 37
      GK1959 NONE
      GK1958 NONE
      GK1957 NONE
      GK1956 NONE
      GK1955 1998986 .. 1999011 -  -4.8  -5.12971   AAGATGGAACAAAAA         GGAGAAAATC CATTTT GATTTTCTCT          ATCATCGAGTCTTTG  80 106
      GK1954 1997780 .. 1997797 -  -9.1  -4.85782   GCCCGCAAAAATAAA             GGCAGGC CTTC GCCTACC              TTGATCGTACCGTGT 100 101
      GK1953 1995895 .. 1995914 -  -9.3   -5.5353   CAGAGCAACAAAAAA            CAACGGC TTTGCC GCCGTTG             CCTACAATCCGTATT 100 27
      GK1952 1994430 .. 1994443 -  -3.7  -3.53012   TTCCTTTCGCGGAAA               CGGCC GGCG GGCTG                AACGCTTCCAAAAAG  50 116
      GK1951 1992834 .. 1992857 -  -6.7  -5.27923   CAAGGTGATAAAAAA          GCAGCCC TTGTCCAAGC GGGCTGC           TTTACAGTTTGCCTA  91 38
      GK1950 1992122 .. 1992133 -  -2.2  -2.53112   AGTCAATTGACCAAC                GATC GACA GACC                 TATAATCGGTGTAGA  39 54
      GK1949 1991646 .. 1991657 -  -7.2  -4.77757   TTTTAAAAAGGAAAA                GCCG AGCG CGGC                 GGGCGGGGTTACGGC  83 34
      GK1948 1990036 .. 1990062 -   -13  -4.64383   AATCACAAAGCAAAA         CGCAGGGGGAAC GCC ATTTCCCCTGCG         TCTCATGCCGATTTA 100 38
      GK1947 1987653 .. 1987670 -  -3.4  -3.04398   TTCTTTGTTTAAAAT             CGAATG GGTCAA CATCCG              TTTCACTCCTTCATC  45 28
      GK1946 1987210 .. 1987235 -  -6.8  -3.53012   GTTGCCGGCGCCAAA         GTGGACGGCC CGCATC AGCCGTTCAC          CTCATTGAGCAGCGC  61 14
      GK1945 1985990 .. 1986041 -  -4.3  -5.40072   TTCGGCGTAAAAAAA GATTGTCGTCGATCCCCCGGGGT TTTTGC ACGATTGGGGGTCGACGACAATG AAAAAATCATTAATA  83 45
      GK1942 NONE
      GK1941 1980719 .. 1980734 -  -2.6  -2.74987   TTATAGATAAATCGA              TTTAGC CCTT ACTAAA               GCAAACGTTTTCAGT  42 120
      GK1940 1980335 .. 1980353 -  -5.2  -4.87893   AATCCCAATTAAAAA             CGCGACGA CCA TCATCGCC             CAGTGGACGCGTTTT  78 77
      GK1939 NONE
      GK1938 1977882 .. 1977917 - -14.8  -5.93252   CCTAAAAACAAAAAA    CACCCCAAAAAGGCAC ACAT GCGCCTTTTCAGGGCG     TCTTTCATTTCGAAA 100 30
      GK1937 1976317 .. 1976337 - -10.5  -3.28712   TCCGCTGGGCGAGAA            GGAAGGAAA TCC CTTCCTTCC            AAGTGAACTATTCAC  75 33
      GK1936 NONE
      GK1935 NONE
      GK1934 NONE
      GK1933 NONE
        ureA 1972501 .. 1972537 -  -3.6   -2.8552   CCGCAGTCATGAAAT   CGTCCAGC-GCCGTTAC GACC GGATCGGCTGGTGGACA    GTGACGAGTTTCGTG  43 1
        ureB NONE
        ureC NONE
        ureE NONE
        ureF NONE
        ureG NONE
        ureD NONE
        ureH 1967106 .. 1967138 - -18.6  -4.65895   CGCCGCATCGAAAAA      GAAGCACCGGCCTT CTCCC AAGACCGGTGCTTC      TTTGTTTTGAACAAC 100 72
        dsdA NONE
      GK1921 1962800 .. 1962826 - -17.3  -3.94002   GATGATGCAACCAAA         CGCCCCGCACA TGCTT TGCGCGGGGCG         CGGCCTTGGGCTATT 100 36
      GK1919 1960173 .. 1960203 - -15.5  -3.25204   GCACGCTTAAACATA       CAGCCTTGGAGTG CCACT CTCTCCAAGGCTG       CGCAACCATTCTTCT 100 85
      GK1914 1954494 .. 1954512 -    -3  -5.47218   GTTTACGCAAAAAAA             CTCTCCCC TTC AGGGAATG             AATAGGACACCCTGA  80 156
      GK1913 NONE
      GK1912 1951501 .. 1951522 -  -5.9   -2.5547   ACCTTCCACATGAAT           CCATCCCTCC TAA GGAA-GATGG           GTGATGATTGGATGC  50 13
      GK1911 1950235 .. 1950259 - -10.1  -4.79949   TTTTCAAAAAAAGAA          GAACGATCTTT TCA AAAGACCGTCC          CGTCGCATTAACACT 100 57
      GK1910 1948962 .. 1949004 -    -3  -3.06696   CCCCCTTGTAAGAGA GTTACGGATATAAGGG-GGTA CAGG TACATCCCTTATATCCGT--C TTTTTGGCATCTTCT  43 39
        araG NONE
        araH 1946137 .. 1946155 -   -11  -5.26316   CCATTTGACAAAAAA             GCCAAGCA ATG CGCTTGGC             CCTTCGCTTTCGCAT 100 40
        araR 1944722 .. 1944733 -    -3  -2.66435   ACCTCCATTATACTA                TTGT ACGT ACAA                 TTTTTCTATAACTTT  41 62
        araD NONE
        araB NONE
        araA 1940598 .. 1940621 -  -2.3  -5.38047   GATGGACACAAAAAA          TCCTCCCGA TTTTCG TTGGGAGGG           TGCGAAATGTGAGTT  79 176
      GK1903 1938824 .. 1938863 -  -9.4  -3.13522   ACTTTTTGACCAACA  CAACGAGCGATGGCAA TCCTTTTT TTACCATCGCTAGTCG   TTCTGTATCATGTTA  67 38
      GK1902 1935326 .. 1935340 -  -2.2  -3.63464   TCTTAAACAACAATA               TACAAA TTA TTTATA               CTATTTGAGATCTAT  50 26
      GK1901 1934041 .. 1934062 -  -9.5  -5.45813   TATTAAAAAATAAAA           GAACAGCTA TTTA CAGCTGTTC            TTCTCATTAAATTTA 100 93
      GK1899 NONE
      GK1898 NONE
      GK1897 1928959 .. 1928977 -   -11  -3.96327   ATGTTCTATGACAAA             CGAAGCCA AAG TGGCCTCG             CTGCCTTCGACTAGC  85 36
      GK1896 1927521 .. 1927559 -   -14  -5.03314   TTCACCGCTAAAAAA   TGTCCCAAAAGTGAACGT TAT ACAAACACTTTTGGGACA   TCTGCAAGATTGCCG 100 343
      GK1894 NONE
      GK1893 NONE
        iolI NONE
        iolD NONE
        iolE NONE
        iolB NONE
        iolC NONE
        iolA 1917184 .. 1917214 -  -9.8  -4.28375   TCAATATACGGAAAA       CGTATCAAGCGC TCTTGCG GAGCTTGATACG       TTTTCGAACGCATTA  83 38
        fbaA 1916184 .. 1916208 -  -5.6  -5.54338   CAACCAAAAGAAAAA          GGAGGCGATG AGGAA CATCGCCACA          TCCTTGCGCCATGGG 100 83
      GK1885 1914891 .. 1914946 - -21.6  -3.27298   CTTGCCAACGATGAA GTGGAATGAAGGAGACGTTGTCAAG TGCTTTC CTTGACAACGTTTCCT-CATTCCAC TATCCTAACAAGCAG 100 135
      GK1882 1911754 .. 1911783 -  -3.6  -4.53303   TATTTTCACAGAAAA       CACTGGCTAGGCT CTCTC AACC-ATCCAGTG       TGTGTCGTTTTTAAA  66 483
        xylF 1910349 .. 1910388 - -11.4  -2.60555   TAAGTTTAGAAGCTA  CGGGCAGC-ATCCATCGCG TTA CGACAAGGATGGCTGCCCG  TATATCAATCATAAC  75 44
      GK1880 NONE
      GK1879 1907552 .. 1907575 -  -5.3  -3.18571   GTTTCCAAAGAGATA          GGCTAGC ATTAGAATGA GCTAGCC           TCTTCCCGCTTTTTT  52 52
      GK1878 NONE
      GK1877 1905036 .. 1905050 -  -2.7  -4.11371   GAACACCCGTTAAAA               GGGGC TGGAG GCCGC               AAGCTGACCCGGCCA  58 434
      GK1875 1901961 .. 1901973 -  -4.8  -3.14132   TCCCTCTTTCACGAA                CGAG ATCCA CTCG                GCGCGCTGACTTCGA  50 6
      GK1874 1900398 .. 1900440 - -15.1  -3.72893   TATTGCTTGATCAAA CAAAAAACTCCCCAAACCA TCCAC TGGTTTAGGGAGTTTATCG TCACGGCCGAAACAC 100 26
      GK1873 NONE
      GK1872 NONE
      GK1871 1897389 .. 1897410 -  -7.3  -5.65927   CATCCAAAGAAAAAA           CAGGAGCCTG AAG CAG-CCCCTG           TTTTTCTCCTCATTC 100 35
      GK1870 NONE
      GK1869 1896309 .. 1896339 - -12.6  -5.39721   TTATCACATAAAAAA      GCGGCCTTCCGCC TGATGG AGCGG-AGGCCGC       TTCTTGTTTGGAGGG 100 60
      GK1868 1893472 .. 1893491 -  -3.5  -3.71873   GGATGCATAGTCAAA            GGCCAGCC TGTTG GGC-AGCC            TCTTTTCTCTCCGCT  53 123
      GK1867 NONE
      GK1866 1890790 .. 1890801 -    -3  -2.95113   TGTTAAAATGGAAAT                GAAA GCGA TTTC                 TCCACCTACTTCCCG  43 197
      GK1865 1889357 .. 1889395 - -11.1  -3.29038   AAGGAAGATGATGAA  GAAGGCTC-CGCCTGTTT CCTT ACAGAGGCGAGAGCCTTC   CGAAATCAGTGATAA  78 165
      GK1864 1888734 .. 1888753 -  -2.2  -4.07568   TTCTCCTCTCCAAAA            TTAAATTG CACA CAATTAAA             TTTTACAAAATATAA  55 57
      GK1863 1888255 .. 1888279 -  -9.4  -4.14056   ATCGCAAATGAGAAA         GTGCCC-TGAA TTTC TTCACGGGCAC          CTTTTCTCATCATCA  80 38
      GK1860 1887282 .. 1887305 -  -9.6  -5.63517   CCTGCAAACAAAAAA          GCACGCAC-GA ATC TCTGTGCGCGC          CAAACAACTATGCTC 100 157
      GK1859 NONE
      GK1858 1886466 .. 1886478 -  -3.3  -2.77192   AATTTTTCGAATAAT                GCTTG GTT CATGC                TGCCATCCTCCTTTT  43 39
      GK1857 NONE
      GK1856 1883685 .. 1883705 - -11.8  -4.91712   CCCAACCGACAAAAA            GCGCCCCG CTGCC CGGGACGC            CTTGCTTTCCGTTTA 100 38
      GK1855 1882809 .. 1882843 -  -8.6  -4.99568   GAACAGCAAACAAAA    CGCGCCTGCCTCATG TGAGCG CA-AAGGCAGGCGCC     GTTTAGCGGCGGGTG  88 28
      GK1854 NONE
      GK1853 1880866 .. 1880886 - -10.3   -4.9792   GAGTCCACACAAAAA            GCGCGCCGC ATG GTGGCACGC            GCAAGCGAAACCGCT 100 48
      GK1852 NONE
      GK1851 NONE
      GK1850 1877922 .. 1877939 -  -2.6  -4.08945   ATGATTTCTTCAAAA             TTCCGC AACTAG GCGGAT              CACGAAGCGACAGAT  56 66
      GK1849 NONE
      GK1848 NONE
      GK1847 1875357 .. 1875383 -  -7.4  -5.09245   GGAAAATGAGAAAAA        CGGATTCC-GA TCATCG TCAGGAATCCG         TTCGCCCTTAACAGG  88 41
      GK1844 1873749 .. 1873759 -  -6.8  -4.46073   GCGCAAGATAATAAA                 CGGA TGG TCCG                 TCGCAACAATGAATA  75 83
      GK1842 1872596 .. 1872612 -  -2.9  -3.40674   TCATTATCCAAAAAT              TCAGCCC ATA GATCTGA              GATGTGTTTAACTTA  47 193
      GK1841 1870710 .. 1870728 - -13.2  -6.01725   AATAAAAATAAAAAA             CACTTGCC ATC GGCAAGTG             CCTTCTTTCGCTTAA 100 37
      GK1840 NONE
      GK1839 1868907 .. 1868921 -  -5.6  -3.85817   ATTTCCTCCTATAAA               CGTGCG ACG CGGACG               CGGTCGACGAGCGCT  61 4
      GK1838 1866972 .. 1866996 - -15.7  -5.31275   TTTGATGAGAAAAAA          GGCGCTCCGCC TTT GGCGAAACGCC          TCTTCTATTATTCTT 100 33
      GK1837 1866002 .. 1866014 -  -3.4  -3.48718   CCCAAGCAAAATATA                CATG CGAAC CATG                CCGCCACCTCCTTGC  50 40
      GK1836 1865140 .. 1865164 - -13.6  -4.19704   CAACTTTATCCAAAA          GAGCGAGCCA GTCAG CGGCTCGCTC          TTATTCATTGAATTG 100 26
      GK1834 1863500 .. 1863521 - -14.5  -5.37593   TTTGAAATGAAAAAA           CCCGGGTAA ACGT TTACCCGGG            TTTTTTCGTTCTCTT 100 126
      GK1831 1858430 .. 1858442 -  -3.4  -4.52042   AGAAAAATCAACAAA                TTCG ATGAG CGAA                TGACAAACTGTGTCG  66 87
      GK1830 1858070 .. 1858089 -  -5.6  -5.52986   ACGCCATGAAAAAAA            TACGCGCC CAAA GACGCGTG             CCCTCCGTTCAACGA 100 34
      GK1829 1856934 .. 1856962 -  -9.4  -5.99154   CACCAAACAAAAAAA        CGGGGCGCTCCC AATCA GGGCGCATCCCG        TTTTTCATCTCACCG 100 193
      GK1826 NONE
      GK1825 1854378 .. 1854391 -  -2.5  -2.97709   CAAAACAGCCACATA               TTTTT TCAC AAAAA                TACCGACAAACAAAA  42 85
      GK1824 1850168 .. 1850187 -  -7.8  -3.57561   CTCCAAGCGGTGAAA            TGCCGGCT CGTC AGCCGCCA             ACATGGCGAGCTCTC  66 67
      GK1823 1849799 .. 1849812 -  -3.1  -3.96148   CCGTTTCATCATAAA               GGAAA GGGC CTTCC                ATCCTCATCCGTTCG  54 5
      GK1822 1848955 .. 1848983 - -11.7   -3.1355   TTTACTCATACTGAA        TCCCCTGCCTACT TGA AGCGGACAGGGGA        TTGTCGATGTGGTTT  79 40
      GK1821 1848465 .. 1848480 -  -3.3  -3.10164   TCACCGATTAGTGAA              CCATT TTCAGG AATGG               ATATCGTAAGCGCTT  46 82
      GK1820 1847647 .. 1847657 -  -2.4  -2.84803   CCAACACACGAATGA                 CTGC GCC GCCG                 AATGGAGAAAAAGAA  40 73
      GK1819 1845962 .. 1845997 - -14.1  -2.56164   TTCCTAATCATGAAC    GAAAACGTGCCTCGC CTCGCC GCGGGACACGTTTTC     CTTCGCCGCGCGCCG  87 174
      GK1817 NONE
      GK1816 1841905 .. 1841926 -  -5.7   -5.0538   CGTCAGCGGAAAAAA           TCGCCCCGC CGGT GAGCGGCGA            CCATACCATTGGCGG  85 352
      GK1815 1839411 .. 1839438 -  -6.2  -3.32317   ATTTGAGAAAAAGGA        GGTCAGATCGGCG GTC CGCC-ATCGGTCC        GCTTTTTCGCCAAAC  57 69
      GK1813 NONE
      GK1812 NONE
      GK1811 1836233 .. 1836253 - -11.9  -5.45802   TCGGCAAAAGAAAAA            GCACCTCTA CAG CAGAGGTGC            AGAAAAATGTATACG 100 367
      GK1810 NONE
      GK1809 NONE
      GK1808 NONE
      GK1807 NONE
      GK1806 1833228 .. 1833239 -  -2.2  -3.03124   TTTCACGGCGCAACA                CATC GGGG GACG                 ATCTTTTCCTCTGGC  42 1
      GK1805 NONE
      GK1804 NONE
      GK1803 NONE
      GK1802 NONE
      GK1801 NONE
      GK1800 NONE
      GK1799 NONE
      GK1798 NONE
      GK1797 NONE
      GK1796 NONE
      GK1795 NONE
      GK1794 NONE
      GK1793 NONE
      GK1792 1818955 .. 1818990 -  -6.9  -3.85698   CGTCGCCCGTATAAA   CGATGAC-ACGCC-CGC TACG ACGAGGCGTCGGCATCG    ACCACGCCCCCTTGC  66 4
      GK1791 1818414 .. 1818432 -  -4.5    -5.055   CTAACCTGCAAAAAA             GCGGC TAAAAAACG GCCGC             TTTTTTGCTTCTAAA  80 36
      GK1786 NONE
      GK1785 NONE
      GK1784 1814508 .. 1814531 -   -16  -4.91109   TTTCGATCATAAAAA          CAGGCGCACC GATG GGCGCGCCTG           GTTTACTGTTCTGTT 100 28
      GK1781 1812018 .. 1812042 -  -5.5  -3.24166   AGCGAATCAACGCAA          GCGGTTCGCTC CTC GCTCGCACCGC          ATCAGCCGCAATATT  52 27
      GK1780 1811789 .. 1811810 - -12.3  -4.68539   ATGAAAACGACAAAA           GGAGC-CCCG CAT CGGGAGCTCC           TTTTTAATCGATTTT 100 29
      GK1779 NONE
      GK1778 NONE
      GK1777 1808578 .. 1808597 -  -7.1  -5.60993   TTGTCCATAAAAAAA            CGAGCCT TTTACG AGGCCCG             TTCCGCCAATCCGCG 100 14
      GK1776 NONE
      GK1775 1807133 .. 1807155 -   -12  -5.28942   GATCTCAAACAAAAA           GACGCCCC GTTTTTG GGGGCGTC           TCGCAAACGTTTCGT 100 79
      GK1774 1806577 .. 1806598 - -12.3  -5.37043   AGCGGACAGAAAAAA           CGACCGGCGC TAT GC-CCGGTCG           TCCTCTTTTTTGAAC 100 13
      GK1773 1804933 .. 1804945 -  -5.5  -2.79183   TTTACTTTTATTATA                CACCA ATC CGGTG                AAAAAGTATGTCGGA  49 80
      GK1772 1804609 .. 1804636 - -12.9  -5.86061   TCCCACCAAAAAAAA        GTTGTTTTGCC GCCAAG GGCAAAACAAC         AACAGTCATGCATTA 100 31
      GK1771 NONE
      GK1770 1803023 .. 1803049 - -10.3  -4.34993   GAAAGACGAAAAGAA        GGCAAAAA-GGC GGTA GCCGTTTTTGCC         TCATTGCGACGACTG  90 26
      GK1769 NONE
      GK1768 1801578 .. 1801617 - -21.6  -5.09426   CCCAATCGCAAAAAA  GGGGCTGACCCAAAACGC GGGT GCGTTTTAGGTCAGCCCT   TTTTTACTGGTGCTG 100 29
      GK1765 1798917 .. 1798935 -    -3  -2.76162   TATGCCACGCGAAAC             GGCCATGA ACG TCAAGCCC             TTCTCCTTGTTAGAT  42 35
      GK1764 1798203 .. 1798235 -  -2.7   -5.7827   AACAGAAACAAAAAA      GACCGCCCGAT AGAGTCTGTTG ATCGGACAGCC      TTTCCCTTTTAGCTC  90 521
      GK1763 1796354 .. 1796379 -    -9  -4.95484   TAGGAGTAAAGAAAA         GGTGTCCCGA GTCTTT TGGGGACACC          TTCTTCATTAGATAA 100 84
      GK1761 1793210 .. 1793239 -   -13  -5.07486   GAGCGCCAACAAAAA       CTCCCTTAAACC GAACGA GGCTTAAGGGAG        AAAAAGGGTGTGCGC 100 299
      GK1760 1792521 .. 1792543 -  -9.8  -5.42514   TGACAAAGCAAAAAA           GCGAGGGGTC GGA AATCCCTCGC           TTTTTGATCATCAAG 100 36
      GK1758 1789990 .. 1790020 - -22.8  -4.08767   GCTAGGCTCGTAAAA       CAGCGGCTTCTCTT TTC AAGAGAAGCCGCTG       TTTTCAATTCACCTT 100 29
      GK1755 1785888 .. 1785909 -  -2.2  -4.59853   CTAAGGCGGCAAAAA           GCGA-GCGG ACAGG CCGCATCGG           TTTACTGCCCGCTTT  63 27
      GK1754 1783995 .. 1784025 - -13.3   -5.1675   TTATTGATGAAAAAA       GGGGGTGTCCCAA AAGGA CTGGGACACCCTC       TCTCATCGCTATATA 100 183
      GK1753 1782851 .. 1782887 - -15.4  -3.68569   CGAGTGACCGAACAA   CACCGCTTAAAGACCCA TGAA TGGGTCTTTAAGCGA-G    TCGTTGTTCGGTCTT 100 365
      GK1752 1782272 .. 1782305 -  -7.5  -5.61596   AGTGCGACAAAAAAA     CGAAAGGACCATCTC GAAC AAGATGGCCGTTTCA      TGGATTAAGATTAAG 100 36
      GK1751 1780195 .. 1780216 - -10.8  -4.78107   CATCAGCACCAAAAA           GGCGGCGC CTTTTC ACGCCGCC            ATCAGCCGATCCATC 100 27
      GK1750 NONE
      GK1749 1777341 .. 1777364 - -10.9  -5.54079   TCAAAAATCAAAAAA          GGGCCCCGC CAAAAC GCGGGCCCC           TTTTTGCGTCATATT 100 34
      GK1747 1774739 .. 1774769 -   -12  -5.24129   CGTCGGGATAAAAAA       CATACCATTGGC ATCGGCG GCCAATGGTACG       GGCGGGAAATAAATG 100 78
        treA NONE
        treR 1772197 .. 1772221 - -15.7  -5.95539   GCGCAAACAAAAAAA          GCCGCGCTGCA GTT TGCAGCGTGGC          CCACACTTCCATCCG 100 84
      GK1744 1770623 .. 1770661 -  -9.4  -5.37043   AGGGTAGATAAAAAA   GCCCGGCGAGGGCAGACG GGG CGTCTGCGGTCAACCGGC   CCAAAGCGGCAAAAG 100 17
      GK1743 1769759 .. 1769775 -  -9.4   -5.0925   GTTGAAAATGAAAAA              TCCGCC GTACA GGCGGA              TGATATTCCACTCCC 100 45
      GK1742 NONE
      GK1741 1766397 .. 1766407 -  -6.8  -5.10033   GCAAGAGAAAGAAAA                 CGTC TAC GACG                 TCATTATGATCGACT  86 500
      GK1737 1763720 .. 1763735 -    -9  -5.06414   TTTTGTTAAGAAAAA              TGACCC TTTT GGGTCA               TCCCCCTGGCAAGCG 100 52
      GK1736 1762600 .. 1762633 - -17.5  -2.78384   CTTGTCTTCATTATA     CCATGCGGGAAAGGA AAAA TCCTCTCCCGCTTGG      GTTCAATAAAACACG 100 28
         rtp 1762113 .. 1762129 -  -2.4  -4.04149   GAACTAGACCATAAA              TATATT ATGTA AATATA              ACAAAGAAAAAACGA  55 48
      GK1734 NONE
      GK1733 NONE
      GK1732 1757826 .. 1757861 - -10.6  -4.67607   TCCGCAACAAATAAA    GGTGTCCCAATC-CTTC CTA AAAGAGATCGGAACACC    TTTTTCTTTTTGCGC 100 140
      GK1731 1757427 .. 1757463 - -16.7  -5.70761   AAAATAAAATAAAAA    CGCGCAGCCTCTTGATT CTC ATTCAAGAAGCTGCACG    TTACCCACTGCGCGT 100 85
      GK1730 1755698 .. 1755739 - -11.9  -5.31275   TTGTAGTACAAAAAA GGATAGA-ACAAGCAGAA AGAATTA TTCTGCCTGTATCTATCC TCTTCTTTTTTCTAT 100 498
      GK1721 1748409 .. 1748451 -  -9.1  -3.42241   AATATATATTTATAA CCCGTGGTGCTAGTTGAGCG TCAG CGCTCAACCAGC-CCTAGTG TGACCAAGGAATAAG  69 3
      GK1719 1745902 .. 1745939 -  -8.4  -4.67123   TGAAAATAACTAAAA   GGGGGTGTCCTGAAAG GGATTG CTTTTGGGACACCCTC    AGTTTTATACTTTAC  88 492
      GK1717 1744082 .. 1744099 -    -7  -5.76633   GGACATACAAAAAAA             GACCGA TTGATT TCGGTC              TTTTTCTGTGGTCTA 100 98
      GK1712 1738165 .. 1738179 -  -2.8    -4.652   AAACCAGCTGAAAAA               TGATCT AAT AGATCC               GGAAAGGAGCGCCCG  65 364
      GK1709 1734229 .. 1734249 -  -5.4  -3.65812   GCCCGTTGAACAGAA           CTCCTGCCG GATT CGGC-GAAG            CGAACCCTTGACCAA  59 215
      GK1705 1730715 .. 1730725 -  -5.4  -4.53034   GGGATATAAGTAAAA                 TCAG GAA CTGA                 ATGTACGTGCAAAAA  73 15
      GK1704 1729410 .. 1729427 -  -6.9  -3.73068   CCTCGAAGCGAACAA             GGACCGC TTCG GCGACCC              GTTGACCGTCTTCGT  63 151
      GK1703 1728503 .. 1728522 - -11.4  -3.86252   CGGGATGAAACATAA            CAGGGGCC GATC AGCCCCTG             CTGTGTCAGTACCCC  88 31
      GK1701 1726743 .. 1726783 -    -4  -5.04601   GCCATAAAGCAAAAA  CAACCGGCTCAGAG GGCAATCGCCTTT CACTGAGCCGGTTT  TGCCGGGTTATACGC  77 33
      GK1698 1723499 .. 1723530 - -24.6  -3.75153   TCCCTTGAATCCAAA      GCGAAGAGGCGGGA ACAC TCCCGCCTCTTCGC       TATTGAGAGGTTTTC 100 25
      GK1694 1717876 .. 1717909 -   -11   -3.9735   ACACGAAAAAAGGAA     GACGGGCGCCGTCT ATGATG AAAGGACGCCCGTC      TCTAGCTGTCGCCCG  87 61
      GK1688 1711790 .. 1711815 - -10.3  -4.95618   AAGATGAAAAAGAAA         CCGCCAGGGGC ATGA GCCCCCAGCGC          CGTGCAGTAGTCTCA 100 38
      GK1687 NONE
      GK1686 1710621 .. 1710658 -  -8.5  -4.05788   TCGCCTCAAATGAAA   CAGCCC-CCCCTTTCC AAATGGG GAAAAGGGGTGGGTTG   GTCGGGGAGCGGTGC  76 50
      GK1680 1706897 .. 1706913 -  -5.8  -4.08767   GCCACTTTTTCAAAA             CGCGCGG TCAA CCG-GCG              GAAAATCAATATCAT  67 3
      GK1678 1705385 .. 1705405 -  -2.4  -3.28924   GAGCGGCTTTCAGAA            GCGTTTCG CCTTC CGATCCGC            GTTCATTGGGAAGAC  43 106
      GK1669 1695615 .. 1695628 -  -3.7  -3.14132   GCTTGCCGGCATTAA               CGCCG CTGT CGTCG                GGATGTTACTTGCGG  45 209
      GK1667 1693676 .. 1693689 -  -3.7  -3.55444   TTTTGAGTCTGCAAA               GACGG TGAA CCGGC                CGGCCCCACCCGGTT  51 347
      GK1665 1691940 .. 1691981 - -14.7  -3.12717   ATGGAGCAATAGAGA GGCTGTCT-GAAAAGGTCAT CGC ACGACTTTTTCCAGACAGCC TTTTCCGTTTTCGCA  91 41
      GK1649 1679050 .. 1679066 -  -6.5  -3.53012   TTTTCTTTCGTGAAA              GGCCATT TAT ATTGGCC              TTTTGTTCACTTTTA  61 38
      GK1645 1675579 .. 1675589 -  -5.4   -3.3692   CGGGACTGCAAAAAT                 CTGA TGT TCAG                 CAATCCCTTTTTCTT  54 115
      GK1634 1665544 .. 1665569 -  -6.9  -5.47821   AGCCAGCCAAAAAAA         CAGTCCGCCG TTTCAGC CGGCGGA-TG         GCGGCAGACGCCGAA  93 54
      GK1633 NONE
      GK1632 1663569 .. 1663622 - -10.1  -3.13906   CTGAACCGAAAACGA GCGCCCCGATCGTTGAACAAAGCCA TGTG TCGCGAGGGTCGACGATCAGGGCGC CTTTCTATCGCTATG  73 83
      GK1618 NONE
      GK1617 1646268 .. 1646297 -  -3.6  -3.70081   AGAGAATGGCAAGAA       GAGGAGTGATCA GCCGTT TGATCATTCATC        ATCCTCTCCTCTCGC  53 17
      GK1616 1645089 .. 1645123 -  -4.9  -4.08706   TTGCCACCAGAGAAA    GCCCCATTTCCCGGCG TGAG CGC-AGGCAAGAGGGC     GCTCCGTTTTTGTCT  62 43
      GK1615 NONE
        kinB 1642422 .. 1642445 -  -8.1  -5.49234   ATAGCCAAGAAAAAA          CGGATGTCC GAAACA GGGCATCCG           TTTTTTCGATCAGCC  95 35
      GK1612 NONE
      GK1611 1640980 .. 1641002 - -11.3  -5.47218   GGCCAGCCAAAAAAA           CCGGAAAGG GAGTT CCTTCCCGG           TCTAGCTGTGCGGCC 100 27
      GK1593 1623777 .. 1623806 - -12.1  -2.78712   CTGCCAAGTCAACTA       CCCCCACTTCGCG AACG CTTGAAGTGGGGG        CTTGCAACTCCCCAG  80 464
      GK1590 1620463 .. 1620485 -  -2.6   -2.5934   TTCTAAATCATCAAT           CTCCCCACTT CCG AAGCTGGGAT           GGCCCCCTCTTCGGA  41 47
      GK1589 1618993 .. 1619021 -  -7.5  -5.06816   ATGCTGCAACAAAAA        GGATGTCCC TAGAACTGGGC GGGACATCC        TTGTTTATCGACCGC  88 47
      GK1582 1613114 .. 1613135 - -10.9  -4.21787   AAAAAAGTGTGAAAA           CGGCGT-CTC GTC GAGGACGCCG           TTTTTCTTGCCAGCT  87 39
      GK1579 1611019 .. 1611031 -  -5.5  -4.60713   CAAAACATCATAAAA                GAGAG CGG CTCCC                CCGCAAACGACTCAC  73 5
      GK1577 1610292 .. 1610310 -  -9.6   -4.0492   GAACCGCGATAGAAA             CCCTTGTA TCG CACAAGGG             TTTCTGCGGTTTGTC  81 39
      GK1574 1608307 .. 1608321 -  -2.8  -4.57073   TATTTGCTTGAAAAA               TGCATC ATC GATGAA               GAGATTGACATCGAT  65 61
      GK1568 1602903 .. 1602918 -  -3.2   -3.1165   TATTGAAAACAAGCA              GGCGAT TGAA ATGGCC               GAAGTATACAGCAGC  43 326
      GK1565 1601264 .. 1601281 -  -2.6  -4.63527   CCATTATTCGAAAAA             GCGAGC GCCAAG GCTAGC              TTTTTCAATCGCCGC  65 48
      GK1548 NONE
      GK1547 NONE
      GK1546 1586750 .. 1586780 - -14.1  -2.77132   TATGCACATAAAGAG       GAAGGTGTCCCGA TCGCT TGGGGACACCTTC       TTGTTTCACCATAAT  88 31
      GK1540 1580013 .. 1580025 -  -6.3  -4.62051   AAATATGACAGAAAA                CGAAA ATG TTTCG                TCTTTTTGTTGTGAA  77 325
      GK1523 NONE
      GK1522 1559366 .. 1559390 -   -10  -5.19212   ATGATGATGAAAAAA          CCGCACCG TGGTCAAAC CGGTGCGG          TTTTTTGGGACAGCG 100 12
      GK1521 1558848 .. 1558863 -  -4.7  -3.34716   GCACCGTTCAAAAAG              GCATC GCCCCT GATGC               GCGCAACAGTCTGCG  51 300
      GK1519 1556749 .. 1556759 -  -5.4  -2.78384   TTTGTCCTTATGACA                 GCAA GTT TTGC                 AAGTCGCGGATGTGC  49 7
      GK1518 1556148 .. 1556179 -  -6.7  -4.85267   ACAAATCATGAAAAA      TGGGAT-TCACCTT TTGCC ATGGTGAAATCCCA      TTTTCTTCTTCAGCG  83 270
      GK1517 1554490 .. 1554518 -    -6  -5.02074   TGACGTGCGAAAAAA        CGATGGGGGT ATAGCCCGA ATCCCCATCG        TTTTTCGTTTCAGCA  85 238
      GK1512 1551978 .. 1552004 - -10.9  -4.84529   CCATAAATGGAAAAA         GGTGTCCCG TTGATATTT CGGGACACC         TTCTTTTTTGACTGC 100 40
      GK1486 1526425 .. 1526458 - -11.3  -3.71917   AGCTGAAATGCGAAA     GGTTGTTATTAAG TGACGATG CTTAATAACAACC      TTTCTATGTATTAGT  81 359
      GK1484 NONE
      GK1483 NONE
      GK1482 1521707 .. 1521740 -  -8.3  -2.62792   ATCGATGCCAAACAT     GAAGGATGTCCTCA AAAAAAG CG-GGACATCCTTC     TTTATTGTCGGCACT  56 130
      GK1458 NONE
      GK1457 1498213 .. 1498238 - -15.5  -4.28656   ATGGAAGAGGGAAAA         GGCAGAAGCAG CTGA CCGCTTCTGCC          TTTCGTTAGCGGGCG 100 42
      GK1456 1497190 .. 1497223 - -13.2  -3.86897   CCCATCCTGCATAAA     GCCCTTGGCAACTCC TATTG GGAGA-GCCAAGGGC     TGAAGAGTCTTTATC  95 205
      GK1449 NONE
      GK1448 1490008 .. 1490020 -  -4.7  -5.18726   TTTCGACAACAAAAA                GCGGC GGA GGCGC                AAAAACAAGTTGCTG  85 459
      GK1445 1487436 .. 1487452 -  -2.1  -5.27023   ACGGGAAAAAGAAAA              CCACCCG CGT CGAGCTG              TTTGGCGGCGCTCGT  78 57
      GK1437 NONE
      GK1436 1478611 .. 1478645 -  -4.2  -2.93073   CGTGCTGAATAAGGA    TGGCGGGGGAAGCAG GAAAAA CTACT-CCCCCGCGT     AACGATCCAGCACGC  47 12
        gltC 1467228 .. 1467251 -  -9.6  -4.39954   GAAGAATAAGAGAAA          GACGCAGG AAGCAGCG CCTGCGTC           TTTTTTATCCCCGCA  85 30
      GK1428 1465083 .. 1465098 - -10.4  -2.89191   GGAGATTCTTAGACA              CCTGCC TCAG GGCAGG               CTGCCCGATCATCGA  71 105
      GK1419 1452550 .. 1452569 -  -9.2  -4.85782   TCCTGCAAAAAGAAA            GCGCCCTC GTGG GAGGGCGA             TGTCAACGTTTAACC 100 95
      GK1418 NONE
      GK1417 1451940 .. 1451980 - -13.4  -4.30719   CGGCTCGAGAAGAAA TCGAA--GCAGCCCGCTCGC TAG GCGGACGGGCTGCTTTTCGA TTCGGCTGATGAAAA 100 108
      GK1414 1445557 .. 1445581 - -14.3  -2.63257   AGCTTAGATAACGGA          CAGGCGGGC TTAGGCG GCCCGCCTG          CTTTATCGTCATAAA  88 34
      GK1408 1437674 .. 1437684 -  -8.2   -3.4052   TTTTAATGGAAGGAA                 CGCC GGC GGCG                 ATTGACCATGCGGAA  64 305
      GK1403 1433741 .. 1433766 -  -3.3  -5.23396   AATAACGAAGAAAAA         GGAGAACAA GGGGATGG CCGTTCTCC          TTTTTCATGACGCAG  79 73
      GK1401 NONE
      GK1400 1431121 .. 1431149 -    -6  -2.98719   CTAGCATACCATAGA       CGGCGCCA-ATCGG GAA CCGGTGTGG-GCCG       GCCCGAAAGCCGGCA  53 62
      GK1399 1429838 .. 1429871 - -13.3  -3.66995   TTGAAAAAATATGAA     GGACAAAGCTGAC AAAACACG GTCAGCTTTGCCC      TGACGGTGAGAAAGG  93 109
      GK1391 1421818 .. 1421832 -    -7  -4.17023   TTAAGCATCGCAAAA               GTGCCG CTT CGGCTC               CGGAAATCCAGCAGC  70 320
      GK1387 1417867 .. 1417887 -  -3.9  -3.11341   AAGGTCAGTGAAAAG            TACACTCTG GGG CAGGGGGTA            GGAGGCTCGTTTCGC  48 100
      GK1377 1399504 .. 1399525 -  -3.7  -2.89683   AGCTCAGTGGATAGA           GCGTCGGTTT CCT AAACCGT-GC           GTCGGAGGTTCGAAT  43 54
      GK1376 1397925 .. 1397959 - -15.7  -3.24488   TTGTCTCAAAGAAAT    GGCCCGTCCCC-ACGC GGTG GCGTCGGAGGCGGGCC     TTTTAAAAAGACACA 100 28
      GK1374 1396011 .. 1396023 -  -6.2  -4.44608   CTTAGTGAAAAACAA                CGCC GCCTT GGCG                GCCGACCTTGCCCGA  73 106
      GK1370 1392105 .. 1392127 -  -7.7  -3.73775   TTCAGCGCCATGAAA           GCCTGTCCA TCTTC CAGACAGGC           TTTCACGTCGTTTCC  68 28
      GK1364 1384043 .. 1384084 - -15.2    -3.014   AACAAGCAACGAAAG GCGCCGGAGAGCG-GCTGT TTTTG ACAGCGCTTTCTCCGGCGC TTGGCAACTGGTCGA 100 326
      GK1361 1380560 .. 1380588 - -16.1  -4.72386   TAAATGATGGAAAAA        CGCGGATGCCT TGATGAC AGGCATCCGCG        TTTTTACGTCCTTCG 100 72
      GK1357 1377014 .. 1377036 -  -5.6  -5.03747   AAATTTCCGAAAAAA           TTGTTTGCCG GCC CGAAAAACAA           TGCGTTGAAAAGGAA  82 169
      GK1356 1376429 .. 1376462 - -13.2  -3.86897   CCCATCCTGCATAAA     GCCCTTGGCAACTCC TATTG GGAGA-GCCAAGGGC     TGAAGAGTCTTTATC  93 179
      GK1354 1374152 .. 1374188 - -18.2  -3.68569   CGAGTGACCGAACAA   CACCGCTTCCAGACCCA TGAA TGGGTCTGGAAGCGA-G    TCGTTGTTCGGTCTT 100 167
      GK1353 1373292 .. 1373306 -  -2.1  -4.96996   CGCAAACAAAATAAA              GAGGCG GATT CGC-TC               GCCCGCCAGGCGCTT  72 472
      GK1350 1371510 .. 1371536 -   -13    -3.745   GGAGTTAGGAAAAGA         GCTGTCCCGCTT TTC ATGCAGGACAGC         TTCTGTCGCTACGAT  90 34
      GK1348 1370728 .. 1370753 - -12.6  -5.03945   CAATAACGACAAAAA         GCAGGCTCCC ATATCG GGAAGCCTGC          TTTTATTTTGTGTTG 100 28
        sspO 1367125 .. 1367149 - -10.8  -3.39207   AATGAAAACGAGTAA         GGGAATG-CCG GCGG CGGACATTCCC          TTTTTTCATCCTATT  78 476
        sspP 1366518 .. 1366550 -  -9.1  -2.80245   TTATGTGAACATAAG      GGCGCCAGCCG TTCAGCCCTCC CGGCTGCCGCC      GGTCTCGGCTGAACG  65 67
      GK1342 1364618 .. 1364642 - -11.5   -4.0371   CAGTGCTGACATAAA          GAGCTGTCC CGCTGAT GGACAGCTC          CCTTTTTTGTTGCGC  91 189
      GK1337 1362434 .. 1362476 -  -2.2  -5.06414   TGCTTGGAACAAAAA GAAG-AAAGCGCCATGTCCCGC CTA GCGGG--A-GGCGCTTTGCTTT CGCCGCTTGGTTTGT  74 4
      GK1328 1353382 .. 1353406 -  -8.5  -5.28176   CTGATTCATAAAAAA          GCTGCCCTG AAAAAAA CGGGGCAGC          TTTTTTATGGGCGCA  95 53
      GK1323 1348023 .. 1348050 -  -3.3  -4.58773   GTCAGCAAACCAAAA        GCG-AGGAGTCC GCGTT GGGCGCCTTCGC        TTCCGTGCTTACGGT  66 183
      GK1309 1331984 .. 1332004 -  -4.7  -3.05384   CGCGTCTTCAGCGAA           GC-CGGCA TTTCGC TGCCGCGC            ACATCCACCGCTCAA  47 268
      GK1272 1288278 .. 1288305 -  -8.5  -5.05782   ACCGAGCCCAAAAAA        GCTAACGACCT TTCGCT AGGTTGTTAGC         TTTTTCGTTTCCGCC  93 45
        rpmB 1201243 .. 1201258 -    -9  -5.59534   AAGGATAAGAAAAAA              GCACCA TTTT TGGTGC               TTTTTTGTTGCCGCC 100 91
      GK1163 1181524 .. 1181570 - -23.9  -3.58533   CGACAAGTTTGCAAA GCGGGCTGTCCGTAAGGCCAA TGCAG CTGGTCTTACAGACAGCCCGC TGTCTTTTATGCGGC 100 113
      GK1158 1177703 .. 1177742 - -10.8  -3.13522   ACTTTCCGACCAACA  CGACGAGCGATGGAAA TCCTTTTT TTACCATCGCTAGTCG   TTCTGTATCATGTTA  76 38
      GK1103 1122207 .. 1122233 -    -3  -5.42259   GGACGGCGAAAAAAA        TCGGGACGCAT ATGAAA AT-CGTCCCGG         TCGATACGTTCGACG  84 51
      GK1100 1119097 .. 1119128 -  -9.5  -4.56597   TTTTGCTGCCAAAAA      GCTGGGCGCTCA AGCGTCTTA TGAGCGCCC-GC      GCGATTTACTGACCG  91 12
      GK1097 1117082 .. 1117124 -   -13  -4.45544   TTGGATGAAGGAAAA CAGCGGGTCGAAAAAAAGCCG GCAC CGGCT-TTT--CGACCCGCTG TTTCTTTGTTTACTG 100 35
      GK1089 1112947 .. 1112971 - -15.1  -5.41143   CATGCCGGAAAAAAA          CGCATGAGAAC CGC GCTCTCATGCG          TTTTTTGATTATTCT 100 45
        ctaA 1104640 .. 1104670 -    -9  -4.57073   CATCGCGCGCAAAAA       GAGGGTGTCCCA AAAGGAG CGGGATACCCTC       TTTCGTTGCTCTATA  90 138
      GK1076 1098790 .. 1098817 - -16.3  -3.46106   TCAAAAGCTCAAACA        CCGGGCCGCCCC TTCAT GGGGCG-CCCGG        TCATCGGACGACGAG 100 26
      GK1074 NONE
      GK1073 1096160 .. 1096189 - -16.5  -4.94972   GATGACAACCAAAAA       GGCGCGGAAAAGC GATC GCTCTTCCGCACC        GTTTTTTTTTGCAGG 100 42
      GK1069 1093307 .. 1093331 - -15.8  -4.17089   GCGAAATCGCGAAAA          CGGGACAAGC ATCCA GCTTGTCCCG          TTTTTCAACGCGTCC 100 30
         cad 1089319 .. 1089345 - -14.5  -3.90922   ATTTTTGGCAAACAA         GCACAAGCCAG GCAAA CCGGCTTGTGC         GGTCAGCGGATCGGT 100 28
      GK1063 1088509 .. 1088528 -  -9.2   -5.4505   CCGTTCAATAAAAAA            CAGCGGTC GAAT GCCCGCTG             TTTACGCGCTGCCAA 100 27
         def 1081984 .. 1082011 -  -9.1  -4.85599   CTCATCCGATAAAAA        GCGGCCTTGGCC TTTTC GGCGA-GGCCGC        TCGCCATTGACAGCG 100 47
      GK1055 1080910 .. 1080928 - -10.3  -3.95071   CAAAGTGGGAAAGAA             GCCCTTC GAATG GAAGGGC             TGTTGTTGTAACGGT  82 37
      GK1054 NONE
      GK1053 1078829 .. 1078852 - -13.2  -4.68994   ATGATGACGGAAAAA          GGGCATCCTT TTAC AAGGACGCCC           TTTTTTCTTTAGATT 100 34
      GK1043 NONE
      GK1042 1070636 .. 1070681 - -13.1  -2.86568   GAAAGAGAAAAGCCA GGTCACGGCTCGGCGTCCGCT TAAT AGCGGTCGCCGAGCCGTTTAA ATACGGGTCTTGTCA  81 0
      GK1036 1064042 .. 1064089 -  -7.2  -5.77571   ACGAAAAAACAAAAA TGAGCCCC-TTTCCGTCCA-GA TTGTTC CCACAAACGGAAATGGGGCTCA CTTGGTCATCGACGA 100 68
      GK1035 1062681 .. 1062717 - -12.4   -3.9941   TGTGCCATAAGTAAA    GAAGAGGGTGTTCCAA AAGGA TTGGGACACCCTTTTC    TTGTATATTCCCCTA  95 129
      GK1019 1046042 .. 1046060 -   -16  -5.27476   GGCAAGAAAAGAAAA             CGGCCGCT GTT AGCGGCCG             CGGGCTTTTTGCTCG 100 16
      GK1018 1045319 .. 1045335 -  -5.1  -3.54424   GGTCATCTGCCTAAA              TGGATTG CGC CATTCCA              TTAACACGGCATGGT  56 67
      GK1015 1041323 .. 1041361 - -19.8  -3.16981   CACAAGTATACCTAA   TCGCCTCTCAGCCCTT CTGCATC AAGGACTGAGAGGCGA   TTTATTTGCCTAGTC 100 139
      GK1012 1037897 .. 1037936 -  -9.4  -3.13522   ACTTTTTGACCAACA  CAACGAGCGATGGCAA TCCTTTTT TTACCATCGCTGGTCG   TTCCGTATGACGTTA  67 38
      GK1010 1036656 .. 1036704 -  -9.7  -5.62552   AAAAAAATTAAAAAA TAACCCGTGGTGCTAGTTGAGC TTTAGC GCTCAACTAGC-CCAAGTGTAA CCAGGGAATAAGCTA 100 0
      GK1006 1032504 .. 1032520 -  -2.3  -3.72363   CAGTTAAAGTGCAAA              GTTAAAA AAT TTTTCAC              GAGTGTTGATTATCC  50 35
      GK1001 1026481 .. 1026491 -  -2.6  -5.11937   AAGAAGTTGAAAAAA                 TTTA TGG TAAA                 GGCTGGAGAACAGTA  74 299
      GK0998 1018921 .. 1018931 -  -5.4  -3.34332   ATCACTATACAAAAT                 CGAT TTC ATCG                 GCCGCGATTCCTTTC  54 104
      GK0997 1018305 .. 1018334 - -12.1    -3.727   TTGATCATAGCGAAA       GGTGCAGCGGC ATGAATCG GCCGCTGCGCC        TTTTTTTGCCTTTAA  88 69
      GK0992 1014548 .. 1014564 -  -3.7  -3.14462   CCAAACAAAGAAGGA              GTGACAA GCT TTGTTAC              CTCAATTATTAGCCT  46 69
      GK0989 NONE
      GK0988 1010136 .. 1010171 - -13.3  -4.13014   GCTATAGCGGCAAAA    CAGCGGGGCTGTCCCC AAAAA AGGG-CAGCCTCGCTG    TCGCTACGAGCGGTT 100 29
      GK0982 1004845 .. 1004874 - -15.8  -4.72272   CTCCGCGAGCAAAAA       CACCCGGCTTCC AGGACG GAAAGCCGGGTG        TGAAGCCATGGGAAC 100 49
      GK0981 1003991 .. 1004017 -  -3.7  -5.18561   TAAATATTTAAAAAA         GGTGCCC TGAAAAAGAGTTT GGGCACC         TTCCTTATGGGTGCA  79 124
      GK0980 1003612 .. 1003629 -    -7  -5.63517   TTCGTAAACAAAAAA             GAGGCT CTTGGC AGCCTC              TTTTTTATTCGATGA 100 52
      GK0971  994748 ..  994793 -  -6.1  -2.90496   CGCGCCGGTAAATGA GCCCTTTCGTTCCCCAA AGTTTTTTGGTG AAGGGGGACGAAAGGGC TTCGTTTCGTTATGA  52 35
      GK0968  990398 ..  990431 - -13.9  -4.44046   TCCATTGGAAAGAAA     GATCCGCCGAAAGCA AAAT TGATGTCGGCGGATC      CTCTGTGTAAGTTAT 100 239
      GK0967 NONE
      GK0966  988977 ..  988996 -  -7.8  -5.63236   ACGGAAAAAGAAAAA            GAGGCGAT GGCG ACCGCCCC             TTTTTACAGCGAAAA 100 116
      GK0965  988060 ..  988085 - -16.2  -2.71712   TCTGCGGCGCTAAAC         GGCCGGCTTC CGCACT GAAGCCGGCC          TAGCTGTTTTTCTTG 100 433
      GK0962  982906 ..  982930 -  -9.3  -5.63645   CCAAAACAGAAAAAA          CGAACGCCC CCATAAT GGACGTTCG          CTTTTTGGCTATGCC 100 34
      GK0961  980766 ..  980785 -  -4.2  -3.40403   TCCCGCCGATGACAA            GAG-CGTGC ATG GCGCGTCTC            CTTTCGAATTAATCC  50 34
      GK0960  980054 ..  980084 - -19.8  -3.52459   AGCAATGGGAGACAA       GGCGCCCTCTCG TTCGTCC CGAGAGGGCGCC       TCCCGTCAACGCGGG 100 183
      GK0957  977931 ..  977960 -  -9.9   -2.7663   CCAATAACAATGAAC       GCCCCGCTGCTTA TATA CAGGCAGCGGGGT        TGTTTTCGTTAAAAC  68 34
      GK0951  972141 ..  972165 - -10.1  -4.98531   CCGGCAAATGAAAAA          GCCTCTTTC GCATACG GAAAGAGGC          TTGAAGATTCATTCG 100 314
      GK0950 NONE
      GK0949 NONE
      GK0948 NONE
      GK0947 NONE
      GK0946  966013 ..  966055 - -14.9  -4.82901   GCTTGCCTAGAAAAA CG-CGTCTGCCCCCGAGGAT TGCC ATCCACGGGGGCAGAGATCG GGCGTTATTTTTTTT 100 30
      GK0942  961136 ..  961155 - -13.6  -4.06419   TGGGCGGACAAAGAA            GAGCGCTG GAAA CAGCGCTC             TTTTTCGCTTGGGCG 100 42
      GK0934  956881 ..  956900 -  -9.2  -5.46698   GCCAAAACGAAAAAA            GCCGAGTG ATTC CGCTCGGC             TTTATTCCGTTTTTC 100 27
      GK0931  954588 ..  954600 -  -6.2  -3.65351   GCAGCCGGACTTAAA                GCGG GCATT CCGC                GTTCCGTTTGTCCCG  61 154
      GK0929 NONE
      GK0928  950860 ..  950874 -  -2.8  -4.21922   CGATGTAAAACGAAA               TCGACA TTC TGCCAA               TGTTGTTTTGGGAGT  58 331
      GK0917 NONE
      GK0916  940874 ..  940903 - -11.5  -3.26375   GGAAAATCAAGAAAC       CGCCCGG-CGAT CTCCCCT ATCGTCCGGGCG       CGTCTTCGTTAAAGG  79 148
      GK0914  939872 ..  939904 -    -5   -5.0538   TTGCATGGGAAAAAA     TAAGCCGATCGTGCTA AAA TAG--CGCTCGGCTTA     TTGGATTTGTGCTTG  80 23
      GK0913  938785 ..  938811 -  -7.3  -3.66897   TTATAAATGAGAGAA        GCCACGTTTGAC AACG GTCAG-CGTGGC         TTTTTTGTCAGGCAA  67 450
      GK0910 NONE
      GK0909  932949 ..  932975 -  -7.2  -2.59881   TATTCATTGGAGAAG         CGGGGATGCTCA TCG CGGACATCCCCA         GTGGTTATGCGCGGC  56 30
      GK0908 NONE
      GK0907  930729 ..  930751 -   -12  -2.79096   AGCAGAGAAAGGAAG           CGTCCCGG GGCTCAG CCGGGACG           TTTGTTCATCTCTTG  80 337
      GK0905  927605 ..  927656 -  -2.3  -5.58209   TGAAATGTAAAAAAA GGCAAGCGATT-CGGATTCACCGAT GTCT AACGGTGG-TAGGTAATCGCCTGCC GTCCCATTTGAACCC  83 0
      GK0904  925863 ..  925906 - -14.6  -5.40474   AGGCGCGGAAAAAAA GAGGGACTGCCCCAAAACGC ATTT GTGTTTTGGGTCAGCCCCTT CAGCTTTTTTATTCA 100 34
      GK0900  921499 ..  921511 -  -2.7  -4.35524   GCCGGAAATGCAAAA                GTTCT ACG AAAAC                AATAAAGATAGCAAT  62 361
      GK0895  917270 ..  917296 - -13.8  -5.24531   ATTCCGCAGAAAAAA         CAGCAGGCTGGA ACG TCCAACCTGCTA         CTTTTTCCTTTACGG 100 35
      GK0891  913972 ..  913998 -  -8.6  -4.86621   ACGTTCAAGGAAAAA         GACGGCCCGCAA ACG CTGCCGGTCGTC         TTTTTATTAGGGAGA  88 32
      GK0889  912177 ..  912203 - -17.4  -4.43272   ATGCAAAAGTCAAAA         CCGCGCTTGACT TGC AGTCAAACGCGG         CTTTCGGATGAAGGA 100 44
      GK0888  910132 ..  910155 -  -2.3  -5.38047   GATGGACACAAAAAA          TCCTCCCGA TTTTCG TTGGGAGGG           TGCGAAATGTGAGGT  79 45
      GK0887  908216 ..  908262 - -16.8  -3.68827   CAGTCACTAGGCAAA CAAAATGCCTCTCGCCCCTT GATGCAA AAGGGACGAGAGACATTTGG GCACACTTTGGGCGT 100 173
      GK0886  907691 ..  907723 - -14.2  -3.34398   CTTTGGTCGGAAACA      CCCCCACTTCCACG CAATC CATGTAAGTGGGGG      AACCTATGGATAAAG  93 119
      GK0884  899925 ..  899956 - -10.3  -4.52589   CGTTTTGAGAGAAAA      TTAAGCAGGAAAC GCTTTT GTTTCCTGCTTTA       TTCAATTTTTGGAGC 100 23
      GK0878  893496 ..  893506 -  -5.4  -2.76696   TCTTCTTTTAATAAT                 TCAC GAA GTGA                 GTCAGTGAGTCCCTA  49 7
      GK0877  892110 ..  892129 - -10.8  -3.48276   GTTTCCTTCACACAA            GAGACTGA ATAT TCAGTCTC             TTGTGTGGAAAGGGA  79 75
      GK0876  891514 ..  891537 -    -9  -3.44156   AAATGGAATACAATA          TCATCACCTCA AGA TGAGG-GATGA          GAGTCCGAAAGCGCT  69 176
      GK0873  889893 ..  889920 - -18.6  -4.46926   CAGGTCATCACAAAA        CACCTCGATCTC GATG GAGATCGAGGTG         TTTTTTTATTGCCCC 100 89
      GK0869  886033 ..  886064 -  -5.2  -3.05463   AGGCCGGTGATTTAA      GGAGAAATACTGCT CTCC AACAGTGTTTCTCA       AATTGAAAAACCTTG  51 101
      GK0868  885736 ..  885772 -   -14  -2.71731   CCGACGCGGTAACGA    CAAAGGTATGCATC GTTTCGGCG GATGCATACCTTTG    TTTTTTTCGTTACAC  88 35
      GK0865 NONE
      GK0864 NONE
      GK0863  881040 ..  881085 - -13.6  -5.29445   GCTGAACAACAAAAA GTA-AGCAAAAGGGAGCT-TGC GTGC GCACAGCTCCCTTTTGCTCTGC TTGGCTCAGGAGAGC 100 101
      GK0859  879518 ..  879536 - -10.2  -4.10672   CCAATTGAAACCAAA             CGACCGCT CCG AGCGGACG             CGGACGACCGATGAG  86 258
      GK0847  873454 ..  873475 - -13.1  -5.37043   ATGCCATATAAAAAA           GGCTGTTGT TGGA ACAACAGCC            TGAACGGTGCAGGAC 100 42
      GK0846  872479 ..  872489 -  -2.4  -4.65895   CCGGTGATGCAAAAA                 CAGC CGC GCAG                 CTTGTCGGGATGACG  63 162
      GK0843  871434 ..  871461 -  -2.7  -5.40072   GCGCCGCCAAAAAAA        TAAGCGCCGACC GCGCT GGTTGGCG-TCA        GCCGGCTGTGCCTTC  80 49
      GK0842 NONE
      GK0841  869228 ..  869246 -  -7.4  -5.88471   GAGCATCAAAAAAAA             CCAGGTGA CAG TTACCTGG             TTTTTTTGATGAATT 100 18
      GK0840 NONE
      GK0839 NONE
      GK0838  865637 ..  865668 -  -5.2  -5.24799   GGAGAAAGAGAAAAA      GGCTGTCC-CGAAAA CAT TTCTCTTAGACAGCC      CTTATTGGTTTGGGG  85 27
      GK0837 NONE
      GK0836  862489 ..  862523 -  -8.6  -4.05208   AGGCATATTAAAGAA    GTGCA-CGGCGACCG AGTTGA CGATCGCCGATGAAC     AGGGAAACGAAACGG  74 248
      GK0833  859884 ..  859910 -   -10    -5.252   GATGGCGACAAAAAA         CGCCGCCTGCGG ACA CAGCAAGCGGCT         TTATTCATCGCTTGC 100 26
      GK0832  858545 ..  858559 -  -5.6   -4.7373   GCATTGCAGCAAAAA               GGGCAC GTT GTGCGC               ACGTATGAGGCCATT  76 433
      GK0827 NONE
      GK0826  854572 ..  854588 -  -2.1  -2.80589   TCTCAAACAAAGTGA              CTCGAGC GCC GCTCGTT              TATGTGCGGTAGCTT  40 25
      GK0825 NONE
      GK0824  853138 ..  853167 - -20.9  -3.61398   TTGTCTTGGCAACAA       GAAAAAGCCCGGC GTCA GCCGGGCTTTTTC        TTGCGCCCATCCCTG 100 44
      GK0823  852552 ..  852577 - -14.8  -4.13995   GCTTGAGAAATGAAA         CGAATGCGGC GCTACA GCCGCATTCG          TTTGGACGGAAATCC 100 11
      GK0818  846012 ..  846037 - -14.9  -5.45652   ACGGGTAATAAAAAA         CTTCTACATGG TCTG CCATGTAGAAG          TTTTTTATCATTTGC 100 42
      GK0816  845045 ..  845097 - -26.6  -4.75289   TAGCAGAATAGAAAA GAGCGCCG-CTCTTTCACCGC-CGCA TGA TGCGAACGGTGAAAGAGGCGGCGCCC ACCTATGCGCCTGTC 100 49
      GK0810  838198 ..  838232 -  -9.9  -6.04324   GCAAAAAATAAAAAA     GGCCCTGCCAGCCCT CTGAT AGGGACGGTAGGACC     GCGGTGCCACCCTAC 100 293
        trpS  837121 ..  837147 -  -6.6  -5.29385   AAGTCAATTAAAAAA        CGGGCCAAGGCG ATAGG CGCCT-G-CCCG        TTTTTGTATGGCTTC  91 56
      GK0803  832022 ..  832050 -  -5.8   -4.2092   GAAAACGACAAACAA        CCGGGTGCGCGT CGTTT ACGAGCTGCCGG        AGAAACGGCGCCAAC  67 256
      GK0801  831004 ..  831035 - -17.4  -4.91109   TCTCGATGACAAAAA      CAACGCCTTGGGAC TTTC ACCCCAAGGCGTTG       TCTTATGAAGCGAAT 100 43
      GK0797  827417 ..  827443 -  -7.8  -3.07344   GGATCGGTGAACAGA         CAGGCGCCGCCG TCA CGGTGACGCACG         ACCCGCTTGTGGCGG  57 276
      GK0788  817222 ..  817258 -  -5.7  -5.00616   GTTTGCTTCAAAAAA    GCAAAGGCCGCCCCTGA GCG CCGAGAACGGCCTTCCC    TTTTATTTGCCGCAC  81 48
      GK0778  800074 ..  800089 -  -3.3  -4.69656   AACGAGTCAACAAAA              GAAGA TTTGGT TCTTC               ATTCGTTTACTGGCT  70 285
      GK0771  794751 ..  794784 - -11.7  -5.42259   GGAGGGTGAAAAAAA     CGGGAGCGCTCTTTC CGTA GAAGAAGCGATCCCG      TTTTTGGTTTATGTT 100 72
         fnr  791932 ..  791945 -  -5.3  -4.80077   TGAAAAGAAAAAGAA               GTGAT TCGC ATCAC                AATCGAAAAAAAGAG  75 166
      GK0761  785642 ..  785688 - -13.9  -4.69214   TACTTAATAAAGAAA GAGCTGGCTCCAAAAGTCCACT TGTT AGTGGATTTTTGG-GTCAGCCC CCTTTCATTTGTGAA 100 50
      GK0760  783905 ..  783945 - -19.2   -5.3798   GAAGAATAACAAAAA CGGGCTGA-CCCAAAACGC GAAT GCGTTTTGGGATTAGCCCG  TTTTTACACGAAATA 100 307
      GK0757  780528 ..  780539 -  -5.8   -3.5241   CATGTTTCAGAAAGA                TGGG CTTG CCCA                 AGTGTTTGAAAGGAA  59 96
      GK0756 NONE
      GK0755 NONE
      GK0754 NONE
      GK0753  778303 ..  778327 - -13.5   -4.1648   AGAACAATGAAACAA          CCGCCCGCCCA ACA CGGGCGAACGG          CGAAAAGGGGATGGA 100 55
      GK0752  777368 ..  777397 -  -9.4  -4.98911   GAGGAGAAAAACAAA       CGACACGGAA ATGCCCGTTG TTCCGTGTCG        TTTTGTTTGCGCTCT 100 45
      GK0747  772443 ..  772460 - -12.7   -5.0133   GACGGCGCCAAAAAA             GGCGGCT CGGA AGCCGCC              GCGATGGAAACTACA 100 36
      GK0746  771656 ..  771672 -  -2.1  -3.37344   GCCGCATCGAATGAA              CGGGCGA TTT TGGCCGG              TGAACAGCGATTCAT  45 326
      GK0745  770688 ..  770710 -   -12  -2.82516   TCGGTGATGAGGACA           GGCGCCTG TGTTGTG CAGGCGCC           CGTGTTTTGTCCGGC  80 51
      GK0743  769184 ..  769201 -  -5.5  -4.70626   GAACAATGTGAAAAA             GGCGG TGTTTCGG CCGCC              TTTTTTGTCATTTTG  75 42
      GK0742  768499 ..  768523 - -10.8  -5.45802   CTTGTAAAACAAAAA         GCGGATGGAGG CTTG CCTC-ATCCGC          TTATCGATAATTCAC 100 26
      GK0738  764309 ..  764339 -    -9  -2.66602   CCATTTAATAAGCTA       GGGTGGTCTTGAAA AAT CTTGAGGACCACCC       GAAAGGATTATTACC  63 380
      GK0737 NONE
      GK0736 NONE
      GK0735  762500 ..  762510 -  -8.2  -4.07651   AAGCAAAAAAAGCAA                 CGCC TTG GGCG                 GACATGACTATGGGT  76 40
      GK0734  761832 ..  761855 -  -2.3  -4.05085   AGCTGCAAAAAAAAG          CCATCCGCC TTTATC GACTGACGG           TTCTGAGGGGCGGAT  55 74
      GK0732 NONE
      GK0731  759758 ..  759804 -    -3  -3.85817   ATTGCGTCTTATAAA GTAGC-TGCTCTTAGGGGAGG GGGAAT CGTCCCCTAAGAGCTTGATAT AATAGGCACCGTAAT  54 211
      GK0730  758090 ..  758130 -  -8.4  -5.50723   TTATTAAAAGAAAAA GGAGCTGATCCAAAAG-CG TAAA CGACTTTCGGATCAGCTTT  TTGTTGCTTGATTGA 100 41
      GK0718  745349 ..  745368 -  -4.3  -5.83211   TAGTAAAAGAAAAAA            GCCTTCT ATAAGA AGAAGAC             TTTTCATTCGCTTCT  95 256
      GK0717 NONE
      GK0716  740021 ..  740058 - -19.3  -5.30616   GCATTCAAAGAAAAA   CGACAAACGAGCCGGCCG ATT CGGCCAGCTCGTTT-CCG   GCTTATAACACATTG 100 28
      GK0713  738571 ..  738594 - -10.9  -5.26316   TTATGTGACAAAAAA          CCCCGCCCC CATTCC GGGGTGGGG           TGAGAGAAGAGGGGC 100 167
      GK0703  724753 ..  724777 - -19.3  -4.53303   TAGGCGTACATAAAA          CCGGCGCAGCG AAC CGCTGCACCGG          TTTGTGATCAAAGCA 100 59
      GK0701  722367 ..  722400 - -22.7  -3.73775   GGCATTCGCATTAAA     GAATAAGAGCTGCGC CTAC GCGCAGCTCTTATTC      GATTTGGCGGCGCTA 100 38
      GK0699  719318 ..  719329 -  -2.2  -3.68351   GTTCCATTATTTAAA                GC-GG TTG CCAGC                GACAATATTGAAAAT  50 429
      GK0695  714682 ..  714709 -  -9.7  -3.15999   GGGGGACATACGGAA        CGCGGCCGCCG TTTCGC CGCCGGCCGGG         GCAATAAAAACCCCC  70 43
      GK0691 NONE
       gerPA NONE
       gerPB  710396 ..  710408 -  -3.3  -3.62518   CGAAATACTCGTAAA                TGCTC ATT GTGCA                CCATCATCCTCTCCA  53 103
       gerPC NONE
       gerPD NONE
       gerPE  709213 ..  709227 -  -2.8   -3.6053   GGGCCGACAAACGAA               GGCATT ATA AATCCC               TCCCTCTTGTTGGCG  49 15
      GK0685  708888 ..  708912 -  -4.3  -4.15366   AGGTAAATAAGCAAA          GGTGTCC GGATCCTTTTG GGACACC          TTCTCTTTTTGGTTT  62 109
      GK0675  692358 ..  692378 -  -6.8  -4.57569   TTATTTGTTTAAAAA            GGGAAGCG GACAT CGCTTCCT            CTTTTCCTTTTGCGA  77 65
      GK0672  690239 ..  690271 -  -2.7  -4.14397   AGCTCATAAACGAAA     TGAGGTGTCCTTCT TTGGCT AGG-GGACACCTCT      TCTGTTCGGCCGGCC  59 43
      GK0666  684402 ..  684420 -    -6  -6.07627   ATTGGCAAAAAAAAA             TGCCTC TTAGCTG GAGGCA             GTCAAGAGAAAAGGC 100 114
      GK0657  674496 ..  674520 - -12.9  -5.69023   AAAACAGTAAAAAAA          CGGAAGCAGAA CAT CCCTGCTTCCG          TTTTTTTATTTGTGG 100 73
      GK0655  673267 ..  673291 - -12.9  -5.03145   GAAGGCGGCAAAAAA          GGGTGCTCC TTTTGCG GGAGCACCC          TCTTTCGTTTAGTAG 100 34
      GK0653  672434 ..  672450 -  -2.2  -4.12254   GAGCACGAGAAAGAA              TTGGCC AGCCA GGCTAA              CTGATGGTGCGAATG  55 22
      GK0651  671424 ..  671443 -  -7.8  -4.61231   GTAGACGGCGAAAAA            CCCGATCA TTGC TGGTCGGG             TTTTTTGCTATCAAA  81 88
      GK0643  665545 ..  665568 -   -16  -4.15703   TTGGATAAATAACAA          CACCCCGGGA ACAA CCCCGGGGTG           TTTTGATTAACGGTG 100 32
      GK0638  660035 ..  660058 -  -2.5   -2.5369   AAGGGTGACAAAACC          GAGTGAA AGCAAAACGG TTCACTC           CTTTTCCTCCATCAA  39 20
      GK0637 NONE
      GK0636 NONE
      GK0635  656134 ..  656146 -  -2.7  -5.14965   ATGCTGATCAAAAAA                TTGCT CGA AACAA                CCGCCGCGGCGGAAG  79 353
      GK0633  655774 ..  655804 - -16.2  -5.18371   CTTCATAAAACAAAA       GGCCGACTTTCCCG AGG CGGGAAAATCGGCT       CCGTTTACTGGCCGG 100 30
      GK0632  654640 ..  654660 - -13.3    -5.252   GAGGTGCACAAAAAA            TGCCGCCGA TTT TCGGCGACA            TGACAAAAAAGCGGG 100 44
      GK0631  653381 ..  653404 - -10.3  -4.07246   GGAGTGGAAAGGAAA          GGCGTTCCG TTTTTT CAGAACGCC           TTCGAATGAATCTAT  85 59
      GK0629  652551 ..  652577 - -16.5  -3.83026   CGTTCCCATATGAAA         GCGCCCCGGGC TGACT GCCCGGGGCGT         TTGCCATCTATATGA 100 59
      GK0611  633893 ..  633915 - -13.5  -3.75629   GAGCCGCAACCGAAA           GCCGCCAAT GAATA ATTGGCGGC           TTTTGTGGCTGGGCA  93 57
      GK0597  622031 ..  622060 -  -8.7  -5.06414   GCCTTCCAACAAAAA       GAGAGCC-AACC GATCGAT GGTTAGGCTCTC       CTTTTTTGTTAATTT  93 107
      GK0595  619858 ..  619874 -  -3.7  -4.11216   TCGTGAGTTGTAAAA              CCAAACA TAT TTTTTGG              CTTGAAAAACGTTTA  58 377
      GK0594  617980 ..  618027 -  -8.6  -4.60797   TTTGTATATATAAAA GTGGCAGATTATTCTCGGATTCA TAG CGAA-CCAAAATAAATCTGCCAC TAGAGTTAGATCCAA  83 166
      GK0579  603023 ..  603039 -  -2.2  -4.07568   TTTTTTCCGTGAAAA              TCCCCA CCACT TGGTGA              GTGCGGTATACGCTC  55 143
      GK0573  596246 ..  596265 - -11.4   -4.9755   ATAGAGAATGAAAAA            CACCGGAG ATTA CCCCGGTG             TTTTTCGCTTTTGCT 100 15
      GK0571  595268 ..  595284 -  -3.6  -5.02074   TGACCGGCGAAAAAA              CGGCCA TTGAT TTGCCG              ACATCCAATGTGCTC  77 280
      GK0568 NONE
      GK0567  591942 ..  591953 -  -5.8  -3.60792   CGGCGAAGCCCGAAA                TCGC TTTG GCGA                 TGTTGATCGCGCCAT  59 162
      GK0565  590258 ..  590269 -  -5.8  -2.52464   TGCGTTTGTAAGGCA                GACG GGGG CGTC                 TGCCTTTTCTCGTTT  50 84
      GK0559 NONE
      GK0558  581650 ..  581667 -  -5.5  -3.61103   CAATGTGACGCGAAA             GCAGGAA GAGC TGCCTGC              CCGGTTGCTGGTGCG  55 112
      GK0556  580049 ..  580061 -  -6.2  -2.73529   TCTGACATAAAGGTA                GCCG GTGCG CGGC                TGAAACTCCGGGATC  51 491
      GK0551  577124 ..  577136 -  -9.1  -4.93661   AGACCAATAACAAAA                GCGCT GTA AGCGC                AGTGAGTAGAGGATT 100 209
      GK0503  543303 ..  543328 - -13.3  -3.12142   CTCACACTGAAGAGA         GCACTGTCCCC AAAG GGAGACAGCGC          AATACGTTAATTTAG  88 32
      GK0501  542177 ..  542191 -  -5.6  -4.43879   AGGAGGGAAGGAAAA               TCCTGC AAG GCAGGT               GACAGCATGAACACC  69 347
      GK0499  541733 ..  541751 -  -4.5  -3.65313   GAAGCAGACCTCAAA             GAAGCTG TTGAT CTGCTTC             ACAAGGAGCTTTTCC  57 59
      GK0498  540918 ..  540937 -  -9.2  -4.41633   CAGCTTGAAAAAGAA            GCCGCCGC GGCA ACGACGGC             TGAAACTGAAAAACA  85 257
      GK0496  540417 ..  540431 -  -8.6  -4.18441   ATAAACAATTATAAA               GCAACA TAT TGTTGC               TACAAATAAAAACAA  77 254
      GK0494 NONE
      GK0493 NONE
      GK0492  539228 ..  539246 -  -4.6  -3.56837   CCCTAAAGATCATAA             GGAACTAA GCT TTATTTCC             CCTTTGGCTTCCGAT  55 18
      GK0491  538688 ..  538700 -  -4.9  -2.72661   GATGATCCCCAATGA                TATGA CTC TCATA                TGTTTCTACAGTAAG  46 105
      GK0490  538131 ..  538146 -  -3.9  -5.44638   ACAAGAAAAAGAAAA              GGCCC GTTGTT AGGCC               TATTTGATTATTGAA  83 33
      GK0489 NONE
      GK0488  535701 ..  535716 -  -4.6  -5.67063   TTCAGCAGAAAAAAA              GGAGGC CGTC GCCTCT               AAATCCTGGGGTAAA  93 24
      GK0485  532039 ..  532059 -  -6.8  -6.02919   TCATAAACAAAAAAA            CGACCTTC GCTCT GGAGGTCG            TTTTTTTGGTCTTAT 100 37
      GK0481  528402 ..  528418 -  -7.9   -3.0782   CAAGTGGTTAAGACA              CCGCCCT TTC ACGGCGG              TAACACGGGTTCGAA  60 357
      GK0479  517746 ..  517771 -  -9.1  -4.72986   CATTCGCATTAAAAA         GCTGATAG-CAC AAG GCGGCTATCAGC         TTTTTCTTTTTTTGT 100 21
      GK0471  510538 ..  510572 - -10.8  -5.26875   TGCGCAAGGAAAAAA    TAT-AACGCCCCGCC GATGAA GGCGGGGCGTTGAGA     AATTTCTGGTGTTCA 100 38
      GK0470  509367 ..  509390 - -14.6  -3.02973   TGAAAAATTGAGAGA          GGCGGCCTGCT AGG AGC-GGCCGCC          TGCTGACTTTTCCAG  91 258
      GK0464  505710 ..  505733 -  -5.9  -4.21773   CGCGAATATAAAGAA          TGGGCGGGCG GAGTA CGCC-GCCCC          GATTAATCAGGCACC  69 28
      GK0459 NONE
      GK0458  497969 ..  497991 -  -8.3  -4.81523   AACCAAAAACGAAAA           GCGCCCCGC ATGAG GCGGGACGT           TTTGTTGATCATCTC  90 175
      GK0456 NONE
        sspK NONE
      GK0454  496116 ..  496138 - -13.5  -4.63184   AAGCGAGCCTAAAAA           CCTAGGGAG GGTGT CTCCCTAGG           TTGTTCCGCTACGAC 100 34
      GK0451  493546 ..  493590 - -10.4  -2.53263   CCCAGCGGGAACCCA CCCTCGAAATTTTTTTATTAA AACT TCATTAAAAAAATTTCG-GGG TGGGAATCGAACCCA  69 176
      GK0450  492889 ..  492912 -   -11  -5.03314   TTTATGCGTAAAAAA          GAGGATGTCC GTTT GGACAGCCTC           TTTTTGCATCAGATG 100 55
      GK0449 NONE
      GK0448  492377 ..  492399 -  -9.1   -4.8048   GGTTCACAGGAAAAA           GGCGCCC CATCAAAGC GGGCGCC           ATGTTCGATTACTGT 100 34
      GK0446 NONE
      GK0445  488399 ..  488453 - -17.9  -4.01078   AAAATGGAGGAGAAA GAGCCATAA-GCCGCTGCCCCTCATC GGTT GATGGGGGGCAGCGGCGTTTTGGTGC GGGTCAGCGGCTTGG 100 64
      GK0435  477260 ..  477305 -  -9.2   -4.4261   CTGTGAACACCAAAA CCGC-TCCGTTTCATC-ACGAT GAAC ATGGAAGATGAAACGGAAGCGG TTTTTGACGTGCGGT  83 74
      GK0425  466698 ..  466744 - -16.8  -3.08679   TGTGGTGAGTGAACA GCCAAGATAAAACGTCAAGGAA AAG CTCCTTGACGTTTTTTATCGGC CAATGCGCGCGGACC 100 18
      GK0422  463395 ..  463409 -  -4.4  -2.75229   CAAAATGGTCAACGA               TTTTTT TGA AAAAAA               TAAAAAATAAAAAAC  45 50
      GK0421  463094 ..  463120 - -10.2  -5.72207   TGGAAATCAAAAAAA        GGTGCCCTTCC CTTTTT GGA-GGGCACC         TTTCCTTTCATGCAA 100 68
      GK0418  460783 ..  460798 -  -3.3  -3.43689   AAAATTTTAGCACAA              TTGAC GATAAT GTCAA               TCATAGTTTTTCGAT  48 97
      GK0417 NONE
      GK0416  459669 ..  459703 -  -9.4  -2.84325   CGCTGTCAAACAGCA    GCTTGACGATTCGGA ATGGCG TCCGATTCGTC-AGC     GACGCCTATCGAGGC  65 125
      GK0415  458341 ..  458358 -  -2.7  -3.60098   ATGTGTGATGCCAAA             CGATG TTCGTGCT CATCG              CGATCCTCCTTTAGC  49 36
      GK0414  457696 ..  457706 -  -3.2  -4.25104   GCCTTGGGATGAAAA                 CGAC CTT GTCA                 AATGACCTCCCGTTC  60 64
      GK0413 NONE
      GK0412  456038 ..  456083 - -14.3  -4.12456   AGATGAGGCGGAAAA TACATGAAAAAAGGAGCTTGA TGGT TCAAGCTCCTTTTTTTACGGA TGATAGCGATAATAC 100 5
      GK0411  455272 ..  455293 -  -9.5  -3.55824   CAGCATCGATAAAGA           CGC-TCTTCG CCG CGAAGACGCG           GTCACGAACTGGGAT  71 422
      GK0408 NONE
      GK0407  453249 ..  453260 -  -5.8  -4.10007   ACAAGCTTGGGAAAA                CGAC GTTA GTCG                 GCTACCAAGCTTCAG  67 345
      GK0400  446003 ..  446039 - -10.4  -5.18726   TTTGCATAATAAAAA   CCCCCTGTC-TATTAAG CGGA CTTAATATGACAGAGAG    CTTTTCCGACGGAGC 100 43
      GK0399  444595 ..  444625 - -11.2  -5.26875   GTTTGAAGCAAAAAA       GAAGGTGTCCCG AAAGCAG CGGGACACCTTT       TCCATTATGACTTGT 100 141
      GK0396  441581 ..  441606 -  -6.2  -6.12458   GAAAAAAAGAAAAAA         CGCACTCA GTCGGGTTGT TGAGTGCG          AATGTAGCGGCGCAG 100 5
      GK0395 NONE
      GK0394 NONE
      GK0393  438545 ..  438573 -  -6.8  -4.76644   AATATTGACGAAAAA       CGGTGCCCTAT GATCGAGA AT-GGGCACCG        TTTCGTTTTGGTCAA  80 37
      GK0383  428587 ..  428606 -  -4.2  -3.33162   CATCGCACTCCACAA            CCATCAGT ATAG ACTGCCGG             TATTGATCACCGGCT  50 9
      GK0382  428377 ..  428402 - -11.2   -5.2853   GACTGAAAAACAAAA         GAAGCCAGCC GTCATT GGCTAGCTTC          CTTGTTGTTGATCCG 100 18
      GK0381 NONE
      GK0380 NONE
      GK0379  424214 ..  424230 -  -2.2  -2.91063   TAGGCAAAGTCAAAC              GGAACC ATAGG AGTCCC              CTTTCTGTGTCCGCC  40 3
      GK0378 NONE
      GK0377 NONE
      GK0376  421673 ..  421703 - -18.4  -5.46657   GATCCGAATAAAAAA       CACGCCTGTTTCTC ACC GAGAAACGGGCGTG       TTTTCGTTTTGTCCG 100 53
      GK0359  398642 ..  398666 -  -7.8  -5.27477   ACGGCAATCAAAAAA          GGTGCCCCGA TCTTT TTGGGACACC          TTTCCTTTTTGTTTC  93 47
      GK0358  397531 ..  397559 - -13.3  -3.38316   TCATGATGGAAGGAA        TCCCGTTTCTC GGATAGG GAGAAACGGGA        TTTATTGCTTTTGCC  91 160
      GK0356  395462 ..  395475 -  -4.5   -5.0065   GATGTATAAATAAAA               GCCCT GTTA AGAGC                TTTTATTATTGAAAT  77 31
      GK0355  394494 ..  394509 - -11.8  -5.40072   TGTTTCGTAAAAAAA              CCGGCC GCAG GGCCGG               TTTTTGTGGAAATTA 100 38
      GK0345  379595 ..  379605 -  -2.6  -5.72207   GCCAAATGAAAAAAA                 TAAA GGT TTTA                 GTTCCACCATTAGAG  87 233
      GK0338  371169 ..  371179 -  -2.4  -3.94811   AATATCAGGGAGAAA                 GGCC CTT GTCC                 CCGCATTACTTCTTC  52 31
      GK0331  364825 ..  364846 -  -5.1  -3.61398   GGCGCGGCGGAATAA           GTCGGCGCTT TCT AAGCGGCG-C           AGCCAGTCGCGCCAT  56 41
      GK0330  363333 ..  363348 -  -6.8  -4.41633   CATGTTCAAAAAGAA              GGCGCGC CTT GC-CGCC              TATCAATGACAGCGC  74 186
      GK0328  360536 ..  360564 - -16.9  -4.87389   GAGGTGAAAAATAAA        GCTTCTGAAGCAT ATT ATGCCTCAGAAGC        TTGTTCGACGGCTGT 100 11
      GK0326 NONE
      GK0325  358454 ..  358480 - -13.7  -2.94561   CCTGAACAAACACCA         TCCCCCTTGCC TGCCC GGCAAGGGGGT         CATCTATGTCAAAGG  86 50
      GK0324  357002 ..  357030 -  -9.6  -3.87318   AACGATGAGAGGAAA       CGGCCCGAAAGGA ATGG TTCTT-CGGGCCG        TTTCGTTTTTTTCTG  79 68
      GK0322  355233 ..  355246 -  -3.1  -3.67296   TATGAGGGATTGAAA               CCACA TTCT TGTGA                CATTTCTTCTTTGAT  51 349
      GK0316  345252 ..  345268 -  -9.4  -5.46657   CACTCGAACAAAAAA              GGCAGC TCACG GCTGCC              TAGTGAAAAGGGAAT 100 72
      GK0315 NONE
      GK0314  342562 ..  342582 -   -14  -4.07568   CTCCTTGGCGGAAAA            GCGGCAGC GGGTG GCTGCCGC            TTGGTCATGGGCTGA 100 237
      GK0313  341669 ..  341704 - -11.3  -3.57772   AATGAACAAAACATA    TCATTTGTGGGGTGGG AATCA CCCAACCCAC-AATGA    TTTTCAAATCTTATT  79 231
      GK0312 NONE
      GK0311 NONE
      GK0310 NONE
      GK0309  338599 ..  338609 -  -6.8  -2.71339   TAGCAATCAAAAATT                 GGTG GTT CACC                 GTAACAGCTACTTCT  53 41
      GK0308  337193 ..  337247 - -21.8  -3.27259   CATACAGACCACGAA GTTGGTAGAATGGAAACAGTCAAG TGCTTTC CTTGACGGGTTCCATTCTACCAAC TATCATACCGATAGC 100 56
      GK0301  326780 ..  326816 -    -6   -4.9138   ACTAGGCAAACAAAA   TGCCTCTCG-CCCCTT GATACAA AAGGGATCG-GAGGCA   TTTGGGCACACTTCG  83 50
      GK0296  322833 ..  322863 -  -6.3  -5.48054   AGGAAAAGCAAAAAA      TATTCAGCTCACTT TATG ATGTG-GCTGAATA       GTTACAGGGGATTTA  93 160
      GK0295  321302 ..  321331 -  -7.3  -3.98236   AAAGCCCAGCACAAA       TAGGGCATTTC GGTCATAG AAAATGCCCTA        GGTAGCGGAAAGAAC  71 23
      GK0293  319046 ..  319080 - -23.1  -3.20382   CCCCATAGCCATCAA     GTGAAGCCTTGGAGC GAGTA GCTCCAAGGCTTCAC     TCTTCATCTTTGGAG 100 129
      GK0292  318609 ..  318620 -  -2.2  -4.72272   GCTTTGGATGAAAAA                TCGG TGGA CCAA                 GTGTACCAAATTATT  68 179
      GK0280 NONE
      GK0279  306603 ..  306615 -  -4.7  -3.14344   CATGGGTGTGAGGAA                TGCGC ATC GCGCC                GGCTTCGAGATACTG  50 377
      GK0270 NONE
      GK0269  295654 ..  295671 -  -5.5  -2.60714   TGAAAGGGCGATAAT             GCCGC CGATTAAC GCGGC              CAATACGAACGACAT  48 155
      GK0256  281787 ..  281801 -  -7.2  -2.94412   CCTAATGGGAAATGA               GTCATT TTG AATGAC               GCCATTTTCAATCCT  59 206
      GK0247 NONE
      GK0246  263028 ..  263059 -  -5.1  -2.84977   CAGAAGCGAAAACAG      CCGAGGGTTTCGC ATCATA GCCAAACCCTCCA       AACGGCGAGCGGCAG  49 8
      GK0245  262749 ..  262771 - -10.6  -4.07568   GGGGCTGTCTCAAAA           GCCGCAAAAC AGG GTTTTGAGGC           CGGCCTCTTGTTTTT  85 120
      GK0240  258289 ..  258323 - -18.7  -3.21872   GCGAAAGACACCGAA     GGGCGATCCGTTTGC GGCAG GCAAACGGATCGTCC     TTTTTATTTTCATGT 100 283
      GK0230  241983 ..  242002 -  -2.8  -5.42975   TGATACAAAGAAAAA            CATGACTGG CGC CC-GTCTTG            AGGTGCCAACGATGG  84 317
      GK0227  240083 ..  240098 -    -6  -5.25803   AAGCGGGAGAAAAAA              CGGGGC GGCC GCCCGG               ACGGCTCAGCTCGCA  90 87
        murG  231259 ..  231308 -  -7.9  -5.13722   GTGATGAAAACAAAA CGAGGCGATGCCGAAAAACGGCC GTGGTT GGCCGCATCG-GGCATCGCCT-G TTTTTACAAACGGGC  90 29
      GK0211  220510 ..  220538 - -17.5  -5.61596   AGCGCTAGAAAAAAA        GAGGGAGGCGATC ATT GATCGCTTCCCTC        TTCACGGTTATTGTA 100 8
      GK0204 NONE
      GK0203  214135 ..  214159 - -11.4  -4.81523   AACCAAAAAGGAAAA          GCCGGCTAGG GGTTT CTTAGCCGGC          TTTTTTTGTTATTTT 100 88
      GK0201  212823 ..  212845 - -13.4  -5.20534   ATTAAGCAAGAAAAA           GGTGTCCCGC TGT GAGGGACACC           CGTTTTTGTGCCTAC 100 41
      GK0194  204782 ..  204800 -  -2.4  -4.11412   GAAGCAACAAGGAAA             GCCATG TTTTCCT CATGAC             GAATCAAGCCTCCCT  55 29
      GK0193  203831 ..  203865 - -12.9  -4.30719   CCTTTTCACAAGAAA     GGACGGGACATTCAC TGTCC GTGAACGCCCCGTCT     CGTCATTATTGGCCT 100 31
      GK0192 NONE
      GK0191  201711 ..  201735 - -11.5  -4.81249   TCGCAAACGGAAAAA          TTCCCGTTTCA AAG TGAAACGGGAG          TAGAGAGATGAAGAT 100 100
      GK0185 NONE
      GK0184 NONE
      GK0183 NONE
      GK0165  177148 ..  177204 - -24.9  -3.08996   TAGCGTGACGGAAGA CCGAACAACGACCCGCTTCACAGACCCA TACA TGGGTCTG-GAAGC-GG-CGTTGTTCGG TCACCCGACAGTCGA 100 68
      GK0164 NONE
      GK0163 NONE
      GK0162  173479 ..  173489 -  -5.4  -4.53034   GGGATATAAGTAAAA                 TCAG GAA CTGA                 ATGTACGTGCAAAAA  73 15
      GK0161  172990 ..  173003 -  -3.8  -2.64616   TTTTTACTGACAGTA               TGGG CATTTT CCCA                ACTGTCTACACTAGA  44 50
      GK0160 NONE
      GK0159  171657 ..  171712 - -23.8  -2.78384   CTGCTTGTTAGGATA GTGGAATG-AGGAAACGTTGTCAAG GAAAGCA CTTGACAACGTCTCCTTCATTCCAC TTCATCGTTGGCAAG 100 83
      GK0158 NONE
      GK0157  169828 ..  169847 - -11.4  -3.86252   CGGGATGAAACATAA            CAGGGGCC GATC AGCCCCTG             CTGTGTCAGTACCCC  88 31
      GK0148  152777 ..  152796 -  -2.8  -5.02074   GCAGCCGCGAAAAAA            CGGCTGTT CGCC AAAAGCCA             ATCATTCCAATTGGC  74 96
      GK0146 NONE
      GK0145  150047 ..  150086 -  -9.4  -3.13522   ACTTTTTGACCAACA  CAACGAGCGATGGCAA TCCTTTTT TTACCATCGCTGGTCG   TTCCGTATGACGTTA  67 38
      GK0144  149394 ..  149451 -  -7.8  -4.82901   TCGGTTTCACAAAAA GCGTCCGATG-GCGAGAAACCGCCGA TTAGAGCG TTGGCGGTTTTCAGCGCA-CGGACGC TTTTTTGCTTGATTA  85 38
      GK0030   42929 ..   42954 -  -9.1  -6.22691   GAAGAAGAAAAAAAA         GAGTTTCTCTG AAGC CAGAGAAACTT          TTTTATTCTTTTTCT 100 28
      GK0014   23278 ..   23296 - -13.1  -5.67063   CCCATCATAAAAAAA             CCCGCCG TTGAC CGGCGGG             TTTTTTATGCCTTTA 100 38
      GK0008   15827 ..   15852 - -17.7  -4.13767   GTTGCTAGGCGAAAA         TCCCCTGCTGT ATAT ACAGCAGGGGA          TTTTTGATTTGATTC 100 39
