# Supplementary material for: Rapid, accurate, computational discovery of Rho-independent transcription terminators illuminates their relationship to DNA uptake
Source: Genome Biol. 2007 Feb 21;8(2):R22. doi: 10.1186/gb-2007-8-2-r22 (PMC1852404; doi:10.1186/gb-2007-8-2-r22)
Supplement: Additional data file 4 — Best terminators found downstream of each of the genes of the 343 organisms studied. [file gb-2007-8-2-r22-S4.zip › Geobacter_metallireducens_GS-15.bag]

  Gmet_A3576 NONE
  Gmet_A3577   12987 ..   13039 +  -5.9  -3.12668   ACCCCTGCCATGAAT GACAGGGGCCGTGGATCGCGGCGGG GTG CCCTCGGTGAAACACCGTCCCCGCC TTAACTCTCACAGTG   0 45
  Gmet_A3575 NONE
  Gmet_A3574 NONE
  Gmet_A3573 NONE
  Gmet_A3572    5899 ..    5919 - -15.4  -4.15328   AACGGAAACGAGAAA            GGGCCGGG GGTTT CCCGGCCC            TTCTGGGGGTACTGC 100 343
  Gmet_A3571    5316 ..    5343 -  -2.7  -3.53779   TCCCCAAAAGAGCAA        GCCCCCTACTTC CGGCC GAAG-AGACGGC        CGAAAAATCCCCGCT  49 3
  Gmet_A3570 NONE
  Gmet_A3569    4534 ..    4552 - -13.1   -5.1101   CCAGGACGCAAAAAA             GGCCGGG GGGTT CCCGGCC             TGGGGGTTCTGCGTT 100 254
  Gmet_A3568    3748 ..    3758 -  -2.4  -3.64755   ACACATTTGTAAGAA                 GCGG CCC CCGG                 ATTGTCAAAGATGGG  49 335
  Gmet_A3567 NONE
  Gmet_A3566 NONE
  Gmet_A3565     806 ..     824 -  -3.2  -3.60316   AGGCTTTTAAAAAAG             CTATAG GCTTATA CTATAG             GGGAAGCTGTGAAGC   0 164
   Gmet_0001    1774 ..    1786 +  -3.4  -3.53444   TCCACAGCCCCTATT                GCTT CTACT AAGC                TTTAAAAAAGCATAA  49 186
   Gmet_0002    2990 ..    3010 + -12.5   -4.2573   GGCACGGAAGGCGAA            GGCCCCTCC CCG GGAGAGGCC            TTTTGCCGTTCTTTC  95 57
   Gmet_0003 NONE
   Gmet_0004    6517 ..    6531 +  -8.6  -2.78935   AGAACGCCCTGAACG               TGTCGA ACC TCGACA               TCTGATGACCGATAT  60 6
   Gmet_0005 NONE
   Gmet_0006   10968 ..   11015 +  -7.9  -2.64616   TTGGTTAACTGTTGA GTG-CCACGACATCGTGG-ACAA CTTT TTGTGCCATGACATCGTGGACAC TCATCTGAATCACCG  56 203
   Gmet_0008 NONE
   Gmet_0009 NONE
   Gmet_0010 NONE
   Gmet_0011 NONE
   Gmet_0012 NONE
   Gmet_0013 NONE
   Gmet_0014 NONE
   Gmet_0015   23253 ..   23292 + -16.4  -3.15544   GCGCCGTCCTCGTCA  CCCCGTTGTGCGGCGTAGC TGG GCTACGCCTC-CGCCGGGG  TTCCTGCGGGTGCAC 100 69
   Gmet_0016   24415 ..   24445 + -13.4  -4.14392   GCGAAGAGATGAACC       GGAAAAGGGAGCGA AGG TGGCTCCCTTTTTC       TTTTCACCGTTAGGA 100 46
   Gmet_0017   25154 ..   25174 +  -6.8  -3.53012   CGTGGAGAATGGCTG            CCATCTCC ACCCG GGAGACGG            TTTCCGGCGGGAGCC  58 504
   Gmet_0019 NONE
   Gmet_0020 NONE
   Gmet_0021 NONE
   Gmet_0022   30277 ..   30287 +  -2.4  -3.28712   CGAAGAACTATGTCT                 GGTG ACC CTCC                 TTGTCGAGGGCGGCC  45 21
   Gmet_0023   31591 ..   31619 +   -16  -3.17527   GTTTCGGCACAAAAA        GAGGGGGAACGC TTGAT GCGCTCCCCCTC        TATTGATAATCCCTC 100 45
   Gmet_0025 NONE
   Gmet_0026 NONE
   Gmet_0027   34273 ..   34299 +  -6.7  -5.47218   TATAGTTACTTCGCG         TTAGCACTC AGCTGTATC GAGTGCTAA         TTTTTTTCGATGAAA 100 84
   Gmet_0028   34661 ..   34675 +  -2.1  -3.57462   GCCGGCTTCGCCGAA              GG-TCC ATCC GGAGCC               TTTGGCCGTGCCATG  49 45
   Gmet_0029   36414 ..   36453 + -15.2  -3.60818   CTCATTCCGGTTGAA  CATGAAAAGGGGAAGGAC TTCG GTCTTTCCCCTTTTTCTG   TTTCCGGCCTTTTGC 100 51
   Gmet_0030   38774 ..   38811 + -11.3   -2.7556   CGTTGATCTTCATAA   TTGCTTGTGCGGCGTAGC GCT GCTACGCCTC-CGCGCAA   TCATTCGATCGCCTT  73 70
   Gmet_0031 NONE
   Gmet_0032 NONE
   Gmet_0033   44472 ..   44495 +  -9.6  -3.36515   GGGGCGGCGAAGGGG          TTG-CGGGGTC GTC GACCCCGGCGA          TGTTTACCACTCCCC  63 368
   Gmet_0035   46832 ..   46844 +  -3.3  -2.72344   CCCGATGTTGCTGAT                GGGCT CCG GGCTC                TGGTTGAGGATCACA  41 263
   Gmet_0040 NONE
   Gmet_0041   54931 ..   54941 +  -4.6  -3.11281   GTCCTCGCAAATTCC                 TCCG CCG CGGG                 TATACTTTTCGGTGA  48 46
   Gmet_0042 NONE
   Gmet_0043   57410 ..   57439 +  -8.5  -2.66316   GGTGGAGAGCCGTTC       CCCGTAGTCTGTGG CGT CC-CGGACGGCGGG       TGGTATACTGGAAAG  59 19
   Gmet_0044   58049 ..   58066 + -12.7  -4.30995   GCTGACACAGAAAAG             GGCGACG GAAA CGTCGCC              TTGTTTTGTCAGAAA 100 36
   Gmet_0046   60970 ..   60985 +  -8.2   -4.1891   CAGCTGAGCGGAGAT              GTGGGC CGCG GCCCGC               TTTGTCTTGGGAAAG  75 491
   Gmet_0051 NONE
   Gmet_0052   65731 ..   65785 +  -8.8  -2.96296   AATAACACGGAGAAA CTGAGAGCACGGAGGACT-AATAGA GCCCGA TTTGTTGACTCCTCCGTGTTCTCCG TCTCTCCGTGTTATT  61 72
   Gmet_0055   70213 ..   70230 +  -4.1  -2.75022   ACTTTTGGCCAACTC             TGTGCCA TCGG TGACACA              ATTGTGTATACAGAA  43 73
   Gmet_0056   70583 ..   70632 + -17.4  -3.29263   CCCCACCACCAGAAG GCCGCTTAAGAAAAAAGGGCCGC TACTT GCGGCCCTTTTT-CTTAAGCTGA TTGTGCCAAAGGTGT 100 17
   Gmet_0063 NONE
   Gmet_0064   79328 ..   79343 + -11.8  -4.78764   CCGCACGTGACCATG              GCCCGC GCAA GCGGGC               TTTTTCATGGATTTC 100 31
   Gmet_0066 NONE
   Gmet_0067   82993 ..   83005 +  -5.5  -3.61517   CCGATACTGTAACTA                CGTGT CGT GCACG                TTATTCGACAAGCGT  58 29
   Gmet_0068 NONE
   Gmet_0069   84612 ..   84623 +  -3.6  -3.02745   AAGGGGTGCCTTAAG                GCGC TCAG GTGC                 TCGTTTCTGACTGAC  46 27
   Gmet_0081  100073 ..  100086 +  -6.7  -2.64099   GACTTGCCAGAACCC               CTGTG TCAC CACAG                ATTCTGCTAAAGAGC  52 2
   Gmet_0088  112394 ..  112435 +  -9.5  -3.56092   CGTCCTCGGGCTCGT CGGGGATC-ACCTCGATGTC GTC GAAATCGGGCTCGATCTCCG TTTCGAAGATGCTCG  66 343
   Gmet_0090 NONE
   Gmet_0091  116512 ..  116528 +  -9.3  -2.73364   CCCCCTTTTCCGTGG              CCCGGGC CTC GGCCGGG              TACTTCCCGTCGCCG  57 426
   Gmet_0094  119468 ..  119480 +  -2.7  -4.11216   AGAACACGGTTGCTT                GTGTT CCA AATAC                TTTTCAGGGTCAGAA  58 52
   Gmet_0099  123572 ..  123596 + -13.6  -5.64274   CACCAGAAAAATCAA          GGCTTCGCGA TTTTC TCGCGAGGCC          TTTTTTTGTCCCTGG 100 213
   Gmet_0103  129948 ..  129962 +  -5.6  -4.94992   GGAAACTCAAACAGC               GGGATC AGT GACCCC               TTTTTATCCATTTAC  80 15
   Gmet_0104  131940 ..  131961 +  -2.8  -4.26076   GGCGAGGGCGAAGAC           GTTGGCGC AGGTGA GCGCCCCC            TTTTCCTCAAGATCC  60 141
   Gmet_0113  140482 ..  140519 +  -4.9  -3.58208   GGCGGTTGCTATGAC   GCGACCG-GGGGGA CTTTCGATTTT TCTTCCTCGGTCGC   TTCGTTATTCTCCGC  55 45
   Gmet_0121 NONE
   Gmet_0122 NONE
   Gmet_0123  150524 ..  150548 + -11.4  -3.58208   ACACATTCCGTCACA          GGCCCGGG GTAGGATTG CCCGGGCC          TTGATTATTCTGACG  85 56
   Gmet_0124  151850 ..  151870 +  -2.4  -2.82834   ACGCCATCGACATCC            GGTCCACC ATCAC GGGGGAGC            TGTGATCCTCCGCTA  39 0
   Gmet_0125  152644 ..  152656 +  -4.7  -3.32202   ACCGTCTGGATTTTT                CCCGC AAT GCTGG                TATTCTGTCGAAGTC  51 51
   Gmet_0126 NONE
   Gmet_0127  153767 ..  153785 + -10.3  -4.11692   CAGTCACCTTGAAAA             TCCTCCG CATCA CGGAGGA             TTTTCAAGGTGACTC  83 72
   Gmet_0130  158263 ..  158274 +  -7.2  -5.14563   ATCTCAACAGGATAT                GCCG GCCC CGGC                 TTTTTTCATGACCGA  90 296
   Gmet_0131  159219 ..  159240 +  -2.9  -4.07568   CAACCCGAACGGTTG           CTTGGGC-CG AAA CGAGCCCGAA           TTTTCGCAAGAAAGG  58 283
   Gmet_0132  160283 ..  160328 +  -7.6  -5.61881   GTTCTGATTATCGCA GGCCCGAGGGAGTT-ACCGG ACAGGGCG CCGGACAACTCCC-CTGGCC TTTTTCTTTTTGAGG 100 83
   Gmet_0136 NONE
   Gmet_0137  166414 ..  166433 + -12.8  -5.35459   GCACGTTTCACAAGA            GGGCGTCC TGAC GGGCGCCC             TTTTTTGTGGTATAT 100 56
   Gmet_0138  168396 ..  168443 +  -3.9  -3.12668   CCCGGCCACTACGCC GGCATCGGCG-GC-GTTCCCCCG CAGC CGGGTAGTCAGCTCGCCGGAGCC TTCGATGTCCACGTA  45 524
   Gmet_0142  172292 ..  172315 +   -16  -4.99134   ATGATGTTGAAACGG          GAGGCGGGGC GAAA GCCCCGTCTC           TTTTTAGTTTCCGGT 100 50
   Gmet_0143  173494 ..  173516 + -12.7  -4.73388   CATGAGCAGCACGAA           GCCCGAGCC CGAAA GGTTCGGGC           TTTTTGCTGCCGGTT 100 52
   Gmet_0144 NONE
   Gmet_0145 NONE
   Gmet_0146 NONE
   Gmet_0147 NONE
   Gmet_0148 NONE
   Gmet_0149  181973 ..  181988 +  -3.2  -3.90048   GAAGGATTACGCAGG              GAAGAC CACC GTCATC               TATTTTTACCCCAAA  55 171
   Gmet_0152  183382 ..  183419 +  -6.9  -2.71263   CGTAAGTCTTCGGGA   CCGCTTGTGCGACGTAGC GCT GCTACGTCTC-CGCGCAG   TCCTTCGACAGCCTT  53 67
   Gmet_0153 NONE
   Gmet_0154 NONE
   Gmet_0155  186720 ..  186751 + -15.2  -4.07746   CCTTCAAGTAGAGGC      AAGAGTGGCGACTG GCCA CGGTCGCCACTCTC       TTCTGTTTTTGACGG 100 30
   Gmet_0156 NONE
   Gmet_0157 NONE
   Gmet_0158 NONE
   Gmet_0159  191017 ..  191034 +  -8.4  -3.85698   ATGCAGCCATTGACG             CGGCTG ATCTCC CAGCCG              TTTATGCAAGACAGA  72 150
   Gmet_0160 NONE
   Gmet_0161  192520 ..  192550 +  -6.9  -4.07568   TTGTCACCGGCTGGA      T-ACTGATGCTCCG CTAA CGGAGCATCGGACA       TTTTAACGGAAAGGA  70 9
   Gmet_0162  193115 ..  193136 + -15.1  -3.07013   GGGTACGTTACCGCA           GGGGCGGGG GATG CCTCGCCCC            TCTGTTGCCACCATG  93 49
   Gmet_0163 NONE
   Gmet_0164  194032 ..  194068 + -14.5  -5.63504   GAAGTATGAACGCAT   GGGGTCTCTC-CGGCG AAAAAC TGCCGGGAGAGGCCCC    TTTTTTTCTGCAATT 100 64
   Gmet_0165 NONE
   Gmet_0166 NONE
   Gmet_0167 NONE
   Gmet_0168 NONE
   Gmet_0169 NONE
   Gmet_0170  199899 ..  199909 +  -2.4  -3.62616   TCATGGGGGCGGGGG                 GCTG CGT CTGC                 TTCTATCTCCTGATC  49 146
   Gmet_0171 NONE
   Gmet_0172 NONE
   Gmet_0173  203296 ..  203316 +  -3.1  -3.17723   AGCTCAACGTACCAA            CGGGTACGC GTC GCTTCCTCG            TTCGCTTGCGCCTAG  45 94
   Gmet_0175 NONE
   Gmet_0178 NONE
   Gmet_0179  209199 ..  209210 +  -7.2  -2.71712   AGAACCCTCAGCGCC                GGCG GGCG CGCC                 ATTTGAACCAGACAA  53 8
   Gmet_0180 NONE
   Gmet_0181  210548 ..  210569 +  -9.3  -3.24289   AGACCCGGAGGATGC           GCGGGTGAC CCTT GCCGCCCGC            TTCCCTCTTTCAAGT  67 215
   Gmet_0182  213239 ..  213259 + -13.3  -4.27316   GGTACCACAAAAAAA            GGCCTGCAT TTT GTGCAGGCC            TTTTCCGTTCCGGCG 100 349
   Gmet_0185  215877 ..  215889 +  -6.2  -3.05596   TAGAAGATGCCGAAG                CCGG CAAGC CCGG                TTCAGTACAAACGTG  53 123
   Gmet_0187  218311 ..  218348 + -14.3   -3.2818   CAGCCGGGTTTCCGG   CGCAAGGGCCAGTTCATC GTA GATGAGGTGGCCCTT-CG   TGTTGTAGCTCTTGG  86 224
   Gmet_0190  221414 ..  221429 +  -5.4  -4.15453   GAGCCCGACCCGCAC              CGACCCT TCC AGGG-CG              TTTTCGGGTGGATTG  68 244
   Gmet_0192  223672 ..  223696 + -13.6  -4.70583   TGAGCCGTTAAGAAA          GGGGGGAGAC ACTGG GTTTCCCCCC          TTTTGTCTTCATCAC 100 38
   Gmet_0193 NONE
   Gmet_0194 NONE
   Gmet_0195 NONE
   Gmet_0196 NONE
   Gmet_0197 NONE
        recA NONE
   Gmet_0199 NONE
   Gmet_0200 NONE
   Gmet_0201 NONE
   Gmet_0202  236211 ..  236226 +  -8.2  -3.97812   TCCTCACACTCCGGA              GGTGGG CAAA CCCGCC               TTTCGTATTGATTAT  74 44
   Gmet_0203 NONE
   Gmet_0204 NONE
   Gmet_0205 NONE
   Gmet_0206  240649 ..  240670 + -15.9  -3.32498   TGAATCATGACATCA           GGGACACGG TTCG CCGTGTCCC            TTCGTCTATCCCATG 100 65
   Gmet_0207 NONE
   Gmet_0208 NONE
   Gmet_0209 NONE
   Gmet_0210  244642 ..  244660 +    -3  -4.91712   ACCCACTTTTGTTTC             GGTGTGGC AAT GAAACACC             TTTTTATACATTGGG  74 115
   Gmet_0211  245687 ..  245698 +  -2.2  -3.01912   CCAGGCATTGACGCT                GAGG TTTT TCTC                 TGTGTCTCCGTGTCC  42 90
   Gmet_0212  246688 ..  246704 +  -9.4  -4.13995   ACCTTGAACCCGATT              TGCCGC TCCAT GCGGCA              TTTCCTTTATAAAAA  81 176
   Gmet_0213  247988 ..  248007 + -12.1  -5.16133   TAGGATGAATCGAAA            GGGCGCC CGTTGC GGCGCCC             TTTTTATATTGTGGT 100 38
   Gmet_0214 NONE
   Gmet_0215 NONE
   Gmet_0216 NONE
   Gmet_0217  249520 ..  249534 +  -5.6  -3.13164   TTCCGCCCCAAGCGG               CTCGGG AGG TCCGGG               TTGGGTGATTGAGGG  52 54
   Gmet_0218  250907 ..  250924 + -14.1  -4.82128   ATGCATAATTCGAAA             GGCGGCC AAAT GGCCGCC              TTTTCTGTTTCCTGA 100 121
   Gmet_0220 NONE
   Gmet_0221  253339 ..  253355 +  -4.3  -2.91274   GTAGAAGATGGCGCT              CCGGTAG CTG CTGCCGA              TGTCGTTCCCCTGGC  45 259
   Gmet_0224  256427 ..  256444 +  -9.8  -3.91897   ACGCATTAATTAAAA             GGCGGC CAGTTT GCCGCC              TTTATGGATGGGAAC  81 73
   Gmet_0226  258546 ..  258569 +  -9.6  -3.97042   ACTGCCTGACGGGAA          GCCGCTTC CACCTCAT GAAGCGGC           TTTCGTTCGTCATGG  78 103
   Gmet_0227  259858 ..  259891 +  -3.1  -3.44319   CCTGCTGCTGCACGC     CATC-TCGCTGCTGCT GTA AGTGGCAGCTACGACG     TTATGCTCAATTGAA  49 7
   Gmet_0229  262514 ..  262537 +    -8  -2.66274   CTGCGGAGCGTTCGC          ACTGCCGGCC TAGC GGCCGGGAGC           CTTCCTTCTGGCACC  56 100
   Gmet_0231  264375 ..  264391 +  -2.1  -4.19238   TGACGCCGTCACCAT              GCTGCGC GAG GAGCACC              TTTTGCACTTCAGGG  60 332
   Gmet_0233 NONE
   Gmet_0234  266289 ..  266314 + -10.4  -4.52589   CATGCAGATGCAAAA         GGCCAGACCC GTTTCA GGGTATGGCC          TTTTGTGTCCGAACC  93 62
   Gmet_0235 NONE
   Gmet_0236  268096 ..  268116 +  -8.3   -4.6635   GGTGGATTGTCCGGA            GACTTCTTC AGG GAGGGAGTC            TTTTCTTGCCAGTTT  88 98
   Gmet_0238  269261 ..  269278 + -12.7   -4.6645   TACTTAATTCAAAAA             GGCGACC AATA GGTCGCC              TTTTCTGTCTCTGTG 100 71
   Gmet_0239  270259 ..  270273 +  -4.2  -3.72576   GAATCAGCTCCATGA               CGGC GTGGCGG GCCG               TTTCCTGGGCAGGGC  57 380
   Gmet_0244  275071 ..  275090 +  -9.2  -3.19255   AGCGGTATTAGCCCG            GGCGGTCT TCAC GGGCCGCC             TTGCCTCTCTCTTCA  67 43
   Gmet_0245  276665 ..  276681 +  -4.3  -3.16668   GGGCGATTGGTGGTA              TGGTGCC GGT GGTTCCA              TTAATCGCCATGTTC  49 56
   Gmet_0246  277711 ..  277735 +   -10  -2.94695   CTGAACCATCCCTTT          GGGGTGTCGC CGGTT GTGACATCCC          TGATTCTGTGTTACA  68 37
   Gmet_0247  278728 ..  278758 + -13.2  -4.82901   TAACGTGACATCCCC       CGTGAACGGCGGCC CCT GGCCGCCGTTTTCA       TTTTTGTGCGGCGAC 100 66
   Gmet_0248 NONE
   Gmet_0249 NONE
   Gmet_0250  281993 ..  282026 +  -9.5  -2.94416   CCGTCCTCGTCGCTC     CCTTGTGCGGCGTAGC GCT GCTACGCCTC-CGCGG     TCTCTCCTGCGGGTG  65 75
   Gmet_0251 NONE
   Gmet_0252 NONE
   Gmet_0253  284205 ..  284236 +    -5  -3.30124   GCGACGCTCATGCGT      TTCG-CTCGCCCCCG GCC CGGGGGAGGGACCAG      TTGTAGCGGATGGCC  51 68
   Gmet_0255  286142 ..  286156 +  -2.1  -4.43397   CCCGAAAACATGATA               TAACC CGGCA GGTTG               TTATTTATTTTCGGC  60 68
   Gmet_0256 NONE
   Gmet_0257  289335 ..  289359 + -15.7  -3.22886   GGGTAAACGTGAAAA          GGCCCGCCAAA TGA TTCGGCGGGCC          TCTCTTGTCTCAACT 100 236
   Gmet_0262 NONE
   Gmet_0263  296174 ..  296203 +    -2  -3.53811   GGCCGAGCCGGGGCT       CCACGCCGAC GATGCGCACG GACGGCTTGG        TTTCCCGAAAGTAGC  47 346
   Gmet_0265  297744 ..  297757 +  -2.3  -3.57561   CTGAGAAAGTAGATG               GAGAC GAGG GCCTC                TTTGCCCGGTTCACA  49 275
   Gmet_0267 NONE
   Gmet_0268 NONE
   Gmet_0269 NONE
   Gmet_0270  300891 ..  300911 +  -5.3   -3.4052   CCTGCGGGGAGTTTT            TCAGGCGAC CCT GACGCCTCA            TTCCTTCCATTGCAA  54 12
   Gmet_0271 NONE
   Gmet_0272  302286 ..  302297 +  -5.8  -4.62069   GCAATCGCGTCGGGA                CGGA TTGC TCCG                 TTTTTCCCATGAGGG  77 349
   Gmet_0273 NONE
   Gmet_0274 NONE
   Gmet_0275 NONE
   Gmet_0276 NONE
   Gmet_0277  309860 ..  309872 +  -2.7  -2.77781   AGCTGCCAGGGTTGC                TCAAG GTC TTTGA                TGGATTTTCATAACC  41 13
   Gmet_0278 NONE
   Gmet_0279  311948 ..  311966 +  -2.4  -3.16008   ATAAGCTCGTACAGT             CGTGAG CGATGAA TTCACG             GTTTATGTGTTTGCA  43 37
   Gmet_0280  312522 ..  312573 + -13.9  -2.80988   GTGCCCAAGTAGTTA GTTGTCCGATGTTCCTCCCTCCCCG CTGG CGGGGAGGGAGGGAT-TCC-ACAGC TCCTTAATCATATGA  85 29
   Gmet_0281  313601 ..  313622 +  -7.3  -3.17075   AGGACTGATGTTGCC           GGGCTATCG AAAT TGATAGCTC            TTCCGTTCCCGCCGA  57 180
   Gmet_0284 NONE
   Gmet_0285 NONE
   Gmet_0286 NONE
   Gmet_0287 NONE
   Gmet_0288 NONE
   Gmet_0289 NONE
   Gmet_0290  324630 ..  324640 +  -3.2   -3.1978   TAGTGGAAGTAATAA                 CCGA TAA TTGG                 TGTTCGTATGGACCT  45 56
   Gmet_0291  325818 ..  325857 +  -7.3  -5.36441   GGTCTCTTCGAGACA GCCGGGTTGCCGAAATATCT CAC AGATATG-CGGC--CCCGGC TTTTTTGTGTCCAAA  95 182
   Gmet_0292  328784 ..  328803 +   -15  -5.65927   ACGTAGATGAAAAAA            GCCACCCC CGAC GGGGTGGC             TTTTTTCTTTCGCTG 100 56
   Gmet_0296  333709 ..  333744 + -15.4  -4.56597   GAATATGGGAATGGG    AACCGGAGCCGGTAGA GCAA TCTGCCGGCTCCGGCC     TTTTTCCGAACGAGG 100 42
   Gmet_0297 NONE
   Gmet_0298  335356 ..  335366 +  -4.6  -3.63922   TGCTGGGGGCTCGTG                 GCGG TCG TCGC                 TCTTTTCCGACCGCT  55 71
   Gmet_0299 NONE
   Gmet_0300  337104 ..  337116 +  -3.4  -3.53012   CCGCGGGTGCAGCCT                GATG GATGG CATC                TTTCGAGGAAACCGA  49 24
   Gmet_0301 NONE
   Gmet_0302  339094 ..  339117 +   -11  -4.70319   CACTAACACAACAAG          GCCACTTCGC TGAC GGGAAGTGGC           TTTTCCTTTTCCTGC 100 466
   Gmet_0303  339655 ..  339665 +  -8.2  -3.21099   TGTTCCTTAGCCCCG                 CGGC AAT GCCG                 TTGATGGTGGCCGCC  63 76
   Gmet_0305 NONE
   Gmet_0306  346941 ..  346952 +  -3.6  -3.00022   ACTGCCGCACCAATC                CCGG CGAG CTGG                 TGTATCTGGCGTAGC  46 0
   Gmet_0307 NONE
   Gmet_0308 NONE
   Gmet_0309  350251 ..  350265 +  -2.8  -4.02571   CACGAAGCGGAGAGT               GCCTAT GAG ATACGC               TTATTTCCTGAGTTG  58 18
   Gmet_0310  351162 ..  351181 + -12.8  -5.42265   GGTGCTCCTTTCTCT            GGCCGGGG GACG CTCCGGCC             TTTTTTATCCTTTCC 100 84
   Gmet_0311  352468 ..  352507 +  -2.8  -5.27779   GCGACTTATCCACAC  CCGCCGTGGAAAGCGTGTG ACG CAC-CGGTTTTCATGGCAA  TTTTTTCATATTAGG  82 274
   Gmet_0315  354131 ..  354145 +  -5.6  -3.80279   GTTGGCGGCAGAGGT               CGTCTC AAT GGGGCG               TTGTCTATTTGTCAA  61 71
   Gmet_0316 NONE
   Gmet_0317  355094 ..  355106 +  -4.1  -4.05763   GAACAAATTTTCGAA                CTCTT TCC GAGAG                TATTTTATCTTTTCA  59 227
   Gmet_0323  361268 ..  361282 +  -2.8  -4.15106   AATTTTTTGCTCAAC               TACCCA TTT TGGATA               TTTTCGGAGTTGCTC  60 46
   Gmet_0325  362352 ..  362367 +    -9  -3.37537   AGCGAGGAAGCGAGG              CGTACC CGTT GGTACG               TTGAGTTTTCGAGTG  69 6
   Gmet_0326 NONE
   Gmet_0327 NONE
   Gmet_0328 NONE
   Gmet_0329 NONE
   Gmet_0330 NONE
   Gmet_0331 NONE
   Gmet_0332 NONE
   Gmet_0333 NONE
   Gmet_0334 NONE
   Gmet_0335  374901 ..  374935 + -19.3  -3.53224   AAATATGGGAACCTG     CGGTAGGGGCGCTGC TTGCC GCGCCGCCCCTACCG     TTTAGCCACCGAATC 100 39
   Gmet_0336 NONE
   Gmet_0337  377157 ..  377172 +  -6.1  -3.64682   CATGGCGGCGGTCGG              GGGGT AGGATC ACCCC               TTTCGCCCTTTCGTC  60 19
   Gmet_0338 NONE
   Gmet_0339  379659 ..  379675 +  -3.7  -2.95567   ATGGGTTCCGGAGGC              TTCCC TGGCATC GGGAA              ATATTTTTCCCCTGT  45 55
   Gmet_0340  380016 ..  380047 + -18.8  -5.07486   GAGCCCTGCGAAACG      AAGAAGGCCCCGGA GCAA TCCGGGGCCTTCTC       TTTTTATTCAACGTC 100 48
   Gmet_0342  382164 ..  382185 + -12.3    -5.626   ACGTCATCAAAAAAA           CGCACTGCT TTCG GGCAGTGCG            TTTTTTTGTGGCCTG 100 58
   Gmet_0346  385648 ..  385668 +  -2.5  -4.41633   ACCCTTGCGCCCTTC            CCGATGCTG CGA TAGGATTGG            TTGTTTTTAACCATG  60 57
   Gmet_0347  386165 ..  386182 +  -2.5  -3.65199   GAAGCGCAGACGGTA             GCGCCAC GGGG GAGGAGC              TTTCAGTGGGGCGTT  49 25
   Gmet_0348 NONE
   Gmet_0349  389252 ..  389265 +  -8.1  -2.71712   CCCACACCCGCCCGC               CGTGG GCCG CCACG                ATTTCCCGCACGAGG  53 105
   Gmet_0351 NONE
   Gmet_0352  394245 ..  394264 +  -7.8  -3.26473   AGGCGAAGGAAAACC            CTCCCGTC ATGA GAAGGGAG             TTGGTGCTGATTTCC  57 138
   Gmet_0354  397843 ..  397859 +  -6.5  -3.53811   CCGAAAGTCGCTAAT              CCCTTGC GGG GCAACGG              TTTACGACCCATGAA  58 27
   Gmet_0355  398307 ..  398322 + -11.8  -5.30155   ACATGTGATAAGAAA              CCCCGC CGGT GCGGGG               TTTTTTCATTGCTGA 100 84
   Gmet_0356  401990 ..  402008 +  -3.1  -3.06162   GACCGACTTCCAGTG             GCGTG ACTGAGGAA CACGC             TCTTGCGCTCCCATC  43 16
   Gmet_0357  402768 ..  402788 +   -14  -4.61199   CGTCGGACGAGGAGG            GGCGGGGA CGATA TCCCCGCC            TTTTCTGTGTCAGAT 100 56
   Gmet_0359  404927 ..  404939 +  -3.3  -2.91681   GGCGGGACTTCAGGG                GAGCA TCA TGCCC                TATCTGAGATTCAAG  42 86
   Gmet_0360  405275 ..  405287 +  -4.8  -4.21194   TCCCTGATGAAAGCA                TGCC GTGGA GGCA                TTTTCACTGCTCACC  64 34
   Gmet_0361  406070 ..  406123 + -30.7  -2.74144   ATCCTGGACTATCCT CCTGAACGCATGAAAGCCGCAGTTT CGGT GAACTGCGGCTTTCATGCGTTCAAG GTTTCAGGCTACCGG 100 43
   Gmet_0363 NONE
   Gmet_0364 NONE
   Gmet_0365 NONE
   Gmet_0366 NONE
   Gmet_0367 NONE
   Gmet_0368  412349 ..  412370 + -15.1  -5.67063   ACTCGAATACTTGAA           CGCGGCGGG CTTT CCCGTCGCG            TTTTTTTATGCTGGC 100 65
         rho  422400 ..  422411 +  -4.4  -4.35524   TGAAAAAAAATAGCC                CGTT TGTT AACG                 TTTTAACTTTCCGAC  67 80
   Gmet_0377  422701 ..  422727 + -13.8  -3.83559   CGGATTTGAGCGGAA         GGGGATTTTGTC CAT GGCGAAATCCCC         TTATCTGTTTCTTGA 100 57
   Gmet_0378 NONE
   Gmet_0379  424407 ..  424433 +  -6.5  -2.53268   GCTACAAGGACGACC         GGCTGGTGG TGTGATGTC CCGCCGGCC         CTGATTTTCGTTTCT  49 12
   Gmet_0380 NONE
   Gmet_0381 NONE
   Gmet_0382  427733 ..  427782 +  -9.2  -2.67189   GTGTAAAGGAGTGAG CCGGCGG-C-GGGAGCGGGTGCCA TTGT TGGTCCCCGGTCCCTGGTCCCCGG TCCCTTAGTTTTATG  62 27
   Gmet_0383 NONE
   Gmet_0384 NONE
   Gmet_0385  430798 ..  430810 +  -4.7  -3.12351   TGGCTAACTTCGATC                CCCAC GAG GAGGG                TTCCATGTCCCGGAA  48 34
   Gmet_0386 NONE
   Gmet_0387  432062 ..  432091 +  -2.7  -2.91912   GGAGACACGGAGGCA       CGGAGTAATTCTC CTAT GGGCCTTTCTCCG        TGTCTCCGTGCCTCC  42 51
   Gmet_0388 NONE
   Gmet_0389 NONE
   Gmet_0390  433997 ..  434013 +  -5.1  -2.87683   ACACAAATACGGTAG              CCGCATA TTA TGTGTGG              TCTGTGAAAAAATAT  49 72
   Gmet_0391 NONE
   Gmet_0392  434792 ..  434816 + -14.3  -4.20868   ACTAATATGAGCTAT          GGGGGCGATTC TCT GGATTGCCCCC          TTCTTCTTTTGCCCG 100 69
   Gmet_0393 NONE
   Gmet_0394 NONE
   Gmet_0395  438928 ..  438950 + -18.4  -3.67976   ATCCCAACCATGAAA           GCCGCGTCGG TAT CCGGCGCGGC           TTTCGCATTGCTGGA 100 50
   Gmet_0396 NONE
   Gmet_0397 NONE
   Gmet_0398  441763 ..  441787 + -12.1  -5.27335   TACGGTTTCAAAAAA          GAGTGCGGCCC GAA GGGTGGCACTC          TTTTTCTTTCGCCAC 100 300
   Gmet_0399 NONE
   Gmet_0400  444075 ..  444097 +  -2.6  -5.41143   GGAACAGAACCCGGC           TTATGGGCTG CTT CGGCCAATTA           TTTTTTTAAAGAGTA  82 411
   Gmet_0401 NONE
   Gmet_0402  445010 ..  445024 + -12.8  -3.40775   GACAAGTGATTCATG               GGGGGC TTG GCCCCC               TCTTTCCCTCCCAGT  83 32
   Gmet_0403 NONE
   Gmet_0404 NONE
   Gmet_0405 NONE
   Gmet_0406 NONE
   Gmet_0407 NONE
   Gmet_0408 NONE
   Gmet_0409 NONE
   Gmet_0410 NONE
   Gmet_0411 NONE
   Gmet_0412 NONE
   Gmet_0413 NONE
   Gmet_0414 NONE
   Gmet_0415 NONE
   Gmet_0416  462198 ..  462210 +  -3.3  -2.64704   TTTCTAGTAACCGGA                GCGTA TTG TTCGC                ATTCATGTATTGTTC  40 34
   Gmet_0417  463441 ..  463477 + -17.2   -3.6288   GATTAGTTGAATGCG    GGGCGTGCCGTGGAGC CCGTA GCCCTGCGGCGCGCCC    TTTCCCCCTTCGTTT 100 35
   Gmet_0418  465661 ..  465671 +  -2.4  -3.33162   AGGTTTCTCCCCATC                 CCCC GTC GTGG                 TTCTGGCATGACGTC  44 411
   Gmet_0423 NONE
   Gmet_0424  471434 ..  471444 +  -2.4  -4.64334   GTTCGTGAGAAGACA                 GCCG CCG CAGC                 TTTTCTTGCCCAGTT  66 93
   Gmet_0425  471980 ..  471992 +  -6.2  -3.36823   CAGAATTATGGGTGC                GCCC GAAAA GGGC                TTGAATTTTCAAGGA  56 236
   Gmet_0426 NONE
   Gmet_0427 NONE
   Gmet_0428 NONE
   Gmet_0429 NONE
   Gmet_0430  477876 ..  477886 +  -8.2  -2.77899   TCTAGGGACCCGGGA                 CCGG GGA CCGG                 TAATTCGTAGGGGCG  60 36
   Gmet_0431 NONE
   Gmet_0432  479511 ..  479540 +  -4.1  -2.61264   GTTACTGGTCCCCGG       TCCCGGATCCCGG GTCC CCGGCCTTCAGGA        GTTGTCAGTGAAACG  43 43
   Gmet_0433 NONE
   Gmet_0434  481473 ..  481518 +  -9.8  -5.16237   TCCCCGGTCCCTGGT CCCGGTCTGTTTGGCATGCA ACATGC TGCATACCAAACAGACTTGA TTTTTTGCTCAAGTT 100 98
   Gmet_0435 NONE
   Gmet_0436 NONE
   Gmet_0437 NONE
   Gmet_0438 NONE
   Gmet_0439 NONE
   Gmet_0440 NONE
   Gmet_0441  485860 ..  485883 + -14.6  -5.00884   GGCCTGTTGATGAGA          GCCTCTCGAC GCCC GTCGGGAGGC           TTTTTTGCAAAAAAT 100 58
   Gmet_0442  486937 ..  486963 + -10.8  -5.37865   CACTGCAGTAGTAAA         GAGGGGTGGG CTTTGTT CCCCCCCCTC         TTTTTTGGTTCTTCA 100 51
   Gmet_0443  488370 ..  488409 +  -3.6  -3.90744   ATCATGGGCAATAGA  TGGAAAG-GGTCCCTGTGT TTG GCGCGGGAATTGCTTTCCA  TTGTTTGGGAGGAAA  58 103
   Gmet_0444 NONE
   Gmet_0445  490287 ..  490303 +  -2.9  -2.57146   ATGGCAGGTTAGAGA              GGCCATT GTC GATGACC              CTTGGTGATCTTCTG  40 29
   Gmet_0446  490740 ..  490768 + -19.7  -3.85698   GAAGAATGCGAGCAA        GAAGGGCGACAGG TAC TCTGTCGCCCTTC        TTTGTCAGAAAGAAA 100 57
   Gmet_0459  509000 ..  509025 + -16.1  -4.67755   GTTTGCACGCAAAAA         GGGCCGGGAAG AAAT CTCCCCGGCCC          TTTTTGCGTGCGTAT 100 60
   Gmet_0463  511732 ..  511744 + -10.5   -5.4756   GTTTGCGTCAAAAAA                CCGCC TAT GGCGG                TTTTTTGTTGCCATT 100 177
   Gmet_0465  513722 ..  513746 +   -15  -5.04601   TCACCGGTTTTTGGA          CCCCGCTTCC CTTCA GGAGGCGGGG          TTTTTCATTTATGGC 100 351
   Gmet_0466  514284 ..  514303 +  -4.8  -3.92522   GAAGTGAATGTGTAG            GGGCGCTG CTTG CCGCACCC             TTTGTGCAGTTGAAG  60 34
   Gmet_0467 NONE
   Gmet_0468 NONE
   Gmet_0469 NONE
   Gmet_0470 NONE
   Gmet_0471  519710 ..  519720 +  -3.2  -3.16475   TGTAAAATATGTGGG                 TGGC GCC GCTA                 TTGGCTCTCTCCGTG  45 129
   Gmet_0472 NONE
   Gmet_0473 NONE
   Gmet_0474 NONE
   Gmet_0475  522417 ..  522441 +  -3.6  -3.04983   GGCCCATGAGTCTTG          GAAAACGGAG TTTGT TTCCTTTTTC          TCTGTGTCCTCTGTG  46 77
   Gmet_0476  522848 ..  522864 +  -2.1  -2.64616   TCGCCGAGGCCCTCA              CCGCCAC GGG GTGGCAC              TGATGTCGGTCCACC  38 6
   Gmet_0477 NONE
   Gmet_0478 NONE
   Gmet_0479 NONE
   Gmet_0480 NONE
   Gmet_0481 NONE
   Gmet_0482 NONE
   Gmet_0483  528075 ..  528097 +  -2.6  -2.79004   TTCTCTGTGACCTCG           GTGTCCTCTG TGG CAAAGGAGGC           ATGTTTTGCGCATCG  39 43
   Gmet_0484 NONE
   Gmet_0485  531657 ..  531706 + -11.3  -3.01712   TCTGCGGGCTTGCCC GGTGACCGAGGCCGG-CGCGGTCG TCC TGACCGCGGTCCTCCTCGATCTCC TCTTCGGCGACCCCC  75 21
   Gmet_0486  532709 ..  532723 +  -2.7  -2.79312   AAACGGTTTTCCTCT               GGGTC CCTGT GCCCC               TGTGGTGAAAGGTTT  41 120
   Gmet_0487  534337 ..  534357 +  -6.1  -3.53811   CTGCTGTGTCAGCCA            GGCAATATG GGT CATGATGCC            TTTGCGGACCGTAGG  58 416
   Gmet_0491 NONE
   Gmet_0492  538888 ..  538906 +  -2.3  -3.66095   AAGACGGAGCACCCC             GGTGACG TTTCT CGACATC             TTTCAGTACGGCTTT  49 21
   Gmet_0493 NONE
   Gmet_0494  540256 ..  540270 +  -5.6  -2.62983   GGGCGTTGAAAAATA               GGGCGC GTT GTGCTC               TAATCTACCGGTGAA  47 75
   Gmet_0495  540776 ..  540786 +  -8.2  -2.87243   AGGATTTAGGAGTTT                 GCCG ATG CGGC                 TGATTATCATGCTCA  61 32
   Gmet_0496 NONE
   Gmet_0497  541735 ..  541758 + -12.4  -5.56568   TATTATTGAAAAAAA          CCCCGACGGT GGAT GCTGTCGGGG           TTTTTTTCATGCTGT 100 52
   Gmet_0503 NONE
   Gmet_0504  548676 ..  548694 +  -5.3  -3.78934   GTGCGGCACATCAAG             GGGAAAT AAACG GTTTCCC             TTGTTGTCACCACAG  61 17
   Gmet_0505 NONE
   Gmet_0506  549475 ..  549503 + -13.9  -4.35518   TCTAGGAAACAACAA       CGCCCCG-CTCC ACCAAA GGAGACGGGGCG        TTTTCGTATGCGGTT 100 36
   Gmet_0508  550332 ..  550372 +  -8.7  -3.61715   TGCCGAAACCGATGG  CGTTCATGCGGGCCGGGGC TAC GCCGCGGGCTGCCAGGGCG  TTCTTGACGGCAGTG  68 183
   Gmet_0511  552131 ..  552141 +    -4  -4.15006   TGACGATTCCGCTCC                 TTGA GGA TCAA                 TTTTGCGGTACCTGT  62 126
   Gmet_0512 NONE
   Gmet_0513 NONE
   Gmet_0514  554841 ..  554851 +  -2.4  -3.29144   AACAGGAGCACGCCA                 TGCC GTC GGCC                 TTGTCGAAGGCCTCA  44 82
   Gmet_0531 NONE
   Gmet_0532 NONE
   Gmet_0533  573826 ..  573848 +   -17  -5.32944   GCTTATGATACCGTG           CCTCCCCGCT CCG GGCGGGGAGG           TTTTTTGATTATGAA 100 41
   Gmet_0534 NONE
   Gmet_0535  575310 ..  575331 + -17.3  -5.75945   CCTTCTCTGTTATGG           GCCGGCAGG GTCA CCTGCCGGC            TTTTTTTTCACGGGT 100 59
   Gmet_0536 NONE
   Gmet_0537 NONE
   Gmet_0538 NONE
   Gmet_0539  579520 ..  579535 +  -3.2  -3.85817   CCCCCCACTTTTTTC              GCCTCGT CAA GCG-GGC              TTTCTGGGGGGGGCT  56 121
   Gmet_0541  581058 ..  581090 +   -12  -3.09648   GCTGCCGTTCGATGC     TCTTCGCCCCTCCGG GGAA CCGGAGGGG-GTGGA      TCTTGGCGTATGTTC  68 423
   Gmet_0547 NONE
   Gmet_0548 NONE
   Gmet_0549  587866 ..  587878 +  -6.3  -4.30978   CTTGCAACCGTGGGG                CTATC CGT GATAG                TTTTAATCGGTTACG  72 76
   Gmet_0550 NONE
   Gmet_0551  589239 ..  589272 +  -8.1  -2.94416   CCGTCCTCGTCGCTC     CTTTGTGCGGCGTAGC GCT GCTACGCCTC-CGCAG     TCTCTCCTGCGGGTG  58 72
   Gmet_0552 NONE
   Gmet_0553  590898 ..  590927 + -10.7  -2.64099   CGGCGCTGGCACTTC       GTCGGTGCCGTGA TCCG TCATGGCATCGCC        CTTCTGGTGGAGCGG  69 13
   Gmet_0554  592518 ..  592533 +  -6.8   -2.6741   GAAGAAGAGGCATAG              TGGCCG GAGT CGGTCA               GGTTTTATTCTGGAT  52 26
   Gmet_0555  594034 ..  594075 +    -6  -3.45404   CGCAGCGTTGTCATT TGACGGATTCCCGGAACCTT TCCG AAGTTGCCGGGAA-CC-TCA TTCCTTCCCTTTTCC  58 60
   Gmet_0556  597104 ..  597114 +  -2.4  -3.06515   CGGCGTAAGGGATTA                 CACG CAA CGAG                 GTTTTCAAGATGAAG  42 71
   Gmet_0557 NONE
   Gmet_0558  601302 ..  601341 + -22.4  -4.07885   CCGGAACGACCCGCC  GCAAGAGAGGTGCCGA TTTACCGT TCGGCACCTCTCTTGC   TTTTGGGAAACCATG 100 221
   Gmet_0559 NONE
   Gmet_0560  604553 ..  604563 +  -3.2  -2.53876   AATGCACTGCAACCA                 GTTG AAA CGAC                 TGGGTTGCACTCAAC  40 40
   Gmet_0561 NONE
   Gmet_0562 NONE
   Gmet_0563 NONE
   Gmet_0564  608480 ..  608492 +  -6.3  -3.17325   TTATTGCTAGATTGT                TGTCA GAC TGACA                TCTCTTGTGCAGAAT  54 90
   Gmet_0565 NONE
   Gmet_0566 NONE
   Gmet_0567 NONE
   Gmet_0568  611850 ..  611860 +  -5.4   -2.8088   CTCAGTCATGGATTT                 TCTC TGG GAGA                 TAGGTTTTGATTCCT  48 122
   Gmet_0569 NONE
   Gmet_0570  613499 ..  613512 +  -4.5  -2.87211   GCTGCCTCCCTCCTC               TTCCG TAGT CGGAG                TATCTGAGCGGAAGT  47 5
   Gmet_0571 NONE
   Gmet_0572  620657 ..  620676 +  -2.8  -2.57192   CTATGCACGAGCAAG            CCGAAGCCG GGC CGG-TTCAG            TGAATTGGATTACGT  40 3
   Gmet_0573 NONE
   Gmet_0574  622151 ..  622165 +  -5.6  -3.41234   TCTCCCCAGCTTCCC               CAGCAG TTT CAGCTG               TTAATTCCCTTCATG  54 100
   Gmet_0575 NONE
   Gmet_0576 NONE
   Gmet_0577  630762 ..  630785 + -13.8  -4.13767   TCGGCAGGACCGCAA          CCCGGTGAGG GTAA CCTCTCCGGG           TTTTCCCGTCGAAAG 100 54
   Gmet_0578 NONE
   Gmet_0579  633248 ..  633259 +  -7.2  -4.13246   GGTAATTGGACGTTA                CCGC TCCG GCGG                 TTTATGTGTAGGGTG  70 315
   Gmet_0580 NONE
   Gmet_0581  644963 ..  644987 + -10.7  -4.61566   GCAAGGGGAGACAGA          GGTGGGGCC TGTTCAT GGTCCCACC          TTTTGTCATTTGAGG 100 185
   Gmet_0582 NONE
   Gmet_0583 NONE
   Gmet_0584 NONE
   Gmet_0585 NONE
   Gmet_0586 NONE
   Gmet_0587  653754 ..  653772 +  -2.3  -2.86242   AGCGCGGGGGCGATT            CCG-ACGC GGGA GCGAGCGG             TGAATTTCTTTTCTC  41 4
   Gmet_0588 NONE
   Gmet_0589  656389 ..  656404 +  -4.6  -3.57263   GGGTTGATAACGTCA              CGGAAG CGTA CTGCCG               TTTCACGCTAAAGAT  55 42
   Gmet_0590 NONE
   Gmet_0591  659267 ..  659282 +  -2.6  -3.23094   CAGTTGTAGTAAAGT              GCTCTGA TGC TCA-AGC              GTTTCTTCCTTTCCC  43 76
   Gmet_0592 NONE
   Gmet_0593  661140 ..  661178 +  -5.9  -5.00884   GCTTCCGTGCGGTAG   GCGCCGGTTGACCCG GGGGCGGTA CGAATCAACCGGCGA   TTTTTTCAGAGAGGT  83 26
   Gmet_0594  662034 ..  662046 + -10.5  -2.88321   TACTTTAAATGATCC                CGGCC CAT GGCCG                CTTTGCCTTGTACCT  71 29
   Gmet_0595 NONE
   Gmet_0596  663828 ..  663842 +  -3.5   -5.2197   ATAAGCTAATGCTCT               TTGGG GGCGG CCCGA               TTTTTGCTTTTTGTC  84 172
   Gmet_0597  665517 ..  665529 +  -4.7  -3.64259   TATGCCGTCAAAGCA                CGGCG CGA CCCCG                TTATTAGGCGTCGTT  55 145
   Gmet_0598  668534 ..  668553 +    -5  -3.27298   CCTTGGCGCCACAAC            CAATGCCA CGTC TGGTGTTG             TTGGTCCTTCCGGGC  49 520
   Gmet_0600 NONE
   Gmet_0601  672714 ..  672743 + -19.3  -4.21462   GCGGTATTTAAACCC       GGGGCGTCTGTCG TATG CGGCAGGCGCCCC        TTTTACGTCATCCCT 100 82
   Gmet_0602 NONE
   Gmet_0603 NONE
   Gmet_0604  676162 ..  676174 +  -5.5  -3.32022   GATCGAAAAGTATCT                CAGGT AGG GCCTG                TTCGTATATCCCCCA  54 19
   Gmet_0605  677042 ..  677059 +  -2.7  -4.20783   TATCCGTCCTTCGCT             GAGAAAA GTGT TTTACTC              TTTATTCCATCCAGT  60 81
   Gmet_0606 NONE
   Gmet_0607  677977 ..  678002 + -14.1  -4.54727   GCCACGGCTGTTCAA         GGGGAAAATCC ATTC GGGTTTTCCCC          TTTTGCTTTGCCAGA 100 55
   Gmet_0608  679095 ..  679105 +  -2.4  -4.65895   GACGATGGGGCTGGA                 AGGG CTC CCCC                 TTTTTCCCTGACGGG  66 4
   Gmet_0609  681418 ..  681428 +  -8.2  -3.57561   GGCCGGGGATCGCTA                 CCCG GCT CGGG                 TTTGCCCAGTTGACA  69 506
   Gmet_0611  683688 ..  683713 + -14.7  -4.04806   TGTTGCTGGAAATTT         CGCGAGCAGGC CTAG GCCTGCTCGCA          TTCTTTACTATGAAG 100 42
   Gmet_0612  683961 ..  683979 +    -3  -3.06261   TCTAACGGCTAGAGC             GCCGGTCT CCA AAACCGGA             TGTTGGGGGTTCGAA  43 98
   Gmet_0613 NONE
   Gmet_0614 NONE
   Gmet_0615 NONE
   Gmet_0616  686019 ..  686037 +  -9.5  -3.14132   TCAAAGACAGCAGGT             GCCCGGG CAGCA TCCGGGC             TTAATGGCGCAGGCA  67 64
   Gmet_0617  686668 ..  686687 +    -5  -3.75153   AATCAAAATCCAAAA            GGAAGG CAATTAGT CCTTCC             TTTACATTCAACAAC  58 13
   Gmet_0618  687140 ..  687170 + -16.9  -4.02762   ACTGCGTCAGCACAT       CAGCCAAGGCCGC TTCAT GCGGCCTTGGCTC       TTCTATTTTAGTTCC 100 52
   Gmet_0619 NONE
   Gmet_0620  695712 ..  695746 +  -4.9  -3.61398   AGCTGCTAACTTTGT    C-GCTTCCGCAGGGCG AGTA CCCCCTGGAGAAGCCG     TTATTGGGAGAAACA  55 93
   Gmet_0621 NONE
   Gmet_0622  696618 ..  696630 +  -7.7   -4.1899   CAGGGCTTTTGCGCA                CTACC GTT GGTAG                TTTTAGATAGGGTGA  76 13
   Gmet_0623 NONE
   Gmet_0624 NONE
   Gmet_0625 NONE
   Gmet_0626 NONE
   Gmet_0627 NONE
   Gmet_0628  701858 ..  701882 +  -2.9  -2.74263   CAAAGAGGGAAACAA          TGTTGATTTCT TTG AGATATAAACA          CTTTGGCAGTGGAGT  41 4
   Gmet_0629 NONE
   Gmet_0630 NONE
   Gmet_0631 NONE
   Gmet_0632 NONE
   Gmet_0633 NONE
   Gmet_0634 NONE
   Gmet_0635 NONE
   Gmet_0636  705298 ..  705310 +  -3.3  -2.84732   AAAATTGTGTCTCTT                GCACC TGA GGTTC                TGTAATACATTTCGA  42 8
   Gmet_0637 NONE
   Gmet_0638 NONE
   Gmet_0639 NONE
   Gmet_0640 NONE
   Gmet_0641 NONE
   Gmet_0642  707783 ..  707794 +  -2.2   -4.1021   CCTTGCTGATTCGGC                TCGT GAGA ACGG                 TTTGTCCTTCTAGAA  56 1
   Gmet_0643 NONE
   Gmet_0644 NONE
   Gmet_0645  708982 ..  708997 +  -3.2  -3.55548   AAATTGAGGAGATCA              CGCTTT GATA GAGGCG               TTTCAAAACATCTTC  49 18
   Gmet_0646 NONE
   Gmet_0647 NONE
   Gmet_0648 NONE
   Gmet_0649 NONE
   Gmet_0650 NONE
   Gmet_0651 NONE
   Gmet_0652 NONE
   Gmet_0653  714400 ..  714413 +  -2.4  -3.45321   AATAATTGCTAGGTT               TCCT GAAGAA AGGA                TTATAGGTTATGCGT  47 36
   Gmet_0654  714983 ..  715016 + -22.7  -4.09739   ATGTTCATAGTGTAA     GCAAAAGAGGCAAGG GTAA CCTTGCCTCTTTTGC      TTTTGGGACAGTTCA 100 49
   Gmet_0660  721050 ..  721076 + -18.7  -3.74519   CTTACGGAATAAAAA         GGGGCGCCTCC CGCGA GGGGGCGCCCC         TTTCGTACGACTATT 100 29
   Gmet_0662  725784 ..  725797 +  -3.1  -4.52589   GGTGCTGCTTCCTGT               GC-CCT TCA AGGAGC               TTTTATGTCAAAGGC  65 182
   Gmet_0663 NONE
   Gmet_0664  729158 ..  729192 + -17.9  -4.82128   CAATTGGTGGATCAA     GCCGTTCGGGTCAGC GTGTA GCTGAACCGGACGGC     TTTTCTGTTTGCTGA 100 330
   Gmet_0665  730204 ..  730243 + -25.8  -3.09635   ACGATGCGTCCCAAA  CACGAACGGCCCGCCAGG ATAA CTCGGCGGGCCGTTCGTG   TTACCTGGTGCCCGT 100 66
   Gmet_0669  736820 ..  736841 +  -2.9  -4.07568   CAACCCGAACGGTTG           CTTGGGC-CG AAA CGAGCCCGAA           TTTTCGCAAGAAAGG  58 258
   Gmet_0670  737842 ..  737856 +  -3.5  -3.53091   TTTGTTGACTGAGAA               CACGG TTGCT CTGTG               TTTCAAGAAAGGGGT  51 41
   Gmet_0671  738267 ..  738286 + -10.6   -2.8655   GAGGAATAACCGTAG            GGGCGCTG CTTG CCGCGCCC             TGTCATATCAATGGG  71 32
   Gmet_0672 NONE
   Gmet_0673 NONE
   Gmet_0674  739788 ..  739813 +  -9.7  -2.57974   TGTGTACGGTGTGAG         GAGGGGAGAGT GAAG GCTCTCCCCTA          TGAATTCCTGCTGAT  66 27
   Gmet_0681  748574 ..  748592 +    -3  -4.38712   GTTGCCGTTTGAGGC             TGGCATGA GGA TCAGGCCC             TTTTATCCCGATGAC  62 29
   Gmet_0682  749479 ..  749519 +  -6.1  -4.11484   ATATTATTATCTGCT  GCTGAAGATGGAGGCAATG ACC CGTTGACTCCGTCTCTAAC  TTTTGAGCCCTTCAC  68 117
   Gmet_0683  750398 ..  750410 +  -5.5  -3.14132   GCTGACGCTCGTTGA                TGTGC TTC GCACG                TTCGTGCGGCGAGCG  52 53
   Gmet_0684  751863 ..  751874 +  -5.8  -2.88571   TGGATAAAGGTCAAG                GGAG TTCG CTCC                 ATTCTCTTTAACCCC  52 41
   Gmet_0685  753939 ..  753962 + -12.4  -5.47159   GTAGATATGAAAAAA          GGGAGCTTCC TTCG GGGGGCTCCC           TTTTTTGTGTTCGCA 100 52
   Gmet_0686  754863 ..  754882 +  -4.2  -3.96618   GTATGATTGCCAGTC            CGAGACCG CTGC CGGTTTCA             TTGTTTCCCGTTACC  59 171
   Gmet_0691  759020 ..  759043 + -18.2  -5.75342   TTAATCGGCAATGGC          GCCCCGGAAC ATCA GTTCCGGGGC           TTTTTTTTCGAAAGG 100 163
   Gmet_0692  760471 ..  760499 + -16.8  -5.72053   GATCAGCAAGGCAAA       GGCGCCTTCCGCT ACCA AGCGG-AGGCGCC        TTTTTTGTTTACTTA 100 278
   Gmet_0693 NONE
   Gmet_0694 NONE
   Gmet_0695  763243 ..  763262 + -12.8  -4.57482   ACTCGCAACATTGAA            GCCGCCTC TATC GGGGCGGC             TTTCTTTGTGCCTCA 100 56
   Gmet_0696  764233 ..  764244 +  -5.8  -3.29511   ACGGAGTTTTCTTCA                CACG TTGT CGTG                 TTGTCGAGGGGTAGG  56 79
   Gmet_0697  765414 ..  765438 + -12.2  -5.26875   CGTAACGGCGAAAAA          TCCTCTTCCG CACCC CGGAAGGGGA          TTTTTTCATTCAGGA 100 262
   Gmet_0698 NONE
   Gmet_0699  767836 ..  767875 + -19.3  -4.21908   AGGCAGCACGGTTCT  CGCCCCGGGATCCTCGG TATGCT CCGACGGTTCCGGGGCG   TTTTGCGTCATGGTC 100 49
   Gmet_0700  770601 ..  770613 +  -2.7  -2.97588   GATTTTTTTATGACG                TATAC ATA GTATG                TCCTTTGACTTCGCT  42 128
   Gmet_0701 NONE
   Gmet_0702  774131 ..  774144 +  -5.3  -2.52586   CCGCAATGTTGCAAA               TGACA GCAA TGTCA                ATGTGTTATGCTCTG  47 117
   Gmet_0703 NONE
   Gmet_0704 NONE
   Gmet_0705  776147 ..  776183 + -15.2  -3.92602   GAAAAACCTGAAAAA   C-AGAAGAGGCGGCGGG ATTT CCCGTCGCCTCTTCGCG    TTTATGCCGTCTTGG 100 73
   Gmet_0707  778539 ..  778549 +  -6.8   -3.4277   ACGGCAAGGGGTAAT                 CCTG CAG CAGG                 TTGTAGGTGTTGAGT  61 27
   Gmet_0708  779931 ..  779961 + -22.6  -4.35116   GAATAGAAAACATGA       CGGGGGAGTGGGCG CGA TGCCCGCTCCCCCG       TTTTCGTGTGGGATC 100 110
   Gmet_0712  784438 ..  784469 + -18.9  -3.64703   TTAAGGCCCTATCAA      GAAAAGCCCGCGA ATCATC TCGCGGGCTTTTC       TTTGACTGGACAAGG 100 89
   Gmet_0714 NONE
   Gmet_0715  788008 ..  788034 + -10.1  -5.48514   CCTTTTTTATGCACA        GCCCC-CCTGGT ATCT GCCGGGCGGGGC         TTTTTGTTTGTTCGT 100 58
   Gmet_0716  790267 ..  790292 + -15.4   -3.9392   GTAGGCAACCGGCGG         GTGCGGGCGG CATGAT CCGCCCGCGC          TTCTTTACCATGGAC 100 37
   Gmet_0717  791024 ..  791036 +  -5.5  -3.34125   CAAAATCAGGGTCGG                GGTCG GTC CGATC                TGATTTTTCCTTATC  54 10
   Gmet_0718  791444 ..  791454 +    -4  -3.96475   TGGAGCTGTTGTGTG                 TGTT TGT AACA                 ATTTTTTTCTAAAGT  58 140
   Gmet_0719  793772 ..  793785 +  -4.5  -4.20516   ATATCCGGGTCGGGG               TCGGC CCGA GCTGA                TTTCTTGCCTCACCG  64 115
   Gmet_0720 NONE
   Gmet_0721 NONE
   Gmet_0722  796730 ..  796751 +  -2.9  -4.07568   CAACCCGAACGGTTG           CTTGGGC-CG AAA CGAGCCCGAA           TTTTCGCAAGAAAGG  58 305
   Gmet_0723  797742 ..  797775 +  -4.6  -5.08824   TCTGCACTAATTTGT     TGACTGAGAACACGG TTGCT CCGTGTTC-CAGGTG     TTTTTTCGCTAAAAA  81 31
   Gmet_0725  799374 ..  799392 +  -6.7  -3.01712   GCCATCGATCACCGC            GA-GCCGG GCAT CCGGCATC             TCTTCCGCGAGCCGC  56 90
   Gmet_0729  802339 ..  802352 +  -2.3  -3.17075   GGATCGTGCAGATGC               TGGGC TGAC GGCCA                TTACATTACAGACAA  43 18
   Gmet_0730  803283 ..  803314 + -11.7  -5.01732   TCCGTTATTGATTGG      GAAGGGCTATGGCC AGGAA GGC-ATGGCCCTTC      TTTTTTGCCGGGATT 100 51
   Gmet_0731  805035 ..  805060 + -10.4  -4.75404   TGCCGGAAGCGAAAA         GAGCGATGCC CCTTCA GGCACCGCTC          TTTTTCGTGGAGTTT 100 52
   Gmet_0733 NONE
   Gmet_0734 NONE
   Gmet_0735 NONE
   Gmet_0736 NONE
   Gmet_0737  812456 ..  812467 +  -3.6  -3.15249   TGGAGCAGCTCGATT                CGCC GCAC GGTG                 TTCGTGGCCGGTATC  45 296
   Gmet_0743  818417 ..  818449 +  -5.7  -5.46276   GCATGCTTATTCAAG     CGCGGAAGCCGGAAG CCAGC CTTTC--CTTCCGCG     TTTTTTCTCTGTGTT 100 73
   Gmet_0744 NONE
   Gmet_0745  819618 ..  819631 +  -8.1  -3.29144   CATGAATTGCCCTTA               CGGGT AGAC ACCCG                TTATGACCCGACTCG  62 57
   Gmet_0746 NONE
   Gmet_0747  821443 ..  821454 +  -3.6  -4.81212   GGATTACTTTACATG                CGTG TTGT CGCG                 TTTTGTTGTCGTAAC  73 80
   Gmet_0748  822408 ..  822433 + -16.9  -3.15544   AAGGGATACGTTGAA         GGGGAGACGGC ACGC GCTGTCTCCCC          TTCGTGCGCCTGGGG 100 57
   Gmet_0752 NONE
   Gmet_0753 NONE
   Gmet_0754  829402 ..  829429 +  -2.6  -2.78463   TGCCCCGGGTGCGGA        CGGCCCGCCGG AGGATAG CCGGTGA-CCG        TGTCCTGCCCCCAAT  39 8
   Gmet_0755  829888 ..  829905 +  -6.9  -2.71011   CCTCTATCTCCTCAC             CTTCCGC GTTG GCGGCAG              TGATTGCCGGGCCGT  53 5
   Gmet_0756 NONE
   Gmet_0757 NONE
   Gmet_0758 NONE
   Gmet_0759 NONE
   Gmet_0760  834292 ..  834310 +  -8.2  -3.63744   CTGGGTGATGAAGTT             GATGAAGA GGG TCTTCGTC             TCTTTTCCCACGACC  64 477
   Gmet_0762  836185 ..  836225 + -14.9  -4.66163   GGTCGACACCGTCTC GA-GAAAAGGCTGCTGGG TTACTC CCCTGCAGCCTTTTCGTC  TTTTTGCCTACAGCT 100 202
   Gmet_0766 NONE
   Gmet_0767  844590 ..  844611 +   -13  -5.52986   TGGAAACAGCAAAAA           GGGCGACC CCTCCA GGTCGCCC            TTTTTTTGATAGCAT 100 55
   Gmet_0775  852269 ..  852308 + -27.4  -3.16564   AACTCTCTTCTTCAA  GAGAAAAGGCCGTCTCCC TAGT GGGGGACGGCCTTTTCTC   TTGGTGGGATACCCA 100 47
   Gmet_0781 NONE
   Gmet_0782  864232 ..  864247 +  -6.8  -4.12474   CTCCTGTTAAGAATC              CGAGGG CAAT TCCTCG               TTGTTATTGTTCCTT  70 130
   Gmet_0790  872405 ..  872415 +  -5.4  -3.02511   GGAGATGAAGCGCTT                 CTTC CGG GAAG                 TGTTCGGACGATAGA  50 1
   Gmet_0791  873139 ..  873168 +  -4.3  -4.09685   TCTCCATGGGGATGA       CCT-CATCGTGCAT GCC ATGAACGACGTAGG       TTTTCCCCGATGGGG  61 165
   Gmet_0793 NONE
   Gmet_0794  876216 ..  876234 +  -6.6   -4.1552   ATCACCAGGTCGACG             CTGGCGTC GGG GAGGCCGG             TTTCTTCCGCCGGTG  71 496
   Gmet_0801  882170 ..  882188 +  -5.2  -3.14977   CCTCCATTCAGGCCC             GGGATGTA AAC TGCACCCC             TCCTTTTGCGTTATA  52 53
   Gmet_0802  882918 ..  882948 + -21.3  -3.96148   TTATTCGGTAGCGCC       CGGAAAAGCCCGC CATGT GCGGGCTTTTCCG       TTTGTGATAGGAACA 100 43
   Gmet_0803  883631 ..  883645 +  -4.3  -2.71712   ATTTTTTTCGGCAAC               TAGAC GACTG GTCTA               ATTTGAGAAGGGGAG  46 43
   Gmet_0804 NONE
   Gmet_0805 NONE
   Gmet_0806 NONE
   Gmet_0807  887350 ..  887369 +  -7.2  -2.52623   TGGATTGTTTAAAAA            TGGAATGA ACGT TCATTCCG             CTATTGTGGACAAAG  52 63
   Gmet_0808 NONE
   Gmet_0809 NONE
   Gmet_0810 NONE
   Gmet_0811  894099 ..  894140 + -26.7  -4.35524   GTATGGTTAGCCAGG GCCGTGCTGTCGCTTCCGA ATCT TCGGGGGCGGCAGCACGGC  TTTTCGGTTTCGGAC 100 56
   Gmet_0813  897101 ..  897115 +  -7.1  -3.18728   CGGTCCCGGGTCCCG               GCCTC AACAG GAGGC               TTCCATGTTCGACAT  57 80
   Gmet_0814  897910 ..  897951 + -20.3  -4.37092   CTGTCGAGGGCGGAA AGGAAAAGGCCGCGTCCGGA TCG TCCGG-CGCGGCCTTTTCTG TTTTCTGGGAAGAGT 100 42
   Gmet_0816  902760 ..  902786 + -15.1  -4.96848   TAACGTGGTATTAAA         GGGGGGCCGCC CATGA GGCGGTTCCCC         TTTTTCTATAACGGG 100 77
   Gmet_0817  903267 ..  903294 +  -5.4  -5.24129   AGTCTGGAATGATGA        GGGGAAGGGGTG ATTG TGCCGCCTCCCC         TTTTTTGTCCCGGCA  88 40
   Gmet_0818  904219 ..  904240 + -13.7  -4.45083   GCATCAATAGAAAAA           GCCTGCCGG ATAA CTGGCAGGC            TTTTCTGCGTCTGGA 100 54
   Gmet_0822  908472 ..  908484 +  -4.7  -3.05268   AGTATTGACATGATT                CCTCC TCA GGTGG                TATTAGAGCTGATTC  48 70
   Gmet_0823  909927 ..  909942 +  -2.4   -4.2803   TTCTCCGGTTTGCCA              CGGGGG GAAT TCCCGG               TTTTCGGTTGACATG  58 520
   Gmet_0825  910979 ..  911030 + -14.7  -2.91668   GCGCCAGCGCTGACA GCAGAT-G-CCGAGATCTCCTCTCC CTTG GGGGAGGAGATCTCGAACGATTTGC CTTTAATGTCGTGAT  90 28
   Gmet_0826 NONE
   Gmet_0827 NONE
   Gmet_0828  913612 ..  913624 +  -4.1   -3.2963   CATTTGAATGTCGAG                GCATA AAA TGTGC                TTGTCGAAAGGTGGT  49 34
   Gmet_0829  914402 ..  914415 +  -2.4  -2.77013   GGACAGGGTACGAGA               TTCG GATGGA CGAA                GTTCTTCAACAACTC  39 48
   Gmet_0830  915085 ..  915098 +  -2.3    -3.885   GAAATTCCGTAACGC               GCGTC CCTG GACGG                TTCTTCTCTCCCGGT  54 29
   Gmet_0831  917393 ..  917427 +  -3.5  -4.41548   GGATTTCCTGTTTAC     ACAATCCCGCCACTT CGCTA GAGTTGCCGGATTGA     TTTTGTCAGCTATCC  65 63
   Gmet_0832  918468 ..  918489 + -12.9  -3.92324   TACACGACACAGGAA           GGGGCGCGG CGAA CGGCGCCCC            TTTCCTCTTGGGGAG 100 43
   Gmet_0833 NONE
   Gmet_0834 NONE
   Gmet_0835  921291 ..  921320 + -17.9  -5.06414   GTCACACGACAAAAA       GCGGGACTCCGGCG CAC TGCCGG-GTCCCGC       TTTTTGTTGCCCGCA 100 53
   Gmet_0842 NONE
   Gmet_0843 NONE
   Gmet_0844  930313 ..  930350 +  -8.5  -2.89191   GAGTGGGCGCAAGTA   GCGAGGTAGCGAGATGGT TTT GCTG-CTTGCTATCTCGC   TATCTCACCATCTCG  61 25
   Gmet_0850 NONE
   Gmet_0851  938784 ..  938795 +  -4.4  -2.77233   CGAGATAATCAGGAC                GGAT TTTG ATCC                 ATTTCAAACTTATAA  46 66
   Gmet_0852  939921 ..  939941 +  -7.5  -2.92463   TGCTCCATAAAAAAA            GAGGGGGCT TCG GGCTTCCTC            TCTATAAATCGTCCG  58 45
   Gmet_0853 NONE
   Gmet_0854 NONE
   Gmet_0855 NONE
   Gmet_0856  943472 ..  943487 + -11.8  -5.61596   TGACGGCATCGAATT              CCCCGC TTCG GCGGGG               TTTTTTTGTGGCCAT 100 43
   Gmet_0857 NONE
   Gmet_0858  946207 ..  946219 +  -4.1  -3.39803   TGATGACAACTTAAT                TTACG TGC CGTAG                TTGTCAATGTCGCTA  49 77
   Gmet_0859 NONE
   Gmet_0860 NONE
   Gmet_0861 NONE
   Gmet_0862 NONE
   Gmet_0863 NONE
   Gmet_0864 NONE
   Gmet_0865 NONE
   Gmet_0866 NONE
   Gmet_0867 NONE
   Gmet_0868  958754 ..  958791 +  -9.8  -4.66609   CACCAATGGATGGGC   GTGAAGGGGCTTTGCT TTCAGT GGCTGAGCCCCTTCTC    TTTTTGGATGGGATA  95 133
   Gmet_0869  959228 ..  959257 +  -7.8  -3.82946   AGCTATTCAGTGAGA       CGAGTGTCTGCC AGAGAA GGTCGGCACTCG        TTCTGTTTCCACTCC  69 92
   Gmet_0870  960105 ..  960128 +  -3.8   -4.1552   CTATTCCCGAGGCTT          TC-CCTCCGCT GAT ACCGGAGGTGG          TTTCTTGCGGGGATC  62 145
   Gmet_0871  960649 ..  960668 +  -5.6  -3.57792   CGCGGAGGCGAGGAG            TGAGGGCG GTAT TGCCCGCA             TTTGAGACTGCATGA  58 23
   Gmet_0872 NONE
   Gmet_0873 NONE
   Gmet_0874  964386 ..  964414 +    -3  -3.28712   GGGTGAAAAGCTGCC       CGGCGTAGCGCAT ATCG AAGC-CGGCGCCG        TTGTCCCGGACAAAG  44 176
   Gmet_0878 NONE
   Gmet_0879 NONE
   Gmet_0880  970413 ..  970430 +  -4.8  -4.19472   CGGGAGGGTGAGCAT             TTCGCC CTGTGC GGCGGA              TTTTAGCCTGTCTTG  64 246
   Gmet_0889  980769 ..  980795 + -19.4  -3.61089   GATAACCCCTTCTTT         GCGGGGGCCGGT CCG GCCGGTCCCCGC         TTCTCGTTCTTGCCC 100 36
   Gmet_0890  981890 ..  981907 + -12.7  -3.41002   TTGCACAAATTGACC             CGCCTGG CATG CCAGGCG              TTACTTACCTATTAT  83 28
   Gmet_0891  984227 ..  984246 +   -15  -4.62069   CCGAGAGACTGACCG            GGCGGGGA GCGA TCCCCGCC             TTTTTAGCATGAAGC 100 41
   Gmet_0892 NONE
   Gmet_0893 NONE
   Gmet_0894 NONE
   Gmet_0895 NONE
   Gmet_0896  987841 ..  987854 +  -2.3  -3.73775   CTAAACCATTAACCC               CGGAG GTCT CTCAG                TTTCATGAAAGTGCG  51 105
   Gmet_0897 NONE
   Gmet_0898  989066 ..  989087 +  -2.9  -4.41047   TACGCCGGCGATGGT           GGT-GCCGCC GGG GGAGGTGACC           TTTTCCTTGAGGACT  63 254
   Gmet_0901  992013 ..  992023 +  -3.2  -3.13109   TCGCGTTCTCAAGAA                 TCGT TAC ACGG                 ATTTTGCCTACTATA  45 49
   Gmet_0902 NONE
   Gmet_0903  994762 ..  994802 +  -6.8  -3.15544   ACGCCGTCCTCGTAA GCCTCGTTGTGCGGCGTAGC GCT GCTATGCCTC-CGCCG-GGC TTCCTGCGGGTGCGC  57 67
   Gmet_0904  996955 ..  996988 + -15.3  -5.27335   ATGGGAAGGGAAGAT     GCCCCTGATGCTCCG GGTT CGGATTGTCAGGGGC      TTTTTGTTTCCGGAA 100 63
   Gmet_0905  998593 ..  998619 +  -5.1  -3.93061   GGACCAGGAACCGGG         GACCGGCAAAA CCCTA TCTTTCCGGTC         TTTACATTTTCGCCT  63 54
   Gmet_0906  999868 ..  999878 +  -5.4  -3.07831   GGGTGGCTTGACAAC                 GCAA AGC TTGC                 CTTTATCATTCTTCA  50 47
   Gmet_0907 1000582 .. 1000608 +  -4.2  -4.20868   TGTCCTTGACCTGTC         GAGGGGTTCCGG GCG CCGGCGCGCGTC         TTATTGTTTTGCCCA  62 216
   Gmet_0908 NONE
   Gmet_0909 1002727 .. 1002741 +  -4.2  -2.60032   AACGGCAGAAGCTGC               GTCAAG TGC CATGAC               CATTTTTAGCCCCCA  43 2
   Gmet_0910 1005001 .. 1005020 +   -15  -5.00616   GAAGTAGCGAAAAAA            GCCCCGGA GCAA TCCGGGGC             TTTTTTCGCCCGCCA 100 56
   Gmet_0911 NONE
   Gmet_0912 NONE
   Gmet_0913 1008996 .. 1009013 + -14.1  -5.67967   ATCCTGCATAAAAAG             CCCCCGC TTCG GCGGGGG              TTTTTTTGTGGTAGT 100 51
   Gmet_0914 1009535 .. 1009549 +  -7.8  -3.39908   AAATAGAGAAGAAAA               GGGGGA TCG TCCCTC               TCTATTTTGAAAAGG  62 35
   Gmet_0915 1009936 .. 1009959 +   -16  -3.88498   GAGGAAATGAAAAAA          GCCCCGGCCT GAAA AGGTCGGGGC           TTTCGTGTGTCGGGA 100 31
   Gmet_0918 1013823 .. 1013881 + -14.6  -2.95111   CCCGTTATAAGAAGC CGCATGGATGACGCGTCG-CCGGGAAG AACTGA CTTCCCCGTCGACAGGCCGTCCATGCG GTTTGCTCGTTTTCC  90 83
   Gmet_0919 1015025 .. 1015039 +  -4.2  -2.64803   AAACCGGGTGACACC               TCCGGG CGA TTCGGA               TAAATTTGAAGATCA  43 44
   Gmet_0920 NONE
   Gmet_0921 NONE
   Gmet_0922 NONE
   Gmet_0923 NONE
   Gmet_0924 NONE
   Gmet_0925 1020218 .. 1020232 +  -3.5  -3.66178   TACCCTCGAATCTTT              CGG-CC GAAC GGACCG               TTTGCGGTTCCCGAG  53 86
   Gmet_0926 NONE
   Gmet_0927 NONE
   Gmet_0928 NONE
   Gmet_0929 1024836 .. 1024847 +  -7.2  -3.92542   GGGTAAGCTATTTCA                CCGG ATGT CCGG                 TTATTTGACGGTGGC  68 269
   Gmet_0930 1026919 .. 1026953 + -11.4  -4.77986   GTAATTTTTGATGTT     CCGGGATAGGGGAGGG AGT TTCTCCCCTATCCCAC     TTTTTACCTGTTTAC 100 37
   Gmet_0931 NONE
   Gmet_0932 NONE
   Gmet_0933 1037577 .. 1037603 + -20.2  -4.85782   TCGTATGATGAACGA         CGGGGAGGTGTC GCG GACGCCTCCCCG         TTTCTTTTTGCCGCA 100 71
   Gmet_0934 NONE
   Gmet_0935 NONE
   Gmet_0936 NONE
   Gmet_0937 1039824 .. 1039836 +  -6.9  -3.95621   CCAGCCGCAATACCT                CGTCC TGG GGGCG                TTTCTCGCCTTTGAT  65 86
   Gmet_0941 NONE
   Gmet_0942 NONE
   Gmet_0943 NONE
   Gmet_0944 NONE
   Gmet_0945 NONE
   Gmet_0946 NONE
   Gmet_0947 1051339 .. 1051352 +  -4.5  -3.16068   AACACCGGGCGAGTG               CGGAG AATT CTCTG                ATTTTGCGTTGGGAG  49 134
   Gmet_0948 NONE
   Gmet_0949 NONE
   Gmet_0950 NONE
   Gmet_0951 1057920 .. 1057945 +  -7.5  -3.35813   GATCGGGATTTCATG         TGGGGGCGCAA TTCG TTGCGCCCGGA          TTGCTTGCCGTGAGG  62 39
        argJ NONE
   Gmet_0953 1059671 .. 1059686 + -10.4  -3.74347   CACAGACGCTCTGGA              GGGGAG GCAA CTCCCC               TTTGCCGTTTCTGGA  79 52
   Gmet_0954 1060997 .. 1061012 +  -8.2  -4.59853   GCTGTGCTAGTTTTT              CCGCGG TTGT TCGCGG               TTTTTCAGGACTTAC  88 63
   Gmet_0955 1062423 .. 1062441 + -13.2   -5.0925   ATTGTTGCGCTGAAA             TGGGGATG ACA CATCCCCA             TTTTTCATTTTGCAG 100 74
   Gmet_0956 1065151 .. 1065173 + -13.4  -5.64274   TAATCATTGAAAACA           CGCCGTTGGG TAT CTCAGCGGCG           TTTTTTTATCCCTCG 100 38
   Gmet_0957 1067217 .. 1067231 +  -7.1  -3.35679   GAAAAGCATCTGAAA               CACGG AGCAA CCGTG               TTCTCAGTCAACAAA  59 45
   Gmet_0959 1069318 .. 1069337 +  -4.8   -3.1506   CTGGTACCTGACTTT            GGGCGCCC GCTA GGGAGGCC             TTCGTGAAGCAGTTT  49 13
   Gmet_0960 NONE
   Gmet_0961 1072337 .. 1072359 + -14.2  -5.30189   TTGTAATCTTACGAG           GGCTGTGCAA TTA TTGCGCAGCC           TTTTTTAATGTTATC 100 65
   Gmet_0962 1072992 .. 1073014 +   -15  -5.26247   GGAAATGCTTGGAAA           GGCTATGCAA AAT TTGCATAGCC           TTTTGTTTGTTTTCC 100 54
   Gmet_0963 NONE
   Gmet_0964 NONE
   Gmet_0965 NONE
   Gmet_0966 NONE
   Gmet_0967 NONE
   Gmet_0968 NONE
   Gmet_0969 1079558 .. 1079572 +  -2.1  -5.04249   TATCACAATTCGTGA              TGCTCG GTCC CG-GCA               TTTCTTTTTTGGACC  74 213
   Gmet_0970 NONE
   Gmet_0971 NONE
   Gmet_0972 NONE
   Gmet_0973 NONE
   Gmet_0974 NONE
   Gmet_0975 1085466 .. 1085486 + -16.9  -4.49556   AGACAATTTTTACCA            TGCCAGGGG TAT CCCCTGGCA            TTTCTTTACTAAAGA 100 58
   Gmet_0976 NONE
   Gmet_0977 NONE
   Gmet_0978 NONE
   Gmet_0979 NONE
   Gmet_0980 1089648 .. 1089671 +  -4.6   -3.8917   CCATCCCTCTTACCT          TGTTCATGGA GGCA TCGATGAACG           TTCTTGTGGTTCACG  60 55
   Gmet_0981 NONE
   Gmet_0982 1091188 .. 1091224 +  -5.8  -2.77455   ACTCATCATCTTGAA    TCCGTGAGCCGGGAAG ATGCC CCTCTTGGTTTACGGG    GTTACTTTGTAATAA  51 19
   Gmet_0983 1091795 .. 1091818 +  -4.5  -3.54424   ACGGACGACACGTAC          GGG-GACGGC AACAA GCAGTCGCCC          TTTCAACCCATGAGC  53 50
   Gmet_0984 NONE
   Gmet_0985 1093613 .. 1093641 +   -14  -4.59853   AGGTTCAGATGCAGG        CGAAGGCGAGAT TACCT ATCTCGCCTTTG        TTTTTGAGCAATTCA 100 49
   Gmet_0986 NONE
   Gmet_0987 1097215 .. 1097249 +  -4.3  -5.28481   TTTCTCCGTAATCCA    CGAAGCCGCCGGGGA GCGCCCA TCCCCTG-GGCT-CG    TTTTTTCGTTCGATC  89 321
   Gmet_0990 1099609 .. 1099653 +  -4.5   -5.0538   TGTTTTATAAAAGAG C-AATGGCGC--T-CCGGCAGGA TAT TCCTTCCGGCACTGCGCCATTCG TTTTTTGACATGCAG  81 182
   Gmet_0991 NONE
   Gmet_0992 1101813 .. 1101838 +   -14  -4.87133   CACAGGAGAAGGGAA         GGGGACGCCG CGAGAA TGGCGTCCCC          TTTTGTTTGCAAGCT 100 59
   Gmet_0993 NONE
   Gmet_0994 1107348 .. 1107377 + -13.6  -5.05782   TGCGAACTGGTAAAT       AAAGCCCCCGAC TTTGTC GTCGGGGGCTTG        TTTTTTGGCCTGAAT 100 83
   Gmet_0996 NONE
   Gmet_0997 NONE
   Gmet_0998 1112678 .. 1112690 +  -3.3  -3.51825   GCACGCCCACTCCGC                CGTCC GCC GTACG                TTCTCGTTACCGTCA  49 86
   Gmet_1002 1117059 .. 1117072 +  -6.7  -2.64099   GACTTGCCAGAACCC               CTGTG TCAC CACAG                ATTCTGCTAAAGAGC  52 2
   Gmet_1004 1119508 .. 1119523 + -10.4   -5.7946   TGAAGCAGCGGAAAA              GGAGCC CATG GGCTCC               TTTTTTTGTTCCGGA 100 144
   Gmet_1005 1121622 .. 1121632 +  -6.8  -3.16039   TCTCCCCCCTCGCCG                 GGGA CAT TCCC                 TTCATAAACGTAGTT  54 177
   Gmet_1008 1123820 .. 1123831 +  -7.2  -5.08601   GACGGGGGGCAGGGG                CCGC CGTA GCGG                 TTTTTCTTCCAGTCA  89 185
   Gmet_1010 1125094 .. 1125112 +  -3.8   -4.4261   TCCTGCCAGCGGCCT             CTCACGGT GAA GTTGTGAG             TTTTCATGTTGCGGA  65 16
   Gmet_1011 NONE
   Gmet_1012 1126304 .. 1126318 +  -2.8  -2.92496   CCTTGATTTACATAC               TGATCA TCC TGTTCA               TCCTCTTCTTTGTCA  42 120
   Gmet_1013 1126838 .. 1126851 +  -3.1  -2.93853   GATGGCCAACTTGCT               CCTAT CTCC ATGGG                CTTTCGTTCAGGGAG  42 61
   Gmet_1014 NONE
   Gmet_1015 NONE
   Gmet_1016 1132585 .. 1132595 +  -5.4  -2.75769   CCGCAAGACGCAGGC                 GACA CGC TGTC                 CTTCTCGTTTCACCG  48 90
   Gmet_1017 1133259 .. 1133273 +  -2.8  -3.53012   AGGAACTGGAAGCAA               GTGCTT TAC GAGTAC               TTTAAGGAGAGAAGG  49 6
   Gmet_1018 NONE
   Gmet_1019 NONE
   Gmet_1020 1138199 .. 1138228 +  -3.5  -3.04144   GAGGAAGGAGAAGCG       CCATGAAAGTCCG TGCC CAGGTTTCCATGG        TGTTCAACCTGGACA  46 74
   Gmet_1021 NONE
   Gmet_1022 1140806 .. 1140825 +  -4.2  -3.31799   AGGCGTGCCGCATTG            CCG-GACTG TCA CTGTCGCGG            TTGTACGCCCTTCTC  49 350
   Gmet_1024 NONE
   Gmet_1025 1141847 .. 1141883 + -12.2  -3.14468   GGAAAGTGATAGGCA   CTG-AGTCGGGGCGGGG TCTT CCCTGCCCCGGCAACGG    TTCCCTCTGGTAGAA  81 32
   Gmet_1026 NONE
   Gmet_1027 1144283 .. 1144309 +  -9.4  -2.76263   CAATCAACAATATCT         CCCTCTGGCATG CAC CATGCTGTAGGG         TCATTGAATACTGAG  63 265
   Gmet_1029 1145226 .. 1145252 + -13.8  -3.99374   ATTCAAAAAATAAAA         GGGGTTACGC TGCTTTT GCGTAACCCC         TTGTTATTGCTGGCG 100 28
   Gmet_1030 1146624 .. 1146644 +  -6.2  -3.85518   CTGTCCAAGATTTAT           CTGGT-GTG GGGT CACCACCAG            TTCTTCGTTGATGTT  62 320
   Gmet_1032 1148759 .. 1148777 + -11.7  -5.60993   AAATAATTGATTGAA             GGCCGGA TTCGT TCCGGCC             TTTTTTTATGGACGC 100 49
   Gmet_1034 1150584 .. 1150609 + -18.3  -4.24786   CCCTGCCTGGAAAAA         GGCCGCCGTGG GTTT CCATGGCGGCC          TTTCTGTGTTATGCG 100 57
   Gmet_1047 1163142 .. 1163173 +   -13    -5.626   GGTTTCTGAAAAAAA      CCGCTCCTGTCTGCT TAG GGCCGAC-GGAGCGG      TTTTTTTATGGGCTG 100 73
   Gmet_1053 1169437 .. 1169464 +  -2.6   -3.4252   CCTCAATCCCATAAT        CCTC-GACGTAGT GCT GCTACGCCTGCGG        TTATGCTCAATCGGC  47 74
   Gmet_1054 NONE
   Gmet_1055 1172785 .. 1172809 +  -7.8  -3.64703   GAGGAGGCGGGCGGG          TCCGGGCGCT ACAGA AGCATCCGGA          TTTCGATGAACGGCG  66 74
   Gmet_1059 NONE
   Gmet_1060 NONE
   Gmet_1061 NONE
   Gmet_1062 NONE
   Gmet_1063 1184058 .. 1184081 +  -5.1  -5.77988   CCAGACGAGCGAAAA          CCCGCCCCC GATAGA GGAGTCGGG           TTTTTTTATGTGTAT 100 56
   Gmet_1064 1186529 .. 1186556 + -10.4  -2.62184   CAGGTGGCAAAGTGA        AAGCGCCCGCCT CAGT GGGCGGGCGCAG         TAGTCTCCGCGAAAG  66 120
   Gmet_1065 NONE
   Gmet_1066 NONE
   Gmet_1067 NONE
   Gmet_1068 1190993 .. 1191019 +  -2.3  -3.86202   GTGAGGGGTTACCTT        GAGTGC-TCGCA GATC TTTGACGCACTC         TTTGGTGTCGTAGCC  54 453
   Gmet_1070 NONE
   Gmet_1071 NONE
   Gmet_1072 1194542 .. 1194572 +  -4.1  -3.85092   GGGATGAATTGCGAG       TTCCCCTTTAT GAAAGGGGG ATAGAGGGGGA       TTTGATGTGGGTAGT  56 91
   Gmet_1073 NONE
   Gmet_1074 1196758 .. 1196794 +  -4.3   -5.1861   TCAACCCCGCCTCGC    GCTATGGCCTCTTTGGG CAT CCCGAAGACCACACAGC    TTTTTTCGTCCTGAG  89 129
   Gmet_1085 NONE
   Gmet_1086 1211335 .. 1211358 + -17.4  -5.40072   ATGAAGGATCTGCTG          GGGGGCTCCC GTGA GGGGGCCCCC           TTTTTTTGCGCCAAC 100 70
   Gmet_1093 1217627 .. 1217661 + -18.7   -4.2828   TGACGGCGCTGGTAT    C-GGAAAGGGCGGGGG ATAA TCCCCGCCCTTTCCTG     TTTTCATGGGTCGAA 100 52
   Gmet_1095 1219972 .. 1219993 + -15.9  -5.07652   ATAACAACTGTCAAA           GGCGGAACG GAAA CGTTCCGCC            TTTTGTTTTGGCAAC 100 80
   Gmet_1099 NONE
   Gmet_1100 NONE
   Gmet_1101 1225323 .. 1225345 +    -4  -3.65046   TTGTGCAGAATTACC           CGGTTCCGAT GTA AGCGGGAACG           TTCTTCACATCACGG  53 12
   Gmet_1102 NONE
   Gmet_1103 1227234 .. 1227257 +    -6  -2.59191   AATTCTGACTCCTGA          CTCCTGGATT CTTA AACTCAGGAG           GTTCTCCCCATGTAC  50 102
   Gmet_1104 1228315 .. 1228335 +  -5.4  -2.82933   TGGAGGAGCTGGAGC           GGC-GCGGCC TGA GGC-GCTGCC           TCTGATGAGTTACGA  48 0
   Gmet_1105 NONE
   Gmet_1106 NONE
   Gmet_1107 NONE
   Gmet_1108 1231842 .. 1231853 +  -2.2  -2.99325   ACAGAGTTGTTTTTG                C-CGG AGC CCGTG                GTTTACTTCTGAAGA  42 54
   Gmet_1109 NONE
   Gmet_1110 NONE
   Gmet_1111 NONE
   Gmet_1112 NONE
   Gmet_1113 1237288 .. 1237310 +  -5.7  -3.16264   TAGGATACCTATTGC          GG-TTTCCTA TATA TAGGAAAACC           TATTAATAAGTAGTT  52 399
   Gmet_1114 1238077 .. 1238095 +  -7.4  -3.07113   ATAAAAAATAACAAA             GCGCAG CAGCAGT CTGCGC             TTCGCTCCGCTGCTG  59 37
   Gmet_1115 1238835 .. 1238857 +  -6.2  -3.38522   CGACGCCACTCGCCA           CGGCCAGC CGGAGGA GCTGTCCG           TATTTCGGGTCAATG  56 159
   Gmet_1121 NONE
   Gmet_1122 NONE
        prpD NONE
   Gmet_1124 1245767 .. 1245785 +  -4.4  -2.97747   CCATGCTCGAAGAGT             GGGCCGCT AAA GGTGGCCG             TCTGTAGTATCCGCG  47 0
   Gmet_1125 NONE
   Gmet_1126 1248115 .. 1248136 + -14.5  -4.46615   CCGGCTGGTAAAAAA           GGGAGATGG GTCG CCATCTCCC            TTTTCATTGGTGGTG 100 53
   Gmet_1128 NONE
   Gmet_1129 NONE
   Gmet_1130 NONE
   Gmet_1131 NONE
   Gmet_1132 NONE
   Gmet_1133 NONE
   Gmet_1134 NONE
   Gmet_1135 NONE
   Gmet_1136 1257043 .. 1257059 +  -2.9   -4.4009   CCGAAGGCGAAGGAA              TAGGGGA TGA TCCTCGA              TTTTCTGACATCAAA  62 23
   Gmet_1137 NONE
   Gmet_1138 NONE
   Gmet_1139 NONE
   Gmet_1140 NONE
   Gmet_1141 NONE
   Gmet_1142 1265759 .. 1265780 +  -2.9  -4.07568   CAACCCGAACGGTTG           CTTGGGC-CG AAA CGAGCCCGAA           TTTTCGCAAGAAAGG  58 257
   Gmet_1143 1266781 .. 1266795 +  -7.1  -3.65224   TTTGTTGACTGAGAA               CACGG TTGCT CCGTG               TTATTCCAATCGACT  63 41
   Gmet_1144 1269913 .. 1269926 +  -3.7  -2.82987   TGAGGGGCTGAAGGT               GCACC GAAC GGAGC                TGTGATAACTCTTGC  43 45
   Gmet_1145 NONE
   Gmet_1146 1271689 .. 1271703 +  -5.6  -2.64274   GAGGGTAGAAGAGAT               GGAGAC TCC GCCTCC               TGAGTTTAAGCCGAT  47 8
   Gmet_1147 1274541 .. 1274557 +  -3.5  -3.13403   TGCGCCGGGAAAGTA              GCCGGCC CTG GTGCGGC              TCTTAATGACGGCGC  45 335
   Gmet_1150 NONE
   Gmet_1151 1278775 .. 1278807 +  -4.8  -3.70902   TCTTTTGATGCTGAA     CTGT-CCCTGCGC GTTTTGGA GCGCGGGGTGCGG      TTTCACTATGCCAAA  55 493
   Gmet_1153 NONE
   Gmet_1154 1281804 .. 1281837 +  -2.3  -3.73042   GGCACAAACTTCCGT     ACGAGCCGGATAAGG AAGT TTTTCTCCGGATCGA      TCTTTTCGTCCCCCC  52 507
   Gmet_1157 1284195 .. 1284207 +  -4.7  -2.88031   CTATCAGGCCTTTTC                CGGCC GTT GACCG                ATTGCTTTTTCGGCA  47 16
   Gmet_1158 1285453 .. 1285470 +  -5.5  -3.76413   GATGATGGCCATGTC             CGAGGGGG CCT CCTCC-CG             TTTCGGCTTTTCCAC  60 314
   Gmet_1168 NONE
   Gmet_1169 1293707 .. 1293725 +  -8.1  -6.09133   TTGCGCACGAAAAAA             TCCGGCT CTTGC GGCCGGA             TTTTTTTTTGAGGTG 100 60
   Gmet_1170 NONE
   Gmet_1171 1295815 .. 1295837 +  -9.9  -5.27477   CGTGGTACGAAAAAA          GGCGACA-CC TGAA GGATGTCGCC           TTTTTTCGTTGCGGT 100 14
   Gmet_1174 NONE
   Gmet_1175 NONE
   Gmet_1176 NONE
   Gmet_1177 NONE
   Gmet_1178 1305292 .. 1305306 +   -10  -3.78775   TAAGTGGTTTCGCGG               TCTCCC CTG GGGAGA               TTTCATCATAAAGCA  79 56
   Gmet_1179 NONE
   Gmet_1180 1307749 .. 1307768 +  -4.3  -3.39138   GTGATCCGGGAAACC            CGGGCCAT TGAGT AT-GCCCG            TTAATATCCTTTTTA  51 2
   Gmet_1181 NONE
   Gmet_1182 1310248 .. 1310260 +  -4.7    -4.431   TGCGGGAAAAGGGGG                GGACC TTC GGGCC                TTTTGTCACTGGATG  67 495
   Gmet_1185 1317742 .. 1317778 + -15.9  -3.35679   GAATTCCCGGATGAA    CCTGAAAAAAGCCCGGC AAT GCCGGGCCTTTTTGGGG    TTATGAATGAACGAG 100 27
   Gmet_1187 NONE
   Gmet_1188 NONE
   Gmet_1189 1322152 .. 1322163 +  -2.2  -4.69664   GTGACGCTGCTCGGC                GTAC TGAA GTGC                 TTTTTCCGTCGTCTG  68 263
   Gmet_1195 1336193 .. 1336203 +  -5.4  -3.57309   GGGATGCGCCGCTGC                 GTCA TCT TGAC                 TTTCGAGCAGTTTTC  57 250
   Gmet_1210 1357588 .. 1357630 + -20.7  -5.03314   CTCAGTGAGCGATTC TGCAACCGACGTGGAGTCCC TGTC GGGGCTCCACGTCGGC-GCA TTTTTTACCACTGGC 100 33
   Gmet_1211 1359540 .. 1359571 + -19.6  -3.30771   CATCCTGGTTTGCAA      CAGAAAGGGCATCC CGCG GGGTGCCCTTTCTG       TTGTCCAGAGTCTGG 100 55
   Gmet_1212 1361116 .. 1361136 +  -6.2  -4.13767   GATGCACCGCCCCGG           CC-TCGTCA CCAG TGACGACGG            TTTTGCCGTCGGGCG  65 68
   Gmet_1215 NONE
   Gmet_1216 1370762 .. 1370820 +  -7.5  -4.56775   CAGGCAGATCGACTG GGC-AAAGGCTAGCGGTGAGGGGA GAAAATACTCAG ATCCCTCGCCCCTGGCCTTTCGCC TTTTTCAGGAGACAT  82 47
   Gmet_1217 1371988 .. 1372021 + -12.5  -3.01712   TGTGGACCACTGGAG     TGTTACCACCTGCCCC GAA GGGGC-GGTGGTGAAA     TATTGACGCGGCCCC  79 399
   Gmet_1218 NONE
   Gmet_1219 1376399 .. 1376426 + -14.2  -3.77302   AAGGCAATGAAAAAA        GGGGTTAGCTAC CGCA GTTGCTAACCCC         TTGATTTTCTGGTGC 100 122
   Gmet_1221 NONE
   Gmet_1222 NONE
   Gmet_1223 NONE
   Gmet_1224 NONE
   Gmet_1225 NONE
   Gmet_1226 1382757 .. 1382780 +   -16  -4.81083   TTCAGTAAAGAAAAA          GCCCGGAGGG GTAA TCCTCCGGGC           TTTTTGGTAATTGAC 100 52
   Gmet_1227 1384221 .. 1384265 +  -7.9  -2.80779   GCTTGATGATAAAAA TCCCCCGGCCTCGGTCTTCAA GCTGG TCGAAG-TCG-GGCGGGGGGA TGCTGTTGATGTTGA  53 133
   Gmet_1233 NONE
   Gmet_1234 1393740 .. 1393779 +  -8.5  -3.21595   TGCCGGGACCAGGTG  CCGGGGACCAGTAAAGG CTTAAA TCTTTACCGGCCCACGG   TTCATGGTCCCCGTT  63 42
   Gmet_1235 NONE
   Gmet_1236 NONE
   Gmet_1237 NONE
   Gmet_1238 NONE
   Gmet_1239 1398078 .. 1398090 +  -9.1  -2.94232   GCATGAAACTCCTGC                CGGCA GGG TGCCG                ATTGTTTCGACGGAG  65 205
   Gmet_1240 NONE
   Gmet_1241 NONE
   Gmet_1242 1400195 .. 1400210 + -11.8  -4.79756   GCATCGTAAAGAAAA              GCCCGC TTCC GCGGGC               TTTTTCAGTTCTGTA 100 66
   Gmet_1245 1405803 .. 1405819 + -10.1  -6.06529   TGAAGCATGAAGGAA              GGGGGAG CTA TTCCCCC              TTTTTTTTATGTGTC 100 289
   Gmet_1246 1407332 .. 1407343 +  -5.8  -3.54424   ATCGGCGGGATAGCG                CTGG TAGA CCAG                 TTTCGAGCAGTCCAC  55 173
   Gmet_1250 1411430 .. 1411467 +  -3.4  -3.53091   CTGCCGAAGGTGAGT   CGGAGCAGGTAGAAGCG TAAGT CGTTTTACCCTG-TCCG   TTTGGCACGGGGCGT  49 6
         tsf 1412208 .. 1412232 + -21.5  -5.08824   GTAAGAAGGTGGACG          GGCCGGCCATG CTC CATGGCCGGCC          TTTTTTACGTCCACA 100 37
   Gmet_1252 NONE
   Gmet_1253 1413640 .. 1413667 +  -8.6  -5.72622   GCTTTTATGCTTTAA        TCCCCTTTAA CCCCTCAA TTAAAGGGGA         TTTTTTGTTTCTGGG 100 95
   Gmet_1254 NONE
   Gmet_1255 NONE
   Gmet_1256 1416429 .. 1416447 +  -5.2  -2.91276   GCTCATAGGGTTGTC             CTGACGGG ATG TCCGTCAC             CTTTATCGAGGCACC  49 22
   Gmet_1257 NONE
   Gmet_1258 1418347 .. 1418357 +  -5.4  -3.05384   ACAGTTGGTCGGATC                 GAAG GCT CTTC                 TTGGGTACCACCCCA  50 148
   Gmet_1259 1420109 .. 1420124 +  -3.2   -4.9725   CGCTCCACTATCTGA              TTTCCC TTTT GGGAGG               TTTTTCTATGAAAAT  74 73
   Gmet_1260 1421867 .. 1421882 +  -3.2  -5.60993   GGGATTCCGATCTTG              CCTGCT CTTC AGGAGG               TTTTTTTATGAGACA 100 60
   Gmet_1261 NONE
   Gmet_1262 1423557 .. 1423576 +  -9.2  -4.26832   TTTGCGCGAAAAATG            CGGTCGCC ACGG GGCGGTCG             TTTGGTTTATTATTG  82 120
   Gmet_1263 NONE
   Gmet_1264 1425420 .. 1425446 +    -8  -6.20267   GTACCACGGAGCAAA         GTCTTCGTCC CTTGTCT GGGCGAAGGC         TTTTTTTATTTTTGC 100 400
   Gmet_1265 1427149 .. 1427181 + -25.1  -3.09452   GCTTGTCTGAAAAAA      CGAAACCCCGCTGAA TAA TTCAGCGGGGTTTCG      TGTCTGTTAGGGGAT 100 99
   Gmet_1268 1430109 .. 1430133 +  -2.7  -3.33744   GGGACGGTAGCCCTT          TTGGATACTGG CCA CCTGTGACCGA          CTTTTTCAAGGAGAA  47 55
   Gmet_1269 1430713 .. 1430737 + -14.3  -4.12532   CGTGAGCATTTCCGA          GAGGCCTGCGT CAT ACGTGGGCCTC          TTTCTCTATGAACGG 100 56
   Gmet_1270 NONE
   Gmet_1271 NONE
   Gmet_1272 1434311 .. 1434340 + -14.3   -3.6053   TGAGGTACTATTGGG       GCGCGGG-GTCGCA TGA TGCGGCTTCCGCGC       TTCGTTTGTCAGGAG 100 68
   Gmet_1273 1435510 .. 1435524 +  -8.5  -3.70902   GCCGGTGGGCTGCCT               CGGCC ACTGC GGCCG               TTTCCATGTCGAGAA  67 304
   Gmet_1275 NONE
   Gmet_1276 NONE
   Gmet_1277 1439593 .. 1439612 +  -2.8  -3.99592   GCGGGCGCCCTGGAG            CAGGTAGA TGCA TTTACCGG             TTTCTGGTCCTCGGT  55 50
   Gmet_1278 NONE
   Gmet_1279 1441326 .. 1441343 +  -5.5  -4.11394   AGGAAGAGAGAGTTG             TGGAACG TCTT CGGTCCA              TTTTCCCCATAACAT  65 224
   Gmet_1280 NONE
   Gmet_1281 NONE
   Gmet_1282 1443325 .. 1443340 +  -3.2  -3.99324   GAGCTACGCCTCAGG              CGTCACG GGG CG-GGCG              TTTCTGATCCTGCAG  55 60
   Gmet_1283 1444814 .. 1444850 + -11.6  -3.48844   GAATAGGATCGTCTT   CGGAGCGCAAGCGGC ATTTCTGA GCCG-TTGCGCGCCG    TATATTATTTTCTTT  82 3
   Gmet_1284 1445508 .. 1445547 + -10.6  -3.30781   CGCAAATAAAGAAGG  ATGCGCCGCGC-CGCTGAT TTG ATTCGCGTGCGCGGCGCCC  TTCCCTTTGCCTTGC  76 32
   Gmet_1285 NONE
   Gmet_1286 NONE
   Gmet_1287 NONE
   Gmet_1288 NONE
   Gmet_1289 1449865 .. 1449876 +  -2.2  -3.36492   TCTTCCTTGACATCC                GTTG CTGC CAGC                 TTATACAATTCACAC  45 54
   Gmet_1290 1451152 .. 1451178 + -13.7  -4.70046   GCGAGATAGTAAAAA         GGCCGGATGAC TTTGC GTCACCCGGCC         TTTTCTCCTTTTGTA 100 63
   Gmet_1293 1454124 .. 1454143 + -11.4  -6.09888   ACGCACAGAGGAAAA            GGGGTACC AGCA GGTGCCCC             TTTTTTTTGTTGGAG 100 54
   Gmet_1294 1455702 .. 1455740 + -19.7  -4.67353   TGGTGCCGAAGTAAG   AAGAAAGGCCGTCGGGA ATGAA TCCCGGCGGCCTTTCTG   TTTTTGCATGCATCG 100 42
   Gmet_1296 1457984 .. 1458017 + -16.9  -3.23538   TGAACGTTTTGTCAA     TGA-GAAAGGCCCGCA AGA TGCGGGCCTTTCGTCG     TTCATGGTCAGTTGT 100 63
   Gmet_1298 NONE
   Gmet_1299 NONE
   Gmet_1300 1464105 .. 1464120 +  -2.5  -3.28712   AGAGTCCCCTTTCCG              TACGG TTATGT CCGTG               TTATGGCCCCACAAC  45 40
   Gmet_1301 NONE
   Gmet_1302 1465806 .. 1465818 +  -2.6  -2.84955   GACCTGGCGGAACTG                GCGG CGAAT CTGC                TGTAATGCTCATTCT  41 8
   Gmet_1303 NONE
   Gmet_1304 1467775 .. 1467785 +  -2.4   -4.7261   TTTGCCGGCTTCTCG                 GCGG GCG CCCC                 TTTCTTTTCCTGGAT  72 128
   Gmet_1306 1468674 .. 1468688 +  -2.1  -3.81322   TGATTTGTCCTGAAA               GGTTT CTGTC AGACC               GTTTTTTCTGATTCA  51 79
   Gmet_1307 1469835 .. 1469848 +  -3.7  -4.72272   TCCCCGGTTCCTGAT               CCCCG ATCC CGAGG                TTTTTAATGCAACAG  70 83
   Gmet_1308 NONE
   Gmet_1309 1471471 .. 1471498 + -14.2  -5.57054   GGATCACCATACGAA        GCGGCAAACCTT TTTG AAGGGTTGCCGC         TTTTTTTAGGTTCTT 100 301
   Gmet_1310 NONE
   Gmet_1311 NONE
   Gmet_1312 NONE
   Gmet_1313 NONE
   Gmet_1314 1476193 .. 1476210 +  -5.5  -3.14564   TTCACGGCATTGACT             GACGTTC CGAT GAACGAC              TTGATCCGCAGGTGC  50 300
   Gmet_1316 1477746 .. 1477756 +  -2.4  -3.72695   ATTTCAGCGTCGATA                 CGCC ATG GGGG                 TTTAGTGGAGCGCAT  51 10
   Gmet_1317 1478259 .. 1478271 +  -4.1  -4.31397   GAGGAACAGTTCAAG                CATCA CAT TGGTG                TTCTTTTCTGAAGAT  65 107
   Gmet_1319 1478815 .. 1478831 +  -3.6  -2.68282   AGGGTAATAGGGAAA              GAGTGG AAGTG CCTCTC              ATTCTCCTAATTGAT  43 34
   Gmet_1320 1479209 .. 1479221 +  -4.7  -2.64155   ATCATCTGGGATCGA                CGCCG TTG CGGCC                TACCTTTCCGCCCAC  45 72
   Gmet_1321 NONE
   Gmet_1322 NONE
   Gmet_1323 1480105 .. 1480115 +  -2.4  -4.13246   GGGTACGTTTTTCCG                 CGTG CTG CCCG                 TTTCTATATGACGTA  56 55
   Gmet_1324 NONE
   Gmet_1325 NONE
   Gmet_1326 NONE
   Gmet_1327 1484924 .. 1484938 +  -3.6  -2.78776   TCATTTCTGAATTAA               GTAGTT TTA AATTAC               ATATTTTGAACGATT  43 73
   Gmet_1328 NONE
   Gmet_1329 1487351 .. 1487365 +  -2.2   -2.8661   AACAATGATAGTTGA               TTGTAT TAT ATATAA               TAGTTGGTTGATATG  41 82
   Gmet_1330 1488510 .. 1488531 +  -2.3  -3.64772   TCGAAAAACTAAACC           GCTTTGA TTCTGATC TCAGAGC            CTTTTATTTATTCAA  49 48
   Gmet_1331 1489613 .. 1489630 +  -4.2  -2.98447   ATTATTAATATCTGC             TTTGCA AATGAG TGCAAA              CTTTATACTGAGTAG  46 46
   Gmet_1332 1490785 .. 1490801 +  -6.5  -2.75064   CATATTTATGCCTCG              TCCGCAG AAT CTGTGGG              TAGTTGGCTGAAAAA  51 169
   Gmet_1333 1492121 .. 1492134 +  -6.7  -2.64099   GACTTGCCAGAACCC               CTGTG TCAC CACAG                ATTCTGCTAAAGAGC  52 2
   Gmet_1334 NONE
   Gmet_1335 NONE
   Gmet_1336 NONE
   Gmet_1337 NONE
   Gmet_1338 NONE
   Gmet_1339 NONE
   Gmet_1340 1498794 .. 1498811 +  -6.9  -3.04248   GCCCGGGTGGAGAAG             GGGTAGC ATCT GCTTCCC              TCTTCGAAGGTGTTC  56 20
   Gmet_1341 1500900 .. 1500915 +  -3.2  -3.36785   TCCAGCCAGATGCGG              CGTTCG GCAG TGAGCG               TTCCTTCAAATATAG  47 230
   Gmet_1344 NONE
   Gmet_1345 NONE
   Gmet_1346 NONE
   Gmet_1347 1508039 .. 1508053 +  -3.5    -5.243   TCCCTGATCACCGGT              CC-CCG ATCC CGGAGG               TTTTTTAATGCTTTC  84 75
   Gmet_1348 1508765 .. 1508808 +  -9.7  -3.56854   TAAGGGAGCAAGTAG CGAGGGCGCGAGGGAG CGAGTAGCGAAGT CTCTCT-GCGCCCTCG TTATCTCACTCTTTT  77 49
   Gmet_1349 1511467 .. 1511490 +  -5.2  -3.55622   GGTCCCGTCCGCCTG          GACGATGCGA CGGA TGGCATCGAC           TTTGCGCCGGTTGGA  52 90
   Gmet_1351 NONE
   Gmet_1352 1514315 .. 1514332 + -12.7  -6.00086   TGCATCATCACGAAA             GGCGGGA GCGA TCCCGCC              TTTTTTTTATCCTGT 100 56
   Gmet_1353 NONE
   Gmet_1354 NONE
   Gmet_1355 1517928 .. 1517938 +  -5.4  -3.62597   TGCCGCCGAGCTGAT                 TCTC GGC GAGA                 TTGTTGCCGGCTGAG  58 1
   Gmet_1356 1518727 .. 1518758 +   -16  -3.11922   ACCTCAGAACTGAAA      AAGGGTCTTCAGCA ATGA TGCTGAAGACCCTC       TGATTTTGAATGGTG 100 28
   Gmet_1357 NONE
   Gmet_1358 1521744 .. 1521760 + -13.7   -5.1287   TGAATATGAACGGAA              GCCGGGT TAA ACCCGGC              TTTTTTGCGTGTAAC 100 44
   Gmet_1359 1524193 .. 1524206 +  -3.1  -3.48395   ACGCAATTATTGATG               CTATC TAAA GGTAG                TTGTATCACGCAGAT  49 18
   Gmet_1360 1525231 .. 1525259 + -16.2   -2.6472   CCCACTGCAGCAAGG        CAAAAGAAGGGC CCTGT GCCCTTCTTTTG        TCATGTCGGGTCTTC 100 52
   Gmet_1361 1525599 .. 1525610 +  -2.2  -2.62792   GTCACCCCGTAACCA                TTCC AAGA GGAG                 GTATTTGACGTGGCT  38 29
   Gmet_1362 NONE
   Gmet_1363 NONE
   Gmet_1364 1528176 .. 1528209 + -18.3  -3.09004   ACCCCCTGAATAAAA     CAGAAGGCTCGATGCC ATT GGC-TCGGGCCTTCTG     TCGTTTTGGGGCTGG 100 48
   Gmet_1365 NONE
   Gmet_1366 NONE
   Gmet_1367 1531306 .. 1531335 + -13.7  -3.53444   CGTGGATCTATTTTC       CGAGAAAAGGGCT GCGA GGCCCTTTTCTTG        TTTGCGGGACAGTGA  95 48
   Gmet_1368 NONE
   Gmet_1369 NONE
   Gmet_1370 NONE
   Gmet_1371 NONE
   Gmet_1372 NONE
   Gmet_1373 1535463 .. 1535477 +  -5.7  -3.42574   CTGTAGGGTGTAACC               TGTCC AGCCA GGACA               TTCTGATAAAATTGA  55 278
   Gmet_1380 NONE
   Gmet_1381 NONE
   Gmet_1382 NONE
   Gmet_1383 NONE
   Gmet_1384 NONE
   Gmet_1385 NONE
   Gmet_1386 1553017 .. 1553035 + -10.3  -3.02461   CGCCTGCACGAGCCC             TGCCGGA CGCTT TCCGGCA             TCTTGCCGCCCGTTA  69 70
   Gmet_1387 NONE
   Gmet_1388 NONE
   Gmet_1389 NONE
   Gmet_1390 1556832 .. 1556843 +  -4.4  -5.40474   AGAGGGGTAGACGGC                GATG TTTT CATC                 TTTTTTTAGACGGGT  90 31
   Gmet_1391 NONE
   Gmet_1392 NONE
   Gmet_1393 NONE
   Gmet_1394 NONE
   Gmet_1395 1563818 .. 1563837 +    -2  -2.70936   CGGCGGTTAGCCGGA            GCCGATGT ACAG AGAACGGC             TCGTATGGTTCATCC  39 31
   Gmet_1396 NONE
   Gmet_1397 1566903 .. 1566919 +  -6.5  -2.75064   ATGATTTTTGCCTCG              TCCGCAG AAT CTGTGGG              TAGTTGGCTGAAAAA  51 37
   Gmet_1398 1568239 .. 1568252 +  -6.7  -2.64099   GACTTGCCAGAACCC               CTGTG TCAC CACAG                ATTCTGCTAAAGAGC  52 2
   Gmet_1399 NONE
   Gmet_1400 1569116 .. 1569149 + -24.1  -4.15222   TGTTCATGCTTGATA     CGCAAAACGAGGTGC TTAT GCACCTCGTTTTGCG      TTTGTTGCCAAGGAT 100 49
   Gmet_1401 1569989 .. 1570000 +  -2.2  -2.83343   TCAACCGTCGGGAGT                TGCT ATGA AGCG                 TGTGCTGCTGGCTCT  39 18
   Gmet_1402 NONE
   Gmet_1403 NONE
   Gmet_1404 NONE
   Gmet_1405 NONE
   Gmet_1406 NONE
   Gmet_1407 NONE
   Gmet_1408 NONE
   Gmet_1409 NONE
   Gmet_1410 1579393 .. 1579415 + -14.2  -3.36273   GCTAGGGCTGTGGAA           GGGGCATCGA AGT TCGATGCCTC           TTCGTGTTAAGGGGG  95 175
   Gmet_1411 1581398 .. 1581412 +  -7.8  -3.61715   ACCAAGCTATCAGAG               CCCGTG AGA TACGGG               TTGTTGGAGCCAATA  66 77
   Gmet_1412 NONE
   Gmet_1413 1582115 .. 1582129 +  -5.6  -2.62184   ATAAGTAAAAACTGG               GCCAGG AGC CATGGC               TGATATCGGGCCGGA  47 33
   Gmet_1414 1582639 .. 1582665 + -12.4  -5.60993   AGCCGGATAAAAAAA         GAAATGGGATGC TCA GCGTTCCATTTC         TTTTTTTGTAAAGGG 100 51
   Gmet_1415 NONE
   Gmet_1416 1586223 .. 1586241 +  -5.2  -3.29972   GTGTTATAAATCCTG             TCGCCTTC GGT GGACGCGA             TATATTTGATAACGT  54 67
   Gmet_1417 NONE
   Gmet_1418 1587026 .. 1587050 + -18.7   -6.3578   ACCATTTTCACCGTA          GACGGTTTCGG ACT CCGAAACCGTC          TTTTTTTTTTCGGCT 100 127
   Gmet_1419 1587943 .. 1587970 +    -2  -4.13767   TGTTATAGTCTGCAT        TTCAGCTAAAAC AGGG GATTTGGATGAA         TTTTGACATCGCACG  56 118
   Gmet_1420 NONE
   Gmet_1421 1589621 .. 1589634 +  -5.3  -3.19837   ACAGTGATGGAAGTG               CAATC GAGT GATTG                ATTTTGAATTCTGTG  52 15
   Gmet_1422 1590375 .. 1590422 +  -5.8   -4.0162   CAGCAGAAAAACAGA GCCTCTTAGCT-CTGGGTATAC AACTAG GTATACTAAGGAGC-GAGAGGC TTTGTCATATCCAAC  68 224
   Gmet_1423 NONE
   Gmet_1424 NONE
   Gmet_1425 NONE
   Gmet_1426 NONE
   Gmet_1427 NONE
   Gmet_1428 1599551 .. 1599582 +   -13  -4.18018   GTTAGGTGAGGAGAG      AGACAGGGCGGGTT ATGG GATCCGCCCTGTCC       TTTTGCGTCACCAGC 100 55
   Gmet_1430 1601762 .. 1601774 +  -3.3  -3.40403   ACCGGTTAGCAGGAG                CAAGC AAT GCGTG                TTCTGGTAACCGGCG  47 32
   Gmet_1431 1602692 .. 1602702 +  -2.4  -3.14132   TTCTCCGGCCTCGGT                 GCCG GTT CGGG                 TTCATGACCAAAGGA  43 8
   Gmet_1432 1603060 .. 1603078 + -10.3   -4.3902   AAGAAGCGATAGGGT             GAGCGGA GAGAA TCCGCTC             TTTCCTTTTTGTCAT  90 29
   Gmet_1433 NONE
   Gmet_1434 NONE
   Gmet_1435 1605932 .. 1605958 + -10.2  -5.58179   AACCAAACAATAACA         GGCGCTTAGC TGAAAAT GCTAAGTGCC         TTTTTTGTTGTCCTG 100 173
   Gmet_1436 1607538 .. 1607554 +  -4.3  -3.53841   GCGGGCCATGGATGG              CGCTGCT CTG GGTGGCG              TTGTCGGTTTGTTTC  53 94
   Gmet_1437 1608439 .. 1608466 +  -3.5  -2.61695   AATCCCAATCGGAGA        CTGATCAATCTG ACGAC CAGATTGG-CGG        GTGTTTAAAAGTGAG  43 126
   Gmet_1438 1608774 .. 1608787 +  -2.4   -2.8474   CGGGTAAGAGGATAA               CATG GCCGGA CATG                TCGTTGTCGGTACCG  41 62
   Gmet_1439 NONE
   Gmet_1440 NONE
   Gmet_1441 1611298 .. 1611308 +  -3.2  -2.78996   CCATTATCACTGATC                 TCTC AAG GAGG                 ATTTGCATGAAGGTC  41 242
   Gmet_1442 NONE
   Gmet_1443 1612788 .. 1612825 +  -7.5  -3.09933   GCAGCGGAATAGGGC   GCGCGGTCGCGCTGGAG ACAC CTTCCTCGGCACCGCGC    TTCCCTCCCTTGAAA  59 249
   Gmet_1444 1614415 .. 1614432 +  -3.3  -3.59979   TGATCCGATTTAATC             GACGAGG CTTG CCATGTC              TTTGCCATGCCGCAG  51 38
   Gmet_1445 1615646 .. 1615657 +    -3  -2.71364   GTCTACCGGTATCCG                TTTC TGGA GAAA                 TAATTGAGAAAGTGC  41 11
   Gmet_1446 1617236 .. 1617249 +  -4.5  -3.21218   GATGCGGCGGCTCTC               CGTCT AGCA GGACG                TTCCTGCTGAGACCT  49 19
   Gmet_1447 NONE
   Gmet_1448 1619527 .. 1619549 +  -4.7  -4.07687   CGCGGGAAGACCCCG           CCGGTGCGC TGGTC GGTCACCGG           TTTTCCCGAGGAAAT  62 96
   Gmet_1455 NONE
   Gmet_1456 NONE
   Gmet_1457 NONE
   Gmet_1458 NONE
   Gmet_1459 NONE
   Gmet_1460 NONE
   Gmet_1461 1641384 .. 1641406 +  -2.6  -2.75473   CATGACCATCAAGAT           ATCGTCCCTG GGA TAGGGACAAC           TCACTTATTTCTATT  39 10
   Gmet_1462 NONE
   Gmet_1463 NONE
   Gmet_1464 1646116 .. 1646141 + -12.5  -5.26875   ATTGCTACGAAAAAA         CCCGGACCGGG AAAT CCCGATTCGGG          TTTTTTCGTTGGCAG 100 471
   Gmet_1466 1648673 .. 1648695 +  -9.8  -5.27938   CGTAAGTACAAATAA           CCCGCGGGGA TAG TCTCTGTGGG           TTTTTCTTTGCCCAT 100 57
   Gmet_1467 1649813 .. 1649828 +  -4.7   -3.8698   TGGACATCGCCAAGG              CCTCA GAGCCG TGAGG               TTTCACTTTCAATTG  60 12
   Gmet_1468 NONE
   Gmet_1469 1653290 .. 1653311 +  -8.7   -3.5812   GTTTACCTGGCTAAG           TCCCCGGAT GGTA ATCCGGGCA            TCTTTGTCATCCCTG  68 316
   Gmet_1473 1656881 .. 1656904 +   -11  -5.00616   ACTCCTTTTTTGGTT          GGGGAAGGAG GAAA CTCCTTCCCA           TTTTTTCCGCAACGG 100 235
   Gmet_1474 1658060 .. 1658094 + -19.4  -5.01811   TTCAAGACCCAGAAA     GCCCGCAGCGAGAG ATTAATA CTCTCGTTGCGGGC     TTTTTCCTTTGGTGC 100 194
   Gmet_1475 NONE
   Gmet_1476 NONE
   Gmet_1477 NONE
   Gmet_1478 1669250 .. 1669269 + -10.6  -3.28712   TGGCAAGAAGCCGGA            GCGCCCCG GCTC CGGGCCGC             TTCTCGCGCGGCAGC  68 324
   Gmet_1485 1679710 .. 1679720 +  -2.4  -3.64703   CACCCTCCGTACGAC                 GGGG AAT CACC                 TTTCGCTGGAGAGGG  49 365
   Gmet_1486 NONE
   Gmet_1487 NONE
   Gmet_1488 NONE
   Gmet_1489 1684984 .. 1685010 +  -6.5  -3.07307   ATATACTTTCGTCAA         CCCTGGAGCGT ATCAG AAGCTCCAAGG         TTGGCTACCGATTTG  53 74
   Gmet_1490 NONE
   Gmet_1491 NONE
   Gmet_1492 NONE
   Gmet_1493 1689207 .. 1689217 +  -5.4  -2.58812   TCAATGTATCAAATG                 CGAT TGG ATCG                 TAACTTACCTTTGAA  47 12
   Gmet_1494 NONE
   Gmet_1495 NONE
   Gmet_1496 1692900 .. 1692912 +    -2  -3.03124   GGAGTTATCTGGAAC                TTCT TCAAT AGAA                TCTTAACCCATGGAA  42 15
   Gmet_1497 1693896 .. 1693907 +  -2.2  -2.73124   CTCTAAAAGTATAGC                CATG AATG CGTG                 ATTTGAGGAATGCCA  39 13
   Gmet_1498 NONE
   Gmet_1499 1696130 .. 1696147 +  -2.7  -2.57244   TACTCCCGGCTACTT             GGCACATG TAC CGT-TGCC             TGACTTCATGACTGC  40 5
   Gmet_1500 NONE
   Gmet_1501 1700178 .. 1700204 +  -2.8  -3.15544   CAGTCTACAAAGAGC         GGTGCTAGCATG CGC CCTGTAAGCTCC         TTCATGAAAATGAGG  45 126
   Gmet_1502 NONE
   Gmet_1503 NONE
   Gmet_1504 NONE
   Gmet_1505 NONE
   Gmet_1506 1708314 .. 1708325 +  -4.4  -3.17486   TTTAAAAATTATATC                CCTT GATG AAGG                 TTGGTGCAGATTCTT  49 80
   Gmet_1513 1714743 .. 1714761 +  -5.9  -3.36968   CCGGCACCCGACCCG             TAGGGGG CTTCT CCCCCCA             TTGTCAGCTTCCATA  52 221
   Gmet_1521 NONE
   Gmet_1522 NONE
   Gmet_1523 NONE
   Gmet_1524 NONE
   Gmet_1525 NONE
   Gmet_1526 NONE
   Gmet_1527 NONE
   Gmet_1528 NONE
   Gmet_1529 NONE
   Gmet_1530 NONE
   Gmet_1531 1734925 .. 1734943 +    -6    -3.272   CCTACGGAAATCACC             TTTTCCGG CGG CCTGAAAA             TTCGTCTGGGATGCT  54 148
   Gmet_1532 1735533 .. 1735568 + -12.8  -3.61178   ACTAAGGCAGTGAAA    TGCCGCAGATTGCTG ACAAATC CAG-AATCTGCGGCA    TTTCACCTGCCTGCC  88 66
   Gmet_1542 1749154 .. 1749177 +    -6  -3.14344   GGTGCCGGAATGCCG          ATCGGAAACG AAGG CGTTTTCGAA           TTGGTGCGACAACTC  50 488
   Gmet_1558 NONE
   Gmet_1559 NONE
   Gmet_1560 NONE
   Gmet_1561 1766013 .. 1766023 +  -8.2  -3.37493   ATATTACAGAATCAC                 CCCC GAT GGGG                 TTGATGTCTTGGCGA  65 225
   Gmet_1566 NONE
   Gmet_1567 NONE
   Gmet_1568 NONE
   Gmet_1569 NONE
   Gmet_1570 NONE
   Gmet_1571 1772755 .. 1772780 + -15.5  -2.99458   ATGTGCAAAATAAAA         CGGGCCAAGTC TTGT GATTTGGCCCG          TCATGTTTTCTCGTG  95 76
   Gmet_1572 NONE
   Gmet_1573 NONE
   Gmet_1574 NONE
   Gmet_1575 NONE
   Gmet_1576 1777120 .. 1777144 +    -5  -5.24129   TAGTTTCCGCGTAAC         GTAAATGGGGC TTCG GCCCC-TTTCC          TTTTTTCTGCAGGAC  87 60
   Gmet_1577 1778017 .. 1778037 +    -4  -4.65819   GTTCCCCCTTAAGCC           GAT-GGCGG CGTC CCGCTGATC            TTTTCCTTTACTTTT  70 7
   Gmet_1578 1780926 .. 1780939 +  -2.3  -4.98531   GATTGCTGTCGTGTC               CCCGA CCGG TCTGG                TTTTTGCTTTAACCC  71 230
   Gmet_1583 1785204 .. 1785215 +  -2.2  -3.41878   ATCGCAAAAGCCAAC                CTTG AATT CGAG                 TTCTAGATTAGAAAG  45 8
   Gmet_1584 NONE
   Gmet_1585 NONE
        infB NONE
   Gmet_1587 NONE
   Gmet_1588 NONE
   Gmet_1589 NONE
   Gmet_1590 1792268 .. 1792308 +   -12  -4.95806   GGTATACGTCGATAA  GAAGAGGCAGTATACTCC GTCGA GGGGTATATTGCCTTTCC  TTTTTCTAGTAATTT 100 26
   Gmet_1591 NONE
   Gmet_1592 NONE
   Gmet_1593 NONE
   Gmet_1594 1797472 .. 1797492 +  -3.1  -2.75481   GTTTCCCTTAATCCG            GCGCGAGAG TAG CTCCCATGC            TCCTTGACATTAACC  41 14
   Gmet_1595 1798178 .. 1798193 +  -8.2   -5.0065   ATGAGAAATCGACGG              CCGCCT GAAA GGGCGG               TTTTCTTTATGGCTC  93 103
   Gmet_1596 NONE
   Gmet_1597 NONE
   Gmet_1598 NONE
   Gmet_1599 NONE
   Gmet_1600 NONE
   Gmet_1601 1802796 .. 1802806 +    -4  -2.55606   AAAAATTATCTTTTG                 CAAT CTG ATTG                 ATTCATGATATGTAG  43 41
   Gmet_1602 1803119 .. 1803140 + -15.9  -4.07568   CATACCTAAACACGA           GGGGGAAGG GGAA CCTTCCCCC            TTTTCACACAGAGCG 100 32
   Gmet_1603 NONE
   Gmet_1604 1804935 .. 1804954 +  -7.8  -4.82678   GGAAGATACGCACTA            CGGGACTG TCAA TGGTCCCG             TTTTCCTTTTTGTAA  90 64
   Gmet_1605 1806254 .. 1806295 + -26.2  -3.64599   TACCACACCATCTTA CACAAAGAGGGGGAATGC CACGCT GCATTCCCCCTCTTTGTG  TTTGGACTGTCGTGA 100 44
   Gmet_1608 1808336 .. 1808360 + -12.9  -5.33848   AAGAGTAACAGGAAA          GCCTCTCGTGT CAG ACATGAGGGGC          TTTTTTCGTTGTAAT 100 53
   Gmet_1610 NONE
   Gmet_1611 1810124 .. 1810137 +  -9.5  -4.84017   GGCAACAAATCAAGA               CCGGC CGCG GCCGG                TTTTTGTGCGCCCTT  95 291
   Gmet_1613 NONE
   Gmet_1614 1815528 .. 1815556 +  -8.1  -3.98214   GCGATGGTGAGGGAG        GATGGCCGGAG AAGGAGC CTCCGGGCGTC        TTTGTAGTAGATGAT  69 207
   Gmet_1617 NONE
   Gmet_1618 1817999 .. 1818016 +  -4.7  -3.06796   AAGTCGCACGACCCG             CCGGCTC AGGT GGGCCCG              TTCCGTCGCCTCGGC  46 83
   Gmet_1621 1820492 .. 1820515 +  -4.6  -3.37612   AACTCCTTCAGAGGA          TTAGCCGTAT GCGT ATTTGGCTAA           TTCCTTGACCTTGCG  51 22
   Gmet_1622 NONE
   Gmet_1623 NONE
   Gmet_1624 NONE
   Gmet_1625 1823244 .. 1823254 +    -4  -3.47322   GCTTTCTGTGAGATA                 TAAC GTT GTTA                 TTACTTCTCATGAAC  51 30
   Gmet_1626 NONE
   Gmet_1627 NONE
   Gmet_1628 NONE
   Gmet_1629 1826773 .. 1826792 + -12.1  -5.18357   CAGTGAAACGTGAAA            GGCGGCC CGAACA GGCCGCC             TTTTTTCATGGGTTG 100 55
   Gmet_1632 1829990 .. 1830028 +  -5.1  -2.88544   CCTGAACGCCATCCC   GGTTCCGCTGGCCTG AAGCTCACG CGGGCCGGCGCCGCC   TATATCGCCATCACG  49 10
   Gmet_1633 NONE
   Gmet_1634 NONE
   Gmet_1635 1834888 .. 1834909 + -11.5  -4.54047   GACGAGGTAGAGGAA           GGGGCGGGG TAAT TCCCGCTCC            TTTTCTGTAGAGTGG 100 14
   Gmet_1638 NONE
   Gmet_1639 NONE
   Gmet_1640 NONE
   Gmet_1641 1843247 .. 1843272 + -16.1  -5.24796   CTTGGTCTTGGTACA         TGCGCCTCCGG AACC CCGGTGGCGCA          TTTTTGTTGTGTGGA 100 210
   Gmet_1642 NONE
   Gmet_1643 1844953 .. 1844968 +  -3.2  -2.76227   AGAAGAGCAGTAATC              ATACCG TTTC CGGTAC               TCCCTTTATGTTAAG  41 28
   Gmet_1644 1846661 .. 1846671 +  -3.2  -2.97439   CCGGTCTGGCGAAAG                 CTGT CTA ACGG                 TAGTTTGATGGAGTT  42 18
   Gmet_1645 1848039 .. 1848070 +  -5.2  -3.60234   ACCTCTTTTTTCCTG      TAATTGCAAGGGCT TTTT ACTCCTTGCAATGA       TTTCGCCATATCTGC  58 51
   Gmet_1646 1848965 .. 1848984 +  -7.8  -5.74684   CGGAGTAGACAAAAA            GCTCTCGG GGAA TCGAGGGC             TTTTTGTTTTTCTTG 100 430
   Gmet_1647 1850893 .. 1850909 +  -8.7  -2.69468   TCGAACTCCCGACAC              CCAGGTT CGA AGCCTGG              TGCTCTATCCAGCTG  60 85
   Gmet_1648 1851883 .. 1851920 + -24.3  -3.76125   TCTATGATCTGCAAA   CAAGCGGGGGGCATCTGG TAT CCGG-TGCCCCCCGCTTG   TTTGCATTACGATGA 100 360
   Gmet_1650 1854452 .. 1854466 +  -2.8  -3.05022   TCCAAACCCACCGGA               GATACA CCA TGAATC               TATCTCTCTCGCCCC  43 58
   Gmet_1651 NONE
   Gmet_1652 1858837 .. 1858859 +  -7.6  -4.36914   ATACTTACCCTGCGT           GTGGGGTTGG TTG CCGACCCCGA           TTTTCTGAAAGGGGC  78 69
   Gmet_1653 1859985 .. 1859995 +  -6.8  -4.12902   GGGGTGCGATCTCGC                 GGTC ATG GACC                 TTTTCGGAATCATTG  68 386
   Gmet_1657 NONE
   Gmet_1658 NONE
   Gmet_1659 1863413 .. 1863425 +  -4.1  -4.83269   GGGAAAGCGGTTTGT                TGTGT ATT GCACA                TTTTTGGTGTAGTAT  73 102
   Gmet_1660 1863864 .. 1863881 +  -3.4  -3.13403   CTCGATTATTACCGA             GGGCTCT AGTGA AG-GCCC             TGTTCGTAAGAACCA  45 17
   Gmet_1661 1864575 .. 1864605 +  -6.7  -2.64472   CGGATTTTTGAGAGA       GCGCTGGCACCTG CGACC CTGGTGCCAGCAA       TGAATTTCACAAATG  52 42
   Gmet_1662 NONE
   Gmet_1663 1866587 .. 1866602 +  -3.2  -3.72576   ACGAGAATGATCGCT              GC-GGGC GAA GTCCAGC              TTTCGTACAGGGCCG  54 499
   Gmet_1671 1880558 .. 1880571 +  -8.1  -3.59979   ACGGTTACCTCGCTG               CCGGT GGGC ACCGG                TTTCCGATAGCGCAG  64 214
   Gmet_1676 NONE
   Gmet_1677 1886223 .. 1886261 +  -3.7  -4.65916   CAGTGAAATGCGATA  C-GCCCCTGTTGCGTGGCC ATG GGGC-CGGGACTGGGGCAG  TTTTCTTCCAGTACC  70 285
   Gmet_1683 1891740 .. 1891754 +  -2.9  -3.88001   TAAAATATATAATAT               TTATG TTCGC CATAA               TTAGTTTTTATGGAA  55 57
   Gmet_1684 1892698 .. 1892710 +  -5.5   -3.2963   GCCTCCTGCGCCGGC                GGGTC GGT GATCC                TTATGCCCGGGTGGT  54 60
   Gmet_1685 NONE
   Gmet_1686 NONE
   Gmet_1687 NONE
   Gmet_1688 NONE
   Gmet_1689 NONE
   Gmet_1690 1898171 .. 1898182 +  -2.2   -2.8742   CCGCCGGAAGGGGAG                GGTC GCGT GATC                 TGCTTCATGTTTCCC  41 16
   Gmet_1691 NONE
   Gmet_1692 NONE
   Gmet_1693 1900900 .. 1900910 +    -4   -3.5511   CCAGTAAAATACATC                 CTTT CAC AAAG                 TCTTTATGCATGGAG  51 78
   Gmet_1694 NONE
   Gmet_1695 1902846 .. 1902858 +  -7.7  -3.31144   CTTTGGCGGCAACAT                CACCA CCC TGGTG                TTATCCCGATGAAAC  62 1
   Gmet_1696 NONE
   Gmet_1697 NONE
   Gmet_1698 NONE
   Gmet_1699 NONE
   Gmet_1700 NONE
   Gmet_1701 1910223 .. 1910249 + -10.8  -5.10767   GGATGACATGAAAAA         GGAGGAGGTGCT CAA GGCATCTCCCCC         TTTTTGTGTTCAGTG 100 59
   Gmet_1703 1912915 .. 1912940 + -12.7  -4.81249   ACTAAAACTGAAAAA         GCATGAGTTCC ATCA GGAATTCATGC          TTTTTCAGTTTAGAA 100 70
   Gmet_1706 NONE
   Gmet_1707 1920263 .. 1920291 + -17.4  -6.06723   TCCGCCGCAAAAAAA        CGCGGCTCCCGG CTGAT TCGGGGGCCGCG        TTTTTTTTTGCCCAA 100 57
   Gmet_1718 1932285 .. 1932332 + -11.1  -3.86015   CCGTTCGAAGATGAC TGCCACCGCCTCGCCGCCGCC GATGCA GAGGGTGGCGAGGCCGTAGCG TTTCTGCCGCCGATG  86 91
   Gmet_1724 NONE
   Gmet_1725 NONE
   Gmet_1726 NONE
   Gmet_1727 1943423 .. 1943448 +  -4.5  -3.40403   GCTTTTCAAGGATCT         GGAGCACATCG GCTA CGTAGCGCTCC          TTGTGCTCCAGAAAC  49 459
   Gmet_1731 1949074 .. 1949088 + -11.4  -3.16564   AAGGGAAACCAGTTT               GTGGCG CTC CGCCAC               TTCGTCGGGTACGGC  69 201
   Gmet_1733 NONE
   Gmet_1734 1951109 .. 1951131 +  -8.4  -2.79183   TCATTGACGTTAGAA           TCCGGCCG TTGAACC TGGCCGGA           TATCCTGAACCTGCC  60 80
   Gmet_1735 NONE
   Gmet_1736 1952822 .. 1952852 + -17.6  -4.66833   TGGGCGAAAATCAAA       GGGGCGGCACGATA TGA TTTCGTGTCGCCCC       TTTTTCCGGTTAGGG 100 62
   Gmet_1739 NONE
   Gmet_1740 NONE
   Gmet_1741 NONE
   Gmet_1742 1958965 .. 1958975 +  -2.4  -3.52906   CCGGCGTATGCCGAG                 GTGG GTA CCCC                 TGTTTCTGGCGCTCA  47 52
   Gmet_1743 1959903 .. 1959914 +  -2.2  -3.55444   ATCAAGGGGTGAGCG                CC-GC TTT GCTGG                TTTCCGGCGTACCCG  47 29
   Gmet_1744 NONE
   Gmet_1745 NONE
   Gmet_1746 NONE
   Gmet_1747 NONE
   Gmet_1748 1964903 .. 1964922 +  -8.6  -3.03771   ATAACCGGAAGGTAT            GTCACAAC TGCG GTTGTGGC             TGTTGAGCACTATGC  62 0
   Gmet_1750 1966463 .. 1966501 +  -7.5  -3.28924   CGTGGGCAATGGAGG  CC-GTTGA-CGGTATGGCG GGG CGCCATACCACTCACCAGG  TTCTGAAAGCGCCTG  62 19
   Gmet_1762 1977888 .. 1977898 +  -2.4  -5.08824   TCATTTTAGAATGAT                 GCGG CCC CGGC                 TTTTTTGCGTCCAGC  74 211
   Gmet_1763 1978560 .. 1978577 + -12.7  -5.67967   GATAAGATAAAAAAA             GCCCGGA GAAA TCCGGGC              TTTTTTTCTGGTCAT 100 67
   Gmet_1766 NONE
   Gmet_1767 1983224 .. 1983252 + -13.9   -4.2828   CCATACAGTCTTACT        GAGCCTTTTCGCG TCG TGCGGAAGGGCTC        TTTTCGTGCCTGCCG 100 164
   Gmet_1768 1983860 .. 1983876 +  -2.2  -4.07568   TGATTTGCGTCGGGG              GCAACC CAGGC GGTTAC              TTTTGACAGGGCAGG  56 38
   Gmet_1769 1984877 .. 1984899 +  -7.7  -2.73124   GATTCAATGCTTGTA           GGGGCGAAT CTCGC ATTCGCCCG           ATTTGGGCGATCACA  57 39
   Gmet_1770 NONE
   Gmet_1771 NONE
   Gmet_1772 NONE
   Gmet_1773 NONE
   Gmet_1774 1992012 .. 1992041 +  -6.9  -4.25104   TCTGGCGGAATGTAC       CAACGGGGCGGCC AAAC GGCTGCCCCGCGA        TTTTCATAGAGGAGC  72 86
   Gmet_1775 NONE
   Gmet_1776 1992800 .. 1992825 + -16.9  -3.32022   AAACCTATGCCACAA         GGGCGAAGGGG GAAA CCTCTTCGCCC          TTCGTCTATCCGCAG 100 39
   Gmet_1777 NONE
   Gmet_1778 1995525 .. 1995545 +   -14  -4.84529   TGTCCGTGCTGTTAG            CCCCGTCC CCTAA GGACGGGG            TTTTTCGGTTTGTCG 100 45
   Gmet_1780 1997811 .. 1997822 +  -2.2  -2.73364   GCGTCCGCCCCCCTC                TCGG TTCA CTGA                 TGATTACCCTCGCAA  39 14
   Gmet_1787 2003602 .. 2003612 +  -8.2  -3.66178   CTTGTACCGCCCCTG                 GCGC TGG GCGC                 TTTCGAGTTGCAGCA  64 420
   Gmet_1790 2005649 .. 2005660 +  -2.2  -4.49353   GGCCATTGAGGAAGT                GATC GAGA GGTC                 TTTCTTATGTTCTGG  63 101
   Gmet_1791 NONE
   Gmet_1792 NONE
   Gmet_1793 NONE
   Gmet_1794 NONE
   Gmet_1795 NONE
   Gmet_1797 2013430 .. 2013441 +  -2.2  -3.03771   TTTAGTTCTGTAGGA                GCTT CAGC GAGC                 TGTTAAAACCTCTAC  42 55
   Gmet_1798 2014531 .. 2014544 +  -9.5  -2.73124   TGAGTTGATCCCGGC               CGCCG TTAT CGGCG                ATTTCGGCCGTAAAG  57 444
   Gmet_1802 NONE
   Gmet_1803 NONE
   Gmet_1804 NONE
   Gmet_1805 NONE
   Gmet_1806 NONE
   Gmet_1807 2023596 .. 2023624 +  -5.3  -2.59482   GGACGGAAGGAGCCT       TTACCGCCGATG ATCTGG CA-CGGCGGCAA        TCACTTCATGATTTA  47 13
   Gmet_1808 2024058 .. 2024073 +    -9  -3.73936   ACTTCCATGCAAATC              GCACCA GGCC TGGTGC               TTCTTCCTCACCTTT  76 56
   Gmet_1809 NONE
   Gmet_1810 NONE
   Gmet_1811 NONE
   Gmet_1812 NONE
   Gmet_1813 NONE
   Gmet_1814 2030322 .. 2030347 + -14.7  -3.81146   TCGGCCGAAATACAA         CGGGCCGAATC AGAA GACTCGGCCCG          TTATTCGTTCAGGGG 100 104
   Gmet_1837 2051467 .. 2051509 +   -12   -2.6518   AGTAATCCTTCCTCC ACGCTTCTGCGGTGGGAG TCAGGCT CTTTCCCCGCAGAAGCGC CTTATCCCTATTACC  73 36
   Gmet_1838 NONE
   Gmet_1839 2053321 .. 2053350 +  -9.1   -3.1207   CAGCCACGTATCACC       CCGCCGCTCCACG GCAT CGGGGAGAAGCGG        TATCTTCCCCTTTCC  60 98
   Gmet_1844 NONE
   Gmet_1845 2058445 .. 2058461 +  -3.6  -2.52516   CGTCCATTCACAGTA              TCCGGC TTAAT GCAGGA              ATTCATGATACAGCC  42 64
   Gmet_1846 2058784 .. 2058808 + -12.1  -5.15167   TTGATGTCATAAAAA          GCCGGTTTCCT GAT GGGGAGCCGGC          TTTTTATTGCTGATG 100 46
   Gmet_1849 2062246 .. 2062256 +  -2.4  -4.08216   GTGGCAGATGGCAAT                 GGCG CTG CCCC                 TTTTGCGAGCGATGG  57 147
   Gmet_1895 NONE
   Gmet_1896 NONE
   Gmet_1897 NONE
        hisG 2120256 .. 2120275 +    -7  -5.00616   AGTTTCAAGTATTCG            GTGGCCCG CTCC TGGGCCTC             TTTTTTCCCCACCCC  88 523
   Gmet_1909 2130852 .. 2130867 +  -3.9  -3.28791   AAGAGCCTTCTGATA              TCGGC TGGAAT GCCGG               TTATACCGCGCAGAT  47 282
   Gmet_1917 2143098 .. 2143117 +  -3.4  -4.91511   ATCCCTCAAAAATAC            AATGCCGG GGCA CCGGCAAA             TTTTTATCGTAGAGT  74 76
   Gmet_1918 NONE
   Gmet_1919 2146613 .. 2146625 +  -3.4  -3.46709   GAGTTGGATCTCGGT                GCAA AGTCG TTGC                TGTTTCGCATTTTCT  49 404
   Gmet_1922 NONE
   Gmet_1923 NONE
   Gmet_1924 2150174 .. 2150193 +  -6.4  -3.22476   CATCCAAATACAGCA            TTGGTGCC CATC GGCAACAA             TTAATCATCGCTAAT  54 72
   Gmet_1925 2150642 .. 2150664 +  -7.7  -5.04249   CGAATCCTGCTGAAT           GAGGGTGAC GCTTG GTTGCCCTC           TTTATTTTTTGGAAG  91 70
   Gmet_1927 2153569 .. 2153595 + -22.4  -4.65895   TCGAGCAGTTTCTGA         GCCGCCGGGAAA CCA TTTCCCGGCGGC         TTTTTCGATCCGGCA 100 66
   Gmet_1928 2154223 .. 2154242 + -13.6  -3.87149   GTGAGCAAAAAAAGA            GAGCCCGT AATT ACGGGCTC             TTTCAATTTCATACG 100 63
   Gmet_1946 2175303 .. 2175320 + -12.7  -5.80817   TTACTCAAACCCACA             GGGGGGA TTAT TCCCCCC              TTTTTTTGTCTTCAG 100 44
   Gmet_1947 NONE
   Gmet_1948 NONE
   Gmet_1949 2178041 .. 2178080 + -26.8  -5.21709   ATAAACCAGAGAGAA  CCTGTCTCTCCTACAGTT TTAG AACTGTAGGAGAGACAGG   TTTTTTCATGTCCAG 100 217
   Gmet_1951 2179254 .. 2179268 +  -8.6  -3.12668   GCCCGATGATAGCCA               CCATCT GGA AGATGG               TCTTGAACTTTCCCA  57 219
   Gmet_1954 2182071 .. 2182087 +  -2.3  -3.29263   ACTGGAAGAAAGATA              CTTTTTT GAA AAAACAG              TTCTGAGGAACCTCT  45 3
   Gmet_1955 NONE
   Gmet_1956 2182781 .. 2182817 +  -8.1  -4.56597   CTTGGCTGTCACCAG   CATGACCGT-TGCGGG AATAAC CCCGCACATGGTGATG    TTTTTGCGACGACAG  79 195
   Gmet_1962 NONE
   Gmet_1963 NONE
   Gmet_1964 NONE
   Gmet_1965 NONE
   Gmet_1966 NONE
   Gmet_1967 NONE
   Gmet_1968 NONE
   Gmet_1969 NONE
   Gmet_1970 2200995 .. 2201005 +  -3.2  -4.38154   GTACAAGACCTTCAT                 GCTG CAA TAGC                 TTTTCTGGAAGGTCT  62 16
   Gmet_1971 2202576 .. 2202601 +   -14  -2.88663   ACGCACAAAAGAAGA         GGGGCATCCG CCTGAA CGGGTGCCCC          TCTCTCCACCTGACT  86 11
   Gmet_1975 NONE
   Gmet_1976 2205902 .. 2205916 +  -2.1  -3.52341   CCAACCAAAAAAGAT              C-GCAG GAGG CTGCCG               TTGTCGTATTCCGAT  47 131
   Gmet_1977 2207160 .. 2207176 +  -6.5  -2.75064   AAAAAAAGGGCCTCG              TCCGCAG AAT CTGTGGG              TAGTTGGCTGAAAAA  51 45
   Gmet_1978 2208735 .. 2208745 +  -6.8  -4.40804   CATGGCCGGAGAGAA                 GGAC TAC GTCC                 TTTTGTGCGCTGATC  74 241
   Gmet_1980 2210447 .. 2210467 +  -3.2  -3.36803   TCAAAACACTTTCGA            CCCTCTTC AGGCA GAGAAGGG            TTATCAGTGAAATTG  47 335
   Gmet_1989 NONE
   Gmet_1990 2220793 .. 2220803 +  -2.6  -3.33583   AAATACAATGAAATA                 TTTA CAC TAAA                 TTCTGGCACTCTTGT  45 135
   Gmet_1991 2223279 .. 2223291 +  -3.3  -3.40163   CTCTTCCGCAGCCTT                GGCGA TAT TCCCC                TTGCTATTGGTAATA  47 141
   Gmet_1995 2230522 .. 2230532 +  -5.4  -2.62983   ATGCCGTCCCGGATC                 GTCT CCC AGAC                 TGGTGTAGAGATCGG  46 232
   Gmet_2036 2280623 .. 2280633 +  -3.2  -3.85043   CGGACAGAACAAATT                 TTCC TCA GGGA                 TATTTTCGTTGATTG  53 67
   Gmet_2037 2282092 .. 2282111 +  -3.4  -3.15366   CTCTTTGCTGATAGC            TAGGCGCG AAAC CTCGCCAA             TCTTCACATTTTCAA  45 444
   Gmet_2039 2283779 .. 2283789 +  -3.2  -3.05384   ACAGAATCGGAAATT                 CTGT CAT GCAG                 TTGAATAACGCCGAG  43 225
   Gmet_2043 2295428 .. 2295449 + -14.5   -5.5112   GCTCCTCTGTACCAA           GGGAGATGG GAAA CCATCTCCC            TTTTTTATTACTCCA 100 63
   Gmet_2044 2296899 .. 2296914 +  -5.4  -4.59511   GAATACGCAGTGAAC              GGGCGCT CGG AG-GCCC              TTTTTCGGGAATGTT  75 74
   Gmet_2048 2300745 .. 2300783 + -26.3  -3.86015   TAAATGTATGCATAA   CAGAAACGGCGGAGTCT CCCTA AGACTCCGCCGTTTCTG   TTTGTGGCACCACTG 100 49
   Gmet_2061 2318604 .. 2318616 +  -4.8  -3.28712   TTCAAGTTCGACACG                TGCG TTATC CGCA                TTCTCGACGAAGAAA  51 82
   Gmet_2062 2320082 .. 2320094 +  -6.2  -2.71731   GTACCACTCACCCAC                CGCC TCAAC GGCG                TAGTTGAAGAGTCGC  46 376
   Gmet_2073 2333496 .. 2333511 +  -6.1  -4.19817   TTCGAGCTTCAGACC              GGCCT TGGCGC AGGCC               TTTTCGATGGCTCCC  68 339
   Gmet_2089 2351477 .. 2351518 + -13.1  -3.10409   ATCACAGTCATATAC CGGTAGATGCAAGCATCTA CATA TATATGCAGGCATCTACCG  TTAGATGCATTACTC  83 77
   Gmet_2090 2352107 .. 2352121 +  -2.1  -3.91506   TTTGATTCAATAAGT               TAGCG AACTG TGCTA               TATTTTTACGCGTAA  54 54
   Gmet_2091 NONE
   Gmet_2092 2356693 .. 2356709 + -10.1  -2.62933   TTCAACCAAGCGCAC              CACCGGT CAA GCCGGTG              TGCTCTCCCCCGTTG  66 71
   Gmet_2096 NONE
   Gmet_2097 2361151 .. 2361185 +  -2.8  -4.07568   CGGCGGCCGAGCCTC    GCGCAAC-CGCCTCCC CTTGC GGGAGACGAGATG-GC    TTTTGCACGAAGCCC  58 153
   Gmet_2100 NONE
   Gmet_2101 2367930 .. 2367946 +  -2.1  -3.33696   AGCGGCTGAACTAAC              CCCTCGG AAG CCCACGG              TTGCTTCACAAAACC  45 27
   Gmet_2102 NONE
   Gmet_2103 NONE
   Gmet_2104 2371326 .. 2371345 +  -3.6  -3.28712   GACCCGGTCCTGACG            TCTCGGCAA CGA TTGC-GGGA            TTATCCCGCCACCCC  49 47
   Gmet_2105 NONE
   Gmet_2106 NONE
   Gmet_2107 2374088 .. 2374129 +  -2.9  -3.57561   GATTTCCTATGCCTT CTGACCCCCCGTGTCAGGAG CGG CTC-TGACGCGGCTGATCAA TTTCAACGGTTCCGA  51 22
   Gmet_2108 2374742 .. 2374757 +  -3.2  -2.78679   CACACCTTGACCGCG              CTTCAG TGCG CTGGGG               GTTTCCATGGCCGAC  41 31
   Gmet_2109 2376431 .. 2376442 +    -3  -4.21812   CATCCATGGAACACC                TGTT GCTA AACA                 TTGTTTTGAATAAAC  60 271
   Gmet_2110 NONE
   Gmet_2111 2378335 .. 2378392 +  -9.8   -3.0263   ACGTAGAGGGCGTCG GCGGGTGCGACGCTGAGGTGATCC AGGCATTTAA GGATCCCCTCGGGGTCGGGCTTGC TCTTGGAGACATCCT  64 211
   Gmet_2117 NONE
   Gmet_2118 NONE
   Gmet_2119 NONE
   Gmet_2120 NONE
   Gmet_2121 NONE
   Gmet_2122 NONE
   Gmet_2123 NONE
   Gmet_2124 NONE
   Gmet_2125 NONE
   Gmet_2126 2395064 .. 2395074 +  -3.2  -2.71712   TCACGGCAGGGTAAC                 GTTC AAT GAGC                 ATTTGGAGGAAACAA  41 27
   Gmet_2127 NONE
   Gmet_2128 NONE
   Gmet_2129 NONE
   Gmet_2130 NONE
   Gmet_2131 2399868 .. 2399910 + -11.4  -3.01924   ACGAAACACAACAAC GGAGC--CAGGAGAGAGCGCG GCAA CGCGC-CTCTCCGGAAGCTCC TCTTGAGGGAGGCTC  75 48
   Gmet_2132 NONE
   Gmet_2133 2400600 .. 2400610 +  -3.2  -3.54424   CTTCTGATGAAACGG                 TTCC TTC GGGA                 TTTCCGGGAATAAGA  49 2
   Gmet_2134 NONE
   Gmet_2135 NONE
   Gmet_2136 NONE
   Gmet_2137 NONE
   Gmet_2138 NONE
   Gmet_2139 NONE
   Gmet_2140 2407528 .. 2407539 +  -3.6  -3.23711   CGCACCCCCCTGACA                CTGC GGTA GCGG                 TTGATCCCTTCTCCA  45 133
   Gmet_2143 NONE
   Gmet_2144 2413660 .. 2413688 +  -8.2  -5.93809   TTGCTGTGTCATGGA       GCCCTCGTATCCT TCCC GGGATA-GGGGGC        TTTTTTTTGTGAAAC 100 50
   Gmet_2161 NONE
   Gmet_2162 NONE
   Gmet_2163 2441123 .. 2441142 +   -15  -4.66833   GAGAAGAACCGGAAA            GGCCGGCA GCAA TGCCGGCC             TTTTTCGCGTTAGGA 100 43
   Gmet_2164 NONE
   Gmet_2165 2445983 .. 2446010 +   -20  -4.56133   AGCAGCAGCACAACG        GAAAGGCCGGCA GAAG TGCCGGCCTTTC         TTTTGGTTCTTCAGG 100 53
   Gmet_2166 2447544 .. 2447554 +  -2.6  -5.89947   ACAATGTGAAATCAG                 TATT AAA AATA                 TTTTTTTTGACTTTA 100 232
   Gmet_2168 2449473 .. 2449492 +   -15  -5.40072   GATTCCGTCTCCCAA            GGCCGGCA GAAA TGCCGGCC             TTTTTTTCGGCCGGG 100 41
   Gmet_2187 2476883 .. 2476916 + -14.5  -3.11955   GGTAATGACCGTGGC     GGCCGCCAAGCGGCT GACT GGCCGTTCGGTGGCC      TTGGATGCTGCTTCT  80 473
   Gmet_2192 2479922 .. 2479956 +  -3.6  -3.18824   AGTAGCCGCCAAGAA    CCCCTCAT-GAATCG CATCCT TGATTCTACGGGGGG     ATTTCTTGTCACCTA  45 123
   Gmet_2219 NONE
   Gmet_2220 2512790 .. 2512814 +  -9.9   -3.0263   AAGCCAGCACCGTCC          TCGGCCGGATC GGG GAGCCGTCCGA          TATTGCCGGCATCGT  69 255
   Gmet_2221 NONE
   Gmet_2222 2514112 .. 2514125 +  -2.3   -3.7398   TTCTTCCAGGGTCAG               CCGTG GTGC TGCGG                TCTTTTCCGTTACCA  52 424
   Gmet_2224 NONE
   Gmet_2225 2518285 .. 2518317 + -11.9  -2.52946   GCCGCGCGTCATGCC      TGCGGCCAAGGGGAT TGA AACCACTGGGCCGCA      AATTTTATAAACCGA  72 8
   Gmet_2226 2519548 .. 2519561 +  -2.3  -2.58544   TAAAGCGAAACGACT               GTCGC TGCC GAGAC                GTTCTAAAAATCCGG  38 437
   Gmet_2240 NONE
   Gmet_2256 2556490 .. 2556516 +   -10  -2.88663   CATCACCCCCCGCCC         GCCGGAGACGAT GAA GTCGGCCCCGGC         TATGTCCACGTGGCT  62 474
   Gmet_2271 NONE
   Gmet_2272 NONE
   Gmet_2273 2577793 .. 2577810 +  -9.9  -3.97307   CGGGGCAACAAAAAA             GGAATCC CGAA GGATTCC              TTATTGTTAGATGGA  81 268
   Gmet_2275 2579946 .. 2579972 + -15.8  -3.19656   CTTAACCGGAGGTAA         CCTGTGGCCCCC TCG GGGGGCTACTGG         TTACTAAATACGTTT 100 223
   Gmet_2276 NONE
   Gmet_2277 2581970 .. 2581982 +  -4.8  -4.09243   GAGTACCGGCCGGAA                CCAC ATCAG GTGG                TTTTCGGAGAGTATG  62 404
   Gmet_2279 NONE
   Gmet_2280 2585019 .. 2585031 +  -7.7  -3.21593   CCAGTACATACAGTA                GCGAT CTT ATCGC                TCTTCTAAAGGGCTG  61 110
   Gmet_2281 2585949 .. 2585960 +  -2.2  -3.00704   GAGGGCAGACCCCTT                GCACG CAC CG-GC                TGTAATTTCGAGAAT  42 186
   Gmet_2282 2587024 .. 2587037 +  -3.7  -3.86653   GATTGAGAGAGACCA               GCAGC TTTT GCAGC                TTCTCTTTGATGAGT  56 313
   Gmet_2284 NONE
   Gmet_2287 2593802 .. 2593820 +  -4.4  -3.01712   GAGATGTAGATGACA             TCGCCGGC GCG GCAGGAGA             TGTTGCCGAAGAAGG  46 509
   Gmet_2297 2604461 .. 2604481 + -10.4   -4.9725   TATGCACTACTAAAA            GGGACTCC CGACA GGGGTCCC            TTTTTCTGTGACGCT 100 53
   Gmet_2318 2627216 .. 2627226 +  -2.4  -3.30619   CCCCTGCAAGGAGGT                 AGGC GGT GCCC                 TTCTCCCGCGTCATT  45 24
   Gmet_2319 2628169 .. 2628184 +    -6   -4.2757   CTCCTGATGCGTCTG              GCGGGG TAAA CGCCGC               TTGTATTTTTTTCGG  70 17
   Gmet_2320 NONE
   Gmet_2321 2631112 .. 2631125 +  -3.8  -4.11371   GATCAATGATCTCCC               TGCC ATAAAG GGCA                TTTTCCAGAGTGTTC  59 357
   Gmet_2323 2631784 .. 2631808 + -13.6  -4.67256   CCAACAAACGACTCA         GCCGCAG-CGC ATCC GCGTCTGCGGC          TTTTGTCGTTTCTTA 100 81
   Gmet_2372 2682400 .. 2682434 + -18.1  -3.54424   AACACCTTAGCAACA    CG-ATGAAAGGCGGGA GCGA TCCCGCCTTTCATTCG     TTTGGGCACCTCGCG 100 50
   Gmet_2373 NONE
   Gmet_2374 2684586 .. 2684598 +  -4.8  -2.95113   TGACCGTCCATGAGA                GGGA ATACA TCCC                GTTTGACTTTTGAGG  47 38
   Gmet_2375 2685766 .. 2685788 + -16.3  -5.30155   TCCTGGATACGCAGA           GAGCCCCGC CAAAA GCGGGGCTC           TTTTTTGGTTCATCC 100 51
   Gmet_2379 NONE
   Gmet_2380 2690694 .. 2690717 +    -3  -4.08945   ACATCGCCTGAACAA          GCGA-CGCCGC CAC GCCGCGATAGC          TTTTCCCCGCGTCCT  57 302
   Gmet_2384 2695630 .. 2695642 +  -4.7  -3.21912   GGAGTTTCTCGATGC                CCGGC AGT GGCGG                TTAGTGAATTGACAG  49 1
   Gmet_2386 2698287 .. 2698308 + -10.1   -4.7078   TACCGCACAACCAAA           GCCCCGGAA GCAA TTCCGAGGC            TTTTTCCGTGCTTCC  95 266
   Gmet_2387 NONE
   Gmet_2388 2699130 .. 2699159 + -12.9  -5.73339   CTCTCAACGTTACAA       GGGACATC-CGCGG ATA TCGCGTGGTGTCCC       TTTTTTTATCCTTCT 100 54
   Gmet_2392 2703300 .. 2703323 +  -5.2  -2.55484   AAGGGATGTTCCTCG          CCGCGCCG-GA AGG TCATGGCGCCG          ATCTTGTCGCTCATT  43 257
   Gmet_2398 2711110 .. 2711133 + -18.2  -3.27525   CATTTCAGCAATCAA          CGGGGCATCC AGGC GGATGCCCCG           TTACGTTTCACGGAC 100 53
   Gmet_2399 2711962 .. 2711972 +  -5.4  -3.75005   GGGGAGAATGAGAAG                 GTTG CTG CAAC                 TCTTTGTTACGTTTT  61 30
   Gmet_2404 2720176 .. 2720190 +  -3.5  -2.91264   CCGCTGGAAGCCCAG              GGC-CC GCAG GGTGCC               TATCTCGGTGACCCG  42 350
   Gmet_2413 2727777 .. 2727796 + -10.7  -5.95539   TGCCAAATGAAAAAA            GGGAGCC AATCAC GGCTCCC             TTTTTTTCTTTCCGG 100 52
   Gmet_2433 NONE
   Gmet_2434 2757665 .. 2757677 +  -3.3  -2.64144   GATCAAGGGGATCGA                CCTGG TGA TCGGG                ATGTTTGCATAAGGA  40 1
   Gmet_2435 NONE
   Gmet_2436 NONE
   Gmet_2437 2762039 .. 2762066 +  -8.4  -3.17688   GATGACTTTCATGTC        TCCGAACAGCGG CGTA TCGTTGGTCGGA         TTGCTGAACTCCTTC  57 416
   Gmet_2456 NONE
   Gmet_2457 NONE
   Gmet_2458 2783018 .. 2783044 +  -7.8  -2.63073   TGATTGAGGGGGACG         CGGCTCCCCGGC GGG GCAAAGGAGCCG         ATCTTGTTGGAAAAA  52 281
   Gmet_2460 2786640 .. 2786654 + -11.4  -2.94232   CGTATTCGTATTGTG               CCGGTC TCT GACCGG               GTTGTTTCCGAAACC  75 378
   Gmet_2464 2790260 .. 2790273 +  -4.5  -5.48213   AGGTGGGATAGCACC               TGCCG GAAC CGGTA                TTTTTATTTTAACTA 100 30
   Gmet_2465 2792058 .. 2792077 + -12.8  -4.88407   TCATGCAAACGGAAA            GGCTCCGC TCCA GCGGGGCC             TTTTTCGTTCCCTGA 100 62
   Gmet_2466 NONE
   Gmet_2467 2794978 .. 2794989 +  -7.2  -3.54935   CGCCGGCAATGGTCC                CGGC GCCG GCCG                 TTTCCCCACCCTTTA  58 453
   Gmet_2484 2828165 .. 2828178 +  -6.7  -2.64099   GACTTGCCAGAACCC               CTGTG TCAC CACAG                ATTCTGCTAAAGAGC  52 2
   Gmet_2488 2832297 .. 2832309 +  -3.3  -2.90486   GTAGGCAGGAACTGG                TGCGC CCA GCGTG                TATCTGCACCTTCTT  42 524
   Gmet_2498 2842785 .. 2842814 + -18.7  -2.91322   AGAACATAGACGGAA       CAAAGGGGAGTCG GTGA CGGCTCCCCTTTG        TCGTTTGCGCGGTGT 100 46
   Gmet_2499 NONE
   Gmet_2500 2843665 .. 2843684 +  -9.2  -5.26875   TTCGGAATTTATGAG            GGGAGGCG GTGA CGACTCCC             TTTTTTCGTTGGGGC 100 249
   Gmet_2502 NONE
   Gmet_2503 2844394 .. 2844415 + -13.7  -4.32201   GAAAATGAACCACAT           GGGGAGTCG GCAA CGGCTCCCC            TTTTCCGTTGCTTGG 100 60
   Gmet_2504 2844705 .. 2844732 + -11.3  -5.36441   ATGGATGCCCTGCAT        GCGGCCCGTGAC CTTAT GT-GCGGGCCGC        TTTTTTGTGTGCCCA 100 56
   Gmet_2505 2845664 .. 2845675 +  -3.6  -3.17075   GTGCGCGCCAAGGTC                GGTG TGTT CGCC                 TTCCGTTCCAAGGAC  45 230
   Gmet_2508 NONE
   Gmet_2509 NONE
   Gmet_2510 NONE
   Gmet_2511 2852735 .. 2852747 +  -7.7  -2.63479   TCTCGATGACTGTGC                CAACG AAC CGTTG                TCATATCGGGATGTT  56 102
   Gmet_2512 2853482 .. 2853519 +  -4.8  -4.66833   AGTTTTTTCCAGGCA  T-GACTGACCGCCGCTCC AACC GGGGCGGCGG-CACCCCA   TTTTTCCCCTTGCAG  72 89
   Gmet_2513 2854249 .. 2854261 +  -6.3  -3.99775   GTAGGCCATTCTTTT                GATCA CCT TGATC                TTGTTATTGATGCCT  62 347
   Gmet_2516 2856375 .. 2856404 + -13.7  -3.57119   GTATCGGCAGCACAC       AAAAAAAGCCCGG TTTC CCGGGCTTTTTTC        TTTGCAGGCTATCTC 100 51
   Gmet_2521 NONE
        mscL 2866754 .. 2866779 + -14.1  -5.27399   CATAGTTCAGCCCAA         GGCGATG-CTCC TCC GGAGGCATCGCC         TTTTTTCATCTCTTC 100 53
   Gmet_2523 NONE
   Gmet_2524 2869021 .. 2869035 +    -5  -3.50393   TGATTGACATTCAGG               TGGTAA CTG TTACCG               TTATCTACAGTCAAA  53 75
   Gmet_2525 2869488 .. 2869502 +  -2.7  -4.30719   CCTCCACAGCCCCAG               GCGCG TTTTC CTCGC               TTTATTCTCGGCGGA  63 223
   Gmet_2533 NONE
   Gmet_2534 2876437 .. 2876448 +  -5.8   -3.1739   AACACCTGCTGGCGA                CCGT TACC ACGG                 TTGATAAGGTGGTAT  54 213
   Gmet_2546 NONE
   Gmet_2547 2893685 .. 2893706 + -15.9  -5.02476   TTTCATTCCTCGACG           CGGGGCTTC GCAC GAAGCCCCG            TTTTTTACCGCATAT 100 45
   Gmet_2548 2894290 .. 2894314 + -18.6  -4.57581   TTCACGGCTTCAAGA          GCCGTCCCCG GGCAG CGGGGACGGC          TTTCTTGTTTCCAGT 100 74
   Gmet_2549 2895750 .. 2895762 +  -3.3  -3.04263   ACCATGCCGATGAGG                ATCCC CAT GGGAA                TCTTGAGGATCCGGT  43 198
   Gmet_2559 2907618 .. 2907630 + -10.5  -2.78384   CGAATGTCAATCGCA                GGGGG CTG CCCCC                TGTCATAGCCGGGAA  70 298
   Gmet_2561 NONE
   Gmet_2562 2909864 .. 2909878 +  -3.5  -4.57533   TCCCCGGTCCCCGGT              CC-CGG ATTT CCGAGG               TTTTATCATGTTATT  67 101
   Gmet_2563 NONE
   Gmet_2564 NONE
   Gmet_2565 2913506 .. 2913528 + -14.8  -5.61824   TGGCCACATAAGAAA           GAGCCGCCCC GAG GGGACGGCTC           TTTTTTTGCGTTTTC 100 308
   Gmet_2570 2919297 .. 2919325 + -17.4   -4.2349   ATGAAAGTGGCAAAA        GCCCCCGGTCGT ATCTC GCGGCCGGGGGC        TTTTCCGTGTGCGGA 100 49
   Gmet_2571 NONE
   Gmet_2572 2921551 .. 2921582 + -14.4  -4.08485   TGACTTTTTAATAGA      AAGGGGGAAGCCGC CAGC GCAGCTTCCCCCTC       TTTCGTTTCCGTGAC 100 185
   Gmet_2574 2924255 .. 2924270 +  -3.9  -2.95751   GACCACCGAACTTGA              CGGGG CAGGAA CTCCG               TGGTTATCTTGCTGC  45 342
   Gmet_2576 NONE
   Gmet_2585 NONE
   Gmet_2586 NONE
   Gmet_2587 2939720 .. 2939739 +  -2.1  -4.74103   CCCCAGATGGATGAT            TAACCCA GGAAGG TGGGTCA             TTTTTCAATTGCCGA  68 23
   Gmet_2588 2940445 .. 2940472 +   -15  -2.92522   CTATTATTATATGCA        TCCCGGTATCTA CAGT TAGATGCCGGGA         TATAGTATTAGATGC  90 215
   Gmet_2589 NONE
   Gmet_2590 2941794 .. 2941826 +  -8.4  -3.40403   AACCAAACCCTTGAC     CCG-CACCGGGGC TGAGAAAC GCCCCGGTGGCCG      TTATACTAAGAAAAA  65 95
   Gmet_2594 2945019 .. 2945045 +  -9.3  -4.14511   CCAATCACACAAAAA         AGGGCGCCGCA CACCA TGCGACGCCCC         TTTTCAGATGCAATT  81 66
   Gmet_2595 NONE
   Gmet_2602 NONE
   Gmet_2603 NONE
   Gmet_2604 2954516 .. 2954535 + -13.6  -5.40072   TCAGGCGCAAAAAAA            GCCGCATC CGAA GATGCGGC             TTTTTTTGCGCCAGG 100 82
   Gmet_2606 2955664 .. 2955680 + -10.8  -4.77165   TCGGCCCACAAAAAA              GCCCGC TCTAC GCGGGC              TTTTCTTATGCAACA 100 54
   Gmet_2609 2958435 .. 2958455 +   -14  -3.69884   TTCATCATGAAAAAA            CCCCGACG TGTTC CGTCGGGG            TTATCTCTTAAATCT 100 42
   Gmet_2613 2960491 .. 2960502 +  -7.2  -2.71144   GGAAGCCTCGATGTG                GCCG TGAC CGGC                 TGATTGGAGCCAATC  53 11
   Gmet_2614 2961839 .. 2961854 +  -5.4  -3.01791   ATTTAACTACCAGCA              TGCTCA AGGA TGAGCG               TATTGCGCCAGGGAT  50 515
   Gmet_2616 NONE
   Gmet_2617 2962925 .. 2962937 +  -6.9  -3.14132   CACCAGGAAAACAAC                CCGGG ATG CCTGG                TTGATGACGGGAACC  54 201
   Gmet_2623 2968268 .. 2968282 +  -4.2  -2.82759   TCCCTCCCACGCCGT               TTCGCA GGA TGCGGG               TGTCGTAGGTGTATT  43 160
   Gmet_2626 2970626 .. 2970636 +  -2.4     -2.54   ACTATTTCGCAAGTT                 CCCC GGA GGTG                 CTGTTATGAGATGGT  38 61
   Gmet_2627 NONE
   Gmet_2628 2974708 .. 2974722 +  -7.1  -4.08216   ATCTCCAGCAGCTCT               GACGG CAGCC CCGTC               TTTTGGAGCACGTCG  68 503
   Gmet_2631 2979379 .. 2979392 +  -2.3  -2.60075   CCCCCTCGCATCGTT               CGACA CGCC TGCCG                GTTCCTTCGGCACCC  38 158
   Gmet_2635 2983838 .. 2983858 + -13.3  -5.08824   AGGTGGAAAGGAGAA            GGGGAAGCG AAA TGCTTCCCC            TTTTTTGCATCCGGG 100 51
   Gmet_2636 NONE
   Gmet_2637 2984940 .. 2984971 +  -2.3  -2.73483   AAGCTTATCATGGCC     G--AATCCCTTCGCG GAAT CGCGAAGGGGCTAAC      TCATTAACATGGCAT  39 98
   Gmet_2638 2986876 .. 2986911 + -19.8  -4.42386   AGTCTCCTGTTACAC    ACAAAGGCCCGTCGGA ATTT TCCGGCGGGCCTTTGG     TTTTCTGCATGAACG 100 46
   Gmet_2645 NONE
   Gmet_2646 2996243 .. 2996273 + -19.8  -3.55622   ATGGGTGGATTCGTG       CGGCTGAAGGTGCT CGA AGCGCCTTCGGCCG       TTTACCGGCATTAGC 100 55
   Gmet_2647 NONE
   Gmet_2648 2997410 .. 2997420 +  -2.4  -3.68569   TTATGTCGCTTCATT                 CCTG GTG CCGG                 TTGTTAAGTGAATAG  49 4
   Gmet_2649 NONE
   Gmet_2650 2998418 .. 2998429 +  -5.8  -3.05384   CGTCCTCCCACACCA                CCGT GCGT ACGG                 TTCCGTACCCGCCGC  53 175
   Gmet_2667 NONE
   Gmet_2668 3018281 .. 3018294 +  -2.3  -4.72272   ACCGAGGTAAAGGTG               GCGGT CTTC ACCCC                TTTTTCGTCAAAGAC  68 121
   Gmet_2672 3021224 .. 3021248 +  -6.4  -4.84359   ATCCCCCTTCACCCG         CCCC-ACTTCC GCCA GGATGTCGGGG          TTTTTCTCCAGCTCC  85 428
   Gmet_2688 3035230 .. 3035253 + -15.4  -4.88388   CGCACATACGAAAAG          GGGGAGATGT CTAG ACATCTCCCC           TTTTTCTGCACTTCT 100 63
   Gmet_2693 3041229 .. 3041263 +  -5.8  -3.20703   CTACAAGATGGAGGA    GCCGTGAGATT-CAC CATCCA GTGGAAGCTCATGGC     TTCCTACCTCCTTCT  54 19
   Gmet_2694 3043321 .. 3043349 +  -6.6   -3.3482   ACATTGATGAGGTAG        GCGCTCCGCTTC ATGAG GGAGAGGAGCCC        TTCGTTGACAAATTC  56 345
   Gmet_2700 3049934 .. 3049948 +  -3.5  -4.31329   AACAGTGGGAGGAGT               CCGTT TCAGC GACGG               TTTTCAGGTTTTTCA  65 39
   Gmet_2701 3051091 .. 3051135 +   -23  -4.17296   AAGTAATCAGCGCCT GAAGCCCGGCGG-C-CCGCTTC AGT GAAGCGGCGTCCGCCGGGCATC TTTGTGTGTCTGCGA 100 35
   Gmet_2702 NONE
   Gmet_2703 NONE
   Gmet_2704 NONE
   Gmet_2705 3054596 .. 3054614 + -13.1  -5.65177   GCATAGGCTATCACC             GGGGCGC GTCAG GCGCCCC             TTTTTTTGTCCCTCT 100 35
   Gmet_2706 NONE
   Gmet_2707 NONE
   Gmet_2708 NONE
   Gmet_2709 3059470 .. 3059484 +  -2.1  -3.03124   TCAAACTGTAACGGG               CAAGG GGCAA TCTTG               TATTCACCCGTGCGC  42 30
   Gmet_2710 NONE
   Gmet_2711 NONE
   Gmet_2712 3064243 .. 3064253 +  -2.4  -4.61231   CAACGGCGTGCCGTG                 CGGG TTG CCCC                 TTTTTCCCACTCTCC  68 142
   Gmet_2714 3066767 .. 3066785 + -13.1  -4.79756   TCTCCAAAACTTAAA             GGCCCGC ACTTG GCGGGCC             TTTTTGCGTTGTCTG 100 81
   Gmet_2719 NONE
   Gmet_2720 3073521 .. 3073539 +  -3.1  -2.71712   ATCGAGGAAATAACC            GT-GGGCG GAGC CGCCTGAC             CTTTGGAAGAAACGG  41 8
   Gmet_2721 3075630 .. 3075653 + -13.8   -4.9792   ATCTGCCATGAAAAA          GGCCGCCCGA TGAC TCGGACGGCC           TTTTTATCTACCCTC 100 30
   Gmet_2723 3077506 .. 3077536 +  -7.5  -2.82516   TCGTCGATGCTCATC       CCCTCCTCCACGG ACTTC TTGTGGGGGAGGA       TCTCCTCCTCGAACC  50 453
   Gmet_2728 NONE
   Gmet_2729 3085726 .. 3085749 + -13.2   -4.8622   CGTTACGCGCAGAAA          GAGGCTTCCT GTTC GGGAAGCCTC           TTTTTCGTTCAACAG 100 166
   Gmet_2733 3089719 .. 3089735 +  -5.7  -3.76224   TCCCGTACGCGTCCC              CTGCGCT GCC GGCGCCG              TTTCGTAGATGGCCG  60 274
   Gmet_2735 NONE
   Gmet_2736 NONE
   Gmet_2737 3095619 .. 3095631 +  -6.3  -3.36327   AATCAGAAGACACCA                TCAAC CAA GTTGA                TTGTGACTGACATAC  56 98
   Gmet_2738 NONE
   Gmet_2739 3098860 .. 3098898 + -15.5  -3.55563   GCCCCCATATCCGCA   TGTAAAAAGCCGCCC AGTCAAAAA GGGCGGCTTTTTACG   TTTGGGAGCTGCAAT 100 43
   Gmet_2740 NONE
   Gmet_2742 3101579 .. 3101598 + -12.8  -5.18726   GCAACCGAAGAAAAA            GGCCGCCC ACGT GGGTGGCC             TTTTTCTTCTCAGCG 100 57
   Gmet_2743 3102832 .. 3102862 + -21.2  -3.75332   GCGCCATGCACAAAA       AGGGGGGACGATGC ACC GCATCGTCCCCCCC       TTTCCGTTCCAACCT 100 49
   Gmet_2776 3141497 .. 3141514 +  -3.3  -3.72695   CCTCCAGGGTCGGCG             CC-GCCAC CAG GAGGCAGG             TTTCGTCGGGGCGAT  54 94
   Gmet_2782 NONE
   Gmet_2783 NONE
   Gmet_2784 3148266 .. 3148312 +  -6.5  -3.04144   GAACGCCTCCCGGAG CGGCTCCCCCT-CCCCTT-CGCC GAT GGCGTAAGAGGCACGGAGAACCG TCTTCCCCGTGCCGG  52 222
   Gmet_2787 3152079 .. 3152109 +  -5.4  -3.55444   TCCACGCGCCGCTGG       TCGCTGACGATG CTTCCCA CATCATCCGCGA       TTTCCAGGATGAGGC  55 376
   Gmet_2789 NONE
   Gmet_2790 3155664 .. 3155709 + -15.5  -4.34488   TCTGCCAACGGCTGA GGGCG-CAG-CGG-CGGCGCGG GTTCA CCGCGCCGACCGTCTGGCGCGC TTTGTTATGCCTATG 100 347
   Gmet_2803 3167330 .. 3167380 +  -6.8  -3.61517   ATCGAGCCACTTTTC CGCCACCGGCG-GCCGGTAG-GCGC GGAA GCGCTCTAGCAGCGCATCGG-GGCG TTCTTCCACGACGAT  60 57
   Gmet_2808 NONE
   Gmet_2809 3176022 .. 3176043 +  -2.9  -4.07568   CAACCCGAACGGTTG           CTTGGGC-CG AAA CGAGCCCGAA           TTTTCGCAAGAAAGG  58 271
   Gmet_2810 3177037 .. 3177065 +  -3.8  -4.44318   GCACTAATTTGTTGA        CTGAGAACACGG TTGCT CCGTGTTTCAAG        TATTTTTTTCATCTT  67 34
   Gmet_2813 3180743 .. 3180753 +  -6.8  -3.92324   ACGGGAGCGGTTCAG                 GGAG TAA CTCC                 TTTCATGTTCCGAGC  68 19
   Gmet_2816 NONE
   Gmet_2817 3186536 .. 3186558 + -10.5  -3.28924   GACACCTCCCCTCGG           CCCGCCGGT AGAGG AGCGGCGGG           TTGTGCCCCGCGCTG  68 329
   Gmet_2820 3193903 .. 3193939 +   -16  -4.25104   CGCAGAAACGGGCAC   CTG-CGTAGGGGCGGTT CAAG AACCGCCCCTACATCAG    TTTTGATAGAAGGAA 100 50
   Gmet_2821 3194918 .. 3194931 +  -3.8  -2.89881   GTGCGGTGGAATGGT               TCCG CGCCAA CGGA                TATGTACGGTAAATA  45 0
   Gmet_2822 NONE
   Gmet_2823 3198013 .. 3198037 + -11.4  -5.01811   CGGCAATGAAAAAAA          CCCGCTTACC ATTGA GGTCAGCGGG          TTTTTCATTTGGTGC 100 53
   Gmet_2834 3214989 .. 3215015 + -13.7  -3.10052   CCAATGCTGAAGGAA         AGGCGCGGAGA TCTAT TCTCCGCGCCC         ATTTATTCACCCTCT  87 50
   Gmet_2837 3217364 .. 3217375 +  -5.8  -2.78596   CCCCTTGCGCTCCCG                GACG TCAC CGTC                 TATACTCCCGCCATG  51 87
   Gmet_2838 3218486 .. 3218501 +  -5.4  -3.31232   CCCCGCTTCAGCCGG              GGCACGC CCC GC-TGCC              ATTTTATGTGAGACA  54 233
   Gmet_2839 3219475 .. 3219499 + -15.8  -5.10029   GAACGCTGAAAAAAA          GGCCTGCACA CTCGT TGTGCAGGCC          TTTTTTAAGGTTCAT 100 48
   Gmet_2854 3233959 .. 3233979 +  -8.9  -5.95946   ATTGATACATCCAGA            CCCCGCCTT GAC GAGACGGGG            TTTTTTTATTATTAC 100 60
   Gmet_2855 NONE
   Gmet_2856 NONE
   Gmet_2857 NONE
   Gmet_2858 NONE
   Gmet_2859 NONE
   Gmet_2860 3240653 .. 3240676 + -13.2  -4.66938   CTTTAGATCTACAAA          GGTGGTCCTA TTTG TGGGACCACC           TTTTATCTTCGGGAT 100 35
   Gmet_2874 NONE
   Gmet_2875 3255932 .. 3255946 +  -7.8  -3.18199   GGCGGGCATCATCGC               GTCCCA CCT TGGGGC               TTACCTTCCCCGTTC  57 393
   Gmet_2883 3265501 .. 3265514 +  -5.2   -3.6849   ACCCCGCTACCGCTA               GGGG AAATCG CCCC                TTCTTCACGTTCACT  54 285
   Gmet_2909 3294455 .. 3294465 +  -6.8  -4.36914   CCGGGGACCGGGGAC                 CGGT AAT ACCG                 TTTTGTCCAACCAGA  75 20
   Gmet_2910 3296153 .. 3296182 + -11.5  -5.02074   GGCTCCACCAACAAC       AAAGGTTCACGGT TTTC GCCGTGAACCTTC        TTTTTTGCCACATCC 100 167
   Gmet_2916 3301870 .. 3301896 +  -9.4  -2.63991   CCTACGTGGAAATCG         AGGTGGCGGA GAACTGA TCCGCCACCC         ATTCATTCCCTTCAC  62 9
   Gmet_2923 3312081 .. 3312103 + -11.2  -5.00138   ATCGGCATAAGAAAA           GGGGTCCACG GAT TGTGGCCCCC           TTTTTCGTTTCAATC 100 57
   Gmet_2925 NONE
   Gmet_2926 NONE
   Gmet_2927 NONE
   Gmet_2928 NONE
   Gmet_2929 3316795 .. 3316818 + -16.8  -4.64861   GACAGATCTCTCAAA          GGCGAAACGG CCTG CCGTTTCGCC           TTTCTTTTGCGCCAC 100 49
   Gmet_2930 3317973 .. 3317996 + -18.2  -3.23274   GAAATGATCACCCAG          GGGCGGGAGT TCCG ACTCCCGCCC           TTGCATTATCGGCCG 100 62
   Gmet_2931 3318885 .. 3318899 +  -4.2  -3.22298   GTCAGCCGAAGGCGA               CGGC GCCGACA GCCG               TTCCTGATCCGTCGC  47 4
   Gmet_2932 3319597 .. 3319609 +  -3.3  -3.60296   ATCACATAGAACCAA                CTCGC TAG GGGAG                TTTCGACTGAGAGTC  51 148
   Gmet_2933 NONE
   Gmet_2934 3320762 .. 3320776 +  -2.7   -2.7556   ACGCCACCGCATCGA               GCCCC ATCGA GGGGA               TGATTGAGTAAGGTT  41 0
   Gmet_2935 NONE
   Gmet_2936 3322384 .. 3322404 +   -14  -5.00616   GGCGGGTAACTTGTA            GGGCGGGT CTCAA ACCCGCCC            TTTTTTCAGGAGGAA 100 25
   Gmet_2937 3323310 .. 3323341 + -10.2  -5.00616   GGATGTTGCGGATGA      GC-GGAAGGGGATGG AAT CCATCCCCTTTCTGA      TTTTTTGGAGCCACC 100 255
   Gmet_2938 3325269 .. 3325279 +  -8.2  -2.76737   TGAACGAGGCAATGA                 CCGG GTT CCGG                 GTTTAGGGCTTGCTA  60 9
   Gmet_2944 3335771 .. 3335804 + -22.5  -3.80174   TAGCAGACCTAAAAA     GCAAAGGGCGCCCGG CCAT CCGGACGCCCTTTGC      TTATTCTCCCCGTCT 100 38
   Gmet_2957 3348252 .. 3348266 +    -7  -4.09739   AGGTGCAACCCCAAG               GGGGGC AGA GCGCCC               TTTTCGGCCCGTTCG  68 165
   Gmet_2971 3359692 .. 3359714 +    -4  -4.08064   CGGCTAGGCCACGAG           GCGTGTGTGA ACT TCACGCTCGA           TTTTCGAGCCCAGTT  60 57
   Gmet_2978 NONE
   Gmet_2979 NONE
   Gmet_2985 3373035 .. 3373067 + -17.1   -3.1247   CTGATGCGGAAATGA     GGGGGGAGGAACGC AAACGG GCGT-CCTCCCCCC      TTGACTGTGGCGGAT 100 65
   Gmet_2986 3373964 .. 3373979 + -10.4  -3.63515   GAAGCGGCTCGACAG              GCAGGC AAAA GCCTGC               TTGTTCCACGTGGGA  73 416
   Gmet_2992 3377855 .. 3377899 + -20.1  -3.27476   ACGACCACAGAATAA GGGCCAAAGGCCGATCGGGG TTCACT CCCCGGGCG-CCTTTGGCCC TTCGTCCTTGGAGGT 100 52
   Gmet_2993 3378478 .. 3378495 +    -2  -4.36914   GTGCCCTCCGTCTCT             CCGT-GT TATTT ACGACGG             TTTTATCCGAAAGGA  60 168
   Gmet_2994 NONE
   Gmet_2995 3380219 .. 3380232 +  -3.7  -3.72236   TCCCGGCAGTTCCAA               GGCCG TTAC CGGCA                TCTATTTTTTCTCAA  56 48
   Gmet_2996 NONE
   Gmet_2997 NONE
   Gmet_2998 NONE
   Gmet_2999 3385721 .. 3385738 +  -7.7  -2.58544   AGCGGCCTTCGCGAA             TGCTTCG AGCT CGAAGCG              GTTGTGCAGGTACGG  52 157
   Gmet_3006 NONE
   Gmet_3007 NONE
   Gmet_3008 3392773 .. 3392786 +  -5.2  -3.15544   AGGTGCTCGCTCGCC               GCCC CCTCCA GGGC                TTCGTCCAGGTCGGC  52 78
   Gmet_3009 3393932 .. 3393965 +  -3.7  -3.24924   GGAGCTCTGTGGGGC     GGGTGCGCCATGAGCG GGA CGCCGACGGT-CACCC     TGTTATCCCTGGCGC  47 13
   Gmet_3010 3395677 .. 3395693 +  -5.7  -2.52464   CAACTCGGTTCGGCA              GTGGCGC TGG GCGCGGC              TGACTTGAAAAGGAA  47 1
   Gmet_3011 3396849 .. 3396875 +  -8.7  -4.34402   GGCCGGTGGAGCGCC        CCGTGCTC-CCC GCCA GGGCGAGGACGG         TTTTCGTATCCACCG  82 289
   Gmet_3013 3399400 .. 3399450 + -13.9  -3.79481   GCGCAAGTAACGCAT CTGCCGTCCCGCCCTCTGGGCGAC TGTT GGC-CCCAGGGGACGGGACGGAAC TTTGCGTTGACTTTA 100 31
   Gmet_3014 NONE
   Gmet_3015 NONE
   Gmet_3016 NONE
   Gmet_3017 NONE
   Gmet_3018 NONE
   Gmet_3019 3402350 .. 3402360 +  -2.4  -2.54193   GTAAGCCGCACCCTT                 GCCC CTG GCGC                 TGAATTAGGGTACTA  38 37
   Gmet_3020 NONE
   Gmet_3021 3404176 .. 3404214 + -11.7  -5.24129   CGCGCGCCTCCAAAA   ACAAAAAACCCCGCCGT TTCGT ACGGCGGGGTTTCGTGC   TTTTTTCTCGGGCAA 100 104
   Gmet_3024 3410261 .. 3410276 +  -5.4  -5.47821   CCTTCACACAAATTG              CTTGGG GTGG CTCAAG               TTTTTTTACATCCAT 100 44
   Gmet_3025 NONE
   Gmet_3026 3412679 .. 3412697 + -13.1  -6.02919   GAGAATAGAAAAAAA             CCCCCGG TAAAT CCGGGGG             TTTTTTTATTTGTGG 100 16
   Gmet_3028 3414641 .. 3414655 +  -4.2  -2.71712   TGGAGAGGATATGGG               GGTTCA TCC TGACCC               GTTTCCCCACCCACG  43 389
   Gmet_3035 3421552 .. 3421600 + -16.3  -3.07816   CAGAACAAGATGGAT AGAGCG-AAAAAGGGGAAAGGC CGACCA GCCTTTCCCCTTTTTTCGTTCA TTGCGTCCCTGGCGG 100 49
   Gmet_3039 3426797 .. 3426813 +  -5.1  -3.63515   GCTTCTCGGCGGCCC              GCTCC ACCCAAA GGAGC              TTCTTCGGGATGCCG  54 420
   Gmet_3042 3429852 .. 3429863 +  -4.4  -3.65036   CCCACCCCAAGGCCC                GGAA ATAA TTCC                 TTGTCATTTCATTAA  55 18
   Gmet_3043 3431687 .. 3431710 +   -21  -5.24989   GCAGACACGAAAAAA          GCCCCGCCGG TTTC CCGGCGGGGC           TTTTTTCGTGTCTGG 100 117
   Gmet_3046 NONE
   Gmet_3047 NONE
   Gmet_3048 NONE
   Gmet_3049 3439460 .. 3439479 + -12.8  -2.94333   TAAAGGTAGTAGATA            CCCCGCTG TTTG CGGCGGGG             TGATTCATTTTACGA  78 366
   Gmet_3050 NONE
   Gmet_3051 3446513 .. 3446523 +    -4  -3.55563   GTGAAATCGGCACTC                 TCAA TTT TTGA                 TTTGGGCAATCGACT  49 197
   Gmet_3057 3452039 .. 3452050 +  -4.4  -3.65902   AGAATTAGTCTTCCC                GTAG ATAT CTAC                 TTTAGATGCAATCGC  54 349
   Gmet_3071 NONE
   Gmet_3072 3472399 .. 3472414 +  -2.4  -4.56775   AGGAGTCTGTCCACA              CCTGTC ATTT GGCCGG               TTTTTGCGAGGACAT  66 514
   Gmet_3091 3493902 .. 3493923 +   -13  -3.64822   GCCCCAAAAAGGAAA           GGCCGGAG AACTTC CTCCGGCC            TTTCCCTCCGCCCAT  93 41
   Gmet_3092 NONE
   Gmet_3093 3494560 .. 3494583 + -18.2  -4.61873   ACCGAGACGACGAAA          GGCCGGAGCA AACA TGCTCCGGCC           TTTTCCTTTCTCGCA 100 59
   Gmet_3102 3502281 .. 3502304 +  -5.2  -2.78813   GGTGGTGGAGGCGAA          CTTGGCCAGG GCCA CCTGGTAGAG           CTTCTTGAGCTCGCC  43 331
   Gmet_3130 3527886 .. 3527919 + -16.2  -3.87354   GGCGAAGAGCTGGAA     TAGAAAAAGCGGGG ACGATG CCCCGCTTTTTCTG      TTTCCTGTCGATTTG 100 23
   Gmet_3133 3530972 .. 3530982 +  -5.4  -2.62184   GTCCCGCATCAACTC                 TGAG CGA CTCA                 TGATCTGCAGCGAGC  47 407
   Gmet_3135 3532515 .. 3532535 +    -9  -3.79565   ATCAAATTGTTAGTA            GCAACGGC AAACC GTCGTTGC            TTTAACTGTATTTAT  76 503
   Gmet_3137 3533136 .. 3533158 +  -7.6  -2.52023   CCCGGTCATACCAGA           CGCCGATACG GAA CGTTTCAGCG           GTATTGCTGTCAATC  52 316
   Gmet_3141 3539552 .. 3539566 +  -7.8  -4.85599   CCCCGGCAGCCTTTC               GGGCTT CTA GAGCCC               TTTTTGTGCGATCAG  91 397
   Gmet_3145 3544018 .. 3544042 + -14.3  -5.55769   TTTCATAAACAAAAA          GGGAAGAGGCT CAC AGCCCCTTCCC          TTTTTTCTTGTGGCG 100 176
   Gmet_3157 3553763 .. 3553784 +  -7.1  -2.87132   ACGTTACTGGTCCCC           GGTCCCGGC CTTT GCCGGTCCC            TGTCTCCGAAGGAGA  54 97
   Gmet_3158 3555294 .. 3555308 +  -3.5  -3.66874   TTCCCGGTCCCCGGT              CC-CCG GTCC CGGAGG               TTTCAATGGACTTCA  53 128
   Gmet_3159 3557911 .. 3557931 +  -2.4  -2.95091   CGGGGATCGGAAACA            TCCCGGTC GCGCA GCCTGGGG            TCTCTCCCTTCAAGT  41 58
   Gmet_3160 NONE
   Gmet_3161 3559993 .. 3560023 +  -2.5  -2.69647   GGTCTTTTGTGTTGC       CCGCGAGGGAAAA ACCCG TTATTCTTCGGGG       TCGTCTCTCACGATT  39 54
   Gmet_3162 3561570 .. 3561611 +  -3.5  -2.57781   AAGCACTGTCCCCTT CATCACGTGGAGCTGGTGA AGCT TCACCCCCTCCACGCCGAG  TCCGTTCAGTATTTC  40 292
   Gmet_3165 NONE
   Gmet_3166 NONE
   Gmet_3167 3566857 .. 3566871 +  -5.6  -2.57344   TACCTCCCGCCGGGC               ATCGCC GAG GGCGAA               CTTGTAAACGGGGTA  46 255
   Gmet_3170 NONE
   Gmet_3171 3569455 .. 3569486 + -19.6  -3.47713   TGCCGGTCCGCTCGG      GAAGAAGCCTCTCC TCAC GGGGAGGCTTCTTC       TATTTCCCCTTTTTC 100 55
   Gmet_3174 3572737 .. 3572764 + -18.4   -5.8187   CGCTGAACAAAAAAA        TCCCCCCGGAGG TCAG CCACCGGGGGGA         TTTTTTTGTTCAGTA 100 55
   Gmet_3183 3585539 .. 3585562 +  -6.9  -2.52516   AAAAGCCCCCGAGCA          GTCAAAAAA CGGGTA TTTTTTGAC           ATTGGTCATGACAAG  52 67
   Gmet_3184 NONE
   Gmet_3185 3586741 .. 3586762 +  -5.9  -4.74103   AAATTCATCACACAG           GACAAACAG GATT CTTTTTGTC            TTTTTCCATTGACAA  81 39
   Gmet_3186 3587480 .. 3587501 + -15.9  -4.84918   CGCAGCGAAATGAAA           GGCACGGTC CGGC GACCGTGCC            TTTTCTGTTTCTCCG 100 50
   Gmet_3187 3589765 .. 3589783 +    -6  -2.78463   CTTTGACTGAGGCCG             CTTGCC ACCTGTC GGCAAG             TGTGCTACAAGGGGT  51 31
   Gmet_3188 NONE
   Gmet_3189 NONE
   Gmet_3190 3591167 .. 3591186 +  -5.6  -4.27316   CGCCGGGAATGGAAC            GGCCAAGG CAAA CCATGGTC             TTTTGCCTTGCCAAA  67 99
   Gmet_3191 NONE
   Gmet_3192 NONE
   Gmet_3193 NONE
   Gmet_3194 NONE
   Gmet_3195 NONE
   Gmet_3196 3597573 .. 3597606 + -14.7  -4.20367   CGGGTCGCACAAACC     CAAGAGCCTGGGACT TTCG AGTTCCGGGCTTTTG      TTGTTTCTTGAAACA 100 49
   Gmet_3197 NONE
   Gmet_3198 3599798 .. 3599850 +   -10  -2.81464   TATAAAGAAAGAATT CAGGAGTCAGAATTCAGAATCCAG TAAGT TTTTCTCCTGAATTCTGACTCCTG TCTCCTGACTACTCA  67 36
   Gmet_3199 NONE
   Gmet_3200 NONE
   Gmet_3201 NONE
   Gmet_3202 3602662 .. 3602672 +    -4  -3.15756   GAACCGTATCATCAC                 TCAT GAT ATGA                 ATTTCTATCTTCTTA  47 20
   Gmet_3203 3604275 .. 3604297 + -14.1  -4.81851   CATTTGACAAAAAAA           GGGCGCCGC ATCAC GTGGCGCCC           TTTTTCCGTTTCCGT 100 64
   Gmet_3216 NONE
   Gmet_3218 3618403 .. 3618432 +    -5  -3.34043   CGATGCAAACGCGAC       CCGTCCATGG TACTATCCCC CCATGGACCG        TTATACCCTGGTAAG  51 125
   Gmet_3219 NONE
   Gmet_3220 NONE
   Gmet_3221 3622378 .. 3622422 +  -3.4  -3.17392   TGCCACAGCATCGAA GGGGACATGGCAAAGGCTGAG TAGC CTCTGGCATCGCCAA-TCCCC TTCCGTTCCCCCCTG  45 2
   Gmet_3222 3623264 .. 3623319 + -11.6  -2.71144   CGAACCGGGAAAGGG GGCGCTCCCCCGGGCCG-CACCAGGGA TGC TCCCGGGAGGCGGTCAGGATAAGCGCC TCCTTGGCCCGCGTC  65 141
   Gmet_3224 NONE
   Gmet_3225 3629949 .. 3629999 +    -9  -2.70022   GGGAGATTCCGGATA ACGGGCCAGGAACCGGTCAAACGC GTCGA GCGATTG-CTGGTAC-TGGCCCGA CTTGTATGCGCTGAC  57 266
   Gmet_3228 3636050 .. 3636062 +  -9.1  -3.86897   CCACCTTGAGGGGCG                GGGCA GGC TGCCC                TTTCTGGGGGATGGC  73 475
   Gmet_3231 NONE
   Gmet_3232 3638173 .. 3638187 +  -2.8  -3.32343   AGAAGTCAGAGGATC               CCATGA ACA TTGTGG               TTGTGGGGCTGTCAC  47 40
   Gmet_3233 NONE
   Gmet_3234 NONE
   Gmet_3235 NONE
   Gmet_3236 3642917 .. 3642928 +    -3  -3.03159   CAAGATCCGATTTGT                TCAT CGCT ATGA                 TATTCAGGAGATTCC  43 94
   Gmet_3237 3643838 .. 3643852 +  -2.8  -2.75521   GAAGGATTGACACCC               GGTTGA AGG TCAACA               ATTTGCCGCTATACT  41 31
   Gmet_3238 3644442 .. 3644468 + -15.9  -3.91897   TGGGGGCATAAAAAA        GGGCGGTCCGGA AAAT TCCGG-CCGCCC         TTTCTGCGTCAAAAA 100 59
   Gmet_3240 NONE
   Gmet_3241 NONE
   Gmet_3242 3647886 .. 3647919 + -10.9  -4.07568   AACTCTTCAGGCTAC     TGACAACGGGGGCGC CGAG GCGCTCCCGCTCTCG      TTTTACCCGCCGGAA  88 39
   Gmet_3243 NONE
   Gmet_3244 3650511 .. 3650521 +  -5.4  -3.52656   AAAATCACAAGACAA                 GTTC TTT GAAC                 GTTTTGTATTTTAGC  56 72
   Gmet_3245 NONE
   Gmet_3246 3653438 .. 3653480 + -24.2  -4.64766   CCGCCCGTAATCCGG CGAGTCGGCGGGACGGGGTT TCC ATCCCTCTCCCGCCGACTCG TTTTTCCCCTCTGGA 100 31
   Gmet_3247 3654329 .. 3654341 +  -3.3  -3.02829   CTCAACAGGAGGGAT                TTCGC AAT GCGAC                TGTTGAAAAAATCTA  43 115
   Gmet_3248 NONE
   Gmet_3249 3659174 .. 3659201 + -17.7  -4.82901   CCCTGCCCGCATCCG        CCGGCCCCGCC CGGAAA GGCGGGGTCGG         TTTTTATGGGCCGGC 100 45
   Gmet_3250 3659913 .. 3659944 +  -9.4  -4.67038   CGCACAACCCACCGA      CGCGCCCCTGCTG AACACCA CGGCGGGGGC-CG      TTTTCATTTTCAGGA  91 42
   Gmet_3251 NONE
   Gmet_3252 3662048 .. 3662071 +  -2.4  -2.66291   AAAGAGGGAATCAAA          CGGATAATAT TCTG ATTTTCTCCG           TGCTCTCCGTATCTC  38 11
   Gmet_3253 3662860 .. 3662894 + -17.3  -5.61881   CATTGACTGAACGAC     CCCTTTTCCCCCTTC CCTGA GAAGGGCGAAAAGGG     TTTTTGTTTTTGGAG 100 370
   Gmet_3254 3664474 .. 3664500 + -23.8  -5.28942   AAGTAATGCTCGACG         CCGGGGGGAAGC GCT GCTTCCCCCCGG         TTTTTCTTTACGCTG 100 39
   Gmet_3255 3664896 .. 3664919 + -16.8  -5.31519   CACCGGCACCATCCC          GAGGGGAGAG GCAA CTCTCCCCTC           TTTTTGTTTCAGTGT 100 50
   Gmet_3256 NONE
   Gmet_3257 3666993 .. 3667009 +  -2.2  -2.70932   AGGGAGGAAAGGCTT              TTGCAG GGAGA CGGCAA              TGGTTGACAGGGAAG  39 2
   Gmet_3258 3667461 .. 3667476 +  -8.2  -5.88476   GCGGTTTGCCGCAAA              GCGGTC TTCG GGCCGC               TTTTTTCTTTGTTTT 100 58
   Gmet_3259 NONE
   Gmet_3260 3670371 .. 3670398 + -22.8  -4.30014   CCATTCACAATCGAA        CGACCCGGTCGG ATAT CCGACCGGGTCG         TTTTCCCTTCGTCCC 100 184
   Gmet_3264 NONE
   Gmet_3265 NONE
   Gmet_3266 NONE
   Gmet_3267 NONE
   Gmet_3268 NONE
   Gmet_3269 3679640 .. 3679670 + -13.9  -4.25104   ACGGAAGGAAGATGA       GAGGCGGCGTTCC GCAGA GGGGCGCCGCCCC       TTTTCGTCCGGGGCC 100 254
   Gmet_3271 3681414 .. 3681426 +  -6.2  -3.41051   TCCGTCGCCGAAAAG                GGGG CAGGT CCCC                TTGTCATCGAAGTCG  52 525
   Gmet_3274 3683415 .. 3683438 +  -3.1  -3.28712   CTGATCATCTCCACG          GCTTCCC GGGGGGTGAG GGGAGGC           TTGTAAACCCGCAGC  47 355
   Gmet_3277 NONE
   Gmet_3278 NONE
   Gmet_3279 3690150 .. 3690175 + -15.5  -4.72617   CACCAATAATAACAA         GGGCTTACAGC TAAT GCTGTAGGCCC          TTTGTTCTTTTCTGG 100 195
   Gmet_3284 NONE
   Gmet_3285 3697037 .. 3697050 +  -3.8  -3.77912   TTACCGCCCCCCTGC               CAGG AGTCAG CCTG                ATTTTTTCATTAATT  56 319
   Gmet_3286 NONE
   Gmet_3287 NONE
   Gmet_3288 3700376 .. 3700409 + -13.3   -4.9934   AATTCACATCACACA     CAAGAGCACACGGAT AATT ATCTGTGTGCTCTTC      TTTTTGTCATATTAT 100 84
   Gmet_3289 NONE
   Gmet_3290 3703661 .. 3703673 +  -4.8  -4.20025   TGAACGCGGCTTTTC                CGCA ATCTC TGCG                TTTATCTTCGGAATT  64 42
   Gmet_3291 NONE
   Gmet_3292 NONE
   Gmet_3293 NONE
   Gmet_3294 3708934 .. 3708987 + -19.4  -3.53012   AGTCCCAAGGCCTGG GACCGCACCGCGCGCCGGGAGGGG CGCCTC CTTCGCCCGGCGCGCGGTGCCACC TTTACCAAAGGAGAG 100 95
   Gmet_3295 NONE
   Gmet_3296 NONE
   Gmet_3297 NONE
   Gmet_3298 NONE
   Gmet_3299 NONE
   Gmet_3300 3713922 .. 3713937 +  -4.6  -3.49653   CAACGGTTCCGCGGC              CCGCCT ATGA AGGAGG               TTCTATGAAGGTGCT  53 62
   Gmet_3301 3714855 .. 3714871 +  -2.2  -3.17146   TGACAGCACGGGTCA              TGCGGT GACAA ACGGCA              TATCTTCTACAAAAG  43 18
   Gmet_3302 3716470 .. 3716509 +  -7.8  -3.01791   CTCACGTATTGATAC  TCGGTTGCGACCCTGACG GCGG CGTTGAGGTCGTAGGCGA   TATTGGCAAAGGCCT  56 408
   Gmet_3308 3724941 .. 3724951 +  -2.4  -3.53343   CCCTGCCTCGACACG                 CCCC TGC GGGA                 TTTCCCAGCCACGTT  47 374
   Gmet_3310 NONE
   Gmet_3311 NONE
   Gmet_3312 NONE
   Gmet_3313 NONE
   Gmet_3314 3730402 .. 3730419 +    -4  -2.70932   CTTTCCCGGCGGAGG             GGAGCC CCTCGC GGCACC              TCGTTAACCGAACAA  43 1
   Gmet_3315 NONE
   Gmet_3316 3733548 .. 3733568 + -18.3  -2.86432   CTGAACCCTCGCCAC            GGGGGCCGA CCG TCGGCCCCC            TCCCTTTTTCCCTTA 100 37
   Gmet_3317 NONE
   Gmet_3318 NONE
   Gmet_3319 NONE
   Gmet_3320 NONE
   Gmet_3321 NONE
   Gmet_3322 3737887 .. 3737904 +  -9.9  -2.64155   GGGGACCAGTGCCGC             CTGAGTC TCAG GACTCAG              TAGCTTTCCGCAGAA  66 5
   Gmet_3323 NONE
   Gmet_3324 3740021 .. 3740045 + -13.5   -4.7254   TGCGGGACAAAAAAA          GGGGGAGCCGG CAG TCAGCTCCCCC          TTTTTCATCACCACT 100 51
   Gmet_3337 3753357 .. 3753370 +  -2.3  -4.42765   ATGTGACTTCGCCGT               CCCGT CAGG AAGGG                TTTGATTTTTTCGCC  60 35
   Gmet_3338 NONE
   Gmet_3339 NONE
   Gmet_3340 3755830 .. 3755846 +    -3  -3.14848   GTCGGTTGGAACTAT             GCTCAAC AGTG GTTG-GC              GTTTTCCTCCGCAAA  45 215
   Gmet_3356 NONE
   Gmet_3357 NONE
   Gmet_3358 NONE
   Gmet_3359 NONE
   Gmet_3360 3775900 .. 3775925 + -16.9  -5.07275   TCTTAAAGAGCAAAA         GGGGTGTGTCC CAGT GGGCACACCCC          TTTTTGTCTCTATCC 100 54
   Gmet_3363 3779971 .. 3779985 +  -3.5  -2.53715   CCCGAACCAGCAGAC               GCTTC ACCCG GAGGC               ATTCGTGATCATACG  42 57
   Gmet_3364 NONE
   Gmet_3365 NONE
   Gmet_3366 NONE
   Gmet_3367 NONE
   Gmet_3368 NONE
   Gmet_3369 NONE
   Gmet_3370 NONE
   Gmet_3371 3787481 .. 3787495 +  -4.3  -2.50988   AATGCAGCCGCAGTA               TCTCT ACTGG AGAGA               GTATTGATGATCTAC  44 4
   Gmet_3372 NONE
   Gmet_3373 NONE
   Gmet_3374 3790636 .. 3790678 + -20.8  -3.65812   TCATCAGGTCGCACC GAGAGGGGATGACTGCTT CAGGGAC AAGCAGCCATCCCCTCTC TTCTATTAACCCGGC 100 495
   Gmet_3377 3792683 .. 3792695 +  -6.3  -2.94322   ATTGCGTCGAGAAAT                CAGTT TAC AACTG                TAATTTCACTCAGGT  52 89
   Gmet_3378 3793512 .. 3793547 +   -20  -3.02263   AGGGAGATTTAAAAC    G-AGAAAAGGGTCGGCA TGG TGCCGACCCTTTTCTAC    TGTTCGCCCAAATGT 100 48
   Gmet_3386 NONE
   Gmet_3387 3801738 .. 3801750 +  -4.8  -3.21276   TCACGTCATAGCGGC                CAGC CACCA GCTG                TGTTGTGCCGCACAA  49 30
   Gmet_3388 3802578 .. 3802626 + -25.6  -4.82901   TCACGACACACATAA AAAAACGGCACGGCGGAGCAGGA ATTA TCCT-CTCCGCCGTGCCGTTTTC TTTTTCTGCAGCCCA 100 49
   Gmet_3395 3810035 .. 3810049 +  -2.1  -3.52341   CCAACCAAAAAAGAT              C-GCAG GAGG CTGCCG               TTGTCGTATTCCGAT  47 158
   Gmet_3396 3811281 .. 3811316 +  -9.9  -4.91109   CCGGATGAACCAAAA   GA--AAGGGGTTGCGGC ATCT GCCGTAACCCCTTGATC    TTTTTATGGTCGGGG 100 33
   Gmet_3397 NONE
   Gmet_3398 3812697 .. 3812707 +  -2.4  -3.34398   GACCAGTGGAACAGA                 TCCC TTG GGGC                 TATTTGCCGAAAAAG  45 67
   Gmet_3402 3818245 .. 3818264 + -16.4  -4.05181   GAGTTCGCGCAAAAA            GGGCGGGG AAAT CCCCGCCC             TTTCCTATTTCTGCT 100 214
   Gmet_3424 NONE
   Gmet_3425 3844979 .. 3844995 +  -3.6  -3.39327   CAAAAAATGATTTTC              GGTTCG CATCC CGATCC              TTATGAGTATCCCCA  49 134
   Gmet_3426 3847190 .. 3847201 +  -2.2  -4.63586   ACAGGGTAAGTGGGC                GTTG TTTT CGAC                 TTTTCTCTGTGCTCT  66 133
   Gmet_3427 NONE
   Gmet_3428 3848936 .. 3848957 +  -2.9  -4.07568   CAACCCGAACGGTTG           CTTGGGC-CG AAA CGAGCCCGAA           TTTTCGCAAGAAAGG  58 286
   Gmet_3429 3849958 .. 3849972 +  -3.5  -3.29461   TTTGTTGACTGAGAA               CACGG TTGCT CTGTG               TTATCAAAAGGGTTA  49 41
   Gmet_3430 NONE
   Gmet_3431 3851976 .. 3851988 +  -2.6  -2.72344   CTCACCTCTCAGCAG                CCGG CAGCA CTGG                TCCTTGCCCGTGGGA  39 55
   Gmet_3432 3854774 .. 3854796 +  -8.3  -3.53012   CCTCAACGGCAAGCC           GGCGGGCCG CCTCC CGGCCGGTC           TTTCCCGGGAAAGGG  62 235
   Gmet_3438 3860650 .. 3860671 +  -2.9  -3.56206   CCTTCCGCTCTGTCC           GCTCGCATA CTGC TACGCGATC            CTTTTCTTTCATGAT  47 519
   Gmet_3447 3865820 .. 3865832 +  -2.6  -3.50447   GACAGCCAGAAGGCA                CGGG CTATT TCCG                TTCTGTCCAGATTCA  47 267
   Gmet_3451 NONE
   Gmet_3452 3868892 .. 3868946 +  -8.8  -5.40072   TGAAACACTGCACTA TTTGCCCGCGCACCGGGATTTGGACCAG GAT TTGGTCC-AA-C-CGGT-CGCGGGCATG TTTTTTTCACAGCCC 100 94
   Gmet_3453 3870205 .. 3870217 +  -4.7  -2.74605   GATGGGTAGTGCGCT                GAGCG TGT CGCCC                TACATTTTGCCGGAG  46 24
   Gmet_3454 NONE
   Gmet_3455 3872007 .. 3872038 +    -3  -3.31144   CCTCACCTTCAGCGT      GCTCATGT-TGATGA TGC TCATCATGCAGGTGC      TTGTGGGAATGAGAA  44 147
   Gmet_3459 3875146 .. 3875156 +  -2.4  -3.75153   ATTGGGGCCAGAGGA                 CGCC GAT GCCG                 TTTCCCTTCAGGAAG  52 228
   Gmet_3467 NONE
   Gmet_3468 NONE
   Gmet_3469 NONE
   Gmet_3470 3893282 .. 3893316 +   -16  -2.57013   GCATGAAGATAACAA     TAAAAGCCCATGGA CACAGCA TCCATGGGCTTTTA     TGCGTTCAATTACGC 100 516
   Gmet_3484 3913127 .. 3913165 +  -4.8  -5.55769   GGTCTCATGGAGACA GCCGGGTTGCCGAAATATC ACAC GATATTT-GGT--CCCGGC  TTTTTTATTGTGCAA 100 234
   Gmet_3485 3914754 .. 3914790 +  -2.1  -2.72344   TGGGAAGTAGACAGC    CCCTCTTCCTGGCTGGG CAA CCTAGAGAGAAAGGAGG    TGATTAGCGATGAAA  39 31
   Gmet_3486 3915148 .. 3915179 + -15.3  -2.57344   GCGACGCCCGGACAA      GAAATGGCAGGGT CCACGC GCCCTGCCATTTC       CTTATCCGGCAGGTG  95 71
   Gmet_3487 3916545 .. 3916560 +  -5.4  -4.07687   TTCCGCCAGAAGGGC              GC-GGAG ATC CTCCAGC              TTTTCGGGCGGAAGT  65 292
   Gmet_3494 NONE
   Gmet_3495 3925205 .. 3925236 +   -16  -3.30124   GTGATGGCCCCACAA      GAAAAGTCCCCGCT GTTG AGCGAGGACTTTTC       TTGTGGGGCCTACGC 100 93
   Gmet_3498 3929444 .. 3929486 +   -17  -3.81027   CGTGGCAAGGCGTGG GTAGAGGGGCAAAGGAGCCG TTC CGGCTCCTTTGCCCCCATGG TTTCCGTTACTTGAC 100 86
   Gmet_3504 3935194 .. 3935223 + -11.4  -4.87291   TCGCTGAAGTTTTCC       GAGCGGGTTGAC GCCATG GTCTGCCCGCTC        TTTTTCGTTCCGCTG 100 211
   Gmet_3505 NONE
   Gmet_3506 3936857 .. 3936872 +  -4.7  -3.21395   TTCAACCCAGCAAAT              CAGCA AGGAGG TGCTG               TCTTGTCGCGAGCGT  49 130
   Gmet_3507 NONE
   Gmet_3508 3939539 .. 3939559 + -15.5  -3.04144   TCCGGCCTTCGGCCA            CCTTCTCCC ATG GGGAGAAGG            TGTTACGACTACAGG  95 111
   Gmet_3509 NONE
   Gmet_3510 3943452 .. 3943465 +  -2.3  -5.00616   TCGACCATCATCTTG               GCCCT GGTC ACGGC                TTTTTTGCCGGAGCA  75 197
   Gmet_3512 3947014 .. 3947039 +  -4.6  -4.45738   CACTGCCCGAATGTG         GCGCCGGCTT CGGCGA AAGCCGACGG          TTTATTCTTGGGCTC  70 207
   Gmet_3515 3950475 .. 3950492 + -12.7  -3.85389   GAATTCTCCCATGAC             CGGTGCC CAGA GGCACCG              TTTGCATTCTTCCAG  91 44
   Gmet_3516 3951265 .. 3951289 +  -2.7  -3.28712   GGCAATGCGGGATGT          GGGGGGTATTC CGT GATTACCACGC          TTCTGGAAGGAAACC  47 10
   Gmet_3517 3951910 .. 3951920 +    -4  -3.90316   AGCATTAAAATAAAA                 TAAC ATC GTTA                 TATTTTTCAGAAAAT  58 23
   Gmet_3518 NONE
   Gmet_3519 NONE
   Gmet_3520 3955021 .. 3955033 +  -3.3  -4.66264   ATAGGAGATGAACCG                GTCCG CCG CCGAC                TTTTTCCCCGTTTTC  70 492
   Gmet_3529 3963527 .. 3963541 +  -9.2  -3.14051   ACGGGTTGGAAAGGA               GGCGCG TCA TGCGCC               TGTTCGTGGCAATCG  67 40
   Gmet_3530 3964118 .. 3964152 + -22.2  -2.71364   CGAAACAGGGTTAAA     GCACGGCCGCCATCCT GAG GGGATGGCGGCCGTGG     TCATTGGAGGGATCA 100 54
   Gmet_3536 NONE
   Gmet_3537 NONE
   Gmet_3538 NONE
   Gmet_3539 NONE
   Gmet_3540 3974416 .. 3974428 +  -6.9  -3.14344   GGGACTCCCATCCCA                CGTGG TCG CCGCG                TTGGTGAGGCAGGTG  57 6
   Gmet_3541 3975154 .. 3975173 +   -15   -4.2074   CCGGGAAAACGGGAG            GGGAGCCG GCAA CGGCTCCC             TTTCTCTATTGCCGG 100 50
   Gmet_3542 3976031 .. 3976048 + -10.5  -4.98531   CCTCAAATAACAAAA             GGCGGGT GCAA GCCCGCC              TTTTTCATTTCCGAC 100 31
   Gmet_3544 NONE
   Gmet_3545 3978153 .. 3978179 + -15.9  -5.55769   GCAGCCAACAAAAAA        GCCGGCATCCCC TCGA GGGGA-GCCGGC         TTTTTTGTTATCGCA 100 53
   Gmet_3547 NONE
   Gmet_3548 NONE
   Gmet_3549 3985109 .. 3985154 + -12.5  -3.16564   GCCGAGCCCCTTGAG GCGGATCTTGGTCCCCGGCTGG ATG CCGGC-GGGTATCTTGATCCGC TTGGTACCCTCCAAG  74 257
   Gmet_3551 3987417 .. 3987435 +  -3.1  -3.27476   CGACGAGGTGGTGGC             CTATCTG AAGGG CCGATAG             TTAATGCTTGAACAT  47 7
   Gmet_3552 3987903 .. 3987931 + -10.2  -4.27483   ACGACGCCAGTCTTC       G-GGGGGGGCCGC GCCA GCAGCCTCCCCGC        TTTAGTTTTATCCAT  85 53
   Gmet_3564 3996976 .. 3997013 - -13.4   -3.4582   CGAGGGGAGGAAAGA   GCGCCTTGTGCAGTCG ATAGTA CTCCCGCACAAGGCGC    TTGATCCGGTTTCTG  90 263
   Gmet_3563 NONE
   Gmet_3562 NONE
   Gmet_3561 NONE
   Gmet_3560 3993530 .. 3993542 -  -6.3   -2.6039   ACAGGAGGCGATAAT                GGATA CGG TATCC                CAGCAAATTAGTCAG  50 120
   Gmet_3559 NONE
   Gmet_3558 3990776 .. 3990804 -  -5.4   -4.1466   ATGGAACTGTGAAAA        GATTATCACG CTTCTTTCC CGTGACAATC        ATCATCCGTGGCTCA  65 169
   Gmet_3557 3989952 .. 3989966 - -11.4  -5.78622   CCATGGCAAAAAAAA               GAGGCC CGG GGCCTC               TTTATGAGCGGCACC 100 50
   Gmet_3556 NONE
   Gmet_3555 3989105 .. 3989115 -  -6.8  -2.79796   GTCGACTCTAGCAGA                 TGGC GCC GCCA                 ATGGCAAGGTGCGGA  53 64
   Gmet_3554 NONE
   Gmet_3553 3987707 .. 3987725 -  -4.5  -4.43392   CGAAAAGGAAAAGAA             GGTCTCC GACAA GCAGACC             GACGTAAAGGAGCAG  68 260
   Gmet_3550 3984631 .. 3984661 -  -3.9  -3.88787   GGAGAGCCTCATAAA       GATGAAGCCGGGC GAGGT GAGCGACCTCATC       TATGTCTCGGGGGGG  56 335
   Gmet_3546 3978153 .. 3978179 - -15.9   -5.4833   GCAGCCAACAAAAAA        GCCGGCATCCCC TCGA GGGGA-GCCGGC         TTTTTTGTTATCGCA 100 56
   Gmet_3543 3976031 .. 3976048 -  -9.8  -5.00196   CCTCAAATAACAAAA             GGCGGG TGCAAG CCCGCC              TTTTTCATTTCCGAC 100 59
   Gmet_3535 3969026 .. 3969052 -  -9.6  -3.63097   ACCCCACAAAGAAGA         TTAGCACTCA GAGTTGG TGAGTGCTAA         CGGGGTAAAGGTAAC  73 96
   Gmet_3534 NONE
   Gmet_3533 NONE
   Gmet_3532 3965304 .. 3965316 -  -2.6  -3.60098   ATCCTTTAGGGCAAA                CGGC TCAGG GCCA                GGGACGGCAGGGGGA  49 95
   Gmet_3531 3964118 .. 3964152 - -21.5  -3.62518   CGAAACAGGGTTAAA     GCACGGCCGCCATCC TGAGG GGATGGCGGCCGTGG     TCATTGGAGGGATCA 100 38
   Gmet_3528 3960986 .. 3961000 -  -2.1  -3.52341   ATCGGAATACGACAA              CGGCAG CCTC CTGC-G               ATCTTTTTTGGTTGG  47 127
   Gmet_3527 3959477 .. 3959493 -  -6.5  -2.87881   CAACTGGCGGAGAGA              GAGGGAT TCG AACCCTC              GATACCGGTTTCCCA  52 294
   Gmet_3526 3958802 .. 3958831 - -22.3  -4.17762   CACGCCTGAAAAGAA       GAGGGGTTACGGC TCTT GCCGTAACCCCTC        TTGTAAAAATGGCGC 100 119
   Gmet_3525 3957539 .. 3957549 -  -2.4  -2.72344   CTTTACGGCGAACCA                 TCCG ATC CGGT                 TCCTCTCCGTCGGTT  39 39
   Gmet_3524 NONE
   Gmet_3523 3956177 .. 3956188 -  -5.8  -2.64099   CTCCTTGATTAGAAT                GTGC TGGC GCAC                 CGTCTTCACGCCATG  50 31
   Gmet_3522 3955508 .. 3955543 -    -9   -3.1458   GCGAAAAAGGAGAGA    TGTGTCGGAGGGGCAGC CGG GCCGCCCCTCC-AGAAA    TGAGCTAATTGAAGA  67 30
   Gmet_3521 3954582 .. 3954602 - -15.4  -5.24129   CTTCGGCACAAAAAA            GGGCGGCC TGCAT GGCCGCCC            GGAGAAAGGACGTTC 100 87
   Gmet_3514 3947836 .. 3947854 -   -11  -3.44124   ATCAGGAAGAGAATA             CAGAGGGA GAT TCCCCCTG             CGGGATTACCGCAGG  78 55
   Gmet_3513 3946378 .. 3946396 -  -6.6  -4.17089   TTGAAATCGGGAAAA             CGGAGGGG CAG CTCCTCCA             CGAAGGGCCGGTGCC  71 465
   Gmet_3511 3942813 .. 3942839 -  -6.4  -4.56597   GTTTTTGTCGAAAAA         GCGCAGGGGCAG TCT CTACCGCCGGGC         TATGCCGAGCTTCGG  76 478
   Gmet_3503 3931627 .. 3931638 -  -2.2  -3.79747   TTACTCATCACTAAA                CCTCG TAT CG-GG                TGCATATAAAAATAA  51 68
   Gmet_3502 NONE
   Gmet_3501 3930758 .. 3930785 - -13.5  -4.88407   GCAGGCAAGCAAAAA        GGCCGTCTCCCT CTCAT AGGG-GACGGCC        TTTTTGCTTGCGGCT 100 102
   Gmet_3500 3930146 .. 3930170 -  -9.9  -2.66316   TCGGCGATTACATCA          TCCCCTCTCCC TGA GGGAGAGGGCC          AGGGTGAGGGGGGAG  66 196
   Gmet_3499 3929457 .. 3929473 - -13.7  -3.59262   GGGTAGAGGGGCAAA              GGAGCCG TTC CGGCTCC              TTTGCCCCCATGGTT 100 45
   Gmet_3497 3926278 .. 3926288 -  -2.4  -3.63991   CAGGAGGTTGAACAA                 CGTC AAC GCCG                 TACTTTCTCCAGCAG  49 17
   Gmet_3496 3925205 .. 3925236 - -18.2  -3.29511   GTGATGGCCCCACAA      GAAAAGTCCCCGCT GTTG AGCGAGGACTTTTC       TTGTGGGGCCTACGC 100 73
   Gmet_3493 NONE
   Gmet_3492 NONE
   Gmet_3491 NONE
   Gmet_3490 NONE
   Gmet_3489 NONE
   Gmet_3488 3915992 .. 3916003 -  -3.6  -4.78839   AAGGCGACAACAAAA                CCCC GGAA GGAG                 CCTACACCATCGATG  74 330
   Gmet_3482 3909931 .. 3909947 -  -6.5  -2.75064   TTTTTCAGCCAACTA              CCCACAG ATT CTGCGGA              CGAGGCTCTCATGGA  51 58
   Gmet_3481 3908598 .. 3908611 -  -6.7  -2.64099   GCTCTTTAGCAGAAT               CTGTG GTGA CACAG                GGGTTCTGGCAAGTC  52 2
   Gmet_3478 3904525 .. 3904544 -  -4.2  -3.04144   GGTTCACGGCCAACA            GCC-GGCGT TCT ACCCCTGGC            CAGCAGCGCATGACG  46 15
   Gmet_3477 NONE
   Gmet_3476 NONE
   Gmet_3475 3897920 .. 3897934 -  -8.5  -2.82834   CATCGCATGAGCAGA               GCGCC ATGAA GGCGC               CCCTACACGAATCCA  60 28
   Gmet_3474 NONE
   Gmet_3473 NONE
   Gmet_3472 3893282 .. 3893316 - -17.4  -3.98627   GCATGAAGATAACAA     TAAAAGCCCATGGACA CAG CATCCATGGGCTTTTA     TGCGTTCAATTACGC 100 215
   Gmet_3466 3881612 .. 3881628 -  -2.2  -3.70007   ACCAGGGAAAAGGAA              TGACCG TTCAG CGACCA              TTTGAGGGTCATTGC  49 171
   Gmet_3465 NONE
   Gmet_3464 NONE
   Gmet_3463 NONE
   Gmet_3462 NONE
   Gmet_3461 NONE
   Gmet_3460 3874862 .. 3874872 -  -6.8  -3.25073   GGGGGAAGAGGAACA                 GGTG AAG CACC                 ACCATCACCATGGCC  54 210
   Gmet_3458 3873712 .. 3873724 -  -3.3   -2.8805   ATCAGGTTGTAGATA                CCGTG ACG CATGG                GTGTTCCTCTCTTTG  42 112
   Gmet_3457 NONE
   Gmet_3456 3871470 .. 3871500 -  -9.6  -3.05384   TGGCCCGCGACGTAA       CCGTCATGCTCCGC GAA ACGGAGCCCGACCG       GCAGGTGGAGGTGGA  66 425
   Gmet_3450 NONE
   Gmet_3449 NONE
   Gmet_3448 3865338 .. 3865355 -  -5.5  -3.14564   GCACCTGCGGATCAA             GTCGTTC ATCG GAACGTC              AGTCAATGCCGTGAA  50 267
   Gmet_3446 3863388 .. 3863400 -    -2  -3.20901   ACGTCAGTAATTCAA                TTCA CTATT TGAA                CAGCTTTACCCGGCC  43 287
   Gmet_3443 3861963 .. 3861973 -  -8.2  -4.18802   ACAGACAGCGGAAAA                 CCGC GTG GCGG                 AGCGGACCCCTACCG  78 73
   Gmet_3441 3860718 .. 3860734 -  -2.9  -2.64735   AGCGTAGTTACACCA              CTAGCGT AGC ACGGCAG              CCCCGCTTTGCAATC  40 49
   Gmet_3440 NONE
   Gmet_3439 3859796 .. 3859809 -  -8.1  -3.26531   CGAGGAAGAGGAAGA               CCAGC AGAA GCTGG                TGCTGACGCGGGCCT  57 369
   Gmet_3437 3857935 .. 3857951 -  -2.9  -2.52464   TCTCCTGTGAATTCA              TTGCAGA CTC CCGGCAA              CAGCCCCGGAAGAAG  40 44
   Gmet_3436 3857587 .. 3857621 - -12.9  -4.60041   ATTGATCCTCAAAAA    CGG-CGAAGGCGCGACC GTT GATCGCGCCC-CGTCCG    CATAAACCGTTGTGC 100 51
   Gmet_3435 NONE
   Gmet_3434 NONE
   Gmet_3433 3854295 .. 3854308 -  -5.2   -3.6135   AAATACAGCCGCAAA               CGGG AGGATG CCCG                GATAGAGGTGGGGAG  54 345
   Gmet_3423 3840959 .. 3840989 -  -3.9  -4.07568   GCTCTGCCCGCAAAA      GACGCTCGG-C-CCG GAA CGGAGTCCGGGCCTC      GGTGTTATTATCACA  60 249
   Gmet_3422 NONE
   Gmet_3421 3838549 .. 3838576 - -13.4  -4.18674   GTCAGATACAAAGAA        GGGGCGACAGCC TTCC AGCTACCGCCCC         AAAACCGGCTGCAAC 100 73
   Gmet_3420 NONE
   Gmet_3419 3833915 .. 3833937 - -19.2   -5.4505   TCGTGCAACAAAAAA           CCCCGGCAAG ATC CTTGCCGGGG           CTTTTTGTTGGTACG 100 49
   Gmet_3418 NONE
   Gmet_3417 3832531 .. 3832553 - -19.2  -5.80951   AGGCAAAACAAAAAA           GGCCCATGGC ATT GCCATGGGCC           GCAAACGTGGGATCG 100 58
   Gmet_3416 NONE
   Gmet_3415 3828700 .. 3828716 -  -2.1  -4.00124   TACGCCATAATGAAA              CTGTTGC AAT GCTCCAG              AGTGCAAACCTCTAC  54 37
   Gmet_3414 3828118 .. 3828134 -  -3.7   -3.6003   GAAAGCAGCTGGAAA              GTCGTAA TAA TTACCAC              ATTACCCCCGACTTG  53 106
   Gmet_3413 NONE
   Gmet_3412 3826350 .. 3826371 -  -4.3  -5.52986   ACTGTATCAAAAAAA           TATGCGGTC GTAA GGCCGCAAA            ACAGACGTTAGCTAT 100 119
   Gmet_3411 NONE
   Gmet_3410 NONE
   Gmet_3409 NONE
   Gmet_3408 NONE
   Gmet_3407 NONE
   Gmet_3406 3820783 .. 3820793 -  -8.2  -3.05384   CCTTTTGGCAGGGAA                 GCCG TCA CGGC                 CTCCCTGCGACGAGG  62 52
   Gmet_3405 3820300 .. 3820316 - -13.7  -6.11644   TCAGTGAAAAAAAAA              GAGCGGC TAG GCCGCTC              TTCTTGGTACGTGGT 100 50
   Gmet_3404 NONE
   Gmet_3403 3818245 .. 3818264 - -16.4  -4.57073   GAGTTCGCGCAAAAA            GGGCGGGG AAAT CCCCGCCC             TTTCCTATTTCTGCT 100 30
   Gmet_3401 NONE
   Gmet_3400 3814044 .. 3814056 -  -7.7  -3.26444   CCCTCCAAGAACAGA                GATGC CCC GCATC                CTAGACATATCGCCT  61 132
   Gmet_3399 3812680 .. 3812700 -  -7.5  -3.34398   CTCTTCCCTGAAAGA            GGGACCAGT GGA ACAGATCCC            TTGGGGCTATTTGCC  62 32
   Gmet_3394 NONE
   Gmet_3393 NONE
   Gmet_3392 NONE
   Gmet_3391 NONE
   Gmet_3390 NONE
   Gmet_3389 3802575 .. 3802629 - -26.1  -3.02471   GCGTCACGACACACA TAAAAAAACGGCACGGCGGAGCAGGA ATTA TCCT-CTCCGCCGTGCCGTTTTCTTT TTCTGCAGCCCACTG 100 190
   Gmet_3385 NONE
   Gmet_3384 NONE
   Gmet_3383 NONE
   Gmet_3382 3795694 .. 3795713 -    -2  -2.57985   TGATAATGGAATCCA            TGGGGGAG TGCG CTCCGTCA             GACCGTACCCTGAAG  38 23
   Gmet_3381 NONE
   Gmet_3380 3794014 .. 3794029 -  -3.2  -3.34398   CCCTTCCGGTAAACA              GATACC AATA GGCACC               TCCTTCTGGGCGAGG  47 124
   Gmet_3379 3793512 .. 3793546 - -20.2   -3.1404   AGGGAGATTTAAAAC     GAGAAAAGGGTCGGCA TGG TGCCGACCCTTTTCTA     CTGTTCGCCCAAATG 100 48
   Gmet_3376 NONE
   Gmet_3375 3789981 .. 3789993 -  -5.5  -3.54129   TATATCCGCCTCAAA                GGAGA TAG TCCCC                TCGCCACCCCTCTCG  55 226
   Gmet_3362 3777471 .. 3777500 -  -4.8  -5.06414   CCTCCTGAATAAAAA       CGGGGTGCGTTC AGTTCA GCCTGCACCCCG        TGAACATCTATTCTA  81 33
   Gmet_3361 3775900 .. 3775925 - -15.5  -4.49756   TCTTAAAGAGCAAAA         GGGGTGTGTCCC AGT GGG-CACACCCC         TTTTTGTCTCTATCC 100 58
   Gmet_3355 NONE
   Gmet_3354 NONE
   Gmet_3353 3771176 .. 3771189 -  -3.1  -2.94232   TTTCGCTCAAATAAT               CCGTA TCGC TACGA                CAACCGCCCTTTGTA  42 20
   Gmet_3352 NONE
   Gmet_3351 NONE
   Gmet_3350 NONE
   Gmet_3349 NONE
   Gmet_3348 NONE
   Gmet_3347 NONE
   Gmet_3346 NONE
   Gmet_3345 NONE
   Gmet_3344 NONE
   Gmet_3343 NONE
   Gmet_3342 3757496 .. 3757519 - -13.2  -4.94487   TTACAAAATACAAAA          GGGCTCCTTC ATAT AAAGGAGCCC           TGAGGGAAAAGCCTA 100 55
   Gmet_3336 3750135 .. 3750158 -  -8.8  -2.65264   GCATCATGGACATGA          TCCGGGACCGG GCA CCGG-CCCGCA          GCGCCAAGCGGGAGA  59 62
   Gmet_3335 3748932 .. 3748990 -  -4.7  -2.77235   TCAATGAGCGAAGTA GCGAGATAGCAAG-TAGTGAAGTAGTAA AATC TCAGTTCTTGACTAGCTCGCTCCCTCGC TATTTCGCAATCTCG  46 46
   Gmet_3334 NONE
   Gmet_3333 3747333 .. 3747343 -  -6.8   -2.6834   ATCACCACAACGAAC                 GGCA GAC TGCC                 TACATCGACTTTATA  52 198
   Gmet_3332 NONE
   Gmet_3331 NONE
   Gmet_3330 NONE
   Gmet_3329 NONE
   Gmet_3328 3742672 .. 3742697 -  -3.9   -2.6176   AACCTGATCGAGAAG         CTCCCG-GGTGA TGA TCTTCACGGGAG         GCCTACCGGTCCGCG  43 28
   Gmet_3327 NONE
   Gmet_3326 3741432 .. 3741454 - -16.3  -3.76413   CCTGAAAATGGTAAA           GGCCGTGGG AGGTA CCCACGGCC           TTTGATGATACACGA 100 206
   Gmet_3325 3740021 .. 3740045 -   -15  -5.60993   TGCGGGACAAAAAAA          GGGGGAGCCG GCAGT CAGCTCCCCC          TTTTTCATCACCACT 100 58
   Gmet_3309 3724163 .. 3724176 -  -3.8  -3.17212   CTATTACCGCATCAA               CGAG TTCCCC CTCG                AGATTCCCCCCCTCA  45 445
   Gmet_3307 NONE
   Gmet_3306 3720345 .. 3720378 -  -4.6  -2.94747   TGATGTCACGATACA     TTCCTGTTGTTACCC TTTAC GGG-AACAACAGGGC     CCTCCCCGTCACCAT  47 8
   Gmet_3305 NONE
   Gmet_3304 3717734 .. 3717744 -  -2.4  -3.53811   CGTACCCCTCCCAAA                 CCGG TTG CGGG                 ACAGTACTGCCGACA  47 45
   Gmet_3303 3716019 .. 3716066 - -11.1  -3.86015   CATCGGCGGCAGAAA CGCTACGGCCTCGCCACCCTC TGCATC GGCGGCGGCGAGGCGGTGGCA GTCATCTTCGAGCGG  86 329
   Gmet_3283 NONE
   Gmet_3282 NONE
   Gmet_3281 3690612 .. 3690631 -  -2.1  -4.74103   TCGGCAATTGAAAAA            TGACCCA CCTTCC TGGGTTA             ATCATCCATCTGGGG  68 23
   Gmet_3280 3689860 .. 3689873 -  -8.1  -2.71339   CACGAAGGAAAAAGG               GACCG GCCT CGGTC                TGGCTATCGCCCACA  53 280
   Gmet_3276 NONE
   Gmet_3275 3682613 .. 3682628 -    -9  -2.52543   AGCGCCTTGAAGGGA              TCGGCA GCTT TGCCGA               GGTGGCCGAGCTTCT  56 505
   Gmet_3273 3681916 .. 3681932 - -10.8  -3.64912   CAGTGATACACATAA              GCCCCC TGAAC GGGGGC              TCCATGCTAACTCGT  81 92
   Gmet_3272 3680386 .. 3680409 - -10.2  -3.31799   CAGAAGGTTCGACAA          GCGGCTCCGA TGCC TCGACGCCGC           CTGCGGGGCCGGCGA  68 517
   Gmet_3270 3679101 .. 3679127 -  -2.2  -2.75064   TCCGCCAGGGAAGCA         CCGTCGCCAT CCGGACC ATTGCCACGG         CCGAGTATCCCCAGT  39 306
   Gmet_3263 3672223 .. 3672237 -   -10  -3.18383   ACCGGCAGCCAGGAA               CTCGTC GAA GACGAG               GCCTGCACCGGCCTC  70 125
   Gmet_3262 3671496 .. 3671522 - -14.4  -4.77036   GTTTACCACGAAAAA         GGCCCCCTCGCA TCA CGCGAAAGGGCC         GTTGACGACCGACGG 100 57
   Gmet_3261 3670371 .. 3670398 - -22.8  -3.24245   CCATTCACAATCGAA        CGACCCGGTCGG ATAT CCGACCGGGTCG         TTTTCCCTTCGTCCC 100 260
        hppA 3644442 .. 3644468 - -15.9  -5.24129   TGGGGGCATAAAAAA        GGGCGGTCCGGA AAAT TCCGG-CCGCCC         TTTCTGCGTCAAAAA 100 53
   Gmet_3230 NONE
   Gmet_3229 3635579 .. 3635621 - -14.9  -4.25283   ATCTCTCCACGAAAA CGAC-GAAGGCGACACCCCC TGAA AGGGATGCCGCCTTCGGGCG CTCCAGTGGAAACTC 100 44
   Gmet_3227 NONE
   Gmet_3226 3629489 .. 3629502 -  -4.5  -3.42574   CCAACCCCAGGAGAA               CGATG ATTT CACCG                ACGTAACGCGGCGTC  52 397
   Gmet_3223 3622966 .. 3622978 - -10.5  -2.71924   TACGTGGGGGGAAAC                GCCGG CGC CCGGC                CCCGCATCGGGGAGG  61 207
   Gmet_3217 3617359 .. 3617383 - -21.5   -3.8211   TCTTATTGATAACAA          GAAGGGCCGGC ATT GCCGGCCCTTC          GCCCATCGGAGACCT 100 46
   Gmet_3215 NONE
   Gmet_3214 NONE
   Gmet_3213 3610969 .. 3610981 -  -4.7  -3.00106   GGGAAGCGAAAGAAT                CCCCC CCC GGGCG                TCACGCTACGGCAAA  48 26
   Gmet_3212 3609962 .. 3609976 -  -4.2  -2.67803   TCTTTATGAAATTCA               GCCG GTACTTT CGGC               GCAAGCATTGCTGCC  43 69
   Gmet_3211 NONE
   Gmet_3210 NONE
   Gmet_3209 NONE
   Gmet_3208 3607493 .. 3607527 - -22.2   -3.6502   GATGGTCCATGCAAA     CAGCGGGGGCGGCATG TTT CATACCGCCCCCGCCA     ACAAACCTTACGGAA 100 49
   Gmet_3207 3606680 .. 3606700 -  -3.2  -3.55444   TGTCCACCTTTGAAA            CGATGTCG AATGA CGGCATCA            TCTCCTCCTTTATCT  49 55
   Gmet_3206 NONE
   Gmet_3205 3604814 .. 3604830 -  -2.3  -2.63208   TGTTACTCAAAAACT              TTTGATT GTC AAGCAAA              TTTCAGGCCCATTAC  38 37
   Gmet_3204 3604275 .. 3604297 - -12.6    -5.626   CATTTGACAAAAAAA           GGGCGCCGCA TCA CGTGGCGCCC           TTTTTCCGTTTCCGT 100 63
   Gmet_3182 3582764 .. 3582776 -  -7.7  -3.05816   CTATCGGCGATGGAA                GGAGA GGC TCTCC                GCGGACAGGTAGCAA  59 53
   Gmet_3181 3582369 .. 3582388 -  -2.1  -2.71744   TACCAGCAGACAGCA            CCTTTTC AAGACG GTAAAGG             TTTTATTAATTAATC  39 31
   Gmet_3180 NONE
   Gmet_3179 NONE
   Gmet_3178 NONE
   Gmet_3177 NONE
   Gmet_3176 NONE
   Gmet_3175 3572737 .. 3572764 - -18.4   -5.7946   CGCTGAACAAAAAAA        TCCCCCCGGAGG TCAG CCACCGGGGGGA         TTTTTTTGTTCAGTA 100 221
   Gmet_3173 NONE
   Gmet_3172 3569461 .. 3569480 -  -9.2  -3.61398   TCCGCTCGGGAAGAA            GCCTCTCC TCAC GGGGAGGC             TTCTTCTATTTCCCC  73 31
   Gmet_3169 3567178 .. 3567196 -  -9.5   -5.4833   GTACTCAAGAAAAAA             GGCCCCC TCCCC GGGAGCC             TTTTTTCGTTCACCG 100 62
   Gmet_3168 3566201 .. 3566222 -  -4.4  -3.26471   CCAGGGGGAGATCAA           CCGGCACCA CCTCC TGGC-CCGG           TTCCGGAAGGAGCCC  48 411
   Gmet_3164 NONE
   Gmet_3163 3560943 .. 3560953 -  -6.8  -3.28712   GCGGGTTGCCTACAA                 CCAG ACC CTGG                 GGAGCGACGTCCCCT  56 372
   Gmet_3156 3551725 .. 3551746 -  -2.2  -3.95375   AGGCAAGAGAAAATA           TCGGCGGT TACTCC ACCTCCAA            CTCCTTCACCCGCAG  54 11
   Gmet_3155 3550514 .. 3550530 -  -7.9  -3.16323   AAAATTTCTTATGAA              CGAAGCG ACC CGCCCCG              GTAGAAGGGAAGCTC  61 2
   Gmet_3154 NONE
   Gmet_3153 NONE
   Gmet_3152 NONE
   Gmet_3151 NONE
   Gmet_3150 3545613 .. 3545631 -   -11  -3.61398   TGTTCTGGCGAATAA             TCAGCACG TTT CGTGCCGA             GGGTCACAGTTGCCC  81 29
   Gmet_3149 3545121 .. 3545151 -    -4  -4.08823   ATCAATAGAATCAAA      GCCCTCATTGCAG CGACAT CTGCAGC-AGGGC       AAAAATTTGCAGCAG  60 83
   Gmet_3148 3544855 .. 3544872 -  -2.5  -3.15579   GGAATCCGTCAGGAA             CGTCCCG TCAC CGCGCCG              GCATCGCGTTCAGCC  43 15
   Gmet_3147 NONE
   Gmet_3146 3544018 .. 3544042 - -16.5  -5.38054   TTTCATAAACAAAAA          GGGAAGAGGCT CAC AGCCCCTTCCC          TTTTTTCTTGTGGCG 100 54
   Gmet_3144 3542231 .. 3542245 -  -8.5  -2.98761   AGGACCAGGAAATCA               CCCGG CGTCT CCGGG               AGGTGGGGGATCTCA  62 128
   Gmet_3143 3540165 .. 3540181 -  -3.8  -3.25823   GTTTGGCGAGACTAA              TTTGAA TCCAG TTCAAA              TTCGGTTTCGAATGG  47 5
   Gmet_3142 3539221 .. 3539252 -  -8.8  -3.68445   AAAAATTGTGAATAA      GCTACCCGATTTGT CTCA ACAAATTCGGTAGC       TGCCTTAAGAGATAT  69 137
   Gmet_3140 NONE
   Gmet_3139 3534643 .. 3534661 -  -3.8  -3.28582   ACAACAGTCAGAAGA             CGGAAAAG TTT CTGTTCCA             TTTTCACCAACGGTT  49 195
   Gmet_3138 3532910 .. 3532923 -  -6.7  -3.70947   GACAATATAAATCAA               GCAGT CAAA ACTGC                TGCACGAGCAAGCAC  63 8
   Gmet_3136 3532180 .. 3532192 -  -3.4  -4.97312   AAAATGAATCAAAAA                TGAC TCCTG GTCA                AGCAATTACAGACAT  74 92
   Gmet_3132 NONE
   Gmet_3131 3527888 .. 3527917 - -16.6  -3.06315   CGAAGAGCTGGAATA       GAAAAAGCGGGG ACGATG CCCCGCTTTTTC        TGTTTCCTGTCGATT 100 73
   Gmet_3129 NONE
   Gmet_3128 3524621 .. 3524648 -  -3.3  -3.88787   CCAGACCGCCACAAA        GCAGAGGAACC AGACAA GGTACCTCCTC         CCGCTGCGGGTATCG  55 92
   Gmet_3127 3521325 .. 3521340 -  -5.4  -2.78463   ATTGCCCCTACGATA              CGGAAA CACC CTTCCG               GTGGCGCTCCTTCCA  48 2
   Gmet_3126 NONE
   Gmet_3125 NONE
   Gmet_3124 NONE
   Gmet_3123 NONE
   Gmet_3122 NONE
   Gmet_3121 NONE
   Gmet_3120 3518023 .. 3518040 -  -4.7   -2.7159   ATAACCGATAGAGTA             TGCCGGG TTGC CCCGACG              AGTCAGAATATTGAA  46 48
   Gmet_3119 NONE
   Gmet_3118 3517086 .. 3517097 -  -2.2  -3.59262   GGTGAGATTCGTAAA                CCCA TCCA TGGA                 TCAAGAGGCTCCTGC  49 47
   Gmet_3117 3515871 .. 3515891 -  -2.3  -4.20696   TCACGAACGGCAAAA            GTCGTGCCG TTA CGGCGAGGC            GTCAAACAGGGGGAT  58 131
   Gmet_3116 3513621 .. 3513677 -    -4   -2.7487   CAGAGAAAGAAGTCA GGAGTCAGAATTCAGAAT-CCAGA-ATT TTC AATGTCTTTCATTCTGACTGCTGACTCC TGACTTCTGAATTCC  43 59
   Gmet_3115 NONE
   Gmet_3114 NONE
   Gmet_3113 3512171 .. 3512187 -  -4.3  -4.58395   GTGAGCGCTCAAAAA              TGCCCAG ATG CTAGGCG              CCCGAACCCGAGGAG  70 122
   Gmet_3112 NONE
   Gmet_3111 NONE
   Gmet_3110 NONE
   Gmet_3109 3507237 .. 3507248 -    -3  -2.71263   AATCGCTCGGAATCA                GAAA GACT TTTC                 TCTTACCAGGGAATG  41 46
   Gmet_3108 NONE
   Gmet_3107 3506029 .. 3506043 -  -8.5  -3.72576   CTTTGTGGTATGAAA               CGCGG CTTTT CCGCG               TTTTGCACTGCTATT  72 193
   Gmet_3106 NONE
   Gmet_3105 NONE
   Gmet_3104 3503334 .. 3503359 -    -9  -2.71712   CCGCCTGGTTCAAAC         GGGACGCC TCTGTCGGTC GGCGTCCC          CGGGCCCCCGTGAAG  63 107
   Gmet_3103 3501987 .. 3502008 - -17.3  -5.96521   ATGAACCAAAAAAAA           GGGGGAGCC GCGT GGCTCCCCC            CGGGGAATGTCAGGT 100 40
   Gmet_3101 NONE
   Gmet_3100 NONE
   Gmet_3099 NONE
   Gmet_3098 3497925 .. 3497938 -  -3.8  -3.40403   GTTTGGTCATGACAA               CACC GTCCCT GGTG                TCAGAATTTTTCGGC  49 26
   Gmet_3097 3497094 .. 3497108 -  -3.5   -3.6682   CGGGACTCATGGAAA              CCTCCG GGAT CGG-GG               ACCGGGGATCGGGGA  53 84
   Gmet_3096 NONE
   Gmet_3095 NONE
   Gmet_3094 3494560 .. 3494583 - -18.2  -3.82218   ACCGAGACGACGAAA          GGCCGGAGCA AACA TGCTCCGGCC           TTTTCCTTTCTCGCA 100 322
   Gmet_3090 3490602 .. 3490627 - -12.5  -3.14931   CTCAGGGCTGAGTAA         CGGCGGGGAAC CGGA GTCCCCCGCCC          GGATACCGATCAGAA  81 35
   Gmet_3089 3490214 .. 3490251 -  -6.1  -4.04752   AAACTACAGGAGAAA   GAGTGCCCGCTGCGTGT GAAA ACGGTCAGCCGGCACCC    TGCTCACTCAGCAAC  68 33
   Gmet_3088 3488608 .. 3488636 - -21.1  -3.73936   AAACTGCACCAACAA        GGGGAGAAGACGC CAA GCGCCTTCTCCCC        CCCTGTTATTGCTTA 100 136
   Gmet_3087 NONE
   Gmet_3086 NONE
   Gmet_3085 3482216 .. 3482235 - -12.8  -3.85389   GTGCAAGAAGGGAAA            CGGGCGGC TTAC ACCGCCCG             GATACGGTCACGGGG  91 14
   Gmet_3084 NONE
   Gmet_3083 NONE
   Gmet_3082 3478284 .. 3478294 -  -4.6  -2.68823   TGGTGTTCACAGAAT                 GCCG TGG CGAC                 TATTCGATTGTCAGA  45 101
   Gmet_3081 3477033 .. 3477057 -  -6.6  -2.79183   TTGAGTGCCACGACA         TCATGG-ACAA CTTT TTGTGCCATGA          CATCGTGGACACTCA  53 47
   Gmet_3080 NONE
   Gmet_3079 3476322 .. 3476357 - -13.2  -4.14739   TGATGGAGGGGAAAA    GCGAAGAGGCGCGAAG TCTC CCCCGCGCCTCCCTGC     TTGTCATCTTGCGTT 100 45
   Gmet_3078 3475003 .. 3475013 -    -4  -3.00774   CACCGGAACGAGACA                 TACT TTA AGTA                 GTTACAACTCTACAC  46 74
   Gmet_3077 3474712 .. 3474731 -  -4.2  -2.87132   GCTCGTGTCGAGATA            GAGGATCA ACGG CGCTCCTC             CAGCACGGTATCAGA  45 11
   Gmet_3076 NONE
   Gmet_3075 3473522 .. 3473565 -  -6.9  -2.62463   TTCAGGAGTCAGAAT TCAGGAGCCAGAAAAAA CCAGGCATCT TCTATTCTGACTCCTGA CTCCTAACTTCTGGA  52 10
   Gmet_3074 3472549 .. 3472559 -  -2.4  -2.87211   AGTGCTTTTGACATA                 CGGC AGA GCGG                 GTTTGGGGGAAGGGA  41 172
   Gmet_3073 3471578 .. 3471612 - -13.5  -3.55622   GGCAAGGCGGGGAAA     CTGCCGGGGAAGACG GTCTG CGTCCTCTCCGGCGG     AAACATCGACGTGAA  86 274
   Gmet_3070 NONE
   Gmet_3069 NONE
   Gmet_3068 3465581 .. 3465599 -    -3  -3.31603   ATCTACAAAAACAAG             GCAAAGCA TGA TGCCCAGC             ATAAATTTGTCCATG  47 337
   Gmet_3066 3465114 .. 3465135 -  -8.1  -4.09963   CCGCAACAACAATAA           GCAACTCGTG GAT CA-GAGTTGC           AATGGGCGAATGTCC  74 47
   Gmet_3065 3464364 .. 3464380 -  -2.1  -4.08216   GCAGCTTGTTGAAAA              GCATGAG GCG CTCCAGC              AGTGTAGCTGTTTTC  56 277
   Gmet_3064 NONE
   Gmet_3063 NONE
   Gmet_3062 NONE
   Gmet_3061 NONE
   Gmet_3060 NONE
   Gmet_3059 NONE
   Gmet_3058 3451450 .. 3451474 -  -2.8  -4.40358   ATTTAGCCGACAAAA          TTCAGGAAAG GATCT CTTGCCAGAA          GAAGGAAGCCGTTGA  63 272
   Gmet_3056 NONE
   Gmet_3055 NONE
   Gmet_3054 NONE
   Gmet_3053 3448671 .. 3448687 -  -2.2  -3.93638   AATTAACCGCATAAA              GCCCTC CATTT AAAGGC              TGGATTTCATCGACA  54 502
   Gmet_3052 3446201 .. 3446211 -  -3.2  -4.53398   GAATATGAAAAAGAA                 CTCC ACC GGAA                 GTTTGCAGATCACCG  68 163
   Gmet_3045 3433421 .. 3433431 -  -3.2    -3.695   CCCAAACACCTGAAA                 CGAA AAA TCCG                 TCAAATTCGCGATAG  51 190
   Gmet_3044 3431687 .. 3431710 -   -21  -5.24989   GCAGACACGAAAAAA          GCCCCGCCGG TTTC CCGGCGGGGC           TTTTTTCGTGTCTGG 100 56
   Gmet_3041 NONE
   Gmet_3040 3426162 .. 3426179 -  -5.5  -3.14564   GCACCTGCGGATCAA             GTCGTTC ATCG GAACGTC              AGTCAATGCCGTGAA  50 266
   Gmet_3038 NONE
   Gmet_3037 NONE
   Gmet_3036 3421563 .. 3421588 - -15.5  -4.72846   GGATAGAGCGAAAAA         GGGGAAAGGCC GACC AGCCTTTCCCC          TTTTTTCGTTCATTG 100 56
   Gmet_3034 NONE
   Gmet_3033 NONE
   Gmet_3032 NONE
   Gmet_3031 NONE
   Gmet_3030 NONE
   Gmet_3029 3414209 .. 3414232 -  -8.2  -3.84451   TTCCTGAAACGGAAA          CTTCTGGGAA GCGT TTCCCACAAG           GTGGTGAAGAACTCC  67 60
   Gmet_3027 3412679 .. 3412697 - -13.1  -5.84432   GAGAATAGAAAAAAA             CCCCCGG TAAAT CCGGGGG             TTTTTTTATTTGTGG 100 31
   Gmet_3023 3406778 .. 3406809 - -14.5   -2.6927   ACCCGGGACACACCA     GC-GCCCGGG-GTCG TCAC CGACTCCCGGGCCGC      CATGGCCCCGGCCTT  90 71
   Gmet_3022 3404177 .. 3404213 - -17.4  -4.56597   GCGCGCCTCCAAAAA    CAAAAAACCCCGCCGT TTCGT ACGGCGGGGTTTCGTG    CTTTTTTCTCGGGCA 100 50
   Gmet_3012 3396588 .. 3396606 -  -4.4  -3.55761   CATCGAGCGGTGAAA             GCCCTCCC CCA GGGAGTTC             CAGCAGAGCTTACGG  53 35
   Gmet_3005 NONE
   Gmet_3004 3389203 .. 3389219 -  -6.5  -2.75064   TTTTTCAGCCAACTA              CCCACAG ATT CTGCGGA              CGAGGCTATATTCTT  51 106
   Gmet_3003 3387870 .. 3387883 -  -6.7  -2.64099   GCTCTTTAGCAGAAT               CTGTG GTGA CACAG                GGGTTCTGGCAAGTC  52 2
   Gmet_3002 3386567 .. 3386603 -  -5.2  -3.90112   GTCCCGCCAACGAAA   TAAT-CACCGG-CGCAAG GAA CGAGCGTCCGGTGTATTA   CCTGGTTATGCACTT  63 153
   Gmet_3001 3386128 .. 3386146 -  -3.1  -3.86822   GAACTGTTCCAGAAA            GAGCACGG CAAC CCGCG-TC             AGGCTTCAGGGGTTG  55 79
   Gmet_3000 3385166 .. 3385182 -  -2.1  -3.89956   CCATGACATAGGAAA              GGTGGCC ATA GTCGACC              GCGTGCTGCTTAAGC  54 495
   Gmet_2991 3376579 .. 3376605 -  -9.4  -2.73221   CCAACAAGGATACCA         CGGGGCCG GCCATCCGCAA CGGCCCCG         CCGCGCCCGCATCTC  63 39
   Gmet_2990 3376052 .. 3376065 -  -5.3  -4.51699   ACAATCAGCACAAAA               GTTTC CACG GAAAC                AACATGGGAATTCAC  72 90
   Gmet_2989 NONE
   Gmet_2988 3374507 .. 3374537 - -18.4  -3.53012   CGGTGGTCCCTTAAA       CGAGAAGCCCGTTC GGG GAACGGGCTTCTCT       GGTCATTATCCGTGC 100 58
   Gmet_2987 3373282 .. 3373301 -  -5.6  -4.30576   CTTCGAGGATGAAAA            CGGCGTCG TCAT CAAGGCCG             AACTCCCCGGCATCG  71 373
   Gmet_2984 NONE
   Gmet_2983 3369654 .. 3369694 -  -5.1  -2.59822   AGAATAAGCATCAAT  CCCCGTTTGCCCCTGCCGG ACT CCGGCATGGCCTAGTGGGC  CTCGCTCCAGTTCCC  47 17
   Gmet_2982 3368354 .. 3368366 -  -2.6   -2.6252   GGAGACGAGAATGTA                GCGC ATGGG GCAC                CTCCCGGTGGTTAAT  38 150
   Gmet_2981 NONE
   Gmet_2980 3366429 .. 3366441 - -10.5  -3.86015   GACGGCGGCCACAAA                GGCCG ATG CGGCC                GCAACGAAGGCAGAG  78 291
   Gmet_2977 3364371 .. 3364397 -    -2  -2.75844   TCGCTGACGGCAAAG         GTCGGGGTGGCC ATG GGCTACGCCTCC         TCCACGTCGTCAAGG  39 16
   Gmet_2976 3363732 .. 3363753 -  -2.9  -4.07568   CCTTTCTTGCGAAAA           TTCGGGCTCG TTT CG-GCCCAAG           CAACCGTTCGGGTTG  58 291
   Gmet_2975 3362717 .. 3362731 -  -3.5  -3.66095   AAAGGCTTATTGAAA               CACAG AGCAA CCGTG               TTCTCAGTCAACAAA  53 41
   Gmet_2974 3360294 .. 3360316 -  -4.8  -3.89448   GGCAAAAAGATATAA           CGCTCCACGT TAA ACGTCAAGCA           GATTTACCCCCTACC  60 36
   Gmet_2973 NONE
   Gmet_2972 3359408 .. 3359448 -  -5.9  -2.71144   CACCTTCCTCAAGGA  GTACCGGACCCCGCCGGGA GGG TTCCAGCCGAACCCGGCCC  ACCTCCGGGCCTTTT  46 257
   Gmet_2970 NONE
   Gmet_2969 NONE
   Gmet_2968 3356553 .. 3356601 -  -8.3  -3.07816   TTTTTATTCACCTAA CTCGATA-TTGAGCGGTTCACG TGCGCG CGTGAACCGCTCATCTACCCAA ATAGAACATTTCGCT  62 80
   Gmet_2967 3355121 .. 3355131 -  -2.4  -2.57211   AGTTCTCTGTATAAC                 GGGG CTG CGCC                 TGACCTGCCGGGCAG  38 62
   Gmet_2966 NONE
   Gmet_2965 3353050 .. 3353064 -  -4.2  -4.07568   GGCGCCCCGGCAAAA               CTCGAC AGC ACCGAG               ATCCATCTGGCCAAC  60 447
   Gmet_2963 NONE
   Gmet_2961 3349880 .. 3349912 -  -5.4  -2.60244   TTGGGAACTAATGGA      GCGGGGGATTGACC TGCCG GGCGGATTCCCCGC      CCGGTCTGAGTGCGT  47 43
   Gmet_2960 NONE
   Gmet_2959 NONE
   Gmet_2958 3347837 .. 3347858 -  -2.9  -5.06414   TCCCGGGAAGAAAAA           CG-GGCCTTC ATG GAGAGCCTCG           ACCAGACGGTGGTGG  78 304
   Gmet_2956 3344769 .. 3344781 -  -6.2  -3.69323   CCAGCAGCATTGAAA                CCGG CCTCC CCGG                CGTTTCAGCAGTCAC  60 43
   Gmet_2955 NONE
   Gmet_2954 NONE
   Gmet_2953 NONE
   Gmet_2952 NONE
   Gmet_2951 3341073 .. 3341088 -  -6.8  -3.62572   GACGATGAGGGTAAA              GGCGAG AGTG CTCACC               AGGGAAGTATAGCCA  63 312
   Gmet_2949 3340198 .. 3340226 -    -9  -2.99361   ACACAAAAAATCAAG       CGGCTCGGGA-AGT TGG ACTATCCC-AGCCG       AATCATGATCGCACC  66 14
   Gmet_2948 NONE
   Gmet_2947 NONE
   Gmet_2946 3336333 .. 3336350 -  -2.7  -2.57067   TCAAGATTCAAGCCA             GCGATAT AACG ATATCTC              CCAACCCGCCAAACG  40 254
   Gmet_2945 3335771 .. 3335804 - -24.7   -4.7173   TAGCAGACCTAAAAA     GCAAAGGGCGCCCGG CCAT CCGGACGCCCTTTGC      TTATTCTCCCCGTCT 100 39
   Gmet_2943 NONE
   Gmet_2942 NONE
   Gmet_2941 3330370 .. 3330393 - -18.2   -5.9362   TAAAACATAAAAAAA          GCCGCCTAGC GTGG GCTAGGCGGC           TATCTTGGCGAAGTC 100 17
   Gmet_2940 3327525 .. 3327551 - -18.8  -4.16842   GGCAGGCTCAACAAA         GAAAGCCCCGGC GTG ACCGGGGCTTTC         TTTGCAAACGGAAGA 100 52
   Gmet_2939 3325149 .. 3325167 -  -7.5  -3.71075   AGAGCACCGAAAAGA             TTGTCCA GGCGG TGGACAA             CATGGCGCGGACATC  63 153
   Gmet_2924 3312081 .. 3312103 - -10.5  -4.77567   ATCGGCATAAGAAAA           GGGGTCCAC GGATT GTGGCCCCC           TTTTTCGTTTCAATC 100 63
   Gmet_2922 NONE
   Gmet_2921 3308794 .. 3308817 - -13.8  -4.61199   AGCTTACACAGAAAA          GGGGCGCGCC ACGG GACGCACCCC           TCAGTTGGACTGGTC 100 53
   Gmet_2920 3306769 .. 3306781 -  -2.6  -3.36785   GTATACCGGAATTAA                CGGG AAGGA CCCA                TCAGAAATAGCGATT  45 26
   Gmet_2919 NONE
   Gmet_2918 3302753 .. 3302776 -  -9.5    -5.626   TAGTCTACAAAAAAA          GCGGCGCCC TTGCTG GAACGCCGC           TTTATCTCACCCTGA 100 32
   Gmet_2917 3301871 .. 3301895 - -12.9  -2.64803   CTACGTGGAAATCGA          GGTGGCGGA GAACTGA TCCGCCACC          CATTCATTCCCTTCA  81 38
   Gmet_2915 NONE
   Gmet_2914 NONE
   Gmet_2913 3299416 .. 3299451 - -14.8  -4.55287   GGGAGGGAGAGAAAA    GCA-GAGGGGGGTGACC CTG GATCACCCCCCTCGTTC    ACGATACCCGGATTG 100 53
   Gmet_2912 NONE
   Gmet_2911 3297005 .. 3297018 -  -3.7  -3.60627   CGATCCCATCTCAAA               CCGGG GAAT CCTGG                CGCCGCTGCTGCAAG  53 72
   Gmet_2908 NONE
   Gmet_2907 NONE
   Gmet_2906 NONE
   Gmet_2905 NONE
   Gmet_2904 NONE
   Gmet_2903 NONE
   Gmet_2902 3285284 .. 3285317 - -16.9  -5.54885   AAGATCAACAAAAAA     GAAAGGGGATAACTG TCGT CCGTTATCCCCTTTC      CGTTACCGCTGGTAA 100 59
   Gmet_2901 NONE
   Gmet_2900 3282870 .. 3282897 - -11.2  -5.36441   GCGCGACACAAAAAA        CCCGGCCTGTGA AATA TCGCAGTCCGGG         CATGGAGAGGTGATT 100 54
   Gmet_2899 NONE
   Gmet_2898 NONE
   Gmet_2897 3279516 .. 3279557 - -18.8  -3.31263   ATTTGAGCGGCACAA TGCGGCCCTCCACCAC CCAGAGTAAC GTGGTGGAGGGCCGCT  TCTGCCATCAGGGAG 100 33
   Gmet_2896 3278322 .. 3278352 - -15.5  -3.48593   GATCGTTTGACAGAA       CCGATGGAGACGG GCTTG CCTTCTCCATCGG       CTCGTCACAACCTAC 100 37
   Gmet_2895 3275990 .. 3276003 -  -9.5  -5.36364   TGAAAAACACAAAAA               CCGGG AGAT CCCGG                TCATGACGTTTGATG 100 65
   Gmet_2894 NONE
   Gmet_2893 3273428 .. 3273442 -  -2.8  -2.96452   ATCGGTATAACGATA               CTCAGT TTC ACCAAG               GACCTCACTGGAGAT  42 30
   Gmet_2892 NONE
   Gmet_2891 3272071 .. 3272083 -  -3.3  -3.23975   ACCGGGGAAAAACTA                GTCAC CTT GTGTC                TCCTTGGTCCGGTAG  45 10
   Gmet_2890 3270823 .. 3270839 -  -5.9  -3.42581   AAATAGCAACAGGAA              TGTTCAC ACT ATGAACA              CCGTCATCATCGACG  58 32
   Gmet_2889 NONE
   Gmet_2888 NONE
   Gmet_2887 NONE
   Gmet_2886 NONE
   Gmet_2885 NONE
   Gmet_2884 3264957 .. 3264983 -  -2.3  -3.86202   GGCTACGACACCAAA        GAGTGCGTCAAA GATC TGCGA-GCACTC         AAGGTAACCCCTCAC  54 478
   Gmet_2882 NONE
   Gmet_2881 NONE
   Gmet_2880 NONE
   Gmet_2879 3260018 .. 3260030 -  -4.8  -2.86539   CCCAATCTATAATGA                TGGG CCGGT CCCA                GGCCGTCGAAATCCA  47 58
   Gmet_2878 NONE
   Gmet_2877 NONE
   Gmet_2876 3255382 .. 3255402 -  -6.1  -2.53995   ATCTACTTGAAGGCA            GGGAGGA CCGAGCC CCCTCCC            GCCCCCTCTTCCGAG  45 193
   Gmet_2873 3254331 .. 3254346 -  -7.5  -3.56099   TACAAGCGGCGGAAA              GCGCC ACACAG GGCGC               ACGTATCCATTGAGA  64 133
   Gmet_2872 3252948 .. 3252959 -  -5.8  -2.57564   GCATCCTCTCAGAAG                GGGA ACAT TCCC                 TTTCCCATCCCTTTC  50 7
   Gmet_2871 3252532 .. 3252543 -  -7.2  -2.75481   CTGCAATGGGAATGA                CCGG CGGA CCGG                 GAACGAAGCAGCGTT  53 53
   Gmet_2870 NONE
   Gmet_2869 NONE
   Gmet_2868 NONE
   Gmet_2867 3250433 .. 3250454 -    -8  -3.24747   TTCGTATATTACGAA           CGGAGACGC TCAAC GCG-CTCCG           AACAGTCTATCCATG  61 13
   Gmet_2866 3249997 .. 3250013 - -15.1  -4.98531   TCCTGAAATGAAAAA              GCCCCGC CAG GCGGGGC              AATTTCGTTAGTGGG 100 33
   Gmet_2865 NONE
   Gmet_2864 3248953 .. 3248969 -  -5.1    -2.914   GGTAGCATAGCAAAC              TGCCGTT TTC AACGGTA              TTTCCGGGCTAATAC  49 34
   Gmet_2863 NONE
        nadE NONE
   Gmet_2861 3246356 .. 3246369 -  -2.4  -2.75069   TCTATCAAATAACAG               GAGA TTCTCT TCTC                ACTATCGGTTTTGCG  39 54
   Gmet_2853 3231700 .. 3231717 - -14.1  -5.18371   GGGGACAAAAGAAAA             GGCGGCG TTTC CGCCGCC              CATTCCCTCTGAATC 100 39
   Gmet_2852 NONE
   Gmet_2851 3228725 .. 3228753 -   -11  -5.45652   ACTGTGAAGAAAAAA       GCGGGCCGCTCCC GAAA AGGA-CGACCCGC        TACAGTAACCCGTCT 100 52
   Gmet_2850 NONE
   Gmet_2849 3226862 .. 3226874 -  -4.8  -2.54166   GCCGGAATCAAAATC                CGGT GCCTT ACCG                CTTGGCTACACCCCA  44 72
   Gmet_2848 NONE
   Gmet_2847 NONE
   Gmet_2846 NONE
   Gmet_2845 3223313 .. 3223334 -  -7.9  -2.78216   GACCCGGAGCAAGGA           GCGTGCGGCC TAA GGCCGCT-GC           AAAAAAAGAAATTTA  57 109
   Gmet_2844 NONE
   Gmet_2843 NONE
   Gmet_2842 NONE
   Gmet_2841 3221073 .. 3221098 - -16.9  -5.24129   CCCGTGCATAAAAAA         GGGCGGTTCCC CTAC GGAAACCGCCC          TCAATCAACACAAAC 100 56
   Gmet_2840 3219475 .. 3219499 - -15.8  -5.43866   GAACGCTGAAAAAAA          GGCCTGCACA CTCGT TGTGCAGGCC          TTTTTTAAGGTTCAT 100 37
   Gmet_2836 3215636 .. 3215648 -  -3.3  -3.05844   TTTCTCAGTTGAATA                GCGAG GCT CTTGC                AAAACTATTGCGGAG  43 71
   Gmet_2835 3214990 .. 3215014 - -17.2  -3.91798   CAATGCTGAAGGAAA          GGCGCGGAGA TCTAT TCTCCGCGCC          CATTTATTCACCCTC 100 59
   Gmet_2833 NONE
   Gmet_2832 NONE
   Gmet_2831 3210532 .. 3210549 -  -7.7  -3.14468   GGCCATGAGATTCAA             CACCTAC CAGC GCAGGTG              GTACTTCTCGGCCAG  61 171
   Gmet_2830 3209768 .. 3209783 - -11.8  -5.27335   CGTGTCAAAGAAAAA              GGCCGC TTGA GCGGCC               TGACGTCATGGTTTC 100 47
   Gmet_2829 NONE
   Gmet_2828 3204234 .. 3204257 - -15.3  -5.27779   GTGAATATGAAAAAA          GGGCGACCG TATCAG CGGTCGCCC           CTCCTTTGTTTCGTG 100 53
   Gmet_2827 NONE
   Gmet_2826 NONE
   Gmet_2825 3201150 .. 3201160 -  -2.4  -2.87463   AAGCTCCGGCATACA                 GTGC TGT GCCC                 CCGAGTGGTTCCGTC  41 62
   Gmet_2824 3198013 .. 3198037 - -11.4  -5.63103   CGGCAATGAAAAAAA          CCCGCTTACC ATTGA GGTCAGCGGG          TTTTTCATTTGGTGC 100 78
   Gmet_2819 NONE
   Gmet_2818 3185901 .. 3185915 - -11.4  -2.53164   TCACCGAGGACGAAT               GGCGCA TCA TGCGCC               GCCACCCCCACCAGG  64 299
   Gmet_2815 3181467 .. 3181481 -  -4.4  -3.57797   GTTAAACGCACATAA               TTATAA TAG TTATAA               TTTTAAGCACAATCC  55 165
   Gmet_2814 3180334 .. 3180350 - -13.7  -3.26998   ATTAAACGAATGCAA              CCGGCAC GGA GTGCCGG              AATCCCGGAGCAAAG  89 431
   Gmet_2812 NONE
   Gmet_2811 3177044 .. 3177058 -  -7.1  -3.35679   TTTGTTGACTGAGAA               CACGG TTGCT CCGTG               TTTCAAGTATTTTTT  59 28
   Gmet_2807 NONE
   Gmet_2806 3168775 .. 3168813 -  -2.9  -2.71731   CCGATGCGGTAAGGA  TTCACGGCGCCTCCTCCC CAGC GGTAAGCGGCGCCG-GCC   GCAGGGTCGCAGCCG  41 64
   Gmet_2805 NONE
   Gmet_2804 3166830 .. 3166878 -  -5.3  -3.26237   CAAGGGGAAAAAGGA CCGGACCGTGCCGCTGCCGG-AGG CGAT CCTTCCGG-AGCTG-ACGGCACAG ATTGAACGGGTGAAG  50 447
   Gmet_2802 3165380 .. 3165397 -  -3.5  -4.12254   TAGTATTAGAAATAA             GTTTATA TATC CATAAAC              CTCCATTGTTTATAT  60 56
   Gmet_2801 NONE
   Gmet_2800 3162626 .. 3162636 -  -2.4  -3.36968   CACCCAACGTCACAA                 GGCG CAC CGGC                 GAAGCGTAGCGGAGA  45 64
   Gmet_2799 NONE
   Gmet_2798 NONE
   Gmet_2797 NONE
   Gmet_2796 3159657 .. 3159676 -  -2.1  -4.74103   TCGGCAATTGAAAAA            TGACCCA CCTTCC TGGGTTA             ATCATCCATCTGGGG  68 23
   Gmet_2795 NONE
   Gmet_2794 3158163 .. 3158214 - -18.2  -3.33708   GAATTCAGACAGGAA TTCAGGGGACACCATACTTATCTC AGTT GAATTAGGTATGGTGTCCCCGGAA CTCCCCGTCCCCGGA 100 5
   Gmet_2793 NONE
   Gmet_2792 3156598 .. 3156619 -    -3  -3.38339   AGGACGCAACATTAA           CGC-TGCTG GTAAT CAGCAAGCA           TCACAAGCTTTGCCT  47 16
   Gmet_2791 3155504 .. 3155524 -    -9  -2.73875   TTCTGCCGAACATGA            GGAAGCTG CTTTT CAGCTCCC            CTGCACCGGATTTCG  63 221
   Gmet_2788 3151550 .. 3151570 -  -7.6  -3.01712   TCGCCGTCGGGAACA           TGACGCCGG GCTA CCGG-GTCA            TGGACGACGGTACGG  56 197
   Gmet_2786 NONE
   Gmet_2785 3148188 .. 3148199 -  -4.4  -3.09015   TCCATAGCTAGCCAA                CTGA TTTC TCAG                 TTGCTCCGTTGCTCA  48 47
   Gmet_2781 NONE
   Gmet_2780 3144572 .. 3144588 -  -9.4  -4.72272   CCTGCTTACGAAAAA              GCCCAC GCGAG GTGGGC              TTTTTCGTGCATAAA  91 51
   Gmet_2779 3143094 .. 3143106 -  -6.3  -3.04515   AAACAGGCGTGAATA                CATGA AAT TCATG                GCGGTTACATTGCCG  53 95
   Gmet_2778 NONE
   Gmet_2777 3141432 .. 3141450 -    -3  -4.77036   GGGGACCAGTAAAAA             CCTTCACG TCA CGTCGAGG             CCGAAGAGCCTCAGA  71 10
   Gmet_2775 NONE
   Gmet_2774 NONE
   Gmet_2773 NONE
   Gmet_2772 3135585 .. 3135613 -  -3.8   -3.7941   CATCCCCCAGAACAA       CGCCG-ACCGC-CA TGG TGCGCGGAACAGCG       CTGGCGCCAAACTTT  56 64
   Gmet_2771 NONE
   Gmet_2770 NONE
   Gmet_2769 NONE
   Gmet_2768 NONE
   Gmet_2767 NONE
   Gmet_2766 NONE
   Gmet_2765 NONE
   Gmet_2764 NONE
   Gmet_2763 NONE
   Gmet_2762 NONE
   Gmet_2761 NONE
   Gmet_2760 NONE
   Gmet_2759 NONE
   Gmet_2758 NONE
   Gmet_2757 NONE
   Gmet_2756 NONE
   Gmet_2755 NONE
   Gmet_2754 3113775 .. 3113791 -  -9.4  -2.62933   TAACGGCTGAGAGCA              CAGCGG GTTCA CCGCTG              TTGCGCTTGGTTGAA  62 71
   Gmet_2753 NONE
   Gmet_2752 3111439 .. 3111455 -  -9.5  -3.95621   ACTAAATGCCATAAA              GTTGCAA TTA TTGCAAC              AACATCAGGACAGGT  78 16
   Gmet_2751 NONE
   Gmet_2750 NONE
   Gmet_2749 NONE
   Gmet_2748 NONE
   Gmet_2747 NONE
   Gmet_2746 3104044 .. 3104060 -  -6.5    -3.409   AAATCTCTAACAATA              TTCCCCC TTG GTGGGAA              AATTTTACTCATCGG  56 45
   Gmet_2745 NONE
   Gmet_2744 3102833 .. 3102861 - -24.7  -4.87665   CGCCATGCACAAAAA        GGGGGGACGATGC ACC GCATCGTCCCCCC        CTTTCCGTTCCAACC 100 56
   Gmet_2741 3099913 .. 3099927 -  -7.8  -2.70932   CCCGTGGGCGAAGGA               GAGACG CCG CGCCTC               GATCTCCACGACCGC  53 135
   Gmet_2734 3089379 .. 3089397 -  -8.8   -3.0263   ACCACGTCTCCAAGA             TCAGCGCC GAA GACGCCGA             GAAGATCGATCTCGT  60 93
   Gmet_2732 3087676 .. 3087701 -  -3.3  -2.52795   AATGGTGGCAAGGGA         CCCCATCA-GTG GTG CACCTGACGGAA         CCGGGCCCGGGCCAG  40 5
   Gmet_2731 NONE
   Gmet_2730 3085726 .. 3085749 - -12.5  -3.87815   CGTTACGCGCAGAAA          GAGGCTTCC TGTTCG GGAAGCCTC           TTTTTCGTTCAACAG  93 57
   Gmet_2727 3081795 .. 3081843 - -21.2  -3.05384   GGTCTGCCGATTGAA TGCACACGGGGCGCGGATAACCC CCAT GAACCATCCGCGCCCCGTGT-CA GCTATTTCTTTGTCA 100 27
   Gmet_2726 3080807 .. 3080830 - -15.3  -3.52113   GCTCAAAACGCACAA          CAGCCGGGC TGGTCG GCCCGGCTG           TCACCATTGATAGCA 100 101
   Gmet_2725 3079334 .. 3079353 - -12.1  -2.82015   TCCAGACGCACGACA            GCCGGGC TGGTCG GCCCGGC             TGTCATCATTGATAG  77 116
   Gmet_2724 3077079 .. 3077089 -  -3.2  -4.04413   AAGACGATCAAATAA                 GCCT TAT AAGC                 CTTCAATAACACGGA  58 186
   Gmet_2722 3075630 .. 3075653 -   -16   -4.7254   ATCTGCCATGAAAAA          GGCCGCCCGA TGAC TCGGACGGCC           TTTTTATCTACCCTC 100 107
   Gmet_2718 NONE
   Gmet_2717 NONE
   Gmet_2716 NONE
   Gmet_2715 3066767 .. 3066785 - -13.1  -3.92659   TCTCCAAAACTTAAA             GGCCCGC ACTTG GCGGGCC             TTTTTGCGTTGTCTG 100 42
   Gmet_2713 3063774 .. 3063795 -  -6.5  -3.32844   GGGTCGAGTTCAGAA           TCGCCGATG GAAT CGTCGGCAA            CGGGGACTCGCGGCT  56 357
   Gmet_2699 NONE
   Gmet_2698 NONE
   Gmet_2697 NONE
   Gmet_2696 3044059 .. 3044113 -  -4.3  -3.12936   ATTCAAATTTCAACA CCGCCGATGACCACGGGGAGGGAA CCTTCTCC TCCCCTCCCCGCAATCAT-GCCAT AACCATCCGCAACCG  49 58
   Gmet_2695 3042791 .. 3042810 -   -10  -3.54424   CCGCATCGGCGTAAA            GGATACCG GCGT CGGCATCC             CTCCCAAGGACCTCC  70 244
   Gmet_2692 3038428 .. 3038442 -  -2.7  -2.59431   TTCCCTCATAACCGA               GCCCC CCTAC GCGGC               ATCGCCGGCACCTTC  40 17
   Gmet_2691 NONE
   Gmet_2690 3036969 .. 3036999 - -14.1  -2.84794   TGAAGGCGACAAGGA      CTCCGTGGACTGCG GACA CACAG-CCACGGAG       CAGGTAAAGAGAGCG  86 58
   Gmet_2689 3035230 .. 3035253 - -15.4  -3.23018   CGCACATACGAAAAG          GGGGAGATGT CTAG ACATCTCCCC           TTTTTCTGCACTTCT 100 86
   Gmet_2687 3034011 .. 3034036 - -16.3  -5.19879   GCTCAAATAGAAAAA         GGCCTACAGAA CGTG TTCTGTAGGCC          TTTTTCTATACTTGC 100 54
   Gmet_2686 3033459 .. 3033476 - -11.3  -5.48063   ATTGAATATAAAAAA             GCCCTTC AAGG GAAGGGC              TTTTTCCTCGCAATC 100 51
   Gmet_2685 NONE
   Gmet_2684 NONE
   Gmet_2683 3030482 .. 3030498 -  -4.3  -4.21194   TGTGAGGAGCGAAAA              CCGGCTC AGA AAGCCTG              TTCACGCCCCGTGAA  64 87
   Gmet_2682 NONE
   Gmet_2681 3028835 .. 3028845 -  -6.8  -2.62184   GTTTTGCCGAGACTA                 CTGC TCC GCAG                 TATATTCTGCCGGAA  52 12
   Gmet_2680 NONE
   Gmet_2679 NONE
   Gmet_2678 3027044 .. 3027069 - -17.7  -5.18726   CTGTCAGAATAAAAA         CAAAGGGCAGC CAAA GCTGCCCTTTG          TCCGCCCTGCATGAA 100 56
   Gmet_2677 3025757 .. 3025773 -  -9.4  -4.11751   ATTAATTCGTCAAAA              GCCCTG AAAAA CAGGGC              GCCATCATACAAAAT  81 75
   Gmet_2676 NONE
   Gmet_2675 3022924 .. 3022935 -    -3  -2.99142   GTTATTAATAACAAC                TCAA CTTT TTGA                 TTTCTCTGTGTTCTC  43 76
   Gmet_2674 NONE
   Gmet_2673 3020860 .. 3020871 -  -2.2  -3.99806   AGAATTCAGGAGAAA                GTCC ACTC GAAC                 ACAAGTTCAGAATGC  54 96
   Gmet_2671 NONE
   Gmet_2670 NONE
   Gmet_2669 3017781 .. 3017801 -  -2.4  -4.54727   GCGGCTAAAGGAAAA            GGCCAAGG CTGTC CCATGGCG            CACCGGCGACCGGCG  66 468
   Gmet_2666 NONE
   Gmet_2665 NONE
   Gmet_2664 NONE
   Gmet_2663 NONE
   Gmet_2662 3010754 .. 3010767 -  -4.5  -2.52543   ACGCTCTGGAACTCA               CTCCC GCCA AGGAG                GAGGCGTAAGCGGCA  44 9
   Gmet_2661 NONE
   Gmet_2660 NONE
   Gmet_2659 NONE
   Gmet_2658 NONE
   Gmet_2657 NONE
   Gmet_2656 NONE
   Gmet_2655 NONE
   Gmet_2654 NONE
   Gmet_2653 NONE
   Gmet_2652 2999370 .. 2999384 -  -3.5  -3.68256   TTCCTACGAAAAAAC               CCTGC TAACC GCAGA               CGACCGTAATGATAA  53 248
   Gmet_2651 2998376 .. 2998414 - -13.9  -3.35679   GTCTCGGACGCACAA  TGGGGTAGGA-GGCGGGA TCAC TCCCGCCGTCCTCCCACA   CCACCGTGCGTACGG  95 86
   Gmet_2643 2993416 .. 2993439 - -16.8  -4.38712   CCCACGCGCAGAAAA          GCCCGTCAGA TTAG TCTGACGGGC           CCCTGTCAACATATC 100 46
   Gmet_2642 NONE
   Gmet_2641 NONE
   Gmet_2640 NONE
   Gmet_2639 2986877 .. 2986910 - -21.1  -2.87132   GTCTCCTGTTACACA     CAAAGGCCCGTCGGA ATTT TCCGGCGGGCCTTTG      GTTTTCTGCATGAAC 100 55
   Gmet_2634 NONE
   Gmet_2633 NONE
   Gmet_2632 2979169 .. 2979183 - -12.8  -3.53811   GGCAGCCGCGGGAAA               GGCGGC CCC GCCGCC               GGCAGCGGTGGTCCC  79 125
   Gmet_2630 2976934 .. 2976953 - -12.2  -5.78622   TGATTTCAAAAAAAA            TCCCCCTT GCAA AAGGGGGA             TTTTGTCACGCCAAA 100 84
   Gmet_2629 2974024 .. 2974047 -    -6   -3.1505   ACGATGCTCCAGGAA          GACCTGGC CACCTTCC GCCAGATC           CTGGCCAAGTACGGC  50 253
   Gmet_2625 2969702 .. 2969723 -  -5.8  -3.06501   CATACTTTCACTCAA           GCGCTTCC GGCCCT GGAACCGC            ACGTTACGGAGGAAT  53 47
   Gmet_2624 2968103 .. 2968127 -  -7.1  -3.33696   CTTCGCCCGAATGAA          CCGTCCTGGAG GCA CTGCAGAACGA          GCGTGAGGGGGATCG  59 116
   Gmet_2622 NONE
   Gmet_2621 NONE
   Gmet_2620 NONE
   Gmet_2619 NONE
   Gmet_2618 2962249 .. 2962275 -  -8.7  -3.08371   GAGACCGGGAAGAGA         CCTCTGGGCCT CCACT AGGCTCAAAGG         GAAGAGCATTGGGGG  60 510
   Gmet_2615 2961207 .. 2961228 -  -9.3  -2.62983   TCTATCGGGAGATGA           CCCGGGCCG GCCT CGGCGCGGA            GCACATCCTCAATGC  56 156
   Gmet_2612 NONE
   Gmet_2611 NONE
   Gmet_2610 2958435 .. 2958455 -   -14   -5.1861   TTCATCATGAAAAAA            CCCCGACG TGTTC CGTCGGGG            TTATCTCTTAAATCT 100 39
   Gmet_2608 2956620 .. 2956653 - -16.7  -2.87132   CGGGTGCCGGATACA     CGAAAGCCCGGCCGG AAAT CCGGTCGGGCTTTCT      CTTCAACTGGTGCGA 100 107
   Gmet_2607 2955664 .. 2955680 - -10.8  -5.24129   TCGGCCCACAAAAAA              GCCCGC TCTAC GCGGGC              TTTTCTTATGCAACA 100 52
   Gmet_2605 2954504 .. 2954547 - -31.4  -2.52464   CGGGCCGGTAAGTCA GGCGCAAAAAAAGCCGCATC CGAA GATGCGGCTTTTTTTGCGCC AGGAAAAGTACTGAT 100 40
   Gmet_2601 2950973 .. 2950984 -  -3.6  -2.71731   GCCATCCTCGAAGGA                GACG GGAA CGCC                 GCTGTCCTCGTTCAG  43 37
   Gmet_2600 2950039 .. 2950051 -  -3.3  -2.60244   CGGCGAATGAACTCA                TGGGG CTA CCTCA                ATACCAGCAGCATGG  40 18
   Gmet_2599 NONE
   Gmet_2598 NONE
   Gmet_2597 NONE
   Gmet_2596 2945220 .. 2945234 -  -3.5  -2.84693   TCTATCACCAACAAC               GAGGA TTTTT CCCTC               TGCCGCGCCTGCGGC  42 479
   Gmet_2593 2942635 .. 2942693 - -11.4  -2.52491   GATATATCTAGTAAC TGTTGAGTG-CCACGACATCATGG-ACAA CTTT TTGTGCCATGACATCGTGGACACTCATC- TGAATCACCGCAGTT  72 30
   Gmet_2592 NONE
   Gmet_2591 2941813 .. 2941826 -  -3.7  -3.85817   ACCGGGGCTGAGAAA               CGCCC CGGT GGCCG                TTATACTAAGAAAAA  58 70
   Gmet_2584 NONE
   Gmet_2583 NONE
   Gmet_2582 2933491 .. 2933501 -  -5.4  -3.71848   CCGGGGGATTAAGAA                 CGTT GTC AACG                 CCCACGGAGATTCAC  61 120
   Gmet_2581 2932495 .. 2932509 -  -2.8  -4.22652   GTATAGCAGGCAAAA               CGTG CACCTGC CACG               TTATCGGCCACGCTC  60 68
   Gmet_2580 2926766 .. 2926790 -  -2.1  -2.57654   AACAACCTACAACAC          CCCTCCCCT TCACTTC AAGGGAGAA          ATCACTCTCGTGTCC  38 27
   Gmet_2579 NONE
   Gmet_2578 NONE
   Gmet_2577 2924755 .. 2924766 -  -3.6  -5.24129   TCGGGGGATAAAAAA                GAGG CTCG CCCC                 CCCGGCCCACGACGA  84 69
   Gmet_2575 2923686 .. 2923717 -  -4.2  -4.99861   CACCAAGGATAAAAA      GGGTGAAACGGTGG ACCG CCCCCGCCTCTACC       TCCCCGACAGGGAGA  81 302
   Gmet_2573 2921553 .. 2921580 - -19.2  -4.19177   ACTTTTTAATAGAAA        GGGGGAAGCCGC CAGC GCAGCTTCCCCC         TCTTTCGTTTCCGTG 100 54
   Gmet_2569 2917174 .. 2917202 - -15.2  -4.26881   CGGCACAAAAGCAAA        GGCGGGGCGACC AAACA GCCCGCCCCGCC        CTTCATTCCTCCGCG 100 53
   Gmet_2568 NONE
   Gmet_2567 NONE
   Gmet_2566 2913506 .. 2913528 -   -17  -4.38927   TGGCCACATAAGAAA           GAGCCGCCCC GAG GGGACGGCTC           TTTTTTTGCGTTTTC 100 55
   Gmet_2560 2906941 .. 2906960 -  -2.7  -4.56597   GCGGTCCTGGAAAAA            CCGGCGG TCCTCT CCGACGA             CGAGTTCCCCCCGCT  66 421
   Gmet_2558 NONE
   Gmet_2557 2902934 .. 2902947 -  -2.3  -2.71731   CGGATGTGGGAAGTA               GTGCC GGAC GGAAC                CCGCATTATAGGGAA  39 55
   Gmet_2556 2901355 .. 2901368 -  -2.4  -2.76281   TTATACATAAAAATT               CATG TCCTTT CATG                CTGCGTAGAGCTTGG  39 46
   Gmet_2555 2900554 .. 2900586 - -16.5   -4.2828   CCGTACCGATCAAAA      GGAAAAAGGGACG CCAAAAC CGTCCCTTTTTCC      GTAATTACACTGTAT 100 55
   Gmet_2554 2899293 .. 2899315 -   -12  -5.08824   CGGGTACGGAAAAAA           CCGCAATGCG CAA CGCATCACGG           CACGGTCATGAGAAA 100 31
   Gmet_2553 NONE
   Gmet_2552 NONE
   Gmet_2551 NONE
   Gmet_2550 2895493 .. 2895512 -  -9.2  -3.53761   CAATGTTTCGGCAAA            GGCCGAGG AGAT CATCGGCC             AGAGGCTGGCTGGTA  66 97
   Gmet_2545 2888143 .. 2888193 -  -4.6  -2.91144   CGACGCGGGAAACGA GCC-CTGTCGCGGGGATAGCGCCG GAGAG CGGCTCTA-CCCCTCGGCACCGAC GGTTTCCCACTCCTC  47 8
   Gmet_2544 NONE
   Gmet_2543 NONE
   Gmet_2542 NONE
   Gmet_2541 2883034 .. 2883072 -    -6  -2.77899   CTCTTGCAGCAAGCA   TCCCTGCATATTGATAGA TAG CCTTTCAATTTACAGGGC   TCACCACCAACCTCA  51 38
   Gmet_2540 2881583 .. 2881597 -  -2.1  -3.64716   TTACGCGCCAAAATA               TAGCA CAATT CGCTA               ACTTATTGAATCAAA  49 142
   Gmet_2539 NONE
   Gmet_2538 2879028 .. 2879047 -  -2.1  -4.74103   TCGGCAATTGAAAAA            TGACCCA CCTTCC TGGGTTA             ATCATCCATCTGGGG  68 23
   Gmet_2535 2876506 .. 2876521 -    -4  -2.78463   ATTCTTGGCATCACA              CTACCT CAAA AAGTAG               CCTGTCCCCTTTTTC  43 164
   Gmet_2532 NONE
   Gmet_2531 NONE
   Gmet_2530 NONE
   Gmet_2529 NONE
   Gmet_2528 2870376 .. 2870388 -  -3.4  -4.08767   TCTATCGTGGTAAAA                GCAT CTATC ATGC                CAGCATATCAACATT  58 187
   Gmet_2527 2870036 .. 2870055 - -11.4  -5.99154   CATCAAAGAAAAAAA            GCCGCTCC CGAA GAAGCGGC             TTTTTTTGTTCGGCT 100 51
   Gmet_2526 2869259 .. 2869293 -  -4.3  -4.44046   CCGATCTGAAAGAAA    GTCTCACGGCGATACCC CAT GGGAATC-C-GTGAGCC    TACAAACGTCAAGGG  67 151
   Gmet_2520 2862500 .. 2862525 -   -14   -5.1485   CAATGAACACAAAAA         GGCCGGGAGA ATTGAA TCCCCCGGCC          TTAGCCCTTACCGTG 100 90
   Gmet_2519 2861183 .. 2861198 -    -4  -2.64144   GCTTGATGGAAAGAT              CGGA-GA GGA TCATCCG              CTACTTCCTTCCACC  43 26
   Gmet_2518 NONE
   Gmet_2517 2856382 .. 2856397 - -11.8  -5.74122   CAGCACACAAAAAAA              GCCCGG TTTC CCGGGC               TTTTTTCTTTGCAGG 100 334
   Gmet_2515 2854064 .. 2854098 -    -5  -3.67296   CATCAGCCACCGAAA    CCACCGTC-AAGCCC AGGTCG GAGCTTCGCCAGTGG     CCGGTACAGCTTCAC  55 95
   Gmet_2507 NONE
   Gmet_2506 2845413 .. 2845431 -    -6  -3.70149   CCGAGATGACGGAAA             TTTGGCAC CTG GTGCGAAA             CGGCACCCCGATCGA  57 84
   Gmet_2497 NONE
   Gmet_2496 NONE
   Gmet_2495 2837442 .. 2837462 - -12.5   -2.6348   TCCAAATTTCAGAAT            CGGGCGGAC ACA GTCCGCCCC            TACAACATTATTCAT  76 33
   Gmet_2494 2836540 .. 2836553 -  -2.3  -3.14602   CTGATCCTATCAATA               GAAGC AGAA GCATC                CTCGTTTATTTGTTT  43 90
   Gmet_2493 NONE
   Gmet_2492 2834429 .. 2834452 -  -6.6  -4.69053   GACCATGCAAGAAAA          GGGGTTGGAA TTCC TTCCGTCCCC           TTTCCGATACATTGT  81 58
   Gmet_2490 2832826 .. 2832842 -  -9.3  -3.11634   CTGGATACTATGTAA              GGCCCCC CTT GGGGGCT              GGGAAGGGGACGTAG  66 108
   Gmet_2489 2831514 .. 2831540 -  -2.3  -3.86202   GGCTACGACACCAAA        GAGTGCGTCAAA GATC TGCGA-GCACTC         AAGGTAACCCCTCAC  54 442
   Gmet_2486 2829248 .. 2829262 -  -4.2  -2.64243   GGACATTTTATAGCA               TTGCTG CTA CAGCAC               ACAATCGGTGTTTGA  43 3
   Gmet_2485 2828078 .. 2828088 -  -5.4    -4.564   AACCTCAAAGCAAAA                 CTGA CTA TCAG                 AAAAGCGTACGGTTT  74 49
   Gmet_2483 2825707 .. 2825723 -  -6.5  -3.99324   CGGTAGTATTAGAAA              TCAGTCG CAC CGGCTGA              TATCGGGAAACTGCG  65 113
   Gmet_2482 2824320 .. 2824352 - -13.5  -3.97636   ATCTCAACTCAGAAA      CAGCAAAAGGACCCA AAG CGGGTCCTTTCCCTG      TGTCCGTTCTATTTT 100 161
   Gmet_2481 2823395 .. 2823420 - -13.3   -4.7871   AAGTACCACGAAAAA         GGGCAGACTCC TTGC GAAGTCCGCCC          TTCGTGCTGGGTTGT 100 61
   Gmet_2480 2822801 .. 2822815 -  -2.8  -2.53271   CGAGCCCGACAACAT               CGATGA CAT TCATTG               CCGGAAACCTTTCAG  40 20
   Gmet_2479 2820877 .. 2820895 -  -4.4   -3.7398   TTTCAAGCGAAAAGA             GGCTACCG ACG CGGTTTCC             CGAGCTGCCGGGCCT  58 39
   Gmet_2478 NONE
   Gmet_2477 2817735 .. 2817752 -  -5.6  -2.72152   GGTACCAGAAATCGA             CGACAA AGTCAA TTGTCG              TATCTTCCCCGGTCC  48 16
   Gmet_2476 2816755 .. 2816791 - -14.4  -3.76224   CTTTGACCCACGAAA    GCAACAGGGGCGGAGA GAACA CCTCCGCCCCTGCCGG    TCAATCGCTCGCCAC 100 50
   Gmet_2475 NONE
   Gmet_2474 2813325 .. 2813340 -  -2.5  -2.83504   TCGGGACTAAAACAG              CCTGA CCGTCC CCAGG               GACCCGATCCCCGCG  39 1
   Gmet_2473 NONE
   Gmet_2472 2811336 .. 2811348 -  -3.3  -3.01712   CTCCTCGTTCCAACA                CAGGG TCT CCCTC                CCGTCAGCTTCTTAC  43 29
   Gmet_2471 2810824 .. 2810839 - -10.4  -5.87996   GAAGGAATAAAAAAA              GGAGCC GCTC GGCTCC               TTTTTCAATACACCT 100 142
   Gmet_2470 NONE
   Gmet_2469 NONE
   Gmet_2468 2794119 .. 2794161 -  -6.1  -4.67234   ACCGAAGGTGAAAAA CCGGAACAGTCCCGCTCCG TCGAC CGGAACAGGCCACTTCCCG TTGAGGAGGTGACCT  76 438
   Gmet_2463 2787071 .. 2787099 - -18.9  -4.12532   GGGGGGACATACAAA        CGCGGGGGGATGA AAC TCATCCTCCCGCG        AAAATTTTACGTAAC 100 142
   Gmet_2462 NONE
   Gmet_2461 2786308 .. 2786339 - -15.9  -3.64332   ACCACCATACAAACA      GAGGCCGTCACCC CTTCAC GGATGACGGCCCC       ATTAATTCTGCGGCA 100 59
   Gmet_2459 2782540 .. 2782573 -  -3.7  -3.91716   CGAGGCGGGAAAGAA     GGCGGCCGGG-ACG GTGCTGG CGCACCAGGCCGAC     ATCATCGCCCACCTG  56 277
   Gmet_2455 2778182 .. 2778208 - -10.1  -2.98368   ATGCAAGGGAGAAAT        CGGTCAGGC-CC GGCC GGCGCCGGACCG         GGTGAGATAGACCAG  69 79
   Gmet_2454 NONE
   Gmet_2453 NONE
   Gmet_2452 2774987 .. 2774997 -  -3.2  -3.17586   ATGAATCCATGAAGA                 CCTC TGC GAGA                 TAGCGAGATAGCGAG  45 155
   Gmet_2451 NONE
   Gmet_2450 2773790 .. 2773810 - -16.9  -4.21462   AGGGATGACGGAAAA            GGGGCGTGA GAT TCACGCCCC            TTTCTTCATTTGTAT 100 53
   Gmet_2449 NONE
   Gmet_2448 NONE
   Gmet_2447 2771590 .. 2771608 -  -3.1  -3.51793   CAGAATCATGAAATA             GACGAGA TTTAT TCCCATC             AGTATCAATGGAACG  49 295
   Gmet_2446 NONE
   Gmet_2445 2769437 .. 2769463 -    -8  -5.69379   ACACAAGCAAAAAAA         GACACGACAGAA ATT TTCCGTCGCGTA         CGAACGGACTACGAA 100 34
   Gmet_2444 2767390 .. 2767403 -  -2.3  -2.75914   AGCGAATCATACAAT               CCCCG TCAC CAGGA                GGAGTTTGTTCAGCA  39 3
   Gmet_2443 NONE
   Gmet_2442 2766243 .. 2766266 -  -7.4  -4.56607   TCAGTAATGACAAAA          GGCCGGACAA GATA TCATCCAGCC           TTCGGAATCCTTTTC  82 275
   Gmet_2441 2764937 .. 2764959 -  -5.4  -2.70932   GCCGCGGTGGAATCA           CGATGCGGCG CGA CGGCGCAACA           AGAAGCCGACCGCAA  48 0
   Gmet_2440 NONE
   Gmet_2439 2763307 .. 2763327 -  -5.3  -3.16564   TTTCCAGCTTATTAA            CCACTTTCC ATA GGGGAGTGG            CGCTATCGCCCCCCA  52 28
   Gmet_2438 2761610 .. 2761634 - -13.5  -3.06501   CACATCCTCACCGAA          CCCGGAGTCGG CTA CCGGCTCCGGA          GCGACGGCAGTTGAT  83 67
   Gmet_2432 2752821 .. 2752855 - -15.9  -3.57144   CCTCCCATTTTCAAA    CGCAAAAACGCCACGG TTTC CCGTGGCGTTTT-GCA     TGTTCTCAAGCAGGA 100 58
   Gmet_2431 2752209 .. 2752223 -  -3.4  -3.90048   GCTCTGGGAAAAACA               GCCGGC GCA ACCGGA               ATCGGCTTTGCTAAC  55 136
   Gmet_2430 NONE
   Gmet_2429 NONE
   Gmet_2428 NONE
   Gmet_2427 2747359 .. 2747389 - -13.3  -4.96848   TCTTTGATACAAAAA       GAGCCGCCACGAC AGGTA ATCGTGGCAGCCC       GAATTTCCCCGTTGC 100 53
   Gmet_2426 2744570 .. 2744588 - -13.1  -4.52589   GCTCTCTACACAAAA             GGCCCCG TATTT CGGGGCC             TTTTACCATAGACGG 100 207
   Gmet_2425 2743230 .. 2743251 - -15.1  -6.06723   GGTGTCAAAAAAAAA           CGCCGCGGC ACTG GCCACGGCG            TCATCGACACGCTTG 100 56
   Gmet_2424 2741187 .. 2741214 -   -17   -5.4505   GCCCCCAACAAAAAA        CGACGCCGCGAC AGTG GCCACGGCGTCG         ATGACACATTACGAT 100 50
   Gmet_2423 2738733 .. 2738763 - -16.2  -3.92542   TCCATCTCTAAATAA       CAGCCCCTCCCG AATGCCA CAGGAGGGGCTG       CATTGCGCTTGTATG 100 53
   Gmet_2422 2735295 .. 2735325 - -21.2  -3.63341   AACAGTGTTTAATAA       CAGCCCCTCCTGCA TAG TGCGGGAGGGGCTG       CCATTGCGATATTAT 100 56
   Gmet_2421 NONE
   Gmet_2420 NONE
   Gmet_2419 NONE
   Gmet_2418 2731878 .. 2731889 -  -5.8  -5.93809   CTGCCATAAAAAAAA                CTCC GTGC GGAG                 AGAATGCAACGACAA 100 154
   Gmet_2417 2730543 .. 2730580 -  -3.4  -5.01732   AATCTCCCGAAAAAA   CGGATACCTTCACGGGG GCTTG CCCCATGAACAAA-CCG   GCAGTATGAAGGGAT  74 79
   Gmet_2416 NONE
   Gmet_2415 NONE
   Gmet_2414 2727777 .. 2727796 - -11.4  -5.37593   TGCCAAATGAAAAAA            GGGAGCCA ATCA CGGCTCCC             TTTTTTTCTTTCCGG 100 72
   Gmet_2412 2725872 .. 2725885 -  -2.3  -4.52502   TCCAAAAACAAACAA               CGAGG ATTT CTTCG                TTTTCAAAATTCCGC  63 29
   Gmet_2411 2725533 .. 2725559 -  -6.1  -3.12668   CGGCAAAGGTCAAGA        CAAAAAGGA-TA AATA TAGTCCTTTTTG         TCCCGTTTCAGCATT  53 33
   Gmet_2410 2724812 .. 2724847 - -11.2  -4.07568   TTTCCTCCCTGAAAA    CGGCGTAGGGGCAATT CACG AATTGCCCCTACGTTA     CATCCCGTATTGTGC  88 45
   Gmet_2409 2724229 .. 2724255 -  -9.3  -5.26918   AGAGGCCACAAAAAA         GCCGGTCGGGA CGGAC TCCCTTCCGGC         TTTCCTGTAAAGTGT 100 59
   Gmet_2408 NONE
   Gmet_2407 NONE
   Gmet_2406 NONE
   Gmet_2405 2719886 .. 2719904 -  -8.1  -4.98436   CGAACAGCAGAAAAA             CGCTACG TCGCC CGCAGCG             CATCCACGATATTCA  90 9
   Gmet_2403 NONE
   Gmet_2402 2716074 .. 2716103 - -12.9    -5.252   GAGCGTCACAAAAAA       CGAAAGGCGGAGT GAGC ACCCCGCCTTTCC        CGTCAGACCTGTCGC 100 48
   Gmet_2401 NONE
   Gmet_2400 2711962 .. 2711972 -  -5.4  -2.73474   GGGGAGAATGAGAAG                 GTTG CTG CAAC                 TCTTTGTTACGTTTT  48 341
   Gmet_2397 NONE
   Gmet_2396 NONE
   Gmet_2395 2705981 .. 2706006 - -15.5  -6.15828   CCTATCAAAAAAAAA         TGGGGCGGATC GTTA AATCCGCCCCA          TCGCTCCGTGCCATT 100 70
   Gmet_2394 NONE
   Gmet_2393 2703065 .. 2703079 -  -7.8   -2.6252   CTACATCATAATTTA               CTGACG CTC CGCCAG               ACCGAGCAACCCATT  56 8
   Gmet_2391 2701222 .. 2701236 -  -2.8  -3.05224   ACAGTGGCTTAAAAT               GTAGTT AAT ACCTAC               CGCGTCTGTCAAGAA  43 61
   Gmet_2390 2699847 .. 2699860 -  -8.1  -3.17075   CGGTGGCCAATTCAA               CACCC CAAA GGGTG                GATGGAGTTACCCTT  61 33
   Gmet_2389 2699130 .. 2699159 -   -10  -3.36492   CTCTCAACGTTACAA       GGGACATC-CGCG GATAT CGCGTGGTGTCCC       TTTTTTTATCCTTCT  72 39
   Gmet_2385 2695588 .. 2695641 -  -6.6  -3.05844   CGTGTCACTGGAAGA CTTCACCGCCGGACGCCG-GGAACT GGAGG AGTTTCTCGATGCCCGGCAGTGGCG GTTAGTGAATTGACA  56 75
   Gmet_2383 2692994 .. 2693009 - -11.8   -4.2349   GCCGGATACGGAAAA              GGGGGC CTTC GCCCCC               CCCTCCACCAACCTG  93 52
   Gmet_2382 NONE
   Gmet_2381 2690032 .. 2690046 -  -4.2  -2.71731   GGGAGGCTCGAAGGA               TGCTGA AGC TCGGCA               TCATCTACATGAACC  43 380
   Gmet_2378 2687706 .. 2687738 - -19.2  -3.14132   TCTCCCCTCCAGCAA      GAAGGGCCGGCCTC GCCAT GAGACCGGCCCCTC      TATTCATTTTATCCA 100 52
   Gmet_2377 2687022 .. 2687036 -  -2.1  -3.52341   ATCGGAATACGACAA              CGGCAG CCTC CTGC-G               ATCTTTTTTGGTTGG  47 118
   Gmet_2376 2685768 .. 2685786 - -13.8  -2.93382   CTGGATACGCAGAGA             GCCCCGCC AAA AGCGGGGC             TCTTTTTTGGTTCAT  86 37
   Gmet_2371 NONE
   Gmet_2370 NONE
   Gmet_2369 NONE
   Gmet_2368 NONE
         lnt NONE
   Gmet_2366 NONE
   Gmet_2365 NONE
   Gmet_2364 NONE
   Gmet_2363 2671145 .. 2671158 -  -8.1  -2.60075   CCTGCTTCAATCAAT               TCCGC CCAG GCGGA                GGATGTATTCCCACT  56 3
   Gmet_2362 NONE
   Gmet_2361 2669591 .. 2669614 -  -8.1   -4.7033   CAAGTCAAGATAAAA          CCGGGAACT TTCGGG AGATCCCGG           TGCCAGTCCTTACTC  84 35
   Gmet_2360 2667977 .. 2668000 - -10.3  -3.60098   ACTGTGGACCGGAAA          TCAGGGACC GCAGAA GGCCCCTGA           TTCTCGATCTGCTTA  77 51
   Gmet_2359 NONE
   Gmet_2358 2665955 .. 2665978 -  -3.8  -3.19192   TTGCATGTAACCGAA          TCACTTCTCC CCCG GGAGAATGGA           ATGTACAGCTGTATA  47 54
   Gmet_2357 2663676 .. 2663698 -  -7.6  -2.78996   TACTGCGATTCAAAT           CGTATGGGCC AGC GGCCCGTACT           GTCAGAAGAAGCTTC  57 27
   Gmet_2356 NONE
   Gmet_2355 NONE
   Gmet_2354 NONE
   Gmet_2353 NONE
   Gmet_2352 NONE
   Gmet_2351 2658754 .. 2658776 - -14.9   -4.2586   CCATACGAATACAAA           GAGACGCCC ACGGG GGGCGTCTC           TCCCTTTCATGCACG 100 57
        lpxB NONE
   Gmet_2349 NONE
   Gmet_2348 NONE
   Gmet_2347 2653377 .. 2653390 -  -3.8  -3.29461   CAATTCGCTTGATAA               TGCC ATAGAG GGCA                TCTCCTTTTAAAGCA  49 33
   Gmet_2346 NONE
   Gmet_2345 2652125 .. 2652136 -  -4.4  -3.35996   TATGTTCATGCAGAA                TGCT CCAA AGCA                 GCAACACACGTCCGA  51 4
   Gmet_2344 NONE
   Gmet_2343 NONE
   Gmet_2342 NONE
   Gmet_2341 NONE
   Gmet_2340 NONE
   Gmet_2339 NONE
   Gmet_2338 NONE
   Gmet_2337 NONE
   Gmet_2336 NONE
   Gmet_2335 2642413 .. 2642426 -  -3.9   -4.4767   TTACTTATCATAAAA               CAAAA ACCT TTTTG                TCAGTTTTAAGACAT  67 32
   Gmet_2334 NONE
   Gmet_2333 NONE
   Gmet_2332 NONE
   Gmet_2331 2638364 .. 2638387 -    -3  -2.75992   GGCTATTGAAGAGGA          GGCAGTGTAA CACA TCACCCGGCC           GATGGAAAGGGGGGC  41 16
   Gmet_2330 NONE
   Gmet_2329 NONE
   Gmet_2328 NONE
   Gmet_2327 2634673 .. 2634688 - -10.4  -4.57073   TACTCCTTTCAAAAA              CCGGCA TCTG TGCCGG               CCGGTGTCTCAGTGC  93 68
   Gmet_2326 2634403 .. 2634427 - -12.1  -5.77632   AAAAGGACAAAAAAA          GGGCGGAAGCA TTA CGCTTCTGCCC          CTGTAGCCAGGCTTA 100 41
   Gmet_2325 NONE
   Gmet_2324 2631732 .. 2631754 - -11.9  -3.68341   AAGGCCATCTAAGAA           CCGGGGGGC TCGTT GCCCCTCGG           GCACGTTTCCGCACC  85 113
   Gmet_2322 2630790 .. 2630811 -  -7.1  -2.86426   GAATAGGTACAATGA           GGGGCGCTG CTTG CTGCGCCCG            TATTGCTGCCCCCAT  54 57
   Gmet_2317 NONE
   Gmet_2316 2624645 .. 2624665 -  -8.2  -3.53091   ACTCCTTTCGTGAAA            CGTGCAGG TCAAT CCAGCACG            TTGCCGGCAATGGTT  67 13
   Gmet_2315 NONE
   Gmet_2314 2622336 .. 2622348 -  -5.5  -2.79796   GCTCATGGCATGAGA                GGGTC AAA AACCC                GGAAAACAGTGGTAG  48 88
   Gmet_2313 NONE
   Gmet_2312 NONE
   Gmet_2311 NONE
   Gmet_2310 NONE
   Gmet_2309 NONE
   Gmet_2308 NONE
   Gmet_2307 2616205 .. 2616225 -  -9.7  -2.70932   CTTTTTCCGGAATTA            TCGGGCG GGAGTTG CGCCCGA            TGCCCGTGAGAAGCC  67 2
   Gmet_2306 NONE
   Gmet_2305 NONE
   Gmet_2304 2612190 .. 2612200 -  -2.4  -3.33696   CGGCCTGCTAATCAA                 GGTC GGT GGCC                 ACTCCGCAACGCATA  45 7
   Gmet_2303 NONE
   Gmet_2302 2610853 .. 2610871 -    -3  -3.23853   TGGCGGGAATGAACA             GGCGTTTC ACG GGAACTCC             GAACAATTTTTAGCC  45 35
   Gmet_2301 2608660 .. 2608693 - -15.3  -4.91109   TTTTTAGCATAAAAA     CGCCGGCCATGCAAA CATG TTCACAGGGCCGGCG      GGGGCGACGAAAGGT 100 65
   Gmet_2300 NONE
   Gmet_2299 NONE
   Gmet_2298 2604461 .. 2604481 -    -9   -4.3129   TATGCACTACTAAAA           GGGACTCCC GACA GGG-GTCCC            TTTTTCTGTGACGCT  86 86
   Gmet_2296 NONE
   Gmet_2295 NONE
   Gmet_2294 2600886 .. 2600934 -  -8.8  -4.85894   AAATCAAAGAGAAAA TCAGGGAGGGCTCGAAGAGAAA AACCG TTTCACTCCGAGCCCTCTTCGT CAGCGCAGAATGAAC  93 25
   Gmet_2293 NONE
   Gmet_2292 2597721 .. 2597736 - -11.8  -5.86609   CGAAAAAAAGAAAAA              GGCGCC GTTC GGCGCC               CTTTCTGAAATGAAT 100 41
   Gmet_2291 2597093 .. 2597110 -  -8.3   -5.4505   GGCCGCAATAAAAAA             GCCCGTC TCTG GGCGGGC              TTTTACGCGCGGGCT 100 56
   Gmet_2290 NONE
   Gmet_2289 2594556 .. 2594570 -  -2.7  -3.55582   AGAATATCGACAGAA               CAGCC AGATA GGCAG               GCACATCTCATCTGA  49 54
   Gmet_2288 2593037 .. 2593047 -  -4.6  -3.61164   AACCTTGTAAAAAAT                 GCCC TGG AGGC                 GACGCCACAGGAGGG  54 293
   Gmet_2286 2591416 .. 2591432 - -10.8   -5.4833   CGAGGCAAGAAAAAA              GCCCGC ACAGG GCGGGC              TTTTCAAGACATATC 100 53
   Gmet_2285 2589948 .. 2589973 -  -8.3  -5.19879   CTGGAAAGAGAAAAA         GGGGCT-GCCAA AAA CTGGCTAACCCC         TTGATTTCTTTATGG 100 131
   Gmet_2283 2586747 .. 2586757 -  -4.6  -4.69656   AATGACTGAAGAAAA                 GAGC CTC GCCC                 GCAATTCAAGCAATC  72 216
   Gmet_2274 2577793 .. 2577810 -  -9.9   -5.4505   CGGGGCAACAAAAAA             GGAATCC CGAA GGATTCC              TTATTGTTAGATGGA 100 263
   Gmet_2270 NONE
   Gmet_2269 NONE
   Gmet_2268 NONE
   Gmet_2267 2568133 .. 2568155 -  -2.6  -2.84325   CTCCGTTAAAGATTA           TTTCCACGTC GTT GACGAGAGAA           CTCGTTCATTCTCTG  41 47
   Gmet_2266 NONE
   Gmet_2265 NONE
   Gmet_2264 2564360 .. 2564373 -  -4.5   -3.3782   GACTTATGGAACGAA               CCTAG GCGC CCAGG                CGCTCTACCACGATC  51 13
   Gmet_2263 NONE
   Gmet_2262 NONE
   Gmet_2261 2561213 .. 2561223 -  -2.4  -3.05384   TCCCTCCTCAGGCAA                 CGGC CTG GACG                 ATTTTTTGGGCGCCA  42 7
   Gmet_2260 2559938 .. 2559954 -  -2.2  -4.59853   TTAATGTGTCAAAAA              GCCAGT TAGCT ACTTGC              AATATTGTTACAAAT  66 386
   Gmet_2259 2558880 .. 2558906 -  -4.9  -5.28481   CAGCGAATCAAAAAA         CCGGGGCAGGC ACGAA GCCGGCCCCTT         GAACCACATGAACGA  87 153
   Gmet_2258 2557487 .. 2557503 -  -3.8  -4.68124   GTAACAGATAGAAAA              TAAACA TGTAT TGTTTA              CCGGCTGTCGATTTC  70 146
   Gmet_2257 2556051 .. 2556098 -  -7.9  -2.64616   CGGTGATTCAGATGA GTGTCCACGATGTCATGGCACAA AAAG TTGT-CCACGATGTCGTGG-CAC TCAACACCTAGCCCC  56 57
   Gmet_2255 2552281 .. 2552299 -  -8.8  -3.38294   GGGTACAGAAATAGA             CGTCCGAT ACG AGCGGACG             GAGAGGTAGTCATTC  65 439
   Gmet_2254 NONE
   Gmet_2253 2550708 .. 2550719 -  -5.8  -3.08173   ACCAACCCCACGCAA                CCGA ACGT TCGG                 TTGCATACATATATT  53 309
   Gmet_2251 NONE
   Gmet_2250 NONE
   Gmet_2249 2545581 .. 2545599 -  -7.4  -3.36515   CTCTAGCCGCAAACA             TGCGGCAA TCA TTGCCTCA             GGAGGTTCAAGGCAT  62 32
   Gmet_2248 NONE
   Gmet_2247 NONE
   Gmet_2246 2540163 .. 2540179 -  -5.1  -2.60823   AAACGGCATAAGTTA              TGGGC ACAATTA GCCCA              AAAGATACTCTTGTC  47 57
   Gmet_2245 NONE
   Gmet_2244 2536454 .. 2536472 -  -2.4   -2.9913   AATAATCAGTACACA             CTTAGTCA ACA TAACTTAG             AAAACACAAATCTTA  42 48
   Gmet_2243 NONE
   Gmet_2242 2534868 .. 2534894 - -11.5  -3.58162   GCATCAGTAAACCAA         GAAGCCCCCCC TAGCT GGGGGGGATCC         ATTATTGCGTATAAT  85 27
   Gmet_2241 2533751 .. 2533777 -  -2.3  -3.86202   GGCTACGACACCAAA        GAGTGCGTCAAA GATC TGCGA-GCACTC         AAGGTAACCCCTCAC  54 442
   Gmet_2239 2531638 .. 2531651 -  -3.1  -2.62184   TTCCGTTTTACAGCA               CTACC GTCC GGTAA                TCCAACAACATCAGG  40 36
   Gmet_2238 2530692 .. 2530703 -  -4.4  -3.88787   TTACACCGCCATAAA                TCGA CCGT TCGA                 TGCATGGAAAATATA  60 74
   Gmet_2237 NONE
   Gmet_2236 NONE
   Gmet_2235 NONE
   Gmet_2234 2527723 .. 2527733 -  -5.4  -2.73243   ACTCATGCCGTAAAT                 TCCA CTC TGGA                 CTACGTATAAGTCGG  48 26
   Gmet_2233 2526652 .. 2526668 -  -2.3   -3.0353   TTTTCTATAAATAAT              TCAGA TCCGCTC TCTGA              TTCCCATAATTACTT  42 81
   Gmet_2232 NONE
   Gmet_2231 NONE
   Gmet_2230 2524139 .. 2524151 -  -3.4  -2.71731   GCCACTTTGTAACGA                CATG AACTG CATG                TTTACTCCTCCTCAC  41 76
   Gmet_2229 2522497 .. 2522509 -  -5.5  -4.46212   TCCGCCATTAGAAAA                GCGAC GAC GTCAC                CGCAACGTTAAGGTT  72 49
   Gmet_2228 NONE
   Gmet_2227 2519143 .. 2519184 - -10.2  -4.53777   CCTAATTAAAAACAA TTGGCAACTGGATGGGGAG CATGC CACTCC-CCCAGTTGCCAA TCCCGCCTTTGTTCA  93 38
   Gmet_2223 2513448 .. 2513483 -  -3.3  -3.09516   TGGTGGAGGAGGGAA   GGCCGGACGAGATCG TGCTCGAG CG-TCCCA-CCGGCC    GGTTCCCGGTTATTG  43 480
   Gmet_2218 NONE
   Gmet_2217 2508659 .. 2508673 -    -7  -3.83844   CGGATCAAGCAATAA               GGCACG GAC CGAGCC               GCCTACGTCGGCACT  66 28
   Gmet_2216 2507814 .. 2507840 - -10.2  -3.43007   ACGAGTGAAAAGACA        GCGGGACCGGA TTGGAG TCCGGTCC-GC         CCGCTACTTACCTCT  74 29
   Gmet_2215 2506036 .. 2506046 -  -2.4  -2.75819   CACAGACCCTGAAAT                 GCCC CAT GGCC                 CCGCTATTTTTCTTC  39 29
   Gmet_2214 NONE
   Gmet_2213 NONE
   Gmet_2212 NONE
   Gmet_2211 NONE
   Gmet_2210 NONE
   Gmet_2209 2498917 .. 2498927 -  -5.4  -2.56164   CCTCGAATTATCAAT                 CTTC ATT GAAG                 TAGTAGACTCTGCGC  47 70
   Gmet_2208 NONE
   Gmet_2207 NONE
   Gmet_2206 2496801 .. 2496814 -  -3.7  -3.79687   AGCCGGGAGAAAACA               CCGTC ACTA GCCGG                CCGACCACCCTCCAT  56 18
   Gmet_2205 2494917 .. 2494935 -  -4.4  -3.15841   ATAATCGTATCAATA             TTCCCCCT TCG AGGGGGCC             TGGTTCCCCGCTACA  49 36
   Gmet_2204 2493971 .. 2493984 -  -2.4  -3.85698   TCTCCTTTGCACAAA               CATG ATTTTG CATG                ACGAAATCACAAATT  51 122
   Gmet_2203 2492998 .. 2493016 - -11.7  -4.46854   CCAGGCAATAAGAAA             GGCGGGT GCATG ACCCGCC             CCCCAGAAAGAGTTC 100 85
   Gmet_2202 2490766 .. 2490779 -  -5.2  -3.03124   CTTTACGGGGTAACA               GGGC TACCCC GCCC                TAGATCTCTCGTCCG  50 25
   Gmet_2201 NONE
   Gmet_2200 2487971 .. 2487985 -    -5  -3.33696   TTCCTCCTGAATGAA               TTACCA GGA CGGTAA               ATACATCAGCTCTAT  51 108
   Gmet_2199 NONE
   Gmet_2198 NONE
   Gmet_2197 NONE
   Gmet_2196 NONE
   Gmet_2195 NONE
   Gmet_2194 NONE
   Gmet_2193 2479686 .. 2479696 -  -4.6  -3.83568   CTACACCCACAACAA                 GGAC TAT GCCC                 TGGTGCTGGGTTACG  57 215
   Gmet_2191 2477336 .. 2477352 -  -8.7   -2.8294   GATCTTCCAGAATCA              CCATTCC AAG GGAACGG              ATCGCACCACTCGTG  60 321
   Gmet_2189 2476812 .. 2476822 -  -2.4   -2.9186   AGGCAAGTGGAGACA                 TGCC TGC GGCC                 TCACATGAACATTCT  41 26
   Gmet_2188 2476501 .. 2476514 -  -3.8  -3.33815   ATGGGGTTGAATCAA               GACG TTACAC CGTC                AAATGAACCGTAGCA  49 16
   Gmet_2186 2473747 .. 2473763 -  -3.6  -3.35996   TACGGGGACGGATAA              CCGTGC AGGGG GCAAGG              GAATCGGGCCCCCCC  49 67
   Gmet_2185 NONE
   Gmet_2184 NONE
   Gmet_2183 2467305 .. 2467325 -  -3.9   -3.4072   GATGCTTGATGAGAA            CCGGAATCG TGA CAAGTCCGA            CGCCCATGGGGACTA  49 215
   Gmet_2181 2465725 .. 2465737 -  -5.5  -3.46858   TTAGATCAAAATATA                GCAAC AAA GTCGC                TTGCGATTAACTATG  56 32
   Gmet_2180 NONE
   Gmet_2179 NONE
   Gmet_2178 NONE
   Gmet_2177 NONE
   Gmet_2176 NONE
   Gmet_2175 NONE
   Gmet_2174 NONE
   Gmet_2173 NONE
   Gmet_2172 NONE
   Gmet_2171 NONE
   Gmet_2170 NONE
   Gmet_2169 2449163 .. 2449185 -  -6.8  -2.71144   GAGCGTCGTGAAGTA           CGGGGCAGCC ACC GACACCCCCG           TCCCCGGCGACTACG  50 290
   Gmet_2167 2447244 .. 2447256 -  -6.3  -3.99775   AGGCATCAATAACAA                GATCA AGG TGATC                AAAAGAATGGCCTAC  65 52
   Gmet_2160 2433539 .. 2433552 -  -6.7  -2.64099   GCTCTTTAGCAGAAT               CTGTG GTGA CACAG                GGGTTCTGGCAAGTC  52 2
   Gmet_2159 NONE
   Gmet_2158 NONE
   Gmet_2157 2430587 .. 2430609 -    -2  -3.09175   AATAAATCTGCAACA           CAAAGACAGT TGG ATTGTTTTTG           GTATCAAAGAATTTT  42 64
   Gmet_2156 2428604 .. 2428619 -  -6.1  -4.38712   CGCACTTCCATAAAA              TCCCC GTCCCT GGGGA               GCCGGCAATTTTCTG  72 102
   Gmet_2155 2426376 .. 2426393 - -14.1  -4.43477   TCGAGGTAACGAAAA             CCCGCCC CGAA GGGCGGG              TTTCGTGCATCGCGA 100 63
   Gmet_2154 2424467 .. 2424515 -  -3.8   -5.3321   AATCAACAATAAAAA CGGGAACTTG-TCCCCCACGG GTGATTTT CCGGGGCGAAGCAAGCTCCCT CATTGATTGGCAGGA  86 276
   Gmet_2153 NONE
   Gmet_2152 2422489 .. 2422527 -  -2.9  -3.53091   ATCTCTTCGCTTAAA  CCTGCTGCAGTGGCGCTG CTTG CCGCGCCCCCG-ATCGGG   CGGGGCAAGCGCCAC  49 46
   Gmet_2151 NONE
   Gmet_2150 2420301 .. 2420326 - -11.9  -4.33803   AAAGATACTAATAAA         CCCATTCACTG TGCT CAGTGGATGGG          GATATGAAAAAACCG  95 125
   Gmet_2149 NONE
   Gmet_2148 2417785 .. 2417817 - -14.8  -3.16971   CCAGCAGACAGGCAA      CATGCCCCTCCCCC GCACA GGGGGAGGGGACTG      ATTACAACTGTTGCA  95 76
   Gmet_2147 NONE
   Gmet_2146 NONE
   Gmet_2145 2413203 .. 2413219 -  -5.7  -3.96148   GCCGCCGATCATAAA              GGGGATC ATC GCCCCCC              TCAATCTGGTAAGCG  62 519
   Gmet_2142 NONE
   Gmet_2141 2407097 .. 2407114 -  -3.3  -3.09516   GGGGCGATGACCGAA             GAGACCG ATGC CGCCCTC              TTTCTCCTGGGCGAC  43 387
   Gmet_2116 NONE
   Gmet_2115 NONE
   Gmet_2114 NONE
   Gmet_2113 2378875 .. 2378885 -  -3.2  -2.72461   GAATGCCCTTCAAAT                 GCCA TGA TGAC                 TCCCGGAACTACCGG  41 42
   Gmet_2112 2377882 .. 2377930 - -22.6  -3.89182   GAAGAACAATTCAAA CATCCCCCCGGGAACCGTCATCA TTGA TGAAGA-GGTGCCCGGGGGGATG TCACATTTTCCACCA 100 255
   Gmet_2099 2362401 .. 2362412 -  -4.4   -2.8001   ATAAGCGGCATCAGA                CAAG CGTT CTTG                 GAGGTAACCGGACTT  46 178
   Gmet_2098 2360798 .. 2360823 -  -9.9  -3.05384   TCGGTTTTCAGGCAA         TATCCAGCGAAC GAC GTT-GCTGGATA         TAATTCAGATGTTCG  64 449
   Gmet_2095 NONE
   Gmet_2094 NONE
   Gmet_2093 2356786 .. 2356809 -  -3.2  -4.56775   ATCGGCTTTGAAAAA          TGACCCTAC ATAGGCA GT-GGGTCA          ATCTTCCTTGGTAGC  65 127
   Gmet_2088 2349609 .. 2349628 -  -3.4  -3.16564   GCCCCACCGGAGTAA            GGGCACCG GGCG CGCTGCCG             TTACTTCTGCGCCGT  45 26
   Gmet_2087 NONE
   Gmet_2086 NONE
   Gmet_2085 NONE
   Gmet_2084 NONE
   Gmet_2083 NONE
   Gmet_2082 NONE
   Gmet_2081 NONE
   Gmet_2080 NONE
   Gmet_2079 NONE
   Gmet_2078 2337177 .. 2337199 -   -17  -5.90231   ATAAATATAAAAAAA           GGCGGCTGGG AAA CCCAACCGCC           TTTACTTGTTAACAG 100 60
   Gmet_2077 NONE
   Gmet_2076 2335782 .. 2335792 -  -6.8  -2.80935   ACTCCAGCGACTATA                 TGCC GGT GGCA                 CACGCACATCCCTCC  53 10
   Gmet_2075 NONE
   Gmet_2074 2333048 .. 2333060 -  -5.5   -3.1506   AAAGCCTTCTATCAA                CGCCT TAC AAGCG                CCGGAAAACTTCACA  50 191
   Gmet_2072 NONE
   Gmet_2071 NONE
   Gmet_2070 2328135 .. 2328171 - -14.4  -2.64794   GGTAATGGCAGAGGA    GCTGCTTGCCCCGCCC AATCG GGGTACGGCAAGCAGC    TCCTGTTCATCAGGG  90 116
   Gmet_2069 NONE
   Gmet_2068 2325769 .. 2325779 -  -2.4  -3.05384   TTGGGGTTTATTGAA                 CCTG GAT CCGG                 CATGTATGACACTGA  42 120
   Gmet_2067 NONE
   Gmet_2066 2323568 .. 2323583 -  -5.4  -2.86164   CGGCGAAGGATCAGA              CCGCGAC CCG GTCG-GG              AATGACACCGCCGCG  49 5
   Gmet_2065 2321516 .. 2321544 - -18.9  -4.39277   GAACAGTACAACAAA        GCAATCCCCCGGC AGT GCCGGGGGATTCC        CCTTACGCCATGGCC 100 28
   Gmet_2064 2320660 .. 2320672 -  -7.7  -3.43773   TCCGATAGGTAAACA                GTGTC CCG GACAC                GCGCGTCTCCCCATG  64 49
   Gmet_2063 2319253 .. 2319271 -  -6.7   -3.0814   AGGCAGAGGCGAAGA            TCGTCCGG GGTC CCGG-CGA             GATACTGTGCGTCCT  52 482
   Gmet_2060 NONE
   Gmet_2059 NONE
   Gmet_2058 2312169 .. 2312195 - -13.8  -5.61596   ACTCCCATAAAAAAA         GAGGTGACATGA TCT CCATGCCACCTC         CCATTGTTCACTTAC 100 37
   Gmet_2057 NONE
   Gmet_2056 2310394 .. 2310412 -    -6    -4.053   ATTATTTTATATAAA             TGCATACC AAG GCTATGCA             CCATACAAGACACAC  68 19
   Gmet_2055 2307996 .. 2308019 -  -2.5  -4.15833   ACCACTACGCCAAAA          CGTTGTTAT TTTTTT ACAACAACA           TCTTTTTGCCAATAC  58 434
   Gmet_2054 2306368 .. 2306411 - -12.5  -6.06723   CTTCTGAAAAAAAAA TGCACCGTACGCCGAGGAAA AGTTG CTTCCG-GGCGTACGGTGCC GGTCCCAGTCCGGGA 100 68
   Gmet_2053 NONE
   Gmet_2052 NONE
   Gmet_2051 2303222 .. 2303264 -   -17  -3.02461   TAACTGCCGGCAAGA CGCAACCGGCCCTCCCCC GGCGATG GGGAAAGGGCCGGATACG CCCCGGTGGAAGGGG 100 42
   Gmet_2050 2302112 .. 2302141 -  -4.3  -2.88386   ATAGTCGATAAGAAG       TCC-TTCCATCAGG TCC CCCGGTAGAATGGA       GTGGTGAGATACCAG  47 4
   Gmet_2049 2300745 .. 2300783 -   -27  -3.38564   TAAATGTATGCATAA   CAGAAACGGCGGAGTCTC CCT AAGACTCCGCCGTTTCTG   TTTGTGGCACCACTG 100 61
   Gmet_2047 2298919 .. 2298935 -  -3.7  -4.51847   AAATAATTCATAAAA              CAACAAA ACA TTTGCCG              GCCCTGCTTGTAGCA  67 94
   Gmet_2046 NONE
   Gmet_2045 2296645 .. 2296659 -  -4.2  -2.91695   TTGATTGCGAAACGA               GCAACT ATG AGATGC               TTCAGCGGCAGGGCG  45 319
   Gmet_2042 2285885 .. 2285930 - -14.3  -4.11805   ATCATAGCACATAAA TAGAAAATAAAAAGGGCTCTC AATC GAGAGCCCTTTTTATTCCACA GAAACTGAAGAAAAT 100 42
   Gmet_2041 NONE
   Gmet_2040 2283517 .. 2283529 -  -7.7   -4.1673   CAACGGTTCAACAAA                GTGCA TAA TGCAC                ATAGTGCCAAACCCT  75 323
   Gmet_2038 2281596 .. 2281608 -  -3.3  -2.83867   GTATTGACCAACAAG                GGGCA GTT TGACC                TGAATCTCACCAACT  42 149
   Gmet_2035 NONE
   Gmet_2034 2277274 .. 2277294 - -10.5  -6.37666   AGAAAATAAAAAAAA            GGTGTATCC AAA AGATACACC            TTAAATACAAAACCG 100 105
   Gmet_2033 NONE
   Gmet_2032 NONE
   Gmet_2031 NONE
   Gmet_2030 NONE
   Gmet_2029 NONE
   Gmet_2028 NONE
   Gmet_2027 NONE
   Gmet_2026 NONE
   Gmet_2025 NONE
   Gmet_2024 NONE
   Gmet_2023 NONE
   Gmet_2022 2261974 .. 2261994 - -16.9  -3.14211   ACTTTTGTCTATCAA            CCCTCTCCC CCA GGGAGAGGG            TGCCCGAAGGGCGGG 100 108
   Gmet_2021 NONE
   Gmet_2020 NONE
   Gmet_2019 NONE
   Gmet_2018 NONE
   Gmet_2017 NONE
   Gmet_2016 NONE
   Gmet_2015 2255077 .. 2255097 -  -6.8  -3.23853   CTCTTTCAATCAATA            CGAGCGCT ACCCG AGCGCTTG            CTTGTTCGCCAGCTC  57 39
   Gmet_2014 2253994 .. 2254004 -  -2.4  -3.63991   CATCACGCTCAAGAA                 GGGG AAT CCAC                 GAACTCTACGTGGCC  49 31
   Gmet_2013 2252833 .. 2252844 -  -3.6  -3.14218   TAGTCATGAAAATCA                GCGA TCCC CCGC                 GCGACGAATAAACTT  47 11
   Gmet_2012 NONE
   Gmet_2011 NONE
   Gmet_2010 2249653 .. 2249675 -    -2  -3.51124   ACCAAGCATGAAATA           CCTTTGTCTC TCT GAAACAAATA           CAGAAATCGGCAATA  47 58
   Gmet_2009 NONE
   Gmet_2008 2246997 .. 2247013 -  -2.3  -2.93393   TTCTACTTCATAAAG              GCTTT GATCACG AAAGC              ACGAAATTGAAACCC  41 143
   Gmet_2007 NONE
   Gmet_2006 NONE
   Gmet_2005 NONE
   Gmet_2004 2241985 .. 2242001 -  -3.7  -3.12327   CTCTCATACCCAATA              GCTTTCA CCA CGAAAAC              ACGAAATTGGGAAAG  46 138
   Gmet_2003 NONE
   Gmet_2002 NONE
   Gmet_2001 2239324 .. 2239337 -  -2.3  -4.75472   TGGAGAGGAACAAAA               CGTTC ATCC GATCG                CTCCTCCTGCTCCGA  68 15
   Gmet_2000 NONE
   Gmet_1999 NONE
   Gmet_1998 NONE
   Gmet_1997 NONE
   Gmet_1996 2230058 .. 2230082 -  -2.8  -3.65425   GTCAGAGACGGCAAA         GC-CACTGCCA TGGT CGGCACTGAGC          TGGACTTCGATCCGA  49 230
   Gmet_1994 NONE
   Gmet_1993 NONE
   Gmet_1992 2222812 .. 2222827 -  -6.8  -3.95324   CATCCTGAACAAGAA              GGGGAA ACTC CTCCCC               TCGGAAGAAAACACC  65 402
   Gmet_1988 NONE
   Gmet_1987 NONE
   Gmet_1986 2215967 .. 2215982 -  -3.2  -2.61548   CGTGATGATAAGGTA              TAGGTC TGGC GACCTT               TTGACTTCCGCGCTA  40 51
   Gmet_1985 NONE
   Gmet_1984 NONE
   Gmet_1983 2211793 .. 2211805 -  -6.9  -2.60496   CGTTCTGTTAAACAG                GGCCA TTG CGGCC                GTCCTCCTATTTGTC  52 32
   Gmet_1982 2210913 .. 2210930 -  -2.8  -2.78384   GCTGTGGGGAGTATA             GAAAAT AGTTCG ATTTTC              ATGCGACCACGGATG  41 24
   Gmet_1981 2210164 .. 2210176 -  -6.9  -4.24342   GCGGGCATGAACAAA                CCCGC CAA GCAGG                GGTAGATGCAAATTC  72 39
   Gmet_1979 2208532 .. 2208554 -  -3.4  -5.18561   TAAAGAGCCAAAAAA           GGACCC GACATGCACAA GGGTCC           TTTTACGTATCTCCG  82 78
   Gmet_1974 NONE
   Gmet_1973 NONE
   Gmet_1972 2202571 .. 2202607 - -13.8  -4.42653   ATTTCACGCACAAAA   GA-AGAGGGGCATCCGC CTGA ACGGGTGCCCCTCTCTC    CACCTGACTATCGTG 100 49
   Gmet_1961 NONE
   Gmet_1960 2184910 .. 2184926 -  -2.1  -2.87132   GCCGTTGCTCATAGA              TTGAGGG CGT CCCGCAC              CTCGGCCATGGTTCG  41 2
   Gmet_1959 NONE
   Gmet_1958 2183527 .. 2183543 -  -2.9   -2.8655   TTCACTCAGACGACA              GTGCCTT ACA AAAGCTC              CCTGTCATCCTCGGG  42 14
   Gmet_1957 2182424 .. 2182441 -  -6.9  -4.73613   TCATCATGAAGAAAA             GTGCCAC TGAA GAGGCAC              TTGTGGAGATAAAGG  85 245
   Gmet_1953 NONE
   Gmet_1952 2178953 .. 2178972 -    -5  -3.85362   AAGGGAATGATGAAA            GAAGTTAG CCAT CTCACTTC             AAACCCGACCGTCGT  59 128
   Gmet_1950 2178031 .. 2178089 - -14.9  -4.15044   CTTGGCTTGAATAAA CCAGAGAGAACCTGTCTCTCCTACAGTT TTAG AACTGTAGGAGAGACAGGTTTTTTC-AT GTCCAGCATACAACT 100 268
   Gmet_1945 2171866 .. 2171888 -  -3.2  -3.89055   ACAGACCCTCACAAA           CCCTCCGTCC ATC GGTTGCAGGG           ACACCATCCCCCATC  55 128
   Gmet_1944 2171052 .. 2171079 - -14.8  -3.68435   TTTGGCAAAATAACA        GGGCCGGCGCTC GATA GAGTGCCAGCCC         TCGACAGTGTTGTCA 100 38
   Gmet_1943 2169714 .. 2169733 -  -2.2  -3.73775   TCGAGCCGGAGGAAA            TTGA-GGAT GTT ATCCACCAA            AGACCCTCGTGAAGA  51 15
   Gmet_1942 NONE
   Gmet_1941 NONE
   Gmet_1940 2164791 .. 2164812 -   -13    -4.015   CCATGCACGAAATAA           GCGGCTGC ACGGTG GCAGCCGC            CTGGTTTCAGCGGTC 100 41
   Gmet_1939 NONE
   Gmet_1938 2162755 .. 2162777 - -17.8  -5.40474   ATCTCCTCAAAAAAA           GAAGGCGGGA AAC TCCCGCCTTC           TCTGCGCAATGCACT 100 50
   Gmet_1937 NONE
   Gmet_1936 NONE
   Gmet_1935 NONE
   Gmet_1934 2158940 .. 2158956 - -15.1   -5.5604   GCAAGTAAGAAAAAA              GCCGGGG AAT CCCCGGC              TTCGTTTATCCCTTC 100 31
   Gmet_1933 NONE
   Gmet_1932 2157238 .. 2157250 -  -4.1  -3.39884   AAATAGCACCTATAA                GACCA ATT TAGTC                TTTTTATACCTAAAG  49 81
   Gmet_1931 2156764 .. 2156792 - -11.1  -2.82516   TTTCTGATTATTATA        CCATACAGGACTA AAT TTATCCTGTATGG        GGGCAAAAAAATTTT  70 48
   Gmet_1930 NONE
   Gmet_1929 2154221 .. 2154244 -   -11  -5.53991   TAGTGAGCAAAAAAA          GAGAGCCCGT AATT ACGGGCTCTT           TCAATTTCATACGCG 100 57
   Gmet_1926 2150685 .. 2150707 - -12.7   -4.1891   TTTTTGGAAGAGAAA           GGGCCGACA GTTTT TGCCGGCCC           TGCTTGCATTCCAGA  95 48
   Gmet_1921 2146672 .. 2146691 -  -3.6  -2.97588   AGTTAATCGAAATCA            CTGTCAAT TGCG ACTGACAA             ATTCCATCGCCTTCA  45 9
   Gmet_1920 2146313 .. 2146335 -   -17  -3.71649   GCCGTAAACGGGAAA           GGGCCGCCCA GAA TGGACGGCCC           ACGGTGAAAACCTGG 100 66
   Gmet_1916 2140363 .. 2140387 -  -5.7  -3.96068   GGAGTGGAACAAGAA          GGGGCCT TCCGGTCACTC AGGCCCC          TAACGTGTCGGACGA  63 25
   Gmet_1915 NONE
   Gmet_1914 NONE
        hisS 2135188 .. 2135233 - -13.4  -3.79687   AGGGGGCACAAAACA GCGCAGAAGGGGGAAG-GAAAG TTCA CCCTCACCTCCCCC-CCTGCGC TCGTTATTTTACCTG 100 29
   Gmet_1912 2132393 .. 2132434 - -12.9  -4.07885   CACGCTTCCGCAAAA TTCAAGACCCCCGCCCGGG CAAG CCCGAACGGGGGTCTCATG  TCATGCTTTCAGCAT 100 75
   Gmet_1911 2131570 .. 2131580 -  -2.4  -3.13403   TCCGGTCGATGAATA                 CCAG ACC CGGG                 TCTCCCGTTCCCCAC  43 51
   Gmet_1910 2130377 .. 2130394 -  -7.7  -4.27316   CTCCGCAACGTAAAA             GGAAACC CTAA GGTCTCC              GTATCGGTAACGACC  75 239
   Gmet_1908 2129331 .. 2129354 -  -8.9   -4.3453   AATTCCAAATATAAA          GGGGTTAGC CTACAC ACTAACCCC           TTGACCTTTTCAGAA  81 176
   Gmet_1907 NONE
   Gmet_1906 2127509 .. 2127527 -    -3  -3.29144   TGATCCCTTGCATAA             TCCAGTGC AGG GCTGTGGA             GTTTGTGCCAGATCG  47 146
   Gmet_1905 NONE
   Gmet_1904 NONE
   Gmet_1903 NONE
   Gmet_1902 NONE
   Gmet_1901 NONE
   Gmet_1900 NONE
   Gmet_1899 2119677 .. 2119705 -  -8.1  -3.40403   CGTGCTCCACGAGAA        GGAAGTGCGGC GGATAGT GCCGCAACTCC        TGGCCCTCGGTGCCC  59 140
   Gmet_1894 NONE
   Gmet_1893 NONE
   Gmet_1892 2107449 .. 2107469 - -11.9  -5.42514   GGATAAACTAAAAAA            CCCCTCTTA GTC CAAGAGGGG            TCAGTCTAGATATGG 100 187
   Gmet_1891 NONE
   Gmet_1890 NONE
   Gmet_1889 2103174 .. 2103193 -  -2.1  -3.85698   CGGCGGCGTTACAAA            CACGGAA AGCTCG TTCAGTG             AATCAATACGCGTGG  51 28
   Gmet_1888 NONE
   Gmet_1887 NONE
   Gmet_1886 NONE
   Gmet_1885 NONE
   Gmet_1884 NONE
   Gmet_1883 NONE
   Gmet_1882 NONE
   Gmet_1881 2096968 .. 2096982 -    -7  -3.24329   GAGTCCTAATGAATA               CGCCGC TTC GCGTCG               TCCCTTAATAGCAGG  57 30
   Gmet_1880 2095637 .. 2095688 - -20.4  -2.89921   ATGAAGTGTTAGATA CGCGTATAGCGTTTAGCATGCCGGC GTT GCCGG-ACACTAGACGCTATACACG AATACGCTGAAGTTA 100 49
   Gmet_1879 NONE
   Gmet_1878 2093113 .. 2093138 -   -12  -5.71712   TTTTAGACAAAAAAA         GAGAGGAAAG ACCATG CTTTCCTCTC          TTTGGATCCTCTTGG 100 332
   Gmet_1877 NONE
   Gmet_1876 NONE
   Gmet_1875 2090268 .. 2090286 - -11.7  -3.80018   CCCACATACGAAGAA             GCCCCGT TTATC ACGGGGC             TTTGCATTAATTGGG  88 341
   Gmet_1874 2088716 .. 2088727 -  -4.4  -2.82635   ATCGGTACGAGCATA                TTCC CTCC GGAA                 ACCATATGTTATTAG  46 37
   Gmet_1873 2088125 .. 2088137 -  -4.7  -3.36878   TCTACTCACCGAGAA                CCTCC GCT GGTGG                GTTTACGCGCTATAA  51 3
   Gmet_1872 2086868 .. 2086880 - -10.5  -2.62396   TAGTTCCTCAGATCA                GGCGG ATT CCGCC                ACACTTTCGTAGACT  69 10
   Gmet_1871 2083969 .. 2084011 - -13.6  -4.58943   TCTATATAAAAATAA GCAACAAAAAAAGGCCATGC GAT GCATGACCTTTTTTTGCAGA TGGCGGGGTCGACGG 100 448
   Gmet_1870 NONE
   Gmet_1869 NONE
   Gmet_1868 NONE
   Gmet_1867 NONE
   Gmet_1866 2079456 .. 2079472 -  -3.7   -3.4556   AAAAAACCAAATAGA              TACGC AGTTTTA GCGTA              TTCTTAACATTCCGT  51 59
   Gmet_1865 NONE
   Gmet_1864 2076387 .. 2076403 -  -2.3  -5.44721   ATTACGGGAAAAAAA              CATGAAA GCC TTTCATC              GATAAAGTGGACCAA  82 44
   Gmet_1863 2075442 .. 2075461 -    -5  -3.61922   AATAGCGAGTCGAAA            GATTGATC TTCA GATCCATC             AGAGATTCCTCGTTG  55 24
   Gmet_1862 NONE
   Gmet_1861 NONE
   Gmet_1860 NONE
   Gmet_1859 NONE
   Gmet_1858 NONE
   Gmet_1857 NONE
   Gmet_1856 NONE
   Gmet_1855 NONE
   Gmet_1854 NONE
   Gmet_1853 2065972 .. 2065990 - -10.3  -5.65177   AGACGCATAAAAAAA             GAGGGGA TGGAC TCCCCTC             TTTTTTACTTCTGCC 100 53
   Gmet_1852 2065129 .. 2065142 -  -5.3  -4.77438   ATTCACCACGAAAAA               CAATC TCTT GATTG                AGGGTAAAGCACATA  78 114
   Gmet_1851 2063172 .. 2063192 - -14.7   -5.5604   GCAACGAACAAAAAA            GCCCGCCAC TGT ATGGCGGGC            TTTTGTCCTGACAGG 100 46
   Gmet_1850 2062038 .. 2062055 -  -5.5  -3.18024   GTTCACCAGGAAAAG             CCGGAAG CGAT CCTCCAG              GAAGAATGCTACCGA  50 105
   Gmet_1848 NONE
   Gmet_1847 2058784 .. 2058808 -    -7  -4.85599   TTGATGTCATAAAAA          GCCGGTTTCC TGATG GGGAGCCGGC          TTTTTATTGCTGATG  85 61
   Gmet_1843 NONE
   Gmet_1842 NONE
   Gmet_1841 2054326 .. 2054344 - -13.1  -4.04319   CCACAAACGGACAAA             GGCGGGG AGGAA CCCCGCC             TTCGCTCACAGAAGC 100 58
   Gmet_1840 2053119 .. 2053132 -  -2.4  -3.28712   TCCCCTCCCCGAGAA               GTTC CTTGCC GAAC                TGACTGCCATGCCCC  44 154
   Gmet_1836 NONE
   Gmet_1835 NONE
   Gmet_1834 2048131 .. 2048151 -  -4.8  -3.04988   GTATCGAGAAAGAAT           TGCAGAGAC GTAC GTCTCT-CA            TGAAAGCTCTTCGGC  48 80
   Gmet_1833 2047745 .. 2047758 -  -5.3  -3.06696   GGGGTTTCGAACAGA               GACAA TTTT TTGTC                AACGGCTGCTGAACT  50 81
   Gmet_1832 2046097 .. 2046122 -  -7.7  -3.05514   GAGAGAAGAAGGAGA         GGAACAGCCGAT TTC ATCAGCT-TTCC         TTGGGGATAAGGAAG  59 16
   Gmet_1831 2045635 .. 2045648 -  -3.7  -4.27316   CCCGGTAATCGAAAA               GCCCC CTCA GGCGC                AACTCCACTGACAGT  62 47
   Gmet_1830 NONE
   Gmet_1829 NONE
   Gmet_1828 2042212 .. 2042231 -  -8.6  -5.07652   CCCTGGAAAATAAAA            TAAGGGGA AAGC CCCCCTTA             ACGGTTCAAGGACTA  93 108
   Gmet_1827 NONE
   Gmet_1826 2039828 .. 2039840 -  -4.1  -3.05844   CTCTTCATTGTAATA                GCTCA TCG TGAAC                TCCTTACCCGATCAA  46 37
   Gmet_1825 NONE
   Gmet_1824 NONE
   Gmet_1823 2036736 .. 2036766 - -16.9  -2.82623   TCTGGCTCACAAGGA       GGGAGCGCAGACC GACAA AGCCTGCGCTCCC       TTGATTGGTTGAAGG 100 60
   Gmet_1822 NONE
   Gmet_1821 NONE
   Gmet_1820 NONE
   Gmet_1819 NONE
   Gmet_1818 NONE
   Gmet_1817 NONE
   Gmet_1816 NONE
   Gmet_1815 2030319 .. 2030350 - -17.4   -3.3579   AAATCGGCCGAAATA      CAACGGGCCGAATC AGAA GACTCGGCCCGTTA       TTCGTTCAGGGGAGA 100 228
   Gmet_1801 NONE
   Gmet_1800 2013890 .. 2013900 -  -6.8  -2.72991   GTACACGCTCAACGA                 GCAG CGG CTGC                 GGGAGGAGAGCGCCA  50 423
   Gmet_1789 NONE
   Gmet_1788 2003240 .. 2003259 -  -2.1  -4.74103   TCGGCAATTGAAAAA            TGACCCA CCTTCC TGGGTTA             ATCATCCATCTGGGG  68 23
   Gmet_1786 NONE
   Gmet_1785 NONE
   Gmet_1784 NONE
   Gmet_1783 1999495 .. 1999512 -  -9.9  -3.97307   TCCATCTAACAATAA             GGAATCC TTCG GGATTCC              TTTTTTGTTGCCCCG  81 60
   Gmet_1782 1998295 .. 1998307 -  -2.7  -4.16842   CCCACCGGTAACAAA                GTAAT TAC ATCAC                AGTCTACCAGAGAGC  60 60
   Gmet_1781 1997486 .. 1997508 -  -5.5  -2.71364   CCAGGGTGTGAACCA          GGTGGTGCGG GGTG CCG-ACCTCC           TGTCATCGACTCCTC  46 333
   Gmet_1779 1995093 .. 1995106 -  -8.1  -3.40403   GCCCCGGCACGATAA               GCTCC GGAC GGAGC                TGGCTCGGCGTTGGG  59 453
   Gmet_1765 NONE
   Gmet_1764 1978560 .. 1978577 - -12.7  -5.84432   GATAAGATAAAAAAA             GCCCGGA GAAA TCCGGGC              TTTTTTTCTGGTCAT 100 53
   Gmet_1761 NONE
   Gmet_1760 NONE
   Gmet_1759 1974177 .. 1974205 -    -6  -5.27779   TTGAATATGAAAAAA       GGCGAGGTAGTAC CTGA GTATT-CCCCGCC        TTCTTCCGTTGAAGG  93 64
   Gmet_1758 NONE
   Gmet_1757 1972564 .. 1972598 -    -2  -2.73159   GGAACCTCCTGAAAG    CGGGTGCGCGAGTGT GTGGGT ACTCTCGTGC-CTCG     TGGCTTACAGGTTAT  39 271
   Gmet_1756 NONE
   Gmet_1755 NONE
   Gmet_1754 NONE
   Gmet_1753 1968034 .. 1968089 -  -6.8  -3.54459   GGAACCTCTCTCAAA GGGGCCAG-G-CTGGGGTGACGGGG GTAACAGGT CCCCG-CTCCCCGGTCCCTGGTCCC GGATGTCAGATTACT  61 31
   Gmet_1752 1967208 .. 1967236 - -16.2  -2.95102   ATGCCATTGATAAAG        CAAAAGGAAGGC CAATC GCCTTCCTTTTG        TGAATTTTACAGGAA 100 57
   Gmet_1751 1966124 .. 1966158 -  -7.2  -2.50816   GCTTCAGGGAGTAAT     CGACAATCTTCACA CCCAGTT TGTGAAGGCCGTCG     CCGAGGCGCGGAAAC  48 361
   Gmet_1749 1964442 .. 1964460 - -11.7  -3.33573   ATGAACAAGTACGAA             GCACGGC AGAAG GCCGTGC             TCGACATGGTATTCA  72 507
   Gmet_1738 1953866 .. 1953882 - -15.1  -5.01732   AATCGGCGTAAAAAA              GGCCCCG AAA CGGGGCC              TTGATAAGGGTGACA 100 51
   Gmet_1737 1952822 .. 1952852 - -15.4  -4.19735   TGGGCGAAAATCAAA       GGGGCGGCACGATA TGA TTTCGTGTCGCCCC       TTTTTCCGGTTAGGG 100 45
   Gmet_1732 1948510 .. 1948560 -  -2.6  -2.91322   AGATCGGGGAAATCA TGGAGCAGCATGCAGGCCCCG TGGACAAGAT CGAGGCCTACAT-CCGCTGGA CCATCCAGCGGCACC  40 374
   Gmet_1730 NONE
   Gmet_1729 1946171 .. 1946199 - -23.3   -4.1196   AAGGGACGGTGAAAA        GGGAAAGGCCGCA AAA TGCGGCCTTTCCC        TTGTTGCGCAGAATG 100 52
   Gmet_1728 1942792 .. 1942817 - -12.5  -2.80016   CCCGAGGACGAAGTA         TGGCGGCAGCT CGAA AGCCGCCGCCG          GAAGCTGCGGATCAT  69 248
   Gmet_1723 NONE
   Gmet_1722 1936231 .. 1936244 -  -2.3  -4.14739   GGACGGACGGCAAAA               TGGTC GGAA GACCG                CGCCCGCCTATCACA  56 36
   Gmet_1721 NONE
   Gmet_1720 1933720 .. 1933741 - -11.5  -5.40072   TTCTTGCCAAAAAAA           TGGGCAGCC CGTC GGCTGCCCC            CAATGGAGAAAGAAG 100 54
   Gmet_1719 1932235 .. 1932249 -  -7.1  -3.35679   TTTGTTGACTGAGAA               CACGG TTGCT CCGTG               TTTCAAATTTGTTTT  59 40
   Gmet_1717 1929975 .. 1929987 -  -4.8  -3.92522   CTTGAATTCCATAAA                GGCT CCTTT AGCC                ACAGAGGGCACAGAG  60 170
   Gmet_1716 NONE
   Gmet_1715 NONE
   Gmet_1714 1925961 .. 1925973 -  -4.8  -3.37017   AATCCCGAAGATCAA                CGCA GAGAT TGCG                GAAAAGCCGCGTTCT  51 9
   Gmet_1713 NONE
   Gmet_1712 NONE
   Gmet_1711 NONE
   Gmet_1710 NONE
   Gmet_1709 NONE
   Gmet_1708 1920263 .. 1920291 - -14.5  -5.40072   TCCGCCGCAAAAAAA        CGCGGCTCCCG GCTGATT CGGGGGCCGCG        TTTTTTTTTGCCCAA 100 49
   Gmet_1705 1913587 .. 1913609 -  -3.5  -2.81173   AGGAATGCTACCAGA          CAGGG-ATAA GGCT TCATGCCCTG           ACTCCTTTGACGATT  43 72
   Gmet_1704 1912898 .. 1912956 - -20.1  -3.38072   GTGACGCAAGACTAA GTACTAAAACTGAAAAAGCATGAGTTCC ATCA GGAATTCATGCTTTTTCAGTTT-AGAAC CCAACCGATTGCTCG 100 70
   Gmet_1702 1910223 .. 1910249 - -10.1  -4.82667   GGATGACATGAAAAA         GGAGGAGGTGC TCAAG GCATCTCCCCC         TTTTTGTGTTCAGTG 100 135
   Gmet_1682 1888812 .. 1888825 -  -3.8  -3.04322   TGGAATGTGCCAAGA               CTGG ACTTTG CCAG                CGTATGCATTTGCCC  46 234
   Gmet_1681 NONE
   Gmet_1680 1887620 .. 1887641 - -11.5  -5.40474   AGCGGCGCAAAAAAA           GGCCAGTCC TTGC GGGCTGGCC            TTCATGGTGCTGAGG 100 51
   Gmet_1679 1886788 .. 1886812 -  -2.7  -3.62046   TCATGGCTGCAACAA          GGGCTGCCT TGATCAC AGGCCGCTC          TCCCGTTTGACCCGG  51 13
   Gmet_1678 1885552 .. 1885576 -  -4.1  -3.64599   CGAGGATACGGTAAA          CAGCGCTGTCA GGA TGGCGGGGCTG          GCAGAGAGACCGTCG  51 449
   Gmet_1675 NONE
   Gmet_1674 1881016 .. 1881034 -  -3.1  -3.18264   CGGTTCACTCAGTAA            GC-CCAGT AGGG ACCGGTGC             CCAGGCTGGAATTCC  45 0
   Gmet_1673 NONE
   Gmet_1672 1880150 .. 1880176 -    -5  -3.72576   GGCTCTGGCATCAAA         GCCGGTTGCGGA TTT TCCGAAACCCGA         TACGGTTGTCTCCGT  57 277
   Gmet_1670 1876743 .. 1876754 -  -4.4  -3.10112   AGCGAACCTATCTAA                CCAA TGTT TTGG                 AAAGTCTCAATGACA  48 96
   Gmet_1669 NONE
   Gmet_1668 NONE
   Gmet_1667 1872357 .. 1872367 -  -2.4   -4.1822   CCTTATGTCAAGAAA                 GGAG GCG CGCC                 GGAGAGCTTACTGAT  58 33
   Gmet_1666 1870551 .. 1870564 -  -3.7  -4.07885   GATGCCGCGGCAAAA               CGGTC ACCA GTCCG                GCCCCCGGACTCCTG  60 15
   Gmet_1665 NONE
   Gmet_1664 1866114 .. 1866127 -  -3.8  -3.40073   AGTCGGATCAAGTAA               TCGC GGATCA GCGA                TAGTGGTCAGCGAAT  49 40
   Gmet_1656 NONE
   Gmet_1655 NONE
   Gmet_1654 1859174 .. 1859186 - -10.5  -3.62046   CCAGGGGCTCAACAA                GGCGG AGA CCGCC                GAACGGCACGGCATG  73 492
   Gmet_1649 1851883 .. 1851920 - -22.1  -3.58343   TCTATGATCTGCAAA   CAAGCGGGGGGCATCTGG TAT CCGG-TGCCCCCCGCTTG   TTTGCATTACGATGA 100 61
   Gmet_1637 1835781 .. 1835797 - -10.8  -4.20368   GGATGGCAAGAGAAA              GGGGGC TCATG GCCCCC              TTCGTTGTTCTGCAT  91 57
   Gmet_1636 1834998 .. 1835008 -  -6.8   -4.2558   CAGTTGTTACGAAAA                 GAGG AGG CCTC                 GGGGGGCCATGAGGC  72 6
   Gmet_1631 1827501 .. 1827526 - -11.9  -4.08767   GGGATCGGTTTAAAA         GGAAAAGGCCC TACA GGGCCTTTTTC          TCGATGAATGCCTTT  91 10
   Gmet_1630 1826773 .. 1826792 - -12.8  -3.72363   CAGTGAAACGTGAAA            GGCGGCCC GAAC AGGCCGCC             TTTTTTCATGGGTTG  91 31
   Gmet_1620 1819453 .. 1819471 -  -2.4  -3.30651   TGGTACACTATAACA             CAGGAAAA GTC TTTTGCCG             GAAGGGGGGATGGAG  45 70
   Gmet_1619 1817636 .. 1817650 -  -6.4  -3.39717   ACCTATGAACAGCAA               CTCCAG GAC CTGAAG               GAAGAGATTGACCGG  56 332
   Gmet_1616 NONE
   Gmet_1615 1815325 .. 1815335 -  -2.4  -3.10905   CCACAAGGTACTCAA                 GCGG ATA CAGC                 GACGCAGATAGGTTT  42 40
   Gmet_1612 1809611 .. 1809626 -  -3.2  -3.53444   TGATGTTCGCGGAAA              CGGTCA CTGT TGACGG               CAATCTTGTGGCGAG  49 273
   Gmet_1607 1807183 .. 1807199 -  -3.7  -3.26471   TGACTGCCATATCAA              TGTCCTC CCT GAAAACA              AGAGTAGCGTCATAC  47 63
   Gmet_1606 1806249 .. 1806300 - -18.9  -2.66812   AACGTTACCACACCA TCTTACACAAAGAGGGGGAATGC CACGCT GCATTCCCCCTCTTTGTGTTTGG ACTGTCGTGAGTCTT 100 39
   Gmet_1582 1783524 .. 1783538 -  -2.1  -3.13403   TCCCCGTGATGAAGA               TTGCG TTACT CACAA               CAACCTCCGACAGCC  43 16
   Gmet_1581 NONE
   Gmet_1580 1781403 .. 1781432 - -10.6  -5.10461   TGGATCGAAGAAAAA       GGGGGTGGTCAC GAAATG GTGGCCGCCCCC        TTCTTTATTTACAAT 100 50
   Gmet_1579 1780561 .. 1780576 -  -3.2  -2.52795   AACTGCGTGAAGTTA              CCTGTA TGCT TACCGG               AGATGATCTCAAGGC  40 397
   Gmet_1565 1767803 .. 1767826 -  -4.4  -3.25823   GCTGTCTGAGATCAA          GCCCGCGAAG TAAC CCCCGCAGCC           CTGTCCGGGCTAACG  49 306
   Gmet_1562 1766009 .. 1766027 -  -8.8  -3.62535   GGAAATATTACAGAA             TCACCCCC GAT GGGGTTGA             TGTCTTGGCGAAAAT  69 119
   Gmet_1557 NONE
   Gmet_1556 NONE
   Gmet_1555 NONE
   Gmet_1554 NONE
   Gmet_1553 NONE
   Gmet_1552 NONE
   Gmet_1551 NONE
   Gmet_1550 NONE
   Gmet_1549 NONE
   Gmet_1548 1754540 .. 1754568 -  -8.7  -3.16267   CTCAATCACAGTGAA        CCTCCGGGACCGG CGT CCGGTCCCTGATC        AAATTACATTTTCAT  63 29
   Gmet_1547 1751350 .. 1751362 -  -9.1  -2.71791   ATGGTGTGTTGAAAT                GGGTC AAT GACCC                TTCCTGAGAGCCGCC  63 59
   Gmet_1546 1750784 .. 1750809 - -14.7  -4.56597   CTCCCGGTGGAAAAA         GGGGCAACCGG ATAA CCGGTCACCCC          TGGTGCCGACTTGAC 100 52
   Gmet_1545 NONE
   Gmet_1544 NONE
   Gmet_1543 1748523 .. 1748565 - -11.9  -3.55548   TAACATGCTGGCAAA CGCCGCCGTGGAAAAGGCC AAAGG GAACCTTTCCGCTGCGGCG AGAATGCTCGGTCTG  74 185
   Gmet_1541 NONE
   Gmet_1540 NONE
   Gmet_1539 1742408 .. 1742418 -  -6.8  -2.88544   GGCCACGTGGAGACA                 TCCC GCC GGGA                 ATGCCCCCACGTGGA  54 49
   Gmet_1538 1742039 .. 1742075 - -10.8  -3.64703   TGGTCTTCAGGTAAA   GGTGACAGGCGGCACCG ATGT CGGTACCGCC-GTCTTC    CCGGTCTGTAATAAC  81 98
   Gmet_1537 NONE
   Gmet_1536 NONE
   Gmet_1535 1737944 .. 1737955 -  -5.8  -4.47888   TCAACGCAAAAACAA                TCCG CTGC CGGA                 TCCATTATCGCCAAC  74 54
   Gmet_1534 NONE
   Gmet_1533 1735523 .. 1735579 - -23.5  -3.29364   ATCACTAAGGACTAA GGCAG-TGAAATGCCGCAGATTGCTGA CAAAT CCAG-AATCTGCGGCATTTCACCTGCC TGCCGCCGCACTCAC 100 17
   Gmet_1520 NONE
   Gmet_1519 NONE
   Gmet_1518 NONE
   Gmet_1517 NONE
   Gmet_1516 NONE
   Gmet_1515 NONE
   Gmet_1514 1714273 .. 1714313 -  -2.4  -2.61322   ATACCCCCCAAATAC TCGACATCCTGGCCCCGTA TTTT CACGAGGCCCTG-CGACGA  ACCGTGCAGACCGAT  38 379
   Gmet_1512 NONE
   Gmet_1511 1711942 .. 1711957 -  -4.6  -3.02984   GGAAAATTCATAAAT              GGGCAG ATGG CTGCCG               TCGTTTAAATCGTTC  48 2
   Gmet_1510 NONE
   Gmet_1509 NONE
   Gmet_1508 1710294 .. 1710304 -  -5.4  -3.06515   TCTCATGGGGAAAAG                 TTCG TTA CGAA                 AAACGCAGCGCGCTA  50 100
   Gmet_1507 1707937 .. 1707958 -  -2.9  -3.85698   TCCTCCTGGCAGAAA           CCG-GTTCGG GCG CCGATCTCGA           CCGGGCGCTTACGCT  54 480
   Gmet_1484 NONE
   Gmet_1483 NONE
   Gmet_1482 1674259 .. 1674288 - -17.3  -3.57825   GTCACAAAAGATTAA       TCCCGGAAA-GGCC ATG GGCCTTTTCCGGGA       TATCCTGTTTCCCAG 100 285
   Gmet_1481 1673609 .. 1673622 -  -2.3  -2.52896   GCACTGCCGAATTTA               CAGCC TTAT GACCG                TTCCGTGAATTGTCG  38 78
   Gmet_1480 NONE
   Gmet_1479 1668479 .. 1668503 -  -4.2  -2.78384   TCTGGCGCTATCATA          TCGGCGACAC CATCC GCTTCACCGA          CCGGGAGCCCCTCTT  43 503
   Gmet_1472 NONE
   Gmet_1471 NONE
   Gmet_1470 1652971 .. 1652999 - -11.7  -3.04792   CCACGACCCGCAAGA        TCAAGCGGTTTGC GGT GCAGGCCGCTTGA        ACAGGGTAATGCGAT  75 247
   Gmet_1465 1646116 .. 1646141 - -12.5  -5.14965   ATTGCTACGAAAAAA         CCCGGACCGGG AAAT CCCGATTCGGG          TTTTTTCGTTGGCAG 100 72
   Gmet_1454 1623995 .. 1624031 - -19.6  -5.46657   GACGGCAACAAAAAA   GCCCGCATCA-G-GCGCC ATG GGCGCTCGTGATGCGGGC   TTTCCGTTTCCTGTC 100 128
   Gmet_1453 1623696 .. 1623716 -  -8.2  -3.05596   TACCGCCCCAGGCAA            CCCGGCCA TCCAT CGGCCGGA            TTCGCCTTCTGACGT  62 69
   Gmet_1452 NONE
   Gmet_1451 1621449 .. 1621472 - -18.2  -4.74103   TCCGGAATGGAAAAA          GAGGGGCCTC GGTC GAGGCCCCTC           GAAGATACACCGCAG 100 51
   Gmet_1450 1620880 .. 1620895 -    -6  -3.06492   CCATGGAGGTCAAGA              CTGGCG CTTG CGCCGG               ATGCCGGCGAGGCCC  53 4
   Gmet_1449 1619093 .. 1619104 -  -7.2  -2.71712   GTTTTTGTTTGAAAT                GGCC GGAA GGCC                 CGTGGAGCTTCCCGT  53 309
   Gmet_1429 1599552 .. 1599581 - -13.6  -2.94747   TTAGGTGAGGAGAGA       GACAGGGCGGGT TATGGG ATCCGCCCTGTC        CTTTTGCGTCACCAG  86 34
   Gmet_1379 NONE
   Gmet_1378 1541778 .. 1541788 -  -3.2   -3.0127   CCAGCGAATCAGATA                 GTAG CAT CCAC                 GTTCATCCGGTATGT  43 8
   Gmet_1377 1539287 .. 1539297 -  -5.4  -3.89346   CGGTGAGGGGAGAAA                 GGAA TGT TTCC                 GTCACCCGGGCGGCA  63 132
   Gmet_1376 NONE
   Gmet_1375 NONE
   Gmet_1374 1534932 .. 1534947 -  -2.4  -3.14848   GCTTTCTACGAAAAG              GGGCTC TACC GGACCC               GTGAGGAAACCGGCA  43 285
   Gmet_1350 1511070 .. 1511082 -  -4.7  -3.14132   CGCCGCCTCGATGAA                GGGGC GCC GACCC                ATCTGGTGGTTCCGA  48 371
   Gmet_1343 1500627 .. 1500659 -  -4.3  -3.09028   GAGAAGGTCGAAAAT     GTTGACCTGCGGTCA GGAAA TGACCGCA--CCAAC     CAGCTCTTCAAGGCG  46 330
   Gmet_1315 1475542 .. 1475552 -  -2.4  -4.24342   TCGCCCAGGAACAAA                 CGGC GCT GCTG                 GATGAGGCCCGTGCT  60 443
   Gmet_1305 1467677 .. 1467695 -  -9.5  -4.89567   GGGGAAAATAGAAAA             GCCGCCC GGAGA GGACGGC             TTTCACCGTTGATGA  95 56
   Gmet_1297 1457987 .. 1458013 -   -21  -2.71011   ACGTTTTGTCAATGA         GAAAGGCCCGCA AGA TGCGGGCCTTTC         GTCGTTCATGGTCAG 100 51
   Gmet_1295 1455704 .. 1455738 - -20.1  -3.81146   GTGCCGAAGTAAGAA     GAAAGGCCGTCGGGA ATGAA TCCCGGCGGCCTTTC     TGTTTTTGCATGCAT 100 50
   Gmet_1292 NONE
   Gmet_1291 1451145 .. 1451185 -   -17  -2.93435   GTAAGTAGCGAGATA  GTAAAAAGGCCGGATGAC TTTGC GTCACCCGGCCTTTTCTC  CTTTTGTATCCTACT 100 44
   Gmet_1274 1434943 .. 1434953 -  -8.2  -2.54896   GCTGCAGCGAATCGA                 CGCC TGG GGCG                 GCAGCAGTCGGAGCG  52 325
   Gmet_1267 1427567 .. 1427592 -  -5.5   -5.0538   TGCTACTTTAAAAAA         TTAACAGCGTA TAAT TACGTTGTCAA          GGTTTTTCCCTTCCG  83 44
   Gmet_1266 1427149 .. 1427181 - -25.1  -5.00616   GCTTGTCTGAAAAAA      CGAAACCCCGCTGAA TAA TTCAGCGGGGTTTCG      TGTCTGTTAGGGGAT 100 48
   Gmet_1249 NONE
   Gmet_1248 NONE
   Gmet_1247 1407013 .. 1407026 -  -3.8  -3.62046   CGATCTCTGGAATAA               CGAG GAATGT CTCG                ACTGTGAGTATCTCC  51 235
   Gmet_1244 NONE
   Gmet_1243 1400195 .. 1400210 - -11.8  -4.88918   GCATCGTAAAGAAAA              GCCCGC TTCC GCGGGC               TTTTTCAGTTCTGTA 100 30
   Gmet_1232 NONE
   Gmet_1231 NONE
   Gmet_1230 1384716 .. 1384729 -  -3.7  -3.60792   TTTTGAATCCGGAAA               CCAGG GCAC CCAGG                CCCGAACTGTCGATA  53 265
   Gmet_1228 1383675 .. 1383695 -  -2.4  -2.96405   GGCACGGAAAAAGAG            GCTGGGGT TCTTT ACCCTGGC            AGACCTCTGTGTCCT  40 453
   Gmet_1220 1376399 .. 1376426 - -14.2  -5.29385   AAGGCAATGAAAAAA        GGGGTTAGCTAC CGCA GTTGCTAACCCC         TTGATTTTCTGGTGC 100 212
   Gmet_1214 NONE
   Gmet_1213 1360683 .. 1360708 -  -5.4  -3.06261   CCTGAACGGGCAAGA         CGACCGCC GTGTGCAGGT GACGGTCG          GTGATCTGCCTCCCT  49 392
   Gmet_1209 NONE
   Gmet_1208 1354201 .. 1354229 -   -16  -2.62933   GAATGCCGGATACCA        CGTGCCCCTCCC GAAAA GGCAGGGGCACG        TGACACAGGTCTGAC 100 48
   Gmet_1207 1353183 .. 1353208 - -11.2  -4.19238   TTGCCAACGTCAAAA         GGC-GCAGCAG CCTGC CTGCTGCCGCC         GCAAGTTGGATCTTG  91 41
   Gmet_1206 NONE
   Gmet_1205 NONE
   Gmet_1204 NONE
   Gmet_1203 1350686 .. 1350700 -  -2.7  -3.05597   GTTATTGGCGAAAAT               GCGGG CTACT CCCGA               TCATCTTGCCGGGCG  43 16
   Gmet_1202 1349919 .. 1349935 -  -2.9  -3.04792   TGAGGATCCGGAAGA              GGATCCG GGT CAGATCT              CACCCCGAAAACCCA  43 18
   Gmet_1201 NONE
   Gmet_1200 NONE
   Gmet_1199 NONE
   Gmet_1198 NONE
   Gmet_1197 1337867 .. 1337893 -  -5.9  -3.57144   CTGCGTACCGGTAAA         GGTTGGTTCAT TAAGT ATAAACCAGCC         TCGCGCGGCATCAAG  60 137
   Gmet_1196 1335979 .. 1336003 - -19.3  -3.16921   AGTAACCGGCATGAA          GGTGGCGCCGC CCA ACGGCGCCACC          TTCCCAATGCAATCC 100 58
   Gmet_1194 NONE
   Gmet_1193 NONE
   Gmet_1192 1324376 .. 1324415 - -15.3   -5.4833   GCAGTCAACAAAAAA GCCGGGTTG-CGA-ATATC TGGT GATATTTCGGCAACCCGGC  TGTCTCAGTAAGACC 100 313
   Gmet_1191 1323554 .. 1323576 - -16.3  -5.86976   GGACAAAAGAAAAAA           GCCCTCCCC GGGGA GGGGAGGGC           TCTGTTTGGTGGTGT 100 50
   Gmet_1190 1321734 .. 1321752 -    -3  -3.23598   CAACGAAGTCATGAA             GGTGCTGA CCA TCATCGCC             ACCCTCTTCATGCCC  43 197
   Gmet_1186 1317742 .. 1317778 - -15.9  -3.14881   GAATTCCCGGATGAA    CCTGAAAAAAGCCCGGC AAT GCCGGGCCTTTTTGGGG    TTATGAATGAACGAG 100 47
   Gmet_1184 1315851 .. 1315872 -  -3.7  -3.57561   CGTTAAGGCCCGAAA           TCGCCTACCA TCA TGG-AGGCTA           TCAGAAACAAAGTCC  53 407
   Gmet_1173 1296363 .. 1296378 -  -2.6  -3.36073   CATAGGTCCCAAATA              TTTTAC AACA GCAAAA               AAACCCTTTATTTTC  45 33
   Gmet_1172 1295815 .. 1295837 - -11.3  -5.14563   CGTGGTACGAAAAAA           GGCGACACC TGAAG GATGTCGCC           TTTTTTCGTTGCGGT 100 52
   Gmet_1167 NONE
   Gmet_1166 NONE
   Gmet_1165 NONE
   Gmet_1164 NONE
   Gmet_1163 1288658 .. 1288682 - -17.9  -4.56914   GGAGCTAAACTAAAA          TCCCCCGACTC ACT GAGCCGGGGGA          GGTGATGGTGTGGAA 100 61
   Gmet_1162 1287623 .. 1287649 -  -3.6  -4.58466   CTGACAATCATAAAA         GAATCCGGGACC GGG GATCAAGGACTC         GCAAAACATAGGGCG  67 55
   Gmet_1161 NONE
   Gmet_1160 NONE
   Gmet_1159 1284709 .. 1284734 -  -5.3  -3.57144   GGGGGCATTCTCAAA         CCACGCGCGTC GGCG GAAGCGCCTGA          ACTGGCCCAGCTCAT  57 462
   Gmet_1156 1282336 .. 1282364 - -10.2  -2.62263   AGTCGTGGTAGAGGA        GGCGGGGACGGC CCGTT ACCGTCCCCACG        GGGAAGTGCGTCAGA  66 36
   Gmet_1155 1281061 .. 1281071 -  -2.4  -3.53444   CTACCTCCTGGCAAA                 CGGC GAG GTCG                 TGAAGGGAATCGGGC  47 319
   Gmet_1152 NONE
   Gmet_1149 1275735 .. 1275748 -  -2.3  -3.73107   CTATGAAATGGGAAA               CTGCA GTCA TGCGG                CATGCCCCATGTCCC  51 84
   Gmet_1148 1273807 .. 1273820 -  -3.1  -3.06662   AAATGTATAAAGAAT               GGTTC AATG AAACC                TATGTGCCGTTCTGG  43 500
   Gmet_1127 1248115 .. 1248136 - -14.5  -5.00616   CCGGCTGGTAAAAAA           GGGAGATGG GTCG CCATCTCCC            TTTTCATTGGTGGTG 100 166
   Gmet_1120 1240989 .. 1240999 -  -8.2  -3.01712   CGGCGTCGGGGAAGA                 GGGC AGC GCCC                 CGGTTTACCTTCCAG  62 48
   Gmet_1118 NONE
   Gmet_1117 1238997 .. 1239016 -  -2.1  -4.74103   TCGGCAATTGAAAAA            TGACCCA CCTTCC TGGGTTA             ATCATCCATCTGGGG  68 23
   Gmet_1098 NONE
   Gmet_1097 1220441 .. 1220453 -  -3.4  -3.40597   TTTGTCAGGGAAAGA                GCAA AAGCA TTGC                CGTCAATTGACTTAA  47 408
   Gmet_1096 1219972 .. 1219993 - -15.9   -3.6445   ATAACAACTGTCAAA           GGCGGAACG GAAA CGTTCCGCC            TTTTGTTTTGGCAAC 100 42
   Gmet_1094 1217633 .. 1217654 - -14.4  -3.59979   CGCTGGTATCGGAAA           GGGCGGGG GATAAT CCCCGCCC            TTTCCTGTTTTCATG 100 70
   Gmet_1092 NONE
   Gmet_1091 1214903 .. 1214923 -  -6.8  -3.05384   CGTGGCGTCAGGCAA            CCGGGC GCGGCAGTT GCCCGG            CTATCGCCATGGGAT  56 220
   Gmet_1090 NONE
   Gmet_1089 NONE
   Gmet_1088 1212124 .. 1212166 - -16.4  -5.93252   GGGAAAAACAAAAAA GCCGGGTCGCCG-CCTATC TATTGT GATAGTTCGGCAACCCGGC TGTCTCGATGAGACC 100 181
   Gmet_1087 1211288 .. 1211314 - -13.7  -5.04597   AGGTACAGAGAAAAA         TAGGAGGCGGC TCCAT GCCGCCTCCTC         ACCACATGAAGGATC 100 86
   Gmet_1084 NONE
   Gmet_1083 NONE
   Gmet_1082 NONE
   Gmet_1081 NONE
   Gmet_1080 NONE
   Gmet_1079 NONE
   Gmet_1078 NONE
   Gmet_1077 NONE
   Gmet_1076 NONE
   Gmet_1075 1196315 .. 1196325 -  -8.2  -4.30576   GTCCGACGACGAAAA                 GCGC CGG GCGC                 TGGCGGGGTTTACGA  77 361
   Gmet_1069 1190420 .. 1190455 -  -5.2  -3.75655   AACAGATCAACATAA    TGCGCGGCAGTGCAGG CATT CCCGTATGGCAGCGCA     ATTATTACGAACGGG  57 305
   Gmet_1058 NONE
   Gmet_1057 NONE
   Gmet_1056 1172654 .. 1172668 -  -7.8   -3.0263   AGTACCGGTGGAACA               TCACCG AGA CGGCGA               AGGTCCTGGGCATCG  56 349
   Gmet_1052 NONE
   Gmet_1051 NONE
   Gmet_1050 NONE
   Gmet_1049 1165539 .. 1165563 -  -5.5  -2.62263   AGCTCGTCGAGAGTA          TGCGGCTCCAC CAA GAGGTGTCGCA          GATATCCCGACAAGC  47 70
   Gmet_1048 1163218 .. 1163228 -  -6.8  -3.47078   GATGCCAGACGACAA                 GGGA GGT TCCC                 ATGCTGCTGGAACAA  61 479
   Gmet_1046 1160975 .. 1160998 - -17.4  -2.64155   CCTTTCCGAAAGGGA          GGCGCCGCCG TTTC CGGCGGCACC           CGGTGGCCCTGGGCC 100 222
   Gmet_1045 1159147 .. 1159175 -   -16  -3.57144   CCTTGCATTGGTAAA        GGGCGCGGACAC GGGAG GTGTCCGCGCCG        GCGTTTCAGAAGTTC 100 31
   Gmet_1044 NONE
   Gmet_1043 1157769 .. 1157796 - -17.8  -5.18726   GGTGCACAACAAAAA        GGGCCTCTCTCC AAAC GGAAAGAGGCCC         CATACCCCACGCAGG 100 267
   Gmet_1042 1156403 .. 1156430 -    -7  -2.70932   CTTCCGGGTGAAGGA        TGCGGCGG GCGGCCCTGTTT CCGCCGCA         TCCAGCGCCGGTGCT  53 39
   Gmet_1041 1155466 .. 1155490 -  -3.6  -3.05496   CCAGAAGAATAACCA          CTTCTTCTAC TTCTT GTAGATAAAG          AACACCGGCTCGCCG  46 7
   Gmet_1040 NONE
   Gmet_1039 NONE
   Gmet_1038 NONE
   Gmet_1037 NONE
   Gmet_1036 1151780 .. 1151795 - -11.8   -5.4505   CTGGTCAACAAAAAA              CCCGGC CTGG GCCGGG               TTTAGAAGGGTGGAG 100 54
   Gmet_1035 1150641 .. 1150669 - -19.5  -5.31059   ACATCAACGAAAAAA        CGGCCGCCGGGCA TTG CGCCTGGCGGCCG        TTTTTCATTTTCGGC 100 59
   Gmet_1033 1148802 .. 1148832 - -16.3  -5.42259   GGACGCGCAAAAAAA      GAAGCCGGTTCCGA TTGC TCGGA-CCGGCTTC       GCATGCTGAAACCTG 100 46
   Gmet_1031 1145891 .. 1145918 -    -4  -3.28924   TACCTTTTTCGAGAA        GGGGCTGACCCT TCTC AGGAGCAACACC         ACCATTGTCCTCAGT  47 446
   Gmet_1009 1123578 .. 1123602 -  -9.1  -3.47307   CCAAGAGCAGTATAA          CCGGCAAGCCC ATG GAGCGGGCCGG          CGCGAAGAAGCTGAG  66 80
   Gmet_1007 NONE
   Gmet_1006 1121084 .. 1121099 -  -6.8  -3.54424   GGGGAGCTTGCCAAA              TCCGGC CCGG ACCGGA               ACGTGACGGTTGACA  58 406
   Gmet_1003 1116972 .. 1116982 -  -5.4    -4.564   AACCTCAAAGCAAAA                 CTGA CTA TCAG                 AAAAGCGTACGGTTT  74 69
   Gmet_1001 1114520 .. 1114532 -  -3.3  -3.28791   ATTTGGTTTTTATAA                CGGCT ATG AGGCG                CAGCGGCGGAGCGAA  47 80
   Gmet_1000 NONE
   Gmet_0999 1112310 .. 1112326 -  -3.5  -4.07568   TCCGGGCGGCGAAAA              CCCTGGG CAC CCCCTGG              TACGCAATGCCCGCG  59 344
   Gmet_0995 1107351 .. 1107374 - -15.3  -4.43877   GAACTGGTAAATAAA          GCCCCCGAC TTTGTC GTCGGGGGC           TTGTTTTTTGGCCTG 100 59
   Gmet_0989 1097390 .. 1097418 - -16.2  -4.58395   GGGAGCCTCGAAAAA        GAAAAGGGAGGA ACGAG TCCTCCCTTTTC        CGGTTCTTGGAGAGC 100 51
   Gmet_0988 1096820 .. 1096852 -  -4.2  -3.78934   TCTCTCCGACAACAA     GTGC-GACGAGGT GCAGGGAT ACCTCTTCAGCAC      CCCGATGCCGCCGGA  57 95
   Gmet_0958 1067217 .. 1067231 -  -7.1  -3.66424   GAAAAGCATCTGAAA               CACGG AGCAA CCGTG               TTCTCAGTCAACAAA  63 41
   Gmet_0940 NONE
   Gmet_0939 NONE
   Gmet_0938 1039426 .. 1039444 -  -6.7  -3.53091   AGGGGTTTCGCGAAA             CCCTCGA TGTGC TCAAGGG             TCGTGTTGAGCTGGC  58 370
   Gmet_0917 NONE
   Gmet_0916 1009936 .. 1009959 - -13.8  -5.40004   GAGGAAATGAAAAAA          GCCCCGGCCT GAAA AGGTCGGGGC           TTTCGTGTGTCGGGA 100 69
   Gmet_0900  989814 ..  989827 -  -6.7  -2.64099   GCTCTTTAGCAGAAT               CTGTG GTGA CACAG                GGGTTCTGGCAAGTC  52 2
   Gmet_0899  988745 ..  988760 -    -4  -5.00884   AGGGGGGGCAAAAAA              GGGAAGA AGC TCT-CCC              TGGCGGAGCAGATCG  77 226
   Gmet_0888 NONE
   Gmet_0887 NONE
   Gmet_0886 NONE
   Gmet_0885 NONE
   Gmet_0884  973506 ..  973537 -  -2.8  -4.09685   CTCCAGTGGGTAAAA      TGTGACCGGCGGCA ATCC TGCCGACGGTGATG       CTATGGGTTTGCAAA  58 26
   Gmet_0883  972331 ..  972346 -  -3.2  -4.81685   ACCAATCATGAAAAA              TGGCGA TTTT TCGCAA               GGTCAAGGCGGAGGA  71 124
   Gmet_0882  971334 ..  971353 -  -9.3  -5.42514   GGAGAAATGAAAAAA            GGCGTAC ACTCCG GTACGCC             TTCCTTGTCCATGTA 100 51
   Gmet_0881  970217 ..  970257 -  -9.7  -3.02043   AACGGCGCCGCAACA  TGGACCGGCTATGATGGGT AAA ACCCTTGATAGGAGGTCCA  ACATGAACATCAAGC  69 201
   Gmet_0877 NONE
   Gmet_0876  965333 ..  965354 -  -4.3  -3.07816   TCCGCATCCATCGAA           TCGTCCTCC AGGT GGAGGATGC            GAAGCGTCTCTCCCG  48 136
   Gmet_0875  964169 ..  964181 -  -6.9  -3.27022   CGCAGGGGAGATGAA                CGCCG AGG CGACG                GTCATGGTCACGGAG  54 66
   Gmet_0849  934051 ..  934065 -  -2.8  -2.74322   GGGAAGGGGGCAAAT               CGTAAT GCG ATGACG               GATTAGGGGAAGGGG  41 41
   Gmet_0848 NONE
   Gmet_0847  932035 ..  932047 -  -3.4   -4.3129   TACTGATCAGCAAAA                CAGT TTATG ACTG                AAATGGCAGGCTGCC  62 4
   Gmet_0846  931577 ..  931595 - -10.3  -5.76949   CATCTCCAAAAAAAA             TCCCCTC GCCGG GAGGGGA             TTCGTGTGGTGTCGG 100 56
   Gmet_0845  930035 ..  930057 -  -6.8  -3.05384   CGCTTTTTCACCGAA           GCCGAGGCCG GAG CGGCCCTGGA           GCGGACCGGCTTCGG  52 339
   Gmet_0841  926594 ..  926604 -  -5.4  -2.86124   TTCATTGAAAGAGCA                 TGCA TGC TGCA                 AAGGCTCCTGGTTGA  49 90
   Gmet_0840 NONE
   Gmet_0839 NONE
   Gmet_0838 NONE
   Gmet_0837 NONE
   Gmet_0836  921291 ..  921320 - -17.2  -4.95155   GTCACACGACAAAAA       GCGGGACTCCGGC GCACT GCCGG-GTCCCGC       TTTTTGTTGCCCGCA 100 56
   Gmet_0824  909117 ..  909131 -  -5.7  -3.25823   GGCCTCCTATACCAA               TCGGA TCCAT TCCGA               GGACCTGGCCCGGGT  50 351
   Gmet_0821  905884 ..  905941 -  -4.9  -2.98823   CTGTGGTGAGATAGA TCATGACGCACCTCCCGG-TTGTGTG ATAATGA CAGTAAACCCGAGAGGTGCGACATAA TACGTCGTTTATACC  48 34
   Gmet_0820  905602 ..  905616 -  -4.3  -4.05877   GATGATACCAAAGAA               TTTCC GTACG GGAAA               CCCGGATTTAATGCA  62 33
   Gmet_0819  904219 ..  904240 - -11.5   -5.1244   GCATCAATAGAAAAA           GCCTGCCGG ATAA CTGGCAGGC            TTTTCTGCGTCTGGA 100 56
   Gmet_0815  897911 ..  897950 - -21.6  -3.55444   TGTCGAGGGCGGAAA  GGAAAAGGCCGCGTCCGGA TCG TCCGG-CGCGGCCTTTTCT  GTTTTCTGGGAAGAG 100 47
   Gmet_0812  893922 ..  893954 -    -2   -4.7373   GCACGGTACGAAAAA     GGAGTCGA-CAGCTA CCTC CAGGTGCTCGATTCC      CAGCGGGCCCTCTAC  72 311
   Gmet_0800 NONE
   Gmet_0799  879012 ..  879034 -  -7.7  -5.70829   AAGATTAGAAAAAAA           GCCCTGGTC GCATA AACCAGAGC           CCCAATAGTATTCAC 100 92
   Gmet_0798  878203 ..  878216 -  -3.8   -3.6959   ATATTATTATTTAAA               TCCC TGGAGG GGGA                GGATTCATTTCCGGA  53 52
   Gmet_0797 NONE
   Gmet_0796 NONE
   Gmet_0795  875743 ..  875755 -  -3.5  -2.60486   AAGAAGGGGGAGAAC                TAAAA CTT TTTTA                TTCTATCCTCCCCGC  43 23
   Gmet_0792  872582 ..  872603 -  -5.7  -3.14132   TCCCGCCGCCATCAA           GGTGCCCGT CGAG ACGGTCGCC            AAGGGGGTCGGCGGC  50 418
   Gmet_0789  869744 ..  869756 -  -3.3  -3.14344   CAGTTTTTCGAGGAA                GGTGC GGA GCACG                GTTCTCTCCCGATAA  45 95
   Gmet_0788  868990 ..  869001 -  -4.4  -2.74598   TCATAAATTACAGCA                TCAC CGAC GTGA                 GGAAGTAGTCCCACA  46 6
   Gmet_0787 NONE
   Gmet_0786 NONE
   Gmet_0785 NONE
   Gmet_0784  865697 ..  865720 - -14.6  -5.25803   AATGCGCACAAAAAA          GGCTGCTCCC CGCG GGAAGCAGCC           CTTTTCTTGTGATCG 100 56
   Gmet_0783  864073 ..  864083 -  -5.4  -4.63218   GCTGCCCGAAGAAAA                 GTTC GTT GAAC                 TGCTGCGGGACGTGA  76 193
   Gmet_0780 NONE
   Gmet_0779 NONE
   Gmet_0778  856201 ..  856245 - -15.8  -4.07568   GGGCGGTCTCGAAAA TGAGAAAAGAGGCACCGGTG GTTAT CTGCGGTGCCTCTTTTCTCT AGGGGGGCTTGGTAA 100 64
   Gmet_0777  853778 ..  853803 -  -3.9  -3.46271   AGAAAAAAACAGAGA         GGCTACCAGAA ATGA TTCTGAACGCC          GGTTTTTGATTTGCT  51 75
   Gmet_0776  852271 ..  852306 -   -22  -3.01712   CTCTCTTCTTCAAGA    GAAAAGGCCGTCTCCC TAGT GGGGGACGGCCTTTTC     TCTTGGTGGGATACC 100 47
   Gmet_0774 NONE
   Gmet_0773  849174 ..  849185 -  -7.2  -2.71011   ACGGTCGCCGAATCA                GCCG GAAA CGGC                 GTTCCCCCCCGAGGC  53 11
   Gmet_0772 NONE
   Gmet_0771  848008 ..  848026 - -12.4  -3.88766   AGGGGAGACACCAAA             CCCCTCCC TCG GGGAGAGG             GTGGCCGTAGGCCGG  93 50
   Gmet_0770 NONE
   Gmet_0769  845048 ..  845077 - -12.9  -4.36914   GTTTGTCCCATAAAA       GCAAGAGGGCCTC CGGA GAAGCCCTCTTGG        GCTGCGATAATTGCC 100 48
   Gmet_0768  844590 ..  844611 - -13.7  -4.93696   TGGAAACAGCAAAAA           GGGCGACCC CTCC AGGTCGCCC            TTTTTTTGATAGCAT 100 52
   Gmet_0765 NONE
   Gmet_0764  839114 ..  839124 -  -2.4  -3.95986   GGGAAGTCAAGGAAA                 TCGG GGA CCGG                 TGATCTGGGACCGGG  54 143
   Gmet_0763  836192 ..  836217 - -11.8  -4.37092   ACCGTCTCGAGAAAA         GGCTGCTGGG TTACTC CCCTGCAGCC          TTTTCGTCTTTTTGC  95 41
   Gmet_0761  833871 ..  833886 -  -5.4  -3.16676   TGCATTAATGCAACA              CTGGTCG TGG CG-CCAG              CACCACACCCGCAGC  52 140
   Gmet_0751  825313 ..  825344 - -10.8  -5.80248   TAACAGACAAAAAAA      GAGGGGAG-GGGCTG ACT CTGCCCTCTCCCCTT      TTCGTTAACCCGCAA 100 50
   Gmet_0750  824498 ..  824513 -    -4   -5.0538   CTTGAGGGGAAAAAA              TGTGAC TTGA ATCACA               AAAACGGGGGATTGA  79 21
   Gmet_0749  822462 ..  822485 - -12.4  -4.15841   GGATGAAATGAGAAA          GGGGACAGTC AATT GGCTGTCCCC           TTTGTTCTGAATAGT  95 54
   Gmet_0742  816887 ..  816900 -  -5.9  -3.02947   GAGTTACCATATATA               GACGC TGGA GCGCC                GTTTTGTTTGCTTTA  53 199
   Gmet_0741  815950 ..  815966 -  -2.9  -3.53012   TCCTCTGGTCCTAAA              GCTTTGC GTA GCCAAAC              TTCAGGGAAAGCATC  49 4
   Gmet_0740  815443 ..  815457 -  -4.2   -2.7186   AAAGGCGGCGAACGA               GCCC AGGGAGA GGGC               CAGAGTTATACCAGC  43 71
   Gmet_0739  813446 ..  813466 - -15.5  -5.24129   GCGCGGGATAAAAAA            GGGGAAAGC AAC GCTTTCCCC            TAATCCTAGCACAAA 100 64
   Gmet_0738  812080 ..  812096 -  -8.1  -2.86164   AGGAGGAACGAATGA              TTTGGAT ATC ATCCAAA              AAATCGACACAGGTC  55 138
   Gmet_0732  805035 ..  805060 - -13.3  -4.27316   TGCCGGAAGCGAAAA         GAGCGATGCCC CTTC AGGCACCGCTC          TTTTTCGTGGAGTTT 100 51
   Gmet_0728 NONE
   Gmet_0727 NONE
   Gmet_0726  798955 ..  798971 -  -3.6  -3.38272   CATCACCAGGCACAA              GAAGCG GCTGT CGCTGC              GGTTCGGCACGACTA  49 290
   Gmet_0724  797248 ..  797268 -  -6.1  -3.53811   CCTACGGTCCGCAAA            GGCATCATG ACC CATATTGCC            TGGCTGACACAGCAG  55 474
   Gmet_0713  784438 ..  784469 - -19.6  -3.15579   TTAAGGCCCTATCAA      GAAAAGCCCGCGAA TCAT CTCGCGGGCTTTTC       TTTGACTGGACAAGG 100 49
   Gmet_0711 NONE
   Gmet_0710 NONE
   Gmet_0709  779926 ..  779966 -   -11  -4.68724   GTAGGGAATAGAAAA  CATGACGGGGGAGTGGGC GCGAT GCCCGCTCCCCCGTTTTC  GTGTGGGATCAAGTG 100 34
   Gmet_0706  776147 ..  776181 - -16.5   -4.7657   GAAAAACCTGAAAAA    CAGAAGAGGCGGCGGG ATTT CCCGTCGCCTCTTC-G     CGTTTATGCCGTCTT 100 48
   Gmet_0690 NONE
   Gmet_0689 NONE
   Gmet_0688 NONE
   Gmet_0687 NONE
   Gmet_0680 NONE
   Gmet_0679  744823 ..  744848 - -16.1  -5.24129   CGGGTGCATAAAAAA         GGCCCCGACTC GGCA GCGTCGGGGCC          TTTGTATCATCAAGA 100 35
   Gmet_0678 NONE
   Gmet_0677  744106 ..  744126 -  -6.7  -5.24129   TTTGTGTACAAAAAA            CGGCGTCGG TGG CCGAGGCGG            AACGTTACCGCGTCA  95 30
   Gmet_0676 NONE
   Gmet_0675  739379 ..  739401 -  -2.7   -3.1355   GGTATCCACACCGAA          TCCTACTACG GCTA CGTGGT-GGA           CCGCACCGCCGGCAG  43 435
   Gmet_0668 NONE
   Gmet_0667  732279 ..  732319 - -22.2  -3.28712   TCGTGTTTGTCACAA  CAAAAGAGGACATCTCCC TTGCG GGGAAATGTCCTCTTTTG  CCGTGTTACACGGAA 100 53
   Gmet_0666  730204 ..  730243 - -25.8   -3.5393   ACGATGCGTCCCAAA  CACGAACGGCCCGCCAGG ATAA CTCGGCGGGCCGTTCGTG   TTACCTGGTGCCCGT 100 98
   Gmet_0661  721050 ..  721076 - -17.3  -5.10461   CTTACGGAATAAAAA        GGGGCGCCTCCC GCGA GGG-GGCGCCCC         TTTCGTACGACTATT 100 72
   Gmet_0659 NONE
   Gmet_0658 NONE
   Gmet_0657 NONE
   Gmet_0656 NONE
   Gmet_0655  714989 ..  715010 - -14.5  -4.42639   ATAGTGTAAGCAAAA           GAGGCAAGG GTAA CCTTGCCTC            TTTTGCTTTTGGGAC 100 149
   Gmet_0599  665708 ..  665723 -  -6.8  -3.05715   AACGGGCGCATCGAA              CAACGC CATG GCGCTG               ACCACGGACGACTGC  56 191
   Gmet_0546 NONE
   Gmet_0545  582445 ..  582462 -  -5.6  -2.71712   TTCTGCTTCCCAAAT             CTATGC CGATCC GCATAG              TTCGTTACCCTGCCA  48 30
   Gmet_0544  581555 ..  581565 -  -3.2  -3.73775   GCCAGCTTCATGAAA                 CCTC CGA AAGG                 CCGGGACCAGGGACC  53 129
   Gmet_0543 NONE
   Gmet_0542  580393 ..  580410 -  -3.5  -3.82191   GCAAGGGGAGAAGAA             CATCTTT GAGA AAAAATG              CGGTGGCTGCCATCG  54 272
   Gmet_0540  578733 ..  578750 - -14.1  -3.55622   GGCAATGTTCTGAAA             GGGCCGG CCGA CCGGCCC              CTGGCCCGCCACCGG  95 397
   Gmet_0530  569479 ..  569489 -  -8.2  -2.57881   GAAGTTGTTGAGAAT                 GGCG GTC CGCC                 CGTAAGGCCGGCCGC  59 121
   Gmet_0529  567767 ..  567784 - -14.1   -5.1417   GGAGAAAATGAAAAA             GGCCGCC CGAA GGCGGCC              TCCCATAATCGGTAG 100 51
   Gmet_0528 NONE
   Gmet_0527  565567 ..  565580 -  -3.1  -3.07222   ACCATGACGGGAAGA               TGACA ATTT CGTCA                TCTTCAAAAGTTACA  43 36
   Gmet_0526 NONE
   Gmet_0525 NONE
   Gmet_0524 NONE
   Gmet_0523  559644 ..  559657 -  -3.8  -3.40622   CATGGGGAAAATATA               TCCG GATAAG CGGA                TTGAGTCAAGGGCTG  49 50
   Gmet_0522  559240 ..  559252 -  -3.3   -4.0371   GATGTTTCATAGAAA                CTCCT GTG AGGTG                TGTATCCGGATACGC  58 63
   Gmet_0521 NONE
   Gmet_0520 NONE
   Gmet_0519 NONE
   Gmet_0518 NONE
   Gmet_0517 NONE
   Gmet_0516 NONE
   Gmet_0515  554553 ..  554563 -  -3.2  -3.53444   CGAGCTCTCCTCAAA                 GGAC ATG ATCC                 TTTGCAAGAAGCACC  49 256
   Gmet_0510  551052 ..  551072 -  -6.7  -2.78384   CTTCCCGGCAGGAGA            CGAGGGGGC GCT GCGCCCTGG            TTCTCGCTATGCTGC  53 32
   Gmet_0509  550180 ..  550203 - -15.2  -5.18357   GAAGGGATGAAAAAA          CGGCCCGTCG TTGC CGGCGGGCCG           CAGGTATCCCGTGTG 100 50
   Gmet_0507  549469 ..  549509 - -14.1  -3.76224   GCTGGATCTAGGAAA CAACAACGCCCCG-CTCC ACCAAA GGAGACGGGGCGTTTTCG  TATGCGGTTCCGAAG 100 48
   Gmet_0502 NONE
   Gmet_0501 NONE
   Gmet_0500 NONE
   Gmet_0499 NONE
   Gmet_0498  541735 ..  541758 -  -9.5  -5.48825   TATTATTGAAAAAAA          CCCCGACGG TGGATG CTGTCGGGG           TTTTTTTCATGCTGT 100 59
   Gmet_0490 NONE
   Gmet_0489  534854 ..  534875 -  -2.9  -4.07568   CCTTTCTTGCGAAAA           TTCGGGCTCG TTT CG-GCCCAAG           CAACCGTTCGGGTTG  58 284
   Gmet_0488  533839 ..  533853 -  -3.5  -4.16279   GATATCACTCGAAAA               CACAG AGCAA CCGTG               TTCTCAGTCAACAAA  62 41
   Gmet_0464  511732 ..  511744 - -10.5  -5.00616   GTTTGCGTCAAAAAA                CCGCC TAT GGCGG                TTTTTTGTTGCCATT 100 52
   Gmet_0462 NONE
   Gmet_0461 NONE
   Gmet_0460  509000 ..  509025 - -18.3  -4.65895   GTTTGCACGCAAAAA         GGGCCGGGAAG AAAT CTCCCCGGCCC          TTTTTGCGTGCGTAT 100 50
   Gmet_0458 NONE
   Gmet_0457 NONE
   Gmet_0456 NONE
   Gmet_0455 NONE
   Gmet_0454 NONE
   Gmet_0453 NONE
   Gmet_0452  498864 ..  498879 -  -3.2  -2.75268   GAATCAGTGTCAAAT              CGCTTA GACA TCAGCG               TCGAACAAAACGGAT  41 20
   Gmet_0451 NONE
   Gmet_0450 NONE
   Gmet_0449  495321 ..  495334 -  -3.1  -2.58892   AGTGACATTAAGGGA               CCGTCT CGA AG-CGG               ATCACCTGACGAGTT  40 4
   Gmet_0448 NONE
   Gmet_0447  490731 ..  490777 - -13.1  -3.79906   GCAGTTGGAGAAGAA TGCGAGCAAGAAGGGCGACAG GTACT CTGTCGCCCTTCTTTGTCAGA AAGAAATGGATTAAT 100 44
   Gmet_0422  469098 ..  469108 -  -4.6  -3.08679   TTTCCCTACCTAATA                 CCGG TAG CCGA                 ACGTGCGGAAATGGC  48 9
   Gmet_0421 NONE
   Gmet_0420 NONE
   Gmet_0419  464975 ..  464991 -  -2.9  -4.82901   CTCCCTGGAGAAAAA              GCTCAAG TAC CTCCAGC              AGACGGTGGGGAGGC  72 315
   Gmet_0375 NONE
   Gmet_0374 NONE
   Gmet_0373 NONE
   Gmet_0372  415554 ..  415569 -  -4.6  -2.61582   CAGGTGAGGGAGAAG              GTGCGG GTCA CGGCAC               GTTTCCTCCTAATAG  45 17
   Gmet_0371 NONE
   Gmet_0370 NONE
   Gmet_0369  411904 ..  411914 -  -4.6  -3.30124   GCGGATCGGCTACAA                 CCGC GCC GCGA                 GAATCATCGAGCGGA  49 510
   Gmet_0362  406080 ..  406113 - -18.4  -2.52543   ATCCTCCTGAACGCA     TGAAAGCCGCAGTT TCGGTG AACTGCGGCTTTCA      TGCGTTCAAGGTTTC 100 53
   Gmet_0358  402419 ..  402435 -  -5.7  -3.30443   CTATGACGAGATGAA              GGCGCGG CTT CCGCAGC              TGGACCTCCTGCGGG  52 388
   Gmet_0353  394136 ..  394148 -  -4.8  -3.33608   AAAGATAATTAAAAC                CGCT GCCGT AGCG                CCAGGTGGAAGTTCA  51 6
   Gmet_0350  388995 ..  389005 -  -6.8  -3.73088   ATATCTCAGGAAGAA                 TCCG GGG CGGA                 CCGTGGTGGTCATCA  63 198
   Gmet_0345 NONE
   Gmet_0344 NONE
   Gmet_0343  382164 ..  382185 - -11.6  -5.52986   ACGTCATCAAAAAAA           CGCACTGC TTTCGG GCAGTGCG            TTTTTTTGTGGCCTG 100 66
   Gmet_0341  380018 ..  380045 - -21.4  -3.51232   GCCCTGCGAAACGAA        GAAGGCCCCGGA GCAA TCCGGGGCCTTC         TCTTTTTATTCAACG 100 110
   Gmet_0324  361154 ..  361166 -  -6.3  -3.99775   AGGCATCAATAACAA                GATCA AGG TGATC                AAAAGAATGGCCTAC  62 109
   Gmet_0322  359054 ..  359065 -  -5.8  -3.27923   CTTCAACATCAGGAA                GCTC CTCA GAGC                 TATCCTTTTGTGGCT  56 151
   Gmet_0321 NONE
   Gmet_0320  356566 ..  356585 -  -2.1  -4.74103   TCGGCAATTGAAAAA            TGACCCA CCTTCC TGGGTTA             ATCATCCATCTGGGG  68 23
   Gmet_0318  354568 ..  354589 -  -2.3  -3.74224   CTCAAAGCACTCAAA           GAG-GAGATG GAA CATGTCACTC           GATGAAAAAGAACTG  52 314
   Gmet_0313 NONE
   Gmet_0312  352480 ..  352490 -  -6.8  -3.53224   CACCCGCCGTGGAAA                 GCGT GTG ACGC                 ACCGGTTTTCATGGC  61 128
   Gmet_0304  339446 ..  339461 -  -3.2  -3.65581   ATGAATTCGGAAGAA              TTACGG CCTG CCGGAA               TAGCGGTTTTTGTCG  51 196
   Gmet_0295 NONE
   Gmet_0294  329939 ..  329971 - -17.7  -3.12884   AAACATCAGGTAACA      CAAAGGCCGCCCGGA ACA CCCGGACGGCCTGTG      CTTTCTTAGCCCATG 100 59
   Gmet_0293  328784 ..  328803 -   -15  -5.22312   ACGTAGATGAAAAAA            GCCACCCC CGAC GGGGTGGC             TTTTTTCTTTCGCTG 100 83
   Gmet_0283  313986 ..  313997 -  -5.8  -3.14931   TCCATTGCTCATGAA                GCCT TAAC AGGC                 CGTTGAAAAACTCCT  54 190
   Gmet_0282  313390 ..  313410 -  -2.6  -4.15565   GGTATCAGTCCAAAA           CGTCGAAGC ACGG ACTTC-ACG            AGAGAGAAAGCCTGC  60 339
   Gmet_0266  297401 ..  297415 -  -5.6  -2.57132   GCGGCCGGCCATAAT               CCTTCC GGC GGAGGG               GAAACCGGCCCTCTG  46 128
   Gmet_0264  295429 ..  295444 -  -8.2  -2.52516   CGGCCGACGACGAAG              CGGCGA AGGC CCGCCG               GCTCCAGTTGGCCCA  52 441
   Gmet_0261 NONE
   Gmet_0260  291239 ..  291255 -  -5.7  -2.94416   TACCCTTATGATATA              TCCGGCC CGT GGCCGAT              TCCGCCATCGTACGC  49 88
   Gmet_0259  290644 ..  290674 - -17.6  -3.38314   GCTAAGGGGGAAAGA       CGACAAAGGCGGCC ATG GGCCGCCTTTGCTG       TTCTCGTACGCCGAT 100 55
   Gmet_0258  289335 ..  289359 - -17.9  -4.24002   GGGTAAACGTGAAAA          GGCCCGCCAAA TGA TTCGGCGGGCC          TCTCTTGTCTCAACT 100 295
   Gmet_0254  283798 ..  283816 -  -2.2  -3.40403   TGGGCTGGACCATAA             CCGGCGGG AGT CTCGTCGA             TTTCCGGATTGTACT  44 406
   Gmet_0243 NONE
   Gmet_0242  271392 ..  271430 - -13.3  -5.69473   CATAGCACAAAAAAA  CCGGGCTGTCGAAAATGT GGTG ACATTT-CGGCAACCCGG   CTGTCTCGGTGAGAC 100 191
   Gmet_0241  270362 ..  270388 - -16.6  -3.91716   TGATGGGGGAAAGAA         CGGGGGAGGC TTTCATG GCCTCCCCCG         TATCGGGCGTCAGGG 100 35
   Gmet_0240  269952 ..  269967 -  -7.6  -2.62616   TCAGCTCGGATAGGA              TCCTGA AGAA TCAGGA               GGTATTCTCACTCCT  56 33
   Gmet_0237  268307 ..  268327 - -11.8  -5.63517   TGCCGAAACAAAAAA            GCCCCGAG GTTTT CCCGGGGC            TTTTGAGGTCTGCTG 100 49
   Gmet_0232  263633 ..  263643 -  -2.4  -3.35679   CGCCGGCACGGAGAA                 GGGC GAG GCGC                 TGGTGAGGGCCCAGG  44 467
   Gmet_0230  262329 ..  262339 -  -5.4    -4.564   AACCTCAAAGCAAAA                 CTGA CTA TCAG                 AAAAGCGTACGGTTT  74 209
   Gmet_0228  260044 ..  260058 -  -4.2  -3.71527   CCGGAATGATTGAAA               TCACCG CAC CGGTCA               CCCGCATGGGAACCG  56 176
   Gmet_0225  256427 ..  256444 -  -9.8  -4.45945   ACGCATTAATTAAAA             GGCGGC CAGTTT GCCGCC              TTTATGGATGGGAAC  93 27
   Gmet_0222 NONE
   Gmet_0219  250907 ..  250924 - -14.1  -3.69621   ATGCATAATTCGAAA             GGCGGCC AAAT GGCCGCC              TTTTCTGTTTCCTGA 100 58
   Gmet_0191  220954 ..  220969 -    -6  -2.71144   CACTCCTGGCAATCA              TCGCCG AGTT CGGCGG               CGGCATCGGGGTTCT  46 281
   Gmet_0189  219510 ..  219529 - -12.8  -5.22312   ATGGACATGAAAAAA            GGCCCGCC AACC GGCAGGCC             TTTCAAGTTTATCAC 100 50
   Gmet_0188  217904 ..  217931 - -11.4  -3.47227   CCGCAACCATCAGAA        CAGTACTGCC AATGTTCG GGCAGTACTG         GGGAGTGCTGGCTGC  74 324
   Gmet_0186  215869 ..  215882 -  -8.1  -3.42482   GCAGGGAATAGAAGA               TGCCG AAGC CGGCA                AGCCCGGTTCAGTAC  64 325
   Gmet_0184  213867 ..  213883 -  -2.1  -3.63868   GGGCGAAAAGAAAAG              GAGGAAC CTC GTGCCGC              GTCAGCTTCCTTCCA  49 27
   Gmet_0183  213239 ..  213259 - -12.6  -5.67063   GGTACCACAAAAAAA            GGCCTGCA TTTTG TGCAGGCC            TTTTCCGTTCCGGCG 100 54
   Gmet_0177  205112 ..  205126 -  -2.1  -3.01924   GATCCGTGTGGAACA               GCTAT TCGGC ACAGC               ACGACAACCGGCTGA  42 12
   Gmet_0176  203892 ..  203911 -  -5.6  -4.07568   CCCCCGGCGGGAAAA            CTCTCCGC CGAG ACGGAGCG             CCGCTGGCTGCTGCA  65 401
   Gmet_0141  170001 ..  170011 -  -5.4  -3.59979   CCGCTGTATGCGAAA                 TGGA GCG TCCA                 GTGGCCTGTTTGTTT  58 149
   Gmet_0140  169064 ..  169088 -  -3.4  -3.57792   CCATGTATTCCGAAA          CGGGCCATGC ATCCG GCAGAGCCGG          CTTTTGCCGCCAGGC  51 81
   Gmet_0139  167498 ..  167519 -    -8  -3.47227   CCGGAAGGAGCACAA           CCTGGGGA TGCCGC TCCCCAAG            GGGATCGTGCGGGTC  62 413
   Gmet_0135  163462 ..  163476 -  -9.2  -3.04398   TTCCCGGTTCAAAAT               CGCGCC GTT GGCGCA               TCGAAAAAATTGTAG  66 84
   Gmet_0134 NONE
   Gmet_0133  160091 ..  160103 -  -5.5   -3.1506   AAAGCCTTCTATCAA                CGCCT TAC AAGCG                CCGGAAAACTTCACA  50 217
   Gmet_0129  156699 ..  156720 - -11.5  -5.94214   AACAGAATAAAAAAA           GGGCCGACC CTTC GGCCGACCC            CATGGCATAACAGCG 100 91
   Gmet_0128  153767 ..  153785 -   -11  -4.11692   CAGTCACCTTGAAAA             TCCTCCGC ATC ACGGAGGA             TTTTCAAGGTGACTC  88 39
   Gmet_0120 NONE
   Gmet_0119 NONE
   Gmet_0118 NONE
   Gmet_0117 NONE
   Gmet_0116  141892 ..  141905 -  -5.3  -2.87132   TTCCCCCCTGAGATA               CTTCA ACAC TGAAG                TAAAGATAGCACAAA  49 67
   Gmet_0115  140956 ..  140971 -  -3.2  -4.20707   CTTTAGCAAAAAAGA              GGGATG AGGG CATCCT               AACAGAAATTCTCCG  60 68
   Gmet_0114  140387 ..  140410 -  -6.6  -3.75024   TGGTACCACCAAGAA          CCGGGCCTGC CCCT ACACGCCCGA           CTCGCTCATCTCGGT  63 90
   Gmet_0112 NONE
   Gmet_0111  137820 ..  137848 - -13.9  -2.59421   TCAATAATGAGTAAT        CGATCCCTTCACC GGA GGGGAAGGGATCA        GTGGATTTCAGACTA  84 93
   Gmet_0110 NONE
   Gmet_0109  135552 ..  135565 -  -2.4  -4.20769   ATATTTTAATATAAA               GGTA CCATTT TACC                ATTTTACTGTCAACA  58 244
   Gmet_0108  134627 ..  134638 -  -7.2  -4.63928   ACATCAGCGGAAAAA                GCGG CGGC CCGC                 GGTGCGGACATCTGC  81 2
   Gmet_0107  133350 ..  133360 -  -3.2  -3.24747   GCGTTACAGGAGTAA                 CGAC TAT ATCG                 ATTCTGGCAGGCGTG  45 108
   Gmet_0106 NONE
   Gmet_0105  131842 ..  131852 -  -6.8  -3.99324   GTTGACTACTAGAAA                 CAGC CAA GCTG                 GCACTGCCGGATCTT  68 8
   Gmet_0102  127788 ..  127805 -  -7.7  -3.09823   GGGGGTAAAATGAGA             CCACTCC GCCA GGAATGG              CATGACGGTGATGGT  59 40
   Gmet_0101  125688 ..  125699 -  -4.4  -4.43309   CAATGCCAACCAAAA                CCAT TTCA ATGG                 ATTAGCAAGATGCCG  67 214
   Gmet_0100  123643 ..  123669 - -18.8  -5.38549   GGCAAACAACAAAAA         GAAGGGGTGGCC AAA AGCCACCCCTTC         TTTTTTCACTGCATG 100 60
   Gmet_0098  122483 ..  122522 -  -3.4  -2.52464   TCCTTCGCGAAGCCA  CAGTGAGGGCAGCTTACGG TTT CCATGGGA-GCCCCCACCG  TCATTCCACCACGAG  40 26
   Gmet_0097 NONE
   Gmet_0096  120188 ..  120218 -    -3  -2.62613   GGGCATCGGAAATAG       CCGCGAGACCGGTC ATC GGCCCGCCTCCAGG       ACCCGCTTGATCCGC  40 7
   Gmet_0095  119307 ..  119319 -  -5.5   -3.1506   AAAGCCTTCTATCAA                CGCCT TAC AAGCG                CCGGAAAACTTCACA  50 196
   Gmet_0093  116844 ..  116868 -  -2.2  -2.79183   TTGAGTGCCACGACA         TCGTGG-ACAA CTTT TTGTGCCATGA          CATCGTGGACACTCA  39 47
   Gmet_0092  116075 ..  116087 -  -9.1  -3.28712   GCTCTGGGTCTACAA                CCGCT GGA AGCGG                GTGACCCGGGAGCAG  69 46
   Gmet_0089  112187 ..  112204 -  -6.9  -3.35679   TTGTGCGATTGAGAA             CCGGCCA AAGA TGGCCTG              AATACGGCCGCGATC  59 39
   Gmet_0087 NONE
   Gmet_0086 NONE
   Gmet_0085 NONE
   Gmet_0084 NONE
   Gmet_0083  101025 ..  101062 - -20.7  -2.94293   TGTTCAACATAATTA   TTGAGCGGTTCACGCGC ACGC GCGCATGAACCGCTCAT    CCCCCCAAACAGAAC 100 68
   Gmet_0082   99986 ..   99996 -  -5.4    -4.564   AACCTCAAAGCAAAA                 CTGA CTA TCAG                 AAAAGCGTACGGTTT  74 349
   Gmet_0080 NONE
   Gmet_0079   97338 ..   97353 -  -5.4  -3.61398   TTCTCTGTCGAATAA              CCTGTC CCCA GACAGA               GAATGTCATAGTTTC  58 43
   Gmet_0078 NONE
   Gmet_0077   93494 ..   93535 -  -2.9  -4.20042   ACGAACAGGGGAAAA TG-ACAAGGCGACGCGGC CATGAAT GCCGCGGCTCATCGTTCA AACGGCCGGGATGCG  60 79
   Gmet_0076   92962 ..   92978 -  -2.1  -3.83502   TATGGTCAGATCAAA              GAGTTCC ATG GGGTCTC              CGATGCGTGCGATTT  51 189
   Gmet_0075 NONE
   Gmet_0074 NONE
   Gmet_0073   89558 ..   89568 -  -5.4  -3.35349   AAATAACCCTCACAA                 TCTG CCA CAGA                 GACACGGAGACACAG  54 59
   Gmet_0072 NONE
   Gmet_0071   85290 ..   85333 -  -2.2  -3.04792   GGAGGATGTCGAAGA TCTCCTGCAGGACCGCGTCGA GCA TC-AGGCCGTCCCGCCGGGGG AGTCTCCCCCCATAA  42 6
   Gmet_0070   84600 ..   84617 -  -2.5  -3.41745   CAAGCATTGAAAAAG             GGGTGCC TTAA GGCGCTC              AGGTGCTCGTTTCTG  45 51
   Gmet_0065   78902 ..   78914 -  -4.8  -3.43492   TGAGAGCCAGGACAA                GTGG CTTGC CCAC                AGCATTGTCGCGTGG  52 479
   Gmet_0062   76587 ..   76615 -    -3  -2.83012   AACCTCACTACCAGA       TCGATGCCGGCCT GTCA AGGCCGCC-CCGT        GACAGGGAAAAGGAA  41 44
   Gmet_0061 NONE
   Gmet_0060 NONE
   Gmet_0059 NONE
   Gmet_0058 NONE
   Gmet_0057   70583 ..   70632 - -17.4  -2.66216   CCCCACCACCAGAAG GCCGCTTAAGAAAAAAGGGCCGC TACTT GCGGCCCTTTTT-CTTAAGCTGA TTGTGCCAAAGGTGT 100 74
   Gmet_0054 NONE
   Gmet_0053   65688 ..   65701 -  -2.4  -4.57073   GAGTTTCGGTAAAAA               TGCA TTAACC TGCA                AAAGACAAGTATTCA  63 143
   Gmet_0050   62550 ..   62596 -  -6.2  -2.70932   TCGGCGCGGCAACGA CCGATGCTCCCGGCACCCTGCG TGA CGCCTGGCGCCTGGCCGACCGG CGGATGTACGAGGAC  51 111
   Gmet_0048 NONE
   Gmet_0047   60370 ..   60382 -  -5.5   -3.1506   AAAGCCTTCTATCAA                CGCCT TAC AAGCG                CCGGAAAACTTCACA  50 181
   Gmet_0045   58048 ..   58067 -  -9.2  -4.60797   CGCTGACACAGAAAA            GGGCGACG GAAA CGTCGCCT             TGTTTTGTCAGAAAA  91 80
   Gmet_0039 NONE
   Gmet_0038 NONE
   Gmet_0037   47293 ..   47305 -  -3.3  -3.01712   TCCTCTTCGCCAAGA                CCTGA CCC TCGGG                TTTCATTCGACCACT  43 28
   Gmet_0036   46462 ..   46478 -  -7.2  -3.12327   GGGCGAGACCGAATA              CGCGGC GTGGT GCCGCA              TGGCCGGGCACTTTC  52 181
   Gmet_0034   43672 ..   43694 -  -8.4  -3.73775   CCGAGGTGGACGAAA           CCTGTACCTG GAC CAGGGACAAG           CTCCACATCAGCGAG  67 480
   Gmet_0024   31591 ..   31619 - -18.2  -4.82901   GTTTCGGCACAAAAA        GAGGGGGAACGC TTGAT GCGCTCCCCCTC        TATTGATAATCCCTC 100 256
   Gmet_0018   24421 ..   24439 -  -8.8  -4.21098   AGATGAACCGGAAAA             GGGAGCGA AGG TGGCTCCC             TTTTTCTTTTCACCG  78 303
   Gmet_0007   10708 ..   10735 -  -6.8  -2.52464   GGCTCCTGGAACTGA        TCGGCATGGTCC GGGA GGCCCGGGCCGA         AGGGTACCAGTTCCC  48 315
