# Supplementary material for: Rapid, accurate, computational discovery of Rho-independent transcription terminators illuminates their relationship to DNA uptake
Source: Genome Biol. 2007 Feb 21;8(2):R22. doi: 10.1186/gb-2007-8-2-r22 (PMC1852404; doi:10.1186/gb-2007-8-2-r22)
Supplement: Additional data file 4 — Best terminators found downstream of each of the genes of the 343 organisms studied. [file gb-2007-8-2-r22-S4.zip › Geobacter_sulfurreducens.bag]

        dnaA NONE
        dnaN    2743 ..    2763 + -12.5  -4.27796   AGACGAACAGGCAAA            GGCCGCTCC CCG GGAGAGGCC            TTTTGCCGTTTCTTG  93 56
        recF NONE
        gyrB    6269 ..    6283 +  -2.8  -3.58801   AGAACGCCCTGAACG               TGTCGA ATT TGGACA               TTTAGACGATTATGT  50 6
        gyrA NONE
     GSU0005 NONE
        gpsA   11691 ..   11701 +  -2.4  -3.07895   TGGTAAGAGATCATG                 GGGC CTC GCCG                 TCTCTTCACACTGAG  42 35
     GSU0007 NONE
     GSU0008 NONE
     GSU0009 NONE
     GSU0010 NONE
     GSU0011   20265 ..   20283 + -13.1  -4.68124   GCAGGAAATATGGAA             GGGGGGC ATGGC GCCCCCC             TTTTCTGTCTGTTCA  95 58
     GSU0014   23250 ..   23293 + -25.4  -2.82933   AGGGAGATGGATATG GCATAAAACCCCCCCGGAGC CGCG GCCCCGGGGGGGTTTTACGC TCTGCTCGGTTGGGC 100 69
     GSU0019   31492 ..   31530 + -21.9  -3.55444   GACCATGTCGGAAAA   CTAAACGGAGCTGGTCC CCAAA GGGCCGGCTCCGTTTAG   TTTCAGCGGTCCGCG 100 53
     GSU0022   33612 ..   33647 + -14.8  -4.23892   GGTCAGGATACAGAA    ACAAACAAGGCGGGGT GAAA ACCCCGCCTTGTTTCA     TTTTAGCTCCTTGAG 100 50
     GSU0030   40673 ..   40699 + -12.4  -3.05997   TACCTTAGCAACCAG         TTAGCACTCACG TCC CTTGAGTGCTAA         TCTGCTTTGTGGGGC  74 113
        hrcA NONE
        grpE   42376 ..   42411 +  -3.3  -3.04398   CGTGGCCACAGTGCC   CAAGGATGCCG-CGTAA AAAA TTCCGCCGGCC-CCTTG    CTTTTGGGGAGGGCG  42 10
        dnaK   44391 ..   44420 + -20.1  -3.36515   AGAAATAACCGAAGG       GGAGGAGGGGTGT GAAT GCACCCCTCCTCC        TGTTTACCAATCAAC 100 33
        dnaJ   45641 ..   45672 + -15.2  -3.93262   CCCGTTCGCCTGTGA      CGGCCGCCA-TCCTC ATT GAGAAATGGCGGCCG      TTTCCATTTCTTCCC  95 49
        serS   48852 ..   48868 +  -6.5  -2.87344   GGCAAAACCTGTATC              GAGGGTT CGA ATCCCTC              TCTCTCCGCCAGATA  51 203
     GSU0038   49512 ..   49537 + -16.9  -4.36595   GCGCCATTAAAACAA         GGGGTTACGGC TAAG GCCGTAGCCCC          TTTTCACTTTCCGTG 100 116
     GSU0039   50290 ..   50312 +  -4.9  -3.01712   CTCAACATCGCTGGA          CCGCGGGAAT CTAA ATTTCC-CGG           TATTCAAGAGAAAGC  46 378
     GSU0040   51082 ..   51096 +  -3.5  -2.60257   AGCGCCCTTGACAGG               TCGCC TGTAC GGTGA               TAGGTTGTCACATGT  42 66
      lexA-1 NONE
     GSU0042 NONE
     GSU0043   53525 ..   53538 +  -4.5  -3.48269   TTGTTGAACCATTTC               TGCCC CTTA GGGTA                TTCGTCTTTAATAGC  52 309
     GSU0046 NONE
     GSU0047 NONE
     GSU0048   64041 ..   64064 +  -2.6  -2.55838   TCTATTCAAACCCGA          TAACTT-TTTG TCT CAAGGAAGTTA          GTCTTAATGTTGCTT  38 158
     GSU0049 NONE
     GSU0050 NONE
     GSU0051 NONE
     GSU0052 NONE
     GSU0053 NONE
     GSU0054   72302 ..   72315 +  -2.3  -3.49951   ATTCAAACATCACGC               CGGTT CCTG ATCCG                TTCTCTGACGATGTC  46 378
     GSU0057   74307 ..   74329 +  -4.8  -3.35438   AACTTTGTCACGAGG           TGAGGGGATG GAG CATCTCTACA           TTGTGAGCTATGATA  49 23
     GSU0058   74904 ..   74916 +  -3.3  -4.38154   GGCCATGATGCCCCG                GCCTC ATT GAAGC                TTTTATGCCAAATGT  64 328
     GSU0060   78334 ..   78361 +  -9.8  -2.71712   CGGGAGAACTGTCAA        CGACACTCCCGC GAGG GGGGGAGTGTCC         CTTTCACAAGGAGGA  62 151
     GSU0061   78920 ..   78934 +  -4.2  -2.66272   ACAGTGATAAGCCAT               GGTCGA ACA TCGACA               TACCTTTGGATAACA  43 106
     GSU0062   79387 ..   79400 +  -8.1  -5.52384   TGGTTGGTATCCGGG               GGGAG CGAT CTCCC                TTTTTTTCATGACAA  95 140
     GSU0063   79750 ..   79772 +  -3.3  -5.76949   AGCTCTTCGAGATAT           GCGGCCC ATTTGGTCA GGGCGGC           TTTTTTTTGAGGATC  95 77
     GSU0065   82123 ..   82149 + -10.2  -5.28942   TCCGCCATACCAAAA        GGGGCA-ACCG GTAAAA CGGTATGCCCC         TTTTTCTTTGCAGTA 100 184
     GSU0066 NONE
     GSU0067   83910 ..   83924 +  -4.2  -3.12327   CCCGTAAGTTTCGTC               GCAAAG GGG CCTTGC               TGTTCCCTCTAAGCA  47 34
     GSU0068 NONE
     GSU0069 NONE
     GSU0070   86824 ..   86836 +  -9.1  -3.35996   CCAAGCGAGCTCCGG                CCCCT TGA AGGGG                TTCTCCATGAGGGTC  63 339
     GSU0076 NONE
     GSU0077 NONE
     GSU0078   91461 ..   91485 +  -4.1  -4.01853   GCCGGGTCGGCTGCT          GCTGTGCTGCC CGG GTCAGCACCAC          TTTCTGCTGGTCTTC  61 370
        degQ NONE
     GSU0081   93654 ..   93688 +   -25  -3.01712   AGCGGGAAAGGGTTC     GGACGGGGGCACGGCC GGC GGTCGCGCCCCCGTCC     TGTTCAGGGACGGAG 100 50
        rluD NONE
     GSU0083 NONE
     GSU0084   96721 ..   96749 + -20.3  -4.26076   CGCGGAACGAAAAAA        GCCCCCTGCCGAA CGT TACGGCAGGGGGC        TTTTGCTCAGAATCG 100 72
     GSU0086   97997 ..   98007 +  -8.2   -3.4617   GATGAAGCGTTCCAT                 GGGG TGC CCCC                 TTACTTCCTATTAAT  64 1
     GSU0093  106451 ..  106467 +  -9.5  -2.78816   GAGTGGCCGAAGGAG              CACGATT GGA AATCGTG              TGTACTGCAAGGTAC  63 64
        dnaX  108517 ..  108533 +  -3.7  -3.53444   GGGACGCGAGGCAAG              CTATAAC CAT GTTTTAG              TTTCAACAAAAGTCA  50 20
     GSU0095  109019 ..  109045 + -15.4  -5.80364   ACTTGTAATTAGCAA         TTTAGCCGAAAT TTT ATTTCGGCTAAA         TTTTTTTATTAACAT 100 137
        recR NONE
     GSU0097  113365 ..  113393 + -19.6  -4.65263   CCATAACAGCCAGAA        GGCCCCGACGGG ATGAA CTCGTCGGGGCC        TTTGTTTTAGGGGAT 100 49
     GSU0098 NONE
     GSU0099  114748 ..  114767 +   -10  -5.32944   AAATAACTACGAAAA            GTCCAAGG GTTT CCTTGGGC             TTTTTTCGTTGTGCG 100 68
     GSU0101  116619 ..  116639 +  -4.7  -3.25113   ACGGCTCTATCAGCT            TCAGTTCAG GGA TTGACCTGA            TGTTGCATTTTCCGG  49 10
        selB  118681 ..  118693 +  -5.5   -3.2592   AGGGAATTTTATTGG                CCCGT ACC ATGGG                TGTATTCATTTGTGT  52 131
     GSU0103 NONE
     GSU0104  121450 ..  121465 +  -4.6  -4.62069   AAGCAGCCCCGTCCC              CGCACG GCCT CGTGCA               TTTTTACCATGGCCG  74 234
     GSU0106 NONE
     GSU0107  123506 ..  123526 +  -4.1  -3.06796   TTTTTAATACAGCCG            ATTTGTATA CTG TATACAAAA            TTCAGTCGGATCACG  46 155
     GSU0108  124008 ..  124020 +  -4.8  -4.54047   CGTTTAAGAAAAACG                GGCT CCTGA AGCC                TTTTGTGTCGACTGC  71 53
        atpF NONE
        atpH NONE
        atpA NONE
        atpG NONE
        atpD NONE
        atpC  129519 ..  129535 + -13.7  -6.06723   ACAACATGCTGAAAA              GAGCGGC TCT GCCGCTC              TTTTTTTTTCACCGG 100 50
        pdxA NONE
     GSU0116  131617 ..  131643 + -15.2   -4.4261   GAGAGAAGAAAAAAA         GGGGTGACCG ATTGTTC CGGTCACCCC         TTTTGATGTTACCAC 100 86
        priA  144284 ..  144295 +  -3.6  -3.21395   GATTTGATTTTTCCC                GCCG CAAT TGGC                 TATTATCAAAAAGAT  46 61
       def-1 NONE
         fmt NONE
     GSU0131  146564 ..  146581 + -12.7  -3.34522   CATTATGGGATGATG             CGCTGCC GTAC GGCAGCG              TTCATTCCGCACTCT  78 28
     GSU0133  148775 ..  148803 +  -8.1  -4.28188   GGGTTTCCGGCGCAA        GGGTCAGCTCC CGGTAGA GGAGGTGGCCC        TTTGTATTGTAGCTC  79 132
     GSU0136  151762 ..  151775 +  -2.4  -3.53811   TGGATCTCAATGATG               CAGA GGTCTG TCTG                TTTCGCGGGGATGAC  49 282
        prfC  154193 ..  154216 +   -14  -2.62396   CTCTGTAACGATAGA          CAGTTTTGCG TATA CGCAAAACTG           TCGTATACAGGAATC  78 134
     GSU0139  155056 ..  155084 +  -3.7  -3.29263   CCGCTCGCCGGGAAC       GGTCCGGCGTCG ATACGG CG-CGCCTGTCC        TTGTGCCCCAGGTAT  48 155
     GSU0140 NONE
     GSU0141  157059 ..  157071 +  -3.3  -3.28791   GTGCGGACAGTGACC                CGACG ATT CGTGG                TTATCGCCGCCACCT  46 28
        pgpA NONE
     GSU0143  158773 ..  158784 +  -3.6  -2.69964   CCTTTTCTCCCGCAG                CGGG AAAG CTCG                 TCATGTCCTTACGCA  42 55
     GSU0144  160907 ..  160921 +  -2.7  -3.53012   AGACATCCCCGGAGA               GGGAG CGTGA CACCC               TTTCGAAACGGGCAG  48 16
        recA NONE
      pilT-1 NONE
        recX NONE
        alaS NONE
     GSU0149  167604 ..  167622 +  -3.1  -3.62723   GCCCGGCTACGCGCG             CTGTGAG CCCCT TTCACGG             TTGATTATTTCCCTC  50 55
        argB NONE
        argD NONE
        argF NONE
        argG  172160 ..  172181 + -15.9  -3.32498   TCAGAAAGATCAAAA           GGGACACGG TCCG CCGTGTCCC            TTCGTCTATCCCATG  87 158
     GSU0154 NONE
     GSU0155 NONE
        argH NONE
     GSU0157  176057 ..  176071 +  -2.8   -4.4874   CGGCCGGAACCGGGC               GATAAG CCG CTAATC               TTTTGACTTTTTAGG  64 61
        lysA  177388 ..  177403 +  -5.4  -3.25823   AGACCTGATCCGGGG              CGAGCGG GTG CCG-TCG              TTCCTGTAACGAAAG  52 1
        dapA  178319 ..  178333 +  -3.4  -2.55351   TACCAGCTGATTTAA               CGCGCG AAC TGCGAG               GTTGATATGACCAAG  39 26
        dapB  179182 ..  179215 + -15.3  -3.08798   GTTGTCCGCGCCAGC     GCGCGTGCGACGTAGC GCA GCTGCGTCTC-CGCGC     TCTTCCGTGACGCCT  83 67
     GSU0161 NONE
     GSU0162  180584 ..  180604 + -11.8  -4.84602   AAGTAGATTAAAGAA            GGGCGGCC GATGA GGTCGCCC            TTTCTTTATTTATCT 100 35
     GSU0163 NONE
     GSU0164  181321 ..  181348 +  -6.2  -3.07443   GGGACGAGATTGATG        CTACCTTTCGTC TGGC GGCGTAAGGGAG         TTAAGTAAACTGTCC  52 3
     GSU0165  182878 ..  182891 +  -4.5  -3.67597   AAATATTTTAACAAT               CTGCC ACCG GGTAG                TTCTTACATCAGAAA  54 137
     GSU0167  183673 ..  183690 + -14.1  -3.95022   TACTCAGTCTCGCAA             GGCGGCC AGTC GGCCGCC              TTTGCTGTTCCTGCC  95 61
     GSU0168  185117 ..  185137 +   -14  -5.07652   TAAAGTGCACCTGAA            CCGCAGGG AGACC CCCTGCGG            TTTTCTTTTGGCAGC 100 93
     GSU0169 NONE
     GSU0170 NONE
     GSU0171  187845 ..  187863 + -13.1  -4.05181   CCACGCAATTCAAAA             GGCGGCC CTCTC GGCCGCC             TTTGCTGTTTCTACT  91 74
     GSU0172  188416 ..  188435 + -10.6  -4.20868   CACGGGTAATTCAAA            AGGCGGCC GAAG GGCCGCCG             TTGTTGTTTTCGGGC  86 63
     GSU0173  189504 ..  189523 + -16.4  -3.33671   GTCGAGAAACGCAAA            CGGCGGCC CGGA GGCCGCCG             TTGTCACATCAATAT  90 173
     GSU0175  192017 ..  192028 +  -3.6  -2.67747   CAGAGCGCCGCGGTC                TCCG CATT CGGG                 CTTGTAATATCGAAG  42 82
     GSU0176 NONE
     GSU0177  193034 ..  193051 + -14.1  -4.01737   ACGTCTCATGAAGAA             GGCGGCC ACGG GGCCGCC              TTTACTGTTATTCAT  95 72
     GSU0179  194240 ..  194271 +  -9.5  -4.56702   TGATGCCTATGGGAA     TGTGCA-TGGCGGCC GATC GGCCGCCAGTGC-CG      TTTCTTTCGTTGAAA  87 38
     GSU0180  194921 ..  194945 + -14.3  -2.62184   AAGCGGCTGCTTCTT          GGCCGTGGCAG TCT CTGCTATGGCC          TGATCTCGACCACCG  78 54
     GSU0184  199190 ..  199214 +  -4.8  -2.87051   GGACTGCAGCGACAG          CATCCCGGCC CGGTT GGCCGAGGGG          ATTTCGTCCTGGACC  46 252
        dbpA  203721 ..  203740 + -16.4  -5.39721   TTCAGAGACAAAAAA            GCCCCGGG GGTA CCCGGGGC             TTTTTTGTCTGCTGG 100 407
     GSU0192  204653 ..  204673 +  -9.6     -4.13   TCTTGTGTTAAGACA            GGCGGCCC ATCAA GGACCGCC            TTTGTCATTGTGTGT  79 67
     GSU0194 NONE
     GSU0195  207867 ..  207879 + -10.5  -3.12351   CCCCGCCGTGGGCGT                GGCCC GGC GGGCC                TTCGGTCTCGGGGCC  64 376
     GSU0198  210014 ..  210035 +  -4.3  -5.93809   TGCGTGGTCACGGAA           GGCTTCGGA GGAA TCCGGGGCA            TTTTTTTTGTCCACC 100 383
        iorA NONE
        iorB NONE
     GSU0202 NONE
     GSU0203 NONE
     GSU0204 NONE
     GSU0205 NONE
     GSU0206 NONE
     GSU0207  217621 ..  217642 + -17.3  -5.71712   CACTGCAGTGAGAAA           GGCCCCGGA GATA TCCGGGGCC            TTTTTTTGTGTCCGA 100 49
     GSU0208  218589 ..  218607 +  -3.1  -3.22521   TACATCTCCCATTCC            CTGAGCCC TTCC GGG-TCGG             TTGCCTTCATCTGGG  46 45
     GSU0209  218956 ..  218973 +  -2.5  -2.83249   CAGAGTATCACGTTG             ACGCCGG CCAG CCAGCGG              TGCTATTGTGTGCAG  39 58
     GSU0210 NONE
     GSU0211 NONE
     GSU0212  221876 ..  221886 +  -8.2  -3.05816   TGCGGGTGAGCTCCG                 GGCC CAC GGCC                 TTCCCTGCCGGGTGC  60 144
     GSU0213  223561 ..  223575 +  -5.6  -2.50545   CTGGCGCACCGGCAC               CCTGCT TTG AGCTGG               ACTTTCTTCTCCGGG  46 279
     GSU0214  224656 ..  224672 +  -3.7  -3.66178   TTATCGATTTGTATA              CGAAAAA TGG TTTGTCG              TTTCCCGTTGAGGGG  52 121
      folD-1  225627 ..  225670 + -16.8  -3.16267   CCGTCTGCTACGCTT C-CACG-GGGGCGGGGCGCC GTGAGA GGTGTCCCGCCCCTCGTGCG TTCAGTGTCGTTAGG  88 55
     GSU0217 NONE
     GSU0218 NONE
     GSU0219 NONE
     GSU0220 NONE
     GSU0221  230487 ..  230507 +  -3.3  -2.50016   CCTACCACCACAACC           GAAG-CCG TTGACC CGGTCTTC            ATGTTCATCCTGGGG  39 62
     GSU0222 NONE
     GSU0223  232512 ..  232522 +  -3.2  -3.86916   CGATGGCGCGTCCCG                 CGAG AGT TTCG                 TTTCCTGTGCTCATG  56 354
     GSU0225  232910 ..  232928 +    -8  -3.13073   GTCGATGCACCGCCC             CCGACTCC TGA GGGGCCGG             TATGTTACTGGAGGT  60 167
     GSU0226 NONE
     GSU0227  235514 ..  235530 + -11.5  -5.24129   AGGGAAATGAAAAAA              GGCGGCT CAA GGCCGCC              TTTTTTGTGGAGGAG 100 47
        alkK  238287 ..  238319 +  -3.3  -3.57144   AAAAGACCAGGTGGC     CCGTCTCCGCC-GC CTTGAT GCAGGCGTCGATGG      TTTCCAGGTCGCGCA  51 432
     GSU0233 NONE
     GSU0234  242924 ..  242939 +  -2.4  -5.09173   TGCGGAATTCCTCCC              GCGGGT CCCG GCCCGG               TTTTTTCAACTCTTC  77 430
     GSU0247  255579 ..  255593 +  -2.7  -2.64794   AGCGCCGGGGCGTAC               TGCGG GGGAG CCGCC               TGATGTCCCGTTCCC  40 8
     GSU0248  256873 ..  256888 +    -6  -2.68223   CCTGCTGGAGGATGG              GGCGCC GTAG GGCACC               GTTCTCCTCTCGATC  48 16
     GSU0249 NONE
     GSU0250  258755 ..  258769 +  -2.8  -3.38072   TCACTGTCGCCTCTG               CGGTAA CTG TTACGG               TTGGTGTTGAGTACC  46 374
     GSU0252  260405 ..  260415 +  -3.2   -3.1886   GGGAATGCGGCGATT                 TGCT TAC GGCA                 TTAATAGACTTAGCT  43 244
     GSU0253 NONE
     GSU0254  263647 ..  263661 +  -7.2  -3.14564   AAATAGTCTTTTCAC               TGTTTG AGT CAAACA               TTCCTGACAGACTGA  57 35
     GSU0255 NONE
     GSU0256  266420 ..  266441 +  -3.6   -3.4072   CCCCAGATGCCGTTC           CAGGCAGG CCGGAC TCTGCCAG            TTCTCGTAGAAGATG  49 212
     GSU0262  270887 ..  270902 +  -4.6  -3.30124   CATGGCAGCGGTCAT              CGGCAC CGCA GTTCCG               TTGTGGAGCATCCCA  50 437
     GSU0266  274599 ..  274620 +  -8.9  -3.04144   ATGGGTGAAATGATG           TTATGTTGT CATG ACAACATAA            TGTTAACGCTGGAAA  61 308
     GSU0267 NONE
     GSU0268 NONE
     GSU0269  276560 ..  276575 + -11.8  -4.30416   CAATACCATCAAAAA              GGGGCC CGAA GGCCCC               TTTTGCATTACTACT  90 52
     GSU0272  280799 ..  280816 + -14.1  -3.28323   CCGACGAGGAGCTGT             CGGCCCG GGTG CGGGCCG              TGTTGTGCGATTTTT  83 161
     GSU0273  282557 ..  282573 +  -4.3  -2.74563   AGGGGATCGTTGTCC              TTGCGAC TCA GGCGCAG              TAGTTCAAGTGTGAG  44 6
     GSU0274  284763 ..  284798 +   -22  -2.73124   CGGCATCGCAGGAAC    GAAAAGGGGGAACCGG TCAA CCGGTTCCCCCTTTGC     ATTTGCGAAGTAACG 100 52
     GSU0282  311731 ..  311748 +  -4.7  -4.90869   CCGGTGCACGATGGC             GAGGCCG AGAC CGGTCCC              TTTTTCCTTGGTGGT  80 309
     GSU0286 NONE
     GSU0287  318382 ..  318405 +  -2.3  -3.97947   GATGACCGCAATTGA          CGTCAACCG CTATCT CGGCTGACC           TTTGTAATCACTCGA  54 4
     GSU0289  319489 ..  319501 +  -6.2  -3.24021   GGAATTATCAAGTAG                CCCC GGCGG GGGG                TTCCGTGTTTCACGG  54 80
      fabH-1  320817 ..  320852 +   -14  -3.21099   TCCTGCGGCGAGAAG    CGGCGCGGCAAAGCTCC GCA GGA-CTTCCCCGCGCCG    TTGATCGTGGGGGAA  76 330
     GSU0292  322322 ..  322348 +  -8.1  -2.81547   ACGAGGACCACGCCG        GGCTGGATGATG TCGC CATCATTC-GCC         TCCTTGATCTGGAGG  54 396
     GSU0298  328829 ..  328841 +  -4.1  -3.86252   GGTGCCGAGGAAGGT                CTTGA TCT TCAGG                TTCTGTTTGATCCAC  58 248
     GSU0300  330333 ..  330352 +  -4.2  -3.56366   GCCCCTCCGTCACCG            GCGTGGCGG ATA CC-TCGCGC            TTTGAGGCCCTTCTT  54 107
     GSU0301  331109 ..  331126 +  -3.3  -4.12532   CCGTCGACACTGCAG             CGACCCGG CAC CCGTG-CG             TTTCTCTCTGGGGAG  58 107
     GSU0302  333140 ..  333163 + -10.2  -2.90075   CATCTGGTGACATGT          CCTTGCCCCT TCGG GGGGGCGGGG           TATACTTGAGACAAA  67 31
     GSU0303  334641 ..  334651 +  -2.4  -3.61398   CGGCCCTATCGTGGA                 ACCG GAC CGGG                 TTGTTGACGGCGAAG  49 252
        hypB NONE
        hypF NONE
        hypC NONE
        hypD NONE
        hypE  343037 ..  343055 +   -16  -2.89564   TTTGCTGACGGCACG             GGCCGGCT GGC AGCCGGCC             TCTGTCCGATGACGA  83 33
     GSU0310  343964 ..  343984 +    -4  -5.76633   TCGGTACAAGTGGGG           GCTGTGAGA AGCA TCTC-CGGC            TTTTTTTCTGTCTAA 100 19
     GSU0312  344558 ..  344574 +  -2.1  -2.72344   CTCTGCCGTCGCGTG              GTTACGC CTC GCGGCAC              TGATTCCCCATGGAC  38 75
     GSU0313 NONE
     GSU0314  346969 ..  346994 +  -2.5  -3.62597   CCTGTCTCATGTCAC         GCGGTTTGCACG GCG CG-GCGGATTGC         TTCTTCAACCATGGG  49 428
     GSU0317  348802 ..  348825 +   -16  -4.27316   ATTCGGTGCATGCAC          GGGGAGGGGC AACA GCTCCTCCCC           TTTTCCGTTCCAGGC 100 51
     GSU0318  350204 ..  350220 +  -6.5  -2.62851   TTCCCCGGATCGGCA              GCCGG TAGTGAC CCGGC              GTTATCAGGTATTTT  48 102
     GSU0331  362921 ..  362950 + -20.9   -4.3255   CTTCATACTTCAGAA       GAAGGGGCATGTC TGCG GACATGCCCCTTC        TTTATTGATTACAAG 100 46
        pepA  364494 ..  364517 + -13.8  -4.96848   TAACGGATGAAAAAA          GGGTGGAGCC GTCA GGCCCCACCC           TTTTTGTCTCGACGG 100 53
      nuoA-1 NONE
        nuoB  368719 ..  368731 +  -3.4  -3.05384   CCTTGAGTCCGCAGC                GTGA CCATC TCAC                TTAAGTAAGGGGAAC  43 22
        nuoC NONE
        nouD NONE
      nuoE-1 NONE
        nouF NONE
     GSU0344 NONE
      nuoH-1 NONE
      nuoI-1 NONE
        nouJ NONE
        nuoK NONE
      nuoL-1 NONE
      nuoM-1 NONE
      nuoN-1  382873 ..  382890 + -12.7  -6.09888   GAACCTTTGAAAAAA             GCCCCTC CGAG GAGGGGC              TTTTTTTTGTTCAAG 100 50
        psaD  383454 ..  383471 +    -2  -3.33696   CCTTGATTCAGTGCG             TGCCAT GCTGTG ATGGTA              TTCCTTCAACCCGGC  44 13
     GSU0353 NONE
     GSU0354 NONE
     GSU0355  385752 ..  385777 + -10.4  -4.26188   CGCCTTTACGACCAA         GCCGCCTCCA AGCAAA TGTAGGCGGC          TTTTCCGTGTCTACG  86 142
     GSU0360  392759 ..  392784 + -20.5  -3.15548   CCCGGAAAGGAAAAA         CGGCGCGTTGC TCAG GCAACGCGCCG          TGTGTATTGGTTGCT 100 51
     GSU0362  394598 ..  394618 + -12.6  -2.98072   CCGACTGTCGAGGAT            GAGGACCG CGCCC CGGTCCTC            TCTGCTTCTGATCAG  71 181
     GSU0366 NONE
     GSU0367  400124 ..  400134 +  -6.8  -3.28791   AGGGGACTTCGCTCC                 CCAG GGT CTGG                 TTGTAGGCGACCCGT  55 411
        hypA  409361 ..  409381 +  -4.5  -3.74693   AGACGATCCGTCTGC            CCGGCGCAG TGG CAACGTCGG            TTTCCTGCGGTAAAA  57 39
        gcvT NONE
      gcvH-1 NONE
     GSU0377 NONE
     GSU0378 NONE
     GSU0379 NONE
        lipA NONE
     GSU0381 NONE
     GSU0382 NONE
     GSU0383  416698 ..  416721 + -16.8  -5.14563   TCCGGAATTAAAAAA          GGGAAGAGGC GAGG GCCTCTTCCC           TTTTTTAATACGAAG 100 58
     GSU0385  418408 ..  418435 + -13.4   -3.6106   CTGATGCCCATGATG        TCACCCGCTTCC CGCA GGCGGCGGGTGA         TTTCAAGGTCTTCGC  81 145
     GSU0388 NONE
     GSU0389  421732 ..  421753 + -17.3  -3.42354   TCGGCAAATAAAAAG           GGGGCGACC GGAT GGTCGCCCC            TTCTGCATTCCGCTG  95 30
     GSU0391 NONE
     GSU0392  424956 ..  424967 +  -2.2  -3.14931   CCGCGGAAGAGGAGG                CGCGG CAG CC-CG                TTGCTCCGCGCTCCG  42 50
     GSU0393 NONE
     GSU0394 NONE
     GSU0395 NONE
     GSU0396 NONE
     GSU0397 NONE
     GSU0398 NONE
     GSU0399  430600 ..  430639 +  -6.3  -3.78329   CATTAAGGCGTAAAC  GGCCGCGAGACGGGGC ATCCCCTCC GTCCCGGC-CGCAGCC  TTTCGCTTCATCCGG  61 84
     GSU0400  432478 ..  432500 +  -4.1  -3.20432   GACAAAGAGCAGTAA          CCG-GGCATG ATTG CATGCCGCAG           TTCCATTCGGTGTCT  46 39
     GSU0401  434229 ..  434269 + -13.9  -4.55689   CGTCTGATCGCCGCG  CTTCCGGAGCCCCTCAATG AAC TGTCGAGGGGCTCCGGTCG  TTTTATATGGGTACT  95 34
     GSU0402  434845 ..  434898 +  -5.3  -4.65895   AAAGTATGCATAGCA ATCGGACGTGTCCGTGAAGTC-TCGC CCA GTGAGGAGTTGACGGGCACGTTCAAG TTTTTGACTCGCCGG  73 65
      cheY-1 NONE
     GSU0404 NONE
     GSU0405  436977 ..  436987 +    -4  -2.58758   CTGACGTACTTCTTG                 TTTG TGT CAAA                 ATTGTGACCCGTTGT  42 37
     GSU0406  439288 ..  439319 +   -16  -3.57263   AGGGGGGCCGGATAA      GAAAGAGGGAACAC GGAC GTGCTCCCTCTTTC       TTTGGGCATGAAGAT  91 54
        flgB NONE
        flgC  440348 ..  440361 +  -5.9  -4.79949   CCCTGGAGATCGGCT               CGCGG TAGG TCGCG                TTCTTTTTTTGACGC  78 18
        fliE NONE
        fliF NONE
        fliG NONE
     GSU0412 NONE
        fliI NONE
     GSU0414 NONE
     GSU0415  446642 ..  446698 +  -8.1  -3.32684   CCGCACCAGTCAGGA CGCACGGACGCACTATGCACCACCGGCA GCAA TGCCG-TGA--CAGGTTGCGTCCGTGCG TCGTTTTGTTTGAGA  62 82
     GSU0416 NONE
        flgD  448924 ..  448938 +  -2.1  -2.54325   AAGGAGCGTGATTCA               GGGAT GATTG ATTCC               ATCTATTTCCCCGAA  38 30
     GSU0418 NONE
        flgE  450748 ..  450789 + -23.1  -2.97392   TAACCAGTAACTGAC CGTCCGGCGGGGAGGGG AACACCCC CCCTTCTCCGCCGGACG  TAGTGTTTTGGTGTC 100 38
     GSU0420 NONE
        fliM NONE
        fliN  453015 ..  453046 +  -7.2  -3.14051   CCGGGCCGCAGAGGC      CGCCGGCGGAGC-GA ATT TCAGCTTCGCCACCG      TGTTCATCCAGATGC  57 90
        fliP NONE
        fliQ NONE
        fliR NONE
        flhB  456830 ..  456843 +  -5.9  -3.18383   CCGATCCCCGGGGCC               TGGGG ACCT CCCCG                TTCCTCGGTGACGGT  51 448
     GSU0428 NONE
     GSU0429 NONE
     GSU0430 NONE
     GSU0431 NONE
     GSU0432 NONE
     GSU0433  465043 ..  465054 +  -7.2  -2.55351   GATCCGGCAGTCGCT                GCCG GGCT CGGC                 CTTGGTGTAGCGGAG  51 134
     GSU0435 NONE
      pilT-3  469002 ..  469027 + -13.3  -3.68798   CCATAAAAAGATCAA         GGGGTTACGGC GAAC GCTGTAGCCCC          TTACTTCTTTTGCGA  84 172
        ubiD NONE
     GSU0438 NONE
     GSU0439 NONE
     GSU0440 NONE
     GSU0441 NONE
     GSU0442  474979 ..  474995 +  -5.1  -3.74872   GAATTCTCTGCTACC              CTGCG TTATTGC CGCAG              TTTAATCCCATGACT  59 150
     GSU0443  476269 ..  476300 +  -5.8  -3.04188   TCGCGCCAGGGCTGC      TCGCTGCAGGGC ATGGGCTG GCCCTGCAGAAA       TGTCTACTTCTCCTC  51 128
     GSU0445  477043 ..  477066 + -13.1  -2.87522   GTGGGAACTCCTTGT          GCGGCCGGC TTCGAT GCTGGCCGC           TATGGTATCGGTTGC  74 62
     GSU0448  480122 ..  480148 +  -5.2  -2.67209   AGCCTCAAGGAACGG         TCATTTTTTTGC CTT GCGGAAAAAAGA         TGGTATACCTTAATG  46 89
     GSU0450 NONE
     GSU0451 NONE
     GSU0452 NONE
         pfs NONE
     GSU0454 NONE
     GSU0455  485293 ..  485324 + -19.6  -4.36914   TTTGGGCGAAACAGG      GAATAGGGCCGGCA GCGA TGTCGGCCCTATTC       TTTTGTGGAGAGGCC 100 51
       efp-1  496115 ..  496139 + -20.1  -5.26875   CCATAAAAATCAAAA          GGCTTCGCGGA TGA TCCGCGAAGCC          TTTTTTCGTTGCCGG 100 214
     GSU0472  502588 ..  502606 + -10.2   -4.7416   CGGCACGCCTGTCCC             GGTCGGCC TCC GGCGGACC             TTTTTCCGCTTTTCC  95 81
     GSU0473  503703 ..  503721 +  -2.2  -3.12482   AGGCGGTAAAGTTTG             CGCGACGG ATG CCGATACG             TATTGAGTAGTGTTC  42 58
     GSU0474  506454 ..  506464 +  -3.2  -2.61264   GTGTATTTCCAGGCA                 TTGC CCA GCAG                 ATTCTCCATCACAAC  39 298
     GSU0476 NONE
     GSU0477 NONE
     GSU0478 NONE
        aspA  512097 ..  512110 +  -2.3  -3.05384   CGACCCCTTCCCTCT               CACCA GCCC TGGCG                TTCCGTGAGCCACAC  42 4
     GSU0480 NONE
     GSU0481  512660 ..  512685 + -19.7  -4.21974   ACTAGTGGGTGCCTA         GGGGCGCGGGG GAAA CTCCGCGCCCC          TTTGTTGCGTCATGC 100 62
     GSU0482 NONE
     GSU0483 NONE
     GSU0484  515592 ..  515604 +  -4.1  -2.78463   GATAAGCGAAAGGCA                TGAGC GTA GTTCA                TGTACTCACGCACGT  43 23
     GSU0485  516785 ..  516796 +  -4.4  -3.05384   CCCCGGCCCCCTCGA                CCAA GAGC TTGG                 TTCGCTCCAGCAGCG  45 365
        trxB NONE
     GSU0489  521382 ..  521398 +  -5.9   -4.7254   AAGAAATCCACTTAA              GTAGAAT CCG GTTCTAC              TTTTTGGTAGACGGT  78 143
     GSU0490  523142 ..  523164 + -20.6  -4.86133   TCAGGCATGAAAAAA           GCCCCGCCGA ACT TCGGCGGGGC           TTTTTCGTATCTCTC 100 56
     GSU0493 NONE
     GSU0494 NONE
     GSU0495 NONE
     GSU0496  530021 ..  530034 +  -3.7  -2.97245   GGACCAGCGGGTGGA               GGCCC TGCG GGGCA                TATCCTTCTCGGTGG  44 91
     GSU0498  532348 ..  532358 +  -2.4  -4.98857   AGGGCGATAACCGTG                 GACG TGT CGAC                 TTTTTGTCCTTCCGT  77 286
        typA  534874 ..  534908 +   -10  -3.27704   ACGCTTCACCGGTGT     GTAAAGTTCCCCCGGC TCC GGCTAGGGAACTTTAC     TTGACTTTGCCGGGT  68 47
     GSU0501 NONE
     GSU0502 NONE
     GSU0503 NONE
     GSU0504 NONE
     GSU0505 NONE
     GSU0506 NONE
     GSU0507 NONE
     GSU0508  539485 ..  539504 + -12.1  -5.28942   CACCAAATGAAAAAA            GCCCCGC CGTTAA GCGGGGC             TTTTTGTTTCGAATA 100 31
     GSU0511  545678 ..  545690 +  -6.9  -2.85351   AGAAGGTATCTATTA                CCCCT CAA GGGGG                TGTGCTATGGCCGGG  51 96
     GSU0512  547354 ..  547365 +  -7.2  -3.32268   GCAAGCGGTGCATTG                CGGC TTCC GCCG                 TTCTCCCCCTGATTG  59 42
     GSU0513  548039 ..  548057 + -13.1  -4.66938   CTTCCCATGAAAAAA             GCCCCCG GTAGA CGGGGGC             TTTTCTGTTACCGAT  95 31
     GSU0515  549713 ..  549726 +  -3.7  -3.05503   TCCGTCCTTGCCCGG               CCGAG TTTT CACGG                TGCTTGTTTCAGTTT  46 122
        rhlB  557059 ..  557088 + -18.7  -5.33405   AGAGGCAGGGAACGC       GGGGGAACGCATC TATG GATGCGTTCCCTC        TTTTTGTTTGGTCAG 100 53
     GSU0533  566762 ..  566774 +  -2.7  -2.73483   TCTTGACAAGGTGAG                TAGCA GAA TGTTA                TAGTTGGCATCACGT  41 123
     GSU0534 NONE
        cysK  568252 ..  568267 + -11.8  -5.79526   CCGATTCAACCGCAA              CGCCCC TCAC GGGGCG               TTTTTTTTGAGGTGT 100 55
     GSU0536  569233 ..  569252 +  -4.2  -4.62783   TGGTTCTCGGCGTAT            C-GGTCGCC GTG GGGGACCAG            TTTTTCCACTCCCTG  71 163
     GSU0537  571885 ..  571917 +  -8.3  -3.06261   CGTTTTTCAAAGTCA      AGGGGGAGGCCTC CTCTGTC GGCGCCTCCCCCC      TCTCTGTGTACCTAT  60 519
     GSU0540  572568 ..  572589 +  -2.9  -3.57406   CGCGAAGCTGAGGAG           GCGTAGATGG CGA CCGAC-ACGC           TGTTTCTCATCGACG  50 20
        polA  575431 ..  575450 +  -2.7  -2.57344   TCCCTGGGGGCAGGA            GGTGCCG CATGTC CGGCGAC             ATTCTGAACGACATC  40 207
     GSU0542  576765 ..  576779 +  -5.7   -3.4252   GGAGTCCAGAGAAAA               CTGGA CCACT TCCAG               TTCTGCTCCATCGGG  55 326
     GSU0545  578683 ..  578724 +  -6.5  -3.61178   TCGGCGGCTCTACCG GCTCGATGGCGCCGAAGG GACCTAG CCGT-GGCGCCACCGACC TTTGCCGTGAGTGAA  60 1
     GSU0546 NONE
     GSU0547  581520 ..  581544 +  -4.1  -3.55444   TTCCTCGAACATGCC          GGTGGCACCGA TGC TCTCCGCCACC          TTTCGGAAGTGAAAG  53 80
     GSU0549  583834 ..  583848 +  -4.2  -4.06864   TGTTGTCAATCTTGA               CAACAC GTG GTGCTG               TTGTTATTCTCTCCA  61 56
     GSU0551  584528 ..  584570 + -15.7  -2.56914   ATGTTCCAATTGGGT GGA-TCACCGGTTCACGCGC GTGC GCGCGTGAACCGGTCAATGC TGAGTTGGTCGAATA  82 63
     GSU0552 NONE
     GSU0553 NONE
     GSU0554 NONE
     GSU0555 NONE
     GSU0556 NONE
     GSU0557  590919 ..  590963 + -12.9  -3.53012   TATTTGTGGTACATT GTCGCGCATAACGCTCTACAA TTA TTGAGGAAAGTTATGCGCGGC TTTGACAGCAACACA  76 425
     GSU0559 NONE
     GSU0560  592320 ..  592341 + -10.1  -3.72576   CATTTTCAAGAAAGT           TGCACCTGC AGCT GCCGGTGCA            TTTGGTCAACAGGGG  75 63
     GSU0561 NONE
     GSU0562  594812 ..  594824 +  -5.5  -3.41708   GTGAGGTGCAGACGG                GCTCG TTT TGAGC                TTGGATTTTCATTGC  54 15
     GSU0563 NONE
     GSU0564  596765 ..  596783 +  -4.5  -3.61398   TAAACCTGCACCAGG             TCACCGG CCGCC CCGTTGA             TTGTTACAGAACCAA  53 83
     GSU0566 NONE
         tag NONE
     GSU0568 NONE
     GSU0569 NONE
     GSU0570 NONE
        folA  600301 ..  600325 +    -5  -3.15574   GTGGCCGGGCTCGGC         GTGACC-GAGG AATA CTTCCGGTCGC          TGTTCGTAGCGTTCG  50 262
     GSU0572  601209 ..  601223 +  -5.7  -3.02144   GTACACGGAGGTGTA               GCATG CGCGC CATGC               TGTTCGAGGAGGTGG  51 25
     GSU0573  602295 ..  602333 +  -9.5  -4.21936   TCACCGCAACTCCCC  CTCCGGTCGTTCCTGCCT GACA GGGCAGGT-CGGCCGCAG   TTTTCCCCTTGTGGG  83 117
     GSU0574  603530 ..  603547 +  -4.9   -3.0127   ACATTTTTCACCCCC             CCTC-CAT ACC ATGAGAGG             TGTATAATTCCCTCC  46 83
        cstA  605518 ..  605533 +  -4.6  -3.58343   TGGAGTACGAAGAGG              CGGCGT AATG GTGCCG               TTTCGGGATGGTGAC  54 18
     GSU0576 NONE
        recO  607227 ..  607241 +  -2.8  -4.81249   GTGTGCTCTAATTGT               GCGT AACTTGG ACGC               TTTTTCACTTTGGCC  70 216
        glyQ NONE
        glyS  610250 ..  610271 + -15.9  -5.77632   ACTTCGCGAAGATAG           CCGCCTAGC TCAT GCTAGGCGG            TTTTTTTATCGTTTT 100 18
        ppdK  613057 ..  613081 + -19.3  -5.40072   TAGCAGAGTGCATCA          GCGGGGGGGAC AGG GTCTCCCCCGC          TTTTTTTCGGCCAAA 100 38
     GSU0581  613436 ..  613455 + -16.4  -4.74706   GTTGCGCATTGCGAA            GCCCCGGG GGAA CCCGGGGC             TTTTTGCGTGTTCAG 100 59
     GSU0582  615730 ..  615744 +  -5.6  -3.58726   CTTGAAGCCGGCCAT               GGCCTC GGT GAGCCC               TTCTGTCTGGCGCGC  56 62
     GSU0595  628087 ..  628100 +  -3.7  -3.90588   TGGCAGCTCGTTCCG               CGCCG CTTA CGCCG                TTTCGTTGCCCGATG  58 496
     GSU0598  630280 ..  630336 +   -22  -3.20573   AACATCTCGGCGTAC CGGCT-CAAATACAAAAAGGGGCACAC GCGC GTGTGCCCCTTTTTGTATTTACGGCTG TCTTGATGTCCGTAC 100 40
     GSU0600 NONE
     GSU0601 NONE
     GSU0602  636890 ..  636908 +  -2.3  -5.09225   GGGCGGGAATGTCGA             CGGCGGG AATGA TTCGCTG             TTTTTTCCATGAGGT  77 399
         alr NONE
        selD NONE
     GSU0608  644527 ..  644542 + -10.4  -2.63913   TCTCGCTAACATCCG              CCACGG AGCT CCGTGG               TGATCTCAGCTCATG  64 32
        purH NONE
        purD NONE
      purE-1  647952 ..  647968 +  -9.3  -2.57489   TTCAGGTCAAGTTGG              GCCGCGC GTA GCCCGGC              TAGATTAACTTGCTG  59 15
        ppcA  648407 ..  648432 +   -12  -5.06816   CTGAGGTGCACCGAA         GGGATAACAG AACTTA CTGTTATCCC          TTTTTCTTGACCGCT 100 62
     GSU0613 NONE
     GSU0614  650799 ..  650812 +  -4.5   -3.0497   TCCACAGTTACGGAG               GAGGG TAGG CCTTC                TGTTGGCAATGCTCT  46 18
     GSU0615 NONE
     GSU0616 NONE
     GSU0617  654279 ..  654323 +   -10   -4.9218   CTGGAACCCGCGGTT TCCGAAGAGCCCTCGCCAGCA TGGT TGCTGTCGGGGGC-CTTCTTA TTTTTGTCATCAATA 100 223
     GSU0618  655376 ..  655395 + -13.6  -5.40072   TCCTCTCCGGGAAAA            GGGTGGAC TCCG GTCCACCC             TTTTTTTACGCAGCA 100 46
     GSU0619  657821 ..  657835 +  -8.5  -5.54907   CCAACTGTAAAAAAA               CCGGG CCGGA CCCGG               TTTTTCTTTTGTCGC  95 69
     GSU0621 NONE
     GSU0622  660350 ..  660372 +  -2.6  -2.79785   AAGCAACATCAGTGA           GGTGCCCGGT GGA ACTGAGTATC           GTTGTTCCGATCTAC  39 26
     GSU0623 NONE
     GSU0624 NONE
     GSU0625 NONE
         gmd NONE
     GSU0627 NONE
     GSU0628 NONE
     GSU0629 NONE
     GSU0630 NONE
     GSU0631  669068 ..  669082 +  -5.7  -2.96899   TCTTCAGCAAGCTCA               TTGCC GCCCG GGCAA               TCTGATTCGTTACGG  51 6
     GSU0632 NONE
     GSU0633 NONE
     GSU0634 NONE
     GSU0636 NONE
     GSU0637  675302 ..  675314 + -10.5  -3.02511   TCTGGAAGGCCTGGA                CGGGG TGT CCCCG                TCTTGCGCCGGTGGG  62 139
     GSU0640 NONE
     GSU0641 NONE
         ffH  677775 ..  677786 +  -5.8  -4.31379   AAAGGGATGGGCAAG                GGGA TGTT TCCC                 TTTTGATGCATTCAT  69 8
        rpsP  678155 ..  678166 +  -7.2  -2.94144   ACTGAAATCTGATTC                CCGG TCCG CCGG                 TCATTTCCATCACAG  56 40
     GSU0644 NONE
        rimM NONE
        trmD NONE
     GSU0647 NONE
        rplS  680712 ..  680739 + -13.5   -5.0538   GCGGCTCAGTAACCA        CG-AAGCCCCGC CCAGT GCGGGGCTTTCG        TTTTTTCGGCTGGAG 100 29
        rnhB NONE
     GSU0650 NONE
     GSU0651 NONE
        nadE NONE
     GSU0653  684899 ..  684917 +  -4.4  -3.08992   TCTTGCGGGAAAAGG             GGGGGACT TTC GGGCCTCC             TGTCTTCGGATGAGT  47 499
        ilvE NONE
     GSU0657 NONE
        clpB  695970 ..  695993 + -16.8  -5.95539   GATTAGAGCGCATCA          GCGGGCTTCA TTCC TGAAGCCCGC           TTTTTTTGTTTCAGG 100 51
     GSU0659 NONE
        ispE  697945 ..  697976 +  -5.3  -5.24129   AGCCACTTTACCCAC      TCATTTCCATCCGG CTCGT CCG-ATGGAAATTA      TTTTTTGTGGCAAGG  86 166
        prsA NONE
        rplY NONE
         pth  700172 ..  700201 +  -2.7  -3.12895   TAACAACAAGGATCT       TCTTGCCCCCTGAC AAC GAGGGGGGGC-GGA       TATCTTCCTGAAGGA  43 13
        ychF  701352 ..  701370 +  -7.4   -4.4767   GTCATGCGGGATATT             CTCCTTGA ACT TCAAGGCG             TTTTGTAGTACATAA  77 57
        rpsF NONE
        rpsR NONE
     GSU0667 NONE
        rplI  703604 ..  703623 +   -15  -6.12328   AACCAGTAGACGAAA            CGGCCTCC TTGT GGAGGCCG             TTTTTTTTGTGTTCT 100 54
     GSU0673  707572 ..  707597 + -20.5  -3.65827   AGCAGGATAGACAAA         CGGCGCGGAGA GTAT TCTCCGCGCCG          TTTGCGTGCCCGTTG 100 39
     GSU0675  709926 ..  709951 +  -3.1  -3.86283   TGCGGGCAGTGGCGG         GTCCGGGGCGC CATG GTGCGTCCGAC          TTTCATGTCCATTCG  53 118
     GSU0676 NONE
     GSU0677 NONE
     GSU0678  712228 ..  712251 +   -21  -5.64274   ATCTCCGTGCGGACG          GCCCGCCCCC GAAT GGGGGCGGGC           TTTTTTTATGCCTCA 100 56
     GSU0679  712971 ..  712992 +  -2.9  -2.63382   GCGTTGCGGCTTTGA           CATGGCAGA CCTT TCTGCCACA            ATTATCAGTATGCGG  40 53
     GSU0680  716609 ..  716634 + -17.6  -3.64822   CTGATGCGACAACAG         GGGGCGACCG GTGGCA CGGTCGCCCC          TTTGGGTGCGGAGCT 100 37
     GSU0681 NONE
     GSU0682  718679 ..  718692 +  -5.2  -4.61231   CGCCTCTTCTCCTCA               CCCC TGCTTT GGGG                TTTTTCGAAATCTCA  73 48
     GSU0683 NONE
      cheW-2  721229 ..  721269 + -32.9  -3.26471   TGTGTTGATGGGCAA  CGTCAAAGCCGGCACCGTT TCG AACGGTGCCGGCTTTGACG  TTGGTGTGGCAATGA 100 74
     GSU0689 NONE
     GSU0690  731220 ..  731230 +  -8.2  -4.07568   TGCCGTCTCCGGCCG                 GGGC CGC GCCC                 TTTTCCCGGCAGGAA  73 286
     GSU0693  734834 ..  734875 +  -6.4  -3.15236   GTCCAGGGCCTGCAC CAGGC--GCCGGGCTCCGGC GGAC GCCTCGGCCCGGCCCGCCAG TTCGATCTCGATTTC  53 390
     GSU0696  737129 ..  737144 +  -5.4  -2.63073   CGACAGCTCCAGCCG              CCAGCCG GCC CGG-TGG              ATCTTGTTGCCCAGC  43 449
     GSU0698 NONE
     GSU0699  741816 ..  741839 +  -4.5  -3.10715   TCCCCCCGCGTGGAC          CAG-GGAGCG GATGA CGCTCCGCAG          TTCGGTCATGATAAG  45 508
     GSU0701  744771 ..  744794 +   -16  -5.03715   AACAGTGGCTTGAAA          GGGCCGGCCA GCAA TGGTCGGCCC           TTTTTTGCCGCTGAT 100 75
     GSU0702  750996 ..  751034 +  -2.3  -3.41795   GGAGGAGTGCCGGCA  CCTCCGGGGGGGTGCGTG TCGG CATG-ATCCTGCTGGCGG   TTGTGCTGGCAGTTT  46 92
     GSU0703 NONE
     GSU0704 NONE
     GSU0705 NONE
     GSU0717 NONE
     GSU0718  769919 ..  769934 + -10.4   -4.7373   CAGTTTTTCGAGGGC              CGTCCG ATCC CGGACG               TTTTTGATCCGGTCC 100 458
     GSU0721 NONE
     GSU0722 NONE
     GSU0723  772931 ..  772953 + -16.3  -3.60151   TTCCTGCCGACCAGA           GCCCCGGAG CGTCC CTCCGGGGC           TTGTCGTTTCCCGCC  95 216
     GSU0725 NONE
     GSU0726  775382 ..  775392 +  -3.2  -3.07994   CGCCGTCCGTTTCAT                 CCGT TTC ATGG                 TTCCCTCCCGTTGCA  43 458
     GSU0728  777119 ..  777129 +  -2.4  -2.70932   CTTTTCAGGACGGCC                 AGCC GAG GGCA                 TCCTTGGGGCAGGCG  38 51
        lpxC  778812 ..  778828 + -10.8  -5.14563   CCGGAAAATGAAAAA              GCCCGC CGAAT GCGGGC              TTTTTTCGTACCGGG 100 60
     GSU0733 NONE
     GSU0738  783958 ..  783975 +  -2.7   -3.1916   GCATAAAAAATAGTA             CCATATA GTTT TATAAGG              TGTTAGCGTTTTTTG  43 42
     GSU0739 NONE
     GSU0740 NONE
     GSU0741 NONE
     GSU0742 NONE
     GSU0743 NONE
     GSU0744 NONE
     GSU0745  791569 ..  791602 + -14.5  -2.52676   AACAAGAGGGAAGAG     AGACGGGGGAACCGC TGCG GTGGCTCCCCCGTCG      TGCGTTCAGGGGATG  78 55
     GSU0751  796187 ..  796197 +  -6.8  -3.06315   TAAAAAAGATGGTGG                 GGCA TGG TGCC                 TGTTAGGGATCTTCC  54 388
     GSU0755  805686 ..  805742 + -13.7  -2.57244   CTCTCTCGATAAGTA TCAGGGAATAACTGAGGCGTATCAGGA AAG TCCTGATACGCCTCAGGGAAGCGCCGA TACATTGATCGGTCG  75 107
     GSU0756  807478 ..  807495 + -14.1  -4.27316   TTCCCCAACTGAAAA             GGCCCGC GCAA GCGGGCC              TTTTCAGTTGGAGAG 100 60
     GSU0758  809967 ..  809982 +  -7.6  -4.18401   CCGGCGGGCCAGGGC              CAATCG TTGG CGATTG               TTTTCAGATATCTGC  72 358
     GSU0760  811735 ..  811746 +  -7.2  -4.07885   GCTGGGACTTGACCC                GCGC CGGG GCGC                 TTTTCAGCCCCGGTC  71 65
     GSU0764 NONE
     GSU0765  820583 ..  820608 + -16.1  -2.83905   AGAGGACACAAAAAA         GGGGGAACCGG TACA CCGGCTCCCCC          TGTGGTGCGTTATGA  82 435
     GSU0767  823774 ..  823784 +  -8.2  -4.86385   GGTCAAGTTCTGAGC                 CGGG GCA CCCG                 TTTCTTTTTGCCCGT  89 28
     GSU0768  825055 ..  825067 +  -9.1  -3.08679   CAGCACGAAGTGAAG                CGTGG GCA CCACG                TATTGCATCAGCCCC  60 500
     GSU0770  826958 ..  826987 +  -6.3  -3.53811   GAAATACTCTTCGCT       TCGGTGCTGCGCC GACA GGCGTGACAGCGA        TTTCAAACAACTAGG  56 2
     GSU0771  828291 ..  828303 +  -6.2  -2.54896   CGTGCCTCTCGCACT                GCCG CTGTA CGGC                TCACTTCGCTACCGG  48 86
     GSU0772 NONE
     GSU0773 NONE
     GSU0774  831429 ..  831447 +    -6   -4.3739   GGTGGTGAAGAAGGG             GCTGAAGA TCC TCTTCAGG             TTTTCTGGGGCGATG  71 263
        fdnG NONE
        fdnH NONE
     GSU0779 NONE
     GSU0780 NONE
     GSU0781  841747 ..  841770 + -19.6  -5.60993   TTCCTCGCACATCTA          CCCGCCTCCG GCAA CGGAGGCGGG           TTTTTTTGTGCCCGG 100 58
     GSU0782 NONE
     GSU0783 NONE
     GSU0784 NONE
     GSU0785  847384 ..  847401 + -14.1  -2.89564   GTAACGGAAACCCGG             GGGGGGC TTCA GCCCCCC              TCTATGGAGTAGCGA  80 37
     GSU0786 NONE
     GSU0787 NONE
     GSU0788  848491 ..  848524 + -20.5  -3.44051   CCGTTGATGTCATAA     CAAAAGAGAGGGGCC GCGA GGCTCCTCTCTTTTG      TTATGGTCCTGCCCG 100 153
     GSU0810  869438 ..  869464 +   -18  -4.72272   GATCTGAAGAAAAAG         GGCCGTCTCCCC CAT GGGAAGACGGCC         TTTTTCGTGCGAAAG 100 48
     GSU0819 NONE
      sppA-1  881359 ..  881390 +  -7.9  -3.69437   CAGCCCGCCAGTGGC      CGGGCTCAGCGGCG CTCTT CGCC-CTGTTCCCG      TTCCTTTTCCAGTTC  63 45
        ppiC NONE
     GSU0824  885492 ..  885543 +  -3.4  -4.07568   AAGGAGGCCCGGCCT TGCGGGCCATCCGGAGAGGAGTCA GCCA TGACCGCACGCCGCATCTCCCGCG TTTTCAAAAGCCGGC  58 111
     GSU0825  886439 ..  886459 +  -2.5  -2.69598   GTAGGCGTAGCAGGG            CCGGGAT CGGAAGT GTCCTGG            AATTTTTATGCGACT  38 37
     GSU0826  886891 ..  886924 +  -9.4  -3.53012   GGGCATGTCCGTTTC     CCGTTGCCCCCCTG CCAGCC CTTGGGGGCATCGG      TTTCGGGGGGGGACG  66 149
     GSU0827  887616 ..  887626 +  -6.8  -3.88498   GGTACTGTCTTGGTA                 CGAG CAT CTCG                 TTTCGTGTCTGGAGC  66 158
     GSU0828 NONE
     GSU0829 NONE
     GSU0830 NONE
     GSU0831  893717 ..  893733 +  -3.5  -2.52464   AGAGATGCCATCTGA              CCGCCCC GAC GGGGCAA              TGGATTACAACGACG  41 26
     GSU0832  894795 ..  894845 +  -6.7  -3.36515   CGGCCGTCCACTCGG TCGATTGGGGGGATGGTGACGGGT ATCC GCCCGAT-CCGCCCCCCAGGTCGA TATTTCACCCTCCAC  56 457
     GSU0834  895310 ..  895334 + -15.8  -4.30719   AGCGGCAGTACAAAA          GCCCATGGAC GATGA GTCCATGGGC          TTTATTGTCAGCGGG 100 101
     GSU0838 NONE
     GSU0839  897723 ..  897776 +  -8.7  -3.17212   CGTTTCGCGAAAGTC CTGGAGC-CGGGGCAGCGATTGGGTG ATC CGCTGGGGCGCTGCACCGGGCTCTGG TTGCTCCACTGCTGC  58 399
     GSU0849  909705 ..  909726 +  -3.7  -2.71144   AGGGGATGCTCATGT           CTGCA-GCTG TGC CAGCCTGCAA           TAATTGGCGGAGGTA  42 108
     GSU0850 NONE
     GSU0851  911551 ..  911566 +  -5.4  -4.57073   CCGGGGGGGCAGGCC              CTACCG GCGC TGGTAG               TTTTTCACGGAGATC  73 10
     GSU0853 NONE
     GSU0854  915067 ..  915079 +  -3.3  -5.42259   CAGCTTGCGCACGAG                CCGCA CTA TGGGG                TTTTTTTCCGGCTCG  91 481
     GSU0857  917455 ..  917477 +  -6.2  -3.39595   CCCTGAGCGATTGCA           TTTTTCGGGG CGG CCCCGTACAA           TTGTCCCTGATTGAG  56 35
     GSU0858  918789 ..  918801 +  -9.1  -4.57073   TGTCCGAAGGGGCCT                CCTCG CGG CGAGG                TTTTTCCACCAGGTC  91 350
     GSU0868  925763 ..  925774 +    -3  -4.04355   TCGTGGTTACGTCTG                TCAA GTAG TTGA                 TTTGCTGTATTTTTT  58 18
     GSU0869  926933 ..  926950 + -11.3  -6.06723   TCAATCATTCCAAAA             TCCGGTC CGTG GACCGGA              TTTTTTTTTGAGGCA 100 51
        mutT NONE
     GSU0871  929056 ..  929080 + -13.6  -4.31085   AGAGGAAACAAAAAA         GGCGGC-CACC GTGG GGTGTGCCGCC          TTTTGCGTTGCTGTC  95 58
     GSU0873  929669 ..  929685 +  -2.9  -3.60098   AGTAACGGCGGATCG              TTTACCG CGC CGGTCAG              TTTCCGATGACGACT  50 134
     GSU0875 NONE
     GSU0876  934655 ..  934685 +  -5.3  -3.77302   GTCGCCCCGCGTGGT      CCGGTC-CACCCGT GCGG GCGGGAGTGACGGG       TTCCTTTTGTACTGC  59 126
     GSU0877  935841 ..  935882 +  -5.8  -3.61715   ATGCGGTCCCAGCCG CAGGCGGCCGG--ACCGG TCCTGGCT CCGGTAACCGGCCACCAG TTCTTCCACCCCCTG  58 273
     GSU0884  946166 ..  946181 + -10.4  -2.78384   AGGCCGGCGATCTTC              TCCCGG TAGG CCGGGA               TGTGGTAGAGGGACG  66 205
     GSU0886  948945 ..  948956 +  -5.8  -4.62069   AAAAAACCGTTTCCA                GGAG CATG CTCC                 TTTTTCCCCTCAAGC  76 393
     GSU0891  954421 ..  954443 +  -8.4  -4.68645   TGCTATCACTGATGC          G-GCCGGGC ATGAAC GCCCGGCTC           TTTTCGTTTTGCATC  85 149
     GSU0894  957942 ..  957961 + -12.8  -5.14563   AGGTCGCATAAAAAA            GGCCGTCC GATC GGGCGGCC             TTTTTTCATGGCAGG 100 58
     GSU0897 NONE
        recQ  964821 ..  964838 +  -8.3  -3.12021   GTTCCTGGAGGCGAT             CCGGAGC CATG GCGCCGG              TTGAGTGGGTTCTTT  60 4
     GSU0899  966976 ..  967016 +  -8.2  -3.14463   GCCACCACGAATTCG GTCCGG-TCGGTCTGCCAG TGGC CGGGCAGCTCGATCCGGAA  TTCCTCCCGCAGGTT  58 447
     GSU0901  968388 ..  968399 +  -5.8  -3.92522   CCCCAGGGTCTGGAT                CTGC TCCA GCAG                 TTTCTCCCGTTCGAG  64 56
     GSU0913  980104 ..  980123 +  -8.5  -5.79595   ACGCTATCAGATCAG            GCCCTGG GAAGAA CCGGGGC             TTTTTTGTTTTCAGG 100 125
      rhlE-2 NONE
     GSU0915  982043 ..  982064 + -15.1  -5.36441   TGATACCATGAAAAA           GGCCGCCCT GAAC GGGGCGGCC            TTTTTTGTGTGCAGG 100 53
     GSU0920  986164 ..  986174 +  -2.4   -5.4505   GCTTCTTTCTTTTTG                 CGCG GAG CCCG                 TTTTTTCTTGGGCGG  90 474
     GSU0922  990816 ..  990826 +  -3.2  -2.92896   TCATTGACAGGCGCG                 GCTT CAG AGGC                 TACTCTTTCTGTACT  42 88
       loN-1 NONE
     GSU0924 NONE
     GSU0925 NONE
     GSU0926  995831 ..  995843 +  -4.1  -3.21276   AACCCCAAGCGGTAC                GTGAA GTT TTCGC                TGTTCTGACGGCCGG  46 5
     GSU0927 NONE
     GSU0928 NONE
     GSU0929  998999 ..  999016 + -14.1  -5.49569   AGTGATACTGAGAAA             GGCGGCC CATG GGCCGCC              TTTTTTCTGTTGATG 100 36
     GSU0930 1000534 .. 1000548 +  -9.2  -3.58905   CGGAAGGGCGGGACA               CCGGCG GCA TGCCGG               TTGTCTGTCGGCCGT  68 83
     GSU0934 1004490 .. 1004503 +  -5.9  -3.44051   TGTTCCTGGTGATCT               CGCCG GTGG TGGCG                TTCTGCTCCTCGGCG  55 228
     GSU0936 1007039 .. 1007063 + -17.2  -4.54727   CTTGCAGGGCATCGG          GGCCCCGGAA CAGCA TTCCGGGGCC          TTTTCGTTTGCCGGA 100 188
        nifV 1008464 .. 1008499 +   -17  -5.55698   AATCGGGTAACCAGG    CAAAGGCGCCTTCCACC ACG GGTGG-AGGCGCCTTTC    TTTTTTTACATTGTG 100 246
     GSU0938 NONE
     GSU0939 NONE
     GSU0940 1011268 .. 1011289 + -15.1   -5.3658   TCACGTTTCTGATGA           GCCGCCCCT TCCA GGGGGCGGC            TTTTCTTTTTGTGCT 100 53
     GSU0941 1012243 .. 1012267 + -12.2    -5.626   ACTTCCCGATTCACA         GCCGCCC-AAC TACG GTTCGGGCGGC          TTTTTTTGTCGCGTG 100 51
        suhB NONE
     GSU0943 1014231 .. 1014255 + -12.2  -4.93365   TCACGGTGAATCGAA          TCCTCTTCCG CACCC CGGAAGGGGA          TTTTTCATTGTGGAG 100 315
      metC-1 NONE
      metC-2 1016612 .. 1016622 +  -5.4  -5.43974   GGATTAGGGTTTTTG                 CTGA AGA TCAG                 TTTTTGTTTACTTTT  90 75
     GSU0946 1019456 .. 1019496 + -11.9  -3.28712   GATCGAAACCGTGCA  CCATCCGGTGGTCGTGG GTGACCA CCATGATCGCCGAATGG  TTCTCCACGGCGAGC  72 191
     GSU0952 1026007 .. 1026023 +  -5.1  -2.81162   GACATCATCCTGGGG              TTCCACC AGG GGTCGAA              GTTGCTTTGTTGGCT  47 122
     GSU0955 1030464 .. 1030487 +  -5.2  -3.14132   TGTGGGTGAAGATCC          ATTACCCGGC CACG GCCCGGTAAC           TTCGTCGAACCGCCC  50 3
     GSU0960 1034689 .. 1034713 +  -3.6  -3.61922   CTCGTGCCAGTTTGT         GGGCAAG-GAT CGAA ATCGCTTTCCC          TTTGCCATGAATCTT  51 265
     GSU0962 NONE
     GSU0963 1039581 .. 1039598 +  -8.3  -2.78526   GCCTGACGGTTTCAG             GGGCCCC TCTC GGGGCCG              TCCTCTCTTGTGCCG  57 35
     GSU0964 1040367 .. 1040377 +  -3.2  -3.14132   TCGTTGCAGCGTTAA                 CGGT TAT ATCG                 TTCGTAAAGGAGAAG  43 120
     GSU0966 NONE
     GSU0967 1041740 .. 1041760 + -16.9    -5.626   AAAGCGTACGTTAAA            GGCGACGGT AAA ACCGTCGCC            TTTTTTTATGGCGTC 100 52
     GSU0968 1043230 .. 1043270 +   -12  -2.80499   CTGGCGGTTCGCTAA C-CTTTGCCCTCTTCCG GCTTTCCG CGGGGGAGGGCAAAGCG  GTTCTTCGGATGTTC  71 26
      ctpA-1 1044780 .. 1044807 +   -20   -5.4505   ATGGTGTTGCCGAAA        CGGGACGTACTC AGCT GAGTACGTCCCG         TTTTTTGTTGCCGGA 100 60
     GSU0970 1047975 .. 1048010 + -19.1  -5.86965   GGCAACGGCAGCTTC    GCTGCGCTCGGCGGT CACTCA ACCGTTGAGCGCAGC     TTTTTTTTCATCCCT 100 65
     GSU0972 NONE
     GSU0973 NONE
     GSU0974 NONE
     GSU0975 NONE
     GSU0976 NONE
     GSU0977 1055194 .. 1055229 + -12.6  -3.18735   CCCGGGGGAATAACG    GGCTACCCCCTCGATCG CAT CTA-CGAGGAGGTAGCC    TTCATCGCCTATTAC  75 28
     GSU0978 NONE
     GSU0979 NONE
     GSU0980 NONE
     GSU0981 NONE
     GSU0982 1058763 .. 1058773 +  -2.4  -2.98719   GAAGTGAGGAGGAAC                 GCCC TTG GGTC                 TCTATGATCTGCTCG  41 8
     GSU0983 NONE
     GSU0984 1059593 .. 1059622 +  -8.5  -4.16016   TCCTCCGCGGGAGCC       CCGCCGCCTCCCTG GAA CAAG-AGGCGGCTG       TTTGTTGGAAAATCA  73 70
     GSU0985 NONE
     GSU0986 NONE
     GSU0987 NONE
     GSU0988 NONE
     GSU0989 NONE
     GSU0990 1069828 .. 1069850 +  -3.4  -2.55351   AATTGGCTAAAAAAC           GATGAACG TTGTATT CGTCCATC           CTTCCTATCCGAACC  39 21
     GSU0991 NONE
     GSU0992 1074586 .. 1074630 + -13.5  -3.13164   ACCATTGACCGATAC GCGCAAAAACGCCCCCGGCC GCAGGA GGCCGGGGGCGTGGTGG-GC TTCAGTGCTTACAGA  78 503
     GSU0995 1076552 .. 1076569 +  -2.7  -3.44051   GCAGCGGACCGATTT             CCTGATA TCGT TATCACG              TTGTGATGGTGCCGC  48 21
     GSU0996 1076855 .. 1076869 + -12.8  -5.42514   CTGCGTCCCGGTCAA               GCCGGC ACA GCCGGC               TTTTTTCATTTCTGG 100 51
        dnaB NONE
     GSU0999 NONE
     GSU1000 1081499 .. 1081537 +   -22  -3.14211   ATACTGTTACTTGAA   TGGTATGCGGTTTGCATG ACA CATGCAAACCGCATATCG   TTGATACACGACAAT 100 140
     GSU1001 1082086 .. 1082117 + -10.8  -5.60993   TCCTCCCGTTCTTGT      GCCCCCTCGTCC TTCCTCCT GGGAGAGGGGGC       TTTTTTTATCCCGGA 100 45
     GSU1006 1086945 .. 1086999 +  -7.1  -3.29144   GACCGGATCGAACTG GC-TGCCGGCGCCGGCAC-GAAGCTCT TCC AGGGCCTCCGTGAGGGTGTTGGCATGC TTGTAGGGCCGCTCC  55 159
        fabI NONE
     GSU1009 NONE
     GSU1010 NONE
     GSU1011 1093613 .. 1093628 + -10.4   -5.7946   AAGGCAGCACGAAAA              GGGACG GTTC CGTCCC               TTTTTTTGTTCGCGG 100 58
     GSU1012 1094910 .. 1094925 +  -3.2  -3.14132   AGACATGATGCAGCT              C-GCGTC CGT GGCGCCG              TTCCTCGACGGGGCC  43 45
     GSU1013 NONE
     GSU1014 1096591 .. 1096607 +  -2.2  -3.06315   GCGGTAATCCCTGAT              CGGC CAGGAGGCA GCCG              TGTTCGGACTGTTCA  42 40
     GSU1015 1097022 .. 1097044 +  -6.2  -3.70037   TCAAGCCCACGCTCC           GGATGTGAGC CCC GCTCCCATGC           TTTCAATCCTCCTTG  58 18
     GSU1016 1098693 .. 1098723 +  -2.5  -3.09562   GTGATGTCCTGCCGG      GTTCAGCCGCTCCC GTCG GGGCGTGG-TGAAA       TGGTTTGGTTGTTTT  42 37
     GSU1017 1099407 .. 1099436 +  -7.1  -2.75712   GAACGGCTCGGGTTC       GCCCTGAACGG CTCGGGCA CCGCTTAGGGC        TGCTTCCATACGTAG  51 60
     GSU1019 NONE
     GSU1020 1102430 .. 1102456 +  -9.3  -3.79481   TTTTACTTTGAGCCT         CCGGGGGTTCG GGCTA CAATCCCCCGG         TTTGACTTCCATTTC  71 246
      glgA-1 1104007 .. 1104033 + -16.6  -5.14563   GGATGATGAAAAAAA         GAGGGGATAGCC AGT GGCCATCCCCTC         TTTTTTCCTCCAGAA 100 35
     GSU1029 1109587 .. 1109602 + -11.8   -5.9873   ATATCCGTAAAAAAA              CCCGGC AACC GCCGGG               TTTTTTTTGTGCTCC 100 50
     GSU1030 1111432 .. 1111455 + -15.4  -5.25803   CAGAATCCCCATTGA          TAAACCCGGC TCAG GCCGGGTTTA           TTTTTTGTGACCATT 100 57
     GSU1031 NONE
     GSU1032 1113626 .. 1113645 +   -15  -3.92005   TAGTCTCCACATCAG            GGGCCGGT TTCG ACCGGCCC             TTTCAGTTTGTCTCT  95 56
     GSU1033 1115448 .. 1115466 + -13.1  -5.24531   CCGGTTTTCATAAGA             GCCCGCG CCTGT CGCGGGC             TTTTTTGTAACAAAT 100 56
     GSU1035 1119332 .. 1119361 + -17.9  -3.55444   GTTCGCAGGTACTGT       CGACAACGCCGGG TTAC CCCGGCGTTGTCA        TTTCCCCCCTGCAAG 100 46
     GSU1037 1123974 .. 1123996 + -16.3  -5.09225   GAGGAGGGGAGTGAT           GGGGCTGCG GAAGA CGCAGCCCC           TTTTTTGCGTCGAAT 100 77
     GSU1038 NONE
     GSU1039 1127474 .. 1127489 +  -3.3   -2.7556   AGTCCGCTCTTCATG              TGCAT TGTTTT ATGCA               TGATTACGTCGGCTT  41 160
     GSU1041 1129188 .. 1129208 +  -9.7  -3.55761   CGGCTTAGCGGACAG            GGTCGGC AGGAGGC GCCGACC            TTTGCGGGATAGATC  72 33
     GSU1042 1129944 .. 1129966 +  -4.6  -3.68569   GAGTACGATATGGAG           CAGCCCCGCG TCT CCCCGGGCCG           TTATTCCCTCGGTCA  58 325
     GSU1044 NONE
     GSU1045 1133604 .. 1133630 +  -2.9  -3.05384   GGTGCTGGTTATCCT         GCTCTAGGGTG AAGAA CACCATGGAGA         TTCCCTGCCACCCCG  43 19
     GSU1046 NONE
     GSU1047 NONE
     GSU1048 1136202 .. 1136235 + -18.2  -4.62069   TGTTCGCCGTCTGAC     CGTGACCGCGGCGCC CTTTC GGCGCCGCGGTT-CG     TTTTTCCGCTCCGCC 100 44
     GSU1050 1138783 .. 1138796 +  -5.9  -3.23274   CCTTCACCTTCACCC               TGCCG TAGC CGGCG                TTCCCTTGTCCGGGC  54 18
     GSU1051 1139521 .. 1139539 +  -6.6   -4.3739   GCGGCGGCCCTGAGT             CGGCCGGA CGA TGCGGTCG             TTTTCTCCCCAGATG  73 235
        sucC 1145032 .. 1145050 + -10.3  -3.48276   GAACGGGTCCGTAGG             GGCGATC CTTGT GATCGCC             TTCTGTCAGGGCAAA  72 39
        sucD 1146008 .. 1146031 + -14.6  -5.33921   TACCCTGTGGCTGAG          CCCGTACCCT CGCG GGGGTACGGG           TTTTTTCGTTCATTT 100 51
     GSU1062 1149318 .. 1149359 +  -4.3  -4.79223   AACGCCCTGCAGTGA CCTCCGGCCATATGCCCGCT TCG AG-GGGCATGACGCCGCATG TTTTTCATAGTATGG  74 54
     GSU1063 1150013 .. 1150027 +  -6.4  -3.28712   AGGTGCTGGTGGTGA               TCGTGA TCT TCGCGA               TTATCACGGCCGGCG  54 95
     GSU1064 NONE
     GSU1065 1151539 .. 1151554 +  -2.4  -3.02144   GAGGCAAATCCAGGT              GGTCAC CACT GCGGCC               TATTAGGAAGCCTGC  41 4
     GSU1066 1154867 .. 1154877 +  -6.8  -3.13403   GGCCAGGTGCTCAAT                 CCGT TTC ACGG                 TATTGGTGGCCGGCA  54 277
     GSU1074 1163859 .. 1163894 +  -3.4  -3.79649   CCCCGGTTGGTTCAA   GCGCGGAAGTCGGAAG CCGGGT CTTTC--CTTTCGCGC    CTTTTTTCTGCTGTG  53 55
        ruvC NONE
        ruvA NONE
        ruvB NONE
     GSU1078 1166884 .. 1166894 +  -3.2  -4.36127   GTTTTTGCGACAAAA                 TCGC ATA GTGA                 TTTTAGCTTGTTACC  64 114
     GSU1079 NONE
     GSU1080 NONE
     GSU1081 NONE
     GSU1082 1168825 .. 1168838 +  -2.3  -3.28712   TCTAAAAGCGGTCGT               TGTCG CGAG CGTCA                TTATGCGAACGGAGG  44 106
     GSU1083 NONE
     GSU1084 NONE
     GSU1085 1171630 .. 1171643 +  -9.5  -2.52795   TGACCGGCACGATCT               GCGGG TGAT CCCGC                TCCGTTGCCCCGATT  62 38
     GSU1086 1172268 .. 1172285 +  -3.3  -5.13521   TGGAGATTTGAGGCG             CGGGTGG CGGG CCGCTTG              TTTTTTGCGTGATTT  77 30
     GSU1087 NONE
     GSU1088 1174683 .. 1174697 +  -2.8  -3.98256   CCGTCACGGCCCCTT               TGGC GAATTCG GCCA               TCTTTTTCATGACCA  58 365
     GSU1090 1176384 .. 1176413 + -21.5  -3.78953   TTCCCTGATGCAGTG       CAGCCGGCTTCCC GGAA GGGGAGCCGGCTG        TTTCGTGGTCGGGAT 100 53
     GSU1091 1177694 .. 1177745 + -25.2  -3.51232   GTAATCGGCATTCAG CGAGCGGAGC-GTGGCGTCCAGGTG TCT CCCCAGGACGTCGCCGCTCCGCTCG TTCATTTCGCCCACC 100 223
     GSU1103 NONE
     GSU1104 NONE
      pepQ-1 1191791 .. 1191805 +   -10  -2.68823   CAGCTGACATTCTCG               GACCAG GAA CTGGTC               ATTCTCTGACAGCAG  62 2
     GSU1106 1193577 .. 1193602 + -11.9  -5.50925   AAGTCAAATAGAAAA         TGGGGAGATGT CACC GCGTCTCCCCA          TTTTTTCTATTCGTT 100 85
     GSU1108 1196159 .. 1196183 + -16.5  -5.71712   TTTTCTCTCGAAAAA          GACCCATGGGC ACT GTCCATGGGTC          TTTTTTTGTCTGACA 100 435
         ndk 1196712 .. 1196731 +  -9.3   -5.9873   GTGTGTGTCAGCAAA            GCCCTTC TCTCGC GAAGGGC             TTTTTTTTATAGTAC 100 51
     GSU1111 NONE
        mtaP 1198702 .. 1198717 +    -4  -2.86539   CGTACGTCTAAGGAG              GGATAC ATGG GTATTC               TCGTTGTGGGTTCGG  43 30
     GSU1113 NONE
     GSU1114 NONE
     GSU1115 1201382 .. 1201407 +  -3.1  -2.67694   GGCGGTGGCGATTAG         GAGTTCACCGC AACA GCGGTGACCGA          TGGTATACTCATACT  40 26
     GSU1116 1202228 .. 1202239 +  -2.2  -3.53091   ATGCACATATTCCGG                GGAG TTCA CTTC                 TTTGGCCCAGCAGAT  46 76
     GSU1117 NONE
     GSU1118 1203125 .. 1203151 + -10.2   -5.4505   TTACAGGGCAACAGA        C-AGGGGCAGC CACCGC GCTGCCCCTCG         TTTTTTCTTGCCCGC 100 51
     GSU1119 NONE
     GSU1120 NONE
     GSU1121 NONE
     GSU1122 NONE
     GSU1123 NONE
       coaBC 1209899 .. 1209926 +  -3.4  -3.14132   TTCCAGCCGCGAGAC        CAGGAGGATC GAGTTGAA GATCCGCTTG         TTGGTGCCAAAGGAA  44 384
     GSU1126 NONE
     GSU1127 NONE
     GSU1128 1212602 .. 1212623 + -10.9  -3.08133   TTCCAGTGCCTCGAG           CGTGTCGCT GGCA AGCGACATG            TTCCGTCGCTGCATC  66 494
     GSU1130 NONE
     GSU1131 NONE
        ftsY NONE
     GSU1133 1218972 .. 1218989 +  -3.3  -2.94099   CCGGATTGACGGTAT             CCTGCGG AAAC TCGAAGG              TATCTAGTGCCCGAC  42 1
     GSU1134 1219292 .. 1219309 +  -7.7  -3.33969   TCTGTGAGGGCCTGT             CCGGCTGA CAT TC-GCCGG             TTCTCGACTCCCTTC  59 34
     GSU1135 1219605 .. 1219625 +  -3.2  -3.62597   GAATCCTCCCCTCCT           CGG-ACCCG TCCC CGTGTACCG            TTATTGACCGATGAC  50 145
     GSU1136 1220204 .. 1220220 +  -6.6  -2.53581   GATCGTTACCGAGAA              GAGGAT CATTC ATCCTC              TCGGTTAGAAATATA  50 1
     GSU1137 NONE
     GSU1138 NONE
        tyrS 1223877 .. 1223891 +  -4.4  -2.71731   AAAACACACTAATAA               TTTTTT TGA AAAAAA               TCCTTGACCGGTGGG  43 77
     GSU1140 1231937 .. 1231953 + -10.1  -3.72576   CGTAGGCATGTGTTG              GCGGCTC AGC GAGTCGC              TTTCGTGACCGGCAC  75 49
     GSU1141 1233679 .. 1233695 +  -5.8  -3.33492   GAGAGCATATCTGCT              GTTCCC GCCCA GGGAGC              TTGTGCCATCCATGC  54 116
      cheW-3 NONE
      cheR-2 1235159 .. 1235169 +  -3.2  -2.71712   TGTCTACCTGAAGCC                 GGGA GAG TTCC                 ATTTCGCCACGAAGC  40 66
     GSU1144 NONE
      cheB-2 1236773 .. 1236783 +  -2.6  -2.72344   CCGGTCGGTAGATTA                 TTAT GTG ATAA                 TGATTCCGACTCGCC  38 108
     GSU1146 NONE
     GSU1147 1239050 .. 1239068 +  -6.8  -3.15503   GAAAAGCATTGCCGG             GAAAATGG TCC TCATTTTC             TGTTCCCTGTTCGCG  54 77
     GSU1148 1240967 .. 1240979 +  -5.5  -3.48269   CGGAGACGGGCGCAC                GGCAT AAG GTGCC                TTGATGTTTCGTCGA  54 19
     GSU1149 1242285 .. 1242298 +  -3.7  -3.67775   GAAGTCGCCTGACCA               CGCCC AGCC GGACG                TTATTCCATAAGCCT  52 29
     GSU1150 1243797 .. 1243807 +  -8.2  -2.54687   CATGAAAAAACGCAA                 GGCC GCG GGCC                 ATTCCTGCTGATTCC  55 4
     GSU1151 NONE
     GSU1152 1245093 .. 1245124 + -21.8  -3.29829   ATGCTTCATACGCAA      CGAAAAAGGGAGCC CTGC GGCTCCCTTTTTCG       TTGTAGGACGGTCTC 100 50
        asnS 1263011 .. 1263027 +  -9.3  -4.12188   TCCCGTTCCCCCGTA              CCCCGCG CCA CGCGGAG              TTTTGAGAATCATAG  75 3
     GSU1157 1263447 .. 1263458 +  -5.8  -2.79796   GTAAGGTTGAGACCG                TGCC CGTT GGCA                 TGTGATCCAATCAAG  49 123
        sodA 1264095 .. 1264115 + -16.1   -5.4505   TTCAGATCGGACACA            GGGGGCGCT TAC GGCGCCCCC            TTTTTTCTTCCGGCA 100 46
     GSU1159 NONE
     GSU1160 NONE
     GSU1161 NONE
     GSU1162 NONE
     GSU1163 NONE
     GSU1164 1269543 .. 1269553 +  -3.2  -3.53091   GTGCTGGAAAGGGCA                 CGGA TGG TCTG                 TTTCACCACCGGGAT  49 147
     GSU1166 NONE
     GSU1167 1273241 .. 1273266 + -13.4  -5.29782   AAAGAGAATCAAAAA         GAATAGGGCC ATTCAC GGCCCTATTC          TTTTTTGTGAATGTG 100 89
     GSU1168 1274338 .. 1274353 +  -6.8  -4.13767   ACCTTCCACGACCAG              CGCAGC CAGG GTTGCG               TTTTGGGGTCGAAAC  69 433
     GSU1171 1276955 .. 1276965 +  -2.4  -2.87132   CTGATCACATTCTCC                 AGGG GAG CCCA                 TGTCTGAAAAGAAGC  39 90
        mviN NONE
     GSU1173 1279501 .. 1279511 +  -4.6  -3.53012   TGGTCTTGCGAAGCG                 CCTC TTC GGGG                 TTTAGGGCGAGAAAC  53 458
     GSU1176 NONE
        frdA NONE
        frdB 1285241 .. 1285267 + -15.2  -5.24129   GCTACAGATGAATGG         AAGGGGCGGATT GAC AATCCGCCCCTA         TTTTTTGTACACCGC 100 67
     GSU1179 NONE
      ftsH-1 1288642 .. 1288662 + -15.4  -4.85653   CCGTGGCGCAGTTTC            CGGCCGGC ATGAC GCCGGCCG            TTTGTTTTCTGTATA 100 226
        malQ NONE
     GSU1183 1291657 .. 1291683 +  -3.4  -4.13014   GCCCCGGGACTGCCT         TCGGGCCGCCCC TGG GGTGCCGCCGGC         TTTTCCCCCTGTGGA  58 59
     GSU1184 1292637 .. 1292667 + -19.8   -4.0371   AGTCGCGAAACCAAA       GGGGACATTCGCTC ATC GAGCGCATGTCCCC       TTTGTGTGCGGGGTG 100 370
     GSU1187 1293996 .. 1294016 +  -4.6  -3.64984   TGCTGGTCGACAACC            GTCCGCCT GGCCA GGGTGGGC            TCTTTTCGGCCCTGT  54 131
     GSU1188 1294835 .. 1294847 +  -4.7  -5.41143   TCGATTCCCTTCACG                CCCGG TAG CCGGC                TTTTTTTCAGGACTC 100 242
     GSU1191 NONE
     GSU1192 1297319 .. 1297333 +  -2.8  -4.58946   ATTTTACCCACCGGT               CATGCT AAT AACATG               TTGTTTTATTTATAA  67 72
     GSU1193 1298695 .. 1298714 + -16.4   -4.7629   AGCCAGCGGCGTGAA            GGGGGGGC AAAA GCCCCCCC             TTTTTCCGTTGCTGC 100 49
     GSU1194 1299496 .. 1299511 +  -4.6  -3.20858   GAAAGAGGAGCACAC              GGAGCA GGTC TGCGCC               TTCATGGATATCCTG  47 158
     GSU1195 1300654 .. 1300664 +  -6.8  -2.78596   AGGCTCCGCACCTTG                 CCGA AGA TCGG                 TATCCTCACGCAGTG  49 517
        serA 1302876 .. 1302906 + -20.4  -3.53091   CTTGTTTGATGTGCG       GGGGCCGGTCTTCC TTT GGGGGGCCGGCCCC       TTTGCGCAGGAGGCT 100 55
     GSU1199 1303517 .. 1303558 +  -5.7  -4.56597   CGACTACTTTCTCTT GGTGCGGCTGTACCGGC CCCAACTT GCCGAAACAGCCGAAAC  TTTTTCGCAACGGAG  75 52
     GSU1200 NONE
        greB 1305297 .. 1305348 +  -8.8  -3.22223   GGTTTTTCCCCGTCA GACGCAGGGATGAAG-G-GCCCGG CTAACC CCGGCTTCACCTCATTCCTGCGTC TTCGTCGTCAGCTTG  65 43
     GSU1202 1306461 .. 1306481 +  -8.9  -2.62933   CAGTATCTCTGATTG            TGACGGGCC CGT GGCCAGTCG            TGATATCGCACCTTC  59 29
     GSU1203 1307971 .. 1307993 +  -7.6  -2.66899   CCATGTTCGAGACGC           CGTCGTGACC CCC GGTCGAGGCG           CTTGATTCGTTGCCA  53 18
     GSU1204 NONE
     GSU1205 NONE
     GSU1206 NONE
     GSU1207 NONE
     GSU1208 1312253 .. 1312276 +  -2.3  -5.70829   TCAGCAGTTCCGTGG          TGCGGGCCG CGGGGT TGGTCCGGA           TTTTTTTCTCCTCTT  95 83
     GSU1210 NONE
     GSU1211 1314345 .. 1314364 + -12.8  -3.92324   GTCAGGAAGTAAAAA            GGCCCTGG TTTC CCGGGGCC             TTTACTGTTCGAAGG  89 56
     GSU1214 NONE
        cydD NONE
        cydC NONE
     GSU1217 1321759 .. 1321785 +  -8.7  -5.27335   GACCGATACCGCACG        TCCCCGGGATGC GCCT GC-TCCTGGGGG         TTTTTGTTTCACCGC  95 104
     GSU1218 NONE
        gltX 1323427 .. 1323456 + -20.8    -5.252   TCGCGCACTGCAAAA       GGGGCGGCACGA TCGGAT TCGTGCCGCCCC        TTTTTTGTCGAAATG 100 52
     GSU1222 NONE
     GSU1223 NONE
     GSU1224 1329108 .. 1329126 +  -2.4  -3.24825   TAGGATATGTTTGGC             TTCAGTAT TGC AGACTGGA             TCTTCATTGCGCTGG  44 38
     GSU1225 1329717 .. 1329734 +  -9.1  -2.69964   CTGAACACCACTGTT             GAGGCGT GACC GCGCCTC              TGGTATCATTGGCGG  59 59
     GSU1227 1330655 .. 1330673 +  -5.2  -3.28712   TCAAGGGCGAATGAC             CGCGTGAC CGC GTCAGGTG             TTCTGCCCACAGGGG  52 27
     GSU1228 NONE
     GSU1229 NONE
     GSU1230 1334836 .. 1334856 +  -6.7  -3.64162   ACGAGTGATCAAGTA            GGGAGCGGC CGC GGCACTCCC            TTTGAGGTAGTTGAT  60 25
     GSU1231 NONE
     GSU1232 1335658 .. 1335671 +  -5.9  -2.72855   AGGTCTGCCACAACT               GCGGC TGCG GCTGC                TGATTCAGCCCTTTC  49 9
      sppA-2 1337210 .. 1337235 + -12.5  -4.98531   GATTTCATAAAAAAA         GGGATGCCGCC ATCG GGCGACGTCCC          TTTTTCGTTTCCGGG 100 54
     GSU1246 1349063 .. 1349099 +    -6  -5.64274   TCTCTCTGAGACAGC   CGGGATGCCGAAATGTCG ATA CGATGTTTC--CGTCCCG   TTTTTTTGTGCCTGC  93 174
     GSU1247 1349859 .. 1349878 + -16.4  -4.65895   AACGTCTACAGAAAA            GGGGCCGC TGAT GCGGCCCC             TTTTTGCGTCAGCCG 100 153
     GSU1249 1352037 .. 1352052 +  -3.2  -3.05816   TGGCATGATATCGTA              CACGTC GGGG GAGGTG               TTACATGACAACTGA  43 33
     GSU1250 1353726 .. 1353737 +  -2.2  -4.53777   ATTGTTGCGATATTG                TGTC GTCT GGCA                 TTGTTTTTGATTGAG  65 285
     GSU1251 NONE
     GSU1252 NONE
     GSU1253 NONE
     GSU1254 NONE
     GSU1255 1369122 .. 1369134 +  -7.7  -3.29829   CCGCCGGGAGAACCA                CGTGA GAA TCACG                TTGTCAGCACCTGTC  59 42
     GSU1256 NONE
     GSU1257 NONE
        nosL 1371930 .. 1371970 +  -5.4  -3.21194   GCCGCCCTCATCGCA GGCC-TGGAC-TGACCGCCG TGA CGGTGCGCAAGTCCACGGTC TTCATCGCCTTTGTC  50 14
     GSU1259 NONE
     GSU1260 NONE
     GSU1261 1374040 .. 1374080 +    -6   -2.5007   GACGGCAGGCTGGCC GACGG-GGCGGCCCCGTGA TCCT TCACCCGGCCGTCATCGCC  CTGTTCGTCGGTTCG  48 8
     GSU1262 1375077 .. 1375094 + -12.7   -4.7497   CAGGCAATGAAAAAA             GCCCGGA TCGC TCCGGGC              TTTTTCGTGCATGGC 100 53
        lepA NONE
        lepB 1379895 .. 1379914 +   -15    -5.626   GGCACTGTTCAGAGG            GGCCCTCC TGCC GGAGGGCC             TTTTTTTATGCCATC 100 57
        pyrR NONE
        pyrB 1386556 .. 1386577 +  -8.7  -3.05536   CGTGAGCGGCGGTGA           GCTGGC-CAC CGA GTGAGCCGGC           TGTTCGGGATACTTT  63 10
        pyrC NONE
        carA NONE
     GSU1274 NONE
     GSU1275 NONE
        carB 1393724 .. 1393748 + -19.3  -3.13504   ATAGTTCATTCATCC          CGAGGCGGCCC GCA GGGCTGCCTCG          TCATTTTGATACGCA 100 55
        greA 1394251 .. 1394265 +  -3.5  -2.72511   ATCGACATCAAGTAC               GTCTG AAGCG CGGAC               CTTTAACCGCATACA  42 20
     GSU1278 1394549 .. 1394571 + -20.6  -6.02345   TTCTTTCAGTAACAA           GGGGAGCCCG GAT CGGGCTCCCC           TTTTTTTTGTAGTTA 100 48
     GSU1279 1395720 .. 1395731 +  -7.2  -3.13899   ATTGGCCTGATCCTG                CGCC ACCG GGCG                 TCTTCGTAAGCGGTT  57 5
     GSU1280 NONE
     GSU1281 1397310 .. 1397322 +  -2.6  -3.29471   CGATGCAGGGATGTC                CGGT ATGCG GCCG                TTGATCTGGTAACCA  44 9
     GSU1282 1399053 .. 1399077 +  -3.5  -3.39595   ATGGCACTGCCGGTC          GCCGTCAGCAA TCT TTCTTGAGGGC          TTGTCGCTAGTTACC  50 136
     GSU1283 1399645 .. 1399663 +  -2.2  -2.87132   CTATAAAGGAAAAAT             CCGCGGGG TCT TCCCGCAC             TATCTGAACCGGAGG  39 35
     GSU1284 1400177 .. 1400196 + -16.4  -5.43553   CATGAGATGAACCAA            CGCCGCGG AAAT CCGCGGCG             TTTTCTTTTTTACGT 100 51
     GSU1285 NONE
      cheY-2 NONE
     GSU1287 1405364 .. 1405396 +  -4.1  -4.08767   CCTGTACGAGACAAA      AGGGGTTTTTCCT CACGGGA AGGGATAACCCCG      TTTTCGCGGAATCGG  61 274
      cheY-3 NONE
      cheA-1 1408006 .. 1408025 + -10.7  -5.53991   CACTGTTAACGGCAA            TGCCGCG GTAAAA CGCGGCA             TTTTTTTCCTGCGTG 100 67
     GSU1291 NONE
     GSU1292 1409909 .. 1409920 +  -7.2  -3.65529   TGGCACTGTTTGTCG                GCCG GGAA CGGC                 TTTGAGTCGGGGTAT  63 203
     GSU1293 1410697 .. 1410714 +  -5.5     -3.24   CTGCAGGCTACGCCA             TTGCCGC GCCG GCGACAA              TTCCTCCGTTCCTTT  52 85
     GSU1294 1413892 .. 1413931 + -17.3  -4.21098   ACGTTCATATGTCAT  GACTCCATCCGCCGG TTTAAGCTGT TCGGCGGATGGAGTC   TTTTGCCATTGATGT 100 98
     GSU1295 NONE
     GSU1296 1416953 .. 1416997 + -12.9  -3.53012   TATTTGTGGTACATT GTCGCGCATAACGCTCTACAA TTA TTGAGGAAAGTTATGCGCGGC TTTGACAGCAACACA  79 52
     GSU1297 1418446 .. 1418459 +  -2.3  -3.19602   TGGGAGGCAGGTTGT               CAGGG ATTT CCCTA                TATTCCTGTAAACGG  42 397
     GSU1298 NONE
        cheW 1420788 .. 1420813 + -15.4  -5.81412   AAGGGCACTGCCCAA         CGGCGCTCCG AACGAA CGGGGCGCCG          TTTTTTTTAAATAGC 100 55
     GSU1300 NONE
      cheW-5 1423406 .. 1423427 + -15.1   -5.5208   TTACACGGCTGCATT           GCGCCCCGG TTGT TCGGGGCGC            TTTTTTGTGTTGTCC 100 58
     GSU1302 1426222 .. 1426248 +   -18  -4.45168   GCCCGCTGCTCGTGA         TGGCACTCCGGC ACG GCCGGAGAGCCA         TTTGTCTTTTCGGGC 100 51
     GSU1303 1428067 .. 1428084 + -14.1   -5.9218   AGGTGAGGTGATAAA             CCGCGGC GAGT GCCGCGG              TTTTTTTATTATCTG 100 55
     GSU1304 1430078 .. 1430108 + -22.6  -4.66163   CGTCTGAACGAAAAA       GCCCGGCCCGGAGA TCA TCTCCGGACCGGGC       TTTTTGCATGGGGCT 100 129
     GSU1306 1433343 .. 1433361 +  -3.8   -3.0352   CTCTCAACCGGCCCT            GCC-GGC TGAACT GCCTGGC             CTTTCGTTCGTTTTC  44 17
         ftn 1433969 .. 1433986 +  -2.6  -3.73647   GAGCGGTGTACGAGA             CCGGCT GCGGGG AGGCGG              TTCTTCCTGCCTCCG  51 50
     GSU1308 1434452 .. 1434505 +  -8.2  -3.90744   ATCGTATGGCGGATA CTG-CGGTAAATGAACCATGGCGCCC GACC GGTCGCGA-GGTTCGGTTGCCGGCAG TTATTTCCGGCAGGA  71 231
     GSU1309 1436134 .. 1436152 + -11.6  -3.53012   AGGGAGCCGTCCGGG             GCCAGGGG AAG CCCCAGGC             TTTCGAGGAGGAGAG  74 403
        ispB NONE
     GSU1318 1444916 .. 1444941 +  -4.7  -3.20832   TCATGAACTACATAG         TTTCCATTCCG CATG CAGGATGGGAA          ATTTTCGCTTTCACG  47 147
     GSU1319 NONE
     GSU1320 NONE
     GSU1321 NONE
        ccdA NONE
     GSU1323 1449160 .. 1449189 + -17.3  -3.63276   CAGCGTGCGGAAAAA       TAAAGGGGCGTGA TCAC TCACGCCCCTTTG        TTGTCCTTCTTCTCG 100 13
        recG NONE
     GSU1327 NONE
     GSU1328 NONE
     GSU1329 NONE
     GSU1330 NONE
     GSU1331 NONE
     GSU1332 NONE
     GSU1333 1461459 .. 1461489 + -16.9  -2.71011   GGAAGGTAACAATGA       CGAAAGCCCCCGC GTGAA GCAGGGGCTTTCG       TCATTGCGGAACGGT  85 52
     GSU1335 1463183 .. 1463210 +  -4.8  -4.54727   GACGTCGGCATCACT        CCGTGTAGGGCTG GTG CAGCTTGAC-CGG        TTTTCCTTTCGCACG  71 182
     GSU1337 1465135 .. 1465164 + -15.7  -4.63932   TCGCCGGCGTTTCGA       CGGGGCCGTTTCC TTTG GGGAGCGGCCCTG        TTTTGTTGCAGAATA 100 51
     GSU1338 NONE
     GSU1339 1466328 .. 1466338 +  -8.2  -3.78934   TAGCCGACATCCGCA                 CCGG CGC CCGG                 TTCTTCTGAGCCCGG  69 6
     GSU1340 NONE
     GSU1341 1468462 .. 1468486 + -15.8  -5.58522   GCTCCAAAAAGCCAA          GGGGCCAGAT CAAGA ATCTGGCCCC          TTTTTGTTTTGTATG 100 201
     GSU1343 1470379 .. 1470389 +  -4.6  -3.04894   ACCCCGTAACCGCCG                 CGGT CAT GCCG                 GTTTTCACCCACATT  46 70
     GSU1344 1472345 .. 1472359 +  -3.5  -3.20348   GCCCCGCCAGCGGCA               TCAGC GCAGA GCTGG               TTCACTCTTCATCCC  46 114
     GSU1345 NONE
        cysP 1474115 .. 1474165 + -14.9  -2.57132   GGCCCGGGCAAGTAA CGTGATGCAGGGGCTGCGCGAT GGCGTAAA ATC-CGCAGCCCCTGCATTGGG ATTATGCAAAGGACC  80 26
        cysT NONE
        cysW NONE
        cysA 1476950 .. 1476961 +  -2.2  -3.06679   TGTTCTGCCCGGCGT                TTCC GCAC GGAG                 TTGCATAACCATGTT  42 41
     GSU1350 1477805 .. 1477815 +  -6.8  -3.61398   TCCATGTCTCTGTGG                 CGGA TGT TCCG                 TTGTTGAAAAGGAAA  60 64
     GSU1351 NONE
     GSU1352 1479072 .. 1479096 + -14.3  -4.78661   GCCGGGTGTTTGGAA          GGGATCGGACG GAG CGTCTGGTCCC          TTTTCGTTTTTGCCT 100 81
     GSU1353 NONE
     GSU1354 1479991 .. 1480004 +  -2.4  -3.80083   TGTTTGCTGAGCGGG               GTTG GGAATA CAAC                TTTGAATTGGATTTT  51 65
     GSU1355 NONE
     GSU1356 NONE
     GSU1357 NONE
     GSU1358 1484224 .. 1484242 +    -6  -3.64822   GGGGTGATCTTACGG             CGGATTGA GGT TCAATGCG             TTTAGCTCACGGCAT  58 34
     GSU1359 NONE
     GSU1360 NONE
     GSU1361 NONE
     GSU1362 1491907 .. 1491930 +  -3.8  -3.21912   AACAAGGATATTAAT          GGCAAACG CTTACGTT CGTATGCC           TTACTACGTTCGCCA  48 97
     GSU1363 1493126 .. 1493142 +  -2.9  -3.61764   CATGCTTAGAACAAG              TGGTCGT GTC GCAACCA              TTTACAAGTTCATAA  50 32
     GSU1364 NONE
     GSU1365 1495532 .. 1495560 + -10.5  -3.30629   TAGCTTATAGTTGCC        TAGTATGTCCA AAAATAA TGGACATACTA        TGTTGTAAATTGTTA  70 305
     GSU1366 1495891 .. 1495923 + -13.7  -3.48822   AATAGCTTATAGTTG      CATAGTATGTCCA AAAATAA TGGACATACTATG      TTGTAAATTGTTATA  82 166
     GSU1367 NONE
     GSU1368 NONE
     GSU1369 1498360 .. 1498377 +  -8.4  -3.70076   TGCATGCCCCGCATT             CGGTGC AGAGGG GCACCG              TTTCCATGGCTTTGC  69 346
     GSU1373 1501662 .. 1501676 +  -4.2   -3.9392   AGTCTGCTACGTTAT               TTCGGC AGG GCGGAA               TTCTTTGCGATGACG  59 81
     GSU1375 1505271 .. 1505287 +  -2.9   -3.7282   AGTGCTCGACGAATT              CGCTG CGGGCTC CGGCG              TTCTTCATGGCCTCA  54 494
     GSU1378 1507806 .. 1507827 +  -4.3  -3.41134   AATGTGCGACCGTTC           GTCGC-CCCG GGT CGGGTGAGGC           TTCGTTAATCGCTCT  52 73
         fur 1508360 .. 1508386 +   -18  -4.07687   CAAATAGGGCTGATC         GTGCCGCGCCGT CCG ACGGCCCGGCAC         TTTTCCCGCGGCGAT 100 34
      feoB-1 1510570 .. 1510586 +  -8.7  -2.53759   ACCGCTTCATCCTTT              TCACGGG GAT CCTGTGA              TCCGTTGCGGCTATT  58 9
     GSU1381 NONE
     GSU1382 1511492 .. 1511522 + -19.1  -5.64274   TTGAGCAGTACCAGA      CCGCCCGTGTCGGA GCCA TCCGAC-CGGGCGG       TTTTTTTGTGCGTGC 100 74
     GSU1383 NONE
        cas3 NONE
     GSU1385 NONE
     GSU1386 NONE
     GSU1387 NONE
     GSU1388 NONE
     GSU1389 1519324 .. 1519360 +  -4.9  -3.05224   CTAGGACATAAATTC    TCCCCCCGCCCCCCTTT CAT AAAGGGGGGAAAGGAGC    CTTTTCGGCAGGTGT  46 30
     GSU1390 NONE
     GSU1391 1520534 .. 1520544 +  -5.4  -2.90496   TGCTGGAATTTGTGC                 GGAT GTG ATCC                 TGATTTGCCAAGGAG  48 18
     GSU1392 NONE
     GSU1393 1521966 .. 1522003 + -11.1  -3.04792   AAACGCGACACTGGC   GGCCGAGTGTTCCCCGC ATGC GCGGGGATGAACCGGCC    TGTTCCCCCTCGTCG  70 216
        dnaE NONE
        accA 1544918 .. 1544928 +  -4.6  -4.13748   CGCGGGGAGTTCCCC                 GGTC TTC GGCC                 TTTAGTCTTTTTGGA  61 107
        rluB 1545794 .. 1545806 +  -5.5  -3.53012   AGCAGAAATTTTCGG                CCGTC ATA GATGG                TTTCCAGAAGAAGGC  55 125
     GSU1405 NONE
     GSU1407 1547416 .. 1547450 +  -3.5  -3.14683   AAGGCCTTTGCCGTG    GGGGAATCGGCCCGGTG TTC CACCAGG--GGCTCCCC    TTCGTCGCCGGCTCT  44 85
     GSU1413 1550887 .. 1550902 +    -9  -3.16965   GTGCCTCCTTTTGTT              GTGTGC ATAT GCACAC               TATTGCATTCGATTT  63 307
     GSU1414 1553966 .. 1553987 +  -4.3  -3.41024   AATCCACTCGGGGCG           TGAGCGGCC TGAT GGACTCTCA            TCTTATGTTAGCGGA  52 207
     GSU1415 1554599 .. 1554609 +  -4.6  -3.39327   TCTGCGGCTTGATGA                 CGGT CTT GCCG                 TTATCGGTGTCCCGG  52 218
     GSU1416 1555312 .. 1555344 + -14.9  -4.91109   GGTAACCAGAAAGAA      AAAGGGGTCAGCACC ACA GTTGCTGACCCCTTG      TTTTTATGGTGCCGA 100 105
     GSU1419 1556987 .. 1557006 +  -5.6  -3.32844   GGAGCGCCTCGACAA            GCTTCTGG TCGA CCGGGGGC             TTGTCCAGTCGCGGG  52 90
        tylA NONE
     GSU1421 NONE
     GSU1422 NONE
     GSU1423 NONE
     GSU1424 1562003 .. 1562025 +   -12  -4.26019   CTTCATATTAGAAAA           GCCCGGAG ATACTGC CTCCGGGC           TTTTCACTGTAATTG  90 75
         lgt 1563449 .. 1563461 +  -7.7  -3.19602   GTCATCTCGAGCACG                TTGCC GTC GGCAA                TCTTGGTGTAGCGAA  56 89
     GSU1432 NONE
     GSU1433 NONE
     GSU1434 NONE
     GSU1435 1574805 .. 1574816 +  -5.8  -2.93623   ATCAGGGACGCCCTT                GACC CGCG GGTC                 TGATCTTTTACACAA  51 11
     GSU1436 NONE
     GSU1437 NONE
     GSU1438 1577255 .. 1577273 +    -8  -2.62184   CGTTGGCTCGATACC             CCGGCGGG GCG CGTGCCGG             TCATCTCCACGCAAC  56 214
     GSU1440 NONE
     GSU1441 1578541 .. 1578557 +  -2.9  -3.84514   GGGCAGGTGCTGCTG              ATCCATC TTG GGTGGAA              TTTCGTGATTGACAT  53 25
     GSU1442 1579367 .. 1579382 + -11.8  -5.36441   GGAATGTACAAAAAA              GCCCGC TTCG GCGGGC               TTTTTTGTGTACGGA 100 60
     GSU1445 1584980 .. 1585009 + -18.1  -4.25283   AGCCTTGATTCACTG       GAAAAAGGGGAGA GCAA TCTCCCCTTTTTC        TTTTGGTGAACCCGT 100 281
     GSU1446 1586474 .. 1586486 +  -4.7  -4.49556   AGTCTGTCACTTGGT                CGGGC GCG GCCGG                TTTGTTTCGTCCGGG  68 95
     GSU1449 1587986 .. 1588000 +  -3.4  -3.05596   GAAAGCGATATCCAC               GTCGTC ATG GCCGGC               TTGGCTGAGGCCGTG  43 43
     GSU1450 NONE
     GSU1451 1589699 .. 1589736 + -20.7  -2.61264   GCATTGTCGATGTTC   CCAAAAGGGGGGGCCGT TCAG ACGGCTCCCCCTTTTGC    CTTGTGGCTGGCCCG 100 59
     GSU1453 NONE
     GSU1454 NONE
     GSU1455 NONE
     GSU1456 NONE
     GSU1457 NONE
     GSU1458 1598816 .. 1598849 + -14.5  -4.32607   TGATCAGCCGGCTGA     ACATGCCCCGTTCGG ACCT CCGGACGGGGCACGA      TTTCTTGACTTTTCG 100 38
        ispG NONE
        proS NONE
        pyrF NONE
     GSU1462 1603267 .. 1603287 + -12.5   -5.1101   TTGTTGATAAAAAAG            GGGCTCCCC ATC GGGAAGCCC            TTTTTTAGCTGGTGC 100 110
        aspS NONE
     GSU1464 1606257 .. 1606273 + -13.7   -5.1287   GGGAAGAGACAGAAA              GCCGGGA TTT TCCCGGC              TTTTTTGCGTCTAAC 100 47
         icd NONE
         mdh 1609789 .. 1609807 + -10.3   -4.3208   ACGCAGCAAGGCAAA             GAAGGGC CCTGT GCCCTTC             TTTTGCCTTATGGGG  86 57
     GSU1467 1610130 .. 1610146 +  -5.2  -2.52623   GTCCCGATTTCGCCA              TTAAGG TGACC CCTTAA              CTATTCTCGAGGAGG  46 9
     GSU1468 NONE
     GSU1469 NONE
     GSU1470 1612720 .. 1612755 +   -22  -3.29144   TTGTTCATGTGAGAA    CGACAAAGGCTCGGCG CATG CGTCGGGCCTTTGTCG     TTCTCGGCCAAATCC 100 44
     GSU1471 1614035 .. 1614045 +  -4.6  -3.25823   CCAGCAAGTATAGGG                 CGGC GTT GCTG                 TTCATGTGGGCCGCA  49 28
     GSU1472 NONE
     GSU1473 1615863 .. 1615891 + -16.2  -4.07687   TTCTCACATCACGTG        GAGAAAAGGGCT GGCAA AGCCCTTTTCTC        TTTTGCGGGCCACGT 100 48
     GSU1474 NONE
     GSU1475 NONE
     GSU1476 NONE
     GSU1477 NONE
     GSU1478 NONE
     GSU1479 1619886 .. 1619898 +  -3.3  -3.48593   GGCGATCCCCACGAT                CCAGA ATA TCCGG                TTGTATGCCAGCATC  49 122
     GSU1485 NONE
     GSU1486 NONE
        ribF NONE
     GSU1488 NONE
     GSU1489 NONE
        aroE 1634806 .. 1634816 +  -3.2  -3.14931   TTGGACTTTTGACGA                 CCTA CGA TGGG                 TTCGTCGCCAATACG  43 54
     GSU1491 NONE
      pilT-4 NONE
     GSU1493 NONE
     GSU1494 1640717 .. 1640730 +  -3.1  -3.44051   GCCAGAAGGGACTAT               CATGG AAAT TCATG                TTCTCGTAGTGGACG  48 58
     GSU1495 NONE
     GSU1496 NONE
     GSU1497 1642940 .. 1642994 + -19.7  -4.42386   GCAGTAGTCATATCG GATAACTGATTGAAAAAGGGGGGCAT GTTT ATGCCCCCCTTTTTCAATCA-TGAGC TTTTATGAATAAAAA 100 34
     GSU1498 NONE
     GSU1499 NONE
     GSU1500 NONE
     GSU1501 NONE
     GSU1502 NONE
     GSU1503 NONE
     GSU1504 NONE
     GSU1505 1651182 .. 1651194 +  -5.5  -3.61988   GTGACCCCCCTGATG                CCTTG GGA CGAGG                TTCGTTTATGACTGG  56 2
     GSU1506 NONE
     GSU1507 1653189 .. 1653201 +  -3.4  -3.95435   CAAAAGCAGGGCTAA                TGCA TAGAT TGCA                TTCTATTTTCACAGC  56 19
     GSU1508 NONE
     GSU1509 NONE
     GSU1510 1656686 .. 1656701 +  -3.2  -4.31433   GAACAACGGCATAAC              TGCAGC ATGC GCTGAA               TTTATTCTGCCGCTC  61 257
     GSU1511 NONE
     GSU1512 NONE
     GSU1513 NONE
     GSU1514 1662109 .. 1662132 + -13.2   -4.1891   GCGAACGCTGTGGAA          GGGGCATCGA AGGT TCGATGCCTC           TTTCTGTTAAGGGGC  91 186
        thrS NONE
        infC NONE
        rpmI NONE
        rplT 1665295 .. 1665321 + -12.4  -5.60993   TGAGGAATACAAAAA         GAAATGGGATGC TCT GCGTTCCATTTC         TTTTTTTGTAAAGGG 100 49
        pheS 1666357 .. 1666371 +  -3.6   -2.7419   CGGTTCCTGCAGCAA               TTTAGA TAA TCTGAA               TAGTTGGGCTCGTAT  43 17
        pheT 1668908 .. 1668918 +  -2.6  -4.09243   CGGATAGTGGCTAGA                 TTAT GCA ATAA                 TTTTGAGGGAGTATA  56 95
      ihfA-1 NONE
     GSU1522 1669671 .. 1669700 + -17.3  -4.24948   CCCCGACCATTTACA       GGGGGTTACGAGA TATA TTTCGTAACCCCC        TTTTGCGTATCGTCC 100 117
        surE NONE
         pcM 1671232 .. 1671245 +  -9.5  -3.53224   AGCAGCGATGACTAA               GCGCC GCCG GGCGC                TTTGCGACGGAGATC  70 26
     GSU1525 1672232 .. 1672242 +  -6.8  -2.52543   TATTGAGGAAAGCGA                 TGGC AAC GCCA                 TCGATTGAGCCGGCT  50 7
         apt 1672947 .. 1672973 + -16.8  -4.85782   CGCCATACACAATGA         TGGCCGATTTTA CAA TAAAATCGGCCA         TTTGTTTTTACCGCC 100 172
     GSU1527 NONE
     GSU1528 1675688 .. 1675708 +    -6  -2.53894   CCTGAGCAAAGCAGC            CGCGGCCC TGATC GGGCTGGG            ATTGGTCGTGGTCAT  48 82
     GSU1529 1678263 .. 1678289 + -15.9  -4.52589   GAGCTCGAACACAAA        GGGCCTGCACCC GGAC GGG-GCAGGCCC         TTTTGTGTGCAACAG 100 56
     GSU1532 NONE
        recC NONE
        recB NONE
        recD 1689321 .. 1689334 +  -9.5  -2.57132   CAGCGGGGCCGGCCG               GCCGG CGTC CCGGC                GTTGTACCGCCGCCG  56 511
     GSU1538 1692766 .. 1692795 +  -9.1  -4.08216   TGACCGACCCGTTGC       ACCGCCCCGGACC GCCC GGTCCGGGGCACA        TTTTCGCCCGCCTCG  75 38
         xth 1693839 .. 1693850 +  -5.8  -3.05384   TATGGGAAAACTAAG                GCAG GTCC CTGC                 TTCCCTCGACGAGCA  52 156
     GSU1540 1695472 .. 1695485 +  -2.4  -3.66999   GGAAGGTCATGAGGA               GTTG CGTCTC CAAC                TTTCAGTAAATGAAT  48 55
     GSU1541 1696495 .. 1696509 +   -10  -3.10905   CGACCCTCAGGAGTT               CCTGCT ATC AGCAGG               TTACCTGGCTTCTGC  66 48
     GSU1543 NONE
     GSU1544 NONE
     GSU1545 1698420 .. 1698438 +  -5.2  -3.86015   GGAGTTCCGATCGTC             TCGCAGGG CTT CTCTGCCA             TTTATCCGGCGCATA  59 84
     GSU1546 NONE
     GSU1547 1701018 .. 1701029 +  -3.6  -4.11692   GACCAGTGAAGCTTA                CCGC GGAT GTGG                 TTTTGCAGATAGCTA  60 136
     GSU1548 NONE
     GSU1549 1702372 .. 1702383 +  -3.6  -4.91852   TACACCACTGATCCA                CGCC AGGT GGTG                 TTTCTTTTTGGTGCA  76 268
     GSU1551 1704598 .. 1704618 + -11.1  -2.55351   ACGGTCCGCCGGGAC            GCCGCGAAC AGT GTTCGCGCC            ATTGCTATCAACAGG  67 40
     GSU1552 NONE
     GSU1553 NONE
     GSU1554 1706789 .. 1706801 +  -3.3  -3.39483   TCCGCATCACCCCTG                CAGCG CCT CCCTG                ATTTTTCCATCCAGT  48 74
     GSU1557 1712518 .. 1712530 +  -7.7  -2.98823   AGTGGTTGTGCTGGA                TCGGT GCA ACCGA                TGTCTCTGGGCGAGG  56 139
     GSU1558 NONE
     GSU1559 1712929 .. 1712975 + -19.4  -3.00774   GTGGCAGGGATATCA CCGGAAACGGCGGTTCGCATCC CGA GGGGGTGATCCGCCGTTTCCGC TCTCTGGTTCCCATG 100 43
     GSU1560 1714447 .. 1714461 +  -4.2  -4.36903   CTTCAGCGAAGAATA               TACCGT TTT GCGGTG               TTTCTCTTTCGTCAC  68 69
     GSU1561 NONE
     GSU1562 1717085 .. 1717112 +  -7.6  -2.56343   TGCGGCGCAACAAGC        GCCTGATCCTGG CCGA CCGGGACAAGGC         CTTGATCGTTGCCAT  53 236
     GSU1564 1719881 .. 1719894 +  -2.3  -3.71284   TGATGCGCAGTTTTT               CGGCT ATAT AGGCG                TTCTATTGGTAAAGG  51 15
     GSU1565 NONE
     GSU1566 1720935 .. 1720969 + -10.1   -5.4505   GATATCTGCCAACAA    GACCTTTATC-CAGGC ATAT GCCGGGGGTAAAGGTC     TTTTTTATTACCCCC 100 282
     GSU1567 NONE
     GSU1568 1722169 .. 1722179 +    -4  -2.64144   ACCGGAAGAAATCGT                 TTCT GGA AGAA                 CTGTTTGACTGAAAC  42 3
     GSU1569 1722501 .. 1722543 + -26.4  -3.28712   GTCCAGTCTGGAAGT CTGGCCAGTGTCCGTCCGGA GTC TCCGGCTGGACACTGGCCGG TTATCCGAGCAGCCA 100 47
     GSU1570 1723749 .. 1723767 +  -4.5  -3.21924   TACCTTTCCCTCGCT             TCTGCGG ACATG CCGTGGA             TGTTGTGAGAGATCG  49 128
     GSU1571 1725012 .. 1725024 +  -4.1  -3.31726   GTGGGAGACTGGAAC                GATGG ATG TCATC                TATTATGTCGCAGCA  48 81
     GSU1572 1725729 .. 1725756 +  -4.1  -4.44245   ACCTGGACCTATTTC        G-GGCTGGGAGG AAGAG TCTCCCAACCGC        TTTTCTACGTCATAT  66 214
     GSU1573 NONE
     GSU1574 1726805 .. 1726821 +  -7.2  -3.53761   ACTGCCGAATGAATG              CCGGTG ACAGG CGCCGG              TTTCGGAGGGGATTC  61 29
     GSU1575 NONE
     GSU1576 1728820 .. 1728845 + -11.2  -2.99458   TATTAAAATAAAAAA         CCAGCCAAGT TTCTTT GCTTGGCTGG          TGGTGTTTTCTGGTG  70 422
        cobO NONE
     GSU1578 1730194 .. 1730231 +  -3.9  -3.55784   CATTATTTCCGGCGT   CGT-GGCCGCCCTGCCGG GGT TCTGCCGCGCAGCCGACG   TTGATTGATTTTCTG  52 45
     GSU1579 NONE
     GSU1580 1732153 .. 1732176 +  -2.3  -3.17456   GCTGCGTCCCATGGT          TGCTACGCG TTAGCC CGAGCAGCA           TTCAGTCCTTTACTT  42 13
     GSU1581 1735294 .. 1735310 +  -2.2  -3.26649   TTCCCGTGAAGGTGT              GACCGT GGAAA AAGGTC              TTCATCTCCCGGTAT  45 457
     GSU1585 NONE
        nusA NONE
     GSU1587 NONE
        infB 1743122 .. 1743135 +  -2.3  -2.52543   GAACAAGTATGCGCA               CGACG GTTC CGTAG                TCCGTTGACCGCCGT  38 46
        rbfA NONE
     GSU1590 NONE
        truB 1745416 .. 1745430 +  -2.8  -2.88737   ACACGGCGCACCCTT               TGTGGT ACA AACACA               CTTTGCTGATCGTTC  41 53
        rpsO 1745779 .. 1745819 + -15.5  -4.89393   GGCATTCGTCGCTAA  GATGAGGCAGTATACTCCG CGC CGGGGTATATTGCCTCTCC  TTTTTCTGCCCTTTA 100 26
         pnp 1748165 .. 1748176 +  -3.6  -3.17377   GGCGCTGGTATAATC                CTCC AACC GGGG                 TATAGTTTTATCTAT  46 45
     GSU1594 NONE
         dut 1749933 .. 1749945 +  -4.1  -2.98729   TAGAGTGTACTGCTG                TCTCT GAC GGAGA                TATGTCATGCTTCTC  44 51
     GSU1596 NONE
     GSU1597 1751009 .. 1751024 +  -8.2  -4.68645   AACTAGCTGAATCAA              CCGCCT GAAA GGGCGG               TTTTCCTTTTGCCTC  85 107
     GSU1598 NONE
        rpmF 1751860 .. 1751873 +  -2.3  -2.99428   AAGAGATCTAACCCG               CCTGC GTGC GCAGA                TCTGATTCATTCTTG  41 30
        plsX NONE
      fabH-2 NONE
        fabD NONE
      fabG-2 NONE
      acpP-2 1755961 .. 1755980 + -13.6  -4.56597   ACCTAGCACACAGGA            GGGGAAGG AGAG CCTTCCCC             TTTTTCACAGCACGC  95 35
      fabF-2 NONE
     GSU1606 1757817 .. 1757836 + -11.4  -4.77757   ACATGAAGTTTGATA            CGGGACTG GATA CGGTCCCG             TTTTCCTTTTTCCCA 100 63
        glyA NONE
     GSU1608 1760143 .. 1760156 +  -2.3  -2.96216   TCAACAGAGCCCCCG               TCCAC CTGC GAGGA                TCTCTCATAGTACCA  41 155
     GSU1609 NONE
     GSU1610 NONE
     GSU1611 NONE
         gpm 1766911 .. 1766938 +    -9  -3.09933   ATTTTCCAGGACGGC        CCGGAGGATGCG GCTG CGCACCTGCCGG         TTGGATCCCTTGAAC  60 188
     GSU1622 NONE
     GSU1623 NONE
     GSU1624 1780697 .. 1780722 +  -9.7  -2.82516   ACAGTCACCAGCCGA         TTCGGGGGC AGTTGTTC GCCCCCGGA          TGTCCTGCTACACCA  63 41
     GSU1626 1781600 .. 1781643 + -19.1  -4.06678   TCCGGCTTTAACAAA CAAATAAG-GGGCGCGCCGT TTCAT GTGGCGCGCCCCCTTATTTG TTTGTGTGGGTAAGT 100 48
     GSU1630 1787766 .. 1787787 +  -7.9  -3.27298   CTTCGCGACTCTGAC           CGG-AGCCGG TAT CCGGCAGCCG           TTGATCGTTAAAAAA  59 42
     GSU1631 1788730 .. 1788745 +    -9  -3.23274   GAGCAGAAGATTCTG              CGTACC CGCC GGTACG               TTGAGTTATGGAGCG  65 78
        purB NONE
     GSU1633 NONE
     GSU1634 NONE
     GSU1635 1795097 .. 1795124 +  -6.8  -4.08945   CGAAGGCAAACCTGC        TGTAGGGGGCGG TTTC CCGCCCACACCA         TTTTGGAGAGATGAT  68 21
        purF NONE
        pyrE 1797138 .. 1797163 + -17.6   -4.7254   AAAGCATGAGGAGAA         GGCAGGCGGG AGTGCA CCCGCCTGCC          TTTTTAATGGACCAT 100 59
     GSU1638 1797907 .. 1797918 +  -5.8  -3.17146   ATTTTCTTTTTGACA                GCTC TGAT GAGC                 TCTGTTATAAAAAAG  52 57
     GSU1639 1798432 .. 1798449 + -12.7  -3.70902   ACTCTTAATAAAACC             GCGCCCA TTCA TGGGCGC              TTTACATGTGCAGCG  85 84
        cydA NONE
        cydB 1800918 .. 1800964 + -21.1  -3.79764   GTCCTTTCCCGCCTT CCGTTACCGGAAAGAGCCC ATTGGGCGA GGGCTCTTTCCGGTAACTG TTCCTTTTCTGTAAT 100 44
     GSU1643 1802831 .. 1802853 + -14.8  -3.97368   CTCTTCATTTTCCGG           GGCCGCCGGT CGT GCCGGCGGTC           TTTGTGCGTTCGGCG  95 56
     GSU1644 1804644 .. 1804683 + -22.2  -3.48276   CGACAGTAGTTACAC  GCCCAAAAGGGCCGACGG GAAA CCGCCGGCCCTTTTGCGC   TTCTCTGCAGACCAC 100 47
     GSU1645 1805270 .. 1805302 + -11.4  -3.15056   CCGGAGATGTATTCC     CCGTAATTGTC-CGG CTGT CCGAGACAATGACGG      TGTTCGGTTCCACAT  71 297
       fbP-1 1810035 .. 1810054 +  -4.2  -2.71712   GCCATGGAGTTCATG            GGCGGC-TG ATT CATGCCGCA            GTTTCAACCAAGAGG  43 17
     GSU1652 1810377 .. 1810401 + -13.6  -5.14563   TTGTAAGCATTATGG         GGGGCCTGCCG ATGT CGG-AGGCCCC          TTTTTTAGTGGCCGC 100 54
     GSU1653 1812243 .. 1812264 +  -4.3  -4.18197   TCCGGGCGCCGAGCG           GGATTTCGC TTCC GCGCAACCC            TTTTGGGTAGCCGGT  63 341
     GSU1657 NONE
     GSU1658 1821133 .. 1821154 + -10.1  -3.21872   AAAACCGTGTATTCC           GGGCAACGG CAAT CCGTTGACC            TTGAGTGTGTTTCAA  68 6
        hisS 1822472 .. 1822503 + -14.5   -5.5208   CATTGGACGGAAAGC      GAGCCGGG-CGACG ATACG CGTTGTCCCGGCTC      TTTTTTCTCTTCTGA 100 61
        acnB 1825265 .. 1825300 + -24.8    -3.272   GAGGACGTGACACGA    GAGACCCCCGTTCGGG CATG CCCGGGCGGGGGTCTC     TTCATATACCATGCT 100 74
     GSU1663 NONE
     GSU1664 1828900 .. 1828927 +  -5.5  -3.07816   AGAGAAATCCGAAAA        GGTGGGCGC-CC AGGTC GGTGTGCTCGCC        TTCCGTGCCTAACGC  49 185
     GSU1666 NONE
     GSU1667 1830438 .. 1830463 +  -8.2  -2.96695   GCTTTCCCGCGTCAC         CGCCTCCTGC CGTTCC GCAGGGGGCA          TCATTTCGTGCAGGA  55 95
     GSU1669 NONE
     GSU1670 1831878 .. 1831890 +  -2.6  -3.51232   CAGTGCCCGTTCATA                GCGG TAAGC TCGC                TTGATTTCGGGGGAA  47 470
        hprA 1833786 .. 1833805 + -10.7  -3.75933   CTCCCGGCACCGCCA            CTGGCGG CTGAAT CCGCCAG             TTTGGTAAACTGTAT  77 248
     GSU1674 1834266 .. 1834276 +  -2.4  -3.34962   AACGACGCCTGCGTC                 ACCG AGA CGGC                 TTATGACCTGTGCCA  44 129
     GSU1676 1834756 .. 1834773 +  -8.4  -3.53343   TGACCAGCGGACTCC             TGCCGG TTCACC CCGGCA              TTTCCCCCAGACATT  64 38
     GSU1677 NONE
     GSU1678 1840478 .. 1840503 +  -6.9  -3.19463   CAGAGCCAGGAGGCG         CGCACC-TTTCA GAA TGAAAAGGGGCG         TTGCTCCATCGTCCC  53 501
     GSU1682 NONE
     GSU1683 1844536 .. 1844562 +  -6.4  -3.21395   CGCGTTTTTTCCCGT         CCACCAGGTGGG TCT CCAGCTTGGCGG         TGTTGTGGGCCACGT  53 495
     GSU1686 NONE
     GSU1687 NONE
        ribD NONE
        ribE NONE
        ribA NONE
        ribH NONE
        nusB NONE
         hom 1852530 .. 1852549 + -10.7  -5.24989   TTTGTGACAGAGAAA            GGCAGCC GTTGCA GGCTGCC             TTTTTTCATGTCTCG 100 58
     GSU1696 1856174 .. 1856192 +    -3  -4.44608   CGATCAACGGTCCTT             CCCCTGGA TGC TCGAGGCG             TTGTTTTTCCCTCGC  64 457
     GSU1697 NONE
     GSU1698 1860484 .. 1860494 +  -2.4  -4.07568   TGATCTTGAGGAAAC                 GCCG TAA CGCC                 TTTTACGAAAAGAGC  56 19
     GSU1701 NONE
     GSU1702 NONE
         pfk 1866531 .. 1866542 +    -3  -3.90744   AGAGTGCTCTCGTTT                TTTC TTAA GAAA                 TTCTTTCCGCCGCCG  56 68
     GSU1704 1868836 .. 1868860 + -17.1  -4.56978   CCATGGTCGTTTTCG          TGCGCCTCCGG ACC CCGGTGGCGCA          TTTGTTATTTGACAG 100 219
        panB NONE
        panC 1870520 .. 1870541 +  -5.2  -2.91997   GAGGCTGATCGACAA           CTGCGTCCT GGGTG AGGA-GCAG           TAGTTGTCTGTGCCC  48 1
     GSU1707 1872248 .. 1872268 +  -2.5  -3.91882   GCTTGGCAAAAGCAG            CTTCATGGT AGA AGCATGACG            TTCTGTTTGTGCTAA  54 15
     GSU1708 NONE
        smpB 1874245 .. 1874255 +  -6.8  -3.17212   GATAATTACGACTAC                 GCTG TAG CAGC                 TTAATAACCTGCTAC  54 149
     GSU1712 1878248 .. 1878258 +  -2.4  -4.09459   CCACCGTTGGGCGAC                 CACC TTT GGGG                 TTTCTCCCTTTTTCG  57 200
     GSU1716 NONE
        cysD NONE
     GSU1718 1883569 .. 1883610 + -17.3  -3.61438   GCCTGAGAGGGCTGG GCGGTTTCCTTTGGCAGAC CATG GCCAGCCGGAGGAAACCGC  TGTTATTTAATATAC 100 35
     GSU1720 NONE
     GSU1721 NONE
     GSU1722 1886477 .. 1886501 +  -5.6  -3.14468   AGAACTGTAGTTGAC          CACGTGGCTG GAAAG CAGCAACGAG          TTGGGTATGGTCACG  51 483
     GSU1724 NONE
     GSU1725 1892163 .. 1892180 +  -4.1  -2.95521   ATAAACTCTCCTCCT             TGTCGAA TTGT TACGACA              TCTGATTCGTATGGA  44 468
     GSU1727 NONE
     GSU1728 1894546 .. 1894556 +  -4.6  -3.71848   GCATGTCGTCGCTGC                 GGCC CAT GGTC                 TTCTTCATCCGCACA  58 358
     GSU1740 1906363 .. 1906384 +  -2.8  -3.97947   CCAGCCGTTCCCTGA           GCCCGGCG AGTTCG CGCCCGAC            TTTCTCCTCCATGGC  58 395
     GSU1747 1912470 .. 1912483 +  -4.5  -2.55351   GTGGACATGCTTGGC               CGGCT GGGG AGTCG                ATTCCTGTGAGGAGA  43 305
        infA NONE
       efp-2 NONE
     GSU1753 1917305 .. 1917316 +  -7.2  -2.62263   GTGCACATGCCTTGG                CCGC CTCG GCGG                 TGATCTCCCGGGGAT  51 413
        purM 1921458 .. 1921476 +  -5.8  -2.90194   TCGTATAAACGGGAC             GTGGCACC ATG GGAGCCCC             TATGATTCAACCGCT  51 33
        purN 1922087 .. 1922117 +  -2.5  -2.77344   AAGGTATCCATACTT       CAGGGGGCATG ACCACGCAA CATGCTCTCCG       GTTATTCCGCGATCG  39 14
       cyd-5 1922447 .. 1922471 + -12.1   -5.5112   CAATTCAGACGCGAA          GCCGGTTACCC TTC GGATGACCGGC          TTTTTTGTTGCTAAA 100 55
     GSU1761 1924378 .. 1924411 + -16.1  -4.08216   AACTCTGATCTCCAA     CGGAAAACGGCCTGC TTTT GCAGGCCGTTTTCTA      TTTTCCCCGAACTCG 100 43
     GSU1768 1932301 .. 1932313 +  -3.4  -3.32022   GGCATCACCCACCGA                GACA GGGGA TGTC                TTACTGTCTACAAAG  46 286
     GSU1817 1983608 .. 1983630 + -16.3  -3.18728   GCGTCGAATCAAGAA           GGGGCGGTC TTTGC GACCGCCCC           TTCCGTGTTCCCCCT  88 53
     GSU1824 1993374 .. 1993387 +  -6.7  -3.05463   CCCAGATCACTGGCC               GGGAT GACG ATCCC                TTCGGTGGAGGCGAT  51 252
        nadB NONE
     GSU1828 NONE
     GSU1829 1996713 .. 1996726 +  -3.8  -3.21924   CGCAACCGCCGCGTA               GGCA ACCACC TGCC                TGTTGTCCCCCGTGA  48 52
     GSU1837 2003876 .. 2003905 +  -3.5  -4.18934   GGGATCATCGGGCCA       GGGATGCTTGGGGT AGC GTCCCC-GCATCTC       TTTCTTGACCTCCTG  61 107
     GSU1843 2012972 .. 2012991 +  -3.4  -4.08216   GCAGAATCATGGCCC            GGGCAAGG ATGA CCTCGCCG             TTTTGAACCGCGTCG  58 273
     GSU1847 NONE
     GSU1848 2019985 .. 2020000 +  -7.6  -3.31133   TCTCCTATCGATATC              CTGACA TTTT TGTCAG               TATTCTGGTCATTAT  58 487
     GSU1863 2040483 .. 2040509 +   -21  -4.41348   TGCCCGTGGCACTAG         GAAGCCGTTCGC CCA GCGAACGGCTTC         TTTCTTTCCGCGCCC 100 52
     GSU1871 NONE
     GSU1872 2050809 .. 2050831 + -14.9  -5.40072   TGTGATAACCAAAAA           TGGGAGCGC CTGAT GCGCTCCCA           TTTTTTTGCGCGAGG 100 54
        pepF 2052655 .. 2052683 + -18.2   -3.3334   TTGACTAACAACAAA       GGCCGCCGG-GTG ATAG CACTCCGGCGGCC        TTGTCGCGTAACGTT  91 37
     GSU1878 NONE
     GSU1879 2058721 .. 2058744 +   -16  -4.45068   ACTGGGAATGCAAAA          GGCCGGAGGG ATAA CCTTCCGGCC           TTTCTTGTTAGGACT 100 64
     GSU1897 2075969 .. 2075979 +  -8.2  -3.02166   GATTGGCCACCCCTG                 CGGG CTT CCCG                 TCCTTTCCTTCGCAC  57 243
     GSU1904 2083367 .. 2083381 +  -5.6   -4.2828   AACTGAGCAAAGTCC               CCTCGA CTC TCGCGG               TTTTCCTGCCTCAAA  67 147
     GSU1905 2083697 .. 2083719 + -16.3  -5.22289   CTTAACCGACAAAAA           GCCCGCTGG TTCAT CCAGCGGGC           TTTTTGTGTTTAATC 100 56
     GSU1922 NONE
     GSU1923 2102543 .. 2102559 +  -4.3  -2.71731   CTGGACCGTTGACAC              GACGGCG AGA CGTGGTC              TACTTGGCGCATCGG  43 29
     GSU1924 2103734 .. 2103754 +  -6.7  -4.59773   GCCTTCGACGGCGGT            AGCGAGGCG GAT CGCCTCCCG            TTTTTCCGCCTCGGA  78 184
     GSU1926 2105289 .. 2105299 +  -8.2  -3.53012   GGAATCCCTGTACTT                 CGGC GCA GCCG                 TTTGCCCGGAGAAAG  63 112
     GSU1937 NONE
     GSU1938 2120777 .. 2120789 +  -3.3   -5.1244   AAGATTAACATTCTG                GCACC CTA GTTGC                TTTTTCTATTAATCA  77 163
     GSU1939 2123504 .. 2123516 +  -4.7  -3.79906   CGCTGCCATGAGCAC                GGCCC GCT GGACC                TTGTTCTCCAACTCC  58 285
     GSU1946 2133664 .. 2133679 +    -9   -3.2244   TGTAGGCTTTCCGCC              CCATCC TCGC GGATGG               TTGAGTATTATCGTG  65 46
     GSU1949 2137440 .. 2137452 +  -4.7  -4.27007   TGCCGACTTTCGACA                CGACG AAT CGACG                TTTGTTCGATCTTTC  65 111
     GSU1991 2185509 .. 2185527 +  -4.4  -3.15544   TGTCGGCAAGGTGAC             CGAGCACG GTC CGTACCCG             TTGCTCGGCATCGGA  47 249
     GSU1994 2187051 .. 2187072 +   -13  -5.38958   CGCCGGATGCACAAT           GGGGGAGC CCGTGA GCTCCCCC            TTTTTATTTCTGCAT 100 52
     GSU1996 2188984 .. 2189006 + -12.7  -4.22927   TTTTGCACAAAGAAA          GGCGGGCCGC TCCG GCG-CCCGCC           TTTCTCTATTCCTGC  93 58
     GSU2005 2199701 .. 2199748 + -22.8  -3.18264   ACTGAGGCAGGTCAA GGGTCAAGGGCCGGAATGGAGG TTTT CCATCGTTCCGTCCCTTGACCC TTGATGCGTGAACCA 100 52
     GSU2006 NONE
     GSU2007 NONE
     GSU2008 2202456 .. 2202468 +  -3.3  -2.97802   GGTTGAGGCCTACCT                GGGCT CCG AGCAC                TGATTTCACTGTTCT  42 10
     GSU2009 NONE
     GSU2010 2203716 .. 2203763 + -23.8  -3.57918   ACTCACAAACCGCTT GAAAAGGAAAAAGGGGACACGTC AGT GACG-GCCCCCTTTTTCCTTTTC TTCTGTAATGTCGGT 100 79
     GSU2014 2207986 .. 2208007 + -14.5  -4.54727   GCAACAAGACCGAGG           GGGGAGGAA GCGA TTCCTCCCC            TTTTCATTTCCCCGG 100 52
     GSU2015 2208674 .. 2208691 +  -3.3  -2.58714   GGCAATGATCGCCGT             GGCGATG GCGG CGTCGGC              TGAATTGATCTCCAC  39 216
     GSU2040 2235308 .. 2235320 +  -3.3  -3.72695   CTCCATAACCGAAGC                TGAGG CCG CCTCC                TTTGCTGGAGAGGCT  53 144
     GSU2054 2256100 .. 2256116 +  -2.3  -3.12351   AATCCCTCCATACCG              CATTAAT TAA AATAATG              TTCGATATCACGAAA  42 16
     GSU2055 NONE
     GSU2056 2257772 .. 2257785 +  -2.3  -4.01045   CATTGTCGGCGTCTA               CGGCA TCTG TGCCA                TGTTTTTCATGCTGT  54 48
     GSU2057 NONE
     GSU2059 2259683 .. 2259723 +   -12  -4.76041   CAGAACGTCCCCCAC G-AAAAACAGCCGCGCCGGT CAT GCCGG-GCGGCTGTTTGTGC TTTTTCCTCGGTATA 100 57
        glgP NONE
     GSU2067 NONE
     GSU2068 2271416 .. 2271471 +  -3.9  -2.50034   CACCCACGAACAGGG CCTCCCGTGGGCCGATGCCGAA-GTGT TCGA GCACCTTCAGCAGGGGTTC-CGGGTGG GGTTTTGGGTTCGTC  41 188
     GSU2077 2284192 .. 2284202 +  -8.2   -3.4072   AAGAAGGTTGCGTAA                 GGCG GGC CGCC                 TTCTCCTAGAACATG  64 26
     GSU2090 NONE
        purC 2298702 .. 2298738 + -28.9  -3.57263   TCCACCAGATCAAAA    GCACGAAACCCCGGCCG CTA CGGTCGGGGTTTCGTGC    TTTCCGGCTCGGGAT 100 51
        katG 2310843 .. 2310878 + -22.1  -3.09193   CCCTGACAACGCAAA    GGGGACGCAGTTGAT CGGCGC ATCAACTGCGTCCCC     TTGAATCAATGTAGT 100 41
     GSU2103 2315768 .. 2315782 + -11.4   -3.5365   AAGCGCTTTACGCAA               CGCCTC TGA GAGGCG               TTCTATAGAATTTGA  71 388
     GSU2111 2331807 .. 2331828 +  -3.7  -3.66732   AACAGCCGTTGCCAC           TGCCGAG CCACCATT TTCGGCA            TTGTTGCAGTGGTTA  53 473
     GSU2113 2332586 .. 2332607 +  -5.9  -3.56704   TTCTCCAGAAGGTGC           TGGAGGTACT TGG GGTACC-CCA           TTCCTTTGGTGCAGC  57 165
     GSU2116 NONE
     GSU2117 2335707 .. 2335723 +  -2.1  -3.30453   CGGCCAAACCGGCAG              CCGCTCA AAC TGCGCTG              TTGATATCAATTGTG  44 5
     GSU2118 2337491 .. 2337502 +  -4.4   -3.4404   TGTTTTACCTTATTT                TCTG TATC CAGA                 TGTTTCAGTCTGCCT  52 182
     GSU2119 2339070 .. 2339094 + -22.9  -3.72009   AACTTTGTCCCCTCT          CCCCTCCCCCG AAC CGGGGGAGGGG          TTTCAATCATCTTCT 100 116
      ihfA-2 NONE
     GSU2121 2340143 .. 2340157 +  -2.8  -4.41348   TTTATGCGCCTAGCG               GTGC GCCGACA GCAC               TTTCTTTCACCGACA  64 172
     GSU2122 2342098 .. 2342109 +  -3.6  -4.04579   GGAATATCAGCAACT                GTCG GAAT CGGC                 TTTGCTATTTATGGG  60 55
     GSU2123 NONE
     GSU2124 NONE
     GSU2125 NONE
     GSU2126 NONE
     GSU2127 NONE
     GSU2128 2347663 .. 2347693 + -15.5  -3.55486   TGTCAGCAGAGACTG       CGTGAGAGGGAAC ACGGG GTCCCCTCTCACG       TCTTTACTCTTAACT  91 247
     GSU2130 2348452 .. 2348468 +  -3.7  -2.80344   ACATCAACTGAACAA              TCTCTTA CAG TAAGTGA              CTTGTTCAGTACAGC  43 122
     GSU2139 NONE
     GSU2140 2358055 .. 2358067 +  -4.1  -3.86252   GGTGCCGAGGAAGGT                CTTGA TCT TCAGG                TTCTGTTTGATCCAC  58 193
     GSU2142 2360466 .. 2360494 +    -6  -4.07687   GTATTCCGTGAGGTC       GCGTCGTGCTTCC TCAA GGGAGGA-GACGC        TTTTGCGAGCCCCGT  66 234
     GSU2150 2367785 .. 2367797 +  -2.7  -3.70051   GAAGTTATGGTCTGC                TATGA AAC TCGTA                TATTTTAGACTCTTT  50 450
       ssb-1 2368681 .. 2368692 +  -5.8  -3.38966   GGAGACATTACCAAA                TCCC CAAA GGGA                 TTGGTCTGTCTTCTC  56 73
     GSU2152 2369761 .. 2369774 +  -5.9  -3.28105   GGAGACAACGACTTT               CTCCC TACC GGGGG                TGTCTTGTCTCTTCT  54 87
     GSU2153 NONE
     GSU2154 2371016 .. 2371054 + -11.1  -3.35996   GCTCCCCATGGGAAC  TCTCCATTC-ATGGAGGC GTGC GCCCCCATTGAAAGGAGA   TTATCGATGAAAATC  74 65
     GSU2155 NONE
     GSU2156 NONE
     GSU2157 2372012 .. 2372031 +  -5.6  -2.93382   TGGCAGGGAGAGCAC            GACATCCC TGCA GGGGAGTC             TGTCTCCCTGTCCGG  48 62
     GSU2158 NONE
     GSU2159 NONE
     GSU2160 2374391 .. 2374402 +  -3.6   -3.4072   CAGCAGATTGAAGCG                CCGG CTGT CTGG                 TTCTGGTAAGGAGTC  50 5
     GSU2161 2376160 .. 2376191 + -10.2  -2.96711   CTAATCACAACCCAC      ATCCCGACGGGGAAT GCC ATTCCCC-TCGGGGA      TATGTGCGTTCTCCG  67 37
     GSU2162 NONE
     GSU2163 2377095 .. 2377118 +  -4.4  -3.49475   GGTAGGCGGTTTTAA          CCTCCTCCCC GAAC GGAGAGGGTG           TTATCTCCGCCTGCC  52 74
     GSU2164 NONE
     GSU2165 NONE
     GSU2166 NONE
     GSU2167 NONE
     GSU2168 2382689 .. 2382732 + -20.4  -4.07568   CCCCCCTGCTCAAGA GGGTTCCCTAGAGCCACCGT CCCG GCGGTGGTTGTAGGGAGCCC TTTTGGGCCACCAAC 100 83
     GSU2170 NONE
     GSU2171 2384523 .. 2384535 +  -5.5  -4.18197   TGTCGGTCGAAACAG                GGCAG CAC TTGCC                TTTTCCCTCCACAGT  67 235
     GSU2173 2385351 .. 2385379 +  -4.5  -3.61356   CCTGCCGGTCCCCCC        GGTGTGGACAC CCTCAAT GTGTCCTGACC        TTTCCAGTACATAAT  54 69
     GSU2174 2385718 .. 2385730 +  -3.3  -3.05715   TCAATGAGGATGAAT                CGGGA GGT TCCGG                TTGCCTGACCACCTT  43 57
     GSU2175 2386732 .. 2386759 +  -4.2  -3.37589   ACAATTGATTGGTTA        GAAGGTTATC AACACCCC GCTAACCTTC         TTCTAACCATTTTTA  49 187
     GSU2176 2387266 .. 2387297 + -10.9  -6.09888   ATGAGCACAGGCAAA      GCCGGTCATCGGAG CACGA CTTCGA-GGCCGGC      TTTTTTTTATTCGGA 100 163
     GSU2177 2388204 .. 2388234 +  -4.7  -4.59773   CAGGTACAGGGTATC      GGTGCGCGATGTTG CCAA TAACCTC-CGCGCC       TTTTTCCACATCGAG  71 351
     GSU2178 2389229 .. 2389259 +  -6.9  -3.89881   CCCCCCCTATAGATA       TTTTGTATGGAGG CGTAC CCGCCTTACAAAA       TTTCTGGGGGTTGAT  66 157
     GSU2179 2389966 .. 2389978 +  -4.1  -3.86252   GGTGCCGAGGAAGGT                CTTGA TCT TCAGG                TTCTGTTTGATCCAC  58 198
     GSU2181 2391403 .. 2391419 +  -4.3  -2.80816   CTCGCCTTTGCCAAG              GGGGTGT GAT GTGCCCC              TGTACTCGCTCAAGC  44 17
     GSU2182 2391802 .. 2391814 +  -2.7  -4.08216   TTATAAATATTGCAT                TACGT GGT ATGTA                TTTTCAAGAAACTGA  58 100
     GSU2183 2393605 .. 2393635 + -11.2  -5.06414   GTCATTGACAAAAAA       GAAGGGGCTAGACA CAC TGTCTAACCCCTTG       TTTTTATTGGAGCGG 100 307
     GSU2189 NONE
     GSU2199 NONE
     GSU2200 2414380 .. 2414405 + -10.5  -4.72631   CCCTCTGCGGAACCG         TTGCAGCCCGGG CGC CTCGG-CTGCAA         TTTTCTTCCGTTAAT  95 60
     GSU2201 2415899 .. 2415921 + -17.8  -5.60993   GTTCCCGATACAATG           GGAGGTGGAC CCA GTCCACCTCC           TTTTTTTGTGCCCGC 100 60
     GSU2203 NONE
     GSU2204 2420404 .. 2420422 +   -11  -2.57931   GCGGGCATCATCGTA             TCGGGCCA GTT TGGCTCGA             CTTGTGACGAATACC  67 41
     GSU2205 2420868 .. 2420889 + -17.3  -5.28176   TCCTGGAATGTCATC           GGGCGGACC GAAC GGTCCGCCC            TTTTTTGTCCGTCGC 100 67
        rpsT 2421332 .. 2421353 + -17.3  -5.16841   ACAGTTACACAAAAA           GGGGGCTCC GTCG GGAGCCCCC            TTTTTATTGCTGTAA 100 56
         tmk NONE
        holB NONE
     GSU2231 NONE
        metG 2449342 .. 2449364 +  -8.4  -2.87931   CCCCTTGTCGTCCCA           CCACCGCTCT TTG AGATTGGTGG           TATCTACCGGGTGGG  55 141
        rpmB 2450146 .. 2450170 + -13.6  -4.98255   GCACGAAATGACTGA         GCCGCAGCGCG TAAG CGCG-TGCGGC          TTTTTGTCGTTCCAA 100 58
     GSU2273 2491631 .. 2491678 +  -6.2  -3.70902   CAGTCGTGACGGCAT CCGAGGC-GCCGGCGGCGC TTGCAGGCTTC GCCTCGCCGGCCGGCTTGG TTTCCCTGTCCGAAC  60 377
         eno 2504491 .. 2504508 + -14.1  -4.93968   CTCAAACGTACAAAA             GGCGGGG GCAT CCCCGCC              TTTTTACTTATGGCT 100 61
     GSU2289 NONE
     GSU2290 NONE
     GSU2291 2510544 .. 2510575 +  -6.5  -3.17901   AAGATGATCCGCCAG      GGCATCGG-CCGTG AGGAC CAGGGTCCGAAGCC      TTCCGTTGAAGATGT  53 466
     GSU2293 2512184 .. 2512201 + -14.1  -5.55664   CATTAGTATCAGTCG             CGCGGCC ATCC GGCCGCG              TTTTTTTCGTCGTAC 100 101
     GSU2294 2513130 .. 2513140 +  -6.8  -3.29144   CGATCTTCACTCCCC                 GCTG TTG CAGC                 TTGTACCGGGCATGC  55 138
     GSU2296 2514763 .. 2514807 +  -6.3  -3.21747   AAGTAGAACACAGCA CCGGCGCCGGGTGCACTCTC GGCCCA GATGCTTC-CCCGGTGCCGG TTGATAATGCGCTGG  54 114
     GSU2299 2519808 .. 2519830 + -20.6  -4.05788   GATCGTTTCGTACCG           GAGGGCGGCC CAT GGCCGCCCTC           TTTCATTTCCGCACC 100 40
     GSU2300 2519981 .. 2519992 +  -2.2  -3.61894   CGGCTTCAGCGGCAT                CGAG CGCC CTTG                 TTCTTGACAAAAATT  48 71
     GSU2301 2520460 .. 2520479 +  -4.8  -2.87132   GGGCCTGGTCAGATC            AAGGCGGC ACCA GCCGCCGG             TATGTCGCCGGCCGA  44 91
     GSU2302 NONE
     GSU2303 NONE
     GSU2304 2523130 .. 2523144 +  -3.5  -3.13403   CCGTGCCTTCGCATG               CGTGC GCCCG GCATG               TCTTCGTCGGCCGCA  46 127
     GSU2305 NONE
      purE-2 2524354 .. 2524364 +  -2.4  -3.53012   AATGAAGGAGAGAAC                 GCGC GGC GCCC                 TTTCCCGGGCGCCGC  46 39
     GSU2307 2525035 .. 2525049 +  -2.8  -3.25824   CTCTAAATAACAGAG               CATTTC TGG GAACTG               ATTTTCTCCGTGATC  46 31
        scfA 2526594 .. 2526607 +  -3.7  -2.91695   CGACCGAGTGATTAT               GCCTG CGTG CCGGC                TAGTTTCGCAGTCAA  44 132
     GSU2309 NONE
     GSU2310 NONE
     GSU2311 NONE
     GSU2312 2531383 .. 2531397 +  -7.8  -3.57561   TCGTCTCCGGTCTGA               TGACCG TAA CGGTCG               TTTACCCGCTTGAAG  62 344
     GSU2320 NONE
     GSU2321 NONE
     GSU2322 NONE
     GSU2323 NONE
     GSU2324 NONE
     GSU2325 NONE
     GSU2326 NONE
     GSU2327 2547413 .. 2547428 +  -6.1  -3.53012   CGGTACGTGACCTGG              CCGAG GAGCAG CTCGG               TTTCCGCCCCCCCGG  56 326
         cfa NONE
     GSU2330 2549726 .. 2549748 +  -4.1  -3.04937   GGCGGCAAACTATTT          CCG-GAGGCA GCCA TGACTCACGG           TCTCCTTGTCTTTCT  44 10
     GSU2331 NONE
     GSU2332 2551185 .. 2551198 +  -8.1  -3.14564   AGCCGGCCCAGTCCC               CCTGC CGCT GCAGG                TTGGTGGCCCGCTCG  60 203
     GSU2334 2554139 .. 2554151 +  -4.7  -3.09933   TCGCTGCGCAAAATC                AGCCG TTA CGGCA                TTAAGTCGCTTGGCA  47 263
     GSU2347 NONE
     GSU2348 2567554 .. 2567572 +    -3  -3.00022   TCCTCCACGCCCGTC             CCATGGAG GAA CGCCATGA             TCTGTGTACGGTGGG  43 44
     GSU2350 NONE
     GSU2351 2572433 .. 2572455 + -11.2  -2.52623   GCTGCTAGTGGTCGA           CGGCTTTGGC CAT GCCGATGCCG           GTATTCTGGCGGACG  67 181
     GSU2356 2576413 .. 2576427 +  -7.1  -2.57881   CGAAATGCGGATAAA               GGGCT CTAAT AGCCC               ATTGTGCAAGGCTTG  50 98
     GSU2357 NONE
     GSU2358 NONE
     GSU2359 NONE
     GSU2360 NONE
     GSU2361 2588514 .. 2588531 +  -9.1  -4.56775   TCCGCCATAAAAAAA             GGAGCCG ATCA TGGCTCC              TTTTTAGCGGAAACT  83 46
     GSU2363 2591294 .. 2591314 +  -8.3  -3.01924   AAGTGTGGTGATGAA            GGAAGGG CTCACGC CCCTTCC            TCTTCGGCACAGGTC  58 185
     GSU2369 2597105 .. 2597128 + -15.3  -3.15544   ACCCGGCACGAAAAA          GGGGCCGGT CAACGA ACCGGCCCC           TTCGTGCAGATCCCG  83 45
        htpG 2622692 .. 2622715 + -18.2   -5.4387   CCAGATTCCCGCCAT          GGGGAGCCGA AGCA TCGGCTCCCC           TTTTTTCGTTTCTAT 100 87
     GSU2395 NONE
     GSU2396 NONE
     GSU2397 2630498 .. 2630510 +  -9.1  -3.05963   TGATGGCCGGCGATC                GGCTC TTA GAGCC                TGTTACCATCAGCGT  63 104
     GSU2398 2631018 .. 2631028 +    -4  -3.46602   GGTCTTCGACAAAGG                 TTCA TGA TGAA                 TTCTAATCTAACAGA  50 9
     GSU2399 2632345 .. 2632365 +  -9.7  -2.83176   GTCAGGAAGTTTTTG            CCTTCTTGC TAT GCAGGGAGG            TGCCTTTTATATGAT  63 60
     GSU2400 2634375 .. 2634398 +   -16   -4.7373   CCTGATTCCCGCCAA          GGGGAGCCGG TATT TCGGCTCCCC           TTTTTCGTGCCATCA 100 61
     GSU2401 NONE
     GSU2402 2638599 .. 2638624 +  -7.5   -3.0752   ATGCCGCAAGGGAAT         GTGTGCCCCTG CCTT CAGGGGGATGC          TGTTAACGTGCTGTG  57 40
     GSU2411 2644909 .. 2644953 +  -3.2  -2.65264   GCCGGCAGCTGAAAA CCGAGGTCCCGGAGCGGCCC CGGGA GGACTGCCCCGGCTGCTCGA TCCTGTCCGTGCTCC  40 129
     GSU2412 2646219 .. 2646249 + -13.9  -3.28712   CCAAAAGGCGTCCAC       CCGCGCCGGCGCA CCTTT TCCGCCGGCACGG       TTGTCCCCCAACGCC  81 83
     GSU2413 NONE
     GSU2414 NONE
     GSU2415 2650374 .. 2650387 +  -3.8  -4.07868   AAAGTTTCGACCTGC               CGCT CCGAAA AGCG                TTTGTATACATATCG  60 236
      cheW-8 NONE
     GSU2417 NONE
     GSU2418 NONE
     GSU2419 NONE
     GSU2420 NONE
     GSU2421 NONE
     GSU2422 NONE
     GSU2423 2656655 .. 2656689 +  -9.9  -4.96848   ACGCCGCAATCCTGG     CAGGCCCCCATCCGG AGCGA CATGATGGGGGCCTC     TTTTTATATAGCGAC 100 54
     GSU2424 2657144 .. 2657162 +  -5.2  -4.11805   GGCACCTTGCTATTT             CCCCGTTT CCC GAACGGCG             TTTCTCTGGTATCAT  64 50
     GSU2425 2658520 .. 2658541 + -17.3  -4.85129   CCACGACGCACAAAA           GCCTGCCGG ATCT CCGGCAGGC            TTTTTCGTGTGTGCT 100 52
     GSU2429 2664947 .. 2664968 +   -13  -5.76633   CGCAGCACGAAAAAA           GGCCCGTC CACAGC GACGGGCC            TTTTTTTATATCTGC 100 62
     GSU2438 NONE
        relE NONE
     GSU2456 2696405 .. 2696431 +    -5  -3.14344   TAGGCGGCGAACCAG         CTGTAGTGGCCC TCG GGGTCGGTACCG         TTGATGGAACCGGTC  48 442
     GSU2459 2697939 .. 2697969 +    -6  -3.72576   TCCCTGACCCGCATG       TGCTCCAGCTCCCG GGC CGGGAGGTAGAGGG       TTTCCTCGCCGCAGC  60 276
     GSU2462 2701638 .. 2701654 +  -6.5  -2.76263   GCTCGCCCCGGAACA              GGAAACC GGT GGTTCCC              TCCTTCACTACTGAG  49 241
     GSU2465 2703361 .. 2703373 +  -3.3  -2.59431   TGCCTACGACGGGAT                GACCG TCT CGCTC                TAAGTTGTCCGCCCC  40 10
     GSU2466 2705654 .. 2705666 +  -4.7  -3.74198   ACCATTGATGAATCA                GCTCC TTC GGCGC                TTTGGGGTATTTTTT  58 355
     GSU2468 2707160 .. 2707202 + -10.1  -3.14026   GGATAACCCTCGACT CCATCTATATCTATATAGG CAAGC CCCATATAGATGTAGATGC TTCCATCTACATGTA  66 41
     GSU2469 2708593 .. 2708614 +  -8.7  -3.29043   CTAACCAGGCAGAAA           CACCGGC CTAAAACC GCCGGTG            TTCTCCCGAACCGTT  65 15
     GSU2470 2709519 .. 2709537 +    -3  -3.26675   CCGGAACTCCTTGTA             CGCCTGGT CAG ACCAGAGG             ATTTTGGTTCCCTTG  46 514
     GSU2475 2715104 .. 2715120 +    -3  -2.56596   TGCCTGTTAAAAGAC             GATTCGC GGTA GCGA-TC              TCGCTTACTGCGCCG  40 111
     GSU2476 NONE
     GSU2477 2719678 .. 2719697 + -16.4  -3.83042   TTTCCCACCCTGCAC            GGCCCCGC TCAC GCGGGGCC             TTCGTTTTTCCCTCC 100 67
     GSU2478 2720057 .. 2720067 +  -2.4  -3.57144   GGGTTGACCGGCCGT                 GCGG GCT CCTC                 TTTCGACCTGGCGGG  48 34
     GSU2479 NONE
        kdpA NONE
        kdpB NONE
        kdpC NONE
        kdpD NONE
        kdpE 2728407 .. 2728428 + -18.7  -4.35524   GACAGCGGTTTCAGG           GCCGCCGGC GCCT GCCGGCGGC            TTTTCCGTTTCCCGC 100 248
     GSU2485 2730726 .. 2730739 +  -2.3  -3.05384   CGTTCGCCGTCCGCC               ACGGT GATG ACCGA                TTCCGTCCGCACCAG  41 458
     GSU2488 2733868 .. 2733878 +  -8.2  -3.22223   CTCGCGGGCTTGTCA                 CGGC ACG GCCG                 TTCGTGGTAGCCTTG  62 48
     GSU2489 2735413 .. 2735447 +  -2.6  -4.09243   TTTCTGCAAACCTCA     TCGCGCCGATGCGGGG CAT CATTGCAACCGCCCGA     TTTTAAAAGAATATC  56 99
     GSU2490 2737111 .. 2737134 + -18.2  -5.40072   CACACGCAGCAGACA          GAGGCCCCGT TCCG ACGGGGCCTC           TTTTTTTCAGCCGCC 100 59
     GSU2491 NONE
     GSU2492 2741261 .. 2741287 +  -4.4  -4.36343   GGCCAATTGAAAGGA        GCCTTCC-CGC CTTGTC GTGTGGAGGGC         TTTGTTACTTCATTA  68 327
     GSU2500 2753257 .. 2753306 + -10.8  -3.67141   CGGGTGACAGTTCCG GCACCACTCG-GACATCCCCTGGCC GTA GGCCACGCGG-GTCGCG-GTGGTGC TTTCGCTCCGGTTGT  74 454
     GSU2508 2767507 .. 2767540 +  -2.1  -2.71712   CAACCTTCCGTCTCC     GGCCGCTGCCGGCGC GGAA GCGGCACGACCGGCC      ATTTCGCCGCCGGCG  38 67
     GSU2509 2768327 .. 2768345 +  -5.8  -3.57144   CCGCAACGATCAGGC             GGCGGCGC AAT GACCCGCC             TTTCCGCGTGCCGGG  58 13
     GSU2510 2769248 .. 2769275 +  -8.3  -2.90212   ATGGTCGCACAAAAA        ACGCCGCGCAC GTGAGG GTGCGCGGCAC         TGTGTCCGATCGTCG  58 11
     GSU2513 2773452 .. 2773496 + -15.7    -5.626   GGTCTCACGAAGACA GCCGGGTTGCCGAACTATC ACACCAC GATAGGGCGGCGGCCCGGC TTTTTTTGTGCCGTG 100 422
     GSU2515 2774156 .. 2774177 +  -7.9  -4.11394   CCTGCCAATTGAAAA           GGGCCACCG ACTC TGGTGACCC            TTTTACAGATCACAT  71 141
     GSU2523 NONE
     GSU2524 2783359 .. 2783392 +  -7.4  -3.15999   CTCCAGATTCGGAGG     GAGCCCCAG-CAGGT CGCGC ACCTGACCGGCGCTC     TTCAGTATCTCGCCC  56 155
      fusA-2 2790353 .. 2790367 +  -5.6  -4.44667   GCCCCTCGGCATCGG               CCAGGG TTG CCATGG               TTTCTTCTTCCAGCC  74 127
        proC 2805897 .. 2805922 +  -4.6  -4.86939   TCACCTTCTCAAAAA         GCTCGACCTG CTCGGC CAGGGAGAGC          TTTTTGCCTTTCTTG  80 168
     GSU2553 NONE
     GSU2554 NONE
     GSU2555 NONE
     GSU2556 NONE
     GSU2557 NONE
     GSU2558 2821761 .. 2821787 +  -7.9  -3.14564   CAGGCTCAGGCGAGG         GCGCTTTCGGC CACCA GCAGGAGGCGC         TTACTGAAGGCCTCC  57 317
     GSU2563 NONE
     GSU2564 NONE
     GSU2565 2827901 .. 2827925 +  -2.8  -3.15544   CCAGGACGCATCAGC         GGGAGGCAGCC CCAT GACT-CTTCCC          TTCCTGACCATCAGG  44 55
     GSU2567 2829915 .. 2829930 +  -3.9  -3.29144   ATGCCCCGCACCCCG              TCGGC CTCCAC GCCGG               TTATCCGGACCATGA  48 215
     GSU2582 2845954 .. 2845996 +   -17  -3.86194   AAGGAACGCAACGGA TACCCGCAACCAGGGTTGCA GGG TGCAACCAGGGTTGCGGGGG TTTGTGCGGAGGGTT 100 435
     GSU2587 NONE
      lpdA-2 NONE
     GSU2589 2852940 .. 2852953 +  -3.8  -3.96327   CCGACCCCACACCCC               GCCT TTGCAT AGGC                TTTCTGGTAACCGCT  58 172
     GSU2591 2856743 .. 2856764 +  -4.3  -3.64703   ACTAACTGCGATTCT           CCGTCAGGA TTAA TCCCGACGC            TTTGAATGGGACGGC  54 264
     GSU2593 NONE
     GSU2594 2860614 .. 2860624 +  -6.8  -3.64599   GTCCCGATAATAGTG                 TGCC AAT GGCA                 TTTCGAATATCGTAG  60 458
     GSU2595 2861535 .. 2861555 +  -3.9  -3.03441   TCTCCATAATGCTCT            GCTGCTGAA TGA TTCATCTGC            TGTTGCCCCATAATC  44 210
     GSU2598 2865345 .. 2865369 +  -3.6  -3.61922   CTCGTGCCAGTTTGT         GGGCAAG-GAT CGAA ATCGCTTTCCC          TTTGCCATGAATCTT  51 265
     GSU2622 2895068 .. 2895083 +  -4.7  -2.78547   CCACCGGTGGAGATC              GTGGT ATAACC ACCAC               TGATTCATCGCATCC  44 67
     GSU2623 NONE
     GSU2624 NONE
     GSU2625 2897509 .. 2897527 + -10.3  -5.75342   TGACGTCACACCGAA             TCCCCTC CAGGC GAGGGGA             TTTTTTTTGGAGCAC 100 58
     GSU2626 2898746 .. 2898770 + -11.3  -2.71263   TCTGATCTCCGGTCG          AAGGGCAGCGC CGC GCGCTGCCCCC          TGCTTCCCGGCGCTT  67 36
     GSU2630 NONE
     GSU2631 NONE
     GSU2632 NONE
     GSU2633 2904951 .. 2904984 + -21.8   -5.4833   CATCCACGCAAAAAA     GCGGGACCCGGCAGC AAACG GC-GCCGGGTCCCGC     TTTTTTCTTCCGTCA 100 55
     GSU2646 2917506 .. 2917526 + -13.9  -5.42198   TTCACGCATCCCCGA            CGCCGGCCC CCA GGTCCGGCG            TTTTCTTTTTTCCGC 100 54
     GSU2649 NONE
     GSU2650 NONE
     GSU2651 2921965 .. 2921975 +  -4.6  -3.72324   GTACTTGTCGGGAGG                 CGGC CAT GTCG                 TTGTTACTGAACCTC  57 232
     GSU2652 2923207 .. 2923241 + -18.6  -2.64144   CGGGACAGTGCATGA     ACAGGGGCTCGGATCG ATG TGATCCGGGCCCCTGC     CTGTTTCGCTACACC  91 84
     GSU2653 2924760 .. 2924781 +  -5.1  -2.52516   GGCGGGAAATGATGC           GAAACCGGA ACGC TCTGGTATC            CTTGCTCGTAAACCG  46 29
        pdhA NONE
        pdhB 2927103 .. 2927122 +  -2.7  -3.66874   CAGACAAAGGGAAAA            CGCCGGC AGCAGC GCTTGCG             TTTCCATGAAATTCA  50 221
        aceF 2928452 .. 2928473 + -15.9  -3.61356   CCCGGCAAAAGGAAA           GGCGGGAGA TTCC TCTCCCGCC            TTTCACATGCCTCAT  91 56
     GSU2658 NONE
     GSU2659 NONE
     GSU2660 NONE
     GSU2661 2932716 .. 2932763 + -24.4  -3.28712   GCACCGTCACCAGCC CGAAGACGAAAAAAGGGAACCC TCCG GGGCTCCCTCTTTTCGTCTTCG TTATCCACGCCGCAA 100 48
     GSU2667 NONE
     GSU2668 NONE
     GSU2669 2944233 .. 2944256 +  -2.2  -3.18024   CCTGAACGTCATCCC          TCGGACGACG CAGG CGAGGACCGA           CTTTTCCTGGTCGGA  43 255
     GSU2671 2947291 .. 2947309 +  -3.8   -3.0127   CGCGGGCATCAGCAT             CCAGTTCT GAC GGAAATGG             TGTATCCTTGACTGC  44 16
     GSU2672 NONE
     GSU2673 2949238 .. 2949265 + -19.2  -4.56597   GCGGCACCAGTACCG        GAGCCGGCAGGG AACG TCCTGCCGGCTC         TTTTTGCAGGAGGAG 100 40
     GSU2674 2953169 .. 2953203 + -18.6  -3.62597   CGGGCGAGTTAATGA     CAAGGCCCCGCCTG ACTGCTG CCGGCGGGGCCTTG     TTGTTGACGCGTAGC 100 181
     GSU2678 2958066 .. 2958086 + -12.6  -4.75356   CCACCGCAGCACAAA            GGGGAAGC CCGAA GCTTCCCC            TTTTTACGTCTCTTT 100 54
     GSU2679 NONE
     GSU2680 2959153 .. 2959167 +  -5.6  -3.53012   GCCTTGAAACTCCCT               GAGCGG CGT CCGGTC               TTTCACCGCAAAGAC  55 91
     GSU2694 2972804 .. 2972814 +  -5.4  -3.31144   TGTTGGCATTGGCTC                 CCTT CAG AAGG                 TTCTCGGCCTGGAGG  50 501
     GSU2699 NONE
     GSU2700 2980702 .. 2980745 +  -8.2  -3.72576   GAAATCATCATAGCA TTGAACCGCTGATCGG GGGTATCTGTGA CCGGTCAGCGGTTCGC TTTCATCCGAAGCCA  69 40
     GSU2701 NONE
     GSU2702 NONE
        moeA NONE
        moaC NONE
        moaB 2984378 .. 2984393 + -11.8   -5.4505   TCAGCCATCCCGAAA              CCCGGC CCAC GCCGGG               TTTTTTGTTGACCGG 100 54
     GSU2706 2985499 .. 2985522 + -12.4  -4.13767   CGAAGCACCACAAAA          GGCCGCCG ACATCCCC CGGCGGCC           TTTTGCCCTCCCCCA  87 53
     GSU2708 2987329 .. 2987356 + -16.4  -5.58454   GTCGTACCACTTCAA        TACCGGCATGAC ATAC GTCGTGCCGGTA         TTTTTTTGCTCTGAC 100 48
     GSU2712 NONE
     GSU2713 2990273 .. 2990296 +  -5.2  -4.08216   CCCGGTGACCGAACT          CGGTACTGTT CAGG ACCAGGACCG           TTTTCCCCCGGATGA  63 425
        sfsA NONE
     GSU2727 3006198 .. 3006210 +  -6.2  -5.41143   GTTCCGCAGGCGGTC                GGCC CAGAA GGCC                TTTTTTTCGCGCATC 100 424
     GSU2729 3007303 .. 3007319 +  -2.1  -3.14132   TCTTCAGGGCATGGA              ACTCGGT GGA GCCGGGC              TTGATGCCGAGACGC  43 141
     GSU2734 3012710 .. 3012722 +  -6.3  -5.27335   AATAACGGGTGATCG                CTTCT TCG AGAAG                TTTTTCTTTGGAGGG  91 459
     GSU2736 3013312 .. 3013349 + -15.5  -2.61582   GTGACAGACAAAAAG   AGCAAAGCCGGCCCCCC CAAA GGGAGACCGGCTTTGCG    GTTGTGCATCAAATG  82 342
     GSU2740 3018177 .. 3018189 +  -6.3  -5.27335   AATAACGGGTGATCG                CTTCT TCG AGAAG                TTTTTCTTTGGAGGG  91 459
     GSU2746 3023737 .. 3023766 +   -20  -4.02581   CGACCCCACGCACGA       GGGGCGCCGCTC CCGGGA GGGCGGCGCCCC        TTCTCTTTTCTGCCG 100 48
     GSU2748 NONE
     GSU2749 3025738 .. 3025748 +  -2.4  -3.53444   CCGGCAGGCAATGAC                 AGGC CCC GCCA                 TTTCGGCAGCACTGG  47 162
     GSU2752 3028059 .. 3028074 +  -2.4  -5.63517   GATGCTGGGCCAGTT              CCGGCG GTGG CGTGGG               TTTTTTCTTTCCCAG  93 466
     GSU2754 3029687 .. 3029700 +  -3.1  -3.53012   TCACCACCACCTGCT               CGATCC GCT GGA-CG               TTTGCCAGCACCCGC  49 420
     GSU2756 3032250 .. 3032272 +  -7.7  -3.79251   ATCCCCACGAACACG           TTGCTGCGG GACCG CTGCAGCGA           TTTCATGGTCACGTC  67 246
     GSU2768 3048797 .. 3048819 + -18.4   -4.5032   ATTCAAACAGCACCG           GGCCGGGGCG TAA TGCCCCGGCC           TTTGTTGTTGGTATG 100 78
     GSU2777 3057796 .. 3057820 +  -5.6  -3.70811   CGCGTGATATTTTCA          CCTTGACCCG TCTAT CGGTTCACGG          TTTAGCGTTATCTCC  59 57
     GSU2778 NONE
     GSU2779 3059004 .. 3059044 +  -3.2  -4.56775   GTTGTTCTCCTTGCA GGGGGTGGTGAT-GCGACA TCGT TGCCGCTGTCATAGTCCCC  TTTTTCACAACCCGT  69 360
     GSU2781 NONE
     GSU2782 NONE
     GSU2783 3064382 .. 3064408 +  -5.2  -3.61715   CCCGCCTCCTCCAGC        CGCCTGATGCTC CCTTC GAGCA-C-GGCG        TTGTTCACCCCCATC  55 119
     GSU2787 NONE
     GSU2788 3068147 .. 3068181 +  -5.5   -3.6422   CCGAGGGTGAACCAG    AAGGTGG-CGCCGCGG TCGG CAGCGGCGTCCGCCCA     TATTTTCCCGCCGTG  57 204
     GSU2791 NONE
     GSU2792 3072514 .. 3072534 +  -4.6  -2.78384   AAAAGAGGCACGTTC            TCCCTTCC AATCG GGCGGGGA            TGTGGTACAACAAAG  44 341
        mscL 3073080 .. 3073101 + -17.3   -4.8622   TGATGGCACGAAAAA           GGGCGCTCC GCCG GGAGCGCCC            TTTTTCATTGCCAAC 100 80
        draG 3080646 .. 3080664 +  -2.3  -3.06183   GTTCCCCCCCGGGCT             GGTACAC CTTTA GTGCGCC             TTAACTAACGGTGCG  42 43
     GSU2801 3082229 .. 3082253 +   -15  -5.08824   CATACCTGCGAAAAA         GCCCCGGCCGC CATG GCG-CCGGGGC          TTTTTTGCATCAGAG 100 73
     GSU2808 3088660 .. 3088686 + -10.1  -3.18264   GAGGAATCATGCGAA         GGGCCGGGGCA GCACA TGTTCCGGCTC         TTCGTGCGTGCAGCC  66 58
     GSU2809 3089412 .. 3089458 +  -4.3  -3.20723   CATAAACCGACTGAT TGCGAGGCTG-CCGCGTC-CGGC AGC GACGCGACCCGGACGGTTGCGCA TTCCATTCGTAAAGG  47 118
     GSU2810 3089627 .. 3089665 +  -9.5  -3.05816   GGAAATTTCCGATCA  GCGCCGGGCAGGGCAGACT TCC GGCCT-CCC-GCCCGGCGA  TTCCATGGCAAGTCG  66 47
         hsc NONE
     GSU2812 NONE
      ccpA-2 3092727 .. 3092743 +  -9.4  -3.03243   TCATGAATGAAGCGG              CCAGCG GCCCA CGCTGG              TGTTGCCGCATCGAT  61 81
     GSU2814 3093401 .. 3093425 + -22.9  -5.27335   CCGGTGCAGCATCAA          GGCGCGTCCCG GTG CGGGACGCGCC          TTTTTATTTAAGGCA 100 48
     GSU2815 3095894 .. 3095918 + -13.5  -4.72272   TCCCTGCAGCGAAAA          GGGCGTTCCCC GAT GGAGAGCGCCC          TTTTTGCTGCGGACA 100 56
     GSU2818 3100853 .. 3100883 +    -6  -3.62046   CAGCATATTGACCAC       GCCCTGGTAGCCGA TGA TCGGGTAGCGGTGC       TTGTTGACCCGGTCG  57 230
     GSU2823 3107087 .. 3107103 +  -2.1  -3.04792   CGGCCTCACCCTCAC              CATCGCC CCG GGCGAAC              TCTTCGGCCTCGTGG  41 125
     GSU2825 NONE
     GSU2826 3111166 .. 3111177 +  -3.6  -2.59431   GATTCAAAAAATCGG                TGGG GTAA CCCG                 TCACTTCTCGAACGA  42 18
     GSU2881 3157903 .. 3157916 +  -5.9  -3.53012   ACCGCCGTTGGCCGT               CCGTC GCAA GGCGG                TTTCGCGGGGAGGAC  56 114
     GSU2886 3170795 .. 3170817 +  -8.4  -2.56271   CGCGGTTCAGCTTCA           TGGCGATGAC GTA GTTCTCGCCA           CTCTTGTACTGCAGC  53 276
     GSU2894 3181199 .. 3181215 +  -5.8  -4.82901   CATTGGCGGTCCCCT             CGGG-GC AGCA GCGCCCG              TTTTTCTGCAACACC  82 383
     GSU2900 3194827 .. 3194841 +  -3.4  -3.12351   TGGGCGCCGGGCTGG               CCGTGG AGA CCGGGG               TTGAATCTGCCGAAG  44 325
     GSU2920 3219698 .. 3219708 +  -6.8  -3.43217   TGAGCTCCTGAACCA                 CCTG ATC CAGG                 TTATCCATCTTGATG  58 211
     GSU2924 NONE
     GSU2925 NONE
     GSU2926 NONE
     GSU2927 NONE
     GSU2928 3227151 .. 3227165 +  -4.2  -2.79183   GAGTGCTAAAGAGTC               TCTGCA CGC TGCCGA               TATGCTACAAGTAAC  44 45
     GSU2929 3227627 .. 3227655 + -22.5  -4.27316   ACGTTTCGCAGTGGC        GGGCCGCCGTGCA CGA TGCATGGCGGCCC        TTTTGCGTTCAGCCG 100 52
     GSU2931 3229145 .. 3229159 +  -7.1  -2.50816   CCATGCCGGTACGGG               TGGCC CAGAA GGCCA               GTTGGTCCATGGGGA  48 332
     GSU2941 3238898 .. 3238908 +  -6.8  -3.04144   AACAACAGATAACCA                 CACG CGA CGTG                 TGTTCACGATCAAGG  53 103
     GSU2942 3240638 .. 3240660 +   -17  -5.28481   CTGTTAACGAAAAAA           GGACCCTCCG ATC CGGGGGGTCC           TTTTTTCGTTACGTG 100 51
     GSU2943 3241363 .. 3241373 +    -4  -4.21462   CTCTATTCATAATTA                 CAAT GCC ATTG                 TTTTAAATCATAAAT  63 183
     GSU2944 NONE
     GSU2945 3243557 .. 3243598 + -16.5  -2.54371   TACCTCCCCTCTCAC CGGAGCGCCCGATCGGC AGCGCATC GCCGGCCGGGCGCTCCC  TCAGTTAAAATGGTT  85 73
     GSU2946 NONE
     GSU2947 3245860 .. 3245879 + -10.8  -3.10715   GCTCCAGTTACACCA            GGATGACA AAAT TGTCATCC             TTCCGTCATGATCCG  68 117
     GSU2948 NONE
     GSU2949 3248753 .. 3248763 +  -2.4  -2.53894   CTGCCGAATCTCTGG                 GACG TGG CGGC                 ATTCCTGCTCGTCCT  38 60
     GSU2950 NONE
     GSU2951 NONE
     GSU2952 3252120 .. 3252141 +  -2.3  -5.75342   TCTCGTCGGATTCGG           TCAGG-GAAA TCG TTGCGCCTGA           TTTTTTTTGCGACAA  93 4
        arsC NONE
        acr3 NONE
     GSU2955 NONE
     GSU2956 NONE
     GSU2957 NONE
     GSU2958 NONE
     GSU2959 3256891 .. 3256908 +  -5.5  -3.01712   GCTCGAAGAGGTGCT             CTTCTCC GGCG GGAGGGG              TGTTGAGCACCAGCC  49 288
     GSU2966 3261968 .. 3261996 +  -5.2  -4.09321   TTTCCGCGCCACAAT        CGGCCCTGCC TAATTACCC GGCAGAGCTG        TTGTTTCATTAGGTA  64 13
     GSU2967 3262737 .. 3262751 +  -4.2  -4.25873   GGCGGCAATGGTTGG               CGCG AGGATAA CGCG               TGTTTTTTCTGCGGG  65 147
     GSU2968 3263184 .. 3263198 +  -2.7  -2.78816   GGAGGGTGTGCGCCC               CGCCG ACTTA CGGCA               TGTCATCCGCACTGG  41 101
     GSU2969 NONE
     GSU2970 3264614 .. 3264654 + -19.8   -4.0162   TCCAGCACAAAAAAA GCCCCGCAGTGCGTCTGTT CACA AACAG-CGCGCCGCGGGGC  TTTCTCATATCACGG 100 59
     GSU2972 3265445 .. 3265459 +  -7.8   -3.2614   ATGGGCAGCCTCGCT               GGGGAT CAG GTCCCC               TTGATGTACCGCGTC  59 491
     GSU2976 3269628 .. 3269656 +   -16   -5.1101   GCCAGTGAATGAAAA        GCCCCGGCAATG GACAG CATCGCCGGGGC        TTTTTTGCATGGTGC 100 51
     GSU2988 3280782 .. 3280811 +  -9.9  -2.52464   GCCGCAGCAGGGCCT       CGGCCAGCGCCGGC ACC GTCGGCCC-GGTCG       TCAGTTCCGCCAGCA  59 204
     GSU3012 3303392 .. 3303427 +  -3.8  -2.77192   CGGAGCCAGGCCGAG    GGTCCGGCTGATCAGG CTCG CCTGCTTGGCCCGCTC     GTTCTTCGAGACCTT  42 134
     GSU3014 3304934 .. 3304958 + -12.8  -3.85909   TACAGGCACAAAAAA          GACGCGCGAC TCTCT GCCGCGCGTC          TTTGCGTTTCAGTCA  85 62
     GSU3017 NONE
     GSU3018 NONE
     GSU3019 NONE
     GSU3020 NONE
     GSU3021 NONE
     GSU3022 NONE
     GSU3023 NONE
     GSU3024 NONE
     GSU3025 3330900 .. 3330916 +  -5.7  -2.64735   CCTTTACGAGACCGG              GCGCTGC CTG GCGGCAC              TGCTGTAGCTAAAGT  48 1
     GSU3026 NONE
     GSU3027 NONE
        motB 3333129 .. 3333150 +  -5.1  -3.61536   GCGTCCCCTGCCTCG           GGGGTGTAG ACCA CTACAATCC            TTTCCCCCTTCCGTT  55 291
     GSU3031 3339131 .. 3339152 +  -2.9  -3.53811   CGTCGCAACCCCTTC           CGCTCCAGGT AAA ACC-GGGCCG           TTTCAGCCACATCGC  51 137
     GSU3039 3346112 .. 3346122 +  -2.4  -4.14739   CTACCACCACGAAGG                 CCAG TTC CGGG                 TTTTCCACTGACTGG  59 326
     GSU3049 3352513 .. 3352527 +  -3.5  -3.53224   ACCTCGTCGATGCTC               CGGTA CACCC TGCCG               TTTACCGAAGAGATA  49 293
     GSU3060 NONE
       shc-2 3366710 .. 3366736 + -10.2  -3.72576   GCCGGTCGACGCCGG        CGCTGCCGATG ACGTCC CA-CGGCAGCG         TTTCGTCAAGGGGAA  74 83
     GSU3082 NONE
     GSU3083 3390024 .. 3390040 +  -6.5  -2.80821   CTCAAGCTCACCCTT              CTGCTTC TTG GCAGCAG              TGATCTCTTTCAGAA  49 154
     GSU3109 3413617 .. 3413637 +  -3.8  -3.09516   GCATGCCGCGCATGC            CGGCCGTG GAGTG CTCGGCGG            TTACCTCGTCAGGAG  45 224
       ssb-2 3420157 .. 3420184 + -14.8  -5.63103   TTTCTACGCACCCAC        GAGCCGCGGCGT CTCT GCACCGCGGCTC         TTTTTTTCATTCGCG 100 54
     GSU3120 3422991 .. 3423013 +  -4.6  -2.71712   ACCCGATAATGAACA           GGGGGCCACG CCG CGCTTCCCCC           ATTTCGCAAAGGAGA  43 50
     GSU3121 3423526 .. 3423561 +   -22  -4.72846   CTCCCCGGCTTCAAA    CGGCTAAACCCTGCTC CCTC GGGCGGGGTTTAGCCG     TTTTTGCCTCTCTGG 100 52
     GSU3127 NONE
     GSU3128 NONE
     GSU3129 3430907 .. 3430919 +  -4.7  -3.55761   GACCACCGCGTCGTC                GCCGG GAG CCGCC                TTTGCCGCGTCCCTC  55 288
     GSU3134 3439686 .. 3439699 +  -3.8  -3.17212   AAAGATCCATGGTGC               GGTC GATGAG GACC                TTCGTCGCCTGGTCG  47 430
     GSU3137 NONE
     GSU3138 3446177 .. 3446193 +  -2.2  -4.63527   CGGTGATGACCACAA              CGGTCC GGCCG GGATTG              TTTTTCAGATACTCG  68 197
     GSU3143 3451626 .. 3451644 +  -3.8  -3.14671   CCGCTCGATTAATTC             GTTGCC CGCCGTC GGCAGC             TGTGTTAACTGTTTC  46 66
     GSU3144 3453067 .. 3453080 +  -8.1  -2.72344   CCCCTGTCAGAACCC               GGGCA AAAA TGCCC                TCCTTGGGCATGACG  54 204
     GSU3156 3464217 .. 3464232 + -11.8  -5.75342   AAACTGCCTGCAATA              GCCCGC TTCT GCGGGC               TTTTTTTTGCCCAGC 100 74
     GSU3157 3465447 .. 3465463 +  -2.2  -2.63073   GGTGGTAGATGGGAG              GCACGA TGGCT TCCTGC              ATGTTCTTGAGCCCC  38 343
     GSU3159 NONE
     GSU3160 3467566 .. 3467597 +  -8.6  -2.78384   GCGGCCGGGCATGCC      TGCGCCGCCTTG ATTTTTGC CGTGGCGGCGCG       TATGGTACGCGCAGG  57 13
        msrA 3468142 .. 3468159 + -10.5  -2.52623   GGGCGGCGGCAGTTG             CCGCTGG TAGG CCGGCGG              ATATTCTCCGCGAGC  64 16
     GSU3162 NONE
     GSU3163 NONE
     GSU3164 3469879 .. 3469894 +  -5.4  -2.72344   CACAGCGAACGGTGA              CTCACGG TAG CCG-GAG              TGCTTAACGGTACCG  46 246
     GSU3165 NONE
     GSU3166 3474156 .. 3474172 +    -8  -2.87132   CCCGGTGCTGGTAGG              GCCACA CTCTC TGTGGC              TGTATCGCAGGAACA  57 27
     GSU3167 NONE
     GSU3168 NONE
     GSU3169 NONE
     GSU3170 NONE
     GSU3171 NONE
     GSU3172 NONE
     GSU3173 3483213 .. 3483233 +  -8.2  -2.75844   AGACTGTGCCTGCAA            TGCGGACC ATCAG GGGCCGCA            ATTTAACATCACAAG  57 58
       hcP-2 3483766 .. 3483787 + -13.7  -2.75577   TTTTCTGATGGTATG           CCCTCCTCG GCGA CGGGGAGGG            TGCATTTTCAGATAA  76 44
     GSU3175 NONE
     GSU3176 NONE
     GSU3177 NONE
     GSU3178 NONE
     GSU3179 NONE
     GSU3180 NONE
     GSU3181 NONE
     GSU3182 NONE
     GSU3183 NONE
     GSU3184 NONE
     GSU3185 3494229 .. 3494244 +  -3.2  -2.80291   AAGCATTGAATGCCG              CGACAA GACA TTGGCG               TATCGTGCGATGGTT  41 32
     GSU3186 3495537 .. 3495552 +  -3.2  -3.66018   AACGGCACGGCTGCG              CCGC CATTGACA GCGG               TTGTTCCACTGCTAC  50 91
     GSU3187 NONE
     GSU3188 3496049 .. 3496066 + -12.7  -4.86862   GTCACAGCGGCATAA             GCCTCCC GCAC GGGAGGC              TTTTCATTTTTTAGC 100 56
     GSU3190 3496691 .. 3496713 + -11.9  -5.20333   CGAACAACACAAAAA           GGGGCCGGC AATCC GCCGCCCCC           TTTTTGTTATGCATC 100 47
     GSU3192 NONE
       loN-3 NONE
        thiL 3503107 .. 3503125 +  -4.4  -3.81089   CTCGCGGCATCGCGC             GTGCGCCG TCA CGGAACAC             TTCTTGCTGTCTGTG  57 61
     GSU3195 NONE
     GSU3196 NONE
     GSU3197 NONE
      cheY-7 NONE
      cheA-3 NONE
     GSU3200 NONE
     GSU3201 NONE
     GSU3202 3509845 .. 3509878 + -11.7   -4.1899   CCCCGAATCTGGCTC     AGGCGAGGGCGGCGTG ACA TATGCCGCC-TCGCCC     TTTTCAATCGCGTCA  86 41
     GSU3203 NONE
     GSU3204 NONE
     GSU3205 3512487 .. 3512500 +  -2.4  -2.66435   TTCCTCCGACTACGA               TCTC ATCGGC GAGA                TCATCTCCTGACCCT  38 1
     GSU3206 3513151 .. 3513170 +   -15  -5.26918   GGACCGAGAGAAAAA            GGGCGCTG CCGA CAGCGCCC             TTTTTTGTCGCCTCT 100 54
     GSU3215 NONE
     GSU3216 NONE
     GSU3217 NONE
     GSU3218 3525462 .. 3525504 + -16.3  -3.65351   GCCGTCGGACTGACT CCGCGCCAGCCCGGCCCC CCAGACAA GGGGCTGGGCTGG-GCGA TTTGCCTCAGCCTCC  95 52
     GSU3219 3531935 .. 3531956 + -13.7  -4.18018   ATCCTGAACGCAAAA           GAGCCCGGC CCCG GTCGGGCTC            TTTTGCGTCCCCCCC  95 49
     GSU3220 3532154 .. 3532166 +  -3.3  -3.05022   TCATCACCATAAATG                GCACC GGC GTTGC                TATATATCTGACAAA  42 86
     GSU3221 3533137 .. 3533162 + -18.3  -4.07568   TGTTGCAACAGAAAA         GGCCGCTGCCT TGTC GGGCAGCGGCC          TTTTCACCAACACAA 100 62
     GSU3222 3534505 .. 3534527 +  -2.6  -2.66787   TGATGAGGCGCGCAT           CGGCATGAGA AGG TCTGTTGCTG           TGATATGGCTGTTGC  38 43
     GSU3223 3535128 .. 3535184 +  -6.6  -2.70143   TATGGGGAAATGCAG CGAGGGGCCCGAT-AG-GCGGTGGCA TACGCAT TGCCGCCGCGCTCATGGTGCTGCTCG TGCTGTCCTTCCCCT  50 57
     GSU3224 3537121 .. 3537132 +  -2.2  -2.57132   TGCCATCAGGCTGCA                GATC AGCA GGTC                 GTTCTAACCGAGCGG  38 7
     GSU3225 NONE
     GSU3226 3540008 .. 3540038 + -17.6  -3.55444   GAACCTACTGAGATA       CCCCCCAGAATCGC CCG GCGGTTCTGGGGGA       TTTCCCCCGTACCCC 100 30
     GSU3227 NONE
     GSU3228 3543863 .. 3543884 + -17.3  -5.55664   CTGTAATGCTATTCG           CCCGGGGAG GTTC CTCCCCGGG            TTTTTTTCATGGTCC 100 51
     GSU3232 3547112 .. 3547127 +    -9  -2.50816   GGTGAAGCCCCTCGC              TTCGCC AGGT GGCGAA               CTTAATGGATCAAGA  58 36
     GSU3233 3550357 .. 3550379 + -12.7  -5.75342   CCTGCAATGCAATAC           GCCCGGGGA TCCCC TTCCCGGGC           TTTTTTTTGCGCGCA 100 59
     GSU3234 3550894 .. 3550916 + -11.9  -3.73224   ATCGGATGACGGACA           CAGCCCGGC AGATG GCCGGGCCG           TTTCGTCACGCGTCA  83 305
     GSU3242 3556243 .. 3556265 +   -17  -5.21709   CGATTCACGAAAAAA           GCCGCATCCC CAC GGGGTGCGGC           TTTTTTCGTGTCCCG 100 52
        pcnB 3562920 .. 3562937 +  -2.6  -4.07885   GAGCGGCAACACCGC             CGACCG GCCCCG CGGTAG              TTTTGCGAGAGCCTC  56 138
     GSU3252 NONE
     GSU3253 NONE
     GSU3254 NONE
     GSU3255 NONE
        galT NONE
      glgA-2 NONE
     GSU3258 3573543 .. 3573568 + -21.9  -3.21099   CGACGCAACGAAAAA         GCCCCCCGGAG AGCT CTCCGGGGGGC          TTGCTGCTGCAGGCC 100 53
     GSU3260 NONE
     GSU3261 3577112 .. 3577133 + -17.3  -3.45634   CGATAGACGTCCCCG           CGGCACGGG CTCA CCCGTGCCG            TTCCATTTTCTTCCC  95 35
        uvrB NONE
     GSU3263 NONE
     GSU3264 NONE
     GSU3265 3581987 .. 3582005 +  -3.8  -2.71144   GGGGCGTTCAGAGGA             GGCGCT GAGCACG AGCGTC             TCCTTCGCCCGGGTC  42 203
     GSU3275 NONE
     GSU3276 3594343 .. 3594372 + -19.3  -3.70902   GGCAGAAAATGCAAA       GAGGGGGGCGTCC GTCG GGACACCCCCCTC        TTTGCATATGAACCG 100 49
        uvrC 3600056 .. 3600081 + -17.5  -3.48276   GCACTGAAAACAGAA         GGCGGCCCCCC GTGT GGGAGGCCGCC          TTGTATGCGGACAGC  95 46
     GSU3282 NONE
     GSU3283 NONE
        hemA NONE
        hemC 3604983 .. 3605002 +  -6.4  -3.79747   CCAGCGGGAAGTGTC            CCGGGA GAAGGAAA TCCCGG             TTTAATCGTCCATCC  61 1
     GSU3286 NONE
     GSU3287 NONE
     GSU3288 3608284 .. 3608315 +  -2.8  -3.35597   GAAAATTGCGTTGAC      CGGTTGAACGGCGC ACAA GTGCCGCTATACTG       TGTTTACACAATCGA  46 39
     GSU3289 3608894 .. 3608920 + -15.8  -4.15565   TTACCATCATGAAAA         GAGCGGCCCCGC ATC GAGGGGTCGCTC         TTTTCGCGTCATGAA 100 63
     GSU3292 NONE
     GSU3293 3612756 .. 3612780 + -17.1  -3.45571   GCCTCCACGCCCCTC          CGGCCCTCCCC TTT GGTGAGGGCCG          TTCATGTTTCAAGAG  95 69
     GSU3294 3614080 .. 3614120 + -21.1  -4.23104   GCCCCGTGAATCCGC  ACCTGAACGGGCGTGGCTC TGC GTGCCCCGCCCGTTCAGGC  TTTCTTGCGCTTTGC 100 49
     GSU3295 3615479 .. 3615491 +  -6.3  -2.60392   TCGCCCCTACAAGGA                CATTG CAA CAATG                ATTGATTCCCGCATC  48 83
     GSU3296 NONE
     GSU3297 3618477 .. 3618506 +  -9.9  -3.42503   GAACAGGAAGCCGGC       TGCCGGCGACG CTTCCTCC CGCCGCCGGCG        TTGTGAGTGTTCCGG  70 281
     GSU3298 3619119 .. 3619143 +  -5.5  -5.60993   TTCGAACAAGTTCAT          GGGGCCGGTCC GTT GCACGAGCCCC          TTTTTTTGTACAACG  93 51
     GSU3299 3621128 .. 3621159 +  -6.6  -3.70902   ACCGGGACCGCCGGC      TGAGTGCATCCGACT CCG AGT-GGGTGCGCTCC      TTTGCCTGTGAAGAC  63 111
     GSU3300 3624018 .. 3624047 + -18.6  -3.48276   GCCCTCATCGTAGCT       GCCGACCCTGCC CGAAAA GGCGGGGTCGGC        TTGTATGGGGAGCAG 100 85
     GSU3301 3624826 .. 3624841 + -11.8  -2.91582   ACACCGCAGCTCTGA              CGCCCC GGAC GGGGCG               TCTCTGCGTACGGTG  73 57
     GSU3302 3626544 .. 3626560 +  -9.4  -2.67973   TGGCGTCTTCGGCGT              CCACCG GGAGA CGGTGG              TCCTCTAAGTTGTCT  59 1
     GSU3303 3627319 .. 3627353 +   -15  -4.45168   TGTAACGAGAGAAAA     CCCTTTCCGCGCCTGA ATT TCGGGGGCGCAAAGGG     TTTGTCTTTTGGAGG 100 314
     GSU3304 3628971 .. 3628983 +  -5.5  -2.72471   ATCACAAACCCAACA                TTCCG ATT CGGAG                GTTATCTCATGAAAA  46 130
     GSU3305 3629299 .. 3629322 + -16.8   -4.4078   ACACGGTTGTCCCCC          GAGGGGAGAG GAAA CTCTCCCCTC           TTTTCGTTCAACACC 100 51
     GSU3306 3631003 .. 3631019 + -10.8   -4.2349   GTAGTGCGCACTCAA              GGGGCC CTTAC GGCCCC              TTTTCCGTGTGCCGA  86 58
     GSU3307 NONE
        purA 3633894 .. 3633921 + -15.6  -4.30014   CCAACCAGACACAAA        GAACCCGGCCGA ACAT TCGACCGGGTTC         TTTTCCCTTCGTCCC 100 165
     GSU3311 3636333 .. 3636352 +  -4.2  -2.53911   TCACCTGGTGGGCCG            CCAGGTGC TCCA GCATCTCG             TCGGTTGAGGGTTCC  41 267
     GSU3316 3642556 .. 3642577 +  -2.1  -2.84878   CGGGTTTCCGGACGG           GAGCACCCTC CAT GTGGG-GCCC           ATTTCGGTTGCCACG  39 447
     GSU3317 3644128 .. 3644172 +  -9.2   -4.1552   GAAACAGGGCACCAG TACAAACGGGGCGCCGGAAT GCTGA ATTCCGACGCCCCGTTCCCG TTTATTCCCAAGCTC  75 94
     GSU3321 3648542 .. 3648573 +  -4.2  -3.12999   CAGGGGTCTGACCGG      AGAGGGCAGTGGCC GCTT GACCCCTGCCATCC       TTGCATCTACAATCG  47 30
      corA-2 NONE
         ppk 3652213 .. 3652225 +  -3.3  -3.29144   TCGAAGAGAACCATA                TCCCC GTC GCGGA                TTGTGGGAGCCATGA  46 465
        uvrA 3655710 .. 3655721 +  -2.2  -4.37658   CCTCCCCCTCGGGGA                TGTC GATC GGCA                 TTTTCTGCAGACGTT  63 76
     GSU3334 NONE
     GSU3335 3663811 .. 3663821 +  -4.6  -3.55447   CAAGCTGGCGAAAGA                 CCGC GGC GTGG                 TTCTCTGATCCCTGC  54 7
     GSU3336 NONE
     GSU3337 3664839 .. 3664865 +  -8.8  -5.47218   TATAGTTACCACGTG         TTAGCACTCAGT CGT ATCGAGTGCTAA         TTTTTTTCGATGAAA 100 182
       groES NONE
       groeL 3666941 .. 3666964 + -13.2  -5.14563   TATCACAATAAAAAA          GGAGAAGGGC TTCG GTCCTTCTCC           TTTTTTCGTGCCCGG 100 62
     GSU3341 NONE
     GSU3342 NONE
     GSU3343 NONE
     GSU3344 NONE
     GSU3345 3675292 .. 3675304 +  -3.4  -3.53012   CCCGGCCCGATTCCC                CTGA TCAGC TCAG                TTTCCACGCCCAGGG  49 281
     GSU3347 3679432 .. 3679451 +  -2.8   -4.3586   AAATCACAGAGTAAG            CCCG-GGAA ATT TTCCTCCGG            TTTTCCTCTGGGTGC  64 76
     GSU3348 3680437 .. 3680449 +  -4.7  -2.91065   ACCCTCTCGAAAATT                CCTCC GCT GGCGG                TATACTCTGTATCGT  46 40
     GSU3349 3681215 .. 3681241 +  -5.1  -2.52464   CCTTTCCTGAGGCAG        TGACCGTGACGC GCCG GCG-CACGATCG         TCAGTTCGCGGGAGC  46 31
     GSU3350 3682980 .. 3682992 +  -4.7  -2.66435   CGGAACCGATTGAGA                CCGGG GGA CCGGG                TGATATACTGAACGT  43 28
     GSU3351 3683567 .. 3683605 +  -8.7  -3.91798   CTGGTTCCGTTAAGC   GACAACGGGGGGATGAC ATGCC GTCATCCCCCCGCCGGG   TTTCCTTGCCCATTC  73 28
     GSU3352 3684089 .. 3684128 +  -3.2  -3.01712   GCAAGCGGCGGTAAA  CTCCCGGTCAGGGGGGGC CGTG GCGCTCACCGGCCGGCCG   TCTTCAGCCCGAAAG  43 144
     GSU3355 NONE
     GSU3356 NONE
     GSU3357 3689944 .. 3689954 +  -6.8  -5.82172   CCGGCGTGCTGACGA                 CCGT TCA ACGG                 TTTTTTTCTCTTCCT 100 282
     GSU3359 NONE
     GSU3360 3692986 .. 3692996 +  -5.4  -3.38522   GGGGAGATGGGGCAT                 CAGT GAC ACTG                 TCTTTCACGTAGCTG  50 323
     GSU3363 3697169 .. 3697179 +  -2.6  -5.20783   TGTATACGAAGATTT                 TTAT TAG ATAA                 TTTTTATATTTAACT  79 83
     GSU3364 3697567 .. 3697600 +  -7.4  -5.64421   TCGTCGGCACATGAA     GCGAACCG-GGCGGA ATCAA TCCGCGGCGATTCGC     TTTTTTGTTTCAGCT  95 87
     GSU3371 3705634 .. 3705647 +  -3.1  -4.57569   GAAAAGAGCTTGGCC               GTGGCG TCC CGC-AC               TTTTTCAGGGAGTGG  69 89
         sun NONE
         rpe 3709358 .. 3709372 + -12.8  -3.53019   CGATACTGTAACTAC               GCGGCC GTT GGCCGC               TATTTGGCTTTCTGG  79 30
     GSU3375 NONE
     GSU3376 3711327 .. 3711337 +  -2.4  -4.22338   CCCGACAAAATCCTT                 GAGC CGG GCGC                 TTTTGACATTGTAGT  60 392
        pckA 3723577 .. 3723604 + -19.2  -5.32699   CGGGCACACGAAAAA        GGAGGAGCCGGG ATCA TCCGGCTCCTCC         TTTTTTCGTCTTTCA 100 58
     GSU3388 3727322 .. 3727335 +  -9.5  -2.53911   GCCGTGGTCTTTCGG               GCCGG CTGG CCGGC                TCCGTTCAAGATTCC  56 124
     GSU3396 3736458 .. 3736470 +  -3.3  -2.94099   GCTTCAACACGCGGA                TGGAG GAG CGCCA                TATCTCCTGACCGAG  42 3
     GSU3397 3737059 .. 3737076 +  -3.4  -3.65351   CACCACAAGGAGGTA             CTGC-CG TGAAT CGAGCAG             TTTCCCTGCCGGTGG  50 141
     GSU3398 NONE
     GSU3399 3740122 .. 3740132 +  -2.4  -2.80988   TCACGGCCACTAAGG                 GGGC GCC GCCA                 TGCTTGATCGTATAA  39 28
     GSU3400 3743284 .. 3743319 + -26.4  -4.04806   TCTGCCGCAGCCAAA    CAAAAGCCCCACGGGA TTGC TCCCGTGGGGCTTTTG     TTCTTTGCTATGCCG 100 106
     GSU3407 NONE
     GSU3408 3751243 .. 3751253 +  -6.8  -4.73092   AGCCTTTTATTTCTG                 CGTG TTA CACG                 TTTCTTTTACCTTGT  79 361
     GSU3409 NONE
     GSU3410 3751931 .. 3751958 + -12.6   -4.8622   AGTACTGAATGAAAA        GGCCGCCCCTCC GGCA GGAGAGACGGCC         TTTTTGCTTGCCCGG 100 89
     GSU3412 3754759 .. 3754798 + -10.6  -3.49938   CGGGACCGGCAACGG  CGGGACCGCCTCCCAGAGG TAC CCCC-GGAAGGTGGTGCCG  TTCTGGGTTATTTCC  68 238
     GSU3415 NONE
     GSU3416 NONE
     GSU3417 3761027 .. 3761040 +  -8.1  -2.93252   CCCTTCAGTTACCAC               GGCTG GTGG CAGCC                TGCTTCTTAGCACCT  58 2
     GSU3420 3766160 .. 3766180 +    -6  -3.29511   TAGCCGCCCCGTATC            CCCTGCGG CGATC CCGCGAGG            TTGTCAACGGATCGC  54 38
      merA-2 NONE
     GSU3425 3772215 .. 3772227 + -10.5  -3.51232   GTCGAGCCCCTGGAG                CCGCC AGC GGCGG                TTCGTTTCGGCGGGG  68 400
     GSU3458 3804840 .. 3804850 +  -2.4   -3.8917   CGCCTTGAGCTTTAC                 CGGC ATG GCCA                 TTGTTCTCCTTCCGC  54 139
     GSU3467 NONE
     GSU3466 NONE
        trmE 3810023 .. 3810038 -    -4  -3.84712   CAATGTTACAGCAAA              CGTTTC ACGT GAAACA               TGATGCCGACATCGG  55 118
        gidA NONE
        gidB 3807249 .. 3807260 -  -3.6  -4.58395   TCCATGGGCGAAAAA                CCCC GTGA AGGG                 CTGCAGAGGGGCGGC  69 156
     GSU3462 3806319 .. 3806333 -   -10  -5.86061   CCTCACGAAAAAAAA               GAGGCT GTG AGCCTC               TTTTTAATGGCAGAT 100 51
     GSU3461 NONE
     GSU3460 NONE
     GSU3459 3804545 .. 3804556 -  -3.6  -3.06162   GAGGCCATGGCAAGA                CCGG CTAC CCGA                 GCCCCAGCCGCTCCC  46 18
     GSU3457 NONE
       def-2 3803315 .. 3803329 -    -7  -2.62184   CTGCGGCGCAGATCA               CCCCCG GAC CGGCGG               AATGCCGACGCTGCT  50 82
     GSU3455 3802509 .. 3802534 -  -2.5  -3.87104   TCGACAGCACAAGAA         GT-TTAGCGGCC GGG GGCCGGTACTAC         TCTGCCATCTTTCGA  54 22
     GSU3454 3801296 .. 3801335 - -10.6  -3.15544   CTGCACCCGCAGTAA  CCCCGGCG-GAGGCGTAGC CCG GCTACGCCGCACAAGGGGG  TGACGAGGACGACGC  68 66
        hemE 3800131 .. 3800159 - -17.6  -2.70932   CTTGGGCCGGAATGA        GGAAAAGGCAGC GCCGG GCTGCCTTTTCC        TTGTCCAGGCAGGTA  86 47
     GSU3452 NONE
     GSU3451 3798745 .. 3798775 - -10.5  -4.57569   CGACCGCCGCAAAAA      CAAGAGGGACGCGGC CAT GCC-CGTCCC-CTCG      CCATTGGTGTCTCCC  93 301
     GSU3450 NONE
     GSU3449 NONE
      ackA-2 NONE
     GSU3447 NONE
     GSU3446 3791636 .. 3791671 -  -8.3  -3.64703   CGGTTTTGAGGGAAA   CGCCGATGCCCGGCCAC ATTA GCG-CAGGGCATCG-CG    GACCCGGGAAAGCAC  66 8
      nuoA-2 NONE
      nuoBCD 3788744 .. 3788760 -  -3.6  -2.57132   TTCCTTTTTGAGAAG              CTCCGA GATCA TCGGCG              TCACCTGTCCAAATC  42 26
      nuoE-2 NONE
     GSU3442 NONE
        nuoF NONE
     GSU3440 NONE
     GSU3439 3783964 .. 3783976 -  -5.5  -2.52464   CTGTTTGGTAAGTCA                GACTC CAG GAGCC                GCCGCGTAGTGCACG  46 10
     GSU3438 NONE
     GSU3437 NONE
      nuoH-2 NONE
     GSU3435 NONE
      nuoI-2 NONE
        nuoJ 3779175 .. 3779195 -  -2.5  -2.68015   GGCAAGGATCAGAAC            GTGCTCG AAGGGGA CGATCAC            CGCTCCCTCCTTTTG  38 22
        nuoI 3778882 .. 3778901 -  -6.4  -2.88861   TATGAGGGCGAGATA            GAGCTTCA TCCC TGCAGCTC             CCTGAACTCATCCGC  49 11
      nuoL-2 NONE
      nuoM-2 NONE
      nuoN-2 NONE
     GSU3428 NONE
     GSU3427 3773118 .. 3773128 -  -8.2  -3.44325   ACGTTGCACAACCAA                 GGGC GTC GCCC                 GGCGGACCTCTGCAA  64 97
     GSU3426 3771801 .. 3771820 -  -9.2  -3.19192   GGGGACCGAACGCAA            GCGCCTGG CAGC CCAGGAGC             TCAAGCGGCGGGGCT  63 51
         tkt NONE
     GSU3422 NONE
     GSU3421 3765898 .. 3765918 -  -8.3  -4.56775   ATTTCTGGGGAAAAA            GGCATGG ACCACCA CCATGCC            GGCCCTGTTGGCGGC  86 327
     GSU3419 NONE
     GSU3418 3760572 .. 3760594 -  -6.2   -3.2963   ACGATCCGGTCATAA           CCGCGGTC ATGCTGG GACGGCGG           GGAACCTATTCCTAT  52 496
     GSU3414 3755201 .. 3755227 -  -8.6  -2.70932   TCTCTCCGGGAAGGA         GCACCCGCTCAA ATG TCCCGCGGGTGC         CCCTTCGTGCAGGAT  56 44
     GSU3413 3754494 .. 3754526 - -18.6  -3.21276   TGCGGGGTTACAATA     CGGCCCGTAT-CCGT CACC ACGGCATACGGGCCG      CCCACTTCTCATCCA  95 84
     GSU3411 3751931 .. 3751958 -   -17  -4.43879   AGTACTGAATGAAAA        GGCCGCCCCTCC GGCA GGAGAGACGGCC         TTTTTGCTTGCCCGG 100 183
     GSU3406 NONE
     GSU3405 NONE
     GSU3404 3746425 .. 3746440 -  -6.1  -3.72576   TTCTTTGTGAGGAAA              GCGAC GCCGTT GTCGC               TGACTGTCGAAGTAG  61 41
     GSU3403 3744903 .. 3744928 -   -19  -3.35046   GTAGCGGGTGAAAGA         GGCCGGGGCG GTCACA CGCCCCGGCC          GAAGTCGAAATTAGA  95 36
     GSU3402 NONE
     GSU3401 3743284 .. 3743319 - -26.4  -3.64703   TCTGCCGCAGCCAAA    CAAAAGCCCCACGGGA TTGC TCCCGTGGGGCTTTTG     TTCTTTGCTATGCCG 100 48
        putA 3732418 .. 3732447 - -17.1  -3.75067   GATTTCACAAAAAAC       GGGGGGGGCAGGA TTTC TCCCGCCCCCCCG        TTGGCAAGCTCTTCT 100 39
     GSU3394 NONE
     GSU3393 3730385 .. 3730401 -  -2.9  -3.31461   TATCGAGTTTCAGAA              GCGACAT GGA ACCTCGC              CAATCCGTTTATTTT  46 34
     GSU3392 3729578 .. 3729591 -  -2.3  -2.84687   TCAACGACGAGCATA               CGCCA TCCT TGTCG                CGGTTAGTGTGCTTC  39 55
     GSU3391 NONE
     GSU3390 3727940 .. 3727972 -  -5.3  -3.53761   GAATGCCTCCGGAAA      GCGCTATGCCGCCGG CTA CGGGCGGCGTCCCAC      CGTGTTCCGGGCCGA  54 8
     GSU3389 3727200 .. 3727214 -  -3.4  -3.71848   GCTGTTCAGGAACAA               GCCCGG GAA CCGGAT               CTGCCGTAGGGCTGC  53 106
     GSU3387 3724798 .. 3724821 - -15.4   -4.9448   ACGTAGCAAATAAAA          GCCACAGAAG GTGA CTTCTGTGGC           TCACAAACTACGTAC 100 489
     GSU3386 3723577 .. 3723604 - -18.5   -4.8048   CGGGCACACGAAAAA        GGAGGAGCCGG GATCAT CCGGCTCCTCC         TTTTTTCGTCTTTCA 100 92
     GSU3384 3719343 .. 3719376 - -11.6  -3.68359   GGGGGAAAATGACAA     GGCACGCGGGGCTT CTTCAC ATGCCGCGCGCGCC      TACGTCGGCTCACAG  77 35
        gatC NONE
     GSU3382 NONE
        gatA NONE
        gatB NONE
     GSU3379 3714631 .. 3714659 -  -2.4  -3.14344   GATCCGCCGGATGAA       CTCGCTGCCGC GGCTCATG GCGCCA-CGAG        GCCCCGAAGGCCGGT  42 11
     GSU3378 NONE
     GSU3377 3710728 .. 3710741 -  -4.5  -3.53012   TGCTGCTGCCGGAAA               CCCCT CTGC AGGAG                GCCCAGGCCATTGCC  51 230
     GSU3372 3705141 .. 3705153 -  -4.8  -3.31144   GCGCTACGGCGAGAA                CCAG GATAT CTGG                CTCGCCCACAGTATT  50 478
     GSU3370 3703755 .. 3703774 -   -15  -2.73364   CGGCCACGCCAAGGA            GCCGCAGC GCCG GCTGCGGC             TAAAAGGACCTCGAG  81 69
        selA 3702047 .. 3702088 - -17.1  -3.86822   GAACGTCGCCACAAA TACGGCCCGGCCTGCGCGG AAAA CGGCGCCGGTCGGGCCGGA  ATGAGCTGATTATAC 100 97
        ispD 3701288 .. 3701318 -  -9.7  -3.14211   ACCTCTCTTTAGCAA      CGCG-CG-GAGCCGG TCG CCCGCTCACGCCGCG      AGCTCCTTCAGAAAC  66 16
        ispF NONE
        glnS NONE
        cysS 3697520 .. 3697547 -   -17  -5.61596   ATTTTCACAAAAAAA        TGGGGCACCCCT CACC AGGGGTGCCCCG         CACATCGTCGGCACA 100 97
     GSU3362 NONE
     GSU3361 NONE
     GSU3358 3689474 .. 3689485 -  -5.8  -3.28712   GGCCTTTGCCGATAA                GCTC TTCG GAGC                 CTTCCAGCGTCTCCA  52 229
     GSU3354 NONE
     GSU3353 3683572 .. 3683600 - -21.1  -3.41878   TCCGTTAAGCGACAA        CGGGGGGATGACA TGC CGTCATCCCCCCG        CCGGGTTTCCTTGCC 100 466
     GSU3346 3674551 .. 3674574 -  -5.2   -4.1673   CAACCTGGGAACAAA          GTACCGCTAC ACCC GTAACGGCGC           CAAGGAAGTCTGCAT  65 493
     GSU3338 3664076 .. 3664088 -  -6.3  -3.78775   GCCGGGACTACGAAA                TTCTG TAC CAGAA                GTTCTACCAGGAAGA  62 407
     GSU3333 3662002 .. 3662028 - -13.7  -5.00616   GGGGCGGCGAAAAAA        CGG-GCCGGCAG ATGT CCGCCGGCGCCG         CCCTGGATCAGAAGC 100 33
     GSU3332 NONE
         pyk NONE
     GSU3330 3658854 .. 3658889 -  -4.6  -5.00616   GTTCCCCTCAAAAAA    GGCA-AGGCCCGGGCAA TCC TCTCCCGGACCCATGAC    GGAATACGTCGCATT  78 48
     GSU3329 NONE
     GSU3328 3656779 .. 3656790 -  -2.2  -3.70443   GGATTATCAAAAAAT                GCCA CCCA TGAC                 CGTCAACGCCGTCAC  48 37
     GSU3327 NONE
     GSU3326 3655673 .. 3655706 -  -8.8  -3.31248   GAAGAGGCGGGATAA     CGGCGGGGGAAGGAG AGCTA CTCCT-CCCCCTCGG     GGATGTCGATCGGCA  65 9
     GSU3324 3651931 .. 3651952 - -11.5  -2.69151   CGTGGCCACAGACGA           CCATGGCCC ACCG GGGCCGTGG            GACCTCATCCAGTCC  67 72
     GSU3320 3646371 .. 3646391 -  -6.8  -3.53224   CACTTCCCCGGGAAA            GGTCAAGC CTTCC GCATGACC            AGGGTGACGTAATCC  58 7
        ppiA 3645659 .. 3645676 - -14.1  -5.69473   TATATCACAAAAAAA             GGCGCCC GTCA GGGCGCC              TGGTGGTATGCGAGT 100 53
     GSU3318 3644134 .. 3644166 - -21.4  -3.99324   GGGCACCAGTACAAA      CGGGGCGCCGGAAT GCTGA ATTCCGACGCCCCG      TTCCCGTTTATTCCC 100 54
     GSU3315 NONE
     GSU3314 3638878 .. 3638917 - -26.6  -3.75153   CCGGGGCAACTGAAA  TGCAAAAGGCCCGCGCCA TTAC TGGCGCGGGCCTTTTGCG   GTGTATCCGGACGGA 100 44
     GSU3313 3637175 .. 3637188 -  -8.1  -2.76261   GGTCAAGGCGGAAAC               GGGGT GCCT ACCCC                TGTCACTTCCCCCGG  57 28
        hemH 3635898 .. 3635911 -  -2.3  -3.24532   AAAACGAGATCAAGA               TCCTC AAGG GGGGA                CGGTTCAACATCCTC  43 244
     GSU3310 NONE
     GSU3309 3634020 .. 3634047 - -14.2  -4.66833   CGCCAACTGCAAAAA        GGACCGCTTTTC CTCG GAGAAGCGGTCC         TTTTGCATTATGCTC 100 61
        hppA 3609287 .. 3609310 - -13.8  -5.26875   CGTTGAACGAAAAAA          GGGAGGTCCC TTCA GGGACCGCCC           TTTTTTCTGCAGATT 100 56
     GSU3290 3608894 .. 3608920 - -13.6  -4.32034   TTACCATCATGAAAA         GAGCGGCCCCGC ATC GAGGGGTCGCTC         TTTTCGCGTCATGAA  95 79
         trx 3600653 .. 3600671 -  -7.4  -2.78384   CTTGTGCCGATTACA             GCGCTTTT TTG ATAAGCGC             CTCAAGTTGGGCTTT  54 2
     GSU3280 3600051 .. 3600086 - -17.6  -4.19817   CGCAGGCACTGAAAA    CAGAAGGCGGCCCCCC GTGT GGGAGGCCGCCTTGTA     TGCGGACAGCGTGAA 100 51
     GSU3278 NONE
     GSU3277 3594337 .. 3594378 - -29.7  -4.41548   GCATAGGGCAGAAAA TGCAAAGAGGGGGGCGTCC GTCG GGACACCCCCCTCTTTGCA  TATGAACCGCCTGCC 100 63
     GSU3274 NONE
     GSU3273 NONE
     GSU3272 NONE
     GSU3271 3588041 .. 3588075 -  -9.9  -3.01712   CTCCTTTCGTGAACA     TTCCGGCAGGGGG TGCTTCATT CCCCCTGCCGGGG     TTGTCGGAATATGCC  65 42
     GSU3270 3587671 .. 3587684 -  -3.1  -3.27475   TCCCCCACCAGAACA               CCCAT ATCC ATGAG                TCGCCGCTTCAGGGG  46 107
      feoB-2 NONE
     GSU3267 NONE
     GSU3266 3581778 .. 3581788 -  -2.4  -4.08767   TCGACGCCTTCAAAA                 CCGC CGT GCTG                 GGAGCGAAAGCAACC  56 80
     GSU3259 3573543 .. 3573568 - -21.9  -4.88407   CGACGCAACGAAAAA         GCCCCCCGGAG AGCT CTCCGGGGGGC          TTGCTGCTGCAGGCC 100 44
     GSU3251 3562757 .. 3562782 -  -8.1  -4.62441   GGCGAGACAAAGAAA         CCACGGCGGCG TCGC CGGCGGCGCGG          CGTCAGGAAGGCGGC  86 209
     GSU3249 3561357 .. 3561367 -  -2.4  -2.78463   ATGGGTGTCATCATA                 GCCC AAA GGGG                 GTCTCCATGTCATGA  39 10
     GSU3248 NONE
     GSU3247 3560188 .. 3560209 -  -2.4  -5.26875   TTGTCAATCAAAAAA           GACAAAAA CAATCC TTTTTATC            CACTATGCCCCCTTC  79 28
     GSU3246 3559450 .. 3559472 - -14.9  -4.85782   CTCCCCAAAAACAAA           CGGCACGGT GTGGG ACCGTGCCG           TTCATTCGGATGCAC 100 52
     GSU3245 NONE
     GSU3244 NONE
     GSU3243 NONE
     GSU3241 3555855 .. 3555873 -  -5.8  -4.62069   GCTCCAGCCTAAAAA             TCACGGGC CAT GCCCGAGC             CCACCTCACGTAACA  75 110
     GSU3240 NONE
        cafA NONE
     GSU3238 NONE
     GSU3237 NONE
        rplU 3550896 .. 3550914 - -13.1  -2.92463   CGGATGACGGACACA             GCCCGGC AGATG GCCGGGC             CGTTTCGTCACGCGT  75 48
        rpmA 3550545 .. 3550568 - -19.6   -4.7173   GAGCAGACGCAAAAA          GGCCCGGAGC ACCA GCTCCGGGCC           TTTTCATGATGGTTC 100 56
     GSU3231 3546549 .. 3546582 - -14.7  -3.95324   TACTGTGAACAACAA     CCGTGAAACCGCA CCAGGCAC CGCGGTTTCACGG      CGCGATTCCTCTCGA  95 103
     GSU3230 NONE
     GSU3229 3543930 .. 3543950 - -14.7  -6.06529   CACACACAAAAAAAA            GCGCTGCCC AGA GGACAGCGC            CATAACAAGAAAGAA 100 66
     GSU3214 3520087 .. 3520106 - -13.6  -5.75342   GGCGGGCAAAAAAAA            TCGGCAGC GTCG GCTGCCGA             TGGAAAGGAGTGGGG 100 71
     GSU3213 NONE
        proB 3517866 .. 3517879 -  -3.7   -3.2362   GAACTGTGACAAAAG               GGGGC TACA GCACC                ACAAGATTGTCCCGG  48 16
        proA NONE
        nadD NONE
     GSU3209 3515225 .. 3515243 -  -4.4  -2.64616   TGCCGACCCAGAGCA             CGCGCAGT TTC ACGGCGCT             CCGACCCCGGCCGGC  43 57
     GSU3208 NONE
        gpmA 3513151 .. 3513170 -   -15  -4.99035   GGACCGAGAGAAAAA            GGGCGCTG CCGA CAGCGCCC             TTTTTTGTCGCCTCT 100 71
     GSU3191 3496691 .. 3496713 - -12.6   -5.2015   CGAACAACACAAAAA           GGGGCCGGCA ATC CGCCGCCCCC           TTTTTGTTATGCATC 100 102
     GSU3189 3496049 .. 3496066 - -12.7  -3.32343   GTCACAGCGGCATAA             GCCTCCC GCAC GGGAGGC              TTTTCATTTTTTAGC  78 29
        cysM 3465143 .. 3465159 - -10.8  -4.80882   AGCGGACATGAAAAA              GCCCGC GGGAT GCGGGC              TGGTGGTGCAACGTC  95 56
     GSU3155 NONE
     GSU3154 NONE
     GSU3153 3459689 .. 3459715 -  -4.2  -4.05714   ACGTTGAATGATAAA         CGGTACCCCGTC TTG GACGGGGGTCAA         GCCCCTCCCATCCTC  61 41
     GSU3152 3459131 .. 3459146 -  -4.6  -2.70932   CGGCCGCCGCAACGA              GCCCCC AGCA AAGGGC               CTGTCCTGCGATGAA  43 77
     GSU3151 3458383 .. 3458397 -  -4.2  -3.14564   CCATGCCTGGATCAA               TGAACG GCG CGATCA               GTGGCCGTGGCTCAC  47 23
     GSU3150 NONE
     GSU3149 NONE
     GSU3148 3455242 .. 3455258 -  -4.3  -3.65991   ACCGCCGGAAGACAA              CCCGTGC CGT ACACGGC              GAAGAGGGGTTCGAA  54 457
        mobB NONE
     GSU3146 NONE
     GSU3145 3452881 .. 3452904 - -15.4  -3.17723   TCAGTGTCAAGGGAA          GGACGTAACG GGTG CGTTACGTCC           CGTGGGCTATCGCGG  83 132
     GSU3142 3449582 .. 3449594 -  -3.3  -2.78384   TGTGCTCTCACCATA                GCGAA TCT CCCGC                CCCCCCGCAAGCCCT  41 77
     GSU3141 3448999 .. 3449016 -  -6.9  -3.25942   ACCGGCCGATACCAA             GGGCTGC CCCG GAAGCCC              GCCCCGCCGCATGAC  56 79
     GSU3140 NONE
     GSU3139 3445723 .. 3445739 -  -9.3  -2.79023   CAACGCCATCAAGTA              CTCCCCC GAC GGGGGCG              ACGTGACCATCGGCG  57 299
        ileS NONE
        lspA NONE
     GSU3133 3435699 .. 3435709 -  -5.4  -2.63715   ATTTATGGCACACCA                 TCCT CGG AGGA                 TTCACCATCGTAAGC  46 2
       huP-2 3435124 .. 3435155 - -13.2  -4.09739   TGAATTCGTTTAAAA      TGAAAAAGCCCC GCAATAAG GGGGCTTTTTCA       TCCTTTGTGAAGGGA  91 76
     GSU3131 NONE
     GSU3130 3430225 .. 3430272 -  -4.6  -5.40072   CTGGGGGCAAAAAAA TACCGCCGGGCGCGGATCAGCCA TCG TGAG-GCCCTGCGCCTGGCGGTT ATTGTCATGGGGACC 100 444
     GSU3126 NONE
     GSU3125 3425491 .. 3425534 -  -9.5  -3.26471   CCATCTCCATACCAA CCTCCGTCAGGGCCGGACCGG CATC CCGGTCCG-CCCTT-CGGTTG CGTCGCCATTACCCT  68 34
     GSU3124 NONE
     GSU3123 NONE
     GSU3122 3423534 .. 3423553 -  -5.6  -3.63968   CTTCAAACGGCTAAA            CCCTGCTCC CTC GG-GCGGGG            TTTAGCCGTTTTTGC  56 1
     GSU3119 NONE
     GSU3118 3419954 .. 3420008 -  -3.9  -3.41527   CAAGTGGCAGGACAA GGACGGCCGCGACCGCTGGACCACC GAGGT GGTGGGCGAGCGGATGCAGATGCTC GGCGGCAAGGGCGAG  51 208
     GSU3116 NONE
     GSU3115 NONE
     GSU3114 NONE
     GSU3113 NONE
     GSU3112 NONE
     GSU3111 NONE
     GSU3110 3413185 .. 3413207 -  -4.1  -3.96449   GAACACCTGAAAGAA          GTGGC-TGCC CAGG GGCATGCCAT           TGACAATGAAGAGCT  61 265
         rho NONE
        rpmE 3410539 .. 3410565 - -13.8  -4.94262   GAGACTAAAAACAAA         GGGGATTTCGCC CTG GACAAAATCCCC         TTCCACTGGAACCGC 100 57
     GSU3106 NONE
     GSU3105 NONE
        prfA NONE
     GSU3103 3406886 .. 3406898 -  -2.6  -2.71791   AGTCTCGCGTGAAAC                CCGG CCTAT CCGA                TCCTTCCGCCGACCA  38 18
        murA NONE
      hisG-2 NONE
        hisD NONE
        hisC 3402496 .. 3402508 -  -4.7  -3.12351   TTCCGGGACATGGAA                CCCTC CTC GTGGG                AATCGAAGTTAGCCA  47 34
        hisB NONE
        hisH NONE
        hisA NONE
        hisF NONE
     GSU3094 NONE
      rpsU-2 3399038 .. 3399064 - -17.3  -3.63968   GCTGAAAGCGGCAAA         CGGACGCCCCC CAAGC GGAGGCGTCCG         CAACACCGTTCCATG 100 74
     GSU3092 3398485 .. 3398507 - -14.2  -4.26559   GAATCAAAAGAAGAA           GGGGCAATTC AGA GAATCGCCCC           CAGGGTCTGATCGCG 100 67
     GSU3091 NONE
        dnaG NONE
        rpoD 3394354 .. 3394391 -  -9.9  -4.82901   GGCTCGGCACAAAAA  CAGCGAGGCCGCGTCGG GTCTGA CCGGCGCGGCCT--CTG   GTTTTTCCGGCGCAG  91 46
     GSU3088 NONE
     GSU3087 NONE
     GSU3086 3391518 .. 3391542 -  -8.6  -5.49568   AAGGCAAAAGAAAAA         GAGTGC-CACC GTTC GGCGTGCACTC          TTTTTCGTCTGATCA  95 262
     GSU3085 NONE
     GSU3084 3389502 .. 3389536 -  -6.4   -3.7282   GCATGTGACCAAGAA    TGGCGACCGGTTTGC CGCATT GCAG-CCGCTCGCCA     TGGGAATCAAGGCCC  62 363
     GSU3081 3388250 .. 3388275 - -11.9  -3.67597   GCCGTTATTCAATAA         GCCCGCGTCAGG CGT CCTGACG-GAGC         ACCAGCATCCGCTGG  79 7
     GSU3080 3387290 .. 3387305 -  -2.4  -3.39407   AATAGAATCTTACAA              CGGCCG TGAT CAGTCG               GACTGGCCCATGAGA  46 19
     GSU3079 3386879 .. 3386893 -  -8.5  -5.72053   GAAGGAAAGAAAAAA               GGGGC GCGAG GCCCC               TTGGATTACTTATCT 100 31
     GSU3078 NONE
        mraW NONE
     GSU3076 NONE
     GSU3075 NONE
        murE 3380991 .. 3381016 -  -6.9  -3.53091   ATCGTGCCCGTCAAA         TCGCTCACCCCG CAA CGGGATGAA-GA         GCTCGCCGGGCTCCA  58 158
        mraY NONE
        murD NONE
     GSU3070 NONE
        murG NONE
        murC NONE
        murB NONE
         ddl NONE
        ftsQ NONE
        ftsA NONE
        ftsZ 3368431 .. 3368488 - -13.4  -3.08298   GAATGAAAGCAGAGA CCGGAACTGTTCCGGCGTGCCGGCCGC GACCA GCGAACGGCACGCCGGAA-AATGCTGC TAGTCGACGGACTTC  78 25
     GSU3062 3366124 .. 3366144 -  -2.3  -4.78753   GGAACAGGAAGAAAA            CGGCGCCTG GTT CGGCCGCTG            GGGGGTGAACTACAT  72 520
     GSU3059 3362694 .. 3362708 -    -7  -3.69354   TGCTACAATGCGAAA               GCTCCG GCA CGGCGC               CGCCTGTCCGCCCGC  60 73
     GSU3058 NONE
        gltA 3360050 .. 3360072 - -10.5  -5.96219   GAGGGACAAAAAAAA           GCCGCCCCC TCTGG AGGAGCGGC           TTTTTTTTGTCCGCA 100 100
        flhA NONE
     GSU3055 NONE
     GSU3054 NONE
        fliA NONE
      flgG-2 NONE
      flgG-1 NONE
     GSU3050 3352121 .. 3352133 -  -4.1  -2.72799   GGGCGAGACAGATTA                TTGAC ATG GCCAA                TCGTTTCACTGACGT  43 134
        flgH 3351377 .. 3351413 -    -8  -3.14463   AAGGCGGGCTAGGAA   TTCCGCG-GAGGCGTAC CGGG GTACGCCGCACAAGGAA    ATTCCGACGCCCAAC  60 74
        flgI 3350144 .. 3350181 - -27.9  -3.55563   ATGTTATGTGCCAAA   CTGCACGAGAGGGCACC CGCG GGCGCCCTCTCGTGCAG    CAAATACTGTATAGT 100 53
     GSU3046 NONE
        flgM NONE
     GSU3044 NONE
        flgK NONE
        flgL 3346523 .. 3346535 -  -6.2  -3.14693   GTCAGTACTAACATA                CGCC CTCCT GGCG                CCCTTCCCCCTACGA  52 35
        csrA NONE
     GSU3040 3345743 .. 3345771 -  -9.6  -5.00616   TTTTTTCGCAAAAAA        CTGCCTTCCCAC GAACA ACAGGAAGGCAG        TTCAAAGATTACAGC 100 52
        fliC 3344623 .. 3344651 - -24.7  -4.87665   CCTCATGCACAAAAA        GAGGGAGGGAGGC AAA GCCTCCCTCCCTC        TGCATGACCTGAGCT 100 51
        fliD NONE
        fliS NONE
     GSU3035 3341988 .. 3342008 -  -8.1  -2.61264   GCGCCCAGTGACAAG            CCGGTCCGC ACG GCCGCCCGG            TCTCAGGCGGTCCTG  56 28
     GSU3034 3341494 .. 3341511 -  -2.6  -3.14564   GTACTCCGGGATCAA             CGGGCA GCCTTA TCCCCG              AGCGCGGCAAACAGT  42 4
     GSU3033 NONE
     GSU3032 3338968 .. 3339003 -    -6  -4.63542   GAGAACCGTGAAAAA    GTACCTGCAGCGGGAGC AGT GCGCCCGCGGC-GATAA    TCGTGGCCGGCCCTA  75 38
     GSU3030 NONE
     GSU3029 3332446 .. 3332465 -    -5  -3.41602   GGGAGCCCAGGATAA            GGTTAATG TGGG CATAAACC             GGCGGGGTCTGGTGG  53 499
     GSU3016 3305562 .. 3305594 - -18.6    -5.626   CAGTGGACAAAAAAA      CGAAGAGAGGAAGC CCGGT GCTCCCTCTCTTCG      TTCTGACAGGCTTCG 100 58
     GSU3015 3304934 .. 3304958 -   -15  -5.29782   TACAGGCACAAAAAA          GACGCGCGAC TCTCT GCCGCGCGTC          TTTGCGTTTCAGTCA 100 155
     GSU3013 3303047 .. 3303061 -  -7.8  -3.61398   GCCTTCCCGGAAGAA               GGCGTA TTT CACGCC               TTCACATCAACAAGG  63 224
     GSU3011 NONE
        cobU NONE
        cobT NONE
        cobS 3300535 .. 3300570 -    -6  -2.92936   AAGTATGGAAGGACA    GTCTCCGTA-CGGGGCT GTC AGCCCCGGTGCAGGGCC    AGGATGACCAGCAGG  51 7
     GSU3007 NONE
        cobB NONE
      thiC-2 NONE
     GSU3004 NONE
     GSU3003 NONE
     GSU3002 NONE
     GSU3001 NONE
     GSU3000 3293297 .. 3293313 -  -7.9  -2.64616   GGTGGACCGACATCA              GCGCCAC CCC GTGGCGG              CGAGGGCTTCGGCGA  53 6
        cobH NONE
     GSU2998 NONE
        cbiD NONE
        cobL NONE
        cobI NONE
        cobM NONE
     GSU2993 3286993 .. 3287009 - -10.1  -2.70932   CCTTGCCGTCAAGCA              GGGGCTC GAT GAACCCC              AGGTAGGTCTTGTAG  62 152
        cobQ NONE
     GSU2991 NONE
        cobD NONE
     GSU2989 3280443 .. 3280457 -  -7.8  -2.79183   TGTACCTCTACGATA               CGTCAG TCA CCGACG               CGGGGCTCATGGCCC  52 201
     GSU2987 NONE
     GSU2986 NONE
     GSU2985 3276425 .. 3276449 -  -3.3  -3.65827   GAAGCGTCATGGAAA          CCGCCCCCCTC AGT GCCGGTGGCAG          ATGAGGTGCTGGGAA  50 10
     GSU2984 3275569 .. 3275586 -  -5.5  -2.73542   CTCAATTGTCAAGCA             GCATGCA ACCG TGCGTGC              CACTCCTGCGGCCAT  47 40
     GSU2983 3274819 .. 3274831 - -10.5  -3.24747   CGGGGATACGATGAA                CGGCC GCC GGCCG                CTCCCTGTTGGGAAA  70 216
     GSU2982 3272596 .. 3272607 -  -3.6  -3.29144   CCATGTCCGTCAGAA                CCGG TAAG CCAG                 GGTCAGGTAGTAGTT  48 8
     GSU2981 3271620 .. 3271632 -  -4.7  -3.31726   TTCTCCCATAGAACA                CTCCG ATG CGGGG                ATGCGAACAGCACAA  49 108
     GSU2980 3271121 .. 3271135 -  -5.6  -3.14051   CGAGGGCTATGAAGA               CGTTGG ATT CCACCG               GACGATTAGAGCATA  50 84
        folK NONE
     GSU2978 NONE
     GSU2977 3269628 .. 3269656 - -18.2  -4.43477   GCCAGTGAATGAAAA        GCCCCGGCAATG GACAG CATCGCCGGGGC        TTTTTTGCATGGTGC 100 56
     GSU2975 NONE
     GSU2974 NONE
     GSU2973 NONE
     GSU2971 3264614 .. 3264654 - -19.8  -5.67063   TCCAGCACAAAAAAA GCCCCGCAGTGCGTCTGTT CACA AACAG-CGCGCCGCGGGGC  TTTCTCATATCACGG 100 62
     GSU2965 3261167 .. 3261184 -  -4.7  -3.57561   CGCGAAGGGTTCAAA             GTCCGGA CATG CCCGGCC              CGACTCAGGCCAGCA  54 30
        modE 3260192 .. 3260236 -  -2.6  -5.65177   ATAGGCACAAAAAAA GGGGAGCGCACATTCTTTGG GCAGG CCGACCCCTGTGCTCTCCCC CGGAACAACGGCCCC  86 44
     GSU2963 NONE
        modA NONE
        modB NONE
        modC 3256294 .. 3256304 -  -8.2  -3.02471   GGCTCAGCATATACA                 GCGG CCA CCGC                 CCCGAGAGTACCGTC  57 355
     GSU2940 3236165 .. 3236190 - -13.9  -3.41878   CCTTTTAATTGAGAA         GTCCCCCGCCC CGAG GGGCGGGGATC          AAGAACGTCGCTCAC  82 43
     GSU2939 NONE
     GSU2938 3234526 .. 3234549 -   -16  -4.96501   GCCCATAAAAAGAAA          CCTCCCCGCC CCAG GACGGGGAGG           CGGTCATAACAACCG 100 42
     GSU2937 3233451 .. 3233467 -  -7.9  -2.70932   TTGTCTTTGCAATGA              CCGACAG AAC CAGTCGG              TTGGGGGTCGGTCAG  53 37
     GSU2936 NONE
     GSU2935 NONE
     GSU2934 NONE
     GSU2933 NONE
     GSU2932 3228703 .. 3228721 -  -7.3   -4.0162   GGTCCAGAGGAGAAA             CCAGGCC GATTT GGCCGGG             TTTGGCGGGGCGGCC  70 243
     GSU2930 3227267 .. 3227277 -  -5.4  -3.45023   CGACGATCAGCACAA                 GGAA CTG TTCC                 GGAGGTTCGGTGAAC  53 426
        murI NONE
     GSU2922 NONE
     GSU2921 3219442 .. 3219460 -  -3.1  -4.66537   TCTGCCAAGAGAAAA             TCGAGGA TAACC TCATCGA             GGCTGGACGGTTTTT  69 505
     GSU2919 NONE
     GSU2918 NONE
     GSU2917 3216919 .. 3216936 -  -8.3  -3.36273   GCTTCTGAATACCAA             CCTGCCC CCAT GGGCCGG              CTGTTCACGAAGAAC  62 100
     GSU2916 3215403 .. 3215417 -  -4.2  -2.91264   CCTTTGATGCACACA               GCGC TCTTCCC GCGC               CGGCCATTCCTCATA  46 36
     GSU2915 3213871 .. 3213908 - -12.7  -3.76393   ACAGGCCAATGGAAA   CGGCCCCCTG-CGCATTC CCG AAAGGGGACAGGGGGCCG   TTATTTGACGTAGAA  85 61
     GSU2914 NONE
     GSU2913 NONE
     GSU2912 3206538 .. 3206579 -  -9.6  -4.84761   ATAGTCTCACAAAAA GCAAAAGAGGTGCCGA CGAATACGGT TCGGCACCTCTTTTAG  GGATTGTGATCGGTT 100 248
     GSU2911 NONE
     GSU2910 NONE
     GSU2909 NONE
     GSU2908 3201642 .. 3201667 -  -2.6  -2.71763   GGGACAACGAGATCA         GAACCATGACG ATCAG CATC-CGGTTC         CCCGACTCAGCCTGG  38 137
     GSU2907 3199819 .. 3199829 -  -4.6  -2.54896   GGGGTACCCAAGGTA                 CCCG CTT CAGG                 CCTTCCTGACAAGCT  43 21
     GSU2906 3199284 .. 3199299 -  -6.8  -2.53822   CCCACCGGAGAACAG              GACCGA GGTG CCGGTC               TCCTCCACCGCCTCG  50 171
     GSU2905 NONE
     GSU2904 3196923 .. 3196941 -    -3  -3.15544   GGTGAGTGGGAGGAA             GCGGGACA TGG TCTCCTGC             TCGTTGTTGCAGAGC  43 185
     GSU2903 NONE
     GSU2902 3195580 .. 3195592 -  -3.3  -3.93963   ACCACCATCCAGAAA                TGCCG ATC CCGCA                GCACTACTCGCACCC  56 29
     GSU2901 3194436 .. 3194448 -  -3.3  -4.08767   CTCATGTGGTGAAAA                GTCAG TCG CAGAC                AGTCATTGTTACATT  58 112
     GSU2899 NONE
     GSU2898 NONE
     GSU2897 3182577 .. 3182608 - -15.2  -4.41348   GCTGCTGCAAACAAA      GAGAGGTGGGGC-GC CCT GCAGCCTCACCTCTC      CGTGCTCGGGCCGGC 100 47
     GSU2896 NONE
     GSU2895 3180809 .. 3180820 -  -3.6  -3.83026   GGCGGGCACACCAAA                GCCC AAAT GGAC                 CTGGCAAGCCTGAGC  55 75
     GSU2893 NONE
     GSU2892 3178072 .. 3178096 -   -10  -2.52464   CGGGCCGCCAACGGA         CCACGCACGGA AGAA TCCG-GCGCGG          AGGCACAGTACCCTC  62 53
     GSU2891 NONE
     GSU2890 NONE
     GSU2889 3175292 .. 3175310 -  -8.8  -4.08216   CGATTTTCTCCAAAA             GGAACTGC AGT GCGGTTCC             GGTGGAGTCACGGCA  75 139
     GSU2888 3173583 .. 3173615 - -13.4  -4.13571   GCAAAGAAAACACAA      CGGCCCGGTCATCT TCGCG ATAAGACCGGGCCG      TGAAAAGCCGTGTCC  95 63
     GSU2887 3170362 .. 3170380 - -12.4  -3.48276   GTTCTTGTGACAGAA             GGAGCAGG TCC CCTGCCCC             ACCGCGGCCACATGC  74 156
     GSU2885 NONE
     GSU2884 3162989 .. 3163003 -  -3.4  -3.29829   CAGACTGCCGGACAA               CCCTGC GGC GCCAGG               CCTGTTATTTCGTCG  46 30
     GSU2883 3160042 .. 3160059 -  -9.1  -2.73364   GGCCGACGGCAAGCA             TCAGGGC CAGT GCCCCGA              CAAACGCGCTGCCCA  60 190
     GSU2882 3157661 .. 3157692 -  -7.1  -3.28003   TGAAGACATGATGAA      GCCCCAGGACCCC GGCCAG GGGGACCAGAGAC       GGATATGCCCGATGC  56 309
     GSU2880 3155668 .. 3155681 -  -4.5  -5.06414   GGTTGTCAACAAAAA               TCCGG AAAT CCGAA                AAGGGGCCCGACACC  81 42
        leuB NONE
     GSU2878 3153302 .. 3153319 - -14.1  -3.12936   ATGGAAACGTGAAGA             CGCCCCG CTGG CGGGGCG              TCCTGGTACTGCGTG  81 64
        truA 3152486 .. 3152500 -  -3.5  -3.62478   GAATGAATGTGTAAA               CCGAG CTTTT CTCAG               CGAAGGACGGATGGT  52 79
        rplM NONE
        rpsI 3151539 .. 3151562 - -15.4  -4.28254   CCTGAATACGCAAAA          GGGGAAAACC CGCA GGTTTTCCCC           TCTGTCCATCCGAAA 100 55
        argC NONE
     GSU2873 NONE
     GSU2872 3147635 .. 3147645 -    -4  -3.13046   CAAAAACAAGAATCA                 GATT TGT AATC                 CACTATCGCGCACGT  46 106
       tuf-2 3145831 .. 3145855 - -21.5  -4.12532   CCCTTCACACATAAA          CCGGGGCGGAT AAT ATCCGCCCCGG          CCCGAACTATTCGAT 100 32
        rpmG 3145565 .. 3145583 -    -3  -3.06261   TTCGAACCCCCAACA             TCCGGTTT TGG AGACCGGC             GCTCTAGCCGTTAGA  43 101
     GSU2869 NONE
        nusG NONE
        rplK NONE
        rplA NONE
        rplJ NONE
        rplL 3142378 .. 3142408 - -13.3  -4.03665   AGAACTAAAATAGAA       GAGCCAAGGCCGC GCGTG GCGACCTTGGCTG       CATGCTGAAGCAGTG  95 51
        rpoB 3137971 .. 3137997 -  -2.1   -3.6422   GACCTCCCCAAAAGA         GCGTTCGCGGA TCTTG TCCGGGGACGA         AATGGAGATGCGAAT  48 187
        rpsG NONE
      fusA-3 NONE
       tuf-1 NONE
        rpsJ NONE
        rplC NONE
        rplD NONE
        rplW NONE
        rplB NONE
        rpsS NONE
        rplV NONE
        rpsC NONE
        rplP NONE
        rpmC NONE
        rpsQ NONE
        rplN 3124197 .. 3124212 -  -5.4  -3.53164   AGATGATTTACAGAA              CCTCTG GGGC CAGAGA               AATAATCTTCATGAA  54 2
        rplX NONE
        rplE NONE
        rpsN NONE
        rpsH NONE
        rplF NONE
        rplR NONE
        rpsE NONE
        rpmD 3120966 .. 3120977 -  -2.2  -2.91383   AGTTCCATTCATACA                CCTC TGGA GAGA                 TTACTCTACTACCTT  41 26
        rplO NONE
        secY NONE
         adk NONE
         map 3117715 .. 3117731 -    -3  -2.76696   CTTGCGTTTAACAAT              TTTGCA CTTGT CGCAAA              TCTTTTTTACGGATG  41 84
        rpsM NONE
        rpsK NONE
        rpsD NONE
        rpoA NONE
        rplQ 3114503 .. 3114528 - -19.1  -4.62069   GGGTTAGCGCAAAAA         GAGAGGCACGG TTTC CCGTGCCTCTC          TGTTGCATACTCAGC 100 53
     GSU2829 NONE
     GSU2828 3111657 .. 3111704 -  -7.7  -3.55761   CACTCATTGTCGAAA GCGGCGGAGTGACCGCTGC-CCT CAGG AGACGCATCG-CCACCCGGCCGC CAATCATCCGTTCAC  63 29
     GSU2827 3111197 .. 3111218 - -17.3   -4.8622   TTCTCGAACGAAAAA           CGCCCCGGA TTGC TCCGGGGCG            CTCAGCTGAATGCCA 100 56
     GSU2822 3105212 .. 3105241 - -11.5  -5.03145   CAACTGCCTAAAAAA       TAGAAAGGGCGCCC ACC GGGCGCCCCCT-TA       CCACCATCCGTTCCC 100 45
        nifH 3103858 .. 3103876 - -10.2  -3.53224   TATTCTCCTGTCAAA             GGCCGCAC AGT GTGCGCCC             TTACCTGGTTGCGCG  72 167
        nifD 3102339 .. 3102353 -  -9.2  -3.13403   TGGCGCCGATGAAGA               GCGCGG AGG CCGCAC               AAACGATGACGAAGG  63 72
        nifK 3100685 .. 3100740 - -15.5  -2.97747   TGCCGACATCATACA TTTCTGCAGGCTGCAAGTGGAATCC CTATCC GGCTCCCACTCACAGCCTGCAGAGC TACAGGCACCTACGC  83 48
     GSU2817 NONE
     GSU2816 3095894 .. 3095918 - -13.5  -4.18018   TCCCTGCAGCGAAAA          GGGCGTTCCCC GAT GGAGAGCGCCC          TTTTTGCTGCGGACA  95 73
     GSU2807 3087084 .. 3087109 - -19.1  -5.07652   TCCTGCAAAAGAAAA         CGCCGCCATTC CGGA GAATGGCGGCG          TCGTTGCCGCGTCGG 100 184
       nifEN NONE
        nifX NONE
     GSU2804 NONE
     GSU2803 3083101 .. 3083129 -  -9.6  -3.90112   TCGTTGTGAAGGAAA       TGGGGTGCTCCGG AACC CCGGAG-ACACCA        GAGCTACAGAACCTT  77 29
        dRAT 3082229 .. 3082253 -   -15  -4.59109   CATACCTGCGAAAAA         GCCCCGGCCGC CATG GCG-CCGGGGC          TTTTTTGCATCAGAG 100 49
     GSU2799 NONE
     GSU2798 3077529 .. 3077548 -  -4.3   -4.3586   TTATCTACACTAAAA            CATGCCCA TTATT TGGGC-TG            ACGATGCGCCATGCC  68 55
        etfB NONE
        etfA NONE
     GSU2795 3073080 .. 3073101 - -17.3   -4.7373   TGATGGCACGAAAAA           GGGCGCTCC GCCG GGAGCGCCC            TTTTTCATTGCCAAC 100 58
     GSU2793 3072072 .. 3072103 -   -18  -3.09878   TGCAGTCAGGGAATA      CCGGCAACGGCTCG GCAC CGATCCGCTGCCGG       AGCTTGCCCGGGAGG  90 128
     GSU2790 NONE
     GSU2789 3067753 .. 3067769 -  -6.5  -3.64703   CTGCGGGGAGTGAAA              TCCCGCT ACG AGGGGGA              TATCGACCTGCGGGG  59 354
     GSU2786 3064884 .. 3064905 -  -5.1  -2.79175   AACGGTCATTGAAAC           CTCCTCGTCA TGA TG-CGCGGAG           TCCGCGCAGGATGGA  47 11
     GSU2785 NONE
     GSU2784 3064250 .. 3064260 -  -4.6  -3.74872   ATCGAGGGGATGAAA                 CCGG CGG CCGA                 GGAGATCGGTCTCAG  58 110
     GSU2780 3058640 .. 3058655 -    -6  -3.65046   GCCGGAGGGGAAGAA              CCGGGG ACGC CCCCTG               CCGCGGAGCGGTGAA  58 64
     GSU2776 NONE
     GSU2775 3056144 .. 3056162 -  -6.7  -3.86031   TTAAGGAAGGAACAA            TCGC-CCC TGGC GGGTGCGA             CGGCGGGACCTTACG  63 93
     GSU2774 3054945 .. 3054957 - -10.5  -2.78463   ACGGCTGTGAGCACA                CCGGC ATG GCCGG                TGTTGCGCTTTGTTA  66 51
     GSU2773 3053874 .. 3053892 -  -2.4  -3.29144   TTATTTGGTGTATAA            CGGTGTG GGAGAT CAC-CCG             ACTGGTTTTTAGGCC  44 67
     GSU2772 3052519 .. 3052531 -  -3.4  -4.57073   CAGGGTCTTGAAAAA                CTCA CCGAT TGAG                CGGTTAAGGCCCCTC  67 156
     GSU2771 3051426 .. 3051437 -  -5.8  -3.15663   ATCGATCGCTATCAA                GCAG TTTC CTGC                 ACCAATCAACAGTTG  52 77
     GSU2770 3049753 .. 3049777 - -14.3  -4.35518   AAGCGGATACGAAAA          GAGCGCGGG AAGGTGA CCCGCGCTC          CTTGCGTTAACAAGG 100 251
     GSU2769 3048745 .. 3048765 - -10.3  -4.61482   TGCCGGAAAAAATAA            CGCCGCCTC CCC GCGGCAGCG            CGGCAGACAGCGGCT  93 44
     GSU2767 3046413 .. 3046425 -  -4.8  -4.07568   TGCCTGCGGGCAAAA                CGCT TTTTC AGCG                GGAAATCACGTTGTC  61 138
     GSU2766 NONE
     GSU2765 NONE
     GSU2764 NONE
     GSU2763 3044583 .. 3044603 -  -6.8  -3.14132   CCTTTGCCGGATGAA            TGAGGCGG GGGCG CCGTCTCA            GGCGTTGGGCTGACC  54 23
        glpK NONE
     GSU2761 3041401 .. 3041413 -  -6.2  -2.94144   CCGGTAGCGAAATGA                GCCG TACAG CGGC                GGTGCGAGAGGCACG  51 130
     GSU2760 3040563 .. 3040594 -    -8  -2.66733   CGGCAAGGTAGACCA      CGGCCTGACCGAGCA TGG TG-TCGGTCATGGCG      CCTCCTTCCGGTTCA  56 18
     GSU2759 3038675 .. 3038688 -  -4.5  -3.66874   GCAACGCGATGGAAA               CGATG GGGA CACCG                AGTACCGACGCGACG  54 44
     GSU2758 3033017 .. 3033052 -    -6   -5.1861   CTGACCATGAAAAAA    CGGGG-GACGGAACCGC CGG ACGGCCCGGCCTCCCCA    TGACATTGCCGCTAC  89 37
     GSU2755 3029263 .. 3029277 -  -3.5  -3.76125   TCACCCGAAGGGAAA              GCGCCG GAAA CGGC-C               GATCAGCCCCCATGA  55 115
     GSU2753 3027610 .. 3027634 - -18.7  -3.68529   ATTTCAGGAGGGAAA          CCGGCATAACC TGC GGTTATGCCGG          CAATGAACCGCTGCA 100 115
        dcuB NONE
     GSU2750 3025646 .. 3025661 - -10.4  -3.19463   GGTAGGAGTGATGAA              CTGCCC GGGC GGGCAG               TGCAAACAAGGGATC  68 39
     GSU2747 3023390 .. 3023412 -  -9.8  -3.61398   CGGCGTCGTGAACAA           CGGGAGCGAA CTC TTCGGCCCCG           CCACCGGCGAGGGAT  70 411
     GSU2745 3020929 .. 3020947 -  -4.4  -3.53189   AATTGAAGATTAGAA             CTTGCCCG CCG CCGGCACG             GCCCGCTTGAAGGCC  52 1
     GSU2744 NONE
     GSU2743 NONE
     GSU2742 3018767 .. 3018796 - -19.3  -3.42078   GAGATGGGATGAGAA       GCGAAGCCGGCAC GGAC GGGCCGGCTTCGC        TTCCGTTGCCAGCTA 100 38
     GSU2741 NONE
     GSU2739 NONE
     GSU2738 NONE
     GSU2737 3013311 .. 3013350 - -16.4  -5.03994   TGTGACAGACAAAAA  GAGCAAAGCCGGCCCCCC CAAA GGGAGACCGGCTTTGCGG   TTGTGCATCAAATGA 100 65
     GSU2735 NONE
     GSU2733 NONE
     GSU2732 NONE
        ferA 3007773 .. 3007811 - -18.8  -4.07885   GACTGCGCCTGAAAA   GTGCAAGGCCGGCCCCCC GGA GGGAGACCGGCCTTGCGG   TTGTGCATCGGATGA 100 65
     GSU2730 3007125 .. 3007149 -  -7.8  -3.61398   GCCTCGCCCGAAGAA         CTGCCGGGGCC CATG AACCCCGGC-G          CGATCCGGTGCAACG  62 60
     GSU2728 NONE
     GSU2726 NONE
     GSU2725 NONE
     GSU2724 3001077 .. 3001095 - -13.1  -3.53012   CTCCTTCTCCGGAAA             GGCGGGG GATTG CCCCGCC             TTTCCGGCCTTCCGT  79 54
     GSU2723 3000015 .. 3000035 -  -2.6  -3.21218   ATGGGCGATGACGAA           CACGCATCT TAAC AGAC-CGTG            GAATATGTGTGAAGC  42 67
     GSU2722 NONE
        hoxF 2997680 .. 2997693 -  -2.3  -2.55668   GATGGTCAGAGTAAT               GACCG GCAT CAGCC                TACCTCCCCAGGGAC  38 20
        hoxU NONE
        hoxY NONE
        hoxH NONE
     GSU2717 2994050 .. 2994060 -  -2.4   -4.1899   GGAGGGGATTGAAAA                 CGGC ACC GTCG                 CGGAACTCCTGGGGT  59 437
     GSU2715 2990984 .. 2991009 - -14.7  -5.00616   TTCGCTTGCAAAAAA         CCCCGCCGG CATGAAGC CCGGCGGGG          TTTTTTCATTGGCCG 100 51
     GSU2714 2989345 .. 2989355 -  -6.8  -3.95324   TACGCTGAAGAACAA                 GGGA GAC TCCC                 CTCTGTCGATCGTAA  66 509
     GSU2711 2988827 .. 2988844 -  -2.6  -3.62418   AGAATCGAGTCGAAA             TCCGGC TCTTCC GCGGGA              GCTTCTTTTTTTATG  48 104
     GSU2710 NONE
     GSU2709 NONE
      ackA-1 2985559 .. 2985584 - -18.3  -4.67353   TCATCCACGCAAAAA         GGCCGTCGGAC TGCT GCCCGACGGCC          TTCAGCGTTTCAGGA 100 57
     GSU2698 2978297 .. 2978314 -  -2.6  -3.87373   GATACTGTTCATAAA             TTGCCG GCCTCA CGGCCA              GTTACTTGTTTTTCC  54 212
     GSU2697 NONE
     GSU2696 NONE
     GSU2695 2972110 .. 2972122 -  -5.5  -2.75803   ACAATATCGCAAGCA                CGGAG GAA CTCCA                TCATGTGTTCAGGGT  47 201
     GSU2693 2971314 .. 2971343 -  -6.5  -2.82623   GTCTCGCCAGAACCA       CTACCGGAAAGGAT ACC ACCCTTTCCCGT-G       TTTGTTCGGGAGAAC  51 74
     GSU2692 2970200 .. 2970217 -  -2.7  -3.04018   CCAGGAAAAACAGGA             CGATGAA CCGC TTCATGG              TGTCCTCCGGAAAAC  42 66
     GSU2691 NONE
     GSU2690 NONE
     GSU2689 NONE
     GSU2688 NONE
     GSU2687 NONE
     GSU2686 NONE
     GSU2685 NONE
     GSU2684 NONE
        panE 2961602 .. 2961616 -  -2.1  -2.89267   TCCAAGGATACCATA              GAGACG GCAG CG-CTC               CAGGAAAAACTAGCC  41 35
     GSU2682 NONE
     GSU2681 2958632 .. 2958678 -  -3.7  -3.05384   GTCCCTGCCATGGAA CCGAACAGCCGCGACATTGCCGG CGT CCG-CACCGTCGCC-CTCTTCGA AGGGGCCAAGGGAGC  45 446
     GSU2677 NONE
     GSU2676 NONE
     GSU2675 2953169 .. 2953203 - -20.1  -2.75064   CGGGCGAGTTAATGA    CAAGGCCCCGCCTGAC TGCT GCC-GGCGGGGCCTTG     TTGTTGACGCGTAGC 100 47
     GSU2670 2944037 .. 2944063 -   -10  -2.87344   CATTGCGGGCAGACA         GCCGGCCATCCG CGC CGGACGGCCCCC         ACGCCCCACCCCGGC  63 51
     GSU2666 NONE
     GSU2665 NONE
     GSU2664 NONE
     GSU2663 2934370 .. 2934399 -   -10  -4.88067   ATTGAGGCAGAAAAA       CCAAAAGGCCCG TGTTAC CGGGCCTTCCGA        TCGTTGTCCATCTGT 100 59
     GSU2662 2932730 .. 2932749 - -11.4  -5.27779   CCGAAGACGAAAAAA            GGGAACCC TCCG GGGCTCCC             TCTTTTCGTCTTCGT 100 66
     GSU2657 2928447 .. 2928478 - -17.4  -4.08394   ACAGTCCCGGCAAAA      GGAAAGGCGGGAGA TTCC TCTCCCGCCTTTCA       CATGCCTCATAGTGC 100 49
     GSU2648 NONE
     GSU2647 2917275 .. 2917289 -  -4.2  -4.11216   TTGTCAGCCTGAAAA               TCAGTG ATG CCCTGA               CCCTGCTTGCCCCCT  63 289
     GSU2645 2915953 .. 2915976 -    -3  -3.40522   AGGGGGGCATCACAA          CGGACTGTCA GCGC TGACGAACCG           GCGGATTATGGGCGT  48 9
     GSU2644 2914524 .. 2914547 -  -2.2  -4.24183   CACAAGAAACAACAA          GGGCGAGAAG CATG CACCCCGCCG           CCATGCAAACGGTTC  60 95
     GSU2643 2914100 .. 2914129 -  -2.1  -2.73124   TCCGATCCGTGAAAT       CACC-GTTAACCAT GGC ACGGCCGACAGGTG       GCGGCTGCCCGGGGA  39 1
     GSU2642 2913177 .. 2913189 -  -3.4  -3.57561   CCTGAACCTTTTAAA                GCAT TTTCC ATGC                CCGTCTTTTCACGTC  50 220
     GSU2641 NONE
     GSU2640 2911580 .. 2911624 -  -8.5  -3.57971   ACATTGACGGTCAAA CGACGTCGGGCCGC-GCACTG ATCAA CAGTGGAGCGGCCCGGGG-CG ACTGGGAGGATCATG  66 59
     GSU2639 NONE
     GSU2638 2908863 .. 2908877 -  -2.8  -3.70307   TCTAGCCAACAAACA               GCGTTC TGT AAACAC               AAAATCCAGAGGAAA  50 63
     GSU2637 2907765 .. 2907790 - -16.2  -4.78848   CGCTGAAAGAGAAAA         GCCCTCTCCC GACAAG GGGAGAGGGC          CTGAAACAGCCGGTG 100 50
     GSU2636 2905825 .. 2905836 -  -2.2  -5.00616   CTCCTTCTGAAAAAA                TGGC TCGC ACCA                 TGTCGTTCAAAGCAA  72 66
     GSU2635 NONE
     GSU2634 2904951 .. 2904984 - -21.8  -5.09895   CATCCACGCAAAAAA     GCGGGACCCGGCAGC AAACG GC-GCCGGGTCCCGC     TTTTTTCTTCCGTCA 100 53
        bioF 2900410 .. 2900420 -  -3.2  -3.10611   TCTATTTGAAGAAAC                 GGCA TGA TACC                 TCGGGTCACACAATG  43 31
     GSU2628 NONE
     GSU2627 2898638 .. 2898674 - -10.8  -2.62184   CCGGTCGCCACATGA   GGGTGGT-GGGCGTCCG GTCC CAGGCGCCGGACCACCC    GGTGCTGCTGGCCGT  62 148
     GSU2621 2891325 .. 2891335 -  -6.8  -2.52933   GTCGAACTCAGTAAC                 GAGC ATC GCTC                 CCCTGTCCATCGTCC  50 7
        queA NONE
       tgt-2 NONE
     GSU2618 NONE
        secD NONE
        secF NONE
     GSU2615 2885534 .. 2885551 - -12.7  -5.40072   TCCGCGCGAAAAAAA             TCCCCGC CGGA GCGGGGA              TGAGGTGTGCGGCCT 100 39
        recJ NONE
     GSU2613 NONE
     GSU2612 2882323 .. 2882335 -  -3.3  -2.74244   CATGAGACAAAGTGA                CTAGG CTA CCTTG                AAGAACACGCTCCCC  41 13
     GSU2611 2880576 .. 2880612 -  -5.1  -3.04322   GTCAATGCGTGAATA   TCCCGCGTCACGAAAC CGTCGT GCTTCGTC-CGCGGGT    TGGTGCCGGGCATCA  48 38
     GSU2610 2878990 .. 2879002 -  -3.3  -3.55071   GGACATGGGGGCAAA                GAACC TCG GGATC                GGCCGCCGTTCAGTA  50 35
     GSU2609 NONE
        pheA NONE
     GSU2607 NONE
        aroA NONE
         cmk NONE
        lytB NONE
        rpsA NONE
       huP-1 2869746 .. 2869773 - -15.7   -3.9777   CGGAAGATGCAGAAA        GAGGGCTATGC GTTGCG GCATAGCCCTC         TTGTTTTCCTCAGTG 100 152
     GSU2601 2867824 .. 2867850 - -14.5  -3.63715   CACAGAATCAGAGAA         GGCTGTACGGC ACGTG ACCGTACAGCC         TTTCGCATTTTTGGG  86 72
     GSU2599 2865106 .. 2865123 -  -4.1  -3.08133   GATTCAGTTATGTAA             GGAGC GGGACAGG GCTCC              AATCTCGTTAACTTG  46 167
     GSU2597 NONE
     GSU2596 2862039 .. 2862066 -  -3.4  -3.58522   ATGATGAGCCTGAAA        TAGCTTTCGACA CAGC CGACCAAAGCTA         TTGGGAAATATTTTA  50 267
     GSU2592 2856972 .. 2856986 -  -2.8  -4.67353   CGATTCATTTAAAAA               GCGATT CAA AATCGT               CAGGGCTCTTTTTTG  67 59
     GSU2590 2854152 .. 2854166 -  -2.8  -4.11692   GAGTTAGTGCGAAAA               CAAATG CAT CTTTTG               ATATGGCACACCGTA  58 308
     GSU2586 2848630 .. 2848647 -  -6.2  -3.08073   AGGATGGGGAAGATA             CCGGCC CGATGC AGCCGG              GATCATCACGGCGAA  52 77
     GSU2585 NONE
     GSU2584 2846760 .. 2846771 -  -7.2  -3.00525   CCGGCCCAAATCATA                CGGC AGGG GCCG                 GATCGCCTCCTTGTC  56 39
     GSU2583 2845954 .. 2845996 - -14.8  -2.57757   AAGGAACGCAACGGA TACCCGCAACCAGGGTTGCA GGG TGCAACCAGGGTTGCGGGGG TTTGTGCGGAGGGTT  80 43
     GSU2581 2842601 .. 2842619 -  -7.4  -3.95324   TATGCCGAACAACAA             CAGAAGGA GCG TCCCCCTG             AGGGACAGAGTGGGG  69 96
     GSU2580 NONE
     GSU2579 NONE
      cheW-9 2840013 .. 2840023 -  -8.2  -2.67515   GCCAGTAGCATACCA                 CGGC TTG GCCG                 GGTCAGCACAGGCGT  56 28
     GSU2577 NONE
     GSU2576 NONE
     GSU2575 NONE
     GSU2574 NONE
     GSU2573 2834609 .. 2834637 -  -4.6  -4.88918   GGATTGGAAACAAAA        GGATGCCC GAGACGGCACGAG GGGCATCC        TTACATTAAGGATAT  78 98
        cysE NONE
     GSU2571 NONE
     GSU2570 NONE
        trmU NONE
     GSU2568 2829445 .. 2829456 -  -7.2  -2.90194   ACGCCTGGAAGTACA                GCCG CACC CGGC                 AAGAGGCGGCAATCG  53 444
     GSU2566 2827797 .. 2827826 -  -5.6  -3.09834   CACCGGATCATCCAA       CGCCACGGCGGCA GAATA TG-GGCCGAGGCG       GCGCCCGATGCGGGA  49 49
        sixA 2824773 .. 2824792 -  -3.5  -3.01712   TCTCCTTCCCCAAGA            CATGCTG TCAGGG CAGCGTG             CGCGTCTTCTCTCCC  44 13
     GSU2561 2824223 .. 2824234 -  -3.6  -2.79098   CCGACGGAGCAACGA                CGCC GTCA GGCA                 AGCACCCGCTTGAGG  43 19
     GSU2560 NONE
     GSU2559 2821472 .. 2821506 -   -12  -4.07568   GCTGGCCCGCTAAAA     GCCGCCCGACAGGGCA TAC CGCTCCGTCGGGCACC     CAGCCGCGGCCGGCA  87 270
     GSU2552 2814792 .. 2814808 -  -4.3  -3.53012   GGCCCCGTCCGTAAA              GGGGCAC CTG ATGCGCC              GGCGGGGCGAACGCC  52 56
     GSU2551 2813730 .. 2813754 - -22.9  -3.83205   ACGGGGGATACGAAA          CGGGGACCGGC CGT GCCGGTCCCCG          CAATGCTGCCTACCT 100 35
        drpA NONE
        topA 2810285 .. 2810304 -   -15  -4.83169   ATCGTGCGAGAAAAA            GGCGGGGA TCGC TCCCCGCC             CGGTCGGCGACGTGA 100 41
     GSU2548 NONE
         gid 2808516 .. 2808534 - -10.3  -3.60627   TCACGCGACGTCAAA             GGCGAAC GCGAG GTTCGCC             CCTACACTGTTGCGA  74 27
     GSU2546 NONE
         maf NONE
     GSU2544 2806855 .. 2806876 -  -2.9  -4.10437   CCACTAAGGAAATAA           CTACGGG AATTACGG CCCGAAG            ACCGCCACAGGGGTA  58 57
     GSU2543 NONE
     GSU2542 2805523 .. 2805545 -  -3.2  -4.56597   CGCCGGCGTGAAAAA           CGGCCTCCCC CGG GACGTGGCCA           CGAGACTGGCGGCCC  69 327
     GSU2540 NONE
        LYS1 NONE
        nspC 2801457 .. 2801497 -  -5.4  -3.15663   ACGCATCCGCAGGAA GCCT-GGCG-GAGGCGTAGC AGC GCTACGCCGCACAACGAAGC TTACGAGGACGGCGT  50 67
        speA NONE
     GSU2536 2798411 .. 2798430 -  -2.7  -4.19371   GAAATTCTGAAGAAA            CACGGAG GGATCG CCCCGGG             AGAGGTTCAGGCCGG  58 107
     GSU2535 NONE
     GSU2534 NONE
     GSU2533 NONE
     GSU2532 NONE
     GSU2531 2791373 .. 2791383 -  -2.4  -3.33696   CCTCGTGGGAAGGAA                 CCGC TGA GGGG                 TCTGCTGTTACGTTA  44 118
     GSU2530 2790167 .. 2790179 -  -4.7  -3.15544   GCGCAGCGCCACCAA                GGGGC GCG GCACC                TACACCATGGAATTC  48 107
     GSU2528 NONE
     GSU2527 2784620 .. 2784638 -  -3.2  -3.06133   CAACTCGTTAGGTAA             TGCAAATC TAC AATTTACA             TGCCAATCCGTCCCT  43 64
     GSU2526 NONE
     GSU2525 2783091 .. 2783137 -  -8.7  -4.26076   CGACCGCTACGAAAA GCAGCTCATCGCTG-CGGCCCT GGCC ATGACCGGCAACAACGTGCTGC AGGCGGCCCAGATTC  79 139
     GSU2522 2780275 .. 2780289 -  -7.8  -2.65815   CCTACATCCAGAGGA               CCCAGG AGT CCTGGA               TGTTCTTCATGAGCC  53 152
     GSU2521 NONE
     GSU2520 NONE
     GSU2519 NONE
     GSU2518 NONE
     GSU2517 2775142 .. 2775153 -  -7.2  -3.32844   GCCCGGATTTCATAA                CCCC GCGC GGGG                 GCGACACAACATCAG  59 77
     GSU2516 2774156 .. 2774177 -  -9.4  -4.27316   CCTGCCAATTGAAAA           GGGCCACC GACTCT GGTGACCC            TTTTACAGATCACAT  79 193
     GSU2514 2773095 .. 2773122 - -12.7  -3.06696   CCCGCCCCGAAGACA        CCCCCTGCCCT GACGGG AGGGCACGGGG         GCCTCTCGGAGAAAA  75 372
     GSU2512 2771996 .. 2772022 - -12.3  -2.52896   CTATGTCTCAACTTA        CGGCAGGG-TCG GCGG CGAGCCCCGCCG         GGAGCGGAACCGCGC  70 48
     GSU2511 2769249 .. 2769274 -   -14  -5.24129   TGGTCGCACAAAAAA         CGCCGCGCAC GTGAGG GTGCGCGGCA          CTGTGTCCGATCGTC 100 62
     GSU2507 NONE
     GSU2506 2761983 .. 2762032 - -19.7  -4.65895   CCGTTCATTGAAAAA GTGTATCATGTAACACAGATGTT AAGG AACAAATGTGTTACATGATACAC CCTAATCGGCTACTC 100 35
     GSU2505 NONE
     GSU2504 2758593 .. 2758628 -  -7.4  -2.70932   GGTTGGCGGTAAGGA    GGTGCCGGGGCCC-CCT TTC AGGCGGACCCCGGCGGA    ATCACACAACATCAG  53 53
     GSU2503 2757199 .. 2757235 - -14.3   -5.0133   GATTGCTGGAAAAAA    GGCGGCCACGACCGGCC GGA GGCCGGCCGTGACCAGA    ACTACATGACATATG 100 43
     GSU2502 NONE
     GSU2501 2752272 .. 2752297 -  -8.3  -2.84812   AGGGAGATGAGGATA         CCCTTC-TGGGG TTC CACCACGAAGGG         GAAGTCGATCATGAC  57 481
     GSU2499 NONE
     GSU2498 NONE
     GSU2497 2747309 .. 2747319 -  -2.4  -2.69449   TTTGACACAACGAAT                 TCCG TTA CGGG                 CTCATCAATATCCGT  38 19
     GSU2496 NONE
     GSU2495 NONE
     GSU2494 NONE
     GSU2493 2741225 .. 2741249 - -11.4  -5.93809   GCTGCACAAAAAAAA          TGCCCGGAGA ATAAA TCTCCGGGCC          AATTGAAAGGAGCCT 100 83
        arcC NONE
     GSU2486 2730245 .. 2730257 -  -4.8  -3.65046   CGTCCAGTTCAACAA                GCTG CCGGT CAGC                AAGCTTCAGGGGGTG  55 85
     GSU2474 NONE
        vapB NONE
        vapC 2710963 .. 2710975 -  -2.6  -3.86346   CGACCGGCCTAGAAA                CCCG CCGGT CAGG                CTTGTGGCGTTGGAA  51 46
     GSU2471 2708795 .. 2708809 -  -2.8  -5.31877   AGGCACGAGAAAAAA               TTCGTG TCG CACTAA               TGGAACAAGGATGGG  85 324
     GSU2467 2705024 .. 2705039 -  -3.2  -3.26433   GAAGTACACCACCAA              GGCC GATCAGCA GGCC               CTCAGGCGCGAGGTG  46 326
     GSU2464 2702217 .. 2702231 -  -3.4  -2.87564   CCAGCGCTTCATACA               CGTCCG AAC CGGTCA               GGGTGATCAGGTAGG  41 32
     GSU2463 2701442 .. 2701461 - -12.8  -5.71712   CCGCACACAAAAAAA            CCCGGCGA TCGT CCGCCGGG             TTCCACTCACGCGCC 100 32
     GSU2461 2699118 .. 2699134 -  -9.4  -4.80882   AGCGCACACGAAAAA              GCCCAC GCGGG GTGGGC              TTGTTCGTGCGGCGC  86 50
     GSU2460 2697716 .. 2697739 -    -6  -4.26589   ACTATATAGGGAAAA          GCCCCG-CATT GTC AATGTCGGCGC          CCGTTGGCGGGCTGA  69 53
     GSU2458 2696287 .. 2696299 -  -9.1  -3.65046   GTCCTATTTGAAGAA                GGCCT CCA AGGCC                TGCTCGCCCACGTAG  68 1
     GSU2457 2695760 .. 2695771 -  -7.2  -3.24823   AAGCCGCAAAAACCA                CGGC CGGC GCCG                 GCACCGCTGGGACTA  56 251
     GSU2455 NONE
     GSU2454 2693645 .. 2693684 -  -3.4  -3.15544   GGTTATGGCCAGGAA  CCAGGCGATATGGGCCGCG TCG CGGGGGCG-CACCGCCTAG  CTCCGGAAATCGCCG  43 22
     GSU2453 NONE
     GSU2452 NONE
     GSU2451 NONE
     GSU2450 2688988 .. 2689008 -  -9.6  -3.27525   CGGTTTCAAACCGAA            CCGGCGCG GGGCG CGGGCCGG            CAGGATGCTCAGCCG  68 44
        sucA 2686180 .. 2686196 -    -8  -3.34398   TTCTCCGTTGAAACA              GTGCTG CCGAT CAGCAC              CTATCACGATGCGTG  62 67
        sucB NONE
     GSU2447 2683909 .. 2683923 -  -2.8  -3.61178   CTCAGCCATGGGAAA               TCCTCC CGG AGAGAA               GTAGAGTTATCCTGA  50 264
      lpdA-1 NONE
     GSU2445 NONE
     GSU2444 NONE
     GSU2443 2677626 .. 2677651 - -17.7  -3.80461   CAACTCATCATTAAA         CGGTTCACGCA CACG TGCGTGAACCG          CTCATCCCCCCGTAT 100 85
     GSU2442 2675776 .. 2675789 -  -2.3  -4.15044   GGGCGGGTCAATAAA               CAAGG TGTC CCCCG                GGTTCTGCCTGTGCC  56 168
     GSU2441 2674884 .. 2674897 -  -3.8  -3.44146   TGTTGTCACAACGAA               CGGA CCAAAT TCCG                GGGAAACCTTACATA  50 89
     GSU2440 2674248 .. 2674262 -    -7  -3.69338   AATCAAGCTGAAGAA               CGCCGG CTA CCGGCT               GGTTTACCAGGTTGA  62 180
     GSU2437 NONE
     GSU2436 NONE
     GSU2435 2670611 .. 2670630 -  -2.7  -2.75844   TCCTGGAGGGCAAAG            GCCTCGG CGTACT CCATGGC             GGCGAGATCCACGAT  41 76
        lipB NONE
     GSU2433 NONE
     GSU2432 NONE
     GSU2431 2665846 .. 2665866 - -12.6  -2.71924   CATCCGTCTGGAAAT            GGGCGATC GCAAG GATCGCCC            CTACGATAACTTTTT  73 26
     GSU2430 2664947 .. 2664968 -   -13   -5.1861   CGCAGCACGAAAAAA           GGCCCGTC CACAGC GACGGGCC            TTTTTTTATATCTGC 100 52
         pyc 2659997 .. 2660023 - -18.7  -5.08824   CCGTCATCGAAAAAA         GGGGAGCCGCC TCATT GGCGGCCCCCC         TTTAATACCACGTTC 100 76
     GSU2427 2659492 .. 2659519 - -15.6  -5.95946   CGAAGAACAAAAAAA        CGGGAGGCGG-CA CCC TGTCCGCCCCCCG        CCTTCCCGTCAACCT 100 40
     GSU2426 2658520 .. 2658541 - -17.3  -4.43844   CCACGACGCACAAAA           GCCTGCCGG ATCT CCGGCAGGC            TTTTTCGTGTGTGCT 100 66
     GSU2410 NONE
     GSU2409 NONE
     GSU2408 2642518 .. 2642549 - -14.5  -3.48276   CCTTTTCGCATAGAA      CCGGTGAGGGCCGC ACCAA GCGGCCCTCA-CGA      CATCCCTGCTGTTTC  85 39
     GSU2407 NONE
     GSU2406 2641120 .. 2641135 -    -4  -2.87132   GTCCTCGGTCACATA              CGCGGAT CGA AT-CGCG              ATTCTTTGGCCAATT  43 3
     GSU2405 2640733 .. 2640746 -  -9.5  -4.73677   CTGACAACAAATAAA               CCGGG GTTC CCCGG                CCTCTCTCAGATAGT  91 77
     GSU2404 2639787 .. 2639802 -  -3.2  -3.57462   CAGTCTACGTTGAAA              GAAGTG CGCC CACTGC               GCTGATGATCTGTTG  50 104
     GSU2403 2638452 .. 2638467 -  -4.6  -4.74801   CAATCCCAGGAAAAA              CCGGAA CAAT TACCGG               GCCGCGCACGATGAT  78 283
     GSU2394 2627174 .. 2627192 -  -6.6  -3.04461   TATCCAGCGCCAAGA             CCGGCCAA GAA CCAGCCGG             TCAGGCTTATGGCGT  53 32
     GSU2393 2626196 .. 2626212 -  -9.5  -3.60412   TAACGGCAGACAGAA              CGTCTTT CAT AAAGACG              GCGATTTCAAGGCCT  72 291
     GSU2392 NONE
     GSU2391 2623069 .. 2623121 -  -9.3  -2.62184   GCCGGGCGTACACCA GCCGGTTGCACACCG-TCCGGGGC TGAGAGAC GCCCCGAAGCGG-GTG-AACCGGG CACCCCGTTATCCAA  59 421
     GSU2389 NONE
     GSU2388 NONE
     GSU2387 NONE
     GSU2386 NONE
     GSU2385 NONE
     GSU2384 2612869 .. 2612884 -  -3.2  -4.26777   TGGAACGAAAAAAGA              CCCTTT TTAG AATGGG               TTAAACTAGCACGGG  61 54
        trpE NONE
        trpG 2610767 .. 2610778 -  -2.2  -2.64293   GGGCGAATACAAGAT                TCGC CCCT ACGA                 CCGTGTTATCTCCAG  38 20
        trpD NONE
        trpC NONE
     GSU2379 NONE
        trpF 2606696 .. 2606719 -  -8.8  -4.85918   GATCATACAAGAAAA          GGGGATGGAA ATTC TCCCCTCCCC           TTTGTTGTTTTTATA  90 138
     GSU2377 2604715 .. 2604745 -  -4.7  -3.63991   GACCAGCCTGAACAA      GCGGAGC-GAACCA CCGT TTGTTCAGGTCCGC       GTTGAAGGACTGATT  54 39
     GSU2376 2603604 .. 2603640 -  -7.2  -4.11394   ACTCCATGCCGAAAA   GGGCCGCGATGGTGGCGG TGG CCACC-CCGT-GCTGCCC   CGCGCCGGTCTCCGC  71 460
     GSU2374 2601747 .. 2601759 -  -3.3  -3.38991   ATGCGGCGAATAATA                CCTGT TTC ACGGG                AGAATGATTCCTGGT  48 40
     GSU2373 2601253 .. 2601263 -  -5.4  -3.33315   GCAAGAGGCGTACAA                 TCAG CGT CTGA                 GGCCGTTGATGACTT  52 15
     GSU2372 NONE
        trpA NONE
        accD 2597105 .. 2597128 -   -16   -4.7254   ACCCGGCACGAAAAA          GGGGCCGGTC AACG AACCGGCCCC           TTCGTGCAGATCCCG 100 53
        folC 2595610 .. 2595663 -  -6.5  -3.60525   GGCATCGAGATAGAA CGGCTCCTCGCCCCCGTCTGCAC CCCTGGCC GTGTAGGGCGGGGCCAGGAGCAG CGCGAGAACGATGCC  60 128
     GSU2367 2593608 .. 2593625 -  -4.1  -4.19238   GGCGGAAGGGGAAAA             GGTGTCA CCCA TGACAAC              CTCCTGAGAATTAGA  60 36
        rfbB NONE
        rfbD 2591714 .. 2591728 -  -2.7  -2.64099   CTCCGTCAGGACAAT               CCGGC TTCGC GCCGC               TTTTCCAAATAGGTG  40 1
     GSU2364 2591052 .. 2591078 -    -8  -3.85817   AGCCCGGCGGACAAA         GGCGGGTG GTCGGCATTCT CACCCGCC         ACGCCATTACCGGTG  68 249
     GSU2362 2588514 .. 2588531 -  -8.4  -5.60993   TCCGCCATAAAAAAA             GGAGCC GATCAT GGCTCC              TTTTTAGCGGAAACT  95 47
     GSU2355 2575639 .. 2575653 -  -6.4  -2.64155   CTTTCGTGAAATTGA               CGGATT CTT AACCCG               GGCAGTGCAGAGCGC  48 252
     GSU2354 2574761 .. 2574772 -  -7.2  -3.45945   TTCATGGATAATGAA                GCGG CGTC CCGC                 TCCCCCATTGTTGTC  61 84
     GSU2353 2574354 .. 2574368 -  -4.2   -2.7566   AGCGAAGGCGAACGA               GCCC AGGGAGA GGGC               CAGGGTGATGCCGGC  44 70
     GSU2352 2572367 .. 2572390 - -16.8  -5.36441   CTGTCACATAAAAAA          GGGGGAAAGG TTTC CCTTTCCCCC           AGCCCTGCCGATATG 100 57
     GSU2349 2567520 .. 2567531 -  -5.8  -3.40403   GGCTGCGGACGAGAA                GCCT CCTC AGGC                 GTAGGATTCCTCCAC  56 20
     GSU2346 NONE
     GSU2345 2563490 .. 2563507 -  -3.3  -4.18019   ATAATCATAGATAAA             CCCGTCG GCAG CGACACG              TGCGTTTACTCCATT  58 101
     GSU2344 2561050 .. 2561065 -  -8.2   -3.9712   GGAGTGGAGGACAAA              GGCGGC CGCG GCCACC               AGCCCCCCCACGAAT  71 148
     GSU2342 NONE
     GSU2341 2558896 .. 2558914 -  -4.5  -3.10052   ATATTGGCAAGAAAC             GGGGTCA CGGCT TCACCCC             CAGTACCGCTGCGAT  47 11
     GSU2340 NONE
     GSU2339 NONE
     GSU2338 2557736 .. 2557750 -  -5.6  -3.23929   GAAACGACATGAAGA               CGGGGT GCG AACCCG               TTGAGGTTATATGCG  52 51
     GSU2337 NONE
        otsB 2554354 .. 2554365 -    -3  -3.73783   CATCGAATGCAAGAA                GAAT TTTC ATTC                 CGTCCCCTCCCCTTC  53 228
     GSU2335 2553839 .. 2553851 -  -6.2  -3.07895   TCTATGTGCAACAGA                GCCG TGATC CGGC                TGTTCGGCAATGACG  52 94
     GSU2333 2551032 .. 2551090 - -10.2  -2.64412   CTCAATTGTAAACAG GTGACGGCCGCCGCGCC-ACATCGC TCCGCGTTCC GCTTCGTCGGCGTGGTGGCCGTCAC CTGTTCAGGTCATTC  64 52
     GSU2319 NONE
     GSU2318 NONE
     GSU2317 NONE
     GSU2316 2535593 .. 2535607 -  -2.8  -2.68071   CTCAACTCAAATCCA               CAATCA TTA TGATGG               GTTGCCCATCCCGTC  40 17
     GSU2315 2535037 .. 2535051 -  -2.8  -3.30124   CTGCACCGTTCACAA               CTTATC TCC GCTAAG               CTGTTTGCCGCCGCG  46 78
     GSU2314 NONE
     GSU2313 2530581 .. 2530594 -  -6.7  -3.01712   GGGGTGGCTTGAAGA               GGAAG GGGT CTTCC                GTAACATCCGCCGCT  51 477
     GSU2298 NONE
     GSU2297 2514545 .. 2514557 -  -4.8  -4.07885   CACGCTTCTCGAAAA                CCAC CCGTC GTGG                GGCGTTATTCGCAGG  63 206
     GSU2295 2512773 .. 2512804 -  -6.4  -3.66844   GCCACACCGTAACAA      CCCCCGCCGACTGC GCCC GCTGTCACCGGGAA       TCGCTGGAGACTACC  59 193
         ald 2509593 .. 2509630 - -12.7  -3.67597   CGTGGGATTCAAGAA   CGGCACCGACGGCAATC TCCA GATAGCCATCGACGCCA    TGAATGCGGCACTCC  77 507
     GSU2288 NONE
     GSU2287 2504491 .. 2504508 - -14.1  -4.51196   CTCAAACGTACAAAA             GGCGGGG GCAT CCCCGCC              TTTTTACTTATGGCT 100 62
     GSU2285 NONE
     GSU2284 NONE
     GSU2283 NONE
     GSU2282 NONE
         lnt NONE
     GSU2280 NONE
     GSU2279 2495517 .. 2495553 -  -6.5  -4.34285   GACTCAAATAAATAA   GTGCGACGCCG-GTGC GGGACG GCACACGGCGCCGGAA    AATGTCCGGGATATC  71 234
        prfB NONE
     GSU2277 NONE
     GSU2276 NONE
     GSU2275 NONE
       fbP-2 2491168 .. 2491184 -  -4.3  -3.53012   TTGCTTCGCCCGAAA              TCCGGGC CCC GTCCAGA              TAGTAGGTGACAGTG  51 128
     GSU2272 2488950 .. 2488974 - -14.3  -4.90013   CAAGTCAAGGAAAAA          CGGGGTGCG AACAGAG CGCACCCCG          TCAATTTGGCCTGCA 100 64
        lysS 2487330 .. 2487340 -  -2.4  -3.66356   ATCCGGAACCGGAAA                 TCGG GGA CCGG                 GAGAAATCCGCCTGC  48 69
     GSU2270 2486027 .. 2486048 -  -2.9  -2.59191   GCAGAGGTCCACAAC           CTCGATGAG GTTA CTCATAGCG            CAACGCCTCGGCCGG  40 14
     GSU2269 NONE
     GSU2268 NONE
     GSU2267 NONE
        lpxD 2481329 .. 2481352 -  -7.4  -5.28983   CTCAAAAGAGAAAAA          CG-GACCGCCC GGA GGACAGTCGCG          TTTTCTCGATTACAC  91 77
        fabZ NONE
        lpxA NONE
     GSU2263 2479131 .. 2479156 -  -3.2  -2.54999   ATCAAAGGTATCAAT         CCGTTAACGC TTCAAC GCGTCTACAG          TTGTTTCGTAATCAT  39 20
        degT 2477915 .. 2477946 -  -6.4  -4.58395   GTCATCCGTCAAAAA      TGGCAGAGACGCCC CGCA GGGCGTCTCCGTGT       TCAGTGTCGTGGCAG  75 50
        lpxB NONE
     GSU2260 2475015 .. 2475030 - -10.4  -2.71712   GGTCGGCCGTCAAAC              CCGGGA CCGG TCCCGG               CCTTTCACTTGAACT  64 30
     GSU2259 NONE
        lpxK NONE
     GSU2257 NONE
     GSU2256 2471349 .. 2471359 -  -3.2  -2.82516   CTGGCCATCACGATA                 CTCC CTG GGAA                 GATAGTGCTTGTCGA  41 7
     GSU2255 NONE
     GSU2254 NONE
     GSU2253 NONE
     GSU2252 2467139 .. 2467149 -  -2.4  -3.14522   GCAACTCATAGCGAA                 TCCC GGA GGGG                 GCCACGGACGGAACC  42 210
     GSU2251 2466020 .. 2466032 -  -3.3  -2.77135   TGCCACAAACAACAC                GCGCA TGC TTCGC                CTTTTTCCCGGAACA  41 68
     GSU2250 NONE
     GSU2249 2463774 .. 2463798 -  -3.5  -2.73994   ACTGCGCCAACACCA          CTGTCATTCGC ACC GCGAAGGAGAA          AGAATGCTGCGAAGC  43 4
     GSU2248 NONE
     GSU2247 NONE
     GSU2246 NONE
     GSU2245 NONE
     GSU2244 NONE
     GSU2243 NONE
     GSU2242 2456736 .. 2456756 -  -5.3  -3.36515   CGTGATTGCGAAAGA            GGTGCAGTG TAG CACATCACC            CGGTTGATGGAAAGG  52 21
     GSU2241 NONE
        galE 2454657 .. 2454674 -  -4.7  -2.85147   GTGAACTAAGATAAG             GGAAGCG CGTG CGCCACC              ACAATCGGCCACTAG  44 37
     GSU2239 NONE
         gmk NONE
        rpoZ 2452782 .. 2452806 - -11.4   -5.9362   GAAAAGACAAAAAAA          GGGCGGAAGC CTGGT GCTTCTGCCC          TTGGGAGGTCCTGTG 100 42
        relA NONE
     GSU2235 2449887 .. 2449905 -  -5.2  -4.36914   CCGTCTGCTATAAAA             GGGAGCTT CGA AAGCCACC             CGAAGGGAGTAGAAT  70 342
     GSU2233 2449139 .. 2449154 -  -5.4  -3.38812   CTGCCGCGAAGAAGA              CCTCGCC TGG GGC-AGG              CTGGCGCCCGGGACG  50 102
         rnc 2444081 .. 2444126 -  -4.5  -5.64421   ATGGGAAATAAAAAA CGGGACGATAACGGGCCGC GTCATGGG GCAGCGCTGCACCGCCCCG TTTCGAGGCGTTCCA  91 0
     GSU2227 NONE
         era NONE
     GSU2225 NONE
     GSU2224 NONE
      cheY-6 NONE
      cheA-2 NONE
     GSU2221 2435397 .. 2435437 - -11.7  -3.50393   CTGTATCGGAGACAA  GGTCTTCCACCAGGGCCGC CCG GCGCCCCTGGAGGATAAGC  GCCAGAGGGTCGAGA  75 330
      cheW-7 2434936 .. 2434949 -  -2.4  -3.29471   TGGGTATTACATCAA               TGCT GAATCG AGCA                CCTTTTCCAGCTGAA  44 3
     GSU2219 NONE
      cheW-6 NONE
     GSU2217 2433024 .. 2433046 -  -3.3  -2.52623   CGGTTTCCAGAACAG           CCACGCACG TGCTC CTTGCGTTG           ATTATCAGTTACAGG  39 34
     GSU2216 NONE
      cheR-3 NONE
      cheB-3 NONE
     GSU2213 2428170 .. 2428187 -  -4.9   -3.7511   CTCCTCAGAACACAA             CTGCT-AC GTG GTCAGCAG             ATTGATGAAGCCCTG  57 11
      cheY-5 NONE
     GSU2211 NONE
     GSU2210 2425463 .. 2425497 - -14.4  -5.32882   TATTAGCACAAAAAA    GCCGGCCATGCAAAC AGAGAG GTTTGC-CGGCCGGC     GCGGGTCTGATCGGC 100 57
        leuS 2422918 .. 2422928 -  -2.4  -3.09516   CGTGTCATCAGGGAA                 CGGG TCA CCGG                 TCACCCCACCACGAT  42 26
     GSU2208 NONE
     GSU2207 2421332 .. 2421353 - -17.3  -4.99638   ACAGTTACACAAAAA           GGGGGCTCC GTCG GGAGCCCCC            TTTTTATTGCTGTAA 100 50
     GSU2202 2415954 .. 2415978 -   -15  -5.26316   TCAGGGTACAAAAAA          GCCCGCTGCC GCAGG GGCAACGGGC          TCCGGTCCGTCATGC 100 54
        miaB NONE
     GSU2197 2409995 .. 2410023 -  -2.2  -2.79133   GAATCCTCCACGATA       GCGGGTCAGGGGC ACGG GCCACGG-CCTGC        CGGCCGCTGCCCTGA  39 43
     GSU2196 2408863 .. 2408896 - -18.9  -4.67234   AGTCAAGGGGAAAAA     CCGGGGCCGGAGA GTATACGT TCCCCGGCCCCGG      TCTATGGTGCGCGGT 100 40
        guaB NONE
        guaA 2405715 .. 2405734 - -16.4  -4.34402   GGTTGCATATGAAAA            GGGCGCCG TTGC CGGCGCCC             TTTGCGGTGTGTCTA 100 38
     GSU2193 2405070 .. 2405091 - -17.3  -4.67608   CACCGCAACAGAAAA           GCCCGTCCG CAGC CGGACGGGC            TTTGTAACGCCACGC 100 51
        cbbZ NONE
     GSU2191 2402470 .. 2402483 -  -3.9  -4.72272   GCCGGCCAGCAAAAA               TTGTT ATTC AACAA                CCAGATAGATAAGCA  72 74
     GSU2190 2400961 .. 2400973 -  -3.3  -4.58283   CAATCTGGTCAAAAA                CGCCC TTG AAGCG                ACACCCGAGGGAGGA  69 302
     GSU2188 2399238 .. 2399257 -  -4.2  -2.88822   CGCGCCACAGAATCA            TGG-CGGCG CCC CCCCGGCCA            TCCTCTCCTCCAGCA  44 3
     GSU2187 NONE
     GSU2186 NONE
     GSU2185 2395072 .. 2395088 - -10.8   -5.4833   GGAGGCAACAAAAAA              GCCCGC GCAAG GCGGGC              TTTCACGTAGCGAAT 100 53
     GSU2184 2393605 .. 2393635 - -13.4  -5.28176   GTCATTGACAAAAAA       GAAGGGGCTAGACA CAC TGTCTAACCCCTTG       TTTTTATTGGAGCGG 100 127
     GSU2180 2389553 .. 2389573 -  -4.6  -3.85505   GCAGGAACAACACAA           GCCGG-GCG GCGC CGTGCCGGC            ATTGGCCAAGTCACT  60 199
     GSU2172 2384232 .. 2384245 -  -3.7  -3.31461   CATGGATCGTTACAA               CCGGC TGTG GCTGG                TTGAAAAGCTCGGGT  48 235
     GSU2169 2382636 .. 2382667 - -16.6   -3.9122   GACTCTTGTAAATAA      CGGGGGAGCGGCGCT TCA AGCGCC-CTCCCTCG      ACTCTTCCCCCCTGC 100 132
     GSU2149 NONE
     GSU2148 2365921 .. 2365943 -  -2.6  -2.70932   GGTTGGCGTCAATGA          GCAGGCAGC AGATGA GCAGCC-GC           AACCAGATTGGTTAT  38 61
     GSU2147 NONE
     GSU2146 NONE
     GSU2145 2362533 .. 2362549 -  -5.1  -3.36569   GGAATTTCTTAAACA              TCCGGTA CGC CACCGAA              GCGGTAGCCCAGGCC  52 2
     GSU2144 2361121 .. 2361147 -  -5.3  -2.77899   CTTTGTGATGAAGTA        TTGCTATCGATG GTTT CATCG-TAACAA         AGGAGTGTGGGACAA  47 41
     GSU2143 2360323 .. 2360334 -  -5.8  -3.06796   TGCTATTGTACTGAA                CGGA TACG TCCG                 CTTCTCTTATGAATA  52 394
     GSU2141 2357494 .. 2357528 -  -6.4   -3.7282   GCATGTGACCAAGAA    TGGCGACCGGTTTGC CGCATT GCAG-CCGCTCGCCA     TGGGAATCAAGGCCC  62 363
     GSU2138 2356128 .. 2356138 -  -5.4  -2.66787   TGAACAGCCAGAGGA                 GCAT GGC ATGC                 GCAGTTGATGCAGGT  46 358
     GSU2137 NONE
     GSU2136 NONE
     GSU2135 NONE
     GSU2134 NONE
     GSU2133 NONE
     GSU2132 2348759 .. 2348777 -  -3.8  -3.36228   GGCAGCACAAACAGA             CACGATGA TTT TCTTCATG             GGTTAGTCTCCTTTT  48 21
     GSU2131 2348444 .. 2348477 -  -9.1  -3.25823   GGTCTTTGACATCAA     CTGAACAA-TCTCTTA CAG TAAGTGACTTGTTCAG     TACAGCTCGTCAGTT  65 49
     GSU2129 2347660 .. 2347696 -  -7.2  -2.95223   CAATGTCAGCAGAGA    CTGCGTGAGAGGGAAC ACGGG GTCCCCTCTCACGTCT    TTACTCTTAACTACA  56 36
     GSU2115 2333040 .. 2333060 -  -3.9  -2.76696   GCCCCCGGGAAGAAG            CTGAAAGGA GCG CCCATCCAG            GCTCATCCGCAATGC  43 56
     GSU2114 2332061 .. 2332071 -  -4.6  -3.95852   AGGGCATGAACGAAA                 CAGC ACA GCCG                 GAAAAACGCAAACGG  60 446
     GSU2112 NONE
     GSU2110 NONE
     GSU2109 NONE
     GSU2108 2325861 .. 2325874 -  -3.1  -3.08046   CTGCTATCGCAAAAT               TCTGA ATAG CCAGA                TCATAGGCGCGCATA  43 47
     GSU2107 NONE
     GSU2106 NONE
     GSU2105 2316233 .. 2316264 -   -16  -4.19735   CCCCGGAAAAGCAAA      TCCCCGATACCGTA TGGA TACAGTACCGGGGA       CAGTTTCGCGAACAA 100 334
     GSU2104 2315252 .. 2315276 - -10.8  -3.95073   TGCCATACGCACAAA          GGGTTATGAC ATCAA GCCATAACCC          TTTGGATTCATGGAT  79 151
     GSU2102 NONE
     GSU2101 2311340 .. 2311365 -  -5.4  -3.76568   CTACCCACAAGACAA         CAACGCGATA TTAGCC TTTCGCGTCG          CAGTTCCTGTATCAG  59 505
     GSU2099 2307575 .. 2307586 -  -2.2  -3.80461   GAAGTGACCATGAAA                TGCC AGCC GACA                 CTTGCGGAAGGTGTC  51 84
        cooS NONE
     GSU2097 NONE
     GSU2096 NONE
     GSU2095 2302718 .. 2302742 - -18.7  -5.34555   CGACACGACAAAAAA          GGGACCGGATT CGC AATCCGGTCCC          TGAGCGGTAGCAATA 100 99
     GSU2094 2301010 .. 2301023 -  -5.3  -4.07568   GCTCCTGCCGGAAAA               GTGAA CTGC TTCAC                CTATCACGACCGGCA  64 235
     GSU2093 NONE
     GSU2092 2298702 .. 2298738 - -26.7    -4.371   TCCACCAGATCAAAA    GCACGAAACCCCGGCCG CTA CGGTCGGGGTTTCGTGC    TTTCCGGCTCGGGAT 100 57
        mreB NONE
     GSU2088 NONE
        gmhA NONE
     GSU2086 NONE
     GSU2085 NONE
     GSU2084 2290091 .. 2290105 -  -6.4  -4.10657   GCACAGCGGGCAAAA               CAGCGT CAA ACGCTA               TCTCCCTCCAGCTCA  66 16
        rfbA NONE
     GSU2082 2288572 .. 2288600 -  -9.6  -3.87815   CGTGACGGGTACAAA       CGCGCAAGGGAGGC AAT GCCCCCC-TGCG-G       TCAGCGTAAATCCGG  77 59
        mreC NONE
     GSU2080 NONE
        mrdA NONE
        rodA 2284124 .. 2284136 -  -3.3  -2.52543   ATCTGCTGGAATGCA                CCACC TGT GGTGC                GATCTGGATTCAGGA  39 97
     GSU2076 2281417 .. 2281448 -  -6.5  -2.78384   TGTCTGGGGAGGAGA      TGGAGGGCAGGGGA ACGAA TCCCCTGCCC-CGT      TGGTCGGAAAGGTAT  51 40
     GSU2075 NONE
     GSU2074 NONE
     GSU2073 2273419 .. 2273450 - -11.7  -4.56597   TGCCGTGCCGAAAAA      GAACGAGGGAGGCA TGTCG TGCCCCCCTC-TTC      TCGTCATCTCTCCAC  95 85
     GSU2072 NONE
        rnhA NONE
     GSU2070 NONE
     GSU2069 2271206 .. 2271218 -  -9.1  -2.59921   ATCAAGGGTGAGAAG                CGTCC TCA GGACG                AGGTGCTGCGCTTGG  56 86
        ppnK NONE
        recN 2263455 .. 2263476 -  -2.9  -3.53811   TCCACTTTGCTGAAA           CGCCGGTCCA GAT CGG-CCAGCA           TGTCGTCGAGGGACT  48 304
     GSU2063 NONE
     GSU2062 NONE
     GSU2061 2261106 .. 2261116 -  -3.2   -3.6682   CGGTATCCATGGAAA                 CCTC TCA GAGA                 TCAAGAATCATCGCG  50 19
     GSU2060 2259689 .. 2259716 - -14.9  -4.72272   GTCCCCCACGAAAAA        CAGCCGCGCCGG TCATG CCGG-GCGGCTG        TTTGTGCTTTTTCCT 100 69
     GSU2058 2258671 .. 2258681 -  -2.4  -3.72576   GGCTCCCCTATGAAA                 CCGC CGA GTGG                 ATCAGCTCCCTGGAT  52 383
     GSU2053 NONE
     GSU2052 2253584 .. 2253597 -  -2.3  -3.09018   GGATTACCGGAAAAT               CAAGC CTCC GCCCG                CTCCATGCCGAGACG  42 11
     GSU2051 2252150 .. 2252181 -  -3.6    -4.431   GAGGGACGGACAAAA      GCGGCCAAGGCTG TTCCCTG CGGCCT-GGCCGG      CCGCGCACCTGGGCA  66 86
        secA NONE
        argJ NONE
     GSU2048 2247579 .. 2247597 - -14.6  -5.36441   TGGGGACAGAAAAAA             GGGGAGAC ACG GTCTCCCC             ATCAGTGCACCTTGA 100 27
     GSU2047 2246237 .. 2246250 -  -2.3  -3.63569   TTAACCCGCGAACAA               TCGCG GAAA CGCTA                CCATACTGACCTGAG  48 54
     GSU2046 2244876 .. 2244894 - -13.2  -5.45802   TTTTCAAAATAAAAA             TGGGGATG AAG CATCCCCA             TTTCAGTTTCAGCGG 100 78
        valS 2242137 .. 2242166 - -12.9  -4.72272   GCGCCTCATGAAAAA       CGCCGCC-GGTC ATCTGCG GACCCGGCGGCG       TTATAGCGGAGATTC 100 39
     GSU2044 2239538 .. 2239549 -  -5.8  -3.60798   AGCGTCATAAATTAA                CCGT TAAG ACGG                 CCAGCCCGGCCCTTG  58 63
        pilD NONE
     GSU2042 NONE
     GSU2041 2235699 .. 2235723 - -10.7  -4.46212   CCTGTGACGATAAAA          GGGCTCCGCAA TAA TTGCACAGCCC          TTTTGCATTTACAAT  88 62
     GSU2039 2234581 .. 2234595 -  -2.1  -2.82933   GCGCAACCGAGCACA               GACGA CTGTC TCATC               TTTTCCACCTCTCGA  39 21
     GSU2038 NONE
     GSU2037 NONE
     GSU2036 2227981 .. 2227991 -  -6.8  -2.74012   CGATCAGCTCAACCA                 GGGA GAA TCCC                 CGGTCGTCCCGCGCC  51 87
     GSU2035 2226800 .. 2226815 -  -2.4  -3.51825   TGAGGGTAAGCATAA              GTGCCG TGAC CAGCGC               CACCCCCCGTTCGTT  46 73
     GSU2034 2225889 .. 2225931 -  -8.6  -5.07652   CCGGGCAAAAGAAAA GCCGGG--GCCG-ACTATCAC GGTG GTGATATTTCGGCAACCCGGC TGTCTCGGTGAGACC  90 286
     GSU2033 NONE
     GSU2032 NONE
     GSU2031 NONE
     GSU2030 NONE
     GSU2029 NONE
     GSU2028 2219914 .. 2219930 - -10.1  -4.18018   CGTTGTCACGCAAAA              GCCAGGA TTA CCCTGGC              TTTTGTTAAGTAGTA  79 60
        aroC NONE
        aroK NONE
        aroB NONE
     GSU2024 NONE
     GSU2023 2215627 .. 2215640 -  -3.8  -3.67775   ATGCGCATGCAACAA               CTCC TTTTCC GGAG                AGGCCGGCTATGACA  52 33
        aroQ NONE
      pepQ-2 NONE
        accB 2213558 .. 2213568 -  -2.4  -2.71364   TGATTTCTCCAATGA                 CGGC CGG GACG                 ACTACATCGGCTCCA  38 27
        accC NONE
      gcvH-2 2211743 .. 2211770 - -17.2  -4.59773   GGTTATGGTCAAAAA        CAAAGGCGAGAT GGGT ATCTCGCCTTTG         TCAGCGGGCTGAAAC 100 52
     GSU2017 NONE
     GSU2016 2208073 .. 2208105 -  -3.2  -4.56597   CGTTGCGGGGAAAAA      GTCCGTGCGTACCG CAATC CCGTCCCCACGGTC      GACATTATCATCGAA  69 381
     GSU2013 2205904 .. 2205934 - -19.6  -5.27335   CCCGGCAAAGAAAAA       GGCGCCCCGCCGCC TTG GGCGGATGGGCGCC       GTTGCACCGTCCGTC 100 59
     GSU2012 NONE
     GSU2011 2203728 .. 2203751 -   -11   -5.0925   CTTGAAAAGGAAAAA          GGGGACACGTC AGT GACG-GCCCCC          TTTTTCCTTTTCTTC 100 57
     GSU2004 2196221 .. 2196242 -  -2.9  -4.00122   GCAGAAGAAAGAGAA           TCGCCATAC AGAG GTATCGCGC            CACGAAACACCTCCC  56 66
     GSU2003 2195637 .. 2195659 -  -6.9   -5.0925   GGCCAAAAGCAAAAA           CCCCCGGAG GAACT CCCCGAGGA           CTTTTGACGATACCC  86 147
     GSU2002 NONE
        mutL NONE
        miaA NONE
         hfq 2191429 .. 2191481 - -20.6  -2.63102   ACCAGGGGGAGATGA GTACGGCCGGTCCGGGAGACCACGG GAAT CCGCGACGTCCCGGACCGGC-GAAC AGTGTGCTACTGGTG 100 32
     GSU1998 NONE
     GSU1997 2188980 .. 2189010 - -17.7  -3.85698   CGGCTTTTGCACAAA      GAAAGGCGGGCCGC TCCG GCG-CCCGCCTTTC       TCTATTCCTGCTATC 100 56
     GSU1995 2187051 .. 2187072 - -13.7  -2.61264   CGCCGGATGCACAAT           GGGGGAGCC CGTG AGCTCCCCC            TTTTTATTTCTGCAT  75 57
     GSU1993 NONE
     GSU1992 2185234 .. 2185268 -  -8.4  -3.34344   CCATGCGGTAACGAA     CCTGGCGCTCGGCCTC CAC GTGATCAACCGCCAGG     CGTGGCACTTCTGGT  62 48
     GSU1990 NONE
     GSU1989 2181901 .. 2181921 - -14.1  -5.73978   ATGACAAAGAAAAAA            GGTGTATCC AAT GGATACACC            TTTTTAACGGAGCCT 100 115
     GSU1988 NONE
     GSU1987 2178523 .. 2178533 -  -2.4  -3.09492   CGCCCAAGCGGAAGA                 GGTG AGC CGCC                 AGTATGGCCGTAACT  42 86
     GSU1986 NONE
     GSU1985 NONE
     GSU1984 2174856 .. 2174872 -  -2.9  -2.91264   TTCTCCATTCAGACA              TCACATC AAT GCTGCGA              TAGAAATGAGTTACA  42 36
     GSU1983 NONE
     GSU1982 2172678 .. 2172693 -  -4.6   -3.3452   CATAGCATTGCACAA              GGCACC GTCA GGCACC               GAACATCCTCTTCAG  49 17
     GSU1981 2171397 .. 2171409 -  -6.9  -3.01912   CCACATCTATAGAGA                GCGCG TTA CGCAC                TAGAAGACCTTCCTG  53 25
     GSU1980 NONE
     GSU1979 NONE
     GSU1978 NONE
     GSU1977 NONE
     GSU1976 NONE
     GSU1975 NONE
     GSU1974 NONE
     GSU1973 NONE
     GSU1972 NONE
     GSU1971 NONE
     GSU1970 2161093 .. 2161120 -  -2.6  -3.32022   GGTTTCAGACATCAA        GCTCACCTC-TGA CAT TCACGCGGCGCGC        GCCGCCCATCCCTTG  44 61
     GSU1969 NONE
     GSU1968 NONE
     GSU1967 NONE
     GSU1966 NONE
     GSU1965 2154469 .. 2154481 -  -4.8  -2.71011   ATCCTTCTTCAATCA                GGCA GTTGT TGCC                GAGCCCGGGAATTGT  43 10
     GSU1964 NONE
     GSU1963 NONE
     GSU1962 NONE
     GSU1961 NONE
     GSU1960 NONE
     GSU1959 2148142 .. 2148156 -  -8.5  -3.53444   TGATGCCGGGGGAAA               GCGGC GGATA GCCGC               GGCAGCGACGGCATC  64 69
     GSU1958 2147233 .. 2147252 -  -8.6  -2.67209   TATCAATCTATATTA            CACCCATC GTGA GATGAGTG             CTTTAAAACTGGTAA  56 3
     GSU1957 NONE
     GSU1956 NONE
     GSU1955 NONE
     GSU1954 2142767 .. 2142777 -  -2.6   -4.1021   CGTCATAACCACAAA                 TTTA AAT TAAA                 ATTTAACAAAGTTAC  56 21
        asnB NONE
     GSU1952 NONE
     GSU1951 2138806 .. 2138819 -  -5.3  -2.52543   ATTCTTTTTAAGCGA               CATCA TGAC TGATG                GTTTGCGGTGAGGCG  46 14
     GSU1950 2137254 .. 2137280 -  -3.6  -3.90744   TCCTGGCTCAAATAA         CGAACGCAGAAA CCG TTCCCGTGCCCG         AACCATCAACCTTCG  56 165
     GSU1948 NONE
     GSU1947 2133592 .. 2133632 -  -2.6  -6.47325   AAAAAACAAAAAAAA GCCGGG--GCCG-TATACC ATTTCA GGCATTTCGGCAACCCGGC TGTCTCTGTGAGACC 100 267
     GSU1945 2129989 .. 2130020 - -17.3  -5.16237   AACGGGACGAAAAAA      GCCGCCTCCCCCG GCAGAG CGGGAAAGGCGGC       TTCGTTTCAGGACCT 100 72
     GSU1944 2128927 .. 2128937 -  -5.4   -3.3858   AAACTAATTCGACAA                 GATC GTC GATC                 ACTCATACACCCCTA  54 54
     GSU1943 2128148 .. 2128167 -   -15  -5.26119   GGGGGAAAAAGAAAA            GGCGGTGC CGAA GCACCGCC             TCCCTGGGAACTCTG 100 64
     GSU1942 NONE
     GSU1941 NONE
     GSU1940 2123080 .. 2123103 -   -16  -5.13343   GAACTCAAAACAAAA          GCGGGGACCG TGTA CGATCCCCGC           GTCGTGGATGCCCTT 100 180
        nadC NONE
     GSU1935 2116680 .. 2116691 -  -4.4  -3.79906   CCACGTCTATAACAA                GAAG CACA CTTC                 CTCCACACGGTGAGA  57 77
     GSU1934 2115854 .. 2115870 -  -4.4  -2.53263   GTGACGTGTAAGGTA             GAGGTCG GCGT CGACC-C              GTGATTCCCACAGTG  43 74
      fusA-1 2113668 .. 2113690 -  -5.5  -4.07885   TACCTCCTCCGAAAA          CCGCTGCCGT GCGC AGGGC-GCGG           AGCGCCGTCTGTCGG  64 70
     GSU1932 2112406 .. 2112422 -  -4.4  -3.28924   CATCCCTGCGCAGAA             GTGCCGC GGCG GCGG-AC              GATATTCTCAGGGTG  49 62
     GSU1931 NONE
     GSU1930 NONE
     GSU1929 2109917 .. 2109930 -  -2.4  -3.53091   ACGCCGGCCGGCAAA               TCAG TCGATC CTGA                CTCGCTTAACGCCGG  46 12
     GSU1928 NONE
     GSU1927 NONE
     GSU1925 2103582 .. 2103617 - -15.4  -3.90112   GCTCCCTGAAGCAAA    TGGCGCGCCGGGCGG AAGGTAA CCG-CCGGCGCGCCG    GGATGTGTCTGATAC  95 70
        rpsB 2099286 .. 2099307 -  -4.3  -2.52464   TCCCTGGTGAAGGGA           CGGG-CGCCG AGG CGCCATCCCG           ATCATTATGCGATGT  43 57
         tsf 2098577 .. 2098602 - -13.3  -4.74103   GCGCGAACGCAAAAA         GAGCCGGCCAT GTTC ATGACCGGCCC          GTGTGCCTTGCTACA 100 36
        pyrH NONE
         frr 2097139 .. 2097166 - -11.4  -5.73978   ACCAGAAACAAAAAA        TCCCCTTTAAAC GAGG GGTTAAAGGGGA         TTAAACCATAAAAGC 100 101
        uppS 2096303 .. 2096313 -  -3.2   -4.7078   CGAACGATGCAAAAA                 GAAC ATA GCTC                 GCCTTGAGGACGAAC  70 90
        cdsA NONE
         dxr NONE
     GSU1914 NONE
     GSU1913 2092490 .. 2092505 -    -9  -2.78216   GACCGGCACCAATCA              CCCTCT GTCG AGAGGG               GATGAGTCTGGCGTG  60 106
        ilvD NONE
        ilvB 2089000 .. 2089046 -  -4.3  -3.14463   AAGCCTCCTGAGGAA TGGGAGAGCGGATCGGGCGTCA CCGA CGACGACCGACCCGA-CTTGCA CGATTAGGCGTTGAG  47 29
        ilvN NONE
        ilvC 2087340 .. 2087389 - -20.2  -3.71649   CCGTCAAACGGCAAA TGAGGCCGGATGCGGCCGTGGAGC CTGA ACTCC-C-GCCGTATCCGGCCTCA CCGTGGGTGCAACCG 100 47
     GSU1908 NONE
        pssA 2085446 .. 2085473 - -16.3  -5.21709   CCGGATACTAAAAAA        GCCTCCGCCCC AATAAA GGGGCGAAGGC         TTGCGCTCGCGGTAC 100 412
        leuA 2083697 .. 2083719 - -16.3  -4.91712   CTTAACCGACAAAAA           GCCCGCTGG TTCAT CCAGCGGGC           TTTTTGTGTTTAATC 100 119
     GSU1903 2080773 .. 2080784 -  -2.2  -2.57067   GGAATATGGAAGCTA                CAGA TACT TCCG                 GGGGTCGGCTATCTT  38 11
     GSU1902 2080158 .. 2080174 - -10.8  -5.80817   GCGAACAGAAAAAAA              GCCCGC GTGCG GCGGGC              TCTCGAAAAGCTTCA 100 63
     GSU1901 NONE
     GSU1900 2077771 .. 2077782 -  -4.4  -3.47573   TTAGTTACATCAGAA                TCCT GGTG AGGA                 AATAATCGGCCACCA  52 3
     GSU1899 2076602 .. 2076628 - -17.3  -4.24342   CTCCTGACGAACAAA         CGCGGAGCCGC ACCAG ACGGCTCCGCG         CACAAATAGTTACAG 100 62
     GSU1898 2075617 .. 2075636 -  -5.6   -2.8055   CAGCTCATAAGACTA            GCGCGCTC GTCG AAGCGGGC             CGGCGAACTGCTGGC  46 98
        kdsB NONE
        pyrG NONE
        kdsA 2071397 .. 2071415 -  -5.9  -3.14132   CTTCCGTTTCAGTAA             CCGGCCA CTGAC TGGCCCG             GGATCTATTTTACGA  52 30
     GSU1893 NONE
     GSU1892 2069869 .. 2069884 -    -9  -3.30452   GAAGAACATGATGAA              TACCGC TCTA GCGGTA               ATAGCGCGCGGTAAT  65 17
     GSU1891 2068493 .. 2068514 -  -3.7  -4.08042   TTTACCATAAAAACA           GGGGCAGTAT ACC AT-CTCCCCC           TTACCCTGTAAAGGA  60 83
     GSU1890 NONE
     GSU1889 NONE
     GSU1888 2066634 .. 2066652 -  -5.8  -3.28924   GATCCGGCTGCAGAA             CCGGCTGG CAA CCCGTCGG             CAAGGGGTTGAGTAC  54 57
        rpoN NONE
        yfiA 2064356 .. 2064399 - -19.1  -3.60792   CCGGTAACCGGGAAA GCACA-CATCCGGCGAGTTG TCTGT CAACTCGCCGGATGATGTGA ATCCCCGTAATGATC 100 102
        hprK NONE
     GSU1884 NONE
     GSU1883 NONE
        ptsH NONE
        ptsI NONE
        metK 2058721 .. 2058744 - -13.8  -4.27584   ACTGGGAATGCAAAA          GGCCGGAGGG ATAA CCTTCCGGCC           TTTCTTGTTAGGACT  95 60
     GSU1877 2055766 .. 2055790 - -13.6  -5.32944   GCCATAACGAAAAAA          CCCCGTGACG GCAAG CATCACGGGG          CAAAAAACGCAGCAC 100 43
     GSU1876 2055153 .. 2055184 - -17.3   -4.8622   TCCTGCAACGAAAAA      GGCCGCCCGCCGGC TGGAT GCCGG-GGACGGCC      CCGAGAAGCGAACGT 100 56
        ahcY 2053572 .. 2053599 - -17.7  -4.06384   CCGGAATATGACAAA        GGCCGCCGGCG TCATCG CGCCGACGGCC         TGGCCGGAAGCTTCA 100 55
     GSU1874 2052655 .. 2052683 - -18.2  -4.48713   TTGACTAACAACAAA       GGCCGCCGG-GTG ATAG CACTCCGGCGGCC        TTGTCGCGTAACGTT 100 64
     GSU1870 NONE
     GSU1869 NONE
     GSU1868 NONE
     GSU1867 2043753 .. 2043770 -  -9.1   -2.7728   GCTAAAGTGGAATGA             CGCGTCC TGCC GGACGCA              CTATTTGTCGATCAC  60 26
     GSU1866 2042384 .. 2042400 -  -2.9  -2.73364   TTTCGATGGCAAGTA              CGAGCAT GGA ACGCTAG              AGGAGGTTCGCCGCC  41 22
     GSU1865 NONE
        ksgA 2040486 .. 2040506 - -16.9  -3.21099   CCGTGGCACTAGGAA            GCCGTTCGC CCA GCGAACGGC            TTCTTTCTTTCCGCG  88 60
     GSU1862 NONE
     GSU1861 NONE
     GSU1860 NONE
     GSU1859 2036635 .. 2036664 - -16.6  -5.60993   GTGTGGATAAAAAAA       GCGGCAATCCTT TATAAG AAGGATTGCCGC        TTTAAATGGTGATCC 100 518
     GSU1858 2033114 .. 2033126 -  -4.1  -3.51365   CCACACTTTACACAA                TTCGC GAG GCAAA                CCGCAAATTATAATT  50 62
     GSU1857 2031948 .. 2031958 -  -2.4  -3.23452   AGTGCTACAACTGAA                 GCCG CAA CCGC                 CAACATAACCTTTCT  44 97
     GSU1855 NONE
     GSU1854 NONE
     GSU1853 2024736 .. 2024746 -    -4  -3.21099   CTGTGCGACCAGGAA                 TGTA TTT TACA                 ACAAACTGGATCCAC  46 56
     GSU1852 NONE
     GSU1851 2021451 .. 2021461 -  -2.6  -4.10429   AATGACCCCCCAAAA                 TAAA CAC TTTA                 AGATGGAGATTTGAT  56 341
     GSU1850 NONE
     GSU1849 2019130 .. 2019164 -  -6.4   -3.7282   GCATGTGACCAAGAA    TGGCGACCGGTTTGC CGCATT GCAG-CCGCTCGCCA     TGGGAATCAAGGCCC  62 416
     GSU1846 2017087 .. 2017103 -  -4.3  -3.55947   AAATCAATTAAAAAT              CACGCAC CCT GCCCGTG              CATCACGTGGCGGAC  54 47
     GSU1845 2015000 .. 2015012 -  -9.1   -3.8186   TATCCGAACGAACAA                CGCGT TGT ACGCG                TACAGTTTCGTCCTT  71 338
     GSU1844 2012727 .. 2012785 - -35.4  -3.41051   TCAGGTGGAGTAGAA GCCGACCGGCGCGGGAGTGAGAGAGCGG AAA CCACGCTCTCACTCCCGCGCCGGTCGTA GCAGGAATCAGTTGA 100 33
     GSU1842 NONE
     GSU1841 NONE
     GSU1840 2007091 .. 2007107 -  -6.6   -3.3341   AAAAACCTCCTAGAA              TTTCCC GACCA GGGAAA              GGATTGCCGCGTCTT  56 3
     GSU1839 2006380 .. 2006396 -  -3.6  -2.59608   ATGGAAACGATGAAT              CAGGGG GCTTA CTCCTG              GCCGGCCAATGCCGC  42 17
        hrpB 2003432 .. 2003472 -  -7.4  -3.08679   GTGCCCGAGGGAACA CCGGTCAGGGCCATCGCGC CGGG GCGCG-TGGCCTTTGCGGG  CAACCGGCCGGGCTA  54 366
     GSU1836 2002265 .. 2002282 -  -2.6  -3.13813   AAAACAGATAAAGTA             CGACGC TACAGT GCGTCT              TCGCCGCGCTCGCCG  42 13
        glnA 2000767 .. 2000792 - -17.7  -5.47218   GCCGATGCAAAAAAA         GAAAGGCGGGA TCGC TCCCGCCTTTC          GCTTGCTGCAGATGG 100 52
     GSU1834 1999955 .. 1999979 -  -6.4  -3.32963   ACCGGCACGGGACAA          CGGTGGACCA TCGCT TCATCCACCG          GGTCCGCGCACCTGT  54 40
        trpS NONE
     GSU1832 NONE
     GSU1831 NONE
     GSU1830 1996499 .. 1996516 -  -5.5  -5.55664   TCATCATGAAAAAAA             GCGCC GATGAAGA GGCGC              TCGTGAAGATAAAGG 100 198
     GSU1826 NONE
        pgsA 1993145 .. 1993156 -  -4.4  -3.85698   GTGCCGCTGGACAAA                TAGC ACCC GCTA                 GCGGGCAATAACCTT  57 23
     GSU1823 1992650 .. 1992685 -   -17  -4.56775   ATCCGTTGTGAAAAA    CAAAAAAGGGGCTAGC ATGA GCTAGCCCCTTTTGCG     TACTGGAGGCGGCGA 100 140
     GSU1822 NONE
     GSU1821 NONE
     GSU1820 NONE
        xerD NONE
     GSU1818 1983605 .. 1983633 - -20.4  -3.33696   CTCGCGTCGAATCAA        GAAGGGGCGGTC TTTGC GACCGCCCCTTC        CGTGTTCCCCCTATC 100 36
         ugd NONE
     GSU1815 1980511 .. 1980526 -  -3.2  -2.94099   GGTCGGGATGAGATA              CATCCG CTTC CGCATG               ATTTCCTCCGTACTG  42 41
     GSU1814 1980188 .. 1980203 -  -2.6  -3.15768   ATTAAAAGCCGAAGA              GC-CTAA CGC TTAGCGC              CAACAGCCGTGGATA  42 12
     GSU1813 NONE
        argS 1978260 .. 1978273 -  -3.1  -2.57132   TTCGTTCGCGATAAT               CCAGA ACCA TCTGA                CCGCGCTCCGCTACA  40 36
     GSU1811 1977310 .. 1977336 - -14.5  -4.26903   CTTATGGTAGTAAAA         GGCGAATCGCC ATTCA AGCGATTCGCC         TTTGTTTTGTTTGGT 100 176
     GSU1810 NONE
      ftsH-2 NONE
        folP NONE
     GSU1807 NONE
     GSU1806 NONE
        glmM NONE
        pdxJ NONE
        acpS NONE
     GSU1802 NONE
     GSU1801 NONE
     GSU1800 1966644 .. 1966656 -  -9.1  -2.88999   TTTGTATACAGGACA                CGACC GCA GGTCG                TCACTTAATAGCAGG  61 30
     GSU1799 1965290 .. 1965331 - -17.5  -3.76224   GGCGCATGTACGAAA GCGCGGAAGAAAAAATCAA ATGA TCGATTTTCTCCCCCGCGC  CTTCGAAATTCCGCG 100 61
     GSU1798 NONE
     GSU1797 1962741 .. 1962766 - -17.7  -5.26119   TGCCCAAAAACAAAA         GGAGGGGAAAG CATG CTTTCCCCTCC          TTTATCGTCGCCCAA 100 357
     GSU1796 1961512 .. 1961522 -  -3.2  -2.79796   TCTGAGCGCATGAGA                 TACC TCT GGCA                 GTTGGAAAAAAGCGT  41 44
         rph NONE
     GSU1794 1959856 .. 1959874 - -11.7  -3.81089   TACACATACGAATAA             GCCCCGT TCATC ACGGGGC             TCTTTCTTAAATGGG  80 346
         tig NONE
        clpP NONE
        clpX NONE
       loN-2 1953553 .. 1953571 -   -11  -5.48213   GATTCAAAACAAAAA             GGCCATGC AAA GCATGACC             TTTTTGTTAATGGCG 100 475
     GSU1789 1952528 .. 1952547 -  -4.2  -4.72272   CCCTGCGATCAAAAA            CGCCTTCC GCGG GAAAGGCC             CGCATAATGAACCCT  74 115
     GSU1788 NONE
     GSU1787 NONE
     GSU1786 NONE
     GSU1785 1948974 .. 1949014 -  -7.7  -3.21036   CACCATCACAACACA CCCACCACAACACAATAG TCACTG CTATCG-GTCGTGGCAGG  AAAAGCAGAGATCCT  57 9
     GSU1784 NONE
     GSU1783 NONE
     GSU1782 NONE
     GSU1781 NONE
     GSU1780 NONE
     GSU1779 NONE
     GSU1778 NONE
     GSU1777 1940195 .. 1940222 -  -9.2  -2.57463   AATTGCCGCGAGAAT        GCCGATGATGGT CACG ACGATCATCAGC         TCAATGAGGGTAAAC  59 76
     GSU1776 NONE
        ftsE NONE
     GSU1774 NONE
     GSU1773 1937014 .. 1937024 -  -3.2  -3.91144   CCCAGAGTTGAGAAA                 CAGA CTA CCTG                 AACCATGGAGACGGA  56 19
      ctpA-2 1935620 .. 1935639 - -16.4  -5.72616   ATTTACATAAAAAAA            GGGGGGGC CCGA GCCCCCCC             TTTTGGCGTAAGTCA 100 46
     GSU1771 1934850 .. 1934892 - -12.9  -3.06261   ATACTTACAGATATA CTGCATGAGACGGCTCATCA AGAT TGATGAGCCATCCC-CGCAA CATTCTTCAGGAGAG  75 0
     GSU1770 1933073 .. 1933107 - -19.5  -2.78216   TATCCTGACGAACGA    GCAAAGCCCGTCG-GA CAGC TCACGACGGGCTTTGC     TGAAGCATGGGGATT  95 46
     GSU1769 1931956 .. 1931966 -  -6.8  -3.31322   GGTAACGCGGGACAA                 TCCC CAG GGGA                 TTCTGCGGGACGAGA  55 108
        xseA NONE
        xseB NONE
     GSU1765 NONE
       dxs-2 1926077 .. 1926095 -  -3.8  -2.72152   GGTAGGAGAAATTGA             TCCGCA TCTAGCG CGCGGA             CAACGTCCTGATCCG  42 14
     GSU1763 1925723 .. 1925739 -  -2.2  -2.53759   AAGACGTTCAACGCA              TACCCC AGAGA GGAGCA              TCTTCGAACTGCATC  38 1
     GSU1762 1924385 .. 1924404 -   -15  -4.27584   ATCTCCAACGGAAAA            CGGCCTGC TTTT GCAGGCCG             TTTTCTATTTTCCCC 100 50
        rimI NONE
     GSU1756 NONE
        pyrD 1917985 .. 1918014 - -20.1  -2.64155   CCTCCCGCAAACGGA       CAGAGGCGGAGAC ACCG GTCCCCGCCTCTG        GCATCGGCATGCATG 100 54
        kamA 1916718 .. 1916728 -  -5.4  -2.78463   ACCCCGTTGAGCAGA                 GAAG CCG CTTC                 GAACAGGAGAAACTG  44 195
     GSU1751 1915002 .. 1915022 -  -3.2  -4.13014   GGTAGAGCTCGAAAA            TGGACACG TGGTG CTTGCCCA            CATTTCGGGAAAGAT  61 163
     GSU1749 NONE
     GSU1748 1912856 .. 1912884 -  -2.5  -4.57569   CTACCTCCCGAAAAA        TCTTCTTTGATGT CGT ACCTAAAAGAAAA        TAGCTGACCGACCGG  65 71
        ihfB 1911407 .. 1911422 -  -3.2   -2.8458   GCCAAAAAGGAGAAG              CTGCAA TCAC TTGCCG               TCAACGCGCTCCTTC  41 16
     GSU1745 NONE
     GSU1744 NONE
     GSU1743 NONE
     GSU1742 NONE
     GSU1741 1905477 .. 1905495 -  -6.7  -5.26119   TCCTGAAAAATAAAA             TAAGGGG CATGC CCCCCTA             AAAAGGTGCAAAGAC  89 525
     GSU1739 NONE
     GSU1738 NONE
     GSU1737 NONE
     GSU1736 NONE
     GSU1735 NONE
     GSU1734 1898942 .. 1898971 - -17.9  -2.82623   TCCGGTTCACAATGA       GGGAGCGC-GGCCG GGA CAGCCTGCGCTCCC       AAGGTTCGATCGCAA  88 57
        livH NONE
     GSU1732 1897001 .. 1897044 -  -3.9  -3.03159   TCAAGGGCCGTAACA CCGCCGAAGCGCTGGGTGATTC CCT GAA-C-CTCAA-GCATCGGCGG CTCCCCTACCCTCGC  44 12
        livG NONE
        livF NONE
     GSU1729 1894149 .. 1894177 -  -6.7  -3.65902   GGTATCTCATTGAAA        GGAACAGGATC GAAAACG GAGCCTGTCCC        GACTGTGGCGTCGCC  59 68
     GSU1726 1891902 .. 1891915 -  -6.7  -3.26031   GGGACGTTAAATATA               TGGAG GTGA CTCCA                TGAAAAGCACCAGAG  56 83
     GSU1723 1886056 .. 1886072 -  -5.7  -3.72893   CACCCTCCCATCAAA              TCGGGCA TCC CGCCCGT              CAGTCATCCGTCTTG  61 25
     GSU1719 1883175 .. 1883189 -  -2.7  -3.31144   CCGGTACGGCGAGAA               CGTCC GAACG GGTCG               CTTCGTTATTCAGGA  45 449
     GSU1715 1879144 .. 1879170 -  -8.7  -4.43815   AGGAAGATATGAAAA        GGGGGC-CGGTA TCGT CACCAAGCCCCC         GTGGTATCTTAGGCC  81 58
     GSU1714 1878614 .. 1878625 -    -3  -3.79251   CATCCTATTACCAAA                TAAG GCGG CTTA                 TTTTAGGCGTCTCTA  53 101
     GSU1713 1877687 .. 1877714 -  -3.4  -4.05788   CGGGGTGAAACGAAA        GGTACCGCCGAAG AGT CCTC-GCAGTAGC        ACCATAAGGCACCCC  58 446
     GSU1711 1876825 .. 1876837 -  -3.3  -3.91905   CATAAGGAAACATAA                GGGAG AAT CTCCA                GGCCGCTTGTCCGAC  56 98
        maeB 1861320 .. 1861336 - -15.1  -5.60993   TTTGCGACAAAAAAA              GGGGGCC GAC GGCCCCC              TTTGTCATTTCCATA 100 51
     GSU1699 1860239 .. 1860251 -  -4.7  -3.45054   CGGGACAAGGGAGAA                CCGGC CCG GGCGG                AGGAGTTGTTCAATT  53 271
        thrC 1853249 .. 1853263 -  -8.5   -4.8622   GTTCGTAACGAAAAA               GGCCC TTAGC GGGCC               TTCTCCTCGATGAAG  89 16
     GSU1694 1852530 .. 1852549 - -10.7  -4.12532   TTTGTGACAGAGAAA            GGCAGCC GTTGCA GGCTGCC             TTTTTTCATGTCTCG  81 31
     GSU1685 NONE
     GSU1684 1844028 .. 1844039 -  -4.4  -3.29544   ATCACCAACAAGATA                CTTG AGCT CAAG                 GGCCTGGTCGTTGAT  48 97
     GSU1681 NONE
     GSU1680 1841444 .. 1841458 -  -5.7  -4.72986   GATCTTCATTAAAAA               CATCC TCCGC GGATG               GCTTGAGTTTATTCT  78 43
     GSU1679 1840004 .. 1840015 -  -4.4  -3.53444   GTAGTTCGCGGTAAA                GATG TAGT CATC                 CAGATAATCGCGCTT  52 125
     GSU1675 1834056 .. 1834070 -   -10  -3.04263   ATTGGATGGGCAACA               GACCGA GCG TCGGTC               TCACTCGGGGAGAAG  65 219
     GSU1673 1833569 .. 1833592 - -12.5  -5.37593   CCTGAAATGAAAAAA          GCCGTCATC AAAAAA GATGACGGC           CCGAGCCGGCAAGAA 100 52
     GSU1671 1831363 .. 1831378 -  -3.9  -3.53091   AGTGGTTTCGGGAAA              CCGGC AGGAAA ACCGG               TGAGGCTTTCCGCGA  51 96
     GSU1668 1830127 .. 1830145 -  -8.8  -2.52516   TCCCCCAGGAGGAAT             TCGTCCGG GTC CGGGACGA             GTTGACAGAGCGCTA  53 264
     GSU1665 NONE
     GSU1662 NONE
     GSU1661 1825265 .. 1825300 - -20.4  -2.63913   GAGGACGTGACACGA    GAGACCCCCGTTCGGG CATG CCCGGGCGGGGGTCTC     TTCATATACCATGCT 100 48
     GSU1656 1815590 .. 1815612 -    -4  -2.61681   TGGCAACTCCATAAT           TCGTGCTCCG TTT CGGTGAACAA           TCCCGGAATGGACTG  42 150
     GSU1655 NONE
     GSU1654 1811527 .. 1811541 -  -3.4  -3.62191   AGAAGATCAAAGGAA               TCGCCC CCA GGGCAC               TGGAGATGCTGAAGG  51 518
     GSU1650 NONE
     GSU1649 NONE
     GSU1648 1806352 .. 1806401 - -10.7  -4.13014   TCGATACCCGCAAAA GCAGATCTGACCGGACCGT-GAGC CAT GCAATACAGTCCGGACAGATCTGG GATTAGTTCCAGGTC  81 28
     GSU1647 1805872 .. 1805897 - -17.7  -5.69473   TACACCATAAAAAAA         TACGGACGACC GTCG GGTCGTCCGTA          TGAAAATTGTCCGTG 100 61
     GSU1646 1804652 .. 1804675 - -17.4  -4.13014   GTTACACGCCCAAAA          GGGCCGACGG GAAA CCGCCGGCCC           TTTTGCGCTTCTCTG 100 66
     GSU1642 1801182 .. 1801208 - -13.8  -2.54193   GAGGACGGGAAGCGA         TAGGGGGGAC GACGACT GTCCCCCCTA         TACCCGATTGCTGGT  75 46
         gap 1784409 .. 1784426 - -12.7  -5.26119   CGGGCAAAAAGAAAA             GGGGGGA TTGA TCCCCCC              TTTTGCGCGTATCCG 100 43
     GSU1628 1782343 .. 1782360 -  -9.9  -4.14243   CAGGTTAGTTGAAAA             GCCAAGT CCTA ACTTGGC              GTTCTTTCGTGTTTA  79 38
        secG 1781696 .. 1781715 - -13.6  -5.10933   TTAGGTAAAAGAAAA            GGCCCATC AGTA GATGGGCC             TTCAATGTTGGTGCG 100 227
     GSU1625 1780213 .. 1780239 - -11.6  -3.69068   CGAGCTCAAGAAATA         CGGCCATCACCT GGA AGATGACAGCCG         GGCCGCGACCTTCAG  78 516
     GSU1621 NONE
     GSU1620 1773063 .. 1773085 - -14.9  -5.52384   CGTTTAGCAAAAAAA           CAGCCGGAG ACGGG CTCCGGCTG           TTTTTGGCGGGGGAC 100 63
      cheY-4 NONE
     GSU1618 1771640 .. 1771668 -    -8  -3.42503   CGTGAATAGGGAGAA       GCTGTGCGGGGGG GCAT CCCCCCGTGC-GC        ACGGATTCAACGCAC  64 57
      lexA-2 NONE
     GSU1616 1769501 .. 1769511 -  -2.4  -3.85698   TCTTTGTGGCAGAAA                 CCTG AGA CCGG                 TGCTTCTGGGTAATC  51 116
     GSU1615 NONE
     GSU1614 NONE
     GSU1613 1766298 .. 1766310 -  -4.7  -3.68569   CCAGGGACTCAATAA                GGCCG AAA CTGCC                GAAAGGCACGGCATG  58 482
        bioB NONE
        bioD NONE
        bioA 1734497 .. 1734510 -  -5.3  -4.60487   CACTACCGGGAAAAA               CTCAT CGAT ATGAG                AGTTCACGGCGAGCA  74 414
     GSU1563 1716528 .. 1716548 -  -6.7  -2.79492   GCCGGAAGGGGAAAC            CCGGGAGCC TGC GGCCACCGA            CAATCCGATGTGACA  51 333
     GSU1556 1710313 .. 1710348 - -24.9  -3.85817   AGTGGCTGCCAGAAA    CACGAAGGGGGAGGC TTTCGC GCCTCCCCCTTCGTG     TAGTGCTCAGGGAAG 100 32
     GSU1555 1706371 .. 1706429 -  -3.7  -3.66018   CGATCACTTCAAGAA GGTCAACGACACCCACGGGC-ACCAGGCC GGC GACCGGGTCATCCGGGGG-ATCGCCGACA CCCTGCGTACCAATA  53 376
     GSU1550 1701750 .. 1701784 -  -9.9  -3.05963   ACTGCTATGCCAAGA    GCCACCTGCTCGC-GG CGCT CCTGCGGGCATGCGGC     ATCCCGGCGGGTTTC  62 342
     GSU1542 1696001 .. 1696011 -  -6.8   -4.0641   CGCGATCGAGAGAAA                 CGAG CAT CTCG                 TCCGTTGCCTCGTTT  67 524
     GSU1537 NONE
     GSU1536 1688768 .. 1688794 -  -6.4  -2.82516   GGGCGGACGAGGAGA         TCCTGCGGTCCG CTG CGGCGCGGAGGA         GCGAACGGCGGTCGG  49 105
        hisI NONE
        hisG 1678263 .. 1678289 - -15.9  -4.19624   GAGCTCGAACACAAA        GGGCCTGCACCC GGAC GGG-GCAGGCCC         TTTTGTGTGCAACAG 100 55
     GSU1484 NONE
     GSU1483 NONE
     GSU1482 NONE
     GSU1481 1621368 .. 1621380 -  -4.7  -3.28712   TCCTGCCTTCTAGAA                CGGCC AGA GCCCG                TGGAGGATGTCGCCC  49 7
     GSU1480 1619300 .. 1619324 -  -3.4  -2.74144   CCGGGAGGCGGAAAC         CCTCGGCGCGG TCCT CCTGGCCG-GG          CTGGTGTCGATTGCC  40 497
     GSU1452 1589705 .. 1589730 - -16.1  -4.08767   TCGATGTTCCCAAAA         GGGGGGGCCGT TCAG ACGGCTCCCCC          TTTTGCCTTGTGGCT 100 11
     GSU1448 NONE
     GSU1447 1585961 .. 1585973 -  -5.5  -3.33696   GCGTCGGTGAATGAA                CCCTG GCT CAAGG                ATGCCACCCTTTTTA  52 517
     GSU1444 NONE
     GSU1443 1579367 .. 1579382 - -11.8  -5.31456   GGAATGTACAAAAAA              GCCCGC TTCG GCGGGC               TTTTTTGTGTACGGA 100 59
     GSU1439 1576923 .. 1576966 -    -4  -4.61231   CGATATGCGGAAAAA TTCGC-TCTTCCCATGGAGCG GGAGG CGCTCC--GGAAAGAAGCGCA TCTGTGGGCCATGTA  72 71
     GSU1431 NONE
     GSU1430 NONE
     GSU1429 1564371 .. 1564381 -  -6.8  -3.13164   CGCTGAATGATTCAA                 CCTC GGC GAGG                 ATGACGTCGATGATT  54 458
     GSU1427 NONE
     GSU1426 NONE
     GSU1418 NONE
     GSU1417 1555315 .. 1555341 - -16.6   -5.4182   AACCAGAAAGAAAAA         GGGGTCAGCACC ACA GTTGCTGACCCC         TTGTTTTTATGGTGC 100 205
     GSU1412 NONE
     GSU1411 NONE
     GSU1410 NONE
     GSU1409 NONE
     GSU1408 1547266 .. 1547283 -  -5.5  -3.14132   CGTCTGCTCGATCAA             GCGGGCCA GAC CGGCC-GC             AATGGGATACTGGCT  51 70
     GSU1406 1547022 .. 1547043 - -10.9  -2.52676   CATTCCGGGAATTCA           CCCTCC-GCA TTC TGCCGGAGGG           CAACCTCTCTGAGTT  62 68
     GSU1404 1545608 .. 1545622 -  -4.2  -3.59979   CTCGGCGACCTGAAA               CCGG GGGAGTA CCGG               CCCCTCAGCCCGACG  53 139
      corA-1 1538002 .. 1538014 -  -6.9  -2.82516   TTGGGTATTAGCATA                GCCGA CAG CCGGC                GGTTTGTCCAAAGCG  51 83
     GSU1398 NONE
     GSU1397 NONE
     GSU1396 1535029 .. 1535039 -    -4  -2.71712   CTCCTTTTCCGAAAG                 TTGA TAC TCAA                 TGCGGATGCAGGGTC  42 254
     GSU1395 1534687 .. 1534701 -  -4.2  -3.28712   TTGTGCTGGCTATAA               CCCG TCGGAAC CGGG               TGTTGCTGGCTTCAG  49 72
     GSU1394 1530671 .. 1530702 - -18.8  -5.00616   GCTCTTTGGAAAAAA      GAAGACGGCCCCCA TCAT CGGGAGCCGTCTTC       TTGTCGTTCAAGTCC 100 68
     GSU1377 NONE
     GSU1376 1504757 .. 1504779 -  -5.5  -4.57073   TATCTCGCCCAAAAA          CCGGCTGCTG CTGG CCG-AGCCGG           CCTCTTTCAGTCCCT  73 32
        hylB 1501784 .. 1501794 -  -2.4  -3.64703   TGGCGGCGACGGAAA                 GGGG CGT CCAC                 TCGCTGCCGGAGGAG  48 146
     GSU1372 1500637 .. 1500667 -  -8.2  -3.14132   CTGCCCCGGCAGGAA       TGGCGCTACTCCAG CAC CCGGAATACCGCCG       CGAAATCCTCGTCGG  60 0
     GSU1371 NONE
     GSU1370 1498074 .. 1498096 -   -12  -4.20084   AGCAGGGAGGCAAAA           TCCCCCTTGT GCA ACAGGGGGGA           CGGCGAGCGAAGCGA  90 158
     GSU1342 1468462 .. 1468486 - -16.5  -3.45031   GCTCCAAAAAGCCAA          GGGGCCAGATC AAG AATCTGGCCCC          TTTTTGTTTTGTATG  93 173
     GSU1336 1462966 .. 1462983 -    -4  -2.90075   TCCTCCTGAACGAGA             GTCGGC GCCGGT GCCGTC              GGATCGGACCGCCCC  44 220
     GSU1334 1461453 .. 1461495 - -27.3  -3.17075   GGCGCCGGAAGGTAA CAATGACGAAAGCCCCCGC GTGAA GCAGGGGCTTTCGTCATTG CGGAACGGTTCAGCG 100 35
     GSU1325 NONE
     GSU1324 1449164 .. 1449185 - -15.9  -4.85782   GTGCGGAAAAATAAA           GGGGCGTGA TCAC TCACGCCCC            TTTGTTGTCCTTCTT 100 445
     GSU1316 1442249 .. 1442272 -    -6  -2.73124   GGGGAGGCGGCAAAG          GGTCAGG-AGG TGC CCTTCCTGAGC          TTGTAGAAGGCACCT  49 4
      merA-1 1440538 .. 1440550 -  -3.4  -2.77899   TGCGTTCATGAACGA                TGGT TATAT ACCA                GGCCGGGAGCGGAGG  41 95
     GSU1314 NONE
     GSU1313 NONE
     GSU1312 NONE
         glk NONE
     GSU1310 1435436 .. 1435459 -  -6.6  -3.36289   GACTATGGCAACGAA          GCGGCC-GGCG AGA CGCATGACCGC          AACGGTTTGGCCAAT  55 363
     GSU1305 1430078 .. 1430108 - -24.8   -4.8622   CGTCTGAACGAAAAA       GCCCGGCCCGGAGA TCA TCTCCGGACCGGGC       TTTTTGCATGGGGCT 100 61
     GSU1288 1404913 .. 1404933 -  -3.8  -3.72576   CGGCGCTCGAGGAAA            CGCTGCGC GATAT GCGCCGGG            CGGTTCCCGCTGCGA  56 212
     GSU1269 1380978 .. 1381003 - -15.5  -4.76644   AAGAGTGATGAAAAA         GGGATGGGACC GGAA AGTCCCATCCC          TGGCAGGTGAGGCAA 100 42
     GSU1268 1379635 .. 1379645 -  -3.2  -4.48987   GGTCCACAAGGAAAA                 GGAC GTA ATCC                 CCGCGGCCCAGAATC  67 236
     GSU1265 NONE
     GSU1264 1375468 .. 1375489 - -10.1  -4.33274   GGTATAGCACGAAAA           GGGGCGCGGC ACA ACCG-GCCCC           ATGCCCCGTCACTCG  83 34
     GSU1263 1375077 .. 1375094 - -12.7  -5.28481   CAGGCAATGAAAAAA             GCCCGGA TCGC TCCGGGC              TTTTTCGTGCATGGC 100 53
     GSU1248 1349859 .. 1349878 - -16.4  -4.53705   AACGTCTACAGAAAA            GGGGCCGC TGAT GCGGCCCC             TTTTTGCGTCAGCCG 100 78
     GSU1245 NONE
     GSU1244 NONE
        coaD 1345438 .. 1345452 -  -5.7  -3.64703   TGGGGGTGATGGAAA               TGTCC GAATG GGACA               CTAACGATCTGGTCC  58 26
     GSU1242 1344133 .. 1344159 - -13.8  -5.55769   TCGTACAATAAAAAA         GGCGAGGATG GAGCTGT CATCCTCGCC         TTTTTTCCAACAATA 100 78
     GSU1241 NONE
     GSU1240 NONE
     GSU1239 NONE
     GSU1238 NONE
     GSU1237 NONE
     GSU1236 1338018 .. 1338029 -  -2.2  -4.27117   TGTTCATAATACAAA                CCTC TCCT GAAG                 GGGCAGGCTCGGAGC  60 71
     GSU1235 1337210 .. 1337235 - -12.5    -5.626   GATTTCATAAAAAAA         GGGATGCCGCC ATCG GGCGACGTCCC          TTTTTCGTTTCCGGG 100 53
     GSU1233 1335437 .. 1335453 -  -8.7   -3.0894   CAAGCAGGCAGTCAA              CGACGGT TTC ACCATCG              ACATCAACAGTTACG  57 257
     GSU1226 1328712 .. 1328722 -  -6.8  -3.45571   CTGGGGAAATACGAA                 GAGG CGG CCTC                 CTGCTGGCTCGATAC  57 519
     GSU1221 1324574 .. 1324598 - -15.1  -4.08767   GTGATGGCTGTAAAA          CAAAAGGCCCC GGT AGGGCCTTTTG          TTCGGTATGTCAGGT 100 45
     GSU1220 1323427 .. 1323456 - -20.8  -4.13767   TCGCGCACTGCAAAA       GGGGCGGCACGA TCGGAT TCGTGCCGCCCC        TTTTTTGTCGAAATG 100 82
     GSU1213 1315430 .. 1315448 -  -5.8  -3.90112   CTCGGGGGAACGAAA             CGCCCGGC AGT GGCTGGCG             CTACCTGAATTCCTT  64 26
     GSU1212 1314345 .. 1314364 - -10.6  -4.90266   GTCAGGAAGTAAAAA            GGCCCTGG TTTC CCGGGGCC             TTTACTGTTCGAAGG 100 69
     GSU1209 1312198 .. 1312213 -    -6  -4.49756   CGGCAAAGAGTAAAA              CGGGGC ATCC GCCCCC               CCTACTTGGAGCCGA  72 27
     GSU1197 NONE
     GSU1196 1299652 .. 1299666 -  -3.4  -4.11692   CAGCGAGTCGGAAAA               CCATGG GAC CCTCGG               CGTCCGCGTGCTGAC  61 518
     GSU1190 NONE
     GSU1189 1294290 .. 1294308 -  -6.6  -2.62616   GCACCGGTTACACCA             TCGGCGCA TCG TGCGCCAT             CTGTGCACTGATCGG  48 350
     GSU1186 1293308 .. 1293327 - -12.1  -4.62984   TCACCACACACAAAA            GCCCGGC TCACAG GCCGGGC             TTCCTTTTTTGTCCG  95 59
     GSU1185 1292632 .. 1292672 - -21.3  -3.55444   CCGGGAGTCGCGAAA  CCAAAGGGGACATTCGCTC ATC GAGCGCATGTCCCCTTTGT  GTGCGGGGTGCGTGA 100 56
     GSU1181 1288045 .. 1288079 -  -4.9  -3.16564   GTCGTATCTCATGAA    CCGGCTGTCCGTGGCAC TTG GCGGC-CGG-CAGGCGG    AGCGGGCCGTGTTCG  48 392
       tgt-1 1280167 .. 1280186 -  -7.8  -4.18018   TTCCTCCAGGCAAAA            GAGCACCC GTTC GGATGCCC             TGGCATGTGTTCGCT  71 51
        mazG 1279050 .. 1279063 -  -3.7  -2.60901   AGAGCTGGAAGCAAG               CACCG GGGC CGGAG                AGTGAAAAATCGGGC  42 314
     GSU1170 1274656 .. 1274671 -  -4.6  -3.04902   GTCGATGACATAAAC              CCACCG CCAG CGGTTG               CCGTTCCCTCCGGTC  46 52
     GSU1169 1273726 .. 1273754 -    -3  -3.63694   AGGTACGTGGAAGAA        GACCATTGGCGA GAATA TCGGCTACGGCC        CCGACAACGCCCGCG  51 218
        ptsP NONE
     GSU1155 1261134 .. 1261151 - -12.7  -4.87893   AAGTGCAACGAAAAA             GGGAGCC GAAC GGCTCCC              TTTAGGTTTCGGAAT 100 58
     GSU1154 NONE
     GSU1153 1245093 .. 1245124 - -21.8   -3.1247   ATGCTTCATACGCAA      CGAAAAAGGGAGCC CTGC GGCTCCCTTTTTCG       TTGTAGGACGGTCTC 100 47
     GSU1129 1211892 .. 1211903 -  -7.2  -3.28791   ACGGTGGTGCGATAA                CGGC CCTG GCCG                 ACACCGCGGTTGCCA  58 409
     GSU1125 1209346 .. 1209356 -  -3.2  -5.01732   AACGCCCGGAAAAAA                 CTGG TCG CCAA                 GAATGTTGACATGAT  78 226
     GSU1109 1195572 .. 1195584 -  -3.3  -3.78034   CAGCGACATCAATAA                GGCGT TCA AGGCC                ATCCGCCGACTCGAT  54 139
     GSU1107 1193577 .. 1193602 -    -9  -4.81359   AAGTCAAATAGAAAA         TGGGGAGATG TCACCG CGTCTCCCCA          TTTTTTCTATTCGTT  86 69
     GSU1102 1187573 .. 1187593 -  -6.8  -5.22312   AGGTAGACGAAAAAA            GCTCCCCC GATAA AGAGGAGC            AAACATAGATAGGAA  89 72
     GSU1101 1185826 .. 1185850 - -12.1  -5.36441   TCCGCATACAAAAAA          GGGGGACGG TTGTTGG CCGCCCCCC          TTGATGGTAGTGCGT 100 46
     GSU1100 NONE
        pstS 1183998 .. 1184028 -  -9.8  -4.52589   TCCGGGCACATAAAA      GGGGAGAGGC-CT CGCTCC AGCACCTCTCCCC       CGGATGGAGTTCAGT  87 49
        pstC NONE
        pstA NONE
        pstB NONE
        phoU NONE
     GSU1094 NONE
     GSU1093 NONE
     GSU1092 1177110 .. 1177124 -  -4.3  -3.18264   TCGTTCAGTGAGGAA               CAGTT CCGTC AACTG               GCCCAGGATGTCTTT  47 265
     GSU1089 1173965 .. 1173983 -  -4.5  -3.14132   GCGCCCCTTCATGAA            GCAGGCCG TGCG CGACC-GC             TTCTCTCCCCGCCAG  47 393
     GSU1073 NONE
     GSU1072 NONE
     GSU1071 1160740 .. 1160754 -  -4.2   -2.7566   AGCGAAGGCGAACGA               GCCC AGGGAGA GGGC               CAGGGTGATACCAGC  44 70
     GSU1070 1158756 .. 1158777 - -15.9   -5.3671   AACAGAATGAAAAAA           GGGGGAAGG TTTC CCTTCCCCC            TGGACTGCGGGTTTG 100 62
     GSU1069 1157835 .. 1157854 -  -2.8  -3.17075   GCTGGCCCAAGCGAA            TGTGCCCAG CGA CAGGGCA-A            GGGAAAACGCTGCAA  43 69
     GSU1068 NONE
     GSU1067 1154299 .. 1154317 -  -6.6  -3.04144   CCTTCATCCCCAATA             CCGATGCC TGC AGCTTCGG             CGGGATCAGCTGGCT  51 329
     GSU1061 1146931 .. 1146974 - -21.3  -5.60993   GTCGCCACAAAAAAA GCCGGGTCGCCTGAA-TATCG ATCT CGATAATTC-GGCGACCCGGC TGTCTCGGTGAGACC 100 223
     GSU1060 1145703 .. 1145721 -  -7.4  -3.47227   CTTTAACGAGGACAA             GAACACCG AGG CGGTCTTC             ATGATCGGTGAGATC  60 350
     GSU1057 NONE
     GSU1056 NONE
     GSU1055 NONE
     GSU1054 NONE
     GSU1053 NONE
     GSU1052 1139332 .. 1139342 -  -3.2  -4.18018   TTCGTCGATGCAAAA                 CTAC AGC GCAG                 GACATCGGCTGCGTT  58 15
     GSU1049 1135914 .. 1135924 -  -6.8  -2.71144   GAGTGGGCCGAATCA                 TCCC AGT GGGA                 GGGGCTCGAAATCCT  49 353
     GSU1043 1129556 .. 1129569 -  -3.7  -3.64703   TGCTGGTGATCGAAA               CCGGG CGGA CCCTG                TTCCAGTGGCTCGTG  53 82
     GSU1040 1127267 .. 1127285 -  -5.9  -3.58037   GACCAAGGCGGCAAA             GCTGCTC GGCAT GAGCCGC             CGGACTATTTATCGC  57 192
     GSU1036 1119338 .. 1119355 - -14.1  -3.30243   AGGTACTGTCGACAA             CGCCGGG TTAC CCCGGCG              TTGTCATTTCCCCCC  83 29
     GSU1028 NONE
     GSU1027 NONE
     GSU1026 1105177 .. 1105193 -  -3.8  -3.75169   TACTAGTGTAGCAAA              TTGAAA GCTGT TTTCAA              ATGTCCTTCGTGTGC  55 22
     GSU1025 1104360 .. 1104385 -  -6.1  -3.78775   CCTTTGAGTACGAAA         GTCTGCCCCCA ATTG TACGAGCAGAC          GGCCGCTTTGCAAGG  61 158
       cyd-4 1104007 .. 1104033 - -18.8  -5.55664   GGATGATGAAAAAAA         GAGGGGATAGCC AGT GGCCATCCCCTC         TTTTTTCCTCCAGAA 100 49
     GSU1022 NONE
     GSU1021 1101622 .. 1101643 - -12.3  -4.65895   CTTCCGACGCAAAAA           GGCCCG-CAC ATG GTGGCGGGCC           TTTTTGCGTCGGGGC 100 49
     GSU1018 1099071 .. 1099085 -  -2.7  -2.72263   ACATCTTCGGCAAAT               CCCTC GACTG GCGGG               TGCGTCCCACTGTGG  39 370
     GSU1007 1086749 .. 1086761 -  -4.7  -3.14564   GCACGGCTGGAGGAA                GTGCG TGG CGCTC                GCGAACCGGTGAGTC  48 107
     GSU1005 NONE
     GSU1004 NONE
        ntrC NONE
     GSU1002 1082176 .. 1082198 - -16.3  -5.95946   GCAACAACAAAAAAA           GGGCCGTCC TCTTC GGACGGCCC           GGAATGGCGTGCGAC 100 50
        mutM 1076775 .. 1076792 -    -4  -3.16564   GTGTTACGGGACCAA             CCGCGC CGACTC GTGCGG              GCAGGATAGCTGTCT  47 108
        fumB 1074595 .. 1074622 - -21.3  -4.61231   CGATACGCGCAAAAA        CGCCCCCGGCC GCAGGA GGCCGGGGGCG         TGGTGGGCTTCAGTG 100 42
     GSU0993 1073694 .. 1073712 -  -5.2  -3.35679   CTGGGCGAGGCAGAA             CCTGAGCG AGC CCCTCAAG             AAGAAAGCCGCTGAC  50 435
     GSU0971 1047851 .. 1047873 -  -4.8  -3.64703   CCCCCTTGACGGAAA          CGGCCGCCC CGCCCC GGACGGC-G           TGATAGATATGAACG  55 141
     GSU0965 1039549 .. 1039559 -  -3.2  -3.37831   TCAAGAAGTACAATA                 TCCG CCG CGAA                 GACTACGCCTGACGG  46 508
     GSU0961 1034450 .. 1034467 -  -4.1  -3.08133   GATTCAGTTATGTAA             GGAGC GGGACAGG GCTCC              AATCTCGTTAACTTG  46 167
     GSU0959 1033173 .. 1033205 -  -4.1  -3.38291   CGTACAACGCCACAA     GCC-TGACCGGC GGGTTTCTAG GCCGGTCGTGGC      GCTAGTTGGGCATCG  50 107
     GSU0958 1032865 .. 1032875 -  -2.4  -2.89185   AATATATCACAAGTA                 GCTC TCA GGGC                 CTCTCTTTATTCAGT  41 132
     GSU0957 NONE
     GSU0956 1030945 .. 1030986 - -10.8  -2.61681   GTCCAACGTCATAAG GC-TGACCAGCCAGCCCAG TTTCT CCGGGCGAGCTGGTCGTGC TGCAAGTTGGACTCT  64 44
     GSU0954 1026964 .. 1026976 -  -4.7  -2.77899   TCCCGGTACGAATTA                CGGGG ACA CCACG                AATTCTGTACGGATG  44 125
     GSU0953 1025820 .. 1025836 -  -6.5  -3.55444   GCTCTATCTGGCAAA              GACTGCG GGG CGCAACC              GGGTCATGTGTGCCG  59 373
     GSU0951 1023807 .. 1023827 -  -5.4  -5.40072   TTTGGGGTAAAAAAA            TTAGCGGA GCAGT TCCGCGAA            ATTGTCCCAGAGCCG  90 5
     GSU0950 NONE
     GSU0949 NONE
     GSU0948 NONE
     GSU0947 1018863 .. 1018881 -  -2.4  -3.65902   TGGAGCTGACCGAAA            GCACCCT GCTCGA AGGG-GC             CCGGGACACGATCAT  49 523
     GSU0935 1003840 .. 1003850 -  -2.4  -4.25104   GCGTCTTCAGGAAAA                 GGCG TAC CGCT                 CTCTGGAGCGCTACC  62 519
         upp NONE
        uraA NONE
     GSU0931 1000164 .. 1000180 -  -2.1  -4.65838   CACATATGTGAAAAA              GCTTGCC CCG GGCGAGG              TCGGCACAGAGGACT  68 437
     GSU0921  986043 ..  986071 -   -19  -3.62572   CAGTAGGATGTGAAA        TGGCAGGGCTTC GGAGT GAAGCCCTGCCA        GGTGGGGATCTGCGG 100 72
     GSU0919  985141 ..  985195 - -24.3  -5.43866   GAACCGGCAAAAAAA GGGGTCGTACGGCCATTCCGGGCTTC GCGG GGAGCCCGGGGCGGCCG-ACGACCCC GCATGGCAGAGTGAG 100 77
     GSU0918 NONE
     GSU0917 NONE
     GSU0916  982043 ..  982064 - -14.4  -4.79223   TGATACCATGAAAAA           GGCCGCCC TGAACG GGGCGGCC            TTTTTTGTGTGCAGG 100 71
     GSU0912 NONE
     GSU0911 NONE
     GSU0910 NONE
     GSU0909 NONE
     GSU0908 NONE
     GSU0907  972609 ..  972626 -  -4.1  -4.16943   CGGCACATTCCAAAA             GTGCTGA CACA TTAGCAC              AAAGCGGGGACATGT  60 76
      rpsU-1  971929 ..  971946 -  -6.9    -4.208   GCCGAAAATGAGAAA             GGCCCGC GTGA ACGAGCC              CTTCGATGGTGCCGT  71 366
     GSU0905 NONE
     GSU0904  970448 ..  970464 -  -4.3  -3.31792   CGAGCATGTCCAGAA              TCGCCAC GTA GCGGAGA              TTGGACTCCTCAAGG  49 96
     GSU0900  966143 ..  966164 -  -5.7  -2.73875   CGCCCCCGAAGATGA           CCCCTCCCG GCTG CGTGAGGGC            CTGGTAGGGTGGCTG  46 440
        tldD  960197 ..  960211 -  -3.4  -3.53012   CCTTCCCTCCTGAAA               CATCGC ATG GCGCCG               TCCATCGCTGCCAAT  48 45
     GSU0895  957942 ..  957961 - -10.6  -5.24531   AGGTCGCATAAAAAA            GGCCGTCC GATC GGGCGGCC             TTTTTTCATGGCAGG 100 31
     GSU0893  956436 ..  956463 -   -12  -5.05782   AGGGAGCGTAAAAAA        GGCCTCCACC GAAGAAGA GGCGGAGGCC         CTGGCCCAGGATTTC 100 117
        ligA NONE
     GSU0889 NONE
     GSU0888 NONE
     GSU0887  948559 ..  948588 -  -4.9  -3.40403   GGCGGGGTATGAGAA       GGGGTGGCCGATCC GCT AG-TCGGGCAGCCC       TTCCACAACCATCCG  52 11
     GSU0885  945575 ..  945602 - -11.2  -3.17212   GGAGGAGTTGATGAA        GCGGGGCTTCGG CGTG CCCAAGCCCGGC         CCCTTTTCCTGCATG  71 351
     GSU0883 NONE
     GSU0882 NONE
     GSU0881 NONE
     GSU0880 NONE
        cheV  936693 ..  936718 - -14.7   -4.8048   CGCGGACATGAAAAA         GGCCCCTGAGGG TTT CCCCC-GGGGCC         TGATGGGCAGATGAG 100 49
     GSU0878  935164 ..  935177 -  -3.7  -3.24747   CGGCTACATCACCAA               GCCCG TGGA CCGGC                GGCTGTTCCTTGAGA  48 365
     GSU0874  929638 ..  929648 -  -5.4  -3.25079   GAATATTTTACAACA                 GCAA AAG TTGC                 GGATGAGTAACGGCG  52 59
     GSU0872  929056 ..  929080 - -13.6  -5.69793   AGAGGAAACAAAAAA         GGCGGC-CACC GTGG GGTGTGCCGCC          TTTTGCGTTGCTGTC 100 47
     GSU0867  923392 ..  923407 -  -4.6  -3.21218   ATTGGCGACCACGAA              CATGGG GTGC CCCTTG               GAGAGAAGTGACAAC  47 87
     GSU0866 NONE
     GSU0865 NONE
     GSU0864  922260 ..  922292 -  -3.3  -2.86747   GATTTACTATAAGTA      TCCCCCCATCGGTTT GTC AACCCCACGGGAGCA      TTTTCGACGCCGCGC  41 54
     GSU0863  921930 ..  921950 - -14.7  -5.60993   CGCGGGATAAAAAAA            TCCCCCGGC AGG GCCAGGGGA            TCTTGTTGGCGCGGT 100 42
      folD-2  920869 ..  920887 -  -2.2  -3.21747   GCAGCCGATCACGAA             GACCCGCG AGA CGCCGTCC             AAGGCGGCCAGGATA  44 91
     GSU0861 NONE
     GSU0860 NONE
        galU  918177 ..  918188 -  -7.2  -2.57132   CGCCGTTTCGAGAAT                GCCG TCTA CGGC                 GTCTGGCGCTACCCG  51 339
     GSU0856 NONE
     GSU0855  914565 ..  914598 - -13.7  -3.80573   TGTATCAGGAGGAAA     TGGCGGGACGCGACG ATGA CGCCGGGCCCCGCCC      GGGGGAGGGTTAGGG  88 50
     GSU0852 NONE
     GSU0848 NONE
     GSU0847 NONE
        acnA NONE
     GSU0845 NONE
     GSU0844 NONE
     GSU0843  901498 ..  901518 -  -3.9  -2.56596   CCTGCCACCAAGGGA            GCCTCCTGC GTG GCAGGAAAA            TTCTTGCCGAACAGG  42 53
     GSU0842 NONE
     GSU0841  897408 ..  897420 -  -4.8  -3.63895   TTCAATGACGCTAAA                GCAC GGCCT GTGC                CAGAAAGGCGTGATG  54 169
     GSU0840  896861 ..  896898 -  -5.5  -2.52896   GCACGCCGTAAGCGA   TCGACCCGTCC-AGCAGG TTC CGGGCCCGGACGGATCAA   CGGTGCGCACCCTGT  46 92
     GSU0837 NONE
     GSU0836 NONE
     GSU0835  895310 ..  895334 - -15.8   -4.4648   AGCGGCAGTACAAAA          GCCCATGGAC GATGA GTCCATGGGC          TTTATTGTCAGCGGG 100 128
     GSU0833  894364 ..  894377 -  -5.2   -3.5002   GGCAAGGAGAAGTAA               GGGC GCCAGG GCCC                GACAGATACATCAGT  54 36
     GSU0822  882117 ..  882135 -  -3.1  -2.62515   AAGGCGGCGACAGGA             GCCGT GGGGACGTG ACGGC             CGGAATGGCACATTC  40 57
     GSU0821  881299 ..  881312 -  -8.1  -2.62184   GCGGGTTCGACATGA               CTGGC GGCG GCCAG                TTCATGTATCTCTGG  53 77
     GSU0818  877325 ..  877337 -  -2.6   -2.8547   ACGGGTCACAGTATA                CGCA CAAAC CGCG                CAAAGTAAAGCATTA  39 76
     GSU0817 NONE
     GSU0816 NONE
     GSU0815 NONE
     GSU0814 NONE
     GSU0813  873224 ..  873245 - -15.9  -5.14563   CCCCGGATGAAAAAA           CGGGGAGAG TGGC CTCTCCCCG            CGTCGATGCTGCCAA 100 53
     GSU0812 NONE
        ntrX  869437 ..  869465 - -16.7  -5.08601   CGATCTGAAGAAAAA        GGGCCGTCTCCCC CAT GGGAAGACGGCCT        TTTTCGTGCGAAAGG 100 50
     GSU0809 NONE
     GSU0808  866155 ..  866170 -  -2.6  -3.90922   AGGCTGCGGAAATAA              TAACGT GTAT ACATTA               AAGAGGGGAAGGAGG  54 146
     GSU0807  865511 ..  865526 -  -2.4  -2.87132   TTTCGGCGTCAGATA              GAGTGC CATG GCCCCC               CCCTTGACGAGGGAC  39 53
        citG  864661 ..  864700 -  -4.8  -2.80492   CAGGAGCATGAAGGA  TGAGCGC-GGCAGCGCGCC GGG GACGCGGGGACGGCCCTCA  GGCGTCGCCCATGCA  44 23
        fsxA NONE
        WrbA  863531 ..  863543 -  -3.4  -3.14963   CCGAGAACCAGCGAA                TCCA GGACA TGGA                AGAACCTCCCTGTGC  43 44
        ppsA NONE
     GSU0802  860309 ..  860321 -  -3.4  -2.64912   GGTTTAAGCGACAAT                GCAA TGATC TTGC                CGGTGGGAGTGTCGG  40 108
     GSU0801  858583 ..  858599 -  -9.3  -2.73243   ATGCATCGTGGAAAT              CGGGCCG GCT CGTCCCG              GTGCAACTGCCCCGT  60 75
     GSU0800  857481 ..  857501 - -14.7  -5.64274   TGATCCACAAAAAAA            GCAGGGCCG TAG CGACCCTGC            CGAGAGTGTATGGTT 100 187
     GSU0799 NONE
     GSU0798 NONE
     GSU0797 NONE
     GSU0796  854313 ..  854359 -  -5.7  -3.97308   TGCAAACAGACCAAA TATCTCGAATGGCCTGCGCGCG GACC CGCCCGC-GGCCATCAGGGGCA ACCCGATAAGGCCGT  64 311
     GSU0795 NONE
     GSU0794  852162 ..  852172 -  -2.4  -3.30441   CACTATTTGTCAGAA                 GTCC TGA GGGC                 GAACGGCCAGGCCAG  44 2
     GSU0793 NONE
     GSU0792 NONE
     GSU0791 NONE
     GSU0790  849103 ..  849115 -  -4.7  -3.37974   ATCAACAAAAATAAT                GCCAG TTG CAGGC                GTAGATCGAAACCGG  52 46
     GSU0789  848496 ..  848519 - -12.4  -4.78237   GATGTCATAACAAAA          GAGAGGGGCC GCGA GGCTCCTCTC           TTTTGTTATGGTCCT 100 51
     GSU0776 NONE
     GSU0775  831042 ..  831055 -  -3.7  -2.64099   GCCGGCCACGACAAG               GCCCG CTGC CGGGA                GCTGGTCTACGGCTC  41 216
        rarD  824764 ..  824781 -  -2.5  -3.53012   TCCTGGCGGGCGAAA             CCCGCGC GCTG GAGCTGG              GGCGTCCGGAGCTGA  46 158
     GSU0766  820583 ..  820608 - -18.3  -5.40625   AGAGGACACAAAAAA         GGGGGAACCGG TACA CCGGCTCCCCC          TGTGGTGCGTTATGA 100 49
     GSU0763  815318 ..  815373 -  -6.2  -3.53224   CAGGGGCGCCTGAAA GGAAGTAGTTGATTTGTTGACTTTCT GTCT AGTTGCCCAACAAATCAACTACGCCC CCCTAGTCTTCACCC  56 18
     GSU0762 NONE
     GSU0761  813315 ..  813330 -  -3.3  -4.12188   TTATGACCTTGAAAA              TACTC ATCTAA GAGTA               AAAATCCTCCGAAAA  58 486
     GSU0759  809841 ..  809861 -  -5.3  -4.87328   TAGATAAATAGAAAA            GAGCATCCC GTC GGGTCACTC            CTCACGGTACGACTA  80 38
     GSU0757  807478 ..  807495 - -14.1  -4.27316   TTCCCCAACTGAAAA             GGCCCGC GCAA GCGGGCC              TTTTCAGTTGGAGAG 100 54
     GSU0754 NONE
     GSU0753  797744 ..  797773 - -14.3  -6.06723   CCGCGCAAAAAAAAA       CGCCGTCTGC-CGA ACA TCGTGCAGGCGGCG       TTTTTTGTCTGGCGG 100 66
     GSU0752  795973 ..  795987 -   -10  -2.80994   CCGAACGGGACGAGA               GCGACA GGG TGTCGC               CGGTTAACCTCCTTC  63 238
     GSU0750 NONE
     GSU0749 NONE
     GSU0748 NONE
     GSU0747 NONE
     GSU0746  791570 ..  791601 -   -18  -3.14002   ACAAGAGGGAAGAGA      GACGGGGGAACCGC TGCG GTGGCTCCCCCGTC       GTGCGTTCAGGGGAT  90 32
     GSU0737 NONE
     GSU0736 NONE
     GSU0735 NONE
     GSU0734  780003 ..  780038 -  -8.8  -3.09516   GGGGGGACCACCGAA    GTGGCCCTGGTGGCCT CGGG AGGCATCCAGTGCCTC     CGTTCGGTGCCCGTG  57 520
     GSU0732  778812 ..  778828 - -10.8   -5.0925   CCGGAAAATGAAAAA              GCCCGC CGAAT GCGGGC              TTTTTTCGTACCGGG 100 58
     GSU0730 NONE
     GSU0729  777033 ..  777069 -  -3.5  -3.82191   GGAAGCCGAGAACAA    GCAGTATGCCCGGATCA AGG TGCTGCGGACGCTCTGC    GAGCGGATCGAGGCA  55 64
     GSU0727  774810 ..  774821 -  -5.8  -3.49475   TCTATTTCGATACAA                CGGA CTTT TCCG                 TATTCGTCCGCAAGA  55 163
     GSU0724  772931 ..  772953 - -16.3  -2.78384   TTCCTGCCGACCAGA           GCCCCGGAG CGTCC CTCCGGGGC           TTGTCGTTTCCCGCC  86 184
     GSU0720  770578 ..  770617 -  -2.6  -2.65815   CCCAGAGGCAGAGGA  TGAGGGCCGACAGCACCG CCAT CCGCGCCATGGGGCCGCA   CCTCACCCGGTCACG  38 28
     GSU0719  769462 ..  769505 -  -7.3  -2.73124   GTGCATCGGCGAAAT CCTGGCCCGGCGGGGACGGGG GTAA CACCGTCCCT-C-AGGCCCGG TCGCGTTCCCTCAGG  54 16
     GSU0716 NONE
     GSU0715  765232 ..  765246 -  -8.5  -2.87211   ATCCGTGCGGACATA               CGCGC ATCCG GCGCG               TCAGGCGTACCGCAG  57 26
     GSU0714  762871 ..  762917 - -15.6  -3.05844   GCTCGCAGTGCAACA GGGTGTCGGGCGCCCCCACCGC ATT GCCGGAGGGGCGCCCGGCAGTC TATGCCGGTTTCAGG  85 25
     GSU0713 NONE
     GSU0712 NONE
     GSU0711 NONE
     GSU0710 NONE
     GSU0709  755932 ..  755963 - -15.2  -3.04144   CTCTCACGCTGAACA      CCTTGTAGCACACC CTCC GGTGTGCCGCAAGG       CTCCGGTCCCCGCGG  82 91
     GSU0708 NONE
        sugE NONE
     GSU0706  753292 ..  753302 -  -8.2  -2.52623   TTCGTTCTACAAGAT                 CGCC CTC GGCG                 CCCTGATCATCGCCC  53 485
     GSU0700  740828 ..  740848 -  -7.6  -3.13073   ACGTTGACGAATATA            CATTCACC CACTC GGTGAACG            TCTGTGTCCTCAATC  56 507
     GSU0697  736520 ..  736539 - -12.8  -2.58544   TGCGAGTGGCAGAAG            GCGAGCCG TCGC CGGCCCGC             GGCACATTCGGAGGA  67 195
     GSU0695 NONE
     GSU0694  734172 ..  734193 -  -3.6  -4.09243   GATACTGTTCGAAAA           CCTCCTGG GCAATG CCTGGAAG            TTTACTGCACGTGTC  58 288
     GSU0692  731358 ..  731379 -  -4.3  -4.07568   CTTCCCCCCCGAAAA           GCGCCGG CCCAGGTC CCGGCCC            GCCTTGAAGCCCAGC  61 248
     GSU0691  730836 ..  730866 - -12.4  -3.01712   CGGCGGGCCGGAAGA       GGAGGCAGCCGTGG ATG CCTGGGCAGCCTCC       CTGCCGCCGGCACGT  68 131
       shc-1  725374 ..  725403 - -16.5  -2.74605   TGCCTTCAAAACTGA       TGTAGGGGCGGTT GGTG AACCGCCCCTACG        CGTAATCCACTTACT  86 52
     GSU0687 NONE
       dxs-1 NONE
     GSU0685  721236 ..  721262 - -22.4  -3.66356   ATGGGCAACGTCAAA         GCCGGCACCGTT TCG AACGGTGCCGGC         TTTGACGTTGGTGTG 100 85
       hcP-1  707568 ..  707601 - -25.5  -2.96216   CGGTAGCAGGATAGA     CAAACGGCGCGGAGA GTAT TCTCCGCGCCGTTTG      CGTGCCCGTTGCCGG 100 50
     GSU0672  705850 ..  705884 - -12.1  -3.76952   GGCATGCAAGGTAAA    CGACAGCGGGGGGCGG TTTC CCGTCCCCCGGT-TCG     ATGAGAGGCTCAGCC  83 35
        rluC  704806 ..  704821 -  -3.2   -4.0014   ATTAGAAAAAAGTAA              TTCTGC GGGG GCTGAA               CTCATTGAAATTGCA  56 122
     GSU0670  703737 ..  703781 - -28.8  -3.72893   TATCCCCCGATCAAA CGCAAAGAGGGCCTGCATCC GAACA GGGTGCAGGCCCTCTTTGCG TTTTACTTCGGACGA 100 44
     GSU0669  703604 ..  703623 -   -15  -3.87318   AACCAGTAGACGAAA            CGGCCTCC TTGT GGAGGCCG             TTTTTTTTGTGTTCT  95 40
        rpoH  690713 ..  690738 -   -14  -4.74103   GGTGTAATGTAAAAA         GGCCCCACCC GTTCAG GAGTGGGGCC          GTGAGTGTGACGAAA 100 44
     GSU0654  689891 ..  689917 - -19.5  -3.53811   GGGATTTTTTCCAAA         CCCCCTGCTCC CTTCC GGAGCAGGGGG         TTTCTTACATTCGAC 100 47
     GSU0639 NONE
     GSU0638  674656 ..  674670 -  -2.7   -4.0031   AGTTCCAGGAAAGAA               TGGCG CACCT CGCCG               AGCGAAACGTTCACC  57 522
     GSU0620  656768 ..  656786 -  -2.2  -3.54919   AAGGAGGCGTCGAAA             CGGCAAGC ACT GCGCGCCT             TTCGCGCGACTACAG  49 104
     GSU0605 NONE
      thiC-1  637661 ..  637700 -   -23  -2.71712   GTTCGGGCCGGAAAG  CGCAAATGGGGCTGCGGC GTGT GCCGCAGCCCCATTTGTA   TATGCTGGAGCCACC 100 253
     GSU0603  636054 ..  636079 -  -6.2  -3.14051   CTACCCCGATGAATA        CGTCGGCCAGCG GCAG CGCTGG--GACG         AGGGAGGGGTGGTCA  51 432
     GSU0599  630297 ..  630318 - -15.9  -5.19879   GCTCAAATACAAAAA           GGGGCACAC GCGC GTGTGCCCC            TTTTTGTATTTACGG 100 69
     GSU0597 NONE
     GSU0596  627273 ..  627305 -  -6.8  -2.52464   GCCTCCTTGAAGTGA     TGTCGGGGCCGGCCC CCAA GGGCCGG-CCGGGCT      CCGTGGCGCGCGGAG  50 370
     GSU0594 NONE
     GSU0593  625496 ..  625521 - -14.8    -5.252   GATTTCCATAAAAAA         GGCGAAACGG ATCGGA CCGTTTCGCC          TTTGGCTCTGCCGGG 100 47
     GSU0592  624311 ..  624333 - -14.8  -3.43774   TTACACAAAATGCAA           GGGCGGGGTA CGC TCCCCCGCCC           TTTTCGTAGCTGGTT  88 58
     GSU0591 NONE
     GSU0590  622545 ..  622560 - -11.8  -5.63517   TGTGTAAACAAAAAA              GGCCGC AGAA GCGGCC               CATGGGTTGTGGTGA 100 297
     GSU0589 NONE
        thiG NONE
        thiE NONE
     GSU0586 NONE
     GSU0585  618913 ..  618935 - -14.2  -5.27335   GCCGGCAAAGAAAAA           GGGGAATGGA TTA CCCATTCCCC           TTTTCAGTGGCTCAG 100 259
     GSU0584  617373 ..  617393 -  -3.9  -3.61988   TGAGCGAGAAACGAA            TGAGTCTGG ACC CCAGGCTGA            GATTCTTTGCCACGG  52 149
     GSU0583 NONE
     GSU0565  596381 ..  596395 -  -4.2  -5.06103   ATAATTCCTAAAAAA               CTGTTG AAG CAACTG               ATTGATTTCTTGGAA  81 367
     GSU0558  590557 ..  590580 -    -3  -4.17701   CCTATAAAGCACAAA          GCGACGCC-CA ACA CGCGGCGGCAC          ACGGACTCCGCTGCG  58 106
     GSU0550  583521 ..  583557 -   -13  -3.19192   CTTCACCGAAGCCAA   GGAACGCTTCGGCGCCG GCAG CGGCGACGAA-CGCCCC    GCCCAGGAGGCCGCC  73 370
     GSU0548  581182 ..  581221 - -12.1  -4.14739   CCACCGAGGCCAAAA  TCCGCA-CCGGCTCGGGC AGAAG ACCGGCGCCGGATGCGGA  GACCCCCCGCGAAAT  86 291
     GSU0544  576976 ..  576992 -  -2.2  -2.65208   AGAACGAACAGCAAC              CGTATC GGCAT GATGCG              CCCCTTTCCTTCAAC  38 36
     GSU0543  576310 ..  576331 -  -2.9  -3.79747   GCATTGAGGAGGAAA           GCG-CCCGCA TGG TGCCGGTCAC           CGCCAGCATCGGCGT  54 183
     GSU0539  571886 ..  571916 - -10.4  -3.27525   GTTTTTCAAAGTCAA      GGGGGAGGCCTCC TCTGTC GGC-GCCTCCCCC       CTCTCTGTGTACCTA  70 71
     GSU0538  571144 ..  571198 - -10.7  -2.71101   TTGTCAAAGAAGTGA CCGTGGACCAGGACAATG-CCGCC ATTGCCGA GGCGATCGTCGCCCTGGCCCACGT GCTGAATCTGGATGT  63 199
     GSU0532  565956 ..  565970 -  -3.6  -2.78816   CGATTGCGGAGGATA               TTCAAT GGA ACTGAA               AAATAAGATCTGGAT  43 12
        dapF  564892 ..  564930 - -31.8  -3.88498   GCCTGATAGACGAAA   GGCCGGCGACGGCCCGGT TCG ACCGGACCGCCGCCGGCC   CCTGGTTTGTGCCGG 100 50
     GSU0530 NONE
         nfo NONE
     GSU0528 NONE
     GSU0527  560904 ..  560921 -  -2.5  -2.77013   GACCGGCTCAAGAAT             GCGCCCG CAGC CGGTTGC              CTTCTGTCATGCAGC  39 112
     GSU0526 NONE
         dtd  559826 ..  559839 -  -5.9  -5.84381   TCATGAAGAAAAAAA               GGGAC GATG GCCCC                CTGCCGGGAGAGCTG 100 73
     GSU0524  558872 ..  558892 -  -3.1  -2.84566   AAGAGGCGAGAATGA            CCGTGGGCG CGC CGCTCATGA            CAGCTCTCCGGCGCA  41 20
        pabB  556989 ..  557027 - -10.2  -4.40561   CCGCCGCAAAAAGAA  TCCGGCGGCCGGCGAGG GGGGCA CGCCTCCGGCCGC-GGA   GTAGGTGGCAGGAAC  88 98
     GSU0521 NONE
     GSU0520  553693 ..  553709 -  -2.1  -2.50016   TTGTATCATTAATAG              GTCTCCT GTC AGGCGCC              GTTTCCCGGGCGCTT  38 17
     GSU0519 NONE
     GSU0518  551752 ..  551768 -  -2.1  -3.87815   TTTTACCGCGAGAAA              GAGCGGC ATG GCGTCTC              CTTGTTCCGTGCGTC  54 39
     GSU0517 NONE
     GSU0516  549409 ..  549421 -  -6.9  -5.71712   TGTGATAGAAAAAAA                CGCCC GGG AGGCG                GACATCCCCCTTGAG 100 353
     GSU0514  548039 ..  548057 - -13.1  -5.14563   CTTCCCATGAAAAAA             GCCCCCG GTAGA CGGGGGC             TTTTCTGTTACCGAT 100 33
        sfrB  542115 ..  542152 - -10.6  -2.52464   CCGGCCGGGAACGCA  CCGAC-GCCCGGG-ATCG TTGC CGATACCCGGGCCGCCGT   GGCCCCGGCCGTGGG  64 68
        sfrA  539485 ..  539504 - -12.8  -5.40004   CACCAAATGAAAAAA            GCCCCGCC GTTA AGCGGGGC             TTTTTGTTTCGAATA 100 58
     GSU0499  531775 ..  531790 -  -2.5  -3.75169   GATGATTTCATCAAA              GGCAA TCCTGC TCGCC               TTTGCCTTCTCCGGC  51 330
     GSU0492  524960 ..  524973 -  -4.5  -3.01712   GGCGGGCGCTGAACA               CCGTCC GGT GG-CGG               CTTTGCGCATCCGGA  46 47
      rhlE-1  523142 ..  523164 - -20.6   -5.1675   TCAGGCATGAAAAAA           GCCCCGCCGA ACT TCGGCGGGGC           TTTTTCGTATCTCTC 100 76
     GSU0487 NONE
        ilvA  515934 ..  515958 -  -4.1  -3.33815   AGCCCGGGGAAGGAA          GCGGCCGTTTC TTT GAAGAGGCGGC          TCCGGGGTGGGCATG  48 463
     GSU0475  505703 ..  505721 -  -4.4  -3.65902   TGGAGCTGACCGAAA             GCCTCCTC ATG GAGCGGGC             CGAGCAGTCCGTGTC  53 475
     GSU0471 NONE
     GSU0470 NONE
     GSU0469 NONE
     GSU0468 NONE
     GSU0467  497235 ..  497247 -  -4.9  -3.54489   TGAACGTGAAATGAA                TTAAC AGG GTTAA                GTATAGAGCAGCACG  54 80
      ccpA-1  496109 ..  496145 - -16.7  -4.91109   TGGGCACCATAAAAA    TCAAAAGGCTTCGCGGA TGA TCCGCGAAGCCTTTTTT    CGTTGCCGGTGCAAA 100 47
     GSU0464  494947 ..  494969 -    -4  -3.36273   TCGGGCGAACATGAA           CGTATCCCTG CAC CGGGGACAGG           TGACCTGGGCGCCGT  48 124
     GSU0463 NONE
     GSU0462 NONE
      fabG-1  491924 ..  491938 -  -3.5  -2.72126   AAGGCAAAGAAAAGT               TGCCG GTCTT CGACA               GTGTTGCGTGGCCCG  42 41
      fabF-1 NONE
     GSU0459 NONE
     GSU0458  488981 ..  488992 -  -5.8  -3.53012   TCGGGCTTGCGGAAA                CGGA CCAT TCCG                 TTCGTCACCAGCTTT  56 228
     GSU0457  487847 ..  487871 - -11.5  -3.34344   CGATGGCTGAATGAA          CAAATGCGACG ATG CGCCGCATTTA          AAGCCCCTTCAGGTT  74 23
     GSU0456  485296 ..  485321 - -13.3  -3.24021   GGGCGAAACAGGGAA         TAGGGCCGGCA GCGA TGTCGGCCCTA          TTCTTTTGTGGAGAG  81 23
     GSU0449  479957 ..  479976 -  -4.2  -3.75153   TCGGCCCAAGGGAAA            GCCGCCGTC GTG GAAGG-GGC            AACCGCCCTGGCCCT  56 160
        prmA NONE
     GSU0446 NONE
     GSU0444  475990 ..  476004 -  -5.6  -3.06133   GAATGGCGGACCGAA               GAGGCG GGA CGGCTC               GGCATCGAGCCGGGC  49 325
     GSU0434  464538 ..  464553 -  -4.6  -2.71268   GCCCACGACAGAGGA              GCTGGC CGCC GCCATC               CGCCCCCATCTCGCG  44 416
     GSU0427  456190 ..  456219 -  -9.9  -3.68244   AGTATGAACGCGAAA       CCATGGCC-GCGCC ACT GGTGCTGGCCAAGG       GCGTCGACCATATGG  74 272
     GSU0390  421731 ..  421754 - -13.8  -5.27335   CTCGGCAAATAAAAA          GGGGGCGACC GGAT GGTCGCCCCT           TCTGCATTCCGCTGT 100 51
     GSU0387  419101 ..  419111 -  -2.4  -3.30459   AATTAAAAGATTGAA                 GCGG GGT CAGC                 GGGCAAAAAGGTAGG  44 21
        radC  418048 ..  418058 -  -6.8  -3.35679   CCGCCTCACCTACAA                 CGAG GTC CTCG                 ACATCATCGGCCGGG  55 293
     GSU0384  416698 ..  416721 - -16.8  -5.26875   TCCGGAATTAAAAAA          GGGAAGAGGC GAGG GCCTCTTCCC           TTTTTTAATACGAAG 100 51
     GSU0373 NONE
     GSU0372  405822 ..  405836 -  -3.5  -3.66874   TGAAGTCCATTGAAA              CCTCCG GGAC CGG-GG               AAGGGGCCGCGAGCG  52 192
     GSU0371  403236 ..  403255 -  -2.8  -3.31322   CGGAACCGGGCAGAA            CTGAAGCCG TTG CCGCT-CAG            CCCCAGACGAGCAGA  46 22
     GSU0370 NONE
     GSU0369 NONE
     GSU0368 NONE
       cyd-2  397486 ..  397497 -    -3  -3.54129   GACATGCCGGTGAAA                TCAA TGGG TTGA                 GCCACCCTTGTGGCA  48 14
       cyd-1  397035 ..  397052 - -12.7  -4.72986   GATTCGCACGAAAAA             GGGCGGA TCGC TCCGCCC              TCTTCCTTCATGCCG 100 49
        dinG  394438 ..  394449 -  -5.8  -3.02144   TCATGCGCGCCAAGA                GCTG AGGT CAGC                 CGCGGCACTATGGGG  51 33
     GSU0361  392759 ..  392784 - -20.5  -4.98531   CCCGGAAAGGAAAAA         CGGCGCGTTGC TCAG GCAACGCGCCG          TGTGTATTGGTTGCT 100 85
     GSU0359  389667 ..  389681 -  -5.7  -2.75992   TGGCAGGGAAGAGCA               GGTTG CGTAC CAACC               ATGGCTCAGAAGTGC  49 152
     GSU0358 NONE
     GSU0357  387294 ..  387319 - -16.1  -3.85698   CTGTTCCGGCAGAAA         GCCCGGACTGC GGGA GCAGACCGGGC          CTTCTGCCGGAGGAC 100 57
        hemL NONE
     GSU0336 NONE
     GSU0335  365577 ..  365589 -  -3.3  -3.17688   GAACCATGGGACTAA                TCTCC TTT GGTGA                CGAACATGTAAATCG  43 9
        atpB NONE
        atpE  364494 ..  364517 -   -16  -5.18357   TAACGGATGAAAAAA          GGGTGGAGCC GTCA GGCCCCACCC           TTTTTGTCTCGACGG 100 52
     GSU0330  360424 ..  360438 -  -5.6  -3.93166   CCCCCAAAAAAGGAA               CTCTGC CGC GCAGCG               CAAAGCGAACGCCGT  62 49
     GSU0329 NONE
        gspE NONE
     GSU0327 NONE
        gspG NONE
     GSU0325  354717 ..  354745 -  -5.2  -3.62096   TTCGAGCAGGGTAAA        CCCCCGTGCG CCGATGGTT CTCACAGGGG        CTCCTCCCGGTACCC  56 17
     GSU0324  354365 ..  354383 -    -3  -3.14468   TTCCAGGAGAGTGAA             CCCCCG TTGGCCG CCGGGG             CTATTTCGCCACGTA  43 26
     GSU0323 NONE
        gspK NONE
     GSU0321 NONE
     GSU0320 NONE
     GSU0319  349655 ..  349680 -    -4  -2.78384   TCGTGCTGTACGATA        CGCTGCTGGGCC AGAT GACCCA-C-GCG         GAGATTCTGGCGGTC  42 508
     GSU0316 NONE
     GSU0315  346026 ..  346046 -  -3.9  -2.76453   CGACAATGGTAAGTA            TCTCCCC TGGGAAG GGGGCGA            CATCGATGATAATCG  42 514
     GSU0311  343846 ..  343869 -  -4.6  -2.69964   GCTGGAAGGACACCA          TCACCAT-CCA TTG TGGCATGGTGC          CTTCTCTCTCGTTTT  44 232
        pepN  334403 ..  334427 -    -5  -3.22113   ATTTTGCGAGAAAAC         GGCCGGTCCTAG TCC CT-GG-CCAGCC         CCTTGGTCACCACGT  52 9
     GSU0299  328186 ..  328202 -  -2.1  -4.67904   GAGCAACCGGAAAAA              CCGTAAC TTC GTGCCGG              TCAACTGTGCCGCCA  72 433
      cheW-1 NONE
     GSU0296 NONE
      cheR-1 NONE
     GSU0294 NONE
      cheB-1  321693 ..  321718 -   -14  -4.72272   GCCGTTCACCAAAAA         CGGCAGCCCC TGTGCC GGGACTGCCG          CATCTGTCGGTTCAC 100 259
     GSU0291  320217 ..  320236 -  -5.8  -3.07816   TCGCCACCGACGTAA            TTCCTCAGA TTA TC-GAGGAA            GTGACGACAAAAGCC  49 291
     GSU0288  318269 ..  318310 -  -7.2  -4.07568   CGCCCGGTGGTAAAA GTCGTGGCGGACCCGGCGG GCCGG CTGCTGGATCCGGCAC-AC ATGAAGAACCTGGCA  70 128
        radA  313916 ..  313926 -  -6.8  -3.25896   GGATCAGTCAGAAGA                 GCTG TTC CAGC                 GCTTCATCCAGGGAT  56 7
        dksA  313435 ..  313445 -  -3.2  -3.10622   AACAGCCATCCAAGA                 CTCC GCG GGAA                 GGGGGCGAGGGGGAG  43 47
     GSU0283  311452 ..  311476 -   -13  -3.18681   CCCGAACGTGATCAA          GGGATTAGGA AGTTG TCCTAATCCC          TTGATCAAAAGTGGT  75 175
     GSU0280  307884 ..  307902 -  -6.8  -2.64099   TCCCCCTATCAGAAG             TTGACACT GAA AGTATCAA             TTTCTGATAGGGATC  50 39
     GSU0279  289906 ..  289946 - -20.5  -3.92869   GCACTGATCCATAAA  CAAGCAGGCTGCCCGCCCA GCC CGGACGGGCAGCCTGTTTA  TCCGGCCCGGCCCCT 100 63
     GSU0278 NONE
     GSU0277 NONE
     GSU0276 NONE
     GSU0275  284762 ..  284799 - -20.7  -3.16564   GCGGCATCGCAGGAA   CGAAAAGGGGGAACCGG TCAA CCGGTTCCCCCTTTGCA    TTTGCGAAGTAACGC 100 253
        glmU NONE
        glmS  276560 ..  276575 - -11.8   -4.8083   CAATACCATCAAAAA              GGGGCC CGAA GGCCCC               TTTTGCATTACTACT 100 82
     GSU0265 NONE
     GSU0264 NONE
     GSU0263  270061 ..  270071 -  -8.2  -4.02132   GGGCAAAGGGACAAA                 CGCG CAA CGCG                 TCTCCGCCGCAGGTC  71 238
     GSU0261  268036 ..  268047 -    -3  -3.65522   CATCTACTGCAAGAA                GAAT TCTC ATTC                 CGTTCCCTCCAGTCA  50 84
     GSU0260  267553 ..  267566 -  -5.2  -3.24924   CCGGGAGCGACAAGA               CCGG TTCCCT CCGG                CGCTCGACCGTTCAG  52 37
     GSU0259 NONE
     GSU0258 NONE
     GSU0257  265909 ..  265919 -  -5.4   -5.0916   TGGTCAACACAAAAA                 GATC ATT GATC                 TCATCAATGAGGTGT  83 427
     GSU0251  258113 ..  258125 -  -5.5  -3.05384   GCCCGCGTCATCGAA                CAGCA CCT TGCCG                ATGTCGCCAGTGATG  49 386
     GSU0246 NONE
     GSU0245  252459 ..  252473 -  -3.4  -3.04715   GATTCCCGGCAAAAG               GGCCCC TGC GCAGCC               TCACATGTGGCGCAG  42 26
     GSU0244 NONE
     GSU0243 NONE
      acpP-1 NONE
     GSU0241  248489 ..  248504 -  -3.3  -3.53012   GGGTTGTCCGGGAAA              CATGA AGCAGA TCATG               GTCAGGAGGCTTTCG  48 27
     GSU0240 NONE
     GSU0239  247228 ..  247249 -  -7.9  -2.62184   GGTTTGCCGACACGA           GGAGGAGCC TCAT GCCCCCTCC            GTCCAGGCGAGCAGC  53 13
     GSU0238 NONE
     GSU0237 NONE
     GSU0236  244841 ..  244855 -  -3.4  -3.55444   GGGGGAGTTGGGAAA               GGCGGG CAT CCTACC               ACAGGGGGCGGCGTT  50 59
     GSU0235 NONE
     GSU0232  240875 ..  240886 -  -5.8  -3.91084   CCAGGTTCAATTAAA                CTCG ATAA CGAG                 CGCCCCTTCAAGTAC  64 5
     GSU0231  238996 ..  239010 -  -7.1   -3.5394   AAATGCGGCCGGAAA               GACCG TTCAG CGGTC               ACAGGCCGTCCCCTC  58 17
      pilT-2  237665 ..  237681 -    -5  -3.96624   CAGCCCGACGAGAAA              TGGGGG GAGCG CCCCCT              GGCCCTGGTGGTGCT  63 230
     GSU0228  235514 ..  235530 - -10.8  -5.38497   AGGGAAATGAAAAAA              GGCGGC TCAAG GCCGCC              TTTTTTGTGGAGGAG 100 51
     GSU0224  232185 ..  232195 -  -2.4  -2.57132   TGCTCCTCCGATAAG                 GGAG CAG CGCC                 GGTACCCGTCAGGCC  38 34
     GSU0216  225335 ..  225346 -  -2.2  -3.72576   TCCTGCTGGATGAAA                CACGC CGG GCG-G                ACATCGTGATCGTTG  52 360
     GSU0199  209447 ..  209472 -  -9.7  -4.56597   TGGTTCGGTGAAAAA         CCCCGGCTGCTC AAA GAGCATC-GGGG         CGCAGGGGTTGATGA  91 492
     GSU0197 NONE
     GSU0196  207249 ..  207262 -  -5.2  -3.33696   TTGTGCCTGAACGAA               CGGG CAGAGT CCCG                TAGCAGCCGCCCCTC  52 373
     GSU0193  204484 ..  204499 -  -7.5  -4.67353   TCAGTGACGGAAAAA              GCCGC AAGATA GCGGC               ATCGTACTTCTGTAC  83 378
     GSU0191  203705 ..  203757 - -17.2  -3.64703   TGTCGTGGACCGAAA TTTCAG-AGACAAAAAAGCCCCGGG GGTA CCCGGGGCTTTTTTGTCTGCTGGGG ACAAGCGGTTACGCT 100 34
     GSU0190  203144 ..  203157 -  -2.3  -4.56597   CGGGGGCCGCAAAAA               CAAGC TGCG GCCCG                GTGATATTCTGGGGG  68 185
     GSU0188 NONE
     GSU0187  200575 ..  200586 -  -5.8  -2.87132   GTTCGCCGTCATACA                CCCA GAGA TGGG                 TCATCATCGACCCGA  49 392
     GSU0185  198993 ..  199009 -  -2.2  -3.17075   CCGTGCGGAACTCAA             GTCCCGC CCTT GCAGG-C              AGAGGAGCCATCCGC  42 5
     GSU0183  196328 ..  196346 -  -3.1  -3.28712   GTCTTGTCTTCATAA             CACATAC CTCCT GTTTGTG             TAGTGTACTCCGAGG  46 103
     GSU0182  195905 ..  195926 -  -6.5   -2.5076   AAGCATCAGGAATAT           GATGTGCCGG GAA CCGGC-CGTC           CCGGCAGGTGTGAGT  50 122
     GSU0181  194676 ..  194697 -  -2.9  -3.77241   AAAGCTCAAGGCAAA           GCACGAGAT CCGC ATCGCGTCC            ATTTTCCGGGAAGCA  54 266
     GSU0178  193034 ..  193051 - -14.1  -3.72027   ACGTCTCATGAAGAA             GGCGGCC ACGG GGCCGCC              TTTACTGTTATTCAT  91 67
     GSU0174  189504 ..  189523 - -16.4  -3.89215   GTCGAGAAACGCAAA            CGGCGGCC CGGA GGCCGCCG             TTGTCACATCAATAT 100 55
     GSU0166  182467 ..  182478 -  -4.4  -3.36492   GCTGTAATGGCAGAA                GTCA TAAC TGAC                 GCAGTGAATAGAGGT  48 442
     GSU0137  151226 ..  151239 -  -4.5   -4.2717   AGTATTCGAGGAAAA               GCTGGG AAT CCC-GC               CGATTTTCACGCTGC  66 442
        hemB  149812 ..  149831 - -12.8  -5.21709   GCTGATACGAAAAAA            GGCCCGCC ACCC GGCAGGCC             TTTTCAGTGTATCAC 100 50
     GSU0134  148314 ..  148327 -  -2.3  -3.28209   AGGAACCCAGAAAAT               CACCG TGGC CGGTC                CCCAGGACCACTTCC  45 375
     GSU0132  146444 ..  146455 -  -2.2  -3.14344   TACCTCGGGCATCAA                GGAC TGCT ATCC                 TCTGCCGGTCATCGG  43 289
     GSU0127  141084 ..  141102 -    -8  -3.28924   CAGGGGGCCTCACAA             CCCCGTCC CCT GGTCAGGG             AACGTCGCAGAGCCG  62 20
     GSU0126 NONE
     GSU0125 NONE
     GSU0124  138482 ..  138498 -    -3  -3.41878   GTTGTCAAGTGACAA             TCTGGGT GGAA ACCC-GA              GGTGGGGAAGGGGGA  48 42
     GSU0123  137228 ..  137239 -    -3  -2.93073   TCGGGTCAACAACGA                TCAT GGCC ATGA                 GCTACCCCTCCTTCT  42 27
     GSU0122 NONE
     GSU0121 NONE
     GSU0120  134321 ..  134358 - -11.3  -4.07568   CGCTTCCCGCCAAAA   TTGACGGGCGCGG GGACACTCGGGT CCGCGCCCGTCAT    GAAGGAGTGTGTCGA  86 52
     GSU0119  133859 ..  133890 -  -2.3  -3.05997   TGCGGAGAAACCACA      TGATAGAGCCGGAA TGCCT TACCGG-TCCACCA      GGGCGAAGAGGTTGC  42 12
     GSU0118  133025 ..  133047 - -16.3   -5.0925   CCTGAAAATGAAAAA           GGCCGTGGG GGTCA CCCACGGCC           TTCCGATACACGAAG 100 232
     GSU0117  131617 ..  131643 - -15.9   -5.9218   GAGAGAAGAAAAAAA         GGGGTGACCGA TTGTT CCGGTCACCCC         TTTTGATGTTACCAC 100 53
     GSU0105  120966 ..  121004 - -10.8  -3.35679   GCCCGTGACGGAGAA   CAGGCGGTCGGCCAGCTC TTC GAGGCGGCCCCCCCCCTG   GACCCCTGGCTCGTG  69 323
     GSU0100  114251 ..  114272 - -10.9  -2.76046   CTAAGGGGAAGATGA           TCAGTCTCG CCAC CGAGACCGA            ACGGACCCTGTTCTT  63 442
     GSU0092 NONE
     GSU0091 NONE
     GSU0090 NONE
     GSU0089 NONE
     GSU0088 NONE
     GSU0087   97867 ..   97914 -  -6.2  -3.35224   ATACCTTCTTAAAGA GCTGTTTC-CGGATGGCTGGTCC GTC GAACCAGACATCCATGATCCGGC TGGCATCGGTCACCA  54 119
     GSU0085   96721 ..   96749 - -20.3  -5.26875   CGCGGAACGAAAAAA        GCCCCCTGCCGAA CGT TACGGCAGGGGGC        TTTTGCTCAGAATCG 100 49
     GSU0079 NONE
     GSU0075 NONE
        elbB NONE
     GSU0073 NONE
     GSU0072   87176 ..   87190 -  -2.1  -4.49337   TGATAATTCATAAAA              CGTGCC ATCT GGCA-G               CCTTTGCGAGGGACA  63 206
     GSU0071   86533 ..   86553 - -15.4  -5.60993   TTTGCGACAAAAAAA            GGGGCGGC ATTGA GCCGCCCC            ATGAAAGGAGAGAAA 100 53
     GSU0064   79583 ..   79593 -  -2.4   -3.9461   CTCGCCGAAGAAGAA                 TCGG TCT CCGT                 GCGGTGGCCTGGGAT  54 157
     GSU0059   77673 ..   77689 -  -5.1  -3.84183   CGCCAGCACAAAAGA              GTTGATC AAC GCTCAAC              AAGAGCAACAAGGCT  59 108
     GSU0056 NONE
     GSU0055   71611 ..   71624 -  -2.3  -2.94099   CCGGCGCACTACAGA               CGCCG GCTC CAGCA                CGTCACTAACTCGGA  40 401
     GSU0045 NONE
     GSU0044   53649 ..   53659 -    -4  -4.13767   CCCTCGATTTCAAAA                 TTCA ATC TGAA                 ACTGTTACCCTGAAT  60 291
     GSU0036 NONE
     GSU0035   45488 ..   45499 -  -5.8  -3.21099   GCTTGTCATCATCAA                GGTG GAGA CACC                 GTCAAATCTCAATAA  51 233
     GSU0029   38480 ..   38502 -  -7.8   -2.6955   TAATGAAATAGGAAC           GACAAGGT AGCTTAG ACCTTGTC           CTTGTGCCCGTCAAC  53 45
        tolQ NONE
     GSU0027   37267 ..   37277 -  -2.4  -2.80994   GCCAAGTGGAGCATA                 GCCG ATG CCGC                 CAACCCCCAGCCAAG  39 70
     GSU0026 NONE
     GSU0025   35280 ..   35295 -  -2.5  -4.87893   AACTGCAAGTAAAAA              CGATG TCTTAC CACCG               TGGCGACCAAGTTGG  72 17
     GSU0024   34531 ..   34550 -   -15  -4.12532   GTCTTCATAGAGAAA            GGGAGCCG TTAC CGGCTCCC             CTCCGTGCTAGCCCT 100 48
     GSU0023   33617 ..   33642 - -19.1  -4.65722   GGATACAGAAACAAA         CAAGGCGGGGT GAAA ACCCCGCCTTG          TTTCATTTTAGCTCC 100 28
        nadA NONE
     GSU0020   31492 ..   31530 - -18.3  -4.10161   GACCATGTCGGAAAA  CTAAACGGAGCTGGTCCC CAAA GGG-CCGGCTCCGTTTAG   TTTCAGCGGTCCGCG 100 28
     GSU0018   28912 ..   28923 -  -5.8  -2.69964   TCGCCAATCACATCA                TGGC GGCG GCCA                 GTTCTCCAAGGGTAT  48 6
         mfd NONE
     GSU0016   24299 ..   24335 - -10.8  -3.78775   TGTCTGAGCACGAAA   GAGGAGGGGGCGACCCC TGGT GCGGTC-CCGCCCCCTC    TTGAAGGTAATTACG  77 44
     GSU0015   23258 ..   23285 -   -22  -4.41548   GGATATGGCATAAAA        CCCCCCCGGAGC CGCG GCCCCGGGGGGG         TTTTACGCTCTGCTC 100 51
     GSU0013 NONE
        hemG   20265 ..   20283 - -13.8  -3.25479   GCAGGAAATATGGAA             GGGGGGCA TGG CGCCCCCC             TTTTCTGTCTGTTCA  81 38
