# Supplementary material for: Rapid, accurate, computational discovery of Rho-independent transcription terminators illuminates their relationship to DNA uptake
Source: Genome Biol. 2007 Feb 21;8(2):R22. doi: 10.1186/gb-2007-8-2-r22 (PMC1852404; doi:10.1186/gb-2007-8-2-r22)
Supplement: Additional data file 4 — Best terminators found downstream of each of the genes of the 343 organisms studied. [file gb-2007-8-2-r22-S4.zip › Gloeobacter_violaceus.bag]

     glr0001     505 ..     518 +  -6.7  -2.70932   GCGGCGCTCTCGACT               CAGCA AACC TGCTG                TGGTTGAAGCGCCGC  50 5
     glr0002     916 ..     933 +  -4.7   -4.0162   TTCAAAACTCTTGCC             GGGTCGC TGTA GCGGCGC              TTTGTGCTCTGGCAA  59 14
     glr0003 NONE
     glr0004 NONE
     glr0005 NONE
     glr0006 NONE
     glr0007    3867 ..    3904 +  -2.7  -3.03151   CAAACTATCTTGATA   CGATAGGGCGTGTC-CGG GTC CTGCGAGGTGTCCTATTG   CTTTGATTTGCGGGC  42 68
     glr0008    5043 ..    5073 + -13.3  -4.77567   ACTTTGGTCTGCGTG      GGTAGGGCGCGTGC CTTG GCGCG-GCCCTGCC       TTTTCTTGTCACCCT 100 41
     glr0009    6034 ..    6044 +  -3.2  -2.82516   TCTGCTGCGCAAGCG                 CTTC CGG GAGG                 TCTACTGATGGACGC  41 7
     glr0010 NONE
     glr0011    7900 ..    7912 +  -2.6  -4.42386   GGTATGCGAGAAGGC                GCGG CCGGC CTGC                TTTTATAAATCAACA  63 165
     glr0012    8984 ..    9034 +  -7.5  -3.81022   AGGTGCTCCTCAAAA CCGCCAGCTTC-TAGCCGTCGAGG TGTA TCTTGTCGGTTTCGAGGCTCGCGG TTGTTGTGAGAATTT  67 12
     glr0013   10385 ..   10403 +    -3  -3.17714   CCAGTTTCTAGCCCT             TTGCGCCG ATC CGCCTCAA             TTAATCCGGCTTTAA  43 30
     glr0014 NONE
     glr0015   12729 ..   12772 +  -5.1  -3.12327   GACTGTAGGGAGTTC GGGGCTTGCCGC-CCGCTGT CGAGA GCAGCCGAGGGGCCGGCTCC TGTTGCGTGTGGGAC  50 127
     glr0016   13931 ..   13955 +  -3.4  -4.14472   AAGAGGCGGGCTTCG          TAGCCATCCG CTAAC CGGGCGGCGA          TTTTAGCAATCTTAA  58 12
     glr0017   14952 ..   14980 + -15.9  -4.18018   GTCTAGACGGCGATC        CGCCCGCCCTGCC GCC GGTGGGGCGGGCA        TTTTGCGTCGGCGGG 100 43
     glr0024   23805 ..   23833 +  -6.6  -6.02345   TGCTGAAAGGAGCGG        GTGAGGCTATCC CTGGC GGTCGGCCTCAC        TTTTTTTTGTCGTTA 100 196
     glr0028   28668 ..   28679 +  -2.2  -2.56596   CGCCGGGTGGGCTAT                CTTG AAAT CAGG                 TAACTTCATAAAACG  38 21
     glr0029   29525 ..   29535 +  -3.2  -3.16564   CGTGGCTACCAAGCT                 GTTC GAC GAGC                 TTGGTGGCATCGACG  44 314
     glr0033   33421 ..   33435 +  -2.8  -3.88232   GCGGTAGAGCATTAA               GACG ATATCGG CGTC               TTGTTCTATGGACCC  56 199
     glr0035   36504 ..   36516 +  -5.5  -4.01135   AAAGTCAGGCTTTAC                GCGGA AAA TTCGC                TTTGATGTTGTTCGC  62 128
     gsr0040   40004 ..   40032 + -10.2  -5.31275   CCTTGTTTCAATACC        GGCAGGGCAGCT TCGAT AGGAGCCCTGCC        TTTTTTATCGTCCGG 100 86
        recJ   42652 ..   42687 + -17.6  -2.62184   GAGACCCGACCCGCA    CCCGCTGCACCTGTGC ACCC GGACAGATGCAGCGGG     TACTGTCGCAAAAAA  83 265
        purB   44703 ..   44719 +  -6.5  -3.16881   GGGTGTGAAAATCTT              TGCCGTC CAA GATGGCG              TTGATAGCCTCGATG  53 391
     glr0045   45824 ..   45845 +  -7.2  -4.60487   TTGCCAATCAAGCCC           CACGGCCG GCAGTG CGGCGGTG            TTTTTCAGAGTGGTC  83 228
     glr0048   50299 ..   50327 +  -9.6  -4.72007   CTCCCCTGTTTAGCT       GCAGGAGCAGCCG TTGC CGGCTG-TCCTCC        TTTGTTTTGGTGCGC  91 517
     glr0050   51374 ..   51409 +   -22  -4.07568   TACCGGTAAATTCAG    GTGTCGGGTGTCAGAG CGCG CTCCGACACCCGACAC     TTTTCAAACCACCGA 100 32
     glr0056 NONE
     glr0057   60228 ..   60239 +  -2.2  -4.21974   CAATGGCGTGGGTGG                CAGG GCTT TCTG                 TTTGTTCAATCGTGG  60 358
     glr0058 NONE
     glr0059   62522 ..   62534 +  -3.3  -2.52516   GGAACCCTGAAAGCC                CGACG CCA CGTCC                ATTGCTGATAGACCC  39 31
     glr0060   63975 ..   63990 +  -6.8  -3.53811   CCGGTGCCCTGGTTG              CC-GCCG GAG CGGCTGG              TTTGCGAAGGATAGA  59 301
        hemL   72913 ..   72926 +  -5.9  -4.19506   CCGCACCGTCCTCGC               TGCGC TCTA GCGCG                TTTTGCGGTTAGGCT  69 16
        lspA NONE
     glr0073   74605 ..   74616 +  -3.6  -3.57462   CCAGTATTCCCGATG                CGCC TCCA GGTG                 TTTGAGCATCGCATC  51 195
     glr0075   76274 ..   76299 +  -2.5  -4.62783   ATTGAAGCCCAGATA         GACGCTGGATA GCTT TACTGAGCGTC          TTTTTACACTCCATC  65 14
     glr0076 NONE
     glr0077   77994 ..   78010 +  -3.6  -2.77013   CACTGGCCCGGTACT              CCGGTG ACCTC CACAGG              CTTCTTGACGGCGTG  43 362
     glr0078 NONE
        ycf4 NONE
     glr0080 NONE
     glr0081   82899 ..   82909 +  -4.6   -3.3482   CCCGCAGACTCTCCG                 GCTG CAC CGGC                 TTGCTTAAAAAATTG  49 75
        rpl3 NONE
        rpl4 NONE
       rpl23   87945 ..   87972 + -19.2   -4.4078   CTGATTTGCCATTGA        GCCGGGCTGACC TTTG GGTCAGTCCGGC         TTTTGCTTGGCCACA 100 43
     glr0088   88991 ..   89020 +  -6.4  -3.73224   ACTTTTGCAACTGGG      GGGCGACGTCGTGG GTGG CCACC-CG-CGCCC       TTTGCTCCCAGCTCA  62 336
     glr0090   89973 ..   89986 +  -9.5  -3.13403   CACCTTCTGGGCCAC               CCGCC GGCT GGCGG                TATTGGTGAGGGCGG  61 147
     glr0092 NONE
     glr0093   92382 ..   92395 +  -6.7  -4.41616   TTTCCCCTGGACTTG               CAGGA CCGA TCCTG                TTTGTTTCCAAGAGT  74 199
     glr0094 NONE
     gsr0095 NONE
     glr0096   95697 ..   95711 +  -7.8  -4.64766   TAGATAAGCAGGTCC               GACTCG TAG CGGGTC               TTTTTGAACTCTGCA  83 247
     glr0098   97961 ..   97973 +  -5.5  -3.74872   CCGCCACCAACTCGC                TCGGT TCG ACCGG                TTTGCTCAGATGGGT  60 80
     glr0104  104251 ..  104265 +  -4.9  -3.89346   TCCTCTGGCGGACGC               TCCCG CAGTC CGGGG               TTTCTAGAATAAGAG  59 93
     gsr0105  104589 ..  104624 + -18.4  -4.42653   CGCAAATTCATACGA    TCGAGGCGGGCCACAGT AAA ACCGTGGCCCGCCT-GA    TTTTGTAGCTGCGGT 100 47
     gsr0107  105812 ..  105836 +  -7.8  -2.87344   GTAGTTGGTGGCGAC          GGTGAACTCG ACCGC CGTGTTCGCC          TCTGTGGCCGCCATC  53 389
     glr0111 NONE
     glr0112  111029 ..  111041 +  -6.3  -3.27436   CTATATTTCCACTCA                TTCAC TCA GTGAA                TATTATCGGTATATG  54 150
     gsr0113  111795 ..  111820 + -14.7  -5.19879   AGATGTCGATTGCGG         CGCCGCGCC CCCTGGAA GGCGCGGCG          TTTTTCTGTTTGCGG 100 155
     glr0116  114548 ..  114570 +  -7.6   -4.7373   AATAAGTGGGCTTGA           GGGCATAGAG GCG CTCGTTGCCC           TTTTTGCTGCCCTGG  86 469
     gsr0120  117904 ..  117916 +  -3.3  -2.96882   TAATAAACAAAATCA                TCCGC CGA GCCGA                TACTTATGTCTTTGC  42 99
     glr0121  118963 ..  118989 +  -5.3  -2.73364   AAGCATCTTTCTGTA        GTCCTGACACTA TATG TAGTGTTAG-AC         TACTTCCGGTCGCGG  47 53
     glr0122  120312 ..  120348 + -10.8  -3.14564   TGAGCTTGACCGAAT   CCGGCAG-CAAAGCGCG CAGG TGCGCTTCGACGGCCGG    TTGATCCGCCGGTGC  67 446
     glr0124  121569 ..  121593 +  -4.3  -3.01712   GCGAATAGGCTGTTG         CGCC-CGGAA CGTCAT TTCTGGGGCG          TGTTCGCAAGAAAAA  46 61
     gsr0125 NONE
     glr0126  122537 ..  122549 +  -6.9  -3.53012   AATCGAGAATCACCG                CTCGG CCG CCGGG                TTTGAGCACCCGACG  57 370
     glr0129  126023 ..  126078 + -12.5  -2.78384   CCCTCGACGCGGGGA GGCTGGAGAGCGCGAGAGGGGAACCC GAAGG GGGTTCCGC-CTCTCGCTCCACAGAC TATCGTGCAAAGCCA  74 192
     glr0134  129464 ..  129483 +  -3.5  -3.64466   GCTGAAGCCAAGTCA            TCGGG-GC AATTC GCGCCCGG            TTCTGTCTATGCGCT  52 48
     glr0135 NONE
     glr0136  131221 ..  131234 +  -4.5  -3.28791   CCGGTTGCTGTCCGG               TCGCA CCGA TGCGG                TTGTGGCACACCCAT  49 44
     glr0137 NONE
     glr0138  133394 ..  133410 +    -5  -4.56597   CAGAGCACGAAAAAA              GGGACC TTGGC GGCCCC              TTTTTCAGCGGGAGA  73 229
     glr0140  134974 ..  134986 +  -3.3  -3.92625   CTCCGACCACGTACC                GGTGG CGG CCAGC                TTTCGTTAGGGTATA  56 4
     glr0146  138788 ..  138814 +    -5  -3.03124   GCAGCCAAAACGGGC         TGGCGGGGTTGG CCG CCCATCCTGTCG         TATTCAGCAGTGCCA  48 218
     glr0148  139856 ..  139875 +  -2.8  -2.71736   CCCAGGCCGCCGCCG            CAGAATAG TCGC CAGTTCTG             GTATTCTTGCTTTCT  40 18
     glr0149 NONE
     glr0150  141826 ..  141848 +  -5.5  -3.26471   CGGTCCAGAACCTAA          GCCGCCTGTG AACG CCCAG-CGGC           TTCCTGTCGGGCTAG  52 407
     glr0153  147555 ..  147602 +    -4  -3.53012   GCCGACCCGGCCCCG CGCGCCTGCC-AGCCGAGCGAT GAAGAA ATGGCG-GGCGAGGCTGGCGCG TTTGCGGCGGCAAAG  50 138
     glr0154 NONE
     glr0155  149217 ..  149228 +  -2.2  -3.53811   CGCCGGCAGCAACGT                C-GCC ACC GGCAG                TTTCAACAACCTGAA  46 130
     glr0156  150242 ..  150255 +  -3.8   -4.4009   TGTACCCGCAATTCG               GGCA AGAATC TGCC                TTTTGTGACATCGGA  69 321
     gsr0161  154908 ..  154922 +    -7  -3.02144   CTGCCCGGAACGCGG               CGCGGG CGC CCGGCG               TCTTCGACACAGTGG  53 43
     glr0162  157129 ..  157139 +  -2.4  -3.40522   ACCGACGCCTTAGAC                 CGCG CTT CGCC                 TTATCCTGGAAGGAT  46 28
     glr0163 NONE
     gsr0164 NONE
     glr0165  158489 ..  158509 +  -5.4  -2.87132   GAGCCGAGCGGAAGA            CTGAAGCG TGACC CGCTTCAA            TATCTCCGAGCAGGC  47 161
     gsr0166  159160 ..  159173 +  -3.7  -2.66316   CCAATGGCGACTAAA               TCGGC CCTT GCCGC                TGCTGTGATGACGAC  41 471
     glr0170  161388 ..  161429 +  -7.1  -3.86822   GGTATCGAGAAAACT GCCCCAGGAGAGCGCATCG GCGG TGATGTGCTCGCCGTAGGC  TTTCTGGAGCAGTTG  65 164
     glr0172  163862 ..  163880 +  -4.5  -4.07687   CCGATGACCAGGATG             CCCACGA AGATC TCGTCGG             TTTTCAAAAAGCGCT  61 138
     glr0176  168702 ..  168722 +  -6.8  -5.05782   AAGCCTGCAGGGCCT            TGCCGCCT TGTAC AGTCGGCA            TTTTTTGGCCTGGCT  86 146
     glr0178  172081 ..  172097 +  -3.6  -3.55622   GATGGGGCGCACCAC              CGGCAA GGGCA TCGCCG              TTTGCGGCAGTTAGA  52 40
     gsr0179  172364 ..  172400 +  -2.2  -4.24204   GATGGCACACGTATC   GTGGC-CAGTGTCGTCC GGCT GGGCGACAGTGAGACAA    TTTTGGATGTGCCTG  60 77
     gsr0184  175772 ..  175786 +  -3.4   -3.4252   GCTGCAAACCGGCAT               CGGCGC TGT GCCCTG               TTATACTCGGTCAGC  48 47
     glr0185 NONE
     gsr0186  177364 ..  177390 + -12.3  -2.63479   CCGTGGCGTTCCAGA        CCG-CCCGTGCGG CGG CCGC-CGGGTCGG        TCATCTGAAACTCTT  65 507
     glr0190 NONE
     glr0191  180711 ..  180724 +  -4.5  -2.75064   TGAAGGCCCGCCTAT               CGCTGG TGC CC-GCG               TACTTGAGTAGAGCG  42 286
     glr0193  182805 ..  182836 +  -9.4  -2.58544   GGAGTTGCGAGCGGC      CGGCGTGGGTGACA AATT TGTCGTCGATGCCG       ATTCTGAGGGTCGGC  56 246
     glr0196  186971 ..  186984 +  -5.2  -3.57144   GCGAGGATCCAGCCA               GGCC CCGTAT GGCC                TTTGCCGCTCCACCA  55 476
     glr0200  191871 ..  191884 +  -8.1  -2.57132   GCCCAGCCAGGTTTT               CAGCC GAAC GGCTG                CTTCTACAGCAACGG  56 80
     glr0201  192915 ..  192946 + -20.9  -3.17075   CCAATGCAAAGGCAA      CGGGGGCGCTCTG CATCAT CGGAGCGCCCCCG       TTGCGTTAAAGACAG 100 45
     glr0204  196976 ..  196999 +  -8.2  -3.58726   CCCGGTTTGACGAGC          CGACTTGTAC GTAC GTAGAAGTCG           TTCTCTCTCCAGGCG  66 69
     glr0214 NONE
        chlB NONE
     glr0216  218868 ..  218915 +  -4.2  -4.72272   CTCTTTGAGAGCTGC TTCGCGGTCGCGGTGC-AACTG CGCCAC CAGTTCGCCCGGCGAGC-CGAA TTTTTGCTCAGGGCG  75 63
        ndhF  222103 ..  222114 +  -7.2  -2.68823   CTGCTCGGCCTTGTC                GCCG TGCT CGGC                 CTTCTCTAAGCACAG  53 5
        ndhD  223734 ..  223753 +  -9.2  -5.49234   AACAAAAGCCAAAAA            CCCCGACC CTAC GGTCGGAG             TTTTTTCTTGACTAT 100 49
     glr0220 NONE
     glr0221  226765 ..  226788 +  -6.6  -2.66964   CTCCCTCCAGGCAAT          CGGCTACCCA CCGC TGGACAGCCG           TGCTGTCGTCGATGC  48 345
     glr0223  228372 ..  228384 +  -4.7  -2.78596   ATTGCAAGTTTCAGG                CGCCC TGA GGGCA                TCTGCTGAAACGATA  44 64
     glr0224  229313 ..  229367 +  -5.6  -2.78384   CCCTCGACGCGGGGA GGGGGAGAGCGCGAGAGG-GGAACCC GAAGG GGGTTCCACCTCTCGCTC-CACAGAC TGTCGTGCCCAGCCA  47 300
     glr0227  230677 ..  230688 +  -2.2  -4.03978   CAACCTTCATAGGGC                GCGCC GCT GG-GC                TTTCTGTCCAAGATT  56 29
     glr0230 NONE
     glr0231 NONE
     glr0232 NONE
     glr0233  237391 ..  237409 +  -4.5  -3.16647   CGGAGGAACTTCGAG            CGCCGCCG GAAC CGGT-GCG             ATTTTGGTGCGTGGC  47 278
     glr0237  245078 ..  245095 +  -6.9  -4.09685   GACCTGCAAGTACGG             CACCGGC CAGT GCCGCTG              TTTTCCCAAATAGCA  67 504
     glr0243  250027 ..  250060 +  -3.1  -2.69964   ATCGAGTGCACGCTC     TGTCCTGCGGCAGACG ACT TGTTTGCTGCCG-ACG     TGGTGTACTTGAAAG  40 65
     glr0244  251191 ..  251220 +  -4.9  -4.67607   CGAAGCCTTCCACCA       G-GGCGCCGCCG AAGCCGC CGGTGGCGACGC       TTTCTTTGTTGAGCG  78 409
     glr0246  254722 ..  254736 +  -8.6  -4.98255   ATGCAATACACTAAA               GTAAGG ATT CCTTAC               TTTTTATCCTTGCAA  89 95
     gsr0247 NONE
     glr0248  255461 ..  255479 +  -8.8  -3.55071   CAAGCCCTGGAACCT             CTCCACCG GTC TGGTGGGG             TTTGGCAGGGTCTGG  68 80
     glr0251  260188 ..  260209 +  -2.2  -3.67597   GCGCACATTGCCGAT           CGTGAGCC CCTGCT GGTTGACG            TTGTTGGCTCCCAGA  49 374
     glr0255  263629 ..  263642 +  -2.3  -2.52635   CGGTATGACACCCAA               CGCCT CTCA AAGCG                CTTCGTCGTCGCGCT  38 130
     glr0257  265442 ..  265479 + -15.6  -3.84266   AAGGGGCCTCCATTG   CCG-GGCAGCGGAGGGC GGACA GCCCTCCGCTGCGATGG   TTTCCTATAGGGTCT 100 447
     glr0263  268952 ..  268972 +  -4.6  -2.78015   CTAGAAAACAACTCT            TGTCGCCT TTCAT GGGCGTCA            CTTTGGGGTGATTCG  44 92
     glr0264  272113 ..  272129 +  -2.9  -3.16676   TAGCGAAACACCGTA              CTCTCCA AAG TGAAGGG              TCTTGAATTCGTAGC  43 64
     gsr0265  272814 ..  272824 +  -8.2  -4.25104   TCTGAAAGCACATGC                 GCGC CAA GCGC                 TTTTAATCGGGGCAG  79 469
     glr0268 NONE
     glr0269  277205 ..  277228 +  -3.6  -2.66435   TCTACGAGTCGAACG          GCCGCCAGTG ATCC CCCCGGCCGC           TGCTATCATGAGGCT  42 15
     glr0270  277792 ..  277839 +    -4  -4.65078   CGAGCGCTTCGTGGG CCGA-GTGCCCCCCCACCAGTTG GGC CAACTCCTCGCGGCGCGCCTCGG TTTTGTTGAGGGTCT  72 133
     glr0273  282196 ..  282212 +  -2.1  -5.00616   GACGCGCCTGAGATC              CCGGCGG TAA CTCTCGG              TTTTTTCCAGAAAGG  77 392
     glr0275  287020 ..  287058 + -18.8  -3.40597   CAAATAACCGTTCCC   GGTGAGAGCGCTGGGGCG GCC TGCCCCGGCGCTCTCTCA   TCTTTAGATGGAGAC 100 34
     glr0276  290151 ..  290186 +   -20  -5.66338   AAACAATTATTGAAT    CTAGAGCGGATTGCTA AGCC TAGTAATCCGCTCTAG     TTTTTTCTTGTCTTT 100 93
     gsr0278 NONE
     glr0279  291775 ..  291785 +  -4.6  -3.94276   ACCAGTGCTTATTCA                 TCCG TTA CGGG                 TTTATCACCTCTTTT  59 218
     glr0280 NONE
     glr0281 NONE
     glr0282 NONE
     glr0287 NONE
         frr  299377 ..  299398 +  -3.7  -3.72576   TGGTCCTTCACGCCG           GGCG-TACCA TTT TGCTAACGCC           TTTGCTAACGCCCCA  55 52
     glr0293  303227 ..  303241 +  -2.1  -3.56643   TGCGACTTCAACGCC               CAGTT CTGCC AGCTG               TTTACGCGCTGTCCA  49 483
     glr0295 NONE
     glr0296  305401 ..  305411 +  -8.2  -2.74012   TCAGATGGCGCGAGC                 CGCC CGG GGCG                 TACTTCGCCTCGTAG  54 337
     glr0301  310062 ..  310116 +  -3.2  -3.29144   GAGGTAGTCGACCGT CGCGTAGCTGCCCACGGGCGCCTG CTCGACA CGAAAGCCCGTGGGCAGAATGGCG TTGTAAGCCACGTCG  46 210
     glr0303  313176 ..  313188 +  -7.7  -3.15503   AGACCGTAAGGCCGG                CGCAA GGC TTGCG                TGTTAAGTGTTCACC  57 32
     glr0309  317610 ..  317620 +  -4.6  -2.82635   GAGAGCCGGTCTCCT                 GCGG TCA TCGC                 TATGATGGTGAGCAT  44 109
     glr0310  318816 ..  318855 +  -8.4  -3.48593   GAGGCTTCCCCCATG  CAGCGGCGCCGTGGGCAG GCGG TTGCCCACGGGGAAGGTG   TTGTCTCGGGAGATC  63 338
        isiB  325219 ..  325265 + -10.7  -3.72695   GCTTGGGCTAAGCCG GGGCAGCCGGTTCG-GGCCGAC AGCG GACCGCCACCGGCCGGTTGCCC TTTCCTGAAGACCGT  77 40
     glr0315 NONE
     glr0316  326569 ..  326594 +  -2.5  -2.52896   CTCTCGGCAAGCAAC         AGC-CGCCATCG CTA TGATGGTGCGCA         TAGGTTCACAGGTGC  38 159
     glr0317 NONE
     glr0318  328971 ..  328983 +  -7.7  -3.21924   GTGGGCAGGCGGTTG                CCTAC CGG GTAGG                TGTTGTCGCGGCTGA  56 421
     glr0325 NONE
     glr0326 NONE
     glr0327 NONE
     glr0328  342894 ..  342926 + -11.1  -3.03771   GACGCGCACGATCCA      TCGGCCGCCTCCGGC GAC GCCGGTGCTGGACGA      TCTTCCGAGGTCTGC  70 53
     glr0329 NONE
     glr0330  344685 ..  344712 +  -3.3  -4.24342   CCCGGCAGAAGCTCG        CCCGAGACGTC CAACTC GACGCCTTGGC         TTTCTTGCTCGCCCA  61 447
     glr0333  348286 ..  348296 +  -5.4  -3.02803   ATCTTTACAAACGGA                 CGAT TAC ATCG                 GTTCTTTCGTGTAGT  48 513
     glr0341  355007 ..  355022 +  -3.2  -3.85698   CACTCCGGCTTTTTA              C-GCGCT CAA GGCGCAG              TTTGTGGAGCCGACG  56 109
     glr0347 NONE
     glr0348 NONE
     glr0349  366813 ..  366824 +  -2.2  -3.76182   TGGTCCGCGCGCTGC                TGCT CCTG GGCA                 ATTTTTTCTGGCTCC  52 343
     glr0352  368331 ..  368344 +  -9.5  -4.39571   GAGACAGTTGGAGAG               CGGGC TTTG GCCCG                TTTTCCCTTTCTGCG  84 116
     glr0353  370698 ..  370709 +  -4.4  -4.42653   GGCTTAATTTGGCAG                CCAT CTTG ATGG                 TTTTGTCAATGCAGT  68 88
     glr0354  371385 ..  371399 +  -7.1  -3.52909   CACAGGCAAACCCCG               GCAGC AGTGG GCTGC               TTATGGTGTCTGTTT  57 179
     gsr0356 NONE
     glr0357  372583 ..  372595 +  -3.3  -4.07885   TAGAAACCCTGCTCT                GTCAC AGT GGGAC                TTTTCAACGAAAGTA  58 38
     gsr0358 NONE
     glr0359  373970 ..  373989 +    -5  -4.67904   CTATAGCAGACTCGA            TGTACTGG GCGC CCAGTAAA             TTTTTGAAGTTGATC  78 121
     glr0364  379889 ..  379903 +  -2.7  -3.14132   GCCAGCGGGGAGCAC               CCCGG ATCAG CCGCG               TTAGTGGCCCCGGCC  43 7
     glr0369  384329 ..  384368 + -13.6  -3.14468   CATAGAAACCCGCCG  TCGCAGGTTGGATA-CGCG CTA CGCGATGTCCGCCCTGCGG  TTGGATGTACTGAAC  78 161
     glr0370 NONE
     glr0373 NONE
     glr0374  390788 ..  390808 +  -8.3  -3.53444   AAAGCTATCCGGCTC            GGGTGTTGG ATA CCAATATCC            TTTCAGAACCGCTCG  64 40
     glr0375 NONE
     glr0376  394422 ..  394438 +  -2.2  -3.66178   CAGCGGGCAGCCGCC              GGTAGA TCCGC TCTTCC              TTTGCGCTTACCCAG  49 74
     glr0381 NONE
     glr0382  403160 ..  403175 +  -3.2  -3.32963   GCTATATGGTGGAGG              CTGAAC GTTC GTCCAG               TTCTGCACTCGGGCT  46 251
        cobO  407057 ..  407069 +  -3.3  -3.05384   GGTGGGGAGCTGTTA                GCGGT CAA ACCGA                TTCAGTCCGAAAAAC  43 228
     glr0386  408575 ..  408603 +  -7.3  -3.57792   ATAGCCGCTGTCGAT        GTGGCCTGTGAGA GTC TCGCACCGCCCAC        TTTCGGGGTCGATGC  62 282
     glr0388  411417 ..  411428 +  -2.2  -2.81133   AGCGTTGGGCCACCG                GC-CC TGG GGTGC                TATGCTGAGTAGCTG  39 6
     gsr0390  412004 ..  412019 + -10.4  -5.20216   GATAGCGGATCATCT              GGACGC GGTA GCGTCC               TTTTTTGGTCGTATC 100 50
     gsr0392 NONE
     glr0393  414238 ..  414249 +  -3.6   -4.5442   CGCTCAGGTAGAGCC                CGTC GATG GGCG                 TTTTGTAGTTGGCGA  69 399
     glr0395  417077 ..  417089 +  -6.3  -2.58959   GGACTCTGATTCCAA                CAACA AAC TGTTG                CTATCTTTCGTATGC  48 233
     glr0398  420981 ..  420997 + -10.1  -3.14881   AGCCGGAGTGATTAC              CCGGCAG CCG TTGCCGG              TTGCTCGCCGGGTTG  66 30
     glr0400  422613 ..  422623 +  -4.6  -2.72344   ACAATACGCCCCGGT                 CTCG GCG CGGG                 TAATTCCCAATAAAG  44 488
     glr0404  426473 ..  426504 + -23.2  -4.13014   GCTGGTGCGGACCAA      GAGGGCGGGAAGAA TGGC TTCTTCCCGCCCTC       TTTTGGAGATATCGC 100 41
        tyrA NONE
        hisH  429037 ..  429054 +  -5.5  -3.53444   CGAGGCATCGATGTG             CTCCTTG CGCG CAAGGCG              TTTGGGCCGGGGTCG  54 472
     glr0411  431136 ..  431146 +  -3.2  -3.38522   CAATAATATTAATGA                 TAGC GAT GCTG                 TGTTTACAGTCGATG  48 119
     glr0412 NONE
        infA  432221 ..  432231 +  -8.2  -3.22298   TGTTGCGCATACCGG                 CGGC GAT GCCG                 TTGATGGTCAATAGC  62 65
     glr0418  440743 ..  440755 +  -3.3  -2.90496   CTGCCTTGGGGCGTA                GACGA TGT TCGAC                TGATTTGAAGAGCGG  42 47
     glr0419  441227 ..  441240 +  -3.1  -2.91264   TCTAAATCTATTTTC               TGAGG TTGT CTTCA                TGTCTCAGTCCCAGC  42 36
     glr0420  442233 ..  442254 +  -5.1  -3.96148   GGGCGGAGGTGCCGT           GGGCGCTATC CAG GAT-GCGCAC           TTTGTAGTCGACCAG  60 158
     glr0422  445410 ..  445429 +  -6.4  -3.81256   CAAGCAACAGCCGAC            GGCAGAGG AATT TCTTTGCC             TTAATTTTTGCGAAT  61 330
     glr0423  446200 ..  446211 +  -4.4  -4.62069   CAACAGCCTAAAGCC                CTCA CTGG TGAG                 TTTTTCAGGTCAGCC  71 140
     glr0432  463779 ..  463808 +  -4.7  -4.56597   GCGGGAGCCGCCGGA       CGGGGCGCCGGGC GGGC GGCGGGAGCACCG        TTTTTGGCGGAGGCG  74 83
     glr0435  466110 ..  466120 +  -3.2   -3.2614   GATTTAAAGGGTATT                 CTGC GCA GTAG                 TTACTCTCACAAATG  46 15
     glr0436 NONE
     glr0437 NONE
     glr0438 NONE
     glr0439 NONE
     glr0440 NONE
     glr0441  470539 ..  470559 +  -3.3   -3.9279   CTAGCGCCGGGCTGC            TTCGAGG GCCACTA CTTCGAA            TTTGTAGACTTCGAT  56 41
     glr0443  472366 ..  472395 + -10.7  -2.50994   TCGCGATACACCCCT       CGCCC-ACGGCGAC CAC GTCGCTGTCGGGGG       CTTCCTCCGATTCGA  62 135
     glr0445  474369 ..  474383 +  -4.2  -3.28712   TCCACCGACCATTTG               CCATTC CAA GAAGGG               TTATGCAGACGCAAC  49 44
     glr0446 NONE
     glr0447 NONE
     glr0448  477102 ..  477156 +  -4.3  -5.24129   ACCGCCTAGAGTTCA CAATCTATGGCCGAGGCCCGTTTTTG TTTT CAAGAACGGGCCTCTGA-GTCGGTTA TTTTTTGTGCAGACC  85 46
     glr0451  479507 ..  479520 +  -5.9  -2.75712   CGATGCCTGCCGCTA               GCCGG CTCC TCGGC                TCATTCGGTAGGTAA  49 41
     glr0453  481809 ..  481822 +  -2.3  -3.07043   CCAGCCGTTGCTGAT               GCCGT TCGT GTGGC                TGTTCCGATAATAGG  42 1
     glr0454 NONE
     glr0455  485326 ..  485352 +  -3.6  -2.78216   ATGTACTTTTGACAT         CTTGGAGTACAC AAT GAGCACTCAAAG         TCCTTCCTCCCACTC  43 47
     glr0456 NONE
     glr0457 NONE
     glr0458  488579 ..  488591 +  -7.7  -2.57132   GAGCGTATTGATAGC                GGCAA ATA TTGCC                CTTCTGGAAGGACAG  53 30
     glr0459  490234 ..  490248 +  -2.1  -4.33274   TGTAGTCGATCTCGA              C-GGTG GCTT CACCAG               TTTTGCTGGTATCGA  62 475
     glr0461 NONE
     glr0462  494518 ..  494546 + -16.1  -3.53012   TGTAGCGACGCACGA        GGACGACCGGT AATCTGC ACCGGTCGTCC        TTTCGAACGACAAGG  90 68
     glr0463  495856 ..  495866 +  -3.2   -4.1891   AAAGGTGCCCGTTCC                 GCGT TAA ATGC                 TTTGTATTGCAAACA  58 19
     glr0464 NONE
     glr0465 NONE
     glr0466  499129 ..  499142 +  -3.1  -3.16647   TAGATGAGGCTGACT               TCCTGC ATT GC-GGA               CTTTTCGTCAATAGG  43 38
     glr0467  501143 ..  501160 +  -9.9  -2.58544   CCTCTGGCCGTAATG             TTCAGGG AAAA CCCTGAA              GTTATCAGGCTCGGC  62 470
        rfbB NONE
        rfbA NONE
        rfbC NONE
     glr0471  504901 ..  504930 +  -4.1   -4.9725   TGTGAACGGCCAGTA       TCAGGGCTCCGGG ATTT CTCGGAGCCAGAA        TTTTTGTGTGACGCT  76 72
     glr0472  505566 ..  505586 +  -4.7  -3.17714   GCAGGCATTCCGGGT           CGCGC-TC AGCCTG GATGCGCG            TTCCTGCCCATTTGA  48 67
     gsr0474  506916 ..  506938 +    -7  -3.05384   GCCTAGACGGCGCTT           CTCTCGCAAG CAC CTTGTGAGAC           TTCGGTGAAAAGCCG  54 104
     glr0475  508458 ..  508488 +  -6.1  -4.15044   TTGAATTGGCGAGAA      GGCT-CTCCTGACC TTAG GGTGAGGCGCAGCC       TTTCTTGGCAAAGCA  66 294
     glr0476  510755 ..  510766 +  -2.2  -3.33315   TCGCTGTAGCGGTCG                GCTT TAAA GAGC                 TTCTGGCCATGTTCG  45 453
     glr0480  518628 ..  518657 +  -3.6  -3.55444   GCCTCCGGATGCGCT       AGATTTTGGTTG TGCGAC CAACCAACATCG        TTTCGACCGTGAAAG  52 83
     glr0481  519265 ..  519279 +  -7.1  -4.56597   CACCCCCCCAACGCT               CTGCC CCAAA GGCAG               TTTTTACGGCCCACG  76 43
     glr0482 NONE
     glr0483  520693 ..  520703 +  -8.2  -2.75712   CCTGGTAACCCTCCT                 CGCC GCG GGCG                 TCCTTCGCTAAGTCG  57 4
     gsr0488  525310 ..  525320 +  -2.4  -2.90075   CAAGAATGCATTGGT                 CGCG ATT CCCG                 TCTGGTTGGAGGCGG  41 82
     glr0489  526170 ..  526183 +  -2.3  -5.25735   ACGGTCGGCGTGGCG               GCCTT TGTG GGGGC                TTTTTGGTTTTTTGG  79 122
     glr0491  528617 ..  528634 +  -8.3  -3.75292   CAGACGCACCATACG             GCGGGCG CGGT CGCCCAC              TTCTTGATCGTGGGT  69 85
     glr0497 NONE
     glr0498  536947 ..  536967 + -12.5  -2.59569   CGAGTCGATGCAGTC            GCGGGCGTG ATC CACGGCCGC            CTCTTCGTTTGCGAA  73 92
     glr0500  541350 ..  541360 +  -8.2  -2.52896   CAACCAGCGGGCCAT                 CGCC TGG GGCG                 TCGATTCGCCCGTGA  53 333
     glr0503 NONE
     glr0504  545100 ..  545137 + -12.1  -2.75064   CCGTGGGTTAGCCCC   TGATGCGACGTTGCC GACTGCGA GGCAACGTCGGATCG    TCGTTGGATAAAGCA  71 30
     glr0505  545940 ..  545968 +  -2.4  -4.24075   TTCACAAGACCACAG       GAATGG-ACTGAG ATGA CTCAGCACCAGTC        TTTGTCTTGCTGGAT  60 121
     gsr0507  547153 ..  547184 +  -5.9  -3.06183   GCAGCAAAACAGATC     CGGCCGCTGGCTGGT CAGG GTCA-CCAG-GGCCG      TTCGATCGGGATGGG  49 308
     glr0513  552319 ..  552336 +  -5.5  -2.98823   GAGTCTGTCAGACAG             GTGAGTC GTTT GTCTCAC              TATGTCTACCGGGGC  48 147
     glr0514 NONE
     glr0515 NONE
     glr0516  555940 ..  555954 +  -7.8  -2.74784   ATCGTTCCCTCTACC               CTCGCC CGC GGTGAG               TAGCTTTTCCGGAAT  54 246
     glr0517  556900 ..  556932 +  -3.3   -4.3078   CGTCAGCCGGTTTAG      TGCAGGACGCCAATC CCG GATCGGCATCGTCCA      TTTCTTCATCTGGTT  64 107
     gsr0520  558822 ..  558835 +  -5.9  -3.35679   GCCACTTGGAGACGT               TGCCG GGTC CGGCG                TTGTAACTGGCGAGC  52 400
     glr0523  563127 ..  563167 +    -4  -3.31792   GCGGGGGGAGCGTTT CTGTCAGCGGCTTTTCGCT CACC AGCCAGAAGCGGGTG-CAG  TTGTCGGGGTGGTCG  48 319
        gap1  568797 ..  568816 +   -15   -4.8622   GCCCACACAAAAAAA            GCGGGTGC TCCA GCACCCGC             TTTTTGCTTCAGGAG 100 52
     glr0532  570244 ..  570258 +  -4.2  -2.88491   TTATTCTCAACCAAA               CTCTCC ATG GAAGAG               TCGTTCCTGTTTCTG  44 301
     glr0533 NONE
     glr0534 NONE
     glr0535 NONE
     glr0536  574383 ..  574395 + -10.5  -2.67209   CTGGAAACGGGGCAG                GGGCG GCT CGCCC                TGCTGTGGCTTCGTC  64 305
     glr0539 NONE
        folP  576558 ..  576582 + -12.9  -3.86346   GCGCTGGCCTGAAAG          GCCGGGAAG CAGGAAA CTTCCCGGC          TTTATCCAGACCTAC  85 29
     glr0543  579865 ..  579879 +  -3.5  -3.73534   GCGGCGCATGTCGGC               CTGGC ACTGG GTCAG               TTGTTGCTCGGCTTC  54 416
        argD NONE
     glr0548  583906 ..  583920 +  -7.8  -3.04269   TCCCACTTCGCTTCT               GTGGGT CTT GCCCAC               TATCTGTGATGTGGA  56 2
     glr0549  585093 ..  585105 +  -4.7   -2.7263   GTGGAGCGCTTCTCG                GGCTG ATA CTGCC                ATTTGAGCAGATGAT  44 345
     glr0555  589491 ..  589523 +  -7.1  -2.74523   CAAAGGGGATGGGTG     CCGCC-G-TATCGGA GTTGA TCCGGTAGCTGGCGG     TGATCTTGCCGGTGG  49 209
        purH  596066 ..  596080 +  -5.6  -3.51934   CCGTCGATGCCGATC               GCCTCG CCC TGGGGC               TCTTTCTCGAGGGCA  55 114
     gsr0562 NONE
     gsr0563  599922 ..  599933 +  -2.2  -6.06723   TGCACCAGGGCATGG                TGAG GGCA CTCG                 TTTTTTTTTGACCCA 100 426
     glr0568  606671 ..  606697 +  -3.6  -4.56597   CACCCGGCGTACCAC         CTGTTCAATGAC GCA GCCGTGGAGCAG         TTTTTCCCAGCGCGA  69 519
        kdpA NONE
        kdpB  614888 ..  614903 +  -3.2  -3.34962   ATCACCGCCGTCGGG              CTCGCT TAAC AGGGAG               TTCTCACATGTCCCC  46 17
        kdpC NONE
     glr0576 NONE
     glr0577  616831 ..  616845 +  -7.8  -3.57263   CCCCGGCCGCCGCCA               TCGCCT CGC GGGCGA               TTTGACGGTCGCGCT  62 454
     glr0581  621414 ..  621440 +  -9.3  -3.15999   CTGCCGCTCCCTAAA         GCGGACCGGAC CAACA GTCCGGCACGC         TTGCCTGTCTGCAGC  63 27
     glr0582  622297 ..  622315 +  -3.8  -4.07885   GGTGAAGACCAGTTG             CAAACTGT CGC GCAGGTTG             TTTTCGGCGCGCGTG  61 250
     gsr0584  625154 ..  625166 +  -6.2  -3.33261   ATCTTCGTTGCCCCG                GGCG ATCGC CGCC                TTGTCGAGCTTCAAA  52 286
     glr0588 NONE
     glr0591  634207 ..  634221 +  -4.2  -2.78463   AGGGCACAACGATTG               TTCGGT GCC ACCGGG               TATCGTGAGAGCCGT  44 131
     glr0592 NONE
     glr0593  636923 ..  636938 +    -4  -3.13788   GGCGGTTGAAGCCTC              GCAGCTC ATC GA-CTGC              TATCTTCAGTTCGGT  47 173
     glr0597 NONE
     glr0598  642931 ..  642947 +  -3.6  -4.25104   AGGCGCGGCGCATCT              CGACCC AGAAA GGATCG              TTTTCCTGCAGGCGG  64 150
     glr0600  644276 ..  644298 +   -17  -3.33696   CCCTTTATAAGCAAA           GCGGGTGGCG CAA TGCCACCCGC           TTGATTGAGGCGCGA  91 31
     glr0602 NONE
     gsr0603  646494 ..  646506 +  -2.7   -3.0263   AATTTGAAGAGAAGT                TTTTC AAC GAAGA                TGTTGAGGCGCTAGT  41 410
     glr0605  648813 ..  648825 +  -3.3  -5.04385   GAGCAGCGTACCCTC                TAGGC GCG GCCAA                TTTTTTCAGCGTGTA  77 140
     glr0609  653730 ..  653742 +  -9.1  -2.78935   CAACGGTCCCTGGCT                TCGGG ATC CCCGA                TATGATCCGCCCTGT  60 133
     glr0610 NONE
     gsr0611  654907 ..  654926 +  -3.6  -3.07935   CCGGAGTCTGGGTGG            CTAAAAAC GTCT GTTTTTTG             TTGGCTAGATAACCT  46 22
     gsr0612  655314 ..  655333 +    -2  -2.75081   CCATCCCAGTGGTGA            CCAAACCG TAGG CGGGTTGC             TGGCTTTTGGGACTG  39 182
     gsr0615 NONE
     glr0616 NONE
     glr0623 NONE
     glr0624  666658 ..  666669 +  -7.2  -3.68341   CACCAGAAACGCCCA                GCGG TCCG CCGC                 TTCTTCGATCAGCTT  65 102
     glr0626  669977 ..  669999 +  -4.1  -3.95324   TCCCGGGCTGCTGAT          GCGTC-CTAC GAGC GCAGCGACGC           TTCTTCTTCGACGTC  58 27
     glr0628 NONE
     glr0629  673584 ..  673598 +  -7.1  -2.80443   ACGAGTAGCAGCCCG               CAGCC AGGAC GGCTG               TATACTAAACTGTGC  51 33
     gsr0630 NONE
     glr0631  674478 ..  674507 + -11.5  -3.05343   GGCGTGCGGCGGTGA       TCC-GGCGTTTGCG CTC TGCAAGCGCCAGGA       TGTTCCCAGTCTCCA  66 288
     glr0638  687044 ..  687067 + -17.4   -4.8048   CAAGGCACAAAAAAA          CCGCCCGGCG TTGC TGCCGGGCGG           TTTTTGCTATGCGCC 100 48
     glr0639  687694 ..  687728 +  -6.3  -2.56914   GATTGGACCACCCCT     GGCCTGTCCCGAG CACGGCAAT CTCGGGGCCGCCC     TCGGTTGCTACCATC  48 266
     glr0655  707200 ..  707221 +  -5.1   -3.6682   CCGGCAGGGCGGTCA           GTTCC-GCCA TCG TGGCCGGCAC           TTTGCCTGCGTGGCG  55 376
     glr0657  709056 ..  709070 +  -5.7  -3.54129   CCCGGCTCAGCGCGG               CTGCT GGTTG AGCAG               TTTGAGGGCAATCTC  56 44
     glr0659 NONE
     glr0660 NONE
     glr0661  713067 ..  713084 +  -9.1  -3.53012   GCGGGCAGTCTCCTT             GG-CGGCC GAG GGCCGGCC             TTTGCGGGCAGCGGC  65 78
     glr0665 NONE
        mogA  716354 ..  716370 + -10.1  -3.53012   GAGGAAGCGCCCGGC              TTGCCGC GGC GCGGCGA              TTTCCAGCAAAGGAG  70 70
     glr0667  716730 ..  716740 +  -2.4  -2.79796   GGTGCTTGAAGCGGC                 AGGC CGA GCCC                 TGTGCTAGGGTCGGC  39 32
     glr0668  718002 ..  718055 +   -13  -4.37886   GAAAGCGCGGCTGCC GCTCGGCCAGATGCCGTCGGGCAC GTCTGA GGATCTGGCGGCAGTTGGCCGGGC TTTTATCCACGATCC  95 519
     glr0672 NONE
     glr0673  721074 ..  721084 +  -2.4  -3.43217   ACTGCTGAATATCGA                 CGGC TAT GCCA                 TTCTCACTCTTGATA  46 103
     glr0676  723610 ..  723629 +  -2.2  -3.35992   AGCCTCCTGATCGCA            TGA-TCTTG GCG CGAGACTCA            TTAATTAGCATCGCT  44 300
     glr0678 NONE
     glr0679  725255 ..  725268 +  -2.3  -3.72576   ACCCCAAAACTCATA               AACGG CTCA CCGTC                TTTGCTCACAAAGGC  52 374
     glr0684  732493 ..  732518 + -16.3  -3.01918   AGAATGGATAGAGTG         TCCACATCGGA TATA TCCGATGTGGA          TAGTTTCTGGAGTCG  87 52
     glr0686  733677 ..  733704 +  -8.4  -5.01732   AATCGGCCTGCTGGC        ACCCGGTTCC CAATGCGC GGAACCGGGC         TTTTTTGGGCGGCTT  90 318
     glr0687 NONE
     gsr0688  736634 ..  736644 +  -2.4  -2.60032   GCGGCTGCTGAATAG                 AGGG ATT CCCG                 AGTTTTTCACCGGCA  38 46
        glnB  737058 ..  737071 +  -2.3  -3.05384   GGTCCGCTTCGAGAG               TCCGG CAGT CCTGA                TTCACTGAGGGCACC  42 4
     glr0690  737845 ..  737860 +  -3.2  -5.02476   GCGTGAAGCCGGCTT              TTGAGG ATCG CCGCAA               TTTTTTGGGCGGTGT  78 229
     glr0692  738621 ..  738660 + -18.7  -2.82516   GCACGACAGTCTGTG  GAGCGAGAGGTGGAACCC CCTTC GGGTTCC-CCTCTCGCGC  TCTCCTCCTCCCCGC  93 66
     glr0695  744170 ..  744180 +  -2.4  -2.96249   GCTACTTCAGCGTCC                 AGCG CTC CGCC                 TCGTTGTTAATGGCA  41 143
     gsr0697 NONE
     glr0698  745876 ..  745886 +  -2.4   -2.6155   ACTGGTGAGCACGAA                 GCGC TGC GCGG                 ATTGCTGTTCCAGCA  38 269
     glr0701  748378 ..  748393 +  -3.2   -4.4009   ATATGTGGTGTTTCA              GCGG GCAAATAG CCGC               TTTTCTGAGGTCGGC  64 83
     glr0702 NONE
       ycf50 NONE
     glr0704  750639 ..  750660 +  -2.1  -3.01712   GGGTAGCGGCTAGTT           GGGTTCCGT CGGC ACCGGTCCC            TGTTCGAGCCAGAGC  41 35
        hisA NONE
     glr0707 NONE
        gidB  753723 ..  753781 +  -9.6  -3.02511   GTACTTGCGCACCAG GCCGACGACTACCCCCAACACCTCCAGGCC GCT GGCC-GGGTG-GATGGGGG-AGTAG-CGGC TGTTGGCGGGCTCCA  65 40
     glr0710  754983 ..  754996 +  -3.7  -3.04398   GCTGTGGGGCCGGTT               CGTCG CTCA CGCCG                CTTTTGAAGCCGCGG  45 111
     glr0712 NONE
     glr0713  756840 ..  756850 +  -8.2  -3.61398   CCGCCGGGCTCAGCA                 CGGC GTT GCCG                 TTGTTGAGGAGCACC  65 407
        ycf3  758570 ..  758584 +  -5.6  -2.78596   GGCTGAAGACCACCG               GCCGCT TCG AGCTGC               TCTACTAGACGGATC  47 3
        serS  759955 ..  759974 +  -3.6  -3.21593   AGAATCCAGCCCCTC            CTGATCGAT ACA ATCG-TCGG            TATTGTCCGGGAGTG  48 85
     glr0717  760714 ..  760730 +  -2.9   -3.3993   TTCCGCTCGTGTTCT              AGATAGC ATG GCTGTCG              GTTTTTCCCTGCGTG  48 148
     glr0718  763284 ..  763298 +  -2.7  -2.59431   TCGAACGCTGGGGAA               CCGGC TGATC GCCTG               TGGCTTCTCGGCACA  40 18
     glr0719  764671 ..  764689 +  -5.8  -3.61178   TGTCAAAACCGGCTT             CCAGGGCG GCG CGCACCGG             TTTAACGTAAATGCG  57 348
     glr0723 NONE
     glr0724  768835 ..  768850 +  -5.4  -3.91084   CTGGGCTGCATAAAG              TGCCTG CCAG CAGGTA               TTTAGTTACAGATCC  62 130
     glr0727  777843 ..  777856 +  -3.7  -2.78596   GACGACGTCTGGGAA               CCGCC CGCT GTCGG                TATGCTGAGAAGATG  43 49
     glr0728  778708 ..  778747 + -18.7  -2.82516   GCACGAAAGTCTGTG  GAGCGAGAGGCGGAACCC CCTTC GGGTTCC-CCTCTCGCGC  TCTCCTCCTCCCCGC  93 173
     gsr0732  785471 ..  785487 +  -3.6  -3.53761   GCCCCTCCATAATTG              GGTTGC ATTGC GCGGCC              TTTGGCCCGACCTTG  50 301
     gsr0733 NONE
     glr0734  787286 ..  787333 + -13.4  -2.63382   GCCGGGGATCGAGAC TGTGCCGCCTTTGCGGCAGGCGA CGA TTGCCTGGCGC-AGGGCGGCGGG CTTGTCGGTCTCCAG  71 293
     glr0737  790020 ..  790036 +  -3.5  -2.71364   TGGTCGAAGCCACGA              CGGCCCG CAC CCAGCCG              TAATTCCACAACTAC  42 6
     glr0738 NONE
        ctaC NONE
        ctaD  793767 ..  793789 +  -9.9  -3.09327   GCAGCTCGAGAGAAA          GCCGCCAGAG TGAG CT-TGGCGGC           TGTTGACTCCCGTGA  66 503
     gsr0742  794938 ..  794969 + -11.6  -5.27923   CAATTTCTCTCGCCG      CCAGACTCTGGATT ATCC AATCCGGGGCCTGG       TTTTTTATGGCATTG 100 69
     glr0743 NONE
     glr0744 NONE
     glr0745  798132 ..  798162 +  -4.8  -4.34402   TTGTGCAGCAGAACT      TTGTACAGCGGCA TGGGTT TG-CGCTGTACAC       TTTTCCTCTCAAGGG  68 245
        cobP  798896 ..  798912 +  -5.1  -2.53911   TCGAACCACCGAGTG              CCTGG ACCAAAA CCAGG              TGCCTTACCGCTTGG  46 66
        ndhC NONE
        ndhK NONE
        ndhJ NONE
     glr0751  801787 ..  801805 + -10.2  -4.81083   TACCGCAAACAAAAA             GGGGCCGA GAA TCAGCCCC             TTTTTGGTGCTTAAG  95 362
     glr0755  805981 ..  805995 +  -5.7  -4.08767   GCAACTGCACGTCCG               TTCCC CAACC GGGAA               TTTTAAGACCCTCGC  65 388
     glr0758 NONE
     glr0759  810821 ..  810851 + -11.8  -3.61398   CAGACCCGCACCCTG       CGCCCCCGGCTTCA TCT TGAAGACGGGGCTG       TTGTTGAAGAAGACG  75 322
     glr0761  815045 ..  815068 +  -9.5  -4.21438   CATTTGATTTTTTGG          GGGCTTGCC CACAGT GGCCAGCCC           TTCTTTCTTAGAATA  83 189
     glr0772  825704 ..  825715 +  -4.4   -2.6176   TCCCAATCGGGCAGG                CACT ACCT AGTG                 ATTATCCCTGAGCTT  43 358
     glr0773  827126 ..  827147 +  -6.5  -3.24747   CCGTGGCGGCACGAT           CTTGTGGCG CAAT CGCAGCAAG            TTGGTGATCTGAAAC  53 487
     glr0776  831059 ..  831069 +  -2.4  -3.53012   CTGCGTCGTTGAGCC                 TGCG CAC CGCC                 TTTGCCACACCGGGG  47 438
        psbA  833249 ..  833263 +  -4.2  -2.77899   GTGGCGGTGGGCAAC               GCCG ACCTCAA CGGC               TAATTGCTGAGCCAA  44 8
     glr0780  834053 ..  834079 +  -2.1   -3.1355   CAGCTCCCGGCCCAG        GAC-GGCGGCGC GAAT GCGTAGCCAGAC         TTCGCTGTGGGTACC  43 232
     glr0782 NONE
     glr0783 NONE
        phrA  837478 ..  837488 +  -2.4  -4.36914   GACCGCGTCGCCTGA                 GCAG CAC CAGC                 TTTTATGGCGGAACC  63 105
     glr0785  839075 ..  839098 +  -5.2  -3.95219   GTCGGCCGCTTCCGG          GGCCTCGTGT CACC ACAGGAGGCG           TTTATGCAATTTGCC  62 174
     glr0786  839859 ..  839870 +  -3.6  -3.51846   ATGCGCACGGGCTTG                CGGG CGAA CTCG                 GTTTTGATTTTTTCT  49 219
     glr0789  841727 ..  841761 +  -3.6  -4.09511   GACAATTTGCCGCCG    GGTGGGG-CATCC GGGCGTGGTA GGATGACCCCAAC     TTTTGACGGGGTGTT  60 40
     glr0790 NONE
     glr0791  844059 ..  844078 +  -2.8  -4.59773   TTGCCCGAGAGGATC            GAC-TTGCC GAG GGCAAGGGC            TTTTTCAGCCTGCAC  69 175
     glr0793  845201 ..  845221 +  -2.5  -3.74902   CCGGGTAAGGGTGAA            GCGGCAT GGCTCGA ATGACGC            TCTTTTCCTGGGTCT  51 57
     glr0796  849772 ..  849792 +  -6.1  -3.86202   GGATCCGGGGCTTAA            TCCCCACTA ACT TGGTGGAGA            TTTAGTATCATAGGA  61 26
     glr0797 NONE
        cysK  851235 ..  851252 +  -8.3  -3.17075   GTCGCCCGCTAGGAG             CGGGCGG TAAG CCGCCGG              TTGCGTTGCAAAAAA  60 29
     glr0799  852211 ..  852248 + -15.5  -4.08216   AATATCCAGATTCGC   CGGGACGCCCCCTTAGC AACT GCTGAGGGGGCGACTGG    TTTTAAGACCAGTCA 100 290
     glr0801 NONE
     glr0802  855181 ..  855205 + -11.5  -3.00476   AAGTGCAACCCTGCC          GGGAAGTAGTT AGA GACTGCTTCCC          TCTCTAATTAACAAT  70 126
     gsr0803  855952 ..  855992 +  -3.7  -3.28712   CCAGCGCGTGCAATT  GCAGGCAGTAGCGCGCGTC GAG GGCGCGGAAGATCGCCTGC  TTATCGGGGAAAAAC  48 423
     glr0805 NONE
     glr0806  860720 ..  860737 +  -6.2  -2.53908   GGCGGCAACAATAAT             TCGCCC CGGACC GGGCGG              CTTGCTGGTACATTT  48 40
     glr0807  861716 ..  861729 +  -2.3  -2.81547   TTACCCCCGCCCCCT               GAGAC CGAT GCCTC                TCCTTGCTCTCGAAA  39 24
     glr0808  863193 ..  863210 +  -6.9  -4.43844   CAGGCGTTGGGGGTG             GCAGCCG AGGA CGGCTGA              TTTTCTGGGTGCTCC  76 8
     glr0816  873005 ..  873037 +  -4.2  -2.62184   TTGTTGGCGAGTCGC     GCTTGTGCAGTGCCTG ATG CAGGC--TGCGAAAGC     TACTGTAGAGGCAAG  43 57
     glr0817  874933 ..  874981 +  -2.1  -2.71791   GTGCGGTAGGGCGGG CCGCCGGGGCGGGGGTGGGCA AAGAAAA TGGCCACCAGTTCCCCACCGG GTTTGAGCAGCCAGT  39 161
     glr0819 NONE
     glr0820  878133 ..  878168 + -10.4  -3.01924   GTCTTTTCCGTCCGC    CGAAACTGCGGGATCG GCTG CGGTCCGGCGATTTCG     TCTTCCAGCACAGTG  62 123
     glr0823  883722 ..  883760 + -11.1  -4.57341   CCATAGGGAGCTGCA  TCAAAAAGCGCACCGCAG ATAA CCCCGGTGCGC-TTTTGA   TTTTTCCAAGGCGTT  95 35
     glr0827  886334 ..  886348 +  -3.5  -2.66812   TCGAAGAGATCGACG              GC-CGC GACG GCGTGC               TGCTGTACTGAACTT  42 0
       rpl19  886789 ..  886804 + -11.8  -2.75963   CGCAAGGCCAACTGA              GCCCCG GCCC CGGGGC               GTTTGCACTGCGCCT  71 26
        secE NONE
        nusG NONE
        secG  888138 ..  888159 + -13.1  -3.05521   AGCGCCCAAAAAATA           GGGATATGC CCCT GCATATCCC            TATTCGAAGTCTGGT  75 25
     glr0833 NONE
     glr0834  890367 ..  890379 +  -2.6   -2.8241   GTGGTGCTGGTCGAG                CGCT AGGGC GGCG                GTTGTTGCGTATCAT  39 20
        phrA NONE
     glr0836  892425 ..  892438 +  -3.8  -3.05935   GATAGAAACACCATG               CCTC AGAGGA GAGG                TTAGATGCCGGCTAT  46 61
     gsr0837  892821 ..  892849 +  -3.9  -3.14132   CCGGAAGCGGCTCCC       CTGG-GAGCAAT CGCTTC AATGCTCGCCAG        TTCCTCGGGAGCGAG  47 134
     glr0840 NONE
     glr0841  896374 ..  896384 +  -2.4  -3.13773   TGCACAAAGCGCATC                 CAGC GCG GCAG                 ATTTTCCATGTCCGC  43 434
     glr0843  897216 ..  897228 +  -4.7  -2.78052   AGGAGCACATCGTAT                GCCCC AAT GGGTC                TGCCTTGTTTTGTCA  44 151
        nadB NONE
     glr0847  899910 ..  899920 +  -2.4  -2.88544   CTGCGGACGCGGTTC                 GCCG GAG CGCC                 TCTATGAACATCCAG  39 8
     glr0848 NONE
        bvdR NONE
        cysS  903620 ..  903646 +  -8.6  -3.53012   GCAATCCTCCCGGTA         GGTGCAGTGCCC GCA GAGCACTTCGCC         TTTGGGGGCCACCGC  63 216
         rub NONE
       ycf48  905678 ..  905690 +  -3.3  -3.79874   AAATTGCAGTCAAGA                GTCCT GGG AGGCC                TTATCTTATGTCGAG  53 80
        psbE NONE
        psbF  906102 ..  906112 +  -2.4  -3.86346   TCCTGGGCGCTCTGG                 CCGC GAT GCAG                 TTTATCCAGCGCTAA  51 0
        psbL NONE
        psbJ  906410 ..  906443 +  -7.4  -4.21827   ATCGATTCGCGCAAG    CGCGCAGTCTGTCGGC ACCT GCCG-CGG-CTGGGCG     TTTTCCCGTGTTTAA  74 55
     glr0860 NONE
     glr0861  908808 ..  908843 + -16.8   -2.6155   CAGGAGCGTCTTGAG    CGGGCCGAGGGCGGCAA CGA TCGCCGCCC-CGGCCGG    GTTGGTCTTGAAGAG  80 164
         pds NONE
     glr0868  916238 ..  916259 +  -3.6  -3.05384   AAATCGACACTGCCC           TCGGCGTG GGGACG CAGGCCGG            TTGAATGCCCAAAGC  46 0
        mutT NONE
        chlD  918963 ..  918984 +  -5.9  -3.77806   CGAGGCTCTCGATAT           CCCGAT-TGA CAA TCGCATCGGG           TGTTTTGCTGTAAAG  61 326
     glr0871  919859 ..  919887 + -13.3  -3.22878   TTGATCCTACAAAAA        CAGCTCGAAGT CGTGTAA ACTTCGAGCTG        TGTTCAATTTCATTA  81 229
     glr0872  921003 ..  921021 +  -3.8  -2.52464   GACATGGAAGAGGAA             GATTTCCT TCA AGGCGATC             TAGGTTGCAGCGAGA  41 60
     glr0874  923591 ..  923604 +  -9.5  -2.76453   CCTGGGCGTACATAC               CCGGC AGCA GCCGG                TCGTTGCGGTTGTCG  57 344
     gsr0877  928235 ..  928276 +  -5.7  -3.55801   CAAGCCTGTCCGGTC GCGCCGCCCG-CTGAAGG GGTCAAG CCTGCCGACGGGTGACGC TTTGAAGCCGTTAGT  58 12
       ycf54  934835 ..  934858 +  -2.3  -4.56775   CGACCGGCTGGTCAC          GCTGCTGGT GGTGGG ACCGGCGAC           TTTTTACCCGCGAGT  65 495
        trpG NONE
     glr0884  936443 ..  936469 + -12.4  -3.05935   TGTAGGCCCATTGCA         GCCACAAGCA GATAGGA TGCTTGTGGC         TTACCTGCGGGCTGT  74 51
     glr0885  938322 ..  938362 + -11.1  -2.52676   GTTCGCGGTCCGGGT  AATCGGCGAGGCTGAGGCT GAG GGCCTGGGCCTTGTCGATG  TCGCTTGCGGAGATC  62 109
        trmD NONE
     glr0890  943344 ..  943385 +  -3.6  -4.16016   CCCTCAAGCTGCGGA TGAGGGCTGTGGAATCGA CTTCGA TCGCTTTCGCGGCACGCA  TTTGTTCGCGCCTGG  61 220
     glr0892  945703 ..  945720 +  -2.6  -4.56978   CCACCCGCGCGGCAA             TCTCGC CAGGCA GCGTGA              TTTCTTCTTTCACCG  68 514
     glr0894  948539 ..  948557 +  -3.8  -3.55548   ATGGAAGAGGGTAGT             CACTTTAC CAA GTGAAGCG             TTTGCAAAGGTATTA  52 59
     glr0895  950985 ..  951001 +  -6.5  -3.63515   AGTTGTTGATGCTGC              CGAGCTG CAC CAGCTGG              TTGTTGACGGTGGCC  59 440
        pspA  955586 ..  955608 +  -7.6  -3.05384   GAAGGGTCGATAGAT           GTCGCGGGCA GCC TGCATGCGGC           TTACCTGGCCGGCGG  57 139
     glr0902  958951 ..  958979 +  -8.8  -3.70902   CACCGGCTGGTGTTT       CCGCCCGC-TGAG ACCG CTCGCGAGGGCGG        TTTCGATCTGCCAGG  71 104
        rpl2 NONE
       rps19  960153 ..  960180 + -14.9  -5.09259   GGCGCTAGCGACAAA        CCCCGGTGGAG CCTCCC CTCCATCGGGG         TTTTATTTTAAGATG 100 42
     glr0905 NONE
     glr0906  963381 ..  963402 +  -6.5  -4.77036   GCGGTGCGCCCAGAT           CATCGCCGT GGAC ATGGCGAGG            TTTTTAATCATCAGC  81 522
     glr0912  968639 ..  968651 + -10.5   -4.7497   TGCACTTTTCGACCA                GCCGG AAG CCGGC                TTTTTCGTAGATCCG 100 129
     glr0915  971774 ..  971803 + -17.1  -5.40072   TGCTTCCGCTCCAGC       CGGGTGCCGGGGG AAAT CCCCCGGCACCTA        TTTTTTTGCAGACCG 100 385
     glr0922  982194 ..  982212 +  -6.6  -3.14683   TTTCGAACAGTCAAA             CCCGTTGC TTG GCACTGGG             TTGCTGCAGGGATAT  54 102
     glr0923  983571 ..  983583 +  -4.8  -3.13522   GCCTCGATGTAGCGG                GCGA TATCT TCGC                TGTTCATGCAACAAT  48 502
     gsr0927  985001 ..  985012 +  -3.6  -3.72027   GCGGATGTCGCGCAC                GGTG ATTT CGCC                 TTCTTCGTCGCGCAT  54 142
     glr0930 NONE
       ycf84 NONE
        glgA  989410 ..  989423 +  -8.1  -2.57468   ACTACCAGGCCGCCG               CTGCG GTTG CGCAG                GTTGATCTGCTGCAG  53 186
     glr0935 NONE
     glr0936  992804 ..  992816 +  -3.3  -4.86731   GATCAGCACATTCGG                GATCG AAG CGAGC                TTTTGTTTGAGGCGG  75 303
     glr0939 NONE
     glr0940  998379 ..  998421 +    -4  -3.55622   TGCCGGGGGTGCGCA GTCGCCCCTCCCAATCGGC AACCGC GCCCAG-GGCAGGGGCGAA TTTGAAGGGCTTCCC  53 359
     gsr0942  999689 ..  999701 +  -5.5  -3.23279   TTGCGGTAACCCATT                GCTGA GCA TCGGC                CTTTCTATTTGTCAG  52 96
        hemG NONE
     glr0944 1001802 .. 1001817 +  -3.9  -2.85606   TTTGGGCAGCGGCCT              TCGCC TAGGAC GGCGG               TATGGTAGTATCTCC  43 18
     glr0945 1002518 .. 1002547 +  -4.1  -4.09685   AGTTTGCGGTGTTGG       GCGCGCAGCTGCAC CAG GCGC-GCTGCGAGG       TTTTGGGAAGTCAGC  61 53
        cpcC 1008359 .. 1008398 + -15.1  -3.14051   TGGGTTTGCGGAAAA GACCG--CCGCCGTTCGGT GTAC ACCGAACGGCGGCACGGCC  TGTTGCTGCCGCTGA  83 62
     glr0951 NONE
     glr0952 1009972 .. 1009983 +  -7.2  -3.61398   CCACCGTTCGCAAAT                CGGC CCCG GCCG                 TTGTTGACCAGCACG  62 482
     glr0954 1011925 .. 1011941 +  -2.1  -2.63109   GGCGACACCGAGCAA              GGACTGC AGG GCAGGGC              GTTCATCGTTTTCTC  38 95
     glr0955 1013193 .. 1013211 +  -4.4  -3.59979   TCGAGCGCGCCGTTA             GACCGGGA TCG TCCAGGGC             TTTGAGGTGCCGGGC  53 391
     glr0961 1022680 .. 1022691 +  -5.8  -3.28712   GCGAATCCCCAGATC                CGTC CATC GACG                 TTGTAAAACCCCAAG  52 258
     glr0965 1027371 .. 1027390 +  -2.8   -2.7464   GCTTTGGCGGCAATT            TTCGCCGAG TCC CT-GGCGAC            CTTTCACGATCAGTT  41 343
     glr0966 1028360 .. 1028370 +  -3.2  -5.57054   CGGCCGGCATCCGAA                 GCAG TCT TTGC                 TTTTTTTGGGTTGTT  93 284
     glr0968 1029599 .. 1029617 +  -3.1  -3.37975   CCGGCCCTTGAGGAT            GC-GCAGT TCCC GCTGCAGC             TTCTCGATGATCCGT  46 428
     glr0970 1031823 .. 1031860 +  -6.1   -5.1101   GCTGGGAACCGTCCA   CCCGCTGGTTCGCCGCCG CTG TGGCGGCGGGTCT-CGGA   TTTTTTGCCTGGTGG  86 75
     glr0971 NONE
     glr0972 NONE
     glr0973 1034640 .. 1034652 +  -3.3  -4.41348   GCCCGCGACTCGCTC                ACCTG CCA CAGGG                TTTCTTTGAGCCCGA  67 344
     glr0975 1036919 .. 1036930 +  -5.8  -2.82933   CGCTCAGCGCGCTTA                GCAC CCAG GTGC                 TATCCTGGCTTGCAA  49 25
     glr0976 1037834 .. 1037845 +  -4.4    -3.885   GCTGTTCTCCGAAGG                TCAG TATA CTGA                 TTGTTATCTAACGAT  59 332
     glr0977 NONE
     glr0978 NONE
     glr0979 1040667 .. 1040693 +  -2.8  -4.08216   GCTTGCCAGGAACGC         GCTCGTCGTCGA ATT TCGCGGGCGAGG         TTTTGACCACCATGG  58 480
     glr0982 NONE
     glr0983 NONE
     glr0984 NONE
     gsr0985 NONE
     glr0986 1051956 .. 1051975 +  -8.6  -5.38958   CACTGGGTAGGTATT            GTCGGTTT TGAC AAACCGGC             TTTTTCTTTGTCGCT  95 89
        rps1 1053033 .. 1053052 +   -15  -4.81551   CCATGTTCGTCCCAA            CGCTCCCG TTCG CGGGAGCG             TTTTTGGTATCAATG 100 69
        ribA 1054945 .. 1054985 +  -3.2  -4.07568   GGCAAAGCCCATCAG  CCGTTGCGGCCGGG GTTCACCTACCGA CTCGGGTGCGACGG  TTTTGGCGAGCGGCA  58 159
     glr0990 1056485 .. 1056503 +  -5.8  -3.59738   TGAACGGGGCCTGGG             GCCAGCCG TAG CGGGCGGC             TTTGCCGGTGTACTG  57 388
     glr0997 1068100 .. 1068149 + -14.5  -2.65116   CTGGCCGTACTAGCC CGAGT-GTTGAAGCGGGGCATC GACAGGA GATGCCCCGCTTCAACGACTGA ATCTTTGACTGCTCC  78 28
     glr0998 NONE
     glr0999 NONE
     glr1000 1072830 .. 1072842 +  -4.7  -3.05384   TGAGGATGGCCAGAT                GGTGC AAC GCCCC                TTCGCTCGCCAGGGC  47 215
        ndhF 1076070 .. 1076081 +  -2.2  -2.95384   TGGGGGTCGTGCTCC                TCGG AATG CTGA                 TGATTTAGCTCCTGT  41 6
        ndhD NONE
        cupA NONE
     glr1006 NONE
     glr1007 1080472 .. 1080482 +  -2.4  -4.07568   TCACCAGTTGCGCCC                 CGCC GTC GGCC                 TTTTCGACCAACCCA  57 333
     glr1009 NONE
     glr1010 NONE
     glr1011 1083933 .. 1083946 +  -2.3  -3.59262   TACGCCTGCCACAGA               TCGCC CGAC GGCAA                TTTCAGCGTGTAGCA  49 368
     glr1016 NONE
     glr1017 NONE
        dapA 1093639 .. 1093655 +  -9.4  -2.60496   GAACTGCTGGTCTGA              GCGGTC CGTCC GACCGC              ATCTTTACCACGACA  59 26
     glr1019 1095562 .. 1095598 +    -8  -5.02074   ACATCACCAAATCCG   CACAGGCGGGGC-ACTT GAGA AAGTAGCCCCGCTTGAC    TTTTTTGGAGGGTAC  93 127
     glr1034 1111364 .. 1111392 +  -6.7  -3.84451   AGTGCCGACTCCTGG       TTGCCGC-GCGG CACGCT CTGCAGCGGCGA        TTTGACTTTGCGCAG  65 97
     glr1039 1114915 .. 1114944 +  -4.2  -5.37593   TCTCGCGCGCCTGCC       TGGATCTGGCCGC GCTGA GCGGCCTGA-CTG       TTTTTTGGTTTGCGC  88 185
     psb28-2 NONE
        ribH NONE
     glr1043 1118013 .. 1118026 +  -2.4  -3.16564   GCCGCCGCGACGCCC               CTTC GTAGCA GAAG                TTGGTACGATAAAAA  42 18
     gsr1044 NONE
     glr1045 1119414 .. 1119437 +  -5.2  -3.89346   CTCCCGAGCACATAT          CCTCGCAGGCC GCC GGCC-GTTAGG          TTTGTAAGCTGGGAA  62 3
     glr1046 1121463 .. 1121488 +    -4  -3.53563   AAGATGTCGCCGTTG         GCGATGACTGG GATGG CCAGTTG-CGC         TTTGACCCGGGCTAT  51 471
     gsr1050 1123693 .. 1123731 +  -8.1  -3.01712   CCTCGGCGCGCCCGA  G-GGCGGCGCGCACCTGCT CGA AGCCGGTGC-CGCCGTAGC  TGTTGCGGGCGGCCA  57 148
        glnA 1126679 .. 1126704 +  -6.1  -4.78661   GAGCGGTAACTTTCG         CCCCGGC GGCTACGGCTTG GCCGGGG          TTTTGATTTTTCGGT  78 50
     glr1054 1127969 .. 1127988 +  -6.4  -2.53715   GACCCGCTCGTTCGA            CTTGCGGA TTGC TTCGCAGG             CTTACTAGTGGTCGA  48 44
     gsr1058 NONE
     glr1059 NONE
     glr1060 NONE
     glr1061 1137330 .. 1137367 +  -5.5  -3.38178   GCGACGGGCCGACAA   TCCGGCCGGTCAGA-TCG TCT TGAGTAGGAGCGGCCGGA   TTATCAGATTAATTG  54 498
     glr1062 NONE
     glr1063 NONE
     glr1064 1141228 .. 1141239 +  -7.2  -3.14132   GCCCACCGCCGCCGT                CGGC CATT GCCG                 TTGATCCCGGGGCAG  57 10
     glr1065 NONE
     glr1066 NONE
     glr1067 NONE
     glr1068 NONE
     glr1069 1148335 .. 1148358 +  -2.2  -3.04398   CTTCAAACTGCTCTA          TGGCCGCCGG TGCG CCGGCAACAA           ATTTTCCCCGGCCAG  41 375
     glr1073 1150087 .. 1150098 +  -2.2   -3.4082   AGCCGATCGGGTACT                TCCA CTTT TGGG                 TTCTCCGGTTCTTTG  46 129
        folC NONE
     glr1075 NONE
     glr1076 NONE
     glr1077 1158004 .. 1158020 +  -2.1  -5.53288   ACCTGATGGTCAATG              GTTTGCC CCT GGCACCC              TTTTTTTCAGTTCCG  93 402
     glr1079 1159622 .. 1159642 +  -3.3  -4.07568   AGCTTGCGAGCGCGA           GTTGAGCC GCCTCA GGC-CAAC            TTTTGCAACGCAGGC  58 21
     glr1084 1163089 .. 1163128 + -20.1  -5.00616   GGGGTTTCAACCCAG  CCCAGGTAGCGCCGGAT CAGATC AATCGGCGCTACCTGGG   TTTTTTGCACAAAGG 100 49
     glr1086 1164742 .. 1164757 +    -6  -3.72324   CGGAGGTACCCACCT              GCGGCG ACTC CTCCGC               TTCTTCCTCGGCGTA  60 313
     glr1090 1168237 .. 1168247 +  -6.8  -3.28984   ACTGTTCGAGCACTA                 TCGC CCG GCGA                 TTGGTCATTCCGTTC  56 95
     glr1096 1178474 .. 1178484 +  -6.8  -3.34947   CTCACATTTCGGGGG                 CTGG AGC CCAG                 TTCTGAAACTTCTTG  56 346
     glr1097 1179988 .. 1180039 +  -9.4  -4.84359   CCCCACCGACGTCCA TGGTTGGTTTGCCCCCAAATGATCG GAC CGGTTTTAAGGGGGCAGACC-ACCG TTTTTATGGCAATGG  86 249
     glr1098 1180826 .. 1180836 +  -6.8  -2.77013   GCGATCAATTTACCG                 GCGA TTG TCGC                 GTTGTTGGGCAAGTG  51 174
     glr1099 1182146 .. 1182170 +  -4.1  -2.76737   CATAACCAGAAAAGT          CGAGTGTGACC TAT GGACAAACGCG          CTTTGCGACTTGATA  43 138
     glr1100 NONE
     gsr1101 NONE
     glr1102 NONE
     glr1103 1184824 .. 1184835 +  -7.2   -3.1236   AAGGCAAATTCATTT                GCCG CCCC CGGC                 TCCTTTTACCGTTTG  57 250
     glr1104 1185725 .. 1185738 +  -2.3  -3.54029   TCCGTCCAGCATTGC               CCTCG AAGG CGAGC                TTGTAGTTGCTCGGG  49 488
     glr1106 1186922 .. 1186934 +  -4.8  -2.66216   GTTCGAAGCGGCGGT                CCGA CAAAA TCGG                CTTGTCGTGCTGCGC  43 162
     glr1108 1188178 .. 1188205 + -12.8  -2.70932   CTGTGTATGGGCGCA        TTCCCCTTGCCT ATGA ACGCAAGGGGAA         TGCTTAAAAGCACCC  73 477
     glr1115 NONE
     glr1116 1195332 .. 1195343 +  -4.4  -3.92373   GAACCACTCGGTGTG                GAAG ACTC CTTC                 TTTGTCGATGCGCTC  59 77
        thiC 1198380 .. 1198400 +    -9  -3.76952   GGATTTATTTTGAAA            GGGATGTC ATCAA GGCATCCC            TTTCGCTTAAGTAAA  71 47
     glr1121 1202616 .. 1202631 +  -2.5  -2.73771   CGCACGTAGCTAGAC              TGGCG ATCGTC CGCTA               TGCTCTCTGTAGTCG  39 125
     glr1122 1204254 .. 1204266 +  -6.9  -3.28712   CAAACGATCCCGCTG                CCGCC AGG GGTGG                TTCTGCCCGCAGCAC  56 87
     glr1124 NONE
     gsr1125 1207202 .. 1207220 +  -6.6  -4.16842   CCCATCCAGGCTTTA             TGCCGACG CGC CGTTGGCC             TTTATTCAAGGTCGA  68 70
     glr1143 1221924 .. 1221938 +  -5.6  -3.72695   ACCGGGAGGCAGTCC               GATGCC ACA GGCTTC               TTTGCTGCAGGAGGT  59 107
     glr1144 1222492 .. 1222512 +  -6.7  -2.62515   GTCACCGGCAGCAGT            CCGATCGCC CGT GCCGACCGG            TAGTCTGGACGCATT  50 2
     glr1145 NONE
     glr1146 1225608 .. 1225641 +  -5.1  -3.14881   GCCGGGGGTCACAGC     CGTCTCCCCCAGCTTC AAG GTGGC-GGTGGTGACG     TTGGTACCGCGCTTG  48 93
     glr1148 1227402 .. 1227413 +  -7.2  -3.17075   GAAGTGATCCGCTAG                CGCC CGCC GGCG                 TTCCATTGCCCACCG  57 26
     glr1149 1229523 .. 1229533 +  -2.4  -5.00884   GGAGGCGAAGCACTC                 GCGG CAA CCGG                 TTTTTTCAAGCAGGT  77 139
     glr1151 1230997 .. 1231015 +  -5.2  -3.01726   AACTCGGGGGCAATC             TGTGAGGC TCA GCATCGCA             ATTTATGTCGAGGGC  48 21
     glr1152 1231621 .. 1231631 +  -6.8  -3.64822   CAAGACCATCGTGGA                 GGCT GGC AGCC                 TTTAGATCCCGCCGT  60 10
     glr1158 NONE
     glr1159 NONE
     glr1160 NONE
     glr1161 NONE
     glr1162 NONE
     glr1163 1240164 .. 1240193 +   -10  -2.57132   ACCTGGAGGCGGGCG       CAGGGTAGCCTT CCCTGT GAGGCTCCCCTG        GTTATACACGCCCGG  62 79
     glr1164 NONE
     glr1165 1241279 .. 1241289 +  -8.2  -2.71712   AGCGAAATCTTCGAC                 GGCG AAG CGCC                 CTTTGCCCCCCGCGG  56 203
     glr1173 1251564 .. 1251574 +  -3.2  -2.57344   CCTGTAGAGCATCTA                 GCGA GGA TTGC                 CTTGTGGCGGCGCTG  40 59
     glr1174 1252609 .. 1252641 +  -5.7  -3.77484   AAAAAGAGGTAGGAA      TGTTGTTGAGCAACA CGA TGTTGTTGAGTAACA      TTTCGAGTTTTGCTG  61 55
     glr1175 1257166 .. 1257191 + -10.3  -3.07816   CTTTGAGCCGCCGCA         GGGCGGCCAAG CCAT CCTCGCCGCCC          TTGCGTGCGTCGGGA  62 490
     glr1179 1260421 .. 1260431 +  -2.4  -3.75153   ACTCTACACCGCCCA                 GGCG GCG CGCG                 TTTAAATTGCCGGGG  51 10
     glr1180 NONE
        apcD NONE
     glr1182 NONE
     gsr1183 1263129 .. 1263139 +  -6.8  -2.74322   ACAGGGAAGATTCTT                 CCAG CGC CTGG                 CTTTCAGCCGTTCAC  51 120
        cpcB 1263837 .. 1263849 +  -3.3  -2.64155   CTTCGACAAGGCCGC                CGCGA GCA TCGCC                TGAGTTTCACCCACC  40 10
        cpcA 1264440 .. 1264483 + -13.3  -4.09685   CGGCATCTCAATAGT TCGGCACAAGCAGGCAGGT TTCAGC GCTTGCTTGCTTGTGTTGA TTTTCGAAACTGCCG  95 86
        cpeR 1265117 .. 1265130 +  -3.7  -3.15544   GCCAGGCGCGACAGA               GCGCC GGTA GCCGC                TTCGTACAGATAAGC  47 71
       ycf58 1269110 .. 1269126 +  -2.2  -3.22388   GTCCAGACCGAGCGC              TCCTAC TCGCT GTGGGG              TTGGTAACTTCCCTG  44 2
        cpeS NONE
        cpeT 1270277 .. 1270297 + -16.9  -2.71731   TTTGATCCCCCCCTG            CCCCCCCTT GGG AAGGGGGGG            TAGTTGGGCGGTCCG  85 2
     glr1198 1277608 .. 1277618 +  -8.2  -4.35524   GCACCACGGGATACC                 GCGG CAA CCGC                 TTTTGAATTTCGGGA  79 310
     glr1205 1283446 .. 1283458 +  -4.8  -3.65902   CCACCCCTGGCACCG                GCGA CCAGT TCGC                TTTCGCTCACCTCGG  55 319
     glr1207 1285788 .. 1285813 +  -2.5  -3.14132   CTTATCCGGCGTCGC         GTCCGGCAA TTGCCCTT TTGCCGGGA          TTGCTGCGGCCGGCA  42 61
     glr1208 1286547 .. 1286579 +  -4.7  -2.60075   ACGTTTGTCGTAGAA      GCCCTGCTGCTGC CTCCGGA GTAGCCGCGGCGC      ATTCGTTGCCAGAAG  43 2
     glr1209 1288487 .. 1288502 +  -6.1  -2.87881   CATCTGCGGGCTCGC              GAGCG ACTAGA CGCTC               TGTCTCGCAGCGTTC  49 79
     gsr1210 NONE
       hisIE 1289809 .. 1289826 +  -6.9  -3.56643   GCACAAACACCTCCA             GACTGGC TAGG GCCAGGC              TTTCGGAGGTGTAGA  59 445
        hemA 1296757 .. 1296774 +  -2.5  -3.10236   TCCACCTGTTCTCAC             CCCTGAG AACA CCCTGGG              TGTTGACGTTGGGTT  42 85
     glr1219 NONE
     glr1220 1299360 .. 1299395 +  -9.7  -2.87132   CTTACAAAAGTGCTG    TCGTGCCGGGTCGTT GAGCTA AGCGCCTCGGTACGA     TATGTGAGGCGGGAC  63 97
     glr1221 NONE
     glr1222 1300892 .. 1300905 +  -2.3  -3.08526   CAAGTACCGCGGGCT               CCTTG CTGA CATGG                TGTGGTTTGTCGTTG  42 224
     gsr1223 NONE
     glr1224 1302623 .. 1302635 +  -9.1  -3.91716   CCTGCCGCGATTCGA                CTGGG ATC CCCAG                TTCTTTCCGGGCTAG  74 457
     glr1227 1306268 .. 1306282 +    -7  -3.25823   ATGTATCTCACCGAA               GCGGCG CTA CACCGC               TTCCTGTGACGACGA  56 150
     glr1229 1307869 .. 1307879 +  -3.2  -4.53036   TATTGCGAGCGATCA                 GTCT AAC GGAC                 TTTTGGTCTTTCTCC  67 410
     glr1230 NONE
     glr1231 1309467 .. 1309481 +  -5.7  -2.53876   GTGATCCCGCAGACG               GCAAG GGCGG CTTGC               TAAGTTACGATGAGC  48 37
     gsr1232 NONE
     glr1233 NONE
        hemD NONE
        desC 1313151 .. 1313164 +  -4.5  -3.83026   TCAACTTCCATGCGA               CGC-CC CCC GGAGCG               TTTGCTGTAGAGGGG  57 81
     glr1238 1318048 .. 1318071 +  -5.9  -5.58454   TGCTTGCCCGAAGAA          GGCCGAGCG ATTGCC TGGTCGGCC           TTTTTTTGCTATGAC  93 83
     glr1239 1320713 .. 1320732 +  -3.5  -3.06183   GGATCCGACTACTTG            CCGCG CTTTTTGCCC CGCGG             TTCGATCACCGTCAG  46 457
     gsr1244 1322414 .. 1322433 +  -7.8  -2.78384   GCGCTCTAGGGCTCC            CGTGCGGT CGTG GCCGCATG             TCTAATGACCCGACG  54 307
        apcE NONE
        apcA NONE
        apcB 1327194 .. 1327238 + -14.2  -3.48276   TTTGAGCTAGGTTTA CCGGCTGAAGCG--GGGGGCGG CAC CCGCCCCCTTCGCCCCAACCGG TTATCTCAAGGAGAA  85 31
        apcC 1327500 .. 1327516 + -11.5   -5.4505   TGTTTGACACCAAAA              GCTCCGG CCG CCGGGGC              TTTTTTGTTGGAGCA 100 57
     glr1249 NONE
     glr1253 1331574 .. 1331593 +  -7.8  -4.67942   CTCCCAGCGCCAACC            GCTTGCGC CATA GCGTAGGC             TTTTCGTTTCTTGGG  79 59
        nblB 1334496 .. 1334511 +  -5.4  -3.06162   CCTTCGAGATCCGCC              CCGCGCA AGT TG-GCGG              TGTTGAGATACGCTC  47 388
     glr1259 1335795 .. 1335810 +  -5.4  -3.18032   CTAAGCCACCTCCGG              CGCT-CC TCC GGTAGCG              TATTACGTATTGTTG  50 106
        pebA NONE
        pebB NONE
     glr1262 1339962 .. 1340013 + -26.9  -4.77036   ATAGTCAATTCCTCA TTCTCTAGCGCTTGCTGCGCATCG CTCAT CGGTGCGCAGCAAGCGCTGG-GAA TTTTTGATGGTAAAC 100 37
        cpeC 1341011 .. 1341026 +  -4.6  -2.71712   GATAGCAGGAGAGCG              CACTGC GACG GCTGTG               ATTTACCGACCGGAG  43 46
        cpeD 1341898 .. 1341920 + -11.9  -4.08767   TTGGGTGCGATTGCG           GCGGGCGCG TCTTT CGCGCCCCC           TTTTGAAGACGTCAA  87 62
        cpeE 1342698 .. 1342714 +  -3.6   -3.1364   GGCCGGCGGCCGGAT              CGTCGC CATCA GCGAAG              TTGCCTGATTCCGTC  46 1
        cpcD 1343009 .. 1343046 + -21.4  -3.12895   AGCAAAGTGCCATAG  CCCGAC-GCCGCGC-CGG TTCG CCGCGCGCGGCTGTCGGG   TATCTTGATAGACAG 100 43
   gvip184.1 1343277 .. 1343289 +  -5.5  -2.66435   GGCGGCAAGGTGCTC                TCGGT CGA ACCGG                TGGTCTCCTAAGCAT  46 2
        cpcE NONE
        cpcF 1344647 .. 1344658 +  -3.6  -4.30933   AAGCTGAGGTGGCGC                CTGC CGTA GCGG                 TTTGTTCGCTTTATA  63 34
     glr1270 1345262 .. 1345281 +  -6.4  -3.07962   GCAGTAGTGCAGACG            CCTGAAAC TTTG GATTCAGG             TATTGACGTGTGCGG  52 21
     glr1271 1348095 .. 1348105 +  -5.4  -2.78216   TCCACAACGGATATA                 TCCA GCC TGGA                 TGCTTGATGGGGCTG  47 88
     glr1272 NONE
     glr1273 1350415 .. 1350432 +  -4.1  -3.75153   GGTGAGTTCGCCCCG             GGCGTTG ACGA CAATGTC              TTTGACTTCCGCCAA  56 276
        mutL 1362037 .. 1362056 +  -4.8  -2.74144   GGTACGCTCTTTCAA            GCCGCCGG AGCG CCGTCTGC             CTTTGCAGGTGCAAC  44 55
     glr1282 1364019 .. 1364036 +  -4.1  -4.56597   GGTCGCACCGCCGGG             CCATGAT GGCG ATCAAGG              TTTTTGCGGCGGGCG  69 20
     glr1283 1364713 .. 1364723 +  -3.2  -4.60797   GCTGGCGGGAGTATT                 TTGC TCG GCGA                 TTTTCTGTCTAGAGC  67 3
     glr1284 NONE
         efp NONE
        accB 1367362 .. 1367388 +   -10  -2.59742   TCGCTCCTCTTCGGG         CTGGGGCCGCAG TTC CGGCGGCTCGAG         ATTGTCGGAGTTGGC  62 43
     glr1290 NONE
     glr1291 1372014 .. 1372052 +  -5.3  -2.59534   TCGCCATCGCCCGCA  TGGCTTGAACTAC-GGCA GGAT TGCCTGCAATGCAAGCCA   CCTTTTGTGTCAGTT  46 18
     glr1292 NONE
     glr1293 NONE
     glr1294 NONE
     glr1295 NONE
     glr1296 1379953 .. 1379965 +  -9.1  -3.44622   GCGAGCGAGCAATTA                CCGGA AGA TCCGG                TTGGTTATCGGCCTG  65 106
     glr1300 NONE
     glr1301 1389454 .. 1389501 +  -9.1  -3.87815   CGGCAGCTCTTGCAG GTCATTCGCGCTGAAACGCTG CTTATT CATCGTGTCGGCGCGAAAGAA TTTCTGCCAGTCGCG  74 188
     glr1304 1395185 .. 1395223 +  -7.4  -2.62184   CCCTCACCAACAGGG   GTTGCTGGCCGCTGGT ACTTTTG GCTATCGGCTGGCAAC   TAGTCTACGAGCCAG  53 93
     glr1305 1397119 .. 1397134 + -10.4  -4.11692   AGGCGTAAGGGAAAA              CCGGAG CCTG CTCCGG               TTTTCAGACTCACTA  81 51
        glgB 1400096 .. 1400112 +  -7.9  -4.42386   GAGTTTCAGCCGGCT              TGCCGGC AGA GCCGTCA              TTTTGTAGATGGCCG  81 404
     glr1311 NONE
     glr1312 1406711 .. 1406746 +  -4.6   -5.0538   TCACCTTGCCGGAGT    TGGTGGGCTGAG-GGCA GGC TACCGCCCGGTCCACCG    TTTTTTCCAGTGCGA  81 15
     glr1317 1410225 .. 1410242 +  -5.5  -4.17048   GCCAGTTCCTGTTCG             CGGCCGA GCAC TTGGCTG              TTGTTTTGCGACCAG  67 457
     glr1322 1415393 .. 1415430 +  -2.5  -4.15565   CAGCAAAAGCGGCCA   GCTGCGACAGACCCGGCA GAT TGTAGGG-CAGGCGCACC   TTTTCGAGTACTGCG  59 317
        purQ 1418334 .. 1418362 + -10.3  -2.87931   GTCGTTTGAGCGGTG        CCAGGCGTCAG GGGCTTA CTGACGCCTGA        TCTATGGCACCTGCA  66 32
     glr1329 1423063 .. 1423080 +  -5.5  -2.74144   ATTCGGGTTGACTTT             CGGCC AGGGCAAG GGCCG              CTTTGCGGGTGGCAG  47 213
     glr1331 1425968 .. 1425980 +  -7.7  -3.08996   CCGAAGGATCGAAAC                GTCAG TGC CTGAC                TATTAAATCGGGATG  57 390
     glr1339 1432152 .. 1432168 +  -2.1  -4.17052   GCTCATCCCCGCCGC              CTGCCGT TCG ACGTCCG              ATTTTTTTGTTTGAT  56 124
     glr1340 1433129 .. 1433157 + -21.8  -4.28432   GTAAATTGCAAAAAA        GAGGCGCGGTGC CCACA GCACCGCGCCTC        TTTTAGATTCGGATT 100 37
     glr1342 NONE
     glr1343 1436726 .. 1436752 +  -4.4  -3.28712   GAGAGTAGGCTCGGC        CTGACGGCCTC ATGGCA GGGGC-GTCGG         TTGTGACACCGACAC  49 155
     glr1345 NONE
     glr1346 1441973 .. 1441985 +  -4.1  -3.59698   AATAGACACATCTGC                TTGGC TAG GTCAA                TTGTGTCTGCACTAA  52 96
     glr1347 1443886 .. 1443917 + -11.4  -3.01712   CGGACACCTTTAAAG      GCCGGGCGACGTAG AACA CTTCGCCGCCGGGC       TGTTCACGAAAACCG  66 466
     gsr1349 1444816 .. 1444838 +  -3.2  -5.42259   GAAACCGCCGGCCCC           CGTGCTCAGG CCG CCGGAGATCG           TTTTTTTGCGCATCG  84 44
     glr1350 NONE
     gsr1351 1446128 .. 1446151 +  -4.4  -3.55563   ATTGATAGTGTCGGC          ACCGGCCGCT CCGG AGCGGTCGAC           TTTGAAGACTCGGAT  53 67
     glr1356 1450676 .. 1450714 + -10.1  -3.51232   AGCCGCAACTGACCG   GCGGCCGGGCCGGCTAG GTGGA CTGGACGGCACCGCTGC   TTGCTTTGCAGGCGA  70 9
     glr1357 1451916 .. 1451939 +    -3  -4.19238   ATTTCTCGCAATCGC          GCAGCAAGGAC ATC GGCCC-GCTGC          TTTTGCACTTGCGCC  61 70
     glr1359 1454003 .. 1454041 +  -4.5  -3.14132   GAGGGCAGCAGCCAA  TTCCCGGC-GCAAAG-CCG GCT CGGCCTGTGCAGCCTGGAC  TTCCTCAAGCCACAC  47 199
     glr1361 1455641 .. 1455666 +  -3.1   -4.7254   GCAAACACATCGGCG         AGCACGACGTC CCCG GACGGCTTGCG          TTTTTGATCAGGAGT  73 56
     glr1364 NONE
     glr1365 NONE
     glr1366 NONE
     glr1367 1463577 .. 1463591 +  -2.7  -3.52906   GCTGCACGGTAGATG               CCGTC CTGCC GCCGG               TTGTCTAGGATTGTG  48 29
     glr1368 1464596 .. 1464635 + -18.7  -2.82516   GCACGACAATCTGTG  GGGCGAGAGGTGGAACCC CCTTC GGGTTCC-CCTCTCGCGC  TCTCCTCCTCCCCGC  93 69
     glr1369 NONE
       ycf24 NONE
     glr1371 NONE
     glr1372 NONE
     glr1373 NONE
     glr1374 NONE
     glr1375 1471272 .. 1471311 +   -28  -3.06696   ATACGGCCAGTAAGA  CCGAACCCCCGGCTGGAC GCTC GTCCAGCCGGGGGTTGGG   TGTATTGCAGCAGAG 100 53
     glr1376 1474711 .. 1474728 +  -7.7  -3.59107   TGGCATTATTGGTGC             TCAGCTG GTGA CAGCTGG              TGTTGTTGTTGCTAT  63 130
     glr1380 1480637 .. 1480663 +  -5.1  -3.32343   CGCAATTTCGGCCTG         GTAGACTCCAT CGTCA ACGGAGCCTAC         TTCTACCAGTATCAA  52 22
     gsr1381 1480999 .. 1481016 + -14.1  -4.96848   CCAATCACGATTCGA             CCGCCCC GCCT GGGGCGG              TTTTTGTCTACGCAG 100 55
     glr1382 1481783 .. 1481812 +  -2.2  -2.53911   TCCCCCCGCGCGGCG      CCGG--ACGGCA-GG GCG CTATGCCGTTACCGG      TCGATTCCAACTTGA  38 45
     gsr1383 1482554 .. 1482564 +  -2.4  -2.82623   ATCGCGCGATGAGCC                 CCAG GTG CAGG                 TAGTTCTGCGGCAAC  39 473
     glr1385 1486948 .. 1486997 + -27.5  -3.94634   GGGACATAGATTCTG AGCCAGAACAAAAACATCGGTCC ATTT GGGCCGATGTTTTTGTTCTGGCA TTGTTTCCAATACTG 100 77
     glr1386 1490876 .. 1490900 + -11.3   -4.4017   AGACTCCATTCTGGA          CAGCCGCTCTC CTC GGGGGCGGCCG          TTTTATGGCAATTCA  91 90
     glr1387 NONE
     glr1388 1492128 .. 1492164 +  -2.3  -3.04144   CTCAAACTCATCCTC   G-CCTGCGTGGTAGG CTCCGCCCT CCT-CCACGCCGGAC   TGTTCGCCCTCAAAC  41 54
     glr1389 1492857 .. 1492887 + -24.8  -4.17048   GTCTTGATCCCAGCC       TGCGGGCGGCGGTA TCG TACCGCCGCCCGCG       TTGTTTTAGCCCGGC 100 50
     glr1390 1494377 .. 1494395 +    -8  -3.61894   GCCGCCGGCACGGCG             GTCGGGGC GAG GCTCCGCC             TTGTTGACGCGAATT  62 213
     glr1395 1499286 .. 1499298 +  -3.3  -2.56164   GACCAGAATGCTCGC                CGTCG TGC CGAAG                ATTGCTCCTTCGACG  39 302
     glr1397 NONE
     glr1398 NONE
     glr1399 NONE
     glr1400 1501846 .. 1501860 +  -3.5  -3.33162   GGTTGAGGCGAGGGT               TGCTG CGCGT CGGCA               TTCTGGCCTCCGGTA  48 35
        purN 1502559 .. 1502572 +  -4.5  -2.79684   GGCGTTATCTCTGAC               CTGTC AGAC GGCAG                TAATTCAGTTAGTAA  44 98
     gsr1415 1519356 .. 1519372 +  -7.9  -4.08945   TACCCAAGTCCGACC              GCCACTG GGA CAGGGGC              TTTTCCCAGGCTGCT  70 84
     glr1417 NONE
     glr1418 NONE
     glr1419 1524929 .. 1524943 +  -5.6  -3.62478   TAAATTGTCTCTGAA               GCGGCA GCT TGCAGC               TTTCCAGGTTGGTTA  56 69
     glr1421 NONE
     glr1422 NONE
     glr1423 1529439 .. 1529471 +  -4.8  -3.65426   GAAGCACCCATTCGG      GCATTGAAGGCCAA AGTTC TTGCCCTGCAAAGC      TTTCAAGGTTTCTCA  54 363
     glr1424 1530204 .. 1530216 +  -6.9  -3.61398   TGCGGCGCGTCTGCT                GCTGG AGG CCGGC                TTGTTCAACGACAGC  60 87
     glr1425 1530845 .. 1530877 +  -6.1  -3.14125   GGCATTGTTCAAGCG      CGCACGGCGGTTTCA CTC TGCACCAGCCGTCCG      TCTTCCATGTGTACG  52 288
     glr1429 NONE
     glr1430 1535931 .. 1535957 +  -5.9  -3.87815   GGTCCAGAGCGCCTG        GGTCTCG-CG-CC GCA GGTCGATGAGACC        TTTGTAGCGCTCCAG  62 332
     glr1439 1543499 .. 1543521 +  -5.4   -5.4505   GCGGCGTTGGAGACT           TCGATCACCG CGC CGGGGGGCGA           TTTTTTCTTGAGCAC 100 380
     glr1441 1544316 .. 1544327 +  -7.2  -2.52464   AGCAGCAGTTCCGCA                GCCC GCTC GGGC                 TCGATTCCCGCCAAC  50 40
     glr1444 1547511 .. 1547527 +  -4.4  -3.86194   GGCCATCGGCAACGT              CGCTTT GGTGG AAGGCG              TTTGTCCCGGCACTT  58 415
        glyQ NONE
     glr1447 1550586 .. 1550609 +  -2.3  -4.70879   GAGGTGGCTTACCGA          GCCTGGCAG CGCCTC CTCCCAGTC           TTTTTGGACTTTGGG  72 450
     glr1449 1554277 .. 1554287 +  -4.6  -4.07885   GGGGGCCAAAGCTGC                 CGCC GCC GGTG                 TTTTGAAGCACCGTC  63 458
     glr1457 1564923 .. 1564941 +  -7.4  -4.09685   GTCGGCAGGTCCAAT             TTTGCACC GTG GGTGCTAA             TTTTGCACCATGACA  70 478
     glr1459 1565733 .. 1565746 +  -2.3  -2.57132   TTTGGGCTAGCATTT               CGGTA ATTC TTCCG                GTTCTGACCAGCGGA  38 31
     glr1460 NONE
     glr1461 1567044 .. 1567072 +  -2.9  -3.04144   AAAACCGTTGTCAAT        GTTGACCACCCCG ATA CCGGGAGCACAAC        TATTGAGCATCGCCA  43 21
     glr1465 NONE
     gsr1466 1575870 .. 1575883 +  -4.5  -3.35644   CTGATCTAGAACGTT               GC-GGC GAA GCCTGC               TATTCTCGTTGTGCC  49 37
     glr1467 1577489 .. 1577504 +  -6.1  -4.08767   GAGCCCGATATTGCC              CGGCA GGCGAA TGCCG               TTTTCGCGCAATACC  65 495
     glr1472 1583898 .. 1583922 +  -5.8  -3.05997   CCGCCCAGGGCCTGG         CCGATCTTGGG CAGG CTCAA-ATCGG          TGTACTTTCTGAGCA  49 165
       rpl34 1585472 .. 1585483 +  -2.2  -3.44848   AGAGGTCGCCATCGC                CTGG CCGT CTAG                 TCTTTGCTGCCCGGC  46 14
        rnpA NONE
     glr1476 1586451 .. 1586476 +    -6  -3.11634   TAGACCAGTTCGTTG         GCCAACCGGC CGCTCA GCCGCTCGGC          TTCGCTGGTGTAGGA  51 206
     glr1478 NONE
     glr1479 1590506 .. 1590519 +  -3.7  -2.87468   TAAGCAGGCTTCGGG               AGCGG GAGG CCGCC                TGTACTATGCTGAAG  43 38
     glr1480 NONE
     glr1481 NONE
     glr1482 1593800 .. 1593814 +  -2.8  -3.53224   CTGTGGCGAGCAGTT               CCCA GGCGGTG TGGG               TTTCGAACACCCATA  49 170
     glr1484 NONE
     gsr1485 NONE
     glr1486 NONE
     glr1487 NONE
     glr1488 1599712 .. 1599728 +  -9.5  -2.55213   CAAGTCTATGTACAC              GTACATC CCG GATGTAC              TGCCTTAGCTCAGTA  62 493
     glr1491 NONE
     glr1492 1605950 .. 1605964 +  -4.2  -3.92746   GAGCCTCCGGATAGA               TTGCGC TCA GGGCAA               TATTTTTGGCCTCGG  58 409
     glr1500 1612886 .. 1612903 +  -5.5  -3.26471   CCGGGCAACGCCTGA             CGGCG GGCGTAGG CGCCG              TTGGTCTGCAACTCC  52 99
     glr1502 1616262 .. 1616283 + -10.8  -4.77759   ATCGAGTCTCCAGAA           GCCCTCCC CGCGCA GGGGGGGC            TTTTTCATGGGTTCT  95 57
         rne NONE
        rnhA 1622972 .. 1622994 +  -2.6  -3.02698   ATAAAATAAAATGCA           CCCTGTCG CCAGGAA CGACGCGG           CTTTGTCTACGCTGG  41 55
        glsF 1628071 .. 1628086 +  -4.6  -4.56775   AAACCGTCCAATAAA              CACCGC CCAG GCGCTG               TTTTTCAAAAAAGCT  74 408
     glr1510 NONE
     glr1511 1629844 .. 1629863 +  -2.8  -3.28269   GGCCACTTCTGGCCG            TTGCTCGGC GAT GCCGA-CGG            TTAGGTTTGGGCGTT  46 2
     glr1516 NONE
     glr1517 1636023 .. 1636035 +  -5.5  -3.40403   ATCCATCTGAGCGAG                CCTTC GCA GGAGG                TTGTCATGGGCCACG  54 31
     glr1518 NONE
     glr1519 1638455 .. 1638496 +  -2.9  -3.91072   GCGTTCTGCAGGGAG TAGTACGTCGCATCGCCTTC CTC GAAGGCGATGAG-CACACCG TTTCTGAGCGTTTCC  56 415
     glr1522 1640909 .. 1640925 +  -5.1  -3.53811   CGGATCGGTATAGAA              TTTCCGG CTG CGGGAAA              TTTCAACCGACTCAC  54 50
     glr1523 1641755 .. 1641773 + -10.2   -2.5919   GCCATGTCCACACAG             GCCGCAAC GCT GCTGCGGC             TCGCTTGCTATAATC  64 167
        pyrG 1643450 .. 1643465 +    -6  -3.55622   AGTCCGGCACCGGTC              CCGCTG CCGT CCGCGG               TTTGACCGGATTGGC  58 5
     glr1525 NONE
     glr1526 1646214 .. 1646237 + -14.6  -5.29846   TCGATGCTAGTTTCC          CACCGGAGCC CTCG GGCTTCGGTG           TTTTTGTTTGAAGTT 100 68
     glr1527 1648497 .. 1648515 +  -8.8  -3.28712   GTCCGAGAGGTACAT             GCTGAGCG GGT CGCTCACC             TTGTCGCCGAAGGCG  60 237
     glr1529 1650882 .. 1650894 +  -4.8  -2.70532   CTATCGCTTCCAGTT                TGCG GAGGA CGCA                TAGCTTTATGCCGGT  43 10
     glr1530 1651994 .. 1652023 +  -6.4  -3.89182   GCGCGAGATGATCGT      CTGG-C-GCGTGCG ATAG CGCTCGCCGACCAG       TTTGAGTTCTTCTTC  65 134
     glr1532 1653251 .. 1653265 +    -7  -3.09803   TCCGCCTCGACGCCC               GCCCGG CCC CCGTGC               TGTTCGATGCCCTTG  51 124
     glr1534 1655377 .. 1655388 +  -2.2  -2.96989   CCCCGATAATCGGAA                TGCT TGTC GGCA                 GTTGTTGTCTGTATT  41 114
     glr1535 1657952 .. 1657982 + -16.9  -4.46212   TCCAGAAAGGCCAGC       TCGACGCCGCGCT CGCGC AGCTCGGCGTCGA       TTTTGTAGTAGAGGG 100 132
     glr1537 NONE
     glr1538 1660794 .. 1660813 +  -4.3  -4.07568   TCCACCGGGCAATTA            GCTTCGGA ACACC TCCGA-GC            TTTTCCGCCCACAGA  61 113
     glr1541 1662625 .. 1662638 +  -5.9  -2.71681   TCTTTCGCTCAACGG               CCGTC GCAG GGCGG                TACTTAAGGAGGTTC  48 58
     glr1542 1665016 .. 1665041 + -19.1  -5.42259   TCAGTCACTCGGACG         GCCCCTTCCTG GAAG CAGGAAGGGGC          TTTTTTTGCACCTGC 100 50
     glr1543 1665567 .. 1665601 +  -2.1  -4.13767   GCGTCCGGCACATCC     CCGTAAATTCGCCAT TCGGC GTGCTGGATTTTCGG     TTTTCGGCTCAAGCG  56 81
     gsr1544 1666087 .. 1666110 +  -5.2  -2.62184   GGGGCAGATCCAGGA          TCCGT-CCGCC CAC GGCGGGGCCGA          TCATATAACCCAACG  46 218
     gsr1547 NONE
     glr1548 NONE
     gsr1549 1669841 .. 1669857 +  -6.5   -2.7535   TCGGAGGAAGCGGGC              TAGCGGC CGG GGCGCTA              TGCTGTCTTCAAAAA  51 23
     glr1550 1670620 .. 1670636 +  -5.1  -4.10173   TGGACTCCCGGAAAC              CCCCT GGAGGAG AGGGG              CTTTTTTTTGGGTTA  64 113
     glr1552 1673850 .. 1673872 +  -6.8  -2.71364   CGGCGGGCGGACGGG           CCGGGGGTCG GCT TGCGCCCCGG           TGCTTGCCAGGGTGG  49 449
     glr1554 NONE
     glr1555 1676670 .. 1676682 +  -3.3  -4.07687   ACCGCGGGGGGCTGC                TGCGG TAA CCGGA                TTTTGCGCGGAGCCT  58 46
        ntcB 1679862 .. 1679882 +  -3.2  -3.58037   CGAAGCTTCGTACCT           GG-CGGGCT GATG AGCACGGCC            TTTCGCGAATTCGTC  50 16
     glr1559 NONE
     glr1560 1681930 .. 1681949 +  -3.4  -3.72893   TCGCTCAGGGTTTCG            ATGCGCCG GTAG CGGCGAAA             TTTGGTGCCCCGATC  54 221
     gsr1564 NONE
     glr1565 NONE
     glr1566 1686420 .. 1686444 + -11.3  -4.09685   CTCTTCAGGATACAA          GCCGGCAGGGC GCG GCCCTTCCCGC          TTTTGCGCACTAAAG  86 47
        nrtA NONE
        nrtB NONE
        nrtC NONE
        nrtD NONE
        narB 1693662 .. 1693681 +  -2.1  -3.14051   AGCTTTCGGCGCTGC            CTTGACG AAGTTA TGTCGAG             TGTTAATGGAGGTAA  42 21
     glr1572 1694555 .. 1694583 +  -4.5  -3.06515   CACCGTTGCCGCTGG        CGCAAGTATTCAG AAA TTGCTTGCTTGCG        GTTTTCGCGCTCCGA  47 471
     glr1576 NONE
     gsr1577 1697162 .. 1697179 +  -2.6  -3.04144   GGAGCCTGTCATGAC             CGCGGA ACTTAC TCCACG              TATTCCGGATCCCGA  41 144
     glr1586 NONE
     glr1587 NONE
     glr1588 NONE
     glr1589 1708157 .. 1708183 + -17.2  -6.02914   TTAACGGTGACACGG         CCGGCGGAGGTG CAG CGCCCCCGCCGG         TTTTTTTTGTGTGGC 100 48
     glr1590 NONE
     glr1591 1709054 .. 1709074 +  -5.3  -3.72141   GGCCGCTACCGCGAC            CGCAACTGA CGC TCTGTCGCG            TTTCCCTCTACGTGT  59 17
     glr1592 NONE
     glr1593 NONE
     glr1594 1710989 .. 1711001 +  -9.1  -3.48395   GCCCATCGAGGTTTG                CGGCA GCC TGCCG                TTGTCTGGGCAACCT  66 65
        rplK NONE
        rpl1 1717497 .. 1717525 +  -3.8  -5.40072   AGGCTTTTTCCCTTT       GCGCCTCGCTTCGA ATA TCG--GCGGGGCGA       TTTTTTTGCCCAACC  86 135
        rplJ NONE
       rpl12 1718600 .. 1718628 + -13.8  -4.13767   CAATTCCCCGGTGAT        CCCCTCCCGGTC CTGTC GGCCTGGAGGGG        TTTTGGGATCGCGAA  95 44
     glr1603 1719866 .. 1719894 +  -3.8  -2.76162   AGCAGCGATCCCCGG       CCA-CCAAATCGG CGGG CCGATGGGGCTGG        ATTTCCCATAACATG  43 39
     glr1604 1721067 .. 1721077 +  -4.6  -4.07885   GGTACGGCTTTCACA                 CTGG CGC CCGG                 TTTTGGAGAGCACTC  61 91
        accD 1722034 .. 1722045 +  -2.2  -2.92246   GATATAGCTCCCAGA                G-CGC AAG GCGGC                TATCGTTGAGGTTGG  41 51
     gsr1606 1722408 .. 1722446 +  -5.2  -2.65354   TAGGGCGCTTTGCGA   CGGTTGAAGTGGGCTTGC GGA GCGACTTCGCTTCAGCCC   TACCTTTCAGCTCGG  46 68
     glr1607 1723010 .. 1723026 +  -2.9  -4.62069   GCAAGTTGTCTGGAA              ACCTTGA TGG TCGAGGG              TTTTTGCCATGACAC  67 72
     glr1608 NONE
        dnaX 1726124 .. 1726140 +    -3  -2.73771   CGTTCCCGGACTGCT             TCT-CGG CTTG CCGGAGA              CTTTCACGCATATAC  41 42
     glr1610 1728438 .. 1728450 +  -3.3  -4.53036   CGGCGTCAACGTCGG                CATCG ACG CGCTG                TTTTGATCTTTGTCG  67 7
     glr1614 1730728 .. 1730746 +  -5.9  -3.06183   TGTCGGGCTGCCACA             CCCAGCA ATACC TGCCGGG             TTCGGTCGAGATCGC  49 308
     glr1622 NONE
     gsr1623 1739205 .. 1739215 +  -3.2  -2.96216   ATTCACCGCTTTGGC                 TCGG ATC TCGA                 TGTATCCTGCTAAAC  42 2
     glr1624 1740031 .. 1740058 +  -3.2  -4.07568   TGCCCAATCTCGTGG        GCGAGGACGCCC GCCA GTTCGCCTTCGC         TTTTGAGGCGGCCCA  58 431
     glr1626 1741828 .. 1741838 +  -8.2  -2.84732   TGTGGTGGACAAGGT                 CGCC TAG GGCG                 TGTCATCAATTTAGC  57 48
     glr1630 1749211 .. 1749225 +  -2.8  -3.57144   GCCGAAAACCCTGGC               GGATAA TGG TTTTCC               TTTGGACATCCCGCA  50 81
     gsr1633 NONE
     glr1634 1751775 .. 1751803 +  -6.6  -3.30124   CAGACTCGCGGGCCG       CCTCCGCCGCCGC TCGG GCGGCAGCC-AGG        TTCTCAGAACTCGCC  55 144
     glr1637 NONE
     glr1638 1755343 .. 1755360 +  -2.5  -3.34043   CCGATTAAAATAGCC             GGAGGCG AATC CTCCACC              TTGTACGCTCGTGCA  44 51
     glr1639 1756096 .. 1756115 +    -2  -3.05463   GGGCTTCCGGCACAA            CGATCACC TCTC GCCGATCG             TTGGCTGGAAGCGAT  41 280
        glyS NONE
     gsr1647 1762728 .. 1762750 +    -9  -3.53012   GGTAAATTCGATCTG           GGCGCACCCG CAC CGGGTACGAC           TTTGAGAAAAGGCCA  66 36
     glr1648 NONE
       ycf46 NONE
     glr1650 1765891 .. 1765905 +  -6.4  -3.61398   CGCTTCGCTGAGGTC               GGTCTC GAA GAGATC               TTGTTCGAGAAAACG  59 238
     glr1656 1772174 .. 1772200 +  -7.9  -3.22298   TGAATCGCGACGGCC        CCCCCCGC-CGC TGGG GTGAGCCGGGGG         TTGCTGGTGAGTACC  56 341
     glr1660 1775098 .. 1775127 + -17.9  -3.17075   ACCTCGTGCTCATGC       CGGGTGCGGATGC GGAT GCATCCGCACCCA        TTCGCTTCGAGCGCG  91 282
     glr1664 NONE
     glr1665 1780087 .. 1780102 +    -6  -4.11216   ATCACCGAGGTGAGC              CCGGCG ATGG CGCCGA               TTTTGACGATGAACG  67 426
     glr1672 NONE
     glr1673 1788003 .. 1788017 +  -4.2  -4.14243   GCCGCCGTCAAAAAA               GCGG CTCGCGT CCGC               TTTTGCCGTCGAATC  63 216
     glr1675 1789852 .. 1789869 +  -9.8  -2.52193   AGCCGGGCGGTTCGA             GCCGGG CCACCA CCCGGC              CTTCGTCCGTGTCGT  59 294
     gsr1677 NONE
     glr1678 1792337 .. 1792347 +  -2.4  -3.05463   CTCGGCAATCAACCC                 GAGC CGG GCGC                 TTACCTGAGCCGCAT  41 251
     glr1681 NONE
     glr1682 1795232 .. 1795260 +  -7.5  -4.97405   ATCGATTTTCAATGC       TGGCGGCTGTCT TCATAT AGG-AGCCGCCA        TTTATTTTTGTGAAT  86 459
     glr1684 1796965 .. 1796979 +  -2.8  -2.91668   CCAGCCGATCCACCT               CCTG CACCAGC CAGG               CTTTCATGTCCTCAT  42 456
     glr1687 1799791 .. 1799828 + -27.1  -3.90744   CTCCCAGTACCTAAA   TCACAACCCGGCCGGGG CTCA CCCCGGCCGGGTTGTGC    TTCTTTAGCGGGCAC 100 44
     glr1689 1801566 .. 1801582 +  -3.5   -3.9712   TATGGGCGAAGTAAG              CGGGCAC TCA GGGGCCG              TTTATGATCGGCTAC  58 27
     gsr1690 1802269 .. 1802291 +  -4.1  -2.79452   CGCTCTGAACTGGCG          CGGC-GGC GTTCTTGA GCCTGCCG           GTTCTCTTCACGCCT  43 11
     glr1691 1802578 .. 1802606 +  -2.9  -4.20136   CTGTTCGCGCGACCT        GCTTGATCCCCGC TTT GCGCTGATCTCGC        TTTAATTTTGCCGCT  61 3
     glr1694 1806639 .. 1806651 +  -6.2  -2.50816   ATTGTAGACGGAAGT                CCGC AGACA GCGG                GTTGGTGAATAACAC  48 76
     glr1698 NONE
     glr1699 1808749 .. 1808760 +  -7.2  -3.13403   CCGATGAGCCGTCAG                CGGG GAAG CCCG                 TGTTCGTCGCAGCCC  57 46
     glr1701 1810721 .. 1810737 +  -2.9  -4.25104   TAACGGTGGGTTGAG              TGGCAAG CGC TTTGCCC              TTTTCGTAGGCGCGC  64 103
     glr1705 1816028 .. 1816038 +  -3.2  -2.71422   ATCGCTCCTTAACCA                 GGTT TCC GACC                 ATCTTTCTCGGCCTA  40 59
        psbA 1817513 .. 1817571 + -19.8  -2.71712   ACGGCTGAACCTCCT CGCT-TAAACTTGAGCGGCACCGGCAT CCTCAA ATGTCGGTGCCGCTCAAGTCGGGAGCG CTTTGCGAGACAACC  95 33
     glr1707 1818343 .. 1818354 +  -3.6  -3.35597   CAGTACATCAGACTG                GCTC TGTA GGGC                 TGTTTGAGCAATCAA  46 128
     glr1710 1820419 .. 1820435 +  -2.2  -2.60032   TCAAACTCACCCAAA              GGCTAA ATGCA TAAGCC              GGTTTTTGGAGCCCA  38 12
     glr1711 1821060 .. 1821075 +  -2.4  -3.86897   TGCGGGTGGCGGAGG              GGCGGT GAAC GCCGAC               TTTGTAGGCGATGCG  54 236
     glr1713 1823725 .. 1823735 +  -4.6  -3.53012   CGCCTGGGGCTTGGG                 GGCT GAC GGCC                 TTTGCCGCCCAGACG  52 20
        chlI 1825017 .. 1825035 +  -8.8  -3.86346   AGCCGAGTTCAACCG             TACGGGGG AGA CCCCCATA             TTTGTCCCGGGCTAG  71 173
     glr1715 1825757 .. 1825790 + -26.7  -4.86621   ATCTGCTTCAAGACT     GCGCGCCCCGGCGGG ATTT CCCGCCGGGGCGCAC      TTTTTAGTTGACCGT 100 47
        trpE NONE
        trxA NONE
        ccdA NONE
     glr1720 NONE
     glr1721 1830694 .. 1830710 +  -2.1  -3.10533   ATTGTTCGAGTGATG              GCGGAGA TGC TCGGCGC              TCTATCGTTTTGCGC  42 28
     glr1722 NONE
     glr1723 NONE
     gsr1724 1832596 .. 1832642 +   -20  -3.53722   CTTCACCCTCTCCAA TAATCACTTACTGATATATC TATAGCC GATATATCAGTAAGTGATTA TTGTCTACATGTCAA 100 479
     glr1726 NONE
     glr1727 1833834 .. 1833864 +  -9.6  -3.35679   GACGGTTGCTGGTGG       CCCGGTGACGGTTG CGG TAGCCGCCGTCGGG       TTGTCGGTGGGGCAA  68 241
         def 1835278 .. 1835291 +  -2.3  -3.97026   GTGTCAGGGTAAAAA               CCGTT GTCC ATCGG                GTTTTTTATTTGACC  54 56
     glr1730 NONE
     glr1731 1838594 .. 1838616 +  -5.5  -4.25104   TGCCCTCCTCCAGCA           TCGCTTGGG CAGCC CCCCAGTGA           TTTTCCTGGCGGACC  71 425
     glr1736 1842983 .. 1843000 +  -6.3  -2.83798   GCTTGGCTTTCCAGC             TGATCAG CTCG CTGGTCA              TCGTCTTGATTTGCT  50 128
     glr1740 NONE
        ccmA 1846350 .. 1846380 +    -6  -3.01924   ACCTGCTTTTGAATC       TCGGTGGCCTGCGC GTC GCGCACCGCATCGA       TGTTGGCGGGCGGTG  49 363
         pys NONE
     glr1745 1849308 .. 1849335 +  -7.7  -2.87243   GGGGCGCTCATTGCT        CCGCCGGGTTCG CTTGT CGA-CTCGGTGG        TGGTTGTGGTGGTCG  54 342
     glr1746 NONE
     glr1747 NONE
     glr1748 1854611 .. 1854653 +  -9.1   -2.7314   ATCCCGCGGGTGCTT GCCAGCGTCATCACCGGCCG CTGA CGGTCGATGATC-CGCTCGC TGGTCTGGTTTCGCA  60 2
     glr1749 1856114 .. 1856126 +  -3.3  -4.17023   GCCAAAGGTGGCTGA                GCGCT TAG AGCGG                TTTTCGGGTGCTTGC  58 26
     glr1753 1859846 .. 1859856 +  -2.4   -4.1964   CCCAAATAGAGGAAC                 CCCG TTC CCGG                 TTTTGCCGTCTTGCA  60 32
     glr1754 NONE
        hemG 1861859 .. 1861871 +  -3.3   -4.1673   TGACTTCTTTGACGT                CGGCG GTG TGCTG                TTTCTTGCGCGCTTC  61 260
     glr1757 NONE
     glr1758 1865674 .. 1865684 +  -3.2  -3.17075   CCTCCCCGATGCGCT                 CGAG TTG TTCG                 TTGAATTCGAGCACC  44 438
     glr1760 1867984 .. 1867995 +  -7.2  -3.06302   GATGAGCGCACCGGA                GCGC TCGG GCGC                 TTCGATGACGATCGT  54 391
     glr1763 NONE
     glr1764 NONE
     glr1765 1871659 .. 1871682 +   -21  -4.11216   GCAACGCCGTAAAAA          GCCCCCCGCC CACA GGCGGGGGGC           TTTTGGCAATCGGGG 100 46
     glr1767 1875522 .. 1875534 +  -3.3  -2.50816   GGGTACCTCGGTGCG                CGTGA CTT TCCCG                GTTCATCGCTAGGAG  39 1
     glr1768 1876849 .. 1876864 +  -2.4  -4.57569   GGGAGTGTTGAAGAC              CAGCTG AATC CGGCGG               TTTTTGAGCAAGTCG  68 202
     glr1771 1881779 .. 1881803 +  -2.7  -2.62175   AATGGCTCACTGTCA          GACTGCTTGAA CGT TCCATGCAGCC          ATTAATATCTTGACC  40 47
        cobQ 1883405 .. 1883420 +  -3.4  -3.40611   AAAACTTCTCAGGAA              TATTTT GACA AAAATA               TATTCTTCGCATAAA  48 108
     glr1773 1884973 .. 1885002 +  -2.9  -4.43844   GATCGGTTCGGTTTG       CCAAGTGGG CTGGGTTGAATT CCCATTTGG        TTTTCTAGCTGCTGC  64 350
     glr1775 NONE
     glr1776 1890788 .. 1890820 +  -8.4  -3.11291   TAACGTTGACGTCCT      CGTCGTTGGTGGTC GTGTG GACCATCAGCGGAG      TCTTGAGCTTCTCGG  58 264
     glr1778 1893198 .. 1893217 +  -5.6  -4.64861   CCAGTTTGTTCAGTA            AGTCGCCA GTTT TGGCGGCC             TTTGTTTTGCAGACG  76 523
     glr1790 1908011 .. 1908034 + -15.3  -4.88918   AAACTCCTTGACTGC          CGCTCCGCC CAAGCA GGCGGAGCG           TTTTGTTTGCGATCA 100 48
     gsr1799 NONE
     glr1800 1919828 .. 1919858 +  -3.1  -4.37711   GTGGGACAATCGGTT      GCAGTCTTCTGCCG AAAC CGGC-GATGCCAGC       TTTTGACTTTGGTCC  64 77
     glr1801 NONE
     glr1802 1921532 .. 1921544 +  -6.2  -2.53876   CACAATCTGCACGAA                CGCC CCGGC GGCG                TACCTTACAGTGGGC  48 109
     glr1803 1923178 .. 1923201 +   -11  -3.14931   TTGCAGGCAGTCGGA          GCGCAGGCTT AGAA AAGCCTGCGA           TTCCTGCGCGCTGCC  71 75
     glr1804 1923918 .. 1923931 +  -2.3  -4.09243   TCGTCGATTTCTCCA               CCCAT GGCC ACGGG                TTTTCCAGACGTATC  57 256
        chlG 1929263 .. 1929292 +  -5.7  -2.62263   CGCTCGGTTGGGGGA       GCCTCTAG-CCCAT GGA ATGGATCCAGAGGC       TGATCTCGGCCGGAT  48 18
     glr1810 1930034 .. 1930047 +  -2.3  -2.77523   AGGCCCTGCAAAGGG               GGTTC TAGT GCACC                TGCTGTTGGTCGAGG  39 18
     glr1811 1931091 .. 1931103 +  -4.7  -2.83012   ATGAGACGCTCCTGT                CCGCC CGG GGCTG                TGTAGTCGTCGACTT  46 404
        htpG 1935256 .. 1935269 +  -5.9  -2.61695   ATACCCGGCTTCGCT               CCGGG AAAG TCCGG                CTGTTTAGCAGTGAA  48 198
     glr1815 1936164 .. 1936193 +    -5  -3.17723   GCACGGCACTCGCAC       AGGGGCAGTT CGACGGTAAA AACTGCCCCC        TTGCCTTGCCCATCG  48 113
     glr1817 NONE
     glr1818 1939550 .. 1939600 +    -8  -3.62096   CACCGCTGCGTATTT GGCGGTGGAGGCGTCACCTCCGGC GTA GCCGGAGACCGCATCTTCGACGCC TTTGAGGTGCTCGAA  62 459
     glr1820 1940594 .. 1940633 + -27.2  -3.02043   CGACCTGCGATGATG  CACCGGGCGGCTGCGGGG TTCT CCTGGCAGCCGCCCGGTG   TCTTCGCCGCGACTT 100 45
     glr1822 NONE
     glr1823 1943005 .. 1943034 +  -2.9  -3.53563   CCGGTCAGCGTTGTC       GTGTCAATAGCCTC GAT GAGGA-ATTGAAAC       TTTACCCCGCGCTGT  48 331
     glr1827 NONE
     glr1828 1947966 .. 1947996 +  -5.3  -4.15106   TTTGAAGAGCTTGTC      GACCCG-GCCCTGG GCAA TCTGGGCGCGGATC       TTTTCGGGCTTGCTG  65 283
         fmt 1950367 .. 1950383 +  -2.1  -3.28791   GGGCCTCTAGAGGTA              TCCCCCG AGT CGGTGCA              TTCTCAAGAAAAGGT  44 31
     glr1832 1951358 .. 1951370 +  -4.7  -2.78384   CCGCTCCGCGACCGC                TGCGC TAA GCGCC                TATGATCAGAACAGG  44 47
     glr1833 1952810 .. 1952820 +  -2.4  -3.08813   AGCAGGGCATTGATT                 GCGG ATG CGGC                 TCTGTTAAACTGAGC  42 131
     gsr1834 NONE
     gsr1835 1953867 .. 1953889 + -14.2  -4.07568   CCGCCGAGAATTCAC           CCAGCTTGAC CGC GTCGAGCTGG           TTTTCGAGCAGCGGA  93 400
     glr1837 NONE
     glr1838 1958147 .. 1958160 +  -5.9  -2.52464   CTGCTCGGCAGTTGA               GCCCT GGAG GGGGC                TCCGTTGCAAAGACC  48 401
     gsr1839 NONE
     glr1840 NONE
     glr1841 1962017 .. 1962039 +  -4.8  -4.14739   CCTCTGGAGTAGCAA           ACTGCAGG CGAATTT CCTGCAGG           TTTTGAACTAAATCG  65 394
         sir 1969531 .. 1969564 +  -2.3  -3.84451   GCCTGCGCAAGGGCC     GGGCGGACCTCGA AGCGCATC TCTAGGTCGGCGC      TTTGGCTTTGACGCC  51 0
     glr1849 1970472 .. 1970490 +  -2.2  -3.82442   CCTTGGTTTTCGACG             CGGCGGCG AGC CCCTTCCG             TTGATTTTGTGTTCC  51 125
     gsr1850 1970920 .. 1970930 +  -2.4  -4.47183   GCCATGAGTAAGGGG                 TCCG CAT CGGC                 TTTGTTTGCATCGTC  63 34
     gsr1856 NONE
     glr1857 NONE
     glr1858 NONE
     glr1859 NONE
     glr1860 NONE
     glr1861 1983874 .. 1983893 +  -4.2  -3.54741   AACCTTCATCTCTAC            CGCCATGGG CAC CCCTTG-CG            TTTCGAGAACTGATG  53 513
     glr1863 NONE
     glr1864 NONE
        murG NONE
        fabZ NONE
     glr1867 NONE
        lpxB 1990858 .. 1990874 +  -3.7   -3.2056   GCGGGCAAGGTTTTA              GAAGAGT TTT GCTTTTC              TTGCTGCGTATACAT  47 406
     glr1871 1992992 .. 1993014 + -14.9  -3.30243   ACAGGCCCCAAAAAG           GCAGCGCCA CCGTC TGGCGCTGC           TTCTCGACGATCGGT  82 462
        psbX 1993794 .. 1993804 +  -2.4   -4.1552   TCACCGTACTTCGCG                 GCAG TTT CGGC                 TTTGTTGAGCCCCTG  59 383
     glr1876 NONE
     glr1877 1994889 .. 1994906 +  -3.3  -3.75665   CTCTCATCTTCCTGT             CGCGCCCG CGC CGGAC-CG             TTTAGTCGGCTGTGC  53 3
     glr1878 1995361 .. 1995380 + -12.1  -4.33819   ATATCTTCAAGACCG            CCCCGGC CCCCCA GCCGGGG             TTTCTTGTCGGTCAT  90 47
     glr1879 NONE
     glr1880 1999118 .. 1999130 +  -3.3  -3.01924   CCCAACAGCGACTCG                TCCCC GGC GGCGA                TCTTGGCGGCGGCTA  43 396
     glr1883 2002628 .. 2002667 + -18.7  -2.82516   GCACGACAGTCTGTG  GGGCGAGAGGTGGAACCC CCTTC GGGTTCC-CCTCTCGCGC  TCTCCTCCTCCCCGC  93 82
     glr1888 2006695 .. 2006717 + -12.1  -4.76213   AGGCCCGAGAAACAG           CCCAAAGTC GTGCA GACTTTGGG           TTTTGTTCGGTTTGT 100 63
     glr1893 2014712 .. 2014737 +  -2.4  -4.62302   CGGGGAAACCGTGCT         GCTCG-CGGCC GGGGG GGCCGTCGTAC         TTTTTGGAAGTCTTG  68 76
     glr1901 NONE
     glr1902 NONE
     glr1903 NONE
     glr1904 2026770 .. 2026801 +  -7.3  -2.71791   GTAGCGGCTCACCTC     GCCCG-TGC-GGTGG GAGA CCACCAGCAGCGAGC      CTTTGCGGCCCGGAT  52 450
        petJ 2027676 .. 2027715 + -11.5  -2.62735   CAGCAATTCGGCGAG GCGCTCGGCCCGTCGCTCGG CTT CC-AG-G-CGTGCCGAGCGC TCCTGTGCGACCTGT  62 88
     glr1909 2031631 .. 2031654 +    -8  -4.37092   CAGGTGGAGCGTGCT          CCGAGGCGGC AATG GCCGCGTCGA           TTTTCTCCCGCACGT  76 456
     gsr1914 NONE
     glr1915 2036751 .. 2036765 +  -5.6  -2.80113   AGGGACGCTAAAAGC               TCCCGG CGC CCGGCA               TCTGCTAACGTGATC  47 30
        purC 2037523 .. 2037557 + -20.1  -3.53012   CCGGCCCCTAAAGCG     CAAAGCCCGCGGCTG GGATA CAACCGCGGGCTTTG     TTTAGAGGAGCAAGA 100 30
     glr1920 2041436 .. 2041448 +  -5.5  -3.56643   ATTTGCGCCTGGAGC                TTGCC GGC GGCGA                TTTCGCAGCTGTCGA  57 152
     glr1925 2046995 .. 2047008 +  -8.1  -3.59738   TGAGCTGCAACCGCT               CGCCT GAAA AGGCG                TTTCGGCCTGTCATC  66 129
     glr1926 2048629 .. 2048647 +  -3.2  -5.86609   TGGGGGGTGCTAGCA             TTGTTC CCCAGAT GAACAA             TTTTTCTTTTTTTGA 100 165
     glr1927 NONE
     glr1929 NONE
        apcF 2053814 .. 2053835 +  -4.3  -3.53811   TGTCAGCCAGCGTCT           CCCGCTGGT TCGG ATCGGCGGC            TTTGGCCCGGATCAC  53 469
     glr1932 NONE
     glr1933 2057801 .. 2057816 +  -4.6  -2.82933   CAGGCCGCAAGCTGT              GGGTGG GTGA CCACCG               TGTCGTGCGTTCCGC  46 219
     glr1965 2112892 .. 2112902 +  -5.4  -4.42788   ACCGCTGAATCGCTG                 GATG CGG CATC                 TTTTGTAGAATTCAG  71 33
     glr1969 NONE
     glr1970 2117629 .. 2117652 +  -5.3  -5.01732   ATATTCCAAGATTTT          GGCTGCGGCT TCAGT AG-CGTAGCC          TTTTTTGAGCGCCTT  83 257
     glr1973 NONE
     glr1974 NONE
     glr1975 2123104 .. 2123114 +  -3.2  -3.17075   CTTCGATCAAGTTCG                 CCTT GGA GAGG                 TTGGCTTCGCGCAAA  44 228
     glr1981 NONE
     glr1982 2130604 .. 2130617 +  -8.1  -3.13343   TGGCCACCTCAATGA               CCCGT CCGG ACGGG                TTACGTACTTGCAAT  60 246
     glr1986 NONE
     glr1987 2135606 .. 2135639 +  -2.3  -2.53249   GAAGCGGCCCTACAA     TTTATCGTGGCCTGC TCCC GCCCGTCCCGATGAA      ATCTGTTCTCTGGCG  38 39
     glr1988 NONE
     gsr1990 2139806 .. 2139818 +  -4.7  -4.33248   GGCTGCAAATCCGAG                GGCGC TCG GCGCG                TTTCTTCTACCGTTG  65 96
        minC NONE
        minD 2142380 .. 2142393 +  -2.4  -2.78463   GACGCTGAGGAGATT               TCGA TGGTCT TCGA                TCTGCTCGAACGCCT  39 33
        minE NONE
     gsr1995 2143063 .. 2143082 + -11.4  -2.80612   CTCCGCCAGGCCTAC            TGCGCCTG CAGC CAGGCGCG             CTTGTTGGGATTCAC  69 68
     gsr1996 NONE
     glr1997 2145996 .. 2146006 +  -2.4  -3.09288   TGCCTGGCAGGAAAT                 CCGG GTT CAGG                 CTTTGTTCCAGCGTA  41 96
     glr2000 2149129 .. 2149148 +  -2.8   -2.5638   TCGGCCACCAGCACG            CTCGGGATG TCG CG-CTCGAG            AATTTCTTCTTGCTC  39 362
     glr2008 2158645 .. 2158672 +  -2.6  -2.82234   ACCCGTTCGTAGACC        TCTTTGCGTTCG AGAT CGAGCGGCAGGA         TATGGTCGGATTTGT  39 368
     gsr2010 2159992 .. 2160004 +  -5.5  -3.11732   GCCTGAGTCGCCAAG                CAGGT GCG GCCTG                TTGCATGGATTTGGC  50 35
     glr2011 2161950 .. 2161965 +  -6.8   -3.2794   GGTGACCGGGTGCTC              CACCTG GATG CGGGTG               TTCATCTCCATGAAG  55 485
     glr2014 2165562 .. 2165575 +  -3.7  -2.54896   ACGCCGAAATCTTGA               CGGAG GAGA CGCCG                TGACTTCGCTGCAAC  41 9
     glr2015 NONE
     glr2016 NONE
     glr2017 2169743 .. 2169756 +  -2.3  -3.23979   CATATTCAACAGGTC               GCGTC GGTC GACTC                TTCGTGGCTTATCGT  44 57
        ccs1 NONE
        ccsA NONE
     glr2023 2174937 .. 2174951 +  -4.2  -3.72576   TCCTGTGTTTTGGTG               TGCCCT GAA ACGGCA               TTTGGTCACAACAGC  57 114
     glr2027 NONE
     glr2028 2177561 .. 2177579 +  -6.1  -2.78505   CGCTCGATCCTGGCT             TTTTGCA GTTAA TGCAAAA             TCGTGTTAGATTCTG  49 43
     glr2029 2178891 .. 2178906 +  -3.2  -3.12668   CACCTGACGAGGCAC              CATGTC CAAG GCCATG               TTCGGTATACGAATC  43 34
     glr2030 NONE
     glr2031 NONE
     glr2032 NONE
     glr2033 2185294 .. 2185314 +  -8.2  -4.20806   ACCCGTGGGCCATTT            GACGGCGA TGCCT TCGCCGAC            TTTCGTTTTCCACTC  76 466
     glr2036 NONE
     glr2037 2189067 .. 2189079 +  -4.7  -3.22476   CCCTGTGGATAGCCT                GCGTC CCT GCCGC                TTCGTCCTCGGTGAT  49 65
     glr2038 NONE
     glr2039 NONE
     glr2040 2192711 .. 2192746 +  -6.1  -3.14878   GCGCGCTGGCTACCG    GATTGGGCTGGCG CAAAAAGTCC CGCCAGTCCAGCC     TATTGAGTTGCACCA  51 495
     glr2042 2194056 .. 2194067 +  -4.4  -2.62184   GGAACAAAGCCCCAA                TCAC CGCA GTGA                 TACTGTACAGAGGCA  43 14
     glr2043 2194981 .. 2195000 +    -5  -3.66156   CGGTTACACTGTTCC            TATGCGAA CAAG TTCGCAAA             ATTTTTCTTGAGTGT  56 113
     glr2044 NONE
     glr2045 2196398 .. 2196432 +  -4.1  -4.11692   GCTCCCCCAGCGAAC    GCATGAAGCGCTCGGC GGCG GCCAGGCGCAGCA-GC     TTTTCGCGGTCGATG  63 472
     glr2049 2199175 .. 2199191 +  -9.4  -3.03159   GCCCGCGCGCTCCTG              CAGGCG TATCT CGCCTG              TCTTCAGGCGCTTGC  60 299
     glr2051 2203801 .. 2203827 +  -4.2  -3.75669   CTTCAGGGTGATTGA         GCCGCCCAGCCG ACT TGCCTGGGATGC         GTTTTTTCTCGAATT  57 56
     glr2052 NONE
     glr2053 NONE
     glr2054 NONE
     glr2055 2207196 .. 2207221 +  -8.9  -3.30038   CGCTTGACGTAAAAA         AGCCCGGTGCT GGTA AGCACCGGACC          TTGCGTTTCGCTATC  65 34
     glr2058 NONE
     glr2059 2212521 .. 2212539 +    -3  -3.06183   CGCCCGCCTGGCCAC             GATGGGCT TGC AGTCCGAC             TTCAATCACCATGGC  43 75
     glr2060 2213119 .. 2213133 +  -8.5  -4.07568   TAGAAATTGACGAAG               CGGCG CAGGT CGCCG               TTTTCGGCGCACAGG  73 220
     glr2063 2215356 .. 2215373 + -10.5  -4.09243   GGATACATACATTCG             GCTGCCC TCGC GGGCGGC              TTTTCAGCGGGTGTA  81 154
     glr2064 2217985 .. 2218008 + -19.6   -4.7878   GCCCATTACCCCACA          GCCCCCGACC GATC GGTCGGGGGC           TTTATTTTATCGCTC 100 42
     glr2065 NONE
     glr2066 2219235 .. 2219247 +  -6.2  -3.18728   TCTCCCCAGGAACTC                CCCG CTCCC CGGG                TTCGGTCTTCAAGGT  52 47
     glr2067 2220632 .. 2220645 +  -4.5  -3.47349   GTCAAGACTTTTTTA               TTCGC TCAG GCGAG                TTCTGGATTTCACGA  52 405
     gsr2070 NONE
     glr2071 NONE
     glr2072 NONE
     glr2073 2226683 .. 2226703 +  -3.2  -3.29471   TCGCCGCCCGCTAAC            CCGCAGGA GGATA TCCTATGG            TTGCTGTCATCGAAA  46 27
     glr2074 NONE
     glr2075 NONE
     gsr2076 NONE
     gsr2077 2229071 .. 2229082 +  -5.8  -4.14392   GCGGGGCTTACCATA                CGGT GGCA ACCG                 TTTTGCAGGTTCCCA  66 176
     glr2078 2230657 .. 2230688 +  -9.4  -3.21276   GGCCGCCGCTTCCTC      TAGACCGCGGGTGTG CCG CACGCTCGCGG-CAA      TCTTGTGGCGGACAA  61 122
     glr2080 2232286 .. 2232298 +  -3.3  -2.59564   TCGATTTGATCTAGC                CGGTA CCA TTCCG                CTTGTAAAATAGACC  40 1
     glr2085 2238812 .. 2238831 +  -3.6  -4.31164   GCTGTGCAACCCTTA            GCATAGAT TAAT ATCTATGA             TTTGTATTATGTAAA  63 25
        cmpA 2240310 .. 2240320 +  -8.2  -2.52464   AGCGCTCAAAATCAA                 GCGC GTC GCGC                 TCGCTTGAGCGCACC  55 7
        cmpB 2241235 .. 2241248 +  -5.3  -2.84878   AACCTAAAATCTGTC               CAATC CAGA GATTG                ATTTCGATTCACACC  47 55
        ecaB 2241989 .. 2242007 +    -3  -3.50133   TTTTACTAATTTTGT             GGAGAACG CTT CGATGTCC             GTTTTTCTCGAAGTC  48 32
        cmpC NONE
        cmpD 2245001 .. 2245015 +  -7.1  -4.00042   GACCGCGTGCAGTTC               GCCGA TGCGC TCGGC               TTCTTTCATCCCGGC  67 190
     glr2102 2256277 .. 2256314 +  -6.1  -2.71731   AAAGGGTTTCCAGGG   GTTGCCCGCCGCGAGCGG CCT CAGCGCCCGGCCG-CAAC   TGCTTGCAGCATAGA  46 260
     gsr2104 2257803 .. 2257814 +  -3.6  -3.95873   AGACGCAAGAACTGC                CGGT CGTT GCCG                 CTTTTTTTCTGCAGG  56 302
     glr2107 NONE
     glr2108 NONE
     glr2109 2262574 .. 2262594 +  -2.4  -3.70446   TACGCACAGGCCCTT            GCACTCGG CTGCT CGGTGTGC            TTGTCTTAAATCTAA  48 47
     gsr2110 NONE
     glr2111 2263293 .. 2263325 + -11.3   -2.8978   ATCTTCAAAAGCGAA     CGGGGTGCGCTTCG ACAAAC CGAC-CGCACCCCG      CTTTGCTATAGAAGT  70 48
     glr2112 NONE
        purL NONE
        purF 2268563 .. 2268575 +  -5.5  -3.78934   CTAGACGATGGGGGC                GAGGC ACA GTCTC                TTATTATGGGGGCAG  59 238
     glr2116 2271798 .. 2271819 +  -4.3  -4.00782   GCACCGTTGCCTCAA           GCCGGAG CAGCTCGC CGCCGGC            TTTGTCCTGCTATGC  59 423
     glr2118 2273229 .. 2273242 +  -3.7  -4.56597   AGGACGGTGACGGCA               GCGCG AGTC CGCGA                TTTTTGCAGGCCCAA  69 168
     glr2119 NONE
     glr2120 2275190 .. 2275203 +  -8.1  -2.61912   AGCGGGCCGCCTCGC               CGAGC TGGC GCTCG                ATTCTCAGTAACTGG  53 284
     glr2124 2280054 .. 2280065 +  -2.2  -4.08394   TATCTTTGTACGAAA                TGTC GAGA GGCA                 TTTTGGCAGAAATGT  57 407
     glr2130 NONE
     glr2131 2284285 .. 2284295 +  -5.4  -2.53911   TTCAACGGCTTAGGG                 GAAG GCT CTTC                 TCGATTAGGGCTTCG  46 517
     glr2134 2286728 .. 2286745 +  -4.7  -2.52516   ATTCGTAGGCAATCA             GTTGCGC CCAG GCGCGCC              CTTGATCGTCGGCAC  43 312
     glr2136 2288428 .. 2288442 +  -5.6  -3.54424   CGGTTCGCTTTCGAG               GGCGAG CAT CTGGCC               TTTGAGCGGCTGGAC  57 408
     glr2138 2289625 .. 2289652 + -11.2  -3.68324   TAACTGCGTCCTCAT        GCCCCCGCTACT ATTC AGCAGCAGGGGC         TCTTTATTGGGGGTG  77 111
        serA NONE
     glr2140 NONE
     glr2141 2293746 .. 2293759 +  -2.3  -2.89632   CGGCTGCCGGAGAAC               ACCGT GCGC ACGGA                TCATCTCTTTTTCCG  41 82
     glr2142 2294824 .. 2294837 +  -8.1  -2.73364   GGGTGCGGCTGTTGG               CCTGG AAAG CCAGG                TGGTTGCCCTGGACA  54 225
     glr2147 2300392 .. 2300402 +  -6.8  -3.78934   CCTGGGTGATGCGCG                 CCAG CGG CTGG                 TTGTTGTCGAGCAGG  62 385
     glr2150 2302872 .. 2302891 + -16.4  -4.59109   CTTTCAATCGCTCTG            GGGCGCGG GCAA CCGCGCCC             TTTTTGCCGGATATC 100 50
     glr2153 2305455 .. 2305489 +  -9.8  -2.64155   TGATGGCGCGCACGG     CGTGCTTGACGGCGGT GTA ACCGCCGCCTCCCACG     TAAGTTTCCAGGCCC  59 319
     glr2155 2306677 .. 2306709 + -24.3  -4.27316   CCCGTGACCTGCAGG      CGATGGGGCAGACGG CAT CCGTCTGCCCCATTG      TTTTAGATTGCAACG 100 44
        rbcL NONE
        rbcX NONE
        rbcS 2309238 .. 2309274 + -17.3  -3.80877   CCGAGCCCGATGCCT   GC-GCCCGCCGCCACC CACACC GGTCGCGGCGGGCTGC    TATTTTGTCCGCTAC 100 43
     glr2159 2310795 .. 2310819 +  -3.4  -3.73775   CACCTTCAGGCAGCT          TCGTGTTCGC GCAAG GCGCGCTCGA          TTTGATCGGGATAGG  53 451
     glr2165 NONE
        ctaB NONE
     glr2167 NONE
       ycf38 2318750 .. 2318766 +  -2.1  -2.71364   TGCGCTTGAGGATGC              GCAGCAC GTC GTACAGC              TCGTTGCGCCCATAG  39 69
     glr2170 NONE
     glr2171 2322593 .. 2322647 + -22.3  -3.29511   CGCCAACTAACCCCA CCGACGC-CG-AACCGCCCGGGCTGAA ACT TTCAGCCCGGGCGGTCACGCGAGTTGG TTGTGGGCAAATCAG 100 31
     glr2212 2368424 .. 2368438 +  -2.1  -3.43756   CTCAGATTCGTGCAG               GCATT TAGTT GATGC               GTTTTTGATCGAGTG  46 244
     glr2213 NONE
     glr2214 2371535 .. 2371593 +  -7.4  -3.78329   AAGATCTGATCGAAC GTCT-CGACG-GCGGCCGGTTCGTCGAGG GGGG CCACGCC-AATCAGCCGCGCGTCGCGGGC TTTGGCTTCCTGGGC  65 341
     gsr2216 NONE
     glr2217 2374432 .. 2374442 +  -3.2  -3.09516   TCTTCTAGAAGCTCG                 TAGC TGT GCTG                 TTGCATGATCACCGC  43 359
     glr2227 2388016 .. 2388032 + -12.3   -5.4251   CCATCCCATAAAAAA              CCAGGCT CGA AGCCTGG              TTTTTTATATCTGCA 100 57
     glr2230 2390640 .. 2390651 +  -4.4  -2.72227   AGTAGAATTGAAGGA                GTGT CGCA ACAC                 TGCTTCACCAATCTT  43 74
     glr2231 NONE
     glr2232 2392282 .. 2392296 +  -5.6  -2.53876   ACGCCGCCGAGGAGA               GCCCAG ATG CTGCGC               TCGATTGAACTGCGC  46 3
     glr2233 NONE
        nblB 2393630 .. 2393644 + -11.4  -5.84381   CCTTATACTCTGACA               CTCCCC CCA GGGGAG               TTTTTTTCTTGATGG 100 160
     glr2235 NONE
        psaL 2395184 .. 2395208 +  -9.3   -3.2964   TGGTCTCAGCCATCG         CCCGCATCCC CTAACC GGGA-GCGGG          TTGTGAGCGGGCTTT  65 12
     glr2237 2396980 .. 2396992 +  -6.9  -3.15544   CTTGAGGGCCTTGAC                GCTGG TTT CCGGC                TTGGTCGGAGTGACA  53 268
     glr2240 2398098 .. 2398125 +    -4  -3.85082   TTGACCCTCCCTGGA        GGTCGC-CACCCA TGC TGAGCGAGCGGCC        TTTGCTGGTCTATTT  55 8
     glr2241 2399010 .. 2399034 +  -9.1  -2.59742   CCGACACCGAGCGCA          CGTCGGCCGGC AGT GACGGCAGGCG          GTTGTCGAGGTTGCG  56 177
     glr2244 2405876 .. 2405889 +  -4.5  -2.52635   TAAATGAAATCGAGA               CGCTT ACGC GAGCG                GTTGGTGATGCAGAT  43 71
     glr2245 NONE
     glr2246 2408062 .. 2408080 +  -2.4  -2.72745   TAAGGGCGGCGCCGG             CACCTG GGGCTGG TAGGTG             ATGTTTATCGATCAC  39 10
     glr2247 NONE
     glr2248 2410538 .. 2410567 +  -4.1  -4.82154   TGAAAAACCTGAAAG       ATCCACCGCAGTG TCGG CGTCGCGGTGGGC        TTTTTGGTCTGACTT  77 390
     glr2250 2412803 .. 2412824 + -10.3  -3.85698   CGTTTAGCGGAGAAA           TCAACTAAG AATT CTTAGTTGA            TTTCTCGACAACGCG  77 18
     glr2251 2413574 .. 2413609 +  -8.1  -3.05963   GCACCGTCGGGTAGG    TGCCGCCGGCCCGCC CGGCCT GGTAGGCCAGCCGCA     TATTGGGGTAGCGCT  57 243
     glr2256 NONE
     glr2257 NONE
     glr2258 2421406 .. 2421416 +  -2.4  -4.83615   AAGCCTGGAGATTTC                 CCCC GAT GGTG                 TTTTTGTAGGCGATC  74 377
     glr2261 2425163 .. 2425176 +  -4.5  -5.24531   CGGCCCGCGCTGAAT               GTCTG CCGT CAGGC                TTTTTTCTGGGCAAT  85 28
     glr2266 NONE
     glr2267 2434257 .. 2434268 +  -7.2  -3.53012   AGGGCCATTTTTCCG                CCGG ACAG CCGG                 TTTCAGAACACGACG  61 133
     glr2268 2435441 .. 2435453 +  -5.5  -3.03124   CTTTTTGGCCTTACC                GCGTT CGA GACGC                TGTTGAAGCCTACCC  49 214
     glr2272 NONE
     gsr2273 NONE
     glr2274 NONE
     glr2275 2439977 .. 2439989 +  -2.6   -3.4052   GGGGGACAGAGCGAG                TCCG GGCGA CGGG                TTGGTTAGATTGGAA  46 63
        petE 2440602 .. 2440617 +  -4.7  -3.88698   ACAAGAACTGAGGCG              CGAAG TGATGC CTTCG               TATTTTGTCTGGATC  59 101
     gsr2277 2440799 .. 2440812 +  -2.3  -2.52623   CCAACCCTCGGCGGC               GCCGT ATCT ACTGC                ATCTTGTGACACCGG  38 3
     gsr2278 2441149 .. 2441164 +    -4  -3.53012   TGCAAACTCGCAACC              TTGGTT GGCT AACCAG               TTTACAAAGGAGACA  50 123
     glr2279 NONE
     glr2280 NONE
        hslO 2443928 .. 2443948 +   -14   -2.9428   CGCAAGAATAAAAAA            GGGGAGGC CGTCT GCCTCCCC            TATCGTTCAATGTTT  80 30
        rpoB 2448543 .. 2448573 + -19.8  -4.91511   TCCGCAGTCTCAATC       CAACCCCGTTCTGG CTT CCAGGGCGGGGTTG       TTTTTATGATGCAGT 100 50
     gsr2285 2451184 .. 2451195 +  -2.2  -3.65991   GTTTAGGGAGCTTTG                GGAG TTTT TTCC                 TTGTATTGGCCGAGT  48 377
     gsr2287 NONE
     glr2288 NONE
         prk NONE
     glr2297 2462337 .. 2462363 + -19.5  -4.85782   AGTACTGCCGATCGA         CCGGGGGAGTG CAGGC CACTCCCCCGG         TTTGTTTTTGCAGCC 100 47
     glr2298 2463759 .. 2463769 +  -2.4  -3.64488   GACGGCCATATCCGG                 AGGG TGA CCCG                 TGTTTTCCAGCAATT  49 356
     glr2302 2467935 .. 2467949 +  -2.9  -3.56268   TAAAATCTACAATAG               TATCT AGGTG AGATA               TTGATTTAACTGTGT  50 417
     glr2303 2469092 .. 2469131 +  -7.7  -4.07568   AACTTGGCAATGTAG  TCGGCCAGGTCCGAGCGG CGCAC CCGC-CAGGCGCGGCCGA  TTTTCCCCGCACGCA  70 160
     glr2305 2471159 .. 2471199 +  -8.7  -3.13403   TGCCGCTGTACTGCT  GCACGGTGGCCTCGGCCTG CTG CGGCCCGGCGCCGGCGCGC  TGTTGCTGGAGGGCG  58 309
     glr2310 NONE
         acp 2475335 .. 2475364 +  -9.2  -4.18018   GACATTCTGGTTAAA       CCCTCGTCCACC GGTTTG GGCGGACAAGGG        TTTTAGCTGAGCAGC  75 102
     glr2312 2476476 .. 2476500 +  -2.1  -3.40597   CACCCTCGACTGGCC         CGGCGGCCAA AACTGA TTCG-CGCCG          TCTTTGACTCCGGGG  46 10
         pgk 2477799 .. 2477836 + -11.3  -4.56597   TGAGGGGGCTTGCCA   GATGTCCGGTGTCAGGG GATA TCCTGACACCGAATAGC    TTTTTGCAACCAAGG  95 38
     glr2314 2479735 .. 2479752 +  -2.5  -3.16068   CACCGCTCCCCGCCC             GCCGAGG GTGA CCACGAC              ATTTTCGATTGCAGG  43 287
        murC NONE
     glr2317 NONE
     glr2318 2484028 .. 2484070 +  -5.6  -3.14931   CATAAAACGACTGCA CCGG-AT-CGTC-CGGCTTGG CGGC CCGGGCCGTGGCGGGTACCGG TTGCTCGACGCTACC  51 479
     glr2321 2486528 .. 2486542 +  -7.2  -2.95223   GAGGAGATTGCCGCC               TTTCTC TTA GAGAAA               TATGTGATCCCCTTG  56 163
        psbA 2487734 .. 2487748 +  -9.2  -3.45023   AAACTTTCTGGAGAA               GGGGGC ATA GCTCCC               TTCTCCTCCTCCTCA  66 63
        psbD 2488872 .. 2488883 +  -3.6  -2.86264   GAAGAGGTGCTGCCC                CGTG GAAA CGCG                 CTTTGATCAGTCGTT  43 8
        psbC 2490325 .. 2490344 + -12.8  -5.31072   CAAGCCTCGAAGAAA            GCCCCTGC TTCG GCGGGGGC             TTTTTGTTCTGTTCT 100 53
     glr2327 2492879 .. 2492889 +  -8.2  -2.79183   ACTGACGGCCCTAAA                 GCCC GGT GGGC                 TATCCTGGCAATAGA  57 275
     gsr2328 2493151 .. 2493174 + -19.6  -4.18197   GAAAGGTCCTGCAGA          CCCGCCCAGG TGTA CCTGGGCGGG           TTTTGCATCGGGGCT 100 70
     glr2331 2496501 .. 2496517 +  -5.7  -2.59191   GGCGAGAAAACAGAC              GTAGGGC AAC GCCCGGC              CTTGTCCCAGTATAC  48 346
     glr2333 NONE
     glr2334 NONE
     glr2336 2499888 .. 2499904 +  -6.5   -4.1552   ACGTGGCAGTTCTGG              CAGTTCG ATT CGAACAG              TTTCTTGCCGGCGTA  69 331
     glr2343 2504612 .. 2504631 +  -2.8  -3.64703   GCCGCGCGAGCCTTA            GATGCAGC TCCC GGTGTATC             TTTGAATGAAGACGG  50 25
     glr2344 2505457 .. 2505473 +  -2.9  -5.27779   AACACCAAGGGATAG              CGATGCT CGC AGCACTG              TTTTTTGATCTTGAC  81 117
     glr2345 NONE
     glr2347 2507751 .. 2507763 +  -9.1  -3.39216   GCCTGGGTTTGCCTA                TCCGG TGG CCGGA                ATTTTTGCCTAAGCG  66 1
     glr2353 NONE
     gsr2354 NONE
     glr2355 2517447 .. 2517469 + -10.5  -3.01712   CGCTTGCGCGCATTT           CGGGGTCGG ACGAA TCGGCCCCG           TCTTCGAAGGAGAAG  62 86
     glr2358 NONE
         ggt 2521756 .. 2521767 +    -3  -4.83269   GCCTCGCCGTGCCAG                CTTT CCCA AAAG                 TTTTTCATCTGCTCT  75 321
     glr2363 2526358 .. 2526368 +  -3.2  -3.74693   CCGCTTCAAATGCCG                 GGTA GTT TGCC                 TTTGATCACCTGGAA  53 169
     glr2365 NONE
     glr2366 2528040 .. 2528054 +   -10  -3.39668   TCGCGAAAGGCCCGC               TCCTGC TCC GCAGGA               TTGTCGGCTTTAAAA  68 473
     glr2368 2529051 .. 2529072 +  -2.2  -2.94924   TAGAGCGCGACCTTA           CCGAACGGC GTAAA GCC-TCCGG           ATTTATCCGTGGGGA  41 38
     glr2371 NONE
        ndhH 2533494 .. 2533512 +  -3.8  -2.78816   TTGAGGATCTGATAG             CGGTAGAC TTC GTTTGCTG             TCTGCTCGACAATCA  42 430
     glr2375 NONE
     glr2376 2535413 .. 2535439 +    -8  -5.24129   CTTTTGCCGTCCCAA        CCTCCC-CGGC ACTTCA GCTGCGGGAGG         TTTTTTGTCGGCCGC  93 47
     glr2377 2536625 .. 2536643 +  -4.4   -3.5394   GCAATGCTCCTGCCT             TCTCGGGG CTT CCCAGGGG             TTTGGCGAGGAGTTT  53 298
        ndhK NONE
        ndhJ 2539596 .. 2539615 + -10.7   -3.1247   CCCGCCCAAAAAAAG            GGGTGCG ACGAAG CGCACCC             TTGCATCTACCCGAT  68 247
     gsr2381 NONE
     glr2382 2540794 .. 2540825 +    -8  -4.11216   TTCACCCTTCGCTTC      TTCCGAGCGGGCGTA ATA TTCGCCCG-TAGGAA      TTTTGAAGGTCGGCG  72 357
     glr2385 2543648 .. 2543677 +  -3.5  -3.80014   TTTCACCTGCTCCTG       GAGGTAGCTTTCG ATGC TGAAAGCTGCCCA        TTTCGTGGTAAATAT  55 72
     glr2386 NONE
     glr2387 NONE
     glr2388 2548358 .. 2548370 +  -3.4  -4.36127   CGGTGGCGGTGGTCA                GTTC CAGCT GAAC                TTTTGCATTCTTGCG  64 15
     glr2389 NONE
        hisS NONE
     glr2391 2553448 .. 2553468 +  -7.5   -3.4878   GCGGATTGCAGGGCT            GCTGTCGGA TTA TCCGGGAGC            TTACTTATGATCTCC  61 181
     glr2392 2554731 .. 2554741 +  -6.8  -2.79023   CGAAATGCGGATGTT                 GCAG GTA CTGC                 TCGTTCATGACATTC  49 292
     glr2394 NONE
     gsr2395 NONE
     glr2396 NONE
     glr2397 NONE
        murF NONE
     glr2399 2561122 .. 2561152 +  -5.4   -4.2349   TTGCTGCGGATCGAA      GCGGC-GCACCAG TTCTTC CTGCTGCTGCTGC       TTTTGGGTCTGGGCA  65 136
     glr2402 NONE
     glr2403 NONE
     glr2404 2563858 .. 2563876 +  -6.6  -5.27335   CCAGGCTGGTGCCGC             GGCGCCCT TCG AGGGTGCG             TTTTTCTTTGAGCAA  91 392
        radA NONE
     glr2407 2566818 .. 2566836 +  -2.2  -2.53876   GTACATCCGCCGCGA             GGCTCGCC CCC GGCTTGTC             TGAGTTAAACTGGGC  38 4
     glr2408 NONE
     glr2409 2568252 .. 2568264 +  -4.7  -2.64274   GAGTACTTCTGCATC                CCGGC CCG GCCGA                TAAATTTCGACCCGT  43 95
     glr2413 NONE
     glr2415 2572839 .. 2572851 +  -9.1  -4.07568   TCTGGATACCTTCCG                CTGCG CCG CGCAG                TTTTGAGCAAACGGG  75 7
     glr2416 2573507 .. 2573519 +  -3.3  -4.72272   TGCGCATTTGCGCTA                CAGGA TAT TCCGG                TTTTTGGTCCGCACC  70 114
     glr2425 2584360 .. 2584370 +  -2.4  -4.17089   TACCGCATCGCCACT                 GCCG GAT CGAC                 TTTTGCGGCTTTGCG  56 442
     gsr2431 NONE
     glr2432 2589473 .. 2589491 +  -2.3  -4.10161   AGACGGCAGGAGGCC             CCGGGTG TTCGC CATCGGG             TTTTGGGCAATCGTC  56 193
     glr2433 NONE
     glr2434 NONE
     glr2435 NONE
     glr2436 NONE
     glr2437 NONE
     glr2438 2594771 .. 2594781 +  -2.4  -2.70932   CATCAATGGAAATGC                 CGGC TTT GCCC                 TACTTCCCGAACGGG  38 75
     glr2441 NONE
        aroQ NONE
     glr2443 2599880 .. 2599900 +  -8.9  -3.16881   GGGCAGTAGGGCGAA            CCGAGCTCG GGG CGAGCGTGG            TTGGTCAAATCACTG  63 32
     glr2446 2603842 .. 2603868 + -21.6   -4.2679   AAAGCGATGCGCCTG         GCCGGTGGGGCA AAC TGCCCCGCCGGC         TTTTGATGAGGGTTC 100 52
     glr2447 NONE
        cobD NONE
     gsr2449 NONE
     glr2450 NONE
     glr2451 NONE
     glr2452 2609613 .. 2609669 +  -7.8  -4.57073   TCGACCAGCCCCGCA GCGGCGGCAAGCGGCGGTTGGTGGACG ATCT CGACCACCAGTTGC-GCCTGCGCCCGG TTTTTCACAAAAGTA  83 381
     gsr2462 2621323 .. 2621343 +  -3.1  -2.88861   AGCTTTTTGACGGGT            TTCGGTTGG CAG CCTGCCGCA            TGTGTCAAAGTAGTG  41 57
     glr2463 NONE
     glr2464 2622650 .. 2622666 +  -3.6  -3.33711   GCAGTTGCTGGTAGA              CAGCGA CCAGT TCGCCG              TTGAGTTTATGAATA  46 111
     glr2467 2627193 .. 2627209 +  -5.7  -3.28924   CACGCCGCGCTGTCG              CTCCGGT GAG GCCGGTG              TTCTCGCGCACAGTG  54 438
     glr2469 2629168 .. 2629180 +  -3.3  -2.82623   ACATCGGGAGCTTCC                GCTAG GAT CAAGC                TACTTGTCGCAAAGC  41 49
     glr2470 2629814 .. 2629835 +  -5.7  -3.57144   GCAGCCAAACCACCG           CCAACCCTC TCCA GAGGGCAGG            TTTCACCCTGACGCC  58 72
     glr2471 NONE
     gsr2472 2631141 .. 2631157 +  -3.5   -4.5442   ATCCAACAAATCGTT              GCCGGGG CCG CCCAGGA              TTTTGTCGTTGCCCG  69 355
     glr2476 2635728 .. 2635746 +  -7.4  -3.13403   GAACCCCTGCCAATC             CCTATCGG GCA TCGGTAGG             TATTGATCCCCACGC  57 341
     glr2478 2636980 .. 2637002 +  -6.9   -5.0133   ATCGGGCTCGAAGAC          CCG-CGCGGG TACA CCCGAGGCGG           TTTTTTCGAGCCGTC  86 103
     glr2480 2638931 .. 2638988 +  -5.3  -2.64466   GTGTCCGGCGGCAGG GCAGTCCGGGCAGGAGCCGCCGATGGTC TAT GATCATCGGTGTCACC-GTCCTACCGGC ATTGCTTCATGAGTT  46 40
     glr2481 2639914 .. 2639929 +  -3.2   -3.3422   ATGAGCGGCTTGTCT              TCGTGG ACAT TCACGG               CTTTTTCGCCGAATA  46 376
     glr2485 NONE
         por 2645779 .. 2645789 +  -2.4  -3.18582   CATTCAGGTGGGACA                 CGCC CAT GGCA                 TTGCTCAATCAGGTC  42 119
     glr2487 NONE
     glr2488 2646966 .. 2646997 + -22.4  -3.02511   CGACTTCGACTGCTA      TAAGCCCCGGGAGC AAAA GCTCCCGGGGCTTG       TATTCGGGCACTGCC 100 368
     glr2489 NONE
     glr2490 2649291 .. 2649312 +  -2.2  -3.45027   AGCACGCAGGCCGGT           TCGCCTAC CGCGTC GCAGGTGA            TGTTTAATAGCCAAT  47 359
     glr2492 NONE
     glr2493 2651050 .. 2651080 + -10.3  -3.10715   AGCAGGACCGATAAA       AATGCCCGGCGCT TTGGC GGCGCCGGGCAGG       TTCGATCCTGGTGAA  68 27
     glr2496 2656624 .. 2656640 +  -3.5  -3.33696   GTCTAGCCGCCCGAA              GCACCGC AGG GCTGCGC              TTACTTGCGAGGAGC  48 250
     glr2502 NONE
     glr2503 NONE
     glr2504 2663439 .. 2663449 +  -2.4  -3.87373   ACCCGCTACATCGCT                 GCCG CCC CGGG                 TTTCTACGCGCTCTG  54 191
     glr2507 2667259 .. 2667278 +    -5  -3.87815   CTGCTCGACGAGGCG            TTC-GGTGC GCC GCACCTGGA            TTTCTCCCGCTGAGG  60 385
     glr2510 2671077 .. 2671091 +  -9.2  -4.57341   TAGCCCCTGGCTAGA               GGGCGG ATC TCGCCC               TTTTTGAGCGCCGTT  83 38
        aroB 2673750 .. 2673774 +  -2.7   -3.0752   TGCCGCTCGGGGAGG          GCGCGAAAAAC ATC GTCTATCGGGC          TGTTAAGATGGTGTA  43 144
        cysE NONE
     glr2515 2675086 .. 2675105 +  -3.5  -2.74192   CTGGGTTTTTCCCCG            GGACGCA GTCCGA TCCGTCC             TGATCTTCGCCGATC  43 3
     glr2516 2676336 .. 2676361 + -13.3  -3.81408   CAGTTAGACTGATGA         TCCCCATCCTG CCCG CGGGGTGGGGA          TTGCTTTTGGTTTTC  88 58
     gsr2517 2676588 .. 2676601 +  -3.7  -3.64198   CGCCGTGCGTTTGCC               CGGCC GGTA GCCCG                TTCTCTGTCTGGGGA  52 16
     gsr2518 2677446 .. 2677458 +  -3.3  -3.70773   CATCGGCACCGCTCC                TGGGG TAC CCGCA                TTGTTCACTATCAGA  54 501
     glr2521 2679711 .. 2679753 +  -8.5  -3.21276   TCATCTTAGCTTCCC TCCCCCAAGCT--GAAGCGGA TGT TTCGCTGCGGAGCGTGGGGGA TATTCTAGAGGAGCA  60 387
     gsr2523 2680457 .. 2680480 +  -2.2  -4.13995   GGCTAAGGGCACTTT          TTCCGCCGCG CCGC CGCCGCGCAC           TTTGATTTCTACCAG  59 453
     glr2526 2682963 .. 2682977 +  -2.7  -3.64773   AAAGACTGTGCAGGG               CGCGG AGCAG CCGAG               ATTTTTGTGTTCCAC  50 129
     glr2527 2683383 .. 2683418 +   -22  -2.90496   GGAAGGCAATCGTTG    CAACGGGTGCCGAAGA GTGA TCTCCGGCACCCGTTG     TGCTTTGGGAAGGCC 100 47
     glr2532 NONE
     glr2533 2688165 .. 2688180 +  -2.5  -4.12902   ATCGCCCTACACAGC              TTCGC TGATGC GCGAG               TTTTAAGGCTCCTTG  56 4
     gsr2534 2689027 .. 2689039 +  -2.7  -3.66844   GGTAAAATCCGCTCC                TTTGA CCT TCGAA                TTATTAAAATCTGCC  49 378
     glr2540 2696332 .. 2696348 +  -5.8  -3.54424   CCAGCCGATCTTACA             CC-GCCG ATGG CGGCTGG              TTTGCAGGCATCAGG  58 425
     glr2543 2698656 .. 2698667 +  -5.8  -3.53012   TCTTGATCAGTACAG                GCTC AAGT GAGC                 TTTAGGACGGCGCCG  56 16
     gsr2545 2699423 .. 2699445 +  -4.7  -2.72144   GAGCGACGGGGGTAG           CCGGATCGC GGTGG GCGAGCAGG           ATTTCGCGCGCCTGG  44 201
     glr2547 2702381 .. 2702395 +  -2.8  -3.33525   ACTCCAATTCGCATA               GCCA GGAGGTA TGGC               TCTTGTCTCAATAGA  46 42
     glr2548 2704634 .. 2704648 +   -10  -2.56164   ACGGTTTGATGCTGA               TGCACG TGC CGTGCA               GTTCATACTTGAAGA  62 408
     glr2551 2707378 .. 2707389 +  -5.8  -3.37344   CGGTGTCGATGTAGA                GCGT ATCG ACGC                 TTCCTTCGCTGCGAA  52 93
     glr2553 NONE
     glr2554 2709365 .. 2709379 +   -10  -2.57092   GCTGAGAGAGCGCCT               TGCGCA GGG TGCGCA               TCAGTTCCTGCAATT  59 118
     glr2558 NONE
     glr2559 NONE
     gsr2560 2714119 .. 2714151 +  -3.3   -4.3078   CGTCAGCCGGTTTAG      TGCAGGACGCCAATC CCG GATCGGCATCGTCCA      TTTCTTCATCTGGTT  64 80
     glr2566 2718599 .. 2718611 +  -7.7  -2.82516   CCCCAGGCTTTGACC                TGCTG GAG CAGCA                TGTCGTCGTAGGCGC  52 200
     glr2571 2723441 .. 2723465 +  -5.2  -4.74132   AGGGTCATGAATTTT         TAGTC-AAATC TGTG GATTTTGACTA          TTTTTGATAGCGTGT  76 163
        sigA NONE
     glr2573 NONE
     glr2574 2728039 .. 2728053 +  -3.5  -3.76379   AGGAATCTCCAACTG               CTGGT AGAGC GCCAG               TTTGCTGCCATATTC  54 367
     glr2579 NONE
        cobA 2734987 .. 2735030 +  -4.4  -3.33737   GGCAGAGGCTGTCTA TCAGGTGGCCGTGGACGGCA GCGG TGACGTTGACGGCGATCAGG TTGTGCGACTTGCTG  48 414
     glr2584 2737602 .. 2737641 +  -4.2  -4.41633   CAGCTGAGCCACCTG  GCTGTTGGTCTGCT-TGCC GAG GGCGTACTGGCCCAGCAGC  TTGTTTTTGGCCGTG  69 205
     glr2587 2742159 .. 2742170 +  -5.8  -2.57211   CAACGGATGCACCAA                CACC GGCG GGTG                 ATTCTGGGCAGCGAT  46 512
        pcyA 2743564 .. 2743581 +  -4.7  -4.67234   ACGGTGCTGTTCGAT             TTGCCGC AATA GCGGCCG              TTTTTGCGCTTCGCT  71 14
     glr2590 2743968 .. 2744006 +  -4.5  -2.52676   GCCGATATGCGCGAA  G-ACCTGGGTTTCTAGGCG GGC CGCCT-GCGGCCCTGGTGC  TAGATTCGAGGAGTG  43 11
     glr2591 2745637 .. 2745653 +  -5.1  -4.18197   CCGTATCTTAAAAGA              CGTACTT TGA ATGTACG              TTTTCAATCGGCAAT  64 30
     glr2592 2746338 .. 2746356 +    -3  -2.59564   GGCTGATTCAGTACA             ATCGCGTT GCG GACGCGGG             GTTGTACGGTGCAGA  40 35
     glr2593 2747521 .. 2747541 +    -6  -3.16564   GCGCTCAACGTGGCA            GGCGCGGG CTTTT CCTGGGCC            TTGATCGCCTCCCAG  51 429
     glr2597 2752487 .. 2752500 +  -5.2  -3.14931   GGCATCAAAAAGTTC               GCCG CCCCCC CGGC                TTGATGCAGGGTGAC  50 8
        ndhF 2755761 .. 2755773 +  -3.3  -3.36515   AAGTCTTTTAAAAGT                GTGGC TTT GCTGC                TGTTTCGCGGTGAGC  46 70
     glr2600 2757594 .. 2757617 +  -8.1  -2.88544   AAAAGCCTGCTCCAC          CCGGCCG TGGACGGTGT CGGCCGG           TATCTGGGCGTGCAG  55 383
     glr2602 2759643 .. 2759654 +  -7.2  -3.29263   TTGGCCACCAGGTCG                GGGC GCTT GCCC                 TTCTGGCGCGGATCT  58 391
     glr2607 2763514 .. 2763525 +  -2.2  -4.07124   GCGACCGGACAAAGA                C-CCG CCA CGGAG                TTTCTATGAGTGCTG  56 156
     glr2608 2763815 .. 2763829 +  -2.7  -3.73647   GGCTTTGCGCGAAGT               GCGCG AGGAG CGGGC               TTCTTCGTAAGTGCG  53 1
     glr2609 2764553 .. 2764573 +  -3.2  -3.55444   CACCTTTGCTGTGGG            TGAGCACC GGCGG GGTGGTCG            TTTCGACGATGCGGC  51 304
     glr2611 2766708 .. 2766750 +  -4.9  -4.11216   ACATATCCCGACTGA GCTCTGTCGTGT-TTCCC TCTGCCCC GAGAATACACGGCGGGGC TTTTCGCCGTGAGCC  61 108
     glr2613 NONE
     glr2614 NONE
        guaA 2771012 .. 2771024 +  -3.3  -4.63218   TTCGAGCACAAAAAT                CGGGA CGG TGCCG                TTTTCTTCCCACAGC  69 489
     glr2618 NONE
     gsr2619 2773033 .. 2773046 +  -3.8  -3.09635   ACTTCATCTACATGC               GAGG CATGCA CCTC                TTAACTAGTGAAGCT  46 4
        desA 2780963 .. 2780982 +  -6.5  -3.38056   GCCCACAAAGGTATC            TTCACAC TACATT GTGTGAA             TCCTTTTTTGCAGCT  58 350
     gsr2624 NONE
     glr2625 NONE
     glr2626 2783510 .. 2783535 +  -7.5  -3.05463   ACCTCCGAGGCGAGG         TC-CTCCGGCTC GAC GGGCCGGGGAGG         TTGGATAGCGAAGCT  54 108
     glr2633 2793011 .. 2793062 +  -9.5  -2.82987   GTAATGGCAGCAGTA TTGGCGGCGACCGCCAGTGCCA GACGGCCGA TGGCACTGGCG-TTGGCGACGA TCTGCTCGCTGTTGG  58 289
     gsr2640 2797029 .. 2797056 + -22.8  -2.91264   TCATGGCGATCTTGT        CCACCCGGCGGT ATGT ACCGCCGGGTGG         TCTCTCGCTACCGCC 100 135
     glr2641 NONE
     glr2642 2798995 .. 2799012 +  -6.2  -3.31144   CTGACCTGTAGGCGT             TCGCGC ACCCCG GCGCGG              TTCTCAGAGTAAGCC  52 423
     glr2644 2800222 .. 2800232 +  -3.2  -3.65522   CGGGGATGGTGATCT                 TGAC CCA GTCG                 TTGTTGGGCTGGGTC  51 415
     glr2647 NONE
         rnc NONE
     glr2649 NONE
     glr2650 NONE
     glr2651 NONE
        infB 2810082 .. 2810103 + -15.9  -5.56264   TTGTTTCTCTCAAGA           TGGACCGGC CTTA GCCGGTCCA            TTTTTTGTCTTTGCA 100 51
     glr2653 NONE
     glr2654 2812028 .. 2812055 +  -9.1   -2.5007   GAGCGTCGCCACCTG        CGTCGGGGTGA GACCCG TTGCCCCGGCG         ATGTTCATGCCTTCG  56 107
        psbA 2817120 .. 2817148 + -20.3   -4.9792   AAGCAGTCATTGTTG        CCCGCGGGCGGAG TCC TTCTGCCCGCGGG        TTTTTGTCTGCGCTC 100 164
     glr2658 2819689 .. 2819699 +  -8.2   -2.5955   AGGCATCTCTGCCGA                 CGGG ATG CCCG                 TAACTTCTCGCAGAT  56 175
     glr2659 2822934 .. 2822948 +  -2.9  -2.55606   AAGGAGTTTTTCCGA               TTAAG ACCTG CTTAA               CTTAATAATGTGTAA  39 22
     gsr2660 2823457 .. 2823490 +  -3.1  -3.60234   ATTGCTCCTGTAATT     GCTGCCTGGGATCTTG GAC CAGGA-CTTGCGCAGC     TTTGGCGCTCTCTAG  50 238
     glr2661 NONE
     gsr2662 2824377 .. 2824395 +    -3  -3.66844   CGACGAACCGCACCG             GGCCACCT AGG ATGTGGAC             TTGTTGGGGTCTGGA  50 16
     glr2663 2825424 .. 2825449 +  -4.6  -3.14683   CCCAGTAGCGCGGGA         TGCCCGCCGCT GCGTA GGCG-CGGGCC         TTGATCGAGAGGTCT  48 343
     glr2668 2831022 .. 2831056 +  -7.1  -3.07013   TTCGTTAGCATCAAG    CCCGATCCTGT-GGGC AATC GCTTTGCCGGATCGGG     TGTATTGACGCGCTA  54 62
     glr2669 2831984 .. 2832009 + -19.1  -2.59431   AATAGCGCCATTGCT         CAGTTGCCGGG CGAA CCCGGCAACTG          TCACTTCTGCAACGA  91 36
     glr2673 2837218 .. 2837231 +  -3.9  -4.89393   GCGGCAATTGCGCGC               TTTGT GCTT ACAAA                TTTTTGTCCACTTTG  76 79
     glr2678 2840570 .. 2840607 +  -4.1  -3.53811   TTTCACCGATCCGTG   CCGGACGTCCCCGG CGGCGAAGGAA CCCGGGACG-CTGG   TTTCGAGAAAATACG  53 129
     glr2681 2842830 .. 2842844 +  -4.2  -3.14132   TTAGCCCTTCGCTAA               CAAGCT TAG AGCCTG               TTGATGCACCGGGCA  47 496
     glr2683 2844457 .. 2844470 +  -3.7  -3.01914   AGACAGGCGCTCGGA               GCCAC AGCG GGGGC                ATTTCATTACTTTCA  45 511
     glr2685 NONE
     glr2686 2846219 .. 2846243 + -10.7   -2.6583   AACCGAAGACCGGTA         G-GGCCGGGG GAACCA CCCCGGCCGC          TGAATTTCGAGTATC  64 61
     glr2690 NONE
     glr2691 2852029 .. 2852041 +  -4.8  -3.06915   GCACCCCCAACTGTG                GGCT TACCC AGCC                TTCCATCCGCTCGAT  47 170
     glr2692 2852633 .. 2852684 +  -2.9  -3.13164   GGCGCAGCGAACCCG GC-CATCGCACCCTGGTTGCAAGCG CATC CCCTCGCAAGCCGGGT-CGCTGAGC TTGGGTCGTTAGACG  43 47
     glr2693 2853049 .. 2853070 + -10.1  -2.71731   AACACATCAGCGCGT           CGCCTAACG CGGA CGTCAGGCG            TCATTAGCACGTCAC  62 56
     gsr2694 NONE
     glr2695 2854147 .. 2854166 +  -4.9  -3.99228   GTTCTTCTTGCCGGG            GCCAGTC CTCGCA GACAGGC             TTTCTGCCTTGATCT  59 51
     glr2697 2856583 .. 2856594 +  -7.2  -3.37245   AGATAAGCCTCGAAG                CCGC TGTT GCGG                 TTGGTGTTCAGGTAG  58 487
     glr2700 2860781 .. 2860803 +    -7   -4.0156   TCGAGATCGTGCCGT          CCG-GTGCG ATCCGG CGCACGCGG           TTGTTGTTGGTGTCG  67 204
     glr2702 2862429 .. 2862451 +  -4.7  -2.73364   GCGGGTACGGTTTTC           TCCTCCGGG GCGGA TCCGGGGGC           TCATTACCGTAGAGA  44 70
     glr2703 2863055 .. 2863065 +  -2.4  -4.62168   CCAGCAGCAGATAGG                 CCCC GTA GCGG                 TTTTGTACTTTCAGT  68 133
     glr2705 2865635 .. 2865670 +  -5.2  -3.21593   CTCTCGAGCTGAGGT    GGCGCCTGCCGGTTGT CGGG GCTACGGGCACGCGAC     TGTTGTGGCACAATC  52 491
     glr2706 2867969 .. 2867979 +  -2.4  -3.14132   AACACCCCGACCAGT                 TCGC GCC GCGC                 TTCGTCCACGCGCAG  43 393
     glr2709 NONE
        aroK NONE
     gsr2711 2870903 .. 2870919 +  -4.3  -2.84192   GATCGGCCCTGAATC              ATGAGCG AAC CGCTCGA              TATCGTGCTGCTGTC  44 29
     glr2712 2872165 .. 2872200 +  -6.7  -3.33162   CGCGGCGACTCTGGC    CGGCAGCCAGCCGGC CTGATC GCCGGATGCTTGCGG     TTGTCGGCTCGAATA  56 7
     glr2713 NONE
     gsr2714 NONE
     glr2715 2874147 .. 2874159 +  -3.3  -3.02946   TAGGATAAAGGGGCT                TGCAC GCG GAGCA                GTTTCTGCTTCCCCC  42 109
     glr2716 NONE
     glr2717 2875686 .. 2875710 +  -8.5  -3.14132   AAACGGGTAGGCCGC          TTCGCCGCTGT AGC GCAGCAGCGGA          TTGGTGAAAGCCAGA  58 440
     glr2719 NONE
     glr2720 NONE
     glr2722 2883109 .. 2883137 +   -19  -4.13767   CGACAGACAATGCGC        GCAGTGCCCGAA GCGAA TTCGGGCACTGC        TTTTGAACTGGAGAA 100 45
     glr2723 2885439 .. 2885461 +  -4.7  -3.77831   CGGGAACTGGCCCAG           GAGCGGGCC GACTA GGGGCGCTC           TTTGCCTATTCGTGG  57 11
     glr2724 NONE
     glr2725 2886493 .. 2886506 +  -4.5  -3.53091   CTGCATGTCACGATT               TCCGG AACT TCGGA                TTTCAAAAAGGAGCT  52 73
     glr2727 2889153 .. 2889166 +  -5.2  -2.78816   TGCTGGCAAAATGCA               GGGG AAGCGA CCCC                TCTAATCACCCATGC  47 42
     glr2728 NONE
     glr2729 2890381 .. 2890420 + -20.9  -2.82516   CACGACAATCTGTGG  GTGCGAGAGGTGGAACCC CCTTC GGGTTCC-CCTCTCGCGC  TCTCCTCCTCCCCGC 100 53
        psaF 2893112 .. 2893142 + -20.5  -3.57263   TCCACCAGTTCGACA       CAGGCCCGTAGCG CCCGC CGCTGCGGGCCTG       TTTGCACATGCACCT 100 200
     gsr2734 2893690 .. 2893700 +  -3.2  -2.79098   TAACTGTCTTGGCAA                 CGGT GGA ACTG                 TACTTCCTGCCTGAG  41 38
     glr2735 NONE
     glr2742 2913360 .. 2913373 +  -2.3  -4.08767   CCTTGAGTGGCACAA               CGACC GCCA GGTCC                TTTTGCCGCAGTCGC  56 248
     glr2746 2918138 .. 2918164 + -14.4  -5.31275   GTTGGTCGGTATCGA         CGGCGCCGGT TTCAACC GCCGGCGCCG         TTTTTTCTCGTCGCA 100 80
     glr2747 NONE
     glr2748 NONE
     glr2749 2925130 .. 2925143 +  -3.7  -2.92463   CCATCGGCTTCCCTT               GGCCG GATA CTGCC                TCTGTGGGTAATCCA  44 79
     glr2750 2926147 .. 2926181 + -15.9  -2.62983   GGCGAAGGTTCCAGG     TGTGAGGTGTCAGGA TGCAC TGCTGACACCTCACA     TCGTCTAAGCGTGAC  82 103
     glr2751 2927664 .. 2927681 + -14.1  -3.03124   CCCTATGCATCAAGA             CCGCGCC TCTT GGCGCGG              TCTTGAACCGTAGAC  80 41
     glr2752 2928877 .. 2928904 +  -5.6  -2.60496   ACCACCAAGGGCCCC        TCAAGATATGTC CTGG GACATGCCTTGG         CTCTTTCCAAGGAAG  46 97
     glr2753 2929851 .. 2929885 + -11.4  -4.16279   CAAGCGATCCTTATC     TGTACCCCGGCCTT CCTCCAA ACGGCCGGGGTACC     TTTTCACGTGATGTC  86 492
        putA 2934444 .. 2934456 +  -4.1  -3.55714   TCCTCGATTTTGAAA                TTGTC AAT GACGA                TTGTGTCATCGGTGT  53 314
        trpB NONE
     glr2759 2940264 .. 2940295 +    -5  -4.57569   GCAGTGACTGGATCT      CCAGCTGCTGCATC TCCA GGAGCATCAGCTGC       TTTTTGGCCAACTCC  74 267
     glr2761 2941271 .. 2941298 +  -9.8  -2.62616   TAGACGCCTTCGCCC        CGGGCCGCCTCCC ACT GGGAG-CGGCTGG        TAATGTGGAAGATGG  59 295
     glr2763 2943227 .. 2943239 +  -3.3  -3.87994   TGAAGCTGCCAGTGG                TTGGC TAC GCCTA                TTTATGAAGATGCCT  56 38
     glr2769 2949228 .. 2949263 +  -5.4  -2.79183   GGTCGAGGTTCATCA    CCTTAGTCCATGCC GCCACGAA GGCGTCGACGAAGG     TCTGCTGGGCATCAG  44 455
     glr2772 2952397 .. 2952407 +  -2.4  -3.68908   ATAATGTGGGAAGCA                 TGCC TTC GGCC                 TTTCGATGCGTCTTT  48 60
     glr2773 NONE
     glr2775 2955706 .. 2955719 +  -6.7  -3.01684   ATCCGATTTTGAATC               CTGAC TACC GTCAG                TGTCTGTACATCGTT  53 22
     glr2777 2958075 .. 2958119 +  -6.1  -5.27335   CAAAATATCGCCTTT GGCCTGCTCGAAGGCGAGGCG CAC CGCGTCGCCCTTGCCCTTGCC TTTTTGTTTGAACAC  91 504
        purD 2960549 .. 2960559 +  -5.4  -3.69333   ACCCTCACTTAGTTA                 TGTG ATT CACA                 TTTAAATGAATTCTA  56 129
     glr2781 2962279 .. 2962295 +  -6.6  -4.45664   TCTTCAGATAACTCA              GCAGAT CCGCC ATCTGC              TTTTCGTTCAGTTCG  74 143
     glr2787 NONE
     glr2788 2968464 .. 2968481 + -11.3  -3.54653   TAGGATTGCTGCCCG             GCGGCTT GCCC AAGCCGC              TTCTATCATGGAAGT  77 38
     glr2789 2969919 .. 2969935 +  -4.3  -2.63596   TTCCGGCGCGCGGAA              GCGACTT CGG GAGCCGC              TGCTGTACAGTAAGA  43 157
     glr2790 NONE
        ispD NONE
     glr2792 2972114 .. 2972132 +  -2.3  -3.63805   CACCGACACTCACCC            GC-AGGCC TTCA GGCCCCGC             TTTGACATCTAGCCT  49 269
     glr2794 2973557 .. 2973592 + -15.3  -3.04144   CCCCGGCCATCCAGC    CTGCCGCCGCACCGG CGGCCA CCAGGGCGGCGGCGG     TGTTGAGGATAACCA  81 173
     glr2798 2977258 .. 2977272 +  -7.1  -3.82604   AAAGCGGATCTTGCG               CACCG AAATC CGGTG               TTCTTCATTACCTGA  63 44
     glr2799 2977953 .. 2977966 +  -8.1  -4.51654   AAGGAACCCCAGCGG               CTGGC GGCG GCCAG                TTGTTTTTAAGTTTT  79 2
     glr2800 2978608 .. 2978618 +  -8.2  -3.25823   TACCCAAGGGAGCGG                 CGGC TCT GCCG                 TTCCTCTAACAAGCG  62 176
     glr2801 NONE
     glr2802 2981023 .. 2981041 +    -3   -4.5442   GAGCAAGGCGACAAT             CAGCGACT GAT AGCCGATG             TTTTGTGCTTCACCC  69 352
     glr2806 2987015 .. 2987037 +  -7.7  -3.86015   TCCTGCCGGCACAAA          CGGGTC-GCG ATTT TGCCGACCCG           TTTGTGCAACCCATG  67 42
        psbK 2987265 .. 2987305 + -17.7  -3.57144   GATTTTCTCGACAAT CGCTGCAGGAAGGCAGGC CCCAGA GCCTGCCTTCCTGC-GCA  TTTAGACGTAAGGCG 100 46
     glr2809 2989115 .. 2989127 +  -4.7  -4.07568   GCTGCCTACCCCCCA                GCGGG ACA CCAGC                TTTTCGAGCAGAAGG  63 61
     glr2811 2990598 .. 2990616 +  -4.5  -4.78764   CCGCCCATGGTAATT             CGGTACG TCCTT CGTAACG             TTTTTGATCCATTTC  74 49
         fus 2992875 .. 2992887 +  -3.3  -2.52516   CGTTCCGAGAGCATG                GCACC GGC GCTGC                ATTGCTACTAAAACC  39 145
     glr2813 2993553 .. 2993585 +  -9.1  -3.85698   TGAGTGTCCACCCTG      CGGGAGGGTTACTAT CGA GTGATGGCCCTCCCG      TTTGTGGCGGGCGGC  71 106
     glr2814 2994431 .. 2994469 + -17.5   -3.5764   TCGGGACGGACTTGC  CAGTGGG-GCGCTGCGGT CGCG ACCGCAGCGCCCCCGCTC   TTTCAACCTGCGATT 100 78
     gsr2815 2994915 .. 2994931 +  -4.3  -3.53012   TGGCGACCTGGTGAT              GCGGACC GCC GGTTCTC              TTTGCCAACCACGAG  52 27
     glr2816 2995829 .. 2995856 +  -5.5   -4.0371   CAGCCTCCGGCGCGA        GATCGGCCGGG GCTGGG CCTGGGTGATC         TTTGTCTGGCACATG  64 159
     glr2817 2996722 .. 2996755 +  -2.3  -4.12198   ATGTCGATTACCACT     GCCTGCTC-AGGTTCT TCG AGGTCCTCGAACTGGC     TTTTGAGCAGTTCTG  59 135
     glr2820 2998833 .. 2998889 +  -5.2  -2.56596   AGAAACGCTTCGGCG GCTAAATTGCAGCGAGTAAGCCGGC AATGTTAG GCTGGTTT-CTCGCGGGGAGTTAGC TCAGTTGGTAGAGCG  46 21
     glr2821 3003028 .. 3003040 +  -2.6  -4.11216   ACTGTTTTGGGCCGC                TGCG GCAAA CGCG                TTTTGCAGCTCCGGC  59 251
     glr2842 NONE
     gsr2843 NONE
     glr2844 NONE
     glr2845 NONE
     glr2846 3033499 .. 3033514 +    -4  -3.12351   GGGCCGTCGAGGAGA              T-GGCAC TCC GTGCCCA              TTAAGTGTCAAAACC  46 6
     gsr2847 3033810 .. 3033836 +  -3.7  -3.18264   GGCTTGCCCAGAACC         TGTACCCGTTT TGCCT GAACGGATGCA         TTGCTGCATCGAGAA  46 56
     glr2848 3037879 .. 3037894 +  -2.4  -3.40611   CCCCCCTGCTGATCC              CGGCCC TTTC GCGCTG               TCTTGTTGAACTCCA  46 65
     glr2849 3040438 .. 3040461 +  -4.5  -3.54638   CGCCGCCGCCGGTCC          CACGGTCGCC TGTCT GGCG-CAGTG          TTTGAGCGAAATTCT  54 114
     glr2850 NONE
     glr2851 3042442 .. 3042463 + -10.1  -3.10715   GCGCAGGAGTGCCGG           CGGTGGGCA GGAC TGCCTGCCG            TTCGATGCTCATGCA  62 214
     glr2859 3049438 .. 3049474 +    -8  -3.01712   TTGCTCCAGGTCACA   AGCTGAG-GGGC-GAGGA AAA TCCCCGGCCCGCTCAGCG   TCTTGCCGGGGGCGG  58 20
     glr2862 3054604 .. 3054618 +  -4.2  -3.13258   CTGTAGGCGCTATTC               CCCG ATGCAGC CGGG               TGTATTGAGTGTGTT  47 35
     glr2863 3055349 .. 3055359 +  -2.4  -4.82901   GAGCGTTGGCGGCCT                 GCTC GAT GTGC                 TTTTTGTCGCGCCAG  74 310
     glr2865 3057521 .. 3057558 +  -9.9  -3.54424   TCACCGCACCGGATT   TGGTCGGGGTGG-GAC CACCTGT GTCGCCAACCCGGCCA   TTTCCAGCGCTCGAA  72 161
     glr2871 3065840 .. 3065861 +  -2.8  -3.54741   TCTGCTCGATGGAGG           CACTGCCG GCAAGG CGGCCGAG            TTTGAGCAGATCCTG  51 242
     glr2876 3070989 .. 3071020 + -17.4   -4.1721   GGATTCCTGTTGCCG      ACAAAAAGCCCCCG CAAG CGGGGGCTTTTTGA       TTTTAGGATATGCCT 100 44
     glr2878 3072376 .. 3072415 +  -3.5  -3.29511   CCGGGAACTGGTGCA  GTGTCTGGCCG-CTTCGT AACCG GCGAGGGCGCCTGGGCAC  TTCTGGCCGCCTGCA  48 7
     glr2879 3073092 .. 3073124 +  -4.6  -3.65902   CTAATCCTTGGGCCT      GGGCCGTCGCACCG ACGGG CGGCGCGAGCGCAC      TTTGCGTGCCGTGGG  54 37
     glr2883 3074860 .. 3074870 +  -2.4  -2.86591   ACTCTGGCGTAAGGA                 GCCG AGT CGGG                 TGTGATCACTTTTGT  39 10
        ruvA 3075797 .. 3075823 +   -10  -3.21099   CACCCCCTCGGAGAA         GGCGCGCTCCAG GGC CAGGAGCGTCCC         TTCGTCGTCGAGGGC  64 330
        thrS 3078663 .. 3078680 +  -2.7  -3.07192   TTTCGCCGGGAATTG             TGGTAGA TATT TCTAGCA              TCTCTTCCCCAAATT  43 63
     glr2887 3080199 .. 3080217 +    -6  -3.54741   TCGCCACGCACTCTC             CTGTGG CTAGGTT CCACAG             TTTGACGAGGTGATC  57 437
     glr2889 3084295 .. 3084319 +  -5.5   -4.2828   GGTCGCAGGCTCGTA          CGCGCCGCCTG GGG CGGGCGGGATG          TTTTCCTCCATCAAC  67 133
     gsr2893 3088099 .. 3088111 +  -3.3  -3.93136   CCATGGGCGGCTCTC                CCGGT AGA ACCTG                TTTGTCCGTCCATCT  56 115
     glr2894 NONE
     glr2895 NONE
       groES NONE
       groEL 3095546 .. 3095579 + -17.5  -4.25283   CACCAAACCACGCCT     GCAAAGCCTGCGCCG CAAC CGGTGCAGGCTTTAC      TTTTGGTGGGGCAAT 100 44
     glr2898 3096564 .. 3096579 +  -6.8  -3.08015   GTAGTAGATGCGCGC              TGCCTG TGTC CAGGCG               TATTCCGATAGTTCA  51 221
     glr2904 3101341 .. 3101363 + -12.7  -2.79492   CGTCCCAAAGAAAAA          GGCGCGC-GC TTCA GCTGCGCGCC           CTTTGAGGTTGAACG  74 229
     glr2913 NONE
     glr2914 3107490 .. 3107502 +    -2  -3.21258   CTTCCAGAAGCTCAC                TACA ATTTA TGTA                TTCGGTTGAATTCCT  42 80
     glr2915 3108297 .. 3108329 +  -4.8  -4.09685   TCGCCGGTGGCATCT      TGAATGCCGTCGCG CCACA CGCGGTTGTATTCG      TTTTGAAAAGTACGG  63 472
     glr2917 NONE
     glr2918 NONE
        valS 3114322 .. 3114341 +  -5.7  -3.28712   AGAGCACGATTGAGA            GGCACAGG TGAAC CCTG-GCC            TTCTGAACGGGACCG  54 180
     glr2921 NONE
     glr2922 NONE
     glr2923 3119423 .. 3119461 +  -5.2  -2.64274   CGGGGCGCAAGTGGT  GCTGC-ACCAGGGCCGC CACCCA GCGCTCCTCGTCGCGGC   TGAATTTGAGGCGCT  43 462
     glr2925 3121409 .. 3121452 +   -24  -4.32651   CCAGGAACACGGCAA TCGAGCGGTCCAGGACTGAA TCTC TTCAGCCCTGGACCGCTCGC TTTTGCTCGATTGTT 100 51
     glr2927 NONE
     glr2928 NONE
     glr2929 3127507 .. 3127531 +  -9.3  -3.33261   CGCGTCCGTTTTGTG          GATCGTCCC GAGGCCG GGGGCGATC          TTGTCCCAGTTGGCC  63 280
        argG 3130355 .. 3130371 +  -3.5  -3.72576   CGGATAGCCGTGGTC              GGCGAGC TTG GCGCGCA              TTTCGTCCCCCACCG  55 460
     glr2935 NONE
     glr2936 NONE
     glr2937 NONE
     gsr2938 3133457 .. 3133507 +  -2.5  -2.64099   CTCGACGCGGGGAGG GGGAGAGCGCGAGAGG-GGAACC CGAAGGA GGTTCCGCCTCTCGCTC-CACAG ATTGTCGTGCCAAGC  38 187
     glr2940 NONE
     glr2941 3140572 .. 3140606 +  -3.4  -4.86902   TTGTGCGGCACCCGT     ATGGCGTCTGCATCGC CGG GCGTTGGAGATGGCAG     TTTTGTTATGCTTTA  74 42
     glr2942 NONE
     glr2943 3141892 .. 3141929 +  -2.6  -3.94812   TTCCGGCGAGCGGAT   ATGGTAGTGTTGGTGG CTACGT CCAGCCACACTGCCGG    TATTTTTAGATGGAA  54 94
     glr2944 NONE
     glr2945 NONE
     gsr2946 3144048 .. 3144062 +  -2.1  -3.11024   CACCGCCGCCGACGA               TGAGG AGTGA TCTCA               ATTTCTATTGAGAAG  42 16
     glr2947 3144835 .. 3144846 +  -7.2  -3.95073   CCGCTGGTCGGTACC                GCGC TTAC GCGC                 TTTGTGGCTGTCGCC  68 144
     glr2949 3149198 .. 3149214 +  -7.9  -3.05384   CTAATGGGCACTACC              CCTTGCG GGT CGCCAGG              TTGACTACAAGGGGA  57 397
     glr2953 3152538 .. 3152575 +  -9.9  -3.63627   CACCGCGAGTTCCCG   CTCCTGCGGGGGCAGG GCCGCCA CCTGCTCGCGCAG-AG   TTTGCGCTCTGGGCG  70 489
     glr2961 3158666 .. 3158682 +  -6.5  -3.29144   TTCCGAGGTTCTGTC              GATGCCC AGA GGGTGTC              TTCTCAGCGGCATGC  56 91
     glr2962 3159719 .. 3159731 +  -7.7  -3.41126   CTGTGCTGAAATTAG                CAACG GAT CGTTG                TTCTACAATTTGTAA  61 76
     glr2963 NONE
     glr2964 3161621 .. 3161632 +  -2.2  -2.57721   GCAAATAATCTGAGG                CAGG CAAA TCTG                 TGAGTTACTACATTA  38 33
     glr2965 NONE
     glr2966 NONE
     glr2967 NONE
     glr2968 NONE
     glr2969 NONE
     glr2970 NONE
     glr2971 3171608 .. 3171618 +  -4.6  -3.61646   CGTGAGAGGGCATAC                 CTGG GAA CCGG                 TTGCTTTGTAAGCTT  55 151
     glr2977 NONE
     glr2978 NONE
     glr2979 NONE
     glr2980 NONE
     glr2981 3182312 .. 3182323 +  -7.2  -3.68366   GGGATCATCCGGCAC                GCGC CTGC GCGC                 TTCATTTTCAAGTAG  65 170
     glr2986 3187363 .. 3187382 +  -9.2  -4.48987   GCGAAACTTTGCGAA            GGGTGGGG TCGT CCCCACCG             TTTTGATTGTGGCAA  81 400
     glr2988 3189662 .. 3189680 +  -8.1  -3.13522   TATTCGCCAATGCCG            GCCGAGGC GTAG GCC-CGGC             TCTTGGTGAGCAGGT  58 455
     glr2993 3193995 .. 3194007 +  -3.3  -2.53995   CGCTTCGGCGAATAG                GACGG CCG CCGTG                TGGCTTGCAGTCAAT  39 26
     glr2994 3194866 .. 3194876 +  -4.6  -4.36262   GGTTGTCGTTTTGGT                 CTGG GCT CCGG                 TTTTGCTCTCGGTCT  68 197
        psbB 3200536 .. 3200570 +  -4.8  -4.66833   AGGCGGCCTAGTTTA     GGATGAGCGGGGGG CACACGC CCCCCCGGCCGTCG     TTTTTGCCCTTGCCA  71 30
        psbT 3200754 .. 3200772 +   -16  -4.19817   GACAAAAGCACAAAA             GGCCACCC ATC GGGTGGCC             TTTTGGCTGGGTGCA 100 61
        psbH 3201355 .. 3201392 +  -6.8  -2.90075   AATCTTTTGGAGCTG   GAGCCTTCCCCTGTCC CTGGGT GGGCGGGGGCCTGCTC    TATACTTGACGAAGC  53 39
     gsr3003 3202000 .. 3202030 +  -3.8  -4.59109   GATAAACGCCCCGCC       GGGGCTACCCAG AGCGATC CAGGGTCGCCCG       TTTTTCAGCAATATC  72 318
     glr3005 3204288 .. 3204314 +  -3.7   -3.5594   CTTCCACTTCTGGAA        GCAAGCGCGAAC CCAG GTAC-TGCTTGC         TTTCGGCACTCGCTT  52 68
        trpS 3209527 .. 3209539 +  -4.7  -4.56597   TCCGCGATCGTATGG                GGCTG CTG CCGCC                TTTTTAAACCGGAAG  71 6
     glr3012 NONE
     glr3013 NONE
     glr3014 3211889 .. 3211925 +  -5.1  -3.28924   TCCTCGATCACACCA    GTTAGCCGAGGCGATTA GAA TCGTTGCTTTGGCAAAC    TTCTGAGGAACCGTG  52 21
     glr3015 3213161 .. 3213171 +  -3.2  -4.07568   GGAGGCCATGCTGCA                 TCGC TGA GTGA                 TTTTCGCCGCACGGC  58 19
     glr3019 3217334 .. 3217347 +  -4.5  -4.62069   GCACCCGCCGAAGCG               CTTCC GTGC GGGAG                TTTTTGGGCTCGGGG  72 424
     glr3027 3226220 .. 3226243 +  -7.4  -4.19238   CCCGACGATCTACAG          CCC-CCAGAAC GGG GATCTGGCGGG          TTTTCAGGTTCGGGC  72 178
     glr3029 NONE
     gsr3030 3228264 .. 3228274 +  -2.4  -3.48292   CGGGGGTGCCGATAT                 CGGG TTG CCAG                 TCTTTGCTGATAAAT  47 137
     glr3032 3229904 .. 3229914 +  -3.2  -2.80994   GACATAGAGTTCGCT                 GCTA CGG TGGC                 TGTGATGCGCTTGCG  41 34
     glr3033 3230572 .. 3230584 +  -6.9   -3.6608   TGAGTTTGACCAATA                GCGGC GAA GCTGC                TTTCGATGGCGTAGT  60 25
        petC NONE
        petA 3234692 .. 3234717 + -21.9   -5.5112   TCCATTGCGACTTCA         GGGGCCGGGGA ATGC TCCCCGGCCCC          TTTTTTATTGCTGGC 100 47
     glr3041 3236716 .. 3236770 + -14.9  -2.79492   CTGCATGAACTGCAC CG-CGCCGCCG-CTGCCGGTCTGCCAT TTG AGGGCGGCCCGCCAGACGGCGGCGGCC ATTTCCGGTTCGGGG  75 425
     glr3046 3241791 .. 3241803 +  -3.3  -5.77571   ATTCAACTTTTTTCT                CGCGG TGC TTGCG                TTTTTCTTTTTTGGT  95 44
     glr3047 3242895 .. 3242933 + -18.8  -4.56597   CGTCAGCTAGGCAGG   GCCGTCTGCCAGTCCTGC AGT GCGGGGGCGGCAGACGGC   TTTTTCGGCGCGGGC 100 42
     glr3048 NONE
     glr3049 NONE
     glr3050 NONE
     glr3052 3247537 .. 3247551 +  -4.2  -3.18264   CAGGCTGCGCTTGAT               CTCCTC CGG GAGCAG               TTCGTAGGTGGAGAC  47 105
     glr3054 NONE
     glr3057 NONE
     glr3058 3252903 .. 3252921 +  -2.2  -4.49314   TTTCTTCAGCTCCAT             GCGCCCCG TGG TGTTGCGC             TTATTTTTGGTGGTG  65 312
     glr3061 3254742 .. 3254762 + -12.6  -5.77856   GGCAACTGATTTGCC            TGCCCCCT TTGCC AGGGGGCA            TTTTTTTGGTTTATT 100 48
     glr3066 3262998 .. 3263016 +  -3.1  -4.55287   AGTGCGTGCACGACG            C-GTGTCG ACTG CGGCACAG             TTTTGTGTGAGTCAC  67 273
     glr3068 NONE
        glcD 3266612 .. 3266622 +  -5.4  -4.90266   CGTCGTTCATGGTAA                 TTGC CAT GCAA                 TTTTTACTTCCTGAA  80 244
        glcE 3268335 .. 3268361 +  -4.9  -2.52464   CTTCGGGTCGGGCTG         ATCCCGGCCGG GCACA CCGTCCGGGTG         TACCTTGCAAGCAGG  43 25
        glcF NONE
     glr3073 3272039 .. 3272049 +  -6.8  -3.57309   GTGCGAGCGTGTTCA                 GCAG CTG CTGC                 TTTAGAGAACTTTTG  60 10
     glr3074 3272951 .. 3272970 +  -7.2  -5.24129   GATGAGAGACAGCAT            TTTGTAGC AAAT GCTACAGA             TTTTTTATGACACGG  91 165
     glr3075 NONE
        cobN 3278354 .. 3278365 +  -5.8   -2.6574   GTGCTGCGTGCAGCG                GTCC CTGC GGAC                 TCATCTCGATGATTG  46 438
       ycf81 3288881 .. 3288897 +  -3.7  -4.08578   GATTGAGCGACATCC              GTGCATA CGG TATGAAC              TTTATGGTTCAATTT  60 206
     glr3087 3292365 .. 3292380 +  -2.5  -3.29144   GCTCAGGATGAGTGC              CGAGG GATTGA CCTTG               TTCTGACCGGCGTAG  45 224
     glr3089 NONE
     glr3090 NONE
     glr3091 NONE
     gsr3092 3296660 .. 3296673 +  -5.2  -2.85668   ATAAGGTCTTGAAAA               CCGG CTCCGT CCGG                TCTGCTGTGAACATG  47 97
     glr3093 NONE
     gsr3094 NONE
     gsr3095 3298299 .. 3298317 +  -6.8  -2.73681   GGGCGCGATCCAGCA             TTCAAGTA GCT TGCTTGAA             TAGTTGAGGTGAATC  51 4
     gsr3096 3298913 .. 3298939 + -10.9  -3.54424   TCCCTGCTCGATGAT         CCCCAGGTTGA TGCGC TCAAGCTGGGG         TTTGCGCCGCTGCAC  73 389
     glr3104 NONE
     glr3105 NONE
     glr3106 3311639 .. 3311657 + -10.2  -3.14931   CCCTGCCGGGCTTGC             GCCGCTAC CCG GTTGCGGC             TTGATGGCGCCTGGA  68 3
     gsr3108 3313171 .. 3313185 +    -7  -3.62096   ACCGGCTGTTTTCCA               GGCCGC CAG GCCGCC               TTTGAGGTCGTAGGC  59 116
     glr3110 3314456 .. 3314467 +  -7.2  -3.72576   AATATCGACCTGGAG                CGCC TCGG GGCG                 TTTGATAAAGGCGGC  65 226
        ndhB NONE
     glr3121 3324510 .. 3324523 +  -3.8  -4.56597   CGATGACATCGACCG               GCTG AAAATG CAGC                TTTTTGGCCCCGGCC  72 470
     glr3124 NONE
     glr3125 3329761 .. 3329782 +  -7.3  -3.32343   GTCCGAGGGCGCCTG           TACCCGC AGTTGAGA GCGGGTA            TTCTGGCCATCTAGA  58 466
        pheS 3332213 .. 3332230 +  -3.4  -4.09685   TTCTATACCAACGAC             CTG-CGC TTCTT GCGGCAG             TTTTAACCGATGGAC  58 2
         fbp 3333379 .. 3333395 +  -5.7  -3.18383   CGCTCCTCCAGAATG              GCCGTGC GCA GTTCGGC              TTGCTCCCTGGCGGT  52 118
     glr3131 3334590 .. 3334611 +  -2.1  -3.54307   TGAACGCATTGAGCG           GGTCGCCGT CTTT ACCACGGCC            TTTCGCGAAGATCTT  48 98
     gsr3132 NONE
     glr3133 3337094 .. 3337119 +  -3.1  -4.56597   TGCCGCTTTGAAAAA         CGAGGGCTCCA GCCC TGGGCCTCGCG          TTTTTCGACAACCGG  67 55
     glr3136 3339694 .. 3339710 +  -2.2  -3.55444   TTTCATGACGAACTC              GCTTAC AAGTG GAAAGC              TTTGGAGACTGCCGA  48 195
     glr3138 NONE
     glr3139 3342473 .. 3342494 +  -8.7  -4.86385   CGGTTCGTGGTGCCG           GAGGTGTGA GTGC TCTCACCTC            TTTCTTTTTCCCGAT  90 17
     glr3140 3343638 .. 3343653 +  -2.4  -3.53224   GGTTCTGATGTAGGT              GGGCCT TAAG GGGCAC               TTTCCGCGCACAGTG  46 28
     glr3142 3346802 .. 3346820 +  -2.3  -3.56837   CTGGTAGCGCTCGCG             CAGTGCC CACCA GGCTTTG             TTGTAGTCTTTGGGC  49 420
     glr3148 3352777 .. 3352787 +  -6.8  -3.23979   CTTTCACGACGACTT                 CGTC GCC GACG                 TTCAGTTCGTCTTCG  56 74
     glr3150 NONE
     glr3151 NONE
     glr3152 NONE
     gsr3153 NONE
     glr3154 3358066 .. 3358082 +  -7.2  -3.66356   AGCAGGAGTTGGGCA              CCGCCG GTGCG CGGTGG              TTTCGGCTTGGGGAT  63 57
     glr3156 3359619 .. 3359631 +  -6.2  -3.59979   CGCCGGTCTGGAAGT                GGCG CATTT CGCC                TTTGCGGTCAAAGAC  57 160
     glr3159 3362403 .. 3362415 +  -3.3  -3.57918   GAGCCACTATAATCC                GGCGG TTT CTGTC                TTGTGTGGTGTAGAT  50 131
     glr3160 3365254 .. 3365284 + -10.3  -3.90744   GAAAATTCACATTGA       CCCGGGCCACCGT CCAAA GCGGTGGCCCGCC       TTCTTTGCACGGGCC  79 64
     glr3161 3368217 .. 3368240 + -19.6  -5.15969   TGCAAAGTCACCAAA          GCGGCGCACC GGTC GGTGCGCCGC           TTTTTTGGGTTCAAA 100 49
     glr3165 3372240 .. 3372267 + -13.4  -3.29704   CCTGCCCTGCCGACC        GCC-CCGCGGGGA TGA TCCCCGCGTAGGC        TATGTTTGGTACGGG  81 45
     glr3166 NONE
     glr3167 3375665 .. 3375705 +  -9.6   -3.3382   ACCCCGCGGATGTAA C-GGGGGGCAGGCG-GCCGC CAG GCGGCGCGTCGGCGCTCCAG TTCGTCTGTGGTCAC  63 100
     glr3170 3379811 .. 3379823 +  -9.1  -4.08216   CGCTTCTTTGAGCAG                GCGCA GAT TGCGC                TTTTGAACGGCCTGG  76 427
     glr3172 3382123 .. 3382143 +  -3.9  -4.19953   GAGCGCAAAAAGGTA            GAATTGCTG AAT CCGCTATTC            TTTTCCGGTTGCATC  63 376
     glr3176 NONE
     gsr3177 3386506 .. 3386543 +  -7.8  -4.02253   AGGACGAATAACCCG  CGGCTTCCGAAGTGCTTT TGCT GGAGC-CTTCGG-GGCCG   TTTCTCAATTGTTAA  69 30
         zwf NONE
        opcA NONE
     glr3180 3390221 .. 3390245 +  -5.7  -3.28712   TCGGAGACGGGCAGA          GCCCTCG AAAACCCCAAC CGAGGGC          TTGTGAGACAGACCA  52 153
     glr3183 3393116 .. 3393152 +  -6.6  -2.57132   CATAATCGAAAGCCC   TTTGTGGTTGCCAGTCG TGGG CG-TTGGCGACCGCGAG    ATTGTCCGCAAAAGC  48 441
     glr3185 3395130 .. 3395155 + -10.3  -3.25073   CAGCCCTTTTGCTGT         GCGAGCCCCGC GCCC GCCCGGCTCGC          TATTGCTGTTAACCC  70 70
     glr3188 3396868 .. 3396883 +  -5.4  -2.87132   AATACCGGACGGCTC              GCCGCTG GGC CAG-GGC              TATCTGGGCGCACCC  47 111
     gsr3189 3397555 .. 3397571 +  -2.2  -3.55622   CTCCGTCCGCCAATT              GAAAGC CTCAA GCTGTC              TTTCGAGAACTTCCG  49 507
        topA NONE
     glr3199 NONE
     glr3200 3407048 .. 3407060 +  -3.4  -3.79906   CTGCATTCCCATGGT                GTTG ACGCA CAAC                TTCTTCTAAACGTCA  53 216
     glr3201 3410388 .. 3410401 +  -3.8  -3.31792   TAAAGTCGGTGCTGC               CGTC CTGATT GACG                TTGTGACCGTCGTAG  48 329
     glr3204 NONE
     glr3205 3414377 .. 3414407 +    -3  -3.57792   CGATGGCGTAGATCT       TCCCGCCCAGGGCC GCA GCCCCCATGTGGGA       TTTGGCGGTCGGTAA  51 467
        hemC 3422196 .. 3422207 +  -7.2  -3.35813   CGCCTGCTCGGCAGT                GCGC ACCA GCGC                 TTCGTTGCCCTCGAC  58 110
     glr3215 3423459 .. 3423493 + -11.3  -3.14344   GTCGAGCGCTAGTGG     CCGGAGCAGGTGCGC CGCTC GCGCTCTAGTTCCGG     TTCCTGCCAGGCGTA  71 29
        cpcB 3425258 .. 3425270 +  -3.3  -2.64155   CTTCGACAAGGCCGC                CGCGA GCA TCGCC                TGAGTTTCACCCACC  40 10
        cpcA 3425823 .. 3425848 + -13.3   -4.8622   CGGCTGAGATCTCTG         GGGCAGGCG ATGCATTG CGCCTGCCC          TTTTTGATTGAAACC 100 48
     glr3220 3428210 .. 3428222 +  -2.6  -3.19602   GCGAGACGCTCAATC                GCTC GCCGA GGGC                TCTTGCTGTGAGGCC  43 204
     glr3222 3429838 .. 3429850 +  -3.4  -2.62442   TGGAGGGCAAAGATT                TCGT TAGCC ACGA                GTTGGTCTATTAGAT  40 0
     glr3223 3430414 .. 3430426 +  -5.5  -3.54721   GGAAGGCTCTCGACA                GCCAG TTC TTGGC                TTCTATGCCGTTTTG  56 258
     gsr3224 3431983 .. 3432010 +  -3.4   -2.7185   GGATTGCCGAAAAAC        CCGATGGCGGATC GAT GAT-CGCGATCGA        TACTTCCGCCATCGT  40 8
     glr3225 3432367 .. 3432380 +  -2.3  -4.18197   ATCTCACCGCAGCAC               CCTTC TAGA GCAGG                TTTTAGGTGACAGGT  56 18
     gsr3228 3434640 .. 3434655 +  -7.5  -3.06796   TGCTAGATTGCGGTC              CGCGC CCCGGC GCGCG               TTCAGTCCGGTGCGG  57 61
     glr3229 NONE
     glr3230 3437618 .. 3437648 + -11.2   -2.7563   GAAGGGTTCAGACAA       ACTGGTTTTCTCGA CCG TCGAGAAAACCTGG       TGGTTCAAGGTTTTT  69 286
        dnaN 3440226 .. 3440237 +  -5.8  -3.59738   GAACCGAAAGTGCAT                GACG TCGC CGTC                 TTTGACGATGTACTC  58 54
        rfbD NONE
        rfbB NONE
     glr3236 NONE
        rfbA NONE
     gsr3238 3445464 .. 3445476 +  -4.7  -3.04792   TTGCAGTACACTGGT                GCCCG TTG CGGGG                TGTTGCAAATGGTGA  46 111
     glr3239 NONE
     glr3240 NONE
     glr3241 NONE
     gsr3242 NONE
     glr3243 3450657 .. 3450673 +  -4.4  -3.81951   AGCCCGTTCGAACCA              GTGGTT CGATT AACCGC              TTTCCTCCTGTCGCC  57 182
     glr3244 NONE
     gsr3245 NONE
     glr3246 3452039 .. 3452060 + -10.1  -3.29325   GCTCGCCAACCGCTT           GGCGATGGC ACCG GCGATCGCC            TGTTGGTTCTCAAGG  68 47
     glr3251 NONE
     glr3252 3459066 .. 3459082 +  -3.6  -2.75844   GCAACGGTCGATGCC              CTGGGC AATCC GCTCGG              CTTTCACCTGACGCC  43 55
     gsr3253 NONE
     glr3254 3460302 .. 3460322 +  -8.3  -3.64487   CGCCCTTCGAACAAC            CCTTGAAAG CAA CTTTCCAGG            TTGTTGACGATCTCG  65 438
     glr3256 NONE
     glr3257 3462544 .. 3462598 +   -18  -2.78384   CCTCGACGCGGGGAG GTTGGAGAGCGCGAGAGG-GGAACCC GAAGG GGGTTCCGCCTCTCGCGC-CACAGAC TGTCGTGCAAAACCA  88 196
     glr3263 NONE
     glr3264 NONE
     gsr3265 NONE
     glr3266 NONE
     glr3267 3470189 .. 3470208 +  -5.6  -2.53876   GCCGATGCCCTGGCA            GCGGCGGA ACGC TTCGCCGG             TGGGTTGAAGTACCA  46 119
     glr3268 3471172 .. 3471183 +  -2.2  -2.76671   AGGGAGCTATCTTCT                CGGT CCAG ACTG                 CTTTGCCGTCGATAT  39 375
     glr3270 3473965 .. 3473983 +  -2.3  -3.65812   GAATACGCTCGGAAG             CTGCCAG AATAA CTAGCGG             TTGTGTTGCAAGGAA  48 39
     glr3271 3476500 .. 3476522 +    -2  -4.74504   GTGATTTGGTTTGGC           TTTTTCCTTG GTG CAAGTAAAGG           TTTTTGGCTTGCGCT  72 412
     glr3274 3478724 .. 3478749 +  -3.9  -3.54424   TTGTGGCAATGGTTG         CTGGTATCGAG GGCG CTCGGCAACAG          TTTGCGGGCCTGCAA  53 146
     glr3276 NONE
     glr3277 3483166 .. 3483183 +  -5.5   -3.1552   CTTCTGTGGCCGGGA             TCATGCC GACG GGCGTGG              TGTTGATGAGTAACC  51 273
        ilvG 3485677 .. 3485689 +  -3.3  -2.61912   GCCGGGCACTTTCTG                CCTGC TCA GGAGG                GTTGTGGCTACGTCC  40 40
        purA 3487620 .. 3487641 +  -4.3  -2.76263   CCCGTGCGATCCCCG           CGGCCACCGG TGA CCTG-GGCTG           TACTTCCCTGCTAAC  44 42
        uppP 3488683 .. 3488693 +  -8.2  -3.12668   ATGGCGCGGGTCGTG                 GGCG GTA CGCC                 TTCAGTATCCACCTG  58 151
     gsr3286 3491224 .. 3491247 + -15.2  -3.62096   AAGCTCAAGGGTAAA          GCCCCCGGGG AATT CCCCGAGGGC           TTTGGGATGATGACA  90 27
     glr3291 3495687 .. 3495713 +  -5.7  -4.14511   CGCGCCAGGAGGGCT        GCC-CCACGCGG CGCA CCGCGAAGCGGC         TTTTGAACTGCCGTT  67 205
     glr3294 NONE
     glr3295 NONE
     gsr3296 NONE
     glr3297 NONE
     glr3298 NONE
     glr3299 3501192 .. 3501216 +  -6.4  -3.21276   ACCACTCCCCGCGCC         TGGGCCAC-CG AGAT CGTGTTGCCCA          TCTTGTAGAAGAAGA  53 301
     glr3301 3502238 .. 3502257 + -11.4  -3.95727   TGACATTGCGCCCCG            CTGGTCCG TGCC CGGACCGG             TTGTTATAATTTATT  83 285
     glr3303 3502814 .. 3502824 +    -4  -3.30243   GCGCGGTGCTACCTT                 TTTG TAA CAAA                 TTGTAGACAATGGAT  48 19
     glr3304 3503400 .. 3503419 +  -2.7  -2.90615   CCGATCTAGCGGCCC            CCGCCCT TAAAAT GGGGCGA             TGATTTCCCGCCGGT  42 32
     glr3305 NONE
     glr3306 3505817 .. 3505841 +  -4.2  -5.24129   CCGGCTGGAGCGCTC          CCGGGATATT CGCGC GATGGCCCGG          TTTTTTCTGGCGACC  85 222
     glr3311 NONE
     glr3312 NONE
     glr3313 3513143 .. 3513159 +  -4.3  -3.91897   CGAAAGGCGTCCAGT              TTGAGCG GTT CGCGCAG              TTTCTGGGTAAAGAA  58 52
     glr3318 3517313 .. 3517335 +  -6.8  -3.17527   CGAACGCCTGGTGGG           CCGCAGCGTC ATC GTCGTCGCGG           TGTTCGTAGTACGTG  53 320
     glr3321 3521276 .. 3521293 +    -4  -3.10894   TGCTGACATTCTGTA             GAGCCG AGTGTC CGGCAC              TTCCCTAATGGTGGT  46 0
     glr3322 3525072 .. 3525123 +  -9.3  -2.64099   CTCGACGCGGGGAGG AGGAGAGCGCGAGAGG-GGAACCC GAAGG GGGTTCCACCTCTCGCACCCACAG ATTGTCGTGCCAAAC  59 204
     glr3327 3530710 .. 3530729 +  -4.2  -4.07568   GTACCTGACGGTGCG            CGCCGTCTG GTC CTGA-GGCG            TTTTCACCCCCGCGC  61 10
        chlH 3534430 .. 3534464 +  -4.9  -2.71712   GTACCGCCTGGAGGC    GGCGCCATG-CAGCAA TTAG TTTCTGTCCCGGCGCC     CTTTGCCCCGGACGC  43 7
     glr3329 3535409 .. 3535428 +  -4.9  -3.84985   GAAGGCGGCCCATCG            GATCGGC CTCCGC GCCGACC             TTGTATATTTTCCTC  57 96
     glr3330 3536812 .. 3536856 +   -12  -2.73338   CGCCCTCGGTGTGGC GGCTGGCCACCGCCAGATCCG CCCC CTGCTC-GGCGGCGGCCAGCA ATTTCAGCAAATTCT  66 505
     glr3336 3542875 .. 3542904 +  -3.4  -3.53091   AGGCTCCGGGGCGTG       GCCGTCGCGCTCC AGTTC GGCGAG-GGCGGC       TTTGCCGACGGCGGT  49 70
     gsr3338 3544203 .. 3544219 +  -7.9  -3.09492   CCCGCTCACAGCCGA              AGGCGAC CGT GTCGCCG              TCTTCGAGTTCGACG  54 483
     glr3340 3545135 .. 3545170 +  -6.1  -3.66178   CTCCAGGCTCTCCTC    GGGGTG-TGATTCGAC CAACT GCCGCATCATCGCCCC    TTTGGCGTTCCAGGG  57 264
         fbp 3548774 .. 3548806 +  -5.4  -4.87665   CGGATCAATGCCCAT      CGCCCGCAGCCGTT CAGCA AGCGCCTGGGCGCG      TTTTTCTGCCTCCAG  80 139
     glr3346 3553508 .. 3553527 +  -7.2  -5.28826   ATCTCCTTGAGAATC            CAAAGCTT AGCG GAGCTTTG             TTTTTTCTGGCATTT  91 245
     glr3350 3556037 .. 3556049 +  -7.7   -4.6526   ACCGACGGGTAAATG                CTGCA GCT TGCAG                TTTTTGCCAGTTTCT  79 340
     glr3351 3557488 .. 3557503 +    -6  -3.17229   ACTGTACGCAGCGAA              GCGGTC GTGC GCCCGC               TATTGCTAATCGAAT  52 272
     glr3352 3560951 .. 3560985 + -18.7  -3.03635   CCCGCTATTGCTCCC     CGACAGACCACGGCA CCGAC TGCCGTGGTCTGTCA     TCTTCAAAGCCTTTA  95 46
     glr3353 NONE
     glr3354 3564352 .. 3564363 +  -7.2  -3.59979   TCTGGCGGCGCAATC                CGGC TCGG GCCG                 TTTACCGTGGAGGGG  63 76
     glr3355 3565631 .. 3565644 +  -8.1  -3.32993   CTGAAAAACCGTCGG               CGGTC TCAC GACCG                TTGATATATAGCTCG  60 283
     glr3360 3569834 .. 3569868 +  -4.3  -4.82901   GATTGCCTTTGCCGC    TGT-C-GCCGCCGGACA GTC TGTCTGACGGCAGGACG    TTTTTCTGAGGCGGG  74 1
     glr3361 3570515 .. 3570572 +  -7.6  -2.71791   CCGTGGACACGCACA CCGCCCGCTTCGTCGATGCGGTGCACC TCGGC GGTGCAGT-CGGCGATGCAGGGGGTGG GTTTGCCCAGCCGGT  52 172
     glr3369 3579588 .. 3579602 +  -2.8  -3.99324   TTACCAGAGGGTGTG               CCCT TGCGGTT AGGG               TTTCTGCTGGTGCGG  56 264
     glr3370 NONE
     glr3371 3582571 .. 3582587 +  -6.5  -3.53012   ACGACATTATCGTTG              GTTGCAG GAA CTGCCAC              TTTGCCGGACAGCGG  58 107
     glr3374 3584974 .. 3584990 +  -5.7  -3.22521   CGTAGGCGTACACAT              CGGCCTC GGA GGAGCCG              TTGAATTGCTGTCCG  51 246
     glr3376 3587439 .. 3587460 +  -5.1  -2.56314   GCGCCTCGTCGCCGT           GCGCGCCG AACTAAG CGGC-CGC           TAGCTTCGGATTTCT  46 1
     glr3377 3588993 .. 3589003 +  -8.2  -3.01712   GGTGGCAAGCACATC                 CCCC TTG GGGG                 TGTTGCCCGCCAAAA  57 352
     glr3379 3589768 .. 3589792 + -18.6  -4.59853   CTTCCGGCACCCAGA          CCGCACCCCC CGCAC GGGGGTGCGG          TTTTTGCGAGATTGG 100 187
     glr3380 NONE
     gsr3381 NONE
     glr3382 NONE
        hisG 3593512 .. 3593524 +  -4.7  -3.53012   GGTCGATAATCCCGA                CCAGG CCG CCGGG                TTTGAGGGCAAGGCG  53 486
     glr3386 3595031 .. 3595061 +  -8.8  -4.63486   CGTCAGGCCGCCCGC       CCGCGCGGCCACCG GCA CGGTGACGGTGCGA       TTTTCTTCAAGCGAT  86 465
     glr3388 3595755 .. 3595766 +  -2.2  -2.57795   AAGCTAAAAAAGGCG                TGCA CCCA TGCG                 TAAATTGCTGCTGAA  38 40
     glr3389 NONE
     glr3390 3596947 .. 3596960 +  -2.3  -3.03525   ATCGTTGCGATTAAG               CACCT GGCA AGGAG                ATTTATATGAATACG  41 249
     glr3391 NONE
     glr3392 3598838 .. 3598850 +  -2.6  -2.53759   GCTAAAATCCGATTT                CGCC GATAA GGTG                TGCCTTAGACCTGTT  38 36
        aroC 3600068 .. 3600081 +  -3.7  -3.57783   CGCACGCCTGAAAAC               CGCCG GCCC CTGCG                TTGTCCTTGTGGTAA  52 30
     glr3394 3600984 .. 3600997 +  -9.5  -3.57144   CAGATGGTCACCCCG               GCGGC GAGG GCCGC                TTTGAAACTGGCGCG  72 360
     gsr3397 NONE
     gsr3398 NONE
     gsr3399 NONE
     gsr3400 3603120 .. 3603145 +  -9.7  -3.25823   AAGCCTGATGTCCTC         CTCCGGACTCT GGTA GGATTCCGGAG          TTGCTCTCGGAGACC  68 33
     glr3401 3604233 .. 3604288 + -12.5  -2.78384   CCCTCGACGCGGGGA GGCTGGAGAGCGCGAGAGGGGAACCC GAAGG GGGTTCCGC-CTCTCGCTCCACAGAC TCTCGTGCACAGCCA  74 214
     glr3403 NONE
     gsr3410 NONE
     glr3409 NONE
     glr3411 3610497 .. 3610536 +  -2.2  -4.53349   ACGACGACGACGTCC TTACCGGCGTCCAGCATT TGCTTC AGTGC-GGTCGC-GGTGA  TTTCTTTCATGGTTG  68 408
        leuC NONE
        leuD 3616206 .. 3616225 +  -3.5  -2.53674   GCCGCAGTACTGCTG            GCCGG AATCGGGTCG CCGGC             GTCTTGCTCCTTTAT  41 157
     glr3419 3616907 .. 3616918 +  -2.2  -3.53184   ATTCGGGCAACCTGA                CGACC ATC GG-CG                TTATGAGTTTTAGTA  46 135
     glr3420 3619455 .. 3619465 +  -2.4  -3.26471   CAGCCGCTAGTCTGG                 AGGC ATG GCCA                 TTGCTCTGGAACTGG  44 83
     glr3421 NONE
     glr3422 3621717 .. 3621733 +  -3.6  -3.04715   TGGCGCAGCCGTCGA              CTCGGC TCGTC GCTGGG              GTTTTAGCAAGAATC  44 2
     glr3426 NONE
     glr3427 NONE
        ubiA 3630698 .. 3630713 +    -4  -4.62471   TGCTCGCAGGTCTCG              TC-ACGC CCG GCGTCGA              TTTTTGAGACTTCCA  72 424
     glr3432 NONE
     glr3433 NONE
     glr3434 3637681 .. 3637697 +  -2.9  -3.87378   CAGATTCGGGCAGAC              TGCCTAA AAT TTTGGCG              TTTGGTGGTTGGTTT  56 303
     glr3436 3642377 .. 3642400 +  -8.8  -3.54424   CTCTTGATCGGCGAT          GCGGTTGTCG ATGC CGGCAAACGC           TTTGGACAGCTGCGA  65 225
        psaA NONE
        psaB 3648103 .. 3648122 + -16.4  -5.18357   CCAAACAACAAAAAA            GCCCCCGG ATAT CCGGGGGC             TTTTTTAATAGCTTG 100 47
     glr3442 NONE
     glr3443 3652010 .. 3652067 +  -9.1  -3.09834   ACACCGGAGCCTGAG CGGCAGCTGGCCTTGTCCCTAAAAACTG GCC CAGCTTCTTGGGTCAAGACCAG-TGCCC TTGACTCGTCCCCTG  63 171
     glr3444 NONE
     glr3445 3654181 .. 3654191 +  -4.6  -3.31792   GTCTGGCAGCCGCCA                 GTGG AAA CCGC                 TTCTGGACCTGGTGG  49 130
     glr3446 3655988 .. 3656031 +   -16  -2.70932   GGCCCGACGGGTTAT CGCCCACCGGCAGGTTCGTCG GAG CGCCGAAGCTGCCGGT-GCCG TCGTTGCGCAGCAGG  81 463
     glr3448 NONE
     glr3449 3659481 .. 3659495 +  -5.6  -2.62184   CAGGGACGGAGGACG               GCCAGA GTC TCAGGC               TCCTGTCGGGCCGCC  46 46
     glr3452 3662341 .. 3662365 +  -2.1  -3.55084   ATGCACCAAGTCATT         CC-CCGATGT GGCTCG GCGTCGGTGG          TGTTTGATCTTCAGA  48 91
     glr3455 3663762 .. 3663780 +    -8  -2.91264   TCTACAAAGGTGCGG             GCGGCCTC GGC GGCGCCGC             TGTCTACGTCCCGAC  53 297
     glr3459 3669355 .. 3669368 +  -3.7  -3.36327   CCAGGGGACGACAAG               GGCGG CATT CCTCC                TTGTCGGTCCACTAA  48 133
     glr3463 3672601 .. 3672613 +  -4.7  -4.09117   GGAACTGCTCCCACA                GGCCG CCG CAGCC                TTCTTTGTGGGTGCC  63 185
     glr3468 3678154 .. 3678208 +  -5.6  -2.78384   CCCTCGACGCGGGGA GGGGGAGAGCGCGAGAGG-GGAACCC GAAGG GGGTTCCGCCTCTCGCTC-CACAGAC TATCGTGCAAAACCA  47 229
     glr3472 NONE
     glr3473 NONE
     gsr3474 NONE
     glr3475 3684335 .. 3684374 + -18.7  -2.82516   GCACGAGAGTCTGTG  GGGCGAGAGGTGGAACCC CCTTC GGGTTCC-CCTCTCGCGC  TCTCCTCCTCCCCGC  93 84
     glr3478 3686748 .. 3686773 +  -9.6  -3.36823   CAAAACCCGGCCCAC         CTGGCGGGCC ATGCCG GGCACGCCGG          TTGCATTTTGAACCG  63 290
        rfbM 3688923 .. 3688934 +  -5.8  -3.18681   CACGGCCGGCTCAAC                TCCG AAAA CGGA                 TTGATCCGGTTGAAG  52 107
     glr3481 3691251 .. 3691262 +  -2.2  -3.76373   ACATTGGCGGTCTGT                CGGT GACT ATCG                 TTTCAGTATTGCACA  51 159
     glr3482 3693467 .. 3693479 +  -6.9  -3.78775   CGATGCGGGGGGTCT                GGCGG CTG TCGCC                TTTCATCGTCCAGCC  62 292
     glr3485 3696950 .. 3696973 +  -6.1  -3.14931   GGCCGCATCGGCGTC          CTGGTGCATC TCGCC GAT-CACCAG          TTCGTGGGCGGTGAG  51 228
     glr3488 3699533 .. 3699545 +  -3.3  -2.70525   AGCTTCAGGAGAGTC                CAACG TGT CGATG                ATTCATTTGCCCGGC  40 55
     glr3489 3700700 .. 3700719 +    -5  -3.72576   CTAGCCTGTACCGTT            GCTGCAGGC AGC GCTT-CAGC            TTTACTGCAGCAACG  59 37
     glr3497 3707237 .. 3707254 +  -7.7  -3.50572   CTTGACCGGTTGCGC             TCTGGAC AAGT GTCCGGA              TTGTCTACAATAAGT  61 36
     glr3498 3707647 .. 3707674 +  -8.3  -2.77899   GTCGCTCTTTTTTTG        GCCGGTGCCGC CCAAAA GCGGCACCCGA         TACTTGATACCCGGC  57 44
        recR 3708336 .. 3708348 +  -4.1  -2.52896   TGCTCTTTGAGTTCT                TCGAG TGC TTCGA                TAAGTTGCAGGATGC  41 71
     glr3502 3709664 .. 3709685 +  -3.7  -2.78596   GCCTCGGCAGCCCGC           GTC-CGCTAA CGA TTGGCGCGGC           TATGCTGGAAGGGTC  43 17
     glr3503 3711154 .. 3711164 +    -4   -3.5882   GAACAACCAGGTAAT                 CTTT TTT AAAG                 TTTGACGATACTGTA  52 272
     gsr3504 NONE
     gsr3505 NONE
     glr3506 3712721 .. 3712766 + -12.5  -4.08144   CGACGGCGGCATGGT GATGGCC-TGAGAGCCGCTAGC GTG GCTGGCGGATCACCTGGCCGTC TTTGTCCTTGATGAC  91 16
     glr3508 3714549 .. 3714575 +  -3.6  -3.12999   TTGTACATCCGCCCA        CTGG-GCGCGC TGCTCT GCGCTCACCGG         TTCGATCTCCGATAG  44 165
        dnaJ NONE
     gsr3513 3717256 .. 3717285 + -12.1  -5.40072   CTGTTCCGCACTGTA       ACCGGGCAAGCCC CCCA GGGTTTGTCCGGA        TTTTTTTCAGCCGGC 100 155
     glr3514 3718510 .. 3718527 +  -2.5  -3.91897   CAACAGTTGGCGGCT             CAGCCAG GGAT CGGGCGG              TTTGTCGGTGGCGCC  54 199
     glr3517 NONE
     glr3518 3723099 .. 3723111 +  -4.7  -3.64822   GCGGTGGTTTGGATG                CGCAG ATC CGGCG                TTTCGATGGCCACCT  55 405
     gsr3527 NONE
     gsr3528 3729151 .. 3729198 + -17.1  -3.57462   CCGACGCATACGCGG GTATCGACCCTACCGCCGCAA GAAGCG TTCCGGCGGTAGGGTCAACAC TTTGGAGATGAACTG 100 374
     glr3530 NONE
     glr3531 NONE
     glr3532 3731990 .. 3732028 +  -4.5  -3.59424   CTCAGTCCTGCGATA  C-ACTCGCGG-ATCGCCCG GGG CGGGCGATACTACGGGGAG  TTCTCCTTATATACT  54 525
     glr3534 NONE
     glr3535 NONE
     glr3536 3736175 .. 3736188 +  -3.8  -3.05384   ACCGCCAGCCAGGTG               GGCA CGCCGA TGCC                TTCGATGAGCCAGCG  45 59
     glr3539 NONE
       ycf19 NONE
     glr3541 3740194 .. 3740205 +  -5.8  -5.53288   GCCCCGCCTAGCCTA                TCGC CGCG GCGA                 TTTTTTTGAGTTCCG  93 30
     glr3546 NONE
     glr3547 3745410 .. 3745434 +    -2  -3.66784   TTTGATCTGCGAGAG         CGC-CCGGTGC AGGT GCACCGTCGAG          TTGTGTTCGCAATGG  49 423
     glr3549 3746597 .. 3746607 +  -2.4  -4.59773   CGGAGCTGTCCACCG                 CGAC CAG GACG                 TTTTTCAGCATAGAA  68 436
     glr3554 3749733 .. 3749753 +  -3.2  -2.53894   TGAAAAGGTGTGGCA            GTGGCTTG CTGCA CAGGCCAA            GTTCGTGCTCGTACT  39 186
     glr3558 3751721 .. 3751744 + -12.4  -5.33405   AAGTTGATCTCAAAG          GGCAGGGTGC ACGG GCGCTCTGCC           TTTTTGTTTCATCGG 100 68
     glr3559 3752462 .. 3752495 +  -9.5  -3.27022   GGCCCGGTGGCTGGG     TGCCGGTGC-CGCTGC TAG GCTGGGCGCATCGGCA     TTACTGTGCAATCGC  68 81
     glr3560 3753444 .. 3753483 +  -4.2  -3.24735   CACTGTAGGTTGTAC  CGGCCTCGGTCGATTCAAG CCT CCAGAGT-GATCGAGGCCC  TTCGATATTTGCCTG  49 93
     glr3562 NONE
     glr3563 3759355 .. 3759373 +  -6.6  -3.26428   CTACAGGCGTTCCTA             CTGAGGGC GTA GTCCACAG             TTCAGTTCATTGTTA  56 165
     gsr3564 3759783 .. 3759811 +  -3.2  -3.54638   GCCCCCGCATCAATC       CAT-TGGAGCCTA CAAA TCGGCTTCAGATG        TTTACAAACAATTGT  50 71
     glr3565 3760521 .. 3760545 +  -5.8  -4.60041   TGCTCTCCTAGGTTG          GAAATTGTTC GCTCA GAACGGTTTC          TTTTTGGAGGTGCAT  75 393
     glr3567 3761652 .. 3761668 +  -6.5  -3.53811   GTTTCGTTACCAAAC              CGAAGAC TGC GTCGTCG              TTTGCCCGGAGTGCC  58 401
     glr3578 3770937 .. 3770949 +  -4.8  -3.60296   GGGTGAGACTGGCGG                TCCG GGACA CGGA                TTTGCCCTACCACTA  54 76
     glr3579 3772352 .. 3772371 +  -3.5  -3.78934   CTTTATTCGTGTCGG            TCACCTG CTTGCC CAGGAGA             TTCTTATCGAGAACC  55 442
     glr3583 NONE
     glr3584 NONE
     glr3585 NONE
     gsr3586 NONE
     glr3587 NONE
     glr3588 NONE
     glr3589 3783826 .. 3783848 +  -2.1  -3.87815   TGAACAACAGTTTAC          TG-CGTAGTA CCTG TATTACGTCA           TTTCTCCGGGTCCGA  54 217
     glr3591 3785338 .. 3785356 +  -5.9  -3.54543   CTTCCATAACGGCGC             GGGCGGC CGAAA GCTGTCC             TTTGCCGCCGTCGAT  58 393
     glr3599 3794756 .. 3794786 + -16.9  -4.15044   GTCGTTCTCCCTGCT       CCCACGGCCGATC CGGTA GGTTGGCCGTGGG       TTTCTTGCCGAAACG 100 53
     gsr3600 3795383 .. 3795393 +  -2.4  -2.83715   CTGGGCAGAGCCGAT                 GCGG GTA CCGG                 TGTCCTGGTCGTAGG  40 333
     glr3603 NONE
        ribC 3800452 .. 3800467 +  -3.2  -3.01712   CAGAATATTGAAGCG              ACGTTC GACG GAACGG               TGTTGCACCCCGAAA  42 125
     glr3605 3801162 .. 3801197 +  -5.3  -3.29043   AATTGAACGGGTTCG    CTCGCCTCCAGTGCT AAACCC AGCAGGGGAGGCAGG     TTCTGCAGCGCGATT  50 157
     glr3608 NONE
     glr3609 NONE
     glr3610 3807371 .. 3807387 +  -3.6  -4.66609   ATGTAGGCGAGGGGA              GCCACC TCGAT GGTGCC              TTTTTCCATCAGCTG  69 355
     glr3613 3809848 .. 3809889 +  -2.1  -2.66216   GTGAAGACACTGCGG CGTGAGCGGGTGTCCTGCT ACAC AGCACCACACCCGGGTACC  GTTGTCGTAGTGCAG  38 286
     glr3618 3815943 .. 3815958 +  -8.2  -3.53343   AGAGAATCGGACGCA              GGCGCT CTTT GGCGCC               TTTGAGGGCCGCCTT  63 349
        petF 3822343 .. 3822369 + -10.2  -4.46493   TCTACCGACCGGACA         CAGGGGAGAG CCGCATT CTCTTCCCTG         TTTTAGTGTCTTTAA  88 43
     glr3626 3824657 .. 3824685 +  -7.3  -3.17075   AAATAATATCGGGTT        TGCCGTCAGCGCT GTA ATCGCCGAAGGCA        TTCGGTTCCCAGCCG  56 156
     glr3633 3831838 .. 3831876 + -11.1  -2.94218   CCCATTGAGTTTAGA  GAT-TCGGGTGTCGGC CCACAAAC GCCGGCACCCGGCATC   TATCTACTGCCCGCT  70 33
     glr3637 3836194 .. 3836204 +  -2.4  -2.54896   TGGGCGCAATCCTTC                 AGGC CCT GCCA                 TGCCTTCGGTCGAAA  38 60
     glr3638 3837336 .. 3837375 +  -7.8  -3.28712   GTCGATGAGATAGGT  GCTCTGGCAGGGGCCGT CCTGGCA ACGGCCGCCGCT-GAGC  TTGTAGCGCACCAGC  58 471
     glr3640 3838736 .. 3838747 +  -3.6   -4.2558   GTATTCCAGATAAAG                GCGG TCAG CTGC                 TTTTCGTGGAGGCTC  64 450
     glr3643 3842820 .. 3842832 +  -7.7  -3.53224   TGAGTGCCCCCGGCA                TGGAC TGG GTCCA                TTTGGACCAAAAGTA  60 146
     glr3646 3845975 .. 3846031 + -17.4  -3.68351   AAATACTCCGGGCTC TGGCCTTCGGGATCTGCCGGCTGCTCG CCGT CGGGCAGTTG-CGGATCTTGGAGGCCG TTTGCGTCCTCGACA 100 480
     glr3652 NONE
     glr3653 NONE
     gsr3654 3855485 .. 3855498 +  -8.1  -3.25719   CAGGGTCAGGGCATG               GTGCG CAAG CGCAC                TTCGTCGTCTCCTGC  62 66
     glr3658 3859445 .. 3859469 +  -2.8  -2.78384   AATTCTCGATAGAAA         CCGACCATCAG ATCC CTGGTCG-CGG          TGTCCTCCACCCGCC  40 246
     glr3666 NONE
        glpD NONE
     gsr3668 NONE
        pyrC 3875341 .. 3875351 +  -2.4  -4.44608   CCTTCGGTTGCTTCG                 CGGG GTA CCAG                 TTCTTTTTGGGTCAG  65 121
     gsr3671 3876052 .. 3876075 +   -16  -4.20696   CTGAATAATTTTCGG          GGCGCTGGGC TTTA GCTCAGCGCC           TTTTCCAGTTCCTGC 100 55
     glr3673 3879065 .. 3879081 +  -4.3  -2.67717   GTCGGATCCGGTGGC              TGTGCCG AAT CGGTTCA              TAAATTGTTGCATTT  43 63
     glr3674 3880386 .. 3880401 +    -9  -2.53263   TTCGAGGTAACCCAA              TGCGGA AATC TCCGCA               TACATTGCAGATGCA  58 319
     glr3675 3882699 .. 3882712 +  -8.1  -3.53012   ATGAGCGCTGCCGCC               CCGAC GAGC GTCGG                TTTGGCAGCAAGCGC  63 510
     glr3678 3885971 .. 3885988 +  -2.6  -3.44848   GTCCAATAGTTCGTT             CTACGC ACTGAG GCGTTG              TATTTCATGCAGAAG  46 61
     glr3679 3886783 .. 3886810 + -13.4   -5.0133   AAATCCAAACCTTCC        GACGGCAAGCTC ACAC GGGCCTGCCGTC         TTTTTTGCAGGAGTG 100 55
     glr3684 NONE
     glr3686 NONE
     glr3687 3895915 .. 3895939 +  -6.5  -4.11304   TCGCCACCGCCGTAC          TCGTTGACG AGATTGC CGTCAATGA          TTGTTTGTACGTTCC  69 231
        psbO 3900377 .. 3900392 + -10.4  -5.08011   GCACACTATGGCAAA              GGAGCC TTCG GGCTCC               TTTTTTGCGCATTTT 100 62
     glr3692 3901524 .. 3901547 +  -4.5  -3.10975   CTGCTTGCACCGGGT          GGGAGTTGC CCATGA GCCACTCTC           TGTTCGCTGGTCCGT  47 96
     glr3693 3903979 .. 3904033 + -12.4   -4.0825   GATACCAATTTCAAA TGCCGAAAGCTG--CTGAAGAGGCAG CTTTT CTGCTTTTTCAGGACGGCTTTCGGCC TTCTTTAATTGGGCC  87 142
        cobB NONE
     glr3696 NONE
     glr3697 NONE
     gsr3698 3908687 .. 3908720 + -18.3  -4.20106   TTTGCACTATCTCAA     CAACAAGAGGCAGGA GTGA TCCTGCCCCTTGTTG      TTTTAAATGGCATTT 100 43
        psaD 3909925 .. 3909936 +  -2.2  -3.59262   CGCCCACTGGCCGAA                GGTT GGAG AGCC                 TTTGCGAATGTCAAC  49 347
     glr3726 NONE
     glr3728 NONE
     glr3729 NONE
     glr3730 3941594 .. 3941606 +  -6.2  -3.65426   GGCGATCGTCTTTTT                GGCG CGCAT CGCC                TTTGAGAGTTTGTCG  57 470
     glr3733 3944200 .. 3944215 + -10.4  -5.00616   CCACTATTCCCAGAA              GGTCGC CCAG GCGACC               TTTTTTCAGGGACCA 100 42
     glr3734 3944814 .. 3944840 +   -18  -4.86731   ACACCTCTTCTGTTG         GTCCCGGTGGCT TTG AGCCGCCGGGGC         TTTTATTTGCGGCCC 100 58
     glr3739 3951765 .. 3951785 +  -4.6  -3.72073   AAATGTGAGGGTACG            GCCGTTGG CCAGC TCGGCGGC            TTCCTTTTGATAGGT  58 67
     glr3741 NONE
     glr3742 3954517 .. 3954527 +  -4.6  -3.33696   CGGTCGTGGTGGTCG                 TGCC GGC GGCG                 TTCGTTGCACCCGGC  50 318
     glr3745 NONE
     glr3746 NONE
     glr3747 NONE
     glr3748 NONE
     glr3749 3961714 .. 3961728 +  -7.8  -3.18582   GTGGATAAGCCGGGT               GCGCTC AAA GAGTGC               TTCCTCGGTGAGCTG  56 472
     glr3755 NONE
     glr3756 3965728 .. 3965756 +  -4.6  -5.03314   GCCACAGGCTTCGGT       CGGCAAAGTCCGA ACTC TCG-ACTTCGCTG        TTTTTTCCAGCTAAG  81 386
     glr3757 3967431 .. 3967455 +  -7.8   -3.5525   ACCCGGTAAGCCGGA          GGGTCGGCAG TTCTC TTGCCGAGCC          TTTGCGCGCCTGTCT  63 290
     glr3759 3969567 .. 3969579 +  -3.3  -3.54424   TGACGTTCGACCGCC                CAGCC AGA GCCTG                TTTCCAAAGCTCGAA  51 224
     glr3763 3972601 .. 3972612 +    -3  -4.15453   CGCCCTACACTAATC                TTGT CCCC ACAA                 TTTTAGGCTAGCTTG  58 262
     glr3764 3973492 .. 3973511 +  -3.4   -3.5393   CGGACAGATGGCAAT            GCGCTCGG CCCG CAGACCGC             TTTGCAACGCCTGCT  51 110
     glr3774 NONE
     glr3775 NONE
     glr3776 NONE
     glr3777 NONE
     gsr3778 NONE
     glr3779 NONE
     glr3780 NONE
     glr3781 NONE
     glr3782 NONE
     glr3783 NONE
     glr3784 NONE
     glr3785 NONE
     glr3786 NONE
     glr3787 NONE
     glr3788 NONE
     glr3789 3998462 .. 3998503 +   -11  -3.93673   AACTGATCCATTTGC TTGCGAGTAAGTGCCTGC ATGTCC GTAGACACTTACTCGTGA  TTTGTCGAATGTTTG  83 57
     glr3790 3999660 .. 3999687 +  -6.9  -2.72991   CGCCCAGCCGGTAAT        CCCCGTCTTGGC CAGAT GCCG-GTCGGGG        TACTTGGGAATGTCC  49 308
     glr3792 4002035 .. 4002053 + -13.8  -5.77853   AGGAACTTTCTGAAG             GTCCGCGC CAG GCGCGGGC             TTTTTTTTCACGATT 100 61
     glr3793 4003330 .. 4003341 +  -2.2  -2.87564   TCTCGGGAGCCCCGC                CAGT GTCC GCTG                 TATCTGCAAAAGTGC  39 57
     glr3794 NONE
     glr3795 NONE
     gsr3796 NONE
     glr3797 4005792 .. 4005803 +  -3.6  -4.14013   CCGCTGCCCGCTAGG                GGGG TCTG CTCC                 TTTTGGACCATTTTG  60 27
     glr3800 4008002 .. 4008023 +  -2.2  -3.55368   CGTGGTAGACTCTGC           CGAGCGTC CCCCAA GATACTCG            TTGTCTAAGTTCAAT  48 166
     glr3801 4010068 .. 4010111 + -14.7  -3.15574   CCAAAGGCCGGAAGC TGCCGTCGGCACTGCCTGGGC GGGT GCGCAG-CA-TGCCGGCGGCA TCTTCGTAGACTTCG  80 223
     glr3807 4014935 .. 4014976 + -13.7  -3.92745   GCATTGTGGAAATGA TGAGGCTGGGGGAGAGGGC CATA GCTCTTTCCCCCGGTCCTA  TTTGTGCAGGTTTTT  93 55
     glr3809 NONE
     gsr3810 4018045 .. 4018055 +  -5.4  -3.61517   CTACCCGCACCGCTT                 CCAA TCG TTGG                 TTCTTCCGCCGGGAT  56 126
     glr3811 4018897 .. 4018927 +  -6.9  -3.17075   GTCGCTCAGCCAGTG      GTTGAG-CGAGCGG TAGT CCGGTCGATTCAAC       TTACCTTCGCCAAGG  54 10
     glr3813 4021259 .. 4021279 +  -5.3   -3.5394   AAAGACGGCCGCCTC            GCCCCGG TCGAGTC CCAGGGC            TTTGAGCCGCCCTTT  55 223
     glr3817 NONE
         alr NONE
     gsr3819 NONE
     glr3820 4026501 .. 4026523 +  -6.2  -2.82623   AGAATTCGGCACGTT           CCTTGATGGG GTG CCCCTAAAGG           TCCTTGTCCGAGCGC  49 20
     glr3821 4027354 .. 4027368 +  -6.4  -3.18264   GGGAGCCTGGGAAAA               GGGAAG CGT CTTCTC               TTCATAGGTCCAGGG  53 334
     glr3825 4031235 .. 4031257 +    -9  -3.34029   GGCTGTCGGGGCTCA           GGTGCGCCGG GAT CTCGCGCGCC           TTCTGGGCCTCTTTG  63 194
     glr3827 4033218 .. 4033247 +   -10  -2.78211   TGTTCTGGTCCATTG       CCGCAGCCAGGA TATGCT TCCTGATTGCGG        GTATTTTCAAAACCT  63 132
     glr3828 NONE
     gsr3829 4035040 .. 4035067 +  -4.1  -5.47218   CCGCTCGGCGAGGTC        GCTCCACAAAC CGGCGC GCTTGTGGAGA         TTTTTTTCGATGGCG 100 408
     glr3832 4037833 .. 4037849 +  -2.1  -3.60048   CCTAAGGCCCCTTGC              CATGCAG ACG CTGCCCG              CTTTTTTGCCCCCCG  48 36
     glr3833 NONE
     glr3834 NONE
     glr3835 4039603 .. 4039625 +  -5.5  -3.26471   CGGTCCAGAACCTAA          GCCGCCTGTG AACG CCCAG-CGGC           TTCCTGTCGGGCTAG  52 133
       rpl28 4045633 .. 4045645 +  -5.5  -3.84246   ATTCCCAGGTTGCCC                GTCTC AAA GAGGC                TTTGATCGTTGCCGG  62 201
     glr3841 NONE
     glr3842 4050360 .. 4050387 +  -5.5  -4.46212   GCGAGAGCCGGACAA        GCCCGGTTC CCCAGCGAAA GACCCGGGC         TTTTGTGATCGGGCG  70 125
     gsr3843 NONE
     glr3844 4051443 .. 4051461 +  -3.1  -3.74077   TCAGGATACCTCTAT            GGGT-CTC TCCA GGGAACCC             TTTCAATCTGTGCAC  53 88
     glr3845 4052643 .. 4052653 +  -2.4  -3.65475   GCCGCAAGGAACCTG                 ACGC AGT GCGG                 ATTTTATTTTGCATC  49 42
     glr3848 NONE
     glr3849 NONE
     glr3850 4058408 .. 4058420 +  -7.7  -3.13164   CAGCCACATCAAAAA                GAAGC CAG GCTTC                TTGCATCCTTACAGG  57 341
     glr3855 4065571 .. 4065581 +  -2.4  -4.56597   TGGAAGGTACCGTGA                 CGGG CAA CCAG                 TTTTTCAAGCAGGGC  68 462
     glr3858 NONE
     glr3859 4067229 .. 4067250 +  -5.7  -3.20991   ATTCCCGAACGGCCT           CGCGGCCGT GAAC GTGGCCGCC            TTCCATTCCGTTGGC  51 346
     glr3861 4068176 .. 4068204 +  -3.9  -3.14944   CCGCTGCAGATAATG       CT-GGCCTGC CGGGACGATT GCAGGCCCAG        TTGCATCTAATCCTG  46 172
     glr3864 4070470 .. 4070490 +  -4.8  -3.10597   AAGCGCTACAAGTCC           CTCCAAGAA AGCA TTCT-GGAG            ATTTTGACTGAGGAG  47 236
     gsr3865 4070805 .. 4070827 +  -5.5   -3.8377   GGGCACACGCAGCGC          G-CGTCCGGC GGTA GCCGGACAAC           TTTGCTGTGGAAATT  59 90
     glr3866 NONE
     glr3867 NONE
     glr3868 4073914 .. 4073924 +    -4  -3.76373   AGCACGAAGGTGTTC                 TCAA ATT TTGA                 TTTCAATATTCAGAA  55 46
     glr3870 4077090 .. 4077104 +  -4.2  -4.08767   AGCGAACTTTCGCGG               TAACCC TCG GGGTTC               TTTTGGGGCAGTCCC  61 250
     gsr3874 4081863 .. 4081873 +    -4  -3.65902   CGCCTATGCCCGAGG                 CAAA GAC TTTG                 TTTGAGTGAACTACC  52 6
     glr3875 4082670 .. 4082691 +  -4.3  -3.60296   AGAAGATCCCTCCCA           CCCCGCGCGG CTC CTG-GCGGTG           TTTGAGATAAAAGTA  53 403
     glr3886 4094813 .. 4094837 + -12.1  -4.62069   ACCTGTAGCGCAGAA          GCCCCCTGGAT CGA GTCTGGGGGGC          TTTTTGCCGTGCAGG  95 56
     gsr3887 4095446 .. 4095461 +    -4  -3.03771   GGGGCTCATCAAATT              GCTG-TC AGA GATCAGC              TCTTCCCCCCTCTCA  44 162
     glr3888 NONE
     gsr3889 4098444 .. 4098476 +  -2.6  -2.57931   TGCCGGCAGTCTCGA     CATCGCCCGGTACTT CCAT GAG-ACCGGCCGGCG      CTTATGGGCGATCGC  38 186
     gsr3890 NONE
     gsr3891 4099178 .. 4099192 +  -8.5  -3.70068   TCGCTACTGCAATGC               CCCCG GAGAG CGGGG               TTTAGCATTGTCGTG  66 6
     glr3892 NONE
     glr3893 NONE
     glr3894 NONE
     glr3895 4101239 .. 4101267 + -19.7  -5.40072   TCAACGCAAGGTCTT        GAGGCCAGTGGAG TGA TTCCACTGGCCTC        TTTTTTTGGCGCGAC 100 53
     glr3897 4103986 .. 4104023 +  -9.3  -3.53811   TGGCATAAGGTCGAT   GGTGCTACTCTTGCTTCT ATT AGAAGCAAGT-TGGCATC   TTTCGAAAGCATGAC  68 204
     glr3906 NONE
     glr3907 4110404 .. 4110416 +  -4.1  -2.74514   ACTAGCATTGGAAGA                TTTGC CGT GCAGA                TCGTTCGGGCTTTGC  43 61
     glr3908 4110961 .. 4110999 +  -2.8  -3.77489   CCAGTACCCGCAAGG   GGCCGCTGGTAGCCGTCA AAA TGCCGGCATCGAGCAGCG   TTTCGATGTTCACTT  54 214
       rps12 NONE
        rps7 NONE
         fus NONE
         tuf 4123364 .. 4123387 + -19.6   -3.8377   AGATTCACCCGCAAA          GGGTGGGGCG ATCT CGCCCCACCC           TTTGCTCTGAGGATT 100 44
       rps10 4123747 .. 4123767 +  -6.8   -2.5655   CGACAGAGATTCGAG            GCGGGG GATGGCCGG CCCCGC            ATTCCTCTAGCTAGC  50 48
     glr3930 4124698 .. 4124712 +  -2.8  -4.13767   GATCAGTTTGCGGGC               CTGG TAGATGT CCAG               TTTTCGAATCAGCGA  61 226
        dnaE 4131607 .. 4131625 +    -6  -2.99471   GACTTTTCCTGGGAA             TCGGCT ACGAACG AGCCGA             TGTCTATGCGGGTAC  51 275
     glr3935 4132914 .. 4132934 +  -6.1   -3.8822   AGGTCAGCAAGCTCA            TCCGGTAGT GGG AGTGCCGGA            TTTGGCTTTGATCTC  64 63
     glr3940 4137726 .. 4137747 + -12.3   -3.0792   GACGAAAACCGCAGG           CCCGTCGGA ACCG TCCGATGGG            TTGAGTGGAATATTC  74 125
     glr3941 4139304 .. 4139332 +  -6.1  -5.02476   CTGGTTCTCGGGGGG        CTGTGTTGCAAAT ATA ATTTGTGATGCAG        TTTTTTCCAGAATAT  86 359
     glr3944 4141175 .. 4141186 +  -5.8  -5.47218   ACCAGATTCTTGCAA                GCGT TGCA ACGC                 TTTTTTTGCCTCCCA 100 418
     glr3952 4149961 .. 4149998 +  -5.4  -3.61398   GAAGCGCGCTCCGCA   GCCTGCG-CCTCCAGGC GCTCG GCCAGGGTGTCGCAGAC   TTGTTCGCACAGAGC  55 77
     glr3954 4152515 .. 4152531 +  -2.1  -5.22794   GTTGGTCCCGGTGGC              CCGGCCG CAC TGGTAGG              TTTTTTGCTGGTTGT  81 98
     glr3959 4157191 .. 4157206 +    -9  -2.71791   TTGCGGGGGGCGTGG              TGCACG CTGA CGTGCA               ATTTACCGAAGACGT  57 398
     glr3962 4158456 .. 4158466 +  -4.6  -4.01888   TTCCTCACGATGCTG                 TCGC GCT GCGG                 TTTGTAATATGCGCT  59 8
     glr3963 NONE
     glr3964 4161261 .. 4161300 + -20.8  -3.34715   TTCCTACTTTTCCAT  GGCAAACACCCCCGGACC TAAC GATCCGGGGGTGTTTGCA   TCTTTGGCGCGGGTG 100 44
     gsr3967 NONE
     glr3968 NONE
     glr3969 NONE
     glr3970 NONE
     glr3971 4172229 .. 4172267 +  -2.3  -4.15044   ACGGGTGGGGGCAGC  CTGCGGCGAGCGAGCC TTGTGGGC GGCAGG-TCGGCGCAG   TTTCTTCAGCCACAG  56 328
     glr3975 4177727 .. 4177754 +  -9.1  -3.16564   GCCCCGGCTCGTCTG        CTCCCCGGTCT GGATCG AGACCAGGGGG         TTGGTGGGATCGGCG  61 484
        recQ 4183576 .. 4183586 +  -2.4   -4.3129   ACCATGTCCACATGT                 CAGG CTT CCAG                 TTTTGGTCCTGAATA  60 72
     glr3985 NONE
     glr3986 4189682 .. 4189692 +  -4.6  -4.83169   TGGCGCCAGTATTTC                 CGGG GAG CCTG                 TTTTTATCGAAAACT  74 209
     glr3987 NONE
     glr3988 4194194 .. 4194229 + -23.4  -4.72272   AAGCAATCCCATCGA    CGCGGCTCTCGGGAAGG AAA CCT-CCCGGGAGCCGCG    TTTTTGATCAGCAAC 100 45
     glr3989 NONE
     glr3990 NONE
     glr3991 NONE
     glr3992 NONE
     gsr3993 4197883 .. 4197895 +  -6.3  -2.82987   CTCAAGCGAACCACG                TCCAA CAA TTGGA                TGTCGTCCATGTTCA  50 464
     gsr3999 4202508 .. 4202519 +  -2.2  -3.76226   TCTGCCGCCTGTGAG                CCTT GATG GAGG                 TTGTCTTCTCACCTT  51 20
     gsr4000 NONE
     gsr4001 4203417 .. 4203440 +   -16  -5.18371   CTGGTTCGATGCCCC          CTCCCGCGCC CCCA GGCGTGGGAG           TTTTCTTTTATCCAC 100 122
       ycf23 NONE
     glr4007 NONE
     glr4008 4212200 .. 4212212 +  -3.3  -2.62613   AGGCGTAGGCGTGCT                CCTGG GCG TCGGG                GTCTTTGAGGTGGCG  39 123
        argC 4213709 .. 4213720 +  -7.2  -4.12188   GAGATGCTGGGGCTG                CCCG CCAT CGGG                 TTTTACCCCTGATGC  71 2
     glr4012 4215464 .. 4215475 +  -5.8  -3.14344   CTTCTAAAGAGTATC                GGGA TCGA TCCC                 TTGCTCCCGCAGGTA  52 44
     glr4015 NONE
     glr4016 NONE
     glr4017 NONE
     glr4018 4221024 .. 4221049 + -11.2  -5.03994   AAATAATTTTGGAGA         TGGACTTGGG CGACAT CCCGAGTCCA          TTTTTCTGTATAGCG 100 35
     gsr4020 NONE
     glr4021 4222631 .. 4222654 +  -3.8  -3.92324   ACTCTGGGAATTGAC          CGGTTCGATGG GCA CCAGCGA-CTG          TTTGCTGTTAAAGCG  58 260
     glr4027 NONE
     glr4028 4230065 .. 4230089 +  -6.3  -3.93659   GTCTGGCCCATGCCG          CCGTCGACGCG CAG CGCGTGGATGA          TTTCGTGCTTTTCCT  65 196
     glr4030 NONE
       ycf33 4232012 .. 4232028 +  -2.2   -4.2717   CTTCTCCGCGGCCAG              CTCAAG CATTT CTGGAG              TTTTGATCGGCTGCT  60 213
     glr4032 NONE
     glr4033 4232941 .. 4232971 +  -6.9  -3.97947   GCCACGATCTCGGTG      GCGC-GATAAATCC TTGC GGGTCTATCGGCGC       TTTATAATCGCTGCG  66 17
        argJ 4234263 .. 4234273 +  -6.8  -3.64822   AGGCAGACCTTTAGG                 GGCT AGA AGCC                 TTTAAATGCAAGGAT  60 58
     glr4035 4235349 .. 4235374 +  -4.6  -3.22475   GCGACTTTGGCGGCA         CCGACGTTGC TACCTC GCACCGTAGG          TCTTCTCCAAGTCCG  49 337
     glr4039 NONE
     glr4040 4239235 .. 4239246 +  -2.2  -3.54424   GGCCGAATAGACGCT                GTGG AACG CTAC                 TTTGCCACCGTCGCC  48 31
     glr4041 4240341 .. 4240351 +  -6.8  -2.78384   GGCGTGCACCCTTTT                 GCTC TAC GAGC                 TGTACTGAAAAGCCC  51 7
     gsr4042 4240721 .. 4240735 +  -4.2  -3.47403   TGCATCGTATGTAGT               GCCAAA ATG TGTGGC               TTACTTGTAAATTCG  52 80
     glr4043 4241621 .. 4241631 +  -2.4  -5.26316   ACGAAAATTTCAAAG                 GTCG GCT CGCC                 TTTTTTCTCAGCTGC  84 355
     glr4047 4244869 .. 4244879 +  -2.4  -3.13475   CTATAATGCGCGAAC                 CACC GGC GGGG                 TTGGGTCTGCCGTTC  42 99
     glr4048 4245240 .. 4245254 +  -5.6  -2.73994   ACGTTCGACTCCGGC               GGCCAG GAA CTGGGC               TGGTGTTGAGGCGCT  47 2
     gsr4049 NONE
     glr4050 NONE
     glr4051 NONE
     glr4052 4247128 .. 4247155 + -22.8  -3.35679   GCGTTCACATTTTTA        GCACCCGCCGGA GCAC TCCGGCGGGTGC         TTATCAATAGCGGGC 100 60
     glr4054 4249381 .. 4249417 + -10.9  -3.28712   GGCATAAACGCCAGG   GC-GGCGGCCCACC-AG TGCCC CTCGGTGAGCCGCCAGC   TTCTGGGCAAGGGCG  70 232
         shc 4253127 .. 4253137 +  -2.4  -3.10343   AATGCGGCCGGCAAG                 CCCG GCG CGAG                 TTCACTGCTCAATCT  42 40
     glr4058 4254619 .. 4254633 +  -4.2  -3.53343   AGTAACCGGTGTAGT               GCTCGT CGA ACCAGC               TTTCGGGGGCGGGTT  51 261
     glr4061 NONE
     glr4062 4256927 .. 4256959 +  -8.4  -4.11371   ATCCGTGTCATGCGC     CG-CGCCTTGAGCAC CTCG GCGCTGAAGGCGGCG      TTTTGAAACGTATTC  76 228
     glr4065 4260035 .. 4260075 + -11.2  -2.58272   ATGATCATTTTGCGC  AACTGCTAATTGTCGCAG ATCCG CTGCGACAATTAGCCGCG  TCAATTAGTAATCTA  67 73
     glr4072 4268669 .. 4268681 +  -9.1  -5.71712   TGAAAACCGTTGCCT                GCCAG GGT CTGGC                TTTTTTTATCTACCC 100 62
     glr4073 4270629 .. 4270655 + -19.5  -6.09133   AAAAATAGAGCGAAA         GGCGGTCCACG TGCTT CGTGGACCGCC         TTTTTTTTTGACATC 100 33
     glr4075 NONE
     glr4076 4272228 .. 4272252 +  -7.7  -4.56597   GTCTGAGGAACGGTA          GGGCGTCGGCT CGT AGCGGTCGTCC          TTTTTGGCGGCCGGG  83 226
     glr4082 4280702 .. 4280753 +  -9.3  -2.64099   CTCGACGCGGGGAGG GGGAGAGCGCGAGAGG-GGAACCC GAAGG GGGTTCCGCCTCTCGCACCCACAG ATTGTCGTGCAAAAC  59 232
     glr4084 NONE
     gsr4085 4283984 .. 4283994 +  -2.4  -3.53012   CTGTGGGAGAGGCCC                 GACG ACT CGAC                 TTTGACGGCAAGGCC  47 428
     glr4087 4286474 .. 4286494 +   -14  -2.91276   CTAGGTTCAAAAAGT            CGCGCGCT TTTTC AGCGCGCG            CTTTCTCCACGCACC  80 46
     glr4089 NONE
     glr4090 4288106 .. 4288145 + -18.7  -2.82516   GCACGAGGGTCTGTG  GGGCGAGAGGTGGAACCC CCTTC GGGTTCC-CCTCTCGCGC  TCTCCTCCTCCCCGC  93 123
     glr4093 4293227 .. 4293242 +  -4.6  -2.62184   GCTTGCGCAGGACGT              GGCCGA AGGC TGGGCC               TAGTGTCGAGCAACC  43 7
     glr4094 4294006 .. 4294024 +  -5.9  -3.23598   CTCCAGGCGCTCCGC             CTTGCCG GATTG CGGCCAG             TTCATGGGTTCATTC  51 341
     glr4099 NONE
     glr4100 4299911 .. 4299965 +  -7.7  -2.56596   AGACATCGTCTAGCA GT-CGCCCACG-GCCGTCGGCCATCCC TAG GGGGTGGCCGACGGCTCCCAAGCGCAA TCACTTACTACCAAC  53 28
     glr4101 NONE
     glr4102 4300960 .. 4300978 +  -2.3  -2.88663   AGGAGATGAACACGA             TCGGCCG CGAAC TGGGCGA             TCTCTAGCGGTAGGT  39 0
     glr4103 NONE
     glr4104 NONE
     glr4105 NONE
     gsr4106 4302553 .. 4302591 +  -4.6  -3.95219   CCTACCTGGTGCACC CCG-CAAGGTGC-G-ACCG AAGT CGGTGCAGCGCCCTGGCGG  TTTGTCCCCTTTACA  59 72
     glr4107 NONE
     glr4108 NONE
     glr4109 NONE
     glr4110 4306759 .. 4306798 +  -9.3  -3.61517   TTCTACAGTACCAAG C-CGCAGCCGTCTTGGTGC GCTT GCACGATGACGGC-GCGAG  TTGTTACACCCCCAT  68 189
     glr4112 4309897 .. 4309912 + -11.8  -4.62872   TACCGGGACAAAAAA              GGGGCC AAAC GGCCCC               TTTTTGAAGGTTAAT  95 47
     glr4114 NONE
     glr4115 4313139 .. 4313157 +  -6.6  -3.05384   GCTCTTCGAGCAATC             GCAGTCCG GCG CGGATCGC             TTCACTGGCGGAGGC  54 516
     gsr4118 NONE
       ycf56 4314700 .. 4314730 +  -2.6  -4.71463   GTACTTTTTGCTCTG       TTGCCGGTGTTC ACTGCTG GAACATCGCTAA       TTTGTTCTTTTAATT  69 261
     glr4120 NONE
     glr4121 4318539 .. 4318551 +  -3.4  -2.53876   AGGGCGGCGATGGGT                TCGT CCGCC ACGA                TAAATTCCGGTCCCA  39 517
     glr4128 NONE
     glr4129 4326529 .. 4326542 +  -3.7  -3.76224   CGGGCCGATGCCCTG               GCGGG CGAG CACGC                TTTGCTCGATGGGCA  56 350
     gsr4132 4329048 .. 4329072 + -17.9  -4.82901   TTCCACTCAGCCGTT          GCGGCTTCCTG GCT CAGGGAGCCGC          TTTTTATCGACGGCA 100 69
     glr4138 NONE
     glr4139 NONE
     glr4140 4340848 .. 4340864 +    -5  -3.24021   GAGCAACCGCCCCGG              AGGCCG GGCGG CGGCCG              TTAGCTATTTAGGCG  52 5
     glr4141 4341840 .. 4341856 +  -6.5   -3.4678   TCAATACCCTGGGGA              TCGCCTC GGT GAGGTGG              TTATAATGTGGCCAT  58 91
     glr4142 4343707 .. 4343718 +  -5.8  -3.86202   GCGCGCCAGGCGGTA                CTGC TGGC GCAG                 TTTGATGTAATCGCC  62 108
     glr4144 NONE
     gsr4145 4346612 .. 4346628 +  -4.3  -2.60776   GTTGAGGGAGGACGG              CGATGGC GGA GCCAGTG              GATTTTTCAGACATT  43 60
     glr4146 NONE
     glr4147 4349199 .. 4349223 +  -5.5    -3.695   ACCCGCGCCCCCGCC          CGCCGCTCCGC TTC GAGGATCAGCG          TTTGGAGTGTTTCGG  60 68
     glr4150 4351192 .. 4351204 +  -6.2  -2.50471   CGGCGAACCGCGCCC                CGGC CACCC GCCG                ACTTTTGACTATTTA  48 61
     glr4151 4352854 .. 4352878 + -14.2  -5.02476   CCGCTTTTCCCTGTC          CCGGCGCCAC CCCAT GCGGCGCCGG          TTTTTTGCGGGCTGT 100 55
     gsr4153 4354111 .. 4354169 + -10.6  -2.83403   GAAAAAGCTGCTGCT ---CTGTGCGGACATTCCTCAAAGATTGC TTTC GCATGCTTTGAGGAATGTCCGCACGGCGA CTTTAGTGAAAGGGC  66 158
     gsr4155 4355476 .. 4355493 +  -9.1  -3.59262   CGGCCGGGCCACAAA             GCCCAGT TCCC GCTGGGC              TTTGCCGCTGTCGAG  68 106
     glr4157 NONE
     glr4158 4358117 .. 4358141 +  -4.9  -4.56597   CGGGGAAGGTCGAAA          GCGGCAATTTA GTT TGGGTGGCCGC          TTTTTGCCGAGCCCG  74 115
     glr4163 NONE
     glr4164 NONE
     glr4165 NONE
        secD NONE
        secF 4366779 .. 4366791 +  -6.2  -3.57144   TCGCAAATTTTGCTG                CCGG GATCG CCGG                TTTCCAGGTACAGCC  57 234
     glr4172 NONE
     glr4173 4374246 .. 4374265 +  -5.6  -3.41222   GGGCGGGGGCTGAGC            GCGGCCGA TGGC TCTGCTGC             TGTTTGGGCTTGCGG  54 28
     glr4174 4374564 .. 4374581 +  -2.6  -3.97368   TATCCTGTTTGCCGA             CCGCTC CCCGTA GAGCCG              TTTATCGGTTGGACG  54 13
     glr4177 NONE
     glr4178 4378427 .. 4378451 +  -5.8  -2.78547   GGCACCCGCGATGAA          GGCGAAAA CTACCAGCT TTTTCGCC          TGATTGGTCAGCTGG  49 153
     gsr4179 4378724 .. 4378747 +    -6  -3.06796   CTCGAAGAAGCGCTC          GGGC-ACATTC CCG GAAAGTAGCCC          TTGGATCCCGTCCAG  52 5
     glr4180 NONE
     glr4181 4380156 .. 4380185 +  -5.7  -3.59979   ACGGTGCACCCTGTA       CCCGGCCACTGC GAGAGAA GCA-TGGGCGGG       TTTAGGCTAGAAGGC  58 41
     glr4182 NONE
     gsr4183 4383323 .. 4383334 +  -4.4  -3.00525   CTTGAAAGTTGATAT                GCTT AAGC AAGC                 TGTGATTTGCGCGGG  46 101
     glr4184 4384124 .. 4384137 +  -3.7  -3.14564   TCTTTGGCGTTATTG               CCCGC CTGC GCGCG                TTGCTCGACGACTCG  46 42
     gsr4185 4384750 .. 4384771 +  -7.1  -3.23452   CCAGTTGACGGCGGT           GGCCCGGCG GGTG CGCCGGGGG            TTGAGTTCTGAGACT  53 261
     glr4188 NONE
     glr4189 4386662 .. 4386690 +  -3.7  -4.62069   CGCATCAAAACAGCC        GTGCGGCTGAGAA CCT TGCTGGGCAGCAC        TTTTTACCCTGACAC  69 54
     glr4191 NONE
     glr4192 NONE
         tig NONE
        clpX 4393425 .. 4393453 + -15.4  -3.90744   CTGTACAGCCTATCT       GCAGAAGCGGGCT ATCC AGCCCGCTTC-GC        TTATTTGGGGGCACC  95 46
     glr4197 4394664 .. 4394674 +  -2.4  -2.89191   ATTTTAGCTCAAGGA                 GCCC GTC GTGC                 TGTCTAACGCTCTGG  41 34
     glr4198 NONE
     glr4199 4397164 .. 4397184 + -11.1  -3.53012   GTCGAGTACACCAGG            GCTGTACCC GCC GGGTTCAGC            TTTGCCACAAAAGCG  71 468
     glr4202 4401702 .. 4401740 +  -3.7  -3.93988   TCGGCCACATCGCGC  GGCT-CGCCGA-GCCGCCC AAA GGGCGACATCTGCTCGGCC  ATTTTTTTCATCTCC  58 124
     glr4204 4402904 .. 4402934 +  -3.2  -3.50853   TGCAGTTGCCGCATG       TCTGGCATCATGAA TTC TTCGAGCTGTCAGG       TTATGATTCGCGGAC  48 150
     glr4206 NONE
     glr4207 4405882 .. 4405895 +  -3.1  -2.71924   TGAAAACGTCAGCAA               C-GCAG TGG CTGCAG               GTTTGCGCCAGCGTG  40 38
     gsr4208 4406615 .. 4406628 +  -5.2  -2.52464   CAACACTGCCTGGGG               CGGC AGTTGG GCCG                TAAATTGGGCCACCG  43 405
     glr4211 NONE
     glr4212 NONE
     glr4213 4412039 .. 4412052 +  -4.5  -3.44553   GGCTTGCCCCAGGCG               GGTTG CAGG CAGCC                TTCTCCGGTTTTTCA  52 87
     glr4214 4412639 .. 4412656 +  -6.2  -3.17051   GATCTTAGCCAAATC             CTGCGC TATCCT GCGCGG              TATTGGTGCTGCAGC  52 33
     glr4215 4415917 .. 4415931 +  -5.7  -3.02144   CAAACGTGGTTCTGT               CCATC CGCCA GATGG               TGTTCGCCCCGGTAG  49 429
     glr4217 NONE
     glr4218 4421575 .. 4421592 +  -7.7  -3.81339   CTCTGACGAAATGCC             TTCGCTG CTGC CAGCGGA              TTTGGATTCTGAATA  65 109
     glr4227 NONE
     glr4228 4442102 .. 4442114 +  -4.8  -2.74563   TCTCGGTCCACAGGA                GCGT CGAAC ACGC                TGGTTGAGATCTGGG  44 6
     glr4229 NONE
     glr4230 4444897 .. 4444909 +  -6.2  -3.56092   GATCAGTGGAAAAGA                GCCG CCCTC CGGC                TTTGCCGCGTAGTAA  57 80
     glr4232 4447556 .. 4447566 +  -5.4  -4.62069   GCCTGCAATCCGTTG                 GGTT GAC AACC                 TTTTTGCGATGGGAG  73 61
     glr4233 NONE
     glr4234 4450254 .. 4450270 +  -6.5  -3.57971   GGAGATTGAACAAAT              TTGCCCT TAG AGGGCGG              TTTGACCGTGGCTAT  59 375
        uvrA NONE
     glr4237 4456028 .. 4456043 +  -6.8  -3.10908   TCGGCGGCTTTGAGA              GATGCG ATTG CGCGTC               TTGCCTGATCCATTT  51 201
     glr4239 NONE
     gsr4240 4457400 .. 4457420 +  -5.3  -3.15544   AGCGTGGCGGTAGCA            GCGGCGC ATGAAGC GCGCCGG            TTCGTACAACTCCCA  48 342
     glr4243 4461191 .. 4461204 +  -4.5  -2.74012   ACCACCAGCTCTTTC               CCG-GC TGG GCACGG               TACTTCGAGTCGTAC  42 149
     glr4245 4464779 .. 4464795 +  -2.1  -3.05343   ATTAGGCAGAGGGTT              TTGGCCG CTG CGGACGG              TGTTGAACCTGTGCA  42 36
     glr4246 4465389 .. 4465403 +  -3.4  -2.64616   CATCACCATCGAGTA               GGCGCG CCA TGCACC               TGGTCTACCTGCACG  40 25
     glr4247 4466518 .. 4466541 +  -5.8  -3.28269   AATATCCGGCTTGCC          GTCGCCGGTG TAGT CGCCGGAGCC           TTGAATTTGCCAGTT  52 478
     glr4252 NONE
     glr4253 4476009 .. 4476027 +  -6.6  -2.56122   GACAAATCGCGGACA             GGCGTCAG AAG TTGTCGCC             CATTTTCTGCTGGAG  50 94
     glr4255 NONE
     glr4256 4478441 .. 4478459 +  -5.3  -2.79183   CGAGGGCGAATCACC            T-GAGCGC TGAA GCGCTCCA             TCTCCTCGCGCTGAG  47 16
     glr4262 4483675 .. 4483686 +  -7.2  -3.70773   GGCGTGGGCGAAGTA                GGCG ACCC CGCC                 TTCTTCCATGTCCGG  65 109
        dnaK 4486415 .. 4486443 + -11.6  -4.84761   AACTTCTTGTAGGTA        ACCCGCGGGGGG CGCGT CTTCCCGCGGGC        TTTTTGTGCACCTGT 100 45
     glr4266 NONE
        dnaJ NONE
     glr4268 NONE
     glr4269 4491614 .. 4491628 +  -2.8  -4.40561   TTCATCAATGTTCGT               GCGA TGGCTGC TCGC               TTGTTTTTCGCAAAC  64 394
     glr4272 4494263 .. 4494277 +  -2.8  -3.28416   ATCGCTCTAGGTATG               CTTGGA TAG TCTGAG               TTGCTCTACGTAGTG  46 17
     glr4273 4495038 .. 4495051 +  -8.1  -3.05384   TCCTGCATGCCGAAC               GCGGT AACC ACCGC                TTCGATGAGGCCGCG  57 78
       rpoC1 NONE
       rpoC2 4503727 .. 4503737 +  -2.4  -2.63631   GGGCTAAGCCCCCTG                 GCCG GAC CCGC                 TGCTGTGGCCCTTCC  38 56
        argS NONE
     glr4280 4506681 .. 4506735 +  -7.7  -3.53012   AGGGCGCGGGCCACG GCCACGCGCTGCTGCTGTCCGCCGGA CAGT TCCGCCGGATAGCGATGG-GCCAGGC TTTCGAGGCGCAACA  60 314
     glr4287 4511275 .. 4511288 +  -3.8  -3.59979   TCCCAGTCAGTTGCA               TCCC GATGAA GGGA                TTTGAAATGGACGAC  52 140
     glr4288 NONE
     glr4289 4513219 .. 4513253 +  -4.2  -3.27704   CAGGAGGTGGTCGCC     CCGCTTGTTGAGCAAT CCG ATTGCTAACCATCCGG     TTCCATTTCAACGCT  49 62
     glr4290 4513698 .. 4513714 + -15.1   -5.4833   AATCGCGTTCCCAAA              GCGGGCC TGT GGCCCGC              TTTTTTATTGGCTGC 100 50
     glr4291 4514422 .. 4514437 +    -4  -3.26319   CGGTCAAAACCTACC              GC-CGAA CAC TTCGTGC              TTGATCTCCCGCCTT  48 6
     glr4292 NONE
     glr4293 NONE
     glr4294 4516569 .. 4516600 +  -2.1  -3.40022   CATGGTCCCGAGTAC      TACGCCGGCGTCGG GAGCG CCG-CGCCAGGGAA      ATTTGTTTCTGTTCA  46 109
     glr4296 4521432 .. 4521459 +  -9.8  -5.40072   AGTCCACTCCTTGCC        CTAGCCGCCCAC TTCG GTGCGCGGCTAC         TTTTTTTGGAAGCAC 100 96
     glr4297 4522825 .. 4522839 +  -4.2  -3.88291   CTGCTCGCCCGCTTC               CCAGTT CAA AACCGG               TTTGTCGCCGTACTC  59 249
     glr4304 4535135 .. 4535151 +  -5.7  -2.69964   CTTTTTGCGGTAAGC              CCGGCTG CAG CGGCGGG              TGATATGCTTCCAAG  48 67
     glr4305 4536993 .. 4537020 +  -3.2  -2.57931   ATGGATAAATTGACG        GCCTGCTTTCGC GGGA GCGTCGGCAGGG         GTTGTGGGCACTCCA  40 28
     glr4306 4538256 .. 4538290 +  -2.8  -2.55074   GTGGGTGGACGGCAA     GCGGACTCCAATTG CACAAAC CAATTTGAGGCGGC     TGGGTTAAACTTCCC  39 55
     glr4307 NONE
     glr4308 4541604 .. 4541626 +  -2.6  -2.52896   CGTCCATCCACCGAT           GGGAGGAACT GAC AGGTGCTCTC           TGCGTTGGCCGGTCG  38 14
     glr4309 4542591 .. 4542605 +  -2.8  -2.88366   GTTTGACTGCATACA               TTGCGC ATG GTGTAA               ATTCTTGGTTGCAGG  41 119
     glr4310 NONE
     glr4311 4546079 .. 4546093 +   -10  -2.91398   GTCGCTGCCCCAGAA               CTGCTC GGT GAGCAG               TGGATTTTCTTTGTT  61 144
        atpC 4549417 .. 4549429 +  -6.3   -4.9725   CTAGCGATCCCGGGT                GTTCT TGG AGAAC                TTTTTGTATCAGGCT  82 436
     glr4318 4551566 .. 4551608 +   -13  -2.87564   CAACCACTGGGCTGA TGCAACAATTTGCATATCGA TAC TTTATAGGCAAATTGTTGCA TATGTCAAGGGATGC  70 368
     glr4320 4552971 .. 4553011 + -11.1  -5.72207   CATCGAGTACCGCCT  TCCCCCGGTTCTTCACC CTTGCCA GGTGGTAGACCGGGGGA  TTTTTTTGGTTTGGG 100 52
     glr4322 4555600 .. 4555620 +  -3.1  -3.71794   ATAGCCCCGCACATT            GGTGGCTTC GAA GGTGACACC            TTTGCCTAGTTCAAT  54 133
     glr4324 4557640 .. 4557652 + -10.5  -2.94062   GTCTTGAATCTTTCG                GGCGG CGG CCGCC                TCTGATATTGATCTA  67 8
        sodB 4562671 .. 4562708 + -14.7  -4.08485   TGAGCATTTTTCACG   CGGCCCGCAACCACCCA ATCC TGGGCGGCGGCGGGTCG    TTTGCTTTGGATAGG 100 47
        bioB 4563739 .. 4563766 +    -2  -5.16572   TTGCTTTGTGATTGC        GCTAGGAAAACCT ATT AGTTCTTCC-AGC        TTTTTTCCCTTGAGT  75 52
     glr4330 4566917 .. 4566930 +  -2.3  -3.90048   GTGGTGGATTGAATT               GCCGA TGTT TCGCC                TCTTTTTGACCACCG  54 29
     glr4331 NONE
     glr4332 NONE
     glr4333 NONE
     glr4334 4569464 .. 4569506 +  -4.2  -3.53444   AGTATCACCCCCAGG CGGTTG-CCGAGGC-C-CTTG ACCT CAACCGCGCCTCGGTCTACCG TTTCGCCAAGCCTGC  52 68
     glr4335 4570522 .. 4570553 +  -2.3  -3.28712   ACATTCCGAAGTCAG     CCAGAAGGGCCTCTA TCGA TGGAG-CCCT-CAGG      TTCTACGGGCCAACC  44 50
     glr4336 4571343 .. 4571357 +    -5  -3.58533   GCACGGAGTAAAAGT               TCAAGT CCT GCTTGA               TTTGCAAAATTCTGA  56 96
     glr4337 NONE
     glr4338 4573466 .. 4573479 +  -3.8  -2.73124   TGAAAAACTATTTCT               CGAC CAGCTC GTCG                CTTTCCGGAATGAGG  43 351
     glr4339 NONE
     glr4340 4574704 .. 4574721 +  -6.9  -2.50443   AGGTTTTGAGGGTTT             CGGCGGT ACGA ACGGCCG              CTTCCTCGACTGTGG  50 102
     gsr4342 NONE
     glr4343 NONE
     glr4344 4577539 .. 4577553 +  -5.6  -4.57482   CCGGACTTGCGCACG               GCTGGG GTA CCCAGA               TTTCTTTGTACATGC  76 509
     glr4348 NONE
     glr4349 4582038 .. 4582050 +  -9.1  -3.72395   CCGCCAACTCAATGG                CGGCA GGC TGCCG                TTCATTTTGACTTCT  71 332
     glr4355 4589055 .. 4589081 +  -3.6  -3.79747   ATTCGAGGGGTTTGC         CGGTGTGACTGT CCC ACAGCCGGATCG         TTTCGTCCTGGCTGC  54 150
     glr4357 4593601 .. 4593627 + -16.6  -4.06419   ATCCCTTCCCCGTAC         CGGCGCCTGCTA ACG TGGTAGGCGCCG         TTCTTTGTCCAACGC 100 58
        hemB 4595115 .. 4595130 +  -5.4  -4.59109   CCATGCGCATCTCGC              G-GCGCA CCT TGCGCAC              TTTTTCGACCATGTG  74 494
     glr4360 NONE
     glr4361 4597931 .. 4597943 +  -4.1  -2.73159   CGCTCAACCTGCACA                TTGGT GAC GCCAA                ATTTGCGGCAGTTGC  42 341
     glr4363 4598797 .. 4598819 +  -3.3  -4.25056   TGGCTTTGCCAGGCA           TCCCGAGGC CGGTT GACTCGGTA           TTTGTTCATCCCGTA  61 102
     glr4364 4599303 .. 4599322 +    -5  -3.26444   AACCCGGCCGCCGCT            GACAAAAC TGTT GTTTCGTC             TGTATTATTCCCGCA  52 24
     glr4365 NONE
     gsr4366 NONE
     glr4367 4601509 .. 4601519 +  -4.6  -3.32765   ATCAGTTCTACAAGG                 CGCT GTT GGCG                 TTGATCTGTCACGTT  50 187
        gylA 4603470 .. 4603492 +  -4.2  -2.84841   TACGAGCGCAGGCTG          CG-GTCGAT ATGGGG ATCGACGCG           TGAATTTTCTTCGAG  44 338
     glr4371 NONE
     glr4372 4605488 .. 4605512 +  -6.5  -3.72576   CTTTGGACCGACGGC         CTGACGGCAT CTTCCC ATGCCG-CAG          TTTAGTAGCGACGGC  63 236
     glr4375 NONE
     glr4376 4608747 .. 4608757 +  -2.4  -4.65916   CCGCGAGCGCTGACC                 CGGC CGC GACG                 TTTTGTTACACTACG  65 28
        chlP NONE
     glr4378 4610932 .. 4610951 +  -3.5  -3.22274   AAAGTCAAAAAATCG            CTTCCCG CTTCCC CGGGAAC             TTCGCTATGTTTGAT  48 41
     glr4379 4611585 .. 4611595 +  -2.4  -4.31835   ATATCTACCCCCGGA                 GCCC CTC GGGA                 TTTGTTATCCCGATT  60 194
     glr4385 4615745 .. 4615767 + -11.2  -2.91322   GCGATCGGCCTGGCT           GCCTGCGAGG CTG CCCCGTAGGC           TGATTTGCACCGTCT  64 184
     gsr4392 4622192 .. 4622224 +   -22  -3.62597   TCGAGGCAATACCAG      CCGGCCCCGGTGCG CCTGA CGCACCGGGGCCGC      TTGTTCGAGGCTCAC 100 52
     glr4396 NONE
     glr4397 NONE
     glr4398 4626374 .. 4626389 +  -2.5  -3.07575   GGATCCCCATCGAGT              CATCC GTGTGA GGGTG               TTGCGTGGGCCTTTT  42 67
     glr4399 NONE
     glr4400 NONE
     glr4401 NONE
        chlM 4629911 .. 4629930 +  -4.2  -3.96506   ATCATACCCACCCCT            GGGCTGGGC ACG GTTC-GCCC            TTCTATTTTCAGGTG  59 60
     glr4403 4630766 .. 4630776 +  -4.6  -3.55447   GACAAGTGGCCGCTG                 CTGG TGC CCGG                 TTCTATGATGAGTCG  54 224
     glr4404 NONE
     glr4405 4633251 .. 4633271 +  -3.1  -3.53012   GGGGTTTTAAGCGCC            CGTCTGTTC GGC GCGCTGACG            TTTGCGAAAACGGCG  48 31
     glr4407 4634343 .. 4634359 +  -4.3  -3.05963   TGGACTGGCCGCGAG              GGCCGCA CGA TGTCGCC              TGTTCCCATCCAGAT  47 59
     glr4408 4634841 .. 4634868 +  -8.4  -3.12351   CGGGGCAGTCGGTCG        TCAACCCGAAGC GTTT GCTTCCGGTCGA         TTGCATGTGCCGAGG  60 149
     glr4409 4635950 .. 4635977 + -14.9  -2.93073   CCTGCAGATTGCTAT        GCGGCCAGGAG ATTTTG CTTCTGGCCGC         TCGTTATTCGGGAAA  82 44
     glr4413 4643167 .. 4643185 +    -3  -4.07885   ACCCAGCGCGAGACC             TTGATGCC GAG GGCGGCGA             TTTTCCGGCCGCCTG  58 250
     gsr4417 4645730 .. 4645748 +    -6  -2.70907   ACTCTAGCCTTCTCA             CCGGTTTT TGA GAAATCGG             GTTAATTGTGTATAA  48 34
       rpl13 NONE
        rps9 NONE
       rpl31 4646911 .. 4646922 +  -2.2  -2.64794   CGCTAAAGCCGCCAT                GTAC CGTT GTGC                 TCCTCTGCCGTTCCA  38 35
     glr4421 4648076 .. 4648089 +  -3.7  -2.82623   AACTCGCGGAACTGG               CCCGC AGCA GCGGA                TGATTATCCCCGAAG  43 9
         era 4649147 .. 4649172 +  -7.5  -4.72486   ATGTCGTCCGACGGG         GCGTGGTAG-CG GGT CGTCAGCCACGC         TTTTTGAAGTTTCTC  86 169
         prk NONE
     glr4425 4652867 .. 4652877 +  -4.6  -2.84617   CGAAGGCAAATCCAT                 CCGC ACC GTGG                 TGACTTTTTAAGATG  44 4
     glr4426 4653824 .. 4653839 +  -2.6  -3.04715   ACAGCCCATGGAGAT              CTACCAA TTA TTGG-AG              CTTTTCAGCAACCTA  41 111
     glr4428 NONE
     gsr4429 4656165 .. 4656195 + -15.4  -3.92324   TGTGCTTTCGATTTT       GCCTGCAAGGCTGC GCA GCTGCTTTGCGGGC       TTTCATCTTGCGACC  95 384
     glr4430 4658834 .. 4658857 + -17.4  -5.04385   CAATTGAATCTCGAA          GGCCGGGGGC AACC GCTCCCGGCC           TTTTTTGGCGCTATA   0 59
     gll4427 4653381 .. 4653401 -  -3.2  -4.56597   GTGCGCCTTCAAAAA           CCCGACGCG CTAC CGC-TCGGT            CTCCGCCTTCGCGCC  69 491
     gll4423 4648899 .. 4648913 -   -10  -4.03204   CACCAAATGCAGAAA               CTGGTG GGC CACCAG               ATTTACTTGCAGCTA  79 51
     gll4416 NONE
        tyrS NONE
        lipB 4642751 .. 4642808 - -16.2  -3.15663   ATCGAGCGTGAGGAA GCCGAGCGCGTCGCCCGCGCCGCCTTGC ACTC GCA-GAAGGAGCAGGCG-CGCACACGGC TGGTGGTCTACGCCC  86 143
     gll4412 4640396 .. 4640409 -  -3.7  -3.32963   ACCCTGATGGCAGAA               GACGC TCCC GCGGC                GATGGACAACCTCGT  48 84
     gll4411 NONE
     gll4410 4635769 .. 4635781 -  -3.4  -3.14132   TTTTGTCGGCACCAA                GATG CTGCT CATC                GACATCTTCAAAATC  44 225
     gll4406 4633162 .. 4633181 -  -3.4  -4.08948   CAATTTTATAAAGAA            GTCGGTTC TCCA GACCCGGC             TGAGATGGGCGATGA  58 86
     gll4395 4623312 .. 4623333 -  -5.1  -2.62263   ATCCTGTGGAGAGCA           CGGGAGG GCGACAAG CCTCCCA            TCGCCTCAAGGCTAG  46 70
       ycf34 NONE
     gll4393 4622188 .. 4622227 - -22.2  -3.08679   TGGGTCGAGGCAATA  CCAGCCGGCCCCGGTGCGC CTG ACGCACCGGGGCCG-CTTG  TTCGAGGCTCACGGC 100 34
     gll4391 NONE
     gll4390 4620534 .. 4620563 -  -9.1  -3.04203   TCAAGCGACAAATCA       GCGGCGATGACGG GATG CCGCTTCCGCCGC        ACGCCCGCCCGACAT  61 40
     gll4389 NONE
     gll4388 NONE
     gll4387 NONE
     gll4386 4615269 .. 4615283 - -12.8  -3.63073   CAGACCGTCGAAGAA               GCCGCC GAG GGCGGC               AGTGGTATCCTCGGT  77 340
     gll4384 NONE
     gsl4383 NONE
     gll4382 4612807 .. 4612849 -  -3.9  -3.86194   AACCGGGTCCAGAAA CAGCCGGGCGGTG--CTGCCC ATG GGGCGGTGCGCCGCTAGGCCG AGAAGGAACTGCCGC  55 18
     gll4381 4612040 .. 4612056 -  -3.7  -2.64651   AAGGGTCGAAAGGGA              CAAGCAT GGC ATCCTTG              GCGGCTTGTGCGTAA  42 80
     gll4380 4611642 .. 4611673 - -20.2  -4.25104   CCGTGCTCATCAAAA      TGCCCCACGCTGCA GAAG TGCGGCGTGGGGCA       CCGGCTTAGAGTGCA 100 54
     gll4374 NONE
     gll4373 4605233 .. 4605248 -  -2.4  -3.54424   TTCGAGCGGCTCAAA              GCCCGA CCCG CCGTGC               AACGGGGTATGCAGG  49 343
     gll4370 4603003 .. 4603021 -  -7.4  -3.61398   GCGGCCTGGGAACAA             CCGAATTC GGC GAAATCGG             CGAGATCATCGCCAA  62 158
     gsl4368 4601178 .. 4601207 -  -3.5  -2.52464   TGGTGGGCGAAGCGA       GCGTGATCATCGCC GTG GGCAACGCCCAC-C       GAGCCGACGCCTTTG  39 173
        cobL 4597116 .. 4597148 -  -5.4  -5.14563   CCGCCTATCAAAAAA     GCGGCGTCCCCGGCG GCAG CGCCCGCGAT-CCGC      TGCTGGCCGAGCGCC  86 489
     gll4359 4594372 .. 4594396 -  -7.7  -4.41616   AGGCGCTCAAAGAAA          TTGCCCTCGAC ATC GCCGAGGGCGC          CGACATGCTGATGGT  81 295
     gll4356 4588717 .. 4588729 -  -6.9  -3.14132   GGTGGCGCTCACCAA                GGCGA TCG CCGCC                GAGACCAAAGGCACC  53 223
     gsl4354 NONE
     gll4353 4587347 .. 4587362 -  -5.4  -3.29511   CGCACGTTTTCATAA              CTGCCGC ACA GCG-CAG              ATGAGGCGATTGCTC  52 47
     gll4352 4586234 .. 4586244 -  -2.4  -4.08767   TTGACGCGCTTAAAA                 CCGC CCT GGGG                 ACACTGTACTTCGTG  56 126
     gll4351 NONE
     gll4350 4581322 .. 4581336 -  -3.4  -2.52464   TGTGGCTCGAACTCA               CCGACG GCA CCCCGG               TGAACGCGCGACTGT  39 412
     gll4347 NONE
     gll4346 NONE
     gll4345 NONE
     gll4341 4574493 .. 4574524 -  -5.8  -3.61398   GCGGGCCTGCAACAA      TTGCGGGAGTGGCTG ATG CA-CCACCCCGGCTA      CGAGGTGTCCGGCTC  57 188
     gll4329 4565427 .. 4565459 - -16.3  -3.37091   AGTCCCAAAACGCAA      GCAGACCGGCTGACT TCT AGGCAGCCGGTCTGT      ACTTCTGTACCAGTA  90 43
        cphA 4558804 .. 4558817 -  -3.7  -2.78438   CATGATAGCCGAAAT               CGCCC GGAT GCGCG                TGTGCATGGACGAGT  43 442
     gll4325 4557745 .. 4557756 -  -5.8  -3.35679   TTTCGGCATCGATAA                TGGC ACCG GCCA                 ACTGCTCCAACTTAT  54 158
     gll4323 4555466 .. 4555488 -  -5.5  -3.26471   CTAGCCCGACAGGAA          GCCG-CTGGG CGTT CACAGGCGGC           TTAGGTTCTGGACCG  52 56
     gll4321 4552551 .. 4552564 -  -9.5  -3.12505   AGGCTACACCGAAGA               CGCGG CCAT CCGCG                CTTTGCACCAGAGCT  61 500
     gll4319 4551272 .. 4551283 -  -7.2  -2.79878   GTCAGCGATCTAAAT                CGGC GACT GCCG                 GACCTGCGCGGATGT  54 72
     gll4317 4549350 .. 4549362 -  -4.1  -3.62522   GAAGGGTTCGAATAA                GGACA ACT TATCC                AGGCGATAGTGCTCG  52 101
     gsl4316 4548728 .. 4548746 -  -6.6  -3.66908   CTCCGCGAAAAGCAA             CAGGTGCG CAC CGAACCCG             AATTTGCCGCCGATA  59 326
        hisF NONE
     gll4313 4546501 .. 4546525 -  -2.9  -3.16921   ACGAATCTGTACGAA          TACGCCA CTTCCATCTTT TGGCGTA          AATCTCGGCATGCGG  43 89
     gll4312 4545538 .. 4545550 -  -4.8  -3.15544   CTGGAGGGCTACGAA                CTGC TGGTG GCAG                GTAGCGGTCACCCGA  48 497
     gll4303 NONE
     gll4302 4528929 .. 4528942 -  -2.4  -3.14211   ACTCGTGTTCATCAA               TGTC TTTCCT GACA                GATCGTAGGAGCCGC  42 8
     gll4301 NONE
     gll4300 4524809 .. 4524827 -  -8.8  -2.53263   TCCATCGGCAAGCCA             TGGCGCAC CGG GTGCCCCA             TCTGCCGATGTCGCT  58 66
     gll4299 NONE
     gll4298 4522439 .. 4522451 -  -7.7  -4.57073   CAGCCTGCTCAAAAA                GCGAA TCT TTCGC                GGGGATCATCGCCTG  83 180
        thrA 4516325 .. 4516348 -  -3.6  -3.05384   CCGGCGCGGATCTAA          GCGGCGCCAG CCTG CGGGCGGCGG           ATCTGTCGCGGGCCG  43 447
     gll4286 4509391 .. 4509402 -  -4.4  -3.61398   TCCCTCCGCGAACAA                TTGC GTTC GCAA                 GTTCGCCCCATCCCA  54 97
     gll4285 NONE
     gsl4284 NONE
     gll4283 NONE
     gll4282 NONE
     gll4281 4505916 .. 4505928 -  -4.7  -3.75169   GAGCACTTCATCAAA                GGCCC GGA GGGCG                CCAACCCCAGTCCTG  58 495
     gll4276 NONE
     gll4275 4496100 .. 4496111 -  -2.2  -3.90744   GCGTCCGGCAAACAA                GCCT AAAA AGAC                 AAATAAAGTCTGATA  54 174
     gll4274 4494987 .. 4495007 -    -4  -3.25204   CCATTCCTAAATAGA            CAGCTG CGTCCGCTT CAGCTG            GACACGAGCAACCGC  48 19
     gll4271 4493039 .. 4493051 -  -3.3  -4.56597   GGGCTTTTTGAAAAA                CTTGC CAA GCATG                TCCAGTCCGCCGAGG  67 55
     gll4270 4492350 .. 4492363 -  -2.3  -3.93556   ATTGATTTAAGTAAA               GCTCA ACAA TGGGC                TCAAGATGCTTTGAA  54 116
     gll4265 4486416 .. 4486442 - -10.7  -3.05463   ACTTCTTGTAGGTAA         CCCGCGGGGGG CGCGT CTTCCCGCGGG         CTTTTTGTGCACCTG  68 48
     gll4263 4483436 .. 4483456 -  -3.1  -4.60041   ACCCAGGCCGAAAAA            GCCGCCCCC GAA GAGGGCAAA            GAGCGGGTGCGCGAG  69 157
     gsl4261 NONE
        glgC NONE
     gll4259 NONE
     gll4258 NONE
     gll4257 4478225 .. 4478239 -  -9.2   -4.2528   TCGCAAGGCAATAAA               CCGCGC TCT GCGCGA               AGCGGGCATCGCTTC  83 178
     gll4254 4475952 .. 4475973 - -12.9   -5.1675   GTAGCGATGAAAAAA           CCCGGGGCC GGAT GGCCTCGGG            GGCAAGCTTTTGCAG 100 65
     gll4251 NONE
     gll4250 4470047 .. 4470082 -  -5.2  -3.10474   GAGAACACCTTAACA    CCGATGCCGCCGCCGGA TGG TGCGGCC-CGGCGGCGG    TACTTTTGCACCTTC  50 39
     gll4249 4469220 .. 4469230 -  -5.4  -2.59431   GTTTTTCAGAACGCA                 CCAT ACC ATGG                 GCTGCGCGAATCAAA  46 100
     gll4248 4466023 .. 4466059 - -19.6  -3.53012   CCGGGGCTTTTTAAA   GCT-CGAACGGCAGGGC GGAT ACCCTGCCGTTCGCAGC    AGTTAAATTCGGCTC 100 46
     gll4244 4461011 .. 4461031 - -12.5  -2.59981   CACAACTACAGCAAC            CTGGTGCGC AAG GCGCGCCAG            CCCATCAGCCTCAAC  67 36
     gll4242 4458679 .. 4458707 -  -3.9  -2.91728   ATGGGTAACAGTATA        TCAGACAATGGAT TGG ATATACTGTCTGA        ATGGGCTGATACTCT  44 160
     gll4241 4456794 .. 4456808 -  -2.8  -3.87815   GCCGAGTTCGACAAA               TGGC GGGAGTA GCCA               TTTTTTGGGCTCCCA  56 320
     gsl4238 4455805 .. 4455819 -  -7.1  -3.90588   GAGCCCGCAACGAAA               GACCC GAGCG GGGTC               GAGCCGAATGCCGTG  65 46
     gll4235 4449910 .. 4449937 -  -8.3  -2.55545   GTCCCAATAACAGAG        CGCCCCGGTGC CTTCGT GCTCCAGGGCA         AGCCGTTTGACAGCA  55 44
     gll4231 4444657 .. 4444684 - -12.6  -2.75064   GGCGGCATGGAAGGA        GGACGCATGGGC GGCG GCCCGCGCGCCC         GCGGCGGCGACCAGA  68 187
     gll4226 NONE
     gll4225 NONE
     gsl4224 NONE
     gll4223 NONE
     gll4222 4423042 .. 4423060 -  -5.3  -3.09175   AAGGTGGAGTCAAGA            CCGCTCCT TCAC AGGA-CGG             CGAAGGTTTGCAGTT  50 46
     gll4221 NONE
     gll4220 NONE
     gll4219 4421233 .. 4421291 -    -8  -3.28924   CACCGTGCGCGAGAA CGGCAACGGCGGCACCGACCACGGCTACG GCAA CGT-GCTGTGG-CTG-GCCGGCGGGGCCG TTAAAGGGGGCAAAA  58 266
     gll4216 4415066 .. 4415090 -  -3.3   -4.4727   GGAACAGGCAGAAAA          GCGCGTCATGC AGC GCCCGCCCCGC          TCGCCCGCCGACGGC  67 475
     gll4210 NONE
     gsl4209 4406134 .. 4406148 -  -5.6  -4.13728   CATATACTGGCAAAA               CTGCGC GAC GGGCAG               CGCACGATGGCCTCC  67 109
     gsl4205 4402979 .. 4402989 -  -5.4  -3.53343   AAGCGCGCTGCCAAA                 TTGG TTT CCAA                 TATCCTGATTTTTGA  54 280
     gll4203 4401574 .. 4401584 -  -8.2  -3.70773   CTGGAGAGCGAAGAA                 GCCG CTC CGGC                 AGCCGCCGTCTCCCG  69 49
     gll4201 4399054 .. 4399067 -  -3.9  -2.78807   AGTATCGAAAAAATT               CAATA TTAT TATTG                GTTTAAGAAAATTCG  43 152
     gll4200 4396725 .. 4396756 - -13.6  -4.93968   ATGGACAACTAAAAA      GCGGACGTCGTGGG TCAA CCTCCGACGCCCGC       CCGTGCTCAAAAACC 100 45
        grpE 4389903 .. 4389913 -  -8.2  -3.18264   GCCCGCAGCTAGGAA                 CCCG CTT CGGG                 GATCGCCACTTTGAC  60 8
     gll4193 4388565 .. 4388597 -  -3.3   -4.3078   AACCAGATGAAGAAA      TGGACGATGCCGATC CGG GATTGGCGTCCTGCA      CTAAACCGGCTGACG  64 182
     gsl4190 4386657 .. 4386670 -  -8.1  -4.26076   TGAGTCGCATCAAAA               CAGCC GTGC GGCTG                AGAACCTTGCTGGGC  77 73
     gll4187 4385127 .. 4385140 -  -2.4  -2.61199   GAACTCTCAAGGAAT               TGCT TCCACT AGCA                CCTCAAGCTAGCGCG  38 69
     gll4186 4384288 .. 4384308 -  -7.5  -2.90492   CAAAGAAGGAGGATA            GGACAGTGA ATA TCCCTGCCC            GCCTGCTGGATGTTG  53 407
     gll4176 4374940 .. 4374952 -  -4.1  -3.17075   GCCGCCGCAAGCGAA                GCGAT TCT ATCAC                CCCCGCCGGTTGCTG  46 50
     gsl4175 4374491 .. 4374519 -   -16  -2.59431   GGCTGGTAGAAGGTA        CCCGGCCGGATC GCTGG GATCTGGCCGGG        GCACTTTTATGCTTG  80 89
     gll4171 4371183 .. 4371195 -  -3.4  -2.83592   GACAGCAAAATCAAC                CGAT TGAGC ATCG                CCGCCTCCTAGGGCT  41 33
     gll4170 NONE
     gll4169 4367127 .. 4367140 -  -3.7  -3.59979   CTCTGGGATTTCAAA               CCTGG GTAT CCGGG                GCCAGACAGCAGGGA  52 7
     gll4168 4366544 .. 4366554 -  -8.2  -2.62184   GTGGGTGCGACAGGA                 GCCG GGG CGGC                 CAAAGCCGAGCGCTA  56 99
     gll4162 4360616 .. 4360657 - -18.9  -6.06723   CGTGCGAAAAAAAAA CTAAAGAC-TGGCGCCACCC ATC GGGTGGCGCCACGCCTTCAA CAGTGTATCCAACCG 100 75
     gll4161 NONE
     gll4160 4358529 .. 4358543 -  -2.8  -4.11484   CCTAACCCCCCAAAA               GCCT CGACCGC AGGC               TCTCAAAGCGTAAAT  58 45
     gll4159 NONE
     gll4156 4354934 .. 4354950 -  -4.4  -4.07746   GTGGCAAAAATAGAA              GCACTG CCACT CAGTAC              AAGGTCGTACCCTCC  61 467
     gll4154 4354072 .. 4354085 -  -2.3  -3.70773   TTTGACACCCAAGAA               TACGC AGAG GCGAA                CAACTGAACAGAAAA  51 284
     gll4152 4352765 .. 4352779 -  -5.7  -3.86015   GAGTGGCTGCAGAAA               GTCGA AACGG TCGAC               AACATCTTCCCGAGC  62 142
     gll4149 4349340 .. 4349352 -  -4.7  -3.33214   AGCGGAACCACAAGA                GCGGC GCG GCGGC                TGAGGGCTTGCGGGG  49 58
     gsl4148 4348774 .. 4348786 -  -4.7  -2.78816   GCACCTTCGAGTACA                CCTGG CAG CCCGG                CCGGGCCGATTTCGC  44 392
     gll4143 4343627 .. 4343639 -  -3.3  -2.94825   GGACCTCAATTAAAT                TCGAG AAT CTCGT                CTTCGCTGATCTCGC  42 3
     gll4137 NONE
     gll4136 4332431 .. 4332472 -  -6.3  -4.08216   GGATGGTTGGCAAAA CCGGTGCGCAGGGGCTGGA GAAC TCGAGACACCGCGCGCTGG  AGTCGGGAACGTTCT  66 66
     gll4135 NONE
     gll4134 4329710 .. 4329721 -  -2.2  -3.15544   CTGCAGCTCCATCAA                CTGCC TCC GGC-G                CTCTCCGGTGGGGAA  42 10
     gsl4133 4329101 .. 4329126 - -19.1   -4.2558   CACCGCTCATCAAAA         CGGCCGAGGAA TCGA TTCCTCGGCCG          TTATAGGTCTTAAGA 100 312
     gll4131 NONE
     gll4130 4326302 .. 4326312 -  -6.8  -3.29947   GAGCCATTACATGAA                 CAGC AAG GCTG                 AAACTCGAGCTATTT  56 35
     gll4127 NONE
     gll4126 NONE
     gll4125 NONE
     gll4124 4320071 .. 4320095 -  -5.5  -3.06418   TGCGCACAGAAAGCA          GCGGTCCAGCC ATC AGTCGGCCCGC          GATTGGGGATCGAGG  50 13
     gll4123 NONE
     gll4122 4317965 .. 4317975 -  -4.6  -4.24342   GCGCCGAGCAAGAAA                 GGCA GCG CGCC                 GAGCAGGCTGAAGCG  65 117
     gsl4117 4312993 .. 4313006 -  -5.9  -3.16564   CCGCCAGCTCAGTAA               GCCGA AAAA CCGGC                ATCAGACAGCGTGTT  52 27
     gsl4116 4312465 .. 4312478 -  -3.1  -4.90906   CGACAACATCAAAAA               GATCA CCAC CGATC                TCGACGAACTGACCG  75 258
     gll4113 4309897 .. 4309912 - -11.8    -5.252   TACCGGGACAAAAAA              GGGGCC AAAC GGCCCC               TTTTTGAAGGTTAAT 100 51
     gll4111 4306759 .. 4306797 - -11.7  -2.54634   TTCTACAGTACCAAG  CCGCAGCCGTCTTGGTGC GCTT GCACGATGACGGC-GCGA   GTTGTTACACCCCCA  67 30
     gll4098 NONE
     gll4097 4295276 .. 4295288 -  -9.1  -3.15544   CTGTAGCGCTATCAA                GCCTG CAC CAGGC                CGAGTTTGAGGGCGG  63 9
     gsl4096 4294917 .. 4294931 -  -2.8  -3.36327   CTAGTTCACTCACAA               GGCA CAGTCCT TGCC               GCGTGGGTAATCGAT  46 89
     gll4095 4293399 .. 4293437 -  -9.6  -2.54801   TATCGTCAAACATAT  TCGGGAGTTTGCAGCGG AAGGAG CCGCGGCAAA-TCCCGT   GGTCTACTCCTCCCC  56 375
     gll4092 NONE
     gll4091 4287825 .. 4287845 -  -5.3  -2.85545   CTCCGAAGAAGAGTA            CTGCCGG GAACAGA CCGGCGG            TGAACCTGAGGGTCT  46 508
     gll4088 4286472 .. 4286495 - -10.3  -4.59773   CGCTAGGTTCAAAAA          GTCGCGCGCT TTTTC AGCGCGCG-C          TTTCTCCACGCACCT  93 15
     gll4086 4283227 .. 4283238 -  -7.2  -3.35679   CGGGCGCAGGGAGAA                GCGC ACCT GCGC                 TGGTTGGGGCTGTAC  58 407
        dnaG 4280542 .. 4280583 -  -2.9  -3.70037   GAAGGATGATCCAAA CAACTGCAGCCCA-GCGACG AGC CATCCCCTTCGCCGCAGTCG ACACGCGTCGTGCAG  50 306
        leuS NONE
     gll4080 NONE
     gll4079 NONE
         cls 4274025 .. 4274035 -  -2.4  -2.62616   TTATGCGCTACAGCA                 CCGG TGC CAGG                 AGACGGGAAATGCGC  38 7
     gll4077 4272034 .. 4272045 -  -5.8  -3.75153   GCGTCCTAACTTAAA                TGGC GACA GCCA                 TAGCCCTGATCTGTC  61 142
     gsl4074 4270629 .. 4270655 - -19.5  -3.81473   AAAAATAGAGCGAAA         GGCGGTCCACG TGCTT CGTGGACCGCC         TTTTTTTTTGACATC 100 214
     gll4071 4265034 .. 4265044 -  -8.2  -3.26444   GGGCCTAAGAAGACA                 GCGC ATC GCGC                 TCGGCGGCATCGCCG  62 4
     gll4070 4262849 .. 4262859 -  -8.2  -2.81178   TAATCAATTTGAAAG                 GCCG ATC CGGC                 AGCTTCCCGGCTCAA  57 163
     gsl4069 4262423 .. 4262457 -  -5.7  -3.35798   ACTTTCCAGGCACAA     CCTAGCCCCATCG ATAACGAGA CGATGGAGCAAGA     GTCGCCGATCCGGCT  54 53
     gll4068 4261601 .. 4261623 -  -5.4   -3.0263   ACGAGCCGCGCAAGA           GCATCGCCTG CAC CAGCCGCCGC           TTGAAGTGACCTCAG  48 37
     gll4067 NONE
     gll4066 4260106 .. 4260116 -  -5.4  -3.09491   TAGACACTTATTGAA                 CTTG TCT CAAG                 TGGCCGACTGACGCT  50 21
     gll4064 4257472 .. 4257490 -  -2.2   -3.2794   GCCCAGGTAGATGAA             CATGCCTG TCT CCGGCGCG             GACTGCTTCAAGCTA  44 89
     gll4063 4256448 .. 4256460 -  -4.8  -3.31157   CAACGAGGAGACCAA                CGAG ATCTA CTCG                GTGCAGTTTTTTCAG  50 257
     gll4060 NONE
     gll4059 4254243 .. 4254278 -  -9.7  -3.66803   CGCGAAGAGGTCAAA    GCGC-TGATGGTGGCC GGAGT GGCCACCATCTTGAGC    AATCGCGGGATTGAG  68 163
     gll4056 NONE
     gll4055 4249167 .. 4249179 -  -6.2  -2.52464   GTCCGCCGGAAGCTA                CGCC CTGAC GGCG                GGGCCTGAGGCGATT  48 10
     gll4053 4246918 .. 4246935 -  -8.5  -2.71712   TCGTCTCCGGCAAAG             TGATGTC TAGC GACATCA              AGCCTGGCAACGTCG  54 249
     gsl4046 NONE
     gll4045 4241828 .. 4241841 -  -3.7   -2.7263   ATTATCGCGGCAAAG               GCGGC GCGT GCGGC                GAATCGATTGCCCGG  43 45
     gll4044 4241142 .. 4241155 -  -4.5  -3.05384   GTCCGCCTGAGTGAA               GC-GGC TGA GCCTGC               GGGGGAAGTGTCCTG  45 163
     gll4038 NONE
     gsl4037 NONE
     gll4036 4235636 .. 4235649 -  -2.3  -3.78934   GCTGCTTGACAAGAA               GTGTC AATT GACGC                CAAAAAGCCAGCGCA  51 15
     gll4029 4229843 .. 4229881 -  -2.1  -4.57073   TAGTTGGGGCAAAAA   CGCCCGCCCGGCTCCCG CAGGT CCGGTACCCGACGGCCA   GTTTGCCGAGTGAGG  65 46
       rps15 4224890 .. 4224919 -  -7.1  -4.62471   GCGAAGCGGCAAAAA       GCGCCTGCTCGAAT GCC ATGCTAGC-GGCGC       AGGCCGAGGCGATCG  76 16
     gsl4025 NONE
     gsl4024 NONE
     gll4023 NONE
     gll4022 4222380 .. 4222402 -  -5.6  -5.43866   TAACGTTGAAAAAAA           TCAGAGTC GAGAACT GACCCTGA           ACTGTCAAACTGGGT  90 203
     gll4019 4220840 .. 4220855 -  -4.6  -4.83169   ACTTCCCTACAAAAA              GACCCG TGGC CGGCTC               GTCGACGTTCGTAGC  80 336
     gll4014 NONE
     gll4013 4215054 .. 4215069 -  -4.6  -3.06711   TACCTACAAACCAGA              TCCCCG AGCG CTGGGA               CATCGAAATTCGGGT  47 408
     gll4011 4213287 .. 4213318 -    -5  -2.62983   CCGAGGCCGACAGCA      GC-GTGGCGGCCTAC AGC GTCGCGCGCCACCGC      CATATCCCGGAGATC  43 494
     gll4009 4211950 .. 4211981 -  -9.4  -3.12668   TACCGCGACATCGAA      GTGGTGCGGCTCGCC TCG GGAGAGCCG-ACCAT      CTGTTTAAACGGGCG  61 143
     gsl4005 4209926 .. 4209951 -  -6.1  -4.11216   CCGGGATGGCTAAAA         TCCCCAAGCCC CCCA GAACCTGGAGA          AACCGGCGGCGGCTA  66 38
     gll4004 NONE
     gll4003 4206916 .. 4206927 -  -5.8  -2.80077   TCTTGAGAAAAGCCA                GGGA AAAA TCCC                 ATACCATCGAAAACA  49 123
     gll4002 4203628 .. 4203641 -  -3.7  -2.88054   CTGCACAACTGAAAG               CCGCC TCAA GGTGG                GTACGTGCTTATGGT  43 34
     gll3998 4200751 .. 4200763 -  -6.2  -2.73364   GTGGCAGTTGAAGGA                CCGC GTCAG GCGG                CGAAGCGTTCTGCGT  49 18
     gll3997 4198706 .. 4198725 -  -4.9  -3.07132   TACCGATATAAATTA            GCGGCTG CGCTGC CAGGCGC             ACAAAATTTCGGCCA  47 3
     gll3996 NONE
     gll3995 NONE
     gsl3994 4197385 .. 4197397 -  -3.3  -3.14132   GCCGTGGTCGAGCAA                CTGCG CGT CGCAT                ACGAGCTTCCCGAGG  44 309
     gll3984 4186322 .. 4186340 -    -8  -2.78384   CTGCTCCGGAGGATA             TCGCCGGG CGC CCCGACGC             CCCCCCGGTGCTCGC  57 95
     gll3983 NONE
     gll3982 NONE
     gll3981 4183266 .. 4183298 -  -4.8  -4.57073   CAGGCCGCCGAAAAA     GCCCTCGCCCGCCTG CCCG CAGA-AGGCGAGTAC      CGCCCCGAATTGGCC  74 302
     gll3979 NONE
     gll3978 NONE
     gsl3977 4179641 .. 4179654 -  -2.3  -3.10715   GCGACTAGTAGTCAA               GACCG AGCA CCGTC                TGCAGCATCAGCGGC  42 90
     gll3976 4177140 .. 4177157 -  -8.3  -3.21416   GACGGGCAGTACCAA             CCGGCGC AAGC GAGCCGG              GTGCTGCCCGGTTTT  58 157
     gll3974 NONE
     gll3973 4173476 .. 4173490 -  -2.1  -4.19746   GGTATCCCAAAAGAA              GCCAGT AACA AC-GGC               AACTCCGCAGGGGGA  60 124
     gll3972 4172017 .. 4172029 -  -4.8  -4.01411   GATGAAAAACGCAAA                GCTG AAGAA CAGC                TTGAAGCAAAACTGT  59 207
     gll3966 4163258 .. 4163282 - -11.5  -3.59981   GACCACAATGAAAGA          CCTCACCTG TGATCGG CAGGTGAGG          TTTTGTGAATAACTG  77 53
     gll3965 4161267 .. 4161294 - -19.2  -3.59979   CTTTTCCATGGCAAA        CACCCCCGGACC TAAC GATCCGGGGGTG         TTTGCATCTTTGGCG 100 118
     gll3961 4157406 .. 4157430 -  -7.1   -2.7165   CAACCAAGTATATCA          GCTTTGCCTCC CTT AGAGACTAAGC          CCCCAGAAAGAGATC  50 54
     gll3960 4156786 .. 4156801 -  -4.6  -3.16039   AAGGACTTTGAGCAA              TCGGCT ACTC AGCCGG               CGGAGACCAGAAAGT  47 18
     gll3958 4154703 .. 4154749 - -19.1   -3.6682   GTTCATGCATGCAAA TTCATCCCATCCGATC-CAGGA TAGA TCCTGAAATCGAATGGGATGAA CGATTCGATTTAGCT 100 54
     gsl3957 NONE
     gll3956 4152954 .. 4152982 -  -2.9  -3.53224   GATTGTCCTTCCAAA        CTGCACCGTCCAT CCT ATCGCCGGGGCCG        GCAGACGAGCGGGCG  48 142
     gll3955 4152268 .. 4152290 -  -3.2  -3.40403   CGGCGGCCAGTACAA           CGGCCTCGAC TTT GCCACCGCCG           GGATCGAGAACGTCA  49 193
     gll3953 4149784 .. 4149797 -  -3.8   -3.9777   TTTAACAGCTACAAA               CAGG TACAGG CCTG                GCTCAGAAACGAGTG  61 149
     gll3951 4146386 .. 4146424 -   -26  -2.78384   TGCTCTGGCAGGATA   GCGCATCCGGCCCGGCAG TCG CCGCCGGGCCGGAAACGC   TCTGCGCTCAATTGC 100 33
     gll3950 4145224 .. 4145236 -  -7.7  -3.14132   GCGCGCCCGGATCAA                TCGAG CCG CTCGA                GCGCCTCAAGCAGTG  57 9
     gll3949 4144429 .. 4144441 -  -2.6  -2.78216   CATTGTGAGGAAGCA                GCAC AGAAA GCGC                AGGCACCCCCGAAAA  39 53
     gll3948 4143134 .. 4143151 -  -2.6  -3.28791   ATTTTTTCCGTAGAA             GGACCG TTCGTT CAGCCC              ATCTCCCGCAGGCGT  44 19
     gll3947 4142476 .. 4142501 -  -7.5  -3.35798   ACGTGGTAGGGACAA         GGGGCTCGG GAAGTGAT CCGAGTCCC          TTTGTCCGCAGTGGG  59 91
     gll3946 4141263 .. 4141295 -  -2.6  -4.41047   ACTCCGTAATCAAAA      CTGCTTTCTGGACA ATAAA TTCCCAGAACGCTG      ATGCGCTTTCCAATT  63 186
     gll3945 4140727 .. 4140748 - -10.1  -2.64155   TCCGCTCCAAATCGA           TCGTGGTCC TCGG GGACCGCGA            GTTCGGTTCTGTCGA  59 155
     gll3943 4139263 .. 4139281 -    -3  -4.08394   AGACCGGCGCGAAAA             TCCAACAG GTG CCGCAGGA             GAACTTCCTGGTTCT  58 207
     gsl3942 4138684 .. 4138705 -  -2.1   -3.5394   AAAGCGCCCTCGAAA           GCCAACTGC GCGC GCTGGTGAC            AGCGGGTGGAACCGC  49 351
     gll3939 NONE
     gll3938 NONE
     gll3937 NONE
     gll3936 4132639 .. 4132649 -  -8.2  -3.03771   CTACATGCGCGAAGA                 GGCC AAG GGCC                 TGACCCTGATGCCGC  57 287
     gll3933 4127316 .. 4127333 -    -2  -4.20696   GCATGAAGGGCAAAA             TTAGCGC ACAGA GCGC-AA             CAGCATATTGAGCCC  60 8
     gsl3932 NONE
        argB 4124493 .. 4124510 -  -3.5  -4.38712   TCGATCCTGACAAAA             TTTGATC GTCC AATCAAA              CAAGTTCCGAGGCAA  66 21
     gll3924 NONE
        proA 4116936 .. 4116979 -  -6.1  -3.08992   AGGGATCTGAACAGA GCGGAC-CGCC-GACAGGCATG TCC CATACCCGTCAGGCTCGTCC-C ATAACGAACAGCAAA  52 142
       rpl22 NONE
        rpsC 4115787 .. 4115803 -  -2.1  -3.14132   GCGTTTGGGCATCAA              CATGGTG CGA CTCCGTG              GCCTCTACTGCTCGT  42 30
       rpl16 NONE
        rpmC NONE
       rps17 NONE
       rpl14 4114496 .. 4114508 -  -4.7  -2.78384   TTGGTCGCCATCAGA                GCACC TCC GGGGC                CAGGGAAATGATCTT  44 8
       rpl24 NONE
        rpl5 NONE
       rps14 NONE
        rps8 NONE
        rpl6 NONE
       rpl18 NONE
        rpsE NONE
       rpl15 4110437 .. 4110463 -   -18  -2.87132   CGGGCTTTGCACACA         GCGCTCCTGGTC AGC GACCTGGAGCGC         GCCGAATATTTCTAC  90 401
     gll3905 NONE
     gll3904 NONE
     gll3903 NONE
     gll3902 4106038 .. 4106049 -  -7.2  -3.57561   CCGGAATGGGCGAAA                GGGC AAGC GCCC                 AGATATCCTTGTGCT  63 52
     gll3901 4105543 .. 4105553 -    -4  -2.81207   CACCCAAGAGAGAAG                 TTCA TAT TGAA                 GGTGCAAGTCACTCA  43 103
     gsl3900 4104901 .. 4104930 -  -4.2  -4.20516   GGTGTATCCAAGAAA       CCATGCGCCGCCC TCCCT GGGCTG-GCATTG       CACTGGTCTTGATAT  65 201
     gsl3899 NONE
     gll3898 4103538 .. 4103570 -  -8.4  -2.52464   GCGTGGGCCAACGGA      CCTGTGATACCCGC CATCT ACGAGCAGCACAGG      GGGCAGTACCTGGTG  53 402
     gll3896 4102474 .. 4102489 -  -4.7  -4.52589   GTTTGCCATAGAAAA              TGCTC CGTCTT GAGCA               AAGGGGCTGTCGCAC  71 172
     gll3885 NONE
     gll3884 NONE
     gll3883 NONE
     gll3882 NONE
     gll3881 NONE
     gll3880 4087204 .. 4087222 -    -3   -2.7976   TCGAAGAGCGTAAAG             CCGTGGGA ACT TCTCAAGG             TGAGCCTCCTTGGGG  41 20
     gll3879 4086442 .. 4086470 -  -5.9  -4.56597   TGTCGTCTCCAAAAA        GCGTCCAACGTGT CAA ACGCATTGAGCGC        ATACGTCTGATACCT  75 305
     gll3878 4084369 .. 4084389 - -16.9  -2.72855   CAAACTGCCCAACCA            CCCCCCCTT TCC AAGGGGGGG            CAGGGGGGGATCAAA  86 36
        hemE 4083172 .. 4083191 - -11.4  -3.16881   GAGCGACTGCATGAA            GACGCGCA CGCG TGCGCGCC             GGTCGGTCATAACGG  71 44
        hemF 4082033 .. 4082043 -  -2.4  -3.01791   ATGGCGTGGCTAAGA                 GTGC ACG GCGC                 AAAGAAAATACCGAA  41 281
     gll3873 NONE
     gll3872 NONE
     gll3871 4076471 .. 4076483 -  -5.5  -3.09492   TTCGCAACTTCAAGA                CCCTC AGC GAGAG                GCGGGTCTGTTTTGA  49 388
     gll3869 NONE
     gll3863 4068710 .. 4068720 -  -4.6  -3.34013   CATCCGGGCAAGCAA                 GGAG GTT CCCC                 AGCCGTTTACCTGTC  49 32
     gll3862 4067924 .. 4067946 -  -2.7  -3.07816   CCGCGACGCATTGAA           CGGCTTC ACGGATGAG GAAGCCA           CCCAGCTTGTTGTCC  41 347
     gll3860 4066507 .. 4066541 -  -8.4  -3.05596   CACTTGCGCACTGAA     TTGGTGCTGACGGCCC TGC AGGCCGCCCTCGCCAA     GCGCGTCCCGGCGTC  57 474
     gsl3857 NONE
     gsl3856 4065108 .. 4065118 -  -8.2  -2.75064   TTCGGCACCGAACCA                 CCCG AAG CGGG                 ATCGTCGGTGGGCTG  57 76
     gll3854 4061983 .. 4061996 -  -5.9  -2.91383   ACCTGCATCTATAGA               CCCGC TTCA GCGGA                TCTATCCTGCCCGAG  51 54
     gll3853 4061248 .. 4061261 -  -2.3  -3.48276   TTCCTGCGGAGAGAA               GCTCT AGCA AGGGC                CGCTCAGCGCTTGGG  46 29
     gll3852 4060326 .. 4060359 -  -8.9  -3.61398   CGCCTGCGGCAAGAA     TTCCGAGCGTGAACTC GCA GAGTAC-CGCTGGGAA     GCTAAAAGGTTTCCA  68 242
     gll3851 4058408 .. 4058420 -  -7.7  -4.81551   CAGCCACATCAAAAA                GAAGC CAG GCTTC                TTGCATCCTTACAGG  83 355
     gll3847 4053400 .. 4053411 -  -3.6   -3.6003   CAAACCATGGCCAAA                CGGG CTGC CCCA                 CTTCCTAAAGATAGG  52 58
     gll3846 4052199 .. 4052227 -  -9.6  -2.57683   ATATCGTTCCACAAT        GGGTGCTTGAGA TTGTC TCTCAAACCCCC        GGCGGCGAGTACGAC  62 313
     gll3840 NONE
     gll3839 4045197 .. 4045209 -  -4.8  -4.08216   CGATTGTGTTCAAAA                TCCG GAGTG CGGA                CGATGTCGCGCAAGT  63 304
     gll3837 4041178 .. 4041217 -    -2  -2.74563   TGCATAGGCGAAGGA  GGTAGAGGTCGTCTCC AGAAAAGA GGATGCGGCTTCTACC   GTCAACTGCTGGTTC  39 434
     gll3836 4039440 .. 4039450 -  -3.2    -5.626   GACGTCATAAAAAAA                 TCCG CAT CGAA                 GCTCCTGCTGACTTA  93 174
     gll3831 NONE
     gll3830 4034619 .. 4034645 -  -2.8  -2.52516   CGGTTCACGACGAAG         GAGGCTCGCAAG AAA CTGAAGCGCCTC         TATCCATCATGAGCG  39 51
     gll3826 4030750 .. 4030766 -  -5.7  -3.53012   GGGCCGCCTTTGAAA              GCGCCGC AGT GCAGAGC              GCTGTCTACCAGGCG  55 354
     gll3824 NONE
     gsl3823 NONE
        pyrC 4026709 .. 4026741 -  -4.1  -4.13341   AGAGACCAAAGCAAA     GGCA-GGAGGTGAC TTTGAT GTCGCCTTCATGCC      GATCAAGGCTTCGAT  63 365
     gll3816 4021988 .. 4022005 -  -2.7  -3.04144   GCCCTATGCGCAATA             TTACTCG CTTC CGAACAA              TTGGGAACGCACCAC  42 54
     gll3815 4021438 .. 4021454 -  -3.5  -3.16683   AGCCCATTTCAGCAA              GTGCCTG CAA CTGGCTC              TAGCGTAACCGTAGA  46 25
     gll3814 4020852 .. 4020871 -  -3.4  -5.10208   GAATTCGAAGAAAAA            GCCGGCGA CTAT TTGCAGGC             AGGTGTGGGCAGCGT  82 209
     gll3812 4018679 .. 4018689 -  -6.8  -3.18264   TCTGTGATTTACCAA                 CGCA TTT TGCG                 CGAGGGCGAACAGCG  53 313
     gll3808 4014600 .. 4014638 -  -5.9  -4.56597   TTTGGCTTGGAAAAA  CCGCAGCAGACCGCCCAG GCAC CTGCGCAGCCCGCC-CAG   ACGCCCACCGGTGAG  76 399
       ycf46 NONE
       ycf35 NONE
     gsl3804 NONE
     gll3803 NONE
     gll3802 4009786 .. 4009820 - -10.6  -2.74144   TGCCGATCTCGAAAT     CGGGCGCATCGCCCTG GTG CAGGACGATGTGGCGG     CGCTCGCGGCCTTTA  60 88
     gsl3799 NONE
     gll3798 4005562 .. 4005575 -  -4.5  -3.02144   GTATCTGCTCGAAGA               GCTGGC GCT GCC-GC               ATTTGATTATTTATG  45 297
     gll3791 3999283 .. 3999298 -  -3.2  -2.88677   TACACAAGTATCAGA              GAGCCA GTAC TCGCTC               GCCGTTCAACTATTT  42 222
        rfbB NONE
     gll3772 3979637 .. 3979650 -  -2.3  -2.63102   AGTAGTTGCAGACCA               GCGGA GCCA TCCGA                GCACCTGGCGGGTTA  38 38
     gll3771 NONE
     gll3770 NONE
     gll3769 NONE
       ycf45 3975403 .. 3975413 -  -6.8  -3.65812   TTTTTGCCAATATAA                 CAGC TGG GCTG                 GACCCCCGCAGGTGC  60 71
        clpP 3974719 .. 3974730 -  -3.6  -2.90075   GTGGCTTCAACTAGA                CCGG GGCG CCGA                 CCGCTTTGAGCTTGG  44 9
        clpP 3974080 .. 3974090 -  -3.2  -3.34895   TCCATCTTCAATCAA                 CTGC CAC ACAG                 ATTCAGACCGGGCGG  46 28
     gll3765 3972990 .. 3973002 - -10.5  -2.78816   TGATTGGTTAGGAGA                GCGCC TTG GGCGC                TGGTGGTTGAATCAA  60 401
     gll3762 3970394 .. 3970420 - -12.3  -4.91511   ATTTGAGCATAAAAA        GCAGGGCCGCCC GACG GGACGGCCCT-C         AATGTAACACCCTGA 100 50
     gll3761 3969693 .. 3969727 - -12.1  -2.72511   CGTAGGCGCGCAAAT    CCGGCCAATCGCGCCG CAAT CAGCGCG-TCGGCAGG     CCGCCTGAGGCATGG  70 42
     gsl3760 3968954 .. 3968982 -  -3.1  -3.84825   GGGACCGATACTAAA       CGCCATGGGTGG GACAGT CCAC-CACGCCG        GACCGCTTGGCAACG  56 443
     gll3758 3967089 .. 3967102 -  -2.3  -5.00616   TCGGCTTTTAAAAAA               GCGAC AGCG GTGGC                GAGCCGCATCCAGAG  77 408
     gll3754 NONE
     gll3753 3963038 .. 3963048 -  -2.4   -3.6215   CGAAGCGACGGTAAA                 GCAC GCG GAGC                 GATCCCGATGGTTCT  48 76
     gll3752 NONE
     gsl3751 3961651 .. 3961663 -  -4.8  -3.31144   GGTGCATCGTCAGAA                CCAG TCTTC CTGG                GAAGCGTCGGAGTTG  49 7
     gll3750 3960834 .. 3960846 -  -3.3  -4.13963   ATTGCCCAAAAAATA                GGCGA AGA TCGAC                TCTACCAGGCGTCAA  58 447
        ictB 3954693 .. 3954706 -  -2.3  -2.76941   AAGCGAACAAAGCCA               GGCAC TGCT GTTCC                CCAGCAGAATCACTG  39 68
     gll3743 3953914 .. 3953934 -  -7.5  -2.62184   CCGCCGGTGAGATCA            CCGCCGC AATCACA GCGGCAG            CGGGTGCGCTGGTGG  51 312
     gll3740 3951502 .. 3951531 - -15.7  -3.75332   ACGGCGCAACTGAAA       GCGCCGGTGCGCTC GAA GGGCG-ACCGGCGC       GCCTACCTGCGCGGC  90 223
     gll3738 NONE
     gll3737 NONE
     gll3736 3945945 .. 3945956 -  -5.8  -3.57144   TGCTTGACCCCGAAA                GCTG GGCA CAGC                 GCAGTGAGCCTCCGG  58 264
        desA 3944523 .. 3944533 -  -6.8  -3.30124   CCTGACGGTGGAGAA                 GCTC CTG GAGC                 TGGCGGCCGAGGGCG  55 335
        murD 3942134 .. 3942153 -  -9.2  -2.77947   TAACAAGTTGTAAAG            CAGACGGC CTGC GCCGCCCG             AGGCGCTATACTCTG  60 173
     gll3731 3941006 .. 3941037 -  -2.3  -5.27779   TGCAACATCAAAAAA     GGCA-A-CCGCACCCC CAA GGAG-GCGGCCATGCC     CCTGACCACCATGCC  84 132
        cobS 3938139 .. 3938163 -  -7.2  -3.28924   TACCCTCGTCGATAA         CGCCCAAAGCC TAGC AG-TTTGGGCG          GTACCAATTCTCTGT  59 522
     gll3725 NONE
     gll3724 NONE
     gll3723 3934037 .. 3934053 -  -6.5  -5.38348   AAAAACAGCAAAAAA              CCGCC TGTTCGG GGCGG              CATTGGGCATCAAAA  91 241
     gsl3722 NONE
     gll3721 NONE
     gll3720 NONE
     gll3719 NONE
     gll3718 3930004 .. 3930023 -  -4.3  -2.71712   CGTCCTGGCGGAAAG            TTCAGGA GCTTTT TCCCGAA             GACGCCTGCGCACCG  43 7
     gll3717 NONE
     gll3716 NONE
     gll3715 NONE
     gll3714 NONE
     gll3713 3923140 .. 3923155 -  -3.2  -2.63596   CCGGATTGCAGACCA              GCAGTA TCTT CACCGC               AACCTCCTCGCAGAT  40 71
     gll3712 NONE
     gll3711 3922206 .. 3922217 -  -5.8  -2.83822   GGGACTGGATAAGCA                GGCA ACCT TGCC                 GGGAAGGCCCCTCTA  49 38
     gll3710 NONE
     gll3709 NONE
     gll3708 NONE
     gll3707 3917520 .. 3917530 -  -2.4  -3.61468   TCCTAACGAAATGAA                 TGGG ACC CCCG                 GCCGACACCGGGGCG  48 116
     gll3706 3915418 .. 3915432 -  -4.9  -2.95388   CATCCAACTTATATA               CCCCC CAAAC AGGGG               AAATGTACATTCTTG  46 114
     gll3705 3912605 .. 3912641 -  -4.2  -5.28176   CGTAGCGACAAAAAA    TGGTGCCGCCTCGGCC TCGGT AGCCAAGACGGCGCTT    CAACGTTTTCGGTTC  85 55
     gll3704 NONE
     gll3703 NONE
        rfbC 3909606 .. 3909636 -  -9.7  -4.11216   CTTCGACGTGTAAAA      GC-GGGGGGCAC-CC TTC GGTGTGCCCCCGTGC      CCATTATTTCTGGTG  79 29
        petN NONE
     gsl3699 3908690 .. 3908717 - -16.4  -3.66018   GCACTATCTCAACAA        CAAGAGGCAGGA GTGA TCCTGCCCCTTG         TTGTTTTAAATGGCA  95 44
     gll3694 3903980 .. 3904032 -  -9.3  -2.80732   ATACCAATTTCAAAT GCCGAAAGCTG--CTGAAGAGGCAG CTTTT CTGCTTTTTCAGGACGGCTTTCGGC CTTCTTTAATTGGGC  60 85
        truB NONE
     gll3689 NONE
     gll3688 3895706 .. 3895743 -   -12  -3.53811   GGGAGTTGCCGGAAA   GTAACCGCGCCGCGCCA AAGCA CGGCG-GGCGCGCTCAC   TCAGCCTGACGCCGC  78 64
     gll3685 3891503 .. 3891516 -  -5.9  -3.53224   GAGCGCCTGCTCAAA               GCGGC CAGC ACCGC                CGGGCTGCGCCTGGC  55 451
     gsl3683 NONE
        gshB 3889759 .. 3889776 -  -4.1  -3.10344   TTGCGATGCAACATA             CGGACCTC CCT AAGG-CCG             ACAATTGTACAAAGG  46 66
     gll3681 3889399 .. 3889419 - -16.1  -4.56597   GTGGTCCGGCAAAAA            GCCCCGCAC GAG GCGCGGGGC            TGGGCGTTCACGAAG 100 52
     gll3680 3886992 .. 3887004 - -10.5  -3.13566   ATACGACACCGAATA                GCGGC CCT GCCGC                CATCAAAAAGTCGTC  68 28
     gll3677 3882934 .. 3882963 -  -5.5  -3.09492   GCTTGAAGCGCAACA       CGAGCGCCCCCCC CATC AGGGTGGCGACCA        GGGCGAACAAACTTA  50 243
     gll3676 3882076 .. 3882092 -  -5.7  -3.20164   TCAGACCGAAGGCAA              CGGCCTG GGT CTGGCCA              TCGTGCGCTCGATCG  51 163
     gll3672 3876004 .. 3876019 -  -2.5  -4.08216   CGACCGGTCCCAAAA              GC-GCC TACCC GGCAGC              TAATCGGGGCGAAAC  56 69
     gll3670 3874747 .. 3874782 -  -3.8   -4.4078   GCGCGCCAAGCAAAA    TCCGCCCCTGCGCTCGG AAG CCGACCGT-GAGGCGAT    GTGGGCGGGGTTGCG  69 463
     gll3665 3871119 .. 3871150 - -16.6  -3.73106   GGAAAACTTGAACAA      GGCTGCGAAGCAGC GGGT GCTCCTCCGCAGCC       CGACACTGGACTAAG 100 131
     gll3664 3869757 .. 3869772 -  -6.8  -3.31946   TACCGCAGATAAAAG              GACGGC GACG GCCATC               GCAAGGATCGACGCG  56 42
     gll3663 3868439 .. 3868450 -  -7.2   -3.2056   ATTGATAGCCATCAA                CGCC ACCT GGCG                 GCCACATATTCGGAT  57 138
     gll3662 NONE
     gll3661 NONE
     gll3660 NONE
     gll3659 3859056 .. 3859087 -  -5.7  -5.49809   CAAAGGGGAAAAAAA      CCCG-CGCAGGCCC CGCTT GGGCTGGCGACAGG      CGCGGATCTCTGTCG 100 211
     gll3657 3856640 .. 3856650 -  -2.4   -3.1012   AAAGCGCGAAAACGA                 GTGC ATG GCGC                 ATTGGTCCTGTTGCT  42 40
     gll3656 3855833 .. 3855843 -  -6.8  -3.96148   GCTGGCTATCACAAA                 TCGG TTG CCGA                 CCACCCTTGAGCCCA  66 156
     gsl3655 3855327 .. 3855342 -  -6.8  -4.71426   GCCGGACGAAGAAAA              GCGCAA ACAG CTGCGC               GAGGTCTACGGCAAC  81 158
        ileS NONE
     gll3650 NONE
     gll3649 NONE
     gll3648 3848553 .. 3848572 -    -5   -4.7254   ACTCTCCATGAAAAA            GCCCTT TCCCGGTG AAGGGC             CAGGGGCGACAGCCG  76 54
     gll3647 3845048 .. 3845071 -  -6.6  -2.82015   TCGATAGCCACGACA          CGGCCAGGGT ACTG ACCATCGCCG           GGGGCGACCGCGCGA  49 484
     gll3645 3842895 .. 3842918 -  -2.4  -3.00022   GCGACTGCAGATACA          CTCAGAGCCGT TCG ACGA-TCTGGG          CTCTCAGTTCAGGGG  41 3
     gsl3644 3842491 .. 3842502 -  -2.2  -4.88217   ATCAAAAAAGCAAAA                CGAT CCCC ACCG                 ACATCTGGCTTGCCG  74 227
     gll3642 NONE
     gll3641 3838282 .. 3838310 -  -6.5  -3.78329   TTCTACGAAGCGAAA        CTGGCCGCCCCGA CTC CCACAGCGGCCTG        ATCCTCAGGCAGGGC  63 30
     gll3639 3836943 .. 3836953 -  -4.6  -3.53012   TGCCCGTCGTCGAAA                 CCCG TGA CGAG                 CCTGGTTGGATAGGC  52 93
     gll3636 3832944 .. 3832956 -  -5.5  -3.16971   GGATCATAGATTCAA                CGATG CCA CACCG                GGAAGGATTTGGCGC  50 42
     gll3635 3832027 .. 3832041 -    -5  -3.02371   TTTCTTAAACAATGA               TAAAGC ACT GCCTTA               ATTTTGGAGATACTC  48 23
        psbI 3831860 .. 3831874 -  -9.2  -3.85698   GTGTCGGCCCACAAA               CGCCGG CAC CCGGCA               TCTATCTACTGCCCG  71 31
     gll3632 NONE
     gll3631 NONE
     gll3630 NONE
     gll3629 3826836 .. 3826866 - -11.3  -2.72991   GCATAGGTGCAATGA       GCTGCTTTCAC CAAATAAGC GTGAAAGCAGC       TCAAAAAAGCATATC  69 59
     gll3628 3825611 .. 3825641 -  -4.7  -2.78596   GATCCTCCCATGACA      GCGATC-CGTCCCA AATC TGGGAGGAGACCAC       AGTCCCCCAGCGTGC  44 102
     gll3627 3824199 .. 3824232 - -13.1  -3.37796   CGGGACCATCGACAA     CCTGCTCGCGCGCGTC TTC GACGCGCGCC-GCACG     CCGCTCTGGTGGGCG  74 316
       ycf59 NONE
     gll3624 3822077 .. 3822124 -  -2.7  -5.03314   CCCAGTGGCAAAAAA GAGATCGACTG-TCCCAGTGATG AGTA CATC-CTGGATGCAGCCGAGCGC CAGGGCCTGGACCTG  77 282
     gll3622 3820614 .. 3820624 -  -2.4   -4.8048   TTTGGACAGCAAAAA                 CGGC GCC GCTG                 CTTGAAAATCGCTTG  69 88
     gll3621 3819907 .. 3819950 - -13.7  -3.76759   ACGAAGGTCAGGAAA GTCGGTGGACCGGCCCCCC GCAAAA GGGGGGCCGACCCTCCTAG GCGTCAAGCAGCGTG  88 22
     gll3620 3819131 .. 3819164 - -13.9  -4.41348   TGGTTTCTAAAGAAA     TGGTCGGCTGCGT CCCATTTT ACGCAGCCGACCG      GTCGTCAAAGATTGC  95 51
     gll3619 3815593 .. 3815608 -  -6.1  -4.59773   GCGGATCTCGAAAAA              GCGGT GGGCGA ACCGC               TCGATGTCTAGATCT  75 40
     gll3617 NONE
     gll3616 3810989 .. 3811007 -  -4.4   -3.0353   TTCTGGAGAAAGAAC             GGGTGCTC CCC GGGCACCG             TCAGCGTGTCGCGCT  46 209
     gsl3615 NONE
     gsl3614 3810009 .. 3810022 -  -2.3  -4.09864   ACCGATCTCTCAAAA               CCGTG ATTC CACCG                GCTTCTGCGATGAAA  56 503
        rnhA NONE
     gll3611 3806624 .. 3806648 -  -4.2  -4.38141   CTTCATAGAAAAGAA         CGAACTGCAGG GTGT CCCGC-GCCCG          CTGGAGCGATACGAA  68 423
        spsA 3801494 .. 3801512 -    -3  -2.59564   GGGCCAGGGCAGAAG             CTTGATGC GTT GCAGCATG             GCATCGGGTGCGAAG  40 48
     gll3606 3800987 .. 3800999 -  -3.3  -3.73775   CGCACTGGGAGCAAA                GCATG GAG CAGGC                CCAACTCCAGGGGCG  54 67
     gll3602 3797298 .. 3797309 -  -2.2  -3.10244   GGGCGGAATAAACCA                TGCA TGGG CGCA                 ATTACTCCGAAAGAA  42 27
     gll3601 3794620 .. 3794635 -    -6  -3.28001   CACCTGGAAACCCAA              GCGGCC CATC GCCCGC               GAGGACGGACGCTTC  52 467
     gll3598 NONE
     gll3597 3789707 .. 3789721 -  -7.2  -2.53263   CTCATCGGCAATTTA               TTTAGG ACT CCTAAA               TAATAGGCGTCTTTT  53 268
     gll3596 NONE
     gll3595 3788017 .. 3788043 - -12.2   -3.9392   CCCGACTCTAAAGAA         CCGTCCGGGG GTAGGCA CCCCGGGCGG         AAGCTGCAGGATGCT  85 40
     gll3594 NONE
     gll3593 NONE
        uvrC 3784455 .. 3784472 -  -9.1  -2.70298   CGGGGGAATTACAAG             GAGCAGG TGAG CCTGCCC              GCCATCCTTGGCCAC  59 466
     gsl3590 3783706 .. 3783719 -  -5.2  -2.91144   TGATCCCTCAAAGGA               CGCC TTGAAG GGCG                CGGGGAGGACAGTTC  48 152
     gll3582 NONE
        ftsW 3772319 .. 3772329 -  -8.2  -4.63184   AACTGATCCCAAAAA                 CGGC ATC GCCG                 CCGACAACTTTATTC  82 151
     gsl3580 3771799 .. 3771852 -  -8.7  -3.64716   CCACTGCCGAAAATA TCGCCCTCCATATCCGTGACCTGCTC GAA GAGCCGGTGCGGGCTTTGG-GGGCGA GGCTCCACAAAGTGC  65 207
        clpB 3767724 .. 3767772 -  -9.8  -3.50393   TCTCATGGTACACAA GGTGTC-AGGTGTCAGGTG TCAGGTAAGTTC CACCTGACACCTAGACAAC CGGCATGGCGCTTAG  70 17
     gll3576 NONE
       rpl36 NONE
       rps13 NONE
       rps11 NONE
        rps4 NONE
        rpoA NONE
       rpl17 NONE
     gll3569 NONE
     gll3568 3761423 .. 3761458 - -12.6  -5.71983   CGAAGCACAAAAAAA    TGGCGGCGGTTGATCCC ATC AGGATCG-CCGCCACCA    CATCCTCCCTACTTG 100 451
     gsl3566 3760142 .. 3760156 -  -2.8  -2.67705   CGACAAGCGACACGA               GGTTTA AAA TAAGCC               AATCAGGGTGGAAGT  40 28
     gll3561 3753394 .. 3753429 -  -6.1  -2.90496   GCTGTTTGCAAACTA    TCGCCCTGCCGAGACT TTCTG AGCCTTGGCAGG-CGC    ACTGTAGGTTGTACC  51 398
     gll3557 3750464 .. 3750501 -  -2.6  -5.58179   GACCAGAAGAAAAAA  GCATGGGCGGTTGGCAGC TGCC GC-GCCTACGGCTCA-GC   CTTGCCGGAGTTGTC  86 14
     gsl3556 NONE
     gll3555 3749418 .. 3749433 -  -4.6  -4.07568   GCCTGGCGCTCAAAA              TCGCCG CCAA CGCCGA               AAAATCCCACCCGGT  63 376
     gsl3553 NONE
     gll3552 NONE
        leuB 3746747 .. 3746757 -    -4  -3.53012   GCCTGGGCTTTGAAA                 TCTT AGC AAGA                 CCGCTCAAATAACGA  50 80
     gll3550 3745822 .. 3745835 -  -3.9  -3.17492   TAAACAATCAGCTAA               CATAT TGCA ATATG                AATCTGTTGCCGACC  47 383
     gll3548 3744946 .. 3744972 -   -10  -2.80016   GGCCACGACCAACGA         GGGCCTCGGCCC CGT GGGCGAAGGCCT         TGCTATGGCCTGTCA  60 73
     gll3545 NONE
     gsl3544 3742942 .. 3742978 -  -2.2  -2.87319   CCCAAGCTAGCAAAT   CGGCAGGCGA-AGCACT ACGA AGTGCTCTCAGCGGCGG    CACCGCTCTCGGCAA  39 3
     gll3543 3741547 .. 3741560 -  -5.3  -3.83214   GTAAAGCAATCGAAA               CAATC AAAT GATTG                AATACTCACACAATA  59 209
     gll3542 3739701 .. 3739718 -  -2.7  -3.39327   TTCCCAGAGGCAGAA             CTCGA ACCTATCA TCGAG              CGGGCGGTGGGCCTG  45 493
     gll3538 NONE
     gll3537 3735886 .. 3735908 -  -6.3  -3.14132   CGTGGCGGCGATCAA          CG-CCGGCGAG CAA CTC-CCGGTCG          AGCGCACCAGCAAAA  53 261
     gll3533 3731418 .. 3731443 -    -9  -3.31144   TCCGGATCCCCAGAA         GCGGCAGC AAGGGATTAA GCTGCCGC          TCGCACCGTTTTTGG  63 82
     gll3529 3728942 .. 3728964 -  -7.6  -3.14132   TTCTTCCCGTAGCAA           GCCAACCGTG TCA CCGGGTTGGC           ACAGCCCTCAAAGCC  57 221
     gll3526 NONE
        ppnK NONE
     gll3524 NONE
     gsl3523 NONE
     gsl3522 NONE
     gll3521 3724546 .. 3724562 -  -5.2  -4.00782   TTAGATGAGTAGAAA              TACTCA GTTTG TGAGTA              GGCCATTCAAGTAAG  62 12
     gll3520 NONE
     gll3519 NONE
     gll3516 3719181 .. 3719200 -  -4.8  -3.65529   ACACCCCCAGGGAAA            GGTGCGGC CCGG GCCGCTTC             TTAAGGCCTGTAGAC  54 26
     gll3515 3718006 .. 3718027 -  -2.1  -4.88918   GTACGTCAAAGAAAA           CGTCACCCG CGAC CGGCCGACC            CTCGCGGACCTGCCG  74 271
     gll3511 NONE
     gll3510 NONE
        bioD 3714232 .. 3714258 -  -4.2  -3.65046   TCCCGAGCGCAACAA         TCCGGTGGGCGG CGC CGGTCCTCCAGA         TCTGATCATGGCGGC  54 157
     gll3507 3712259 .. 3712275 -  -5.8  -3.61398   CGCCCTGGTCAACAA             CGCCGGG ATTA CCCG-CG              ACGGTCTAATACTGC  57 487
     gll3501 NONE
     gsl3500 3708105 .. 3708116 -  -5.8  -3.59262   GCCGATACGGTCAAA                GAGG TGAT CCTC                 GCCATCAACCCGAGC  57 196
     gll3496 NONE
     gll3495 NONE
     gsl3494 3703927 .. 3703950 -  -3.8  -2.74563   TGCATATCTCAAGCA          TCGCCGGCAAG CAT CCT-CAGGCGA          CAAAAGCCCGCTCCA  43 18
     gll3493 NONE
        murE NONE
     gll3491 3700936 .. 3700970 - -10.8  -3.06696   TTCCGCTGCAAGATA    CGCGAGGCG-CTCAGG TTGTC CCTGAATCGCC-CGCG    GAGCCGGTCTTTGAT  68 68
     gsl3490 3700265 .. 3700290 -    -6  -2.79248   CGAAATTGAAGATGA         GATCGTCCGC ATCGTG GCGGTCGCTC          GCGAGGCGAACCCAC  46 456
     gll3487 3697423 .. 3697447 -  -7.7  -3.10344   CCTGTATTCAAGATA          CGCGACCAGCG GCT CGCTGGGCACT          CGGGGAAACAGCCCG  57 111
     gll3486 3696765 .. 3696794 - -21.5  -4.36914   CCGGCCCCGACAAAA       GCCAGGAGCCCCC GCAC GGAGGCTCCTGGC        AAATACAAGGCGATC 100 49
     gll3484 3694722 .. 3694741 -  -7.8  -3.15427   AACAGGCTGGACGAA            GACACCAG GTAT CGGGTGTC             GGGGATAGCTTATTG  57 80
     gll3483 3692702 .. 3692714 -  -9.1  -3.28708   CAAAGCCCAGATCAA                CTGCG CCG CGCAG                CGCTTTCCGAAGGGG  63 494
     gll3479 3686272 .. 3686292 -  -3.8  -3.54424   GGGTACTGGCGGAAA            TCGGCCGG GTGCT CAGGCCGG            GGGGGCGTTTTTACT  53 223
     gll3477 NONE
     gsl3476 3684328 .. 3684382 -  -5.6  -2.78384   TGGCTTGGCACGAGA GTCTGTG-GGGCGAGAGGTGGAACCC CCTTC GGGTTCC-CCTCTCGCGCTCTCCTCC TCCCCGCGTCGAGGG  47 237
     gll3471 NONE
     gll3470 3678958 .. 3678985 -  -4.8  -2.54193   CAGCACCGCAACGCA        GGACCAGC-AGTG CAT CACTCGCCGCCCC        GCTGCGGCTGCGGGC  43 12
     gll3469 3677814 .. 3677832 -  -5.8  -3.72576   GGCTGGTGGAGCAAA             CGGGCGTG GCC CTCGCCCC             CGGCTCCGGGTTCGG  60 488
     gll3467 NONE
     gll3466 3675481 .. 3675492 -  -2.2  -2.72152   TGGATTACAAATTGA                CGGCG TTG CGC-G                TTTCTACCAGCTTGC  38 3
        radC 3674625 .. 3674649 -  -8.4  -3.51411   ACTGGCCGAAAGCAA          GGCGAGTGCG CACAC CGCTCACGCC          CGCCACAGGGCGGTG  64 19
     gll3464 3672478 .. 3672520 - -18.6  -3.25719   GGATGAGATGAGTAA TTCGCGAACCGATTTGCGCG ACA CGAGTAAATCGGTTCGCAAA AGTCCCCTAGCCCAC  95 32
     gll3462 3670856 .. 3670870 -  -2.1  -3.72576   GTCGGCTGCAGTAAA               TTCGC CACCT GCAAA               CCACAAGCTTTTGGC  51 181
     gsl3461 3670481 .. 3670492 -    -3  -2.84878   CCCCTGAAGGTAAAT                CAAT AAAT ATTG                 CTCGCGACAACAAAG  41 221
     gll3460 3668991 .. 3669001 -  -8.2  -2.59564   TTCTGAGTGCACAAT                 CGCG GGT CGCG                 GACGGTTGCTGTAGA  53 404
     gsl3458 3667265 .. 3667277 -  -4.7  -4.72272   TTCTTTCATCAAAAA                TGCCG GGG CGGCT                TTCGCATTGCACCTC  74 39
     gll3457 NONE
     gll3456 3663525 .. 3663540 -  -6.1  -3.71378   GACTTGACAGGTAAA              GACGG TTCTAC CCGTC               ATTGCGCCCGTTCCC  61 24
     gll3454 3662573 .. 3662583 -  -3.2  -2.95789   ATCATATCAACCAGA                 CATC CTC GACG                 ACTGCCATATCACGG  42 1
     gsl3453 3662138 .. 3662148 -    -4  -3.53012   TTCGGCGTGGGCAAA                 TTGA TCT TCAA                 AGAGTGGCTGGCAGG  51 213
     gsl3451 3660136 .. 3660148 -  -4.9  -3.87815   GGTCACCTCCACAAA                GATTT TAC AAATC                GAGGCGGGATTTACT  59 36
     gll3450 3659425 .. 3659448 -  -4.4  -4.07885   CAGGCGGGCGGAAAA          TCCGACAAGC CCGA GCCCGCCGGG           GTGCACTCCTGAAAC  61 42
     gll3447 3655503 .. 3655513 -  -6.8  -3.46659   CAGATCGAGAAGGAA                 CGCT GGA AGCG                 AATCCATAAAGCCCA  57 213
     gll3441 NONE
     gll3440 3648103 .. 3648122 - -16.4  -5.72254   CCAAACAACAAAAAA            GCCCCCGG ATAT CCGGGGGC             TTTTTTAATAGCTTG 100 44
     gll3437 3642002 .. 3642020 -  -4.5  -3.14132   GTCTGTTTCCAGCAA             TCGAGCA ATCTA CGCCCGA             AACTGTTCTGGTGGC  47 157
     gll3435 NONE
     gll3431 3631083 .. 3631108 - -13.9   -2.7263   AGTATTTGTTTAAAG         TGCCCCGGCGA AGGG CCGCCGGGGCG          TTGGGGTGGAAACTA  76 38
     gsl3430 3630791 .. 3630817 - -13.1  -4.15044   GCTTCCGCCAACAAA        CCCCGGTTC-CA ACTT TGCGAACCGGGG         TATCGATGAACAGAC  91 58
     gll3429 3630245 .. 3630255 -  -2.4  -4.41494   CATCTTCAATGAAAA                 CGTC ACC GTCG                 GTTTTGTCATCCTGA  65 122
     gll3425 3623102 .. 3623151 -  -3.5  -3.03124   CCTCACCGTGCAATA TCAGGTCCAAAAGCAGGT-GGGCG AAT CGCTGGAAGTGCCTTTGGGCCTGA ATTTCAATCGCTTAT  44 37
     gsl3424 NONE
        hisC 3621548 .. 3621558 -  -4.6  -3.07487   GGAGATGTTCAAAAG                 CCGC GCG GCAG                 GGGGCGGAGATCCGA  47 128
        recA 3612645 .. 3612664 - -12.8  -3.33492   TTAGGGATCGGACAA            GCCCCGGC TCAG GCCGGGAC             GCCCCCTAGACTTCT  78 31
     gll3415 3612212 .. 3612242 -  -6.9  -4.15066   CACCGACAAATCAAA      TCCAGGCTCACCCC ATAG AGGGTGA-CCCAGA       GCAGTAAGGGCAACC  68 47
     gll3414 NONE
     gsl3413 NONE
     gll3412 3609731 .. 3609745 -  -2.8  -4.66609   GATTCGATTCAAAAA               GTGATG GAC CATGAC               GTCTACCAGAATTTC  69 497
        psaE NONE
         fpg 3607784 .. 3607794 -  -2.4  -3.28924   GATTGGCTGTCATAA                 CGGC ATG GCTG                 GAGCAGAATTCCCCG  44 50
     gll3406 NONE
     gll3405 NONE
     gll3404 3605100 .. 3605123 -  -6.6   -3.3344   ATGGAAGCCGTAGAA          CTGAGCGCCC AAGT GCACGCCCAG           CCCTTCTACGAAAAA  56 143
     gll3402 3603960 .. 3603973 -  -9.5  -2.52896   CTACCGCCCAAGCTA               CCGCC CGGA GGCGG                CCCAGGACGCCTGGC  56 434
     gll3396 NONE
     gll3395 3600650 .. 3600660 -  -4.6  -3.41051   CCATCGGCACCATAA                 CGCC AGC GACG                 GAGACGCTCCGGGTC  52 39
     gll3387 3594227 .. 3594247 -  -2.6  -3.62032   ACACCAAGTCCGAAA           TC-GC-CCTC GAA GAGGAGCAGA           TCGTCATCAACACCG  49 353
     gll3385 3593313 .. 3593345 -  -3.4  -2.80195   ATCGACGAGCAATTA      CGGCGCACAAACTT GACAA ATGTTTATAAGCCG      AGTTATGAGGCTGTG  41 28
     gsl3384 3592643 .. 3592657 -  -3.5  -4.86731   CGTCCTCAAAGAAAA               GCAAC TGCCC GTCGC               CCAGGTGGCGGATCT  75 416
        moaC 3588648 .. 3588660 - -10.5  -2.74605   GCGGGCCAAAACCGA                GGCGG TGG CCGCC                GGTTAGGGTTCAGGC  66 28
     gll3375 3584345 .. 3584356 -  -5.8   -3.7282   CCAGCCCATCAACAA                CGGT GTCT ACCG                 CTCCGGTTTCGCCAC  60 419
     gsl3373 3583196 .. 3583209 -  -5.9   -2.8547   ATTCCCCAGATGAGA               CCGGG GTCG CCCAG                AGTAGCGGTGCCAAG  49 215
     gsl3372 3582866 .. 3582886 -    -4  -3.88291   CAGGACCGCCAGAAA           CAGGCCCAC GGCG GTGG-CCTA            GGCTATGTCCGTCAA  58 102
     gll3368 3575905 .. 3575921 -  -6.5  -3.53012   GGGGCGCTCCTTAAA              GCGGC CCGACTC GCCGC              GCATCCGGCGTAAGG  58 452
     gll3367 NONE
     gll3366 NONE
     gll3365 3574135 .. 3574163 - -18.9  -3.49687   ATGGCTCACAAAAAC        GTGCCCGTCCGGA CCG TCCGGACGGGCAG        CCCATCGAGTGGTCG 100 43
     gll3364 NONE
     gll3363 NONE
     gll3362 3570097 .. 3570112 -  -4.6  -3.57387   AACAGATCGGTGAAA              CCCAGC GCCA GCTCGG               TGAAACCCAACGGCA  55 298
     gll3359 NONE
     gll3358 NONE
     gll3357 3566977 .. 3566993 -  -4.3  -3.06492   TGAGCCAGGCTAACA              CGCGACT GCA AGCCGAG              GATCGCTGCGGCTAC  47 247
        lysS 3565316 .. 3565335 -  -6.4  -2.62184   CGCCCGCCTACACCA            CAGCGATC TGGT GATCACCG             CCCCGACCTACCACT  48 67
     gll3349 NONE
     gll3348 3554359 .. 3554378 -  -5.6  -2.53876   TGGTACTTCAACCCA            CCGGCGAA GCGT TCCGCCGC             TGCCAGGGCATCGGC  46 41
     gll3347 3553494 .. 3553504 -  -5.4  -3.05596   GATCCGGTTACTGAA                 TCTC CTT GAGA                 ATCCAAAGCTTAGCG  50 266
     gll3345 3552253 .. 3552272 -  -6.3  -2.71011   AGGGGCGGGGAACTA            GCGGGCG AGTTTG CGCCCGA             CGGTGAGCCCTACCA  48 3
     gll3344 NONE
     gll3343 3548412 .. 3548444 - -11.9  -3.29613   AAAGCCGAAATCGAA      GAGCAGCTCAAAGCC CAG GGCGTCGAGCAGCCC      GACAAAGTCTGGGAG  72 328
     gll3341 3544528 .. 3544538 -    -4  -3.01791   ATTGCTGCGTTAAGA                 TCAA GTA TTGA                 TGGCCAGGAGCTTGA  44 433
     gll3339 NONE
     gll3337 3542427 .. 3542459 - -11.1  -2.72799   GTCCCAGATAGATGA      CCGCCCCGCCGCGGC TCT GCTGCGGTGGAACAG      AACCCGGCTTACGTC  69 411
     gll3335 NONE
     gll3334 NONE
       ycf84 NONE
     gll3332 NONE
     gll3331 3536182 .. 3536216 -  -4.9  -2.73681   GATTTACCTCAACGA    GGGCG-CCCAACGC CGCCTGTT GCGCCGGCTCGCCC     ACGCCCTGCGCCCCG  44 280
     gll3326 3529065 .. 3529081 - -10.9  -2.53674   AGAAATCATGAATAT              TTGTGCG AAC CGCACAA              GGCTCTGACTGATAC  64 62
        gap1 3527659 .. 3527671 -  -3.3  -3.49687   ATCTTGCATAAAAAT                CCCTT GGG ATGGG                GTTGGAGCCGCCTGC  48 43
     gll3324 NONE
     gll3323 3525078 .. 3525117 - -20.9  -2.82516   GCGGGGAGGAGGAGA  GCGCGAGAGG-GGAACCC GAAGG GGGTTCCACCTCTCGCAC  CCACAGATTGTCGTG 100 122
     gll3320 3518413 .. 3518433 -  -6.9  -4.11394   AGTTTAGTGGTAAAA            CCACAGTCT TCC AAACTGTAG            TTGTGGGTTCGATTC  68 475
     gll3319 3516638 .. 3516648 -  -2.4   -5.0538   GCCGACCTTAAAAAA                 GGCG GCG CGCT                 GAACGTCTCGACTCA  77 439
     gll3317 3515858 .. 3515887 -  -6.3  -3.59979   CGTCCTTAGTTTAAA       GGATGCCG-GTCGA TTC CCGACTCGGCCGCC       GGATTCAGGCGGGTT  58 30
     gll3316 NONE
     gll3315 3513503 .. 3513519 -  -2.9  -3.13343   ACTCGAACCATCCAA              CCCATAG CTG CCACGGA              CCTCCCGACTGGCTC  43 132
     gll3314 3513090 .. 3513102 -  -4.7  -4.60487   GACTATGCCCAAAAA                CCGGC GCC GCCTG                TGGTCCTCAGGTGAG  71 32
     gll3310 NONE
     gll3309 NONE
     gll3308 3506865 .. 3506877 -  -5.5  -2.82491   GACAGACCCAGTATA                CCCAG GCC CTAGG                GACCGCTCACCAGGC  47 21
     gll3307 3505582 .. 3505601 - -10.6  -2.92951   GACATCTGGACAAAC            CGTGCGGG AGAA CCCGCGCG             CAGTCCGTACTCTAA  67 394
     gsl3302 3501762 .. 3501778 -  -2.2  -4.60924   GAAACCGGCCAAAAA              TGTCGA TGTTT TCGGCA              AGATCACCGACGCCA  68 247
        ruvC 3500736 .. 3500750 -  -2.7  -4.72272   GGTGCGCACCAAAAA               CTGGC TTCCG GCCGG               AGAAGTGACCGTCGG  72 202
     gll3293 NONE
     gll3292 3495205 .. 3495225 -  -8.3  -3.74872   ATGGATTTGATGAAA            GTGTGCTTC TTC GAAGCACAG            TTCCATCCGGATCTG  69 302
     gll3290 3493664 .. 3493686 -  -6.8  -3.27298   TTTTGTAACCACGAA           GCCTCAGCCG TGG CCGCCGTGGC           CAGGCTCAACCGGGG  56 6
     gll3289 NONE
     gll3288 3491538 .. 3491551 -  -3.7  -3.31248   TAAGACGCTCCAGAA               CAGCC TTGC GGCAG                ACACTTAGGAGGCAG  48 110
        psaC 3491224 .. 3491247 - -17.4  -3.66921   AAGCTCAAGGGTAAA          GCCCCCGGGG AATT CCCCGAGGGC           TTTGGGATGATGACA 100 56
        ntcA 3490070 .. 3490102 -  -2.7  -3.63968   TGCCAAAGCGGGAAA      CGTCAGATAATGC TCTCATC GCATCACCTATCG      GGGCGGATTCATCCA  50 96
     gll3284 3489597 .. 3489616 -  -3.6  -4.57073   CACTCCGGGTAAAAA            GTACCCACA GTC TATGGGT-C            GGTGCGGACAATTTG  69 57
     gll3283 NONE
     gsl3282 NONE
        aroE 3482764 .. 3482775 -  -3.6   -3.7331   AGCGCGACCAAAATA                GCCG CACC CGAC                 GATTGGCCCGGACCC  54 165
     gsl3275 3478175 .. 3478187 -  -3.3  -3.54543   ATCTACGCCCTCAAA                GGTCG CGA CGAGC                ATAAGCCGCTCATTT  51 489
        comA NONE
     gll3272 3475956 .. 3475979 - -10.2   -3.0263   ACCAGTCGCGCAAGA          TGGCCGCGCG GCTG CAGGCGGCCA           CCCGCTCGGACCACC  62 179
     gll3269 3470978 .. 3470997 -  -2.8   -4.3208   GGTGAGAAGCGAAAA            TTCCAGCA ATCA CGCTTGAA             CCTGCGGAATGTCGG  61 42
     gll3262 3466211 .. 3466222 -    -3  -2.52543   ATCTGTCTGAAGGCA                TAGA AGTT TCTA                 AACACCGACGCCTGT  39 52
     gsl3261 3465810 .. 3465826 -  -3.6  -2.88366   TGGCCAAGCAAGAAT              GCCGGA GAGAA TCCTGC              TCCACTGCACCAATC  43 177
     gsl3260 NONE
     gll3259 3463849 .. 3463872 -  -2.3  -4.08767   GGTAGGGCGCTAAAA          GCCGCAGGA TCAGGC TCTTGCCGC           CACCATCCACTCAGA  56 61
     gll3258 3462391 .. 3462402 -  -2.2   -3.4072   TAGGTGTCAGGATAA                GAAC CCTT GTCC                 GTTGAGATCTTCAAG  46 265
     gll3255 3459714 .. 3459738 -  -7.8  -2.78384   CCGCCGCCGAGGAGA         TCGCCCGCCGG ATGC CCGG-GGGAGA          GGCGGTGATCGCCGT  52 195
     gll3250 NONE
     gll3249 NONE
     gll3248 NONE
     gll3247 3451851 .. 3451863 -    -2  -3.72009   AGAAGATCATTCAAA                TTCT GGATA AGAA                AGGACCCGATTACAC  52 183
     gll3233 3439752 .. 3439781 -  -2.1  -4.02108   TCGACGAGAAGCAAA       TGATCTTCCAGTT TCCC AACCAGACGCTCA        CCACCAGGCTTTTGG  57 446
     gll3231 3437619 .. 3437647 - -14.7  -4.03978   AAGGGTTCAGACAAA        CTGGTTTTCTCGA CCG TCGAGAAAACCTG        GTGGTTCAAGGTTTT 100 56
     gll3227 NONE
     gll3226 3432330 .. 3432350 -  -3.3  -3.53012   GGTCTTCTGTTCAAA           GGT-ACCG ACTTCG CGGTGACC            GATCTCACCGCAGCA  48 316
     gsl3221 3427842 .. 3427854 -  -5.5  -2.83345   CGGAGAGAGCAACGA                GGCTC TCA AAGCC                CTCATCGGCGCGGCC  48 196
        cpcC 3425876 .. 3425903 - -17.8  -4.92314   ACCAATCGACAAAAA        TCGCCGGGAAAG TCCG CCTTCCCGGCGA         TTTATTGACGGCGGT 100 50
     gsl3216 NONE
     gll3214 3422831 .. 3422847 -  -8.7  -2.62616   TCAGTTGGTAGAGCA              GCGGACT GAA AATCCGC              GTGTCGCCAGTTCAA  59 103
     gll3213 3421796 .. 3421831 - -12.4  -2.72049   GACAGTTCTCAACCA    CCCCCCGACCGCCCGGC GCT GCCGGGCGGA-GCGGGC    CATGCTGCGCGCCCT  66 300
     gll3211 3420240 .. 3420290 -    -3  -2.65815   TGCATAGCCAGACTA TGCTAGCCCATCGAGGCGGCAG GTGCGTT CTCACGCCTGGCGGGGCCAGCG GCAGGCGAGCCAGCC  40 5
     gll3210 NONE
     gll3209 NONE
     gll3208 NONE
     gll3207 3415590 .. 3415613 -  -3.2  -3.73302   GAACATATCCAACAA          TCTTTATGTT TATT AACCCAAAGA           TCGCCATGGGCCATG  53 99
     gll3206 3413810 .. 3413823 -  -4.5   -3.9392   CTGGACCTCAAAGAA               GCGCT CTCC AGCAC                CAAAAAGTTGCCCCG  58 151
     gsl3203 3410556 .. 3410573 -  -2.8  -3.25823   GTTCTGTCATATCAA             TACTTT CTCCAT AAAGTA              GAGTGCGATGAGACC  46 82
     gll3202 3409824 .. 3409854 -  -8.2  -4.36914   CTCCCGCTCACAAAA       TACGCGGCGGCCTA CGC CAAACCGCGGCGCA       CTGCGGCTTACTGGG  79 317
     gsl3197 NONE
     gsl3196 3401435 .. 3401450 -  -7.6  -2.71416   CACTATCCAGACAAC              TGTAGC TTTT GCTACA               CATTTTCGTCAACGG  53 52
     gll3195 3400729 .. 3400745 -  -2.1  -5.26316   CTATTGTAGAAAAAA              CCGGCAG CAA CCGCCAT              GGGGATCACTGGGCA  79 51
     gsl3194 3400344 .. 3400381 - -22.1  -3.82097   GCCAAACTTACCAAA   GCCAAGCCCCCGGACTG GAGA CAATCCGGGGGCTTGGG    GTGAAGTCGTTGCTA 100 38
     gll3193 NONE
     gll3192 3398396 .. 3398410 -  -2.1  -2.55545   TCGTTAACAACACAC               TCAAC GGACT GTCGA               TTCCTCGGAGGCGTC  38 11
     gll3191 NONE
     gll3190 3397022 .. 3397038 -  -2.9  -3.90048   TTTGCCGGAAAAACA              TGCCGAA CTA CTGGGCA              AAATTCTCGAGCACT  56 113
     gsl3187 NONE
     gsl3186 3395044 .. 3395069 -  -4.8  -3.28712   GCGTGGTTCCCAGAA        CTGTTCG-CGGC CGGT GCCGCCGAA-AG         TGCAGAGGATCCGTA  49 319
     gll3184 3392707 .. 3392742 -  -5.5   -3.6707   ACCGAATAGTCCAAA    TCTCCAAGTGCTACCA TCGGT TGGTAGC-CTTGGGCA    CGTAGCTCAGCGGAT  56 100
        petF NONE
     gll3181 3389966 .. 3389982 -  -4.4  -2.91276   CCGGTGCCGACAAAG             CCGAGGT GCTG ACC-CGG              GTGCTCGCCGGCGAC  44 133
     gll3175 NONE
     gll3174 NONE
     gll3173 3382491 .. 3382501 -    -4  -2.85297   CTATTTCAAAGATGA                 CAAA GTA TTTG                 GCTTAGATACTTGCT  43 170
     gll3171 3379077 .. 3379089 -  -5.5  -3.48276   CTGTCGGCCACAGAA                GCCAT CGC ACGGC                AAATGGCTTCCCTGG  55 405
     gll3169 3377365 .. 3377376 -  -2.2   -3.0263   AGCAGCTTGCGAACA                TCAG GAAT CCGA                 CGCGCAATCATTCGG  41 123
        ilvD 3375111 .. 3375133 -  -3.2  -4.87389   GACCTCAAAAAGAAA           GTAGCCGTCG CCC CACCGGCCCC           GCCACCCACCGTCGC  75 475
     gsl3164 3370770 .. 3370826 - -12.2    -3.794   CCTCAACCCAGTAAA GCCCACCGATAGGCGAAGCCCCGGCCG CGTG CGGCCGGGGCTTCGCCTGG-GATATAA AAACGCTCAAACGCG  83 32
     gll3163 NONE
     gll3162 3368217 .. 3368240 - -19.6  -3.82097   TGCAAAGTCACCAAA          GCGGCGCACC GGTC GGTGCGCCGC           TTTTTTGGGTTCAAA 100 36
     gll3158 NONE
     gll3157 3359500 .. 3359519 - -16.4  -5.11836   ATAGTCAAAACAAAA            GGGCGCCG GAAT CGGCGCCC             TTCGCAACAACAGCA 100 54
     gll3155 3358152 .. 3358177 -  -8.9  -3.75153   TTGCTTGAACGCAAA         GTTCGGTGCGC TTAA GCGCATCGACC          GCAGTACCAAGCGTG  71 42
     gll3149 3352650 .. 3352694 -    -4  -3.53012   TGCCCCCCTTGGAAA GGGGGGGCAGGGG-GGGATCC AGAG GGCTACTGCCCCCGCGCCTCC TCGACCTCGCTCGGG  51 7
     gll3147 3351443 .. 3351455 -  -4.8  -3.49687   ATCTGTTATAAAAAT                GCCT GAATA AGGC                CCTGCGTCAGCAAAG  52 3
     gll3146 NONE
     gll3145 3349522 .. 3349545 - -18.2  -3.54382   TGTAACAAACATTAA          GAAGGGCGGC ACAG GCCGCCCTTC           TATGTTTCTGATGTG 100 56
        psbA 3348342 .. 3348357 - -11.8  -6.15828   GTTACCAAAAAAAAA              GGCCCC CGAA GGGGCC               TGCATTCACAGATCG 100 51
     gll3143 3345946 .. 3345962 -  -3.5  -3.14132   CTGCGCCCCTACGAA              CCCGGCG ACG CGCCTGC              GCTCGTTGATTTATT  44 451
        ftsH 3343131 .. 3343150 -  -3.5  -4.72497   TATCGACCAAGAAAA            CATTGGC CAGTTC GCCGATG             CGATGAGCGGTTTCG  73 518
     gsl3137 3339535 .. 3339559 -  -7.1  -3.37975   ATTGAGCATCGAGAA          TCGGACCCT TGGCTAG AGGGGCCGA          TCACAGGCGGCCAGT  58 195
     gsl3135 NONE
     gll3134 3337094 .. 3337111 -  -6.9  -4.56597   TGCCGCTTTGAAAAA             CGAGGGC TCCA GCCCTGG              GCCTCGCGTTTTTCG  76 64
     gll3130 3333263 .. 3333283 -  -4.7  -4.56597   GCTCGGGGCGAAAAA            CAAACCG TGGTTGC CGGTTCG            TAACCTCTACTCTGC  71 54
     gsl3127 3330893 .. 3330907 -  -5.6  -4.06419   GTGCCGTAGAAAGAA               CCTAGG GGG CCTGGG               CGCCGGTGTCGTTGT  64 12
     gll3126 3329245 .. 3329270 -  -9.7  -2.66272   GCGCATCGAAAGGCA         CCTC-CCGAGCG CCC CGCCCAGCGAGG         TCAGCAGTGCTGTGG  56 153
     gll3123 3325241 .. 3325255 -  -6.4  -2.66435   ACCCCCATTAGATTA               CAGAGA CTG TCTCCG               TCGCCATCTAACCTG  48 53
     gll3122 3323683 .. 3323693 -  -8.2  -3.14132   TGCTTTTGGGACCAA                 GCCC GTC GGGC                 GCGCGCAGCGTCGAG  60 402
        ruvB 3320234 .. 3320254 -  -3.9  -3.65351   CGATTTTGAGGTAAA            GTAGCGCTC ATC GAACACTTC            TGGGCACCATTGACG  52 157
     gll3118 NONE
     gsl3117 NONE
     gll3116 NONE
     gsl3115 3317487 .. 3317506 -  -9.2  -2.79915   ATCTATTCCATCATA            GGCGGTGG CTGC CCACCCCC             GAAGCGCCGCCCTAG  60 37
        dnaJ NONE
     gsl3113 NONE
     gll3112 NONE
     gll3111 3314306 .. 3314326 -  -6.8  -3.05463   AGCCCCGGCACTCAA            CGCACCCG GCCGG CAAGTGCG            TCGCGGTGCTCGAGT  54 41
     gll3109 3313095 .. 3313117 -  -2.7  -3.05963   ATGTTCAGCCCAAGA          TTCCATGGGC CTAC GCCC-CAGAA           CCAGGCAGCCGCCGT  43 40
     gll3107 3311385 .. 3311404 -  -4.8  -2.72379   GGAAGTCTTCAACGA            CTTGGCCG GCAC CGGCCTTG             GCCGCTACCGCCACT  44 348
     gll3103 3305560 .. 3305586 -  -8.8  -4.62471   GTCAATGTTCAAAAA        GCCACGATCGC GCAAGA GC-ATCGTGGC         ACAAGCTGGTCCACA  83 180
     gll3102 NONE
        argF NONE
     gll3100 NONE
     gll3099 NONE
     gll3098 3299101 .. 3299119 -    -3  -4.56597   GGTCGCCGCGAAAAA             TCCGTCAA CGG CCGGCGGA             AGATTGAGGTTGTCC  67 11
     gll3097 3298378 .. 3298411 -  -4.5   -4.3129   CAGGTATCAGGAAAA     TCAGTCCGTCTCCTTC CTT GGAGGAGCAGGAC-GA     ATTAGAGATTGCCAC  66 281
         icd 3291990 .. 3292016 -  -6.5  -3.56643   TTCACACCGGCCAAA        CG-GGTGACGGC CGCC GCGGCCACCTCG         GTGGCGGTGCCGGCC  59 182
        hemN NONE
     gll3084 3285266 .. 3285276 -  -2.4  -2.57132   CGCCCTGTCTACAAC                 GTCG GTA CGCC                 CAGTGCCACCTGTTT  38 8
     gsl3083 3284854 .. 3284901 - -17.1  -3.31726   GGCTCCCAGATAAGA TGACCGCCCGCTCCCCTG-CGC TCATG GCGTCAGTGAAACGGGCGATCA ATGCGGCTCAAAATG  91 91
        gyrA NONE
     gll3081 3281485 .. 3281497 -  -5.5  -2.89564   GCGCCAGCCGATACA                GGTCC ACT AGACC                GGCCCGGCAAGGGCG  48 19
        pyrD 3280377 .. 3280403 -  -9.4  -3.28924   CATGGGCTCCGATAA         GTTCGAACAGCC GCT GGCCGCTCCAAC         CCATCAAACGAATCT  65 52
     gll3079 3279103 .. 3279118 -  -3.2  -3.85698   CGTGCTTTGCACAAA              GACATG ACAA CATGGC               AATCATTAACTCCTT  53 89
     gsl3078 3278543 .. 3278556 -  -2.5  -3.50393   GTCCACTTTACAGAA               TTTAT TCGA ATAAA                CGTACCAGCCAATCG  46 13
     gll3077 3277910 .. 3277931 -  -2.2    -3.827   AAGAAGCAATCGAAA           CCCGCAGTG CCCCC CAA-GCGGG           AAGCAGCTAAGGCAT  51 32
     gsl3070 3266128 .. 3266155 -  -4.8  -3.39618   GGGAACTCGAAAAAG        TCGAGCTTCTCG GAGG CGAGATCCTCAA         GCTCTGCGTCGCGGT  53 303
     gll3067 3262695 .. 3262707 -  -9.1  -2.52795   AAGTGGTTGAACTGA                TGGCC GAC GGCCA                CTTGCTTGAAGCGGT  56 490
     gll3065 3259195 .. 3259206 -  -2.2   -3.6422   GACGCTCCGAAAAGA                GACA CTTT TGCC                 TTCCAGGCTAGTGCA  48 368
     gll3064 3257763 .. 3257789 -  -6.5  -2.70932   TGTTGCTTTCAACCA        CCCTAACCGCTG GCGG CTGCGG-CAGGG         AGCGGTGCTGCTAGC  50 36
     gll3063 NONE
     gll3062 3254802 .. 3254856 - -12.2  -2.78816   GGACTTGGCACGACA GTCTGTG-GAGCGAGAGGCGGAACCC CCTTC GGGTTCC-CCTCTCGCGCTCTCCAAC CTCCCCGCGTCGAGG  71 186
       rpl33 NONE
        rpsR 3252541 .. 3252559 -  -5.9  -4.52589   GGTCTGGATACAAAA             TTGCGGC CACGT GCCGCAT             CTGGAAAAGCCGCAG  74 79
     gsl3056 3250976 .. 3250994 -    -8  -4.09685   TCCGACGGTGGAAAA             CGTGGGGA TCT CCCCCTCG             GGGATCAATTCCATT  73 30
     gll3055 3249860 .. 3249894 -    -5  -3.63515   CTTGATGGCCAAGAA    TGCCCTGAGGGCGGCG GGCCT CGCCACCCCC-G-ACA    ACCCGCTCACACCGG  55 366
     gll3053 3247016 .. 3247026 -    -4  -3.92746   CCCATCCGAAAAAGA                 CATA CCA TATG                 GGCAGACATGGCACC  58 464
     gll3051 3245209 .. 3245260 - -16.4  -3.33492   GGATGTATGCGATAA GGCGCTCACCCGGGCGCGCGCGCG CTGC CGGACGCTCGCCCAGGTAAGCTTC GAGCGGTTGCGGGTG  90 255
     gll3045 3240442 .. 3240458 - -10.8  -3.24825   TGAGGTCAAGCAACA              CCCGCC ACACA GGCGGG              GGAATCCTCTGGCTC  70 39
     gll3044 NONE
     gll3043 NONE
     gll3042 3236255 .. 3236279 -  -6.4  -2.78384   CGGTGCTGGAGGATA         TCACCCGCCGC GGCA GCGGCGA-CGA          TATCACCTTGGGTGT  49 102
     gll3040 3234434 .. 3234454 - -11.9  -3.53012   CCTCCCGGCCCCAAA            CTGCTCGAC ACC GTCAAGCAG            GGCGCCCAGATCAAG  74 293
     gll3037 NONE
     gll3036 NONE
     gll3035 NONE
     gll3034 3230256 .. 3230276 -  -3.1  -4.22524   ACATCCAAAACGAAA            GCACTATCC GAA GGGTTGCGC            GAACCGATCTTCGCC  61 299
     gll3031 3228076 .. 3228088 -  -6.9  -3.01712   GTCTGTGCCTGAAGA                CCGCC GAA GGCGA                GATCCTCCTCTGGCG  51 55
     gll3028 3225836 .. 3225860 - -12.7  -3.32963   AGCGGTATTTCACAA          GTCCACGGCGG TTG CCGCCGAGGCC          GAGCAGATCCGCATC  74 269
     gll3026 NONE
     gll3025 3223128 .. 3223142 -  -4.2  -3.91072   CCAAATGCGGAGAAA               TCAAGG GTG CCTAGA               GACTGGGGTTGCCGA  59 21
     gll3024 3222090 .. 3222106 -  -5.8  -3.63627   GGCCCACAGCCCAAA             GC-CCCG ATAT CGGGCGC              CAGGGCTGTGGGCAA  58 47
        metG 3220369 .. 3220393 -  -2.9  -3.65294   TCGGAGATAAATGAA          CCCTATTCC AGGCGGG GAAATAGAG          GCGACCCCAAACAGA  50 3
     gll3022 NONE
     gll3021 3218428 .. 3218453 - -11.2  -4.86862   TGCAAAAAAGCAAAA         GCGCCGG-AAG AAAAA CTTGCCGGCGC         TTCACTTAAGATGGT 100 406
     gll3020 3216936 .. 3216949 -  -8.1  -3.05384   TGGGTGCCCACGTAA               CAGCG GCTG CGCTG                AGGCTAATTATGACT  60 90
     gll3018 3214860 .. 3214872 - -10.5  -3.01712   CCGCCTGGGTGAAGA                CGGCC TGG GGCCG                GTGCCGCTCAGTATA  67 117
     gll3017 NONE
     gll3016 3212661 .. 3212705 -  -7.9  -3.53224   TATCTGGCGGGCAAA GCCGAGTGGGTCGAGCGCGCCTG CGC CAGGCTCAC-CG-CCC-C-CGGC ATCGGCAGCGCAGGC  60 520
     gll3010 NONE
     gll3009 NONE
     gll3008 NONE
     gll3007 NONE
     gsl3006 3204033 .. 3204050 - -10.5  -3.09834   GATTCGACCAGCGAA             GCCGCCG AACT CGACGGC              GAAGTGACCAACCTC  68 240
         ggt 3201410 .. 3201421 -  -4.4  -2.56914   TACTTGACGAAGCGA                GAAG GTCA CTTC                 GATGGAACTGTTCGG  43 274
        psbN 3200746 .. 3200779 - -20.5  -4.39828   AAGATTCGGACAAAA     GCACAAAAGGCCACCC ATC GGGTGGCCTTTTG-GC     TGGGTGCAGTTCTGA 100 59
     gsl2998 3198348 .. 3198370 -  -4.1  -2.88999   CCTCCACACAGGATA          TCACCAG-GG AGCG CCACCGGCGA           CGATCAGGGCTTTGA  44 29
        psbM 3198151 .. 3198172 -  -7.9  -3.30781   CCAACTTAAATTGAA           CCGTCAGCG ATAG CGCGGACAG            TCTGCTTCAGCAAAT  59 69
     gll2996 3195126 .. 3195149 - -15.3  -4.45168   CTTTGAAAATAGAAA          CCCCCGCAG GCGGGG CTGCGGGGG           TTGGGCCAATCGGCG 100 55
     gsl2995 3194576 .. 3194621 - -11.3  -3.28791   ATCCGGGCGGCATAA GCGTAGCCACCGGCGG-CG-AC AGCGA GCGCGTCCACCGGTGGCTAC-C GGACCTATTCGATGT  69 114
     gll2992 3192910 .. 3192925 -  -2.5  -2.95298   GGCAGGCAGGACAGA              GCAAC GCTACT GCTGC               AGTATTAAGGCCCCG  41 64
     gll2991 NONE
     gll2990 NONE
     gll2989 3189123 .. 3189141 -  -8.1  -2.91452   AGTATCTCAAGCACA             CCCTCGC CTACC GCGAAGG             GGACGCCCTGCGCAT  55 371
     gll2987 3186787 .. 3186799 -  -4.8  -3.42996   GACGACGCACCAGAA                CAGG ATCGG CCTG                GTGGCGGCGGGCATG  53 221
     gll2985 NONE
     gll2984 3183074 .. 3183085 -  -7.2  -2.64938   CCAAAATTCGACAAT                CCCC TGAC GGGG                 GCTAGAGCATCGGTC  53 47
     gsl2983 NONE
     gll2982 3181870 .. 3181883 -  -5.9  -3.32844   TCCGGTAGTCGAGAA               CCGCC GTTG GGCGA                TTGCTTTTGGCTTCG  52 304
     gll2976 NONE
     gll2975 3173673 .. 3173698 -  -2.5  -4.07885   CAGGTGTGTGGAAAA         CGGAAACTTGC ATAA GCAAATTATCG          GGTATCCCCGGCACT  56 20
     gll2974 NONE
     gll2973 NONE
     gll2972 3171214 .. 3171227 -  -2.3  -3.90318   CGATCACCGCAGAAA               TGCCG TCTC CGGTA                CTGGCGATCGAAGTC  54 300
     gll2960 NONE
     gll2959 NONE
     gll2958 3155128 .. 3155139 -  -7.2  -2.79183   TGCATTCTCACTATA                GCGG CCCA CCGC                 CCGGACGCCGTTGGA  54 9
     gll2957 NONE
     gll2956 3153622 .. 3153632 -  -4.6  -2.93447   GCAAGGCTCAGAAAT                 CACC CTC GGCG                 GCCAGGGCTTCCTTG  46 7
     gll2955 3153232 .. 3153249 -  -6.9  -2.60798   GGATAAACGATGAAC             CGGCTGC CCTG GAAGCCG              TCTGCCGGACTCCAT  50 46
     gll2954 3151884 .. 3151896 -  -6.9  -3.80014   ATATTCAGCAGCAAA                CCCAC GAC GCGGG                CGCGGCTTTTTTCTT  62 163
     gsl2952 3150716 .. 3150744 - -16.3  -3.51032   AGGTTCTAACGAGAA        GTTTAACTTCTTG TTT CAAGAAGTTAAAC        TACGCCTTTTCTAAA  93 25
     gll2951 NONE
     gll2950 3149151 .. 3149180 -  -5.7  -3.59738   CAGGAGATGGCCAAA       CTTGCCCGACGGCC GGA GGCCATGGAG-AAG       GTCTAATGGGCACTA  58 38
     gll2948 3144482 .. 3144493 -  -3.6  -4.57073   CACCCTCGCCAAAAA                CCGC GCAG GCGA                 GCGCAAAGGCGAAGG  69 304
     gll2939 3133368 .. 3133380 -  -5.5  -5.20333   CACGCACAAGAAAAA                TGAGC CAA GCCCA                CGCACCGAGTCTCCC  86 242
     gll2934 3129626 .. 3129649 -  -9.6  -3.30124   GGTGACCGCCTACAA          GCGC-GGTGTC GAG GACACCTACGC          CCAACTGGTCTACAA  63 302
     gll2932 NONE
     gll2931 NONE
     gll2930 3127007 .. 3127018 -  -3.6  -4.58395   GGCACCGCCCAAAAA                GCCA ACAT CGGC                 GGGCGCGGCTACCTG  69 217
        pheT 3121413 .. 3121448 - -24.2     -2.55   GAACACGGCAATCGA    GCGGTCCAGGACTGAA TCTC TTCAGCCCTGGACCGC     TCGCTTTTGCTCGAT 100 73
     gll2924 3118588 .. 3118600 -  -7.7  -3.91196   TGGACAGACATTAAA                GCGAT GGA ATCGC                CCGAACTGAACGACA  68 459
     gll2920 3114964 .. 3114977 -  -2.3  -3.91084   TGATTTTTAATGAAA               CGGAT TATC AGCCG                GAAGGCTTGGCGCTA  54 487
     gll2916 3107575 .. 3107620 -  -5.4  -3.11701   TTCACCAAAAAATAT CGACTTGTCTGTACGCTGACC TTCGG GGACATC-TACGGCCAAGTCG TCGTGTGGCTCATCG  48 218
     gsl2912 NONE
        atp1 NONE
        atpI NONE
        atpH NONE
        atpG NONE
        atpF NONE
        atpD NONE
        atpA 3101341 .. 3101363 - -12.7  -5.27335   CGTCCCAAAGAAAAA          GGCGCGC-GC TTCA GCTGCGCGCC           CTTTGAGGTTGAACG 100 51
     gsl2903 3098782 .. 3098795 -  -2.3  -2.63596   CCGGAGCGCAGACCA               GCCAG CCGG CCAGC                AGCGCGGCGCTAATC  38 35
     gll2902 NONE
     gll2901 3097093 .. 3097106 -  -4.5  -2.53903   TGGTGGAAAAAGTAG               CCGCGC CTG GC-CGG               GAAAAGCCTACCCGA  43 68
     gsl2900 NONE
     gll2899 3096278 .. 3096306 -  -2.9  -4.08216   CTACGTGCTCGAAAA        CGGCCGCATCGCC CTT GAAGGTCCGGCCA        ATGAACTACTCGTCT  58 109
     gll2892 NONE
     gll2891 3085016 .. 3085054 -  -5.9  -3.28791   ATGCGCCTGGCAGAA  TCCG-GGCGGCCTTGCCC ATCA GGAAAACGCCGCCGCGTA   GTCGCGCGCGAACGC  54 5
     gll2890 3084110 .. 3084125 -  -4.6  -3.61398   GCCGTCGTCGAAGAA              CCCCGA GCGC TCGTGG               AGCAAATCCGCGCCG  55 362
     gll2888 3079462 .. 3079509 - -18.4  -2.97747   CCGGCACAGCAGACA CCCCGCCGGCCGCCGCTCCGA TGCTTTC TCGG-GCTGCGACCGGCCGGG GGCGTCCCCTGGTGG  90 341
     gll2885 3075443 .. 3075481 -  -5.1  -2.82516   CGGGCGAGGAGCAGA  CCGA-AGCCTGGCTCAGG GCCG CCATCGCCTGGCTTTCGG   AGCAGGGCTGAATCA  47 38
     gsl2882 NONE
       ycf35 NONE
     gll2880 3072939 .. 3072964 -  -3.8  -4.45544   GGTGATGAAGGAAAA         CGCCGCCGCC TTTTTT GGCGCCGCCA          ACAACCGGGAGCGGG  69 138
     gsl2877 3070996 .. 3071013 - -14.1  -4.82901   TGTTGCCGACAAAAA             GCCCCCG CAAG CGGGGGC              TTTTTGATTTTAGGA 100 47
        pyrB NONE
     gll2874 3067891 .. 3067902 -  -2.2  -4.65722   TGAGACATAAATAAA                GACT CAGA AGCC                 GATAGACTGCCTCTG  65 80
        psbU 3066944 .. 3066964 - -12.5  -2.78712   CCCCGAACCCAACCA            CCGTCCCGC CAA GCGGTACGG            CTGCGACGACCAATC  74 183
     gll2872 3065637 .. 3065659 -  -3.5  -3.55219   AAGTTTAGGACAGAA          GCAGCAGAAT CAAA ACTCT-CTGC           GACCGAAAACGGTAA  52 12
     gll2870 3063744 .. 3063754 -  -4.6  -3.59979   CTGGTTTACCCCAAA                 GAGC CAA GCCC                 CGTCAACCGCGCCAG  54 67
     gll2869 NONE
     gll2868 3060753 .. 3060763 -  -6.8  -4.26076   GGATGCGCAGCAAAA                 CGCT AAG AGCG                 ATTGCATCTTGAATA  71 287
     gll2867 3058463 .. 3058479 -  -9.5  -3.63569   CGAAGCGCGGAAGAA              TGCAAGT GTC ACTTGCA              TACCTGAATCGTACC  72 91
        desC 3057491 .. 3057512 - -11.5  -3.53012   TCCGCTTTGTGCAAA           GCGGAGAGC CGCT GCTCACCGC            ACCGGATTTGGTCGG  75 19
        accA 3054828 .. 3054843 -  -5.4   -3.5936   GGCAAAGGCGGCAAA              GAGCGCG AGA CGCG-TC              TGTATTCTGAGCACG  55 298
     gll2861 3050603 .. 3050616 -  -5.9  -3.07816   GCGCGATCCACGCAA               GCCCC CCCG AGGGC                GGAAGCCGCCACCCA  52 112
     gll2860 3049439 .. 3049473 - -13.7  -3.32844   TGCTCCAGGTCACAA    GCTGAG-GGG-CGAGGA AAA TCCCCGGCCCGCTCAGC    GTCTTGCCGGGGGCG  81 21
     gll2858 NONE
     gsl2857 3046904 .. 3046923 -   -15  -3.86202   CCCGAGGATATCAAA            GCAGGCGG CCGG CCGCCTGC             GGTCATGGGTGCGGT  95 111
     gll2856 NONE
     gll2855 NONE
     gsl2854 NONE
     gll2853 NONE
     gll2852 3041972 .. 3041985 -  -3.8  -3.90744   TGGGCCTGCAAAGAA               GCCT ACATCA AGGC                GTGCGGCAAGGGATT  58 336
     gll2841 NONE
     gll2840 3027366 .. 3027379 -  -6.7  -2.78052   GGACAAAATAATTGA               CGAAC ATCG GTTCG                GTATCCCTGGGTGCG  51 55
     gll2839 NONE
     gll2838 3023345 .. 3023368 -  -5.1  -3.59979   CGGCCGCATTTGAAA          CTGGGGCGC CGAGCT GCGGCCCGG           CCCGGCGCCGGGCGC  56 49
     gsl2837 3023071 .. 3023084 -  -3.1  -3.67611   GTGATCTCAAGACAA               CGTCAG AGG CTG-CG               ATCCGGGTCGAGGTA  50 14
     gll2836 3022016 .. 3022027 -  -2.2  -3.09273   GTTTTGCAACAGATA                CTGC CATT GCAA                 GAAATAGACGACTTT  42 39
     gll2835 NONE
     gll2834 NONE
     gll2833 NONE
     gll2832 3016668 .. 3016689 -  -2.1  -3.89695   CCTTGAGAAATAGAA           CGGTTGTCC GGTA GGCCACCCA            TCAGCGCAGAGGGCT  54 26
     gll2831 NONE
     gll2830 3014651 .. 3014669 -    -3  -2.58544   GCCCAGGCCCACAAT             CGCTATCG CTT CCATCGCG             GCTCTCCTTGATCAG  40 9
     gll2829 NONE
     gll2828 NONE
     gll2827 NONE
     gll2826 NONE
     gll2825 NONE
     gll2824 NONE
     gll2823 NONE
     gll2822 3002752 .. 3002762 -  -8.2  -3.58536   AAAGCGACCCTCAAA                 GCCC TCG GGGC                 GGTTGTCGATATCTC  65 132
     gll2819 2997155 .. 2997177 - -15.6  -3.89956   TCACCATAGATTAAA           TAGGAGGCGC CGG GCGCCTCCCA           TCGGCACCAAGCGCC 100 48
     gll2818 2996626 .. 2996636 -  -4.6  -3.79113   AGGTGCCGACAAGAA                 CGCC TCC GGCA                 AAGCCGCAATCAGAT  57 35
     gll2810 2989026 .. 2989040 -  -5.6  -3.14344   TACCCGCTGGAGCAA               GACCCC GCG GCGGTC               AACCAGGCCCTGGTG  51 52
     gll2808 2987265 .. 2987305 - -20.6  -2.57344   GATTTTCTCGACAAT CGCTGCAGGAAGGCAGGCC CCAG AGCCTGCCTTCCTGC-GCA  TTTAGACGTAAGGCG 100 27
     gll2805 NONE
        ilvB 2981536 .. 2981560 -  -4.9    -3.794   CCCGAACGGATGAAA          CCGTAATGACT TAA AGTCAACCCGG          CCATTGGGAGAAGCA  57 46
     gll2803 2980854 .. 2980873 -  -6.4  -4.37092   AGCGCTCGCACAAAA            GGCGCTGCG GGT CGCAG-ACC            AGAAAAACGGATATT  72 73
     gll2797 2975516 .. 2975526 -  -2.4  -3.14132   GCGTCGGCTCACGAA                 CCCG CTT CGCG                 ATAGGCGGCGTAGAC  42 8
     gll2796 NONE
        trpD 2973328 .. 2973385 -  -5.2  -3.10464   CGAGCAAGCCGAACA GCGGGCAGAGCTGGCGGAGCGGC-GGGC AGCA GCCCTGACGGAGCGCCTGCGC-GCCCTC GGCGTCGATCCGGAC  50 102
     gll2793 2971754 .. 2971768 -  -2.8  -3.86202   GGCGACTACACCAAA               GTCG CCGACTT CGAC               ACGCGCCCGCTGGGT  56 180
     gll2786 2964129 .. 2964146 -    -4  -4.31085   TATAGTAATGCAAAA             GCCCGC AGGTTG GGGGGC              GGGTTTGCTAACGGC  63 33
       rpl35 2963845 .. 2963855 -  -2.4  -3.10715   CGGACCATGACTCAA                 CTCC AGC GGTG                 AAAATTCGGGCTACA  42 36
       rpl20 NONE
     gll2783 NONE
     gll2782 2962175 .. 2962202 -  -4.8  -3.14344   GAGGCTCTGCACCAA        CGGTTGCGCT-TG CTC CACAGGGCAGCCG        ATAGTTAGGTGGGTA  47 79
     gll2780 2960143 .. 2960188 -  -5.4  -3.75629   GATTTGCAATGGAAA CCGGGT-GC-TGCCGCCTGCGTG GTA CTCGCAG-CGGGAGGTTACCCGG GTGACTACCGCCAGG  58 498
     gll2778 2957228 .. 2957239 -  -3.6  -3.53012   GCGGTGCTTGCCAAA                GACC CGCC GGCC                 CTGTCCACCCCCGGC  49 384
     gll2776 2955799 .. 2955821 -  -2.6  -4.08216   GCATCCGTGGTAAAA           GTAGCGCCGA CCG TGAGCGGTAC           AACCTGCCTGAGCGT  56 263
     gll2774 2952786 .. 2952810 -  -3.5  -3.63266   AAAAGGCACTCGAAA          TCTTCCGCC AAAAAGG AGCGGACGA          GCAGGCCGAGCAGGT  51 78
     gll2771 2949177 .. 2949193 -  -3.5  -3.06341   AAGACCCCCGAAAAT              TGGTGGC CTC GCCTCCC              TATCGGGGAAGGTCG  46 25
     gll2770 2948646 .. 2948658 -  -6.9  -3.85698   GGGCCGGTGGACAAA                GGCGA CCA CCGCC                ACTGGTGGATTTATA  65 86
     gll2768 NONE
     gll2767 NONE
     gll2766 2946031 .. 2946054 -  -7.4  -3.53012   CGTGGGCGGTCGAAA          GTG-GCCGGCA GCA TGCCGCCGCAC          CCGGCTACAAATCCG  61 47
     gll2765 2945367 .. 2945383 -  -2.9  -3.64703   TTGCCGCCACCGAAA              CAGCAAT AGC ACGGCTG              AAGGCCGGGGCCGAC  50 59
     gll2764 2943112 .. 2943128 -  -2.9  -5.07486   CAGCCGCAAGAAAAA              GCTGCTC GAA AAGCAGA              AAAAAGGCAAAAAGC  78 310
     gll2762 2940804 .. 2940855 -  -6.7  -5.06414   CGGCTCGAAGAAAAA GGACTGGTCAAGC-GCGCCG-TTACC GAG GGTAATCGCCGCAGCTTTACC-GTCG CCCTCACCCCCGAGG  86 176
     gll2760 2940018 .. 2940033 -  -3.2  -5.12987   TCAAAGAAAAACAAA              CCTAGT CGGC ACTTGG               TTGATCGCCACCCAC  77 11
     gll2757 2935004 .. 2935018 -  -3.5  -4.03179   GAGACGACAAGCAAA               CTGCC GATCG GACAG               TCGCCACTAGGCAGG  60 263
     gll2756 2933850 .. 2933865 -  -3.9  -3.72576   CTCGCCGTCATCAAA              GCCCG CGACTT CGAGC               ACGCCATCGAGATTG  56 408
     gll2754 2929471 .. 2929483 -  -6.2  -4.08767   CGTATGTTCTCAAAA                CCGG AAATG CCGG                CAGACAGTTCACAAA  66 505
     gll2745 NONE
     gll2744 NONE
     gll2743 2913516 .. 2913555 - -20.9  -2.82516   GCGGGGAGGAGGAGA  GCGCGAGAGG-GGAACCC GAAGG GGGTTCCACCTCTCGCAC  CCACAGATCGTCGTG 100 138
     gll2741 NONE
     gll2740 NONE
     gll2739 NONE
     gll2738 NONE
     gll2737 NONE
     gll2736 2893917 .. 2893935 -  -2.3  -4.18488   ATCGATGGCAACAAA             CGCATCG CCTTC CACTGCG             CTCATGCATTTCTCT  59 439
     gll2733 2892520 .. 2892567 -  -9.9  -2.71681   CAAGTTGTGCAAGGA CGTGCCGGCCTACCAGGAGCTGA AAAC CCAGCGCCTCG-AGGCCG-CACA AAAGGCCCAGGCCGA  60 521
     gll2731 2891757 .. 2891769 -  -5.5    -5.626   CAGGTGATAAAAAAA                GCTCA CCC CGAGC                GCCCCGGGCGGCAGG  93 77
     gll2730 2890375 .. 2890426 -  -9.3  -2.64099   GCTTGGCACGACAAT CTGTGGGTGCGAGAGGTGGAACCC CCTTC GGGTTCC-CCTCTCGCGCTCTCCT CCTCCCCGCGTCGAG  59 240
     gsl2726 2886519 .. 2886531 -  -3.4  -3.25166   GGATTTCAAAAAGGA                GCTT TCAGG AAGC                ATCTTGGCGGCGTTC  46 364
     gll2721 2880946 .. 2880963 -  -3.4   -3.7108   ATGTCGAGACCGAAA             GCCGACT GTGGG AG-CGGC             TGTTCGTGCGGACGA  54 429
     gll2718 2875096 .. 2875117 -  -5.1  -3.07344   GCAGCTTTGAAGAGA           TCGATCCCT GGCG AGGCACCGA            GCGCACCCAGGTCAC  47 363
     gll2708 NONE
     gll2707 2867549 .. 2867569 -  -7.5  -3.17075   CGCGCGGCAACCCAA            TCGCCGTGC CCG GCACGACCA            TCTTTGAGACCCAGT  56 190
     gll2704 2862906 .. 2862938 - -10.6  -3.84451   GTCGTGAAAGTCAAA     CTGGCCGAGACGGTGG ACA CCACCG-C-CGCCCAG     TCCAACTAACTCCCA  77 47
     gll2701 2860332 .. 2860356 -  -4.3  -3.24902   CAACATGATGATCAA         CACCG-GCAA GAACGG CTGCTCGGTG          TGGCAGGTGACGGCT  47 277
     gll2699 2857884 .. 2857897 -  -3.7  -3.60627   TCAGTGTACCCCAAA               GCGCG GTTG CTCGC                TTCCTATAGTGCAGG  52 73
     gll2698 2855873 .. 2855887 -  -4.2  -4.59773   GCCTACTTGCAAAAA               GCCGAA GCG TTCGCC               GAGGCACTTGCCCAG  72 282
     gll2696 2853825 .. 2853837 -  -3.4  -3.37354   CACAGCGACGCACAA                GGAT TTTAT ATCC                CAGTCGAATTCGACG  46 503
     gll2689 2847281 .. 2847293 -    -2  -4.09685   TCCCACCCCCGAAAA                TTGA TGGCC TCAA                CTGGTACGGACCAGA  56 93
     gsl2688 NONE
     gll2687 2846213 .. 2846225 -  -6.2  -3.14878   GCGGCGAACCGAAGA                CCGG TAGGG CCGG                GGGAACCACCCCGGC  52 104
     gll2684 2844123 .. 2844133 -  -3.2  -3.40403   GCGCCGCGAGTAGAA                 CGTC ATC AACG                 AACAACTTGCCTCCG  48 247
     gll2682 2842815 .. 2842829 -  -4.3  -3.56273   TGGAGTACGAGATAA               TTAGC CCTTC GCTAA               CAAGCTTAGAGCCTG  54 11
     gll2680 NONE
     gll2679 2840463 .. 2840479 -  -2.2  -3.76321   AGCAAGGAAAAGCAA              GTGAAG TTTGG CTACAC              CTAAGCCGTTTCCTC  51 26
     gll2677 2839064 .. 2839083 -  -2.1   -3.1241   ATCACACTTAACAGA            GCTGAGA AGATTG TCTCACC             TTAGGGGTTCAGTCC  42 152
     gll2676 2838675 .. 2838698 -  -2.4  -2.62757   CACACAAGGAAGCCA          CAGAATATTC TCCA GAATGTTCGG           CAATAACCCGGTAGA  38 41
     gll2675 2837758 .. 2837774 -  -2.9  -3.67597   TTTGTCAGCGAACAA              CCAATAC CGG GCAGTGG              GCGTAGTGGATGATG  50 87
     gll2674 2836904 .. 2836914 -  -6.8  -3.23452   AGCCTGACAATCGAA                 GTGG CGG CCAC                 CTCTCTCAAAGACGA  53 336
     gll2672 2834494 .. 2834528 -  -8.4  -2.62616   GTATTTTGCAGAGGA     GGGGTTTGCCCCTTCC TCT GCAACGGGCAGGCCCC     TTCCCATCAGCCCAC  56 32
     gll2671 NONE
     gll2670 2831691 .. 2831709 -  -3.7  -3.78034   GATCGACACCAACAA             GCGCCAG GTCTA CAAGCGC             GGCGAGCGCATTCGC  56 342
        pilB NONE
        pilT NONE
        pilC 2825866 .. 2825877 -  -2.2  -4.66163   ATTGTGACTCAAAAA                GCGCC ACC GGC-C                ACGTCTGTGAACCAA  65 133
     gll2664 2824817 .. 2824839 -  -2.6  -4.06562   AATTTGAAGGAGAAA           CCCTGCGCTT GGC AATCAAAGGG           ACTTTCGAGCGACGC  57 449
        ilvC 2817107 .. 2817124 -  -3.3  -3.43338   ACGTATATCAAGTAA             GCAGTCA TTGT TGCCCGC              GGGCGGAGTCCTTCT  48 124
     gll2655 2811791 .. 2811803 -  -2.6  -3.55071   CCAGATCTTTTCAAA                GGCC TTGCC AGCC                GTGGGGAATTGTGGC  49 208
        btpA 2801225 .. 2801241 -  -2.2   -4.7373   GGAGCTGATCAAAAA              CCGATG GCGTT CACCGA              TTGCTGGACGGGGCA  69 201
     gll2645 2799598 .. 2799612 -  -5.6  -4.09685   GGCCATCGCCGAAAA               GCGCCG GGG CAACGC               CGTCGAACTGCTGCA  65 276
     gll2643 2798476 .. 2798492 -  -9.3  -3.56821   ATTACACCGCTGAAA              CGCTGCC GGA GGCCGCG              GCGGTAGCAGCCGTG  68 122
         ffh NONE
       rps16 NONE
     gsl2637 NONE
       rps21 2794173 .. 2794200 - -12.7  -4.60797   CTCCCATAGACAAAA        CCCCGCCCGGA CTGCAT TCCAGGCGGAG         TCGAAGGCAATAAAC  95 46
     gll2635 NONE
     gll2634 2792760 .. 2792790 -  -8.9  -3.12668   TAGCCCCAGAGTGAA      GGCGGGGA-TGCCC TTAT GCGCTGTCCCCGCC       CCCTTGCCCGCGTTG  63 8
        rpl9 2791897 .. 2791913 -  -2.3  -4.13767   TCCGGCAGTTCAAAA              TCAAC CAGCGGC GTTGA              CCTGCAGGCGGAGGG  56 9
     gsl2631 NONE
     gll2630 NONE
        recQ 2787663 .. 2787688 -  -3.9  -3.96148   CCTTTTTATGAGAAA         TCCGCG-GCCCA TTG TAGGCGCGCGAT         GGGCAAAGCGACCAC  58 96
     gll2628 2785344 .. 2785364 -  -2.5  -3.17325   ATGTGGGACAACACA            CCGCAAATC GCC GATTTGTTG            GATGTTTCCCAAGTC  42 178
     gll2627 2783160 .. 2783189 -    -7  -3.53012   CCTGCGCGGTGCAAA       CTTGCGCGGCGC GGACCT GCGCGGCGCCAA        TCTGCGCGACAGCAG  58 246
        chlH 2774592 .. 2774618 -    -3  -5.38958   ATTCAGAAATAAAAA         GTGCAAACTC CTTTGTT GAGCTTGCAT         AAAGCTTGAGTTGCT  84 481
     gsl2621 NONE
     gll2620 2772980 .. 2772992 -  -7.7   -4.0098   CGCGAACGCAAAGAA                GCAGA GGG TCTGC                TCGGATTTTCAGAAC  70 168
     gll2617 2771310 .. 2771330 -  -3.3  -3.27408   TCGTACTGAAACATA           GTTG-CCG GGAACA CGGACAAC            GTTATTCTAGCAAGC  46 66
     gll2616 2770231 .. 2770254 -  -4.5  -4.08144   CTCACCAAGGACAAA          GTCGACATC CTGCGC GAGGCCGAC           TTCATCTTGCGCCAG  61 324
        trpA 2766740 .. 2766761 -  -8.7  -3.21276   TCTGCCCCGAGAATA           CACGGCG GGGCTTTT CGCCGTG            AGCCCGCTTAATGTT  63 43
     gll2610 2764249 .. 2764261 -  -2.7  -3.53811   TCCAGTTTCTCGAAA                TTCTC GGC GAAAA                CCCTGTTTCGTGAAT  48 78
     gll2606 NONE
     gll2605 2761121 .. 2761132 -  -5.8  -4.07618   CCGGCAAGAAGTAAA                GAGG CAAT CCTC                 AGCCGCCGCCGCTGA  66 24
     gll2604 2760591 .. 2760604 -  -3.1  -3.57144   TGCGGCAGCCGCAAA               CCACTG CCT CAG-GG               TTCGCGAGACGCTAC  50 37
     gll2603 2758815 .. 2758827 -  -7.7  -3.42996   GAGCAGCGATTACAA                TCCCA AGC TGGGA                GGGATTGTGCGCTCC  60 480
     gll2601 2757183 .. 2757195 -  -3.3  -3.94409   GACACCATCTACAAA                GGCGT TGA ACGTC                TCGGCCAGTTTGTGC  56 73
     gll2598 2752205 .. 2752221 -  -7.2  -4.56597   CGCGCCCGCGAAAAA              CAGGCC CGCCC GGCCCG              CTACAATCCGCCGGT  83 280
     gll2596 NONE
     gll2595 NONE
     gll2594 2746800 .. 2746810 -  -2.4  -3.85698   CTGTCCGGCCAGAAA                 CTGG CCC CCGG                 CGTCAAACTGCAATT  54 306
     gll2588 2741334 .. 2741349 -  -3.9  -3.87815   GCCGACTTGTACAAA              GGCGA AGTCTA CCGCC               TGGCGCACTGGCTCA  58 352
     gll2586 NONE
     gll2585 2736954 .. 2736972 -  -3.1  -2.77899   TCTGCTCACCAAGCA             GCAGTTG GTCAT CAACTTC             GTCACCGCCGCCATC  40 472
     gll2583 NONE
        ilvE NONE
     gll2581 2734474 .. 2734487 -  -6.7  -2.70932   TTCGCTGGGGAACGA               CTCCT CGTC AGGAG                GTACTGACCGGTACC  49 124
        ftsH 2730971 .. 2731000 - -15.8  -3.57572   CAACCAAAATAGTAA       TCCCCCCGCTCT GCCAGG AGAACGGGGGGA        CGGAACGCTTGGGTT  91 49
     gll2577 2729339 .. 2729366 - -14.3  -4.15841   TTAGCAAACGAGAAA        TGGCCGCAAAT TGAATC ATTTGCGGCCA         TCGAGATAAAACCGG 100 44
     gll2576 2728403 .. 2728416 -  -2.3  -3.27408   TTGGACTGAAACATA               GTGGC CCTC GCTAC                CTGCCTCCAGTTTAG  44 60
     gll2575 2727658 .. 2727688 -  -8.2  -2.65532   AGTATTTGAAACCGA       GTACCGCTTGCCGT TGG ACGGCGAACAGTTC       GACCTGTAACAACTG  56 61
        atpB 2721126 .. 2721155 - -14.2  -5.00616   TCCGCTTCTAAAAAA       CCGCCACCCCCG GCGGTG CGGCGGCGGCGG        TTCGGGTGAGCCAGA 100 46
     gll2569 NONE
        atpE 2719297 .. 2719313 -  -3.5  -3.45027   ATCCGGGATGAAATA              GCCGGCC ATG GCCCTGC              CCCCGCGAATGCCTT  50 84
         rca 2718254 .. 2718268 -   -10  -2.52834   CAGTCGATCATCAAG               CTGCTG CGC CAGCAG               ATTGCCGCGGCAGGC  59 178
     gll2565 NONE
     gll2564 2716221 .. 2716234 -  -3.1  -2.64354   CGATACAGTCATAAT               GCCTT ACAT AAAGC                GATCATAGGTACCGC  40 65
     gll2563 NONE
     gll2562 NONE
     gll2561 2713718 .. 2713733 -  -8.2  -3.01712   TCGTCTGGGTCAAGA              CCGCCC ACCA GGGCGA               ATACGGGACGGCCGA  57 366
        hisS 2710399 .. 2710410 -  -2.2  -2.89191   TCACAGTGCGACACA                TGGA GGTG CCCA                 CATATTCTGACACCA  41 67
        trpC NONE
     gsl2555 2708905 .. 2708921 -  -5.7  -3.72576   CGGCCCTCGAGCAAA              GCGCCCG CCT CCAGCGC              AAGGCGGCGATGGCG  61 380
     gll2552 2706808 .. 2706859 -  -7.8  -3.08813   GGCTACTCGAAGACA GCTCC-CTGGTGGCCCACCGCATCG GCA CGACGCGCCGGGTCACCGTCGGATC GGCGGCCTATTTTGC  54 473
     gll2550 NONE
     gll2549 NONE
        cobJ NONE
     gll2544 2698388 .. 2698407 -  -3.4   -3.5882   GAGACGACCTCGAAA            TGGGTCGG TTCA CCGACCGC             GGCAACCGCAGCGAG  51 335
     gll2542 NONE
     gsl2541 2695668 .. 2695700 -  -3.4  -3.14211   ACCCTCGGTGATCAA     CGATCC-CCACCTGA CCCA TCTGGTGGAAGATTG      CGTGCGGACGCTGCT  44 261
     gll2539 NONE
     gll2538 NONE
     gll2537 NONE
        ndhD 2689572 .. 2689601 -  -7.9  -4.14598   CTCAAGGAAACCAAA       GCATCCAGGTA GTTGCTTT TGCCTGGATGC        GGTGCGTCTATCTCA  71 46
     gll2535 2688519 .. 2688530 -  -5.8  -3.18264   CGCCTGATGGATGAA                CAGG ACCG CCTG                 CGCGCCGTCAAGCTC  51 369
     gll2531 2685500 .. 2685515 -  -2.6  -3.51597   AATCGCCAAGGAGAA              CGATGCA CCC TG-ATCG              ACGGTCGAACTTCCC  46 117
     gll2530 2685037 .. 2685054 -  -9.8  -3.22388   CACGTAATGGATGAA             CCCGGC GAGCGG GCCGGG              TGCAGCGCAGCCGAT  68 60
       rps21 NONE
     gll2528 2683377 .. 2683423 -  -6.5  -3.17194   AGCCTTGGAAGGCAA TCGTTGCAACGGGTGCCGAAGA GTGA TCTCCGGCACCCGTTGTG-CTT TGGGAAGGCCCGGTT  54 69
     gll2525 NONE
     gll2524 2680034 .. 2680053 -  -2.1   -3.7347   CGGAAGAGTGAAGAA            GGCAACT ACCAGG AACTGCC             GCCCCCGCCGCTAAT  51 11
     gll2522 2679141 .. 2679159 -  -8.8  -5.03314   TCGAGGTCGAAAAAA             TCGAGCAG GAC CAGCTCGA             CAGCCAGGCGCGGGT  93 208
     gll2520 2677579 .. 2677595 -  -6.5   -5.1104   AAATACACAGAAAAA              CCCGC TGTTGAT GCGGG              TTTTAAAATATCGGG  86 124
     gll2519 2676841 .. 2676860 -  -3.5   -4.2828   CTTTACCGACCAAAA            TCTGCTC GCGGCT GTGCAGA             GCGCTGCGGCGCAGT  64 146
     gll2512 2671745 .. 2671756 -  -2.2  -4.18018   GCCGGGCATTCAAAA                CGGT GCGC ACCA                 TCTGGGAGCCTTCTT  56 96
     gll2511 2670841 .. 2670864 -  -5.2  -2.85847   AATTTGGAGACCAGA          GCCGCGAAGTG GCC CGCT-CGCAGC          TTTTTGTCGGCCGCG  46 213
     gll2509 2668441 .. 2668452 -  -2.2  -3.61774   GAGAAGACCTGCAAA                TCCA TGGC CGGA                 AACTTTTTCTGCCGC  48 263
     gll2508 2667036 .. 2667062 -  -9.4     -2.84   ACCAGCCGACAATCA        CCCCGGC-ACG CCGAAC CGCCGCCGGGG         CCAGGGTTTACAAGC  60 51
        gyrB NONE
     gll2505 2663344 .. 2663354 -  -6.8  -3.54424   CGGCATGGCCTCAAA                 TCCC TAT GGGA                 CAAGATATCGTGTCT  60 124
     gll2501 NONE
     gll2500 NONE
     gll2499 NONE
     gll2498 2657339 .. 2657352 -  -2.3  -2.82327   CCTGGAGATGGAAAC               TGGCC TTCA GTCCA                CAGGCTCGACGCAGC  39 18
     gll2497 2656524 .. 2656538 -  -4.2  -3.34043   CGGACTAGCGGACAA               TGCGCA GAG TGCCCA               GGACGGCGTAGCGGC  49 128
     gll2495 2654228 .. 2654238 -  -2.4  -2.93393   GTTCATCCGACAAAT                 TCCC TAC GGGT                 GTATGGCTCTACTTG  41 34
     gll2494 2651052 .. 2651078 - -16.6  -4.88736   CAGGACCGATAAAAA         TGCCCGGCGC TTTGGCG GCGCCGGGCA         GGTTCGATCCTGGTG 100 46
     gll2491 2648823 .. 2648843 -  -3.1  -3.14132   CTCCTGCCCTACGAA            GCGGTGCGC CAG GCGGACGAC            CCGGAAGGGACGCTT  44 136
     gll2484 2642212 .. 2642228 -  -2.1  -2.78384   CTGCGGCCCATGATA              CCCCAAC CGC GCCGGGT              CCGGCTCTACTCCAT  39 32
        clpC NONE
     gll2482 2639275 .. 2639303 -  -4.6  -3.37245   CCACTTCAACAGCAA       CGACCAGCC-CTT CATC AAGCGGGTGATCG        GGCTGCCGGGCGATA  50 293
     gll2479 2636401 .. 2636440 - -23.7  -3.05384   TGCCCGGCTATTGAA  CGCCAGCGTCGCCGG TTCCCACAGT CCGGCGACGCTGGCG   GCACCCTTTGATTCG 100 484
     gsl2477 2635324 .. 2635337 -  -3.9  -2.92613   GGGCAGTGGAAATTA               TTGAA AAAT TTCAA                ACCTTTAAACGTTGG  44 97
        hisC NONE
     gll2474 2631649 .. 2631667 -    -3  -3.50808   CTCAGTATAAGAAGA             CACCCACC CAG GGCAAGCG             TTGCAGACTACTTCG  48 33
     gll2473 2630891 .. 2630917 -  -5.8  -5.02074   GTACCTCCGAAAAAA         TATTTCAGCGCA GCG TGCGCTGCACCA         TTCAGCCGCGATCGA  86 27
     gll2468 2625569 .. 2625588 -  -5.6  -3.09516   TCGGGGAGCACCGAA            GCGGCGCT CCGG AGCGCGAC             CGGCGTAGCCGCGCG  50 443
     gll2466 NONE
     gll2465 2622352 .. 2622370 -  -5.2  -3.60296   CAGTTGCAGGCCAAA             CTTGACGC CGT GCAGCAAG             AGGCCCTCCAACTGG  55 216
     gll2461 2620530 .. 2620542 -  -6.2  -2.67803   GCTCGACTAAATCCA                GCGG CGCAC CCGC                GCTTTGTAGCGGCGG  48 4
     gll2460 NONE
     gll2459 2616728 .. 2616741 -  -3.7  -3.18268   TCTTAAGCAAAATCA               GGGCG GCAT CGGCC                GAGACGAAAACACCA  46 88
     gll2458 2614910 .. 2614920 -  -6.8  -4.65722   TGACACACAAATAAA                 GGCT CCG AGCC                 TGGGGGAGCCTTTGT  76 109
     gll2457 2613177 .. 2613211 - -12.9  -5.40072   TGTCGTGCAAAAAAA    CAAGCGGCGGACGAAC AGCC GTTCATCCGCCGCG-G     CGATTCCCAGTTGCT 100 48
     gll2456 NONE
     gll2455 NONE
     gll2454 2610039 .. 2610064 - -11.2  -2.73542   GCCAAGCCCGAAGGA         CACCCGATTG TAGCCG CAACCGGGTG          CGAACCCAGCTCAAA  69 198
     gll2453 2609075 .. 2609086 -  -7.2  -3.21416   GAGCGGCAGTATGAA                GCGC TCGT GCGC                 GCCGAAGTGGCCCTG  56 212
     gsl2445 2601618 .. 2601646 -  -4.4  -4.32177   CCAGCGCAGAATAAA        CCCCCACTGGCT ATGGG AACCTGAGGGGA        CGCGCCATCCATCGA  65 109
     gll2444 2599884 .. 2599896 -  -9.1  -2.53382   AGTAGGGCGAACCGA                GCTCG GGG CGAGC                GTGGTTGGTCAAATC  58 74
     gll2440 NONE
     gll2439 2594338 .. 2594352 -  -5.6  -3.80841   ACCACCACCATCAAA               GTCGAC AAA GTCGGC               GTCAGCCTGGAGATC  60 454
     gsl2430 NONE
     gll2429 2587484 .. 2587500 -  -8.7  -2.89742   TTGAATCCGCATAGA              CAGCCAT GGA ATGGCCG              GCTCCAGAGCTGCCA  61 289
     gll2428 NONE
     gll2427 NONE
     gsl2426 2583905 .. 2583915 -  -2.4  -4.21607   CCGAGGCAATACAAA                 GCGC TCC GCTC                 GGGTCTAAAGCGGCT  59 119
     gll2424 2581969 .. 2581980 -  -5.8  -5.40072   GCGGCGGCAAAAAAA                GCAG AGTG CTGC                 AATAAATGTAAATAA  91 127
     gll2423 2581401 .. 2581430 - -17.9  -2.69151   TCGGCGGATATAGGA       CGCCCCGACTGGA ATGG TCCAGCCGGGGCA        AAGCGATCAGTCGTC  86 32
     gll2422 NONE
     gll2421 NONE
     gll2420 NONE
     gll2419 2577534 .. 2577544 -  -4.6  -3.41134   ATAGGCAGCAACGAA                 GCGC TGT ACGC                 ATAGCTTCTAGTGTA  52 71
     gll2418 NONE
     gll2417 2573341 .. 2573354 -  -3.7  -4.72272   CGGTGCTACGAAAAA               GCCGG CTTT CGGGC                GGTCCGGGAGATCGA  75 175
     gsl2414 2571597 .. 2571609 -  -9.1  -3.34043   TGGACCACTGGAGAA                CCCAG ATT CTGGG                AGAGCCGCGTTACTG  65 89
     gll2412 2569565 .. 2569581 -  -2.2  -2.80816   CCGGCAGTGAGGACA              GCTAGA TCAAT TCTGGC              AGACGCCCGGCGCTC  39 41
     gll2411 2568734 .. 2568747 -  -2.4  -3.77906   AATGCAAAGAGAGAA               CCAT GGCTTG ATGG                CAGTGAGTGTCGCTC  51 39
     gll2410 2568168 .. 2568179 -  -2.2  -3.46602   GTGCTCAGATCAGAA                CAGA ACGT CCTG                 TAGATTCAGGCGTGC  46 8
        recF 2563081 .. 2563107 -  -2.1  -3.69605   GTCAGCGAAAACCAA         CTGGCCGGTTC GCGCG GCACCGGCTAC         GGCACCGAAAAGGGC  52 420
        psaM NONE
     gll2400 2560505 .. 2560535 -  -6.2  -3.05715   AATCTGCCCATTCAA      GCGATCA-TCCTG GTGTTG CAGGAGTGGTCGC       GCGCTTCGGAATTGA  49 498
     gll2393 2554378 .. 2554398 - -10.4  -4.55697   ACCCTTACAAACAAA            CCCATGGG TAGTT CCCACGGG            GCGACCGTCAAAGAT  95 101
     gll2384 NONE
        ndhH 2540555 .. 2540576 -   -13  -5.76949   GAGTCTCAAAAAAAA           GGGGTGCG ACGAAG CGCACCCC            TGCATCCACCCGATA 100 54
        gltX 2536062 .. 2536076 -  -5.6  -3.54424   CGCCAGTTGGGCAAA               GCCGGC ACC ACCAGC               ACCGCCACGCTCATC  57 323
     gll2374 NONE
     gll2373 2532710 .. 2532737 -  -2.1  -3.76224   TGCGCATCCAGGAAA        TGCGCGAATC GGTCAAAAT GATTCGC-CA        GGCCCTCGATCAACT  52 374
        chlL NONE
        chlN 2528922 .. 2528942 -  -3.1  -3.54424   TTCGAGCGGCTCAAA            GCCCACTAC GGC GAAGGGGAC            ATCGTCGAATTAACC  51 176
     gll2367 2527497 .. 2527517 -  -6.7  -4.59773   CGGCAGGTCCAAAAA            GACGACGGC GTC ACCGACGCC            GAATTTGAAGAGATC  78 97
     gll2364 2526281 .. 2526300 - -12.2  -3.16881   GATGCACTGGATGAA            GGCGCAAT AGGT ATTGCGCC             GGGGGCCGGTGGGCT  74 73
        thrC 2524091 .. 2524114 -  -5.2   -3.5594   AATCCATTGTGTAAA          CCGGCTTCAA TCTC TCGCAGCCAG           AGCCGACTGCGTTGA  56 246
     gll2361 NONE
     gll2360 2521584 .. 2521618 -    -7  -3.29461   TAACCGTGCCGATAA     GTCCGGGGGGTGTC GGGGGGT GGCACCCCACCGAC     GCGGGGAGGGGGAGA  56 120
     gll2357 NONE
     gll2356 2517214 .. 2517244 -  -9.6  -2.81312   AATCGACCGAGTACA       TCGGCCGGGCGG TAGCGGC CCTCGCGGCCGA       CCCGCACATCCTGGA  57 187
     gll2352 NONE
       ycf52 NONE
     gll2350 2511837 .. 2511866 -    -5  -3.57144   CTGGTGATGCCGAAA       GCGACTG-CCCTT TTTCT AAGGGACAAGCGC       GCCGGGTATTAAGGG  56 109
     gll2349 2510435 .. 2510445 -  -3.2  -2.81522   TAAAAAAACATCAAT                 GCCT CGG AAGC                 GGTGGTGAAGCGAGA  41 52
        alaS 2507569 .. 2507579 -  -4.6  -3.44146   GGCGCCGACAACGAA                 CGGC GTG ACCG                 CGATCTGAAGCTGAG  53 218
     gll2346 2505782 .. 2505818 - -13.7  -3.14132   CGCCCTGGTGAGCAA    CGCCCCCAGCGAGAA CGCCCGC TTCATGCTGGGGGCG    CTGAAATTGGAGAAG  76 407
     gll2342 NONE
        petE 2501765 .. 2501780 - -11.8  -5.14563   CCCTCGATCAAAAAA              CCGGCC CGCA GGCCGG               TGGGTGAAATAAAGA 100 56
        pyrH NONE
     gsl2339 NONE
   gvip320.1 NONE
        psbV 2499408 .. 2499440 -  -2.6  -3.28924   CATCGTCTCCGAGAA     CGGTCAGAGCGCTCC TCTC GAAGCGCTC-GTCAA      TCTGCCCATCTTGCT  45 172
     gll2335 2497566 .. 2497587 -  -4.3  -2.71924   GATGGGGCCGGAAAG           TGCCCTGGC GATG GCCAGAACT            GTCAAACCCGACACG  42 251
     gsl2332 2496166 .. 2496189 -  -6.7  -3.07443   GCACATGCCAGGCAA          GCCGAAACG GACTAG CGTTCCGAC           TCGGGGCAGTCTTCG  54 13
     gll2330 NONE
     gll2329 2492879 .. 2492889 -  -8.2  -3.54543   ACTGACGGCCCTAAA                 GCCC GGT GGGC                 TATCCTGGCAATAGA  66 325
     gll2326 2491740 .. 2491791 - -13.2  -3.98173   GCAAATTCAAGCAAA CGGTGC-AA--GGCGGCCGGTGCAA CAGTC CTGCACCGGCCGCCGATTCGCACGG GTTTTAGTAGCGGCG  89 29
     gll2325 2490325 .. 2490344 - -10.6   -4.1673   CAAGCCTCGAAGAAA            GCCCCTGC TTCG GCGGGGGC             TTTTTGTTCTGTTCT  81 172
     gll2320 NONE
     gll2319 2483400 .. 2483446 -    -5  -3.48766   GGGACAACTCAAAGA GCGCTACAGCCGCATCGTGGA CGGCTC CCCCCAACGCGGC-GTCGAGC GGGTTCACCTGCTCA  53 161
     gll2315 2479214 .. 2479224 -  -2.4  -3.01712   TCGCTGTGCCCAACA                 GCCC CGA GCGC                 ACCAGTTGGGCGAAT  41 290
     gll2309 NONE
     gll2308 2472395 .. 2472409 -  -2.8  -3.05384   TCCGCGGGTATGTAA               CAGTCA TCT TGAGTG               GCTCGTCACGACTTC  43 71
     gll2307 2471390 .. 2471404 -  -2.8  -2.69649   ACAGTCCCATAGAAG               CCTC GACGCGG GAGG               AACGCCTGGATCCTA  40 99
     gll2306 2470565 .. 2470579 -  -8.6  -3.53224   CACTCGGCCGTGAAA               CCGAAA AGC TTTCGG               AGGGGGGAATGTCTC  63 318
     gll2304 2469008 .. 2469031 -    -3  -4.24149   GGATCAAAAGAATAA          CCCCCGGC TGTTTGGT GTCGGGGA           CTTCCTCTTTGAGAG  61 61
     gsl2301 NONE
     gll2300 NONE
     gll2299 2463092 .. 2463114 - -10.5  -2.67441   AAAACTCGAAAGCTA           CTGCCGCGA ACTGG TCGCGGCGG           GGAAGGAACTTTACA  59 421
        petH NONE
     gll2294 2456826 .. 2456837 -  -4.4  -2.70932   GTTTCTGCCGAAGGA                GATG GCAC CATC                 CTCACACCCTCCCAA  43 77
     gll2293 NONE
     gll2292 2456055 .. 2456078 -  -6.6  -2.62184   CCGGCTTCGAGAGCA          GCGCTCACCG CCAC CGGCGAGCAG           TTTATAGCTCATTAC  50 27
     gll2291 NONE
        leuA NONE
     gll2289 2452061 .. 2452075 -  -2.7  -3.53091   ACCGGCGCGGCGAAA               TCCGC TGGAT GCGGC               TCGATCCGACCCTTG  47 364
     gsl2286 2451264 .. 2451284 - -16.1  -4.15748   CGATGCCAAAAAACA            GCCCGCCCA AGG CGGGCGGGC            GTCACCTTTAGGTGG 100 66
     gll2284 2448546 .. 2448570 - -11.3  -3.17723   GCAGTCTCAATCCAA          CCCCGTTCTGG CTT CCAGGGCGGGG          TTGTTTTTATGATGC  71 43
     gll2282 2443928 .. 2443948 -   -14  -5.64873   CGCAAGAATAAAAAA            GGGGAGGC CGTCT GCCTCCCC            TATCGTTCAATGTTT 100 49
     gll2271 2436261 .. 2436272 -  -2.2  -2.67189   GAGAAAACCAACCTA                CCAGC GGT GC-GG                TTCGTCCTCGGCCTG  38 11
     gsl2270 NONE
     gll2269 2434918 .. 2434946 - -12.6  -3.59627   AGCAAATTGCCCAAA       GCGCCATTTTGCG GATG CGCAAAATGGC-C        AAATTTGTGCTTGAA  77 345
     gll2265 NONE
     gll2264 NONE
     gll2263 2426735 .. 2426756 - -15.1  -4.13767   CCCGCCATGGCAAAA           GCCGGGAGC TTGC GCCCCCGGC            CAGTCTTTCTAGACG 100 74
     gll2262 2425019 .. 2425053 - -10.6  -3.84674   AGGCGATTACAACAA     CGACGCCGCCCCCGAC CTG GTCTGGCGCAACATCG     CCACCGGCGAGAATG  76 143
     gll2260 2421868 .. 2421898 - -14.8  -3.14878   TGTGCGAACGGAACA       GAGTGCTCCTGCCG AAT CGGCAAAAACACTC       GCTTTGCGATGGTCT  83 222
     gll2259 2421106 .. 2421136 - -12.7  -4.25104   TCCGGCGCAGGAAAA       CCCACTCACTTCA GAGCA TGAAGTGAGCGGA       TATCCTTGCGCCGGT  93 143
     gll2255 NONE
     gll2254 2415970 .. 2415984 -  -2.8  -3.38696   ATTCACAGAAATATA               CAACGC TTT ACATTG               AATGAGCGATACCCG  48 140
     gll2253 2414553 .. 2414565 -  -3.3  -2.64695   TTACCAGCAACTAAC                CGGTA TTG TCCCG                TGCGCGCGGATGACT  40 103
     gll2252 2412836 .. 2412873 - -24.2  -3.29511   TTGATTTCTCGACAA   CGCGCGCCCGTGCAAG GGCTGG CTTGCGCGGGCGCGCG    GCCTTCGGCGACGGA 100 505
     gll2249 2409970 .. 2409980 -  -6.8  -3.77666   CAGACCCAACTCAAA                 GCGA TCT TCGC                 CGGGCTCGGCAAAAC  62 450
     gll2243 2399634 .. 2399657 -   -16  -4.18018   CTCGGGTATGCAAAA          GGGGCACCCC GGAC GGGATGCCCC           TATCAAGCCGCTCGT 100 49
     gll2242 2398832 .. 2398860 - -16.7  -3.61398   GGCTTCGTGCAAGAA        CCCTACGGCCGCG AGG CGCACCCGTAGGG        TCAGGTCTTTTATGT  95 47
     gsl2239 NONE
        clpS 2396603 .. 2396643 -  -6.6  -3.45054   TGCGAGAATCCAGAA CCCGCCG-TGCTCGGCGCC GTCT GGTGGCACGCGGCGGCGGG  AGAGTGGCTTGCCGC  57 116
     gll2229 NONE
         def 2388016 .. 2388032 - -12.3  -5.26316   CCATCCCATAAAAAA              CCAGGCT CGA AGCCTGG              TTTTTTATATCTGCA 100 56
     gll2226 2384291 .. 2384305 -  -2.7  -3.24735   CATCCAAAGATTTAA               CGGGG GTAGT CTCCG               TTCAGTGCAAGAGGC  46 7
     gll2225 2382167 .. 2382177 -  -3.2  -4.32201   CCAAGCAATGCAAAA                 TCAG CTG CCGA                 CAGTGCAGCCTAACC  61 180
     gsl2224 2381019 .. 2381032 -  -3.1   -4.0371   GAGCGTGCATAGAAA               GACTT GACA AAGCC                AGGCATTTTTTGAAA  58 372
     gll2223 NONE
     gll2222 2377227 .. 2377238 -  -3.6  -4.08939   GAACATGCATAGAAA                GACC TGAA GGCC                 AGGTACTCTCTGAAA  60 41
     gll2221 NONE
     gll2220 2375619 .. 2375630 -  -5.8  -3.31322   GCGAATCGCCGAGAA                TGCC ATTC GGCA                 GAATAGAACAACCGC  54 113
     gll2219 2374396 .. 2374406 -  -6.8  -3.10112   AGTCAACCTAGGCAA                 GTGC CCA GCAC                 CCCGGCGAACTCTTC  54 2
     gsl2218 2374084 .. 2374094 -  -2.4  -4.56597   CTGCTGCTCGAAAAA                 CGCC TCG GGCC                 TTGAGTGGGGCCTCA  65 38
     gll2215 2371009 .. 2371030 -  -8.7  -3.14125   GGTACAGATCGAAGA           CGCAGCGCAG CCC CTGCGC-ACG           ACCGAGATCGAGCTT  58 373
     gll2211 2365444 .. 2365477 - -14.5   -3.9941   GTTTTCAGAAGCAAA     CCGGGGAATTCACCC TATA GGGTGATCGCCCCGG      ATTTCACAAGCTGGC  95 292
     gll2210 2363972 .. 2363991 -   -15  -5.00616   CGTCGCCCCAAAAAA            GGGCCTGC TGGT GCAGGCCC             ATCGGTTCTCAAAGT 100 75
     gll2209 NONE
        rfbF NONE
     gll2207 NONE
     gll2206 NONE
        rfbC NONE
     gll2204 2358025 .. 2358040 -  -3.2  -2.51871   GGGTAGATGAAAAGG              CGGC GGGCTTGG GCCG               GGCTAGCAGGCGGTC  39 28
     gll2203 2356624 .. 2356635 -  -2.2  -3.64259   AACGACCGGTAACAA                CTCC CCTG AGAG                 GCTGTGGGTGCCGGG  48 65
     gll2202 NONE
     gll2201 2353343 .. 2353371 -   -16  -4.15044   TGGGCTGGGAACAAA       GCCGGGCCGC-GC AGGT GCTGCAGCCCGGC        AGGAACAGCGCGGCC 100 42
     gll2200 NONE
     gll2199 NONE
     gll2198 NONE
     gll2197 2348937 .. 2348947 -  -6.8  -2.73829   GTAGCGAAACAATAG                 GCCT TTC AGGC                 GGCAAACCGGTCGTA  51 20
     gll2196 NONE
     gll2195 NONE
     gll2194 NONE
     gll2193 2343573 .. 2343606 -  -6.5  -4.13014   TGTACAGGCTGAAAA     CCTGAGACCCGGCGC CCCG GCGCCGGGTTGCACC      CGAAGAAACTGCAGT  68 60
     gll2192 NONE
     gll2191 2341068 .. 2341084 -  -2.2  -3.21034   AGACAACACACTTAA              CCGC GCTTGACCA GCGG              TGCAACGATGTACAA  42 5
     gll2190 NONE
     gll2189 NONE
     gll2188 2338489 .. 2338500 -  -4.4   -5.4251   GTGACAGATAAAAAA                CATG GACC CATG                 CAGGAGCAAGGACGC  88 79
     gll2187 2337939 .. 2337951 -  -4.7  -3.18505   GTGTAAAAATCAAAG                CGGCC GGT GGCTG                AAGCGGCGCTGGGCA  47 7
     gll2186 2336677 .. 2336688 -  -3.6  -3.09823   GGGCCGAAAATCACA                CGCC CACG AGCG                 GCATCGGCACCGGCA  46 132
     gll2185 2335715 .. 2335733 -    -3  -2.90813   CAGGGTGGCAAACCA             GGTGGAGC ATC GCTTAACC             CACCGCAACCTGGGG  42 20
     gll2184 2335087 .. 2335099 -  -2.6  -4.64861   CTCCTTTAAAACAAA                GCCA ACTTG CGGC                AGTAAAAGGCCTCGG  65 3
     gll2183 NONE
     gll2182 NONE
     gll2181 2331659 .. 2331677 -    -3  -4.13805   AAAAAGCTATACAAA             CCGATCGC CTG ACAAACGG             GGCGTCAGTTGTTGG  58 30
     gll2180 NONE
        rfbB 2329187 .. 2329198 -  -7.2  -3.16564   TTCTGAGCGGATGAA                GGGC GCCA GCCC                 GGACCGGTCCCATTG  57 75
     gll2178 2327861 .. 2327871 -  -2.4  -3.85698   GCCTTGGGCGACAAA                 GTCG GTA CGGC                 TTGGCTACAGTACTC  51 41
     gll2177 2327233 .. 2327249 -  -4.4  -2.87211   ACGTCTGCGCATATA              GGAGTC AAAAA AACTCC              ATCAACCTTACACCA  44 60
     gll2176 2324987 .. 2324997 -  -8.2  -2.52676   CATGCTCCCAAGCTA                 GCGC AGA GCGC                 CCAGAACCTGGGCGG  55 50
     gll2175 NONE
     gll2174 NONE
     gll2173 2322961 .. 2322972 -  -5.8  -2.50816   TCCCTACTCACGAAT                GCGA GCTT TCGC                 TCCCTCCATTCTAAC  48 84
     gsl2172 2322589 .. 2322647 - -19.7  -2.60075   CCGTCGCCAACTAAC CCCACCGACGCCGAACCGCCCGGGCTGAA ACT TTCAGCCCGGGCGGT-CA-CGCGAGTTGG TTGTGGGCAAATCAG  95 37
     gll2169 NONE
        ctaC NONE
        ctaD NONE
        ctaE 2311190 .. 2311216 - -23.8  -4.78107   CATCAGCACGAAAAA         CCGGGTCGGGCT AAT AGCCCGACCCGG         CAATGACGACAAACG 100 45
     gll2161 2310775 .. 2310797 -  -4.1  -2.77344   TCATCGGTGAAGAAG          CG-AGCCACC TTCA GGCAGCTTCG           TGTTCGCGCAAGGCG  43 13
     gll2160 2309940 .. 2309970 - -10.4  -3.29144   TTACCGGCTCGACAA       CAGCGAGGAGATGC CGC GCATCTTGCCGCTG       GCGAGTGGGTTGCCC  66 490
     gll2154 2304862 .. 2304875 -  -3.8  -5.49569   GACGAACAGAAAAAA               CGCT TTCTAG AGCG                CATCGACCGCCCCGA 100 318
     gll2152 2303296 .. 2303307 -  -3.6  -2.64616   GGTGCATTCACACCA                CCAG CCTT CCGG                 CGGCGCCGCCGATCG  42 6
     gll2151 2302602 .. 2302612 -  -3.2  -4.32857   CTGCTTAAAGACAAA                 GCCA AGC TGAC                 GAAGATCCTCACCTA  64 318
     gll2149 NONE
     gll2148 2299827 .. 2299839 -  -4.1  -5.74288   ACAAAGAACAAAAAA                TCGAC ATC ATCGA                CAACGGACAGGCAGC 100 219
     gll2146 2297916 .. 2297938 -  -5.6  -3.78934   CTGTCGCCATAACAA           TCCCTCGT TTTATTC ACAAGGGA           TCATCCTAACCTGTT  59 61
     gll2145 2297026 .. 2297041 -  -8.2  -2.53581   GACACTTTCAAGCTA              CACCGC CAGA GCGGCG               GCAGGCTCGATGTTG  55 7
     gll2144 NONE
     gll2143 2294178 .. 2294191 -  -3.9  -3.31144   TTGGGATTGGTAGAA               TTGAT AGCG ATCAA                AGATGAAGGCGATTT  48 488
     gll2137 2287983 .. 2287998 -  -3.2  -3.06501   GAGACCCTCAGTGAA              GGC-GAC TGG GCCTGCC              TGGTGGGCCGCTTCA  43 38
     gll2135 2286349 .. 2286396 -  -4.9  -4.65895   CCGCTTACCGAAAAA GTGCGGC-ATGCCGACGTCGT ACTCGACA ACGACGGCGACTTTGCC-CAC CTGAAAATTCAGGTG  74 55
        crtH 2284210 .. 2284228 -  -6.6  -2.52896   CCATTCGTCAACTCA             CGTCGAGC ATA GCGCAACG             TCCGGACGATGTCAC  50 68
     gsl2132 2283926 .. 2283936 -  -4.6  -3.42494   CTAATTCAATAAAAC                 GCCC AGT GGAC                 TCAGCAACTGTCGAA  52 0
     gsl2129 NONE
     gsl2128 NONE
     gll2127 2281166 .. 2281194 - -13.3  -3.22878   TAATGAAATTGAACA        CAGCTCGAAGT TTACACG ACTTCGAGCTG        TTTTTGTAGGATCAA  81 37
     gll2126 NONE
     gsl2125 2279559 .. 2279572 -  -2.3  -3.86897   GGGATGCTCTACAAA               CCCAC CGAA GCGGA                GATCCACGAGCGCAA  54 259
     gll2123 2277541 .. 2277554 -  -2.3  -3.73995   GCGTTGATAAAAAAT               CACCG ATCG CCGTG                GGTTCCCCCCAAGAT  51 96
         prk NONE
     gll2121 2274918 .. 2274935 -  -2.7  -3.73224   CGATGCCCGATGAAA             GCATTCA CCCT TGAACAC              TGGAAGCTTACGGTT  53 236
     gll2117 2271541 .. 2271551 -  -6.8  -2.71364   CGACTTTGGCAAGGA                 GTCC GAG GGAC                 CGGCCCGCGTCCACG  50 388
     gll2115 NONE
     gsl2106 2258051 .. 2258098 - -13.5  -3.21276   CCCGTCCGCACAAGA CGGCAA-CCGGGCTTCATGC ACCCCCCTG GCGTGAGGCCCGGTTTGCCG TTTGGGGGGTTTGCG  78 46
       ycf57 2257448 .. 2257468 -  -8.2  -4.62302   CAAGACCCTCAAAAA            CCGGGATC TGTGG GAACCCGG            CTGGACCGCCCTCGG  86 77
     gll2103 NONE
     gsl2101 NONE
     gll2100 NONE
     gll2099 NONE
     gll2098 NONE
     gll2097 NONE
   gvip288.1 NONE
        ccmK NONE
        ccmL NONE
        ccmM 2246248 .. 2246268 -  -3.9  -2.68823   GCGGTGGCAGAGAAG            CCATCGG TTCAGGG CCGCTGG            ATGATCAGTTCAGCC  42 13
        ccmN NONE
        ccmO 2244449 .. 2244470 -  -2.9  -4.82901   TGCGGCCGAGAAAAA           GCCCGCCCAA CTG TCCGGC-GGC           ATGAAGCAGCGCGTC  75 388
     gsl2084 2237443 .. 2237463 - -12.5  -2.72991   TCACATTCGGAAGCA            TCGCGCCCC AGC GGCGCGCGA            AGACCTATGGCACGG  74 136
        ndhF NONE
        ndhD NONE
        cupB 2232345 .. 2232369 -  -3.4  -4.07568   GCGTCCTTGGCAAAA          TTGGCCGAGC GCGAG ACGCGGCCAT          GCATGGCTGACTGGG  58 401
     gll2079 2230282 .. 2230299 -  -3.3  -3.72453   ACCAACAAGGGCAAA             TCCGACG TCTT CGTCAGC              AAGATAGACATCTCA  54 305
     gll2069 2221647 .. 2221660 -  -3.8  -3.03635   TAAACCGCTCGAACA               TGGG TGTCCC CCCA                AATCAGGATTTGCCC  44 28
     gll2068 NONE
        thrC NONE
     gsl2061 2213010 .. 2213031 -  -9.3  -2.93891   AGGCGCAAAAGATTA           CCCCCCGGC GATG GCCGGGACG            ATGCTCACTTCGTCG  61 1
     gll2057 2207591 .. 2207604 -  -2.3  -3.30124   CTCCACCTGCCACAA               GGGAC AATT GTTCC                TCGGTCTTGCGAGGT  44 92
     gsl2056 2207197 .. 2207220 - -14.6  -5.08824   GCTTGACGTAAAAAA          GCCCGGTGCT GGTA AGCACCGGAC           CTTGCGTTTCGCTAT 100 127
        gyrA 2198829 .. 2198853 -  -6.3  -3.51825   CCACTTCAATTACAA          GCAGGTGGTCA ATC CGGCCACCTTC          GGGCTGAGCACGCCC  57 89
     gll2048 NONE
     gll2047 NONE
     gsl2046 2195546 .. 2195585 -  -3.5   -3.1582   CCATTTCATCAAAAC  CGTCGAGGATCTGCACGA GATAT TCGTGGGGATCTCCG-CG  CAAGTCAAATTCGGC  44 408
     gll2041 2191760 .. 2191771 -  -3.6  -4.44046   CCTACGGCAAAGAAA                CCGC CCAG GCGA                 TCTTCGGCGCCTGCG  67 492
     gll2035 2186001 .. 2186011 -  -2.4  -2.73483   AGGGGAGCTCAAGCA                 CGTG TAT CGCG                 CAATGCCTTACCATA  39 60
     gll2034 2184394 .. 2184429 - -10.4  -3.12327   GGTGCAGACTCAAGA    GTTGCGCGTGAGCGGAG CCA CCCCGCCCCCG-ACAAC    GACCCTCAAGCCCGA  64 446
     gsl2026 NONE
     gsl2025 NONE
     gll2024 2174627 .. 2174646 -  -4.3   -3.8046   GTCAAAAACGGCAAA            GTCCT-CC TCAAC GGCAGGAC            TTTAAACGAGCCCTA  56 359
     gll2020 NONE
     gll2019 2170736 .. 2170754 -  -4.5  -3.46563   GACAGAGTATCACAA            GGCGTCCA TCCA CGG-CGCC             GTTACCGCCTGTGTT  52 27
     gll2018 NONE
     gll2013 NONE
        accC 2161214 .. 2161226 -  -9.1  -3.30771   GCACATCGGGGACAA                CGTGG TCG CCACG                GTCAAATCCTGCATC  63 290
     gll2009 2158498 .. 2158513 -  -4.6  -2.63208   GCCGACGCAAAAAGT              GGACCC ACCC GGCTCC               GACACGTGCCCCACC  43 123
     gll2007 NONE
     gll2006 2155327 .. 2155337 -  -2.4  -2.75844   GTCTCCATGTCAAAC                 TCCG TGA CGGT                 AAGCGACTGCCTGGC  39 58
     gll2005 2154236 .. 2154254 -  -7.3  -5.03145   CAATTGGGGAAAAAA             CCGGGCG GCGGT CGCCCGC             AGGGTGGCAAGGGTC  88 218
     gll2004 NONE
     gll2003 NONE
     gll2002 2149896 .. 2149906 -  -5.4  -2.94099   CGGCTGCACCACAGA                 GGTA TCC TACC                 CGAGCAAGATGCCCT  48 187
     gll2001 2148448 .. 2148480 - -10.4  -3.83026   GCGGGTTACACCAAA      GCGGACCGCCGCGG GCGCG CCGAGGCGGTCCTT      GAGCAGGTGGGTCTG  76 352
     gll1999 2146444 .. 2146460 -  -7.9  -3.24232   GCTCCCTCAAATATA              CCGATGC TTG GCAGCGG              CGTTTGGCACATGCA  59 43
     gll1998 2145895 .. 2145911 -  -7.9  -3.14344   GATTGTCGCCATCAA              CGCCCAG ACG CTGCGCG              GCTCAAAACTTTAAT  57 81
     gll1991 2139699 .. 2139709 -  -4.6  -3.76373   TCGCCAAGATCCAAA                 CACC TAT GGCG                 ACAACGATCGAATGA  58 232
     gll1989 2137627 .. 2137675 - -16.7  -2.77962   CGGGAGATCTTAAAG CGC-GCCCTGGCGGCGGGTC TCGATGATAT GGCCCGTCGCCAGGGCAGCG ACAATCCGGCCGACT  81 452
     gll1985 2131251 .. 2131266 -  -3.2  -3.02946   CCTGTAACGACAAAG              GGCG GTTCCAGG CGCC               AGTATCCTCCCGGGA  42 59
     gll1984 2130604 .. 2130617 -  -8.1  -2.73364   TGGCCACCTCAATGA               CCCGT CCGG ACGGG                TTACGTACTTGCAAT  57 110
     gsl1983 2130186 .. 2130197 -  -7.2  -3.69621   ATTTACAAGGGCAAA                GCCG CCGT CGGC                 AAAGCGATCGTCGTC  65 217
     gll1980 2128517 .. 2128545 -  -5.2  -3.57263   ATTGGTACCGCGAAA       GCCAG-CAGCCAC TGTC GTGGATGGCGGGC        AGGGCTGTCAAAAGA  56 185
     gll1979 NONE
     gll1978 2125398 .. 2125408 -    -4  -3.78934   TTGTCGGCATAATAA                 CAAA TGC TTTG                 CCGGGTGGCAATCCC  55 85
     gll1977 NONE
     gll1976 2122811 .. 2122823 -  -4.7  -3.14344   TATCTTCCTCACCAA                TGCCC TGT GGGCT                GCAGGCTTGCTGGGG  48 124
     gll1972 NONE
     gll1971 2117210 .. 2117234 -  -7.1  -3.25102   AGGTGATCCACAAGA          CCTTCGTCGAT GTT AACGAGGAAGG          CACCGAGGCGGCGGC  53 249
     gll1968 NONE
     gsl1967 NONE
     gll1966 2112343 .. 2112383 -  -3.9  -3.70902   TGTGGGATATCGAAA CCGGCCGGTGT-CTCTGG ACATTG CAAGGGCACACCAGCTGG  GTGCGCTCGGTCGCC  56 509
     gll1964 NONE
     gll1963 NONE
     gll1962 NONE
     gll1961 2101553 .. 2101567 -  -5.7  -3.21276   GCTGTCTTGAGAATA               GCACT TATCG AGTGC               GAAAGATTGTCTTTA  52 55
     gll1960 NONE
     gll1959 2096870 .. 2096882 - -10.5  -3.30159   GCAAGCGCTCCAGAA                CGGCG ATG CGCCG                CTCGGGGGTCCAGTT  70 40
     gll1958 NONE
     gll1957 NONE
     gll1956 NONE
     gll1955 2088145 .. 2088158 -  -2.3  -3.55444   GTTCCACGGGCTAAA               TCTCC TGCC GGTGA                GCCGCCGCCTCGATC  48 7
     gll1954 NONE
     gll1953 NONE
     gll1952 NONE
     gll1951 NONE
     gll1950 NONE
     gll1949 NONE
     gll1948 2073537 .. 2073552 -  -5.4  -2.90714   TGAAATGTTCAGACA              CT-CGGG CGC CCCGCAG              GCGGCATCGGGCTTC  48 3
     gll1947 NONE
     gll1946 NONE
     gsl1945 NONE
     gll1944 NONE
     gsl1943 NONE
     gll1942 NONE
     gll1941 NONE
     gll1940 NONE
     gll1939 2061869 .. 2061892 -  -3.7  -3.39784   TGATGGGTAAGAAGA          CGGGCCGGA TCAATT TCTGGCCAG           GACAAGCTGCAACTG  50 11
     gll1938 NONE
     gsl1937 NONE
     gll1936 NONE
     gll1935 NONE
     gll1934 2057266 .. 2057286 -    -4  -3.54029   TTGGACGAAGCAGAA            CTGCAG GAAGCGAAT CTGCAG            GGGGCAAATCTATGC  53 401
     gll1931 2053340 .. 2053358 -  -5.3   -2.8007   CGAAGCGAGCAAGTA            CTTCGACC ACCT GG-CGAAG             GGCCTGCAGTAACTT  47 80
        aspS 2050073 .. 2050092 -  -3.6  -3.00766   AAGATTTGAGAGACA            TCCTAACT TTCT ATTTAGGA             TAGCTGTAAAAGAAA  44 367
     gll1924 2045210 .. 2045240 -  -2.4  -3.38584   ACATTATTTAAGCAA       TGGCCCACCTAGCG CAG CGGGAGATCGACCA       CCGGGTACCGCTCCC  46 3
     gll1923 NONE
     gll1922 NONE
     gll1921 2041266 .. 2041278 -  -4.7  -3.34222   ACCACGACGCCAGAA                GCCGC CAG GCTGC                CCTCAGCGAAGAGGG  50 53
        petB NONE
        petD 2039556 .. 2039580 - -21.5  -4.21194   TGGGACCACGCAAAA          GGGGCGCAGGA AAT TCCTGCGCCCC          TCGTTTGAAAGTCGG 100 49
        ftsH 2037527 .. 2037553 - -17.3  -3.71649   CCCCTAAAGCGCAAA         GCCCGCGGCTG GGATA CAACCGCGGGC         TTTGTTTAGAGGAGC 100 51
     gsl1913 NONE
       ycf43 2031809 .. 2031819 -  -2.4  -3.03525   GGGAGTGAGAGAAAT                 GCCC ATG GGTC                 GTCCCAGTTTACTTG  41 34
     gsl1911 NONE
     gll1910 2031136 .. 2031146 -  -4.6  -3.55622   TCGAAGGGGTGCAAA                 GCGA CAC CCGC                 ATCTACGTCGGGACG  55 128
     gll1908 2028351 .. 2028370 -  -2.8  -3.44284   CTGCCACGAATAATA            CCGCTG-CA GCA TGACAGAGG            CTCCGGGGTGCGGGT  48 234
     gll1907 2027558 .. 2027585 -  -4.8  -2.81464   TGAGCACCGAGGAGA        TCCGGCAGGT-GG CTT CCTACGTGCTGGA        GATGGCAGATAAAGA  44 65
     gll1905 2026231 .. 2026274 -  -7.3  -3.28708   CAAAGCCGAGATGAA GCCGGGCATGACCGGTTAC GCGAAG GTCACCGGCGAGACCCAGC CGGTCTTCCAGGCCT  58 101
     gll1900 NONE
     gll1899 NONE
     gll1898 NONE
     gll1897 2016966 .. 2016976 -  -8.2  -2.75521   ACTACAGCGGGAAAG                 CGGC GTC GCCG                 AGGCGCACGTAGATG  57 1
     gll1896 NONE
     gll1895 2015756 .. 2015781 -  -2.5  -2.72661   CATTACCGCCAACGA         GCGT-CTTCCCC GCG GTGGAACCACGC         TTAGTCAACCGTAGC  39 30
     gll1894 2014226 .. 2014252 -  -3.6  -4.13014   GCGAGATTCGCAAAA         GCCGGCCGAA GCCAATT TTTGTCCGGC         ACAGGAAAAAATTCT  60 447
     gll1892 2013425 .. 2013443 -  -5.8  -2.68071   TCTAAGGGAAATCTA             CCGGGTAG CGC CATCCCGG             GGCGGATCTGTCGGG  48 4
     gll1891 2011349 .. 2011360 -  -5.8   -3.9693   TATGCACCCAAATAA                CGCT CTGG AGCG                 CTTTTCGGGTGCCCA  64 123
     gll1890 NONE
     gll1889 2006695 .. 2006717 - -12.1  -2.71125   AGGCCCGAGAAACAG           CCCAAAGTC GTGCA GACTTTGGG           TTTTGTTCGGTTTGT  70 309
     gll1887 NONE
     gll1886 NONE
     gll1885 2003720 .. 2003732 -  -3.3  -3.29043   AATGGCTGCGGACAA                GGGGA AAC TCCTC                CTGTGGGTAGCACTC  46 114
     gll1884 2002375 .. 2002389 -  -2.8  -4.25283   ACCTGGGTATCAAAA               GAGC CGCCTAC GCTC               GCGCCGGCATTCGCG  64 483
     gll1882 NONE
     gll1881 1998570 .. 1998594 -  -2.7  -3.41051   GCAGGTCCAGGACAA          TTTCATCGCCC CCC GGGTGATGCAG          AGCACGGTCAATCTC  47 188
     gll1875 1993320 .. 1993332 -  -3.3  -3.28712   GTCCCCTTTGGAGAA                CCGTC CAT GACCG                CGACGCTGAGCAACT  46 126
     gll1873 1992801 .. 1992824 -  -3.7  -2.66435   AGGGGGATTATAGTA          CGCTCCGCC CTACCT AGCGGCACG           CCGCTCGATGTCTTC  42 11
     gsl1872 1992432 .. 1992483 - -10.6  -3.17075   GGTTCCCGAATCGAA GCGCCGCCCGCTGTGGTATCCG CTCACCGT CGGAAGCCGCCGCGACCGGCGC GGGCGCTACCGTCTG  64 94
        petB NONE
        petD 1990047 .. 1990061 -  -8.5  -2.72043   AACGGGGCGCCAAAG               CGGCG GGAAT CGCCG               TGCAGTTCATCCCCC  54 446
     gll1862 1982978 .. 1983030 -  -6.7  -2.67803   CCTCGACGAAATGCA GGCGGCGGTGCTGCGCATCAAACTG CCG CATCTGGAAGGGTGGAACCGCCGCC GCGCCCAGATCGCCC  50 392
        uvrB 1976503 .. 1976540 - -28.7  -4.18494   GACTTGTATCTAAAA   TAGCTGGGAAGCGGTGC GTAA GCACCGCTTCCCAGCTA    TTCTCTGTCTTAAGG 100 154
     gll1854 1972645 .. 1972661 -  -2.9  -3.34344   CTACCCTTGAATCAA              GACCCGA GGT TCCGATC              CGGGTGTTCAGGCTG  46 5
     gsl1853 1972393 .. 1972426 -  -2.5  -5.00884   ATCCGGTCGAAAAAA     TTGC-GAAATCTACCC AGC AGGTGTATTTCCGCAA     TACCGTAATTTACGC  72 1
     gsl1852 1972017 .. 1972055 - -10.2  -3.96148   CGGGTGCACCACAAA   TTAGGCCGACGGGGGCAA AGA TCACCGCCGCCTGCCCAA   AAAAATCCACGCGTC  79 8
     gll1851 1970744 .. 1970777 -  -4.5  -3.70149   GGTACAGCACGCAAA     CGGGG-CCGACCGC AGGGCAA GCGTTCAGACCCCA     CCTACGTACTTGCCT  56 286
     gll1847 1966755 .. 1966774 -  -5.6  -2.72379   CGAACCCCCCAAGCA            GACCAGCG CCAC CGCCAGCC             ACCAGACTTTCTGCA  46 63
     gll1846 1965516 .. 1965527 -  -4.4  -3.45945   CCTAGCCACAATTAA                GCAA TTCT TTGC                 TCAGGGCTGGGTCGG  52 26
     gll1845 NONE
     gll1844 1963672 .. 1963686 -  -4.2  -3.47751   TTCAACAATGCAGAA               CTTACG GAG CGGAAG               TTGCCGCGGCGCGTT  52 12
     gll1843 NONE
     gll1842 1961682 .. 1961692 -  -4.6  -3.80625   GTTGCATAAGGTAAA                 CGCC CCC AGCG                 GCCTCGGCAGCGCTT  57 159
        secA 1953274 .. 1953291 -  -4.1  -3.12351   CCGGTCTACAGCGAA             CTCGACCG CTG CGG-CGAA             GTCGATGTGCTCGAA  47 230
        rps2 NONE
         tsf 1947713 .. 1947734 -  -9.3   -5.4505   CGGGCCAATAAAAAA           GCCCGCAGC TTTC GCCTCGGGC            TTGTTGAAAATTGAA 100 47
     gll1826 1943687 .. 1943727 -  -4.8  -4.49311   ATCACTATCACAAAA CGGGCAT-GACA-TGCAAGA TAT TCTTGCTCTGACGATACCCG CGCATACCCGATTTT  68 238
     gsl1825 NONE
     gsl1824 1942791 .. 1942801 -    -4  -3.40403   GGCTTGCCACGAGAA                 TTTC TTA GAAA                 TGCTGCTCACAGAAA  50 330
     gll1821 1940379 .. 1940413 -  -5.6  -4.60924   TAAAGGCGTCAAAAA     GGTGGCCAAGGGCG CTGAATC CGGCCTTGGCGACA     AGCTCGAAGAGCTCA  76 278
     gll1819 1938666 .. 1938698 -  -6.1  -3.28712   GCTCGCCCTCTACAA      CGCCACCGAACCC GGACCAG GGGAGCGGCGGCA      ACAATTGCTGCGCGA  52 454
     gll1816 1935600 .. 1935640 -  -2.5  -4.56775   AGCGCGCCGCAAAAA GCCAAAGCCTCGC-GCCC GATCCT GAGCAGCAAAGCTCCGGT  TCAATCTGAGACCAC  68 497
     gll1813 NONE
     gll1812 1930302 .. 1930325 -  -6.6  -3.85092   ACGATCGACAGCAAA          CTCGCCGG TTTTGAGG CCGGCGCG           GACGATTATTTGGTC  65 418
     gll1808 NONE
        thiG NONE
     gll1806 1924314 .. 1924334 -    -6  -2.80994   TCGAAGCGCAGCAGA            GCGGGCGG CAACT CCACCAGC            GGCTCGCCGGATTCG  49 69
     gll1805 1923333 .. 1923352 -    -2  -3.01712   CTTGCTGGGCGAAGA            TCTGACCC TGCT GGGTGAGC             ATCTGGTCCTGTTGG  41 365
     gll1798 NONE
     gll1797 NONE
     gll1796 NONE
     gll1795 NONE
     gll1794 1911383 .. 1911397 -  -2.8  -2.63715   AGGGATGGGACACGA               TCACCT CGA ATGTGA               TGCACTTGTCTCCCA  40 49
     gll1793 NONE
     gll1792 NONE
     gll1791 1907539 .. 1907549 -  -2.4  -3.59262   GTCGACACGGCCAAA                 TCGG GCA CCGG                 TTCGGTCGAGGTGGC  49 470
     gll1789 NONE
     gll1788 NONE
     gll1787 NONE
     gll1786 1900559 .. 1900571 - -10.5   -2.7728   GGGAAATGGCAACCA                CGCCG TCG CGGCG                CTCAAGAAGGGGTTT  66 27
     gll1785 NONE
     gll1784 NONE
     gll1783 NONE
        rfbM NONE
     gll1781 NONE
     gll1780 NONE
     gll1779 1892729 .. 1892760 - -10.2  -2.88544   GGTTATTTTTACAGA      GGTAGCCGTGAT TTAGGTTC AGCACGGCTACC       TCTGTACCCTGTTAG  66 290
     gll1777 1890039 .. 1890055 -  -7.9  -3.64487   CCAGACGCTCAAGAA              GACGCGC AAA GCCCGTC              AGGGTCGCGCTCCTG  62 513
     gll1774 1884611 .. 1884625 -  -4.2  -3.62255   GTGAAGAACAAGGAA               CCCAAG CAC CCTGGA               CTAGACCAGAACCCC  54 407
     gll1770 NONE
        carB 1876565 .. 1876583 -  -6.6  -3.85698   GGCCGTCTTGAGAAA             CAGGGGTG GCT CACCCACG             ATTCCAGGCATCACC  65 84
     gll1766 1871659 .. 1871682 -   -21  -4.59853   GCAACGCCGTAAAAA          GCCCCCCGCC CACA GGCGGGGGGC           TTTTGGCAATCGGGG 100 77
     gll1762 NONE
     gll1761 1867454 .. 1867484 -  -6.6  -3.91897   GCGCGCACCGACAAA       GAGGGCCGCGCCGG CTT CCGGCTCGATCGCC       CCGGCCCCTGGATCG  65 141
     gll1759 1865107 .. 1865120 -  -3.7  -2.73875   GTGTCGGGAACATGA               CGCCC GCCG GGGTG                AAGCTGGTGTGCGTG  42 205
        infC 1861440 .. 1861482 - -10.4  -2.62396   CAGTCCGGCAGATTA TTGCCGATGCCGCCCGGC ATCTGCG GCCGGGCGGCATCCTCGC TCTCGAAGTGATGGC  59 139
     gll1752 NONE
        glpK 1857085 .. 1857100 -  -3.9  -3.14463   AAGGTTTCTTACTAA              CGCAC CCACTC GCGCG               AGCGCTCGACCGCCC  46 6
     gll1750 1855888 .. 1855909 -  -7.3  -4.57073   CAGCTTTGCCAAAAA           GTA-CGACCC CGA GGGCCGCTAC           GTCCGCCGCTACCTG  83 336
     gsl1743 NONE
     gll1742 1845984 .. 1845998 - -12.8  -3.85698   GGCGGCCGCTACAAA               CGGCCG CCC CGGCCG               CAGCCCGTCCTTGAG  85 43
     gll1739 NONE
     gll1738 NONE
     gll1737 1842575 .. 1842588 -  -3.7  -2.71731   GCCATTGCTGAAGTA               GCAGC GGAG GCGGC                CGGTTTCGCACTATA  42 319
     gll1735 1841178 .. 1841208 -  -2.6  -4.65895   GCGGGTACTCAAAAA      GCACACTCATGGT TCGACG ACGATG-GTGCGC       CGGGAACGCAACAAT  65 1
     gll1734 1840403 .. 1840419 -  -2.1  -3.36878   GCCACTGAGGGAGAA              GGCGCAT AGA AAGCCCC              GATGAATCGCAAAGA  44 83
     gll1733 1838809 .. 1838827 -  -5.2  -3.08738   AGGAAACAACTAAAC             CTCCGCCA GAC TGGCACAG             CCTATCCTGTGAACC  50 96
     gll1732 1837978 .. 1837991 -  -8.1  -3.61398   GCGCGCCTCCAACAA               CGGCA CCAG TGCCG                TTGTCGATCCGCTGG  65 233
        crtO 1833708 .. 1833731 -  -7.4  -3.61536   AAGGCAATTCCGAAA          TGCCCTA-GCG GCG CGCCTCGGGCA          GCCGATGCCAGGGAA  63 6
     gll1725 1832190 .. 1832205 - -10.4  -2.80511   CCTAGAACCCAATCA              GGGCAG GGAT CTGCCC               CAGTGAACCTTCTGC  66 44
     gsl1716 1825755 .. 1825792 - -21.9  -3.02144   GCATCTGCTTCAAGA   CTGCGCGCCCCGGCGGG ATTT CCCGCCGGGGCGCACTT    TTTAGTTGACCGTTC 100 93
     gll1712 1820636 .. 1820646 -  -6.8  -3.69684   AAATCGATTTAAGAA                 GGCT CGC AGCC                 AATACTCCATTTACG  62 317
     gsl1709 NONE
     gll1708 1817783 .. 1817798 -    -6  -3.05844   GTTGGGAGGGCAATA              CCTCCG ACAT CGGCGG               CACGCTCATCCTGGA  49 480
     gll1704 NONE
     gll1703 NONE
     gll1702 1810625 .. 1810636 -  -5.8  -2.71712   CCCCGGCTGGGAAAT                GCAG CTCG CTGC                 CCTCTAATCAAGTTT  48 33
     gll1700 1808807 .. 1808821 -  -3.4  -4.15565   GGCAGGAGTCTAAAA               CCGGCA GGG CGGCGG               TTTGTCACGCGATTT  58 30
     gll1697 NONE
     gll1696 1806569 .. 1806585 -  -4.3  -3.29461   CAAGTTCCTCCACAA              CGCGGGT ACA ACCGGCA              TAAGGTTAAGAATGG  49 62
     gsl1695 1806023 .. 1806034 -  -7.2  -2.55015   AGCGCATCCAAGCGA                CCGG GGTG CCGG                 TAATCTTCGTCGAAT  53 259
     gll1693 1804395 .. 1804419 -  -3.4  -3.33151   GGGGGCAAAGGAACA          CTGACCGGGC TCAAC GCTTGGCCAG          CCCTCGGCGCGCCAG  46 11
     gll1692 1802155 .. 1802181 -  -7.2  -3.15249   GACAGCCTTGACGAA         TCGGCTATCCCG TTA CCGGATAGCCAG         CAAGCCGAACTGTCC  56 452
     gll1688 1799791 .. 1799828 - -27.1  -3.68351   CTCCCAGTACCTAAA   TCACAACCCGGCCGGGG CTCA CCCCGGCCGGGTTGTGC    TTCTTTAGCGGGCAC 100 173
     gll1686 1797803 .. 1797823 -  -6.7  -4.20932   AAGATTCATCGAAAA            GCGGCCGGA ACG CCCGTCCAC            AGTATGGCGCGACTC  71 39
     gll1685 1796140 .. 1796155 -    -4  -3.12521   TGGACCAAAAGCATA              TCCT-GG TAG CCGAGGA              TGTCGCCGACAATCT  47 401
     gll1683 1794812 .. 1794824 -  -4.8  -2.78463   AGGCGCTGCAGGAGA                GAGC CCGCC GCTC                CCTGCCCTGGGATGC  44 523
     gsl1680 NONE
     gll1679 1791660 .. 1791675 -  -3.2  -2.69151   CTGCCGCAGACACCA              CGCG GGCCGATG CGCG               AGCCGATGACTTTCG  40 474
        dnaK 1789672 .. 1789689 -  -7.7  -4.03234   TCGTGCTCATAGAAA             TTGGCAC GATA GCGCCAA              AGCGAGACTCCGGCG  71 45
     gll1674 1787706 .. 1787741 -  -2.3  -3.78775   CGCCCGACGATGAAA    CCACCCTCGCGCGCT TCTACG AGCGCGCCCGGCCGC     TAGGCTGGTGGGGAC  52 80
     gll1671 NONE
     gll1670 NONE
     gll1669 NONE
     gll1668 1781385 .. 1781420 -  -6.6  -2.78384   TCGCTTGCCACTAGA    CCTGCCGGTGGGC-GCG CCA CGCAGCGCTCGGGCCGG    TCGTCCGCCGGCTGG  51 172
     gsl1667 1781061 .. 1781075 -  -2.1  -3.17146   TTTTTTGAGAAGATA               TCGAC TCAGG GTCAA               CGCTTTTCTCCCGGC  42 57
     gll1666 1779431 .. 1779449 -  -7.4  -3.55622   GGCAACGGCCGCAAA             GCCCATCT GGC AGATGGTC             GACGTCGCCTTTGGC  63 203
     gll1663 NONE
     gll1662 NONE
     gll1661 1774725 .. 1774742 -  -8.3  -3.53012   TTGCCGCCGGTTAAA             GGCGGCG ACGA CGCCGAC              AAAGCCCTCTGGATG  63 143
     gll1659 NONE
        pyrF NONE
     gll1657 1771526 .. 1771540 -  -6.4  -3.57144   TGCGCCATTCGCAAA               GTCGAG CCG CTCAAC               CGCGCCCTCGCCCCT  59 346
     gll1655 NONE
     gll1654 NONE
     gll1653 NONE
     gll1652 NONE
     gll1651 1765426 .. 1765445 -  -5.6  -3.28712   CCCGGCCCGTTACAA            CCGCG-GCG AAG CGCGCTCGG            CTCTGGGCGACCCGG  52 255
     gsl1645 1759887 .. 1759899 -  -6.9  -4.66163   ATTGTGACTTAAAAA                CCCAG GGG CCGGG                GATCGCCGCCGTCCG  76 44
     gll1644 1758544 .. 1758560 -  -5.7  -2.84586   CTGAAAACCCAAGCA              CCGCAGG CAC CCCCCGG              AAATTGGTGGCCTCC  49 217
     gll1643 1757864 .. 1757894 - -10.5  -2.79289   CATCAGCTCAACAAG      CACGCCATCGGCGAG GGC CTCGCCG-CGGC-TG      TAGGTGTGGATCGCT  66 93
     gll1642 1757118 .. 1757134 -  -3.5   -3.9461   TGCGTCGAACAACAA              TTCGGCG AGG CGCCGCC              GGGCGCGGCGGTTCT  58 157
     gll1641 NONE
     gll1640 1755728 .. 1755745 -  -4.7  -3.05384   GGGTTTCCGATTGAA             GCGGCGG GCGG CTGCCAC              GTCGTCGTCCATCCC  47 174
        cobK NONE
     gll1635 1751636 .. 1751689 -  -6.6  -2.87211   AGCTGCGGCCAGACA GCCGGTCTGCCGCCGCG-CTGAAGA GCGGG TCTTCAGTCGCGGCGATCGCGCAAC TCTTCTAGGACTTCG  51 4
     gsl1632 NONE
     gll1631 1749186 .. 1749199 -  -5.9  -4.84359   TCAGGTGCATAAAAA               CAGCC GATC GGCCG                AAAACCCTGGCGGAT  78 87
     gll1629 1742658 .. 1742684 -  -2.9  -2.54896   TTTTTAGCTAATTGA         TGACAGGCC CTAGGGTTC GGCCAGCCA         TTCCGCGGCGGCGCG  39 8
     gll1628 NONE
     gsl1627 1741689 .. 1741703 -  -2.7  -3.31905   ACGGCGGAGACAACA               GTGGC TGCAG GCCGC               GAGATCGCGGCACGT  45 166
     gll1625 1739477 .. 1739504 -    -4  -3.70902   TGTTGCACAGGGAAA        TCCGCGCCGACCA GTA CGG-CGGCGCCCA        CTGGCAGCTGTTCGG  56 143
     gll1621 1736522 .. 1736538 -  -2.1  -2.70932   CTGCGGTTTCAACCA              CCGGCTG GTT CATCGGG              TATTTCCTCAAACAA  38 2
     gsl1620 1736291 .. 1736314 -  -2.3  -3.51232   GGGGCTGTAAACGAA          GGGCAGTTC CACGCC GAACGGCTC           AATCGCCGATGATTT  46 24
     gll1619 1735189 .. 1735203 -  -2.8  -2.71144   TACTCGGGGGAAGGA               CGCATA GGC TATGGG               TCGGTTATAGCAAGT  40 213
     gll1618 1734735 .. 1734748 -  -2.3  -3.30038   GAGACCCAAAGCCAA               CGCCG CCTT CAGCA                CCCGCTTCCGGAGAC  44 20
     gll1617 1733716 .. 1733731 -  -7.6  -2.87211   ATGTGCTCGCAGACA              GACTTG AGCA CAAGTC               TGTCAACTTTGAGTA  54 28
     gll1616 NONE
     gll1615 1730424 .. 1730435 -  -3.6  -3.64487   GGAGATGGCCAACAA                GGGC GATA ACCC                 GGAGGTTTAGCGGGA  52 32
     gsl1613 1729429 .. 1729440 -  -5.8  -3.07344   CTATGTCCTAATAGA                GCTG ACGA CAGC                 TATACCATCCATCTT  52 40
     gll1612 NONE
     gll1611 1728387 .. 1728398 -  -3.6  -2.84723   GCTCAACACCAATTA                CCGC GAGC ACGG                 CACGACCCTGGACGC  42 129
     gll1598 1715114 .. 1715132 -  -7.4  -3.93768   AGCCCTAACAAAATA             CCAGCC CCCCTCC GGCTGG             ACAAGGACGCTGCGA  69 347
     gll1597 1713809 .. 1713821 -  -4.7   -2.6462   GAGCCATGGAAAGAC                CCTCG CTC CGTGG                TGGCTATCACAGTCG  43 61
     gll1596 NONE
     gll1595 1710788 .. 1710838 - -14.6  -3.14881   GAACTGGCGGAGGAA TTGCACCGTACCGCAGCGCTCCTG GAG CAGGAGCGCCGGGCGAGGGAGCAA GAGCGCCAGGGCAGG  80 410
     gll1585 NONE
        ndhA NONE
     gll1583 NONE
     gll1582 1700535 .. 1700545 -  -3.2  -3.55447   TTATCCATTATAGAA                 CGAT AAG ACCG                 GTCGCACTTCACTGG  50 34
     gll1581 1699753 .. 1699769 -  -3.6  -3.96224   TAAATGATTTAGAAA              GTGCCC CGGCC GGGCAT              CAAAATCGCTGCTTC  58 2
        folE NONE
     gll1579 NONE
        menA 1697305 .. 1697316 -  -7.2  -3.59583   ATAAGTACCGTCAAA                GCCC GATA GGGC                 AGTACCGCGACCGGT  63 247
        nblB 1694918 .. 1694933 -  -3.2  -4.18762   AAGCTGGATCCAAAA              GTGCTC AAAG GAGCAA               CGGCACAGACGTCGT  58 268
     gsl1574 NONE
     gll1573 1693890 .. 1693919 -  -4.9  -4.07568   TCTGGTGGTCGAAAA       CCTGCGC-CAGCCC CAG GTGCTGAGCACAGC       TTTGCAAGATCTGGG  63 232
     gll1563 NONE
     gll1562 1682375 .. 1682385 -  -2.4  -4.07568   CTGCCCCGGCTAAAA                 GCTG CTG CCGC                 TCACAAAATTGAACT  56 9
     gll1561 1681651 .. 1681667 -  -3.6  -5.29445   GCTGAACAAGAAAAA              GCGAGG GCCGA CCTGGC              CGAGCGGCGGGCGGC  85 101
        nirA NONE
     gll1556 1676523 .. 1676534 -  -3.6  -4.56597   GCTGCGCTTCAAAAA                CCGG CCCG CCGA                 TCTGAAGACCCTCGA  69 196
     gll1553 1673355 .. 1673368 -  -5.9  -3.53012   TTTTTGCCTGCCAAA               GCGCC CGTC AGCGC                CCCGGAGACACCGGA  55 93
     gll1551 1670619 .. 1670635 -  -5.8  -3.54424   CTGGACTCCCGGAAA              CCCCCT GGAGG AGAGGG              GCTTTTTTTTGGGTT  58 39
     gll1546 NONE
     gll1545 1665910 .. 1665934 -  -4.3  -3.05463   AGCTTGCGGATCCAA          CTCGCTCTTAA GCC TCAAGAGAAAG          TGCCGCTATCCATCA  47 38
     gsl1540 NONE
     gll1539 1660401 .. 1660417 -  -6.5  -3.54919   AATTATCGCCTCAAA              GACCAGA AAG TCTGGGC              CGGGGCGGCAAAGGA  59 353
     gll1536 1657638 .. 1657650 -  -6.2  -3.55444   CGGCTACGGGGCAAA                CCGC ATCGA GCGG                CTGCGATTCAGCCGA  57 236
     gll1533 1653012 .. 1653048 -  -2.2  -3.75153   CGCCCGGAACTCAAA   GATCTGCCGGTGCTCGT GTTG ACCGGCACGGGCA-ACC    GCGAACTCGAGCGCG  52 158
     gll1531 1651435 .. 1651457 -  -7.7  -3.28712   TGTGCTGTTGTACAA           CCTCAAGGA GGATA TCCCCGAGG           AGGAATACCTATTGC  58 499
     gll1528 1647889 .. 1647909 - -10.3  -3.22298   GCCATTGATCAGCAA            CGCCCCCGG TCC CCGCGAGCG            CAAGGCCAACCAGAT  64 391
     gll1521 NONE
     gll1520 1638113 .. 1638138 -   -14  -3.66803   CCCGAATAGGGCAAA         CCCGGCCGCT GCAGCG AGCGACCGGG          CGATGTACTCGAAGA  86 44
     gll1515 NONE
     gll1514 1631678 .. 1631701 - -13.1  -5.58209   TCAAACTCAAAAAAA          GGCCGCGCC TTGGAG GGCACGGCC           GAGGATAAGCGTTAT 100 62
     gll1513 1630824 .. 1630840 -  -6.5  -3.91072   CCAAATCGCCAGAAA              GTTGCTC CGA GAGCATC              TTAGGATTAAAGTGC  66 32
     gll1512 1629769 .. 1629799 -  -3.8  -3.75332   ATCGTGCAAGCCAAA       GCCTACGTCACCGC CGC GCTGCGCCATAGCC       TGGCGATTGGCCGCG  56 224
     gll1509 1627690 .. 1627715 -    -4  -3.72576   CCCCGGCGGAGTAAA         GTGGGCTT-GC AAAAG GCGAACCCCAC         TCTCAGTCGCGGCAA  55 63
     gll1505 1619343 .. 1619362 -  -7.1  -3.02263   ACATGCCGCCCAAGA            CCGG-GGC GCCTG GCCTCCGG            CAGCGGCAATTTTAC  53 37
     gll1504 1617614 .. 1617637 -   -16  -4.73613   CGAGCAGCAATAAAA          CACCCGCCCC CGAA AGGGCGGGTG           GGATGCAAGACGAGG 100 86
     gll1503 1616185 .. 1616216 - -11.7  -2.53249   GCGTATAGAAGATAT      CCAGCGGTTCTTT GCGCGT AAAGAACCGCTGC       GCCTGGCCAGTTAGT  67 97
     gll1501 1612511 .. 1612526 -    -6  -3.05844   CGGTTTACGGCAAGA              CCCTCC GCCA GGCGGG               GATCCCCGAGAAGAT  52 315
     gll1499 1610630 .. 1610660 -  -6.2   -4.4009   GTCCAGGTCACAAAA       GTTTACCCTCAAGG CCA CCTTCAGGATAAAA       CCCCCTGGAGTGCAC  72 44
     gll1498 1610093 .. 1610113 -  -8.9  -3.30338   AGAAGCCCCCCAGAA            CTGCTCCGA CCG CCGGGGCAG            CCGCTGAGAGATACT  65 97
     gll1497 NONE
     gll1496 1608627 .. 1608637 -  -4.6  -3.40899   AAGTTTTGATGAGAA                 GCCC CTT AGGC                 AAGGGTTCGGCGAGA  52 137
     gll1495 1608040 .. 1608063 - -14.6  -4.35604   GCAATCGACAAGAAA          GGTGAGACCC ACCA GGGCCTCACC           CATTACCTTTCAGCG 100 150
     gll1494 1607513 .. 1607527 -  -3.4  -2.87344   CACCGTCCGCAGATA               GGGGCC GTC AGCGCC               GCATGGCCCGCTCGA  41 18
     gll1493 1605186 .. 1605199 -  -3.7    -4.208   CTTGAAAAGTACAAA               GGCCG CATT CGGCT                CGTCTACCTGCACCT  63 402
     gll1490 NONE
     gll1489 1599815 .. 1599829 -  -5.7  -3.35283   ATAATCATCCGAGAA               GCGTT TAAGT AACGC               ACTGATAAATATTTC  54 72
     gll1483 1593220 .. 1593230 -  -2.4  -4.56597   GCGGCTGGGCAAAAA                 GCGC ACC GCCC                 GCCTCGGCTGCCTGC  68 482
     gll1477 1586041 .. 1586061 -  -2.4  -3.69323   GGATCACCATCGAAA            GCGGCTGG ATGGG CCAGAAGC            GCTACGACATTGTTT  52 237
        dnaA 1583650 .. 1583663 -  -3.1  -5.38047   TAGCGAGACAAAAAA               GGCGCA CAT TGC-CC               TCGCCCGAACCCGCT  85 121
     gll1471 NONE
     gll1470 1579141 .. 1579151 -  -3.2  -4.10855   AAAACGTTTGCAAAA                 GAAC TAC GTCC                 TGTTGTTTTCATCAT  58 170
     gsl1469 1578763 .. 1578782 - -13.6  -4.05446   TTTTCCAATCACAAA            GGGCATCC TTTT GGATGCCC             TTGTAAAGATGATCA  95 55
     gll1468 1576748 .. 1576762 -  -5.6  -2.62263   AGGTGCGCGAGAGCA               TGAGCG AGC CGCTCT               CGGCCATCGTCGAGG  46 290
     gll1464 NONE
        thrC 1572756 .. 1572779 -  -5.2  -4.56775   ATTGCTCCGGAAAAA          TGGTCCGTTC CGAA GAACTGACCG           AGTTGTTCTACGAGC  73 172
     gll1462 1566725 .. 1566749 -  -7.2  -3.53091   ATCCCCGCGGGCAAA         GTGGCCACCTA CGGC CAGGTGG-CAC          TTTGGGCAGGCTTGC  61 200
     gll1458 1563985 .. 1564002 -  -4.7  -3.12351   CTGCGTGAGATCGAA             CTGCCGC CGGT GCAGCCG              GGTTCGTCGATCATG  48 482
     gll1456 NONE
     gll1455 1561378 .. 1561398 -  -2.4  -2.66316   GCTGCCACCACAGTA            GCAGGCCG CCCTC CGGGCTCC            CGTCAGGGCACCACC  38 28
     gll1454 NONE
     gll1453 1558737 .. 1558750 -  -2.3  -2.64695   TCATTATCAATTAAT               TCTCG TAGG CGCGA                TTTCCCGGTTGGGCG  38 7
     gll1452 1556346 .. 1556361 -  -3.2  -4.13728   TAGATAGGCTCAAAA              GGCGGCC TTG AGCC-CC              AGGCGAAAGTTAACG  58 4
     gll1451 NONE
     gll1450 1553914 .. 1553928 -  -3.5  -4.38712   TCGATTCGCATAAAA               CAAGG CCGTT CCTCG               TTCGCCTTTACGGAG  66 33
     gll1448 1549718 .. 1549731 -  -4.5  -3.16742   TTTAATCGTCACGAA               GCGCT CGTG AACGC                TTTTTGGTACACGGG  47 472
     gll1445 1546934 .. 1546948 -  -5.6  -3.53012   TCCGCGGCGGCCAAA               TCGCCG AAC CGGTGA               GCGACATCACCCTCA  55 195
     gsl1443 1545408 .. 1545434 - -19.5  -5.00884   AGGCGGCCCAAAAAA         CACGGGAGCCC CAATC GGGCTCCCGTG         CAACACTCAAAAAGG 100 54
        uvrC 1544039 .. 1544059 -  -8.1  -2.62396   GACGTTTTTACAGCA            GCGCCCGGG TGC CGCGGGGGC            TCAAGATCGCCGTTG  53 230
        psbP 1543088 .. 1543102 -  -5.6  -3.53012   CTGCTGGGCTGGAAA               CCCGAG CAA CCCGAG               CTGATTGCTGATATA  55 205
     gll1438 1541494 .. 1541507 -  -2.4  -4.39571   CGCAGAAACCGAAAA               TCGA TTTGAT TCGA                CGCTGGCCGCGCTGA  63 131
     gll1437 NONE
     gll1436 1540146 .. 1540162 -  -7.2  -3.68853   GCAAAAAGCTGCAAA              GGCCGG ATCTA CCAGCC              AACATCCTGCGTCGC  63 51
     gll1435 1539106 .. 1539116 -  -4.6  -2.91276   TGGCGGTCTACAAAG                 CCAC GAA GCGG                 TCGGTGGCTTCGATA  46 7
     gsl1434 NONE
     gll1433 NONE
        dnaX 1537441 .. 1537471 -  -5.5  -3.56821   AGGACAGCTCCCAAA      TCCCGGTATCTACC CGCC GGTAGA-ACCGATA       GCTCCCTCCCAGCCT  56 55
     gll1431 1535519 .. 1535544 -  -6.1  -2.71731   GGTACGGGCGAAGTA         CCGCACCCTTGC CCT GCAAAGG-GCCG         CCGAATTCAGCTGGG  46 142
     gll1428 NONE
     gll1427 NONE
     gll1426 1530655 .. 1530666 -  -7.2  -2.91997   TTTGACATACAATTA                CCGC TTCT GCGG                 ATGGGGCCTGCTTTC  56 197
     gll1420 1525428 .. 1525461 -  -8.1  -2.61126   AGAAATTAGATTAAC     CTGCGGAAAGTGGGA TAGA TCCTACATTCCGCAC      TTCCAACTGGCACAT  56 282
     gll1416 1518857 .. 1518867 -  -6.8  -2.78816   TCAGGTTCGACTACA                 GGCT TTC AGCC                 GTTACACACTCACCC  51 482
     gll1414 1517838 .. 1517848 -  -3.2  -4.17296   GCGCAGACAGAGAAA                 CAAC CAG GTCG                 GGAAAGGCCATCGGG  58 132
     gll1413 NONE
     gll1412 NONE
     gll1411 NONE
     gll1410 NONE
     gll1409 NONE
     gll1408 NONE
     gll1407 NONE
     gll1406 NONE
     gll1405 NONE
     gll1404 1504306 .. 1504330 -  -2.1  -2.57931   CGCAGGGGGGAGAAG          GCAGAGG TTTTCAATTCC CCTCCGC          AAGCACGATCGTGTC  38 11
     gll1403 NONE
     gll1402 1502454 .. 1502464 -  -6.8  -3.18383   ATTGTTATCGATGAA                 GTCG AAC CGAC                 CGGTTTTGAAGAGCA  54 244
     gll1396 NONE
     gll1394 1496893 .. 1496913 -  -6.1  -3.32914   ATCCAATCATAGTAA           CCCGCAGC CCAGGT GC-GCGGG            TTGTTAGACAGCGAC  54 29
        secY NONE
     gll1392 1494838 .. 1494848 -  -4.6  -2.97456   AGATACTAGCATAGA                 CCCC GAA AGGG                 CGGGTACGTCAGCGA  46 41
     gll1391 1494210 .. 1494235 -    -9  -4.78149   GGCAGAATGCAAAAA         CCCGGCGA GAGCAGTACG TCGCCGGG          CTTGATATGGCTTAT  86 44
     gll1384 1481934 .. 1481970 -   -10   -3.0264   AAACGCTCTCCAATA   CCCGC-GCCATCGCGGC GGGT GCCGGGGTGGCAGCGGC    CAACGCCCAAGCGAT  62 166
     gll1379 NONE
     gll1378 NONE
        cobM 1475920 .. 1475931 -  -7.2   -4.3255   GCGGCAATTAAGAAA                GGGG ACCA CCCC                 CTGGCTCTAGCTACG  74 218
     gll1363 1456689 .. 1456701 -  -4.7  -2.66326   GGAATTTTAAATTTA                GCGGG CGG CCTGC                AAATCTTCGACCATC  43 10
     gll1362 1455472 .. 1455487 -  -4.6  -3.14132   TGTCGGGCGCATCAA              GGACAC GATG GTGGCC               GGCAACGCCTACGAT  48 145
     gll1360 1453819 .. 1453848 -  -4.2  -4.14739   GGACCGAGGTCAAAA       GCGGCACCTGAA ACAGGG CTCAGGTGGCCC        GACCGGTAAGACGCC  61 15
     gll1358 1451399 .. 1451438 -    -7  -2.66316   TTTGCGATGACATCA  CCCAGGCGCGCGCCCTGGC GGC GGCAGGA-GCACGGGTGGG  ATTTTTCGACGGAGC  48 463
     gll1355 NONE
     gll1354 NONE
     gll1353 NONE
     gll1352 1445720 .. 1445737 -  -6.3  -4.56597   GGCGCTGGGCAAAAA             CGAAAAG ATCG CCTTTCG              CTTCGAGATCACCGA  75 365
     gll1348 1443410 .. 1443425 -  -2.4  -3.57144   TCCCCGACCGGCAAA              GCGGCG AGCC CAACGC               GCTTTCGCGTTCTGC  48 52
     gll1344 1436843 .. 1436869 - -15.9  -4.68593   CCCACGATGCAAAAA         GCCCCCGGCTT GGAGG AAGCCGGGGAC         CATCGAGTGTGCTGT 100 59
     gll1341 1433129 .. 1433157 - -22.5  -5.12707   GTAAATTGCAAAAAA        GAGGCGCGGTGCC CAC AGCACCGCGCCTC        TTTTAGATTCGGATT 100 57
     gll1338 NONE
     gll1337 NONE
     gll1336 NONE
     gll1335 1427892 .. 1427904 -  -9.1   -2.8001   AGAAGTGCGATTACA                CCCCA GTA TGGGG                TAGAGAGGATCCGCG  60 132
     gll1334 NONE
     gll1333 NONE
     gll1332 NONE
     gll1330 1422617 .. 1422631 -  -2.8  -3.64703   GCTGTCCGAGCCAAA               TCTGTG GAT CAAAGA               GTTGCAAATTGGCCT  51 272
     gsl1328 1421680 .. 1421707 - -17.1  -3.89617   AGGGACAAAGCCAAA        GGCTCCCCTTC CTGGCC GAAGGGGAGCC         CACCGGCAAATCGTC 100 41
     gll1327 1420607 .. 1420618 -  -4.4  -2.86102   GGATCACAAAAAAGG                TGTC GGCG GACA                 AGCCGAAATGCCCTC  44 39
     gll1326 1417983 .. 1418018 -  -3.3  -3.53012   CGGGTGGCTCTCAAA    GT-CGAGCGCACCGAT CTGCC ATGGGTGCACTCCTAC    CGGCCGGGCGAGGTG  49 371
        hisD NONE
        hisC 1414732 .. 1414744 -  -4.8  -4.21194   CTCGACTACCGAAAA                GCTG GGTCG CAGC                CTGCTTGCCACCGGG  65 363
     gll1321 1413578 .. 1413591 -  -3.1  -3.59979   GCCTGGCAGTTCAAA               CATCC GTGG AGATG                TCGTCCCACTCCTGA  50 7
     gsl1320 1413033 .. 1413049 -  -7.9  -3.35813   TTGGATTTGAACCAA              CGTAGGC AGA GCCAACG              GATTTACAGTCCGTC  59 136
     gll1319 1411534 .. 1411577 -   -21  -2.61144   TCATTTTTGAAAGAT CGCGCTGATCCGGTGCGGGG GGAG CCCCGCACCGGATCACTGGG CCGGGCCGAGGCCGG 100 18
     gll1318 1409705 .. 1409719 -  -5.6    -4.128   ACGCCGAGACAGAAA               CCATCC GGG GGGTGG               CCCTCGGGCTCAAGG  67 149
     gll1316 NONE
     gll1315 1407861 .. 1407877 -  -2.2  -4.18018   CTCCGGCAGCCAAAA              TCCGGT TGGAG AGCGGA              TCTTGGCTAAATGTC  56 97
     gll1314 1407219 .. 1407255 -  -2.7  -3.44158   AATTGCACCAAAAAC    CCGTCGCCACCGCCGCT GCT AGCTGCTGCCGCTACCG    CCGGCAAAGAACTCC  48 7
     gll1313 1406550 .. 1406566 -  -7.9  -2.54523   GGAGATGCCAACCCA              GCGCGAG CGA CTGGCGC              TTTTTTATACCTACA  51 188
     gll1310 1403677 .. 1403703 -  -5.1  -3.34398   CTCCCGTCTCAAAGA         CCGACAACC CATTCGAGC GGCTGCCGG         CTCGGTTGCGAACGC  52 51
     gll1309 1402336 .. 1402351 -  -4.6  -2.93901   ATCCCAGGAAGTACA              GTGTCC GATC GGACGC               TCAGCCGTCCGGCAC  46 26
     gll1308 1401353 .. 1401368 -  -2.5  -3.14463   AACTGCTCCCACCAA              CAGCA ACAGTG TGCCG               ATACCGACAATTTTT  42 130
     gll1307 1399598 .. 1399613 -  -2.4  -4.24342   GGGGGCAGCAACAAA              GGCAAC CTCG GCGGCC               TGTGGAGCGAGAACT  59 286
     gll1303 NONE
     gll1302 1389039 .. 1389063 -  -2.8  -4.56775   AGCGTTGCTCAAAAA          TTCACCCATC CTCGT GATGGACGAG          GCGGTTTCCAACCTG  69 263
     gll1299 NONE
     gll1298 NONE
     gll1297 1379551 .. 1379567 -  -5.1  -4.59853   GCAACTGCTGAAAAA              TTACCTC TCA GAGGTGA              ATACCCGCGGACCGC  74 376
     gll1289 1368920 .. 1368935 -  -5.4  -2.91144   GTACCGGCCAAATTA              CGCC-TC CTC GACGGCG              CGGCTGAGGGCCAGA  48 7
        folC 1367638 .. 1367651 -  -3.7  -3.14564   CGATCGTTGCACCAA               GCGGC ACCG GCGGC                AACCGGTTGTAAACA  46 45
     gsl1287 1367247 .. 1367277 -   -11  -2.77701   AGTTGATGAACACCA       TCGACAGCGAGGCC GCC GGCCGCGTGGTCGA       GATTCTGGTCGAAAA  63 89
     gll1281 1362315 .. 1362331 -  -8.7  -3.13432   CGCAACATTATGCAA              CACCGTC GCC GACGGTA              CGGGTTCAGCCGCGC  63 31
     gsl1280 1361795 .. 1361839 -  -4.2  -3.71848   CTGGCCGACCAAGAA GAT-GCCGCCCAG-ATGCGCGC CGC GCTCTCCTGCCGGACGGCCATC CGCAACGGCACCGCG  56 197
        recG 1357608 .. 1357619 -  -2.2  -4.44301   AGGGAAAACAAAGAA                GGTC GACG AACC                 CGTCCAAAGTAGGGA  63 208
     gll1277 1354627 .. 1354648 -  -3.7  -3.61398   TTTGTTGTGCAAGAA           GTGCAATTG GTAG CAATCGAAC            CACATTTGCCAAATA  52 222
     gll1276 1351527 .. 1351540 -  -4.5   -3.4178   AGGACGGTATTATAA               CGGTCG GCT CG-CCG               CCTCAGCCGCCAATC  52 28
     gll1275 NONE
     gll1274 1349820 .. 1349830 -  -4.6   -3.3692   CCGGAGCGCAAAAAG                 CGGG TTA CCCA                 GGCGCTCGACCGCGT  50 361
     gll1258 1333871 .. 1333898 -   -12  -3.73072   AAGCGCTTTACCAAA        TCTGCGTCCTCG CCCT CGAAGACGCCGA         CCTGACTGTGGTTGA  78 265
     gsl1256 NONE
     gll1255 NONE
     gll1254 1331508 .. 1331520 -  -4.7  -3.59247   GAAGAAGCGCTCAAA                GCCCG CTA CCGGC                AACTCGAGAAAGCCG  54 157
        purK NONE
        purE 1329322 .. 1329341 -  -4.8  -3.33151   CGCCCCAAACCAAGA            CGTCACGG TTCT CCGGGCCG             ATTTTAAGGCTCGTA  49 29
        ribD 1328083 .. 1328095 - -10.5  -3.75153   CCGGGCGAAGGGAAA                CGGCC CGC GGCCG                CCTGAAGGCCGATTG  77 114
     gll1243 NONE
     gll1242 1320946 .. 1320960 -  -4.2  -2.52464   TGTTTTTTCAAGCTA               GCACTA GAA CAGCGC               CCGCCACAGCGGCGG  43 14
     gsl1241 NONE
     gll1240 1319983 .. 1319995 -  -4.7  -2.67981   ACGCGATCAAATTTA                CCCCC GAG GGCGG                CCGGGTGGTGATCGA  43 316
     gll1237 NONE
     gll1236 1313355 .. 1313391 - -12.2  -3.33492   CCACCGAGCCCACAA    GTCCGGGGGGTGCC GGGGGGGGT GGCACCCCCCCGGC    GCGGGGAGGCTGGAG  77 401
     gll1228 1306268 .. 1306282 -  -9.2  -3.06915   ATGTATCTCACCGAA               GCGGCG CTA CACCGC               TTCCTGTGACGACGA  63 3
     gll1226 1303450 .. 1303463 -  -2.3  -2.59431   CGTTTGCAGAATTTA               CCACA GCCA TGAGG                GGGGACAGAGCCCTA  38 38
     gll1225 1302261 .. 1302280 -  -4.2  -4.14392   CTCGAAGTGGGAAAA            TCCGCCGAC ATC GTCG-CGGT            GCCCGGCGAGCCGAC  61 126
     gll1217 NONE
     gll1216 NONE
     gll1215 NONE
     gll1214 1290572 .. 1290597 -  -4.5  -4.07687   AGGTGTGCCTGAAAA         CCGGCCGAGCG CGAG CGCGCCGCCAA          AACCGAGGGGGTCGA  61 106
     gll1213 NONE
     gll1212 1288988 .. 1289044 - -12.5  -4.42765   CGGCAAAAAATCAAA GCCCTGC-GCTACGACTGCGA-CAGC GACGTGCT GCTGCTCACCGTCG-AGCAGCAGGGC GACATCGCCTGCCAT 100 464
        dapB 1283183 .. 1283213 -  -5.2  -4.08706   GCTGTAGGATACAAA       TTGCGGGGCGCTCG CGG CGATTGCCCCGGAC       GGTGCGCCGTTAAAT  64 35
     gll1204 1281835 .. 1281851 -  -2.2  -3.43071   CGCCAGAGCAAGGAA              CGACAG GCGTT CCATCG              ATTGGCCTCAGTTGG  46 33
     gll1203 NONE
     gll1202 1280843 .. 1280882 -  -2.8   -3.3422   CAGCCCCTCAAAAAT  CCGCTCCGGCCAGCTTT TCATCCC AAAACCT-CCGGGGCGG  CCAGAAGCTTTTTTG  46 3
     gll1201 1278192 .. 1278219 -    -2  -3.40403   TCGTCCTCACTATAA        CATTTGTACGGAA TTT TTCCGTACGC-TG        ATAGCGGTTTCGTCA  46 42
     gsl1200 NONE
     gll1199 NONE
        cydA NONE
        cydB 1272620 .. 1272634 -  -2.8    -4.183   CCAAGCTGCAACAAA               GCTTGA CTG TGAAGC               ACTGTCTTCACCCTC  58 374
     gll1195 NONE
     gll1194 1270412 .. 1270431 -   -15  -3.03124   CCCCATCCCGCAAGA            CGGACCGG AGAC CCGGTCCG             CCGAACCGCCCAACT  82 168
        cpeB 1267654 .. 1267668 -   -10  -4.37886   GTATGGTTGACAAAA               GGCGTT TGG AACGCC               CGTCGGCCCTAGCGC  84 34
        cpeA 1267035 .. 1267050 -    -6  -4.60255   ATAATCGCCGAAAAA              CCCCGG TGGG CAGGGG               CACTCGCAAAAGTGC  75 101
        cpeY NONE
        cpeZ 1264912 .. 1264928 -  -7.3  -3.14132   TGGTGCGCTGATCAA              CGTCGAT CCG ATCGACA              AGATCTGGATGGGCA  56 162
     gll1178 NONE
     gll1177 1257755 .. 1257770 -  -3.2  -4.08578   AAAGGGAATCACAAA              GGTGAT CCGC ATCGCC               GCGTTCTCCTACAGC  58 34
     gll1176 1256475 .. 1256485 -  -2.4  -3.53444   CTATGGCCTGTGAAA                 GCGC CGT GCGT                 TCGATCGCTTTTGAG  47 251
     gll1172 1250129 .. 1250153 - -11.4  -3.57792   CCAGGGAGGGGCAAA          GGAGCGCCGA ACCCG TCTGCGCTCC          TTTGCCCGTGGCTTT  77 49
     gll1171 1248606 .. 1248639 - -18.2  -3.75153   CTCGCCGAACTGAAA     GCGCACCGCCGAGA GCACTT TCTCGGCGGTGCGG      TTGTAGACTACACAC 100 163
         zwf NONE
     gll1169 1245940 .. 1245950 -  -8.2  -2.72463   ACCGAGGTCGAACCA                 CCGG TAA CCGG                 GCGATGGGCTTGCCC  56 125
     gll1168 NONE
     gll1167 1241956 .. 1241967 -  -7.2  -4.09685   TGCGACCTCCGAAAA                GGCC CCGC GGCC                 CTCTGGTACTTACGG  71 63
     gll1166 1240928 .. 1240954 -  -2.8  -4.78848   TGGTCAAAGATAAAA         CGTATGCGCGAC TTT GCAGCGCATCAG         TATTTTCGGCTGAGT  73 452
     gll1157 1233867 .. 1233880 -  -2.3  -2.89564   GGCCGATTGTACAGA               GCGGT TTTG ACCGG                ATTCTATGATCCAGA  41 56
     gsl1156 1233432 .. 1233455 -   -14  -2.52742   AGCGGCGTAGAAGAC          TGTCCATGAC GCGG GTCATGGACA           CACCCGTCGGGGTTC  78 104
     gll1155 1233017 .. 1233052 -  -6.7  -3.57144   TGCGTGAGGTGGAAA    GGGGCGTGCCCTCCG CAGGTT CGAAGGGCACGGGGC     AAGAAGAATACGACA  60 47
     gll1154 1232374 .. 1232388 -  -4.2  -2.62958   GATTCGAAGAAAATC               GCTCAT CGT ATGTGC               CTCAAGTAAACATCG  43 27
     gll1153 1231432 .. 1231443 -    -3  -4.11394   ACCCCAGCGTCAAAA                TCTT GAGG AAGA                 ACCCAAACAAGCAAT  61 215
     gll1150 1229202 .. 1229218 -  -4.3  -4.07568   TCTGGTGGTCGAAAA              CGACGGA CCA CCCCTCG              CGGCTTCGGCCGGCG  61 225
     gll1147 1225523 .. 1225539 -  -5.1  -3.57561   CGCGAACTGCGCAAA              CAGTTCG CAC CGAAGTG              AGTCGGACGAGGTAG  56 61
     gll1142 NONE
     gll1141 NONE
     gll1140 1217437 .. 1217448 -  -7.2  -2.58427   AACATTGTCCACAAG                CCGG AGCG CCGG                 GCTTCAGCCGCCGCT  53 29
     gsl1139 NONE
     gll1138 NONE
     gll1137 NONE
        ilvN 1215533 .. 1215548 -  -8.2  -2.78384   TTTTCTGCCATCAGA              CCCGCG TCGC CGCAGG               CGGCTGGGTGCGCAG  57 5
     gll1135 1214045 .. 1214060 -  -3.9  -2.79501   TATAGCCGTAGTATA              GCGCC TAAAGG GGCAC               AACGTCAGGTTTTCA  43 30
     gll1134 NONE
        gdhA NONE
     gll1132 NONE
     gll1131 NONE
     gll1130 NONE
     gll1129 1209435 .. 1209463 -  -9.6  -5.17353   ATAGCCATTAAAAAA        CCAGGTTGCCTC GCTCA GAGATAACCTGG        TCCCAAAAATTTAGC 100 135
     gll1128 NONE
        thrB NONE
     gll1126 1206993 .. 1207006 -  -4.5   -3.3782   GAGCGATTGAAGGAA               CTGGC TCAA ACCAG                GGGGATTAGCGTCAA  48 241
     gll1123 1204290 .. 1204308 -  -6.6  -4.32034   GCAGCACGACCAAAA             TCAACGCC GCG GGCGCGGA             TGGCAACAGGGGTGG  71 42
     gll1120 NONE
     gll1119 1198380 .. 1198400 -  -6.8  -3.57792   GGATTTATTTTGAAA            GGGATGTC ATCAA GGCATCCC            TTTCGCTTAAGTAAA  60 115
     gll1117 1195185 .. 1195203 -  -2.4  -3.55622   TGCAATGTCGGCAAA             TTTGAAGG CAG CGCTCAAA             TTCAGTCGCCAAAAC  49 133
     gll1114 1192962 .. 1192972 -  -2.4  -4.08767   GCGATGGTCTTAAAA                 GCGG CGG CCGG                 GTCCGTCTATCCCCC  56 32
     gll1113 1190167 .. 1190192 -  -4.7  -3.17238   AGACCACACACCCAA         TTGTAGCTACA TGAT TGTAGCTACCG          GCATTGTCTGTCGAT  47 54
     gll1112 NONE
     gsl1111 1189251 .. 1189286 -  -3.3  -4.36914   TGGGCGGCTACAAAA   CGGCG-GAAACG-GAAG ATGG CTTCGCGCTCCTCGGCG    GTCGTGGCGATTTTG  64 322
     gll1110 NONE
     gsl1109 1187698 .. 1187751 - -27.7  -4.64676   GTACTCGCAACAAAA CCACCAAACGGGCACGGGCCG CTCAATAGCTTC CAGCCCGTGCCCGTTTGGTGG TTTTAGTTTACTCCT 100 198
     gsl1107 1186345 .. 1186373 - -13.3  -3.22878   TAATGAAATTGAACA        CAGCTCGAAGT TTACACG ACTTCGAGCTG        TTTTTGTAGGATCAA  81 434
     gll1105 1185104 .. 1185116 -  -5.5  -4.20707   GTGCAGGAAAAAATA                CCGCA CTT TGCAG                ACTTGTCACCGCGAT  67 173
     gll1095 1174286 .. 1174301 -  -6.1  -3.07816   CTCTCACTCATTTAA              GCGCT ATCAGA AGCGC               TTAAATGTAAAAAAC  52 80
     gll1094 1172515 .. 1172543 - -13.3  -3.22878   TAATGAAATTGAACA        CAGCTCGAAGT TTACACG ACTTCGAGCTG        TTTTTGTAGGATCAA  81 37
     gll1093 1171368 .. 1171385 -  -2.6  -3.72302   TGCAGACCAAAAAAG             CCCAAC TGCATC GGTGGG              TGTGCTGGGAACGGC  51 74
     gll1092 NONE
     gll1091 1167928 .. 1167950 -  -5.4  -3.14132   CTGTCTTTGGATGAA           TCCCTCGCGG TGG CCGCGCCAGA           GGCCGATATCGATCT  48 379
     gsl1089 NONE
     gll1088 1165882 .. 1165906 - -11.4  -4.87389   GATTGCAAAAACAAA          GGCCCGGGCA TTCGC TACCCAGGCC          GGTTTGTCTCGATTC 100 77
     gll1087 1163970 .. 1164014 -  -4.7  -3.76048   TCCGAATGAAGAGAA TGCCGCCCAAAGCCGCCGCTG CCG CCGCGCCCGCATTGCCCGACA CGTTTATTCCCCAAC  58 469
     gll1085 1163088 .. 1163129 - -16.7  -2.52464   TGGGGTTTCAACCCA GCCCAGGTAGCGCCGGATCA GAT CAAT-CGGCGCTACCTGGGT TTTTTGCACAAAGGC  85 128
     gsl1083 NONE
     gll1082 1161017 .. 1161028 -  -7.2  -4.26903   CGGACTTCAGCAAAA                CGCC CACG GGCG                 CCTACGGTTGCAACG  74 27
     gsl1081 1160651 .. 1160666 -  -8.2  -3.09635   ACCGCCACCATCGAA              GGCGCG TTAG CGCACC               AGCCGCAGAGCGCTC  60 16
     gll1080 1159309 .. 1159328 -  -7.8  -3.81027   CGCAAGGAAGTCAAA            GCCCA-CGG CAC CCGGCGGGC            GATCGAGGGCACCTT  65 330
     gll1078 1157366 .. 1157385 -  -4.8  -3.35679   TTCCTCCAGCGACAA            GCGGCGCG TGCT CTCGCGGC             TGCTCGAACACCAGG  50 264
     gsl1072 NONE
     gll1071 NONE
     gll1070 1148226 .. 1148265 - -20.9  -2.82516   GCGGGGAGGAGGAGA  GCGCGAGAGG-GGAACCC GAAGG GGGTTCCACCTCTCGCAC  CCACAGATCCTCGTG 100 92
     gll1057 NONE
     gll1056 NONE
     gll1055 1127896 .. 1127909 -  -6.7    -3.224   CAACCCCTCAGAAGA               CAGTG CCCT CACTG                CGCTGCTGCAGGCGA  53 109
     gll1053 1126399 .. 1126415 -  -2.1  -3.99374   CGGCATCAAGAACAA              GATCGAC CCG GGCGAGC              CTCTCGATGTCGATA  57 329
        argH 1123278 .. 1123290 -  -9.1  -3.38224   ATTTTACTGGAAATA                CGCTC GGA GAGCG                TGTAGTATTTCTCGC  66 372
     gll1049 1122441 .. 1122453 -  -5.5  -3.56325   TGCTGATAATCACAA                CAGGA TGC TCCCG                ATTCACAGCAAGGTC  56 28
     gll1048 NONE
     gll1047 1120849 .. 1120862 -  -3.8   -3.3761   TCTCTCCAATAAAAT               GCAG GCCTTG CTGC                GCATCCCCCGTGATC  48 235
         tpi 1114530 .. 1114543 -  -4.5  -2.70932   CGCCCCGGCCAACGA               CGGCA GCTA TGCCA                TCGCCCTGGGATTGT  42 468
        aroA 1112678 .. 1112689 -  -5.8  -2.78463   ATTTTTTCCACGATA                CAGG TTGC CCTG                 GCGAAGGAATCCTTC  49 68
     gll1037 1112140 .. 1112156 -  -2.9  -3.42699   ACCCACCCAGCATAA              TCTGCCC CCC GGCCAAA              ATCCAATCGCTGCAA  48 46
     gll1036 NONE
     gll1035 1111228 .. 1111255 -  -4.7  -3.53811   TCCACGTCGTCGAAA        TTCCGC-GCCGG GAATA CCGGCAGCGGCT        CAAAGGAGCGCTCGC  55 67
        mutS NONE
     gll1032 1107339 .. 1107349 -  -2.6  -3.21695   TCAGCATCAAGGGAA                 TAAA TCC TTTA                 CAGCTATCTGAACGA  44 6
     gll1031 NONE
     gll1030 1106245 .. 1106256 -  -2.2  -3.76224   TGCTCACCGAGTAAA                GGCA GGGG TACC                 AGCACCACCCCGCTC  51 354
     gll1029 NONE
       groES NONE
       groEL 1102841 .. 1102862 - -17.3  -5.24129   CGGTCCTACAAAAAA           TCCCCGGCC GATC GGCCGGGGA            TTCTGAACTGTCGGG 100 88
     gll1026 NONE
         fda NONE
     gll1024 1100772 .. 1100785 -  -5.2  -3.86897   GGCACCCGGGACAAA               CCGG ACGCTA CCGG                CTTAGCTGACTTTCT  62 27
     gll1023 NONE
     gll1022 NONE
     gll1021 1097465 .. 1097479 -  -5.6   -3.0814   ATTTACACCCGAACA               GCGCGA TAG TCCCGC               AAAATTAAGTTGTTG  50 59
        topA 1095182 .. 1095193 -  -7.2  -3.74251   CAGATCTCGATCAAA                GCGG TGGC CCGC                 TCCGCCGAGACGCGC  65 314
     gll1015 1087536 .. 1087568 -  -6.1  -4.26076   TCATTCGCACGAAAA      CATCTCCCGCAACCG CCG CGACCACGGGCGTTG      CAAGGGGCGTTCTTG  69 90
     gll1014 NONE
     gll1013 NONE
     gll1012 1083537 .. 1083568 -  -5.8  -4.67353   GGACCGACTGAAAAA      GGCCCAGTCTGC-GA CTT CCAGCAGACCAGGCG      ATTTAATGAAGTATG  75 260
     gll1008 1079997 .. 1080048 -  -6.5  -3.20382   TTTGAGAGCTATCAA GCCGTCGCCCGCAGGG-CCGAAG-CG GAA CGACTTCAGACCCAGATGGCG-CAGC AGGAAACCCAGATGG  53 156
     gll1002 1073642 .. 1073659 -  -4.1  -3.83155   CATGAACAGGAATAA             CATCAAC TTAA GGTGATG              GCTGAATGAGAATGT  55 87
     gll1001 1072448 .. 1072476 -  -9.5  -4.36914   CGGGGTGGGAGAAAA        CGCAGCCCCCG TGCGCGC CGGAGCCTGCG        AAGCGCTGGGATTTC  83 197
     gll0996 1065062 .. 1065074 -  -3.3  -2.86164   CCGTCAACCAGCAGA                CAGGG CTC CCATG                TTTATATGGACGGCG  41 90
     gll0995 NONE
     gll0994 1059007 .. 1059028 -  -3.7  -3.65425   CCCAGACACCTGAAA           CCTGCACTAA GGC TCAGCGC-GG           TCCACTGAGTTTCCA  52 17
         xer 1057963 .. 1057974 -  -3.6  -4.06993   GTAGAGACTAAACAA                GACG CTTC CGCC                 GTGGGAGCGATTCAA  60 224
     gll0992 NONE
     gll0991 1055830 .. 1055845 -  -4.6  -4.13945   ACGGCCAGGGTAAAA              CCGTGG TCAT CCACTG               CAAAGGCGGTCTGGG  65 465
     gsl0989 1054862 .. 1054874 -  -7.7  -3.17527   CACCGATGACGAATA                GCTGA ATC TCAGC                CTCAATCACAAAAAA  57 51
        nblB 1042959 .. 1042969 -  -8.2   -3.2048   CTGAAACTCGAGCAA                 GGGG ACA CCCC                 AACGCCGGAACTTGC  60 222
     gll0980 1040163 .. 1040196 -  -4.4  -5.14563   TGCCCCACCAAAAAA     GCGAGGGTGCCAGG AATGCA CCTGACACCCAAGT      TGGTGAAATTGAATG  81 128
     gll0974 1034173 .. 1034211 -  -2.9  -3.60627   TCACCCTAGCGGAAA  CCCGGCAGCTCGACGGCG AATA CGCCGTCTT-CGGCAAGG   TGCTCGAAGGCCAGG  51 132
     gll0969 1029022 .. 1029043 -  -8.6  -4.15106   CACCAATTGGGAAAA           CCCGCCTG GGCCGA CGGGCGGG            CCGGGTAGCAGCCCT  76 203
     gsl0967 1028130 .. 1028169 -  -4.4  -4.21812   CTTCACGCAAAATAA GCC-GGGTGCTGTGCCTCT TACAT ACAGGCA--GCACCCTGGC CGTGCAGGCAGGCTC  65 159
     gsl0964 NONE
     gll0963 1022754 .. 1022773 -  -9.2  -3.55444   CGTCCAGCCGGTAAA            GGGCCTGC GTTC GCAGCCCC             CGCCGGTTTACCTGT  68 233
     gsl0962 1021924 .. 1021942 -    -3  -4.15044   CCGCCTGGCAAGAAA             CCCTGC TCTGTCG GCTGGG             GGGTGTCTTCCATCC  61 507
     gll0960 NONE
     gll0959 NONE
     gll0958 NONE
     gll0957 NONE
     gll0956 1012828 .. 1012841 -  -5.2  -3.44146   TCCGGTTACAAGTAA               GGCG TTCACT CGCC                GTCCCACGCCAATCC  54 144
     gll0953 1009146 .. 1009158 -  -2.6  -4.84359   GGAGTTTTACAAAAA                CGCC TTTGG AGCG                ACCGAGGCCATGGCG  74 400
     gsl0949 1007024 .. 1007065 -  -2.9  -3.53343   AAGTGCGGTTGCAAA CGATCGCCG-CCCAAGCACC ACC GCCACCCAAGACGGCGATCA TCGACATTCAACAAC  48 33
     gll0948 1005033 .. 1005052 -  -2.1  -4.01049   ACAAATAAATAAATA            GATGCGA GTTAAA TAGCATC             GAAAGCGCACCAGAG  54 205
     gll0947 NONE
     gll0946 1002312 .. 1002324 -  -3.3  -3.53012   GCCCGGCGGTGGAAA                TGTGC CGG GCGCA                AGCGGGCGATCTGGA  49 152
     gll0941  997581 ..  997633 -  -3.9   -3.6502   CAGTTCGGAGCGAAA CCGATCGTCACCGACTTGCTCGCC TCGCGC GTCGAGCGCGCCCGCG-CGCTCGG GGCCGAGGCTGCCCT  53 424
     gll0938  993436 ..  993446 -  -5.4   -3.6682   CTCTAGTGAGCGAAA                 TGTG CAG CACA                 GTGTGCATCAGATAC  56 166
     gll0937  992221 ..  992250 -  -7.8  -3.58343   GCGATGATCGGCAAA       CGGCGCCTCGAT CTGACC ATCGATCCGCCG        CCCGACCTCGCAATC  62 375
     gll0934 NONE
     gll0933  988757 ..  988771 -  -2.8  -3.28712   GCCGCTCTGGGACAA               CTGG ATGCACA CCAG               CGGCGCCCAACTGGT  46 504
     gll0929 NONE
       psb28  984762 ..  984778 -  -6.5  -3.43217   CAGGAAGACGGACAA              CTCGCCA CGC TGTCGAG              CTGTTTTCCGGTGCG  57 122
     gll0926  984199 ..  984211 -  -4.7  -3.09834   TAGCCGAGCACCCAA                CCGGG CTA CACGG                CGCCCACCTGTGCGG  47 18
     gll0925  983598 ..  983612 -  -3.6  -3.67597   CTGTTCATGCAACAA               TTCTAC ACA ATAGAA               CGCTCAAAGCCCCTC  52 29
     gsl0924  983097 ..  983115 -  -7.4  -3.55761   GATCGAGGTTTGAAA             CGGGTTTC AGG GAAAACCG             GAGCCTGTGCAGGTT  63 285
     gll0921 NONE
     gll0920 NONE
     gll0919  973622 ..  973633 -    -3  -3.88946   CAGTCCATAGAACAA                CTTT CTTC AAAG                 CATACCCGTTGAGCT  56 20
     gll0918 NONE
     gll0917 NONE
     gsl0916  971281 ..  971293 -  -2.6  -3.72576   GCTTTGCCGATCAAA                CGGA GGTTG CCCG                GCAAATTGTCGGTGC  52 239
     gll0914  969253 ..  969276 - -14.6  -4.30719   TCGCCGGACAAGAAA          GGTGAGACCC ACCG GGGCCTCACC           CATTACCTTTCAGCG 100 150
     gll0913  968435 ..  968447 -  -3.3  -3.57615   CCAACAGCCTGCAAA                GCGCC CTG AGCAC                CCTCTTTTGGGTCGG  51 134
     gll0911  966336 ..  966346 -  -6.8  -3.08032   GCTTGCGCAAAATTA                 TGCG CCT CGCA                 ACCCCAACGAGCCTG  54 74
     gll0910 NONE
     gll0909 NONE
     gll0908 NONE
     gll0907  963011 ..  963023 -  -3.3  -4.07568   TGCTTTCGTTGAAAA                GTCCC AAT GTGAC                AAATCAGGGATCATG  58 134
     gll0901 NONE
     gll0900  956582 ..  956617 -  -3.2  -3.72632   ATATATAGCCAACAA    TCGGAATTCCCGGC GATTAAGA GCCGGACATGCCAA     GACCGGCTGCCACAG  53 6
     gll0899  955167 ..  955214 -  -3.4  -5.12707   GCAAAGGCCAAAAAA GATCTGCT-GGTGGCCCGCGC CCGCTCC GCCAAGGCGACCGAGCAAATC AACCAGACTCTGGGC  82 373
     gll0897  953074 ..  953092 -  -8.8  -3.18023   TCACTATTATCAATA             CCGGTGCT GTG AGTACCGG             TCAACGGTTTGCGAC  63 52
     gll0896  950159 ..  950178 -  -3.4  -3.61715   GACGCTGCTGAACAA            TGGCGACG GCAC CTTCGCCT             CTGCCCTCAACTTCC  51 425
     gll0893  945166 ..  945191 - -12.6  -4.57073   TATCCTCGTCAAAAA         CCCGACCGGT ACAGCG ACCAGTCGGG          GCAGGTTTGAGGTCA  95 55
     gsl0891  942941 ..  942962 -  -5.7  -4.25104   TGGCCGGGATCAAAA           CCGCCGCCG TCAT CAACGTCGG            CACTGCCACGATCGC  71 369
        nadC NONE
     gll0887 NONE
     gll0886  938063 ..  938079 -  -5.8  -4.07568   TGGCCTTTTTCAAAA              CCCACC TCGCC GGTGAG              ACGGCTTATCGTGCT  65 203
        gidA  931677 ..  931697 - -15.4  -4.55295   CCCGGCACAAAGAAA            CCGCCCGG AGCGA CCGGGCGG            AACATGGTGTGAGGA 100 238
     gll0880 NONE
     gll0879  929690 ..  929707 -  -9.1  -3.96188   AACGATAGCGATAAA             TGCCGGC AATC ACCGGCA              ATTAGCGGACCAGTC  73 27
     gll0878  927892 ..  927906 -  -2.1  -3.63068   CCACAGTACGGGAAA               CGACT TGGTT AGTCA               AACACTTATTTGAGC  48 502
     gll0876 NONE
     gll0875  923189 ..  923207 -  -4.4  -5.14965   ACCTGGATTAAAAAA             CAACCGGC CGC GGCGGGTG             GCGGTGCTGCCGCCA  84 137
     gll0873  922087 ..  922104 -    -2  -3.05463   AGCTCCGGCATTGAA             GGCAGCT TGCTG AG-TGCC             AAAATCAGTCTGCAA  42 30
     gll0866  912512 ..  912530 -  -2.2  -3.75153   TCGGCGGAACGGAAA             TCGTCCGC GCG GCGGGCAC             TTGACGCAACTCGGG  51 195
     gll0865 NONE
     gll0864  910612 ..  910622 -  -2.4  -4.08945   ACGACCCCCGCAAAA                 GTCG GCT CGGC                 TCAAGGTGTCGCCGT  56 26
     gll0863 NONE
     gll0862  908597 ..  908624 - -11.2  -2.71712   GGTCGGCCTCGAAAT        CGCCAGCGCCCCG GGC CGGGGAAC-GGCG        GTGATCCTGCGCCTG  63 83
     gll0853 NONE
     gll0852  903293 ..  903324 -  -3.5  -3.67417   AGATCGAAGCGCAAA      TCGCCCTGCGCCG TCAGGC CCGCGAAGAGCGC       AACTGGGCGGAGGCC  51 135
       ycf36  899892 ..  899909 -  -5.5  -3.95787   GAGCACATTGAGAAA             GAACTGC GGAC GCGGTTC              GCCGGAGCGCCTCTA  62 514
     gsl0845 NONE
     gll0844 NONE
     gll0842  895602 ..  895614 -  -4.8  -3.85047   AGGAAAAAATAAAAT                GCCT CAGCC AGGC                CAAACTCCCTCGTAC  60 421
        hemH  893811 ..  893828 -  -4.1  -3.34043   GGGATCACCTTAGAA             CTTGGAG CGCG CTCTAAG              TCAAGGCACTGCGCC  48 43
     gll0838  892505 ..  892553 -  -4.4  -3.32997   TGTCGATAAAGTCAA GCGCTGGGCAGCCTCACGTCACC GCTC GGCGTC-TGAAGCCGTCGAGCGG TTTTCTGCTCAGAGT  48 241
         hup  888136 ..  888161 - -14.9  -5.03145   CAAGCGCCCAAAAAA         TAGGGATATGC CCCT GCATATCCCTA          TTCGAAGTCTGGTAT 100 44
     gll0826  884550 ..  884565 -  -6.8  -2.71924   GACGGGCTGTCAAAG              CCGC-CC GGA GGTGCGG              GGCCGGAAGAGGCCG  50 4
       rpl21 NONE
       rpl27  883729 ..  883754 - -12.5  -4.72986   GAGCTGCATCAAAAA         GCGCACCGCAG ATAA CCCCGGTGCGC          TTTTGATTTTTCCAA 100 48
     gll0822 NONE
     gll0821  877840 ..  877865 -  -8.2  -4.77157   CGAATTTATCAAAAA         GACCTTCGGC CACGAC GCCGACGGCC          GCTTTTTTGGCGGCG  88 256
     gll0818  874685 ..  874711 -  -3.1  -2.97667   GCATCTACGAAATCA        CCAG-GCAA-ATC GAA GATATTGCACCGG        AACAGTGGACGCCAG  43 108
        dapF NONE
     gll0814 NONE
     gll0813  868099 ..  868111 -  -2.6  -2.52464   GCCGCCTTCAATTCA                CCCA TAGGC CGGG                TGTCGTATTGTGCGG  38 101
     gll0812 NONE
     gll0811  865263 ..  865273 -  -2.4  -3.41745   GTTGCAGAAGACGAA                 CCGC AGG GTGG                 AATAATCCATCTTCG  46 126
     gsl0810  864768 ..  864792 -  -2.7  -3.57144   GGCTGTACCCCGAAA          TGCTTTAGGCT TTC AGCCTACTGCG          CAGCCTGGATCCCGA  50 156
     gll0809  862768 ..  862783 -  -2.4  -3.63744   GCGTGCGCGAAAATA              TGGCCC TGGT GAGCCT               GCTCGGCCGCGCCCG  49 395
     gll0804  855053 ..  855066 -  -9.5  -2.74792   GCACTATTTGCAAAG               CGGGC CTGA GCCCG                TCCTCAGCAATTAAA  63 510
     gll0800  851816 ..  851842 -  -5.8  -3.69354   GCGCAGAAGGGGAAA        CGGAGGTCGGC TTTGTC GCCGA-CACCG         ATGACACCTTCGCGC  60 444
     gll0795  847403 ..  847413 -  -6.8  -3.34029   TAAATAGTTGTAGAA                 GCTG TGA CAGC                 AAGGGCTAGCAATGC  56 501
     gll0794  845536 ..  845550 -  -3.5  -3.67068   ACGAAAATTTTGAAA               CCTGC TCAGG GCAAG               GCTTTCAGCCCATTA  52 125
       rpl32  843925 ..  843948 - -19.6  -3.78242   AAACCCACAACATAA          GGGGCAGCCC TGGA GGGCTGCCCC           GAGCGGAGAGTCGAT 100 60
     gll0788  839983 ..  839996 -  -2.3  -3.31144   GGCCTACTTCCAGAA               CGACG ATAT CTTCG                CCTTTTCTGTCGTCG  44 93
     gsl0787  839360 ..  839371 -  -4.4  -3.85698   CTGGTCGCCGACAAA                TTGC ACCG GCAA                 ATGCGCAAGTACAAA  58 338
     gll0781  833795 ..  833806 -  -7.2  -3.17212   CGATGACGCCACCAA                GGCG GCGG CGCC                 GGTGGTTCAGCAAAT  56 62
     gll0778  831158 ..  831177 -  -3.4  -4.87665   CGCGATCGAGAAAAA            CCGCCTGC CTAA GCACCCGG             CCATCTCTCCCGCAG  74 14
     gll0777  830385 ..  830397 -  -7.7  -2.71731   CTCACTCGTCAATCA                CCAAC CCA GTTGG                GTGAAGCTCGGCCTG  53 211
     gll0775 NONE
     gll0774  826511 ..  826565 -  -9.3  -2.74514   CGAAATTGCCAAGCA CCTCTACATCAGCCCCCGCACGGTCG ATTC CCACCGTGCCCGGT-TGATGCAGAAG TTGGGCACGCGCAAC  57 121
     gll0771  823342 ..  823382 -  -2.6  -3.85817   ATTGTCCCTTACAAA CCGAAGCGCCCCACCGAC GATTAAA GCC--TAGAGCGCTCCGG CGGCGGTGCAGTCGA  51 12
     gll0770  821894 ..  821921 -  -2.6  -3.69323   GGAGCATCAGGCAAA        CCTGGTTTCG TTACCTGC CGACACCTGG         GGCGGAGGCGGTCTC  48 8
        hisB NONE
     gsl0768  820998 ..  821019 -    -3  -3.55071   TGACAGCCTGTCAAA          CTTGCACCCC CGCC GGGG-GCA-G           TCTACAGGCCATAGA  50 41
     gll0767  820497 ..  820533 -  -2.2  -2.74523   GTACCGCCAACAGCA   CCAGAGC-CAGATGGATC ATC GTTCCCCCCGCGC-CTGG   CGGATACGCTCGGCG  39 4
     gll0766  819401 ..  819419 -  -5.2  -4.07568   GCTGCTTCGGCAAAA             CCCAACCA TGC CGGTCGGA             ATTGAGGAGTAAGCG  64 261
     gll0765  818385 ..  818401 -    -3  -2.94099   CGGGCGGATTATAGA             TTC-GGG TCGT CCCAGAA              GCGCTCCGAAAGGTA  42 2
     gll0764 NONE
     gll0763 NONE
        panB  814889 ..  814915 -  -3.8  -3.09878   TCTACTGATTCAACA        CTT-CTGAAGC GGTAGA GCCTCAGCAAG         TCGTTCGAGGCACAG  46 494
     gll0760  810216 ..  810230 -    -7  -3.15544   TGGCACCGCTATGAA               CCCGGC CGC GTCGGG               CGCGGGGCCATGGGT  53 346
        trpE NONE
     gll0756  805619 ..  805655 -  -8.6  -3.90744   GCTTTTCCCAAATAA   CGGCGCTGACCGTCCTG TTGC CTGG-CGACCAGAGCCG    CAGCGGAGCGAAGCG  71 187
        trpF NONE
         sds NONE
         fda  801787 ..  801805 - -12.4  -5.28942   TACCGCAAACAAAAA             GGGGCCGA GAA TCAGCCCC             TTTTTGGTGCTTAAG 100 52
        clpS  797851 ..  797872 -  -2.2  -3.53811   CCGAGGCGCGCCAAA           GCTGGGTGC AGAGA GCACGC-GC           CAACGCTCGGGTACT  49 62
     gsl0741  792921 ..  792934 -  -6.7  -3.54935   GAAACCCTGGGCAAA               GTCCA CTTC TGGAC                CACGATCATCGGCCT  59 435
     gll0736 NONE
     gll0735  786964 ..  786997 -  -8.1  -2.62396   TACCGGCCTACACGA     GGCGGCCGGCGCTAGA CGG TGTAA-GCCGGCCGTC     CGCGCCGAGTTGCTG  56 56
     gll0731  784493 ..  784505 -  -5.5  -3.34398   GCTTTGTGCTAAAGA                CTAGC ACA GCCAG                AATCAGCTACATCGC  52 6
     gll0730 NONE
     gll0729  778573 ..  778585 -  -3.3  -4.57073   TAGGCTGTGGAAAAA                GCAGT GCG ACGGC                CGTTCGCAACCGTGC  67 407
     gll0726  774924 ..  774943 -  -3.4  -2.80622   ACAGACCGGATCAGA            GCTGGTCG GGAT CGACCCCC             TGGCTGCGCAGGTAG  41 1
     gll0725  769683 ..  769694 -  -4.4  -4.63184   AACCTATTTTAAAAA                GGAA CCTA TTCC                 CCGCGGCATTGCTGT  71 145
     gsl0722 NONE
     gll0721 NONE
        purM  764160 ..  764177 -  -6.9  -4.06502   CAGGTCGAAATGAAA             CCCGACG GCGG CGTCTGG              GTAGATGAAATGATG  67 202
     gll0714  755898 ..  755910 -  -6.2  -3.84825   CTCAGCGAGACCAAA                GGCG ACCTG CGCC                CGCGCTTCGAGCGGG  62 524
     gsl0711  754610 ..  754627 -    -4  -4.21773   GCCGAACACAAAGAA             CGCCCC TTTTTT GGGGGG              CTGGTGGCGTTTATC  63 301
     gll0709  753596 ..  753632 -  -4.3  -4.11216   TCGTGATTCGCAAAA   CCGGCCCGGGGCTCAGG GTATT CCCGCGCCC-GG-CGGG   CTTGCCCACACAACA  63 98
     gll0705  750503 ..  750520 -  -2.5  -3.34398   GGCGGTGCTCAAAGA             CCGCGTC ACCA GCCCCGG              CGGCACCACCATCGC  45 138
     gll0700 NONE
     gll0699  745144 ..  745162 -    -3  -3.71848   CCGCCGTACGAAGAA             GCAGCTCG TCG CGATTTGC             GTTTGGTGGCAAGCC  54 499
     gsl0696  743985 ..  743997 -  -6.9  -3.55761   CATTGAGCCCCCAAA                GCGGC GAA ACCGC                AGCGGTCCGCTCCTT  59 184
     gll0694  740497 ..  740507 -  -3.2  -3.31792   TCACTACCTCCATAA                 CCTG AGG CAGA                 GATTATACGCACAGT  46 169
     gll0693  738614 ..  738668 -  -5.6  -2.78384   TGGTTTTGCACGACA GTCTGTG-GAGCGAGAGGTGGAACCC CCTTC GGGTTCC-CCTCTCGCGCTCTCCTCC TCCCCGCGTCGAGGG  47 283
     gsl0691  737221 ..  737233 -  -3.3  -3.71284   GGGGGACGAAGACAA                CAGCC CCG GCCTG                GTCGTTCCGGCGATC  54 381
     gll0685  732490 ..  732521 - -10.2  -2.96711   TCCAGAATGGATAGA      GTGTCCACATCGGA TATA TCCGATGTGGATAG       TTTCTGGAGTCGGTT  67 153
     gll0683 NONE
        sodB  729603 ..  729616 -  -5.9  -3.18274   TCCAGGCTAACCGAA               CGCCC CGCC AGGCG                GCAAAACCGCCCTAC  52 37
     gll0681  727082 ..  727092 -  -4.6    -3.524   TATCCACCGATAGAA                 CGCC GAT AGCG                 CAGGCAGTTGGGATT  52 345
     gll0680  724418 ..  724448 -  -2.2  -4.59773   TCCCATGCCGAAAAA       GCGCTGCTGCTGGC TCT GGCGGCGGCGGCGG       GGGCGGGTGCCGAGG  68 480
     gsl0677  722909 ..  722933 -  -6.3  -3.05844   GTCTCCAGGCTAACA          CCGGCCCGA CTCCTCC CCGGGGCGG          ATTGCGGCGGCTTCG  52 488
     gll0675 NONE
     gll0674  721042 ..  721066 -  -5.7  -3.89348   AAGTCTAGACAATAA          TTAGCAGTGGT ACA ACGACTGCTGA          ATATCGACGGCTATG  64 141
     gll0671 NONE
     gll0670 NONE
     gll0669  717369 ..  717381 -  -3.3  -2.54371   TCCGTCAAATAAACC                GGGTG GTG CACTC                TTCAGATCGGCGTGT  39 239
     gll0664 NONE
     gll0663  713393 ..  713419 -  -5.1  -3.62224   AGATTTGGGGAAGAA        CCCGCCGCTGCTC AGT GTGCAGC--CGGG        TCGCCGATTTTGGGT  56 10
     gsl0662  712971 ..  713021 -  -9.6  -2.62983   CGGATCCGCAGACGA GTACGATCTACCGGGCGGACAC AGGGCTG GGGGCCGCCCGGTAAATCGCTT TTAGCCGGTCTTGCC  62 26
     gll0658  708946 ..  708965 -  -7.1  -4.41348   GTGCCCTTAAAGAAA            CACCGCC CACCCC GGCGGTA             CTGGTGGAGCGGCTT  76 107
     gll0656  706419 ..  706445 -  -2.9  -5.00616   TGGTCGCCCAAAAAA        GC-GCCCCGG TTCCCGTG CCGGGTCCGC         AAGCTCCCAAGGCCC  78 433
        ndhI NONE
        ndhG NONE
        ndhE  703352 ..  703362 -  -2.4  -2.90763   TCCATATCCTACACA                 CGAC TGG GACG                 CTTGTCCAGGTCTTT  41 44
     gll0651 NONE
     gll0650  701889 ..  701938 -  -4.3  -2.71712   GCCTCGCCGGTAAAC CCGGTGCTGTCCG-CCTCGC-TC GGGGTG GATGGGAGGTCGAACATCAACGG CGCACTCCTCTCAAG  43 19
     gll0649 NONE
     gll0648  699876 ..  699889 -  -4.5  -4.24342   TCGCTTAGGAACAAA               GACGG ATAA CCATC                AACCTCGGGGCAGTT  65 445
     gll0647 NONE
     gll0646 NONE
     gll0645  695224 ..  695240 -  -2.2  -3.64703   CGGGGGCGATCCAAA              CCGAAC GACAA ATCCGG              CTAGCGGGCAAATCC  48 26
     gll0644  693998 ..  694011 -  -2.3  -3.75115   GGTGGATAAAACGAA               TCAGC TACG GCTGG                GTTGGCCCAAGTCCG  51 16
     gll0643 NONE
     gll0642 NONE
     gll0641 NONE
     gll0640  687044 ..  687067 - -16.7  -5.66684   CAAGGCACAAAAAAA          CCGCCCGGC GTTGCT GCCGGGCGG           TTTTTGCTATGCGCC 100 422
     gll0637 NONE
        polA  681281 ..  681308 -  -3.4  -4.57569   CCAGGTTGCGAAAAA        CG-CTACAAGCTC ACA GAGCTTACTGACG        ATCGATCCGGCTGAA  67 92
     gll0635 NONE
     gll0634 NONE
     gsl0633  674631 ..  674654 -  -7.4   -4.0492   CAAGCGCTACAGAAA          CATCGAGCAC AAAA GTGCTCACTG           CCGTCCCTCTTCCCG  71 20
     gll0632  673984 ..  673994 -  -8.2  -3.07816   TGCCGATCCACTTAA                 CCGG GGA CCGG                 CGCAGCTGGTGGTCG  57 267
     gll0627  669503 ..  669531 - -10.1  -3.87627   GTGCCATAGAAAATA        GCCCTGCCGCCCG CTC CGGTCTGCAGGCC        GGGGACCGCGTCGTC  76 476
     gll0625  666584 ..  666612 -  -7.9  -4.16921   CAACAACGGGTAAAA        GGGCGATCGCAGC ATC GCGGCGCCCGCCG        TCAAAACTTCAGTTG  71 26
     gll0622 NONE
     gll0621  663616 ..  663634 -    -3  -4.08394   AGATGGTGGCTAAAA             GGCTTTAG AAG CTGTAGCC             CCGCTGGGCCAACTC  58 11
     gll0620  662125 ..  662150 -  -3.9  -2.88861   GAGCAGTTTCAGACA         GGTCTCGGCGCC GAG GGTGCCGA-ACA         GGCGATCGCGCTGGT  43 177
     gll0619 NONE
     gsl0618 NONE
     gll0617  658355 ..  658369 -  -2.7  -3.16564   GCGGTAGCTGACGAA               CTGGC AGCAG GCCGG               ACCCGGAGGGTCACG  43 396
     gll0614  655815 ..  655830 -    -4  -2.82834   TATGTCATCATCACA              GTTTAG ATGC CCAAAC               CAAAATCCTGCACCC  43 12
     gll0613  654753 ..  654765 -  -3.3  -3.78775   GTCCCCACTACGAAA                GCATG CTG CAGGC                CCGCGCTTCCGTCGA  54 404
     gll0608 NONE
     gll0607  650923 ..  650962 -    -2  -2.74563   TGCATAGGCGAAGGA  GGTAGAGGTCGTCTCC AGAAAAGA GGATGCGGCTTCTACC   GTCAACTGCTGGTTC  39 184
     gll0606  648935 ..  648955 -  -5.5  -3.22102   AGATTGCGTAGAAGA            CCTTACAAA AGT TCTGTAAGA            AACTCCATAACACTC  52 414
     gll0604  646300 ..  646314 -  -7.1  -2.69151   CCTTTTGAGATACTA               GAGCG GTTCT CGCTC               GGACGTGATACGTCC  50 146
     gll0601  644276 ..  644298 - -16.3   -3.9941   CCCTTTATAAGCAAA           GCGGGTGGC GCAAT GCCACCCGC           TTGATTGAGGCGCGA 100 48
     gll0599  642712 ..  642745 -  -6.7  -2.56596   CCTTCGAGCAACTGA     GCATCGCCCTGGCC GCCCACT GGCGAGGGCGAC-C     ACCTGTCGAGCCTGA  48 116
     gll0596  638462 ..  638478 -  -2.9  -3.05597   CCGACTGCCTAAAAC              TCCCTTC ACA AAAGGGT              TATCTTCCCCGCTAC  43 327
     gll0595 NONE
     gll0594  636789 ..  636804 -  -2.5   -4.2558   GACTTGTGATCAAAA              GTCCG GTGACG CGAAC               TCCAGAATCTGCCTG  60 61
     gsl0590 NONE
     gll0589  630818 ..  630832 -  -2.1  -3.72576   CTGTGCGCCACCAAA              GTGAGC CTGC GC-CAC               TGGCAGCTCCTCGCA  52 312
     gll0587  629728 ..  629746 - -10.2  -3.76492   TCTAAGCTCATGAAA             GCCGCCCT CGA AGGGCGGG             GCTTTAAACCCATTC  77 62
     gll0586  628715 ..  628726 -  -7.2  -3.34652   CTGGCAAAGAAGACA                CCGC GCTT GCGG                 CAGGTCCATTCCAGC  59 58
     gll0585  624917 ..  624931 -  -3.5  -2.63631   GGAACTGGGAGATCA               CAGGT TGGCC ACCCG               CACCCGCATCGCTTC  42 8
     gll0583  621598 ..  621614 -  -2.9  -4.63218   CGCTCCGGAAGAAAA              CGTCGAA TTG CTCGAAG              GCCGGATCATTGCTA  69 522
     gll0580 NONE
     gll0579 NONE
     gll0578  615945 ..  615956 -  -5.8  -2.83903   TCTTCCAAAAACCGA                TGCC TCAA GGCA                 AGCACAGCGCCATCC  48 430
     gll0572 NONE
     gll0571 NONE
        kdpD  606532 ..  606549 -  -2.1  -5.00616   TGCCCTCTCAAAAAA             GACTAAAT CCA ATTTAG-C             AAAAATTGTTAATTC  72 87
     gsl0569  606182 ..  606198 -  -9.3   -5.4111   AACAACCATAAAAAA              GCCGGGG TGT CCCCGGT              GTGAAATCGGTGCTC 100 52
     gll0567 NONE
     gll0566 NONE
     gll0565  601079 ..  601094 -  -3.2   -3.4582   TCATTCTATGAAATA              GGTTTG CTTA CAAGCC               CCGCACGACCGTCGT  48 17
     gll0564  599152 ..  599164 -  -7.7  -3.72576   CCGCTCCTGAGCAAA                TCCTC GAA GAGGA                TGACTTGAGTGTGTT  65 379
     gll0561  596858 ..  596873 -  -7.5  -3.59262   CTGTAGACCCGCAAA              GGCGC AGACTA GCGCC               GCCGGATAGCCACCA  63 18
     gll0560  595485 ..  595498 -  -3.7  -5.13741   TGAACGCAAGAAAAA               CCTGC GCCT GCTGG                AACTGGCAGATCTGA  84 508
     gsl0558 NONE
     gll0557  593016 ..  593029 -  -3.8  -4.56597   CCCGTCGTCCAAAAA               GACG TTTTGC CGTC                CGTTCTCCTTCGGTT  69 182
     gll0556  589310 ..  589330 -  -6.1  -3.53012   CTCCGCCCCCTGAAA            TCGGGCGAA CCG TTCGCTCAA            GGTCCGACTGCTGCG  56 22
     gll0554  587814 ..  587832 -  -2.2  -2.71011   ACCCCGGGCCAATCA             GTGCGAGG AGC CCCGGCGC             TGACGGGCCGCTTCA  38 4
     gll0553 NONE
     gll0552 NONE
     gll0551 NONE
     gll0550  584713 ..  584727 -   -10  -3.28712   TTCCTCTGCCCATAA               GCGATC CAC GATCGC               GTTGCAGAAATTCCT  66 159
     gll0546 NONE
     gll0545 NONE
     gll0544  578976 ..  579026 -  -7.6  -3.71672   GCCCACTAAAATCAA GACGCGCGTTCCCGAGTCGTAGGCG GCAT CGCC--CG-CTCGGGAAAGGGCCTC ACCCCGCCGAGACAC  67 477
     gll0542 NONE
     gll0541  576558 ..  576582 - -13.6  -2.71712   GCGCTGGCCTGAAAG          GCCGGGAAGC AGGAA ACTTCCCGGC          TTTATCCAGACCTAC  75 51
         pth  574660 ..  574672 -  -4.7  -4.33907   GACAAAGAGTCAAAA                GCTCG CCT CGGGC                AGTACCACAAAGATC  65 53
     gsl0537  573670 ..  573684 -  -7.8  -3.72695   AGCGCGCCGAGGAAA               GTGGCA TCG CGCCAC               GTTGCACTTTTCACG  65 496
     gll0531  568797 ..  568816 -   -15  -5.71712   GCCCACACAAAAAAA            GCGGGTGC TCCA GCACCCGC             TTTTTGCTTCAGGAG 100 34
        ubiX NONE
     gll0528 NONE
     gsl0527  565436 ..  565448 -  -3.3  -3.48671   AGGAGCAAACACCAA                CGGGA GTA TCCTG                CGTTGCGAAATTGTT  48 240
     gll0526  564950 ..  564970 -  -3.9  -3.94402   AGAAGCGGCAAAGAA            CCGACCTCG CCA CAAATTCGG            CACAGCTACTCTATT  58 105
     gll0525 NONE
     gll0524  562563 ..  562575 -  -3.3  -2.73364   TGCCCATCTCAACCA                CCGGA TTA TCCGC                TTCCTCTGCCACTCC  40 290
     gll0522 NONE
     gll0521  558578 ..  558588 -  -4.6  -3.53224   TACTTCGCTCCCAAA                 CCCC CTT GAGG                 ATCCGGCCGGCTTTG  52 62
     gll0519 NONE
     gll0518  556803 ..  556819 -    -3  -2.64155   GGCTCTGGAAATCGA              TCCAGA CACCC TCTGAA              CAGGATCTGTCAAAT  40 61
        cysC NONE
        petG  549894 ..  549909 - -11.8  -5.03314   CCCACCTGCAAAAAA              CCCCGC ACAG GCGGGG               CTTCTCGCACGGATT 100 60
         ppx NONE
     gll0509  547664 ..  547679 -  -4.6  -2.91264   CCGGCTACCCATAGA              GGGGGA ATCA TCGCCC               GCCCACCGGCGGGGG  46 17
     gll0508  546894 ..  546914 -  -8.9  -3.73072   AATCGCTCGACGAAA            CCTGCCGAT TCT ACCGGCCGG            CATCCGCATCCGTCT  71 15
     gll0506  545947 ..  545960 -  -6.7   -2.5919   GACCACAGGAATGGA               CTGAG ATGA CTCAG                CACCAGTCTTTGTCT  50 161
     gll0502 NONE
     gll0501  540945 ..  540974 -  -4.9  -2.55015   ACGGCACCCAACTGA       CGG-TCACGGTACC TGC GGGAGCGCGATCCG       GCCGGATCGCGGTGC  43 83
     gll0499  536989 ..  537011 -  -3.3  -3.81488   GTTTGCGAAACAGAA          GCAGCTCGGG TGGA CCCG-GCCGT           TGGGATCGATGCAAT  53 225
     gll0496  533244 ..  533271 - -22.8  -3.64703   CCTGGCCCAGTCAAA        CGCGCGGGAGTC CCAC GACTCCCGCGCG         CGAAACGTCCAATGA 100 104
     gll0495  531639 ..  531660 -  -2.2  -3.31792   CCACCATCGTCAGAA           TGGTCC-GC AGTCG GCTGGCCCA           GAGGGTCGCGGCGGC  44 97
     gll0494 NONE
     gll0493 NONE
     gll0492 NONE
     gll0490  525997 ..  526026 -  -7.2  -3.05844   CCCTGGACTTGAACA       TCAC-CTGCGGTT GGCAG AACCGCAGTGTGC       TTGCGGAGCTGTTCA  54 509
     gll0487 NONE
     gll0486 NONE
     gll0485 NONE
     gll0484  520961 ..  521004 - -21.9  -2.52676   GACGCGGGGAAGGGA GAGCGCGAGA-GGGGAACCC GAAGG GGGTTCCCCCTCTCGCACCC CACAGATCCTCGTGC 100 149
     gll0479 NONE
     gll0478 NONE
        metH  510065 ..  510077 -  -4.7  -4.42788   GCGAACGCCAGAAAA                CACGC TTC GCGGG                TCATCCGCGGGTGCG  71 366
        ppnK  505043 ..  505055 -  -6.3  -4.45117   TAGAGTTGAAAGAAA                CACTT GAT AAGTG                ATCTATCGGCTTAAC  72 498
     gll0460  489658 ..  489691 - -10.9  -4.08767   GGTACTTGCTGAAAA     TTGGCAGGAGC-GCGC CTT GCGCAGCTCCCGCCGG     TTTGGATGGGACCGG  82 134
     gll0452  479095 ..  479118 -  -7.4  -2.62184   CGCTTTTCCAGAGCA          TGGCGAGCTGG TCT CCATC-CGCCA          GACCCTGCGCTCGAT  51 411
     gll0450 NONE
         xer  477006 ..  477016 -  -5.4  -4.09739   CCAACTGGTCGAAAA                 TGGT CCC ACCA                 AGGAGATCTTCTTTT  63 163
        surE  471935 ..  471965 -  -6.1  -5.04601   CGTAGAAATCAAAAA      CGCCACCATCGGCG ATCA CACCAACG-CGGCG       CACCTGAGCTATGTG  85 313
     gsl0442  470155 ..  470176 -  -7.9  -3.66178   GCCGCCAACGGCAAA           CCGGC-CCCC TCC GGGGCGCCCG           AGACCGCACCGCTTG  62 373
        rps6  464157 ..  464173 -  -2.2  -3.76402   AGCGTACCCATCAAA              GCAATG GCGTT CATGGC              GGTTAATCCTCTTCG  51 28
       ycf41  463702 ..  463714 -  -4.7  -3.72576   GGTTTTTCTACCAAA                GTCGC AAA GCGGC                CGGCTAGAACGGAAT  57 29
     gll0431 NONE
     gll0430  459603 ..  459621 -  -4.4  -2.75844   GTTTGGAGTTGAAAT             CCATGGGT CGG ACCCGAGG             CTGGGATCAGTGTAG  44 108
     gsl0429 NONE
     gll0428 NONE
     gll0427 NONE
     gll0426 NONE
     gll0425  446498 ..  446510 -  -6.9  -3.16191   GTACATTCTTACGAA                CCGGA GTG CCCGG                CAAATTTTTTCGTGC  54 164
     gsl0424  445808 ..  445826 -  -3.1  -2.70932   TGCGGGTTGCAACCA            CCGTC-GC CGCA GCTAACGG             CGCCCTGATACTGGT  40 487
        leuA  441723 ..  441735 -  -6.9  -3.81951   TTCTATATGACCAAA                GCGGC GCT ACCGC                ACCTCAAACCCGGCA  62 380
     gll0417 NONE
        crtE  437035 ..  437054 -  -2.8  -2.57344   CACGTGGTCCAGAAT            CATAATCG CATA CGATTTCG             CGCCGGGCACAGTTT  40 42
     gll0415  435109 ..  435124 -  -7.5  -5.74122   GATGATACAAAAAAA              CCGGG TCCAGG CCCGG               TTTTTTTGTATCGAT 100 51
         ppc  431994 ..  432045 -  -7.3  -3.39142   TTGAGATGGAAGGAA CCGTTGTCGAG-TCGCTCCCCAAC GCCAT GTTTCGGGTCGAACTCGACAACAG TTTCAACATCCTCGC  58 178
         ho1 NONE
     gll0409 NONE
     gll0408  428520 ..  428573 -  -4.3  -2.61004   GCATCCTCAAAAACT TTGTTGAGCGGGCCGCTTCGCGCAGC GCC GCCG-AAGTAGCGGCCCGCTGCGCTA CTCGCCCTCCAGCTT  43 23
     gsl0405  426473 ..  426504 - -23.2  -3.14132   GCTGGTGCGGACCAA      GAGGGCGGGAAGAA TGGC TTCTTCCCGCCCTC       TTTTGGAGATATCGC 100 52
        thiE NONE
       ycf40  423025 ..  423073 -  -8.9  -3.18913   AATAGACACAGCGAA TCCTGGCCGCCGGAGACCGCGACC AGCA GGCCGCT-TC-CCGGCGGC-AGCA GGCCGAGGGCAGGGC  63 67
       ycf62  422158 ..  422171 -  -5.2  -4.18197   ACTTTTGAGGGAAAA               GGCG CCTACC CGCC                GACCAGCCCCAGCCA  64 17
       rpl25  420589 ..  420602 -  -3.7  -3.30159   CGAACTGTTGCACAA               CGGCC GCCC GGTCG                ACCCGATGCCTTACT  48 400
        bioF  418612 ..  418628 -    -5  -3.53343   AACCGCGGGTGTAAA              GCAGGG GTGCT CCCGGC              CCGAGCGGCAGGTTG  54 329
     gll0396  416459 ..  416469 -  -2.4  -3.19389   GAACCGATGCACGAA                 CTGC TCT GCCG                 TCCCGACGCTCCGGG  43 456
        crtO  413584 ..  413596 -  -6.3  -2.59564   TTTTGACGGGAGAAG                GCATT GCG AATGC                TGTACTGAGTGGGCT  48 488
     gll0391  411905 ..  411919 -  -4.2  -3.85698   CCGCCTCTGTACAAA               GGCG TCAAAAT CGCC               GGGATCCTTAACATC  58 90
     gsl0389  410956 ..  410966 -  -3.2  -2.71144   CATCGGCTTTAAGTA                 CATC GCC GACG                 TCATGCTGCGCGAGC  40 487
     gll0387  408164 ..  408179 -  -3.2  -3.28791   ACCTGTGCTTGATAA              CCGCAA GTGG TTTCGG               AATTTTAGCGTGGTT  46 217
        cobH  405574 ..  405603 -  -2.7  -3.66874   GCAACGGTAGCCAAA       GC-GCGGCTCTTCC TCA GGAAGCGGCGGTGC       TCAGAGCCATCAAGG  50 9
     gll0383  402907 ..  402934 -  -2.7   -3.4052   GTCGAAGCGAACCAA        TCAGCCGGA AGCACCCCAG TCCGGGTGA         TATCGCATAGGTATC  48 293
     gll0380 NONE
     gll0379  396290 ..  396313 -  -5.2  -3.32536   AAAGCAGGTGCATAA          GCCGTACCGAG CCT CCCGGAACG-C          GGCGAGTATAACACC  52 54
        cobL NONE
        cobI NONE
     gll0372  386709 ..  386747 -  -9.4  -2.52795   AATGTGGGTAATGGA   TAGCCGCGTCGAGGGGGT GCC ACCCCCCCGACACCCCCC   GGACTTAGCGGCACG  58 198
     gll0371  385158 ..  385213 -  -8.1  -2.78384   GGGTTTGGCACGACA GTCTGTGGGTGCGAGAGGCGGAACCC CCTTC GGGTTCC-CCTCTCGCGCTCTCCCCC TCCCCGCGTCGCTAT  57 37
     gll0368  381602 ..  381618 -  -5.1  -2.59191   TGACATGTCTATAAC              CCGCTTT GAA AAATCGG              TAGTGGTATCCTATC  46 143
     gll0367  380818 ..  380829 -  -7.2  -3.05384   GGGCGGTTCACTCAA                GGCG CGAT CGCC                 AGGATGCGGAGACAA  57 42
     gll0366 NONE
     gll0365  379809 ..  379825 -  -6.5  -3.96327   ACGCCCGAGGACAAA              GGGGC TGTGATT GCCCC              CGAAAAAGCGGCCGG  66 104
     gll0363  377848 ..  377860 -  -4.7  -2.87344   TAGGTGCTTGAGACA                CCCGC CTC GCTGG                GCTCTTCTGGTTGAC  44 167
     gll0362 NONE
     gll0361  374443 ..  374457 -  -3.4  -4.08064   AAGGGCTGTTCAAAA               CCGGGC CGA GACCGA               GCCAATCACTGTAAA  58 5
     gll0360  373846 ..  373859 -  -3.8  -3.91897   CCGCCGATCTACAAA               GCTG GCTCGA CAGC                CGGGTGCCGGACTGA  58 56
     gsl0355  371358 ..  371372 -  -2.1  -4.65895   CCTCTCAGGCAAAAA              GTG-GC CCGA GCGCAC               AGGCAAACCCCGGCA  65 0
     gsl0351 NONE
     gll0350  366652 ..  366668 -  -4.4  -3.27525   CCTGCTCAAACCGAA              TGCTGG TGTGC CCAACA              CCAACCTGTCCATCA  49 43
     gll0346  360762 ..  360773 -  -2.2  -2.66316   TCGCTTACCACACCA                GCGT ATCG ACAC                 CTTCGACGACCACCT  38 3
     gll0345  359546 ..  359556 -  -3.2  -3.21912   GTGGCAATCCATCAA                 CTGC TGC GCAA                 GGCCGCGATCGGGTC  46 11
     gll0344  358620 ..  358631 -    -3  -2.74144   CCTTTAGCTCGAAAG                CTTT GGCT AAAG                 ACTATCCGGATCAAT  41 20
     gll0343 NONE
     gll0342  354733 ..  354754 -  -5.1  -3.93136   AGAGCTATGTAGAAA           TCGCCGCCCG CGC CGAGCAG-GA           GCGCCAGCGCGCCGA  60 252
     gsl0340 NONE
     gll0339  353291 ..  353330 - -12.2  -4.31835   AATGTTCATAAGAAA  TGCGGGCAAGGAGCAGCAG TAA CCACTTC-CCTTGCCCACA  CACAGCTTTTTCAAG  90 67
     gll0338  352154 ..  352174 -  -3.9  -3.07787   AATATTATGGCAATA            GTCTGCCTT AGC AAGGCGCAC            TCACTGGAATGATTG  46 183
     gll0337  351278 ..  351306 - -13.2  -4.66987   CACATCTTAAGAAAA        GCGATGGGCAAA GGGAT TTGGCCCATCGC        CTACTCATGGCCTTT  95 205
     gll0336  349475 ..  349500 - -13.4  -4.77165   CTGGTCACAAGAAAA         GTGGACAGGA TCATTT TCCTGTCCAC          GGCGGGGTTGAACGA 100 53
     gll0335  348245 ..  348261 - -13.7   -2.7127   GGATGCAACGACAAC              CCACCCG TCC CGGGTGG              CCGCTTGCAATCTTT  75 53
     gsl0334  347973 ..  347987 -  -4.2  -3.05384   CCTGCGCGCACCGAA               CCGCAG CCG CTGCAA               CCCATGGCACACCCG  47 87
     gll0332 NONE
     gll0331  344010 ..  344038 -  -5.1  -3.93136   AGAGCTATGGAGAAA        TCGCCGCCCGCGC CGA GCAGGAGCGCCAA        CGCGCCGAGCAGGCC  60 266
     gll0324 NONE
     gll0323 NONE
     gll0322 NONE
     gll0321  332190 ..  332200 -  -3.2  -2.94354   TCAGACATGGAGATA                 GTCA CGG CGAC                 ACCCCTTGAGATGAG  42 132
     gll0320  331181 ..  331195 -  -4.2  -3.00298   CGGGCGAATCACAGA               CCCG TTCGTCC CGGG               GGACCGACCGCAATC  46 53
     gll0319  328385 ..  328399 -  -3.4  -3.72695   AGGCTGTGCATGAAA               CGGAGC AAC GCACCA               GACTTCAGTTTCTGC  54 275
     gll0313 NONE
     gll0312  320848 ..  320876 -  -6.5  -4.16842   TCGAGTGTCAATAAA        TGCCCGATGACCG ACG CCGCCCTCGGGCT        ACCCGCCGGGGGCAG  68 24
     gll0311  318525 ..  318543 -  -7.4  -4.08767   GGCACGCCCTCAAAA             GCGCACTT CAA AAGTGCCC             TGCACCGTAAAGGGC  71 1
     gll0308 NONE
        isiB  315387 ..  315411 -  -4.1  -4.67608   GAGGGCAATAGAAAA          GGGCGGCAGCC AAG GACTCCCAGCC          GAACCACGCCGCCCG  69 53
     gsl0306  315085 ..  315115 -  -2.6  -3.53811   CCCATTCTTCGCAAA      GCTGCCACCTC AAACTGGCGG GAGGCG-CAGC       GCTTTCCAGAAACCG  46 4
     gll0305  314018 ..  314034 -  -3.6  -3.08966   CCAAACGTTATGGAA              GGAGGC AGCAA GCCTCA              GAGCCTTTGGGCGCA  46 23
     gll0304  312972 ..  313003 -  -5.8  -4.06562   AACTGCAACGACAAA      TGCGCCCAGAACTGG CCG CC-GCTGTCGGCGCA      AGCCGATGCCAAATC  65 234
     gll0302 NONE
[truncated: 14,352 more chars]
