# Supplementary material for: Rapid, accurate, computational discovery of Rho-independent transcription terminators illuminates their relationship to DNA uptake
Source: Genome Biol. 2007 Feb 21;8(2):R22. doi: 10.1186/gb-2007-8-2-r22 (PMC1852404; doi:10.1186/gb-2007-8-2-r22)
Supplement: Additional data file 4 — Best terminators found downstream of each of the genes of the 343 organisms studied. [file gb-2007-8-2-r22-S4.zip › Gluconobacter_oxydans_621H.bag]

     GOX2503 NONE
     GOX2504    3257 ..    3276 +  -4.3  -3.59979   TCAAACGCGCCACCC            GCCTG-CT CCTGA AGACAGGC            TTTCACCTGCCGCGG  54 125
     GOX2511 NONE
     GOX2512 NONE
     GOX2513   11292 ..   11319 +    -7  -3.14132   CATCAACCACGCGCA        GGATGACGAG ATTGTTGC CTCGACATCC         TTCGTGAGGCGGCGG  53 172
     GOX2515   12635 ..   12646 +    -3  -3.97636   ATCGCTGCAATATTT                TTTG GGTT CAAA                 TTTATGCATTGACGT  56 2
     GOX2516   12977 ..   12991 +  -5.6  -3.67597   CGCGAGACCGGATAA               CGCCGG TGT TTGGCG               TTCTTAAATAGGGCC  56 4
     GOX2517 NONE
     GOX2518 NONE
     GOX2519   18062 ..   18086 +  -4.4  -5.76237   TGAAAGTATTTTTTT          CTTTTTTGCA TTTGC TGTAAAAGAG          TTTTTTATTTGTGTC 100 105
     GOX2521 NONE
     GOX2522   19983 ..   19998 +  -2.4  -3.77906   ACCTAAGCTACCGCT              CGCCTG CTTT CGGGAG               TTCTCTGTTTAAGTT  51 35
     GOX2526   24868 ..   24881 +  -5.2  -2.71924   CCTCGCGCCGTGCGA               GGCG ACGCAC CGCC                ATTTCCACGCCCGTC  46 315
     GOX2529   26915 ..   26931 +  -8.7  -3.73072   CCTGCGCAACAGCGC              CTGTTCG CCT CGGACAG              TTTCCTGCCGCAGTT  69 133
     GOX2533   29112 ..   29125 +  -3.7  -3.00704   TCGCAGTCCAAAGCG               GTCGC AGGC GCGCC                TCTGGTTTCGAGACT  45 65
     GOX2535   30717 ..   30764 + -15.1  -4.08394   CTTAAGTGATTTACT CGGAG-AGGCTCTTCAGTGCGGT GGCA ACCGC-CTGAAGGGTCTTCTTCG TTTTACGAAGGATCT 100 177
     GOX2543 NONE
     GOX2544   42038 ..   42050 +  -3.3  -4.52589   ACCGAAGGCACCGGC                CGGGA GGG TCCAG                TTTTCTGTCAGAACC  67 64
     GOX2546 NONE
     GOX2547   46335 ..   46345 +  -6.8  -3.64198   GATACGCATCAATAG                 CTCG TGG CGAG                 TTCTGTATGTCACGA  59 258
     GOX2551   50275 ..   50286 +  -5.8  -3.32498   CGGGCCGCCTCGGTG                TGGC TCCA GCCA                 TTGATCTCTGCCATC  52 333
     GOX2553 NONE
     GOX2554   52253 ..   52276 +  -4.4  -4.06419   CTGGCTCTGACGATA          GCCGCCCTTG CAAG CAGTGTCGGC           TTATTTCTGCGAGAG  61 399
     GOX2556 NONE
     GOX2557 NONE
     GOX2558   55089 ..   55113 +  -3.5  -2.57132   GAATAGAGTAACGAA          GCCGACTGTTG CCC CAAGAGTTAGC          GTTGTGCCGGAAACA  39 127
     GOX2571 NONE
     GOX2572   72696 ..   72713 + -12.7  -5.64274   AAAGACAGAAGAAAA             GCCACCC GATC GGGTGGC              TTTTTTTGTGCCTAG 100 213
     GOX2573 NONE
     GOX2574 NONE
     GOX2575   75468 ..   75508 +  -3.2  -5.12707   TGCCGTGAGAAAGCC TTTCCAGAACCGCCTCTCG GATA CGAGTGGCTGTTC-GCAGG  TTTTTTGAACTTTCA  82 302
     GOX2579   79090 ..   79128 +  -6.1  -3.97636   ATTGTAGACCAATTC  TAGCACTTGCGACACCACG TCA CGTGGTGTCG--AGCACTA  TTTATAAATTCGACT  64 260
     GOX2580   80648 ..   80661 +  -4.5  -5.00616   AACACGCCTCGAAAA               GACCT TTTT GGGTC                TTTTTTGGGCCCACC  78 245
     GOX2581 NONE
     GOX2582   81990 ..   82004 +  -9.2  -2.73364   GGCGCTTGAGAAGTG               CGGCGC ACA GCGTCG               TCATTCCCGTGCGCC  60 180
     GOX2583   82708 ..   82719 +  -2.2  -2.78384   TCCCGGCAAAAAAGC                GGAG AGGC TTCC                 TCTCATCGGCGGCAA  39 284
     GOX2585 NONE
     GOX2586   84307 ..   84320 +  -4.5  -3.76402   TTGACCAGAAAGGGC               GCCGT ATGA ATGGC                TTTGATCCGTCCACT  57 348
     GOX2587   85290 ..   85304 +  -7.1  -4.57569   CGGTTGCGTACAGAT               CAGGG TAATC CCCTG               TTTTTCGGCCCATGA  78 319
     GOX2595   90257 ..   90270 +  -5.9  -3.10344   TTTCAGTTTGCGCTT               CGCGG CACC CTGCG                TGTGTTGCATCCGGC  52 90
     GOX2596   91236 ..   91252 +  -4.3  -3.49618   GCCTGTAGATCACCT              CGGCCTT GAA GAGACCG              TTGATTGTCTCGGCC  52 249
     GOX2598   94027 ..   94048 +  -2.9  -2.74523   TCAGGGATCAGAGCC           GCTGAAGGC ACGA GACTTCAGA            TGATATTCACGATAA  41 1
     GOX2599   95202 ..   95218 +  -2.2  -4.17048   TTAGGTAGGAAACAT              AATCGG CTCGA CCGATC              TTATTTTGAAAACGA  56 216
     GOX2606  102374 ..  102396 + -11.3  -3.93913   TGAAGCAGCGGGCCG           GACGAGCCG CGTTA TGGCTCGTC           TTTCCGTTTATCTTT  83 56
     GOX2607  102833 ..  102860 +    -4  -4.30576   CGTCCCGGCTTGGGC        GGCTTTGTGGTC AATC GACCAGGCGGCC         TTTTCATAATCAGGG  63 66
     GOX2614 NONE
     GOX2615  110445 ..  110456 +  -2.2  -3.68827   CTTGTCGAGCGCCGC                GCGT CCGG ATGC                 TTTCACTGATGCGTA  48 5
     GOX2616 NONE
        dotH  112110 ..  112129 +  -9.2  -3.47227   GGCGTCTCGTCGCCC            GGCCTTCG CGGC CGCAGGCC             TTCTCGTCGTTGCCG  66 96
     GOX2618 NONE
     GOX2619  114643 ..  114653 +  -4.6  -3.96148   TCCTTTGCTACGTCG                 GCGG CGG CTGC                 TTTCTCCTGAGCGGC  59 103
     GOX2620  115337 ..  115361 +  -3.4  -4.42238   GGCATGGGTCTTAAC          GCCTTCTGCT TTATC GGCGGTGGGC          TTTTGCTTGCCATCG  64 250
     GOX2621 NONE
     GOX2622 NONE
        trbG NONE
        pilL NONE
        pilN NONE
     GOX2626 NONE
     GOX2627 NONE
     GOX2628 NONE
        pilR  127498 ..  127535 +  -5.7  -4.96848   TTCGCCACAGATACA   TTCATCCCGCTGGATC AGTTTTA GGTCCAGC-GCATGAA   TTTTTGTCTGAAGGC  82 2
     GOX2630  128086 ..  128096 +  -4.6  -3.42432   CGCAGGCCAGTAAGT                 CGTC GTG GGCG                 CTTTCTTTCTCTTTG  52 28
     GOX2631 NONE
     GOX2632 NONE
     GOX2633  130741 ..  130751 +  -2.4  -3.03159   CAGGCCTATAACGTT                 CCGG TCG CCGC                 TATTGAGCGCGTTGC  41 73
        trbN NONE
     GOX2635 NONE
     GOX2636 NONE
     GOX2637 NONE
     GOX2638 NONE
        pilT NONE
        icmT  135694 ..  135705 +  -5.8  -2.62396   CTTCGAGACGGGCAT                CCCA GGCG TGGG                 TGCTCTGCCGGCGTG  48 99
     GOX2641  138685 ..  138709 + -17.9  -2.77344   ACTCGCATAGCACCT          GAGGCGGCATG TCC CGTGCCGCCTC          CTTCTTCAAACCTAC  88 31
     GOX2646 NONE
     GOX2647  147946 ..  147961 +  -5.4  -2.78596   CGTGAGGTCGCCGAC              CGG-CTG GCG CAGGCCG              TATGATCCCGCGCTA  47 5
     GOX2648 NONE
     GOX2649 NONE
     GOX2650  150395 ..  150446 +  -4.3   -4.4009   CCGTGTATCCAATGA AC-CAGCGCATTGCGGCGCATTAC CCTGA GAAACGCGTTGCAGGGCGCTGAGC TTTTCTCGAATGAGG  68 72
     GOX2653 NONE
     GOX2654  153427 ..  153442 +  -7.5  -2.76696   CGTGGGCTAGGCACC              GCGGC CATAAC GCCGC               ATTGTTGCGCAACAG  54 31
     GOX2655  154275 ..  154287 +  -3.3   -3.6215   ATAATACAGAAAATC                GAACG TTT CGTGC                TTTCAAATGAGTTGG  50 437
     GOX2656 NONE
     GOX2657 NONE
     GOX2658  157473 ..  157483 +  -5.4  -5.12707   GCAGATTAAAATTCG                 TCTG CGT CAGA                 TTTTTTGGAATTTAC  84 180
     GOX2659  158441 ..  158456 +  -4.6  -3.25204   TGCGTAGCCGCAGAT              GGGCAT GGAA AGGCCC               TGTCTTTCACCCTGA  49 34
     GOX2660  159249 ..  159266 +  -6.9  -4.12532   TGGTCCCGCAGGGAC             CGCACCC GAAA GGGTGCA              TTTGTATATGGAAAA  68 471
     GOX2662  160357 ..  160368 +  -4.4  -2.87132   CGCCGTCCTCATACT                GAAG GTCT CTTC                 TCTCTGAAAAGGAGA  44 62
     GOX2663  161204 ..  161217 +  -2.3  -2.78712   GAGTGACACTGAAAC               GCCTC ATTC GACGC                TGCTTGCGTTGCGAG  39 39
     GOX2664  161885 ..  161908 + -14.6  -2.74605   TGACGCAGCATACTT          CACAGCCGCG CTTG CGCGGTTGTG           TCCATTTTGGCGCGG  79 76
     GOX2666  162280 ..  162300 - -19.7  -2.52291   AAGGGACAGGAAGAG            GCCGCGCCC TGT GGGCGCGGC            GGGCTTGACTTAGAA  95 35
     GOX2665  161944 ..  161965 - -13.7  -5.55769   CCGGACAACAAAAAA           GGCGGCTCC CAGG GGAACCGCC            TCTTGCGTGTGTGGA 100 56
     GOX2661  158710 ..  158727 -  -5.5  -2.71731   GGCACGTCTCAAGGA             GTGGAGA GCAG TCGCCAC              GCGGTATGAGAAAAC  46 154
     GOX2652  151204 ..  151258 -  -4.2  -2.53581   TACATGGGGAACTGA GTTGTTCAATGCCGCGCGTGAAGTC GCTTGG GATATCAAGCGCGGCATCGG-CATC GATGTTCAGTGATGG  43 31
     GOX2651  150396 ..  150444 -  -6.5  -3.37344   CGTGTATCCAATGAA CCAGCGCATTGCGGCGCATTACC CTG AGAAACGCGTTGCAGGGCGCTGA GCTTTTCTCGAATGA  56 251
     GOX2645  142747 ..  142761 -  -4.2  -3.86202   GCTGACTACACGAAA               GTGCGT TTT ACGTAC               GCTTAGGGTGAACGC  57 63
     GOX2644 NONE
     GOX2643 NONE
        traA  138331 ..  138345 -  -3.4   -4.1899   CGATCGGATCGAAAA               GGGCGA TCT CCGGCC               GTTGACCGGAGTTCT  61 401
     GOX2613 NONE
        traW NONE
     GOX2611 NONE
     GOX2610 NONE
     GOX2609 NONE
     GOX2608  102717 ..  102743 -  -3.5  -3.53444   TCAGGGCTTCTCAAA         CTGGCAGGCCC GAACA GGACGCGCCGG         AAAACTTTCGGAGTA  49 94
     GOX2605  100787 ..  100810 -    -3  -3.31792   TCAGCAGGGCCAGAA          CCGGGAAGGC TTTC ACTTTGCCGG           ATGCGTAAACAGGAC  46 14
     GOX2604 NONE
        repC   97830 ..   97847 -    -4   -4.1964   CCCAACAGTGCAAAA             GGCGCG GACACA CGCGGC              TTGTCGTAGGGGCCA  63 522
     GOX2602   96904 ..   96917 -  -2.3  -3.83998   CCACTCGATATCAAA               CTCAC ATCC GTGCG                CCTGAATTCCTCCGC  51 88
     GOX2601 NONE
     GOX2600   95204 ..   95216 -  -5.5  -3.86653   AGGTAGGAAACATAA                TCGGC TCG ACCGA                TCTTATTTTGAAAAC  59 206
     GOX2597   90877 ..   90888 -  -7.2  -3.14881   TAACGGCTGCACCAA                GCCC TGTT GGGC                 GGTCAGTGCTTTGCT  56 197
     GOX2594   88635 ..   88653 -  -2.3  -3.21934   CCTTGCCCATAAAAC             CCGTCCT CGTTC AGGCCAG             ATGATAGCTTATCGC  44 66
     GOX2593 NONE
     GOX2592 NONE
     GOX2591   86573 ..   86590 - -11.3  -3.16683   ATCTCACCTCATGAA             CGACCCT GGCC AGGGTCG              TTCATGAGGCCATCA  71 80
     GOX2590 NONE
     GOX2589 NONE
     GOX2588   84981 ..   85001 -  -2.5  -4.57482   TTACCCACAAATAAA            CACTTCCAG AGG CTGAAGGTA            AAATGTAGGCATAAA  65 182
     GOX2584   82307 ..   82346 -  -8.4  -4.24342   TCCCGGACGAAGAAA  TGACGCAGCTCCCGCCGC TGAC GCGGTTGGACCCGCTTCA   GTTCGACTATGAGGA  76 142
     GOX2578   77482 ..   77501 -  -2.8  -2.77899   GGCGTTCATGAATGA            TCTCGCTGG GAA CC-GTGAGA            CGCGCAGACATCCAC  41 48
     GOX2577   75980 ..   75990 -  -8.2  -2.93941   AACACAAACGAATGA                 CCGC ATA GCGG                 ATGACACTGGCCAAT  58 107
     GOX2576   74946 ..   74961 -  -7.5  -3.21099   CCGCCCGAGGAGGAA              GCCCG GATTAT CGGGC               AGATGCTGGAGCGTC  56 371
     GOX2570 NONE
     GOX2569 NONE
     GOX2568 NONE
     GOX2567 NONE
     GOX2566   62323 ..   62333 -  -6.8  -2.79878   GCCAGGTATGCAAAC                 CGGA CCT TCCG                 CTTTCCCCCCATTGC  51 53
     GOX2565 NONE
     GOX2564   61345 ..   61360 -  -2.6   -3.0879   AATTGAGCGCAAAAT              TGCGGAT ATC AT-CGCA              TTGCGCCATGAACTT  42 311
     GOX2561 NONE
     GOX2560 NONE
     GOX2559   54651 ..   54662 -  -5.8  -2.53822   TCCAGCTGACAACAG                CCGA TATT TCGG                 ACAGTGCAGGAGGAC  48 341
     GOX2555   52011 ..   52030 -  -3.5  -3.25823   CCCCCTGGACAGTAA            CGATGCA TCGTCT TGCAGCG             AGCGCTGCTGAGGCA  48 272
     GOX2552   49968 ..   49987 -  -2.1  -3.28712   CCTCCGGGCCTATAA            CGGGT CAGATCAGGC ACCCG             TCTGGAATGCGAGGG  44 75
     GOX2550   49102 ..   49120 -  -5.8  -3.24747   TCCTGATAGCACGAA             GCCCGGGG CAG CGCAGGGC             GCCCGAAACGGCTTA  54 38
     GOX2549   47430 ..   47448 -  -3.1  -4.63486   ACCTTCTGAAGAAAA            CCG-TGCC GGTA GGCAACGA             ACACAGGGAAAACCC  67 187
     GOX2548   45908 ..   45921 -  -2.3  -4.15788   AAGCCGGCGAATAAA               GCTGC TCCA GGAGC                GAGTTGGGTGTCGAC  59 203
     GOX2545   41973 ..   41997 -  -9.2  -4.57341   AAGCTGCCCGAAAAA         CGGCG-GGGCC GTCC GGCCCGCGCCT          GAAACTAGACGGGTC  83 30
     GOX2542 NONE
     GOX2541 NONE
     GOX2540 NONE
     GOX2539 NONE
     GOX2538 NONE
     GOX2537   31646 ..   31667 - -13.7  -5.24129   TCTGCTTACAAAAAA           GCGGCACTC AGAA GAGCGCCGC            CTGATGTCCGGTCTA 100 60
     GOX2536   30595 ..   30619 - -17.9  -4.79223   TCACAGCATGAAAAA          GGGCGGAGCCA TGC TGACTCCGCCC          TTGAAAATCGTAACC 100 411
     GOX2534   28864 ..   28882 -  -3.8  -3.09492   GGTGCAACGCCAAGA             TGGACCTT GCG ACGATCCA             GAAGGCAGGTCTCGA  46 137
     GOX2532   27575 ..   27587 -  -6.2  -3.36557   AAGGATTGCAAGGAA                GGCC AGTCA GGCC                AGAATTTCGAGGGTT  54 19
     GOX2531   27313 ..   27334 -  -5.1  -3.02144   GCAGGTGTGGCAACA           GCAGGCTCA TGCG TAAGCCTCC            TGGACGAGCGCGGAC  48 10
     GOX2530   26416 ..   26438 -  -7.6  -3.53012   GGTCGCTTGCCGAAA           TCCGGGCCGT GAC ACCGCCCCGA           CAGGTTGAGCGCCTC  60 376
     GOX2528   25567 ..   25577 -  -8.2  -4.07568   GGCTTCCGCGTAAAA                 GCGC CGT GCGC                 GGCCAATGGTCTTGC  73 216
     GOX2527   24055 ..   24089 -  -4.8  -4.18018   GTGCCGGAGGCAAAA     GGGGCGAAAGCAAGCG CAG CGACGCCTTTCGTCCC     GACACTGCCAGGTCC  61 457
     GOX2525 NONE
     GOX2524 NONE
        uvrD   19855 ..   19872 -  -2.6  -3.04263   AGCGGATGTTCAACA             GGCTCA AGCAGA TGTGCC              GTATTGCAACCCGAT  41 294
     GOX2520   17804 ..   17814 -  -5.4  -4.16943   GTGCAGACCTCAAAA                 CTCT TAG AGAG                 TGTCTCACGGATGAG  65 195
     GOX2514   10904 ..   10922 -  -8.8  -4.72029   TTCAATTGAAGAAAA             GACAGGGG GAA CTCCTGTC             GCGCAAGGATGATGT  88 329
     GOX2510 NONE
     GOX2509    5421 ..    5440 -  -7.8  -3.28269   AACCCGCAAACGCAA            CGCCTCAGC CAT GCCG-GGCG            ATATCAGTAAAGGTC  59 10
     GOX2508 NONE
     GOX2507    4499 ..    4519 -  -6.7  -3.86372   CGAAGGCAAACAGAA            GCAGGCCCA TAC TTGGCCAGC            AGACCAGAATCTCTC  63 88
     GOX2506 NONE
     GOX2505    2789 ..    2832 -  -7.3  -2.77283   GCACGAAGAAATTGA CCTCCCCCAGCCACGCGCT ATTCGA AAAGCGTGGCGAGGAGACG TTTTCAGGCGCGCGT  54 284
     GOX2502     508 ..     524 -  -5.7  -3.17797   GTGAGATAGAGTGAA              CGCCCCC TTC AGGGCCG              CCCCGATCCTTCTTT   0 52
     GOX2667    1690 ..    1714 +  -9.2  -4.57341   GACCCGTCTAGTTTC         AGGCGCGGGCC GGAC GGCCC-CGCCG          TTTTTCGGGGAGCTT  83 30
     GOX2669    2816 ..    2832 +  -2.3  -4.07568   TGAGCGCCTTTCGAC              CAAAC CCATCCT GTTTG              TTTTCCGGCCCCCCG  56 57
     GOX2670    4451 ..    4480 +  -5.7  -4.42653   GCCTTCGCTATCACA       GACGGCATGAAGCT TCG AG-TTCAGGCCGCC       TTTTGTGCGTCCGAT  72 410
     GOX2672    4681 ..    4693 +  -5.5  -3.38046   CTTGTGCGGACCATA                CGCTT TCG GAGCG                TCTTTCCACTGAAGA  54 1
     GOX2673    5455 ..    5467 +  -3.3  -4.19817   TGACTTGGGGGGGAA                GCGGA AGG TCCGG                TTTTGGGTGGATGAG  61 59
     GOX2674 NONE
     GOX2675    7148 ..    7162 +  -2.7  -3.14683   AGCCCTCACCCATGC               GGGCG AAACA CGACC               TTGGTGCAGCGATCT  43 513
     GOX2679   11571 ..   11582 +  -2.2  -4.67982   CCAATTAATAATTGG                CGTC GAGT GATG                 TTTTCTTGCCTCGCA  65 334
     GOX2681 NONE
     GOX2682   13657 ..   13680 +  -2.5  -3.81741   CCAACAAGTTCGATA          GGCATAT GCTTAGACAA ATATGCC           TTTGAATTATCGCTT  52 466
     GOX2684   15495 ..   15525 +   -17  -3.63627   ACACCCTATTTTTCC       CGCAAGTTCCTTCC AAT GGAAGGAACTTGCA       TTTGAACTATAGAAA 100 40
     GOX2689 NONE
     GOX2690 NONE
     GOX2691   22477 ..   22490 +  -5.2   -4.1466   CGGGGCCACCCGCGA               GGGC ATAAGA GCCC                TTTTGGAAATTCGCT  64 141
     GOX2692   23518 ..   23546 +  -5.4  -2.70528   ACGGGACTCTTCCGC       GTT-GTCCCGT GCACTTTA ACGGGACAAAC        TAATATATAACTAAT  46 170
     GOX2693 NONE
     GOX2694   25805 ..   25819 +  -9.2   -3.9461   TGACCGAATGAGAAT               GCCCGC AAG GTGGGC               TTCTTGTTCAAACAG  73 406
     GOX2695   25904 ..   25928 -  -7.8  -3.35046   CGATGCTCTGAAAGA         GGGGAGCGGGG AACA CTCC-CTCCCC          CGCGCTTCAATGTTT  59 32
     GOX2688 NONE
     GOX2687 NONE
     GOX2686   16646 ..   16659 -  -5.2   -3.1577   ATTCAAGATCTAACA               GGCC CTAGCT GGCC                TTCTGTCCCTTGAGG  50 16
     GOX2685   15399 ..   15409 -  -5.4  -3.65812   TCGTCTGGAAGACAA                 TCTG CCC CAGA                 ACAAGGACGATATCC  55 431
     GOX2683   13291 ..   13303 -  -6.2  -4.83615   GAGCTGCTAGAAAAA                GCGG ACCTA CCGC                TTACGCCTCTTTCCC  78 237
     GOX2680   11286 ..   11300 -  -3.6  -4.77036   TTTGATGATGAAAAA               TTCTTC AAC GAAAAA               TGGGTTGCAGCCAAA  72 484
     GOX2678 NONE
     GOX2677    8394 ..    8414 -  -2.5  -3.53761   GAAGGTTCCTGCAAA            CAAAACTTG ATG CAGGTCTCG            GGCTTGTGAGCGAAC  46 90
     GOX2676    6747 ..    6759 -  -9.1  -3.57651   GCGGACATCACACAA                GCAGG CCC CCTGC                TGGATGAGGTCGATC  68 404
     GOX2671    4047 ..    4074 -  -2.6  -3.79668   ATCCAACCCATCAAA        TCCCGGGACTAA ACAC CTAGGCTCAGGA         CTCATTCTTTGAGGT  51 20
     GOX2668    1637 ..    1649 -  -3.3  -4.36914   GGTTCTGGCAGAAAA                CTGGA GCC TCCCG                GCCGGTGCCTTTGGT  64 64
     GOX2696 NONE
     GOX2697    1672 ..    1688 +  -4.5  -4.27192   TAGAACGATCTGTAT              TTATCAT GGC ATGATGA              TTTTGGTCAGAGTTT  65 226
     GOX2698    2120 ..    2141 + -15.9    -3.727   TTGTCTATAAGAAGA           CCCGCTCCT GGGA AGGAGCGGG            TTTCGGTCTCATCAG 100 31
     GOX2700 NONE
     GOX2701    5487 ..    5504 + -11.3  -2.62515   GGTTATCGCGTATGA             CCGCATG CAAA CATGCGG              TCATGTAAGGACGTT  67 98
     GOX2702 NONE
     GOX2703    6559 ..    6571 +  -2.6  -4.14511   CAAAAGCCAATAAAG                GCTC CGGCA GGGC                TTTTAAGCTCGGGTT  59 136
     GOX2705    8387 ..    8400 +  -2.3  -4.40572   TATCGGGGGTTGATG               GGCTG ACCA CATCC                TTTTATCGGCCTTCT  63 20
     GOX2706 NONE
     GOX2707 NONE
     GOX2708    9311 ..    9326 +  -7.6  -2.62263   TTGCCCGCCTGATCA              TCAAGG GCGA CCTTGA               TCCTCTCGAAGCGGT  53 29
     GOX2709   10082 ..   10098 +  -6.5  -4.14243   GAAGGCATGAAGCCC              CGCGC GTCTCCA GCGCG              TTTTCAGGTCGCCTG  69 440
     GOX2713   13899 ..   13916 +  -9.9  -3.41051   ATGTAAAACAGGAGA             CGTACAG AAAA CTGTACG              TTATAGTGGGCGTGG   0 35
     GOX2712 NONE
     GOX2711 NONE
     GOX2710    9353 ..    9363 -  -8.2  -2.87132   CGGTCTTTTCATATA                 CCGG AAC CCGG                 CGGCCCCACGAATAT  57 269
     GOX2704    6253 ..    6275 -  -8.4  -3.64299   CACATCAGAAAGCAA           GGTTGCTGCC ACA GACAGCAAGC           CGGTTGCACCGAGCC  65 260
     GOX2699    2120 ..    2141 - -15.9   -3.4811   TTGTCTATAAGAAGA           CCCGCTCCT GGGA AGGAGCGGG            TTTCGGTCTCATCAG  90 37
     GOX2714    1544 ..    1565 +  -5.7  -3.47573   AAATTTGGACCTGCT           GGACGGCCT TAAG AGGACGCCC            TTGTCATCTGGCTGA  56 467
     GOX2715    2602 ..    2641 +  -3.6  -3.14211   CTCCTCTAAAGATCG GGCAGGACAGGTGATGTG ACGTTG CACAACAC--GCCCTGCC  TTACTCGCCAAGGCT  46 358
     GOX2716 NONE
     GOX2717    4000 ..    4011 +  -5.8  -4.66953   TTGACTTCTCTTGTG                CCTG ATTT CAGG                 TTTTTAGCGTGTTGA  75 358
     GOX2721    7271 ..    7287 +  -3.6  -3.53224   ATACGGAGGGTTTTG              GTCGCT CACGC GGCGGC              TTTACGAGCAAAATC  50 192
     GOX2722    7707 ..    7731 +  -7.2  -2.64155   GACCTAGGCGCCCAA          GAAGCTGAAA AATGC TTTCTGCTTC          TCCATTTCCAAAAGG  53 34
     GOX2724 NONE
     GOX2725 NONE
     GOX2727   10562 ..   10581 +  -2.8  -4.12532   TAGTGCTCAGTGAGA            CGCACACCT GAA AGG-GTGCA            TTTGTATATGGAGAA  58 53
     GOX2728   11469 ..   11479 +  -2.4  -3.53012   GCATCGCATCCTGTC                 CGCC TGA GGCC                 TTTACCCGAACGGCC  46 19
     GOX2729 NONE
     GOX2730   12669 ..   12684 +    -6  -4.08767   TCATAACCGCGTGGG              CCGCCG TTTT CAGCGG               TTTTAACCGACTGGC  65 455
     GOX2731   11782 ..   11807 -  -2.5  -4.18494   GAGCGCTACGGAAAA         TGGAACTCTGTC TAT GTCAG-GTTCCG         GCGTTGGGCTGAACA  59 442
     GOX2726    9197 ..    9209 -  -3.4  -2.70932   CCGCTTCCGTAAGTA                GTCA CTTCC TGAC                ACAACTCTTTTTATC  40 106
     GOX2723    7417 ..    7427 -  -6.8  -3.71649   GTTCCAAACCCCAAA                 GCCA TGC TGGC                 TGATCGGGGCTATGA  62 293
     GOX2720    5648 ..    5672 -  -7.8  -3.66178   TCCCTCAACCCCAAA          GTTGACGCGC TCATC GCGCGCTAAC          CCTGAATCCCATTTC  63 85
     GOX2719 NONE
     GOX2718    3640 ..    3650 -  -6.8  -3.64198   GTTTGAGAGAGAGAA                 TGCG GCC CGCA                 AGTTTGGGGATCGGT  60 470
     GOX2732    1142 ..    1156 +  -5.6   -3.7282   TCGTTGATTTCGTGT               TCCGTC ATG GGCGGG               TTGTTCATAGCCTGC  60 302
     GOX2735    1978 ..    1994 +  -3.7  -2.66733   GACCCCCGGGTGGGG              CCTGA ATCCGGA TCAGG              TGATCTCCGTTCGAG   0 39
     GOX2734 NONE
     GOX2733     863 ..     873 -  -3.2  -4.65895   CCTGCCACCGAAAAA                 TAGC TCG GCCA                 ATGTCCAAGCGCACG  67 71
        dnaA    1596 ..    1646 +  -5.3  -3.56216   TGCTGGAAGGCTGAC CCGCCCGGACCTCCGATCCCTC TCTTTCCC GAGGGG-CGGGGGTCTGCTAGG TTCTCTCAATTAATT  56 27
     GOX0002 NONE
     GOX0003    3968 ..    3979 +  -4.4  -3.63515   ACGGCAGGGGCTATA                CTGA TCCA TCAG                 TTATTCAGAGTACCA  54 67
     GOX0004    6438 ..    6451 +  -2.3  -3.61774   TAATGCCCTGAAAGT               CGCCA ATCT TGACG                TTTAAGGCTCTTGTC  48 7
     GOX0005    7292 ..    7321 +   -10  -3.64703   AAGTGATGACACAGT       CTGCGGGCTCCGT TTGAC GCGGA-CCCGCGG       TTTGGATACCCCGGG  72 35
     GOX0006 NONE
     GOX0007   10509 ..   10525 +    -3  -5.01732   GGTTGAATGAAGGAT              TTTCCT ATCGG GGGAAA              TTTTTTGCAGACATT  77 31
     GOX0008   13420 ..   13436 +  -5.1  -3.15324   GGGAAAGTGAAGCAG              CCGGT GCTGGCG ACCGG              ATTTTCCTGCCGCTG  50 54
     GOX0009 NONE
     GOX0010   16875 ..   16911 +  -4.4  -3.34398   GGAAATGCGCCGTCT   GGTTGCGCCG-CCGT-CT TAA GGCACGGGTGGCGCGGTC   TCTTTGCCGGGGACC  49 7
     GOX0013   20533 ..   20556 + -13.9  -3.75153   CTTCTGATCCTGAAA          GACCGGGCA CCTCCC TGCCCGGTC           TTTCAGTTCACGAGG  88 34
     GOX0022   30630 ..   30648 +    -3  -3.53343   CTGCGTGCAGGATCT             CGCCCTGA AAA TCAGGCCC             TTTACGCAGGGCATT  49 391
        uppP   31752 ..   31762 +  -2.4  -3.01243   TCTGGCCGGCCTTTT                 CGCC GGT GCCG                 TCATTCTTCTCTGAC  41 1
     GOX0025   33771 ..   33786 +  -7.6  -4.08216   CGCGGAATTATGCGT              CCAGTT CTCG AACTGG               TTTTCCAGAAAATAC  70 440
     GOX0028   35788 ..   35809 +  -9.4  -5.77988   CTGAGACACAAAAAA           GCCGG-CCC TTTGC GGGACCGGC           TTTTTTTATCTGTCT 100 37
     GOX0031   38173 ..   38188 +  -4.6  -3.97511   GGCACGCAGGATCTT              CATGGC CTTG GCCTTG               TTCTTGTGTTGGCTC  63 293
     GOX0038   46049 ..   46084 + -14.8  -4.20696   GGACTGAACAAAAAA    GAGCGGTTGCAGCATA TCAT TTTGCTACAACCGCTC     TTTTCGGATTAGTGC 100 34
        lipB   52789 ..   52799 +  -2.4  -3.34398   GCACGTCACCATCGA                 ACCG GAT CGGA                 TATTTCAGCAGCAGG  45 251
     GOX0049   54158 ..   54172 +  -2.1  -2.52623   TTAGACTGGAACACA              GGACGC CGAG GC-TCC               ATCTTCTCCAGAACG  38 45
     GOX0050 NONE
     GOX0051   57218 ..   57230 +  -6.2  -3.73953   TTCGTCGTGGACGGC                GCGG CGATC CCGC                TTTCATGCAGATCCT  60 124
     GOX0054   60400 ..   60447 +  -9.8  -3.55444   GGATCATCTTGCACA GGACGGTCGTGACCTTC-TTGGC ATA GCCAATGCGGGTCGCGTTCGTCA TTTCGCGGATAACCG  70 61
     GOX0056 NONE
     GOX0057   67882 ..   67907 + -14.7  -4.07687   CCAGGCATGAAAAAA         GGCCGCTTCCC GTAA GGAAAGCGGCC          TTTTCAGCCCCCGGT 100 31
     GOX0058 NONE
     GOX0059   69928 ..   69954 + -14.5  -5.14563   GTCTGAGTAAAAAAA        GCCGCTGCCAGC TTCT GCTG-CAGCGGC         TTTTTTCATGCCGGC 100 56
     GOX0064   74009 ..   74022 +  -8.1  -3.14132   CAGTTTGAATTGAAA               CCGGA GCCT TCCGG                TTCATGACCGGGACG  60 132
     GOX0065   75298 ..   75319 +  -3.7  -2.91695   AGCGCGCCTGACACC           CTTGCCGTT AACC AACGGTAAA            TAATTTCGGGCTAGG  44 30
     GOX0066   77178 ..   77196 +    -8  -3.02511   GCCGGATGCAGAACC             CGCGCCAC TTC GGGGCGTG             TCTTCAGCCACTGCG  54 357
     GOX0069   80095 ..   80134 +  -4.9  -3.58343   CCCCTCTATCTGCCG  GAGCCTCCGAAATGACG ACGTCC CTTCAGTCCGGAGCCTC   TTTCAAGATCCTGAG  54 11
     GOX0070   81048 ..   81074 +  -7.3  -3.30474   GGCCGCAGATTGGCA        TCGCGCGCATGG TCGA TCA-GCGCGTGA         TTGCTGCTTCTGGGC  58 341
     GOX0072   83286 ..   83308 + -10.6  -2.52464   AGATCAGCGCCCGCT           TGTTCTGCCC CAG GGTCAGAACA           TGGGTTCCACCCACC  59 283
     GOX0091  107853 ..  107893 + -11.2  -3.21194   ACGCGGCATCTGAAA TCGTATGCGATACGGCGCC AAAA GG-GCCGTATCGCTTGCCA  TTCCTGCCATTTATC  71 28
     GOX0092 NONE
     GOX0093  112021 ..  112034 +  -5.9  -2.62184   GGCAAGACGGGCATC               GTCGC TCAT GCGGC                TCATATCCCACGGCG  46 373
     GOX0102  121841 ..  121870 +  -8.5  -2.53822   GCACGCCAACCGGGC       TTTCGGCTGAGGA ATGA TCCGCGGCCGCAA        CTCTTGTCCAGTGCG  55 16
     GOX0103  123545 ..  123570 + -16.9  -5.67063   ACGGGACCGGACAAG         GCGGCGAAGGG GAAA CCTTTCGCCGC          TTTTTTTGTGCTCAG 100 47
     GOX0109  129426 ..  129440 +  -2.8  -2.86271   CTGACGGGTCGGACT               GCGT GAAGAAA ACGC               TGCTTCTGCTGACCC  41 20
     GOX0110  129881 ..  129913 +  -2.1  -4.24342   GTGGAATAGTTCCAT     GATGC-GGAACAGTG TTACT CAG-GTTCCTGCATC     TTTCTTCATCCGGAC  60 32
     GOX0111  131345 ..  131367 +  -4.1  -3.64984   GCGCAGTTCCGAACG          CAGCAGGCTG TTTT CAGCCT-CGG           TCTTTTCCAGCGTAT  53 249
     GOX0119  136581 ..  136602 +  -2.8   -4.0896   CAGGGAAAAGCGCAT           CGCCCCCC CGTGAC GGCGGGCA            TTTTCCGCAAGATTT  58 278
     GOX0124  139817 ..  139839 +  -5.5  -5.64274   CCGAACGGAAAAAGA          GCCGC-ATCC TTAG GGACAGCGGC           TTTTTTTGTGCCTGA  93 54
     GOX0131 NONE
     GOX0132  149181 ..  149203 +  -8.4  -3.01924   CACTTCCACGTCCGA           GATGCCTGGC GCT GTTGGGCATC           TGTTCCAGCACAATG  58 152
     GOX0136  152797 ..  152823 +  -2.2  -3.04144   ACCGATCTCAGAATG         GCAATTTCCG CTCTCGC CGGATAATGC         TGTTAGGGCTAAGAA  41 2
     GOX0137  155364 ..  155388 +    -2  -2.70298   GCCTTCATATCTGTA          TCGACCGCGG CTGTT CCGTGTTCCA          ATTCTGATTGGGCGA  38 298
     GOX0139 NONE
     GOX0140  156143 ..  156166 +   -16  -4.70659   AGCGCGAGCGGAAGG          GGCCGGTCCT GTTC GGGACCGGCC           TTTTTGCGTATAAAG 100 57
     GOX0141 NONE
     GOX0142  158370 ..  158404 + -12.1  -3.17075   ACGGGTCGGCCCTGC    GCGCCGCTGGCTAGTC TCTG GGC-GGCCAGCGGAGC     TTGGGTTCGGAGCGA  74 40
     GOX0145 NONE
     GOX0146  161551 ..  161583 + -18.6  -3.48395   TTTAAGACATTTCAA     GAA-GGCGGAGCCTG TCAG CAGGCTCCGCCGTTC      TTCTGTGCAAAGACT 100 36
     GOX0149 NONE
     GOX0150 NONE
     GOX0151  165586 ..  165600 +  -2.8  -3.47227   CGCGCCGGTGCCGTT               GGCT AACTGAA AGCC               TTCTCATCGTTAACC  48 16
     GOX0152 NONE
        murE  169341 ..  169359 +    -3  -3.44051   GTGCATGACACGGCT             GGTCTGGA CGA TCCGCGCC             TTCTGATCGTCCCCG  48 235
     GOX0154 NONE
     GOX0155 NONE
     GOX0156 NONE
     GOX0157 NONE
        murG NONE
     GOX0159 NONE
     GOX0160 NONE
     GOX0161 NONE
     GOX0162 NONE
     GOX0163  180839 ..  180850 +  -2.2  -2.66435   CTCGTAGGCTTCATA                CGCA ACAA TGTG                 TAGTCTACTACAGAT  38 11
     GOX0164  182532 ..  182555 +  -2.4  -2.93447   TATCTGTTTTCTAGT          CCTCGGAA TCAGATTT TTCGGAGG           CTTTATGCAGGTTAC  41 114
     GOX0165  183569 ..  183580 +  -3.6  -3.18264   CCGTTCCCAAGGCCC                TGCG CGCG CGCG                 TTGCTGCCTGAGACA  46 3
     GOX0166  184538 ..  184551 +  -3.1  -3.31365   TGGCTTCTTCTCCCG               CGTCTG GCA CAG-CG               TCTTCTGATATCGTC  46 4
     GOX0167  186305 ..  186318 +  -3.1  -3.72576   GGCTGCCGACAGCCT               TCTGG GACA TCAGA                TTTCATGACAACCGC  53 4
     GOX0168 NONE
     GOX0169  189808 ..  189853 +  -5.5  -2.87963   GACTTCCAGTCCTTA GCGGAGACTGCTTAGATC ATACCATGACC GATCTCAGCCG-CTCCGC TCTCATCCTTGTCGA  47 39
     GOX0170 NONE
     GOX0171  190967 ..  190995 + -10.9  -3.28712   TGCCATTAACTGGTC        GGGGCGCCCGG ACTCGAA CCGGGGGCCTC        TTGTACCCAAAACAA  70 167
     GOX0175  192908 ..  192923 + -10.4  -4.41348   CCAGAAACGCAAAAA              GCTCCC GAGA GGGAGC               TTTGTTTGCGGCCGA  88 43
     GOX0180  196283 ..  196296 +  -3.7  -4.12296   TCAGCCTTTCAGACA               CAGGC GACA GCCCG                TTATTTCATTATAAC  60 54
     GOX0181  198610 ..  198634 +  -4.9  -4.28713   CGACGCTGCTCGCGC          TTGACCGACTG GCG CAGGCGCTCGA          TTTCTTCCTGGTCTT  68 365
     GOX0185  200775 ..  200811 +  -2.2  -5.37345   GCGGCATCCGCCCTG   CGGCGTCCGTTCCAGGAC TGA GTCCT-GT-CAGACGCGG   TTTTTTCTGATTCGC  82 5
     GOX0187  202128 ..  202167 +  -8.4  -3.21416   GTCGCTGCCAGGTCT  GATGACGCTCTTCCGGTG TCAT CTCCGGACGGGCGTAAAC   TTCATGCTGGAAGTG  58 405
     GOX0204  222123 ..  222162 +  -6.5  -2.82516   CCGAAATTATAAGCT  GCCATGAAGTCGTTGAGG TGTGT CCTCAACTGCT-CATGAC  TGTCGTAATGGAAGC  49 219
     GOX0207 NONE
     GOX0208 NONE
     GOX0209 NONE
     GOX0210  229619 ..  229629 +  -5.4  -3.00658   CACAACTCGTTTTCT                 GATG CCC CATC                 CTGTTTTTCATGTCC  48 24
     GOX0211 NONE
     GOX0212 NONE
     GOX0213 NONE
     GOX0214  232850 ..  232875 +  -9.7  -3.62046   TGCCCTGACGCCGCC         GCTGGATCAGC CCGT GCTCGTCCAGC          TTCTTCAGCGCGTAG  68 248
     GOX0216 NONE
     GOX0217  236943 ..  236978 + -16.1  -3.27298   GCGCCGTCTGAAAAC    GCCCCGCGCCCTTCC CGAAAC GGAAGGGCGCGGCAC     TTCATCGTTCAGAGA  87 30
     GOX0228 NONE
     GOX0229  247387 ..  247411 +  -4.1  -3.74872   AGAGCGTATAGGGAC          CCGGACCGCTG ATC CAGGGATCCAG          TTTCGTAACCTGAAT  56 397
     GOX0234  250495 ..  250507 +  -2.7  -3.60098   CACGCCCCATAAAAC                TGAAG CCG CTTTA                TTTGGCGTCGAACAT  50 41
     GOX0236 NONE
     GOX0237  252476 ..  252506 + -12.6  -2.66152   CGTGAGGCCTCGTCT       AGGATCGGCCTG ACATGTA CAGGCCGATCCC       CTTCTCCCTTCCTCT  73 72
     GOX0238 NONE
     GOX0239 NONE
     GOX0240  255431 ..  255454 + -15.4  -4.09243   GCTGATCCTTCTTCC          GCCTGCCTTT TCAC AAAGGCAGGC           TTTTGCGCAGATCTA 100 36
     GOX0241 NONE
     GOX0242  258755 ..  258768 +  -3.7  -3.05596   CGGAACAGCGCAAAC               GTCGC GACC GCGCC                TTCCGTCACAGCCTG  45 56
     GOX0244  261564 ..  261574 +  -2.4   -5.1287   ATGATCCGGCCCGTG                 GCAG GAA CGGC                 TTTTTTGACTATAGC  75 47
     GOX0245  262995 ..  263009 +  -5.6  -3.11088   TAATCCTTTTTTCAT               GCCTTC CGG GCAGGC               TGTCTTGCATGACTT  50 61
     GOX0246  263956 ..  263987 +  -3.6  -3.45737   GGAAATACGGAATAT      TACTG-AGCGGGTCC GCC GCACCCGCAGCCGTA      TTGTAATACTGCTTG  49 187
     GOX0249  265209 ..  265228 +  -2.1  -2.79915   CCCATGCTCGGGGCT            GGCAAAA CCTGTC TTCTGCC             TGTAATCCCCTCGCT  39 56
     GOX0250 NONE
     GOX0251 NONE
     GOX0252 NONE
     GOX0253  269204 ..  269247 + -20.4  -2.64616   TCTAAAATAGTTTTA CGGGGAAGACCGCGCTTTTCC TTT GGAACTGCG-GGTCTTCCCCG TGCTATGGCTCCGCC 100 44
     GOX0254 NONE
     GOX0255  271781 ..  271799 +    -3  -3.86015   CGGCCAGATCGGCCG             TCGCGGCG GTA CGCTCTGA             TTTCTCAACAGACTC  53 7
     GOX0256  272792 ..  272814 +  -4.8  -3.53224   CAAACCCGGGCTTGA           GCGCCAGA ACATCCG TCTGCCGC           TTTGCCGCGGCAATC  53 491
     GOX0258  273608 ..  273628 +  -3.2  -3.38656   GCAACTGGGTCACGC            TGCAGGCA GATCA TGACTGCG            TCTTCTGTCTGGTGG  48 159
     GOX0259  274533 ..  274544 +  -7.2  -3.34013   TCAGCTTCTGGACGA                CCGG GAAA CCGG                 TTCGTTCAGAAGATC  59 45
     GOX0265  282740 ..  282765 + -19.1  -5.26875   CGGGGCCATGAAAAA         GGGGAGATGCC ATCA GGCATCTCCCC          TTTTTTCGTTCCGGC 100 55
     GOX0266  283531 ..  283542 +  -4.4  -3.18115   GCTTGCACGCCGCTC                GCAA CGTA TTGC                 ATTCTTTTCTGAAAG  47 58
     GOX0267  283850 ..  283898 + -27.7  -2.62184   AAGATTATAATCTCT GCAATCAAAACCCCCCGCAGGCT TTG AGCCTGCGGGGGGTTTTCATTTC TAGTGTGACGCGCGC 100 39
     GOX0271  289014 ..  289035 +  -5.7  -3.06261   GAAAACTTCAGACGC           GGCGACAGA TCCC TCGGGCGCC            TCTTCCGGCTTCAAA  49 368
     GOX0273 NONE
     GOX0274 NONE
     GOX0275 NONE
     GOX0276  292387 ..  292397 +  -3.2  -3.60792   CTCTTGGTTTTCTGC                 CGTT TTC AGCG                 TTTCACACTTCCAGA  50 126
     GOX0277  293616 ..  293626 +  -2.4  -2.92077   ACGCCCGGGAAAACC                 CCGG ATG CCGC                 ATTGATTTTTGTCAA  41 41
     GOX0278 NONE
     GOX0279  296472 ..  296494 + -11.3  -5.31456   ATCCTTCACAAAAAA          GCCCCGCCTC TTTC GAG-CGGGGC           TTTTTTGTGCCTTCA 100 219
     GOX0281  298069 ..  298080 +  -2.2  -3.13728   CCTCCCGCCGTGTGC                CGTA AGAG TGCG                 TTCCATGTCGCTGAT  42 99
     GOX0282  298756 ..  298771 +    -4  -2.83403   AACTGTCCTGGCGAA              GC-TCTG AGC CAGACGC              CTTTCATGACCACAC  43 19
     GOX0283  299681 ..  299704 +   -21  -4.80882   CGAACCAACAAAAAA          GGCCGCCCGG TCAG CCGGGCGGCC           TTTTTCATATCCAGT 100 48
     GOX0294 NONE
     GOX0295  312159 ..  312173 +  -5.6  -3.01712   AACGGCTCATTCTAC               TGCACC GGA GGCGCA               TCTTGAGCGACACGC  48 5
     GOX0296 NONE
     GOX0297  313674 ..  313684 +    -4  -3.64933   CTCCTATCTGCGATA                 GAAA CTG TTTC                 GTTTTTTCGCCTTCC  52 25
     GOX0298 NONE
     GOX0299  316121 ..  316134 +  -3.7  -3.40867   TGGCTCCCAACACGC               GCCCG CAGA CGCGC                TTCGTTCGTCGGTGC  50 55
     GOX0300  318447 ..  318461 +  -4.2  -3.38291   CTGCATCGCCTCTAC               GGGC CCTGGCT GCCC               TTCTCGCCTTCTCGG  52 57
     GOX0301 NONE
        ksgA  321032 ..  321044 +  -5.5  -3.63895   GCGCCACGCCATCAG                GCTTG AGG CAGGC                TTTCAGCTGCTTGAA  57 445
     GOX0310 NONE
     GOX0311 NONE
     GOX0312 NONE
     GOX0313 NONE
     GOX0314 NONE
     GOX0315 NONE
     GOX0316  335470 ..  335496 + -12.3  -2.52896   ATTACGGCTGACGGT        G-TCGGGCTCCC GAAA GGGGGCCCGATC         TGCGTTCAGGGGTGC  70 55
     GOX0320  338759 ..  338778 +  -4.8  -4.72272   CCTGAAAACAGAAAA            GCCGCCCC CGAA GGAACGGC             TTTTTCGTCACACGA  74 36
     GOX0321 NONE
        carB NONE
     GOX0323  344934 ..  344956 +    -4  -2.55402   ACCTTGCAAAAAACC           CCGGCAAACC CTA GGTTGTCTGG           CTTCATCATAATTTC  41 155
     GOX0324 NONE
     GOX0325  346734 ..  346778 + -12.1  -3.72576   TAACGACGTTATAGG GCCCGGCCTTCCAGCGATGC GCGGCG GCCT-GCTGATAGGCCGGGC TTTCATACCAGGCCC  78 62
     GOX0329  348485 ..  348516 + -17.4  -3.87075   TCCCCCCGATCACAA      TGC-AACGCCCGCCG TCA TGGCGGGCGTTCGCA      TTTGTGGGGAATGAT 100 47
     GOX0330  350149 ..  350177 +  -6.6  -2.82834   TCGCCCTGCTCCTGT       CGCCTGCCTGGGC GACA GCAC-GGCATGCG        TCTCATCATCACCTC  51 61
     GOX0331  351447 ..  351489 +  -4.1  -3.45366   AATAATTTGGCAACC CGAACCGGCC-TAGTCTGCCT CCG AGGC-GACGACGGTCAGTACG TTCCTTCGTTCCCGA  50 83
     GOX0332  353102 ..  353137 +  -9.8  -3.29461   CCGGTGGAGCCGGCG    CAGCGGCGTTTCTGTGG CAC CAGCAGAAAC-CTGCTG    TTCTCGCCAAGGTTA  68 152
     GOX0333 NONE
     GOX0334  354971 ..  354981 +  -8.2  -3.53012   TCGGCGTCCTCCCGG                 CCCG ACC CGGG                 TTTCCAGACCGGCCG  63 313
     GOX0338 NONE
     GOX0339 NONE
     GOX0340 NONE
     GOX0341  364431 ..  364447 +  -2.2  -2.78384   CGTGGCCATGCTGCT              GTCGGA CCAGC TCTGGC              TCTGGTCGCGGGGGA  39 96
     GOX0342 NONE
     GOX0343  365768 ..  365787 + -13.6  -5.61596   AGACACAAAAAAAAA            GCCGGAGA CTGA TCTCCGGC             TTTTTTTATGAGCAT 100 53
     GOX0348 NONE
     GOX0349 NONE
     GOX0350 NONE
     GOX0351  378365 ..  378388 +   -16  -4.34402   TGAAGCACAGAAAAA          GGGCGGG-GCC ATT GGCACCCGCCC          TTTTCATATCCGCCC 100 38
        minC  421672 ..  421694 +  -2.7  -3.04322   GAACTGCGAATTGAT          GGGGC-CT GCCACGAA AGCGCCCC           TATTCGCAGGTTGCG  42 44
     GOX0401  422608 ..  422623 +  -3.2  -4.52857   GCTCTTCAAGAGGGA              CGCATG AGTT CATGAG               TTTTCTCTCAAACAT  67 19
     GOX0402  422886 ..  422923 +   -10  -4.11216   GAACTCAGCGGCAAG  CGGGGTTCGTGATCCGGA GCCT TCCGGA-CAC-AACCCAG   TTTTAGAGATACCGG  79 14
     GOX0403  423372 ..  423397 + -19.1  -4.87626   AAGAAGCTACAGAAA         GCCCCGATGGA TTGC TCCATCGGGGC          TTTTTCGTATTCGGG 100 56
     GOX0405  427413 ..  427444 +   -19    -3.615   TTACCCATTTTTCAT      TCCAGAGGTTTTCT TCCC AGAAAACCTCTGGA       TATTTATCTCACAAT 100 146
     GOX0407  430151 ..  430164 +  -2.3  -4.17089   GCATCCTACACAATA               CCTCT TTGT GGGGG                TTTTGCAGGTTTGAC  56 148
     GOX0408  432462 ..  432488 +  -5.8  -3.44146   CAAACAGAAGTTGCC         GGCTGCAGGC CTCGCCA GTCTGCATCC         TTGCTTGTGACCGGC  56 94
     GOX0409 NONE
        leuS NONE
     GOX0411 NONE
     GOX0412  437403 ..  437414 +  -3.6  -3.48269   ATATAACGATGCGCC                CGCT ATAT GGCG                 TTCGTCTTTCGTGCG  50 100
     GOX0413  439380 ..  439396 +  -7.9  -2.87211   GACAGGGTTCAGACA              TCGGTCG TGC CGCCCGA              TGTCTGAACCGGGAT  54 53
     GOX0415 NONE
     GOX0416 NONE
     GOX0417  442718 ..  442735 +  -5.5  -2.62263   CACTTTTGACTTTCC             CTGCCAC TGTC GTAGCAG              TCATGTGCAACGGAT  46 484
     GOX0419  444691 ..  444704 +  -4.5  -3.28791   CGTATTTTAACACGC               GGGGA AATT TCCTC                TTGTGCCAAAACACT  48 284
     GOX0432 NONE
     GOX0433  459161 ..  459185 + -17.9  -5.96219   TTAGATAAAAAAAAA          GCGCTGCAGGT TTG GCCTGCAGCGC          TTTTTTTTGTGCCTG 100 59
     GOX0438  462919 ..  462945 +  -3.7  -3.17075   GGGACTTCCTGACTC        TGACCGGCC-CGG GCT TCGAGGCTGG-CA        TTCAGTTCCGCCCCG  47 88
     GOX0440  465556 ..  465606 +  -7.8  -5.14965   GACGCGGGCGTGAAG CCTTCCGATACGG--GACAGACAGG CATT CCTGTCTGCCATCCTTAT-GGAAGG TTTTTTCATGAAGCT  88 99
     GOX0441  466189 ..  466203 +  -3.4  -4.00532   AAGACAGCGCCCCTC               CCCCCG AAA TGGTGG               TTTCGTCTTTCAGCA  58 394
     GOX0448 NONE
     GOX0449  472748 ..  472768 +  -2.5  -4.13767   GTCACCAAACACGGC            TTCACCCGT CGG ACGCATGAA            TTTTCCGATCGGCGA  59 181
     GOX0453 NONE
     GOX0454  477908 ..  477920 +  -9.1  -2.78384   ACCTGGAACCGGTCC                GCCTG GAT CAGGC                TCTCATAGAAGCCCC  57 349
     GOX0456  480348 ..  480364 +  -5.8   -3.5771   TCTAGAGGAAGGTTG              GGGCTG TCGTC CAGTCC              TTTGACGCAATTTTT  58 168
     GOX0459 NONE
     GOX0460  483640 ..  483656 +  -4.3  -2.75382   TGCATCATCCGGAGA              CGGACAG TCA CAGTCTG              TAATTCCGTCCAATC  44 6
     GOX0461  484906 ..  484919 +  -3.8  -2.80994   ATAGCGGCGTTCGTT               CAGC CTTCCT GCTG                TATGATGCGGTTCGG  43 37
     GOX0463  487927 ..  487943 +  -3.6  -5.21709   CAGGGCAGGATGACG              GCCGCA CGGGT TGCGGG              TTTTTTGGTGTCGAA  83 474
     GOX0470 NONE
     GOX0471  495712 ..  495747 +  -4.7  -2.84051   GGACTGGATCAGGCC   TGGACCGGC-GAG-GCC TGAC GTCACTCCGTCGGTCCG    ATTTCCTCGCGGTGC  44 8
     GOX0472 NONE
     GOX0473  497193 ..  497222 + -16.5   -4.3586   TAAGTTCCCGTCTCA       GGGCATCTTTCCC TTTG GGGGAAGGTGCCC        TTTTCGTATCCATCC 100 49
     GOX0474 NONE
     GOX0475  500460 ..  500478 +  -8.8  -3.65812   GCAATGGTGATCGGC             CCCAGCAT CTC ATGCAGGG             TTGTCTTCAGAAGAC  65 149
     GOX0479  504004 ..  504014 +  -2.4  -2.64107   TGGCGCCATCCCCTC                 CACC AAA GGCG                 TGCTGTGAAGCTTTA  38 7
     GOX0480 NONE
     GOX0481 NONE
     GOX0482 NONE
     GOX0483 NONE
     GOX0484 NONE
     GOX0485  508027 ..  508062 +  -2.4  -2.70452   ACACCGCCCTCTCAC    GGCG-GCAACAGGGGTT CGA ATCCCCTATGGGACGCC    AATTTTATTTGGCAA  38 113
     GOX0487 NONE
     GOX0488  509637 ..  509665 +  -2.3  -2.88212   CCTCACAGTCATGAC        TTCGAGGGAAGCC GCG GAATACCTTCGAA        TCTCGTATGATGGTT  39 27
     GOX0489 NONE
     GOX0490 NONE
     GOX0491 NONE
     GOX0492  513024 ..  513036 +  -6.2  -3.32963   ATCGCCGCGGACTGA                GCGG CGTGA CCGC                TTCTCCCATGGCGCT  54 26
     GOX0493  514249 ..  514264 +  -6.8  -3.44051   AACCTGACCTCTGTG              CTCGCG TTTG CGTGAG               TTGTCATCATGCGGC  58 34
     GOX0494  515505 ..  515554 + -22.9  -2.90496   CGCCCGTACCGGTGC CGGTCATGGTCCCCAGACCGGACT GCA AG-CCGGACTGGGGGCCAAGGCCG TAATTTCCCCCGCCG 100 91
     GOX0496  521370 ..  521392 +  -7.6  -4.27316   TCAGCGCGTTCCGGT           CAGGGCGCTT TGG GAGTGCCCAG           TTTTCCGTTCAGGAA  74 82
     GOX0499  524094 ..  524122 +  -5.4  -2.67425   TCGGCGGTTGGGATA       TGGCGGATTGACG GCTA TGTCAATT-GCCA        GTTGTCGATTATATG  46 237
     GOX0501  525086 ..  525100 +  -2.8    -4.371   TGTATCCTTCGGGGC               CCTG ACTGTAC CAGG               TTTTCATATCATCCG  64 118
     GOX0505 NONE
     GOX0506  529623 ..  529649 + -19.4  -5.27779   GTCTTTCACGAAAAA         CCCCGCCGGAGC CAT GCTCCAGCGGGG         TTTTTTAGTATTGGA 100 47
     GOX0509  533117 ..  533148 +    -2   -4.2704   CCGCTCGGGCACGAC      AGTCTGCGTCACGC TGTC GCGCAGCGCAGCCA       TTTCTTCCTGCTGCG  62 278
     GOX0511  534603 ..  534631 +  -2.3  -3.57792   GATCAGCAGAAGTGC       CGCCGCACCCAG CACGAT CTGCGAGCG-CG        TTTCGGGCTGGATCA  49 87
     GOX0514  538286 ..  538298 +  -6.9  -3.74747   CTGAATAGCTGTGCT                CGCCG TTG CGGTG                TTTGGTGGAGCTTAC  62 342
     GOX0517  543056 ..  543072 +  -5.8  -2.63631   ATGGTCGGTGAGCCA              TGCGCG CGCCT TGCGCA              TCGTGTCGCAGTTGG  46 318
     GOX0519  546675 ..  546701 + -20.2   -5.1675   GCGGGACAGAAAAAA         CCCGGGAGAGGC CTC GCCTTTCCCGGG         TTTTTTCATGCCTGA 100 77
     GOX0522 NONE
     GOX0523  552363 ..  552381 +  -4.6  -3.61506   TCAGTCCCAGATTCA             TAACGGTA TCG TAGCGTTA             GTTTTTTCAGGATCC  54 160
     GOX0524  554903 ..  554927 + -17.2   -4.2349   CTTCTGAAGCAACGA          CGGCTCCCTC ACAGC GAGGGAGCCG          TTTTCGGTCTCAGGC 100 34
     GOX0526  557563 ..  557579 +  -5.8  -3.68936   CATGCCCGTCGCCGC              CGTCCG AAAGA CGGATG              TTCTTCACCTTGGTG  60 95
     GOX0528  559060 ..  559072 +  -3.3  -3.75665   TAGAACTCCGGCCAC                TCCGG ACG CGGGA                TTTCGTCGACTGTCA  54 173
     GOX0537  567753 ..  567767 +  -2.8  -2.52623   ACATTCCAGCACCTT               GGGT AAAGGGG ACCC               GTCTTGTCAGACCGC  39 98
     GOX0538 NONE
     GOX0539  570539 ..  570553 +  -4.2  -2.79183   CCCGGCCATCGAGCT               GCGATC CGC GATAGC               TGTAGTCAAGATACG  42 319
     GOX0545  578828 ..  578846 +  -8.8  -3.09516   CGCCTGTGCCGTTGA             TGCGGACG GTC CGTCCGAA             TTCCGTCATCGCGAG  57 302
     GOX0553  586106 ..  586140 + -18.6  -4.19735   TTCCAGTAAGGCCCC     CCGCCCCGGACAGG CTCATCC CCTGTCCGGGGCGC     TTTCATTTTCGCGAC 100 32
     GOX0559  593511 ..  593523 +  -5.5  -3.65991   GGGTTCTGAAAGGGC                TGGGG ACG CCTCA                TTCTGTTAAAAAAAT  56 61
     GOX0560  595612 ..  595624 +  -3.3  -3.16564   ACGCAGCAGATAGGT                CCGGT CGA ACAGG                TTGGTCACGTCCAGA  44 151
     GOX0562  600398 ..  600410 +  -5.5  -2.87931   GGCCGCGTGTCGTAC                GGCTT CTG AGGCC                TCTGTAAGCGCTCAG  47 17
     GOX0565 NONE
     GOX0566 NONE
     GOX0567  604755 ..  604769 +    -5  -2.91264   AAGCAGCGACCACAC               GGAACA TGA TGTTTC               TCTCTGGGTACGGAC  46 425
     GOX0570  606478 ..  606493 +  -3.2  -3.33261   CCCGGCCCCGGCCAT              CATGAC GCGC GGCATG               TTCTGGCGATTGCAC  46 386
     GOX0574 NONE
     GOX0575  610700 ..  610729 +  -3.6  -2.93073   CCCGTATTCTTCACC       CCTGACAG-TCCT TAATC AGGAATTGTCCGG       TCCTTATTGAAGACA  44 21
     GOX0576  611189 ..  611199 +  -2.4  -4.03234   GTAAATCCTCCCGCG                 CCCG TGA CTGG                 TTTCTGTCCGGCAGA  56 125
     GOX0577  612467 ..  612479 +  -4.7  -2.78816   CAGATGAGGAATGGG                AGCGC ATA GCGCC                TCTGATGCCCCCTGC  44 41
     GOX0578  613627 ..  613647 +  -5.3  -3.72324   AACCGCGCCATGCTC            GCATGAACC GTG GGCGCATGC            TTGTTGCTGAGAATG  58 449
     GOX0584  619481 ..  619500 +  -3.5  -4.37886   CGGCTCCGTGCACTA            GGTTGCA CGGAAC TGCCACC             TTTTGTGGCAAATGA  66 63
     GOX0585 NONE
     GOX0586 NONE
     GOX0587  623710 ..  623736 + -14.5   -4.7497   GCACATCACGACAAA        GGCCGCA-GTCC CCCC GGACCTGCGGCC         TTTTTCATACGTGGC 100 49
     GOX0588  624877 ..  624926 +  -6.4  -4.25256   TCATAACGAGACGGG TCCCGGGCTTCAGCTCC--GCCTG CTTC CAGGCCTGGATCAGAAGCCCGAAA TTCTTTTCCTCAACC  73 428
     GOX0591  629011 ..  629031 + -18.3  -5.60993   GAACAACACGAAAAA            GGCCGCGGA CAT TCCGCGGCC            TTTTTTTATGCCCAA 100 50
     GOX0594 NONE
     GOX0599 NONE
     GOX0600  642130 ..  642142 +  -3.3  -3.04144   GTCAGGTTCCAGACA                CGCTG GTC CAGCA                TGTTCAGGATCAGAC  43 346
        clpS  650195 ..  650209 +  -2.1  -3.72989   AGAAAAGCGCGGACG               CAGGA TATTT TCTTG               TTTCCATCTGCGTTT  51 55
     GOX0609  652631 ..  652658 + -17.8  -4.90869   AGCTTTAAAAGAGAA        GGCCCGG-GAGAC ATC GTCTCACCGGGCC        TTTTTCGTTACTGGT 100 46
     GOX0611  654204 ..  654229 +  -4.1  -4.13963   CTATGATCGTGTTGA         TTTAATGGCGCA GTC TGC-CCGTTAGA         TGTTTTTTCCGAAGT  60 387
     GOX0612  655253 ..  655280 +    -9  -3.04144   GCTGACGGCCTGAGC        CTCGCCCTGCCC CATC GGTCAGGGCCGG         TCTTACAGATCGGCC  61 28
     GOX0617  661103 ..  661121 + -11.7  -5.60993   GGACGAAACAGAAAA             CCGGCTC TTCGC GAGCCGG             TTTTTTTATGGGGAA 100 59
     GOX0618  662886 ..  662901 +  -3.2  -4.11216   GTCCGGAATCCGCGC              CTCTTC CAGT GCAGAG               TTTTCCGCCTCGAGA  61 395
     GOX0622  665362 ..  665386 +  -7.8  -4.60487   CACAGGCATAAAAAA         GCCGCCTCTCC AATA GGAG-GGCGAC          TTTTTCGGGCTAGTG  79 338
     GOX0631 NONE
     GOX0632 NONE
     GOX0633 NONE
     GOX0634  680397 ..  680425 + -20.3  -4.18018   GCACCCATGAAAAAA        GGCGTGCCCCGGA AGT TCCGGGACACGCC        TTTTCCATGAAACCG 100 426
     GOX0637 NONE
     GOX0638 NONE
     GOX0646  695660 ..  695689 + -11.3  -3.53012   CAGCCGTTGCAGCGC       GGTCCGGACGTCG GGTT CGACGGCCGGCTC        TTTGCGCAGGGACAG  71 81
     GOX0649  700226 ..  700251 + -14.7  -4.62069   TACGGCACAAAAAAG         CCCCCCGTTCC GCAA GGAACGGGGGC          TTTTTCACATCCGGA 100 51
     GOX0660 NONE
     GOX0661  713206 ..  713216 +  -4.6  -3.55622   CCACGTCAGGACTTG                 CCGG AGA TCGG                 TTTCCAGCGGTTGAG  54 57
     GOX0664  717755 ..  717783 +  -7.4  -3.01712   CGGGGTGAGCTGGCC        GCGAATGTCCGA AGTCG TCGTCCATTCGC        TCTTCGGACCGGGCG  54 307
     GOX0668  720480 ..  720522 +  -4.9  -3.10533   ACGCCTGACAGGCGT GGA-CCCGTCCTG-CTGCC CTCAGGA GGCAGACAGGACCTGATCC TCTGTCATTTTCGCG  47 44
     GOX0669  722350 ..  722366 +  -2.1  -4.03234   TCCGCACGGTGATCG              TGGCATG AAA CACGCCC              TTTCTCTCACGGCCC  56 18
     GOX0670 NONE
     GOX0671  723706 ..  723740 +  -2.8  -3.62224   GAACACCGCCAACCT    GCCCCT--CGATCCGG CGGAC CCGGTTCGTCAGGGCC    TTCTTGCGGGGCTGT  51 251
     GOX0673  724472 ..  724485 +  -3.7  -2.65112   CCGCCCGCGTGGGTC               TGCGG ACTG CCGCC                TGATCTCCATGAGTT  42 9
     GOX0674  726393 ..  726407 +  -2.1  -3.81951   TTGCCCTGCTGATCG              TCTGCG CCGC CGC-GA               TTTACTGGTATGCGC  51 56
     GOX0676  728859 ..  728877 +  -3.8  -2.73364   CAAAGGCGCTGGTCT             TCCTTTCA ACA TGGATGGA             TCATTGAAATACCGA  43 0
     GOX0677  729802 ..  729816 +  -4.2  -3.64703   TAACGCTTACGAAAT               CGTTGC TTT GTGACG               TTTCGATGAAAACCG  54 13
     GOX0678  732629 ..  732666 + -18.6  -4.72272   CGGATCAAGCCCAGA   GCCTCTTCCCGCACAGC CTCCC GCTGTG-GGGGAGAGGC   TTTTTCATGCCGGCA 100 56
     GOX0679  734565 ..  734579 +  -2.7  -3.53761   CCAGACGTTTTCGGA               TGCCG GGCAG CGGCC               TTTCAAGCCGCCTTC  47 74
     GOX0681  736939 ..  736955 +  -9.3  -3.53444   TGGCCACCAGCGGAA              GCGCGGG TTC CACGCGC              TTTACCGCACGGTGG  65 362
     GOX0683 NONE
     GOX0684  741312 ..  741338 +  -3.7  -2.87035   CCGGAGCATTCCGCC        GCTTCAGGGGCA ATGA TGGTCCTGA-GC         TGAATTTTTGGGTTT  43 120
     GOX0685 NONE
     GOX0686  743680 ..  743697 +  -2.6  -3.97947   TTCCTTCTTTTCGCG             CTCTGC CCCAAT GCTGAG              TTTCTGGTAAATCCC  57 55
     GOX0692  752529 ..  752539 +    -4  -3.53012   GCCTGCTGTTCAGGC                 GAAA GCG TTTC                 TTTCGAAACGCCGCC  51 220
     GOX0698  759101 ..  759117 +  -8.7   -2.6583   GGCCTCAGAAGCAAT              CCGCGTT GGC AATGCGG              TCACTTTCGCCTATG  59 65
     GOX0699  760691 ..  760710 +   -15   -4.8048   TCCCGGCACAAAAAA            GGGCGCTC CTGG GAGCGCCC             TTTTTCATGTCCGCA 100 48
     GOX0707  769230 ..  769254 + -17.1   -5.0916   GACTGACCCTTCCAG          CGCCCCGCAGG TCT CATGCGGGGCG          TTTTTCTGTTCAGAG 100 55
     GOX0709  771048 ..  771083 + -10.4  -3.53444   GCTGGCATAGCGCCT    GAGGCGACAGAAGGGT CTGA ACCCTCCTGTGTCCTC     TTTCAGGACCGGTGC  72 24
     GOX0717  784550 ..  784562 +  -6.9  -3.85698   CTGGCTGCGCAGCCC                GGCGG GGA TCGCC                TTTCTGAGCCAGGGC  63 257
     GOX0718  785970 ..  785999 +  -4.1  -2.80935   GCGCGCCGAAATCCG       GCATGCAGGCGTT GTGA AGCGCGCGCACGC        TCTCATGCGTGGCAT  43 136
     GOX0719 NONE
     GOX0720  788800 ..  788814 +  -3.4   -3.1619   TCTGACAAGAGACAT               CGCATG ACA CGGGCG               CTTTATCTTGTGCAT  43 19
     GOX0721 NONE
     GOX0722 NONE
     GOX0723  790977 ..  790990 +  -2.4  -2.73124   TCCGGCGTATCGCTG               GAAG ATCGGA CTTC                GTTTCGGAGATGCCG  39 133
     GOX0724 NONE
     GOX0725  794792 ..  794816 + -15.7   -4.8622   TACGGCACAAAAAAA          CGCCCCGGC CATGACA GCCGGGGCG          TTTTTCGTTGAGACG 100 55
     GOX0727  798173 ..  798191 +  -3.8  -3.73775   ACGAGATCGCCTTCA             TCGAGGTC ATA GACTTTGG             TTTCCTCGAAATAGC  56 468
     GOX0731  801755 ..  801769 +  -2.1  -3.12351   GGAATTCCGCCGCCT              GCATGG CTTG CCA-GC               TTGACTCTGCAGGGC  42 7
     GOX0732  802027 ..  802051 + -13.5  -3.64915   CGGATGACGGACGGG          CGGCGCTGGCT GAT GGCTGGCGCCG          TTCTGCTTTGTAGCC  84 55
     GOX0733  802689 ..  802732 +  -6.6  -2.51547   GACACTGGAACAGGC CCGGGACG-GCCAGCAGGA CTGACGC TCCTGCCGGTGCGGCCCGC CTGTTGCTCTGGCAA  50 4
     GOX0734  803081 ..  803100 + -10.8  -3.72893   AGAGGAAGGAAATGG            GGTCGATA TCGA TATCGACC             TTTGCTCCGCCGGTG  77 62
     GOX0736  806294 ..  806309 +  -4.6  -3.28712   CCCGCGGGCGGGTCA              GGAGTC ATGA GACGCC               TTCTGCCAGCCGCCC  49 16
     GOX0737  807251 ..  807298 +  -6.3  -3.01918   GGAAAGTTTCCCAAC GGT-CATCAGGCAGGTAAAGCC ACAAA GTCTTCACCTGCCTGAAGCACA TGCTTTATCGGGTGA  51 56
     GOX0739  809172 ..  809199 +  -5.6  -4.75372   GGCCGAACGTCATCA        GGGCTTTGCGTAG AGT CCA-GTAAAGCCC        TTTTTGCTGGATCGT  80 452
     GOX0741  810656 ..  810679 + -18.2  -5.00616   TGATCAAATAAAAAA          GGCCCCTTCC CGAA GGAAGGGGCC           TTTTTTGAAAAGCGG 100 166
     GOX0746 NONE
     GOX0747  816865 ..  816905 + -16.2  -3.34089   CGGCCGGCCTGATAT GCATTTCAGGGTCCGGAGC CAGC GCCCCGGACCCTGAGG-GC  TGTTACTTGTTCGAG  87 29
     GOX0749 NONE
     GOX0750  819855 ..  819883 + -18.9  -3.46602   TGTAAGTTCCTGAAA        CGGACGGCTTTCC AGC GGAGGGCCGTCCG        TTCTGCTATCCAGCG 100 73
     GOX0751  821743 ..  821756 +  -3.7  -3.14211   CGCAGCCCGAGGCCG               CGCCC GTCA GGACG                TTCATGAACGCCGGT  47 276
     GOX0755  826366 ..  826385 +  -2.8  -3.77832   TGCAACACACTTCCC            TTTTCCGG GAAA CAGGAGAA             TTGTTCGATTTCAAC  53 98
     GOX0756  826880 ..  826907 +   -17  -5.76633   ACAGGATCTTCAGAA        GCTCCCCCTGCC ACAC GGCACGGGGAGC         TTTTTTTATGTCTGC 100 57
     GOX0757  827613 ..  827637 + -17.9  -5.14563   TGCTTTTGCAAAAAA          CCCTGTCTCCC CTT GGGAGGCAGGG          TTTTTTCATGCCCAA 100 93
     GOX0758  829450 ..  829468 +  -5.9  -3.55444   AGCAAGGTAGCCAGA             TCCGCCG CCTGC CTGCGGA             TTTCCGGAATGGCCG  57 106
     GOX0762 NONE
     GOX0763 NONE
     GOX0764  833255 ..  833299 +  -3.4  -4.09739   TACTGGCCGGGGAAG GCATTTTCCGGCCCTC-CAGC GTGC GCTGTGACGGGCGGGACGGGC TTTTGCGGACCTTGA  58 65
     GOX0767  836427 ..  836454 +  -9.8  -2.90511   CAGATCGTACAGGCG        GC-TGGCGCCCAC GCG GTTGGCGCCGCGC        TCATATTTCTGGATC  61 422
     GOX0780  847278 ..  847310 + -12.8  -3.71649   AATCCTGACGGGACC     GGC-GTTCAGGAGGC TCCG GCCTCCTGAACGGGC      TTTCGGATTTCAGGG  85 33
     GOX0782  849683 ..  849696 +  -8.1  -2.80612   CAGTGACCGCCACCA               GAGGC CTGG GCCTC                CTTCTTGCCGTTGGG  57 35
     GOX0787  856876 ..  856905 + -12.1  -3.86897   CTCGCAGTCTTCCAC       CCTGCTCAGCCTC TTCC GCGGCTGATCAGG        TTTCTGAAGGGTGCC  85 1
     GOX0788  857520 ..  857543 +   -16  -4.74132   TGATATGCTGTTTCA          GGGCGCC-GGC TCA GCCAGGCGCCC          TTTTTGGTGCCCTGT 100 79
     GOX0793  862449 ..  862464 +  -3.2  -3.06315   CTTGCAGAGATTGCC              GCCTGA ATGA TCAGCC               TGTTCGACCTGTTCA  43 20
     GOX0794  864254 ..  864264 +  -2.4  -3.43492   TCTTGATATGGGGCG                 CCAC AAC GAGG                 TTGTAGTCGCTCTGG  47 466
     GOX0796  866777 ..  866803 + -14.4  -3.56092   TACAAACATGAAAAA         GGCGGGGAAGGT CTG ACCCTTCCCGCC         TTTCGGGACTGCTGC  86 308
     GOX0800 NONE
     GOX0801 NONE
     GOX0802  871187 ..  871197 +    -4  -4.07885   CCCTGTCGGCTATAG                 TTCA GAG TGAA                 TTTTACAAGCCGCTA  60 61
     GOX0803 NONE
     GOX0804  874936 ..  874955 +  -4.9  -3.34715   ACTGCTGGAGAGGGA            GCGCCGT CTCTGA ACGACGC             TGTTTCAGGCGGATG  50 186
     GOX0817  885396 ..  885410 +  -9.2  -2.71483   TGCCTTTTGCGGCGA               CGCTCG TGC CGGGCG               TGATTGACGGGCTGT  59 83
     GOX0820  888948 ..  888969 +  -8.8  -3.53012   GAGGGGCGAAGGACC           GAAATCCC ACGTCC GGGATTTC            TTTGCGGAACGGCAA  66 57
     GOX0821 NONE
     GOX0822 NONE
     GOX0823  893115 ..  893128 +  -3.7  -4.24342   AACGGGATCGGAAAT               GGCCG TATC CCGCC                TTTCTTCGTGAAGGC  63 88
     GOX0824  893756 ..  893781 +    -9  -5.97575   TTCACAAATGAAAAA        CCGGCCG--CCC TTTC GGGATCGGCCGG         TTTTTTTTATGGCTT 100 54
     GOX0839 NONE
     GOX0840 NONE
     GOX0841  909844 ..  909881 +  -5.6  -4.82901   TCCCAACAGGGAAAA   CA-GGGGCGGCAGCA GAAGAACCA TGCTGTCGCCCCATC   TTTTTGTGGAGCCCG  82 306
     GOX0844  911923 ..  911939 +  -8.7  -2.60032   ATGCGTTGGGGATCA              GCCTGTT CTG AACGGGC              CCTTTTTCCACCGCA  59 88
     GOX0845  912379 ..  912395 +  -2.1  -3.65313   CACGTCTGTCGCGTC              CCGTCTG CGT CAGCCCG              TTTAGCCTCTGATTC  48 4
     GOX0846 NONE
     GOX0847  914639 ..  914649 +  -8.2  -3.35046   GCCCCAGCACGAGCT                 GGCG ATC CGCC                 TCTTTCCACAGATAG  60 355
     GOX0849  916597 ..  916624 + -14.9  -4.24204   CTTTTATACATTAAG        CAGGGCAGCCCG ATCGC CGGGC-GCCCTG        TTTTGCCTGTCAGTC 100 114
     GOX0857  927182 ..  927213 + -13.6  -4.20868   GACCCTGTTTTCCGA      GGGCGCCCGTTCCC GCAA GGGGGTGGGCGCCA       TTCTTGTTTTCCGGC  95 79
     GOX0858  928433 ..  928459 + -13.1  -5.21709   TCAGCTCTGCAAAAA        CCCGGTGCTCTC TTCG GAGA-CACCGGG         TTTTTTCATGTCAGG 100 45
     GOX0861  931585 ..  931629 +  -5.8  -4.57569   TCCAGATGCGGCAGT GGATC-G-CTGGCGAGGTCG AGGGAAA TGACCTCGACGGACGGATCC TTTTTGCGGAACTGG  76 498
     GOX0863 NONE
     GOX0864  933367 ..  933391 +  -2.7  -3.58269   GGCGATGATGGCGCC          CTTGGACGC ACCATAG GCGGCCATG          TTTGGCGGTCCCTTC  49 395
     GOX0866  935466 ..  935504 +   -16  -3.58329   CCCGGCTTTCCTTTA   CCTCACCGGAAAATCCCG CTG CGGGATTCTCCGATGCGG   TTTCGCGCGTCTTTC  91 156
     GOX0867 NONE
     GOX0868  937741 ..  937798 + -12.6  -4.82901   ATTTCTTCCCTCAGA CGGGCGCATCCGGAGCGGAATGTGACT TTTTC AGTCA-GCCCCGCTACGGTGGCGCCCG TTTTTGTGGCGGCGA 100 41
     GOX0869 NONE
     GOX0870  939515 ..  939539 + -14.2  -5.14563   TGAAACGGCAAAAAA          GGGGCGCCCC ATAAC GGGACGCCCC          TTTTTTCATGACAGG 100 54
     GOX0871  940501 ..  940522 +  -3.7  -3.87815   AATCGCTGATACAGT           TTCT-TGGCC TCA GGCCAGAGCA           TTTCTGCGCCTGAAA  58 196
     GOX0875  944213 ..  944225 +  -9.1  -3.02511   CAGACCTGCGGGGAG                GCCGT CAG ACGGC                TCTTCCCGCAATGCA  61 48
     GOX0881  949521 ..  949541 +  -3.1  -3.22475   TGACAAAGGATGTTC            GGGACAGGC GGA GATTGGCCC            TCTTCTGCCAATCCG  46 38
     GOX0882  952758 ..  952769 +  -5.8  -3.24747   CATCCACCGGACAAT                GCGA CACC TCGC                 TTCATGGTCTCCCGC  54 485
     GOX0884  953383 ..  953394 +  -4.4  -4.28187   GTTTCTCAAAGCATA                TTCC TTTC GGAA                 TTTCATTTCTTGTTT  65 122
     GOX0885  956239 ..  956259 + -11.8  -4.74103   TATCCTACAAGAAAA            GGCGTCCC ATACA GGGGCGCC            TTTTTCCGTTGGGGC 100 55
     GOX0887 NONE
     GOX0888 NONE
     GOX0889  963582 ..  963605 + -18.2  -5.52096   GCAGGAACACGGAAA          GGCCGGTGCA GGAA TGCACCGGCC           TTTTTTATTGCCTTT 100 54
     GOX0890  963955 ..  963980 + -17.7  -5.74122   GGAAAATGCTACGCA         TGGCGGATGTC GGCT GACATCCGCCA          TTTTTTTATCTGCTA 100 61
     GOX0892  967772 ..  967783 +  -4.4  -3.09273   GAAGCCGGTCGTGTC                CTGA AGAG TCAG                 TCTCTCTTCAGGACA  47 39
     GOX0893  969485 ..  969500 +  -3.2  -4.41047   ACCCTGCACGAACAG              GGGCGA GGCC TTGTCC               TTTTCATTCAGCGGT  67 489
     GOX0896  972584 ..  972596 +  -9.1   -3.4252   ATAGACATATCCCGT                GCCGT GAT ACGGC                TTCTGATCAATGCAG  66 387
     GOX0898  975120 ..  975132 +  -3.3  -3.76281   ATCAAATTCAAAAAT                GACAC CGG GTGCC                GTTTTTCTTTGACAT  53 57
     GOX0900  977353 ..  977363 +  -8.2  -3.95219   AAATTGGTTTCCAAA                 GGCC CCC GGCC                 TTTGTCGGGTTTCAG  71 103
     GOX0906  983246 ..  983260 +  -4.2  -3.03151   TTTCGAATAAATACC               GTTCCC AAA GTGAAC               CTTTCGTTTCGACAG  46 157
     GOX0907  985622 ..  985649 +  -8.4  -2.52464   GCCTTCTGATCCTGC        AAGACAGGAACC CGCC GGTTCCTGTCCC         TGCATTCCAAACCGG  55 32
     GOX0908  986281 ..  986305 + -15.7  -4.07568   CCGGATATGAAAAAA          CCCTGCTCCCG GAC CGGGAACAGGG          TTTTCAGAACCCCGA 100 47
     GOX0912  991269 ..  991282 +  -9.5  -2.90615   GCGGACGCCAGACCG               CGCGG CAGA CCGCG                TAATTTGCAAGGACT  65 125
     GOX0913 NONE
     GOX0914  993911 ..  993927 + -10.9  -3.41745   TTGATTTAAGGTTCC              GACAGGA TCA TCCTGTC              TTCATATTATCGAGA  72 119
     GOX0915  994645 ..  994666 + -14.5  -4.74103   ACAAGACAAAAAAAA           GGGAGACAG AACA CTGTCTCCC            TTTTTCCGTTCGAAA 100 56
     GOX0918  997826 ..  997861 +    -9   -4.8048   CTGATCCCAGTTATC   TCGGGACAGGCCCGGC CTTCGT GCCGGGC--GTCCCGC    TTTTTCCTCTCCCGG  86 458
     GOX0921 1002350 .. 1002383 +  -7.3  -4.07568   CTAAACCGTACCCGT     TACCCTCTCCCGG-CC CCC GGTCCGGGAGAGGCCC     TTTTACCCAACACCA  71 37
     GOX0922 1003055 .. 1003074 +  -2.8  -4.07526   ATCCGGAAGTTACAG            GAGTTTTG AGAA CAGGGCTC             TTTCTGTCGATCCTT  58 60
     GOX0923 NONE
     GOX0924 1006995 .. 1007015 +  -6.7  -2.62184   CCGCCGCCCCCAGGT            ATCGACGGC CCA GCCGCCGAA            TACTGTCGCAAAAAC  48 515
     GOX0931 1014892 .. 1014902 +  -2.4  -2.57423   CGGCTGACCAGAAAA                 GGCC CAA GGCA                 TGAATTCGTCCATCT  38 45
     GOX0932 NONE
     GOX0933 NONE
     GOX0934 NONE
     GOX0935 NONE
     GOX0936 1019713 .. 1019733 +  -8.9  -2.65298   AAGTAGGCATCGGGG            CTCTGCCCG GGC CCGGCAGGG            ATTGTAATCCCTGCA  59 238
     GOX0937 1021348 .. 1021375 +   -10  -3.10344   ACACCCACAAAGTCT        CGCAGGATATAT TTGC GTATATTCTGCG         TCTCTTGGGTAAAAA  66 98
     GOX0938 NONE
     GOX0939 1025650 .. 1025661 +  -5.8  -3.37344   GGCGCCATATAGGTC                CGGA CCGG TCCG                 TTCGTTCCATCGGCC  52 414
     GOX0942 1030403 .. 1030419 +  -4.4  -3.66178   CCTCAGGGGTTGAGA              TCTTCC AGAAC GGAGGA              TTTCCCCTTGAGCAC  54 113
     GOX0943 NONE
     GOX0944 1031527 .. 1031564 + -12.8  -3.21276   ACAAATCGCAGTTCC   GCTCAGGCGCGAAGTGG TCCAT CCG-TTCGCGCCTGAAC   TGTTATCGGAACCGC  75 50
     GOX0945 1035449 .. 1035466 + -12.7  -5.76633   CGGAACACTGGAAAA             GAGGGGC TTCG GCCCCTC              TTTTTTTGTCTGTCG 100 54
     GOX0949 1039517 .. 1039528 +  -4.4  -2.70932   CTGTTAGACTCTGCC                GGAT GAAT ATCC                 TGATTACAGGGGCCG  43 104
     GOX0950 1040371 .. 1040381 +  -2.4  -4.42653   CCTATCAGTAATGAC                 CCCC GGC GCGG                 TTTTGTGGATAAACT  63 74
     GOX0951 1043697 .. 1043722 +  -7.5  -2.73124   ACCGAACCCTCCGCC         AGACAGGTCTG AACC CGGGCCTGTCC          ATTTACGCGGTGGAC  54 14
     GOX0958 NONE
     GOX0959 1051951 .. 1051968 +  -3.3  -3.25729   TCATCGTGGCACCCT             CCTCCTC TATT GGGAAGG              TTCATGATGCTTCTG  46 155
     GOX0960 1054743 .. 1054757 +  -7.1  -3.72695   GAGGCCATCCAGCCG               GGCCT GCGCG AGGCC               TTTCATGGCCAGGAT  62 374
     GOX0962 1056466 .. 1056477 +  -3.6  -3.01712   CCCATACAGTCCACC                GGGT CACT GCCC                 TGTTACCGGAGCCCC  44 75
     GOX0963 1057499 .. 1057518 +  -2.8  -3.01712   AATGAGACTGGATGG            ATGACAGGG CGC CCCTG-CAC            TGTTAGAAGGCCAGC  42 95
     GOX0964 1058533 .. 1058544 +  -2.2  -2.77962   CTTCACGGTCCAGCC                TTCG TGAA CGGA                 CTTTCCCATGTCGCA  39 56
     GOX0965 1059244 .. 1059254 +    -4  -3.27525   TAGAGGAGAATAATG                 GAAT GGA ATTC                 TTCCATTTAAAAACA  48 58
     GOX0966 NONE
     GOX0967 1062564 .. 1062580 +  -2.2  -4.14392   AGTTCTTTGGAGAAA              AGGCTT CATAA AAGCCC              TTTTGGAAATTCACG  56 15
     GOX0969 1065577 .. 1065589 +  -9.1  -3.74747   CCGGAACCCCGCAAA                GGGAC GCG GTCCC                TTTGATCCCGATTAA  71 65
     GOX0974 1073440 .. 1073455 +  -5.4  -3.80862   GCCACATTCCCGCCA              TCAGGG CGTG CTCTGA               TTTACTGATCCGTTT  59 57
     GOX0975 1073926 .. 1073957 +   -13  -3.57561   TCTCTGATCCGCTCG      TTCCGGCCCCTC TTTACAGC GGGGGGCCGGAG       TTTCGGGAGTTCAGA  81 34
     GOX0977 1076123 .. 1076142 +   -10  -3.54935   GAAGAGAACGCAGCA            CTTGTCCG GTGA CGGACAGG             TTTGGGCGCCCTTTG  72 72
     GOX0978 NONE
     GOX0979 NONE
     GOX0980 NONE
     GOX0981 1079707 .. 1079722 +  -3.3  -3.84633   ACGCTCCCTTGATGA              CTATG CAAACA CATAG               ATTTTTTTAGCCATA  53 99
     GOX0982 1081412 .. 1081435 +  -7.3  -2.56715   ACAAACCACCCTTAG          CGCGCTCCG CTTCCA CGGCGCGTG           TGGATTCCTCCAGCT  51 450
     GOX0988 1085650 .. 1085661 +  -7.2   -3.7795   CCCGCGCCCCACAAA                GGGG CTCG CCCC                 TTTGATCCCGTTTAC  67 56
     GOX0989 1086470 .. 1086489 +  -7.8  -4.56597   CGTCAGTCACGACGC            CCCGAGAG CCAG CTCTCCGG             TTTTTGCGGAACCGG  79 44
     GOX0990 NONE
     GOX0991 1089090 .. 1089113 +  -2.4  -3.68853   GGGTAAAACCACCCT          CCCGTTCA TCAGCGCC TGAACCGG           TTTCAACCTTTTTCA  52 502
     GOX0993 1089735 .. 1089777 +  -6.9  -4.24342   GCCTGCCTGCCCCGC AGAAACAGTTCCGGGAGGCG TGAA CACCTCCCGGAAC-GTCCCG TTTGTTACTGAACCG  71 125
     GOX0999 NONE
     GOX1000 1097011 .. 1097027 +  -9.3  -2.54634   AGGCGCAGCTTTACT              CAGCGCC GGA GGCGCCG              CTTCATCATGTCCCC  58 128
     GOX1001 1098435 .. 1098459 +  -3.4  -4.42386   CTTGACCTTTGGGCT          GACAGTCCGC ACATA GCGGGCTGGA          TTTTCTGGCTCCGCA  64 127
     GOX1002 NONE
     GOX1003 NONE
     GOX1004 1100469 .. 1100509 +  -4.6   -3.9712   ATGAGCAACGCCACC TGCCCGATCTGC-CATCGG CCCA CCGATCCGCAGTTCCGGCC  TTTCTGCTCCCGTCA  59 37
     GOX1006 1101549 .. 1101561 +  -3.3  -2.71712   TGTCTTCTCAAGTGT                CAGTG TCA CACGG                GTTTGCACCCGCAGG  40 105
     GOX1007 1102118 .. 1102144 +  -6.5   -3.2045   AGGCTGCGGTGACAG         GCCGGACAC TTCCCCCGC GTGCCCGGC         TCTTCCTGCATTTTT  54 72
     GOX1008 1102849 .. 1102899 + -10.7  -4.41797   TCTGAGCCTCTGATG CGGGCCATCGTGACGAAACATTT CCTTACC GGATGT--CGTCATGATGGCCCG TTTTCGTATGCTTTT  88 58
     GOX1009 1104309 .. 1104322 +  -3.7  -3.04144   ACACAATGACGAAGC               GGCCC GCAC GGCCC                TGTTCGCCGTCCGGC  45 435
     GOX1011 1107352 .. 1107362 +  -2.4  -4.08221   CGCATCGAGAGCCTG                 CTGC ACG GCTG                 TTTCATTCTGTTCCG  57 367
     GOX1016 1112857 .. 1112874 +  -2.6  -2.85574   CCAAATGTCACAATA             CGCAGG GAGTTA CCTGCC              ATTTCGTGCCGTTAC  39 81
     GOX1017 1115591 .. 1115615 + -21.5   -4.7497   TGCTGAACCTGAATG          CCCCATGCCGG TCT CCGGCATGGGG          TTTTTCATGCCTGGA 100 54
     GOX1018 NONE
     GOX1019 NONE
     GOX1020 NONE
     GOX1021 1121050 .. 1121065 +  -2.5  -4.27686   GATTTTCCATATAGC              CATCC TGACAT GGGTG               TTTTGACTGGTTTTA  60 154
     GOX1022 1122486 .. 1122503 +  -4.7  -3.95621   GGGCTGCCTGTTCGA             CGGGCAC AAGG GCGCCTG              TTTCTGGCATTTCCT  60 499
     GOX1028 1131103 .. 1131115 +  -5.5  -4.09739   TTTGCGGCTTTGAGG                TTGCC CTT GGCGA                TTTTGCGCGCCTTGA  65 135
     GOX1031 1133667 .. 1133678 +  -2.2  -4.08064   AGCCAGTTCGGGCTT                TCGG ACGA CTGA                 TTTTCCGGAGCGCTT  56 14
     GOX1033 NONE
     GOX1034 1137460 .. 1137477 +  -2.7  -4.56775   GTGACGTTCCTTGAC             GCTTC CTGGCTTT GAAGC              TTTTTGGAAAAAGCT  67 81
     GOX1038 1140687 .. 1140710 +  -6.8  -3.28791   CTGAAGGTCCTTGCG          GCCTAAAAAA TCTG TTTTTCAGGC           TTGTCAGGGCGAAAT  56 20
     GOX1040 NONE
     GOX1041 1142707 .. 1142734 +   -17  -3.63895   TGAGGCATCCGTGTT        CCGGGTGGTCGC GTTC GCGACCGTCCGG         TTTGGGATGGTTCAA 100 38
     GOX1043 NONE
     GOX1044 NONE
     GOX1045 NONE
     GOX1046 1146334 .. 1146356 +  -3.3  -3.92143   ATCCTGATCGTGTTT           TCCTGACTG TGTTT CAGGCCGGA           TTTGTGGCGGTTTTC  56 192
     GOX1047 NONE
     GOX1048 1148504 .. 1148522 +  -5.8  -4.16921   GTCCGTCAACAGGCG             CCGGGCCG GAG CGGACAGG             TTTTCCGGATTGTTC  67 152
     GOX1054 NONE
     GOX1055 1155865 .. 1155897 + -15.7  -4.41047   CCGGGGCTGATATCC      TGCCGGGGAGAAG CATCAGT CTTCTCCCCGGTA      TTTTGGTTCAGGACT 100 31
     GOX1057 1157949 .. 1157968 +  -4.3  -3.28712   CTATGCAGATCCGGC            GATCAGG GCAGCG TCTGATC             TTATACGGCAGGCCA  49 66
     GOX1058 NONE
     GOX1059 1161060 .. 1161081 + -13.7  -4.16279   CTCGGAACGGAGGAG           GGGGACCGC TGAG GCGGTCTCC            TTTTGCCATGCTCTC  95 14
     GOX1060 1161852 .. 1161875 +  -6.6  -4.82162   TGGCCTGCGCGGTCA          GCGCAGGAAG TTTC CTTCCCGCGA           TTTTGTCTTGTTATG  79 72
     GOX1069 1172940 .. 1172957 + -12.7   -4.8048   GCTGAAATACAAAAA             GGGGAGC CGAA GCTCCCC              TTTTTCATGTCGGCC 100 64
     GOX1073 1178045 .. 1178055 +  -4.6  -3.41393   GCTTGTGGAAGATCC                 GCGG CGT CTGC                 TTCTGGATCTGTGAT  52 1
     GOX1074 1179241 .. 1179260 +  -4.4  -3.53444   TATGAAGGTTTGAAG            TAAAACGT GTGA ATGTTTTA             TTTCAGGAACGGTAA  52 70
     GOX1075 NONE
     GOX1076 1182798 .. 1182819 + -17.3  -4.79223   AATTTCATAAAAAAA           GCCCGGCTG TTTC CAGCCGGGC            TTTTTCATGCTGTCC 100 47
     GOX1079 1185317 .. 1185336 +  -3.4  -2.85351   TTCTGCCGGTCCTGA            ACCCCCTG AGAA CAGGAGGA             TGTCGTGTCAGACAG  41 26
     GOX1080 1186434 .. 1186466 + -20.7  -2.87211   GAGACGGTCTAAAAG      AAAAACCCCCCGTGC CAG GCACGGGGGGTTTTC      TGTGTCGCAGGGACT 100 54
     GOX1086 NONE
     GOX1087 NONE
     GOX1088 NONE
     GOX1089 1197238 .. 1197288 + -20.6  -2.55297   GAAGCCTCGGCTTCT TTCGGGCGTCGGGATTTCCGGGA TTCGTT TCCCGGCGATCC-GGCGCCCGAA CTGTATTTGCCGTGG 100 83
     GOX1090 1198011 .. 1198031 +  -9.7  -4.14243   CCTGATCTGATGAAA            GGACCGG GCAAAAA CCGGTCC            TTTTCCAATACAATC  79 36
     GOX1091 1199033 .. 1199062 + -12.9  -2.91582   TGTTACGAGAATATC       GCGTTCGAGGGGT GTAA ACCCCTTGAGTGC        TGTGTCGGTCAAGTG  70 119
     GOX1095 NONE
     GOX1096 1201965 .. 1201988 +   -16  -5.45652   GCCTCTGAGGGGATG          CGGGGTCTGC ACTG GCAGGCCCCG           TTTTTTCTTCAGCCT 100 33
     GOX1097 1204907 .. 1204930 + -12.4  -4.01888   CGGTGTTTTGGCAAG          GGCGTCTTCC TTCG GGGAGGCGCC           TTTCTGCTGTCCGGT  85 56
     GOX1098 1205417 .. 1205433 +  -2.9  -2.71712   TGCTGGAATATGTCC              CACTCGG AGA TCGACTG              CTTTGCGGAGCAGCC  40 59
     GOX1099 1206170 .. 1206187 +  -4.7  -2.78384   CAGCAGATCCCGCAC             GGTGCCG CCGC CGACGCC              TGTGATGGCGGCGAA  44 511
     GOX1102 1208844 .. 1208862 +  -3.1  -4.46775   TTCAGCGCTCCTTCA            G-CCTGCG ATGG TGCAGGGC             TTTCTGTTTTCCGTC  64 94
     GOX1103 1210099 .. 1210111 +  -6.2  -3.25316   TGTTCAATCTGTCTG                CCGG AAAAG CCGG                TCTGTTCTGTCTGGA  54 66
     GOX1104 1211678 .. 1211692 +  -4.2  -4.41548   CCCTGACGGCTGAAG               CCCG AATGGAG CGGG               TTTTCTCCCGTCTAC  68 105
     GOX1115 NONE
     GOX1116 NONE
     GOX1117 NONE
     GOX1118 NONE
     GOX1119 1225545 .. 1225569 +    -7   -3.4252   TCGCGGTTTGCGGGG          GCGGCTCCGG AAATG CCCGAGGCGC          TTCTGATCAATCCGC  58 103
     GOX1120 1226552 .. 1226573 +  -4.4    -4.323   CGTCCGTTTTATTCG           GGGGCT GAGTCTGGGA AGCCCC            TTTTCGATATTTCCA  65 320
        nadE NONE
     GOX1122 1230215 .. 1230242 + -19.2   -5.4505   CAGATCATGAAAAAA        CCCGCTTCCGGA TCTG TCCGGGAGCGGG         TTTTTTCTTGGCCGG 100 84
     GOX1124 1235001 .. 1235024 +   -16  -4.04579   GGCATTGTTCAGGAA          GGCCGGATCC GGAA GGGTCCGGCC           TTTCGTGTTTCTGAA 100 67
     GOX1125 1238141 .. 1238154 +  -8.1  -3.25223   CAAGCTCTCCGTGCA               GGACG ATCT CGTCC                TTGCTCATGTCGCTG  58 386
     GOX1127 1239306 .. 1239355 +  -5.8  -4.37886   GCATGTAATATATCA GGTC-CGAAGCTGGTCCTTCGTTG TCTC CAACGAATG-TCAGCTCAGAGACC TTTTCTCCGAAGTAA  71 237
     GOX1134 NONE
     GOX1135 NONE
     GOX1136 1246381 .. 1246391 +  -8.2  -2.74192   GGGCCATGCCAGAAA                 CCGG CTT CCGG                 TCGTCTTGCCCCATC  54 262
     GOX1139 1250635 .. 1250658 +   -16  -4.78149   TCAGGTCTGTGCGAA          CGCCTGCTCG TCAT CGAGCGGGCG           TTTTTCCGTTCTGGG 100 57
     GOX1141 NONE
     GOX1142 1253576 .. 1253594 +  -6.6  -2.54523   GTTGAGAGCGCGGCG             CCGGCGAT CAG ACTGCCGG             TGAGTTGGCCTGTAA  50 235
     GOX1144 NONE
     GOX1145 1254949 .. 1254960 +  -5.8  -3.34398   CTGGCGGGAATCGTG                GGCT GAAA AGCC                 TGTTTCGCGGCGGGA  54 20
     GOX1146 NONE
     GOX1147 1257446 .. 1257467 +  -3.5  -3.30007   CCGACGTCTGGTGAC           GGCCGGAAC ATGC GGATCGGCC            TTCTGGGCGGGTCTT  48 49
        nadD NONE
     GOX1149 NONE
     GOX1150 1259054 .. 1259068 +  -9.2  -3.86346   CACGACCGGACTGAA               GCCCGG TCG TCGGGC               TTTATCAGCGAATCG  71 27
     GOX1153 NONE
     GOX1154 NONE
     GOX1155 1262651 .. 1262709 +  -2.1  -3.38314   AGGTCCCCGTATAAG CC-CGTTCACCGACGCGGCGGG-GCCCAC TTC GAGGGCTTCCGGGGCGGCGGGGAAGATGG TCTTTGAAAATTGAA  46 82
     GOX1164 NONE
     GOX1165 1272667 .. 1272685 +    -6  -3.03969   CCCGAGGCGGCCTGT             TCGGGA AAATAAA TCCCGA             TGTCATTTCATAAAT  51 14
     GOX1166 NONE
        hutH NONE
     GOX1168 1277634 .. 1277647 +  -6.7  -4.67011   CGGTCAGCAGGCGGG               TGGTG CCGG CACCA                TTTTTCCATGGGCTT  78 485
     GOX1173 NONE
     GOX1174 NONE
     GOX1175 1285110 .. 1285121 +    -3  -2.73875   GTGAATAAAAAACGT                TTTC CTGC GAAA                 TGATGTTCCCGCCGG  41 11
     GOX1176 NONE
     GOX1177 NONE
     GOX1178 1289435 .. 1289463 +  -3.7  -3.41073   GCGGTTTCTATGATT        GCTACGAGGAAGC GGA GGGTCTTCGTCGC        TGTTTCCATCCAGTG  51 302
     GOX1187 NONE
     GOX1188 1300977 .. 1301002 + -19.1  -4.01025   GAGACATGACATGCG         CCGTCCGGATC CCGG GATCCGGACGG          TTGTCTTTATTCTGT 100 46
     GOX1189 NONE
     GOX1190 1303440 .. 1303456 +  -3.7  -4.17958   GAGGACGGGGGCTGT              GGGGAAT ATG ATTTTCC              TTTGTTCCCCGTGTT  60 120
     GOX1191 1304022 .. 1304043 + -11.6  -5.60993   AGTATGACGTTCAAG           CAACCCGG CATTGT CCGGGTTG            TTTTTTTATGCGGCG 100 52
     GOX1193 1305943 .. 1305955 +  -3.3  -4.25104   TCACCCCTTTTACAG                AGCAG GGT CTGCA                TTTTCCTGAGCCAGC  64 276
     GOX1195 1307864 .. 1307876 +  -2.7  -2.69151   ACTGAAATCGGACTA                TGTCA TGA TGATA                TCGTCTGTCGCAGCA  40 70
     GOX1196 1308420 .. 1308434 +  -7.2  -2.67708   TATCTTACCATGATG               GATCAA TGT TTGATC               TGCTGTGGTGAATTT  53 94
     GOX1197 NONE
     GOX1198 NONE
     GOX1199 1311295 .. 1311315 +  -3.9  -5.02502   TGCGACCTTGATGCG            GGTTCTCAG GGC CTGGGGGTC            TTTTTCTGTCCTGTC  81 340
     GOX1201 NONE
        trpA 1314494 .. 1314504 +  -8.2  -3.67597   GTCAGGAAAATGGAG                 CCCG TGG CGGG                 TTCTTCGATCAGGAG  65 337
     GOX1204 1315997 .. 1316018 +  -5.1  -3.86346   GGACGGCCGGGTGCC           GTTCTTGCG CGGT TGCAGGAGC            TTTATCCGGCGCTGA  59 88
     GOX1205 1317236 .. 1317260 +  -2.7  -2.97653   TGTGGTTCTGGCGGA          GGATGGCTGGG TCG CGCGGTAATCC          GTTTCTGGTCGCGAT  42 4
     GOX1206 1318978 .. 1318998 + -11.3  -3.92625   GTCTCGATAATTGAA            TCAGTACTT CAA AAGTACTGA            TTTCATTAAAATATA  83 186
     GOX1208 1320810 .. 1320834 + -13.6  -5.08255   ACATGAAAATATGAA          GCCGGCCTTT CGAAA GAAGGCCGGC          TTTTATTTTGGAAGT 100 106
     GOX1209 1321287 .. 1321297 +  -3.2  -3.44146   AGGCTTCGCTGAGAG                 CCGT CTG ATGG                 TTGGTTCTCAGGGCG  48 18
     GOX1210 NONE
     GOX1211 NONE
     GOX1212 NONE
     GOX1213 1325050 .. 1325076 +  -4.2  -3.35224   GCAAATGGCAGTTTC         TGGCCCAGGGCT GAA GGCCCGGGACGA         TATTTGACCGGGTCT  49 12
     GOX1214 1326524 .. 1326548 + -17.9  -3.06696   TTCTGAGGTTTTTCC          GGCCCCTGTCT GTA AGGCAGGGGCC          TCTCTTGCGGGGAGA  90 35
     GOX1215 NONE
     GOX1216 NONE
     GOX1217 1328613 .. 1328647 + -13.7  -2.74605   CTGAAATTTCATCAG    GAAAGCGGGTTGCTTC TGTG GGAGCG-CCCGCTTTC     TGCATTTTGGAGAGC  76 62
     GOX1218 NONE
     GOX1219 NONE
     GOX1220 1330981 .. 1330997 + -10.8  -3.00298   GAGGATGGTCGAGAG              CGCGGC GTCTG GCCGCG              TGTGTCATTACCGGA  67 107
     GOX1221 1331901 .. 1331914 +  -2.3  -4.82901   AGCCTCAGTATCCAG               GCCGA AGTA TCGGA                TTTTTCTGACAGAGG  69 3
     GOX1222 1332886 .. 1332902 +  -4.3  -3.83026   ATATTATTGTCAGTG              CTGCGGA TAT TTCGCTG              TTTCATGTGGCCGCG  57 55
     GOX1223 1334124 .. 1334140 +  -2.2  -3.15324   GGGACCGCGGAGGTG              GGACAT GAGTG ATGCCC              GTTTTGATGCCGCTG  42 18
     GOX1224 NONE
     GOX1225 NONE
     GOX1226 NONE
     GOX1227 NONE
     GOX1228 NONE
     GOX1229 1339710 .. 1339743 +  -9.5  -3.30771   CATCGTGATGGAAGA     GGGCGCG-GCTGTCAT GGC AGGAAGGCTCGCGCCC     TTCTGGACGATGTGA  63 217
     GOX1239 NONE
     GOX1240 1351283 .. 1351300 +  -2.6  -3.37091   CAATCGCCCAAGCCT             TGCCAC ATGATG GTGGCC              TTGGCTTTTCGGAGT  44 55
     GOX1241 NONE
     GOX1242 NONE
     GOX1243 NONE
     GOX1244 NONE
     GOX1245 1354422 .. 1354448 + -15.2  -5.12068   TTCAGCGCCGTCAAA         CCCCCTTTTTCG GTC CGGGAAAGGGGG         TTTTTGTTACGTATC 100 61
     GOX1246 1357196 .. 1357206 +  -3.2  -3.40403   CGGCATCCACAAGCG                 CCGT GGC ATGG                 TTGTGCTGCCCCCGG  49 224
     GOX1249 NONE
     GOX1250 NONE
     GOX1251 1362934 .. 1362976 +  -4.6  -2.89564   CGTTCTCTGAAGTAC CCTCCGTCCCGACTGCCC CCTGATT GGGTGGACGGGACGGCCC TGTCTGCCGTCCGGC  46 31
     GOX1252 NONE
     GOX1253 1366676 .. 1366700 +  -9.2  -3.82202   AGCGGAACTGGGTTG          CCGAGAGCGT CTGAC GCGCTCCCGG          TTCTCTTTCAGAATG  71 12
     GOX1269 1387121 .. 1387136 +    -6  -4.08767   TCATAACCGCGTGGG              CCGCCG TTTT CAGCGG               TTTTAACCGACTGGC  65 494
     GOX1271 1388310 .. 1388336 +  -4.2  -2.62396   CGCTGGGTCGCAGGA         TTCGCCTGACCC GAC GGGGGAGGCGCG         TCCTGTGGAAAAATC  43 43
     GOX1272 NONE
     GOX1273 1391166 .. 1391201 +  -3.1  -4.63218   GGCTTTTCGTGCCGG    CGGGGCCTGCATCCG TTTGTC CGGATAGAGGCACCA     TTTTGTTGCCGGGCA  69 49
     GOX1275 1393877 .. 1393889 +  -4.7  -4.07568   TGTCCGGCAGCGTTT                CCCCG GTA CTGGG                TTTTCCCGGCCGGAC  61 80
     GOX1276 1395558 .. 1395576 +  -4.5  -3.15544   CGGCGCGGGCGGGAA             GATCCAG ACGGC CAGGATC             TTCGTGACGATGGCG  47 261
     GOX1279 1400897 .. 1400930 + -15.6   -3.2496   TTTTTGATTTAGGTG     TTTCAGGCTTCATT TGAGAC AATGAAGCCTGAAA      TTGAGTTCTACCTTG  87 34
     GOX1283 1406601 .. 1406619 +    -3  -3.52113   GAAACGCGGAAATTC             TGCCTGTC CCA GACCTGCA             TCTTTGTCACGAAAT  48 42
     GOX1284 1409372 .. 1409390 +  -9.5  -3.64703   AGAACAGACCGAATG             GGGCGGT GACAG GCCGCCC             TTTCAGTGGAGGACA  72 49
     GOX1285 1410571 .. 1410607 + -18.8    -5.626   GCAATCAGGGTCCTG    CAGGGTGCCGGAACGG AAAAA CCGTTCTGACACCCTG    TTTTTTTATGAAATC 100 57
     GOX1286 NONE
     GOX1287 NONE
     GOX1288 1413273 .. 1413298 + -11.9  -3.33037   GAACTGAGGTCGTGT         CGGGTCGTTTT GAAC GAAACGGCCCG          TTCCTGCTTTCACGT  77 34
     GOX1289 NONE
     GOX1290 1415043 .. 1415061 + -10.2  -5.80817   TGGAAGTATAAAAAA             GTCGGGGT TCT GCCCCGGC             TTTTTTTATGTTCAG 100 52
     GOX1292 1417068 .. 1417091 +  -4.5  -3.90744   GGATCGTCAGATGCT          GGACAGCGC CTGAGC GCGTTGTCA           TTCTTTCCGCAGAAC  59 54
     GOX1293 1418650 .. 1418681 + -15.9  -4.13767   CTGATTAACGTCCCA      GCGCCTCGGCCAT TTTCGT GTGGTCGAGGCGC       TTTTCCCATGCGGCA 100 37
     GOX1297 NONE
     GOX1298 1425040 .. 1425059 +  -4.2  -3.44146   TCCTTATTGACGGTG            GCCCAG-GC TCG GCGCTCGGC            TTCCTTGTCGGAGAC  51 118
     GOX1300 1426504 .. 1426518 +  -5.6   -3.2614   ATTTTTCAAAATATT               GCCGAT AAA ACCGGC               TTCCTCTGGGCAATC  52 288
     GOX1302 NONE
     GOX1303 NONE
     GOX1304 1430449 .. 1430466 +  -6.9   -5.4505   CGCACCAACAAAAAA             GACTCCC GAAA GGGAGCC              TTTTTTGTTGGAAGC  91 52
     GOX1310 NONE
     GOX1311 NONE
     GOX1312 1435574 .. 1435587 +  -5.2  -3.59979   GATCGAAATCATCTC               CGGC GCAGAA GCCG                TTTGAGATCACGCAG  56 7
     GOX1313 1437191 .. 1437224 +  -8.7  -3.35774   GCAGCCATGCCGGAC     CGC-GCACCGCTGATG CTT CAGCTGCGGGGCGGCG     TTGTGGCCCTTTATC  65 138
     GOX1314 1437528 .. 1437553 + -15.5  -5.29846   ACCACATTTGAAAAA         CCCGCTTCATC GCAA GGTGAAGCGGG          TTTTTCTTTGCCATT 100 54
     GOX1323 1445852 .. 1445863 +  -5.8  -4.66953   TTGACTTCTCTTGTG                CCTG ATTT CAGG                 TTTTTAGCGTGTTGA  75 471
     GOX1326 1449021 .. 1449044 +  -9.6  -3.54129   CCAGAACATTGTCCT          GTCGCCTGCCA CGC TGGCA-GCGGC          TTTGAACCGGATGTG  70 371
     GOX1327 1449677 .. 1449718 + -10.3  -3.76224   GTCTTCATCCTGAAG GATCGAAGTAAAGGCGGTCT ATA ACGCCGCCTTTAC-TCAATC TTTACTCAATCCCCA  77 28
     GOX1328 1450103 .. 1450136 + -18.2  -4.25283   CATGACCTTTCGAGA     TTCTCCCCCGGCCG GATGAA TGGCCGGGGGAGAG      TTTTCGTCACGCCAT 100 36
     GOX1330 1452452 .. 1452477 +  -2.5   -4.0492   AGCAGGTCCGGGCGG         CCG-AGCTGGCT CAG GGACAGTTTCGG         TTTGTGTGCCAGTTC  57 520
     GOX1332 1453847 .. 1453858 +  -5.8  -2.83715   GTCGGCAAGATCTGA                TCCG GCAG CGGA                 TCTGATGATGGTGGG  49 26
     GOX1333 NONE
     GOX1334 1456237 .. 1456258 + -17.3  -5.13473   AGACGTAAACGAAAA           TGGCGGGGC CGAA GCCCCGCCA            TTTTTTCAGTCTGCT 100 40
     GOX1337 1461097 .. 1461116 +  -2.8  -3.14229   GGATGGGGGTGTTTG            GCGGGAGTC ACT GA-TCCAGC            TCTTGGTCAGCGTAT  44 69
     GOX1341 1467076 .. 1467091 +  -3.3  -3.54297   GCCGTGGCGTCTATT              TCCAT CTCATC ATGGA               TTATAATTGATGCCT  50 0
     GOX1342 1469430 .. 1469441 +  -4.4  -4.81851   AAGAGGTGGACCCGT                CTGT TCGG ACAG                 TTTTTGGGTTTGAAT  74 39
     GOX1344 1471546 .. 1471557 +  -7.2  -4.66609   GCGGCGGACGCGGAT                CCGG CCAT CCGG                 TTTTTCCATCCGGTG  83 347
     GOX1348 1477379 .. 1477398 + -10.7  -2.78934   TCCTGAATGACGGAT            CCTGCCC ATGATG GGGCAGG             CTTTCCGCTCTCTGG  66 154
     GOX1349 1478604 .. 1478621 +  -4.1  -2.74192   CACCGGGTGCAGGCT             GGAAAAG AGAC CTGTTCC              TGATGTTCCGGGGTA  43 5
     GOX1350 1479572 .. 1479591 +  -7.1  -3.17714   GCATGCCTGGCCGGC            CATCGGC GTTCCA GCCGGTG             TTCATCCCGGTTTCG  53 389
     GOX1352 NONE
     GOX1353 1482947 .. 1482983 +  -9.5  -2.59039   ACCTGGCTGCTCGAA   CGCATCCCGGAATAGG CTGTTT CGTGT-CCGGGATGCG    ATTGTGAAGATACTT  62 11
     GOX1354 1484331 .. 1484348 +  -4.1  -4.11216   TGCTGTCGCCAAGGT             TGGCGTT GATG GACGTCA              TTTTCGAAATGGCCG  63 251
     GOX1356 NONE
     GOX1357 NONE
     GOX1358 1489953 .. 1489981 +   -11  -3.34043   AAGCTGGAGCATCAG        CCGGTCCACATC GGCAG GATGTAGGCCGG        TTGTGGGCTCATCCA  69 247
     GOX1368 1501209 .. 1501222 +  -8.1  -3.31144   GGCGCGTCTGGGCGA               TCCGC GGCG GCGGA                TTGTCACCGTGGCGA  62 314
     GOX1369 NONE
     GOX1370 NONE
     GOX1371 1503509 .. 1503520 +  -3.6  -2.89421   TTACTGCGGGAGACG                CCTG ATGG CGGG                 TGTGCTGCTTCTTGG  44 21
     GOX1372 1504146 .. 1504162 +  -3.6  -3.05463   GAACCGGCGGAGTGG              CGTCTG GTCTA CTGACG              TTCAGTGGGCGCGCT  46 11
     GOX1373 1504387 .. 1504407 +  -3.2  -3.64703   GACGCAGGTTTTTTT            CACGGGGA CCGGT TCCTCCTG            TTTCCCTGCCGGAAA  50 74
     GOX1374 1505454 .. 1505464 +  -2.4  -2.60075   ACGGCGGAGGAAGCG                 GCCG TTG CGGG                 GTTCCTTGCCAGCCG  38 201
     GOX1375 1506568 .. 1506582 +  -6.4  -5.02074   GAAGATAGGCGAGCT               TCTCGT GGA ACGGGA               TTTTTTACGCGATGC  86 303
     GOX1376 1507776 .. 1507800 + -10.8  -2.71684   GAAACTGCCGCTGAC          CATCGGGATC CTGCT GATCTCGATG          CTTATCTCCCTGATT  64 292
     GOX1377 1508949 .. 1508968 +  -2.8   -3.6806   TCCGCCATCCTGAAG            CGCCATTT CCGC AAAAGGTG             TTTGGCTGCCTCTGT  50 28
     GOX1378 1509761 .. 1509776 +  -4.6  -3.63367   TTCTGGTAAGGCAAG              CCTCTC TTGA GAGTGG               ATTTTTCTTGCAGAG  55 272
     GOX1380 1510482 .. 1510495 +  -2.4  -4.56775   AATTCTCTGGGCATT               TACG GTGCAG CGTA                TTTTTGGGAGAGCGT  65 47
     GOX1383 1514099 .. 1514133 + -17.3  -2.75064   GAATTATAAGAAATG     TTGATGAGGGAACGC ATTAC GCGTTCCCTCATCCA     TCATTACATCCAACC  87 244
     GOX1386 1518059 .. 1518078 +  -3.5  -4.13945   GCCGGTCAGTCGCAA            CC-CGGCG ATGAA CGTCGTGG            TTTTCCAATGACCAT  61 501
     GOX1392 NONE
     GOX1393 NONE
     GOX1394 NONE
     GOX1395 NONE
     GOX1396 NONE
     GOX1397 NONE
     GOX1398 NONE
        fabG NONE
     GOX1400 1532320 .. 1532333 +  -8.1  -3.29144   GAGAAGAATAGGATG               CGGGA GCTT TCCCG                TTGTAAAAGCGATCC  60 102
     GOX1402 NONE
     GOX1403 1534843 .. 1534874 +  -4.3  -4.24948   GGTGCGAACTGCGGG      ACTCGAACCCGCA CGCCCT TGCGGACTCGAGA       TTTTAAGTCTCGTGC  65 428
     GOX1411 NONE
     GOX1412 NONE
     GOX1413 NONE
     GOX1414 1544910 .. 1544932 +  -3.4  -3.58905   TACCCTAAGATGCGG           CCCGTC TTCTGGTTTCT GACGGG           TTCTGTATGACCGCT  50 187
     GOX1415 1546503 .. 1546517 +  -4.2  -2.87132   GGATAAAAATTTGGC               GTTCTG CTT CGGGAC               TGTGTCGCGAAAGGC  44 90
     GOX1416 1548251 .. 1548277 + -15.9   -5.0925   ACCGGATATGAAAAA        CGCGCCGCTCCC GGAA GGGAG-GGCGCG         TTTTTCGTTTTCGGC 100 58
     GOX1422 NONE
     GOX1423 1557651 .. 1557682 +  -2.9  -3.40191   CCCGCGTGGAGTAGG      CTGCCTCCCGG TTTTGACATT CAGGGAGACAG       TTCATGTCTTATGCC  48 84
     GOX1424 1558125 .. 1558144 + -11.4  -3.55622   CAGGTCTGACGTTCC            CGGCGCGGC ATC GCC-CGCCG            TTTCCCAGCCTTCCG  73 246
     GOX1427 1560639 .. 1560666 +  -4.3   -3.7175   ACTGTAAACGTCAGG        TAAAAGCAGAT TTTCTT GTCTGTTTTTA         TTTGCGTGGGTTTTT  57 235
     GOX1430 NONE
     GOX1431 1565419 .. 1565445 +  -3.7  -3.62046   GGGCGGAATGGCTCC         TGTTGAAACCG TCATT CGGTTTTTACG         TTGTTCCGGGGCTAA  52 70
     GOX1432 1567006 .. 1567027 + -15.1  -6.22802   TCAGGGCACAAAAAA           CCGCGCTCC GGGA GGGGCGCGG            TTTTTTTTTGTGGAG 100 50
     GOX1434 1569099 .. 1569118 +  -4.2  -3.25823   GTTTTGGCGCGATCA            GC-TCCGGC CGG GCCTGAAGC            TTGATGTGCCGCGCG  48 494
     GOX1436 NONE
     GOX1437 1572860 .. 1572884 +  -3.6  -4.44667   TCACGGTCCGCCGCA         TCCAGAA-GCT GTTC AGCATTCTGGC          TTTCTTCTTCGAGGC  67 201
     GOX1444 1580855 .. 1580867 +  -3.4  -4.16943   CTTTAAAGTCTGCAT                TCTG CGCCT CAGA                TTTTGCAGTCTGGCA  58 35
     GOX1446 NONE
     GOX1447 1583334 .. 1583346 + -10.5  -2.82208   GTCTGGAAGGATGGT                GCGGC CCG GCCGC                TCTGATCCATCGTTT  66 8
     GOX1448 NONE
     GOX1449 NONE
     GOX1450 1587224 .. 1587250 + -13.7  -2.74322   TCGGACGAGGATGCG         CCTGCGACCTG ATCGG CAGGCCGCAGG         ATTTGGCGCCTTACG  76 14
     GOX1454 1591087 .. 1591110 +  -9.5  -2.66435   GGCTGGAAGTCTTTA          TGCAGCGGC ATTCCA GCCGCCGCA           TCCTGTCGTCGGCGT  62 124
     GOX1455 1592988 .. 1593020 + -19.2  -5.02074   AGGATCTAAGAAACA      GAACCCCGCCGGAG CAGGT CTCCGGCGGGGTTG      TTTTTTCAGGCGTCG 100 51
     GOX1459 1596501 .. 1596520 +  -7.8  -3.01924   TTCGTCCTCGGTCGG            GGAAGCCT GAAA AGGCGTCC             TGTTCCGCAGAAATG  56 16
     GOX1460 1597239 .. 1597266 + -22.8  -5.08178   GCCTTACAAAAATAA        GGGGGCCGGATC GTGT GATCCGGCCCCC         TTTTTATGTCTGTAT 100 51
     GOX1462 NONE
     GOX1463 1603502 .. 1603537 +  -9.9  -5.29445   TCAAAACCGGTTTCG    GTTAGAAAAAAGCGCC TTTTT GGCGCTTTTTTC-ATC    TTTTTATTATTCCCA 100 47
     GOX1471 1610117 .. 1610146 +  -7.9  -2.78384   ATCGGACGCACAAAA       GGCGGCCTGAA-CT CGA AGCTTCATGCCGTC       TGTGATAGCGAAGGC  54 16
     GOX1472 1610723 .. 1610742 +  -4.3  -4.36914   TTCGCCGTTGACCCA            GACTTCG ATGACC TGAAGTC             TTTTATCAAGAACCG  66 227
     GOX1476 1615499 .. 1615522 +    -6  -4.06778   TCTGGAAAAGTCTCC          TGCGTCATAA TGAA TTGTGACGCC           TTTCGGTTTTTTGGT  66 253
     GOX1478 NONE
     GOX1479 NONE
     GOX1480 1621519 .. 1621529 +  -5.4  -3.55444   TTGAAAGTGTTTTTC                 TGCT TTG AGCA                 TTTGAAACGTACGAA  56 37
     GOX1481 1622160 .. 1622176 +  -7.9  -2.77899   CGGAATTTGATCAAG              CGAAGCG ATG CGCATCG              TCATTGATACCCGCA  54 2
     GOX1482 1623303 .. 1623320 +  -4.8  -3.97947   CAGTATCGCAACCTC             GTGAGC ACGCAC GCTCGC              TTTGTAATCAGTCAA  59 22
     GOX1483 1624739 .. 1624755 +  -4.4  -3.45155   CAGATATAAGCTTGG              CGTATC TCCTT GATGCG              TTGTCCGGTTTTTCT  52 205
     GOX1484 NONE
     GOX1485 NONE
     GOX1486 1628295 .. 1628306 +  -4.4  -5.03747   CAGTCTTTTTCTTAT                CTGA TGCA TCAG                 TTTTTTCGGGAGTTT  81 94
     GOX1487 1629343 .. 1629353 +    -4  -3.29544   ATTGTGGATAGAAAA                 GAAT GAG ATTC                 TGTATTGTTGGTGCT  48 57
     GOX1488 1630508 .. 1630546 +  -3.9  -2.95521   AACCTGTCTCGTGTT  TCGAATCCCTCGTGATGT CTTT ACATGACGAGGGAGA-GA   TATGGTTCGTATCAA  44 40
     GOX1489 1632744 .. 1632759 +  -4.6  -3.65542   CAACCTTGGAGAGCG              TCGGCG TCTT TGCCGG               TCTTTTCAAAGTCGC  54 72
     GOX1490 1634401 .. 1634412 +  -4.4  -3.53224   ATATGGAAATTGTGG                GACT TGTC AGTC                 TTTAAAACGCAAATG  52 45
     GOX1491 1635885 .. 1635896 +  -4.4  -4.81851   TAGAGGTGGACCCGT                CTGT TCGG ACAG                 TTTTTGGGTTTGAAT  74 306
     GOX1496 1640340 .. 1640352 +  -3.3  -2.52464   CATGACAGGACGGAG                GATGG GCG CCAGC                TCCATTCCCGCAGAA  39 36
     GOX1497 1641573 .. 1641585 +  -4.8  -3.31144   TGTCAGACATGACTG                GCCA GAGGG TGGC                TTATGAAAGTCCGGG  49 7
     GOX1498 1642600 .. 1642623 +  -5.3  -3.40403   GGAGCATGTCAGCTT          TCTGAAAGC CTTCCT GCCTTCAGA           TTATCCTGCGGCAGA  54 306
     GOX1500 NONE
     GOX1501 1645634 .. 1645649 +    -6  -4.08767   TCATAACCGCGTGGG              CCGCCG TTTT CAGCGG               TTTTAACCGACTGGC  65 455
     GOX1503 NONE
     GOX1504 NONE
     GOX1505 NONE
     GOX1506 NONE
     GOX1507 1661952 .. 1661983 +   -11  -4.72986   CCTCACAGTCGAAAA      AGGC-CTTTTGGGAT TTA ATCCCAAAAGTGCCC      TTTTTCATCACAGTG 100 289
     GOX1508 1663880 .. 1663901 +  -4.3  -2.75713   GGTCCTTCCTGATAC           GCGGGGTGG ACCG TCACCGTGC            TGATATCTGTGTGTT  44 1
     GOX1509 1664409 .. 1664423 +  -5.7  -4.64766   GGATTTTGTTCTTTT               CCGAT TTGGT ATCGG               TTTTTGGCGTGTGGG  75 221
     GOX1510 1664738 .. 1664760 + -13.4  -3.65036   CCTTTCTTCCATTAA           CAGGCGCGCT CAA ATCGCGCCTG           TTCTCGTTTCATTAG  84 70
     GOX1511 1665600 .. 1665612 +  -4.1  -3.51825   AACAGGGAAATTGGT                CATTG ATT CGATG                TTCTGGTTCCGATCG  50 203
     GOX1512 1666385 .. 1666399 +  -2.8  -3.64103   ATCAAAGATGAGATC               TCCG GGCCGGG CGGA               TTTGCGCTGTGCCTG  51 307
     GOX1520 NONE
     GOX1521 1675840 .. 1675857 + -12.7  -5.00138   ACACGGCATAAAAAA             GGGCTCC GGAA GGAGCCC              TTTTTCGTTTCAGTC 100 61
     GOX1530 NONE
     GOX1531 1682864 .. 1682889 + -18.3  -5.54894   GGGGTCAGGAAAAAG         CCCCGCCGGTC AGGA GATCGGCGGGG          TTTTTTTCGTCAATT 100 46
     GOX1533 1685701 .. 1685713 +  -3.4  -3.85698   ATCGATGATGGACAT                GAAG CGTAC CTTC                TTTCTGGGGGCGCGA  56 418
     GOX1535 NONE
     GOX1536 NONE
     GOX1537 1688190 .. 1688200 +  -6.8  -3.06261   TGTCGCTTCTGCGGG                 GCTG AGA CAGC                 TCTTCCGGCTTCAGA  54 21
     GOX1539 1689801 .. 1689811 +  -8.2  -3.14132   CCTGATTTGGTGAGT                 GGCG TTA CGCC                 TTCATGAGACGGCAG  60 36
     GOX1540 1690890 .. 1690921 + -15.9  -3.01791   GAGACCCGGGTTCCG      GGCCGGATGTCAG GCGATG CTGGCGTCCGGCC       TGTTCCACCAGCACT  83 39
     GOX1544 NONE
     GOX1545 1694724 .. 1694753 +  -3.5  -4.18018   CAGAACGTCGCTTCC       GCATGG-CGGCTCA TGA TGAGACGGTCAGGC       TTTTCCATCCAGAGC  61 205
     GOX1548 1696299 .. 1696316 +  -4.9   -4.1822   TTCTGGAGGCGGTCT             G-GCATGT CCG ACATGCGC             TTTGTTCCCATGCAG  61 138
     GOX1549 NONE
     GOX1550 NONE
     GOX1551 NONE
     GOX1552 NONE
     GOX1553 NONE
     GOX1554 NONE
     GOX1555 1702762 .. 1702775 +  -2.4  -2.91873   GTGAACGTCGCTCTC               TGGA GACATA TCCA                TGATTTCAGCCTCCT  41 9
     GOX1556 NONE
     GOX1557 1703722 .. 1703750 +  -3.1  -4.66163   TAGACCGGCGTAAAG       C-GCGCACCGGCA ATAGG TGCCGGAG-GCTG       TTTTTCAATGAGGCT  69 246
     GOX1562 1707763 .. 1707778 +  -4.6  -2.62184   CCAACGGCATGCAAA              GCGGCT AGCA ACCCGC               TGCTATGCGAAGGAC  43 188
     GOX1563 1709753 .. 1709798 +   -25  -2.64933   GCTGAACTAAAAGAT ACGGAACAAAAAAGCCCCGG CCTGGA CCGGGGCTTTTTTGTTCCGC TGCTGTGGGTCCGTA 100 31
     GOX1565 1712948 .. 1712975 +    -7  -3.14132   CATCAACCACGCGTG        GGATGACGAG ATTGTTGC CTCGACATCC         TTCGTGAGGCGACGG  53 415
     GOX1568 1715493 .. 1715507 +  -6.4  -4.69053   ACGAAAATTTCATCA               TCGGGT CTG ACCTGA               TTTTGTTGAGTCATC  78 261
     GOX1572 1721312 .. 1721333 +  -3.1  -3.41527   CCTGCGGACGCTGCT           GTGATGAAAA AAC TTTTCG-CAC           TTCTGCTGGCGCTTG  48 22
     GOX1573 1723006 .. 1723022 +  -2.1  -4.82901   CCAGAGCATCGATGA              ACTGGGC GGC GTCCGGG              TTTTTGTGAACCGAA  74 190
     GOX1579 1727878 .. 1727889 +  -2.2  -3.04144   CTGGAGGTCCGATCT                GATG GACA CGTC                 TGTTACACGTCCCGA  41 59
     GOX1580 NONE
     GOX1581 NONE
        infB NONE
     GOX1583 1733273 .. 1733297 + -17.9  -4.74103   GACTTTTTCAGAAAA          CGCCTCTCACC TTC GGTGAGGGGCG          TTTTTGCATTCCGGC 100 39
        truB NONE
     GOX1585 1734638 .. 1734662 +  -7.8  -3.53444   CCGCCATCGCCTGTC         CGGCGGT-GCG GGTG CGCGACCGGCG          TTTCAGGCCACATGG  61 75
     GOX1586 1736942 .. 1736964 + -14.1  -5.97575   CCGAATGAGTGTTGG           GGCGGGGCT CGCAA GGCCCCGCC           TTTTTTTTCTGAGTT 100 33
     GOX1587 1738415 .. 1738441 +  -3.6  -2.81464   ATCCTGACCGGTCGC         TGAGACATGGTC CGT GACCCTCTCTCC         TCTGGTCCGTCGTCC  43 23
     GOX1588 1740421 .. 1740450 + -13.5  -3.18383   TTCCTGAAAACAGGA       CGGGCAGAGACGG AACT CCGTCTCCCCCCG        TTGGTGCCTCAGGCT  78 34
     GOX1590 1742858 .. 1742881 +  -7.4  -3.17194   GTGGTTCCCCGGAAT          AGGGGCATGA CGTT TCATGTCCCA           TTCCGTTCCCGGAAT  56 317
     GOX1597 1750057 .. 1750069 +  -7.7  -4.07568   CTCTTCCAGCTCGGG                CGTGA TGG TCACG                TTTTCCGCGCCGAGA  70 135
     GOX1602 1755594 .. 1755612 +  -4.4  -4.11216   TGCTCGATCTCGAAA             CGGGTGCC CTG GGAGTCCG             TTTTGCCCGTCCAGC  63 497
     GOX1608 1762382 .. 1762394 +  -2.6  -4.15044   CGGCTCGAAATTGGC                CGGC CTTAT GTCG                TTTCTTCGCCCGGAG  59 500
     GOX1610 1764300 .. 1764312 +  -2.6  -3.51563   GTCCAGATTGCCGAC                GCTG ATTTC CGGC                TTCTGTAGCCCTTTT  47 389
     GOX1614 1769311 .. 1769322 +  -3.6   -4.4768   ATGCCTAGCCAGAAT                GTCG TCCA CGGC                 TTTCTTCTCTTCGTC  67 94
     GOX1616 1771603 .. 1771616 +  -3.7  -2.94099   GACGGGTTTCAAGCG               GGCAG GGAC CAGCC                TATATCATAAGGCAG  44 2
     GOX1617 NONE
     GOX1618 1773736 .. 1773748 +  -3.3  -3.11316   ATGAATTGTTGCCGC                CCCTG AAA CACGG                TATGTTCGCTCATGC  43 68
     GOX1619 1775851 .. 1775861 +  -2.4  -4.18018   ACGGTCTGAGACTCA                 CCGG AGA CCCG                 TTTTACATGCCGGAG  56 32
     GOX1620 1776299 .. 1776329 + -11.9  -2.63357   CCGTGTGGCCGAGGT      CGCGTTCGGGGGCA ATGA TGTCCCTG-ACGCG       CTGTTTCAGCTCCTT  70 85
     GOX1621 NONE
     GOX1622 1777966 .. 1777985 +  -4.2  -4.25283   TGAACGTTAAGGATA            CGGACTGG TTCC TCATTCCG             TTTTCCTGACGGGAT  65 381
     GOX1624 1778829 .. 1778856 +   -12  -3.83998   ACCGTAAGTTCGTAA        TCAGTGCCCTGA GAGA TCAGGGCACGGG         TTTCCTGTCCGCTGG  83 34
     GOX1628 1783256 .. 1783281 +  -6.9  -2.58544   CGGCCTGAAATCGTA         GAGAGGGAG CATGACGA CTTCCTCTC          CTTCTCCCGATCAGC  50 81
     GOX1629 1784014 .. 1784031 +  -6.9  -2.94062   GCGTCGTGGATACGA             TGCCCGC AAGC GCGGCCA              TATCGTGTTGGTCTA  53 156
     GOX1630 1785478 .. 1785498 + -12.6  -3.76492   CGGCGGAGTGGCTGG            CGGCCTCT CTTTA AGAGGCCG            TTTCGTCGCCTTCCA  85 12
     GOX1632 1788019 .. 1788050 + -18.8  -3.01712   GTCGCATGGCAAGAA      CTGCGGAAGGTCTC TGAG GAGACCTTCCGCCG       TATTGGCCGGAAAGG  95 9
     GOX1635 NONE
     GOX1636 1791706 .. 1791729 + -12.4  -5.64421   AGTGTCATGAAAAAA          GGCAGACCCT TTTC AGGGCCTGCC           TTTTTTGTTTCAGGT 100 91
     GOX1638 1795082 .. 1795112 +    -3  -4.04897   ATGTCATGATCAATG       ACCGGTCTGCCCTG GTC CGGGACAGCGCGGC       TTTCATTGTGCTTCT  58 454
     GOX1639 NONE
     GOX1640 1797332 .. 1797356 + -13.5   -5.1675   GGAGAGCACAAAAAA          GGCGCCGGACT AAA GGTCGGGCGCC          TTTTTTCATGCCTGA 100 55
     GOX1653 1811324 .. 1811335 +  -7.2  -3.14132   ATAACCGTGCGGCGG                GGCG GGAG CGCC                 TTCATCGGGCAGGGC  56 323
     GOX1655 NONE
     GOX1656 1813187 .. 1813211 +    -5  -4.13767   ATGGATCACCCTTAC         CATGCCCGCTG TCGG CA-CGGCCATG          TTTTCCCGTGCCGCC  64 248
     GOX1657 NONE
     GOX1658 NONE
     GOX1659 1815522 .. 1815539 +  -3.4  -4.07885   GCCTCCTGCCATGAT             TGGC-GC CTCTT GCTGCCA             TTTTCAGCGGGCATG  58 85
     GOX1660 1816032 .. 1816062 +  -6.8  -3.14132   GGGGTTACTGATCTC       GGCAAACTGAACGC TTT GTGTCCGCTTTGCC       TTGATCGGACCGGAA  54 30
     GOX1661 1816591 .. 1816601 +  -2.4  -3.14463   GGATCTCTCTTCGGG                 GGCC TGA GGGC                 TTCCTCCACAAACTT  42 19
     GOX1662 1817585 .. 1817607 +    -2  -4.07568   CGAGCTGACGCTGAA           CCTGTC GCTGGGCGACG GACAGG           TTTTCCAGAAAACGG  56 33
     GOX1663 1819901 .. 1819913 +  -7.7  -2.62192   GCTGTTGCCGGGCGT                GATGC GGC GCATC                CTTCATTAAGTCGGC  53 4
     GOX1664 NONE
     GOX1665 NONE
     GOX1666 1825290 .. 1825305 +  -2.5  -4.15854   GCAGACGGGATCGGG              CCTGT TGCGGC GCAGG               TTTTCGCCTGGCTTT  59 343
     GOX1678 NONE
     GOX1679 NONE
        ruvC NONE
     GOX1681 NONE
     GOX1682 NONE
     GOX1683 1841287 .. 1841308 + -10.1  -2.87132   AAGTGCAATGGAGAG           TCCTGACCC GCAA GGGACAGGA            TCTGTACAGGAGAGA  63 63
     GOX1684 NONE
     GOX1685 NONE
     GOX1686 1843525 .. 1843541 +  -2.9  -2.84276   CTTCAGGCCGTAATC              CACGAGG AAG TCTCATG              TCCTTCATTCCCAAT  41 28
        tolB 1844909 .. 1844935 + -16.7  -4.07568   CGGCTGAGGTCAGGC         TCCGCGCTTTC AGTTG GAAAGCGCGGA         TTTTCAGGGGCGGAA 100 34
     GOX1688 1845904 .. 1845928 + -22.9  -4.51238   GACTGGGATGATGAG          CGGCCGGGGGA TTA TCCCCCGGCCG          TTTCTGTTTTATGAC 100 62
     GOX1689 1846901 .. 1846947 +  -8.7   -2.8552   TTGCTGAGTTCGGGG ATGGAGCATCCGGTCGGGGAGC AGGA GTTTGCCGACCGGATGG-CCAG GTTTGGTCCGTGGCC  60 49
     GOX1690 1848152 .. 1848164 +  -4.8   -4.2828   AAAGAGCTTCAAAAA                CGCA AGAAA TGCG                TTTTCCTGCCTCCGA  65 41
     GOX1691 1850236 .. 1850269 + -20.3  -5.04601   CCAATCGCACCAACA     GGCGCGTCATCGGGA TCTT TCCCGGTGCCGCGCC      TTTTTCATTTCTGGC 100 49
     GOX1692 1851750 .. 1851763 +  -3.7  -3.86897   AGACGGCCGCGATGG               CTGCG GGAA CGCTG                TTTCTGGACGGTGCG  58 111
     GOX1694 NONE
     GOX1695 1854602 .. 1854613 +  -4.4  -3.60792   CGCTTTGCAGCGTGA                TGAC CGGT GTCA                 TTTCGCCGTTGCGGG  53 165
     GOX1703 NONE
     GOX1704 NONE
     GOX1705 1866920 .. 1866943 +  -7.4  -4.57073   TCAATGACCAGCCAG          CCCCCG-CAAA GAC TCTGACGGGGG          TTTTTACAGGGGCTC  79 91
     GOX1706 NONE
     GOX1707 NONE
     GOX1708 NONE
     GOX1709 NONE
     GOX1710 1870311 .. 1870331 +  -3.9  -3.90048   GCCCGTCCCCGGAGA            TGTTCCCTG ATT CTGGGGATA            TGTTTTTCCGGCGGA  58 16
     GOX1711 NONE
     GOX1712 1872835 .. 1872860 + -11.8  -3.31726   CGCATAATTCTCTGA         CGGGCGGCGG CATCCT TCGTCGCCCG          TATTCTCTGAAAGGA  77 34
     GOX1713 1873434 .. 1873462 + -13.2  -5.40072   GTCAGGTCAAAAAAA       GGAGG-CTCTCCC TGTC GGGGGAGGCCTCC        TTTTTTTGACCACGG 100 48
     GOX1718 1880639 .. 1880651 +  -3.3  -2.86676   GGAGGTCCGGCTGAT                CGACA ACA TGCCG                CTTTGAGTTGCTCAC  41 7
     GOX1719 1882468 .. 1882492 + -12.1  -3.08695   CTGCTTGAGACGTCT          CAGGCGCTCAG GGC CTGGGCGGCTG          TCTCGTTTGTGTCGA  74 80
     GOX1720 NONE
     GOX1721 1884318 .. 1884329 +    -3  -3.54475   CAGATTGCCAGCCCT                CTTT TTTG AAAG                 TTCTGTCGTCCGGGC  50 352
     GOX1724 NONE
     GOX1725 NONE
     GOX1726 1890692 .. 1890722 +  -5.3  -4.25104   AGATCTGGCCTTCCC       GAGCAAGCACATC CGGCC GACGCGCATGCTC       TTTTCGTAAAACCGG  68 157
     GOX1729 NONE
     GOX1730 1894512 .. 1894537 + -21.9  -4.81083   GGACAAAAGAAAAAA         GGCCGGTCGGG ATAT CCCGACCGGCC          TTTTTCATGGTTCGC 100 63
     GOX1732 1898880 .. 1898893 +  -3.8  -3.17194   ACGCCTTATCCAAGG               CGGA CAGCGC TCCG                TTGCGTTCAGGGGAT  46 162
     GOX1733 1900553 .. 1900580 + -13.4  -5.40072   AACGCTTTCACGGAA        CGGGCGTGCGGG GAGA CCTGCATGCCTG         TTTTTTTGACACGGA 100 54
     GOX1734 1901537 .. 1901570 +  -7.5   -4.1891   CTGATAGCCACCCTG     CTGTGAGTATCC-GCT GTT GGCAGGATACTGGCAG     TTTGTGTTGGGCGGG  72 108
     GOX1737 NONE
     GOX1738 NONE
     GOX1739 1905189 .. 1905200 +  -7.2  -4.65933   CGTGCCCTGTGCCGT                GCGG AGAG CCGC                 TTTCTTTTCCGGATC  79 60
     GOX1740 NONE
     GOX1741 1908559 .. 1908585 +  -6.4  -3.72576   GCGTCGGATCATCCG         CGCTGCCCTGCG GCA CCCAGATCAGCG         TTTCGTAACGCGCCC  62 165
     GOX1745 1914340 .. 1914366 + -17.3  -5.32699   AGGCATCATTCAAAG         CCCGTCCGGAC CTGAC GTCCGGGCGGG         TTTTTTGATGTTTGC 100 58
     GOX1746 1916060 .. 1916070 +  -8.2  -3.14463   ACTTGACATGAGAGG                 GCCG TCC CGGC                 TTCCTGCGCCCACTT  60 312
     GOX1747 1917946 .. 1917973 + -12.8  -5.23316   ATCCGCTGTTGAGAA        CCGGTATCTTTC ATTC GGAAGATGCCGG         TTTTTTCATATCGTC 100 60
     GOX1748 1918642 .. 1918668 + -15.9  -5.11033   CGAACATCTGAAAAA         GGGCGCTTCCT TTCAC GGGAAGCGCCC         TTTTTTGCGGTTATG 100 52
     GOX1749 1919095 .. 1919120 + -17.6  -2.67747   CGCCTGATACGGGCA         GGGGCCGGAG CCGTGT CTCCGGCCCC          CTTGTGCTGTCAGAC  86 34
     GOX1752 1921648 .. 1921660 +  -4.8  -2.85351   GACCTCTCCGTGCTG                GGCT GATAG AGCC                TCTGATCTGAAGACG  44 20
     GOX1753 NONE
     GOX1754 1924607 .. 1924632 +  -5.3  -3.53091   AGTCCGTCGCCTGTA         CGCCGGCCC AGTTCTGA GAGCTGGCG          TTTGAGCGAGACACT  54 9
     GOX1755 1925475 .. 1925490 +    -6  -2.61264   TGAGCCCGTAAAGCC              CGCGGC CATT GCCGAG               CTTCTGACTACACAA  48 102
     GOX1756 NONE
     GOX1757 NONE
     GOX1758 NONE
     GOX1759 NONE
     GOX1760 1929607 .. 1929623 +    -8  -5.26316   TGTCATTGCGGGAGT              CCTCTG ACCGG CAGAGG              TTTTTTGTCGCATGG  93 211
     GOX1761 1930290 .. 1930317 + -11.2  -2.74605   TAAAAGAGCCTGATC        TCCCGGCCTGAC AGAT GTCAGGCCGGTC         TGCGTTTTAGGACGG  69 28
     GOX1763 NONE
     GOX1764 NONE
     GOX1765 1937765 .. 1937778 +  -4.5  -3.54029   TCAGGAAGCCGAAGC               GGTCC TGAC GGATC                TTCTGCTTGATCCCG  53 480
     GOX1767 NONE
     GOX1768 NONE
     GOX1769 NONE
     GOX1770 NONE
     GOX1771 1942677 .. 1942696 +  -9.3  -4.08064   AACACCCGGTGCAGG            GAAGGGG CATGCT CCCCTTC             TTTTGCGCGGCGCTT  75 40
        gltX 1944104 .. 1944134 + -19.8  -5.09426   AGGCCTGAGCCTGCT       GCCCGTCGCGCT ACTCAAA AGCGCGACGGGC       TTTTTTCAGATTGCC 100 33
     GOX1777 NONE
     GOX1780 1952414 .. 1952452 + -24.6  -4.07568   GGATCAGAAAGCGAC   CGGAAAGCGCCGGGCGGG TCT CCCGTCCGGCGCTTCCTG   TTTTCAGGCCCACCG 100 64
     GOX1781 1954100 .. 1954121 + -13.7   -5.4505   TCTGAAACGGAAAAA           CCCCGCTCT GCAA GGAGCGGGG            TTTTTTCTTACAGCC 100 36
     GOX1789 NONE
     GOX1790 1965827 .. 1965839 +  -4.8  -2.54732   GGCGTGCTATCGGGC                TGGC CATGC GCCA                ATTCCTAGATTTCGA  43 84
     GOX1791 1966816 .. 1966847 + -18.9  -5.03314   CACTGAGGGAGCCTT      CAAAAGCCGCTGC TTTCCC GCAGCGGCTTTTG       TTTTTTCAGGCTGGC 100 35
     GOX1793 1968873 .. 1968886 +  -8.1  -3.73775   CATTTCCCGGATCAG               CGCCT GCTC AGGCG                TTTCGTCGCGCTCGA  69 282
     GOX1796 1972342 .. 1972363 +  -5.1  -2.78384   CGCTACAAATGGGGC           CGCCACACTT TCG AAG-GCGGCG           TCTGGTACGAGAACA  47 90
     GOX1797 1973505 .. 1973528 + -19.6  -3.49618   CTGACCTGCGGAAGA          GGCAGGCGGC TTCG GCCGCCTGCC           TTCATTGTCTGGAGA 100 37
     GOX1799 1975421 .. 1975449 + -13.8  -5.89921   CCCGTTCATGAAAAA       CGCCCCG-CCGGG AAAA CCGGGACGGGGCG        TTTTTTTATTCTGAT 100 58
     GOX1802 NONE
     GOX1803 1978688 .. 1978709 +  -2.1  -4.08064   GTCACAAGTTAGGCT           ACCG-GCCGC AGG GCAGCACGGA           TTTTCGGAGAGAGTT  56 40
     GOX1807 NONE
     GOX1808 1983251 .. 1983261 +  -3.2  -2.78384   AATGCCGCCAAGCTG                 CGTT AAG AGCG                 TCTCATGACCAAGGA  41 20
     GOX1809 1984119 .. 1984130 +  -5.8  -2.52464   GGCCTCGATGCAGGC                TGCC CTGG GGCA                 TAACTTCAAGAAGCC  48 63
     GOX1810 NONE
         era NONE
     GOX1812 1986568 .. 1986585 +  -2.6  -4.08394   CACCAAGATCATCGA             AGCGGA CTGATC TCCGCA              TTTTCAACGAAATCT  56 16
     GOX1813 1987247 .. 1987257 +  -6.8  -2.93348   ATCTCTTCCCCGTCA                 CGAC CGT GTCG                 TCTCCTCTTCATCCG  53 60
     GOX1814 NONE
     GOX1815 NONE
     GOX1816 NONE
     GOX1817 NONE
     GOX1818 NONE
     GOX1819 1994958 .. 1994985 +  -4.8  -3.72893   TCTGGCAGAAACGAA        GGCCGGAGCAG TCATTCT CTCC-CCGGCC        TTTACTGACAAACTG  57 270
     GOX1820 1995788 .. 1995818 +  -7.4  -3.72576   GCGGGGACTAGCAGT       CCTGCGGCGCGGAT GGT AACTCCCCCGCAGG       TTTGCTAAGGGAAGC  67 30
     GOX1821 NONE
     GOX1822 NONE
     GOX1823 NONE
     GOX1824 1998794 .. 1998829 +  -3.2  -4.59773   TTTCGTGCGCCCGAT    CGACGCGGATGTC-CAG CAG TTGAGGCGTCCGCCTGG    TTTTTAAGGATCAAC  67 317
     GOX1825 1999021 .. 1999049 +  -8.2  -3.95073   ATACAACAGGCCACA       CTCCGCGCCGTTT GAAA AAACGGC-CGCAG        TTTCTGCGTGTGGCC  71 64
     GOX1826 1999488 .. 1999504 +  -6.5  -3.05816   TCATCAGCCCGTTCA              TTGGCAG GAA CTGCCGG              TTCGATCCGACATGC  54 107
     GOX1827 NONE
     GOX1828 NONE
     GOX1829 2003157 .. 2003180 + -12.5  -4.89567   ACTGGACCGGGATTA          TGGCGCTTC GTGTGA GAAGCGCCA           TTTTCTGTTTTCAGC 100 56
     GOX1831 NONE
     GOX1832 NONE
     GOX1833 2007435 .. 2007449 +  -9.2  -4.41047   AGGGGCTGTCTGTCC               GGCCGC GCA GCGGTC               TTTTGCTTCCAGAAT  91 97
     GOX1837 2010412 .. 2010429 +  -6.9  -2.52464   CTGAACCCCAGGGCC             AGGCGGT ATGA ACCGCCG              TGGCTTCAGAAGGAA  50 78
     GOX1838 NONE
     GOX1839 2011106 .. 2011133 + -14.2   -3.6502   TTTTATGAATAAAAA        GGCCGTCTTTCC GTTA GGAAAAACGGCC         TTTCCATAAAAAGTG  86 43
     GOX1849 2019623 .. 2019634 +  -7.2  -2.61548   GGTTCCGTAAATAAC                GGGC TGTT GCCC                 TGACTTGTCCTGCGA  53 27
     GOX1850 2020303 .. 2020317 +  -8.6  -3.41988   TAATCTTTCTGAAAG               GTCAGT GTC ACTGAC               TGTTATTGGATAAAG  64 215
     GOX1851 NONE
     GOX1852 2026366 .. 2026379 +  -3.7  -3.36878   ACCTGTCCCAGCTTT               CGGCC TGAC GGGCG                TTATCCCTGCCTGGG  48 18
     GOX1854 NONE
     GOX1855 2030811 .. 2030847 +  -4.4  -3.88464   TCGCTCTGAATGACG   GGAGGTATAGTATCGGG TTTT CCCG-TCCTGTGCCTCA    TTTGCCTGTTTTTGA  59 32
     GOX1856 2032620 .. 2032647 + -18.5  -4.37527   GGGGTCATGAAAAAA        GGGGCGCTTCC CGCAAA GGAAGCGCCCC         TTTTCCTGGTTCTGC 100 296
     GOX1858 NONE
     GOX1859 2038090 .. 2038101 +  -3.6   -4.4874   GAGGGCGTTGATCCG                GGCC ATAC GGTC                 TTTTCGGTTTTTGGA  66 30
     GOX1860 2039069 .. 2039087 +  -7.4  -3.91897   GGGCATGCGGTTACA             GAGGACTG GAC CACTCCTC             TTTCTCCCTGCCGGA  69 398
     GOX1861 2040078 .. 2040103 +  -3.2   -4.1043   CGATCGAGAGGCGTG         TTCTGGCCTG AGGGGC CCGGTCAGGA          TTTATCGTCTTTGGG  58 15
     GOX1862 2041131 .. 2041143 +  -6.2  -3.90856   CGCAGCAGCCCTGGT                CGCC TGATC GGCG                TTTGGTTCCGCACTT  64 19
     GOX1863 NONE
     GOX1864 2043495 .. 2043513 + -13.8  -5.24799   CAGGCAATAAAAAAG             GCCCGGGG GTT TCCCGGGC             TTTTTCTGTTTCTGG 100 183
     GOX1871 2052053 .. 2052067 +  -7.8  -3.59262   GGTGCTGTGATGGCT               GGCGTC CTC GATGCC               TTTGCGGATGTCGAG  62 336
     GOX1876 2059764 .. 2059789 +  -3.9   -3.5362   GCGTGAACCAGTTGG         CCAGATTG-CCG TCG CGGTCGGTCAGG         TATTTGTAGAAATTC  51 99
     GOX1878 2061533 .. 2061561 +  -5.2  -2.95298   GTGATTGCGGGGCTA        TTCGTGTGAGCC GCAGG GGCGTTCACGAA        TCTCTGATCCATGGG  48 17
     GOX1879 2062299 .. 2062328 +  -6.3  -3.32521   GTGCTTCCGGGCCAG       GGCGAGCATGGCCG GTG CCGTCA-GCACGCC       TTCTGCGACTGTGGT  55 158
     GOX1883 2066212 .. 2066228 + -10.1  -2.81872   TCCCTGACGCTTACC              CGTCCTG AAC CGGGACG              TGCTGTTCTGGTGAC  63 34
     GOX1884 2067309 .. 2067326 +  -9.9  -2.79831   CGCCGGCTGGTACTT             CGAAGGA GAGG TCCTTCG              TGTACTGCAGGTTGA  60 448
     GOX1886 NONE
     GOX1887 NONE
     GOX1888 2070379 .. 2070395 +  -4.4  -3.11732   GATTAATCGACAGTA              CCTGTT TTTCT GACAGG              TTCAATCACTTTGAC  47 35
     GOX1889 2071967 .. 2071989 +  -9.9  -5.76633   TTTTCCAGTAAAAAA          CCGGAGAAGG GAAA CCT-CTCCGG           TTTTTTTATATATGC 100 51
     GOX1890 2074064 .. 2074075 +  -5.8  -4.66953   TTGACTTCTCTTGTG                CCTG ATTT CAGG                 TTTTTAGCGTGTTGA  75 482
     GOX1894 2077201 .. 2077233 + -11.9  -3.73775   GCATTCTGCTGAAGA      CGCGCCGCCGCTGAT CCT GTCAGAGGTGGCGGG      TTTCCTGCCCCTCGC  83 12
     GOX1897 2080592 .. 2080602 +  -4.6  -4.23758   CCTTGATGGCAATCA                 GGTC TGT GGCC                 TTTTCGATATAGCCT  65 223
       groES 2082862 .. 2082885 +  -2.2    -2.914   AGCGACATCATGGGT          GTGATCGGCT GATC AGCCGTCCCC           GTTTCCTCTCGTAAG  41 14
       groEL 2084620 .. 2084645 + -14.7  -5.60864   AAAGATTGCAAAAAA         GGCCGTTCCGC GCAG GTGGAGCGGCC          TTTTTTTGATATGTG 100 90
     GOX1903 2087749 .. 2087780 +   -18  -5.19879   GACGCAATGAAAAAA      GAGCCCGCAGCACC TTAG GGAGTTGCGGGCTC       TTTTTGTATTTACAA 100 53
     GOX1905 NONE
     GOX1906 2094718 .. 2094730 +  -3.3  -3.15544   AGCCACAGGCTGCGT                CAGGT CTG ACCGG                TTCATGAGCCTGGCA  43 6
     GOX1907 2095609 .. 2095631 + -10.6  -2.52464   CCGTGACTGAGCCGC           GTCCCAGAAC ATG GTTCTGGGAA           TAGCTTCCGACGAGC  59 199
     GOX1910 2097551 .. 2097587 + -16.6  -4.56597   CGCGATATTGGAGAT    CCTGAAAGGGGCGGCA GTTGA TGCCGCCCCTTTCTGC    TTTTTGGACCAAAAA 100 53
     GOX1911 NONE
     GOX1912 NONE
     GOX1913 2101525 .. 2101536 +  -2.2  -2.78384   TCTCGTTCGTCTATC                TCGC AGGT GTGA                 TGTAATGACCCAGGC  39 9
     GOX1914 2101901 .. 2101928 + -19.2  -5.60993   CGAAACCTGAGGGTA        GGGCTGGCGGGA GAAA TCCTGCCAGCCC         TTTTTTTGTGCCCGC 100 50
     GOX1918 2106946 .. 2106963 +  -4.1  -3.60098   GATTGTTTTGGAACC             CGTATGC TTGC GTATGCG              TTTCGAATCACCACT  52 171
     GOX1919 2107528 .. 2107562 + -12.9  -2.85351   CGCTGGGTTACCAGC    GGTCCTGCACGCGGGT TCTG GCCCGCGTGCA-GACA     TATCCTGTCCACGCA  74 48
     GOX1921 NONE
     GOX1922 NONE
     GOX1923 2112130 .. 2112156 + -14.5  -5.73339   TTCAGGCATGAAAAA        GACCGGC-CTCC TTTG GGAGTGCCGGTC         TTTTTTTGTCCTTAT 100 54
     GOX1927 2118004 .. 2118025 + -15.1  -5.34555   CTGTCCTGAAGGAAA           GGCGCGGGC TTCG GTCCGCGCC            TTTTTTGTAATGTAG 100 58
     GOX1932 2122549 .. 2122563 +  -6.4  -3.06815   GCAGGAGGCTGGGGT               GGATGT TGA GCATCC               TGTCTTCCCAGGCCT  52 295
     GOX1935 2124896 .. 2124919 +  -3.8  -3.23733   ACAAAAACTCCGTTT          GACATGCC TATCCCGC GGCATGAC           CTTTTATGCGATCCG  48 57
     GOX1936 NONE
     GOX1937 NONE
     GOX1938 2129569 .. 2129579 +  -8.2  -3.04144   GAACAATCTGCACTC                 CCGG AGA CCGG                 TCTTGAAACTGGCAG  58 94
     GOX1939 NONE
     GOX1940 NONE
     GOX1941 2132386 .. 2132410 + -16.4  -5.36441   ACTGGATCTGAAAAA          GCCCGGTGCC ATGAC GGCGCCGGGC          TTTTTTGTATCAGAA 100 43
     GOX1945 NONE
     GOX1946 2138224 .. 2138240 +  -7.3  -2.70275   TTGAACCTCTAACCC              CCAGATT CGT AGTCTGG              TGCTCTATCCAGTTG  53 92
     GOX1950 2140565 .. 2140582 +  -9.8  -5.72254   GCAGCCTGTTGAAAA             CCCCGC AGAGAG GCGGGG              TTTTTTGTTGTTTGC 100 75
     GOX1951 2141480 .. 2141503 +   -16  -4.72272   GGCGCTACGAAAAAA          GGCCTGTCCC TTGT GGGGCAGGCC           TTTTTCATGGGGGAG 100 51
     GOX1954 2143685 .. 2143701 +  -2.2  -5.16237   AGGGCCATGACTGCC              ATGCTG ACGAG CAGCAG              TTTTTTCATGCGGTT  75 116
     GOX1956 2146036 .. 2146050 +  -4.2   -4.3739   GTGCCGTCATGAACT               GCCG GGGCTGG CGGC               TTTTATGAAGGCATG  68 294
     GOX1957 NONE
     GOX1958 NONE
     GOX1959 NONE
     GOX1960 NONE
     GOX1961 2149945 .. 2149961 +  -2.2   -3.7645   AGGATGCGGTCTGGC              TTCGCG AATGA TGCGGA              TTCTGTTCATTACGT  51 15
     GOX1962 2150940 .. 2150955 +  -2.4  -2.80816   CGTCCAATGGATACC              GGGGTC GTGT GGCCCA               TGTGATGGCTGGGGC  39 90
     GOX1963 NONE
     GOX1964 NONE
     GOX1965 2155085 .. 2155127 +  -6.3  -3.31461   TCTGGGCGTAGGGCG CGCAACGCTTCGAACAG GAAAGGGAG CTGTATGAGACGTTGCG TTGTCGCCATCCGTA  54 41
     GOX1966 2155955 .. 2155997 +  -7.1  -3.53444   TTCGGATGTGTGAAG C-GTTTGCCGCGACGGTGCGG CGC CTGTATGGTCGC-GCAAACAG TTTGAAGACCGATCC  57 470
     GOX1968 2156694 .. 2156714 +  -3.9  -2.72639   CTCGAGACATTTGGA            GACGCCG GTTGATG CGCCGTC            CTGTTCTTTCCCGAT  43 14
     GOX1969 NONE
     GOX1970 2159555 .. 2159568 +  -5.2  -3.55622   ATCATTAATACAGGA               CCGG CTGCTT CCGG                TTTCGGAACGTTCGG  56 79
     GOX1971 NONE
     GOX1972 2162277 .. 2162289 +  -5.5  -2.52676   CCGTGAGGGCGGGGC                GAGCG GCA TGCTC                TCCGTTGCGCGGCTG  46 54
     GOX1973 2162460 .. 2162475 +  -7.5   -3.5882   CTGAAGAGCGTGGTG              GCGCG CTGGTC CGCGC               TTTCCAGCTCCTGTG  62 37
     GOX1976 NONE
     GOX1977 NONE
     GOX1978 NONE
     GOX1979 2167880 .. 2167900 + -10.3  -3.55622   GCGCGAAAGCTCCAG            CGCGCGGGC ATA GACCGTGCG            TTTGGGCAGCTTGAC  70 60
     GOX1981 2170179 .. 2170205 + -10.9  -5.76633   TTTTTCAAAAGAAAA        GCGCGTCCGTTT TTTT GAACGG-CGCGC         TTTTTTTGTGTCTGG 100 49
     GOX1990 NONE
     GOX1991 2179681 .. 2179704 + -13.8  -3.70902   GATCATGCGCAGTGT          GGCTGGGGGC GCTA GGCCCCAGCC           TTTCGGTATCGGGCG  88 11
     GOX1993 NONE
     GOX1994 2183531 .. 2183551 +    -9  -3.35679   CCTTCGTATGGAGAA           GCCCTAGCC TTCG GGC-AGGGC            TTCTCCGTCACGCAG  65 44
     GOX1996 2185595 .. 2185620 + -12.6  -4.88405   TAAGGAGCTTTGAAA         CGCCCTGTTC CTGAGT GGACAGGGCG          TTTTCTTTCAGGCTT 100 38
     GOX2011 2204293 .. 2204305 +  -3.3  -2.66042   GGGAACTGTATTTCG                GCCTC GGG GAGAC                GTTCTGATGCGTGTT  40 6
     GOX2012 2208770 .. 2208790 +    -4  -3.86015   GCCTGGAAAATCGGG           GATCTGCTC GGCC GGGC-GATC            TTTCTGCAGGGAATA  58 338
     GOX2018 NONE
     GOX2019 NONE
     GOX2020 2215989 .. 2216010 + -13.7  -2.78816   AAACAGCTCCGGCGA           CCGGTGTGG CAGG CCACGCCGG            TCTGGTCGACGATCA  76 107
     GOX2023 NONE
     GOX2024 NONE
     GOX2025 2221224 .. 2221234 +  -3.2   -2.5789   TGATGACGGACTGTT                 TTCG ATG CGAG                 GTTCCTGATGTTTCG  40 7
     GOX2026 NONE
     GOX2027 2223105 .. 2223143 + -19.1  -3.18239   CCGACTGAACGATCA   CAGGCTTCAGACCTAAT TTTCC ATGAGGTCTGAAGCCTG   TTGGTAACGTCTGTC  95 33
     GOX2032 NONE
     GOX2033 2229628 .. 2229659 +  -5.9  -3.83026   AAATGATATTTTATA      CCTCATTATAGGG GCACCA CTCTGGAATGAGG       TTTAATGTGAAACGA  61 71
     GOX2034 2231763 .. 2231799 +  -2.9  -4.87665   TAAGGTCGTGACAAA    TCGGAACGTGGGGCC TAATCAC GGTCTCACGTTTCAC    TTTTTCTACCTGACG  74 38
     GOX2035 2232559 .. 2232581 +  -9.1  -5.34555   GCCGCTGACAAAAAA          GGGGGCGCGG GAAA CCG-GCCCTC           TTTTTTATGATCTCA 100 33
     GOX2037 NONE
     GOX2038 NONE
     GOX2039 NONE
     GOX2040 2237105 .. 2237117 +  -4.8  -2.65538   GCGCTGCTTTGCCCG                GCCT GCTTA AGGC                TGATGTCCGGTTCTT  43 76
     GOX2041 2237539 .. 2237586 +  -2.7  -4.25104   TGGAGCCGGTTTTCC GGCTC--C-GGATTCCCGTCTCGT CAT ACGAGGCGGAAGACCAGCCGGGCC TTTTCCTGAGGCCCG  61 48
     GOX2042 NONE
     GOX2043 2240202 .. 2240215 +  -4.5  -3.53091   GTCGCGGTGGCTGCG               CTGCT GGTG GGCAG                TTTGGCCACGGACAT  51 233
     GOX2047 2243579 .. 2243593 +  -2.8  -3.14132   GGAAACGACCGGAAG               GCCA CAGGACA TGGC               TTCATGCCCCGCGAC  44 290
     GOX2054 NONE
     GOX2055 2251193 .. 2251213 + -16.9  -5.31456   GCCTGAATTAAAAAA            GGGGGATCC GGT GGATCCCCC            TTTTTTATGGATTAC 100 35
     GOX2061 2258632 .. 2258643 +  -7.2  -2.62616   GGATTTCTCCCAGAT                CGGC GAAG GCCG                 TCATATCCACGGTCG  51 226
     GOX2064 NONE
     GOX2065 2264037 .. 2264069 + -17.2  -3.67792   GAGGTGACGGGGTCT      GCATGGCTGGAAGA CATAC TCTTTCAGCCATGC      TTTGAATGCATATCG 100 39
     GOX2066 2265114 .. 2265129 +  -6.1  -2.74523   CAGGGCAAACCCGTG              GGTCG CCAATC CGACC               TGATCTTCAGCCTGC  49 7
     GOX2068 2267355 .. 2267369 +  -6.4  -3.37975   ACGTCCTGATCGTTC               TGGAAC GCG GTTCCG               TTGTGGATGATGGAT  55 249
     GOX2075 NONE
     GOX2076 2277402 .. 2277423 + -14.5  -3.09834   CAGGCTGAGTTCGGG           CTGGACCTC CTCA GAGGTCCAG            TTCGATGCTGAAGTG  81 33
     GOX2079 2280946 .. 2280981 + -22.8  -2.53213   TCTGCGCGACTGCTG    CAAAACCTGCCGAGGGG CTA CCCC-CGGCAGGTTTTG    TGCATTGGAGCCTTA 100 73
     GOX2083 NONE
     GOX2084 2287496 .. 2287511 +  -7.6  -2.71731   TCGAAGCTCTGATCC              GGGTTT GAAA AAACCC               TGCTTGCGCCATCAG  53 18
     GOX2085 2288405 .. 2288419 +  -4.2  -4.75288   GCGCGATGTAACGGC               CCGG AAGAGCC CCGG               TTTCTTTTGGTGTGA  74 423
     GOX2087 NONE
     GOX2088 2291031 .. 2291044 +  -2.3  -2.62184   ATCGCTTCCTTTTTC               ATGGC GGAT GCCAG                TCATGTCAGAAAACA  38 46
     GOX2089 NONE
     GOX2090 2293567 .. 2293588 +   -13  -5.76633   TACTCCATGAAAAAA           CCGGCACC AGAACA GGTGCCGG            TTTTTTTGTCTGTCC 100 58
     GOX2093 2295163 .. 2295189 + -18.8  -3.96148   GAGTTCCACAAAAAA         GGGGAGATGGAC CAG GTCCGTCTCCCC         TTTCTGCTGCGCGGA 100 48
     GOX2101 2303467 .. 2303487 +  -6.8  -4.15222   GAGCGATATGCACGG            CGGTCTCG TCTTC CGAAACCG            TTTCTTCCAGCCGCT  69 229
     GOX2105 2308903 .. 2308914 +  -4.4  -3.01791   CCGGCTGCCAGATCC                TCAC GCAC GTGA                 TATTCCGCAAGCCGT  45 225
     GOX2107 2310372 .. 2310397 +  -3.2  -5.02074   CGTCCTGACTGGAAT        G--GGGGGCAGC CTGC GCCGCCCCCGTC         TTTTTTAAAGGCTCA  77 33
     GOX2109 2312219 .. 2312230 +  -2.2  -3.91897   GTCATCTTGACGAAC                CTGT CATA ACGG                 TTTGTGAATAGAACG  54 83
     GOX2110 2313929 .. 2313943 +  -7.8  -4.67982   GTCCCCTGGTCCGGT               GTAGGC GGG GCCTGC               TTTTCTTCGCTGGCA  86 75
     GOX2114 NONE
     GOX2115 2320753 .. 2320764 +  -3.6  -3.53012   CTGGAAATGTTCGGC                GTCG GTGG CGGC                 TTTCCGCCCCGGCAG  49 161
     GOX2128 2335771 .. 2335794 +    -3  -3.69702   TTGCGCCGCACGTAC          TGACGGATCG AATG CGGTCAGGCA           TTCTGTTGCGTGATC  50 23
     GOX2129 2337157 .. 2337177 +  -6.8  -2.88358   TCAGCTCCAGAACAT            GCCGCG TCAGGGCAT CGCGGC            TGGTTCTGATCCTTT  50 132
     GOX2134 2341825 .. 2341855 + -16.3   -3.5913   GCAAATAATTACAAG       CCGGGAGGAAAGA CCTGA TCTTTTCTCCCGG       TCTTTAATCTTTCCG  95 33
     GOX2135 NONE
     GOX2136 2345477 .. 2345490 +  -2.3  -2.66316   GTTCGGACCAAAGCT               CCAGC GCGC GCTGC                TGATCTCGTCACCGA  38 347
     GOX2138 2346990 .. 2347000 +  -8.2  -3.69734   TGGGGAAGGCCCTGT                 CCGG CTT CCGG                 TTTGGCTGACTTCTT  66 6
     GOX2139 2347669 .. 2347688 +   -15  -4.32046   ACGCGCATAAAAAAA            CGGCCCAC GAAA GTGGGCCG             TTTCCTTTTTCGGAC 100 40
     GOX2145 2357791 .. 2357814 +  -9.6  -4.07687   AGTTCTTTTTCTTTG          GCGGAACAGGC ATG GCC-GTTCTGC          TTTTCAGCGGGCGGT  76 459
     GOX2147 2360084 .. 2360123 +  -6.5  -2.82516   CCGAAATTATAAGCT  GCCATGAAGTCGTTGAGG TGTGT CCTCAACTGCT-CATGAC  TGTCGTAATGGAAGC  49 282
     GOX2149 NONE
     GOX2150 2362394 .. 2362419 + -17.7  -5.37593   GTCCTGATCGGTAAA         GGGACGCGATA TTGC TATCGCGTCCC          TTTTTTCATTTCAGA 100 313
     GOX2154 NONE
     GOX2159 NONE
     GOX2161 2371303 .. 2371334 +  -5.3  -3.53012   ACCAAACACCTAGGG      TCTTCACGAT-ATG CTCTC CTTGATCGTGAAGA      TTTAGGAAAAGAACA  54 28
     GOX2162 2372341 .. 2372358 + -14.1  -3.15544   CCAGACATGAAAAAA             GCCGCCC TTGC GGGCGGC              TTCCTGCACATCGGA  81 31
     GOX2167 NONE
     GOX2168 NONE
     GOX2169 NONE
     GOX2170 2377772 .. 2377790 +  -6.6  -3.55071   CGGTGAAGAGGGACC             GCTGCGAT GAT GTCGCCGC             TTTCAAGCCATGTCC  60 16
     GOX2171 NONE
     GOX2172 NONE
     GOX2173 NONE
     GOX2174 NONE
     GOX2175 2382124 .. 2382170 + -13.8  -3.57792   TTTTGAGAAAATGAT CAACGAACGGGCGTATGGTCG GCAAAG CGACC-TGCGCGCGTTCGCTG TTTCAGGCTAGGTGA  84 307
     GOX2176 2385081 .. 2385091 +  -2.4  -4.83269   AAATCCAGTTCATGC                 CAGG AGC CCGG                 TTTTTCGTATCCTGT  69 322
     GOX2187 2397949 .. 2397960 +  -2.2  -3.89215   GCTGTAGCCTTTCTG                CAGG TGAC TCTG                 TTTCAATTTATCAGA  54 34
     GOX2188 2399656 .. 2399670 +  -2.8  -3.76968   GACACGGTGATAATC               TACCTG CCG TAGGTG               TTTAGTCCCTGGGTT  53 266
     GOX2189 2400961 .. 2400972 +  -2.2  -4.07568   TGCTCCAAGGAAAAG                CC-CG TAG CGAGG                TTTTCACGCGCCCAC  57 302
     GOX2192 NONE
     GOX2193 2405203 .. 2405214 +  -4.4  -4.81851   GAGAGGTGGACCCGT                CTGT TCGG ACAG                 TTTTTGGGTTTGAAT  74 354
     GOX2197 2407978 .. 2408017 +  -6.5  -2.82516   CCGAAATTATAAGCT  GCCATGAAGTCGTTGAGG TGTGT CCTCAACTGCT-CATGAC  TGTCGTAATGGAAGC  49 158
     GOX2199 NONE
     GOX2200 2411154 .. 2411185 +  -8.1  -3.45023   GGGGGACAATGGTCT      GATATCCTGGTGA CACCCA TGGCCAGGATATC       TTCTGGTAATCCTGA  64 65
     GOX2201 2412551 .. 2412581 + -12.8  -2.65112   GGTTGAATAAAGCCA       GTGATATGAAAGAA AAC TTCTTCCATATCAC       TCATATCACTGGCTT  73 185
     GOX2204 2418456 .. 2418483 + -17.8  -2.66291   GAATGCGGGAACAAA        CCGTGCGGTTCA TGTG TGAGCCGCACGG         TCATATCCCTGTCTG  86 74
     GOX2205 NONE
     GOX2206 2420816 .. 2420847 +  -2.3  -4.12532   TCCGGGGCGTTGCAT      GTCAGGGATGA-CA TTCCC TGCTCATTCCCGGC      TTTGTCTGTCGAGGG  56 125
     GOX2208 2423155 .. 2423166 +  -5.8  -4.07568   CTTTGTTACGCCCGG                GCCT GAAA AGGC                 TTTTGCCACACCGCA  66 274
     GOX2210 2425426 .. 2425445 +  -4.3  -4.05446   ATTTTCGCTCCTGCC            TGTTTCC AGATGG GGAGACA             TTTCTCATTCCAGGG  61 482
     GOX2213 2428806 .. 2428816 +  -5.4  -3.30441   ATGTGTTCTAAATAT                 CATC CAT GATG                 TTATGAGGGCTCATC  52 127
     GOX2214 NONE
     GOX2215 NONE
     GOX2216 2433220 .. 2433244 +  -2.9  -4.50841   AACCTTTCAGATGTA          TCGTTATTTTT GAT GATAATAACGG          TTTTAGTGTTATTGT  64 61
     GOX2217 2434145 .. 2434159 +  -4.2  -3.53012   TGATGACGGTCATCA               CGGGAT CAC GTCCTG               TTTCCGGCAGCGGAA  52 38
     GOX2218 2434704 .. 2434727 +  -6.7   -3.9122   GCTGAAGTAAAACTC          CCGGTCCGGA ACTGA TCCGG-CTGG          TTCTTTGAAAGAATA  66 36
     GOX2219 NONE
     GOX2220 NONE
     GOX2221 NONE
     GOX2222 2440478 .. 2440498 +  -4.6  -4.37092   GACGATAAGCTATAA            TCCGACCT GAGAG AGGACGGG            TTTTATGGGCAAGGT  68 469
     GOX2223 2441184 .. 2441200 +  -2.9  -4.18367   CCGATATCACATATA              TTCCCAT GAA ACGGGGA              TTTCTCTATCTCGTG  58 395
     GOX2225 NONE
     GOX2226 2446369 .. 2446389 +  -6.8  -3.65351   GCCCGGACGCTGGCC            GACCTGCT GACGG AGCAGGGC            TTTGAATCCCCCTGC  60 69
        thiG NONE
     GOX2228 NONE
     GOX2229 2448830 .. 2448849 + -10.7  -3.44051   CGTTCATTGCGACAA            CAGGGCG ATGACA CGCCCTG             TTCTGCTGATCGGCG  72 15
     GOX2230 2449818 .. 2449833 +  -4.6  -3.14931   TTGACCCGCCGTAAG              CGCGGT CATG ACCGAG               TTCATCGACGGTCAG  48 248
     GOX2236 NONE
     GOX2237 2455590 .. 2455617 +  -2.7  -3.12999   CGGCGCGCGCAGCAG        CGTTAAACCTG GCGCGA CAGCTTTACCG         TTCCCTGTGCGCTCC  43 20
     GOX2238 2458745 .. 2458760 + -10.4  -3.11476   CGAAGGCGATTGAAA              GACCGG CTCT CCGGTC               TGATTTTGGGTGACT  68 28
     GOX2239 NONE
     GOX2240 NONE
     GOX2241 2461934 .. 2461964 + -24.1  -4.60041   ATTCATAAAAGAAAA       GGGGAGCGGGACG TCTGT CGTCCCGCTCCCC       TTTTTGGGGGTCACT 100 33
     GOX2244 2462693 .. 2462705 +  -3.4   -4.1711   CCTGACGGGGATAGA                GGAA GCGGG TTCC                TTTGTTCCGGATGAT  58 90
     GOX2245 2463195 .. 2463213 +  -5.3  -2.82635   ACGTGGCGGGGCCAT            GCGGCATC ACCT GATGC-GC             TGTAGTCATCAGGGT  44 234
     GOX2247 NONE
     GOX2248 2464763 .. 2464775 +  -4.1  -3.85698   GGAGACAATCCCGTC                CTTGC GCT GTAAG                TTTCTGCCCAAGACA  55 14
     GOX2249 NONE
     GOX2250 2467261 .. 2467283 + -19.2  -2.57795   CTGAATATACTACTG           CTGCCGGACC TCT GGTCCGGCAG           TAAGTTCATCCTAAG  91 37
     GOX2253 NONE
     GOX2254 2471694 .. 2471715 + -10.1  -3.41693   CTGCCAAAGGCAAAT           CCGACGAGA ACTT TCCCGTCGG            TTCCTTCCTGATCGC  70 74
     GOX2255 2472974 .. 2472987 +  -8.1   -3.9461   TGGAGAAGGTGCGCA               GGACG ACCA CGTCC                TTGTTCTTGGCGACC  71 494
     GOX2258 NONE
     GOX2259 NONE
     GOX2260 2478989 .. 2479002 +  -5.3  -2.72344   AAAAAGCCTGGTATT               TTTCG CAGA CGAAA                TGCTTGGCCGTGGAC  46 374
     GOX2265 2484497 .. 2484530 + -16.7  -3.34517   CAATGAGAGGCCAAA     CGGGCTACGGGGG-CG CTA TGACCCCCGCAGCCCG     TCTTTCAGGCGCCAT  90 65
     GOX2266 2486105 .. 2486131 +    -5   -4.0616   CCGGGCGACGAAACC         GGCATTGGCG ATATGCG CGCCACCGCC         TTTCTGATTGGCCTG  63 243
     GOX2268 2488312 .. 2488339 +  -2.5   -4.8048   CGGTGATGTGGGAGA        GGCCGTCCCGC AGGAGC GCGCGGAGGTC         TTTTTCCTCTACGGC  72 65
     GOX2270 2490109 .. 2490138 +  -4.3   -4.2649   AAACCAGCTGGTTGC       CTCGTCCACAA AGGCCAGC TTGTGGGCGAA        TTTCTCGTTTTCTTC  66 445
     GOX2272 2491708 .. 2491722 +  -7.1  -3.64703   AAGAGATGTTCTTCG               GGAGC TTCCC GCTCC               TTTCCGTCCCACAGA  60 134
     GOX2273 NONE
     GOX2274 2494617 .. 2494631 +  -5.7  -3.31144   ACAAGGACCGCTAAA               GGTCA TTTAT TGACC               TTGTGGGAGTAAGAA  54 98
     GOX2275 2495255 .. 2495292 +  -5.1  -2.55544   TGCGCCGCAATAACA  GGGTT--T-CTGACGGCT CCTGA AGCCGTCAGCAGTAACCC  TGGCTTCAGTACTGC  46 28
     GOX2277 2496516 .. 2496531 + -11.8  -5.76633   GTCTTCATGAAAAAA              GCGGCC TTCG GGCCGC               TTTTTTTATATCTGC 100 54
     GOX2280 2499185 .. 2499207 +  -7.7  -3.28924   CCATGATCGGCAGAC           CACGCATGT CGCTC ACAAGCGTG           TTGTAACCGAAGCTC  58 309
     GOX2285 2504722 .. 2504735 +  -2.3  -2.69319   ACAGCAGGAAACGGG               GCGCA GTAA TGGGC                ATTGTCTACAGCATT  38 17
     GOX2286 2506364 .. 2506381 +  -8.3   -2.8844   CGCCAGGCCCTGGTG             CCCCGGC CGAG GCCGGGA              TCTGCTGTGATCTGA  57 247
     GOX2287 NONE
     GOX2288 2508811 .. 2508836 + -12.5  -2.83903   CGGTTTCGTATGATC         CCAGGCCGCCC TTCG GGGCGGTCTGA          TCCGTTTTTCCACGG  74 28
     GOX2289 2509958 .. 2509977 +  -2.8  -2.98072   ACCGATATTCTGGTG            GAGGCC-TG ATC CATGGCATC            TCTGATTCTGATGCC  42 17
     GOX2290 NONE
     GOX2291 NONE
     GOX2292 NONE
     GOX2293 NONE
     GOX2294 NONE
     GOX2295 2515873 .. 2515898 +   -14  -5.21709   CGGTTTCAAGCAAAG         GCGGCTTCCG TTCATT CGGGAGCCGC          TTTTTTCGTGTCAGG 100 68
     GOX2298 NONE
     GOX2299 2520277 .. 2520292 +  -3.2  -3.35746   ATCTTTGACTGAGAG              GCC-GCG GGA CGTAGGC              TTCCTGTGATTTCCT  46 29
     GOX2300 NONE
     GOX2301 NONE
     GOX2302 NONE
     GOX2303 NONE
     GOX2304 NONE
     GOX2305 2524967 .. 2524978 +  -3.6  -4.56597   ACCCCTTAAGAGCCG                GGGC TGAC GTCC                 TTTTTCCAGACGAGC  69 32
     GOX2306 2525436 .. 2525481 + -12.7  -3.93166   CGTTTTTTAAGCATT GCTCCTGCCACATTTCAGCC ATGAAGC GGC-GAAAAGTGGCAGGACC TTGATTTTTTCGGAA  89 77
     GOX2307 2526181 .. 2526216 + -14.9     -3.67   GTCTCTGTGCGAGAA   TTGTCAGCCCGCGCTCC TCAA GGAG-GCGGGCTG-CAA    TGTTTTCGGCGTTCA  90 305
     GOX2310 2530425 .. 2530438 +  -5.9  -3.65351   GGCCTCTGCCAGCAG               GCGTG CGAT CGCGC                TTTCCATGACCGTGA  57 322
     GOX2312 2532764 .. 2532774 +  -2.4  -3.30918   GGGCTGAGACGGCTG                 CCCG ATA CGGA                 TGTTCTGCTCTGCCT  44 121
     GOX2313 2534093 .. 2534105 +  -2.6  -4.72272   CAGGGTTTTGGCGAG                CGCG TCCAC CGTG                TTTTTCGTCCGGGCG  72 389
     GOX2315 NONE
     GOX2316 2538116 .. 2538156 +  -6.1  -4.16146   TCCGTACAGTTTGTT CTGGCTCTGTTCAGGGCG TTCAGT CGTCCCGATT-GAGCCAG  TTTTCCACATCTTTT  66 330
     GOX2321 2542596 .. 2542617 +  -2.9  -4.65895   CCGTCTTGCAGCCTT           TGCGGA-CCG GCA CGGATGCGCG           TTTTTGCATGCACCA  69 361
     GOX2327 2545114 .. 2545127 +  -6.7  -3.34398   CTGACAGAGAGGACA               CCCAA GATG TTGGG                TATTTCACCCAAGCG  56 122
     GOX2328 2545607 .. 2545642 +  -7.7  -3.29043   CCGGAAAGTGATGCG   TCTCCTC-GAGGG-CTG GATC CAGACCCTCTGAGGAAA    TTATGGCCCGACCTT  59 183
     GOX2329 NONE
     GOX2330 NONE
     GOX2331 NONE
     GOX2332 2548395 .. 2548407 +  -4.1  -3.10597   CCGTCTCGCATCCTA                CTAGG TTT TCTAG                GTTTTCAATCCCGCC  46 22
     GOX2333 NONE
     GOX2334 2549926 .. 2549955 + -14.3  -2.63596   GTCGTTGGGGCTCGA       GACCATCCCGATC GGGC GGCCGGGATGGTC        TCGTGTGACCTGAAA  78 87
     GOX2335 NONE
     GOX2336 NONE
     GOX2337 NONE
     GOX2338 NONE
     GOX2339 NONE
     GOX2340 2556374 .. 2556388 + -12.8  -4.39166   TGAACTTCAAAAACC               GGCCCC TCT GGGGCC               TTTTCATGTCTGGGA  95 38
     GOX2341 NONE
     GOX2342 NONE
     GOX2343 NONE
     GOX2344 2558949 .. 2558959 +    -4  -3.54459   CTTGAAAGCAGCGCA                 TCAA TGA TTGA                 TTTCGACAAGCTTGC  52 46
     GOX2345 NONE
     GOX2346 NONE
     GOX2347 NONE
     GOX2348 NONE
     GOX2349 NONE
     GOX2350 NONE
     GOX2351 NONE
     GOX2352 NONE
     GOX2353 NONE
     GOX2354 2568063 .. 2568075 +  -2.6  -2.80994   TTCCTGTTTTCGTGG                GCCT GGGAG GGGC                TGTAATGGCATTCAG  39 8
     GOX2355 NONE
     GOX2356 NONE
     GOX2357 2570666 .. 2570695 +  -4.1  -3.13566   CACGTTAATAATAAT       CCGGAATGGGTGG CGCT CTACCCGGCTCGG        TATTACGTCTCGTAT  46 59
     GOX2358 NONE
     GOX2359 NONE
     GOX2360 NONE
     GOX2361 2574429 .. 2574446 +  -9.8   -5.4505   ATTCTGACCGACATA             GCCGCC CTCTGA GGCGGC              TTTTTTATTGGAGGG 100 51
     GOX2362 NONE
     GOX2363 2577176 .. 2577190 + -11.4  -5.76633   CAGACCGCTTTCCCG               CCGCCT TCG AGGCGG               TTTTTTTATGTCTGG 100 420
     GOX2365 2579246 .. 2579259 +  -6.7  -4.85599   GGTTACTGAGGATTT               TCTGG TGGA CCAGA                TTTTTCTAAAATAGA  84 92
     GOX2369 NONE
     GOX2370 2583705 .. 2583721 +  -9.4  -3.96216   GCGAGCGCCGAAAAC              GGCTCG GCCAG CGAGCC              TTCTTTGGGTGCAAA  74 449
     GOX2372 2585277 .. 2585290 +  -2.3  -4.66163   ATGTGCTTGATCTCA               TCTGG TACA CCTGA                TTTTTCGGTCGCAGT  65 151
     GOX2373 2587206 .. 2587229 + -12.4   -4.9792   TCGGATAAACTGAAA          GGAGCCCGGC GCAA GCCGGGTTTC           TTTTTGTCTCAGATG 100 522
     GOX2375 2588733 .. 2588743 +  -2.4  -4.25104   AGGCCGCCGCAAAGG                 CGTC CCG GTCG                 TTTTCGTGAACCAGC  62 93
     GOX2377 2590366 .. 2590377 +  -2.2  -4.58283   TTATCGCGTTATGAA                GATG CAAC CGTC                 TTTTTCAGAAAGTTG  65 154
     GOX2378 NONE
     GOX2379 2592015 .. 2592034 +  -4.3  -2.67803   CGTCAGGATCTTCCA            TGCTGCCT GAGGA AGGC-GCA            TCACTTTCCTCCCGC  41 205
     GOX2385 2596526 .. 2596563 +  -4.1  -4.86731   CGGAAGCGCCGGAAA   TTTTCTGATCCGGCAGA AAGA TTTTCCGGATCAGACGC    TTTTGTTTCCAACCA  76 18
     GOX2391 2603975 .. 2603987 +  -2.6  -3.08224   TGAACGACAGGGACG                CTGG AACAA CCGG                ATTTTCGGATGGCAT  42 43
     GOX2392 2604803 .. 2604817 +  -5.6  -2.73542   GTTCACATGCCCCAT               CTTCCG CCC CGGACG               TGCTTCCGCCTTGCC  46 114
     GOX2399 NONE
     GOX2400 2609384 .. 2609404 +    -9  -6.06529   CAGACACAAAAAAAC           CGGC-TCCC CTAA GGGACGCCG            TTTTTTTTGTGTCTG 100 14
     GOX2403 2613338 .. 2613354 +  -5.9  -4.09243   TTTTTTGGCTTCTTA              TCTGTTT TCA AAGCAGA              TTTTGGAGCGATATC  65 291
     GOX2406 2616446 .. 2616456 +  -6.8  -3.55764   TTGCCGGTTTTCTGG                 GCCT CAC AGGC                 TGTCTTTTCCTTTTT  60 44
     GOX2407 2617413 .. 2617435 +  -4.1   -4.8083   GCCTTTCGGAATCTG          GCTGA-GCCG GGGC CTGCATCAGC           TTTTTGATGATGTTG  72 303
     GOX2408 NONE
     GOX2409 NONE
     GOX2410 NONE
     GOX2411 NONE
     GOX2412 2625553 .. 2625568 +  -3.2  -3.14132   GGGAAAATAGGCTGA              CGGG-CG GAA TGTCCCG              TTCATAACCACGACC  44 377
     GOX2414 NONE
     GOX2415 2626784 .. 2626795 +  -5.8  -2.77899   AGCCGCCGCGCCAAC                GACG GCAA CGTC                 TGATTCATGACGGGC  49 11
     GOX2416 2628157 .. 2628173 +    -8  -3.43492   GCACAACCAGCGCCA              TGGCGA CAGGC TCGCCA              TTCTGATCGATCTGG  60 403
     GOX2418 2630018 .. 2630040 +  -3.2  -2.76162   TGGAAAAAGCGCAGG           CCACCGGCCA GCA TCGCCAGAGG           ATTTGAGGTGCCATG  41 103
     GOX2419 2631468 .. 2631485 +  -4.1  -2.95204   GCAGGGGGACGAGGA             TGATGGC AATG GCGATCA              GTTCTTTGAGCATGC  44 472
     GOX2420 2632171 .. 2632189 +  -5.8  -3.17714   GTCCCGCAGTCAATC             GGCGGCGG TTG CCGACGGC             TTGCTGAGGATTTCG  52 88
     GOX2424 2635330 .. 2635347 + -10.5  -2.91383   CCCTCCAATAAAAAA             GCCGCCT CAGA GGGCGGC              TATGTCGGTCAGAAT  67 30
     GOX2426 2637430 .. 2637441 +  -5.8  -3.61715   TGTGAAGTTCTGCGC                GAGG AAGT CCTC                 TTCTTCGCGGACATA  57 182
     GOX2436 2647645 .. 2647677 +  -4.7  -3.30124   GGCACCGCTGGATTG      TGCCCGTCGGTTC TGGCGTT GGCCTGCCGGGCA      TTCTGCGCGCTGACA  50 473
     GOX2439 2651080 .. 2651102 + -10.5   -3.9122   TTCTCCTGAACAGCA           AGCGGCTGG GACTG CCAGCCGCA           TTCTTTCCGAAGATC  76 513
     GOX2442 2652748 .. 2652762 +  -4.2  -3.57263   ATACATTGGCAGAAG               CTGGCT TAG ACCCAG               TTTCGGAATGACCCT  54 0
     GOX2444 2654010 .. 2654021 +  -7.2  -3.20616   TCGTCGTAGCTATTC                CGCC TCAT GGCG                 TTACGTCTTCGTCGT  57 84
     GOX2459 2666456 .. 2666472 +  -4.3  -3.74542   TGTCCGGAATAAAAT              TGGCGCT ACG GGCGCAA              TTCTTGAGTGTTGTC  57 349
     GOX2461 2667588 .. 2667624 +  -5.8  -2.65538   CTAGCTATAGATGCC    CGCTGGAAACATCTTG CTGGA CACGGCGTTTCCGGTG    TCATGTGCGATTGTT  48 147
     GOX2462 NONE
     GOX2463 2668994 .. 2669004 +  -4.6  -4.44667   CACTCAACCCGAGAT                 CGCC CTC GGTG                 TTTATTGTTCCACCA  68 438
     GOX2471 2674594 .. 2674608 +  -8.6  -2.57132   TTCTTGACTGGTATA               GTCTCT GTG AGAGAC               ATTATCCCCACGCCA  56 184
     GOX2472 NONE
     GOX2473 NONE
     GOX2474 NONE
     GOX2475 NONE
     GOX2476 NONE
     GOX2477 NONE
     GOX2478 2677781 .. 2677808 +  -4.1  -3.21099   CCGCGAGATCAACGA        GGACCTGAGCGA CGTGA TTGCGC-GGTCC        TTCCTCATAGAGCGG  46 48
     GOX2479 2679358 .. 2679378 +  -4.6  -4.37092   GACGATAAGCTATAA            TCCGACCT GAGAG AGGACGGG            TTTTATGGGCAAGGT  68 361
     GOX2480 2680767 .. 2680787 +  -6.1   -3.1372   CAGTCAGGGAATGGG            TTGCGGTCT TGA AGATCGCGG            TATTCATGACCGATA  52 223
     GOX2481 NONE
     GOX2482 NONE
     GOX2483 NONE
     GOX2484 NONE
     GOX2485 2683315 .. 2683331 +  -2.2  -4.38712   GGAAGATTGTAAAAC              CGGCTA GAAAA TGGCTG              TTTTCTGCGGGTAAA  63 19
     GOX2487 NONE
     GOX2488 2685604 .. 2685625 + -10.2  -2.67143   GAGAGTAAGAAGGGC           GGTGGAAG CACGTT CTTCCACC            TGCTGTACTGACTGT  64 33
     GOX2489 2688305 .. 2688315 +  -4.6  -2.52464   TGAAGGCGGCTCTGG                 GGCG TCT TGCC                 TGAGTTGAAAACGGC  43 12
     GOX2490 2689213 .. 2689231 +  -8.8  -2.71731   AGATCGCGGACAGCG             CCATGGGC CGC GCTCGTGG             TCATTGCGGCATAGG  54 49
     GOX2492 2693161 .. 2693192 + -16.7  -4.07885   GTAACTCGTCAGACA      GGATCAGCCTTCC CATATA GGAGGGCTGATCC       TTTTAGCGGAGCATC 100 64
     GOX2493 2693770 .. 2693786 +  -2.9  -4.62336   AAGGCGGAGTATAGG              TGCTTTG TCG CGGAGCG              TTTTTCGGATACCGT  67 39
     GOX2494 2695182 .. 2695201 +   -10  -3.78793   CGGACAAGCGCGTCT            GCT-GCGCC TGA GGCGCGAGC            TTATTCCTCGTTCTC  75 15
     GOX2500 NONE
     GOX2501 2702029 .. 2702056 + -17.1  -5.08824   CGGGTCGGAACTGAA        GAACGCGCTCC CCTCCA GGAGCGCGTTC         TTTTTTGACTGCAGC   0 51
     GOX2499 NONE
     GOX2498 2698767 .. 2698777 -  -2.4  -3.15544   TGCGATGCCTATGAA                 GACG GAT CGGC                 AAAGAAGGCTGCAAT  42 8
     GOX2497 NONE
     GOX2496 NONE
     GOX2495 2694713 .. 2694735 -    -7  -3.44325   ACCGCCGATAATGAA           CCCCTGATCC TTC AGATCAAGGA           AGCCCAGACCTCCGT  57 492
     GOX2491 2688848 .. 2688868 -  -4.6  -2.98088   CCTGAAACGGAGACA           GCGG-TCCC TTAC GGGTTCCGC            AACTGGCCGGAATCC  47 324
     GOX2470 2673173 .. 2673199 -  -2.1  -3.54475   GTCGCCATCAGACAA         CCCTCCCGGCA AAATG CGCCCGGACGA         ACGCGGCGAAGGACA  48 67
     GOX2469 2672499 .. 2672523 -  -7.7  -3.01261   ACAATTCGAGATAGA          CGCGGACAGGC CGC ACCTTGCCGCG          GACCTGTGCCGGGAT  56 146
     GOX2468 2672006 .. 2672017 -  -3.6  -2.68823   GTCGCGCCAGAGAAT                GCGC AGCC ACGC                 GAGGTGGTATGACGG  42 76
     GOX2467 NONE
     GOX2466 2671238 .. 2671258 - -10.4  -2.71681   GAATGCCCGCAACGA            CGCCACGG GATTT CCGTAGCG            CACCTTCCAGCCTGT  64 193
     GOX2465 NONE
     GOX2464 2669148 .. 2669187 - -12.8  -3.14132   CGTGTCTGCGAGCAA  GGCGCGGCCGTGGGTGC CGATATC GCATCC-CTGCCGCGCC  TGAGTGGCCGCACAC  75 120
     GOX2460 2666455 .. 2666472 -    -2  -4.63218   TTGTCCGGAATAAAA             TTGGCGC TACGG GCGC-AA             TTCTTGAGTGTTGTC  65 49
     GOX2458 NONE
     GOX2457 NONE
     GOX2456 NONE
     GOX2455 2661507 .. 2661526 - -12.8  -4.28994   CATCAGGCACGAAAA            CGCCCAGC ATCA GCCGGGCG             GGGAAATTATCGGTT  93 32
     GOX2454 NONE
     GOX2453 NONE
     GOX2452 NONE
     GOX2451 2658749 .. 2658767 - -10.2  -2.52464   GTGGCCTTGAACTTA             TCGACGGG CAT CCCGACGA             TGCGAGCGTTTGCCT  64 288
     GOX2450 2657681 .. 2657714 - -12.5  -2.63102   ACGATGCTCACATCA     TTCCCCGCAGCGGAGA TCG TCACCG-TGCAGGGAA     CTCCCTGCGCCGGTC  73 280
     GOX2449 2656927 .. 2656946 -  -2.8  -2.75343   GCCATATTGGTAAAT            GCGCGGCAT GTC ATGC-GCCC            TTTTTGATGCGGACA  41 192
     GOX2448 NONE
     GOX2447 NONE
     GOX2446 NONE
     GOX2445 2653742 .. 2653754 -  -3.3   -2.9039   AGAGGATGTGATATA                TTCGC TAC GCGGA                ATGGTATGAAAATCG  42 285
     GOX2443 2652697 .. 2652710 -  -2.3  -4.53163   GGAGAGACCACAAAA               GTAGC GATC GCTTC                TACGTTGCCAGAATG  65 68
     GOX2441 NONE
     GOX2440 2650376 .. 2650389 -  -6.7  -3.82083   TTACTATAAGTCAAA               GCTCT GTTC AGAGC                GTTTTTGCTGGACTA  62 391
     GOX2438 2648233 .. 2648245 -  -4.7  -2.91276   TTCCCGGCTATAAAG                CGCCG TAT CTGCG                GAGAGGGAGGCTCCC  46 83
     GOX2437 2646888 .. 2646910 -    -4  -3.28712   GGGGCCTTGGGACAA           GATCGAGCGC GCC GTGCGCAATC           TCGCGACGCAGGACG  48 495
     GOX2435 2645338 .. 2645348 -  -6.8  -3.01708   GAAATGCCAGACAGA                 TCCG GGT CGGA                 CATACCGTTCAGTTG  53 130
     GOX2434 NONE
     GOX2433 2643418 .. 2643429 -  -3.6  -2.52543   AGTGCGCTCAACCGA                CAGG CCCT CCCG                 TGTCCGCGCCGTCAT  41 6
     GOX2432 NONE
     GOX2431 NONE
     GOX2430 NONE
     GOX2429 2639556 .. 2639569 -  -4.5  -3.29144   CCAGGCGCGTGAGAA               CCGGT CTGG ACCGA                ATAATAAATCGCGTA  49 508
     GOX2428 NONE
     GOX2427 2637284 .. 2637296 -  -3.3  -4.14392   CGTGAATTTCCAAAA                GGGCT CTA AGCAC                GCGGCAGCCCCCCGC  58 18
     GOX2425 2635330 .. 2635347 -  -9.8   -5.4505   CCCTCCAATAAAAAA             GCCGCC TCAGAG GGCGGC              TATGTCGGTCAGAAT 100 51
     GOX2423 NONE
     GOX2422 NONE
     GOX2421 2631862 .. 2631901 - -10.7  -3.49858   CGAACCAGACGAGAA  GC-CCGAGGGCGATGACG ACAAG CGCCACCACCCCCAGAGC  GACGTACTCGGTCAA  71 289
     GOX2417 2627758 .. 2627788 - -12.5  -3.02043   AATCGTCCCGGAACA       GGGCGGCTGGCAG CATTT CTGACAGACGCCC       CGTGAAAGTGCGGCT  75 41
     GOX2413 2625133 .. 2625159 -   -10  -3.53012   GTCGGCGCCTCGAAA         CTGGACCGCTAC GGA GCTGCGGTCCTG         ACCGTCCTGCGCGAA  70 74
     GOX2405 NONE
     GOX2404 2612697 .. 2612726 -  -4.9  -4.07568   GGTGCGGTTTGAAAA       CGGCTGCGTGGCCA CTA TCACCGC-CAGCCG       AATTTCCCTGAAAAC  63 387
     GOX2402 NONE
     GOX2401 2609368 .. 2609420 - -21.5  -2.82933   CGCCAATCCATCAGA GCAGACACAAAAAAACCGGCTCCCC TAA GGGACGCCGTTTTTTTTGTGTCTGT GGCAGACCTGATCAG 100 37
     GOX2398 2608035 .. 2608065 - -15.5   -3.5764   AATGCTATGGTCAAA      CCAGCCGCGAC-CC GAAC GGCATCGCGGCTGG       TTTTCCAGATAGGTT  91 87
     GOX2397 2607471 .. 2607505 - -15.8   -4.3534   GGTCAAGCACCAAAA     CGGAGCGGGAGTGC TTTTACG ACACTCCCGCTCCA     AATGCTCAGGCCGCC 100 31
     GOX2396 NONE
     GOX2395 NONE
     GOX2394 NONE
     GOX2393 2604318 .. 2604350 - -18.5  -3.29511   CGCACTTCGCTACAA      CCGCGCACGTCTTCC GCC GGAAGACGTGCTCGA      CAACGAACAGAAACT  93 394
     GOX2390 NONE
     GOX2389 2600090 .. 2600103 -  -2.3  -3.14132   GGCCTCCCGGATCAA               CGGCA ATGA TCCCG                GCACACCCATCAGCC  42 35
     GOX2388 NONE
     GOX2387 NONE
     GOX2386 2596694 .. 2596710 -  -8.7  -4.30014   GTCATGAAGTCAAAA              CGAACCA TAT TGGTCCG              GGTTTTCCATCGGAC  79 219
     GOX2384 NONE
     GOX2383 NONE
     GOX2382 2592619 .. 2592633 -  -8.6  -3.39668   CTTGAAATCGTATAA               CGGATT AGC AATCCG               CCGCCTTCAGCCTCT  64 145
     GOX2380 2591704 .. 2591718 -  -2.1  -4.54047   GCATTCCAGACAAAA              CCTCCA GCGA TGG-GG               TATGCTCTGGAACGT  68 152
     GOX2376 2588490 .. 2588529 -  -6.5  -2.82516   GCTTCCATTACGACA  GTCATG-AGCAGTTGAGG ACACA CCTCAACGACTTCATGGC  AGCTTATAATTTCGG  49 158
     GOX2374 2586937 .. 2586948 -  -2.2  -4.12188   TGAGGAGGTTGAAAA                GGAC TATG ATCC                 CGCGAAAGGTACTTC  56 17
     GOX2371 2583242 .. 2583282 -  -3.9  -3.30124   TTTTATGCCGCAGAA  CGTAACCCGGCCATCCG AAGAGGG CGGATTCCCGCGTTAAG  CGATGGCGTCAAGGC  48 21
     GOX2368 NONE
     GOX2367 NONE
     GOX2366 2578688 .. 2578741 -  -4.5  -3.75665   GCAGACCTGACGAAA GCCGGCGTGGTCAGCGTGTCC-GGT GTGCAG ACCTGGACG-GCCGATCAGGCCGCC CGGTTCGATGCCAAT  56 517
     GOX2364 2576621 .. 2576648 -  -7.6   -4.3739   CATCCGTCGATAAAA        GCG-GCGGCGCGA CGT TCGCTGCGCTCGC        AGTCACAAATCATAG  76 125
     GOX2326 2543700 .. 2543724 -  -2.9  -2.93929   GAAACGACATGAAAC         CTCTCCATCGC GGGTG GCGATGG-G-G         TTAATGTGGGGTATT  42 68
     GOX2325 2543209 .. 2543230 -  -3.7  -4.16016   CCATTCGGCAAGAAA           GCAGATCTA TTTC CAAATCCGC            TACAGCAAGTCGAGC  60 199
     GOX2324 NONE
     GOX2323 NONE
     GOX2322 2541993 .. 2542018 -  -4.7  -3.90897   CAAACAGGAGAACAA         TGCCGTCTG TCGCAATG CAGACTGCA          TATCCGTCGTGATAC  60 140
     GOX2320 NONE
     GOX2319 2539316 .. 2539332 -  -2.1  -3.72695   AGGGCCGCCATGAAA              GGATGGC GTG GCCTTCA              GGTGATCCAGGAGCT  51 298
     GOX2318 2537825 .. 2537852 - -12.8   -2.6162   GAACCGCTGAAACAC        GGGAACCGCA GCGGATAA TGCGGTTCCC         CACGAAAAAGATCTT  73 308
     GOX2314 2533368 .. 2533382 -  -4.2  -3.61654   GACAGGGACCTGAAA               GCCC GGAACTG GGGC               GACTGGCGACACTGG  53 379
     GOX2311 2530044 .. 2530070 -  -3.7  -3.71284   TCTTGAGGAAGACAA        TGC-CG-AAGCCG TGA CGGCCCGCGTGCA        TGAGGAAGTGAAGGC  56 80
     GOX2309 NONE
     GOX2308 2525912 .. 2525944 - -15.5  -3.30124   CCTGATCCTTCAGAA      CTGGCGCAGCGCATC CTG GATGCGTCGCGCCTG      ACCTGACGGATCAAC  87 355
     GOX2297 NONE
     GOX2296 2515873 .. 2515898 - -11.8  -2.93853   CGGTTTCAAGCAAAG         GCGGCTTCCG TTCATT CGGGAGCCGC          TTTTTTCGTGTCAGG  73 36
     GOX2284 NONE
     GOX2283 2501415 .. 2501440 - -10.5  -3.63744   CGTCTGTTGAAAAGA         TCCCCGTTAAA AAGT TTGAACGGGGA          TTTTCAGCCCCGATC  74 39
     GOX2282 NONE
     GOX2281 2498401 .. 2498411 -  -5.4  -4.14392   TTTCAAGTCTCAAAA                 TCAC GCC GTGA                 GGTCAACGACGACAT  65 512
     GOX2279 2497003 .. 2497031 - -13.1   -5.0538   CCGGACCTGAAAAAA        CGGCCCCATTCCC GAA GGACATGAGGCCG        TTGTGCAATCTCAGG 100 36
     GOX2278 2496516 .. 2496531 - -11.8  -5.14563   GTCTTCATGAAAAAA              GCGGCC TTCG GGCCGC               TTTTTTTATATCTGC 100 65
     GOX2276 2494889 .. 2494920 -  -6.5  -4.12902   CAAGGACGTCGAAAA      CCCCGACAGCACG TTCAGT CATGCCCTCGGAG       ACCCGGCAACCTATT  69 403
     GOX2271 2489581 .. 2489594 -  -6.7  -3.28712   CCGTCTGCGCCAGAA               GATCG AGCC CGATC                CGGCTCGTACGTCAC  55 144
     GOX2269 2488055 .. 2488082 - -12.2  -2.90075   CCGCCTGGAATTACA        CCCTGTTCGA-TA CGC TATTCGAACAGGG        GTGGCGGTTCGTGGC  67 223
     GOX2267 2485734 .. 2485754 -  -4.7  -3.63569   CGAACTGCGGAACAA           GGCG-CAG TTTTCC CTGACGCC            GCTGCGGGATGGAAC  55 124
     GOX2263 NONE
     GOX2262 NONE
     GOX2261 2478723 .. 2478745 -  -7.7  -3.18264   CGTGGCATTGAGCAA          TGC-CACGCC GGAA GGCGCGCGCA           GGGGGGTGGAACGTC  57 520
     GOX2257 NONE
     GOX2256 2472313 .. 2472368 -  -5.9   -4.1891   CGTGCTCAACAGAAA CGCCCGGATCCTGCCGCACCTGA TCCGGGATCG CCGGATGCGGCTGGAAGCGGCCG TCATTGTGGAACTGT  67 191
     GOX2252 NONE
     GOX2251 2467258 .. 2467286 - -15.3  -2.75528   AGCCTGAATATACTA        CTGCTGCCGGACC TCT GGTCCGGCAGTAA        GTTCATCCTAAGTCA  81 53
     GOX2246 2462927 .. 2462944 -  -7.7  -3.23216   CGCGATGAGGACGAA             GGCG-AGG TCT CCTACGCC             ATCCACATCACGGTT  56 88
     GOX2243 NONE
     GOX2242 2461577 .. 2461592 -  -4.6  -4.19953   CACTCAAGCCGAAAA              TCGCGC GGCT GCGGGA               TGCTGGCATCCGGGT  65 224
     GOX2235 NONE
     GOX2234 2452834 .. 2452854 - -11.9  -2.56914   TACGCTATTAACGTA            CACACGCTT TCC AAGCGTGCG            CCTTAAGCCGCTCGG  70 69
     GOX2232 2451467 .. 2451479 -  -4.8  -2.55213   GATCCAGCGAAGGCA                GCCT TGGAC AGGC                GCAATAGAGACCGAG  43 65
     GOX2231 2449564 .. 2449576 -  -3.3  -4.10429   AACGATTCCGGAAAA                CAGGC GGT GACTG                TGCAACGGCTTCTGC  58 55
     GOX2224 2441724 .. 2441735 -  -4.4  -4.81851   ATTCAAACCCAAAAA                CTGT CCGA ACAG                 ACGGGTCCACCTCTA  74 307
     GOX2212 2426796 .. 2426811 -  -2.5  -3.54543   ACTCAGCCCGCTAAA              GACCT TCGATT AGGCC               CATTGCGGGAAGGGA  48 19
     GOX2211 2425053 .. 2425064 -  -5.8  -4.66953   TCAACACGCTAAAAA                CCTG AAAT CAGG                 CACAAGAGAAGTCAA  75 164
     GOX2209 2423114 .. 2423128 -  -2.8  -5.32396   ACACTAAAAACAAAA               GCCA AGGCAAA TGGC               AACCAAGGTTTCTTT  81 237
     GOX2207 2420544 .. 2420555 -  -3.6  -3.71607   CCAATACCATTGAAA                CGCC GGAA GACG                 TCGCCAGCACGCTCC  54 424
     GOX2203 2413856 .. 2413866 -  -6.8  -3.14878   TTTCGGAAGGTAACA                 TGCC GAA GGCA                 GGGCTTGAAGGGGGA  54 379
     GOX2202 2412551 .. 2412581 -   -15  -2.75825   GGTTGAATAAAGCCA       GTGATATGAAAGAA AAC TTCTTCCATATCAC       TCATATCACTGGCTT  81 69
     GOX2198 2407357 .. 2407368 -  -2.2  -3.01726   CTCTCGGAGATAAAG                GACA GGAT TGCC                 GCGGCATGGCTGCCC  41 499
     GOX2195 2405181 .. 2405211 -  -6.9  -2.72344   GGCCATTGCCAATGA      TCCGAAC-GAGAGG TGGA CCCGTCTGTTCGGA       CAGTTTTTGGGTTTG  50 63
     GOX2194 2404726 .. 2404748 -  -3.2  -4.11692   CACTCACGGCGAAAA           CCATTCCCGC ACA GCAGGCTCGG           CTGCGTCTGCTGAAG  61 61
     GOX2191 2402194 .. 2402231 -  -6.9  -2.60244   CGGTCAAGTAAGCTA   GACAGAGCGGTATGTGGC ATC GCTGCG-ACCGCTCTGCC   GCCATCGTCGTGGTG  50 76
     GOX2190 2400509 .. 2400548 -  -6.5  -2.82516   GCTTCCATTACGACA  GTCATG-AGCAGTTGAGG ACACA CCTCAACGACTTCATGGC  AGCTTATAATTTCGG  49 158
     GOX2186 2395021 .. 2395045 -  -2.7   -2.7264   AAACTCCTGGGAAAG          CTGCCGCATGA CGA TCATGTCGCCG          TTGTTGACGGTGGCG  41 220
     GOX2185 2393697 .. 2393749 -    -7  -3.87505   ACCACACCAGAAGAA GCAGGACGGACGGGGAAAGGAGCAGG AGA CCTG-TCCTTTTCCCGCGTG-CCTTC GTCTGGTTCAGGGCA  66 109
     GOX2184 NONE
     GOX2183 NONE
     GOX2182 NONE
     GOX2181 2390065 .. 2390098 - -10.3  -4.07568   GTCTTTTGCTGAAAA     GGC-ATCCGGGCGC TGTGATG GCGCCCGGATCGTC     CTAGCTCACCAGACG  81 31
     GOX2180 NONE
     GOX2179 2387970 .. 2387989 -  -4.2  -3.12327   GTCCGAGACGTAATA            GCCGCTGTC ATA GAC-GCTGC            GGTACTGGGTTTTGA  47 213
     GOX2178 2386718 .. 2386740 -  -5.4  -3.42354   TAGGGGAAGCCAGAA           CGCAAGACAG ACA CCGCCCAGCG           CGGAGAGGGCGTAAC  54 106
     GOX2177 2384943 .. 2384973 -  -7.5  -2.89527   TGAAGAGCAGAACTA       CGGCGGCGCAT GATTTCAGG ACGCGCTGCCG       TGCTGCTGTCAGGCG  56 127
     GOX2166 NONE
     GOX2165 NONE
     GOX2164 2372671 .. 2372685 -   -10  -2.62246   TTAAGGGGAACGAAT               GACGCA ACA TGCGTC               GAAAACCCGCTTAGG  62 209
     GOX2163 2372341 .. 2372358 - -14.1  -5.24989   CCAGACATGAAAAAA             GCCGCCC TTGC GGGCGGC              TTCCTGCACATCGGA 100 57
     GOX2160 2368935 .. 2368968 - -13.9  -2.78935   ATATCCTTCAGGATA     TCCTGACCCATGCCA TTCC CGGCACGGCTCAGGA      TCTTGTGGTGCTGTC  72 297
     GOX2158 NONE
     GOX2157 NONE
     GOX2156 NONE
     GOX2155 2364674 .. 2364684 -  -8.2  -3.29471   CTTCGACGAGATCAA                 GGCG TTC CGCC                 GCAACAGGACGGGCG  60 239
     GOX2153 2363959 .. 2363973 -  -5.6  -2.72227   AATACCGGGGAAGGA               CGGACG TGC CGTCCT               GAAAATTCAGTCGAT  46 32
     GOX2152 2363449 .. 2363459 -  -6.8  -3.32343   CGGACATCTTGAGAA                 CCTG CGG CAGG                 GGAAAGGGGATGAAG  56 112
     GOX2151 2362394 .. 2362419 - -17.7  -3.57144   GTCCTGATCGGTAAA         GGGACGCGATA TTGC TATCGCGTCCC          TTTTTTCATTTCAGA 100 36
     GOX2148 2359490 .. 2359504 -  -5.6  -2.79302   ACGATCCGGATCAGA               CCCGGA CGA TCGGGG               CGGGGCGTATTCCGG  46 469
     GOX2146 2357141 .. 2357155 -  -5.6  -3.57144   TGCCGGAGCGGCAAA               CACGCC GCT GGCTTG               TACGCTGATGGGTGT  57 234
     GOX2144 2353050 .. 2353060 -  -3.2  -3.31144   GCGCCATCCCTATAA                 CAGT TTG ACCG                 CCCCGGACAGGGACG  46 75
     GOX2143 2351232 .. 2351251 -  -3.6  -4.05004   GGATCAGAATAACAA            CTTACCACG CTT CATGG-AAG            TATATTCTCTATCCT  60 135
     GOX2142 2349119 .. 2349131 -  -6.3  -2.60392   GATTTGTCAAGTAAT                GTGAA TAT TTCAC                CAGATGTTATTGCTG  48 32
     GOX2141 NONE
     GOX2140 2347669 .. 2347688 -   -15  -5.61596   ACGCGCATAAAAAAA            CGGCCCAC GAAA GTGGGCCG             TTTCCTTTTTCGGAC 100 53
     GOX2137 2344952 .. 2344980 -  -2.2  -3.53761   GAAGCGGGTGGCAAA        TGGCTGACGGCC TACAT GGCCTGCTACCA        TCAGGCCTGCGATGC  47 222
     GOX2133 2339053 .. 2339070 - -12.7  -5.72622   TCCAGAAATAAAAAA             GCCGCCT CAGG AGGCGGC              TATGGATCGTGAAAA 100 96
     GOX2132 2338472 .. 2338497 - -13.3  -4.70583   GGCAGGAACATAAAA         GGGAGCGGTTC AGGC GAACCGCTCCT          GTCTTCGGGACGAAA 100 55
     GOX2131 NONE
     GOX2130 2336887 .. 2336899 -  -6.9  -2.87132   GCTCCTTCGGACATA                CCGGC TTT ACCGG                TACGTCTCTCTGGAT  50 197
     GOX2127 2333396 .. 2333406 -  -5.4  -3.32343   CTCAGATCCCCAGAA                 CATC GGC GATG                 ACGGCGAAGATCGCG  52 1
     GOX2126 NONE
     GOX2125 NONE
     GOX2124 2330948 .. 2330958 -  -2.4  -2.71144   CACGGTTTTCAATCA                 GGCG CTC CGCG                 AACTTGCAGCCTCAG  38 96
     GOX2123 NONE
     GOX2122 NONE
     GOX2121 NONE
     GOX2120 NONE
     GOX2119 NONE
     GOX2118 NONE
     GOX2117 NONE
     GOX2116 NONE
     GOX2113 NONE
     GOX2112 NONE
     GOX2111 2313391 .. 2313411 -  -4.6  -3.59738   CAGGACAGCCTGAAA           GCCGCC-GC GGAC GCAGGTGGC            ACGGTTCATGGCGGA  55 494
     GOX2108 2310292 .. 2310322 -    -6  -3.89822   GACGGACGTGATAAA       GGCGCCGAATGTGG AGG CAACACTCGCAGCC       TACCGCCAGCATCTG  62 105
     GOX2106 2308353 .. 2308373 -  -4.5  -3.53091   AGTGTCTCCCGCAAA            GGCCGCCCC TAT GGGCCGATC            GATGCCATCCTCAAG  51 377
     GOX2104 NONE
     GOX2103 NONE
     GOX2102 2303244 .. 2303259 -  -7.5  -3.01924   CAGCCGTTCTCAACA              CCGCC CTGAAC GGCGG               CTGAGAACGGTTTCT  56 54
     GOX2100 2301707 .. 2301723 -  -2.1   -4.1466   AGCGAATTTCCAAAA              GGGCTCT GAG AGCGACC              GCGCCGGAAATCCAG  56 231
     GOX2099 NONE
     GOX2098 2299172 .. 2299197 -   -14  -5.07652   TCCTGTAAAAGAAAA         GGGGCGCAGA TGTGAC CCTGCGCCCC          TTCAATACTGCTGCC 100 53
     GOX2097 NONE
     GOX2096 NONE
     GOX2095 NONE
     GOX2094 2295163 .. 2295189 - -16.6    -5.252   GAGTTCCACAAAAAA         GGGGAGATGGAC CAG GTCCGTCTCCCC         TTTCTGCTGCGCGGA 100 52
     GOX2092 2293933 .. 2293959 -  -4.3  -2.67803   TGGCTACGAAAGGCA         CATGGACGCGG AAATG CCGCAGCCATT         CGAAACCCGGCTTCT  43 42
     GOX2091 2293567 .. 2293588 -   -13  -5.15634   TACTCCATGAAAAAA           CCGGCACC AGAACA GGTGCCGG            TTTTTTTGTCTGTCC 100 47
     GOX2086 2287802 .. 2287826 - -13.5  -4.49556   CCGGCATGAAACAAA          GGCAGGGTCCC GTG GGAGCCCTGCC          TTTCCGGTCTGGAAC 100 218
     GOX2082 NONE
     GOX2081 NONE
     GOX2080 2280951 .. 2280976 - -18.3  -4.08767   GCGACTGCTGCAAAA         CCTGCCGAGGG GCTA CCCCCGGCAGG          TTTTGTGCATTGGAG 100 43
     GOX2078 2279697 .. 2279718 -  -2.9  -4.17048   CCGGTGTCAAAATAA           TTCGTTCGC TTCA GCGAACCAT            CTGGTCCGCTTTGTC  58 78
     GOX2077 2277002 .. 2277013 -  -2.2  -3.06302   ACGATCCTGACCGAA                GCCA TTCG TGAC                 GTGCCGCTGGATGTG  41 424
     GOX2074 NONE
     GOX2073 2271693 .. 2271721 -  -5.4  -3.74872   ACCGAGCCTAGGAAA        GAATATTCCGGA TGTCG TGCGAAATATTC        ATGTCGTGTTGACGA  59 51
     GOX2072 2271168 .. 2271178 -  -5.4  -3.51232   CTGTCGGCAAATGAA                 TGCA CGA TGCA                 AGATCAGATATTATC  54 46
     GOX2071 NONE
     GOX2070 2267994 .. 2268017 -    -9  -3.62354   GCGTGAAAGCAAACA          GATGAATGTA AAAT CACATTCATC           ATATCAGGCCGGAAC  68 86
     GOX2069 2267080 .. 2267090 -  -2.4  -4.07885   GACCCTGTTCGAAAA                 GGCG CTT CGCG                 GAAATCTGAAACAGT  57 76
     GOX2067 2264699 .. 2264722 -    -6  -2.90075   CGCTGGCGAACTACA          TGCGGACCTT CGGG AATATCCGCA           ATGTGGTCGAGGACA  48 439
     GOX2063 2261240 .. 2261253 -  -5.9  -3.96148   GGTGTCGAGCATAAA               GGGCC GTTC AGCCC                GGAACCATGTTCCGG  64 19
     GOX2062 2258132 .. 2258154 -  -4.1  -2.52015   TGGACAGCCACGAAG          CCCA-CACGG ATCG CCACGCTGGG           GCTTGGTTATGCGGA  41 309
     GOX2060 NONE
     GOX2059 NONE
     GOX2058 2252723 .. 2252780 -  -9.8  -2.73124   CCTTATGCTCCAAAC CGG-CCCCCTT-CGCCACCCCTTTGCCT CTTC AGGCAGCAGGGCGGCGGAAGCCGGTCCG GGATCAGGCGACCGA  63 29
     GOX2057 NONE
     GOX2056 2251193 .. 2251213 - -16.9  -5.26875   GCCTGAATTAAAAAA            GGGGGATCC GGT GGATCCCCC            TTTTTTATGGATTAC 100 37
     GOX2053 NONE
     GOX2052 NONE
     GOX2051 NONE
     GOX2050 NONE
     GOX2049 NONE
     GOX2048 2243005 .. 2243025 -  -8.1  -2.70932   GCTTTTCCTGAACGA            CCGGGCAGG GGC CCGTCCCGG            GGGCACGCCGGTTCT  54 336
     GOX2046 NONE
     GOX2045 NONE
     GOX2044 2239996 .. 2240020 - -12.2  -3.26932   AGAACCAGAACTGAA         GTCCCGTCCTC CGGA GAGGACGGG-C          GTAATGGCCTCAGTG  77 35
     GOX2036 2232559 .. 2232581 -  -6.9  -5.24129   GCCGCTGACAAAAAA          GGGGGCGCGG GAAA CCG-GCCCTC           TTTTTTATGATCTCA  89 38
     GOX2031 2226833 .. 2226860 - -15.6  -5.37345   GCCAAGCATAAAAAA        GGGGAAGCGCCC TTTC GAACGCTTCCCC         TTTCAGACGTGGACC 100 46
     GOX2030 2225276 .. 2225331 -    -5  -4.35044   TCATGGAAAGATAAA GTCCTTAATGAAGAAAATTCCCAATC ACAT AATCTGGAATTTTCTTCACTAAATAA AAAAGTATAATTCAT  67 150
     GOX2029 2223561 .. 2223588 -  -4.2  -3.53343   AACGTTTCTGTTAAA        TCACAAGTAACG GATT CGTTATCTATGA         CTTAATATTACAGGT  52 33
     GOX2028 2223107 .. 2223141 - -15.9   -2.8664   GACTGAACGATCACA     GGCTTCAGACCTAAT TTTCC ATGAGGTCTGAAGCC     TGTTGGTAACGTCTG  82 41
     GOX2022 NONE
     GOX2021 2215841 .. 2215875 -  -2.8  -3.44229   ACCGGACGACCAGAA    TGGCTGCCCGGCTACG TTCCT CGT-GCCGGGCTGG-A    CGGCGCCGTCTGCGG  49 45
     GOX2017 2212071 .. 2212100 -  -5.6  -4.95155   CTTATAGCAGAAAAA       CCCCCTGCTGTC TTGTCT GATCGCAAGGGG        GCAACCGGGGGCTCC  80 49
     GOX2016 2211336 .. 2211392 - -19.5  -4.18762   AACCGTGACTGAAAA CGCATCACGGAAAAGATCTCTCGTGTC GCC AACGCGAGAGACCCCGTCCGGGATGCG AAGAAAACCACAGCC 100 93
     GOX2015 NONE
     GOX2014 NONE
     GOX2013 2208272 .. 2208289 -    -4  -3.76781   AAATACGTCATGAAA             GGCGTC TATGTC GGCGCC              AAGCAGGCGACATCC  56 197
     GOX2010 2200563 .. 2200581 -  -3.7  -3.32914   ATGTAATGACATGAA             GGCCCCG TGGAG CAGGCCC             GGTGGGCGCGGTGTC  48 329
     GOX2009 NONE
     GOX2008 NONE
     GOX2007 NONE
     GOX2006 2196909 .. 2196919 -  -3.2   -3.1355   GGCATCGATATCGAA                 CGAA CCG TCCG                 GACGTTCCACCCACA  43 95
     GOX2005 NONE
     GOX2004 NONE
     GOX2003 2190674 .. 2190688 -  -3.4  -3.72576   TTTCCTTCTATCAAA               GGGCCA GAA CGGTCC               AACGTCAATTTATCT  53 58
     GOX2002 NONE
     GOX2001 2189562 .. 2189586 -  -3.4  -2.57132   GGCGTGGCGCAGAAG          CAGGAGGCGG CGCAT CAGCCTTCCG          AGGCCCGGCGGGCGT  40 15
     GOX2000 2189050 .. 2189060 -  -4.6  -3.49475   TTTATGTCCAGAGAA                 GCCC TCT GGAC                 GCTCTTTCAGGGCTG  52 32
     GOX1999 2187440 .. 2187456 -  -5.7  -3.03214   AAGTGAGCATAGAGA              CCAGTCG GAT CGGCCGG              AAATGCGAACGCGCT  51 249
        pyrE NONE
     GOX1997 2185595 .. 2185620 - -11.2  -3.56568   TAAGGAGCTTTGAAA         CGCCCTGTTCC TGAGT GGA-CAGGGCG         TTTTCTTTCAGGCTT  77 33
     GOX1995 2183531 .. 2183551 -    -9  -3.35679   CCTTCGTATGGAGAA           GCCCTAGCC TTCG GGC-AGGGC            TTCTCCGTCACGCAG  65 8
     GOX1992 2179219 .. 2179229 -  -5.4  -3.57462   GACTCCATCCGCAAA                 GATG GAT CATC                 AATCGGGGCGACCGT  55 518
     GOX1989 2177026 .. 2177038 -  -2.6  -3.46602   GTGTGGAGATCATAA                CGCG GATGG CACG                TTCCAGCTATCCGGC  46 58
     GOX1988 2176289 .. 2176310 -  -2.1  -2.83271   TGATGTCGATAAGCA           TGGGTCAGG GCTC CCCGGCCAA            AATCTGCAGAACGTC  39 53
     GOX1987 NONE
     GOX1986 NONE
     GOX1985 2172667 .. 2172696 -  -3.5  -3.91897   GGGCGCAGCCAGAAA       CGGGGTGGACGACG CGT CATCGTTCAACC-G       TTTTCAGGATGCGGT  58 12
     GOX1984 NONE
     GOX1983 NONE
     GOX1982 2170179 .. 2170205 - -10.2  -5.07652   TTTTTCAAAAGAAAA        GCGCGTCCGTT TTTTTG AACGG-CGCGC         TTTTTTTGTGTCTGG 100 63
     GOX1980 2167840 .. 2167855 -  -7.6  -2.52464   GTCCTGCCCAAGGCA              GACTGA GACT TCAGTC               TTTCAGCTCGCGCGA  53 20
     GOX1975 NONE
     GOX1974 2162232 .. 2162256 -  -2.7  -3.63837   ATAACCGCCCAATAA          CCGCGCAATCA TGG TGACCGCGCCT          CCGGGCCGTGAGGGC  50 186
     GOX1967 2155229 .. 2155245 -  -3.7  -4.08767   TGGACCGCTTCAAAA              TGTGG TGCCGAG CCACA              GGCGCCTGTGGTCAA  61 316
     GOX1955 NONE
     GOX1953 2141976 .. 2141998 -  -4.1  -3.08464   CCAGTACGCATGGAA           GTCCATCCT TGCAG AAGTTGGAC           TGACTGAACGTGTGC  46 41
     GOX1952 2141480 .. 2141503 - -13.8  -5.14563   GGCGCTACGAAAAAA          GGCCTGTCCC TTGT GGGGCAGGCC           TTTTTCATGGGGGAG 100 47
     GOX1949 2137970 .. 2137981 -  -2.2  -3.07962   TTTCAGACGTGAACA                TGCC TGGC GACA                 TGGACGGTGTGGCGC  41 484
     GOX1944 NONE
     GOX1943 2133694 .. 2133719 -  -3.1   -4.0371   GATCGTCCAGATAAA         GCGCCAGCGCCC AGA GTTCGCCGG-GC         ACACGGTCCGCCGAG  58 129
     GOX1942 2132386 .. 2132410 - -14.9  -4.62336   ACTGGATCTGAAAAA          GCCCGGTGCCA TGA CGGCGCCGGGC          TTTTTTGTATCAGAA 100 35
     GOX1934 NONE
     GOX1933 2122249 .. 2122289 -  -4.1  -4.18018   CCGGGCGATCGAAAA GGGTGGCCC-TTAC-GCTT ACGCG AAGCCGTAAAGGGCCACGG TAGATGCTTTATTTC  60 34
     GOX1931 NONE
     GOX1930 2120370 .. 2120394 -  -4.4  -2.52023   CACCTAGACTAATAT          CTGCTTATTC GGGGA AAATAAGCAA          GTGATTTAAACGCGG  43 115
     GOX1929 2119104 .. 2119114 -  -5.4  -2.77043   GCCAGTATCCGAAAT                 CGAA ACT TTCG                 GACAGATCATTCCTA  47 252
     GOX1928 2118216 .. 2118228 -  -3.4  -5.23765   GAAAGAACATAAAAA                CGAT GACTT ATCG                CGAGAGATCAACTGG  81 414
     GOX1926 2115446 .. 2115464 -  -4.7  -4.22375   ATAGTAGTTAACAAA             TAACAAA TCATT TTTGTTA             AGAGTTTCCTGTCAA  65 56
     GOX1925 2113381 .. 2113399 -  -5.8  -3.12668   TATGGGCAGAGGGAA             GGGGGGTC AAT GGTCCCCC             TTCTTTTGCCGGCTG  52 102
     GOX1924 2112130 .. 2112156 - -14.5   -4.7497   TTCAGGCATGAAAAA        GACCGGC-CTCC TTTG GGAGTGCCGGTC         TTTTTTTGTCCTTAT 100 50
     GOX1920 2107511 .. 2107530 -  -9.2  -3.05384   CGCTGGCTGATTTAA            GCCGCTGG GTTA CCAGCGGT             CCTGCACGCGGGTTC  63 15
     GOX1917 NONE
     GOX1916 NONE
     GOX1915 2102002 .. 2102023 - -15.9  -5.93809   CGGGCATAAAAAAAA           CCCGGTCTC CTGG GAGACCGGG            TGAAAGATGCCGCCA 100 54
     GOX1909 NONE
     GOX1908 2095063 .. 2095073 -  -6.8   -4.4078   GGCGCGTAAGGAAAA                 GCAG GCG CTGC                 AGGGTGGCCGGACGG  76 388
     GOX1904 2087749 .. 2087780 - -15.8  -5.28481   GACGCAATGAAAAAA      GAGCCCGCAGCACC TTAG GGAGTTGCGGGCTC       TTTTTGTATTTACAA 100 137
     GOX1900 NONE
     GOX1899 NONE
     GOX1898 2080268 .. 2080282 -  -5.6  -3.61398   GGTGCTGGGGAAGAA               GCGTCC GGT GGATGC               GAGCGCCGAGCGGGC  57 201
     GOX1896 NONE
     GOX1895 2077201 .. 2077233 -    -9  -3.02144   GCATTCTGCTGAAGA      CGCGCCGCCGCTGA TCCTG TCAGAGGTGGCGGG      TTTCCTGCCCCTCGC  61 12
     GOX1893 NONE
     GOX1892 NONE
     GOX1891 2073648 .. 2073666 -    -6  -2.62184   GCCTGCTGGAGATTA             GGGAGA AGCTTTA TCTCCC             TTCCGCTTATTCCGG  48 32
     GOX1885 2066743 .. 2066753 -  -2.4   -3.0894   GAAGCATTCAGGGAA                 GCGC TGG GGGC                 CGAAGAGGTCACGGC  41 159
     GOX1882 NONE
     GOX1881 NONE
     GOX1880 2061845 .. 2061862 -  -4.1  -2.54896   TTGGCATGGAATTCA             CTTCCAT GAAA AGGGAAG              TTGCGCGGCTCCGAA  41 339
     GOX1877 2059658 .. 2059676 -  -7.3  -3.05463   ATTGCGCTGATCGAA             GCCGCGC TTGCG GGGCGGC             TCAGGGGTCAGTGAT  57 33
     GOX1875 NONE
     GOX1874 2057280 .. 2057315 -  -2.3  -4.19746   GGGATGGGAAAATAA    CGTCTCTCCGCCGGT GTGTGA ACCGGCGGGATGGGG     TCAGCGGGCGCGTCG  60 26
     GOX1873 NONE
     GOX1872 NONE
     GOX1870 NONE
     GOX1869 NONE
     GOX1868 2047106 .. 2047125 -   -15  -2.60244   TGTCGAAGGAAGGCA            GGCTCCCC GGCC GGGGAGCC             TGTGTTGGACGATCA  80 38
     GOX1867 NONE
     GOX1866 NONE
     GOX1865 2043494 .. 2043514 -  -9.6   -5.4833   TCAGGCAATAAAAAA            GGCCCGGG GGTTT CCCGGGCT            TTTTCTGTTTCTGGG 100 46
     GOX1857 2032620 .. 2032647 - -19.2  -5.14563   GGGGTCATGAAAAAA        GGGGCGCTTCCC GCAA AGGAAGCGCCCC         TTTTCCTGGTTCTGC 100 45
     GOX1853 2026034 .. 2026055 -  -5.8  -3.02461   GAATGGCTGCGAATA           CATGACCG GCGGGA CGGTCGTG            ATCCTTGGGGAGACG  49 350
     GOX1847 NONE
     GOX1846 NONE
     GOX1845 NONE
     GOX1844 NONE
     GOX1843 2014181 .. 2014191 -  -5.4  -2.96722   GTTACAGCGAGAAAT                 TCTC TCC GAGA                 TAGACCCGACGGACG  48 1
     GOX1842 2012719 .. 2012735 -  -6.5  -2.52543   ATTCCTGTCAATTCA              GCACCCA TAA TGGCTGC              CGTCTGTCTGTTAAA  50 131
     GOX1841 2012195 .. 2012220 -  -3.5  -4.46212   TTCGTGAGGATAAAA         TAAACAATAAT AAAT ATTATTTTTTA          TAATAATTGTAATTA  66 259
     GOX1840 NONE
     GOX1836 2009083 .. 2009102 -  -2.8  -3.14132   CGGCGTTCCCATGAA            GATCAGCCG CAT CGGG-GATC            AGTGCCTTCTGAGTT  43 24
     GOX1835 NONE
     GOX1834 2007222 .. 2007240 -  -3.1  -3.16564   CTGGTATGTGACGAA             GGTCG GGCTTGTGA CGACC             GGCTGGCAGGCTTTT  44 145
     GOX1830 2002823 .. 2002835 -  -4.7  -3.42459   GACCTACAACATCAA                CGCTG ACA CTGCG                GCTGGCGCGATTGCC  53 344
     GOX1806 1979892 .. 1979908 -  -2.1  -2.78384   TTTCCCTGTACGACA              GGGGCAG AGG CTGCCTT              CCAGCTGCGAACGAG  39 144
     GOX1805 NONE
     GOX1804 NONE
     GOX1801 1976113 .. 1976145 - -11.2   -3.4811   CTTGGCAGAATAAGA     CGAG-GTGACCGCCC TCAG GGGCGGCCGCTCCCG      CATATCGTTCTCATT  75 36
     GOX1800 1975421 .. 1975449 - -13.8  -4.72272   CCCGTTCATGAAAAA       CGCCCCG-CCGGG AAAA CCGGGACGGGGCG        TTTTTTTATTCTGAT 100 55
     GOX1798 1973795 .. 1973819 -    -5  -4.25283   AGGCTTGCAGCAAAA         CCATCATGGCC CAGT AGCCACG-TGG          CACAACCCACAAGCA  67 252
     GOX1795 NONE
     GOX1794 1968536 .. 1968552 -  -9.4   -3.5882   GAGACGATGGCGAAA              GAGCCG CAGGC CGGCTC              CCTGTTCGCCTTCCG  68 91
     GOX1792 1966821 .. 1966842 -   -13  -4.09864   AGGGAGCCTTCAAAA           GCCGCTGC TTTCCC GCAGCGGC            TTTTGTTTTTTCAGG  91 36
     GOX1788 1962607 .. 1962634 -  -3.4  -4.67353   TCAGCTATGCAAAAA        TGGAAGCAAAAC AGGC ATTTAGCTGCCA         TGTGACGAAATTTTA  67 48
     GOX1787 1961137 .. 1961154 - -10.5  -5.38054   TCGCACAAAGAAAAA             GGCGCCC CGAA GGACGCC              TTTCTCAAAACCGAA 100 72
     GOX1786 1957670 .. 1957691 -    -3  -2.61264   CCGGGCAGTTAGAAG           GCTTTATC AGGACA GGTAAAGC            ATGATTCCGGTCAAC  40 81
     GOX1785 1956889 .. 1956936 - -10.6  -3.54424   TCGTATGGGCCGAAA CGGGCCCCATGCT-GCCGGCC AGAAAAA GACCGACCAGCATGGAAGCCG CATCCTGCTTCAGGC  74 69
     GOX1784 NONE
     GOX1783 NONE
     GOX1782 1954100 .. 1954121 -   -13  -4.81249   TCTGAAACGGAAAAA           CCCCGCTC TGCAAG GAGCGGGG            TTTTTTCTTACAGCC 100 33
     GOX1779 1950880 .. 1950917 -   -12  -4.11216   GCCGGATGCTGAAAA   GCGGTAACGGCTCCCC GAGAGG GAGGAGCCGTTACGGG    CAGATCAGTTCTCGG  87 30
     GOX1778 1949226 .. 1949238 -  -6.2  -2.80816   GCCGTATGGAGCAGA                GCCG TCGCG CGGC                CCTGACCGGGACGGG  46 394
        cysS NONE
     GOX1775 NONE
     GOX1774 NONE
     GOX1773 1944124 .. 1944134 -  -2.4  -4.18018   TCGCGCTACTCAAAA                 GCGC GAC GGGC                 TTTTTTCAGATTGCC  56 31
     GOX1766 1937008 .. 1937031 -  -6.7  -3.39895   GTCTGGATCAACGAA          GGCACGC AGAGCATGGA GCGTGCC           GTGCGATTTGCCGGC  57 388
     GOX1762 1930109 .. 1930123 -   -10  -3.25823   TGCTGCTGACAGGAA               TGGCCT ATA AGGCCA               TCCAGGCGACTCTCA  66 226
     GOX1751 NONE
     GOX1750 1918642 .. 1918668 - -15.2  -4.66953   CGAACATCTGAAAAA         GGGCGCTTCC TTTCACG GGAAGCGCCC         TTTTTTGCGGTTATG 100 487
     GOX1744 NONE
     GOX1743 NONE
     GOX1742 1907912 .. 1907937 -  -6.1  -3.45023   GCACGACTACCAGAA         GGC-CAGGATCG ACA CGTTCCTGCACC         CCGAGCATGATCCGC  55 504
     GOX1736 1901977 .. 1901992 -  -2.4  -3.36256   CAGAGTGGGAAAAAG              CGGTCC TCAT AGTCCG               AATCCTTGATCGTCT  44 68
     GOX1735 1901450 .. 1901484 -  -5.7  -2.82623   TCGGTCTGAGAATGA     TCTGAGACCTATGAT TTCAG ACCTCAGGTCTCAGT     AACCGTAGCCGCCCT  49 21
     GOX1731 1894512 .. 1894537 - -21.9  -5.86976   GGACAAAAGAAAAAA         GGCCGGTCGGG ATAT CCCGACCGGCC          TTTTTCATGGTTCGC 100 268
     GOX1728 NONE
     GOX1727 1890203 .. 1890230 -  -4.2  -3.44229   ATCCTACGAGCAGAA        CAGCGCCAATC ACGTCCA GATC-GCGCTG        TCCTACTGGTTCGCT  51 335
     GOX1723 1884026 .. 1884037 -  -4.4  -4.81851   ATTCAAACCCAAAAA                CTGT CCGA ACAG                 ACGGGTCCACCTCTG  74 350
     GOX1717 NONE
     GOX1716 1877028 .. 1877041 -  -3.9  -3.17075   CGCGGCGGAACCTAA               TCTTT CCTT AAAGA                ACTGCGTGTGAAGCT  46 73
     GOX1715 NONE
     GOX1714 1873434 .. 1873462 - -12.5  -5.44119   GTCAGGTCAAAAAAA       GGAGGCTCTCCC TGTCGG GGGAG-GCCTCC        TTTTTTTGACCACGG 100 44
     GOX1702 NONE
     GOX1701 NONE
     GOX1700 1858078 .. 1858091 -  -8.1  -3.05596   GATGGCGGGATGGAA               CACGC AAAA GCGTG                CCCGGCTGGCCCTGT  60 85
     GOX1699 1857692 .. 1857724 - -14.9  -4.18197   ACGCCTGATGCAAAA      CGGCCGGTGCAGA GGGGAAT TCTGCACCGGTCG      TCTCGGCCGCCAATT 100 39
     GOX1698 NONE
     GOX1697 1854923 .. 1854939 -  -3.5  -3.06796   GCTTATTCCACGGAA              GGCGCGG CCT CTGTGCC              GTTGTCAGTGCGGCG  46 30
     GOX1696 1854148 .. 1854166 -  -4.4  -5.06414   GCTGCGGAAGAAAAA             CTGACTGC GGC GCAGGCGG             AGATCCTGAACGAAC  81 303
     GOX1693 1851687 .. 1851717 -  -3.1  -3.66286   AGATGACTGTAAGAA      GCGGGAACCTGCCG TAAG CGGCAGGGGCGC-C       TGATCCCGAGTGCGG  50 41
     GOX1677 NONE
        argJ 1832492 .. 1832505 -  -3.8  -3.25823   TTTTCCTCATATCAA               GTGC GAAACG GCAC                CCGGATTTTGCTAAC  48 91
     GOX1675 NONE
     GOX1674 NONE
     GOX1673 1829484 .. 1829502 - -11.7  -4.36914   TGTCCCTCCATAAAA             CGCCCTG TTGTG CAGGGCG             CATGTGGCGGGCCGT  91 344
     GOX1671 NONE
     GOX1670 NONE
     GOX1669 1826500 .. 1826513 -  -2.4  -2.87527   TACGGATGATGAAAT               GAAG GTCAGG CTTC                CCCGTTATCGGGAAC  39 17
     GOX1668 1825978 .. 1826006 - -18.2  -4.75372   ATCAGGCATGAAAAA       GCCCGGC-CTCCC TTTC GGGAGTGCCGGGC        TTTTTTTTATGGCGT 100 55
     GOX1667 1824845 .. 1824891 -  -5.7  -3.19602   GCGGGGACAGCAATA CGGCCGATCCCTGCACGGCA-CC GCT GGCTGCGGCGC-GGGAAGGGCAG GCTGGTCCGGCTCCT  51 284
     GOX1654 1810631 .. 1810641 -  -6.8  -3.53012   TTCTGGCTGGTGAAA                 TCGG AAC CCGA                 GGCGTTCTCGTGGGC  57 417
     GOX1652 NONE
     GOX1651 1809003 .. 1809022 -  -3.4  -3.03124   GTTCAGGTCCGAACA            TCAGGCGG TCAG CCCCCTGC             TTTCTTTGCGGTCAT  42 14
     GOX1650 NONE
     GOX1649 NONE
     GOX1648 NONE
     GOX1647 NONE
     GOX1646 1804871 .. 1804889 -  -4.6    -3.767   CAGTGACGGATGAAA             GGGAAA CGATCGT TTTCCC             TTTCGGGTTCACAAA  57 102
     GOX1645 1803804 .. 1803819 -  -3.2  -3.18023   CCATTATCAGGAATA              TTTCCC GAGC GGGAGA               CGGACTTTATGCGGG  43 44
     GOX1644 NONE
     GOX1643 1801271 .. 1801297 -  -2.3  -3.34535   AAAGAAACAGGAATA         TTCCGCC GTATCAGTCCTGA GGCGGAA         CGGCTACCGCTGCCG  44 85
     GOX1642 1799634 .. 1799674 -  -3.3  -3.29837   CCTGAAAGAGGAAGA GACCGCCCGAAGTCC-CTG AAAGA CAGCGGACAT-GGAAGGTC CAGAAATCATTCCGT  46 103
     GOX1641 1797332 .. 1797356 - -12.8  -5.34555   GGAGAGCACAAAAAA          GGCGCCGGAC TAAAG GTCGGGCGCC          TTTTTTCATGCCTGA 100 54
     GOX1637 1791706 .. 1791729 - -14.6  -5.14965   AGTGTCATGAAAAAA          GGCAGACCCT TTTC AGGGCCTGCC           TTTTTTGTTTCAGGT 100 57
     GOX1634 1788527 .. 1788540 -  -3.7  -4.46926   CATCTCAGGAGAAAA               CGGGC CTTT GCCGG                GCTGGTGGCCCTGCG  66 148
     GOX1633 1788019 .. 1788050 - -18.8  -3.65046   GTCGCATGGCAAGAA      CTGCGGAAGGTCTC TGAG GAGACCTTCCGCCG       TATTGGCCGGAAAGG 100 75
     GOX1631 1785081 .. 1785094 -  -3.7  -4.70879   CGGAAATGGGAAAAA               GCGGC GTTC GTCGC                GGGCGGCAGCAACTA  75 419
     GOX1627 NONE
     GOX1626 1780447 .. 1780464 -  -6.3  -3.86822   GAACTGTGTCATAAA             CCGCA-CA GTC TGATGCGG             ATTCTCCGTAGTCGC  64 47
     GOX1625 1778832 .. 1778853 - -14.5  -2.72379   GTAAGTTCGTAATCA           GTGCCCTGA GAGA TCAGGGCAC            GGGTTTCCTGTCCGC  78 17
     GOX1623 1777397 .. 1777434 -  -3.3  -3.41051   GGATTCCTATGATAA   CGCCCTGGCCGAGACCA TAAA TGGTCTCTACAAAACCG    AACTTATCTATCGGC  49 190
     GOX1615 1769195 .. 1769236 - -10.1  -3.71848   GTCCGGCAGGAAGAA CTGCGGCAGGCGGCG ATTGCATTCTCG CGCCGCCCAGCGCAG  CTTTGAGGTCAGTCC  75 34
     GOX1613 1766089 .. 1766100 -  -4.4  -3.76393   ATATCTGAATGGAAA                GATG ATGG CATC                 TTACAGGAAACCTGA  57 203
     GOX1612 1764857 .. 1764872 -  -3.2  -3.40403   GCCCCGTTATGAGAA              GGCG CATACGAC CGCC               TGCTTAAAGGCCGTT  48 29
     GOX1611 1763539 .. 1763563 -  -7.7  -3.54459   GTAATGTCCGTGAAA          CCATCGCCCGC ATT GCGGACCGTGG          ATATCATATTTTCAT  62 417
     GOX1609 1761668 .. 1761695 -  -4.1  -2.57344   CATGCGGGGGAGAAC        GTCGCCCATGGC CCCCT GCCATGG-CATC        TCGTGGATCATCTGC  41 403
     GOX1607 NONE
     GOX1606 NONE
     GOX1605 NONE
     GOX1604 1756063 .. 1756073 -  -2.4  -3.07005   AATGAAGGGCCAAGA                 CGAC CGG GGCG                 TCAAGGACGGGCGCT  42 26
     GOX1603 1755069 .. 1755091 -  -6.9  -3.53224   CACGGCCCCGGCAAA          GGCTGG-CGC TCCA GCGGCCTGCC           GTCCTCTTACATGCC  57 32
     GOX1601 1753546 .. 1753560 -  -4.2  -4.13767   CGCCCGACCGGAAAA               CGGC ATTTCCG GCCG               GGACAGACAGGGAAG  61 46
     GOX1600 1752733 .. 1752753 -  -2.4  -3.26444   CCGGGCAACAAGAGA            CCGTGGCA GGATG TGCATCGG            GTTCAGAGACGCTCC  44 28
     GOX1599 1751090 .. 1751119 -   -10  -3.09516   GCCCCCAGCATGGAA       GGCCCGGCACCAT TGATC AAGGTGC-GGGCC       TGTCCGGACCGGGAT  66 40
     GOX1598 1749975 .. 1750002 -    -9  -2.59191   TCAGAGGCGCATAAG        CCCCGATGCCGG ATGC CCCGCCTCAGGG         AGCCGGGTTGGAGTG  59 20
     GOX1596 NONE
     GOX1595 1745696 .. 1745710 -  -4.2  -2.71791   ATGTGGTTGTCAAAT               GGCG ATCCGGA CGCC               GAACTCCACCACGCG  43 5
     GOX1594 1744455 .. 1744488 -  -2.3  -2.57564   GCAGGCGGCCAGAAG     GGCAGAGAGAATGGG TCGG CGCATGGTCTCTTCC      AGATGGATTAAGACC  38 52
     GOX1593 NONE
     GOX1592 1742910 .. 1742923 -  -2.3  -3.28873   ATGCAGCAAAAATGA               GGCAG GTCC CTGTC                GGGGAAACTCAGATC  44 34
     GOX1591 1742391 .. 1742430 -  -6.5  -2.82516   GCTTCCATTACGACA  GTCATG-AGCAGTTGAGG ACACA CCTCAACGACTTCATGGC  AGCTTATAATTTCGG  49 124
     GOX1589 1740421 .. 1740450 - -15.7  -2.93623   TTCCTGAAAACAGGA       CGGGCAGAGACGG AACT CCGTCTCCCCCCG        TTGGTGCCTCAGGCT  83 379
     GOX1578 NONE
     GOX1577 1725077 .. 1725090 -  -9.5  -2.89117   AGCACAGGATCAAAT               GGCGG TCGT CCGCC                CTTGCTTCCATCGGA  65 212
     GOX1576 NONE
     GOX1575 NONE
     GOX1574 1722828 .. 1722854 -  -7.9  -3.14132   GTGGGTTTTCAGGAA         CCGGGCATCAT TGAAT AGGGTGCCCGG         TTCGTCCTGGGCGGC  57 46
     GOX1571 1719692 .. 1719705 -  -2.3  -4.66318   ATCAGGGCAAGAAAA               GCGGT CATG ACAGC                CAGAAGGACTCTACA  65 16
     GOX1570 1718841 .. 1718885 -  -6.1  -2.91264   GGGTTCACGCAGATA GCCCGGCTCGGCCTGAGCGAC GCC GAGGCCCAGCCCCATCAGGGC TGCGCAGGACAAAAG  51 174
     GOX1569 1715415 .. 1715447 -  -2.1  -4.39166   TTTTATATATGAAAA      TATTTCTGTGAGTTA ATA TAACATACACAAATA      GAAGAACTGAAACCG  63 188
     GOX1567 1713982 .. 1713992 -  -2.6  -3.11702   TTATTTAATAAATTA                 TTTT TTA AAAA                 ATCTCGATCAGAATG  42 19
     GOX1566 1712809 .. 1712821 -    -2  -3.02537   TTAGAAAAAAATTGA                TTGT ATTTA ACAA                ATAAAATGTGTCTTC  41 86
     GOX1564 1709750 .. 1709801 - -23.2   -4.4078   GGCGCTGAACTAAAA GATACGGAACAAAAAAGCCCCGGC CTGG ACCGGGGCTTTTTTGTTCCGCTGC TGTGGGTCCGTATGA 100 110
     GOX1561 NONE
     GOX1560 NONE
     GOX1559 NONE
     GOX1558 1703504 .. 1703514 -  -3.2  -3.54459   GGAACTTTTCTGAAA                 TCCC GGA AGGA                 TTTTGTCAGCTCGGT  50 31
     GOX1546 1694115 .. 1694135 -  -6.8  -3.14344   CAGTCTGGGCATGAA            TCCCGATC TGACC GGTCGGGA            GAACATCCGTCTCAA  54 442
     GOX1543 NONE
     GOX1542 NONE
     GOX1541 1690659 .. 1690677 -    -8  -2.82635   ATCTGTATGACGATA             TCGCGCGG GAT CCGCGCAT             GGTGCGTGTCGTTGC  52 247
     GOX1538 1687794 .. 1687807 -  -3.7  -3.07043   GGGATCATCTGAAGA               CGCAG TTCT CGGCG                GACCGGCATCATGGT  45 429
     GOX1534 1685067 .. 1685081 -  -5.6  -2.69799   TGATGGCAGATACCA               CCAAGC CGA GCATGG               AGCGGATTGTCGAAC  46 288
     GOX1532 1682863 .. 1682890 - -12.6  -4.72272   CGGGGTCAGGAAAAA        GCCCCGCCGGTC AGGA GATCGGCGGGGT         TTTTTTCGTCAATTC 100 34
     GOX1529 1680564 .. 1680615 -  -3.6  -2.91912   TTACGCATCGAGACA GTCTCCATCATGCAGGT-GCCGGAA AAA TCCCGGCGAAGCGCATGATGGCGTG AAATCTTTAATAAAT  44 93
     GOX1528 NONE
     GOX1527 NONE
     GOX1526 NONE
     GOX1525 1679093 .. 1679106 -  -4.5  -3.06915   AGGCATGTCAGTCAA               CTCCG GATC CGGAA                GGCGGGGGCTCAGGT  47 35
     GOX1524 1678193 .. 1678205 -  -3.3  -3.57119   CAGACATGCTTCAAA                GTCCT GGA AGGGC                CCGGAGGACGTCGAA  50 8
     GOX1523 1676950 .. 1676961 -  -3.6  -2.87468   TTCCAGGATACGATA                GACC GGGC GGCC                 ACTCTCGCAAAGAGC  43 172
        recA 1675840 .. 1675857 - -12.7  -5.26918   ACACGGCATAAAAAA             GGGCTCC GGAA GGAGCCC              TTTTTCGTTTCAGTC 100 35
     GOX1519 NONE
     GOX1518 NONE
     GOX1517 NONE
     GOX1516 NONE
     GOX1515 1667408 .. 1667418 -  -2.4  -3.53012   GTTGCCGCCGTGAAA                 GGGC GGT GTCC                 TAGGCCTCTAGACGA  46 89
     GOX1513 1665992 .. 1666004 -  -4.7  -4.59853   GCAACTCCCGAAAAA                GCGGC GGG GTCGC                GGGGAGAGTCTGGTC  74 133
     GOX1502 1644937 .. 1644972 -  -6.1  -3.14132   TGCGCTGTCGATCAA   GCTGCGGACGG-GACAG ATCA CTGTCACCGATCGC-GC    GAACAGCCTGGCCAT  51 242
     GOX1499 1642702 .. 1642715 -  -8.1   -2.5055   GACGCCACAAGACAT               CCGCA GTCT TGCGG                GGATGGTCATGGAGA  55 128
     GOX1495 NONE
     GOX1494 1637319 .. 1637329 -  -6.8  -2.52464   TTTTTGCTGAATGGA                 GGGT CAT ACCC                 GGGTTCTTTCAGAAA  50 34
     GOX1493 1636858 .. 1636872 -  -6.4  -5.02074   GCATCGCGTAAAAAA               TCCCGT TCC ACGAGA               AGCTCGCCTATCTTC  86 296
     GOX1492 1635429 .. 1635468 - -10.9  -2.82516   GCTTCCATTACGACA  GTCATG-AGCAGTTGAGG ACACA CCTCAACGACTTCATGAC  AGCTTATAATTTCGG  63 488
     GOX1477 1615355 .. 1615366 -  -5.8  -4.66953   TCAACACGCTAAAAA                CCTG AAAT CAGG                 CACAAGAGAAGTCAA  75 260
     GOX1475 NONE
     GOX1474 1611828 .. 1611840 -  -2.6  -4.36595   GATCCAAAGGTAAAA                GGCC GGTCT GACC                ATAACGGCGGGCCTA  63 38
     GOX1473 1610356 .. 1610372 -  -5.1  -4.08317   TAACCGGAAATCAAA              GCCACTT TAC AACTGGC              ATCTATATAAAAAGC  63 349
     GOX1470 1609113 .. 1609141 - -18.2  -3.55071   TCACAGTTTCCGAAA        CCCCCGCCGTCT TGATG AGACAGCGGGGG        TTTTCGCGTTTTGGG 100 62
     GOX1461 1597236 .. 1597269 - -21.1   -4.8543   CAAGCCTTACAAAAA     TAAGGGGGCCGGATC GTGT GATCCGGCCCCCTTT      TTATGTCTGTATGAC 100 47
     GOX1458 NONE
     GOX1457 NONE
     GOX1456 1592986 .. 1593022 - -16.6  -4.21974   TCAGGATCTAAGAAA    CAGAACCCCGCCGGAG CAGGT CTCCGGCGGGGTTGTT    TTTTCAGGCGTCGGG 100 29
     GOX1453 NONE
     GOX1452 1588213 .. 1588226 -  -3.1  -3.49687   AGTCGTGAGAAAAAT               CCA-GC CAT GCATGG               GAGTTCGGACAGGTC  48 80
     GOX1451 1587144 .. 1587156 -  -9.1  -3.60792   TTTGGAACGCGGAAA                TCGCG CGA CGCGA                GCGCAAGTCCATTGA  68 130
     GOX1443 1578817 .. 1578841 -  -3.6  -4.30576   TTGTCATGAGGAAAA          GACTCCGT GGGATAGGA ACGAAGTC          ATTTTCGGATCAGAA  63 173
     GOX1442 1578524 .. 1578534 -  -2.4  -3.66288   CAGCGTTGAACATAA                 CCGG CTG CCCG                 CGGTCTGGAATTAAG  48 36
     GOX1441 1575941 .. 1575962 - -15.1  -4.35116   CAGCCCACATGAAAA           CGCCGGACC CGCA GGCCCGGCG            CATCTTTTTGGATGA 100 58
     GOX1440 NONE
     GOX1439 1573646 .. 1573658 -  -9.1  -3.74747   TGAATCGGGATCAAA                GGGAC CGC GTCCC                TTTGTGGGGTCTGGG  71 54
     GOX1438 1572204 .. 1572228 -  -2.9  -3.14564   TTATGGTCTGACGAA         GGACATTGCC TTGCCG GACAATG-CC          GGTCTGAAGGTCTCC  44 494
     GOX1435 1568658 .. 1568690 -  -8.3  -3.01791   ATGCTTTTCTGAAGA      TGCATCAGCGCTGCA ACC CGCAGGGCTGAGGCC      AGCGGGCGTTCGGGT  58 189
     GOX1433 1567006 .. 1567027 - -12.9  -5.26316   TCAGGGCACAAAAAA           CCGCGCTCC GGGA GGGGCGCGG            TTTTTTTTTGTGGAG 100 281
     GOX1429 1561306 .. 1561322 - -10.1  -3.09557   AACCATCGGAAGACA              GGCCACG ATG CGTGACC              ATCTGGGAGCAGGCC  66 78
     GOX1426 1558349 .. 1558382 -  -6.6  -2.78816   GGATCCCTCATGAGA     GCGACGTTCCGGCC AGTATA GGCCGGAAAAACAC      TGTCTGGCCAATCCG  51 67
     GOX1425 1557898 .. 1557908 -  -2.4  -3.63515   GCTGATTTCCAAGAA                 CTGG TGA CCCG                 GCGGGCGGCGGGGCG  48 56
     GOX1421 1554330 .. 1554347 -    -4  -4.37092   ATCCCTGTCAGAAAA             GCGGGC GAAAAG GCCCGG              AAACGGATCAATATG  66 33
     GOX1420 NONE
     GOX1419 1552857 .. 1552880 -  -5.2  -3.67597   CTGGTTATCGAAGAA          CAGGCT-GCAG GCG CAGCGAGCCCG          ACCGCTCTGGTGCTC  56 316
     GOX1418 1550654 .. 1550674 - -12.5  -4.80882   ACCGGATACGAAAAA            GCGGGACCC TTC AGGCCCCGC            TTCGCAGAAAAACCG 100 55
     GOX1417 1548237 .. 1548291 - -20.9  -4.13767   TTCCCGACCGGAAAA CCGGATATGAAAAACGCGCCGCTCCC GGAA GGGAG-GGCGCGTTTTTCGTTTTCGG CGGTCTGAGGCGGAT 100 40
     GOX1410 1538938 .. 1538962 -  -6.4  -4.89521   ATAGGCGAAACAAAA          TCAGGCCAGA ACAGA TCTGACCGGA          TATTCAAGAAGGGGT  82 29
     GOX1409 1537745 .. 1537758 -  -3.7  -3.08813   GCGCACTTTAATACA               TCCCG GCGC CGGGC                GGAAAGGCTGTCGCA  46 4
     GOX1408 NONE
     GOX1407 1536099 .. 1536109 -  -5.4  -2.59431   CGGTGGGAGAAGTCA                 TGGA TGG TCCA                 GCAGGGCGCAGGCGA  46 12
     GOX1406 NONE
     GOX1405 1534524 .. 1534535 -  -5.8  -4.66953   TCAACACGCTAAAAA                CCTG AAAT CAGG                 CACAAGAGAAGTCAA  75 410
     GOX1401 1531999 .. 1532013 -  -5.6  -3.72027   AGCGGGGAGCAAGAA               CAGCTG CCG CCGCTG               AACGTCGGACCCGCG  60 270
     GOX1391 NONE
     GOX1390 1520043 .. 1520059 -  -4.4  -3.53761   CAACTGGTCGGGAAA             GCCGATC GGAA GA-CGGC              ATGGGAACTCCTCGA  52 433
     GOX1389 1518184 .. 1518196 -  -6.9  -4.25104   TTTCGTCGATGAAAA                CCAGC CGC GCCGG                ATCGAAATCGGGCTG  71 499
     GOX1388 1517867 .. 1517880 -  -5.9  -2.87564   GTAGGGCGGGAGATA               GCGCA CGGT CGCGC                TTACCGCTTCGATCG  49 45
     GOX1387 1517550 .. 1517562 -  -4.8   -4.4009   TCGGACGGGAGAAAA                CCGA TATGC TCGG                TACTTCCTTTGTCTC  68 141
     GOX1385 NONE
     GOX1384 1514097 .. 1514136 - -15.2  -4.41137   CAGAATTATAAGAAA  TGTTG-ATGAGGGAACGCA TTA CGCGTTCCCTCATCCATCA  TTACATCCAACCGAG 100 348
     GOX1382 1511831 .. 1511841 -  -2.4  -4.20163   AATTAAAAGAAAATA                 TCCC CAT GGGT                 ATTCCAATATTTTTA  60 212
     GOX1381 1510066 .. 1510093 - -12.8  -3.19602   TTCTCGATACCAATA        TCCTGCTCTATG CCTG CATGGAGCAGGA         CCTAGAGAAAACGCG  73 461
     GOX1379 1509287 .. 1509300 -  -3.7  -4.07568   GCCGTTCCTGGAAAA               GACGG AAAG CCGAC                CTATTTTGAAGGCGT  61 210
     GOX1367 1498961 .. 1498981 - -12.6  -5.26875   GCCCGAATCAAAAAA            GGCTCTCC GGAAG GGAGAGCC            ATTTTTGAAGTGTCT 100 61
     GOX1366 NONE
     GOX1365 1496498 .. 1496508 -  -2.4  -3.94746   CTACAGGGAAGGAAA                 GGAC GCG GACC                 CTAGCATGACCGGCG  54 86
     GOX1364 NONE
     GOX1363 NONE
     GOX1362 NONE
     GOX1361 NONE
     GOX1360 1492301 .. 1492320 -    -5  -4.11805   ATCATAGTACACAAA            CCAC-GCTT CAG AAGCCGCGG            CTGAGGCGTGCTTCC  64 13
     GOX1359 1489400 .. 1489410 -  -4.6  -2.65815   GCGATATGCAGATCA                 CGCC CCA GACG                 AAGCCGACGGATATC  43 331
     GOX1355 1483968 .. 1483991 -  -3.8  -2.71791   AGGCCTCTCGCAAAG          GCCCTGCG-CA CAC TGACGCAGGAT          GCAGCGTTAAGACAG  42 147
     GOX1351 1479200 .. 1479217 -    -4  -3.72893   TATGTGCTGACGAAA             GCGCCC TAGGGC GGGCGG              GTCAGTAAGGGACGC  55 27
     GOX1347 NONE
     GOX1346 NONE
     GOX1345 1471186 .. 1471199 -  -3.8  -2.78384   CGGTCCCTCATGACA               GAGG CGGTTT CCTC                TGGTTCAGAATTACG  43 36
     GOX1343 1469060 .. 1469073 -  -3.7  -3.90744   GTTCTGGTGAAAGAA               GGCGC GATC GTGCC                GCAGCGTGTGGCCGC  58 428
     GOX1340 NONE
     GOX1339 1462188 .. 1462199 -  -5.8  -3.32684   GTGGAAATAAAATCA                GCAC TGTA GTGC                 AGGGAAAGATAGGCC  54 130
     GOX1338 1460811 .. 1460832 -  -8.7  -3.86897   CGTATTCGCCAGAAA           GGGCCG-CAG CTT CTGGCAGCCC           TGAATCTTGTGGCGG  71 251
     GOX1336 NONE
     GOX1335 1456237 .. 1456258 - -17.3  -4.57516   AGACGTAAACGAAAA           TGGCGGGGC CGAA GCCCCGCCA            TTTTTTCAGTCTGCT 100 31
     GOX1331 1451782 .. 1451821 -  -6.5  -2.82516   GCTTCCATTACGACA  GTCATG-AGCAGTTGAGG ACACA CCTCAACGACTTCATGGC  AGCTTATAATTTCGG  49 310
     GOX1329 1449684 .. 1449712 - -10.4  -3.13164   TCCTGAAGGATCGAA        GTAAAGGCGG TCTATAACG CCGCCTTTAC        TCAATCTTTACTCAA  68 464
     GOX1325 NONE
     GOX1324 1445569 .. 1445580 -  -4.4   -2.7185   AGTATTTTTCAACGA                CAGT GCAA ACTG                 CCGATGGAGACGTGT  43 392
     GOX1322 1443465 .. 1443484 -    -7  -5.49234   ATATCTAATAAAAAA            TGCCGCCC ATAG AGGCGGCT             TTTTTGTGTCCAGAT  91 157
     GOX1315 1437528 .. 1437553 - -13.3  -4.65168   ACCACATTTGAAAAA         CCCGCTTCATC GCAA GGTGAAGCGGG          TTTTTCTTTGCCATT  95 188
     GOX1309 1431316 .. 1431355 -  -5.8  -4.32201   CGAATCAAGTGAAAA TCCCGCTC-CCGG-TGTC GGGAAG GACATCCGGCGAGAAGGA  GTGGCAGGGGCGGAG  69 375
     GOX1306 1431012 .. 1431036 -  -4.1   -3.6796   AATAGACGTGAACAA          CGTACCAACGC TTC GCCATGGTGCG          AACCTAGCCTCCAAC  52 29
        nusG 1430449 .. 1430466 -  -9.1   -5.5112   CGCACCAACAAAAAA             GACTCCC GAAA GGGAGCC              TTTTTTGTTGGAAGC 100 59
     GOX1299 1424899 .. 1424933 -  -6.2  -3.36823   GGGTGTAAAACTCAA     CCGCGGCGCAGGCG TGGATGC CGCCCGTGCCGCCT     GGGATGCTGTCTGAT  54 62
     GOX1296 NONE
     GOX1295 NONE
     GOX1294 1418607 .. 1418632 -  -6.8  -3.66666   CTGAAAAGCTGGAAA         CGGACGGACT GGCGGA AGCCCGTCTG          ATCTGATTAACGTCC  60 32
     GOX1291 1415043 .. 1415061 -  -7.3  -5.37345   TGGAAGTATAAAAAA             GTCGGGG TTCTG CCCCGGC             TTTTTTTATGTTCAG  93 37
     GOX1282 NONE
     GOX1281 1403873 .. 1403885 -  -3.3  -3.20303   GATCTAAATAGAAAT                CAGGC TAG GCATG                GAGCGTGTGATTTTT  43 227
     GOX1280 1401623 .. 1401639 -  -2.9  -3.67175   ATGGGCCAAAATGAA              CCGGAAG CAT CTCCCAA              CCGCAGCCTGAGCGC  50 150
     GOX1278 1396695 .. 1396728 - -10.9  -4.09864   ATCGAGTTCGGAAAA     TCCGGGCTTCCGGGA TGTT TTCCGGAAGCCCGTG      CTTTCCTTATGCCTG  81 32
     GOX1277 1394934 .. 1394951 -  -4.1  -2.62184   GGCGTGCCGAGACGA             TGGCCAA GCCG CTGACCA              AGGCCTCGCATTATG  41 404
     GOX1274 1390645 .. 1390655 -  -8.2  -3.85817   ATCGTGGCTTACAAA                 CCCG CAA CGGG                 CGTTCTGCTCGTGCT  71 509
     GOX1270 1386734 .. 1386779 -  -9.6  -3.21218   ATGGGCGATCATCAA CCACGCGCAGGATGACGAGA TTGTTG CCTCGACATCCTTCGTGAGG CGGCGGCAGCGTCCG  66 192
     GOX1268 NONE
        pyrB NONE
     GOX1266 1382211 .. 1382227 -  -4.3  -3.53224   CAGCTGTGCCTGAAA              GCCGCTC ATG AAGCTGC              TCCCGCCCGTTCATC  52 14
     GOX1265 1381536 .. 1381563 -  -4.1  -2.57564   GCATGTCCGGAGAAG        CTGTCATAGGG TATTTT CCTTAAGACAG         ATTTCTTAACGGACG  42 49
     GOX1264 NONE
     GOX1263 1377524 .. 1377550 -  -2.9   -3.9392   CGGGACGGCAAAGAA        GGC-TGCTCCCC GTAA GGCGACCACGCC         ACAAACTTCAGCCAC  56 111
     GOX1262 NONE
     GOX1261 1375140 .. 1375150 -  -8.2  -3.05715   AACGCCTGCAGTGAA                 CCCG GCA CGGG                 TAAGCCAGGTCCTGA  60 215
     GOX1260 1373978 .. 1374003 - -14.7  -5.51402   ACAGACGTAAAAAAA         CCGGCGACCTC GTGA GAAGCCGCCGG          CTGACCGGGAAGCCG 100 57
     GOX1259 1373042 .. 1373058 -  -7.2  -3.35934   TGACAGACTCCACAA              GACCGG ATCGA CCGGCC              ACAACCACTGGAACA  59 240
     GOX1258 NONE
     GOX1257 NONE
     GOX1256 1369375 .. 1369398 -  -3.8  -3.68351   GTTCGAGGAGGGAAA          GAGGCGGGACA TGA CGTC-CGCATC          TGGCGCGCGTGTCGC  52 117
     GOX1255 1368905 .. 1368923 - -10.2   -3.0263   ATCACGTCCTGAAGA             GCTGCCCG AAA CGGGCAGA             CCGCAGGAAGTTCCG  67 66
     GOX1254 1366497 .. 1366518 -  -7.3  -3.19653   CTACAACGCCATGAA           GGTGGAGCAC GAC ATGCTCC-CC           GGACTGGATGCCCGC  56 215
     GOX1248 NONE
     GOX1247 1356496 .. 1356506 -  -8.2  -4.18018   GTTCCGTATGGAAAA                 GGGC AAC GCCC                 TCATGACCGACCCTT  76 494
     GOX1238 1348453 .. 1348470 -  -7.7   -3.9279   AGTGAAGGGCAGAAA             GGGGTTC CGTC AAACCCC              GACGCAACAGAATGT  69 59
     GOX1237 NONE
     GOX1236 NONE
     GOX1235 NONE
     GOX1234 NONE
     GOX1233 1343390 .. 1343404 -  -2.8   -4.4009   GGTCATTTTACAAAA               GGGA TGCTCTC TCCC               TAACGAAGGCAGGCG  64 87
     GOX1232 NONE
     GOX1231 NONE
     GOX1230 1339392 .. 1339402 -  -2.4  -2.71011   ACGTTGTGGCAACCA                 GGGG GGG CGCC                 TTGCAACGCGGTACG  39 150
     GOX1207 1318978 .. 1318998 - -11.3  -3.23274   GTCTCGATAATTGAA            TCAGTACTT CAA AAGTACTGA            TTTCATTAAAATATA  74 407
     GOX1203 1313775 .. 1313793 -  -4.5  -3.67775   ATGCCGACCGAAGAA             GCGGATC TGCTG GATGCGC             ATGCGCGGGAAGCTG  53 458
     GOX1200 1310971 .. 1310988 - -14.1  -3.01712   GCTTCGGGTGGAAGA             GGCGCCC TAAC GGGCGCC              GAACCAGCCGCGGCG  80 14
     GOX1194 1305629 .. 1305648 -  -4.2  -3.07994   TGGAATTGCACCCAA            CCGGACTG GCCC CAATCCGC             TGTCGCCGGGGTTCT  45 70
     GOX1192 1303877 .. 1303892 -  -5.4  -4.07687   ATCTTCTGCTGAAAA              TCCTCG TCAA CGAAGA               AGAGCACGAGGACTT  63 473
     GOX1186 1296521 .. 1296533 -  -3.5  -3.74158   AATCTCATTAAAAGA                TTTAA TCA TTAAA                ATAGAAGATTATTCC  55 34
     GOX1185 1295254 .. 1295264 -  -2.4  -3.53012   CTGTGCCTTGGGAAA                 GGGC GGT GGCC                 ATGAAGAGAGAGGCT  46 124
     GOX1184 NONE
     GOX1183 NONE
     GOX1182 NONE
     GOX1181 NONE
     GOX1180 NONE
     GOX1179 1288797 .. 1288816 -  -3.6  -4.13767   CCCTGGATCGGAAAA            CGGAAAAA TCCC TTTTTCGG             TCTGAAGGGGAGAGC  61 364
     GOX1172 1280340 .. 1280354 -  -4.2  -3.82603   AACTTGTAAATACAA               CCATAG ATT CTTTGG               GATATCCAGAGGCTG  57 72
     GOX1171 NONE
     GOX1170 NONE
     GOX1169 1276673 .. 1276686 -  -3.8  -3.15544   TGGCATGGGCAGTAA               CCTG ATGGAG CAGG                CTAGGAATGCGGCGT  47 506
     GOX1163 NONE
     GOX1162 1267794 .. 1267819 - -11.9  -2.80338   ACAACGCACCAACCA         CCACCCTCTCT CAAA AGACAGGGTGG          GCTGGAAGACCTGGT  71 480
     GOX1152 1259891 .. 1259909 -  -3.2  -3.53012   GGCCTGTGGGTTAAA             TTTTCATT TCC AAAGAAAA             TCTTTTTGACACCAC  48 78
     GOX1151 1259041 .. 1259062 - -13.7  -2.77658   TATCACAGGGAATCA           CGACCGGAC TGAA GCCCGGTCG            TCGGGCTTTATCAGC  76 36
     GOX1143 1253325 .. 1253339 -    -5  -4.20367   CTGGCGAAGAAAGAA               CACGAA GCC TTCATG               ACGAAGGTCGCCCTG  65 21
     GOX1140 1250272 .. 1250294 -  -7.7  -3.17051   CGTCCATTATCAACA           CGTCTTCGG TCAAT CTGAAGACG           GCGCCGGAACTGCTG  56 351
     GOX1138 1247376 .. 1247398 - -15.6  -5.76633   GCAGATATAAAAAAA           GGGCCGGAAA ATG TCTCCGGCCC           CTGTTTTGTCTCAGA 100 36
     GOX1137 1245607 .. 1245621 -  -2.7  -2.73124   TGTGACGGCTGAAAC               GCCGC TCTGG GTGGC               TGGAACCGGGCAGGC  39 506
     GOX1133 1243190 .. 1243200 -  -8.2  -2.62396   GACTGTTGCAGATCA                 GCCC TGC GGGC                 CGCCCTTCTCTTCGG  56 12
     GOX1132 1242482 .. 1242517 -  -2.4  -2.87146   CCCTGCGAGAAGAAC    CGAAGG-GACGGATGGC ACG GTCAGGCGTCTCCTGCG    CAGTCGAGCATTGCG  39 10
     GOX1131 NONE
     GOX1130 1240841 .. 1240858 -  -9.1  -2.93585   CTACACCCCAAATGA             TGCGCCC TTCA GAGCGCA              TGCTTCCGGCCTTCT  61 74
     GOX1128 1239001 .. 1239027 -  -2.9  -2.57757   AACCAAGGCAAGGCA        GGC-CGTCAATC CGCG GACCGGCGAGCC         TGTTGAGGTGTCAGC  39 170
     GOX1126 1237741 .. 1237763 -    -7  -2.70932   CGGCTTCCTGAAGCA          GGCCGC-AG GGCAGT CTAGCGGCC           GAGGAGCAGGGCTAT  50 17
     GOX1123 1230215 .. 1230242 -   -17  -5.20216   CAGATCATGAAAAAA        CCCGCTTCCGGA TCTG TCCGGGAGCGGG         TTTTTTCTTGGCCGG 100 56
     GOX1114 1220089 .. 1220110 -  -6.5  -2.75081   CAGGGCGAAAACGGA           CAGGAACAG AGCC CTGTACCCG            AACCAGTGACCCAGC  51 387
     GOX1113 NONE
     GOX1112 NONE
     GOX1111 NONE
     GOX1110 NONE
     GOX1109 NONE
     GOX1108 1215233 .. 1215245 -    -2  -4.95758   AGCATAGGACAAAAA                TTGA TTTAT TCAA                ATATTTTCTGCTGAC  72 125
     GOX1107 1212424 .. 1212434 -  -4.6   -4.3739   GAGGCGGGCAGAAAA                 GCCC CGT AGGC                 TGACTGGTCGTGTCT  68 127
     GOX1105 1211655 .. 1211670 -  -3.2   -2.8294   GATGGGTCATAATTA              CGCCAA ACCC CTGACG               GCTGAAGCCCGAATG  41 213
     GOX1101 1206374 .. 1206393 - -12.1  -4.89567   GTTGAAAACAGAAAA            GCCCGGC ACGAAG GCCGGGC             TTTCCGTAGAGGTGA 100 55
     GOX1100 1205366 .. 1205379 -  -8.1  -3.14344   CAGCCGCTGGACGAA               GCTGC CGAC GCAGC                CTGAAAAAGCGGTTT  60 354
     GOX1094 NONE
     GOX1093 1199467 .. 1199494 - -12.6   -5.1417   TTAGAAAATGAAAAA        CCCGGCTGGCCT TTTC AGGCTGGCCGGG         CTGGAAAATCAGGGC 100 34
     GOX1092 1198937 .. 1198980 -  -6.8  -4.28049   CCGAAAACCGGAAAA TGATCTCGTGCCTGCCCCTT CATTAT AAGGGGCAGGC-CGCTA-CA GCTGGCTTTTCAGGC  71 21
     GOX1085 1191820 .. 1191846 -   -18  -5.09895   TACTGATCGAAAAAA         GCCGCCGGAGTC CGG GACTTCGGCGGC         TTTTTCATATCCGGA 100 56
     GOX1084 NONE
     GOX1083 1188628 .. 1188646 -  -3.8  -3.44848   GCTTCGTATGAAATA             CCTGTCTG CTC CAGACACA             GGAATGTTTAGAACA  50 240
     GOX1082 NONE
     GOX1081 1186439 .. 1186461 - -20.6  -5.45802   GGTCTAAAAGAAAAA           CCCCCCGTGC CAG GCACGGGGGG           TTTTCTGTGTCGCAG 100 72
     GOX1078 1183273 .. 1183309 - -10.2  -2.63723   TGTTGATTAAGGAAG   TCCGGAAGGGGCGTAAC CGGG GTTTCGCCC-TTCCTGA    TCCGCCTTGTCTTAG  64 37
     GOX1077 1182798 .. 1182819 - -17.3  -5.63504   AATTTCATAAAAAAA           GCCCGGCTG TTTC CAGCCGGGC            TTTTTCATGCTGTCC 100 59
     GOX1072 NONE
     GOX1071 NONE
         rho 1172940 .. 1172957 - -12.7  -5.19879   GCTGAAATACAAAAA             GGGGAGC CGAA GCTCCCC              TTTTTCATGTCGGCC 100 55
     GOX1068 1169710 .. 1169724 -  -5.6  -3.64703   TGCTCCTTATGCAAA               CCGCTG CCT CAGGGG               TGATCCGCGGTCGGA  56 19
     GOX1067 1168199 .. 1168220 - -15.9   -5.1675   GCAGGCATGAAAAAA           GGCGGATCG TTTC CGATCCGCC            CTTTCTCTCAGACTG 100 57
     GOX1066 NONE
     GOX1065 NONE
     GOX1064 NONE
     GOX1063 NONE
     GOX1062 1162437 .. 1162447 -  -6.8  -3.18033   CATAATTCAGCAAGA                 GCCT TGT AGGC                 TGCTGGGACGGTCTA  54 274
     GOX1056 1155513 .. 1155525 -  -5.5  -2.74263   AGTCGATCGGGAAAT                GGCAT GGC ACGCC                GCATTCGGAGTTCAT  46 405
     GOX1053 1151588 .. 1151614 -   -10  -2.52516   TCGGCGATCAGGAAC         GCCTGCGCCAGA CCG TCCGGCGACGGC         TGGACGCGGTATTCG  62 285
     GOX1052 1150990 .. 1151011 -  -3.7  -3.12942   CGTATGAAGAAATCA           GCTGTCGG CCAGTTC CCG-CAGC           AGGCGACCGAGTTCG  46 1
     GOX1051 NONE
     GOX1050 1149376 .. 1149422 -  -5.7  -2.70994   GCAACGGCAGAGAAT GTGAGGGTCGGTTGCCCTCCC GCGGG GAGAGGGCAACGGGCGGTCAG GCTTCAGGAGAAAAC  48 22
     GOX1049 1147959 .. 1147989 - -19.8  -3.89524   ATGTTATCGCACAAA       GGGTTGCTGCCGCA CGA TGTGGCAGCAACCC       TTCTGTTATCGGGCG 100 405
     GOX1042 1142646 .. 1142658 -  -7.7  -3.26947   GAAGGGGCAGATGAA                GCAGA AAG TCTGC                AACATGGTCCTCAGC  59 113
     GOX1037 NONE
     GOX1036 NONE
     GOX1035 1137101 .. 1137123 -  -9.8  -3.61715   TATCGTCGCCAATAA           TGGCAGTCTG GAT CAGTCCGCCA           ACAAGGCGGCGCGGT  70 424
     GOX1032 1133376 .. 1133393 -  -5.5  -3.53343   AATTTTCTGTGGAAA             GGGGATG ATTT CATCCTC              ACGCCGGAAGCGCTC  55 369
     GOX1030 1132135 .. 1132146 -  -3.6  -3.85909   TTATGGAAATTCAAA                CCCG TTTC CGGA                 ATGACGAGTATTTTC  55 266
     GOX1029 1130589 .. 1130604 -  -3.2  -3.14344   CATCGCGTGCAGGAA              GCGC TTCTGGCG GCGC               TCAAGCTGACGGCGC  44 484
     GOX1027 NONE
     GOX1026 NONE
     GOX1025 1125493 .. 1125515 -  -7.7  -3.83026   TCTCCGTACAGGAAA           GTGACTTCG ATATG CGATGTCAC           AAACGGATTTTCAAC  67 46
     GOX1024 1123527 .. 1123558 - -13.1  -4.68593   CGGAGTACGCAAAAA      GAAAAGGCGAGGG ATGACA CCCTCGCCTTTTG       CGAACCGGACCGGAG 100 65
     GOX1023 1121926 .. 1121942 -  -3.5  -3.85698   CGTTTCCGGCAGAAA              TTCGGGG CGT CCCCGCG              GGAAATCCGGCAGCG  56 111
     GOX1015 1109558 .. 1109568 -  -6.8  -2.60194   AGGGCGTGAAGGAAC                 GCCT TAA AGGC                 CAAACGTCACACCGC  50 18
     GOX1014 NONE
     GOX1013 NONE
     GOX1012 1106572 .. 1106587 -    -4  -3.34715   GATCGTCTGGAAACA              CAAGAT CCTG ATCTCG               TTCACCGATCGCGGG  48 373
     GOX1010 1103956 .. 1103967 -  -3.6  -3.40403   CGCCCTGCATCACAA                CGCC GTCG GACG                 GTCCATGGTCTTGCG  50 8
     GOX0998 NONE
     GOX0997 NONE
     GOX0996 NONE
     GOX0995 1091541 .. 1091551 -  -2.6  -4.05529   AGAATTATGAAAGAA                 TATT TCA AATA                 TCAGACCCCTGTTTT  56 85
     GOX0994 1089740 .. 1089772 - -16.4  -3.85698   CCTGCCCCGCAGAAA     CAGTTCCGGGAGGCG TGAA CACCTCCCGGAAC-G      TCCCGTTTGTTACTG 100 35
     GOX0992 1088512 .. 1088541 - -17.1   -3.1886   ATCGAAGCCGACGAA       GCCGGCCTGCGCCG CAT CGGCCC-GGCCGGC       GTGGCGCTGGCAAAG  89 167
     GOX0987 1084020 .. 1084044 - -18.6  -4.45945   ACCCATGAACGAAAA          CGGCCGCTCC ATGGG GGAGCGGCCG          TGCCATTATTCCTCA 100 65
     GOX0986 NONE
     GOX0985 1082325 .. 1082357 -  -4.8  -2.78384   CCCTCCGCCACGACA     TGCGGGGCCTCCGTC ATGG AACGAAAGCCCC-CG      GCGGAATGTGGCCTT  44 6
     GOX0984 NONE
     GOX0983 1080690 .. 1080700 -  -5.4  -5.40474   AGGTTTTGAAAAAAA                 TCCA TGG TGGA                 GCTTAGAACTCAAAG 100 303
     GOX0976 1073863 .. 1073876 -  -3.1  -3.62046   TGACCGCGTTAACAA               TCTCG GGAA CAAGA                CCCGCGGTGACGTTA  51 117
     GOX0973 1071668 .. 1071691 - -18.2  -5.30575   CAAAAACGCAAAAAA          GCGGCCCTTC CGGG GAAGGGCCGC           TTTCTCAAGATCCAG 100 56
     GOX0972 NONE
     GOX0971 NONE
     GOX0970 1065577 .. 1065589 -  -9.1  -3.57561   CCGGAACCCCGCAAA                GGGAC GCG GTCCC                TTTGATCCCGATTAA  68 98
     GOX0968 1062565 .. 1062579 -  -6.4  -4.36914   GTTCTTTGGAGAAAA               GGCTTC ATA AAAGCC               CTTTTGGAAATTCAC  72 37
     GOX0961 1053956 .. 1053971 -  -8.2  -3.30124   CCGGATTCTCGAGAA              GACCGG GTTT CCGGCC               CGCTGCCTTCAGATC  60 464
     GOX0957 1048145 .. 1048156 -  -7.2  -3.06261   TGCCAAGGGGCAAGA                CCGC ATTG GCGG                 ATCAGGTCGGCAGGC  57 27
     GOX0956 NONE
     GOX0955 1046377 .. 1046398 -  -4.3  -3.60792   TTCCCAATCGTTAAA           CGAACAGGG TTAT CCCGACTCG            CCGTGACGATATGGT  54 13
     GOX0954 1045563 .. 1045578 -  -5.4  -3.53811   GTGAGGGTCGGTAAA              TCAGGC CGAG ACCTGA               ACGATCTTGTCGATG  54 10
     GOX0953 1044727 .. 1044743 -  -2.9  -2.82516   GCTTTCAGCAGGATA              CGGCTCA TGC TTAGCCA              CCACCCAGATTGGTC  41 19
     GOX0952 1043409 .. 1043428 -  -6.4   -3.5394   AAACTGTCCCCGAAA            GATGCCAT CTTC AAGGCATC             CATCACGCGCTTCCG  59 339
     GOX0948 NONE
     GOX0947 NONE
     GOX0946 1035504 .. 1035527 - -18.2  -5.28176   CGCAGGCACAAAAAA          CGGGGCGGAT TATC ATCCGCCCCG           TCTCCGGTTCCAGCT 100 58
     GOX0941 NONE
     GOX0940 1025167 .. 1025179 -  -2.6  -4.11216   GGCGGATTCTGAAAA                CCCG TTTCT CGGA                AGAGGCCGTCGCCGC  59 114
     GOX0930 1012806 .. 1012817 -  -2.2  -4.89567   CCGGAAAACACAAAA                GC-CG GAA CGCGC                CCGCGGGAAAGGCTA  72 230
     GOX0929 1011609 .. 1011632 -  -8.8  -2.62184   CCTGTGTCCAGATCA          GTCATGCCAC CTGC GTGGCACGCC           CCGAGACATAGGCGC  59 119
     GOX0928 NONE
     GOX0927 NONE
     GOX0926 1008091 .. 1008112 - -12.3  -5.60864   CAGACATGAAAAAAA           CCCCTTCCC GTAA GGAAAGGGG            GTTCTGACGTCATTG 100 59
     GOX0925 1006141 .. 1006182 -  -2.4  -4.13767   GCCTTGAGGGTAAAA CGGTCGGTATCCTGGGCCTGA CGT TCAAGCCC-G-ACACGGA-CG ACATGCGCGAAGCGG  59 358
     GOX0920  999178 ..  999203 - -16.9   -4.4595   GCAGAAAACCGAAAA         CGGGCTTCCCC TGCT GGAGAAGCCCG          TTGCCATACTCAACG 100 109
     GOX0919  997570 ..  997587 - -11.3  -3.08133   CATTTATGCACGGAA             TGCAGGG CTGA CCCTGCA              TCTGTATTTGTTGCT  71 331
     GOX0917 NONE
     GOX0916  994645 ..  994666 - -14.5  -6.12328   ACAAGACAAAAAAAA           GGGAGACAG AACA CTGTCTCCC            TTTTTCCGTTCGAAA 100 53
     GOX0911  989572 ..  989584 -  -4.8  -3.75657   CTAAACACCTAAGAA                CCGT CCCTT ACGG                GATCAGTCGTTCCGC  57 20
     GOX0910  988515 ..  988550 -  -9.1  -4.24204   GACTGACATGGAAAA    CAGGACCTTTACGGT AGCCAA ACCGCAAAAGCCCTA     GGTGTTTGGTCCCGG  79 23
     GOX0909  986281 ..  986305 - -17.9  -5.21709   CCGGATATGAAAAAA          CCCTGCTCCCG GAC CGGGAACAGGG          TTTTCAGAACCCCGA 100 53
     GOX0905 NONE
     GOX0904 NONE
     GOX0903 NONE
     GOX0902 NONE
     GOX0901  977353 ..  977363 -  -8.2   -3.5394   AAATTGGTTTCCAAA                 GGCC CCC GGCC                 TTTGTCGGGTTTCAG  64 57
     GOX0899  975120 ..  975132 -  -5.5  -3.48629   ATCAAATTCAAAAAT                GACAC CGG GTGCC                GTTTTTCTTTGACAT  54 58
     GOX0897  971878 ..  971896 -  -4.4  -2.52946   GGTCTTCAGAAAATG             CTCACCGC CCT GCGCTGCG             ACCGGTTCATCTATG  43 287
     GOX0895 NONE
     GOX0894  968846 ..  968885 -  -6.5  -2.82516   GCTTCCATTACGACA  GTCATG-AGCAGTTGAGG ACACA CCTCAACGACTTCATGGC  AGCTTATAATTTCGG  49 158
     GOX0891  963582 ..  963605 - -18.2  -3.77831   GCAGGAACACGGAAA          GGCCGGTGCA GGAA TGCACCGGCC           TTTTTTATTGCCTTT 100 435
     GOX0886  956314 ..  956337 - -16.8  -5.97575   AATGGACAAAAAAAA          GCCTCATCCC CGAA GGGATGAGGC           TTTTTCCGTTTCAGA 100 51
     GOX0880 NONE
     GOX0879  947311 ..  947329 -  -5.9  -4.07568   CCCGTTCCCTGAAAA             TCAGCCC GAAAA GGGCAGA             CGCTTTAAAAGCGCC  66 7
     GOX0878 NONE
     GOX0877  945337 ..  945347 -  -3.2  -3.53012   TGTGCCGCGCTCAAA                 GCTC CGC AAGC                 GCCAGATGCAGATGG  48 10
     GOX0876  943816 ..  943841 -  -3.9  -4.59773   GCTGACGGCGAAAAA         GCCCGCTTCCTG CGC CTCGAAG-GGGC         ACAGCTGCGCACCAT  72 401
     GOX0874  942226 ..  942247 - -17.3  -5.31275   CGGGATTACAAAAAA           CCCCACCCG ATGG CGGGTGGGG            TTCTGATGAAAGCTG 100 55
     GOX0873  940548 ..  940573 - -16.9  -4.94992   TGAAACGCAGAAAAA         TGCCCTCCCCC TTTC GGGAGAGGGCA          AAACGGCTTCAGGAA 100 34
     GOX0865  932920 ..  932956 - -12.9  -3.01791   AGGGTCTTCGCAAGA    GGCGCCCTGCTGGCC GCAAGAT GGCTCGCAGGACGCC    CCGCCGGCCTCTACA  71 130
     GOX0862  930938 ..  930966 -  -8.8   -3.5511   CCTGACGGAGAAAGA       CGGTCACCC-GAC TGCC GCCTGGGTGGCCG        AGCAACTGCCGGGCG  65 172
     GOX0860 NONE
     GOX0859  928433 ..  928459 - -13.1  -4.57569   TCAGCTCTGCAAAAA        CCCGGTGCTCTC TTCG GAGA-CACCGGG         TTTTTTCATGTCAGG  95 31
     GOX0856  923666 ..  923698 - -17.2  -3.32294   TGAAAGCCTCCAGAA      CTGAAAGTCCGGAC GGTAA GTCCAGACTTTCAG      GAAAGCTACGGTTCT  91 126
     GOX0855  923252 ..  923268 -  -2.2  -3.29461   CAACGGTGGCGAGAA              GATGGG ATCTG CGCATC              AGACGGTTCCCCTCA  44 24
     GOX0854  920963 ..  921002 - -17.2  -4.13654   CCCGGAAACGACAAA  GGGGCGGTCTCCGTGCCA TTTG CAGCACGAAAACCACCCC   TTCCATCACCCGGCG 100 59
     GOX0853  919520 ..  919553 -  -5.1  -2.84634   CGGTAGAGGATGAGA     CAGCGTCATCCTGCG GCCG CGCACGCTGCTGCTG      TTTGCGCCGCATCAG  47 135
     GOX0852  918499 ..  918516 -  -6.9  -2.71731   GGCACTCCTGAACGA             GGGCGGT ACAA ATCGCCC              TGTGCGTCTAACCCA  50 82
     GOX0851  917912 ..  917936 -  -2.7  -2.71125   ATCCTTGAGAAACAG          GCCTTGAGAGC TGG GCTTTAGAGGC          GGGGCGTGGTGACGC  40 18
     GOX0850  916597 ..  916624 - -15.6  -2.58999   CTTTTATACATTAAG        CAGGGCAGCCCGA TCG CCGGGC-GCCCTG        TTTTGCCTGTCAGTC  82 35
     GOX0848  914194 ..  914207 -  -3.1  -3.01712   CGTCCCTGGTCAACA               CGC-TC AAT GATGCG               GTCGATCAGGGCTTT  43 155
     GOX0843 NONE
     GOX0842  909113 ..  909126 -  -5.9  -4.30576   CCCGCACCACGAAAA               CCCGC AGCC GCGAG                CTGGACTACTACGTC  71 470
     GOX0838 NONE
     GOX0837 NONE
     GOX0836 NONE
     GOX0835 NONE
     GOX0834  903628 ..  903640 -  -3.3  -3.32997   TGCGGATAAACGCAA                GGCGA TAT TCTCC                AGCCGGAAAAACAGC  46 246
     GOX0833  903304 ..  903321 - -11.3  -4.98531   GCCTTAAACGAAAAA             TGGTGGC CGGA GCCACCA              TTTCGTCAGAGCGCC 100 31
     GOX0832  900731 ..  900741 -  -8.2  -3.33815   ATCGCGTCGAATCAA                 CGCC TCG GGCG                 GGGTTTGGGTGGCTC  62 11
     GOX0831  899126 ..  899142 -    -8  -2.66249   TGTGAGGAAGAATAC              CGGCTT GAGAG AAGCCG              TCAAAGGCGGTTGTT  56 266
     GOX0830 NONE
     GOX0829 NONE
     GOX0828  896500 ..  896518 -  -5.2  -2.85361   GCAGGGAAAAACGGA             TCATCAGG TCT CCCGAGGA             CAGGTGTCTTGAGGA  47 55
     GOX0827  895737 ..  895786 -  -2.1  -2.92192   CGCCATCGAACCAGA CCGTCACCATGATCCGCGA AGTCCCGGCTGG GGGAGGATCATGGCGACAG TTCGGCCTGCACGGA  41 14
     GOX0826 NONE
     GOX0825  893756 ..  893781 - -10.4  -5.04601   TTCACAAATGAAAAA         CCGGCCG-CCC TTTCG GGATCGGCCGG         TTTTTTTTATGGCTT 100 91
     GOX0819 NONE
     GOX0818  885136 ..  885156 -  -3.9  -3.54459   GGAAGGGCTGGGAAA            CGGCGAC GCAGCAG GTCGCCC            AAGCCTCCCACGCCG  53 342
     GOX0816 NONE
     GOX0815 NONE
     GOX0814 NONE
     GOX0813  882044 ..  882065 - -11.5   -4.4078   TGCCCTGAAGGAAAA           CGCCGGAGC GCGG GCTGCGGCG            GGAGGAGCGGGCGGA  91 69
     GOX0812  880236 ..  880256 -  -6.1  -3.86524   AGACCCCGCCACAAA            CAGCTCTCA GGT TGCGAACTG            CCGCACCAGATCGCG  61 11
     GOX0811  879590 ..  879623 -  -3.1  -3.54424   CGGCAGCTTTTCAAA     CA-GGGACGCCG GGGGCGGGGAA CGGCGGCCCATG     ATGTCTTAGCCCGCT  50 31
     GOX0810 NONE
     GOX0809  878113 ..  878125 -  -3.3  -4.66938   ATCTGTAACACAAAA                CCGTT TAC AGCGG                CAGGGCACTGCGGAT  67 17
     GOX0808  876546 ..  876568 - -17.7  -4.55128   AGGTTTAAATGAAAA           CGCCCGGCC AGAGG GGCCGGGCG           CATGGTCACTCGATG 100 58
     GOX0807  876051 ..  876085 - -12.1  -3.57144   GCGGCCACTCTGAAA     GCCGGGAAACTGGCG AATTA CGCCAGTTCGACGGC     GAAACCTACTCGGCC  79 31
     GOX0806 NONE
     GOX0805  874393 ..  874413 -  -9.6  -2.78463   ATCTTCCGCAGGATA            GCGGCGAG ATCGA CGCGCCGC            TTCTGCGTCAGTCTG  57 378
     GOX0799  868483 ..  868501 -  -3.1  -3.34398   CCGGCGTGTGAAACA             TCCGTAA GTTCA TGACGGA             CTGTGAATTCAGGCG  46 34
     GOX0798  866777 ..  866803 - -14.4  -4.96106   TACAAACATGAAAAA         GGCGGGGAAGGT CTG ACCCTTCCCGCC         TTTCGGGACTGCTGC 100 54
     GOX0797  866484 ..  866499 -  -2.5  -2.74263   ACCGGATTGGCAAAG              CGGAGC GCTAA GC-CCG              GATCAGTGCAGGAGA  39 28
     GOX0795  863773 ..  863784 -  -2.2  -3.99678   ACCGCTACAAGGAAA                CGTCC CTC GG-CG                GTCTGGCGGTCAATT  57 61
     GOX0792 NONE
     GOX0791  859609 ..  859619 -  -6.8  -3.00215   AAAGGCGCACAGACA                 TCCG GGG CGGA                 CCCTCCGTTTCGGTG  53 49
     GOX0790  858412 ..  858428 -  -4.3  -2.79273   GCCGTCGAAGACAAT              GCCCGGA TAT TCCATGC              CAGCGCCATGACCGC  44 151
     GOX0789  857571 ..  857593 - -11.3  -3.25823   TGTTCGCGACAGGAA           TGCGAGGCA TTTTG TGCCCCGCA           CTTTTCCGTAACCTC  74 39
     GOX0786 NONE
     GOX0785  852508 ..  852526 -  -2.3  -2.72511   TCCATTCTCTGAAAC             GTGCCGT CCCTT ACGACCC             CGATTGATCCGGAAA  38 17
     GOX0784 NONE
     GOX0783 NONE
     GOX0781  847265 ..  847288 -  -3.2  -3.53012   TCCGTCGCCCGCAAA          TCCTG-ACG GGACCGG CGTTCAGGA          GGCTCCGGCCTCCTG  48 57
     GOX0779  845156 ..  845176 -  -7.6   -4.4009   CCTGACCGTAGAAAA            TGGCGTTC GTCAG GAACACCA            GTGTTACTGCGACGG  77 174
     GOX0778 NONE
     GOX0777 NONE
     GOX0776 NONE
     GOX0775 NONE
     GOX0774 NONE
     GOX0773  840324 ..  840340 -  -2.9  -3.93695   TGTAGCAGTCATAAA              TTGCTCG GTT CAAGCAT              AAAAAGAAAGAAACA  56 215
     GOX0772  839843 ..  839853 -  -2.4  -3.91897   GCCGGGATGGAGAAA                 CCGG CGG CAGG                 AAAAAGGGGCTCTTA  54 38
     GOX0771 NONE
     GOX0770  838239 ..  838263 - -16.5  -4.00532   GGCTGAAACAGGAAA          CAGCCGGACCT CGA AGATCCGGCTG          CGAAAAAACTGTCAG 100 37
     GOX0769 NONE
     GOX0768  836030 ..  836040 -  -6.8  -3.01712   CCTGCGCCGGGAATA                 GGAC TCA GTCC                 GGTTTGACGTCTGCC  53 19
     GOX0766 NONE
     GOX0765  832797 ..  832811 -  -4.2  -3.14344   GACCTCGTCGAGGAA               GATCCG CTG CCGATC               AACCGCGACCTGCTG  47 437
     GOX0759  828898 ..  828935 -  -9.1  -3.59979   TGTTCTGACCGGAAA   CCCTGCCCGTACCCTGAA CTA TTCATGGT-CGGCCTGGG   CACTCGCGGACCAGA  68 464
     GOX0753  822029 ..  822066 - -13.3  -2.78384   CGGGCCTTCAGCATA   GCCCCTCGGCGAACGGG AGAT CCCGCCAGCCGAGGGAA    AAGCGCCGGATCAGC  76 36
     GOX0752  821428 ..  821439 -  -2.2  -4.25104   CCTGCGTCAGGAAAA                GACT GGCC AGCC                 TGTACATGCCGGTCG  62 91
     GOX0748  816474 ..  816496 -    -9  -3.14564   CCATCTCTGGACGAA           GGGGCGCCAG CAT CTGGCGCATC           ATTTCCAGAGCCGGA  61 437
     GOX0745  813130 ..  813147 -  -5.5  -3.53091   AGCCTGTTGCCCAAA             CGCTGCT CCTC AGGAGCG              CCCGGGCATCGCTGC  54 17
     GOX0744 NONE
     GOX0743  811263 ..  811290 -  -3.2  -3.79419   CGGCGGGAGAAAACA        GCCCCCGCAGCA TAAC CGCCGGATGGGC         GCAGTCAGTTGATGC  53 30
     GOX0742  810656 ..  810679 - -18.2  -5.68438   TGATCAAATAAAAAA          GGCCCCTTCC CGAA GGAAGGGGCC           TTTTTTGAAAAGCGG 100 44
     GOX0740  808730 ..  808743 -  -2.3  -4.62069   TGGCCACCGTAAAAA               GACGG CATC CCGTT                AAACCCCATCCAGAA  65 24
     GOX0738  807222 ..  807238 -  -6.5  -3.53012   TCTTCTTCCGGTAAA              TGCCGAC CAT GTCGGGA              AAGTTTCCCAACGGT  58 90
     GOX0735  802858 ..  802869 -  -5.8  -3.73068   GGCCGAAGCCAAGAA                GAGC TGCT GCTC                 CAAGATGAAGACCTG  60 220
     GOX0730 NONE
     GOX0729 NONE
     GOX0728  797672 ..  797685 -  -2.4  -4.07568   CCGGCCGCTTCAAAA               GACT GGAAGA AGTC                GCCCTCGTTCAGGCC  57 179
     GOX0726  794792 ..  794816 - -17.1    -5.626   TACGGCACAAAAAAA          CGCCCCGGCCA TGA CAGCCGGGGCG          TTTTTCGTTGAGACG 100 49
     GOX0716  782330 ..  782348 -  -8.8  -4.05446   GCCTTCAAGCATAAA             CACCCTCG TCA CGAGGACG             TTTTATTGAAAACAC  75 173
     GOX0715 NONE
     GOX0714  778389 ..  778416 - -18.5  -2.90486   AATAACTGTCATACA        GGAACGCCCGG TCTGCG CCGGGCGTTCC         TTTGAGCGCTTCTGG  95 59
     GOX0713 NONE
     GOX0712  773506 ..  773527 -  -9.5  -3.86897   GGCATGTTTCATAAA           CTGTCACGA GTGG TCATGACAG            TTACAAGCAGCAGCC  77 132
     GOX0711  772401 ..  772432 - -16.6  -3.34517   AGCGGTTTTCAAAGA      CGACCGGAGAGGGA AAGT TCCCTCGCCGGTCA       CTTGGTCGGGCATCA  90 49
     GOX0710  770803 ..  770825 -  -8.4  -3.14132   CGCCGCCCCGAGCAA           TGGCATCGTT TCC AACGGCGCCA           TGATGGCGCTGATCA  58 286
     GOX0708  768833 ..  768856 -    -6  -3.72576   TCGGCGTTCATGAAA          TGCTCG-ACGG CTT CCGTTCCAGCA          TCGATGGCTTCTCTG  60 433
     GOX0706 NONE
     GOX0705 NONE
     GOX0704 NONE
     GOX0703 NONE
     GOX0702  764086 ..  764137 -    -5  -2.64735   AGGCCACGCAGACGA GGACCATGCCCACCTGCAGGGG CAGCGTAT CCGCTGCAGGCGGCAATCCTCC CGGCGGCACGCGTCA  46 38
     GOX0701  762851 ..  762871 -  -9.8  -3.22475   CTCACTGTCACAACA            CCTTCTGA TTGTT TCAGAAGG            AGACTGTCATTCCAC  68 32
     GOX0700  760691 ..  760710 -   -15  -5.24129   TCCCGGCACAAAAAA            GGGCGCTC CTGG GAGCGCCC             TTTTTCATGTCCGCA 100 53
     GOX0697  757240 ..  757250 -  -2.4  -3.53012   CCCTGGTCCGCGAAA                 GCGG TAT CAGC                 CTGTCGGTCGTCACT  46 40
     GOX0696 NONE
     GOX0695 NONE
     GOX0694 NONE
     GOX0693  752265 ..  752281 -  -2.9  -5.07652   TCGGTCAAAAGAAAA              CCTCGAA GAA TTCATGG              CGTATGGCATCAGGG  78 86
     GOX0691  750330 ..  750346 -  -3.5  -2.96452   AGCGGGACAATGACA              TGCGGGG TTA CTCCGCC              TTTCCCGCAGGGGCG  44 16
     GOX0690 NONE
     GOX0689  745259 ..  745294 - -10.3  -3.71487   CACCAGATGCAACAA    GCCACCTCCCGGGCGG ACACA CCGCCCGGGCCG-GAC    TCCCCATGCCGGACA  77 422
     GOX0688  744152 ..  744196 -  -4.7   -5.1675   GCATCCATGAAAAAA CCGCAGACGGATCCGGACATT TTC AGCGACAGGGACCGTCCGCAG GACAGGATCACATTA  81 88
     GOX0687  743475 ..  743514 -  -6.5  -2.82516   GCTTCCATTACGACA  GTCATG-AGCAGTTGAGG ACACA CCTCAACGACTTCATGGC  AGCTTATAATTTCGG  49 158
     GOX0682  736149 ..  736162 -  -8.1  -3.15544   GGCGATTGCCACGAA               CGAGG AAGT CCTCG                TCATGGACATCAAAC  58 437
     GOX0680  734483 ..  734496 -  -5.9  -2.52623   CTTCGTGGACAAGAC               CCGCA TGGG CGCGG                AAGCTGCTGCCGCGG  48 49
     GOX0675  726337 ..  726352 -  -3.9  -2.66964   TGACCTATCACATCA              CCCGC GCCATT ACGGG               AGTTCCCTGATGATC  42 247
     GOX0672  723428 ..  723445 -  -2.7  -4.36914   CCGCCTGTCAGAAAA             TGGACAT GGGC ATGTCGA              ACCAGCCCGCTCCCG  62 74
     GOX0667  719413 ..  719427 -  -4.2  -2.98823   TCTGTCCTAGAGAGA               CATGCC GGC GCCATG               CAACATCCTGCGTTC  46 143
     GOX0666  718111 ..  718121 -  -6.8  -2.77233   TCAGAAGGCGGAAAC                 TGCC CTA GGCA                 TACACATCCGCCGAG  51 131
     GOX0665  717260 ..  717297 -  -3.3  -3.41051   GGATTCCTATGATAA   CGCCCTGGCCGAGACCA TAAA TGGTCTCTACAAAACCG    AACTTATCTATCGGC  49 198
     GOX0663 NONE
     GOX0662  713154 ..  713191 -  -4.7  -3.72576   TTCGCCCGCAGGAAA   TTCCCGTTCCGGGTGCAG TGA CCGCCCCCGGAA-GAGCC   CACGTCAGGACTTGC  57 30
     GOX0659  710874 ..  710886 -  -3.3  -2.69964   TCGTCAATCAGACCA                TCTGG CGG CCAGG                TTTGCGCACATGCTG  40 5
     GOX0658 NONE
     GOX0657 NONE
     GOX0656 NONE
     GOX0655 NONE
     GOX0654 NONE
     GOX0653 NONE
     GOX0652  702129 ..  702147 -  -5.8  -3.57783   GGAGGATAAGCAGAA             GGAGCGAC GCC GACGCACC             CACCGTTACATCAAC  58 92
     GOX0651  700475 ..  700488 -  -3.1  -3.85698   CTCTCCTTTCACAAA               GATGC TCTG ACATC                AGTGATCGGTGAGAA  53 98
     GOX0650  700225 ..  700251 - -14.5  -5.26316   TTACGGCACAAAAAA        GCCCCCCGTTCC GCAA GGAACGGGGG-C         TTTTTCACATCCGGA 100 44
     GOX0648 NONE
     GOX0647  695559 ..  695569 -  -8.2  -2.57132   GGCGTCCGCCACAAC                 GGGC GCG GCCC                 TGCGCGTCGATGGCG  53 74
     GOX0645  690954 ..  690968 -  -2.7  -3.19995   CAAAGATGAAAACTA               CGGGC ACAAA GCCTG               CTGACTGACCAACGC  43 59
     GOX0644  689995 ..  690034 - -13.7  -2.79175   AACCCCGACTGAAAC  GCTGCCTCATGCCATCCA CCTTC CGGTTG-CATGAGGCAGC  CCATAGCACAGGCCT  76 77
     GOX0643 NONE
     GOX0642  688164 ..  688220 - -10.1   -3.1236   TAAATCGGAAAAGCA CG-TCCTTCCATTCCCTCCCGCCCCC TGAACC GGGAACGGGAGCGTACGGACGGATCA GAGCGTAATGCCGAG  66 23
     GOX0641  685443 ..  685462 -   -10  -3.74251   GACAGGGCCAGGAAA            CCAGCGCAG TAT CTGCGC-GG            CAGCCGTCCTGAACT  75 460
     GOX0640 NONE
     GOX0639  683844 ..  683879 -  -6.1  -2.84999   ACCAAAGCGACGATA    TCCACG-CCGATCACG TTTCC CGTGATCGGTCGCGCC    AGCAGCAGTCGCGAC  49 69
     GOX0636  680397 ..  680425 - -22.5   -5.1675   GCACCCATGAAAAAA        GGCGTGCCCCGGA AGT TCCGGGACACGCC        TTTTCCATGAAACCG 100 57
     GOX0635  679831 ..  679854 -   -16  -5.93809   TCCTCATAAAAAAAA          CGGGGCCTGC CTGA GCAGACCCCG           TTCCGTGTCCTGTGG 100 68
     GOX0630  675016 ..  675038 -  -3.3  -3.18264   GCCCGGAGCCAGCAA           GCACGTTTG GGGAA CATCCGTGC           CCGTTCAGCCGGATG  43 30
     GOX0629 NONE
     GOX0628 NONE
     GOX0627  667915 ..  667929 -  -5.6  -3.15544   TTTGATCTGCATCAA               GCTCCG GGA CGGACC               TGATCCAGCAGCGGG  50 7
     GOX0626  667431 ..  667455 - -12.9  -3.74693   TTCGAGCGCATGAAA          CGATCCTACAC AAA GCGCAGGATCG          TGACCACGCCCCCCG  85 70
     GOX0625 NONE
     GOX0624  665362 ..  665386 -   -10  -5.29782   CACAGGCATAAAAAA         GCCGCCTCTCC AATA GGAG-GGCGAC          TTTTTCGGGCTAGTG 100 47
     GOX0621 NONE
     GOX0620 NONE
     GOX0619  662233 ..  662250 -  -2.7  -3.73042   TCGGCGAGGAAAAGA             CCGAA TCCTCATC TTCGG              AACTTCAGGCAGCCG  52 301
     GOX0616 NONE
     GOX0615 NONE
     GOX0614  656138 ..  656163 - -13.3  -4.72272   TGGTCTCACGAAAAA         GGGGCCATGAC ATCT GCCATGACCCC          TGAGTAACGTCCGGT 100 55
     GOX0613  655290 ..  655302 -  -9.1  -2.87132   GGCCGGTCTTACAGA                TCGGC CCA GCCGA                TGCGGGTGACACCAT  60 6
     GOX0610  652631 ..  652658 - -17.8  -3.95836   AGCTTTAAAAGAGAA        GGCCCGG-GAGAC ATC GTCTCACCGGGCC        TTTTTCGTTACTGGT 100 33
     GOX0607  648384 ..  648410 - -14.5  -4.62471   TTCAATCTTCAAAAA         GCCCGGACAAA ATGCG TCTGTCCGGGC         TGGATCGCAAGGCGG 100 59
     GOX0606 NONE
     GOX0605  645559 ..  645571 -  -9.1  -4.20516   GCTGCACTTAACAAA                CCGGA GCG TCCGG                TGATCTGTGTGAGGT  79 210
     GOX0604 NONE
     GOX0603 NONE
     GOX0602  642569 ..  642590 -    -3  -4.19238   TCCGGAAGGGCAAAA           CCAT-GGTC AGAGG GACCGACGG           GCCGTGAGAGCCGCA  58 10
     GOX0601  641725 ..  641745 -  -3.2  -4.08064   AATCGTTCTGGAAAA           CCGGGCGCT GCTG AG-GCGCGG            GGTCGATGACGCGCC  58 94
     GOX0598 NONE
     GOX0597  638769 ..  638784 -  -3.2  -4.06592   TGTCAATAAAAAAAG              GCGC TTTTTCGG GCGC               TACAGCGTCAGATCA  58 38
     GOX0596  636758 ..  636775 - -10.5  -5.45652   ATTTTCAATAAAAAA             GGGCCGC CGAA GCGACCC              TTTTCATATCCGACC 100 80
     GOX0595  633157 ..  633178 -    -8  -3.73224   CCACTGCGTATCAAA           GCGGG-ACC ACCGG GGTTCCCGC           GTCTCGGATAACGGG  69 85
     GOX0593  630205 ..  630218 -  -5.9   -3.5936   CCCAAACTTTTCAAA               CCGGA GTTC CCCGG                CACGTCATGCAATGC  58 30
     GOX0592  629072 ..  629090 - -11.7  -5.71712   CCGGACACAAAAAAA             GCCGGAG ACACG CTCCGGC             TTTTCTCATTCAGGC 100 69
     GOX0590  625563 ..  625592 -  -5.6  -4.07687   AGCGTGGCGGGAAAA       CCGGGCGTCAGGA GTTGA TCCGG-CCCCCGG       CTCTCCAGACACCCT  64 3
     GOX0589  624409 ..  624429 -  -3.1  -2.52516   CCCGCGATCACCAAT            GGCTGGCAC ATC ATGCCGGAC            GAAGGCCTCTCCAGC  39 75
     GOX0583 NONE
     GOX0582 NONE
     GOX0581 NONE
     GOX0580 NONE
     GOX0579  613214 ..  613226 -  -3.3  -4.14392   CGTGAATTTCCAAAA                GGGCT CTG AGCGC                CGCCACAGGCAGCAG  58 122
     GOX0573 NONE
     GOX0572 NONE
     GOX0571  605928 ..  605939 -  -7.2  -3.21416   CATCGCCATCAGCAA                CGGC GACA GCCG                 GCTCATGCTGAACGT  56 210
     GOX0569  604864 ..  604879 -  -5.4  -3.75378   AGTCCCACAACACAA              CGCCGCA GCC TGCGG-G              AAAGCACATCCCTCC  59 85
     GOX0568  603849 ..  603873 -  -3.4  -3.63968   GTTCAAATCCGCAAA          TGGGCCGCCG ACCGG CAGATGCCCA          ATGGCACGGACGATA  51 518
     GOX0564  601189 ..  601204 -  -4.6  -3.93367   TTTGGTAACAAAATA              TGTCCG TTTT CGGTCA               GGGGATCACATGAGC  59 23
     GOX0563  600607 ..  600623 -  -4.4   -4.4078   CGCGCTCAAGGAAAA             GCGC-CA TCTG TGCGCGC              GCCGGAACTACGCTC  68 39
     GOX0561  595481 ..  595508 - -17.8  -2.94144   CCGGCAGCCAAACCA        GCCTGACGGATC GTCC GACCCGTCAGGC         ACCAGCGTCAGAAAC  90 33
     GOX0558  591823 ..  591833 -  -3.2  -2.64561   AGGTCAATATAAGAG                 CCTG AAT CAGA                 AAGCGGTTTGATTGA  40 21
     GOX0557 NONE
     GOX0556 NONE
     GOX0555 NONE
     GOX0554  585989 ..  586003 -  -5.6  -2.71731   GGCACCGTGGAAGCA               GGCACG CAG CTTGCC               TATTCGCGGCGGCAG  46 143
     GOX0552  583797 ..  583810 -  -2.4   -5.3321   AAGCAATAATAAAAA               TGTC GAGCAG GACA                CAAATCAAGATCGAA  79 45
     GOX0551  582443 ..  582457 -  -2.7  -3.53012   CGCGCTTTCGCCAAA               GCCGG CATGT CCCGC               CGAACTCTCGTCTCC  48 368
     GOX0550 NONE
     GOX0549  580780 ..  580790 -  -5.4  -3.57263   AGGCTCACGGTGAAA                 TGGT TGA ACCA                 GAACCACGCCAGACG  56 53
     GOX0548 NONE
     GOX0547 NONE
     GOX0546  578456 ..  578480 -  -7.8  -3.86194   AACCTGTTCGACAAA          CGCTACCAGC TTCGG GATGGCAGCG          GGGTTGGCATTTATC  68 104
     GOX0544 NONE
     GOX0543 NONE
     GOX0542  572643 ..  572654 -  -2.2  -2.57132   TCTCCCCGGGACAAC                TCCG GTTT CAGA                 AGATGTGGCAGTCAT  38 60
     GOX0541  570499 ..  570513 -  -3.4  -3.48292   ATCCATCAGGAAATA               CTCCGG CAT CCGGTA               CAGGTTGTTCCCCGG  48 1
     GOX0540  570249 ..  570294 - -20.5  -4.18494   GAGCGCTACTGAAAA CCGCTGGCCCTCTTCCCGCCC CGTC GAACGGGAAGAGGACCAGCAT CGCATCTGGCGGAGC 100 47
     GOX0536 NONE
     GOX0535 NONE
     GOX0534 NONE
     GOX0533  561940 ..  561958 -   -16   -4.8048   GGCGGATATGAAAAA             GCCCCGGT CAG ACCGGGGC             TTTTGTATCTCAGTC 100 35
     GOX0532 NONE
     GOX0531 NONE
     GOX0530 NONE
     GOX0529  558630 ..  558643 -  -3.7  -4.80453   TGATGACAAAACAAA               GCCCG CTTA CGCGC                ATAACGCGCTGAACG  75 270
     GOX0527  557098 ..  557117 -  -5.6  -4.07568   GCCCTGCCCGCAAAA            GACGGGCT GGAA AGCGCGCC             GGGGTTGATCGTCTT  65 388
     GOX0525  554903 ..  554927 - -17.9  -2.84098   CTTCTGAAGCAACGA          CGGCTCCCTCA CAG CGAGGGAGCCG          TTTTCGGTCTCAGGC  88 35
     GOX0521 NONE
     GOX0520  546675 ..  546701 -   -18  -5.36441   GCGGGACAGAAAAAA         CCCGGGAGAGGC CTC GCCTTTCCCGGG         TTTTTTCATGCCTGA 100 56
     GOX0518  542221 ..  542256 -  -3.1  -3.61398   TGCCTGCGTGAAGAA    CGGCCCGTCATGGTC GTGCAT GACCAGCACTGGCGG     CTTTGTTTCCGCAAG  51 507
     GOX0516  538908 ..  538944 - -13.9  -2.93338   CATAGAAATTAATGA   GGATGTGGAGCGTGCCC TCAGG GGGCACGCTC--CATCC   ATGACCCGGCGATCA  77 38
     GOX0515  537961 ..  537979 -   -16  -2.52464   TTTCGCCCGAAGGCA             GCGGCCTG AAA CAGGCCGC             GGAAACGCCCTCAGA  81 36
     GOX0513  535626 ..  535660 - -14.2  -2.77899   CTGCCGCAGGAAGGA     CGCGCGGCCCGGCACC TTC AGTGCCAGATCGCGCA     TCATCAGATTGACCA  79 263
     GOX0512  534069 ..  534080 -  -4.4  -3.95787   TACCATATGGAGAAA                GAAC AAAT GTTC                 TTACAGGGGGCTGAG  59 491
     GOX0510  532777 ..  532791 -  -7.1  -3.31144   GTCCCATCTTGAGAA               GGCTG GCGCG CAGCC               CATCCAGATCGAAAT  55 249
     GOX0508 NONE
     GOX0507  529953 ..  529976 - -18.2    -5.626   CAGCGCATAAAAAAA          GCCGGGGAAG TCAC CTTCCCCGGC           TTTTGTCTTATTCGA 100 33
     GOX0504  527067 ..  527091 - -12.9  -2.91924   TGATCCTTCATAAAT          CCTGCTGCC TTAACGC GGCAGCAGG          GCTCACGGTTCAGCG  75 56
     GOX0503  526234 ..  526246 -  -5.5  -3.79021   TAAAATCTCAGGAAA                GGGAT AAG ACCCC                CATGGCTGCCTACGA  59 348
     GOX0502  525029 ..  525039 -  -5.4  -2.71924   GATGCTCCCGGAAAT                 CTGA CGG TCAG                 TTGGGGCCGGAGGTG  46 22
     GOX0498  521807 ..  521817 -  -4.6  -4.43477   TTCAGGCAATGAAAA                 CCGG AAT CCAG                 AATGACGACGCACCG  68 129
     GOX0497  521305 ..  521320 -  -7.5  -3.85698   CCGGCCCTGCAGAAA              GCCGG CTGAAT CCGGC               TGATCCGGACGGGTT  67 74
     GOX0495  515125 ..  515144 -  -4.9  -3.59979   TTGTCCGATCCGAAA            GCCAGCG AGGCGA CGCTGGA             GCGGGCCGTGAAGGA  55 342
     GOX0478  502593 ..  502610 -  -2.7  -3.61398   CGCCGCCCGCAACAA             TGACGTCG TAA CG-CATCA             GATCAACCGGCGTCC  50 28
     GOX0477 NONE
     GOX0476  500182 ..  500193 -  -3.6  -4.26344   AGATTGGCAGCAAAA                CAGG CTTT CCCG                 ATCCCGATCCGTTCA  64 201
     GOX0469  492798 ..  492823 - -10.4  -3.05463   ATGGCTGCCATGGAA         GCGCG-GGGCG GCTCA CGCCCTCACGC         CGCTTCACGCGTGCC  68 20
     GOX0468 NONE
     GOX0467 NONE
     GOX0466  488218 ..  488232 -  -2.1  -2.52795   AAGGTTCTGAAGTCA              CG-CTG TTAA CAGTCG               AGAGAAGGAAAAGGG  38 60
     GOX0465  487501 ..  487535 -  -4.3  -4.32436   ACATCATCACGAAAA    GTGCGG--AAGAACCCA AGA TGGGTCCACAACCGCAC    AAGCCGCGAGCGCTG  65 454
     GOX0458  480128 ..  480160 -  -6.9  -3.86897   TGGATCCGCCAGAAA      CTGCGCTTCGAGCGC ATG GCGCTGGAAGAACAC      TGGGAACACAGACAC  65 282
     GOX0455  477573 ..  477608 - -16.3  -2.58758   AGAACGCGCCAGAAG    CAGGA-GCCCTGATCC ACGAA GGATCAGGGCCTCCCG    GTTCGCATCAGTTCC  85 33
     GOX0452 NONE
     GOX0451  473908 ..  473927 - -11.4  -5.93809   CGGGCACAAAAAAAA            CCCGACCA TTTC TGGCCGGG             TTTTCCGTCGTTCGA 100 54
     GOX0450  472596 ..  472618 - -12.7  -4.18494   GACCGGGACTGAAAA           GCCGGGCTC TTTAT GAACCCGGC           TGACAGGCGTCAGGA  91 35
     GOX0447 NONE
     GOX0446 NONE
        moaC NONE
     GOX0444  467268 ..  467280 -  -6.2  -3.60627   GGACGCCATGCGAAA                GCGG CTCAT CCGC                CCGTCACCGGCGGAA  58 18
     GOX0443  466721 ..  466758 -   -10  -4.78752   ATTACAACTTAAAAA  CGCT-CCGCAGGG-CATA AAGA TACGGCCCTGCGGAAACG   CTCAGTCAGTGATGA  91 31
     GOX0442  465770 ..  465795 -  -5.5  -3.57561   CTCGAAGTCGGCAAA         GAGGCCTATG CCGTCAT CA-AGGCCTC         CAGCGTCATGGTCGG  57 291
     GOX0439  462561 ..  462577 -  -6.5  -2.78816   TGACGTCGCAGGATA              CAGGACG CTC CGTCGTG              GTGACGGTCAATGAT  49 330
     GOX0437 NONE
     GOX0436 NONE
     GOX0435 NONE
     GOX0434  459161 ..  459185 - -17.2  -6.30182   TTAGATAAAAAAAAA          GCGCTGCAGG TTTGG CCTGCAGCGC          TTTTTTTTGTGCCTG 100 55
     GOX0431 NONE
     GOX0430 NONE
     GOX0429 NONE
        purH NONE
     GOX0427  452826 ..  452877 - -15.4  -4.14739   TTAGCGACCCCAAAA GC-ATA-CGCCCCCGAGAAAACCT TTTTTC AGGCTTTCTCGGGGGCGCTAGAGC ACAATGTCAGGAGCT 100 96
     GOX0426 NONE
     GOX0425  450507 ..  450521 -  -4.2  -3.05384   CGGTTTTTCAGTGAA               TCGTCA TCC TGGCGA               CTCTCTTTAGAAAAA  47 155
     GOX0424 NONE
     GOX0423  447750 ..  447773 -  -3.8  -2.68823   CTCCGCGTAGAGAAT          TCCAGAAGCA TTAT TGCCTCCTGA           GAAATTGTGGACCAT  42 40
     GOX0422 NONE
     GOX0421 NONE
     GOX0420  444516 ..  444527 -  -5.8  -4.66953   TCAACACGCTAAAAA                CCTG AAAT CAGG                 CACAAGAGAAGTCAA  75 155
     GOX0418  442183 ..  442203 -    -4  -3.60865   CAGTCGAAACCAGAA            CGACCA TGGCTAATC TGGTCG            TAGACAACCTGATTG  53 85
     GOX0414  439348 ..  439361 -  -6.7  -4.08767   TCCAGGTGCCGAAAA               GCTGA TCTG TCAGC                CCTGACAGGGTTCAG  68 37
     GOX0406  427328 ..  427376 -   -14  -2.63913   TAGGATTGCATAGCA GTTGAGTGTGGAGTCCAGGCG AAGGAAAG CGTC-GGACGCCACACTCAAC GTCAAATAATGCAGG  78 114
     GOX0404  423372 ..  423397 - -19.1  -4.10781   AAGAAGCTACAGAAA         GCCCCGATGGA TTGC TCCATCGGGGC          TTTTTCGTATTCGGG 100 42
     GOX0399 NONE
     GOX0398 NONE
     GOX0397  418524 ..  418560 - -15.9   -4.2123   GATCCAGGGAAGAAA    CTGCGCCATTCCGGAAA TAT TCTCCTGCATGGCGCAG    TCCTACCCGCTCAGC 100 65
     GOX0396 NONE
     GOX0395 NONE
     GOX0394  414907 ..  414917 -  -4.6  -2.66598   CAACGAAGGTATAAG                 GCCG CTT CAGC                 GCGGTAACGACAATG  43 219
     GOX0393 NONE
     GOX0392  410374 ..  410395 - -11.5  -3.35996   CAGTCCGATCGAGAA           CACGCCGGC CAGA GCCGTCGTG            ATTCGCCATCTGGAG  74 114
     GOX0391 NONE
     GOX0390 NONE
     GOX0389  407492 ..  407507 -  -8.2  -2.71483   ACAGGTTTGGAAGCA              GCCCAC CGAA GCGGGC               CACCCCTTAGCCATC  56 101
     GOX0388 NONE
     GOX0387  406219 ..  406250 - -14.4  -3.66178   TGCTCCAACGGCAAA      TCGGGCGGGAACCG CATG CGATCCCCGCCCCA       TCTGTCTGCCAGGCA  86 80
     GOX0386  401878 ..  401909 -    -8  -2.57463   AACCGTGGCGAGAAG      GAG-GGAGCGGGC AATTAAA GCCCGCTCTGCTC      GAGTTCGACGTTCAG  56 8
     GOX0385  397229 ..  397250 - -10.9  -4.13014   TCCACATCGTGAAAA           GGAAACAGC CTGA GCTGTTCCC            TTCTCTCTTTAGCGT  81 267
     GOX0384 NONE
     GOX0383  396156 ..  396177 - -10.1  -4.07568   CGTCTTTCTCCAAAA           CCCCGCTCC ACCT GGAACGGGA            GTAAGACTGAAAGTT  79 104
     GOX0382  394894 ..  394920 - -18.1  -3.27525   GCCCCTGAAAGGGAA         CCCCGGTCAGA AAAAA TCTGACCGGGG         CTGTCAAAGCCAACG  91 55
     GOX0381 NONE
     GOX0380 NONE
     GOX0379 NONE
     GOX0378 NONE
     GOX0377 NONE
     GOX0376 NONE
     GOX0375 NONE
        rpsC  390588 ..  390607 - -12.2  -3.21695   GCACCAGCAATGGAA            CTGTGAGC TTTC GCTCACAG             TCTTAGCGCTGGGGA  77 28
     GOX0373 NONE
     GOX0372 NONE
     GOX0371 NONE
     GOX0370  389241 ..  389253 -  -4.7  -2.81464   CGAGCAGCCATTACA                GCACC TCC GGAGC                CAGCGAGATGATCTT  44 8
     GOX0369 NONE
     GOX0368  388279 ..  388301 - -13.4  -4.13995   TGTCTATAAAGGAAA           GCGGCCTTCC AAT GGAAGGCCGA           ATCCTGATTTTAACC  95 65
     GOX0367 NONE
     GOX0366 NONE
     GOX0365 NONE
     GOX0364 NONE
        rpsE NONE
     GOX0362 NONE
     GOX0361  385248 ..  385278 - -11.9  -4.25104   GTCCTTTCATGAAAA      CAGCGTCGCCGCAC GAGA GCACGG-GACGCTG       TTCACTATCCAACCC  90 71
     GOX0360 NONE
     GOX0359  383238 ..  383268 -  -4.2  -3.65902   CCTACCTGAGTCAAA      TGATAGAGATCAC TTTTTC GTGAT-TCCATCA       GAATGCTCAGTGTTT  54 32
     GOX0358  382668 ..  382693 -  -4.6  -3.14795   AAACGTCGATGAAGA         TGTCAGGCGC GGATTA GCGCGTGACC          TTCTTCTTGCCGGCA  47 13
     GOX0357  382194 ..  382221 - -18.6  -2.93435   GCAATCACTTACAGA        TGCTGCGTATCG CGCA CGATACGCAGCA         AAGCATCACTCAGAC  95 35
     GOX0356  381085 ..  381099 -   -10  -3.32294   TGAAAGTTCTCAGAA               CGTCTC GTC GAGACG               CTTGGCCAGATCCTC  68 5
     GOX0355  380577 ..  380600 -   -16  -5.30155   CCACGAATCAAAAAA          GGCCGGAGCA TTCC TGCCCCGGCC           TTTTTTAAAGCTTCG 100 54
     GOX0354  378970 ..  378985 -  -4.6  -2.90941   GAGCAATGACGAAAT              GCCCTG AACT CAGTGC               CCAACCACTGGAGCG  46 19
     GOX0353 NONE
     GOX0352  378365 ..  378388 -   -16  -5.04175   TGAAGCACAGAAAAA          GGGCGGG-GCC ATT GGCACCCGCCC          TTTTCATATCCGCCC 100 53
     GOX0347  368309 ..  368332 - -18.2  -4.66609   CATTCCATGCAAAAA          GCCTCCCGGA TTAC TCCGGGAGGC           TTCTAGCACAAAGAC 100 71
     GOX0346  367543 ..  367559 -  -4.3  -2.87211   ATTCTCCCCGACAGA              CACCCCG AAA CCAGGTG              ACCGAATCGGTTTTG  44 132
     GOX0345 NONE
     GOX0344  365768 ..  365787 - -13.6  -6.32216   AGACACAAAAAAAAA            GCCGGAGA CTGA TCTCCGGC             TTTTTTTATGAGCAT 100 52
     GOX0337 NONE
     GOX0336  356425 ..  356438 -  -3.7  -4.07885   CAGGCCTTGCGAAAA               GGGCG AAAC CGCCG                CTTCATTTCTGCGTG  60 28
     GOX0335  354318 ..  354338 -  -8.9  -2.92157   GATGAAGGTGAGACA            CCACAGGTC GCT GCCCTGCGG            GAAATGGGAGAAGAA  55 328
     GOX0328 NONE
     GOX0327  347032 ..  347077 -  -7.5  -4.38154   ATACCCGCCACAAAA CCGCGGAAGTTTCAGCACACA AGAG CGTGTGCCAAAGCCTCAGCGC GTACCGAACAGACGG  77 19
     GOX0326  346643 ..  346675 - -11.4  -3.12327   CCGCGACACCGAACA     TGCC-CACCAGATCG AGAC CGATCTGGCACGGCA      TTACATCGTCCGGCG  71 52
     GOX0319 NONE
     GOX0318  336525 ..  336544 -  -2.1  -2.71712   GCCGCGCTGTCAAAC            CCTGC CCACCCTATT GCAGG             CTTCCCAACGCATCA  38 16
     GOX0317  335143 ..  335159 - -10.8  -3.34398   TGGCTGCCTCAAATA              CGGCGC TGCCG GCGCCG              TTGGTGGACATGTCG  69 368
     GOX0309  326154 ..  326165 -  -4.4  -3.14878   CGCCCGAAGTCAAGA                TTGG CGCC CCAA                 AGAATGCAACCTTTC  47 102
     GOX0308  324083 ..  324104 -  -4.3  -2.52464   TTTCGGCTTAAGCCA           GTCCGGCAGC ATC GCC-CCGGTC           CCGCGCCCGACGATC  43 39
     GOX0307  323415 ..  323438 -    -3  -3.55444   GGCCCATGCCGGAAA          CAGGGCCCATG TTT CA-GGGCACGG          GTATAGCCGGTGCGA  50 106
     GOX0306 NONE
        rpsR  322573 ..  322603 -  -3.9  -2.62184   CGGTCTGGGACATGA       TGCTCTCCTCAGT TCACG ACGTAGGGGAGCA       GGGCGAGGAAACGGG  42 3
     GOX0304  321922 ..  321949 - -19.2  -5.77988   ACAGACACAAAAAAA        CCCGG-CCGGGGA TAA TCCCCGGGCCGGG        TTTTTCAGGACAAGG 100 56
     GOX0303  320538 ..  320554 -  -6.5  -3.28001   CAGGCCGAAATCGAA              CCAACCC GCC GGGCTGA              AACGCTGTCAGTCGC  56 90
     GOX0293 NONE
     GOX0292  308611 ..  308632 -  -5.7  -2.61274   TCCAGTGGAATGAAC           GGCACCCCG GTTA CGGAGCGTC            TTCCATCAAGGGTCT  48 59
     GOX0291 NONE
     GOX0290 NONE
     GOX0289 NONE
     GOX0288  303933 ..  303960 -  -4.8  -4.72272   GCGCCGCAGCAAAAA        GCGGCCATGAATG CAG CACACA-GGCCAC        GACAACCAGCCCGTC  74 421
     GOX0287 NONE
     GOX0286 NONE
     GOX0285  300726 ..  300738 -  -4.8   -4.1899   GCACCTCATGGAAAA                CGCA TCCAG TGCG                TCCATCTGCTTTAAC  61 119
     GOX0284  299681 ..  299704 -   -21   -5.5604   CGAACCAACAAAAAA          GGCCGCCCGG TCAG CCGGGCGGCC           TTTTTCATATCCAGT 100 52
     GOX0280  296472 ..  296494 - -11.3  -5.24531   ATCCTTCACAAAAAA          GCCCCGCCTC TTTC GAG-CGGGGC           TTTTTTGTGCCTTCA 100 38
     GOX0272  288694 ..  288709 -  -6.8  -3.96327   AGGGGTCAGGAGAAA              TGCCCG GCCC CAGGCA               GAAACCCGAAAACGC  66 0
     GOX0270 NONE
     GOX0269 NONE
     GOX0268  283860 ..  283888 - -26.1   -4.4078   TCTCTGCAATCAAAA        CCCCCCGCAGGCT TTG AGCCTGCGGGGGG        TTTTCATTTCTAGTG 100 35
     GOX0264  279778 ..  279788 -  -8.2  -3.72893   TATCTCCTTACGAAA                 GCCC GTA GGGC                 GCCCACTGCTTGATT  69 7
     GOX0263  279333 ..  279360 - -22.8  -5.20781   CAGCACAAAACAAAA        CGGGCCGTCCTG ATAA CAGGACGGCCCG         CCAGTCACCAGACCC 100 65
     GOX0262 NONE
        pheT NONE
     GOX0260  274339 ..  274349 -  -2.4  -3.61398   TGGTCCGTTCAAGAA                 CGCC CTC GCCG                 ATCTTCTGGTCGAGC  49 194
     GOX0257  272330 ..  272376 - -10.1  -2.50016   GGCCAGCAGTAACAG CCGCCCCCTTCCGGATCAGGCC TCAG GGTCTG-TCCGGAAGAGTCCAG TGCGCATCACAGCGC  62 1
     GOX0248 NONE
     GOX0247  263571 ..  263603 -  -4.8  -3.33492   GCATCGACGCCAGAA     CCGAAGGCCGCA-GT CCGG ACACGCCGCCCTCAG      ACGCCTACGCCCTTT  50 343
     GOX0243  258340 ..  258352 -  -6.2  -4.18018   CCTCTTCACGGAAAA                CCCG CTCCC CGGG                CGCTACCTTTCCCTT  67 388
     GOX0235  250396 ..  250409 -  -3.7  -3.53091   AGTGGTCGGGGCAAA               GTCCC GATC GGGCC                GGAATATCTGGACCC  51 121
     GOX0233 NONE
     GOX0232 NONE
     GOX0231  247501 ..  247525 -  -4.1   -2.7535   CTTCGTAAGACAGCA          TCGGCGGCGCA TGA TAGGCCACCGG          ACTGTTGGGCGTGCC  43 328
     GOX0230  246889 ..  246905 -  -3.6  -4.07687   AGGCGTCGCCGAAAA              CATCCG GAACA CGGAAG              ACGCCTCGTCCGCCA  58 106
     GOX0227  245195 ..  245211 -  -2.2  -2.73124   GTCGAGGTCGGAAAT              CTGTGG AGCCG CCAAAG              CCGTTGGTCTTTTCA  39 216
     GOX0226 NONE
     GOX0225  243732 ..  243749 -  -2.7  -5.00616   TTCTGCGGCAAAAAA             GACTAAC CCCC GTTATTC              ATTGCGAATCGCACT  74 79
     GOX0218  236942 ..  236979 - -14.8  -4.07568   GGCGCCGTCTGAAAA   CGCCCCGCGCCCTTCC CGAAAC GGAAGGGCGCGGCACT    TCATCGTTCAGAGAC 100 33
     GOX0215  232504 ..  232524 - -10.4  -2.87344   CATCGGCTTTATAGA            GACAGGCG CCCTT CGCCTGCC            TGTTACGGCTACGAC  61 139
     GOX0206  223001 ..  223013 -  -4.1  -3.76968   AACCCAGGGACTAAA                CACCT AAA AGATG                ATGGTTCCAGCGACG  55 80
     GOX0205  221631 ..  221647 -  -3.6  -4.18802   AGACAGACCTGAAAA              CCCTGC GTGTT GCAGGC              GACTGGCGCATTTAC  61 365
     GOX0203 NONE
     GOX0202 NONE
     GOX0201  215292 ..  215312 - -18.3  -4.11216   GCCTCACCTGTAAAA            CCGGGCCTG AAA CAGGCCCGG            ACAGAACAGAACCGG 100 179
     GOX0200  213819 ..  213846 -   -17  -4.74103   TCTGGAATGCAAAAA        GCCCGCCCCTGC ATTT GCAGAGACGGGC         TTTTCAGTAAGCATT 100 50
     GOX0198  212791 ..  212824 - -16.7  -4.42594   TAAAGCAAACAGAAA     CACGCCACTGCGCGA GTCT TCGCGAGGTGGCGTG      TCCGGAAACAGGACT 100 95
     GOX0197 NONE
     GOX0196  210941 ..  210958 -  -5.5  -4.07568   CGGGCTTCCTTAAAA             GCGGC TCAATCAG GCCGC              GGCAGCAGCGTCAGC  64 17
     GOX0195 NONE
     GOX0194 NONE
     GOX0193 NONE
     GOX0192 NONE
     GOX0191  206018 ..  206041 - -18.2   -5.4505   TTGGGCAACAAAAAA          GGCGCCTTCC CTGA GGAAGGCGCC           TTGAGGCCGACAATG 100 64
     GOX0190 NONE
     GOX0189 NONE
     GOX0188  201339 ..  201361 -  -5.5  -3.68619   CGCAACTGACTGAAA          CGTCGGCGCC CCCC GTCGCC-ACG           CCCTATCCGGACACG  60 454
     GOX0186  200287 ..  200303 -  -4.3  -3.08032   CTGCCTTCAAAAGGA              CAGGCCG CGA CAGACTG              ACACTCCACTCATGA  47 524
     GOX0184 NONE
     GOX0183  198925 ..  198950 -  -5.3  -4.82548   CAAAAAGACAGAAAA         GCTGACCGGAC CTCG GCCCACCCAGC          AACGACTTGCCCTGA  76 143
     GOX0182  198158 ..  198175 -  -5.5  -3.25823   CGGGCGCGACAGGAA             GCGCC GATACACT GGCGC              TTCCTGTCCCGACCC  52 144
     GOX0179 NONE
     GOX0178 NONE
     GOX0177  192908 ..  192923 - -10.4  -4.84529   CCAGAAACGCAAAAA              GCTCCC GAGA GGGAGC               TTTGTTTGCGGCCGA  95 248
     GOX0174  191011 ..  191029 -  -3.8  -4.21812   TTGTACCCAAAACAA            GCGC-GC TACCAG GCTGCGC             CACGCCCCGAACCGG  63 83
     GOX0148 NONE
     GOX0147  161554 ..  161579 - -20.5   -3.6796   AAGACATTTCAAGAA         GGCGGAGCCTG TCAG CAGGCTCCGCC          GTTCTTCTGTGCAAA 100 11
     GOX0144  158967 ..  158987 -  -3.2    -3.445   GCAGCCATGAAAAAT            CAGACATC ATAAG GAGGCCTG            GTCCAGTCTGAAGAT  48 84
     GOX0143  158249 ..  158277 -  -2.5  -2.79302   ATGATTCCGAGGAGA       GCCAGAAGCTGAT TGGCC ATC-GCTCC-GGC       GAGATGGAACAGCTT  39 128
     GOX0135  150831 ..  150881 - -13.3  -3.01712   CCTGTCGTCTCAAGA GAGCCGGCTGGCGATACGTCTCCC CTTT GGAAGA-GTCCCACCAGCCTGCCC TGACGATACTCAGTC  77 35
     GOX0134  149861 ..  149876 -  -5.4  -2.79312   AAACGGGCCATCAGA              GTTGCA AAAT CGCAAC               GGCTCCGTCAAGGCC  47 5
     GOX0133  149310 ..  149336 -   -13  -3.07962   CCGGAGATTTCAACA         CTCCGTGAGCCA GAG CGGCTGACGGAG         CCAGAAGAGATCCTC  75 199
     GOX0130 NONE
     GOX0129 NONE
     GOX0128  143966 ..  143976 -  -5.4  -2.78371   GAGAGGTTTAAGAAC                 GCTT GGG AAGC                 TGCACACCGATCGTG  47 7
     GOX0127 NONE
     GOX0126  142032 ..  142068 - -10.3  -3.82208   CAGGAAACATGGAAA    GCCTTTACGATACCAAC AAT ATCGACATCGTAAAGAC    ATCCGGCCGATCAGG  77 36
     GOX0125  139815 ..  139841 -  -5.1  -4.74103   CTCCGAACGGAAAAA        GAGCCGC-ATCC TTAG GGACAGCGGCTT         TTTTTGTGCCTGAAA  76 93
     GOX0123  138866 ..  138878 -  -5.5  -3.11634   TGGCAGATGACGGAA                CGTCC ATG AGACG                GGAACTCACCGGAGA  50 31
     GOX0122 NONE
     GOX0121 NONE
     GOX0120  135907 ..  135948 -    -6  -3.69216   CCCTGATCGAAAAGA CCGACTACGCGCAGCTCGTTC CCG GAACGAGC-ACACGCA--CGG ATGTTCTGGATCTGC  60 412
     GOX0118 NONE
     GOX0117  134658 ..  134692 -  -7.2  -2.97188   GGACAGCATCACAGA    TGCGGG-CCGC-GCTC TCTGG AAGCTACGGACCCGCA    GGTAGGGATCAGGCG  56 34
     GOX0116 NONE
     GOX0115  132515 ..  132530 -  -4.6  -3.30554   GGAATCAATCATTAA              CCTGCC CGTT GTCAGG               GCACAGGCTTACATC  49 34
     GOX0114 NONE
     GOX0113  131172 ..  131224 -  -3.2  -2.53876   CGGGATTCGAACCCA CGACCCCCAGTCCCCCAGACTGGT GCGCT ACCAGGCTGCGCTACTGCCCGTCG TCCTGCGGTGGCGGT  39 83
     GOX0108  127283 ..  127298 -    -9  -2.53382   ATGACCGTCAATGCA              GACCGA ACCT TCGGTC               GGATCATAGGCCCGG  58 42
     GOX0107 NONE
     GOX0106  126167 ..  126192 - -10.5  -4.13911   CAAAATACAATGAAA         GGTGTTTCAGC CTGA ACCGAAACACC          TCCGCTGCGGTCCTA  81 145
     GOX0105  123989 ..  124012 - -18.2  -5.47159   GGGGAACACAAAAAA          CCCCGCCAGA TTGC TCTGGCGGGG           TCTGATGTTTCACCG 100 52
     GOX0104  123545 ..  123570 - -14.7  -2.59683   ACGGGACCGGACAAG         GCGGCGAAGGG GAAA CCTTTCGCCGC          TTTTTTTGTGCTCAG  78 37
     GOX0101  117886 ..  117899 -  -2.3  -3.16191   CGACAGCCTGATTAA               CCTTC AGCC GCAGG                GATTCATTGGAGCGC  42 15
     GOX0100  117568 ..  117580 -  -6.3  -3.17075   CTTGTTCTAATTCAA                GACTT GCT AAGTC                CTGATTTGTTCCAAA  52 101
     GOX0099  117061 ..  117075 -  -4.9  -2.52464   GTTGTCCTTAACTGA               CCGCG TCGGT CACGG               AAGAAGTCTCCGCTC  43 3
     GOX0098 NONE
     GOX0097 NONE
     GOX0096 NONE
     GOX0095 NONE
     GOX0094  111682 ..  111713 -  -8.8  -4.27316   TTCCTGAACGTAAAA      CCGGATT-CGAGGTC CTT GACCTCGTAATCCAT      GACAGTACCGGTCAG  79 303
     GOX0090  105684 ..  105697 -  -3.7  -3.05384   GCTCGTGTTACCGAA               CCTCG GAAG CGCGG                CCTTTAGCGCATGAA  46 49
         tig  104134 ..  104155 - -13.7   -5.1675   GCAGGCAGGAAAAAA           CGGGCACCC CGAA GAGTGCCCG            CTGGTTCCCGCGCCG 100 46
     GOX0087  103326 ..  103345 -  -9.3  -4.43213   CCCAAGACACGAAAA            GCGGCAT ATCGGA ATGCCGC             TTTTCTGTTCCGGTA  81 74
     GOX0086 NONE
     GOX0085   99167 ..   99181 -  -4.9  -3.21099   CGGCCGCACTATGAA               GCGGA TTTTG CCCGC               GTCAACTGCTAGAAT  47 59
     GOX0084   98741 ..   98774 - -16.8  -2.98823   TGCGGTCTATATACA     CGGTTCCGGATGGC GGTAAA GCCACCCGAAACCG      TTTTGTGAGCTTTCT  87 40
     GOX0082   97862 ..   97872 -  -2.4  -2.80016   TTCCAGCATCAATGA                 CGAG AAG CACG                 TTGCGGTCCGGTCCT  39 41
     GOX0081 NONE
     GOX0080 NONE
     GOX0079 NONE
     GOX0078 NONE
     GOX0077   92013 ..   92031 -  -8.8  -4.75472   CTGAGATGAACAAAA             TCGGCATG AGA CATGCCGC             CATTCTATCAGGGAC  86 88
     GOX0076   88519 ..   88529 -  -3.2  -4.38712   CTCATCCGGAGAAAA                 CTCC GTA GAAG                 AACGGTCGCGATATG  64 100
     GOX0075   87533 ..   87569 - -18.8  -5.02074   TCATCCCTCAAAAAA   GATCATGCGGCCGGACG AACT CGCCCGGCCGCATG-CC    ATGTTTCAGTTGCCG 100 70
         tsf   86510 ..   86537 - -11.2  -4.87318   GCCAAAACGCAAAAA        GCCCCCGCACAC CGGA GCGCACAGGGGC         CTTTCTACAGACTTT 100 92
     GOX0073   82956 ..   83002 - -11.5  -3.31248   GAAGATGGCCTACAA GGCCGCCTTCGGCCCCCCCGAA GTCT TCCGGGACGGCCAATGG-AGCC TGCTGGCAGCATTAT  69 70
     GOX0071   80503 ..   80516 -  -3.7  -3.04792   GCATCAGCGCCAACA               TGCGC CACC GCGCC                GTCATCATGGGTGAC  45 247
     GOX0068 NONE
     GOX0067   76719 ..   76731 -  -3.3  -3.54307   AACAGGCCGCTGAAA                GACTG CGC CTGTC                CAATCGGGGCATCAC  51 144
     GOX0063 NONE
     GOX0062 NONE
     GOX0061   70559 ..   70570 -  -5.8  -3.34043   GTGATCAGTCCAGAA                GCTC AAGC GAGC                 GGAGGGCCGCATCGA  54 3
     GOX0060   69994 ..   70011 -  -9.1   -5.9218   CAGACAATAAAAAAA             GGCCGGA AGAA TCCGACC              TTTTTTCAATCATCA 100 59
     GOX0055   60235 ..   60248 -  -3.7  -3.61715   CACGGCCTCGAAGAA               GGTCG TGGC CGCCC                TGACGATCGCCCGGC  53 130
     GOX0053   58575 ..   58588 -  -3.8   -4.7373   TCACGTCAGGAAAAA               CGCT CAGAAC AGCG                CAGAATAGAGTGACG  72 15
     GOX0052   57022 ..   57069 - -10.6  -3.07043   GCTATTATCGCAACA GCGTCACCATCAGCTCCGCCGAA GAC CTCGGCGGAACC-ATGATGGCCC AGCTCAGCGCCCTGT  68 29
     GOX0048 NONE
     GOX0047   52176 ..   52200 -  -6.3  -3.16881   GATGGATCTGACGAA          GCCGAACGGCA CCG TCCCGTCCCGC          GACCTGCGCGCTTTT  53 369
     GOX0044   49169 ..   49207 -  -8.1  -3.75898   AAGAAAGGACTGAAA  GGGCCCGGTC-ACTGACA GACC TGCCAGAAGACCGGAACC   CCTTCCATGTCAGTG  69 35
     GOX0043   48965 ..   48979 -  -2.7   -3.8211   GCGTATCCAGAACAA               CGCGC GCGCT GCGGG               TCAGAAGCCGTTTCA  53 38
     GOX0042 NONE
     GOX0041 NONE
     GOX0040 NONE
     GOX0039   46049 ..   46084 -   -17   -5.4833   GGACTGAACAAAAAA    GAGCGGTTGCAGCATA TCAT TTTGCTACAACCGCTC     TTTTCGGATTAGTGC 100 45
     GOX0037 NONE
     GOX0036   42733 ..   42745 -  -3.3  -2.62263   ACGGTGGGGACATGA                CCGGA CAA TCCGT                TAGCTTGGCGCGTGG  40 25
     GOX0035 NONE
     GOX0034 NONE
     GOX0033 NONE
     GOX0032   37901 ..   37913 -  -4.1  -3.15503   GCGCAACACCGAATA                CCTGA GGC TCAGA                ACCCTTCGGCGGCGA  46 21
     GOX0030   36348 ..   36366 -  -5.2  -2.95192   TGCAACTGCAGAAAG             TCCGACCG CCG CTGTCGAA             AAAGACGTCTGTCTG  48 218
     GOX0029   35788 ..   35809 - -10.8   -5.4251   CTGAGACACAAAAAA           GCCGGCCC TTTGCG GGACCGGC            TTTTTTTATCTGTCT 100 52
     GOX0026   33302 ..   33319 -  -6.9  -2.53876   GGGCATTGCAACTTA             CGCCTTC TACG GACGGCG              CCATTCAAAAATGCG  48 54
     GOX0023   29835 ..   29857 -    -4  -3.80733   CGGACGGGAGAAGAA           CGTCCTCGCC AAG GGTGAGGAAA           TGCCGCTCGTCTTCG  56 454
     GOX0021 NONE
     GOX0020   26608 ..   26637 -  -2.2  -3.48395   ACGGCCTTCACACAA      GCG-GCCG-TCATT CCAC AATGATCCGCGCGC       CCTCTACCCCGCACA  46 3
     GOX0019 NONE
     GOX0018   24671 ..   24710 -   -10  -2.88544   CGGCATGGCCATACA  GGTTCAGAGTGTG-ACGCG GAT CGCTCACACGCCCTGAACC  GTCAGGCTTTCATGC  63 10
     GOX0017 NONE
     GOX0016 NONE
     GOX0015 NONE
     GOX0014   20533 ..   20556 - -13.9  -3.57144   CTTCTGATCCTGAAA          GACCGGGCA CCTCCC TGCCCGGTC           TTTCAGTTCACGAGG  84 102
     GOX0012 NONE
     GOX0011   16366 ..   16397 -  -4.3  -3.28001   CATCGGGAAATCGAA      CGCCAGCGCGC-TC GGCTG GATGCGCCCCTGCG      GTTCAATCTCAAGAG  48 518
