# Supplementary material for: Rapid, accurate, computational discovery of Rho-independent transcription terminators illuminates their relationship to DNA uptake
Source: Genome Biol. 2007 Feb 21;8(2):R22. doi: 10.1186/gb-2007-8-2-r22 (PMC1852404; doi:10.1186/gb-2007-8-2-r22)
Supplement: Additional data file 4 — Best terminators found downstream of each of the genes of the 343 organisms studied. [file gb-2007-8-2-r22-S4.zip › Haemophilus_ducreyi_35000HP.bag]

        gidA    2200 ..    2224 +  -7.9  -5.14563   ATAATGTTAAGTAAA          GTGAGTAAGTG GAT TGCTTGCTCAC          TTTTTTAGTGAGCCC  88 37
        gidB    3214 ..    3227 +  -6.7  -2.80816   ATATAATTAAGAAGG               GCTGA AATG TCAGC                TGTAATCAATAAAGC  58 335
      HD0003 NONE
        atpB    4498 ..    4511 +  -6.7  -2.52987   TTTTTATTAACAACC               TAGCC TTTT GGCTA                ATTCCTCAATCTTAA  56 106
        atpE NONE
        atpF NONE
        atpH    5844 ..    5856 +  -6.3  -2.57344   AGTTAAATCGCTTAA                CTCAA GCG TTGAG                CTTGTAAGAGGAATA  56 6
        atpA NONE
        atpG NONE
        atpD NONE
        atpC   10172 ..   10193 +  -5.2  -6.07374   TATATTAATAAAAAA           CTCAACTT TTAATT AAGTTGGG            TTTTTTATTTTTTAT  93 42
        xerD   17800 ..   17810 +  -6.8  -2.71791   AGTTGTGGATGTTTA                 TCCG TAG CGGA                 ATTTAAGAAACCGCT  56 446
        tldD NONE
        prmA   21176 ..   21214 + -10.4  -5.59879   TTTTACTTCAGTAAA   GCGGTAGATTAATTCAGA TAA TGTGTATTAATCGACCGC   TTTTTTGTATTTCTA 100 44
      HD0023 NONE
        crcB   24748 ..   24772 +  -7.9  -5.24129   ACTTTTTAGCAAAAA         GCCCTCAAGC TTATTT GCT-GAGGGC          TTTTTTATGGCGAGA  89 40
        dapF   27194 ..   27222 + -14.7   -4.0777   TTATTGACCATACAA        GCGGGCAAATTGA ATC TAAATTTGCCCGC        TTATTATCTTTATCT 100 47
        frdA NONE
        frdB NONE
        frdC NONE
        frdD   31922 ..   31940 +  -7.5  -5.55769   TGTAATAAATCAAAA             GCTATCT GTCTA AGATAGC             TTTTTTGTTGTCAAA  93 68
      HD0035 NONE
        lysA NONE
        chuW NONE
      HD0038   36024 ..   36079 + -13.7  -4.18197   TAAACAGTATTAGCA TAGGCGGTCTAGTTA-GCGTAATCTT TTGCT AAGATTGAGCTTAATTAGACCGCTTA TTTTAGCTAGCAAGT 100 38
      HD0043   40068 ..   40098 +  -6.3  -3.60364   CTTTGATAATGAATG       CATTCTTGTTTTT ATTTA AGGAACAAGAGTG       TGTTGTTATTATGAA  62 209
        momp   41507 ..   41527 + -11.2  -5.79595   CAGTCACAATATTAA            GCCCATAC TTAAC GTATGGGC            TTTTTTATTTTGCAA 100 52
       ompA2   43010 ..   43027 + -11.3  -5.60993   AATGTAAGAGATAAA             CCACGCT TGCG AGCGTGG              TTTTTTTATGGCAAA 100 51
      HD0047 NONE
      HD0048   43143 ..   43165 +  -5.6  -2.62613   TAATATCGTTGGTTA           TCTATCAGTA TAT TTCTGATGGA           GTATTTAAAATAAGG  51 38
        plsC NONE
        sufI NONE
        accA   46441 ..   46478 + -13.7  -5.32699   ATATCATTAAATAAA   GCGGTC-CTTTTGCTAAA ATT TTTGGTAAAAGTGACCGC   TTTTTTCATCTTTGC 100 44
      HD0055   49813 ..   49832 +  -3.6  -3.20808   TAATATTTATCGGTA            CGCATT CAATGAGA AATGCG             ATTTATTGTGGTGAA  49 71
        coaA   50805 ..   50816 +    -3  -2.76322   ATTCAAACGGTTAAA                TTAC GTAA GTAA                 TGGTATCTTCGATCA  43 14
       dsbE1   51753 ..   51763 +  -4.6  -3.82261   TTTTTTTATGGTTGT                 TGCC ATT GGCG                 TTGATTTTATTAGGC  57 346
        mogA NONE
        glnB NONE
        lspA NONE
        ispH NONE
      HD0065   55503 ..   55551 + -14.9  -5.10208   ATGTGGCTTAAATAA GCGGTCGTTTTTAGCTAATAA AAGTTAA TTATTGGCGAAAAATGACCGC TTTTTATTGAGATTA 100 40
        napF NONE
        napD NONE
        napA   64226 ..   64236 +  -2.6  -3.56643   AGCAAATTTGCTAAT                 TTTT TGC AAAA                 TTTAACCGCTATAAA  48 50
        napG NONE
        napH NONE
        napB NONE
        napC   67307 ..   67336 + -11.6  -5.86465   GAGCATCGTTTCTGA       TCTCCAACCATA ATGCAA TATGGTTGGGGA        TTTTTTTATCTTATT 100 74
        murB NONE
        birA   69167 ..   69178 +  -4.4  -3.38072   CGGCTTTTGGTATTG                GTGA AATG TCAC                 TTCGTCTTAAATAAG  53 0
      HD0083   69369 ..   69389 +    -2  -5.33405   ATTTTCGATCTAAAA            TATAAATA TTAAT TATTTGTA            TTTTTATTTAATGGA  70 42
        lldD   70601 ..   70622 + -10.9  -4.79667   GATCGAAAATAAAAA           GCCCTGATG ATCA TATCAGGGC            TTTTTAATGGATTTT 100 52
        rpoH   72172 ..   72183 +  -4.4  -3.37344   GGAACAATAATATTC                GCTA GCAA TAGC                 TTACTTGAATAAGCG  53 31
      HD0087   72350 ..   72371 +  -6.5   -5.4833   AATCAATAAAATCAA           GGGTTGGCA GAAA TGCGAGCCC            TTTTTTATTGAGTGA  87 83
         ner   73855 ..   73871 +  -5.8  -3.07816   AGTTGGAAAAGGTGG              CGGTGT TGAAT ACGCCG              TTAAATCCATGCCCG  57 186
      HD0095 NONE
      HD0096 NONE
      HD0097 NONE
      HD0098 NONE
      HD0099 NONE
      HD0100 NONE
      HD0101 NONE
      HD0102 NONE
      HD0103 NONE
      HD0104 NONE
      HD0105 NONE
      HD0106   80248 ..   80288 +  -2.7  -3.63922   ATAGAGGCTAAAACC CATT-TACAGCCCATTAA GCAATA TCAGTGGGCTGAATAATG  TGTTTTAAACAGACT  48 30
      HD0107 NONE
      HD0108 NONE
      HD0110 NONE
      HD0111   81961 ..   81984 +  -9.7  -5.63504   CTCCTAGTTATTAAA          CTCCCTTTA CTACTT TAAAGGGAG           TTTTTTTATGCACTT 100 71
      HD0112 NONE
      HD0113 NONE
      HD0114 NONE
      HD0115   83285 ..   83307 +  -2.6  -3.63895   AAACAACGACTTACG           TCCCGATTAA TAA TTGCGCGGGA           TTTGCCATAATTAAA  48 16
      HD0117 NONE
      HD0118   84045 ..   84060 +  -4.6  -3.04715   CGCCGAGGACGGTTA              CGACGC CAAC GAGTCG               ATTTTGCAAGACGTG  50 94
      HD0120 NONE
      HD0121 NONE
      HD0123   86432 ..   86446 +  -2.8  -4.11216   GGGACGAGGTTTAAC               TTATGC AAA GCAGAA               TTTTAGACATCCACG  55 27
      HD0124   88147 ..   88162 +  -7.5  -3.59979   GGAGCAATTAGAATC              CGCGC ACGCCC GCGCG               TTTACGGTAGCGAAA  71 134
      HD0127   90222 ..   90243 +  -4.3   -4.2828   ATTTCGCTCCCGTGA           CGGCTCG-CC GAC GGATGTGCCG           TTTTGGTACATCGAC  64 304
      HD0132   92107 ..   92128 +  -7.3  -3.67588   CTGTAAATTTCAAAA           GTGCGGT GGATTTTA ACCGCAC            TTTAAATCCAATTTA  68 35
      HD0133 NONE
      HD0134 NONE
      HD0135 NONE
      HD0136   94360 ..   94382 + -11.2  -2.71731   CAAAAAATAATCACC           ATCCCCGCGT ACG GCGCGGGGAC           TAATTAAGGGCTAGA  83 31
      HD0137   94813 ..   94830 +  -3.3  -3.71848   CAAGCAAGTCCAAGC             CTCGGCG CAAT CGTAGAG              TTATTAGTGGCGAAC  52 10
      HD0138   95006 ..   95026 + -11.9  -5.54264   GCTATATTGATGAGT            TGACCGCAT AAA GTGCGGTCA            TTTTTTTAAGTATTT 100 15
      HD0140 NONE
      HD0141 NONE
      HD0142 NONE
      HD0143 NONE
      HD0144 NONE
      HD0145 NONE
      HD0146 NONE
      HD0147 NONE
      HD0148 NONE
      HD0149 NONE
      HD0150 NONE
      HD0151 NONE
      HD0152 NONE
      HD0153 NONE
      HD0154  105379 ..  105399 +  -3.9  -3.01924   CGCTCCTCGGCGATG            GCGTCAGCT ATG AGATTACGC            TATTAGACGGCGGTA  47 13
      HD0155 NONE
      HD0156  106947 ..  106971 + -11.6  -5.52096   AAGTTCTAACTTCAA          GCCCTTTAAA CATCA TTTAAAGGGC          TTTTTTATTGGCTTT 100 32
      HD0157  107465 ..  107499 +  -6.6  -2.81888   ATTATCGCGATTATT    TAATCGGTTGTGGCG GAAGCA CGC-ATAGCCGATTA     TACTTAGATTTAGAC  58 146
      HD0159 NONE
      HD0161  109431 ..  109448 + -11.3   -5.5604   ATAGGCAGACGGAAA             GGCAGGT TTTT ACCTGCC              TTTTTTGTTGCTTAA 100 122
      HD0162  110303 ..  110313 +  -6.8  -4.19324   TGGCGCAAGTAATGT                 GGCT CGT AGCC                 TTGTTTATGTACTTT  71 340
         mqo  112569 ..  112596 +  -4.2  -4.57341   ACACTTCGGAATACT        TAATCGCTTGAT TATG ATCAAGTGCTTG         TTTTTGGCAAAAGTT  67 56
        menG  113191 ..  113206 + -10.4  -5.60993   AAATAATACTGAAAA              CCGACC GCTT GGTCGG               TTTTTTTATGCGCAG 100 46
         ppa  114564 ..  114585 + -11.7  -5.49234   TCTATTGCTGTAGAA           TGCCAAACA ATTT TGTTTGGCA            TTTTTTATTCACTAT 100 53
      HD0171  115104 ..  115115 +  -4.4   -3.6682   TTTATAAATAGGTGG                TCGA GTGA TCGA                 TTTCGATGGCTACCG  55 48
        nudH NONE
      HD0173 NONE
         lgt  117376 ..  117414 + -18.4  -4.57353   AAATTAATGCAATAA   GCGGTCTGATTTTGTAAA ATT TTTGCTAAATCAGACCGC   TTTTCTATGATGGAG 100 39
         gph  118208 ..  118234 +  -8.8  -2.55874   ACTTTTTTCATTTTT         GAATAACGGCTA AGA TAGCTGATATTC         GTGTTAGTCTATTTA  68 135
        trpS  119305 ..  119324 + -10.8  -5.33785   GATAATCTCTCTATA            GCCCTTAA TCAT TTAAGGGC             TTTTTTATGCTAGTT 100 36
        lonH  121562 ..  121583 + -11.7  -3.55071   ACTGATCGGATTTGC           TCAGCTAAC AGTT GTTAGCTGA            TTTAAAAGGCTGTAC  90 36
      HD0180 NONE
        fabA  122246 ..  122283 + -12.3    -3.794   TTATTCTTTAGCAAA   CGTAACTAGTATTTCTT TTCG GAGGAATACTAGTTATG    TTTCGTGCATTCACA  95 79
      HD0182 NONE
      HD0183 NONE
      HD0184 NONE
      HD0185  124448 ..  124460 +  -7.7  -3.36837   TGGCAGCGCAACTAT                CGCTA GAA TAGCG                TGTTTCACCACTTAT  69 15
        recC NONE
        ptrA  130898 ..  130918 + -14.1  -5.72254   TCACTAAATAAAAAA            GCCTCATTC TAT GAATGAGGC            TTTTTTATTATTTAC 100 95
        pepO  136575 ..  136591 +  -9.4  -4.68424   TATTTGGTAATAAAT              GACCGC GATAA GCGGTC              TTTTTCGCTGAGTTA 100 31
      HD0193  137630 ..  137642 +  -4.1  -4.68424   CGGGTTCAACGGCTT                CAATC GTG GGTTG                TTTTTGCATACGTTC  66 303
      HD0195  141863 ..  141881 + -11.7  -3.93691   GGTTGAATAATAAAA             GCCCCCA CATGA TGGGGGC             TTAATTTTTATCTTG  93 31
        znuA  145134 ..  145181 + -12.2  -5.59879   TCTGAATAGTATTAA AAAAGCGGTGGATTTATTGCAA AAAA TTGCTAAAAATTCACCGCTTTA TTTTTTATGTTTATA 100 46
        rplU NONE
        rpmA  149004 ..  149045 + -11.1  -4.50583   ACGTTCATTTCAATA TGAATAGAAAGCCTTACTG ATTT CAGTGAGGCTTTTTCTTTA  TTTTATGCTCGTGTT 100 50
      HD0206  150484 ..  150500 +  -5.1  -4.35042   TGATGGGCGAGAGTG              CCTCATG CAC CATTAGG              TTATTTTCTGATACA  66 492
        comF  151668 ..  151708 + -14.4  -3.38314   TTTGGACTTTAGCAA  GAACATAAAAAAAGCTAA GGTGA TTAGCTTTTTTTATGATC  TGTTTAGAGATTAGG 100 18
        holD NONE
        rimI  153719 ..  153729 +  -3.2  -2.93737   AGCCGTGAAAATGCG                 GTCA TTA TGGC                 ATTGTATTTGTAGCT  44 2
        srmB  155137 ..  155152 +  -5.4  -3.66288   TTTTAGCAAAATGTT              GCGATT ATTT GATCGC               TTATCTTAGCCAATC  59 47
        pdxH  155826 ..  155843 + -11.3   -5.5604   ACGGCTAAAGTAAAA             TGGTGGG ATAT CCCACCA              TTTTTTGTTGATTAA 100 40
      HD0222  161494 ..  161515 +  -7.3  -5.26316   CTTTTGTTAGCATGT           TCCAAAGAC AATT GCCTTTGGA            TTTTTTATCGAGTAG  91 314
        thiP NONE
        thiQ  170892 ..  170928 +  -6.7  -3.10715   CGTGTTTTACGACAA    GCGGTTTAATGAACA AAAAAAG TGTAAATTAAACCGC    TTGGATCGTGGTAGG  59 54
       dcuB2 NONE
      HD0238  178329 ..  178351 +  -4.2  -2.95987   ATTCAGCGCGTTAGT           CGCTGAAATA GAG TATTTTATCG           TGATTATTAGCTATT  48 42
        mraW NONE
        ftsL NONE
        ftsI NONE
        murE NONE
        murF NONE
        mraY  185892 ..  185904 +  -3.5  -2.79098   GTAAGCGGTTAGTTT                TATTT GGT AAATA                TCATTAATAGATAAG  44 70
        murD NONE
        ftsW NONE
      HD0247  188969 ..  189017 + -11.2  -4.11664   CGTTAGTTGAACATA TAAGGCAAAAAAGCCCGCTTCT TAAGT ATAAGCGGGCTTTTTTGTTTGG TTTAGTTATTATGCA 100 35
        degP  198178 ..  198197 +  -5.7   -5.4505   TCATTAACCCCAAAA            GCTCATC TTGTTT GATGGGC             TTTTTTATTCGGCGA  84 46
         mdh  200743 ..  200761 + -11.8  -4.81551   TTTAAAGTTAAAAAA             GAGTTGGT TAT ACCAACTC             TTTTTCATGTGAGTC 100 48
        argS NONE
      HD0269  205029 ..  205066 +  -7.1  -5.42131   TTTTTTATGGTAGAA   GCGGTTGTTTTTGGCAAA ATT TTTGC-AAATTCGACCGC   TTTTTTATCTACTTA  93 67
      HD0276 NONE
      HD0277 NONE
        arcA NONE
      HD0279  215055 ..  215083 +  -8.4  -3.14414   TAAAAATACCTGTAA        TAGGAGTTTATT ACTGC AATAAATTCCTA        TATTAAGTGTGGTTT  68 75
        fimA NONE
        fimB  216786 ..  216796 +    -4  -3.73107   TAACCTTGATTATTA                 CTAA TCC TTAG                 TTTCAAGTTTAATGA  55 22
        fimC NONE
        fimD  220140 ..  220154 +  -2.1  -3.68506   AATTGAAAAGGGGTA               TCCAA ATGAA TTGGG               TTTACATAAATATTC  47 39
      HD0285  220764 ..  220784 +  -4.9  -3.22162   GTGCCTAAACGGAGA            TTTTTATGA AAT TTATAAAAA            ATTATTTTATATGGA  54 80
      HD0286 NONE
      HD0287 NONE
      HD0288  222345 ..  222368 + -11.2  -5.54338   AATGGTAGAAGAATA          TAGCGATAAT GTGG ATTATCGCTA           TTTTTGTTTTAATTG 100 33
      HD0292  224454 ..  224476 +  -2.7  -3.22298   TTCTCTAAATATCAA           CCTTGCAAA TTTAT TTTGGGAGG           TTGCTAATGGCTAGG  45 183
      HD0293 NONE
      HD0294  226967 ..  226991 +  -5.7   -4.3586   TTATGATAATCAGAA          GCAACCTAC CTTTATA GTTGGTTGC          TTTTGGTGTACATCA  69 68
      HD0295 NONE
      HD0296  228221 ..  228250 + -10.9  -5.27923   AAAAATAAAGTAAAA       TACCTTTACCTGT ATAA ATGGGTAAAGGTA        TTTTTTATGCGGTTA 100 74
        fkuA  229629 ..  229640 +  -7.2  -4.06903   GTGTACGCGATTATT                CCGC GAAA GCGG                 TTTGATTTGCAAGTT  73 9
        typA  231692 ..  231710 +   -11  -6.32976   TTAAAGTGATATCAG             TGCCCGTT GCA AGCGGGCA             TTTTTTTATTTTTTT 100 41
        grxA  232067 ..  232085 +  -8.1  -3.70438   AATTATAATGAATAA             GGCGAGT TTTAT GCTCGCC             TTTGCGTAATGGTTT  73 33
      HD0302 NONE
      HD0303  234745 ..  234767 +  -5.6  -4.06562   ATCATTAGCTAAAAA          CGGAG-TGG GGCTAA CCATCTCCG           TTTGTGATTGAGCTT  63 46
      HD0307 NONE
      HD0308  238611 ..  238647 +  -7.5  -3.28924   CATTTAAATAAATAA   GCGGTCTTTT-TGTGA TTATTT TTGCAAAAAAGACCGC    TTCTGAAAACAAATA  67 34
      HD0311  246228 ..  246244 +  -2.3  -3.94184   ACACTTTGATGAAGT              GGAAGAT TTT ATTTTTC              TATTTTATGTATGTT  52 32
        dppB NONE
        dppC  248202 ..  248212 +  -3.2  -2.77895   ACTTAAATAATGGGA                 GTCA AGA TGGC                 ATTATTGACAGTAAA  44 31
        dppD NONE
        dppF  250210 ..  250231 + -10.2  -4.35361   TTAATAGTTTAATAA           GAAGGGCA TGTTAT TGCCCTTC            TTTCGTTTTATTATG 100 41
        gltX  256813 ..  256839 + -12.5   -4.3487   TGTATAAATAAAAAA         GAGTTATTGAG TAAAT CTCAATAACTC         TTTTCGCTTATATGT 100 229
      HD0323  258189 ..  258207 +  -5.4  -2.62396   GTGTGTAATTCACCT             TTTTGGAA CAT TTCTAAAA             TGATATCACAACCTC  51 83
        glpE NONE
      HD0331 NONE
      HD0332 NONE
        trxB NONE
        kdsB  264952 ..  264968 +  -8.7  -3.52652   TTCGTTCACGAATGT              TTGGCGC TGT GTGCCAA              TTATAATTAGGTGGA  74 335
        sirA  266267 ..  266301 + -14.5  -5.18726   GAATATAGTTAATAG     CGGTCTAATTAGCGA AAAAA TCGCTAATTAGACCA     TTTTTATTGTGGCGG 100 33
        nrfA NONE
        nrfB NONE
        nrfC NONE
        nrfD  272143 ..  272163 + -12.7  -4.87893   GAGATAATATAAAAA            GCCTTAAGA TTT TCTTAAGGC            TTTTTACTTACCATT 100 53
        prfC  273939 ..  273952 +  -3.8  -2.50291   TAAATATTCAAGCCA               CCGT GGTAAA ACGG                CTTGATAAAGTGATT  45 51
      HD0352 NONE
        htpX  275019 ..  275042 + -12.6  -5.37345   ATTAGCCTGACAAAG          TAAGCCCTTA TTGA TAAGGGCTTA           TTTTTTATGCTTAGG 100 44
        gshR  276553 ..  276575 +  -8.5  -4.39287   AATTTTTTATCAGAA           TGGTGTAAG TTTAC CTTACGCCA           TTTTGGTGTGATTAC  89 39
        aphA NONE
        infA  281172 ..  281212 + -15.7   -4.4891   TTTTTAAAACGTAAA  TGAGAAAAGGCAGTTGTAG TTA TTACAACAGCCTTTTTTCA  TTTTATCGTGCTGCC 100 41
      HD0364  284103 ..  284114 +    -3  -3.31537   TTAACGAGTAGAATT                TTCA AGAC TGAA                 TTAGTGTGATATAGT  47 139
      HD0365 NONE
        fldA NONE
         fur  285579 ..  285601 + -12.1  -4.84673   CTATTTGTAGAAATA           CCGAAGGTT GCTTA AACCTTCGG           TTTTATGTTATTTAA 100 79
      HD0369 NONE
        luxS NONE
      HD0371  290670 ..  290692 +   -15   -4.8622   CAAGCAGAAAATAAA           CCCCATCATA ATT TATGATGGGG           TTTTTGGTTAGACAG 100 71
        pyrG  293693 ..  293740 +  -2.9  -4.50976   AGTGAGGTTGCACAA GCGGTCTGAA-ATATACTTTTT GGTTA AAAAAGCAAATATTTCGACCGC TTTTGTGATCTAGAG  60 47
      HD0374 NONE
      HD0375  295251 ..  295267 +    -3  -4.28774   CAACTTCAATCCCTG             CGCCTTG TTTA CAAG-CG              TTTTCACTTAAATGC  58 151
         add  297519 ..  297540 +  -9.5  -3.02684   AGCACGCTATTCGCT           CACGCTGAT ATGC ATTAGCGTG            CTGTTTTATTTGCGC  74 80
        nqrA NONE
        nqrB NONE
        nqrC NONE
        nqrD  302607 ..  302617 +  -5.4  -4.28375   CAAGTGGAGAAATAA                 GATG GAA CATC                 TTTTAAGTATCTTCG  69 26
        nqrE  303211 ..  303221 +    -4  -2.62168   CAATTATAAGGAGCA                 TATC GTG GATA                 ATAATTTTATTTTCG  45 32
        nqrF  304462 ..  304514 +  -9.4  -3.77196   TGCTTTAATACACTA TG-ATAAAGCGGTACGATTTGTAAA CTTT TTTGCATATCGTACCGCTTAACGCA TTTAATGGCTAATAG  81 43
        apbE NONE
      HD0387  305932 ..  305948 + -12.3  -4.20868   AAATTAATATCAAAA              GCGTGGA TTT TCCACGC              TTATTATTTTAGAAC 100 56
        trmU  309550 ..  309588 + -11.9   -5.5074   TACTTTCGTTAACAA   GCGGTTGGATTTTGC AAATAATGA GTAAAATCCGACCGC   TTTTTTATTGGCTTA 100 42
        rdgC  311876 ..  311896 + -11.2  -3.09635   TCAAAAGCGAAGTGT            TGCCCACT GCTTG AGTGGGCA            TTAACTCATGAGCAT  84 101
        rnfA  315114 ..  315125 +    -3  -3.50953   CGGGCTTGGTGAAAC                TCTA ATGT TAGA                 TCTTTCAATTATTGC  48 21
        rnfB NONE
        rnfC NONE
        rnfD NONE
        rnfG NONE
        rnfE NONE
        lpxM  321214 ..  321243 + -16.7   -5.5454   ACGCTCATAACATAA       GCGGCTAAATTTT TAAC AAAATTTAGCCGC        TTTTTCTTTATTTGG 100 31
        pabB NONE
      HD0409  325710 ..  325722 +  -4.8  -4.39002   AACACAGTTAATTGA                CGAC AAATA GTCG                TTTTATCAAAAATTT  67 101
        recA  326878 ..  326904 + -10.3  -4.68846   CAAGAATAAATAAAG        TGCGGCTACTAT TCAA ATAG-AGCCGCA         TTTTAGTTTATTGCT 100 32
        recX NONE
      HD0412 NONE
      HD0413 NONE
      HD0414 NONE
        aroE  329620 ..  329630 +  -2.6  -5.57396   TATGTTAAATAACGG                 TTAT AAG ATAA                 TTTTTTGTTGCTTCT  76 29
      HD0417 NONE
         pgi  332173 ..  332192 + -10.8  -3.81414   GCTAAAATGAAAAAA            GGCTATTC AGTT GAATAGCC             TTATTAATTGAAAGT  90 83
      HD0421  334528 ..  334544 +    -3  -3.43049   GCGTTGAATCGCTGT              CAGAAT TTGTT GTTCTG              TTGCTTCAGTTGTTA  47 42
        comA NONE
      HD0428 NONE
      HD0429 NONE
      HD0430 NONE
      HD0431 NONE
      HD0432 NONE
      HD0433 NONE
        comE  342537 ..  342556 + -10.8  -4.96106   CTTATGTATTGATTA            GCTGATGA CTTA TCATCAGC             TTTTTGCTCTTTATG 100 141
        nusB  343013 ..  343030 +  -7.7  -5.46706   TAAATAGTGATATAA             GGTAAGC GAAA GCTTGCC              TTTTTGTTTTGAAGT  93 34
        thiL NONE
        pgpA  344591 ..  344613 +  -8.5   -5.4833   GGGGTTTTCAAAAAA           GCTTACTGT ATTTA GCAGTAAGC           TTTTTTGTTAAATGG  95 115
        suhB  346636 ..  346688 +  -8.3  -3.53343   CTTAAAAACTAATTT TTATTGCGGAATAAGTTATTGTTAT TCAAT GTAACAAT--CTTATTCCGTAATAA TTTAAAGAAAACATT  73 29
         dxs  348566 ..  348583 +  -8.5  -3.63991   ATCATAAATAATAAT             GCTTATC GAAA GATAAGC              TTATTACCAATCATC  77 34
        sixA  354184 ..  354204 +  -7.6  -5.30616   AGATGATATAAACAA            GTACGGTT TTTTT AGCCGTAC            TTTTTATTTGGATGA  89 166
      HD0448  355222 ..  355235 +  -5.3  -3.00106   AGATTTGGTCAAATC               GATTC GTTA GAATC                CTTGTTTAAGTTGGA  54 16
         fis  355633 ..  355669 + -16.8  -4.57581   GATATTTATAAATAA    GCGCACTTATTTGCTA TTTTT TTGCAAATAAGTGCGC    TTTATTATTTAGGAT 100 102
      HD0457  361711 ..  361750 +  -8.6  -4.41422   TTGATTAAACGACAA  GCGGTCTTATTTCGGCAA AATT TTGCAAGAAAAAGACCGC   TTATTTTATATCTCG  89 62
      HD0458 NONE
      HD0459  362894 ..  362917 + -11.2  -4.13767   TTGACGAGAATGAAA          GAATGATTAG AATC CTAATCATTC           TTTTAGAATAAAAGA 100 92
      HD0460  363203 ..  363214 +    -3  -3.74519   TGCTGTATGCGGCAT                TTAG CGTG CTAA                 TTTACTGACACTATT  52 14
      HD0461  364668 ..  364688 +  -9.7  -5.59534   ACGCTATCTGCTAAA            GTGTAGGGG GTA TCCCTGCAC            TTTTTTATTATCATT 100 48
      HD0463 NONE
      HD0464 NONE
        pfkA  367121 ..  367143 +  -9.2  -4.18494   TTTTGCTTAAAATAA           GAAAGGCG ACTGAAA CGCCTTTC           TTTTGAATGGCCGTG  89 41
        lgtA  368205 ..  368216 +    -3  -3.14931   CAATAGATATCCGTC                TGTT ATTT AACA                 TTAATAACCGCTCAA  47 16
      HD0467  369403 ..  369417 +  -4.2  -3.68222   TTGGTTCATCAACTT               TGCCAC CTT GTGTCA               TTATTCCACTTGCGA  55 461
      HD0470  370918 ..  370942 + -11.5  -3.82811   ATATTAACTTAATAA          GGGGCGTTATT TGA GATAATGCCCC          TTTCCCTATTTGATT  90 55
         gcp NONE
        lgtB  372903 ..  372917 +  -7.2  -3.38316   AAACTAACTTTAAAT               TGCTAA TAA TTAGCA               TTAATTAAATGATAA  66 52
        recQ  375110 ..  375141 + -16.2  -3.27476   GCGATCATGAGATAA      TAAAATGCCATAGA GAAA TCTATGGCATTTTA       TTAGTAATTAAAGCT 100 48
      HD0480  379141 ..  379151 +  -5.4  -2.70704   AAAACTTACCTGCGA                 TTCG CGC CGAA                 GTTGATTTGGCGAAT  51 280
      HD0486 NONE
      HD0488 NONE
      HD0489  383219 ..  383246 +  -7.1  -3.24386   TAAAGCCCATTTAAA        CGCTCTTTAAA CCCGAT TTTAAGGGGCG         TTAATAATGAGTTTT  65 45
      HD0490 NONE
      HD0492 NONE
      HD0493 NONE
      HD0494 NONE
      HD0495  384486 ..  384513 +  -2.7  -2.83519   TTAAGTAAGCGTATT        TACAGCCCA AACCACACAG TGGGCTGAA         TAATATGTTTATAGG  42 33
      HD0496 NONE
      HD0497  385509 ..  385561 +  -4.4  -4.68908   AGGCACGGGAAACCA GTGTAGAATTTATT-TACAGCCCTT TATG GAGGGCTGAATAATACATTTTACAA TTTATTTTGCATAGG  70 20
      HD0498 NONE
      HD0499  386660 ..  386677 + -11.3  -6.11019   TGATTTTCACATTAA             GACCGCT GAAA AGCGGTC              TTTTTTTTCATTTTT 100 38
      HD0500 NONE
      HD0501 NONE
      HD0502 NONE
      HD0503 NONE
      HD0504  388833 ..  388844 +  -2.2  -4.05193   AAAGTGGATAAAAAA                CCTT AAGC GAGG                 TTGTTATGTTTAATG  52 57
      HD0506 NONE
      HD0507 NONE
      HD0509 NONE
      HD0510  390142 ..  390162 +  -3.3  -3.50393   AGGCTTTGAGTTTTT            TGTGCAAAA TTA TTTTCCGCA            TTATGTGCGCTCAGA  48 185
      HD0514 NONE
      HD0515  394606 ..  394617 +  -3.6  -2.81186   TGGCGACCAACGTAG                GCTG CGAC CGGC                 TGATTCATCGCTTTT  46 74
       mug-2  395114 ..  395146 + -10.8  -4.29153   TACAATAAATTAACT      TAAACCGCTCAA AATCGCAAA TTGAGCGGTTTA      TCTTTTTTATGATAA 100 33
      HD0518 NONE
      HD0519  397367 ..  397383 + -12.3  -3.54543   TAGTAAAACTGTTAA              GGGCGTT TTA AACGCCC              TTTAAAGGAGTAAAT  95 38
      HD0520 NONE
      HD0521 NONE
      HD0522 NONE
      HD0523  399305 ..  399323 + -10.3  -5.00884   ATAACGCATTCTCCT             GCCCCTA AATAC TAGGGGC             TTTTTTGAACCCAAT 100 37
      HD0525  400054 ..  400065 +  -5.8  -3.53444   CTAGCAAACCGAAAA                GTGC TTTA GCAC                 TTTGCCAAAAGCTGA  60 309
      HD0527 NONE
      HD0529 NONE
      HD0530  405506 ..  405522 +  -3.6  -3.35015   GGGAAAAATAATTCA              GGGACG CAAGC CGTCGC              TTATCGGATGGTTGA  51 56
      HD0531 NONE
      HD0532 NONE
      HD0533 NONE
      HD0534 NONE
      HD0535 NONE
      HD0536 NONE
      HD0538 NONE
      HD0539  411927 ..  411951 + -12.3  -5.66229   TTAGATAATTTAAAA          GCCCTTTAAAG CAA TTTTAAAGGGC          TTTTTTATTCTTCAT 100 51
        plsB  417835 ..  417873 +    -9  -4.86822   TAATATGGCATTTAA   GCGGTAGTATTTGGTAAA TTT TTTGCGAATTACTATCGC   TTTTATTATATAATT  95 38
        purT  419320 ..  419330 +  -6.8  -4.08948   TAGTAAAAATGTAAT                 GGCA GTG TGCC                 TTCTTTATAGGGTTC  71 235
      HD0554 NONE
        pepA  426889 ..  426899 +  -6.8  -3.63569   TCTGAATACTTAACT                 GCCA TTT TGGC                 TTATTAACACGTTGA  65 136
      HD0559  428861 ..  428872 +  -4.4  -3.25719   CAAAAAGTTTATACC                GCAA CCGT TTGC                 TTGATGGTATAATCA  51 2
        purM  429904 ..  429929 + -14.1  -5.33405   AAAAACAGAAAGATA         GACCGCTTGTG CTGA TACAAGCGGTC          TTTTTATTTAGTGAA 100 87
      HD0563  430272 ..  430287 +  -3.3  -4.91852   TAAAGCTCAGTAAAA              TGTGA AGCATA TCACA               TTTCTTTTTACTCGA  68 66
        aspA  431808 ..  431845 + -20.1  -5.15634   GTTTAAATTAATAAA   GCGGTCCGATTTAGTTA TATT TAGCTAAATCGGGCCGC    TTTTTTGATCAGATA 100 46
        metK  438591 ..  438624 +  -7.6  -5.81412   TATCACATAATAAGC     GGGTAATTTTGTAA GAAAAA TAGCAAAATTACCC      TTTTTTTTAAGTAGA 100 43
      HD0570  439473 ..  439496 +  -8.1  -2.65264   AAGGCTGAATAGTGA          GCCACCCGT ATAAAA GTGGGTGGC           TACTATCACTGATCA  66 98
        potA NONE
        potB NONE
        potC  444583 ..  444614 +  -8.9   -4.9725   CGTACATAACAGAAA      CAAAAATAGCCCA AATTAA TGGGCTATTTTTA       TTTTTGTGTAAAAAT  95 50
        selD  447271 ..  447281 +  -6.8  -3.40611   GAATTAGGTCTTAGC                 CAGC TAG GCTG                 TGTTATTGAGCTGGC  62 366
      HD0597  459261 ..  459292 +  -4.4  -3.16564   ACCATATCATAGGCA      TTAGCAACCGCTTT GATT GGATCGGCTGCTAA       TTGGTCAGGTGAAAG  50 383
        tbpA NONE
      HD0602 NONE
        dksA  463876 ..  463896 +  -8.4  -4.47118   ATAGGTACATAGGAA            TGGACAAT GAATA ATTGTCCA            TTATTTTTAACTATT  84 46
        pcnB  465472 ..  465482 +    -4  -3.75884   GTCACGAAAACGCCA                 CTTA TCG TAAG                 TTAATTTATTTGAAA  55 16
        folK  466306 ..  466329 +  -3.4  -4.64676   TTTGTGCGATCCAGT          TTTTGATAAAT TGA ATTT-TCAAAA          TTTTGTTCAACGTAA  62 295
        gloA  470432 ..  470442 +  -6.8  -3.68351   TTTGGCTGAAGTTTA                 GCGT TGT ACGC                 TTTGCATCGTAAAAA  64 134
         rnt  471281 ..  471298 +  -9.9  -5.05782   AAATACAATAAAAAA             GCGCATT TTTT AATGCGC              TTTTTTCAGCTAAAT 100 183
        cyaA  475423 ..  475444 +  -7.5  -4.18018   ATTTTTTTTGTATTA           TAAACAAAT AATC ATTTGTTTA            TTTTAAATGGGAGCA  78 134
        kefB  477364 ..  477379 + -10.4  -4.56914   AGAACGTGAACAAAA              GGGCGA GTTG TCGCCC               TTTTCGTTTACATAG 100 46
        nfrE NONE
       dsbE2  480145 ..  480163 +  -3.1  -4.41548   AAATAATTCAAATTA             TGACCAA CAGAT TTGGGCA             TTTTGTGCACTATAA  60 281
        hugZ  481714 ..  481749 + -11.5  -5.66229   GGCTATTATCTTTAA    TCATTCATCTTAATA CGATTT TATTGAGATGAATGA     TTTTTTATTGTTAAT 100 53
      HD0622 NONE
        priA  486048 ..  486070 +  -9.9  -4.00066   TCACCATAGCCCATT           GCCACGACA CCTAA TGTTGTGGC           TTTATCGCTTATCCA  87 326
      HD0625 NONE
        recD NONE
      HD0627  489071 ..  489115 +  -6.5  -5.17488   ATGGGCGGCACACAA CGACGCACCGTTGTGAGCTG TTAAGC TAGATTG-AGCGGTGCGTCG TTTTATTTTGCTCTT  84 40
      HD0629  496069 ..  496106 +  -9.9  -4.20707   TAAATAGTGATTTAA   GCGGGCGGTTTTGTGGA ATTT TTAGCAAAATTGCCCGC    TGTTTTTTAGTGGAA  93 59
        dapD NONE
        arsC  497403 ..  497425 +  -3.5  -3.08996   AAGCGTTGCTATAGG           GAAGGGTAT GCAAA ATATTCTTC           TGTTAAATGGCCCTA  45 27
        aroQ  498018 ..  498037 +   -10  -4.59653   AGACAACATCTTTTA            CTCTGCGC AATA GTGCAGAG             TTTCTCTTTTTAATT 100 199
        accB  498523 ..  498533 +  -2.6  -4.35044   ATCAAAAGCTTATTA                 TTAT TGA ATAA                 TTTCTCTTTGCCTCA  58 15
        accC  500072 ..  500100 + -13.4   -4.9445   CAAATAATAGAATAA        GTGGTAAGATTT TGTTT AAATCTTACCAC        TTTTTAATTAGTTAT 100 34
      HD0637 NONE
        dsbA  502269 ..  502286 + -11.3  -5.86332   AGTGAGTATAAAAAA             GCTCAGC ATTT GCTGAGC              TTTTTTTTACATTGA 100 45
      HD0646  510792 ..  510803 +    -3  -3.67864   TCAGGTAAGCGGTTT                TTTG CCAT CAAA                 TTTGCCCTTAAATTG  50 52
      HD0647  511876 ..  511903 +  -5.6  -5.26875   TTTTCATAAAAAATA        ACGGGACAAT-CG AAT TGTATTGTCCCGC        TTTTTTAATTGAAGA  82 57
        oapA  516119 ..  516141 +  -7.8  -4.87786   ATAATAAAAATTGAA           GAGCAATG AGATAAC CATTGCTC           TTTTTGTAAAATTAG  88 37
        oapB  516723 ..  516740 +  -4.9  -2.78197   GACCCTCTTGGGTAG             GTGATAT GGTG ATGTCAC              ATTCTCTGTATCAAC  51 134
        waaF  517815 ..  517841 +  -5.2  -5.52347   TCTCATAAAATCTAC         TGTCCTTTCTTT ATT GATGAAAGGATA         TTTTTTAATTTTATT  85 105
        rpsL NONE
        rpsG  518880 ..  518891 +  -2.2  -3.15861   ATCGTCTAATAATGT                GTCT AAAA AGGC                 TTCATCCAAATGGTG  44 40
        fusA  521083 ..  521110 +  -6.3  -5.04385   AATATTTTTTTAACC        TGAGCCATAGC AATAGG GTTATGGCTCC         TTTTTTAGGAATCTA  84 39
         tuf  522343 ..  522362 + -12.2  -6.04953   TATTTTATTTTAAAA            GGCGTATC TTGT GATACGCC             TTTTTTTCTTTATAT 100 53
        holC NONE
      HD0668 NONE
        valS  532117 ..  532137 + -11.9  -5.63517   TTCAGTAGTTAAAAA            GCCAGGCTT GTA AAGTCTGGC            TTTTTTATTTGGCAC 100 52
        vacJ  535309 ..  535338 + -14.5  -5.03405   ACTGCGTTAATATGT       TAAAAACGGTAGG GTAG CCTACCGTTTTTG        TTTTTGTATGCTGTT 100 153
         gcr  537370 ..  537410 + -19.3  -2.92192   AAATAATGGAATAAA  GCGGTCAGAAAGTTTGCTT ATC AAACAAATTTTCTGACCGC  TATGATTGAGTGGGC 100 35
        menA  539990 ..  540017 + -12.2  -5.72254   AATTTGGTAAAAAAA        GACCGCTTACAGA TTA TCT-TAAGCGGTC        TTTTTTATTGTTTCA 100 58
        neuA  541279 ..  541295 +  -3.8  -3.90112   ATGAGCATGCCATTA              TTTAGT TTAAT ACTAAA              TTTAATTAAAACGGA  57 21
         lst NONE
        rmlB NONE
        rmlA  544406 ..  544419 +  -2.3  -2.75957   TTATTTCCTGAGGTG               ATGGC ATAT GCCAG                TAATTAAAGTTCGTG  40 171
        rpsU  544656 ..  544693 +  -9.1  -3.64184   GCTTTTTAGTTGATG   GCTAAAACCGTGAAACC TTTG GGAATCGCGGTTTTTGC    ATTTTTGTCTCTCTT  80 53
        dnaG  546546 ..  546560 +  -5.7   -5.1675   ACTTGCCTTATTAAT               TAGCC AGTGA GGCTA               TTTTTTGATAGATCA  79 16
        rpoD  548562 ..  548582 + -11.9  -5.42164   TATGCTTATGAAAAA            GCCCAAGTA AAT TGCTTGGGC            TTTTTATTATTTGTA 100 50
      HD0700  555557 ..  555575 + -13.2  -5.95539   AGCGCTTATACAGAA             GCCAGTTC ATT GAACTGGC             TTTTTTTGTTTGAAA 100 53
         mpl  558276 ..  558287 +  -5.8  -2.96307   TTGTAAAAAAATGCA                CGGA ATAG TCCG                 CTTTGTGAGATTATT  56 155
        ispB  559329 ..  559342 +  -2.3  -2.83788   TTCATTGGCATACTT               GTCGG TGGA TCGGC                GTTATTAAGTTACCT  41 4
      HD0706  560131 ..  560145 +  -3.6  -2.52516   TTATATTATTCGGCA               GATTAA GCT TTGATC               GTTAATAATAAAAAG  45 20
        fabD  561216 ..  561231 +  -6.2  -2.95896   CTTAATCTATTAATC              TTCTCT ATAT AGAGAA               ATTTATCGATAATGA  56 36
        fabG  562017 ..  562045 + -15.4  -4.42765   TGTATAGGTTGTTTA        GCCGAGCTTTGT TCATC GCAAAGCTCGGC        TTTGCTTTTTTCGGG 100 126
        brnQ NONE
        mutM  564301 ..  564318 + -11.3  -5.22794   CCAAATAGTAAAAAA             GCGGTCA AATT TGACCGC              TTTTTTGATGATTAT 100 50
        corA  570679 ..  570695 +  -9.4  -5.04385   GGTTATAAATATTAG              GCGAGC TTAAT GCTCGC              TTTTTTGACGCTGTG 100 33
      HD0727  574785 ..  574804 +    -5  -4.78237   AGTATTCACCACGTG            CCT-GTGCA TTC TGCGCTAGG            TTTTCTTGTCGCATA  72 361
         dfp NONE
         dut  579329 ..  579355 +  -5.2  -3.13039   ATAAGCGGAACTTAT         CGGCTAATTATA CGC TAAAATTATCCG         CTTATTTTGAAGTTT  54 61
         ttk NONE
      HD0737 NONE
         crp  581025 ..  581042 + -11.3   -5.4505   CTAGCCAATAGTGTA             GCCTCGT ATTT ACGAGGC              TTTTTTATTAGGAAG 100 50
         rbn NONE
         dtd  587031 ..  587048 +  -8.4  -4.63542   TTATAATGTAAAAAA             GTGCGG AAAAGA CCGCAC              TTTTTACCGGTTATG  84 47
      HD0748  589964 ..  589997 + -10.5  -3.52896   TTTGATCGGCAAATA     TAGTAAAAATGTGGC GTAT GCCGCATTTTTAATA      TTCTCTAGCTGATAA  86 133
         icc  590909 ..  590944 +  -4.8  -3.38158   TCCAAAGGTTATTAG    GCTTTTTTCTATGCCTT AAG ATGGC-TAGCGAAAAGC    TTAGCTTATTTTCAT  55 26
        glnA  592566 ..  592585 +  -2.1  -5.87996   TAAAATAATAAAAAA            GCGAC-CG CTTAA TGAGTCGC            TTTTTTTATTGCTTA  83 33
        tpiA  598907 ..  598935 +  -8.2  -3.57144   ATTTACCAATAAAAA       GCGGCCGAA-TGT TGAC ACAATTCGACCGC        TTTCCCCCTCAAACG  73 59
        dsrA  604172 ..  604199 +  -8.6  -4.66814   TGGTTATAATAAAAA        GGCTAAATGT TTCTCCTC ACATTTAGCC         TTTCTTATTTATCTT  93 67
      HD0771 NONE
        rpmF  606431 ..  606449 +  -3.8  -2.55722   AAGTAATCAACAAAT             AATCTCGA TAT TCGAGGTG             TCAGTTGAATCGTCT  45 24
        plsX NONE
        fabH NONE
      HD0775 NONE
      HD0776 NONE
      HD0777 NONE
      HD0778  610639 ..  610676 + -17.3  -5.07567   TGATTGAATGAAAAA   GCGGTGGAATATGC-GAT ACA ATCTGCATATTTCACCGC   TTTTTTAGGGTATAC 100 71
        yfgE  623109 ..  623122 +  -3.9   -3.5032   TTGGCTTGTAGCGAT               TTGAT TCCT ATCAA                TATTTACTATAAAAA  51 30
        ccmA  623865 ..  623875 +  -2.6    -3.262   TATCATTAGATCAAT                 TTAA GCT TTAA                 TGGTTTATTTTAGCT  45 15
        ccmB NONE
        ccmC NONE
        ccmD  625717 ..  625730 +  -3.1  -5.97979   AAATTAAACTAATAG               GCGAA TGTT TTTGC                TTTTTTTGTTATTCT  93 118
        ccmE NONE
        ccmF  628437 ..  628456 +    -3  -3.22182   CTTTTCAAAACACAT            TCGTATTAA GGT TTAAT-CGA            TGTATTCTGGTCTAT  47 153
      HD0793 NONE
      HD0794 NONE
      HD0795  631096 ..  631109 +  -3.9  -4.56597   AAACTAAGCAAGCGC               TTTGA TTTT TCAAA                TTTTTAAGAAAAAGC  65 243
      HD0798 NONE
      HD0799  634830 ..  634843 +  -2.4  -5.40072   ACTATCCACTGAAAT               TTGG CTAAGA CCAA                TTTTTTTACCACGGC  75 308
      HD0804  638862 ..  638880 + -10.2  -3.23899   AATAATCAATAAAAA             GCGGGCTT ATT GGGCCCGC             TTAAGTTAATTAAAC  83 36
      HD0809  642424 ..  642439 +  -4.6  -3.97026   ATAGCCCCTTCTAAG              CGGGTG ATTT TGCCCG               GTTTTTTGTTTAGGC  59 92
        artP NONE
        artI NONE
        artQ  645649 ..  645660 +    -3  -2.62583   TGAGAGAGGGTAAAA                TTGA TGTT TCAA                 GATTATTTTTTGATC  43 28
        artM  646362 ..  646394 + -12.9  -5.55769   GGTGAATCTTAAAAC      TAACCAAGCGTTTTA TTA TCAAGCGCTTGGTTA      TTTTTTGTTATGGCA 100 52
        cysZ  663624 ..  663641 + -11.3  -4.36206   TTTATGCAAGTAAAA             GCCTCTC AATT GAGAGGC              TTTCTTATGCATTAT 100 59
        hslR NONE
        hslO  671803 ..  671820 +  -9.1   -5.0666   ATTAACCCTAAAAAA             GGCGGTG TAAT TACCGCC              TTTGTTTTTTGCATA 100 59
        sodC  676136 ..  676166 +    -9  -4.99134   ATTGATTTGCCATAA       CGAAAAAGGGGCGT TGA GCGTCCCTTTTATG       TTTTTAATTTACCCT  95 40
      HD0852  681663 ..  681705 + -14.4  -4.37092   AGAGTAATACGCTTG TAAGCGGCCTTTTTAGCAAA ACT TTTGTAAAAAAGACCGCTTA TTTTCTACAAGCAAT 100 34
        prfA  682873 ..  682888 +    -9  -5.83211   AGGCTTAATGGTTAA              GGTGAG GTTA CTCACC               TTTTTTATTTTGGTA 100 33
        hemK NONE
      HD0856  684713 ..  684724 +  -4.4  -4.10744   GCAAACAAAACCAAG                TGCA TTAA TGCA                 TTATTATTTAAGTAA  62 18
        kdsA NONE
        lolC NONE
        lolD NONE
        lolE  688822 ..  688847 +   -12  -5.26247   ATCAATTAAGCACAA         GGCATTAGTG GTTTTA CACTAATGCC          TTTTATTTATTTTGC 100 45
      HD0869  694381 ..  694394 +  -2.3   -5.1101   TGTAACCATTGTTTC               CGATC TTCG GAGCG                TTTTTTGGCTAATAA  69 204
      HD0872  696674 ..  696690 +  -3.7  -2.72344   TGTTGGGTTTTGGCT              GAATCAA TAT TTGCTTC              TAATTCAACGTAAAA  45 125
      HD0879 NONE
      HD0880  704321 ..  704347 +  -4.5  -4.24443   CATTAGCTAAAATTT         CGTAAGAAAAT TGAGC ATTTTCCTGCG         TTGTTTTAGCATTTT  64 264
        lsgA NONE
        lsgD NONE
      HD0884 NONE
        lsgE NONE
        lsgF  709842 ..  709859 +  -7.7  -5.52909   AATAATCGGCAAAAA             GCGTATC ATTT GGTACGC              TTTTTTTAAATATTA  93 36
      HD0887  711431 ..  711451 + -11.2   -4.1023   GATTATAACGTATAA            CACCACTG TTTAT CAGTGGTG            TTGTTATTTAAGGTT 100 52
        deoC NONE
        deoD  713159 ..  713183 +  -2.9  -5.80951   TACTGACCGGTTAAA          TCCTTTAGT ACTGATG GCTAAGGGA          TTTTTTATTTTAAAT  86 60
        argC NONE
        argB NONE
        argD  716292 ..  716313 +  -8.7  -4.40804   TTTAGCAAAAGAAAA           GGCACTCAA CTTT TGGAGTGCC            TTTTGTAGAGTGATA  89 64
      HD0901  723051 ..  723064 +  -3.1  -2.92935   TACGTTATACAAATT               CTTTC TCAT GGAAG                TAGTTTAGCACTTAT  44 470
        cdtA NONE
        cdtB NONE
        cdtC  725567 ..  725587 +  -6.2   -2.9914   TATCTTAAAAATTCG            CCGTCTTT TCCAT AAAGATGG            TCTCTCTCAGCGGTA  57 245
      HD0905  726152 ..  726169 +  -2.7  -3.60048   TCTTAGTTGTTGGAA             CGTATAT TCTG ATTTACG              CTTTTTTACCCAAAG  48 169
      HD0906  726384 ..  726401 +  -4.1  -5.80003   TGTAGAAGATCAAAT             CCAATCT TTCG AGATCGG              TTTTTTCTTTATTCA  91 36
        tnpR  728224 ..  728237 +  -5.2  -2.79273   TTGGGAAAAAGAAAA               CCGC GTGTAG GCGG                CTTATCTTAAGGGGA  52 16
      HD0912  730299 ..  730309 +  -5.4   -2.8598   CTTTTTTATATTTCG                 TGAG TAA CTCA                 TCATTATCGATGTAT  52 60
      HD0920 NONE
      HD0921  736445 ..  736459 +    -5   -4.1897   TCCAATTAATTCGTT               TTCTTC TAC GGAGAA               TTTCTATGTCTAATT  64 32
      HD0922 NONE
      HD0923  738847 ..  738866 +  -6.5   -5.4833   TTAAAATAACGAAAG            GCTGAAT CATGGT ATTCAGC             TTTTTTATTGCATAA  87 46
      HD0924 NONE
      HD0925  739556 ..  739574 +  -3.1  -3.59315   CTTCTCTCCACTGTT             TTGAGCA TGTTT TGCTCCA             TTTGCCAGTGATTGA  51 22
      HD0953  755109 ..  755147 +  -3.3   -3.4404   GCTGGGAATATTTTG  GCTGGTT-GTGAATTG ATAACCGA CAATTCACTAAGCGGC   TCTTTAAGTCTCAAT  48 116
      HD0956  758007 ..  758018 +  -4.4    -3.741   AAAGAAAAAATGAGA                CGAA TTTG TTCG                 TGTTTTAGGTATTGG  57 28
      HD0959  759548 ..  759558 +  -5.4  -5.26119   AATATTCTATTTTAT                 TGCT TTC AGCA                 TTTTGTTTTTCACAC  82 496
      HD0965  761860 ..  761877 + -12.7  -3.47227   TTTCTTGCGACATCT             CCGCCTC CCGT GAGGCGG              TTCTGATAATTGGCG  95 262
        pepN  775265 ..  775275 +  -6.8  -2.71094   CATAGCCGCTCTTCT                 TGGC CAC GCCA                 TAATCTCTGAATATT  56 173
        folB  776293 ..  776307 +  -2.8  -3.15212   TATGAGTTATCACAA               CTCACA CCA TGTCAG               TTAGCTATAATAATT  45 60
         cdd  777256 ..  777270 +  -7.1  -5.47399   TTTTTGACTAAAAAA               GCACC GCTTG GGTGC               TTTTTTTAGCCTTAA  93 41
      HD0985 NONE
      HD0986 NONE
        hpaC  782071 ..  782098 + -11.4  -5.06816   GTTTTTTAATGGGAA        TGTAGCCTTGCT TTTA AACAAGGCTACA         TTTTTATTAGGCAAT 100 59
      HD0992  789315 ..  789331 +  -3.7   -5.1848   TTTTACGTGTTCATT              TGGCATT GAG AATCCCA              TTTTTTCGATTACTT  76 248
      HD1002  797112 ..  797137 +  -2.7  -3.87412   CCACTTGAAAAATTA         CCGCTTCATT AGGCAGA AAT-AAGCGG         TTACTTTTTACTATT  51 14
      HD1003  797859 ..  797871 +  -5.5  -2.79878   ATGCAAGTAATTTCA                GGCGT TTA ATGCC                ATTTACCTAAATAAA  52 115
        hupA  798204 ..  798223 +  -6.5  -5.99154   TATACTTGAAAAAAG            CCTAGAT GAATGA ATCTAGG             TTTTTTTATTTGATA 100 52
      HD1006  799782 ..  799831 +  -8.2  -3.42257   GTACGCTATTATAAA GCGGTCTATTTC-CTCATTTAATT TGCA AAATAC-TGAGAGAAATAGACCGC TTAGTCTGTTTAAGG  72 45
        bioB  800869 ..  800884 + -10.4  -4.85599   GCTAAGACTAAAAAA              GCCAGC AAAT GCTGGC               TTTTTATAAAATGAA 100 36
        proQ  802055 ..  802099 +  -3.9  -2.70298   CATTGCTTTTTAGTA TGGCCTAATTTTAATTTTTT GATGAA ATAAGATTAA-ATTAGGCCG CTTATGCTTACAAAA  45 42
         prc  804196 ..  804224 +  -8.4  -5.63504   ATATATGCTATTCTT       TA-ACTGCTTAAC TGTT GTTAAGCAGTCTA        TTTTTTTATGAAATT  93 52
      HD1011  804699 ..  804715 +  -5.2  -3.66784   AACTATTGACAAAAT              TTCTGA TCATT TCAGAA              TTATATTCAACATAG  59 218
      HD1017 NONE
        macA  809401 ..  809411 +  -2.6    -2.867   CTACCAATAACGTTA                 TTAT GAA ATAA                 TATAATAATATTGCT  42 62
        macB  811868 ..  811884 +  -3.7  -3.66968   AATTAGAAATTGTAG              GTTGTTT TTT AACCAAC              TTCATTTGTATAATT  52 190
      HD1020  812857 ..  812877 +  -7.6  -5.65927   GACTAAGTTGTTGAA            TGGCAGGA GTGTA TTCTGCCA            TTTTTTGTTTGAATA 100 68
        gcvA NONE
      HD1029 NONE
        cysB NONE
      HD1031  821442 ..  821479 + -20.9  -5.95449   TAAATTAGGGAAGAA   GCGGTCGAATTTGCACAA TTT TTG-GCAAATTCGACCGC   TTTTTTATTTTATTT 100 38
        uvrD NONE
        argH  825334 ..  825372 +  -6.2  -3.63425   TCATTACATAAATAA  GCGGTTGAA-TAATGTA AAATTA TGCCTTAATTCAACCGC   TATTTAATTTACCTA  62 41
      HD1036 NONE
        ispG  829261 ..  829274 +  -2.4  -2.91807   AACAGCATCATCGTA               TTGC AATAGA GCAA                ATTTAAATTTAGTAG  41 6
        hisS NONE
      HD1040  831334 ..  831355 +  -2.9  -5.46698   TTATAAGTTTAATAA           AAGGATTGC GAAA GCGGTCCTA            TTTTTTCATTTTAAG  76 35
      HD1041  832143 ..  832181 +  -9.1   -3.9122   AACCTATTACAACAA  GCGGTCACTTTTATTTGT TAAA ATGGA-AAAAGTGACCGC   TTATTTAAGCGGATA  85 39
      HD1044 NONE
        rpsF NONE
        priB NONE
        rpsR NONE
        rplI  834721 ..  834766 + -12.1  -4.15106   TTGCTGAATAATCTT TAGTTATTTAAAAACCCAGTC AGAA GGCTGGGTTTTTTTATAGCTA TTTTGGGGCTTAGTG 100 30
      HD1049  835966 ..  835982 +  -5.1  -6.11019   CGGTAATAGTTTAGT              CGATAGG CGA CCTGTTG              TTTTTTTTCATTTTT 100 272
      HD1051 NONE
      HD1052  838424 ..  838460 + -20.5   -5.2015   AGAGTAAAACATAAA    TGCAAGGCCATAAAAAT CAC GTTTTTATGGCCTTGCA    TTTTTATATTGTTGA 100 42
        menC  842223 ..  842239 +  -5.1  -4.20027   TTTTGCCAAAAGTTA              GCCGT GTATTTA ACGGC              TTTATATAGTTTGTT  64 73
        rsuA  843021 ..  843039 +  -4.5  -4.78848   CATTATTAAATAAGA             CGGACAT GATCA ATGCCCG             TTTTATCTTTACCAA  70 73
         nfo  845175 ..  845191 +  -2.3  -4.69464   TCACTGACATCTAAC              GAAAATA GGA TCTTTTC              TTTTTGCCCTGTTTT  64 239
         ung  847010 ..  847037 +  -2.1  -5.22312   AGGTAAGAGGGAAAA        GGCACTTGTT TTGTGAATC AAC-AGTGCC        TTTTTTAATCTGCCT  70 50
       potD2  853594 ..  853617 +   -14  -5.22794   GCTTAAAGCACAAAA          CCCTCAGAAA GTGA TTTCTGAGGG           TTTTTTACTGCTTGT 100 43
        norM NONE
        recB  858786 ..  858803 +  -2.7  -4.56187   ATTCGTTTATAAAAA             GCAGTTA ACTT TAACTGA              TTATTTTTGATTGTA  60 51
      HD1079  861150 ..  861168 +  -8.2  -2.89742   AATAAGTGTAAAATG             CTTGACTA AAA TAGTCGAG             TATATCAAAATTCAC  67 146
      HD1080  861694 ..  861709 +  -5.4  -4.17762   AATTTTTTATAAAAA              GTAACC GCTT GGTTGC               TTGTTTTCAGGAGTA  66 45
        iscS NONE
        iscU  863423 ..  863441 +  -4.6  -3.08173   GATAAGCGCTTGTTT             TTCGCAAA TTT TTTGCAAA             TTGGCTACGCTTGGT  50 69
      HD1084 NONE
        hscB NONE
      HD1086  865047 ..  865068 +  -3.8  -3.59946   TCGGTGGTGTAATTT           TTTTCTCA GATAAA TGAGAAAG            TTATATAGTTAAAGA  52 29
        hscA NONE
        fdx2 NONE
      HD1089  867971 ..  867989 +  -4.7  -3.17075   CCAAAAAATAATTGC             TTATATC TGTTT GATATAA             TTCAGTTAAAGAACC  52 501
        cysS  871732 ..  871744 +  -4.9  -3.53189   GCGTAAAGCCTAAAG                TGTTT AAA AAACA                TTATAGTGTTGGATT  57 28
      HD1094  874147 ..  874161 +  -2.8  -2.59569   TTAACTTTGGAGGTG               TTGGTG TTA TGCCAA               GTGTTGGTTTGAAAC  41 42
      HD1095  874590 ..  874614 + -11.5  -4.66537   ATGTTGCGGATATAA          CGCCTACCA AGCAGAA TGGTAGGCG          TTTTGTATTGGGGGG 100 53
        metN NONE
        metI NONE
        hlpA  878002 ..  878026 + -13.7  -5.38054   TGGGTGGATAATAAT          GGGTAATAGGT GAT GCCTATTACCC          TTTTTATTTATGCAA 100 44
        folE NONE
        truA  880441 ..  880459 + -11.8  -3.31625   AGACTAAATAAAAAA             GCCAAATC ATT GATTTGGC             TTAATGGTTAGTTTA  89 34
        lpxL  881955 ..  881979 +  -2.9  -3.52652   ATTTGAGATTAACAT          TTGCATATTTA GAA TCAATTTGCAA          TTATACTTAGATCGC  48 69
        dapA  882940 ..  882956 +  -6.6  -5.28778   AAGTAAACCAGAAAA              CTCATC ATATA GATGAG              TTTTTTATAGATCAT  85 47
        folD  884254 ..  884264 +    -4  -2.71369   AGCGGTTTAATTTAT                 CTAT TTA ATAG                 TCGCTTATTTACGCT  45 31
      HD1109  885925 ..  885942 +  -8.4  -5.28778   AATTTTAACGGAAAA             GCGGTC TAATTT GACCGC              TTTTTTATCAGTAAT  90 39
        fdhD  888428 ..  888445 +  -2.7    -3.445   TATACAGGTGTACAT             CGCTTAA AAAA TTAACCG              CTTTTTAGTGAATAA  47 11
        folA  890578 ..  890589 +  -4.4  -5.42259   TGAAAAAATGTGAAC                GCAA ACCT TTGC                 TTTTTTTAGGCGTAG  81 65
      HD1120  890886 ..  890931 + -12.1  -4.28049   ATTGAATTTTGGTCT ATTAGCGGTCTGATTTGCTAT AAAA ATAGTAAATTAGACCGCTTAG TTTTAGCATTTTACA 100 36
      HD1123 NONE
        hofB NONE
        hofC  895660 ..  895674 +  -7.2  -3.65902   TAATCGACAAGTTTA               TGATGA ATA TCATCA               TTTAAGTGGCATGCC  68 138
      HD1126 NONE
        coaE NONE
      HD1129  897148 ..  897163 +  -2.6  -5.00267   AACCAAATTTGTTCG              CTAAAT ATGT GTTTAG               TTTGTTTTTCTAATT  67 108
      HD1140  906302 ..  906316 +   -10  -5.25656   TTTTTTAGTCTGAAA               GGTGCA TTC TGCACC               TTTTTTAATGGTTTT 100 33
      HD1141  908369 ..  908387 + -11.8  -5.24129   AAAACAATAAAAAAA             CCTCGAAA TGA TTTCGAGG             TTTTTTATGCGCAAG 100 45
        glpF  915261 ..  915290 +    -5   -2.7439   AACCAATATATAATG       CAATTGTATGGC AATGTC GCCGTACAGTGG        ATATTTGTAGTCAAT  50 363
        lspB  923692 ..  923706 +  -2.8  -3.33922   GTCACGTATATTACG               TGAATG GTT CAATCA               GTTTTTAACCAAAAT  47 3
       lspA2  938555 ..  938575 + -10.5  -5.95946   GCTACTGTAAAAAAA            TGCCTAGTA TTA TGCTAGGCA            TTTTTTTGTTATTCG 100 61
        glpA NONE
        glpB NONE
        glpC  943220 ..  943245 + -12.7  -4.93547   ATTCTTTTTGCATAA         GCCTTGAGATC TTAG GATTTCAAGGC          TTTTTCATTAGTTAA 100 270
        ribD NONE
        ribE NONE
       ribAB  946430 ..  946443 +  -5.3  -5.68438   CACAAGTATTAATAC               TTGTG ATCT CACAA                TTTTTTATTTGATAA  86 94
        ribH  946945 ..  946982 +  -8.5  -3.34398   TAATGGTGAGCTGAA   GCGGTTTATTTTGGC AAATTTAG GCCAAAAATAACCGC    TATTTGAGAGCCAAG  75 38
        rpoE NONE
        rseA  953990 ..  954037 + -10.2  -6.01725   ATAAGATCAAGAAAG CGGTGAGA-TCTAGCGAATTTTT TGT AAAAATTTGCTACAATCTTGCCG TTTTTTATTTTTCTT 100 109
        rseC  954916 ..  954937 +  -5.9  -3.79519   TATTTCAAACTTTGC           CGCTACTTT AGAA AAGGTAGTG            TTTAATACTCAAATT  65 429
         upp  956896 ..  956933 + -18.7   -5.2189   ATTTTTGCTTAAAAA   GCGGGCATATTTGGAAA TTTT TTTGCAAATATGCCCGC    TTTTTTAGTGATTAA 100 42
        relA  965035 ..  965082 + -18.2  -3.48924   AGCAAACTAATTGAA TAAGCGGTCAGTTTTAAGTA GCAAATAA TACTTAAAATTGACCGCTTA TTGTATAAAAAATGA 100 31
         dxr  966783 ..  966797 +  -4.2  -3.22298   CTAATATTACAATCA               TGAGCA ATA TGCGCA               TTGATCATAAATAAA  52 510
        LgtF  978086 ..  978109 +  -2.4  -3.05384   TAATTGGTCGCCACC          GTCGTGGTGTC GCG GACAA-ACGGC          TTGGATAAAAACCAA  42 214
      HD1203 NONE
        argG  980550 ..  980578 + -10.4  -4.19307   TGTGTATAAGGAAAG        CCCGTACCTAAT GTTGA ATTAGGTACGGC        TTTGTCGTTTATATA 100 64
      HD1205  981279 ..  981290 +    -3  -3.22335   AGTTAAATACCGTTG                GAAT GATC ATTC                 TCGTTTATTATTTAA  47 47
        rnhA  982094 ..  982104 +  -8.2  -4.32233   TTTTTGTAAAATATA                 GGCG ATT CGCC                 TTTTGGGGTTTTTAT  83 157
        cvpA  982675 ..  982693 +  -5.9  -3.99405   GGCATTATTGGAAAA             TCGCCAG TCAAT CAGGCGA             TTTATGATGGATTAA  67 70
      HD1215 NONE
      HD1216  987730 ..  987746 +  -4.5  -4.72772   ATTTGGCGTGATAAA              TAATCAG TAA TTGATTA              TTTTGCTTGTTTTTT  70 23
      HD1225  992724 ..  992746 +  -6.4  -3.16785   AGTAATAATTCTAAT           TCTAGAATAA AAA TGATTCTAGA           TATATTCATATAGTA  61 36
      HD1227  994808 ..  994825 +  -5.5  -5.21709   TTTTAACCTGTGAAA             GGCACTC ATTA GAATGCC              TTTTTTAGTGTAAAA  82 63
        tyrR NONE
        sapA NONE
        sapB NONE
        sapC NONE
        sapD 1001449 .. 1001466 + -11.3  -3.12364   AATGATGTTTGTATA             GGGTTGC ATGC GCAACCC              GTTTCTATCTTAACT  84 113
        polA NONE
        lolA 1005153 .. 1005169 +  -5.1  -2.78712   AAATTGAATAGCCAT              CACTCTT TGG AAGAGGG              TGCTTGGGTTAAAAG  51 65
        rimK 1006398 .. 1006408 +  -5.4  -2.88321   AGTGATATTTGACGC                 GGAT TCA ATCC                 ATTTCACTTGTACAT  52 311
        citC NONE
        citD NONE
        citE NONE
        citF NONE
        citG NONE
      HD1246 1013807 .. 1013835 +  -8.3  -5.73978   AATTATCTAATTAGA        GGAATTTTGTGAG TTT TTAACAAAATTCC        TTTTTTATTTGTAAT  93 58
        maeA 1015422 .. 1015436 +  -8.6  -5.45802   TTTTGTATATTAACG               GGAACA TTA TGTTCC               TTTTTATTTTAAGAG  95 171
        rplY 1015760 .. 1015784 + -14.5  -4.63479   GTAGTCTATACTTTA          TGCCCTTTTAA TAT TTAAAAGGGCA          TTTTAATTTGTGCTA 100 37
      HD1254 1019412 .. 1019429 +  -2.7  -4.47551   TAGCACCTTTGAGTT             TTGCGAT CTTG ATCGAAA              TTTTCTAAATTACGT  60 76
        rec2 1021789 .. 1021822 +  -5.3   -3.3761   CGGCTAAACAGTAAG     GATCAGGCGTAATTA ATAT TTATTACGCCCTATC      ATTTTGTTGGAGGCA  57 27
        seqA NONE
        menE NONE
        aroC 1037266 .. 1037283 +  -4.1  -3.21924   TCGTTTCAAAGCACA             GTGTGGT TAAT ATCACGC              TATTCTGAACACTGA  51 16
        mepA NONE
       topB2 1040150 .. 1040162 +  -3.4  -3.25084   TCTATATCATACGCC                CCAT CGAAA ATGG                ATTTTAATCTTGAAA  47 90
        secG 1040656 .. 1040675 +  -8.6  -5.85011   ACCAAATACAAAAAA            CGCTAATC TTAT GGTTAGCG             TTTTTTTCATTTTTA 100 138
      HD1278 NONE
      HD1280 1043890 .. 1043915 +   -12  -5.39721   TAGGTTAAAATAAAA         TCACCGCTAT GTTTAA ATAGCGGTGA          TTTTTTATCTGCTAA 100 54
      HD1283 NONE
      HD1284 1046258 .. 1046273 +  -4.8  -3.10894   GTATCTAAAAGAGAA              GTTTTA TAAA TAAAAC               TTCCCTGGTAATAGT  52 97
        uvrA NONE
      HD1287 1051770 .. 1051782 +  -3.5  -3.71527   AAAAATAAGCGGTCT                TTTTT CCG AAAAA                TTTGCCTAATTCGAC  52 33
      HD1288 NONE
      HD1289 1052906 .. 1052922 +  -7.9  -4.72272   TTTGAACAGAAATTT              GACCGCT ACA AGCGGCC              TTTTTCATGCAAACG  83 45
        gapA 1054719 .. 1054738 +  -9.3  -4.96276   CATTAACGTATCAAA            CGCCACT TTAAAC AGTGGCG             TTTTCGTTTTTTTAT 100 51
        mreB 1055965 .. 1055995 + -12.8  -3.90559   CTAACTTAAACAGTA       TGGATAATGCTAAA ATA TTTTGCATTATCCA       TTATTGATTATTACT 100 42
        mreC NONE
        mreD NONE
      HD1296 1058966 .. 1058978 +  -3.3  -2.65532   TGCTAGCGAACAGCA                ACGCT ACA AGCGC                TAAATTTAGACTGAT  43 10
        znuB 1059927 .. 1059945 +  -8.9  -5.55769   TCAGCAATAAAAAAA             CCTCAGT GGTTA ACTGAGG             TTTTTTGTTATCAAG  95 150
      HD1313 1072070 .. 1072084 +  -8.6  -2.75825   AAGTCGGTTTTTGTT               TCTGGT TAG ACCAGA               TCGGTTTATTCGAAA  69 201
        sanA NONE
      HD1317 1073586 .. 1073603 +  -5.7  -3.71848   CTCGTATAATTGTAC             TTTTCTT TGCA AAGAAAA              TTGTTAATCCAAAAG  61 108
        lysS 1075145 .. 1075168 +  -9.6  -5.40072   GTTAATGTTATTGTA          AAAAGCCCTC TTAT GAGGGCTTTG           TTTTTTTGGGGGGAA 100 47
      HD1324 1078570 .. 1078597 +  -2.8  -5.26907   CGTTATGCTAGTGGA        GTGTTATCTA TTTTATTT TAGGTAGCAC         TTTTGTTTTATGTTA  72 1
      HD1325 1080602 .. 1080627 +    -7  -5.72616   CAATGATGACTAAAA         GCGGAAAAAT TAAATT ATTTTTTCGC          TTTTTTTATGTGCGT  93 59
        hhdB NONE
        hhdA 1086214 .. 1086232 +  -7.4  -5.60993   TAAGTGGATCACAAA             CGCAGG GATTAAA CCTGCG             TTTTTTTATGGGAGC  93 201
        pckA 1089918 .. 1089936 + -10.3   -5.1286   TTTAGAACGGTAAAA             GCTCAGC ATTAA GCTGAGC             TTTTTATCATTTTTA 100 55
      HD1339 NONE
        dsbC 1098469 .. 1098502 +  -9.1  -4.21922   TAAATGCCTTGAATA     TAAGCGGTTTGATTT TGCA AAATTAGATCGCTTA      TTTAATTTTAGATGA  89 47
        recJ NONE
      HD1343 1100386 .. 1100407 +  -7.3  -4.96501   CTAGAGTAAAATAGC           GGGCAATTC AATT GGATTGTCC            TTTCTTTTTATAAAA  88 49
      HD1344 1101737 .. 1101749 +  -2.7  -3.30741   AGCGATTGGCGTAAT                TATTG TTT CAATG                TTACTCATTATCGGT  45 500
      HD1348 1103719 .. 1103737 +    -6  -3.57615   CGTGCATTAGCTTTA             GTCGCTTT GCA AAAGCAAC             TTTAAACGGTATTAA  62 2
      HD1349 NONE
        degS NONE
         cmk 1105935 .. 1105961 +    -6   -3.9461   AAGAAATTTTAATGT         TTGCTAAACATA GGA TTTGTTTAGTAA         TTATTGTTAACCCCG  67 29
        rpsA 1107719 .. 1107742 +  -9.6  -4.10953   TGTCTAATTAGAGGA          GCGGGTATGT GAAA GCATATCCGC           TTTGATTTAATCAGT  93 50
        ihfB 1108064 .. 1108075 +  -2.2   -4.7219   ATAGGGTTTTCTAAG                GGCA ATTT TGTC                 TTTTCTATTAGTATA  62 37
      HD1354 NONE
      HD1355 1109575 .. 1109586 +    -3  -3.52668   ATAAATGGTATCGAT                TCAT ATTA ATGA                 TTATCTCGATAAATT  50 17
        pyrF 1110329 .. 1110345 + -12.3  -5.55769   ATGTATCATAATGAG              GGTGAGC TTT GCTCACC              TTTTTTATTGTAAGC 100 43
      HD1357 1110742 .. 1110764 +    -7  -3.22906   TTTTATTGTGATTAT           TCAGTGTGGC GTT GCCAAATTGA           CTTTTGTGCAAATAG  65 73
        pmbA 1114208 .. 1114221 +  -2.5  -3.97139   TCTGGTGAATAATGA               TTATT TGAG AATAA                TTCTTATTGACATTG  53 29
      HD1364 1114642 .. 1114661 +  -7.1  -3.65046   TCTGCGACATTTAAC            CGCGTCA TCATAT TGGCGCG             TTGTTCGGGTGAGAG  67 252
         tgt 1117476 .. 1117514 +  -5.5  -3.58329   TGGCGCTTAAGAAAA  GCGGG-TATATTTAGCAA TATT TTAGTAAATATAGCCCGC   TTGATTATTGATTAG  59 60
       dnaB2 NONE
      HD1373 NONE
      HD1374 1122647 .. 1122676 + -15.9  -4.63952   AATCTTAACAAGCAA       GCGGTCGAATTAG CCTC TTAATTCGACCGC        TTTGTTATTTATGAT 100 58
      HD1376 NONE
         ppx 1126630 .. 1126649 +  -8.6   -4.4959   TTAATAACCTTTTAA            CCTACTTC AATT GGAGTAGG             TTTTCATTAATTGCA  89 87
      HD1379 NONE
      HD1380 1128106 .. 1128142 +  -8.8  -5.21236   ATATTTGTAGATCAA   GCGGTCGATTTAAGCAA TTTT TTGCA-AATTCGACCGC    TTTTTATTATGCGTT  95 42
      HD1381 NONE
        serC 1129342 .. 1129358 +    -8  -5.02357   CAATTTAATTGCATA              GGCTAC GTTAA GTAGCC              TTTTCTTTACTTCTA  90 43
        aroA 1130710 .. 1130747 +  -2.7  -5.20216   AAAACTGAGAATCAA   GCGGTTTATTTTGTGAA TATT TTTGCAAATCTAACCGC    TTTTTTAGTGATGTG  69 33
        argA 1132192 .. 1132208 +    -3  -3.65603   CTATATATTGTATTT              TAGCGA AATGC TTGCTA              TTGTTGCCGGTATTT  50 107
        topA 1134927 .. 1134942 +    -9   -5.9218   ATCCGGCATAAAAAA              GCGAGT TTAT ACTCGC               TTTTTTTATTGTATA 100 40
        torY 1141269 .. 1141292 +  -2.5   -2.9155   CGCTTATTTTGCACA          GGATAGT AAAGAAATGC ACTATCC           TCTCATATTCAGAAA  42 146
        torZ 1143855 .. 1143880 +  -7.7  -5.32599   GAACTTATTAAAAAA         TCCTCTGAAAT ATTC ATTTTAGGGGA          TTTTTATGTTTTATG  89 60
      HD1395 1144009 .. 1144021 +  -4.8  -3.48981   TTAAAGATGACCTAG                CGTG CTTAA CACG                TTATACTAATCTTTT  55 26
      HD1396 NONE
        dapB 1146066 .. 1146078 +  -2.7  -3.21934   TTAATTACTATTTTA                TCTTT GAA AGAGA                CTTTTATGAAAAAAC  45 86
         hpt 1146651 .. 1146674 +  -8.8  -5.28176   ATTGAATGAATCATA          CCGCTTGTAG GAAA CTTCAGGCGG           TTTTTTCTGCCTAAA  95 53
      HD1400 1149146 .. 1149156 +  -6.8  -3.34344   GTTGCAGCGGTTATT                 CCAC TAA GTGG                 TTGGTTAGCGGATAA  62 315
      HD1408 NONE
      HD1409 1153870 .. 1153889 + -10.8  -4.70353   TTGCTGTTAAGCCGA            TAGCGTGA ATAT TCACGCTA             TTTTACTTTATTCTA 100 48
      HD1410 1154959 .. 1154977 + -10.3  -2.77437   CTGATAATCAAAAAA             GGCGAGT TAAAT ACTCGCC             TAATATATTGAATTT  78 77
        sbcB 1158428 .. 1158438 +    -4  -3.38088   CAATAAAACTTGACT                 TGTT GAA AACA                 TTAATTAAATAACTT  51 3
      HD1413 NONE
        trpH 1159893 .. 1159912 +  -3.6  -3.04244   TTGGCAATTGTTTAC            CACACAAT AATA ATTTTGTG             CTTGTTTATGCAATG  47 16
        uvrB 1162037 .. 1162057 +  -4.1  -5.47159   ACCCTATACTCTTAC            TAACTAG CTGAAGA CTAGTTA            TTTTTTATCTTGAAA  82 77
      HD1417 1162360 .. 1162381 + -13.1  -4.97666   AATGATTAAATTATG           GCACTCGTT TTTT AACGAGTGC            TTTTTATAATATATT 100 45
        pepP 1164188 .. 1164199 +  -4.4  -4.08485   ATTAGAATAGAGCAC                TCGA ATAA TCGA                 TTTAATTTGAGTAAA  61 452
      HD1420 1165673 .. 1165687 +  -7.2  -3.45321   CGAGACACTGTAACG               CAGAAT GCC ATTCTG               TTGTAAATTATGCGT  66 492
        sspA NONE
        sspB 1168059 .. 1168082 +  -8.2  -5.22137   GTAGAAAATAAATAC          GCCCCTATTA TAAA TAATAAGGGC           TTTTATTTTATAATT  90 52
        uspA 1169597 .. 1169630 + -14.1  -5.67967   AATAATGAACTTATC     TGACCGCTTAAGATG AAAA TATCTTAAGCGGTTA      TTTTTTTGTGCTGAT 100 65
        alaS 1172356 .. 1172382 +  -7.4  -3.63744   AAACTTTAATTCAAT         TAGCAAGATC AAGGAAA GGTCTTGCTA         TATTTTACAAACAAG  71 32
        csrA 1172603 .. 1172617 +  -5.8  -3.36452   AGTATAAGGATTACG               TAATGA AAG TCATTA               TTCCTGTTGCAGGCT  61 34
        galU 1173515 .. 1173528 +  -9.5  -5.63517   GATGAATAATATAAA               GGGGC TTAA GCCCC                TTTTTTATTTAAGCG 100 48
      ompP2A 1175851 .. 1175875 + -15.9  -6.20267   ATTAAATTATTTAAA          CCACAAACAGT AAA ACTGTTTGTGG          TTTTTTTATTTTTAA 100 56
      HD1434 1176170 .. 1176180 +  -2.6  -3.13591   ATTAGCATTTTATTA                 TTTA TTA TAAA                 TTAGGTGAATTTTAT  43 11
      ompP2B 1177424 .. 1177455 +  -7.5  -4.06765   TGAATTAAATTAATA      TAAACCTCTAAGA TCGTTT TATTAGAGGTTTA       TTATATTTTGTATAT  76 62
       plpR1 NONE
      HD1445 1183247 .. 1183272 +    -9  -5.29385   AAATTTGATACCAAA         GTTCGGGTGT AACAGA ACTCCCGAAC          TTTTTTGGTTCGCTT  95 45
       nadV1 1185456 .. 1185469 +  -5.3  -2.89447   TTTAAGTAATGAAAA               GTGTA TCTT TACAC                TCCTTATAATTAAAA  52 135
       plpR2 NONE
      HD1453 1188814 .. 1188839 +    -9  -5.29385   AAATTTGATACCAAA         GTTCGGGTGT AACAGA ACTCCCGAAC          TTTTTTGGTTCGCTT  95 45
       nadV2 1191023 .. 1191036 +  -5.3  -2.89447   TTTAAGTAATGAAAA               GTGTA TCTT TACAC                TCCTTATAATTAAAA  52 135
        ackA 1192342 .. 1192357 + -10.4   -4.7033   TTATATAGCATTAAA              CCTGCC TATG GGCAGG               TTTTGTGTTCGATTA 100 49
         pta 1194551 .. 1194571 +  -8.3  -4.34285   TAGATAATTAAACAA            TGCCCTC TTTAATT GAGGGCA            TTATTTGTTTAAATA  83 48
        mazG 1204326 .. 1204357 +  -2.5  -2.86164   TTGACAATTTTGTGA      ATTATAGCTAGTAT GGGGA ATAC-AGCTATAAA      TATAATAATTAGGAA  42 37
        cpxR 1205118 .. 1205137 +  -7.1  -4.98672   TGTCGATTGAACGAA            TCCCTCG CAAGTT CGGGGGA             TTTTCTCTTTTTAAA  88 42
        cpxA 1206579 .. 1206619 + -12.2  -4.87665   TACATTTTAGGTAAA GCGGTCTATTT-TTGTGAA CTAT TTTGCAAAAAATAGACCGC  TTTTTCTCAATACAA 100 46
      HD1471 1207534 .. 1207547 +  -2.4  -2.92003   TCTCGGTATCGACTC               CTGA TATATT TCAG                TATATAAAGTATTAT  41 142
      HD1472 1207814 .. 1207831 +  -9.9  -5.76237   CTTGTTCAAGCAAAA             CGGCTAA TAAA TTAGCCG              TTTTTTATTTGTGTA 100 41
         tdk 1208447 .. 1208480 +  -9.8  -2.85813   AGGCAAATTACTAAA     TAAGCGGTTATTTT AGTAAA AATATAACCGCTTA      TAATGTTGTTAACGT  76 23
         mlc NONE
        bioD 1217616 .. 1217630 +  -7.8  -4.07885   CAACATGTTTACCAT               TCGGTC CAC GACCGG               TTTTAAAAAAGACTA  75 353
        frxA 1222750 .. 1222768 +  -4.5  -3.96387   CGCTGAATAAGGAAA             GTGGGTG AAATA TGCCCAC             TTTAATTAGCTTAGT  59 42
      HD1495 1227469 .. 1227496 +  -7.8  -4.67904   ATAATGGACTAAAAA        TAGCTTGTTTAG TTAA CTAAGCGGGCTA         TTTTTAGCATTAATG  83 37
        guaB 1235897 .. 1235915 +  -4.6  -3.55761   AGAATAGCGGTCATT             TTTGCAAA TTT TCTGCAAA             TTTGACCGCTCACTA  55 49
        guaA 1237785 .. 1237805 +  -8.3  -5.44119   GACACAAAAAGAAAA            TGCCTAGCA TAA TACTAGGCA            TTTTTTTACAGTAGC  93 216
      HD1515 NONE
      HD1516 1262048 .. 1262074 +  -8.8   -5.7946   GTAAATTTAGTAAAA         CAGCTTCATTTT AGA ATAGTGAAGCTG         TTTTTTTATTCACAA 100 195
      HD1535 1269703 .. 1269720 +  -5.5  -4.67353   ATAATCTCCACCAAA             GCCGC TTTCACTT GCGGC              TTTTTCAATAAATAA  74 37
      HD1540 NONE
      HD1541 NONE
      HD1542 NONE
      HD1543 NONE
      HD1545 NONE
      HD1546 1273199 .. 1273231 +  -7.2  -5.03994   ACACAATTTACTAAA     CTCCAGTTACCT-AT TCAA ATCAAGTAACTGGAG      TTTTTATATCTCAAC  88 75
      HD1548 NONE
      HD1549 NONE
      HD1550 1275153 .. 1275165 +  -2.7  -3.87815   ACTTCCAGAAAATAA                TGTTG ATG CAATA                TTTATCGCACTCAAG  51 26
      HD1552 NONE
      HD1553 NONE
      HD1554 NONE
      HD1555 NONE
      HD1556 NONE
      HD1557 1280845 .. 1280866 +  -5.8  -3.55071   AAGAGTAAAAAAAAA           CTCACCCG CCGCCA CAGGTGAG            TTTCGCCGGGTGTGG  62 33
      HD1558 1281495 .. 1281520 + -13.5  -3.18274   TTAGATACTTTTTAA         GGCGTTTATAA ACAT TTATAAACGCC          TTAAATTCAAATAAA  93 85
      HD1559 NONE
      HD1560 NONE
      HD1561 NONE
      HD1562 NONE
      HD1563 NONE
      HD1564 NONE
      HD1565 1285988 .. 1286006 + -10.3  -5.00884   ATAACGCATTCTCCT             GCCCCTA AATAC TAGGGGC             TTTTTTGAACCCAAT 100 37
      HD1567 1286737 .. 1286748 +  -5.8  -3.53444   CTAGCAAACCGAAAA                GTGC TTTA GCAC                 TTTGCCAAAAGCTGA  60 309
      HD1569 NONE
      HD1571 NONE
      HD1572 1292189 .. 1292205 +  -3.6  -3.35015   GGGAAAAATAATTCA              GGGACG CAAGC CGTCGC              TTATCGGATGGTTGA  51 56
      HD1573 NONE
      HD1574 NONE
      HD1575 NONE
      HD1576 NONE
      HD1577 NONE
      HD1578 NONE
      HD1580 1298071 .. 1298098 +  -9.2  -2.57132   ACAAAAGCACGGGTA        GCCAGTATGCTT GGCA GAGCATACTGAC         CTTATCACCCACAGA  72 64
      HD1581 1299095 .. 1299114 +  -6.4  -5.80364   CTATGAGTAAAAAAA            GCGAGAAA TACT TATCTCGC             TTTTTTTGTTGCAGT  95 58
         pnp 1310645 .. 1310655 +  -5.4  -3.05997   TCTACTGAGAACTAA                 GCAT AAA ATGC                 TCTACTTTCTCAAAG  54 26
        nlpI 1311810 .. 1311824 +  -3.6  -3.90906   TATAAATCAGCATAT               TTAAGC TAG GTTTAA               TGTTTTCATTTGCTT  57 199
        deaD 1313713 .. 1313731 +  -8.1  -4.23892   ATTTCTGATCAAAAA             TGCCCCG TATGT TGGGGCA             TTTTCAATGCTTAAA  81 54
      HD1591 1314659 .. 1314669 +  -5.4  -3.88985   AATCCTGCACAAGTG                 CCTA ATA TAGG                 TTTATCAAAGGTTTT  63 395
      HD1594 1315972 .. 1315986 +  -4.2  -3.10641   AAGCGGTCAATTTAT               CAGCAA GAG TTGCAG               TTAAATGATAAATTA  50 3
      HD1595 1317314 .. 1317327 +  -8.1  -4.45664   CTAATTATATTAAAA               GTGGG TTTC CCCAC                TTTTCATTAAGTTAG  83 57
      HD1598 1320549 .. 1320565 +  -9.4   -5.0917   ACTAATAATAAAAAA              GCAGGC CAATT GCCTGC              TTTATTTTTTGCTAA 100 49
      HD1609 1331309 .. 1331325 + -10.9   -4.5852   GTTGAGCGTGTGGAA              TAGCGGT GTT ACCGCTA              TTTTGCTTTCCATTG 100 63
      HD1613 NONE
      HD1614 NONE
      HD1615 1334239 .. 1334264 +  -5.6  -3.67068   CATTAGGATCTTTAC         TTTTTAAGCC ATAAAA GGTTTAAAAA          TTTAAGAGTTTTAAT  59 410
      HD1616 NONE
      HD1617 NONE
      HD1618 1336363 .. 1336390 +  -9.2  -5.78622   GCTTTAAATTAAAAA        GCCTTTAGCTTA TCAT TCGGCTAAAGGC         TTTTTTTTGCGGTGA 100 84
      HD1632 NONE
      HD1633 NONE
      HD1634 1355424 .. 1355466 +  -8.7  -3.60098   ACTTTAAAGCACATA TAAGCAGTCTAATTTCGCTA AAAT TAGCAAAATC-GACTGCTTA TTTAAACTAACAAAT  77 34
      HD1639 1360491 .. 1360506 +  -5.4  -5.31275   TAATCTTGCTTTAAA              TGCCGT TTAA ATGGCA               TTTTTTCTGGTAAAC  82 43
        purR NONE
      HD1642 1362685 .. 1362700 +  -6.1   -5.1356   TTACCAACAAAAAAA              GCCCT TTATTT AGGGC               TTTTTGTTAGTAGCA  83 72
      HD1644 NONE
      HD1646 1365709 .. 1365727 +  -2.5  -3.22475   CAAAAATTGTAATAG            CG-CAATA ATTT TATTGTCG             TATTGTGCGAATAAA  46 290
        gpmA 1381760 .. 1381782 +  -6.3  -5.86976   AATCTAAATAAAAAA           CGTTCAGAC AAATA GTTTGGACG           TTTTTTATTTTATAA  95 44
         udk NONE
         dcd 1383211 .. 1383225 +  -8.6  -5.30155   TAATCAACATAAAAA               GCCTTA AAT TAAGGC               TTTTTTCATTCATAA  95 51
      HD1664 1387370 .. 1387391 + -14.5  -2.98494   AAACGCATAAAAAAA           TCGCCCGTT TTCA AACGGGCGA            TCTACTGTTATTGTC  95 123
      HD1669 1392357 .. 1392383 + -11.1  -4.71828   TGAACAACTAATAAG         CGGTTAAATTT TAGCT AAATTTAACCG         TTTTGTTGATAAAGT 100 42
      HD1670 NONE
      HD1671 NONE
      HD1672 1396488 .. 1396499 +  -4.4    -3.794   AGGTGTGCATTATTT                GGTT GAAT AACC                 TTTCGTCCATTAAGC  57 211
      HD1686 1405710 .. 1405739 +  -6.6  -4.78512   TAACCGCATAAAAAA       TACCTTTACC CATTTATACA GGTAAAGGTA        TTTTACTTTATTTTT  80 111
      HD1695 NONE
      HD1696 NONE
      HD1697 1414402 .. 1414425 + -11.2  -3.49226   CAATTAAAACAAAAA          TAGCGATAAT CCAC ATTATCGCTA           TATTCTTCTACCATT  89 23
        purH 1418750 .. 1418775 + -11.3  -3.86031   ATAAAAAGATAAAAA         TAAAGGCAAGT ATCA GCTTGCCTTTA          TTATTGGTTAGTTAA  90 40
        gltS 1423773 .. 1423790 +    -7   -5.4505   ATCATCAAACAAAAA             GAGTGC AATTAA GCACTC              TTTTTTATTGAACCC  93 51
      HD1714 NONE
      HD1715 NONE
      HD1716 NONE
      HD1717 NONE
        xthA 1433412 .. 1433427 +  -4.8  -4.34444   CTTTGCTTGAATTTC              TGAAAT ATTT ATTTCA               TTTATGTTATGTTCA  66 67
        tktA 1437786 .. 1437837 + -15.6  -2.92516   TGAATAATTAACTAA CAAA-AAAGCGGGCTAATTTAAG TATTTAT CATAAATTAGCCCGCTTTGTTTG ATTTCATATCCTGTT 100 50
        nhaB 1441352 .. 1441383 +   -11  -2.82623   TAAATGCACTATTCT      ACTTCCTTCATTCA ATCG TGAGTGAAGGAAGA       TAATTATACGAAAAA  81 38
        dsbB 1441995 .. 1442032 + -15.1  -5.14965   ATTTAGATAATATAA   GCGGTCTAATTTGCAAA TAAT TATGTAAATTAGACCGC    TTTTTTCATAAAAAT 100 31
        nrdA NONE
        nrdB 1445899 .. 1445915 +  -5.1  -3.53247   CTTAAACCACTCAAG              CCACTTA AAA TAAGCGG              TCGTTTTTTTACTGA  56 53
        rpsO 1451731 .. 1451747 + -10.1  -5.72616   TCAGAATACGAAAAA              CCGGGCA AAT TGCTCGG              TTTTTTTGTATCCGT 100 43
      HD1739 NONE
      HD1746 1458481 .. 1458535 + -13.1  -4.89519   GTTTCTTTCATTTTA AAAGCGGTCGATTTTTCTGAAAATT TGCTT AATATTCTGAAAAAACGACCGCTTA TTTGTTTTATGTTAT 100 140
        ubiG NONE
        yajC 1462912 .. 1462923 +    -3  -3.76369   GCCGAAAGGTCAAAT                GAAA GCGC TTTC                 TTAATTTTCCTATTT  52 10
        secD NONE
        secF 1465839 .. 1465858 +   -10  -4.04318   TAGTGGCTAATGAAA            GGGGTAGA ATAT TCTGCCCC             TTTGTCGTATCTGCA  87 83
        ftnA NONE
        ftnB 1466951 .. 1466989 +  -6.8  -3.17571   ATTTATACCTTATAA   GCGGTCTATTTTGAAATA ATC TAAATTAAAATAGCCCGC   TTAGCTTAAAACATT  61 48
      HD1756 1468414 .. 1468439 +  -7.6  -5.56568   AACTCTATAAAAAAA         GCCCGCTT ATATCATTTC AAGCGGGC          TTTTTTTCATGCTAT  93 47
        ampD 1472696 .. 1472712 +    -3  -3.68292   ATTTAGCCTAGTTTA             CCCATCT AAAA AG-TGGG              TTCTGTATTAAAAGT  50 205
        rumA 1478317 .. 1478327 +  -5.4  -2.59564   TAACAATAATTTGAT                 CGTT TCT AACG                 CTTGTAAACTACCAA  51 451
      HD1768 1482232 .. 1482251 + -10.8  -3.58726   AATAGATGAAAAAAA            GCACTTGA ATGA TCAAGTGC             TTATATATCACGCGC  89 36
      HD1783 1494114 .. 1494136 +   -15  -3.54307   CTTACCAAATAAAAA           GCCTTTGAGA AAA TCTCAAAGGC           TTTAAAAAAGATATT 100 117
      HD1790 1500576 .. 1500587 +  -5.8  -3.54741   CCCCGATACACTTTC                GCGT ATAC ACGC                 TTTCCAGGCATGCTC  62 174
      HD1792 NONE
      HD1793 NONE
      HD1794 NONE
      HD1795 NONE
      HD1796 NONE
      HD1797 1505121 .. 1505138 +  -9.9   -5.5112   AATTAAACAATAAAA             GCCCTAT ACAC ATAGGGC              TTTTTTATTACTAAA 100 77
        pnnK 1510360 .. 1510373 +  -2.4  -3.59979   CTTAAACACCGCACT               GTGA ACATGA TCAC                TTTAAGATGGCAAAA  47 42
      HD1814 1521481 .. 1521499 + -11.8  -4.98531   AACTCCTCCTCTAAG             TGCCACTT TGA AAGTGGCA             TTTTTAATTTAAACA 100 45
      HD1815 1521843 .. 1521857 +  -4.4  -2.62889   TGGCTTGCCTAAACC               TATAAA ATG TTTATA               ATTGGTATATTACTG  47 10
        yfeA NONE
        yfeB 1523635 .. 1523658 +  -9.6  -4.93316   TATTAGGCTAAATTA          GACCGCTTAT CTGT ACAAGCGGTC           TTTTTCATATTATTG 100 71
         apt NONE
        dnaX NONE
      HD1820 NONE
      HD1821 1528088 .. 1528106 +  -3.1  -3.22061   TTCATTAATTGAAAA            GG-GCGTG GGAT TACGCACC             TGATTTTCATTGTTA  47 4
        modA 1528956 .. 1528969 +  -3.8  -5.14965   AAATAATGCGATCAG               GTGG TTTTAT CCAC                TTTTTTACTCACGAT  73 35
        modB NONE
      HD1825 NONE
        modC NONE
      HD1827 NONE
      HD1828 1531567 .. 1531586 +  -7.9  -5.33848   AGAAAGCCTAAAAAA            GCACGAT ATAATA ATCGTGC             TTTTTTGATTGTGGT  89 30
        pepD 1536234 .. 1536263 +  -4.3  -4.66625   CACTGCACTGTTGTC       GCCAGAATATTCG GTGA TGATTATTCTGTC        TTTGTTTGTCTATCT  70 354
        menD NONE
      HD1854 1558601 .. 1558639 +  -7.5  -4.56597   CATCACATAGAAAAA   CCCAAGCCACTTAAC CATATAAAA GTCAAATGGCTTGGG   TTTTTCGGCAAAAAG  82 31
      HD1861 1564566 .. 1564602 + -12.6  -4.33808   CCATTCTTTAACTAA    AAAAACCACTCTTAAA CCTTT TTTAAGAGTGGTTTTC    TTTTACGTTCATTTA 100 30
      HD1863 1565406 .. 1565434 +  -2.4  -3.70722   AATTATGCTTGCCTA        GCGGTCAAGAAA CATAC TTTTGTTACCGC        TTCTGTATTAGTGAG  47 25
        sgbU NONE
        sgbE 1567074 .. 1567095 + -10.9  -4.93547   CCAATAAATTAAAAA           GCCCTAAGT GATC GCTTAGGGC            TTTTTAGTTACTTAA 100 34
        ubiF 1570526 .. 1570566 +  -8.3  -3.29144   TCTATAACATTAAAA  TGCGGTCGAAAATAGCAAA ATT TTTGCTCAATTCAACCGCA  TTGTGCGCCGACTCA  70 55
      HD1878 1580728 .. 1580753 +    -9  -2.87344   TTTTTAAAGCACAAA         AGGCTGACGA GATTCA TCGTCAGCCA          TATATACAAAAAATG  69 58
      HD1887 1586755 .. 1586785 +  -9.1  -5.35222   TTCTTTATCCTTAAA       TAATGCTTGTCGT CTTTA ACGGCAAGCCTTA       TTTTTTATGCCTTTT 100 44
         def NONE
        gmhD 1589803 .. 1589847 +   -16  -4.24075   TCAATTACAACAACA AAAGCGGTTAGTTTTCGCAA CTTTT TTGCCAAAACTAACCGCTTA TTTATGTTAATGACT 100 62
        fkpA 1599046 .. 1599083 + -18.1  -4.69214   AATACTTGAATAGAA   GCGGTCTAATTTGTAGAA TTT TTC-ACAAATTAGACCGC   TTTCTTTATTGGGTC 100 39
      HD1901 NONE
      HD1902 NONE
      HD1903 NONE
      HD1904 1601054 .. 1601083 +  -4.3  -4.66625   CACTGCACTGTTGTC       GCCAGAATATTCG GTGA TGATTATTCTGTC        TTTGTTTGTCTATCT  70 236
      HD1912 1608903 .. 1608917 +  -4.4   -3.5399   ACTGTTGTATTTTTC               TTTAAT TAT ATTAAA               TTATATCCATCTCGT  55 43
        asnA 1610050 .. 1610069 + -12.2  -3.36216   TTAGCTTCTTCAGAA            TGCCGAGT GAAT ACTCGGCA             ATTTTATGCTTTGAG  90 106
      HD1917 NONE
      HD1918 1612560 .. 1612582 + -12.1  -4.51097   CATATATAGCACAAA           CGGCAAGAT CCATT ATCTTGCCG           TTTTGTCATCATTAC 100 96
        recG NONE
        rpoZ 1618039 .. 1618060 +  -3.1  -3.21099   AACCAACGCTTATTT           TTATTCATT TAAT GATGGATAA            TTGATAATGAACAAG  47 4
        spoT 1619940 .. 1619959 + -10.8  -5.53079   GTTTATCTCTTATCA            TTCGGCTA TAAT TAGCCGAA             TTTTTTCTATATTTT 100 95
        menB 1620982 .. 1621000 +  -7.5  -4.78848   TACCACATAAAAAAA             GCGTATT ATTTA AATACGC             TTTTATCTTTACACC  83 161
         rpe 1622361 .. 1622393 +  -7.1   -3.5241   TTAAATAAATAATCG      GTCTATTTCTGCAAA AAA TTTGCAAAAATTGGC      TATTTATACAAGATA  68 37
        acpP 1622874 .. 1622897 +  -9.6  -5.17054   CATAATTCAGTAATA          TGAGGCGGTC AAAT GACTGCCTTA           TTTTTTAACTATTAT 100 36
      HD1932 NONE
         tmk NONE
        holB NONE
      HD1936 NONE
      HD1937 1627368 .. 1627397 +  -7.3  -5.99154   AACCAATATCCGATA       CACAGAAACTGTT GTAG AATAGTTTATGTG        TTTTTTTATTTAATG 100 48
        lpxH NONE
      HD1939 1628655 .. 1628666 +  -5.8  -3.37017   AACAAGAAGTGTTGC                GCGT TCAA ACGC                 TTAATCTTCCCGCTT  61 10
      HD1944 NONE
      HD1945 1634442 .. 1634459 + -11.3  -5.19879   AAACACATAAAAAAA             GGCTTGG AAAA CCAAGCC              TTTTTCTCTTTAAGC 100 75
      HD1972 NONE
      HD1973 1646242 .. 1646260 + -11.8  -4.69487   ATCATAAATAAAAAA             GCCTTGAA AAA TTCAAGGC             TTTCTTTATCTATTT 100 56
      HD1985 1652401 .. 1652414 +  -2.5  -3.56987   TTGGCGGTGCTACCA               TTTAT ACCT ATAAA                TTATATCATCCTATA  48 126
        fumC 1653860 .. 1653877 +  -9.9  -5.07652   CACTCAAATAAGAAA             GGGCTAT TACT ATAGCCC              TTTTATTTTAAGCGG 100 50
        rpsT 1656161 .. 1656178 + -11.3  -5.66684   TTTTTGCATAAAAAA             CCGACCT ATAA AGGTCGG              TTTTTTTATAACTTG 100 45
      HD1995 NONE
        mioC 1662939 .. 1662975 + -13.9  -3.44206   ATAAATAACTAAAAA    GCGGTTGTTTTGCACAA ATT TTTTACAAAACAACCGC    TTATCCTAAGTATTA 100 47
        hslV 1669485 .. 1669502 +  -8.5  -3.33162   TCTTTAATTTTTCAC             CATTCGT AACA ACGAATG              TTATCAGCTAGGATC  73 73
        hslU 1670887 .. 1670902 +  -7.6  -5.63504   AGTAACAAGATTAAC              CGCAAT TTTC ATTGCG               TTTTTTTATGCGATT  93 66
         fmt 1692961 .. 1692994 +  -6.8  -4.37534   ATTTAAGCACAATCA     TTCCTCTGCTTAAT CTCTAC GTTAAGCGGGGGGA      TTTTACTCTGCGTTT  74 41
      HD2037 1698721 .. 1698752 +  -9.6  -2.88544   AACATACCTACCTCT      TTAAAAAGCCGCTT GTTT AAGCGGTTTTTTTA       TATATAAGCATAACC   0 39
      HD2035 NONE
      HD2034 1696776 .. 1696787 -  -2.2  -4.56775   ATTTTCCCTTAAAAA                CGAA AGTT CTCG                 CCAATTATAACATTA  59 59
      HD2033 NONE
      HD2032 1695229 .. 1695245 -    -8  -3.30028   AAATACGCACAGCAA              GCGGTT AATAA AACCGC              TTACGTTACAGTACT  70 31
      HD2030 1692508 .. 1692518 -  -6.8  -3.01329   TTATATATGAAACTA                 GCCA AAT TGGC                 ACCGCCGGCATTATT  58 504
        trkH 1690343 .. 1690358 -  -4.8  -2.94464   AACATTAATATTATA              TTCATT TTTT AATGAA               ATTGACAATTAATAT  51 46
        mscL 1689817 .. 1689837 - -11.2   -5.9362   CAAAAGATAAAAAAA            TAGCGAGC TAAAT GCTCGCTA            TTTTGTGTTGCTGTC 100 57
        hgbA 1686660 .. 1686675 - -10.4  -5.45652   ATCGTTAACAAAAAA              GGGCAC CGAA GTGCCC               TTTTAAATTTATTAA 100 50
        mutS 1683931 .. 1683966 -  -4.9  -5.36689   AAAGCAAAAAGAAAA    CGGTCATTTTTGCAA GTTTTT TTACAAAAATAACCT     CAACTAGACGATAAT  80 25
      HD2023 NONE
      HD2022 NONE
        mrdA NONE
        mrdB 1679897 .. 1679921 -  -2.9  -3.85047   ACTAAAAAACAAAAG          TTCTTGCTTTC GAT AAAAACCAGAA          AGATTAAAGTCTACT  51 29
      HD2017 1679186 .. 1679210 -  -7.9  -3.49738   AATACAAGTAAGTAA          GGGCTTATTGA TAT TCAATAGACCC          TAATTAACCTCACAT  69 53
        dacA 1677967 .. 1677977 -  -2.6  -3.71607   GTAATACTAGTCAAA                 TAAA CTT TTTA                 CGGTTAATGCTAACC  51 6
      HD2015 NONE
      HD2014 NONE
        lipB 1676662 .. 1676678 -    -8  -4.19817   TGCACTCATTCAAAA              CAAGCC TATAC GGCTTG              AATTTCTGATTTATT  81 14
        lipA 1675533 .. 1675567 - -14.5  -3.39216   GCCTTACGTAAAAAT     CAAAAAAGCCCTCTA TCTAG TAGAGGGCTTTTATG     CTTTTTAAGATTATT 100 39
      HD2011 1674974 .. 1675013 -   -11  -5.47431   CCAACATATAAAAAA  CCAAGTATTCCATTTT TATCCAAG AACATGGAATACTTGG   TATATACGACCGCTT 100 45
        mutY NONE
      HD2003 NONE
        mltC 1665866 .. 1665892 - -12.4  -5.19879   CTCTAAAGATAAAAA         CCCTGAGAATAA TAA CTACTCTCAGGG         CTTAGAAATATGGCT 100 320
         ffh 1662939 .. 1662975 - -16.1  -5.05712   ATAAATAACTAAAAA    GCGGTTGTTTTGCACAA ATT TTTTACAAAACAACCGC    TTATCCTAAGTATTA 100 47
      HD1997 1662848 .. 1662864 -  -2.3   -4.1899   TGACGTCAGCCAAAA              TTTCG ATCACGA CGAAA              CGGCAGAAAAATGGT  54 40
        selA NONE
        selB NONE
         sun NONE
        trkA 1656161 .. 1656178 - -11.3  -5.24129   TTTTTGCATAAAAAA             CCGACCT ATAA AGGTCGG              TTTTTTTATAACTTG 100 45
      HD1989 NONE
        mviN 1653860 .. 1653877 -  -9.9  -4.58585   CACTCAAATAAGAAA             GGGCTAT TACT ATAGCCC              TTTTATTTTAAGCGG 100 97
        rpsJ NONE
        rplC NONE
        rplD NONE
        rplW 1649368 .. 1649389 -    -3  -2.70932   TTTCCTCCGTAATTA           CTCTGCTG CACCTT CAACAAAG            TCAAGTGATTGACCT  43 1
        rplB NONE
        rpsS NONE
        rplV NONE
        rpsC NONE
        rplP NONE
        rpmC NONE
        rpsQ 1646235 .. 1646268 - -12.1  -4.14257   CTCAATAATCATAAA     TAAA-AAAGCCTTGAA AAA TTCAAGGCTTTCTTTA     TCTATTTGTAGAATT 100 39
        InsA NONE
        InsB 1645309 .. 1645331 - -10.7  -3.14132   CCCTTTCGGGACGAA           CCTATTTGC CCTAT GCAAATAGG           GCCCGGATTGTACAA  83 62
        rplN NONE
        rplX 1644579 .. 1644589 -  -2.6  -3.93288   CTCCAGTTAATTAAA                 TAAT TTC ATTA                 TTAGATTTAAAGAAA  53 10
        rplE NONE
        rpsN NONE
        rpsH NONE
        rplF NONE
        rplR NONE
        rpsE NONE
        rpmD NONE
        rplO NONE
        secY NONE
       rpmJ2 1639703 .. 1639725 - -13.5  -3.04836   TATCAGGACAAATTA           GCTGAGCAG TATAC CTGCTCAGC           TTGTTCTTTGCAAGA  90 53
        rpsM NONE
        rpsK NONE
        rpsD 1638181 .. 1638194 -  -2.5   -3.9716   TAACCTAATAAAATA               TAATT CAAA AATTA                ACTATTATTTAGAAT  53 30
        rpoA NONE
        rplQ 1636675 .. 1636700 - -11.9  -5.73563   ATTAAACTAAAAAAA         CAAAGCCCGAG AATA CTCGGGCTTTT          TAAATAGCGAAAAGC 100 49
        rpsP NONE
        rimM 1635654 .. 1635675 -  -2.9  -2.95515   ACTTAAAAGCTAAAG           CTCACCGCA TACC TGAGGTTAG            AAACCAGCGTCCCAA  42 22
        trmD NONE
        rplS 1634442 .. 1634459 - -11.3  -5.82281   AAACACATAAAAAAA             GGCTTGG AAAA CCAAGCC              TTTTTCTCTTTAAGC 100 50
        glyQ NONE
        glyS 1629938 .. 1629973 -  -7.1  -3.39595   GCTAACTAGCCATAA   CAAGTAAGGG--CGAGT TAAC ACTCATTCCCTTACTTG    CTTGCTTGTAACATT  66 39
      HD1941 1629591 .. 1629602 -    -3  -4.74453   TAACATATTTAAAAA                GTAA CCAC TTAC                 TGAATAGCATCGGTG  65 22
        xerC 1628622 .. 1628633 -  -4.4  -3.04398   TTTTCTCTGCAAAAT                GGAA ACGC TTCC                 GCCTGAAACAAGAAG  49 59
      HD1930 1622162 .. 1622173 -  -5.8  -2.69473   CCAAATTACGAGAAG                TCCG CCAA CGGA                 TTGATGCCAGTGGAA  54 360
       rpmE2 NONE
       rpmJ1 1620982 .. 1621000 -  -7.5  -5.74122   TACCACATAAAAAAA             GCGTATT ATTTA AATACGC             TTTTATCTTTACACC  93 40
      HD1920 1614370 .. 1614424 - -11.1  -5.79595   TTCTAAAACAAAAAA CGGTCAGATAT-GGCAAAAATTTTGCA AAT TGCAAAAAATCTGCCTATAT-TGACCG CTTAATTAGGTAAGA 100 45
        proS 1612560 .. 1612582 - -12.1  -4.05389   CATATATAGCACAAA           CGGCAAGAT CCATT ATCTTGCCG           TTTTGTCATCATTAC  95 37
      HD1916 NONE
      HD1915 1609980 .. 1610017 - -12.3  -5.10064   TTTAACATACAAAAA   GCGGTAATATTTGGCAAA AAT TTCG-CAAATACTACCGC   TTAAATGGATAAATA 100 81
        asnC 1607803 .. 1607828 -  -8.3  -2.54523   GTACATTCGAAGTTA         GCGACCGCTGGA TAT TCAAGCGGT-GC         AAAATGCTGGCTAGC  66 519
        murI 1606280 .. 1606324 -  -6.5  -5.17488   AAGAGCAAAATAAAA CGACGCACCGCT-CAATCTA GCTTAA CAGCTCACAACGGTGCGTCG TTGTGTGCCGCCCAT  84 160
        slyX NONE
         mtn 1597127 .. 1597137 -  -2.6  -4.37886   CTATTTTGCACAAAA                 TTTT GCA AAAA                 TCACAATTAATTATA  58 58
      HD1897 NONE
      HD1896 NONE
      HD1895 1593657 .. 1593673 -  -7.3  -4.42235   AAGTGTGAAAAAGAA              CAATAGC TTA GCTACTG              CGTTTTTTCTTCGCT  78 16
        glmS 1591677 .. 1591698 -  -7.3  -5.37345   TCTAATCATAAAAAA           GCCTCTC CAACATAT GAGAGGC            CTTTATTTCATATTT  89 50
      HD1893 1591063 .. 1591079 -  -2.3  -3.61178   CTGATGGACCGTAAA              GCAAACA AGT TATTTAC              TATTTTTTTCTTTTC  47 18
      HD1892 1590309 .. 1590322 -  -3.1  -4.56883   TGAATATCAAAGAAA               TAAGC ATCG GCTCA                TACATTTTGATTACT  62 353
      HD1891 1589806 .. 1589844 - -17.7   -4.9645   ATTACAACAACAAAA   GCGGTTAGTTTTCGCAA CTTTT TTGCCAAAACTAACCGC   TTATTTATGTTAATG 100 43
         smf 1586755 .. 1586785 -  -7.6  -3.57144   TTCTTTATCCTTAAA       TAATGCTTGTCGTC TTT AACGGCAAGCCTTA       TTTTTTATGCCTTTT  71 86
        secE NONE
        nusG 1583330 .. 1583349 - -10.8  -5.36441   CTGTTACATAAAAAA            CGAGTTAG CAAG CTAACTCG             AAGCTGTGCATTCTA 100 132
        rplK NONE
        rplA 1581893 .. 1581915 -  -4.9  -2.87564   TTAGCTCCTGATACA          CTCTGC-CAC TTTC GTGAGCAGAA           TTTACAAAAAATCCC  51 256
        rplJ NONE
        rplL 1580729 .. 1580752 - -12.5  -4.61566   TTTTAAAGCACAAAA          GGCTGACGA GATTCA TCGTCAGCC           ATATATACAAAAAAT 100 231
        rpoB 1576387 .. 1576424 -  -3.6  -3.28791   ATCTTGGTTGTACAA  GCGGTCT-AATATGCTGA AAAA TCTAC-TATTTAGACCGC   TTGTTTCGAAGACCA  49 81
        rpoC 1572004 .. 1572022 - -11.8  -5.76633   TCAGACATAAAAAAA             GCTAGGTA AAT TACCTAGC             TTTTTTCTTTTTCAA 100 55
        tryP 1570526 .. 1570566 - -10.5  -4.46656   TCTATAACATTAAAA  TGCGGTCGAAAATAGCAAA ATT TTTGCTCAATTCAACCGCA  TTGTGCGCCGACTCA 100 41
      HD1869 1567074 .. 1567095 - -10.2  -5.09521   CCAATAAATTAAAAA           GCCCTAAG TGATCG CTTAGGGC            TTTTTAGTTACTTAA 100 323
        ulaA 1561161 .. 1561183 -  -9.2  -4.19624   TATTTGTAAGAGAAA           TGCCCACTCA AAC TGAATGGACA           CTAATTTATTTATTG  89 35
      HD1859 1560554 .. 1560567 -  -3.1  -5.30575   GAAAAATCGAAAAAA               TGGCT AAAT AACCA                TTCGGTTAAGCTGTC  74 115
        sgaH 1559720 .. 1559754 - -13.2  -5.10004   AAAAACAATTAAAAA     TGGTTAATTTACACAA TGA TTATGCAAATTAACCA     CTTAATTCAACTGAG 100 107
      HD1856 1558601 .. 1558639 -   -14  -5.05601   CATCACATAGAAAAA   CCCAAGCCACTTAACCAT ATA AAAGTCAAATGGCTTGGG   TTTTTCGGCAAAAAG 100 46
        nanE 1554940 .. 1554952 -  -3.3  -3.76224   GCTGCACCGATTAAA                CCTGC ATC GCACG                CCTATTTTGCCACCG  52 152
        nanA 1553885 .. 1553902 -  -6.2   -5.1675   GTATTGATCAAAAAA             GGCGAG AAAACA CCCGCC              TTGCAAAAACCATCG  83 133
        nagB NONE
        nagA 1551811 .. 1551831 - -11.2  -5.45652   ATTTTCAATAAAAAA            GCCCTAAC TGAAT GTTAGGGC            ATCAAACAATATATC 100 44
        wecA NONE
        wecB 1549406 .. 1549429 -  -6.8   -4.5954   CTAGAGTAGAGAAAA          GGCTTTAC TTGGTTGC GTAAAGCC           TTTTAGATTAAATGT  76 28
        wecC NONE
        wecD NONE
        wecE 1546045 .. 1546058 -  -3.1  -3.93026   AATACCGTAATCAAA               TTAGC CGTT GCCAA                CAAAGCCTGCTGTTT  55 265
        wecF NONE
      HD1835 NONE
        wecG 1541539 .. 1541553 -  -7.2  -3.48593   TACTCGCCGATATAA               CATTAC ATA GTAATG               TAAAATGGGGTGGCT  66 368
         gpt 1533779 .. 1533799 - -11.3  -4.36729   ACGAATAACGGAAAA            TGGAGAATT ATT AATTCTCCA            TCTAGTTTGAATTTA 100 38
         gmk NONE
      HD1829 1531567 .. 1531586 -  -7.9   -5.1361   AGAAAGCCTAAAAAA            GCACGAT ATAATA ATCGTGC             TTTTTTGATTGTGGT  88 43
        pgsA NONE
        uvrC 1518110 .. 1518121 -  -4.4  -3.27298   GCTTTTAACCATCAA                GCAA TCGT TTGC                 TCCACTTCAGACTTA  51 38
      HD1811 1516686 .. 1516696 -  -2.6  -4.40561   TTTCCTTAAAAATAA                 TAAA ATG TTTA                 AACACTACTTAAAAT  58 93
        trxA 1516289 .. 1516308 -  -9.4  -5.79595   TTGCAAAATAAAAAA            GACAAAGA ATTC TCTTTGTC             TTAGATAGGTAGATA 100 65
        hflK 1514927 .. 1514946 -  -2.3  -3.14647   ACTCACGATAGGTAA            TAATAAT TTACGC ATTATTA             AAATCTCCCTCTACG  42 23
        hflC 1514026 .. 1514041 -    -9  -5.25893   ATACAGATGAAAAAA              CCCGAT CTCA ATCGGG               CTTATGATAAATTTA  95 38
        purA 1512571 .. 1512592 -  -5.9  -4.82678   GGATAAAAACGAAAA           TACACGG GAATTACT CCGTGTA            TTTTTCACTTACAGA  77 53
        thiI NONE
      HD1805 1510232 .. 1510247 -  -4.7  -2.63596   TTTTACGCCAGAGGA              TCGCA TTATTG TGCGA               AAAAGCCCGGATATA  49 153
        thrS 1507062 .. 1507090 - -11.2  -3.33744   CTCGCGGTTAAAAAT       GTTTAGCCCCCTA AAAA TAGGG-GCTAAAC        GTTAAGATTATAAAA  89 178
        infC 1506295 .. 1506306 -    -3  -5.43414   ATGACATATAAAAAA                TAGT TTCC ACTA                 TCTAACTTATTTAAC  77 161
        rpmI NONE
        rplT 1505533 .. 1505548 - -10.4  -5.53079   AAAATAGACAAAAAA              GGCACC CAAA GGTGCC               TATCCGTTATCAAAA 100 49
      HD1798 1505121 .. 1505138 -  -9.9  -5.03961   AATTAAACAATAAAA             GCCCTAT ACAC ATAGGGC              TTTTTTATTACTAAA 100 45
        bolA 1500438 .. 1500460 - -13.6  -5.86465   AATAACATAAAAAAA           TCCCTAGTTA ATT TAACTAGGGA           TCAAATAGAAAAAAC 100 280
      HD1789 1499599 .. 1499611 -  -2.7  -3.60151   TTTTTGAAATCATAA                TAAAG GAT CCTTA                ATATTTAAATAAAAT  48 97
        secA 1496849 .. 1496859 -  -2.6  -3.78351   AGAAATTTTACCAAA                 TTTT CTG AAAA                 TATAACCGCTGTAAA  51 45
        mutT 1496270 .. 1496292 - -12.2  -4.91852   TTCACCAAAAATAAA           GGAATATCTT ACT AAGATATTCC           TTAACACTTTAATAT 100 34
       groES NONE
       groEL 1494114 .. 1494136 -   -15  -5.33405   CTTACCAAATAAAAA           GCCTTTGAGA AAA TCTCAAAGGC           TTTAAAAAAGATATT 100 54
        cydA NONE
        cydB NONE
      HD1780 1490398 .. 1490412 -  -7.2   -3.0771   TGTTAAATTATAAAT               TGAATG AAT CATTCA               GCATAAACCTATTCA  63 34
      HD1779 1490089 .. 1490103 -  -2.2  -4.53077   GCAAAATAAAAAATA               TTTTCT ATA AAAAAA               TGGAACTTTTTCGAA  59 41
      HD1778 1489582 .. 1489592 -  -2.6  -4.07618   CTCCGAATAAGTAAA                 TTAT CTA ATAA                 ATCAAACCGCTTGTA  53 27
        tolQ NONE
        tolR NONE
        tolB NONE
         pal 1485406 .. 1485423 -  -8.4  -4.97405   AGCTATAAAAATAAA             GCCCTG AAAATA CAGGGC              TTTTAATATTATTAA  90 51
        djlA 1484311 .. 1484325 -  -2.8  -2.83788   AGCTAATTGAATAAG               TAACTC AGG GCGTTA               GCACATATCGCCATA  42 72
      HD1770 NONE
      HD1769 1482232 .. 1482251 - -10.8  -5.62219   AATAGATGAAAAAAA            GCACTTGA ATGA TCAAGTGC             TTATATATCACGCGC 100 62
        moeA 1478950 .. 1478960 -  -5.4  -2.79289   CATTAGCGTAATAAT                 CCAT TAA ATGG                 CTGAATAGTGACTTT  52 2
        moeB 1477911 .. 1477930 - -13.6  -5.39407   TATAAAAAAAAGAAA            CCCCGTAG AAAA CTACGGGG             AAAAATTCTTTTGTT 100 283
        hepA NONE
        rluA 1472530 .. 1472549 -  -9.3  -5.86465   AACAATATAAAAAAA            GGCTAGG TTTTAC CCTAGCC             AAAGATTAGATGAAT 100 177
      HD1760 1471012 .. 1471036 -  -4.9  -5.51165   AAAATGGCAAAAAAA          TCCCCTAGCCA TAA CAACTAGGGGG          GATCATTTATTCTGG  83 32
        pyrE 1470179 .. 1470199 -  -6.9  -5.37345   GCTAATCATAAAAAA            TTCCTCGTA ATA TACTAGGAA            CCGTTGTTCAAATAG  89 125
        ruvA 1469508 .. 1469524 -  -6.6   -2.7079   GATATAAATAGCAAT              TAGGCT CACAT AGCCTA              TTAAGATTTTATAGT  57 34
        ruvB 1468414 .. 1468439 -  -9.7  -5.63504   AACTCTATAAAAAAA         GCCCGCTTATA TCAT TTCAAGCGGGC          TTTTTTTCATGCTAT 100 59
      HD1749 NONE
        gyrA 1458484 .. 1458532 - -14.8  -4.13767   TCTTTCATTTTAAAA GCGGTCGATTTTTCTGAAAATT TGCTT AATATTCTGAAAAAACGACCGC TTATTTGTTTTATGT 100 40
      HD1747 NONE
         uup NONE
      HD1744 1455484 .. 1455507 - -11.1  -4.83169   AGCGGTCGATAAAAA          TGGCGATCA GTCAAA TGATCGCCA           TTTTTTAATCATGAT 100 56
        hemD NONE
        hemX NONE
        hemY 1451782 .. 1451803 - -11.7  -5.72622   TTGAGAAATAAAAAA           GCCACTTAT GGTG ATAAGTGGC            TTTTAACACGCTTTC 100 50
        ppiD 1449324 .. 1449346 -  -2.7  -5.54907   CTGACAAAACAAAAA           CGCCCAA CAAAAAAGT TTAGGCG           TTATTTTAATCACTA  76 52
      HD1736 NONE
      HD1735 NONE
         mrp NONE
      HD1733 1445440 .. 1445457 -  -8.5  -3.96337   GCAAAAATTATTAAA             TTCATCG CACG CGATGAA              TATCTACACCTAGCA  77 436
      HD1730 1441995 .. 1442032 - -12.9  -3.80276   ATTTAGATAATATAA   GCGGTCTAATTTGCAAA TAAT TATGTAAATTAGACCGC    TTTTTTCATAAAAAT  95 75
        fadR 1438907 .. 1438918 -  -4.4  -3.88498   TCCTCACACACCAAA                TTGC TCTG GCAA                 TGTCTGTAATAACTT  57 2
       rpmE1 1435136 .. 1435161 - -14.9   -3.4252   TTTTACTTATTACAA         TAAAACCCTGC TATT GCAGGGTTTTA          TTGACAAAACACTAA 100 41
        lbgA NONE
        lbgB 1432887 .. 1432916 -  -2.9  -3.76492   CCTAACCGTACTAAA       TGGCTACTTCCCAC AAG GTGAAAA-TCGCCA       GCATGAAACAAAATT  51 494
      HD1713 NONE
        ispZ NONE
      HD1711 NONE
      HD1710 1427190 .. 1427209 -  -5.8  -4.68724   TTATTGAAGAGAAAA            GCACAAAT TTTC ATTTGTAC             TTTTATATTGAAGAT  77 40
        glnE NONE
      HD1708 1423773 .. 1423790 -    -7  -5.34309   ATCATCAAACAAAAA             GAGTGC AATTAA GCACTC              TTTTTTATTGAACCC  89 51
      HD1706 NONE
      HD1705 1421181 .. 1421199 -    -9   -3.3879   AATTGACGCTAAATA             TTGACTTA ACC TAAGTCAA             TCTGATGGCTAATTG  75 17
         imp 1418750 .. 1418775 - -10.6  -5.38398   ATAAAAAGATAAAAA         TAAAGGCAAG TATCAG CTTGCCTTTA          TTATTGGTTAGTTAA 100 33
        greA 1414916 .. 1414945 - -10.9  -5.24129   CTTTGCCATAAAAAA       TCTCCATTGAAGT CTAA ATTTCAATGGAGA        TCTTAATTTTTATTG 100 120
      HD1698 1414402 .. 1414425 - -11.2  -5.54338   CAATTAAAACAAAAA          TAGCGATAAT CCAC ATTATCGCTA           TATTCTTCTACCATT 100 33
      HD1694 1412161 .. 1412171 -  -5.4   -3.0814   ATGGAGATTGTAAGA                 TGCT ATA AGCA                 TTTGATTTACCCGCC  54 352
      HD1690 1407664 .. 1407691 -  -8.6   -4.1196   AAGTTAGGCGTAAAA        TATCCCACCTAT CGAA ATAGGTAGAATA         TTTACGGATAAATAA  85 71
      HD1689 NONE
      HD1688 1405710 .. 1405739 - -10.9  -5.27923   TAACCGCATAAAAAA       TACCTTTACCCAT TTAT ACAGGTAAAGGTA        TTTTACTTTATTTTT 100 74
      HD1687 1405382 .. 1405404 -  -2.7  -3.37959   GAATTCCAACACGAA           CCAAAACTT GCACT AGGTTCTGG           AGTAGATGGCTTAGA  46 220
        bioA 1403221 .. 1403242 - -10.9  -3.53855   TTCCTTAAAAATAGA           GGCACAAAC ATAT GCTTGTGCC            TTTTATTGTTACCAC  89 59
        bioF NONE
      HD1682 NONE
        bioC NONE
        bioD NONE
      HD1679 NONE
      HD1678 1398273 .. 1398285 -  -6.3  -3.44325   ACTTTGTATAATCAA                TGCAT AAA ATGCA                AGCACAAGCACAAAC  62 161
      HD1668 NONE
         bcp NONE
      HD1666 NONE
      HD1665 1387370 .. 1387391 - -14.5  -5.68039   AAACGCATAAAAAAA           TCGCCCGTT TTCA AACGGGCGA            TCTACTGTTATTGTC 100 33
        pntA NONE
        pntB 1383211 .. 1383225 -  -8.6   -5.1485   TAATCAACATAAAAA               GCCTTA AAT TAAGGC               TTTTTTCATTCATAA  95 108
      HD1658 NONE
      HD1655 NONE
      HD1654 NONE
      HD1653 NONE
        cydD NONE
        cydC 1369291 .. 1369304 -  -5.3  -3.50491   TAACATAAAAAATTA               GCTAT GAAT ATAGC                ACTTATTCGCTTTGT  57 98
      HD1650 1368604 .. 1368632 -  -5.4  -3.65828   AGATAAATGTTGAAA       TGAGC-ATCTGCT AATC AGAAGATAGCTCA        AAATCCTTATAAAAT  59 7
        purB 1367163 .. 1367191 - -13.3   -4.6008   AAAATATAAGCAAAA        TGACCGCTTGT AGCAAAA ACAAGCGGTCA        TTTTTAGCAAATATT 100 39
        glpR 1366372 .. 1366382 -  -2.6  -2.53908   AAAGTTATCATTAAT                 TATT ACA AATA                 TAAACAGTAACGTTT  41 10
        ubiA NONE
      HD1645 1365185 .. 1365207 -  -6.3  -4.82855   TATCAAATTGAAAAA           GGCTTTAAC CGTTT GCCAAAGCC           AAAAATTAGCAAGAT  80 66
        gyrB 1362685 .. 1362700 -  -6.1  -5.84381   TTACCAACAAAAAAA              GCCCT TTATTT AGGGC               TTTTTGTTAGTAGCA  93 45
      HD1640 1360397 .. 1360413 -  -2.3  -3.19026   CATGGGAACACTCAA              TGCAA TTCTATT TTGCA              ATTGCATCTTTATAC  43 87
        mltA 1355424 .. 1355466 - -13.1  -3.06037   ACTTTAAAGCACATA TAAGCAGTCTAATTTCGCTA AAAT TAGCAAAATC-GACTGCTTA TTTAAACTAACAAAT  88 40
        cafA 1352299 .. 1352311 -  -3.4  -3.38522   GATTTATTTGAAATA                CCAA ATGCA TTGG                TTACATGACGACCAC  48 26
        msbA 1350460 .. 1350476 -  -5.1   -4.7629   TTAGTAACGCAAAAA              GCCTC CATAAAT GAGGC              TTTATATTTAATGGC  72 43
        lolB NONE
        ispE NONE
        prsA 1347852 .. 1347871 - -12.2  -5.10665   ACGCAATAAACAAAA            GCCCAATC TTTC GATTGGGC             TTTACTTGTAAAATG 100 44
        pyrD 1346526 .. 1346551 -  -4.1  -5.45652   AGCTTTAAGAAAAAA         CACAC-CAATTA CTT TAATAGAGTGTG         AAAAATTATCATCTA  82 238
        aceE 1343720 .. 1343756 -    -3  -3.45366   TTCCGAATTAAGCAA    GCGACCATATTTGTAA AAATA TTATAATAATGGCCGC    TTCAAAGTTTATTAA  48 37
        aceF 1342077 .. 1342107 -  -4.7  -2.59039   AATTAGTCTTACAAG       CGGCCTAATTTGA TTTTT TCCAAATAGACCG       TTTGTTTAAATTACA  50 36
        lpdA 1340574 .. 1340610 - -10.3  -4.57581   ATTTTAAATAATAAA    CGGTAAGATTAGACAAA AAA TTTGCAAAATCTTACCG    CTTATTTTAATCATA 100 43
      HD1622 NONE
      HD1621 NONE
      HD1619 1336363 .. 1336390 -  -7.1  -4.98531   GCTTTAAATTAAAAA        GCCTTTAGC TTATCATTCG GCTAAAGGC         TTTTTTTTGCGGTGA  88 117
      HD1612 NONE
      HD1611 NONE
      HD1610 1330863 .. 1330890 -  -9.3  -4.28049   TTGAAAACCTTAAAA        TCCCTATTGAA ATTTTA CTCAATAGGGA         TTTTTTATTATGACA  93 270
        lepA NONE
        lepB NONE
         rnc 1327115 .. 1327128 -  -3.1  -2.60206   CACTACAAATAAAGC               GTCAA TAAA TCGAC                CGCTTACGCTTTAGC  43 61
         era NONE
        recO 1325225 .. 1325255 -  -4.1  -2.71681   CAAGTGCTGCAAGTA       CGTTTTCTTGAAT AGCAA AATCAATAAAACG       TTGTTGGGTAAGATG  47 205
      HD1601 1322473 .. 1322483 -  -2.6  -3.63148   ATTATCTCAAAAAAT                 TAAT AAT ATTA                 CTAGCTTTTTTAAAT  48 123
        rpsB 1321485 .. 1321504 - -12.2   -3.3973   AAATAAAGAAAAGTA            GGGCGATT TAAT AATCGCCC             TTGCTCTAAAAATGA  90 63
         tsf 1320549 .. 1320565 -  -9.4  -5.66229   ACTAATAATAAAAAA              GCAGGC CAATT GCCTGC              TTTATTTTTTGCTAA 100 51
        pyrH 1317927 .. 1317943 -  -2.3  -3.18681   TTTCAATTGCATTAA              TAGATTT GTC AATTCTA              CCTAAATAACGCATT  44 197
         frr 1317314 .. 1317327 -  -8.1  -4.39287   CTAATTATATTAAAA               GTGGG TTTC CCCAC                TTTTCATTAAGTTAG  83 42
      HD1593 NONE
      HD1592 1314278 .. 1314318 -  -2.7  -5.04265   AAAAAACAGCAAAAA  CAAGCAGTCTAATTTAT ATAAATA ATAAAAAAGACCGCTTA  ATTCGTTTATAGCTG  69 32
        parC NONE
      HD1586 NONE
        mukF 1304516 .. 1304527 -  -4.4  -2.80816   TCTCTATTTATCATA                CTGA TCAA TCAG                 ATGAGCTTGTACTGC  48 2
        mukE NONE
        mukB 1299095 .. 1299114 -  -6.4  -5.55664   CTATGAGTAAAAAAA            GCGAGAAA TACT TATCTCGC             TTTTTTTGTTGCAGT  87 175
      HD1568 1286526 .. 1286552 -  -3.1  -4.96848   TTTTTTATACAAAAA         CCCTTAAAC GGGAGCGGA ATTTAAGGG         CAAGTCGCACAATGG  68 103
      HD1547 1273199 .. 1273231 - -10.7  -3.81259   ACACAATTTACTAAA      CTCCAGTTACCTATT CAA ATCAAGTAACTGGAG      TTTTTATATCTCAAC  90 65
      HD1539 NONE
      HD1538 NONE
      HD1537 1269737 .. 1269751 -  -2.2  -4.67607   TTTTCAATAAATAAA               TTAAAA TTT TTCTAA               CATAATTTTTCTCCT  62 22
      HD1534 NONE
      HD1533 1268898 .. 1268910 -  -3.5  -3.59979   TCTCCTGATTGCAAA                TTTTT ATT AAAAA                GCACCCGCTTGCACC  50 19
      HD1532 NONE
      HD1530 NONE
      HD1529 NONE
      HD1528 NONE
      HD1526 NONE
         gam NONE
      HD1524 NONE
      HD1523 NONE
      HD1522 NONE
      HD1520 NONE
      HD1519 NONE
      HD1518 1262462 .. 1262494 -  -3.6  -3.95007   TATATAAACCAATAA     TATTAG-AGATATGG TTCG CCAAATCTGCCAATA      ACTTAGAGCCTTTAA  57 79
      HD1517 1262048 .. 1262074 -  -6.6  -4.33165   GTAAATTTAGTAAAA         CAGCTTCATTTT AGA ATAGTGAAGCTG         TTTTTTTATTCACAA  74 31
      HD1513 NONE
      HD1512 1254883 .. 1254910 - -10.7  -4.67123   TCAAAATAATGAAAA        CAAAAGCCTCG ACGATG CGAGGCTTTTA         TGTTTTTGTTATGAA 100 34
        glmU 1253373 .. 1253411 -  -4.4  -4.09117   TCCATTCACAAATAA   GCGGTCTGACTATGCAAA AAA TTTGCGAATGCCGACCGC   ATTCTTAATGCTATG  62 45
        manB 1250818 .. 1250835 -  -7.7  -5.29782   GATAGGTATAAAAAA             GCCCTGT AATC ACAGAGC              TTTGATTAGTATTTA  89 38
       lspA1 1237780 .. 1237810 - -10.6  -4.99035   TGATTGACACAAAAA       GAAAATGCCTAGCA TAA TACTAGGCATTTTT       TTACAGTAGCTAATC 100 56
      HD1502 1234266 .. 1234290 -  -2.9   -2.5955   ATCGGTGAGAACTTA          GGTAAAAATAT CTC AAATTTTGACC          GCTAAGCGCTCATTA  41 27
        ftsJ NONE
        ftsH 1231516 .. 1231533 - -11.3   -5.4433   ATATATAAAGAAAAA             GCCGAGA TAAC TCTCGGC              TATTATCATGCGCTT 100 45
        tyrP 1229771 .. 1229787 -  -3.1  -3.80877   CTATCCCATAAAATA              TTAAATA ATT CATTTAA              TCTAGCACGACTGAT  52 377
        rplM NONE
        rpsI 1225872 .. 1225888 - -12.3  -4.82128   TTAGCAAATAGAAAA              GGCAGGA TAT TCCTGCC              TTCTATTAATGATAT 100 66
      HD1489 NONE
      HD1487 NONE
      HD1486 1222293 .. 1222305 -  -5.5  -4.63486   AGTTGGGGAATAAAA                CATCC TAT GGACG                AAATGAGCCATTTAG  72 517
        pheS 1220816 .. 1220828 -  -2.7  -2.71144   CACCGCTTTTAATCA                TAACA TTG CGTTA                TTTATCTAAATTGCT  41 27
        pheT NONE
        ihfA 1218020 .. 1218051 -  -7.5  -5.64274   TTACTTATAAAAAAA      CATTCCATTGA GTTAATGATA TCAATGGAATG       TTATGTTTTATGACT  93 33
      HD1481 1217319 .. 1217335 -  -5.8  -5.77988   AGATAGATAAAAAAA              GCCCCT GAATT AAGGGC              TACTCGGAAAGCAAA  93 175
         rnd NONE
         lrp NONE
        ftsK 1210500 .. 1210556 - -18.7   -4.7268   AAAGATTTAATAAAA CAAGCGGTTAACTTTTCTTC--ATTTA TTGAC TAAATTTGAAGAAAAGTTAACCGCTTG GTAAAGCAAAATGAA 100 47
        aroG NONE
      HD1474 1208447 .. 1208480 -  -9.8  -3.89412   AGGCAAATTACTAAA     TAAGCGGTTATTTT AGTAAA AATATAACCGCTTA      TAATGTTGTTAACGT  83 34
        accD 1202264 .. 1202277 -  -2.5  -2.80398   CAATTAATTTAATCA               TTATT CTTC AATAA                TTAATTCACCAACTT  42 12
        folC 1200711 .. 1200735 -  -8.7  -5.23292   CTATATAAAACAAAA          CTCACAATTTC ATC AAAACTGTGAG          CCTTAAAACTGGTTG  95 253
      HD1463 NONE
        nusA 1198546 .. 1198558 -  -3.4  -3.98113   CAACGATTAACTAAA                CCAA CAAAT TTGG                CGAGCATTCATAATT  55 4
        infB 1195960 .. 1195985 -  -9.8  -4.38322   TTAATGATAAAATAA         CACTCTCCAC TAGAAC GTGAAGAGTG          TTTTACACAATTAAA 100 36
        rbfA NONE
        truB 1194591 .. 1194616 -  -6.1  -5.27335   TTGTTTAAATAAAAA         GCGGGCTATTT TTAA AAAAAGACCGC          TTAACATTGTCATTG  84 43
      HD1454 1188814 .. 1188839 -    -9  -3.85114   AAATTTGATACCAAA         GTTCGGGTGT AACAGA ACTCCCGAAC          TTTTTTGGTTCGCTT  79 84
      HD1452 1186803 .. 1186818 -  -2.6  -2.85458   AAATAATAAATTAAG              CAACTA GCCG TAATTG               AGGCATATTGCTTGG  42 5
      HD1451 NONE
      HD1450 1186189 .. 1186204 -  -3.4   -2.9155   TTGTTGAACATGATA              TAATTT CCTT AAATTA               TGCCTTCTTGATAAT  44 23
      HD1449 1185909 .. 1185937 - -11.6  -4.17608   TTCACTTAAAAAACA        GCCCCGTCCTCA TCACT TGCGGGCGGGGC        CTTTTTTAGCTCAAG 100 51
      HD1446 1183247 .. 1183272 -    -9  -3.85114   AAATTTGATACCAAA         GTTCGGGTGT AACAGA ACTCCCGAAC          TTTTTTGGTTCGCTT  79 84
      HD1444 1181236 .. 1181251 -  -2.6  -2.85458   AAATAATAAATTAAG              CAACTA GCCG TAATTG               AGGCATATTGCTTGG  42 5
      HD1443 NONE
      HD1442 1180622 .. 1180637 -  -3.4   -2.9155   TTGTTGAACATGATA              TAATTT CCTT AAATTA               TGCCTTCTTGATAAT  44 23
      HD1441 1180341 .. 1180369 - -11.6  -4.17608   TTCACTTAAAAAACA        GCCCCGTCCTCA TCACT TGCGGGCGGGGC        CATTTTTTAGCTCAA 100 52
      HD1439 NONE
      HD1437 NONE
      HD1436 1177424 .. 1177455 -  -7.5  -3.38036   TGAATTAAATTAATA      TAAACCTCTAAGA TCGTTT TATTAGAGGTTTA       TTATATTTTGTATAT  69 249
      HD1432 1173515 .. 1173528 -  -9.5   -4.3587   GATGAATAATATAAA               GGGGC TTAA GCCCC                TTTTTTATTTAAGCG  93 17
        hlyX 1168059 .. 1168082 - -10.4  -2.98878   GTAGAAAATAAATAC          GCCCCTATTA TAAA TAATAAGGGC           TTTTATTTTATAATT  80 55
        purE NONE
      HD1423 NONE
      HD1422 1165675 .. 1165685 -    -4  -2.54702   AGACACTGTAACGCA                 GAAT GCC ATTC                 TGTTGTAAATTATGC  45 129
      HD1421 1165071 .. 1165094 -    -4  -3.41222   TGTTAATGTTAAATA          GTTTATTTAT ACGT ATAATTAAAC           GCTTTCGCAAGTGAC  51 220
        aspC 1163565 .. 1163576 -  -4.4  -3.26719   TGGATAAAGATCGAA                CACT TGCA AGTG                 GAATGGTGCTGACAT  52 286
        asnS 1154959 .. 1154977 - -10.3  -5.32944   CTGATAATCAAAAAA             GGCGAGT TAAAT ACTCGCC             TAATATATTGAATTT 100 58
         efp NONE
      HD1405 NONE
        glnS 1150345 .. 1150362 -  -8.4  -5.20222   ATGAAATAAACAAAA             GCGGTC TTTTTT GACCGC              TTTTTTCTAGACCAG  90 252
        moaA NONE
        moaC NONE
        moaD 1137776 .. 1137792 -  -5.7  -3.25823   TTTGTTGCATACTAA              CCTCCAG TTA CCGGCGG              AAAAAAGGCAATTTC  55 5
        moaE NONE
      HD1387 NONE
      HD1386 1134927 .. 1134942 -    -9  -5.24531   ATCCGGCATAAAAAA              GCGAGT TTAT ACTCGC               TTTTTTTATTGTATA  95 31
      HD1377 1124389 .. 1124407 -    -9    -3.615   ACGCGCATAGAAATA             CTCTTTTA TCT TAAAAGAG             TCAAATTATATTTGT  77 159
        lysC 1122647 .. 1122676 - -15.2   -3.5456   AATCTTAACAAGCAA       GCGGTCGAATTA GCCTCT TAATTCGACCGC        TTTGTTATTTATGAT 100 34
      HD1371 NONE
      HD1370 1118153 .. 1118177 -  -4.4  -4.93696   TTTAAACAGTAAAAA         GGAAAATTACG TTAC CGC-ATTTTCC          TTGGTTAAACGTAAT  73 43
      HD1369 1117476 .. 1117514 -  -7.7  -4.63218   TGGCGCTTAAGAAAA  GCGGG-TATATTTAGCAA TATT TTAGTAAATATAGCCCGC   TTGATTATTGATTAG  82 37
      HD1367 1115468 .. 1115482 -  -2.8  -4.67011   AATTTTAGTTAAAAA               TTTGAG AAG CTCAAT               GCTCGATTGTTAAAA  63 65
        cspD 1115150 .. 1115187 -  -9.4  -5.60689   GCATAGAATAAAAAA  GCGGTCGAA-T-TCAGCA AAAT TGCTGAAAATTCAACCGC   TTATTAATCTAGGCT 100 46
      HD1365 1114255 .. 1114292 -  -3.7  -4.07568   TTTTTTTGCTTAAAA   TAGCACTCGTTACATT TTAGGGT AATGTAAC-ATTGCTA   AACAACTTTGAATTG  59 137
      HD1362 NONE
      HD1361 1111777 .. 1111815 -  -4.5  -3.56273   TTGATTATGAGAGAA   GCGGCTATTTTGGGCAA AATAG TTGCTGAAATTTGCCGC   TTATTGGGTTAATGC  55 34
        ubiX NONE
      HD1359 1110328 .. 1110346 -  -8.8  -2.86747   TATGTATCATAATGA             GGGTGAGC TTT GCTCACCT             TTTTTATTGTAAGCG  69 417
        znuC 1095027 .. 1095050 -  -2.6  -4.37092   ATTTTGCTGATAAAA          TTTAGCGCTAT TAT ATA-CACTAAA          GTGGATGAATTCGAT  58 216
        sucA 1092102 .. 1092116 -  -2.8  -3.39327   TTTCGATACTCATAA               GAAATG ATC CTTTTC               AATTTAGCTAATGTT  47 94
        sucB 1090825 .. 1090856 -    -6  -5.79526   AGACTCCAAAAAAAA      TAAGACCAGTTGTT TTGC AACAAGCAGTCTTA       TTATGAATGAACTTG  93 57
        LapB 1089918 .. 1089936 - -10.3  -4.21936   TTTAGAACGGTAAAA             GCTCAGC ATTAA GCTGAGC             TTTTTATCATTTTTA 100 38
      HD1330 NONE
        ispD NONE
        ispF 1086214 .. 1086232 -  -7.4  -3.97834   TAAGTGGATCACAAA             CGCAGG GATTAAA CCTGCG             TTTTTTTATGGGAGC  76 346
        xseB NONE
        ispA NONE
      HD1321 NONE
      HD1320 NONE
      HD1319 1075149 .. 1075164 - -10.4  -4.62336   ATGTTATTGTAAAAA              GCCCTC TTAT GAGGGC               TTTGTTTTTTTGGGG 100 50
      HD1315 1072185 .. 1072202 -  -2.7  -4.62069   CTTTTAGGCTAAAAA             TAAGCAA TATA TGGCTTA              TTGATAGCCATGCTT  60 53
      HD1314 NONE
        flp1 NONE
        flp2 NONE
        flp3 1070888 .. 1070898 -    -4  -2.90456   AATGAAATTAGTATA                 TATG GCA CATA                 TAAATTATGTGTTTT  46 39
      HD1309 1070406 .. 1070418 -  -3.5  -3.12482   TGAGTGAAGATAAAG                TTTAT AAA ATAAA                TAATAATTGTGTGGC  45 14
      HD1308 NONE
        rcpA NONE
        rcpB NONE
      HD1305 NONE
        tadA NONE
        tadB NONE
        tadC NONE
        tadD 1062782 .. 1062792 -  -3.2  -2.87274   TTTCATAATTAACGA                 CCCA CTT TAGG                 TGCTTTTTCAGTGTT  44 8
        tadE NONE
        tadF NONE
        tadG 1059927 .. 1059945 -  -8.9  -5.84381   TCAGCAATAAAAAAA             CCTCAGT GGTTA ACTGAGG             TTTTTTGTTATCAAG 100 44
        msrB 1052616 .. 1052631 -  -3.2  -3.55622   TCCAATTGGTGGAAA              TGCAGC AATT ACCGCA               GTTGGCGTAATGATT  51 434
         ssb 1046253 .. 1046278 -  -9.9   -4.1899   GCATGGTATCTAAAA         GAGAAGTTTTA TAAA TAAAACTTCCC          TGGTAATAGTATGGT  93 64
         fhs 1043885 .. 1043920 - -12.1  -4.14739   TTATGTAGGTTAAAA    TAAAATCACCGCTAT GTTTAA ATAGCGGTGATTTTT     TATCTGCTAAGCGAA 100 59
      HD1268 NONE
      HD1267 1029112 .. 1029130 -  -2.4  -4.39002   AAACGCGGCATAAAA             CTTAGCGA TTA TAGCTAAA             AAATAGCGCTTTGAG  57 108
        fabI 1028214 .. 1028231 -  -9.1  -5.31877   AGTGATGATAAAAAA             CGGACGC GATT GCATCCG              TTTTTATTGTGATTT 100 48
         rnb NONE
        apaH 1024918 .. 1024928 -  -5.4  -3.21099   TGCTTTCATTATGAA                 GCAT TAA ATGC                 AATTATACAGAAATT  55 311
        perM 1022946 .. 1022962 -    -3  -3.39908   TCCTCTTAAAATAGA              TTGCCT TGATC AAGCAA              GCAAACAGTTATTAT  48 67
        queA 1021789 .. 1021822 -  -7.5  -2.67021   CGGCTAAACAGTAAG     GATCAGGCGTAATTA ATAT TTATTACGCCCTATC      ATTTTGTTGGAGGCA  63 42
        dgkA NONE
      HD1252 1017448 .. 1017458 -  -6.8  -3.52919   ATTATTGAACTAGAA                 GCAC AAA GTGC                 TATGGTAAGGAGTGT  64 42
      HD1248 1015038 .. 1015049 -  -2.2  -4.68846   ATGAAGAAATGAAAA                TAGC TGCA GCCA                 AAGCAATTGCTGATT  61 257
      HD1239 1005733 .. 1005746 -  -3.8  -3.60627   TCAGCTTATTGCAAA               CGCT ACAGCA AGCG                AAAGTAGATAATTTA  53 395
        lpcA  994808 ..  994825 -  -7.7  -3.57561   TTTTAACCTGTGAAA             GGCACTC ATTA GAATGCC              TTTTTTAGTGTAAAA  71 43
        ykgE NONE
        ykgF NONE
      HD1219  988450 ..  988477 - -14.4  -4.77079   TATATATGAAGAAAA        GCGGTAAAATTT TGAG AAATTTTACCGC         TTGCAAAAGCTAACA 100 49
      HD1218  987730 ..  987746 -  -3.8  -3.85817   ATTTGGCGTGATAAA              TAATCA GTAAT TGATTA              TTTTGCTTGTTTTTT  55 231
        smpA  985023 ..  985039 -    -8  -5.38054   TGTTAGAAATAAAAA              GCTCAC ATATA GTGAGC              TTTTGTGTCTTAGTT  90 35
      HD1211  984171 ..  984198 - -11.4  -4.40601   AATCTATATAACAAA        GCGCTTAATTCT TCAC AGATTTAAGCGC         TTTAGTTTTTGGGGT 100 117
      HD1207  981655 ..  981669 -  -2.9  -3.16039   AATTACGCGCAGTAA               TTGAA GGGCT TTCAA               TGTTAAAAGAAGCCT  44 344
        WaaQ  977757 ..  977770 -  -2.3  -3.16492   TTAGATGGAGTAACA               CATGC AATT GCTTG                TTTTTTGAAAATGTA  43 192
      HD1200  976660 ..  976697 -  -6.3  -4.73613   TTAGCAGGAATAAAA   CAATCCACGCCTTTCCA TAGC TTGAGAGAAGTGGATTG    ATATAGGGGAATAAG  80 42
        pgpB  975917 ..  975930 -  -2.5  -3.33129   AGAATAGCACATTAA               TTATT GGTG AATAA                TCGCCACTTTTTAAA  45 8
        gloB  975042 ..  975052 -    -4  -3.36175   AACAAATGCCGATAA                 CTAT AAC ATAG                 GATAATACGCTAAGA  51 129
        uppS NONE
        cdsA NONE
        ecfE NONE
         D15  969579 ..  969627 -  -4.2  -3.61902   TTTTAGTATATATAA GCGGTTAA-TTTTTTGTTTAT TTAGAACC ATAAACAGAAATTTTAACCGC TTGGTAAGTGAAATT  55 39
      HD1190 NONE
        lpxD  967697 ..  967718 -  -5.9   -3.4616   TAAAAAATTTGACAA           GAGATTACT AAAA AGTAAACTC            GATTAAAAGATGAAT  61 42
        fabZ NONE
        lpxA  966270 ..  966280 -  -5.4  -3.53091   AGCTTGCCCGCGAAA                 TTGC TAA GCAA                 GCGATGTTAAATGTA  59 113
        engA NONE
        waaE NONE
        pyrR  958898 ..  958918 -  -3.3  -4.90296   AAAATTTTATAAAAA            GGTTCAG GCATAAG CTAAACC            TTTTATCCATTAGTG  68 28
        surA  957839 ..  957860 - -12.3  -4.89562   TTAAAACTAATAAAA           GAACCCCGC AAAA GCGAGGTTC            CTAATCTTTAATTGT 100 44
        ksgA  956896 ..  956933 - -18.7  -4.56775   ATTTTTGCTTAAAAA   GCGGGCATATTTGGAAA TTTT TTTGCAAATATGCCCGC    TTTTTTAGTGATTAA 100 37
      HD1171 NONE
       ompP4  949922 ..  949940 - -13.2   -5.4251   TTTATATAGAAAAAA             GACCGCTT AGC AAGCGGTC             TTTATTAAGGATGGA 100 45
        pepB  948467 ..  948478 -  -2.2   -4.4572   AATATCCTAAATAAA                CCTC ATCT AAGG                 GAAATTATCATTAAT  57 90
        kpsF NONE
        greB NONE
      HD1166  946580 ..  946597 -  -6.3  -2.94099   GTGGTGCAGTAGATA             CACTCGTG CGC CACG-GTG             CGGTAGAATCGGATA  56 378
      HD1151  920622 ..  920638 -  -2.3  -2.54461   AACATATAGTAATAC              TCCAATA TGT TATTGTA              TATTTAAGGAAAAGT  39 18
        glpT  919095 ..  919124 - -11.7  -5.48054   ATTAAAATTAAAAAA       TAGGGAAACAAAT ATAA ATTTATTTCCCTA        TCCTATAGTAATGAC 100 76
         lon  916474 ..  916512 - -13.3  -4.15106   GATTAATGCTTAAAA   GCGGTCTAAATTAGACA TAAAT TGACTAAATTAGACCGC   TTACTCAATAACAAT 100 86
        corC  912830 ..  912843 -  -3.9  -2.90841   AGATTCATATTAAAG               CATTT CTCA AAATG                TAAAAGTGACCGCTT  46 65
         lnt  911195 ..  911214 -  -2.2  -3.18295   AATATAACAAACAAG            CAAAAAAT CCTG ATTTTGTG             ATCTAGCTAGAGTTT  44 116
        sdaC  909828 ..  909874 -  -5.6  -5.67529   AAGTAAAAATAAAAA GAGAAAACAACAAACCCCATTA TTGAT TAA-GAGATTTGTTGTTTT-TC ATACTGAGCGAATTA  86 49
        sdaA  908369 ..  908387 - -11.8  -6.04419   AAAACAATAAAAAAA             CCTCGAAA TGA TTTCGAGG             TTTTTTATGCGCAAG 100 46
      HD1139 NONE
      HD1138 NONE
      HD1137 NONE
      HD1136 NONE
        smpB NONE
        serS  901329 ..  901378 -   -13  -3.54741   TAGTATGCTTTTAAA TGGCAAGCGGTGAGATTCGCAA GGTTTT TTGCACATCTCACCGCTTGTTA ACAAAGAATAATTTA  95 59
        leuS  898644 ..  898664 - -12.6  -3.86897   TTTATTCCTTATAAA            CTCCCTCC ATTAA GGAGGGAG            GCGCGGATAGATTAT  95 37
        rlpB NONE
        holA  896784 ..  896798 -  -6.4  -4.22883   TATTATCGAAAATAA               TCTGCC TTT AGCAGA               GAGTCTGGAAAGGTT  73 326
        radA NONE
      HD1119  890110 ..  890127 -  -8.5  -2.57683   ATAGGCCGCCACAAT             CAAATGC CTTG GCATTTG              CCTCGTGATTTAATG  65 414
      HD1117 NONE
         nth  888503 ..  888513 -  -2.6  -4.63184   AATTTATTGCAAAAA                 TTAT TCA ATAA                 TGATGATTATATTTC  60 32
      HD1112 NONE
        fdnI  886948 ..  886967 -  -7.8  -5.08255   ATGGTTAAAACAAAA            GTGCGGTA TGTT TCCCGCAC             TTTATTAATATTACT  88 36
        fdhE  885925 ..  885942 -  -8.4  -4.28432   AATTTTAACGGAAAA             GCGGTC TAATTT GACCGC              TTTTTTATCAGTAAT  83 44
      HD1105  880441 ..  880459 - -11.8  -5.69793   AGACTAAATAAAAAA             GCCAAATC ATT GATTTGGC             TTAATGGTTAGTTTA 100 57
      HD1102 NONE
        kdkA  878002 ..  878026 -   -13  -2.87146   TGGGTGGATAATAAT          GGGTAATAGG TGATG CCTATTACCC          TTTTTATTTATGCAA  87 55
      HD1097  875176 ..  875186 -  -2.6  -3.03573   TATGCAAAAAAAATG                 TAAA TAT TTTA                 GATTGTTCTAGCAAA  43 23
      HD1096  874590 ..  874614 - -11.5  -3.48395   ATGTTGCGGATATAA          CGCCTACCA AGCAGAA TGGTAGGCG          TTTTGTATTGGGGGG  89 126
        ppiB  869657 ..  869679 -  -9.9  -4.29153   GCATTATAAAAAATA           GGCACAAGC TATAT ACTTGTGCC           ATTTCGGTGTAGCAT 100 44
         cca  868349 ..  868365 -  -2.3  -2.65007   GATTCAACATAATAT              TCCTATT TTA AATAGCA              TTTTTTATTTGTTTG  40 16
      HD1090  867153 ..  867167 -  -2.1  -4.10953   ATTCATTAAATGAAA               CTTCC GATCA AGAAG               AAGATATGTTAGATA  54 392
       ompP1  859414 ..  859433 - -12.2  -5.20333   TACGGATAATAAAAA            GGCGTGTT ATAA AACACGCC             TAGTCTAACTTAGTT 100 49
         ogt  858786 ..  858803 -  -2.7  -4.83169   ATTCGTTTATAAAAA             GCAGTTA ACTT TAACTGA              TTATTTTTGATTGTA  63 58
        grpE  851606 ..  851627 -  -8.1  -5.30686   AATAGGCACAAAAAA           CACACAAAA TAGT CTTTGTGTG            TTTTTATAAGATAAA  90 48
      HD1071 NONE
      HD1070  850732 ..  850752 -  -8.3  -4.12902   CAATCACTTTTAAAA            TTTCTGCAC GCC GGGCAGAAA            CCGGTAAATCGGGGT  81 106
      HD1065  846141 ..  846151 -  -2.6  -3.66286   ATAGTAGTTTAATAA                 TTTT TAT AAAA                 ATTTTTGATAAATTG  48 45
      HD1064  845679 ..  845695 -  -6.6  -5.60689   TCATACAATAAAAAA              GCATCT CTAAT AGATGC              TTTTGAAAGAAATTG  89 56
      HD1063  844780 ..  844795 -  -5.4  -4.10453   TAAATGGTTCGAAAA              CGGC-AC TAG GTAGCCG              CGTTGATCGGCATCA  65 272
      HD1061  843446 ..  843463 -  -3.5  -3.53012   TTTGCTTTCCTTAAA             TTTTACT ATAT AGCAAAA              TTTAGGCTGATAAAT  50 70
      HD1060  843016 ..  843044 -  -6.8  -3.82031   CTAATCATTATTAAA        TAAGACGGACAT GATCA ATGCCCGTTTTA        TCTTTACCAACAATG  66 29
        metG NONE
         ndk  838424 ..  838460 - -19.8  -4.49352   AGAGTAAAACATAAA    TGCAAGGCCATAAAAA TCACG TTTTTATGGCCTTGCA    TTTTTATATTGTTGA 100 75
      HD1050  835236 ..  835259 -  -5.4  -3.12395   GCGATTACGTAAAAT          TCTGCCAGATT TAA AATCCGG-AGA          TGCTTTAAGTTATAT  54 503
      HD1034  825334 ..  825372 -    -4  -4.16814   TCATTACATAAATAA  GCGGTTGAA-TAATGTA AAATTA TGCCTTAATTCAACCGC   TATTTAATTTACCTA  59 43
      HD1027  816694 ..  816704 -  -2.4  -3.57561   TCTTAAGTTCTGAAA                 TGCC GTT GGCT                 TTTGGTTTCATCACG  47 2
        rnhB  816061 ..  816077 -  -2.3  -3.24597   AAGGTTCAAGTAATA              GTTCTAA CAT TTATAAC              CCTAATATCTTTCGC  44 19
        yfeC NONE
        yfeD  814347 ..  814361 -  -2.9  -3.02829   TATATTTGCTGAATA               TGAAA TTTAT TTTCA               TATGTTTTTACTGAT  43 54
      HD1023 NONE
      HD1022 NONE
      HD1021  812539 ..  812572 -  -2.5  -3.43492   GGAGATGTAGTACAA     GTAGGCGCCTTAACAT TTA ATGT-AAGGCATTTAC     CGGGCCATGCGCCGG  47 260
      HD1016 NONE
      HD1015  806209 ..  806219 -  -5.4  -3.20723   TTTGCAGGAACCCAA                 CCTA CAT TAGG                 TATAGTGTCTCCCAT  55 61
      HD1014 NONE
      HD1013 NONE
        cspC  800869 ..  800884 - -10.4  -5.27779   GCTAAGACTAAAAAA              GCCAGC AAAT GCTGGC               TTTTTATAAAATGAA 100 51
        thyA  797961 ..  797997 -  -5.1  -4.86621   AGCGCTAAGCAAAAA    GGACGCCAAAGCTGCTT TAG AAGCAACTTTGAATGCC    ATCTCTGGGAGCTTA  74 269
      HD1001  795955 ..  795982 -  -8.4  -3.09516   GCCGTTATCAGTGAA        GGCCCTTGAACC AAAT GGTTCAAGGGAG         TTAAGCTTAATAGCT  68 219
      HD1000 NONE
        putP  793623 ..  793655 - -12.3  -4.46404   GAATTAACATTAAAA      CTAACTAAGTTATTT ATT AAATAACCTAGTCAG      TTATTATAGCTTAAA 100 107
        uraA NONE
      HD0997 NONE
         pth  791538 ..  791551 -  -3.9  -2.84298   GATAGTGGATAACGA               TGATT GAAT AATCA                ATTGCAATTTAGCGA  46 78
      HD0995  790359 ..  790384 - -10.5  -5.10497   AATGCAGCTAAAAAA         GACCGCTTGTT TAGC AATAAGCGGTC          TTTTTCTATTTAGTC 100 53
       potD1 NONE
      HD0993 NONE
        focA NONE
        pflB  785096 ..  785140 - -18.1  -4.51765   CAGAATCTAAATAAA TGAGCGGTCAGATTCTGCAAA AAG TTTGCAAAAGCTGACCGCTAA GTTGGTTTATTTTCT 100 49
        pflA  784219 ..  784257 -    -4  -4.25256   TGTTGAGTAAAATAA  GCGGGTCTATTTGGC AATCTTTTGG GCTAAATAGACC-GC   TAGGTTAGTATTTGA  59 30
        prlC  781790 ..  781807 -  -8.5  -4.49316   ATCAGCAAGAAGAAA             TGGCAAA ACAT TTTGCCA              GTATGTTGCCGAGTA  83 323
        ftsY NONE
        fstE  778210 ..  778222 -  -4.1  -2.84795   AAATGGCTATGAAAT                GAACG AAC CATTC                TTTCTCCTTAATTTT  48 33
        fstX  777256 ..  777270 -  -7.1  -5.14563   TTTTTGACTAAAAAA               GCACC GCTTG GGTGC               TTTTTTTAGCCTTAA  88 37
      HD0977  774884 ..  774902 -  -2.3  -3.24146   TTCGCTAACCAAAAT             CCACAAG CTTTC CATGCGG             TTGATGGTTCAGGCT  45 351
         mfd  768622 ..  768644 - -10.6  -2.72511   GGCACGCCTCGAAAG           GCGAGGGATT TTA AATCCCTTGC           GTCTACCGATTCCGC  78 304
      HD0974 NONE
       dnaB1 NONE
      HD0972 NONE
      HD0971 NONE
      HD0970 NONE
      HD0969  763822 ..  763839 -  -2.8  -2.52464   TCTTTCCGCAACTTA             TTCAAT TCGGTG ATTGAA              GAACGCAGATTTTTC  41 192
      HD0968 NONE
      HD0967  762592 ..  762628 -  -8.1  -3.57144   TTGTTGATGGTTAAA    TTTTGTACTTTGTAACG TCC CGTTACGGTGTACAAAA    AACGGGCATATTATC  73 36
      HD0966  761561 ..  761575 -  -2.1  -4.49556   CCCGGATTAAATAAA               TCGGT AGGGA ACCAA               TTACGCTCTGTTTCA  59 245
      HD0964  761193 ..  761215 - -13.5  -3.53012   CGCTTTTTCGTCAAA           GGTAAGGGG CTTGT CCCCTTACC           TTTAAAAGGCCTTTT 100 99
      HD0963  760752 ..  760763 -    -3  -5.02323   CTATGACAAATAAAA                TTGA ATCA TCAA                 AACTTCCCTTAACTT  71 167
        ssb2  760124 ..  760135 -    -3  -3.27525   GTCTTTTAAAGTGAA                TGAA TCAA TTCA                 GAACGGAATATCATC  47 23
      HD0961  759519 ..  759535 -  -3.7  -3.12895   TTGTTCATTAACATA              TTTTCTC CGT GAGAAAT              ATTCTATTTTATTGC  47 29
      HD0960  758900 ..  758913 -  -5.2  -3.31144   TTTTTATTGTTACAA               CCGG GGCATG CCGG                TACTAAATTTTCCAT  55 101
      HD0958 NONE
      HD0957  757794 ..  757806 -  -3.4  -3.05498   GATTTTAGAGACATA                TCGT TATAG ACGA                ATGTTACGCTCACAT  46 192
      HD0955 NONE
       topB1  754939 ..  754997 - -20.1   -3.4158   TGGAAAAAGTAGCAA GCCATTGCGAATTCTTAATCATACC AAGTAAACA GATATCATTAAGAATTCGCAATGGC GAGCGTTTAGAAAAG 100 208
      HD0952  754113 ..  754155 -  -7.9  -5.46657   TATGTGAATAAAAAA GCGGAGAAACATTCCTACCCA ATT CGGGTTA-AATGTTTC-CCGC CAGGGTTAAAATAAT  93 49
      HD0951  753575 ..  753599 - -10.1  -5.72207   CCTAAAGTAAAAAAA          GAAGACCAACA AAA TGTTGGTCTTT          AGTGTGAAGGATTAG 100 37
      HD0950  753066 ..  753078 -  -4.1  -2.91264   TTCTCTAGTCATATA                TCCTC CGA GAGAA                TCAAAGGTAAAATGA  48 48
      HD0948  752815 ..  752852 -   -10  -3.24161   TAAAGTTTGACAATA  CGGGAAACGGTTATGCCC GGCG GGGC-TAATCGTT-CCCG   ACGGGAAATCAAATC  79 71
      HD0947  752327 ..  752353 - -13.1  -5.18726   GGTGGATAAGAAAAA         CCACAACACTC TAGAG GAGCGTTGTGG         TTATTGAGTGAAAAG 100 177
      HD0946  751846 ..  751878 - -12.7  -5.06414   TTCCTTCAATAAAAA      CGGGAAATACTGCCC GCA GGGACGTATTCCCCG      TTGGGTGAGTAATGA 100 53
      HD0945  751281 ..  751313 - -15.6  -3.72765   AACGTAAAGGGGAAA      CTTCCCCCACGGGG CGTTT CCCCGTGGGTAAAG      TGCTAAGTGAAGGTG 100 63
      HD0944 NONE
      HD0943 NONE
      HD0942 NONE
      HD0941  749404 ..  749423 -  -7.9  -4.86731   GTTTTTGAAAGAAAA            GGCTATC GTGAAA GATAGCC             TTGAGAATTGAGAAA  88 67
      HD0940 NONE
      HD0939 NONE
      HD0938 NONE
      HD0937 NONE
      HD0936 NONE
      HD0935 NONE
      HD0934 NONE
      HD0933 NONE
      HD0932 NONE
      HD0931 NONE
      HD0930 NONE
      HD0928 NONE
      HD0927  739981 ..  740006 -  -5.3  -3.36327   CCAGGCTACCGACAA         CTGAACCGGCA CCGG CGGCGGTTCTG          GCCGCAGCATTCGCT  57 56
      HD0926  739455 ..  739475 - -11.2  -5.84011   AATAAAAAACAAAAA            GCGGAAAG AATCA CTTTCCGC            TTTTTGTTTGTTCTA 100 43
      HD0919  734275 ..  734312 -  -9.3  -4.56597   TGTTTCTCCCAAAAA   TAGAGAACGACATTCCC GTAA GGAAATATCTTTCCCTA    CGGGTGAAAATGAAT  93 75
      HD0918  733948 ..  733978 - -12.7  -4.61482   TCTCCTAAAAAATAA      GGGAACAGTC-CCC AAAC GGGTAACTGTTCCC       GCCGGGGTGAATAAA 100 50
        traC  732918 ..  732937 - -10.8   -2.7663   GGAACAACAACCAAT            CAAGGGAA GTTA TTCCCTTG             TGGGATGAAAGAGCC  81 70
      HD0915  732084 ..  732117 - -14.7  -3.27475   CTCCTGATTATAATA     TCGAGAGTAATTCCC TTCG GGGAATCACCCCCGA      GGGTTTAAAAAAATA  95 52
      HD0914  731270 ..  731303 - -15.5  -3.80862   AAATTGATTATCAAA     CAAAATGCGCCTACC AAAA GGTAAGCGCATTTTA      TTAATAAAACACTGC 100 26
      HD0913  730029 ..  730042 -  -6.7  -3.05769   TGGTTAAAGGAGAGA               CAACG GATA CGTTG                TGTATTGATCTGGTG  60 244
        hicA NONE
        hicB NONE
      HD0909  728224 ..  728237 -  -5.2  -5.26119   TTGGGAAAAAGAAAA               CCGC GTGTAG GCGG                CTTATCTTAAGGGGA  82 41
      HD0907  726254 ..  726268 -  -5.8  -4.89233   CATGAATATGAAAAA               TTTTTG GAA CAAAAA               ATTCAGAAGGGATTA  79 296
      HD0900  721424 ..  721436 -  -2.7  -2.83345   TGCATACATTAATTA                TGAAA ACA CTTCA                GGATATTGTGTCAGC  42 10
      HD0899 NONE
      HD0898 NONE
      HD0897  719246 ..  719275 - -11.5  -3.56092   TTACTAGTTTGTAAA       GCCTGAACAAGGA TTAT TTCTTGCTCAGGC        TAATTAATTTTTAAA  90 36
        cysK  717740 ..  717770 - -12.1  -4.64598   TAAGGATCGCAAAAA      GCAAAA-TGTCAGC TTGA GCTGACATTTTTGC       TAGAAACTTAAATTT 100 33
         rho  716292 ..  716313 -  -8.7  -5.13722   TTTAGCAAAAGAAAA           GGCACTCAA CTTT TGGAGTGCC            TTTTGTAGAGTGATA  95 46
      HD0881  703818 ..  703834 -  -2.4  -2.84732   GGCAAATTCAGTAGA              TAAATT AGCAA AATTTA              TTGAGCTAGAGAAAA  41 270
        sppA NONE
      HD0877 NONE
      HD0876 NONE
        sprT  699229 ..  699242 -  -3.9  -4.52143   CCGAAATATAATAAA               TTGAT TTAA ATCAA                AAAAAGTAAAGTAAT  65 68
         ndh  697862 ..  697880 -  -8.9  -4.21908   CATTATTATTTAAAA             CCATCCA TATAG TGGATGG             ACAAGTTAGTTAATT  85 61
        pheA  696355 ..  696377 -    -7  -3.14132   GGTGTGGCTGAGTAA           TCCTCGCAGA GAA TGTGCGAGAA           AATGATGGTGGGGCA  63 219
        parE  694149 ..  694159 -  -2.6  -3.75581   TTCCATAAAATAACA                 TTAA TGG TTAA                 CCTAAAGACAGGCTG  51 198
      HD0868  693692 ..  693704 -  -4.8  -2.81833   AAATATAAATAAGAG                TGCG TAAAG CGCA                TAAATTATTAGATTT  51 83
      HD0866 NONE
         pgk  690893 ..  690920 -   -10  -3.38316   TTAGTATTTAATTAA        GCGGTAAATTTT TGGC AAAATTGACCGC         TTATAATTTGATTAG  81 37
        fbaA  689697 ..  689715 - -13.2   -4.9725   ATTGTGATATAAAAA             GACCGCTT AGC AAGCGGTC             TAATTTTGTAAAATG 100 58
        sapF  688822 ..  688847 -   -12  -3.57128   ATCAATTAAGCACAA         GGCATTAGTG GTTTTA CACTAATGCC          TTTTATTTATTTTGC  91 32
        dnaA NONE
        dnaN  677297 ..  677311 -  -2.2  -2.80589   GTTTAAAGAAAGCCA               CTATAA AAA TTATAA               GCGCATTGGCATAAT  41 20
        recF  676143 ..  676159 -    -5  -4.93365   TGCCATAACGAAAAA              GGGGCG TTGAG CGTCCC              TTTTATGTTTTTAAT  75 28
         asd  674118 ..  674134 -  -2.3  -3.92641   AACCTCATTCAGAAA              GTTATAA GCA TTATAGC              GAATTATCAATCAAC  52 103
        lpxB NONE
        SohB  671803 ..  671820 -  -8.4  -5.10029   ATTAACCCTAAAAAA             GGCGGT GTAATT ACCGCC              TTTGTTTTTTGCATA  90 41
      HD0841 NONE
        cysQ NONE
         zwf  667299 ..  667326 -  -2.2  -3.00298   TTCCTTAATTAGACA        GAAAATAG-TG ATTATTG CAGCTATTTTC        TTATGTTGACTATAT  42 35
         pgl NONE
      HD0835 NONE
         gnd  663624 ..  663641 - -11.3  -4.43477   TTTATGCAAGTAAAA             GCCTCTC AATT GAGAGGC              TTTCTTATGCATTAT 100 46
        zipA  661538 ..  661557 - -12.2  -4.72272   GTTCTCTATGAAAAA            GACCGCTT ATTG AAGCGGTC             CTTTAAGCGCAAAAA 100 57
        ligA NONE
        galE NONE
        ampG  656962 ..  656992 -  -3.3  -5.24291   AAAATGAAAATAAAA       TAAGGGGATAACC TTACC GATTACCGCCCTA       AATTGCAAATTTTTT  74 66
         adk  656230 ..  656260 -  -6.3  -2.63347   GCTAATCAGAAGGGA      GATTGAGCTTGATA TATT TAACA-GCTCAATC       TACTTTATAGATAAA  57 49
        murG NONE
        murC NONE
         ddl NONE
        ftsQ NONE
        ftsA NONE
        ftsZ NONE
        lpxC  648195 ..  648218 - -12.6  -5.71712   TTGGATATAAAAAAA          TCCTCATTGA TTGC TCAATGAGGA           TCTGTGTGTTTAGAT 100 45
        recN  646362 ..  646394 - -10.7  -3.11222   GGTGAATCTTAAAAC      TAACCAAGCGTTTTA TTA TCAAGCGCTTGGTTA      TTTTTTGTTATGGCA  83 33
      HD0810  642234 ..  642250 -  -2.9  -4.21439   GAATTGTAATACAAA              CTGCTAG TTG CAAGCAA              AAAAAGGATTGATCG  58 129
        dsbD NONE
      HD0806 NONE
      HD0805  638862 ..  638880 -  -8.8  -5.23396   AATAATCAATAAAAA             GCGGGC TTATTGG GCCCGC             TTAAGTTAATTAAAC  95 48
        lppC NONE
      HD0802 NONE
      HD0801 NONE
      HD0800  634578 ..  634595 -  -7.7   -5.1287   TGCATATTTAAAAAA             GCTGCCT AGTA AGACAGC              TTTTTGGGTAGAGAG  88 47
        oadG NONE
        oadA  614005 ..  614019 -  -2.9  -2.76249   GAAATAGCGCAATGA               TACTT TCCAT AAGTA               CTCCTATTATGCTAG  41 32
        oadB  612661 ..  612689 - -11.9  -5.14698   AAAGGTAAAAGAAAA        GCGGTCTATTT TGTTGAG AAATAGACCGC        TTAACAGTTAAGCCA 100 43
        phnA  612227 ..  612248 -    -3  -3.76492   GTTAAGTCGATGAAA           GGCATTGT GTAACG ATAATGCC            TTTCTATAAGAGGAT  52 44
      HD0770  604172 ..  604199 -  -8.6  -5.18726   TGGTTATAATAAAAA        GGCTAAATGT TTCTCCTC ACATTTAGCC         TTTCTTATTTATCTT  95 104
        manX NONE
        manY NONE
        manZ  600272 ..  600302 - -14.8  -4.90079   ATCCTAATAACAAAA       CCGCTTGTAGCTCA CAT TTAGCCACAAGCGG       TCTTTTTTAGCTTAT 100 72
        manA  598907 ..  598935 - -10.4  -5.14163   ATTTACCAATAAAAA       GCGGCCGAA-TGT TGAC ACAATTCGACCGC        TTTCCCCCTCAAACG 100 68
        surE NONE
      HD0757 NONE
      HD0756  594832 ..  594855 -    -6  -4.81852   CTAGAATGAATAAAA          TGACAGCCAT AGCT ACGACTGCCA           TTTAACATCAGTGAC  77 44
        nlpD  593615 ..  593645 -  -9.1  -5.73339   ACAACCATAAAAAAA       GACCGCTATTTTT CAAGC AAGAACAGCGGTC       TTTTTCTGCCAAATT 100 51
      HD0754 NONE
        rpmH NONE
        rnpA  592824 ..  592836 -  -6.9  -4.43681   TAGGTAACAGTAAAA                GCCGC GCA GCGAC                ACTTAATTTTTGCTT  78 28
      HD0751  592566 ..  592585 -  -2.8  -5.77677   TAAAATAATAAAAAA            GCGACC GCTTAATG AGTCGC             TTTTTTTATTGCTTA  86 31
        nhaA  587689 ..  587699 -  -2.6  -5.14563   GCTTTTAGGAAAAAA                 TTTA CAT TAAA                 ATGGGCTTATACCAC  69 86
      HD0746  587031 ..  587048 -  -8.4   -5.1925   TTATAATGTAAAAAA             GTGCGG AAAAGA CCGCAC              TTTTTACCGGTTATG  90 52
        mutL NONE
        miaA  582827 ..  582841 -  -2.8  -3.44274   CAATGATAAGAGCAA               TGAGAT ATT ATCACA               ATTTTATGAAGTTTT  47 21
         hfq NONE
        hflX  580633 ..  580647 -  -4.2  -4.56597   CCGCTTGGGTAAAAA               CGAAAG ATG CTTGCG               AAATTGCAGAAATTT  68 448
        radC  576633 ..  576648 -  -3.2  -3.06183   TTTAGCTTGATCTAA              TTGCCT CGTC AGGCAT               CAACCCAACCAAAGT  45 99
        rpmB NONE
        rpmG  576103 ..  576118 -    -9  -5.61596   ATCGGTATAAAAAAA              CCTAGC ACTA GCTAGG               TCTTATTAAAGGTTA  95 50
         dat  574354 ..  574374 -  -6.1  -5.37043   AGCTTATATAAAAAA            GCACGAG GGGAAAT CTCGCGC            TTGCATATTATGCTT  85 101
         ddc  572711 ..  572735 - -12.9  -4.32034   TCATTAGGATGAAAA          GCGTGCTTAAG GGC CATAAGCACGC          GGTTTTATATATTTG 100 48
      HD0725  572131 ..  572177 -  -3.9  -4.95618   AAGAGTAAAAACAAA CCACAAAATACTCGGCAAAC GTTGTGTT GTTTTTCG-GTATTTCGTGG CTAATTTATTGAGTA  70 57
        trmA NONE
      HD0722  570745 ..  570770 - -11.3  -5.49234   ATACGTAATAAAAAA         CCGCTTATAAC GTTG ATTATAAGCGG          TTTTTTTATGTGATG 100 63
      HD0720 NONE
        ubiE NONE
      HD0718 NONE
        ubiB  566331 ..  566350 -  -4.4   -3.1506   AAAGTCGCTTATTAA            CTTGCATCA TCT TGAT-CAAG            CGCATTATTTTCGCC  51 30
        tatA NONE
        tatB NONE
        tatC  564709 ..  564719 -  -3.2  -3.73224   GGATCGTTCATTAAA                 GCCT CCT AAGC                 CATTATCGGGCTTAT  52 77
      HD0713  564301 ..  564318 - -11.3  -5.32699   CCAAATAGTAAAAAA             GCGGTCA AATT TGACCGC              TTTTTTGATGATTAT 100 49
      HD0704  558056 ..  558072 -  -2.3  -2.75481   GGCGAAGCCTAATGA              TCATATT TTA ATTATGA              GTAATGGTGCTTTTG  41 117
         fbp  555592 ..  555623 - -14.6  -4.07568   TTTTTTGTTTGAAAA      GCGGTGGTAAAAGA AGAA TATTTTACCACCGC       TTGATTTATGGACGA 100 41
        oxyR NONE
      HD0698 NONE
      HD0697  552593 ..  552629 -  -9.6  -3.29471   TTCTCATCATATTAA   GCGGTCTAATTT-GCTC AAAA AAGCTAAAGTAGACCGC    TTGTTTTAGTTTAAA  79 31
        vacB NONE
      HD0694  549968 ..  549994 -  -8.1  -5.83822   GATAGGCAAAAAAAA         CGCCTCATT TTGTGGGGG AATGAGGCG         TAAAGAGTTGGAGTG 100 132
        tyrS  548562 ..  548582 -  -9.7  -4.72986   TATGCTTATGAAAAA            GCCCAAGTA AAT TGCTTGGGC            TTTTTATTATTTGTA 100 126
      HD0684  539990 ..  540017 - -12.2  -5.41746   AATTTGGTAAAAAAA        GACCGCTTACAGA TTA TCT-TAAGCGGTC        TTTTTTATTGTTTCA 100 45
      HD0682 NONE
      HD0681 NONE
      HD0680  537370 ..  537410 - -19.3  -4.29977   AAATAATGGAATAAA  GCGGTCAGAAAGTTTGCTT ATC AAACAAATTTTCTGACCGC  TATGATTGAGTGGGC 100 47
        metJ  533898 ..  533915 -  -6.9   -5.4833   TTAGTTAATAAAAAA             GCCTCGC CAGT GTGAGGC              CATTGAGCAATCTTA  93 38
      HD0673 NONE
        panF  532117 ..  532137 -  -9.7  -4.68593   TTCAGTAGTTAAAAA            GCCAGGCTT GTA AAGTCTGGC            TTTTTTATTTGGCAC 100 88
      HD0665  527037 ..  527054 -    -7  -4.98531   TTTGTAAATGAAAAA             GGAGAG AAAACA CTCTCC              TTAGATTATGGTCGA  88 45
      HD0664  526863 ..  526875 -  -3.3   -3.5944   ATTGACATTCTTAAA                CCTCA AGT TGTGG                GTATATAAAAGATAT  50 98
         tig  525465 ..  525503 -    -9  -5.13722   TTTATTAAAATAAAA   GCGGTTAGTTTTAGAAAA GCA TTTCCCAAAATTACCCGC   TTGAAAAGCCTATCA  95 76
      HD0662 NONE
        secB  524411 ..  524428 -  -9.9  -4.48967   AAGGATAAAAAAATA             GGTATGC CAAG GCATACC              TTATGATCTTAACCG 100 48
        gpsA NONE
        cysE  522343 ..  522362 - -12.2  -4.14243   TATTTTATTTTAAAA            GGCGTATC TTGT GATACGCC             TTTTTTTCTTTATAT 100 150
      HD0654  517638 ..  517651 -  -6.7  -4.87665   GCGGACTGATAAAAA               TTCGC AAAG GCGAA                GCAAAAGAAGGCTAC  81 60
      HD0650  514159 ..  514186 -  -7.2  -4.79667   AAAACGCACTAAAAA        GCAGAAATAA GCTTAATA TTATTTCTGC         ATTTATTGATTTTAT  83 51
         psd  513139 ..  513157 - -13.2  -5.47159   GGTAATAAAGAAAAA             GCATGGCT GTA AGCCATGC             TCTAATGATTATTTA 100 34
        tnaB  511877 ..  511902 -  -9.1  -4.72201   TTTCATAAAAAATAA         CGGGACAAT CGAATTGT ATTGTCCCG          CTTTTTTAATTGAAG 100 31
        rluC NONE
        folP NONE
      HD0643  505867 ..  505880 -  -8.1  -3.28712   GGTTTCCTTTTATAA               CCGCT AGTA AGCGG                TTGAAATGTTGCAGA  70 77
        dapE NONE
      HD0641 NONE
      HD0640  503231 ..  503249 -  -8.9  -2.57132   GGTTTTGCCTAGAAC             TTGCACC TAAGC GGTGCAA             TTTTAAATAAAATTT  68 39
      HD0639  502269 ..  502286 - -11.3  -5.31877   AGTGAGTATAAAAAA             GCTCAGC ATTT GCTGAGC              TTTTTTTTACATTGA 100 32
       mobAB  500072 ..  500100 - -13.4  -4.06177   CAAATAATAGAATAA        GTGGTAAGATTT TGTTT AAATCTTACCAC        TTTTTAATTAGTTAT 100 33
         alr NONE
        menF  481717 ..  481746 -  -5.2  -2.72661   TATTATCTTTAATCA       TTCATCTTAATA CGATTT TATTGAGATGAA        TGATTTTTTATTGTT  51 142
        fabB  471281 ..  471298 -  -9.9  -5.66338   AAATACAATAAAAAA             GCGCATT TTTT AATGCGC              TTTTTTCAGCTAAAT 100 47
      HD0609 NONE
      HD0608 NONE
      HD0607 NONE
      HD0606  465785 ..  465810 -  -4.7  -2.71243   GCGATAGAACAACAG         CAAGGGCGT GTTCGATT ACGCCGTTG          GGGAGAACGAACCTT  49 261
      HD0600  460785 ..  460828 - -14.8  -4.83169   ATTTTGCCATAAAAA CAGGCGGTCAGTTTTACTAA TTTT TTTGTAAAACTGACCGCTTA TATGAATTGTCGGTG 100 67
        aspS  458877 ..  458896 -  -9.3  -4.58303   TTAAATATTACAAAA            TGCCCCA ATAGTG TGGGGCA             ATTTTGAGGCTGTTA  93 38
        ntpA NONE
      HD0596  457480 ..  457490 -  -6.8  -3.01726   TGTGTGTAGATAAAT                 GCCA AAT TGGC                 GAGGTAATGCTATCA  59 62
      HD0595 NONE
        ruvC NONE
      HD0592  456103 ..  456119 -  -2.3  -2.79289   TATTACGTTAAGAAT              TAGTTGA ATT TTAACTA              CAAGCGCGCTGTTTT  41 19
      HD0591  455451 ..  455478 -   -13   -4.6038   CAGATTAAATGAAAA        TAGATAATGTGT TTTA ACACATTATCTA         TTGATGGATTAATTA 100 34
      HD0590 NONE
      HD0589 NONE
      HD0588 NONE
      HD0587 NONE
      HD0586 NONE
        ptsN NONE
      HD0584 NONE
        visC  449464 ..  449475 -    -3  -5.91981   AAAATTTAAAAAAAA                TTAG TTCA CTAA                 AATGTGGTTTATGTT  89 65
        HlpB  448851 ..  448862 -  -4.4   -2.7083   TATGTCAGAAATTGA                GAGT ATTT ACTC                 TAGGTGGTTAAGTTT  47 46
         hlp  448155 ..  448174 - -12.2   -4.4296   GAATATATAGCAAAA            TGGCTAGG ATTA CCTAGCCA             TTTTTATACCAAAAG 100 47
        prfB  444583 ..  444614 - -11.1  -4.31164   CGTACATAACAGAAA      CAAAAATAGCCCA AATTAA TGGGCTATTTTTA       TTTTTGTGTAAAAAT 100 65
         rep  439007 ..  439023 -  -6.5  -3.61268   TATTCAACTTGCAAA              GCGGTTA GAT TTACCGC              TTAATTTGCACGTGG  65 519
        arcD NONE
      HD0567 NONE
        argE  434544 ..  434558 -  -2.8  -4.65666   ATAGTTAAAAAATAA               TCACAA TGT TTGTGG               TGATCGCAAAATAAT  63 124
        clpB  431808 ..  431845 - -15.7  -4.39696   GTTTAAATTAATAAA   GCGGTCCGATTTAGTTA TATT TAGCTAAATCGGGCCGC    TTTTTTGATCAGATA 100 45
      HD0560 NONE
      HD0558 NONE
      HD0557  427487 ..  427497 -  -2.6  -3.37796   CTTCATTATTTAGAA                 TATT CAC AATA                 AGATGTTGGTGTTTC  47 5
      HD0556  426813 ..  426829 -  -3.7   -4.1899   TTATGTTATTCAAAA              GACTGAT GAG ATGAGTC              GATTCAGTCTTTTTT  59 44
      HD0553 NONE
      HD0552  422705 ..  422744 - -13.8  -4.21773   TGTTAACATAAATAA  GCGGTTAAGTTTTTGCAA ATTT TTGCAGAAATTTAACCGC   TTTTAGCCGGGGGAA 100 47
        dnaE  418667 ..  418685 -  -8.8  -4.93296   GTAGCATTACAAAAA             GCACAGCA AAT TGCTGAGC             GAATTACTACCGCTT  91 518
        lexA NONE
        mutH  413837 ..  413848 -    -3  -3.73813   CAATTATTAACATAA                TGTT TCCT AACA                 AAGTAATGAAAGTGT  52 42
        nagZ NONE
      HD0540  411927 ..  411951 - -11.6  -4.34267   TTAGATAATTTAAAA          GCCCTTTAAA GCAAT TTTAAAGGGC          TTTTTTATTCTTCAT 100 30
      HD0526  399843 ..  399869 -  -3.1  -4.96848   TTTTTTATACAAAAA         CCCTTAAAC GGGAGCGGA ATTTAAGGG         CAAGTCGCACAATGG  68 103
      HD0483  380812 ..  380837 -  -4.8  -3.29545   AAAACAAATAAATTA         CGCCTTTACTC AAGCA GAG-AAAGACG         AGATGGATAGGAAAT  54 40
      HD0479  377695 ..  377705 -    -4  -4.71061   ACTTAGACGCAAAAA                 GTAA TAG TTAC                 TTGGACGCTTGACGC  67 22
      HD0478  376645 ..  376658 -  -3.9  -3.37915   CGCTATAAAGCAACA               TCATT TTCG AATGA                GTAAAGTCACGGTTT  51 12
         eno  375107 ..  375144 - -18.9  -2.82635   AGTGCGATCATGAGA   TAATAAAATGCCATAGA GAAA TCTATGGCATTTTATTA    GTAATTAAAGCTTAT 100 37
        rluD  368680 ..  368696 -  -6.5   -2.8577   ACTGAACAGGTAAAT              TGGGGCA TCT TGCTCCA              CCCAACATTATTTTT  57 304
      HD0455  359688 ..  359706 -  -5.9    -5.252   CACGTCTATAAAAAA             TCCCCTC GTTAA GAGGGGC             GGGGATTATAGCGCG  84 50
        waaA NONE
        coaD NONE
         orn NONE
      HD0451 NONE
        amiB  355633 ..  355669 - -16.8  -4.10188   GATATTTATAAATAA    GCGCACTTATTTGCTA TTTTT TTGCAAATAAGTGCGC    TTTATTATTTAGGAT 100 40
        pykA  351955 ..  351972 - -11.3  -5.21709   GGTGATAGTAAAAAA             CCCACGT TGAC ACGTGGG              TTGCGGTATTTAAAT 100 48
      HD0445 NONE
        aroF  349424 ..  349442 -  -4.6  -2.80074   TTTTGTATAAGAGGA             TTGGTTTT TTT AAAGCCAA             ATTTATTTTCATTAA  48 313
      HD0438  344591 ..  344613 -  -7.8  -5.00616   GGGGTTTTCAAAAAA           GCTTACTG TATTTAG CAGTAAGC           TTTTTTGTTAAATGG  88 43
        mrcA NONE
      HD0425 NONE
      HD0424 NONE
        aroK NONE
        aroB NONE
         dam  333606 ..  333625 -  -6.4  -4.54026   GGCTAAATAAAAGAA            TTGCCGCT AAAA AGCGGTAA             TATTTTAATAAATTT  76 55
      HD0419  332173 ..  332192 - -10.8  -5.46698   GCTAAAATGAAAAAA            GGCTATTC AGTT GAATAGCC             TTATTAATTGAAAGT 100 49
      HD0416  329463 ..  329478 -  -2.6  -3.57462   TACTCCATTTTTAAA              TTATGT TCGT ACACAA               GGCGTTACACGTTAT  49 156
      HD0407 NONE
        trpG NONE
      HD0405  321214 ..  321243 - -16.7  -3.75378   ACGCTCATAACATAA       GCGGCTAAATTTT TAAC AAAATTTAGCCGC        TTTTTCTTTATTTGG 100 33
      HD0394 NONE
      HD0393  311814 ..  311828 -  -4.2  -4.12724   AAAGTAAAGAAAATA               GCGAAA AAG TATCGC               TTAATATCAAACTTT  62 108
        hcat  309550 ..  309588 -  -7.5  -3.61715   TACTTTCGTTAACAA   GCGGTTGGATTTTGC AAATAATGA GTAAAATCCGACCGC   TTTTTTATTGGCTTA  71 38
        tdhA  305932 ..  305948 - -12.3  -4.47307   AAATTAATATCAAAA              GCGTGGA TTT TCCACGC              TTATTATTTTAGAAC 100 34
      HD0378  297505 ..  297541 -    -3  -4.21607   TTTATGCAACAGAAA   GCACGCTATTCGCTCAC GCTG ATATGC-ATTAGCGTGC    TGTTTTATTTGCGCA  57 50
      HD0376  294789 ..  294814 -  -7.7  -2.65126   CATAAGCTCAAATAT         GTTGAATATTG CTGG CAGTATTCAAC          TTCATAATGAAAATC  62 415
        ansB  290670 ..  290692 -   -15  -4.82863   CAAGCAGAAAATAAA           CCCCATCATA ATT TATGATGGGG           TTTTTGGTTAGACAG 100 44
      HD0363  282430 ..  282444 -  -3.6  -3.35531   CATTAAAAATAGATA               CCTTAT ATA ATAAAG               CGATCAATAATCTAG  51 29
      HD0362  281172 ..  281212 - -12.8  -3.92659   TTTTTAAAACGTAAA  TGAGAAAAGGCAGTTGTA GTTAT TACAACAGCCTTTTTTCA  TTTTATCGTGCTGCC 100 40
      HD0359 NONE
      HD0358  279109 ..  279120 -  -5.8  -4.91429   AAACTTCAAATAAAA                GCAC CAGA GTGC                 ATTGCCATTCTAGTA  81 333
      HD0357  277421 ..  277451 - -15.7  -3.65353   TTAAATTATTTGAAA       TAAAAAGCGAGGA AATTG TCCTCGCTTTTTA       TTCATCAATCAATCA 100 41
      HD0356  276553 ..  276575 -  -6.3  -3.40899   AATTTTTTATCAGAA           TGGTGTAAG TTTAC CTTACGCCA           TTTTGGTGTGATTAC  62 53
      HD0343 NONE
        engB NONE
      HD0340  266266 ..  266302 - -13.2  -3.15583   GGAATATAGTTAATA    GCGGTCTAATTAGCGA AAAAA TCGCTAATTAGACCAT    TTTTATTGTGGCGGA  91 97
      HD0338 NONE
        rluB NONE
      HD0336  264567 ..  264578 -  -2.2  -3.07816   CGTTGAGCTAGCTAA                GCAA GCTC CTGC                 CTTGGGCGTGGATAC  43 72
        exbB NONE
        exbD NONE
        tonB  259659 ..  259681 - -13.6  -4.67168   AAAAAGGGCGAAAAA           TAAGCTCCTT GAA AAGGAGCTTA           GTGGTTTATTGAATA 100 31
      HD0326  259213 ..  259226 -  -2.4  -2.62449   GAAAGAGGTTAGAAT               GGTA ATTTCA TACC                TGGTGGTAATTGCAT  40 5
        recR NONE
      HD0324  258103 ..  258119 -  -7.3  -4.82667   TTACTATAGGAAAAA              GCCCAAA CTA TTTGAGC              TTTTATTTTTGATCG  83 46
      HD0322  257544 ..  257557 -  -5.3  -3.20455   GGATAAGTAAAATCA               TGCTA AATA TAGCA                AAAATAGTTGATAAA  55 111
        sodA  256813 ..  256839 - -12.5  -5.72622   TGTATAAATAAAAAA         GAGTTATTGAG TAAAT CTCAATAACTC         TTTTCGCTTATATGT 100 49
      HD0319 NONE
      HD0318 NONE
      HD0317  250210 ..  250231 - -10.2  -3.68302   TTAATAGTTTAATAA           GAAGGGCA TGTTAT TGCCCTTC            TTTCGTTTTATTATG  86 45
         tal  238611 ..  238647 -  -6.1  -4.34285   CATTTAAATAAATAA   GCGGTCTTTTTGTG ATTATTTTTG CA-AAAAAGACCGC    TTCTGAAAACAAATA  72 79
      HD0306  235787 ..  235797 -  -2.6  -2.62263   ATTCTGCTTATACCA                 TTTT AGC AAAA                 CAAGTCTCCTATTTT  41 69
        narP NONE
        fdx1  234745 ..  234767 -  -5.6  -4.68994   ATCATTAGCTAAAAA          CGGAG-TGG GGCTAA CCATCTCCG           TTTGTGATTGAGCTT  74 39
         rph  232067 ..  232085 -  -7.4  -3.87584   AATTATAATGAATAA             GGCGAG TTTTATG CTCGCC             TTTGCGTAATGGTTT  73 39
      HD0297  228221 ..  228250 -  -6.6  -4.78512   AAAAATAAAGTAAAA       TACCTTTACC TGTATAAATG GGTAAAGGTA        TTTTTTATGCGGTTA  80 125
      HD0291 NONE
      HD0290 NONE
      HD0289  222345 ..  222368 - -11.2  -3.49226   AATGGTAGAAGAATA          TAGCGATAAT GTGG ATTATCGCTA           TTTTTGTTTTAATTG  89 23
      HD0280  215057 ..  215081 -  -5.1  -3.07431   AAAATACCTGTAATA          GGAGTTTATTA CTG CAATAAATTCC          TATATTAAGTGTGGT  52 374
        ribF NONE
        ileS  207321 ..  207333 -  -2.6  -3.13853   TTAATTATGCAAAAC                GGCG GACTT CACC                TTTGCCTGCTACGTT  43 2
        pssA  205839 ..  205854 -  -4.8  -3.22339   ACAAAAGCGGATGAA              TGTTAT TACA ATAACA               TTTTGATGATTTTAT  54 15
      HD0270  204996 ..  205013 -  -4.1  -5.27477   AGGCTAATTAAAAAA             GCGAG GGTTAAAA CTCGC              TTTTTTATGGTAGAA  79 83
      HD0267 NONE
         lpp  200743 ..  200761 - -11.8  -5.22039   TTTAAAGTTAAAAAA             GAGTTGGT TAT ACCAACTC             TTTTTCATGTGAGTC 100 52
        argR  199091 ..  199104 -  -3.9  -3.73042   CCGGTGAGTAAAATA               TTCAT TAAA ATGAA                GACTCGAAAAGGGTA  55 16
      HD0261  198178 ..  198197 -  -3.5  -4.20696   TCATTAACCCCAAAA            GCTCATC TTGTTT GATGGGC             TTTTTTATTCGGCGA  57 30
      HD0259 NONE
      HD0258  194908 ..  194926 -  -3.8  -3.05384   CCTTTCTTGAGTTAA             CCGCCA AACATCA TGGCAG             TTAAAATAAAATCTA  47 3
      HD0257  194344 ..  194354 -  -3.2  -3.27476   ACTTTTAATCATCAA                 CGAA TAT CTCG                 TTGTGTTTAAATAGT  47 69
      HD0256  193655 ..  193665 -  -2.6  -3.96148   TTCTGGCATCATAAA                 TAAA TTA TTTA                 TTTAAAGTGATAGGT  53 19
      HD0255 NONE
      HD0254  192961 ..  192997 -  -4.7  -2.84171   ATCCTTAAAAATTGA    TAAATAGTCAGCTTTTT GCA AAAAAAATGAATATTTA    GACCGCTTAGGTGTA  51 69
        murA  191579 ..  191606 - -14.4   -3.8591   TCTTATAATGAATAA        GCGGATATTAAT TTCT ATTAATATCCGC         CTTATTATTGATGGG 100 77
      HD0250  189873 ..  189909 -  -4.5  -5.00616   TTTCGGCTGAAAAAA    GTAAGGGATTATACC TTTTTTC AGCATAATCCCCAAC    AGGCTTATTTTAGTT  73 30
         map  188981 ..  189005 -   -10  -5.20154   ATATAAGGCAAAAAA          GCCCGCTTCT TAAGT ATAAGCGGGC          TTTTTTGTTTGGTTT 100 39
      HD0236  176612 ..  176623 -  -4.4  -4.19336   AACTATTCTAACAAA                GCAA ATGA TTGC                 TTTCAACCGCTAAAA  62 35
        carA NONE
        carB  172028 ..  172070 -  -3.8   -4.1347   TGCGAAGCATATAAA TCAAGCGG-TT-GTTTTT GCATTTTTT AAAAACTAAACCGCTTGA GGGAATGCACATCAC  59 47
       arcB1  170624 ..  170638 -  -5.7  -4.62069   TCGGGAGGGCAAAAA               CAACG GGTTG CGTTG               GCCCGTACTTTGTTA  72 376
        ptsH NONE
        ptsI  166201 ..  166223 -   -10  -5.52384   TCTTTATTAAAAAAA           TTCTCGCATA TTT TATACGAGAA           TTTTGTGTTTGTATG 100 57
         crr  165526 ..  165551 - -12.7  -5.13343   TAAGTTAAAATAAAA         GCGTAAAGAGA CAGT TCCCTTTACGC          ATCTTTAATCGTGCT 100 136
      HD0226 NONE
      HD0224  162241 ..  162286 -   -10  -2.71712   TTTTTTTCTCTAAAG TAAGTGGTCGAGATTTTTGCA GAATT TGCAAGCAT-TCGACCACTTA TTCATGTAATGACTA  75 38
        dnaQ  161245 ..  161262 -  -9.9   -4.9755   ATAGATAATGAAAAA             CCTCTGA ATAA TCAGAGG              CTCTCTATCTAAAGT 100 219
        clpP NONE
        clpX  158824 ..  158846 -  -4.8  -3.72027   ATTTTGCATTAACAA           GATTAGGCCA TTT TGGGCTTATC           GCCATTCTGTACACA  59 5
        lpxK NONE
      HD0216  157563 ..  157589 -  -4.7  -3.59937   AGTAAAGAACAAAAG        TTATATGCTTAT AATT ATAAGC-TATAA         GAAGCGGGCTAATTT  57 86
        hbpA  155826 ..  155843 - -11.3  -4.55128   ACGGCTAAAGTAAAA             TGGTGGG ATAT CCCACCA              TTTTTTGTTGATTAA 100 37
        rsmC  151671 ..  151705 - -14.7   -3.7282   GGACTTTAGCAAGAA     CATAAAAAAAGCTAA GGTGA TTAGCTTTTTTTATG     ATCTGTTTAGAGATT 100 44
      HD0207  150032 ..  150042 -    -4  -2.56715   AGGCTGATGAATGCA                 TCTT CGT AAGA                 ACCCTTTGTTTTACG  45 51
        slyD  147487 ..  147511 -   -13  -5.22104   GAAAAAATAATAAAA          GGCACAAACA AAAAA TGTTTGTGCC          AGTGAGCAAACCTAA 100 43
        mrsA NONE
        rpiA  145138 ..  145177 - -10.8   -5.2112   AATAGTATTAAAAAA  GCGGTGGATTTATTGCAA AAAA TTGCTAAAAATTCACCGC   TTTATTTTTTATGTT 100 73
        ubiD  142447 ..  142465 -  -8.9  -4.53475   AGGTTATAAAAATAA             TCACACC TTGTG GGTGTGA             ATCTAGTGTTCAATC  89 131
      HD0196  141863 ..  141881 - -12.4  -4.89477   GGTTGAATAATAAAA             GCCCCCAC ATG ATGGGGGC             TTAATTTTTATCTTG 100 33
         rne  137291 ..  137313 - -12.1  -5.53991   TAGCTATTAAAAAAA           GCCTGTTAG TGATG CTAACAGGC           TTTTCGGTAGTTATT 100 163
      HD0192  136619 ..  136652 - -15.6  -2.81421   TTAAATATAAAAATT     CCCCTAAATTGAAT GTTATT ATTCAATTTAGGGG      CTAAGTAAGGAGTTT 100 77
      HD0190  134368 ..  134378 -    -4   -4.7153   AAATAAGGTCAAAAA                 TGAA TGC TTCA                 AGGGTAAAATGCAAA  67 79
        dnaK  132215 ..  132230 - -10.4  -5.38348   AAAAACATTAAAAAA              GGCGTG TTGC CACGCC               CTTTTACTTGTTTTC 100 81
        dnaJ  130880 ..  130935 - -15.2  -3.36289   TACGACCGCAAGTAA CGATCACTAAATAAAAAAGCCTCATTC TAT GAATGAGGCTTTTTTATT-ATTTACCG AGATGAGTGAAAAAG 100 16
      HD0178  119232 ..  119245 -  -8.1  -4.57073   GATGGTGCTGAAAAA               GCACG TATG CGTGC                GAAGAAAACTTTAGA  86 165
      HD0175  117259 ..  117286 -    -4  -3.12936   ATCCAAATGTGAATA        CGGCAGCGGATT TAAT AACCCGTGGCCA         GTTATTATCATTGCC  48 84
      HD0170  114564 ..  114585 - -11.7  -3.29511   TCTATTGCTGTAGAA           TGCCAAACA ATTT TGTTTGGCA            TTTTTTATTCACTAT  87 186
      HD0168  113334 ..  113358 -  -2.9  -3.77196   TGACGAGGCATTAAA          CCAAACG TTATGATGCTT CGTTTGG          CAACTTGCTTCGGTT  51 339
      HD0167  113191 ..  113206 - -10.4  -4.32951   AAATAATACTGAAAA              CCGACC GCTT GGTCGG               TTTTTTTATGCGCAG 100 44
      HD0160  108212 ..  108225 -  -4.5  -3.05224   ACATGCGCGCAAAAG               CCCCA AAAG TGAGG                TGCCGTCGGAATTAA  49 485
      HD0158  107032 ..  107051 -    -8  -4.07568   TGCTTGCGTTTAAAA            TGTATGTT ATGT AACATACA             ACACATAGACAAGAC  79 247
      HD0128   89671 ..   89688 -    -7  -3.54424   CCCGACGGTGTGAAA             TGGCGA GACTTA TCGCCA              AAATACAAAAAACAG  66 234
      HD0119   83091 ..   83106 -    -6  -4.56597   TGGCGGGTGCAAAAA              GCGCGC CGTC GCGAGC               GAGCGCTTGCCGATG  74 274
      HD0109   80844 ..   80854 -  -8.2  -4.81249   GTTGAAACTCAAAAA                 CGCG CCG CGCG                 AGGACGAAATTAAGC  87 208
      HD0089   72196 ..   72232 - -16.2  -3.65224   AGCTTACTTGAATAA   GCGGTCTATTTTGCATA ATTT TA-GCAAAATAGACCGC    TTTGTTTTGTGCGTT 100 326
      HD0085   70601 ..   70622 - -10.2  -5.48213   GATCGAAAATAAAAA           GCCCTGAT GATCAT ATCAGGGC            TTTTTAATGGATTTT 100 346
      HD0070   60276 ..   60292 -  -6.7  -4.94992   CTAAATTTATAAAAA              TATTCTT TGC AAGAATA              TTGAGTCGTGAATAG  83 180
      HD0069   57890 ..   57939 -  -2.3  -3.08812   TTCTGTTTAATAAAG CGTCAAGCGGTTATTTTTTGCCAA TTT TTAGCAAAAAAC-ACCGCTTATTT GGGTGCATTAGCTGA  42 33
        ftpA   57083 ..   57124 - -11.1    -5.252   TATTGGCAGAAAAAA GCGGTCGATTATTTTGA-AT AAA ATATCAAATAAATCGACCGC TTCAGCAGAGTTATA 100 52
      HD0066   55503 ..   55551 - -10.5  -3.90922   ATGTGGCTTAAATAA GCGGTCGTTTTTAGCTAATAA AAGTTAA TTATTGGCGAAAAATGACCGC TTTTTATTGAGATTA  93 38
         tuf   47871 ..   47894 -  -9.6  -4.83243   TTCATATAAAAGAAA          TAGGCGTATC ACAA GATACGCCTT           TTAAAATAAAATAAG 100 51
      HD0053   46613 ..   46631 -  -5.4  -3.05384   CGCCTTTTTATTTAA             TTATGTAT TGT ACACATAA             ATGCTTGATCTTCAT  54 3
      HD0052   46214 ..   46229 -  -4.6  -3.12351   TGGCGGCAGAGGTAA              TGGGCC TAAC GGCACA               ACGTTTAAAAGAACT  50 215
      HD0044 NONE
      HD0042   39293 ..   39323 -  -6.1  -2.78596   TAGCTTGGCAGGATA       GCCAACCGCCTTT TAATC AATAGCGGTTGGA       TTTAGGATAAATTTG  56 66
      HD0041 NONE
        yidC   37568 ..   37588 -  -8.3  -5.98675   CATAAAAATAAAAAA            GCACCGT ATGGCTA ACGGTGC            TTGATAGCTTAAAAC 100 47
        trmE   35975 ..   35989 -  -4.3    -3.727   TGTATTAGATCGAAA               TGATG TTCAG CATCA               GATTTTCTCGGTAAC  57 137
        genX   27191 ..   27225 - -15.2  -2.80816   TTTTTATTGACCATA     CAAGCGGGCAAATTGA ATC TAAATTTGCCCGCTTA     TTATCTTTATCTTGC 100 51
       dcuB1   24748 ..   24772 -  -7.9   -4.7254   ACTTTTTAGCAAAAA         GCCCTCAAGC TTATTT GCT-GAGGGC          TTTTTTATGGCGAGA  83 78
      HD0022   22900 ..   22917 -  -4.9  -2.79492   TGGCTAATGCCAAAC             GGTTTGTC CGT GACAA-CC             AATGGCTTGAATATC  51 262
        mesJ   17319 ..   17333 -  -4.2  -2.66748   TACTACGCAAATTTA               TACGCA CGT TGCGAA               AACGCGTTTGAAATC  47 68
