# Supplementary material for: Rapid, accurate, computational discovery of Rho-independent transcription terminators illuminates their relationship to DNA uptake
Source: Genome Biol. 2007 Feb 21;8(2):R22. doi: 10.1186/gb-2007-8-2-r22 (PMC1852404; doi:10.1186/gb-2007-8-2-r22)
Supplement: Additional data file 4 — Best terminators found downstream of each of the genes of the 343 organisms studied. [file gb-2007-8-2-r22-S4.zip › Haemophilus_influenzae_86_028NP.bag]

        gapA    1043 ..    1058 + -10.4  -5.60689   CTTTGAAAAAATTAA              CCGCTC TTCA GAGCGG               TTTTTTATTATCTAG 100 47
    NTHI0002    3021 ..    3038 + -11.3  -4.82863   GAAGCATAACCAAAA             GGCTCTC AATT GAGAGCC              TTTCTTTTCTAATTA 100 32
        fdxG NONE
        fdxH NONE
        fdxI   10423 ..   10444 + -10.9  -5.18726   CCTGAAAAAGAAAAA           GTGCGGTTA AAAT TGACCGCAC            TTTTTATTATAAAAG 100 49
        fdhE   11378 ..   11413 + -10.6  -4.17698   GCAGAAGACGCATAA    AAATATAGCCTAGGAT AAAC ATCCTAGGCTATATCA     TTTGTATCTATAAAT 100 26
        rsmC   13378 ..   13398 +  -6.9  -5.28414   TTAGAAACAAAAAAA            TCCCCAT CGCAATA ATGGGGA            TTTTTCTATTTATTA  89 37
         ung   19370 ..   19395 + -10.5  -3.24021   ATCTCTAAAAAATAA         CCGCACTTTAA TCTC TCAAAGTGCGG          TTGAATATTTCAGCA  83 48
    NTHI0044 NONE
        mreB   41197 ..   41218 + -13.1  -4.65819   GAATATGAACAAAAA           GTGCGGTTA AAAA TAACCGCAC            TTTTCCTTTCATTTT 100 44
        mreC NONE
        mreD   42806 ..   42821 +  -7.6  -5.43621   AATTACATTAAAAAA              GAGAGA TAAC TCTCTC               TTTTTTATGATTTAT  93 30
        phnA   48606 ..   48616 +  -6.8  -3.64283   TGCCATAGGATTATT                 CACC CCT GGTG                 TTATTGGAAAATTTA  65 372
        uxuR   56953 ..   56964 +    -3  -3.41602   ATCCAGTTGTTGTAG                GTAT CTAA ATAC                 TTGTAATAACATAGG  48 18
        uxuA   58177 ..   58221 +  -6.7  -2.66625   TCAATAAGTAAAAGA AAAAGTGCGGTC-ATAAAAA ACATTA TTTTTATCGACCGCACTTCC AATTTATTTTATCAA  57 30
        dksA   67664 ..   67685 + -10.9  -5.22039   TTGAAAAATACAAAA           GTGCGGTTA AAAT TAGCCGCAC            TTTTTTGCATTTAAA 100 50
        pcnB NONE
        folK NONE
    NTHI0078 NONE
        amiB NONE
        mutL NONE
        miaA NONE
        glnE   77494 ..   77507 +  -3.1  -3.65112   AACATTTCCTGTGCA               TTGGC TAGA GCTAA                TTCTGTGATTTCACT  51 141
        grpE   80858 ..   80875 +  -9.1  -5.95286   ATTTTGTCTAAAGAG             CGGTCGG TTTT TCGACCG              TTTTTTCTTTTTCCT 100 46
        nrdD   84050 ..   84071 + -13.1  -5.06816   AACTCCCTAGCAAAA           GCACGCATT TTTT AATGCGTGC            TTTTTGTTACCAACT 100 44
        tesB   85110 ..   85140 +  -5.6  -4.74801   ATGAAAAAATAAAAA       GACTAAGTTC TATTACATTCT GAACTTAGTC       TTTTTAATGAAATTA  74 125
        ppiB NONE
    NTHI0093   87684 ..   87709 + -14.9  -5.28826   CCATTGAGCGATGAA         TCCCCTGATTA GCGA TAATCAGGGGA          TTTTTTATAGAATTT 100 112
    NTHI0095 NONE
    NTHI0096 NONE
    NTHI0097   89121 ..   89139 + -10.3  -3.22102   TTTCAGACAAAAAAA             TTGCCCC ATTAA GGGGCAA             TCTTATCAACGCTCT  83 14
    NTHI0101 NONE
       dnaB2 NONE
    NTHI0103 NONE
    NTHI0104   96778 ..   96816 + -13.3  -3.33361   GCAGCTTAAAAAACA   TAACGCCCAACCTAGTG CGTTA CGTTAAGTTGGGCGTTA   TTCATATCGTTAGTA  91 32
    NTHI0106 NONE
    NTHI0107 NONE
    NTHI0108   99777 ..   99789 +  -6.2  -3.17075   GCCTTTTAAAGGTAA                GGGG ACAAG CCCC                TTACCTTAACGAAAA  59 118
        ssb2 NONE
    NTHI0110  100946 ..  100964 +  -7.4  -5.95539   ACCTCATTCTCCTTT             GCCCCA ACCTTAG TGGGGC             TTTTTTTATTTCAGG 100 74
       topB2  104035 ..  104090 + -20.2  -3.42182   CTTTTCAAATCGCTG GCCATTGCGGATTTTTAAAGTGTATT GCAA AGTGCATTTTGAAAATTCGCAATGGC TTGCTACTTTTTCCT 100 254
    NTHI0113 NONE
    NTHI0114 NONE
    NTHI0115 NONE
    NTHI0116  106359 ..  106390 + -10.2  -3.20387   CATTCTTTTCGCACC      TTACCCATAGGGGA TATA TCCCTTATGGGCGA       TATTCCCTATTTTAG  83 67
       radC2  106910 ..  106942 + -11.3  -4.34557   ACCTTTCACCCATTG      GGGGATAACACCCTC AAT GGCAGTGTTATCCCC      TTTACTTTTTACATT 100 47
    NTHI0118  107594 ..  107618 +   -13  -4.77757   CTATTTACCTTGAAA          GCCTATCTAC TTTAT GTAGATAGGC          TTTTCCTTTTTAGGA 100 42
    NTHI0119 NONE
        pilL NONE
    NTHI0121 NONE
    NTHI0122 NONE
    NTHI0123 NONE
    NTHI0125  113632 ..  113664 +  -7.1  -2.63079   TCAAATTTTTTTAGA      CGGTGAAGTAAAAGG TTA TCTTTTCTTTCACTG      TAAATTATCTCCAGC  61 281
    NTHI0126  114404 ..  114433 + -12.3  -5.28176   CTATGTTGTCATTAT       GGGTGCTTATTTT TCCA AGAATAAGCGCCC        TTTTTTATCACTAAA 100 48
    NTHI0127  114888 ..  114906 +  -2.4  -4.95155   ACGCTAATTTCCCTT             CTGTTTCA CCA TTAGACAG             TTTTTATACTGTAAG  65 51
    NTHI0128 NONE
    NTHI0129 NONE
    NTHI0130 NONE
    NTHI0131 NONE
    NTHI0132 NONE
    NTHI0133 NONE
    NTHI0134 NONE
    NTHI0135 NONE
    NTHI0136 NONE
    NTHI0137  124425 ..  124447 +   -15  -5.63517   TAACGTATAAAAAAA           GTCCATCTGT TAG ACAGATGGAC           TTTTTTATTTACGAA 100 38
    NTHI0140  127423 ..  127436 +  -5.2  -4.29176   CCAGTTTGTTCCACA               GGCG CAACGT CGCC                TTTTCCCTTACCTCT  69 407
        tnpR NONE
    NTHI0143  128936 ..  128956 + -14.1  -4.70534   ATACCACTAAAAAAA            TAAGCGGGA AAA TCCCGCTTA            TTTTATCTCTATTTA 100 31
    NTHI0148  133557 ..  133590 +    -9  -3.25823   CATTTTCAACCCTAA     GGGGAATTTTTACC CTTAGA GGTAAAGGTTTCCC      TTGCTGTAGGAGAAA  73 57
    NTHI0149 NONE
    NTHI0150 NONE
    NTHI0151  134288 ..  134316 + -13.9  -5.07652   AACCTTTACAACAAA        CCTTGATCATGCC ATT GGCGTGTTCAAGG        TTTTCTTTTACCCGA 100 57
        traC  135395 ..  135425 + -12.6  -4.18506   CATAAACCACCCTTT       GGGGAGTAATCCTC AAA GGGGATTGCTCCCG       TTATTTTAGGAGTAA 100 80
    NTHI0153  136212 ..  136237 + -14.9  -3.81137   TTTTACTAACATAAA         CACCCTTATCT AAAC AGATAAGGGTG          TTTACATATTTAACA 100 32
    NTHI0154  137004 ..  137017 +  -8.1    -3.922   TATTATTAACAACAA               GCCAC GTAA GTGGC                TTTAATTAGAGCTTT  79 32
    NTHI0155 NONE
    NTHI0156 NONE
    NTHI0157  138876 ..  138896 +  -7.5   -5.4182   CAAAACAAACAAAAA            TGGCAGAGT TGA GCCCTGCCA            TTTTTGTTTATAATT  93 228
    NTHI0161  142431 ..  142461 + -19.2  -3.86897   ACTAATAAGTAGAAA       GAACAATGGGGAGT AAA GCTCCCCATTGTTC       TTTCTAGCCGCTGCC 100 87
    NTHI0162  144471 ..  144481 +  -2.6  -4.04764   CATAAATCGGTAGCA                 TTTT GCA AAAA                 TTTATGGGTTATTTT  53 154
    NTHI0163  146418 ..  146428 +    -4  -5.94713   ACCACATTTGATATG                 TTAC TTA GTAA                 TTTTTTTTATACCGT  90 42
    NTHI0164  147309 ..  147344 +  -7.6  -2.64274   AATTACTTTAGATAG    GTATGCAAGGAGCATC TAAG GGTGTTCCTTGCAAAA     TAAATTTAAACCGCT  63 30
    NTHI0168  153720 ..  153754 +  -5.1   -3.2048   AAAATAAATAATCAT     GGAATAAGGCTCG AATTTAAAA CAAGCCTTATTTC     TTAATGAAATTTAAA  54 30
    NTHI0176  159507 ..  159523 +  -2.9  -3.76997   CTATAATCTATGTAT              GGTTCGT TTA ATGTACC              GTTTTGTTTTTCATC  51 35
        hitA  160657 ..  160690 + -14.7  -3.70811   AAATAATCCAAATAT     TGCGTGCGTGTATTT GAAA AAATTCACGCACGCG      TTTACAATTCTCTAA 100 35
        hitB NONE
        hitC  163350 ..  163370 +  -9.8  -4.40963   ACGCTTAACAATAAA            GCCTTATC TTCAC GATAAGGC            TTATTTTTAAACAAT 100 33
    NTHI0186  168599 ..  168629 + -12.8  -2.54314   GCATAAAATACAAAA       GTGCGGTAAAAA TATTTCT TTTTTACCGCAC       GCTTTCTTCTCTATA  86 35
       hsdM1 NONE
    NTHI0190  172772 ..  172808 +  -3.3  -2.76162   ATTGACAATGCTTAA   CTTGCTGAAAA-ATAA TGATTT TTATCTTTTAAGCAAG    ATTTGGCATGAAATA  43 70
       hsdS1 NONE
       hsdR1  177453 ..  177484 +  -8.8  -4.73682   TCATAAAACACAAAA      GTGCGGTAAAAATA TTTC TTTTTTAACCGCAC       TTTTATCTTCTGAAA  93 203
        corB NONE
    NTHI0197 NONE
    NTHI0198  181827 ..  181842 + -10.4  -4.10178   CAGTGCAACAAAAAA              GCCGAC ATTT GTCGGC               TTTCTACTATTCTTG 100 50
        serS  183710 ..  183733 +  -5.3  -5.55769   CTAGAAGATAAAAAA          GCGTGGA TTTTAAAATT TCCACGC           TTTTTTATTATCAAA  84 46
         gst  184819 ..  184838 +  -2.2  -3.43411   CTGTCAAGTTGAAAA            TGTTTACT GATG AGTGAATA             ATTTTTACCATTTTG  46 191
        hemR  187260 ..  187281 + -10.9  -3.98661   ATTTTAGAATAAATA           GCCCGATTG AATC TAATCGGGC            TTTATCATAACTATA  93 34
        mltA NONE
    NTHI0206  198721 ..  198743 +  -7.8   -5.4833   ATCACCTCTTGAAAA           TGCACATTGA CCA TAAATGTGCA           TTTTTTATTGAATGA  93 40
        znuA  199902 ..  199925 + -12.5   -4.9448   TCTTTCTAAAAACAA          TGACCGCAC ATAAAA GTGCGGTCA           TTTTCTTTGCTAAAT 100 42
        tsaA  204245 ..  204259 +   -10  -5.86465   ATTATTTACAAGAAA               GCCACA TAA TGTGGC               TTTTTTTATATTCTT 100 47
        pgsA  205348 ..  205359 +  -5.8   -5.9218   TAAAAATAAAGTAAG                CACC GAAA GGTG                 TTTTTTTATTATCTA  93 492
    NTHI0215  207577 ..  207598 + -10.9  -5.60993   ATTTTAATCACAAAA           GTGCGGTGA AATT TTACCGCAC            TTTTTTTATACGCAG 100 77
         udk NONE
         dcd NONE
    NTHI0220 NONE
    NTHI0221  211704 ..  211720 +  -7.9  -3.23395   AATTTAATGCGACGA              CCGCCAA TCA TCGGCGG              TTGGTGCTCATCCGT  67 357
        rnhA  214941 ..  214962 +  -3.1  -3.84246   ACTGATATAACATCA           TATTTTTCG ATAC CTAAAAATA            TTTAATACTTAAACC  52 45
       ompP2  216317 ..  216334 +  -9.9  -5.63103   ATTATTAAAAGCAAG             GCGAATC GAAA GATTCGC              TTTTTTTGCTTAAAA 100 58
    NTHI0232  223641 ..  223667 + -10.2   -3.3363   AATCCATAATCCCTC         TTTAGTGTGCCG TAA TGGCACACTACA         TTCCCTTATTCTTCA  83 32
        siaT  225556 ..  225590 + -12.4  -4.85822   ATACCATAATAAAAA     GTGCGGTTGAAAAA CATTAAA TTTTTTAACCGCAC     TTTTATCTTTCTCGT 100 32
    NTHI0235  226893 ..  226912 + -10.7  -3.86897   TTATAATAATCAAAA            GCGGCGA AATCTA TCGCCGC             TTTATACAAAATAAA  90 66
    NTHI0236  227453 ..  227471 +  -8.9  -4.87786   GTTGGCTATAAAAAA             CACCTTC ACGAG GAAGGTG             TTTTTATCAAATTAA  95 30
         psd  237642 ..  237661 +  -7.9  -5.39905   TCTCACTTCTTTAAA            GGCAGTA TAACCT TACTGCC             TTTTTCTTCTTTCAT  93 91
        nqrA NONE
        nqrB NONE
        nqrC NONE
        nqrD NONE
        nqrE NONE
        nqrF  246365 ..  246417 + -12.9  -4.66264   TTTAGTTAATCAATT CATCATAAAAGCTGACCGCACTTTG TGA TAAAGTGCGGTCAAAATTTAAGATG TTTTTAAAAATTTTC 100 42
        apbE NONE
    NTHI0261  247839 ..  247857 + -11.8  -4.55491   GCAAAATAAAATTAA             CGGCAAAA TTA TTTTGCCG             TTTTCTAATTCAATG 100 69
        trmU  249081 ..  249095 +  -7.8   -4.2243   CAAAGATGACTAAAA               GCGCGT AAA ATGCGC               TTTTAAACTATTTAT  78 43
    NTHI0266  252109 ..  252123 +  -4.3  -2.86343   GGTTATCCACCCAGA               TCGAT TCACT ATCGA               TGTAATAATTCACAT  48 421
    NTHI0273  257810 ..  257832 +  -8.5  -4.85782   TTCAACAAACTAGTG           GGGCGTATT CAAAT AATATGCCC           TTTGTTTTTGAAAAA  95 41
    NTHI0274  259830 ..  259848 +  -7.4  -4.62302   GTTGAATGAGCGAGC             TGGCATCA TAT TGCTGCCA             TTTTTCACGATCTTC  79 437
    NTHI0278 NONE
        tatA NONE
        tatB NONE
        tatC  264077 ..  264107 +  -8.6  -4.71307   GTCGTTTTTTATTTT       TTATCTAATAAATA CGA TATTTTTTAGATAA       TTTCTTTACTTTTTC  93 208
        gdhA  265627 ..  265653 + -12.4   -5.0538   AAAAGTTAAACTAAA         TAACCGCACTGT AAT AAAGTGCGGTTA         TTTTTTAGGATGAAA 100 48
        seqA NONE
        menE NONE
    NTHI0291 NONE
        aroC  274151 ..  274171 +  -9.7    -5.252   TTTGGGATAAGTGGA            AAGTTCCCC AAA GGGGAACTA            TTTTTTCTAACCGTG 100 106
        mepA NONE
    NTHI0295 NONE
        msbB NONE
        selD  278050 ..  278067 +    -7   -5.1925   CCACATAGCAAAAAA             CCTTGG AATATC CCAAGG              TTTTTTAGATTATCA  88 86
    NTHI0302 NONE
        nadN  283004 ..  283024 + -11.2  -5.31855   AAAATAGGCTAAAAA            TAGCGCGT ATTTA ACGCGCTA            TTTTTGTTATTAGTC 100 47
        aroK NONE
        aroB NONE
         dam  285832 ..  285853 +  -4.5  -3.14528   TCGTAATTTTAAAAC           CACAATAAA ATAA TATATTGTG            TATTACCATTTATCT  50 78
  NTHI0307_1  286879 ..  286891 +  -3.3  -5.27335   CTAATACTATTTCAT                GACGA AGA TCGCC                TTTTTCTTTAAAAAG  74 53
        ribA  288337 ..  288364 + -12.9  -5.64421   AGATATGTTAAAAAA        GCCATACTGTT ATATTG AACAGTATGGC         TTTTTTATTTAAACT 100 47
        prlC  292709 ..  292727 + -10.3  -3.94276   ATACGTCAAACTATA             GGGCATG CACAA CATGCCC             TTTCTCAAATATTTT  93 40
       hsdM2  294478 ..  294495 + -12.7  -2.75844   AGGGGTAAAATGTAG             GGTGGGC TTCA GCCCACC              ATTTACGATAACAGG  86 33
       hsdS2  295710 ..  295724 +  -2.8  -2.64616   GAATTATTATTGAAT               TTCCCT AGC AGAGAA               TAATATGACTAAAAG  41 8
        prrC NONE
    NTHI0317 NONE
       hsdR2  301083 ..  301107 + -11.5  -4.99035   TCGTGATAATAAAAA          CAGCTCCAATT TAT ACTTGGAGCTG          TTTTTATATCGATAA 100 130
        guaB  313083 ..  313100 +  -6.9  -4.49756   TGGGCTAATCTTTAA             GGTGGGC TTTA GCCTGCC              TTTTGCTGTTTAAAG  80 33
        guaA  314805 ..  314826 +  -8.7  -5.12987   CAGTAACTTTAATAA           GTGCGGTTA ATTT TTACCGCAC            TTTATTTTTGTTTAA  95 74
    NTHI0328  316295 ..  316316 + -13.1  -4.17417   TATCTTATAGAACAA           GTGCGGTAA ATTT TTACCGCAC            TTTGTGTATGATTAA 100 31
        brnQ  319050 ..  319107 + -27.9  -2.70354   AAAGTGTTTTATTTA TCAGCCCTGTGCCGTAAAACTCCGTCC TTCA GGGCGGAGATATAAGGCACAGGGCTGA TAAATTTCTAACCGC 100 47
         pnp  322495 ..  322526 + -16.8   -4.2018   CTTGGAATATAGAAT      CAAAACTTGGTAGC ATTC GCTGCCAAGTTTTG       TTGTTTTCCAACTTT 100 42
        nlpL  323582 ..  323600 +  -7.4  -3.12341   TCAACTTAATAAACC             GAAAGCCC GTT GAGCTTTC             CTTATTTATATTCGA  66 103
        deaD  325498 ..  325518 + -15.5  -5.12068   TTTTACATACACTTA            GCCCCTTGA ACC TCAAGGGGC            TTTTTATTGCCTATA 100 58
    NTHI0338 NONE
    NTHI0339  327653 ..  327695 +    -8  -3.12976   TTAACCTAAGAAAAA CCCGATTATAAAGTTTCT GTAATCA AAAAAATTTATAATCGGG CTTTTCAAATATTTT  68 490
        perM  329486 ..  329513 +  -8.6  -5.77856   TATATAAATAAAAAA        TAGTTAATCGTA AATT TTCGATTAACTA         TTTTTTTAATTTATT 100 81
         ssb  345015 ..  345052 + -10.1  -4.51799   TTTATTTTACTAATT   AAAAGGACTAAATCTAT GATT ATAGATTTAGTCCTTAA    TTTTATAGCTTTAGT 100 106
        dapA  348456 ..  348473 +  -9.9  -2.84448   TGTTATAAAAATAAA             GGGGTAA GTAA TTACCCC              TCACTTTTATGTATT  76 33
    NTHI0363 NONE
    NTHI0364  349800 ..  349834 + -13.4   -2.6342   ACTAAAAATTGATGA     TATTTAATAAAATATT AAT AATATTTTATTAAATA     TAGATTAATTTAACC  89 124
        opsX  353909 ..  353922 +  -5.3  -4.58395   TGGTTTTAATATAGC               CAACT TGAA AGTTG                TTTTTGGAAAGTAAG  71 69
        hxuC NONE
        hxuB NONE
        hxuA  360901 ..  360936 + -11.4  -4.24342   AAAGCATAAAGCCAA    TCTGACAGACAT-CAAT TAA ATTGCATGCCTGTCAGA    TTTATTAATAGCCAC 100 60
    NTHI0373  362028 ..  362044 +  -6.5  -2.79831   ACTTTTCTAAATTTC              CACTGGA GTT TCCTGTG              TATACTAAAGGTTCC  58 53
        narQ NONE
        murB  364836 ..  364853 +  -7.1  -2.64933   ATTGACAAATTAGTT             CAATAAG ATAG CTTATTG              TGCTATAACTAAGTA  61 81
        rpoH  365771 ..  365786 +    -9  -5.73978   TTTAGAAAAAGAAAA              CCTGCT GATT AGCAGG               TTTTTTATTTCTCAT  95 45
        lpt6  372703 ..  372720 +  -9.9  -2.79312   GATAATTTTCTTAGA             TCGAGCA TTAT TGCTCGA              TCTGCTCGCCAATTT  76 36
         udp  375698 ..  375742 +  -4.4  -5.84381   AAAACTTTATTTTAT TCTGCACCTTAATTAGAT TTATTTTCT AACGAAGTAAGGTGCAGA TTTTTTTATTAATAA  91 63
       aspC3  382451 ..  382467 +  -9.4  -4.89852   TGACAACATTACAAA              GGGGAC TGAAT GTCCCC              TTTTTATCGATATAA 100 50
         mtr  384051 ..  384066 +  -4.7  -3.64822   GGCGTAAAGCCATAC              GCGAT GCATTG ATCGC               TTTAACTGAAGCAAT  57 277
    NTHI0403 NONE
         rho  392030 ..  392052 +  -5.6  -4.81551   TTCTATGAAGAACAA           GGGAAAAATA TTA TGTTTTCCCC           TTTTTAATATCCGTA  74 53
        ampD  396721 ..  396756 +  -9.2  -5.12987   AATTGTATTTTTTTA    CCGCACTTTCTTCCATT TTG AATGTGA-AAAGTGCGG    TTTATTTTTGTTTAA 100 269
        corC NONE
        cutE NONE
    NTHI0414 NONE
    NTHI0415 NONE
        ruvX  401686 ..  401698 +  -7.7  -3.41051   CTTCCTGACTGCCAC                GAAGC TCG GCTTC                TTCTAATGCAAGTAA  69 398
    NTHI0419  403698 ..  403725 + -14.4  -3.67588   AAAAGTATCTAAAAA        TAAAGGGAATCA ATAC TGATTCCCTTTA         TTTACCTAACCTTTC 100 29
    NTHI0421 NONE
    NTHI0422  405870 ..  405887 +  -9.9  -5.50313   TAAAATCGTCATAAA             GAGCTCA AAAA TGAGCTC              TTTTTTCATTTTATG 100 413
    NTHI0423 NONE
    NTHI0424  406451 ..  406470 +  -9.3  -4.98061   AGTATAAAAAAATAA            GCCACCA AAAACA TGGTGGC             TTTTATTTACTATCT 100 67
        proC NONE
        hcaT  410123 ..  410134 +    -3  -2.62735   GGACGTATCGCTTTC                CTTT TAAA AAAG                 TAATATGAAAAATCT  43 40
        xerD  411151 ..  411161 +    -4  -2.79175   AAGCATATTTTGCTA                 TCTT GCG AAGA                 ATTTCGACATTTGTT  46 144
    NTHI0429  411501 ..  411522 + -11.7   -5.2189   TGAGTAATTAAAAAA           GCCTTATTG AGTA CAATAAGGC            TTTTTTAGTGGTTAA 100 34
    NTHI0436  417596 ..  417609 +  -2.5  -2.78523   GTCGCATTTATTTCC               TAAAT CATA ATTTA                TAAATTTCTTCTAGA  42 16
    NTHI0438 NONE
    NTHI0439 NONE
    NTHI0440  419137 ..  419147 +  -2.6  -3.27408   GATTTTTTATTTTAC                 TTAT GAC ATAA                 TCTGTTTAACTCAAC  45 49
        gloA  419617 ..  419638 + -11.7  -5.26119   TTATTGTATTTTTAA           TAACGTAGG GATT CCTACGTTA            TTTTATTTTTAAGAG 100 55
         rnt  420533 ..  420558 + -15.5  -5.34857   ATAATAAAAATCTTA         CCCCTCGGAAG GCAA CTTTCGAGGGG          TTTTGTTTTATTTAC 100 208
    NTHI0443  422026 ..  422041 + -10.4  -5.65177   CTTTAACGATTATAA              TCCCCC ACTT GGGGGA               TTTTTTTATGACTGT 100 35
    NTHI0444  422879 ..  422907 +  -6.7  -5.10461   ACAGCTTATAAAAAA        TGCCTTTCCTATT TAT GAACGGAAAGGCA        TTTTTGTTGAATGAA  84 268
    NTHI0447  424645 ..  424657 +  -6.3  -4.44915   TTTTTCGCCACACTT                TTGAG CTT CTCAA                TTTTGTGGCTAATTA  74 63
        oapA  426009 ..  426022 +  -8.1  -5.93252   AAAAATAATTTTTTG               GGCGA GTAA TCGCC                TTTTTTCTTTTTAAG 100 33
        oapB NONE
        recO NONE
        rumA  428530 ..  428544 +  -3.5  -3.39449   CCACCCAAAATAAAA               GCGAC AGGAA GTTGC               TTGCTCTTCATCAAC  48 62
        relA NONE
        dgkA  431179 ..  431210 + -15.4  -2.93393   ATTCTTCTAACCCTC      CAAAAGTGCGGTAA GTTT TTACCGCATTTTTG       ATTTATCCAATCACG 100 31
        mogA NONE
        glnB NONE
    NTHI0457  433252 ..  433271 + -12.2  -5.67063   TTTTAGAGATAAAAG            TGCGGTGA ATTT TCACCGCA             TTTTTTTATGATAAG 100 42
        trmB NONE
    NTHI0460  436737 ..  436761 + -10.1  -5.13722   AATCTAAATTGAAAG          CAGCATAACAA AAA TTGCTATGCTG          TTTTGTTTTAATCCC 100 39
        napF NONE
        napD NONE
        napA NONE
        napG NONE
        napH  441994 ..  442009 +    -4   -3.2794   TTCGACCAGATTCGA              TCATTC AGGG GAGTGA               TTAATATGACTAAAC  49 10
        napB NONE
        napC  443087 ..  443120 + -11.3  -3.48063   GTGATTTTCTAAAAA     TAGGCTGAAAAAA TACCGCAC TTTTTTCAGCCTA      TTATAAATTTGGGTA  89 37
    NTHI0473  448644 ..  448664 +    -4   -2.7186   TTGCAGGAATTAGGG            GGCGAA CAATGAAAA TTCGCC            TACTTAAACCGCTTT  45 14
    NTHI0474 NONE
    NTHI0475 NONE
    NTHI0476  451015 ..  451029 +  -7.2  -2.87916   GGATTTGGCTTAGGT               TTAGTC TCA GACTAA               TGACTTTATTTTTCC  62 28
    NTHI0482  455383 ..  455410 + -11.4  -5.59879   AAATCAACTAAAAAA        CGCGAGATAAAA CAAC TCTTATCTCGCG         TTTTTTGTGTTTATG 100 70
    NTHI0485  457713 ..  457741 + -12.6  -2.66321   TTAATTAATATTCTA        GGCATGTGAATT AATCA AGTTCACATGCC        CTATGTTTTCATACA  86 33
    NTHI0486 NONE
    NTHI0487 NONE
        gcpE NONE
        hisS NONE
    NTHI0490  462363 ..  462384 + -10.9  -5.09225   ACCTTTAAAAAATAA           TACCCGCAT CAAA GTGCGGGTA            TTTTTTCAATCAAAT 100 33
        dinG NONE
    NTHI0508 NONE
    NTHI0509 NONE
        lcfA  479845 ..  479862 +  -8.5  -5.51353   ACATTAATGTCAAAA             TGGGATA GCAA TATCCCA              TTTTTGTTCTTTTTA  95 34
         rnd  481045 ..  481067 + -13.5  -4.80167   AATAAATATAAAAAA           GCGTTGAGC AAATA GCTCAACGC           TTTTAGTTTTTACTC 100 36
    NTHI0516 NONE
    NTHI0517 NONE
        xseA  487901 ..  487913 +  -2.7  -6.00086   ACTCTCAACAAAAAG                TGGAA ACC TTCTA                TTTTTTTTGTAGTCT  91 155
        adpP NONE
         icc  489441 ..  489490 + -14.7  -3.21276   AGGATATTAAATTTT GTGGACGTTTTAAAAATCACTTTC ATA GTAAGC-ATTTTTAAAACGTCCAC TATTCTAACCCAACA  95 31
       ompP1  491420 ..  491442 +  -7.8  -5.18371   ATTTAGCATAATAAA           GCACACTT CCACACC AAGTGTGC           TTTTCTTTTATAAAA  88 52
         ogt NONE
        mutH  493085 ..  493097 +  -4.8  -4.17316   TTACAAGCTGAAATT                GAGG ATTTG CCTC                TTCTTTTGCAAAAAT  63 434
    NTHI0532  498390 ..  498409 +  -6.4  -4.79756   CTTAGCGATATAAAG            TGCGGTCA AAAA TGGTCGCA             TTTTTACCTTATGTA  80 36
        tyrR  499474 ..  499509 + -17.8  -3.22448   TTTGAAATGGAAAAA    GTGCGGTTGAAATTTC CTAA GAATTTTCAACCGCAC     TTAATAAATATTGAT 100 49
         rne  504124 ..  504153 + -12.4  -5.54907   TCAAAAATAAAAATA       GAATTGACGTAA CCAAAA TTACGTCAATTC        TTTTTATTTTATAAA 100 41
    NTHI0539  504576 ..  504631 + -15.2   -5.4505   ATTTAGTTTTCTATT TAAGCGGTCAAATTCTTCTCATTATTT GCA AAATGA-GGGAAAAATTTGACCGCTTG TTTTTTCTTGAAAAG 100 49
        thiM NONE
        thiD NONE
        thiE NONE
    NTHI0543  508505 ..  508516 +    -3  -3.54935   AAATTTTACATAAAA                TTCT ACTA AGAA                 TTTAACCGCACTTTC  49 76
    NTHI0545  510189 ..  510204 +  -6.8  -3.15758   GACAGATTTCACTTC              GCCATC TTTT GGTGGC               TTAGTGCGAGGTTCT  60 212
    NTHI0547  512125 ..  512141 + -10.9  -3.79251   ATTTGAAATTTTAAA              GGGGAAA TCG TTTCCCC              TTTAATCATACACTA  90 27
        pssA  514390 ..  514418 +  -2.4  -3.64703   AACGTAAATTATGTT        TACGGATGCAAT CCACT ACTGCATCTGCA        TTTCCCTCAAGACAA  48 142
        nhaB NONE
        dsbB  517264 ..  517279 +    -9  -6.11243   TTAACTAAAAAAATA              CGGTGA AATT TCACCG               TTTTTTTTATTACAT 100 33
        mrcA  528826 ..  528845 + -11.4  -3.44146   TTTAGTGTGAAATCG            GGCGAGTC AATT GGCTCGCC             TTCGTTATAAAACAA  89 53
    NTHI0568  529747 ..  529780 + -14.1  -4.46581   CTAAACACCACTAAA     TTTCACCGCACTT GACTTCAA AAGTGCGGTGAAA      TTTTCTGAGATTTTA 100 56
    NTHI0569  530261 ..  530285 +  -4.1   -3.1855   AAGGTGTCGCAAAGC          GACGGAAGGGG GTT CCCCCTAAGTC          TTCGGTATTCCCCCG  51 72
        recR  530931 ..  530944 +  -3.8  -2.81872   ACTCTTTTCTAGGTC               GTCG TCAAAT CGAC                TAATCTTCTCATACC  46 9
        topB NONE
        secG  533822 ..  533854 + -17.9  -3.58564   CATCCATAACTAAAA      GGACTAAGCCCTGTA GAT TACAGAGCTTAGTCC      TTGATTTCATAGTCT 100 479
         lav  545335 ..  545357 + -12.8  -5.88565   AGTAGTAACAAAAAA           TCGGCAGGAA AAT TTTCTGCCGA           TTTTTTTATTCTGAA 100 45
        mazG  550464 ..  550497 + -11.2  -4.32951   AAAACTAATTGAGAA     GTGCGGTAAAAATT TCTCTC ATTTTTTACCGCAC      TTTCTTCGTTAAAGT 100 33
         lon  553998 ..  554017 + -12.2  -4.89562   TAATTGAATGTTTTA            GGGCTTGT GAAA ACAAGCCC             TTTTATTGATTTTAG 100 38
    NTHI0594 NONE
        rpiA NONE
        serA  557312 ..  557346 +  -9.6  -4.46854   GTACTTTACTAAATA    G-AAAAAAGATCAGG GTAATG CCTGATCTTTTTTGC     TTTCTTATTCAGTAA 100 29
        hisG  560478 ..  560491 +  -3.1  -4.11216   AATATCTCAAAATGG               TGGGT TATC ATCCA                TTTTACGGATACAAA  57 77
        hisD  561796 ..  561806 +    -4  -3.46659   ATTGGCGAAACTCAA                 TATC TAA GATA                 TTAATTGTAGATCTA  51 19
        hisC  562962 ..  562983 +    -3  -3.40597   TGTTGAAGCAATTAA           GGAGGT AAAATGAACC ACCTCC            TATTTAAGTCACAGA  48 13
        hisB  564193 ..  564221 +  -3.9  -3.29511   AAAGAGCGGTTAATT        TTTGTCGTATTTT TGC AAAATTCGACCGA        TTGTAAAAGGATAAA  49 44
        hisH NONE
        hisA NONE
        hisF NONE
        hisI NONE
  NTHI0606_1  567279 ..  567289 +  -2.6  -3.09516   ACAATACAATTATCG                 TAAA TTT TTTA                 TTACATCATAAGGAA  43 23
        tyrP  568667 ..  568680 +  -5.3  -3.17876   AGCCCTTAAACTAAA               TGAAG TTCA CTTCA                TCTATATTATACTTT  55 179
    NTHI0619 NONE
    NTHI0620  578073 ..  578085 +  -6.3  -2.92618   CCAATTTTATTAAAA                CAACT GCA AGTTG                CTTGTTCTATAAGAC  58 92
        luxS  579087 ..  579097 +  -6.8  -3.53091   GCGTTGTTAATCAAT                 GGCT GCA AGCC                 TTTGAAAAACAAGGT  64 418
        hslV NONE
        hslU  582461 ..  582482 + -13.1  -5.86976   ATTTTACATATAAAA           GTGCGGTAA ATTT TTACCGCAC            TTTTTTGTTTTCTAA 100 49
        ordL NONE
        rmuC  586605 ..  586636 +  -9.6  -5.35459   ATCTTCAATAATTTA      TTCTCCGATTGAAT GTAA ATTTGGTCGGAGAA       TTTTTTATCCTATCT 100 30
        rbsD NONE
        rbsA  588656 ..  588667 +  -4.4  -3.18383   CTCAAGAAAAATTAT                TAGC AGCA GCTA                 TTGGTAAATAAGAGT  51 3
        rbsC NONE
        rbsB  590595 ..  590617 + -11.4  -3.48276   CGTTATATCACATTA           TGGGGCAAAT TAT ATTTGTCCCA           TTGTGTAGAAAGAAA  89 60
        rbsK NONE
        rbsR  592639 ..  592671 +  -8.6  -4.41616   CCTTATTGCTATTTT      CAAAAAAACTGCTA TTTTC TTGCGGTTTTTTTG      TTTATTTAACCCACT  89 60
    NTHI0635  593281 ..  593301 + -15.5  -4.63586   TTACCGCACTTTTAA            CCCCGTTCA AAT TGAACGGGG            TTTTATATATCATAT 100 45
    NTHI0638  595650 ..  595680 + -15.6  -2.81118   AATAGATGTAATATG       TAAATAAGGCAGGG AAT CCCTGCCTTAGTTA       ATTTAAATGCCTTAT 100 36
    NTHI0648  612852 ..  612869 +  -6.9  -2.53125   CTCTTGTAAAAAAAC             GCGCTGG TTTT CCACCGC              ACTTTTCTCAAAGAT  59 518
    NTHI0653  617045 ..  617057 +  -4.1  -3.00022   GATGCCCGAAGGACG                GAAGG GGG CTTTC                TATATCTCCCCTCAA  50 69
        rpsU  620491 ..  620513 +   -12  -4.84642   TCGAGTTAAGACAAA           CCGTGAATCC TTT GGACTCACGG           TTTTGTTACTTTAAG 100 59
        dnaG NONE
        rpoD  624375 ..  624407 +  -9.4  -4.74084   GATACATTTGTTTAA      GGACTAAATTCT ATAATCCGC AGAATTTAGTCC      TTTTACTTTTACTTT 100 86
       groES NONE
       groEL  633901 ..  633927 +   -11  -4.68545   ATATGATAAAAATAA         AAAAACCCAGTT TTA AACTGGGTTTTA         TTTTATCTATTGGAT 100 154
        ksgA  637996 ..  638015 +  -7.2  -3.33711   GTAAAAATAATAAAA            GGTGTAAT CCTT GTTACACC             TTGGCTTTCTACATA  66 37
        apaH NONE
    NTHI0680  640498 ..  640524 + -12.4  -3.35522   CCTTAGTATAAATAA         TTGAGCTCTACA TTA TGTAGAGCCCAA         TATTTCAGCAAATTA  93 48
        hslR  649840 ..  649854 +  -2.2  -5.03314   ATAAAACTTCCTCCT               TTAGAT TTT ATTTAA               TTTTTTCACAATGAA  67 517
        asnA  651066 ..  651076 +  -2.4  -4.72729   TTTCGATATTGTATC                 GGAC TCA GCCC                 TTTTAATTTTAGTTG  64 119
    NTHI0694  652894 ..  652904 +  -6.8  -4.72729   TTTCGATATTGTATC                 GGAC TCA GTCC                 TTTTAATTTTAGTTG  80 61
    NTHI0696  653659 ..  653706 +  -8.4  -2.74605   TTTACCCATAAAAAA TCTGCCCCTCAATTGTTGGTTT GGTT AGTCCAACTTTTGGGGTGCAGA TCAATTTTCACCGCA  66 121
        greB  660961 ..  660971 +  -2.6  -3.50335   TGAACATAAGCAACA                 TATT GCG AATA                 TTGATGTTTGTAGGA  47 267
        pdgX  663205 ..  663221 + -10.8  -4.61873   AGAATGTAATTTAAA              GGGCGC ATTAA GCGCCC              TTTTCATTTGTACGA 100 71
        fkbY  664311 ..  664332 + -12.3  -5.18726   CGGATAAGTTTAATA           GCGCGCGTT CTTT AACGCGTGC            TTTTTATTATAAAAA 100 41
    NTHI0708 NONE
    NTHI0709  665425 ..  665436 +    -3  -2.84684   GATCGAGTAATAACC                CTAT GAAG ATAG                 CCTTTTTATTTCGCA  44 20
    NTHI0710 NONE
    NTHI0711  666132 ..  666163 +  -8.8  -5.01845   ATCAGATATAGAATA      AAAAAATGCGGAGA ATTT TCTCCGCACTTTTC       TTTTTACTTCTTCTG  95 75
        coaA  669030 ..  669051 + -13.1  -3.15699   TTAAGAAAATAAAAA           TTCGCACGT AAAA ACGTGCGAA            TCTTAGTCAATGCCT  91 29
        recA  685717 ..  685738 + -10.9  -4.09108   TTACAAATGCCAAAA           GTGCGGTTA AAAA TGACCGCAC            TTTATATCGATTCAA 100 47
        recX  686235 ..  686256 +  -3.1  -2.88663   TGAATGGGATTAAGA           TAAAAGTTG AGAA CAAATTTTA            TATATCCAAATGCCT  44 28
        argF NONE
        arcC  689823 ..  689858 + -14.8  -3.60792   TTCTCAAGGTAAAAA    GTGCGGTTGGTTTAAC CAAT GTTTTACCAACCGCAC     TTTAAACGTTAAACA 100 66
    NTHI0735  691730 ..  691750 +  -8.5  -3.86244   AATAGTTTTTATTTC            TTGATTTTT ATC AAAAATCAA            TCTTTATTGTTGTGA  79 339
        pepE  696772 ..  696782 +  -2.6  -3.67564   CTTAAAGGGAACATA                 TAAT GGA ATTA                 TTTAAATCCATCGTT  48 41
    NTHI0739  698083 ..  698111 +  -9.6  -4.90296   AGAAATAGTAAAAAA        TTGACCGCACTT TATTT AAGTGCGGTCTG        TTTTTATAGACTTTT 100 39
        abgA  699418 ..  699431 +  -2.5  -2.54636   ATTATCTTAATTAAA               TAAAA ATAT TTTTA                CTCCTTTCTTTTAAG  41 31
        cpdB  701496 ..  701526 +  -6.2  -5.55769   ATTAGAAAAATAAAA       TGCCGCCTAAATAT CTA AAATTTAGATGGCA       TTTTTTCTTCTAAAG  86 43
        gidA  705186 ..  705207 +  -4.5  -5.00884   TATTAAAATTCGCCG           TCTATTTCT ATAT GGAAGTAGA            TTTTTTGAACAACAT  73 133
        rpsL  705709 ..  705721 +  -6.3  -4.42386   TCCAGTCAAAAGCGC                TTTGC GCT GCAAA                TTTTCTCAATGAGAA  74 100
       rpsG,  706245 ..  706265 +  -2.5  -4.81249   CTAACAAAGCATTTG            CTCACTACC GTT GGTAATAAG            TTTTTGAATTTAAAG  63 9
        fusA  708460 ..  708491 +  -7.4  -2.76815   TAATTTTTGTAAACC      AGCGGTGTAAAATA TGAT TGTTTTATACCGCA       CTTCTTAGGAAACAT  63 38
         tuf  709752 ..  709771 + -12.2   -5.9218   AAGTAAAAAGAAAAG            TGCGGAGA AAAT TCTCCGCA             TTTTTTTATTCTATA 100 81
    NTHI0749 NONE
    NTHI0751 NONE
        dusA  711668 ..  711689 + -13.1  -4.69464   ACACTAATCACAAAA           TAAGCCGCA AAAG TGCGGCTTA            TTTTTCAGCTGTTTT 100 34
    NTHI0757 NONE
        purB  715371 ..  715388 +  -8.5  -2.60244   GGGCGCCGAAGTCAT             CCTAATC TTAG GATTAGG              TAAATTAATTCCGAG  69 233
        rplJ  715921 ..  715935 +  -7.2  -3.20119   AAATTACAAGAAGCA               GCTTAA TCA TTAAGC               GTTTCTTACTTCATC  65 20
        rplL  716384 ..  716401 + -11.3  -5.60689   TTAAAATTCAAAAAA             CCGATGG GAAA CCATCGG              TTTTTTCTTATATAA 100 57
        glmU  717891 ..  717910 +  -7.9  -5.60993   AAATAGAATAAAAAA            TCCTACG TATTAT CGTAGGA             TTTTTTTATAAACCA  93 35
    NTHI0767  722633 ..  722655 + -11.4   -5.7946   GAAATAAACAAAAAA           TCCATCTTCG TAT TGAAGATGGA           TTTTTTTATTAGCCG 100 58
        lgtF  728394 ..  728423 + -12.2  -5.43866   CATAAACGCATAGCA       CGTGGTTTCGCC AACAAA GACGAAACCACG        TTTTTTTAAGGCTTG 100 94
    NTHI0783 NONE
    NTHI0785  741652 ..  741671 +  -5.7   -5.7946   TAATATAAGAAAAAA            TCGCACT GTTAAA GGTGCGA             TTTTTTTGTTGGAGA  91 43
    NTHI0790  744960 ..  744978 + -11.8  -5.31855   TTAATCGTAATAAAA             GGCTTAGA TTT TCTAAGCC             TTTTTATTATTAATC 100 37
        mioC NONE
         dtd  746408 ..  746425 +  -4.2  -3.89301   TGCTTGAGCGATGAT             GGTAAT ATCAAC ATTACC              TATTTTATATCCCTT  59 515
        pepD  749821 ..  749863 + -11.6  -5.72207   TAATCTAATATTAAT TAAAAGTGCGGTTAAAAT TTCTTTT GTTTTAACCGCTCTTTTA TTTTTTTCGTTTCGC 100 38
        tpiA  752168 ..  752189 + -13.1  -5.48787   AGAATAACAACAAAA           GTGCGGTAA ATTT TTACCGCAC            TTTTTTATATCTTAT 100 54
        ilvC  756514 ..  756537 + -12.6   -5.1675   GAACTGAATTAAAAA          CCGACTTTAT CAAT ATAAAGTCGG           TTTTTTCATAGATAA 100 50
        glpT  762619 ..  762644 +  -4.7  -5.28176   AATTAGCTTAAAAAA         GGCGG-TGGGCA AAT TGCTTAGTCGCC         TTTTTTGTAACTAAA  80 39
        glpQ  763816 ..  763837 + -14.5  -3.12446   TAATATCCCTCACAA           CCGTGGGTA AACA TACCCACGG            TTAACTAGGTTTCTA  95 38
        glpF NONE
        glpK  766386 ..  766418 + -12.2  -4.88495   ATTCTCATACAAAAA      GAGCGGTCAAAA CTTCTTTTA TTTTGACCGCTC      TTTTATTCTGTATCT 100 52
         hel  768061 ..  768089 +  -6.8  -5.18355   TATAATTTAGTTTGG       GGCTAAGCTCATT TTTT ACTG-GCTTAGCC        TTTTTAATTTTTCAA  84 67
        rluE  768873 ..  768897 +  -7.2  -2.70044   GTCAAATTATAAAAA          TAGGGCAAGT ATTTC GTTTGCCCTA          AATTTTTCTCCCATA  61 29
        truD NONE
        surE NONE
    NTHI0826 NONE
    NTHI0827 NONE
        lppB  780762 ..  780796 + -10.2  -5.45652   AGATCTCTTTAAAAA     GTGCGGTAAAAAAT CTCAACA AATTTTTACCGCAC     TTTTTTATTAAAAAT 100 40
        tnaA  782546 ..  782566 + -12.7  -5.60993   TAATATCACGAAAAA            TGCAGTTCA TTT TGAACTGCA            TTTTTTTATCAACAG 100 38
        tnaB  783870 ..  783904 + -10.2  -5.38951   AAATATCAATTTTAA     GTGCGGTAAAAAAT CTCAACA AATTTTTACCGCAC     TTTTTTATCTGGCTT 100 46
        mutS  786660 ..  786671 +  -4.4  -3.62096   CCAAGAACGCTGGCG                TCCT CAAC AGGA                 TTTGAAATCCTGCCA  55 110
        selA NONE
        selB NONE
    NTHI0837  790892 ..  790904 +  -3.5  -3.10775   ACAGGGTAATGATAT                TTAAA TCC TTTAA                CTTTTGAATAGCAAT  45 22
        relB NONE
    NTHI0839  791636 ..  791662 + -14.6  -4.67011   AGTAATCTTAAATAA         TAATCCGCACGT AAA ATGTGCGGATTA         TTTTTACATAGGATT 100 42
         tig  796487 ..  796530 + -12.7   -4.0386   ATTATTATGATTGAA TAAAAGTGCGGTCGCTCTT TTTAAT AAAAGCGATCGCATTTTTA TTTGTGGGTTATTTA 100 49
        clpP NONE
        clpX  798416 ..  798435 +    -5  -4.10855   TTAGAATATTAGATT            TAATCGCA AAAG TGCGGTTG             TTTTCGCCAGATTTT  64 29
        secE NONE
        nusG  799551 ..  799569 + -10.3  -5.95286   ATGATTAAAATATAA             CCGCACT TTTGT AGTGCGG             TTTTTTGTTTTTAAT 100 44
        vacJ  800448 ..  800465 +  -3.5  -3.75067   TAATAAACAGAAAAG             TGCGGTAA AAA TTACC-CA             ATTTTTTATCAACTA  52 38
    NTHI0851  800910 ..  800943 +   -14  -5.42975   AATCCCTGCTTAAAA     GTGCGGTCATAAAC TCGCAT GTTTTTGACCGCAC      TTTTTGTTTATCTGC 100 54
        htpX  801907 ..  801944 +  -8.6  -4.55826   AATCTTTAAAAATTA   TAAAAAATCGACCGCA CTTTAA TGAGGTCGATGTTTTA    TTTTCCTCTTTTCAC  89 32
    NTHI0854 NONE
        trkH  804682 ..  804701 +  -5.8   -5.0065   TAACTGAAAATTCAT            CATTACTT TTTT AAGTAGTG             TTTTATTTATAGCTA  81 324
        psiE  811257 ..  811286 + -12.3  -4.05402   AGATTCAAAACAACA       AAAAACGCACTTC ACTT GAAGTGCGTTTTG        TCTTTTTAGTTGAGC 100 45
        cyaA NONE
        gpsA NONE
        cysE NONE
        aroE  819396 ..  819406 +  -2.6  -4.29508   TATGGTACATTGTGT                 TTTT ATT AAAA                 TTTGTTGCTCTCGAT  58 49
    NTHI0863  820979 ..  821007 + -11.9  -4.73388   AGCCATTTAAATAAA        TGGGTTAAAGC AAATGAA GCTTTAACCCA        TTTTTCATAACCGTT 100 109
        hepA NONE
        rluA NONE
        glpG NONE
        glpR  834373 ..  834391 + -13.2  -3.80461   GCTTAGATAAGAAAA             TCCCTTGC TGG GCAAGGGA             TTTAGTAATGGGTTA  95 279
    NTHI0880  838006 ..  838025 +  -5.8   -5.0065   TAACTGAAAATTCAT            CATTACTT TTTT AAGTAGTG             TTTTATTTATAGCTA  81 304
    NTHI0881 NONE
    NTHI0882  845006 ..  845028 +  -7.7   -5.4111   AATTTTAAAGAAAAA           TGCGCTAAG TCTCT CCTAGCGCA           TTTTTTATGATTATT  93 48
        cyaY  847682 ..  847696 +  -2.8  -2.64805   ACATGGCGAGAACGT               GCAGTT CTA AAATGC               TGGATTCTCCTTTAC  41 16
        recQ  849562 ..  849583 + -10.9  -5.24416   GACTAAGTGTTAAAA           GTGCGGTTA AAAA TGACCGCAC            TTTTTGTTATACTTG 100 35
        proS  851387 ..  851408 + -10.9  -5.16841   TATATTGTGACAAAA           GAGCGGTTA AAAA TAGCCGCTC            TTTTTGTTGATCTAA 100 57
        lpxH NONE
        ilvG  859461 ..  859471 +  -2.6  -3.21099   AAGCTGCCGGATGTT                 TTAA TGG TTAA                 TTAATCATACAAACG  45 11
        ilvD NONE
        thd1  862988 ..  863007 +  -9.3  -4.34263   TTAATCTTATAAAAA            GGCGTGA TATTTT TCACGCC             TTTGTCTTATTCAAA  93 37
        pgmB  868835 ..  868846 +    -3  -3.45592   TATCTTCAAGTGTAG                TTTC AACA GAAA                 TGTTTAATACCACTT  47 485
        dcuB  871094 ..  871131 + -14.5  -3.47345   TAAAATGTGATTCGA   TAACAAAGAACGGTGCTG AAA TAGCACCGTT-TTTGTTA   TTCTAATATCAACTT 100 38
        ndhA  873115 ..  873142 +  -7.2  -2.57489   TAACGCTTTGGCGTG        CAAATTCATTAA TGAT TTGATGGATTTG         TACATTCAATTCATC  59 521
        lexA  876028 ..  876068 + -15.1  -2.64747   GGTACCAAGAATGAA  TAAAGTGCGGTAAAAAT TTACGGT ATTTTTACCGCACTTTG  CTTATACTAGAGTGC 100 44
        dapF  877158 ..  877171 +  -9.5  -4.22475   TAGCATAATAAAAAA               CCGCC TCTC GGCGG                TTCTTGTTTTAAATC  89 207
        purL  882253 ..  882275 +   -10     -2.97   GGTTAAAAAAGTGCG           GTGGAAATCT GGC AGATTTTCAC           TGTGTGCGTTACTTT  77 60
       lex2B  883490 ..  883525 + -12.2  -5.10163   ATATAGTAGACAAAG    CAGTTGTTAATGTTTA TTTT TAAATATTAGCAACTG     TTTTATTTTGGAATT 100 48
        gpmA  886503 ..  886520 +  -9.8  -4.57569   CTGTATAAAACAAAA             CCCCGC AAATTA GCGGGG              TTTTTAAACAAGTCC 100 67
        mutY NONE
    NTHI0920 NONE
        mltC  889806 ..  889827 + -13.1  -5.10877   GCCAAATTTAGAAAG           GCCGCTAAA GAGA TTTAGCGGC            TTTTTGCTTTCTTAT 100 429
        ribB  892831 ..  892865 + -10.8  -5.16133   ATTTAAAACGAAGAA     GTGCGGTGAAAATTTC TAT GATTTTTTTACCGCAC     TTTTTATATTATACT 100 35
        lpsA  893690 ..  893724 + -10.2  -5.82036   ATTTAAATAATAAAA     GTGCGGTTAAAAAT CTTATTA AATTTTAACCGCAC     TTTTTTGTTTATTCT 100 31
        ftsY NONE
        ftsE NONE
        ftsX  897741 ..  897764 + -12.6  -5.26875   GATATCAAAAGAAAA          GCGAATTTCT TAAA AGAAATTCGC           TTTTTTAGTTAGAAG 100 44
    NTHI0936  902887 ..  902908 +  -9.5  -3.87318   TTTCTATAGAATACA           CGGACTCTCA ATA TGAGAG-CCG           TTTAATGTAATCATT  81 71
        rpsJ NONE
        rplC NONE
        rplD NONE
        rplW NONE
        rplB NONE
        rpsS NONE
        rplV NONE
        rpsC NONE
        rplP NONE
        rpmC NONE
        rpsQ  908055 ..  908077 +  -7.8  -5.93252   AGTAATAAAATAAAA           GCCAATAG TGTAAAT CTATTGGC           TTTTTTGTTTTTAAA 100 53
    NTHI0950 NONE
        rplN NONE
        rplX NONE
        rplE NONE
        rpsN  910882 ..  910896 +  -2.8  -4.67048   CCTTAAAAAAGCGAG               CTGGTA ATA TACCAC               TTTATTTTGGAATCG  63 19
        rpsH NONE
        rplF NONE
        rplR NONE
        rpsE NONE
        rpmD NONE
        rplO NONE
        secY  914873 ..  914895 + -11.4  -3.08947   TCTTGCCAAGAACCA           GTTGAGTAGT TAT ACTGCTCAAC           TCATTTATGTCCTTG  84 193
        rpsM NONE
        rpsK NONE
        rpsD NONE
        rpoA NONE
        rplQ  917861 ..  917880 +  -5.7   -5.8901   TAATTCTAAAAAGAA            GCTCACT TTATAT AGTGGGC             TTTTTTATTTTATAT  91 45
    NTHI0970  920338 ..  920360 + -10.7  -3.61806   TTAAATCGAATAAAC           TAGACCTAG TTATT CTAGGTCTA           TTCTCTAATTAGTGT  89 37
        galR  937751 ..  937770 +  -5.1  -3.45764   GTGGAATCGCGCTAA            TTTGTGA CATGGA TCACAAA             TTCATAATTTTTTAT  55 26
        mglB  938919 ..  938937 + -10.3  -4.58283   TTTGTTGTAGTCTAA             GGGGAAG TGGAT CTTCCCC             TTTTTAAAGAGGTTG 100 54
        mglA NONE
        mglC  941536 ..  941553 +  -7.7  -5.24647   TAAAATGAATGAAAA             GTGGGCA AATT TGTCCAC              TTTTGTTTTATCTAT  89 58
    NTHI0990 NONE
        ispZ NONE
    NTHI0992 NONE
    NTHI0994  943707 ..  943723 +  -2.4   -3.6608   TTATTGTAAAGCCGT              TTAAAA AAGTC TTTTAA              TTTAAATAACGTAAT  47 9
         slt NONE
        trpR NONE
        mtgA  946658 ..  946672 +   -10  -6.02919   ATATAAAATAAAAAA               CGAGTC TAA GACTCG               TTTTTTTATTTATAA 100 93
        genX  951527 ..  951538 +  -4.4  -5.33848   CGTAAAGTTTTAAAC                CAAG AGGG CTTG                 TTTTTTCGTTCTGGT  79 334
    NTHI1007 NONE
    NTHI1008  955949 ..  955961 +  -6.3   -2.8739   ATAATGCTTCTCGCC                GTACT TAC AGTAC                CTTTCAATTAATATA  58 155
    NTHI1009  957368 ..  957389 +  -8.7  -4.41177   GCATACGCAATTAAA           GTGCGGTCA TTTT TAACCGCAC            TTTTGAGTTTATCTA  84 384
    NTHI1011  958033 ..  958044 +  -3.6  -2.92192   TAAAACCGCATTGCT                CCGT GCTC GCGG                 TATCATTAAATAAGA  46 1
        dsbA  958711 ..  958723 +  -3.5  -3.14132   GTTTAATGCCAGCCC                TATTT TGT AAATA                TTAATGAAAGAAGAG  45 51
    NTHI1013  959097 ..  959114 +  -9.1   -5.2853   AGATACGTTAAATAA             GGCAGGC GGAA GTCTGCC              TTTTGTTTTTGAATA 100 40
        trmA  960464 ..  960485 +  -2.3  -3.83868   CGTAAACTAGACGAA           CCTAAACTCG GAG CG-GTTTATG           TTGATTTTGTTGGTG  50 172
    NTHI1015 NONE
    NTHI1016  961865 ..  961880 + -10.4  -4.26188   TTCTTAATTTATTAA              CCCCGA TCTT TCGGGG               TTTTCCGTATCTAAA 100 390
        mobB NONE
    NTHI1020  963903 ..  963922 +  -6.4  -3.57792   ATTGATATTTCTTGT            TGGTGGAG ATAG CTCCATCG             TTTAACCATAAATGG  64 103
        hbpA  965640 ..  965657 +  -9.9  -5.38054   ATTTACTTATTTTAA             GCCCTTA TTTA TAAGGGC              TTTTTATTTATCAAG 100 50
    NTHI1022  966576 ..  966603 +  -9.2  -4.88918   CTTAATGAAGATAAA        GGGTTGAGTGTA AATT TATACTCACCCC         TTTTGTTTACGATAA 100 49
    NTHI1025  970530 ..  970541 +  -2.2  -2.94032   TAAGAAACCTGAAAA                CGGT ATCA ACTG                 ATTTCCTTGAACCGT  41 261
    NTHI1027  971230 ..  971241 +    -3  -4.15044   CAAAATATTTCATTT                TTTC TCTT GAAA                 TTTATTCAACCGAGC  57 75
        clpB  973891 ..  973910 + -12.2  -4.77567   TAGGTATTAAAAAAA            GTGCGGTA AATT TACCGCAC             TTTTCTTATGAACCT 100 38
        pdxH  978800 ..  978837 +  -7.1  -5.35222   TAAATTGAGCATAAA   ATAACCGCACTTTAG TTGTATCC CAAAAGTGCGGTTAA    TTTTTTCTAAATTTT  89 41
        glnA  983424 ..  983444 + -11.9    -4.564   TAATCATTTTTAAAA            GTGCGGTAG AAT TTACCGCAC            TTTTCGTTTGAAATT 100 52
        rmlB NONE
        pepB NONE
         ndk  986354 ..  986374 + -12.7  -4.28651   AATTGATAGCAAAAA            GCACCTAAA AGT TTTAGGTGC            TTTTAAAGTTTTAAT 100 39
        ispB NONE
    NTHI1045  991206 ..  991238 +  -4.1  -4.93288   AAATAGAAAAATAAA      GGTGTTGTTTCACAG AAT TTGCTGAACAGCACC      TTTTATTTCACTATT  73 42
        dsbD  995641 ..  995651 +  -3.2  -3.20991   ATGCTTTTTCCAATT                 GGTT AAA AGCC                 TTGCATTAAGTTAGA  47 6
    NTHI1049  996217 ..  996234 + -11.3  -5.28176   TTTATCCTTATTTTT             GCCCACA TTTA TGTGGGC              TTTTTTATGCCTGAA 100 61
        purH NONE
        purD  999413 ..  999427 +    -5  -4.63218   GGTAGAATTGTATTT               TCCTAG GAT TTAGGA               TTTTGTTAGGGCAAC  69 85
        glyA 1002491 .. 1002516 + -11.9  -5.24531   TCGTTGATTATATGT         TTAGCGGCGAT TAAT ATCGCCGCTTA          TTTTTTATGGGAAAT 100 52
        coaE NONE
    NTHI1056 1003358 .. 1003385 + -15.8  -4.87665   AGCATTAAATAGAGA        TTAACCGATAGG AAAC CCTATCGGTTAA         TTTTTATAAGTGCGG 100 29
        rhlB 1004758 .. 1004777 +    -5  -4.73094   TTTGATGATGAAAAG            TGCGGTTA ATTT TGACTGCA             TTTTATATTCCTATT  72 64
    NTHI1058 NONE
    NTHI1059 NONE
    NTHI1060 1009998 .. 1010017 +    -8  -4.67011   ATAATCCACTTATGT            TAGTCTTT ATTT AAAGACTA             TTTTTCAGTAAACTT  86 173
    NTHI1061 NONE
        proB 1015521 .. 1015532 +  -4.4  -3.16647   AAATGTAAGGTAAAA                CGAT AGTG ATCG                 ATTTTGATGGCTACC  51 101
        nudH NONE
    NTHI1069 NONE
         lgt NONE
        thyA NONE
    NTHI1073 1019189 .. 1019211 +    -5  -4.46112   TTGCGGAAATTCTTC           TTGAATTAGT GTT AATAATTCAA           TTTGTTTAAATAGAA  67 107
    NTHI1075 1019854 .. 1019875 +  -6.7  -4.12599   GTTTTTTGTGAAGAA           TATTGCTAT TGAA ATAGCGATA            TTTTAAAAAATTATT  71 48
        secA 1022674 .. 1022695 + -10.9  -5.17353   TAATGAACAATCAAA           GTGCGGTGA TTTT TTACCGCAC            TTTTTTCATACCTCT 100 38
        mutT 1023209 .. 1023219 +    -4  -4.21792   TTTTAATATACTCGC                 CAAA ATA TTTG                 TATTTTTTGCATTAT  59 98
        kefB 1025158 .. 1025181 +  -3.2  -5.45802   GTTTAAGTATTTACT          TTTGAGTGAT TTAA ATCACGTAAA           TTTTTATTTTAAGGC  77 82
    NTHI1079 1026015 .. 1026037 +  -7.1  -5.30155   GTATAAATCGCCCCG           CTGTTTTTG CCTTT CAAAAGCAG           TTTTTTAATTACTAA  89 74
        rpsB 1026917 .. 1026943 + -12.4   -4.9725   CAAGCGATTAATTGG         CATAGGGGCTAA AAT TTAGCCCCTATA         TTTTTATCTAAAAGT 100 76
         tsf 1027877 .. 1027900 +   -14  -4.77775   ATAACGATATGTTAA          TAAGCCCAAC TTAA GTTGGGCTTA           TTTGTTTTATAGGAT 100 51
        leuS 1037977 .. 1038005 +  -8.9  -5.29782   AAACCATAATACATA        GGGTGTGTGGATT TAA AATTCACGCACCA        TTTTTTATAGGTATG  95 32
    NTHI1091 NONE
        holA 1039799 .. 1039827 +  -7.5   -4.8143   AAGTCTATAAAAGAA        GGGATGATTGA CGAAAAA TCAACCATCCC        TTTTTACATTATTGA  83 222
        hktE 1046061 .. 1046106 +  -6.4  -5.47218   AATAGTAGTAATGAA TCTGCACCC-AA-AAGTTAGGC TAAG GTTTAACTGATTAGGGTGCAGA TTTTTTTCAATGAAA  87 69
    NTHI1109 NONE
    NTHI1110 NONE
    NTHI1111 NONE
    NTHI1112 NONE
        recC NONE
    NTHI1114 NONE
        ribD NONE
        degS 1064112 .. 1064133 +    -8  -4.58724   CCAGTAAATTAAAAA           TAGCGGTC TATTTT GACCGCTG            TTTTCATTATATTTA  84 29
         dfp NONE
         dut NONE
         ttk 1073104 .. 1073116 +  -4.9  -3.06573   TTTTGCCTAATTGAC                TTTAC CGA GTAAA                TATATGATTATTCCT  52 31
    NTHI1129 NONE
         crp 1074060 .. 1074082 +  -6.3  -5.39681   TTATTCAAAATAAAA           CCATCCGAA ATTAA TTTGGGTGG           TTTTTGTTTAATTGT  85 55
        rpsT 1083403 .. 1083420 + -11.3   -5.4833   GAATGAAAAATAAAA             CCGCACT TTAA AGTGCGG              TTTTTTATTGCATCG 100 55
        menB NONE
        menC NONE
        aroQ 1086770 .. 1086808 +  -7.6  -3.88464   AAAAAACAAGTTTAT   TCATAACCGCACTTTT TTCGTTT AAAAGTGCGGTTAAAA   TTTCAATCTTTTTAG  73 116
        accB 1087317 .. 1087338 + -13.7  -3.83502   TTCCAATATTTTCGT           CGGGCGGAC TTTA GTCCGCCTG            TTTCATATACAAATA 100 42
        accC 1088836 .. 1088855 + -10.8  -4.42974   TAATTAAACGTTAAA            TGGCTAAC AATG GTTAGCCA             TTTCTTATATATGCC 100 38
    NTHI1146 NONE
        panF 1090753 .. 1090786 + -14.1  -4.27483   CGTCAATCAATATGC     TGTCACCTTCTTCTA AACT TAGAGGAAGGTGATA      TTTAATTTTCTCACT 100 42
    NTHI1148 NONE
        prmA NONE
        dusB NONE
         fis 1094127 .. 1094157 + -10.6   -4.4634   ATTCTATTTTAAAAA       TTAGCCCCAAGT AATTTGA ATTTGGGGCTAA       TTTATTATTACAATT 100 81
        leuA 1100569 .. 1100609 +  -2.6  -2.72144   AAGCCATAAACATCA CTAACCCAATCCCCCTCTTT AGT AAAGAGGGGT-TAGGGG-AG ATTTGGCAGAAGTAA  41 22
        leuB 1101858 .. 1101876 +  -4.4  -3.61652   GCCCGAAGGGCGGAA             GGGGGGCA ATC TCCCACCC             TTAGTTATTTAGAAA  55 72
        leuC NONE
        leuD 1104085 .. 1104103 + -10.3  -4.17701   TCATTCAAAAATAAA             GCCCTGT AATAC ACAGGGC             TTTGTCGTTTATAAC 100 86
    NTHI1171 1119944 .. 1119961 +  -2.7  -4.90136   TATCTCTAACATTGT             TAAAGTG CATA CACTATA              TTTTTAATATTAGTT  66 63
        rpmH NONE
        rnpA NONE
    NTHI1174 NONE
        yidC 1122541 .. 1122562 + -14.5  -3.48036   ACCCTAAGCAATCAA           CCGTGGGTA AGTA TACCCACGG            TTAATTATAGTAATA 100 129
        trmE 1124687 .. 1124699 +  -3.5   -3.6502   GTAAAGTGCGGTCAT                TTTTT GGC AAAAA                TTTAAATCAAAAGTG  50 46
        ppiD 1126762 .. 1126782 +  -9.7  -5.50313   AAATTTTGCTCAAAA            GTGCGGTAA ATT TCACCGCAC            TTTTTTACTTTTGTG 100 64
    NTHI1180 NONE
        lspA NONE
        ispH 1129899 .. 1129930 +  -8.8  -5.27477   AGAAGTTAATTAATA      CTAAGGGCTTATCG TCAA TGATAAGTCCTTTG       TTTTTTCATTCAAAT  95 28
    NTHI1183 1130433 .. 1130449 + -12.3  -5.72254   TAACCTCCAATGAAT              GCCCTGT TTC ACAGGGC              TTTTTTATTCTTTAC 100 46
        tbpA 1131650 .. 1131661 +    -3  -2.62578   GGCAAACTACATTAA                CAAA ATAA TTTG                 ATGTTGTCGTTATTT  43 18
        thiP NONE
        thiQ NONE
        bioB 1135112 .. 1135132 + -14.1  -3.08002   ATAGCCAATAAAAAA            GCTCCTTGA ATA TCAAGGAGC            TAGTTTAGTTTAATC  93 114
        serB NONE
    NTHI1194 1139137 .. 1139160 +  -8.9   -2.8382   GACGCTCGCCTTTTA          TTATCGGCG TGCGTT CGCCGGTAA           ATTTACCGTTGTTTC  69 183
        corA NONE
    NTHI1196 1140822 .. 1140849 + -11.5  -5.43974   ATTGAAGATTTAGTT        GGTAAGAATAG TATTTT CTATTCTTACC         TTTTTATTTCGTTTT 100 80
    NTHI1199 1144013 .. 1144040 +  -4.2  -4.13206   CGTGGGGGCAGTACT        GTAGAGTTTGTT AGTA AACAACATCTAC         TTATTATTTAATAAT  62 191
    NTHI1208 1152341 .. 1152383 +  -4.6   -3.4252   TAATAAATCCTTTTG GGTTGCCATAGCCGCCGCAC TAA GTGCTGCGGTGGCATCAACC TTGTGCTGCATCGCA  53 38
    NTHI1209 NONE
    NTHI1211 1152970 .. 1153001 + -14.6  -3.77489   GCTAAATATCTAGCA      AAAAAGTGCGGTGA AAAT TCACCGCACTTTTC       TTTAGCTATTAAATT 100 43
    NTHI1214 1156386 .. 1156413 + -11.4  -4.65078   TAAGTTGATTAAGAG        AAAGGGAGCATT TTTT AATGCTCCCTTG         TTTTGTTAAGGCTGT 100 62
        pyrH 1167145 .. 1167174 +    -3  -5.00138   CATAATTAAATTAAG       GACTAAACTT TTAATTCATT GAGTTTAGTC        TTTTTAATTTAAATA  68 74
        pyrG 1181566 .. 1181594 + -14.8  -5.26918   TTTGAAGTAAAAAAA        TCCCCGTTAAAT TTATC ATTTAACGGGGA        TTTTTTATAAGCTAT 100 111
        ccmA NONE
        ccmB 1192338 .. 1192354 +  -4.5  -4.31943   GTGCGGTGGTTTTTC              TCTTTAA TTT TTAAGGA              TCTTTTTTATGTGGA  64 61
        ccmC NONE
        ccmD NONE
        ccmE 1193859 .. 1193871 +  -3.4  -2.53213   CAAGAAAAAGAAGGC                GCAA AATGA TTGC                TGAATTAGGAAATTA  42 17
        ccmF 1195819 .. 1195842 + -15.4  -2.74488   GAAATAGTTTATACT          GCCATGGGTA GGTA TACCCATGGC           TAATTGAAATGGTTC 100 34
        dsbE 1196753 .. 1196764 +  -2.2  -2.54186   GTGGATTATATGGTG                GCACG TTA CG-GC                AATTTTGTAACCTAT  39 280
    NTHI1262 NONE
    NTHI1263 1198795 .. 1198808 +  -3.9  -3.94067   ATTATCACTATTTTA               GATAA AAAA TTATC                TTGTTATCTGTGCTA  57 21
        cysZ NONE
        cysK 1203950 .. 1203971 + -10.9  -4.64676   ACAAAAAAGAATAAA           GTGCGGTGA ATTT TTACCGCAC            TTTTATTAAGACTAG 100 41
        xylA NONE
        xylB 1213563 .. 1213589 +  -7.4  -3.80114   TTATATTAAATAAAA        TCCCCTAT-GC CGATAA GCTATAGGGGA         TTTACTACATTAATA  73 32
        deoC 1215880 .. 1215901 + -10.1  -4.74706   TTACTAATCCTTTCA           CGCGTGGTA TTCT TTCCACGCG            TTTTTACATATTCGA 100 34
    NTHI1285 1219147 .. 1219168 +  -8.7  -5.54907   TTGTAAAAGTAAAAA           GTGCGGTGA ATTT TAACCGCAC            TTTTTGTTTTATAAG  95 35
        talB 1226008 .. 1226056 + -13.5  -5.80003   ATAACCGCACTTCAA TCTGCTCTTGAATTAGTTAAAGA AAA TATTTAACTAATTTGAGTGCAGA TTTTTTATTTATTAA 100 61
    NTHI1295 1228657 .. 1228683 + -13.9  -5.83211   AATTTGATGAAAAAA         GCCGTTTGAAT TGTTT ATTCAAACGGC         TTTTTTATTTTGATA 100 48
        mraZ 1229308 .. 1229318 +  -2.6  -3.91897   AAATAATGTAGTACT                 TTTA TCT TAAA                 TTTATGAATAGCGAA  53 42
        mraW NONE
        ftsL NONE
        ftsI NONE
        murE NONE
        murF NONE
        mraY 1236411 .. 1236441 + -15.6  -4.32482   AATAAATGTTGTGAG       GTTCGCTCTTTCAG TTT TTGAAAGAGCGAGC       TTTTACGTTATAAAT 100 39
        murD NONE
        ftsW 1239005 .. 1239022 +  -4.1  -2.72344   TTTATTTCGTATAGG             TCAAGCA CGCT TGCGTGA              TGATTAGAGATAAAA  47 1
        murG NONE
        murC 1241675 .. 1241685 +    -4  -3.36273   AATGCCAGATGGATT                 GATT GAA AATC                 TTAGTATTAGAAAAG  51 39
         ddl NONE
        ftsQ NONE
        ftsA 1244745 .. 1244757 +  -3.5  -3.77206   ACAATAAAGGGAATT                TATAT TTT ATATA                TTTAGTCAGCTTATC  52 60
        ftsZ NONE
        lpxC 1247035 .. 1247060 +  -7.7  -5.69793   TTTATTGTTGAAAAA         GCTATATTTCT GGTG GGAAGTATAGC          TTTTTTATTTCATCT  93 45
        pheA 1248305 .. 1248340 + -13.6  -5.44837   GAGCGTGTAAAAAAA    GTGCGGTCAATAAAAAT GAT GTTTTTA-TGACCGCAC    TTTTTATATTTTTTT 100 31
        pmbA 1253714 .. 1253736 +    -7  -6.04324   GTTAGGGTTCAAAAA           GGCTGAAGGT TTA AACTTCAGTC           TTTTTTATTTTTTGA 100 157
         hpt 1254505 .. 1254558 +  -9.9  -4.11039   AGAATAATTTGATTT TATTGAAAAGTGCGGTTGAAATTTT AAAT GAATTTTTAGCCGCACTTTTTTATA TTATTTCATTGCTAT  93 34
    NTHI1323 1256144 .. 1256169 + -11.3  -5.28176   AAATCAATAAAAAAA         TCTGCAATTGA GAAT TCAGTTGCAGA          TTTTTTATCGCTCAA 100 45
       ompP5 1268442 .. 1268463 +  -9.5  -5.10933   TTAAATACAGAAAAA           GGCTTAAAC TTCG GTTTAGGCC            TTTTGTTTTAAATGA 100 65
    NTHI1333 1268896 .. 1268910 +  -8.5  -5.39721   AGTGGAAAAATAAAA               CCCGC AATAA GCGGG               TTTTTTATATAATAA  95 45
    NTHI1336 1271778 .. 1271796 + -10.3  -4.72201   AATAGGATAACTAGA             GCCGACT AAATC AGTCGGC             TTATTTTTTATAAGC 100 39
       trpG2 NONE
        metK 1275258 .. 1275279 + -13.1  -3.50532   GGCTTATATTGAAAA           GGCAACAAG GTTT CTTGTTGCC            TTAGTTGGTTTAGGT  93 65
        sprT NONE
         opa 1276633 .. 1276663 + -14.2  -3.25823   TAAAACACTTTAATT       TAACGGTGATCGTT TAA AACAATCACCGTTA       TTGGTATCAGCAGAG  95 67
        ligA 1281779 .. 1281794 +  -4.7  -2.71712   TGCGGTTGATTTTCA              CGACA TTTTTC TGTCG               CTTTCCAACAACGAG  49 121
    NTHI1363 1290524 .. 1290546 + -12.8  -4.41882   TGAATCAATAAAAAA           GTGCGGTTGA TTT TTAACCGCAC           TTTCGTTTTTCTATT 100 30
        gcvA NONE
    NTHI1366 NONE
        sucC NONE
        sucD 1296156 .. 1296185 +  -4.5  -5.00895   CGCACTTTAGTTTTC       TAAA-GCGTAGA TTGGCTT TCTACGCCTTTA       TTTTTATATGCTCGC  73 42
    NTHI1369 1296890 .. 1296907 +  -5.5  -2.90751   TTTATTTAACCTATA             GACGCTT GTGA AAGCGAC              CTTTCCATTATTCAA  52 32
        rluB NONE
        cysB 1299350 .. 1299360 +  -5.4  -3.61232   AAGGTGGATTGGTCA                 CGAT AAG ATCG                 TATTTCTGTCCCAAA  59 389
    NTHI1373 1300642 .. 1300676 +  -7.9  -5.10163   AACGTTATAAAAAAA     TACCGCACTTTTACT GCCTA GGGCAAAGTGCGGTA     TTTTCTTTTACAATT  88 44
    NTHI1376 1304815 .. 1304833 +   -11   -4.8622   TTTTGTAGAATACCT             CGGTCGTT TTA AACGGCCG             TTTTTCATTGAGAGA 100 71
        cvpA 1305352 .. 1305362 +  -5.4  -2.81313   TTAATCAATAAGGAA                 CACA AAA TGTG                 TGGTATTGTCGGTAT  52 30
        purF 1306911 .. 1306935 + -10.8  -5.88476   TTAGTCCGATAAAAA          TCACCGCATT AAAAA AGTGCGGTGA          TTTTTTATTTGTTTT 100 61
         mdh 1309476 .. 1309501 + -10.5  -4.33576   CTTTTTATTAAAATA         AAAAAGCCACC AAAT GGTGGCTTTTG          TTTGTATCTTTATTA 100 74
        dsbC 1313294 .. 1313311 +  -9.9  -5.10154   AGTATAGATAAAAGA             GCTGTTG ATTT CAACAGC              TTTTTGCTTTTAGGT 100 265
        recJ NONE
    NTHI1387 NONE
        mtnA 1316495 .. 1316515 + -14.1   -4.9725   AATGCTAAAATTGAA            GGCATAGCT ATT AGCTATGCC            TTTTTATATGAACCT 100 62
        truA 1323682 .. 1323708 +  -9.4  -3.11966   TATTCTTCATAAAAA         AAGACCGCACTT TAA AAGTGCGGTCAA         TCTTAAGTGAGTTTT  74 78
    NTHI1402 1331634 .. 1331653 + -12.2  -5.34055   CGATTTGAATAAAAA            GTGCGGAA AATT TTCCGCAC             TTTTTTCATCTTTCT 100 29
        dapD 1336893 .. 1336904 +    -3  -3.56092   TACATCTGTGATGCG                GAAA GTAT TTTC                 TTTCCAACCTGGTAA  49 229
    NTHI1412 1340509 .. 1340538 + -10.9  -2.78499   ATAATAGAATAATAA       ACGGCTAAAAATA TTTC TATTTTTAGCCGC        ACTTTTTAATTTTCT  81 37
    NTHI1415 NONE
    NTHI1416 1342760 .. 1342771 +  -4.4  -3.95817   TTTCACGCCACTATG                TTGC AATA GCAA                 TTTCATTGGATCTTC  59 73
    NTHI1418 NONE
    NTHI1419 NONE
        cbiM 1345014 .. 1345024 +  -5.4  -3.16921   GTCATGAATCGTACC                 GAGA ATT TCTC                 TTAATGAAAATTCAT  55 11
    NTHI1421 NONE
        cbiO 1346325 .. 1346349 + -14.5  -5.27477   ATGATTAAATAAAAT          TAAAGCCTTGA TAA TCAAGGCTTTA          TTTTTTACTTACAAT 100 62
        hicA NONE
        hicB NONE
        pepN 1352802 .. 1352830 +  -7.6  -4.26953   GTAACACTTGATGAT        GTGAGAATAG GTTTTATGA CTATTCTCAC        TTTATTCAATTGCTT  78 37
        norM 1354895 .. 1354906 +    -3  -3.05715   ACGCCATTTTACAAC                GTTT AGAA AAAC                 TTAAATAAGGAACTT  45 6
        sfsA 1355745 .. 1355768 +  -9.7  -6.09888   TCACTCCAACATTCC          CGCCTATTT CCCCAC AAATAGGCG           TTTTTTTTATTCACA 100 131
        tyrS 1357041 .. 1357069 + -11.9   -5.4756   AAATAGATAAAAAAA        TACCGCACTTT GGCAATA AAAGTGCGGTA        TTTTTTATTGAAATT 100 40
    NTHI1440 NONE
    NTHI1441 1364588 .. 1364611 + -11.8  -4.63218   AAGAATAATAATTAT          GCTGGCGTAA CAAT TTATGCCAGC           TTTTATTAAAAAGGA 100 39
    NTHI1443 1365541 .. 1365561 +  -2.5  -2.71011   CTCACACAGAGGTAA            TGTCTTATG CAG CCTAAGTCA            TCATTGAAAGAAACT  41 9
    NTHI1444 1366279 .. 1366316 + -15.3  -4.43911   AATTTTTGAAAATGC   TGAGTAAGATGAAAATA TTCA TATTTTCATCTTACTTA    TTTTAATTGACATTT 100 41
    NTHI1445 1367782 .. 1367819 +  -2.5  -4.18018   CTTTTTGAGTAATTT   GGTCTGCCGTATTCGAT TCGT ACCGATAACGGCTCACC    TTTTGCATCGCAAGC  55 269
    NTHI1446 1368508 .. 1368522 +  -2.8  -4.64766   ACTTGATTTCTATTT               CACG TTTTTGC CGTG               TTTTTCCGCTGTGCC  60 481
    NTHI1451 1379223 .. 1379239 +  -8.7  -3.92324   AGGCTAATCTCAGTG              TTACCCC GTT GGGGTAG              TTTGATGTTCCCCAG  82 161
        radA NONE
         lrp NONE
        ftsK NONE
        lolA 1384669 .. 1384686 + -11.3  -3.41587   GATTATTTTAAATAA             GGGCGTA GAAA TACGCCC              TTCAATTTTGTGAGA  89 46
    NTHI1458 1386084 .. 1386123 + -16.8  -3.78067   TAGAATGGAATGAAA  GTGCGGTTAATTTTAAAA ACCT TTTTGAAATTGACCGCAC   TTTGGGTTGCCTGTT 100 60
    NTHI1465 1393397 .. 1393413 +  -8.7  -6.23317   TACTATTTTATAAAA              TGCGGCA TTT TGTCGCA              TTTTTTTATTTTTAT 100 84
    NTHI1466 NONE
        ilvI NONE
        ilvH 1396029 .. 1396045 + -13.7   -5.8187   TTTGCTTTCCGAGTA              GTGCCCC AAT GGGGCAC              TTTTTTTATTCAGTA 100 237
    NTHI1471 1398561 .. 1398578 +  -2.8  -2.72344   GAGTGCTTGTTCTTC             TTTTCA AAAAGA TGAAAA              TGCTTAAAGGTCAAA  41 93
    NTHI1472 NONE
         pcp 1399310 .. 1399337 + -12.9  -5.37345   GTCTAATATGATTAA        TCAGTGCCTTA ACTTAG TAAGGCACTGA         TTTTTTATAATTAAA 100 55
    NTHI1480 1408906 .. 1408921 + -11.8  -3.36175   TTCCTCCAATAAAAA              CCGCCC TTAT GGGCGG               TTATAACGGTTTATT  90 240
    NTHI1507 NONE
    NTHI1508 1425906 .. 1425922 +  -2.2  -3.43944   TCCAGTTCATCAAGT              GGCG CAAGCACAC CGCC              TTGTAACTTAATCAT  46 435
    NTHI1517 1430226 .. 1430249 +   -11   -4.6645   CAAAAAATATTTACA          GCCCTGAGCA GAAA TGCTTGGGGC           TTTTCTGTATCTGTA 100 166
    NTHI1518 NONE
    NTHI1519 NONE
    NTHI1520 NONE
    NTHI1521 NONE
    NTHI1522 NONE
    NTHI1523 1432980 .. 1433006 +  -3.8  -5.71712   AATCAATGCTTGGAT        G-CCCTGATAA ATTAAC TTATCGGGGTC         TTTTTTTATCTGGCG  89 52
    NTHI1526 NONE
    NTHI1527 NONE
    NTHI1528 NONE
    NTHI1529 NONE
    NTHI1530 NONE
    NTHI1531 NONE
    NTHI1532 NONE
    NTHI1533 NONE
    NTHI1534 NONE
    NTHI1535 1440498 .. 1440512 +  -2.8  -4.79955   TCGTTATAAGGTTGA               AATCTG ATG CAGATA               TTTTCTTCTCAATCT  63 19
    NTHI1536 NONE
    NTHI1537 NONE
    NTHI1538 1442443 .. 1442462 +  -4.9  -5.01732   TCTTTAATCATTAAC            CGACCGC TAAAGT GCGGTCA             TTTTTTAGGAGAATT  75 34
    NTHI1539 NONE
    NTHI1540 1443410 .. 1443438 + -11.8  -3.60762   TAAATACAGCGAACA        GACGCTAAGTGA GATGA TCGCTTGGCGTC        CTTTTTTAGCCGGTA  91 48
    NTHI1541 NONE
    NTHI1542 1446031 .. 1446056 +  -9.7  -4.82162   TTTAAAAAAACAAAA         CCCCGAAACGT TAAA GCATTTCGGGG          TTTTCTATTATTGTG 100 67
    NTHI1544 NONE
    NTHI1546 NONE
    NTHI1547 NONE
    NTHI1548 NONE
    NTHI1549 NONE
    NTHI1550 NONE
    NTHI1551 NONE
    NTHI1552 NONE
    NTHI1553 NONE
    NTHI1554 1455393 .. 1455403 +  -3.2   -2.7663   GTATAAAGATTTAAA                 TTGC TTA GCGA                 GTTGGTTATTGTTCA  43 72
    NTHI1555 1455872 .. 1455893 + -10.1  -4.77698   TTTAGCTATGAAAAA           GGCTTCGGG TGAT CACGAAGCC            TTTGTTTTAGTCTTC 100 36
    NTHI1561 NONE
    NTHI1562 1459260 .. 1459272 +  -3.3  -2.80873   AGTAGGCTGCGGCAG                GGAGA TTA TCACC                GCTTTTTTAATAACT  44 96
    NTHI1563 NONE
    NTHI1564 1460016 .. 1460033 +  -9.9   -5.1615   ATTTAATAGCAGAAA             GTGAGCA AAAT TGCTCAC              TTTTTTCAGTCTTAA 100 35
    NTHI1565 NONE
    NTHI1566 NONE
    NTHI1567 NONE
    NTHI1568 NONE
    NTHI1569 NONE
    NTHI1570 NONE
    NTHI1571 1463051 .. 1463078 +  -7.1  -2.80236   GGGATTATTTTCGAG        T-GGGCGTATTC AAATG GGATACGCCCCA        GTTTCCCATTGGGTT  62 93
        prfA 1464351 .. 1464372 + -10.9  -4.81249   CAGAATTAATGATAG           GGGCATCTG ATTT CAGATGTCC            TTTTTAACTTTAAAA 100 32
    NTHI1573 NONE
        hemK NONE
    NTHI1575 NONE
        kdsA 1467400 .. 1467421 + -10.9  -4.12532   TAAATTTCATCAAAA           GTGCGGTTA ATTT TGACCGCAC            TTTGTATATAAAAAA 100 38
    NTHI1577 NONE
        lolC NONE
        bioA NONE
        bioF NONE
    NTHI1581 NONE
        bioC NONE
        bioD NONE
        lolD 1474863 .. 1474881 +  -2.3   -5.4833   GTCTTTTGAAGGAGG             GGGCGTG ATGAA TACGCCG             TTTTTTATTAGCTGG  74 18
        lolE 1476130 .. 1476149 +  -6.4   -5.9362   CATTAATTTCGAGAG            TACAGCAC AAAA GTGCGGTA             TTTTTTTATCTTTTA  95 35
        aroG 1477457 .. 1477478 +  -9.5  -5.74086   AGATACTAGATAGAA           GTGCGGTTGA TTT TCA-CCGCAC           TTTTTTATTTGCTTT 100 55
    NTHI1589 1479486 .. 1479500 + -12.8   -6.0427   GATGCAAATAAGAGA               GCGGGC TAT GCCCGC               TTTTTTTTATGTGAT 100 45
    NTHI1590 NONE
    NTHI1591 1480755 .. 1480794 +  -3.9  -4.43501   AAGAAGAGTAGGCAA TATT--TTGCTTTCCTCTA AGTC TTGAGGAAAGCAAGCAATA  TTTTATAGATAGGTT  62 30
        sppA 1483308 .. 1483327 +  -9.3  -3.75332   GTAATAATTGAAAAA            GGGCAGA ATTAAA TCTGCCC             TTTCGCTTACAAAAT  81 37
        fabB 1490151 .. 1490172 + -13.1  -5.31456   CGATTCTATGAAAAA           GCCACTTTC GATT GAAAGTGGC            TTTTTTGTAAATTAA 100 43
        rimK 1491463 .. 1491489 +  -9.6  -5.09173   TTATATTGAAATAAA         TGCCTTTATC AATTTAA GATAAAGGCA         TTTTTTAAAATATTG 100 4
        rfaE 1500014 .. 1500044 +  -8.2  -3.05536   GTGGTTTAAATCTCC       CCTAACCCCTCTTT ACA AAAGAGGGGAATGG       TCTTGAGCGTAGTTT  68 517
       uupA2 NONE
        uppB 1501630 .. 1501643 +  -9.5  -5.82281   AGCTTAAAAAAATAA               CGCCC AAAA GGGCG                TTTTTTTATGTATTT 100 34
        ribH NONE
        nusB 1504974 .. 1504996 +   -12  -5.18371   TTTTAAACTGAGAAT           GGCGCGCGTT TTT AATGCGTGCC           TTTTCTTTTATAAGA 100 44
        thiL NONE
        pgpA NONE
    NTHI1620 NONE
        dapB 1508097 .. 1508117 +  -4.1  -4.84359   TAGCCACTACGGCAT            TGATATTCG TGA TGAATATTA            TTTTTCTCGAGATGA  68 168
    NTHI1623 1508994 .. 1509017 + -10.4  -5.65496   GGTAACAAGAAAAAA          TGGAATAGCG AATA CGTTATTCCA           TTTTTATTTTTGATA 100 36
        pheS 1510100 .. 1510121 +  -3.1  -3.95219   TGAAAACGACTTACG           TTTCTTAAA ACAA TTTAAGTAA            TTTCTCGGATTTGAA  55 4
        pheT NONE
        himA 1512848 .. 1512869 +  -9.5  -4.96848   AGTAAGCAACAAAAA           GTGCGGT-GA ATT TCTACCGCAC           TTTTTATATGAAAAG 100 39
    NTHI1627 1513347 .. 1513366 +  -4.2  -2.73771   CTTATTGGTCGAAAG            CCTTCTGG CAAG TCAGACGG             ATTTAAAAAGTATAA  47 0
    NTHI1628 1514392 .. 1514406 +  -5.7  -2.73972   GACGAAAATGCCTAA               CGACA TAAAT TGTCG               CTTCATCTTTTATCA  51 26
    NTHI1629 NONE
    NTHI1630 1515626 .. 1515643 +  -9.9  -4.33146   CACTTTTTAAACAAA             TAGCGAC TTCG GTCGCTA              TTTATCATTTTTTCT 100 52
       ftsK2 NONE
    NTHI1634 NONE
    NTHI1635 NONE
    NTHI1636 1519763 .. 1519789 +  -9.6  -5.76633   CACTACTCACTAAAA         TACTCCTTAC CAACCCA GTAAGGAGTA         TTTTTTTATGTCTGA 100 68
    NTHI1637 NONE
    NTHI1638 NONE
    NTHI1639 1522324 .. 1522342 + -13.2  -4.42974   AAAGTCGTAGATTAA             GGGCGTAT CTG ATACGCCC             TTTGTTATCTCTGCA 100 43
    NTHI1640 NONE
        infC 1523880 .. 1523901 +  -8.1   -4.2793   AGAAAAAATAAGAAT           TTTGCTGAG ATTC TTCAGCAAA            TCTTTTTGTTTAAGT  83 30
        rpmI 1524317 .. 1524327 +  -2.6  -3.08798   CGTACGATTAGTTCA                 TTTT AGA AAAA                 TATTACATAGGAGAT  43 59
        rplT 1524732 .. 1524749 + -11.3  -5.59564   GATAAAGAAGAATTA             GGACGCT GAAA AGCGTCC              TTTTTTTGCATTTGT 100 55
        recB NONE
        recD 1530598 .. 1530611 +  -2.4   -5.5353   AGCCAAACAGCATAT               TCCA AATCAA TGGA                TTTTTTCTTGGTATG  79 251
        lonB 1532794 .. 1532819 +  -8.4  -5.75478   TCCGCTCCTAATAGA         GAAAAGCGAG CATTTT TTCGCTTTTC          TTTTTTTCTATAATT  93 30
        fabA 1533518 .. 1533550 + -14.4  -4.99435   TAATTTATATAAAAG      TGCGGTGAAAATTT TTCTT AGATTTTCACCGCA      TTTTTCCTTATTAAA 100 52
    NTHI1650 NONE
    NTHI1651 1534620 .. 1534656 +  -5.9  -2.86747   CAAGTTTGATCTTTA    TCTTGCATTTTAGCG TATTCAT CGCTAGAATGCGGGC    TCCTTATCATCGCTG  56 56
        rpsO 1535022 .. 1535040 +  -5.2    -5.252   ATAGTAAAAAATCAA             GCCCTAGA ATA TTGAGGGC             TTTTTTATGGGGCTG  82 53
        greA 1537849 .. 1537880 +   -11  -4.10744   AATTATATTTAAATA      AAAAAGTGCGGTTA AAAA TGACCGCACTTTTG       TTGTTATTTGCGTGG 100 29
        ftsJ 1538956 .. 1538968 +  -4.9  -3.01405   TGCTTTGATAGCTTT                TCATT GCT AATGA                TGTGTAGTATCTTGT  52 42
        ftsH 1540943 .. 1540968 +  -9.1  -5.19212   TAATGTTTAACTTAT         CAAAGCCTTTC TTCG GAAAGGCTTTA          TTTTTTCCTAATGAT 100 31
        folP 1541859 .. 1541878 +    -5  -2.50077   ATGCTCAAAGTTTGG            CAGGCA ACAGAAAA TGCCTG             ATGGTTTTATAAAAA  49 5
        mrsA 1543257 .. 1543276 + -12.2  -4.96501   TTAATTAATTTTTGA            CCGCACTT AGTA AAGTGCGG             TTTATTTTTATAAAG 100 33
        sixA 1543786 .. 1543806 +  -2.7  -4.79949   ATCAAGCATCTCCTG            TAATTTATT TAA AATAAACTA            TTCTTTTTTTACAAA  63 9
    NTHI1667 1544603 .. 1544628 + -13.5  -5.31456   ATTTAAATAACAAAA         TCCCTGTTAAA GAAA TTTAACAGGGA          TTTTTTATAGATTAA 100 49
    NTHI1669 1546372 .. 1546388 +  -6.6  -3.17325   TGACAGCTTCACTTA              TCAGCA CAGTT TGCTGA              TCTCTTCTCAAGCCT  61 9
    NTHI1671 1546581 .. 1546593 +  -6.2   -3.0771   AGAACGTGGTTTAGC                GGCG GCTAA CGCC                CTTTCTGGTTTAGAA  57 72
    NTHI1673 NONE
    NTHI1674 1547658 .. 1547673 +  -3.2  -3.58879   AATCCGCTATTTTGA              CCGC ACTTTATA GCGG               TATTTCTAACTTATC  50 61
        msaB NONE
    NTHI1678 NONE
    NTHI1679 1550994 .. 1551013 + -12.2  -5.39721   AAATAATGATGAAAA            GCGGCTTA TTTT TAAGCCGC             TTTTTTATATCCTCG 100 35
        folE NONE
    NTHI1684 1554620 .. 1554630 +    -4  -3.34244   TAGCTTGAGTGAGAT                 CAAA TAA TTTG                 TCTATTTATAAGATA  51 19
        bioD 1555489 .. 1555510 + -13.1  -4.78848   TTTTTTAGTTTTGTA           TAAGGGCGA AATA TCGCCCTTA            TTTTGTGTTTGAAAA 100 57
        rplM NONE
        rpsI 1557751 .. 1557768 +  -9.9  -5.72254   GTTTCCAAAAGAAAA             GCAGAGA GAAA TCTCTGC              TTTTTTATTATTTGA 100 52
        sspA NONE
        sspB 1559003 .. 1559023 + -11.2  -4.97405   TGGATTAAGAAAAAA            CGCGATGA AATTA TCATCGCG            TTTATTTTTATAAAT 100 33
        thiI 1563686 .. 1563702 +  -2.3  -3.45634   TTTTTCAAATGTGCG              TGTATTT GCA AAAAACA              TTCATTAATTAGGAT  45 1
    NTHI1695 NONE
        truC NONE
    NTHI1697 1565005 .. 1565015 +  -3.2  -3.79831   TAGTAGGTGATAAGG                 CGAG AGT CTTG                 TTGATTTATTGTTTT  52 121
        cspD 1565347 .. 1565362 +  -7.6  -4.49337   TAGAAAGTCAGTAAA              GGACTA AGCT TAGTCC               TTTTAGTTCGTATTA  82 96
         usg 1567008 .. 1567046 +  -8.2  -4.43307   TTAATTTTCTCGATA   GCTAAAAGAAACCCGC CACAAGT GCGGGTTCTTTTTTGC   TTATTTTGTTGCAGC  83 130
        purM 1571055 .. 1571072 + -11.3  -4.03234   ATCTTAAATTTAAAT             TCAGCCC TTTT GGGCTGA              TTTCTATAAGGAAGA  93 45
        purN 1571782 .. 1571803 + -10.9  -4.20696   AATTAGGATGTAAAA           GTGCGGTGA AATT TTACCGCAC            TTTTAAAATTAGTGA 100 79
    NTHI1711 1575891 .. 1575903 +  -6.3   -4.0075   CAATTTCTTCTTCGG                CTTTC TGC GAAAG                TTTAATTGGTTCCAT  69 272
    NTHI1715 1578965 .. 1579001 +  -4.6  -5.80727   GCACTTTCTAATACA   GCCTGTTTGAT-TAGAT TTTT ATCTTTATCAGATAGGC    TTTTTTCTTGTTTTT  90 103
    NTHI1721 NONE
    NTHI1722 1583460 .. 1583480 +  -9.7  -2.84098   CAAGAAATAAAAAAA            GCCACGAGG AGA TTTCGTGGC            TAATTCATTAAGGAA  76 31
    NTHI1723 NONE
    NTHI1724 NONE
    NTHI1725 NONE
    NTHI1726 NONE
        ninB 1586363 .. 1586374 +    -3  -2.78679   AGTTTGTGGCAAAGC                GTTT GTAA AAAC                 CTTTAGCTCAACACA  44 156
        ninG NONE
    NTHI1729 1587521 .. 1587531 +  -3.2  -2.73542   AGCTTAGATTTAAGA                 TTGC AAG GCGA                 TGATTAAGCATTACA  43 8
    NTHI1730 1587945 .. 1587964 +  -9.3  -4.42062   TTATTGCCTGAAAAG            TGCGGTC TATTTT GACCGCA             TTTATTTCAAGGGTA  93 30
    NTHI1733 1589995 .. 1590021 +  -6.6  -4.59773   AAAAACAACGGAAAA        TCCGACCGCAC TTTACC GTGTGG-CGGA         TTTTTACACCTCAAA  76 39
    NTHI1734 1590258 .. 1590281 + -12.4   -5.4833   AGAAAGAATTTTACA          GCCCTGATCG GAAA CGGTCGGGGC           TTTTTTATTGCCTAA 100 89
    NTHI1735 NONE
    NTHI1736 NONE
    NTHI1737 NONE
    NTHI1738 1591754 .. 1591764 +    -4  -2.71263   AAAAGGTGGTAAATA                 GATT AAA AATC                 TAATTGAGCGGAATT  45 25
    NTHI1740 NONE
    NTHI1741 NONE
    NTHI1742 NONE
        traN 1596573 .. 1596592 +  -6.4  -5.46657   AGATACTAAATTCAA            CTCGGC CTGAAATT GCCGAG             TTTTTTATTGGGGTA  87 131
    NTHI1744 1596894 .. 1596915 +  -8.7  -4.65916   AACCTTACCTTTAAA           GTGCGGTGA AAAT TGACCGCAC            TTTTCTTACAGTAAA  93 130
        pyrD NONE
        trpH 1598824 .. 1598862 +  -5.5  -5.24129   TGTTCAAATAATAAA  TACCGGTTTCCTTGATAA TAAT TTATTG-GGAAACAGGTA   TTTTTTATGGCACAA  82 53
        holC NONE
    NTHI1754 NONE
    NTHI1755 1603822 .. 1603837 +  -4.8  -2.81088   CATTTTATTGCTGAA              GATATT GTAA AATATC               GTTATTAAATAAGTT  51 2
    NTHI1756 NONE
    NTHI1757 1604417 .. 1604427 +    -4  -2.84095   TATAAAGGAAATAAA                 CATT AAT AATG                 AATTTTTCTTATATT  46 61
    NTHI1758 NONE
        valS 1607756 .. 1607772 + -10.9  -5.95286   AACAAAACATAAAAA              GTAGGCA TTA TGCCTAC              TTTTTTATTTTTGAT 100 39
        pstS NONE
        pstC NONE
        pstA NONE
        pstB 1619651 .. 1619672 +  -4.5  -3.41587   AAAAGTAAAAGTTTG           GTGAGAA TGTATTAT TTCTCAC            TTCACTTTTATGCCA  53 64
        phoB NONE
        phoR 1621989 .. 1622001 +  -3.4  -3.91412   AACTAATTAAGAGAG                GAGA AATAA TCTC                TTTATAACCTATAAT  55 336
    NTHI1789 NONE
    NTHI1790 1635757 .. 1635783 +  -3.8  -2.78508   TTAGTTTATTAACGA         CTTGTTTTTTGT AAG ATAAAACACAGG         CTCTTTTAAACCCTA  46 74
         mop 1636055 .. 1636074 + -12.2  -6.11392   CAGAATTGAATATAA            CCGCACTT TTAA AAGTGCGG             TTTTTTTATTTCTTT 100 55
        pqqL 1641549 .. 1641572 + -12.5  -3.18274   AACAGATAAAAATAA          CGGTGATCG CTTAAA CGATCACCG           TTAAATTGAACTCAC  91 69
        acpD 1644476 .. 1644495 +   -10  -5.04082   ATTAAAAACAAAAAA            GTGCGGTG ATTT TACCGCAC             TTTTCTTCTTATTTC 100 74
    NTHI1800 1648142 .. 1648167 +  -7.5   -4.5448   CTATAAATAAAAATA         CCGCACTTAAG CAAC CCCAAGTGCGG          TTATTTTTATACGTG  82 44
        putP NONE
    NTHI1815 1670128 .. 1670140 +  -6.3  -5.50723   CAAATAAATAAAAAA                GGAAA TTA TTTCC                TTTTTATTTTACTCG  87 30
    NTHI1817 1671838 .. 1671865 +  -8.7  -4.18042   AAAACTAACCTGCAA        TTAATCTAACT CAATAA AGTTAGATTAA         TTTAATTTGTCTAAG  85 63
        potA NONE
        potB NONE
        potC 1676682 .. 1676704 +  -9.2  -5.65177   ATTTAAAATAGAATA           CGCCTTGA CGCACAA TCAAGGCG           TTTTTTTATGCCTGT 100 68
       potD1 1677912 .. 1677925 +  -9.5  -4.63993   TCCTCTAAATAAAAA               CGCCC TTTC GGGCG                TTATTTTTTAAGCTT  93 85
    NTHI1828 NONE
        nifS NONE
    NTHI1830 1684740 .. 1684750 +  -2.6  -3.29704   AAATCAGACAGCAAT                 TAAA AAA TTTA                 TGTATTTAATCGAAA  45 6
    NTHI1831 NONE
    NTHI1832 1686435 .. 1686456 +  -8.7  -4.55118   CGAGACAGTAAAAAA           CTGCGGTGA AATT TCACCGCAC            TTTTCTCTACCCTTG  89 30
       hsdM3 NONE
       hsdS3 NONE
    NTHI1841 NONE
       hsdR3 1696313 .. 1696346 + -10.5  -4.87892   TATTTAATAACAAAA     GGGCGATTAAAAA-CA CTA TGATTTTTAACCGCCC     TTTATTTTGTTAAAG 100 54
    NTHI1870 1717395 .. 1717407 +  -3.3  -3.71174   CCAGTAATTCACGCT                GGGCA TAT TGCAC                TTTGAAATCTTTATT  53 122
    NTHI1872 1717943 .. 1717956 +  -5.3  -4.38927   TCTTATTTAAAGTAA               TTAGC TTTT GCTAA                TTTGTTCTATCACCA  69 26
    NTHI1888 NONE
    NTHI1890 1727102 .. 1727117 +  -4.6  -5.86061   TTCAAAAATAAACAG              CCCGCA GAAA TTCGGG               TTTTTTTTGCTAAAA  91 47
    NTHI1892 1729253 .. 1729274 + -10.1  -4.30543   AAAATCCCATTAAAA           AAGGGCTGC AAAT GCAGCCCTA            TCTTTTTTGATTATT 100 40
        metG 1732613 .. 1732631 + -10.3  -5.33124   CAATTCAATTAATTA             GGGCAAC ATTAC GTTGCCC             TTTTATTTTCTTGTT 100 42
        tehB 1734028 .. 1734042 +  -4.2   -3.3482   AATTTGATAATGTGC               GGTAAG GAT CTTCCC               TTCGTTCACAACTTG  52 486
    NTHI1898 1735919 .. 1735936 +  -5.5  -4.85782   AAGTGCGGTAGAAAA             CCCCGAA GTTT TTCGGGA              TTTATTTTTGCCGAA  77 62
    NTHI1899 1737791 .. 1737825 + -10.2  -3.58884   AAAATAAATTAGGCT     TATTTCGTACTTTCAA TTC TTGAAAGTACGACCTA     CTTTTCTTTGCTTCG  86 34
        gyrA 1741043 .. 1741064 + -14.5  -5.28778   GTTATAAAAGAAGAA           GTGCGGTGA AATT TCACCGCAC            TTTTTTATGACTAAT 100 44
        sanA 1743239 .. 1743261 + -10.6  -4.11623   TATTCCAAAAAATAA           GGGCTGATTT TAA ATATCAGCCC           TTTGCTTTGATGGTA 100 271
        htoA 1747085 .. 1747111 + -10.2  -4.83169   GATATATTTAAGAAA         AAAGTCCGATCA CAA TGATCGGGCTTC         TTTTTATGCAGCAAT 100 48
    NTHI1914 NONE
    NTHI1915 1757910 .. 1757926 + -10.9   -2.7204   ATATTTATTTTTCTA              TCCACAG AGC CTGTGGA              TAACTTTGTGGATTA  81 342
        uvrB 1760252 .. 1760269 + -12.7  -3.44318   TGATAACTAAAAAAA             CGCCAGC TTAA GCTGGCG              TTCCATTTATTTATT  93 31
    NTHI1921 1765539 .. 1765553 + -11.4  -5.72053   AGCTTAATAGATAAA               GGCTGC ATT GCAGCC               TTTTTTGTTTCGTTC 100 34
        rsuA NONE
         bcr 1767613 .. 1767627 +  -2.8  -4.10657   ATAAATAAACTATTG               GTAGAT AAT ATCCAC               TTTTGGAAACTATGC  55 121
    NTHI1925 NONE
        proA 1770432 .. 1770448 + -10.1  -5.00412   TTTGCATATAAAAAA              GTCCGCG AAA TGCGGAC              TTTTTCATTATCTTT 100 74
    NTHI1930 1775312 .. 1775344 + -14.3  -3.54414   GATTTGGGAGATAAC      TGAAACAGGGCGATA AAT TGTCGCCCTGTTTTG      TATTTAATTAAAAGT 100 27
        aceE 1778897 .. 1778929 + -16.5  -2.71712   GTAATTGATGAAAAC      TGCGGTCAAAAAACA TTG TGTTTTATGACCGCA      CTTTAAAAGGAACAA 100 37
        aceF 1780650 .. 1780672 +   -12  -3.19449   TAGTAATGTAATCTG           TAGGTGGGCT TTA AGCCCACCGA           TTAATGAAATCTTTG  89 30
        lpdA 1782235 .. 1782260 + -13.5  -4.47397   AAATTCCAGCCTAAA         TAAAAATCCCC AATT GGGGATTTTTA          TTTTCCTCTCTTTCT 100 77
         apt NONE
        dnaX 1785050 .. 1785062 +  -3.5   -3.2822   TACCATTTTGTATGT                TTTTA ATC TAAAA                TTCGTCAATTTGTTT  47 112
         upp 1785742 .. 1785759 +  -8.4  -5.09895   TAATCCCCAAAACAA             GACGGC ATTTAA GCCGTC              TTTTTTCCGTGCGTG  90 38
        uraA 1787091 .. 1787112 +  -8.1  -4.35339   AATCCTCATTTCAAA           GGGTTAAAT TATC ATTTAGCCC            TTTCTTACTTAATCT  83 39
    NTHI1942 1787846 .. 1787859 +  -8.1  -4.77036   ATCTATAACAAAAAA               GGCAC TAAT GTGCC                TTTTTAATCATCCAC  86 33
    NTHI1950 NONE
    NTHI1951 NONE
    NTHI1953 1798247 .. 1798273 +  -9.5  -2.73681   AGAAGAGGCTAAAGA         CTGAGTCCTGT AAATG ACAGAACTCAG         TCCTTGAGCTAAATA  72 439
    NTHI1957 NONE
    NTHI1958 NONE
    NTHI1959 NONE
    NTHI1960 1804836 .. 1804869 + -11.9  -5.51353   GACTAATCCTTCAAA     GTGCGGTGAAAAATT CAAC AAATTTTTACCGCAC      TTTTTCTTATTTTTC 100 35
        nrdA NONE
        nrdB 1808704 .. 1808734 + -14.3  -4.30933   ATTTTTTATTCATTT       TAAAAGGCTTTCT AACAC AGAAAGCCTTTTA       TTTCTTAGATTTCTA 100 106
    NTHI1972 NONE
    NTHI1973 1823512 .. 1823525 +  -5.3  -3.55857   ATGAATTAGGGTGCA               GGTAA GCGA TTACC                ATTTTTCTAATGCTT  59 71
    NTHI1979 1826703 .. 1826716 +  -3.8  -2.57468   ATGGGAATTATGCTA               TGGC CTCAAT GCCA                ATTCGTGTAATGGAA  45 2
    NTHI1980 1827173 .. 1827191 +  -8.8  -2.76261   CGTTACCGGAGGCAC             GGTGCGCT CTT ACCGCACC             CTTTCACCCTTACCG  69 275
    NTHI1981 NONE
        yrbI 1829069 .. 1829079 +  -5.4  -2.67588   TAAAACGAAGTAACC                 GCAA ATA TTGC                 CTATTTAAATTAACT  51 69
       hmw1A 1834000 .. 1834032 +  -9.2  -2.58579   CGTATTATTTACTGT      GTGGGTTAAAGTTC AGTAC GGGCTTTCACCCAC      CTTGTAAAAAATTAC  72 91
       hmw1B 1835740 .. 1835762 +   -12  -4.46155   CTGAAATTTAATCAA           CTGGTAAGCG TTC CGCCTACCAG           TTTTATAACTATATG 100 43
       hmw1C 1837887 .. 1837936 +  -5.9  -4.84918   TTTTTTAAAGTAAAA GTGCGGTTAATTTTCAACGAGTTT TAA AATCTC-TCAAAAATCAACCGCAC TTTTATATTTATAAC  81 44
        sohB 1842232 .. 1842261 + -15.9  -5.65927   TTAATCCAAATATTA       CGCAGCTAATCGT TTAA ATGATTAGCTGCG        TTTTTTATTTCAATA 100 164
        rnfA 1843001 .. 1843018 +  -2.7  -4.56597   TCTGTTAATTTTATT             TATTGGG TTCA CTCAGTA              TTTTTCAGGAAAAAG  60 71
        rnfB NONE
        rnfC NONE
        rnfD NONE
        rnfG NONE
    NTHI1995 1848221 .. 1848231 +  -3.2   -3.2963   GAAGCGACGGAAGGG                 GGCT TAC AGTC                 TTCTAAACAGATAAT  47 86
         nth 1848921 .. 1848950 +  -3.7  -3.63768   GTTGAATTTTAATTT       TGCGGTAAA ACAGCCTAATTA TTTACCGCA        CTTTTTATTAAAAAT  52 29
    NTHI1997 1850733 .. 1850773 +  -4.2  -3.11191   CAAGGCAAGTACACT GCTCTGTTCGTTTTCCCCTT TCC AAGGGGCAAA--AATAGGGC TATTCCAAATTTTTT  50 409
        modE 1854296 .. 1854308 +  -6.3  -3.72893   TCGCCATATATAAAC                CTTGT GCG ACAAG                TTTGATCCACAAATA  64 374
    NTHI2008 1860757 .. 1860777 +  -9.7  -3.04812   TATCTATAAGAAAAA            CCGAATCCC ATA GAGATTCGG            CTTTAATTATGTTGT  77 182
        pepA 1867403 .. 1867418 +  -3.2  -3.32941   TCTTGTTCAAATAAT              GTGTTG ATTT CTACAC               TTAAATTATATTTTC  48 383
         orn 1878142 .. 1878174 + -12.2   -5.0809   AATTTTCTCAAAAAA      TAAAGGCTTGTGAT TTAAT AACACAAGCCTTTA      TTTTTATGCTTTCTT 100 389
    NTHI2029 NONE
    NTHI2030 NONE
        mrcB 1886095 .. 1886106 +  -4.4  -4.62772   TCTTTTTAAAAAATA                GCAA ACGT TTGC                 TTTATTTGATTTAAA  67 122
        hemH NONE
        argG 1888543 .. 1888584 +  -6.2  -2.90813   AAATAAATAATAAAA TCTGCATTTCAATGACTGAT ATTT AACA-TCAT-GAAATGCAGA TCCTTTCACAAAATA  56 35
        prfC 1897063 .. 1897094 +  -8.9  -4.86731   CGCACTTTTCCAGAA      AAAAAGCGTTGAA ATTTAA TTCAACGCTTTTC       TTTTATTTAGAGAGA  95 67
         gmk NONE
        rpoZ 1912181 .. 1912213 -  -3.6  -4.32857   TCGTTGAAAGAGAAA     GTGCAGTTAAAATAT CGTG AT-TTTTTACCGCAC      TTTTAAAAGATTATT  62 36
        spoT NONE
        recG NONE
        murI 1907013 .. 1907023 -  -2.6   -3.5026   AGAACTAGATCACAA                 TTTA TTT TAAA                 AAAGTGACATATAGA  47 122
        lldD 1905437 .. 1905456 -  -5.8  -4.61868   TAGCTATACATAAAA            CACTACTT AAAA AAGTAATG             ATGAATTTTCAGTTA  74 332
        metR 1898517 .. 1898527 -  -3.2  -4.39571   TCTATAAATTTAAAA                 CAGA AAG TCCG                 GGTAAAGTTGAGAAA  60 1
    NTHI2047 NONE
    NTHI2046 1897412 .. 1897423 -  -4.4  -4.69868   AGATAAGAAAAAGAA                GCAA CCGT TTGC                 AAGGGAAATTTATAT  70 35
    NTHI2045 1897024 .. 1897059 -   -12   -4.4261   TCGCGAACATTAAAA    TGACAAAGTGCGGTAA AATT CTACCGCACTTTTCCA     GAAAAAAAGCGTTGA 100 63
        fabI 1894430 .. 1894449 -   -10   -4.5366   TTAAAAAAGCGAAAA            GGCAGACT GAAA AGCCTGCC             TAAAAAAGAATGTAA 100 47
         rnb 1892345 .. 1892369 - -10.1  -5.56372   AAATTAAAAGAAAAA          CCTGCTTTC TGGCATT GAAAGCAGG          TTTTAGGCAAAAGGG 100 50
    NTHI2038 NONE
    NTHI2037 NONE
    NTHI2036 1889792 .. 1889803 -  -2.2  -2.56596   TCTGTGAGTAATTGA                TGCC ATAA AGCA                 CCTCCATTGTTAAGT  39 63
    NTHI2035 1888543 .. 1888584 -  -6.2  -5.10765   AAATAAATAATAAAA TCTGCATTTCAATGACTGAT ATTT AACA-TCAT-GAAATGCAGA TCCTTTCACAAAATA  83 45
         map 1881965 .. 1881982 - -11.3  -5.77734   AAAGAAAAACAAAAA             GGGCGTA TATC TACGCCC              TTATCTTATAATTTT 100 48
        glnD 1879283 .. 1879294 -  -2.2  -3.81602   TAAAGGATAACATAA                GGCA AATT TACC                 TAGAAATATATTTTT  50 51
        wecA 1878142 .. 1878174 - -12.2  -5.01732   AATTTTCTCAAAAAA      TAAAGGCTTGTGAT TTAAT AACACAAGCCTTTA      TTTTTATGCTTTCTT 100 29
        engC 1876085 .. 1876099 -  -4.4   -2.5848   ATCATAAAAATAAGC               TAAATA GTT TATTTA               TTATTCACAATCTCA  47 45
        ptsH 1875665 .. 1875694 - -13.9  -4.43668   GTAATAAATAAACAA       TAGCCATAAAATT TCAC AATTTTATGGCTA        AGTAAGAATTATTCT 100 34
        ptsI 1873883 .. 1873894 -    -3  -3.16336   ATTTTAACGTAAAAT                CAAA TACT TTTG                 TTTAATTTAATGAAT  47 27
         crr 1873299 .. 1873314 -  -6.1  -5.82036   ATAATAAATAAAAAA              TCCGC ACAAAG GCGGA               CTTTTTTTTATCGTA  93 47
    NTHI2017 1871433 .. 1871452 -   -10  -5.03994   CTTTATAGACAAAAA            TAGCGAGC TAAC GCCCGCTA             TCTTCAAAGATAATT 100 39
        qseB NONE
        qseC 1869327 .. 1869357 -  -5.5  -5.38497   AGCTAAACTAAAAAA       TGCGGTAAAATTT ACAAA ATAATTTACCGCA       CAAATATCATTTATT  82 53
    NTHI2014 1866987 .. 1867010 -  -5.2  -3.25603   AAGGCGCAAATAAAG          GTGCAACAGG TCGC CCTGTTTCGC           TATTAACCCAATTTT  54 96
    NTHI2012 NONE
    NTHI2011 1862828 .. 1862848 -  -4.8  -3.61764   TGATCAAGGGTTAAA            TTTTGGCT ATCAA AACCAAAA            CGAGCAGGAATTGCC  57 463
        lsgA NONE
        lsgB NONE
        lsgC NONE
        lsgD NONE
        lsgE NONE
        lsgF 1854026 .. 1854042 -  -5.3  -2.75149   AAATCAAACAAAATT              TTAAATA AAA TATTTAA              TTTCATCGTATTTCC  51 40
        modA 1852237 .. 1852254 -  -9.1  -4.95547   TCTATAATAACAAAA             GGGCAGA AATA TCCGCCC              TTCATGACTATTAAG 100 49
        modB NONE
        modC 1850016 .. 1850028 -  -3.3  -4.81814   AGCATTACAAGAAAA                GCTCA GAA TGCGC                CGTGGCAAAGCCATT  67 370
    NTHI1987 1840127 .. 1840144 -    -7  -4.91977   TATCAAAATAGAAAA             GTGAGC AACAAG GCTCAC              TTTTTATTGTATAAA  88 50
    NTHI1986 1837887 .. 1837936 - -12.5  -4.54727   TTTTTTAAAGTAAAA GTGCGGTTAATTTTCAACGAGTTT TAA AATCTC-TCAAAAATCAACCGCAC TTTTATATTTATAAC 100 34
        moaA 1824763 .. 1824782 -  -5.8   -2.9652   CGACAAAAGGAAGCA            GATGAATA TTAC CATTCATC             TCACTTTGCTTTTTA  57 38
        moaC NONE
        moaD NONE
        moaE 1823335 .. 1823378 -    -9  -4.10161   CAGCAGTTGCTAAAA GGTGGGATTTCTTTCTCCAC ACCA GCAGAAAAAGAAATTCAACC GCAAGCGCAGCCCAA  79 168
        proQ 1818768 .. 1818784 -    -3  -3.18383   ATTTTTATTTATTAA              GCAAAT AAACG ATCTGC              AGCAACGTTCATAAT  47 5
         prc 1816602 .. 1816640 -  -2.6  -4.27192   AAACCTTTATTAAAA  TCACCGCAC-TTGTT GCTTTTCTCA AACAAAGTGCGGTCA   AAACCATTTAGTATT  55 40
    NTHI1968 NONE
    NTHI1967 1814503 .. 1814518 - -10.4   -4.8622   TTTTCCAATGAAAAA              CCGCAC AAAA GTGCGG               TTAATTTTACATTTG 100 43
    NTHI1966 NONE
    NTHI1965 1813030 .. 1813058 - -11.1  -5.72254   TCAAACAATAAAAAA        CCGCACTTCATCT CTT AAACAAAGTGCGG        TTATTTTTACTTGTA 100 48
        sucA 1810009 .. 1810042 -  -5.3  -2.74741   ACTATATCTTAATTA     TCTTGGCTCCCCTAT TTAC AGAGGAAAGCAAAGA      TAAAAACCTTTATTA  51 54
        sucB 1808709 .. 1808729 - -10.5  -4.14739   TTATTCATTTTAAAA            GGCTTTCTA ACA CAGAAAGCC            TTTTATTTCTTAGAT 100 35
    NTHI1956 NONE
        tldD 1798938 .. 1798950 -  -4.9  -4.62203   TTCAAATAATTAAAA                GAAAT AAA ATTTC                GCAGCGGCTATCAAA  69 107
        nlpC 1798245 .. 1798275 - -14.9  -3.68261   TCAGAAGAGGCTAAA       GACTGAGTCCTGT AAATG ACAGAACTCAGTC       CTTGAGCTAAATAAG 100 118
         dld 1795729 .. 1795752 -  -3.8  -4.61162   AGAGGAAATAATAAA          CAAGCGGTCA CATT TGACATCTTG           TTTGCATTTTAGAGG  65 42
         cmk 1792617 .. 1792633 -  -3.7  -4.15044   TCTTCCTTGAACAAA              CAGTTAA ATC TAAACTG              ATACCTTTTCTTGAA  59 18
        rpsA 1790835 .. 1790860 - -14.1  -4.18702   ATAACTCCTAACAAA         TAAGGCTGGAC ATCA GCCCAGCCTTA          TTACGTGAATTAATT 100 39
        ihfB 1790425 .. 1790435 -  -2.6  -4.27584   ATTTGTAACCCAAAA                 TAAA CTT TTTA                 ATCAAAAATATTTTA  58 57
    NTHI1946 1790103 .. 1790115 -  -5.5  -3.22223   TAATTCTATCATTAA                GCGAC CTT ATCGC                GCGTAGTCGTCAATT  55 9
    NTHI1945 NONE
        pyrF NONE
    NTHI1943 1787846 .. 1787859 -  -8.1  -5.56673   ATCTATAACAAAAAA               GGCAC TAAT GTGCC                TTTTTAATCATCCAC  93 71
    NTHI1936 1782241 .. 1782254 -  -8.1  -5.28942   CAGCCTAAATAAAAA               TCCCC AATT GGGGA                TTTTTATTTTCCTCT  90 1
        mgsA 1775317 .. 1775339 -   -12  -3.83323   GGGAGATAACTGAAA           CAGGGCGATA AAT TGTCGCCCTG           TTTTGTATTTAATTA  91 153
        dnaK 1771649 .. 1771666 - -12.7  -4.47397   ATAAATACACCAAAA             GGGCGTG TTTC CACGCCC              TTTGTTTATGCTAAG 100 53
        dnaJ 1770432 .. 1770448 -  -9.4  -5.36441   TTTGCATATAAAAAA              GTCCGC GAAAT GCGGAC              TTTTTCATTATCTTT 100 39
    NTHI1924 1767507 .. 1767529 - -13.4  -4.24002   GCCGAAATCTTAAAA           GCCGTGGGTA AAT TCCCCACGGC           GCAATGATTGTTTTC 100 45
        mao2 1762369 .. 1762388 -  -9.3  -4.80453   TCACTAGAAAATAAA            GCCTCGA GAAAAA TCGAGGC             TTTGTTAAGTAAACG 100 79
    NTHI1918 1760252 .. 1760269 - -12.7  -5.68023   TGATAACTAAAAAAA             CGCCAGC TTAA GCTGGCG              TTCCATTTATTTATT 100 32
    NTHI1913 NONE
    NTHI1912 1754897 .. 1754927 - -13.5  -5.60993   TTCCTCACAAAAAAA       TTCGCCCTATTCT ACTGG AAAATAGGGCGAA       AATATAGGAAACAAG 100 136
    NTHI1911 1753169 .. 1753190 -  -7.3  -4.95211   AAAAAAGTAAGAAAA           GTGCGGT CAAAATCC ACCGCAC            TTTCTCAATCTAAAT  88 40
    NTHI1910 NONE
    NTHI1908 NONE
    NTHI1907 1750568 .. 1750595 -  -6.4  -4.30253   CATAAATATAAATAA        TGCGTCAATCTT GTGT AAAATTGAGGCA         TAGTGTACTGGAATT  74 87
         mfd 1747088 .. 1747108 -  -9.7  -5.49234   ATATTTAAGAAAAAA            GTCCGATCA CAA TGATCGGGC            TTCTTTTTATGCAGC 100 32
        accD 1744590 .. 1744602 -    -2  -2.63631   TTAAGTTGCATATTA                TTCA TCTTC TGAA                ATGAGTTCAGGTTCT  40 10
        folC 1743239 .. 1743261 - -10.6  -4.63089   TATTCCAAAAAATAA           GGGCTGATTT TAA ATATCAGCCC           TTTGCTTTGATGGTA 100 45
        metX 1741037 .. 1741070 - -11.1    -4.386   TAACTGGTTATAAAA     GAAGAAGTGCGGTGA AATT TCACCGCACTTTTTT      ATGACTAATTAATTA 100 34
    NTHI1897 1734369 .. 1734379 -  -3.2  -2.97289   ACTTGAAACATTAGA                 TGCG ATC CACA                 TTCCACCAAATCAAC  45 10
        gloB 1733506 .. 1733518 -  -3.3    -4.614   GCGAATTACACAAAA                CCGAT GAA AACGG                CAATCGCATTAAAAT  64 118
         mrp 1729255 .. 1729272 - -12.7  -5.16237   AATCCCATTAAAAAA             GGGCTGC AAAT GCAGCCC              TATCTTTTTTGATTA 100 38
        siaB 1727383 .. 1727394 -    -3  -4.27316   TTCTTTAACGCAAAA                TTAC TCAA GTAA                 ATGCAAATTTTGATG  60 419
    NTHI1887 NONE
    NTHI1885 NONE
    NTHI1884 1721512 .. 1721522 -  -2.6  -5.38549   CTCAAACAAGAAAAA                 TTTT CCT AAAA                 ATGCCAAGTCGGTCA  72 70
    NTHI1883 NONE
    NTHI1882 NONE
    NTHI1881 NONE
    NTHI1880 NONE
    NTHI1879 NONE
    NTHI1878 NONE
    NTHI1876 NONE
    NTHI1875 NONE
    NTHI1874 NONE
    NTHI1873 1717943 .. 1717956 -  -5.3  -3.54408   TCTTATTTAAAGTAA               TTAGC TTTT GCTAA                TTTGTTCTATCACCA  59 12
    NTHI1871 NONE
    NTHI1869 NONE
    NTHI1867 1714124 .. 1714135 -  -7.2  -5.74288   ATAAACAACAAAAAA                GGGC TTTC GCCC                 TTTTATTATGCTCTG  93 31
    NTHI1866 NONE
    NTHI1865 1713453 .. 1713464 -  -7.2  -5.45652   ATGTGCAACAAAAAA                GGGC TTTC GCCC                 TTTTATTTTTTATTA  93 28
    NTHI1864 NONE
    NTHI1863 1712358 .. 1712369 -  -7.2   -5.4833   GTAGGTAACAAAAAA                GGGC TTTC GCCC                 TTTGATTATGCTCTG  93 31
    NTHI1862 NONE
    NTHI1861 NONE
    NTHI1860 NONE
    NTHI1858 NONE
    NTHI1857 NONE
    NTHI1856 NONE
    NTHI1855 NONE
    NTHI1853 NONE
    NTHI1852 NONE
    NTHI1851 NONE
    NTHI1850 NONE
    NTHI1849 1702470 .. 1702489 -    -7  -4.39448   AAACAAGCAAAAGAA            GGCGGGGC TAAA ACCTCGCC             TTTTGCTTTTATTGA  78 65
    NTHI1846 NONE
        nusA NONE
        infB 1696313 .. 1696346 - -12.7  -4.91084   TATTTAATAACAAAA     GGGCGATTAAAAA-CA CTA TGATTTTTAACCGCCC     TTTATTTTGTTAAAG 100 42
        rbfA NONE
        truB NONE
        tyrA 1686435 .. 1686456 -  -8.7  -5.24989   CGAGACAGTAAAAAA           CTGCGGTGA AATT TCACCGCAC            TTTTCTCTACCCTTG  95 32
    NTHI1827 NONE
    NTHI1826 1681380 .. 1681432 -  -7.9  -5.05782   ATTTAGCGCAAAAAA CAACCGCACTTTATCTATAACAAAC AAA ATCTAGAATGAATAAAGTGCGGTTG AATTTTTATTGATAT  88 41
    NTHI1825 1679939 .. 1679957 -    -6  -5.24129   GGTTTGCATAAAAAA             TCCCATCA ATT CAATGGGA             TTCTCTCTTAAATCA  84 38
        uupA 1677912 .. 1677925 -  -9.5  -5.27335   TCCTCTAAATAAAAA               CGCCC TTTC GGGCG                TTATTTTTTAAGCTT 100 33
        pepT 1672233 .. 1672252 - -12.2  -5.75478   AATTAGATAAAAAAA            GCCCCTAA ATAA TTAGGGGC             ATTAAAAAGGAATTT 100 145
         cdd 1670128 .. 1670140 -  -6.3  -5.85425   CAAATAAATAAAAAA                GGAAA TTA TTTCC                TTTTTATTTTACTCG  95 51
        cafA 1665768 .. 1665790 - -11.3  -5.24531   ACTTGCCATAAAAAA           CCGCCACGA AATTA TCGTGGCGA           TGTATAAATGCACAA 100 291
        glnS 1663916 .. 1663948 - -14.4  -5.42975   TGATACAAATAAAAA     GTGCGGTCAAAATCA CGTT TG-TTTTGACCGCAC      TTGGTTGATTAAAAT 100 40
    NTHI1811 NONE
        malQ NONE
        glgB NONE
        glgX NONE
        glgC 1655640 .. 1655661 -  -8.7  -3.93136   AGAGGGATTCAGAAA           GTGCGGTTA ATTT TGACCGCAC            TTTTCCTAACTAATC  82 35
        glgA 1654063 .. 1654113 - -13.5  -4.61482   CTTTGCAAAAAACAA GCACAACCACACCGCTTGCAAAA TATTC TTTCACAAGCGGTGTGATTGTTA AGAAAGTTTACGAAT 100 45
        glgP 1651381 .. 1651405 -   -13  -5.60993   CTTTCCATAAAAAAA          CACCACAAGT AAAAA ACTTGTGGTG          CTTTTAATTTTATTA 100 41
        pntA NONE
        pntB 1648140 .. 1648169 -  -9.3  -5.38054   TGCTATAAATAAAAA       TACCGCACTTAAG CAAC CCCAAGTGCGGTT        ATTTTTATACGTGTT 100 43
        topA 1644476 .. 1644495 -  -9.3  -5.95286   ATTAAAAACAAAAAA            GTGCGGT GATTTT ACCGCAC             TTTTCTTCTTATTTC 100 34
        thrS 1641546 .. 1641575 - -15.9  -5.14985   TGAAACAGATAAAAA       TAACGGTGATCGC TTAA ACGATCACCGTTA        AATTGAACTCACTGT 100 78
        mukF NONE
      haeIIM NONE
      haeIIR NONE
    NTHI1785 NONE
    NTHI1784 NONE
    NTHI1782 NONE
    NTHI1781 NONE
        sbcB 1622320 .. 1622341 - -11.7  -6.25741   AAACAACAAAAAAAA           GCACGTTTT TATT AAAACGTGC            TCTTCTAAAAAATGT 100 54
        ftnA NONE
        ftnB 1614369 .. 1614407 -    -9  -4.43307   TTTGGAATAAAATAA   TCTGGCAGACACATTATT TTA AATAAAAGATCTGCCAGA   TTTGATAATCTATAA  89 41
        trpE 1611710 .. 1611723 -  -2.5   -5.2853   TATCTAAAAATAAAA               TATTA GCCA TAATA                ATTCTTCCTTATTTT  72 34
        trpG 1611099 .. 1611120 -  -8.7  -3.53012   TTTTTCTCCTTTAAA           GTGCGGTTA AAAA TCACCGCAC            TTTTTTCTGTCTTAT  77 37
    NTHI1765 NONE
        trpD NONE
        trpC 1608172 .. 1608188 -  -5.3  -4.26903   TCTATGTTATTAAAA              TTAATAA ATA TTATTAA              AAACTAACCGTACTT  66 9
    NTHI1762 1607756 .. 1607772 - -10.9  -5.34632   AACAAAACATAAAAA              GTAGGCA TTA TGCCTAC              TTTTTTATTTTTGAT 100 30
    NTHI1750 NONE
        fumC 1599578 .. 1599597 - -12.2  -4.85267   AGAAATCAGTAAAAA            GGCGAGTA ATTT TACTCGCC             TTTGATCGTTGTAAT 100 59
    NTHI1748 1598455 .. 1598474 -    -5  -4.42238   TTAGGGCAAGGAAAA            TCAGCATT TGTT AAAGCTGA             ATGGGCTGATATTCC  67 446
    NTHI1739 1591752 .. 1591766 -  -5.8  -3.60818   GCAAAAGGTGGTAAA               TAGATT AAA AATCTA               ATTGAGCGGAATTAA  62 15
    NTHI1731 1587945 .. 1587964 -  -9.3  -3.05046   TTATTGCCTGAAAAG            TGCGGTC TATTTT GACCGCA             TTTATTTCAAGGGTA  74 51
    NTHI1720 NONE
    NTHI1719 NONE
    NTHI1718 1580048 .. 1580062 -  -8.5   -5.3104   TTAGGAAAAAGAAAA               CCGCC ACGAA GGCGG               TTTAGGTGTCATATA  95 462
    NTHI1717 1579133 .. 1579148 -  -3.3   -3.5394   AAATGTGTTTTGAAA              TATCC ACATTG GGATA               TTCGCCTGCTTGAGC  50 228
    NTHI1716 1578746 .. 1578762 -  -5.1  -4.87389   TATTTTAAAAACAAA              CTCTCAA TAT TTGCGAG              AAGTTAATGAGTATG  74 128
    NTHI1714 1576670 .. 1576684 -  -7.1  -5.60993   GTGGCGATAAAAAAA               GACGC ATTGA GCGTC               TGTCTTTCCACCGCT  93 153
    NTHI1713 1575937 .. 1575952 -  -8.2   -5.4505   TCCTCCAATAAAAAA              CCGCCC ATAA GAGCGG               TGGTTTGTTAATATT  93 296
    NTHI1712 1575468 .. 1575480 -  -3.3   -5.2696   CGAAAACTCAAAAAA                CTTGC CGA GCGAG                AATATTTGCATTTTC  75 74
         fnr 1573874 .. 1573890 - -12.3  -4.99861   TATCAAGCACAAAAA              GGCGTGA TAT TCACGCC              TTAAATTTATTTAAC 100 32
        uspE 1572798 .. 1572820 -   -10  -4.10552   AATAGTATAAAAATA           CCCTAAATAC AAA ATATTTAGGG           CGTCTTATAAATTGA  93 51
    NTHI1707 1571782 .. 1571803 -  -8.7   -4.2231   AATTAGGATGTAAAA           GTGCGGTGA AATT TTACCGCAC            TTTTAAAATTAGTGA  85 34
    NTHI1703 NONE
        trpB NONE
        trpA 1567019 .. 1567035 -  -6.5  -4.70515   GATAGCTAAAAGAAA              CCCGC CACAAGT GCGGG              TTCTTTTTTGCTTAT  80 37
    NTHI1699 1565347 .. 1565362 -  -7.6  -3.83169   TAGAAAGTCAGTAAA              GGACTA AGCT TAGTCC               TTTTAGTTCGTATTA  73 78
        xseB NONE
        ispA NONE
         dxs 1559003 .. 1559023 - -11.2   -5.5112   TGGATTAAGAAAAAA            CGCGATGA AATTA TCATCGCG            TTTATTTTTATAAAT 100 33
        metF 1555492 .. 1555507 - -10.4  -3.29511   TTTAGTTTTGTATAA              GGGCGA AATA TCGCCC               TTATTTTGTGTTTGA  83 64
        moeA 1552278 .. 1552312 -    -3  -3.14132   CTTCTTCGTGACTAA     GTTCGATCATTTTTTA TCC TAATAAATGATTGAAA     GGCTCAATTGTCACT  45 4
        moeB NONE
    NTHI1680 1550994 .. 1551013 - -12.2  -4.40037   AAATAATGATGAAAA            GCGGCTTA TTTT TAAGCCGC             TTTTTTATATCCTCG 100 178
    NTHI1675 NONE
    NTHI1668 1544595 .. 1544635 - -13.8  -3.75629   TAGGTTTAATTTAAA TAACAAAATCCCTGTTAAA GAAA TTTAACAGGGATTTT-TTA  TAGATTAATCCAATT 100 47
    NTHI1659 1537854 .. 1537875 -  -8.7  -5.65927   TATTTAAATAAAAAA           GTGCGGTTA AAAA TGACCGCAC            TTTTGTTGTTATTTG  95 34
        dacB 1535542 .. 1535553 -    -3  -3.53343   AATTTTGCCTTCAAA                CATT TCCA AATG                 TGGGCTTGTTTGATA  50 238
    NTHI1654 NONE
    NTHI1653 1534869 .. 1534881 -  -7.7  -5.34555   GCAGAGCATAAAAAA                GACCA CCA TGGTC                GTCGTGGTTTATTAC 100 210
    NTHI1647 1530014 .. 1530038 -  -3.7  -3.17901   ATATCGGCAAGCCAA          TTATGATTACT GAA AATGATCATAA          CGTTCGCCTTTATAA  48 428
    NTHI1631 1515626 .. 1515643 -  -9.9  -4.42062   CACTTTTTAAACAAA             TAGCGAC TTCG GTCGCTA              TTTATCATTTTTTCT 100 30
    NTHI1622 1507697 .. 1507715 -  -5.3  -2.63208   CGCGATTTAAAAACG            CACGG-AG TCTT CTGCCGTG             AAGGAATTACAGGCG  51 259
        asnS 1502366 .. 1502395 - -11.6  -5.08011   AAAATTCTGAAAAAA       TTAACCGCACTT TGGCGT AAGTGCGGTCAA        TATTAAAGTTAAATT 100 44
    NTHI1614 1501630 .. 1501643 -  -9.5  -4.80853   AGCTTAAAAAAATAA               CGCCC AAAA GGGCG                TTTTTTTATGTATTT 100 31
    NTHI1611 1500128 .. 1500152 -  -7.1  -2.64701   AAACATTCCAAATAG          TCCCCCTCTTT AGC AAAGAGGGGTT          AGGGGAAATTTGGCA  61 66
        htrB 1497036 .. 1497057 -  -9.5  -4.75404   AAATTCTATCAAAAA           GTGCGGT-GA TAT TCGACCGCAC           TTTTAATCGTATAAA 100 28
        parE 1495082 .. 1495092 -  -2.6  -3.25942   ATTTGCTGAGATTAA                 TTTA GTC TAAA                 CAGATAAATCAACCT  45 21
        parC NONE
        gltS 1491463 .. 1491489 -  -9.6  -4.48299   TTATATTGAAATAAA         TGCCTTTATC AATTTAA GATAAAGGCA         TTTTTTAAAATATTG 100 58
        grxA 1490151 .. 1490172 - -13.1   -4.7373   CGATTCTATGAAAAA           GCCACTTTC GATT GAAAGTGGC            TTTTTTGTAAATTAA 100 49
    NTHI1599 1486757 .. 1486769 -  -4.9  -2.57092   AATCTTATGAATTTA                TTCAA CTT TTGAA                CCTTTCAACCACTTT  49 10
        licA 1485699 .. 1485713 -  -3.5  -3.19285   TATGCCAAAGAGATA               GCCAC GCATT ATGGC               AATTCCTCTAACAGT  47 19
        licB NONE
        licC NONE
        licD 1483308 .. 1483327 -  -9.3   -4.8143   GTAATAATTGAAAAA            GGGCAGA ATTAAA TCTGCCC             TTTCGCTTACAAAAT 100 32
    NTHI1592 1480757 .. 1480790 -  -5.3  -3.12482   GAAGAGTAGGCAATA     TTTTGCTTTCCTCTA AGTC TTGAGGAAAGCAAGC      AATATTTTATAGATA  54 32
        impA 1477457 .. 1477478 -  -9.5  -3.63762   AGATACTAGATAGAA           GTGCGGTTGA TTT TCA-CCGCAC           TTTTTTATTTGCTTT  80 44
    NTHI1560 1457535 .. 1457548 -  -2.4  -4.57569   TTACTTCGGTAAAAA               CAGA AAGTGA TCTG                CGAGTATTCCAAATG  59 424
    NTHI1556 1455872 .. 1455893 - -10.1   -4.7497   TTTAGCTATGAAAAA           GGCTTCGGG TGAT CACGAAGCC            TTTGTTTTAGTCTTC 100 32
    NTHI1543 1446026 .. 1446061 - -11.3  -5.44119   CGTACTTTAAAAAAA    CAAAACCCCGAAACG TTAAAG CATTTCGGGGTTTTC     TATTATTGTGTGATT 100 28
    NTHI1525 1432706 .. 1432722 -  -2.3  -3.76182   TTAGGGATAAAAAAG              GGAATTA CTA TAATTTC              GTAGGAGATACTATT  50 253
    NTHI1516 NONE
    NTHI1515 1428241 .. 1428252 -    -3   -3.5241   TATTCTCCATAAATA                CATT CCTT AATG                 ATTAGCCACGGTTCC  50 54
    NTHI1513 NONE
    NTHI1512 NONE
    NTHI1511 NONE
    NTHI1510 NONE
    NTHI1509 1425020 .. 1425046 - -12.3  -5.17353   AGATCCATCAAAAAA         TCGGCAGGGCT TCTAT AGCTCTGCCGA         GCTAACCCACAAGGA 100 476
    NTHI1505 NONE
    NTHI1504 1423707 .. 1423734 -  -9.2  -3.91412   ATCACATTTTAGAAA        CCAAACGCCTAC CGAA GCAGACGTTTGA         TGAAAGTTTAAGCGA  85 33
    NTHI1503 NONE
    NTHI1502 1421624 .. 1421639 - -11.8   -5.4833   TTAGGTAATAAAAAA              GCCCGC GATT GCGGGC               TGGGTGGGTTGTGTA 100 46
    NTHI1501 1421159 .. 1421205 -  -4.1  -2.67021   TTGTTAAAGAGCAAT TAAAATTTTTATTCAAGGCCTT CTCA AAGGGCTT-AGTAAAAACTTTA GGCGATAAACTTAAG  47 134
    NTHI1499 1420518 .. 1420533 -  -8.2  -5.04987   AATACCCTTAAAAAA              CCGCCC TTTC GAGCGG               TCAGTGGAGTAGTGC  90 109
    NTHI1498 NONE
    NTHI1497 1419181 .. 1419213 -  -3.4  -3.61398   TTTTGGGTGTAATAA     TCCG-CCACACGATT TTTC AAAAGTGCGGTCGGA      TTTTTTGCTGTTTTA  50 38
    NTHI1495 NONE
    NTHI1494 NONE
    NTHI1493 NONE
    NTHI1492 NONE
    NTHI1491 NONE
        ssb3 1415727 .. 1415745 -  -8.9  -5.60689   TTAGATAATAAAAAA             GCCACTA TTGGT TAGTGGC             TTGTGGTGTAACTCA  95 38
    NTHI1489 1414251 .. 1414269 - -10.3  -5.38054   CCTCATAAATAAAAA             GCCGCTA ATTAA TAGCGGC             AGATTTTAAGCATCA 100 106
        rdgC 1412921 .. 1412941 -  -2.5  -3.14229   AGATGCTCATTAATA            TCGCGAG TAATTAC CTCTCGA            GTATTACTGCTTAAC  43 413
    NTHI1487 1411533 .. 1411551 -  -8.1  -5.07652   TCTCCTAAAACAAAA             GGCGCTC ACTTG GAACGCC             TATTGGATTTATTTG  90 34
    NTHI1486 NONE
    NTHI1485 NONE
    NTHI1484 NONE
    NTHI1483 NONE
    NTHI1482 1408906 .. 1408921 - -11.8  -5.06414   TTCCTCCAATAAAAA              CCGCCC TTAT GGGCGG               TTATAACGGTTTATT 100 409
        pykA 1405410 .. 1405427 - -11.3  -5.74086   AAAGGAAATAAAAAA             CGGTGGA AAAA TCCACCG              CTCTTTTATTTTAAC 100 57
        dnaB NONE
         alr NONE
         pgi 1401073 .. 1401089 -  -3.7  -4.05026   TTCAAATCCAAATAA              TTAACGC CAT GCTTTAA              ATTGATTGATTAATC  57 9
        lgtD 1399398 .. 1399419 - -10.3  -3.93009   TAAGATAAATTTAAA           GGACTAAAT TAGA ATTTAGTCC            TAGACAAACTTGGAA  93 70
        argS 1396076 .. 1396095 - -10.8   -5.4111   AACAAGTATAAAAAA            TCCCTTTC CTGA GAAAGGGA             TTTTAATTATCTAAA 100 41
         hns 1390932 .. 1390954 -   -10  -5.71712   GTTTAGATAAAAAAA           TAGAACCCAT AAA ATAGGTTCTA           GTTTCAAATAGAAAA 100 42
        purU NONE
        aroA 1388718 .. 1388757 -    -8   -4.1399   CTATTGATATACAAA  GTGCGGTTAATTTTGAAA ACTT TTTTGAAATTGACCGCAC   TTTTTTAATTTAATC  81 35
    NTHI1460 1387283 .. 1387295 -  -3.5  -4.24984   AGAGAAAATCATAAA                TAAAT CCT ATTTA                AAATAAAGATTCCAT  57 19
    NTHI1459 1386084 .. 1386123 - -12.4  -3.97057   TAGAATGGAATGAAA  GTGCGGTTAATTTTAAAA ACCT TTTTGAAATTGACCGCAC   TTTGGGTTGCCTGTT 100 39
       hmw2A 1372890 .. 1372922 -  -9.2  -2.58579   GTAATTTTTTACAAG      GTGGGTGAAAGCCC GTACT GAACTTTAACCCAC      ACAGTAAATAATACG  72 91
       hmw2B 1371160 .. 1371182 -   -12  -3.96531   GCATATAGTTATAAA           CTGGTAGGCG GAA CGCTTACCAG           TTGATTAAATTTCAG  95 43
       hmw2C 1368711 .. 1368730 -  -9.3  -3.04517   AGTTTTGGCTAAAAT            CTCTGCC ATAAAA GGCAGAG             TTTTACGGCGGGAGG  74 151
    NTHI1447 1368107 .. 1368125 -  -7.4  -4.14598   GCCAAGGAAATTAAA             TTTGCCAC ACT GTGGCATA             AATAAGCTAATGAAT  78 402
    NTHI1439 NONE
    NTHI1438 1361580 .. 1361601 - -13.1  -4.83722   AACATCACAACAAAA           GTGCGGTTA AAAT TAACCGCAC            TTTTTATTGAGATCA 100 42
    NTHI1437 1360954 .. 1360965 -  -2.2  -2.72661   GATTATGCCCAACCA                TCAC GACG GCGA                 CGTTTTGGTAATACA  40 1
         cca NONE
        lolB NONE
        ispE NONE
        prsA 1357041 .. 1357069 - -11.9  -5.82281   AAATAGATAAAAAAA        TACCGCACTTT GGCAATA AAAGTGCGGTA        TTTTTTATTGAAATT 100 46
        ribE 1352745 .. 1352756 -    -3  -4.37658   AAGCGTTGTAGAAAA                TCTT TCAA AAGA                 TTTATTTGAAAAAAT  60 131
        purE 1348843 .. 1348867 - -11.5  -5.54894   AATTTACGAAAAAAA          CAACCGCACTT TAA AAGTGCGGTCA          GATCTGAAGATATTT 100 41
        purK 1347657 .. 1347667 -  -2.6  -3.72374   TTTTATCAAGAAAGA                 TTTT TAT AAAA                 ATTAACCGCACTTTA  51 83
        aspC 1346324 .. 1346350 -   -11  -4.96388   AATGATTAAATAAAA         TTAAAGCCTTGA TAA TCAAGGCTTTAT         TTTTTACTTACAATA 100 70
    NTHI1417 1342721 .. 1342741 -  -6.1  -4.21936   GCCATAATCTTAAAA            GTGCGGCTA TTT TAATCGCAC            AAATTTCACGCCACT  69 11
    NTHI1414 NONE
    NTHI1413 1340510 .. 1340537 - -14.4  -4.57503   TAATAGAATAATAAA        CGGCTAAAAATA TTTC TATTTTTAGCCG         CACTTTTTAATTTTC 100 32
        rplY 1339340 .. 1339359 -  -6.5  -5.56673   ACTCAGAACAAAAAA            GCTAAGA TTGATC TCTTAGC             TTTTTTACTTTGTTC  87 52
    NTHI1408 1338137 .. 1338158 -  -8.7  -5.58522   GATATAAAAGAAAAA           GTGTGGTGA TTTT TCACCGCAC            TTTAGGTTTAAATTT  95 40
        purA 1336707 .. 1336729 - -16.4   -5.9667   AAAAATATAAAAAAA           GACCGCACTT TTA AAGTGCGGTC           TGAAAATCAAAAGAA 100 42
        purR 1334440 .. 1334472 - -10.8  -4.65666   ATAGCTAAAAAAGAA      CCGCACTTTTTA GGGATTATT TAAAAAGTGCGG      TCTATTTTTGCTAAG 100 42
         ppc 1331634 .. 1331653 - -12.2  -5.08601   CGATTTGAATAAAAA            GTGCGGAA AATT TTCCGCAC             TTTTTTCATCTTTCT 100 39
        sapA NONE
        sapB NONE
        sapC 1326603 .. 1326613 -  -2.4  -3.10173   ACAAATGTCTAAAAG                 TGCC ATA GGCT                 ATTCTTGATGTTGAT  42 24
        sapD NONE
        sapF NONE
        sapZ 1323684 .. 1323706 - -16.4  -5.60993   TTCTTCATAAAAAAA           GACCGCACTT TAA AAGTGCGGTC           AATCTTAAGTGAGTT 100 41
         fbp 1321553 .. 1321574 -  -3.7  -4.87665   TTTTATTGATAAAAA           TCTCCCC TTTTAATC GAGGAGA            TTTTTATTATTCTTC  70 32
    NTHI1391 1319544 .. 1319563 - -12.2  -4.16158   GAGAAAAATAGGAAA            TGACCGCA AAAG TGCGGTCA             TTTTTGGCGTAAATT 100 41
         hup 1316495 .. 1316515 - -14.1  -3.37939   AATGCTAAAATTGAA            GGCATAGCT ATT AGCTATGCC            TTTTTATATGAACCT 100 42
        prfB 1311065 .. 1311083 -  -2.5  -5.10077   AAATACCTTAAAAAA            TAACCGCA CTTT TG-GGTTA             TTTCTATGATGGGAT  69 76
        lysS 1309481 .. 1309496 - -10.4  -5.83211   TATTAAAATAAAAAA              GCCACC AAAT GGTGGC               TTTTGTTTGTATCTT 100 43
        argR NONE
        sulA 1306911 .. 1306935 -  -8.6  -4.84359   TTAGTCCGATAAAAA          TCACCGCATT AAAAA AGTGCGGTGA          TTTTTTATTTGTTTT  95 30
        ackA 1302873 .. 1302891 - -13.2  -5.38054   TGTTATAAATAAAAA             CTGCCGAA AAA TTCGGCAG             TTTGTTGTTGAATTA 100 38
         pta 1300642 .. 1300676 -  -7.2  -5.63504   AACGTTATAAAAAAA     TACCGCACTTTTAC TGCCTAG GGCAAAGTGCGGTA     TTTTCTTTTACAATT  93 50
    NTHI1372 1299002 .. 1299036 - -10.2  -3.63059   CAATGTATAAATGAA     GTGCGGTTGAAATT TAATAAG AATTTTAACCGCAC     TTGAAAGATTAAAAC  86 34
        ilvE 1290524 .. 1290546 - -10.6   -5.5604   TGAATCAATAAAAAA           GTGCGGTTGA TTT TTAACCGCAC           TTTCGTTTTTCTATT 100 49
    NTHI1362 NONE
    NTHI1361 NONE
    NTHI1360 1288067 .. 1288081 -  -3.6  -3.94409   TATACTATCTATAAA               CAAATT TTT AATTCG               TTTACCTCTCATTCC  57 427
        uvrD 1285627 .. 1285648 - -10.9  -4.84311   TCGTAGATAATAAAA           GTGCGGTAA AAAT TCACCGCAC            TTTTCAAAGAAATTA 100 70
        dppB NONE
        dppC NONE
        dppD NONE
        dppF 1281411 .. 1281427 -  -5.1   -3.1706   AATGCACCTTATGAA              CGTAAGC GAA GCTCACA              AATTTTAAAATTGAA  52 310
        gmhA 1280037 .. 1280053 -  -9.5   -5.5112   GCTATTAATAAAAAA              TCCCAAA AAA TTTGGGA              TTTTAAAAACTCGAT 100 57
        artP NONE
        artI NONE
        artQ NONE
        artM 1277092 .. 1277109 -  -6.3  -5.86976   TCACAAAATAAAAAA             TCCCAAC GGAG ATTGGGA              TTTAAAATCACTAAA  95 55
    NTHI1344 1276601 .. 1276619 -  -6.2  -3.33261   TTCTAATTTTTAGAA             TATAAAAA TCT TTTTTATA             AAACACTTTAATTTA  59 33
    NTHI1338 NONE
    NTHI1337 1271778 .. 1271796 -   -11  -2.99188   AATAGGATAACTAGA             GCCGACTA AAT CAGTCGGC             TTATTTTTTATAAGC  83 33
        serC 1270105 .. 1270125 - -11.2  -2.54639   ATTTTTAAATAAATT            TGGGCGTA GTAAA TACGCCCA            TTGGAAATATTTTTC  82 41
    NTHI1334 1268896 .. 1268910 -  -8.5  -5.27023   AGTGGAAAAATAAAA               CCCGC AATAA GCGGG               TTTTTTATATAATAA  95 68
    NTHI1331 NONE
    NTHI1330 NONE
        hemH 1262381 .. 1262418 -  -4.9  -4.74012   ACGATAAAAGGAAAA   TCAGCCATGTTTTATCC TTGT GAAAAAATAATGGCTGA    TTTTAGCAAAGTGCG  72 74
    NTHI1328 1261488 .. 1261511 -  -5.4  -3.82604   GTAGTTAAGTAATAA          TATAATGCAA TAAG TTGCATTTTA           CTGATTATAAACTTT  61 45
        trxB 1260455 .. 1260488 -  -9.7  -5.00895   GTGATTATAGAAAAA     GTTCCCCTCTTTAAA AGAG TTAAAAGAGGGGAAT      TGGTTAGAAGATTTA 100 38
        cydD NONE
        cydC 1256905 .. 1256932 -  -8.4  -3.28791   ACTGTGTGCCGAGAA        GAAGCTGGGAAG GTTT CCGCCCAACTTC         CTTTTCTCATACTCG  70 32
        nrdG 1256144 .. 1256169 -  -9.1   -5.9003   AAATCAATAAAAAAA         TCTGCAATTGA GAAT TCAGTTGCAGA          TTTTTTATCGCTCAA 100 80
    NTHI1319 1251566 .. 1251588 -  -3.4  -2.73483   ATTTTATTTCAATCA           CTTATCCACA AAG TGCGGATGAA           AATTTCAATGTTTTT  43 39
    NTHI1318 NONE
    NTHI1317 NONE
    NTHI1316 NONE
        ptsN NONE
    NTHI1314 1248305 .. 1248340 - -12.9  -5.41143   GAGCGTGTAAAAAAA    GTGCGGTCAATAAAAA TGATG TTTTTAT-GACCGCAC    TTTTTATATTTTTTT 100 29
        oppA 1223046 .. 1223080 -  -9.5  -4.14013   CAAAATGGGCGAAAA     GTGCGGTCAAAAA ATACGACGA TTTTTAACCGCAC     TTAAATACGAGCAAC  89 44
        oppB NONE
        oppC NONE
        oppD NONE
        oppF 1219147 .. 1219168 -  -8.7   -5.0925   TTGTAAAAGTAAAAA           GTGCGGTGA ATTT TAACCGCAC            TTTTTGTTTTATAAG  95 34
        engB 1217488 .. 1217515 - -11.4  -5.67063   TGCACTATAAAAAAA        GCACGTAATGAA ATCA TTCATTCCGTGC         TTTTTTTGCGATCTA 100 59
        comM 1215428 .. 1215440 -  -4.1  -3.54459   TTAACCTCTGTCAAA                GCATT TGA AACGC                AAGAAGCTATTAAAG  51 490
    NTHI1279 NONE
        rfaD 1213563 .. 1213589 -  -8.1  -4.97158   TTATATTAAATAAAA        TCCCCTAT-GCC GATA AGCTATAGGGGA         TTTACTACATTAATA  90 43
       aspC2 NONE
    NTHI1274 1207860 .. 1207890 - -12.1  -3.04461   TATTTAGCTTCAAGA       TAAAAATAGCCAG AATAA CTGGCCATTTTTA       TATCCAATACCACAT  85 41
        xylR NONE
        rfaF 1205427 .. 1205445 - -10.3  -5.32599   TATAAAAGATAAAAA             TGCTCGC CAAGT GCGAGCA             TTTTTTATGAAACAA 100 95
        zipA 1200868 .. 1200890 -  -7.8  -4.11692   TATTTAGCGTGAAAA           TAGACAGG TACAAAG CCTGTCTA           AATGAATATAAAAGT  78 63
        ligN 1198684 .. 1198697 -  -3.9  -3.59471   AACAAATTGATACAA               GTTTA AAAT TAAAC                CAAAGTGACAATAAA  53 132
        sodA 1190068 .. 1190083 -  -5.4  -5.05228   AGGAAAGCAGAAAAA              CCTAAC TTTT GCTAGG               TTTTCCTATGTTTAT  79 40
    NTHI1250 NONE
    NTHI1249 NONE
    NTHI1248 NONE
    NTHI1247 NONE
    NTHI1246 NONE
    NTHI1245 NONE
        murA 1184956 .. 1184975 - -10.8  -5.52986   ATTTCAGTAAAAAAA            TGCCTTTC TAAA GAAAGGCA             TTAATAGAAATTTAA 100 88
    NTHI1243 NONE
    NTHI1242 NONE
    NTHI1241 NONE
        pnuC 1181566 .. 1181594 - -14.8  -5.63103   TTTGAAGTAAAAAAA        TCCCCGTTAAAT TTATC ATTTAACGGGGA        TTTTTTATAAGCTAT 100 56
        cyoA NONE
        cyoB 1176316 .. 1176332 - -10.9  -4.89729   GAGAAAAGTTAAAAA              GGGTTCA TTA TGAACCC              TTTTATTTAGTCGGT 100 167
    NTHI1233 NONE
    NTHI1232 NONE
        hrpA 1171433 .. 1171457 -   -13  -4.16842   GTTATTTTGAATAAA          TTAAGGCGGT ATAAA ACCGCCTTAA          TTTTGAGTATTATTA 100 44
        nrfA 1169651 .. 1169688 - -14.3  -4.11394   ATTTGACCTTGAAAA   TCACCGCACTTTCCAGT TTGC ACTAAAAAGTGCGGTGC    ATTTTTCATTTATTT 100 35
        nrfB NONE
        nrfC NONE
        nrfD 1167132 .. 1167142 -  -2.6  -3.62235   ATTAAAGAAAATACA                 TAAT TAA ATTA                 AGGACTAAACTTTTA  48 218
    NTHI1224 1164631 .. 1164643 -  -2.7  -5.13354   CTTACAAAAAATAAA                CAAAT AAA ATCTG                TCGGATTATACGATA  69 65
        fabZ NONE
        lpxA 1163311 .. 1163341 - -12.7  -5.05782   ATTTATCCTAAAAAA       TAACCGCACTTTG GTGTG CAAAGTGCGGTTG       AAAATGAAGAAGTTT 100 43
        lpxB NONE
        rnhB 1161178 .. 1161199 -    -8  -3.62775   ATCATTCCCCAATAA           CAACCCGA TAATAG TCGGGTCG            GTTTTTTCTACCAAA  73 360
         res NONE
    NTHI1215 1156389 .. 1156410 - -13.1  -4.23674   GTTGATTAAGAGAAA           GGGAGCATT TTTT AATGCTCCC            TTGTTTTGTTAAGGC 100 75
    NTHI1213 1154943 .. 1154958 -    -9  -5.26119   TCCTTAAAAAGAAAA              GGCAAC GCGG GTTGCC               TTTTAGAAGTGCATA  95 67
    NTHI1212 1152975 .. 1152996 - -14.5  -5.17353   ATATCTAGCAAAAAA           GTGCGGTGA AAAT TCACCGCAC            TTTTCTTTAGCTATT 100 106
        dmsA 1148554 .. 1148566 -  -3.4  -2.91593   TATCCCCCTACAAAC                GTTC CACTT GAAC                TAAATTAGAATGTTG  44 5
        dmsB NONE
        dmsC 1147046 .. 1147070 - -15.9  -4.58283   TAACGTTTCTAAAAA          TTGAGGCGTAT GCT ATACGCCTCAA          CATAATTTAACCACC 100 32
    NTHI1204 NONE
    NTHI1203 1145708 .. 1145729 -  -3.8  -3.45054   TCGGATAATTGACAA           TAATGTCGC TGATT GCG-CATTA           GGGACAACGACGGTA  51 150
    NTHI1201 1143857 .. 1143874 -  -4.1  -4.70626   CAATAAGTCTAAAAA             CGTTGAA AATT TTCACCG              CACTTTTGTGTTTAA  70 188
    NTHI1198 1141944 .. 1141955 -  -4.4  -3.92542   TTTATTTTTAAAGAA                TGGT AAAA ACCA                 CTGATATTTGAAAAG  59 58
    NTHI1197 1140887 .. 1140920 -  -5.7  -3.31144   TTTTGATTTTTATAA     TTCTTATAAAAGATAT GAA AT-TCTTTTATAAAAA     TAAGGGGAGTTTATT  55 52
        tktA 1135112 .. 1135132 - -14.1  -5.49234   ATAGCCAATAAAAAA            GCTCCTTGA ATA TCAAGGAGC            TAGTTTAGTTTAATC 100 41
        tbp2 NONE
        tbp1 1113562 .. 1113577 -  -2.6  -4.13343   ATAAATGTGTGAAAA              GATCTT CTAA AAAATC               TAGTGTTGAGTTTTC  55 122
        dnaA NONE
        dnaN NONE
        recF NONE
        iga1 1104085 .. 1104103 -   -11  -4.89063   TCATTCAAAAATAAA             GCCCTGTA ATA CACAGGGC             TTTGTCGTTTATAAC 100 60
         smf NONE
    NTHI1156 NONE
    NTHI1155 1095920 .. 1095933 -  -3.1  -3.98075   ACATCATTCAAAGAA               TCTGC TCTA GCAAA                ATTTGACGAGATTTT  55 49
        pfkA 1094819 .. 1094838 - -10.8   -5.4505   CTTTTTAAGAAAAAA            CAGACACA TTGT TGTGTCTG             TTTGAGAAAGATAAA 100 83
        smpB 1094127 .. 1094157 -  -8.4  -4.62336   ATTCTATTTTAAAAA       TTAGCCCCAAGT AATTTGA ATTTGGGGCTAA       TTTATTATTACAATT  84 40
    NTHI1140 1083398 .. 1083425 - -11.4  -5.05712   AGAAAGAATGAAAAA        TAAAACCGCACT TTAA AGTGCGGTTTTT         TATTGCATCGAATTT 100 45
        mviN NONE
        ribF 1080296 .. 1080306 -  -2.6  -4.16943   TTTTACATTTTAAAA                 TTAA CTG TTAA                 AAAACGCTTTCGCAG  55 15
        ileS NONE
    NTHI1134 NONE
    NTHI1133 1076625 .. 1076637 -  -3.5  -3.86822   CAAGGTGCTCATAAA                TTATT TTA AATAA                AGGCGGTAATTTTTA  52 13
        nagZ NONE
    NTHI1131 1074296 .. 1074306 -  -6.8  -3.85698   TGGGCTGGGTAGAAA                 TCCC GCA GGGA                 TGCGTGCAGTAAGCC  66 114
        radC 1069904 .. 1069914 -  -2.6  -4.98436   TCAATATTATAAAAA                 TTTA TAA TAAA                 CAATTCTCCGCGAAA  66 16
        rpmB NONE
        rpmG 1069234 .. 1069251 - -11.3  -5.82036   AGAACAAATAAAAAA             CCCGAGT TTCT ACTCGGG              TTTAAAATAATTAAA 100 47
         dat 1067517 .. 1067555 - -11.8  -3.42056   ATTTTGAATTTACAA   GCGGTCAAAATTCGCAAA ACA TTTGCAAAATCAGACCGC   TTTTAATTAACTACG  90 32
    NTHI1121 NONE
    NTHI1120 NONE
         ddc 1065177 .. 1065200 -  -7.4  -2.59298   TATTTTACAGAATAG          CCGCCTGTTT TCAG ATACAAGCGG           TTATTTTTTGTGTTA  63 54
        mutM 1064112 .. 1064133 -  -5.8  -5.01811   CCAGTAAATTAAAAA           TAGCGGTC TATTTT GACCGCTG            TTTTCATTATATTTA  81 74
        suhB 1054811 .. 1054830 - -10.8  -5.17786   TAATAAAATTAAAAA            TAGCACCT TGAT AGGTGCTA             TTGTGCTTATAAAAA 100 41
        nrfE NONE
       dsbE2 NONE
        nrfF NONE
    NTHI1104 NONE
         eno 1048475 .. 1048501 - -15.3  -5.05601   TATTAGATATAAAAA         CACCGCACTTT TATAC AAAGTGCGGTG         AGATTTTACAGTAAA 100 52
    NTHI1102 NONE
    NTHI1101 NONE
    NTHI1100 1046146 .. 1046169 - -11.2   -2.6062   TTCATTACATAATAC          TTGAACGATT TTGT AATCGTTCAA           AAATTTGAATGTAAA  83 105
        glyQ 1043276 .. 1043297 -  -8.7  -3.53012   TTTTGCTCTCCTAAA           GTGCGGTCA AATT TCACCGCAC            TTTTTTGAATTACCT  77 48
    NTHI1097 1043001 .. 1043018 -  -2.1  -3.04715   TATCTTTCCCAAAAC             TTAAAAA ATTA CTTTTAA              CTTTGATAGGTCTAA  42 8
    NTHI1095 NONE
    NTHI1094 NONE
        glyS 1039799 .. 1039827 - -10.4  -4.32669   AAGTCTATAAAAGAA        GGGATGATTGAC GAAAA ATCAACCATCCC        TTTTTACATTATTGA 100 34
        uppS NONE
        cdsA 1033530 .. 1033546 -  -2.3  -4.85177   AAATGACATTAAAAA              TCCTTAT AAG ACAAAGA              AATAGAAATAGCTGA  65 12
    NTHI1085 NONE
    NTHI1084 1029699 .. 1029731 -  -8.5   -3.0263   ATGATGGGTTTAATA      TTTTCTCTGCCCAAT TAA ATTAGGCAGAGAACG      TTGTTTTTGAGTTCT  71 64
       omp26 NONE
        lpxD 1027965 .. 1028012 -   -16  -4.26076   TTACGTTTAGTAAAA TAAAAAATCCACACTTTAATAG TAAA CTTTTAAAGTGTGGATTTTGTA ATAAAACCTCAGAAG 100 44
    NTHI1074 1018752 .. 1018764 -  -5.5  -3.55444   TCTCCATTGTTCAAA                GCGAT CCT ACCGC                ACATGCTGAAATTAT  59 396
        folA NONE
        emrA NONE
        emrB 1010454 .. 1010467 -  -2.3   -3.1506   AAAGCGGCTGATGAA               GCTAG AAAA CTGGC                TGAGCAACAGAGAAT  43 426
        arcA  992820 ..  992831 -  -4.4  -4.11216   CGTCCATTTCTAAAA                TGGA TCTC TCCA                 AGGGTTCGTCCAGTA  62 213
    NTHI1046  991138 ..  991148 -  -6.8  -3.24161   TAAATGGCGAGAAGA                 GACG GGT CGTC                 AAAAAATTGAAATCG  61 126
        rplU NONE
        rpmA  988561 ..  988592 - -12.4  -4.11472   GTGAAATTAAAAAGA      CAAAACGCCCCACA AAAT TGTAGGGCGTTTCA       ATGGAATAGATTTTA 100 43
    NTHI1041 NONE
    NTHI1040  986354 ..  986374 - -12.7  -4.82154   AATTGATAGCAAAAA            GCACCTAAA AGT TTTAGGTGC            TTTTAAAGTTTTAAT 100 61
      lic3A2  980777 ..  980794 -  -4.1  -5.26316   TGATTTTATAAAAAA             GGTGC AATTTACA GCACC              TAATTATAGGTTGTT  79 79
        typA  978801 ..  978836 - -10.6  -4.49344   AAATTGAGCATAAAA    TAACCGCACTTTAG TTGTATCC CAAAAGTGCGGTTA     ATTTTTTCTAAATTT 100 60
    NTHI1031 NONE
        vacB NONE
    NTHI1029  973891 ..  973910 - -12.2  -5.53991   TAGGTATTAAAAAAA            GTGCGGTA AATT TACCGCAC             TTTTCTTATGAACCT 100 31
        polA NONE
    NTHI1023  966576 ..  966603 -    -7   -4.2772   CTTAATGAAGATAAA        GGGTTGAGTGTA AATT TATACTCACCCC         TTTTGTTTACGATAA  78 111
        mobA  956698 ..  956719 -  -5.9  -3.89501   GAATATCGCTACAAA           CTTTACGAA AAAA TGCGTAAAG            CCAAAATGATGATGA  66 454
        ndpA NONE
        smpA NONE
        cpxR  951465 ..  951491 -    -6  -5.22039   TTTAAATTGAAAAAA         TAACCTAATTTC ATA AAAATTAGGTGA         CTAAAGCGTATCCTT  84 18
        frdA NONE
        frdB NONE
        frdC NONE
        frdD  946651 ..  946679 - -11.9  -4.68545   ACTTAATATATAAAA        TAAAAAACGAGTC TAA GACTCGTTTTTTT        ATTTATAACATTTTT 100 42
        galT NONE
        galK NONE
        galM NONE
    NTHI0981 NONE
        pepP  931203 ..  931215 -  -3.5  -3.49168   ATCACAATTTAAACA                TTTTT ATT AAAAA                TTCATTAAATTTTCA  48 19
        uspA  930602 ..  930633 -  -8.7  -5.10163   AACCCCAAAATAAAA      CCGCACTTCACGA CGCTAT TTGAGAAGTGCGG       TTAAAATTTAAGTTA  95 74
        alaS  927844 ..  927862 -  -7.4  -2.67613   TATCAATCAAGGAAC             GGTTGGCA TTC CACCAACC             AGCTTGTACTACAGA  63 34
        csrA  927609 ..  927625 -  -3.7  -2.54098   TTGTTTAACTAAGAG              GAACC TAAATAG GGTTC              ATCTTTCGTTTGTTT  45 2
        galU  926647 ..  926671 - -10.2  -5.64321   ATAATAAAACAAAAA          TGGACAAAAT CTTTC ATTTTGTCCA          TTTTATTTGTATTAG 100 47
        argH  925066 ..  925086 -  -5.4  -5.00642   TAATTGAGATAAAAA            GTGCGG TGGTTTTTT CCGCAC            TTTTTGTTTTTATCA  77 124
        hslO  924134 ..  924152 - -13.2  -4.86133   GATATAGAGCAAAAA             TCCCGACA TTG TGTCGGGA             TTGTTTTTAAACTCT 100 32
        pckA  922319 ..  922350 - -10.2  -5.53079   AAAACAGATAAAAAA      TGACCGCACTTCAG TTAC CCAAAGTGCGGTTA       ATATTTTTAGTATTT 100 45
         frr  921623 ..  921642 - -12.2  -4.88795   ACCTAATAAAATAAA            GGCAGACA AAAC TGTCTGCC             TTTCGTATTTTTTGA 100 44
         dxr  920338 ..  920360 - -10.7  -3.16873   TTAAATCGAATAAAC           TAGACCTAG TTATT CTAGGTCTA           TTCTCTAATTAGTGT  86 23
    NTHI0967  917815 ..  917831 -  -7.3  -3.30124   GTTGATCGTCCAGAA              GTTGCTG AGG CAACAAC              TGAGGAATAAAAATT  65 162
        atoD NONE
        atoA NONE
        atoE NONE
        atoB  897736 ..  897769 - -12.7  -4.35518   AATTGGATATCAAAA     GAAAAGCGAATTTCT TAAA AGAAATTCGCTTTTT      TAGTTAGAAGTGAAA 100 73
    NTHI0928 NONE
    NTHI0927  893690 ..  893724 - -10.9    -5.011   ATTTAAATAATAAAA     GTGCGGTTAAAAATC TTATT AAATTTTAACCGCAC     TTTTTTGTTTATTCT 100 34
        nadR NONE
    NTHI0922  889806 ..  889827 - -13.1  -3.00797   GCCAAATTTAGAAAG           GCCGCTAAA GAGA TTTAGCGGC            TTTTTGCTTTCTTAT  88 211
       rpL31  886498 ..  886525 -  -9.9  -4.42788   TCTAACTGTATAAAA        CAAAACCCCGC AAATTA GCGGGGTTTTT         AAACAAGTCCAAATT 100 39
    NTHI0915  884378 ..  884390 -  -3.3  -3.41134   ATATTCATCAACGAA                CCCAC CCT GCAGG                ATTTACTGGCGTTCC  48 5
    NTHI0914  883490 ..  883525 -  -7.8  -3.06762   ATATAGTAGACAAAG    CAGTTGTTAATGTTTA TTTT TAAATATTAGCAACTG     TTTTATTTTGGAATT  66 28
         tpx  877158 ..  877171 -  -9.5  -5.58179   TAGCATAATAAAAAA               CCGCC TCTC GGCGG                TTCTTGTTTTAAATC 100 50
        plsB  872671 ..  872687 - -12.3  -4.83243   TTTATATAAAAGAAA              GGGCATC AAT GATGCCC              TCAGTATTGTTTTAT 100 37
    NTHI0901 NONE
        secB  868127 ..  868143 -  -5.8   -2.6563   CTTCGTAACAATCCA              CCAGCA GAAAT CGCTGG              CGTGAAAGTGGCACA  54 424
        dnaE  862988 ..  863007 -  -9.3  -4.87786   TTAATCTTATAAAAA            GGCGTGA TATTTT TCACGCC             TTTGTCTTATTCAAA 100 32
    NTHI0893  856912 ..  856955 -  -6.3    -4.431   TACTTATCCATAAAA TC-GTACCTAAAAGCTGG TGGATAAGC CCAACTTTTAGATACAGA TAAAAGTGCGGTTAA  74 146
        plsC NONE
        sufI NONE
        ostA  851387 ..  851408 -  -8.7  -4.39426   TATATTGTGACAAAA           GAGCGGTTA AAAA TAGCCGCTC            TTTTTGTTGATCTAA  89 60
    NTHI0885 NONE
        lysA  845824 ..  845857 -  -6.2  -5.38398   ATAAAAATAGAAAAA     GTGCGGTAGAAAAAT AGATA ATTTTT-TACCGCTC     TTTTTTAAGATAAGA  84 45
        narP  845006 ..  845028 -  -9.9  -5.29846   AATTTTAAAGAAAAA           TGCGCTAAG TCTCT CCTAGCGCA           TTTTTTATGATTATT 100 42
        metN NONE
        metI NONE
        metQ  834373 ..  834391 - -13.2  -4.84311   GCTTAGATAAGAAAA             TCCCTTGC TGG GCAAGGGA             TTTAGTAATGGGTTA 100 55
        fucR  828225 ..  828237 -  -4.9  -4.22748   TAGTAAGAAATGAAA                TTTTG TTG CAAAA                CTGAGAAGCAGATCA  64 124
        fucI NONE
        fucK NONE
        fucU  824414 ..  824424 -  -4.6  -2.53125   ATTGTTTATAAAATG                 GGAG TAA CCCC                 TTTTTTAATGATAAT  47 5
        fucA NONE
        fucP  822017 ..  822031 -  -2.9  -5.18355   TTGAAAAATCAAAAA               TTTCA TTGAC TGAAA               TAAAAACAAACTTAT  69 403
        folD  820979 ..  821007 - -11.9  -4.46514   AGCCATTTAAATAAA        TGGGTTAAAGC AAATGAA GCTTTAACCCA        TTTTTCATAACCGTT 100 51
        hemX NONE
        hemY  811262 ..  811281 - -12.2  -5.77677   CAAAACAACAAAAAA            CGCACTTC ACTT GAAGTGCG             TTTTGTCTTTTTAGT 100 45
        sirA  801914 ..  801937 -  -7.4  -5.47914   AAAAATTATAAAAAA          TCGACCGCAC TTTA ATGAGGTCGA           TGTTTTATTTTCCTC  93 30
    NTHI0823  776348 ..  776361 -  -2.3  -3.49419   TTTCCTTATAAAAAT               CGGTT AAAA AGCCG                TATCATTGTAACGAA  45 69
        slyD  775708 ..  775735 - -11.4  -5.24129   TTTTTTCATAAAAAA        TACCGCACTTCA TTGC CAAAGTGCGGTA         AATTTTTGAGCTGTT 100 45
    NTHI0821 NONE
    NTHI0820  769478 ..  769496 -  -6.7  -2.61264   GCTTTCAGCCATAAG            CGGCG-TG AAAT CATCGCCG             ATAATCATTTCTGTC  57 503
        gpt2  766386 ..  766418 - -12.9   -4.9725   ATTCTCATACAAAAA      GAGCGGTCAAAAC TTCTTTT ATTTTGACCGCTC      TTTTATTCTGTATCT 100 50
        glpA NONE
        glpB NONE
        glpC  756568 ..  756589 -  -9.5  -5.00765   AATTAATCATAAAAA           TGCACGTTA ATTA CAACGTGCA            TTTTTCTTATTTAAG 100 36
        ilvY  753417 ..  753429 -  -2.7  -3.38201   GAATACCTTTAAACA                TAAGA AAT CCTTA                TTTTAAACCATTATT  47 45
    NTHI0802 NONE
        glpE  752163 ..  752194 - -13.2  -4.06611   TAATTAGAATAACAA      CAAAAGTGCGGTAA ATTT TTACCGCACTTTTT       TATATCTTATATTTT 100 52
    NTHI0799 NONE
        xerC  749821 ..  749863 - -10.9  -2.63236   TAATCTAATATTAAT TAAAAGTGCGGTTAAAA TTTCTTTTG TTTTAACCGCTCTTTTA TTTTTTTCGTTTCGC  81 23
         gpt  747728 ..  747760 - -10.8  -4.69048   ATAAAATGAAAGAAA      GTGCGGTTAAAA ATTCTTTTA TTTTAACCGCAC      TTTTTTGTATAAAAA 100 41
        ftsB NONE
        ispD NONE
        ispF  746169 ..  746199 -  -5.5   -5.1356   TTTCACTAATAAAAA       TGCGATGAAATTC TTTTC AAATTGCACCGCA       CTTTTAAGAATATAA  79 51
        glpX  743460 ..  743473 -  -2.5  -3.44801   TTTGAGAAAAAATGA               TTTAA TTAT TTAAA                AATGACATTTTAAAA  47 119
    NTHI0788 NONE
    NTHI0787 NONE
    NTHI0786  741652 ..  741671 -    -5  -5.64304   TAATATAAGAAAAAA            TCGCAC TGTTAAAG GTGCGA             TTTTTTTGTTGGAGA  86 72
        hgpB  734489 ..  734510 - -13.1  -5.06414   CTTTCTTAAGAAAAA           GTGCGGTAA AAAT TTACCGCAC            TTTTGATTTTAGACA 100 44
    NTHI0781 NONE
    NTHI0780 NONE
    NTHI0779 NONE
    NTHI0778 NONE
    NTHI0777 NONE
        aroE NONE
    NTHI0775 NONE
         tag  728155 ..  728167 -  -4.8  -5.72207   GCTAAAGGAAAAAAA                GCCA CACTT TGGC                AAGGAATTTCGCACG  93 180
        kdtA NONE
        coaD NONE
    NTHI0770 NONE
         rep  723492 ..  723514 - -14.2  -5.79595   TTTTAAAATAAAAAA           TCGGCAGAGA ATT TCCCTGCCGA           TTTTTATTAACTTTT 100 32
        mdaB  722633 ..  722655 - -10.7  -5.85425   GAAATAAACAAAAAA           TCCATCTTC GTATT GAAGATGGA           TTTTTTTATTAGCCG 100 34
    NTHI0766  720958 ..  720971 -  -3.9  -2.80479   TTTAATGAAAATTGA               TCTTT TGTG AAAGA                AATTAAATAAAAAAT  46 90
         asd  719718 ..  719736 - -10.3  -4.41047   ATTTTTTAATGAAAA             GGGCGTA GTAAA TACGCCC             TTTGTAGTGAAAGTA 100 44
        pldB  718444 ..  718460 -  -5.1  -3.19509   CTTTAATAAGATAGA              GCCGTTT TAA AAATGGC              GCACCCGAGAGGATT  54 331
    NTHI0763  717891 ..  717910 -  -7.9  -5.66338   AAATAGAATAAAAAA            TCCTACG TATTAT CGTAGGA             TTTTTTTATAAACCA  93 31
        trpS  712023 ..  712038 -  -2.6  -2.64616   CTTTTATTCAGATTA              TTTTGC AGCA ACAAAA               CCTACAGCTTCATAC  41 7
    NTHI0754  711668 ..  711689 - -13.1  -4.57209   ACACTAATCACAAAA           TAAGCCGCA AAAG TGCGGCTTA            TTTTTCAGCTGTTTT 100 43
    NTHI0743  702011 ..  702022 -    -3  -2.73364   TTTTTACTTTAATGA                GAAT GATC ATTC                 GGCAATGAATTGTCA  43 7
    NTHI0742  701491 ..  701531 -  -6.3  -5.03945   TAATAATTAGAAAAA  TAAAATGCCGCCTAAATAT CTA AAATTTAGATGGCATTTTT  TCTTCTAAAGTGCGG  84 81
    NTHI0732  686604 ..  686617 -  -3.9  -3.75506   ATAACTTATGAATAA               TAATG CCTG CATTA                ATAATCTAATCCAAA  55 23
        ccrB  685717 ..  685738 -  -8.7  -4.26189   TTACAAATGCCAAAA           GTGCGGTTA AAAA TGACCGCAC            TTTATATCGATTCAA  85 516
         sxy  683350 ..  683369 -  -5.8   -5.0065   TAGCTATAAATAAAA            CACTACTT AAAA AAGTAATG             ATGAATTTTCAGTTA  81 262
    NTHI0727 NONE
    NTHI0726  676606 ..  676619 -  -9.5  -4.40572   AGAATGTGTAGAAAA               GCCCC AAAT GGGGC                TTAGATTAATATTCG  93 131
         def  675964 ..  676021 - -12.8   -2.9082   ATAGGAAAAAGGAAG TAGGGTGGGCTTAAGCCCACCGTT TTTTGAAATG ATTGCTGGGCTAAAGCCCACCCTA CGTTTTAGCTTTTCG  86 30
         fmt NONE
         sun NONE
        trkA NONE
        mscL  671735 ..  671752 -  -6.3  -5.85737   ATAGTAATAAAAAAA             GTCAGCA TTTC TGCTAAC              TTTCATTCTTTAAAT  95 42
    NTHI0720  671356 ..  671371 -  -7.6  -3.15503   CCTTAATATTCAAGA              CAGCAA GCTC TTGCTG               CAATCTCAGACACAG  67 76
        rpoE NONE
        rseA  670085 ..  670116 -  -8.2  -5.04325   TCTAAAGGATAAAAA      TTCACCACACTAAAT AAC AATTAG-GTGGTGAA      TCAATAATCTGAACA  90 53
        rseB  669030 ..  669051 - -13.1  -5.62288   TTAAGAAAATAAAAA           TTCGCACGT AAAA ACGTGCGAA            TCTTAGTCAATGCCT 100 91
         tuf  666138 ..  666157 - -12.2   -5.9218   TATAGAATAAAAAAA            TGCGGAGA ATTT TCTCCGCA             CTTTTCTTTTTACTT 100 81
        slyX  663205 ..  663221 - -10.8  -3.78811   AGAATGTAATTTAAA              GGGCGC ATTAA GCGCCC              TTTTCATTTGTACGA  90 55
        oxyR  661419 ..  661429 -    -4  -2.54193   CATTATTTCAACCCA                 TCTA GAA TAGA                 TTTAACTTCATCGCT  45 2
    NTHI0703  660466 ..  660478 -    -2  -3.89614   TGGAAGTGCTACAAA                TTGT CGATT ACAA                CCCAAAGCAAGAGGG  52 336
    NTHI0701  657808 ..  657825 - -11.3  -5.68039   AAAGCGATAAAAAAA             GGGCGAA TAAT TTCGCCC              TATAACTTGTTATTT 100 35
        gyrB  655234 ..  655257 - -15.4  -4.72277   AACAAGATAAACAAA          GAAAGGGCAC TTTG GTGCCCTTTC           AGTCATGAATTGAAT 100 57
         rpe NONE
         gph  653659 ..  653706 -  -4.1  -5.28176   TTTACCCATAAAAAA TCTGCCCCTCAATTGTTGG TTTGGTTAGT CCAACTTTTGGGGTGCAGA TCAATTTTCACCGCA  79 62
    NTHI0695  652693 ..  652705 -  -4.1   -4.8487   TTATCAAAAAAATAA                CTACT TTA AGCAG                GAGAAATCTCTTGGT  68 335
    NTHI0693  650944 ..  650964 -  -2.6  -4.65933   TATGGCCAAAAGAAA            TGTTAGAA GAATT TTCAAACA            TTCTTTAAAATCAAT  63 96
        asnC  649146 ..  649164 -  -3.8  -5.63012   AAAAAGAAATAAAAA             TTATCGCC TTA AGCGATCA             ACGCCGAGGTGCGCC  83 235
    NTHI0689  646695 ..  646717 -   -10  -4.70659   TTTCATAGTGAAAAA           TAGGTTATCC AGA AGATAACCTA           TTCTAAAATAAATTT 100 50
    NTHI0688 NONE
        cysQ  645455 ..  645467 -  -4.9  -3.41636   AACCAATCGAACCAA                TCAAT TAA ATTGA                AAGACAGAACGCCAA  55 13
         zwf  643875 ..  643885 -  -5.4  -3.60627   CTAGCCTAGGGTAAA                 CCTA CCC TAGG                 TCATCATCGTTACAC  59 35
        devB  643059 ..  643071 -  -6.9  -2.80575   AAAATTTCCATTAGA                GCAGC CTT GCCGC                GGCTTTATCCAAATA  62 8
    NTHI0684 NONE
    NTHI0683 NONE
         gnd  640498 ..  640524 - -14.6  -4.11183   CCTTAGTATAAATAA         TTGAGCTCTACA TTA TGTAGAGCCCAA         TATTTCAGCAAATTA 100 102
       lic2A  637996 ..  638015 -  -6.5  -5.16681   GTAAAAATAATAAAA            GGTGTAA TCCTTG TTACACC             TTGGCTTTCTACATA  84 34
        infA  635497 ..  635514 -  -9.9  -4.67552   TTGAGCAAAAAAGAA             GACCGAT ATAT ATCGGTC              TATCTCACATATTCT 100 45
        rpsF NONE
        priB NONE
        rpsR  634415 ..  634428 -  -2.4  -2.70932   GTGTCTCCTTAATTA               CTGA TGATTG TCAG                TGTATGGAAGTAACG  40 9
        rplI  633906 ..  633922 - -10.9  -6.23317   ATAAAAATAAAAAAA              CCCAGTT TTA AACTGGG              TTTTATTTTATCTAT 100 49
        ureA NONE
        ureB NONE
        ureC  629195 ..  629211 -  -8.7  -3.27297   ATTTATCAAGTAAGA              GGCGTAT CGT ACACGCC              TTTTTACACTAATTC  73 59
        ureE NONE
        ureF  627784 ..  627823 -  -5.8  -2.53263   TGTAGGGGCAAGTTA  CATTTGCCCCTATATATC AACG AATGTTCAAGGGCAAATG   TGATTTGCCCCTACA  54 70
        ureG  627062 ..  627082 -  -8.3  -2.83371   TATTTCACCAATAAT            TGGGCAAAT GTA ATTTGCCCC            TACGATTAACGAACC  67 31
        ureH  626118 ..  626132 -  -5.8  -2.77701   ACTTGATGAAGATCA               CATTTT CAA AAAATG               CTCTCAAGACATATT  56 91
        aspA  624252 ..  624274 -  -3.4  -4.47271   CAAATTGAAGCAAAA           GCATTACGTA AAT TACGTCATCC           TAGCCGTTCTGAAAC  62 375
         gcp  618988 ..  619004 -  -3.6  -2.71712   TTTTTTCTCCTAAAT              TGCCGG TAATT CCGTCA              TTGCCCAACGAGGTT  45 3
         tdk NONE
        tyrQ  617009 ..  617030 -    -3  -4.32669   AATTGTAGAAAATAA           CTTCCC TTACTTGTGG GGGAAG            ATGCCCGAAGGACGG  60 130
    NTHI0652  615807 ..  615817 -    -4  -2.62977   GTTAAAATTAAAATT                 GAAA ACT TTTC                 GTATTATACCTACTT  45 77
         pgk  614607 ..  614626 -  -2.1  -4.39166   TGTTATAGAGGAAAA            GTGCG GTTAGTTTTT CGCAC             GTTTTTCAAGAATTT  57 12
         fba  613380 ..  613397 - -11.3  -6.09196   GCTAAAATAAAAAAA             CCGCACT TGAA AGTGCGG              CCGTATTTTATGTTA 100 51
        waaQ  612037 ..  612047 -  -3.2  -3.12342   TCACAACAAAAATAC                 TGAC GCC GCCA                 ACCGCACTTTTTTCA  46 293
    NTHI0647 NONE
    NTHI0646  609115 ..  609135 -    -4  -4.25104   GTTTTCTTATGAAAA           GT-CGGCGA ATTT TCACCGCAC            TTTTTGTAAACGTCT  59 39
    NTHI0645  607754 ..  607775 -  -8.7  -4.52042   ATAAAAATGAATAAA           GTGCGGTCA TTTT TTACCGCAC            TTTTTAATTGATTAA  89 47
        deoD  606910 ..  606931 -  -9.5  -5.00895   TGCACCACACAAAAA           TATGAGCCA CAAA CGGCTCATA            ATGGGCGCGGATTAT 100 91
        rplK NONE
        rplA  605657 ..  605677 - -14.1  -5.99154   TATGAAACAAAAAAA            CCGCACTTT CAA AAAGTGCGG            TTTAAAATCTATCAA 100 50
        rpoB  601113 ..  601147 -  -7.2  -3.64236   AGTTAAAGGTTTAAA     GTGCGGTTAAAAATTT CGG AGAATTTTGACCGCAC     TTCGGCGATTTATTG  68 165
        rpoC  596791 ..  596808 -  -7.7  -5.98675   CATAAAAATAAAAAA             CCCGAAC TTTC ATTCGGG              TTTTCTCATACAGGG 100 47
        tehA  595654 ..  595676 - -16.4  -3.77087   GATGTAATATGTAAA           TAAGGCAGGG AAT CCCTGCCTTA           GTTAATTTAAATGCC 100 41
        menA NONE
        menG  593232 ..  593244 -  -2.7  -2.55459   TATACGGACAAAATT                TTGTA TAG CACAA                GCCATAAAACACATT  41 182
       potD2  582461 ..  582482 - -13.1  -4.61199   ATTTTACATATAAAA           GTGCGGTAA ATTT TTACCGCAC            TTTTTTGTTTTCTAA 100 50
        aphA  579550 ..  579582 - -10.6  -4.56914   TCAGGGAAACTAAAA      GGGCTGAGCCCTGT GAATG ACAGAACTCAGTCC      TTGAACTAAATCAAT 100 81
    NTHI0618  576422 ..  576433 -  -2.2  -3.34856   ACACCATAAATTGAA                TGCA CCTC CGCA                 TAATTCATTTCAAAG  45 30
        gidB  575637 ..  575654 -  -2.7  -5.20633   AAAAACACATAAAAA             GTGTTAT ATAA ATCACAC              TTTTAGAAAATAATT  69 58
    NTHI0616  575177 ..  575189 -  -2.7   -3.9461   TGTTCTGAAGAAGAA                TAACC CAA AGTTA                AATTTTATTGAGAAT  53 23
        atpB NONE
        atpE NONE
        atpF NONE
        atpH NONE
        atpA NONE
        atpG NONE
        atpD NONE
        atpC  568626 ..  568655 - -13.8  -5.24796   CTCATACAACAAAAA       GGCTAAGTTCTA AAATTA TAGAACTTAGCC        CTTAAACTAAATGAA 100 69
    NTHI0598 NONE
    NTHI0597  557319 ..  557338 -  -7.9   -5.5762   ACTAAATAGAAAAAA            GATCAGG GTAATG CCTGATC             TTTTTTGCTTTCTTA  93 38
    NTHI0592  550464 ..  550497 - -11.2  -3.46808   AAAACTAATTGAGAA     GTGCGGTAAAAATT TCTCTC ATTTTTTACCGCAC      TTTCTTCGTTAAAGT  89 34
        pyrR  548962 ..  548972 -    -4  -3.25823   CGTTGGTTAGAGTAA                 CAAT TCT ATTG                 AAGGTTCACAATAGA  49 47
        surA  547949 ..  547964 -  -7.5  -5.22104   TAAAAAACAACAAAA              GGGGC AATTAA GCCCC               TTTATTTTTGATACT  89 44
    NTHI0587 NONE
         tmk  546178 ..  546199 -  -8.7   -5.7946   GTTGTAACAAAAAAA           TCGGCAGGA AATT TTCTGCCGA            TTTTTTATTTTAAAA 100 47
    NTHI0584 NONE
        holB NONE
    NTHI0581 NONE
    NTHI0580  540593 ..  540611 -  -8.8   -5.2894   AAATATAAAAGAAAA             CGACCGCA CTT TGCGACCG             TTTGGGATATTACTT  95 35
    NTHI0579 NONE
        vapX NONE
        vapD  538696 ..  538706 -  -6.8  -3.46824   GGATTAAGCAAGGAA                 GCCT GTA AGGC                 TTATCTAGGCAAATG  62 41
    NTHI0576 NONE
        fruB NONE
        fruK NONE
        fruA  533822 ..  533854 - -20.1  -4.50058   CATCCATAACTAAAA      GGACTAAGCCCTGTA GAT TACAGAGCTTAGTCC      TTGATTTCATAGTCT 100 84
        comA NONE
        comB NONE
        comC NONE
        comD NONE
        comE NONE
        comF NONE
        orfG  521105 ..  521130 - -12.7  -4.82901   TTTTCTCCATAAAAA         TAACCGCACTT TCAA AAGTGCGGTCA          TTATAAATCTTCTTT 100 50
        nudC NONE
    NTHI0555  519653 ..  519666 -  -2.4  -2.70788   TGATTTATAAAAATT               GTGA CAAATC TCAC                GTTATTGATGAAATT  40 27
        hupA  519214 ..  519232 -  -6.7  -6.19302   ACACAATAAAAAAAA            CCCTG-CG CAAT CGACAGGG             CTTCATTTCATTGAT 100 49
        glmS  517262 ..  517281 -  -6.4  -5.64006   ATTTAACTAAAAAAA            TACGGTGA AATT TCACCGTT             TTTTTTATTACATTA  89 55
        fadR  513920 ..  513932 -  -4.9  -4.56597   CGTTTCTGTGAAAAA                TTTGA GAC TCAAA                TTGAAAATGGTCAGC  70 412
        srmB  509931 ..  509978 - -13.2  -3.45776   TTAAATGTACCACAA GATATTAACTTAAATTACGCTTT ATT AATGCGTAATTT-AGTTAATACC AATACAAGAAACCCA  93 83
    NTHI0544  508154 ..  508167 -  -3.1  -4.08767   GTTATTTCTCGAAAA               CGGTA CAAC TACCA                GTCTGTTTTGGTTTT  57 324
        rluC NONE
         hfq  499474 ..  499509 - -17.8  -4.81249   TTTGAAATGGAAAAA    GTGCGGTTGAAATTTC CTAA GAATTTTCAACCGCAC     TTAATAAATATTGAT 100 62
        znuC NONE
        znuB NONE
        accA  494118 ..  494138 -  -9.7  -5.22312   ATTTAGATCAAAAAA            GAGCGGCAA AAA TCACCGCTC            TTTTAGAAAGTTAGT 100 40
        mesJ  492302 ..  492315 -  -6.7  -3.76968   AATTCAGGGATTAAA               TGGGA AAAT TCCCA                CGTTCGCCATAAACT  67 394
    NTHI0521  489438 ..  489493 - -10.8   -2.9326   AGAAGGATATTAAAT TTTGTGGACGTTTTAAAAATCACTTTC ATA GTAAGC-ATTTTTAAAACGTCCACTAT TCTAACCCAACAAAA  81 65
         pth  484135 ..  484152 -  -4.9  -4.26076   TTATTTTGAGTAAAA             CGGTT-GT AAA ACTAACCG             CACTTTTAAATTTTA  64 31
    NTHI0513  482971 ..  483001 -  -6.8  -4.64423   TAATAAAAATATAAA       CCGCACTTTGTTCT ATG AGTCAAAAGTGCGG       TAATTTTTTGTGTGT  76 43
    NTHI0512  481045 ..  481067 - -13.5  -5.61913   AATAAATATAAAAAA           GCGTTGAGC AAATA GCTCAACGC           TTTTAGTTTTTACTC 100 35
    NTHI0506 NONE
        tolQ  473401 ..  473436 -  -3.3  -2.56761   TAAAATTTTAACTTA    TTTTTACCGCACTTT TTCTTC AAAGTGCGGTCAATT     TTCCCTATTTTTAGT  42 36
        tolR NONE
        tolA NONE
        tolB NONE
         pal  469852 ..  469877 -  -6.9  -5.14626   ACGATGAAAACAAAA         CAGAATCCAAT AAAA AATGGATCCTG          TTTTTCAAGTATTAG  88 53
    NTHI0500  468726 ..  468744 -  -2.4   -2.9518   CGCAATACTTACATA             TCTGACTA ATT TAGTCAAT             TATTCTCTTTTGTTA  41 21
    NTHI0499 NONE
       nifS2  466925 ..  466945 -  -6.9  -3.76492   TTCAATTCTAGTAAA            TGCCATTGT CAG ATAATGGCA            ACTAAATATTAGTGA  70 34
        nifU  466481 ..  466500 - -12.2  -4.62904   AAACACCGCTAAAAA            TGCGGTCA AAAT TGACCGCA             CTTTTTCACATGATT 100 39
    NTHI0496  466139 ..  466155 -  -2.9  -2.77222   ATTATTACCTTAAAC              GTGGAAA CTT TCGCCAC              AACCACAAGATTCTT  41 3
        hscB NONE
    NTHI0494 NONE
        hscA NONE
         fdx NONE
    NTHI0491  462363 ..  462384 - -10.2  -4.62085   ACCTTTAAAAAATAA           TACCCGCA TCAAAG TGCGGGTA            TTTTTTCAATCAAAT 100 47
        pbpG  455383 ..  455410 - -13.6  -5.33921   AAATCAACTAAAAAA        CGCGAGATAAAA CAAC TCTTATCTCGCG         TTTTTTGTGTTTATG 100 45
        hfeA NONE
        hfeB NONE
        hfeC NONE
        hfeD  451076 ..  451096 - -14.1  -3.54653   ATTGTGATTATATAA            CCCCTCTTT GAG AAAGAGGGG            GGAAGGAAAATTATC 100 36
       lic3A NONE
        galE  445308 ..  445334 -  -5.2  -4.57569   GGATTTTTGTAAAAA         TTAGGGGATT TTTAATC ATTCCCCTAA         TGTTTAGCATTCTTC  71 74
       lic3C  443929 ..  443961 -  -7.8  -3.06711   TACTGATAAAGCATA      GTGCGGTCAAATTT TTTAT AATTTTTACCGCAC      TTTTATACTGAGCTG  66 28
         adk  443087 ..  443120 - -11.3  -4.58395   GTGATTTTCTAAAAA     TAGGCTGAAAAAA TACCGCAC TTTTTTCAGCCTA      TTATAAATTTGGGTA 100 140
        priA  433252 ..  433271 - -12.2  -3.35996   TTTTAGAGATAAAAG            TGCGGTGA ATTT TCACCGCA             TTTTTTTATGATAAG  90 31
         efp  422651 ..  422668 -  -7.1  -5.73978   ATTAGAAATAAAAAA             CTAATTC TTCC GAATTAG              TTAGCTCGTAAAAAT  93 344
        aspS NONE
        ntpA NONE
    NTHI0433  413824 ..  413842 -  -6.8  -5.25803   AATTTCTATAAAAAA             TAGGTAAT TAA ATTACCCA             TTTATTGCATTATTA  85 38
        ruvC  413220 ..  413235 -  -5.4  -5.31091   TAGAATAAAATAAAA              CTGGAC GAAC ATCCAG               TTAAATTTTTAATCT  82 26
        ruvA NONE
        ruvB  411501 ..  411522 - -11.7  -5.30155   TGAGTAATTAAAAAA           GCCTTATTG AGTA CAATAAGGC            TTTTTTAGTGGTTAA 100 47
    NTHI0425  406451 ..  406470 -  -9.3   -4.9041   AGTATAAAAAAATAA            GCCACCA AAAACA TGGTGGC             TTTTATTTACTATCT 100 131
    NTHI0420  403698 ..  403725 - -14.4   -4.7329   AAAAGTATCTAAAAA        TAAAGGGAATCA ATAC TGATTCCCTTTA         TTTACCTAACCTTTC 100 31
        pilA NONE
        pilB NONE
        pilC NONE
        pilD  392030 ..  392052 -  -5.6  -3.99374   TTCTATGAAGAACAA           GGGAAAAATA TTA TGTTTTCCCC           TTTTTAATATCCGTA  63 29
        metJ  390080 ..  390098 -  -2.4  -5.30686   AACAGTTACAAAAAA             TGGTACAA AAA TTGCAGCA             CTGGCACGACAGTTG  72 106
    NTHI0399  386728 ..  386748 -  -7.6  -5.64274   TCAGCGACAAAAAAA           TCGGTG-CG ATGA CGACACCGA            TTGCGTATAAAAATA  93 48
        sdaC  385308 ..  385320 -  -4.9  -2.66257   TTAAAAATTAAAAGC                GATTA TAA TAATC                CATAAACAACTGCAG  50 15
        sdaA  383815 ..  383828 -  -2.5  -5.04249   GTTTTAAAAAATAAA               TTTAA ATTA TTAAA                TAGCGATCTGCACTT  69 105
        menF NONE
        menD  378031 ..  378053 -  -6.3  -5.06472   ATAGAAATAATAAAA          TATGGCGGAC TAAA GCCCGCC-TA           CAGAATATTTAAGCA  84 34
    NTHI0391  377236 ..  377246 -  -5.4  -4.41609   TATTATAAAGAGAAA                 GGAT TGA ATCC                 TAGCATTTTAACTAA  69 37
    NTHI0390  375887 ..  375905 -  -4.7  -3.18292   ATTTACGACTAAAAT             TAGATTT CTGTT AAATCTA             CATTTTTAGTCTCTT  54 6
    NTHI0387 NONE
    NTHI0386 NONE
         rbn  372615 ..  372631 -  -3.7  -4.21275   CTAAGTCACGGAAAA              TTAGAAG ATT CTTCTGA              TATTCAGCTACTCAA  62 104
        gltX  368660 ..  368678 -  -8.9  -5.56673   ATTGATAATAAAAAA             GCAAGGT AAATA ACCTTGC             TTTATTAATTTGGTG  95 192
         rph NONE
        pyrE NONE
        djlA  366048 ..  366070 - -10.6  -4.12267   ACCAGAAGAAGTAAA           GCCCTGATTT TTT AATTCAGGGC           ATAAACGATAAAATA 100 173
        folB  360901 ..  360936 - -13.6  -3.36128   AAAGCATAAAGCCAA    TCTGACAGACAT-CAAT TAA ATTGCATGCCTGTCAGA    TTTATTAATAGCCAC  95 51
        kdkA NONE
        orfM NONE
        lgtC  350300 ..  350310 -    -4  -5.75538   TCTAAAAAATAAAAA                 TCTT TAA AAGA                 TTAGTTAAAAAATAG  84 130
         bcp  346861 ..  346875 -  -2.8  -2.67713   TGAGAATATAATTGA               GAATGA ATT TCAATC               ACTCGGGGAATTCTA  41 134
        exbB NONE
        exbD NONE
        tonB  345019 ..  345048 - -15.3  -4.45544   TTTTACTAATTAAAA       GGACTAAATCTAT GATT ATAGATTTAGTCC        TTAATTTTATAGCTT 100 89
        uvrA  341398 ..  341437 - -10.8  -4.74215   ATATCACTAATAAAA  TAACCGCACTTTATGTGA GTTT TCTCTGAAAGTGCGGTTA   TTTTTTCTAAGGTTT 100 32
         hap  336890 ..  336912 -  -4.1  -5.46657   TATTGGAATAAAAAA           GGTGGGA TTTGATCTG CCCCACC           TTGTTTATCAATAAA  82 61
    NTHI0353  336326 ..  336347 - -11.7  -4.66537   TCGGGGAAGATAAAA           TAACCAGCA ATTA TGCTGGTTA            TTTGGGATTAATTAT 100 37
        queA  334847 ..  334866 -    -5   -5.4505   TTTTTGAACAAAAAA            GCCTGT TAAAAAAT ACAGGC             TTTGTGATATCATAT  83 303
         tgt  333607 ..  333641 -   -13  -4.56597   TTCCTTTGTTAAAAA     GTGCGGTCAAAAAACG CTT CATTTTTCTACCGCAC     TTTCATCAATTATGA 100 35
    NTHI0349 NONE
    NTHI0348  332760 ..  332770 -  -2.6  -3.14132   TGTTTTCCTTATTAA                 TTTA AGT TAAA                 AATTTTGCGTAAAAT  43 105
        yajC  332405 ..  332427 - -14.2  -2.52464   TTCTTTTCTAACGCA           CAGAGCCACA ATG CGTGGCTCTG           GAAAATAATTTAACG  93 47
        secD NONE
        secF  329486 ..  329513 -  -8.6  -5.76237   TATATAAATAAAAAA        TAGTTAATCGTA AATT TTCGATTAACTA         TTTTTTTAATTTATT  95 56
        arsC  327902 ..  327923 - -12.3  -5.00884   ATTTTCCTTAAAAAA           GCCGCGGAA GGAT TTCCACGGC            TGGTGTACTATACAT 100 54
    NTHI0342  327653 ..  327695 - -10.2  -5.13741   TTAACCTAAGAAAAA CCCGATTATAAAGTTTCT GTAATCA AAAAAATTTATAATCGGG CTTTTCAAATATTTT 100 5
    NTHI0340  326818 ..  326835 -  -3.4  -5.81032   CAATGTGAAAAAAAA             TCTGCC TTTATT AGCAGA              AAAACGCTATTATTC  88 512
    NTHI0333 NONE
    NTHI0332  319069 ..  319088 -  -9.2  -4.07568   CCCTGTGCCGTAAAA            CTCCGTCC TTCA GGGCGGAG             ATATAAGGCACAGGG  85 73
        nhaA  316295 ..  316316 - -13.1  -3.88946   TATCTTATAGAACAA           GTGCGGTAA ATTT TTACCGCAC            TTTGTGTATGATTAA  95 37
    NTHI0327  314805 ..  314826 -  -8.7  -3.68936   CAGTAACTTTAATAA           GTGCGGTTA ATTT TTACCGCAC            TTTATTTTTGTTTAA  77 17
        birA  310390 ..  310437 -  -6.7  -5.32699   TTAAAGAGCAAAAAA TAACGACGCAC--TTG-GAAACTT AAA AAACTTCACAACAGTGCGTCGTTA TGTGCGGTGCATTAT  85 162
    NTHI0322  303878 ..  303891 -  -2.5  -3.64086   TAAGAAATGAAAAAC               TTAAT CTTT ATTAA                TTATCTGTTTGACTA  48 12
        arcB  301825 ..  301853 -  -2.5  -4.80167   TATTAAAAAGCAAAA        TCAATTCCCTTTA ATA TAAAGGTAAATAA        CGGAGAAATTTGAAA  63 140
    NTHI0319  301083 ..  301107 - -11.5  -5.18726   TCGTGATAATAAAAA          CAGCTCCAATT TAT ACTTGGAGCTG          TTTTTATATCGATAA 100 43
    NTHI0311 NONE
    NTHI0310  288337 ..  288364 - -12.9  -5.08169   AGATATGTTAAAAAA        GCCATACTGTT ATATTG AACAGTATGGC         TTTTTTATTTAAACT 100 292
        pgpB  286745 ..  286756 -    -3  -4.23298   TAAATCTAAAAAACA                TGAA TTAT TTCA                 TCATGGATAAAACTT  58 139
        rpsP  279823 ..  279849 -  -7.4  -2.99325   GTTTGAGAACTAAAT         CAAAAAGCAAAA TTA TGCTGCTTTTTG         TGCTTCTTTTACCAA  66 11
        rimM NONE
        trmD NONE
        rplS  278050 ..  278067 -  -7.7  -5.24989   CCACATAGCAAAAAA             CCTTGGA ATAT CCCAAGG              TTTTTTAGATTATCA  89 56
    NTHI0286  266806 ..  266818 -    -2  -3.16608   ACTTAAACTACTTAA                TTCT TATTT AGAA                ATCGTTTAATTGCAC  44 9
        fldA NONE
         fur  265684 ..  265700 - -12.3  -4.46073   TTTGAATATAAGAAA              GGCGACA TTT TGTCGCC              TTAGATATTATTTAT 100 37
    NTHI0275  259106 ..  259122 -  -2.3  -2.72661   TATTATTGGTAACTA              TGCTT ATGCGGA AAGCA              ATATCCGTTTTATAA  40 506
        focA NONE
        pflB  253107 ..  253130 -   -14  -5.26316   TTAGTCTATAAAAAA          TGAGCCTGAT TTAA ATCAGGCTCA           TTATGTTCCCACCAA 100 66
        pflA NONE
    NTHI0267  251713 ..  251723 -  -3.2   -3.7574   GCCAGCAGTAAAATA                 GCAA TAA CTGC                 AGAAAAATCGAATAC  52 94
        rluD NONE
    NTHI0263  249075 ..  249101 -  -8.8  -3.02791   ATAAAACAAAGATGA         CTAAAAGCGCGT AAA ATGCGCTTTTAA         ACTATTTATTCAAAC  71 31
    NTHI0252  239232 ..  239255 - -12.6   -4.9725   AGCGTGATAGAAAAA          GAGGAAGATT GTTC AATCTTCCTC           ACTGTAGATATGTGA 100 41
         gor  237578 ..  237614 - -10.4  -5.16969   CATATAAAAAATAAA    CAGGATTTATTTCCAT AAATG ACAGAAACAAATCCTG    AAAGTAGATATTTCT 100 96
    NTHI0249 NONE
        rpmF  235755 ..  235772 - -12.7  -3.23045   ATGCAGATAGTAATA             CGGGGAC CAAC GTCCCCG              CCCATCACATCTAAC  91 83
        fabH  234641 ..  234662 -  -8.7  -5.10767   CATTTAACACAAAAA           GTGCGGTCA ATTT TTACCGCAC            TTTAAAATCATCAAT  95 57
        fabD NONE
        fabG  232359 ..  232370 -  -4.4  -3.30972   CCACAAAATAGGCAA                TGTG AACA CACA                 CATCAAATATAGTTA  51 166
        acpP  231989 ..  232013 -  -9.3  -5.67967   ATTATTAGAAAAAAA          TTAGGCGACTT AAA ACGTCGCCCAA          CTTAAAATTATTGAT 100 33
       dcuB2  230431 ..  230457 -   -11   -4.3739   TAGGTTGTCATAAAA         TAAAAGCACCAT TCA AAGGTGCTTTTA         TATTAAAAGGATTTA 100 54
    NTHI0240  229683 ..  229703 -  -4.1  -3.05463   AGGCTTTTTAGGCAA            TAAAAAATC CTT GATTTTATA            TAAGGATTTTTTTGA  50 41
        hflK NONE
        hflC  227453 ..  227471 -  -8.9  -5.24129   GTTGGCTATAAAAAA             CACCTTC ACGAG GAAGGTG             TTTTTATCAAATTAA  95 44
        nanE NONE
        nanK NONE
    NTHI0229 NONE
        nanA  218835 ..  218846 -  -4.4  -3.97056   GAATAACAGAGGAAA                GCAA GTGC TTGC                 TGACTTGTTGTTCTG  59 90
        nagB  217719 ..  217737 - -13.2  -2.78384   TTGTTTGTGATTATA             GGGCGAAT GTA ATTCGCCC             CTACATAAAGATGAA  87 51
        nagA  216427 ..  216446 -  -7.2  -5.54885   AATATTAATAAAAAA            TCTGTGAC ATAT ATCACAGA             TTTTTAAATCAATTA  93 60
        dnaQ  213332 ..  213345 -  -8.1  -5.76633   TCAGATACAAAAAAA               GCACC CTTA GGTGC                TATCTTTATTTATCT  93 309
        engA  211359 ..  211403 -  -4.4  -6.04419   AAAACAATAAAAAAA TAACCGCAC-TTTAGTTCTCC AAAA AGAGTTTTAAAAGTGCGGTTA AATCTGTCTAAGTTT  93 55
         ppa  205399 ..  205421 - -10.6  -5.38951   AACTCATATAAAAAA           TCCCCGACTC AAA GAATCAGGGA           CTTTTACAATCAAAC 100 49
        metC  202261 ..  202279 -  -8.9  -5.27923   TAATCCTATAAAAAA             TGCCTGT GTAAA ACAGGCA             TTTTTTTATCCGCAC  95 43
         mpl  200510 ..  200548 - -11.3  -5.38958   AGTCAGAAATAAAAA   GTACAGTCAATTTAGAA ACAGG TTCTAAATTAACCGCAC   TTTTATTATTTCAGT 100 31
    NTHI0209  199899 ..  199928 - -10.8  -4.58685   AAATCTTTCTAAAAA       CAATGACCGCAC ATAAAA GTGCGGTCATTT        TCTTTGCTAAATTTG 100 32
    NTHI0203  193791 ..  193807 -  -5.3  -4.20042   ATTAAGACTTCAAAA              TTAAAAA ATA TTTTTAA              AACAAGTCAATCAAC  66 517
  NTHI0201_1  184648 ..  184668 -  -2.6  -4.56736   AGTGAAGAACTAAAA            GTATAAAC AGGAA GTTTCTAC            AAAAATTGCCCGTTT  60 22
    NTHI0199  181827 ..  181842 - -10.4  -5.46657   CAGTGCAACAAAAAA              GCCGAC ATTT GTCGGC               TTTCTACTATTCTTG 100 75
         ffh  177453 ..  177484 -  -8.8  -4.94487   TCATAAAACACAAAA      GTGCGGTAAAAATA TTTC TTTTTTAACCGCAC       TTTTATCTTCTGAAA  95 41
        htpG  165586 ..  165609 - -10.4  -5.75538   CCTAAAAAAGAAAAA          TCCTCAATCT AATC AGACTGAGGA           TTTTAACCCTTATAC 100 59
    NTHI0184 NONE
        dapE NONE
    NTHI0181  163350 ..  163370 -  -9.8  -4.45068   ACGCTTAACAATAAA            GCCTTATC TTCAC GATAAGGC            TTATTTTTAAACAAT 100 32
    NTHI0175  158011 ..  158024 -  -2.5  -5.37345   GTGAACTAGAAAAAA               TAAAA CGAA TTTTA                GTATCAGATTCATCA  72 261
    NTHI0173  157470 ..  157487 - -11.3  -3.93768   ATCTGCAAGAAAAGA             CGGGAGA CTAT TCTCCCG              CACTGCGTTTTTATC  93 127
    NTHI0172  156217 ..  156231 -  -2.8  -3.63627   GTTTTATAGGGGAAA               TGCTTT ATT AGAGCA               AACAAAAAGTGCGGT  48 75
    NTHI0171 NONE
         grk  153407 ..  153423 -  -6.6  -4.22748   GATGAAGAAAGTAAA              TCAGGT ATTCA ACCTGA              GGAAATGCTAACACT  73 357
        thrA NONE
        thrB NONE
        thrC  147902 ..  147924 - -11.4  -5.26119   TTTCTAAAAATAAAA           TAGCACCTGA AAA TCAGATGCTA           TCCAAAACACAATAA 100 55
    NTHI0160  139957 ..  139968 -  -4.4   -4.4078   GCTGTTTAAGTAAAA                TTGC AGGA GCAA                 GAAAAAAAGCAAATA  64 268
    NTHI0159 NONE
    NTHI0158  138866 ..  138906 - -17.2  -4.90381   TTCAATATAACAAAA  CAAACAAAAATGGCAGAG TTGAG CCCTGCCATTTTTGTTTA  TAATTCTCAGAAATA 100 56
    NTHI0147 NONE
    NTHI0146 NONE
    NTHI0145  129374 ..  129387 -  -2.5   -3.2218   TCCAATAGTGAGTAA               TTTTT TCAT AAAAA                TATCCTTTATTTATT  45 36
    NTHI0144  128936 ..  128956 - -14.1  -5.56568   ATACCACTAAAAAAA            TAAGCGGGA AAA TCCCGCTTA            TTTTATCTCTATTTA 100 44
        tnpA  124953 ..  124964 -  -4.4  -2.80479   TGGAACGAAAACTCA                CGTT AAGC AACG                 TTTTCTGCCTCTGAC  48 16
    NTHI0139  124413 ..  124460 - -18.2  -4.28925   AGTAAAAAAATATAA CGTATA-AAAAAAGTCCATCTGT TAG ACAGATGGACTTTTTTATTTACG AAAATAATTAATCGT 100 33
    NTHI0111  100617 ..  100631 -  -2.2  -4.65895   CTCTTTACGTAAAAA               TTAAAC GTA ATTTAA               AATTCAAAACACGGG  61 507
        metB NONE
         ddh NONE
        trxA   89121 ..   89139 - -10.3  -5.71712   TTTCAGACAAAAAAA             TTGCCCC ATTAA GGGGCAA             TCTTATCAACGCTCT 100 68
        cysS   85110 ..   85140 -  -5.6  -5.77571   ATGAAAAAATAAAAA       GACTAAGTTC TATTACATTCT GAACTTAGTC       TTTTTAATGAAATTA  91 56
    NTHI0087 NONE
    NTHI0086   80858 ..   80875 -  -8.4  -2.60615   ATTTTGTCTAAAGAG             CGGTCG GTTTTT CGACCG              TTTTTTCTTTTTCCT  66 0
        ppnK   79251 ..   79265 -  -2.2  -3.41795   AAATTTTTACCATAA               TCAAAA TGA TTTTAA               CCAACCTAATTTGCT  45 11
        recN   77204 ..   77220 -  -6.6  -2.89971   CGATGATATAGCAGA              GGCTAA AATTA TTAGCC              AAACAGACTGCGACA  58 268
        rec2 NONE
        msbA   62732 ..   62757 - -10.5    -4.386   TAAGTGCGGATAAAA         TAACGCGAGTT TTTC AACTCGCGTTT          TCAATAATTAATAAA 100 41
        lpxK NONE
        kdsB NONE
        uvrC   58965 ..   58982 -  -9.9  -3.46302   TAATAGAGTTAAATA             GATCCGA AAGT TCGGATC              ATAATGACTTTATGA  81 79
    NTHI0066   58181 ..   58217 - -11.9  -5.54338   TAAGTAAAAGAAAAA   GTGCGGTC-ATAAAAA ACATTA TTTTTATCGACCGCAC    TTCCAATTTATTTTA 100 33
    NTHI0063 NONE
    NTHI0062 NONE
    NTHI0061 NONE
    NTHI0060   52201 ..   52212 -  -4.4  -3.82605   AATAAATCAAGATAA                CCAA TTCA TTGG                 AACAATTACAATTTC  57 5
    NTHI0057 NONE
        uxuC NONE
         eda   48269 ..   48288 -   -10  -5.15969   GCTTAATCGAAAAAA            CGCGGTCT AAAT AGACCGCA             CTTTGCACTTTAAAG 100 49
    NTHI0053   47234 ..   47257 -  -9.6  -4.37199   ATCAGAATTAAGAAA          TCCCTAAGTC ACAC GGCTTAGGGA           TTTTTACTTTGTATT 100 44
    NTHI0052   46244 ..   46267 - -11.8   -5.0538   GCCTATTCCAAAAAA          TAACCCCACT AAAT AGTGGGGTCA           TAAAGTCAAAATTCA 100 45
    NTHI0051 NONE
       rluA2   44486 ..   44503 -  -2.1   -3.0682   TTTATTATACAGAGA             TTTCTAT TTTG ATAAAAA              CGGCTTTGTCAGATA  42 11
        xthA NONE
    NTHI0048   42806 ..   42821 -  -7.6   -5.2422   AATTACATTAAAAAA              GAGAGA TAAC TCTCTC               TTTTTTATGATTTAT  89 56
    NTHI0043   36304 ..   36327 -  -4.5  -5.10497   AATCCACGCAAAAAA          TAAGCGCGA AATTAA CCGCGCTTT           TTATGTCTAAATTGA  76 52
    NTHI0042   35888 ..   35909 -  -8.7  -4.66163   ATCCTTATCTAAAAA           GTGCGGTTA TTTT TCACCGCAC            TTTACTAATATTTAC  93 37
    NTHI0041 NONE
        mrdA NONE
        mrdB NONE
        rlpA NONE
        dacA NONE
    NTHI0035 NONE
        lipB   29198 ..   29212 -   -10  -5.27335   TTTCCTAAATAAAAA               TGCCCA AAT TGGGCA               TTTAGTTTTTATAAA 100 44
        lipA   28159 ..   28196 - -12.3  -4.59773   TCTGAGTTGTAAAAA   TAAACCGCAC-TTTTGTT GCA AGCAAAAAGTGCGGTTTA   ATTTAGCAGAATTTT 100 44
        citC NONE
        citD NONE
        citE NONE
        citF   24131 ..   24160 -  -4.4  -3.53091   AGGGTGTTGGCGAAA       GCTGAAAGAG-CT AATTG AGTCCCTTTCAAC       TCTTTGGGTTTCTTT  55 108
        citG NONE
    NTHI0027 NONE
    NTHI0026   19367 ..   19398 -   -11  -5.04385   TATATCTCTAAAAAA      TAACCGCACTTTAA TCTC TCAAAGTGCGGTTG       AATATTTCAGCATTT 100 44
    NTHI0022   18003 ..   18020 - -11.3  -5.23292   TTAGATAAAACAAAA             CCCCGAA TAAC TTCGGGG              TTTCTTTTTTTTCAT 100 52
        lepA NONE
        lepB NONE
        rncS NONE
         era   13370 ..   13406 - -10.4   -4.2687   GTGAAAAATTAGAAA    CAAAAAAATCCCCATC GCAAT AATGGGGATTTTTCTA    TTTATTACTTATGGA 100 53
        holD NONE
        rimI   11381 ..   11410 - -16.7  -4.91459   GAAGACGCATAAAAA       TATAGCCTAGGAT AAAC ATCCTAGGCTATA        TCATTTGTATCTATA 100 36
        fdhD    4472 ..    4482 -    -4  -2.68532   CCTAAATTTAGATTA                 CATA ATT TATG                 TTTACCGCTAATTTA  45 124
    NTHI0004 NONE
    NTHI0003    3021 ..    3038 - -11.3  -4.52781   GAAGCATAACCAAAA             GGCTCTC AATT GAGAGCC              TTTCTTTTCTAATTA 100 38
