# Supplementary material for: Rapid, accurate, computational discovery of Rho-independent transcription terminators illuminates their relationship to DNA uptake
Source: Genome Biol. 2007 Feb 21;8(2):R22. doi: 10.1186/gb-2007-8-2-r22 (PMC1852404; doi:10.1186/gb-2007-8-2-r22)
Supplement: Additional data file 4 — Best terminators found downstream of each of the genes of the 343 organisms studied. [file gb-2007-8-2-r22-S4.zip › Haemophilus_influenzae.bag]

       gapdH    1044 ..    1057 +  -8.1  -5.60689   TTTGAAAAAATTAAC               CGCTC TTCG GAGCG                TTTTTTATTATCTAG  93 48
      HI0002    3020 ..    3037 + -11.3  -4.82863   GAAGCATAGCTAAAA             GGCTCTC AATT GAGAGCC              TTTCTTTTCTAATTA 100 32
        fdxH NONE
        fdxI   10421 ..   10442 + -10.9  -5.18726   CCTGAAAAAGAAAAA           GTGCGGTTA AAAT TGACCGCAC            TTTTTATTATAAAAG 100 49
        fdhE   11381 ..   11402 + -11.7  -2.99268   AGAAGCATAAAAATA           TAGCCTAGA AATA TCTAGGCTA            ATTATTTAAATCTAT  84 31
        rsmC   13371 ..   13391 +  -8.3  -5.20333   TTAGAAACAAAAAAA            TCCCCATCA CAA TAATGGGGA            TTTTTATTATGCGTA  90 37
         ung   19358 ..   19383 + -10.5  -3.24735   ATCTCTAAAAAATAA         CCGCACTTTAA TCTC TCAAAGTGCGG          TTAAATATTTCAGTA  83 48
      HI0036   40083 ..   40093 +  -5.4  -4.73912   AATTTTTTGTATGTT                 TGAC AAA GTCA                 TTTTCTACTTTTTGT  74 93
        mreB   41219 ..   41240 + -13.1  -4.59424   GAATATGAACAAAAA           GTGCGGTTA AAAA TAACCGCAC            TTTTCCTTTCACTTT 100 44
        mreC NONE
        mreD   42828 ..   42843 +  -7.6  -5.43621   AATTACATTAAAAAA              GAGAGA TAAC TCTCTC               TTTTTTATGATTTAT  93 30
        phnA   48628 ..   48638 +  -6.8  -3.63569   TGCCATAGGATTATT                 CACC CCT GGTG                 TTATTGGAAAATTCA  66 372
        uxuR   55572 ..   55583 +    -3  -3.41602   ATCCAGTTGTTGTAG                GTAT CTAA ATAC                 TTGTAATAACATAGG  48 18
        uxuA   56800 ..   56836 + -11.9  -3.72242   TAAGTAAAAGAAAAA   GTGCGGTC-ATAAAAA ACATTA TTTTTATCGACCGCAC    TTCTAATTTATTTCA  91 34
        dksA   66283 ..   66304 + -13.1  -5.22039   TTGAAAAATACAAAA           GTGCGGTTA AAAT TAACCGCAC            TTTTTTGCATTTAAA 100 50
        pcnB NONE
        folK NONE
        yjeE NONE
      HI0066 NONE
        mutL NONE
        trpX NONE
        glnE   76267 ..   76277 +  -6.8  -2.53382   GGCCATGACAAGCAA                 CCTG TGG CAGG                 TGGGTTACGCATAAT  56 295
        grpE   79476 ..   79493 +  -9.1  -5.95286   ATTTTGTCTAAAGAG             CGGTCGG TTTT TCGACCG              TTTTTTCTTTTTCCT 100 46
        nrdD   82667 ..   82688 + -13.1  -5.27938   AACACGATAGCAAAA           GCACGCATT TTTT AATGCGTGC            TTTTTGTTTCCAACT 100 43
        tesB NONE
      HI0077   84519 ..   84549 + -11.3  -3.15324   ATGAAAAAATAAAGA       GACTAAGTTCGAT TGAAT ACCGAACTTAGTC       CTTTTAATGAAAGTG  87 40
        ppiB NONE
      HI0080   87093 ..   87118 + -11.3  -5.28826   CCATTGAGCGATGAA         TCCCCTGATTA GCGA TAATTAGGGGA          TTTTTTATAGAATTT 100 112
      HI0081 NONE
      HI0082 NONE
      HI0083   88678 ..   88696 + -10.3  -3.28582   ATTTCAGACAAAAAA             TTGCCCC ATTAA GGGGCAA             TCTTATCAATGTTCT  83 14
      HI0090   98160 ..   98174 +  -2.8  -3.06991   TGTTTTGCCGTACGT               GCCA CACCAAT TGGC               GTTTTACCCATAATA  43 276
      HI0096  104135 ..  104151 +  -2.9  -3.76997   CTATAATCTGTGTAT              GGTTCGT TTA ATGTACC              GTTTTGTTTTTCATC  51 43
    30995354  105284 ..  105317 + -14.7  -3.70811   AAATAATCCAAATAT     TGCGTGCGTGTATTT GAAA AAATTCACGCACGCG      TTTACAATTCTCTAA 100 35
        hitB NONE
        hitC  107977 ..  107997 +  -9.8  -4.40963   ACTCCTAAGAATAAA            GCCTTATC TTCAC GATAAGGC            TTATTTTTAAACAAT 100 33
      HI0105  113230 ..  113261 +  -8.8  -4.73682   GCATAAAATACAAAA      GTGCGGTAAAAATA TTTC TTTTTTAACCGCAC       TTTTATCTTCTGAAA  93 35
      HI0107  116231 ..  116266 + -14.9   -5.4477   AAACTCCACCAAATT    GAACCGCACTTTTGA CTTGGA TCATAAGTGCGGTTC     TTTTTTTGCGCATTT 100 48
      HI0108  117256 ..  117269 +  -8.1  -4.10178   AGTGCAACAAAAAAG               CCGAC ATTT GTCGG                TTTCTACTATTCTTG  81 51
        serS  119137 ..  119160 +  -5.3  -5.55769   CTAGAAGATAAAAAA          GCGTGGA TTTTAAAATT TCCACGC           TTTTTTATTATCAAA  84 46
        bphH  120246 ..  120265 +  -2.2  -3.43411   CTGTCAAGTTGAAAA            TGTTTACT GATG AGTGAATA             ATTTTTACCATTTTG  45 191
        hemR  122684 ..  122705 + -10.9  -3.98661   ATTTTAGAATAAATA           GCCCGATTG AATC TAATCGGGC            TTTATCATAACTATA  93 34
        mltA NONE
      HI0118  133744 ..  133766 +  -7.8   -5.4833   ATCACCTCTTGAAAA           TGCACATTGA CCA TAAATGTGCA           TTTTTTATTGAATGA  93 40
      HI0119  134937 ..  134960 + -12.5  -6.24157   CCTTTCTAAAAACAA          TGACCGCAC ATAAAA GTGCGGTCA           TTTTTTTTTCTAAAT 100 42
        pgsA  139823 ..  139834 +  -5.8   -5.9218   TAAAAATAAAGTAAG                CACC GAAA GGTG                 TTTTTTTATTATCTA  93 491
      HI0125  142057 ..  142078 + -10.9  -5.37345   ATTTTAATCACAAAA           GTGCGGTGA AATT TTACCGCAC            TTTTTTATACTTGGA 100 77
         udk NONE
         dcd NONE
      HI0134 NONE
      HI0135  150558 ..  150574 +  -7.9  -3.23395   AATTTAATGCGACGA              CCGCCAA TCA TCGGCGG              TTGGTGCTCATCCGT  65 376
         rnh  153915 ..  153936 +  -2.3  -4.15201   TCAAGAAAATTAAAA           TTTTGGAGT ATTG ACATCAAAA            ATTTTTTTTGTAAAG  54 153
       ompP2  155151 ..  155168 +  -9.9  -6.41805   ATTATTAAAAGCAAG             GCGAATC GAAA GATTCGC              TTTTTTTTTTGCTCA 100 58
      HI0146 NONE
      HI0147  164466 ..  164500 + -12.4  -3.93659   ATACCATAATAAAAA     GTGCGGTTGAAAAA CATTAAA TTTTTTAACCGCAC     TTTCATCGTTTTCGT 100 32
      HI0148  165803 ..  165822 + -10.7  -3.86897   TTATAATAATCAAAA            GCGGCGA AATTTA TCGCCGC             TTTATGCAAAATAAA  90 66
    HI0148.1 NONE
      HI0149  166363 ..  166381 +  -8.9  -4.87786   TTGGCTATAAAAAAA             CACCTTC ACAAG GAAGGTG             TTTTTATCAAATTAA  95 31
         psd  176675 ..  176694 +  -7.9  -5.39905   TCTCACTTCTTTAAA            GGCAGTA TAACCT TACTGCC             TTTTTCTTCTTTCAT  93 91
        bolA  179312 ..  179329 +  -3.5  -4.84527   ATTGGTCGTTAATTT             TGTTATA AAAA TGTAACA              TTTTTGATATATCGC  68 29
      HI0164 NONE
        nqrB NONE
      HI0167 NONE
      HI0168 NONE
      HI0170 NONE
        nqr6  185398 ..  185450 +  -4.1  -4.66264   TTTAGTTAATCAATT CATCATAAAAGCTGCCCGCACTTTG TGA TAAAGTGCGGRCSAAATTTAAGATG TTTTTAAACATTTTC  70 42
      HI0172 NONE
      HI0173 NONE
      HI0174  188114 ..  188128 +  -7.8   -4.2243   CAAAGATGACTAAAA               GCGCGT AAA ATGCGC               TTTTAAACTATTTAT  78 43
      HI0177  191143 ..  191157 +  -4.3  -2.86343   GGTTATCCACCCAGA               TCGAT TCACT ATCGA               TGTAATAATTCACAT  48 422
      HI0182  196845 ..  196867 + -12.1  -4.65263   TTCAACAAACTAGTG           GGGCGTATT CAAAT AATACGCCC           TTTATTTTGGAAAAT 100 41
      HI0183  198865 ..  198883 +  -7.4  -4.62302   GTTGAATGAGCGAGC             TGGCATCA TAT TGCTGCCA             TTTTTCACGATCTTC  81 439
      HI0186  201199 ..  201239 +  -4.3  -2.56122   ATTTTTAGAGATAGA  TAAATTTTAACTTTTTTAT TAC ATAAATAAGTTAAAAATCA  GGTTTTGTGATCAAG  47 84
        tatA NONE
        tatB NONE
      HI0188  202953 ..  202969 + -11.5  -5.29716   GAATTGTTAATCGTA              TGGGGGC TTT GCCCCCG              TTTTTATTATATTGA 100 47
        gdhA  204663 ..  204689 + -12.4  -5.44119   AAAAGTTAAACTAAA         TAACCGCACTGT AAT AAAGTGCGGTTA         TTTTTTTAGGATGAA 100 48
        seqA NONE
        menE NONE
    HI0195.1 NONE
        aroC  213098 ..  213118 + -10.5  -3.54902   GTAAATAATCCTGTA            CCTAGGGTA GTA TACTCTAGG            TTAGTTCTTCAATAG  86 33
        mepA NONE
      HI0198 NONE
        msbB NONE
        selD  216983 ..  217000 +    -7   -5.1925   CCACATAGCAAAAAA             CCTTGG AATATC CCAAGG              TTTTTTAGATTATCA  88 87
      HI0205 NONE
      HI0206  221937 ..  221957 + -11.2  -5.31855   AAAATAGGCTAAAAA            TAGCGCGT ATTTA ACGCGCTA            TTTTTGTTATTAGTC 100 47
        aroK NONE
        aroB NONE
         dam  224922 ..  224938 +  -2.4    -3.484   ATCCAATCATCAGAA              TAATTA ACAAA TAATTA              TTATCCTATAGTAGA  45 235
        ribA  227280 ..  227307 + -12.9  -5.64421   AGATATGTTTAAAAA        GCCATACTGTT ATATTG AACAGTATGGC         TTTTTTATTTAAACT 100 47
        prlC  231657 ..  231675 + -10.3  -3.94276   ATACGTCAAACTATA             GGGCATG CACAA CATGCCC             TTTCTCAAATATTTT  93 40
        hsdS NONE
      HI0217  235674 ..  235691 +  -2.6   -5.0133   TAACGTGGTTTTCTC             CGATGC AGAATG GCAACG              TTTTTTAGAGGAATA  66 406
        guaB  250422 ..  250439 +  -6.9  -4.49756   TGGGCTAATCTTTAA             GGTGGGC TTTA GCCTGCC              TTTTGCTGTTTAAAG  80 33
    HI0221.1  251023 ..  251040 +  -6.9  -4.49756   TGGGCTAATCTTTAA             GGTGGGC TTTA GCCTGCC              TTTTGCTGTTTAAAG  80 33
        guaA  252745 ..  252766 +  -8.7  -5.12987   CAGTAACTTTAATAA           GTGCGGTTA ATTT TCACCGCAC            TTTCTTTTTGTTTAA  95 74
      HI0224  254239 ..  254260 + -13.1  -4.17417   TATCTTATAGAACAA           GTGCGGTAA ATTT TTACCGCAC            TTTGTGTATGATTAG 100 31
        brnQ  256994 ..  257051 + -27.9  -2.70354   AAAGTGTTTTATTTA TCAGCCCTGTGCCGTAAAACTCCGTCC TTCA GGGCGGAGATATAAGGCACAGGGCTGA TAAATTTCTAACCGC 100 47
         pnp  260442 ..  260473 + -16.8   -4.2018   CTTGGAATATAGAAT      CAAAACTTGGTAGC ATTC GCTGCCAAGTTTTG       TTGTTTTCCAACTTT 100 42
      HI0230  261529 ..  261548 +  -3.6  -3.12341   TCAACTTAATAAACC            GAAGGCCTC TTT GAG-CTTTC            CTTATTTATATTCGA  47 103
        deaD  263446 ..  263467 +  -9.5  -4.87592   TTTTACATACACTTA           G-CCCCTTGA ACC TCAAGGGGGC           TTTTATTGTCTATAG 100 58
      HI0232  265422 ..  265432 +    -4  -4.32402   CTTTACGCACAAATT                 CATA GCG TATG                 TTATTTTCCTTCAAA  62 468
         ssb  283015 ..  283044 + -10.9  -3.76789   TTTTACTAATTAAAA       GGACTAAACCTAT GATT ATAGATTTAGTCC        TTAATTTTATAGCTT  90 110
        dapA  286470 ..  286487 +  -9.9  -2.84448   TATTATAAAAATAAA             GGGGTAA GTAA TTACCCC              TCACTTTTATGTATT  76 33
      HI0256 NONE
      HI0257  287731 ..  287773 + -10.8  -3.10597   ACTGTAGATAAAATC TAATCTGGCAGTCTTATTGT AAA ATAATATGTCTGTCAGATTA ATTTTAGATGAAACA  83 43
      HI0261  291999 ..  292012 +  -5.3  -4.58395   TGGTTTTAATATAGC               CAACT TGAA AGTTG                TTTTTGGAAAGTAAG  71 69
      HI0262 NONE
        hxuB NONE
        hxuA  298986 ..  299021 + -11.4  -4.24342   AAAGCATAAAGCCAA    TCTGACAGACAT-CAAT TAA ATTGCATGCCTGTCAGA    TTTATTAATAGCCAC 100 60
      HI0266  300113 ..  300129 +  -6.5  -2.79831   ACTTTTCTAAATTTC              CACTGGA GTT TCCTGTG              TATACTAAAGGTTCC  58 53
        narQ NONE
        murB  302921 ..  302938 +  -7.1  -2.64933   ATTAACAAATTGGTT             CAATAAG ATAG CTTATTG              TGCTATAACTAGGTA  61 81
        rpoH  303856 ..  303871 +    -9  -5.73978   TTTAGAAAAAGAAAA              CCTGCT GATT AGCAGG               TTTTTTATTTCTCAT  95 45
      HI0275  311295 ..  311312 +  -9.9  -2.79312   TAATTTTCTTATAGA             TCGAGCA TTAT TGCTCGA              TCTGCTCGCCAATTT  76 38
         udp  314291 ..  314335 +  -4.4   -5.5112   AAAACTTTATTTTAT TCTGCACCTTAATTAGAT TTATTTTCT AACGAAGTAAGGTGCAGA TTTTTTATTAATAAA  82 63
      HI0286  321043 ..  321059 +  -9.4  -4.89852   TGACAACATTACAAA              GGGGAC TAAAT GTCCCC              TTTTTATCGATATAA 100 50
         mtr  322380 ..  322392 +  -2.7  -4.09864   GGTTGGTTTGCAAGT                TTTAC TGG GTAAG                TTTTAAAAAATAAAT  55 14
      HI0293  328631 ..  328643 +  -4.1  -2.70268   GCAATTCACTGTTAG                TTGCG TGA CGTAA                ACTTTTTAATTGGCG  45 200
         rho  330324 ..  330346 + -11.4  -4.81551   TTCTATGAAGAACAA           GGGGAAAATA TTA TGTTTTCCCC           TTTTTAATATCCGTA 100 53
        ampD  335018 ..  335054 +  -9.7  -5.12987   AATTGTATTTTTTTA   CCGCACTTTATTGCAT TTTTGT ATGTAA-AAAGTGCGG    TTTATTTTTATTTAA 100 277
      HI0301 NONE
        cutE NONE
      HI0303 NONE
      HI0304 NONE
      HI0305  339655 ..  339674 +  -6.4  -4.56597   TTTAGAATGATTAAA            GCGCGATT TTAT AATCTCGC             TTTTTCGCCACCAAA  76 67
        proC NONE
      HI0308  342628 ..  342644 +  -3.7  -2.62735   AAATAGGACGCATTG              CTTTCCT TGT AGAAAAG              TAATATGAAAAATCT  45 35
        xerD NONE
      HI0310  344011 ..  344032 + -11.7   -5.2189   TGAGTAATTAAAAAA           GCCTTATTG AGTA CAATAAGGC            TTTTTTAGTGGTTAA 100 34
      HI0318  350257 ..  350270 +  -2.5  -2.78523   GTCGCATTTATTTCC               TAAAT CATA ATTTA                TAAATTTCTTCTAAA  42 16
        yecO NONE
        vapB NONE
      HI0322  351799 ..  351809 +  -2.6  -3.27408   GATTTTTTATTTTAC                 TTAT GAC ATAA                 TCTGTTTAACTCAAC  45 49
        gloA  352279 ..  352300 + -11.7  -5.26119   TTATTGTATTTTTAA           TAACGTAGG GATT CCTACGTTA            TTTTATTTTTAAGAG 100 55
         rnt  353195 ..  353220 + -15.5  -5.34857   ATAATAAAAATCTTA         CCCCTCGGAAG GCAA CTTTCGAGGGG          TTTTGTTTTATTTAC 100 208
      HI0325  354688 ..  354703 + -10.4  -5.65177   CTTTAACGATTATAA              TCCCCC ACTT GGGGGA               TTTTTTTATGACTGT 100 35
      HI0326  355394 ..  355410 +  -8.7  -2.52676   GGGCGTAAACCCTCG              CCGGTTT TCA AGACCGG              TGCCTTCAACCACTC  68 445
      HI0329  357306 ..  357318 +  -6.3  -4.44915   TTTTTCGCCGCACTT                TTGAG CTT CTCAA                TTTTGTGGCTAATTA  74 63
        oapA  358668 ..  358685 +  -6.9  -5.63236   TAAAAAATAATTTTT             TGGGCGA GTAA TCGCCCC              TTTTTCTTTTTAAGT  93 31
        oapB NONE
        recO NONE
        rumA  361192 ..  361206 +  -3.5  -3.39449   CCACCCAAAATAAAA               GCGAC AGGAA GTTGC               TTGCTCTTCATCAAC  48 62
        relA NONE
        dgkA  363841 ..  363872 + -15.4  -2.93393   ATTCTTCTAACCCTC      CAAAAGTGCGGTAA GTTT TTACCGCATTTTTG       ATTTATCCAATCACG 100 31
        mogA NONE
        glnB NONE
      HI0338  365914 ..  365933 + -12.2  -5.31877   TTTTAGAGATAAAAG            TGCGGTGA ATTT TCACCGCA             TTTTTTATGATAAGT 100 42
      HI0340  368961 ..  368981 +  -5.5  -3.25802   AGAAATAAATCAGTT            TTAGGCA AACTCGA TGCCTAA            TTGATGAATTTAATA  55 33
      HI0341  369396 ..  369420 +    -8  -5.13722   AATCTAAATTGAAAA         CAGCATAGTCA AAAT TG-CTATGCTG          TTTTGTTTTAATCCC  90 39
        napD  370697 ..  370708 +  -5.8  -3.53091   GCCAAAAATTATGTA                CGGT AAAG ACCG                 TTTAACGCAGCCGCT  62 331
        napG NONE
        napH  374654 ..  374669 +    -4   -3.2794   TTCGACCAGATTCGA              TCATTC AGGG GAGTGA               TTAATATGACTAAAC  49 10
        napB NONE
        napC  375747 ..  375780 +  -7.7  -3.48063   GTGATTTTCTAAAAA     TAGGCTGAAAAAA TATCGCAC TTTTTTCAGTCTA      TTATAAATTTGGGTA  69 37
      HI0354  381354 ..  381374 +    -4   -2.7186   TTGCAGGAATTAGGG            GGCGAA CAATGAAAA TTCGCC            TACTTAAACCGCTTT  45 14
      HI0355 NONE
      HI0357 NONE
      HI0358  383784 ..  383820 + -14.8  -2.91696   ATAAATTTATTGCGA   TTTTCTACCTCCTCTTT GAGA AAAGAGG-GGTAGAAAA    ATTATCTTATTCTAA  95 87
      HI0365  389931 ..  389961 +  -7.7  -2.66321   GTTAATTAATATTCT       AGGTATGTGAATT AATCA AGTTCACATACCC       CTATGTTTTCATACA  63 32
      HI0366 NONE
      HI0367 NONE
        gcpE NONE
        hisS NONE
      HI0370  394584 ..  394605 + -10.9  -5.09225   ATCTTTAAAAAATAA           TACCCGCAT CAAA GTGCGGGTA            TTTTTTCAATCAAAT 100 33
        dinG NONE
      HI0388 NONE
      HI0389 NONE
        fadD NONE
         rnd  413162 ..  413184 +  -9.9  -4.63479   AGTAGATATAAAAAA           GCGTTGAGT AAATA GCTCAACGC           TTTTCGTTTCTACTC 100 36
      HI0395 NONE
      HI0396 NONE
        xseA  420018 ..  420030 +  -2.7  -6.00086   ACTCTCAACAAAAAG                TGGAA ACC TTCTA                TTTTTTTTGTAGTCT  91 155
      HI0398 NONE
         icc  421558 ..  421607 + -14.7  -3.21593   AGGGTATTAAATTTT GTGGACGTTTTAAAAATCACTTTC ATA GTAAGC-ATTTTTAAAACGTCCAC TATTCTAACCCAATA  95 31
        fadL  423550 ..  423572 +  -7.8  -5.35224   ATTTAGCATAATAAA           GCACACTT CCACACC AAGTGTGC           TTTTCTTTTTATAAA  89 52
      HI0402 NONE
        mutH  425205 ..  425217 +  -4.8  -4.17316   TTACAAGCTGAAATT                GAGG ATTTG CCTC                TTCTTTTGCAAAAAT  65 423
      HI0409  431273 ..  431292 +  -6.4  -4.79756   CTTAGCGATATAAAG            TGCGGTCA AAAA TGGTCGCA             TTTTTACCTTATGTA  80 36
        tyrR  432358 ..  432393 + -17.8  -3.22448   TTGAGATGAAAAAAA    GTGCGGTTGAAATTTC CTGA GAATTTTCAACCGCAC     TTAATAAATATTGAT 100 50
         rne  437008 ..  437037 + -12.4  -5.54907   TCAAAAATAAAAATA       GAATTGACGTAA CCAACA TTACGTCAATTC        TTTTTATTTTATAAA 100 41
      HI0414  437460 ..  437515 + -15.2   -5.4505   ATTTAGTTTTCTATT TAAGCGGTCAAATTCTTCTCATTATTT GCA AAATGA-GGGAAAAATTTGACCGCTTG TTTTTTCTTGAAAAG 100 49
      HI0415 NONE
        thiD NONE
        thiE NONE
      HI0418 NONE
      HI0419  442895 ..  442916 +  -7.9  -3.97947   TTCTAATTAACATGC           TCCCCGCTC TAAA GGACGGGGA            TTTCTACTAGCTCCC  76 31
      HI0420  443490 ..  443502 +  -6.3  -3.19293   ACTTATAAATGAACA                CAATC TAG GATTG                TTGGCTATTACACTT  61 185
      HI0423  446118 ..  446136 +  -8.9  -3.79251   ATTTGAAATTTTAAA             GGGGAAA TTCAT TTTCCCC             TTTAATCATACACTA  79 27
        pssA  448720 ..  448737 +  -2.1   -5.5074   AAATGATTCTGTAAT             TATAAGA AAAG TTTTATA              TTTTTTCTTAAATTC  74 27
        nhaB NONE
        dsbB  451705 ..  451724 + -10.8   -5.5074   TATTTAACTAAAAAA            TACGGTGA AATT TCACCGTA             TTTTTTATTACATTA 100 30
        ponA  463267 ..  463286 + -11.4  -3.53444   TTTAGTGTGTAATCG            GGCGAGTC AATT GGCTCGCC             TTCGTTATTAAACAA  90 53
      HI0441  464197 ..  464232 +  -7.8  -4.46581   ATAAACGCCACTAAA    TTTCACCGCACTTTATA GCT TA-AAAGTGCGGTAAGA    TTTTCTAAGATTTTA  82 50
        ybaB  464663 ..  464685 + -12.1  -2.72036   GTTTTAATTATTAGG           CGCGTGAAT ATAAG ATTCACGCG           TCATCTCTCAGTTTC  84 34
        recR  465302 ..  465315 +  -3.8  -2.81872   ACTCTTTTCTTGGTC               GTCG TCAAAT CGAC                TAATCTTCTCATACC  46 9
        topB  467310 ..  467336 +  -3.1  -3.43774   AACCAATTAATATTT         TTTTTATGCAA AGCAC TTGCAAGAAAA         TTGAATTTTCTATAA  48 46
        secG  468174 ..  468206 + -13.5  -3.58564   CATCCATAACTAAAA      GGACTAAGCCCTGTA GAT TACAGAGCCTAGTCC      TTGATTTCATAGTCT 100 463
        mazG  481582 ..  481615 + -11.2  -4.32951   AAAACTAATTGAAAA     GTGCGGTAAAAATT TCTCTC ATTTTTTACCGCAC      TTTCTTCGTTAAAGT 100 33
         lon  485117 ..  485134 +  -9.9  -4.89562   AATTGAATGTTTTAG             GGCTTGT GAAA ACAAGCC              TTTTATTGATTTTAG 100 39
      HI0463 NONE
        rpiA NONE
        serA  488435 ..  488454 +  -8.6  -5.77856   ACTAAATAGAAAAAA            GATCAGGT TAAT GCCTGATC             TTTTTTTGCTTTCTT 100 36
        hisG  491594 ..  491607 +  -3.1  -4.11216   AATATCTCAAAATGC               TGGGT TATC ATCCA                TTTTACGGATACAAA  57 77
        hisD  492912 ..  492922 +    -4  -3.46659   ATTGGCGAAACTCAA                 TATC TAA GATA                 TTAATTATAGATCTA  51 19
        hisC  494078 ..  494099 +    -3  -3.40597   TGTTGAAGCAATTAA           GGAGGT AAAATGAACC ACCTCC            TATTTAAGTCACAGA  48 13
        hisB  495309 ..  495337 +  -3.9  -3.29511   AAAGAGCGGTTAATT        TTTGTCGTATTTT TGC AAAATTCGACCGA        TTGTAAAAGGATAAA  49 44
        hisH NONE
        hisA NONE
        hisF NONE
       hisIE  498361 ..  498375 +  -5.8   -3.3334   AATTTATAAATTTTA               TTTACA GAC TGTAAA               TTATACAATACAATT  59 223
        tyrP  499783 ..  499796 +  -5.3  -3.17876   AGCCCTTAAACTAAA               TGAAG TTCA CTTCA                TCTATATTATACTTT  55 179
      HI0488 NONE
      HI0489  509334 ..  509346 +  -6.3  -2.92618   CCAATTTTATTAAAA                CAACT GCA AGTTG                CTTGTTCTATAAGAC  58 237
        luxS  510348 ..  510358 +  -6.8  -3.53091   ACGTTGTTAGTCAAT                 GGCT GCA AGCC                 TTTGAAAAACAAGGT  64 418
      HI0493  511048 ..  511059 +  -4.4    -4.053   ATCGCTGTCGCCATA                GTGA ATAC TCAC                 TTTATGTGAAATGAT  61 263
        hslV NONE
        hslU  513724 ..  513745 + -13.1  -5.79595   ATTTTACATATAAAA           GTGCGGTAA ATTT TTACCGCAC            TTTTTTGTTTTCAGG 100 49
      HI0499  516446 ..  516459 +  -6.7  -4.10144   AAATTTGTTACTTTT               CAGCT TGTT AGCTG                TTGTTATTATATTGA  71 213
      HI0500  517871 ..  517908 +  -2.1  -5.35459   ATCTTCAATAATTTA   TTCTCCGATTCCGATTGA ATG TAAATTTGG-TCGGAGAA   TTTTTTATCCTATCT  70 30
        rbsD NONE
        rbsA  519926 ..  519937 +  -4.4  -3.18383   CACAAGAAAAGTTAT                TAGC AGCA GCTA                 TTGGTAAATAAGAGT  51 3
        rbsC NONE
        rbsB  521865 ..  521887 + -11.4  -3.48276   CGTTATATCACATTA           TGGGGCAAAT TAT ATTTGTCCCA           TTGTGTAGAAAGAAA  89 60
        rbsK NONE
        rbsR  523909 ..  523941 +  -8.6  -4.41616   CTCTATTGCTATTTT      CAAAAAAACTGCTA TTTTC TTGCGGTTTTTTTG      TTTATTTAACCCACT  89 60
      HI0507  524551 ..  524571 + -15.5  -4.63586   TTACCGCACTTTTAA            CCCCGTTCA AAT TGAACGGGG            TTTTATATATCATAT 100 45
      HI0510  526918 ..  526940 + -12.1  -2.72324   GATGTAATATGTAAA           TAAGGCAGG TAATC CCTGCCTTA           GTTAATTTAAATGCC  84 40
      HI0522  546147 ..  546166 +  -2.2  -3.63589   TAACGCATTGTCTAT            TGAAATTA ACTC TAAATTCA             TTTGAGACTCTTTTC  49 50
       fdx-2 NONE
       rpS21  554292 ..  554314 +   -12  -4.84642   TCGAGTTAAGACAAA           CCGTGAATCC TTT GGACTCACGG           TTTTGTTACTTTAAG 100 59
        dnaG NONE
        rpoD  558192 ..  558224 +  -9.4  -4.72729   GATACATTTGTTTAA      GGACTAAATTCT ATAATCCGC AGAATTTAGTCC      TTTTACTTTTACTTA 100 85
       groES NONE
       groEL  567722 ..  567748 +   -11  -4.68545   ATATGATAAAAATAA         AAAAACCCAGTT TTA AACTGGGTTTTA         TTTTATCTATTGGAT 100 154
        ksgA  570662 ..  570681 + -10.8  -3.33711   TAAAAATAATAAAAA            GGTGTAAC CCTT GTTACACC             TTGGCTTTCTACATA  87 38
        apaH NONE
      HI0552  573200 ..  573226 +    -8  -3.35522   CCTTAGTATAAATAA         TTGAGCTCTACA TTA TGCAGAGCCCAA         TATTTCAGCAAATTA  72 48
      HI0562  582838 ..  582852 +  -2.2  -5.03314   ATAAAACTTCCTCCT               TTAGAT TTT ATTTAA               TTTTTTCACAATGAA  67 517
        asnA  583994 ..  584015 +  -8.7  -5.10461   AAGTAGATAACAAAA           GTGCGGTAA AAAT TAACCGCAC            TTTTTATTAGATGGA  95 49
        greB  591444 ..  591455 +  -5.8  -3.57561   AATAACACTACCGCC                CGCA TCAA TGCG                 TTTACGCGCTTGACG  58 462
      HI0572  593490 ..  593506 + -10.8  -4.61873   GGAATGTAATTTAAA              GGGCGC ATTAA GCGCCC              TTTTCATTTGTACGA 100 67
        fkpA  594596 ..  594617 + -12.3  -5.18726   CGGATAAGTTTAATA           GCGCGCGTT CTTT AACGCGTGC            TTTTTATTATAAAAA 100 41
      HI0575 NONE
      HI0576  595709 ..  595720 +    -3  -2.84684   GATCGAGTGATAACC                CTAT GAAA ATAG                 CCTTTTTATTTCGCA  44 20
    HI0576.1 NONE
      HI0577  596416 ..  596447 +  -8.8  -5.01845   ATCAGATATAGAATA      AAAAAATGCGGAGA ATTT TCTCCGCACTTTTC       TTTTTACTTCTTCTG  95 75
      HI0588  610489 ..  610507 +  -7.5  -5.24129   TAATTGTTATAAAAA             CTCGTAT AAATA ATACGAG             TTTTTTATAAAGGCA  89 38
      HI0589  611118 ..  611151 + -14.1  -4.56093   TGTTCTAAATAAAAA     GAGCGGTTGAAAA CAATTAAA TTTTCAACCGCTC      TTTTGTACTTAGCTT 100 33
      HI0597  620570 ..  620583 +  -3.9  -3.75506   TTTGGATTAGATTAT               TAATG CAGG CATTA                TTATTCATAAGTTAT  55 23
        ccrB  621449 ..  621470 +  -8.7  -4.26189   TTGAGTTGATATAAA           GTGCGGTCA TTTT TAACCGCAC            TTTTGGCATTTGTAA  85 420
        tfoX  623765 ..  623784 +  -4.4   -5.0065   TAACTGAAAATTCAT            TATTACTT TTTT AAGTAGTA             TTTTATTTATAGCTA  73 261
        cyaA NONE
        gpsA NONE
        cysE NONE
        aroE  638438 ..  638448 +  -2.6  -4.29508   ATGGTACATTGTGTT                 TTTT ATT AAAA                 TTTGTTGCTCTCGAT  58 50
      HI0608  640021 ..  640049 + -11.9  -4.73388   AGCCATTTAAATAAA        TGGGTTAAAGC AAATGAA GCTTTAACCCA        TTTTTCATAACCGTT 100 109
        hepA NONE
      HI0617 NONE
      HI0618 NONE
        glpR  653411 ..  653429 + -13.2  -3.80461   GCTTAGATAAGAAAA             TCCCTTGC TGG GCAAGGGA             TTTAGTAATGGGTTA  95 279
    HI0621.1  657047 ..  657066 +  -5.8   -5.0065   TAACTGAAAATTCAT            CATTACTT TTTT AAGTAGTG             TTTTATTTATAGCTA  81 306
         def  663122 ..  663180 + -12.4  -3.29739   GCGAAAAGCTAAAAC GTAGGGTGGGCTTTAGCCAGCAATCATT TCA AAAAACGGTGGGCTTAAGCCCACCCTAC TTCCTATCAATTACC  91 29
         fmt NONE
         sun  665530 ..  665547 +  -5.7  -4.18494   CATCATAAAGGAGGG             TGATAAT GAAA ATTATCA              TTTTGGGTGCAGGTC  66 33
        trkA NONE
        mscL  667387 ..  667404 +  -6.3  -5.85737   ATTTAAAGAATGAAA             GTTAGCA GAAA TGCTGAC              TTTTTTTATTACTAT  95 42
      HI0627  667751 ..  667777 +  -2.4  -3.39353   GAACTTTTTTAACAC        GCTTTTGTCTG AACAAG CA-ACAAGAGC         TTGCTGTCTTGATAT  45 59
        rpoE NONE
        mclA  669034 ..  669065 +  -8.2  -5.04325   TGTTCAGATTATTGA      TTCACCAC-CTAATT GTT ATTTAGTGTGGTGAA      TTTTTATCCTTTAGA  90 53
        rseB  670099 ..  670120 + -13.1  -5.62288   AGGCATTGACTAAGA           TTCGCACGT TTTT ACGTGCGAA            TTTTTATTTTCTTAA 100 91
         tuf  673002 ..  673023 + -12.3   -5.8901   AGAAACAAAAGAAAA           GTGCGGGGA AAAT TCTCCGCAC            TTTTTTATTTTATAT 100 79
      HI0633 NONE
      HI0634  674494 ..  674515 + -13.1  -4.69464   ATCCTAAAAACAAAA           TAAGCCGCA AAAG TGCGGCTTA            TTTTTCAGCTGTTTT 100 40
      HI0638 NONE
        purB  681902 ..  681919 +  -6.3  -2.60244   GGGCGCCGAAGTCAT             CCTAGTC TTAG GATTAGG              TAAATTAATTCCGAG  57 233
        rplJ  682452 ..  682466 +  -7.2  -3.20119   AAATTACAAGAAGCA               GCTTAA TTA TTAAGC               GTTTCTTACTTCATC  65 20
        rpL7  682916 ..  682933 + -11.3  -5.60689   TTAAAATTCAAAAAA             CCGATGG GAAA CCATCGG              TTTTTTCTTATATAA 100 58
        glmU  684429 ..  684446 +    -7  -5.60993   AATAGAATAAAAAAT             CCTACG TATTAT CGTAGG              TTTTTTTATAAACCA  93 41
      HI0653  698236 ..  698265 + -12.2   -5.4477   CATAAACGCATAGCA       CGTGGTTTCGCC AATAAA GACGAAACCACG        TTTTTTTAAGGCTTT 100 94
        cydD NONE
      HI0664  710579 ..  710598 +  -5.7   -5.7946   TAATATAAGAAAAAA            TCGCACT GTTAAA GGTGCGA             TTTTTTTGTTAGAGG  91 43
      HI0668  713882 ..  713900 + -11.8  -5.50723   TTAATCGTAGTAAAA             GGCTTAGA TTT TCTAAGCC             TTTTTATTTTAATCA 100 37
        mioC NONE
      HI0670  715005 ..  715020 +  -4.6  -4.06055   CCTCCATTGCTCCCT              CACCCA TAAA TGGGCG               TTTCCTTTCACCAAT  59 192
        pepD  718736 ..  718778 +  -7.2  -5.72207   TAATCTAATATTAAT TAAAAGTGCGGTTAAAAT TTCTTTT GTTTTAACCGCTCCTTTA TTTTTTTCGTTTCGC  93 38
        tpiA  721083 ..  721104 + -13.1  -5.80248   AGAATAACAACAAAA           GTGCGGTAA ATTT TTACCGCAC            TTTTTTTATATCTTA 100 54
        ilvC  725422 ..  725445 + -10.4   -5.1675   GAACTGAATTAAAAA          CCGACTTTGT CAAT ATAAAGTCGG           TTTTTTCATAGATAA 100 50
        glpT  731528 ..  731553 +  -4.7  -5.29782   AATTAGCTTAAAAAA         GGCGG-TGGGCA AAT TGCTTAGTCGCC         TTTTTTGTAACTATC  80 39
      HI0687 NONE
      HI0688 NONE
        glpQ  734053 ..  734074 + -14.5  -3.12446   TAATATCCCTCACAA           CCGTGGGTA AACA TACCCACGG            TTAACTAGGTTTCTA  95 38
        glpF NONE
        glpK  736623 ..  736655 + -10.8  -5.36441   ATTCTCATACAAAAA      GTGCGGTTAAAA ATTCTTTTA TTTTAACCGCAC      TTTTTTGTATAAAAA 100 52
         hel  738299 ..  738327 + -12.6  -5.18355   AAAATTTAATTGAGG       GGCTAAGCTCAGT TTTT ACTG-GCTTAGCC        TTTTTAATTTTTCAA 100 78
      HI0694  739112 ..  739136 + -10.8  -2.70044   GTCAAATTATAAAAA          TAGGGCAAGT ATTTA GCTTGCCCTA          AATTTTTCTCCCATA  81 29
      HI0701 NONE
        surE NONE
        lppB NONE
      HI0704 NONE
      HI0706  751043 ..  751077 + -10.2  -4.59984   ATCTTCCTGTAAAAA     GTGCGGTAAAAAAT CTCAACA AATTTTTACCGCAC     TTTTATCTGGCTTTT 100 40
        mutS  753831 ..  753842 +  -4.4  -3.62096   CCAAGAACGCTGGCG                TCCT CAAC AGGA                 TTTGAAATCCTGCCA  55 110
        selA NONE
        selB  757225 ..  757242 +  -3.4   -3.6422   CCTTACGCAGCAGGA             GAGCAG GATTTG TTGCTC              TATTTTGGGCAACTA  50 57
      HI0710 NONE
      HI0711  758042 ..  758068 + -14.6  -4.67011   AATAATCTTAAACAA         TAATCCGCACGT AAA ATGTGCGGATTA         TTTTTACATAGCATT 100 42
         tig  762959 ..  763002 + -12.7   -4.0386   ATTATTATGATTGAA TAAAAGTGCGGTCGCTCTT TTTAAT AAAAGCGATCGCATTTTTA TTTGTGGGTTATTTA 100 49
        clpP NONE
        clpX  764888 ..  764907 +    -5  -4.10855   TTAGAATATTAGATT            TAATCGCA AAAG TGCGGTTG             TTTTCACCAGATTTT  64 29
        secE NONE
        nusG  766020 ..  766038 + -10.3  -5.95286   ATGATTAAAATATAA             CCGCACT TTTGT AGTGCGG             TTTTTTGTTTTTAAT 100 44
        vacJ  766917 ..  766934 +  -3.5  -3.75067   TAATAAACAGAAAAG             TGCGGTAA AAA TTACC-CA             ATTTTTTATCAACTA  52 38
      HI0719  767379 ..  767412 +   -14  -5.42975   AATTTCTGCTTAAAA     GTGCGGTCATAAAC TCGCAT GTTTTTGACCGCAC      TTTTTGTTTATCTGC 100 54
        htpX  768376 ..  768413 +  -8.6  -4.55826   AATCTTTAAAAATTA   TAAAAAATCGACCGCA CTTTAA TGAGGTCGATGTTTTA    TTTTCCTCTTTTCAC  89 32
      HI0722 NONE
        trkH  771150 ..  771169 +  -5.8   -5.0065   TAACTGAAAATTCAT            CATTACTT TTTT AAGTAGTG             TTTTATTTATAGCTA  81 323
      HI0724 NONE
      HI0725  777936 ..  777958 +  -7.7   -5.4111   AATTTTAAAGAAAAA           TGCGCTAAG TCTCT CCTAGCGCA           TTTTTTATGATTATT  93 48
        cyaY  780611 ..  780625 +  -2.8  -2.64805   ACATGGCGAGAACGT               GCAGTT CTA AAATGC               TGGATTCTCCTTTAC  41 16
        recQ  782491 ..  782512 + -10.9  -5.24416   GACTAAGTGTTAAAA           GTGCGGTTA AAAA TGACCGCAC            TTTTTGTTATACTTG 100 35
        proS  784316 ..  784337 + -10.9  -5.16841   TATATTGTGACAAAA           GAGCGGTTA AAAA TAGCCGCTC            TTTTTGTTGATCTAA 100 57
      HI0735 NONE
      HI0737 NONE
        ilvD NONE
        ilvA  796113 ..  796132 +  -9.3  -4.34263   TAATCCTATAAAAAA            GGCGTGA TATTTT TCACGCC             TTTGTCTTATTCAAA  93 38
        yhxB  801531 ..  801550 + -12.2  -4.81249   AATAGTAAGAAAAAA            CACCGCTT GTAA AAGCGGTG             TTTTTGCATTTAAGC 100 47
      HI0742  802415 ..  802431 +  -5.9  -3.89182   GTTTCGGTGCTTAAA              TCAAAAC CAA GTTTTGG              TTTCCATTCTTGTTG  63 453
        ansB  804319 ..  804340 + -13.1   -4.0896   ATGGTAATAAACAAA           GTGCGGTTA TAAA TAACCGCAC            TTTTGACCACAATTT 100 46
        dcuB  805799 ..  805817 +   -11  -5.34365   TTCGATAACAAAGAA             CGGTGCTG AAA TAGCACCG             TTTTTGTTGTTCTAA 100 48
         ndh  807810 ..  807837 +  -7.2  -2.57489   TAACGCTTTGGCGTG        CAAATTCATTAA TGAT TTGATGGATTTG         TACATTCAATTCATC  59 521
        lexA  810724 ..  810764 + -15.1  -2.65223   ATACCAAGGAATGAA  TAAAGTGCGGTAAAAAT TTACGGT ATTTTTACCGCACTTTG  CTTATACTAGAGTTC 100 45
        dapF  811853 ..  811866 +  -9.5  -4.22475   AGCATAATAAAAAAA               CCGCC TCTC GGCGG                TTCTTGTTTTAAATC  89 206
        purL  816959 ..  816991 + -10.7  -3.29187   TTGAAGGTTAAAAAA      GTGCGGTGGAAATCT GGC AGATTTTCACTGTGC      TTCGGTGTTTTCAAT  86 55
      HI0753 NONE
      HI0754  819179 ..  819196 +  -8.5  -5.46706   TAAATAAGACAAAAA             CCTGATT GTAA AATCAGG              TTTTTATTTTGGAAT  95 34
        gpmA  822175 ..  822192 +  -9.8  -4.57569   CTGTATAAAACAAAA             CCCCGC AAATTA GCGGGG              TTTTTAAGCAAGTCC 100 67
        mutY NONE
      HI0760 NONE
        mltC  825478 ..  825499 + -13.1  -5.10877   GCCAAATTTAAAAAA           GCCGCTAAA GAGA TTTAGCGGC            TTTTTGCTTTCTTAT 100 429
        ribB  828503 ..  828537 + -10.8  -5.16133   ATTTAAAATGCAAAA     GTGCGGTGAAAATTTC TAT GATTTTTTTACCGCAC     TTTTTATATTATACT 100 35
      HI0765  829350 ..  829407 + -11.9  -4.51174   AAAACAAGTTCCATT TAAATAATAAAAGTGCGGTTAAAAAT CTTATTA AATTTTAACCGCACTTTT-TTGTTTA TTTTACTTCTGGTAA 100 19
        ftsY NONE
        ftsE NONE
        ftsX  833414 ..  833437 + -12.6  -5.26875   GATATCAAAAGAAAA          GCGAATTTCT TAAA AGAAATTCGC           TTTTTTAGTTAGAAG 100 44
      HI0775  838560 ..  838581 +  -9.5  -3.87318   TTTCTATAGAATCTA           CGAGCTCTCA ATA TGAGAGC-CG           TTTAATGTAATCATT  81 71
       rpS10 NONE
        rpL3 NONE
        rpL4 NONE
       rpL23 NONE
        rpL2 NONE
        rpsS NONE
        rplV NONE
        rpsC NONE
       rpL16 NONE
        rpmC NONE
       rpS17  843727 ..  843749 +  -7.8  -5.93252   AGTAATAAAATAAAA           GCCAATAG TGTAAAT CTATTGGC           TTTTTTGTTTTTAAA 100 53
      HI0787 NONE
       rpL14 NONE
       rpL24 NONE
      HI0790 NONE
       rpS14  846537 ..  846551 +  -2.8  -4.67048   CCTTAAAAAAGCGAG               CTGGTA ATA TACCAC               TTTATTTTGGAATCG  63 19
        rpS8 NONE
        rpL6 NONE
       rpL18 NONE
        rpsE NONE
       rpL30 NONE
       rpL15 NONE
        secY  850351 ..  850367 +  -5.9  -3.59979   AAACCTTAAAGGTTT              TGGACAA TAA TTGTTCA              TTTAAAGTAAAAGGA  62 16
       rpl36  850528 ..  850550 + -11.4  -3.08947   TCTTGCCAAGAACCA           GTTGAGTAGT TAT ACTGCTCAAC           TCATTTATGTCCTTG  84 51
       rpS13 NONE
       rpS11 NONE
        rpS4 NONE
        rpoA NONE
        rplQ  853515 ..  853534 +  -5.7   -5.8901   TAATTCTAAAAAGAA            GCTCACT TTATAT AGTGGGC             TTTTTTATTTTATAT  91 45
      HI0806  855987 ..  856009 + -10.7  -3.53164   TTAAATCGAATAAAC           TAGACCTAG TTATT CTAGGTCTA           TTCTCTAAGTAGTGT  89 37
        galR  873401 ..  873420 +  -5.1  -3.45764   GTGGAATCGCGCTAA            TTTGTGA CATGGA TCACAAA             TTCATAATTTTTTAT  55 26
        mglB  874569 ..  874587 + -10.3  -4.58283   TTTGTTGTAATCTAA             GGGGAAG TGGAT CTTCCCC             TTTTTAAAGAGGTTG 100 54
        mglA NONE
        mglC  877186 ..  877203 +  -7.7  -5.24647   TAAAATGAATGAAAA             GTGGGCA AATT TGTCCAC              TTTTGTTTTATCTAT  89 58
      HI0825 NONE
      HI0826 NONE
      HI0827 NONE
      HI0828  879357 ..  879373 +  -2.4   -3.6608   TTATTGTAAAGCCGT              TTAAAA AAGTC TTTTAA              TTTAAATAACGTAAT  47 9
      HI0829 NONE
        trpR NONE
        mtgA  882301 ..  882330 + -10.3  -3.99013   ACTTAATACACAAAA       TAAAAAAC-GAGTC TAA GACTCGGTTTTTTA       TTTATAACATTTTTA  93 86
        genX  887178 ..  887189 +  -4.4  -5.48054   CGTAAAGTTTTAAAC                CAAG AGGG CTTG                 TTTTTTCGTTTTGGT  86 334
      HI0840 NONE
      HI0841  891600 ..  891612 +  -6.3   -2.8739   ATAATGCTTCTCGCC                GTACT TAC AGTAC                CTTTCAATTAATATA  58 155
      HI0842  892486 ..  892505 +  -2.8  -2.92326   GATCCCCGAAGTATC            ACTGTTGCC CTA GGCA-CAGA            TAATATTTGTGATTA  42 13
      HI0843  893018 ..  893039 +  -8.7  -4.41177   GCATACGCAATTAAA           GTGCGGTCA TTTT TAACCGCAC            TTTTGAGTTTATCTA  85 384
      HI0845  893705 ..  893716 +  -3.6  -2.92192   TAAAACCGCATTGCT                CCGT GCTC GCGG                 TATCATTAAATAAGA  46 1
         por  894383 ..  894395 +  -3.5  -3.14132   GTTTAATGCCAGCCC                TATTT TGT AAATA                TTAATGAAAGAAGAG  45 51
      HI0847  894769 ..  894786 +  -9.1   -5.2853   AGATACGTTAAATAA             GGCAGGC GGAA GTCTGCC              TTTTGTTTTTGAATA 100 40
        trmA NONE
     HI0849m NONE
      HI0850  897538 ..  897553 + -10.4  -4.26188   TTCTTAATTTATTAA              CCCCGA TCTT TCGGGG               TTTTCCGTATCTAAA 100 391
        mobB NONE
      HI0852  899576 ..  899595 +  -6.4  -3.57792   ATTGATATTTCTTGT            TGGTGGAG ATAG CTCCATCG             TTTAACCATAAATGG  64 103
        dppA  901313 ..  901330 +  -9.9  -5.38054   ATTTACTTATTTTAA             GCCCTTA TTTA TAAGGGC              TTTTTATTTATCAAG 100 50
      HI0854  902249 ..  902276 +  -9.2  -4.88918   CTTAATGAAGATAAA        GGGTTGAGTGTA AATT TATACTCACCCC         TTTTGTTTACGATAA 100 49
      HI0857  906249 ..  906267 +  -4.4  -3.46056   TTCAAGGACTACTGC             CCGCAGCG GCA CTCTGGGG             TCTTCCTTTTCATTT  53 307
      HI0858  906898 ..  906909 +    -3  -4.15044   CAAAATATTTCATTT                TTTC TCTT GAAA                 TTTATTCAACCGAGC  57 75
        clpB  909558 ..  909577 + -12.2  -4.77567   ATAGGTATTAAAAAA            GTGCGGTA AATT TACCGCAC             TTTTCTTATGAACCT 100 37
        pdxH  914468 ..  914505 +  -7.1  -5.35222   AAATTGAGAATGAAA   ATAACCGCACTTTAG TTGTATCC CGAAAGTGCGGTTAA    TTTTTTCTAAATTTT  89 42
        glnA  918059 ..  918078 +  -6.4  -5.40474   TATAAACAAGAACAA            TGCGGTGA AATT TCGCCGTA             TTTTTTTAAAGGAGT  87 46
      HI0866  919256 ..  919266 +  -5.4  -3.63744   AATGTTTGCCTGCAA                 TGGA TAA TCCA                 TATTTTCAAGAGAGC  59 143
      HI0867 NONE
      HI0868 NONE
      HI0869 NONE
      HI0870  922291 ..  922310 +  -4.4  -5.35222   CTTTTGGAACATCAA            GGAAAAAT AAGT ATTTTTTC             TTTTTTATAAGTTTT  79 277
        siaA NONE
        wbaP NONE
        rffG  927021 ..  927032 +  -2.2  -4.55849   TTCCAAAATTTAAAG                TGGT TTTA GCCA                 TTTGTTTAGATTTTA  61 350
         ndk  929848 ..  929868 + -12.7  -4.49644   AATTAATAGCAAAAA            GCACCTAAA AAT TTTAGGTGC            TTTTAAATTTTTAAT 100 39
        ispB NONE
      HI0882  934700 ..  934732 +  -4.1  -4.93288   AAATAGAAAAATAAA      GGTGTTGTTTCACAG AAT TTGCTGAACAGCACC      TTTTATTTCACTATT  73 41
        dsbD  939154 ..  939178 +  -5.9  -4.88222   AAAAGCTACTTTAGT          TATTTTTTACT TTT GGTAAAAAGTA          TTTTTCAATTTTAAT  81 27
      HI0886  939704 ..  939721 + -11.3  -5.28176   TTTATCCTTATTTTT             GCCCACA TTTA TGTGGGC              TTTTTTATGCCTGAA 100 61
        purH NONE
        purD  942846 ..  942857 +    -3  -2.78586   CAAAAATAATCCATA                TCAT TATG ATGA                 ATTAATTTCATTTAA  44 32
        glyA  944255 ..  944280 + -11.9  -5.24531   TCGTTGATTATATGG         TTAGCGGCGAT TAAT ATCGCCGCTTA          TTTTTTATGGGAAAT 100 52
        coaE NONE
     HI0891m  945122 ..  945149 + -15.8  -4.87665   AGCATTAAATAGAGA        TTAACCGATAGG AAAC CCTATCGGTTAA         TTTTTATAAGTGCGG 100 29
        rhlB  946522 ..  946541 +    -5  -4.73094   TTTAATGATGAAAAG            TGCGGTTA ATTT TGACTGCA             TTTTATATTCCTATT  72 64
      HI0893  947358 ..  947376 +  -4.7  -3.21156   ACCAAAACGCTCACA             TATTTTC TTGAT GAAAATA             ATTTTAGTGGTATTT  54 95
      HI0894 NONE
        acrB  951762 ..  951781 +    -8  -4.67011   ATAATCCACTTATGT            TAGTCTTT ATTT AAAGACTA             TTTTTCAGTAAACTT  86 173
        ftsN  952646 ..  952657 +  -2.2  -3.04398   TATTTTAATGCTGAG                TACC AAAA GGTG                 GTTTTGCAAACCAAA  42 53
        proB  957297 ..  957308 +  -4.4  -3.16647   AAATTTAAGGTAAAA                CGAT AGTG ATCG                 ATTTTGATGGCTACC  51 101
      HI0901 NONE
      HI0902 NONE
         lgt NONE
        thyA NONE
      HI0906  961031 ..  961046 +  -6.2  -3.64431   GATCGCATTTGCTGT              CTCAAT AAAA ATTGAG               TTATCTGTCATATTA  64 173
      HI0908  961630 ..  961651 +  -6.7  -4.12599   GTTTTTTGTGAAGAA           TATTGCTAT TGAA ATAGCGATA            TTTTAAAAAATTATT  71 48
        secA  964449 ..  964472 +   -11  -4.76041   GTAATGAACAATCAA          AGTGCGGTGA TTTT TCACCGCACC           TTTTTCATACCTCTA 100 37
        mutT  964985 ..  964995 +    -4  -4.21792   TTTTAATATACTCGC                 CAAA ATA TTTG                 TATTTTTTGCATTAT  59 98
        kefC  966934 ..  966957 +  -3.2  -5.45802   GTTTAAGTATTTACT          TTTGAGTGAT TTAA ATCACGTAAA           TTTTTATTTTAAGGC  77 82
      HI0912  967791 ..  967813 +  -7.1  -5.30155   GTATAAATCGCCCCG           CTGTTTTTG CCTTT CAAAAGCAG           TTTTTTAATTACTAA  89 74
        rpS2  968692 ..  968718 + -12.4   -4.9725   CAAGCGATTAATTGG         CATAGGGGCTAA AAT TTAGCCCCTATA         TTTTTATCTAAAAGT 100 75
         tsf  969652 ..  969675 +   -14  -4.77775   ATAACGATATGTTAA          TAAGCCCAAC TTAA GTTGGGCTTA           TTTGTTTTATAGGAT 100 51
        leuS  979737 ..  979765 +  -8.9  -5.29782   AAACCATAATACATA        GGGTGTGTGGATT TAA AATTCACGCACCA        TTTTTTATAGGTATG  95 32
      HI0922 NONE
        holA  981560 ..  981588 +  -3.9   -4.8143   AAGTCTATAAAAGAA        GGGATGATTGA CGAAAAA TTAACCATCCC        TTTTTACATTATTGA  67 223
        hktE  987458 ..  987503 +    -5  -5.47218   AATAGTAGTAATGAA TCTGCACC-TAA-AAGTTAGGC TAAG GTTTAACTGATTAGGGTGCAGA TTTTTTTCAATGAAA  83 69
      HI0938 NONE
      HI0939 NONE
      HI0940 NONE
      HI0941 NONE
        recC NONE
      HI0943 NONE
        ribD NONE
        degS 1005512 .. 1005533 +    -8  -4.58724   CCAGTAAATTAAAAA           TAGCGGTC TATTTT GACCGCTG            TTTTCATTATATTTA  84 29
         dfp NONE
         dut NONE
         ttk 1014507 .. 1014519 +  -4.9  -3.06573   TTTTGCCTAATTGAC                TTTAC CGA GTAAA                TATATGATTATTCCT  52 31
      HI0956 NONE
         crp 1015464 .. 1015486 +  -6.3  -5.38326   TTATTCAAAATAAAA           CCATCCGAA ATTAA TTTGGGTGG           TTTTTGTTTAATTGG  85 55
        rpsT 1024808 .. 1024825 + -11.3   -5.4833   AATGAAAAAATAAAA             CCGCACT TTAA AGTGCGG              TTTTTTATTGCATCG 100 56
      HI0967 NONE
        menB 1026434 .. 1026468 + -12.3  -4.66537   ATTTATCGTTCTAAA     GTGCGGTTAAAAATC TTCGT GAATTTTGACCGCAC     TTTTGTATTGGGAGC 100 40
        menC NONE
        aroQ 1028075 .. 1028112 +  -8.6  -3.88464   CAAAAGTAAGTTTAT   TCATAACCGCACTTTT TCCTTT AAAAGTGCGGTTAAAA    TTTCAATCTTTTTAG  79 116
        accB 1028625 .. 1028638 +  -8.1   -3.5032   AATATTTTTGTCGGG               CGGAC TTTA GTCCG                TATTTCATATACAAA  72 46
        accC 1030141 .. 1030156 +  -7.6  -3.50437   TTAAAATTTTAAACA              GCTAAC AGAT GTTAGC               TATTCTCTTATTGAT  69 41
      HI0973 1031162 .. 1031185 + -12.6  -3.92542   TTTATTTTATTTAAT          TAAAGCAAGC TTAG GCTTGCTTTA           TTCTTTCCCAATAAG 100 43
    HI0974.1 NONE
        panF 1034490 .. 1034522 + -12.2  -4.27483   TATTAATCAATATGC      TGTCACCTTCTTCT AAATG AGAGGAAGGTGATA      TTTAATTTTCTCACT 100 42
      HI0976 NONE
    HI0976.1 NONE
         fic NONE
        prmA 1037031 .. 1037043 +  -3.3  -3.13403   TCACTTTGCAAAGCA                AGGCA AAA TGCCG                TATTAATAGCCAGCC  45 84
      HI0979 NONE
         fis 1038449 .. 1038473 + -13.7   -4.4634   ATTCTATTTTAAAAA          TTAGCCCCAAG TAA TTTGGGGCTAA          TTTATTATTACAATT 100 81
        leuA NONE
        leuB 1046178 .. 1046212 +  -7.9  -3.17392   GACAAAGTATTTAAA     GTGCGGTTGAAAAAC ACATC GAATTTTAACCGCAC     TTCCCTTAACGAATA  67 139
        leuC NONE
        leuD 1048332 .. 1048358 + -11.7  -4.08948   AATTTCATTCAAAAA         TAAAGCCCTGT AAGAC ACAGGGCTTTG         TTGTTTATAACGTTA 100 82
       rpL34 NONE
        rnpA NONE
      HI1000 NONE
        yidC 1066217 .. 1066229 +  -5.5  -4.82212   CAGGCAAAAAGAAAG                GCACG GAA TGTGC                TTTCTTTATTATTTG  74 48
        thdF 1067807 .. 1067825 +  -2.4  -4.63527   CTATTAGCTGGCTTT             GTGAGGAT GGA GTTTTCAC             TTTTTAAGATGCTAA  59 122
      HI1004 1069806 .. 1069826 +  -9.7  -5.50313   AAATTCTGCTCAAAA            GTGCGGTAA ATT TCACCGCAC            TTTTTTACTTTTGTG 100 64
      HI1005 NONE
        lspA NONE
        lytB 1072943 .. 1072974 + -10.2  -5.27477   AGAAGTTAATTAATA      CTAAGGGCTTGTCG TAAA TGATAAGCCCTTTG       TTTTTTCATTCAAAT 100 28
      HI1008 1073476 .. 1073494 +  -8.8  -5.86976   TTAACCTCCAATGAA             TGCCCTGT TTC ACAGGGCC             TTTTTTATTTTATAC 100 45
      HI1010 NONE
      HI1011 NONE
      HI1012 NONE
      HI1013 NONE
      HI1014 NONE
        gntP NONE
      HI1016 1081029 .. 1081054 + -14.1  -5.04597   ATTGAATAAATGATG         GAGTGCTAGGG TTAT CTCTAGCACTC          TTTTTATATCTAGAT 100 138
        tbpA 1083764 .. 1083775 +    -3  -2.92965   GGCAAACTACATTAA                CAAA ATAA TTTG                 ATGTTTTCGTTATTT  44 18
        thiP NONE
      HI1021 NONE
        bioB 1087226 .. 1087246 + -14.1  -3.08002   ATAGCCAATAATAAA            GCTCCTTGA ATA TCAAGGAGC            TAGTTTAGTTTAATC  93 114
      HI1032 NONE
        serB NONE
      HI1034 1099782 .. 1099805 +  -8.9   -2.8382   GACGCTCGCCTTTTA          TTATCGGCG CGCGTT CGCCGGTAA           ATTTACCGTTGTTTC  69 182
        corA NONE
      HI1036 1101467 .. 1101494 + -11.5  -5.43974   ATTGAAGATTTAGTT        GGTAAGAATAG TATTTT CTATTCTTACC         TTTTTATTTCGTTTT 100 80
      HI1038 1104356 .. 1104379 +   -11  -2.57463   CACTTTTAGTTGATA          GGCACAAGAG AGGA CGCTTGTGCC           ATTATGGAGAAACTT  80 323
        ureF NONE
      HI1041 1106424 .. 1106461 + -14.5  -4.40173   AATGATCTTTTATAT   TAAAGACCCCAAATT ATTTACCC AATTTGGGGTCTTTA    TTTTACATTTCTACT 100 123
      HI1048 1114947 .. 1114959 +  -3.3   -3.4252   CCGACTAAGTGCTGC                GGTGG CAT CAACC                TTGTGCTGCATCGCA  48 66
        merT NONE
        merP 1115551 .. 1115572 +  -8.7  -4.93288   ATATCTAGCAAAAAA           GTGCGGTAA AAAT TCACCGCAC            TTTTCTTTAGCTATT  95 48
      HI1053 1118961 .. 1118989 + -10.4  -4.68705   TAAGTTGATTAAGAG        AAAGGGAGCATT TTTTT AATGCTCCCTTG        TTTTGTTAAGGTTGT 100 62
        pyrH 1129872 .. 1129901 +    -3  -5.00138   CATAATTAAATTAAG       GACTAAACTT TTAATTCATT GAGTTTAGTC        TTTTTAATTTAAATA  68 74
        pyrG 1144294 .. 1144322 + -14.8  -5.26918   TTTGAAGTAAAAAAA        TCCCCGTTAAAT TTATC ATTTAACGGGGA        TTTTTTATAAGCTAT 100 111
        ccmA NONE
        ccmB 1155086 .. 1155102 +  -4.5  -5.36441   GTGCGGTGGTTTTTC              TCTTTAA TTT TTAAGGA              TTTTTTATGTGGAAG  79 60
        ccmC NONE
        ccmD NONE
        ccmE 1156604 .. 1156616 +  -3.4  -2.53213   CAAGAAAAAGAAGGC                GCAA AATGA TTGC                TGAATTAGGAAATTA  42 17
        ccmF 1158602 .. 1158629 +  -6.3  -2.52464   AAGGTGCCCGAAGGG        CGGAAGGGGGAT TACGT ATCCCCC-TCAG        TCACTTCGCGACAGC  56 72
        dsbE NONE
        ccmH NONE
     HI1097m 1160881 .. 1160892 +    -3  -2.84126   ATTCTCAAAACTAGC                TCAA AGTA TTGA                 ATTTAAAGTTTATAA  44 288
      HI1098 NONE
      HI1099 1162036 .. 1162048 +  -3.3  -4.87318   GCAAAAATAAAGCGA                GCAAG CGT CGTGC                TTTTTGCATTTTCAA  70 514
        cysZ NONE
        cysK 1166698 .. 1166719 + -10.9  -4.64676   ATAAAAAAGAAAAAA           GTGCGGTGA ATTT TTACCGCAC            TTTTATTAAGACTAG 100 41
      HI1104 1168650 .. 1168668 +  -6.7  -5.24129   TATAAAAGATAAAAA             TGTTCGC CAAGT GCGAGCA             TTTTTTATGAAACAA  85 46
        xylA NONE
      HI1113 1180773 .. 1180799 +  -9.5  -3.80114   TTATATTAAATAAAA         TCCCCTATACC GATAA GCTATAGGGGA         TTTACTACATTAATA  81 32
        deoC 1183090 .. 1183111 + -10.1  -4.74706   TTACTAATCCTTTCA           CGCGTGGTA TTCT TTCCACGCG            TTTTTACATATTCGA 100 34
        lapB 1186357 .. 1186378 +  -8.7  -5.54907   TTGTAAAAGTAAAAA           GTGCGGTGA ATTT TAACCGCAC            TTTTTGTTTTATAAG  95 35
        talB 1193219 .. 1193267 +  -6.9  -5.80003   ATAACCGCACTTCAA TCTGCTCTTGAAATAGTTAAAGA AAA TATTTAACTAATTTGGGTGCAGA TTTTTTATTTATTAA 100 61
      HI1129 1196522 .. 1196532 +  -2.6  -3.91897   AAATAATGTAGTACT                 TTTA TCT TAAA                 TTTATGAATAGCGAA  53 42
        mraW NONE
        ftsL NONE
        ftsI NONE
        murE NONE
        murF NONE
        mraY 1203625 .. 1203654 + -13.7  -5.17576   AATAAATATAGCTAG       GTTCGCTCTTTCA CTTT TGAAAGAGCGACC        TTTTTTACGTTAGTA 100 39
        murD NONE
        ftsW 1206229 .. 1206246 +  -4.1  -2.72344   TTTATTTCGTATAGG             TCAAGCA CGCT TGCGTGA              TGATTAGAGATAGAA  47 1
        murG NONE
        murC 1208899 .. 1208909 +    -4  -3.36273   AATGCCAGATGGATT                 GATT GAA AATC                 TTAGTATTAGAAAAG  51 39
         ddl NONE
        ftsQ NONE
        ftsA 1211972 .. 1211984 +  -3.5  -3.77206   ACAATAAAGGGAATT                TATAT TTT ATATA                TTTAGTCAGCTTATC  52 60
        ftsZ NONE
        lpxC 1214262 .. 1214287 +  -7.7  -5.69793   TTTATTGTTGAAAAA         GCTATATTTCT GGTG GGAAGTATAGC          TTTTTTGTTTCATCT  93 45
        pheA 1215532 .. 1215567 + -13.6  -5.44837   GAGCGTGTAAAAAAA    GTGCGGTCAATAAAAAT AAT GTTTTTA-TGACCGCAC    TTTTTATATTTTTTT 100 31
        pmbA 1220948 .. 1220970 + -10.6  -5.94713   GTTAGGGTTCAAAAA           GGCTGAAGGT TTA AACTTCAGCC           TTTTTTTTGTAAAAT 100 157
         hpt 1221575 .. 1221628 +  -9.9  -4.11039   AGAATAATTTGATTT TATTGAAAAGTGCGGTTGAAATTTT AAAT GAATTTTTAGCCGCACTTTTTTATA TTATTTCATTGCTAT  93 34
      HI1154 1223214 .. 1223239 + -11.3  -5.28176   AAATCAATAAAAAAA         TCTGCAATTGA GAAT TCAGTTGCAGA          TTTTTTATCGCTCAA 100 45
        ompA 1236397 .. 1236428 + -15.4  -4.20531   AAAGATTAAATACAG      CAAAAGGCTTAAAC TTCG GTTTAGGCCTTTTG       TTTTAAATGAATATA 100 60
      HI1165 1236856 .. 1236870 +  -8.5  -5.39721   AGTGGAAAAATAAAA               CCCGC AATAA GCGGG               TTTTTTATATAATAA  95 45
      HI1168 1239734 .. 1239760 + -19.6  -5.24531   AAATAATAGGATAAC         TAGAGCCGACTG AAT CAGTCGGCTCTA         TTTTTTATAAGCCAT 100 35
        trpG NONE
        metX 1243442 .. 1243456 +  -7.1   -5.0925   TCTATCATATAAAAG               CCGCT TATCT AGCGG               TTTTTGCTTTTACCG  88 288
        sprT NONE
      HI1174 1244594 .. 1244624 + -14.2  -4.68655   TAAAACACTTTAATT       TAACGGTGATCGTT TAA AACAATCACCGTTA       TTTATTTTGGGATTA 100 67
      HI1192 1258561 .. 1258583 + -12.8  -4.45175   TAAATCAATAAAAAA           GTGCGGTTGA TTT TTAACCGCAC           TTTCGTTTTTTGGTA 100 30
        gcvA NONE
     HI1195m NONE
        sucC NONE
        sucD 1264188 .. 1264217 +  -4.5  -5.00895   CGCACTTTAGTTTTC       TAAA-GCGTAGA TTGGCTT TCTACGCCTTTA       TTTTTATATGCTCGC  73 42
      HI1198 1264922 .. 1264939 +  -5.5  -2.90751   TTTATTTAACTTATA             GACGCTT GTGA AAGCGAC              CTTTCCATTATTCAA  52 32
      HI1199 NONE
        cysB 1267380 .. 1267394 +  -2.8  -4.83169   ATAAGGTGGATTGGT               CACGAT AAG ATCGTA               TTTTTGTCCCAAAAT  65 387
      HI1202 1268668 .. 1268711 +    -9  -5.00027   GTAAAAAACGTTATA AAAAATACCGCACTTTTACT GCTA GGGCAAAGTGCGGTATTTTC TTTTATGTTTTTACT  95 37
      HI1205 1272843 .. 1272861 +   -11   -4.8622   TTTTGTAGAATAGCT             CGGTCGTT TTA AACGGCCG             TTTTTCATTGAGAGA 100 71
        cvpA 1273380 .. 1273390 +  -5.4  -2.81313   TTAATCAATAAGGAA                 CACA AAA TGTG                 TGGTATTGTCGGTAT  52 30
        purF 1274930 .. 1274952 +  -5.6  -6.11392   TTAGAGGGATAAAAA           TCATCGTATT AAA AGTGCGGTGA           TTTTTTTATTTGTTT  93 52
         mdh 1277492 .. 1277517 + -10.5  -4.33576   TTTTATGTTTCGATA         AAAAAGCCACC AAAT GGTGGCTTTTG          TTTATATCTTTATTA 100 72
        dsbC 1281350 .. 1281367 +  -9.9  -5.10154   AGTATAGATAAAAGA             GCTGTTG ATTT CAACAGC              TTTTTGCTTTTAGGT 100 266
        recJ NONE
        dsbA NONE
         pfs 1284551 .. 1284571 + -14.1   -4.9725   AATGCTAAAATTAAA            GGCATAGCT ATT AGCTATGCC            TTTTTATATGAACCT 100 65
        cmkA 1290137 .. 1290160 +  -2.5  -3.96148   AGTTTCCGATTTAAC          TGTTTGTTC AAGGAA GAATAAGCA           TTTATCCTCANACCC  53 5
        rpS1 1291896 .. 1291921 + -14.1  -4.18702   AATTAATTCACGTAA         TAAGGCTGGGC TGAT GTCCAGCCTTA          TTTGTTAGGAGTTAT 100 39
        himD 1292321 .. 1292331 +  -2.6  -4.27584   TAAAATATTTTTGAT                 TAAA AAG TTTA                 TTTTGGGTTACAAAT  58 57
      HI1222 1292642 .. 1292652 +  -3.2  -3.79519   ATTGACGACTACGCG                 CGAT AAG GTCG                 TTTAATGATAGAATT  52 10
      HI1223 NONE
        pyrF NONE
      HI1225 1294898 .. 1294911 +  -5.9  -5.45652   GTGGATGATTAAAAA               GGCGC ATTA GTGCC                TTTTTTGTTAGAGAT  86 33
        mgsA 1307408 .. 1307430 +  -6.2  -3.83323   TAATTAAATACAAAA           CAGGGCGACA ATT TATCGCACTG           TTTCAGTTATCTCCC  65 152
        dnaK 1311079 .. 1311096 + -12.7  -4.47397   CTTAGCATAAACAAA             GGGCGTG GAAA CACGCCC              TTTTGGTGTATTTAT 100 53
        dnaJ 1312300 .. 1312316 +  -9.4  -5.36441   AAAGATAATGAAAAA              GTCCGC ATTTC GCGGAC              TTTTTTATATGCAAA 100 39
      HI1241 1315219 .. 1315241 +  -9.8  -4.24002   GAAAACAATCATTGC           GCCGTGGGGA ATT TATCCACGGC           TTTTAAGATTTCGGC  93 45
      HI1245 1320343 .. 1320370 + -10.7  -4.48072   CTGTCGTTTATTTAA        TGAAGCCTCGA TTTTTC TCGAGGCTTTA         TTTTCTAGTGAATGT 100 62
      HI1246 1322466 .. 1322483 + -12.7  -4.80487   AATAAATAGACAGAA             CGCCAGC TTAA GCTGGCG              TTTCTTTTAGTTATC 100 32
      HI1250 NONE
        vapA 1327809 .. 1327839 + -13.5  -5.60993   CTTGTTTCCTATATT       TTCGCCCTATTTT CCAGT AGAATAGGGCGAA       TTTTTTTGTGAGGAA 100 136
      HI1252 1329546 .. 1329567 +  -8.7  -4.95211   ATTTAGATTGAGAAA           GTGCGGTGA ATTT TGACCGCAC            TTTTCTTACTTTTTT  95 40
      HI1253 NONE
      HI1254 1331109 .. 1331131 +  -6.3  -2.97667   GACGATTGCCACTAC           CGAACATCG CCACT CGATCTTCG           TCGTTTACTGGATGG  59 134
      HI1255 NONE
      HI1256 1332140 .. 1332167 +  -6.4  -4.30253   AATTCCAGTACACTA        TGCCTCAATTTT ACAC AAGATTGACGCA         TTATTTATATTTATG  74 257
         mfd 1335627 .. 1335647 +  -9.7  -5.49234   GCTGCATAAAAAGAA            GCCCGATCA TTG TGATCGGAC            TTTTTTCTTAAATAT 100 32
        accD 1338142 .. 1338154 +    -2  -2.63631   AGAACCTGAACTCAT                TTCA GAAGA TGAA                TAATATGCAACTTAA  40 10
        folC 1339483 .. 1339505 + -10.6  -4.63089   TATCATTAAAACAAA           GGGCTGATAT TTA AAATCAGCCC           TTATTTTTTGGAATA 100 45
        met2 1341681 .. 1341700 + -12.2  -4.26938   TTAGTCATAAAAAAG            TGCGGTGA AATT TCACCGCA             TTCTTCTTTTATAAC 100 41
      HI1268 NONE
      HI1269 1347805 .. 1347816 +    -3   -4.5287   TGTTAGTTGGATTGT                TACT TGGC AGTA                 TTTTACTTGCTTTGA  62 86
      HI1272 NONE
      HI1273 1350047 .. 1350057 +  -3.2  -2.97289   GTTAATTTGGTGGAA                 TGTG GAT CGCA                 TCTAATGTTTCAAGT  45 10
      HI1274 1350935 .. 1350947 +  -3.3    -4.614   ATTTTAATGCGATTG                CCGTT TTC ATCGG                TTTTGTGTAATTCGC  64 130
         mrp 1355183 .. 1355200 + -12.7  -5.16237   TAATCAAAAAAGATA             GGGCTGC ATGT GCAGCCC              TTTTTTAATGGGATT 100 38
        neuA 1356977 .. 1356987 +  -2.4  -3.45404   AGTAAGCAATTTTCT                 GCAG AAC CCGC                 TTGCTTACATTTTGG  45 332
      HI1282 NONE
        nusA NONE
        infB 1363133 .. 1363166 + -12.7  -4.91084   TTTTAACAAAATAAA     GGGCGGTTAAAAATCA TAG TG-TTTTTAATCGCCC     TTTTGTTATTAAATA 100 42
        rbfA NONE
        truB NONE
      HI1290 1372196 .. 1372217 +  -8.7  -5.24989   CAAGGGTAGAGAAAA           GTGCGGTGA AATT TCACCGCAG            TTTTTTACTGTCTCG  95 32
      HI1297 NONE
      HI1298 1377291 .. 1377343 +  -7.9  -5.05782   ATATCAATAAAAATT CAACCGCACTTTATTCATTTTAGAT TGC GTTTGTTATAGATAAAGTGCGGTTG TTTTTTGCGCTAAAT  88 41
      HI1300 1380798 .. 1380811 +  -9.5  -5.82281   AGCTTAAAAAAATAA               CGCCC GAAA GGGCG                TTTTTTTATGTATTT 100 34
        ribH NONE
        nusB NONE
        thiL NONE
        pgpA NONE
      HI1307 NONE
        dapB 1387265 .. 1387285 +  -4.1  -4.84359   TAGCCACTACGGCAT            TGATATTCG TGA TGAATATTA            TTTTTCTCGAGATGA  71 168
      HI1310 1388162 .. 1388185 + -10.4  -5.65496   GGTAACAAGAAAAAA          TGGAATAGCG AATA CGTTATTCCA           TTTTTATTTTTGATA 100 36
        pheS 1389268 .. 1389289 +  -3.1  -3.95219   TGAAAACGACTTACG           TTTCTTAAA ACAA TTTAAGTAA            TTTCTCGGATTTGAA  55 4
        pheT NONE
        himA 1392016 .. 1392037 +  -9.5  -4.34402   AGTAAGCAACAAAAA           GTGCGGT-GA ATT TCTACCGCAC           TTTTCATATGAAAAG  93 39
        nlpC 1392550 .. 1392567 +  -9.9  -6.04419   ATTTAAAAAGTATAA             TGCTGGA ATTT TCCAGCA              TTTTTTTATTGTTTT 100 35
      HI1315 NONE
      HI1316 1394014 .. 1394032 + -13.2  -4.42974   AAAGTCGTAGATTAA             GGGCGTAT CTG ATACGCCC             TTTGTTATCTCTGCA 100 43
      HI1317 1394932 .. 1394945 +  -3.8  -3.33696   ATACTATAGAATTCG               CGAG ACTTTG CTCG                TTCCTTGCGGGCAAC  51 64
        infC 1395573 .. 1395594 +  -8.1   -4.2793   AGAAAAAATAAGAAT           TTTGCTGAG ATTT TTCAGCAAA            TCTTTTTGTTTAAGT  83 30
        rpmI NONE
       rpL20 1396426 .. 1396443 + -11.3  -5.48303   GATAAAGAAGAATTA             GGACGCT GAAA AGCGTCC              TTTTTTTGCACTTAT 100 55
        recB NONE
        recD 1402292 .. 1402305 +  -2.4   -5.5353   AGCCAAACAGCATAT               TCCA AATCAA TGGA                TTTTTTCTTGGTATG  80 251
      HI1324 1404488 .. 1404513 +  -8.4  -5.75478   TCCGCTCCTAATAGA         GAAAAGCGAG CATTTT TTCGCTTTTC          TTTTTTTCTATAATT  93 30
        fabA 1405210 .. 1405246 +   -11  -4.09292   ATTAATTCATACAAA    AGTGCGGTGAAAGTTT TTCCT AGATTTTCACCGCACC    TTTACTTATTAAATT 100 50
      HI1326 NONE
      HI1327 1406321 .. 1406332 +    -3  -2.73483   TCTTTATCTTGCATT                TGAA CTTA TTCA                 TCGTTAGAATGCGAT  43 65
       rpS15 1406714 .. 1406732 +   -11    -5.252   ATAGTAAAAAATCAA             GCCCTCGA ATA TTGAGGGC             TTTTTTATGGGGCTG 100 53
        greA 1409541 .. 1409572 +   -11  -4.10744   AATTATATTTAAATA      AAAAAGTGCGGTTA AAAA TGACCGCACTTTTG       TTGTTATTTGCGTGG 100 29
        ftsJ 1410648 .. 1410660 +  -4.9  -3.01405   TGCTTTGATAGCTTT                TCATT GCT AATGA                TGTGTAGTATCTTGT  52 42
        ftsH 1412635 .. 1412660 +  -9.1  -5.19212   TAATGTTTAACTCAT         CAAAGCCTTTC TTCG GAAAGGCTTTA          TTTTTTCCTAATGAT 100 31
      folP-1 1413548 .. 1413567 +    -5  -2.50077   ATGCTCAAAGTTTGG            CAGGCA ACAGCAAA TGCCTG             ATGGTTTTATAACGA  49 5
        mrsA 1414951 .. 1414970 + -12.2  -4.96501   TTAATTAATTTTTGA            CCGCACTT AGTA AAGTGCGG             TTTATTTTTATAAAG 100 33
      HI1338 1415480 .. 1415500 +  -2.7  -5.09685   ATCAAGCATCTCCTG            TAATTTATT TAA AATAAACTA            TTCTTTTTTTTTACA  69 9
      HI1339 1416111 .. 1416136 + -13.5  -4.77157   ATTTAAATAACAAAA         TCCCTGTTAAA GAAA TTTAACAGGGA          TTTTTCATAGATTAA 100 49
      HI1342 1420131 .. 1420144 +  -9.5  -5.27335   AAGCTTAAAAAATAA               CGCCC GAAA GGGCG                TTTTTATTTAGAGGA 100 33
        pepT 1425800 .. 1425821 +  -8.7  -5.42131   TAAATTCCTTTTTAA           TGCCCCTAA TTAT TTAGGGGCC            TTTTTTATCTAATTG  95 144
         cdd 1427905 .. 1427917 +  -6.3  -5.85425   CGAGTAAAATAAAAA                GGAAA TAA TTTCC                TTTTTTATTTATTTG  95 51
        cafA 1432255 .. 1432277 + -11.3  -5.24531   TTGTGCATTTATACA           TCGCCACGA TAATT TCGTGGCGG           TTTTTTATGGCAAGT 100 291
        glnS 1434097 .. 1434129 + -14.4  -5.42975   ATTTTAATCAACCAA     GTGCGGTCAAAA-CA AACG TGATTTTGACCGCAC      TTTTTATTTGTATCA 100 40
      HI1355 NONE
        malQ NONE
        glgB 1439003 .. 1439046 +  -3.4   -3.6502   AATTGTAGGGGCGAA TTACATTCGCCTGATAAAC CACCGAT GTTT-TTGGGCAAATGTAA TTTGCCTACAAAATC  50 53
        glgX NONE
        glgC 1442384 .. 1442405 +  -8.7  -3.88291   GATTAGTTAGGAAAA           GTGCGGTCA AAAT TAACCGCAC            TTTCTGAACCTCCTC  79 35
        glgA 1443940 .. 1443972 + -13.6  -2.77569   ACTTTCTTAACAATC      CACCGCTTGTGAAA GAATA TTTTGCAAGCGGTG      TGATTGGGCTTGTTT  89 53
      HI1361 1446639 .. 1446663 +  -8.6  -5.60993   TAATAAAATTAAAAG          CACCACAAGT TTTTT ACTTGCGGTG          TTTTTTTATGGAAAG  95 41
        pntA NONE
        pntB 1449878 .. 1449903 +  -9.7  -4.31946   CACGCATAAAAATAA         CCGCACTTTGG GTTG CTTAAGTGCGG          TATTTTTATTTATAG 100 45
        topA 1453553 .. 1453572 +  -9.3  -5.40464   GAAATAAGAAAAAAA            GTGCGGT AAAATC ACCGCAC             TTTTTGTTTGTAATA 100 34
        thrS 1456471 .. 1456496 +  -9.7  -2.78792   AAATAGTGAGTTCAA         ACGGTGATCGT TTAA GCGATCACCGC          CCTTTTTATCTATTT  76 76
        kicB NONE
        kicA NONE
        mukB 1470379 .. 1470424 +  -3.5  -3.53224   GAATAAAAAATAGAA GG--GAAGTGCGGTTGAAAAC TTCGGT GTTTTTGACCGCACTTAAGCC TTTAAGGAAGGAATA  50 35
      HI1375 NONE
      HI1376 NONE
        sbcB 1473689 .. 1473710 + -11.7  -6.04419   ACATTTTGTCAAAAA           GCACGTTTT AATA AAAACGTGC            TTTTTTTGTTGTTTT 100 54
        rsgA NONE
        rsgA 1481618 .. 1481656 +    -9  -4.43307   TTATAGATTATCAAA   TCTGGCAGATCTTTTATT TAA AATAATGTGTCTGCCAGA   TTATTTTATTCCAAA  89 41
      HI1386 1482480 .. 1482505 +  -3.4  -4.07885   GGCTTGACTTATTCC         TTTTGCACTA GTTTAA TAGTACAAAA          TTTTCCAAAAGGATA  55 83
        trpE 1484093 .. 1484106 +  -2.5   -5.2853   AAAATAAGGAAGAAT               TATTA TGGC TAATA                TTTTATTTTTAGATA  72 34
        trpG 1484690 .. 1484711 +  -8.7  -3.53012   ATAAGACATCAAAAA           GTGCGGTAA TTTT TAACCGCAC            TTTAAAGGAGAAAAA  77 37
    HI1388.1 NONE
        trpD NONE
        trpC 1487967 .. 1487999 + -13.7  -4.63218   TAGGACTAAATCAAA      AATAAAAAGTAGGCA TAA TGCCTACTTTTTATG      TTTTGTTACAACGCC 100 355
        fumC 1495963 .. 1495982 + -12.2  -4.85267   ATTACAACGATCAAA            GGCGAGTA AAAT TACTCGCC             TTTTTACTGATTTCT 100 59
      HI1399 1496691 .. 1496743 +  -7.4  -3.63305   TTATATTTTGCACCA TAAAAAATACCTGTTTCC-GAATAA ATTA TTATCAAGGAAACAGGTATTTATTA TTTGAACATTCTCTA  71 51
      HI1419 NONE
      HI1420 1510949 .. 1510983 +    -8   -4.1466   GCGAATCCTATTCAG     TTCATCACCAACTATT CGC AGTGGTTCGTGATGAG     TTTTAAAACTTAACT  81 423
      HI1422 1511840 .. 1511855 +  -8.2   -5.4505   AATATTAACAAACCA              CCGCTC TTAT GGGCGG               TTTTTTATTGGAGGA  93 277
      HI1423 1512323 .. 1512335 +  -3.3   -5.2696   GGAAATGCAAATATT                CTCGC TCG GCAAG                TTTTTTGAGTTTTCG  76 190
         fnr 1514364 .. 1514380 +  -6.5  -4.99861   AGTTAAATAAATTTA              AGCGTGA ATA TCACGCC              TTTTTGTGCTTGATA  83 31
      HI1426 1515432 .. 1515458 + -14.6  -5.00846   CCTCAATTTATAAGA         CGCCCTAAATAT TTT GTATTTAGGGCG         TTTTTATACTATTTC 100 49
      HI1427 1516453 .. 1516474 +  -8.7  -4.68994   TCACTAATTTTAAAA           GTGCGGTAA AATT TCACCGCAC            TTTTTACATCCTAAT  93 34
      HI1430 NONE
        trpB NONE
        trpA 1521222 .. 1521238 +  -6.5  -4.77173   ATAAGCAAAAAAGAA              CCCGC ACTTGTG GCGGG              TTTCTTTTATCGAGA  80 37
        ybaK 1522889 .. 1522922 + -11.2  -3.83169   TAATACGAACTAAAA     GGACTAAGCTTTTT TTAATC ACAAAGCTTAGTCC      TTTACTGACTTTCTA  90 78
        xseB NONE
        ispA NONE
         dxs 1529247 .. 1529267 + -11.2   -5.5112   ATTTATAAAAATAAA            CGCGATGA TAATT TCATCGCG            TTTTTTCTTAATCCA 100 33
        metF 1532764 .. 1532779 + -10.4  -3.29511   TCAAACACAAAATAA              GGGCGA TATT TCGCCC               TTATACAAAACTAAA  83 64
        moeA 1535959 .. 1535993 +    -3  -3.14132   AGTGACAATTGAGCC     TTTCAATCATTTATTA GGA TAAAAAATGATCGAAC     TTAGTCACGAAGAAG  45 4
        moeB NONE
      HI1450 1537123 .. 1537142 + -10.8  -5.49568   ATAACGTAAAAATAA            GGGAAATC ATCT GATTTCCC             TTTTTCTTTTCGCTT 100 43
      HI1462 1545469 .. 1545504 + -13.6   -4.0098   TTGGATTAATCTATG    AAAAATCCCTGTTAAA TTTC TTTAACAGGGATTTTG     TTATTTAAATTAAAC 100 49
      HI1467 1554661 .. 1554677 +  -5.1  -5.82316   GCATCACGACCAAAT              TCAGCAA CGA TTGCTGC              TTTTTTTTCAGTACT 100 392
         ner 1561179 .. 1561192 +  -2.5  -2.57132   CAACATAAGTACTGA               TTTTA ACCG TAAAA                GTTATAAAAAGGAAC  41 26
         muA 1563268 .. 1563285 +  -2.6  -3.54935   TAAAGAAAAGTAAAG             GGCGTT AAACCA ACCGCC              TTTAAACCAGATTTA  48 18
      HI1479 1563670 .. 1563680 +  -3.2  -3.94438   TTAGATAAATCAAGT                 GGTT CAG AGCC                 TATTTTGTTCAACTC  55 91
         muB NONE
      HI1482 NONE
         gam 1565989 .. 1566000 +  -4.4  -3.45532   AACAGAAACTTTTAA                CGTT TCCA AACG                 TATGTTTATTGCTTC  53 208
      HI1485 NONE
      HI1486 NONE
      HI1487 1567474 .. 1567490 +  -2.4  -4.14739   CTCGGTGTGGGCAAG              TTTAAA GGGTG TTTAAA              TTTTAAAGTAAATCG  54 106
      HI1488 NONE
      HI1489 1568687 .. 1568702 + -10.4   -5.5074   TTAATTCTCCCTCAA              GGCGGT CATT ACCGCC               TTTTTTCTTGCCTTA 100 37
      HI1492 1569858 .. 1569890 + -12.3  -5.51046   ACTCAATCCCCTAAA      CTCCAGTTATTAA ATAATCC TTAATAACTGGAG      TTTTTTATGTCTTTA 100 68
      HI1493 NONE
      HI1494 NONE
      HI1495 NONE
      HI1496 1571017 .. 1571027 +  -6.8   -3.2794   AGATACCACTGAAAC                 CCTG CGA CAGG                 TTGCTGTGCATAACG  61 83
      HI1497 NONE
      HI1498 NONE
    HI1498.1 NONE
      HI1499 NONE
      HI1500 NONE
      HI1501 1575676 .. 1575691 +  -3.2  -2.55015   CTATGTCTACGCCTA              GAGCCA AAAC TGGCTG               TCGATTACCTCAAAT  42 77
      HI1502 1577008 .. 1577026 +  -3.8  -3.54424   TATGCCATTAAAGAA             TGGGAATG CCG CGTTACCA             TTTCGCCACATAACA  52 74
      HI1503 1577690 .. 1577704 +   -10  -5.09259   TCTCTAATTTTCCAC               CGCTGA CTT TCAGCG               TTTTATTTTAGGCTG 100 178
      HI1504 NONE
      HI1505 1579771 .. 1579810 +  -7.2  -2.75536   CTCTAATCAACTACA  AGCGGTCAGATTTGCCAA ATAT TTTACAAATTTGACCGCA   CTTTAAACCTGATTT  61 35
      HI1506 NONE
      HI1507 NONE
      HI1508 NONE
      HI1509 1581212 .. 1581228 +  -2.1  -2.79492   CAATCAGATTAAACA              GGGGGCA ATA TGCCAAC              ATTTAAAATTAAGCC  41 29
      HI1510 NONE
      HI1511 NONE
      HI1512 NONE
      HI1513 1583649 .. 1583666 +    -7  -3.89055   CTAAGCATTATCAGT             GCAACC CTGTGT GGTTGC              TTTCTCAACCTATCT  70 37
      HI1514 NONE
         muN 1587439 .. 1587450 +  -7.2   -3.8901   TGGCAAGTAGAACCA                GGCG AAAC CGCC                 TTTGATAATTTAAGC  70 484
      HI1518 1588815 .. 1588832 +  -7.7   -2.9348   AACGTGTGGGCAAAC             CTGTTCC GTAA GGAGCAG              TATGTCAGATTTAGC  64 15
      HI1519 NONE
      HI1520 NONE
      HI1521 NONE
      HI1522 1593197 .. 1593222 + -11.1  -2.58427   GCATATAGCCATACG         CCGCCTACCTT GCGC AAGGCGGGCGG          ATTGTAACAAATCTT  80 451
    HI1522.1 NONE
      HI1523 1594317 .. 1594367 +  -7.2  -5.77853   AAACATATAAATGAG CCATTAAAACAACGAAAAAA TCTCAAGGTTT TATTTTCGTAGTTTTAATGG TTTTTTTTCGCAGTT 100 67
        htrB 1598218 .. 1598239 +  -9.5  -4.75404   TTTATACGATTAAAA           GTGCGGTCGA ATA TC-ACCGCAC           TTTTTGATAGAATTT 100 28
        parE 1600183 .. 1600193 +  -2.6  -3.25942   AGGTTGATTTATCTG                 TTTA GAC TAAA                 TTAATCTCAGCAAAT  45 21
        parC NONE
        gltS 1603787 .. 1603813 +  -9.6  -4.48299   AATGTTTTAGAGAAA         TGCCTTTATC TTGAATT GATAAAGGCA         TTTATTTCAATATAA 100 59
         grx 1605107 .. 1605128 + -13.1  -5.14563   AATTTATACAAAAAA           GCCACTTTC AATC GAAAGTGGC            TTTTTTCATAGAAGA 100 52
      HI1534 NONE
      HI1535 NONE
      HI1536 NONE
        licA 1609577 .. 1609591 +  -3.5  -3.19285   ACTGTTAGAGGAATT               GCCAT AATGC GTGGC               TATCTCTTTGGCATA  47 19
        licB NONE
        licC NONE
        licD 1611963 .. 1611982 +  -9.3   -4.8143   ATTTTGTAAGCGAAA            GGGCAGA TTTAAT TCTGCCC             TTTTTCAATTATTAC 100 32
      HI1542 1614521 .. 1614546 +  -4.7  -3.68936   TTTCCTCAATACTTA         GAGAAAAGCAA AATA TTGCTCTACTC          TTCTTCCAATTCATC  57 53
      HI1546 1617813 .. 1617834 +  -9.5  -3.63762   AAAGCAAATAAAAAA           GTGCGG-TGA AAA TCAACCGCAC           TTCTATCTAGTATCT  80 63
        ftsN 1638592 .. 1638604 +  -3.4  -3.18292   TTCGCCATTAAAACC                GTCA CAAAT TGAC                CTTTTAATGCTCCAT  47 54
        pykA 1641700 .. 1641717 + -11.3  -5.74086   GTTAAAATAAAAGAG             CGGTGGA TTTT TCCACCG              TTTTTTATTTCCTTT 100 57
        dnaB NONE
         alr NONE
         pgi 1646038 .. 1646054 +  -3.7  -4.05026   GATTAATTAATCAAT              TTAAAGC ATG GCGTTAA              TTATTTGGATTTGAA  57 9
      HI1578 1647711 .. 1647744 + -11.3  -4.21607   CCAAATTCCAAGTTT     TCTAAAGGACTAAAT TCTA ATTTAGTCCTTTAAA      TTTATCTTAGATAGA 100 63
        argS 1651046 .. 1651065 + -10.8   -5.4111   TTTAGATAATTAAAA            TCCCTTTC TCAG GAAAGGGA             TTTTTTATACTTGTT 100 41
         hns 1656186 .. 1656208 +   -10  -5.71712   TTTTCTATTTGAAAC           TAGAACCTAT TTT ATGGGTTCTA           TTTTTTTATCTAAAC 100 42
        purU NONE
        aroA 1658382 .. 1658420 + -13.4  -3.97057   AAATTAAGTAAAAAA   GTGCGGTCAATTTCAAAA CAG TTTTCAAATTAACCGCAC   TTTCATTCCATTCTA 100 34
      HI1603 NONE
      HI1604 1671365 .. 1671386 + -13.1  -4.83722   TGATCTCAATAAAAA           GTGCGGTTA ATTT TAACCGCAC            TTTTGTTGTGATGTT 100 42
      HI1605 NONE
         cca NONE
        lolB NONE
      HI1608 NONE
        prsA 1675897 .. 1675925 + -11.9  -6.01187   AATTTCAATAAAAAA        TACCGCACTTT TATTGCC AAAGTGCGGTA        TTTTTTTATTTACTT 100 46
        ribE 1680143 .. 1680194 +  -7.5   -3.1506   TTTAAAAATATTAAG CAATTGAATAAAGTGAGAATGGGC ATAAA GCCTATTCTCACATCA-TCAAGTG TTACTGCAACGCTTT  67 45
        purE 1683475 .. 1683499 + -11.5  -5.54894   AAACATCTTTAGATC          TGACCGCACTT TTA AAGTGCGGTTG          TTTTTTTCGTAAATT 100 41
        purK 1684674 .. 1684684 +  -2.6  -3.72374   TCAAAGCGTGGTTAA                 TTTT TAT AAAA                 TCTTTCTTGATAAAA  51 82
        aspC 1685995 .. 1686021 + -15.4  -4.59027   AGCAAATATAAATAG         TTAAAGCCTTGA TTA TCAAGGCTTTAA         TTTTATCTAATCATT 100 74
       merR2 1689709 .. 1689729 +  -8.3  -4.32482   AGTGGCGTAAAATTT            GTGCGATTA AAA TAACCGCAC            TTTTAGATTATGGCT  83 11
      HI1627 NONE
      HI1628 1691901 .. 1691928 + -10.8  -4.57503   GAAAATTAAAAAGTA        TGGCTAAAAATA GAAA TATTTTTAGCCG         TTTATTATTCTATTA 100 32
       rpL25 1693085 .. 1693104 +  -6.5  -5.45652   TAAAATAACAAAAAA            GCTAAGA CATTCA TCTTAGC             TTTTTTCTTACAGAT  87 61
      HI1632 1694957 .. 1694978 +  -8.7  -5.58522   AAATTTAAACCTAAA           GTGCGGTGA AAAA TCACCACAC            TTTTTCTTTTATATC  95 40
        purA 1696386 .. 1696408 + -16.4   -5.9667   TTCTTTTGATTTTCA           GACCGCACTT TAA AAGTGCGGTC           TTTTTTTATATTTTT 100 42
        purR 1698637 .. 1698674 +    -8  -5.19916   AACTTAGCAAAAATA   GA-CCGCACTTTTTA AAAAATCCC TAAAAAGTGCGGGTC   TTTTTTAGCTATTTT  90 40
         ppc 1701458 .. 1701477 + -12.2  -5.08601   AGAAAGATGAAAAAA            GTGCGGAA AATT TTCCGCAC             TTTTTATTCAAATCG 100 39
        sapA NONE
        sapB NONE
        sapC 1706501 .. 1706511 +  -2.4  -3.10173   ATCAACATCAAGAAT                 AGCC TAT GGCA                 CTTTTAGACATTTGT  42 24
        sapD NONE
        sapF NONE
      HI1643 1709407 .. 1709429 + -16.4  -5.60993   AATTCACTTAACATT           GACCGCACTT TTA AAGTGCGGTC           TTTTTTTATGAAGAA 100 40
         fbp 1711829 .. 1711845 +  -2.1  -3.67775   AAGACTGCTACTTTT              GACGCAG CAT CTGCCAC              TTCTTGCGTGCGAAT  49 326
      HI1647 NONE
      HI1648 NONE
      HI1650 1716959 .. 1716969 +    -4  -3.86252   TTATTATCATTCATT                 TCTA TAA TAGA                 TTCTCTTTCATCCAC  57 327
      HI1655 NONE
      HI1656 NONE
      HI1657 NONE
      HI1658 1724268 .. 1724301 + -11.9  -5.51353   GACTAATCCTTCAAA     GTGCGGTGAAAAATT CAAC AAATTTTTACCGCAC      TTTTTCTTATTTTTC 100 35
        nrdA NONE
        nrdB 1728136 .. 1728166 + -14.3  -4.30933   ATTTTTTGTTCATTT       TAAAAGGCTTTCT AACAC AGAAAGCCTTTTA       TTTCTTAGATTTCTA 100 106
      HI1671 NONE
      HI1672 1742902 .. 1742955 +  -6.9  -4.94902   TCAAAATAACATAAA TGAAAATATTTAATCTGCACCTTAA TGAA TTAGGGTGCAGATAAGCTATTACCA TTTTTCTAATGCTTC  88 32
      HI1677 1746603 .. 1746621 +  -8.8  -2.76261   TGTTACCAACGGCAC             GGTGCGCT CTT ACCGCACC             CTTTCACCCTTACCG  69 275
        kpsF NONE
        yrbI 1748461 .. 1748472 +    -3  -3.69395   GGGGCAGTAATAACT                CATT CGTC AATG                 TTATTGCCTAATAAA  50 31
        sohB 1752839 .. 1752868 + -15.9  -5.83211   TTAATCCAAATATTG       CGCAGCTAATCGT TTAA ATGATTAGCTGCG        TTTTTTATTTTAATA 100 163
      HI1683 1753607 .. 1753624 +  -2.7  -4.56597   TCTGTTAATTTTATT             TATTGGG TTCT CTCAGTA              TTTTTCAGGAAAAAG  60 71
      HI1684 NONE
      HI1685 NONE
        rnfD NONE
        rnfG NONE
      HI1688 1759227 .. 1759237 +  -3.2   -3.2963   GAAGCGACGGAAGGG                 GGCT TAC AGTC                 TTCTAAACAGATAAT  47 149
         nth 1759927 .. 1759956 +  -3.7  -3.38324   GTTGAATTTTAATTT       TGCGGTAAA ACAACCTAATTA TTTACCGCA        CTTTTATTAAAAATA  51 29
      HI1690 1761807 .. 1761821 +  -4.2  -3.10597   TTCTACTCTGTCATA               GGCTTT CAC AATGCC               GTTTTCCATCAGCAC  48 478
        modE 1765300 .. 1765312 +  -6.3  -3.72893   TCGCCATATATAAAC                CTTGT GCG ACAAG                TTTGATCCACAAATA  64 373
      HI1701 1771760 .. 1771780 +  -9.7  -3.04812   TATCTATAAGAAAAA            CCGAATCCC ATA GAGATTCGG            CTTTAATTATGTTGT  77 181
        pepA 1778408 .. 1778423 +  -3.2  -3.32941   TCTTGTTCAAATAAT              GTGTTG ATTT CTACAC               TTAAATTATATTTTC  48 383
      HI1715 1787965 .. 1787986 + -12.3  -5.03994   CGCTCCAAATTTCAA           TCCCTAGCC AAAA GGCTGGGGA            TTTTTCTATCTACAA 100 203
      HI1720 NONE
      HI1721 1794504 .. 1794514 +  -2.6   -4.4017   TCAATATCTACGCCC                 TTAT CTT ATAA                 TTTTATGCCAATTAC  58 66
      HI1723 NONE
      HI1724 NONE
        ponB 1798616 .. 1798627 +  -4.4  -4.62772   TCTTTTTAAAAAATA                GCAA ACGT TTGC                 TTTATTTGATTTAAA  67 122
        hemH NONE
        argG 1801064 .. 1801105 +  -6.2  -2.90813   AAATAAATAATAAAA TCTGCATTTCAATGACTGAT ATTT AACA-TCAT-GAAATGCAGA TCCTTTCACAAAATA  56 35
        prfC 1813869 .. 1813900 +  -8.9  -4.86731   CGCACTTTTCCAGAA      AAAAAGCGTTGAA ATTTAA TTCAACGCTTTTC       TTTTATTTAGAGAGA  95 67
         gmk NONE
        rpoZ 1828876 .. 1828897 - -10.1  -3.51091   TATAACCATAATTAA           CCGTGGGTA TACC TACCCGCGG            TAAAATACCTTTATT  81 62
        spoT NONE
        recG NONE
        murI 1823616 .. 1823626 -  -2.6   -3.5026   AGAACTAGATCACAA                 TTTA TTT TAAA                 AAAGTGACATATAGA  47 122
        lctD 1822040 .. 1822059 -  -4.4   -5.0065   TAGCTATAAATAAAA            TACTACTT AAAA AAGTAATA             ATGAATTTTCAGTTA  73 332
        metR 1815323 .. 1815333 -  -3.2  -4.39571   TCTATAAATTTAAAA                 CAGA AAG TCCG                 GGTAAAGTTGAGAAA  60 1
      HI1738 NONE
      HI1737 1814218 .. 1814229 -  -4.4  -4.69868   AGATAAGAAAAAGAA                GCAA CCGT TTGC                 AAGGGAAAATTATAT  70 35
      HI1736 1813874 .. 1813895 -  -8.8  -5.60993   TTTTCCAGAAAAAAA           GCGTTGAA ATTTAA TTCAACGC            TTTTCTTTTATTTAG  95 33
        fabI 1811236 .. 1811255 -   -10  -5.06052   TTAAAAAAGAGAAAA            GGCAGACT GAAA AGCCTGCC             TAAAAAAGAATGTAA 100 47
         rnb 1809166 .. 1809190 - -10.1  -5.56372   AAATTAAAAGAAAAA          CCTGCTTTC TGGCATT GAAAGCAGG          TTTTAGGCAAAAGGG 100 50
     HI1731a 1804848 .. 1804861 -  -9.5  -5.64274   CCACCCATAAAAAAA               GCGGC AAAT GCCGC                TTTTTAAAAGAGATA 100 50
      HI1731 NONE
      HI1730 NONE
     HI1729m 1802313 .. 1802324 -  -2.2  -2.56596   TCTGTGAGTAATTGA                TGCC ATAA AGCA                 CCTCCATTGTTAAGT  39 63
      HI1728 1801064 .. 1801105 -  -6.2  -5.10765   AAATAAATAATAAAA TCTGCATTTCAATGACTGAT ATTT AACA-TCAT-GAAATGCAGA TCCTTTCACAAAATA  83 45
         map 1794422 .. 1794454 -  -9.2  -4.55798   CAGGGGAAACTAAAA      GGACTCAGCCCTGT GAATT ACAGAACTCAGTCC      TTGAACTAAATCAGT  93 97
        glnD NONE
      HI1718 1789266 .. 1789285 - -12.2    -5.252   TATTTTTATAAAAAA            TGCGGTCA AAAT TGACCGCA             CTTTTACGCCTATCT 100 324
      HI1716 1788050 .. 1788082 - -12.2  -5.01732   AATTTTCTCAAAAAA      TAAAGGCTTGTGAT TTAAT AACACAAGCCTTTA      TTTTTTTATGCTTTC 100 31
      HI1714 1786094 .. 1786108 -  -4.4   -2.5848   ATCATAAAAATAAGC               TAAATA GTT TATTTA               TTATTCACAATCTCA  47 45
        ptsH 1785674 .. 1785703 - -13.9  -4.43668   GTAATAAATAAACAA       TAGCCATAAAATT TCAC AATTTTATGGCTA        AGTAAGAATTATTCT 100 34
        ptsI 1783892 .. 1783903 -    -3  -3.16336   ATTTTAACGTAAAAT                CAAA TAAT TTTG                 TTTAATTTAATGAAT  47 27
         crr 1783238 .. 1783254 - -12.3  -3.67976   TTGAGGAACTTCAAA              CTACCCC AAC GGGGTAG              CACTTAAATTAGCCT  95 116
      HI1710 1782904 .. 1782922 -  -4.7  -4.88786   ATTAAAACAAATAAA             TCTTAAT AAAAG ATTAAGA             GGACTATACTTTTTT  75 53
      HI1709 1782440 .. 1782455 - -10.4  -4.31946   TTATAAACAAAAACA              GCGAGC TAAT GCTCGC               ATTTTCAGAAATGAT 100 40
        ygiX NONE
        ygiY 1780332 .. 1780362 -  -5.5  -5.38497   AGCTAAACTAAAAAA       TGCGGTAAAATTT ACAAA ATAATTTACCGCA       CAAATATCATTTATT  82 53
        betT 1777992 .. 1778015 -  -5.2  -3.25603   AAGGTGCAAATAAAG          GTGCAACAGG TCGC CCTGTTTCGC           TATTAACCCAATTTT  53 96
      HI1704 NONE
      HI1703 1774257 .. 1774268 -    -3  -3.05069   TCTATCAAATAACGA                TGAA TCAA TTCA                 GCTAACTTATTTCCT  45 46
        metE 1771760 .. 1771780 - -11.9  -5.20333   TATCTATAAGAAAAA            CCGAATCCC ATA GAGATTCGG            CTTTAATTATGTTGT 100 71
      HI1700 1769513 .. 1769525 -  -2.7   -3.1811   TGGTGTACAACAAAG                CATGA GAT TCATA                GGGTTTTACTCACTT  45 21
      HI1699 NONE
      HI1698 NONE
      HI1697 NONE
      HI1696 NONE
      HI1695 1765030 .. 1765046 -  -5.3  -2.75149   AAATCAAACAAAATT              TTAAATA AAA TATTTAA              TTTCATCGTATTTCC  51 40
        modA 1763242 .. 1763259 -  -9.1  -4.95547   TCTATAATAACAAAA             GGGCAGA AATA TCCGCCC              TTCATGACTATTAAG 100 49
        modB NONE
        modC 1761365 .. 1761391 -  -2.3  -5.18355   TCTAAAAATTAAAAA        TG-CGGTAAGGC GACT ACATTACCGACA         CCGCTTTAATTTGAA  67 12
      HI1681 1750735 .. 1750752 -    -7  -4.91977   TATCAAAATAGAAAA             GTGAGC AACAAG GCTCAC              TTTTTATTGTATAAA  88 50
      HI1680 1748491 .. 1748548 -  -5.1   -5.4505   TTGCCTAATAAAAAA TAAAGTGCGGTCAATTTTCAAAGCGTTT TAA AATCTCTC-AAAAATCAACCGCACTTTT ATATTTATAACGCTC  83 30
        moaA 1744192 .. 1744211 -  -5.8   -2.9652   CGACAAAAGGAAGCA            GATGAATA TTAC CATTCATC             TCACTTTGCTTTTTA  57 38
        moaC NONE
        moaD NONE
        moaE 1742915 .. 1742942 - -11.4  -3.30459   AATGAAAATATTTAA        TCTGCACCTTAA TGAA TTAGGGTGCAGA         TAAGCTATTACCATT  87 33
      HI1670 1738199 .. 1738215 -    -3  -3.18383   ATTTTTATTTATTAA              GCAAAT AAACG ATCTGC              AGCAACGTTCATAAT  47 169
         prc 1736033 .. 1736071 -  -2.6  -4.27192   AAACCTTTATTAAAA  TCACCGCAC-TTGTT GCTTTTCTCA AACAAAGTGCGGTCA   AAACCATTTAGTATT  55 40
      HI1667 NONE
      HI1666 NONE
      HI1665 1733935 .. 1733950 - -10.4   -4.8622   TTTTCCAATGAAAAA              CCGCAC AAAA GTGCGG               TTAATTTTACATTTG 100 43
      HI1664 NONE
      HI1663 1732462 .. 1732490 - -11.1  -5.72254   TCAAACAATAAAAAA        CCGCACTTCATCT CTT AAACAAAGTGCGG        TTATTTTTACTTGTA 100 48
      HI1662 1729441 .. 1729474 -  -5.3  -2.74741   ACTATATCTTAATTA     TCTTGGCTCCCCTAT TTAC AGAGGAAAGCAAAGA      TAAAAACCTTTATTA  51 54
        sucB 1728141 .. 1728161 - -10.5  -4.13767   TTGTTCATTTTAAAA            GGCTTTCTA ACA CAGAAAGCC            TTTTATTTCTTAGAT 100 35
      HI1654 NONE
    30995465 1718371 .. 1718383 -  -4.9  -4.62203   TTCAAATAATTAAAA                GAAAT AAA ATTTC                GCAGCGGCTATCAAA  69 107
         spr 1717678 .. 1717708 - -12.7  -3.68261   TCAGAAGAGGCTAAA       GACTGAGCCCTGT GAATG ACAGAACTCAGTC       CTTGAGCTAAATAAG  95 118
      HI1651 1716397 .. 1716416 -  -4.4  -2.87881   GAATTGCTCTACATA            TAAAGAAA ATTC TCTCTTTA             TGATAGGTTCAGTGC  48 381
         dld 1714552 .. 1714575 -  -3.8  -4.61162   AGAGGAAATAATAAA          CAAGCGGTCA CATT TGACATCTTG           TTTGCATTTTAGAGG  65 42
        cmkB 1711220 .. 1711231 -  -5.8  -4.39954   CAAGAAGAAGATAAA                GCGA CTCA TCGC                 CCTTACGTATCTCGC  72 241
        truA 1709405 .. 1709431 -  -9.4  -3.11564   TAAATTCACTTAACA         TTGACCGCACTT TTA AAGTGCGGTCTT         TTTTTATGAAGAATA  74 78
      HI1637 1701458 .. 1701477 - -12.2  -5.34055   AGAAAGATGAAAAAA            GTGCGGAA AATT TTCCGCAC             TTTTTATTCAAATCG 100 29
        dapD 1696211 .. 1696222 -    -3  -3.53444   TTACCTGGTTGGAAA                GAAA ATAC TTTC                 CGTATCACCGATGTA  48 229
      HI1631 1693075 .. 1693114 - -11.8  -4.90778   CGCATTTAAATAAAA  TAACAAAAAAGCTAAGAC ATTC ATCTTAGCTTTTTTCTTA   CAGATTCATTGTTTC 100 59
      HI1629 1691902 .. 1691927 - -12.1  -2.61298   AAAATTAAAAAGTAT         GGCTAAAAATA GAAA TATTTTTAGCC          GTTTATTATTCTATT  84 55
      HI1626 NONE
      HI1625 1689679 .. 1689690 -  -4.4  -3.95817   GAAGATCCAATGAAA                TTGC TATT GCAA                 CATAGTGGCGTAAAA  59 118
      HI1624 NONE
      HI1622 NONE
      HI1621 1687042 .. 1687052 -  -6.8  -3.53343   AATTTTTCTGGCAAA                 GGCA ATT TGCC                 AATGGCTTGGAACAA  64 398
      HI1618 1685995 .. 1686021 - -15.4  -2.85831   AGCAAATATAAATAG         TTAAAGCCTTGA TTA TCAAGGCTTTAA         TTTTATCTAATCATT 100 177
        pepN 1680155 .. 1680183 - -11.8  -4.26953   AAGCAATTGAATAAA        GTGAGAATGGGC ATAAA GCCTATTCTCAC        ATCATCAAGTGTTAC 100 37
      HI1612 1678079 .. 1678090 -    -3  -3.05715   AAGTTCCTTATTTAA                GTTT TTCT AAAC                 GTTGTAAAATAGCGT  45 6
        sfsA 1677217 .. 1677240 -  -7.5  -6.36459   GTGAATAAAAAAAAA          CGCCTATCT GTGGGG AAATAGGCG           GGAATGTTGGAGTGA 100 131
        tyrS 1675897 .. 1675925 - -11.9   -5.4756   AATTTCAATAAAAAA        TACCGCACTTT TATTGCC AAAGTGCGGTA        TTTTTTTATTTACTT 100 40
      HI1602 NONE
      HI1601 1668355 .. 1668378 - -11.8  -4.63218   TCCTTTTTAATAAAA          GCTGGCATAA ATTG TTACGCCAGC           ATAATTATTATTCTT 100 39
      HI1600 1667405 .. 1667425 -  -2.5  -2.71011   AGTTTCTTTCAATGA            TGACTTAGG CAG CATAAGACA            TTACCTCTGTGTGAG  41 9
      HI1599 1666650 .. 1666687 - -15.3  -4.43911   AAATGTCAATTAAAA   TAAGTAAGATGAAAATA TGAA TATTTTCATCTTACTCA    GCATTTTCAAAAATT 100 41
      HI1598 1665292 .. 1665308 -  -8.7  -3.92324   TTGGGGAACATCAAA              CTACCCC AAC GGAGTAG              CACTGAGATCAGCCT  82 50
        radA NONE
         lrp 1662966 .. 1662978 -  -3.3  -3.86202   TTCGAGTACAGGAAA                GCTGT TTA ACTGC                TTTTGTTTTCAATAA  52 309
        lolA 1659818 .. 1659835 - -11.3  -3.52177   TCTCAAAAAATTGAA             GGGCGTA TTTC TACGCCC              TTATTTAAAATAATC  89 46
      HI1590 1658382 .. 1658420 - -15.6  -5.33921   AAATTAAGTAAAAAA   GTGCGGTCAATTTCAAAA CAG TTTTCAAATTAACCGCAC   TTTCATTCCATTCTA 100 60
      HI1586 1653727 .. 1653743 -  -8.7  -6.23317   ATAAAAATAAAAAAA              TGCGACA AAA TGCCGCA              TTTTATAAAATAGTA 100 84
        ilvI NONE
        ilvH 1651097 .. 1651109 - -10.5  -6.11243   ACTGAATAAAAAAAA                GCCCC ATT GGGGC                ACTACTCGGAAAGCA 100 239
      HI1582 NONE
      HI1581 1648426 .. 1648437 -  -4.4  -3.33605   AAACACAAGCACCAA                CAAC TAAA GTTG                 AACCATACTTATGCA  51 225
         lpp 1647799 .. 1647826 -  -9.3  -5.71983   TTAATTATAAAAAAA        TCAGTGCCTTA CTAAGT TAAGACACTGA         TTAATCATATTAGAC 100 55
      HI1571 1637596 .. 1637616 -  -3.9   -4.0044   AAGTATCATCAGAAA            GCCACACTG TGC CAGTTTTGC            TTTTCAATAAATCCT  57 458
      HI1568 1636733 .. 1636755 -   -15  -3.06399   TTTAATTAAACTAGA           GAAAGCCTGT GAA ACAGGCTTTC           TTTTTGCGTGAAAGT  95 61
      HI1564 NONE
      HI1563 1632450 .. 1632467 - -11.3  -3.54662   GTAAAGAGAGTACAA             CACCCAG TATA CTGGGTG              TGAAATGATTAAAAA  90 116
      HI1562 1632058 .. 1632085 -  -9.4  -4.21275   GTAAGTCACCGAAAA        TAAAATCGGCGTA TTC TA-GCCGATTTTA        GGGAAAATTGACAGC  89 87
        prfA 1630927 .. 1630948 - -13.1  -4.81249   TTTTAAAGTTAAAAA           GGACATCTG AAAT CAGATGTCC            CTATCATTAATTCTG 100 32
      HI1560 NONE
        hemK NONE
      HI1558 NONE
        kdsA 1627878 .. 1627899 - -10.9  -4.12532   TTTTTTATATACAAA           GTGCGGTCA AAAT TAACCGCAC            TTTTGATGAAATTTA 100 38
      HI1556 NONE
      HI1555 NONE
        bioA NONE
        bioF 1623273 .. 1623285 -  -3.3  -2.71593   ATATTTATAAATGCA                CCGCA AAC TGCCG                CACTTCATCTGCCGT  43 2
      HI1552 NONE
      HI1551 NONE
        bioD 1621215 .. 1621227 -  -7.7  -3.74224   CCTAAAGTATTCAAA                TCCTG TTT CAGGA                AAATGTTTTTCAAGA  73 48
      HI1549 NONE
      HI1548 1619141 .. 1619160 -  -6.4   -5.9362   TAAAAGATAAAAAAA            TACCGCAC TTTT GTGCTGTA             CTCTCGAAATTAATG  95 35
        aroG 1617813 .. 1617834 -  -9.5  -5.74086   AAAGCAAATAAAAAA           GTGCGG-TGA AAA TCAACCGCAC           TTCTATCTAGTATCT 100 55
      HI1545 1615790 .. 1615804 -  -8.5  -5.75478   AATCACATAAAAAAA               GCGGG CATAT CCCGC               TCTCTTATTTGCATC  95 45
      HI1544 NONE
      HI1543 1614528 .. 1614539 -  -4.4  -4.56961   AATACTTAGAGAAAA                GCAA AATA TTGC                 TCTACTCTTCTTCCA  67 27
        sppA 1611963 .. 1611982 -  -9.3  -3.75332   ATTTTGTAAGCGAAA            GGGCAGA TTTAAT TCTGCCC             TTTTTCAATTATTAC  81 37
        fabB 1605107 .. 1605128 - -13.1  -5.38951   AATTTATACAAAAAA           GCCACTTTC AATC GAAAGTGGC            TTTTTTCATAGAAGA 100 44
        rimK 1603787 .. 1603813 -  -9.6  -4.03978   AATGTTTTAGAGAAA         TGCCTTTATC TTGAATT GATAAAGGCA         TTTATTTCAATATAA  87 4
        rfaE 1595729 .. 1595746 - -11.3  -5.72254   TGAAACAACAAAAAA             GGTTGGG ACTC CCCAACC              TTTCACTTAATCTTT 100 32
      HI1525 1594665 .. 1594675 -  -3.2  -5.69793   ATATCAAAGAAAAAA                 GAGA CGT TCCC                 AATGACATTAGCAAT  82 179
      HI1480 1563297 .. 1563313 -  -6.7  -3.00525   CGCCTTTAAACCAGA              TTTAAAC AGG GTTTAAA              CGCCCTAAGGAGAAC  59 249
      HI1476 1559936 .. 1559952 -  -2.2  -5.58051   AAACAAAAAAGAAAA              CGCC CGTTTAAAT GGCG              TTTAAATCTTTAAAT  74 35
      HI1475 NONE
      HI1474 NONE
        modD 1557879 .. 1557908 -    -6  -4.78572   TTTTAAGTAAGAAAA       TATCATTATACA CATATT TATATAATGATA        AACTATGTACTCATA  77 36
      HI1472 NONE
      HI1471 NONE
      HI1470 NONE
      HI1469 NONE
       rpS15 1554388 .. 1554404 -  -6.5  -5.77632   AAAACTATAAAAAAA              GCCTCGA TAT TCGAGGG              CTTGATTTTTTACTA  95 53
      HI1465 1548950 .. 1548975 -  -9.1  -5.19212   ATCATTAGGAAAAAA         TAAAGCCTTTC CGAA GAAAGGCTTTG          ATGAGTTAAACATTA 100 31
      folP-2 1548043 .. 1548062 -    -5  -2.50077   TCGTTATAAAACCAT            CAGGCA TTTGCTGT TGCCTG             CCAAACTTTGAGCAT  49 5
        mrsA 1546640 .. 1546659 - -12.2  -4.96501   CTTTATAAAAATAAA            CCGCACTT TACT AAGTGCGG             TCAAAAATTAATTAA 100 33
    HI1462.2 1546110 .. 1546130 -  -2.7  -5.09685   TGTAAAAAAAAAGAA            TAGTTTATT TTA AATAAATTA            CAGGAGATGCTTGAT  69 9
    HI1462.1 1545474 .. 1545499 - -13.5  -4.77157   TTAATCTATGAAAAA         TCCCTGTTAAA TTTC TTTAACAGGGA          TTTTGTTATTTAAAT 100 49
      HI1459 1541977 .. 1542012 - -10.6  -4.45068   ATTTTTAACAATAAA    CGGTTGAAGTTGTAAA ATAT TTTGCAAATTCAACCG     CTTATTTTTTGCTAC 100 244
      HI1457 NONE
      HI1456 1540346 .. 1540390 - -14.7  -3.66654   GAGGGGAATTTTAAA TAAAAAAGACTAAGTCTAAAT TAA ATATAGACTTAGTCTTGTTTA AATAAAATGATGTTG 100 54
        msrA NONE
      HI1454 NONE
        purL 1537969 .. 1537988 - -12.2   -5.1167   AATGGAATATAAAAA            GCGGCTTA AAAA TAAGCCGC             TTGTCATCGTTATTT 100 35
      HI1452 1537120 .. 1537145 -  -9.1  -4.78752   ACGATAACGTAAAAA         TAAGGGAAATC ATCT GATTTCCCTTT          TTCTTTTCGCTTAAA 100 53
        folE NONE
      HI1446 1533641 .. 1533651 -    -4  -3.34244   TATCTTATAAATAGA                 CAAA TTA TTTG                 ATCTCACTCAAGCTA  51 19
        bioD 1532761 .. 1532782 - -13.1  -4.78848   TTTTCAAACACAAAA           TAAGGGCGA TATT TCGCCCTTA            TACAAAACTAAAAAA 100 57
       rpL13 NONE
        rpS9 1530502 .. 1530519 -  -9.9  -5.72254   TCAAATAATAAAAAA             GCAGAGA TTTC TCTCTGC              TTTTCTTTTGGAAAC 100 52
        sspA NONE
        sspB 1529247 .. 1529267 - -11.2  -4.97405   ATTTATAAAAATAAA            CGCGATGA TAATT TCATCGCG            TTTTTTCTTAATCCA 100 33
      HI1436 NONE
      HI1435 NONE
    HI1434.2 1523255 .. 1523265 -  -3.2  -3.75295   AAMACAATAAATCAA                 CAAG ACT CTCG                 CCTTATTACCTACTA  52 121
        cspD 1522889 .. 1522922 - -11.2  -4.49337   TAATACGAACTAAAA     GGACTAAGCTTTTT TTAATC ACAAAGCTTAGTCC      TTTACTGACTTTCTA 100 96
        usg1 1521219 .. 1521241 -  -4.8  -5.43514   AAAATAAGCAAAAAA           GAACCCGC ACTTGTG GCGGGTTT           CTTTTATCGAGAAAA  83 132
        purM 1517185 .. 1517202 - -11.3  -4.03234   TCTTCCTTATAGAAA             TCAGCCC AAAA GGGCTGA              ATTTAAATTTAAGAT  93 45
        purN 1516453 .. 1516474 - -10.9  -4.20696   TCACTAATTTTAAAA           GTGCGGTAA AATT TCACCGCAC            TTTTTACATCCTAAT 100 80
      HI1424 1511649 .. 1511677 -  -5.3  -4.60713   TAAAACACCACAAAA       TCCGACCGCACT TTTTTT ACTGCGG-CGGA        TTATCACACTTAAAA  71 507
      HI1418 1508634 .. 1508657 - -12.4   -5.4833   TTAGGCAATAAAAAA          GCCCCGACCG TTTC CGATCAGGGC           TGTAAAATTCTTTCT 100 403
      HI1416 NONE
      HI1415 NONE
      HI1414 NONE
      HI1413 1507116 .. 1507135 -   -10  -5.60689   TTAGATAATAAAAAA            CCCGACCA TTTC TGATCGGG             TTATTTAGTCCTAAC 100 99
      HI1412 NONE
      HI1411 1505998 .. 1506015 -  -2.8   -3.2632   AAACCGCCAAATAGA             TTCAAA GAGCGG TTTGAA              TTTTGTCGGAAATTG  45 45
      HI1410 NONE
      HI1409 NONE
      HI1407 1501847 .. 1501871 -   -13  -3.85817   ATTTCCGCCTATAAA          CAACCCAATC GAAAT GATTGGGTTG          TTTGAATGGCTGAAT  95 281
      HI1406 1501243 .. 1501262 -   -10  -5.46657   TACCCCAATAAAAAA            CCCGACCA TTTC TGATCGGG             TTATTTGTTTTTTTG 100 46
      HI1405 1499891 .. 1499907 -  -7.3   -3.2827   GCATTTAATCAGGAA              CCGATAA TCA TCATCGG              ATAATCTGACGGAAT  65 240
        yhxB NONE
      HI1402 1498644 .. 1498665 -  -8.7   -4.1822   GTTTACTGTAAGAAA           GTGCGGTCA ATTT TCACCGCAC            TTTAAAGGTAAGGTT  85 197
        pyrD NONE
      HI1400 1496698 .. 1496736 -  -7.7  -5.31275   TTGCACCATAAAAAA  TACCTGTTTCC-GAATAA ATTA TTATCAAGGAAACAGGTA   TTTATTATTTGAACA  89 53
        holC 1493691 .. 1493701 -  -3.2  -3.81488   TTTTTTGAAAGATAA                 CCAC CTC GTGA                 TTCATTTTCTCTTTC  52 190
      HI1395 1493231 .. 1493246 -  -4.8  -2.81088   AACTTATTTAATAAC              GATATT TTAC AATATC               TTCAGCAATAAAATG  51 2
      HI1394 NONE
    hindIIIR NONE
    hindIIIM NONE
        valS 1487963 .. 1488004 - -17.1  -2.87051   TTTTTAGGACTAAAT CAAAA-ATAAAAAGTAGGCA TAA TGCCTACTTTTTATGTTTTG TTACAACGCCTCAAT 100 26
    16273649 NONE
        pstC NONE
        pstA 1476872 .. 1476888 -  -5.1  -3.00389   AATATTATCATAAAT              CGACATT GGA AATGGCG              TTGGTTTTTGGAAAA  52 330
        phoB NONE
        phoR 1473989 .. 1474002 -  -5.3  -3.65754   ATAAATTATGTTAAA               TTGCA AAAA TGCAA                AGTAACTTTAATTAT  59 374
    HI1371.1 NONE
      HI1371 1462262 .. 1462276 -  -3.6  -3.65722   AAAACAAGTCGTAAA               TAAACC CAG AGTTTA               AAACTTTCAGAAAAT  52 52
        mopI 1461937 .. 1461955 - -13.2  -5.85425   CAAATAAATAAAAAA             CCGCACTT TAA AAGTGCGG             TTATATTCAATTCTG 100 56
      HI1369 1459343 .. 1459371 -  -8.9  -5.49579   CTAGAAAAAAGAAAA        CTCTACGCTAAGT AAA AATAAGCGTAGAG        TAGGGCTAGTGGATG  95 77
      HI1368 1456472 .. 1456495 - -12.5  -3.61922   AATAGTGAGTTCAAA          CGGTGATCG TTTAAG CGATCACCG           CCCTTTTTATCTATT  95 69
        acpD 1453553 .. 1453572 -   -10  -6.01369   GAAATAAGAAAAAAA            GTGCGGTA AAAT CACCGCAC             TTTTTGTTTGTAATA 100 73
      HI1364 1449878 .. 1449903 -  -7.5   -4.5448   CACGCATAAAAATAA         CCGCACTTTGG GTTG CTTAAGTGCGG          TATTTTTATTTATAG  82 98
        putP NONE
      HI1351 1427905 .. 1427917 -  -6.3  -5.50723   CGAGTAAAATAAAAA                GGAAA TAA TTTCC                TTTTTTATTTATTTG  87 30
      HI1349 1426180 .. 1426207 -  -8.7  -4.18042   CTTAGACAAATTAAA        TTAATCTAACT TTATTG AGTTAGATTAA         TTGCAGGTTAGTTTT  85 63
        potA NONE
        potB NONE
        potC 1421351 .. 1421373 -  -9.2  -5.65177   ACAGGCATAAAAAAA           CGCCTTGA TTGTGCG TCAAGGCG           TATTCTATTTTAAAT 100 68
        potD 1420131 .. 1420144 -  -9.5  -4.63993   AAGCTTAAAAAATAA               CGCCC GAAA GGGCG                TTTTTATTTAGAGGA  93 85
      HI1343 NONE
      HI1341 NONE
      HI1340 1416106 .. 1416141 - -13.6   -4.0098   GTTTAATTTAAATAA    CAAAATCCCTGTTAAA GAAA TTTAACAGGGATTTTT     CATAGATTAATCCAA 100 49
        yhbY 1409546 .. 1409567 -  -8.7  -5.65927   TATTTAAATAAAAAA           GTGCGGTTA AAAA TGACCGCAC            TTTTGTTGTTATTTG  95 34
        dacB 1407234 .. 1407245 -    -3  -3.53343   AATTTTGCCTTCAAA                CATT TCCA AATG                 TGGGCTTGTTTGATA  50 238
      HI1323 1401935 .. 1401961 -  -2.2  -2.82623   TTGTCGCGAGAATTA         GTTTTCACGGGT GTC ACTCGTGCAAAA         AAAGAACTTACTGTA  41 199
      HI1309 1386863 .. 1386885 -  -4.9  -4.65895   GTCGCGATTTAAAAA          CTCACGG-AG TCTT CTGCCGTGAA           GGAATCACAGGCGAA  71 257
        asnS 1381534 .. 1381563 - -11.6  -5.08011   AAAATTCTGAAAAAA       TTGACCGCACTT TGGCGT AAGTACGGTCAA        TATTAAAGTTAAATT 100 44
      HI1301 1380798 .. 1380811 -  -9.5  -4.80853   AGCTTAAAAAAATAA               CGCCC GAAA GGGCG                TTTTTTTATGTATTT 100 31
      HI1296 NONE
      HI1295 NONE
      HI1293 1373973 .. 1373983 -  -2.6  -3.29704   TTTCGATTAAATACA                 TAAA TTT TTTA                 ATTGCTGTCCGATTT  45 6
      HI1292 NONE
      HI1291 1372196 .. 1372217 -  -8.7  -4.55118   CAAGGGTAGAGAAAA           GTGCGGTGA AATT TCACCGCAG            TTTTTTACTGTCTCG  89 30
        hsdM NONE
        hsdS NONE
        hsdR 1363133 .. 1363166 - -10.5  -4.87892   TTTTAACAAAATAAA     GGGCGGTTAAAAATCA TAG TG-TTTTTAATCGCCC     TTTTGTTATTAAATA 100 54
      HI1278 1355181 .. 1355202 - -10.1  -4.30543   AATAATCAAAAAAGA           TAGGGCTGC ATGT GCAGCCCTT            TTTTAATGGGATTTT 100 40
        metG 1351823 .. 1351839 -    -8  -5.64321   ACAAGAAAATAAAAA              GGCAAC GTAAT GTTGCC              CTCATTTAGATTGAA  93 45
        tehB 1350384 .. 1350398 -  -4.2  -3.36581   CAAATTGTGAACGAA               GGGAAG ATC CTTACC               GCAAATTATCAAATT  50 513
      HI1266 1346790 .. 1346807 - -11.3  -4.85782   TTCGGCAAAAATAAA             CCCCGAA AAAC TTCGGGG              TTTTCTACCGCACTT 100 62
      HI1265 1344756 .. 1344767 -  -5.8  -4.03234   GGGGCCCCATATAAA                TCGC CTTT GCGA                 CTTTCAATTTTTAGG  67 202
        gyrA 1341680 .. 1341701 -  -8.7  -5.28778   ATTAGTCATAAAAAA           GTGCGGTGA AATT TCACCGCAT            TCTTCTTTTATAACC  95 43
        sanA 1339483 .. 1339505 - -10.6  -4.73614   TATCATTAAAACAAA           GGGCTGATAT TTA AAATCAGCCC           TTATTTTTTGGAATA 100 271
      HI1259 1335624 .. 1335650 - -10.2  -4.83169   ATTGCTGCATAAAAA         GAAGCCCGATCA TTG TGATCGGACTTT         TTTCTTAAATATATC 100 48
      HI1249 NONE
      HI1248 1324810 .. 1324826 - -10.9   -2.7204   TAATCCACAAAGTTA              TCCACAG GCT CTGTGGA              TAGAAAAATAAATAT  81 342
        uvrB 1322466 .. 1322483 - -12.7  -3.75519   AATAAATAGACAGAA             CGCCAGC TTAA GCTGGCG              TTTCTTTTAGTTATC  95 32
      HI1244 1317195 .. 1317209 - -11.4  -5.72053   GAACGAAACAAAAAA               GGCTGC AAT GCAGCC               TTTATCTATTAAGCG 100 34
        rsuA NONE
         bcr NONE
      HI1240 NONE
        proA 1312300 .. 1312316 - -10.1  -5.00412   AAAGATAATGAAAAA              GTCCGCA TTT CGCGGAC              TTTTTTATATGCAAA 100 74
      HI1236 NONE
      HI1235 1307362 .. 1307381 -  -9.2  -5.17507   AAAATGGAATAAAAA            CGGTGGGC TGAA GCCCACCC             TACGATACTTTTAAT 100 81
        aceE 1303819 .. 1303851 - -16.5  -2.71712   TTGTTCCTTTTAAAG      TGCGGTCATAAAACA CAA TGTTTTTTGACCGCA      GTTTTCATCAATTAC 100 37
        aceF 1302070 .. 1302092 -   -12  -3.19449   CAAAGATTTCATTAA           TCGGTGGGCT TAA AGCCCACCTA           CAGATTACATTACTA  89 30
        lpdA 1300481 .. 1300506 - -13.5  -4.47397   AGAAAGAGAGGAAAA         TAAAAATCCCC AATT GGGGATTTTTA          TTTAAGTTTGAATTT 100 66
         apt NONE
        dnaX NONE
         upp 1296999 .. 1297016 -  -8.4  -5.10497   AACGCACGGAAAAAA             GACGGC TTAAAT GCCGTC              TTGTTTTGGGGATTA  90 38
        uraA 1295645 .. 1295666 -  -8.1  -4.35339   AGATTAAGTAAGAAA           GGGCTAAAT GATA ATTTAACCC            TTTGAAATGGGGCTT  83 39
    HI1225.1 1294898 .. 1294911 -  -3.7  -4.77036   GTGGATGATTAAAAA               GGCGC ATTA GTGCC                TTTTTTGTTAGAGAT  67 33
        lctP 1287549 .. 1287568 - -12.2  -4.07678   CTTTAAAATAGGAAA            TGACCGCA AAAG TGCGGTCA             TTTTTGGCGTAAATT  95 41
      HI1217 1284546 .. 1284576 -  -9.8  -4.27796   TAATAAATGCTAAAA       TTAAAGGCATAGCT ATT AGCTATGCCTTTTT       ATATGAACCTATTAG 100 37
        lysS 1277497 .. 1277512 - -10.4  -5.24129   TGTTTCGATAAAAAA              GCCACC AAAT GGTGGC               TTTTGTTTATATCTT 100 43
        argR NONE
      HI1208 1274901 .. 1274917 -  -8.1  -3.86312   ATTTACAATGAACAA              TAAATGC TAG GCATTTA              GAGGGATAAAAATCA  75 66
        ackA 1270903 .. 1270921 - -13.2  -5.38054   TTTTATAAATAAAAA             CTGCCGAA AAA TTCGGCAG             CTTGTTGTTAAATTA 100 38
         pta 1268673 .. 1268706 -  -8.2  -5.28826   AAACGTTATAAAAAA     TACCGCACTTTTAC TGCTAG GGCAAAGTGCGGTA      TTTTCTTTTATGTTT  90 50
      HI1201 1267034 .. 1267068 -  -4.4  -3.52918   CAATGTCCAAATGAA     GTGCGGTTGAAATT TAATAAG AATTTTAATCGCAC     TTAAAAGATTAAAAC  55 34
        ilvE 1258561 .. 1258583 - -10.6  -5.59655   TAAATCAATAAAAAA           GTGCGGTTGA TTT TTAACCGCAC           TTTCGTTTTTTGGTA 100 45
      HI1191 NONE
      HI1190 NONE
      HI1189 1256052 .. 1256070 -  -3.9  -3.20349   TCCTTAAACTCAACA             TCAAAAC CATAT GCTTTGA             AAGCTATTTTTATAC  49 471
        uvrD 1253656 .. 1253677 - -10.9  -4.84311   TCGTAGATAATAAAA           GTGCGGTAA AAAT TCACCGCAC            TCTTCAAAGAAATTA 100 70
        dppB NONE
        dppC NONE
        dppD NONE
        dppF 1249609 .. 1249619 -  -3.2  -2.73781   TTAATTTAAACGAAC                 GAGA AAA TCCC                 CCTCCGATAGGATCT  43 147
        gmhA 1248067 .. 1248084 -  -5.6   -5.5112   GCTATTAATAAAAAA             TCCCAA GAAATT TTGGGA              TTTAAAAAACTTGAT  84 57
        artP NONE
        artI NONE
        artQ NONE
        artM 1245122 .. 1245139 -  -6.3  -5.86976   TCACAAAATAAAAAA             TCCCAAC GGAG ATTGGGA              TTTAAAATCACTAAA  95 55
        serC 1238065 .. 1238085 - -11.2  -2.54639   ATTTTTAAATAAATT            TGGGCGTA GTAAA TACGCCCA            TTGGAAATGTTTTTC  82 41
        hisH 1236856 .. 1236870 -  -8.5  -5.27023   AGTGGAAAAATAAAA               CCCGC AATAA GCGGG               TTTTTTATATAATAA  95 68
      HI1163 NONE
      HI1162 1231249 .. 1231263 -  -7.2  -3.86897   GTGAGGGGGGATAAA               TGTTGA ATT TCAACA               TAAATTGTTTCAAGC  70 134
      HI1161 NONE
        hemH 1229452 .. 1229490 -  -3.3  -4.74012   ACGATAAAAGGAAAA  TCAGCCA-TGTTTTATCC TTGT GAAAAAAATAATGGCTGA   TTTTAGCAAAGTGCG  65 74
    30995427 1228558 .. 1228581 -  -5.4  -3.82604   GTAGTTAAGTAATAA          TATAATGCAA TAAG TTGCATTTTA           CTGATTATAAACTTT  61 45
        trxB 1227525 .. 1227558 -  -9.7  -5.00895   GTGATTATAGAAAAA     GTTCCCCTCTTTAAA AGAG TTAAAAGAGGGGAAT      TGGTTAGAAGATTTA 100 38
        cydD NONE
        cydC 1223975 .. 1224002 -  -8.4  -3.28791   ACTGTGTGCCGAGAA        GAAGCTGGGAAG GTTT CCGCCCAACTTC         CTTTTCTTATACTCG  70 32
        nrdG 1223214 .. 1223239 -  -9.1   -5.9003   AAATCAATAAAAAAA         TCTGCAATTGA GAAT TCAGTTGCAGA          TTTTTTATCGCTCAA 100 80
      HI1151 1218800 .. 1218822 -  -3.4  -2.73364   TTTTTATTTCAATCA           CTTATCCACA AAG TGCGGATGAA           AATTTCAATGTTTTT  43 39
      HI1150 NONE
     HI1149m NONE
      HI1148 NONE
        ptsN NONE
      HI1146 1215532 .. 1215567 - -12.9  -5.41143   GAGCGTGTAAAAAAA    GTGCGGTCAATAAAAA TAATG TTTTTAT-GACCGCAC    TTTTTATATTTTTTT 100 29
        oppA 1190256 .. 1190290 -  -9.5  -4.14013   CAAAATGGGCGAAAA     GTGCGGTCAAAAA ATACGACGA TTTTTAACCGCAC     TTAAATACGAGTAAC  89 44
        oppB NONE
        oppC NONE
        oppD NONE
        oppF 1186357 .. 1186378 -  -8.7   -5.0925   TTGTAAAAGTAAAAA           GTGCGGTGA ATTT TAACCGCAC            TTTTTGTTTTATAAG  95 34
      HI1118 1184698 .. 1184725 - -11.4  -5.67063   TGCACTATAAAAAAA        GCACGTAATGAA ATCA TTCATTCCGTGC         TTTTTTTGCGATCTA 100 59
        comM 1182638 .. 1182650 -  -4.1  -3.66874   TTAACCTCAGTCAAA                GCATT TGA AACGC                AAGAATCTATTAAAG  54 490
      HI1115 NONE
        rfaD 1180773 .. 1180799 -  -9.5  -4.97158   TTATATTAAATAAAA         TCCCCTATACC GATAA GCTATAGGGGA         TTTACTACATTAATA 100 43
        xylF 1176649 .. 1176668 - -12.2   -3.1855   CTCCCTAAGAGGTAA            GGGAAGAG TTTT CTCTTCCC             TCTTAAAGTTAGTGA  89 34
        xylG NONE
        xylH 1173949 .. 1173969 - -10.5  -5.50313   TATAAAATTAAAAAA            CCGCCATTT TAT AAATGACGG            TTTAAAATTAATAAT 100 40
        nhaC 1171083 .. 1171113 - -12.1  -3.04461   TATTTAGCTTCAAGA       TAAAAATAGCCAG AATAA CTGGCCATTTTTA       TATCCAATACCACAT  85 41
        xylR NONE
        rfaF 1168650 .. 1168668 -  -4.5  -5.32599   TATAAAAGATAAAAA             TGTTCGC CAAGT GCGAGCA             TTTTTTATGAAACAA  79 95
      HI1101 1163616 .. 1163638 -  -7.8  -4.11692   TATTTAGCGTGAAAA           TAGACAGG TACACAG CCTGTCTA           AATGAATATAAAAGT  78 63
      HI1100 1161432 .. 1161445 -  -3.9  -3.59471   AACAAATTGATACAA               GTTTA AAAT TAAAC                CAAAGTGACAATAAA  52 132
        sodA 1152809 .. 1152840 - -15.4  -2.94235   TTATAGAGAGGAAAG      TAGAAAAACCTAGC TTTT GCTAGGCTTTTCTA       TGTTTATTATTTTGC 100 32
      HI1087 NONE
      HI1086 NONE
      HI1085 NONE
      HI1084 NONE
      HI1083 NONE
      HI1082 NONE
        murZ 1147680 .. 1147699 - -10.8  -5.52986   ATTTCAGTAAAAAAA            TGCCTTTC TAAA GAAAGGCA             TTAATAGAAATTTAA 100 88
      HI1080 NONE
     HI1079m NONE
      HI1078 1144986 .. 1144996 -  -5.4  -4.15854   AAACCCACCTCAAAA                 GGTT TCC AACC                 AGAAACAAATTCTTG  66 240
        cydA NONE
        cydB 1139046 .. 1139062 - -10.9  -4.89729   GAGAAAAGTTAAAAA              GGGTTCA TTA TGAACCC              TTTTATTTAGTTGGT 100 166
      HI1074 NONE
      HI1073 NONE
        hrpa 1134157 .. 1134181 -   -13  -4.41348   GTTGTTTTAAATAAA          TTAAGGCGGT ATAAA ACCGCCTTAA          TTTTGAGTATTATTA 100 44
        nrfA 1132375 .. 1132412 - -16.5  -4.11394   ATTTGACCTTGAAAA   TCACCGCACTTTCTAGT TTGC ACTAAAAAGTGCGGTGC    ATTTTTCATTTATTT 100 35
        nrfB NONE
        nrfC NONE
        nrfD 1129991 .. 1130038 -  -4.4  -5.04597   ATTTAGATATAAAAA TCTGCACTCTAATAAGTGAGA AAGTTAA TCAAACTT-TTAGAATGCAGA TTAATTTTTTATAAA  76 49
      HI1064 NONE
      HI1063 1127372 .. 1127388 -  -3.7  -2.80189   TAAACAAATAAAATC              TATCGGA TTA TACGATA              TTTATAGCTAAAAAT  46 60
        fabZ NONE
        lpxA 1126044 .. 1126068 - -10.1  -4.63089   TATCCTAAAAAATAA          CCGCACTTT GGTGTGT AAAGTGCGG          TTGAAAATGAAGAAG 100 46
        lpxB NONE
        rnhB 1124256 .. 1124267 -    -3  -4.05788   CTTTGTTAAACCAAA                TTAG CATT CTAA                 AACTGTTCTAGTGCT  55 22
      HI1058 NONE
      HI1056 NONE
      HI1055 NONE
      HI1054 1118964 .. 1118986 - -12.1  -4.23674   GTTGATTAAGAGAAA           GGGAGCATT TTTTT AATGCTCCC           TTGTTTTGTTAAGGT 100 63
      HI1052 1117518 .. 1117533 -    -9  -4.85782   TTCCTTAAAAAGAAA              GGCAAC GCAG GTTGCC               TTTTAGAAGTGCATA  95 67
      HI1051 1115551 .. 1115572 - -10.9  -5.17353   ATATCTAGCAAAAAA           GTGCGGTAA AAAT TCACCGCAC            TTTTCTTTAGCTATT 100 106
        dmsA 1111131 .. 1111143 -  -3.4  -2.91276   TCTCCCCCTACAAAC                GTTC CACTT GAAC                TAAATTAGAATGTTG  44 5
        dmsB NONE
        dmsC 1109623 .. 1109647 - -15.9  -4.58283   TAACGTTTCTAAAAA          TTGAGGCGTAT GCT ATACGCCTCAA          CATAATTTAACCACC 100 32
      HI1044 NONE
        napF NONE
      HI1037 1101545 .. 1101561 -  -5.3  -3.80535   AATTCTTATAAAAGA              TATAAAA TTC TTTTATA              AAAATAAGGGGAAGT  61 57
      HI1031 NONE
      HI1030 NONE
      HI1029 NONE
      HI1028 NONE
         lyx NONE
      HI1026 NONE
        araD NONE
      HI1024 NONE
        tktA 1087226 .. 1087246 - -14.1  -4.47456   ATAGCCAATAATAAA            GCTCCTTGA ATA TCAAGGAGC            TAGTTTAGTTTAATC 100 41
        glpR 1073477 .. 1073493 - -12.3  -2.61199   TAACCTCCAATGAAT              GCCCTGT TTC ACAGGGC              CTTTTTTATTTTATA  86 36
        tbp2 NONE
        tbp1 1057412 .. 1057457 -  -4.1  -5.84432   TAGAACAGAAAAAAA TGCGCCAGTATTGTATAGATAT AGC ATATTTAATCTAT-CTGGCGCA TTTTAATTTAGAATT  91 33
        dnaA NONE
        dnaN NONE
        recF 1053603 .. 1053631 -  -3.4  -3.31144   TCTTCATCTTTATAA       TGAGCGAGCTTTAT AGC ATAAA--TCGCTCA       AAACTTGAATTACAT  47 109
        iga1 1048336 .. 1048354 -   -11  -4.89063   TCATTCAAAAATAAA             GCCCTGTA AGA CACAGGGC             TTTGTTGTTTATAAC 100 60
        dprA 1041671 .. 1041681 -  -2.6  -4.91511   ATCTTAGCATAAAAA                 TTTA CGC TAAA                 CGCGTTTATATAACC  66 21
      HI0984 NONE
      HI0983 1040236 .. 1040249 -  -3.1  -3.98075   ACATCATTCAAAGAA               TCTGC TCTA GCAAA                ATTTGACGGGATTTT  55 49
        pfkA 1039135 .. 1039154 - -10.8   -5.4505   CTTTTTAAGAAAAAA            CAGACACA TTGT TGTGTCTG             TTTGGGAAAGATAAA 100 83
        smpB 1038449 .. 1038473 -   -13  -4.62336   ATTCTATTTTAAAAA          TTAGCCCCAA GTAAT TTGGGGCTAA          TTTATTATTACAATT 100 40
      HI0966 1024803 .. 1024830 - -11.4   -5.4148   GAAAGAATGAAAAAA        TAAAACCGCACT TTAA AGTGCGGTTTTT         TATTGCATCGAATGT 100 45
        mviN NONE
        ribF 1021306 .. 1021318 -  -6.3  -3.73402   ACATTTTTGACGAAA                TTCTG CCG CAGAA                ATTTTCTCGTTTGGT  66 407
      HI0961 NONE
      HI0960 1018029 .. 1018041 -  -3.5  -3.91032   CAACGAGCTCATAAA                TTATT TTA AATAA                AGGCGATAATTTTTA  55 13
       exoII NONE
      HI0958 1015700 .. 1015710 -  -6.8  -3.85698   TGGGCTGGGTAGAAA                 TCCC GCA GGGA                 TGCGTGCAGTAAGCC  66 114
        radC 1011306 .. 1011316 -  -2.6  -4.98436   TCAATATTATAAAAA                 TTTA TAA TAAA                 CAATTCTCCGCGAAA  66 16
       rpL28 NONE
       rpL33 1010636 .. 1010653 - -11.3  -5.82036   AGAACAAATAAAAAA             CCCGAGT TTCT ACTCGGG              TTTAAAATAATTAAA 100 47
      HI0949 1008918 .. 1008956 - -11.8  -3.42056   ATTTTGAATTTACAA   GCGGTCAAAATTCGCAAA ACA TTTGCAAAATCAGACCGC   TTTTAATTAACTACG  90 32
      HI0948 NONE
        vapC NONE
    HI0946.1 1006574 .. 1006603 - -10.1  -3.50393   TTTTATTTTACAGAA       TAACCGCCTGTTT TCAG ATACAAGCGGTTA        TTTTTTTGTGTTAAT  81 52
         fpg 1005512 .. 1005533 -  -5.8  -5.01811   CCAGTAAATTAAAAA           TAGCGGTC TATTTT GACCGCTG            TTTTCATTATATTTA  81 74
        suhB  996219 ..  996238 - -10.8  -5.17786   TAATAAAATTAAAAA            TAGCACCT TGAT AGGTGCTA             TTGTGCTTATAAAAA 100 41
      HI0936 NONE
        dsbE NONE
        nrfF NONE
      HI0933 NONE
         eno  989871 ..  989897 - -15.3  -5.05601   TATTAGATATAAAAA         CACCGCACTTT TATAC AAAGTGCGGTG         AGATTTCACAGTAAA 100 52
      HI0931 NONE
      HI0930 NONE
      HI0929  987543 ..  987566 - -11.2   -2.6062   TTCATTACATAATAC          TTGAACGATT TTGT AATCGTTCAA           AAATTTGAATGTAAA  83 105
        glyQ  984670 ..  984691 -  -8.7  -3.53012   TTTTGCTCTCCTAAA           GTGCGGTCA AATT TCACCGCAC            TTTTTTGAATTACCT  77 48
      HI0926  984395 ..  984412 -  -2.1  -3.04715   TATCTTTCCCAAAAC             TTAAAAA ATTA CTTTTAA              CTTTGATAGGTCTAA  42 8
      HI0925  983881 ..  983905 - -11.5  -3.69283   CAATTTATTCAAGAA          TTCCCCTCTTT AGC AAAGAGGGGTA          GGGGAGATTTACTCG  90 120
        glyS  981560 ..  981588 -  -4.6  -4.32669   AAGTCTATAAAAGAA        GGGATGATTGAC GAAAA ATTAACCATCCC        TTTTTACATTATTGA  64 34
      HI0920 NONE
        cdsA  975290 ..  975306 -  -2.3  -4.85177   AAATGACATTAAAAA              TCCTTAT AAG ACAAAGA              AATAGAAATAGCTGA  65 12
      HI0918 NONE
      HI0917  971474 ..  971506 -  -8.5   -3.0263   ATGATGGGTTTAATA      TTTTCTCTGCCCAAT TAA ATTAGGCAGAGAACG      TTGTTTTTGAGTTCT  71 64
      HI0916 NONE
        lpxD  969740 ..  969787 -   -16  -4.26076   TTACGTTTAGTAAAA TAAAAAATCCACACTTTAATAG TAAA CTTTTAAAGTGTGGATTTTGTA ATAAAACCTCAGAAG 100 44
      HI0907  960794 ..  960814 -  -5.5  -2.53271   GTATTGGCAGAAGAG            TGTAGTCAA AAA TTGAGTACA            TTTTTTCAGAAAAGA  50 122
        folA NONE
        emrA NONE
        emrB  952217 ..  952230 -  -2.3   -3.1506   AAAGCGGCTGATGAA               GCTAG AAAA CTGGC                TGAGCAACAGAGAAT  43 430
        arcA  936312 ..  936323 -  -4.4  -4.11216   CGTCCATTTCTAAAA                TGGA TCTC TCCA                 AGGGTTCGTCCAGTA  62 213
      HI0883  934633 ..  934643 -  -6.8  -3.24161   TAAATGGCGAGAAGA                 GACG GGT CGTC                 AAAAAATTGAAATCG  60 125
       rpL21 NONE
       rpL27  932061 ..  932082 -  -6.5  -5.06052   TTAAAAAAGACAAAA           CGCCCCAKA AAAT TGTAGGGCG            TTTCAATGGAATAGA  84 48
      HI0878 NONE
        yhbZ  929848 ..  929868 - -12.7  -4.90136   AATTAATAGCAAAAA            GCACCTAAA AAT TTTAGGTGC            TTTTAAATTTTTAAT 100 61
      HI0874  926496 ..  926506 -  -5.4  -3.66732   CAATTACTCGAAGAA                 CTTG CGC CAAG                 TAAGCCTAATCACAT  60 268
      HI0864  914469 ..  914504 - -10.6  -4.50661   AATTGAGAATGAAAA    TAACCGCACTTTAG TTGTATCC CGAAAGTGCGGTTA     ATTTTTTCTAAATTT 100 60
      HI0862 NONE
        vacB NONE
      HI0860  909558 ..  909577 - -12.2  -5.17353   ATAGGTATTAAAAAA            GTGCGGTA AATT TACCGCAC             TTTTCTTATGAACCT 100 31
        polA NONE
      HI0855  902249 ..  902276 -    -7   -4.2772   CTTAATGAAGATAAA        GGGTTGAGTGTA AATT TATACTCACCCC         TTTTGTTTACGATAA  78 111
         mob  892349 ..  892370 -  -5.9  -3.89501   GAATATCGCTACAAA           CTTTACGAA AAAA TGCGTAAAG            CCAAAATGATGATGA  63 453
      HI0839 NONE
      HI0838 NONE
        cpxR  887116 ..  887142 -    -6  -5.22039   TTTAAATTGAAAAAA         TAACCTAATTTC ATA AAAATTAGGTAA         CTAAAGCGTATCCTT  84 18
        frdA NONE
        frdB NONE
        frdC NONE
        frdD  882301 ..  882330 - -10.3  -4.68545   ACTTAATACACAAAA       TAAAAAAC-GAGTC TAA GACTCGGTTTTTTA       TTTATAACATTTTTA 100 41
        galT NONE
        galK NONE
        galM NONE
      HI0817 NONE
        pepP  866853 ..  866865 -  -3.5  -3.49168   ATCACAATTTAAACA                TTTTT ATT AAAAA                TTCATTAAATTTTCA  48 19
        uspA  866252 ..  866283 -  -8.7  -5.10163   AACTCCAAAATAAAA      CCGCACTTCACGA CGCTAT TTGAGAAGTGCGG       TTAAAATTTAAGTTA  95 74
        alaS  863493 ..  863511 -  -7.4  -2.67613   TATCAATCAAGGAAC             GGTTGGCA TTC CACCAACC             AGCTTGTACTACAGA  63 34
        csrA  863258 ..  863274 -  -3.7  -2.54098   TTGTTTAACTAAGAG              GAACC TAAATAG GGTTC              ATCTTTCGTTTGTTT  45 2
        galU  862296 ..  862320 - -10.2  -5.64321   ATAATAAAACAAAAA          TGGACAAAAT CTTTC ATTTTGTCCA          TTTTATTTGTATTAG 100 47
        argH  860715 ..  860735 -  -5.4  -5.00642   TAATTGAGATAAAAA            GTGCGG TGGTTTTTT CCGCAC            TTTTTGTCTTGATCG  77 124
        hslO  859783 ..  859801 - -13.2  -4.86133   GATATAGAGCAAAAA             TCCCGACA TTG TGTCGGGA             TTGTTTTTAAACTCT 100 32
        pckA  857968 ..  857999 - -10.2  -5.53079   AAAACAGATAAAAAA      TGACCGCACTTCAG TTAC CCAAAGTGCGGTTA       ATATTTTTAGTATTT 100 45
         frr  857273 ..  857292 - -12.2  -4.88795   ACCTAATAAAATAAA            GGCAGACA AAAC TGTCTGCC             TTTCGCATTTTTTAT 100 43
      HI0807  855987 ..  856009 - -10.7  -3.16873   TTAAATCGAATAAAC           TAGACCTAG TTATT CTAGGTCTA           TTCTCTAAGTAGTGT  86 23
      HI0804  853469 ..  853485 -  -7.3  -3.30124   GTTGATCGTCCAGAA              GTTGCTG AGG CAACAAC              TGAGGAATAAAAATT  65 367
      HI0774 NONE
        atoA NONE
        atoE NONE
        atoB  833409 ..  833442 - -12.7  -4.35518   AATTGGATATCAAAA     GAAAAGCGAATTTCT TAAA AGAAATTCGCTTTTT      TAGTTAGAAGTGAAA 100 73
      HI0767 NONE
        yibK  829362 ..  829396 - -10.9    -5.011   ATTTAAATAATAAAA     GTGCGGTTAAAAATC TTATT AAATTTTAACCGCAC     TTTTTTGTTTATTTT 100 34
        nadR NONE
      HI0762  825478 ..  825499 - -13.1  -5.22039   GCCAAATTTAAAAAA           GCCGCTAAA GAGA TTTAGCGGC            TTTTTGCTTTCTTAT 100 211
       rpL31  822170 ..  822197 -  -9.9  -4.42788   TCTAACTGTATAAAA        CAAAACCCCGC AAATTA GCGGGGTTTTT         AAGCAAGTCCAAATT 100 39
      HI0756  820050 ..  820062 -  -3.3  -3.41134   ATATTCATCAACGAA                CCCAC CCT GCAGG                ATTTACTGGCGTTCC  48 5
        dat1  819179 ..  819196 -  -8.5  -5.23765   TAAATAAGACAAAAA             CCTGATT GTAA AATCAGG              TTTTTATTTTGGAAT  95 29
         tpx  811853 ..  811866 -  -9.5  -5.89921   AGCATAATAAAAAAA               CCGCC TCTC GGCGG                TTCTTGTTTTAAATC 100 50
      HI0748  807366 ..  807382 - -12.3  -4.83243   TTTATATAAAAGAAA              GGGCATC AAT GATGCCC              TCAGTATTGTTTTAT 100 37
      HI0744 NONE
        secB  801789 ..  801805 -  -2.9  -4.46212   TGGTTCAGTAGAAAA              CGGAAAA ATT TCATCCG              CACTTCGTGCAGAAC  60 274
        dnaE  796113 ..  796132 -  -9.3  -5.27923   TAATCCTATAAAAAA            GGCGTGA TATTTT TCACGCC             TTTGTCTTATTCAAA 100 32
      HI0736  789837 ..  789873 -  -6.8  -3.18788   TTATCCATAAAATCA    TACCTAAAAGCTGG TGGATAAGC CCAACTTTTAGATA    CAGATAAAAGTGCGG  61 150
        plsC NONE
      HI0733 NONE
      HI0732 NONE
      HI0730  784316 ..  784337 -  -8.7  -4.39426   TATATTGTGACAAAA           GAGCGGTTA AAAA TAGCCGCTC            TTTTTGTTGATCTAA  89 60
        lysA  778754 ..  778787 -  -6.2  -5.38398   ATAAAAATAGAAAAA     GTGCGGTAGAAAAAT AGATA ATTTTT-TACCGCTC     TTTTTTAAGATAAGA  84 45
        narP  777936 ..  777958 -  -9.9  -5.29846   AATTTTAAAGAAAAA           TGCGCTAAG TCTCT CCTAGCGCA           TTTTTTATGATTATT 100 42
      HI0721  768383 ..  768406 -  -7.4  -5.47914   AAAAATTATAAAAAA          TCGACCGCAC TTTA ATGAGGTCGA           TGTTTTATTTTCCTC  93 30
      HI0712  758042 ..  758068 - -12.4  -3.98291   AATAATCTTAAACAA         TAATCCGCACGT AAA ATGTGCGGATTA         TTTTTACATAGCATT 100 39
      HI0700 NONE
        slyD  745959 ..  745986 - -11.4  -5.24129   TTTTTTCATAAAAAA        TACCGCACTTCA TTGC CAAAGTGCGGTA         AATTTTTGAGCTGTT 100 45
      HI0698 NONE
      HI0696 NONE
      HI0695  739112 ..  739136 - -10.1  -5.04325   GTCAAATTATAAAAA          TAGGGCAAG TATTTAG CTTGCCCTA          AATTTTTCTCCCATA 100 123
        gptB  736623 ..  736655 - -10.8   -4.9725   ATTCTCATACAAAAA      GTGCGGTTAAAA ATTCTTTTA TTTTAACCGCAC      TTTTTTGTATAAAAA 100 41
        glpA NONE
        glpB NONE
        glpC  725422 ..  725445 -  -8.2  -4.90013   GAACTGAATTAAAAA          CCGACTTTGT CAAT ATAAAGTCGG           TTTTTTCATAGATAA  90 88
        ilvY  722332 ..  722344 -  -2.7  -3.38201   GAATACCTTTAAACA                TAAGA AAT CCTTA                TTTTAAACCATTATT  47 45
      HI0680 NONE
        glpE  721075 ..  721112 - -13.7  -3.89572   AGTTAATTAGAATAA   CAACAAAAGTGCGGTAA ATTT TTACCGCACTTTTTTTA    TATCTTATATTTTTG 100 50
      HI0677 NONE
        xerC  718741 ..  718773 -  -6.4  -4.49337   TAATATTAATTAAAA      GTGCGGTTAAAA TTTCTTTTG TTTTAACCGCTC      CTTTATTTTTTTCGT  76 28
        gptA  716643 ..  716675 - -10.8  -4.69048   ATAAAATGAAAGAAA      GTGCGGTTAAAA ATTCTTTTA TTTTAACCGCAC      TTTTTTGTATAAAAA 100 41
        ftsB NONE
        ispD NONE
        ispF  715084 ..  715114 -  -5.5   -5.1356   TTTTACTAATAAAAA       TGCGATGAAATTC TTTTC AAATTGCACCGCA       CTTTTAAGAATATAA  79 51
        glpX NONE
    HI0666.1 NONE
      HI0666 NONE
      HI0665  710579 ..  710598 -    -5  -5.64304   TAATATAAGAAAAAA            TCGCAC TGTTAAAG GTGCGA             TTTTTTTGTTAGAGG  86 72
        oapA  703608 ..  703629 - -13.1  -5.06414   CTTTCTTAAGAAAAA           GTGCGGTAA AAAT TTACCGCAC            TTTTGATTTTAGATA 100 44
      HI0660 NONE
      HI0659  702693 ..  702703 -  -2.6  -3.66156   AGACGCAATAAAAAC                 TATT TAT AATA                 TAACAAGTCAATATA  48 52
      HI0658 NONE
    HI0656.1 NONE
      HI0656 NONE
        aroE NONE
        tagI  697997 ..  698009 -  -4.8  -5.72207   GCTAAAGGAAAAAAA                GCCA CACTT TGGC                AAGGAATTTCACACG 100 180
        kdtA NONE
        coaD NONE
      HI0650 NONE
         rep  693335 ..  693356 -  -8.1  -5.79595   TTTTAAAATAAAAAA           TCGGC-AGAA AAT TTCTTGCCGA           TTTTTATTAACTTTT 100 32
        mdaB  692464 ..  692486 - -10.7  -5.85425   GAAATAAACAAAAAA           TCCATCTTC GTATT GAAGATGGA           TTTTTTTATTAGCCG 100 34
      HI0647  691430 ..  691443 -  -3.9  -2.80479   TTTAATGAAAATTGA               TCTTT CGCG AAAGA                AATTAAATAAAAAAG  46 83
         asd  690189 ..  690207 - -10.3  -4.41047   ATTTTTTAATGAAAA             GGGCGTA GTAAA TACGCCC             TTTGTAGTGAAAGTA 100 45
        pldB  689103 ..  689130 - -15.8  -5.77677   TAAAATAATAAAAAA        CAACCCTAACTA CTTA TAGTTAGGGTTG         ATTGTAGAGGTTTTG 100 126
        yecK NONE
        bisC  685426 ..  685451 - -10.5  -4.27443   CTATTATTAAAAGAA         GAACCGCACTT TTTG AAGTGCGGTTA          TATTTTTAATAGTTT 100 40
        trpS  678554 ..  678569 -  -2.6  -2.64616   CTTTTATTCAGATTA              TTTTGC AGCG ACAAAA               CCCACTGCTTCATAC  41 7
      HI0636  678200 ..  678221 - -13.1  -4.13014   GGGATAGGTTCAAAA           TAAGCCGCA AAAG TGCGGCTTA            TTTTTCAGCTGTTTT 100 43
      HI0635  674489 ..  674520 - -13.2  -4.67234   AGCTAATCCTAAAAA      CAAAATAAGCCGCA AAAG TGCGGCTTATTTTT       CAGCTGTTTTTCTTA 100 197
        coaA  670099 ..  670120 - -13.1  -3.15699   AGGCATTGACTAAGA           TTCGCACGT TTTT ACGTGCGAA            TTTTTATTTTCTTAA  91 29
      HI0621  654799 ..  654813 -    -5  -3.82084   GCCCAATATTAATAA               TCGTGT TTA ACACAA               AATGAGTGCGGTTAT  59 211
        hlpA  653411 ..  653429 - -13.2  -4.84311   GCTTAGATAAGAAAA             TCCCTTGC TGG GCAAGGGA             TTTAGTAATGGGTTA 100 55
        fucR  647267 ..  647279 -  -4.9  -4.22748   CAGTAAGAAATGAAA                TTTTG TTG CAAAA                CTGCGAGCATCACAA  64 121
        fucI NONE
        fucK NONE
        fucU  643456 ..  643466 -  -4.6  -2.53125   ATTGTTTATAAAATG                 GGAG TAA CCCC                 TTTTTTAATGATAAT  47 5
        fucA NONE
        fucP  641059 ..  641073 -  -2.9  -5.18355   TTGAAAAATCAAAAA               TTTCA TTGAC TGAAA               TAAAAACAAACTTAT  69 403
        folD  640021 ..  640049 - -11.9  -4.46514   AGCCATTTAAATAAA        TGGGTTAAAGC AAATGAA GCTTTAACCCA        TTTTTCATAACCGTT 100 51
    30995388 NONE
        hemY  630307 ..  630326 - -12.2  -5.77677   CAAAACAACAAAAAA            CGCACTTC ATTT GAAGTGCG             TTTTGTCTTTTTAGT 100 45
        recA  621449 ..  621470 - -10.9  -4.05033   TTGAGTTGATATAAA           GTGCGGTCA TTTT TAACCGCAC            TTTTGGCATTTGTAA  93 47
        recX  620931 ..  620951 -  -4.1  -2.88663   AGGCATTTGGATATA            TAAAATTTG TCT CAACTTTTA            TCTTAATCCCATTCA  48 28
        arcB NONE
        arcC  617330 ..  617365 - -14.8  -3.60792   TGTTTAACGTTTAAA    GTGCGGTTGGTAAAAC ATTG GTTAAACCAACCGCAC     TTTTTACCTTGAGAA 100 66
      HI0594  615386 ..  615399 -  -2.5  -6.11229   ACCAAAACAAAAAAA               TAATA AAGT TATTA                AATTTTTAGAATTAG  91 398
        speF  612537 ..  612570 - -11.3  -3.32343   TTTATACTCCTACAA     GTGCGGTCAAAAA-AT CAG ATATTTTTAACCGCAC     TTTTTTGTTTGTGTT  87 79
        potE  611118 ..  611151 - -14.8  -5.27335   TGTTCTAAATAAAAA     GAGCGGTTGAAAAC AATTAA ATTTTCAACCGCTC      TTTTGTACTTAGCTT 100 86
        pepE  608386 ..  608396 -  -2.6  -3.67564   AACGATGGATTTAAA                 TAAT TCC ATTA                 TATGTTCCCTTTAAG  48 90
      HI0586  607966 ..  607976 -  -6.8  -2.78032   TTCCTGCTAAAATAG                 CTGC CCA GCAG                 TAGCTGGTCGAACAC  58 6
      HI0585  607058 ..  607086 -  -9.6  -4.90296   AAAAGGCTATAAAAA        CAGACCGCACTT AAATA AAGTGCGGTCAA        TTTTTTACTATTTTT 100 39
      HI0584  605738 ..  605751 -  -2.5  -2.54636   CTTAAAAGAAAGGAG               TAAAA ATAT TTTTA                TTTAATTAAGATAAT  41 31
        cpdB  603643 ..  603672 -  -8.7   -5.5112   TTTAGGAAGAAAAAA       TGCCGCCTAAA TTTTAATT TTTAGACGGCA        TTTTATTTTCCTAAT  95 43
        gidA  600986 ..  601007 -  -6.7  -5.00884   ATGTTGTTCAAAAAA           TCTACTTCT ATAT AGAAATAGA            CGGCGAATTCTAATA  83 133
       rps12  600472 ..  600484 -  -6.3  -4.42386   TTCTCATTGAGAAAA                TTTGC AGC GCAAA                GCGCTTTTGACTGGA  74 100
        rpS7  599928 ..  599948 -  -2.5  -4.81249   CTTTAAATTCAAAAA            CTTATTACC AAC GGTAGTGAG            CAAATGCTTTGTTAG  63 9
        fusA  597702 ..  597733 -  -7.4  -2.76815   ATGTTTCCTAAGAAG      TGCGGTATAAAACA ATCA TATTTTACACCGCT       GGTTTACAAAAATTA  63 38
         tuf  596422 ..  596441 - -12.2   -5.9218   TATAGAATAAAAAAA            TGCGGAGA ATTT TCTCCGCA             CTTTTCTTTTTACTT 100 81
        slyX  593490 ..  593506 - -10.8  -3.78409   GGAATGTAATTTAAA              GGGCGC ATTAA GCGCCC              TTTTCATTTGTACGA  90 55
        oxyR  591708 ..  591718 -    -4  -2.54193   CATTATTTCAACCCA                 TCTA GAA TAGA                 TTTAACTTCATCGCT  45 2
      HI0570  590754 ..  590766 -    -2  -3.90328   TAGAAGTGCTACAAA                TTGT CGATT ACAA                CCCAAAGCAAGAGGG  51 337
         tex  588095 ..  588112 - -11.3  -5.77632   AAAACGATAAAAAAA             GGGCGAA TAAT TTCGCCC              CATAACTTGTTATTT 100 60
        gyrB  585526 ..  585549 -   -11  -4.72277   AACAAGATAAACAAA          GAAAGGGCTC TTTG GTGCCCTTTC           AGTCATGAATATAAA 100 52
         dod NONE
         gph  583994 ..  584015 -  -8.7  -4.86822   AAGTAGATAACAAAA           GTGCGGTAA AAAT TAACCGCAC            TTTTTATTAGATGGA  95 45
        asnC  582144 ..  582162 -  -3.8  -5.63012   AAAAAGAAATAAAAA             TTATCGCC TTA AGCGATCA             ACGCCGAGGTGCGCC  85 235
      HI0561  579689 ..  579711 -  -7.8  -4.70659   TTTCATAGTGAAAAA           TAGGCTATCC AGA AGATAACCTA           TTCTAAAATAAATTT  83 50
    HI0559.1  579196 ..  579216 -  -9.8  -3.57309   TAAAACTGTTGCAAA            TGCTTACC TGATT GGTAAGCA            ATCAGCAATACTTGG  82 141
        cysQ  578451 ..  578463 -  -4.9  -3.41636   AACCAATCGAACCAA                TCAAT TAA ATTGA                AAGATAGAACGCCAA  55 13
         zwf  576746 ..  576759 -  -5.3  -2.99161   TAATTGACTATAAAT               CACAA ATTC TTGTG                CAATTTTATCGACTG  54 157
        devB  576114 ..  576129 -  -6.1  -2.80575   AAAATTTCCATTAGA              GCAGC CTTACC GCTGC               TTTGTCTAAGTACCA  56 5
      HI0555  575829 ..  575847 -  -5.2  -3.09004   CCATTTGCAAAACTA             TTGCCAAC ACT GCAGGCAA             CCCCTACTTTACCAA  54 48
      HI0554  575138 ..  575191 -  -2.7  -3.04792   TGATGAGGGCTAATA TAATTAGCCCCTACATGTTTGTCTAT GAT ATAGATAAAT-TGTAGGAGGGAATTA CATTCGCCCTTTTAA  43 37
         gnd  573200 ..  573226 - -12.4  -4.11183   CCTTAGTATAAATAA         TTGAGCTCTACA TTA TGCAGAGCCCAA         TATTTCAGCAAATTA 100 102
      HI0550  570662 ..  570681 - -10.8  -5.51353   TAAAAATAATAAAAA            GGTGTAAC CCTT GTTACACC             TTGGCTTTCTACATA 100 34
        infA  569315 ..  569346 -   -14   -5.4505   TTTTTGAACAAAAAA      GA-AGGTCGATATTG TAA CAATATCGACCTATC      TCAAATCTTCTGTAA 100 41
        rpsF NONE
      HI0546 NONE
        rpsR  568236 ..  568249 -  -2.4  -2.70932   GTGTCTCCTTAATTA               CTGA TGATTG TCAG                TGTATGGAAGTAACG  40 9
        rpL9  567727 ..  567743 - -10.9  -6.23317   ATAAAAATAAAAAAA              CCCAGTT TTA AACTGGG              TTTTATTTTATCTAT 100 49
        ureA NONE
        ureB NONE
        ureC  563008 ..  563024 -  -8.7  -3.27297   ATTTATCAAGTAAGA              GGCGTAT CGT ACACGCC              CTTTTACACTAATTC  73 59
        ureE NONE
        ureF  561597 ..  561636 -  -5.8  -2.53263   TGTAGGGGCAAGTTA  CATTTGCCCCTATATATC AACG AATGTTCAAGGGCAAATG   TGATTTGCCCCTACA  54 70
        ureG  560875 ..  560895 -  -2.5  -2.83371   TATTTCACCAATAAT            TGGGCAAAT GTA ATTCACCCC            TACGATTAACGAACC  42 31
        ureH  559930 ..  559944 -  -5.8  -2.77701   ACTTGATGAAGATCA               CATTTT CAA AAAATG               CTCTCAAGACATATT  56 122
        aspA  558070 ..  558092 -  -3.4  -4.47271   CAAATTGAAGCAAAA           GCATTACGTA AAT TACGTCATCC           TAGCCGTTCTGAAAC  62 369
         gcp  552789 ..  552805 -  -3.6  -2.71712   TTTTTTCTCCTAAAT              TGCCGG TAATT CCGCCA              TTGCCCAACGAGGTT  45 3
         tdk NONE
        tyrP  550739 ..  550755 -  -2.2  -4.33153   CTGAACATCAAGAAA              CCGAAG AACAG CTTTGG              GAACGCTTTGTGATG  59 206
      HI0526  549576 ..  549586 -    -4  -2.63579   ATTAAAATTAAAATT                 GAAA ACT TTTC                 GTATTATACCTACTT  45 77
         pgk  548370 ..  548389 -  -2.1  -4.39166   TGTTATAGAGGAAAA            GTGCG GTTAGTTTTT CGCAC             GTTTTTCAAGAATTT  57 12
         fba  547143 ..  547160 - -11.3  -6.09196   GCTAAAATAAAAAAA             CCGCACT TGAA AGTGCGG              TCGTATTTTATGTTA 100 51
      HI0523  545799 ..  545811 -  -5.5   -4.2328   ATCACAACAAAAATA                CTGGC ACC GCCAA                CCGCACTTTTTTCAC  67 292
      HI0521 NONE
      HI0520  542878 ..  542898 -    -4  -4.25104   GTTTTCTTATGAAAA           GT-CGGCGA ATTT TCACCGCAC            TTTTTGTAAACGTCT  59 39
      HI0519  541517 ..  541538 -  -8.7  -4.52042   ATAAAAATGAATAAA           GTGCGGTCA TTTT TTACCGCAC            TTTTTAATTGATTAA  89 47
        deoD  540673 ..  540694 -  -9.5  -5.00895   TGCACCACACAAAAA           TATGAGCCA CAAA CGGCTCATA            ATGGGCACGGATTAT 100 91
        rplK NONE
        rpL1  539420 ..  539440 - -14.1  -5.99154   TATGAAACAAAAAAA            CCGCACTTT CAA AAAGTGCGG            TTTAAAATCTATCAA 100 50
        rpoB  534841 ..  534875 -  -7.2  -3.64236   AGTTAAAGGTTTAAA     GTGCGGTTAAAAATTT CGG AGAATTTTGACCGCAC     TTCGGCGATTTCAAA  68 200
        rpoC  530516 ..  530539 - -11.8   -3.3761   TTTTTCTAATAAAAY          CCCTCAGAAC TCTC ATTCTGAGGG           TTTAAACATAAGATA  90 47
     hindIIM NONE
     hindIIR  528056 ..  528071 -  -5.4  -6.23317   ATAAAAATAAAAAAA              CCGAAC TTTC ATTCGG               GTTTTCTTATATAGG  95 113
      HI0511  526918 ..  526940 - -12.1  -3.77087   GATGTAATATGTAAA           TAAGGCAGG TAATC CCTGCCTTA           GTTAATTTAAATGCC  91 41
        menA NONE
        menG  524502 ..  524514 -  -2.7  -2.55459   TATACGGACAAAATT                TTGTA TAG CACAA                GCCATAAAACGCATT  41 182
        potD  513724 ..  513745 - -13.1  -4.61199   ATTTTACATATAAAA           GTGCGGTAA ATTT TTACCGCAC            TTTTTTGTTTTCAGG 100 50
    16273634  510813 ..  510845 -    -7  -4.55798   CAGGGGAAACTAAAA      GGGCTGAACCCTGT GAATG ACAGAACTCAGTCC      TTGAACTAAATCAAT  80 81
      HI0487  507538 ..  507549 -  -2.2  -3.34856   ACACCATAAATTGAA                TGCA CCTC CGCA                 TAATTCATTTCAAAG  45 30
        gidB  506753 ..  506770 -  -2.7  -5.20633   AAAAACACATAAAAA             GTGTTAT ATAA ATCACAC              TTTTAGAAAATAATT  69 58
    HI0485.1  506293 ..  506305 -  -2.7   -3.9461   TGTTCTGAAGAAGAA                TAACC CAA AGTTA                AATTTTATTGAGAAT  53 23
        atpB NONE
        atpE NONE
        atpF NONE
        atpH  504108 ..  504124 -  -5.2  -3.29144   GTATTCCTCTTATAA              TTGCAA CTCGT TTGCAA              GACGAGTAAGTTGCC  55 3
        atpA NONE
        atpG NONE
        atpD NONE
        atpC  499742 ..  499771 - -13.8  -5.24796   CTTATACAACAAAAA       GGCTAAGTTCTA AAATTA TAGAACTTAGCC        CTTAAACTAAATGAA 100 69
      HI0467 NONE
      HI0466  488435 ..  488454 -  -7.9   -5.5762   ACTAAATAGAAAAAA            GATCAGG TTAATG CCTGATC             TTTTTTTGCTTTCTT  93 39
      HI0461  481582 ..  481615 - -11.2  -4.34711   AAAACTAATTGAAAA     GTGCGGTAAAAATT TCTCTC ATTTTTTACCGCAC      TTTCTTCGTTAAAGT 100 34
        pyrR  480080 ..  480090 -    -4  -3.25823   CGTTGGTTAGAGTAA                 CAAT TCT ATTG                 AAGGTTCACAATAGA  49 47
      HI0458  479066 ..  479081 -  -7.5  -5.22104   TAAAAAACAACAAAA              GGGGC AATTAA GCCCC               TTTATTTTTGATACT  89 44
      HI0457 NONE
      HI0456 NONE
        holB NONE
      HI0454 NONE
      HI0453  474942 ..  474960 -  -8.8   -5.2894   AAATATAAAAGAAAA             CGACCGCA CTT TGCGACCG             TTTGGGATATTACTT  95 35
      HI0452 NONE
      HI0451 NONE
        vapD  473048 ..  473058 -  -6.8  -3.46824   GGATTAAGCAAGGAA                 GCCT GTA AGGC                 TTATCTAGGCAAATG  62 41
      HI0449 NONE
        fruB NONE
        fruK NONE
        fruA  468174 ..  468206 - -17.9  -4.50058   CATCCATAACTAAAA      GGACTAAGCCCTGTA GAT TACAGAGCCTAGTCC      TTGATTTCATAGTCT 100 84
        comA NONE
        comB NONE
        comC NONE
        comD NONE
        comE NONE
        comF NONE
      HI0433  455547 ..  455572 - -12.7  -4.82901   TTTTCTCCATAAAAA         TAACCGCACTT TCAA AAGTGCGGTCA          TTATAAATCTTCTTT 100 50
        nudC NONE
      HI0431  454017 ..  454039 -  -7.1  -3.08508   GATTCTTTAAAAGTA           TCTTTGCGA ATTTG TCGCAAAAA           CTGTGCAAAGGATAA  63 96
      HI0430  453655 ..  453675 -  -3.2  -5.60689   TTACACAATAAAAAA           CCCCTG-CG CAAT CGACAGGGC            TTCATTTCATTGATG  82 48
        glmS  451705 ..  451724 - -10.8  -5.28481   TATTTAACTAAAAAA            TACGGTGA AATT TCACCGTA             TTTTTTATTACATTA 100 55
        fadR  448365 ..  448377 -  -4.9  -4.56597   CGTTTCTGTGAAAAA                TTTGA GAC TCAAA                TTGAAAGTGGTCAGC  71 411
      HI0424  446118 ..  446136 -  -8.9  -3.71917   ATTTGAAATTTTAAA             GGGGAAA TTCAT TTTCCCC             TTTAATCATACACTA  79 38
        srmB  443834 ..  443871 - -18.7  -4.90918   ACAAAATTAATAAAA   TAGATGAAAATCCCCTC TTAA GAGGGGATTTTCATCTG    TGTTATAAATACACC 100 183
      HI0412 NONE
         hfq  432358 ..  432393 - -17.8  -5.58454   TTGAGATGAAAAAAA    GTGCGGTTGAAATTTC CTGA GAATTTTCAACCGCAC     TTAATAAATATTGAT 100 62
        yebM NONE
      HI0407 NONE
        accA  427000 ..  427020 - -11.9  -5.22312   ATTTAGATCAAAAAA            GAGCGGTAA AAA TCACCGCTC            TTTTAGAATGTTAGT 100 40
      HI0405 NONE
        mesJ  424433 ..  424446 -  -6.7   -3.5594   AATTCAGGGGTTAAA               TGGGA AAAT TCCCA                CGTTCGTCATAAACT  64 383
      HI0400  421555 ..  421610 - -10.8  -2.85841   AGAAGGGTATTAAAT TTTGTGGACGTTTTAAAAATCACTTTC ATA GTAAGC-ATTTTTAAAACGTCCACTAT TCTAACCCAATAAAA  81 65
         pth  416268 ..  416285 -  -4.9  -4.26076   TTATTTTGAGTAAAA             CGGTT-GT AAA ACTAACCG             CACTTTTAAATTTTA  64 31
      HI0393  415099 ..  415136 -  -2.2  -3.79419   TCCTTTTATAAAATA  TCGACCGCAC-CTTGA TTTATGCG TCAAAAGTGCGGT-GA   TTTTTTATGTGTTTT  50 40
      HI0392 NONE
      HI0391  413162 ..  413184 -  -9.2  -5.43414   AGTAGATATAAAAAA           GCGTTGAG TAAATAG CTCAACGC           TTTTCGTTTCTACTC 100 35
      HI0386 NONE
        tolQ  405515 ..  405550 -  -3.3  -2.56761   TAAAATTTTAACTTA    TTTTTACCGCACTTT TTCTTC AAAGTGCGGTCAATT     TTCCCTATATTTTAG  42 37
        tolR NONE
        tolA NONE
        tolB NONE
         pal  402074 ..  402099 -  -6.1  -5.14626   ACGATGAAAACAAAA         CAGGANCCAAT AAAA AATGGATCCTG          TTTTTCAAGTATTAG  83 53
      HI0380  400946 ..  400964 -  -2.4   -2.9518   CGCAATACTTACATA             TCTGACTA ATT TAGTCAAT             TATCCTCTTTTGTTA  41 21
      HI0379  400467 ..  400479 -  -3.5  -2.50816   TTTTTATTGATTAAC                TAATA AAT TATTA                AAATCACGATGAGAT  42 1
        nifS  399145 ..  399165 -  -6.9  -3.07994   TTCAATTCTAGTGAA            TGCCATTGT CAG ATAATGGCA            ACTAAATATTAGTGA  63 34
        iscU  398701 ..  398720 - -12.2  -4.62302   CAACACCGCTAAAAA            TGCGGTCA AAAT TGACCGCA             CTTTTTCACATGATT 100 39
      HI0376  398360 ..  398376 -  -2.9  -2.77222   ATTATTACCTTAAAC              GTGGAAA CTT TCGCCAC              AACCACAAGATTCTT  41 3
        hscB NONE
      HI0374 NONE
        hscA NONE
       fdx-1 NONE
      HI0371  394584 ..  394605 - -10.2  -4.62085   ATCTTTAAAAAATAA           TACCCGCA TCAAAG TGCGGGTA            TTTTTTCAATCAAAT 100 47
      HI0364  387601 ..  387629 -    -9   -5.1101   TCATCAGCTAAAAAA        TGCGAGATAAAA CAAAC TGTTATCTCGCA        TTTTTATGTTTATGA  95 44
        yfeA NONE
        yfeB NONE
        yfeC NONE
        yfeD  383688 ..  383701 -  -2.4  -3.83154   CAACTAGAATGGAAA               TTGC GTTTTG GCAA                ATGGGGTTGGATTTG  50 146
      HI0352 NONE
        galE  377968 ..  377994 -  -5.2  -4.57569   GGATTTTTGTAAAAA         TTAGGGGATT TTTAATC ATTCCCCTAA         TGTTTAGCATTCTTC  71 74
      HI0350  376589 ..  376621 -  -7.8  -3.06711   TACTGATAAAGCATA      GTGCGGTCAAATTT TTTAT AATTTTTACCGCAC      TTTTATACTGAGCTG  66 28
         adk  375809 ..  375852 -  -4.7    -5.626   TAGTTTATAAAAAAA TCTGCACTTTAATTCGCTGA TTTAT TCAGCCT-TTAAGGTGCAGA TTAATTATATTTTCT  86 68
        priA  365914 ..  365933 - -12.2  -3.35996   TTTTAGAGATAAAAG            TGCGGTGA ATTT TCACCGCA             TTTTTTATGATAAGT  90 30
         efp  355312 ..  355329 -  -7.1  -5.73978   ATTAGAAATAAAAAA             CTAATTC TTCC GAATTAG              TTAGCTCGTAAAAAT  93 344
        aspS  347721 ..  347740 - -12.2  -4.77036   TTGCATCATTAAAAA            TGCGGTCA AATC TGACCGCA             CTTCATTCCTAATAT 100 48
        ntpA NONE
      HI0315  346334 ..  346352 - -10.4  -5.25803   AATTTCTATAAAAAA             TGGGTAAT TAA ATTACCCA             TTTATTGCATCATTA 100 38
        ruvC  345730 ..  345745 -  -5.4  -5.31091   TAGAATAAAATAAAA              CTGGAC GAAC ATCCAG               TTAAATTTTTAATCT  82 26
        ruvA NONE
        ruvB  344011 ..  344032 - -11.7  -5.30155   TGAGTAATTAAAAAA           GCCTTATTG AGTA CAATAAGGC            TTTTTTAGTGGTTAA 100 47
        rdgC  339655 ..  339674 -  -6.4  -3.86944   TTTAGAATGATTAAA            GCGCGATT TTAT AATCTCGC             TTTTTCGCCACCAAA  66 14
      HI0299 NONE
      HI0298 NONE
      HI0297 NONE
        hopD  330324 ..  330346 -  -9.2  -3.99374   TTCTATGAAGAACAA           GGGGAAAATA TTA TGTTTTCCCC           TTTTTAATATCCGTA  85 29
        metJ  328371 ..  328389 -  -2.4  -5.30686   AACAGTTACAAAAAA             TGGTACAA AAA TTGCAGCA             CTGGCACGACAGTTG  73 106
        merP  327745 ..  327774 -  -3.5  -3.18264   TGTTTTATTGATGAA       TGCGATTGGCAGG CCAT CCCACCAATCTGA        ATTGAAATTTTTTTA  47 38
      HI0291 NONE
      HI0290  325320 ..  325340 -  -7.6  -5.64274   TCAGCGACAAAAAAA           TCGGTG-CG ATGA CGACACCGA            TTGCGTATAAAAATA  93 48
        sdaC NONE
        sdaA  322407 ..  322420 -  -2.5  -5.04249   GTTTTAAAAAATAAA               TTTAA ATTA TTAAA                TAGCGATCTGCACTT  69 105
        menF NONE
        menD  316623 ..  316645 -  -6.3  -5.06472   ATAGAAATAATAAAA          TATGGCGGAC TAAA GCCCGCC-TA           CAGAATACTTAAGCA  84 34
      HI0282  315828 ..  315838 -  -5.4  -4.41609   TATTATAAAGAGAAA                 GGAT TGA ATCC                 TAGCATTTTAACTAA  69 37
      HI0281  314209 ..  314231 -  -4.2  -5.33331   CAAACAGAAGAAAAA          GCTGTG-TC TGTTGT GATCACAGC           TGCACAAGCATTGTT  79 272
      HI0277 NONE
         rbn  311295 ..  311312 -  -9.9  -2.87881   TAATTTTCTTATAGA             TCGAGCA TTAT TGCTCGA              TCTGCTCGCCAATTT  76 15
        gltX  307175 ..  307193 -  -7.4   -5.4833   CGATGTAATAAAAAA             GCGCACTA TTC TAGCACGC             TTTAGTTTTTATTTT  93 267
         rph NONE
        pyrE NONE
        djlA NONE
      HI0270  303851 ..  303876 -  -9.1  -4.94222   AATAATTTAGAAAAA         GAAAACCTGCT GATT AGCAGGTTTTT          TATTTCTCATTTAAC 100 25
      HI0265  298986 ..  299021 - -13.6  -3.36128   AAAGCATAAAGCCAA    TCTGACAGACAT-CAAT TAA ATTGCATGCCTGTCAGA    TTTATTAATAGCCAC  95 51
    HI0260.1 NONE
      HI0260 NONE
      HI0258  288311 ..  288321 -    -4  -5.75538   TCTAAAAAATAAAAA                 TCTT TAA AAGA                 TTAGTTAAAAAATAG  84 146
         bcp  284855 ..  284865 -    -4  -2.93393   TGTTATTTGAGAAAT                 TTCT TTG AGAA                 TATAATTGAGAATGA  46 158
        exbB NONE
        exbD NONE
      HI0251  283015 ..  283044 - -13.1  -4.45544   TTTTACTAATTAAAA       GGACTAAACCTAT GATT ATAGATTTAGTCC        TTAATTTTATAGCTT 100 89
        uvrA  279393 ..  279432 -    -5  -4.74215   ATATCACTAATAAAA  TAACCGCACTTTATGTGA GTTT TCTCTGAAAGTGCGATCA   TTTTTTCTAAGGTTT  72 32
      HI0246  274274 ..  274295 -  -9.5  -4.66537   TCGGGGAAGATAAAA           TAACCAGCA ATTA TGCTGGTCA            TTTGGGATTAATTAT 100 37
        queA  272795 ..  272814 -    -5  -5.63517   TTTTTAAACAAAAAA            GCCTGT TAAAAAAT ACAGGC             TTTGTGATATCATAT  86 303
         tgt  271556 ..  271590 -  -8.7  -4.56597   TTCCTTTGTTAAAAA     GTGCGGTCAAAAAAC GTTTT ATTTTTCTACCGCAC     TTTTATTAATTATGA  89 35
      HI0243 NONE
      HI0242  270709 ..  270719 -  -2.6  -3.14132   TGTTTTCCTTATTAA                 TTTA AGT TAAA                 AATTTTGCGTAAAAT  43 105
        yajC  270354 ..  270376 - -14.2  -2.52464   TTCTTTTCTAACGCA           CAGAGCCACA ATG CGTGGCTCTG           GAAAATAATTTAATG  93 47
        secD NONE
        secF  267435 ..  267462 -  -8.6  -5.76237   TATATAAATAAAAAA        TAGTTAATCGTA AATT TTCGATTAACTA         TTTTTTTAATTTATT  95 56
      HI0236  265851 ..  265872 - -12.3  -5.00884   ATTTTCCTTAAAAAA           GCCGCGGAA GGAT TTCCACGGC            TGGTGTATTATACAT 100 54
      HI0235  265602 ..  265644 - -10.2  -5.13741   TTAACCTAAGAAAAA CCCGATTATAAAGTTTCT GTAATCA AAAAAATTTATAATCGGG CTTTTCAAATATTTT 100 5
      HI0234  264766 ..  264783 -  -3.4  -5.78622   CGATGTGAAAAAAAA             TCTGCC TTTATT AGCAGA              AAAACGCTATTATTC  87 512
      HI0228 NONE
      HI0227  257013 ..  257032 -  -9.2  -4.07568   CCCTGTGCCGTAAAA            CTCCGTCC TTCA GGGCGGAG             ATATAAGGCACAGGG  85 73
        nhaA  254239 ..  254260 - -13.1  -3.88946   TATCTTATAGAACAA           GTGCGGTAA ATTT TTACCGCAC            TTTGTGTATGATTAG  95 37
      HI0223  252745 ..  252766 -  -8.7  -3.68936   CAGTAACTTTAATAA           GTGCGGTTA ATTT TCACCGCAC            TTTCTTTTTGTTTAA  77 17
        birA  247593 ..  247612 -  -5.8   -5.0065   TAGCTATAAATAAAA            CACTACTT AAAA AAGTAATG             ATGAATTTTCAGTTA  81 323
    HI0220.2  241151 ..  241165 -  -2.9  -4.88407   TTACCGAACGAAAAA               TATCT ACCCA AGATA               TCTGATGAACAATAA  66 288
     HI0219a  239483 ..  239499 -  -3.8  -3.01001   TATCTTTAAATCACA              TGTAAA TAATC TTTACA              CAACTACCTTATAAT  47 42
      HI0219  238631 ..  238655 - -11.5  -5.18726   TCGTGATAATAAAAA          CAGCTCCAATT TAT ACTTGGAGCTG          TTTTTTATATCGATA 100 44
      HI0213  227280 ..  227307 - -12.9  -4.61633   AGATATGTTTAAAAA        GCCATACTGTT ATATTG AACAGTATGGC         TTTTTTATTTAAACT 100 295
        pgpB  225386 ..  225402 -  -6.7  -2.91873   ATTATCGTCAAATTA              GTTTTTT GGC AAAAAAC              TTATAACCTATTGAA  58 437
       rpS16  218755 ..  218781 -  -7.4  -2.99325   GTTTGAGAACTAAAT         CAAAAAGCAAAA TTA TGCTGCTTTTTG         TGCTTCTTTTACCAA  66 11
      HI0203 NONE
        trmD NONE
       rpL19  216983 ..  217000 -  -7.7  -5.24989   CCACATAGCAAAAAA             CCTTGGA ATAT CCCAAGG              TTTTTTAGATTATCA  89 55
      HI0193  205842 ..  205854 -    -2  -3.16608   ACTTAAACTACTTAA                TTCT TATTT AGAA                ATCGTTTAATTGCAC  44 9
        fldA  205215 ..  205237 -  -4.8  -4.43844   CTATTATGCACAAAA           TGCTAAGCCA ATT CAGCTAAGCA           CATTTCATCATAAAT  67 5
         fur  204721 ..  204735 -   -10  -4.46073   TTTGAATATAAGAAA               GCGACA TTT TGTCGC               CTTAGATATTATTTA 100 38
        adhC NONE
      HI0184  198139 ..  198155 -  -2.3  -2.72661   TATTATTGGTAACTA              TGCTT ATGCGGA AAGCA              ACATCCGTTTTATCA  40 508
      HI0181 NONE
      HI0180  192141 ..  192164 -   -14  -5.26316   TTAGTCTATAAAAAA          TGAGCCTGAT TTAA ATCAGGCTCA           TACATATTATGTTCC 100 72
         act NONE
      HI0178  190746 ..  190756 -  -3.2   -3.7574   GCCAGCAGTAAAATA                 GCAA TAA CTGC                 AGAAAAATCGAATAC  52 95
        sfhB NONE
      HI0175  188108 ..  188134 -  -8.8  -3.02791   ATAAAACAAAGATGA         CTAAAAGCGCGT AAA ATGCGCTTTTAA         ACTATTTATTCAAAC  71 31
      HI0162  178265 ..  178288 - -12.6   -4.9725   AGCGTGATAGAAAAA          GAGGAAGATT GTTC AATCTTCCTC           ACTGTAGATATGTGA 100 41
         gor  176611 ..  176647 - -10.4  -5.16969   CATATAAAAAATAAA    CAGGATTTATTTCCAT AAATG ACAGAAACAAATCCTG    AAAGTAGATATTTCT 100 96
      HI0159 NONE
       rpL32  174788 ..  174805 - -12.7  -3.23045   ATGCAGATAGTAATA             CGGGGAC CAAC GTCCCCG              CCCATCACATCTAAC  91 83
        fabH  173674 ..  173695 -  -8.7  -5.10767   CATTTAACACAAAAA           GTGCGGTCA ATTT TTACCGCAC            TTTAAAATCATCAAT  95 57
        fabD NONE
        fabG  171268 ..  171279 -  -4.4  -3.30972   CCACAAAATAGGCAA                TGTG AACA CACA                 CATCAAATATAGTTA  51 162
        acpP  170899 ..  170921 -  -2.6   -5.9873   TTATTAGAAAAAAAA           TTAGCGACTT AAA ACGTCGCCCA           ACTTAAAATTATTGA  91 34
      HI0152  168576 ..  168605 -  -3.8   -3.7331   ACGTCTATGAAAATA       CAAGG-CTTTTTA GGCAA TAAAAAATCCTTG       ATTTTATATAAGGAT  55 49
        hflK NONE
        hflC  166363 ..  166381 -  -8.9  -5.60993   TTGGCTATAAAAAAA             CACCTTC ACAAG GAAGGTG             TTTTTATCAAATTAA  95 44
      HI0145 NONE
      HI0144 NONE
      HI0143 NONE
        nanA  157695 ..  157727 -    -2  -3.23492   TACGACAGAGCAATA      GAAGTTGCCC CCTTCCGCCCTTC GGGCACCTTC      CCCCGTAAACAGGGG  44 121
        nagB  156681 ..  156699 - -13.2  -2.85351   CTTGTTGAGATTATA             GGGCGAAT GTA ATTCGCCC             CTACATAAAGATGAA  87 51
        nagA  155253 ..  155272 -  -9.4  -5.57396   ATAATTAATAAAAAA            TCTGTGAT ATAT ATCACAGA             TTTTTAAATCAATTA 100 60
        dnaQ  152185 ..  152198 -  -8.1  -5.76633   TCAGATACAAAAAAA               GCACC CTTA GGTGC                TATCTTTATTTATCT  93 319
      HI0136  150213 ..  150257 -  -4.4  -6.11392   AAACAAATAAAAAAA TAACCGCAC-TTTAGTTCTCC AAAA AGAGTTTTAAAAGTGCGGTTA AATCTTGCTAAGTTT  93 55
        afuA  145352 ..  145379 - -12.8  -2.66692   TACTATTACGATAAT        TAGCCGTGGGTA TACT TACTCACGGCTA         TGATTGTCACGAAAA  86 41
        afuB NONE
        afuC  142057 ..  142078 -  -8.7  -4.54821   ATTTTAATCACAAAA           GTGCGGTGA AATT TTACCGCAC            TTTTTTATACTTGGA  89 110
         ppa  139874 ..  139896 - -10.6  -5.38951   AACTCATATAAAAAA           TCCCCGACTC AAA GAATCAGGGA           CTTTTACAATCAAAC 100 53
        metC  137299 ..  137317 -  -8.9  -5.27923   TAATCCTATAAAAAA             TGCCTGT GTAAA ACAGGCA             TTTTTTTATCCGCAC  95 43
      HI0121  135545 ..  135583 -  -7.7  -5.38958   AGTCAGAAATAAAAA   GTACAGTCAATTTAAAA ACAGG TTCTAAATTAACCGCAC   TTTTATTATTTCAGT  89 31
      HI0120  134934 ..  134963 - -10.8  -4.58685   AAACCTTTCTAAAAA       CAATGACCGCAC ATAAAA GTGCGGTCATTT        TTTTTTCTAAATTTG 100 32
      HI0112  120075 ..  120095 -  -2.6  -4.56736   AGTGAAGAACTAAAA            GTATAAAC AGGAA GTTTCTAC            AAAAATTGCCCGTTT  60 22
      HI0109  117255 ..  117270 -  -4.6  -5.46657   CAGTGCAACAAAAAA              GCCGAC ATTT GTCGGT               TTCTACTATTCTTGT  82 74
         ffh  113230 ..  113261 -  -8.8  -4.94487   GCATAAAATACAAAA      GTGCGGTAAAAATA TTTC TTTTTTAACCGCAC       TTTTATCTTCTGAAA  95 41
        htpG  110212 ..  110235 - -10.4  -5.75538   CCTAAAAAAGAAAAA          TCCTCAATCT AATC AGACTGAGGA           TTTTAACCCTTATGC 100 59
      HI0103 NONE
        dapE  108640 ..  108664 -  -9.3  -3.82097   GGTAAATTGACTAAA          TGCTCACGGGA CTT TCCTGTAAGCA          TTTCTGGGGTTAATT  81 46
      HI0095  102343 ..  102375 -  -5.9  -4.05245   CATTAGAGAATTAAA      TATTAATTTAACTAT CGT ATAAATAAATTAATA      TAAATGATCTGCACC  67 103
      HI0094  101664 ..  101681 - -11.3  -3.93768   ATCTGCAAGAAAAGA             CGGGAGA CTAT TCTCCCG              CACTGCGTTTTTATC  93 127
      HI0093  100411 ..  100425 -  -2.8  -3.63627   GTTTTATAGGGGAAA               TGCTTT ATT AGAGCA               AACAAAAAGTGCGGT  48 75
      HI0092 NONE
      HI0091   97601 ..   97617 -  -6.6  -4.22748   GATGAAGAAAGTAAA              TCAGGT ATTCA ACCTGA              GGAAATGCTAACACT  73 357
        thrA NONE
        thrB NONE
        thrC   92096 ..   92118 - -11.4  -4.87133   ACTTTCTAAATAAAA           TAGCACCTGA AAA TCAGATGCTA           TCCAAAACACAATAA 100 55
        metB NONE
        ldhA NONE
        trxM   88678 ..   88696 - -10.3  -5.37043   ATTTCAGACAAAAAA             TTGCCCC ATTAA GGGGCAA             TCTTATCAATGTTCT 100 68
        cysS   84513 ..   84555 - -12.3    -5.243   GAAATGATGAAAAAA TAAAGAGACTAAGTTCGAT TGAAT ACCGAACTTAGTCCTTTTA ATGAAAGTGATTTAA 100 50
      HI0074 NONE
      HI0073   79138 ..   79159 -  -3.1  -4.56597   TTCGCCTTGGAAAAA           TTTTCAAAA GACA TTTTGAATA            CTATCGATAACCTAG  64 334
        ppnK   77870 ..   77884 -  -2.2  -3.41795   AAATTTTTACCATAA               TCAAAA TGA TTTTAA               CCAACCTAATTTGCT  45 43
        recN   75917 ..   75933 -  -6.6  -3.53343   AATTTGTTGGGTAAA              TCTTCC GTTGT GGAAGA              CAGTGAATTTGTTAA  64 174
        rec2 NONE
        msbA   61351 ..   61376 - -10.5    -4.386   TAAGTGCGGATAAAA         TAACGCGAGTT TTTC AACTCGCGTTT          TCGATAATCAATAAA 100 41
      HI0059 NONE
        kdsB NONE
        uvrC   57600 ..   57616 -  -3.8  -3.27181   ATCCGAAAATACAGA              TCATAA TGGCT TTATGA              CGAAAAGCAATCGTT  49 64
      HI0056   56800 ..   56836 - -11.9  -5.54338   TAAGTAAAAGAAAAA   GTGCGGTC-ATAAAAA ACATTA TTTTTATCGACCGCAC    TTCTAATTTATTTCA 100 33
      HI0053 NONE
      HI0052 NONE
      HI0051 NONE
     HI0050m   50821 ..   50832 -  -4.4  -3.82605   AATAAATCAAGATAA                CCAA TTCA TTGG                 AACAATTACAATTTC  57 5
        kdgK   49857 ..   49867 -    -4  -3.95852   ACTCCATTAATTAAA                 TTCA GAT TGAA                 GATGAGAAATTGCGA  57 6
      HI0048 NONE
         eda   48291 ..   48310 -   -10  -5.15969   GCTTAATCGAAAAAA            CGCGGTCT AAAT AGACCGCA             CTTTGCACTTTAAAG 100 49
      HI0045   47256 ..   47279 -  -9.6  -4.37199   ATCAGAATTAAGAAA          TCCCTAAGTC ACAA GGCTTAGGGA           TTTTAACTTTGTATT 100 44
      HI0044   46266 ..   46289 -   -14   -5.0538   GCCTATCCCAAAAAA          TAACCCCACT AAAT AGTGGGGTTA           TAAAGTCAAAAATCA 100 45
      HI0043 NONE
      HI0042   44508 ..   44525 -  -2.1   -3.0682   TTTATTATACAGAGA             TTTCTAT TTTG ATAAAAA              CGGCTTTGTCAGATA  42 11
        xthA NONE
      HI0040   42828 ..   42843 -  -7.6   -5.2422   AATTACATTAAAAAA              GAGAGA TAAC TCTCTC               TTTTTTATGATTTAT  89 56
      HI0035   36326 ..   36349 -  -4.5  -5.10497   AATCCACGCAAAAAA          TAAGCGCGA AATTAA CCGCGCTTT           TTATGTCTAAATTGA  76 52
      HI0034   35910 ..   35931 -  -8.7  -4.66163   ATCCTTATCTAAAAA           GTGCGGTTA TTTT TTACCGCAC            TTTACTAAAATTTAC  93 37
      HI0033 NONE
        pbp2 NONE
        rodA   32301 ..   32345 -  -7.6  -2.73972   TCATAAAATATTAAC GCT--TTTCATTTATTCTTTCT TTA AGAAAGAAAAAATGAAATTAGC TCCTTTTCATAAATT  63 21
      HI0030 NONE
        dacA NONE
      HI0028 NONE
        lipB   29222 ..   29236 -   -10  -5.27335   TTTCCTAAATAAAAA               TGCCCA AAT TGGGCA               TTTAGTTTTTATAAA 100 44
        lipA   28183 ..   28220 - -12.3  -4.59773   TCTGAGTTGTAAAAA   TAAACCGCAC-TTTTGTT GCA AGCAAAAAGTGCGGTTTA   ATTTAGCGGAATTTT 100 44
        citC NONE
        citD NONE
        citE NONE
        citF   24155 ..   24184 -  -4.4  -3.53091   ATGGTGCTGGCGAAA       GCTGAAAGAG-CT AATTG AGTCCCTTTCAAC       TCTTTGGGCTCCTTT  55 108
        citG NONE
      HI0020   21106 ..   21138 - -18.7   -4.5852   CAAGGTAAACCAAAA      GGATTAAGCCCTGTA GAT TACAGGACTTAATCC      TTAAATTAAATAGAG 100 135
      HI0019   19355 ..   19386 - -15.4  -5.04385   TATATCTCTAAAAAA      TAACCGCACTTTAA TCTC TCAAAGTGCGGTTA       AATATTTCAGTATTT 100 44
      HI0017   17993 ..   18010 - -11.3  -5.23292   TTAGATAAAACAAAA             CCCCGAA TAAC TTCGGGG              TTTCTTTTTTCATTC 100 50
        lepA NONE
        lepB NONE
        rncS NONE
         era   13371 ..   13391 - -10.5  -6.02919   TTAGAAACAAAAAAA            TCCCCATCA CAA TAATGGGGA            TTTTTATTATGCGTA 100 57
        holD NONE
        rimI   11381 ..   11402 - -11.7  -4.12226   AGAAGCATAAAAATA           TAGCCTAGA AATA TCTAGGCTA            ATTATTTAAATCTAT 100 37
        fdhD    4387 ..    4402 -  -4.6  -2.54314   TACATATAACAAACG              GTGGGC TTAT GACCAC               TTTTGTATGTGTAAA  47 202
      HI0004 NONE
      HI0003    3020 ..    3037 - -11.3  -4.26019   GAAGCATAGCTAAAA             GGCTCTC AATT GAGAGCC              TTTCTTTTCTAATTA 100 38
