# Supplementary material for: Rapid, accurate, computational discovery of Rho-independent transcription terminators illuminates their relationship to DNA uptake
Source: Genome Biol. 2007 Feb 21;8(2):R22. doi: 10.1186/gb-2007-8-2-r22 (PMC1852404; doi:10.1186/gb-2007-8-2-r22)
Supplement: Additional data file 4 — Best terminators found downstream of each of the genes of the 343 organisms studied. [file gb-2007-8-2-r22-S4.zip › Hahella_chejuensis_KCTC_2396.bag]

   HCH_00001 NONE
        dnaA    1786 ..    1802 +  -2.2  -2.56596   TAACCAGCTAGTTAG             GCG-TGC ATGT GCGCCGC              TAGCTTGATAGCGAC  39 30
        dnaN NONE
   HCH_00004 NONE
        aarF    4434 ..    4455 +  -9.5  -5.95539   AGCGTAGTTGAAGAA           CCTAGCACA TTGT TGTGTTAGG            TTTTTTTGTTTAAGG 100 54
   HCH_00006 NONE
        recF NONE
        gyrB    8704 ..    8721 + -12.7  -5.42259   TTAAAAAATTTAAAA             GGGCTGC AATC GCAGCCC              TTTTTTTCGCCATCG 100 59
   HCH_00015   16803 ..   16838 +  -6.3  -3.57144   CTTGCGACGATAGTG   GAAAAGTC--GTGACGC CTGC GCGCCACGAGACTTTTC    TTTAGCGGTGAGGCG  61 14
   HCH_00023   27724 ..   27745 +  -3.7  -4.58283   CAGTACTTTTTCATC           GATCGAGCCG GAA CGGCT-GATA           TTTTTCAGAGAGTTG  69 118
   HCH_00026   30810 ..   30824 +  -7.1  -4.08064   CACGGCCTCCAGCAC               CCGGT CAGGC ACCGG               TTTTCGCCCCAGCTT  70 276
   HCH_00031 NONE
   HCH_00032   38723 ..   38739 +  -2.1  -3.51232   CCCTTAGAGCTTGCC              CCCACGG TCG CCTTCGG              TTACTTTGCGCGAGA  47 60
   HCH_00033 NONE
        hemF NONE
        aroE   41227 ..   41240 +  -4.5  -2.62512   GTCAACATGGATATA               CTCAC CTGG GTGGG                GCTTTTGTTCGGAAT  46 144
        motA NONE
        motB   42825 ..   42842 +  -6.9  -3.12351   GCTGAATGCCGGCTG             GGCTGAG CGCG CGCAGCC              TTCAATATGCGCGCA  57 20
   HCH_00040   43536 ..   43549 +  -3.8  -4.82901   CGCCTTCATGGACGG               CCAC TTTGAC GTGG                TTTTTATCCACGCCA  72 338
        prlC   46780 ..   46796 + -13.7  -3.80094   GAGAGAAATAGCAAG              GGCCTGC GTC GCAGGCC              TTGTATTCATTTAGC  95 39
   HCH_00044   47357 ..   47386 +  -4.1  -3.84406   TGAGTGGCCTGTAGA       TCGCAGATCGGGC TATT GCGCAGGCTGCGA        TTGTTCTCATAAACC  56 307
        coxB NONE
        coxA NONE
        coxC   53130 ..   53151 + -12.3  -4.27316   GTAGTTCTGATGATC           GACCCGATG TCTG CGTCGGGTC            TTTTGGCTTCGCCGG  95 37
   HCH_00051 NONE
   HCH_00052 NONE
   HCH_00053 NONE
        cyoE   57043 ..   57060 +  -4.1  -2.85947   TACGTAGGACGTTTT             TTTCCGC CAAC GTGGAAG              TGCTGTTATGTTGAG  45 119
   HCH_00055   58480 ..   58494 +  -5.7  -3.57462   CTGAGAGACGGACGC               CTGCA AGCGA TGCAG               TTTGGGGCTGACCTG  57 172
   HCH_00057   59272 ..   59292 + -11.1  -3.76775   CTTAAACTGGCCGGG            GTCCGGATC AAA GCTCCGGAC            TTTCGCTCTCTTCGC  81 36
   HCH_00061 NONE
       phrB1   66564 ..   66576 +  -3.3  -4.56597   GTGCTTTCTGTTCTT                CCGTC AGC GACAG                TTTTTCCGCCAGACG  67 356
   HCH_00067   70491 ..   70516 + -18.3  -5.71983   ACAGCCGTCGTGAAA         GGGGCGC-CCGC CAA GCGGAGCGCCCC         TTTTTTTATGGTTAA 100 53
   HCH_00069   72257 ..   72274 +  -9.1   -3.2827   CGCTTTCCGCAAAAG             CGGCGGT TGAG ACCGCTG              TTCATGCTTAGGTCC  69 16
   HCH_00070   73446 ..   73466 +  -8.9  -2.87344   TTGTCTGCAACGACA            GGGCCTGCC CAT GTCAGGTCC            TGTCTCCCGCGGCTC  65 111
   HCH_00071   74992 ..   75020 +  -8.8  -3.12351   CTCGCCGATGATGGC       GGC-GTCGCGCCC TTTC GGGTGCGACCGCA        TTGCCTGTAACAGGG  63 154
   HCH_00084   88355 ..   88379 + -15.7  -2.71011   AGCCGCCGCGGGAGA          CAGGGCCTGAC ATG GGCAGGCCCTG          TCGTTGCAGACAAAT  95 59
   HCH_00088   95436 ..   95456 + -11.8  -5.09259   GCATCAAAATCAAAA            GGCGCGGC AAGGA GCTGCGCC            TTTTCTTTTGGCGTC 100 266
   HCH_00089 NONE
   HCH_00090   98695 ..   98712 +  -9.8  -5.72622   CATCTGATACGAAAG             CGCGGC ACGGAA GCCGCG              TTTTTTATTTGTGCG 100 270
   HCH_00091  100988 ..  101004 +  -7.9  -4.82901   CCTGCAAGACGAGGC              CGCGCCA GCA TGGCGGG              TTTTTCTGCGGGCGC  85 438
   HCH_00093 NONE
   HCH_00094  107049 ..  107067 + -13.1  -4.54727   ATAACCTTCAAGAAA             CGCCGGC CCTGC GCCGGCG             TTTTCATTTAAACCA 100 52
   HCH_00099  110460 ..  110498 + -14.5  -5.27779   CATACATAAACAAAA   GCGCCTCTGATGTTGGC AATTA GCCTGCGCCAGAGGCGC   TTTTTTAATGTTGGG 100 115
   HCH_00100  111874 ..  111896 +  -9.1  -4.11394   GCGAGTCTGGCCGGC           CGCGCGGAA AGGCC TTCCGGGCG           TTTTCCGCGTCGCCT  78 41
   HCH_00101 NONE
   HCH_00102  114055 ..  114077 +  -3.4  -2.70525   GCCGATTTCCAATAC           GATTTTGACG ACC CGTTGAAAGC           CTTCCTTTGCCGCGC  41 293
   HCH_00111  121974 ..  121985 +  -7.2  -2.58544   CCATGATTAGCAGCT                CGGC CTGC GCCG                 CTTATCGCGGTCGGA  56 264
   HCH_00112 NONE
   HCH_00113  124089 ..  124110 + -13.7  -2.60244   GGTGAGACGCCAGCG           CGCCCGACG ACTG TGTCGGGCG            TGGGTTGATTACAAC  84 60
   HCH_00114  125865 ..  125888 + -12.4   -2.7369   TCTAAAAAGACAGCA          TCGCCGCTAG TGAG CCAGCGGCGA           TCGATTGTTATTTCG  78 52
   HCH_00116 NONE
   HCH_00117  129488 ..  129501 +  -5.3  -3.15503   CCAGTTGCAGCTTCC               GCTTT GCAC AAAGC                TCTTACATGTTGAGA  52 116
   HCH_00118  133026 ..  133057 + -11.6  -3.17212   GCGCGCCAGCGGCGT      CCAGGGC-TTCACGG TAG TCGGGAATGCCCTGG      TTAATACGGTCATCC  74 178
   HCH_00120  135873 ..  135894 + -13.7  -5.96219   AAGGTAACGAGAAAA           CCGGTGCTG GAAA CAGCGCCGG            TTTTTTTTATGCGTG 100 64
   HCH_00122  135960 ..  135970 +  -2.4  -2.50988   GATTACGCCATTCTC                 CGAC GCT GGCG                 ATCTTAATAGTATGA  39 8
   HCH_00123  137025 ..  137042 +  -3.3  -4.66163   TTTGTTTTTCTGACT             TTGCGCA TTCC TGCGCGC              TTTTTGCGTGCGCGT  69 77
   HCH_00124  138899 ..  138925 + -11.5  -4.21811   TAAAAGCGCAAAGGC         GCGCCGCGGTC GTGGG GATCGCGGCGG         TTTATCTATTCGCTA  91 57
   HCH_00125  139754 ..  139770 +    -8  -3.27298   CGCGGCTTCGAGATA              GACGCT AGAAC AGCGTC              TTCATGGTTCCCCCA  64 42
   HCH_00128  142443 ..  142457 +  -5.6  -4.08144   ACGTTTGTCCCCGGA               CAGGGC GAA GCGCTG               TTTGTCATTGGTGGC  65 379
   HCH_00132 NONE
   HCH_00133  147107 ..  147138 +  -7.3  -2.87211   CCGCCATTTTAAATG      CGTTCCGACCT-TG ATTTG CAGAGGGCGGAGCG      TATCTGACGGCCGCT  57 12
   HCH_00134  149269 ..  149294 + -11.9  -3.04144   CTCGCGTTTCTTCAG         GGCATTTGGCG GCGG CGCTGAATGCC          TGTTCCGGCTCCAGA  76 268
   HCH_00136  150664 ..  150704 +    -4  -2.62184   AGACGTTGATGCCCT  CTCTCCTAACTGGTGCTA CCCCA TACAACCAACTAGGAGAG  TACTGTGGGCGGCAC  44 332
        thiC NONE
        thiO NONE
        thiS NONE
        thiG NONE
        thiE  156222 ..  156233 +  -2.2  -2.71712   TGTGATACAGGTCGA                CGGA ACCC TCTG                 ATTTAAAGGAGAAAA  39 62
   HCH_00143  157727 ..  157761 +  -4.8  -4.10161   CGGCGGCGATGATCT     CCTCTTCGCTGGCCGT GGG ACGGCCATAGGCGATG     TTTTCACGAATGCTG  62 492
   HCH_00148  163398 ..  163415 +  -4.9  -3.02263   CCAACTCCACCCGGC             TGACATGG GCG CC-TGTCA             TCTTCAACAGCGTAT  47 301
   HCH_00150  164629 ..  164642 +  -6.7  -4.25056   GCGTCGCAATGATAG               CTGCT CAGC AGCAG                TTTCTTGATGCAGTC  74 268
   HCH_00154  167392 ..  167411 + -10.6  -2.63382   AATCTTAAAAATAAA            ACGGGCGC CGAA GCGCCCGC             CTTGTCAGTCTGCCG  69 71
   HCH_00156  168251 ..  168272 +  -2.1  -4.15044   ACGCCGAGACGGCGT           TGGGGCCGG GAAA CAGGCCGTA            TTTGTTAGCCCGAGG  57 66
   HCH_00157  170612 ..  170635 +  -9.6  -2.62184   TATGGATGAGAAAAG          GAGGTAGCCC GCCA GGGTTATCTC           TACTGTGAGCCCAGG  66 104
        recQ  172581 ..  172591 +  -4.6  -3.14132   CCTGTAGCACATAGG                 CGGT ATT GCCG                 TTGATCAAGCCCGCC  47 120
   HCH_00163  177777 ..  177794 +  -3.3  -4.15044   ATCTGATGTTGCAAT             CGCCGGT TTAG ACTGTCG              TTTATTCGAAGCCAA  60 15
   HCH_00164 NONE
   HCH_00165  178960 ..  178980 + -11.1  -2.64466   CTGCAATCAAAATAA            GGAGAGGCG GGG CTCCTCTCC            ATTAGTTAATAGCTT  72 26
   HCH_00172  187363 ..  187382 +   -15  -3.67611   TAGACCCTGCAATCA            GGGCCGGA CTTT TCCGGCCC             TTCTCTTCACATCCC  95 38
   HCH_00173  188413 ..  188426 +  -8.1  -4.68908   AGAACCACGAAGCCG               TCGCC TGAC GGCGA                TTTGTTTTAGCTCAC  85 18
   HCH_00174  189228 ..  189258 +    -9  -3.85698   CCAAGCTGTACACAG      CTCGT-GGCGCGC CTGGAC GCGCGTCGACGGG       TTTATAAAAAAGGAC  76 63
   HCH_00176  190303 ..  190340 + -14.2  -4.20084   GCTCCTTTCTCCGTA   TCGGCTCCGGATACGT CGATGC ACTTGTCCGGGGCCGA    TTTTGCGTGGATCAT 100 233
   HCH_00178  192473 ..  192502 + -13.6  -2.74605   GCCCATGATTGATTA       GCAGGGACCGGC GGTGAA GTTGGTCCCTGC        TGCGTTTTCAGGGCG  84 89
   HCH_00185  199636 ..  199647 +  -7.2   -3.7511   CGATAAACTGATAGG                GCGC TTCC GCGC                 TTGTGTTATCAAAGA  65 134
   HCH_00191  204053 ..  204077 + -15.8     -3.67   ACCCTCGTATTTTTC          GCCTCCGGAT ACCTC ATCCGGAGGC          TCTTTTAACCCTTAC 100 92
   HCH_00192  204848 ..  204871 + -15.4  -3.16407   CCTCAACCCCCATTT          CTCCTGACAG AATG CTGTCAGGAG           CTCTTTTTTATGCTG 100 76
   HCH_00193 NONE
   HCH_00194 NONE
   HCH_00195 NONE
        tehB  207117 ..  207133 +  -9.4  -4.39426   TACGGAACCGTCCAC              CCGGCT CCAGA AGCCGG              TTTTATCCGGGTGTG  85 134
   HCH_00198  209191 ..  209202 +  -3.6  -4.43477   GCGTTTTTAAAAGAG                CCCG GGTC TGGG                 TTTTGATTCAATGAC  63 8
   HCH_00200  211623 ..  211633 +  -6.8   -3.5032   CCGTAGTCGTATCTC                 CCAG CGC CTGG                 TCTTTGATCTGACGA  61 3
   HCH_00201 NONE
   HCH_00203 NONE
   HCH_00204  214876 ..  214890 +  -3.4  -3.51545   TAAACGGGCGCCGCG               CGGCGG GGC CTGCAG               TTATAGATTGTTTTA  50 38
   HCH_00205  216565 ..  216580 + -11.8  -3.53012   ATAGCTGAAACACAA              GGCGCG TGGA CGCGCC               TTTCGGCACAACAAA  83 50
   HCH_00206 NONE
   HCH_00207 NONE
   HCH_00208  219339 ..  219351 +  -5.5  -3.61715   GTGCAGGTTTTTACT                GGTCT GAT AGGCC                TTGTTGCGCCAGATC  58 454
   HCH_00212 NONE
   HCH_00213 NONE
   HCH_00214  224879 ..  224896 + -12.7  -5.26316   TGACCAACAGTAAGA             CGGCCTC ACCA GAGGCCG              TTTTTTATGCGGTCA 100 48
   HCH_00217 NONE
        pepD  228668 ..  228688 +  -3.1  -4.88293   GGCGAAGACGTCGCG            CTGGGTGAC GAG GCCTTCCAG            TTTATTTTTGGCGTT  74 408
   HCH_00225  241398 ..  241423 + -17.5  -5.05782   GCCACTCTATAGAGA         GGGGCGCCCGC ATTC GCAGGCGCCCC          TTTTTTCACCTCGCT 100 51
   HCH_00226  242722 ..  242774 +    -8  -4.56775   GCGGCGCCGGATTTC GGAGACGAATC-CGA-ACGAC-CTG AAGACG CAGCGACGTCTTGGGATTCGTCTCC TTTTTCGGGAAAAGT  81 64
   HCH_00228  243291 ..  243306 +  -6.1  -3.09516   TCTTTACCTGACAGA              GACGG ATTGAC CCGTC               TTCCGTGCTCAGCCA  53 16
   HCH_00229  244077 ..  244090 +  -3.1  -3.15579   AGCAGGGGGTTCCAT               TGTCG TGAA TGACA                TTGATCCGGAATTCA  45 45
   HCH_00230 NONE
   HCH_00231  247685 ..  247699 +  -4.4  -4.31166   TATGTGAATCGATCA               TTTATA TAA TATAAA               TTTATATATTTATAA  62 197
   HCH_00232  249615 ..  249645 +  -4.8  -4.30014   TGAGTAGTTTGAAAA       TCCCCTAGAT TATTTTCTACC ATCTGGGGGA       TTTTGAATTGCTCAA  64 519
   HCH_00238 NONE
        selD  255813 ..  255825 +  -4.7  -2.64616   GCCTATCGCGATGGC                CCGCG CAT CGAGG                TGATGTGAATGAAGG  46 5
   HCH_00240 NONE
   HCH_00241  258691 ..  258711 +  -4.6   -3.6393   GTAGTCTTTGAGAAG            CGCGACTT CTTTC AGGCCGCG            TATTTGTATCATCAG  55 351
   HCH_00243  259739 ..  259753 +  -7.8  -3.14051   TCAGGTTCTTCCTGT               TGGCGT TGC GCGCCA               TATTCCTCCAGGTCC  57 181
   HCH_00245  261659 ..  261670 +  -7.2   -5.0133   CGTCACGATGGATGC                GCCG GGAG CGGC                 TTTTTTCAGCAGCTC  91 348
   HCH_00250  263747 ..  263764 +  -5.5  -3.49419   GCAACAGATAGATTT             CGGGTTC AGGC GAAGCCG              CTTTTTGTCCGCAGG  55 458
   HCH_00257  271711 ..  271722 +  -5.8  -2.74144   CATTGGTGAAACAAC                CGCT TTGC AGCG                 CTTTCGCCATGGCCG  50 289
   HCH_00260  274937 ..  274949 +  -4.7  -3.21218   GAAAGTTGCTGGACT                CCGGC GCG GCGGG                TTCCTGATCAGGCCT  50 6
   HCH_00261 NONE
   HCH_00262  276801 ..  276813 +  -4.7  -2.68532   TTTCAGCGGGAGGGT                GCGTG AAC CCCGC                TAATATCAATTTCCG  46 10
   HCH_00263 NONE
   HCH_00264 NONE
   HCH_00265 NONE
   HCH_00266  281948 ..  281959 +  -4.4  -2.62933   CCATCAAGCGGGCGG                GCTA CCTC TAGC                 TCCTCTACACGCTTC  44 15
   HCH_00267  282891 ..  282911 +  -2.4  -3.72576   GCTGGCCAACAGCCC            GGCGGCGT CCAAA GCGTCGGC            TTTGCTGGCCAGCGC  50 113
   HCH_00273 NONE
   HCH_00274  291371 ..  291384 +  -8.1  -2.82023   TCTTGTGCGCCAGAT               CCAGC AGGT GCTGG                TCGTTGGTATAGCTG  57 477
   HCH_00281  299284 ..  299296 +  -4.7  -3.92178   GCCTATAGACCGCTT                CGCCG CTA CGGAG                TTTAGTTAGAGTCCT  59 68
   HCH_00282  300475 ..  300499 + -11.4  -3.61777   ATTTGGTGAGTATAA          GAGGGGCGTC CATTC GGCGCTCCTC          TATTTATCCTCTGTT  85 40
        trx1  302720 ..  302768 +  -7.3  -4.36914   ACAGCAACCTTTAAT ATACGCCTTCTGTGAGCGGGGGT CTG ACCCCTGCTCAAAATGCGCGTAA TTTTCTGGACGAAGG  76 27
         rho  304213 ..  304237 + -13.6  -5.18371   TGAGATGAGTTTAAG         CCCCTGTCGCC AATC GGCG-CAGGGG          TTTTCTTTTATCCGC 100 55
        ubiD NONE
   HCH_00287  306784 ..  306806 + -16.3  -3.19192   GTGCTGGAGTATGCG           CCCAGGGGC TGAAC GCCCCTGGG           TTAGGTTGGATCAGG 100 14
        argH  314800 ..  314825 + -16.9  -2.89205   TTTTATCGCAGTTTC         GCCCGGG-CGGT CTA ACCGACCCGGGC         CTTTACATTCCTTTG 100 51
   HCH_00295  317861 ..  317877 + -11.5  -3.83921   ATTTTCCTCGCAACG              CTGCCGC CCG GCGGCGG              TTCTATTGTGTTCAG  88 74
        lysA NONE
       dapF1 NONE
   HCH_00299  321163 ..  321177 +    -5  -2.70354   GATTGGTTGCGAGTC               TTGGAG AGC CTTCAA               TGAGTTTGTCCACGC  46 42
        xerC NONE
   HCH_00301 NONE
   HCH_00302  324227 ..  324239 +  -4.9  -3.13743   TAAGTGGATAGTTAG                CATTA ATC TAATG                TTGCATATAGGGTTT  50 216
   HCH_00303 NONE
   HCH_00304  326095 ..  326135 +    -9  -3.70622   ATCTCTGAGCCATAC GCTTCCCGTAGCCTTTGTG TTCC TGCAG-GGCTGCGGGTAGC  TGTTATTTTCACTCA  74 45
   HCH_00306 NONE
   HCH_00307  328511 ..  328532 +  -8.7  -2.79004   CCGTTTGGACTAGGC           CCGTCT-GGC GCG GCCTAGGCGG           CTGTTTTGAAAATAA  62 50
   HCH_00309  331687 ..  331698 +  -4.4  -3.67588   GAAGTTTTATATTCT                CTTG CAGT CAAG                 TTTGCGTCGCCTTTG  55 76
   HCH_00310  332449 ..  332466 +  -9.9  -3.89215   TGATAGATCAAAAAA             TGCGCTT AAGC AAGCGCA              TTTGGATTTATCAGG  79 297
   HCH_00316  335702 ..  335718 +  -4.4  -4.25873   GCTCGTAGAATTCTT             CAG-GGC AGGG GCCGCTG              TATTTTTTATAGCGA  66 87
   HCH_00320 NONE
   HCH_00321  340346 ..  340366 +  -2.5  -4.07885   GATTGGCGTTCCTTA            GTCGTTC ATCGTCA GTACGAC            TTTTCCACGCACGTG  55 39
   HCH_00323  342624 ..  342652 + -12.5  -3.23042   CCTGGCCGCAAGCAT        GTCATCCGGTTCG TAA TGAACCGGATTAC        TTCATGCTGGCTCTT  82 10
   HCH_00325 NONE
   HCH_00326  346618 ..  346632 +  -4.3  -4.18676   ATTCTGATATTTTCT               CTTCA AGGCA TGAAG               TTATTTCGTTTATGA  62 48
   HCH_00327 NONE
   HCH_00328  348389 ..  348400 +  -2.2  -4.30576   AGGGCGCATTTAACG                GTTG CCTG CAGC                 TTTTGATGATAACGG  57 194
   HCH_00329  349004 ..  349031 +  -9.7  -2.98062   AAGAATTCCGCTTGT        CGCAGCGGGCG ACTCGC CGCCCGCCGCC         TACTTATCTTCTCTC  69 39
   HCH_00332  351936 ..  351952 +  -6.5  -3.34398   ATAGCTGGAATGGAA              TTGGCGC AGG GCGCTAG              TGTTTGCAGGCAAGG  58 212
   HCH_00335  353990 ..  354006 +    -3  -2.57132   ACGCTGAGCGGGGAG             CGCAGAT GAAC ATC-GCG              ATTATCGGCGCCGGC  40 17
   HCH_00336 NONE
   HCH_00337 NONE
   HCH_00338 NONE
   HCH_00339 NONE
         cfa  359095 ..  359106 +  -2.2  -3.87075   ATTTATGAAGCAATA                GTCG CGTT TGAC                 TTTCTAAGCGATAGT  52 25
   HCH_00341  359497 ..  359515 +  -2.3  -4.56597   AGGTTTCAGTATTGG            TCGCCAGG GTCG CC-GGCGC             TTTTTCCGCCGCAAA  63 48
   HCH_00342  360536 ..  360563 + -16.4  -3.00766   AATTCTGGACGCTTC        CGCA-ACGCCGCT TTG AGCGGCGTCTGCG        TATATCTAGACTCTT 100 10
   HCH_00343  361275 ..  361295 +  -6.7  -4.59773   GGCGAACAGGTATCC            CTGGGCTTC ATC GCAGCCCTG            TTTTTGCAGATAGGC  78 121
         zwf NONE
   HCH_00348 NONE
         eda  369169 ..  369184 +  -8.2  -6.02919   AGCAATATATTTTCA              CCCGTC GCCT GGCGGG               TTTTTTTATTTCTGA 100 93
   HCH_00353  371898 ..  371922 +  -7.1  -2.70932   GCTAGCTGCGGGAGA          CAAGGCCTG ACATGCG CAGGCCCTG          TCGTTGCAGACAAAC  56 72
   HCH_00358 NONE
   HCH_00359  378444 ..  378481 + -11.3  -2.72371   GAGTTAGTGATCAGC   CGGGTGAATACCT-CCGC ATT GCGGTAGTTGATCACCCG   ATCTTCTTTCCCCCA  69 157
   HCH_00361  380548 ..  380562 +    -5  -4.07618   ATTCGGGAGCCGGAT               TATGGG ATT CTCATA               TTTCATTGTTGCGGC  62 122
   HCH_00362  381811 ..  381827 +  -2.9  -3.63895   CGGTTGAGGAGGGGA              GGAATGC TGC GCAGTTC              TTTGGGGTCCTTGCG  51 373
   HCH_00364 NONE
   HCH_00365 NONE
   HCH_00366  383514 ..  383526 +  -3.4  -3.01924   CAGGCGTGGGGAGGA                GTGA GTTTA TCAC                TATTGAAGAGCCGTA  45 229
   HCH_00368  385430 ..  385463 +  -2.9  -3.13403   ATCACCTGCAACACG     TCCACGCCACCGCCG CCCA TGGCCGGCGCATGGA      TCTTCCTGGCCGCGC  45 471
   HCH_00371 NONE
   HCH_00372  386564 ..  386597 +  -5.1  -4.07568   GGTTTAGGTTATCCG     CCGCAGACAGGTTGGC GTG GCC-GCCGGTCAGCAG     TTTTAACGCGCCCAG  65 489
   HCH_00396 NONE
   HCH_00397  406305 ..  406320 +  -4.6  -4.18674   TTCGTAGAGATAATT              AGCCCT AAAT AGGGCA               TTATTTATCTGTAAA  64 14
   HCH_00398  406939 ..  406960 +  -8.9  -5.01546   ATTAAAATTTTCAGG           TAACTGTAT ATAA ATACAGTTA            TTTTTATATCACTTT 100 320
   HCH_00405 NONE
   HCH_00406 NONE
   HCH_00407 NONE
   HCH_00408  418532 ..  418552 +  -6.9  -3.21099   GATTTATATTATTAA            CATGGCAAT GAT ATTGGCATG            TTAGTAATCAGGCGC  57 39
   HCH_00412 NONE
   HCH_00413  422771 ..  422792 +  -5.1  -3.66803   TTTTACGAGTATGTG           GGGGCTG AGTAAAAA TAGCCCC            TTTCGCGTATTCGCA  59 14
   HCH_00414  423478 ..  423502 +  -6.4  -2.76696   CGAGTGCGACGCGAG         C-CCGTTGCCG TCCA CGGCGATGGCG          GTTATTACGCGAAAA  54 178
   HCH_00415  424703 ..  424727 +  -7.8  -3.54424   TCAGACAGAGCGCGC         CTCCGGCG-GA TTCT TCACGCCGGCG          TTTGCGGAAGTCGGC  66 63
   HCH_00416 NONE
   HCH_00417  426675 ..  426708 +  -3.9  -3.09635   GCGACGCGCAGGGAG     GCGCTCCGCCAGAT CCTGTTT ATCTGCTGGAG-GC     TTGCGTCATGACGCT  48 46
   HCH_00418 NONE
   HCH_00419  428668 ..  428680 +  -3.4   -2.5655   AATTAACGAAATACG                CCAT TAAGC ATGG                GTTAATGTAAGTCGG  42 3
   HCH_00420 NONE
   HCH_00421  429707 ..  429724 +  -3.5  -3.06183   TCCTATATGATGGTT             C-GTTCAA CTA TTGAACCG             TTGCGTGGGACTGAC  45 71
   HCH_00422  430152 ..  430162 +  -6.8  -3.09273   TTTATAATGTTCGGC                 CCTC TCG GAGG                 TGTGTCTTCGAGCAG  55 110
   HCH_00423  431441 ..  431458 +  -4.1   -3.9122   AGAAATGATCCCTGT             CC-CTGTG GCT CACGGAGG             TTATTTCAAGCAATG  57 434
   HCH_00424 NONE
   HCH_00425 NONE
   HCH_00426  433586 ..  433598 +  -2.7  -3.01726   GGCAAGGCGAACACG                CATTT TTA GAATG                ATTTCTCTGCGGGCC  43 12
   HCH_00427 NONE
   HCH_00428  434963 ..  434981 +  -4.5  -3.78953   TTTTCCGTCAGCCAG             TCGCGCA CTTTC TCCGCGA             TTTCCTGCTCCGCCT  58 138
         edd NONE
         glk NONE
   HCH_00435  446703 ..  446730 +  -7.6  -3.09015   CTGGAAGCGGCTCGC        GGCCACTGCGTC GCCT GATCCAGCGGCC         TTGCGTCAATCTGGC  60 8
   HCH_00440  452122 ..  452145 +  -4.4  -4.62069   ACGCAAACACTTTCC          GGTCCCGCCG GAAT CGTTGCGACC           TTTTTCGGCTAAGCC  68 77
   HCH_00441 NONE
   HCH_00442  454705 ..  454726 + -11.5  -5.60993   ATTATTCCTTGCGCG           TACCCGGCC TCAT GGCCGGGTC            TTTTTTTGTGCGCCA 100 68
   HCH_00443  455487 ..  455523 +  -8.1  -2.77899   CAGCGGTTGGCTAGT    CACTGACGATAATTGGA GCG TTTGGTTTTCGTCAGTG    TGATTGCTACAGGCG  59 205
   HCH_00444  455991 ..  456007 + -15.1  -4.13343   TTTTGCTTTTCCAAA              CCCGGCG TTG CGCCGGG              TTTTGGCGGGTTTCT 100 173
   HCH_00447  457138 ..  457163 +  -9.7  -4.56597   TCCAATCACTCCAGG         CTGAACTGCTC CAAG GCGCGGTTCAG          TTTTTCGGGAGGCAG  91 60
   HCH_00449 NONE
   HCH_00450 NONE
   HCH_00451  461815 ..  461829 +  -7.8  -3.50393   TGAGTTGGATTGAAC               GCGTTG AGG CGACGC               TTATGTCGCCTCAAC  66 28
   HCH_00454 NONE
   HCH_00455 NONE
   HCH_00456 NONE
   HCH_00457 NONE
   HCH_00458 NONE
   HCH_00459 NONE
   HCH_00460 NONE
   HCH_00461  473035 ..  473049 +  -4.2  -2.53995   TCTCCCTGGGGCAAA               CCATCT ATC AGAAGG               TGACTTAGCGTGAAT  44 3
   HCH_00462 NONE
   HCH_00463  474968 ..  474985 +  -9.1  -3.18582   GGGACGATTGTTGTC             CTGCGTC AGGC GGCGCAG              TTGCTCCATCACCTG  65 163
   HCH_00466  478798 ..  478829 + -14.6  -3.76641   ATTGCTTCCGCATTC      GAACGTTAACGGGT ATTA GTCCGTTAACGTTC       TTTCCCTGTTCAGCT  95 68
   HCH_00474  488608 ..  488618 +  -6.8   -4.8143   AGCGGCCTTTGAGTT                 CCTG TTG CAGG                 TTTTTCCATTCTTCC  81 217
   HCH_00477 NONE
   HCH_00478  490997 ..  491014 +  -4.1  -3.99407   GCTTTATCCGTCGCA             TCACTGC GGTC GCAGTAA              TTCTTTGGCGTTTGT  60 91
   HCH_00484 NONE
   HCH_00485  500566 ..  500588 +  -2.7  -4.30576   CTATCTCTTTCAGTA          CGCC-AGC-CC AGG GGAGTTTGGCG          TTTTGATGCTGCGAG  62 495
   HCH_00489  502887 ..  502897 +  -4.6  -3.09671   CTTCGCCCGGTCAGC                 GCGG CAA TCGC                 TATTGACCTTGAGGT  50 103
   HCH_00490  503616 ..  503644 +  -6.6  -3.51032   ACTCATCGCCGTTCT       GAG-GCCCCGCAC AGAT GCGCGGAGCACTC        TTGTCGTTGGAGAAT  61 24
   HCH_00496  509306 ..  509326 +    -7  -4.34737   CCCTTTTGTTAAATA            CTTTACAA AATCC TTGTAAAG            TTTATTGATTCATAA  76 214
   HCH_00499  510477 ..  510516 +  -4.4  -4.84642   ATGACTTCGGACACT  TC-CTGTTGTTTTTGGATG ACG CGTCCGGAAATATCAGTGA  TTTTCTTGATTTCAC  77 216
   HCH_00501  513164 ..  513198 + -23.2  -3.17219   AGTTAAAAGTTGAGA     GATAAAAAAAGCCGGC GTC GCCGGCTTTTTTTATC     TTAGTGAGAATTATG 100 49
   HCH_00503  515653 ..  515672 +  -4.2  -3.80094   CGGGGTTGGCGTTCG            CCGCATGA CGGA TTAAGCGG             TTCTGTTCCTTTGGC  57 18
   HCH_00504  516918 ..  516928 +  -3.2  -3.55622   CCACTTGGAACCTGG                 CTGG GAA TCAG                 TTTACGGAGATTAAG  49 66
   HCH_00506  518927 ..  518940 +  -9.5  -3.05384   AGAAGTAAGTGCACA               GGGCC GCAA GGCCC                TTAGCTAACGCCACA  69 33
   HCH_00507 NONE
   HCH_00508 NONE
   HCH_00509 NONE
   HCH_00510  521357 ..  521371 +   -10  -4.42788   AATATTCTCTGGAGT               TTGGCC AAA GGCCAA               TTTTCTCAGGTTGGC  85 106
   HCH_00513 NONE
   HCH_00514  525925 ..  525949 +  -3.6  -4.07885   TAAAGGGGATCGGGT         CACCCTGTCTA AAGG TGGA-GGGGTG          TTTTGGGCGGCGATA  58 291
   HCH_00515  526514 ..  526531 +  -2.7  -4.57073   TCTCCTAAGTAGTTT             GAAGGTT ATAT AGTCTTC              TTTTTAAACAGAATG  65 55
   HCH_00518  528680 ..  528700 +  -6.9  -3.14881   TGCGCCAGATATTAA            CATGTCAAT ATC ATTGCCATG            TTAATAAGAGAATTG  57 170
   HCH_00519 NONE
   HCH_00521  530814 ..  530835 + -10.1  -2.87211   AAGTGCAATAGATAG           CGCTGGCCT GTGA AGGTCGGCG            TGTATGAACCCAGCT  65 122
   HCH_00522  532475 ..  532498 + -16.8  -4.05902   GCGCTGAATAGCAAA          TAGGCCGGCT TAGT AGCCGGCCTA           TTTCGTTGTGGTTTC 100 30
   HCH_00525 NONE
   HCH_00526  535658 ..  535672 +  -2.8  -3.23692   AATCAAGCTCGATGG               CGGA CGTCATA TCCG               TTGATCATAATGATC  45 7
        folE  536716 ..  536742 +    -8  -3.73042   CTTCCATCACCCGAC        GCA-CGCCGCG AACGCC TGCGGCGATGC         TGTTTTCATCGAAAC  68 463
   HCH_00531 NONE
   HCH_00532  540129 ..  540143 +  -3.4  -3.59738   CCCCTCCGGCTTATA               GTCGGC GAT GGCGGC               TTTCAGGCTATGCTC  49 373
   HCH_00538  546425 ..  546446 + -15.1  -2.61383   CGACTATACGAACGA           CTGGGGCGC TTGA GCGCCCCGG            ATTATCGATCAGCGT  95 45
        gshB  562163 ..  562176 +  -5.2  -4.26903   CTTTCTTCTCCGGCT               GCGG GAGTCA CCGC                TTTTGATCGCCTGGG  66 62
   HCH_00548  563034 ..  563076 +  -7.2  -4.05714   ATTCGTGAGAACTTT CCGGTTAATTCCTATG GTTTTTTGCCG CATAGGGGTTAACTGG TTTATGCTTAGAACT  71 33
   HCH_00550 NONE
   HCH_00551  564180 ..  564193 +  -5.3  -2.63348   TAAACAAGGAAAATC               CAATG ACAT CATTG                ATTGATGTTGATGCG  48 7
   HCH_00552 NONE
        pyrB NONE
   HCH_00554 NONE
   HCH_00555  567707 ..  567720 +  -8.1  -4.71061   GAATTTTAATTGCGG               CCCCA GTTT TGGGG                TTTTTACCTGTACGT  90 214
   HCH_00557 NONE
   HCH_00558 NONE
   HCH_00559 NONE
   HCH_00560  572634 ..  572647 +  -9.5  -5.00616   CGGGACATAAAAAAA               CCCGG CGGA CCGGG                TTTTTTGAAAGAGCC 100 69
        cysQ  577411 ..  577441 + -19.2   -4.0371   ACATGGGCGGTAAAA       TGAAAAAGCCGGCG TAT TGCCGGCTTTTTCA       TTTATGTGGGCGGTC 100 61
   HCH_00568  580360 ..  580377 + -12.7  -5.38321   ACATATCTCTAAAAA             GACCGGC GGAA GCCGGTC              TTTTTTCTCCTCTTT 100 57
   HCH_00570  582300 ..  582312 +  -4.1  -4.86731   CGTATACATAGGCGT                TTGCT GCC AGCAG                TTTTCTTTCCGCCAG  75 220
        ftsY NONE
   HCH_00573  584784 ..  584795 +  -7.2  -2.71731   CATGGCCAGTTGGTG                GCCG GGCG CGGC                 TGATTGAAAACTCCC  56 11
   HCH_00574  586041 ..  586052 +  -5.8  -2.82834   AATGGGAACTTTCGA                CTGC GTTG GCAG                 TCTAATCATCAAGTG  52 200
        rpoH  586985 ..  586998 +  -9.5   -6.3578   AGCTATTGAAAAAAA               CCGCC GTAT GGCGG                TTTTTTTTTTGCAGT 100 49
   HCH_00576 NONE
         gip NONE
   HCH_00578  589659 ..  589672 +  -3.1  -2.84634   AGACGCTGTTGGCAA               GGAAC TTCT GTTTC                TGTAGTGGTATCAGG  42 45
   HCH_00579 NONE
   HCH_00580  592027 ..  592039 +  -5.5   -4.7254   TAATGCTATCCAGTT                CGCCT TCA AGGTG                TTTTTGCTCCGCCAT  76 241
   HCH_00584 NONE
        greB  594461 ..  594473 +  -6.2  -4.08485   GAAATTGAGTATTGC                GGCG CTTAA CGCC                TTTAGTTTCGCTGGG  66 17
   HCH_00586 NONE
   HCH_00587  596056 ..  596105 +  -2.5  -4.03995   CCTGTTTGCAGCGTG CGGGCGAAGCGCTCAGCGTCGTG GCGA CATAACGCAGAAAGCGACGCACG TCTTTTTCTCCAAGC  54 142
   HCH_00590  597449 ..  597484 +  -3.8  -3.79481   GAGTCATCGCAACAG    GCGTCTGCGTCGCCGT TCTG GCTGTCGCCCAGACGC     TTTCCATTGCGTTTG  57 116
   HCH_00591 NONE
   HCH_00592  600018 ..  600041 +  -5.2  -3.09908   CCAGAAACTCCCCCA          CCGCCATGGA AACG TCCATGCAGG           CTTCTTTTACAAAGC  50 346
   HCH_00596 NONE
   HCH_00597 NONE
   HCH_00598 NONE
   HCH_00599  609012 ..  609043 +  -2.3  -3.05715   TCGTATGGCGTATTG      TGCGGGACCATTGA GTTAA TTAA-GGTTCCGCC      TTCACTCCCACACTT  42 103
   HCH_00600 NONE
   HCH_00602  611441 ..  611462 +  -7.3  -2.92371   AAATTAATCTTATAT           TCCTGTCCA AACT TTGACAGGA            TGTCGTTCACTGACT  59 9
   HCH_00604  612902 ..  612916 +  -2.1  -2.52635   ATACTCGTTATTCAA               CTCGT AATAG ATGAG               CTTGATAGTCAACAT  39 153
   HCH_00605  613369 ..  613385 +  -8.7  -4.33621   CATTCTAGATTTAAC              GCCTCTT TCA AAGGGGC              TTTATTCCTTGAATA  80 63
   HCH_00606 NONE
   HCH_00607  614452 ..  614463 +  -4.4  -3.57144   GGAAGAATAAAAAAA                CGAA TCAG TTCG                 TTTCAGGCTGGAAAG  52 93
   HCH_00608 NONE
   HCH_00609 NONE
   HCH_00610 NONE
   HCH_00611  616938 ..  616951 +  -9.5  -3.78775   AGCCAGGACCGCATC               GCGGC CGTG GCCGC                TTTGGTCATGCACCG  76 430
   HCH_00619  628887 ..  628903 +  -9.4  -4.07885   AAAAATGAGTGGGAG              CGGGCT ACAAG AGCCCG              TTTTCCGCAAAACTG  78 170
   HCH_00625  633444 ..  633458 +  -5.6  -3.15544   GGCGTTCGCCCAAAT               CAACGC GCT GCGGTG               TTGGTCGGAATCAGG  52 108
   HCH_00626 NONE
   HCH_00627 NONE
   HCH_00628  636100 ..  636118 +   -11  -5.32882   ATCCGCTTGGAAAAA             GGGAGCTG TTT TAGCTCCC             TTTTTTATGGTGATG 100 48
   HCH_00633  638149 ..  638168 +  -6.4  -3.49102   TGATCTTCACCTCTG            TTCGAGGC GGTT GCGTCGAA             TTCTGTACCGGGTAT  57 171
   HCH_00637  642771 ..  642788 +  -9.8  -5.07053   TGAGCGAAAAATTAA             GGCGGC GCTAGA GCCGCC              TTTTTTGACGTGATT 100 80
   HCH_00644 NONE
   HCH_00645  651885 ..  651911 +  -2.9  -4.91987   TAATGAAAATCCTTG        CCGCCGGCCTGT TCAT ACAGCCCC-CGG         TTTTCTTCTTCGATT  74 140
   HCH_00647  653427 ..  653452 +  -9.7  -3.36569   ACAACTCCTTGCTAC         GCGCAGCTG CGGATCAA CGGCTGCGC          TGTTTCGCCCCTTCC  73 40
   HCH_00648  654549 ..  654568 + -13.6  -2.79785   TGGCTGGCCGCCGCG            CAGGCGCA TCCA TGCGCCTG             ATTATTAACATGTCA  85 127
   HCH_00649 NONE
   HCH_00650  656368 ..  656394 + -11.5  -4.02581   CTGCAGGAAACCTGA         TCGCTGGCGGC TTGCC GCCGCCAGTGC         TTCTCTTTTCTAGCA  91 26
   HCH_00652  658062 ..  658089 +  -5.5  -4.56597   GCGAAGTTGGCTATC        ACTCCCTG-GCG TCGTC CGCGCAGGGGGA        TTTTTGGCGAACGGC  73 163
        thiI  660043 ..  660054 +  -2.2  -3.63868   CCGGCTTTAGCAAAA                TGCT GTCG GGCA                 CTTTTATTTTGCCGA  50 447
   HCH_00656 NONE
   HCH_00657 NONE
   HCH_00658  664355 ..  664365 +  -2.4  -3.59837   CTGCTAATCTGCTTT                 TCCG GCG CGGC                 GTTTTTCTGGTTATA  47 94
   HCH_00659  665140 ..  665153 +  -5.2  -3.36256   GGCAATCAGCTTTCC               GCGC CAATCA GCGC                ATTTTTCGACATCTC  54 61
   HCH_00664  671665 ..  671685 +  -9.7  -2.87132   TTGTCTGCAACGACA            GGGCCTG CACATGT CAGGCCC            TGTCTCCCGCGCAGG  68 68
   HCH_00665  671854 ..  671867 +  -2.3  -2.90763   CTGAGCTGGGATGAG               CTTGC GGCG GCGGG                TGTGTAACCTGTGAG  40 5
   HCH_00666  672168 ..  672180 +  -5.5  -4.44667   AACAAGCCGGCGGGG                TCCTG GGT CAGGG                TTTCTTCTTCGCGCA  70 97
   HCH_00669  673104 ..  673120 +  -3.8  -3.53012   AAACAAGAACCAAAC              TAGTTT GAGCA AAACTA              TTTCCAAAAGGGGAG  52 59
   HCH_00670 NONE
   HCH_00671  674554 ..  674567 +  -2.4  -4.89339   GAAGGCGTCAATATC               GACT CCATGT AGTC                TTTTTCTCGCTGATT  70 14
   HCH_00672 NONE
   HCH_00673 NONE
   HCH_00674  677277 ..  677300 +    -3  -2.79183   GAAACTGCTGCACGA          AATGCATCGG ATAA CCGATGCGGA           TGTAGTGAAGGTAGG  42 304
   HCH_00675  678137 ..  678148 +    -3  -3.73224   CCGATTCTTTAAACT                TTTC TCCC GAAA                 TTTCCTGCCCGCTCA  51 122
   HCH_00676 NONE
   HCH_00677 NONE
   HCH_00678 NONE
   HCH_00679 NONE
   HCH_00680  682445 ..  682461 +  -2.9  -5.54338   CGTTGATGCAGCGGC              GGGCGTT AAT AAAGTCC              TTTTTGTTTTCGTTG  89 133
   HCH_00682  683886 ..  683901 + -11.8  -3.89354   GAGCGAGTGTAGTGA              GGCCGC ATTG GCGGCC               TTGTTAATTTCGGCA  88 66
   HCH_00683  684399 ..  684420 +  -2.2  -3.98826   TTATTGTCAGACGCG           GCGAGGCTG CGAAA TGGCC-CGC           TTTCTCCATTCATCG  55 89
   HCH_00684  685627 ..  685642 +  -6.1  -2.55351   GAACATCCAGCACGG              TGCCC ATACAG GGGCA               GTTAATGTCCAGCCC  49 145
   HCH_00689  687257 ..  687269 +  -3.3  -3.33815   GAGATTATTGGCTGG                CGGTC GAG GAGCG                TTGATTGAGAGCAAT  48 45
   HCH_00695 NONE
   HCH_00696  694198 ..  694214 +  -3.6  -3.97622   ACTCTGGCTGGTACT              CGACGG CAATA CCGTAG              TTGTCTTTTGAATCC  58 210
   HCH_00698  695138 ..  695161 +  -5.3  -4.07133   ATTGATCGGCGAGGG          CAGGTCG CCCTTCAATA CGACCTG           TTCTTTCTGGCGCTC  63 197
   HCH_00705  701834 ..  701852 +  -4.4   -3.2963   TGAAGGCCGCCCGAA             TGGCGCTG CGT CCCCGCCA             TTGTCCCGGCGTCAT  49 137
   HCH_00707  705023 ..  705036 +  -3.1  -4.62783   TGTACCCCAGCGTTA               GT-CCG AAG CGGTAC               TTTTTCAGGTCGCTG  67 406
   HCH_00709  706973 ..  706987 +  -4.2   -4.8048   AGTACTACGAATGTG               GCTGCT GTA AGAAGC               TTTTTCATCTCCGGC  74 361
   HCH_00715  713010 ..  713020 +  -2.4  -2.79915   AGCACATATCAAAAC                 CGGC TAC GGCG                 TGTGCTGGCATACAT  40 183
   HCH_00717 NONE
   HCH_00718 NONE
   HCH_00719 NONE
   HCH_00720 NONE
   HCH_00721  715048 ..  715064 +  -4.4  -4.52589   GACCCGGGTCACCGG              CTCAGT GCGAA ACTGGG              TTTTATCTACCAGAA  68 210
   HCH_00723  716650 ..  716687 +  -2.8  -2.78384   ATTAGCTCGCCTTAT  ACAGGGCTCGCTCGC-TGC GTG GTAAGCGAG--AGCCCTGC  TATACTGCCGCGCCA  42 36
   HCH_00724  717883 ..  717904 +  -5.2  -3.53012   ATCAGGTGTTCAGTA           CCGTTTAC ATCGAC GTAAATGG            TTTGCGCCGCCCGGA  55 193
   HCH_00726 NONE
   HCH_00727  719067 ..  719087 + -18.3  -3.15663   TAACCGATAACGCTG            GCTCCGGGC GCG GCCCGGAGC            TTAGTCCAGGTAAAT 100 38
   HCH_00730  722867 ..  722885 +   -11   -3.1855   AGAATGACATAGGGG             TTGGCGTC TGC GGCGCCAA             TTCGATATTCCAAGC  74 418
   HCH_00732  725071 ..  725092 +  -5.8  -2.56124   CGGCGAATAGCCTGA           GAAGCGCC TGCAGT GTCGCTTC            CTGTATTTCAGTCCA  50 72
   HCH_00733  725774 ..  725784 +    -4  -2.81186   CATCGAAGCCCGCCT                 TCTT CAC AAGA                 TAATTGATACCTTTT  45 8
   HCH_00734  726357 ..  726371 +    -7  -4.71426   CTTGATGTAATCAGC               AGGCGC CAA GCGCCG               TTTTCTTGATAGAGC  81 187
   HCH_00736  728109 ..  728132 + -11.7   -5.9362   CTCAGAATTAAAAAA          CCGCGTTGG CTTATC CCAGCGCGG           TTTTTTTATGTTTTA 100 80
   HCH_00742  731970 ..  731983 +  -3.8  -2.68223   ACGGCGCGAGTGATG               GCTG CATCGT CAGC                GTTGTGGTGTGCGTC  42 241
   HCH_00743  737306 ..  737322 +  -2.1   -4.2717   CGGATAATCGAGTTA              TACTGCG GAA CGCAGCC              TTTTCGTCGGCTCAT  57 101
   HCH_00744  738576 ..  738593 +  -8.4  -5.64274   TACAGACACAAAAAA             CCGCAG CTTAGA CTGCGG              TTTTTTTATGCCTGG 100 50
   HCH_00749  742396 ..  742412 +  -9.4  -5.86976   AAAGGTCGAAAAAAA              CCGCCT CATTC AGGCGG              TTTTTTCTTTTGTGA 100 63
   HCH_00750  744443 ..  744486 +  -4.6  -3.60419   TGAAGACTCCGCCAG CGACA-AATGTGACAGGGTTG TAA CATAACTGTCACATTGTGCCG TTATCGTTTGCGCAT  55 220
   HCH_00751 NONE
        pstA NONE
        pstB  749463 ..  749477 +  -4.3  -3.21099   GTTACGGGTAACAGT               TTTCC CCGGC GGAAA               TTAGTAATAGGAAGC  48 30
        phoU  750248 ..  750263 +  -6.8  -5.56264   CTATTTATGGTAAAA              CGCAGC TTCG GTTGCG               TTTTTTGTGTTTAGC 100 57
   HCH_00755  750767 ..  750800 +  -8.9  -5.24416   ACAACTATACTGGAA     GACA-GGCGAACGG ATTCATG CCGCTCGCCATGTC     TTTTTGTTGTCGTTG 100 85
   HCH_00756  751648 ..  751670 +  -4.8  -3.90922   GATTGAACCAATTGG           CTGGGGCG CAGTAAC CGCCTTAG           TTCTTTGAAAGGAGT  59 12
   HCH_00757  753537 ..  753561 + -12.9  -2.71011   GTTAGCCGCGGGAGA          CAGGGCCTG ACCTGTG CAGGCCCTG          TCGTTGCAGACAAGT  81 104
   HCH_00758  755036 ..  755060 + -12.1  -2.71011   GCTAGCCGCGGGAGA          CAGTGCCTGAC ATG GGCAGGCGCTG          TCGTTGCGGACAAAT  78 523
   HCH_00765  761242 ..  761260 +  -8.1  -2.92792   CAAGACGAAAAAAAA             GGCGACT AATCA GGTCGCC             TCATTTGGAATAGGT  60 17
   HCH_00767  762956 ..  762978 +  -4.8  -2.97012   TCGCTTGAGTGCGGA           GCCTTTAAAC TGA GCTTAACGGC           GTTTCTCACTAATTT  49 13
   HCH_00768  763802 ..  763828 + -13.7  -3.10164   TGAGGTGATCCTGCT         GTGGCGGCGTG ATAGC TACGCCGCCGC         TTAAGTACTGAATAA  88 33
   HCH_00769  765059 ..  765073 +  -4.2  -4.35483   GCCGCTGTCCCTCAC               GGCG AAATGCA CGCC               TTTCTTATCCTCGAA  66 296
   HCH_00776  770933 ..  770948 +  -4.8   -2.6072   GTCGGCAAAGAAGAC              TTTGAA ATGA TTCAAA               TCGGTTAATTCGCTC  46 2
   HCH_00777  772183 ..  772215 +  -9.2   -3.8512   ACGGGGCCCTCACCG     GCTCAGC-CCTG-ACC TTT GGTGCGGGTGCTGGGC     TTCTTCTCCTGACTC  76 41
        tesB NONE
   HCH_00782  777666 ..  777701 +  -3.3  -3.92075   CAGCGTCAGCCGTGC   G-GGGGCGAC-GCTGGA GCCT TCCAGTAGTCGCTGCAC    TTTCTCGATAAAACT  56 487
   HCH_00785  781304 ..  781324 +  -3.2   -3.0264   CTTGATTTTTGTATT            GCAACGGA CTGGC TTCGATGC            TCTTGCGCAGCCTTT  43 213
   HCH_00788  784844 ..  784870 + -15.9  -5.48063   GGCAGGCTTATGAAA        GCCCGGC-CTCC GGAA GGAGCGCCGGGC         TTTTTTATGTTGGCT 100 43
   HCH_00790 NONE
   HCH_00791  786889 ..  786911 +  -4.1  -4.13648   GTTTGATCTATTTGA           TGCGCCAAA ACTGG TGTGGCGTA           TTTCTATGTAACGTT  60 493
   HCH_00794  792011 ..  792023 +  -2.7  -3.55444   CATATTCGTCTATGC                TTAAG TCC CTTGA                TTTAAAAACTGGAGC  49 44
   HCH_00795  792387 ..  792399 +  -5.5   -2.6518   TTCTAAATAAAGAGA                GCGGA CAG TTCGC                CTTCTCGGTCTTGCG  48 46
   HCH_00797  793066 ..  793093 +   -12  -3.01003   AGAAACAGGGGGAAA        GCCTCAGGCGAC GGAT GTCATCTGAGGC         TGTGTGATCTGTTAC  81 1
   HCH_00805  802451 ..  802473 +   -12  -3.65714   AATCGTTAACTCCGC           GCAGGCTCTA TTG TGGGGCCTGC           TTTCCCCTATCGTTT  88 39
   HCH_00807  804390 ..  804402 +  -3.4  -4.07124   GTCGTTGCAGACAAA                TAGC AGGAA GCTA                TTTGTCTGCCTGATG  58 44
   HCH_00808  805460 ..  805470 +  -8.2  -2.69964   CGGCGTTCTCCAAGG                 CGCC GGC GGCG                 TGCTGTAATTGCCGC  56 196
       panB1  810388 ..  810402 +  -2.7  -3.95584   TCCGAAGATAAGGCC               GTCGC CATTT GCGTC               TTTGCTTCATGCGAC  54 54
   HCH_00811 NONE
         nfi  811633 ..  811665 +  -4.9  -2.81815   GGCAGGCCCTGTCGT      TGCAGACAAATAG AAGGAAG CTATTTGACTGCC      TGATTAATAATTCGG  47 120
   HCH_00813  812666 ..  812693 +   -17  -3.78934   CATTGTCGGCGCAGG        GACGCCGGCCCT GAAG AGGACCGGCGTC         TTGTTGTCGGGACAA 100 77
   HCH_00816  814872 ..  814884 +  -4.8  -3.05963   CCTGTTTTAAAACAG                GCGA ATAGA TCGC                TATTGAGATACAGGT  49 44
   HCH_00817 NONE
   HCH_00818  816966 ..  816983 +  -6.9  -4.45771   TAACTATTTGTAAAA             GGGGCAA TTTA TCGCCCC              TTTCTCTTTTCGGGT  74 56
   HCH_00819  817890 ..  817900 +  -8.2  -2.75064   GCTTGTCGCCGCCCA                 GGCG TAT CGCC                 TCATTGAATACGGGA  62 155
   HCH_00820  818804 ..  818817 +  -4.5    -3.484   AGTCGAATAGCGGTA               GCTCT TCAT AGGGC                TTCTCGTGTAGTGAA  55 31
   HCH_00822  819671 ..  819688 +  -3.3  -3.94188   TATTGTGCCGAGCCT             GCGCAGT TTGC GCTGCAC              TTCTTTCGGGTCAAT  56 252
   HCH_00826  822189 ..  822208 +  -4.2  -4.44046   ACAGGAGACGACTGC            G-CATGCGG ACA CCGCCTGAC            TTTGTTTACAGTAAC  65 7
   HCH_00828  825811 ..  825827 +  -9.3  -4.41616   GAGGTAATCTGCATG              GGCGCGC TAT GCGCCCC              TTTATTTCCGGCGCT  83 34
   HCH_00829  826247 ..  826272 + -13.3  -4.60041   CTCATGTCATGAAAG         CATAAGGCCGC ACCC GCGGCCTTTTG          TTTTTCCGCATCCAT 100 113
   HCH_00836 NONE
   HCH_00837  833803 ..  833822 +  -8.5  -3.73399   TCGTGCATTCCTACG            GCCGGTG AGTCAA CGCCGGC             TTGCTTTTGCGTTTC  71 74
   HCH_00838 NONE
   HCH_00839 NONE
   HCH_00840 NONE
   HCH_00842  838620 ..  838641 +  -7.3  -2.92371   AAATTAATCTTATAT           TCCTGTCCA AACT TTGACAGGA            TGTCGTTCACTGACT  59 9
   HCH_00845  840882 ..  840930 +  -6.8   -3.1478   TTTACGGTATTGCTC CATC-GTGCAT-CCGGTGGCTCGT TTA AAGAGTCGCCGGAATGAGCTGATG TCTTCATAACCTACT  54 81
   HCH_00846  842993 ..  843032 +  -5.8   -4.6856   TGGACAGGCCGGCGC  AGCGACGATACGGCGTT ATTGATG AGTG-CGTATCGTCGCC  TTTTTGCGGTGTTTA  78 78
   HCH_00848  845971 ..  845983 +  -6.2  -4.30809   ATAACGAGAAATCAG                GGCG CCTGT CGCC                TTTTCGTCGCTGTTG  69 37
   HCH_00849 NONE
        betB NONE
        betA NONE
   HCH_00852 NONE
   HCH_00853  851963 ..  851973 +  -8.2   -3.3382   TTTAAAAGAGCCTGA                 GCGC GCC GCGC                 TTGGTCTCTGCTGAA  66 26
   HCH_00854  853193 ..  853218 + -11.9  -5.19275   GACAACTGATCTCAA         CGGCTCGCA CCGCACTC TGCGAGCCG          TTTTCTTTTATCCCT 100 32
   HCH_00855  853782 ..  853798 + -12.3   -4.2349   CGAGGCAATAAAAAA              GCCAGCA TCA TGCTGGC              TTTTCCATATAAAGA  95 44
   HCH_00858  857888 ..  857901 +  -5.2  -3.57462   ATATCGCGCCAGTCC               CCGC AAGCAG GCGG                TTTGAGACTAAGCTG  56 7
   HCH_00860 NONE
   HCH_00861 NONE
   HCH_00862  863006 ..  863021 +  -3.9  -4.28375   GAGACAGCCGCAAGG              CTGCC CAGAAT GGCGG               TTTTAAATATATTCA  64 396
   HCH_00864 NONE
   HCH_00865 NONE
   HCH_00866  866359 ..  866371 +  -9.1  -3.14132   CAGAAAGATCATCAG                CGCCA TCA TGGCG                TTGCTGCCGCCGGCG  63 426
   HCH_00868 NONE
   HCH_00870  867786 ..  867811 +  -3.2  -4.56597   CTGCCGGCGGCGGAG         GTGGAGG-CGG GCAGG CCGATCGCCAC         TTTTTCCGCAGGCAG  67 234
   HCH_00871  871262 ..  871278 +  -7.9  -3.56643   GCCAAAGTGAGGACT              GCACGGC TTG GGCGTGC              TTTGGGGCGTCTCCA  62 92
   HCH_00874 NONE
   HCH_00875  874263 ..  874275 +  -6.3  -2.57132   AATCTGGAAAAATAT                TGAAC GAC GTTCA                CTTATCGGGAGCCCA  52 198
   HCH_00876  874988 ..  874999 +  -5.8  -3.82604   AGACTGATTTCATAT                TGGG CCTT CCCA                 TTCTTCGTTAAATGA  64 237
   HCH_00877 NONE
   HCH_00878 NONE
   HCH_00879  877472 ..  877507 +  -4.1   -4.4648   AACGCTCGCTGACGA    CGGTTT-TTTCATGGG GCGTA CCCATAAAACAGGCCG    TTTTCTCATCGAACT  66 464
   HCH_00885  884047 ..  884063 + -11.5  -2.64912   GTACTGATTCGCGCA              GGCCGGG CTC TCCGGCC              ATTATCGATTGACGC  75 34
   HCH_00887 NONE
   HCH_00888 NONE
   HCH_00889 NONE
   HCH_00890  888246 ..  888269 +  -3.1  -3.85817   GATATCCTTCAGAAT          GTCGTCCAA CTCAGC TTGGGCGAG           TTTGTGAAGGGGCCT  54 39
   HCH_00891 NONE
   HCH_00892 NONE
   HCH_00893 NONE
   HCH_00894  893546 ..  893573 + -12.6  -2.88427   TTCTCTAAGTAAAAA        GGCCGAGCTTCC TGAT GGATGCCCGGCC         TGTCTCGCGGCTGTT  81 71
        sbcD NONE
        sbcC  900811 ..  900828 + -12.7  -5.27923   GAAGACAATAAAAAA             CCGAGGC GTTC GCCTCGG              TTTTTTGTCCGCTTA 100 60
   HCH_00901 NONE
   HCH_00902  904039 ..  904056 +  -4.9  -3.75153   GATGTCGTCACGCTC             GTT-GCTC TGT GAGCGAAC             TTTCAATTCAACCCG  55 227
   HCH_00905 NONE
   HCH_00906  906902 ..  906926 +  -6.3  -3.01712   ACTCCCAGATTATTG          CGTACGCCTTC CGC GAGGGCGAAGG          TATTGCCAAGACGCA  52 276
   HCH_00908  908873 ..  908901 +  -2.9   -4.1552   GATAATGACTTGCCT        GGCGCGACCGCAG GCC TTGCGAATGCGGC        TTTCTTCCGGCAGTC  58 280
   HCH_00914 NONE
   HCH_00916  913403 ..  913414 +  -7.2   -3.3197   CGCCCACCAGAATGA                CGCC GCAT GGCG                 TTGTCCGAATAATCT  61 505
   HCH_00924 NONE
   HCH_00925  922919 ..  922948 +  -7.2  -3.14132   TGATTCAGAGAGAAT       CGC-CATTTTCCC TGTGC GGGATAATGGGCG       TTGATCAGAACAAAA  57 237
   HCH_00930  925573 ..  925587 +  -5.6  -4.30014   CATCTTTCAAGCGGC               TGGCCC ATG GCGCCA               TTTTGCCTTCGTAAC  69 175
   HCH_00933  927718 ..  927735 + -12.7  -2.71269   ATATCTGAGTCACAA             CGGGGGA TGCG TCCCCCG              CTTACTTTGGAGATT  81 49
   HCH_00934  929996 ..  930016 +  -9.6   -3.6502   TCAATTCGTATGACA            GCGGACGC CAGAT GCGGCCGC            TTTACATGAAACATG  76 179
   HCH_00935  931632 ..  931655 +  -8.9  -2.85351   TAGTCCGACACCTGG          GGAAGGGAG CTCAGA TTCCCTTCC           TGTCATGTCGACAAA  65 49
   HCH_00937  932551 ..  932566 + -10.4  -2.63102   GCTAGCCGCCGCGCA              GGCGCA TCCA TGCGCC               TGATATGAACATGCT  69 121
   HCH_00938  934266 ..  934290 +  -7.1  -3.90744   ATAAGCTGCGGAAGT          CAGGGCCTG GCGCGTG CGGGTCCTG          TTGTTTCAGGCAAAC  69 67
   HCH_00939  934873 ..  934885 +  -4.9  -2.97171   ATCTTATCGTCGTTA                TTTAC AGA GTAAA                TCCTTTACTAAACTG  49 68
   HCH_00941  936337 ..  936353 + -13.7  -4.90013   TCTTATAAAAACCAA              GGGCGGA GTA TCCGCCC              TTTTTGCTTCCCTTA 100 33
   HCH_00946  939779 ..  939796 +  -8.3  -2.71731   CTACCGCCTGATGAC             GGCGTCC TGAT GGCCGCC              TCGTTGCGACGTGGA  61 16
   HCH_00947  942126 ..  942139 +  -3.7  -3.62495   ATACGCCCGATTAGT               CGCGG ATAA CCACG                TTCTCTGAATTTTTT  53 183
   HCH_00948  943456 ..  943500 + -15.2  -2.82521   GGGGCGCTGGACTCA CTG-GATAAGCCAGAGTAGCC GGCA GCCTGCTCTGGCTTATCGCGG ATTACTTTTGCTGCG  95 43
   HCH_00950  945616 ..  945629 +  -2.3  -3.42354   AGAGTTGAGAGTGAG               GCCTG AGTA CAAGC                TTATGAATTCAAGTG  45 20
   HCH_00951  946372 ..  946397 +  -6.1  -3.41051   AGAGGAAGAGGAAGA         GGGAAATCAGC CGTA GCCAATTTCCC          TTGTAATGAGCCTGA  57 10
   HCH_00958  953270 ..  953284 +  -8.5  -3.27525   CTGTTGTTTTCGTGA               GGCGC TTTGT GCGCC               TTGACTTTGCCGGGG  62 127
        btuB NONE
   HCH_00961  956781 ..  956798 +  -7.1  -3.23853   GTCGAGAAAAACTAA             CTCAATA AAAA TATTGAG              TATTGGTTAAGGGAA  60 26
        cobQ NONE
        cobU NONE
        cobT NONE
        cobS  960856 ..  960871 +  -4.6  -3.02096   TATTCCTTTTACTGG              GAGCGC TATG GAGCTC               TATCTGATTCGTCAC  49 3
   HCH_00966  961533 ..  961545 +  -4.8  -4.17023   TTTGGCGGCGTAGTC                CCAG TCATC CTGG                TTTTCCACTCCTTCG  62 141
   HCH_00969  962867 ..  962880 +  -3.7  -2.84126   TATCGCGCCAATTGG               CGCCG CGCC CGGCC                ATTTCCGCTTTCTCA  43 106
   HCH_00972  968509 ..  968521 +  -3.3  -5.25735   AATGGCGTGGTCTAT                GCGGT CCA GCTGC                TTTTTCATTTTTTGC  79 513
         ald  969885 ..  969902 +  -6.2  -5.26119   ATTCTCGTCTTCCTT             GCGGTC CTGAGT GGCCGC              TTTTGTTTTTGCGGC  89 127
   HCH_00978 NONE
   HCH_00979  972266 ..  972287 +  -2.1  -2.57132   ATTAACGTATTCTTT           GACTGGGCG TTCG CCTCCTGTC            CTTGTGGCGGAACAA  39 85
   HCH_00980 NONE
   HCH_00981  978154 ..  978164 +  -4.6  -3.14051   CTCACCCGATTCATG                 CGCT GAC GGCG                 TATTGCTGAGAGTGA  50 20
   HCH_00982 NONE
   HCH_00983 NONE
   HCH_00984  981439 ..  981466 + -12.7  -3.09878   GCTCAGACGCAGAGC        CAGGACGCAGC ATAGCG GCTGCGCCCTG         TATTGGATCACTCCA  84 11
   HCH_00989 NONE
   HCH_00991  985956 ..  985987 + -10.8  -2.66316   GATCCTTTCTTTACA      GTCTGACGGGCGAC CTGG GTCGCCCGTTGAGC       TGATCTGATAGAACC  72 47
   HCH_00992  991312 ..  991328 + -10.8  -5.26316   TACTGATATGACAAA              GCGGGC GTTAA GCCCGC              TTTTTTGTGCGCTAG 100 62
   HCH_00994  993265 ..  993289 +  -3.6  -3.83026   AGCTGTGATAGGGAC          CCTGTAGT TTCACCTTT ACTGCAGG          TTTGCTCTCCGGACC  56 419
   HCH_01000 1001864 .. 1001874 +    -4  -4.35483   TACAGAAAATCACAG                 TTTG ATA CAAA                 TTTCTTCTCATAGAA  65 168
   HCH_01001 1002279 .. 1002332 +  -8.7  -3.42182   CGATAATATTGCGTG GCGTCGCGAAGCCCGTTTCGATGCAT GAT AGGCGTCGG-ACGGGTGACTCGGCGC TTACTGGTTTTTCCT  66 41
   HCH_01002 1003523 .. 1003533 +  -8.2  -3.80604   GCGCGCGTTTCCATT                 CGCC GGC GGCG                 TATTTATTGGTTTCT  71 226
   HCH_01004 NONE
   HCH_01005 NONE
   HCH_01006 1010071 .. 1010084 +  -3.7  -3.09327   TATTCAGCCGCTGCA               GCTCC CGCT GGCGC                TCTTGACTGAGCTGG  45 81
   HCH_01008 1011105 .. 1011122 +  -9.1  -4.39426   CATGCTTGTCGGACA             GGGTGGC CGAC GCCACTC              TTTTCTCGCCCTATC  83 525
   HCH_01012 1013399 .. 1013418 +  -2.1  -2.87211   TTTTAGAGTATATAC            TCTAGGT GTCAAG GCCTGGA             TGTGTAGAAGGAACT  40 35
   HCH_01013 1014634 .. 1014644 +  -6.8  -4.27686   CTGAGTGCGGCCTGG                 CGTC TTG GACG                 TTTTCGCTAGTTTTC  74 525
   HCH_01015 1015734 .. 1015763 + -15.2  -3.30159   TGAGCTATACCTGTT       CAAAAAAGGCGG CATTGT CCGCCTTTTTTG        TTATGCGCAGCTTGC 100 49
   HCH_01016 NONE
   HCH_01017 1017459 .. 1017483 + -13.6  -3.65991   AGGCCGGGCTTTGGT          CGGCCAAGCT AGGAA GGCTTGGCCG          TTATCTTGAAGAAGT  93 39
       coaBC NONE
         dut 1020690 .. 1020701 +  -7.2  -3.06671   ACCGCCGCAACTAAG                CGGC GTAT GCCG                 TGTTGCAGTAAATGT  59 60
   HCH_01025 1023463 .. 1023476 +  -5.9   -2.7317   TTTAAATCACGGCGG               GCCCG GGAG TGGGC                TCGTTGAAACTGTGT  51 36
        argB 1024463 .. 1024486 + -12.4  -4.85782   AAAAGCCTTCAGGCT          GAGGCCCGGT TCAC ACCGGGCCTG           TTTGTTTTTGCGGAC 100 59
   HCH_01028 1025862 .. 1025880 +  -4.5  -2.75481   TAAATAGCCATTATG            CGG-TCGC TCAT GCGGCCCG             TAATTAACGTTCAAG  47 34
        argE NONE
        argA 1028624 .. 1028664 + -10.6  -3.61715   TTATCTGTCTCGCTC TTGCATGAACTGGCTGCGG GGTG TTGC-GCCAGTTCATTCAA  TTCTTGCAACACCTC  79 61
   HCH_01032 1033784 .. 1033799 +  -7.5  -3.88438   AGGAAAGTAGGGGCT              GGGGC GCGAAG GCCCC               TTATGTTTCGTCTGC  69 41
   HCH_01037 NONE
         pip NONE
         dtd 1042811 .. 1042825 +  -4.2   -4.8622   TTGTTACAAAAAAAG               ATGCCT TAA AGGCAC               TTTTTGGTTGCAAAA  74 331
   HCH_01041 1044229 .. 1044245 + -13.7  -6.34424   TTTTCAGAAAGAAAG              CCGGCTC ATA GAGCCGG              TTTTTTTTTTGCGCG 100 56
   HCH_01042 NONE
   HCH_01043 1046053 .. 1046078 +  -3.3   -3.6501   ATTAGTGATTAGCAG         C-CCTCATGTTG TCG CACTATGAGGAG         TTTGCGATGATTGTT  53 36
        glnE 1049027 .. 1049045 +  -5.2  -2.90392   GGAAAAAGTATTTGC             GGAGTGAC TTG GTTCCTCC             TCTAATTAACCAATA  49 19
       ilvE1 1050051 .. 1050061 +    -4  -3.79164   GTTGACGCCTGTCGT                 CTAA GTC TTAG                 TTCATTTCTTTGTAA  57 22
        rfaF NONE
        rfaC NONE
   HCH_01048 NONE
   HCH_01049 1054097 .. 1054119 +  -4.9  -3.51419   TAGAGACTGGAATGA          GCTTTGC-CT TCTT GGCGCAAAGC           TATTGTATTTAGTGA  55 81
   HCH_01050 NONE
   HCH_01051 NONE
   HCH_01052 1057366 .. 1057382 +  -5.2  -2.96873   TTGGATTGATGAAAC              CTTTCT ACAAA AGAAAG              TAGTTTAGTAAAGGT  51 6
   HCH_01053 NONE
   HCH_01055 1059459 .. 1059471 +  -3.3  -2.66272   TCGGCTTCAATGCTG                GAGAG GCA CTCAC                TGAGTTTGCCTCCAC  40 65
        rfaE 1064455 .. 1064470 +    -9  -3.03159   CTTGGAGTGAGGCAC              CGCCAA CAGC TTGGCG               TCTTCGCCAGCTTCA  63 307
        ilvA 1068879 .. 1068896 +  -9.1  -5.72622   GACGATTCGAAAATA             GCCCTGT TAAC GCAGGGC              TTTTTTGTTTCTGAA 100 369
   HCH_01068 NONE
   HCH_01069 NONE
   HCH_01070 NONE
        ubiH 1073901 .. 1073920 +  -5.6  -3.29325   GGGCGTCGCGGAGCG            TGCGCCGC AATG GCGGTGAA             TATTGATTATCCGGG  54 7
        ubiF 1075569 .. 1075583 +  -3.5  -3.58536   CTCTTAACGATGAAG               CTTCC AGCCA GGGAG               TTTGCCAATAGCTTT  51 431
   HCH_01083 1081844 .. 1081879 +  -3.8  -3.28924   GCCTGATATCTCCAG    TCTGTGCGCCAACCAC TTCA GGCGTAAGCGCGCAGA     TTATCCGGCAGCGTA  50 35
   HCH_01086 1085695 .. 1085711 + -11.5  -4.14013   AAAGCTTAAGCGCAG              GCGGCGC GAT GCGTCGC              TTTTCCGAGCTTTTG  91 32
   HCH_01087 1087257 .. 1087284 + -12.8  -4.21439   GCAGGGATGTGCGTA        CGCGCAAAATAC GCTA GGATTTTGCGCG         TTTATATTCAGATTA 100 171
         upp 1088060 .. 1088097 +  -3.5  -4.00042   GAGTAGTTCAGCTCC   ATGTCCCAGGGAAAGC GCATCCA GGTTTCC-TGGGACAC   TTCTTTAATGCACAG  58 99
   HCH_01101 NONE
   HCH_01102 1103133 .. 1103143 +  -2.4  -2.56046   TCACTCGCAATAACG                 GGGC GTC GCCA                 TGGATTACGATTTGA  39 28
   HCH_01103 NONE
   HCH_01105 1105298 .. 1105308 +  -2.4  -4.56597   TTAACTTATGATGGC                 CCCG GCG CCGG                 TTTTTCCGGCGCCAG  63 55
   HCH_01106 1106761 .. 1106772 +  -7.2  -2.57132   AGTGAGTTAACCGTG                GGCG TCGT CGCC                 GTTGTCGCGGCGGCC  56 69
   HCH_01108 1107503 .. 1107513 +  -5.4  -4.63932   ACGATAAATTTTCGC                 GTTC AAG GAAC                 TTTTCTTCGACAGTG  73 53
   HCH_01109 1107817 .. 1107835 +  -5.8  -3.53224   AAAGGTCCAAAGATA             GCCCGTGC TTC GCCCTGGC             TTTCAGGCAGCCCTC  57 95
   HCH_01111 NONE
   HCH_01112 1111548 .. 1111558 +  -2.4  -3.64703   AAATACTGCACATAA                 CCGC GCA GCCG                 TTTCCATAAGGGGAA  50 148
   HCH_01114 1114107 .. 1114126 +  -6.4  -2.81312   TCTGCGTAAAAGATA            TGGTCGAC AGGA GTTGGCCA             TATCCTGGATAACTT  54 46
   HCH_01115 1114971 .. 1114996 +    -6  -3.21258   TTAATTTCTTTATTA         CGCCTGGCGC ACCGCC GCACTGGGCG          TTCCCTTCAATTCAT  55 74
        argS 1116895 .. 1116918 + -13.1  -4.16158   CGGCTTCTCTGAAAC          CCGGCGGGG TCTCTC CTCCGCCGG           TTTAATCTTTTTCTC 100 49
   HCH_01118 NONE
   HCH_01119 1119674 .. 1119698 + -13.6  -3.15249   GTAATTGCGAAATCA         GCCCCG-CCGT ATCA ACGGACGGGGC          TTCGTCACGCCTGTA  88 225
   HCH_01120 1120741 .. 1120785 + -17.3  -4.88407   AAAGTTAAGCCCGTT CACTGAGAAAGCCCTCCCAGC GCT GCTGCGAGGGCTTTTTTATTG TTTTTAATTCAGTGA 100 268
   HCH_01121 1121835 .. 1121858 + -12.4   -3.0814   AGGCCCTGTCTCCCG          CGCAGGCGCA TTCA TGCGCCTGAG           TATTAACATGTCAAT  81 417
   HCH_01123 1124238 .. 1124252 +    -7  -2.57132   GAATCGTTTAGTCGT               CGCTGC TGG GCTGCG               CTTCTGGAGCGGGAG  56 39
   HCH_01126 1127979 .. 1127992 +  -4.5  -4.43879   TATCTGAATCATCGT               CCGTT CAGG AGCGG                TTTTACTTACGTCGT  67 87
   HCH_01127 1129840 .. 1129861 + -17.3  -2.87468   AATAAGTCAGTTTTA           GCCGCCTGC GCGC GCAGGCGGC            TCTACTCTAGTGGGA 100 36
   HCH_01128 NONE
   HCH_01129 NONE
   HCH_01130 NONE
   HCH_01131 NONE
   HCH_01132 1135104 .. 1135115 +  -2.2  -4.09243   CAGCCCAGAGATGTT                GTCG TTAG TGAC                 TTTTAGGCCAATATA  56 79
   HCH_01134 1139164 .. 1139185 + -10.1  -2.73364   GCGGCTGGCCGCCGC           GCAGGCGCA TCCA TGCGCCTGA            TCATTAACATGCCAA  69 119
   HCH_01135 NONE
   HCH_01137 1144406 .. 1144417 +  -4.4   -3.6372   CGCGATTCCAATTCA                GTCT TCTG AGAC                 TTATGGTTATCTTTT  55 149
   HCH_01138 NONE
   HCH_01139 1146112 .. 1146127 +    -6  -4.90455   TCTAACCAGATTCAA              GCCCGC CTGA GCAGGC               TTTTTCTGCGTCTCT  81 55
   HCH_01141 NONE
   HCH_01142 1147084 .. 1147095 +  -4.4  -2.51966   GAAAGCGCTCACGAA                TCAC TCGC GTGA                 CTTCATCGCCTTTGC  43 232
   HCH_01146 1149862 .. 1149895 + -16.3  -3.16055   TGATGTCGCGCCTCA     TCATCTTAACTGACT GCGT GGTCAGTTAAGATGA      TTGATGGGAGGTTTG 100 47
   HCH_01147 NONE
   HCH_01148 NONE
   HCH_01149 NONE
   HCH_01150 1152865 .. 1152878 +  -8.1  -3.79445   TAAAGAGATTGCTCT               GCGTG CATA CACGC                TTTGCCTTCATCGTT  71 496
   HCH_01161 1163132 .. 1163142 +  -2.4  -2.79023   ACCGGGCCGCGATAC                 CCGG CGA CCAG                 TAATTGCTGAAGTTG  40 288
   HCH_01163 1163988 .. 1163998 +  -3.2  -4.19817   TGCGAAAAAATTAAA                 TCGA CTC TCGG                 TTTTGCGTCAATCAA  60 58
   HCH_01165 1164422 .. 1164434 +  -5.5  -2.70932   AATGACCACAATACG                CGTTG CGC CGACG                TGATTCAAACCGGAA  48 87
   HCH_01166 1165455 .. 1165472 +  -4.1  -2.61264   GAGTTTCCACCTTTG             GCAATGC GGAG GGATTGC              GTTATGAGTAGCGCA  44 44
   HCH_01167 NONE
   HCH_01169 1168145 .. 1168168 +  -8.8  -5.18726   TCACCCAAAGAAAAA          GCCCGG-CGCG AAT TGCGGTCGGGC          TTTTTCTTATGGGGG  95 65
   HCH_01173 1171248 .. 1171274 +  -3.6  -3.57462   CGGGTTCACCCACAG        GCGGTGG-GCG GGAATG CGCTCCGCAGC         TTTACGCATCAGCTG  51 149
   HCH_01175 1174423 .. 1174449 +    -8  -2.79796   GCTAGCGGTCGTCTG         CTTAAACGCTCT GCT GGAGCGTTCAGG         TGTCCTCGCGTCCAA  59 36
   HCH_01177 1177447 .. 1177458 +  -2.2  -2.64726   CTGTTTCCGCATGGA                CTCG CCCC TGAG                 ATTGATCTTGTAGGC  38 261
   HCH_01180 NONE
   HCH_01181 1181098 .. 1181113 +  -3.2  -3.31248   GATGAAGTCGCCTTC              CGCC AGTTTCAG GGCG               TTGTGAAAGATCTTC  48 78
   HCH_01182 1181697 .. 1181741 +  -6.6  -3.17688   TAATTGACCGATTAA TCCGGCATCAAATGTGCGGCAT AGA ATGCC-TACATTGGA-GCCAGA TTAATAAGATAATTA  57 67
   HCH_01183 1181927 .. 1181951 +  -7.7  -2.89602   ATCACTACCTTCACC          GAGCGTGGCTG AGA TAGCCTCGCCC          CTTTGCTATCAGCGA  59 79
   HCH_01185 NONE
   HCH_01186 NONE
   HCH_01187 1185335 .. 1185360 + -16.3  -2.91239   GCCCGCTTTTCAGGG         TAAACAGGCCG ATGG CGGCCTGTTTA          TATCTCGACTCTCTG 100 41
   HCH_01190 1188126 .. 1188141 +  -6.1  -3.27022   CGGTGTCGACGAAAC              GCCAG TCCGCC CTGGC               TTCGTCTGCGGTGAA  54 179
   HCH_01193 1191734 .. 1191753 +  -2.8  -2.77182   GGTTGTCAAAAGCGA            GCAAGGAT AGGT ATCTATGC             TGATTCCCTATGAAC  42 90
   HCH_01195 1193144 .. 1193170 +  -7.2  -3.74749   ACGCCAGCCACAGCT         TCTCCTGGCG CGGAAGT CGCCAGGCGG         TTTGGAGTTTATGGT  65 436
   HCH_01196 1194465 .. 1194501 + -20.2  -5.31456   ATTATTATTGTCCAG    GCCGCTGACGACAGGC GCAAA GTCTGCCGTCAGCGGC    TTTTTTATGCGTTAA 100 339
   HCH_01199 NONE
   HCH_01200 1211429 .. 1211443 +  -4.2  -4.23892   TTCCAGATCCCAGAT               GGTGAT GGC GTCGCC               TTTTCCGTGGTTGAG  66 353
   HCH_01204 1212935 .. 1212953 +  -8.9  -3.23216   AAACGATTTAAGGAA             CTAGCTG CTGAA CAGCTAG             TTCCTAATAGTACGA  67 108
   HCH_01207 1216555 .. 1216579 + -11.6  -3.34398   AGATTTTCCCCTTCA          GATATCCACA TAACC TGTGGATATC          TCTTTGGAAAACACC  82 70
   HCH_01209 1220151 .. 1220170 +   -15  -6.25741   TCCGGGCTATTTTCC            GGGGCGCA ATTT TGCGCCCC             TTTTTTTTGTTATTT 100 96
   HCH_01211 NONE
   HCH_01212 NONE
   HCH_01213 1225154 .. 1225183 +  -7.2  -3.72576   GCCAACCTCTCCGGA       TTGC-GGCGCCCA GATCA TGGGCGTCAGTAA       TTTGCTGCCAGCCAG  65 190
   HCH_01216 NONE
   HCH_01217 NONE
   HCH_01218 1229637 .. 1229654 +  -2.6  -3.97406   GACTGTCTCAGAAGG             CTCAGC TTGGCC GCGGAG              TTTGTAAGCTTTTCC  56 106
   HCH_01221 1230492 .. 1230505 +  -2.4  -4.07285   GTATGTGAAACCAAA               GAAG AAATAG CTTC                TGTTTTGTTTGGATA  55 16
        grpE NONE
        dnaK 1235261 .. 1235293 + -15.7  -3.86975   GGTTCCTTACATGCT      TGAGGCAGTGCGG AATTTAA CCGCACTGCCTTA      TTGTGTTTAGGTTAT 100 44
        dnaJ 1236497 .. 1236510 +  -9.5  -5.82172   ATGCGCAACTAAAAA               CCGGC GAAC GCCGG                TTTTTTTGTATTGGT 100 49
        dapB 1237577 .. 1237605 +  -9.5    -5.055   GATATCACTAAAAAA        GCGGGACGGAGTT TAA ATCTCCCTCTCGC        TTTTTTGCAAGTTGA 100 216
        carA 1238848 .. 1238867 +  -2.8  -2.85216   CGCCCGACGGCGCCG            CGTCTG AACCGAAA CAGGCG             TAATTCTGGGTGATG  42 61
        carB NONE
        greA 1242656 .. 1242671 + -11.8  -5.48163   GCGCGTAAATAAAAA              GCCGGC GTCA GCCGGC               TTTTTTAATTTATTT 100 49
        ftsJ 1243808 .. 1243818 +    -4  -2.98842   AGCGGCGATAATGGA                 CATA TAG TATG                 GTTTGGTGTTATCTA  47 80
        ftsH 1245863 .. 1245881 + -11.7  -5.58522   TCAGTCTAGTTAAAT             GACCCGG TTTTT CCGGGTC             TTTTTATTTTGTATA 100 55
        folP NONE
        glmM 1248088 .. 1248103 +  -4.7   -3.6707   CTAAAATAGTTGAAG              GGTCT GTGTAA AGACC               TTTCACATATTGAGT  57 15
        tpiA NONE
        secG 1249584 .. 1249598 +  -7.1  -5.63517   GGTGTGGTCGGAGGA               TGGGC TTAAT GCCCA               TTTTTTGTTTGGCGA 100 254
   HCH_01237 NONE
        nusA NONE
        infB NONE
        rbfA NONE
        truB 1255671 .. 1255684 +  -5.2  -2.51187   CGGCTGTTAATATGC               GCGG TCGTTT CCGC                ATTAATCGCATATTT  48 47
        rpsO 1256002 .. 1256036 + -10.9  -4.57073   AAAGGTATTGCTTTA    GTATCCGGGGTATCAA ATGT TTGATACCCCGT-TAC     TTTTTGAGGAACCTC 100 47
         pnp 1258435 .. 1258449 +  -8.5  -5.60993   CTCTTCCCAAGAAAA               GCCGC TCTAT GCGGC               TTTTTTTATGCCAAA 100 46
   HCH_01246 NONE
   HCH_01247 1260079 .. 1260112 + -15.3  -5.06816   CTTGAAGTCAAAACA     TGAAGCGACGCCCGG TAGT CCGGGCGTTGATTCG      TTTTTCTTAACCCCT 100 36
   HCH_01249 1262211 .. 1262223 +  -6.2  -3.46602   ATCAGCTAAGCGTAA                CGCC TGGTT GGCG                TTCTGCTCTACCAGG  57 194
   HCH_01258 NONE
   HCH_01259 1272174 .. 1272201 +    -9  -3.76492   AAGAAAGGGGGCTGA        GCCAGGGGAGCG TGAC TGCTCGCCAGGC         TTTGCTAAGCTTAAG  74 26
   HCH_01260 1273595 .. 1273605 +  -2.4  -3.06679   AACGTAAAGTCCTCG                 CGGC CGT GGCG                 TTGAATCAGCATCTT  42 483
   HCH_01265 1278054 .. 1278064 +  -4.6  -5.09895   GCCTCATACTCTTTC                 CGGC TCC GCTG                 TTTTTTCACTGACTC  80 40
   HCH_01271 NONE
        aceE NONE
        aceF 1289595 .. 1289612 + -14.1  -3.97368   CAACTGAGTAAAAAA             GGCCGGG ATAT CCCGGCC              TTTCTGCATTCCCCC 100 53
   HCH_01274 1290853 .. 1290869 +  -2.9  -4.59773   ACCCCTCTTTAATCG              CCCGG TACAGGC CTGGG              TTTTTGCGGCTGACA  67 277
   HCH_01277 1292271 .. 1292297 +  -7.3  -4.57569   GACAGAAGAGACAAC        AGAGGGA-AGCG AAAA CGCTATCCCTCG         TTTTTGGAAAAGTAA  80 154
   HCH_01281 1295609 .. 1295620 +  -4.4  -4.44046   CGGCGCCAGGTTGCG                CCAA CTGA TTGG                 TTTCTTTCGAGTGCG  68 411
   HCH_01283 1297360 .. 1297370 +  -8.2   -3.1876   CGCGAGCGAAACGGC                 CGCC GCT GGCG                 TTGGTCCCTCCGATT  62 186
   HCH_01286 1300556 .. 1300566 +  -5.4  -3.95378   GTTTCAAGTCGCTGC                 TCTG CAA CAGA                 TTATTTGAGCTGTAG  61 524
   HCH_01287 1301475 .. 1301496 +  -5.8  -4.14792   GCGTTTTTCTTTTGC           GCCGGTTA TGCCAT TATCCGGC            TTCTATTTTTGATTT  69 69
   HCH_01288 1302163 .. 1302184 + -10.1  -4.11216   TGCTCGTACTTGAGC           GCGGCGCCGG CGA CTGGCGC-GC           TTTTACCGGTGACGA  83 149
   HCH_01290 1303426 .. 1303443 +  -9.8  -3.71848   GATATCGATTTGAAA             GGCGCG GTGGGA CGCGCC              TTATTGATGAAACAA  76 39
   HCH_01294 1309081 .. 1309132 +  -9.3  -2.57132   TCGCGACATGAGATA AGCCGCCTGC-G-CCGACGTGTTTG TGGG CATTCACGGCGGGCTGCGGGCGGCG ATTCTAACCGCGAAG  63 49
   HCH_01295 NONE
   HCH_01296 1310879 .. 1310898 +  -2.8  -2.93572   GCCTGACGTTCGGCG            CCGTGAAA TAGT TTTCGAGG             ATTTATCCGATGAGT  43 15
   HCH_01297 NONE
   HCH_01298 NONE
   HCH_01299 1315207 .. 1315221 +  -5.7  -3.86311   CTTCGCCCTGACGGC               CTGGA TCTCC TCCAG               TTTGACTTTCAATAT  63 66
        garK 1316692 .. 1316717 + -16.1  -2.55309   CTGACGAACTCTTAA         GCAGCGGCGAC TTCC GTCGCCGCGGC          GATTTGTTGTTGCGC 100 37
   HCH_01304 1318441 .. 1318497 +  -8.7  -2.78547   AATAAAGAATTCAGC CAGCCTGGAGCTGCCGCGGGTTTGCG CTACGA CGAAAATCTCCGGCAG-TTCGGGCAG TCCTTCCTCCGGTCC  60 36
   HCH_01306 NONE
   HCH_01307 1321017 .. 1321039 +  -5.4  -2.80816   GATGAATGGCAGCTT           GCTCTCTGGC GGC GCCGGAACGC           TATAGTCGCTGGGAG  47 417
   HCH_01310 1325009 .. 1325023 +  -2.8  -3.41053   CTCGTTCTAATGCCT               GCGT AACAAGG ACGC               TTATCAGTGATTTCG  47 31
   HCH_01311 1325509 .. 1325533 + -12.9  -2.71011   GCAAGCCGCGGGAGA          CAGGGCCTG ACCTGTG CAGGCCCTG          TCGTTGCAGACAAAT  81 117
   HCH_01312 1325880 .. 1325894 +  -4.2  -3.54543   TGCGACCGCCTGATT               GTCATC AAC GTTGAC               TTTGACGACCTGGAT  52 222
   HCH_10005 1328526 .. 1328545 +  -4.2  -3.79113   TGAGTACGCAAGGAC            TGCAGCAG TGTT CTGTCGCA             TTCTTATCCGACAAT  57 51
   HCH_01315 1330623 .. 1330643 + -16.1  -3.23598   TTAGCGTAAAGCTAA            GGCCGCCGC ATC GTGGCGGCC            TTGATGACTTGCTTC 100 37
   HCH_01317 1332848 .. 1332862 +  -5.6  -3.76224   GCTCCAGCGCTAATC               CGCCTG CAG CAGTCG               TTTGCTCCGTAGCGC  59 47
   HCH_01319 1335392 .. 1335431 + -15.1  -3.73072   CTTATACCAGGCTGT  C-TACGCCACAGCGGGGG CCAGT CCTCGGCTGTGGCGTACG  TTTAGTCGAACCGTT 100 42
   HCH_01323 NONE
   HCH_01324 1341543 .. 1341558 +  -3.9  -3.55548   GTCCGGTCCGACACC              CGGCG GAACGG CGCTG               TTTGAAGACGTGTTA  52 273
   HCH_01326 1343005 .. 1343020 +  -7.6  -2.70498   GCATTTATGCTTGAC              CTCAAG TCGA CTTGAG               CTTGTATGCAATCTC  58 192
   HCH_01328 1343774 .. 1343792 +  -5.9  -3.23984   TATGTAGGCAGTGAG             GAGCCAG CTTGT CTGGCGC             TTGCTGCTCAGTTTG  55 47
   HCH_01329 1344841 .. 1344851 +  -2.6  -3.01791   AACCGAGGAATCTTA                 TTTT GAA AAAA                 TATTACGACCCAGGT  43 39
   HCH_01331 1345449 .. 1345461 +  -4.1  -2.66873   TCAGAAATGCTGATG                TGGCT GTA AGCTA                ATATTTAATGGCAAT  44 53
   HCH_01332 NONE
   HCH_01333 NONE
   HCH_01334 NONE
   HCH_01335 1348058 .. 1348087 + -11.6  -2.78025   TCAGGGCTTATGTGA       TACGGCTATTCT AAGTTG AGAGTAGCCGTA        TGATCTGCTTTTTCA  76 26
   HCH_01338 1353224 .. 1353243 +  -7.8  -4.15833   CTAGAAACGAAAAAA            GCCCGCAT ATAA ATGCAGGC             TTTTAGAATGGTGGT  75 426
   HCH_01341 NONE
        hisB 1356375 .. 1356394 +  -5.7  -5.22039   AACTCCGTAACCCGA            GGCCGTCT ATGAA AG-CGGCC            TTTTTTACGTTTAGC  89 39
       hisH1 NONE
        hisA NONE
        hisF 1358841 .. 1358865 +  -2.9   -4.1523   GACGCGTGAACAGGC         CCTGCTTCGG CATTTC CTGAA-CAGG          TTTATATATGCTCGA  59 160
   HCH_01348 1359443 .. 1359471 +   -11  -2.72144   GCGTTAGTCGCGGGA        GACAGGACTTGC CATGT GCAGGCCCTGTC        GTTTCAGACAAATAG  72 104
   HCH_01353 1365644 .. 1365654 +  -3.2  -2.77135   ATGTATTAGAAGTGA                 CGTT TTA AGCG                 GTATTCTTTATGGCC  43 49
        grxC NONE
        secB 1366593 .. 1366606 +  -9.5   -5.9663   TCCTTTCTAAAAAAA               GCCGG TTTA CCGGC                TTTTTTTTCGTCTTT 100 51
   HCH_01357 1367454 .. 1367466 +  -3.3  -4.15044   CAGGACTCCGATCCC                AGCTC ATC GAGCA                TTTGTTGCGGCAGGC  60 245
   HCH_01361 NONE
   HCH_01362 1370851 .. 1370876 + -12.5  -3.40867   ACGCAACCTATATCG         GGCGGCGTCTG TAGA CGGGCGTCGCC          TTGATTCATCCCTCG  85 43
   HCH_01363 NONE
   HCH_01364 1372158 .. 1372178 +  -6.8  -3.59979   AGGCTGAGATGAAAA            CCTCCCCT ATGGA AGAGGAGG            TTTAGAGTGAGGGGG  61 113
   HCH_01367 NONE
   HCH_01368 1377305 .. 1377319 +  -2.8  -2.73364   CCAGCGTGGTCAGCA               TCTCCA GCA TGGACA               TCATTGGCGTGAGGC  41 405
   HCH_01373 1381604 .. 1381618 +  -6.4  -3.14051   AAGCAAGGCGCTGGT               TGGTCA TAT TGGCCA               TATTGCTGAAAATAA  57 77
   HCH_01374 NONE
   HCH_01375 1383056 .. 1383069 +  -3.8    -4.386   GGCTGGGGACGCCGT               GAGC CAGAAC GCTC                TTTTCTAACGACTTA  65 24
   HCH_01376 1383762 .. 1383784 +   -12  -2.92192   GCAGCTTGTAAAAAA           TGGCCCCG GCAATTG CGGGGCCA           TGTAGTTAAATAACC  81 100
   HCH_01382 1387043 .. 1387061 +  -8.9   -3.4582   TCATTGCCAAGCAAA             GGGTCTT AAATA AAGACCC             TGTTTCCTGAGCTAG  71 13
   HCH_01386 1395062 .. 1395088 +  -2.2  -2.52464   ATTTATATCGGGACA         CGATGGCTTTAT TGC AGAAGGCCAATG         TGAATTACCGCGAAG  39 43
   HCH_01387 1395672 .. 1395702 +  -9.7  -3.16564   TGCGAAAGCGACGAT      TTCCGGCAGGCGCG CCAT CGTGCC-GTCGGGA       TTGGTCAGCTCGCAG  68 166
   HCH_01390 NONE
   HCH_01391 1399323 .. 1399350 +  -6.2  -3.61398   TTAAGCGTAGTAGGA        CGCAGCGAT-GCG CGC CGCCAGGGCTGCG        TTATTGAACACCAGC  59 320
   HCH_01398 1408729 .. 1408748 +  -4.2  -4.60255   TTGGCGCACGAGGAG            CC-GGACGC GAC GCCTCCAGG            TTTTTAACGCGTTGT  71 301
   HCH_01403 NONE
   HCH_01404 1414181 .. 1414202 +  -2.9  -4.68103   TAGGTCGCTCATCGG           CG-CGGCGTT AAG GGCGTCGTCG           TTTTATTCGACTTGG  68 72
   HCH_01405 1415252 .. 1415281 +  -4.3  -3.75105   GTGAGGATGTTCTCG       TCCAGTTT-TGCGG CCG CCGCATAAACCTGA       TTGTTCATGCGTTGG  55 492
   HCH_01415 1421291 .. 1421301 +  -6.8  -3.71848   TGGTGCCGGTGTCCG                 CCTG CTG CAGG                 TTGTTGGTCAGAGCG  62 447
   HCH_01417 1423375 .. 1423407 +  -2.7  -4.74012   TCCTTACAGTAATCG     CCGGGAAAC-AAGC GGTTTA GCTTAGTATCCGGG      TTTTGGTTTTATGCT  68 308
   HCH_01419 1423804 .. 1423819 +  -6.8  -5.63517   TCACTCTTGAAAAAA              GGCGCT TTAC AGTGCC               TTTTTTCTTTCCCGA 100 44
   HCH_01420 1424845 .. 1424859 +  -7.8  -3.94746   GTCGGCTGAAACGAC               CCAGCG CTC CGTTGG               TTTACTTGCGTATGA  70 32
   HCH_01430 NONE
   HCH_01431 NONE
   HCH_01432 1435362 .. 1435408 + -11.7   -2.7644   CGGCGTTAGAAACAA TGTAAGCGCCCTGTTGTGA ATAAATGTG TCGCAGCGGGGCGTTTGCA CTTTCGCAATTGCGT  76 95
   HCH_01433 1435917 .. 1435941 +  -5.1  -3.30159   TGTGATCAAACCCAT         TGGTAAG-CG TTAAGC CGACTTACCA          TTGTCAAAGCCTTGG  54 13
   HCH_01434 1437192 .. 1437215 +  -7.4  -3.39844   TCGCCATAATCCGGC          TGTTGTCTCC AACT GGCGACAACG           TCTTTGCCCTCTCCA  61 272
   HCH_01437 1439240 .. 1439261 + -10.1  -2.73364   GCGGCTAGACGCCGC           GCAGGCGCA TCCA TGCGCCTGA            TGATTAACATGCCAA  69 136
   HCH_01438 1439795 .. 1439806 +  -4.4  -3.31946   CTGATAATTCAAGGT                CGTT AATG AACG                 CTTTTCTCTAGAATA  50 54
   HCH_01440 1442185 .. 1442195 +  -8.2  -3.14344   CGTTCTAATAAGTGC                 GGCC CGG GGCC                 TTGCTCAGCCAACTC  64 93
   HCH_01442 1443274 .. 1443286 +  -3.3  -2.63555   GCCTTACGACAGTCG                ACAGG CGG CCTGA                TGGATTCTGTCAGTG  42 13
        adhC 1447945 .. 1447955 +  -3.2  -4.61482   CGAAGGCAAAAGCAT                 TCGC TCT GTGA                 TTCTTTTTTAACGCA  66 4
   HCH_01447 NONE
   HCH_01448 1449562 .. 1449572 +  -6.8  -3.70751   CCTCTTGTTTCAGGG                 CCTG TAG CAGG                 TTCTTGACCTTATTA  62 307
   HCH_01450 1450515 .. 1450547 +  -9.2  -2.96637   CTGGAGCTAGGCCCA     GAGCC-CCAAGGGAC AGCA GTTCCTTGGTGGATC      TATACTTCATCTATT  66 96
   HCH_01452 1452241 .. 1452253 +  -9.1  -4.58663   TCTCCTTTTTGTGCA                TGGCC TTC GGCCA                TTTTTGCACAATAAT  90 83
   HCH_01453 NONE
   HCH_01454 1453135 .. 1453178 +  -3.8  -3.15579   AATCTGACTCCGCAA CCTGTCACTCGTTTTGCC CTAAACCC GGCAAAACCAGCGCCAGA TTGCTACGCAGTTGA  48 186
   HCH_01455 1454058 .. 1454072 +    -5  -3.93136   AATCGCCTAACAAGG               TTGTCA AAT TGACAG               TTTATCCGTCGCTCT  59 40
   HCH_01456 NONE
   HCH_01457 NONE
   HCH_01459 1457858 .. 1457876 +  -3.9  -3.53811   CCAGAACGTTCAGCC             TCTTGCT GTGCG AGTAAGA             TTTCAGCCGCGTCGA  52 443
   HCH_01463 1458717 .. 1458731 +  -2.8  -3.00507   AGCTAACTCCAGGCG               GTTTTC TAA GAGAGC               GTTCTTTACCTTGCT  42 253
   HCH_01465 NONE
   HCH_01466 1463606 .. 1463624 +   -16   -2.6563   AACGCTGCGTGAGGA             CGCCGCCT GAC AGGCGGCG             TCAGTTGTTCAGCCA 100 16
   HCH_01471 1469349 .. 1469385 +  -9.4  -5.24129   TGTCGTCATAACGAA   AC-TCCCGCCACGATGC ATTC GCATTGTGGCGGGCTGC    TTTTTTCTGGCGCGG 100 53
   HCH_01472 NONE
   HCH_01473 NONE
   HCH_01474 1472620 .. 1472630 +  -6.8  -4.78237   AGACAGATGACAGGT                 CAGG AAA CCTG                 TTTTCTTATCAAATC  80 290
   HCH_01476 1474630 .. 1474641 +  -3.6  -2.52635   CTGCATGGCGTACTG                GCCG TTAC TGGC                 GTTGCTGATGCAAGT  42 222
   HCH_01483 1485612 .. 1485644 + -14.2  -3.84719   ACTGATCGGAGCTGG      TGGGCGCTTCAGTG ATTTG CACTGGGGCGCTCA      TTTCAGTTTGAGGCT 100 472
       htpX1 1490631 .. 1490651 +  -7.6  -3.38812   AAGGGAGGCTGATGG            TCTGTTGG CGTCT CCAGCAGA            TGTTGTTGAAACAGC  61 235
   HCH_01492 1495854 .. 1495868 +  -7.1  -3.19642   AAGTTTGAGCGCTAA               GAGGG CTTGT CCCTC               TTCATGGGTACTACT  60 26
   HCH_01495 1497762 .. 1497801 +  -7.2  -3.90922   TGTCGCTGGCGATTT  CCGTGAGCGTTTGCAGATA GCG TAGCTG-AATCGCTTGCGG  TTGTTTGGCGAGAAT  68 154
   HCH_01498 1499949 .. 1499963 +  -2.8  -4.28977   TCGGGATGAGCCCAG               AAAGGT AAC ACCTTG               TTTTAAATGTATTAT  59 43
   HCH_01499 1501788 .. 1501832 + -10.1   -3.6761   TTAAGCTCAAATAAA CTCCGCCCCCGATCTTTCCGC CTGTA GCGGGAAG-TTGGGGA-GGAG TATTTGTTGCAGGAG  79 37
   HCH_01501 NONE
   HCH_01502 1504235 .. 1504266 +  -5.8  -3.39749   CAGGCGGTCCTTCTT      CGCCGGCGTG GGCTACGGTCAA CAGGCCGGCG       TTCTGCGCTTGTTCG  56 450
   HCH_01505 NONE
   HCH_01506 1507203 .. 1507220 +  -6.9  -3.33815   GCCGGGTTTGCCGGT             GGCGGTG ACGA TGCCGCC              TTCGTTGACCAGCGT  58 287
   HCH_01512 1512374 .. 1512391 +  -6.2  -3.56099   TCTGACGATGAGATC             GGCGGC GGGATA GTCGCC              TTTACCAGCGTTGTA  57 357
   HCH_01514 1513882 .. 1513920 +  -7.5  -2.81888   ACTCCTGACATTGCC  TG-AGAATGCCGACGC ATAGATCA GCGTCGGCGTGCTACA   TCATTCGCTTTCAGA  57 7
        deoA NONE
        prsA 1517938 .. 1517951 +  -3.7  -3.88182   ACATGCGGAAGCTGA               CGCCG TTGC CGCCG                TTCATTTTTGCTTCG  55 57
   HCH_01519 1521272 .. 1521282 +  -5.4  -4.06281   ACGACGCTTGTCTTG                 CTTC GGC GAAG                 TCTTTTCTTTGCCGT  63 357
   HCH_01521 1522614 .. 1522628 +  -4.3  -4.58685   ACATACGGACCAGTT               CATTG ATATA CAATG               TTTTTACCGGGCTTT  68 59
   HCH_01523 NONE
         rbn 1524188 .. 1524209 + -15.9  -2.81888   GAGCGGCGAGTTGAG           CAAGGGCGC ATCG GCGCCCTTG            TCATTAAATTTCAAA 100 27
         tkt NONE
         edp 1542007 .. 1542033 +   -10  -4.25104   GTCTTTAGCGCCAGA         TCCCGGCCGCCG CGG CGCTCGCCGGGA         TTTTCCTGCCGACGC  83 33
         pgk 1543280 .. 1543293 +  -2.3  -2.59564   AGTAAGTTTTGGGGA               CAGAC TGTA GTCAG                ATTGTCGGCTCAGAA  39 36
         fba 1544477 .. 1544528 + -14.7  -3.82084   GACCGCATAAGACCT TAAGGAAGGGAATGACCCGCCGCA GATAA TGCGACGGGT-GTTCCCTTTTTTA TTGTTAATCTTGGCG 100 47
        pldB NONE
   HCH_01540 1546432 .. 1546451 + -13.6  -5.72622   GCATTTGTTGAAAAA            GCCAGCCT GAGA AGGCTGGC             TTTTTTGTTTGTGGG 100 51
   HCH_01541 1547155 .. 1547185 + -10.4  -2.56914   TGAAGACGCGGGAAG       CTGCCAGGGCAGTT TAT GACTGCCCTGGTGA       TGCATTAATCACATG  69 59
   HCH_01544 1550253 .. 1550263 +    -4  -3.49102   AGTCTGATCATCTCG                 GTAT GTG ATAC                 TTCTCTCCCGAATAT  52 130
   HCH_01546 1551461 .. 1551485 + -12.9  -2.71011   GCTAGCCGCGAGAGA          CAGGGCCTG ACCTGTG CAGGCCCTG          TCGTTGCAGACAAAT  81 104
   HCH_01548 1553331 .. 1553343 +    -2  -2.67364   AGAGGCGGTTTGGAG                TTCA GGCAG TGAA                AGTTTTTCGTCGTAT  39 48
   HCH_01549 1554195 .. 1554228 + -11.8  -2.89797   AAGCTTCTCGCTCTG     GAACAGTTTGGGCT GACTTA AGCCCGAACTGGTC      TACTATTTATAAAGC  76 39
   HCH_01550 1555270 .. 1555281 +  -5.8  -3.37975   GCGAGAAAGAGACCG                CTGG CCCA CCAG                 TTATCGATACTCACT  56 151
   HCH_01553 1559219 .. 1559234 +  -3.2  -3.37761   ACGGGAGCAAAAGAG              CGCTGA AACC TTGGCG               TTGAATTTGTTAAAA  48 20
   HCH_01554 1559975 .. 1559997 +  -4.2  -3.03124   CAATGCCGGATTGCG          CCAGCGTCA TGCAAT TGAC-CTGG           TGTTCCACACTGAAG  47 175
   HCH_01556 NONE
        polB 1564167 .. 1564190 +  -3.1  -3.06515   TAGCTCCGGCAGGTT          GCCCAGC-CT CATGA AGCGCTTGGC          GTTTTGGGAGTACAG  43 161
   HCH_01562 1568643 .. 1568656 +  -3.8  -3.41024   AGGCTCGGTTGTCAC               TGCG TTCTTC CGCA                TGTTATGTTCAGCGC  50 128
   HCH_01563 NONE
   HCH_01564 1570886 .. 1570901 +    -6   -4.8048   CGTAGAACGTAAAAA              GGGACG CTAG CGCCCC               TTTTTAGTCTGCAAC  78 59
   HCH_01566 1576060 .. 1576077 + -14.1  -3.35522   CTTGGTGGAGAAAAA             GGCCGCC TGCG GGCGGCC              TGTTTCGAAGGCTTA  93 49
   HCH_01567 1576662 .. 1576711 + -13.1  -3.73072   CCGAAGGGAAAGGCT TGCAAGAGCGTTTCCCCATAA CGATGAAA TTATGGGAAAGCGCTTTTGCG TTTGATGCAAAGGTT  90 146
   HCH_01568 1577800 .. 1577816 +  -5.1   -2.8372   AGTCAGCGATGATGA              GCTGG GTGTTGG CCAGC              GTTTCCTCCAGCGTG  47 194
   HCH_01570 1578098 .. 1578115 +    -4  -3.62096   GGCATTGACTAAAAA             CGCCCC ATTTAC GAGGCG              TTTAACGTCATAAAA  55 56
   HCH_01572 1579584 .. 1579595 +  -4.4  -3.66803   TACCACGATGTCCAG                GAAG CCGG CTTC                 TTTGGCCTGTTGGGG  55 226
   HCH_01574 1582164 .. 1582190 +  -6.6  -5.04385   AACCCATAGCGCTTA        GCCCGG--CCGA CTCGT TCGGTTCCGGGC        TTTTTTGCGGCTGTA  87 62
   HCH_01575 1582875 .. 1582913 +  -8.8  -3.78775   GAGATAGAGTAGCTG   GATTTTACGGGAAGCCTG GAT CAGACTTCCCGTGCAGCC   TTTCCTAATCAGGCG  71 29
   HCH_01577 1585158 .. 1585168 +  -4.6  -3.62096   CATGATAGAGTGTGA                 CGTC GTA GGCG                 TTTAACGTCATCACG  57 55
   HCH_01579 1586073 .. 1586100 +  -9.9  -3.52316   GGGAAGAGCAAGAAC        GCGCTGC-ACTC ATACA GAGTTGCGGCGC        TTGGTTATATGTGGC  74 59
   HCH_01581 1587286 .. 1587300 +  -2.7  -3.58726   AAACCCAGGCATGGA               GGCCG CCTGT CGTCC               TTCTATCTGACAGAA  49 219
   HCH_01587 NONE
   HCH_01588 1600278 .. 1600300 +   -12  -3.07831   TTAAACTTTTTCCTC           GGGCGGGAAG TTC TTTTCCGCCC           CTTTCTACTTCTTCC  81 43
        coxS NONE
        coxL NONE
        coxI 1604081 .. 1604097 + -15.1  -3.28712   CGCCGCGCATAAAAA              CGGCGCG TTA CGCGCCG              TTCTGAAACAGGCCC 100 29
   HCH_01593 1605862 .. 1605885 +    -3  -2.62616   ATTTTCTTTTCGTGC          GCGGCGATGG GGCT CCATATTCGC           TCATATCGGCGCTCA  41 112
       htpG1 NONE
   HCH_01595 1610055 .. 1610068 +  -9.5  -4.17556   GTAGTCAGCAAGAAG               GGCGG CGAG CCGCC                TTTCTTGCGCATGTC  83 37
   HCH_01600 NONE
   HCH_01601 NONE
   HCH_01602 1613797 .. 1613844 +  -7.1  -3.24613   TGGCGTACGTAAACC CAGT-TGGTGG-CGCCGTTATCG CAAA CGATAATGGCGTCCGACAGACCG TTGCATTGGTTGATA  60 59
         tpx 1615957 .. 1615971 +  -7.8  -3.61356   GGCGGAAGCTTGCAG               GTGGGC TTC GTCCAC               TTTGCGCTCAATGCT  62 495
   HCH_01609 1619718 .. 1619741 +  -7.5  -3.76224   GATGAATAGCGCGGT          GCGCAAGACG GCTGA CGTCTT-CGC          TTTGGTGGGTGACCA  65 88
   HCH_01614 1623888 .. 1623912 + -12.9  -2.71011   GCCAGCCGCGGGAGA          CAGGGCCTG ACCTGTG CAGGCCCTG          TCGTTGCAGACAAAT  81 117
   HCH_01615 NONE
   HCH_01616 NONE
   HCH_01617 1627246 .. 1627265 +  -9.2  -3.31415   GCGTCAGGTGCAGTC            CCAGGCCG GTGC CGCCCTGG             TTGCGTTTGGTGGTG  69 293
         gst 1632395 .. 1632419 + -12.9  -2.71011   GCCAGCCGCGGGAGA          CAGGGCCTG ACATGTG CAGGCCCTG          TCGTTGCAGACAAAT  81 204
   HCH_01623 1632599 .. 1632612 +  -4.5  -3.52923   AAGCATTCTAACGGG               CGGGT AAAT ATCCG                GTTTTTCATTCAGTT  55 30
   HCH_01624 1633156 .. 1633168 +  -4.1  -4.56597   CATCCACTTAAACTG                GTTGA TGT TCAGC                TTTTTCAACAGCCAA  69 186
   HCH_01626 1634884 .. 1634904 +  -6.7  -3.28712   ATCAATGAACTGAGG            GCGCTTCCT CTT GGGCGGCGC            TTGTGGGGACGGCGG  59 67
   HCH_01627 1635706 .. 1635730 + -12.9  -2.71011   ACAAGCCGCGGGAGA          CAGGGCCTG ACCTGTG CAGGCCCTG          TCGTTGCAGACAAAT  81 134
   HCH_01628 NONE
   HCH_01629 1637116 .. 1637137 + -11.5  -3.14839   AGTGATTTTCCTCCC           GCTGCGGCG TTCG CGCTGCGGC            TATTCCCTGTCTATA  79 36
   HCH_01630 NONE
   HCH_01631 1641125 .. 1641136 +  -5.8  -3.75024   ACGGCCGCTACGCAT                GGCT TCGA AGCC                 TTGTTCGTAGTCGGC  60 109
   HCH_01639 NONE
   HCH_01640 NONE
   HCH_01641 1650763 .. 1650796 +  -8.9  -4.93812   AGTTTCCATCGCCCT     GGCTGCG-CGGC CCCTGATTTTC GCCGTCGCAGCC     TTTCTTTTCTCTTTT 100 166
   HCH_01644 1659196 .. 1659206 +  -2.4  -3.28745   TTCCGCCATATCCAG                 GCGC GCG GCGA                 TTACCTTATTGGGCA  43 156
   HCH_01647 1663041 .. 1663057 +  -4.3  -2.87132   AATAATGTGATGAAT              CCCGGCA AAG TGCTGGA              TATATAAGCGGAAAA  45 2
   HCH_01648 1663761 .. 1663777 + -11.5  -3.75295   GTCGTGTGATAGAAA              TGGGCGC ATT GCGCCCG              TTCATTTCTTCTCTT  85 32
   HCH_01649 1665775 .. 1665811 +   -16  -3.01428   CTCTTTGATAAACAG    AAAAAGGAGCAGGCGG GAATA CCGTCTGCTCCTTTTC    GTTGTGTTTTCTGGT 100 42
   HCH_01652 1668395 .. 1668420 + -12.5   -4.0616   GCTGGATATCTCCGC         GCGGCGGGAGC CTTC GCTCCTTCCGC          TTTCTCCTTGCACTC  95 49
        glcB 1671097 .. 1671118 + -10.8  -4.61873   TCGTCAAATGCAAAA           CGCCCGGC CTTAGC GTCGGGCG            TTTTCGTTTATGGGC 100 48
       asnB1 NONE
   HCH_01656 NONE
   HCH_01657 1676737 .. 1676753 +  -7.3  -2.67803   CGTCCATGTAAGTGT              CGAAGAC GCC GTCTTTG              TCCATTTCCTCCAGG  54 67
   HCH_01660 NONE
   HCH_01662 NONE
   HCH_01663 NONE
   HCH_01664 1681548 .. 1681558 +  -8.2  -3.31726   CCCAAGTCAAAACTG                 GCGG CTT CCGC                 TGTTGTCTGAAAAAC  66 90
   HCH_01665 1683027 .. 1683047 +    -9   -3.3573   CCAAAAATGGTCACA            TTCTGCCC TTTTC GGGCGGAA            TTGTGACGTGGTTTG  69 48
   HCH_01666 1683401 .. 1683421 +    -9  -5.75945   TTTCTTTTGTGTGAA            TAGGGACC TGGAT GGTCCCTG            TTTTTTTTGCCCCCT 100 89
         sfp NONE
   HCH_01668 1685511 .. 1685550 +  -7.8  -3.38812   ACGCCGTCGCCGTTG  GTGTCCTGCTTTTCGTCA AGAC TGGCGCGTAGCAGGAAAC   TGTTCTTCCAGGGAC  61 369
   HCH_01670 1687231 .. 1687256 +  -5.3  -3.23216   AAGACAGTGTCGCGC         CGCTGCTGGTT ACTG ATCCGGTGGCG          TTGCTGATGATGACG  52 480
   HCH_01672 1688578 .. 1688595 + -12.7  -4.32048   AACAGGGAGTAGAAA             GGCCCTC ATCC GAGGGCC              TTTTGCGTATTATTC 100 46
   HCH_01682 NONE
   HCH_01683 1697242 .. 1697281 +  -7.7  -3.29056   TTGGTGCTGTGTGCG  GAGCTGAAGCCGTAGCC TGTATT GACGCCGGCTTCAGCGC   TATCTTGTGTTCGTT  64 11
   HCH_01685 1699056 .. 1699074 +  -3.1  -4.28049   TCCACTGACGCGGCG             CCGATCT CATCT GGATTGG             TTTTAGCCTTTTCCG  62 312
   HCH_01687 1701761 .. 1701797 + -20.2  -5.31456   TATATAAAGCAATAG    GCCGCTGACGACAGGC GCAAA GTCTGCCGTCAGCGGC    TTTTTTATGCGTTAA 100 186
   HCH_01692 1718677 .. 1718688 +  -2.2   -4.4009   GTTACTGAGCGTAAG                CAGT GGAA GCTG                 TTTTCTCCAATAGAA  61 363
   HCH_01693 1720349 .. 1720364 + -11.8  -3.51825   ATTTGCATCAAAAAA              GCCCGC AACA GCGGGC               TTCTAATTCAAGTCA  83 59
   HCH_01695 1723912 .. 1723925 +  -4.5  -3.87869   TGCGTCCCGCCTCCG               C-GCCG TCC CGGCAG               TTTCTGCACACTTCG  58 176
   HCH_01702 NONE
   HCH_01703 NONE
       hisI2 NONE
   HCH_01704 NONE
   HCH_01706 NONE
        dksA NONE
   HCH_01708 1734636 .. 1734669 +  -8.9  -3.52678   TCACCACCTCGGCAC     TTCAGGATGGCGCGAA CTT TACGCGTCA-CCTGGA     TCTTTGTCAACGCTT  71 386
        rnr1 1737380 .. 1737394 +  -7.8   -5.0538   AAAGCAAACATTAAA               CCGGTA GAA TGCCGG               TTTTTTAACGTACGG  90 61
        spoU 1738149 .. 1738161 +  -4.8  -2.95358   TTCGAGGCGGTGCGA                CAGC GTCAG GCTG                GTTAGTTTTTGTTCG  49 8
        rpsF 1738732 .. 1738743 +  -2.2  -3.18452   AATAAGTTATAGGAG                GCTA ACCA TGGC                 TCGTTTCTTTCGCAG  43 36
        rpsR 1739041 .. 1739068 + -17.2  -3.39668   TTCTTAAAGGTTTGC        CAATCGGAAGCT CTGA AGCTTCCGATTG         TTATAAGATTTGAGG 100 97
        rplI 1739559 .. 1739583 + -11.4  -5.69473   GGTCATGCAAGAAAA          GGCAGTCCGC TCCAT GCGCACTGCC          TTTTTTTATGCTCTC 100 46
        dnaB NONE
         alr 1742298 .. 1742312 +  -2.7  -3.74693   TGTAAGGCGGGGGAA               CCCCG ATGCG CAGGG               TTTGCTAAAATCCCG  51 93
   HCH_01716 1743610 .. 1743629 +  -3.5   -4.7497   ACAATAGCAGCGAGG            CTATGCG CTCTTC CGCAGAG             TTTTTGCTCAGTAGC  72 297
   HCH_01719 1746793 .. 1746809 +  -8.7  -3.32268   ATACGCCACGGAACT              CTTTGCG TTG CGCGAAG              TTGTAAGCGTAATTC  66 511
        hemA 1757208 .. 1757231 +    -3  -2.90714   CAACGATTAGCGTCC          GTTGAGGCCGG AAT CCGGCCA-ACC          TCTATCCCCGTTTCG  42 31
        prfA NONE
        hemK 1759197 .. 1759229 +  -2.6  -2.62184   ATGACCGAATCACCC     TGGGGCGCTTAC-CT GAAT AGAGTCGGCGCGCCG      TGGTATGGAGGAACC  41 6
        moeB 1760431 .. 1760441 +  -2.4  -4.27316   TGCGGCGTCGACGAT                 AGGG ATT CCCG                 TTTTCCCTTCGCACC  60 458
   HCH_01738 1762450 .. 1762470 +  -8.2  -5.09426   CCAGGTTATCGGTAA            TGGCGCCC AGCCA GGGCTCCA            TTTTTTCCGCTTCGG  95 403
   HCH_01740 1765162 .. 1765194 +  -9.2  -2.78596   CTATCAGCGAATTCA     CC-AGCCAGCTGG GAATAGCG CCGGCTGGCTCGG      TGTGCTGCAGCCATG  60 175
   HCH_01747 NONE
        phaC 1772312 .. 1772333 +  -4.5   -2.8474   ACAGACTTAAAAACG           TGACAAAGA CTAC TTTTTGTCG            TAATTATGGCTAAAA  47 31
   HCH_01750 NONE
   HCH_01751 1774694 .. 1774711 +  -9.8   -4.9792   ACATCGTTACGCTAA             GCGGCG CAAAAA CGCCGC              TTTTTCTATGCGCTA 100 65
   HCH_01753 1777185 .. 1777213 +  -3.7  -4.56597   GCTTCATTTAAAACA        GGCGGGGCGCT TCGTGAT AGAATCCCGCC        TTTTTGCGGAACAGA  66 84
   HCH_01755 1777815 .. 1777840 +  -5.3   -3.7948   ATGGCAGGGTGAATC         GCCACGTACAC ATCC GTCGGCGTGGC          TTTCATCAGTCTTAC  61 153
   HCH_01757 NONE
   HCH_01758 1781892 .. 1781909 + -12.7  -4.81551   AGGGGCATAAAAAAA             GCGCAGC TTGA GCTGCGC              TTTTTAGTCTACATC 100 31
   HCH_01764 1789449 .. 1789459 +  -4.6  -4.82901   ACGCTTCGCTTTCCG                 GCCT GTT GGGC                 TTTTTGTCGGCGGAC  74 421
         ffh NONE
        rpsP 1797351 .. 1797366 +  -6.1  -3.14132   GCGATTTGGTGAAGG              CCAGC GCTTAA GCTGG               TTGGTGAAACACGCC  55 15
        rimM NONE
        trmD NONE
        rplS 1799060 .. 1799093 + -18.3  -3.97834   CGGCTTTGATCCTTT     CGGAAAAGGGCGGTC AGTT GACCGCCCTTTTTTG      TTTGTGCTCAAGTTG 100 44
        xerD 1800084 .. 1800096 +  -2.7  -3.66178   ATGGCGGAAAAGAGT                TAGGT TAA ATCTA                TTTCACGTTACACAA  51 68
        dsbC 1801048 .. 1801059 +  -7.2  -2.71918   CCTTTGGGCTCCGCC                GGGC GACA GCCC                 CTCTTTCTGGCATGC  56 141
   HCH_01778 1802643 .. 1802660 +  -4.1  -2.80074   TAAGACACTCTTAAA             TGCGC-CA TAG TGAGCGCG             TAATGTTGTGGAGAC  45 38
        thrA 1803992 .. 1804009 +  -6.9  -3.75629   GAATAAATTCGGAAA             GCCATGC AGGC GCAAGGC              TTTCCGTTAACGGTA  63 39
        thrC 1805495 .. 1805507 +  -3.3  -3.95584   TTCATAGATAGATTG                TGGCG GGG CGGCA                TTTGCTTGGTCCCCG  55 43
        recJ 1807390 .. 1807413 +   -11  -3.74198   AGCGGGCTTTCTTTA          CGGTCGGCGGA TGA TCCGTCG-CCG          TTTCAACTGTTTTTT  81 94
        prfB 1808535 .. 1808552 + -12.7  -3.27907   GGCGAGTTTGAAGCA             GGGCCTG TAAT CAGGCCC              TTCGCTTATGTCTCG  87 16
        lysS 1810120 .. 1810139 +    -2  -2.89565   TATTGTTTCCTCACA            TGCGTCCG TTAG CGGACTGA             TCGTTCTGTCGCATT  40 6
         ung 1810950 .. 1810972 + -11.3  -4.84359   GTCGAGTGAGGCCGA          C-CGGCGGAC CCAG GTCCGCCGTG           TTTTTATGGGAATCA 100 32
        algU 1816313 .. 1816335 +  -3.3  -2.73159   AGTATTATAGAGAGA           CCGGAGC GGCGCACAG GCCCCGG           GTTTGCAGAGGTTGA  42 101
        mucA NONE
        mucB NONE
        mucC 1818557 .. 1818573 +  -9.4  -2.94144   GGTCAAACGACAGAG              CCCACG GTGGG CGTGGG              TGATTTGGGTAACCA  66 131
        mucD 1820029 .. 1820075 + -15.3  -4.25104   CCAGTTCTGATTGGC CGAGGCAGGCGGCCGGGTTTCTT AAG ATGAAGCCCGGCCGT-TGC-TCG TTTTACTGGAGAGAA 100 43
        lepA NONE
        lepB NONE
   HCH_01799 NONE
         rnc NONE
         era 1824880 .. 1824893 +  -2.3  -2.78679   TAACGGAAATTTCGG               CCGCT ATGC ACCGG                GTTTCGCTCCAGGCC  40 38
        recO 1826050 .. 1826066 +  -4.3  -3.73068   GATGGCTTTATCTTT              CCTGGCT CCC GGACAGG              TTGTTGGGTTAGCGA  55 474
        cysM 1829764 .. 1829781 +  -4.1  -4.84359   TATCTGTTGCGGGAG             GCC-GCTA TAA TGGCCGGC             TTTTTATCCAGATCG  74 76
        rumA NONE
        relA NONE
   HCH_01808 1834320 .. 1834338 + -11.7  -4.60924   GCCTGTAAAGCAAAA             TGCGCGC TGTCT GCGCGCA             TTTTTGAAAGCTTTA 100 33
         ppc 1837678 .. 1837692 +  -9.2  -2.52676   TAAATCCGCCACCGG               CCTGGC GTC GCCGGG               TCGGTTACCAAACTC  63 38
   HCH_01812 1839242 .. 1839258 + -10.8  -3.89614   TAGTTCCGCCGGCCC              GCCGCC GCCCG GGCGGC              TTTATCGAGATTGGC  85 38
   HCH_01814 1840207 .. 1840226 +   -15  -4.20025   TATCTTCATCCTCGG            GCGGCGCT GTTC AGCGCCGC             TTTCTCTTCAGAATT 100 47
   HCH_01815 NONE
   HCH_01816 1841959 .. 1841972 +  -2.3   -2.7317   CCGTCCTGGCAATCT               GCACG GAGC CTTGC                TAATTGAGCGTCTCT  39 107
   HCH_01817 NONE
   HCH_01818 1843309 .. 1843328 +  -4.9  -4.66833   TTTTTGAGGCGCGGT            TCCGCCG TTGCGT CAGCGGA             TTTTTACGATTGCCG  73 115
   HCH_01819 1844542 .. 1844556 +  -2.9  -4.23758   GCTTCGGTCTAAGCT               TTCTA AAAAA TAGAA               TTTTCCGTCTCAAAT  59 29
   HCH_01820 1845183 .. 1845201 +  -4.5  -2.94411   TTTTCACCTAAATAG             CCGCC AGTGCTGTC GGCGG             GTTATTTAAACCGAT  49 26
   HCH_01821 1845841 .. 1845878 + -13.3  -2.56715   AGACCTTGCCCTGAT   TATCCCGCTGCGGCCCC GTTT GGAGCCGTGGCGGGGGA    TAACTTCATCAACAT  84 40
   HCH_01827 1855428 .. 1855440 +  -4.1  -2.80959   TGCTATGCTAGGCGA                TGTTG GGG CGACA                ATTCTGTTGGCCTTC  45 181
   HCH_01828 1856772 .. 1856783 +  -3.6  -3.83026   CGGGCAGCACAAATT                TCGG CGCA CCGG                 TTTCGTCTACGGAGC  56 430
       htpX2 1866010 .. 1866031 + -15.9  -3.76125   CTGAGCGGACAAAAA           GAACCCGGC GTGA GCCGGGTTC            TTTGCGTTGGGGTCA 100 59
   HCH_01839 NONE
       gmhA1 1869733 .. 1869751 + -10.2  -5.09762   TAATAATAAAAAAAA             ACCGGGCT TGA AGCCCGGC             TTTTTCTGTTCAAAT 100 204
   HCH_01844 NONE
   HCH_01845 NONE
   HCH_01846 1876158 .. 1876177 +  -2.2  -4.05788   GAATGGTTAGAACTT            TGTCTTCAT TTA ATGA-GACG            TTTAATTTCAAAGCA  54 404
   HCH_01852 1883244 .. 1883263 +  -5.7  -3.17392   AACCAGGCATGGGTT            TACGCGC CCAGAC GCGTGTA             TTCCCTTAACCCCTG  55 41
   HCH_01854 1884484 .. 1884503 +  -2.1  -4.56775   AACACCTCGTCTATC            GTGGTCA TGCCAT TGGCTAC             TTTTTGCGCGCCGCT  65 54
   HCH_01860 1888507 .. 1888517 +  -8.2  -2.68736   AATCTGGAGATAAAG                 GCCC GAT GGGC                 GATTTTATTCATTTA  61 146
       dnaE1 1891966 .. 1891992 +  -6.5  -2.59431   TGTTGGGCAAGGAGC         GGGTGCAACTG CGCTA CAGTTGATCCC         TCGCTTGTAACCGGC  53 3
        accA NONE
   HCH_01863 1894404 .. 1894415 +  -5.8  -3.55866   CGAGGCCTACTTTGA                GCCA GTAT TGGC                 TTCCTTTGGGTGTGG  57 63
        pyrG 1897222 .. 1897246 +  -6.4  -4.73108   GAGGGTTATTTGAGA          GGTCGCTTTT GCTAA AATAGCGGCC          TTTTCATTTTATGGC  80 76
        kdsA NONE
         eno 1899603 .. 1899620 + -12.7   -4.8048   CCACTGTTCAAAAAA             GGAGGGC GCGA GCCCTCC              TTTTTGCTGTCAGGG 100 41
   HCH_01868 1905973 .. 1905996 +  -3.8  -3.48558   GCTTCACAGATACTA          GCCCGGTTTT GACA GAAATCGAGC           TTGGTTAGTGTTTGT  52 64
        ispD NONE
        ispF NONE
   HCH_01871 NONE
        surE NONE
         pcm NONE
   HCH_01875 1910671 .. 1910683 +  -3.3  -2.64243   TACTTATTTTCCTTT                GCGGT GTT ACCTC                TGGTATCAGGTATAA  42 76
   HCH_01876 NONE
        rpoS 1912805 .. 1912821 + -10.8   -5.1861   ACGTAGCAGTAAAAA              GGGCGC AACAG GCGCCC              TTTTTTAGTAGTCCG 100 54
   HCH_01878 1913663 .. 1913678 + -11.8  -5.04601   GCTTTTCTGGTTAAA              GGCGGG AATC CCCGCC               TTTTTCATTTGTGCG 100 87
   HCH_01879 1915663 .. 1915676 +  -3.7  -5.13741   GCCAATGTGCGCGAT               TGGCG ATTT CGCCC                TTTTTATTCAGTTAG  75 147
   HCH_01880 1917249 .. 1917264 + -10.4  -5.08824   TGCGGAGAAGGAAAA              GGCGGT TTAA ACCGCC               TTTTTTGCGTCCAGC 100 54
   HCH_01885 1921991 .. 1922009 +  -8.1  -3.20723   TCCACGTGGAGGATA             CGACGCT GGTTA GGCGTCG             TTCCCTTGCTGGAGG  62 90
   HCH_01896 1929131 .. 1929148 +  -9.8  -3.56216   GCTGACGCAGCAAAA             CGGCGC CTGGAA GCGCCG              TTATGTCGGTTACTT  74 41
   HCH_01899 1932667 .. 1932686 + -13.6  -2.78813   CGGCTTGCCGCCGCG            CAGGCGCA TCCA TGCGCCTG             ATTATTAACATGCCA  85 127
         dcd 1933418 .. 1933435 +  -7.7  -3.11192   CTTTGATGCAGATGA             CGCGACGG ATG CCGTC-CG             TTCCGTCGTCATCTG  62 49
   HCH_01901 1934126 .. 1934138 +  -5.5  -4.18782   CCGGGCGCTCCCGGC                GGCGA TCG TCGTC                TTTGATTTCCTTTAT  66 8
   HCH_01902 1934889 .. 1934900 +  -5.8  -2.57132   TTGTAGTCTCTGACG                CTCC CCGT GGAG                 GTTCTCCGCGGGAAA  50 98
        avtA 1936519 .. 1936529 +  -2.4  -5.08601   TCAATTTTCCCAAGG                 CGGG TGT CCAG                 TTTTTCTTCGCCTAC  74 289
   HCH_01907 1940482 .. 1940492 +  -4.6  -3.54146   GGACCGTGGCTTTTC                 CCGT GTT GCGG                 TCTTTGATTCGCCAA  55 50
   HCH_01908 1941211 .. 1941221 +  -3.2   -3.6502   GACGGCGCTGTAACT                 GCTT AAT AGGC                 TTTGCGTAGAAGATG  53 39
   HCH_01909 1941945 .. 1941955 +    -4  -3.45707   TGATCCTTGTAGGCC                 TTAG GGT CTAA                 CTTTTTGCCTGTTTG  52 38
   HCH_01910 NONE
   HCH_01911 1943326 .. 1943350 + -15.7  -2.71011   GCTAGCCAAGGGAGA          CAGGGCCTGAC ATG GGCAGGCCCTG          TCGTTGCAGACAAAT  95 97
   HCH_01919 1952795 .. 1952815 +  -8.3  -2.94144   GGGATGGTTGAGTCT            GGCGAAG CGAATGC CTTCGCC            TAATTTCAATCAACG  63 250
   HCH_01921 NONE
   HCH_01922 1954304 .. 1954317 +  -3.7  -3.63515   GCGAGAGTGCGTTGC               GGCGG CCGG CCGGC                TTCTTCCAGGTAGAC  53 123
   HCH_01925 1957178 .. 1957193 +  -3.2  -3.81258   GAGGCGGTTCAGGTA              GCCTTG CAGG CAAGGG               TTTAGCTGTTCTTGC  54 135
   HCH_01932 NONE
   HCH_01933 NONE
   HCH_01934 1967017 .. 1967027 +  -4.6  -3.61894   CTCCGGCCGAGTATG                 GCTC AGG GGGC                 TTCTTCCACAGGATT  57 185
   HCH_01935 1968974 .. 1969009 + -11.9  -4.72272   GCGTTGTTTTCTTTC    TCGAATGGACGGTAG ACCCGA CTGCCGTCCGTTCGC     TTTTTCATCCCGGCG 100 48
   HCH_01937 1972147 .. 1972171 + -15.8  -2.88047   ATAGTCCTGTCAAAA          GCGGCGTTCT TGCAT AGAACGCCGC          CTTCTCTCTTTCTGT 100 37
   HCH_01939 1972972 .. 1972996 + -15.1  -4.37658   ACCACGCGCAACAGA          GAGGCGAAGTT ACC GACTTCGCCTC          TTTTCTCCACGACTT 100 79
   HCH_01940 1975024 .. 1975035 +  -5.8  -2.62184   AGGGAAGCGGGATAA                TCCC CTTA GGGA                 TCGTATCCCGCCGGA  51 26
   HCH_01941 1976013 .. 1976047 +  -5.7  -4.18494   GCTGTCGACCAGAAA    CCAAT-GCCGACGACG CCAC CGTTGGCGGCGATTGC     TTTTAGCTGAGCGTC  67 296
   HCH_01943 1977279 .. 1977322 + -10.9  -3.07935   CGTTGCACTAGTCTT CAGTTCTGGGCGGCGCGGGC TTTCC GCTCGCGTCGCCTGGG-CGG TTCAGTACCTGAACT  74 30
   HCH_01945 1980338 .. 1980382 + -13.9  -3.62224   GCTAACAGCCGCGCG CCTGATTGTTAACATGCCAAT ATC ATTGCCATATTAATAATCAGG TTATTGAGCGACTGT  95 132
        aruC NONE
        aruF NONE
        aruG NONE
        aruD NONE
        astB 1988175 .. 1988200 + -12.5  -3.49738   TCCTGTGAGCGACAT         GAGCCGCCTCC CTTT GGGGACGGCTC          TTCGTTAGTTGTGTT  86 46
   HCH_01952 NONE
   HCH_01953 NONE
   HCH_01954 1991319 .. 1991331 +  -6.2  -2.71712   GAATGATCTTTCCGA                CCGC ATATG GCGG                CTTTGCAGCGGCCAG  51 35
   HCH_01955 NONE
        pbpC 1998987 .. 1999001 +  -7.2  -3.11208   GAGTCGTTGCCGGTT               TTTCCT CAC AGGAAA               TAATTTTGCATCGCA  60 59
   HCH_01957 1999912 .. 1999931 +  -3.5  -2.52681   GCAAATAAAGGAGAA            GACGGAT GCTGCA ATCCGAC             ATTCATGGAGTTTTG  42 94
   HCH_01958 2000883 .. 2000905 + -14.1  -3.23449   TGTTCAAGTCTCCAG           GGCGGCGGC CAGAC GCCGCCGTC           TGTTAAGTTTCTGAT  95 404
   HCH_01961 NONE
   HCH_01962 NONE
   HCH_01963 NONE
   HCH_01964 NONE
   HCH_01966 2007098 .. 2007117 +  -2.8   -4.9792   TTTATAGTCCATATC            TTCTTCCT GCAC AGGAAGGC             TTTTTATATACGCTA  74 98
   HCH_01967 2007916 .. 2007930 +  -5.6  -3.09671   TTGACCAAGTTGAGG               TGGCGC AGG GCGACA               TCTTGCAATTGAAGT  52 53
   HCH_01968 NONE
   HCH_01969 NONE
   HCH_01970 NONE
   HCH_01971 NONE
   HCH_01973 NONE
   HCH_01974 NONE
   HCH_01975 2015917 .. 2015927 +  -6.8  -2.69473   GCCTCAGTTCTTGCA                 GGCT ATC AGCC                 CTTCTGGTCGTTTCG  53 507
   HCH_01976 2017307 .. 2017330 +  -3.7  -4.07568   TTCACCTCAATCATG          CGGCTCCAG TCCTCC CAGGAGACG           TTTTGCGCCGGACCC  60 523
         mdh 2018588 .. 2018599 +  -7.2  -3.18383   TCTGAAGTAGCCTGA                GCGC GACG GCGC                 TTGATGGCTGCGCCT  60 36
   HCH_01980 2020919 .. 2020938 + -12.8  -3.42379   TAAGTCTTACTCAAA            GGCGGGCG CTTG CGTCCGCC             TTGCTTGCATTATGT  87 38
   HCH_01984 2026037 .. 2026051 +  -6.4  -2.90075   TGATGGCGGTGCTCG               CTGTCA TAA TGACGG               TATCCTTCGCCAAGC  54 357
   HCH_01985 NONE
   HCH_01986 2027330 .. 2027342 +  -3.3  -4.26871   ATTTGATTTCTGGCT                GGTGA TGG TCCCC                TTTGTTCCTAGCTTA  60 348
   HCH_01989 2031515 .. 2031542 +  -3.5  -3.31263   CTCAACTTTAGCATT        CGCCCTATT CTTGTTGATA AATAGGGTG         TTATGCAAATGAAGT  48 87
   HCH_01990 2032034 .. 2032046 +  -3.3  -2.99273   GGGGGCGCTGGTAAG                CTGGG AGG CGCAG                ATTTATCCTGCTGAA  45 68
   HCH_01992 NONE
   HCH_01993 NONE
   HCH_01994 NONE
   HCH_01995 2033393 .. 2033409 +  -2.2  -2.59288   CTGCCTCGAAAAACT              GATCTG TCGGT CAGCTC              CCTTTCTCTTTTTAT  39 24
   HCH_01996 2034751 .. 2034790 +  -2.9  -2.57132   GAAGCGTGCAGTAAA CGGGCGCGACGTTGCGGG CGTTAAC CCTGCAGCG-C-C-CCCG GTTCTCGAAAACAAA  40 27
   HCH_01997 2036088 .. 2036114 +  -6.6  -5.35459   ATAACAAACAAAAAA        GGCGGCT-AGC GTAAAA GCTCAGTCGCC         TTTTTTATAATATAT  91 196
   HCH_01998 NONE
   HCH_01999 2037316 .. 2037346 +  -7.4  -4.62783   AACTGATCTTGCATC       AAGCGACGGCCTCT CAC GGAAGCCGCCGCTC       TTTTTCCCCTCGCTC  80 35
   HCH_02001 NONE
   HCH_02002 2042545 .. 2042555 +  -6.8  -3.54741   TAACCGGGTCCCTCT                 CGCA GAC TGCG                 TTTCACCGAATAGTA  61 80
   HCH_02003 2043242 .. 2043256 +    -7  -3.05384   ACTACCCGCGTCTAA               GCCTGC GGG GCCGGC               TTGCCTAGCAGCGCC  59 55
   HCH_02007 NONE
   HCH_02008 NONE
   HCH_02009 2048614 .. 2048630 +  -2.2  -4.17048   GGCAGTGGCGAAAGT              CCGC CAATAAAGA GCGG              TTGTTTTCGCAACAG  57 16
   HCH_02011 2052972 .. 2052993 +  -3.8  -3.81701   CACTCCCAATGTGGT           GA-AGCTCA CTCCC TGAGCTGTC           TTATCTTCCTTTCTC  57 10
   HCH_02014 NONE
   HCH_02015 NONE
   HCH_02016 2059433 .. 2059469 + -10.9  -3.03771   ATAAGACTCACAAAC    GCCTGAAGGAATCTGTA TGG TTCAGTTTTCTTCGGGC    TCTTCCAAAATGTCG  74 37
   HCH_02017 NONE
   HCH_02018 2060819 .. 2060834 +  -3.3  -3.80862   GTCTCATTATCTTAT              TCCTA TTGCTT TAGGA               TTTAATGGTGCGTTT  55 486
   HCH_02020 2062546 .. 2062556 +  -6.8   -2.9039   CTACTGCCAGAAACT                 GGCA GTA TGCC                 TGTCTAAGATGATCT  54 45
   HCH_02021 2063274 .. 2063289 +  -5.4  -4.57569   GAGTCAGGCGGTTGA              GCGTAT TCTC ATGCGC               TTTTTCCAACGCTGA  73 266
   HCH_02023 NONE
   HCH_02024 2064682 .. 2064700 +  -3.9  -3.14881   AAACATCCCGCCGGA            CGCTTCAA TGCG TTGA-GCG             TTAATCCAACGATTG  48 150
   HCH_02026 2066268 .. 2066279 +  -3.6  -2.83249   TATATAAAGCTTACA                GGCT TTAT GGCC                 TCCTATTGTCTGGCG  43 239
   HCH_02027 2067169 .. 2067201 + -16.5  -2.79098   TGCAGGCCCTGTCGT      GGCGGACAAATAG AAGGAAG CTATTTGTCCGCC      TGATTAATAGGTGGA 100 142
   HCH_02028 2068047 .. 2068059 +  -6.2   -2.7185   TGATCACCGTCGATG                GCGG CTTCT CCGC                TCGTTAAACGGTAGT  51 6
   HCH_02029 NONE
   HCH_02030 NONE
   HCH_02031 2080261 .. 2080286 + -16.1    -4.183   TCCAAATGACGTTGA         GGCCCTGCGCC TGAC GGCGTGGGGCC          TTTGTTGAGACTTGC 100 32
   HCH_02032 NONE
        azlC NONE
   HCH_02035 NONE
   HCH_02036 2083547 .. 2083567 +  -7.5  -3.05844   TATAGAAGATTGCGT            CCGTTAGTC GGT GGCTTACGG            TATTGAAGTCACCGA  59 45
   HCH_02037 2083787 .. 2083797 +  -3.2  -4.35682   TACCGTTTTCTTCAA                 TCGG CGC CTGA                 TTATTTTCGTTATCA  63 44
   HCH_02038 2084247 .. 2084270 +  -8.8  -3.57119   TTCATCCACCGGAAA          CCTGCGGG TTATGGTT CCCGCGGG           TTTCCCCGCTATCTG  69 45
   HCH_02039 2085120 .. 2085140 +  -2.3  -2.70932   CGCCAGGTTTTCCCA            GGGCCGAGC AGG GGACGGCCA            TCCTTGAAACGGGCG  39 418
         tag 2090363 .. 2090373 +  -3.2  -2.61873   ATGCGCGGAGCTGGC                 GGAG AAA TTCC                 ATCTTTGAGGCTGAT  42 7
   HCH_02048 NONE
   HCH_02049 2092279 .. 2092299 +  -9.7  -2.87463   TTGTCTGCAACGACA            GGGCCTG CACATGT CAGGCCC            TGTCTCCCGCGGCTT  68 68
   HCH_02050 2092622 .. 2092651 +  -6.5   -4.7254   ATGAACTGCAACAGT      C-G-CCTGCGGAC TGAGTC GTCCGCAGGGCCG       TTTTTAGTAGACGCT  80 12
   HCH_02053 2095784 .. 2095794 +  -5.4  -3.95073   TTCCCGGTTTCCACG                 CACA GCA TGTG                 TTTGTAGCTGTCCGG  63 113
   HCH_02057 2099909 .. 2099926 +  -6.3  -3.87551   CATCTTGTTGAGCAT             CCCGT-GT ACT ACGACGGG             TTTGCCTTTCATGGT  63 123
   HCH_02059 2103012 .. 2103028 +  -3.7   -4.4078   CTTGTCATGCTAACC              GGCTT GTATATA AAGCC              TTTTAATTACACAGA  63 180
   HCH_02060 2103656 .. 2103673 +  -6.9  -3.58726   AAGACTATCGTAGTC             GAGCCTG ATCC CAGGCGC              TTCTCTCTCCCGCAA  61 18
       rluA1 2104654 .. 2104669 +  -3.2   -4.0964   TATGAAAGCCATTGC              GGCACA GGGT TTTGCC               TTTGGCTTTTTTCTT  58 157
       htpG2 2106868 .. 2106887 + -10.7  -4.82901   AGTCAGTAATAAAAA            GGCCGCT TTAATC AGCGGCC             TTTTTGTGGAGGAAA 100 77
   HCH_02065 NONE
   HCH_02066 NONE
   HCH_02067 2109563 .. 2109591 + -11.7  -2.98368   ACCGTACATTAATGT        CACCGACTGCC CATTAGA GGCAGTCGGCG        CTTTGTCGGTTCACT  78 29
   HCH_02069 2111436 .. 2111456 +  -6.9  -3.21099   CCTTTTGATTATTAA            CATGGCAAT GAT ATTGGCATG            TTAATGATCAGGCGC  57 417
   HCH_02071 2111833 .. 2111844 +  -3.6   -4.4448   GCGTATAGGTTATAT                CCGT GCTG GCGG                 TTTCTTTAGCCGTTT  63 60
   HCH_02073 NONE
   HCH_02074 2125067 .. 2125079 +  -6.3  -3.17051   TGAGGTGGTTCAGTG                TGTCA AAG TGACA                TATTGCTACTGGGGG  57 105
   HCH_02075 NONE
   HCH_02076 2127517 .. 2127557 +  -5.4  -3.36655   ATGAAATTGCCGTGT  GATTGGTAACTTCCATCC AGTAA GGGGGGGGGTGATCAATC  TTGGTATGTATGTAA  54 187
   HCH_02077 2128684 .. 2128720 +  -3.8  -3.61232   AAACCACCAAGTAAC   GGCCGTCGTTGTCAGA AATAACA TCTG-CG-CGATGGCC   TCTTTGTATAGGACC  51 331
   HCH_02080 2130724 .. 2130737 +  -3.9   -3.4052   TGAGTGTCTGGAGTT               CATAT GTAG ATATG                TTGGTTAAGTTAGGA  50 51
   HCH_02081 2131121 .. 2131131 +  -2.6  -2.62111   AGAAAGGTTACTATC                 TAAT GAT ATTA                 ATAATTTTTTGAGAG  41 3
   HCH_02083 2132765 .. 2132782 +  -2.7  -3.23251   GCTTAGGTTCTAAAA             GTGAATT TGAT AATGCAC              TCTATTAATTGTTAA  45 35
   HCH_02084 2133322 .. 2133380 +  -7.9  -4.17316   TGATGAGAGTCACCA TTATTAACCAGGCATC-GATAT-AGGCAT TTT ATGCCGCATATTTGATGTCTAGTTAATAA TTATTTTCGCAAACT  75 38
   HCH_02086 NONE
   HCH_02087 NONE
   HCH_02088 NONE
   HCH_02090 2139841 .. 2139862 + -14.5   -3.1585   CGCAGATGGATACAT           GGATGGGAG TTAA CTCCCATCC            TGTTACGTTACATAA  91 77
   HCH_02091 2140655 .. 2140669 +  -7.2  -2.91144   TGACTATGAGCAAAA               GAGATA AGC TATCTC               TAATTTCAGAGATAG  57 142
   HCH_02093 2144288 .. 2144338 +  -2.8  -4.07568   CAGTGCAAGGAAAAA GTCGGC-GAAAAAGCACAGTTTAT CGTGA ATAAA-TGAGCATTTTGAGCCGAC TTTTGGCGCAGCAGG  56 345
   HCH_02095 NONE
   HCH_02096 2146649 .. 2146659 +  -2.4  -3.65812   CTCTGAGTTACGAGG                 GGGC GAG GCGC                 TTGTGTTGCGACACA  50 405
   HCH_02097 2147312 .. 2147327 +  -3.2  -3.87149   GACCTGCTAAGCCAA              GGTCGA TTTG TCAACC               TTTAACTTTGATAAG  55 5
   HCH_02098 2148103 .. 2148139 +  -3.8  -3.52113   AAACCACCAAGTGAC   GGCCGTCGTTGTCAGA AATAACA TCTG-CG-CGATGGCC   TCTTTGTACAGCAAT  52 154
   HCH_02100 2149886 .. 2149904 +  -4.5  -4.67982   CCCTGCTTGAGCAAG             GCGTACG CTGTC CGTACGG             TTTTATTGACTAAAG  71 517
   HCH_02106 NONE
   HCH_02107 2154684 .. 2154694 +  -2.4  -4.45083   CGTGGAAGATGATAG                 GGTG AGA CTCC                 TTTTGTGAGTGTGGA  61 7
   HCH_02108 2155063 .. 2155086 + -10.2  -5.76237   AATCCTTTTAAAGAA          GCCGGGCGAT GAGA GTCACCCGGC           TTTTTTCTTTCTATA 100 47
   HCH_02109 NONE
   HCH_02110 NONE
        gltX 2160628 .. 2160651 +   -14  -5.77632   ACGCCAAATCGAAAA          CCCTCATATC GAAA GATATGAGGG           TTTTTTTATGCTTTT 100 261
   HCH_02113 2162073 .. 2162084 +  -2.2  -3.75153   TTCTGGGGAGAATCT                GTGA GGGT TCGC                 TTTCAATTCCAAGGG  50 74
   HCH_02114 2164886 .. 2164910 +  -9.2  -4.70659   GTTAAAGCTTTAAGA          GGGGAGTGGG CATAA CCCGCTCCGC          TTTTTCGATATGGGC 100 11
   HCH_02119 2169137 .. 2169148 +  -7.2  -4.18711   CTGGAGCTGGAGACT                CGCC CGGC GGCG                 TTTCGTTGTTGTTTT  74 391
        mgsA 2169731 .. 2169745 +  -4.9  -2.78547   CGACTCTTATCTCAG               CCGGG ATGTC CCTGG               TAATTGATGGCCTGC  47 4
   HCH_02121 2172922 .. 2172947 + -20.5  -5.93809   AAGATGTCTTAAAAA         GCCCCGGCGAT GCAG ATCGCCGGGGC          TTTTTTTTGTCAGCG 100 59
        ppsA 2176559 .. 2176575 + -13.7  -4.66833   GGATATGTTTGCAAA              GCCGGCT ATA AGCCGGC              TTTTTGCGCTTAAGG 100 51
   HCH_02124 2177350 .. 2177365 +  -2.6  -3.18024   ACCTCGGCCGTTTAA              GTTTTT TGGT AAAAGC               CTTTTAATAATGCCC  45 52
        menG 2177931 .. 2177950 +  -9.2  -2.62184   TGTGGATCGAGTAGG            AGGGGGAG TTAC CTCCCCCG             TCCTCTCACACCACC  63 47
   HCH_02131 NONE
   HCH_02132 2184537 .. 2184558 +  -9.5  -2.73364   TTCTAAGGTGACGTA           GCCCTCAACA GGG TGT-GAGGGC           TAATTGGAATCAAGC  66 30
        rluC NONE
   HCH_02137 2190664 .. 2190674 +    -4  -2.81471   TGTGGCTGAATTGCA                 GAAA CTG TTTC                 TGTGATGGCCTTGTA  45 10
   HCH_02138 2191774 .. 2191800 + -15.3  -5.52986   CTTGAAGGCTGCGAT         GAAGGGTTACG GAATG CGTAACCCTTC         TTTTTTTAGTAGGGT 100 70
   HCH_02140 2192451 .. 2192464 +  -3.9  -3.32895   ATCGCTTTAATTCCG               TGATT TTGC AATCA                TCTCTTTGACTTTGT  50 23
   HCH_02141 2193019 .. 2193042 +  -2.6  -3.33744   TGCTGGGCGACCTGT          TAAAAAAGTA GACC TGTTTTTTTA           GTTTTTAGCGAAAGA  47 15
        rpmF 2193300 .. 2193329 +  -5.8  -2.80195   CAGTTGCGGTCGATA      CGATGAGTGGGGAC TTCG GTCCCT-C-CATCG       TGATTCCTGCTGCAT  52 68
        plsX 2194290 .. 2194302 +  -6.3  -3.89302   GACGCTCTGATGCAA                GTTGT AAT ACAAC                TTTGATCTAATTACT  66 39
        fabD NONE
        fabG 2196012 .. 2196043 +    -3  -3.81428   ATGTATATGGGTTAA      GTTTGCGCTGCCG CGCTATA CGGT-GCGTGAAC      TTTAGCTTGATTAAT  54 26
        acpP 2196381 .. 2196423 + -15.7  -5.00616   CCTTCTCAGACCAAG CCAAAGAACCGCTCGCAGG TAGAC CTTGCGGGCGGTTTTTTGC TTTTTTGGGGGGGGG 100 48
        pabC 2197282 .. 2197303 +  -7.4  -2.73459   CAAATCCCGTTTTAG           CTTGAGAA AGTTTG TTCTCAAG            ATCTTTCTGGCTGTA  56 26
   HCH_02147 NONE
         tmk 2199039 .. 2199058 + -16.4   -5.4756   GCAAGTGATAAAAAA            CGCCCCGC ATTT GCGGGGCG             TTTTTTCTTAGGCTT 100 63
        miaE 2202716 .. 2202732 +  -7.9  -3.32819   GAACAATGCGCTTTA              CCTCCCC TTG GGGTAGG              TTATAACGATGTGTG  61 155
        glnS 2205746 .. 2205761 +    -9  -3.53012   AAAATTGAGGCGAAG              GGCGAA TAAC TTCGCC               TTTACGCCGGAAGCA  71 17
        cysS 2207230 .. 2207269 + -16.6  -2.90941   GGTCATTTAAATAAC  AAAAAGCCCCGGTCATTT ATAT GAGTGACCGGGGCTTTTC   TATATGGAGTCTGCT 100 44
   HCH_02156 2208592 .. 2208607 +  -3.2   -3.6284   CCCGACCACTTTACT              CAGTGA GTGA TCACGG               TTTAAGGTGGTAATT  53 223
         tig 2210495 .. 2210526 + -18.9  -4.36914   AAATTAAGCTAGAAT      GACAAACAGCCGG TAACGT CCGGCTGTTTGTC       TTTTATAGAAAGCAA 100 71
       clpP1 NONE
        clpX 2212569 .. 2212590 +  -8.8  -2.94823   CGAGTAGCCTCTATC           GCGGTAAT GGTTAA ATTACCGC            CTGTTTTTGAAGGTT  63 34
   HCH_02161 NONE
        lon2 2215315 .. 2215337 +  -2.1  -3.52668   GAAAAAGGATGTACT          CACGCTCTAA AGTT TTA-AGTGTG           TTGTATACCTGAATT  47 136
   HCH_02163 2215803 .. 2215818 +  -7.5  -5.26875   TCCGCCAAGATCCAA              GGCGC CCAAGA GCGCC               TTTTTTCATTAGAAC  91 153
   HCH_02164 2217781 .. 2217810 + -16.7  -3.48276   TCCAATTTAAGACAA       TAAAAAAGACGGC GTGA GCCGTCTTTTTTA        TTGTCTAGAAGAAAC 100 45
   HCH_02165 NONE
   HCH_02166 NONE
   HCH_02167 NONE
   HCH_02168 2222836 .. 2222871 +  -2.5  -3.53444   GAAAAGACCGCCGCC    GGCCGGCGCTGTGC AATTGTAAC GGA-AGCGACGGCC    TTTGAACGGCGCTAC  47 104
   HCH_02172 2225371 .. 2225388 +  -6.3   -4.2704   CGCTTCCAGAATGTC             CTTGCGT TGAA ACGTAAG              TTTGTTGCTGGTGAA  71 71
   HCH_02174 2226973 .. 2226991 +  -9.5  -4.46493   AGACATAAGTCAGAC             GGGTCGG GTTCA CCGGCCC             TTTTCGTCTGTTTGC  85 43
   HCH_02175 NONE
   HCH_02176 2227551 .. 2227575 +   -10  -5.51165   GACATACGCTCCTGC         GCCGAC-CGCG GTTT TGCGAGTCGGC          TTTTTTTCGCCTTTT 100 66
   HCH_02177 NONE
   HCH_02178 2230971 .. 2230984 +  -3.8  -3.53012   GCCGCCAGGCCGGGA               CCTG CGCCCA CAGG                TTTGAAGCGACGCCA  52 79
   HCH_02179 2233918 .. 2233934 +  -2.2  -2.90496   GCCGCCAGTCACGTC              TAGCAC AGGGC GCGCTA              TGATTTAAAAAACGG  40 167
   HCH_02180 2235620 .. 2235650 +    -9  -4.58395   GCGACGAGCCGCGGG       AGATAGGGCCTG ACATGTG CAGGCCCTGTCG       TTTTTGACAAATAGA  90 311
   HCH_02181 2235799 .. 2235813 +  -4.2   -3.8482   AACCGTAAAAAATCA               GCTGTT ACT GACGGC               TTTCAGTTAGTTTTG  57 1
   HCH_02182 2237997 .. 2238019 + -15.6  -4.65263   CTTAAGTGTTCAGTA           TCGCGCTCCA TAT TGGGGCGCGA           TTTCTTTTAAAGCGT 100 56
   HCH_02187 2245550 .. 2245583 +  -8.8  -3.75153   TAAAAATTCGCCGTA     GCC-CTCCGCCGC AAAGGTCAG GCGGCGGCGAGGC     TTTAACTTAAACACG  71 61
   HCH_02189 2249480 .. 2249501 +  -7.9  -3.05343   CTGATCCAGGCCCTG           CGCTTTCGC CAGT GCGCGAGCG            TCTTCCAGGTGTCCA  57 337
        purL 2255346 .. 2255380 + -14.4  -4.70659   GTTAAGTATTTATCC     CCAAAGTTATCCACAG AAT CTGTGGAGAACTCTGG     TTTTTCAGTCTGGGC 100 518
   HCH_02194 2256177 .. 2256191 +  -2.8  -3.06183   TGGGCTCGATAGCGC               GTTTGC AAA GCAAAA               TTCGGTCGCCATAAA  43 444
   HCH_02196 NONE
   HCH_02197 NONE
   HCH_02198 NONE
        purT 2259099 .. 2259111 +  -3.3  -4.66163   CTTTACTTATAAATT                GCTCC TCA GGAAC                TTTTTAAATAAAAGT  69 64
   HCH_02203 2270814 .. 2270824 +  -6.8  -3.83844   TGTTGAGTCCTATGG                 CCTC ACC GAGG                 TTATTGCTTGCTAAG  66 66
   HCH_02205 2275152 .. 2275166 +  -4.2  -3.61654   GAAGCTGTCTACCCA               AAAGGC GGC GCCTTC               TTTGGGATAGATATA  55 337
   HCH_02210 2279701 .. 2279715 +   -10  -4.32857   GCGGAGCTGATATGG               CAGGAC CAT GTCCTG               TTTCTCTTTGAGCGC  86 144
   HCH_02213 2282589 .. 2282624 +  -7.4  -2.83255   TCGCCGTCACAAAGC    CCTGGGTAGCCAGCTC CGTA GGGCTGGCGACGCGGC     TGTCCTCCATCTTCT  55 316
   HCH_02219 NONE
   HCH_02220 2293491 .. 2293504 +  -4.5  -3.91911   GGATTATGGAGAGGG               TTCGC CATA GCGAG                TTTGATTCAGGTCAA  58 233
   HCH_02223 NONE
        rsmC NONE
       rluA2 2297121 .. 2297134 +  -5.2  -3.36492   GGCAGAAGTCGGGAA               CGCC CGGGGT GGCG                TTCTCCCGTTGCAGA  53 74
       miaA1 2298759 .. 2298782 +  -2.2  -3.16683   CACTTCCGACCACAG          CGGCAGACGC TGAG GCGGCTGCAA           TTGCTCCGCTGCGGT  43 352
   HCH_02229 2299957 .. 2299976 +    -2  -3.11088   CTCCGGTGTATATAA            TCTCGCCG CATC CGGCAAAA             TCTCTTGCGTGGCTT  43 155
   HCH_10008 NONE
   HCH_02231 2302576 .. 2302589 +  -2.3  -3.30124   CCATAAGAAGTCTGA               CCCTG AATC CAGCG                TTATGACAGCTACAG  45 203
   HCH_02233 NONE
   HCH_02234 NONE
   HCH_02235 2309126 .. 2309147 +  -3.7  -3.30323   AGAGCTGAGTTTATC           CGCTATATA AATG TATAGGGCG            CTTTGTTTACTAATG  48 8
   HCH_02236 2310540 .. 2310553 +  -3.8  -3.73224   TCTTCGAAGCCGCAG               CGCT CCAGCC AGCG                TTTGGTGGCCAGTGA  53 397
        asnS 2313731 .. 2313749 + -14.6  -4.82901   TCAGTCAACAAAAAA             GGCCCGAT TCC ATCGGGCC             TTTTTATGGGAAGGG 100 57
   HCH_02241 2316653 .. 2316689 +  -2.8  -3.10789   GACTGAGAAGCAAGC    GCCCGAGGCCGCCTGA CAGAC TGAGTGGGCGTTGGGC    TGGTTTCTGTCTCTT  45 10
   HCH_02242 2316864 .. 2316880 +  -2.9  -2.76315   ATGGATGGCGGGCAG              ATCGTCA TGA TGGCGAA              GTTTAAGAATATTGG  42 54
        msrA 2317567 .. 2317579 +  -3.3  -3.22091   GACTGAGCTTTGACT                GAGTC CGC GACCC                TTGCTGGGTTAACCT  46 35
   HCH_02245 2318406 .. 2318422 +  -4.3  -2.88544   AAATCGTAAACGGCA              GGCTCTA GTA TCGGGCC              TGTATAGAGGTAACA  46 139
   HCH_02247 2320592 .. 2320604 +  -4.1  -5.24531   AAGGCCAAATTTAAG                CGCAT TTA ATGTG                TTTTTTGTGCCGAAT  80 139
   HCH_02248 NONE
   HCH_02249 NONE
   HCH_02250 2323799 .. 2323809 +  -2.6  -5.51612   GAACTAAAATTAGTA                 TTTT TAG AAAA                 TTTTGTTTTTTGTGT  80 325
   HCH_02252 NONE
   HCH_02253 2325303 .. 2325313 +  -6.8  -3.27525   GTTATGACCCCTAGG                 CGGA GGC TCCG                 TTCCATTTAACCAGA  59 27
   HCH_02256 2326286 .. 2326297 +  -4.4    -4.386   TTGTTGAGGCGTCGG                GAGA AGGT TCTC                 TTTTATAGAGCCTTC  65 6
   HCH_02257 2327991 .. 2328008 +  -3.4  -3.94724   GTATGCGGTTATTAT             GTTGCT CCAGCT GGCAAC              TTCTTCTGTAGTTTA  55 149
   HCH_02258 2328727 .. 2328744 +  -4.1  -4.37092   GGAGGACTTCGCCAT             CCCAG CCAGAATA CTGGG              TTTTATCGGAAGGAT  64 341
   HCH_02260 NONE
   HCH_02261 2330647 .. 2330658 +    -3  -2.93853   AGACGGTGCTCGTAG                TTCT AGGC AGAA                 GTTTGCTTAAGGGAA  43 96
   HCH_02262 2331033 .. 2331046 +  -3.8  -4.39166   TCTGTAGTTATTCAG               GTGG CAATCA CCAC                TTTTCATGTATAGAG  65 34
   HCH_02263 2331836 .. 2331846 +    -4  -3.06492   GGCGGCTAACCTCTT                 CAAT CAT ATTG                 TCTTCAAGTCAGTCA  47 77
   HCH_02265 2333492 .. 2333510 +  -2.5  -4.19238   ATATTGAACAGGGCT            TCGA-TAC GGCG GTAGTCGA             TTTTGAAGTTGCAGA  56 415
   HCH_02277 NONE
   HCH_02278 2345836 .. 2345861 +  -9.1  -4.41548   GCATCCGGGCTGGTT         GAGCTTGGG-CT TTT AGACTCAAGCTC         TTTTGTCCCGTCTCA  83 53
   HCH_02280 2346745 .. 2346757 +  -9.1  -2.88663   ACAAACCTATTTTGC                CTGGC GAC GCCAG                TGTATAGGCGTGGGT  62 212
   HCH_02284 2350743 .. 2350753 +  -4.6  -3.85698   GTCGTGGATATGTCG                 CTGC CTT GCGG                 TTTGTGCCGCAGCAA  58 365
   HCH_02289 NONE
   HCH_02290 2354751 .. 2354763 +  -4.9  -2.77192   GAGGCGTTGGCGGGC                TTGTT TTA AACAA                CTTATTGCAAACATT  47 17
        rhlB NONE
   HCH_02292 2357550 .. 2357581 + -10.3  -2.64877   GCCTATGGCGTCAGG     TTGGGCCATCGCCCT CCAG AGGGCGA-G-CCCAA      TGAATTATCTGTCAA  69 365
   HCH_02294 NONE
   HCH_02295 2358574 .. 2358593 +  -7.8  -5.14965   GAGTGAAACGAGAAA            GCCCGG CGTCTAAA CCGGGC             TTTTTTGATGGGGCT  90 67
        penP 2362303 .. 2362321 + -11.8  -3.35197   GAACATCCAAAACAA             GGGTAAAC CAG GTTTACCC             TTGATGTGTCTGACG  82 59
   HCH_02302 NONE
   HCH_02303 2365496 .. 2365523 +  -6.9  -3.53733   CTGAGTACAAAGCGA        TCGCCGCTTGA AGCTCA TCCTGCGGCGA         TGTTTGTGACCTCGA  61 63
   HCH_02304 2366083 .. 2366103 +  -3.1  -2.57132   AAGCCGATCAAGGAA            CTGTTGGCG TGA CGCTACCCG            CTTGTCAGGAAGGAC  40 14
   HCH_02305 2367023 .. 2367038 + -10.4  -2.92102   GTAATCAAAGAGGCT              CCGCCA GGGT TGGCGG               CTTTGTACAAGGTGT  68 481
   HCH_02309 2371714 .. 2371740 + -10.2  -3.10141   CGGGTCTTTAGTCAC        CCCGGGACAAG TTTTTT CTTG-CCCGGG         TCTGTCATTTATCTT  73 117
   HCH_02310 NONE
   HCH_02311 NONE
   HCH_02312 NONE
   HCH_02313 2376398 .. 2376422 +    -2  -4.03978   CGCTTCCCCCAGTAT          TCCAACCGCC CAGGA GGTGGATTGA          TTTATGTACCCGATT  55 1
   HCH_02314 2377443 .. 2377463 + -12.6  -4.09685   CTTCTCATGATAAAA            GGCCCTTG TATTC CAAGGGCC            TTTTGCGAAGTGAGC 100 71
   HCH_02315 2379424 .. 2379440 +  -4.3  -3.98649   ACATAAATGGAGAAA              GGGGGGC TTC GTTTCCC              TTCTTCTGTCTTCTG  60 90
   HCH_02317 2380273 .. 2380313 + -15.4  -3.37464   CCGTTTATTAATCCT  GAAAACGACCGGGCCTGC GCAGG GCAGGCCCGGTCTCTGTC  TTCTCAGGTTCGTCG 100 185
   HCH_02320 2382405 .. 2382418 +  -4.5  -3.93288   ACGTTTTTTTGATCA               CTCAG ATGA CTGGG                TTTAGTTGCCTGGCC  59 7
   HCH_02321 NONE
   HCH_02322 2383106 .. 2383123 +  -8.3  -5.01732   AGCCTAACAAAAAAA             GGCGACC TTGC GGCCGCC              TTTTTTCGGGGACTT  93 95
   HCH_02324 2385588 .. 2385599 +  -4.4  -2.63208   CGTGCGCTCTCGTCG                CTGA CGGT TCAG                 GATTTTTGCATGACA  44 53
   HCH_02328 2392620 .. 2392630 +  -5.4  -5.42259   CCAATACGTCGGGAT                 TGTC CAG GACA                 TTTTTTTCCAGATCC  95 423
         icd 2400275 .. 2400293 +   -16  -5.04385   GTCGGAAACTAAAAA             GCCCCGCA CTC TGCGGGGC             TTTTTTCGCCATCTC 100 53
   HCH_02338 NONE
   HCH_02339 2403874 .. 2403888 +  -8.5  -5.64421   TTGGAAACTAAAAAA               GGGGC GATAA GCCCC               TTTTTTATTTCGCCT 100 53
   HCH_02341 2404673 .. 2404689 +  -7.3  -2.71364   TGTCTGTCACTGCGA              TAGCGAG CAA CTTGCTA              TCCTTGCGAAACTCA  55 303
   HCH_02350 NONE
   HCH_02351 2413283 .. 2413306 +  -5.9   -5.4505   CGCGGAAATAAAAAA          GGCGG-ACCC GGATA GGGAACCGCC          TTTTTTATTAAGGAA  90 65
   HCH_02357 2416543 .. 2416581 + -10.9  -3.06796   TACAGATAACGTGGG   CTATCCGTCGTCCACGC CATTT GCGCGGATGGCGGGGAG   TTCGGTGCGGTCGCC  74 102
   HCH_02358 NONE
   HCH_02360 NONE
   HCH_02361 2419609 .. 2419633 +  -2.1  -4.81734   CTAACTTCTGCGCGA          GGGTGGC CTTGAACTGTT GCTACCC          TTTTTGATGCTCTTT  68 368
   HCH_02367 2424818 .. 2424829 +  -5.8   -5.4251   TATTTAAAATTGTAA                GAGG GAAG CCTC                 TTTTTTATATCTAAA  90 457
   HCH_02370 2425930 .. 2425948 +  -8.8   -4.4017   AAAGATAGAGATCGG             TAGCCAGG CAT CCTGGCCA             TTTTATGCGCCTTCC  80 23
   HCH_02371 2428146 .. 2428178 +  -9.3  -2.83273   TGCGTGCCCTGTCGT      TGCAGACAAATAG AAGGAAG CTATTTGTCTGCC      TGATTAATAGTTTGG  65 126
   HCH_02372 NONE
       clpP2 2429560 .. 2429587 + -11.4  -3.99678   ATATTCCCTAAAATT        TCATGAGCGC CATTTAAA GCGCTCATGA         TTTCCTTATAACGAT  91 46
   HCH_02374 2431205 .. 2431226 +  -7.9  -3.60792   AATAATTGTAAATAA           GCAGGCGCG CTAA CACGTCTGC            TTTAAAAGTTAGGCC  66 36
   HCH_02377 2432397 .. 2432409 +  -3.4  -2.70932   AAATCGGTAATAAGG                GTGA AGGAA TCAC                TAATTCCGGGGAGGA  42 250
   HCH_02378 NONE
   HCH_02380 2436957 .. 2436967 +    -4  -3.91541   TTGGTATATCTATAC                 TAAC GTA GTTA                 TTGTTACTTTAGTCA  57 54
   HCH_02381 2438110 .. 2438133 +  -2.2  -3.02263   ATAAACCATTACAGA          GCATGCCGCC GAAT GGCGCTGCGC           TGTTACAAGGAATGT  42 130
       asnB2 NONE
   HCH_02385 NONE
   HCH_02386 NONE
   HCH_02387 NONE
   HCH_02388 2444648 .. 2444686 +  -2.4  -3.65638   AGATCCACTTTATTG   GAAGTGAGTAGAGATGCT TTT AGCTTTTCTGGCTACTTC   TTGTGCTTTAATTGT  50 15
   HCH_02390 NONE
   HCH_02393 NONE
   HCH_02394 NONE
   HCH_02395 2449013 .. 2449025 +  -6.3  -4.52347   TGACACGAGAGAAGC                CTTTC TGT GAAAG                TTTTAATATTATTTA  77 211
   HCH_02396 2450184 .. 2450210 +  -4.3  -2.62616   AAGGAATAAAGGTTT         ATGCTGCGCTA GCCGA TAGCGCCGCGA         TAATGTGGAAGCTCC  44 57
       asnB3 2452178 .. 2452193 +  -4.6  -2.96695   AGAAAAGAAGTAGTT              GCTCCA CCGG TGGCGC               TCGTTTGATAGGGCG  49 2
       asnB4 NONE
   HCH_02400 2455455 .. 2455481 +  -7.4  -3.35197   TGAATAATACGAATC         CTATCAGGTC GGACATA GATCTGATAG         TTCCTATATCTAAGG  62 111
   HCH_02401 2456909 .. 2456920 +    -3  -3.73042   AAATAGAGACGTTAG                TTCA TCAA TGAA                 TGTTTTGATAACCGG  51 130
   HCH_02402 2457813 .. 2457823 +  -4.6  -3.12482   GGATTGAATTGGCGT                 CCTG CGC CGGG                 TATTCGATAATATTG  50 5
        fabH NONE
         rfe 2460549 .. 2460564 +  -3.9  -2.74192   GCGGTGTTTATCGGG              GCCTC ATTTTC GGGGC               TGATGTTGGCGAGTA  44 288
   HCH_02405 2462300 .. 2462311 +  -5.8  -3.46659   ATATATTCTGCTGTA                TGGC TTCC GCCA                 TTAATTATGAGTGTA  59 121
        rfbB 2463423 .. 2463442 +  -2.2  -3.54039   TTTGTTGGGATGCGG            TAAGCGTAT AAG AT-CGCTTG            GTTTTTAATTAGTGT  47 53
        rfbA NONE
        rfbC NONE
        rfbD NONE
   HCH_02411 2466779 .. 2466789 +    -4  -3.05597   GGCCTAAAGTGGATC                 TGAT TTT ATCA                 ATTTTGGGGAGTAGC  47 23
   HCH_02412 2468228 .. 2468245 + -12.7  -5.18357   TAAGCAAACGCTGGA             GCGCACC GCGC GGTGCGC              TTTTTTGATGGCTTA 100 38
        pilZ 2469740 .. 2469756 +  -7.2  -2.66316   TCAGGTCACGCCGGA              GGCCGG CTGAC TCGGCC              TCATGTCCTGAGCCC  56 52
        tatD NONE
   HCH_02417 NONE
   HCH_02418 2472366 .. 2472379 +  -2.3   -3.0094   CATACGGTTAAAACA               GGCGT CTAA GCGTC                TCTCTATGACTGGGA  42 17
   HCH_02419 2473458 .. 2473475 +  -5.5  -2.79183   TGAATCCGGTTAGGC             GCGGCCGC CAA GCG-TCGC             TATAATAGGGCTCCA  49 28
   HCH_02420 2474393 .. 2474424 +    -8  -2.58812   TAAAGACGATTTGCT      CGGCTGTCGC GAACTGTTATAG GCGACGGCCG       TCGATTAAGTTTCAC  58 4
        aroC 2475749 .. 2475779 +  -8.2  -3.45033   TAGGTTGAAAGTATT       GGCGCGGCTTCTCT CTC ACAGAGGCGGCGTC       TTGTCCTCAGTTGTA  69 196
   HCH_02422 2477082 .. 2477096 +  -4.2  -4.04397   GTATTGCAGGGGGCG               GGAGGA TGT TCCTAC               TATTTTTGTCAGCCT  60 138
   HCH_02424 2477744 .. 2477760 + -10.1  -5.17353   ACTTTCCAAGATGAA              CGCCTGT CCA GCAGGCG              TTTTTTCATGAGTCT 100 54
   HCH_02425 2480069 .. 2480087 +    -6  -2.63301   CCAAAACTCATGGGC             GGTGAAGG GCG CTTTTACC             TGCTCTGGAAGTGTG  49 433
   HCH_02427 NONE
        leuC NONE
        leuD NONE
        leuB 2483991 .. 2484012 +  -9.4  -3.74077   ATCAAATTCTGCGAA           CAGTCGCC TTGTAC GGCGGCTG            TTTCAGTCTGTCAGC  74 60
         asd 2485398 .. 2485408 +  -8.2  -4.56597   TTTAAGTGTGTGCCG                 GCCG ATA CGGC                 TTTTTAGCGCAAGCG  83 246
   HCH_02433 2488780 .. 2488804 + -16.5  -3.35679   CTACTTTTCAATAAT          GCTGCCCTCAA GTA TTGAGGGCGGC          TTATGAATCCAACCA 100 46
        truA 2489648 .. 2489658 +  -3.2  -3.82097   AAGGGCCGTTTTTTC                 TCGG CGC CTGA                 TTTCCTCGATTTCCC  55 15
        trpF NONE
       trpB1 NONE
       trpA1 NONE
        accD NONE
        folC 2494720 .. 2494754 +  -2.1   -2.8462   TATGATGGGAACCGA    TGAGGGAGACGG-CGGC TAA GCGGATCGTCT-CCACA    GTCTTTTAATCCATT  40 7
        dedD 2495648 .. 2495666 +  -9.5  -2.76249   TTGCTAGAATGATGC             GCCCTCG AAATA CGGGGGC             TAATTACGCTGTTTC  68 81
   HCH_02441 2496157 .. 2496171 +  -2.8  -3.05715   CGGTCTTCGGAGACC               CCATAG CGT CTATGC               TTACATAAAACGCTT  43 3
        purF 2497753 .. 2497785 + -10.7  -2.93326   CAACTGATCGCTTGT     GC-AC-GACGCCGGT CGCAT ACCGGCGTCAGTCGC     TCTACTGTCTATTTA  74 34
        metZ 2499155 .. 2499165 +  -4.6  -3.51232   CTGGCCGGCGCAGCG                 GCGT TGG GCGC                 TTGATTTCGACCGCC  55 11
   HCH_02444 NONE
        ftsK NONE
        lolA NONE
   HCH_02447 NONE
        crcB NONE
        serS NONE
        cysG 2507046 .. 2507063 +  -5.5  -3.17763   GGCTCCGCTGTGTTA             GGCGG GGCCTGAG CCGCC              TTGATGGGCTCTCAG  52 53
   HCH_02456 2510175 .. 2510185 +  -3.2  -4.21974   ATGCGTAAGCCCCAG                 GTCT TCC AGGC                 TTTGTTCCGTGATGA  58 94
   HCH_02457 2512536 .. 2512557 + -17.3  -4.30719   CATCGTTTTCCTTAA           TGCGCCCGC GGTG GCGGGCGCA            TTTGTTCTGACAGGC 100 48
   HCH_02458 2514554 .. 2514575 +  -4.3  -4.77567   CGTTAAACTGCGGTC           TCCCATCGC CACC GCGACGGCA            TTTTCTTATACACAT  71 130
   HCH_02459 2515977 .. 2516004 +  -2.6  -5.54907   GGCTCGCCGAATACG        ACGACTGAG-CCG CAT TGGACTCAGGCGC        TTTTTGTTTTCTCCG  85 18
   HCH_02463 NONE
   HCH_02464 NONE
   HCH_02465 2524391 .. 2524408 + -12.7  -5.40004   GTTGATAGCCCTTTT             GGGGACG ATTA CGTCCCC              TTTTTTGCTTTGGTC 100 95
   HCH_02467 2526782 .. 2526794 +  -4.8  -3.65046   GGCTCAGGGTGAACG                GAGC CGCGT GCTC                TTCTTCGCATAAGCG  57 119
   HCH_02469 NONE
   HCH_02470 NONE
   HCH_02471 NONE
   HCH_02472 NONE
        tal2 NONE
   HCH_02474 2533257 .. 2533274 +  -6.9  -3.27029   GCCTGAGCCGTTATC             GCCAGAC TGAG GTCAGGC              TATTGATTGGTGGAG  59 35
   HCH_02480 2542291 .. 2542321 +  -6.2  -3.84825   CTCTTCACGTATAAA       TGTCCTCATTCG AATGCAC TGAATGAGGGCG       TTTCATCTAAGTCGA  64 194
   HCH_02482 2543822 .. 2543868 +  -4.7  -2.94823   AGTAAGCAGCGCGCC CGAAGCTTTCCGATATTGTTC CATTTAA GGA-GATATCGGGAAGCT-CG CTCTTTTTAACGGTT  49 45
   HCH_02485 NONE
   HCH_02486 2546192 .. 2546206 +  -4.2  -4.27584   TCTGGCTGTTTTTTC               TGCCCA GGC TGGTCA               TTTTAGATTAGCGCT  62 311
   HCH_02487 2547092 .. 2547110 +  -3.1  -5.35222   CCAGCCATTTAATTT             TAAGTGC TCCAT GCACTCA             TTTTTTATCGGTTTT  84 455
   HCH_02488 NONE
   HCH_02490 2549147 .. 2549174 +    -7  -2.80016   GGCTTCGTTGGGCGA        CATGC-CCTGATC GCG GGTCAGGCGCAGG        TACTTGCTGATGAAA  52 249
   HCH_02494 2555067 .. 2555079 +  -4.1  -3.44146   TTTAGAAGGAGGCAC                TGTGG ACA CCATA                TTCATTATGGGCGCA  50 113
   HCH_02496 2556033 .. 2556045 +  -6.2  -2.70932   AGGTCAGAAACTGCA                GGCG TCGCC CGCC                TGATTCCGCAACGCC  51 10
   HCH_02498 NONE
   HCH_02499 NONE
   HCH_02500 NONE
   HCH_02501 NONE
   HCH_02502 2564488 .. 2564505 +  -9.1  -3.06492   AGTGACGCCAGGCAT             GCCGGGCG CTT CGC-CGGC             TCTTCCCATGGATCG  66 40
   HCH_02503 NONE
   HCH_02504 NONE
   HCH_02505 NONE
   HCH_02506 2567509 .. 2567547 +  -7.5  -3.04196   CCCTTACTGAGTAAC  GCGAAACGGGCGCATGCT GTTC AG-GTGTGCGCGTTTTGC   TGTGTCTGCATTTAA  59 119
   HCH_02507 2569181 .. 2569195 +  -7.8  -3.09327   AGCTAAGGAAAGGTT               TTGCGC GCC GCGCAG               TCTTAAATCGGATAA  60 203
   HCH_02510 NONE
   HCH_02511 2574202 .. 2574232 +  -8.1  -3.85698   TTACTTAAAAAAAGG       GAAAGCGTCCGCC TGTGC GGCGGACGCGAAC       TTTCTGACCCGCCGC  70 77
   HCH_02514 NONE
   HCH_02515 2578667 .. 2578689 +  -7.6  -3.48024   TGTCCGCGAAGGGAA           GGTTGCGTTG CTC CGCCGCAGCC           TCTTTCATAATGCGC  62 391
   HCH_02523 2588174 .. 2588191 + -12.7  -3.70076   TCCCTCAATAAAAAA             GCCAGCG TTGT CGCTGGC              TTTCGGTCGCTTTGC  90 99
   HCH_02526 NONE
        rnhA NONE
        dnaQ 2593042 .. 2593059 +  -8.4  -4.77036   CTGCGCAATGAAAAA             GCCGCT CTGCTA AGCGGC              TTTTTCATGCTGGGG  88 74
   HCH_02530 2596676 .. 2596706 +  -8.3  -3.04144   CCCTAATTCACTTCT       TTTTGAGCCTGAC GATCA GTCAGGCTCAGGC       TATTGCCACTCACCG  63 42
   HCH_02531 2597736 .. 2597746 +  -3.2  -3.14344   AGCCGATGTTGAACA                 GTTG GCC CAGC                 TTCATCGCCAGCATC  46 141
   HCH_02534 2599450 .. 2599462 +  -6.9  -3.23899   GGAACCGGGTTGTAG                CGGGC GTC GCCTG                TTGGGTTCATTCGGC  57 71
   HCH_02535 2600535 .. 2600557 + -16.3  -2.91924   CCAAGACCAATTGCC           TGCGGCGGG TTAAT CCCGCCGCA           ATTTGTCAGAAATGG 100 45
   HCH_02539 2604205 .. 2604215 +  -4.6  -2.87344   TTGTCTGAAACGGCA                 GGGC CTG GCTC                 TGTCTCCCGCGGCTA  47 52
   HCH_02540 2604916 .. 2604929 +  -6.7  -4.07568   TTTTGACGTCCGCGT               TCAGG TTGG CCTGA                TTTTCCGACGGGCGC  68 460
   HCH_02543 2609690 .. 2609709 +  -9.3  -4.34932   GAATAGACGAGAAAA            GGGCGAA ACAATG TTCGCCC             TTTCTATATTTGTTT  83 67
        trpS 2616562 .. 2616572 +    -4  -3.96216   CGGTAGGCATCGGAC                 CTAT TCG ATAG                 TTGTTTGACTCGACA  57 15
   HCH_02553 NONE
   HCH_02554 2619693 .. 2619709 +  -2.2  -3.18199   TGACGAATACGCCGC              GGGGAT GCACG ATCCGC              TTGAGTTCAAGGTTG  43 368
   HCH_02556 2621824 .. 2621842 +  -6.7  -4.31412   ATAATTTGAGCTAAA             CTCAGCC ACTAA GGTTGAG             TTTTGCTGCGTATTT  74 137
   HCH_02557 NONE
   HCH_02558 2623975 .. 2623994 +   -10  -2.73529   CGCACGAGACTGGGG            CGCGCTGA ATTG TCAGCGTG             TAAATTTGTATAAAC  66 18
   HCH_02559 NONE
   HCH_02560 2626266 .. 2626277 +  -2.2  -3.40522   GCTAAGACGCGCCCG                GCTG GCTG TAGC                 TTATGGTCGAGGCGT  45 98
   HCH_02561 2628652 .. 2628674 +    -4  -4.37092   ATGCGAATATTGCGC           GCGGCGTATT CTA GAGACGCGGC           TTTTGTAAGACCAAT  64 266
   HCH_02566 2635216 .. 2635226 +    -4  -5.19212   GCGGTTTCTATTATA                 TCAT TTA ATGA                 TTTTTTCATGATGAT  81 371
   HCH_02569 2636763 .. 2636804 + -12.5  -4.16284   TGTAGAAAGATAGAG TCGCAGCCTGCGATAGTAAT ATA ATT-TTGTCGTAGGCTGCGG TTTATTAAAAACTCT  95 58
   HCH_02570 NONE
   HCH_02571 2638326 .. 2638337 +  -2.2  -3.83026   TATTTACATTGAGCT                GACT AAAA GGTC                 TTTGGTCTAACAACG  52 29
   HCH_02572 2639333 .. 2639361 +    -9  -3.30441   TCATGCTGCAGCGAA       GCCTATG-CGCCTG GAT CAG-CGTCATAGGC       TTCTAAGCAATACTG  65 280
   HCH_02576 2640988 .. 2641009 +  -2.4  -4.12899   AAGTATAATTTTATC           TTCTTTTT GTGTTG AAAGAGAA            TTATTTGGTTGTAAT  55 284
   HCH_02583 2651992 .. 2652010 + -17.4  -4.58085   ATTGCTATGATAAAA             CCGCGGCG CAA CGCCGCGG             TTTGTTTATGCGTCT 100 96
   HCH_02585 NONE
   HCH_02586 2652846 .. 2652861 +  -6.8  -6.17268   ATACCCAATGTAAGG              CGTCTC AATA GAGGCG               TTTTTTTTATTGTCC 100 62
   HCH_02587 NONE
   HCH_02588 2656072 .. 2656085 +  -3.8   -3.0752   CTCTATATTATATAG               TGCG CTTGCT CGCA                TGTTGAGGTCGTATG  47 277
   HCH_02590 2657200 .. 2657214 + -12.8  -4.11394   GGTCATCATAAAAAA               GGGCCC ATT GGGCCC               TTTTGCGCATACCGT 100 72
   HCH_02594 NONE
   HCH_02595 NONE
   HCH_02596 2667190 .. 2667201 +  -2.2  -4.77165   ACCTGGAAATGACTA                CAGG CCTG TCTG                 TTTTCTTCTAGAAAG  67 3
   HCH_02597 NONE
   HCH_02598 NONE
   HCH_02599 2669125 .. 2669154 +    -5  -3.41878   CGTGATTCGCTTTTT       CGTCACCGCT-TC CTACT GATAGCGGCGATG       TTATCCATTACAGGA  52 7
   HCH_02600 NONE
   HCH_02601 NONE
   HCH_02602 NONE
   HCH_02603 NONE
   HCH_02604 2675641 .. 2675669 + -18.9  -3.14931   CGCATCTGCCGATAA        GCGCCCGCCCA TAATGAT TGGGCGGGCGC        TTGCTCAGGACTCCG 100 88
   HCH_02607 2678311 .. 2678324 +  -2.4  -3.67976   GTTAATTCGAGCAGG               GAGA GGGGAA TCTC                TTTGGCGTTGATCCC  50 426
   HCH_02610 2681572 .. 2681588 +  -2.9   -4.3534   AACACAATTCCTAAG              CGACGGA ATT TCTGTCA              TTTTCATGCTTGAGC  62 27
        dnaX NONE
   HCH_02614 NONE
        recR NONE
         rnd NONE
   HCH_02617 NONE
   HCH_02618 NONE
   HCH_02619 2687726 .. 2687738 +  -6.9  -3.35813   TTTCCAGCGGAGACG                GCTGC TGA GCGGC                TTCATTCGCCTGCGC  59 179
   HCH_02620 NONE
   HCH_02621 2690885 .. 2690904 + -12.1  -3.06839   CCAAGAAAGTTATAA            CGCCGGC GCAAAG GCCGGCG             CTTGTTGTTTACTGC  81 69
   HCH_02623 NONE
   HCH_02624 2694138 .. 2694161 + -11.6  -2.55021   TTTTCGCTTTTCTAT          ACGCGCCGTC GCTG GGCGGCGCGC           CTTCATGGCTTATTT  75 45
   HCH_02625 NONE
   HCH_02626 NONE
   HCH_02627 NONE
   HCH_02628 NONE
   HCH_02629 NONE
   HCH_02631 NONE
   HCH_02632 NONE
   HCH_02633 NONE
   HCH_02634 2703208 .. 2703218 +  -8.2  -4.08216   GCTCTCTTATCATGA                 GGGC CGC GCCC                 TTTTCAAGACAGTCA  76 181
   HCH_02635 NONE
   HCH_02637 2704164 .. 2704175 +  -4.4  -3.02144   AAAGGCAAACATTAT                GTCT CAAA AGAC                 TATTAAAAAGACTGA  47 110
   HCH_02638 NONE
   HCH_02639 NONE
   HCH_02640 NONE
   HCH_02641 2705706 .. 2705722 +  -5.7  -3.60805   GCCGCTGATGGATAT              GGCCGGC AGT GTGGGCC              TTTCCAGTGAAATCT  59 154
   HCH_02644 2707573 .. 2707591 +   -11  -2.75481   CTAATGTGGGTGTCG             CTGCAACC GCC GGTTGCGG             TAATTAGCGTTGCCC  74 250
   HCH_02646 2709534 .. 2709549 +  -8.2   -5.2015   TGAGACTACTGAAAA              GCGGGC GAGA GTCCGC               TTTTTGTGTTATTAA  95 57
   HCH_02647 2710032 .. 2710042 +  -2.6  -2.64803   TATTCAGTATGCCGC                 TTAA CTA TTAA                 TCCATTTCCCGCTAA  41 64
        hrpA 2714028 .. 2714041 +  -3.8  -3.55219   TGGGGCAAATTCATC               CAGC CCTGCC GCTG                TTATGTGCTAAGATT  52 82
   HCH_02649 2715262 .. 2715283 + -13.7  -5.04601   TCCATTTTTAGACTG           GCCGTGGCG ATTG CGTCACGGC            TTTTTCGTTTCTAGC 100 58
   HCH_02650 2716454 .. 2716472 + -10.2  -3.24406   TATTGATCCTTTCAA             GCGGGAAC CGG GCTCCCGC             TGTCTCTTTCTCATC  73 35
   HCH_02651 2718135 .. 2718149 +  -3.6  -3.02324   CACGGACGAATCCCG               GAAATT TGC AGTTTC               TATAATTTAACTCCG  45 87
   HCH_02652 NONE
   HCH_02653 NONE
   HCH_02654 2723329 .. 2723345 +  -3.5  -4.67755   GGCTAACGCTTCCGT              ACGGCTC GCC GCGCCGA              TTTTTCCGTAGATAT  69 368
   HCH_02657 2728419 .. 2728453 +  -7.9  -4.83615   TACGCCGCAACGGCG    CGACC-TTGCGAATGC CGCA GCATTCGGAATGGCCG     TTTTTATAGAAGCTG  91 415
   HCH_02660 NONE
        thrH NONE
   HCH_02664 2733192 .. 2733209 +    -7  -4.65078   GATTGATGAGGAAAA             GGCATC GTATCA GATGCC              TTTTCTTGCAAATAT  80 66
   HCH_02665 NONE
   HCH_02666 2734084 .. 2734102 + -13.2   -4.6902   TCCGCAAATAAAAAA             GCTCACTG GGT CAGTGAGC             TTTTTGCGCTTCTAC 100 151
   HCH_02668 NONE
   HCH_02669 2737967 .. 2737977 +  -5.4  -3.04322   TCTGAAACGAGATAT                 CAAG CAA CTTG                 TGTTGACGCCTTGAG  51 1
        holB 2739235 .. 2739251 +  -6.5  -3.53224   ATACGCTCGCAAACC              GGATCGT CAT ACGCTCC              TTTAACAGGGGCCTG  61 112
   HCH_02671 2740775 .. 2740794 +   -15  -2.79302   GGGCTTTCTCAATAA            GGGCGCGT AATG ACGCGCCC             TCTCATGACGCTACT  90 26
   HCH_02674 2744436 .. 2744464 +  -7.5  -3.54029   CATTCCTCCGCGCGT        TGTGAGAGAGTCT TGC GGACTTTCTTACG        TTCTCATTCGTGCGC  64 161
   HCH_02675 NONE
   HCH_02676 2746168 .. 2746178 +    -4  -2.94411   AGCCTATCAAACGTA                 TGTT TCA AACA                 CTTGTTTGGAGCGGT  47 221
   HCH_02677 NONE
   HCH_02678 NONE
   HCH_02679 2748606 .. 2748628 +  -9.9  -3.05963   GTGGCTAGCCGCCGC          G-CAGGCGCA TCCA TGCGCCTGAC           TATTAACATGCCAAT  69 107
   HCH_02680 NONE
        mtaP 2750579 .. 2750595 + -10.8  -5.14563   TTGAAATTAAAAAAA              GCGGGG TATTT CCCCGC              TTTTTTCGTCACGCC 100 37
        gap3 2756838 .. 2756855 +  -9.8  -5.24129   AACCGGTTAGAAAAA             GCGGGC CATTGA GCCCGC              TTTTTTATGGGCGCG 100 76
        nqrA NONE
        nqrB NONE
        nqrC NONE
        nqrD NONE
        nqrE 2761800 .. 2761814 +  -2.1   -4.1523   TGTCGCTTGGCTTTA               TGTCT TTCTC AGGCA               TTTCTCTGTAATCGG  57 0
        nqrF 2763113 .. 2763158 + -18.3  -3.04864   CCTTAAAATCAGAAA GCCCGCCAGTGCCTTACTGCT CTCA AGCAGTCTCGCATTGGCGGGC TGCTTTCATTCTGGC 100 56
   HCH_02692 NONE
   HCH_02693 2764391 .. 2764434 +  -4.5  -3.23274   GCGCTTACCATATAG AAGCAAATCCGCCGAATGCC TCTTT GGCGTTCAGCGGG-TTGCGA TTAAGTTGTCGCACG  50 42
   HCH_02694 NONE
   HCH_02695 2765969 .. 2765997 + -12.4  -3.54475   TTTTGATCGGGCTTA        GGCGAGGGGGAT TGTGC GTCCCGCTCGCC        TTCTGTCGTAAAAGC  86 35
   HCH_02699 NONE
   HCH_02700 NONE
   HCH_02701 NONE
        msbA NONE
        lpxK NONE
   HCH_02705 NONE
        kdsB 2775890 .. 2775912 +  -2.5  -2.64299   GCATGGGCAATATCT           GCCGGTCGC CCACA GCGCATGGC           GTATTTGAAGTATTC  39 59
   HCH_02707 NONE
        murB 2777361 .. 2777394 +  -3.9  -4.10407   TGTAAACAATCTATG     TGTCATTTACTTGTT GTCG ACCAAGTGGATGGCG      TTTCCTTCTTCCTCT  60 36
   HCH_02709 NONE
   HCH_02710 NONE
   HCH_02711 NONE
   HCH_02712 2782078 .. 2782093 +  -7.5  -5.39721   CGTCAAAATAAAAAA              GCGCG AGAATC CGCGC               TTTTTTGTGTGCTGG  93 80
   HCH_02714 NONE
   HCH_02715 NONE
   HCH_02716 NONE
   HCH_02717 NONE
   HCH_02718 2789728 .. 2789742 +  -5.6  -2.67364   ACCGTTGGAATCGGC               GTGGAC TAC GTCCCC               AATTTTTAATCATAT  48 2
   HCH_02719 NONE
   HCH_02721 2792151 .. 2792162 +  -2.2   -3.7829   GAGGCTCTAATTGCT                GCAGC CCA GC-GC                TTTCCTGACTGTCAT  50 168
   HCH_02723 NONE
   HCH_02724 2797551 .. 2797573 +  -4.1  -5.63103   GTTTCGACGAGGCTC           TAGCTGCGT AAATC GCGCAGGTA           TTTTTTTAGTTCGAA  91 104
   HCH_02726 NONE
   HCH_02727 NONE
   HCH_02728 NONE
   HCH_02729 NONE
   HCH_02730 2804511 .. 2804532 +  -3.7  -5.06816   AATGGTATGGCTAGT           GCGTAACTA GCTA TAGTTGCTC            TTTTTCTTGGGGCGT  77 179
   HCH_02733 NONE
   HCH_02734 2810799 .. 2810836 +  -5.4  -3.86194   GGACAAGTACTTGGG   CGGGGTTACCGGCGGC GATGCA GCCGGCGGGAATGTCG    TTTCTAACAACGCTT  61 183
   HCH_02735 2812493 .. 2812518 + -13.4  -3.90856   GCTAATTTAGACAAA         GAGTGTGGAG AGAACC CTCCACACTC          TTTGCTTACAGAGTT  95 40
   HCH_02742 2818993 .. 2819018 + -14.1  -5.20222   AAAGCTGAAGCAATT         GGGGTGTAAAG TTTT CTTTACGCCCC          TTTTGTTTGTTTGGT 100 54
   HCH_02743 NONE
   HCH_02744 NONE
   HCH_02745 NONE
   HCH_02746 2823538 .. 2823555 + -12.7  -4.58943   TTTGCAAATAAAAAG             GGGCGCT TTTG AGCGCCC              TTATTTTTGTGTGGC 100 52
   HCH_02755 2835288 .. 2835299 +  -5.8  -4.84017   GAGCATATCGTCAGG                GACG CTTC CGTC                 TTTTTATGAAGGATT  83 314
   HCH_02759 2837745 .. 2837762 +  -2.7  -3.53811   CATATCCTTCACATT             TAGGGTT GAGA AACGCTA              TTTAAGCGACGTAAG  49 3
   HCH_02761 NONE
   HCH_02762 2841291 .. 2841306 +    -4  -2.86071   TGTATAAGCATCTAA              GGCTAA GCTT TTAGTC               ATTCTTCCTGTGCGC  45 135
   HCH_02763 NONE
       sixA2 2843204 .. 2843222 +  -2.2  -4.66163   AGCAGGGTTCTCAAG             GCGGCGAC ATT GGCGCTGA             TTTTTCCGTAAACCT  65 269
   HCH_02766 2844820 .. 2844835 +  -2.4  -2.57931   CGGCGGGGAAGACGA              CAGGGG ATTG CCTCCG               CTTATAGGCGGTAAA  39 47
   HCH_02767 2845652 .. 2845682 +  -4.6  -4.36914   GTCTGCCTGGTGACC       CCAGGCGGTGTGCG GTG CGTAAACGGTTTGG       TTTTGTGGGGGGGGG  67 170
   HCH_02770 NONE
   HCH_02771 2846750 .. 2846760 +    -4  -4.36411   CCCCACCGGACACTT                 TTCT TCG AGAA                 TTTTCATAATTAATC  65 54
   HCH_02772 2847866 .. 2847876 +  -3.2  -2.54325   GACTGCATTTGTTAT                 TGCT GTC AGCG                 GTGTCTTTACAGGGG  42 181
   HCH_02773 NONE
   HCH_02774 2850033 .. 2850045 +  -3.3  -3.36492   CATCTGGCGAAGGTT                GAAGG AAA CCTGC                TTGTAGAATTAGGCG  48 352
   HCH_02778 NONE
   HCH_02779 2865220 .. 2865237 +  -4.1  -4.91712   GATTTTATAATGCGC             TGCACTT CAAC AGGTGCG              TTTTTATAAATTCAA  74 347
   HCH_02780 2871533 .. 2871552 +   -10  -5.28481   AACGAAAGAAGTAAA            GCCGGCTA GCAA TAGTCGGC             TTTTTTCGTTGGGTA 100 50
   HCH_02786 2880879 .. 2880901 + -11.2  -3.32268   ATTTTGGTGTTCATG           CGGCTGCATC GTT GTTGCGGCCG           TTGATGTACGTTTTA  78 96
   HCH_02787 NONE
   HCH_02788 NONE
   HCH_02790 NONE
   HCH_02791 2886188 .. 2886198 +  -5.4  -4.08064   GCCGCAGCGGGAAGA                 CTGA CGC TCAG                 TTTTCAGCCAGGGTT  64 22
   HCH_02793 2887924 .. 2887946 + -11.3  -5.81032   TCTAAAGAAAAAGGA          CCCTCCGAGC GAGA GC-CGGAGGG           TTTTTTTTCGCCTTC 100 47
       thrS1 2889275 .. 2889296 + -10.1  -3.53745   AGAGTAGTGAGAGAA           TGAGACGGC TCAC GCCGTCCCA            TTACTTTGAGGTATA  77 34
   HCH_02798 NONE
   HCH_02799 2894237 .. 2894262 + -15.4  -3.56092   TTACTTCCTGAAAAA         GCCCCGCGTG GATGGG CGCGCGGGGC          TTTAAGGCATCCTGC 100 76
   HCH_02801 2896640 .. 2896672 + -13.5  -3.53224   ACTAAAGCGGCGTTG     CGGC-GACTCCGCG CAGAGA CGCGGAGTCTGTCG      TTTCAGGCGGCGATG  91 36
   HCH_02802 2898367 .. 2898389 + -13.4  -2.62792   GTGCGTTTGTCGCCG           CGGCGGTGGA GGC TTCGCCGCCG           GTGTTTAGAATCAAT  78 298
   HCH_02806 2902367 .. 2902378 +  -3.6  -3.57144   ACGGTCTGCGCAGAC                CCGC TGAT GTGG                 TTTAGAGATAAGAGA  50 9
   HCH_02807 NONE
   HCH_02808 2905248 .. 2905267 + -11.4  -3.35912   GAGCCTCGACAAAAA            TCCCCTGC GTAA GCGGGGGA             TTGCTATCTATGCTG  82 58
   HCH_02811 NONE
   HCH_02812 2909733 .. 2909764 +  -2.9  -3.27923   GCTAATGACATACGC      CACTGCGATACAT ATCGGA ATGCGTCGCGGCG       TTAATGCTGTTCACA  47 298
   HCH_02813 NONE
   HCH_02814 2912707 .. 2912736 +    -5  -3.08642   TGAGGCGCCAAGTTT       TGCGGAGGCGAT AGCATG ATTCTCTCCGCA        TTGAATGAATACTAT  49 7
   HCH_02815 NONE
   HCH_02816 NONE
   HCH_02817 NONE
        cas1 NONE
   HCH_02819 2917503 .. 2917521 + -11.7  -2.53015   TTATAGTAAGGCAGT             CGCCTCC CATGC GGAGGCG             TGGATTGAAACATGT  75 203
   HCH_02820 2918760 .. 2918778 + -11.7  -2.52543   AACTTTAGAAAATGT             CGCCTCC CATGC GGAGGCG             TGGATTGAAACCGGT  75 33
   HCH_02821 2920678 .. 2920696 + -11.7  -2.53263   AATGGGAACCGTAGT             CGCCTCC CATGC GGAGGCG             TGGATTGAAACTGCA  75 52
   HCH_02822 2920876 .. 2920894 + -11.7  -2.52543   TGTGAACACCCAAGT             CGCCTCC CATGC GGAGGCG             TGGATTGAAACGGCT  75 53
   HCH_02823 2921765 .. 2921778 +  -6.7  -4.10007   GCAACCAAATACTGT               CCAGA CTCG TCTGG                TTTTGAGGACCTTAT  68 354
   HCH_02824 2923085 .. 2923114 +  -9.9  -4.08767   GATGAGTCCCGTGTC       CCGGCGGCGGC ATGGGGCC GCCGTAGCCGG        TTTTGCCGAAATCCG  83 174
   HCH_02829 NONE
   HCH_02830 2927678 .. 2927701 +  -3.9   -2.5955   CAATAGGAAAATGCG          CATTCTCAA TATGTC TTGAGAACG           TAAATTGTGAAAAAT  44 132
   HCH_02831 NONE
   HCH_02832 2929544 .. 2929563 + -13.6  -2.78813   CGGCTAGCCGCCGCG            CAGGCGCA TCCA TGCGCCTG             ATTATTAACATGCCA  85 228
   HCH_10011 2931005 .. 2931016 +  -3.6  -3.96337   AGCTTCGCCATGTTT                GCGG TACG TCGC                 TTTGCTCCTTTTTAC  55 96
   HCH_02834 2931465 .. 2931486 +  -7.3  -2.92371   AAATTAATCTTATAT           TCCTGTCCA AACT TTGACAGGA            TGTCGTTCACTGACT  59 44
   HCH_02838 2933249 .. 2933260 +  -3.6  -3.08991   CGTGCGCTGGATCTC                GCTG CGCT CGGC                 CTTTGTTGGCGGCGT  45 234
   HCH_02839 NONE
   HCH_02840 2934985 .. 2935024 +  -9.2  -3.04263   GGACAACCCTATCTG  CGCCCAGCGTCCCGGC-AT GGG ATAGCCTGGGCGATAGGCG  TATTCACGGTCGAAT  63 107
   HCH_02852 2948382 .. 2948410 +  -4.4  -2.78891   CGGGAACTTTTGCAG        CTTGGCGCGTTG CTGGA CATCGCGACGGG        TAGTTAAGTTGAAGT  45 138
   HCH_02858 2952527 .. 2952539 +  -4.7  -4.00934   CCTATTTGCTCCAGC                GCCCG CGC CTGGC                TTTGGTATTTAAACT  60 325
   HCH_02872 2957538 .. 2957553 + -11.8  -3.81414   CGGAGAATAAGAAAA              CGGGCG ATAA CGCCCG               TTATTCATTGGCGGT  88 31
   HCH_02877 2959368 .. 2959386 +  -2.4  -3.19668   CTATCTATAGCATGA             GTGATAAA TGC TCTATCGC             TTGCGTTGCCTAATA  43 259
   HCH_02878 2961335 .. 2961349 +    -7  -4.60924   AACGAATCCCTGCTT               TGCCCC ATC GGGGCC               TTTTTAAAGCGTTTG  80 50
   HCH_02879 2961607 .. 2961636 +  -5.1  -4.62475   GTAACAACGAAAAAA      CCCGCTGA--GTC CGGCAA GACAGTCAGCGGG       TTTTAATTTCTCACT  73 37
   HCH_02881 2964401 .. 2964420 +  -4.2  -2.84574   GTGCGCGTGTAAAGC            CTGTGGCA CTTG TGGCGCAG             TAATTAATTGCAATA  45 236
   HCH_02883 2965007 .. 2965021 +  -2.1  -5.64274   CGCGGCTATCCGCAC              CCGACA GTTA TG-CGG               TTTTTTTGTGCCTGA  83 75
   HCH_02884 NONE
   HCH_02885 2966623 .. 2966637 +  -9.2  -5.60993   ATAAACCTTACATTA               CCCGGT TCA GCCGGG               TTTTTTTATGCCCGG 100 219
   HCH_02886 NONE
   HCH_02887 NONE
   HCH_02888 NONE
   HCH_02889 NONE
   HCH_02890 NONE
   HCH_02892 2970892 .. 2970909 +  -6.9  -3.88331   TTTTTTGCAGATTTA             GGATGGC CTTA GCCTTCC              TTCCTTTTATTTCGG  66 453
   HCH_02893 NONE
   HCH_02894 2973362 .. 2973380 +    -3  -2.71712   AGGACAGAGGGCTAC             CTGATGGC TAC GCAAGCAG             ATTTAGACGCCGCAC  41 22
   HCH_02895 2975147 .. 2975161 + -12.8    -5.626   CCGCCTAGAAACAGA               CCCGCC GCC GGCGGG               TTTTTTTATGGAGTC 100 33
   HCH_02896 NONE
   HCH_02897 2976906 .. 2976917 +    -3  -3.17763   TGATAGATAAACAGT                TTTG GAGA CAAA                 TTAATGAGCTATGAA  45 66
   HCH_02898 2977929 .. 2977942 +  -3.7  -2.98447   ATCAAAGTACTATAA               GGCGG CTCC CCTCC                CTTTCTCGTCGCTGA  45 26
   HCH_02899 NONE
   HCH_02900 NONE
   HCH_02901 NONE
   HCH_02902 2979474 .. 2979489 +  -3.2  -2.69151   CATTCAGAATTCCTC              ATGTGC AGCG GCACAA               TAGTCTATAAGCGGA  42 0
   HCH_02903 NONE
   HCH_02904 2980632 .. 2980647 +  -5.4  -3.46212   CGTTTGGCGGCGCTA              GGGCAT GCCA ATGTCC               TTACTTATCCATGGT  56 67
   HCH_02905 2983043 .. 2983056 +  -3.1  -2.57463   AAAACAGGGCGTAAG               CAGAC ATGA GTTTG                ATTATCGACGGAGTT  41 17
   HCH_02906 NONE
   HCH_02907 NONE
   HCH_02908 NONE
   HCH_02909 NONE
   HCH_02910 2988365 .. 2988381 +  -5.8  -3.61398   ATGCGGGAAAATGCT              CGGACT CTGAA GGTCCG              TTGTTCCCCGCGGAC  59 376
   HCH_02911 NONE
   HCH_02912 NONE
   HCH_02913 NONE
   HCH_02914 2990476 .. 2990489 +  -3.8  -4.59773   TGAAACTTCCCGGCG               CGCA TGATAT TGCG                TTTTTGCAGGTAGAG  69 224
   HCH_02916 2991906 .. 2991919 +  -8.1   -3.5594   CCGCACACTAAGCGG               CTCCC TCAT GGGAG                TTTAAACACTACGTT  66 118
   HCH_02917 2992602 .. 2992616 +  -6.4  -4.84311   GCCCGTGAGACGTTC               GTCTGT GAA ACGGAC               TTTTGTTCTGTGCAA  83 296
   HCH_02918 2993350 .. 2993374 +  -6.5  -3.14963   TCGTGCGCCTCGAAA          CTTCAAGTAAT CTA ATAACTTGGAG          TTCAGTCATTATCAG  57 49
   HCH_02919 2994842 .. 2994861 + -13.6  -2.78813   CGGCTGGCCGCCGCG            CAGGCGCA TCCC TGCGCCTG             GTTATTAACATGCCA  85 240
   HCH_02922 2997143 .. 2997166 +  -5.2  -4.49167   CCACCCAATCTGCTT          CCGACTGGGT TAGC GTCCACTCGG           TTTTCCTCTTGTCTT  73 107
   HCH_02925 NONE
   HCH_02926 3000625 .. 3000658 +  -7.3  -4.08767   GCATAGCAGCAGGCA     CCCTGTAGCGGCGCT CAGT AGCGTGGCTCCAAGG      TTTTGCAACCATCCC  74 154
   HCH_02929 3002905 .. 3002923 + -11.6  -3.16881   CCGCTCCAGAGGCGC             GCCGGCGG CGT CCGCCTGC             TTGATGAACTCCATG  74 342
   HCH_02933 3004591 .. 3004601 +  -6.8  -3.14564   TATCCCTGCCTATCT                 CAGC CTT GCTG                 TTCGTCGAACGCTGA  57 224
   HCH_02934 NONE
   HCH_02935 3005452 .. 3005462 +  -4.6  -3.14393   TTAAGCAAGGTGGCG                 CGGC GAA GCTG                 TCTTAAATATGTCGT  50 9
   HCH_02936 3006242 .. 3006274 + -10.7  -2.80988   TGCAGGCCCTGGCGT      TGCAGCCAAATAG AAGGAAG CTATTTGGCTGCC      TGATTAATAGTCTAC  74 115
   HCH_02937 NONE
   HCH_02938 3008069 .. 3008080 +  -5.8  -3.06796   GTGAGAATCATTTGT                TCCC GTTT GGGA                 TTGAATCCGCTGGCG  52 336
   HCH_02942 NONE
   HCH_02943 NONE
   HCH_02944 NONE
   HCH_02945 NONE
   HCH_02946 3015374 .. 3015389 +  -7.6  -3.44998   GATGCAAGCAATCCG              GAAAGC ACCT GCTTTC               TCTTATTGGTGAATC  61 465
   HCH_02949 NONE
   HCH_02950 3017047 .. 3017082 +    -9  -2.76815   GATTTCATGAGAAAA    ACTTAGC-CCCGGGC AATTGGA GCCCGGGAGCTGAGG    GTTATTCCGAAGGAT  65 333
   HCH_02969 3075467 .. 3075518 + -12.2  -3.63782   TGACCGCATAGTATC CCGGCGCGCAGCAGCGCGTCGCGG ACATGC CTGCG-CGCGCT-CGTCGCGCAGG TTTCCCCTGGTATTC  88 81
   HCH_02970 3076570 .. 3076581 +  -4.4  -3.80068   TAGCGGAAAGGTTTT                TCAG CCGC CTGA                 TTGGTTTCTTTATAT  57 155
   HCH_02973 3079233 .. 3079250 +  -3.3  -4.08216   GCGCGGGCTTGGGCC             AGACGCT GGTT GGCGTCG              TTTTCGCCACGCTGG  58 263
   HCH_02975 3080367 .. 3080379 +  -4.8  -2.52516   ATTCATCGGCGTTGG                CTGC ACCAA GCAG                GTTGATAATCAAAGC  46 409
   HCH_02979 3084276 .. 3084300 + -12.9  -2.71011   GCCAGCCGCGGGAGA          CAGGGCCTG ACATGTG CAGGCCCTG          TCGTTGCAGACAAAT  81 435
   HCH_02980 NONE
   HCH_02981 3088510 .. 3088527 +  -5.5  -3.58343   ATCAAGCTCTATATC             GCGCC TGACTGAT GGCGC              TTTCGCAGTGATCGC  56 14
   HCH_02984 3090953 .. 3090969 +  -2.2  -5.75945   GGATTAACCCAAAAA              GCCC ATTGCCCCC GGGC              TTTTTTTTAGGCAAT  88 99
   HCH_02985 3094477 .. 3094508 + -20.3  -4.10161   CTCCCATCTTGCAGC      GCCAGCGCACGTT TTCGAT AACGTGCGCTGGC       TTTTGCGAACTACTC 100 43
   HCH_02987 3097297 .. 3097307 +  -8.2  -3.40403   CCACCAGACGCGGAT                 CGGC GAA GCCG                 TTCTGATGCGCCAGC  64 475
   HCH_02990 3099132 .. 3099146 +  -4.2  -4.08216   AGGGATTCTAATAAT               TTGCCG CTG CGGTGA               TTTTCCGGGCGATAG  62 186
   HCH_02993 NONE
   HCH_02995 3100903 .. 3100917 +  -4.3  -3.23708   ATAGATGCTTATGGC               GACTT CGATT AAGTC               TGGTTTTTCAGGCGG  48 14
   HCH_02997 NONE
   HCH_02998 NONE
   HCH_02999 3103097 .. 3103115 +  -4.5  -4.19648   TTGTCAGAGGGATGG            CGTCCTGG GGAG CCGGG-CG             TTTCGTTTCTGTATA  62 354
   HCH_03005 3108210 .. 3108224 +  -5.6  -3.36991   TGAATCTCCTCTCTG               CTGCGA CCA TCGCCG               TCTTTGCAGATAATG  53 129
   HCH_03008 3110246 .. 3110258 +  -5.5  -2.91144   TCCTCTGTTGGACTC                TTGCG CTC CGCGA                TAATTTGCCCACTGG  49 402
   HCH_03010 3111376 .. 3111391 +  -3.3  -2.70932   CTCGCCCGTACTCAT              CATTC TGGTGT GAATG               TCATTGAACAACCGC  41 499
   HCH_03015 3115769 .. 3115799 + -13.3  -4.60487   ACGGCGTCATGCCGT       CTGACCGCGGAGG CTGTC TCTCCGCGGTCAC       TTTTTCCACATACTC 100 54
   HCH_03017 3116653 .. 3116667 +    -7  -2.54745   CAATTGCTCGCATAG               CCGGCG TGA CGGCGG               GATTTTCTGCGTCCC  56 51
   HCH_03018 NONE
   HCH_03019 NONE
   HCH_03020 NONE
   HCH_03022 3123542 .. 3123554 +  -6.9  -4.20783   AAGACGGCTTATATC                TCCGC CTT GCGGG                TTTATTCGATGCGAT  71 303
   HCH_03023 NONE
   HCH_03024 3124833 .. 3124846 +  -3.1  -2.97192   CAGCACCAGGGAAGC               GACTT ATTT AGGTC                TGATATTTGTGTTTT  43 258
   HCH_03026 NONE
   HCH_03028 NONE
   HCH_03029 3128865 .. 3128891 +  -3.7  -3.16492   AGACTTGATGTAGCC         AGCCAGCAAAG TACGC TTTTGTTGGCG         TATTCCTGAATATCC  47 470
   HCH_03031 3129715 .. 3129727 +  -4.8  -4.15222   AAAAAAGTCGGAAAG                GCGA CAGTA TCGC                TTTGTTGAGAGCAGT  64 56
   HCH_03033 3131198 .. 3131216 +  -8.8  -3.85698   TTAGCTTAAATCACA             GACGTCGT CGT GCGGCGTC             TTTGTGAACAACCAA  73 42
   HCH_03035 3133749 .. 3133782 + -13.1  -5.10767   TAAGTCCGGCATTAT     CACCGCGCCGCCTGGA CCC TCCTG-CGGCGCGGTC     TTTTTATGTTAACTC 100 38
   HCH_03036 3134636 .. 3134665 +  -9.3  -2.55253   GCGGGCATGCTGGAA       TAGACCGCAATCA CCAC TGATAGCGGTCAA        TGCGTTCGCCTTCAT  63 23
   HCH_03039 3136809 .. 3136822 +  -2.3  -3.84648   CTGGAAGTCTCGCCT               GCAAC CAAT GTGGC                TTTACTGGTGTTCAC  52 410
   HCH_03043 3142898 .. 3142939 + -23.3  -2.64735   AGCGTACTTAAGCGA CCGAACTCAGCAGGTC-TCA AAA TGGCGACCTGCTGAGTTCGG TCCTCTACGTCAAAT 100 39
   HCH_03046 3148267 .. 3148290 +   -14  -2.66249   AGACTGCTCCTCAAA          TAAAGCTGGC GGGC GCCAGCTTTA           CTCTTATTGCTCAAG  88 41
   HCH_03047 3148911 .. 3148921 +  -3.2  -4.70879   TCAGGCAATGAAGGC                 GGCA GGC TGTC                 TTTTTCCACTTTCGC  70 228
   HCH_03050 3149630 .. 3149643 +  -3.9  -3.35438   ATCAAGCCCTATGAC               CAATA AGGA TATTG                TTGTGACCTCTACTG  50 121
   HCH_03051 3150409 .. 3150427 +  -7.3  -2.72227   CTTCCCTTTTAGCAA             GGCGGCG AAAGA CGCCTCC             TGATTCCGAGGTATT  56 225
   HCH_03052 3151200 .. 3151223 +  -6.6   -3.1876   ACTATGAGCGACTGA          GCCGCCCC ATTAATTC GAGGCGGC           TTGCTAGGTCAACTT  57 78
   HCH_03054 3153192 .. 3153215 +  -8.1  -2.66098   AAAATTCAGCCAATA          TTGCGCCCC CTGATC GGGGCGTAG           TCCGTTTGCGATATT  58 68
   HCH_03055 3154211 .. 3154223 +  -4.1   -3.3854   AGAGAGCTTGGCGTC                CGTTG ATT TAACG                TTGTCGGTGATCATT  50 391
   HCH_03056 3155234 .. 3155259 +  -3.2  -3.93673   GATTGATCCATCAGG         CGGCTGATCT CTTTTA AGGACAGCTG          TTTATAGCGTCTTTG  56 234
   HCH_03063 NONE
   HCH_03064 3159993 .. 3160015 +  -6.3  -4.42386   CTCCGTCAAATTCAT          TGAGGCTCTG GCGC CAGAGCC-CG           TTTTATAAGTGGCCA  73 122
   HCH_03067 NONE
   HCH_03068 3164463 .. 3164491 + -19.1  -5.13016   TACATGAGCCTATCA        GGACATCCACTTT AAT AAAGTGGATGTCC        TTTTTGGTTTTAATT 100 76
   HCH_03070 3166041 .. 3166072 +    -5  -3.18239   TAATGTGGGGAAACG      GCTTGACGCTGGTCA TCT TG-CCGGCGGCGCGC      TTCCTGAACTCTCTG  52 464
        corA 3169289 .. 3169304 +    -9  -4.32233   GAAGTGTTGCTATCT              GCGCAT AATA ATGCGC               TTTTAGGATTTTTAT  83 105
        deoC 3170217 .. 3170241 + -10.7  -2.71011   GTCAGCCGCGGGAGA          CAGGGCCTG ACATGTG CGGGCCCTG          TCGTTGCAGACAAAT  72 135
        deoB 3171564 .. 3171596 + -10.7  -2.79574   CGAGTCATTTCTCGT      TGCGGACAAATAG AAGAAAG CTATTTGTCCGCC      TGATTAATAAGTATC  74 13
        deoD 3172645 .. 3172663 +  -4.5  -3.47322   GCACATAAATGCTCT             GCGGGTT TCAAC AACCCCC             TTCCTTCTGCTAAAC  55 291
   HCH_03077 NONE
   HCH_03078 3174023 .. 3174034 +  -5.8  -3.92641   CTTAACCTCAGCGCA                GCCT GATG AGGC                 TTTGTGAATGACGTT  64 20
        gpmB 3174802 .. 3174821 +  -7.1  -4.15044   TTAAAACGCTGAAAG            CCAGTGC CTAGCT GCGCTGG             TTTCTTGAGAAGCAG  73 65
   HCH_03091 3187609 .. 3187629 + -14.7  -4.04806   CCCCTAAACCTTGCG            CGAGCGGCC GGT GGCTGCTCG            TTCTTTCATGTCGGA 100 71
   HCH_03096 NONE
   HCH_03097 3193242 .. 3193265 +  -5.2   -2.7814   CTGGATATGGGTTGC          GGCACGGG AGCGCTGA CCCGTGCG           ATTTGCAATGTCGCT  49 64
   HCH_03098 3193975 .. 3193989 +  -2.2  -3.73872   AATGGGGGTGGTGTT               TTATAT AAA ATATAG               TTATTAAATATTGAT  50 356
   HCH_03099 NONE
   HCH_03100 3194989 .. 3195001 +  -4.7  -4.18197   CTCAGCTGCATGTCT                CGTCG TTT CGCCG                TTTTCCATAAAGCCT  62 406
   HCH_03103 3199458 .. 3199491 + -12.4  -3.98775   ACCTCTCCCTAAAAA     CACTGCGGTCTGGC AAGCCA GCTTGGCCGCAGTG      TTTCCTTCCGTTTCT  95 61
   HCH_03104 NONE
   HCH_03105 NONE
   HCH_03106 3202553 .. 3202573 +  -9.7  -2.90075   TAACTTATGAGTAAC            GGGCCTG ACCTGTG CAGGCCC            TGTCGTTGCAGACAA  68 162
   HCH_03108 3205310 .. 3205321 +  -5.8   -2.9661   TTATTTTTAAATTAG                GGAG CTGC CTCC                 ATTTGTCGCTAATTG  53 465
   HCH_03112 3208151 .. 3208163 +  -4.8  -4.30576   TAATGATTGAACTCT                CAGG CTTTC CCTG                TTTTCCTGATACCCA  64 418
   HCH_03114 NONE
   HCH_03115 NONE
   HCH_03116 3211897 .. 3211911 +  -2.8  -2.87344   GGGGGCGTCATGAGC               TAAGGT ACG ACCTGA               TATCTGGAAAGAATA  42 41
   HCH_03117 3212232 .. 3212250 +  -3.9   -3.0873   AAATATAGCGGGAAG             TGTTGTT CGGGT AACAGCA             TCTTGGCGTAGTTTA  47 76
   HCH_03118 3213510 .. 3213524 +  -2.1  -3.50492   CAGGCCGACGCGGCG              GCGCAG TCCT CTG-GC               TTGTAATGTCTGGTC  47 356
   HCH_03121 3215032 .. 3215045 +  -5.2  -4.07568   CAGGTTAATAGCCGG               GCGC ACGAAG GCGC                TTTTGCGGCGACACG  64 220
   HCH_03128 3223366 .. 3223378 +  -3.3   -3.2665   TTGTTGAAAGGATAG                CGGCT AAG GGCTG                TGTTATACCGTTTCC  46 26
   HCH_03129 NONE
   HCH_03130 3224554 .. 3224570 +  -2.9  -3.85114   TAAAGGCTTTGCATG              TCGTTGG CTT CCGAGGA              TTTGGTCTAGCCTTT  54 119
   HCH_03131 3226272 .. 3226282 +  -5.4  -2.52623   TTAATAATATAGCCT                 GCAT TAG ATGC                 CTGTTATGCCGACAC  48 160
   HCH_03132 3226436 .. 3226453 +  -6.9  -3.12327   AGGCAACAGTGCGAA             CGGCGGA GTGA TCCGCAG              TATTCAATCTGGACG  57 69
   HCH_03133 NONE
   HCH_03134 NONE
   HCH_03135 3229365 .. 3229399 +  -9.4  -3.86015   ATCAGGAGATAAAAA    TGGCCTCCCTGAGTC ATGTGA GA-TCAGGAAGGCCA     TTTGTGCAGAGCGTC  76 80
   HCH_03142 NONE
   HCH_03143 3237086 .. 3237106 +  -6.1  -4.55128   TTTGCGGATAATAAA            GTCGCCTTA ATC TCAGGTGAC            TTTTGCTTTCAAGGT  75 42
   HCH_03144 NONE
   HCH_03145 3238751 .. 3238761 +  -6.8   -4.4078   ACGTAAGGTCCGAAA                 TGCC TCA GGCA                 TTTTCGTTAGAGCAG  74 74
   HCH_03146 3239837 .. 3239855 +  -2.4  -3.86495   GGAATCATCGCGGCA            CAGAGCG AAACAG CGC-CTG             TTGTAATTTTTTTGA  52 61
   HCH_03147 3240470 .. 3240490 +  -8.3  -3.23611   GCGATTTCTTCCCGT            GCGTTTTGC CTG GTAAAGCGC            TTCATCCGCTTTTTT  62 175
   HCH_03152 NONE
   HCH_03154 3243379 .. 3243408 +  -4.1  -3.86311   ATCAGCCAGAACATC       ACGCCAGGGAGAG GCTA CTCTGTCAGGCGC        TTTGGCTTTGAATCT  56 65
   HCH_03159 NONE
   HCH_03160 3253282 .. 3253299 +  -6.9  -3.77553   GCTGAGAGGTTAATG             CGCCGGC TTTT GTTGGCG              TTATTGATCATGTTG  63 246
   HCH_03161 3253835 .. 3253856 + -13.7  -3.62522   ACGGATTTTTGCCAA           CGCTGCGCG GTGA TGCGCAGCG            TTATTGGCGCAATTA  93 47
   HCH_03167 3261057 .. 3261068 +  -2.2  -3.40709   TATCAATTTCAACGC                TCGC CGCC GTGA                 ATTTTCTTGACTACT  45 55
   HCH_03168 3261865 .. 3261883 + -13.1  -3.34652   CAGTATTATTAATCA             GGCGGCG ATCCC CGCCGCC             TCTCTTCTTTGCGAA  87 66
   HCH_03171 3264933 .. 3264960 +  -4.8  -4.58786   AAATCCTGACCGCCA        AAGAACGGG-CTC AGT GAGTCCCGTCCTC        TTTGTTCTTGTTGCT  71 32
   HCH_03178 NONE
   HCH_03179 NONE
   HCH_03180 NONE
   HCH_03181 3274173 .. 3274204 +  -6.6  -2.68071   TTCCAGGCGGAGTCG      CAGTAGCCA-GGCGT GGG GCGTCATGCCTACTG      TGCGTTTGAATTGGC  51 265
   HCH_03183 3276000 .. 3276015 +  -5.4  -3.04263   CAGGGCGAACGGGGG              TTACCC AGTT GGGTAG               TCTTCAGGATGGCCT  51 73
   HCH_03186 3278444 .. 3278456 +  -3.3  -3.37796   CCCTCGATGAACAAC                GGTCG TGG CGAGC                TTGTCACTCATCGAA  48 57
   HCH_03187 3279274 .. 3279321 +  -3.1  -3.00658   TGATTTGAATATTAA AACTGCTCGGCGCGATGGGTG TTCGCT CACCCGAAGCGCCTAGCCGCA ATCTTTTTAGTCTCG  43 180
   HCH_03191 NONE
   HCH_03194 NONE
   HCH_03195 3300908 .. 3300940 +  -4.1  -3.26471   ATCGCCGCATGTACT      TGGGCTTTGCTGC AGCATGA GCGGCAAAGGCAA      TTGCTATGACAATGC  48 44
   HCH_03196 3301123 .. 3301144 +  -2.3   -3.0362   CAGAGAGTTATGAAG           CATCG-AAAG TCG CTTAACGATG           TGTCTAATCTTTGCG  42 9
   HCH_03197 3302265 .. 3302275 +  -2.4  -3.38812   GGGATGCGGCGTCTT                 CCGG GTT CAGG                 TGTTGTTGCAGGGCG  45 300
   HCH_03199 3303556 .. 3303580 + -12.9  -2.71011   GCTAGCCGCGGGAGA          CGTGGCCTG ACCTGTG CAGGCCACG          TCGTTGCAGACAAAT  81 118
   HCH_03201 3303936 .. 3303946 +    -4  -2.73364   AATCAAGCTTCATCA                 GTAA GAA TTAC                 TCCTTCAAATCAAGC  44 138
   HCH_03202 3304998 .. 3305026 +  -5.2  -3.05562   TCGTTTGAAAACATA       TGGGCGGTAATCG TGCG CGGA-GCCGCCCA        TCTTCCAGCCTTTCT  51 33
   HCH_03203 NONE
   HCH_03204 3305998 .. 3306026 +  -8.8  -4.93365   TAGTGTGATGAAAAA       CCGGGGGC-GGCC TGCT GGCTTGCTTCCGG        TTTTTGCTTATCAGG  88 63
   HCH_03205 3306736 .. 3306750 +  -9.2  -2.78679   AGGCGGCTGCTTGGC               CGCTCG GGG CGGGCG               ATTTGGGTGAGGGCG  65 146
   HCH_03206 NONE
        katG 3309254 .. 3309277 + -13.9  -3.81146   GCCAAGCCGTCAAAA          CGCCTGTCC ATATCC GGACAGGCG           TTGTTCGTTACGGAA 100 52
   HCH_03209 NONE
   HCH_03210 3310542 .. 3310554 +  -2.6  -3.80855   TGTATAAAAAAGCGG                CGGC CAAAA GCTG                TTCGTTTTTCCACAC  52 201
   HCH_03212 3312906 .. 3312924 + -13.2  -5.56673   CAGGCTTAAGAAAAA             GGGAGCAA TCG TTGCTCCC             TTTTTTGTTATGGCT 100 109
   HCH_03216 3316385 .. 3316413 +  -8.1  -3.13164   GCCGGCAAGACTGCT        TTCCGGGGAGC ATTCCTC GCTCCCTGGAC        TTAGGTGGTTAGCCG  62 51
   HCH_03217 3317453 .. 3317463 +  -3.2  -4.48987   GGTTGCAGCGGGGAA                 GCTT GGG GAGC                 TTTTCATTGTGAGGG  66 3
   HCH_03218 3322897 .. 3322922 +  -4.7  -3.65046   AGCGGGTGGTTGATG         CATTGCGTGAGA AAG TCCC-CGCAGTG         TTCTTCCAATGGAAC  57 39
   HCH_03219 NONE
   HCH_03220 3324300 .. 3324315 +    -9  -2.71712   AAAATAACTCCAAAT              CCACCA ATGA TGGTGG               CTTTAGAAGCCCGAC  63 104
   HCH_03221 3325095 .. 3325110 +  -4.6  -4.84311   TTAGAAAATTTTCCC              CGGCAC AGCA GTGACG               TTTTCTTATATGAAA  77 246
   HCH_03226 3329921 .. 3329948 + -11.2  -2.50816   GGTGTAGAACGGGGT        CGCCCCGCCTTC CATG GAAAGCAGGGCG         GTTCCTGAATCACGG  72 367
   HCH_03231 3332921 .. 3332944 +  -2.4  -3.67792   ATGTAACCACGCTCG          TCATCGCTAA TCTG TCAGCAATGA           TTTCAATAAATCTGC  50 35
   HCH_03232 3333459 .. 3333472 +  -9.5  -2.80053   CCTGAGACCCTAGTG               GCGGC CGAA GCCGC                GTTCTTCCAATCTAT  68 28
   HCH_03233 3334349 .. 3334364 +    -4  -4.70659   TTTGGGTTGACATAT              TAGGAT GGTC GTCCTA               TTTTTAGCTCTAGGA  71 178
   HCH_03234 NONE
   HCH_03235 NONE
   HCH_03236 3336510 .. 3336520 +  -3.2  -4.07568   ATGGGCGTTGCTGAA                 TTCC TTT GGAG                 TTTTCGGACGGCCGA  58 497
   HCH_03238 3337887 .. 3337911 + -12.9  -2.71011   GCAAGCCGCGGGAGA          CAGGGCCTG ACATGCG CAGGCCCTG          TCGTTGCAGACAAAT  81 113
   HCH_03239 3339135 .. 3339188 +  -8.2  -2.93365   GAGGCGATGATTTGA GCGTCATCCAGGCTCGTCAGTG GTGAGATAGA TATTGGCGAGACTTGATGGCGC TGGCTTTTTGTCTTT  63 41
   HCH_03240 NONE
   HCH_03241 NONE
   HCH_03242 NONE
   HCH_03243 NONE
   HCH_03244 NONE
   HCH_03245 NONE
   HCH_03246 NONE
   HCH_03247 NONE
   HCH_03248 3345315 .. 3345332 +  -3.5  -3.14848   CCAGGAGGTCATGTC             GAAA-TGG AAG CCAATTTC             ATTTTAATCAGAAAC  46 1
   HCH_03249 3345959 .. 3345983 + -17.1  -3.34029   ATAAATGCTCTCTGG          GAGCGCGGGCG GCC CGCCCGCACTC          TTATCAAACTATTTG 100 37
   HCH_03251 NONE
   HCH_03252 3351214 .. 3351230 +  -3.7  -3.69256   AAGAGTTTTAGTGGT              TGATTGG TGA CAAATCA              TTCTGTTCCCTCCCT  53 213
   HCH_03253 3352147 .. 3352163 +  -6.5  -3.72893   TCAAAAAACATGAAA              GACGGAG ACA CTCCCTC              TTTCATAGACAGCTA  63 250
   HCH_03254 NONE
   HCH_03255 NONE
   HCH_03256 3353517 .. 3353531 +  -4.2   -2.8805   CGGGTCTCAAGCGTT               CATCCA GGA TGGAAG               TCTATAACCACTACT  45 83
   HCH_03257 NONE
   HCH_03258 NONE
   HCH_03259 3355686 .. 3355698 +  -7.7  -2.91912   AAGCATCAAATATGC                GGCAT AGA ATGCC                TATATCGATGCCTGG  59 19
   HCH_03270 3366249 .. 3366268 +  -9.2  -4.12267   GTAGGTCGGAAAAGC            GCAGCGCC TTCC GACGCTGC             TTTCGTTATTCTGGT  78 156
   HCH_03272 3367142 .. 3367166 + -15.7  -2.71011   GAGAGCCGCGGGAGA          CAGGGCCTGAC ATG GGCAGGCCCTG          TCGTTGCAGACAAAT  95 353
   HCH_03284 NONE
   HCH_03285 NONE
   HCH_03286 3379554 .. 3379592 +  -3.2  -3.59979   ATAGATAGGCGCAAA  CTCGTCATATTG-TGGT TCCCAC ACCAACAACAAGGCGAG   TTTGCGATGCCCCGA  50 170
   HCH_03287 NONE
   HCH_03288 3380670 .. 3380680 +  -5.4  -3.67564   ATGCCGGGAATGATC                 TGAC ATT GTCA                 TTTCGCTCGGTACTT  59 63
   HCH_03289 3381169 .. 3381186 +  -5.5  -3.41002   GGGCAAAGAGTATCA             GCCGGAA TTGC TTGCGGC              TTAATTGAGTATTGT  54 4
   HCH_03291 NONE
   HCH_03292 3383574 .. 3383584 +  -6.8  -2.83701   TAAAGCTCAATAATT                 GCTC ATT GAGC                 TGTGCTAGATATTTA  52 187
   HCH_03296 3387210 .. 3387237 + -12.7  -4.27192   TAAGAACAAGCGCGC        AGGCGGCGAAG CAGGCT CTTCGCCGCCG         TTTTCATGGAGATTT 100 66
   HCH_03297 NONE
   HCH_03298 NONE
   HCH_03299 NONE
   HCH_03300 NONE
   HCH_03301 NONE
   HCH_03302 3392724 .. 3392749 +  -7.5  -3.54919   TGTCGCGACTAAAAA         GCCCCGCTGAA ACCG TTCAGAAGGGC          TTTCCCGCAGTCATT  64 45
   HCH_03307 3398826 .. 3398852 +  -8.6  -3.15544   GGCGTACCACACGCT         GCCTACGCCATG GCC CGTGGCGTCGCC         TTGCTGACGGTCGCC  60 49
   HCH_03309 3400321 .. 3400337 + -10.8  -5.26875   GCTTGCAAAAGAGAA              CGGGGC TTTAC GCCCCG              TTTTTTAATTCAACG 100 402
   HCH_03318 NONE
   HCH_03319 3414265 .. 3414282 +  -9.1  -3.65112   AACCTAGTCTTGCAA             GGCGTCT TGAC GGACGCC              TTCTGTGATTTGGCT  74 49
   HCH_03320 NONE
   HCH_03321 3416125 .. 3416149 + -12.9  -2.71011   GCAAGCCGCGGGAGA          CAGGGCCTG ACATGCG CAGGCCCTG          TCGTTGCAGACAAAT  81 120
   HCH_03323 NONE
   HCH_03324 3419273 .. 3419294 +  -5.1  -3.65351   GTTCCAGCGCCTTGA           CTGCTTCCT GCAC AGGAAGGGG            TTTCCATCAACCTGG  59 332
   HCH_03325 3419614 .. 3419627 +  -8.1  -2.90075   GCCGAAGCGCGCATG               TCCGG ACGA CCGGA                TGTGCTTCAAAACCG  59 211
   HCH_03331 3423942 .. 3423976 +    -5  -3.56811   AGATCGCTTCTTGCT     TGGATTTGATATTGGT GTA ACCAATGACCAGTCCG     TATTTCCTGTGTTTC  55 167
   HCH_03333 3426135 .. 3426155 +  -5.3  -4.30719   TTATTTAGAGGAAGG            CCTGCTGAG TTT CAGAGCAGG            TTTCTTCTCCAACCG  66 33
   HCH_03334 NONE
   HCH_03335 3429782 .. 3429818 +  -2.1  -4.08546   CAGCCGCCAGAGCGG    CGTCTGTTCCCAGCAGC AAC GTTGTGGCGATCAGAAG    TTTGTAGTTCATAAT  56 431
   HCH_03338 3431413 .. 3431442 +  -3.6  -3.92324   TCCCTCGGCCTCTTG       CTCGGCGGAATTT CCATC AGCTTCCGCC-AG       TTTAGTATTGCCACC  55 413
   HCH_03339 3432466 .. 3432502 + -11.5  -2.52933   CCCGCTTGACGTCAC    CGATTCTGCCTCTGTGG AAG CCGCAGTGGCAGAAACC    CTTAATAAATTCGGG  75 255
   HCH_03340 NONE
   HCH_03341 3434772 .. 3434782 +  -2.4  -2.58651   GTCCCTATCAGGCAT                 GCCG GTG CTGC                 GATTTTATCCTATTG  39 233
   HCH_03343 NONE
   HCH_03344 3436866 .. 3436892 +  -8.9  -3.38522   TACGAATGATGAATC        CGGAAAAACGAG CGAT CTC-TTTTTCCG         TGTTTCACATGGCTG  69 283
   HCH_03346 3437649 .. 3437680 +  -7.4  -2.77685   TATTCGTCATACATG      CAATGTCCACTAAT TGAC ATTAGTGGACATAA       TGGCTTTATTACTCT  57 9
   HCH_03347 NONE
   HCH_03348 NONE
   HCH_03349 3439465 .. 3439479 +  -4.2  -4.41241   CCAGCTGTCTTTAAT               GAAGCT GTT AGCCTC               TTTTGTCGAGCTTTC  68 414
   HCH_03351 3440639 .. 3440655 +    -8  -2.53382   ATCCATGGAGGTGAA              TGTCCG GGTAA CGGACA              TCACTTAAACCTCCT  57 1
   HCH_03352 3441587 .. 3441603 +  -6.5  -3.79906   CGACTTCAAGATTTG              GAACCAG GGC CTGGTGC              TTCTTGTGCAGATAC  65 143
   HCH_03355 3443795 .. 3443807 +  -4.9  -2.95358   GAGTTCGAGCGGAAA                TGTAA GCC TTACA                CTTGATTTTTCTTCG  49 154
   HCH_03356 3445907 .. 3445924 +  -2.5  -3.53012   TTCCTTGTCAATACA             GACCGGG AATA CACGGGC              TTTGCAGGAGCGCAA  47 189
   HCH_03357 NONE
   HCH_03358 3447857 .. 3447875 +  -2.5  -3.18118   TCAATTACCAAAAGA            C-TCAGAT GGAT ATCTGAAG             TGTATTATCGGCTGC  43 44
   HCH_03360 3449124 .. 3449137 +  -5.2   -3.0218   AACGACAGGTCTGCA               CGGG TCAGGC CCCG                TCTCTATCACTCTCT  51 197
   HCH_03361 NONE
        napD 3449848 .. 3449862 +  -6.4  -2.92475   CGGAATATGTCTTAA               CGGAAG CTC CTTTCG               CTTTATAGCGCTCCC  55 26
        napA NONE
        napB NONE
        napC 3453748 .. 3453760 +  -6.2  -3.88985   GTTGCGTCTGTTCTT                GCGC TCCAC GCGC                TTTATGGAGACTTTT  63 331
   HCH_03370 3457194 .. 3457216 +  -4.8  -3.43773   TTGACGTGGGAATTT           TTACCGCATA GTA TTTGCGGGAA           TATTTACCTCTGACG  52 268
   HCH_03371 NONE
   HCH_03372 3458283 .. 3458307 + -12.9  -2.71011   GCTAGCCGCGGGAGA          CAGGGCCTG ACACGCG CAGGCCCTG          TCGTTGCAGACAAAT  81 128
   HCH_03373 NONE
   HCH_03374 3459702 .. 3459722 +  -6.1  -2.87344   TTGTCTGCAACGACA            GGGTCTG CACACGC CAGGCCC            TGTCTCCCGCAACTC  52 68
   HCH_03377 3465610 .. 3465632 +  -4.6  -3.72576   ATAAACCACAGCGTA           GCCAACGCGC TGC GCGCGCCCGC           TTTGATCGCCACCCC  55 333
   HCH_03381 3473494 .. 3473507 +  -5.2  -4.30576   CATTACTGGCGGTCT               GCGG GCCCCG CCGC                TTTTCATGCTGAAAC  69 96
   HCH_03383 3474902 .. 3474922 +  -9.7  -2.87344   TTGTCTGCAACGACA            GGGCCTG CGCATGT CAGGCCC            TGTCTCCCGCGGCTA  68 74
   HCH_03394 3488377 .. 3488411 +  -2.8  -4.14158   GGTGTCTGGGTGAAT    ACAAGGGGATACGGG GGAAAG CCTG-ATCCCCCTGC     TCTTTTATTTGTGTC  59 0
   HCH_03400 NONE
   HCH_03401 NONE
   HCH_03402 3494311 .. 3494339 + -13.9  -3.47029   GCCGCATCGATCCAG        GCGAAGGCCAGTT AAT ACCTGGCCTTTGC        TTCATCTTTCAATGA  93 109
   HCH_03406 3497558 .. 3497577 +  -4.2  -3.71649   TCCTGTCGTTGTTGA            CTCTGTCC CTAA GGACAAGG             TTTAGCATTTGCGCC  55 26
   HCH_03407 3498376 .. 3498388 +  -4.8  -4.03234   AATCAGGAAGACAAA                GAGC TTCCT GCTC                TTTGTCTACAACGAC  62 192
   HCH_03408 NONE
   HCH_03409 3502366 .. 3502382 +  -3.5  -3.29144   GGCCGGTAATGAACC              CTCCCCC ATG GGCGGCG              TTGTCAACGCCATCA  47 422
   HCH_03411 NONE
   HCH_03412 3506303 .. 3506338 + -14.8  -3.21695   ATCTGATTTTGCTTT    CGCGCACCTCAGAT GGAATATG ATCAGAGGTGCGCG     TTAAATTAATAGTAG  91 61
   HCH_03431 3526848 .. 3526858 +  -4.6  -3.34013   AGAACTGGAGGTGAG                 CGGC ATC GCTG                 TTGATTGAGCGCCTG  52 7
   HCH_03432 3527428 .. 3527441 +  -3.7  -3.14931   TCAGGGGTCCAGGTA               ACGCC ATCC GGCGC                TTCCTGACGGGTCCC  45 445
   HCH_03436 NONE
   HCH_03437 3531736 .. 3531764 + -10.3  -3.58533   AATTTCAGGTTAAGC        GACAGGACCTG CGCAGGT CAGGCCCTGTC        TTTCGCGGCTTGTCG  77 40
   HCH_03455 NONE
   HCH_03456 NONE
   HCH_03457 3579140 .. 3579172 +  -2.7  -2.77899   CACAAGCCCTGTCTT      TGCAGACAAATAG AAGGACG CTGTTTGTCCGCC      TGATTAATAAAAGAG  42 45
   HCH_03458 NONE
   HCH_03459 3580952 .. 3580964 +  -3.3  -3.08679   CACATGGCGGGCAAG                CGCAG CGT CTGAG                TCTTAACTGAAGCAA  45 7
   HCH_03460 3583623 .. 3583659 +  -7.2  -3.07994   AGCAACGTCAAACTC    CCTGCCCAAAGCCGCC AGCAG GGTCGCTTTGGCGAGG    TTAAATCCCGTTGCC  57 411
   HCH_03468 3601443 .. 3601460 +  -5.5  -3.64703   GTAAACCCCTGGCGG             CAAGCTG TTTT CAGCTCG              TTTGAATCACCACCA  59 49
   HCH_03479 3614226 .. 3614240 +  -4.2  -3.07291   CTTTGTCATAATCAA               GTTGGT AAA GCCAGC               TTGAATAAAATCATT  47 183
   HCH_03482 3616238 .. 3616253 +  -2.5  -4.22554   CATTCAAACGCCGGC              CGTTG ACGGGA CAGCG               TTGTTTATTGACTAA  57 102
   HCH_03493 3644838 .. 3644849 +  -3.6  -3.22094   AAGATGATATCAAAC                CCGC CCGG GTGG                 TCATTTTGTATACGC  47 410
   HCH_03495 3646395 .. 3646407 +  -6.3  -3.99678   TCTCGTACTACGTAT                TCAAG AAT CTTGA                TTTCATTATCGACAT  65 516
   HCH_03499 3649715 .. 3649731 + -10.1  -2.57132   GTCATCCAACGCCAA              CGTCTGC TCC GCAGGCG              CTTCTAGCAGAACGC  63 463
   HCH_03501 3653697 .. 3653724 + -14.8  -3.90762   CAGTGACGTATCTTC        CACGCGGCCGCG CCTT CCCGGTCGCGTG         TCTTTTTGCGCCATC 100 78
   HCH_03505 3657635 .. 3657673 +  -5.7   -4.2074   CCGTCATTTCAAATC   CGCTCACAGTGGTCGCC TGAAT GGCGGCGTCGGAGGGCG   TTTCTCTATTGGGGG  67 157
   HCH_03508 NONE
   HCH_03509 3658778 .. 3658798 + -12.5  -2.87344   TTGTCTGCAACGACA            GGGCCTGCC CAT GTCAGGCCC            TGTCTCCCGCGGCTA  80 52
   HCH_03513 NONE
   HCH_03514 3665661 .. 3665679 + -14.6  -4.26903   GTCCGCCAGCGACAG             GGCCTGCT TCC AGCAGGCC             TTTTCGTACGCTCCC 100 90
   HCH_03519 3668158 .. 3668168 +  -2.4  -2.93853   CAAGCAAGACCTGTA                 GCTG CTC CTGC                 TCATTTCGAATATAT  42 25
   HCH_03520 3668423 .. 3668458 +  -6.1  -3.18582   AACGCCCAACAGTTT    TTCTCCGTCAGGGTT TTTCTT GGCGCTGACGGCGAA     TTCGTCGGTGGAGTC  54 153
   HCH_03525 3674081 .. 3674109 +  -2.3  -4.57341   GTTCCTTGGACATCT        CTTCATTGGCG ATAATTG CGCCGCCGAAG        TTTTTGCGCAGGGTT  65 228
   HCH_03529 3675935 .. 3675946 +  -7.2  -2.84015   CAACTTGTAGCGTTT                CGCC CCAT GGCG                 TCGTTATGGAGATTT  57 31
   HCH_03530 NONE
   HCH_03531 NONE
   HCH_03533 NONE
   HCH_03534 3684259 .. 3684274 +  -7.6  -2.64243   GAAGCCTGACTAGCA              GAGCTT CCTT AAGCTC               TGCTCTGGACTGTCC  58 28
   HCH_03536 3686294 .. 3686307 +  -3.9  -3.59979   ATACTGGCATGTTAT               TAATC AGGT GATTA                TTTGCAATGACAGCC  52 69
   HCH_03537 3686622 .. 3686662 +  -5.4  -3.21912   TTATTTTTGGGCGCT GACGTGGAGTCTGTACCGC CAGG GCGCGA-AGACATCACGTC  TTCATGCCTTGCGAC  52 42
   HCH_03539 3689301 .. 3689334 + -10.9  -2.70932   CCCAACTGTGCCTAT     GGGCGAGCGCAGGCCG CAT TGACCGGCG-TCGCCC     TGATTCAGGAGCCGC  72 59
   HCH_03541 3689921 .. 3689932 +  -2.2  -4.21322   CGTCCGCCAAGGAGA                CGTC CGAG GATG                 TTTGATTTATCTTCC  57 9
   HCH_03542 NONE
   HCH_03543 NONE
   HCH_03544 3692856 .. 3692872 +  -7.9  -3.90588   ACGATTTGAGGGAGG              GGGGCGT GGA GCGTCCC              TTTGGTTGGAGCCTG  70 32
   HCH_03545 3693568 .. 3693580 +  -9.1   -4.2803   GGAAATCCAGGTGAA                CGACG CGG CGTCG                TTTTGAGTTGAAATC  80 7
   HCH_03547 NONE
   HCH_03548 3698465 .. 3698499 +  -9.5  -4.34488   GTGGAAACTGAATAA    GAGTGGAAAAGGCTGA GAAA TCGGCCTTTTC-ATTC     TTTCTTCTAACTATA  85 77
   HCH_03553 3701006 .. 3701016 +  -5.4  -2.52676   ATTGTATTCCGTGAC                 GTCA AAC TGAC                 TCAATTCAACGACTA  46 327
   HCH_03565 3709681 .. 3709738 +  -4.3  -4.08216   TCGCCGCCAAAGAAG CCGCCGCCGCCTCCGCCGTCGCGGGAG TAGC CGCGAGAGCCGTTGGTGGCTACGGCGG TTTTCAACGCAATAG  62 101
   HCH_03569 3710697 .. 3710709 +  -4.7  -3.31208   CCCGCCGGATTAACA                GGCGC TAT GCGGC                TCTGTTCTTGTACAG  52 260
   HCH_03575 3717187 .. 3717201 +  -4.2  -3.65046   TTATCCTGCTTTATA               TCCCAG TGG CTAGGA               TTCTTGACCTGCCGA  55 349
   HCH_03577 NONE
   HCH_03578 3719750 .. 3719764 +  -4.2  -3.62591   GGACCATAATGCGCC               CCTCCA ATT TTGAGG               TTTCGAGATTATGAG  55 81
   HCH_03579 3720256 .. 3720270 +  -3.5  -2.66593   AAGAACCCCATCAAA               CTTCC AAACA GGGAG               TAAATTTAAGATTAT  42 165
   HCH_03586 3726689 .. 3726721 +  -4.9  -3.09322   TGCCCGACCTGTCGT      TGCAGACAAATAG AAGGACG CGATTTGTCTGCC      TGATTATTTGTCTGC  49 102
   HCH_03588 3729213 .. 3729223 +  -6.8  -2.83403   CATATAATCTCTCAC                 GCCT TTG AGGC                 CTTTCGTCACCAACA  54 60
   HCH_03597 3736904 .. 3736936 +  -9.3  -2.78712   GCGGCGGCTAGCCGC      AGCAGACAAATAG AAAGAAG CTATTTGTCTGCC      TGATTAAATTACACA  65 173
   HCH_03599 NONE
   HCH_03600 NONE
   HCH_03601 NONE
   HCH_03602 NONE
   HCH_03603 NONE
   HCH_03604 3744370 .. 3744387 +  -5.5  -3.50572   CAGCTTCAGTTATGG             CGGGTGA GCAG TGACCCG              TTATATGAAGTGCAT  56 19
   HCH_03605 NONE
   HCH_03606 3746360 .. 3746370 +  -2.4  -3.62597   TACAAATCATCCACT                 CCTG ACT CTGG                 TTCTTCAGAAATCCC  50 189
   HCH_03608 3747386 .. 3747400 +  -2.1   -4.1822   ATTCGACGTTAATTG              CC-TGG CGCA CCACGG               TTTCTTAAACTACAC  57 133
   HCH_03609 3748075 .. 3748103 +  -2.4  -3.63922   CATTAGTTGGGTCCG       TGCCGGTTGTATG ACCC CATGCCGCCG-CA        TATTTTGACAGGAGT  50 97
   HCH_03610 NONE
   HCH_03611 3749116 .. 3749132 +  -5.8  -4.41348   GAGGATAAGTCTCCT             GCGC-CC TGGA GGCGCGC              TTTATTTACCCGGCA  72 33
   HCH_03614 3751854 .. 3751871 + -12.7  -5.52986   GATGTCCACTCAGTC             GGGGGCT TCCC AGCCCCC              TTTTTTTGATCGGCT 100 102
   HCH_03619 3758783 .. 3758812 +  -9.3  -2.67209   TTTTAGTGATAACTT       TGCCTGTTGCCAG GGAG TTGGAAACAGGCG        TAGTATGAGTTCGTC  63 61
   HCH_03620 NONE
   HCH_03621 NONE
   HCH_03622 3762317 .. 3762357 +  -9.8  -5.47218   ACCGATTTAACCCTT CGTCCCCGACCAGGC CCTTCCGCACTC GCCTG-TCGGGGGCG  TTTTTTTGCGTCAAG 100 40
   HCH_03623 NONE
   HCH_03624 NONE
   HCH_03626 NONE
   HCH_03627 3770185 .. 3770207 +  -2.6   -2.8577   CCAGGCTGCCGGCGG           GAACGGCCAG GAG TTGACCATTC           ATTTGGATATTGGGT  40 195
        bfr1 3773430 .. 3773452 + -15.6  -3.65314   ACAGAAACTTGAAAA           GCGGCTGGAG GTT TTCCAGCCGC           TTATTCGCCATTGCG 100 189
   HCH_03635 3776070 .. 3776085 +  -3.3  -4.82901   CCGTCCATCACTTTT              TGTGA CGCGCA TCACA               TTTTTATCGGAAAAC  69 331
   HCH_03636 3777307 .. 3777334 +   -17  -3.28712   CCATACTCTCAGGCT        GCGGAGGCGGAG GGGG CTCCGCCTCCTC         TTCTGAAGACAACCA 100 105
   HCH_03638 3777578 .. 3777589 +  -3.6  -5.75945   TTGCTACTTCTCATT                GTCG GGAG CGGC                 TTTTTTTTCAGCGCT  91 86
   HCH_03640 NONE
       dapF2 NONE
   HCH_03642 NONE
   HCH_03643 NONE
   HCH_03644 NONE
   HCH_03645 NONE
   HCH_03646 3789285 .. 3789295 +  -6.8  -3.53091   GCCCTGGTTGATCGC                 GCCT TCC AGGC                 TTTCAGAGGAGCCAT  60 232
   HCH_03654 3801047 .. 3801065 +  -3.8  -3.05384   TGATAGCGGCATTGC             TTTCGCCT TTC ATGCGAAG             TTCAATCGCCGCCCA  45 142
        cdtB NONE
   HCH_03657 3802986 .. 3803001 +  -2.4  -4.11216   GCCAAGCTGCGGAAA              GCCGCG TCTC CGTGTC               TTTTCAAGCTGCGCG  56 222
   HCH_03660 NONE
   HCH_03661 3806063 .. 3806076 +  -4.5  -3.14672   TCGACAGGCTCTGGG               CGAGC GGGG GCTTG                GTTGTTTTACTACCA  50 512
   HCH_03664 3809707 .. 3809731 +   -10  -2.71483   GATGGCGATGAAGGA          TGGCGCGG CGATCCCAT CCGCGCCA          TCCTTAAACAGCTAT  66 104
   HCH_03670 NONE
   HCH_03671 NONE
   HCH_03672 3818968 .. 3818997 +  -8.5  -3.53012   GTTTACTAAATAGCG       CGACCACGTAAGC GCTT GCTTATGAGGCCG        TTTAAAAGGAAGCAA  69 124
   HCH_03673 3819180 .. 3819227 +  -8.2  -5.43487   GCGTCGCGGGGACTT GGCGTTCACCTGACCGG-CGCGG CTT CCGCGTCCGACCGGGCGAACTAC TTTTTTATCTCGTTT 100 41
   HCH_03674 3821690 .. 3821705 + -11.8  -5.60993   ACGACTATTCGCTAA              GCGCCC TGCG GGGCGC               TTTTTTTATACGCCG 100 49
   HCH_03677 3822044 .. 3822057 +  -2.3  -4.89063   ATGTCAGCATAGCGC               TGACG TGGC CGGCA                TTTATTTTTCCCTGC  72 65
   HCH_03678 3823004 .. 3823021 + -10.5  -3.65046   TCTCAGCAGCGGATA             GCGCTCC ATTT GGGGCGC              TTCTTCAAATGGAAA  79 42
   HCH_03697 3842337 .. 3842359 +  -8.3  -3.21099   GATTCTGAAGAAACG           CCGCAGCGC CATCT GCGTCGCGG           TTAATCATCCACAAC  62 434
   HCH_03700 NONE
   HCH_03701 NONE
   HCH_03702 3848874 .. 3848891 +  -9.1  -3.14344   CATGGAGAACTTCCG             GGGAGCG TAAT CGCTCTC              TTGCTCCGGCGCCTG  67 16
   HCH_03708 3854170 .. 3854191 +  -7.2  -4.25104   CGCTCATGCAAGCCA           TTGCGGCG TTAACC CGCCGCCA            TTTTCCTGCCCGCAA  73 52
   HCH_03714 NONE
   HCH_03715 3861618 .. 3861634 +  -8.7  -4.48072   AGTCTGACGCCCCTG              CGGCTGA AAG TCAGTCG              TTTTGTAGTCCATCT  80 39
   HCH_03717 3862943 .. 3862977 +  -2.9  -5.40464   AAGCCCAAGGGGAAA    GGTTAA-GCCATCGTT ACCC AGCGCTGGCGTTAGTC     TTTTTCTTTATCATC  80 20
   HCH_03718 3863879 .. 3863893 +  -5.6  -2.74144   AGACCGCCGCTGATA               TCCGAC ACA GACGGA               GTTTCGCCATGACCG  48 39
   HCH_03719 3864709 .. 3864721 +  -3.3  -2.62263   GCGATGGTGGAAGTG                GTGCG CGA CTCAC                TGGTATGACCCGGCT  42 5
   HCH_03720 3866226 .. 3866246 +  -6.2  -2.55874   TTCGGAAACCGCCTG           GCTCA-CTG CAGC CAGGTGAGC            GTTGGTGATGTCTCT  49 132
   HCH_03724 3867311 .. 3867350 +  -4.3  -3.07522   TAAGATAGCCATAGC GTCCGCC-GGCGC-CTG AAGATTAC CGGCGCGTCAGGTGGAC  TCTCTTGGAAAATCT  47 113
   HCH_03726 3868730 .. 3868740 +  -2.4  -3.96506   TACTCTTAATCTCCT                 GACC ATT GGGC                 TTATGTTTTCCCGTA  54 165
   HCH_03730 NONE
   HCH_03731 3871404 .. 3871421 +  -2.6  -3.95022   ATAAAACCAGAGTTC             CAGCTC ACGCCG GAGCGG              TTTCATCTTCCTGGG  54 367
   HCH_03737 NONE
   HCH_03738 3877633 .. 3877657 +  -2.1  -3.25823   GTCGTGCTTCGAAAA          GCCTGATGGTT AAG AAATATTGGGC          TTACTATGAACAAGC  43 20
   HCH_03739 NONE
   HCH_03740 3879207 .. 3879220 +  -3.1  -2.71731   CGGCCCCCTATTAGA               TGCAT GATA ATGCG                TACTTCAAGGCTACC  41 56
   HCH_03741 3880657 .. 3880676 +  -2.2  -3.38072   ATTAAAAGAAGTTGT            TAATGCTT TAAA GAGTATTA             TTGATATTACGTCGC  45 125
   HCH_03742 3880933 .. 3880943 +  -2.6  -2.84723   TAAAACCATCACTCA                 TTAT AAA ATAA                 TAATTGATGTTCCAG  42 141
   HCH_03743 3881720 .. 3881740 +  -2.5  -3.57615   CTTCACATATGTCGT            GGTTTCGAC AGT GTAGAAGTC            TTTCACCGCTGTTCG  47 91
   HCH_03744 3883766 .. 3883788 +  -6.9  -4.63218   TTCAGTTTTAGATAA           CCGAAGCGG CTTAA CCGCCTTGG           TTTTCTTAACAAGAG  77 79
   HCH_03751 3889181 .. 3889193 +  -3.5  -4.41548   TAATGAATTAGTACA                TAATT TTT AATTA                TTTTATCGCATATAA  63 76
   HCH_03752 NONE
   HCH_03754 NONE
   HCH_03756 3891696 .. 3891711 +  -6.1  -3.01791   CCGGGCACCTTGATG              GCCTG GTGATG CAGGC               TGTTGACGCGCAGCT  53 215
   HCH_03759 NONE
   HCH_03760 3897888 .. 3897920 +   -12  -3.00525   TAGATTCACTCCTCA      TAGCCCGTCGGGAA GGCGA TTGCCGACGGGCCA      TATCCTTTAGCGCCC  81 38
   HCH_03762 3898622 .. 3898639 +  -2.7  -2.78018   GCTTGCCCAATGCAG             CTTACTC ACAA GATTAAG              TGATTCATCAGAGGT  42 227
   HCH_03776 3907211 .. 3907227 +  -3.7  -4.82901   GGAAGTGCTAGATAA              GACTGAA ATA TTCACTC              TTTTTATACGAAAGA  69 93
   HCH_03782 3912180 .. 3912221 +  -6.7  -3.08996   GAGTATACATGACTG GGAGTAATAGGTTTTTTAA AATT TTTAAAAACCTCTCGCTCC  TCTTCAGTAAGGCTA  54 188
   HCH_03790 3925534 .. 3925550 +  -2.1  -3.63968   TTACGCCTCCTAACC              GGCGGAC TCT GACTGTC              TTTGACCCTTTACCC  50 47
   HCH_03792 NONE
   HCH_03793 NONE
   HCH_03795 3930363 .. 3930375 +  -4.7  -3.08312   CGTAATTTAGGGTCC                GCCGG GAA CAGGC                TTCCCTCCGTGACTT  49 394
   HCH_03797 NONE
   HCH_03799 3932545 .. 3932557 +  -6.9  -2.90723   GTATAGGATCTTGTG                CGCCG AAA TGGCG                TCTAATTCCGCCTGC  53 513
   HCH_03802 3934194 .. 3934204 +    -4  -3.14132   TTGTTTACTGCTTGA                 TTTC ACA GAAA                 TTACTGCACAAACAG  48 412
   HCH_03804 NONE
   HCH_03805 NONE
   HCH_03806 3946825 .. 3946835 +  -2.4  -2.63878   TATGCTCGGGTTCAG                 AGGC AGA GCCG                 ATTCATTAGATATTA  39 218
   HCH_03807 3947375 .. 3947390 +  -3.4  -2.72991   CCTTGGTAAAAATGC              TTAATA TCAA TATTAA               TGATTAGGCATATAA  42 22
   HCH_03808 3948084 .. 3948113 + -10.9  -3.93401   TTGCACAAACAACAA       CCTATAAGGCTAT AAAT ATAACCTTATAGG        TTATTAATTTGTCGC  85 250
   HCH_03811 NONE
   HCH_03812 NONE
   HCH_03813 3950234 .. 3950253 +    -2  -4.62471   ACTCCGGTTTGATTA            CAGGGGGA CACT TCCCGCTA             TTTTTCACCGTTCAA  63 319
   HCH_03815 3952443 .. 3952483 +  -3.9  -4.47707   AGCTCAGGGCGAACG GAGGAGTGGCGCGATGAC GTTTTG GTCTGCGCGCC-CTATTC  TTATTTTTGCTGAGC  65 255
   HCH_03822 3967120 .. 3967138 + -14.6  -5.71983   TCAAAGTCTGTTTTT             GGGTGAGC GAT GCTCACCC             TTTTTTTGTGCTTCA 100 113
   HCH_03823 3967621 .. 3967641 +  -2.4  -3.54459   TCACTTCCCCCGTTC            GCCCTGAG CTTGT CGAAGGGC            TTTCCAGAGCGTTAA  47 278
   HCH_03832 3971647 .. 3971657 +    -4  -2.73676   GTTAAGAATAGGAAA                 GATT CTC AATC                 TCACTTTCATTTAAA  44 123
       feoA1 NONE
       feoA2 3972204 .. 3972230 +    -6  -2.91582   GAAAATCTAGCCTTC         TCTGAGTTCA TTCATCT TGAATTCAGA         TGTATCAGTCCGGTC  52 31
        feoB NONE
   HCH_03836 3974918 .. 3974955 +  -4.1  -4.36914   TCTGTTTTCTGAACG   GACGGCGGCGCTGATTGT AGC GCA-TCAGCCTTGGCGTC   TTTTATCGGCAGCGC  64 96
   HCH_03857 NONE
   HCH_03863 4006782 .. 4006797 +  -7.5  -3.21276   GCTACTTGTTTTTAA              CGCCC CCTCAT GGGCG               TATTATCAGCGAAAG  60 85
   HCH_03864 4007515 .. 4007534 + -13.6  -2.78813   CGGCTAACCGCCGCG            CAGGCGCA TCCA TGCGCCTG             ATTATTAACATGCCA  85 113
   HCH_03866 4011270 .. 4011301 +    -8   -3.5764   ACGCCTTTCTGCGCT      GAGGCGGCGG-GTCA GTT TAACGCCGTCGTCTC      TTTGACGCTCCGCTT  66 40
   HCH_03868 4013861 .. 4013877 +  -6.5  -3.90744   AGAAAACACCCAAAA              GCGGACA ATC TGTCCTC              TTATTTGGCCACCAA  66 174
   HCH_03869 NONE
   HCH_03870 4016800 .. 4016819 +  -6.4  -3.05384   AGCCATTTCTTAAAT            GCGTGCCGA AAG TTGGC-CGC            TTCCGTAAACCCCAG  52 192
   HCH_03873 4020219 .. 4020242 + -13.2  -4.44277   TAAGTCAAACATAAA          GGGGCTGAAA TTGT TTTCGGCCCC           TTTTGAATTTTCCTC 100 38
   HCH_03875 4021534 .. 4021546 +  -7.7  -4.60648   CTCCTGCGCACATAA                TGACC ACC GGTCA                TTTATTTGATATTTT  81 60
   HCH_03876 4023389 .. 4023404 +  -5.4  -3.41649   TTCTTACAATGCGCG              CCGTTG CAGT CAATGG               GTTTTATATATTCTA  53 277
   HCH_03878 4024129 .. 4024154 +  -3.9  -4.70659   TATAAGAGAGAAAAA         GCAGATTCGAT AATA GTCGTCTCTGC          TTTTTCGCTATCCAC  71 62
   HCH_03889 4030495 .. 4030542 +  -3.3  -4.83593   CGCTCGGAAAAAGAT CGGGCA--CGTAGCCGCGAGCGC AGTC GGGCGCGCGGCTGAGAATGTCTG TTTTTCATGATTGTT  74 15
   HCH_03896 NONE
   HCH_03899 4039291 .. 4039301 +    -4  -4.72007   CGTGCCTTAAAGATC                 GAAA ATA TTTC                 TTTATTTTGATCACG  71 162
   HCH_03900 4040618 .. 4040633 +  -3.2  -4.08974   AGAACCTCTGCATAC              CCCATT GTTA ACTGGG               TTTCTATGCTCGGCT  58 41
   HCH_03902 4043127 .. 4043157 +  -9.1  -4.14541   TTGGTCATAGTTCAC       CTCTGTTGAGTGA TTTAC TCGCTTAACAGGG       TTTCTATCATTGGTG  80 141
   HCH_03903 NONE
   HCH_03906 4052145 .. 4052163 + -14.6  -5.24129   TCTAACTCAATCTCA             GGCCGTCT CCT AGACGGCC             TTTTTTATGCCCAAA 100 57
   HCH_03912 4057435 .. 4057447 +  -6.9  -4.64952   TCACTGGCCTGCGTT                GCGCC CTC GGTGC                TTTATTTATCTCATT  77 123
       aroQ1 4058377 .. 4058393 +  -5.1  -4.56775   ACATCCAGTCATTGG              CGTCG ATGTACC CGACG              TTTTTACCGCCGCCT  73 375
   HCH_03920 NONE
   HCH_03921 4063532 .. 4063557 +  -8.5  -3.85817   TTAAATATTGCGCCG         GCTGACTTTCTA GGG TA-AAAGTCAGC         TTTGTCAGCAGCGAT  73 21
   HCH_03922 NONE
   HCH_03923 NONE
   HCH_03924 4068893 .. 4068914 +  -4.3  -3.53811   AACGAAGAGCGCTAG           GGAACCCGC TGGC GCAGATTCC            TTTAGACAGGCTGCC  52 26
   HCH_03938 4080850 .. 4080865 +  -5.4  -3.01712   AACATAACTACGACA              CCGGTT CATC AACTGG               TATTAGCCACACCAA  51 272
   HCH_03939 4081773 .. 4081790 +  -4.1  -3.17956   GCGATGCATTATAAC             GTTGACG TAAA CGTAAAC              TTACTGCAATAATTT  48 225
   HCH_03942 4082249 .. 4082259 +  -2.4  -3.79113   ATGCGCACAGACAAT                 CGCC GCC GGCC                 TTCTTCTGACGACAT  52 60
   HCH_03943 NONE
   HCH_03944 4085211 .. 4085224 +  -2.3  -4.37886   CAAGAGAGGTTACGC               CGTGT CAGA ACCCG                TTTTATACCGCGTAA  61 90
   HCH_03945 NONE
   HCH_03946 NONE
   HCH_03947 NONE
   HCH_03948 4090974 .. 4091001 + -13.4  -3.03243   CAGCCTGAAGAAGAG        ATCCCTCCCCGG AGGA CTGGGGAGGGAG         TATTCAAAACTGGCT  86 43
   HCH_03954 4095129 .. 4095147 +  -7.4  -4.56775   TACTTGGCGACAGGT             TCAACGGC GGT GCTGTTGG             TTTTTAACAACAGGT  83 158
   HCH_03955 4095725 .. 4095736 +  -2.2  -4.03234   TAGGGGCAGCGCATT                TCTG GCAA CGGA                 TTTGTGTGAAGCGCC  55 83
   HCH_03956 4098181 .. 4098210 + -13.7  -4.40333   CTGGCTACCCGACTG       CAAAAAAGCCGGC TCAC GCCGGCTTTTTTA        TTTCTGTTGTTTACC 100 109
   HCH_03959 4101865 .. 4101883 +  -8.8  -2.78384   TGCTGAATCTGATGC             TGCTTGCG CAG CGCCAGCA             TGTGCTCACAAGGGC  60 328
   HCH_03965 4112027 .. 4112043 +  -5.1  -3.05596   TCCATCGCCAGGACC              CGCATAT CGA ATAAGCG              TTGCGTCACCGCATC  50 485
   HCH_03968 NONE
   HCH_03969 4113295 .. 4113314 + -13.6  -2.78813   CGGCTGGCCGCCGCG            CAGGCGCA TTCA TGCGCCTG             ATTATTAACATGCCA  85 97
   HCH_03970 4113860 .. 4113880 +  -5.4  -3.07043   GGGTCGCCTGGGAGC           TGCTGC-GG CGCG CCAGCGGCA            TGTTCAGATGATGCG  51 84
   HCH_03972 4114899 .. 4114916 +  -8.3  -3.45945   CTTCCCGTTTTCCCC             GGGGCGC ATGC GAGCCCC              TTCCTTCTGAATAAA  69 41
   HCH_03974 4116633 .. 4116649 +  -5.1  -3.75153   CGCATTATGCTATTG              GCATGCT TTT GGTATGC              TTTCAATTCACAAAA  59 47
   HCH_03976 4117725 .. 4117783 +  -5.9  -2.62184   CAGGACAACAACGCG -GCCCCGCCGGATGAACATCCGTCTC GACAAGAA GAGGCGAATGGAAGTTCGGCGGGGCG TCATGTAAACAAGGA  51 154
   HCH_03977 NONE
   HCH_03978 4119475 .. 4119496 +  -4.3  -3.09193   CCGCTCCCAAAAGTG           CCGCAGC CCATTGAT GCGGCGG            TTGAATGAATGTCGT  47 12
   HCH_03979 NONE
   HCH_03980 NONE
   HCH_03981 4121532 .. 4121544 +  -6.9  -3.14132   GCCCACCTTCATCGC                CGCCG TAC TGGCG                TTGATGCCGCCCCGC  54 148
   HCH_03983 4123620 .. 4123656 + -15.1  -3.92071   TACTAGCCGTTCTCA    CGCCCCGCCCGCTTC CGTTCAA GAAACTGGCGGGGCG    TTCTCTTCTTTCCTA 100 35
   HCH_03985 NONE
   HCH_03986 4125152 .. 4125184 +  -8.4  -2.55544   GGGACGCCGCAATGG      CGCCGCCTATGTTC CCCAT GAATAAAGGCGGCC      TGAATTCAGTCATGC  60 73
   HCH_03987 4126897 .. 4126919 +  -7.7  -3.26712   ACATGCCACGACTGA           CCGCCAG CGAGAAAAA CTGGCGG           TATATTGTTACACAT  62 450
   HCH_04000 NONE
   HCH_04002 4139328 .. 4139340 +  -7.7  -2.72461   CACCACGCCGATCAC                TCTGC CGC GCAGA                CTTTCAAGGCCCTTG  55 394
   HCH_04003 4141325 .. 4141346 +  -8.7   -5.4505   ATGAACAGCCAACGG           GGGAGCG CTTCATGC CGCTCCC            TTTTTTATTCAGCCC 100 56
   HCH_04005 4143240 .. 4143265 +  -6.8   -4.7497   TATACGACTACTTAA         GCCGCCCG TTCTCCCTCC TGGGCGGC          TTTTTCATGCCTGAA  80 49
   HCH_04013 4155100 .. 4155122 +   -12  -5.38054   GCATCTGACACGGAA           GACGCAGCAT GGA ACGCTGCGTC           TTTTTCTTTGTGGAA 100 198
   HCH_04014 NONE
   HCH_04015 4156557 .. 4156572 + -11.8  -4.64676   GAGCTAATTCATAAA              GCCGCC TTCG GGCGGC               TTTTATTGAAAGTAC 100 34
   HCH_04016 4157472 .. 4157492 + -12.5  -2.61264   TAAGCTTGATGCAAA            TGCGGCGGT CAT ACCGCCGCC            CTTATCACTCGCCCC  78 38
   HCH_04018 NONE
   HCH_04019 4160447 .. 4160457 +  -2.4  -4.10552   ATCAGCGCGTATTCC                 GGCG TGG CGGC                 TTTGATTTGCTCGCC  56 239
   HCH_04021 4163026 .. 4163036 +  -2.4  -3.70149   AGGCGTGAGATGACG                 CGCG CCA CTCG                 TTTGAGTGATGTCCG  50 45
   HCH_04022 4164327 .. 4164351 + -12.7  -3.86194   ATGGGGTTACACGTC          GACGGCGGGGG TTA CCGCCGCCGCC          TTTGTGCGACGGCTT  93 109
   HCH_04034 4178800 .. 4178826 + -12.4  -4.06905   CCGCCGATCCAAACA         GAAAGCCCGA CATTGCA TCGGGCTTTC         TTTCATTCATTTGTT  95 64
   HCH_04036 4182354 .. 4182365 +  -3.6  -3.66772   GTTCTGGTTAACGTA                TCGC GCAT GCGG                 TTCTTCACAGTTTCA  53 128
   HCH_04037 4183529 .. 4183548 +  -6.3  -2.72461   GGCGGAAACCCTGTG            GCGCGCG CCTGAA CGCACGC             ATTTAAAGAAGATTA  53 383
   HCH_04039 4185177 .. 4185191 +   -10  -2.78813   CACTGAGCCTTCGTT               CTGCAG TTC CTGCAG               CTTGTTCAAGTCCAG  64 141
   HCH_04041 4187929 .. 4187942 +  -2.3  -2.74784   ACAAAAAATCCTGAT               CGGTG GAAT CACAG                TCCATTTTCGACGCT  40 128
        uvrC NONE
        pgsA 4190424 .. 4190439 +  -3.2  -3.22298   TCGCGGCGACCTGAA              GTTACC CACT GGTTAC               TTGGTCGTCGCTCCC  46 109
   HCH_04044 4191359 .. 4191370 +  -7.2  -3.06796   CTTGGGACCGGCGAC                GCCG CTGG CGGC                 TTGAATGGGATAGGC  57 480
   HCH_04046 4193847 .. 4193866 +   -15  -2.85996   TGAGTGCCTGCAAAC            CGGGGCGT CGTA ACGCCCCG             ATTTAATCCATCCTC  90 13
   HCH_04052 NONE
   HCH_04055 4199190 .. 4199202 +  -6.2  -3.42257   TACGAATACGCTCAA                GCCG TTATT CGGC                TTACTCTATTTGGAC  57 76
   HCH_04056 4199707 .. 4199720 +  -2.3  -4.15044   ACGTCCGCTACAAAG               CCGGA CTCC TCCAG                TTTCTTGAGCGACGG  56 95
   HCH_04060 NONE
   HCH_04061 4202611 .. 4202630 +  -7.8  -2.52464   TCGACATCCTATTCT            AGACTCCC TCGC GGGAGTCC             TGCCTTACGGAACAG  57 24
   HCH_04066 4221064 .. 4221085 +  -2.1   -4.0386   AGTGGGCGGTCCAGA           GCTGCGGGT CCAG ATCCACCGC            TTTCTGCATTGTTTC  54 380
   HCH_04098 4245824 .. 4245834 +  -2.6  -3.64599   CCGTCGCGCGTACGA                 TTAA TGA TTAA                 TTTAGCGTCTACTGG  50 311
   HCH_04104 4249098 .. 4249128 +  -6.1  -3.62522   TCGAAAATTCAGCGC       CGCCAGCAGCATC TGCTC GATATTACTGGCG       TTATTGACGACATTA  61 68
   HCH_04106 4252567 .. 4252605 + -19.8  -3.14344   ACATACGTTTATTAA   TCCGGCAGGCGAATAG AAGGAAG CTATTTGCCTGCCGGA   TTAATAAAAACCGTC 100 26
   HCH_04115 4258210 .. 4258234 + -12.9  -2.71011   GCAAGCCGCGGGAGA          CAGGGCCTG ACATGCG CAGGCCCTG          TCGTTGCAGACAAAT  81 449
   HCH_04120 4263413 .. 4263428 +  -5.4  -3.18728   CCTCAGGATCACGGA              GCAGCA CTTC TGTTGC               TTCAGTCTTCAGCAT  52 352
   HCH_04122 4263986 .. 4264003 +  -3.3  -2.97925   AGCAAACTGACTAAC             GGGCTAA TTTA TAGGCCC              TATCTCCTGTCCCGT  45 27
   HCH_04123 4265349 .. 4265359 +  -6.8  -2.57132   ACACTTAATAGCTCG                 GAGG ACT CCTC                 ATTATCCAGAACACC  51 459
   HCH_04125 4266117 .. 4266131 +  -7.8   -3.7732   GGTTTGAATGTCAGA               TTGGCG CGA CGCCAG               TTATTACTCTCGAAC  68 419
   HCH_04134 NONE
   HCH_04135 4278579 .. 4278589 +  -2.4  -5.10004   ACGAATTATTATGTG                 ACGC ACA GCGG                 TTTTTCGTTATTTTT  73 81
   HCH_04136 4279272 .. 4279288 +  -5.8  -3.45321   AATTAATAAGTGCGA              GGGGCT GTGCA AGTCCC              TTGTCCCTTGTCCCT  59 161
   HCH_04139 4280697 .. 4280711 +  -5.6  -2.73443   CGTTGGCGCATGCGA               GGGCTC AGA GAGCCA               GTTATCTCCTGGTGA  48 427
   HCH_04140 NONE
   HCH_04141 4281860 .. 4281871 +  -4.4  -3.05384   CAGATTACAGAAGAG                TCCT ATTT AGGA                 TTCAGTCAGGGGAAA  47 268
   HCH_04143 NONE
   HCH_04145 4284122 .. 4284132 +  -4.6  -4.24787   TGAGGAGAATTTTCT                 GCGG CTT TCGC                 TCTTTTTCTTCTATG  64 38
   HCH_04150 4289192 .. 4289210 +  -4.4  -2.71364   CATCAACAAGCCGAT             GACAGCCA GAA TGGCGGAC             TGATTGCCCGCCTCC  45 343
   HCH_04157 NONE
   HCH_04158 4294949 .. 4294964 + -11.8  -3.14931   ATCAAACAGAGAAAA              GCCCCC GATC GGGGGC               TTGCTCAGGCGTACA  79 86
         lhr 4302709 .. 4302728 +  -6.3  -2.89564   CGCAAACTGCTGTAA            CGCCCCC CATCCA GCGGGCG             TCTGTGACATCAACC  54 26
   HCH_04165 NONE
        hutC 4306949 .. 4306959 +  -3.2  -5.56264   TCGTCTCCCCTCTTG                 CGTA AAA TGCG                 TTTTTTGTCTTTAAA  89 421
        hutI NONE
        hutG NONE
        hutU NONE
        hutH 4312458 .. 4312481 +   -11  -4.98531   CTACCCAAAGAAAAA          GCCGGACG CGATTAAA CGTCCGGC           TTTTTACTTTAGGGC 100 54
   HCH_04174 NONE
   HCH_04175 4316982 .. 4317013 +    -5  -3.64703   AGCGAACGCCGTTGT      CAGCCGCCTCAGGCA GCT TGCC-GCCGCGGATG      TTTACCTGCAGAGAC  58 118
   HCH_04177 NONE
   HCH_04178 NONE
   HCH_04179 4319641 .. 4319668 + -14.8  -4.19276   TGCAGACATTAAAAA        GCCCGCGGCGAT CATT GTCACCGCGGGC         TTGTTTATCTCTACT 100 77
   HCH_04182 4323928 .. 4323945 +  -5.6  -3.89346   GCTCTGAAATAAACG             GGATTG AAAGGC CAATCC              TTTATCCCCTGCAGC  61 211
   HCH_04184 NONE
   HCH_04185 NONE
   HCH_04186 4328526 .. 4328543 +  -9.9  -3.16564   CAGCTCATTGAGGAA             TAGCGTC TCAG GACGCTA              TTCCTCCCCTAAACG  70 46
   HCH_04189 4332293 .. 4332313 +   -14  -5.36441   CATCTTGAATGCAAA            GGCGGCCT TGTCT AGGCCGCC            TTTTTTGTATGCAGG 100 48
   HCH_04192 4335852 .. 4335865 +  -5.2  -4.26076   TCGTTGTCTTTCCAA               CCGG AGGAAA CCGG                TTTTCATGCAGCTCA  66 96
   HCH_04193 4337471 .. 4337487 +  -7.9  -3.30635   AATATTTTAAAGAAA              CAAGCGC TTA GCGCTCG              TTATCACAGCGTTTC  64 15
   HCH_04194 4338814 .. 4338832 + -13.1  -4.04355   CTGATCTTCCACCCA             CGGCGGC TTTGC GCCGCCG             TTTGGTCTCTTTTTT 100 37
   HCH_04195 NONE
   HCH_04196 4340015 .. 4340042 +    -7  -4.20148   CTCATCGTCAGAGGT        TACGACCAGACCC TAC GGGT-TGGCCGTG        TTATTTTGGGATAAT  73 243
   HCH_04198 NONE
   HCH_04199 4342391 .. 4342410 +  -5.7  -2.72144   AAGGAGCCTGCGAAA            GC-GCTGG CCAAA CCAGCCGC            GTTTCGCAGAGCTCC  51 39
   HCH_04201 4342957 .. 4342968 +  -7.2   -2.6999   CTGCGCCGTAATGAG                GCGC ATAG GCGC                 TGCTCTCGATTTTGC  54 175
   HCH_04203 4344514 .. 4344533 +  -3.5  -3.61715   AAAGCCATGCCGCCT            TACGACG CTTCTC CGGCGTA             TTCTTCAGAAAAGTC  53 512
   HCH_04205 NONE
   HCH_04206 4346901 .. 4346913 +  -6.2  -4.56775   ACTGTAGAAACCAAA                GCGG CCATT CCGC                TTTTTCCCGGGCGAT  75 395
   HCH_04208 4347682 .. 4347703 +  -2.9  -2.98668   AGAATGTTGATCAGG           CAGGCTTTG ATGG CGAAGCTCG            TGGCTTTTTTCTCTT  42 313
   HCH_04214 4352411 .. 4352434 + -13.8  -3.48276   CAAGACTCGATCAGA          CCGGAACGCC CCAC GGCGCTCCGG           TTATCTCGGCGAAAG  91 58
   HCH_04218 4356809 .. 4356838 +  -5.1  -3.59653   TGCTGGAAGCTATCA       TGGAGGTTTTCATC CAC GATGAAATTC-CCA       TCTTATTTAATCAGT  56 315
   HCH_04219 4357427 .. 4357442 + -11.8  -5.09426   ACCTGAAATAAAAAA              GGCCGC GACT GCGGCC               TTTTTTAGGCTTGGA 100 30
   HCH_04222 4360206 .. 4360225 + -13.6  -2.78813   CGGCTAGCCGCCGCG            CAGGCGCA TCCA TGCGCCTG             GTTATTAACATGCCA  85 139
   HCH_04223 NONE
   HCH_04224 4362274 .. 4362284 +  -2.4  -2.99162   GTTGGGTCGATGCAA                 GCGC CTG GCCC                 GTTCTTTGGCGTTTT  40 129
   HCH_04233 4371857 .. 4371876 + -10.6  -3.57971   TTCTGCGCTCTTCGT            CACCGCGC CCGG GCGCGGCG             TTTCCAGCTCAATCT  74 272
   HCH_04236 NONE
   HCH_04237 4375126 .. 4375138 +  -3.3  -3.89346   AAATCCTCCTGAATA                CGCCT TTC AAGCG                TTTATGGAGTAAACA  55 40
   HCH_04238 4377245 .. 4377257 +  -2.7  -3.91434   CCCGTTCGGGTGAAA                TGAAC GAC GTTTA                TTTATGGAATACTTT  54 74
   HCH_04239 4378966 .. 4378990 +  -5.5  -2.57132   CCTATCTGGAGCTGC          CGGAAGCGCCC TGA GGCCGCTCACG          CTTATCGCGAACCAA  48 12
   HCH_04240 4381851 .. 4381871 +  -5.5  -3.65351   AAGCCTCCTTGACAA            GTTCAGT CTCGCCA ACTGAAC            TTTCCATAAGCGTCA  59 106
   HCH_04241 4384551 .. 4384564 +  -2.3  -4.62069   GCTCCCGAACCGGAA               GAAGC CTGA GCTAC                TTTTTCAACTGCGCC  63 17
   HCH_04246 NONE
   HCH_04247 NONE
   HCH_04248 4393165 .. 4393207 + -14.8  -4.19238   ACAGTAAGCGACATG CTTGGGCCGGGCCTGCTCTC TTG GAGTGCAAGCCCGGCTTAAA TTTTAGAATTAAACC 100 56
   HCH_04249 4394752 .. 4394765 +  -2.3  -2.72379   CTACATTTGACGACA               GAGGT TAAC ACCGC                TAGTTAAGGGATTCG  39 5
   HCH_04250 NONE
   HCH_04251 NONE
   HCH_04252 NONE
   HCH_04253 NONE
   HCH_04254 NONE
   HCH_04255 4402141 .. 4402186 +  -2.6  -4.24342   TCTGCTAAACAAGGA TAACCCGCTAT-ACCGTGAAG GCTGA CAGCAAGCTGATAGCGGGTTA TTTCTTAGTGCCCCA  59 46
   HCH_04257 NONE
   HCH_04258 NONE
   HCH_04259 4404304 .. 4404322 +  -5.3  -4.01888   GCCATCCGCCCGCAA             CCATGAT AGCCG GTCATGG             TTTCTCATATCGCGT  64 45
   HCH_04266 4409070 .. 4409084 +    -7   -4.5442   CGGATATCACAATGA               CCGGGG TGT CCGCGG               TTTTCTCATTGCGAC  78 484
   HCH_04270 4415716 .. 4415737 + -10.1  -2.73364   GCGGCCAGCCGCCGC           GCAGGCGCA TCCA TGCGCCTGA            TGATTAACATGCCAA  69 117
   HCH_04272 4418127 .. 4418142 + -10.4  -3.95071   CACGAGTTGATTTAA              GGCGTC GCAA GACGCC               TTCTTTGCGCGTTTA  82 26
   HCH_04273 4419650 .. 4419670 + -12.5  -4.63527   GTCGCTACGACACTT            TGTGGGGGC CCG GCCCCCACC            TTTTTCGGCTGGTGG 100 113
   HCH_04274 NONE
   HCH_04275 NONE
   HCH_04276 4423960 .. 4424015 + -10.3  -4.46212   TAATGGCGAGCGGGG GCGCAGGGTGTAGGCGGCGGTGGCGA CAAAA TCGCCGCCGTCGGCGATGATC-GCGC TTTTCTCGTCCAGCG  93 479
   HCH_04278 NONE
   HCH_04279 NONE
   HCH_04280 NONE
   HCH_04281 4429091 .. 4429111 +  -3.9  -2.87229   GTGGTAAGAGAGCCT            TCCTATGAG CAC CCCACAGGA            CTTTAATACTGAGCT  45 34
   HCH_04282 NONE
   HCH_04283 NONE
   HCH_04285 4431695 .. 4431705 +    -4  -3.66237   GCCTGATTTAAACAT                 GAAA TAC TTTC                 TCTTTAATTGTTTAG  53 35
   HCH_04286 NONE
   HCH_04287 NONE
   HCH_04288 NONE
   HCH_04289 NONE
   HCH_04290 NONE
   HCH_04291 NONE
   HCH_04292 4436663 .. 4436696 + -10.5  -2.81313   CTTGCTGTGCGGCCA     TATGCGTTGAG-GTTT TGT AGGCGCTCAACGCATA     TCCTGTTCTCAATGT  71 64
   HCH_04294 4438812 .. 4438834 + -11.3  -5.56673   CAAGCCAACAAAAAA          GGCGAGTGGG ATTT CCC-CTCGCC           TTTTTTGTTATAAGT 100 80
   HCH_04303 4450481 .. 4450506 +  -9.7  -4.12857   GGTAGCAACCGTGAA         TTAGGCGGCGC TAAT GCGCCCTCTAA          TTATTTCTCCTCCTT  81 67
   HCH_04305 NONE
   HCH_04306 4453102 .. 4453136 +    -9  -3.05384   CTGCCTTAAACCTTC     CCGCCCCGCCGCCGGG GAA TCCGGCGGCCGCAGGG     TTAAATCACAAGCAA  66 32
   HCH_04308 4457049 .. 4457063 +  -5.7  -3.40522   TTGCATGGAAGCGTC               CCAAG CTCGC CTTGG               TTATGATCAAAGGGT  57 85
   HCH_04309 4458538 .. 4458560 + -14.1  -3.63627   GTCAGTAACGCTATC           CCCCGGGTG GCTCG CGCCCGGGG           TTTCCCCTCTCACAG  95 33
        grxA 4459002 .. 4459019 +  -2.6   -5.7946   AACGCCAATAAAAAA             GAGGCC GTCCAA GACCTC              TTTTTTTCTTAAGCG  90 67
   HCH_04315 4463740 .. 4463750 +  -2.4  -2.77523   ATAGAGGAATAGCAA                 AGGG AGG CCCA                 TGCTGTTACTAAGCC  40 37
   HCH_04316 4464021 .. 4464045 +   -13  -3.17723   CGAATGTATTTAAAA          GAAGGTGAGT ATTGC ACTCACCTTC          TTAACTTAAGACTGG  84 69
   HCH_04321 4470344 .. 4470357 +  -8.1  -3.86015   ATCGCTGTTGAGGCC               GCCTG TAGA CAGGC                TTTATGCGAAAAATC  70 114
        dinP 4471414 .. 4471425 +  -5.8  -4.10657   AATAACCTTGGAGAA                CAGC TATC GCTG                 TTTTGAGGCCTCTAG  66 8
   HCH_04329 NONE
   HCH_04330 4480045 .. 4480059 +    -5  -3.05384   GTAGTCGGAATGCTC               CATGAT CTG GTCATG               TTCAATGGGAACGCC  50 493
   HCH_04335 4485102 .. 4485113 +  -3.6  -5.06414   GCCAATATAATTTCT                GTCG CCGC CGGC                 TTTTTATTAAAAGCG  75 451
   HCH_04337 4486109 .. 4486130 +  -7.9  -3.58343   TTGCCTGGGTCAACG           TCGCCTCCT GGCC AGGCGGCGG            TTTCCAGCTCCTCCC  62 190
   HCH_04347 4494575 .. 4494616 + -20.1  -3.25491   GCTGCTTTAATGAAC GCGGGGCTCGATCCGCCAC TACG GCTGCAGATCGAGCCCCGC  TTGGTCATCTCAATT 100 60
   HCH_04349 4497388 .. 4497399 +  -5.8  -4.14243   GCCCCCGCTTCTTCA                GCTG CCGC CAGC                 TTTTCCGCTGAGCTG  67 474
   HCH_04353 NONE
   HCH_04354 4501451 .. 4501475 +  -8.6  -3.67775   GCGGGGTTCCCTGCA          CGAACTTCAG TTCAT CTGAAGTGCG          TTCTTCAATAGGAAT  68 287
   HCH_04356 NONE
       ubiG1 NONE
   HCH_04358 4505618 .. 4505629 +  -5.8  -3.15579   AGGATTACGACGATC                TGGC CAAC GCCA                 TTCGTGAAGAGTTCG  55 344
   HCH_04359 NONE
   HCH_04360 4506847 .. 4506864 +  -5.5  -4.07568   CCAGGGTCACACTGA             CTGGCAG CTCG CTGACAG              TTTTACGCACCACCG  65 243
   HCH_04370 NONE
   HCH_04371 4515904 .. 4515916 +  -2.7  -3.27994   CTGCAAACCGCAGCT                TATCT AAC GGATA                TTGATCTGCGGTTGA  47 163
   HCH_04373 4516396 .. 4516410 +    -5  -2.62983   AGTTTTGCAAAGCCA               TTGCAA AAC TTGCAG               TCGTATCCGACTCAA  46 100
   HCH_04374 4517120 .. 4517135 + -10.4  -5.28176   CTACCTTCTTTTTTT              GGCCAC TCCG GTGGCC               TTTTTTATGAGTAGA 100 83
   HCH_04375 4517352 .. 4517362 +  -2.4  -3.03124   ACGATTTCTGCGTTA                 CCAG CTT CAGG                 TATTCAGGCGTAGAG  42 2
   HCH_04376 4518795 .. 4518805 +  -2.4  -3.42996   GATTCGCGTCCAATA                 GCCG GCG CAGC                 TTATGCTCCATACTC  45 466
   HCH_04380 NONE
   HCH_04381 4521199 .. 4521222 + -18.2  -4.89852   ATAGACATGAGCAAG          GCCCGAAGCC TCAC GGCTTCGGGC           TTTTTCTCGCTGTCA 100 60
   HCH_04389 4528733 .. 4528781 +  -6.1  -4.36914   CCATACAAAAACAAG TCGGCATCGTCATTGG-GAAGTC GGGTG GTCTTCTCCAACGCC-ATGCCGA TTTTCTCCAACAACC  71 74
   HCH_04393 4531836 .. 4531871 +  -9.1  -4.36127   CCGCTTTGGCGAACT    CCGGCGGCGGTT-TGA TCAAC TCAAAATCGCTGTCGG    TTTTGCCTTCTTCAA  83 42
   HCH_04395 NONE
   HCH_04398 NONE
   HCH_04400 4533669 .. 4533704 +    -4  -4.05033   CCAGAAATCTTATTG    TACAGCCGAGCCGAAAG GTT CCTTCGG-TAGGCTATA    TTTATGTCCAATACA  58 199
   HCH_04404 4538594 .. 4538616 + -14.2  -3.62644   GACTAAGAGCGCCGA           GGGCGATGTT ATT AACGTCGCCC           TTCTCTCCTTCTCAA  95 35
   HCH_04405 4540554 .. 4540575 +  -7.9  -3.15699   CGGTTAGTTGACCTG           GGATTCGGG CTCG CCCGCGTCC            TCTTCATACGTCGGT  62 49
   HCH_04407 4542550 .. 4542574 + -12.9  -2.87931   ATTTGTCTGCAACGA          CAGGGCCTG CACAGGT CAGGCCCTG          TCTCTCGCGGCTCGC  81 73
   HCH_04415 4548252 .. 4548267 + -10.4  -3.05046   TAGTCTCGCAAGGCG              CGTCCG GGAT CGGACG               GTTTTGCGACAGTAA  72 79
   HCH_04416 4550113 .. 4550164 + -13.9  -2.96216   TATTTACTGATCCGT CA-TCTGGAGCGCGCTCGCGGCGAGA CAA TCTCGCC-CGAGCG-GCGTCGGAATG TATCTACTCATGAGA  90 31
   HCH_04417 NONE
   HCH_04418 NONE
   HCH_04419 NONE
   HCH_04420 NONE
   HCH_04421 NONE
   HCH_04422 NONE
   HCH_04423 NONE
   HCH_04424 4556901 .. 4556918 +  -4.7  -2.82516   TGACCTCCAACAACC             GCTCCGC ACGG GCGAGGC              TATCCTGATCCGGAG  45 381
   HCH_04426 NONE
   HCH_04427 4558838 .. 4558850 +  -6.3  -3.60296   AGAACTCATAACCGG                CTTCA CTG TGAAG                TTTAACGTGGCCATC  61 269
   HCH_04430 4559401 .. 4559417 +  -2.3  -4.23674   TCAAAAATAGAAAAC              TTTGTCT TTT AGATAGA              TTTATATTAGTAAAA  57 383
   HCH_04434 4562541 .. 4562554 +  -3.7  -3.56318   TCATCTCCGCCTGAT               CGTCG CTGG CGTCG                TATTCTTCTTCGAAG  51 407
   HCH_04438 4566630 .. 4566647 + -12.7  -4.83615   GGGGACACAAAAAAA             TCCCCGC CTCA GCGGGGA              TTTTTCTAACAAATC 100 66
   HCH_04440 4568929 .. 4568940 +  -7.2   -2.5806   GGACACCAGACGGAA                GGCG CCGT CGCC                 GTTGTCCACCGCTTT  54 204
   HCH_04444 4573954 .. 4573970 +  -6.5  -3.83205   AAAAATCCTCCGTCG              GCGCTTA ATA TGGGCGC              TTTGATCTGAAGGAT  66 73
   HCH_04446 4574948 .. 4574963 +  -8.2  -4.07687   CGTTTCCGCCAAATT              CGCCGT AGAA GCGGCG               TTTTCAGCGGCGCCT  77 195
   HCH_04449 4577833 .. 4577859 +  -6.4  -3.40403   GGATATCGGAAAACC         GGCGCGCCTACG CCA CGTAAACGCCCC         TTGTGCTCAGAGGCG  59 6
        ackA NONE
         pta 4581365 .. 4581386 + -18.7  -3.85698   GAAAGCTAGGATTAT           CGCCGCCGG AACC CCGGCGGCG            TTTATACGCAAGAAA 100 32
   HCH_04465 4595462 .. 4595479 + -12.7  -5.27335   AGAGCTCACAAAAAA             GCCGGTC ATGC GACCGGC              TTTTTATTTGGCCGC 100 73
   HCH_04485 4615276 .. 4615289 +  -5.2  -4.66163   TGGCGGATGGTTTAC               GCCG GTCCAA CGGC                TTTTTGCATGGCAAT  75 158
   HCH_04486 4615508 .. 4615520 +  -3.3  -2.52529   TGAAAAATATGCTGA                CGGGA CAA TACCG                GTATTCGTGGTTATG  42 104
   HCH_04487 4617046 .. 4617056 +  -6.8  -2.62396   TCAGTACACGGAGGT                 TGGC TTC GCCA                 TGATCTAACCAAGTC  53 135
   HCH_04488 4618556 .. 4618582 + -11.6  -4.18018   TAAATGGAATTGGCG        GCCGCGC-CAG ACACAC CTGAGCGCGGC         TTTTCAATGGAAAGG  91 71
   HCH_04492 4622646 .. 4622657 +  -7.2  -4.23674   CACAACTTTGGCAGT                GCGC AGCG GCGC                 TTTGTCTTCATCCAG  77 215
   HCH_04496 4624906 .. 4624920 +  -3.6  -3.95988   CGGTCACAAAATTAC               TGAGAA TTA TTTTCA               TTATATTTACTTTTA  55 67
   HCH_04497 4626049 .. 4626073 + -14.3  -2.72463   GCTAGCCGCGGGAGA          CGGGGCCTG CGCATGT CAGGCCCCG          TCGTTGCAGATAAAT  88 97
   HCH_04498 4628091 .. 4628101 +  -6.8  -4.11371   CACTGGCGTTGATGT                 CCTG CAA CAGG                 TTTTGCAAACTCTTC  70 277
   HCH_04500 NONE
   HCH_04501 4631669 .. 4631682 +  -2.3  -4.37886   CCCATCATTGCAGTT               GTTCC CGGA GGTAC                TTTTGTCCCAAATCG  61 77
   HCH_04502 NONE
   HCH_04503 NONE
   HCH_04504 NONE
   HCH_04505 4636721 .. 4636741 + -12.5  -2.87344   TTGTCTGCAACTACA            GGGCCTGCC CAT GTCAGGCCC            TGTCTCCCGCGGCTC  80 102
   HCH_04507 4639050 .. 4639068 + -11.7  -3.53224   GCGGCATACGAAAAA             CGCCTCC ATATA GGAGGCG             TTTCCGAACAGGCTC  83 306
   HCH_04510 4639885 .. 4639909 + -12.9  -2.70932   GTTAGCCGCGGGAGA          CAGGGCCTG ACCTGTG CAGGCCCTG          TCGTTGCAGACAACC  81 245
        ureD 4648993 .. 4649007 +  -5.6  -3.17146   GCCGCGGATATGGGC               GACCTG ACG CAGGCC               TGTCTTATGGCGAGA  52 19
        ureA NONE
        ureB NONE
        ureC NONE
        ureE 4652145 .. 4652158 +  -3.7  -2.80464   AGCATTAGAGGACTC               GCCGC CCAT GCCGC                CTTTAGCGTTGCTGA  43 33
        ureF NONE
        ureG NONE
        ureJ 4654105 .. 4654118 +  -5.2  -4.06384   GCCACAGGCGTCGCC               GCGG TGGCTT CCGC                TTTCTGATATTGAGC  64 5
   HCH_04529 4654658 .. 4654684 +  -3.7   -5.7827   GCGGCCTGAACCGTT        CCGGGCGA-ATT AGGC AGTATCGCCCTG         TTTTTTATTTCTCTT  91 32
        pdxH 4655619 .. 4655631 +  -6.2   -4.6902   GACCGCTTCGACATC                CGCG GGCGG CGCG                TTTTTGAACTTCTCC  78 141
   HCH_04532 4657000 .. 4657023 +  -5.3  -2.70932   AGCGTCAAAACAATC          CTGCAAATG CGCCTC CAGTTGCAG           TCGTTGCGCCGGCGG  47 139
   HCH_04535 4658389 .. 4658403 +  -7.8  -3.14132   CAAGTCTTTTATGCC               TGGCGC ACA GCGTCA               TTAATCCAAGAAAAG  62 189
   HCH_04543 4670625 .. 4670635 +  -8.2  -3.14878   CCCTCTTAGTTGCTG                 GCCG TTG CGGC                 TGTTCGCTTCCACAA  64 520
   HCH_04561 4682763 .. 4682781 +    -6  -3.85704   ATGACTGTGGCAAAG             CCTGCA AATTGCC TGCAGG             TTTCCTACTTGATCG  63 74
   HCH_04569 4690287 .. 4690312 +  -9.6  -3.03151   GCGCGAGGTCTTTAA         CGCCCTGCGC TATATT GCCCGGGGCG          GTTTGCTTTGGCGCC  69 44
   HCH_04570 4690961 .. 4690971 +  -3.2  -2.94912   TGAAGGCATTGGCGG                 CATC AGG GGTG                 TCTATGAATTGAGCG  45 3
   HCH_04571 4691580 .. 4691598 +    -9   -3.6543   AATTTAACGGGAGGT             TTTGCAAA ACA TTTGCAAA             TCTTTTGCAAGATTA  74 82
   HCH_04582 4700594 .. 4700612 +  -4.5  -3.68341   TCACATCAATCTGCC             CCGCG CAGAGCGCC CGCGG             TTGTTCGATGGCCTT  55 465
   HCH_04593 4714853 .. 4714867 +  -4.2  -3.05844   CTTGAGTGAAGGCCA               TCAGCT CGG GGCTGG               TCTTGGCGTAACCGC  47 217
   HCH_04597 4721052 .. 4721070 +  -8.9  -2.61027   AGCTGAGCTAACCAC             CCAGTTC CAGAT GAACTGG             CTCTTGATTTAGTAG  63 467
   HCH_04601 4724789 .. 4724814 +  -5.4  -3.68988   CCTGTTTGAAGTCGC         CCTGAAGAGCG GTCAA CGC-CTTCTGG         TTGTCTTCAATCAAC  58 515
        purE NONE
        purK 4727351 .. 4727371 +  -8.5  -2.81642   CCGCCACTCGCCTAG            CTTATTAAT TTT ATTAATAAG            TCTGATAAATAATCT  62 111
   HCH_04606 4728219 .. 4728242 + -13.1  -2.59431   CTTAATCCGTTCCAA          CGTCGGGGC CCCCGC GCCCCGGCG           TGACTTCTCCCCCGC  81 36
   HCH_04607 4730505 .. 4730526 +  -2.1  -2.92613   CGAGGACGCACGCCA           GGGTGGAAC TTGC GTAACGCCC            TCATTTAACATGCGG  42 45
   HCH_04608 4731139 .. 4731153 +  -5.6  -3.72241   GCCGAGGCTCGTCAG               GCTGTC AAA GTCAGC               TTTAACTAATTCCTG  59 2
   HCH_04609 4733158 .. 4733183 + -15.5  -2.71712   GATGAAATCAGGCGT         GAGG-CGGCGGA ATG TCCGCCGCCCTC         CTTTGAGAAAAGGCA  95 52
   HCH_04617 4740932 .. 4740945 +  -9.5  -3.54158   GTATCTAGCAAAAAA               GGGGC TTCG GCCCC                TTGCTTATTCACCTC  74 33
   HCH_04618 4741844 .. 4741855 +  -4.4  -3.85698   AATCTCTTCGTCCGT                GAAG CCGA CTTC                 TTTATAAAAAACCAC  58 525
   HCH_04621 4745129 .. 4745148 + -10.7  -5.28778   CCGCACATCAAAAAA            GCCGGGA CAACTT TCCCGGC             TTTTTTATGCCTGCT 100 78
   HCH_04627 4751866 .. 4751877 +  -3.6  -3.23216   GACCAGCTGATCCGT                CGGC AGCA GTCG                 TTCATCCTGATAGGC  47 174
   HCH_04629 4753591 .. 4753620 +  -7.9  -3.90112   TTTCCCTTCCATCTG       GTTGCGTAAGGGCT AAA AACCC-TGCGCAAC       TTTACTTCAGAAAGC  70 47
   HCH_04630 NONE
   HCH_04631 4754767 .. 4754786 +  -4.9  -2.99471   TCGGCGATGAGGAAC            CCCCCTG TTCCAT CAGGGCG             TCTATCTCAGCGTCG  46 60
   HCH_04634 4757738 .. 4757767 +  -2.8  -4.36914   GATTGCGCAATTGCG       TCAGCGGATCGCG GGTGG CGAGATCGGC-GA       TTTTCTCCCGCGCCA  62 507
   HCH_04639 4762442 .. 4762474 + -13.4  -2.78395   AAAGACAAGGATTAT     CGCGC-GCCGACTCA ATAG TGGGCCGGCAGCGCG      TCATTGATGACGATT  85 40
   HCH_04641 4765359 .. 4765370 +  -2.2  -3.84246   AGACGGATGAGTTTC                TCTG CAAC CGGA                 TTTAATCCTTAGGGA  52 171
   HCH_04642 4768917 .. 4768932 +  -4.6   -3.5511   GAAAAGATTCCTATA              CAGCCG CATA CAGCTG               TCTTTCTAAATAAAA  55 1
   HCH_04643 4769398 .. 4769428 + -12.6  -2.72144   GCGGTTAGCCGCGGG       AGACAGGGCCTG ACATGCG CAGGCCCTGTCG       ATTTAGACGAAATCA  81 69
   HCH_04645 4772171 .. 4772181 +    -4  -3.59262   AAAGAATAACATTTT                 GTAT TGA ATAC                 TTTACACATCTCGCC  52 42
   HCH_04646 4773958 .. 4773973 + -11.8  -5.31519   TTTTCCATCAAAAAA              GCGCCC CTCG GGGCGC               TTTTTCTTTAGCTGT 100 41
   HCH_04648 4775841 .. 4775853 +  -3.3  -2.80438   ATTTATGGAGAAGTT                TGGAG TTA CCCCA                TGATTGAGTATTTCG  43 6
   HCH_04649 4776384 .. 4776400 +  -2.9   -3.5944   CATTGGCTTGCAAAA              GAGGGCA TGT TGTCATC              TTTACCCGTATCAGT  49 74
   HCH_04650 4777328 .. 4777348 +  -9.7   -3.7764   ATTGAACTTGCCTCC            GGGCGCT CGGTAGC AGCGCCC            TCTCTTTTTATTTTT  76 43
   HCH_04651 NONE
   HCH_04652 NONE
        gap4 NONE
   HCH_04654 4781045 .. 4781058 +  -4.5  -3.97413   GATCACATGGCGCCA               GTTGC GCCC GCAGC                TCTTTTATTAATAGG  60 349
   HCH_04659 4785689 .. 4785708 + -13.6  -2.79785   CGGCTAACAGCCGCG            CAGGCGCA TCCA TGCGCCTG             GTTATTAACATGTCA  85 124
   HCH_04661 NONE
   HCH_04663 4789109 .. 4789121 +  -6.9   -3.7795   CTATTTTTTATCGCG                CCCGG GAA TCGGG                TTTAATGACGTTTCG  63 178
   HCH_04664 NONE
   HCH_04665 NONE
   HCH_04666 4794163 .. 4794180 + -14.1  -3.59405   CACCGACCATAAAAA             GGCCCCG AATT CGGGGCC              TTCTCTCATCGTTTT  93 49
   HCH_04668 4798187 .. 4798199 +  -6.3  -3.85165   GGTAATATTCCCGTC                GAAAG GAC CTTTC                TTTGACTTTCAAATG  66 8
   HCH_04669 4799214 .. 4799234 +  -3.9  -3.81488   AGAATAACTCGGCTG            GCGGAAGCA GGA TGCTTCGGA            TTATCTTTCACGGGG  57 94
   HCH_04670 4799933 .. 4799975 +  -6.2  -3.74872   GCAAGACGCGGCGCC GGCAGTCTCCCGCCGTCCGC GCCGA GCCGTCCGCGGGA-AC-GCC TTTCATAGACTCACT  60 366
   HCH_04674 NONE
   HCH_04675 4806352 .. 4806389 +  -3.5  -4.60041   AATGAGGCAAAAGAG   CCGCCGGT-TACGT CAGCTCAATAT ATGTACGCCGGCGG   TTTTTCAACCTCAAT  66 64
   HCH_04676 4807769 .. 4807783 +  -2.8  -3.53811   ATAAAGAGAGTCTAG               CAGG CCGGAAT CCTG               TTTCACCGGCGTCCA  49 296
        wcaJ 4809756 .. 4809776 +  -6.8  -2.87344   TTGTCAGCAACGACA           GGGCC-GGC ACAT GTCAGGCCC            TGTCTCCCGCGGCTA  54 512
         ugd 4816331 .. 4816374 + -11.8  -2.63631   CATCGCCCGCTAACC GTATTCGCCGACGGAGCCCT ACAGGA AGGGC-CCGTCGGCGCG-AC TCGTCTCACACTTGA  75 28
   HCH_04683 NONE
   HCH_04684 NONE
   HCH_04685 4820802 .. 4820829 +  -7.6  -4.98531   ATGAGTCGCGTCATC        CACAGCTGCGCA GGCT TGCGCAGTCGCG         TTTTTGATTTGACGC  86 37
   HCH_04687 NONE
   HCH_04688 4822573 .. 4822589 +    -5  -2.53263   GACGACGAAACGCGG              GCGGCG GGCGG CGCAGC              TGAGTTGAACGTGGA  46 1
   HCH_04689 NONE
   HCH_04690 NONE
   HCH_04691 NONE
   HCH_04692 4826146 .. 4826170 + -17.2  -5.52079   GAGCGAACAAAAAAA          GCCGTTCCGG GGATA CCGGAACGGC          TTTTTATTTTGGTCT 100 51
   HCH_04694 4827602 .. 4827618 +  -2.9  -4.07746   ATCAGGTTTTGGCGT              CCTATAG TGA CTGAAGG              TTCTGTTTTTGCAGA  56 84
   HCH_04696 NONE
   HCH_04697 4829946 .. 4829975 + -10.9  -4.62984   CCGTTAATTATGAAA       GTCTTCTCACT CTTTGATA AGTGAGAAGAC        TTTTGTCTCTAATGG 100 123
   HCH_04698 NONE
   HCH_04699 4832864 .. 4832877 +  -5.9  -3.68798   TCGCAGCCTCACAGG               GCGGT TAAC GCCGC                TTCGTTCTTTTAACC  61 18
   HCH_04700 4833480 .. 4833492 +  -4.7  -2.91144   TCTGTCCAGAGACCT                CCGCG CAG CACGG                TAATTTAGACAATCA  47 10
   HCH_04701 4834973 .. 4834985 +  -2.6  -3.28712   CTTGGTTTTCGCTTC                GCCG ATCAA TGGC                TTATAGGGCGACGAC  47 47
   HCH_04703 4835687 .. 4835708 +  -5.9  -2.70932   GTTAAAGGCATGAGC           GTATTTGCG CGCT CGAAAATAC            TGCTTAAAACGGCCG  50 195
   HCH_04705 4838049 .. 4838075 + -10.8  -2.77416   TCTTCAGCAGACTGG         TTGCCGGCGCGG GTT CTGCGCTGACAA         TAATCTCTTGATACT  66 353
   HCH_04714 4844939 .. 4844965 +  -2.9  -3.40522   TTATTCAAAGCCGAA         CTGCATGCAGG GGGAG CTTGTCTGCGG         TTATACTCCCCCACT  47 81
   HCH_04715 NONE
   HCH_04716 4846659 .. 4846675 + -10.1  -3.17714   CACCTAGAGACATAA              GGGGGCA TTA TGCCCTC              TTGCTCAACATTTGA  73 48
   HCH_04718 4848312 .. 4848331 +  -3.4  -4.72272   GCGAGCGAAGATAGT            CGAGGGCC TGGC GGCCGTCA             TTTTTAGTGACCACC  70 340
   HCH_04720 NONE
   HCH_04721 NONE
   HCH_04722 4850976 .. 4850999 +  -6.7  -2.63549   CCCATGGTGGGACCA          TCCGCCGAT ACCCCC ATCGGCCGA           ATATTGTTGAAACTG  51 225
   HCH_04724 NONE
   HCH_04725 NONE
   HCH_04726 4855776 .. 4855788 +  -3.3  -4.08706   CCGTCGCAAGGAGCT                TCGTC CAT GCCGA                TTTATCTGGTCGACG  58 73
   HCH_04727 4856511 .. 4856525 +  -4.2   -3.5125   TAGCGCTGCCGAATG               TCGCCA GGT TGGAGA               GTTTTTCGTTGCCCG  52 179
   HCH_04732 4867065 .. 4867081 +  -8.7  -3.34005   AGTCTCGCTGCTGCA              CGGCTTG CAG TAAGCCG              TTGTAGAAGTTCATT  66 143
        alkB 4869022 .. 4869035 +  -3.8  -2.57192   AATCCCCGTCACACC               GGCA AGTTTC TGCC                TAGGTTAAATTGACT  44 108
   HCH_04735 4870175 .. 4870185 +  -8.2  -3.54459   TGAGGTTTGCGTCTG                 CCGG GGC CCGG                 TTTACGGCCAGTTGA  69 65
        gltA 4887534 .. 4887549 + -11.8  -4.67607   CGGTTGACTTGCAAA              GGCCGC TTAT GCGGCC               TTTCTTTATTGGAGC 100 52
   HCH_04751 4888557 .. 4888576 + -10.7  -5.79595   CAATAAACAAAAAAA            GGGCGGT GATTAA ACCGCCC             TTTTTTCTTTTCGCA 100 80
   HCH_04753 4892542 .. 4892553 +  -7.2  -4.24342   CACTTTCAGGCCTGC                GCGC TTAA GCGC                 TTTCTTAGTCGCCGG  77 429
   HCH_04758 4896999 .. 4897022 + -13.9  -3.09273   TCTCGCCAAAGCCTA          TAGCGGCGC TTAAAC GCGCCGCTA           TCTATCTTGCGCCCC  90 13
   HCH_04760 4898276 .. 4898308 +  -9.3  -2.79276   GGCAGGCCCTGTCGT      TGCAGACAAATAG AAGGAAG CTATTTGTCTGCC      TGATTAATAACTGAT  65 136
   HCH_04767 NONE
   HCH_04768 4906667 .. 4906684 +  -6.9  -3.07135   ACGCCGCCAAGCGTT             GGCGACA TGGA TGACGCC              TGATTATTTGTAGGA  55 77
   HCH_04772 NONE
        proS NONE
   HCH_04774 4910713 .. 4910739 + -11.5  -5.21236   CAACTTATCCTTTAA         CGCCGGCGGAG CTTTT CTCTTCCGGCG         TTTTTGTTATAAGTT 100 58
   HCH_04775 4911879 .. 4911894 +  -7.6  -3.06815   CACCCAGACCAGGCG              TCGATC CGCT GATCGA               TATCTTCCGGCGCCT  57 514
   HCH_04780 NONE
   HCH_04781 NONE
   HCH_04782 NONE
   HCH_04783 4921228 .. 4921240 +  -3.3  -3.93984   CGCAGTTGGAGGAGG                CGCCA TGA TGGAG                TTTCTGACTCAATTT  55 18
   HCH_04784 NONE
   HCH_04785 NONE
   HCH_04786 4925716 .. 4925736 + -12.7  -3.23395   GCGCCTGGTGATTAA            CATGGCAAT ATC ATTGCCATG            TTAATAATAATCGAT  84 184
   HCH_04787 4926720 .. 4926735 +  -3.2   -4.1196   CTGATGAAGTCGTTT              CGCCTT GAGC AATGCG               TTTTCCGCATCCCTT  58 18
   HCH_04788 NONE
   HCH_04789 4927881 .. 4927895 +  -8.5  -3.85698   GCGGAGAGTTTCTTC               CGCGC CGAAA GCGCG               TTTGTAAAACGCCAG  71 484
   HCH_04794 4936384 .. 4936397 +  -3.7  -2.91276   AATGTAGCGTACGCC               AGCGC CAAA GCGCC                ATTTATCCACGCCAG  44 290
   HCH_04796 NONE
   HCH_04797 4938664 .. 4938677 +  -5.3  -3.68351   TATGGCCGGCGGGTG               TGAAG TGTC CTTCA                TTTGGATGATACCAA  58 404
   HCH_04802 4940138 .. 4940150 +  -4.7   -4.3953   ACATCGGCGTAATTA                CCGGC ACG GCCAG                TTTCTTCTCATTCAC  68 218
   HCH_04806 NONE
   HCH_04807 4945585 .. 4945612 +   -20  -3.60098   CGGTTTGAAGCGAAA        GTATGGCGCAGC CCCG GCTGCGCCATAC         TTTACAGTACGCCGT 100 43
   HCH_04810 4949164 .. 4949174 +  -2.4  -3.70919   CGGGACGTGAACGCG                 CCAG CCG CCGG                 TTATTGAGGTTTCCC  50 8
   HCH_04811 4950050 .. 4950061 +  -7.2  -5.02074   CGCCAGTTGCGCCAA                CGCC AGAC GGCG                 TTTTTTCGGCAATCC  91 77
   HCH_04813 NONE
   HCH_04814 4953441 .. 4953482 +  -9.4  -3.55563   AGTAAATCAAACTCT CAACGCGGGCCGAATCC AAACCTGAC GGAG-CGGCCCGCGCTG TTTCGCGCCTCAACT  71 36
   HCH_04816 4957763 .. 4957777 +  -5.6  -3.58522   GCCTTCAAAATTCTT               GGCCAG GAT CTGCCC               TTTCGCCATGGTGAT  55 389
   HCH_04822 NONE
   HCH_04823 4969554 .. 4969575 + -15.1  -5.44119   GGTAAAAGCCACTAT           CGGCGGGCT GCAA GGCCCGCCG            TTTTTTTGCCCTGCG 100 36
   HCH_04843 4987988 .. 4988003 + -10.4  -2.94045   GCTTGCCGCCGTGCA              GGCGCA TCCA TGCGCC               TAGTTATTAACATGC  72 160
   HCH_04844 4988724 .. 4988742 +    -3  -3.31461   GTTGTATGATTGACT             GCGTCAGT CCG ACTGCGGC             TTGTCAGGATGACTC  47 28
   HCH_04847 4991294 .. 4991318 + -12.9  -2.71011   GTTCGCCGCGGGAGA          CAGGGCCTG ACATGTG CAGGCCCTG          TCGTTGCAGACAAAT  81 111
   HCH_04860 5002571 .. 5002584 +  -2.4  -3.62354   GCGCCGTCAGGCCCT               GTCA TACACC TGAC                TATTTGATTTAACCA  50 13
   HCH_04861 5002843 .. 5002876 + -16.8   -3.7732   CTGACAGTATAGGGA     TGCGCTCAAGCAGG CCTCTC CCCGCTTGAGCGCA      TTATTAATATGGCAA 100 37
   HCH_04866 5007463 .. 5007474 +    -3  -4.11692   TAAGCTTTTGATTTA                TAAG ACTT CTTA                 TTTTCGCCATCAATC  56 111
   HCH_04867 5008092 .. 5008126 + -16.4  -3.05384   GAGATGGCTTTTATT     ACCCAGGCCTGCAGGT TTC GCCTGCAAGCCTGGGC     TTGGGTCCAGCCGCC 100 61
   HCH_04869 5008435 .. 5008450 +  -6.8  -4.57073   GTGCGCAACTGTGCT              G-CGGGC CCT GCCCGAC              TTTTTCCGCCACGTC  78 238
   HCH_04871 5010631 .. 5010671 +  -5.5  -4.38927   CGTCCCTGAACCGTC  GGCAGCGATATTCCT TCTCTCCCAAT AGGAATATCGCATCC  TTTCTTCTCTCGACG  69 160
   HCH_04879 5017686 .. 5017696 +  -6.8  -2.53822   CTCTCGGTCTCTTCG                 CCAG AGC CTGG                 ATATTCTCCACTCCC  51 199
   HCH_04882 5019359 .. 5019378 +  -4.3  -3.72588   TTTTACGGACGAATT            C-CCGGAA TTGAT TTCCGGAG            TTTGCGTGTGGGTTA  55 316
   HCH_04883 5020379 .. 5020390 +  -7.2  -2.90075   TACCTCGATTATTAA                GCGG CCCG CCGC                 TATGATTGCGCCGAA  57 129
   HCH_04884 NONE
   HCH_04887 5023297 .. 5023319 + -12.8  -2.72661   TTGGCGAAACGCAGG           TCCCTTTCCA CCG TGGAGAGGGA           TACTTGCAAGTACTC  76 86
   HCH_04891 5026407 .. 5026453 +  -2.9  -4.41348   TTGGCCGCCGTATTG CGGCCGTCGATCAGTTGGCGCG TTAA CGTACTGAATGA-CGACGACTG TTTATTTAACCCGGA  62 77
   HCH_04893 5028750 .. 5028770 + -11.9  -3.14647   TGTTCCGTATAGAAA            GTAAGGCTG TCA CGGCCTTAC            TTCCATCTACTCCCT  79 55
   HCH_04894 NONE
   HCH_04895 5031498 .. 5031523 + -14.1  -3.91897   ATACTGAGGCGAAGT         CCTGGCGATTT CGTA AAATCGCCGGG          TTTCTCCATAGAAAA 100 34
   HCH_04896 5032358 .. 5032374 +  -9.4  -5.54079   ATCAATGTCAAAATA              GGAGGG TAAGT CCCTCC              TTTTTTCGTTTTTGG 100 67
        galU 5033333 .. 5033348 + -10.4   -5.7946   ATATGCACCAAAAAA              GCGCCT AAAC AGGCGC               TTTTTTTATTGCCGC 100 55
   HCH_04907 NONE
   HCH_04908 NONE
   HCH_04911 5046197 .. 5046210 +  -2.3  -4.36914   ATTCCCAGCGGTCGG               CGCCT CGAT AAGCG                TTTTCTCCGGGGCCA  60 278
   HCH_04929 NONE
   HCH_04930 NONE
   HCH_04931 NONE
   HCH_04932 5062229 .. 5062257 +  -4.7  -2.52464   CCATGCCCCTGATGA        TTAACATGCCAAT ATC ATTGCCATATTAA        TAAGTTGCACGGAAG  46 67
   HCH_04933 5064262 .. 5064293 +  -7.3  -3.00342   TTTTTCCTTACTCCA      GGCCGGCTTGT AAAAGCCACA ACAAACCGGCC       TCCCTTTTTTCTTAT  59 50
   HCH_04934 5064913 .. 5064929 +  -5.8  -3.07043   GCCTGCAGCGCACCA              CTGCGT AACCC GCGCAG              TGTTCCCATACTCGC  53 18
   HCH_04935 5066183 .. 5066218 +  -4.7   -5.0916   TAAGCCGCACTCCTG    TCCTGGGTGCGGCGCT TGTCT ACCGTC-CAGCCAGGA    TTTTTCTATTGACCA  80 52
   HCH_04936 5066896 .. 5066923 +  -2.1  -3.81488   TCAATCAGTGATGGC       GA-TCA-GCGG-GC TAA GCGCCGCGTGAATC       TTCTGTTTAAGCGCC  52 71
        xseA 5077159 .. 5077171 +  -9.1  -3.09655   CCACGCAAAAAGAAA                GCGCT AGA AGCGC                TATATCTATATATAA  67 97
   HCH_04948 5080643 .. 5080688 + -10.3   -3.1552   TTTGCGCTAACCCGC AGCGGACGCCGCCAGCGC-CAT AAT ATGCGTGAAGGCGGCGTCCGGA TCTTCCTGCATAAAG  73 31
        tesA 5086775 .. 5086810 +  -4.9  -2.94099   CTCTTTATAGCTATT    GCTAGTCTTAA-AGTA AGTCA TACTATTGAGGCTGGC    TATATGGTGACCCCG  49 62
   HCH_04954 NONE
   HCH_04955 5089951 .. 5089964 +  -5.2   -4.3534   CATAGTTTTCCAGCA               GGCG GTCCAG CGCC                TTTTGGTGCTTGGAC  69 266
   HCH_04960 5097369 .. 5097383 + -12.8  -3.29471   GCGCTGAATATTTCG               GGCGGC GAA GCCGCC               TTACTCTACTCCCAC  87 34
   HCH_04962 NONE
   HCH_04963 5099665 .. 5099678 +  -3.1  -3.08032   TGAAGTCTTCAGGAA               TACTG GCGG CGGTA                TGATTTTCCACCGCA  43 114
         rmf 5102310 .. 5102326 + -15.1  -4.41895   ACCCAACCCCATTTA              GGCCCGC CTC GCGGGCC              TTTTCATTGACGCTT 100 75
   HCH_04967 NONE
   HCH_04972 5112221 .. 5112250 + -15.2  -3.72695   AGTCTTCAAAAGCGT       TAAAAAGCCCGC GGTTCA GCGGGCTTTTTA        TTTGCTGAAAACACT 100 52
   HCH_04988 5132389 .. 5132446 + -16.5   -4.0274   CCCGCCTTGCAAGGG CGCTGAA-CCGACATAAAAAAACCGCCA ACA TGGCGGTTTTTTTGAGCCGAATTCGGCG TTATTTCATGCTACG 100 63
        pyrC NONE
         rnt 5136734 .. 5136763 + -15.1  -3.05816   AACAGGCCATAGACA       CAAAAAAGGCCGC AAAA GCGGCCTTTTTCG        TTAACTCGACAGTAA 100 100
   HCH_04999 NONE
   HCH_05001 5144642 .. 5144660 + -14.6  -4.87291   CGCTCCAATAAAAAA             GACCCGCA TCA TGCGGGTC             TTTTTCGTTACGCTA 100 60
   HCH_05003 5146966 .. 5146992 +  -9.3  -3.48593   CATCAGCTGATCACG         TCAGCCGCCGG CGATA CCGGCGGCGCA         TTCTCTCAGAAACTG  71 31
   HCH_05008 NONE
   HCH_05009 NONE
   HCH_05010 NONE
   HCH_05011 5156225 .. 5156238 +  -2.3  -4.47551   GCGCCACGCCATTAT               CAGCT TTGC AGCAG                TTTTATCAGTTCCGT  61 68
   HCH_05013 NONE
   HCH_05014 5159086 .. 5159101 +  -2.5  -2.52464   TTGTGCGCGCAGGCA              GAGGC CACACA GCTTC               TCACTTGAGCAGACA  39 2
   HCH_05015 5160489 .. 5160509 +  -6.7  -2.52464   GCGTCTGGGCGATAT            CGGCCAGCG CCA CGCTTTCCG            TCACTTCAAAGCAGA  51 431
   HCH_05017 5164222 .. 5164244 +  -4.7  -3.31322   GCAAGCGACATCCAG           CCGCTTGCG GGCTG CGATAGCGG           TTGTCAGCCGTTCCG  52 66
   HCH_05018 5165809 .. 5165830 +  -9.4  -3.91911   CCGCGATCAAGTGAA           GGCGC-CGC AGTTG GCGCGCGCC           TTTGCTTCGGCTACC  76 42
   HCH_05019 5166964 .. 5166979 +  -2.6  -2.59564   CCGTCACATCCAGCG              CTTTTG GCGG TAAAAG               ATTGTCCAGTCCCGA  38 422
   HCH_05033 5188642 .. 5188655 +  -4.5  -3.14931   GCGTCCCCATCTCCC               TGGGG AACC CTCCA                TTCATCAAGGATACA  50 69
   HCH_05034 5189665 .. 5189676 +  -3.6  -3.61398   CTCGTGATAGAAAGG                CGCG ACAA TGCG                 TTCTTCCCCGCCACG  51 346
   HCH_05038 5194083 .. 5194108 + -11.1  -3.06815   GCTTCACCGAGGATC         TGTCGGCGCCA TGAT TGGCGCCGGAA          TCTATTCCACCGGAT  74 12
   HCH_05040 5196702 .. 5196726 + -11.3    -2.924   GGCAGGCTGAAAACA          CGACGCCGGCT CCA AGCCGGCTGCG          CTTTCTCAAAGATTA  74 62
   HCH_05043 5199050 .. 5199072 +  -4.1  -4.07568   GCACCAGCTCTTTCA          CACTGGTCAG CAGC CCGACC-GTG           TTTTGCGCGCCAGCG  60 287
   HCH_05045 NONE
   HCH_05046 NONE
   HCH_05047 5204649 .. 5204673 + -13.6  -3.14132   TATTGACAGGGAAAC          GGACGACGGT CGTAC GCCGTCGTCC          TTAATGCAACCGGCC  88 35
   HCH_05049 5205942 .. 5205954 +  -5.5   -4.0251   GCCACAACATCAGCG                GGTTG CCC CAGCC                TTTCGTTGTACTCCT  63 349
   HCH_05051 NONE
   HCH_05052 NONE
   HCH_05053 5212326 .. 5212356 + -13.3  -3.12936   TTCGCAGGAATGCGC      ACCCGGCTGCCGGA TCGC TCCG-CAGCCGGGC       TCTTACAATTTACAT  88 49
   HCH_05057 5215700 .. 5215721 +  -8.6  -3.72363   CGCAGAAAAACAAAA           GGCGCAGC CTCCCA GCCGCGCC            TTTCGAATTTCCCTA  71 61
   HCH_05063 5220739 .. 5220753 +  -2.1  -3.13475   CAGTTCTCGTACTTC               TGTCA CAAAC TGACG               TTAAATGTCACCTTG  43 68
   HCH_05065 5221110 .. 5221138 +  -4.5  -3.06796   GTCTTAAGGAAATAT        CAGGCGGAG CGTTGATTGGT CGCCGCCTG        TTCGCTGGCGTGGCG  49 53
   HCH_05067 NONE
   HCH_05068 NONE
   HCH_05069 5222640 .. 5222653 +  -9.5  -5.38326   TATCCCATAAAAAAA               GCGCC CGCA GGCGC                TTTTTATTTGCTTAA 100 58
   HCH_05072 5228759 .. 5228776 +  -4.1  -4.16842   GGCTTCCGAGACATC             CAAATCG TAAG CGATCTG              TTTATTCAGCATGCC  60 195
   HCH_05078 NONE
   HCH_05079 5236932 .. 5236953 +  -4.4  -3.30124   ATCGCGCCATATCCG           GACTGCGT CCGCGC ACCCAGTC            TTCTCCCCACTGCAC  49 446
   HCH_05086 NONE
   HCH_05087 5245788 .. 5245806 +  -4.5  -3.53012   GCGGAAATAATCACC             GCGGG AATATCGCG CCCGC             TTTGGCGGCGCAACG  52 187
   HCH_05092 5251642 .. 5251657 +  -3.9  -3.14881   CCCTGCCTCCTCCGC              GCCCG ACTCCA TGGGC               TTCATCAAAGACTTG  48 83
   HCH_05093 5252167 .. 5252182 +  -6.1   -3.1978   AGATAATCATTACTC              GACGC GACTAA GCGTC               TATTAATATGGCAAT  55 15
   HCH_05094 5252370 .. 5252387 +  -3.4  -3.04244   TGCGTTTTAAACAGT             CGACCTG GTCGA CAGG-CG             CTTCTTTCTAAACTC  45 75
   HCH_05095 5254202 .. 5254244 + -20.1  -2.52676   GAAATTCGCGAGTAA GCAGCAAAAACGGCTGACC ATCAA GGTCAGCCGTTTTTGTTAC TGCATTACCAAAATC 100 54
        yscN NONE
        yscO NONE
   HCH_05109 5267987 .. 5268040 +  -2.1  -3.08224   CGGTAAAGCCGCCCC GGCTGGGACGAACGCAGATGACGCT GGAT AACCTGATCTGCGCCCGCCGCCGCC CTTTTGCGCTGCAAT  42 47
        yscQ NONE
        yscR NONE
        yscS NONE
        yscT NONE
        yscU 5271751 .. 5271770 +  -9.2  -4.15508   TGAATATGCATTTTC            GCGCCCTA TCCA TTGGGCGC             TTTTCAGGATTCCTT  80 63
   HCH_05115 NONE
   HCH_05116 5273690 .. 5273706 +  -7.9  -2.53581   ATGAATCGAAAACGA              GCCGCTG ACA CAACGGC              TCGATTAGCACTATC  57 74
   HCH_05118 5274528 .. 5274545 +  -6.9  -4.62336   TGGCGCGGACTGGCG             CCGCCAC ATCG GTGGCGA              TTTTTACGGTGACCT  78 263
   HCH_05125 NONE
   HCH_05128 5277756 .. 5277770 +   -10  -3.88442   CACGTTTCTCAGCAT               GACTCC GCC GGAGTC               TTTACTGATATTTTC  76 190
   HCH_05133 5281626 .. 5281647 +  -4.4  -2.79023   ACTTCTTCCTGATCT           CTGCGC AACTTCACCG GCGCAG            TGGTTACTCACCTTG  45 97
   HCH_05134 NONE
   HCH_05135 5285796 .. 5285814 +  -4.5   -4.4078   TGGCGATACCCAAAA             TCCAGGT GGAGA ACCGGGA             TTTTCCTTCAAAAGA  68 419
   HCH_05138 NONE
   HCH_05139 5290199 .. 5290213 +  -4.3  -2.55253   CTTGAGACCCGACAA               TGATC ATGCG GATCA               TGCGTTCCAATTGGT  44 136
   HCH_05141 5292758 .. 5292784 +  -3.5  -3.85698   GAACAATGCGAGTCC         GGCGATCACCA GGCGA TGGGGCGCGCC         TTTATCCGCCGCCCG  56 437
   HCH_05145 NONE
       leuA1 5296920 .. 5296938 +   -16  -5.13473   ACGCTATACCCCATT             GGGCCCTG CAT CAGGGCCC             TTTTTTGCCTGTCCT 100 40
   HCH_05147 5298731 .. 5298746 +  -6.2  -4.14243   TCCTAAAATTAGCCT              CTGTAT ATTC ATACAG               TTTTAAGATCAGGTC  69 430
   HCH_05149 NONE
   HCH_05150 5301081 .. 5301098 +  -5.5  -3.32695   AGCGCGGAATACCAG             TACAGCG TCTC CGCCGTA              ATTTGTTTGTCCCGA  54 230
   HCH_05156 5305764 .. 5305787 +  -3.1  -3.53012   GTCGCGAAACGGATT          CCGG-ATGCA TCGAC TGCCTGCCGG          TTTCAACGAAAAAAA  49 134
   HCH_05157 5306532 .. 5306551 +   -15  -4.24342   TCAGTTTCGTTCAAT            GACGGCGC ACCC GCGCCGTC             TTTCTTCATAACGCA 100 44
   HCH_05158 NONE
   HCH_05159 5308735 .. 5308755 +  -2.5  -4.53777   ATTGTAGGAGACCTT            TTGCACATC CAT GGTTTGCAG            TTCTTTTTGCTTGAG  65 267
   HCH_05204 5350966 .. 5350982 +  -8.7  -2.69468   TCGAACCTCCGACCG              CCTGGTT CGT AGCCAGG              TACTCTATCCAGCTG  61 314
   HCH_05211 5358515 .. 5358532 +  -4.8  -4.43501   CCCGCACCTTTATGG             CGTCGC CTCGCA GCGATG              TTTTATGACTCCATT  67 159
   HCH_05212 NONE
   HCH_05213 5360434 .. 5360464 +  -2.5  -3.53444   AGGGCCAATTAAACC      GTGC-GCGACG-TCC TTC GGTTCATCGCTGCAC      TTTCGCAGAAAATGG  47 49
   HCH_05214 NONE
   HCH_05215 NONE
   HCH_05216 NONE
        astE 5363831 .. 5363845 +  -8.5  -3.06133   TACTGAGCTGATTCA               GCGGG TTGAT CCCGC               TTGCCTACAGGCTTA  63 30
   HCH_05222 NONE
   HCH_05223 5368913 .. 5368931 +  -3.1  -3.24235   ATATATTCCCGCCGC             CTGATTG CTCTC CACTCAG             TCTTGATATCTATCG  45 22
   HCH_05225 5369881 .. 5369907 + -10.8  -3.48276   TAAAGCCCATAGTTA         GGCATGCGGC TAGAGGC GCCGCACGCC         TTATCTAACGAGAAG  79 25
   HCH_05227 NONE
   HCH_05228 5374569 .. 5374583 +  -2.1  -3.83205   CAGCGGTATCGCCAT              C-CGTC AATC GACGCG               TTTCCTCTCCGAGAT  52 469
   HCH_05230 5375260 .. 5375273 +  -2.4  -3.46068   GCGTCACGTAATAGC               GCTT TTGATC AAGC                TCTTTGACTTCAGGA  47 108
   HCH_05231 5376243 .. 5376268 + -15.5  -4.72272   GACAAGGAAACGCAA         TAAGGGCGGCT CAAG GGCCGCCCTTA          TTTTTAGTAGAAAGG 100 106
        mutS 5380688 .. 5380713 +  -6.8  -3.33696   TGACAACGCAGATAT         CCCGGG-CGTT GCAAG GGCGCCCCGGG         TTGCTTGCGCCGAAA  59 38
   HCH_05235 5381166 .. 5381182 +  -8.7  -5.27335   TCAGACATAAAAAAA              GAGGGCT TCA AGTCCTC              TTTTTCTTTACGACG  95 60
   HCH_05244 5386824 .. 5386834 +  -5.4  -3.28269   AAAGGCACAATCAAC                 TCCA GAC TGGA                 TTCAATTTGCACATT  54 192
        map2 NONE
        glnD NONE
   HCH_05257 NONE
   HCH_05258 NONE
   HCH_05259 5403056 .. 5403081 + -14.1  -4.21812   TATAGAATGCAGCAA         GGCGGACAGACT CCC AGTC-GTCCGCC         TTATTTTCAATCGCA 100 79
        dapE 5404258 .. 5404277 +  -8.6  -2.70932   AAGAATTACTCGTAG            TCGGGTCT GAGT AGACTCGA             TAATTAGCAGGCCGG  61 12
   HCH_05261 NONE
   HCH_05262 5405006 .. 5405022 + -13.7  -4.07568   ACTGGAAAGATTAAA              GGGCGGT TAA ACCGCCC              TTTTCAAACCAGCCG 100 27
        slyX 5406379 .. 5406391 +  -6.2  -3.68024   AACCTTCGACCATTA                GCGG GGATG CCGC                TTATCTATTACGCAA  61 276
        neuA NONE
        neuB NONE
   HCH_05268 NONE
   HCH_05269 NONE
   HCH_05270 NONE
   HCH_05271 NONE
   HCH_05272 NONE
   HCH_05274 5416163 .. 5416177 +  -2.1  -3.19026   TGCCGGCCCGAACAA              C-TCGG AACC CCGAAG               TTAAGTCTTCAACTC  43 411
   HCH_05278 NONE
   HCH_05279 5422859 .. 5422878 + -13.6  -5.50499   CACATATCCCTTAAA            GACCTCGC TCCT GCGAGGTC             TTTTTTTAACTGTAC 100 46
   HCH_05280 5423773 .. 5423789 + -13.7  -3.37257   ATTTGGGAATGTACC              CTGCGCC TTA GGCGCAG              TATCTTTCCTTGTAT  91 15
        coaE NONE
   HCH_05282 NONE
   HCH_05283 NONE
   HCH_05285 5426630 .. 5426641 +  -3.6  -3.93695   CTCCACCATCCGGGC                GGCG AATG CGTC                 TTTCTCGCTCATGAA  58 180
   HCH_05287 NONE
   HCH_05288 5431767 .. 5431822 + -16.3  -2.66733   AGCTAAAATTTCTGA ATCGCCCCGCCAGTTTCACTTCCTTC CGTGA GAGAGAA-TGAAACGGGCGGGGCGAC TCATATAACTTGGCA 100 48
   HCH_05289 5432942 .. 5432962 +  -9.7  -3.35597   AAGATGTCGGCTTGT            CGCCTTTAG CGC CTGAGGGCG            TATTTCCGCAATCCG  73 104
   HCH_05290 5433673 .. 5433708 + -13.3  -4.25681   CACCTGGACAGTCTC    CCGCCGCAGAAGGCG CCTCTT CGTCTTCTGCGGTGA     TTTCTTCCCTTCCAT 100 65
   HCH_05291 NONE
   HCH_05292 NONE
   HCH_05294 NONE
   HCH_05295 5438814 .. 5438834 +  -9.7  -2.87344   TTGTCTGCAACGACA            GGGCCTG CACAGGT CAGGCCC            TGTCTCCCGCGGCTA  68 127
   HCH_05298 5442475 .. 5442487 +  -5.5  -2.80796   GAAAAAGTATCCCGC                GCAGC CAC GTTGC                ATTTGCATCGTAAGC  49 93
   HCH_05299 5443786 .. 5443819 +  -7.3  -3.53811   AAACAGTTCGTGTGA     TGTAGAAAGGGGCCG CATA CGGCCCCTTGCAGAA      TTTGAGGAAAATCAG  64 45
   HCH_05301 5446253 .. 5446268 + -11.8  -3.66018   GGTAAAGCCCAGGTG              CGCCGC CAGA GCGGCG               TTATTGCCGTAGTCA  83 469
   HCH_05303 5448018 .. 5448035 +  -6.9  -3.33399   GGCGCTCAGCCAGCT             ACGCTGC TCCC GCAGCGC              TTCCGTTTGCTTCAC  58 291
   HCH_05309 5452955 .. 5452968 +  -4.5  -3.30124   AGCCATCTACGACTT               TGGTG ATAT CGCCA                TTGTGCACGCTAACC  49 436
   HCH_05315 NONE
   HCH_05316 NONE
   HCH_05317 NONE
   HCH_05318 NONE
   HCH_05319 NONE
        rpoN NONE
   HCH_05322 NONE
        ptsN 5461808 .. 5461826 +    -6  -3.05384   CCTGTTCAGGAGGGT             GCTGGA GAAATAG TCCAGC             TTCGATGGAAAGAGG  53 13
   HCH_05324 NONE
        ptsH 5463233 .. 5463247 +  -5.7  -3.79419   GGCGCCACAACGGCG               CAGAG CCTGT CTCTG               TATTTTATCCGGCAA  64 187
        mgtE 5464686 .. 5464701 +  -6.2  -3.90464   ACCAGGCGCAAGGGC              GAATAG CTGT CTATTC               TTATCTTATTTGAGC  64 40
   HCH_05327 5465380 .. 5465400 +    -4  -3.61398   CGCCTTATCCAGAGT            GGAGAG AATGACGCC CTCTCC            TTCTTCCAGGCACGC  51 104
   HCH_05335 NONE
        gatC NONE
        gatA NONE
        gatB 5478358 .. 5478380 + -13.5  -3.34895   GTTAAGCCTAACAAA           GAAGAGCCC TAAAC GGGCTCTTC           TTCATTCCGACTGCA  91 36
   HCH_05341 5480377 .. 5480390 +  -3.1  -4.43012   TTAGAAAATCCATCG               CC-GGA TTT TCCAGG               TTTTCATCTTAAGCT  62 37
   HCH_05342 NONE
   HCH_05344 5483322 .. 5483350 + -13.1  -5.56673   CTTAGCCAAGTCAAA        GGCCCCAAGGCGA CTT TTGTCCTGGGGCC        TTTTTTATTGTCAGT 100 47
   HCH_05346 5485832 .. 5485854 + -11.3  -2.72568   GAAAGCTGGCCACTG           TTCCTCCGG ACTTG CCGGAGGAG           ATCTTTGCTGTTCCC  69 125
        miaB NONE
   HCH_05349 NONE
   HCH_05350 NONE
   HCH_05351 NONE
        cutE 5491816 .. 5491829 +  -2.4  -4.11216   CCGGATCATGGTGTA               GTTG ATAGTC CAAC                TTTTCCAAGTCCACC  56 234
   HCH_05354 NONE
        leuS NONE
   HCH_05356 NONE
        holA 5496595 .. 5496612 +  -8.5  -2.73159   TGAAAAGCCACCCCA             GGTTGAT GCAG ATCAACC              ATTTAACGCCGTTGC  61 56
   HCH_05358 5497139 .. 5497152 +  -2.3  -4.25283   GAGGAACACAGTCAC               CGTCC TACT GGGTG                TTTTCATGGCGGGCT  57 227
   HCH_05359 5497819 .. 5497833 + -12.8   -3.7956   GACAGCCACAAAAAA               GCCCGC TAA GCGGGC               TTCTTAAGTTATTTC  93 75
   HCH_05372 5508726 .. 5508736 +  -5.4  -3.87354   CGCTCCATGGACTGA                 TCGT TTA ACGA                 TTTAATATCCGTTTC  61 26
   HCH_05375 5511278 .. 5511296 +  -5.3   -5.0538   CAACAAACGCCGCGC            CTG-CGAG AACC CTCGGCAG             TTTTTTCACCTGGAC  82 359
   HCH_05376 5512801 .. 5512816 + -11.8   -5.4492   CCCGCATACGAAAAA              CGCCCC AAAA GGGGCG               TTTTTTATATCTCTC 100 42
   HCH_05391 5527715 .. 5527735 +  -3.2  -3.71794   CCAACTCCAGGTTGC            TAGTGGTG ACAAC CACCGCCA            TTTCGATAATTCGGT  51 463
   HCH_05392 5529180 .. 5529203 +    -8  -3.16154   ATCCGATGTAGAGAT          GGCGCTGTCC GCTT GTTCAGCGCC           TTCAATGTCCTCTTG  62 166
   HCH_05395 NONE
   HCH_05396 5533732 .. 5533743 +  -7.2  -3.08032   ACCAGCCCTGACAAG                CCGC GTTT GCGG                 TAGTTTTACGCACGG  59 30
         psd 5534663 .. 5534700 + -19.9  -3.62418   AACGGATTAAAATGA   CGACG-GGCGACAGGCCG CTT CGGTCTGTCGCCGCGACG   TTTCAGCTAGATTCT 100 31
   HCH_05400 5537663 .. 5537675 +  -4.7  -2.60988   TTATTTTGAAAAAAC                GCGCG TAT CTCGC                TGGATTCATTAAGTT  46 215
   HCH_05401 NONE
   HCH_05402 5541849 .. 5541867 + -17.4  -5.56673   TTTTGCTGTGTTCTC             GGCGGGCC TGA GGCCCGCC             TTTTTTGTTGTGGAT 100 66
   HCH_05405 5546155 .. 5546169 +  -5.6  -4.15106   TGTTTCAGTCGGCGC               GCCCTG CTG CAGCGC               TTTTAGCACTTGCTC  65 220
   HCH_05408 5549680 .. 5549690 +  -8.2  -3.83205   TGCTGGGTAAACTCA                 GGCG TGA CGCC                 TTTGATGTACGGCAT  71 434
   HCH_05421 5560121 .. 5560133 +  -3.4  -4.02542   AAGCGCCGTTTCTCA                TGAC TTTCC GTCA                TTTAATTATAAATTT  58 143
   HCH_05423 5562125 .. 5562140 +  -8.2  -2.76261   GTCACCGAAGAAGCC              CCGGCG AACA TGCCGG               ATTTAGAAGTTACGC  57 462
   HCH_05431 5570557 .. 5570575 + -10.2  -2.78463   CGCCGCCAAATAGCG             GCGCCTGC AGT GCAGACGC             TCTAATGAGCGCCCT  71 28
   HCH_05435 5574082 .. 5574092 +  -2.4  -3.63515   GATATTCGTAACAAT                 CCAG CGT CCGG                 TTCTTGAGCGTCGCC  50 8
   HCH_05437 NONE
   HCH_05438 NONE
   HCH_05439 NONE
   HCH_05440 5576950 .. 5576961 +  -2.2  -3.53224   CCTTTCTTTGCTATA                CCTT GAGC AGGG                 TTTCGGCGAGCGCTG  47 64
   HCH_05442 5577804 .. 5577818 +    -7  -3.22298   CTGAGGATACTTGCG               CAGCGC GGC GCGCAG               TTGATGGTAGGTCAG  56 37
        pspA 5579702 .. 5579716 +  -2.9  -3.43674   AGCGGGAGTAAAAAC               TAATG TCGTC CATTA               TGGTTTTCTTTTTCG  47 23
        pspB NONE
        pspC 5580416 .. 5580437 + -17.3  -5.10933   TCCAGAGAAAATCCA           CGGGGCGAC TCAA GTCGCCCCG            TTTTCTTTTGGGTAA 100 74
   HCH_05447 5581585 .. 5581613 + -10.4  -4.09685   ATTTTTATTATGATC        CTGATGCTTGAT AGGCC ATCAAGCATCCG        TTTTCCACGATGAAG  85 15
   HCH_05448 5582626 .. 5582636 +  -5.4   -2.9732   ACTGGTTAAAAGGAG                 GAGT TAC ACTC                 TGGTTTCAGTTAGAA  51 390
   HCH_05449 NONE
   HCH_05450 5583847 .. 5583863 +  -7.3  -3.89448   GGGTGTTTTCAGTGC              GGAGACA ACT TGTCTTC              TTGTGTATTTTTCGC  68 481
   HCH_05455 5590190 .. 5590214 + -10.7  -2.71011   GCTAGCCGTGGGAGA          CAGGGCCTG ACCTGTG CGGGCCCTG          TCGTTGCAGGCAAAT  72 102
   HCH_05456 5591278 .. 5591289 +  -4.4   -5.4833   AATAAGAATCATTAT                TGAC AGAA GTCA                 TTTTTTATTAAATGA  83 131
        cirA NONE
   HCH_05459 NONE
   HCH_05460 NONE
   HCH_05461 NONE
   HCH_05462 NONE
   HCH_05463 5598512 .. 5598522 +    -4   -5.0916   ACGCGGCGGTTCAAG                 GTAA GAC TTAC                 TTTTTATATTCGCCG  77 55
   HCH_05466 5600066 .. 5600116 + -10.5  -2.58544   GTCGCGCCGGGTCAG GCT-CGGC-AACAAGGTGCAGGCCG CAG CGGCTTGTCTCTGGTTCGCCGCAGC GTTATCCGCCTACGG  66 109
   HCH_05467 NONE
   HCH_05468 NONE
   HCH_05470 5603255 .. 5603276 + -10.1  -2.73364   GCGGCCAGCCGCCGC           GCAGGCGCA TCCA TGCGCCTGA            TGATTAACATGCCAA  69 195
   HCH_05472 5604931 .. 5604953 +  -2.7  -3.14931   AGGTTGGCTCGAACA           GTCATTAGC CGAAT GCTGATCAC           TTAATCGCCCCTAAC  45 7
   HCH_05473 NONE
   HCH_05474 5605809 .. 5605827 +  -3.1  -3.77241   GCCGAAAAAATAAAA             GGGAG CAAAAAGCA CTCCC             TTTCCGTTAAAATTT  51 41
   HCH_05476 5607473 .. 5607484 +  -4.4  -4.62708   CTGACTCCAAAAGTC                CCAA TGAA TTGG                 TTATTTTTGTCTGTT  68 262
   HCH_05483 5615731 .. 5615753 +  -4.1   -3.2511   CAGGCTCTGTCTCCC          GCGGCT-AGC CGCC GCTCAGACGC           CTTTTGTCCATACCG  48 109
   HCH_05487 NONE
        clpC NONE
   HCH_05498 NONE
   HCH_05499 5633828 .. 5633844 +  -6.5  -2.95521   GTGGTCATTCGCGAC              GAGTAGG CGC CCTACGC              TCTAATTGATATCCA  55 20
   HCH_05503 5638602 .. 5638625 + -11.6  -5.82281   CACAAGGAACGAGAA          CCCGGCGGGC GAAA GCTCACCGGG           TTTTTTTATGTGTTT 100 89
   HCH_05504 5639695 .. 5639710 +  -3.2  -3.60098   ACTGGCGATACCGCC              TCAAGG ATGA CCTCGA               TTTACCCTCACCCCT  50 359
   HCH_05505 5640436 .. 5640451 +  -8.2  -5.47218   ACCACCTCACCCTTA              GCGGCC TTCG GGTCGC               TTTTTTTCACTCAGA 100 41
   HCH_05506 NONE
   HCH_05507 NONE
   HCH_05508 NONE
   HCH_05509 5645271 .. 5645291 + -11.2  -4.52857   AACCCTCTCTCTGGA            GGAGCTTG ACCTG CAAGCTCC            TTTTGTCTGGCGGCT 100 39
   HCH_05510 5646307 .. 5646327 +  -6.8  -4.21194   AAGGGAATAATCTCT            GCGGCG TTATAAATT CGCCGC            TTTTAACTCATCAGG  71 42
   HCH_05514 NONE
   HCH_05515 5649644 .. 5649665 + -12.3  -4.60317   ATAAGTAACTTCAAA           CGGCGCATT GCTT GATGCGCCG            TTTTCATTCTTCTCT 100 33
   HCH_05516 NONE
   HCH_05517 NONE
   HCH_05518 5650763 .. 5650779 +  -3.7  -3.54935   GAAAGGTGTTTGTAC              GTGGTTT CTC AAAACAC              TTTGCACGAGATTTA  50 40
   HCH_05519 NONE
   HCH_05520 NONE
   HCH_05521 NONE
   HCH_05522 NONE
   HCH_05523 NONE
   HCH_05524 NONE
   HCH_05525 NONE
   HCH_05526 NONE
   HCH_05527 5659176 .. 5659186 +  -8.2  -4.21194   GCGAAATAGCAGTTC                 CCCG AGG CGGG                 TTTTAGATAGTAGGG  77 392
   HCH_05531 NONE
   HCH_05532 5663448 .. 5663470 +    -4   -4.1899   CTGTGCGAACTGAAA           GTTGTCCCGT CCG GCGGGATCGC           TTTTCAGTCGGGTGC  60 498
   HCH_05536 NONE
   HCH_05537 5665350 .. 5665362 +  -6.9  -4.10566   CGTTTAAATGCCGAG                CCGGC GAT GTCGG                TTTCTGTGGTGCTGT  70 522
        hscC NONE
   HCH_05543 5670634 .. 5670665 +  -9.4  -2.88544   CACCATTCCTATGCG      CGCTGCCGTCCGC AAGCAAC GCCGACGGC-GCG      TGTATACGCCTCGGC  65 43
   HCH_05544 5673070 .. 5673093 +  -4.6  -3.29144   TCACTCAAAAAAGAA          GATCAGTTAT AGAT ACGACTGATC           TTCTCAAAACAATCC  52 56
   HCH_05546 5675237 .. 5675280 +  -7.4  -5.44119   TCATAACTCCTTGTT CGCC-ATTAGCTCCTGAGCCA GCC TTGCAGTGGAGCTAATTGGCG TTTTTTTGGACTACC  93 48
   HCH_05550 5677875 .. 5677885 +  -2.4  -5.26316   CAGTGGCAGGCCCAG                 CAGC TTT GCGG                 TTTTTTCTACGATCG  78 461
   HCH_05551 5680097 .. 5680112 + -10.4  -3.96068   GCTAGCCGCCGCGCA              GGCGCA TCCA TGCGCC               TTATTATTAACATGC  82 99
   HCH_05558 5684046 .. 5684076 +  -5.4   -4.2717   GAGCACATCTTAATC       GCCGCTCTGTCT AATCCGG ACACAGAGAGGC       TTTTGCTACAGTCCT  66 61
   HCH_05560 5685922 .. 5685949 +  -7.6  -4.14392   GCGCATGATCATCTC        GTGAGCCGCCTG CTCA TAGGCGGGCCAC         TTTTCCCGATTGCGC  74 206
   HCH_05568 5697722 .. 5697733 +    -3  -4.30576   GGGTTTCCATCTTTA                CTAT GGAG ATAG                 TTTTCATCATAACGA  59 381
   HCH_05571 5698894 .. 5698924 +    -4  -4.87665   AAGCAGCAATAATCG       GAGCTATCGGAAAT ATT ATTTTTGCTAGCCC       TTTTTCTCAATGCGA  74 39
   HCH_05572 NONE
        rnr2 NONE
   HCH_05574 5702491 .. 5702508 +  -8.4  -3.00022   ATTTATCGCAGAAAA             GTCCGC TTAAAC GCGGAC              TCTCTCTCGCGTCGC  63 16
   HCH_05575 NONE
   HCH_05578 5704173 .. 5704189 + -10.9   -2.5955   ATCGCCAGAGTGCGG              GCAATGG CGC CCATTGC              TAAATTCTCCGCCAT  66 90
   HCH_05579 5705298 .. 5705313 +  -3.2   -4.7373   GCTGCTGGAGCGGGA              GGCTCA GGAA TGAGCG               TTTTTACTGACGTGG  69 13
   HCH_05580 5706106 .. 5706126 +  -8.3  -2.87344   TTGTCTGCTACGACA            GAGCCTG CACATGT CAGGCTC            TGTCTCCCGCGGCTA  62 75
   HCH_05582 5707374 .. 5707385 +    -3  -4.00038   TTCCCGATTTTTATG                TATC TGCA GATA                 TTTCTGATGATGGTC  56 397
   HCH_05585 NONE
   HCH_05587 5709399 .. 5709416 +  -4.2  -4.20368   CAGGCAGAGTTTTAT             TTTGGT CATTTA ACCAAA              TTTCTATTGCGGTCG  62 13
   HCH_05588 5711456 .. 5711468 +  -3.3  -2.76265   ACAGAAGGATCGTAA                AGCAG TTC CTGCG                GTTCATTTCTCCCAT  43 436
   HCH_05589 NONE
   HCH_05590 NONE
   HCH_05591 NONE
   HCH_05592 5717537 .. 5717555 + -11.7  -5.31519   AGCTGACGCAAAAAA             GCCGGAC ATTTA GTCCGGC             TTTTTATTTGGCTGT 100 78
   HCH_05594 5720757 .. 5720773 +  -3.1  -5.60993   TGTCATTAAAGGATG              TTTAAAA TTT TTTTGAA              TTTTTTTCTGCCGCA  85 21
   HCH_05595 NONE
   HCH_05596 5722212 .. 5722241 + -11.4  -3.38314   TGACAGAGCGGATCA       GGGCGGCGCACTG ATTAA CTGT-CGCCGCCC       TCTTCTCTGTGCATT  82 38
   HCH_05597 5723269 .. 5723313 +  -5.1  -2.65442   CATACATTTTCCCCG TTTATGGAACAAGGCCAGGGG TCCGC CCCCTGGCCT-GATC-GTCAA TAGTCTCAGTCGTAT  48 516
   HCH_05604 5730309 .. 5730320 +  -4.4  -3.81557   AATTGCAACAGATAT                CGAT CAAG ATCG                 TATTTCTTTAGGCAA  57 171
   HCH_05605 5731798 .. 5731814 +  -2.3   -4.1899   ATTACAGTGACTGAT              TTTGTGA TAA TCATGAA              TTTTAAATCAAATGC  57 182
   HCH_05606 5732734 .. 5732749 +  -3.2  -3.19192   GTTACCTGAAGAATG              CCG-CGC GCG GCGATGG              TTGGCTTGGGTACGC  46 449
   HCH_05608 5733817 .. 5733830 +  -3.7  -4.11183   GATCAAACAGATCAA               GTGCC ACAA GGCCC                TTCTTTGTAATCCAC  58 39
   HCH_05615 5737246 .. 5737266 +  -9.7   -3.1855   TATAGCTTACAGTAG            CGCCCTG AAATCAA CAGGGCG            TTACCTGTTACACGG  70 74
   HCH_05616 5738435 .. 5738462 + -10.6   -2.7464   CTTAAAGAACGCAAG        CCCCCTGTGGAA ATAC TTCTACAGGGGC         ATTTGACGCTAAATT  69 36
   HCH_05619 5741545 .. 5741566 +  -5.8  -3.69564   TCTTGAATAACCTGG           GTGGCTTC AGCAAA GAAGCCTC            TTCTGATTTCTTGGT  60 364
   HCH_05621 5742918 .. 5742954 +  -2.8  -3.14211   AATTATCAAAAAGAG    AGCTCGGTGGGACTTG CCTTC CAGGGCCAACAGAGCG    TTCATCCAACCCCGT  45 362
   HCH_05624 NONE
   HCH_05625 NONE
   HCH_05626 5745441 .. 5745454 +  -8.1  -2.71731   CGGCGGCCTGTGCTG               TGCGC AGCA GCGCA                TCCTTGAGCAATGCC  57 202
   HCH_05629 5746402 .. 5746412 +  -6.8  -3.11173   CACATATCGCAAGTC                 TGCC ACT GGCA                 TTAACTAAGTTATCT  57 98
   HCH_05631 5748284 .. 5748308 +  -9.3  -4.69053   GTAAAAATACTATGA          CGACGGGTA CAGATAA TGCCCGTCG          TTTTATTCGCTACTC 100 37
   HCH_05632 NONE
   HCH_05633 5749415 .. 5749425 +  -6.8  -2.53263   TAAAGCTGCCACCCC                 GGCA CGC TGCC                 TGAATTACCCATCAA  51 294
       istA2 NONE
       istB2 5751965 .. 5751980 +  -3.3  -2.74012   AAATAGTTGAACTAG              CTGAA GAAATA TTCAG               TGCTTGAAATCATGC  42 182
   HCH_05637 5752355 .. 5752381 +  -4.5  -4.60487   ATTGTAGACCAATAT         CTTATGGGA AAATACAGC TCCCATGAG         TTTTTAGCGCTAATA  71 206
   HCH_05643 NONE
   HCH_05646 5773290 .. 5773313 +  -5.2  -3.39895   CGTTCTTGTACTTGC          CGCTGCTGGA GCGT TCCAGAAACG           TTGCTTCATAAACGC  53 209
   HCH_05675 5796110 .. 5796121 +  -5.8  -3.14132   CACTTGCTAAGCCGG                CGCT ATGA AGCG                 TTCATAGCGCCACAC  55 51
   HCH_05676 NONE
   HCH_05677 5796787 .. 5796804 +  -9.8   -5.7946   TCCTGAACGCTTACA             GCCGGC CTCGTC GCCGGC              TTTTTTTGTTCGCCG 100 35
   HCH_05678 NONE
   HCH_05679 5797302 .. 5797333 +  -6.5  -2.62933   GTAGCGATTTATCCA      AAGGGAAGCCGAG GATTAA CTTGGCTTCCCGC       TCATATGAAGCGTTA  53 37
   HCH_05680 5797751 .. 5797778 + -10.6  -2.65388   GGCTTAAGCGTCAAC        CGCCACCCA-GCT TCG AGCATGGGTGGCC        ATTATCGGTTGGATC  69 34
   HCH_05692 5808131 .. 5808160 + -12.9  -2.74461   GCTTAAGGAACGAAA       GTCCCCTGTGGTA ATAC TTCTACAGGGGAC        ATTTAACGCTAAATG  81 35
   HCH_05695 5810521 .. 5810541 +  -2.7  -4.41548   AGTAGAACTAGGTTT            TAATAATTT AAT AAATTATAA            TTTTCTGAGATATAA  62 358
   HCH_05696 5812638 .. 5812657 +  -7.9  -3.69354   AGAATAGTTAGATTA            GCTGGAA AGGGAG TTCCAGC             TTTAGCCTTCTCAGA  68 83
   HCH_05697 NONE
   HCH_05698 NONE
   HCH_05699 NONE
   HCH_05700 NONE
   HCH_05701 5816433 .. 5816457 +   -10   -3.6682   GTAAAAATCCTATGA          CGACGGGAAT AGACA AGTCCCGTCG          TTTCACTCGCTAACC  76 37
   HCH_05703 NONE
   HCH_05704 5818647 .. 5818662 +  -2.6  -3.36327   CCATATAGCATCATT              G-AAAGC GAA GCTTTTC              TTATGAATAAAGTCG  47 54
   HCH_05705 NONE
   HCH_05706 NONE
   HCH_10020 5821222 .. 5821238 +  -5.1  -3.28416   CGACTGGTTTTACTG              GAGGAGA GGG TCTGCTC              TTACTGTGCCTCCTC  54 137
   HCH_05707 NONE
   HCH_05708 5822169 .. 5822183 +  -2.8  -3.85698   CTCTCCTATAACCCA               GAAGTG CTC CAATTC               TTTATCGAGGACGCA  54 54
   HCH_05709 5823581 .. 5823591 +  -8.2  -3.57263   ACTTTTAAAACTCTT                 GGCG AAG CGCC                 TTTAAAAATAGACCT  65 430
   HCH_10021 5835655 .. 5835665 +  -6.8  -4.65895   CGGGATAATCTAGGA                 GCCA ATC TGGC                 TTTTTAGCTCAAGCA  77 33
   HCH_05720 5838024 .. 5838040 +  -5.7  -2.52464   ACTCGTGAGTACTTG              GCTGACG CTA CGGCGGC              TCAATTGACCGGAGA  50 356
   HCH_05723 5838949 .. 5838995 + -18.1  -2.94354   TGAGCCATAGGCAAG ACCGCCCGGGGCGAAAGTCTGC TCCT GCAGG-TTTCGTCTCGGGCGGA TCTATCAGTCTCTGA 100 105
   HCH_05725 5841683 .. 5841697 +  -5.6  -3.30159   CTCTTGTAGCAGTAG               CGGGCG CAT TGCTCG               TTATGAACCGCTTCG  54 234
   HCH_05726 5843196 .. 5843226 + -20.4  -3.87149   CTGTAAGCTATCACA       GCCTTCGGCGGCGG AGC CCGCCGTCGGGGGC       TTTAGATTTACTCGC 100 35
   HCH_05729 5844752 .. 5844764 +  -2.6  -3.73414   TTCAGCTTGGCATGT                CCTC AACAG GGGG                TTTGCATGTAATATG  51 93
       hsdM2 NONE
   HCH_05731 5846066 .. 5846077 +  -3.6  -3.69684   ACATATAATCCATCG                CCCT GTTT GGGG                 TTATTGACTAAGTTT  53 33
        rimK 5847241 .. 5847253 +  -3.3  -3.78778   AACCAGACATATCGA                GCGTC GTT GACGG                TTATTAATCTAGTCC  54 338
   HCH_05736 5854166 .. 5854177 +  -7.2  -3.54543   GGACTGAATCAACGT                GGCG TGGT CGCC                 TTTAGGAAAATCAGT  64 189
   HCH_05738 5854790 .. 5854804 +   -10  -2.89797   GCCCCGCTCTCTTGA               CCTGAG CCG CTCAGG               TAGTCTTTCTCAAAC  68 59
   HCH_05744 5860705 .. 5860741 +  -6.6  -4.12456   AGCGCCAGCAGCCGG   T-CGCGAGGCGTTGGAG CCTG TTCCAGGGCTTCGCGCA    TTTTGGCGGTGATGT  70 327
   HCH_05745 NONE
   HCH_05746 NONE
   HCH_05748 NONE
   HCH_05750 NONE
   HCH_05751 NONE
   HCH_05752 5869544 .. 5869554 +  -2.4   -2.5664   TGAGCTGCTGGTCAC                 CCTC AGC GCGG                 ATTAGTCATTACATA  39 10
   HCH_05753 NONE
   HCH_05754 5872387 .. 5872397 +  -2.4  -3.74158   CGCTTTCAACAGAGC                 GCCG CAT CGCC                 TATTTTAGTGGCCTT  50 75
   HCH_05755 5875561 .. 5875591 + -16.9  -3.53091   AAAGACCGGTCAACG       CCAGTGGGGTAGC GAAAA GCCACCCCACTGG       TTTGAGCGCCGCCGT 100 253
   HCH_05757 5877889 .. 5877908 +  -3.6  -3.03903   CGACCATTGATGTCG            CAAAAGAA TGTA TTCTTTAG             TCTTCGCAAAGTTTT  45 50
   HCH_05758 NONE
   HCH_05759 NONE
   HCH_05760 5880575 .. 5880624 +  -2.7  -3.30741   CGCCAGCCTTTCCGC CTCGCTA-GCCGCGTCGCTCGG CCACATA CCGGGCCAGACGCCATAGCGGG TTCGTCATTGTGCGT  47 226
   HCH_05761 NONE
   HCH_05762 5882334 .. 5882357 + -12.4  -3.05963   CGCGGCTGGCCGCCG          CGCAGGCGCA TCCA TGCGCCTGAG           TATTAACATGCCAAT  81 95
   HCH_05763 5882743 .. 5882759 +  -8.7  -3.02829   ACAGGGCCTGCAAAT              GTCAGAC CCT GTCTGGC              TATTGAGAACCTCTA  63 65
   HCH_05765 5884532 .. 5884548 +  -2.2  -4.26881   TCCTGCATGCCTCGT              TCGGTC AAGGC GACGGA              TTTGGTTTTCTCCAC  60 111
   HCH_05770 5887392 .. 5887405 +  -2.3   -3.7791   GCCAATAAACCGGAG               GCCGT GTGA ACGCC                TTTAATCAGTCATTC  50 17
   HCH_05771 NONE
   HCH_05772 5888464 .. 5888476 +  -6.2  -2.95116   GGGACATCCAGGTCC                CGCG CCGGT CGCG                TCGTTTGCATCGTCA  53 56
   HCH_05773 5889572 .. 5889595 +  -3.8  -4.09739   CTCACTTCGGATCGG          GGCTGGC-GCA CGC TGTTGCAAGCC          TTTTCGCCGCGTTAG  60 59
   HCH_05774 NONE
   HCH_05775 5891420 .. 5891430 +  -2.4  -3.39036   CCGATAAATAGCCAA                 GGAC AAG GCCC                 TTATGGATGATCTGT  45 30
   HCH_05776 5893059 .. 5893071 +  -5.5  -3.92324   AAATAGCGCTGCGCG                TTGGC CCA GCCGA                TTTCCTGTTGCAAAC  63 344
   HCH_05782 5897661 .. 5897687 +  -6.5  -4.68994   GCAGTGGAAGTTTTA        GCC-GCGGCCGA AGAC TTGGCGGCAGGC         TTTTTAGCTGCTGGT  81 364
   HCH_05785 5900108 .. 5900120 +  -6.3  -3.76224   CGGGCATTGGCTACA                CTGTT TAT AACAG                TTTGATAAATAAGCC  63 58
   HCH_05786 5901577 .. 5901590 +  -4.5  -3.75629   GATAGACCGCGGCTT               CGCGCG TCG CGC-CG               TTTACCTTGACGCTG  55 230
   HCH_05790 5907160 .. 5907178 +  -4.4  -4.71382   ACTTCGTCTACAGAG             ATGCCGCG CTC CGCAGCAA             TTTTTGCGTACTTCT  74 172
   HCH_05793 5908051 .. 5908071 +  -8.9  -4.38712   GGCGATGCGGCCGTT            GTTGGCGGT GAC GCCGCCATC            TTTTATGGAGATAGG  85 423
        pfkA 5914629 .. 5914649 +   -14  -4.08945   CCCATATCGCATTAA            CGGCGGGA CATTC TCCCGCCG            TTTTCCAAACGTCAT 100 49
   HCH_05800 5915518 .. 5915531 +  -5.3  -3.63744   TTGACACAGAAAACA               TTGTG ACCA CACAA                TATTTTCACCGACAA  59 156
   HCH_05801 5916395 .. 5916410 +  -2.4  -4.08767   CTCGGCGATGGCGGA              CACCGG CTGT CTGGCG               TTTTCACGCAATGAC  56 407
   HCH_05803 5917921 .. 5917948 + -14.2  -2.92656   TAAACAGGCGCTGAT        GGGAGCGCAGGCG TAA CGCCTGT-CTCCC        TCTGTAACTCCATTT  90 10
   HCH_05807 5923216 .. 5923235 +   -15  -2.94726   CAAGCCATAGTGTCT            GGGCGCAC GTCC GTGCGCCC             TATCCTGTTCTAAAC  91 43
   HCH_05808 NONE
   HCH_05809 NONE
   HCH_05810 NONE
   HCH_05811 NONE
   HCH_05812 5927623 .. 5927663 +  -7.7  -3.76641   GAGTTGATGGCCCAT  GTATAGCAGCGCTTG CCAGACAAACC TAAGCGCTGCTTTAC  TTTCAATATTAACGT  68 34
   HCH_05816 5930567 .. 5930583 +  -5.8  -4.74801   TTTAATTTAGCCAAC             GCCGTCG GCGA CG-CGGC              TTTTTCATAGGCTTC  78 312
   HCH_05819 NONE
   HCH_05820 NONE
   HCH_05822 5936909 .. 5936954 + -13.4  -2.63208   GGGACGCTTTTCCCA TTGAAACGGCGGGACCGC ACTCCCCGCC GCGGTTTCGCCGTTTCAC CCTTTTTGCATCAGG  84 55
   HCH_05823 5939756 .. 5939773 +  -8.4   -5.0538   TGCTCCTCTGCGTTT             GGGAGC CTTCGC GCTCCC              TTTTTTAACCTGCCG  93 133
   HCH_05825 5941407 .. 5941417 +  -8.2  -2.85351   CAGGGATAATGTCAC                 CCCG ATG CGGG                 TATGCTGTGACCGGA  62 71
   HCH_05826 5943165 .. 5943181 + -10.1  -4.73388   TTGATAAACCGATAA              GGGGACT CTG GGTCCCC              TTTTTCATGCGCCTT 100 53
   HCH_05827 NONE
   HCH_05828 NONE
   HCH_05829 5945525 .. 5945538 +  -3.8  -2.60075   CCGCCCCTCAAGGCG               CAGG CTAAAC CCTG                GTTGCTTAAACGGAA  44 85
   HCH_05830 NONE
   HCH_05831 5948907 .. 5948929 +  -2.6  -3.59087   TATCGCAGGATGCGC           CAGCCGCC GGGAAAA GGTTGCTG           TTTAAACCTGATGTT  49 66
   HCH_05832 NONE
   HCH_05833 NONE
   HCH_05834 5953390 .. 5953430 +    -4    -5.055   CGTAATGCGCTTCCC GGCTCCCGCG-T-TCTATTT TCA GGGTGGACGGCGCGGGGGCC TTTTTTCAGCGTTAA  77 36
   HCH_05848 NONE
   HCH_05849 NONE
   HCH_05850 NONE
   HCH_05852 5972092 .. 5972106 +    -2  -3.85698   ACGCTGCGGCGATAG               TTCGCC CAA GGCCAG               TTTATGGAAGGCGGG  52 103
        ilvD 5975307 .. 5975327 + -12.6  -2.55074   GATATCGCCCTACCA            GTGCGGAG CCAGT CTCCGCAC            TGGCTTCACATTGAC  81 44
   HCH_05861 5981724 .. 5981749 + -11.9  -3.12803   GACACTTGAGGACAT         GCTGAATCAGG ATTT CCTGATTCTGC          TCTTCAATGTCCGTA  79 32
        xseB NONE
        ispA 5985582 .. 5985597 +    -4  -5.81412   GCTTATAATGGCCGA              TTGCTT TTAT AGGCAA               TTTTTTTTGCGTCCG  95 74
         dxs 5987608 .. 5987628 + -18.3  -3.71649   GCCTGAAAACGCAAA            CGGGGCGCA GTT TGCGCCCCG            TTTAACCTTTCCCAG 100 35
   HCH_05875 5996913 .. 5996935 +  -9.3  -2.94416   TCTCTTGTGAGCGGC           CTTTGATCA CGGGA TGATCAAAG           TCTATGCTAAAAGTC  62 441
   HCH_05894 NONE
   HCH_05895 NONE
       gmhA2 6019373 .. 6019405 + -11.3  -3.11291   AACGCCAACAAAAAA      GCCGGATACCTGG CTTCTTA TCAGGCATCCGGC      TCTTCAGGTTCTAAA  76 39
   HCH_05909 6032043 .. 6032060 +  -6.9  -4.44548   TTACACTGTAAAGAA             GGGCGTT ATAT ATCGCCC              TTTTACTTCAATGTA  74 42
   HCH_10006 6035040 .. 6035052 +  -4.1  -3.55761   TTAGAACCTCAAACA                TGCCA GGG TGGTA                TTTCAAGGATGGCTC  52 227
   HCH_05917 6046584 .. 6046610 + -16.6  -2.68259   AAGAATTGACGAGAT         GTGCGGAGAGCT ATA AGCGCTCCGCAC         TCCTGTCATGCTATT 100 10
        comL 6052051 .. 6052080 + -19.5  -3.16564   ACCTAAGTCCATATG       TAGAAAAGGCCGC ATCA GCGGCCTTTTCTA        TTACTACCCTCAAGA 100 40
   HCH_05924 NONE
   HCH_05925 6056953 .. 6056966 +  -6.7  -3.53012   TGCATAATACGCCTT               CCGAT TGGA ATCGG                TTTAACCAAACAGAA  61 117
   HCH_10022 6057537 .. 6057550 +  -9.5  -3.09015   AATAAAACAAAGGAA               GGCGC AACT GCGCC                TTCGCTCCATGTAGC  69 36
        rpsT 6073346 .. 6073388 + -15.9  -4.11216   GCTAGCTAAGTTCTC CTGAACAATAAAAAACCGGC TTAG GCCGGTTTTTTATTGT-CTG TTTTCCAGATAGGGC 100 32
   HCH_05943 NONE
   HCH_05944 6079676 .. 6079695 +  -4.2  -3.01416   AACTCAGAGCCTTGA            GCTGCGCA GCTA TGTGGAGC             TATATATACGTAGTC  47 26
   HCH_05948 6081425 .. 6081453 +  -5.3  -3.56921   TGCGAAGCAGCCACC        GTTATTGGCTG ATAAGCC CCGCCAATAGC        TATTGTTCTGTTAGC  56 88
   HCH_05950 6082634 .. 6082649 +  -5.4  -3.30243   TTGTGGTCATGCACG              CC-CCAG TCA CTGGCGG              TTCTACCGCATAAAT  52 289
   HCH_05960 6091737 .. 6091752 +  -8.2  -2.62184   GCCTTTCTTCCCGGA              CGGGGC CTAC GCTCCG               TCCTCTCCCCCAACG  61 43
   HCH_05961 6092262 .. 6092273 +  -3.6  -4.24887   GCCTATCACCTGCAT                GCCT TCGG GGGC                 TTTCTTGGGTGTGTT  64 86
   HCH_05973 6112010 .. 6112027 + -14.1  -5.41143   TTCATCCCAAAAAAA             GCCGCGC AATT GCGCGGC              TTTTTTTGGCAGCTC 100 47
        priA 6116236 .. 6116249 +  -5.2  -2.90219   CTTGACGAAGGTTGC               GCCG AGAGAG CGGC                TATCTCAGGATTATG  49 83
   HCH_05978 NONE
        hslV NONE
        hslU NONE
   HCH_05981 6119464 .. 6119474 +  -8.2  -3.07935   ACCTTCCAGGCTATT                 GCCG ATC CGGC                 TTAAATAGCTGACAT  60 165
   HCH_05985 6124593 .. 6124617 +    -5  -2.76046   TGGGAAATCATGAGT         C-TGCGCCCAT GAGA ATGGGCGGACG          TCATATTGCGATTCA  47 14
   HCH_05987 6126230 .. 6126247 +    -4  -3.61178   GGCGACAGTTGCGTT             GCGCCC ATTCCA GTGCGC              TTTCAGATGAATCGA  51 497
   HCH_05989 NONE
   HCH_05996 6133162 .. 6133179 +  -8.4  -5.43414   GCAAGCATCAAAAAA             GCCGCA CTGAGT TGCGGC              TTTTTTATCTATCCT 100 47
   HCH_05998 NONE
   HCH_05999 6136921 .. 6136935 +  -3.5   -4.1721   AGAATACGTCGTCGA               TCTCC AGCCA GGAGG               TTTTCAGCTCTACCT  60 345
   HCH_06003 6141647 .. 6141662 +  -2.5  -4.09656   GCCATCGTGGAAACC              GCGTA CAACAA TGCGC               TTATTGTGTTTTAAA  55 71
       aroQ2 NONE
        accB 6142912 .. 6142928 +    -3  -5.44721   CTGATCATTCCGGCG             CAA-GCC GGAC GGCATTG              TTTTTTTAGGGTACT  80 78
       accC1 NONE
        prmA 6145185 .. 6145197 +  -6.2  -3.63744   GCCTGCCTTATTGAT                CGCC AATCC GGCG                TCTTTTCAAGGCGCC  61 27
   HCH_06008 6146830 .. 6146853 +  -3.8  -3.63627   TTGGACTTGACTCGG          TGGCCAAGTT CTAT AAATAGGCCA           TTTAACCTATACGCC  55 96
   HCH_06009 NONE
   HCH_06010 6148400 .. 6148415 +    -4  -5.00616   CTGAAATGTCCGGTA              CAAGAG CCCT CTTTTG               TTTTTTACGCAACAG  74 95
        purH NONE
   HCH_06012 6151497 .. 6151518 + -17.3  -3.89302   ATTCCTGTATTTTTA           CGGCGGCGA AATC TCGCCGCCG            TTTCCTCTCGTTGAT 100 40
   HCH_06013 NONE
   HCH_06014 6155867 .. 6155877 +  -5.4  -3.21099   AGTCATGAGTATCGG                 GGAA TTC TTCC                 TTAATCGTCAGCAGG  52 135
   HCH_06016 6157330 .. 6157349 + -13.6  -2.78813   CGGCTTGCCGCCGCG            CAGGCGCA TCCA TGCGCCTG             ATTATTAACATGCCA  85 277
   HCH_06017 6158364 .. 6158375 +  -5.8  -3.51825   TCATCCGTTGTGAGG                CGGT TACG ACCG                 TTGTCCTTGGACTCG  57 66
   HCH_06019 6161669 .. 6161691 + -20.6  -2.94679   AGTAATGAGGCTCGC           TCCGGCGGCG CTG CGCCGCCGGA           TAATTTCAGATTGAT 100 36
       dapA3 6163148 .. 6163173 + -16.9  -3.57119   TCGTAACCTGGGCCC         GCCGCTTCGGA GTGT TCCGAGGCGGC          TTTCAGCGATCTATG 100 345
   HCH_06021 6164416 .. 6164430 +  -7.1   -2.8085   AAAGGAAGTCTGTAG               CAGCC CATTC GGCTG               ATTTGCCTGCATTAC  57 79
   HCH_06022 NONE
   HCH_06023 6165016 .. 6165040 + -10.1  -3.72695   ACTATTAATCCGACA          GACAAATAGCG TCC CTCTATTTGTC          TTTCATCAACAGGAT  79 33
   HCH_06024 NONE
   HCH_06026 NONE
   HCH_06027 NONE
   HCH_06028 NONE
   HCH_06029 6175886 .. 6175899 +  -9.5  -3.05963   AAAAAGTCTGACAAA               CGGGC TCCG GCCCG                TCTTCCAGTCCCCCT  69 30
   HCH_06030 NONE
   HCH_06031 6178429 .. 6178457 +   -11  -3.16881   CTGTGATCCGGCCAA        CCCGGATGGC GCAACGCCG GCCGTCCGGG        TTGATGACGTCACTG  76 35
   HCH_06032 NONE
   HCH_06033 NONE
   HCH_06034 NONE
   HCH_06035 NONE
   HCH_06036 6185306 .. 6185319 +  -8.1  -2.50994   CATTACCCCCTAACC               CCGTC GCCA GACGG                CTTACTCAAGTTCGA  57 82
   HCH_06037 NONE
   HCH_06038 6186307 .. 6186321 +  -7.8  -3.10017   GACATCAACTCAGTG               GGGGTG AGA CATCCC               TATCTCTTACGCCTT  62 91
   HCH_06039 6187216 .. 6187235 + -11.4  -5.09259   TCATGGTGAATACTG            GCCTGGGA TTCT TCCCGGGC             TTTTATTTTCCCCTC 100 32
   HCH_06040 6188074 .. 6188112 +  -7.4  -2.88427   AATTCCGTCCGCCCC  CAGCACTGC-GCAGGCCC GGCAA GGGCCTGCCGCAGC-CAG  TCTCTACCGCATCTT  57 40
   HCH_06044 6192948 .. 6192960 +  -3.3  -3.80014   TCCACCGCGAAACTA                GAGGC CCA GCATC                TTTCGTCATAGGTAT  55 25
   HCH_06045 NONE
   HCH_10025 6194131 .. 6194145 + -12.8   -3.3782   AGCCGAACCAGATAA               GGGCGC TAT GCGCCC               TTCATTAAATCACTC  87 42
   HCH_06047 NONE
   HCH_06049 6195460 .. 6195483 +  -8.1  -3.32844   TGTTCAAATAACCCT          GCTATCGCC TCTTGT GGCGTTAGC           TTCTGCAATGAAAGC  64 236
   HCH_06053 NONE
   HCH_06054 6199504 .. 6199518 +  -4.2  -3.54935   GATAAGGGTATCTAT               GCCTTG AGG CAACGC               TTTGACAAACCTTTC  52 346
   HCH_06059 6203361 .. 6203374 +  -3.8  -3.68261   CTGTCCCCCTGAAAA               GACC GGCTTG GGTC                TTTCGAGTATTGTCC  55 127
   HCH_06065 6208670 .. 6208694 + -12.9  -2.71011   GCCTGCCGCGGGAGA          CAGGGCCTG ACCTGTG CAGGCCCTG          TCGTTGCAGACAAAT  81 16
   HCH_06066 6210091 .. 6210112 + -10.1  -5.22039   CTTTCTGTGTTGATT           GCGCCGC TTCCACGT GCGGCGC            TTTTTTGCGTTTACG 100 66
   HCH_06068 NONE
   HCH_06069 6213040 .. 6213076 +  -2.8  -3.14344   TGTAGATGTCGTTTA   CCTGGCCCGCCGTCCGG ACAG CCGTAAG-CCGGACAGG    TTCATCAGAAGAATC  45 88
   HCH_06070 NONE
   HCH_06071 6214771 .. 6214809 + -19.2  -3.22774   GAACCCTACTATTAA   TCAGGCAGACAAATAG CTTCCTT CTATTTGTCTGCCTGA   TTAATAGTCCATCTC 100 75
   HCH_06086 6228724 .. 6228737 +  -3.1  -2.91276   GAATCCGCCGCTTCA               GCGTA CGAT TATGC                CTTTCTGACCGCCAG  42 70
   HCH_06087 6229826 .. 6229838 +  -9.1  -3.32202   CAGGCCGTGTTTTTC                CAGCG CTT CGCTG                TATTCTCTAACGCTG  66 436
   HCH_06090 6231219 .. 6231234 +  -5.4  -3.79162   CGGGAAAAAAATTCG              GC-TGCC TCA GGCATGC              TTCATTTTCTATGCC  61 58
   HCH_06094 6233794 .. 6233818 + -12.9  -2.71011   GCTAGCCGCGGGAGA          CAGGGCCTG ACATGTG CAGGCCCTG          TCGTTGCAGACAAAT  81 297
   HCH_06095 6234733 .. 6234762 +  -8.6  -3.60525   ACGACTGAAGCTACA       GGTCCGATC-GAC TCTCT GGCGGATCGGACC       TTCTGTATCACTGAC  69 33
   HCH_06096 6235627 .. 6235654 + -15.6  -3.40403   ATTTCAATGTTCTTT        GCCCGCTGGCGGC GTC GCCG-TAGCGGGC        TTCTCGTAAGCCCCG 100 48
   HCH_06099 6236985 .. 6237009 +  -9.3  -3.14132   GATTTTCTGGGCGGT          GCTGATCTCCT CAG AGCGGATCAGC          TTGATGCGGGAAAAA  67 263
   HCH_06107 6246103 .. 6246120 +  -2.7    -3.452   TCAGGGGCCTTTGGC             CTGCATGC CCG GTA-GCAG             TTGTACATCTTTAGA  49 78
   HCH_06108 NONE
   HCH_06109 NONE
   HCH_06111 6248949 .. 6248969 +  -8.4  -4.10552   AAGCACTTGCAACGA            GAAAAAGC CCTGC GCTTTTTC            TTTAATTTCGTCCAG  77 240
         rpe NONE
         gph 6251410 .. 6251441 +    -8  -5.64421   CATCAGAAAAACAAA      GGCCGTC-CCTGC AGCAATA GCAGAAGACGGCC      TTTTTTATTTGCAGT 100 55
   HCH_06122 6268385 .. 6268395 +  -3.2  -3.13403   CGACAACTGAATCAG                 GCTG AGG TAGC                 TCTTCATGCAAAACC  46 79
   HCH_06123 NONE
   HCH_06124 6271719 .. 6271746 +  -9.8  -4.29928   TGAAGAACAAGCGGC        TCCCCTGCGTAA AAAA TAACGCCGGGGA         TTTTGCCTGTTGATT  83 7
        trpE NONE
   HCH_06126 NONE
   HCH_06127 NONE
   HCH_06128 6276051 .. 6276065 +    -7  -4.12188   AGCTGTTCCTCTAGA               CCCAGC CGC GCCGGG               TTTTCCACCTGCTAC  71 27
   HCH_06131 6277433 .. 6277455 + -13.4  -3.16647   ATACTTATTTATTGT           CAGGCAGACG TCT CGTCTGCCCG           CTTTTCGTCAATAAA  88 169
   HCH_06132 6278340 .. 6278354 + -12.8  -5.80364   TTATGCATAAAAAAA               CGGCGC CTC GCGCCG               TTTTTTTATTCCAAT 100 44
   HCH_06134 6280333 .. 6280351 + -10.2  -3.06696   ACTGTGTGAATGTAG             GCGCCGGA TCT TCCGGCGA             TGTGTTGAACAGCAA  72 332
   HCH_06136 NONE
   HCH_06137 6281817 .. 6281836 +  -5.6  -4.09864   TAAATTTCGCTGAGT            GCGCGTCA GCCC TGGAGCGC             TTTTCAGGGCTAAGT  64 28
   HCH_06139 6284387 .. 6284413 + -12.2  -4.94058   TCCCGATACTGACAT         GGCGGCGGCC GCCCCAA GCCCGCCGCC         TTTTCTTTGACTTCC 100 47
   HCH_06168 6310280 .. 6310300 +  -5.4  -3.57263   CCTACGCGGGAAGAA            GTCGAGAT AGGAG ATCACGAC            TTTGAGCCTGCGCCT  56 47
   HCH_06170 NONE
   HCH_06171 NONE
   HCH_06172 NONE
   HCH_06173 NONE
   HCH_06174 NONE
   HCH_06175 6316008 .. 6316021 +  -3.8  -2.52759   CGCGCGATGGTCCTG               CTCC GTAAAG GGAG                ATTAATCAATGTCTT  44 7
   HCH_06176 NONE
   HCH_06177 NONE
   HCH_06178 NONE
   HCH_06179 NONE
   HCH_06180 NONE
       gmhA3 NONE
   HCH_06183 6324199 .. 6324218 + -13.6  -2.78813   CGGCTTGCCGCCGCG            CAGGCGCA TCCA TGCGCCTG             GTTATTAACATGCCA  85 254
   HCH_06185 NONE
   HCH_06186 6325467 .. 6325479 +  -3.3  -5.07567   TTGATATTCCGTGCC                GGTCT CAA AGTCC                TTTTTTGCGATATCC  76 402
        uvrA 6331868 .. 6331882 + -11.4   -4.8048   TCAGGCATAAAAAAA               GCCGCT AAA AGCGGC               TTTTTAATATCCGAG 100 114
   HCH_06237 6369186 .. 6369202 +  -9.4  -3.82084   TTGACATAAAAAAAA              CCCGTC ACGGG GACGGG              TTCTTCGTATTAAGA  76 103
   HCH_10035 6370168 .. 6370180 +  -4.1  -3.55761   TTAGAACCTCAAACA                TGCCA GGG TGGTA                TTTCAAGGATGGCTC  52 227
   HCH_06239 NONE
   HCH_06240 6379209 .. 6379223 +  -9.2  -3.62572   CCGTTGCGATAGCGG               GGCTGG TTT CCGGCC               TTTCCGCTGCTGGTA  70 426
   HCH_06246 NONE
   HCH_06247 6384695 .. 6384708 +  -3.7  -2.85056   GCGTCCTTTTTAAGC               GCAGG ATTT CCGGC                ATTTGCATTCCCCAT  43 28
        hemL 6386074 .. 6386093 +   -15  -3.74381   CAATGTAATTCTTGC            GCGGCGGA GAGA TCCGCCGC             TATTTTCGATTCAAT  95 33
   HCH_06251 6390909 .. 6390940 +  -5.8  -3.29144   CGTCGTTATTGTCAC      GG-CGCCCCGATTAG CGT TTACTCAGGGCGGCC      TTATCCGCCAAGTCG  57 150
   HCH_06252 NONE
   HCH_06253 NONE
   HCH_06255 6392861 .. 6392871 +  -6.8  -3.40403   CGGAAAGCATCCAAT                 CAGC CCG GCTG                 TTCTGATCCCCGAAC  58 376
   HCH_06256 6393888 .. 6393912 +  -2.8  -3.10053   GGCATCTAATCCGGC         CTCGCCCGCGT CTTT ATGCAGGC-AG          TCTCTTCGGATATCT  45 32
   HCH_06257 NONE
   HCH_06258 NONE
   HCH_06259 NONE
   HCH_06261 6399825 .. 6399838 +  -3.8  -4.62069   ACTTTTGAACACTTT               CAGC TACATT GCTG                TTTTATAATGTTTTT  68 362
   HCH_06262 NONE
       folK1 NONE
       panB2 NONE
        panC NONE
         pgi 6405789 .. 6405842 +  -5.4  -4.08216   GGTCACCGCTAGAAG GTCCGATCGCG-CCAGCTAAAGGCGAC TCT GT-GCAGTT-GCTGGGTGCGATCGTAC TTTTCCCACAACTCC  64 48
   HCH_06269 6407362 .. 6407375 +  -2.3  -4.36914   CTCGCTTTAGACTCT               TGCTG AATT CAGCC                TTTTATCGAAGGCAA  61 31
        rpsU 6408986 .. 6409012 +  -6.6  -3.68936   TTACGCCCGCGTTGA         TCTGGTCTTAAT ACT GTTGAGGCCAGG         TTGTTGGCGTTAATA  63 46
   HCH_06272 6409621 .. 6409652 +  -5.1  -4.34737   GACTTCGCCAGGTCA      GAGTGGTTGCAGG CGTCGC CCTGCAACTAGAC       TTTCTTACTTGATAG  69 102
   HCH_06273 6411545 .. 6411560 +  -2.6  -4.96501   CGCGCAAACAGTATA              CAGGCTA TAA TAGC-TG              TTTGTTTTTCTCCCA  71 91
        rpoD 6413542 .. 6413578 + -13.1  -3.06696   AAGCTAGCAAAATAC    TGGCGCCAACTATATCT GAA AGGTATAATTGGCGCCC    TCTCTTCCCCGGACC  83 45
   HCH_06276 6414571 .. 6414585 +  -4.2  -4.10429   AAATAATTCTAACTT               CCCGAA TCA TTCGGC               TTTTAAACGGTGATT  62 35
   HCH_06280 6417746 .. 6417766 + -14.1  -3.57263   GGGTTGCCGAGTGAA            GGTTCCAGA ATA TCTGGAACC            TTTCCGAATAGGGCT  93 280
   HCH_06281 NONE
   HCH_06282 6419917 .. 6419936 +    -5  -4.70626   GGCATCAAAAAGGCC            GACGCAAA GGCA TTTGCTTC             TTTTTCCGCTTCTTG  76 496
   HCH_06288 6423389 .. 6423408 +  -4.8  -4.59511   TAAACGGTCTCCCCC            GCCACCGC TGTG GCGGCCGC             TTTTTGCAGCGTCTT  71 177
   HCH_06289 6425149 .. 6425159 +  -8.2  -2.52464   AACAAAAGTTGCGGA                 CGCC TTC GGCG                 TCCGTTGACAGACCA  60 39
   HCH_06290 6426815 .. 6426832 +  -8.3   -2.8978   TCTGGACCCAAGCAA             GCTGCGC TGAT GCGCCGC              CTTTCCTATCACCAT  62 16
   HCH_06291 6428198 .. 6428218 +    -4  -4.00038   GTGCGATTAACGCAG            CAGATGCA GGAAG TGCATGTG            TTTGTGGTACTGGTC  60 61
   HCH_06294 6432205 .. 6432238 + -16.6  -3.31144   AGCCCGCCTTTCTGC     AGGCCCCGGCGGCG CTATTC CGCCACCGGGGCCG      TTCTACGCCTCGGCA 100 39
   HCH_06296 NONE
   HCH_06297 6433141 .. 6433151 +  -5.4  -2.55999   CCGCCCCCCTTCGCG                 GGTT GCA AACC                 GTTACTGTCCGCTAA  48 41
   HCH_06298 6433826 .. 6433850 + -12.9  -2.71011   GCCAGCCGCGGGAGA          CAGGGCCTG ACATGTG CAGGCCCTG          TCGTTGCAGACAAAT  81 135
   HCH_06299 NONE
   HCH_06300 6438736 .. 6438762 +  -5.1  -3.01924   TTCAGGGCAAAAAAA         ACCCTCTTAAC ATAAC GCTAAGAGGGG         TATTCACCGCCAATG  51 96
   HCH_06302 6441208 .. 6441226 + -13.8  -3.92869   TTAGTTCGTCGAATG             CGGGGCCT CTC GGGCCCCG             TTTCTCAATCCGTCA  95 37
   HCH_06305 6444177 .. 6444187 +  -3.2  -3.29263   ACAGAACCATGTCCC                 TGGC CAG GTCA                 TTGTGGCGCGGGTAT  48 86
   HCH_06306 6445230 .. 6445251 +    -6  -5.26875   GACACAGTTTCGAAA           TAATGTGA AACCTG TCACATTA            TTTTTTAATTCCCGC  89 503
   HCH_06311 6451360 .. 6451386 + -11.5  -3.35283   TCGCCCAGGTCGCCG        CCAGCGGCGCGG CATA CCGCGC-GCAGG         TTATCGAATACTTGT  75 275
   HCH_06316 6456333 .. 6456351 +  -4.5  -3.31184   GTTGAGGGGAAACGA             CGCAGAG CCAGA CTCTACG             TGTTCGTTGTCATGT  52 99
   HCH_06323 6463747 .. 6463758 +  -4.4  -3.07816   GGTTGCGCCGGAACC                GATG CTGC CATC                 TTCCGTGCCTCGCGC  47 287
   HCH_06326 NONE
   HCH_06327 NONE
   HCH_06328 NONE
   HCH_06329 6467768 .. 6467786 +  -8.8  -4.03234   GAGTGATTTGCTATA             GGGGCG GCTTTTA CGCCCC             TTTCTGTAGCACAAA  76 48
   HCH_06331 6469497 .. 6469515 +  -8.8  -2.82895   CATGAATAACTTGGG             TCAACGCC AAT GGCGGTGA             GTTCTTGCTGCACAA  60 287
         rph 6478929 .. 6478948 +  -6.3  -2.71364   AAAGAGAAAAGGGCG            GACGGCG CCGCAA CGCCGAC             TGCTTGACCGCGTCC  53 41
        pyrE 6480909 .. 6480922 +  -2.3  -3.72576   ATACCCCAATGCAGA               GCGGT TCTT GCTGC                TTTCCTGCAAGCCCA  50 430
   HCH_06342 6482037 .. 6482054 + -12.7  -4.08216   GAAACCTAACCAAAA             GAGCGCC AACT GGCGCTC              TTTTGGCAAGAGTGC 100 54
   HCH_06344 NONE
   HCH_06345 NONE
   HCH_06346 6485619 .. 6485630 +  -4.4   -3.6053   CGAATGTCGACTTTA                CTGA GCAA TCAG                 TTCCTTTCTAAAAAC  52 168
   HCH_06347 6486229 .. 6486249 + -15.5  -4.36914   GCTTGACCGTTCCGA            TAGCCGCCT ACA AGGCGGCTA            TTTTATGCGCAGAAA 100 61
   HCH_06350 6490501 .. 6490534 + -17.5  -3.00298   AGCGCTCCCTAAAAT     GCAAAACGGCGGGGT GAAG GCCCCGCCGTTTTTC      TATCTGCTTCAGAAA 100 39
   HCH_06353 NONE
        proC NONE
   HCH_06356 6495161 .. 6495171 +  -4.6  -2.72471   TGTTCGTAATCGGCC                 GGGC GCT GTCC                 ATTGTCTGATCCAGC  46 6
   HCH_06357 6495490 .. 6495501 +  -2.2  -2.93929   TATATAATAACAAAC                CGTT ACAT GACG                 ATTTGATGTCCTTTC  42 34
   HCH_06358 6497636 .. 6497670 + -16.4  -3.33696   GCTGATACGCCCGAT     CATCCGCCGCGTGAGC CCA GCTCGCGCGGCGCATC     TTACTTCGCCCGCAG 100 36
        metX NONE
        metW NONE
   HCH_06361 NONE
        rdgB NONE
   HCH_06363 NONE
   HCH_06364 6502410 .. 6502429 + -10.7   -3.5944   ATCCAACTGAGGCCT            GGGGCGT CCGCAA ACGCCCC             TTTCGCAGTATCAGT  79 31
   HCH_06367 6504709 .. 6504730 + -10.1  -4.87665   TTCCTAAACCCCATT           TAGGAGCCC CCTT GGGCTCCTC            TTTTTATCGCTCCGC 100 224
   HCH_06373 6511955 .. 6511968 +  -6.7  -4.29981   TGCCCCCACCAACGT               GTGCA AATC TGCAC                TTTTCACTGTCTTTG  71 67
   HCH_06374 6512635 .. 6512661 + -13.7  -4.23281   AGGGTAAATTTCCAT         CCCCCCCCTAC TAATT GTAGGGGGGAG         TTTATATTAAGTATT 100 34
   HCH_06385 6521477 .. 6521494 +  -4.9  -3.28041   TCAACATCAATCCTT             TTACTTG CATG CAAGTAG              TTAATAATTGAAGTT  52 255
   HCH_06391 6529247 .. 6529261 +  -6.4  -2.88822   AATCTACACTTCTAA               TGGGTA TAT TACCCG               TACTTATATCGCACC  54 82
   HCH_06392 NONE
   HCH_10031 NONE
   HCH_10004 6533651 .. 6533667 +  -3.7   -4.7173   TTCATGTTTTTCAGA              TGTGC ACCCACC GCACA              TTTTTGCGTCTCATA  69 304
   HCH_06395 6536390 .. 6536401 +  -7.2  -2.78384   CACCAACCAAAGCGA                CCGC AGAA GCGG                 TATGGTGCGGGGCCC  55 213
   HCH_06398 NONE
         amt 6539698 .. 6539717 + -12.8   -4.8048   AAACGACCTCCAAGA            GGGCTGCC ATTC GGCGGCCC             TTTTTCGTGTGGGCA 100 47
   HCH_06400 6540476 .. 6540486 +  -2.4  -3.33911   AGGCAATCGGATACA                 CCCG AAA CGGC                 TTCCCTTCTTTCAAT  45 397
        speA 6545948 .. 6545988 + -14.8   -2.7186   GAAGAGTAAACCGAA  AGTCTGGGGTGACCGG ACCGAAAAG CCGGTTACCCCAGACA  TGGTTGCAACGATTT  90 32
   HCH_06414 NONE
   HCH_06415 6554160 .. 6554183 +    -3  -3.39471   TAATCGCCCAACGGC          TGTCGCCGGA AATA TCCACCGACG           TTACTTCCGCTTTAT  47 486
   HCH_06420 6556869 .. 6556880 +  -2.2   -4.0274   TATATCGCCGCCAGC                GTCG TGGA TGAC                 TTGTTTAGTAATCCC  55 367
         rep 6566209 .. 6566221 +  -3.3   -3.9461   CCGCATTGGTCAGCA                GCATG CGA CAGGC                TTCTTCTTCCCGCGC  56 420
   HCH_06435 6573950 .. 6573963 +  -9.5  -4.72007   ACAGGCGAAAAAAAA               CCGCC CTAC GGCGG                TTTCTTTTGCTACGG 100 174
   HCH_06437 NONE
   HCH_06438 6575419 .. 6575444 + -16.1  -5.43414   ACGCATAAAATAAAA         GGCCGGCGCTC CGAA GAACGCCGGCC          TTTTTTGTATCTCAT 100 49
   HCH_06443 6579427 .. 6579445 +    -8    -4.015   AAGGCGCTGAAGGTT             GGCGGCCG TTC CGGCTTCC             TTGTTTCCTAACTGC  73 328
   HCH_06444 6580245 .. 6580258 +  -3.1  -3.72576   ACTGGGTTGCGCAGT               GCGCGA GAT TC-CGC               TTTGATGACGCCAAC  51 49
   HCH_06445 6581406 .. 6581422 +    -5  -4.07568   CTGCACAAAAGAAAA              CGGCCC GCAAA GGACCG              TTTTGAAGGAGGCGG  62 43
   HCH_06448 NONE
   HCH_06449 6585899 .. 6585909 +  -2.4  -2.62616   CGGAATCCAGGCGCA                 AGGC TCC GCCA                 TGGTGTCCAGGGTCA  38 106
   HCH_06455 6590467 .. 6590482 + -11.8   -5.1615   CGCAACACGAACAAA              GGCGGG ACAC CCCGCC               TTTTTTGCGTATTCC 100 67
   HCH_06458 6595332 .. 6595346 +  -3.4  -4.63218   GCTTGTTCAGCTTGT               AGGCGT CCA GCGCCA               TTTTGTTAGCGCCCC  67 294
   HCH_06464 NONE
   HCH_06465 NONE
        bchI NONE
        cobO NONE
        cbiA NONE
        cbiD NONE
        cobK NONE
   HCH_06472 NONE
        cobH NONE
        cobL NONE
        cobI 6609339 .. 6609366 +  -7.7  -3.56325   CCTGTTTCTGGTGTG        TCGCCG-CAAGG GGGCG CCATGACGGCGA        TTATCGTTCTGACCC  66 4
        cbiG NONE
        cobJ NONE
        cobM 6611737 .. 6611785 + -18.9   -4.1466   CAGGCGTAGAATACA GTGGCGGCCTGGTCAGACGGAGA ATA TGTCCGTCTGGCGACGCCGCTAC TTTTCGCAGTTAAAT 100 32
   HCH_06482 6614127 .. 6614146 +  -8.5  -3.63336   GCCTGATGTTGACCA            GGTCGGC CCCGGC GCCGGCC             TTTACCCTCCTCTCT  71 35
   HCH_06483 6615252 .. 6615273 +  -7.9   -3.5944   AGGCCTGAGATAGCC           GGGCGCAGA ATGG TCAGCGTCC            TTTGACGATATACAT  66 40
   HCH_06488 6617985 .. 6617998 +  -3.7  -4.14392   CTGTATTTTTAAATG               CGCGC ATCA GCTCG                TTTTCCACCTTAACG  60 174
   HCH_06490 6618395 .. 6618414 +  -5.6  -3.53343   ATAAGGATTTATACT            TCGCCGAA TTCT TACGGCGG             TTTGAGCCACACGTT  56 50
   HCH_06491 6619235 .. 6619252 +  -4.1  -4.06505   TGGATTTACACCCGT             TTAGGCT TTTC GGCCTAG              TTTGTGCTGTATTCC  60 152
   HCH_06493 6620147 .. 6620167 +   -14  -4.55295   AGCCAGATACGACAA            GGGGGAGC GTCAG GCTCCCCC            TTTCTTTATCCGGGC 100 98
   HCH_06495 6621076 .. 6621087 +  -2.2  -3.25666   CAATAGGCGCAAACA                GTGG AAGC CTAC                 TTCAGTCTGTTTTTC  43 35
   HCH_06496 6621525 .. 6621546 +  -2.9   -3.4158   GAATACAGACTGGTT           TTGAGGCGG GGCG TCGCCATAA            TTCATCATTTTTCCG  47 22
   HCH_06497 NONE
   HCH_06498 6625950 .. 6625978 + -23.3  -3.36327   GCCTGTATCTAAAAC        GAAAACGCCCGGG TCA CCCGGGCGTTTTC        TTATGCGTCGAATCA 100 29
   HCH_06503 NONE
        cobN 6633990 .. 6634031 +  -2.9  -5.18357   ATCAATATCAGATTG TCTTTCCTGTCGACCAGGGC GAA GCCGTGA-CGACGGTACAGA TTTTTTGATGGATTA  79 97
   HCH_06507 6636118 .. 6636150 +  -9.3  -2.80016   TGCAGGCCCTGTCGT      TGCAGACAAATAG AAGGAAG CTATTTGTCTGCC      TGATTAATAGTGAAC  65 113
   HCH_06511 6638606 .. 6638618 +  -4.7  -3.14881   TCTGCTTCAGCGTCG                TGCGC ACA GCGCC                TTCCTCGACCAGTTC  47 233
   HCH_06514 NONE
   HCH_06515 NONE
   HCH_06516 6642824 .. 6642851 +  -9.8   -2.8352   TCACGGGTGGACGGA        TCGGCGGCGAGC ATCT GATCGTTGCCGA         ATTCTTCCGTTCCGC  64 262
   HCH_06518 6646607 .. 6646621 +  -4.2  -4.64676   CTTTGGTTAAACGCC               TGCAGC GCC GCTTCA               TTTTGTTGCAAGTCC  71 524
   HCH_06521 6648433 .. 6648443 +  -2.4  -4.42386   TGGCCGCTGCTGTAG                 CCGG TTT CCCG                 TTTTATCCGTCGCGC  62 234
   HCH_06524 6650372 .. 6650384 +  -7.7  -2.70932   TTCCAGCAGGGCCTC                CAGCA TGT TGCTG                TAGTTGGAGCGAAAG  58 264
   HCH_06526 6651639 .. 6651652 +  -2.3  -5.26316   GGATCGACTCAGGCA               ACGTC TTAA GACGA                TTTTTTCTGAGATCC  78 195
   HCH_06537 NONE
   HCH_06538 6661091 .. 6661107 +  -6.5   -3.9941   GGTGAAGGCTTTGAG              GCGCTGT TGG ATGGCGC              TTTGCTTATCCAACC  68 71
   HCH_06542 6664682 .. 6664697 +    -4  -3.14564   TATTTAATGAGCAAG              GCTAAA AAGG TTTGGC               TTAGTCCACAGATAA  48 52
   HCH_06544 6665980 .. 6665998 +  -3.8  -4.64657   GAGGATGACGGCGGC             GGCGTT GAGTGAA AGCGCC             TTTTTGGCGATTTCG  69 392
       trxB2 6677689 .. 6677713 +  -8.5   -2.8474   CCCTTTCTTTTATCC          CCGCTCCTGTT GTC GACGGGAGCGC          TACTTGTCCATCAAC  62 43
   HCH_06556 NONE
   HCH_06557 6680200 .. 6680210 +  -8.2  -4.07968   AGATGCGCAGGTTAC                 CGCC CAT GGCG                 TTTACTTCTGTGTTG  77 126
   HCH_06560 6681907 .. 6681923 +  -2.1  -3.29511   AGCTGGCGCGCACAT              CCAGGTC GGC GGTCAGG              TTGTAGCGGAATGAG  45 390
   HCH_06562 6685085 .. 6685101 +  -3.7  -4.38472   ATGGGACAAGAAAAT              TTCTCTT CAA ATGAGAA              TTATTTTCATTTAGA  63 271
   HCH_06563 NONE
   HCH_06564 NONE
   HCH_06565 NONE
   HCH_06566 NONE
   HCH_06567 NONE
   HCH_06568 NONE
   HCH_06569 6697496 .. 6697514 +    -8   -2.9356   ATCGCTCGTGGAGAG             CGCCGGCG TCG CGCTGGCC             TCTCTCAATCTGAAT  60 40
   HCH_06571 NONE
   HCH_06572 NONE
   HCH_06573 NONE
   HCH_06574 NONE
   HCH_06575 6702743 .. 6702766 + -11.8  -3.29861   TAGCGCTCTCTGCGA          GCAAGGCG-TG CAG CAGCGCCTTGC          TTCAGTTCTTCCCTT  82 43
   HCH_06576 6704709 .. 6704743 + -22.9  -3.38326   TCTGACGCAAAAAGC     GACGCCCCGGGGAGC TATCC GCTCCGCGGGGCGTC     TTGGTTGAGGTTGTA 100 36
   HCH_06578 6706389 .. 6706407 +  -5.8  -3.55622   ATCAATCGGGTGCTG             GCGGACGC TCG GCGGGCGC             TTTAAAGCGGTTGCG  59 2
   HCH_06579 6707132 .. 6707164 + -11.2  -2.78816   ATAACCCCACCCTGC     GCAGCGCCCTGGCCG AAAT CCGCCAGGGCCC-GC      TATACTGAAGCGTCG  74 37
   HCH_06580 6707907 .. 6707923 +  -4.4  -4.02139   GCGCGGCCCCCAGAA             TG-GCGC TCAT GCGCACA              TATTTTTCACTTTCC  60 415
   HCH_06582 6710481 .. 6710491 +  -3.2  -3.14564   TAGCCAAAGCGATAC                 TGAC GAT GTCG                 TTGCTCAACAAATCC  46 105
   HCH_06583 6711894 .. 6711914 +  -8.2   -3.1505   GCGGCCTCCTGGTGA            TGGCCGCG CACAC CGCCGCCA            TTGATGCGCCATAAT  60 407
   HCH_06587 NONE
   HCH_06589 NONE
   HCH_06591 6718152 .. 6718181 +  -4.3   -3.9777   CACCATGGACACCAA       TAGCTCCAACAGTT CCT GAC-GTTGGGGCGA       TTTGTGGATATTACG  60 159
   HCH_06593 6721258 .. 6721268 +  -3.2  -3.36581   TGCGCGAAGCCAGTT                 CTCT CCA GGAG                 TTCATTGACGGTTTG  47 293
   HCH_06595 6721831 .. 6721843 +  -2.7  -2.60714   ACCAGAACCATCTTG                TTAAC GGA GTTGA                ATTATGAGCGTTTGG  41 6
   HCH_06597 6722516 .. 6722531 +  -2.5  -3.58801   GAACTGGCGCGTATA              CTCGG AGGGAA CTGAG               TTTAAGAGCTTGTCT  47 11
   HCH_06598 NONE
   HCH_06599 6724233 .. 6724246 +  -8.1  -3.89346   TTATCATTGGATAAA               TGCGG CCCT CCGCA                TTTATCCCCTCAACC  70 27
   HCH_06600 NONE
   HCH_06601 NONE
   HCH_06602 NONE
   HCH_06603 6727045 .. 6727062 + -11.3  -3.57263   CGCTAACCAGCGAAA             TGGGTGG ATTC CCACCCA              TTTAGAAATCCCACT  79 245
   HCH_06605 6728209 .. 6728230 + -14.5  -3.04817   CCCTCTCCGGGAAAG           GGAGCAACC GCCA GGTTGCTCC            TATACTTTCGTAATT  91 41
   HCH_06606 NONE
   HCH_06607 6730346 .. 6730365 +  -9.3  -5.53991   TCTCGCGGATATTCA            GGGGTAG GTCCCA CTACCCC             TTTTTTTGCTGACTG 100 113
   HCH_06608 6731332 .. 6731351 +  -3.4  -4.11216   CCTCACTAGACTGGC            GGGTACGG CAGG CGGTCCCC             TTTTGACAATGGGAC  58 122
   HCH_06609 6732030 .. 6732059 + -16.7  -3.85698   GCGGTGATCCGAATA       TAAAAAAGGCGAC ATTG GTCGCCTTTTTTA        TTTCTGAGCCGACGC 100 41
   HCH_06613 NONE
   HCH_06614 NONE
   HCH_06615 NONE
   HCH_06616 6737958 .. 6737971 +  -2.3  -2.70932   GACTCGTCCGCTCTA               AACGC AACA GCGTC                TGATTAAAAGAGGAG  39 39
   HCH_06617 6738655 .. 6738667 +  -4.7  -4.71426   CACGGAGCATGATGT                AGCGC AAT GCGCA                TTTTATTGGTGGAGG  73 42
   HCH_06618 NONE
   HCH_06619 6740743 .. 6740760 +  -2.8  -2.71177   CCCTATATTTTTTAT             TGTTTT AATATA AAAACA              CTATATTTTATCTAT  41 60
   HCH_06620 6741780 .. 6741797 +  -2.7  -2.72144   AGGGGTGACTTGATA             CCA-ACGG AGC CTGTATGG             ATTTGAGAGCCCTGC  41 51
   HCH_06621 NONE
   HCH_06622 NONE
   HCH_06623 6744353 .. 6744383 +  -4.6  -3.05596   CGGGGTGAGAGAAAA       ACTTCTGGCGCGAA TAT TTTGCGCGAGCAGG       TTCAATAACGGCGTC  47 339
   HCH_06628 6749361 .. 6749374 +  -8.1  -5.35815   TCTTCACTTCCCCCT               GCGCA AGTC TGCGC                TTTTTCTTTAATGTA  95 449
   HCH_06629 6750764 .. 6750783 + -12.8  -5.42259   AGACGCAAACGAAAA            CCGGGGCT CGAA GGCCCCGG             TTTTTTTCAGAATGA 100 40
   HCH_06631 6752432 .. 6752449 +  -9.8  -5.72622   GCTTTTTCATATAAA             CGCCGG AAACCG CCGGCG              TTTTTTATTTCTGCG 100 51
   HCH_06632 6753193 .. 6753219 +  -9.2  -2.70932   TCGCCTGAAAATGGC         GCGCGGCGCCTC GCC GCGGCGCCACCC         TGCTTACGAGACCAG  63 42
   HCH_06639 6759186 .. 6759217 +  -7.2  -5.75342   AAAGTGCTCTCCTGA      GCGGGTTACTGC AGGCGCAA GCAGTCTCCCGC       TTTTTTTTGCGCCCG 100 203
   HCH_06642 NONE
   HCH_06643 6762343 .. 6762362 + -13.6  -2.78813   CGGCTAGCCGCCGCA            CAGGCGCA TCCA TGCGCCTG             ATTATTAACATGCCA  85 172
   HCH_06644 6763420 .. 6763431 +  -2.2  -2.95942   CCTACGCTTGTCTTT                G-CGC GAG GCGGC                TGATTTCACTGTGAC  40 85
   HCH_06646 NONE
   HCH_06647 NONE
   HCH_06648 NONE
   HCH_06649 6769430 .. 6769461 + -20.4   -4.1899   AAGTGCAGCGGATAG      CCTGAATGACCTGA AACA TCAGGTCATTCAGG       TTTTCAGTGAAATCC 100 99
   HCH_06654 NONE
   HCH_06655 6775233 .. 6775249 +  -5.8  -3.53224   CGGCTAAGCGGCATG              TTGGCG ATCTG CGCCAG              TTTGAAGGCCAGATC  57 189
   HCH_06657 NONE
   HCH_06658 6776626 .. 6776643 +  -6.3  -4.08216   TTGCACTTCCATATC             TGT-CGGC CCC GCCGTACA             TTTTCCGGAAAATCA  68 109
   HCH_06659 NONE
   HCH_06660 NONE
   HCH_06661 6780265 .. 6780278 +  -8.1  -3.33696   CTTCGCCAGTGTACA               GGACG AACT CGTCC                TTGCTTACAGCGCCG  64 195
   HCH_06667 6783758 .. 6783770 +  -3.3  -5.00616   ACGCCAGGATGCCTT                TGGGC GGG GACCA                TTTTTTCGCCAGAAA  76 407
   HCH_06669 6785000 .. 6785024 + -12.2  -3.05963   CCGCGGCTAGCCGCC         GCGCAGGCGCA TCCA TGCGCCTG-GC          TATTAACATGCCAAT  81 158
   HCH_06670 6786105 .. 6786118 +  -4.5  -3.72592   CATGACCCAGGGCGA               CAGGG ATGT CCTTG                TTATTCCTACCGATT  57 36
   HCH_06676 NONE
   HCH_06677 NONE
   HCH_06678 6792045 .. 6792061 +  -2.1  -4.40963   CAGGGTTGCATGACT              TGCTGTC AGC GACCGCC              TTGTTTTTCAGAAGT  61 118
   HCH_06679 6792754 .. 6792772 + -11.7  -5.14563   GGTTCAAGCGAGGAA             GGGCGTC ACTGC GACGCCC             TTTTTTACTACCGCG 100 65
   HCH_06684 NONE
   HCH_06685 6800883 .. 6800905 + -14.8  -2.70932   AGTCATCATCCCGCA           TGGGCGCGGC CTT GTCGCGCCCG           TACTTCCCAAAGGAA  90 74
   HCH_06686 6802589 .. 6802622 +  -8.9  -4.25256   CCCTCTCGTAAAAAA     CTCCGCCAGACTCT CCAACAC AGCG-CTGGCGGAG     TTCTTTTAATGAAAC  80 62
   HCH_06688 NONE
   HCH_06689 6807554 .. 6807585 +    -3  -2.82516   TATCTGATAGATTAC      GGC-CCTCAACGT TAACGCC GCATTGAGGAGCC      TATGCTGATCGCCGC  42 66
   HCH_06691 6808671 .. 6808681 +  -4.6  -3.29461   CGCAGGAGAGCGCTC                 TGGC GTA GCCG                 TTGTGGAGCCCATTG  52 126
   HCH_06694 6811961 .. 6811981 + -12.6  -3.56643   GTAACTGATGTGGCG            CGCCGCAA CTGCA TTGCGGCG            TTTCCCGCATATACC  89 53
   HCH_06699 6817579 .. 6817589 +  -8.2  -3.09004   AAAAGTCGAGTAACC                 CGCG TAA CGCG                 TCATTTTCAGAGTAG  63 28
   HCH_06700 6819467 .. 6819480 +  -5.3  -3.24021   TCATCTTGCCGCCCT               GTTTC CAAC GAAAC                TTGGATATTTCACGG  52 82
   HCH_06701 6820749 .. 6820763 +    -7  -3.57615   TTAGTGCCCGTGGAG               CCGCCG CAG CGACGG               TTTAAAAGGTGTTGC  60 281
   HCH_06703 6823335 .. 6823346 +  -7.2  -3.53444   GCGGTCGCCTTTCTT                GGCG AAAA CGCC                 TTTCACCACGCCTGC  62 191
   HCH_06710 6831720 .. 6831731 +  -7.2  -3.17075   GACGTCACGGAGCCG                CCGG AAGA CCGG                 TTCAGTTCGAAACGG  59 249
   HCH_06713 6833529 .. 6833545 +  -2.3  -3.45405   CAATTCTCCATGAAT              TAGGAAC AGA GTTTTTA              TGTTCATTTTGTAAC  47 207
   HCH_06715 NONE
   HCH_10032 NONE
   HCH_06716 6837026 .. 6837037 +  -7.2  -3.40403   TCTCCAGTATATAAC                CCGC TTTC GCGG                 TTGTACTCAGCGCGA  61 168
   HCH_06718 6838339 .. 6838370 +  -8.6  -3.60074   AGGTTTTTGACAAAA      GCCTCTTCTCTTCC ATCA GGACGAGGTGGGGC       TTTGCGCCGTTTGTC  69 107
   HCH_06719 6840677 .. 6840689 +  -3.3  -4.82667   ATCGTCCGTATCGAC                GGACG CCG CATCC                TTTTTGATCTGCTCC  70 353
   HCH_06726 6844522 .. 6844541 +  -9.2  -2.62184   ACTCCATCGAGTAGG            AGGGGGAG TTAC CTCCCCCG             TCCTCTCACACCACC  63 90
   HCH_06729 6848255 .. 6848276 + -14.5  -4.34402   ATAAGCCGTGGTAGA           CAGGGAAGC CTTC GCTTCCCTG            TTTTCATCTCACCCC 100 51
   HCH_06734 6853084 .. 6853101 +  -4.1  -2.57132   GCTAGCGCCAGTGGA             GGCTGAT ATGA ATCAGGC              ATTATCGGAACAAGG  44 36
   HCH_06735 NONE
   HCH_06737 NONE
   HCH_06738 6856808 .. 6856827 +    -5  -4.06502   TCAGCGCCGTCCTGA            G-AGGCGAT AAT GTCGCCTAC            TTTGATTTCCGCATA  63 279
   HCH_06740 NONE
   HCH_06741 6858722 .. 6858736 +  -2.7  -4.28375   GCTGACGCGCGCCCT               GCCCG ATCAC CGCGC               TTTTGCGTGTATTCA  62 299
   HCH_06745 NONE
   HCH_06752 6872226 .. 6872240 +  -8.6  -4.08767   TTTAGGTAATTTTGA               GGTAAG TTT CTTACC               TTTTGAAACCCTAAA  76 199
   HCH_06753 6873053 .. 6873068 +  -3.3  -3.01791   TCGGTGATAGAGGGG              TTGCT GATATG AGCAA               TATTAAAAGAGCACT  45 14
   HCH_06754 NONE
   HCH_06755 6873417 .. 6873445 +  -6.6  -2.71011   CAAATGGAAGCACAA       GCTGAGGGC-TGC AATC GCTCGCCCTCTGC        TCATTAGGACAAAGT  53 42
   HCH_06756 6874045 .. 6874083 +  -2.2  -4.05788   CGTGAATACAGATCC   CTGGCTACCTCCGTAGCC AGG GGTTACGGAGAAGACCGC   TTTGCTTTACGGCGA  55 36
   HCH_06758 6874593 .. 6874625 +  -2.5  -3.45118   CGGACGTAGGGATAT      TTGCAACAGGCCTTT TTG GAGGGCCAGCCGCAG      TTGCTTCTACAGTAG  47 319
   HCH_06759 6875523 .. 6875538 +  -4.7  -4.60487   AGTTAGACATACTAA              TGGCA AACCAA TGCCA               TTTTTGGAAATACTG  71 188
   HCH_06762 6878057 .. 6878073 +  -5.1  -3.19192   TAATAATGGCTTTAT              TTCCGCA CTC TGCGCAA              TTGACTTGCATCGAC  52 254
   HCH_06765 6881846 .. 6881859 +  -4.5  -2.64616   GGAAGGCGTCGGCGA               CGCCGC CCC GCG-CG               TGCTGTAACTCAAAC  46 4
   HCH_06766 6882978 .. 6882991 +  -5.2  -5.52986   CGGGCTGAATCTGAA               GCCG GCCCAG CGGC                TTTTTTTCATCGCAT 100 73
   HCH_06767 6883767 .. 6883800 +  -3.8  -4.08557   GGACGCTGCCGGCCT    CGCGCCGCGTCAGCTG AACC CAG-TG-CGCGCCGCC     TTCTTATTTGGAGGC  60 69
   HCH_06769 NONE
   HCH_06770 NONE
   HCH_06771 NONE
   HCH_06772 NONE
   HCH_06773 6887094 .. 6887108 +  -5.6  -3.08679   CACCCTGGGCCAACC               CAGCCG AGC CGTCTG               TATTGACTGCGAGGA  51 127
   HCH_06774 NONE
   HCH_06775 NONE
   HCH_06776 NONE
   HCH_06777 6888876 .. 6888889 +  -4.5  -3.85698   AGGACGAACAGGTTT               TAGGG TTTG CCCTG                TTTCTGGAAACCGAC  59 113
   HCH_06778 NONE
   HCH_06779 NONE
   HCH_06780 NONE
   HCH_06781 NONE
   HCH_06782 NONE
   HCH_06783 NONE
   HCH_06784 NONE
   HCH_06785 NONE
   HCH_06786 NONE
   HCH_06787 6898879 .. 6898890 +  -4.4  -2.71731   TCTGAATGTTACCGC                TGGA TGGC TCCA                 TGATTAAAAAATCGC  45 388
   HCH_06790 6904588 .. 6904598 +  -2.4  -2.62933   CCTGATCGCCGCCAT                 CGTC GCT GCCG                 TCATCTCCGCCGTTG  38 310
   HCH_06793 NONE
   HCH_06794 6908608 .. 6908622 +  -2.7  -4.19238   GATTACAGGTGTTCC               AGGCG TCTTC CGCCA               TTTTGACCTTGGCGC  58 379
   HCH_06796 6909551 .. 6909607 + -10.2  -2.70525   TGTGGTGATCAGATA GGTCACTTTGACGCCGCC-GGTGGCGC CGGTCA GCGCCACCTGGCG-CG-CAGGCAGACC ATTGATTTCAACCGG  66 195
   HCH_06800 NONE
   HCH_06801 NONE
   HCH_06802 6916234 .. 6916255 + -11.5  -2.65532   TACAGGCTGTTGAAG           GGACAGGCG TTGG CGCCGGTCC            TGGCTTTCACGTCGT  68 192
   HCH_06804 6918566 .. 6918576 +  -4.6  -3.33696   TCGTAGAGCACGTCA                 GGGC AAC GCTC                 TTCATTGCCGGACCC  51 59
   HCH_06807 6920479 .. 6920489 +  -5.4  -4.36914   AATATACCCAATAGC                 GCAT TAA ATGC                 TTTTATCGCGCGCGC  69 461
   HCH_06810 6921970 .. 6921980 +  -5.4  -3.27525   GCGACGCTGATATTT                 TCAG AAC CTGA                 TTCCGTTTCCAAACG  54 15
   HCH_06811 6922981 .. 6922994 +  -3.8  -4.57341   CATGCACTGCATTAC               TGGG CGCCGC CCCA                TTTTTCCACGCCATT  68 105
   HCH_06812 6924660 .. 6924686 +  -2.9  -3.07043   ACTGCTCGCCAATAT        CGTCGCGTA-CG GTGG CGATGCGCAGCG         TCTTCAAGTCCTGCA  43 400
   HCH_06814 NONE
   HCH_06815 6927180 .. 6927192 +  -4.7  -3.78775   GGGGGCCAACGTTAT                GCGTC ACC GCCGC                TTTGATAATCACCGG  58 178
   HCH_06817 NONE
   HCH_06818 6929663 .. 6929679 + -15.1  -4.88407   TTGGGCGGGCGTTAA              GGGCGGC GCT GCCGCCC              TTTTTCATTGGCTAA 100 46
   HCH_06819 6930806 .. 6930816 +  -6.8  -2.78384   CAGCCACCCCGGCGG                 CGAC TGA GTCG                 TCTCCTCGGGCAGCG  52 126
   HCH_06823 6934655 .. 6934665 +  -4.6  -3.15197   TAAGCCCCCTCGTAA                 GTGC TTA GCGC                 TATTGGCATTTCTTG  50 106
   HCH_06824 6936361 .. 6936376 + -11.8   -5.1861   TCTTGATAAAGAAAA              GCCCGG AAAA CCGGGC               TTTTTTCATGGTGCG 100 49
   HCH_06833 6945696 .. 6945708 +  -9.1  -2.83271   CGCGCAATTGAGGCG                CAGGC AAT GCCTG                TACTTGTCGCCGTCG  60 113
       ilvE2 6948501 .. 6948529 +  -6.6  -3.68222   GCTGATAGGCGATGG        CGGGAGCGTAGG CGACA TCAACGCTGCCG        TTATTGAACTTACCG  62 413
   HCH_06838 6951951 .. 6951967 +  -5.7   -4.6644   CGCCTCCGCCAGTTT              GCGGCGG TAA CGGCTGC              TTTTTGGAATATATT  75 457
   HCH_06841 6955497 .. 6955515 +  -3.9  -4.18018   GGAATCGGCGTCGGA            C-ATCTGC TTCT GCAGATAG             TTTTCCATGCCCACA  62 133
   HCH_06849 6961326 .. 6961341 + -10.4   -3.5594   AGCCGGAAACGATAA              GGGGGT GTCT ACCCCC               TTTGCGCCGTCCATT  77 42
   HCH_06851 6962999 .. 6963011 +  -3.3   -3.3323   GAGTAGACCACTACA                CCGCA TAG TGCAG                TTACATTTCATCTTC  48 235
       ilvB2 NONE
        ilvM 6971624 .. 6971638 +    -7  -2.92267   TACTCCCCCATCGCC               GCAGCG TCC CGCCGC               TCCTTCCTTTATGAG  59 72
   HCH_06861 6974117 .. 6974133 +  -9.5  -4.08064   ATCAATTGAGGCTCA              CCAATCA ATC TGATTGG              TTTTGCGCCCCACTT  81 32
   HCH_06864 6977926 .. 6977939 +  -4.5  -3.39923   GGTAAGGATACCGGT               C-GGGG CAT CCCCAG               TTACATTTTGCTCAT  52 36
   HCH_06865 NONE
   HCH_06866 6980207 .. 6980217 +  -5.4  -2.71791   AAACACGGCGGCGTC                 CACT ATC AGTG                 ATTTGAGAACACCAT  48 68
   HCH_06867 NONE
   HCH_06868 NONE
   HCH_06869 NONE
   HCH_06870 6985468 .. 6985487 +  -3.4  -2.76249   AAGACGACCTAACGC            CCCTAGGG TTTG CCCCAGGC             TACTTCCGCTGTTTG  43 83
   HCH_06871 NONE
   HCH_06872 6986171 .. 6986201 +  -4.7  -2.91306   CTCCCGTTCAGACCT       CGCTTCTGATAGA GCATA TCAATCGGAAGCA       TAGTTATGATTATCT  47 17
   HCH_06873 NONE
        acnA 6989257 .. 6989299 + -10.5  -3.85509   CCAATAGCGTTAAGA GCACAC-CAGGCCG-AACGGC TCC GCCGCCACGGCCTGTGTGGGC TTTCGCTTCTCTTAC  82 55
   HCH_06875 6990015 .. 6990031 +  -2.2   -3.6217   CCGGCTCGGGAACTT             CGCTGGT CTCA GCC-GCG              TCTTTGTCCTTACCG  50 246
   HCH_06882 6994426 .. 6994443 +  -2.6  -3.93742   CTTTACTATTAATCA             GGCAGC CAAATA GCTTCC              TTCTATTTGTCTACA  54 13
   HCH_06885 6995262 .. 6995274 +  -9.1  -2.63112   TCAATGCCAGCGACC                CCACC GTT GGTGG                TGATATGCGCCATTT  59 410
   HCH_06886 6996376 .. 6996394 +    -3  -4.31433   AGCCGCGTCGGACTT             GCCACGTA CAA TACGCCGC             TTTCTTGTCAGGCTG  62 109
   HCH_06887 6997601 .. 6997612 +  -7.2  -3.29511   ACGTCCTTTTCCCAC                CCCG GCTC CGGG                 TTCTCACCCAGTAAG  59 400
   HCH_06891 7001598 .. 7001620 +  -3.5  -3.80855   CTTGAGTAGTCTTCA           TTGTTACAC CCCTT GTGTAATAG           TTCGTTTTTAGGCGG  55 259
   HCH_06896 7007923 .. 7007935 +  -3.3  -2.68434   CATGATCAGGGCGAT                GCGGT TGA ACCAC                TGCTGTGGTATCCAG  42 62
   HCH_06897 NONE
   HCH_06899 7009742 .. 7009753 +  -3.6  -3.92832   AGGAAAGAAAAACTG                CGCT CTCG GGCG                 TTGTTTGAGCGGTTT  58 430
   HCH_06913 7025242 .. 7025252 +  -8.2  -2.72511   CAACAGGCGCTTCTT                 GCCG CTG CGGC                 CTTTCAGCCACTGGC  57 148
   HCH_06915 NONE
   HCH_06916 NONE
   HCH_06917 NONE
   HCH_06918 NONE
   HCH_06919 7032360 .. 7032385 +    -6  -3.99091   GCGGGGAAAAGAAGT         TTACGCCGCG GAATAA CGCGGCGACA          TTCTTAATTTGTTTA  66 10
   HCH_06920 NONE
   HCH_06921 7035779 .. 7035806 + -20.6   -5.0916   CGCCTTAGCTTAAAA        CGCCGGCCGCTT GCAT GAGCGGCCGGCG         TTTTTGTATTCAGCG 100 85
   HCH_06922 7037964 .. 7037987 +   -11  -4.72272   CTGAAGTACTAAAAA          GCCGATCGTCG TTG CG-CGGTCGGC          TTTTTCGTGACAGCC 100 85
   HCH_06925 7040721 .. 7040731 +  -3.2  -3.79687   GATTACAGTGTGTAT                 GTCA TTT TGGC                 TATTTTCTGGCCGGT  55 134
   HCH_06927 7041590 .. 7041604 + -11.4  -3.53733   TGAAGAAGCTTAAAA               GCCGCT TGT AGCGGC               TGTTTCTGCGCTCGG  83 51
   HCH_06931 NONE
   HCH_06932 NONE
   HCH_06933 7049485 .. 7049500 +  -3.2  -3.85698   AGCGCGTAGGAGTTA              TCGATC ATCC GTTCGA               TTTCTCCAGGCGGCA  54 133
   HCH_06936 7051386 .. 7051402 +  -4.4  -3.96216   AAACCATTCGTGTCT             G-GGACC CTCT GGTCCGC              TTATTTCACTGGACG  57 299
   HCH_06938 7053475 .. 7053495 + -14.7  -2.64218   CTGGGCTGAACCTGC            TCCGCCGCG TCC TGCGGCGGA            ATTATCCTGAAAAGT  90 32
   HCH_06939 7054914 .. 7054943 + -11.4  -2.94412   AGCCTTCCTTATACT       GCGCCTGCGC GATTTCCTGG GCGCGGGCGC        TGCTTTCCACTTGCG  71 361
   HCH_06944 7062123 .. 7062138 +  -2.5   -4.2803   GCAGTTTCGCCATCA              G-CGCG TTGAC CGCGAC              TTTTCCGTTCAGCTC  60 359
   HCH_06947 NONE
   HCH_06949 7065589 .. 7065614 +  -6.3  -3.57561   CTCACGCCTACCCTG         TATCC-TCTCTT TTC AAGAGACGGGTA         TTTAGCCCGTTACAC  61 309
   HCH_06950 7066924 .. 7066942 + -11.7  -4.78326   TGTAATCCCCTCAAA             GCGCCTG CCTCC CAGGCGC             TTTATTTCTTTCGGG 100 36
       trpB2 NONE
       trpA2 7074636 .. 7074669 +  -5.2  -3.93057   AGCGGCGGGCGCCAT     TCCAGCGATGGCGT AACCCG GCGCTATCTCAGGA      TTTGCTCGTTTTCGC  61 10
   HCH_06962 7076100 .. 7076116 +  -4.4  -3.47416   CCGGATAGGAAATCC             CG-CCCT TTCG AGGGACG              TATTATTACTGGTTT  52 33
   HCH_06963 7077012 .. 7077022 +  -2.4   -4.2349   AGGGAACGCCCGCTC                 GCCG TCA CTGC                 TTTTACCTCTCACAG  57 67
   HCH_06964 7078961 .. 7078977 +  -3.5  -2.59569   TTGAACAATAATAAG              CAGACCG TGG CGGCCGG              ATGTTAGTTTCCAGA  42 107
        glpK 7080586 .. 7080611 +  -6.8  -3.34244   AGCAGCTCCTCATCA         TCCGCTGAGC GCCAAA GCCTAGCGGA          TATATTTATACACTG  59 73
   HCH_06967 NONE
   HCH_06968 NONE
   HCH_06969 NONE
   HCH_06970 NONE
   HCH_06971 NONE
   HCH_06972 NONE
   HCH_06973 7089027 .. 7089051 + -18.7  -5.68023   ATATCCTGGGAGTTT          GCCGCTTCTCA CTT TGAGAAGCGGC          TTTTTTTCATTCTAA 100 65
   HCH_06975 NONE
   HCH_06976 NONE
        tonB 7091851 .. 7091876 + -11.1    -4.258   CTCCATAAAAAACAA         GGGGAGC-CGAC TAT GCCGAGCTCCCC         TTTGTTCATAAATGG  87 46
   HCH_06983 7097543 .. 7097556 +  -2.3  -3.05384   AACGTCCTGGATGCT               TGCCT CAGA GGGCG                TTGAGTCAGCAGGAG  42 8
        nagB NONE
   HCH_06985 NONE
        nagA 7100667 .. 7100680 +  -5.9   -3.3785   CACAGGTCAGCATCA               GTGCG TTGA CGCGC                TTGTCCATGCGTTCG  56 316
   HCH_06989 NONE
   HCH_06991 7104584 .. 7104601 +  -4.1  -4.13014   GATGGGGTCTTTATA             GACATCT CTCC AGATGCC              TTTTACGCATATCGC  60 235
   HCH_06996 NONE
   HCH_06997 NONE
   HCH_06998 7110386 .. 7110396 +  -3.2   -3.4178   CTTATCATGCGAATC                 CACT ACG GGTG                 TTCTGGTAGGCTCGT  48 49
   HCH_06999 NONE
   HCH_07000 NONE
   HCH_07001 7115557 .. 7115571 +  -4.2  -4.19506   ACTTTGACTCATCGC               CGCTAA ACT TTTGCG               TTTTCCACTTCAGGT  62 72
   HCH_07004 NONE
   HCH_07005 7118246 .. 7118266 +  -3.4  -2.87132   CCGATGATTTCTGGC           T-TGAGATG ATGC CATCTCACA            TCTATAGGGCAAGCA  43 486
   HCH_07007 7118994 .. 7119006 +  -4.8  -3.19102   AGCCCGATATGCCAT                TCGG TTCCC CCGA                TCTGCTTTTTAAGTC  50 191
   HCH_07010 NONE
   HCH_07011 7121088 .. 7121103 + -10.4  -2.53213   CCCGCCGGTCTGATG              CGCCCA TAAC TGGGCG               TAAATTCCGCCGTTA  69 73
   HCH_07015 7125811 .. 7125836 +  -3.9  -4.49556   CACGGACTTCAAACA         CACGCGGCC GAGTTCCG GGTCGCGTC          TTTCTTTGGTCGGGG  66 181
   HCH_07017 7128517 .. 7128540 +  -2.3   -4.4017   CATCCGCTGACGCAT          TCGTCAGCGC TCAAC GCGC-GTCGG          TTTTCTCCCGCTTCG  61 46
   HCH_07021 NONE
   HCH_07022 7131688 .. 7131698 +  -2.4  -4.35581   TTCCTTCACGATAAA                 GCTG TAA CTGC                 TTTTCCATATTTTCG  60 66
   HCH_07025 NONE
   HCH_07027 7136731 .. 7136755 +  -7.7  -2.71011   GCTAGCTGCGGAAGA          CAGGGCCTGAC ATA GGCGGGACCTG          TCGTTGCAGACAAAT  58 213
   HCH_07028 NONE
   HCH_07030 7145270 .. 7145291 +  -5.7   -3.1372   AATATCGAGTAAATT           AAGCGGCGT AGAC ACGCCGCCC            TCTTCATCCAACGTG  55 24
   HCH_07033 7146562 .. 7146584 +  -4.8   -4.2074   TAGCATTTATTCTAT           TGACTTACCC GGC GGGAAAATCA           TTTATCTCTTACGGA  64 361
   HCH_07042 NONE
   HCH_07043 NONE
   HCH_07044 NONE
   HCH_07045 7166664 .. 7166677 +  -3.8  -3.28119   TGATAGAGAACAAAA               GCTC ATTAGA GAGC                TTGATGTAGCTAAGT  50 3
   HCH_07052 7175886 .. 7175899 +  -3.7  -5.18561   CCTGCTTTAGACCGA               GCGTC AGTC GCCGC                TTTTTTAACTGTTTG  79 390
   HCH_07079 7204348 .. 7204373 +  -6.1   -4.0641   ATTCTCTTTTTCCTG         CAGCAGCTTTC GCAC GAGGGCTTCTG          TTTGTCTGACTGACA  65 214
   HCH_07088 7214992 .. 7215019 +  -6.3   -3.7347   CGATTGGTCCGTTTT        CAGGCGGATAA AGGAGC TCATTCGCCTG         TTATTAAATATTAGG   0 57
        rnpA 7214182 .. 7214201 -  -2.2  -3.72893   TACGCTTTTATCAAA            CCTAAA AGTAAGTA TTTAGG             TAGCTGAGGAAGAGT  50 21
   HCH_07087 7212159 .. 7212177 - -10.3  -5.28176   CGCACCCATAAAAAA             GCCCGTT ATTAA AACGGGC             TTTTGTTAAAAGTAG 100 70
        trmE NONE
   HCH_07085 NONE
   HCH_07084 7208490 .. 7208502 -  -4.9  -5.24129   GCGCCCTATAAAAAA                TGTTT AAA AAACA                CTCAAAACATCCCTT  83 436
        gidA 7206513 .. 7206534 -  -4.3  -3.13475   CAACGTCATATTCAA           GCGCTCTTC CGCT GAAGTGAGC            CGCGCTTCTTCAGAT  48 0
        gidB NONE
   HCH_07081 NONE
   HCH_07080 7204105 .. 7204137 - -10.5  -2.89511   CTACAGAAGGGAAAG      CGCCGATGTGTTCAG CAA CCAGGCACATCGGCG      TAAAGACAAAAAGAG  71 44
        atpI NONE
       atpB2 NONE
       atpE2 NONE
       atpF2 NONE
        atpH 7201155 .. 7201167 -  -3.3  -2.56914   CAGTTCAGGAATTCA                CTGCC TCG GCCAG                CTTAGCCAGACGACC  42 2
       atpA2 7199502 .. 7199526 - -13.6  -3.62522   GAACCTGTTGAACAA         CCAGTCGCCGC AGAA GCGGCGAC-GG          TTAGAAGTTCATTAC  93 37
       atpG2 NONE
       atpD2 NONE
       atpC2 7196640 .. 7196659 -  -9.3  -5.56264   TTCAAATACAAAAAA            GGGGAAG ACTGTG CTTCCCC             TTGTTCGATCTTGCA 100 51
        glmU 7195060 .. 7195077 -  -4.8  -4.07568   TGTTTTTTTTGAAAA             CGAAGC GACTAA GCCTCG              CTTAACGTTATTTGT  62 48
        glmS NONE
   HCH_07067 NONE
   HCH_07066 NONE
   HCH_07065 NONE
   HCH_07064 NONE
   HCH_07063 NONE
   HCH_07062 7184997 .. 7185008 -  -2.2  -3.55563   ACTCCATTTGGCAAA                GTAC GAAT GCAC                 CGTGCGCTACCTGGG  47 32
   HCH_07061 7184172 .. 7184190 -    -3  -2.77899   TTTCTTGAGCAACCA             TTGGGAGA GGC TCTCCCTC             CACTTCAGATACAAC  42 261
   HCH_07060 NONE
   HCH_07059 NONE
   HCH_07058 NONE
   HCH_07057 7180525 .. 7180544 -  -5.6  -2.60496   CTGTTCGTTAAATAT            TCACGCCC ATGT GGGGGCGA             CTGATTGCTCTCTCA  48 6
   HCH_07056 NONE
   HCH_07055 NONE
   HCH_07054 NONE
   HCH_07053 7176775 .. 7176797 - -10.6  -2.57522   CTAAGTGACACGAAT           TTCTCCAACC ACC GGTTGGAGAT           TTAGACCACCCTCAA  69 118
   HCH_07050 NONE
   HCH_07048 NONE
   HCH_07046 7166664 .. 7166677 -  -3.8  -4.87592   TGATAGAGAACAAAA               GCTC ATTAGA GAGC                TTGATGTAGCTAAGT  74 266
   HCH_07041 7160836 .. 7160850 -  -2.8  -3.55563   AGGCTAGTTGGGAAA               GTAACT TTT AGCCAC               ATACGAAACCTTCCG  49 405
   HCH_07040 7160130 .. 7160150 -  -6.1  -3.71114   AAGCTAAGATAAATA            GGAGGGCAT AGC ATACCCTGC            GCAAACGCACTGAAA  61 141
   HCH_07039 NONE
   HCH_07038 NONE
   HCH_07037 7152851 .. 7152878 -  -2.6  -3.21465   AACTGAAACTGAAGA        GGCTCAATACAA CCAT TCGATTCGAGCC         AAAGTGGAGAGTAGA  45 322
   HCH_07036 NONE
   HCH_07035 7147912 .. 7147946 -  -6.5  -4.23244   TAGAAAAGAATCAAA    CCAT-TCCCG-TTTGGC GTC GCCAAAACGGGCGACGG    CGACGCGGGTCGGGC  71 359
   HCH_07034 7146974 .. 7147013 - -18.6  -2.66634   GACGGCATCATATTA  GCCGCCTGAGCCGACCCG GTTT CAGGTCAGCTCAGATGGC   GTTCAGTTAACAACT 100 246
   HCH_07032 7146002 .. 7146016 -  -4.9  -4.00212   AAAGTAAAAAACTAA               CGGGC GTTCT ACCCG               ACGAATCAGGTAAGC  62 107
   HCH_07031 NONE
   HCH_07029 7145185 .. 7145214 -  -4.4  -3.55622   TGGAAGCTCTCCAAA      GGCGATTTTTCCAC CAGA GCGG--AAATCGCC       TTTACGGACGGAGCC  52 51
   HCH_07026 7135681 .. 7135698 -    -4  -2.99987   CACATTACGACAAAC             CGGCGC TGACCT GCGTCG              CCATTGGCCTCTACT  44 481
   HCH_07024 7133997 .. 7134012 -  -2.5  -2.53911   GGAACCGGCAATCTA              CCCCA GCGCAG TGAGG               GAAACCAGCTTGTTT  39 44
   HCH_07023 7131561 .. 7131582 -  -5.7  -3.77219   ATCATCGAACGCAAA           GGCCGCTGG AAAA CCACCGGCG            CGCAAGAGTTAAAAA  63 87
   HCH_07020 NONE
   HCH_07019 7129451 .. 7129475 - -12.9  -2.71011   ATTTGTCTGCAACGA          CAGGGCCTG CACATGT CAGGCCCTG          TCTCCCGCGGCTTAA  81 97
   HCH_07018 7128357 .. 7128375 -  -4.4  -3.91908   ACATGGTGAAAAATA             TCGCCGGC CAC GGCTGCGA             CCTAGATCTGATAGA  58 177
   HCH_07016 NONE
   HCH_07014 7125304 .. 7125324 -    -4    -4.386   TAAGTTGGGAGAAAA            TCTATCAC TCATG GTGAAAGA            CTGTTTCAAGTGGGT  66 214
   HCH_07013 NONE
   HCH_07012 7120781 .. 7120824 -  -7.7  -5.27477   ACTCTAATGAAAAAA GGGGGAGTACATTTTATGAAG ACTG CTTCATAAAA-GC-CTACCCC GACGCCCTGAAAGAA 100 238
   HCH_07009 NONE
   HCH_07008 7118936 .. 7118968 -  -9.1  -3.88062   ATACAGTACATGAAA      GGGAGAGTTGACGAA ATT TTCAGCCACCCTCCC      ATGGAAAACCAGCCC  76 393
   HCH_07006 7117663 .. 7117676 -  -6.7  -2.58418   GCTGCAGAGAAAACC               TTGCG CGCC CGCAA                TCGCAAACGGGATAG  51 136
   HCH_07003 NONE
   HCH_07002 7115195 .. 7115213 -    -8  -3.51976   AATCCGCCAAATGAA             CGGCGCCC CGG AGGCGGCG             CTACAGGACCAGCAA  65 319
   HCH_06995 NONE
   HCH_06994 7107035 .. 7107050 -  -2.6  -3.32819   CATATAGTGGCATAA              TGA-CAC TAA GTGGTCA              AGCGCTATTTTCAGG  47 36
   HCH_06993 NONE
   HCH_06992 NONE
   HCH_06990 7104067 .. 7104092 - -16.1  -5.46698   CCGAAAACGAAAAAA         CCCCGGGAGGC GGTG GCCTACCGGGG          TTTTTTCATACTGCA 100 243
       fusA2 7101642 .. 7101672 - -10.4  -5.01042   AAGGGAAAGTAAAAA       CAAGGAGCCCGG AATGACA CCGGGCCCCTTT       TGAGTGTTGAACACA 100 62
   HCH_06987 7100378 .. 7100410 -  -6.1  -4.21141   GGGTAAGAAACTAAA      TGGGTTGGAGCGCTC CGC GGACGCCCCATACCA      ATTATGCGCACACCC  69 64
   HCH_06982 NONE
   HCH_06981 NONE
   HCH_06980 7093990 .. 7094010 -  -6.7  -2.87132   CTCTTGTCCGACATA            GCCCCGCCG GTG CGCCGGAAC            GCAGGCCACGAATAT  54 53
   HCH_06979 7092788 .. 7092800 -  -4.1  -3.22102   AGAGCTGCGAGAAGA                CGCTA GCA TAGCA                GAAACTTGAATAAAG  48 41
   HCH_06978 7091848 .. 7091879 - -11.6  -5.26316   TCACTCCATAAAAAA      CAAGGGGAGC-CGAC TAT GCCGAGCTCCCCTTT      GTTCATAAATGGTTT 100 61
   HCH_06974 7088963 .. 7088975 -  -7.7  -3.14564   CGACGCTCTGATCAA                GTCCT GGG AGGAC                GCACGCAAGTAATTG  62 85
        acoR 7080455 .. 7080465 -  -2.4  -3.69395   CCGAGCATGGAAGAA                 GCCG TGG CGGA                 CAGGCTCTACAAAGG  50 164
   HCH_06960 7074354 .. 7074394 -    -6   -3.2327   GCAACGCATTAGCAA CGCC-GCGCGGGGCATGCTC TAC GTGGTTG-CCCGCACCGGCG TCACCGGCTCCCAAA  54 295
   HCH_06957 NONE
   HCH_06956 NONE
   HCH_06955 7069940 .. 7069964 - -11.5  -2.71011   ATTTGTCTGCAACGA          CAGGACCTG CACATGT CAGGTCCTG          TCTCCCGCGGCTAAG  75 293
   HCH_06954 NONE
   HCH_06953 7067599 .. 7067615 -  -6.5  -3.46982   CGGAGATGAAGAACA              GGCGG GTTAACG CCGCC              AGAATGCGGCGGCGT  61 59
   HCH_06951 7066924 .. 7066942 - -11.7  -3.55622   TGTAATCCCCTCAAA             GCGCCTG CCTCC CAGGCGC             TTTATTTCTTTCGGG  83 51
   HCH_06948 7064861 .. 7064871 -  -4.6  -4.82901   CCGCCCCTATAAAAA                 CGGC AAC ACCG                 AGTCCTGCGCGGACC  74 434
   HCH_06946 NONE
   HCH_06945 7061779 .. 7061813 -  -8.4  -2.66373   AAGGGGAAGAAGTCA     TCATGGACTGACCGCC ATA AGCGGCCAGTCCGAGG     GAAATTATTTGTCGG  61 30
   HCH_06943 7060656 .. 7060690 -  -4.3  -2.87622   CAGGCGCACAATAAC    CGGCCTCTACTGACAA CCTG CTGTCAGTAGCT-CCG     TTAGCGCCTCAGGTT  45 26
   HCH_06942 NONE
   HCH_06941 NONE
   HCH_06940 7054545 .. 7054567 -  -6.3  -3.23152   AGACCAAGGCAGGAA           TCGTGTGGA GGTTT TCCACATGA           AAAAAGACTGACGGG  57 172
   HCH_06937 7051600 .. 7051612 -  -4.8  -4.71791   ACAGGAAGAAACAAA                TCCG TAAGC CGGA                ATGAACGCCAGGCGA  73 54
   HCH_06935 NONE
   HCH_06934 7049062 .. 7049074 -  -4.9  -3.39286   AGATCAGGTGAAAGA                GTATT ACA AATAC                AAAGGCGATTTTCCG  51 342
   HCH_06930 7046021 .. 7046041 -  -2.3  -4.34345   CAGACAGGACGAAAA            TCGCCTCGC TTA GAGCGGCGC            TTTATCATTACCCTG  61 352
   HCH_06929 NONE
   HCH_06928 7041590 .. 7041604 - -11.4  -4.24123   TGAAGAAGCTTAAAA               GCCGCT TGT AGCGGC               TGTTTCTGCGCTCGG  91 257
   HCH_06926 7041024 .. 7041035 -  -5.8  -3.85527   TAGAATATAAGACAA                CAGG AGAT CCTG                 GAAAACTGTTCGGCC  64 175
   HCH_06924 NONE
   HCH_06923 7037964 .. 7037987 -  -8.8  -4.81083   CTGAAGTACTAAAAA          GCCGATCGTCG TTG CG-CGGTCGGC          TTTTTCGTGACAGCC  88 52
   HCH_06914 7025099 .. 7025138 - -12.8  -2.50074   CTGGTGATAAGAGAG  TCCACGCGTCGCCTGGGC TAAA ACCAAAGCGACGCGTGAT   GGCGTTACAGCTCGA  81 30
   HCH_06911 NONE
   HCH_06910 7022514 .. 7022524 -  -2.4  -3.01924   CAGGTCCGCTTAATA                 GCGG ACC CGGC                 GTTTGATGAGCTTAT  42 9
   HCH_06909 NONE
   HCH_06908 NONE
   HCH_06907 NONE
   HCH_06906 7017950 .. 7017991 - -15.3  -4.40298   ATTGAAAGCAAGAAA GGCGACGATTCCCAATTTG TTCC CAAATTGACAACCGCCGCC  AAGACGGGCATTTCA 100 126
   HCH_06905 NONE
   HCH_06904 7014933 .. 7014944 -  -3.6  -4.30987   ACGGCGCAGAATAAA                GCGC ATTA GCAC                 ATCTCCCTGGCGGAC  60 42
   HCH_06903 NONE
   HCH_06902 NONE
   HCH_06901 NONE
   HCH_06900 NONE
   HCH_06898 7008860 .. 7008870 -  -6.8  -3.37344   CCTGGAGCGAACGAA                 CCAC CAG GTGG                 TTTATGACGGCAGTT  58 477
   HCH_06895 7007595 .. 7007611 -  -7.3  -3.10556   TTCAAAATAACCATA              GCATCAC ACT ATGATGC              CTCAGGTTATATCGA  60 280
   HCH_06894 7005788 .. 7005816 -  -7.4  -3.36671   ATTCGAAGGGGACAA       CGCCCCCT-GCCA TGGC CGGCCAGGGGACA        ATTTTCAGTTCAGGA  62 57
   HCH_06893 7003860 .. 7003889 -   -13  -2.80056   AGTAGGGAGGTAAAT       CCCGTACTTTAC GTTCCA GCAAAGTACGGG        CAAAACATATCAATA  81 54
   HCH_06892 7001937 .. 7001969 - -13.6  -3.21695   GGAGTAGGAAGGTAA     GTCCCGTACTTTGCG ATAT CACAAAGTACGGG-C      GGAATATCTCAATAA  88 53
   HCH_06890 7000052 .. 7000083 - -13.1  -4.29845   GAAGGGAACGTAAAA      GCCCGCACTTTGC AATTTA ACAAAGTACGGGC       GGAATATCTCAATAA 100 53
   HCH_06889 6998042 .. 6998053 -  -4.4  -2.71144   TAGCCCGCCCAACTA                CTTC ATTT GAAG                 AGCGAGCCATACTTA  44 58
   HCH_06888 6997080 .. 6997090 -  -6.8  -4.15222   ATGGCTTCCAACAAA                 GCCT GTC AGGC                 GTGGGTGAATCAGGT  70 181
   HCH_06884 6994845 .. 6994868 - -10.3  -3.63068   CCAGACGACCTCAAA          GTCGGCGAC TACTTG GTCGCCAAC           GCGCAGTAGGTGGTC  79 10
   HCH_06883 6994426 .. 6994443 -  -3.3  -2.80016   CTTTACTATTAATCA             GGCAGCC AAAT AGCTTCC              TTCTATTTGTCTACA  43 28
   HCH_06881 NONE
   HCH_06880 6993503 .. 6993519 -  -7.9   -3.2178   GTACATTAGAAGACA              TGCCGGC GTC GCTGGCA              ACTTTCCTCTAAGCA  62 72
   HCH_06879 6992571 .. 6992581 -  -4.6  -2.64155   GCGGCGCCAAACCGA                 CGCG CGC CGCA                 TTGTCCGCCAACATC  46 78
   HCH_06878 6991164 .. 6991176 -  -4.1  -2.68387   GCTGAGAAAACAGAT                CAGAC CAT GTCTA                GTGCGACTGGGAATC  44 12
   HCH_06877 6990786 .. 6990802 -    -8  -2.54098   GGTGTTAAGTAATAG              TCCCGA TAATT TCGGGA              ATGGCGCAAATAGAC  57 77
   HCH_06876 6989865 .. 6989884 -  -3.6  -2.95113   TCGCAAAATGGAAAG            GGAGTT TTTGAGCT AACTCC             TGGTTCAGGCCGACG  45 73
   HCH_06863 NONE
   HCH_06862 6973914 .. 6973931 -  -4.8   -4.3898   AGGACCTGGATAAAA             CCCG-CG ACGAG CGACGGG             CGAACGGCGACGCCT  68 208
   HCH_06860 6971539 .. 6971566 -  -5.5  -3.35088   AAAGCGCTCAATCAA        CCCACTCAGAC CTCAAC GCCTGAGCTGG         CTTGCGCTTAAGCCG  54 114
   HCH_06855 NONE
   HCH_06854 NONE
   HCH_06853 6963507 .. 6963519 -  -4.1  -3.92324   CTCCTTAAGACCAAA                TACCA TAT TGGCA                TACAGCGCCATCCTA  57 126
   HCH_06852 6962843 .. 6962858 -  -3.2  -4.09739   CGAAGGGCCTCAAAA              CTGAGC TGTA GCCCAA               TGCGCAGTTGCAACA  58 179
   HCH_06850 6961326 .. 6961341 - -10.4  -3.60419   AGCCGGAAACGATAA              GGGGGT GTCT ACCCCC               TTTGCGCCGTCCATT  77 226
   HCH_06848 6959615 .. 6959633 -  -6.6  -2.53888   CCAAAATAAATAACC             CGCATCCG CTT CGAAAGCG             TACCTGGAAATTTAC  52 385
   HCH_06847 NONE
   HCH_06846 NONE
   HCH_06845 6956409 .. 6956425 -  -2.1  -3.19048   CTGTAACCAATAAAT              TCCGGCG TCA CGGCGCA              GAGCAATCGTTATGA  43 45
   HCH_06843 6955994 .. 6956017 -    -6  -3.51329   GATTCTCAATTACAA          TAACCCCATA AAAA CAAGGGGTTA           CCAACTCAACCCTTA  59 79
        bfr2 6955152 .. 6955172 -  -8.9  -3.29263   ACACTGGCGTGAGAA            TGCGGGCGA GTA CCGCGCGCA            GGTAAAGGTGGATAT  65 332
   HCH_06840 NONE
   HCH_06839 6951521 .. 6951562 - -17.1  -2.84982   AAACCCAGGAATAAT CGAACGCCGCCGCGGCGCC TGTC GGCGCTGCGGCGGTTCCCG  CCTCACCCGCGCAAT 100 49
   HCH_06837 6947974 .. 6947990 -  -3.6  -2.50622   ATACAGCGGACGAAT              GCTTCC TGACC GGCAGC              GGCGCAGGGCTCCTG  42 150
   HCH_06835 NONE
   HCH_06834 6945360 .. 6945373 -  -4.5  -3.15544   CTGTACCCGGATGAA               GC-GCC GGA GGCCGC               AACCGCGCGGGAGAA  47 267
   HCH_06832 6943669 .. 6943680 -  -2.2   -3.2963   AGCAGCCGGTTATAA                GTCA TCCG CGAC                 CTCCCCTTCGGAGGC  45 8
   HCH_06831 NONE
   HCH_06829 6941876 .. 6941895 -  -5.7  -3.24425   CAGAGAAGCGACCAA            CGCCATC CATAGC AATGGCG             GATATTTGCCGTTGA  55 53
   HCH_06827 6941051 .. 6941063 -  -3.3  -3.62597   GCCATGGCCTAACAA                GCTCC CTT GCAGC                CCAGGTTCAGGGACA  53 91
   HCH_06826 6939849 .. 6939860 -  -3.6  -4.15854   AAATTCACCGTAAAA                CAGC TCAC GCCG                 CAATGAAAGCGATTT  60 102
   HCH_06825 6936361 .. 6936376 - -11.8  -4.99043   TCTTGATAAAGAAAA              GCCCGG AAAA CCGGGC               TTTTTTCATGGTGCG 100 99
   HCH_06822 6932125 .. 6932141 -  -9.4  -4.58395   GCCATGCGTTAAAAA              GGGAGG ACAAG CCTCCC              TTTACGTTTCCACGC  90 56
   HCH_06821 NONE
   HCH_06820 6930372 .. 6930392 - -12.5  -2.62616   CTATGCGGGAGATGA            TCGCGGCGC CGC GCGCAGCGA            AATGTTGCGTCTGCT  75 340
   HCH_06816 6926653 .. 6926680 -  -4.8  -3.93262   CGCGAACAGATCAAA        TGCATGCTGCCGC GCC GCGACGG-ACGCA        TCATCAACCTCGCCT  60 451
   HCH_06813 6924287 .. 6924329 -  -6.1  -3.60792   TGTTGAAGCGTTAAA TGCGGATGGGCCCGGTGCG GCGAA CGCATCGGGCCGACTTACA ACGCACCTTCCACAT  59 21
   HCH_06808 NONE
   HCH_06806 6919699 .. 6919719 -  -7.5  -3.85698   TCCTTCCTGTACAAA            GAAGACGTC GTC GACGACCTC            ACTAACTTGCAGCGC  68 343
   HCH_06805 6918235 .. 6918245 -  -4.6  -3.56837   GTTCAAACATCACAA                 CACC TTC GGCG                 CCGCCGTTTGCGCCT  52 321
   HCH_06803 6915975 .. 6915986 -  -7.2  -3.29511   GCTATGCTGCGAGAA                GCCG TGTT CGGC                 GCGTTCAACCTGCTG  59 107
   HCH_06799 6913046 .. 6913068 -    -2  -3.73088   ACATGCCAGTAATAA           CAAGCG CCTACAAGCTT CGCTTG           CGAAATTCACTGGGC  50 10
         ggt 6911130 .. 6911149 - -12.2  -3.00786   GTCAAAACTGAGATA            GGAGAAGC GTCC GCTTCTCC             GTTAAGAAAAAGCGG  81 84
        pilE 6909390 .. 6909410 -  -5.3  -3.32844   CGCTTGAGTCGAGAA            GTCCGACTG CGT CAGTTGGCC            ACCGGGCCGCTATTC  54 16
   HCH_06795 6907955 .. 6907968 -  -5.2  -5.14563   GTGTTGAGCAAAAAA               GGCG AATGGA CGCC                GATCTCCATGATCGA  90 315
   HCH_06792 6906140 .. 6906158 -  -2.2  -3.76413   CGCCAAAATTGCAAA             GGACGCTG TTT CTCCGCCC             GCTTAAAGCTTACGC  50 28
   HCH_06791 6904030 .. 6904051 -  -7.9  -3.30441   CACTATCTCCGATAA           CG-GGCGCCG CAG CGGCGGCACG           GCGCTCAATCGCACC  59 293
   HCH_06789 NONE
   HCH_06788 6898307 .. 6898332 -  -8.9  -3.09516   GCCGTGACCATTCAA         GCGCCGGCCAT CGCC ATGGGCGGCGG          TGGCGTAGATGTGTT  63 462
   HCH_06764 NONE
   HCH_06763 6878116 .. 6878128 -  -3.5  -3.76125   CCATGTGAATGGAAA                TAATA TCA TATTA                CGCTTTTACGCGTAT  53 40
   HCH_06761 6877796 .. 6877808 -  -4.1  -3.99013   GAAAAACTGGAGAAA                TCACA GAA TGCGA                TCAAAGCGGAAACTA  60 38
   HCH_06760 6874875 .. 6874885 -  -6.8  -2.96274   TTGTTCATAACTATA                 CACC AAA GGTG                 GCCGTTCAGATTATA  55 505
   HCH_06757 6874042 .. 6874067 - -13.3  -3.09749   TATCGTGAATACAGA         TCCCTGGCTAC CTCC GTAGCCAGGGG          TTACGGAGAAGACCG  88 252
   HCH_06751 NONE
   HCH_06750 6867325 .. 6867338 -  -5.2  -3.30038   TATACTGAAAGTGAA               GGCG TAGGCC CGCC                GGGGAGTAGTAATAC  54 260
   HCH_06749 NONE
   HCH_06748 6865131 .. 6865175 -  -2.1  -3.64198   TGGTTATAGATAGAA TCGCCTGA-TATCGCAAGAG CAATCT CTCCAGCGCTAATCAGGCAT TTGCGACATGTTCGG  50 47
   HCH_06747 6864252 .. 6864283 -  -3.7  -4.54404   CAAATCAATAATAAA      GCCCCGCACACC TTCTGATTG GGTGTG-GGGTC      GGTACTGTTGTTACT  66 36
   HCH_06746 6863345 .. 6863376 -  -3.7  -4.42464   AACTTCTCAAATAAA      GCCCCGCACACC TTCTGACTG GGTGTG-GGGTC      GGTACTGTTGTTACT  63 36
   HCH_06744 6861009 .. 6861019 -  -3.2  -2.74575   AGACAAAAGAGGAAG                 GCAT CAC ACGC                 AGACGTCAGGTTCTC  42 18
   HCH_06743 6859936 .. 6859954 - -13.8  -3.19522   GTAGTCAACATGTAA             CCCCGGGG TAG CCCCGGAG             CAACGGACCTGGCCC  88 142
   HCH_06742 6858160 .. 6858180 -  -5.4   -4.3534   TCGCAATTACGAAAA           GCTGGCG-GG CGA CCGCGCC-GC           CGAGGTGCGCTGGCT  69 310
   HCH_06739 6856410 .. 6856448 -  -3.8  -4.26903   CTTATTGCAGGAAAA  GCCGG-ACGCTCTGGGAC TCAGC GTCCCGG-GCATGCCCGC  CGGGGAAAATGTGCC  64 138
   HCH_06733 6851944 .. 6851960 -  -4.4  -3.01712   TTTCTCTTTGCAATA              TCACAG AGCGA CTGCGA              TTCGGGAGCATCATA  47 175
   HCH_06732 6851250 .. 6851278 - -10.2  -3.40522   AGTCTGTGAGGACAA        CGCGCTTCGCCA CCGAC CGGCGTAACGCG        TCGCTATTGTTCTTC  75 75
   HCH_06731 6849056 .. 6849096 -  -3.3  -3.12351   TTCCTTTACATCCAA TCTGGTTGCGGACGCCCCG CACAT CAGGGCGTCCG-AAT-AGG CAATCAGGCAGGGGT  46 29
   HCH_06730 6848257 .. 6848274 - -11.3  -2.87463   AAGCCGTGGTAGACA             GGGAAGC CTTC GCTTCCC              TGTTTTCATCTCACC  74 83
   HCH_06728 6846446 .. 6846468 -  -7.6  -6.22802   GCGCACAAAAAAAAA           GCTGCTCCCC GAT GGTCAGCAGC           TTTCAATCAGAACCG 100 58
   HCH_06727 6844429 .. 6844448 -  -3.5  -4.16016   GTATCGCGGAAGAAA            TGGCGCA GTTGTA TGCGCAA             TCAAAGTAGAACGTA  60 161
   HCH_06725 6842684 .. 6842702 - -13.1  -3.41414   AAACCATACGCATAA             GCCGCCC TAAAC GGGCGGC             GATGGGATGAGAAAT  87 52
   HCH_06724 NONE
   HCH_06723 NONE
   HCH_06721 6840918 .. 6840933 -  -5.4  -4.64048   CAGGATACAAATAAA              GGCG-GA AAT TCACGCC              CGCCGGCAGCTACTT  73 35
   HCH_06720 6840075 .. 6840087 -  -4.8  -3.53012   GTGCGGCGTCGGAAA                GAGC CAAAC GCTC                CGCTGAAGCCTTCAC  52 309
   HCH_06717 6836788 .. 6836801 -  -5.3  -3.58726   CTTCCTCATAGAGAA               GAAGA GGAG TCTTC                CGTTTTTGATGAGTC  55 158
   HCH_06712 6832776 .. 6832791 -  -6.8  -3.28712   CGCCTGGGGTGATAA              CTAGGG AAAA CCCCAG               GCGCCAGCAATAATT  59 10
   HCH_06711 6831008 .. 6831025 -  -6.9  -3.33162   GACTGGAGCGCAGAA             GACGCGG AAAG CCGCACC              GAGGGGCTGCTGGAG  58 509
   HCH_06708 6828668 .. 6828687 -   -15  -2.89602   GTCCTCACACCAAAG            GCGTCGGG CGCG CCCGACGC             AGAGCCGTTATTCCA  90 33
   HCH_06707 6827591 .. 6827601 -  -2.4  -2.89564   TGTTCAGCGGACATA                 GGCG ACT CCCC                 GTAGTTAATGCGTGT  40 54
   HCH_06706 6826688 .. 6826701 -  -4.5  -2.52234   ATAAAGTTTATTAAT               CACTC TATT GAGCG                GCCCAATCAGGCCGC  46 32
       accC2 NONE
       oadA2 6823229 .. 6823257 - -20.3  -3.99405   CTAAGCGAGGATAAA        CCACCGCCGCCCC TCA GGGACGGCGATGG        CGAATACCTAACAGG 100 46
   HCH_06702 6820506 .. 6820528 -  -8.4  -2.93236   TAAGCGAAGACGAGA           TCCGCCGA CTCACCC CCGGCGGA           CGTGGCTTAGTCCAA  63 32
   HCH_06697 NONE
   HCH_06696 NONE
   HCH_06695 6812102 .. 6812124 -  -7.8  -3.61398   GCTCTGCTCCAACAA           CTTTATCACC GCC AGTGACAAAG           CATTACGCGGCCGTT  66 70
   HCH_06692 NONE
   HCH_06690 6808490 .. 6808507 -  -4.7  -4.21319   ATCAACCGTAACAAA             GGCGGCC TGCT GATCGCC              TGTTACGCCGCCTAT  64 37
   HCH_06687 6802764 .. 6802799 -  -2.4  -3.57615   GTAATATTGGGTAAA    GTCTGGAGGTGCGGAG TAAA CTCCAAATATCCTGAC     GCGCTCCTTTTGAAG  47 455
   HCH_06683 NONE
   HCH_06682 6794692 .. 6794709 -  -6.2  -3.35344   TCGAAACCAGAGGAA             CGGGGA GTTCAG CCCCCG              CTCTTATACATCGCG  57 16
   HCH_06681 6794006 .. 6794016 -  -2.4  -3.14468   CCTTAGCATAGTTAA                 CGCC TAC GGCT                 GGTTTCCTTCAGTAT  43 89
   HCH_06680 6792754 .. 6792772 - -12.4  -3.21912   GGTTCAAGCGAGGAA             GGGCGTCA CTG CGACGCCC             TTTTTTACTACCGCG  82 71
   HCH_06675 6789209 .. 6789224 -  -6.8  -4.51777   AGAGGACAACTAAAA              CACGGA TCAA TCCGCG               CCTACACACATTCAA  77 210
   HCH_06673 NONE
   HCH_06672 NONE
   HCH_06671 6786065 .. 6786076 -  -4.4  -4.86731   CCGCTGCAAAGAAAA                GAAC TTTG GTTC                 AAACCGGAAGACGCA  74 74
   HCH_06668 6783152 .. 6783165 -  -3.9  -3.37796   TTCGATGAGCGAGAA               TCTTT CGCC AAAGA                GCTTGGCTACAGCAT  49 244
   HCH_06665 NONE
   HCH_06664 6780795 .. 6780819 -  -8.1  -4.86621   ATTTGCAAGTAAAAA          TAACTATTTAA ATA TCAAATAGTTA          CATGTCTGCTATCAG  86 67
   HCH_06662 6780171 .. 6780200 -  -7.4  -3.16668   CAACAGGGCTAGGAA       GACA-GTTCTTTA GGTAA TAAAGAACATGTC       GCCGGCGCGTAAAGC  60 55
   HCH_06656 6775032 .. 6775065 -  -8.2  -2.60776   AACGTCGTAAAAATT     TGCGGCGTCGCCAGA CCGTC TCCGACAACGCCG-A     TTGAAGCGTCAGCGG  61 42
   HCH_06653 NONE
   HCH_06652 6771510 .. 6771523 -  -3.8  -2.62983   GGGAGTTGTAGATCA               GTCG CTTATC CGAC                TGTTGTGCGAATCTT  44 9
   HCH_06651 6769882 .. 6769892 -    -4  -2.96755   AAATTTAAAAGATCA                 TTAG GAA CTAA                 GCGCTTGGTAGAAGC  47 361
   HCH_06650 6769010 .. 6769024 - -11.4  -2.89564   GCGTCAGCCGACAGA               CCCTGG CCG CCAGGG               GTAAAGATGCACGGG  71 369
   HCH_06645 6762878 .. 6762892 -  -8.5  -2.82023   TATGTAGAGCAATCA               GCGCC TGGCT GGCGC               GGCGTGGGCAAAGCG  57 496
   HCH_06641 6759927 .. 6759953 - -10.8  -3.04144   CGTCGATCTTTAACA         CGGCGGAGCG CCTATCC CGCTCCGGCG         TCGGCAAGTTCCTTT  74 10
   HCH_06640 6758997 .. 6759012 -  -3.2  -3.61715   CAGGCGGTGGAAGAA              GGCGTT ATCT AACGTC               AAACCTATGTAAAAT  53 255
   HCH_06638 NONE
   HCH_06637 NONE
   HCH_06636 NONE
   HCH_06635 NONE
   HCH_06633 6753189 .. 6753216 - -19.2  -4.08216   TGAGTCGCCTGAAAA        TGGCG-CGCGGCG CCT CGCCGCGGCGCCA        CCCTGCTTACGAGAC 100 32
   HCH_06630 6750764 .. 6750783 - -12.1  -4.57516   AGACGCAAACGAAAA            CCGGGGC TCGAAG GCCCCGG             TTTTTTTCAGAATGA 100 90
   HCH_06627 6747275 .. 6747300 -  -8.3  -2.96216   GGTCATGACCACAGA         TGCGCGGCAACA ATC TGTTGC-GCGCC         GTCCTGCCGGCTTGA  63 179
   HCH_06626 6747110 .. 6747123 -  -5.2  -2.62735   AGAGTGCTCATAGGA               GGCG TTCCTC CGCC                GTTACGCCAAACCCG  48 27
   HCH_06625 6745607 .. 6745624 -  -5.5   -3.2048   GGGAAACGGGATCAA             GACAGCG CCTC CCCTGTC              TTGCTGTCCTCCTTC  52 4
   HCH_06624 6743760 .. 6743776 -  -5.7  -4.09685   CCTCAGCCTGCAAAA              GATCGCC GCC GGCGGCC              GCGCGCCTCTGCACG  67 314
   HCH_06612 6733781 .. 6733808 -    -9  -2.75844   CGTTTTATTGCAAAG        GCGCGTCCGGCG TCGC CACCGGACCAGC         GCGCATCAACGGTCG  65 55
   HCH_06611 NONE
   HCH_06610 6732030 .. 6732059 - -16.7  -3.05844   GCGGTGATCCGAATA       TAAAAAAGGCGAC ATTG GTCGCCTTTTTTA        TTTCTGAGCCGACGC 100 44
   HCH_06594 6720600 .. 6720636 -  -9.3  -3.18452   ATTAGCGGAAGTTAA    CCGCGCTATGCGGGCAG ACT CTCCACACACAGCGCCG    CCGACTGACAGCCTG  65 396
   HCH_06592 6719233 .. 6719263 -    -6    -3.695   GTGAAACAGTGTAAA       CCGCCCGGCGTC GGTTATT GTCGCCAAGCGA       CCAGCCTGGAAGGCG  61 42
   HCH_06590 6717674 .. 6717690 -  -5.1  -2.76815   ATCGTCGTCAACAAC              TCCATCA TTC TGGTGGA              TTACGCCAACCAGAT  47 331
   HCH_06586 6713265 .. 6713287 -  -4.2  -2.80816   TTTGCATGTAGTACA           TATAAAGCAC CTC GTGATTCATA           AGTCGTCCCTGGCGG  45 67
   HCH_06585 6712532 .. 6712556 - -15.1  -3.18199   CAAGTTTTAACGCAA          CAAACCGCGCA AAG TGCGCGGTTTA          TCCAAGTTACTGATA 100 48
   HCH_06584 6711501 .. 6711514 -  -3.8  -5.09895   TATCTACGCAAAAAA               GGCT GGATTT AGCC                GACAGATCGCGCATG  77 20
   HCH_06581 6707336 .. 6707352 -    -5  -3.35318   AAAAAAGAGGACCAA              GGCGGC CAACT GCCTCC              GGGCTGGCAAAAAAG  52 191
   HCH_06577 6704707 .. 6704745 - -15.9  -4.65895   TTTCTGACGCAAAAA   GCGACGCCCCGGGGAGC TATCC GCTCCGCGGGGCGTCTT   GGTTGAGGTTGTAGT 100 98
   HCH_06561 6684770 .. 6684781 -  -7.2  -2.71712   CTGGCTGGCTGAAAT                GCGC CGCC GCGC                 CAACCTGCCGCCAAC  56 60
   HCH_06559 6681033 .. 6681047 -  -3.4  -3.90744   CCGGCGCTGAAACAA               TGCGAC ATC GCCGCC               GTCAGCATTCTCAAC  55 511
   HCH_06558 6679847 .. 6679862 -    -6  -3.35992   AGGTATCGTAATCAA              CGTCGC TCTG GCGGCG               GGGCTGACCGTCATG  56 259
   HCH_06555 6677597 .. 6677611 -  -4.2  -5.03314   GCGATCTTCAAAAAA               GGCG TGGAAGT CGCC               CGCATTTCCGGAGCG  80 224
   HCH_06553 6676044 .. 6676060 - -13.7  -3.19668   GACGAGGGAAGCTAA              GGACGGC CTG GCCGTCC              CCTATAACGCATACT  88 27
   HCH_06552 6673080 .. 6673124 -  -9.2  -3.51924   TGTTCAGGCATATAA GCCGCCCCCCACCCCG-CTTC CGCA GAAGACGAGGGGGAGGAAAGC TGCTTCAGCGCATCG  71 78
   HCH_06551 NONE
   HCH_06549 NONE
   HCH_06548 6671631 .. 6671647 -  -9.3  -5.20154   AGATAACGGAAAAAA              GGCGGGG AGG CCCTGCC              GCGCAGAGCGATGGA 100 70
   HCH_06547 NONE
   HCH_06546 NONE
   HCH_06545 6665671 .. 6665692 -  -8.7  -2.88663   AGTTATTGCCATACA           CGCCCAG TTGCTTCC CTGGGCG            CACGCCACGCATTCT  62 136
   HCH_06543 6664821 .. 6664831 -    -4  -2.92896   ACTATATAAACATTA                 GATA TCT TATC                 GGGAGGGATGTTCCT  47 194
   HCH_06541 NONE
   HCH_06540 6662712 .. 6662748 -  -4.3  -4.08216   TCAGGTTGTGGAAAA    CGGAGAAACGCTGTGAT GTT ATCCGAGCGTATTCCCG    AAAGAAATATAGCGA  60 256
   HCH_06539 6661192 .. 6661220 -  -4.4   -5.5454   CCAAATAAAGAAAAA        CGCCCTGCCCGT TCAAT AGGTTCAGGGCG        ATCTCAGGATCGAGC  91 68
   HCH_06536 6658758 .. 6658770 -  -6.3   -4.1721   ATCCATATTCGAAAA                TATGG CGT CCATA                TATCCGCATAGATAG  71 355
   HCH_06535 NONE
   HCH_06534 6657082 .. 6657104 - -15.6  -2.84325   TCTTCCCAAAGATCA           GCCGGACACA GAT TGCGTCCGGC           TATCGCCAGTTACTC  95 35
   HCH_06533 6656506 .. 6656518 -  -6.3  -2.60671   ATAAAATTTAAGTCA                CCATT TCC AATGG                CAGGTGATTACATTC  53 5
   HCH_06532 NONE
   HCH_06531 NONE
   HCH_06530 NONE
   HCH_06529 NONE
   HCH_06528 NONE
   HCH_06527 6651251 .. 6651283 -  -8.4  -3.19157   GAGGAAGGCTACCAA     GCCGACGCCGCCA TATTGCCC TGGC-GCGACGGC      GAACCAGACGCCAAA  62 259
   HCH_06523 6649615 .. 6649631 -  -4.4  -4.87389   TACCTGAAAAACAAA             GGCTTGG TTGT CCA-GCC              AATACAGAATCAGTC  77 466
   HCH_06522 6648243 .. 6648257 -  -5.7  -4.08767   CGCATCTTCTGAAAA               CGGTT ATTCA AACCG               CTGTCGGTATTCGCT  66 14
   HCH_06520 NONE
   HCH_06519 6645981 .. 6646011 - -11.9  -3.25567   ACACGCCAAAAAGCA       TGGCTGACGACGC CATCC GCATCTTCAGCCA       GTTTATTGAACACGG  78 131
   HCH_06517 6642410 .. 6642447 -  -8.4  -3.40403   TCCCGGTGAGGATAA   CGGTCCCAACAACG-GC GTCCT GCACGATGTCGGGATCG   GTCTGCGTCTGACCT  64 173
   HCH_06512 6638436 .. 6638452 - -15.1  -2.81218   GGAAACAGCGGAAAC              GCCCGGC TTA GCCGGGC              ATCGGGCGGTTGCAA  95 69
   HCH_06510 6637589 .. 6637641 -    -7  -4.25256   TCGTTAGCAAAACAA GCCCCAAGCCGGCCCG-TCCGC AGGAAGACGGA GCGGAACGGACCGGCGCAGG-C AACTCTTTAATAATT  73 91
   HCH_06509 NONE
   HCH_06508 6635736 .. 6635755 -  -3.4  -3.24925   AGTTCAGATGAGGAA            GCTGGGCG CCCT CGTGCAGC             GAGGGTTGAAACTGG  45 449
   HCH_06506 6634588 .. 6634602 -  -2.9  -2.88822   TCGTTTATACAACCA               TGATT GCAAG AATCA               CCTGACTCCCAATTC  42 23
   HCH_06505 6633608 .. 6633624 - -10.1  -2.66326   CCAATCCGAAATGGA              TCGCCGC CAT GCAGCGA              CACTCTTACAAAGGC  63 357
   HCH_06502 NONE
   HCH_06501 NONE
   HCH_06500 6626623 .. 6626638 - -11.8  -5.53288   GCCAAGTTAAAAAAA              CCCGGC CGAG GCCGGG               CGCAAGTAAGGGTAG 100 42
   HCH_06499 6625949 .. 6625979 - -19.8  -4.18018   CGCCTGTATCTAAAA       CGAAAACGCCCGGG TCA CCCGGGCGTTTTCT       TATGCGTCGAATCAA 100 52
   HCH_06494 6620147 .. 6620167 -   -14  -3.50045   AGCCAGATACGACAA            GGGGGAGC GTCAG GCTCCCCC            TTTCTTTATCCGGGC  93 65
   HCH_06492 6619161 .. 6619187 - -10.2  -3.17553   GTAAAAAGGCGAAGA         GAGTCGAGATAT TTT ACAACTCGACTC         CTGCCGGCTTCCGCT  73 87
   HCH_06489 6617708 .. 6617736 -  -3.8  -2.71712   GTCGGTGGCGTAAAG        CTCCTCTACGCC CGTCT GGCGCAAAAGAT        AACCGCCAGATTTAT  43 155
   HCH_06487 6616847 .. 6616863 - -10.1  -4.20516   TTGCCATTCAATAAA              GCGGTCA TAA CGACCGC              TTTGTGTTTCTAGTC  85 47
   HCH_06486 NONE
   HCH_06485 NONE
   HCH_06484 6615223 .. 6615243 - -12.6  -3.85114   AAACCGGATATGAAA            CAGGCCTC TAACT GAGGCCTG            AGATAGCCGGGCGCA  93 47
   HCH_06481 6612083 .. 6612095 -  -3.5  -5.13741   GTAACTTAACAAAAA                TTAAA ACA TTTAA                ATAAGCAATATCTAA  75 291
   HCH_06480 6611737 .. 6611785 - -14.5  -3.17622   CAGGCGTAGAATACA GTGGCGGCCTGGTCAGACGGAGA ATA TGTCCGTCTGGCGACGCCGCTAC TTTTCGCAGTTAAAT  91 22
        cobD NONE
   HCH_06461 NONE
   HCH_06460 NONE
   HCH_06459 6594807 .. 6594840 - -11.7  -2.50816   CCGCCAGCGACGAAC     TGGCGATGGGCGC GCTATCCT GCGCCTACCGCCA      TGGCGTCCGCATCCC  71 281
   HCH_06457 6592107 .. 6592146 -  -3.5  -3.72576   TTCTCCCGCATCAAA  CCCGCTTCTCTCTTG TTTGTACTTC CAAGAGCGGAGCTGG   GTGATGCGGTAAGCT  53 86
   HCH_06456 6590467 .. 6590482 - -11.8  -4.33153   CGCAACACGAACAAA              GGCGGG ACAC CCCGCC               TTTTTTGCGTATTCC  93 63
   HCH_06454 NONE
   HCH_06453 NONE
   HCH_06452 6587527 .. 6587537 -  -4.6  -3.32402   CTCAGATGAAATATA                 CGCA GAG CGCG                 TCAGGGACAACAGCG  52 26
   HCH_06451 6586500 .. 6586510 -  -4.6  -3.05596   CATTCGCTCATGCAA                 GCAG GTT CCGC                 ACATGCTCGGCCATA  49 7
   HCH_06450 6585350 .. 6585362 -  -3.3  -4.13767   GCTGTCAGCGCAAAA                CCAGA TCG CCCGG                ATCGCTCCCAATGTC  58 478
   HCH_06446 6581406 .. 6581422 -  -7.2  -5.18371   CTGCACAAAAGAAAA              CGGCCC GCAAA GGACCG              TTTTGAAGGAGGCGG  91 50
   HCH_06442 6578571 .. 6578607 -    -3  -4.52873   GCTCCATAAAAAGAA   CTGCGAACGTTGAAAGG TTAC CCTTTCGTC-CTCGCAA    ACATTTCTTCAAACA  67 6
   HCH_06441 6577705 .. 6577731 -  -6.6   -5.0538   GCGCAGGCCAAAAAA        GGCAGGG-GAA AACAAG CTCGCCCTGCC         TGATCGCTTCAATCG  87 34
   HCH_06440 6576924 .. 6576936 -  -3.4  -4.08767   TGCACTGCGCCAAAA                GGAA TATAT TTCC                GCCATGGAAATACCC  58 49
   HCH_06439 6575414 .. 6575449 - -18.4  -4.47551   ATTCAACGCATAAAA    TAAAAGGCCGGCGCTC CGAA GAACGCCGGCCTTTTT     TGTATCTCATTCTTT 100 59
   HCH_06436 6573950 .. 6573963 -  -9.5  -5.79526   ACAGGCGAAAAAAAA               CCGCC CTAC GGCGG                TTTCTTTTGCTACGG 100 50
   HCH_06434 NONE
   HCH_06433 NONE
   HCH_06432 NONE
   HCH_06431 6567089 .. 6567127 -  -7.4  -2.85351   GTGGGCCAGAGCATA   CTTTCGGCGCCGGG CAATGTCTAAT CCTGCCGCCGAAAG   CCGCTCCGTCAGGCG  57 45
   HCH_06430 NONE
   HCH_06429 NONE
   HCH_06428 6565754 .. 6565791 -  -5.3  -3.25093   ACAGCGCAACGAAGA   GCGCAATCAGGCGCGCG GCCG CGCTACCCTGGATGCGC    TATTGCGGGACCTTG  52 45
   HCH_06426 NONE
   HCH_06425 6563551 .. 6563579 - -10.5  -2.90496   CCGCCTCGGAAATTA        TTAACATGGCAAT GAT ATTGGCATGTTAA        TCATCAGGCGCATGG  71 121
   HCH_06424 6561434 .. 6561444 -  -2.4  -3.25102   ATTGCAGTTACAACA                 GGCC TTG GGCG                 ACGCCTTCGACACAG  43 155
   HCH_06423 6558887 .. 6558901 -  -2.7  -3.53012   TCGCTCCCGGCGAAA               CCCGC AGAGA GCGCG               CAAAAATCTCCGCAG  49 81
        gshA 6557181 .. 6557203 - -12.7  -3.44529   GGAGAGATCAATCAA           GCCGGGACC TGCAC GATCCCGGC           ATGCTTAAAGTAGAC  89 50
   HCH_06421 6556113 .. 6556124 -  -7.2  -2.75382   CATGGTATTCAAGCA                CGCG TTTC CGCG                 GGACATCCGTCTGCT  55 498
   HCH_06419 NONE
   HCH_06418 6555440 .. 6555454 -  -7.8    -3.737   CAATGTTTTACCAAA               CCACGT TCA ACGCGG               CCTGCGCACCCATGC  68 17
   HCH_06417 6554790 .. 6554812 - -14.8  -3.81848   AACAGCTTAGAACAA           GCCGACCGCC TGA GGCGACCGGC           TTTCATGATTTGGGC 100 45
   HCH_06416 6553704 .. 6553726 -    -7  -3.18681   TTGTAAGGTGACGAA           GCTAGAGC TTGAAGC GCTCCAGC           ATGCCGTCGGACGTA  60 4
   HCH_06413 6551575 .. 6551595 - -12.5  -2.90075   TTGTCTGCAACGACA            GGGCCTGCC CAT GTCAGGCCC            AGCCTCCCGCGGCTG  80 90
   HCH_06412 NONE
   HCH_06411 NONE
   HCH_06410 NONE
   HCH_06409 6548424 .. 6548445 -  -6.7  -4.29432   TAAATTTTATTAAAA           CTAAAATCA TGAT TGATTCTAG            CTATACAACCATTAA  71 81
   HCH_06408 6547829 .. 6547850 - -11.6  -3.86194   AATGGGGCGTAGAAA           GAGGGAGG GATGCT CCTCCCTC            CTAATGCAGAGAGAG  88 52
   HCH_06407 6545949 .. 6545987 - -16.1  -3.88823   AAGAGTAAACCGAAA  GTCTGGGGTGACCGGACC GAAA AG-CCGGTTACCCCAGAC   ATGGTTGCAACGATT 100 40
        speE NONE
        fabA NONE
   HCH_06402 6540848 .. 6540866 - -13.8  -5.30686   AACAGGCACAAAAAA             GCCCGCGC CGA GCGCAGGC             TTTTTATGTTTTCGC 100 52
   HCH_06401 6539698 .. 6539717 - -10.6  -3.05536   AAACGACCTCCAAGA            GGGCTGCC ATTC GGCGGCCC             TTTTTCGTGTGGGCA  72 428
   HCH_06396 6537283 .. 6537311 -  -7.3  -2.70315   TAGATATTAAAGCGA        GACCGGCGATTTG ATT CTCATCGCCGGTT        AATAAAAAGTCCGTT  56 39
   HCH_06394 6536151 .. 6536169 -  -5.2  -4.10161   TAGCACTCCCCAAAA             CGCTGGCA TTT TGGCAACG             CATCAACATGGATTC  65 28
   HCH_06393 6529657 .. 6529688 -  -3.7  -4.03413   AGCTGTCTATACAAA      GCTATCCGGGAAA TTGTCC TTGCCCGTATAAC       CGAGATCGAGCCGGA  58 171
   HCH_06390 6527389 .. 6527402 -  -5.3  -3.53012   TTCTCGCTCCTCAAA               CCATT CCGT AATGG                TCAGGTTTTCGCGCT  56 174
   HCH_06389 6525509 .. 6525524 - -10.4  -4.07568   CCTGTTCTTCGAAAA              CCCTCC CTTT GGAGGG               TTTTTTATGACGTCA  85 471
   HCH_06388 6525099 .. 6525118 - -12.2   -4.6856   TAAATATTTGAAAAA            GAAGAGGG CATC CCCTCTTC             TTTATTAATCAGGTA 100 49
   HCH_06387 6522970 .. 6522981 -  -2.2  -4.38273   ATATATCAGAATAAA                CAGC TCTA GCTA                 ACGCAGCATTCGACC  61 393
   HCH_06386 NONE
   HCH_06384 NONE
   HCH_06383 6520603 .. 6520618 -  -3.2  -3.31248   GAAGATCTTTCACAA              CGCC TTGAAACT GGCG               GAAGGCGACTTCATC  48 78
   HCH_06382 NONE
   HCH_06381 NONE
   HCH_06380 6519509 .. 6519519 -    -4   -3.6502   CACTCCTCAGGGAAA                 TTCA GTC TGAA                 TTTCCCCATTCTCTT  55 6
   HCH_06379 6517778 .. 6517794 -    -8  -2.69471   CCACCTTCAGAGAAT              CGGACT CGTTC AGTCCG              TACTCGCGGCGCATC  58 457
   HCH_06378 6514385 .. 6514401 -  -9.5  -3.01791   ATCGCCCTCCTAATA              GGCTATA TAA TATAGCC              CTAAATCTTCCGCAC  69 26
   HCH_06377 NONE
   HCH_06375 6512629 .. 6512667 -  -5.9  -2.76162   TATGGCAGGGTAAAT   TTCCATCCCCCCCCTAC TAATT GTAGGGGGGAGTTTATA   TTAAGTATTACTAAA  52 36
   HCH_10030 6510633 .. 6510646 -  -5.3  -2.74012   CTACCACGGCAATCA               TCCTT TGCC AAGGA                GTTAAGGTTGGCTGT  48 490
   HCH_06372 6508877 .. 6508887 -  -2.4   -3.3506   TTCAAATCCCTAGAA                 CGCG TCG CGTG                 TAAAGTCTTCATCTT  45 9
   HCH_06371 NONE
   HCH_06370 6506437 .. 6506449 -  -3.3  -2.70932   TTCTTCCCGCAATTA                GCATG CCG CTTGC                TTGGCCTCAAAGTAA  42 158
   HCH_06369 6505744 .. 6505760 - -12.3  -3.67102   CCATAGAAATGACAA              GAGGGTC TAT GACCCTC              TTTCTTTGTATTAAC  88 78
   HCH_06368 6504632 .. 6504662 -  -9.9  -3.23274   TTTTGTACAATTTAA      TTGACTGGGC-CAT GCCT ATGCACCCAGTCAA       GCAAATTCGATCTGA  70 157
   HCH_06366 6503422 .. 6503434 -  -3.3  -4.08767   TTTATCCCCGCAAAA                TGAGC GAC GCACA                ACTTTGGTCCGGCGC  58 104
        trmB 6502401 .. 6502419 -  -4.4  -3.28001   GACGGCGAAATCCAA             CTGAGGCC TGG GGCGTCCG             CAAACGCCCCTTTCG  50 46
   HCH_06352 6491735 .. 6491751 -  -3.6  -2.88663   AGCGACCGGCATACA              CCGGGA TAAGG TCGCGG              CGTCAGAAATTCTCC  43 28
   HCH_06351 6490501 .. 6490534 - -16.8  -3.04517   AGCGCTCCCTAAAAT     GCAAAACGGCGGGG TGAAGG CCCCGCCGTTTTTC      TATCTGCTTCAGAAA 100 55
   HCH_06349 6487271 .. 6487281 -  -5.4   -3.5556   GAAACGCCAAATCAA                 TCGA CTA TCGA                 AAGCTTACCATTCCA  56 30
        thrB 6485876 .. 6485889 -  -6.7   -3.2115   GAAACTACGGAGGAA               GACGA TTCA TCGTC                ATCCAATCCAAGCGC  56 372
   HCH_06343 6482026 .. 6482065 -   -18  -3.53012   CGCCTTTCCGCGAAA  CCTAACCAAAAGAGCGCC AACT GGCGCTCTTTTGGCAAGA   GTGCGTTCTCTTAGG 100 36
   HCH_06341 6480125 .. 6480141 -  -2.9  -5.26875   TGGCCAACGAAAAAA              GCATGGA CGT TCCCTAC              GCCTTTAACCGCAAA  79 385
   HCH_06339 6478924 .. 6478938 -  -2.7  -4.98672   GCTAAAAAGAGAAAA               GGGCG GACGG CGCCG               CAACGCCGACTGCTT  71 89
   HCH_06337 6477310 .. 6477320 -  -4.6  -4.62471   CTGAATGTTGAAAAA                 GACG GCG CGCC                 GACTTTCCGTGATGA  71 239
   HCH_06336 6476339 .. 6476351 -  -9.1  -3.22091   ACGGTAAGTGAGCAA                GTGGG CTG CCCAC                CACTTAACAGGTAGT  67 82
       istA4 NONE
       istB4 NONE
   HCH_06333 6470911 .. 6470940 -  -3.1   -4.8048   CTGTCAGAGTAAAAA       TTTATACATATGCA AAG TG-ATTTGTATAAA       AAATCATGTTTTTTA  68 38
   HCH_06332 6468756 .. 6468769 -  -5.3  -4.56597   TTTGCTGTCTAAAAA               GGATT TATT AATCC                GGCGCCGATATAAGC  73 503
   HCH_06330 6467484 .. 6467501 -  -4.8  -3.22858   CCAATTACAGCAAGA             GCAAGC CGAAGC GCTCGC              AAAAAAATTAGCCAT  50 302
   HCH_06325 NONE
   HCH_06324 6463425 .. 6463436 -  -7.2  -3.31792   GTATGATCTGGATAA                GCGC TACG GCGC                 GAAAGTCGACGCCTT  61 87
   HCH_06322 6461218 .. 6461249 -  -8.6  -2.68823   CCTGTTGCAGATAAT      GATCCTGGAGCCGG CGCG CCGGCCCCGCAATC       CCTTGTAGCCAATTA  61 43
   HCH_06321 NONE
   HCH_06320 NONE
   HCH_06318 6457086 .. 6457101 -  -3.2  -3.09844   GTCACACTGTAAAAT              GCCGAT TCTC ATCCGC               CTCTCCCTGTCTTCA  46 38
   HCH_06317 6456270 .. 6456311 - -16.5  -5.54192   ATTAACCCAAAAAAA CGGCCGCGCCCTGCGCCGCC CAA GGGGACGC-GAGCGCAGCCA AAGAGGGTTGAGGGG 100 95
   HCH_06315 NONE
        rpoZ 6453933 .. 6453949 -  -3.6  -5.58454   CGGAGATGAAAAAAA              CCGGGC GATCA ACCCAG              ATTTTTTACAGCTGT  89 114
   HCH_06313 6451643 .. 6451655 -  -5.5  -3.90922   ACTGTGTTGAAAGAA                CGGCA TCT TACCG                GATTTCTCCGGTTTG  61 116
   HCH_06312 6450792 .. 6450802 -  -8.2  -2.77999   CATCCATGAACAGGA                 CGCC GTA GGCG                 TTTTATGTCACTTGA  57 399
   HCH_06310 NONE
        recG NONE
   HCH_06308 6445230 .. 6445251 -    -6  -3.57119   GACACAGTTTCGAAA           TAATGTGA AACCTG TCACATTA            TTTTTTAATTCCCGC  59 85
   HCH_06307 6444775 .. 6444791 - -11.5  -4.63218   CGTCCTTCAATAAAA              GCCCCGC AGG ACGGGGC              AAAAGGACTAAAGTC 100 61
   HCH_06304 NONE
   HCH_06303 6440956 .. 6440966 -  -2.4  -4.17023   CGAAGTAGGCGAAAA                 GCCG GAC CTGC                 TGTGGGATTTTCCCG  56 290
   HCH_06301 6439236 .. 6439252 - -12.3  -5.76949   TACGCGTAAAAAAAA              TGGACGC TTG GCGTCCA              TTCTTATATTGCATC 100 80
   HCH_06293 6430293 .. 6430307 -  -8.6  -2.92463   GCGATCATGTAGACA               GGTTGT TCA ACAACC               AATTACGCGTGCCTA  63 89
   HCH_06292 6428163 .. 6428179 -  -5.7   -3.8591   GGCGAGAAGGAATAA              CCTCGCC GTC GGCGCAG              ACAGTGCGATTAACG  64 35
   HCH_06287 6422955 .. 6422966 -  -2.2  -3.31144   CGCGGAGCCGGACAA                GAAG TGGT CCTC                 GCAAGATATTGCCGA  43 246
   HCH_06286 NONE
   HCH_06285 6421354 .. 6421364 -  -5.4  -4.63089   GAGGTTAAAAAACAA                 GAAG AGC CTTC                 ATCCTACCCCCTGGA  73 174
   HCH_06284 NONE
   HCH_06283 6419074 .. 6419094 -  -2.5  -5.26316   GGAGTTTACAAAAAA            GAGAGCCAT TGC ATTGCTATC            AGAAGAAGGCTTTAT  78 430
   HCH_10029 6417746 .. 6417766 - -14.1  -3.05384   GGGTTGCCGAGTGAA            GGTTCCAGA ATA TCTGGAACC            TTTCCGAATAGGGCT  90 156
   HCH_06279 NONE
   HCH_06278 NONE
   HCH_06277 NONE
   HCH_06275 6414225 .. 6414236 -  -2.2  -3.78778   CGATCAGATTAAGAA                TGCC AGGA AGCA                 TCAAAATACCTAACG  50 295
   HCH_06270 6407373 .. 6407388 -  -4.7  -2.52464   CTCTTGCTGAATTCA              GCCTT TTATCG AAGGC               AACTCCACCAAAGGC  46 7
        folB NONE
       folK2 6405751 .. 6405781 -    -9  -3.12351   GTTTCGTAGAGCCAA      CGGT-TCCGGGAG CTAATC CTCCCGGTCACCG       CTAGAAGGTCCGATC  67 26
   HCH_06260 6399398 .. 6399422 -  -6.3  -2.66748   CATGAGCGAAACCGA          GCTGGCGCGCA AAT TGGGCATCAGC          CGTAAAAGTTTGTGG  53 21
        sfsA 6392154 .. 6392183 -  -4.1  -4.25283   ATGGCGTCACGAAAA       CTGCT-GGGCGGCG TAC CGGCGCGCGAGCTG       GATCAGTTGGCGGAC  64 338
        mrcB NONE
   HCH_06249 6385797 .. 6385815 -  -7.3  -3.67134   AAAGGATTGCAAGAA             CGCGCGC AAGCA GCGGGCG             TCCCCCTGACCATTA  65 399
        argC 6381107 .. 6381130 -  -5.3  -3.19389   GAATTTAGGTAGCAA          GCCAAACAC TGTCAC GCATTTGGC           TTGAAATACGCCTCT  52 63
   HCH_06244 NONE
   HCH_06243 NONE
   HCH_06242 NONE
   HCH_06241 6378830 .. 6378840 -  -5.4  -2.82516   GCGCTGATTAGCATA                 GACT AGA AGTC                 CACGTATCCTTTCTC  49 17
        tyrS 6374494 .. 6374510 -  -5.9  -3.79747   TGAGCCATGATCAAA              CTCTTCA GTT TAAAGAG              TGTGAATCAGTAAGA  64 372
       istA3 NONE
       istB3 6366245 .. 6366259 -  -4.2  -3.39844   TTCATACCGCAAACA               GGGC CCTTCAC GCCC               AACCACAGCTGCACA  50 192
   HCH_06234 NONE
   HCH_06233 6364436 .. 6364447 -  -4.4  -2.75481   GTCCAACCCCAATCA                GTTC ACAG GAAC                 AGCATTAGCAACAAT  45 11
   HCH_06232 6363702 .. 6363718 -  -4.3  -2.62396   GAGGCCGCTATACTA              CGGAAGT TCC ACACCCG              ATGCAATACTTTTAC  44 6
   HCH_10028 NONE
        tuf2 NONE
        secE 6361567 .. 6361579 -  -5.5  -3.16564   CTCCTACCCTATTAA                GCCTG ACA CAAGC                CAGCTGATCAGGGAA  52 1
        nusG 6360968 .. 6360994 - -14.4  -5.09685   GAACAGACACAAAAA         GCTCGCCCCACC TAA GGCGAAGCGAGC         AGTCGTCATGCGAAC 100 42
        rplK NONE
        rplA NONE
        rplJ NONE
        rplL 6358586 .. 6358612 - -14.5   -4.3208   TTGCACAACGGAAAA         CGGCTGACGTT GAATA AACGCCAGCCG         AATTCTTCTTTAATA 100 60
        rpoB 6354299 .. 6354311 -  -4.8  -3.71998   GACTGATCAATAGAA                GCGA TTTTC TCGC                CCCTTAGTTAATTCG  57 104
        rpoC 6349997 .. 6350019 -  -9.1   -3.8917   GCCCAACTATAATAA           GGGCGCCAA GTGTA CTGACGCCC           ATTCAACGAGTCAAG  76 85
        rpsL 6349521 .. 6349544 -  -4.6  -2.78679   GGTCTTCAGGTAAAT          CTGACATGACT AAA AGCCA-GCCAG          CCTTACTCTTATCCA  47 51
        rpsG NONE
       fusA1 NONE
        tuf1 6345605 .. 6345622 - -12.7  -5.46657   CAGCTCAATAAAAAA             GGGGGAG CGAA CTCCCCC              TTTTACCTTATGACT 100 49
        rpsJ 6345155 .. 6345171 -  -8.7  -2.65521   GTTACACCAATGAAG              CGACGCA ACA TGCGTCA              ATCTTGCTTAGCCTA  61 33
        rplC NONE
        rplD NONE
        rplW NONE
        rplB NONE
        rpsS NONE
        rplV NONE
        rpsC NONE
        rplP NONE
        rpmC NONE
        rpsQ NONE
        rplN NONE
        rplX NONE
        rplE NONE
        rpsN NONE
        rpsH NONE
        rplF NONE
        rplR NONE
        rpsE NONE
        rpmD NONE
        rplO NONE
        secY NONE
        rpmJ 6334816 .. 6334834 -  -4.5  -4.68846   ACCAACAAATTAAAA             GGCGC AGAATGATA GCGCC             TTCGTGTATACAAAT  73 60
        rpsM NONE
        rpsK NONE
        rpsD NONE
        rpoA NONE
        rplQ 6331868 .. 6331882 - -11.4  -5.64274   TCAGGCATAAAAAAA               GCCGCT AAA AGCGGC               TTTTTAATATCCGAG 100 47
   HCH_06190 NONE
   HCH_06189 6326709 .. 6326726 -  -5.5  -5.93252   CGTAAAAACAAAAAA             GCCCC GAGATAAT GGGGC              TTTCAAGTCAGGCTG 100 79
   HCH_06188 6325666 .. 6325691 -  -7.5   -3.9534   ACCTACAGGCAGAAA         CGAGGCGCT CAAGTTAC AGCGCCACG          GCAGATCCGCTCCAG  69 8
   HCH_06187 6325095 .. 6325125 - -11.1  -2.65993   ATCAGAGGTAGAGGA       CGGCGAAGCGCTG GTCAT CACCGCTTCGCCT       TGAGATCGCGAACTG  72 43
   HCH_06184 6323983 .. 6324003 - -18.3  -2.69471   TGATCCCCACACAAT            CCCGGAGGC GAC GCCTCCGGG            TTGAGCGCCTACTTG 100 368
   HCH_06169 6310424 .. 6310434 -  -2.4  -5.38054   GCTGACAAAGAAAAA                 GGGG CAG CCGC                 TTATACGCCAAGTGT  79 132
   HCH_06167 NONE
   HCH_06166 NONE
   HCH_06165 NONE
   HCH_06164 NONE
        ubiC NONE
   HCH_06161 NONE
   HCH_06160 NONE
   HCH_06159 NONE
   HCH_06158 6302828 .. 6302845 - -14.1   -5.5112   CGCAGCAACAAAAAA             GGGGCGC CGCC GCGCCCC              TTGAAAGCCCTTACG 100 64
   HCH_06157 NONE
   HCH_06156 NONE
   HCH_06155 NONE
   HCH_06154 NONE
   HCH_06153 NONE
   HCH_06152 NONE
   HCH_06150 NONE
   HCH_06149 NONE
   HCH_06148 NONE
   HCH_06147 NONE
   HCH_06146 NONE
   HCH_06144 NONE
   HCH_06143 NONE
   HCH_06142 NONE
   HCH_06141 6289692 .. 6289703 -  -5.8  -2.52543   ATCCGGCGCAACCGA                CGCA TCAG TGCG                 CCCTCACTTCAATGG  50 18
   HCH_06140 6284559 .. 6284572 -  -3.9  -4.08692   TAACCCGCTCTAAAA               TTTAC TGAA GTAAA                CCAGCGGTGGGGTCT  60 110
   HCH_06138 NONE
   HCH_06135 6279642 .. 6279655 -  -3.7  -3.61103   CAAGTTCATCGGAAA               GTCCG GCTC CGGCC                ATGACGTAGTGATGG  51 512
   HCH_06133 6278340 .. 6278354 - -12.8  -5.64274   TTATGCATAAAAAAA               CGGCGC CTC GCGCCG               TTTTTTTATTCCAAT 100 54
   HCH_06130 NONE
   HCH_06129 6275947 .. 6275969 -  -9.8  -2.69406   CCATACACCAGAGGA           CGTGGCGCTG ATG CAGCACCACC           GGGTCAATACCTTCC  63 147
   HCH_06121 NONE
   HCH_06120 6265337 .. 6265360 - -14.6  -3.28122   GATGATGCAAATAGA          TACGCAGCGC GCCG GCGCTGCGCA           GAAAGCGGAATAGCC  93 46
   HCH_06119 NONE
   HCH_06118 6260699 .. 6260715 -  -5.1  -5.03314   GGCATGCTCAAAAAA              GCCTG ACGGAAG CAGGC              GCGGTTAATGCACCG  82 30
   HCH_06117 NONE
   HCH_06116 6256874 .. 6256885 -  -2.2  -2.94144   TTTTTAGGGAAACTA                CCCA AACT TAGG                 CTTTACTCTTCTACA  42 71
   HCH_06115 NONE
   HCH_06114 6251410 .. 6251441 - -10.2  -4.98911   CATCAGAAAAACAAA      GGCCGTC-CCTGC AGCAATA GCAGAAGACGGCC      TTTTTTATTTGCAGT 100 88
   HCH_06110 6248518 .. 6248535 -  -5.5  -4.42653   AGGCCATTCACAAAA             GCATAGC CTCA GCGATGC              TTATCGCATTCTTGG  70 211
   HCH_06106 NONE
   HCH_06105 NONE
        pdxA NONE
        ksgA NONE
   HCH_06102 6238563 .. 6238580 -  -4.1  -3.04322   TCGAACGGCGCAAGA             GCG-CCTA ATG CAGGACGC             GGGGCGCAGCGAGTA  47 12
   HCH_06101 NONE
   HCH_06100 NONE
   HCH_06098 6236444 .. 6236454 -  -2.4  -4.91712   TGCAATCGATAAAAA                 CCCG TCA CTGG                 CGATTTCCAAAAACC  70 205
   HCH_06097 6235297 .. 6235333 -  -2.7  -4.46212   TTCCCTATGATAAAA    GCAGACTGCCAGAGCTG ATT CAGCGCCTGCAGGCGGT    GATGATGGAATGCCA  64 307
   HCH_06093 NONE
   HCH_06092 NONE
   HCH_06091 6231096 .. 6231121 -  -7.6  -3.24709   TAAAATACGCACGAA         CGCCAGCAAT CGCTGC ATTGCTGGAG          AAAGATTTGAAAATG  62 154
   HCH_06089 6230941 .. 6230966 -  -8.9    -5.626   GAGGGTATAAAAAAA         GCCCCGGAGAC ATTT GCCTTCGGAGC          TTCTTTGAGAGTTCT 100 80
   HCH_06088 6229456 .. 6229487 -  -9.4  -2.62192   CCGCAGTGAAGGAAT      GTGAGAGGCGAG CGGGATAT CTCGCCCCTCTC       GTTTCAGCTCTCGCA  63 76
   HCH_06085 NONE
   HCH_06084 6225489 .. 6225499 -  -6.8  -3.67597   TTCCCGATTGAACAA                 TCCC GAT GGGA                 TAATTAGGAAGGCTG  63 195
   HCH_06083 6224129 .. 6224170 -  -8.6   -3.0682   TTTAGGATAGAGATA GGGGTTGCGCGCGCAAAC AGGTTA GTTCACGCGCGCCAAGCC  GATTACATTGCTGCT  63 28
   HCH_06081 NONE
   HCH_06080 6222269 .. 6222282 -  -5.2  -3.53012   TGTTCTTGTGTGAAA               GGCG GCGGCG CGCC                TAGCCTTTCACAGAC  56 25
   HCH_06079 6221069 .. 6221079 -  -2.4  -4.75174   TAGTGAACGCAAAAA                 CGCC CGG GGCT                 GATTCCCAGCAGAAA  67 57
   HCH_06078 NONE
   HCH_06077 NONE
   HCH_06076 6217740 .. 6217769 -  -8.7  -5.69068   GAAAAACACAAAAAA       GCCGCTTATCTC AGTTCGA GAGA-AAGCGGC       CTTGGTAGTGAAAAA 100 85
   HCH_06075 6216499 .. 6216529 - -13.4  -3.21099   TGTCCCCATGATGAA      CGC-GGGATGGCT GATGCG AGCCATCCCTGCG       CCAATCTCATGAGTA  88 61
   HCH_06074 NONE
   HCH_06073 NONE
   HCH_06072 6214771 .. 6214809 - -19.2  -3.22223   GAACCCTACTATTAA   TCAGGCAGACAAATAG CTTCCTT CTATTTGTCTGCCTGA   TTAATAGTCCATCTC 100 87
   HCH_06067 6210249 .. 6210269 -  -3.9  -4.43189   ATTAAGCGTAGAAAA            CTTGGCC AGCGATA GGCCGAG            GGTTCAACAATGATT  65 67
   HCH_06064 6207558 .. 6207572 -  -2.8   -3.3692   TGGCATGTTAAAAAT               CAGC CATCGGC GCTG               GTTATGCCGGATAAC  47 27
   HCH_06063 NONE
   HCH_06062 6205717 .. 6205733 -  -3.7  -3.51934   CTTTTGTTATAAATA              TGGCAAT GAT ATTGGCA              TGTTAATAATCAGGC  50 35
   HCH_06061 NONE
   HCH_06058 6202790 .. 6202802 -  -3.3   -3.9712   GGACTCTATGACAAA                GCGTC CTC GACGA                CACCCGGCGATTTTT  58 466
   HCH_06057 NONE
   HCH_06056 NONE
   HCH_06055 6199072 .. 6199119 -  -7.8  -3.84585   ACGCACGATAAAAGA GCTCAATCAACGCCCTT-CATGG GGA CCATACAACGGCGTCGATTTCGC GAGGAAAGTGGTGGA  68 104
   HCH_06051 NONE
   HCH_06050 NONE
   HCH_06048 6194797 .. 6194807 -  -6.8   -3.9534   ATGCATAGTGACAAA                 CAGG TTT CCTG                 CTCTGTCGATCAAGG  68 303
   HCH_06046 6194131 .. 6194145 - -12.8  -3.60214   AGCCGAACCAGATAA               GGGCGC TAT GCGCCC               TTCATTAAATCACTC  89 68
   HCH_06043 NONE
   HCH_06042 NONE
   HCH_06041 6188039 .. 6188051 -  -3.3  -5.33866   CAAATGCAGAAAAAA                GCGGA GGC TCAGC                AGGACTGAATTCCGT  79 100
   HCH_06025 6169151 .. 6169163 -  -6.9  -3.14344   CAGCGTCTGCAGGAA                CCGCC CAT GGCGA                TTGTCGGCGGACATG  54 423
   HCH_06018 6158136 .. 6158151 -  -3.2  -4.13728   TATACATGCTGAAAA              TCGGCG AAGC CACCAA               AGTGACGCAGTACCT  58 213
   HCH_06015 6155550 .. 6155560 -  -8.2  -3.16323   AAAAGTGTCGATGAA                 CGCG ATC CGCG                 CAGCCCGTCATCTTT  62 237
   HCH_06002 6139750 .. 6139768 -  -3.1  -2.94747   GGAGTTGATCACAGA             TTCAGCG CTTCC CGCTCAA             ACCACCCGCAGTTAA  43 179
   HCH_06001 NONE
   HCH_06000 6136580 .. 6136616 - -11.6  -3.82946   GCACTTCAAAGAGAA   CGTCTGCGCGCTACCTGC GTA AC-GGTAGCGCGC-GTCG   TCGCATATCGAATTT  88 43
        kdtA 6133162 .. 6133179 -  -8.4   -5.2189   GCAAGCATCAAAAAA             GCCGCA CTGAGT TGCGGC              TTTTTTATCTATCCT  95 47
   HCH_05995 NONE
   HCH_05994 NONE
   HCH_05993 6130195 .. 6130210 -  -3.3  -2.83309   CATAATCATTGAAAT              TTGTG TTATTT CACAA               CAATCAGACACTTTC  43 104
   HCH_05992 6129225 .. 6129236 -  -2.2  -4.28548   AGTGACTCATCAAAA                CTCG CAAA CAAG                 CGGGAGGTCATCATG  57 63
   HCH_05991 NONE
       gcvH2 6128092 .. 6128114 - -14.1  -3.05844   TTTGCGAGTCTAACA           GCGCCCGGG GCCAT CCCGGACGC           ATGAGCCAATTATCG  90 51
   HCH_05988 6125474 .. 6125488 -  -2.7  -3.84451   GCCTTGAAACCTAAA               GACGG CGAAC CCGGC               TGGCGATTTCAGGAA  54 348
   HCH_05984 6123211 .. 6123221 -  -2.4  -2.82759   AATACACTCAGCATA                 GGCG GAA CGCT                 TTAACTTTCCTCACG  40 26
   HCH_05983 6120779 .. 6120793 -  -2.2  -3.53366   CAGACGGAATTAGAA               TATTCA TAC TAAATA               AACGCCGTCTCGAAA  47 165
   HCH_05982 6119301 .. 6119334 -  -4.4  -3.50853   CTTGCGCAACTAGAA     GCCGCCGGCGAC TCCAGGGACT AACGCCGGCGCC      GCCCTTTCGAAAAGA  52 101
        rpmE 6113511 .. 6113540 - -18.1  -4.39426   TACAGGTCCAGAAAA       TAAAAAAGGCGCC AATG GGCGCCTTTTTTA        TTATTGGGTGTTCTG 100 44
        scfA 6112010 .. 6112027 - -14.1  -5.44119   TTCATCCCAAAAAAA             GCCGCGC AATT GCGCGGC              TTTTTTTGGCAGCTC 100 44
        pilM NONE
        pilN NONE
        pilO NONE
        pilP NONE
        pilQ 6104367 .. 6104382 - -11.8  -5.30686   AACAGGCACAAAAAA              GCCGCC CTGC GGCGGC               TTTTTATCTCGTCAC 100 47
   HCH_05968 NONE
        aroB NONE
   HCH_05966 6100879 .. 6100889 -  -6.8  -4.70659   TTTGATAGGCAAAAA                 TGGG CCG CCCA                 TAATACACACGGACA  80 135
   HCH_05965 NONE
   HCH_05964 6094736 .. 6094753 - -11.3   -5.4505   GCCCCCAACAAAAAA             GGCATGG AAAA CCATGCC              TTTTTATACGTCTGA 100 75
        hemE NONE
        radA 6092194 .. 6092206 -  -4.7   -3.6682   CCGCACTGATCGAAA                CGGTG TAA CGCCG                CGCGCTAAAGCAATT  57 30
   HCH_05959 6088392 .. 6088409 -  -6.9  -4.42765   GTCCAAAAAAGCAAA             TGCTCCC CGCA GGGAGCG              CTTTATTTATCCTTT  74 32
   HCH_05958 6087806 .. 6087832 -  -2.3  -3.84451   TCCGCTAAACGCAAA        GCACGAGCCATG TAAA CATAG-TCCTGC         GTGGAAATGGTCATT  52 39
        ribD NONE
       ribE2 NONE
   HCH_05955 NONE
        ribH NONE
        nusB NONE
        thiL NONE
   HCH_05951 6082050 .. 6082069 -    -5  -2.79659   CAACAAAATAACGCA            TAGGCTAA CCCA TTTGCCTA             ATTTAATAAGTTGTG  47 331
   HCH_05949 NONE
   HCH_05947 6081123 .. 6081172 -  -7.7  -4.26871   GAACCCACCAAGAAA GTTTGTCATCCCCCGAGACGG-GC TCA GCGCCGCCTCGGGGAAGAACTTCC TATTTGAACGCCCAA  75 25
   HCH_05946 NONE
   HCH_05945 6079393 .. 6079418 -  -5.5  -3.41878   CGTCGTAAGCTACAA         CGGCGA-GGTAA CAT TTACCCTCACCA         GCAACCCGAAAACCA  53 302
        rplU NONE
        rpmA 6075874 .. 6075905 -   -16  -3.56092   CGAGCACGGCGCAAA      CAAAAAAGCTCCGC AAAT GCGGAGCTTTTTAG       CGTTACGGGTCAGAT 100 41
   HCH_05939 NONE
   HCH_05938 6073354 .. 6073381 - -15.8  -3.61517   AGTTCTCCTGAACAA        TAAAAAACCGGC TTAG GCCGGTTTTTTA         TTGTCTGTTTTCCAG 100 47
   HCH_05936 6072866 .. 6072883 -  -3.3  -3.91027   GAAGGACAGACGAAA             GCCCCTC GATT GACAGGC              GGCACATCCTATCAT  55 37
        mviN 6071195 .. 6071212 -  -6.3  -3.96892   AAGCGCGATTATAAA             GCATGTGG CGC CCAC-TGC             CCAATCTATGAAATC  68 59
        ribF 6070086 .. 6070098 -  -2.6  -3.59979   TGTTTTCACTTGAAA                GCCA TCTTG CGGC                GGTCAATTCGCTTGC  49 123
        ileS NONE
        lspA NONE
   HCH_05931 NONE
        ispH 6065112 .. 6065123 -  -4.4  -3.21288   TAATTTAGATGAATA                GCAT AGTC ATGC                 GCCGCACGATAAACG  48 119
        fimT 6064444 .. 6064455 -  -2.2   -3.6944   TTGGCAAGATAAACA                GCAA CGCT TCGC                 AGGTTCGCGTTTGTA  50 150
        pilW NONE
   HCH_05928 6062364 .. 6062377 -  -5.3  -3.62597   CTGAGTCGTCAACAA               TAACC ATCA GGTTA                CTTTTCAAACCACCC  59 199
       pilY1 NONE
   HCH_05926 6057533 .. 6057554 - -10.1  -4.96996   TGTAAATAAAACAAA           GGAAGGCGC AACT GCGCCTTCG            CTCCATGTAGCACGA 100 44
   HCH_05923 6052058 .. 6052073 - -11.8  -4.45083   TCCATATGTAGAAAA              GGCCGC ATCA GCGGCC               TTTTCTATTACTACC  93 56
   HCH_05920 NONE
   HCH_05919 6049265 .. 6049276 -  -4.4   -4.4959   TTCAATTAACGAAAA                TGTG GGGC CACA                 CTCTGAAAGCTTCAA  68 89
   HCH_05918 6046575 .. 6046618 - -15.4  -3.23768   CACACAGAAAAGAAT TGACGAGATGTGCGGAGAGCT ATA AGCGCTCCGCACTCCT-GTCA TGCTATTTCCGCCTA 100 28
       ilvB1 NONE
        ilvN NONE
        ilvC 6042394 .. 6042409 - -11.8  -5.76949   CAGTCCCAAAAAAAA              CGCGGC TTAC GCCGCG               TTTTCAGGTTTATAG 100 53
        pssA NONE
   HCH_05912 NONE
   HCH_05911 6039366 .. 6039382 -  -5.9  -3.79747   TGAGCCATGATCAAA              CTCTTCA GTT TAAAGAG              TGTGAATCAGTAAGA  64 419
   HCH_05910 6031928 .. 6031945 -  -7.7  -4.96848   GTCGCCACAGAAAAA             GACCACA TTGT TGTGGCC              TCAGTAGTTCCAGAG  91 501
       leuA2 NONE
   HCH_05907 6028026 .. 6028040 -  -6.4  -3.33261   GTCCAAGGGTGAGAA               TAAGCG CCA CGCTCA               TTAATTAAGACTAAG  59 89
        rimI 6027559 .. 6027582 -  -5.3  -2.66733   GCCTAACCCACAGCA          GAGCAATAC AGACAA GCATCGCTC           CCCACAACCCAAGCT  48 84
   HCH_05905 6026977 .. 6026988 -  -4.4   -4.1413   AACAGAGTGTCAAAA                GCTA TTGA TAGC                 GACTGGAATCAAAGG  62 15
        prfC 6025293 .. 6025328 -  -4.7  -4.19735   GTCGGGAAAATCAAA    GTGGCAATGGCTATC AATAAA AATCGCCATCGCCAA     CTCCCTTAATGTTCC  64 31
   HCH_05903 6024360 .. 6024370 -  -6.8  -4.94058   TTAATCCAAATAAAA                 CGCA CGC TGCG                 CCTTCCCTTCGGGGG  83 189
        rplM NONE
   HCH_05901 6023441 .. 6023456 - -11.8  -5.64421   AGCGGAAACAAAAAA              GCCCGG ATTA CCGGGC               TTTTTATTGAAAGCG 100 47
        petA NONE
   HCH_05899 NONE
   HCH_05898 6020594 .. 6020622 - -15.3  -5.38958   ATTCAGAAAGAAAAA        TTCCAGCACCGGG CAA CCCGATGCTGGAG        CTTTTATCCAAGGTC 100 61
   HCH_05897 NONE
        sspB 6019373 .. 6019405 - -12.8   -5.4756   AACGCCAACAAAAAA      GCCGGATACCTG GCTTCTTAT CAGGCATCCGGC      TCTTCAGGTTCTAAA 100 53
   HCH_05893 6014968 .. 6015009 - -16.1  -3.66784   TCATTGTTAAGAGAA GTTAACCCTGAAGCTCTCA TACG CAAGAGCTTCAGGGTTAAA  AAGAGAAAAGAAGAG 100 471
   HCH_05892 NONE
        mraW NONE
        ftsL NONE
        ftsI NONE
   HCH_05888 6009555 .. 6009571 -  -6.5  -3.53012   TCTCTTGTCTTCAAA              TTTCGCC GTT GGCGGAA              CTTCTCGCGCCTCGC  61 4
   HCH_05887 NONE
        mraY NONE
        murD NONE
   HCH_05884 NONE
        murG NONE
        murC NONE
   HCH_05881 NONE
   HCH_05880 NONE
        ftsA NONE
        ftsZ 5997451 .. 5997469 -  -6.1  -3.57309   TAAAATTCGGCCAAA             TAATACC AGAAA GGTATTA             GGTGCACCAACCTAA  59 61
        lpxC 5996408 .. 5996435 - -12.8  -3.10175   ATTTCGCAAAAGAAC        GCCGAGCTTCTC AGAC AAGAAGCTCAGC         TCTGTGACGATCCGG  81 93
   HCH_05874 5994847 .. 5994867 -  -9.1  -2.96395   AGGGATTAGTACACA            CTTGTTACC CCT AGTAACAAG            CAATGCGCCCAGAGT  66 137
        secA NONE
        argJ NONE
   HCH_05871 5990243 .. 5990262 -  -6.4  -3.14132   CGCCCTTGTCATCAA            GATGGGTG AGTT CAGCCATC             CGCACTCCTCACTCA  57 46
        moaC NONE
   HCH_05869 5989517 .. 5989536 -  -3.4  -3.29096   GCGACGAACTACTAA            CGACGCGC CCTC ACCCGCCG             GTTACTGGCGGAAAG  48 16
   HCH_05868 5988426 .. 5988448 -  -9.1  -2.87211   ATGGTTCGCCACACA           GGACTGGCG TCAAC CGCCAGTCA           TATTCATAAAGCGTA  65 12
   HCH_05867 5987602 .. 5987634 - -12.7  -4.08945   ACTAGCGCCTGAAAA      CGCAAACGGGGCGCA GTT TGCGCCCCGTTTAAC      CTTTCCCAGGACAAT 100 70
   HCH_05863 NONE
   HCH_05862 NONE
   HCH_05860 5981561 .. 5981575 -  -7.8  -2.72661   TATTACCTCGAAGGA               CTACGG CAC CCGCAG               TAGTACGCTGTTGCT  58 109
   HCH_05859 NONE
         lgt NONE
        thiA NONE
   HCH_05856 NONE
        hrpB 5975163 .. 5975174 -  -7.2  -3.76952   GCGATGGAAGCCAAA                GGCG CCGA CGCC                 TGGAAGCCGGCTCAG  68 252
   HCH_05853 5971846 .. 5971865 -    -5  -4.00443   TCAGGATGAAAAAGA            CCAAGTACG CCG CG-ACCTGG            AAATTCTTAACAAGT  63 171
   HCH_05851 5970238 .. 5970250 -  -4.7  -2.88663   AGCCATTTCGACAGA                GCCCC GAT GTGGC                GGGCCGGTTGGCGCT  46 133
   HCH_05847 5965324 .. 5965334 -  -2.4  -4.28994   GATCAGGTAGGAAAA                 CTCG CCT CGCG                 CCCGTTACTGCCTAA  57 30
        nadD 5964583 .. 5964596 -  -9.5  -2.99937   GAATATTTAAATAAT               GCGGC GCCC GCCGC                CCGCAAGCGGTTTCC  69 78
   HCH_05845 NONE
   HCH_05844 5963605 .. 5963632 -    -7  -2.71011   AGCCGCCCTCAATCA       GGGCCGGGGCCG TCTGTG CGGCCC-G-CCC        GCTTGGTCTCCCCGC  56 70
   HCH_05843 NONE
        rodA NONE
        mltB NONE
   HCH_05840 5958251 .. 5958270 -  -4.9  -2.87792   AATAGTAACGGAAAG            CCGGGGC TAATTC ACCCCGA             ACTGAAACTCTGTCG  47 72
   HCH_05839 5956932 .. 5956956 - -15.7  -4.93177   TAAAAATGAACAAAA          CCTCTGGTCGC CAC GCGGCCAGAGG          TCTGCTTATTATACG 100 85
   HCH_05838 5956607 .. 5956622 -  -3.2  -3.37796   GGTCACGACTTACAA              CACCAT TTGC ACGGCG               CTGTGCGCTTTCAGA  48 4
        lipB NONE
        lipA NONE
   HCH_05835 5953359 .. 5953381 -  -2.7  -3.75665   TCATACTTCATTAAA          CATTTGCGCC TGAC GGCGTAA-TG           CGCTTCCCGGCTCCC  51 100
   HCH_05824 5939730 .. 5939743 -  -2.4  -4.51174   TGAGGAGAAGCAAAA               GCAA CGACCC TTGC                TCCTCTGCGTTTGGG  63 132
   HCH_05818 5932007 .. 5932032 -  -6.9   -3.9534   ACCGATAGCGACAAA         TCGCTGGCGAAT ATC ATGCGCCA-CGA         GCCCTGCTGCGAAAA  66 78
   HCH_05817 5930222 .. 5930241 -  -7.1  -4.07687   ACCCTTCCGGTAAAA            CCCACCG CCTGAT CGGTGAG             AAAGTGGCGGCGGAA  70 68
   HCH_05815 NONE
   HCH_05814 NONE
   HCH_05813 5927360 .. 5927374 -  -5.6  -3.57263   ATTGTCACCGCCAAA               GGCGAC AAG GTCGAC               TTCGTATCCCGCTTC  55 323
   HCH_05806 NONE
   HCH_05805 NONE
   HCH_05804 5917913 .. 5917928 -  -6.1  -2.70017   CGTAAACCTAAACAG              GCGCT GATGGG AGCGC               AGGCGTAACGCCTGT  51 69
   HCH_05802 5915511 .. 5915538 - -10.8  -2.88427   AACATTGTTGACACA        GAAAACATTGTG ACCA CACAATATTTTC         ACCGACAACATCATC  74 507
   HCH_05799 5914629 .. 5914649 -   -14  -3.17763   CCCATATCGCATTAA            CGGCGGGA CATTC TCCCGCCG            TTTTCCAAACGTCAT  90 53
         mpl NONE
   HCH_05796 5911023 .. 5911055 - -10.5  -3.18839   ATTTTTAAATACAGA      CGGGCGACGAGGATC AGG AATCGTCGCCGCCGG      GAGTCGAGGAGGTCC  73 6
   HCH_05795 NONE
   HCH_05794 NONE
   HCH_05792 NONE
   HCH_05791 5907003 .. 5907041 -  -8.3  -2.65808   AGCTCCAACAAGTCA  CAGGGAAATAGAGG-GAT GCAT ATCGCCGCTATTTCCCTT   GCGGGCGGATTAAAG  61 35
   HCH_05789 5904966 .. 5904977 -  -4.4  -4.70353   GAGAAGAAAGGAAAA                TCAG GAGC CTGA                 CTGCAGACGAAATTA  71 254
   HCH_05788 5902005 .. 5902059 - -16.7  -2.74443   CGGACAATAAGGAAG GGT-GTTCAAGCTTGCCAGCGCAGCCA GAG TGACTGCGCTGG-AGGCTTCAACTACC GTAGAGTCAGCTGCA 100 21
   HCH_05787 5901325 .. 5901346 -  -7.9  -3.60234   CGAGAGACGCCCAAA           CCGGAAGCG CAGG CGCCTCTGG            TTAATCCTGACGCCG  62 62
   HCH_05784 5898904 .. 5898917 -  -2.3  -2.58544   TCCGACCTGCATAAT               GTCCA TGTT TGGCC                TCCTGTTTCAGGTTG  39 41
   HCH_05783 5898472 .. 5898499 -  -8.4  -3.15663   AGTTAGGCGGACTAA        CGCGCCATAGACA CCT CGTC-AGGGCGCG        CCAGTTAATCAGACT  64 34
   HCH_05781 5897192 .. 5897224 -  -9.8  -3.32647   GTTTAATCAGACCAA      CAACCAGGGAGCGC TGAAT GCGCCCCATGATCG      TCGTGGAAGTCGTCT  73 56
   HCH_05780 NONE
   HCH_05779 5894884 .. 5894913 - -17.2  -4.21142   AGGTGAAGAGAGAAA       CGCCGGAGAGCA AAGGAG CGCTCTCCGGCG        ACAAACTACATAGCG 100 31
   HCH_05778 NONE
   HCH_05777 5892657 .. 5892667 -  -8.2  -3.92522   GTGGAATGCTACAAA                 GGCG TCA CGCC                 TTTTATCATCGCCGA  74 104
   HCH_05769 5887048 .. 5887062 -  -2.8  -2.91264   CCTGCGATTTAGATA               CCTG TCTGCAT CAGG               ATGAGATTGTTGTTT  42 4
   HCH_05768 5885809 .. 5885819 -  -5.4  -3.01712   TGGCTTTGCGTAACA                 GATG CGA CATC                 GGGCTCTCCTCTACG  51 94
   HCH_05767 5884913 .. 5884930 -  -8.4   -5.7946   GCCTGAATAAAAAAA             GCCACC GGGACA GGTGGC              CGCCTGATTTTTAAC 100 110
   HCH_05766 5884069 .. 5884081 -  -6.2  -3.60098   ACGCGCCACGGCAAA                CCGG AGACG CCGG                AGGAACTGACGCGCT  57 412
   HCH_05764 5882605 .. 5882623 -  -8.1  -4.57073   CACCTCTTCCAAAAA            GCGCCAGC CGCA GC-GGCGC             CCACTCCTCGTCGAC  87 223
   HCH_05756 5875549 .. 5875601 - -10.7  -4.98255   GCGGAATCAGAAAAA GACCGGTCAACGCCAGTGGGGTAGC GAAAA GCCACCCCACTGGT-TTGAGCG-CC GCCGTTAGATCGGCG 100 50
   HCH_05743 5860302 .. 5860314 -  -4.8  -2.80493   CTTTCAACAGATAAT                TCCG ATCAA CGGA                TATCAAGAAAAACTA  45 91
   HCH_05742 5859407 .. 5859425 -  -5.2  -3.10935   AGCTAAAAGCATAGA             CCCCGTTT GCG ATACGGGA             CAATTTTTTGTTTGT  52 51
   HCH_05741 NONE
   HCH_05740 NONE
   HCH_05739 5854703 .. 5854713 -  -2.4  -3.23447   CCAAGTCCTACAACA                 GGCG CAG CCCC                 ATTCTATTACACCGG  43 80
   HCH_05737 5853643 .. 5853691 -  -3.8   -3.8647   ACGGATTACATCAAA GC-GCAGCGCTTTCGCACCCAGGC CAT GCGCGAGTTCGACAACG-TGCTGC AAAAAGTGGACATCA  56 374
   HCH_05735 5849568 .. 5849602 -  -9.3  -3.45571   GCCGCCAAAGATCAA    CTGGGAAGGGGTGAAA TTCC TTTCACCCCG-CCCGG     CTTCACTTGTTAAGA  71 28
        parE 5847422 .. 5847458 -   -19  -2.92326   CAAGCAGAAAGAGTA   TCG-AGTGGAAAGCAGG GAAT CCTGCTTTCCACTCCGA    GGCGGCTCTCCAAGG 100 42
   HCH_05733 5846438 .. 5846450 -  -9.1  -2.62184   TCTCCCCTGACACCA                TCGCC ATC GGCGA                GAATCTGTTGGATAA  59 500
   HCH_05728 NONE
   HCH_05727 5843196 .. 5843226 - -13.8  -2.82933   CTGTAAGCTATCACA       GCCTTCGGCGGCGG AGC CCGCCGTCGGGGGC       TTTAGATTTACTCGC  85 199
   HCH_05724 5838950 .. 5838994 -   -15  -3.12803   GAGCCATAGGCAAGA CCGCCCGGGGCGAAAGTCTGC TCCT GCAGG-TTTCGTCTCGGGCGG ATCTATCAGTCTCTG  91 94
   HCH_05719 5835370 .. 5835381 -  -5.8  -3.27476   TACAGGGAAAAATTA                CTGG TCGG CCAG                 ATTTGATTTTTTCAG  54 318
   HCH_05718 NONE
   HCH_05717 NONE
   HCH_05715 NONE
   HCH_05713 NONE
   HCH_05712 NONE
   HCH_05711 5825238 .. 5825252 -  -2.8   -3.0094   GTTGAGCCACATATA               TCTCCA GGC CGAAGA               AATAGATTTAAAATT  43 46
   HCH_05710 5823097 .. 5823108 -  -5.8  -2.52516   GCTTGGACGAGGAAT                GGCT TAAT AGCC                 CTGTTGATGCGGATC  48 122
   HCH_05694 NONE
   HCH_05693 5808131 .. 5808160 - -10.7  -4.00348   GCTTAAGGAACGAAA       GTCCCCTGTGGTA ATAC TTCTACAGGGGAC        ATTTAACGCTAAATG  87 72
   HCH_05691 NONE
   HCH_05690 NONE
   HCH_05689 NONE
   HCH_05688 5804841 .. 5804853 -  -4.8  -3.07902   AACATGAGAAATAAC                GCTC CTACT GAGC                CCAGGCGGGCTTGCC  49 17
   HCH_05687 NONE
   HCH_05686 NONE
   HCH_05685 5801234 .. 5801256 -  -7.1  -3.41988   GCCTACCGAATAACA          CTATTACGCG TACG CGCGT-ATAG           GGGTAAATCAGAACG  62 64
   HCH_05684 NONE
   HCH_10019 NONE
   HCH_05683 5799781 .. 5799808 - -15.6  -5.04249   GCCTCAAAAAAGAAA        CCCGCCGGTGAA TCGC TTCACGGGCGGG         TAAAGGGAAGTACGT 100 329
   HCH_05682 NONE
   HCH_05681 5797304 .. 5797331 - -11.3  -3.66999   AGCGATTTATCCAAA        GGGAAGCCGAG GATTAA CTTGGCTTCCC         GCTCATATGAAGCGT  81 440
   HCH_05674 NONE
   HCH_05673 NONE
   HCH_05672 NONE
   HCH_05671 NONE
   HCH_05670 NONE
   HCH_05669 NONE
   HCH_05666 5788593 .. 5788603 -    -4  -2.67803   GGGGTATCAAAGGGA                 TTCA GCA TGAA                 CTCTTTCTCAGGAGG  44 45
   HCH_05665 NONE
   HCH_05664 NONE
   HCH_05663 NONE
   HCH_05662 NONE
   HCH_05661 NONE
   HCH_05660 5785548 .. 5785567 -  -2.1  -3.90112   CCTGCGCGAATCAAA            CGG-GCGA TGGCG TCGCTCCA            GGTAATCGGGCGGCC  52 1
   HCH_05659 5785359 .. 5785371 -  -3.3  -3.29471   CCGCGACCAGATCAA                TCCGC AAA GCGTA                ACGCCTCTCGCAAAC  48 9
   HCH_05658 NONE
   HCH_05657 NONE
   HCH_05656 NONE
   HCH_05655 NONE
   HCH_05654 NONE
   HCH_05652 5776828 .. 5776843 -  -3.2  -3.73072   AAGGTCCTCAGTAAA              TTGGGC TGCC GCCGAA               CGGGTTCTTGGAGGG  53 2
   HCH_05651 NONE
   HCH_05650 NONE
   HCH_05649 NONE
   HCH_05648 NONE
   HCH_05647 5773492 .. 5773506 -  -3.6  -3.13403   CTTGCGCGATCAAGA               CTGAAA CAG TTTCAA               CTTAATCGCCGCACC  46 5
   HCH_05645 NONE
   HCH_05644 5772421 .. 5772431 -    -4  -3.47157   GCAAGAAAAAATAAG                 TTTG TCG CAAA                 AATTGCTCAAGTTGT  52 118
   HCH_05642 5758728 .. 5758752 -  -4.2  -3.55563   ATCTGACTTTTCAAA         GC-GCCCGCGCG GCT CGC-CTGGCTGC         TATGGCTCCCATTGC  52 128
   HCH_05641 5757785 .. 5757814 -  -2.9  -3.52874   CTGCACAGAATAACA       GTAACCCATAACCA TGC TGGT-ATCGGATAC       GAAGCTGCATGTCAT  49 148
   HCH_05640 5756367 .. 5756389 -    -9  -3.34894   AATCCCGTTCAAATA           GCCCCTCCAG TTG CCGATGGGGC           GGCCACCCTTGGCGC  69 360
   HCH_05639 5755599 .. 5755627 -  -5.4  -5.82388   AAATTCCAAAAAAAA       CAGGAAGTT-CGA TTTC TCGTAACTTCTTG        TTTTTTACGCTTAGT 100 56
   HCH_05638 5753131 .. 5753141 -  -6.8  -3.17392   GATTTCGGAACTGAA                 GCCA ATA TGGC                 TGGATAGGGAGAATT  57 124
   HCH_05634 5749052 .. 5749069 -  -2.7  -4.43669   ATTTAAAAAACGAAA             CTTTGGA ATTT TTCAAAG              ACCATTTCGAAGGAT  64 154
   HCH_05630 5746215 .. 5746230 -  -3.2  -3.26226   AACTACCGACAAAAT              GCAGCA ACAG TGCTTC               TCTTTCTCCACCCAG  45 233
   HCH_05628 5745803 .. 5745813 -  -2.4  -2.52464   TCGCTGGTCAACCCA                 GCAC CCC GGGC                 TCACGCAGCAGCTTC  39 7
   HCH_05627 5744994 .. 5745005 -  -7.2  -3.29043   AAGGCCTTGGGATAA                GGCG GTCA CGCC                 GCTGCAGGTGGCGCT  59 300
   HCH_05623 NONE
   HCH_05622 5742433 .. 5742443 -  -5.4  -3.68886   AGCAAGGGACCGAAA                 GAGA GAA TCTC                 GACAAGGTGTGGGCT  58 188
   HCH_05620 5740937 .. 5740948 -  -4.4  -5.29445   CGTGAACAACAAAAA                CTCA GCCT TGAG                 CAACTGGCGGTGCTG  90 477
   HCH_05618 NONE
   HCH_05617 5738434 .. 5738462 -  -8.2  -3.33911   ACTTAAAGAACGCAA       GCCCCCTGTGGAA ATAC TTCTACAGGGG-C        ATTTGACGCTAAATT  66 69
   HCH_05614 NONE
   HCH_05613 NONE
   HCH_05612 NONE
   HCH_05611 NONE
   HCH_05610 NONE
   HCH_05609 5733339 .. 5733381 -  -6.1  -2.90075   TTGTCTGCAACGACA GGGCCTGCACAG-GTCAGGC TGCG GCTCGTCGCCGCGCAGGCGC ATCCATACACCTGAT  52 457
   HCH_05607 5733023 .. 5733050 -  -3.4  -2.79023   CAAGTTCAGTAATCA        CATCTGGCTGAG CTGG CTCAGTGAAATG         GGGGAGGAAGGCTAT  43 222
   HCH_05603 5729135 .. 5729165 -  -8.9  -2.52464   GCTCTCGCCAATCCA       GCCCCACCACCGC CGCCT GCGGTGACGGGAG       AAGTTATGGATGTCA  63 116
   HCH_05602 NONE
   HCH_05601 5724118 .. 5724165 -  -6.2  -5.03314   CTGACTTGTAAAAAA GTACTGTCCTACCCGACATTGTC GTC GCCAATGCCGGGTAGGTTCGC-C AACCTGACTAAAACC  85 33
   HCH_05599 5723281 .. 5723303 - -16.3  -3.67597   CCGTTTATGGAACAA           GGCCAGGGG TCCGC CCCCTGGCC           TGATCGTCAATAGTC 100 41
   HCH_05598 5722525 .. 5722544 -  -4.9  -4.86001   ATGAGGTCAGAAAAA            GCGGCCA CTTCGT TGGCGGC             AACGCTTTGCAACCA  77 330
   HCH_05593 5717537 .. 5717555 - -11.7  -5.09225   AGCTGACGCAAAAAA             GCCGGAC ATTTA GTCCGGC             TTTTTATTTGGCTGT 100 77
   HCH_05586 5708669 .. 5708679 -  -4.6  -3.51708   TACCGCCGAAATCAA                 CGCC GCT GACG                 GAGAGAGTCAATCAG  55 62
   HCH_05584 NONE
   HCH_05583 5707034 .. 5707050 -  -2.9   -4.3534   TGGGAATCAGGAAAA              CCCAGGT CGT ACCTTGA              TAAGTGAAAGTTGGC  62 298
   HCH_05581 5706305 .. 5706316 -  -7.2  -4.58466   TTTATAATCAGAAAA                CGCG CATG CGCG                 ATATACAAAGGTTAT  80 337
   HCH_05577 5703653 .. 5703667 -  -2.7  -3.67597   CTGCTGATTCAACAA               GGCCG TCCTG CGCCC               AAGCTCTTCTATTTC  51 452
   HCH_05570 NONE
   HCH_05569 5697113 .. 5697123 -  -2.4  -5.02074   TCAGTCTGCAAAAAA                 CGGC GCG GACG                 TTGAACCTTTCTGCA  74 281
   HCH_05567 NONE
   HCH_05566 NONE
   HCH_05565 5692115 .. 5692134 -  -5.6  -3.34398   CCGCCGCCTCAAACA            GCGGCGCGC GCA GCG-GACGC            GCGTTCGTCAGCCCC  54 47
   HCH_05564 NONE
   HCH_05563 5688456 .. 5688466 -  -6.8  -2.96216   CCTCAGGATGAGAGA                 TGCC TCC GGCA                 AAGGCGCGCTACCCT  55 34
   HCH_05562 5687377 .. 5687397 -  -9.7  -2.87211   AGGCGGCGGGAGACA            GGGCCTG ACATGTG CAGGCCC            TGTCGTTGCAGACAG  68 41
   HCH_05561 5685414 .. 5685439 -  -3.2  -4.57569   CGAGCCGCTGAAAAA         CCCTGCAG AGCGCAAAGG CTGCTGGG          TGTTTCCCAAGCAGA  67 370
   HCH_05559 NONE
   HCH_05557 NONE
   HCH_05556 5683227 .. 5683239 -  -7.7  -3.09491   CATACATTCATGTAA                GCACT CCC AGTGC                CCGACCTCACACAAC  60 71
   HCH_05555 5682212 .. 5682227 -  -4.6  -3.60098   AGGCGCCATGTTAAA              CGGGGA TCAG TCCTCG               GCAAAATTATCCAGC  55 16
   HCH_05554 5681620 .. 5681639 -  -6.4  -4.72007   CTTTAGCAAAATAAA            TGCGCC GGAAATAA GGCGCA             TTATCCTTTCATATA  80 89
   HCH_05553 NONE
   HCH_05552 5680011 .. 5680043 - -10.7  -2.84803   GCAATATATTAATCA      GGCAGCCAAATAG CTTCCTT CTATTTGGCTGCA      ACGCCAGGGCCTGCA  74 125
   HCH_05549 5677305 .. 5677322 -  -2.6  -3.36452   ACGTTGGAAGAGGAA             TCGGCG GATCAT CGACGA              CATTTCTTATCTCTA  47 62
   HCH_05548 5676396 .. 5676420 -  -2.1  -3.28765   ACAGTCGAAACTCAA          CGCTTCCAG TGAGGTT CCGGAAACA          ACATCCGCCGCTTTC  45 156
   HCH_05547 5675169 .. 5675180 -  -2.2  -3.70773   CTTCACAGCTAAGAA                TCCG ATCG CGAA                 GATTTTTGAATGGGG  50 136
   HCH_05541 5667832 .. 5667844 -  -5.5  -3.54653   ATCTCGATCACACAA                CGCTA AAC CAGCG                GAGCAGCCTCTCCGT  56 139
   HCH_05540 5667015 .. 5667028 -  -5.9  -2.82516   GGTGTTACTAGCAGA               GGGCA TGAA CGCCC                TCAAAGGTGATAATA  52 116
   HCH_05539 5666038 .. 5666055 -  -4.9  -2.94416   TAGCTTGACGATACA             TAGAAAG TCCT CCTTCTA              AACGTACCTGTCTTC  49 80
   HCH_05538 5664922 .. 5664947 - -15.5  -2.93549   TACGTCGAATAACGA         GAGACGGACCT CGCA AGGTCCGTCCC          GGGAGCCAGGGATAC 100 55
   HCH_05534 NONE
   HCH_05533 5662684 .. 5662702 -  -2.4  -3.10537   CAGCGCAAAATCAGA            CTGGGCG TATTTC CGC-CAG             GGTTTCATCACCAAC  42 309
   HCH_05530 NONE
   HCH_05529 5659645 .. 5659655 -  -5.4  -3.14026   CAGACTGATACCTAA                 GCTA TTT TAGC                 CAGGGTAATAACAGC  52 448
   HCH_05528 5658802 .. 5658829 -  -4.8  -3.70149   TCGATATGATGGAAA        TATGTTGAGCCG CCTC CGGCTAATCACA         TCAGAACAGCTCCGC  57 26
   HCH_05513 NONE
   HCH_05512 5646753 .. 5646772 -  -2.8  -2.68799   ATTAAACTTACACTA            CCTCAAAC GAAT GATTGAAG             TCAGCACGCCCATTT  41 3
   HCH_05511 5646233 .. 5646245 -  -4.8  -4.67556   ACAAGACTGGAAAAA                CGGA CGTTT TCCG                CAGGTTCCAGGGGAT  71 93
   HCH_05502 NONE
   HCH_05501 5636328 .. 5636341 -  -3.9  -3.16217   CCCAAATGCAACATA               GAAAA CTCC TTTTC                TTGTTATAGCGCCCC  48 154
   HCH_05500 5633629 .. 5633647 -  -7.4   -4.2558   CATCCGGGAGCAAAA             GCTCAAGC TCA GCTTCAGC             GACGCGTTGGTGGCG  77 224
   HCH_05495 5624581 .. 5624598 -  -2.6  -4.08216   CCAGCCTCCGGAAAA             GCCACG CTCCGT CGTCGC              CTGTCCTTACCTCTG  56 42
   HCH_05494 NONE
   HCH_05493 5623667 .. 5623690 -  -8.2  -2.60032   GGTTCTCGAAAAACC          GCTTTGCATA TATC TCTGCAAAGC           TCTCACCCCTACTAC  61 192
   HCH_05492 5623352 .. 5623374 - -14.9  -5.36441   TTTTTATACAAAAAA           GCCCGTCAC GGAAG GTGACGGGC           AAGCATGTCTGGGGG 100 88
   HCH_05491 5621728 .. 5621749 -  -2.1  -3.57792   CCATTGATTTGTAAA           GGCGAACTC TATT GATCACGCC            GCTACAGCGACAGAT  47 27
        arcA NONE
       argF2 5619406 .. 5619419 -  -2.3  -2.87132   TCTCCCGGTCAGACA               TCCGC CAGA GTGGA                GACCAGCACCGCCTT  40 5
        arcC 5618115 .. 5618136 -  -4.3  -3.19668   CAGCACGGAACTGAA           CACGGAGTT CATC ACCGCCGTG            AGTCTGAACGACCTG  49 343
   HCH_05486 NONE
   HCH_05485 5616108 .. 5616130 -  -3.5  -3.84712   GAAGCCTACATTAAA           GATTACAAC GTCGG GTTTTAATC           CCGCATTAAGAGCGG  55 68
   HCH_05484 5615463 .. 5615477 -    -7  -2.78816   TGACGCCGGATTACA               TCGCCG CAC CGGCGC               TACAGAGCAGCGAGC  52 294
   HCH_05482 5613557 .. 5613607 - -14.4   -4.2828   TCTCACGCATGAAAA GCCAATTAATTTATCAAACGATTA ATT TAATCGGATGATAAATTAATTGGT CGATTTCAGGAAGCG 100 95
   HCH_05481 NONE
   HCH_05480 NONE
   HCH_05479 NONE
   HCH_05478 5607760 .. 5607794 -  -8.7  -3.54768   GAAATAAAAAGCCAA    GT-CATTGCGCCGC TGGCAAGG ACGGCGCAATGCAC     TCTTATTTATTCCTT  69 32
   HCH_05477 5607514 .. 5607527 -  -5.2  -4.30576   TCGTCATTATTAAAA               GGGG TGGAGT CCCC                CATGGATTCAAATCT  66 33
   HCH_05475 5605809 .. 5605827 -  -4.5  -5.42198   GCCGAAAAAATAAAA             GGGAGCA AAAAG CACTCCC             TTTCCGTTAAAATTT  85 46
   HCH_05471 5603209 .. 5603233 - -12.9  -2.71011   ATTTGTCTGCAACGA          CAGGGCCTG CACAGGT CAGGCCCTG          TCTCCCGCGGCCAGC  81 136
   HCH_05465 5599727 .. 5599737 -  -6.8  -3.30443   CGAGGATGATATCAA                 CGAG TTT CTCG                 ACCGCTTTACGCAAA  56 249
   HCH_05464 5598485 .. 5598505 - -16.1  -3.67296   GATGATCGACTGAAA            CCGCCGCGC TTT ACGCGGCGG            TTCAAGGTAAGACTT 100 39
   HCH_05454 NONE
   HCH_05453 5584556 .. 5584572 -  -7.2  -4.16371   TATTAAACAAGCAAA              GGCACC GTTCA GGCGCC              TTCGGAGTCGTATTG  73 60
   HCH_05452 NONE
   HCH_05451 5582946 .. 5582960 -  -5.6  -3.11634   CCGCAGATGAGCTAA               TTGGCG CAG CGCCCA               GCGATATTATAAACC  50 495
   HCH_05446 5580416 .. 5580437 - -17.3  -2.82775   TCCAGAGAAAATCCA           CGGGGCGAC TCAA GTCGCCCCG            TTTTCTTTTGGGTAA 100 43
        pspF 5577579 .. 5577592 -  -3.1   -3.3197   AGAGTACTCGCAGAA               GCTCCA ATA TGG-GC               GCCCATTACAAACGC  47 189
   HCH_05434 5573516 .. 5573529 -  -5.9  -3.72695   ACGTTTTTCATCAAA               GCGGA TACG CCCGC                GCCTCCATGGACCGG  61 519
   HCH_05433 NONE
   HCH_05432 5570527 .. 5570572 -  -7.6  -4.56597   TGCGCTGCTGAAAAA GCTGTACTGCGACAGCGCCGCC AAAT AGCGGCGCC-T-GCAGTGCAGA CGCTCTAATGAGCGC  81 30
   HCH_05430 5569905 .. 5569923 -  -2.3  -2.67708   AAAGTCAGCATAGCA             GGGCCTC AGCGA AAGGCGC             TTCCGGGACGGAACC  39 12
   HCH_05429 NONE
   HCH_05427 NONE
   HCH_05426 5564947 .. 5564957 -  -8.2  -3.53811   CTGATTGCCTTGAAA                 GCCG TGG CGGC                 GTAGGAAAGAGACGG  69 74
   HCH_05425 NONE
   HCH_05424 5561423 .. 5561443 -  -9.7  -2.94062   GACAGGAAGATTACA            GCGAGAGCA TCA TGCTGTCGC            ATCTGTTGAAAACGC  65 283
   HCH_05422 5560160 .. 5560172 -  -5.5  -3.36671   ATTTCAATCGCATAA                GCGCT TAT AACGC                ATCTGCACCAGCCCA  54 1
   HCH_05420 NONE
   HCH_05418 5558544 .. 5558554 -  -8.2  -2.73124   GGGTAGCCCGCAAAT                 GCGG GTC CCGC                 TCGATTCCCGCTATT  61 36
   HCH_05416 NONE
   HCH_05415 NONE
   HCH_05414 NONE
   HCH_05413 NONE
   HCH_05412 NONE
   HCH_05411 NONE
   HCH_05410 5550363 .. 5550373 -  -3.2  -4.58424   TACTATGACACAAAA                 CCTG CTA CAGA                 GAGCCCTGCGCCGCC  66 19
   HCH_05409 5549310 .. 5549322 -  -3.3  -3.64703   CGCCGTTTAGCCAAA                TACCG TTA CGGTC                TGCTGACTGAGCGCC  53 4
   HCH_05407 NONE
   HCH_05406 5546066 .. 5546095 -  -2.8  -4.47707   GGCGACTAAAAACAA       CAAGCCTACGCGG GCCGA CCG-GAAAGCCTG       GCGAACTCATCCATA  62 1
        parC NONE
        serB 5541787 .. 5541822 - -14.8  -2.92669   ACCAGAAATGAATTA    CGACTTCAGCGAGG GCGAGTAG CCTCGCAGAAGTCG     ACATTCGTTCCTTTT  91 137
         efp 5535705 .. 5535725 - -11.9  -6.01369   GAAACAATAAAAAAA            GGCGAATCC AAC GAATTCGCC            TTTCCTGAGTCAACG 100 70
   HCH_05398 5534661 .. 5534702 - -15.1  -3.19778   AAAACGGATTAAAAT GACGACG-GGCGACAGGCCG CTT CGGTCTGTCGCCGCGACGTT TCAGCTAGATTCTAT 100 30
   HCH_05394 NONE
   HCH_05393 5528734 .. 5528745 -  -2.2  -3.56099   GAGAACGTTCGCAAA                GGCA CACA TACC                 ACCACCACGGCCAAA  47 325
   HCH_05390 5527255 .. 5527273 -  -5.2  -4.33417   CGGAGCGACAAGAAA             CGGACAAA TCT TCAGTCCG             TTAAACGCAGGAAGT  69 18
   HCH_05389 NONE
   HCH_05388 NONE
   HCH_05387 NONE
   HCH_05386 5522546 .. 5522556 -  -2.4  -2.57974   ATTATCAGGAAGTGA                 GTCG CCC CGGC                 GCTAAGTGGACAGGT  39 27
   HCH_05385 NONE
       miaA2 NONE
   HCH_05383 5519280 .. 5519290 -  -2.4  -3.02639   ACGCTCAAACAATCA                 GGCG CTG CTCC                 GCATTAAGCGTTAGA  42 29
   HCH_05382 NONE
        hflK NONE
        hflC 5515718 .. 5515733 - -10.4  -5.71983   TTAATCACAAAAAAA              CCGGGA TAGT TCCCGG               TTGCAGAATATTACC 100 79
   HCH_05379 NONE
   HCH_05378 5514162 .. 5514177 -  -3.4  -3.40403   TTTTGCCCATGATAA              TTAAAT CTCT ATTTAA               CGTGATTAGGATTGA  48 18
        purA 5512801 .. 5512816 - -11.8   -4.8048   CCCGCATACGAAAAA              CGCCCC AAAA GGGGCG               TTTTTTATATCTCTC 100 67
   HCH_05374 5510485 .. 5510512 -  -8.3  -3.25823   CTCTTTGCAGATGAA        CGCCGGCGACA GCATCA TGGCGGCGGCG         ATGGTTATTTGGTCA  62 426
   HCH_05373 5508669 .. 5508684 -  -4.6  -3.57144   GCGCGCACGCTGAAA              CAGGCG GGCG CGCTTG               AGGTTTATGTTTTTA  52 71
        bioB NONE
        bioF NONE
   HCH_05369 NONE
   HCH_05368 NONE
        bioD NONE
   HCH_05365 NONE
   HCH_05362 5501874 .. 5501895 -  -3.7  -4.83615   TATGCGTTACAAAAA           CCGAC-TTGG CAC CCAACGCCAG           AAGTGATGAATGGGT  73 118
   HCH_05361 5499774 .. 5499789 - -11.8   -5.1287   TCGATATGTAAAAAA              GCCCGC AACA GCGGGC               TTATTTTGTCCCTAC 100 47
   HCH_05360 5497819 .. 5497833 - -12.8  -5.29782   GACAGCCACAAAAAA               GCCCGC TAA GCGGGC               TTCTTAAGTTATTTC 100 51
   HCH_05353 5491376 .. 5491386 -  -4.6  -3.72027   ACGCTCCACCAATAA                 CGGC ATT ACCG                 CCATCATTGACCCCC  55 243
   HCH_05347 5485493 .. 5485516 -  -6.6  -3.33969   GAAGCTATTCCAGAA          GCCCCGGCAGC GTT GC-GCCCGGAC          AGCCGCAAGCTGAAA  58 297
   HCH_05345 NONE
   HCH_05343 5482939 .. 5482954 -  -2.4  -3.68827   CAGGCATGATCGAAA              GCGCCG TTGA CGATGC               CGACATTGCAGCCTT  50 359
   HCH_05340 5479887 .. 5479901 -  -2.2  -3.92746   TCTATGCCAAAAAGA               TTAATT TTA AATCAA               ATTCAATTTGGTACA  52 28
   HCH_05339 5478358 .. 5478380 - -13.5  -4.20918   GTTAAGCCTAACAAA           GAAGAGCCC TAAAC GGGCTCTTC           TTCATTCCGACTGCA 100 49
   HCH_05334 5473511 .. 5473534 -  -4.6   -3.2794   GGCGATGGAGAGCAA          GGC-CACCAAT ATC ATTCGTGCGCC          TAAAAACGGGCCTTC  52 160
        mreC NONE
        mreD NONE
        maf2 NONE
   HCH_05330 NONE
   HCH_05329 NONE
   HCH_05328 5464964 .. 5464982 -    -3  -4.77567   ACGCCTACAATAAAA             TTGGCAGC CAT GAAGCCAA             ACGCCGCCAGTTGCA  70 351
   HCH_05314 NONE
   HCH_05313 NONE
   HCH_05312 NONE
   HCH_05311 NONE
   HCH_05310 5452510 .. 5452535 - -12.7  -3.61178   GTTATGGATTGGAAA         CAATTTGCAGC GACC GCCGCAAATTG          TTTTTTTGAAGGGAT  89 51
   HCH_05308 5452178 .. 5452192 -  -4.3  -4.07687   ACCTGGGTTGGAAAA               CGAAT TATTT ATTCG               CGGCGGCCCACTCAT  62 15
        murA NONE
        hisG 5450199 .. 5450218 -    -5  -2.87132   GTGTTGGCCCACATA            CCCTCTGCT CAA AAC-GAGGG            CTCTTCAAATCACTC  47 35
   HCH_05305 NONE
        hisC 5447728 .. 5447785 - -11.3  -3.03124   CGCCACCTTGCAACA GCGCTCAGGCAATGATG-GGGAATAACC TGA GGTTATCCCCTCACCGCCGCCAAAGCCC CTGACAGCGCTTTCA  74 0
   HCH_05302 5445422 .. 5445440 -   -11  -4.64657   TGAAACCGCTAAAAA             CCGGCGTT TGG AACGCCAG             ATCGATCATCTGCAA  95 421
   HCH_05300 5443794 .. 5443811 - -14.1  -3.91897   CGTGTGATGTAGAAA             GGGGCCG CATA CGGCCCC              TTGCAGAATTTGAGG 100 45
   HCH_05297 NONE
   HCH_05296 5438812 .. 5438836 - -12.9  -2.71011   ATTTGTCTGCAACGA          CAGGGCCTG CACAGGT CAGGCCCTG          TCTCCCGCGGCTAAC  81 55
   HCH_05286 5427217 .. 5427232 -  -2.5  -4.62783   GATTTAGGGGAAAAA              GGCTG CTTTTT CAACC               ATGGCCAGGGGTTAA  63 111
   HCH_05284 5426360 .. 5426370 -  -3.2  -5.64274   CCAGCTATAAAAAAA                 GCCA AGC TGAC                 ACGAAAGTCTATGGC  89 120
   HCH_05277 5419072 .. 5419088 - -13.7   -4.8622   CCCTCCAACTAAAAA              GCCTCCC GGA GGGAGGC              TTAAAGTAAAAGCTA 100 49
   HCH_05276 5418591 .. 5418604 -  -4.5  -2.92038   GCCAAAAGCAGGATA               GCAGT TAAT ACCGC                TATTTACAGGATGCT  47 25
   HCH_05275 NONE
   HCH_05273 5415685 .. 5415713 -  -6.8   -5.0916   CGCGCAAGAGAAAAA        GCTGCATCCTTC TCTTG GAAAAATACAGC        AATGCTATACAAAAA  86 44
   HCH_05267 5409036 .. 5409046 -  -3.2  -5.49569   GAGTAATATAAAAAA                 CAAC TAT GTCG                 TACTCACCGGCGACA  89 216
   HCH_05263 5405006 .. 5405022 - -13.7  -4.00934   ACTGGAAAGATTAAA              GGGCGGT TAA ACCGCCC              TTTTCAAACCAGCCG 100 53
   HCH_05256 5401381 .. 5401409 -  -8.2  -2.80252   AGGGCGAGAACAGCA       GGACGTCAATCCCG GGG CGGGA-CG-CGTCC       GTATGGCGCTGGTCG  57 86
        rpsB 5395572 .. 5395586 -  -7.1  -5.91981   AAAATTGAAAAAAAA               GGGGA GATCG TCCCC               TTTTTGATCATTCTA 100 52
         tsf 5394613 .. 5394646 -   -19  -3.25942   ACCTCCGGATACTAA     TGTGGCGAGAGCAG AGTATA CCGCTCTCGCCACA      AATTCATACAAAAAG 100 47
        pyrH NONE
         frr NONE
        uppS NONE
   HCH_05247 NONE
         dxr 5390326 .. 5390353 -  -6.2  -3.14931   GCGACCTTCTAGTAA        GGCTTACGGAAC AACA ACTCCGCCAGCC         AACTCATTAATGGCT  55 1
   HCH_05245 NONE
   HCH_05243 5386531 .. 5386548 -  -9.8  -3.76373   GTGTGAACACCTAAA             CGCGCC TTAGAT GGCGCG              CCAGGATATGTCATC  76 48
   HCH_05242 NONE
        lpxD 5384694 .. 5384709 -  -6.2  -3.18681   CTTTAATTTCATTAA              TTTCCA TATT TGGAAA               GCCTCAACAACATGA  55 121
        fabZ NONE
        lpxA 5383504 .. 5383514 -  -2.4  -2.76263   GGGATTATCTAACGA                 TGCC TCT GGCC                 GAGGACTGTACACTG  40 4
        lpxB NONE
   HCH_05237 NONE
   HCH_05236 5381166 .. 5381182 -  -6.5  -5.76633   TCAGACATAAAAAAA              GAGGGCT TCA AGTCCTC              TTTTTCTTTACGACG 100 45
   HCH_05233 NONE
        recA 5376243 .. 5376268 - -14.8   -3.3447   GACAAGGAAACGCAA         TAAGGGCGGC TCAAGG GCCGCCCTTA          TTTTTAGTAGAAAGG  93 62
   HCH_05229 5373989 .. 5374011 -  -7.6  -3.57144   TTCGCTATCTGCAAA           GCGATGGACG CAG CGTCAAACGC           TGGCTTGACTCACGC  62 182
   HCH_05226 5369919 .. 5369945 -  -8.8  -2.75064   CGCCTTATCTAACGA         GAAGAGACGT TCTAGTG ACGTCTCTCC         GCCATTTTCAACTGC  62 10
   HCH_05224 5368825 .. 5368845 -  -6.7  -2.87564   TCATGTCTGGAGACA            TGCAGCGCC ACT GGCGCCACC            AACTACCTAAAACGA  53 108
   HCH_05221 NONE
   HCH_05220 5365546 .. 5365563 - -12.7  -2.72144   TCACCCTCTGGAAAG             CTGCGGC GAGC GCCGCAG              AAATTAGCTTCTTGC  81 29
   HCH_05218 5363581 .. 5363592 -  -5.8  -4.16943   TCCTATAGCGGAAAA                CTGC CTGA GCAG                 TTTCAAGTCGTTGAG  67 248
   HCH_05210 5355923 .. 5355948 - -15.5  -3.92659   GGCTTAAAACGCAAA         CGGCGCAGCTT GGTT AAACTGCGCCG          AAGTAAAAGGCGAAT 100 46
        alaS NONE
   HCH_05208 5351717 .. 5351727 -  -3.2  -2.79183   GCGACCTGCATCACA                 CAGG TCG CCTA                 TTTTAGTTATTTCCA  43 67
   HCH_05207 NONE
        csrA 5351145 .. 5351161 -  -6.5   -2.8806   AAAGTGGCGGAGAGA              GAGGGAT TCG AACCCTC              GATGAGGTTTCCCCC  54 165
   HCH_05203 NONE
       oadA1 NONE
   HCH_05201 5347071 .. 5347116 -  -3.9   -3.0263   AGCATTGCGGCAAGA GATTTTCCGGCGC-GCTTGTTA TTT TTATTCGCTGCGCCGGAAACTC GGAGAAGCAGGATCA  47 38
   HCH_05200 5346670 .. 5346683 -  -2.3  -2.76823   AACGTTCAAAAAATT               GTCGC CATC GCGAT                TGAAAATAGACAGCC  40 55
        fleQ 5344945 .. 5344979 - -13.4  -3.09671   ACCTGAACCGGAACA     GCGCCCGTCAAGGCAC TAC GCGCCATGCCTGGCGC     ACAAACGACAGAGCC  88 98
   HCH_05198 5343062 .. 5343091 -  -9.4  -2.56095   CGGAGAGTTAATCGA      GTAGGA-GGGGGAG TTAC CTCCCCCGTCCT-C       TCACACCACCGGGCA  63 63
   HCH_05197 NONE
   HCH_05196 NONE
       fliE2 5339636 .. 5339648 -  -3.4  -2.86271   GCTTTATTAGAATGA                CTGA GCCGA TCAG                ATAGGCATCTTCATG  43 22
       fliF2 NONE
        fliG NONE
       fliH2 NONE
       fliI2 NONE
        fliJ NONE
   HCH_05188 NONE
   HCH_05187 NONE
   HCH_05186 NONE
   HCH_05185 NONE
   HCH_05184 5331291 .. 5331307 -  -6.5  -3.68988   TTTCAGCGAATACAA              CCGGC TCATACT GCCGG              CAGGGATGATGCAGC  63 46
        fliK 5329867 .. 5329877 -  -2.6  -2.92463   TCCACTATCGACAGA                 TAAT CCG ATTA                 CTGTGGAGGTCACCG  43 93
        fliL 5329256 .. 5329268 -  -5.5  -3.29829   GAGACGGGCCTATAA                CAAGC CCC GCCTG                CAGCGATGACAGCGT  54 75
        fliM NONE
       fliN2 NONE
        fliO NONE
       fliP2 5326466 .. 5326476 -  -6.8  -4.24002   CGCTAAACCCCAAAA                 CTGG CGG CCAG                 GGTGCCCATGATCAG  71 2
       fliQ2 NONE
       fliR2 NONE
       flhB2 5324043 .. 5324058 -  -3.2  -3.68261   CCATAACACTCCAAA              CGACAA AAGG TTGACG               GAAAAAACCGTTTCC  53 107
       flhA2 NONE
   HCH_05173 NONE
   HCH_05172 NONE
        fliA 5318711 .. 5318723 -  -3.3  -2.98387   TTTTAGAAAACATGA                CCGCA GGA TGCTG                ATTTCGAAAAAACAT  45 66
   HCH_05170 NONE
   HCH_05169 NONE
   HCH_05168 5314881 .. 5314921 -    -4  -2.90496   CGTTTTTGGAAATCA CTCCGC-CGCTGCGC-CTTA TGA CAAGCGCTCAGCCTGCGGAA GCCGCAGGCGCCGTT  45 13
   HCH_05166 NONE
   HCH_05165 5312955 .. 5312965 -    -4  -2.79915   ACCGACGGCATTACA                 GAAA CCC TTTC                 AACTTTAATTCTATT  45 10
   HCH_05164 5311858 .. 5311873 -  -7.6  -2.98823   TGGTGTTCAGACAGA              TGACGA CAAC TCGTCA               CAGTGTTTCCGCTAC  60 271
   HCH_05163 5311004 .. 5311016 -  -3.3  -2.62184   GCCGCCTTTACATTA                CGACA TTA CGCCG                CGCCGCCCGCCTGGG  42 18
   HCH_05162 5309588 .. 5309606 -    -3  -3.97645   ATTAATATAGAACAA             CGCAGG ATCTATG CCAGCG             GATTTTGCCAACCTC  56 65
   HCH_05161 NONE
   HCH_05160 5308501 .. 5308530 - -19.3  -3.03474   CGCTATAACGACAGA       CCCGGCTGCAGCG ACAA CGCCACAGCCGGG        ACAGCAAATTCTCTG 100 77
   HCH_05154 5301922 .. 5301941 - -13.6  -2.58544   TGGCATGTTGATAAT            CAGGCGCA TGGA TGCGCCTG             CGCGGCGACGGGCCG  84 417
   HCH_05153 5301783 .. 5301798 -  -4.6  -2.95595   TCAAAAGGAAAACAC              CTGGGG AAAA CCCTAG               TTTATCTATCGCCAT  49 27
   HCH_05152 NONE
   HCH_05151 5300646 .. 5300682 -  -8.7  -3.32963   AGCGCGATTTCAGAA   CCCGGGTCCGCCCTGCG CAATC CGCAGG-CGG-CCAAGG   AAAAGCTGGGACGCT  66 255
   HCH_05148 5298292 .. 5298305 -  -3.8  -3.90318   TCATCATGCGACAAA               CACC CGCTGT GGTG                ACGCAAAACATTCAA  57 88
   HCH_05144 5294339 .. 5294350 -    -3  -3.55122   GAGGATTTAAATTAA                TTAG CTAG CTAA                 CTATTAGTGTAAAAC  49 109
   HCH_05143 5293855 .. 5293867 -  -4.7  -4.18197   ATTCGCCACCCAAAA                GCCGG CGC CGGGC                ATTAGAGACGGCGAT  64 40
   HCH_05142 5292202 .. 5292212 -  -8.2  -2.95298   GTTACTGATGAGAGA                 GGCG GGC CGCC                 GCTTGAACTCATTGT  59 166
   HCH_05140 5290074 .. 5290097 - -11.6  -3.23393   CTGGAGTTGAGAACA          GCGGAGGCGC GTTA GCGCACCCGC           TCAGATTTCGGGACG  79 26
   HCH_05137 5286242 .. 5286254 -  -3.4  -4.26393   TAGATAAGATATAAA                TGAC TGCCG GTCA                GAGTTAAAAAACATA  60 450
   HCH_05136 5285041 .. 5285071 -    -6  -4.14392   TGGTAAGCCGTAAAA       CCATCGCGGAAACG CCT CGTACGGGCGATGG       CTGGGAGGAACTCAC  67 418
   HCH_05132 5281004 .. 5281016 -  -7.7  -2.57564   TTATTTGTCTACAAC                GACAG GCC CTGTC                TCCCGCGGCTGGCCG  58 87
   HCH_05131 NONE
   HCH_05130 NONE
   HCH_05129 5277572 .. 5277586 -   -10  -4.15044   TTGTGCTTCAACAAA               CGGTCT TCC AGACCG               TCTAACGCTGAAGTT  83 27
   HCH_05127 5277254 .. 5277280 -  -7.2  -3.28712   CTGCGGCGGGGATAA         CCGGGCCCAA AATAAAA CCGGGCCCGA         GAATCGGATAGCGTT  62 39
   HCH_05126 NONE
   HCH_05124 NONE
   HCH_05123 NONE
   HCH_05122 NONE
   HCH_05121 NONE
   HCH_05119 5274206 .. 5274225 - -10.6  -3.67611   TTGAGTGGAATACAA            CGCAGGCG CAAT CGCCAGCG             GGCTATACAACCCTG  76 125
   HCH_05117 5273687 .. 5273709 - -15.6  -4.30416   AGCATGAATCGAAAA           CGAGCCGCTG ACA CAACGGCTCG           ATTAGCACTATCTAC 100 37
        yopN NONE
   HCH_05105 NONE
   HCH_05104 NONE
   HCH_05103 NONE
   HCH_05102 NONE
   HCH_05101 5257900 .. 5257930 - -17.1  -3.22448   TTAAAGCGAACCGAA       TAAGAGCGATGGA CAAAC TCCATCGCTCTTA       ACCTTAACGTACAGG 100 42
   HCH_05100 5257273 .. 5257297 - -12.9  -2.71011   ATTTGTCTGCAACGA          CAGGGCCTG CACATGT CAGGCCCTG          TCTCCCGCGGCTATC  81 130
   HCH_05099 5256632 .. 5256649 -  -5.6  -3.18264   TCCTTTACTGATTAA             GTTCTG TGAGTT CAGAAC              ACACTCAGGCCATCA  52 38
   HCH_05098 NONE
   HCH_05097 NONE
   HCH_05096 5254202 .. 5254244 - -20.1  -3.16055   GAAATTCGCGAGTAA GCAGCAAAAACGGCTGACC ATCAA GGTCAGCCGTTTTTGTTAC TGCATTACCAAAATC 100 42
   HCH_05091 5250197 .. 5250213 -  -5.1  -2.81888   CGGCAAACTTAACTA              GCTCACC AGT GGTAAAC              AGGCAGGGATAACTA  49 207
        ptsP 5247793 .. 5247828 -  -9.6  -2.93708   TTGGGTGAAAAATAC    TTGGCGGAAAGCCCCC CCCT GGAGGCCCTCCGCGAT     CAGGCTCAGGCGATT  69 68
   HCH_05089 5247446 .. 5247456 -  -5.4  -3.62046   TCAGCCTTCTAACAA                 GCAA GCT TTGC                 TTTCACGCTATCTAA  59 37
   HCH_05088 5245332 .. 5245348 -  -6.5   -3.2794   CGCCATGGAGATCAA              TCTGGCG ATT CGTCAGA              TTCTCAACGGCAAAC  56 311
   HCH_05085 NONE
   HCH_05084 NONE
   HCH_05083 NONE
   HCH_05081 NONE
        murI 5236411 .. 5236424 -  -3.7  -4.30978   TGGAATTCACTAAAA               CCCGC TTTC GCGGT                GAGGTGGAGAAAACG  64 222
   HCH_05076 5233381 .. 5233398 -  -4.1  -2.57564   TGATTGTTTTACAAT             CGATCGG CGAA CCAATCA              CAAGTCAATTGGATA  44 1
   HCH_05075 5231567 .. 5231582 -  -7.5  -3.46234   AAAGTTCAGAAGCAA              GCCGG TCGGGC CCGGC               GATATTTCAGCCATA  64 93
       acsA2 5229365 .. 5229375 -  -2.4  -3.42503   CTGCAACAGGGATAA                 CGTC AAC GCCG                 ATATCATCCGGAAGA  45 48
   HCH_05073 5228573 .. 5228614 -   -13  -4.73613   CGATGATCAACAAAA TGCTCGCGCGGGCCTGAG ACTCGA CTCAAACCCGCACAGGCA  ATTGCATTAACCGGA 100 32
   HCH_05071 NONE
   HCH_05070 5222640 .. 5222653 -  -9.5    -5.626   TATCCCATAAAAAAA               GCGCC CGCA GGCGC                TTTTTATTTGCTTAA 100 44
   HCH_05066 NONE
   HCH_05064 5220442 .. 5220452 -  -8.2  -3.05498   GACTTCACAGACATA                 GCCC ACT GGGC                 GCAATTGCTATCAGT  60 461
   HCH_05062 5220031 .. 5220072 - -16.7  -4.10657   CGAGAGGGGTTAAAA CGCAAAAACCCCGATCAAC GTCA GTCGACCGGGGTTTTCGTG  TGAAGGGTCCCGGCT 100 170
   HCH_05061 5218498 .. 5218529 - -16.6  -3.18452   AGCAGTGTAAGTTAA      CGCCACTCCCCGGCA AGC TGCCGGGT-GTGGCG      TTTCTGCGCAGCGCG 100 193
   HCH_05060 5217910 .. 5217926 -    -3  -4.54047   CGACTTTACATAAAA              CAAGTC AGACG GACTTA              TCTTGCACCAGCACC  65 13
   HCH_05059 NONE
   HCH_05058 5215951 .. 5215973 - -14.9  -3.81879   CTTAAAACGCAAGAA           GGCGCAGCA TTCCT TGCTGCGCC           TTGAGATTTGAACGC 100 213
   HCH_05056 5214260 .. 5214276 -  -2.1  -3.65812   TTTCCGTCAATAGAA              GGCTGTG AAG CACTGCG              GAAACGACCTAAAGC  50 34
   HCH_05055 NONE
   HCH_05054 5212321 .. 5212361 -  -8.2  -3.16742   GTCAATTCGCAGGAA TGCGCACCCGGCTGCCGGA TCGC TCCG-CAGCCGGGCTCTTA  CAATTTACATATCGT  64 30
   HCH_05050 5205302 .. 5205318 -  -2.1  -4.89852   CTACACTGATAAAAA              GCCCGCC CAC GCCAGAC              ATTAATTCGTAGTGA  70 342
   HCH_05048 5204549 .. 5204560 -  -7.2  -4.87786   GGAAGTGGAGAAAAA                CGCC TTTC GGCG                 CACTTTCGAAAGCGC  91 197
   HCH_05044 5198425 .. 5198435 -  -4.6  -3.71284   TCGCTATCAAGAGAA                 CCCG GCC CAGG                 CGGAAAAGTACCTGA  55 416
   HCH_05042 NONE
   HCH_05041 5196702 .. 5196726 - -11.3  -3.65542   GGCAGGCTGAAAACA          CGACGCCGGCT CCA AGCCGGCTGCG          CTTTCTCAAAGATTA  81 38
   HCH_05039 5193872 .. 5193888 -  -5.1  -3.30124   GGCGAGCTGGGAGAA              TCCCATA TGC TGTGGGA              CCGCGACGCTCCGTC  52 247
   HCH_05037 5192241 .. 5192257 -  -6.5  -2.57132   TCTCTGCGGGATAAT              GCAATGG TCT CCATAGC              CTCTCCCTCTATTCC  52 34
   HCH_05036 NONE
   HCH_05035 5189166 .. 5189184 -  -5.8  -4.13767   CGCTGGATCTGAAAA             GCCGCGGC GTG GCGGTGGC             GTTGCTGCACCCGGG  67 281
[truncated: 221,879 more chars]
