# Supplementary material for: Rapid, accurate, computational discovery of Rho-independent transcription terminators illuminates their relationship to DNA uptake
Source: Genome Biol. 2007 Feb 21;8(2):R22. doi: 10.1186/gb-2007-8-2-r22 (PMC1852404; doi:10.1186/gb-2007-8-2-r22)
Supplement: Additional data file 4 — Best terminators found downstream of each of the genes of the 343 organisms studied. [file gb-2007-8-2-r22-S4.zip › Haloarcula_marismortui_ATCC_43049.bag]

     pNG1006    5694 ..    5717 +  -5.2  -3.42503   CAGAGACTAACTGCT          GCGGGAAGCC CACT GGTTTCTCTC           TTGTCCCTGTTCCCA  54 31
     pNG1007    6555 ..    6567 +  -6.9  -2.79501   CCATTTGTACGCACT                CCCGG ATA TCGGG                TGTGATCAAGCTATA  51 230
     pNG1011    9627 ..    9654 +  -7.6  -2.76696   GCCTATCGAAGCGAT        GACGCCTGCGTG TCCC CATGACGGCGTC         CTTCTTCGAGACGGA  54 165
     pNG1012   11137 ..   11151 +    -7  -3.02461   CAAGCACGAAAACGT               CGGGGG TAA CCACCG               TCTTCAGCAGGGTTC  51 177
     pNG1016   12405 ..   12416 +  -7.2  -2.79183   CCCGCCAGCCGGGTC                GCCG TCGA CGGC                 TGTCATGAACGTAAA  54 6
     pNG1018   14966 ..   14982 +  -3.6  -4.21607   TGCAGTAGGTGTACC              CGTGAC GGCGG GGCACG              TTTCTGTTGAGTGGC  63 55
     pNG1019   15542 ..   15573 + -12.3  -2.79098   CACAGTGGCTACACT      CG-GCACGGGTACG CCACT CGTCCCCGTGCTCG      TGATTAGTCGGTGCA  71 329
     pNG1021 NONE
     pNG1022   18911 ..   18922 +  -7.2  -3.88498   GGTCTGTGCTGGACA                GGGC AGTA GCCC                 TTTGATATATCGCGC  69 143
       cdc6q   21017 ..   21031 +  -6.4  -2.89683   GATTCATAGTAGACC               GGTACC CGA GGTATC               TATATGAGCTACAGT  51 165
     pNG1025   21785 ..   21797 +  -7.7  -3.47227   AATTTGGAGTGAGTA                CCAGA TAA TCTGG                TTATCATAGTTGAAA  61 29
       flaA2   23610 ..   23625 +  -5.4  -4.52347   CGACTTTGACCGCTT              TCACTG CTGT CGGTGA               TTTTGATATTGTTTC  73 209
     pNG1040   32937 ..   32948 +  -5.8  -3.30443   CAAGCGAAGATTTGG                GGAG GTCT CTCC                 TTGGTGTGATACTGC  54 276
     pNG1041 NONE
     pNG1039   27638 ..   27655 -  -7.7  -2.87931   GGCACTCGGTACACA             GCGCTTCG TTG CGA-GCGC             GTGTGATCGAGACTG  54 116
     pNG1035 NONE
     pNG1034 NONE
     pNG1033 NONE
     pNG1032 NONE
     pNG1029   25850 ..   25890 -  -2.4  -2.79183   GCGATCTCGATGACA CGGTCGACAGTGGCG-TTG GGCT CACTCGCCATCGTCGCCCT  CTTGGTCGCGTGGTC  39 6
     pNG1028 NONE
     pNG1030   24975 ..   24995 - -11.2  -2.65815   TTCACACCCACACCA            CACACACC TTCTT GGTGTGTG            GGTGGGGTGGGGGTG  67 500
     pNG1027   23329 ..   23348 -  -3.6   -3.5936   TCGAAACCGGCGAAA            CGATGACTC TCG AAGTCA-CG            ACGGAGTCCGGTGCA  51 443
     pNG1023   18845 ..   18856 -  -2.2  -4.02348   TACAGAAAATAAACA                GC-CG TAA CGAGC                AGTTTTGTCGCCGCC  54 124
         tnp   15962 ..   15978 -  -2.1  -3.81951   CTGTAGAGTATCAAA              GCGCCGG TAG CAAGCAC              CCCGACAACAGTTGA  51 216
     pNG1017   12234 ..   12254 -  -4.6  -3.17051   GTGGCACCACCAATA            TTGCCCGC CCAGC GCGAGCCA            GTGAGCGCACATCAC  48 243
     pNG1015   11655 ..   11665 -  -2.4  -3.16742   TGGAATGGCCACCAA                 CAGC AGC GCAG                 TCCGAGATATCATGC  42 35
     pNG1014   11302 ..   11325 -  -3.1  -2.59793   GTAGCGACAGAACAG          CGAAGAACA TCAGAC TGCCCTCCG           GTCGACGCTGGCGTC  40 11
     pNG1013   10940 ..   10964 -  -4.1  -3.91897   CGTTGCAGCGATAAA          CGCGACATCAG AAT CGGACGCAGCG          GAGGTACTCAGACGG  58 127
     pNG1009    7588 ..    7603 -    -4  -3.73224   TGATGTTCCATCAAA              CGACAGG TAC CCT-TCG              GAGATACGGTATCCT  55 82
     pNG1008    6888 ..    6899 -  -2.2   -4.4448   AAACCGTGAAACAAA                CCAC ACCA GTAG                 AGTCGTTCGTCTCAC  63 159
     pNG1005 NONE
     pNG1004    3754 ..    3768 -  -7.8  -3.31263   ATTCGAGCGGGAGAA               GAGCTC GTA GAGCCC               TGGCTGGTTGTTAGC  59 36
     pNG1003    1763 ..    1787 -  -2.7  -4.50627   GAGCGACGAAATAAA          CGTTGGCGC TCGTTCG GCGCCAGTG          TCAGTCGTGATGGGA  64 198
     pNG1002 NONE
     pNG1001     117 ..     129 -  -5.5  -3.44284   GGCCGAGCAACAACA                CATCG TAG CGACG                GACTGGGCGAGCTAG   0 63
     pNG2001     768 ..     792 +  -2.8  -3.12482   TGGCGGTAGTAGTAG         GTGTGC-CCGT GACG GCGGAGCAAAC          GTTTCTGTTGAGTGG  43 48
     pNG2002    1592 ..    1624 +  -7.7  -3.24021   TAAGCCCCGGCGGTA      GCAGTAACGACTTGT ATA ACAAGTCGTAACAGA      TTCGGTGTTTGACAG  59 94
         boa    2739 ..    2755 + -10.1  -2.75311   TTTCACGACGGTACC              CCGGGCA TAT TGCTCGG              TCATGTATCTGTGTC  60 454
     pNG2007 NONE
     pNG2008    5559 ..    5583 +  -8.6  -2.98942   CAGTCGTTCAACTAC         GTGCTCAG-CG GTAC CGACTGAGCGC          TCTGTCTCACGCACT  57 133
     pNG2015    9371 ..    9388 +  -4.9  -2.53894   GAGGGCAATCAATGT             TGATAGA TCCA TCTATCG              CTTGATCCTACTGAT  43 306
     pNG2021   14981 ..   14994 +  -9.5  -3.49475   TTCGTCGGAGAACGC               CGGCC CGTA GGCCG                TTGTGTCCACCTCAG  65 429
     pNG2029   20627 ..   20640 +  -3.7    -3.794   TGAGTAGGAACAGAC               GCGCC GCTG GGCGA                TTTCGTGCCTTCGAG  55 95
     pNG2030   21308 ..   21319 +  -4.4  -3.66166   CGACGGCCTGAACTG                GGTA GCGA TACC                 TCTATTTTTTGGCGA  54 290
     pNG2032   22468 ..   22497 +  -7.9  -2.53876   AAGAAACTGCCTGCA       CGCTGACCGAGTCG GTC TGACTCT-TCAGCG       TAGGTTAGAGTGAGC  53 126
       yprA1   26105 ..   26129 +  -4.9  -4.14392   TTCATGTCCCCTGCT          TCGATGGCTGC GGG GAAGTCCTCGA          TTTTCCAGATTCCAA  65 355
       papSR   27375 ..   27388 +  -6.7   -3.1372   CAAGAAAACCGGGTG               TCAGG CCCC CCTGA                TATTGGTCCACCCTG  54 58
     pNG2041   31278 ..   31290 +  -6.2   -3.3197   GCTGTCGGCTGTCAT                CGGC TCACC GCCG                TTGTGAGCGTGGTCT  54 390
     pNG2043   32107 ..   32132 +  -7.5  -2.64616   CGGCTTGCGGGATCC         CGAGCCGGAGT TGGA ACTCTGGCGTG          TCGTGTGGGTAGCCC  51 441
     pNG2044   31346 ..   31364 -  -3.9  -2.94872   GCCATCGAACAACCA            CAGTCGCT CGAT AGC-ACTG             ATTGGGAGCCACTGT  44 394
     pNG2042   30851 ..   30864 -  -3.8  -4.20354   AAGGCAACGTCAAAA               CGCA GTATGT TGCG                CCGGTCAATCCAGCC  63 124
     pNG2040   30369 ..   30380 -    -3  -2.87051   GGTGTACCATCAAAG                TCTA TCGA TAGA                 TCACCAGTATACACA  41 185
     pNG2039   29495 ..   29507 -  -4.1  -4.69549   AATGCAAAATCAAAA                TATCC ATT GGACA                TCAATCCGCCCCTGC  72 86
     pNG2038 NONE
     pNG2037   27628 ..   27651 -    -3  -3.60419   ATCCCGAAATGACAA          CTGCGCTTGC TTGA GCGAACGGAG           TATACCGAATGCAAA  50 391
     pNG2035   25513 ..   25545 -  -2.5  -2.87931   GTGACCGTGGAGACA      TCGGCGGGCTATCGA CGG TCTCTCACCCGCAGA      CCGTCGGCGGGACTG  40 284
     pNG2033   22106 ..   22123 -  -5.5  -3.92602   CGAACAGTCGATAAA             GGTGGGA CCAA TCCCAGC              AAACTTCCAGTTTGA  62 498
     pNG2028   19643 ..   19660 -  -7.7  -2.87931   GGCACTCGGTACACA             GCGCTTCG TTG CGA-GCGC             GTGTGATCGAGACTG  54 116
     pNG2027 NONE
     pNG2026 NONE
     pNG2025 NONE
     pNG2024 NONE
     pNG2023   17574 ..   17610 - -17.4  -2.51547   TGGCGACACGAATAG   GCCCGAACTGCGCAGAG ATGG CTCT-CGCTGTTCGGGC    ACAACGCTTATTCTA  86 252
       repH1   14578 ..   14595 -  -4.1  -3.71255   ATAACTATCGAATAA             CTGTCAT CGTA AGGACAG              TCTGTCAGTTTACGG  55 105
     pNG2020 NONE
     pNG2019   11816 ..   11835 -  -9.4  -4.03234   GTTTTCTGACATAAA            CAGTATTC AAGA GAATACTG             GTTGAGTAGTTCAGG  75 75
       rpL36   10559 ..   10576 -  -4.9  -3.64755   AGATACTTGCAAGAA             GTATCCT CTTC AAGATAC              TCTCTGATATCATCG  54 223
     pNG2017   10251 ..   10261 -  -5.4  -3.52117   CTGACTGACAAAAAG                 TGCT TCC AGCA                 GCATACTAGTCATTG  54 31
        parB NONE
        sojC    7608 ..    7651 -    -3  -3.09635   ACCGTCAGCATCGAA GCGCCTCGACAGACGATCG TCGAGAT CG-TCGCCGCTCATGGCGC CACCTCTTCACCAAT  43 17
     pNG2013    7010 ..    7039 -    -5  -3.46647   TGCAGGGATCAAACA       CCGTTGGGGT CCGGTCCACC ACCCCAATGG        CTTCTCGCTCCTGAT  54 240
     pNG2011    6289 ..    6306 -  -2.6  -2.66733   CCTGAATTCAGAGTA             GTTGGG TCTGGC CCCATC              TATGCCGAAATTAGG  38 25
     pNG2010    5847 ..    5861 -  -4.2  -2.79133   CAACTGCTCAGTAGA               TGTGCA AGC TGCTCA               ATTCTCCCAGAGCGT  44 23
     pNG2009    5396 ..    5413 -    -7  -2.77862   CAGACGAAGACAGTA             CGTCAC AGTCGG GTGACG              ACATCGGCGACTTCG  49 66
        padR    3110 ..    3130 -  -2.5   -4.2008   ATAGACTGTAATAAA            CGGTTTG GTGCGGT CAATCCG            CACACTTATCGAACA  60 111
     pNG2005 NONE
     pNG2004    2108 ..    2122 -  -2.7  -3.96327   ACCGTGCAGCACAAA               CGACC GGCGA GGACG               ATTTCGAGAAAGTGA  54 324
     pNG3004    4351 ..    4378 +  -4.1  -2.87132   TCCGACCGTGCGCCC        GATCCCGG-CGA GCGGA TCGACTGGGAGC        TGTGTCAGACACCAG  43 241
     pNG3005    4723 ..    4734 +  -2.2  -2.66316   GGGCCGTCGACTGGC                TCTC AACG GAGG                 TGCTGTAATGACGGA  38 6
     pNG3007    5132 ..    5164 + -11.2  -2.66964   TCGGCGCGTTGGTCG      TCGGGCTGGCGCTC GTGGG GATCGGCGGCCCGA      TGCTGTGGTGGCTGG  67 92
     pNG3008    5925 ..    5937 +  -4.8  -3.27766   CACGAAAACAAACCC                CTCC ATTGC GGAG                TTCATATCCGATATT  50 142
     pNG3010    6148 ..    6162 +  -9.2  -3.05268   CGCCGAGTGAGGCCA               CGGCCG TTG CGGTCG               TGTTGCCGGTCGTTG  63 31
     pNG3012 NONE
       cdc6p   10149 ..   10176 + -11.4  -2.73799   GCTAACCACCTTTGC        T-TGTCCAGTGGC CCG GCCACTGGACGTA        TGAGTTGTTTGTGAA  69 40
     pNG3014   10672 ..   10688 +  -5.1  -2.64747   TGAGTGACATCATGA              CCGCGTT TTG AATGTGG              ATTGTGGTCGAATCG  43 228
     pNG3017 NONE
     pNG3018 NONE
     pNG3019   13687 ..   13704 +  -2.6  -3.30124   TTGCTGGTGTCTGAA             TCGGTC AAAAAG GGCCGG              TTCTACGGGCTGACC  44 214
     pNG3021 NONE
     pNG3023   14662 ..   14676 +  -4.2  -2.87344   CGACAACGGGGTCCG               TCCCGG TGA TTGGGA               TGTCTGAGAGCGATA  44 4
     pNG3024 NONE
     pNG3025 NONE
     pNG3026   15717 ..   15741 +  -4.2  -2.77962   CAACCTCGATAACGG          CCACTCCGGG ATCTG CTTCGAGTGG          GTTTCCGGTCTGACG  44 87
     pNG3027 NONE
     pNG3028   16450 ..   16484 + -15.1  -3.16785   AGAATAAGCGTTGTG    CCCGAACAGCG-AGAG CCAT CTCTACGCAGTTCGGG     TCTGTTCGTGTCGTC  83 268
       repH2   20505 ..   20526 +  -2.9   -4.3255   TCTGTAACTGGCATG           GCAGGGATT CATC AATACCGGC            TTTGTTGCTTCAACC  61 466
     pNG3030   22026 ..   22038 +  -3.4   -4.0342   CGTTCCTAATCGACA                TTGC CTGAT GCAA                TTGTTCTTGCTTCAA  58 72
     pNG3032   24968 ..   24987 + -16.4  -3.88498   AATCAATGACATCCT            CCGCGCCG TGAA CGGCGCGG             TTTCCTCTGTAGGAG 100 32
        sojB NONE
     pNG3039   28491 ..   28515 +  -6.3  -2.52516   CACTTCAGCCGAAGA          TCGTCACGACG GCT TGGCGAGACGA          GTTCGTAGTCGACGA  48 52
     pNG3041   29375 ..   29403 + -10.9   -2.8294   GATCATCACCTCACT        GACCGTCGGCGGC GGT GTCGTTGACGGAC        TAGTTGTCGGCGCTG  66 141
     pNG3042 NONE
     pNG3043   30449 ..   30477 +  -2.5  -2.62983   ATCAAGCGCCGGATA       GCGGGGTGA-GAC CGAAT GTCCTCAT-CCGC       TGATCTGGACCTCGG  38 17
     pNG3044   31277 ..   31329 +    -4  -4.16016   AATGACGGCTCGCCA GCCCCACAACTCGGAGGTCA-CTGCC AAT GGCTGATGA-CTCGGGGCTGACGGGC TTTATTAGGAACTCA  60 353
     pNG3046   32032 ..   32042 +  -6.8  -3.22491   TCACGGTCATCGGTT                 CTGG TGT CCAG                 TTGCTCATCGACTTT  53 320
     pNG3050 NONE
     pNG3051 NONE
     pNG3052 NONE
        mcm3 NONE
     pNG3054 NONE
     pNG3049 NONE
     pNG3048   31881 ..   31891 -  -2.4  -3.85698   GGCGTCGTTGAGAAA                 GTCC TCT GGGC                 CATCAACTACGTGTT  51 32
     pNG3040   28345 ..   28355 -  -8.2  -2.55668   GATCTCGACACGAAC                 CGCC ATC GGCG                 CCCGTTGCTACTCTT  53 145
         tnp   24859 ..   24873 -  -5.6  -3.32022   GTGTGGAGAGACCAA               TCCAGC GAT GCGGGA               CGGCGATGTCTTCGA  52 161
     pNG3015    9983 ..    9994 -  -7.2  -4.23045   GAAGTACCGAACAAA                CGCC GATC GGCG                 AGCGAGCGCGACGGA  72 501
     pNG3011    7205 ..    7217 -  -4.8  -3.48292   ATTTATCAGCAAAGA                GGCT GTTTG AGCC                GAAGTGATTATACAA  52 168
     pNG3009    5797 ..    5808 -  -2.2  -4.12072   AAAAAACTGAAAGAA                CCAG ACGA CTAG                 CGTTCAATCAATTTA  56 22
         tnp    1196 ..    1208 +  -7.7  -3.31144   GTGGGGTTGAAGCTC                CCACA CGT TGTGG                TTGTGGCCGTGGACA  59 245
     pNG4004    3765 ..    3780 +  -5.4  -3.55548   CAGGTACAACAAGGG              CCCGTGT ATA AC-CGGG              TTTCGAGAAGTCTTC  55 188
     pNG4005 NONE
     pNG4007    5211 ..    5227 +    -8  -2.72344   TCCAGACGGTCAAGT              GAGTCG GTAAG CGACTC              TGATTCAACCTGGCG  56 171
     pNG4011 NONE
       parA1 NONE
     pNG4013    9651 ..    9665 +  -4.3  -2.97747   TCTAGATTTTGTATC               CAGAT ATGCA ATCTG               TCTCTAGTCTACAGA  46 116
     pNG4016   11830 ..   11846 +  -5.1  -2.78384   GTGCAGTCAGTCACG              CGAACTG TGC TGGTTCG              TGTAGTCGGCCGGAC  47 44
     pNG4018   13555 ..   13573 +  -6.6  -2.84276   TTTCGAGGCGTGTTA             CGGCGTCC AAC GAACGTCG             TGGTTAATTCCAAAT  51 51
         boa NONE
     pNG4021   15634 ..   15666 +  -3.4  -3.10715   AGATGATATACGGCT     CACTCCG-GAGGTCT GCGT AGACCTCGCGCGCTG      TTGGATAGTCGTCGC  43 273
     pNG4023   16517 ..   16534 +  -9.1  -3.36452   TACCAGATCAGCGGC             CTCGCGA ATAC TCGCGGG              TTCGTGTTCAGAGAT  63 321
     pNG4027   19741 ..   19790 + -11.4  -3.05715   GGACGGTGCACCAGC GGCGTCCCATCTCGATCGGCGTCG ACGG CGGCGCCGTTCGCGATAG--CGCC TTGCGTCGCACAGTT  66 267
     pNG4029   20664 ..   20676 +  -7.7  -4.40003   GCTCACAGTCATCAG                GCAGA TAC TCTGC                TTTCTCTTTCTGAAG  81 379
     pNG4034 NONE
     pNG4035   25366 ..   25377 +    -3  -2.73619   ATCAAGCGCCACTCT                GTTT GAGG AAAC                 GTTTCGCCCATAATT  41 1
     pNG4044   34306 ..   34334 +    -6  -2.75064   GATTTCTCACGAAAT       CGC-CC-CGGTGCT TGG AACACCGAGGCGCG       TGGTTCCGTGGAGAA  49 340
     pNG4045   34923 ..   34941 +  -8.8  -3.04144   GCTATTTTCATCGAC             CCCCCG GGGGTTG CGGGGG             TATTGGCGGTCGACG  61 299
     pNG4046 NONE
     pNG4047 NONE
        cas3 NONE
     pNG4050 NONE
     pNG4051 NONE
        cas4 NONE
        cas1   46275 ..   46286 +  -4.4  -2.62616   GTCCCGTTCAAGCGG                TGGT GGTA ACCA                 TGGTGTACGCGATAA  43 17
        cas2   46563 ..   46582 +  -7.8  -3.04144   AGGTATTTTCGTCGA            CCCCCG GGGGGTTG CGGGGG             TATTGGCGGTCGACG   0 39
     pNG4043 NONE
     pNG4042 NONE
     pNG4041 NONE
     pNG4039 NONE
     pNG4038 NONE
     pNG4037   28895 ..   28918 -  -8.2  -3.06315   CGAACAGTCTGAACA          GCCGACGACGT GGA ACGTCAT-GGC          ATCCCTCCTGGGAAC  60 459
       repH3   25171 ..   25214 -  -7.7  -3.68506   GAATATCGATGGAAA CGATGA-CTTGATCGATC AGAGGTCGG GATCAACCAAGCTCATCG CTGATGATGGGACGG  65 322
     pNG4033   22288 ..   22298 -  -5.4  -3.40597   TCTCTTAGCTAAAGA                 CAGA TGA TCTG                 ATGAATTGTTTGAAC  54 4
         tnp NONE
     pNG4030   20051 ..   20065 -  -7.2  -3.34715   GATGGTCGTGAAATA               TAATGC CAA GCATTA               ACAAACTCAATGTTC  58 331
     pNG4028   19161 ..   19178 -  -4.1  -2.98223   TATCCACATGAGACA             CCGGA GTTCCAGT TCCGG              CTGAGTGTTCCTGAG  45 404
     pNG4026 NONE
     pNG4025   16854 ..   16875 -    -3  -3.01208   CTCCATAAGAATAAG           CCTATGAA CCTCTC TACATAGG            AAGCGGGTGACGCGA  42 57
     pNG4024   15925 ..   15936 -  -2.2  -4.43397   GGGGAAAAGAAAGAA                CTCC GGAA GGAA                 CACCCCAGCGGATGG  65 414
     pNG4022   15352 ..   15363 -  -7.2  -2.78384   GCTGGGCCGAGTACA                CCGG CGCT CCGG                 ATTGGTTCTCAGACT  54 135
        htlD   13433 ..   13447 -  -6.4  -3.06969   CAATCCAGGCGAATA               TGAGCC AAA GACTCA               CGTCGCAACGATTCA  51 216
       cpcE1   11576 ..   11586 -  -3.2  -4.48713   TGGACGAACAACAAA                 CAAG CAA CTCG                 CGACTAACCGTTGGA  67 260
     pNG4015 NONE
     pNG4014    9317 ..    9331 -  -4.2  -3.87869   CGAAGTCCCGACAAA               CCTCAC CAT GCGAGA               TCGGAACCTCGCAGC  58 437
     pNG4010 NONE
     pNG4009 NONE
     pNG4008    4564 ..    4584 -  -2.4  -4.66318   ATGAGCTGAATAAAA            GCTGGGCT CTGCT ATCCCCGC            AAGCGTCGATGCAAA  65 519
     pNG4006    3300 ..    3311 -  -3.6  -3.90922   ACCGCCGCCAAAGAA                GCCG GCTA CGAC                 GACGTTGTCACCGAA  56 360
         tnp NONE
     pNG4002    1292 ..    1302 -  -5.4  -3.51958   ACGCTGAAAGAAAAC                 TCTG TTA CAGA                 CGGACCCATGGGCGG  54 207
         tnp NONE
     pNG5009    6400 ..    6416 +  -6.6  -2.66255   GTTACTCAGGTGAAC              CGTGAT CTATA ATCACG              TACGTTCTATTGCGG  50 298
     pNG5010 NONE
     pNG5011   10736 ..   10776 + -24.1   -3.1485   CCTGCGCTCGTGCGT GGGC-GCGGCCTCGGGCG TGCGTT CGCCCGAGGCCGCAGTCC  TTCACTGATTCGTTG 100 218
     pNG5013   12500 ..   12523 +  -2.4  -2.87463   AAGTCACCATAGAGC          CTGTCGAAAA ATGT TTTTTGCCGG           TATATGGGGCCAATT  39 29
     pNG5014   13619 ..   13632 +  -2.4  -2.54098   TTTGCATCTCAGGTA               CAGT AGACAA ACTG                GTATTGGTTGCGCAC  38 304
        sojE NONE
     pNG5020 NONE
     pNG5021 NONE
         tnp   22516 ..   22527 +    -3   -3.7282   CCTCACCGACAACCC                GATT ACGT AATC                 TTGTTGATCAACTCG  53 156
     pNG5026   26529 ..   26544 +  -4.6  -3.53012   TTGATCATCTCAGCT              TCCCGG TTTT CCGCGA               TTTCACCACCCAACC  53 433
     pNG5036 NONE
     pNG5037   32459 ..   32482 +  -2.3  -2.86747   TTATTATCAGGGCAT          CCGGACTGCC GTGCG GGC-GATCGG          TCGTTATGATCACTC  39 61
     pNG5039   32921 ..   32939 +  -3.9   -4.3665   ACAATCTATTCTTGT             TCATTGG ATTGA TCAATGA             TTTCTCTTTCAGTTG  66 74
     pNG5041 NONE
         tnp   36098 ..   36127 +   -10  -3.24747   TACAGCGTCGCTAGA       TCCGCCGGGAGA AACTCC TCTCTCGGCAGA        TTCGTGATGTACAGG  64 479
     pNG5048 NONE
     pNG5049   39909 ..   39920 +  -2.2  -4.10717   TACAGTGATTGAAGG                CTAG TCGT CTGG                 TTCTTTCAGTTTTTG  56 108
     pNG5050   40573 ..   40585 +  -3.3  -3.53811   CATTTTTAATGATCT                CACAG GGA CGGTG                TTTGCCGAACATCAG  48 315
     pNG5051   41830 ..   41846 +  -4.4   -3.4052   CGTCCGTGGACACCT              CCTCGA TCAGT TTGAGG              TTGATTCGGTTGAGG  52 440
     pNG5053 NONE
         tnp   45346 ..   45359 +  -2.3  -3.35046   TACTGACCTCGAACA               CGTCG TCGA CGAAG                TCTTTGACCACCTCG  44 46
     pNG5055 NONE
         tnp NONE
     pNG5057   46776 ..   46787 +  -2.2  -4.40561   CGCTGTATAGCAGTA                GCTT ATTG AGGC                 TTCTTTTTGAGAGGG  63 54
         tnp   47451 ..   47480 + -13.5  -3.07222   TGCGGTGTAAAGCCT       AGCGGCGCCCTGCC GTG GG-GGGGCGCCGCC       TCTTGCGGTGGTCGT  78 24
     pNG5061   49255 ..   49303 + -15.3  -3.32727   ACCGTTGTCAGCAGC GAC-GGAAAGCAGGTCGTCCGC GTTCTG GCGGACGACCTGCGGCCCGGTC TTGGTATCGTGTTGC  86 354
     pNG5063   51569 ..   51625 +  -9.3   -2.7728   AGTCGTCAGTTGCTC AAAGAGTTGAGTGAGGAGAGCGCGGTA TTC TGCCGCGCTCTCCACGATCAACGGTGA TGCTTCCCATTTGAG  60 262
     pNG5067   58942 ..   58957 +    -9  -3.17075   GCGGAATTACGGGAA              TGGCGT GGCG ACGCCA               TTCCATTGGAAGGGG  63 281
     pNG5068   59942 ..   59954 +  -4.1  -3.21593   GAAGTAACGTTCCAT                TACGA TGA TCGTG                TATTCTGCGCCGATG  47 420
     pNG5071   64388 ..   64442 +   -28  -2.95491   CGTAGCCTTTGTCGG CAGCGAGGCTGGCGAGGTCGCCCGC GTTGCG GCGGGCGACCT-GCCAGCCGAGCTG TGTGTCGTGACGTTT 100 281
     pNG5074 NONE
         tnp   66417 ..   66459 +  -5.4  -3.06915   CACGCCGAGCTTGTT GATCGGCTCGGTCTCATGCC GGA GATATGCGACCGACTCGGCC TTCACTCGGATACGT  50 448
         tnp   67186 ..   67197 +    -3  -4.84359   TCTAATTGAGACAAC                GATA CCTC TATC                 TTTTTGTCGACCTGC  70 135
     pNG5082   72265 ..   72276 +  -4.4   -5.1861   TCCAGAACTCTTCAT                CTTG TTCA CAAG                 TTTTTTGATAGTCCC  85 454
     pNG5083   72858 ..   72868 +  -2.4  -2.58544   TTCGGCTTCTCTGAC                 TGCG TGA CGCC                 ATTCTGAAGATACGA  38 8
     pNG5084 NONE
     pNG5085 NONE
     pNG5086 NONE
       trwB2 NONE
     pNG5088 NONE
     pNG5089 NONE
         rlx NONE
        traD   84546 ..   84563 +  -2.1  -4.56629   TGAACTCGTTCCCCT             GTAT-AGA ATA TCTAATAC             TTTTGTGCTGTTCTG  65 51
     pNG5092 NONE
     pNG5093   86362 ..   86375 +  -3.8  -3.32202   GTGCAATGTCGAATA               CGAC CTCGGC GTCG                TCTTCTGTGAAGGTC  48 98
     pNG5096   89321 ..   89359 + -12.6  -2.62184   TCTGCCCCACGCTGA  GAGGGAC-CGACTGC CAGCGCGAGT GCAGTCGTGTCCCTC   TCGTCTCCAACCGCG  73 26
     pNG5101 NONE
     pNG5102   91531 ..   91543 +  -9.1  -3.27771   CTGCCTCTCTCAGGC                CGTCG TGA CGACG                TGTTGATGTTGTGGG  65 512
     pNG5106   93437 ..   93450 +  -8.1  -2.64827   GAGTGTCGTTTTGGA               TCGGC TACT GCCGA                GTTAGTCATTTTTCT  56 7
     pNG5109 NONE
     pNG5110   98192 ..   98203 +  -4.4  -4.19177   CCATTCTTTGATTAT                TCCA TTAT TGGA                 TTTATATTCACAGAT  61 102
        abrB NONE
     pNG5114  101885 ..  101899 +  -4.2  -3.54919   GAGCCGACTCAGGAT               GACGTC AGC GACCTC               TTTCCGGAGGTCGTT  53 503
     pNG5119  104449 ..  104471 +  -4.8  -3.02324   GATACATCGTAACCT           GATTCCGATC TCT GACTGGGATC           TCTGCTTTGGGTCGA  47 249
         tnp  109061 ..  109097 + -23.2   -3.8062   CCAGATCGGTGTGGC   GACGGCGA-GCGCGTCA CGTG TGACGCGCATCGCCGTC    TTCTTCTGGCGCTTG 100 440
         tnp NONE
         tnp  113371 ..  113381 +  -2.4  -2.52516   ACATAGTATCTTCGA                 CCGC CGA GCTG                 ATTGGTCCTGAGAGA  38 421
         tnp  114959 ..  114972 +  -3.8  -3.16742   CTCCAAACCCTAATA               TCCC AACCTC GGGA                TTCCTCCGCGTTCAC  46 28
     pNG5131  116082 ..  116099 +  -4.2  -3.34013   CGGGGTGCGCGGTCG             CTATAC AGGACA GTATAG              TTGATTAGGGGGGTG  49 169
         tnp  117032 ..  117074 + -22.2  -2.81312   AAAATAAGCGATATA C-GCTGGCGGTG-CGCCGTC TCGTT GACGGCGACACCGCCAGCAG TGTCCTCGCTGAGTT 100 512
     pNG5133  118204 ..  118214 +  -8.2  -2.82156   ACACCTGAAGTCATA                 GCGG TTT CCGC                 TGCTGTTGCTTCTCC  57 101
     pNG5134  118833 ..  118853 +  -6.7  -3.87075   TTGTAGTGAATCTAA            CCCTCGCAG ATG CTGCGTGAG            TTTGTCGACAGTCGT  65 268
     pNG5136 NONE
         tnp  120409 ..  120426 +  -9.9  -2.92267   GCACTATCGCTCTAT             CTACCTC GACT GAGGTAG              TAATTACTTTCTGCA  65 255
        csg1  123749 ..  123763 +  -5.7  -3.36694   CGCCGCGATAACTAA               CTGGA CTCGT TCCAG               TCTTTAACGCTCCAT  54 26
         tnp  125693 ..  125708 +  -3.2  -2.60555   TCTCATCTGGGCACA              AGTCGA TAAG TCGACA               TAGCTTCTCCCGTTG  40 145
     pNG5140  126462 ..  126497 +  -4.1  -3.68569   TCGTGCCTCTGACAA    GTATCCAGGACAAAGT GGACA ACTTTGTGCTGGC-AC    TTCTTGCGTAAGTGG  52 254
     pNG5141  127632 ..  127662 + -19.1  -3.01712   TTCGTGGAGGATGAA      CTGGGCGTGCGACC AGAA GGTCGC-CGCCCAG       TGTTCCGGCGGAAAC  95 176
     pNG5144 NONE
     pNG5145 NONE
     pNG5146  131968 ..  131985 +  -2.5  -2.62983   CGACCAGCTTGCGGA             GGCTCGG GCTG CCGTGGC              TGCTGTGGACCTGAA   0 51
         tnp  129897 ..  129912 -  -6.1  -2.76468   GACCAGTCAACACGA              CGTGC TCGATG GCACG               GAATAGCGGTCGGTC  49 57
         tnp  128991 ..  129032 - -15.1  -2.60813   CACGTTTCGAAATAC TCCCCTCGATCCGCGAGTC GCCT GACTCGCGGATCACCGGGT  TCAATCCGACATAAC  80 152
     pNG5135  118202 ..  118216 -  -5.6  -2.54523   TGACACCTGAAGTCA               TAGCGG TTT CCGCTG               CTGTTGCTTCTCCCT  46 429
     pNG5126  110139 ..  110175 - -17.3   -3.4252   TGCGACTCATCAGAA    CCCTCGTCGAACGCGTC GGC GACGCGTTCGTCGAGTA    TCTCTTCAGCATTCT  95 263
     pNG5125 NONE
         tnp  108183 ..  108216 - -24.7  -3.00298   TGTCTGAAGCACAGA     GCGACCCGCCGACGGC GGA GCCGTCG-CGGGTCGC     GGTCGATGAGAAACA 100 477
       cdc6n  106066 ..  106085 -  -2.1  -2.68806   CTTCAGAACAACTTA            TCCGTGG AACCGG CCACAAA             GATACTTCGAAGACG  38 68
        sojD NONE
     pNG5120  103992 ..  104003 -  -2.2  -3.52192   CCGAAGGGGACAGAA                CTCA CCGC CGAG                 TTGCAGGAGCACTAT  47 262
     pNG5118  103433 ..  103450 - -11.3  -3.66883   GCAACATACTGGAAA             GCCTCCA GCCA TGGAGGC              GACACAAAATCGCCC  77 57
     pNG5116  102500 ..  102515 -  -6.8  -2.99649   ACACGTGCATACACA              CCACCG TTTC CGGTGA               AAAACCACCAGACAG  53 110
     pNG5115  101432 ..  101450 -  -3.8  -3.86202   CCCGACTACAGGAAA             GCTCAGTA TAC CAATGAGC             GCTTATTCGGTCGCT  55 28
     pNG5112   99905 ..   99923 -  -8.9  -2.50035   CAGAGACCAAGACAG             GACGAGT TGGCT ACTCGTC             GCCCGTGCTGTCTGT  58 17
     pNG5111   98588 ..   98609 -  -2.3  -4.24342   TCTCGGACGAACAAA           GTTCAA-CAC CCT GTGCTTGATC           TATGATACGGTCATA  60 248
     pNG5108 NONE
     pNG5107   93228 ..   93245 -  -6.3  -4.61868   GAGGGAGACACAAAA             TGGCTCGG ATG CC-AGCCA             GAGTGCTGATGGGTT  75 232
     pNG5105   92898 ..   92915 -  -3.4  -3.54459   CGAATTTGGTCGAAA             TCCACC TCTTCC GGTAGA              GGCTCACAAAATACG  50 61
     pNG5104   91423 ..   91451 -  -3.8  -3.07013   GACCCTCCCAACAGA       TCCTGGC-GCGCG GTCG CACACTGTCAGGA        GTAGTCTGGAAACCA  46 230
     pNG5103   90808 ..   90819 -  -2.2  -4.52589   CGGGGGGACACAAAA                TCAC CAGT GCGA                 GTACGCGACCGACAG  65 223
     pNG5099   89415 ..   89441 -  -5.1  -2.64155   CTCCTCGGAAACGCA         GACCAGCGATT ACATA ACTCGCTGGTG         GCCCTCCCCGCAGGT  46 229
     pNG5095   86992 ..   87012 - -10.3  -3.14564   GCACCGCCTGAGGAA            GCCCCCCGC TCA GTGGGGGAC            GCCCTCGCTACCGGG  68 43
     pNG5094   86089 ..   86110 -  -9.3  -2.82623   TGGGTCGTAGAAGGA           CCCGGCGCG AAAC CGCACGGGG            TTGTACCGGGTATTG  57 188
     pNG5081   69791 ..   69812 -  -7.1  -3.07816   CTCCTATGTAGGGAA           GCCGCGCCG TTGA CTGCGCGGA            GACTGCTACCTGTCG  54 298
     pNG5078   67666 ..   67676 -  -4.6  -3.63968   TCTGAAACGTTGAAA                 CCGA ACG CCGG                 ATTTACCGGCTACCT  54 129
     pNG5077   66973 ..   66991 - -10.2  -3.17075   CCTCGGTCAAGCGAA             CGCAGGCC GCT GCCCTGCG             TTCGCGGTTCTGGTA  64 474
     pNG5073   64823 ..   64881 - -15.8  -2.64735   AGTGCAGCGACACTA CCGCATACTCGGCGAAGCCGCCACCCCC TTC GGGGGCGGCGACTTCGCCTCGCTCACCA ACAGCATTTTTAGCT  82 39
         tnp   63662 ..   63678 -  -5.9  -2.71101   TCGTCAAAGAAGTCA              CATCTAT TAT ACAGATG              AACTTGAAATCAGTA  48 457
     pNG5070 NONE
     pNG5069   59145 ..   59156 -  -4.4  -3.24747   TCTGTACATTACGAA                TCTC CCGA GAGA                 GGAGTTTCTGCCAGC  49 484
     pNG5066 NONE
     pNG5065 NONE
         htl   51574 ..   51620 -   -18  -3.35046   TCAGTTGCTCAAAGA GTTGAGTGAGGAGAGCGCGGTA TTC TGCCGCGCTCTCCACGATCAAC GGTGATGCTTCCCAT  91 196
     pNG5062   48631 ..   48677 -  -2.3   -3.9534   ATGGAGACGTAGAAA CGCCATCGGAA-GGTGATAAAT TTGT AGTTGCCACTATTCAGATGGCG ACGGATCCCGGAAAT  54 306
     pNG5059   47328 ..   47341 -  -2.3   -4.4767   TGACTGATGAGAAAA               CGCAC GACA GCACG                CTGTTCAAGACAGGA  65 180
        usp8   41726 ..   41772 - -17.3  -2.91264   GTCTCTACGGAGACA TTGTACGGGGTCCTCGCCAGCG CTAG CGCTGGCG-GGACCTCGATCAA TCACGTCTGCAAAAC  89 426
       doxD3   38745 ..   38755 -  -3.2  -2.63102   AGCAGGTCTAGAGGA                 CAGT GAT ACCG                 AGACTATATGCCCAA  40 7
     pNG5046 NONE
         tnp   37510 ..   37568 -  -6.2  -3.95449   TCACAACACAGGAAA TTTCGCGCGTTGTCGGACTGGGTCATCGC CGCC GCGACGGCCCA--C-AACAACACTCGAAA CAGGGGGGTTCTTTC  64 302
         tnp   35405 ..   35425 - -13.3  -3.86822   GAACTCTCTGAGAAA            CACGACGTC GAC GACGCCGTG            TTTCTCGTCGATGGC  83 307
     pNG5040   32669 ..   32685 -    -3  -4.92363   AAATATGTAGAAAAA             GCG-ATC TTGC GATTCGC              GAATGAAAATAAAAT  75 251
     pNG5035 NONE
     pNG5034   30918 ..   30929 -  -4.4   -3.1505   AGGATTTTCTACCAA                TTCG GGAG CGAA                 TAAGCGGCTTACCGA  47 140
     pNG5033   29937 ..   29990 - -10.9  -2.90797   CGCACAGACACGACA GAGCCCGTAGCGTTCGCGGTCGC TTTCGTCG GCGACCCGGAACGCTTCGGAACC ACTCGTGGTATGGTT  67 145
     pNG5031   29557 ..   29572 -  -4.6  -2.78384   TCGTCGGCGACGAGA              TCGGCG ACCT CGACGA               CGCGGTCGACAGCGG  44 49
     pNG5029   29184 ..   29194 -  -4.6  -2.62463   GCGATGAGTTAGAAC                 CGCC AGC AGCG                 TCAGACATTGGTATC  43 26
     pNG5028   27890 ..   27902 -  -7.7  -3.93819   ACGAAACGAGAACAA                GCGTA GTT TACGC                ACCACATTCGTGTGG  69 145
       cdc6o   26050 ..   26063 -  -9.5  -3.17194   ACTCTTTCAAGTGAA               GCGGG TTGC CCCGC                CCGCTACAAACCTTC  66 64
     pNG5025   25434 ..   25456 - -11.2  -3.06501   CATAGCTGGAGCTAA           CAGGCAGGCC GGT GGCATGCCCG           CGGTCGTACTGGCAA  71 59
     pNG5024 NONE
     pNG5023   22201 ..   22230 - -11.5  -3.09516   GGCTCGACTACCGAA       TCCGGAACCACAT TGAA AAGTGGTTCCAGA        CTGTGACCATGCGCA  66 313
     pNG5018   17780 ..   17812 - -20.7  -2.67428   CTGACCAAGAAGTTA      CGACCGCTACTCAGC GGT GGTGAGTAGCGGTCG      GACAGGAGAGACCGG 100 99
     pNG5017 NONE
     pNG5016   14288 ..   14336 -  -3.9  -4.07687   AGGGTGTCGCGAAAA GT-GCTAACCAACAAGACCCCG AAAAAA CGCGCAGTTGTTGGTTAGCTAC CCGCCCGGATTTCTA  60 221
     pNG5015   13785 ..   13813 -  -2.4  -3.08032   CCCCGTTGAAAAGCA       CATCCGGCACGCT CATC AGCAGACCG-ATG        ATGACAAAGTGCTTT  42 260
         tnp   10225 ..   10255 -  -3.9   -2.7535   GCTTGGAACAGACTA       TTCTGCGCACCTG ATCCA CCGGTTCTCAGAA       GAATATGAACGAGGT  42 402
     pNG5006    3439 ..    3462 -    -6  -3.91549   ACAACAATAAGACAA          GCGAG-TACGG CTG CAGTACCTCGC          GTCACGTAGGTTCCC  64 276
     pNG5004 NONE
      yvrO-1 NONE
      abcP-1     131 ..     142 -  -3.6  -2.94218   AGTTCGGACGAGATA                GCCC ACGG AGGC                 CGATGATGTTGCGGC   0 60
     pNG6001    1210 ..    1221 +  -5.8  -3.93236   AAGGACGAACCGGCT                GGGA CGTG TCCC                 TTTCTGAGCTTCGTA  62 514
     pNG6004 NONE
     pNG6005 NONE
     pNG6006 NONE
     pNG6007 NONE
     pNG6009    7217 ..    7235 +    -3  -3.53563   TCTTCTGCTACTGCC             AGGACGTC CCG GAGGTCCG             TTTCACGGCCGCTAT  49 330
       parA2 NONE
     pNG6014   10118 ..   10149 +   -11  -3.59979   GCTCGAAAACAACAA      GTGGTCCTGATTAT GCTC GTAATCACGACCAC       TTTGAAGTACCCCGG  77 151
        xerD   11902 ..   11919 +  -4.7  -2.66272   GCGGCATCGTCCTGC             GGGCCGG CCGT CTGGACC              TCGATTTCGCTCCGG  43 429
     pNG6021   15352 ..   15379 +  -3.2  -3.62224   GTCGCCGTCAACGAT        CACTGTCTCGAC GTCG GCCGGGACCGCG         TTGTTCACGACGTGT  51 298
     pNG6023   18321 ..   18344 +  -7.5  -3.65199   ACTGTGGTTCATCCG          CTGTGATGG GGTTCA TCATCACAG           TTTCAATCCGCAATT  63 48
     pNG6024   19109 ..   19120 +  -4.4  -3.50045   AGAAGATGTTATAGA                CGTT CTCG AACG                 TTCTCCTGTATGGAT  52 111
     pNG6025   19494 ..   19524 +  -7.5   -3.6682   CAACGGCGGGATGTA       CGGGCAGGGCC ACTGCTGAC GGCTCTGGCCG       TTTCGATCGCTCCAA  63 7
     pNG6026   19994 ..   20007 +  -9.5  -2.87136   GCACCCAACCGTTAA               CCCCG TAGA CGGGG                TATGATACTTCATGG  63 96
     pNG6027 NONE
     pNG6028   20849 ..   20863 +  -8.6   -2.7814   CTTGGAATCCGAAAT               CTGTGA CCC TCACAG               CTTTCGGATGTGAAT  57 82
       trxA6 NONE
     pNG6030   21990 ..   22008 +  -2.3  -3.86346   AGACCCATCTCGGTA            AGGCG-CG GTGT CGTCGCCA             TTTCTACACGCCTGA  51 25
       usp32   29280 ..   29294 +  -2.1  -2.73441   TTGTTGAACTAGTCG               TCCAT GCCGG ATGGG               GTTTGGCCCGTAGTC  39 297
     pNG6042 NONE
        merP NONE
        acnA   39798 ..   39841 +  -5.3  -2.85712   AGCCGAGGATGTATT CGAGGGCGG-GGT-AG-CGCTC GAC GAGCGTCTCGCCGCCGACGTCG TAGTTCTCGATGTAC  47 481
     pNG6054 NONE
     pNG6055   41983 ..   42002 + -12.2  -3.61268   CGCGGACCACTCCGA            GACAACGG CCAA CCGTTGTC             TTTGAAGCTTCGCTA  79 47
       copA2   44379 ..   44398 +  -4.3  -4.01381   CCTGCAGACTGAAAC            GCTCCCGA TCGCT TCGG-AGC            TTCTTTCAATTGAGT  59 29
       copA1   48734 ..   48745 +  -4.4  -2.60194   GTAACCGGGTGAAGA                CGAT TCCT ATCG                 CTTCATTCGAGCAAT  43 75
        hcp4 NONE
     pNG6065   52487 ..   52505 + -14.6  -2.74144   TGGAATCGAGGAACT             CCGTGCAC CGG GTGCACGG             CTTTCAGAATCGGCG  79 135
     pNG6066   52942 ..   52953 +  -2.2  -4.08945   ACCGGTTCGCAGTCC                TAGC GACG GCTG                 TTTTAGCGGGGTGAT  56 121
        tfbG NONE
     pNG6074 NONE
     pNG6075 NONE
     pNG6076 NONE
     pNG6077   60783 ..   60798 +  -4.6  -4.29106   CCTCTCGAAGCCAGT              CGAGAG CTCG CTCGCG               TTTCTTGATGTCGAA  65 45
     pNG6084 NONE
     pNG6085   68452 ..   68476 + -15.1  -2.99449   TCCCGAGGTCAGGAT          CAAGGGACGCT TGG AGTGTCCCTTG          TGTGATTGTATCCCC  81 244
     pNG6090 NONE
     pNG6091   73734 ..   73746 +  -9.1  -3.57144   CCTGAGTCCACGGTT                CCCAG ATA CTGGG                TTTCCCACTCACGAC  68 122
     pNG6093 NONE
       xseA1 NONE
     exoVIIA   75746 ..   75756 +  -6.8  -2.75535   TCCTCCCATTTCGAA                 CCGT TCG ACGG                 TAGTTCCAATGTTCC  51 154
     pNG6096   76140 ..   76151 +  -4.4  -3.10344   AACGCCTCAGAATAG                CGTT TCTT AACG                 TGTATTCGGTCGGCG  47 26
     pNG6097   76683 ..   76695 +  -5.5  -3.23853   CACTCGTATTTGTCC                TGCGG GAT TCGCA                TATTGATTCGGGCCA  51 161
     pNG6099 NONE
     pNG6101   78999 ..   79009 +  -3.2  -2.82516   GCGTATCTGGCCCCC                 GTGG AGG TCAC                 TATAATGATCAGAGA  41 10
     pNG6102 NONE
     pNG6103 NONE
     pNG6104 NONE
       trwB3 NONE
   traG/traD NONE
     pNG6108 NONE
     pNG6111 NONE
     pNG6113   94051 ..   94063 +  -5.5  -3.54436   TCCCACCCCGCGAAC                TCAGC AGC GCTGG                TTGTGTCGCTGTCTC  56 110
     pNG6115 NONE
     pNG6117   95257 ..   95282 +  -5.3  -3.91897   GGTGCTTGCGGGGTC         GGGGGACGACCG AGG CGGCC-TCGCCC         TTTCTGAGTCCGCCA  60 473
     pNG6120   96600 ..   96610 +  -8.2   -5.0917   TGGTGGGAGGAGTAG                 GGGC AAC GCCC                 TTTCTTTTTTCGTGA  90 26
     pNG6121   98284 ..   98296 +  -3.3  -3.14211   GCGGTGTGAGTTGGT                CACGG ATA CCGTC                TTCATCGGACAGACT  44 141
        tfbE  100280 ..  100291 +  -4.4  -3.64703   CCGTCCCCGCATTTT                CTCA CCCC TGAG                 TTTAAATACCAAACC  54 240
     pNG6124  101466 ..  101481 + -10.4  -2.78992   AGACGGGCCAGGTAG              GGAGCG AGGG CGCTCC               ATTCTTCCAGTGGAT  66 293
     pNG6127 NONE
     pNG6128  103056 ..  103066 +  -5.4  -2.70354   CGTCGACGCCAGGGG                 CACT TCC AGTG                 TCGGTTTATCGCCCC  46 51
     pNG6129  103555 ..  103583 +  -3.7  -3.05384   GGTCGCCCCGTGAGG        TGATTGCTCGATG GGC CACCGCGCACTCG        TTGCGTACGAACGCA  46 83
     pNG6131 NONE
     pNG6132 NONE
     pNG6134 NONE
        ctpC  107879 ..  107896 +  -4.1  -2.96695   GGGGCAGTAGAGACT             GAGCC CCACCGCA GGCTC              TGATTTGATGCCCGA  44 121
     pNG6136  108336 ..  108347 +  -2.2  -4.56597   TCCTGAACGCGGTCT                CC-CG AAG CGAGG                TTTTTCGAGCGCCGG  65 35
     pNG6138  108911 ..  108924 +  -3.8   -3.6053   CCAGACGCTCTGGAT               CGTC CCCGCA GACG                TTCATTTCTGACCAA  52 1
     pNG6139  109315 ..  109327 +  -3.3  -4.56597   AACGCTGAGGACGTA                CACAC GCA GGGTG                TTTTTCGGCCGGGGC  67 33
     pNG6140  109770 ..  109797 +  -5.7  -3.04054   GAGGTGTCACATCTC       G-CGTAGC-GGAT TGCA ATCCCGCTACGAC        TGTGTGGTGTTGTTT  51 20
     pNG6141  110446 ..  110471 +  -2.5  -3.53012   GTCGTCAAGTAAAAT         CCCAAATCGTA TTTA TACAGTTAGGG          TTTAGAAAGACCCAG  46 29
     pNG6142  111681 ..  111698 +  -8.4  -3.21062   ACAGCCGGTACAGAC             CGGCTC CCCTTC GAGCCG              TTCGGTCTTGATGTG  58 269
     pNG6144 NONE
     pNG6145 NONE
     pNG6146 NONE
     pNG6147  114921 ..  114937 + -10.1  -2.64973   GATTCCAGTACACGC              GCACTCC CGA GGGGTGC              TCGTGTCCCATTCAT  62 77
     pNG6149  115833 ..  115846 +  -8.1  -3.32963   CGCCCGAATAGCGAT               CCGTC AACG GACGG                TTCTCGGCTACAGGT  60 327
     pNG6151 NONE
     pNG6153  118302 ..  118314 +  -3.3  -3.85698   CTCCGCATCGCGAAT                CGCAC ACA GTTCG                TTTGTACAAACAGGA  56 458
        merA  120595 ..  120611 +  -2.9  -2.79327   AACACCACTCGCCCT              GGTGGGT ATG GCTCATC              GTTTCGATGACGTCC  40 175
     pNG6158  121878 ..  121890 +  -7.7  -3.02461   GAACTCCTCGTAATG                CTGTG TTG CACAG                TATTCGCACGGCTTC  56 116
       copA5  125043 ..  125067 +  -4.1  -3.38046   TCCGGAGAGTTGTTT          GTGTCGGCCCC AAA GGGGTGGAGGC          TCTTTGAGATGGGAA  50 327
     pNG6163  125377 ..  125407 +  -5.9  -3.26717   TCGGGCCCCTGAATG       GGCGCGGGGCGAC CAACA GCCGCCTCGCGAG       TTCCGTTATGTCCCT  54 111
     pNG6164  126829 ..  126847 +  -3.1  -5.00616   CGAACGTCACGAGCT             CCGCT AACCGACAG AGCGG             TTTTTTGAACGCCCC  74 438
        ltrC  127868 ..  127907 +  -3.1  -3.33744   GCTGACTTCGCGGGT  TTAACCAACAAA-TTCGT CGGTC ACTCACTTTGTTGGTTAA  GTTTTTCAGCGCCCG  46 44
     pNG6166 NONE
     pNG6167  129784 ..  129798 +  -2.1  -3.53224   AGAGGAAGCTCTCGT               TATGG ATTGG CCGTA               TTTAACGCAGACGTC  46 123
     pNG6168  130317 ..  130327 +  -2.4   -3.2614   ACTCGATCACAAAGA                 CGAC GGA GACG                 TTGCTCTCCAGGATC  44 81
     pNG6169 NONE
     pNG6170  131787 ..  131843 + -10.2  -2.57931   CCGCGCAGAGCGGAC GTCGGCACCGTCGCGGAGTTTGTCCGGA CAG TACGGACACAC-CCGTGGCG-TATCGAC ATTATCCGGGGTAAA  64 139
     pNG6173  133749 ..  133761 +  -6.2  -3.90744   TATTTTACCGTATTA                CCCG CTCTA CGGG                TTGTTTCAACCACAC  64 511
     pNG6180  140692 ..  140711 +  -3.5  -2.81464   CTAAATGGCATGAAA            CGACGCT ATGTGA AGCGTCC             TATACTGCCTCGTAG  43 270
     pNG6181  142142 ..  142154 +  -3.4  -3.42459   CGAGACATGGATCTT                CGAA GACGA TTCG                TTGATCTTCTCGATC  49 168
     pNG6183  143551 ..  143561 +  -6.8  -3.72893   TTCGAGAGGTACGTG                 CGGA TAG TCCG                 TTTCGTCCGCGGATC  62 150
     pNG6190 NONE
     pNG6189 NONE
     pNG6188 NONE
     pNG6187 NONE
     pNG6185 NONE
       cdc6l  143210 ..  143226 - -13.7  -2.57489   GATGAACTCAATCCA              CGACCGG ATG CCGGTCG              TCCTCCCAAAGGACG  71 241
     pNG6182  141758 ..  141775 -  -4.1  -3.18728   ACGCGGAAGACCTAA             TCCCTGT ACTT ACAGCGA              ACGTCGCAACCATCA  47 218
     pNG6179 NONE
     pNG6178 NONE
     pNG6177  137682 ..  137694 -  -7.7  -2.59564   CGCTCACCCGATAAT                CGACA GTG TGTCG                CTTCCGGAGTTCAGG  53 229
       polB2  135199 ..  135257 -  -9.7  -2.76492   TGATTGATTTCAAAT CCCATTCACACTGAGGGGAGTGTA-ACTG ATA CAGGGTACTCCCCCCGGAGTGTGAATGG- ATTCGGCTTAGAGAA  63 239
       cdc6m  133465 ..  133475 -  -2.4  -3.80551   GAAAGACGTAGCAAA                 GCGG AGC CAGC                 GAAACGGTTTGGCGG  51 417
     pNG6172  131761 ..  131776 -  -5.4  -3.36327   CTACGTTACGCAGAA              CGCCGGT TTG ACCG-CG              CAGAGCGGACGTCGG  52 405
     pNG6162  124216 ..  124241 -  -7.6  -3.50869   GATCACTGGAGACAA        CGAGCGCACCGC AGAC GCGGT-CGC-CG         AGGAGGTCAGTATCG  60 522
     pNG6160  121456 ..  121471 -  -3.2  -4.56597   TTCGGCTTGGAAAAA              TCGGAG GGCA CTCCCA               CGAGCACGGGACCGA  69 288
       copG2  120132 ..  120168 - -10.9  -2.80994   CCGAACTGGAGTACA   TGGACGAGCACGGCAC CTGCTC GTGCCGAAC-CGTCCA    GATGGCGGATGTCCC  63 306
     pNG6155  118560 ..  118572 -  -2.6  -3.45776   TGAAATCCATTAGAA                CCCG TACGT CAGG                AGTTCGCCGTCGCCC  46 21
       hyrA1  117722 ..  117753 -  -3.7  -2.99471   GCAGCTGGAGACAGA      CGGCGA-TGACG GGTCGCAGG CGTCGCTCGCCG      GCGAGCGGGCGCTCG  45 184
     pNG6150  115280 ..  115313 -  -8.7  -3.05384   GCCCGGTCGATGGAA     CGGTTCGTGCGCCGGC ACG GCCGGCGG-CGAGGCG     TTCGCCTTCTGCTGA  57 342
         mrr  111364 ..  111374 -  -5.4  -3.49475   GCGACTTCGACAGAA                 CAGA TGA TCTG                 CCAGTCATCCTCCCA  53 125
     pNG6126 NONE
     pNG6125  101211 ..  101268 - -11.6  -2.52834   TAGGGCAGTAGGAAT CTCACCGT-TTAACCAACAGTCTCCGAT GGAG AT-GGCTTCTGTTGGTTAACACGGTGAG TACCCGCAAGTCCGA  67 206
     pNG6122   98134 ..   98149 -  -4.7  -3.06796   CGCCATCCGATCTAA              TCCAG AATGAG CTGGA               CCGGATGCAAAGCCA  47 50
     pNG6119   94647 ..   94664 -  -6.9  -2.98823   TCTCGTCGACAGATA             CGGAACG GAGT CGGTCCG              GACAGTCATCAACCG  51 405
     pNG6109   90432 ..   90454 - -12.7  -2.73681   CACGGACCTGAACCA           CGGGCGCGA GCGGG TCACGCCCG           AGGAGAACGCAGCTG  68 416
     pNG6098   76300 ..   76329 -  -9.3  -3.53444   GTACCCCCCGTGAAA       CTGATACGGACGA GCGG TCCTCCGTGTCAG        TTGAAGCGTGGTTGG  65 264
     pNG6092   73475 ..   73485 -  -5.4  -3.68988   TTTGACGGAACAGAA                 TCTC ATC GAGA                 AACACCGAGATGTCA  58 249
     pNG6089   71958 ..   71971 -  -3.1  -2.81133   CAGTCATTGACGACA               GTTAG GAAG CCAAC                GGAAAAGGCGGTTCT  41 80
     pNG6088 NONE
     pNG6087   69488 ..   69504 -    -3  -3.28984   TAAGCGAACGACGAA             TCC-GGT GAGT ACCAGGA              GTGAGACAACGCCAA  46 115
     pNG6086   68292 ..   68309 -  -4.1  -4.07975   GAACTCAACCAGAAA             GATCACT CGGC AGTGAAC              TCAATCGGGTCCATG  60 10
     pNG6083 NONE
     pNG6082   65371 ..   65391 -  -2.5  -2.75844   TGTCTCATCTCAAAT            GCAGACC TAAGTAT GGTTTGC            TCGATACTCACCGTG  39 11
       zntA1 NONE
     pNG6080 NONE
        czcD NONE
     pNG6078   60268 ..   60284 -  -7.9  -3.45737   CAACCACCAGCACAA              CCCCCAG TGG CTCGGGG              ATGGTGCCGTCCTCG  60 501
     pNG6071 NONE
         trx NONE
       dsbB2   55134 ..   55159 -  -3.1  -3.32844   GGCTCCACCCTACAA         GCTGGCTTCGA TAGG TCGATTCCGGC          GCTATTCATTCCAAG  46 64
     pNG6068   54353 ..   54367 -  -4.2  -2.64803   GGAGTCTGAAATTGA               GACGAC AAA GTGGTC               AGATTTTTAGAGTCC  43 32
       pan1b   52820 ..   52841 -  -5.1  -3.90112   TTCCTGGGAATGAAA           CA-TGGCGAG TTC CGCGCCAGTG           CATAATAGGCCGACC  62 235
     pNG6062   50199 ..   50215 -  -5.1  -2.62184   CTTCCGGTGACATTA              TTCTGTC TTG GACAGAG              AGGCACTTCTACCTG  46 135
     pNG6061 NONE
     pNG6060   48540 ..   48555 -  -2.5  -3.81488   GCGTGTCAAACAGAA              CAACG GGCTAG CGCTG               CTCTATAATGGGGTC  52 218
     pNG6058 NONE
     pNG6057   44631 ..   44642 -  -5.8  -3.14344   TACCTCGCCGAGGAA                CTCG ACCT CGAG                 CGAAGTGAACACGTT  52 80
     pNG6051 NONE
     pNG6050   38921 ..   38970 -  -9.9  -2.52464   CGGTGTTCGAAGCCA GTCGCC-GCTATCGGGACGAGGGG ATA CCGCTCGTCGTGATGGCTGGCGAG GAGTTCGGAACTGGG  59 409
     pNG6047   35545 ..   35557 -  -6.3  -4.26903   TCGACTGCAGGAAAA                TTTGG ATT CCAAA                GACAGCGTTACGCTC  69 33
       copA3 NONE
     pNG6045   32488 ..   32502 -  -4.2  -3.26649   ATACTGCCAGATGAA               CCGGTC GTA GACCAA               CGTCGGAAACACGAG  49 145
     pNG6044 NONE
     pNG6043   30193 ..   30206 -  -3.7  -3.16564   GGCTCATTTCAGGAA               CGCGG ATAT CCGAG                GTGAGTTGGATGATT  46 239
     pNG6041 NONE
     pNG6040   29011 ..   29024 -  -2.5  -3.71645   AAGGCTATATTGAAA               TATTA TTTG TAATA                TACTAATTTCAGTCT  51 274
     pNG6038 NONE
     pNG6037 NONE
        mitN   25542 ..   25559 -  -7.7  -2.60212   TTAGTACCTCACAAT             CCCGAAC TATC GTTCGAG              TATACCAACGGATTC  53 212
     pNG6035 NONE
     pNG6034   24540 ..   24550 -    -4  -3.22314   TTCAAATCAAAACTA                 TTTG CAG CAAA                 CTCGTAAGCAATCAG  48 69
     pNG6033 NONE
     pNG6032 NONE
     pNG6031   22148 ..   22167 -  -3.5  -3.07443   CCAGAGTCCACCGAA            CCGTTTG CCCGAT CAGACGG             TCGTAGTGAAATCCG  46 133
       trzA5   15013 ..   15025 -  -7.7  -3.39327   CTGCCAGACCCAGAA                GTACG AGA CGTAC                GTTCTTCTGACCGTC  58 109
     pNG6020 NONE
        cadA NONE
     pNG6017   11163 ..   11184 -  -3.6  -3.86776   GAAGCAATCACTAAA           CGCCGTGCG GAGTA CGCTC-GCG           ACCTGCTGCTGGCGC  56 373
     pNG6011 NONE
     pNG6010    6798 ..    6810 -  -4.8  -2.99471   CCACGTTGATAGAGA                GGAC GCGGA GTCC                CTTGCCGACCGTATT  47 212
     pNG6003 NONE
     pNG6002     444 ..     470 -  -3.7  -4.23104   GCAAACGCGAACAAA        CGAGCTTCTTCG TCGA CGAAGACAC-CG         TCCGGACTATCACGC  63 294
     pNG7001 NONE
     pNG7002    3255 ..    3281 +  -2.3  -2.89534   CGTCCAGAGCGCCAG        CT-AGCCTGTCG TAGG CGATAGACTCAG         TCTCGTCTGGTTGGT  40 211
     pNG7006 NONE
     pNG7007   10500 ..   10516 +  -2.1  -5.24129   GTGTAATGCCCATTC              TGGGATG ATT CAACCCC              TTTTTTATAGGGGGA  79 18
       gtr-1   12083 ..   12101 +  -7.4  -4.03234   GGGACAAGTGTGCCG             TGCTCTCC ATC GGAGAGAA             TTTCTCTGGGGCCGC  70 217
       galE3   20526 ..   20538 +  -3.4  -3.08996   TGGAACCATCGAACA                CTGT TATCC ACAG                TCTTGCCTGCGACTA  43 481
        ttuD   22071 ..   22081 +  -6.8  -3.91897   AGCCGCAGTTTGGAC                 CGTG GGT CACG                 TTTATCAGTAGACGG  66 111
     pNG7016   23769 ..   23797 +  -6.5  -3.04461   AGGAGGTCCCACTGG        CGACGACGGGCCG GTC CTGTACGCCGTCG        TCTTCCAACTGGGTC  51 333
     pNG7019   27266 ..   27284 +  -7.5   -3.3514   TCACTCGCCGAGCAT             CTTCACT CGGAC AGTGAAG             TTGTCCGATATCACT  59 131
      rbsB-1 NONE
        sugA NONE
     malFG-1   34233 ..   34261 +  -5.8  -3.17075   CGACAGGTATCGCTC        GCAAACGACGCC CCTGC GGCGGCGGTAGC        TTCACTTAGCCGCAC  52 58
      msmX-1 NONE
        fucA NONE
        rhaB   37924 ..   37955 +  -7.8   -3.8572   TCGCCCCACTCGACC      GCCAGCGACTGGGT CAGC ATCCTGACGCCGGC       TTTCGTCGTGTTGTA  68 278
       dgoA1   39740 ..   39752 +  -4.7  -3.37205   GACACGGTACGAATG                GGGCG ACC CACCC                TGTGTATTTTTATGG  49 44
       adh10   40825 ..   40857 +  -4.8  -2.67143   TTGATTCGTAACCGG      CACTGCATTGGGAA GGTTG TTCCCAAAGAAGCG      TGATATAATAGCTAT  43 30
        yvbT   42546 ..   42584 + -10.8   -3.4252   CAGATACAGCCTGTT   CCGACCGACTCAGTCGTC TGC GACTGCAGTGGCGGTCGG   TTCTGCTGGGTCAGC  72 292
     pNG7039   49063 ..   49120 +  -3.9  -3.06796   GAGACGGAATCATAT ACCGTCTCCATGGAGCCGGCTGGCGACG TTA CGTT-CCAGACGGTTCCCGAGCGATGGC TTCCCTACGGTGGCG  46 196
     pNG7040 NONE
     pNG7041 NONE
        csbC   52779 ..   52794 +    -6  -3.17797   CGACCATCGGAACGG              CCGGCG AAGC CACCGG               TTGCGTCTGTGTCAC  52 43
     pNG7046   54853 ..   54872 +  -9.2  -2.80816   CACATCGTCCCCGTT            CCGGCGAC ACGT GTCGCCCG             TCTCCTCGATAAAGA  60 73
     pNG7051   60610 ..   60626 +  -2.1  -3.73402   GGACAACGTGGGCGA              CCACGGC CGT GCCCTGA              TTTGATCGGCAGTGT  51 116
        rdxA   61542 ..   61570 +  -4.6  -3.39327   TGTCGAACTGTGTTC       GGGTAGTT-CTCG TCTC CGAGTAGCTACGC        TTATAACTGTGGCCA  52 189
     pNG7055   63028 ..   63044 +  -7.9  -3.14132   TCAGCAAGTCCGTCA              GAAGGCG GTG CGCCCTC              TTCGTAGCGGCGAGG  56 225
        fmdA NONE
       cctA1   69402 ..   69428 +  -5.9  -3.20307   ACACCGACAGCCCTC        CAGCC-GA-CCGG CCG CTGGATCAGGCTG        TGTTACTCGTCTTCA  52 52
     pNG7064   72306 ..   72320 +  -4.2  -2.69151   AGGGGCTGTAGGGGC               GTATCG CTT CGAGAC               TGCTGTGTGCCGGGC  43 40
        prp2   75431 ..   75454 +  -3.8  -4.11216   CTCGAACGGTACATG          TCCACTCGTG GTCA TAGGAGTGGG           TTTTACACATCCGAA  60 86
       speB2   76687 ..   76698 +    -3  -3.44586   CCGCGGTATACGCCT                CAAT CGCT ATTG                 TTGTACTCCGTTGGT  48 48
     pNG7068   77653 ..   77665 +  -3.3  -3.07198   ATTCGCTTGGTGTTG                GCCGT GCG ACAGC                ATTTGTATCTACAGA  43 183
     pNG7069   78393 ..   78407 +  -5.7  -2.70932   GGATTTCGGCTGCCC               CGTCT TCGAC AGACG               TGATTCCCGGCACAG  46 316
       fabG7   80085 ..   80105 +  -6.7  -3.03443   TGTGGTTTTACGGGC            CGGTACAGC TCC GCGGAACCG            TCTATCTCGTCCTGA  53 72
         rnh NONE
       trxB1   86188 ..   86207 +  -5.6  -3.17194   GACGCAGTCCATCAC            CGCTTCGG GGAA CCGGACCG             TTGACTTGACCACGT  50 454
     pNG7082 NONE
       usp23   88693 ..   88713 +  -6.7  -3.61774   CGACATCGGTTCTGA            CGCTGAACG ACC CGACCAGCG            TTTCGAGCTGTTGTG  59 126
     pNG7085   91822 ..   91832 +  -6.8  -2.98719   TAATTCCGCTCTGAG                 CTGC TCA GCAG                 TATCTGCTGTCATGC  51 371
         qad NONE
     pNG7090   94306 ..   94316 +  -8.2  -3.48024   GTGGCAGTAGATACT                 CGCC ATC GGCG                 TGTTTGATAGTAACC  63 164
     pNG7092   96434 ..   96445 +  -7.2  -3.17362   TAGCAGGTGACAGGG                GCCG GCGT CGGC                 TGTTACCTATTATAT  57 380
     pNG7095   97094 ..   97111 +  -3.4  -3.79419   GTAGGGGTTGTAGTT             GTGCGT GTACAA ATGCAC              TATTTTGTGCCACGC  53 98
       camH1   98371 ..   98383 +  -5.5  -2.75064   AGAGACTGATTCAGT                CCAGC AGT GTTGG                TAGTTCCATGCAGCG  47 138
     pNG7102 NONE
        adh7  104268 ..  104311 +  -5.3  -2.56596   CCGTGATTTAGGTGG GTCCCGGCCGTTCGTTCGGGT ATGT ACACGA-CGA-CGGTTCGGAC TGAGTTCGTGGCACA  46 35
     pNG7104 NONE
     pNG7105 NONE
     pNG7106  107076 ..  107091 +  -6.8  -3.71649   TGCGGGTCATACTTT              TCGCCG AATT CGGTGA               TTTCGGATTTCGACA  62 479
     pNG7109  108252 ..  108264 +  -3.3  -4.42062   AACAGGCGTGGAAAC                GCCAA CTG TCGGC                TTTATTTCCGCCGTG  64 166
     pNG7110  109450 ..  109462 +  -2.7  -2.62513   TAAGTTGTAATTTGT                TCTAT ATT ATAGG                CTAGTTTTTTCAACT  40 143
     pNG7111  110962 ..  110974 +  -4.8  -2.64218   GTTCCCAGGACTCTG                GAGG AGATG CCTC                GTTGTGATGGGACGT  43 460
     pNG7114  112206 ..  112224 +  -9.5  -2.67055   TGCATCGTCGCTATT             CGGCGGC GTGGA GCCGTCG             TCATCTGGCTCTTGT  56 369
        nthC  113936 ..  113950 +  -8.5  -3.27525   ACTAGTGCGAACTCA               GCCGG TCGGT CCGGC               TTCCGTTTCGAACGA  62 254
        ureB NONE
        ureC NONE
        ureA NONE
        ureG NONE
        ureD NONE
        ureE NONE
        ureF  126738 ..  126753 +    -4  -3.28791   GTCGTCAACCGCACT              CGTC-AC GAG GTCGACG              TTGTCGGGGACGCCT  48 420
     pNG7133  129304 ..  129316 +  -4.7  -3.09896   CATACTCTGTCGCCC                CCGAC CCA GGCGG                ATTTCTCTCTGTGAA  47 61
       trxA2  129994 ..  130012 +    -3  -2.53715   ACCGTAGCGAGACGA             GAGTCTGT ATG ACTGACCC             GTTCGTGGTCATCGG  39 230
       noxA1  131849 ..  131872 +  -3.8  -4.13767   CGCCCGGGTCCCTGG          GCGGTCGC-TG CAT CACGTCACCGC          TTTTGGGGTCGGCCC  63 448
     pNG7141  137253 ..  137263 +  -2.4  -3.31983   AGCGGATTGAAATAG                 GAGG GTG CCCC                 TTACTCTAGTATGTA  44 173
       usp31  137797 ..  137822 +  -3.9  -2.74192   GACTGCGACCGAAAC         CGATTCCAGTG CGAC CGCTCGAAACG          TACTCTTGAGAGATG  43 126
     pNG7144 NONE
        nosL  138770 ..  138815 +  -3.9  -3.08133   GCGAGAACTGGTTGG CGGGATGTAGGCGAGTTCCCAC GCG GTGAGAACGC-CCGATACCCTG TTGCCTCGGTGGGTG  46 16
     pNG7146  139639 ..  139680 +  -4.4  -2.52676   GCGCCGCCGAGCGTG CC-CGTGGTG-ACGCCGGTGT CAA GCGCC-GCGAACACCGCGAGG TCACTTCCGACAGTG  41 287
        fdhA  145265 ..  145282 +  -4.1   -2.5655   CTCGGTGAGTTCCAG             CGGTGTG GTTT CATACTG              ATTGCTGTAACTGGG  42 119
     pNG7152  146112 ..  146125 +  -4.5  -3.91357   ATGCTTCGACTCCTT               CGTCG GCAC TGACG                TTGTTCTGCTTGTCA  58 355
     pNG7154  148004 ..  148015 +  -5.8  -3.00766   ACAGAACCCACCTAG                CTCG GATA CGAG                 TGTATATAAAGTATT  51 467
        oye2  154643 ..  154653 +  -2.4  -4.30576   GGGCTGCTGGCGGGG                 CACG GTT CGAG                 TTTTGCTACTGAGGG  60 3
     pNG7160 NONE
        mntH NONE
        hyuA NONE
        hyuB NONE
     pNG7166  166204 ..  166238 +  -2.6  -3.85698   CGCGTTCTGAGCGGT     GCCACCGACAGTCAGG TGT CCGGCGTGTCGATAGC     TTTCTGCACCCCGAG  51 60
     pNG7168  167353 ..  167405 +  -5.1  -3.60818   TAACGTGTTGTGAAC TGGGTTGCAGTAGCTACTGTCAGTG CGGCC CATTCA-AGT-GCTACTGCCACCTA TTTCAGGCGTTTTCA  56 69
       arcR3  170863 ..  170877 +    -5  -4.28375   TCCCCCTGAAACCCC               TTCGAG CGA CTTGAA               TTTTAGCTATGTTCG  67 188
     pNG7172  173359 ..  173377 +  -4.5   -3.3903   GAATCTCCTCAGCTG             GCGTTCG TCCGT TGAGCGC             TTGGTTCGGTCGTTC  52 438
       sdt-2  179996 ..  180011 +  -5.4  -3.53012   CAGCAATTGATATCA              CAGC-CG CCC CGTGCTG              TTTCCGGACAGAGGC  54 360
     pNG7179  181266 ..  181276 +  -5.4   -3.6608   GATGATTGTAGCAAG                 TCGA GTA TCGA                 TTTCGGTGAACTGCT  55 422
     pNG7183  187423 ..  187433 +  -5.4  -2.74019   CCGCCACCGGGCATC                 GACT GAC AGTC                 TCCTTCGGGCTTCTG  44 94
     pNG7186  189055 ..  189066 +    -3  -3.23393   AGCAATATCAGTAGA                TTTC ACAG GAAA                 TATTATCCCATCAAC  46 370
       ndhG1  193228 ..  193245 + -11.3  -2.65354   CCGTGGTATCGCATT             CCGTGTG CGTA CACACGG              TCGGTTTGGACTGCG  62 231
        phnM  198496 ..  198512 +  -4.4  -3.09004   GATTCTCCGCCTCCT              CCTCAG AGCGG TTGAGG              TACTTTTCGAAGTCG  45 282
     pNG7194 NONE
     pNG7195  202664 ..  202677 +  -2.3   -3.2963   ACTTCCGGAGTACGT               CGATC AGGT GTTCG                TTATCGACGACTGCT  44 453
        dpm4  203435 ..  203445 +  -5.4  -3.48395   ACGTCGTCCGATTAT                 GTAG TTC CTAC                 TTATATCGGACCAGT  54 58
     pNG7197  204523 ..  204538 +  -4.6  -3.40685   GCCTCCGGGGCGAAA              TCGCGC GCCC GCTCGA               TTAATCTCTCTTTCT  53 147
        lpb1 NONE
      ypjH-2 NONE
     pNG7201  208425 ..  208440 +  -2.6  -2.81642   AGTAACTTCATCTTT              CTCCATC GGC GAT-GAG              TATCGTAAATAATCT  39 11
     pNG7202  210708 ..  210725 +  -6.9  -3.86346   AACGATGTCGATATG             CTGGACG AGTT CGTCCTG              TTTATCGGCCACTGA  65 489
     pNG7204 NONE
     pNG7205 NONE
     pNG7206  216197 ..  216207 +  -5.4  -2.90496   TCAGCAACCCACACA                 GACT ATC AGTC                 TCGTTTCCGGACGAA  48 442
     pNG7207  217240 ..  217253 +  -4.5   -3.2614   CATGCCCACCGTGGC               CGGTG AGAA TACCG                TTCCTGTCAGGGGTG  49 153
     pNG7216  226590 ..  226602 +  -9.1  -4.66002   CAAACTCGCTTCTGA                CTCGC CTG GCGAG                TTCTTTTTCTTCGTG  91 478
     pNG7220  230210 ..  230224 + -11.4  -3.92075   CGACGAAGAATAACA               CACCCC TGG GGGGTG               TTTCTCAGTCAGCAT  83 28
     pNG7224 NONE
     pNG7225  238124 ..  238138 +  -7.2   -4.4267   TTCAAGAACGGAATA               TACTCT CTA AGAGTA               TTTTCAATTTTAGGA  77 106
     pNG7226  239034 ..  239044 +  -3.2   -4.7878   ACGTAAGGGACCTTG                 GTGC CGC GTAC                 TTTATTTTATCGCTG  70 35
       nadE2  240370 ..  240380 +  -6.8  -3.61232   GGCCAACAGTATGAG                 CCAC ACC GTGG                 TATTTCTGTGAGCAA  60 108
      rps17E  240734 ..  240747 +  -4.5  -3.13867   TCTTTATGTAGAGAC               CGTCT TGCA GGACG                TATGTTACTCACTGG  47 130
     pNG7229  242077 ..  242091 +  -3.4  -3.13299   CGCACAGGAACAGAA               GCCCTG ACG CGGGCC               TGTTGGCTCTCGTCC  43 19
     pNG7238  247277 ..  247297 +    -9  -3.23216   GCCTTCGCTACGGGT            GCGGTCGA GAATG TCGACTGC            TTGGTCGTCCTCGGA  65 334
        selD  248391 ..  248405 +  -3.4  -3.54543   ACACACGGCCGAGTT               CGTGCC CGC GGTCCG               TTTCGACGACTGCGT  51 405
        ureX  260387 ..  260399 +  -3.3  -4.47456   GCCCAGACATCGAGT                TCGCC GTT GACGA                TTTGTTCTTCCGTCT  67 240
        rbsA NONE
      rbsC-1 NONE
      rbsC-2 NONE
        mer4  268388 ..  268417 +  -5.1  -3.57792   GCCGCCCAGCACGGC      GTCGG-GCA-TCG CCGAGA CGACTGCGCCGAC       TTTCGGGATAAATCC  55 483
       trzA1  273936 ..  273956 +  -8.3  -2.87944   TGGGGGTCCTACTGA            TATACACCC TAA GGGTGTAAA            TATAATCTGCTGGTA  57 80
     pNG7260  275120 ..  275130 +  -2.4  -2.82623   CCAGTCATTAACGGC                 CCTC TAC GTGG                 TGATTGTGCGCGAAG  39 30
     pNG7262  276478 ..  276492 +    -7  -2.89564   TGTGCGAGGAACCTG               CCGGGG TCG CCCGGG               TCTGTGCCATGGAGG  50 452
     pNG7264  278059 ..  278084 +  -8.4  -3.54459   TGCCGCAGCGGCTTG         TACACGAGCCG GTTGG CGGCTC-TGTA         TTTCAGCGGCGTTCC  65 473
     pNG7266  280118 ..  280130 +  -4.7  -3.77639   CGCTGTATTCGCTGC                TCCGC GTC GCGGC                TTGTGTTCTCACTTC  57 91
     pNG7267  280493 ..  280514 +  -2.1  -3.33696   AGTCATAGGCCACGA           CACTGGCAG TTTT CAGCCGCTG            TTAGTTGGCGGAAGG  44 33
     pNG7268  281230 ..  281254 +  -3.4  -2.60797   CTCGGGACACTATTC          GCGTGTTCCG TGCGC CGTAGCCCGC          ATTGGTATCTGTCAC  40 6
     pNG7269  281697 ..  281713 +    -5  -4.67904   GCTCGGAACTGCCGA              CGTGGG CATCA CCCTCG              TTTTTGACATTACTA  73 78
     pNG7270  282954 ..  282983 +  -2.7  -3.32343   GATGCCCTGATAGCA       TGGGCGTCAG-GCC TTA GCCGCTGTCACCCA       TTGTAACGGTATGAC  46 39
     pNG7272  284619 ..  284640 +  -5.9  -2.78596   TCGAAAACGCTTTAT           CCATTTAGG CTGG CCTAAATAG            TATGCTGAACGAATC  49 190
       trxB5 NONE
       fhuG1 NONE
       fhuG2  287787 ..  287806 + -10.7  -3.53761   CCGACGGATTCTTGA            CGCGGAC GCTGGA GTCCGCG             TTTGAAACCGGATTG  72 63
     pNG7277  289307 ..  289323 +  -5.1  -2.52543   CCGATATTGCCGTCA              CTGCAAC GAC GTTGCAC              TCGCTTACGACCCGT  46 252
     pNG7279  291409 ..  291444 +  -6.8  -3.24137   GACTGTATCACGTCG    CTG-CAGCCGGTTCG AGACCGC CGACCCGGCTGGCCG    TATTATCCACTGATT  56 178
     pNG7280  292439 ..  292457 +  -9.6  -3.06915   GGGAGTTCGATGTAC             TCGTCGAT GCC ATCGGCGA             TTGGATGGCCTGGCT  60 434
        lctP  295294 ..  295309 +  -2.4  -3.29144   CATTCTCGCCTACGT              CGTGGC TCCG GGCGCG               TTCTAACCCGACTCA  44 4
       glcD3  298544 ..  298576 +  -2.6  -4.07568   CGTGGACGCGAACCG      TCGTCGCGGAGTCT GTCCG GGGCTGTGCGGTGA      TTTTCGGCCGACCGA  57 167
     pNG7292  306314 ..  306327 +  -3.7  -2.94232   ACCGTCCCCGTGTTC               CCTGC GAGA GCCGG                CTTATTTGCAGACCG  44 40
        yafB NONE
     pNG7294  308408 ..  308420 +  -6.2  -3.26449   CTCGGTAACTACAAC                CGCG GCGGA CGCG                TTACGTTCTGTGACC  54 45
     pNG7295 NONE
         mox  310636 ..  310652 +  -5.7  -4.07885   CGATATCGCCTTCGA              CGCCTGC CGC GCGTGCG              TTTTCACGGGCAATC  65 439
     pNG7298 NONE
     pNG7299  312279 ..  312291 +  -9.1  -3.36749   ACGAGCGTTTGAGTG                CGCTG TCA CAGCG                TTGCTGTTCGAAATA  65 104
        pphA NONE
         ppk  316393 ..  316403 +  -5.4   -4.3534   TATGGGACCGCTTCA                 CACA AAA TGTG                 TTTTAATCCTTCACG  67 101
     pNG7303  317215 ..  317227 +  -4.1  -3.53811   GGCGTTATGCCCAGA                TTGAG TCG CTCGA                TTTCGACGACATCGA  53 110
        tetR  320972 ..  321015 +  -7.4  -2.62184   GCTGTTCTGGAGGGG AGCAGCTAG-CACTGCGAGCG AGA CTATCTCAGTGTCTAGCTGCA TACTCTCAAAAAACG  51 273
     pNG7311  323465 ..  323479 +  -5.6  -3.53444   CCGGCTCCGGCGGTT               GCGTCT GCC AGTCGC               TTTGCACCCCACTGA  55 386
     pNG7313 NONE
        adhC  328037 ..  328071 +  -2.1   -2.9294   CCCATTTTTCGGCGA     TAGCTATACATCCTG CTACC CGGTATGGACAGCTA     TGTGTCAGTACTGTA  41 55
     pNG7315  328262 ..  328279 +  -5.5   -3.5511   GGGAACGGGTCACTG             GCAAACG TCTC CGTTCGC              TCTTTGTCCGTAGCC  57 55
     pNG7317  330604 ..  330615 +  -2.2  -4.15044   GGTCGGGTCGAACGT                CTCG CCGG TGAG                 TTTGTTGACCGCACC  59 415
     pNG7320  335888 ..  335912 +  -3.5  -3.69256   TTGAACGAGTCGAAG          TCGTCGATGTC GTC GAGATAGACGG          TTGTCTTGAGTACGT  54 177
        pch1 NONE
       betL1  340253 ..  340263 +  -6.8  -2.89267   CCTCAAACGGGTCGT                 CGAC GCC GTCG                 TATAGTCTCGTTCCA  50 273
       folD2  343483 ..  343496 +  -2.3  -3.66018   CTGTCGTGCTCACGC               AGCCA GATG TGGCC                TTCTTCCGGTGCTGA  49 193
       cysE1  344880 ..  344890 +  -2.4  -3.77722   TCGAAACTGCGAGGT                 CGCC AGT GACG                 TTGTTCATAGTTGCA  52 343
       arcR2  358424 ..  358436 +  -3.3  -3.31232   ATAGAAACGTAGCGT                CAGTC TAG GACGG                CTTTTGTCTCCGAAC  46 81
       arcR4  359623 ..  359637 +  -4.2  -2.91264   CCTGTTTTCTAGCCA               CCGACT ACT AGTCCG               TCTCTGGCTGGAACA  46 68
       potD1 NONE
       potA1 NONE
     pNG7348  362441 ..  362470 +  -3.5  -4.56358   TCAAGCTCGGCATCA       TCGCGACG-CTACT CAC AGTCGTCCTCGCGG       TTTTCTATGCATATG  69 90
       potB1 NONE
       potC1  363864 ..  363900 +   -11  -2.59564   ATATCGAATTCGTGG   CGAAACGGTTGTCCTGA AATT TCAGGG-GGCCGTTTCG    ATTGTAAAATCGCCG  67 9
       adh13 NONE
        aldA  366721 ..  366747 +  -9.3  -3.54511   CACGTTATTTTGGCA         CCCGCCTTCAC GCGTG GAGCAGGCGGG         TTCTGGTTGACTTGT  68 91
     pNG7353  368568 ..  368578 +  -2.4  -3.06696   GGCTCAACTGATTTG                 CCGG TAG CCTG                 TGTATTGCAAACGAA  42 103
        nitB NONE
     pNG7355  370096 ..  370110 +    -5  -4.09685   GTTCCGACTCCAAAG               CAGATC CCA GATTTG               TTTTCAGCGGTGAAA  64 217
     pNG7357  371149 ..  371167 +  -2.4  -3.91506   AACTGCGAAGACCTA             TTCGGATC GTC GGTTTGAA             TCTTTTTGACGGTAG  54 202
       folA2  372055 ..  372079 +  -7.8  -2.84707   CAGCATGACGCATTT          CCGAACAGTC ACAGC GGCTGCTCGG          TCGTGTTCTGTGTCG  54 33
       gcvT5  373709 ..  373723 +  -4.2  -4.26903   CGCACACGTTGTTAG               GAAACG CAT CGTTCC               TTTTCGTGAAATCCG  65 71
       gcvT3  380281 ..  380294 +  -5.2  -2.91065   TCAGAACTTTCCAGG               CCCG CTTAAA CGGG                TGTACTATCTGTGGT  48 105
        yeaW NONE
     pNG7368  382116 ..  382126 +  -4.6   -3.4268   CCAAACTGCGATTGT                 CGCC ACC GGTG                 TATTTAACATTGTGA  52 278
       gcvT1 NONE
       ilvA3 NONE
       usp25  386594 ..  386604 +  -8.2  -2.91264   TGCGCGTCTATCAAT                 CGCG TCT CGCG                 TATGTAGATCACCAG  58 47
       betL2  389160 ..  389171 +  -4.4  -2.52543   GCCGATGAGCAGGCC                CAAC ACCG GTTG                 TCGATTGGACAGAGT  41 270
     pNG7377  390541 ..  390571 +  -6.2  -3.78934   CTGGGATGGCCGAGC      CGCCGTCGCTGAA ACGGTC TTGAGC-ACGGCG       TTGTTCTCGGAGACA  60 426
         fhs  395004 ..  395016 +  -9.1  -3.05463   CCAGGTTTCGCGTTT                CGTCG TCT CGACG                TTGAGTGGACGCCAT  63 57
     pNG7385  399733 ..  399770 + -10.7  -2.87211   CGGTCTTTGAGGAGA   GCTACAACCGGGTCA GATATCGG TAATCCGGTTGTAGC    TATCTGAGAGCGCCT  66 55
        ptsC NONE
        ptsA NONE
         hpr NONE
        ptsI NONE
        ptsB  406045 ..  406063 +    -3  -4.07133   CAAACTGACCGTCTC             GGTAGCGG TCC CGGCTAGC             TTATTTGTCCGCATC  58 105
         tnp  409605 ..  409621 -  -2.1  -4.13995   GGTGGATAAATCAAA              CCCCCAA GAT CCGGGTG              ATTAGAATGAGTCGG  56 77
     pNG7396 NONE
       gtr-6 NONE
     pNG7394 NONE
     pNG7393  405828 ..  405839 -  -7.2  -3.54424   GCTGACGCTGTCAAA                GCCG CTGA CGGC                 GACACGCCCGCCAGA  62 144
     pNG7386  399590 ..  399604 -  -7.1  -4.06148   AACACCGCAGACAAA               CTCGC TGTCG GCGAG               TATCGAGTGTTCGTG  67 166
     pNG7384 NONE
     pNG7383  396654 ..  396689 -  -2.7  -3.40878   AGTACTGGAATAACA    GTGGTAACATTGTGAT TTCGT ACCACAACGT-ATCAC    CAGCTATGAATTTCA  48 138
        folE  395958 ..  395975 -  -6.9  -3.09516   TCCGCTAGCACTCAA             CGGCCGT TGGG ACCGCCG              GTGTGTCGTCGAACC  54 4
         ftc  394690 ..  394700 -  -4.6  -3.39018   TGACGACGTGAAATA                 CACC GGT GGCG                 CGCTTGACGACATCG  50 382
       folP2  390478 ..  390488 -    -4  -2.79671   AGTTGAACCGGAAAC                 TGTA CCA TACA                 CGTTCTTGGGGTTGC  43 48
     pNG7378  389801 ..  389822 -  -2.9  -3.62046   TGACGGGCCGAACAA           GTTCAGGCT GTCG AGCATGGAC            ACGGCAACAACGACA  51 455
     pNG7376  388976 ..  389005 - -10.7  -3.04144   GCGCTATCGCTAACA       GTGGTCGGAACTG CTCA CACTACCGACCAC        CCAGTTCTGTTTCGA  67 15
     pNG7374  386394 ..  386406 -  -2.6  -4.15006   AGACGCACTTCAAAA                CCGG CGCGC CCAG                CGAAGAGATCGTCGA  59 194
       htrA2  376237 ..  376250 -  -3.1  -3.46271   TATAAACATCCACAA               TACTG CGGC CAGCA                ACGCACGGCTAAAGC  48 77
     pNG7364 NONE
        metF  373904 ..  373916 -  -4.8  -3.54424   CGTGACCTTCTGAAA                CGAC TTGGG GTCG                GAAGCACAGCCGGTG  54 132
     pNG7360  371556 ..  371591 -  -2.5  -3.75461   GAAATGTGTATGAAA   CTCTCGCTGATCGCCGC CGTC GCGGCAAAC-G-GAGTG    ATCGGTGCTGGCGGC  52 497
     pNG7358  370756 ..  370767 -  -2.2  -3.78962   CGAAATATACGGAAA                CACGG ACA CCG-G                CGGTGAGTCGTCGTA  52 404
     pNG7345  359428 ..  359460 -  -3.2  -3.59315   CGAAGCATTGGGAAA      GCCGTTCACGGGCC GGAGG GGGACGTGATTGGC      GCGCTCAGTGTCTCG  51 181
        msmK  355965 ..  355977 -  -3.3  -2.93633   GTACAACATATTACA                CCGAC TCT GTCCG                CTGCAACTGATTCAG  42 8
       camH2 NONE
     pNG7340 NONE
     malFG-3 NONE
     malFG-2  351944 ..  351957 -  -2.4  -4.77165   GCGGCGATAATAAAA               GTAG AGGCAG CTAC                TCCTTGACCGCGCCA  69 22
     pNG7337 NONE
        pcaB NONE
       fabG5 NONE
         tii NONE
       serB2  347501 ..  347518 -  -3.3  -3.30038   CACACCGAAAGCTAA             GCCTGCT TCAG AACCGGC              ATTTGGATGTAATAT  46 142
     pNG7332 NONE
        gltP  344532 ..  344542 -  -4.6  -2.69799   GTACGTCACAGACCA                 CCCG ACA CAGG                 AACGAAAACGAACCA  43 250
     pNG7329  343199 ..  343238 -  -4.3  -4.33258   AGCGCTAAAGAGAAA GCGGACGCCATCACC-CCGG TTC CCGGCGGTGTTGG-A-CCAC TCACCATCGCGATGC  66 134
       trpE3 NONE
       trpG2  339956 ..  339972 -  -2.9  -2.83403   GCGCCGTCAGGAAAC              TGCCGGA CAT TCAGACA              CACCACGACGTCGAC  42 79
     pNG7322  336169 ..  336186 -  -4.7  -3.89346   CCCCCATCTCATAAA             CCCCTGC TGTG ACGGGGG              ACACTCACACAACGT  59 68
        ern2  335319 ..  335353 -  -3.5  -4.81083   TTGAACGATTAAAAA    CCCCAGCCGAGCGGTC CCGG GACCACT-GGTTGCAG     TGGCGTCATCGACCC  72 430
        nuoF NONE
        fdhG  330088 ..  330106 -  -6.7   -3.3785   CGAATTTACCCAGAA            CGGCGTCG TCGG CGAC-CCG             CGCGAGGGGAGCGCC  55 376
       cobW2  328200 ..  328212 -  -3.4  -3.14344   GAGTCGTGGGACGAA                CTTC GCGAG GAAG                TGGGCTACGGCGCAA  43 47
     pNG7312  323161 ..  323171 -  -6.8   -3.5936   TCGAAAGTTTCTAAA                 GTGG CAT CCAC                 TGTCAGAGGCCTGCT  60 153
     pNG7310  321029 ..  321044 -  -5.4  -5.04385   CATACTCTCAAAAAA              CGACGA CGTA TCGTCA               CGACGGTACCGAACT  84 99
     pNG7309  320514 ..  320527 -  -2.3  -3.48276   CCGGTTCCGACAGAA               TGACG AGTA CGTCC                GGTATATGCTCAAGG  47 308
     pNG7307 NONE
       matE1  317642 ..  317662 -  -5.4  -3.50264   CAAAATACGGAAACA           TCG-CGCCG GTTC CAGCGCCGA            GATCCAGCACCGTTC  54 250
     pNG7304  317104 ..  317122 -  -4.5  -3.38604   CAGCAAAACGAGGAA             GGGTCTG TCACG CAGAGCC             AGAGCTAATCGCCGC  52 45
     pNG7300  311930 ..  311945 -  -6.8  -3.25823   CTGCTGTCAGACCAA              CGGCTGC TAC GC-GCCG              GAGTGGAACATGAGC  56 395
        tehB  309756 ..  309800 -   -15  -3.53343   AACTGGTGCGTGAAA GCGTCGATGCACTCCGCGCGC TCTG GCGAGAGGAGTAC-CCGACGC TTGAGGGTTCCTGGG  83 490
       htpX2  303975 ..  303985 -  -2.4  -2.78816   GGATGTCCGACCAGA                 CCGC GCC GAGG                 CAGCTCCTCGTTCAG  39 37
        adh6  302759 ..  302773 -  -3.5  -3.08679   GCCGTCCATTGAATA               CGGGT TCTTG ACCCA               CAGACAAAGGCGTTG  46 129
     pNG7288  301319 ..  301339 -  -6.1  -3.23152   ACACGAAGGCATGAA            TGTACCCTC TCA GTGGATACA            CCAACAATGGGGTGT  54 92
     pNG7287 NONE
     pNG7286 NONE
     pNG7285  298277 ..  298303 -  -5.9  -2.98823   CTGCTGGGACAGATA        GACGACTC-CCC TGCT GAGCAAGTCGTC         GCACCCGGCGCATCC  49 156
     pNG7282  292123 ..  292134 -  -4.4   -3.5764   AAGCCTACGCCGAAA                TCAG TGGA CTGA                 CCGCTCGTCGCTTTC  54 14
       adh12  289373 ..  289383 -  -5.4  -3.53012   TCGGTCGTGCGGAAA                 GCTA GTC TAGC                 GCCATTCCGGGCCTT  54 167
       fadD2  277298 ..  277332 -  -2.6   -3.6761   GTGTGTTAACAAACA     GTGTTCCAGCCGACGC GCC GGGTCGGCTTGCGAAC     GTCGTCCATTACATC  49 373
     pNG7263  275924 ..  275937 -  -4.5  -3.91897   CCGGCGACCCAGAAA               CCCAC GACA GTGAG                ACGGAAATTCTCGAT  58 349
        pyrC NONE
       thrC2 NONE
        pbuX  267716 ..  267734 - -10.2  -2.62263   AGGTGGGTGAGACCA             TCGGCGGG TGG CCGGCCGA             CAAGGACGACATCAA  59 331
       bmp-2  261466 ..  261477 -  -2.2  -3.12999   TGACCGTACAGCGAA                CGAA CACA TCCG                 GAAAAAATTGACCGA  42 143
       bmp-1  259888 ..  259904 -  -2.2  -3.85698   CTGCTGGCGTACAAA             GCCGCAG GCAA CC-CGGC              TGATATCCTCGGCCT  54 402
        amaB  256902 ..  256914 -  -7.7  -3.08679   GCCTGTTAGTGAACA                GGTGT GCA ACACC                ATCTCATATATGTAT  57 186
        cutC NONE
       xdhD2  253777 ..  253803 -  -3.8  -3.60948   GAACAGAGCGGTAAA        TAGC-TATCGC GGATTT GCGATATGCCA         CGCCGACACACCGGT  52 72
        iorA  252905 ..  252921 -  -7.9  -2.70932   TGTCGCTGCGAACGA              CCTTGCC GTG GGCGAGG              TCGGGGAACCGGTCG  53 258
       xdhD1  250659 ..  250674 -  -7.6   -4.2558   CACTTTTCAGCAAAA              TACCGA CCGT TCGGTA               ACTTATTTTCCGGCA  74 28
 dsrE/dsrF_1 NONE
 dsrE/dsrF_2  249860 ..  249874 -  -3.4   -3.3197   ATAGCATTGTCAGAA               GTCCAG TGT CCGGTC               GGCGTCACGGATTCG  46 5
     pNG7240 NONE
     pNG7241  247665 ..  247700 - -12.7  -3.06831   CGAACCGGGACGCAA   CAGTCGC-G-TGCCGCG AATA CGCGACAGCCGCGACTG    ATATTACCGGCTTCG  71 354
     pNG7237  245821 ..  245842 -  -2.1  -2.73875   CGTCTCGCAACACTA           CCGGCTGTG CCCT CGCAGTCAG            TCATCGCTGCTTCTC  39 26
        glmU NONE
        ern1  244708 ..  244744 -  -3.5  -3.53012   TCGCCGGGCTTGAAA    GTTGTGTGCGCCACATC CCG GCTGTGTGGCCCACGAC    AGCAGTGCGCGTCTG  50 47
       phnD2  243451 ..  243479 - -13.1  -3.14344   CAGTGGCTCGATGAA        GCCACGGAGCC AGGACAG GGCTCCGAGGC        GTCCAGTGAGGACGT  75 347
       phnC1 NONE
       phnD1  242077 ..  242090 -  -5.2  -3.73982   CGCACAGGAACAGAA               GCCC TGACGC GGGC                CTGTTGGCTCTCGTC  59 47
         boa  231886 ..  231901 -    -4  -2.69042   AGACTAGCAAACTCA              GATAAC AGAC GCTATC               TATCTAGATGCTGTG  42 21
     pNG7222  231414 ..  231427 -  -3.8   -3.0894   CAACTATCGAGCTAA               GAGC GTGACT GCTC                AATATTCTTTTTCAA  46 162
     pNG7221  230210 ..  230224 - -11.4  -3.58505   CGACGAAGAATAACA               CACCCC TGG GGGGTG               TTTCTCAGTCAGCAT  77 51
     pNG7219 NONE
       rffH4  227370 ..  227388 -    -3  -4.95155   GCCAGACGACAAAAA             TCCCCACA AAC TGTCGGGC             CCATCCAGCGCACAT  74 450
     pNG7217  226204 ..  226217 -  -6.7  -3.53811   GCTAGCTTGTCTAAA               TTCGG AGCA CCGAA                GCAACACAGAGTAAC  58 42
        gfo3  224243 ..  224258 -  -2.5  -2.73681   GACGCAGCCGAACTA              TCAGG GTGTAT CCCGA               CACCTCTTCTCAGTG  39 66
        rfbX NONE
     pNG7213 NONE
     pNG7212  220821 ..  220875 -  -7.1  -2.50779   TTAACAGTAAGATAT GGCAGAGTGCCCCGCTGGCAAATCCAG TTC CTG-ACTTGCTTACCGGGC-CTCAGCC GCGTGGTTCCGGTCC  50 67
     pNG7210 NONE
     pNG7208  217115 ..  217128 -  -3.8  -3.68261   CGAGAACAGCTGAAA               CCAG GGCCTT CTGG                ACAGCAGTCGCTACG  52 36
     pNG7203  209815 ..  209844 -  -5.7  -3.22789   AGCATACGAACCGAA       CCGCCAT-CTCACC CAC GCTGAGTACGACGG       GACGCAGTATGTGTC  51 457
        wlaE  204114 ..  204146 -  -6.3  -3.48024   GGCGACCAGGAAACA      CTGTATTTCACGGTC ACG AACCGTGAGATGCAA      ACCAAACAGTACACC  57 314
     pNG7193  198059 ..  198069 -  -5.4  -3.11208   GTTCATTGAAAACGA                 TGAG CCG CTCA                 AAGACCGGGTGTTTC  48 255
        gfo2  194991 ..  195004 -  -5.3  -3.48924   GGACCTCTCACATAA               CATCT GTAC AGATG                TTATTGCCTTTCGGC  54 313
     pNG7190  192963 ..  192974 -  -2.2   -4.0492   GAACTCGTAGACAAA                CTCG CCAG CGAA                 ATCGATGAGGACGAC  57 98
     pNG7188  191302 ..  191313 -  -4.4  -3.40403   GTGTCGTCATCATAA                TTGC AATA GCAA                 ATACAGAATCCACCA  52 302
       cdc6k  188971 ..  189002 -  -2.2  -4.42653   ACTTGACGTAGAAAA      CCACTATTCAGCCA TTCT TGCCTGAAAGATGG       TGTTAATTACAACTA  63 266
     pNG7185  187012 ..  187031 -  -4.2  -2.90194   ATCCCCTGAAGCATA            CATTGACG TGAT CGTCGACG             AAATATTTGGGACAA  44 377
     pNG7182 NONE
     pNG7181 NONE
     pNG7180  180892 ..  180908 -  -5.8  -3.24513   ACACTCAGAAGCTAA             GCGGTGG TCGG CC-CCGC              TGCCCTGCCTTTCCG  54 179
     pNG7177  176932 ..  176944 -  -3.3  -3.87597   AGAAACCCACAACAA                GACAG GTA CTGGC                AAATTTATTACTGCA  56 269
         tnp  175537 ..  175554 -  -3.3  -2.75382   TATTTTACTTAACTA             CCAGCCC GGCG AGGCCAG              CTACTCATCAAACAA  41 26
        sojA NONE
     pNG7174  174181 ..  174194 -  -3.1  -3.62478   CAAGTAAGGCGCAAA               GACAA GGCT TCGTC                GACAATTGTGCTTAC  50 62
         tnp  172969 ..  172983 -  -5.7   -3.4149   AGTCAATGTTAAACA               CTCAG TTGGC CTGAG               ACGGGTGGTCGGTCA  56 378
     pNG7170 NONE
       nhaC4  167888 ..  167898 -    -4  -2.84098   TTTCTCAATTAATCA                 GATA TAG TATC                 AAAACCTATATTTTC  43 196
     pNG7167  165705 ..  165715 -  -6.8  -3.42699   ATGCAGTCAGCACAA                 CACG AGA CGTG                 GGTTGACAGTCACGG  57 525
         boa NONE
     pNG7158 NONE
        gudB  154407 ..  154423 -  -2.2  -3.86822   GAACCTCTTCAGAAA              CGCTAT CGAGC ATGGCG              GGGAAGCCGTCACGG  54 340
        htlD  148118 ..  148137 -  -6.4  -2.97017   AACGTGAGAAGTACA            CCCCATGC AATA GCATAGGA             ATGGTGGGCAGCCGG  51 473
       guaB1  145339 ..  145354 -  -3.2  -3.91897   CGGTCGATGCAGAAA              TGACAG ATAG CTGTCG               CTATTAGACAGCTGT  56 514
       nosD1 NONE
      drrA-2 NONE
     pNG7148  138970 ..  138988 -  -2.2  -3.54741   TATCACCTGCGGAAA             CTGCGCCG TGC CGGCGATA             TCGTCGCCGAAGAGA  49 489
     pNG7140  135965 ..  135980 -  -4.6  -2.75064   GTCTTCAGCGAACTA              TTGCGG GCCA CCGCCA               GTTTGCGCCTCTTCG  44 7
       usp13  134788 ..  134807 -  -3.6  -2.99471   GGACGCTGACAGACA            GAAAC-GAG TGT CCCTGTTTC            AGGCCTCGGCGACAC  44 24
     pNG7138 NONE
        ctpA  131118 ..  131132 -  -9.2  -2.50016   CTCGACCACGAACAG               GCCAGC GCC GCCGGC               TTCGACCCGGTGTCG  56 335
     pNG7132  127623 ..  127637 -  -3.4  -2.69468   CACGGGTAGAGAGTA               GCACGG AAA CTGCGC               CGGTAGCGAGTGCTT  40 423
     pNG7131 NONE
     pNG7130  126208 ..  126234 -  -7.3  -2.73542   GCGAATCCTGAACGA        CCTGCAGCCAGT GATG AC-GGCTGCAGT         CGATGATAGCGCGGA  52 232
        livJ NONE
      livH-1 NONE
      livM-1 NONE
      livG-1 NONE
      livF-1 NONE
         sdt  113551 ..  113567 -  -5.7  -3.84246   ATCAGCAACGAACAA              GCGCGCC CAC GACGAGC              TAGACGCAATCATTC  62 380
     pNG7115  111621 ..  111632 -  -5.8  -4.11805   ACGATAGCACACAAA                CCGA TACG TCGG                 GACAGGCTGGTCCAG  67 326
     pNG7113  110257 ..  110276 -  -2.1   -4.1899   CTATGTCATCGAAAA            CATCATC AGTGAA GTTGATG             AGGAAGATGTCGAGG  59 367
     pNG7108  107265 ..  107290 -  -4.1  -3.39803   CAGGCACATGGACAA         CAT-TGCAGC CAGTGGC GCTGCAGATG         ATAAGAGCAGTTAAA  50 155
     pNG7107  106466 ..  106488 -  -4.8  -2.87564   CTACTTCCTCAGATA           CATTCTCGAC ACT ATCGAGGACG           CGGTCGGCGAGATGA  46 258
        adh8 NONE
     pNG7100 NONE
         cpt NONE
     pNG7098   98147 ..   98190 -  -5.9  -4.24294   ATCAATTACTGAAAA CGGCGTCCTCGGTGA-T-CCG ACGG CGGCAACCGCCGAGGCCGGCG AAGCGATCATCGAAA  67 285
     pNG7094   96046 ..   96076 -  -4.7  -2.71144   CACGCTTGCGAAGGA      CGCCGTCGATCGGGA TAT TCGCG-CCGAC-GCG      TAGCCGTGTGGTCAT  43 100
     pNG7091   94168 ..   94185 -  -2.6    -3.646   TCCAAGGATAGATAA             CGACCC TTCCGC GGGCCA              CGCAGACGACTCACC  48 36
     pNG7087   91893 ..   91905 -  -4.8  -3.01712   TGTTCTGTGTCAACA                GGCA GCTAG TGCC                GTATTACTCAGTATA  46 29
     pNG7086   91389 ..   91411 -  -6.3  -3.00994   TGAAGCCGACAGAGA          CGCCGAGCAG GTGT CTG-TCGACG           GCGATGTCAGCACGG  51 196
        htr8   88353 ..   88363 -  -4.6  -3.63515   GCGGAGGGCGAAGAA                 GCCA CGT CGGC                 AGTCCGGGACACACT  55 326
     pNG7081   85444 ..   85469 -  -7.5  -4.03234   GGGGCTCGATAGAAA         CGACGACGG GACGGTGG CCGTCGACG          ACCACGGCGAGACCA  71 378
     pNG7076   82583 ..   82605 -  -4.2  -3.37912   GACCCATACAGAACA           TATTGTTCTC CGG GAGAATAACA           CTGTTCGTGCGGGAG  52 121
     pNG7075   82216 ..   82226 -  -8.2  -2.63901   ATTGGAGCAAGCAAC                 GCGG CAA CCGC                 TGGGTAGCTGTACGG  56 47
     pNG7074 NONE
         qgd   80415 ..   80456 -  -5.9  -3.40403   GTTTTGCGACTAGAA CGGCACCGATGCGACCGGA GCGGTA TCCAGTCAC--CGTTGCCG CACCTCTCCCGCACC  56 98
        fabG   77877 ..   77889 -  -4.7  -3.72576   TGGCGCTGCAGCAAA                GGACG CAG CGACC                GGCCACGAGACGCAC  58 323
      putP-1   71901 ..   71921 -  -4.5   -2.6914   CATCCGGGATACAAT            GGCGGCGCA TAT CGCGGCGCG            TCACCCCCACGAGGC  42 475
        cat1 NONE
       usp12   69124 ..   69139 -  -3.9  -4.55287   CTGACGGAGATAAAA              CAGCG ACACGA CGCCG               GCGCAGAGACGGTCG  72 317
        prrC NONE
     pNG7058 NONE
        dsbD   64057 ..   64071 -  -4.2  -2.75382   CATTCGACTGAATTA               GAACAC GCC GAGTTC               GAACACGGCGAGGTA  44 8
     pNG7056   62607 ..   62657 -  -3.8  -3.57144   CGCGTCACGGGCAAA CGAGCGACCGCCGCCGACGACGC CCCACC GCTTCG-CAACGGCACGCTCTCG CTCGGAGTCGAGGAT  53 248
     pNG7054   61705 ..   61716 -  -7.2  -2.71924   GAGCCTCTGGGAAAC                GCGG TTCG CCGC                 CACCATTCATACCTG  53 94
      drrA-1 NONE
     pNG7049   56445 ..   56461 -  -4.3  -4.15854   AAAGCTATTCGAAAA              CCGCAGT GAG ACCGCTG              CTGTCCGTTCGGATT  61 134
     pNG7048   55411 ..   55438 -    -2  -2.97386   AAAACCGACCATACA        CACG-GCAGAA TCGCACT TTCAGCTCGTG        GAGAGAACGCCGAAA  41 92
     pNG7047   54886 ..   54897 -  -5.8  -3.85698   CGTCTCCTCGATAAA                GACG AACG CGTC                 GACTGGCGCGTACTG  61 173
     pNG7045   53744 ..   53762 -  -4.4  -4.44046   GGCAGGGGAAACAAA             GCTGTCCG AAC CTGACTGC             AGACTTCCGAGAACA  68 65
     pNG7044   52307 ..   52335 -  -7.3  -2.70932   CGGTCGTGGCAATCA        TGCTCGTCGACCG CGT CGGTCGACGCCGA        CTCCTGCTTGTCGGT  52 496
        trh2   46859 ..   46878 -  -4.2  -3.03619   AAGCACTCCGCAACA            GCAGC-AGC CCC GCTCGCAGC            TAGCTCTCGTTCTCG  46 25
        ndhF NONE
     pNG7034   42495 ..   42506 -  -2.2   -4.6645   TATATAGATATAAAA                TCCG CTTT CGAA                 GGACTAACTGGCTCC  65 74
       fabG3   37174 ..   37188 -  -3.4  -4.62069   TCGGCAGCCGAAAAA               GCCCCG GCG CGGACC               GCACTCGTCGATACG  69 514
        adh1   29371 ..   29384 -  -5.2  -4.52857   AGCGCGGACACAAAA               GCGG CTGGGT CCGC                AGTCTGCCAGACGCT  73 166
       kdgR1   28153 ..   28168 -  -4.6  -3.63228   GGGAGGATAAAGTAA              GCCACG ATCC CTTGGC               GAGATTGCGTCTGAT  54 182
     pNG7018 NONE
     pNG7017   23618 ..   23637 -  -8.6  -3.91032   TAAGCACGGTATAAA            TAACGGGC GTAC ACCCGTTA             GGTGCAATGTTTCCT  71 74
        dpm3   17413 ..   17431 -  -9.6  -3.55761   CAGGCACCGGGTAAA             CACTGCCT GAC AGACAGTG             AGGCACAGGGTAATA  72 65
        ugd1   15898 ..   15911 -  -3.9  -2.60075   GGTTTCGTAAGCAAC               TAACA GAAT TGTTA                TAAGCTTCCTACGCC  42 87
        wecB   14528 ..   14541 -  -6.7  -3.13522   ACTGGCTGACGAACA               GACTG TCGT CAGTC                AATGGATTGCTACTG  54 189
     pNG7010   13416 ..   13435 -    -5  -3.23454   AAACATTATAAGATA            TGGGCCGAC AAT GTCAGCC-A            CTGGTAACGTTAACC  52 19
      ypjH-1   11492 ..   11514 -  -5.4  -2.87243   TCACCACGAGAATTA           TCGGGTCCTC TGG GAAGTCCCGC           CACTGGGTCTCCGCC  46 422
     pNG7005    7010 ..    7020 -  -3.2  -3.18582   GATGCTAGCGACGAA                 CGTC CTC AACG                 GCAGAGCATGGACGA  43 271
     pNG7004    4475 ..    4512 -    -5  -3.08464   TCAGCACGCAGCGAA   TCGACAGTAATGAAAA CGATAT TTTTCATTGCTATCGC    CTCCACTGGGGGGAG  50 267
     pNG7003    2775 ..    2796 -  -5.1  -3.52192   CGTAACCGTAGACAA           CGGGACGGCT TCG AACC-CCCCG           AAGATCGAGACGATG  53 368
   rrnAC0005    5886 ..    5912 +  -2.8  -3.55761   CCGGACTGACGCGTC         CGGTTCGGCACG CAG CGATTCGAGTCG         TTTCCGGAGTCGGTC  51 279
   rrnAC0008 NONE
   rrnAC0009    8129 ..    8145 +  -7.9  -3.65991   AAGGTCCGCGGGAAA              CCGAGGC TGT GCGTCGG              TTATATTGGCGGGAT  63 142
         htr NONE
        sop2   14933 ..   14951 +  -6.7   -3.0682   AGTCAGGACTGCTCT             TCACTGG CAGTC CCAGTGG             TCTCTGTCTCGTCAG  54 177
   rrnAC0017   17130 ..   17140 +  -2.4   -2.8655   CGATATGGACCTCAG                 CGAC CTG GACG                 TATGATATCGGTCGC  39 10
        trmH   17859 ..   17880 +  -3.7  -4.07885   ATCGAGCGTGCCGAA           G-ACGACTGA GGG TCAGTCGAGC           TTTTCAGACCCAGTG  60 17
   rrnAC0020 NONE
   rrnAC0022   21835 ..   21847 +  -9.1  -2.57564   CGACAGCTTCCTCGG                CCGTC AGT GACGG                GTTCTCGGCGAGTGC  56 243
   rrnAC0024   24432 ..   24446 +  -5.6  -2.80195   TCTCGGTTCGAACTT               CGTCAG TTC CGGACG               TGCTTCCTGCTCGGT  46 89
        hat7   25585 ..   25607 + -16.3  -2.70932   ACTCTGTTCCCCGTC           GTCGGGCGG CGATA CCGCCCGAC           TGCTTGCGGGACCGA  85 249
   rrnAC0029 NONE
        yurM NONE
       ugpC3   30864 ..   30877 +  -3.7  -3.68302   CGTCTGAGCTGAAAC               GGTCG TATC CGTCC                TTATTCCGCTGTTGG  52 34
   rrnAC0035   33193 ..   33205 +  -6.9  -3.75292   CCCCGATGTTCAGTT                CGGCG TAT CGTCG                TTCTTGGTCGTCGGT  62 163
   rrnAC0037 NONE
        ocd1   35414 ..   35435 +  -3.5  -3.76492   GCGTCGCGCTCCAGT           GGGTCGGCG TGAA CGTCGTCAC            TTTCGTCCGCTTCGC  54 348
   rrnAC0042   37614 ..   37625 +  -7.2  -2.75064   CTAACGGTAGCGGGC                CGGC TCCA GCCG                 TCGTTCCATCAGCCA  54 37
        ctaB NONE
        trp4 NONE
   rrnAC0046   41310 ..   41361 +  -5.1  -2.70354   ATCCGGTCGCACGTC AGGTAGC-AGGCCGCAGTGCTACGG TTAC CCGAA-CACTGTGGCGAAGCTACCC TCGGTTTGTGACGGC  46 20
   rrnAC0047 NONE
   rrnAC0048 NONE
   rrnAC0049   43342 ..   43354 +  -4.8  -2.89564   TTCAGTCGCGTTCCC                CGCT TCGAT AGCG                TCTCTGGGGTCACGA  46 101
   rrnAC0051 NONE
         dpd NONE
        citG NONE
   rrnAC0054   47328 ..   47344 +  -2.1  -4.65895   AAACATTCGCGTGCG              TGGTCCG TTC CGAACCC              TTTTTGAGTGCGACC  65 170
      rps17E   47558 ..   47574 +  -2.2  -4.19483   ATGAACAACCCGGTC              GAAGCG TAACT CGGTTC              TTTCTCTCTGTCTCC  60 17
      rps13P NONE
       rps4P NONE
      rps11P NONE
        rpoD NONE
      rpl18E NONE
      rpl13P NONE
       rps9P NONE
        rpoN NONE
        rpoK NONE
         eno NONE
       rps2P NONE
   rrnAC0071 NONE
   rrnAC0072 NONE
         cyc   57863 ..   57878 +  -8.2  -3.14931   GCCGACACGATCGCT              CCGGCG TCGT TGCCGG               TTGCTACAGAGTAAG  60 48
   rrnAC0074 NONE
        htlD   60386 ..   60398 +  -4.8  -3.10894   CGACGTTGACGCCGT                GTCC GAATA GGAC                TTCGATGGTCATCCT  47 16
         mvk NONE
       argB1   62198 ..   62210 +  -7.7  -2.81312   TGACGCCGATTGATG                GGACT GCC AGTCC                TGTCGTCAGTGAATT  54 28
   rrnAC0079   63907 ..   63935 +  -5.2  -3.53012   TGTAGACCGAAGTAA       CCG-AGCGCACGG CCGC CCGTGGACTGCGG        TTTGGCGGCCGGCAG  54 73
   rrnAC0080 NONE
        idsA NONE
   rrnAC0082   67940 ..   67950 +  -6.8  -3.48276   GGCGACGGCGGGCCA                 CGAG ACA CTCG                 TTGTCTCCACCGACC  58 182
       arsA1   68818 ..   68839 +  -4.3  -3.18681   GCGCGAGCGAAGCGA           GCGCGGTTC ACCG GAACCGAAC            TTAGTGAGGTTCCAG  47 60
        gltX   71035 ..   71051 +  -6.5  -4.08692   GAGTGGCACCGTCAC              TGCCGTG TTC TACGGCG              TTTTGCACGAGGTTC  67 357
        hsp5   73866 ..   73880 +  -4.2  -2.70932   TAGTTCCCAGCAGAC               CGCG GTGCCGG CGCG               TCGTTCGACCCCGAG  43 116
        lipC NONE
        ferB   75427 ..   75438 +    -3  -4.36206   CCTGTCATTCAGAAT                TGTA AACA TACA                 TTTATTATAGATTCT  64 170
       etfB2 NONE
       etfA1 NONE
        ydiS   79656 ..   79666 +  -2.4  -3.10164   CGTGGAGTTCAACCA                 GGGG TGA CCCG                 TTCGGTGATGAGTGG  42 19
   rrnAC0095 NONE
       hat-1   80950 ..   80987 +  -8.4  -2.97667   ATCCCGTTTCTCTCG   CGCCTGTTC-CGGCGTC CCGGC GATGCCGAGATCAGCCG   TCATTTCGTCAGTGA  57 142
         npd   87638 ..   87659 +  -2.9  -4.08216   GTGGCGGGCTGGCAC           GGGATTTCG GCTT CGAAAGCGC            TTTTAGGGCCGGTAG  58 64
      rpl7AE   88218 ..   88232 +  -2.7  -3.31792   CCGAAAGCAGCGGTT               CCACG CCCGC CGAGG               TTATCGAAGTCGTGG  46 68
      rpl24E NONE
         ndk NONE
   rrnAC0107   89923 ..   89950 +  -3.5  -3.28712   CTCTGCGTCCGATGC       CGT-CACCAGCGT CGGC ACG-TGGTGGGCG        TTGTACAGCACGAAC  48 394
   rrnAC0121  100464 ..  100478 +    -7  -4.42806   CTGACACCTGACTAC               CGGCCG CGT CGGCCC               TTTGTTTGCCGATAG  74 30
         sdr  104962 ..  104974 +  -2.7  -3.06183   ACAGGCCGGTGAATG                TAGAT AAT GTCTA                TTAACTCAAACTCAG  43 65
         zip  106173 ..  106185 +  -9.1  -2.71712   TGCATCTATCGTCGA                CGACG TGA CGTCG                CTTTCGACGACGAAC  57 364
       ilvB1 NONE
   rrnAC0135  113305 ..  113317 +  -4.7  -3.33261   ATAGCAACGGCGTTA                CTCGC TCG GCGTG                TTCTGGCGCTTGAAC  49 37
       cysK2  114768 ..  114781 +  -2.3  -4.57073   GACAGCGCAGCATGT               CGACG CCGT CCTCG                TTTTTGAGGACGGTG  68 317
   rrnAC0139 NONE
   rrnAC0140  116763 ..  116778 +  -4.6  -3.58533   AACATGCATGTTCCC              CGTCCG CTCG CGGAGG               TTTCGGAGCTTCTCC  55 458
       pdhA1  126279 ..  126322 +    -8  -2.71483   CGCCGACTACGACGC CTTCGTCGAGGGATTCAACG ACTA CGTCGCGTCGCTCGACGGCG TGCTTGACGACGTGT  52 373
   rrnAC0151  128306 ..  128316 +  -6.8  -3.44794   GCTTGACAGCGAGGG                 CACC GAG GGTG                 TTGTCGTCCTCGATT  58 135
   rrnAC0157  132385 ..  132400 +  -7.6  -2.67705   GCCGGTTCTGTTCTA              CAGTCA GTGT TGACTG               TGCTGTGAGTTGTAC  53 473
   rrnAC0163  136878 ..  136900 +  -5.6  -2.85712   CAATCGGTGCCTGAG          TCG-GCGTC GTCAGG GACGCTCGA           TAGTTCTGCATCTGG  47 27
   rrnAC0165  137834 ..  137847 +  -3.7   -4.1552   GTGCCAGCGGCTCAC               CACCC TTCG GGGAG                TTTATTAGCGCCGTG  60 103
        proS  139821 ..  139851 +  -9.7  -3.28712   GTCGGGCTTTGGCCG       CTCGCTGGTCAGG AACTC CTTGACTGGCGGG       TTCTGCGAGAACAGG  63 513
   rrnAC0168 NONE
        gltB  146063 ..  146073 +  -4.6  -2.93708   CGACGTTTTGTCTGT                 CGTC AAG GGCG                 CTGTTTTTCCGCCAC  46 53
   rrnAC0170  147221 ..  147231 +  -3.2  -3.48395   ACCTCATTCGTTTTT                 TAGC CGT GCTG                 TTCTCTGGAGAGGGT  48 59
   rrnAC0171  148345 ..  148357 +  -6.9  -2.91452   AGTGACAACTACGCC                CGGCG GAG CGTCG                TGTGCTTGACCTCGT  53 36
        gldA  153439 ..  153463 +  -5.5   -4.3467   TCGCCGGTCGTCTCA          GCGCCACTGCT TTC GGCCGCGGTGC          TTTTGATCTCCGCGT  71 98
        rfbU  157359 ..  157369 +  -2.4  -3.14132   TGAACGCCGGCACGC                 CGCC AAA GACG                 TTCGTCACGAACGAC  43 436
     rad25-1  160913 ..  160966 +  -6.6  -3.05844   TTGCCCAGCGCGGTC AGTAGCCGAC--CGCCCGGTTCGAGC ACGC GCTCGAACTCGGCGAAGACGGCGGCG TGTTCCGCTCGCGGG  51 234
   rrnAC0190  170600 ..  170611 +    -3  -2.78463   CATTAGTAAGATATT                CTAT GTTA ATAG                 TGTAATGCAAGCAGT  41 256
        adh3 NONE
        purB NONE
       yfmO2  174676 ..  174688 +  -4.1  -3.06696   TTAGGATGTACGATT                CCATA TAA TGTGG                TATGTTCACAGACCG  46 104
   rrnAC0195  175477 ..  175501 +  -4.2  -3.91716   GTCGCTCAGGTCGCC          GGGGCCGA ACACCACAG TCGGCCCG          TTGTTTGCGAAATAC  58 168
   rrnAC0202 NONE
       aglA2  187230 ..  187245 +  -4.6   -3.5525   GGCGAAACCGGGTCG              CGGGTG AATT CGTCCG               TTTCAGCCAGTATCT  54 119
   rrnAC0208  190567 ..  190582 +  -6.8   -2.9039   CGAATCAGTGTCTGG              GCGGTCG CTC CG-CCGC              TCTGTCCACTGCTGT  53 42
   rrnAC0210 NONE
   rrnAC0211  192693 ..  192742 +  -7.8  -2.96274   AACGAGGATGATGGT C-GTCACGCCGGTCGGCGTCGCCA GCAG TAGC-ACGACGACCCGCGCGACCG TCTGGTTCTGGAACC  53 176
   rrnAC0214  194027 ..  194045 +    -3  -3.14132   GCGGTCGACGAACTA             GAGTAACG TGG CGTACCTC             TTCGTCCACGAAGAC  43 20
        pimT  194753 ..  194769 + -10.1  -2.78596   ATTCGCGCGGCGGCC              CTGACGG CCT CCGTCGG              TCTGCTCACCCCCTG  63 22
   rrnAC0216  195458 ..  195480 +  -9.8  -4.09685   GGTAGTCCGACGGCG           TCCGCCGGAG CGG TTCAGGCGGA           TTTTCCACACTCAAG  78 442
   rrnAC0220  198060 ..  198074 +  -5.6  -3.86194   CGTCTGACGACATGG               GCCGTG TGG CACTGC               TTTCTACGCGGCATT  59 101
   rrnAC0221  198534 ..  198546 +  -3.3   -3.9122   TTGAAGGTCTCTCGT                CCGTC ATC GACCG                TTATTTCGAACGCTC  56 215
        arcR  208361 ..  208413 + -11.3  -4.42806   CCGTGTGAGACCAGC GCGTCGTGGATGCT-CTCTTCGGG GCCGTA TTCGACGAGGAGCGTCCGCGTCGC TTTGTTTACCGGTGC  95 522
   rrnAC0232 NONE
       ykfB2  211450 ..  211508 + -10.9  -3.06162   CACGATATCGTCTTT --CGCGCGCAGGCTCCCGAAGACGACCGT ATC ACGGCCGACTTCGAGGGACTTCGCGCGGA TGTTGCCGTGGAGTC  66 519
   rrnAC0236  213236 ..  213246 +  -4.6  -3.67976   CTGCAGGCGCGAAAG                 CCGG TCA CTGG                 TTTCAGCTTCGTCCA  55 132
   rrnAC0238  215687 ..  215714 +  -6.3  -3.25652   GTCGTGTCGATAGTG        TCTCGTTCTGC AGCGCG GGGGAACGAGA         TGTTGATTGCGTCCA  55 78
        qacE NONE
        hadL NONE
         cat NONE
       trkA4  221800 ..  221822 +  -9.1  -2.80113   AGTTCCGCCACGGTG           GGACCGGAG TCGGT CTCCGGTCG           TGTCGTCCGCTCGTC  57 474
   rrnAC0247  223982 ..  223992 +  -6.8  -2.65264   CTGACAGCGTCTGAA                 CTGG GTG CCAG                 TGCTGTCCGTGGTGG  50 55
   rrnAC0248  225489 ..  225533 + -11.3  -4.09685   AAGCTCACCGGAACA TCCG-CGGCCGCGGCGTCGC GTGCGA GCGTCGCAGCCGTCGTCGGA TTTTGGCCGGTCAGG  82 449
   rrnAC0250 NONE
      yvrO-2 NONE
      abcS-2  229646 ..  229684 +    -9  -3.32844   ATCCCGACGTAGCTC CGGTTCCGC-CGCTCGAAC GCCG GTTCGAGCGAGTGG--CCG  TTCTGGCCTGCCCAG  63 266
         apl NONE
   rrnAC0266  240203 ..  240213 +  -2.4  -4.43272   CATGGAGTATCAACA                 CGGG CAT CCGG                 TTTTGGCTTTTCCCT  63 450
        yrbE  241436 ..  241450 +  -6.4  -2.72799   CCTTTCGGCGGCCAC               TGGTAG GTC CTGCCA               TGCTCTCTATCGCGC  49 59
        gbp1  243070 ..  243116 +  -4.8  -2.64616   GACCGCACCGGTGGT CGGCGTGGTCGCGGCGGGCAGT GGT ACTGCCAGCCGCTTCGAGGGGG TCGTATCGGTGAAGA  43 464
        hisD  245205 ..  245215 +  -5.4  -3.67622   ACCGAATAGCCTGCA                 GCAT AAG ATGC                 TTGATTTTACAGGTA  56 156
        phoD  247603 ..  247615 +  -3.3  -3.04322   GGGGGCGTTCCCCCT                GTGCC GGC GTCAC                TGTTAACACGTTCGG  42 44
   rrnAC0274  248137 ..  248168 +  -2.9  -3.88583   AGATTGTCCAGTGTG     GCCTCCG-CG-CGCT CGAT AGCATCGTCGGCGGC      TTTGTCGAAGCTTTC  56 141
       cpdB3  253370 ..  253380 +  -2.4  -2.52676   CGCTAGCGATTTAAA                 CCTC GGC GCGG                 TACGTTCCGCCGATG  38 35
   rrnAC0284  254054 ..  254069 +    -4  -2.62184   GCAGCTTGTACGGTT              CGGTCAC CCA GT-ACCG              TAATGTCAGCAACAC  41 240
   rrnAC0286 NONE
   rrnAC0287  256358 ..  256372 +  -4.2  -2.87344   GTACTCGTGGACCCC               GTCGTC AGT GACAAC               TGTATCCAGCAGGTG  44 381
   rrnAC0290  257709 ..  257727 +  -4.5  -2.71924   AGTGGAACGGCACGA             ACTGACC AGCAC GGTCAGC             GTTTCAACCCGGCTC  43 21
        pri1 NONE
   rrnAC0293  261644 ..  261660 +  -4.3  -2.76686   CGCTGGATACCCTGT              TCTGCGG CAG CGGCGGA              CTATTTATATACAGT  44 81
   rrnAC0294  262272 ..  262300 + -10.1  -2.82491   CAGTGCAAGAAAGCT        CCCCAGCGCCTGC CGC GTCGGCGTCGGGG        TGTCGTCCATCTGTC  60 174
   rrnAC0297 NONE
       zntA3  266385 ..  266400 +    -6  -3.06302   GGTTAGATATCGCCG              GCGCGG ATGT CCGCGA               TTCGCTGGCGGTCAT  52 35
   rrnAC0300  268759 ..  268796 +  -7.6  -3.02461   CGAAGAATCCAGACG   ACGTGGCCCCGACG CGTATCGCAA CGTCGGGGCCGCCA    TGTTCGACAGCGTTC  54 240
        ghmP  273318 ..  273357 +    -2  -3.06183   CGCGCCCCGGAACAC  CGGTGCGTCGC-TGACT GAATAGG GGCCAAGCGGCGGGCCG  TTCAGTACCAGTCGC  42 4
       yqjM1  274525 ..  274535 +  -2.4  -3.36327   CGCCACAGTACCGTC                 GCGC CTG GGGC                 TTCTGACTGCCCTAC  44 9
   rrnAC0312  279971 ..  279997 +  -8.6  -3.53012   CTGTTCGTCCGTGCT         GACGAACGCCGC CGC GCGGTCCTCGTC         TTTCGCGACCCGCGC  63 232
        pepQ NONE
   rrnAC0323  288335 ..  288360 + -11.9  -2.71712   TACTTTCGCACGGCC         CGGGTAAAACG GCGT CGTTTGACCCG          ATTTAGCCGAGCACG  70 464
        fofB  289859 ..  289881 +  -6.3  -2.74192   CAGCGTAGGCGGCCG          CTGGTGTCGGC GTG GCCG-C-CCAG          TGATATTCGGGGATG  49 33
   rrnAC0327  290254 ..  290292 +  -7.5  -3.34902   CGTGTGGCACGGCCT  GTT-GCAGCGACTGCTCTC GCC GTGAGCGGTCG-TGCTAGC  TGTTCTGTCGTCGGC  59 1
       leuA2  292277 ..  292292 +  -7.5  -3.33899   GGCGTGCGTATTGTA              GGGGC ACTATA GCCCC               TCTCTTTACCTTTTC  59 229
       ilvB2 NONE
        ilvN NONE
        ilvC NONE
   rrnAC0333 NONE
        leuC NONE
        leuD  298125 ..  298147 +   -12  -3.85698   AAGCAGACGATTGAC           GCGAGGTCAC TTT GTGACCTCGG           TTTGTGCGAACGGCA  83 27
   rrnAC0338 NONE
        htlD  300223 ..  300256 +    -8  -3.53091   CGCCAGTTCACAGGA     GACGTTCGGAACCG ATACGC CGGAACCGAACGAC      TTTCACCAGCCGGCT  64 353
        ipmD NONE
       deoR2 NONE
        pfk4  303453 ..  303473 +    -9  -2.56596   CCGTTTCGGCACGGT            TCGACGTG ACCAC CACGTCGG            TCACTTCGTCCAGCC  56 454
   rrnAC0346  305645 ..  305687 +    -5  -3.67296   CTGTTCGTTGAACCG CTGG-TCGACCGCCATCCGTT CGCC GGCG-ATG-CGGTCGGTCCAG TTTGAATCGCTCATA  55 415
   rrnAC0348  307497 ..  307509 +  -6.2  -3.35679   GGCCAGAATCTCGTT                CGGC GACGG GCCG                TTCTCGCTCAGCGCA  52 361
   rrnAC0350  308098 ..  308126 + -11.8  -3.41325   GTAGTGCCGAACCAA        CACGGCTGTG GCTTTTTTA CACAGCCGTG        TCTTGTTGCCCTATG  78 37
        ubiA  309415 ..  309440 +  -9.7  -2.64243   CCTCGTCCGTCGTTT         CTGCGTCGACC CGCT GGTCGACGTAC          TGCTGTGCGATGTCA  56 447
   rrnAC0354 NONE
   rrnAC0355  311386 ..  311401 +  -5.4  -3.53012   GTTTGTAAATCATGT              GGTTAG TTTA CTGACC               TTTACACGCAAGGGA  54 75
        htlD  313348 ..  313367 +  -4.2  -3.40558   CTTGTTCGGGCTGTC            CGGTTTCG GATC CGGAGTCG             TATTTCACCTCTATG  51 126
       serA4  320840 ..  320868 +  -2.1  -3.63569   GAAAAACCGCACTCG        GCGAGGCCGACCG TTA CAGATAGCCGCGC        TTGTTGAGCAGTTCG  48 485
         lbp NONE
         htr NONE
   rrnAC0372  329420 ..  329430 +  -6.8  -3.27498   GAGATAGCCCGCCGT                 TCCC CAA GGGA                 TTGCTCTCCAATCTG  56 194
   rrnAC0374 NONE
        ssrA  333035 ..  333049 +  -5.7  -4.35742   TGCTTCGGATTTATG               CAGTC TCAAT GACTG               TTTTGCTAATTGCAT  72 135
   rrnAC0387  343829 ..  343842 +  -3.1  -3.79874   CGGGGAGCCCAGAGA               CGATT ACAC AGTCG                TTGTATTCTGTGGCA  53 121
         pcy NONE
        nosZ  346468 ..  346484 +  -3.6  -2.74248   GTCGAACCGGCGGAG              GGGTAG CGCCA CAACCC              ATTTCGGAGGTGTTC  43 20
   rrnAC0391 NONE
       nosD2 NONE
      nosF-1 NONE
       nosY1  350786 ..  350824 + -13.1  -3.14344   CGACCCCGTAACGGT   GAGGTAGACGCCGAGGC CGGTC GCCGCGATGTCTGCCTC   TTCCTCGCCGCCCTC  73 193
       usp15  354732 ..  354754 +  -9.1  -2.87931   GCTGGTACACCGGGA           GCTCGGCGA TTGCT TCGCCGAAC           TCTGTAGCGAGTGCC  58 449
       htr12 NONE
   rrnAC0405 NONE
        fbr3  358425 ..  358444 +  -4.2  -4.56597   GCGAAATGACTGCAA            CGGCGATGC CGA GCAGC-CCG            TTTTTCGCAAGCACG  72 95
       ark-4 NONE
       rre-1 NONE
       kinA6  363365 ..  363401 +  -3.7  -2.81291   GCACGCAACTCTGTA   G-GGGTGGCCGATTGT CACATT ACCATCGGTCAGCCGC    ATTTCAGCTTCTGAG  43 25
         oye NONE
   rrnAC0414  366140 ..  366161 +  -4.3  -3.91084   CAGACCTCCCGCTCT           GCGCTGGCA ACGA TGACACCGC            TTTCGTTGACGCTCG  58 467
   rrnAC0417 NONE
   rrnAC0418  368756 ..  368777 + -15.9  -2.98034   GAAACAGTGAAAGTT           CCACGGGTC ACCT GACCCGTGG            TCGTTTACATTACTC  83 43
       trmB2  370972 ..  370983 +  -2.2   -3.8599   TGTACTGCTGTGCGA                CGGT CCTG ATCG                 TGTATTTTTTTTCAA  54 72
   rrnAC0426 NONE
   rrnAC0427  378280 ..  378310 +  -2.4  -2.82291   CTTAATTGTGCCACT       GGCGGACGCAGT AGCATGA ACAACGTCCTCC       TCGTTACTATCGATT  39 46
        yidJ  380105 ..  380138 +  -4.5   -5.1356   TGATGTCGTCGGGGA     GTTGTGTGGCAACTG CAGC CAGTTCCCGGACACC      TTTTTCTTCGTCGAG  84 480
         tot  384689 ..  384716 + -14.2  -3.84825   CGCATAGCGGAGTCC        CAG-CGGTCGGTC GCT GGCCGACCGCCTG        TTTGATCTACCTGAG  91 34
        traB NONE
   rrnAC0437  388913 ..  388945 +    -4  -4.07568   CGCTGTTCGTCCTCT     GAGCAGTCGGAGCGC TCCG GCGGAACGAC-GCTC      TTTTGCCCCCGCCAC  60 24
        purM  390020 ..  390030 +  -5.4  -3.54935   GAAGCCGATCAGGCG                 GACA GGA TGTC                 TTTGCCGGCGGTTTC  56 60
       psmA3  392521 ..  392537 +  -6.5  -2.94045   ACTTCGACGAACTGC              TGTAGCG GCA CGCGACA              TAATTGTTGCAGTCA  53 21
   rrnAC0443 NONE
       manB2 NONE
         cdd NONE
        udp2  396340 ..  396360 + -18.3  -3.80625   GTAGGAGACAGCATA            CCGCTCGCC AGT GGCGAGCGG            TTTCACTTCTCGCGA 100 153
        galE  399372 ..  399387 +  -3.2  -4.15044   TAACTGACTGCCGTC              GGCTCA ACGC TGGGTC               TTTATTCGCCGCCCG  58 45
        arg1  400727 ..  400760 + -11.7   -3.2794   GTCGGTGACGGCTTT     GGCCGTCGACACGCGA CCG TTGCG-GTCGTCGGTC     TTGATGTCGATGAGG  72 422
       top6B NONE
       top6A  408834 ..  408855 +  -6.5  -3.17146   TCCATCTCTGTTCGC           CGTCGCTAC TGTC GTAGCTGCG            TATCTTGTCACCGCC  53 303
   rrnAC0469  418810 ..  418834 + -14.9  -3.17723   GCCGTCCGCTTCAAG          CGCCGCCAGCG CCT CGTGGGCGGCG          TTGGGTTCGGGGTCG  80 510
        sucC NONE
        sucD  421439 ..  421459 +  -2.4  -4.30576   ACCTACTGTAGGGCA            CCGTCGGT TTCTT ACCGCCTG            TTTTCGTAGTAGCAC  60 30
   rrnAC0475  422717 ..  422727 +    -4  -3.86897   ATCTGTATTTTCGAA                 TATG CCT CATA                 TTTGTCGGAACTGCA  58 272
   rrnAC0476 NONE
   rrnAC0477  424662 ..  424697 +  -8.9  -5.00616   CGACCGACGTGTCGG    CGCCGTGCCGGACGAC CAGCC GCCGTCCGTC-CGGTG    TTTTTTCAAGCGAAA  93 398
        trp5 NONE
   rrnAC0480  427824 ..  427837 +  -5.9  -3.23216   TTCAGCTGTTCGTCG               CGGGG TTCT CCTCG                TTCCTCGTCGTCGGC  54 136
   rrnAC0481 NONE
        yajO NONE
   rrnAC0483  430581 ..  430612 +  -7.2  -2.70932   TCGTGGCGACACCGC      CGAGGTCGAC-CGGG CCT TTCGCGACGGCCTCG      TCGTTCAGGCCCGAC  52 365
        yqjF  431730 ..  431764 +  -4.9  -3.83502   GCGACGCCTGGGTGT    CGGC-CGTCGTGG-CGA CTG TCGACCGCGTCGAGACG    TTTGGTATCGAGGTC  57 183
   rrnAC0486 NONE
        htlD NONE
       araL1 NONE
         pip  435360 ..  435370 +  -3.2  -3.30124   AGAATATGATAGATA                 CTAG TAA CTGG                 TTGTGACGACTGGCA  46 162
   rrnAC0491 NONE
   rrnAC0492  435862 ..  435882 +  -3.2  -3.62597   GAGTACTCGGGATAT           CCCATCGAC TGTA GGCG-TGGG            TTGTTCAGACATCGG  50 39
   rrnAC0494  436266 ..  436278 +  -3.3  -4.17089   TCTGACGGGCCACAC                TGGCT CTC GGCCG                TTTTACCGGTTTCAC  58 36
   rrnAC0495  436592 ..  436605 +  -3.9  -3.89956   CGCCAATCTTTTGGG               TTAGA TTCG TCTAA                TTTGGTGTATGCTGA  58 84
        sirR  437437 ..  437449 +  -4.7  -3.07816   CCTCGTCGTCAGCGC                GGCGG GGA CGGCC                TTCGCTGGCTGGACG  47 156
   rrnAC0497 NONE
   rrnAC0498  438594 ..  438604 +  -3.2  -3.53012   TCATCCGGCGCGCCT                 GTCT GTC GGAC                 TTTCCCGGCAAAGAC  49 150
   rrnAC0503 NONE
       copA4  445092 ..  445109 +  -9.1  -2.73994   TCTGGCAGTGGGGCC             GGGACCG GAAG CGGTTCC              TCCTGTTCGGCCGGT  60 214
   rrnAC0505  446735 ..  446751 +  -3.5  -3.75461   TTCCCACAAGACAGC              GGCGCTC AGA GTTCGCC              TTTGGTCGCCATTTC  55 56
        hcp2  449097 ..  449109 +  -6.2  -3.30243   GACGGCGAAGCCGAC                CGCG GTGAG CGCG                TTCTCGAAAATCAGT  52 113
        hcp9  451052 ..  451075 +  -9.6  -3.09834   GCGGGAGGAGGACTG          CTTCGTCTCG CCGT TGAGACGGAG           TTCGATACTGGCGTC  60 248
        tyrA  452501 ..  452517 +  -2.1  -2.78384   CGCAGATACTTTTGA              GCGGCTC TAC GAGCAAC              TCTCATGAACCAGGA  39 1
   rrnAC0513  453989 ..  454005 +  -7.9  -4.36914   ACGGTCATCGACCGG              GCCCGCT AGC GGTGGGC              TTTTCTCGGGGACGG  77 17
        surE  454842 ..  454874 +  -2.6  -3.15544   GCGAGGCGGCCGACT     GAGCA-GACGATGCG GTTC CGCAACGCCATCCTC      TTCGTCGCGCTCGCA  42 24
   rrnAC0516  455805 ..  455826 +  -5.8  -3.73775   TCTGCCGTCACTGAC           TCGTCCCG GAGGAA CGCGACGA            TTTCGTCCCCGTCGG  60 56
   rrnAC0518 NONE
   rrnAC0519  457711 ..  457729 +  -5.9  -3.78034   TCGCTCCCGCACCCA             CAGCCCC TGACT GGGCCTG             TTGTTCCTGTCCATC  61 65
   rrnAC0524  461279 ..  461332 + -14.5  -3.29511   CTCGAAACACACTCG CGGCCGTGGC-GACCTTCGCGAAACC TGC GGTTTCGCTCAGTCCCGCCACGCCCG TTCTGCGAGGATCGG  83 424
   rrnAC0525  463722 ..  463738 + -10.1  -2.87211   GACCCCACCGCCAAC              GCGGTCA GCG TGGCCGC              TGTCTGGCGACGGGT  61 503
       hisC2  466605 ..  466634 +  -6.3  -2.75074   CGGACCTCGACAGGC       TGTCGGAGTGGCT TGAC AGCCGCGACGACG        TGCTGTTCGAATCCC  49 188
   rrnAC0531 NONE
        pgsA NONE
         tnp  469009 ..  469025 +  -4.3  -3.05935   CAAACCGCGCCCCGT              CCAAGCC GTC GGTATGG              TTCAGTGCGAGATGT  47 193
   rrnAC0535  469775 ..  469799 +  -8.5  -3.54741   GCCGGTCGACGACCT          CCTGTAGCTCG TCA CGGGTGACAGG          TTTGACGAGGTAGTC  65 251
        tpiA  471396 ..  471414 +    -8  -3.90744   AGTCTGGCCGTTGAC             TGGCGCGG CCA CCGCACCG             TTGTTTGCGACGGCC  68 521
   rrnAC0539  473595 ..  473607 +  -3.3  -3.01712   GTCACCGCCAAACCC                GTCCA GAT TGGCC                TGTTCGCCGGCAGAG  43 260
   rrnAC0541  475607 ..  475635 +  -7.3  -2.71712   CATCCGCTCGTCACG        TCCGTTCCTCGCA GGA TGCGGCGACCGGG        ATTTGAACCCGGGCC  53 204
         tnp  478422 ..  478433 +  -2.2  -3.32562   TGATTACCACCGCCG                TCAG ACGA CTGG                 TTCTCCGGGATTTAT  44 114
        pfk1  479459 ..  479480 +  -2.2  -2.93164   CAGCAAGCTTCTTAT           CCCTTCGCG GGGAA CG-GCAGGG           TATGATTAACTATGA  41 51
        pykA  481314 ..  481337 +  -3.8  -3.01537   TCTCAGGCAGGGAGC          GAGACTACTG ACCG CAGTAGAATC           TGTGTAGTTAAGTAT  44 15
        glcK  482736 ..  482756 +  -6.7  -3.29511   CTGTGTGATCCGGTC            CTGGCCCCG TTC CTCGGCCAG            TTCTGCAGCGATAAA  55 413
        gpdA NONE
        gpdB NONE
        gpdC  494108 ..  494125 +  -6.3  -3.14527   CCAGAGATTCTCACA             CG-GTTCG GTT CGAACGCG             TCTTCGTCAGGCTTG  53 493
   rrnAC0564  500063 ..  500073 +    -4   -3.0894   ACCCAGACGGATAGA                 GTAA GGG TTAC                 TTCCATGCATGATTC  46 291
   rrnAC0565  500548 ..  500584 +  -5.2   -4.2558   ACGAAATTCTCTAAC   TAC-CCGCAATGCGACTG GGA CAG-CGAATAGCGGCGTA   TTTTCGTCCGAACTC  67 27
      livK-1 NONE
      livG-2  503380 ..  503392 +  -3.3  -3.20723   CACACGAGGTTGCGA                CTCGG GGG CTGGG                TTGGATTCCTGAGGA  43 251
      livF-2 NONE
      livH-2  504954 ..  504972 +  -5.2  -2.87683   CTCGTCATTGCCCTG             CTGGCG CTATACC CGCCGG             TGTATCACACGCTGT  47 144
      livM-2 NONE
   rrnAC0571 NONE
        catD NONE
       fadD1 NONE
        htlD  511142 ..  511166 +  -6.4  -3.28924   GTTCTCGATAAGCCG         TCGCT-CCTCG GTGA CGCGGTAGCGA          TTCTCGCCCACGGTG  55 470
   rrnAC0578 NONE
   rrnAC0579  514588 ..  514606 +  -5.2  -3.78329   CATTGATTGCCTGTT             TGAACGAC TCC GTCGCTCG             TTTCGCTTCGTGAAA  59 55
       phrH1  516952 ..  516978 +    -3  -3.72695   GGGACATATTCGGGA        GCGGTGT-CTG ATGCTA CAGTACACCGG         TTTCGTCGCGCCCAT  53 169
   rrnAC0590  520720 ..  520736 +  -3.7  -3.03792   TTTGCCAACTAATTC              CTCAAGA CGT TCTTGAA              ATTTATATCGGTCGT  45 394
       rad25  536674 ..  536712 +  -8.8  -3.04144   TAACTATGGCTCTCC   CTGGCGAGAAGCAGAGAA ATG TTCGATGCTAATCGCCAG   TGTTGCGGGTCGCGA  61 98
   rrnAC0619  538036 ..  538056 +  -5.4  -4.19587   TACGGGCGTCTCGAC           CGGGGGCGT CGTC AC-TCCCCG            TGTTTTTGTTGCTCC  67 51
   rrnAC0620  539772 ..  539784 +  -5.5  -3.53224   TCGGAAAGCTGTCGC                CGCCA CTG TGGTG                TTTCGAGGAGGAGTC  55 143
      msbA-1  545206 ..  545234 +  -2.5  -3.67517   TGGCTGGCGTGCTCG       CCGAACCGTTGGA CGGCC TCCAGCG-T-CGG       TTTCCAGTGTTCCTG  49 272
   rrnAC0629 NONE
        sppA  548207 ..  548230 +  -4.4  -5.24129   ATATCGAGGGGCTCT          CCTTCCGTCG ATAG CCTCGGGAGG           TTTTTTATCCGGGGA  85 12
   rrnAC0631 NONE
   rrnAC0632  550514 ..  550542 +  -7.4  -3.68302   CGTCGTCGACGAGCC        ACTGGATGAACC AGCCC GGTTCGTCCGGA        TTGTTCCCGTCTTCG  65 401
        nudB  552022 ..  552036 +  -5.6  -2.87132   GACCGTCTCTAGCGC               GGCGGC GAT GTCGTC               TGTCTCCAGAGCCAC  48 180
       ppiB2  555108 ..  555121 +  -9.5  -3.43492   TGTGAATACGGATGC               GGCCG AAGC CGGCC                TTCTCGTGGCTCTCC  65 488
   rrnAC0640  556465 ..  556494 +  -3.3  -3.58343   GTAGACGCTCTCGAT       GACCGCGTCCTCG TCGT CGATACCGCGGGC        TTTCCCGCTGGTCCA  51 426
        bdhA  562232 ..  562249 +  -4.7  -3.85698   CCACGCGTCTGGCGT             CCCGGGC GGCG GTACGGG              TTTATACCAGACAGA  57 113
        acs1  564314 ..  564338 +  -8.6  -3.34043   GAGGCGTCGTAGTCA         GCCG-CCGACGG CGT CC-TCGGTCGGC         TTCTCCAGTCGTAGC  62 29
   rrnAC0654  568058 ..  568073 + -10.4  -3.26319   TGACGCCCTCTTCTT              CCTCGC CGTC GCGAGG               TTCCTCTGCAACGTT  66 151
   rrnAC0657 NONE
   rrnAC0658  571447 ..  571466 +  -5.7  -2.54896   GGCACCGTAGCGTAT            TCAGCCG CTCAGT TGGCTGA             TCGCTTCAGTGACGA  48 31
         apa  573641 ..  573652 +  -5.8  -3.85698   AGGAATAGCGGAAGC                CGAG GGAA CTCG                 TTTGTCAGACCGCGA  61 33
   rrnAC0663  575377 ..  575401 +  -4.1  -3.35934   CTCGTCGCGCGGAAC          GGCCAGCCTGA ACG TCGGGACGGTC          TTCTCGACTGTCTCC  48 91
   rrnAC0667  579441 ..  579466 +  -7.5  -3.11118   TCAGGCATCGAGGAA         CTCGCGGAGGCC CTC GGCGTC-GCGGG         TGTTCAGTACGTTGT  57 522
   rrnAC0672  584001 ..  584014 +  -3.9  -3.69395   CTATGCTTTATGGTC               CAATA TAGA TATTG                TTATTAGCTGCTGCA  52 97
        htlD  585467 ..  585483 +  -5.8  -3.70863   AACCAACCCCGATAT              TGGCGA GTGAA TCGCCG              TTTGACTGCTGTGTG  61 16
   rrnAC0675 NONE
         nfi NONE
       yusZ4  588426 ..  588466 +  -4.7  -3.20573   GCGGCACACGGCGTA CGTCGTGGCCGCGG-AACA TGTCC TGTGACCG-GGCCAGGGCG TCTTGCTGTACCTGC  48 120
       mamA1 NONE
        mamB NONE
         mal NONE
   rrnAC0688 NONE
       citE1  600161 ..  600172 +  -5.8  -4.83615   CTGATTTTTGGCTAA                GCTG GCAA CAGC                 TTTTTATCCGAAGTA  78 26
        cinA  602052 ..  602068 +  -2.3   -2.6732   GGACCTGGAAACCGC              CTTAC AGGAGTA GTAAG              CTCTTTCAGTTGGGA  38 13
   rrnAC0695  602980 ..  603002 +  -6.3  -3.14468   TTGTACACTTCTAGC          GCGT-CGATG ATGT CGTCGTACGC           TTCGATGTCGTCCAG  53 398
        aroE NONE
   rrnAC0708  614257 ..  614267 +  -6.8  -4.56597   ACTTCTGAAACCGTT                 GACG TTC CGTC                 TTTTTGCGCCGAACC  76 33
       trpE1 NONE
       trpD2 NONE
       ilvE2  617448 ..  617465 +  -9.9  -2.62184   CGGTTTGAAACGGCT             CACATCC TTAC GGATGTG              TAGTATGGACGAGGA  62 96
   rrnAC0713  618135 ..  618157 +  -5.5  -3.91032   ATTTCGAACTCGTTT           GCGATTGTC CCGGC GGCCATCGC           TTTGTCGCGTAGTTG  62 274
        usp6  619213 ..  619229 + -12.3  -2.81471   GGCGAGGAAAGCTAA              CACCGCT CCC AGCGGTG              TATCGTGGAATTATA  71 26
        porA NONE
        porB  622845 ..  622863 + -17.4  -2.81642   TCGATTCCGGTGAAA             CGGCGGCC TGC GGCCGCCG             TATGCTACCTGCTGT  87 125
       ubiE3  623781 ..  623797 +  -3.6  -2.78384   GTTCGCAAACCTGTG              TCGCGG TAGGT CGGCGA              TATGGTGGAGGCGAA  43 17
        phr1  625690 ..  625713 +  -5.2  -3.14564   CGGCGTTGGCGGGTG          GTACTGTGTC AGGG GCCACAGCAC           TTCGTACGACCGTCC  48 452
   rrnAC0726  629206 ..  629226 +  -4.5  -3.83561   CCTCGATATTTGAGG            CGACCGCGC GAA GTGCGGCAG            GTTTTTTTCCGCCGG  57 28
   rrnAC0727 NONE
   rrnAC0728  630788 ..  630823 +  -3.2  -3.30159   AGCGGCGACCTACAG    CGGGGTGTCGCCGACAA AAT TTG-CTACGGCACTTCG    TTCTCGCGGAATTCA  46 339
   rrnAC0737  636714 ..  636724 +  -3.2  -3.85698   GTGCCGACAGCGGGT                 CTGA TTC TCGG                 TTTCTGCGAACAGGC  53 41
       usp29  637462 ..  637510 +   -11  -3.41988   AAACTGTTGCCACTC GCTCTCCGGCACCACGTCGAGCAG GTC CTGCTCGATG-GCTTCCGG-GCGC TCTTCTTCGGTGAGC  71 195
        hat1 NONE
        hat2  639536 ..  639587 +  -7.2  -3.14132   CGCACTGAGGACGGT CCGCGACTCGG-GGTCGTCGC CGGGAACGAAC GCCACGACCGCCGGCGCGCGG TTCGTCGCAGCCGAC  56 338
   rrnAC0743  640269 ..  640281 +  -3.3  -3.42996   TTCAGTGAGTTCCAG                CAGTG TAT CTCTG                TTGTCATCGCTGGTA  49 112
   rrnAC0749 NONE
   rrnAC0750  646766 ..  646777 +  -4.4  -3.10112   ATACCGTTACCCTTT                CAGA CCGG TCTG                 TTCGCTGGCTTGCAT  47 451
       icfA1  648052 ..  648066 +   -10  -2.63631   CAGGTCGCCCCGGGT               CGCTTG TCC CAAGCG               TCCTGTACAGCTTCG  59 446
       trkA1 NONE
       trkH3  651953 ..  651971 +  -7.4  -3.14132   CATCAGGCGTCAACT             GTGGCAGT TCC GCTGCTAC             TTCATCCGGGAGCCC  56 336
       usp17 NONE
         cat  656648 ..  656663 +  -2.5  -4.63486   ACGTGGCCCTGTTCT              TTCGC CCCCTC GCGGA               TTTTCTTCGACCGCT  65 57
   rrnAC0768  664439 ..  664451 +  -2.7  -4.37886   TTCGCCGGCACTGGT                GAATG GGA TATTC                TTTTGTGACCGCTCC  64 73
   rrnAC0769  664980 ..  664996 +  -9.4  -2.52023   CTGCCTGGTGCATCA              GCAGGC GAGCG GCCTGC              GTCTTCGTGTCCATG  56 270
        fbp2  668299 ..  668351 +  -3.9  -4.11216   TCCGCGTTGTCAGTA TCGAGGTGTTGAGCGCGACGATTAC GTT GTGGTCGCCGCTTGCAGTGCCCCGG TTTTCCAGATCGACA  63 337
   rrnAC0774  670694 ..  670708 +  -3.5  -3.21806   GCCGCTCTGGGATTG               CGTTG TTCTC CGACG               TTACCTGTTCGTTCG  48 40
       gdhA2  672146 ..  672166 +  -8.9  -4.08692   ACCGCGTCCCGGAAT            CAGTCGCGG CTA CCGCGGGTG            TTTTGCCAGCGCTTC  75 40
   rrnAC0776  673091 ..  673146 +  -9.6  -3.14051   CGCCGCGTGGTTCGA GAGCCTGGCG-TGGACGAGCGTTGCGG CGT CGGTCACGCTGGTCCAGTGCCAGCCGC TGTTCGTCGCCATCG  66 436
   rrnAC0777  674077 ..  674093 +  -5.1  -2.91264   CATCCGGTTGAGGAA              GTCAAAC ACC GTTGGAC              TGTGTCGCTCGACGG  46 369
        acdE NONE
        acdF  676070 ..  676080 +  -3.2  -3.40403   GTTGCATGGCTGTGC                 CATC AGC GGTG                 TTCTCGTCGACGAGG  49 328
       doxD1 NONE
   rrnAC0785 NONE
   rrnAC0786  679688 ..  679699 +  -2.2  -2.81547   CGGCACTGTGGAGCG                TTCG CTTT CGAG                 TCCTTCATATACGCC  39 53
        pssA  680540 ..  680556 +  -5.1  -3.71998   TACGGAGTTCAACAG              CAGGAAT GGA ATTCCAG              TTCTCTTGGTACCTA  59 146
   rrnAC0789  682444 ..  682456 +  -5.5  -2.78596   GGGACAAACGACACC                TCTCC GTC GGGGA                TCTCGTGAGCCAGTG  46 194
   rrnAC0791 NONE
      cdc48b  685796 ..  685811 +  -6.1  -4.68593   TTCCAGTAGCGACGG              TCGGC ACTGAC GCCGA               TTTTTGCGTAATAGA  78 32
        htlD  688298 ..  688316 +  -3.8  -3.47841   CGACTCGAAACCGTA             TTCTGGAT TCA GTCCGGAG             TTGTGGTATGGATCT  50 60
   rrnAC0795  688936 ..  688967 +  -6.5  -2.61216   CAACATGTCTCGCCA      CGCGCCGTCGAGA TACCAC TCCTGACGGTGTG       TCCCTTCCTTCGTGA  48 77
   rrnAC0800 NONE
   rrnAC0801  694170 ..  694196 +  -7.3   -2.9294   CGGTGACGTCGACCC        G-GTCGTAGTCG TGGG CGACGACGACGC         TCTCTGCCTCGTCTA  53 307
   rrnAC0805  696703 ..  696716 +  -5.9  -2.87243   CGTCACAGTTCTCCT               CGTGC TGGC GCGCG                TCGTTCTGGTCGTCG  48 106
      cdc48c  699246 ..  699257 +  -7.2  -3.60296   CACACGCAAAAAAGG                CCCG GTGT CGGG                 TTTCGGCTACGCGTC  63 272
        nosY  703280 ..  703292 +  -7.7  -3.03771   CAGATACTCCTCCAA                GTACG ACT CGTAC                TGTTCCCACATCTCC  54 139
         tnp NONE
   rrnAC0817  705900 ..  705916 +  -5.8   -3.1637   TCGTGTGCTCGGACT              CCTCGT TGAGC GCGAGG              TTCGTCGCGATCTCT  51 445
      livH-4 NONE
        livM NONE
      livG-4 NONE
      livF-4  715147 ..  715165 +  -3.7  -3.29511   ACCTGAATCGACGTT             TCGGAGC TGGCC GCCCCGG             TTATCGACGGATAGC  48 403
        ech2  719467 ..  719483 +  -2.1  -2.70932   AGTAAGCTGATTAGC              GTGGCCG ACA CCACCAC              TGATTCAGCAACCAG  38 36
   rrnAC0834  720284 ..  720314 +  -5.4  -4.39571   GTCGCCAGCGAGTTC       CCAAGTACGAACAC GGC GTGTTTGTGCTCGC       TTTTCGATTTGTGGA  71 185
        menF NONE
        menD  724523 ..  724536 +  -3.7  -3.35679   AAGAACTCCAGGTGG               CACCG TTGC CGGCG                TTGTCGCTGAAGCCG  48 418
        ech1  726686 ..  726717 +  -7.3  -2.82623   AGTACGTGTTGTGCC      CCTCATACACCGT CTCCTC ACGCTGGATGAGG       TCCTTCTCGAACAGG  52 205
       alkK3  733036 ..  733061 + -10.5   -3.1996   CCGAAAGATGGAACA         CGTA-GCCCGTC AAT GACGGGCATATG         TTAGCTTCCGGTTTC  68 91
        htlD  735486 ..  735526 +  -2.6  -4.03234   ACCGCTGTTCGATAA CGA-GCAGACGCTATCTGTC GGA GTGAGATATCG-CTGCCTCG TTTATCTGCAAAAAC  56 135
        pebP  739949 ..  739971 +  -9.1  -3.28712   CGCTCGACTGTTCGG           GCTCCCAGC CCAGT GCTGAGAGC           TTGTCGACGGAGAGG  63 96
   rrnAC0856 NONE
   rrnAC0857  742153 ..  742163 +  -2.4  -4.42386   ATACCCACGCAGTTG                 TGCC GCG GGCC                 TTTTATCGCTCGACG  63 40
   rrnAC0858 NONE
       folA1 NONE
   rrnAC0860 NONE
        tfeA NONE
   rrnAC0862  745820 ..  745833 +  -2.3  -2.92171   TGCCGTCGGAGCTGC               TGGCA ATCG TGCCC                TGATTTCGAGCTATG  41 9
   rrnAC0863 NONE
    nop56/58 NONE
         fib  748165 ..  748190 +  -4.6  -3.38812   TCGGTATCGTCGCTC         GGCCCCGC AAGGACTGAC GCGGGACC          TCTTGTTCACGCGAG  52 9
        gcs2  749387 ..  749397 +  -2.4  -3.35467   AGGGTGTCGCCTGGG                 GCCG GAA CGGA                 TTGGTCGTTTCTAGA  44 44
   rrnAC0867  750025 ..  750038 +  -3.7  -2.79183   GTCCGAAGACGGCAA               CGACG ACGC CGACG                TGTAATCAAACTCGG  43 7
       coaD2  751054 ..  751083 +  -5.5  -3.32844   CGCTATCCCGTAGGG       GTCCGCCGGTTCG AATC CGGTCCCGCGCAC        TTCTCGACTCGAACA  52 477
   rrnAC0871  751703 ..  751754 +  -4.7  -4.15044   AACACGCCGTCGCGC TCGATGAGATGCGG--TGAGCGAG GGGTGGG CTCGCTCAGGTCGCGTCT-GTCGA TTTCTTGACGACAGA  61 9
   rrnAC0872 NONE
        acdA  753782 ..  753802 +  -3.9  -3.00704   GGTGTCGGCCCTACC            GCTTGGTGT GAC ACACGACGC            TGTGATTTACGACCT  44 67
   rrnAC0875  754559 ..  754575 +  -6.5  -3.53091   TGGTACAGCCAGGTG              CGGCAAG CGC CTTGCGG              TTTCCCGGGCGAAGT  58 253
        panB  755569 ..  755598 + -10.8  -3.06915   TCCGGCCCCGCACAT       CTCGGCGCAGTAC AGTCG GTACT-CGCCGGG       TTCGGTGGCGTGGGT  66 150
       coxA4 NONE
   rrnAC0881  759519 ..  759541 +  -9.9  -3.02144   TCACCCCGAGCAGGC          CGAGGAACCG GTCC CGGTTCC-CG           TCTTCGAGCGCCTCG  62 368
        bioB NONE
   rrnAC0884 NONE
        bioF  763781 ..  763828 +   -12  -2.87881   TACCCGCCGGACGAC GAC-GCGGCGTTTGTCGAGTC CGTCTGT GGCACGGCGGACGCCGCAGTC TGTCTGCAGCGGTTA  71 217
   rrnAC0886  764643 ..  764679 +  -2.9  -4.82901   GACTCTGTCTATCGT   CGTCCGCGTGTCTGAC TGGACT GACAG-CACTGGGACG    TTTTTCTCAGCCGCC  75 348
   rrnAC0889 NONE
         frt  769122 ..  769140 +  -3.1  -3.48276   CAGCCGTCTCGGTTC             CCGTCTT CAGTA AACACGG             TTCTGTCAGCACCGC  49 218
   rrnAC0892 NONE
   rrnAC0893 NONE
       cpdB2  772202 ..  772219 +  -2.7  -3.72893   GCGGTAGCCGTCCCA             GT-CCTGA CTC TCGGGCAC             TTTGATACCCGCGTC  52 56
   rrnAC0900  776484 ..  776503 + -11.4  -3.40299   AGGTGAGCGCTGATC            GCAGCGGT GATA GCCGCTGC             TTCTGCCTGTGATGC  71 203
   rrnAC0905 NONE
         ibp  781551 ..  781564 +  -8.1  -2.85351   CGTTGACTTATTGCG               GGACG CTGG CGTCC                TCTAATATGGGCACA  57 7
        sfuB NONE
       potA4 NONE
   rrnAC0910 NONE
   rrnAC0911  787301 ..  787317 +  -5.1  -4.41348   GCCGGTCGCCGCTAA              CGACG TCGGCCC CGTCG              TTTATTTCCGCGAGG  71 406
   rrnAC0926  802560 ..  802579 +  -3.6  -2.78049   CCCAGCCGCTAGAAT            TGTACAAC TAGT GTTGTAAA             TAGATTTTGATGGCT  43 284
       pyrE2  803277 ..  803292 +    -6  -3.29043   GACGGCGACTCGTAA              CGGCCC CCAC GGACCG               TTCTGAACCCGCGTT  54 26
   rrnAC0928 NONE
       acaB4 NONE
   rrnAC0930  805610 ..  805620 +  -6.8  -3.40299   CGTAGTCGACGACAT                 CCTC GGT GAGG                 TTGTCCATGTCGTAG  57 343
       gtr-8 NONE
   rrnAC0936 NONE
        ybaN  810144 ..  810167 +  -6.6  -3.41839   TCGAAACCGAAACGG          CGCTCGCGGT CGTC GCCGTCAGCG           TTCTCGGTATCTGTG  58 158
   rrnAC0938  811517 ..  811529 +  -3.3  -3.14211   CGCTGTTCTTTTCGA                GCCAC GCT GTCGC                TTCGTCCCGGGGCAT  44 512
   rrnAC0948 NONE
   rrnAC0949 NONE
   rrnAC0950 NONE
   rrnAC0951 NONE
       moxR1 NONE
   rrnAC0953 NONE
         hel  828964 ..  828974 +  -2.4  -2.99842   GTGCGGTGAGCCGGT                 CCCG TAG CGTG                 TCTCTGAGTTCTTTT  41 88
   rrnAC0957  831992 ..  832004 +  -5.5  -3.10164   GAGAGCCCAAGCGCG                TCCTC GAC GGGGA                TTCGCTCGTCCATAC  49 499
       dapA2 NONE
   rrnAC0961  837115 ..  837132 +  -5.5   -2.7094   CCGAGGACAATGCGC             CG-CGGCC CCA GGTCGGCG             ATTGTGTCGATAGCC  46 247
   rrnAC0963  839034 ..  839080 +  -4.9   -3.0263   CGTCGAGACGAGGTC GCCGACGCGCTGGATGAGGTCG GCGG CGCTCTCGGCC-GCGCGCTGGA TCTTGCCGGCGTACT  47 493
         tnp  851864 ..  851875 +  -3.6   -2.5806   ACGCTTGCTCACGTA                CGGG CCGT CCTG                 CTTGTACCCCAGTTT  42 367
   rrnAC0975 NONE
        htr8  856465 ..  856484 +  -9.2  -3.21218   CGGTCCAGTCGAGGT            CGGCTTCG TTGA CGGGGCCG             TTGCTCATGCCCGGT  61 491
   rrnAC0985  862426 ..  862440 +  -2.8  -3.53012   GTTCGTCAGGCTCGT               GACG CTGTCGT CGTC               TTTCGCCGCGCGAAC  49 378
   rrnAC0989  866687 ..  866700 +  -4.5  -3.58522   CGGTTCGGCCCCGAG               GCAGT CAAC GCTGC                TTTGACCATGATGCT  53 119
        htlD  870622 ..  870643 +  -3.5  -4.07568   GAGCGTATAGAAGTT           AGTCCGGCG GTCG CGCTGGCCC            TTTTCGACCAGCCCC  58 266
   rrnAC0994  872560 ..  872580 +  -4.5  -3.12999   ATTCGCCGTCGAGGC            CGGGGTCCG ACG CGAGCGCCG            TTGCATCTGCCGTCC  47 121
   rrnAC1000  878112 ..  878124 +  -6.9  -3.34398   TATGGCCGGAGCCGA                GGCGG CCG CCGTC                TGTTTCCGAACCGAC  56 63
   rrnAC1001  879259 ..  879272 +  -3.1  -4.91712   CGTCGCCCAATCCAT               CCT-CG CCG CGTAGG               TTTTTCTCCCTTCAC  74 13
   rrnAC1002  881262 ..  881274 +  -2.6  -3.39018   AGCCGTAATGATGAA                CTCG TTGGC CGGG                TGTTTCGGATAGTAC  45 275
   rrnAC1007 NONE
   rrnAC1008  884430 ..  884440 +    -4   -3.7795   CAAGAGCGTGCGTGG                 TATC AGT GATA                 TTTCCTCAGCTTTCG  55 147
       rfbB1 NONE
        rffG NONE
   rrnAC1012  888181 ..  888192 +  -3.6   -3.7821   CCAGAGGGCCCAGAT                GTCG TGGG CGGC                 TTGTGTTATCCTGCT  55 296
        lpg2 NONE
        dpm2  900568 ..  900604 +  -9.3  -3.23274   GTACACCTGCTAGAG    CACGTTCCGTTCTCGAC GCA GTCGATGTCGGGCCGTG    TTCGGTTCTCGGCAA  61 79
   rrnAC1022 NONE
   rrnAC1023 NONE
   rrnAC1024  904824 ..  904849 +  -8.9  -3.70674   TGTTCATAATGAGAC         GATGGCGCAAC ACCG GGAGCGCCATC          TCTTTTACGTCGTCC  69 201
   rrnAC1032  916259 ..  916271 +  -2.6  -3.57462   TAAAACGGGGCTGTC                CTGC TGCCT GCGG                TTTGAACATCGAATC  48 74
   rrnAC1033  917130 ..  917140 +    -4  -3.55842   TAGTCCCCCATTGTA                 TGTA CCT TACA                 TTGTCATGTTATCTG  52 295
   rrnAC1037 NONE
   rrnAC1038  923213 ..  923224 +  -7.2  -4.60797   GCCTCATATATCGAC                CCGC CTTC GCGG                 TTTTCTCTGTACCAG  83 237
        lgtD  929111 ..  929131 +  -8.3  -3.18383   CGGGGCCATCCAACG            CCCAGTTGT GAT ACAAATGGG            TTCGTCGGTGGGACT  60 98
   rrnAC1044  930940 ..  930962 +  -3.2  -3.88291   GCCAACACAGTCCGA           CCAGATCGGA TAC TCCGTGCCGG           TTTGTGCGAATGCTA  56 400
   rrnAC1045  931838 ..  931854 + -10.1  -3.52204   TTTGTATTCTGAGTT              CCGACTG TAC CGGTCGG              TTCGTTTCCGGATCA  68 214
       cdc6i  938826 ..  938840 +  -2.8  -3.54424   AGATTTCCTGTGGAT               GGTTCT TAA AGAGTC               TTTACAGAGATAGCG  50 171
         tnp  939664 ..  939675 +  -2.2  -3.19463   TCTTGACTATCTCGT                TCAC TACC GTGG                 TTCGTCACTGATGGC  42 245
   rrnAC1055 NONE
   rrnAC1056 NONE
        stbB  940985 ..  940996 +  -5.8  -3.54424   TTCCGCGTCATAGAA                GCTG ATTG CAGC                 TTTCGCGAGATAGAG  57 141
        prk1 NONE
        prkA NONE
   rrnAC1069 NONE
       spoVR  956742 ..  956756 +  -2.7  -2.71422   GAGCGGAAACCAACT               CCGCC ACGCC GTCGG               GTATTTCTCGCAGTA  40 64
   rrnAC1071  957223 ..  957240 +  -6.9  -3.49951   GTTGGAGGAGAACCG             CCGTCGC ACCG GAGACGG              TTGTGTGACAGTCTC  58 49
        cyp2 NONE
   rrnAC1073  959115 ..  959135 + -11.1  -3.87815   TGCCTCGACCTGCTG            CTCGCCGTA TAT TTCGGCGAG            TTTCTCGCGGTACGC  83 70
   rrnAC1075 NONE
        capB NONE
   rrnAC1077  965285 ..  965318 +  -2.3  -3.29381   CCACGGTTGCTCAAT     CTGGA-CGCCGTCGCT CCC GGATGCGGTGATCCAG     TTGATGATGTTCTCC  45 191
   rrnAC1079  966719 ..  966743 +  -7.2  -3.24329   TCGTCGATATCTTCG         TGGT-GATCCG ATGT CGGGTCGACCA          TCTTAGTTGGGAATG  56 285
        acdG  973673 ..  973697 + -12.1  -2.84812   TCGCGTGGACTCCCG          CTCTGGCCGGA ATC TCCGGCAGGAG          TCTCATACTCTCCGT  71 98
       cysE2 NONE
        alkA  976917 ..  976927 +  -2.4  -3.81602   CCTCCTCGATGTAGC                 CGAC GAC GACG                 TTCTCTTGTGCTTTC  52 430
   rrnAC1090  979092 ..  979102 +  -5.4  -2.98823   CGATACGCGTCCATT                 GTAG AAA CTAC                 TATCTGTCCCCGGAC  48 85
        sdhC NONE
   rrnAC1092 NONE
        sdhB  981179 ..  981191 +  -4.7  -3.09516   CCCCACGATTCTGTC                CCGAC AGT GACGG                TTACGTCGTCGCCAC  47 397
       sdhA1  984430 ..  984467 +  -9.2  -2.66711   TTCTGCGAATTTCAG  GGCG-CGCCGACGAGGAC GAAC GTGCTC-TCGGTGTCGCC   GTTGTGGATTGTCCG  59 69
   rrnAC1101 NONE
       cbiA2  988126 ..  988151 +  -2.4  -5.40072   GTACGGCCAGCCGTC         GGACGCGTGGC TGACT GCC-CGCAACC         TTTTTTTCGGCAGAC  82 42
   rrnAC1103 NONE
   rrnAC1105  990215 ..  990229 + -11.4  -3.59979   GACGTAGTTGACCAT               CACCCG GAG CGGGTG               TTTGGCGTCCGGCCA  77 452
   rrnAC1110  993684 ..  993712 +  -2.9  -4.07568   CCGGCTGGCTGGCGA        GTGAGGCGTCGCT GCC GGCGTCGCGTTCC        TTTTCACCGCGGCGC  58 22
   rrnAC1111  996071 ..  996108 +  -4.7  -3.29325   GAATGAGTTCGATGT   CGTACGCCTCGACCTCCG GGC CGGTCTTCGAGCCGT-CG   TCTTCCTTCTCGACG  50 153
   rrnAC1115 NONE
   rrnAC1116 1001964 .. 1001992 +  -9.5  -3.31792   AGCCGTACACCGGTA        CGTCGAAGGCGTC GAC GACGCTGTCGAGG        TTCTCGACGTGGTCG  63 414
        hlx1 NONE
   rrnAC1119 NONE
        thyX 1004628 .. 1004664 +  -5.7  -2.52516   GAACTGCGTCTGATG    TGATGTGTGCTGTCGAC GAT GTCGACGGCCAGCAGCG    GTTCGTCATCGCCGA  48 276
   rrnAC1123 NONE
      eif2B2 1005563 .. 1005618 + -14.6  -3.53091   CTCTGTGTGACCTTC TCGTTGGTCAGCAACGCGGCGGCG TAGACGGC CGCAGCGGCGATGCCGACCGGCGA TTTGCCGGAGAGCAT  83 382
       trxB3 NONE
   rrnAC1130 1009164 .. 1009189 +  -4.6  -3.13299   CGACCCGGTCCTGCC         CGGCGGCGATG ACGTA CG-CGCCGGCG         TCTTCCATCTCCTCG  48 317
        rpaA NONE
   rrnAC1135 1013295 .. 1013311 +  -3.6   -4.4009   TCACACCCATCTGAC              GCACCG AGCCG CGGTCC              TTTTCTCCCCTGCGA  66 27
       yhcR1 1014418 .. 1014439 +  -7.3  -3.05935   CGCTCGAAGGACTGG           GCGATGTCGT TGA ACG-CGTCGC           TTCGCTCGCCAGTCT  54 352
       yprA4 1018397 .. 1018412 +  -5.4  -3.53444   ACCGCCATCGAGATA              TCGAGG CCAG TCTCGA               TTTCAACGGCCGTCG  53 452
   rrnAC1143 1020849 .. 1020859 +  -2.4  -2.57564   AACTGAAAACGCCTA                 AGCG GGC CGCC                 GTTCTCCACCCGTGC  38 35
       mutS3 1022953 .. 1022963 +  -8.2  -3.02043   GTACTCGTAGGCGGC                 GCGG TTC CCGC                 TGTTCGGCAGGCGTT  57 346
        hcp5 NONE
       coxB2 NONE
       coxA3 NONE
   rrnAC1155 1032057 .. 1032072 +  -6.8  -3.78778   CATCCACGCTTCGTC              GGTTGC TGAA GCAGCC               TTATTCGTATCGTCG  62 172
   rrnAC1164 1041561 .. 1041579 +  -8.2  -3.13475   CTTATATTAGAATTT             CTATACGT CGA GCGTATAG             TTAGATATGCCCTTG  60 112
         ogg NONE
        acyP 1043598 .. 1043617 +    -7  -2.78596   CGTAGAGTTACTTCA            CTGGCGGG CGAA CCCGCGGG             TATGCTCACCGGCTC  51 51
   rrnAC1168 1045231 .. 1045251 +  -9.7  -3.21099   CGTGTCGTCGGTCAT            CGGGAGC ACGAGCC GCTCCCG            TTCGTAGTCCGGCAG  61 195
   rrnAC1172 1049320 .. 1049335 + -11.8   -2.8511   GGGATAACGCGACGC              CGCGGC GTCA GCCGCG               TGTACTGATGTCGTC  71 34
       mutT1 1054655 .. 1054683 +  -7.4  -3.14344   TCGATTACTCCGGCC       CGAACGACTGCCCG TCG CGGGC-GTCGG-CG       TTCATCCGGCGGATG  57 56
   rrnAC1183 NONE
       cysT1 1059087 .. 1059098 +  -5.8  -3.01712   ACCTCCTCTTTCAGC                CGGT TGAT ACCG                 TCTTCGACGGCGCGG  49 130
   rrnAC1194 NONE
        petA NONE
       petB2 NONE
   rrnAC1197 NONE
        narG NONE
        narH NONE
   rrnAC1202 NONE
   rrnAC1203 NONE
        narJ NONE
   rrnAC1205 NONE
         prp NONE
        mrp2 1075351 .. 1075363 +  -2.6  -3.62096   GGGCCGGAGGGGGAA                CGTG ACCGA CGCG                TTTGCGGTGATGAAC  48 197
   rrnAC1209 1075977 .. 1075991 +  -5.6   -4.1523   GGGAGCGACGCGACG               CGCAGT AGG ACGGCG               TTATTTCTCGTTCGG  64 18
   rrnAC1218 1085594 .. 1085621 +    -9  -2.78816   CGAGGTCGGCTATCT        CCGCCGGCGGGG TGAC CTCTGATGGCGG         TCTCCTACACCCTCA  60 4
   rrnAC1219 1088004 .. 1088017 +  -3.7  -3.14229   CGGTCGCCGGATCAA               CCTCG GACT CGTGG                TGTTCGTCGCCCTCT  46 48
   rrnAC1220 NONE
   rrnAC1221 NONE
       moxR4 NONE
   rrnAC1223 1091638 .. 1091654 +    -5  -4.57073   CCCTCGACGACCGAC              GGGCGC TCGAC GCGGCC              TTTTTCGACAACCTC  74 210
       minD2 1094967 .. 1094982 +    -4  -2.82519   TCGAGATGGCGAACG              TTCTCGC CAA GCG-GAA              TACTTAATCTCGTGG  43 3
   rrnAC1228 1096007 .. 1096031 +  -5.6  -3.19175   ACCGCTCGGCGTGCT          CGCGGCGAAG TTACT CTTCGGCGCC          TTCGATCTCTTCGAC  50 385
        cytH NONE
        metK 1099963 .. 1099973 +  -2.4  -3.77196   GTTCTGAGACGGCGA                 GGCG ACA CCCC                 TTTACTCACTGCTAG  51 34
        thiI NONE
   rrnAC1235 1101877 .. 1101894 +  -4.9  -3.02043   AACACCGTCCCTGAT             GAG-TTGC TCA GCAAACTC             TCTTGCCGCGAGGTT  47 146
   rrnAC1240 1107878 .. 1107896 +   -11  -2.74263   GTTTCCACCGGACGC             CGACCAGT TGA GCTGGTCG             ATTTCCCAATGGACT  69 358
   rrnAC1243 1110212 .. 1110224 +  -2.6  -3.86897   GCGGCGCTGATGACT                GCTG CATAA CGGC                TTTCTCACCGCTCAG  54 17
   rrnAC1253 NONE
   rrnAC1254 1121422 .. 1121432 +  -5.4  -3.48276   GGTATAGAATAGGCA                 CTAG AGG CTAG                 TTGTATAGAGAGAGC  54 489
   rrnAC1256 1122589 .. 1122615 +  -2.8  -4.19624   CGAACGCCTCGAACT         CGGCTAGTTCCG GTC CGGACCCACTCG         TTTATGTTGCCGCTA  61 19
   rrnAC1257 1123320 .. 1123337 +  -3.4  -2.57132   GGTGGAGTGAGCAAG             CGGCAGC AACAC GCT-CCG             ATTCTCGCCGACGAA  40 31
       cheC2 NONE
       alkK2 1125980 .. 1126021 + -12.3  -2.87344   GAAGTCGCCGTGGTG CCAGACGGCGAACATCGCCG AGA TGTCGATGT-CGCTGGCTGG TATCTCGACGGCCTC  67 233
        acdD 1128265 .. 1128275 +  -3.2  -4.88388   TCTACGAAAACACCA                 CGCT GCA AGTG                 TTTTTGTGGCGTTGT  74 430
   rrnAC1263 1131458 .. 1131480 + -11.2  -4.27316   GTCAGTCCGAGACAA           CGACGAGCGT TCG GCGCTCGCCG           TTTTCAGTTGCCACG  89 56
        korA NONE
        korB 1135549 .. 1135562 +  -3.7  -4.05446   CCGGACTGCGGATAC               CCCCC GAAC GTGGG                TTTCTGGTTCGGAAG  60 50
       asnC2 1136055 .. 1136071 +  -3.6  -3.06265   GGTTTTTAGACGCTC              CAGTGC TGACT GCACGG              TATGCTTTCTCGGCT  46 43
   rrnAC1272 1137764 .. 1137794 +    -3  -3.72302   GGAAACGCTCGTCGA       ACCCGACGACGGCG AAC CGCTGTAGGCGAGC       CTTTTTTGCTGTCGG  53 1
       guaB2 1138625 .. 1138651 +  -3.6  -3.53761   CAAGACTAGTCCCTA         GCGGTGTGAT CGACGGT AGCACCCCGC         TTTGCCCGAACCTTC  50 32
       mcmA2 1140522 .. 1140544 +  -5.5  -2.87132   GTCACGAACTGGCCG           CGTCGTCGA TTCGC TCGGAGACG           TATATGACGAGGCCA  47 150
   rrnAC1277 1140985 .. 1141001 +    -3  -4.09963   GAAAACAGGGTTCGG             GACG-CT TACG AGTCGTC              TTGTTCTTCTTGGCC  58 82
   rrnAC1281 1146466 .. 1146476 +  -2.4  -3.91352   CCGCACCTTGTGGTG                 CGGG TAG CCGG                 TTTCGTTGGACATCT  54 221
        purA 1148231 .. 1148241 +  -6.8  -3.18239   GCGGCAGACTTTTGC                 GACC GCC GGTC                 TTGGTCGAATGTATG  54 116
   rrnAC1284 1148619 .. 1148631 +  -3.3  -3.32698   CGTCCATCTCCACCT                CAGCG ATT CGCTC                TCTTCTGTCGCCTCG  46 196
       htpX5 1151701 .. 1151716 +    -6  -2.91264   CAGTAGCCAGTGTCG              CCGCCG CTGA CGGCCG               TGTGTACGTCGGGAC  51 413
   rrnAC1288 1152433 .. 1152453 +  -2.3  -2.78463   ACCGCTAGTCCCCAG            CGGCCGTGG TGC CCCCGCCAG            TCTCCTCACGCACCT  39 33
   rrnAC1291 NONE
        cysS NONE
   rrnAC1293 NONE
   rrnAC1295 1156877 .. 1156905 +  -5.9   -3.3782   CGTGACAGCCGATGA        GGTCGACGCCG TCAGTTC CGCCTTCGACC        TTCATTCGCTGGCTA  54 138
        corA NONE
       moeA2 1160562 .. 1160577 +    -6  -2.90075   AGAGCGTTCCCCTTG              CGGACG CCCG CGACCG               TGTCCTTGCGGAGCG  51 125
       moeA3 1162332 .. 1162344 +  -4.7  -3.53012   TAGCTGGTATGGAAC                CGCAG TAA CGGCG                TTTACCCGAACGCGG  52 18
        adh9 1163814 .. 1163845 + -19.6  -2.54617   GCGAACGCGGTTTCA      CTCCGAG-CGCGTTC GCA GAACGCGACTCGGAG      GTCGTTTTTAGCGTA  95 113
   rrnAC1303 1166702 .. 1166714 +  -3.3  -2.95448   CCTTTTGTTGCTGCC                CGACG AAC CTTCG                TGTATGCCTGTTACT  42 56
   rrnAC1304 1167223 .. 1167233 +  -4.6  -3.38224   CGAGTTATCCCTGCG                 CGCT GGC GGCG                 TCTTTGACATGACCT  52 120
   rrnAC1307 NONE
   rrnAC1308 1168561 .. 1168576 +  -6.1  -3.40403   CGTCTCGAAGGAGAC              CGACC CGTCGT GGTCG               TTCTCGTGGACCGCA  55 125
       epf2a 1171124 .. 1171136 +  -3.3   -3.6715   AATCAGCACCGACCC                GCGGA CTG TCCGG                TTTCCGATTGCGTCC  51 391
   rrnAC1316 1175018 .. 1175039 +  -2.9  -4.46212   ACGACAACGTACTCA           AGGTCGAAC AACG GTTCGACGA            TTTTGTGCTCACCGC  67 162
        aor2 NONE
   rrnAC1319 NONE
   rrnAC1321 NONE
   rrnAC1322 NONE
   rrnAC1323 NONE
   rrnAC1324 1179276 .. 1179290 +  -2.1  -3.85878   CAGCAGGCCGTTGTT              CTGCCG GTCC CGG-AG               TTCTTCGTGTTCTTC  54 176
   rrnAC1326 NONE
   rrnAC1327 NONE
   rrnAC1328 1181519 .. 1181557 +  -4.5  -3.59738   TTCGTGGGGCAACAC  CGGCGGT-CGCGGGCC GACAAGCA GGTCCGTGTACTCCCG   TTTGAGGGTGTCCTG  53 394
        fdhF NONE
        fdoH NONE
   rrnAC1334 1188615 .. 1188672 +  -2.6  -3.07236   CCGCGGCGACGGACA GGGAGGTGACGGCGCATGAGCAATCTCG ACCA CGGGAA-GTTCACGCGC-GTGACGACCC TGTTCCACTCGCTTT  42 7
   rrnAC1335 1189742 .. 1189800 + -17.4  -3.69216   ACAGCTCGACATCGA CGTCCTGCCGGGTCTGTTCCTGAATCTG GTT CAGGTTCCGGGTCAGGACCTGCAGGATG TCTTTTGGCTCCGGG 100 97
   rrnAC1337 1190340 .. 1190351 +  -5.8  -3.16564   CTGTTCCTGCTGGCT                CTGG GCGT CCAG                 TTCCTCGCGTAACCG  52 2
         acs 1195822 .. 1195834 + -10.5  -2.64243   TGCCGACGACAGCGC                CGGCG AGT CGCCG                TAGTCTCAAGTGTCG  64 10
   rrnAC1344 1197593 .. 1197614 +  -4.3  -3.44051   ATTTCGCGGTTCTAA           CC-GCCCGAC AGC GGTGGGCTGG           TTCTGCTGATGAACG  52 309
   rrnAC1345 1198682 .. 1198702 +  -9.7  -3.12351   AACGAACTGAAGGAA            TTCGCCACC TGA GGTGGTGAG            TTCCATCTCGCACAC  66 137
       kinA1 1200447 .. 1200459 +  -6.2  -3.29829   GCTTTGTATTTGCTG                GCGC TTCGT GCGC                TTCTAACCCCATCTA  54 48
       gtr-4 1203483 .. 1203495 +  -3.3   -3.1855   AAGCGGACAGTTGTT                ACGCT GAG AGCGG                TTCGCTGTTGACAGA  43 51
       gtr-5 1206422 .. 1206432 +  -3.2  -3.78775   GCGTTCGGCCCGTCC                 CTCT GGC GGAG                 TTTGCTCGTCGGGCG  54 420
        tfbB NONE
       mutT5 1211167 .. 1211179 +  -9.1  -2.53119   CGCGGACGGTGTCGG                CCTCG ACG CGAGG                GTCTTCTGGAGCCTT  56 395
   rrnAC1366 1216430 .. 1216446 +    -8  -3.01712   GATACCCGGCGAGAC              GACGGA CCGTT TCCGTC              TGTTCGACGCCCGGG  54 135
       trp-6 NONE
        ccmB 1218792 .. 1218823 +  -5.8  -4.15106   CCCGCGGCGAGTACA      CGTCTG-TCGGCG GGGCCGA CGCCGGTCCGACG      TTTTCCCCGTTGGTG  67 367
        ccmC 1223676 .. 1223688 +  -3.3  -2.64747   AGGGGGGTGATTGAA                GATGG AAC CCCTC                CTTCTGGTCGGCTAC  40 27
   rrnAC1374 1223822 .. 1223834 +  -4.7  -4.59773   CCCGTCCCGGTTGAC                CGGGC CGA GCCAG                TTTTTACAACTGGAC  71 48
        hcp6 1227247 .. 1227276 +  -6.3   -2.8474   GTGATATCCTGGTCG       TGGCGGGCGGCTT CCGG AATCTTCCCGCCG        TCCTTGTGGGTCACC  50 514
   rrnAC1379 NONE
   rrnAC1380 1229073 .. 1229098 +  -2.3  -4.43213   TACGTTCGGTAGCGA         GTCCGTAGCGC ACCT GCGCGGCAGTC          TTTTGATCTCTTACG  63 29
   rrnAC1381 NONE
   rrnAC1383 NONE
       gluTR 1231763 .. 1231782 +  -2.1  -3.39216   GAATCGACTCGCCTG            CATCGAG CGTCAA CTGGATG             GTTTTTGGCTCCCCG  45 311
   rrnAC1387 1232712 .. 1232724 +  -3.3  -3.28712   AGATGAAGCGTCCGA                CGACA GCG TGCCG                TTCTGACAGCGGACA  46 7
   rrnAC1388 1233818 .. 1233834 +  -7.3  -2.78384   CATACTGCATTCGGG              TATGGCT AGC GGCCATA              TATACTGCGAGGGCC  54 469
        purL 1236314 .. 1236355 + -13.3  -2.53995   AACAATTGGAACGAT TTACACAC-CGATCGCAG TGCCGTC CTGCGATTGGGTGTGTAA TGACTTGCAATGGCT  75 42
        hisF 1240100 .. 1240121 +  -2.9   -4.3739   TATGCCGCAGTTTTC           CCGACGC CTCAGATA GCATCGG            TTTTCTCCGCGCCTC  64 93
   rrnAC1395 1241426 .. 1241436 +  -6.8  -3.91897   ATTTCGATAGAGAGT                 TCCG TGT CGGA                 TTTGTCGATAACGCG  65 278
        cyoC 1244223 .. 1244236 +  -2.3  -3.53012   CGCGAACCTGGTGTA               GGTCG CCGA CGAGC                TTTAGACGGCCGCCA  46 25
   rrnAC1400 NONE
   rrnAC1401 1245204 .. 1245222 +  -4.4  -4.40561   TCGAGACTGAGTAGC             TGAGAGCG TCC CGCACGCA             TTGTTTTTCCCCCCA  68 31
        adh4 1246486 .. 1246498 +  -2.6  -3.83205   TACCGACCGTCCGCG                CGGG TCTGC TCCG                TTTCGTCTGCCAGAT  51 113
        dph5 1249676 .. 1249696 +  -6.7  -4.18058   TCACCGGGCGTCGCA            GGACCCGAC TCC GACTGGTCC            TTTTCGAATGTCGTT  68 72
   rrnAC1412 1256802 .. 1256822 + -11.1  -2.61264   AACGGTGAGTGTTCG            TGCGTGTGG GAG CCTCACGCA            GTTATCCGTGAAACG  67 90
      rpl11P 1257353 .. 1257394 +  -2.9  -4.95957   TTTGCGGCCGAAGCC CAAGCGTAAGTCGGACTGGC GTT GCT-GTGCGACTGGCGTGTG TTTTTCCTTGCTTTC  74 17
       rpl1P 1258224 .. 1258236 +  -3.3  -3.11634   AAGACGACGATGGGG                CCTGC GAT GGAGG                TTGCCTGATATGAGC  43 5
      rpl10E 1259273 .. 1259283 +  -6.8  -2.52623   AGGACGCTGGCGACG                 CGCT CGG AGCG                 ATGTTCTAACAACAC  50 6
      rpL12P 1260020 .. 1260041 +  -4.3  -3.32343   GTCGAGGTCGGTGTC           GTAGCCAGC CCAC GCCGGGTAC            TTGTCGACATCTCGC  48 388
   rrnAC1420 1264793 .. 1264803 +  -3.2  -2.84812   GCAGGATGTCACAGT                 TCGC GTG GTGA                 TGTGGTAGTATGCGT  41 7
   rrnAC1421 1265426 .. 1265456 +  -6.1   -3.2218   ACGCGGACAAATAAT      CCTTATCGCC-GCG TTAG CGCTGGCGGTGACG       TTCATCGGTCTTGCG  54 51
   rrnAC1422 1266731 .. 1266743 + -10.5  -2.82759   CCCTAGGGGACTCCA                CCGCC GGC GGCGG                TGTGATAACTGTGTT  66 388
   rrnAC1423 1267534 .. 1267558 + -11.5  -2.51738   AGTCGAGATTGACCA          GTGACCAGC CCTACCC GCTGGTCAC          GTTGATCCGGTTCTT  67 22
      rps15P NONE
       recJ2 NONE
   rrnAC1428 NONE
      rps3AE 1274129 .. 1274141 +  -4.7  -4.27316   CTACTCGCCGCTCGC                CGCCG TAT CGGGG                TTTTCGGTTACGACG  65 234
        ribE NONE
       aspC3 1279994 .. 1280005 +  -5.8   -3.6053   ATGTACAGTTTTCTG                GTGG GAAT CCAC                 TTGATTTCTGAACAG  58 506
   rrnAC1436 1280732 .. 1280763 +  -6.4  -3.69323   CGTCGAGACGGTCCG      CGACGAGGGCCTGC TGGA GCGGGTTCTCGGGG       TTTCCCTCGTCGTCG  62 226
       recJ3 1284672 .. 1284687 + -11.8  -3.05844   GCAGCCCGGCGGAGC              GCCCGC AAAA GCGGGC               TGTTCCAGTCCCCGA  68 494
         xup NONE
   rrnAC1445 NONE
        purE 1290083 .. 1290100 +  -4.8  -3.64703   CATACCCTAGGGGGT             GTGGCC GATGCA GGTCAC              TTTCCATCCGAGAGC  54 55
        nolB NONE
        nuoB NONE
       ndHG5 NONE
       ndhG4 NONE
        nolD 1294741 .. 1294757 +  -2.2  -3.28712   AGCAAGGCGGGAGTG              CCCC GAAATCTGG GGGG              TTATCCCGGCAAACA  44 221
       ndhG6 NONE
   rrnAC1453 1295534 .. 1295553 +  -3.6  -3.04792   TCTCCTCCTGTCGGC            GGCC-ATAT TCT GTATCGGCC            TGTTCGGCATCCTCA  44 57
        nolC NONE
       nuoL2 NONE
        ndhD NONE
       ndhG3 1300986 .. 1301004 +  -5.9  -3.93638   GCGCAGTTGCTGTAA             CGGACCG ACTTC CGTTCCG             TTTCTCCCGTTCGTT  64 26
   rrnAC1460 1302750 .. 1302764 +  -4.3  -3.28791   AAGCAGGCAGATGTT               GGTTA ATCTC TAACC               TTGTGGAAAGCGCAT  49 375
   rrnAC1464 1305589 .. 1305603 +  -6.4  -2.96546   GAGGTCTACTTGTGT               CGTCAT CGT ATGGCG               TGTAGTATATTTATT  51 61
   rrnAC1465 1306080 .. 1306093 +  -3.7  -3.25823   GACACACCGCTCGTT               CGAGG GTGC CCACG                TTCCTGTCACGAGGA  48 331
   rrnAC1469 1310543 .. 1310560 +  -7.1  -2.58822   GAGGCTTCGACTATA             TTTTACC AGAT GGTAAAA              CTCTTCTGTGGGCGG  50 73
       trxB2 1311228 .. 1311239 +  -2.2  -3.96148   AAACGCCCGCGTGGG                CTCG GTGG TGAG                 TTTGTGATGGCACCC  54 102
       doxD5 1312020 .. 1312035 +  -7.6  -2.68942   CCGAACAGGCACCGG              TCGATG CGGA CATCGA               GTTCTGTACGGGGGT  52 386
   rrnAC1476 1315043 .. 1315069 +  -7.2  -2.98942   GCGGAGACCAGCAGT         CACCGATAGGGC GGG GCGCTGTCCGTG         TGTATGTGCAACGAT  56 17
        sacB 1318514 .. 1318532 +  -3.9  -3.29511   GCCGGCATCGAGGCG            CACCACGT CGTA AC-TGGTG             TTGTCGCCGCGTAGC  48 499
   rrnAC1480 1321192 .. 1321215 +  -2.2  -3.87318   GGTGATGGCGATCGG          GCGGTCCAGC GCGA GCTGGTACAC           TTTCATGTAGTCGTT  54 196
       parA4 NONE
       cheW2 1324785 .. 1324821 +  -4.3  -3.59935   GAACGCAACCGCGGA    CGGCGAGGACTGACG CGCCGGT CGACAGTTGTCGCAG    TATTTCTACTCGTTC  54 13
       kinA8 1327538 .. 1327550 + -10.5  -2.93073   TGCCAGTACACCCAG                CCGGC GGG GCCGG                TCATTGTTGCGGCGG  61 265
   rrnAC1492 1330012 .. 1330026 +  -4.2  -2.94416   TAGCAGCCGTTTTAC               ACTCTC CCC GAGAGA               TATCTACTACCGATG  46 67
   rrnAC1493 NONE
        htlD 1330852 .. 1330866 +  -2.8  -3.92075   GCCCGTCGTCAGCGA               CCGT GATAGAG ACGG               TTTGTCGGTCCACCT  56 228
   rrnAC1502 1342021 .. 1342066 +   -11  -2.91144   GCCACAGCGACCGAG GTGCTGGGCGGGCGCGCCTGG CCCGT CCTCG-GCGTCCACCCGGCAC TAATTTCGAAGCTCG  70 298
        tatD 1343057 .. 1343067 +  -2.4  -3.99062   GCGGCGCGCTTGAGT                 GCCG TCT CGAC                 TTTCTCGTCGATGTT  57 435
        prp3 1349010 .. 1349020 +  -6.8  -2.87501   CTGTCCGCTTGCGAG                 GGGA GCG TCCC                 TGGTCTTTCATACGG  50 431
   rrnAC1512 NONE
   rrnAC1513 1350139 .. 1350153 +    -7  -2.96395   CAGAGCGAGCCAAGC               GCGACG GCC CGGCGC               TGTGTCGTCGTCAGT  50 258
        pyrF 1351419 .. 1351434 +  -4.6  -3.29461   GAACCGGTACGTGTC              CACGCC GTCG GGCATG               TTCTCCGGCGACTTC  49 45
   rrnAC1516 1352381 .. 1352401 +  -7.5  -3.02043   CGGGGTCGAACGCCT            CGACATCGT CGA GCGATGCCG            TGTTCCGGACGACTT  54 486
   rrnAC1521 1356754 .. 1356765 +  -5.8  -3.73224   GTCCATGATCGTATG                GACG ACGT CGTC                 TTTCGTACACGGTGC  60 126
   rrnAC1525 1358937 .. 1358964 +  -7.6  -3.22475   GCTCTTTTCTACCGT        TCGGCGACCTGC ACGA GCTGCTTGCCGA         TGTTCTCACCCTCGA  59 51
   rrnAC1528 NONE
   rrnAC1529 1364698 .. 1364736 +  -9.4  -3.61517   GACGAGTCGCGCGCC   GTCGCCGATGCGAACGAC CGG GTCGACCGCGTCTTCGAC   TTCTTCCCGAACGAT  68 388
   rrnAC1531 NONE
        radB 1367058 .. 1367089 + -19.6  -2.54617   GTGAGCGCGGTTTCA      CTCCGAG-CGCGTTC GTA GAACGCGACTCGGAG      GTCGTTTTTAGCGTA  95 222
   rrnAC1542 NONE
   rrnAC1543 1376699 .. 1376715 +  -2.2  -3.89346   CCGGGGTCTAACGAA              GACGAG CCGTT CTAGTC              TTTCTACGGTCACAC  54 11
       spoVT NONE
   rrnAC1545 1378038 .. 1378075 + -15.7  -2.63102   AGAGAGGGCATAGAA   CCCGACCGCTGGT TCGTCTAACTTC ACCAGCGGTCGGG    TGATATGCGGATCAT  77 421
   rrnAC1547 NONE
   rrnAC1548 NONE
   rrnAC1549 1381349 .. 1381363 +   -10  -2.85668   GATCAGGCCCCGTTC               CTCGAG TGA CTCGAG               TGTCGTCTCGACCTC  61 364
   rrnAC1557 NONE
   rrnAC1558 1385806 .. 1385824 +  -3.2  -3.73982   ATCGGACCGTACGCA             TTGAGA AAGGCGG TCTCAA             TTCTGTTCGTGTGAG  53 200
         tnp 1388035 .. 1388059 +  -2.7  -4.31946   AGACAATCGAGTGTT          GCGAGTAGACG GGA TGGTTACCCGC          TCTTTTTGTTTATCC  61 294
         tnp NONE
   rrnAC1561 1390597 .. 1390622 +  -9.7  -3.43071   ACATCTGTTTCCACC         GCG-ACCCAGTG GGA CACAGGGTACGC         TTCGTTCGTCTCCGG  70 473
   rrnAC1562 NONE
   rrnAC1563 1396558 .. 1396573 +  -3.2  -3.75832   TTGACTACGTCCGCC              TCGGGA CACA TCGCGA               TTTGGATCTCATTTT  53 192
       cdc6g 1402754 .. 1402773 +  -4.9  -2.52464   GACACGGTGGGGTGG            GGGAGGA TGTGGT TCCACCC             TGCATTGGAAAGAAC  43 154
       cdc6f 1403498 .. 1403508 +  -3.2  -3.40403   GAAACGGACGCTCCA                 TCTC ATC GAGG                 TTGTGGTCGCGAAGG  48 106
       trp-7 NONE
        wcaH NONE
       rfbB2 NONE
       galE8 1408323 .. 1408352 +  -6.4   -3.5365   TTCAATGGACATCTG       GCATCACCACCT TTTTTC AGGTGGTGCTAC        TTCTGTCCAATTTGA  56 112
   rrnAC1579 1414854 .. 1414865 +  -4.4  -4.14627   GATCTAAATCCTCAC                TCTC TACT GAGA                 TTCTTTCTCTGAGCG  61 398
         tnp NONE
   rrnAC1581 1417506 .. 1417542 + -16.5   -4.1337   ACAACGTGGACGGCG    CGGGGAGGATCGGCCTC AGT GTGACCGATCCTCCCCA    TTATTTATCGTATCC 100 472
      graD4a 1423911 .. 1423927 +  -4.3  -3.29144   CGCGTACTCAACTGA              GGCCTGT GAC GCAGGAC              TTATCACGGAACTCG  49 186
   rrnAC1586 1425430 .. 1425440 +  -8.2  -3.29511   GTGTGAGACGTTCTC                 CCCG AGG CGGG                 TTCTCCGACGCTACC  62 88
   rrnAC1613 NONE
   rrnAC1615 NONE
         mch NONE
   rrnAC1617 1447336 .. 1447347 +  -3.6  -3.14344   GATGCCGACGATACG                GCCG GCCT TGGC                 TTCGTCAACCCGGTG  44 395
        nrdA 1454142 .. 1454156 +  -3.4  -3.73224   CCGTCACGTCGTACA               CGCCGG TAA TCGTCG               TTTCCTCGACAGTCG  54 135
        htlD NONE
   rrnAC1628 1460119 .. 1460135 +  -7.9  -3.29325   GCTGTTTGATCGTTC              GCTCCTG TCT CTGGAGC              TGTTCGTTCTGAGCC  58 290
   rrnAC1631 NONE
   rrnAC1632 NONE
   rrnAC1633 1464001 .. 1464034 +  -3.9  -3.38812   TCTCTGCCCCACGTC    G-CGGCATTCTGAGC GCTTCG GCTCCGA-TGCCGGC     TATTCTTCGAGGAGG  50 331
   rrnAC1635 NONE
   rrnAC1636 1465796 .. 1465814 +    -3  -3.07113   TAACCAAGTTCGATG             TTCGTGAC GAT GCCGCGAG             TTACCTCCACTGGTG  43 507
        gatB 1474133 .. 1474143 +  -3.2  -3.86252   TGGTTCTCAAGCAGT                 TCGA GCA TCGG                 TTCTATTTCGTCGAA  56 130
        topA 1479755 .. 1479765 +  -8.2  -3.28712   GGAGCGTCGTCCCCG                 CGGC GTC GCCG                 TTGTCGCAGCCGCCG  60 366
        pcrB 1481446 .. 1481461 +  -8.2  -3.91027   GCAGCCGACCGACGA              CGCCGC CGGG GTGGCG               TTTCGTGTCTACTTC  71 61
        aspS 1488613 .. 1488655 +  -9.1  -3.06183   CGAGCGGAGCGAGTC TCACAGTGTCGTCGGCTCGC CGTG GCGAGCCGACTGCAG-GCGA TTCCGTAGGAATCGC  63 76
   rrnAC1666 1496596 .. 1496608 +  -4.8  -3.42663   TAACGCTTGGCTGCC                GCGA CGCTT TCGC                TATTTCACTGCTGCT  52 38
   rrnAC1670 1498275 .. 1498291 +  -4.4   -3.4072   GTTCGCGGTCGCCGG             CCGTCGT GACG ACG-CGG              TTCTCCTGCACGCTG  51 124
   rrnAC1673 NONE
   rrnAC1674 1500798 .. 1500817 + -16.4  -3.76224   GTCGCATGACATCCT            CCGCGCCG TGAA CGGCGCGG             TTTCCTCCGTAGGAG 100 32
   rrnAC1678 1503325 .. 1503343 +  -5.9  -2.64472   ATTCTACTATCGGTG             CGTGGAG CTGAC CTCCCCG             TCAATTTGGACGGTA  48 145
        pfdB NONE
   rrnAC1681 1504391 .. 1504431 +  -2.4  -3.05384   CGACGCCGACGAGTC CTCGTCACCCGCAAGTAGG TCTG CCGTCGTGCGG-TCACGGG  TTCCGTCGCCAGCGC  41 322
   rrnAC1684 1505866 .. 1505882 +    -3  -2.87931   CTCGGGCTGTGAGGA             CGC-GAA ACCT TTCTGCG              TCTGTCCGCCCTGAA  41 29
   rrnAC1686 1506602 .. 1506616 +  -4.2  -3.43492   TCCGGACCTAACGGA               CACGCA CTC TTCGTG               TTCTGGTACGTATAC  52 47
         boa NONE
   rrnAC1688 1509943 .. 1509957 +  -2.8  -3.05384   GCAACTATCGGGAGG               CAGTCA CAA TGAGTG               TTGAGTCACCGGCGG  43 445
   rrnAC1689 1511239 .. 1511273 +  -3.3  -4.45544   TCGGCAGCGTTCATC     GCGGCATCGACCGGC CCGGA GCCGACTGCTGCCTC     TTTTCGTTCCTCGCC  67 345
   rrnAC1692 1513784 .. 1513800 +    -5  -2.90615   GGGGACGGGATATGT              CGTCGC AACGG GCGTCG              TGATTTCCGGCGCAT  48 140
   rrnAC1693 NONE
       guaA2 NONE
   rrnAC1696 1517571 .. 1517598 +  -8.4  -3.86015   GCCGTTTGCTCTTTA        GGGGTTTCGATT TCGG ACTCGACACCCC         TTTATCGGACCCGTA  69 211
       moxR2 1518717 .. 1518729 +  -7.7  -3.05463   GATAGCTGTCCCGCG                GACGA GGT TCGTC                TTCCCTAGCCCGAGT  54 169
        hat6 1521494 .. 1521534 +  -5.4  -3.53811   ATGTCGGCCTGTACG CGGAAGTCCTCCCGCTCGAC TCT GTCGAG-GGC-GGACTCCAG TTTCGGCGGGATACG  55 366
       moeA1 1525362 .. 1525384 +  -7.6  -3.29144   CTGACGGATTGTCTC           CAGCCAGCAC ACC GTGGTGGCCG           TTGTACCAGACATCC  58 165
   rrnAC1712 1530229 .. 1530251 +  -5.4  -3.30159   CTTACTCACCTTCGA           CGCCGGTGAC TGC GTAGCCAGCG           TTCTCGACCGCTTCG  52 45
        uppS 1532450 .. 1532485 +  -5.5  -3.50995   GACCGCGGCCTCGTT   GATGTCGCT-CGGG-TC GAGT GAGCCCGTATCGACGTC    TTCTGCTAGTTTCTG  54 243
   rrnAC1718 1534284 .. 1534304 +  -6.1  -2.70932   TCGTGCTGACCGCCG            GCCTCCT ATGATCC GGGAGGC            TCGTTCCGAAGACGA  48 15
        rimI 1534819 .. 1534840 +  -4.3  -4.08945   AGGAGCTTCTGCGAG           CAGTCGGCA TCGA TGACGACAG            TTTTGGGAACGTCCT  61 137
        csaA 1537337 .. 1537359 +  -4.8  -3.35867   ATTGAAGAATATAGT           TCTTCAACGG CTG TCGGTGAAGG           TTCGTTACCCATTAG  49 36
   rrnAC1724 NONE
        panF NONE
   rrnAC1727 1539698 .. 1539708 +  -2.4  -4.56153   ATAAACGCTCAGCAG                 CCCG AGT CTGG                 TTCTTTTTATAATCA  65 50
   rrnAC1728 1540647 .. 1540669 +  -4.7  -2.62396   GCGAGCACCGCGAGT           CCGACCTGC CGTGA GCTGGTCGC           TAGTATGAGCCCGTC  43 12
        valS 1543612 .. 1543644 +  -2.6  -2.71364   GTTCGCACCCATCGC      CGGGACCAGTAG CATCAAGAC CTGCGGGTCCGG      TCATTGAAACCATGC  38 74
   rrnAC1730 1543866 .. 1543880 +  -2.1  -3.91402   AGCAAAGGACAGCGC              CGGTCA GGCT TG-CCG               TTTCACTTTCTCTAC  54 59
   rrnAC1732 1545694 .. 1545734 +  -3.7  -4.11692   GACGAAGAAGAGCAG  CTGCAGGGTCGCGGCGTCT AAC GGGAACCGCGACCAGTCAG  TTTTCGGCGTCGCTA  60 5
   rrnAC1733 1547120 .. 1547138 +  -5.2  -3.30124   CTGACGTAGAACAGC             CAGGACAG TCC CTGCTCTG             TTGTCAGCAGTCCGC  50 112
   rrnAC1735 1548177 .. 1548188 +    -3   -2.8372   CGCCGTCTCTGCAAC                TCAT CGCC ATGA                 CTTTCATGGGCGATG  41 64
   rrnAC1737 1550533 .. 1550560 +  -8.4    -4.371   CGCTCACTGTGGTTG        CCGGCCATG-GCT GAC AGCGTCTGGCCGG        TTTTGCTCTCATCCG  79 379
   rrnAC1739 NONE
        mvaS 1553682 .. 1553693 +  -5.8  -4.10925   AAGAGATCGCATTCA                CGAC AACA GTCG                 TTTTCCAGAATGTGT  66 458
        rfcB 1556694 .. 1556730 +  -6.6  -3.08798   TAGTCATCGGCTGGT   CGTGCCGAGACCGGG AATCGCGA CCCGGTCTTCG-ACG    TATTCCATCACCAGT  54 38
       htr15 1562521 .. 1562532 +  -3.6  -4.20696   CATCAGGCGGGTCCC                CGGC GGCG GCTG                 TTTTCCAATTGATGG  63 56
        maeB 1565206 .. 1565239 + -10.3  -2.63596   TACGAGGTCGTGCCG     CGTCG-GCGACTGATG CGG CAACAGTTGCTCGGCG     TACTGTCCGCTGAAA  64 317
   rrnAC1756 1566750 .. 1566774 + -12.1  -2.95884   ATCTCGGTCGTGACC          TCGCCCAGTCG GTT CGGCTGTGCGA          TCTCTAGGTTCGTGC  67 205
       serA2 1573087 .. 1573098 +  -7.2  -3.12999   TCTGACGGTCTCGGC                GGCC GAGA GGCC                 TTACGTGTCGGCTGC  57 36
        tenA NONE
      tenA-2 NONE
      putP-2 1577123 .. 1577139 +  -5.1  -2.58544   GACGGGGGGTCCGAG              CAATGAC TCC GTCAGTG              GTTCTCCCCCTCGCC  46 20
   rrnAC1770 NONE
   rrnAC1771 1577809 .. 1577841 +  -9.8  -2.90496   CGGCCGACTCGTAGT     C-GTCGAAGGCGTCG ATTT CGACGCCCTCGTCAG      TGATTTCGGCGAGGA  65 103
   rrnAC1775 1580432 .. 1580458 +  -8.6  -2.99319   CGCGACGCTCCCTGT         GATAGCCGCCTG ACG CTGTCGGCTGTC         TGTCTGTAAGGAATT  58 13
        dcd2 NONE
   rrnAC1777 NONE
        aknG 1582936 .. 1582978 +  -5.3  -4.08058   CTTCGACCTCGTTTT CTAGCACTTCCCGG-GGCGG TGCG CCGCCGCCGAGCAGGGCGTG TTTCTGCTGTTCCTT  63 271
        hutU NONE
        hutG NONE
        hutI NONE
        hutH 1593581 .. 1593611 +  -3.9  -3.71284   GCGCCTTCGAGTTCG       GTGAGCAGCTGAT TGACC AACTGTTGCTCGC       TTGTGTTCATCGAGC  56 445
        dapF 1597538 .. 1597552 +  -4.9  -2.75183   CCGCACAACAGCACC               GGCGG CGTGA CTGCC               TAATTCACTCGAAAT  44 41
        ppsA NONE
        htlC 1600953 .. 1600970 +  -2.6  -3.22475   ACTGCGTACGGATAG             CTAGCC CGTCCT GGCCAG              TCTTCTGCCACTGGA  44 65
        gadD 1602351 .. 1602368 +  -6.9  -2.53449   GGGTCTGTACGGCCA             CCGGTCC CACC GGGCTGG              GTATTATCGCGGTGT  50 267
        metS NONE
   rrnAC1801 NONE
   rrnAC1802 NONE
   rrnAC1803 NONE
        gntR 1608254 .. 1608269 +  -2.6  -3.36452   TCGAGTAGCCCGCTT              CGA-ACA CTG TGTTTCG              TTCGTCTTCGGGGAT  45 229
   rrnAC1808 1611200 .. 1611212 +  -7.7  -3.55444   CTTCCGTCAGTTCTC                GAACG GCG CGTTC                TTTGAGCGCTGCAGC  62 150
         pnm 1613905 .. 1613926 +  -2.9  -4.09739   TTCTTGTATCGGAAC           GTCGCCG TCCGTCTC CCGCGAC            TTTTAAGCGCCTTCG  58 65
   rrnAC1813 1615086 .. 1615104 +  -5.9  -2.62983   GCCCGTTCCATCGGC             CCGCGGT AGCGG ACCGCGC             TGGTGTCGAGATACA  46 247
       cctA3 1617478 .. 1617496 +  -5.8  -3.06087   AACGCGACCTCGACA             CGAGCGGC ATC GCCGCGAG             TGTTCACAATCTGTT  52 51
   rrnAC1818 1620359 .. 1620375 +  -2.2  -2.94099   TTGGTGTCAGCCCCT              CAGTAG TGGGT CAACTG              TCTGTGCTGAAGCGG  41 239
   rrnAC1820 1621290 .. 1621312 +    -4  -3.40694   TGAAGCTCCAGAAGG           CCGGCAAGCT GTA AGTCTGCAGG           ATTTTCTCTCTGTTT  50 12
        lysE 1622060 .. 1622086 +  -2.9  -3.53811   CCATCCCGGTCGCCA        CGTC-GTCGAGG TCGT CCTCGACAGCCA         TTTCGGCGACCTCCA  51 46
   rrnAC1823 1623614 .. 1623636 +  -3.4  -3.28712   CGAAGCCGCGGTCCT           CGTAGAAG CTGTTGC CTTCGACG           TTGTCGGCCAGCACG  46 405
   rrnAC1837 1641661 .. 1641698 +  -2.1  -3.71848   CGGCTACAAACAGCC  GTAT-GCGTACTGTGCG GGACGA CG-ACGGCACGCGATAC   TTATTGCTGAAGGAG  51 51
   rrnAC1838 1642147 .. 1642173 +  -5.1  -3.85698   CGCTTCGACCCGTTC        GAC-CCGCGAGC GATT GGTCGTGGCGTC         TTTCTCGACGCGGAC  60 87
   rrnAC1843 1646855 .. 1646876 +  -2.9  -3.62096   TGAGGCGGAAGAGTA           C-CGTCAGTC AGT GGCCGACGCG           TTTCCCGTAGTACCC  50 38
   rrnAC1844 1647471 .. 1647492 +  -2.2  -2.61264   ATACCGGCTGGTCCT           CGCTGTCG CGGTCA TGACAGCA            CTTATCGGTGCAACA  38 42
   rrnAC1845 1647914 .. 1647929 +  -2.5  -3.42395   CCGCGGCGAGGAGTG              GCCAT GCGTGA GTGGC               TCTTTGGATCATCGA  46 15
   rrnAC1846 1648938 .. 1648956 +  -6.6  -2.71712   TGAGCGAACCGGTCA             GTGACGGC CTT GCCTTCGC             CTTTCGCGCCCACGA  50 102
      virB11 1650170 .. 1650201 +  -7.9  -3.05384   TAGTGCTCGGCGCGA      CGCTGTGGCCCAGC GCTGA GC-GGGCGGCGGCG      TTCGCTGGACGGACC  57 416
   rrnAC1849 1651541 .. 1651551 +  -8.2   -3.1855   TTAAATCGGAGAACG                 CGGC CAA GCCG                 TTCCATGTTCGAGAC  60 45
   rrnAC1850 NONE
   rrnAC1851 NONE
   rrnAC1852 1653611 .. 1653628 +  -8.3  -3.89346   GTGACGTGACCGTGA             CCGCCAG CCTG CCGGCGG              TTTCTAACATGCGCG  71 374
   rrnAC1853 NONE
   rrnAC1854 1656727 .. 1656745 +  -8.1  -2.66711   TCGAGGGGGAAAAGC             GGTGACG GAGCG CGTCGCC             ATTCTGGGTTGTGGC  56 21
   rrnAC1855 1657615 .. 1657633 +  -5.2  -3.15742   AGACTACCGGCAAAA             TTAGCCCT ATC GGGGCGAA             CTTTATTACTGATAG  50 22
   rrnAC1856 1658879 .. 1658895 +  -2.1  -4.71426   GCGCGGTCGCCGACC              GGGGTGA ATC TCTGCCC              TTTTGTTACTACCCG  69 53
   rrnAC1858 1660226 .. 1660242 +  -6.5  -4.18401   CCCCGTGGCGGCGTT              CCGGAAC GTT GTTCAGG              TTTTCCGCTCTATCG  68 242
   rrnAC1860 1661452 .. 1661465 +  -3.8  -2.88544   AGGCTGAAGCCACTC               GGTG CCGCGT CACC                TGTATGGACCTGCCA  43 41
   rrnAC1861 NONE
       mutT4 NONE
   rrnAC1864 NONE
        soxB 1665099 .. 1665116 +  -8.3  -2.54298   TTGTTCTCCTGGACC             CGGCCGG CGGC CCGCCCG              ATGTTCTCGAATATC  53 513
   rrnAC1868 NONE
        trp1 1668655 .. 1668686 +  -7.4  -2.74012   GGCCGCTGCTCTGGA      GCATTGTGCTGACTG GCG CAGTCGGCA-AATAC      TGGTTAGGGTACTCG  54 465
       nhaC3 1670396 .. 1670417 +  -6.5  -3.40597   TTTTGTACCATGGGT           GGCCGTGGT GCTG ACTACGCCC            TCTTTAGCTCGCACA  58 472
   rrnAC1872 NONE
         dpg 1674117 .. 1674131 +  -5.6  -3.02096   CCGCAGTTTTGACAC               GCCCTG CAA CAGCGC               TCTGTCATTACTGGG  48 41
        tfbD 1675644 .. 1675664 + -18.3  -3.34043   GAAAGGGGTCGACAG            CGTGGCGGC ATC GCCGCCACG            TTATGCGGTGGTCGA  91 285
         zim 1676904 .. 1676919 +  -2.4  -4.84359   GCCGTCCACGAGCCG              GTCGAG TAAG CGCGGC               TTTTTGTGCGGCTCC  69 17
        aroD 1677646 .. 1677662 +    -5  -3.72695   ACGCCTGAGCCGGTA              GCCGCC CGTCA GGAGGC              TTTCGTCCGGACAGT  59 33
   rrnAC1878 1678227 .. 1678245 +  -5.3  -3.73072   AAGTGCGTCGCCGTG             TCCTCGT GGTGA ATGAGGA             TTTCGTCGCCCGGTT  58 113
       minD6 1681078 .. 1681090 +  -6.9  -4.13014   AACGTCTCGGCGGAG                CCGGT GTA GCCGG                TTTTGACGATGTCCG  69 284
        hat5 1685260 .. 1685276 +  -8.7  -2.81642   CGCAGCCCGCAGTAC              GTGTGTG ACT CACACGC              TCTCGTAGCTCGTGT  60 56
        gbp5 1686834 .. 1686856 +  -8.4  -3.90112   ACCCCTCTAGATGGC           TGGCCTGC TCGAACT GCAGGCCG           TTTGCTTCACAGAGC  71 342
   rrnAC1895 1691131 .. 1691144 +  -6.7   -3.4439   CGGGGCTATTTCGGC               GAGAG ATCC CTCTC                TTATAAATTGCTGTA  58 58
   rrnAC1896 NONE
   rrnAC1898 1694253 .. 1694297 +  -9.8  -3.36073   TGAGTGAGCACCGTT CGGACTGTCGGCCGAGTGGG TGACT CGCACACGGTCTGCTGTCCG TCTTTCGAGAATGTC  68 34
       crtI1 1698343 .. 1698376 +  -5.7  -2.53911   AAACGAAGGGGGACC     GCTCGGCTTCGACGG CGGA CTGACGCTGCCGTGC      TCGATTGGCAGTTCA  48 3
        apt2 1699450 .. 1699465 + -10.4   -3.1247   CGGAACGCTTTTTCC              GCCAGC AAAC GCTGGC               TTCCCTGTGGGCGAT  68 443
       dsbB1 1699911 .. 1699932 +  -5.1  -2.52464   CCTGACCGAACACGG           CGG-CGCG ATACCTC CGCGACCG           TGGCTTACCGACCGG  46 36
         tas 1701384 .. 1701394 +  -6.8  -3.26947   CCCGTCCGACCGACT                 CGAC ATG GTCG                 TTAATGTACCCGTTG  55 370
         lon NONE
   rrnAC1915 1710866 .. 1710899 +  -8.1  -4.25104   GCTGGGCGTCGACCG     GCTCTGGGC-CTAGAG ACC CTCGATAGCCCGGAGC     TTTTGCTCGACAGGC  77 13
        azlC NONE
   rrnAC1921 1715070 .. 1715084 +  -9.2  -3.09015   TTCGGCCGCTTGACC               GCGGCG GCC CGTCGC               TTGGCTCGGTGTGAC  60 429
       trzA2 1720481 .. 1720497 +  -4.4  -3.15544   CGACCGCTTCGTCGG             CCAC-CG AGAG CGCGTGG              TTGGTCACCGTCGCA  47 426
   rrnAC1930 1723114 .. 1723126 +  -9.1  -3.14132   TGGCCACAGCCAACA                GGCGT GGG ACGCC                TTCGTCGGGACGCCG  63 84
        cobS NONE
        ispD NONE
       hisC1 NONE
   rrnAC1935 NONE
        cobI 1727147 .. 1727189 +    -9  -4.28018   ACGGCCTCCGCCTCC CCGAGCCAGCGGCTGGCCG TGCGTT CGACCGGCCGCTCCC-CGG TTTTCGTGAGGTGTT  79 232
        cobQ NONE
       minD1 NONE
   rrnAC1940 1730610 .. 1730628 + -10.4  -3.10344   CATGAAAATCAGGGC             TGTTACAG GCC CTGTAACA             TATGTTGGCTCCCGA  68 467
   rrnAC1944 1734153 .. 1734169 +    -3  -3.63336   TGGCGGTCCGGCCCC             GACG-GA CAAT TCGCGTC              TTTCCACTGCTGTGT  51 257
   rrnAC1952 1741781 .. 1741793 +  -4.8  -3.04144   TGAGAGAGCGTCCAG                CGCT GACTG AGCG                TCTTCGAACTCGGAG  46 16
   rrnAC1953 NONE
       yusZ1 1743505 .. 1743515 +  -2.4  -3.98256   TTGTCGGGTCGAAAC                 GCCG TCC CTGC                 TGTTTTTACTGGGCG  54 76
        glpA 1744906 .. 1744931 +  -2.5  -2.74488   CGACTGACGAAGACG         TGGTCG-GGTCA GCG TAACCACGCCCA         TCGTTGCCCTGATTC  39 9
     eif2BD2 1746281 .. 1746299 +  -8.8  -2.66316   CCGGGGAAGCCGAAC             TCGTCTCG GAG CGCGACGA             TACTCTCGTCGAGAA  53 444
        lpg1 1748722 .. 1748736 +  -2.8  -3.65902   GCTCCAGCCCTGTCA               CGGA CGTCGTA TCCG               TTTGCGTCCGATAGG  51 120
   rrnAC1963 1757278 .. 1757318 +  -4.2  -2.91144   GCGACAAATGACACC GATGCGTGT-TGATAGATA GATA TATCTGGCAGATATGCATC  TCATTTCAGCGCTCA  46 120
        aceB 1760265 .. 1760291 +  -7.9  -3.34398   ACGAAGGCCGTGTAC        GCGCCGGCCTCC GGCT GTGGGCCGG-GC         TCTTTGACGACGCCG  58 136
       glcD1 1763987 .. 1763997 +    -4   -4.2354   CATCTCTTTTCTCGG                 GATT TGA AATC                 TTATTTTGAGCTTTA  63 293
       arcR5 1767972 .. 1768006 +  -8.4  -4.13767   ATCTCGCGGGCCACC     CGTGACTGCTCGCGGG CCA TCCGCGCGTTGTTGCG     TTTTGCCATCGACAC  76 244
       aldY4 NONE
        aacC 1771851 .. 1771870 +  -6.4  -3.44146   GAACCTCACCGGGGA            CGTTGTCCG CCT CGG-CAGCG            TTGATTGTCGCCGCC  57 439
        ech5 NONE
         aph 1776484 .. 1776494 +  -8.2  -3.92075   GAGTCTTCATACACA                 GCCC ACC GGGC                 TTTCTGGCTGGGAAT  71 94
        hbd2 1778778 .. 1778799 +  -6.6  -2.52516   TGTCGATGGCGTCCT           GTG-TCGCC CGGGC GGCGAACAC           CTTGCTCATCGACAC  48 255
       maoC1 1782410 .. 1782436 +  -8.6  -3.05384   ACCATGGACCTGAAT         CGCCTCGTCGGC CAC GTCGACGGCGTG         TTCGCTGGCGAACAG  57 209
         anf NONE
      livH-5 NONE
      livM-4 1786927 .. 1786956 +  -4.1  -3.59979   CTGGCCAAGCAGTTC       GGCGGCCTCGTCG CCGT CGACGACCTCTCC        TTTGGCGTCGAGAGC  52 61
      livG-5 NONE
      livF-5 1788403 .. 1788416 +  -5.9  -3.06302   GTCGCCGGCTGGCAC               TCGCG CAGT CGCGG                TTCACTGCCGATGGT  52 90
   rrnAC1994 1789911 .. 1789932 +   -13  -3.19463   TACGGGACGGTTTCA           CGCCGGGT TTGCCC ACCCGGCG            TTGGTCCGTGATACG  75 381
   rrnAC1996 1791232 .. 1791257 +  -7.5  -4.14392   GACAGGTCCGTTTTG         GCGCGTCTCGAC GCA GTCGTGGC-CGC         TTTTCCAGGTTCGAC  71 241
        spaT 1795485 .. 1795503 +  -4.5   -4.1822   ATATCACCCGGTCGA             GCTGGTC ACGCA GACTGGC             TTTCTTACCCTGCGA  61 176
        usp9 1796577 .. 1796592 +  -4.6  -3.05384   TTCGCTGCGCGTCTT              CCGAGC CCTC GCTCGC               TTCGCTCACGAGGAC  47 217
   rrnAC2001 1797764 .. 1797780 +  -2.2  -3.74077   GAACGCGAGGGGATG              CCGC CCTCGTACT GCGG              TTTCGCTGTGTAAAC  51 170
   rrnAC2002 1798035 .. 1798049 +  -2.1  -3.14564   TGGGCCAAGGTGTAA               CGATG CAGGA TATCG               TTAATGAGGCCCTCG  42 26
       ftsZ3 1799482 .. 1799517 +  -9.6  -4.72272   GTCGGTGTCGCTGTT    CTCGCCGCCGTAGGTG TCGG CGGCTAACGCGGCGAG     TTTTTCGTAGCCGGC  93 232
   rrnAC2009 1803218 .. 1803229 +  -5.8  -3.16742   TGGGAAGGCGCGAAT                CGAC ACGT GTCG                 TTCGTAGCCGTTCGC  52 234
   rrnAC2010 NONE
   rrnAC2011 NONE
   rrnAC2012 1805642 .. 1805673 +  -6.4  -3.14132   TGGCGACGCGGGCGA      ACTCCCGGACTGCG ACCT CGGGGTCGGGGAGG       TTGATGAGCAGCGCC  53 464
   rrnAC2017 1808458 .. 1808474 +  -6.5  -3.89614   TATCCATACCGAGAA              CGACCTC GAA GAAGTCG              TTTGTCAACGTTCCC  65 310
        nuoC NONE
       msrA1 1815852 .. 1815868 +  -2.1  -3.40382   ACTCGGTGCTCACGG              GTTCGTC GCT GTCGTAC              TTGTCGGGTTTGGTG  47 274
   rrnAC2026 NONE
      cdc48a 1818583 .. 1818601 +  -3.1  -2.93723   TTGGCTCCTCACTCA             TGTGCGT ATCAA ACGTACG             TATCGTTGGTGCGGC  42 249
   rrnAC2031 NONE
   rrnAC2032 1820642 .. 1820673 +  -6.7  -4.84761   TTTGCTCCGTCCAAC      GTAGAAACCGTCGG GCCGA CCGGTGGTTT-TAC      TTTTTATCCAGATGT  84 68
        htlA 1821875 .. 1821897 +  -5.4  -3.18264   CTCCGAATACGACTC           CGGGGAGTCG TAA CTGCTACCCG           TTCCTGAGTCGGGCG  50 13
         pkn 1824878 .. 1824897 +  -9.3  -2.63633   ACCGAATTTACTGAG            TAGCGGC GTTTTG GCCGCTA             ATTGCTCTCTTCTGG  59 23
        troR 1826079 .. 1826126 +  -2.1  -2.72866   GCATAGCCAAAATTC GGGATTTT-GAAGGCCTAAAAT TCGGT ATTTCAGGCCCTCCAAAAACAC TAGATTTATGATATG  39 110
       nifU2 1826617 .. 1826665 +    -8  -3.70848   GTCGGAGGCCAGACA CCGACACAGTC-CAACCGGCGGT GAAA GTCGCCCGTGGAGTCTGCGTCGG TTCTATTGAGTGTGT  69 152
        oppA NONE
        oppB NONE
       oppC2 1830727 .. 1830740 +  -3.7  -2.79302   GGGCGAAGACGTGGC               CCGCG GGGG CGAGG                TCTGATGGCGCTGCT  43 7
       oppD1 NONE
        oppF 1833315 .. 1833330 + -11.8  -2.87931   GTAATCTCGAAGCGT              GCGCCG CCGT CGGCGC               TCTCTGCCACGTCGA  67 99
   rrnAC2045 1836871 .. 1836901 +  -7.5  -3.61398   GTACAGCTGTTCGGA      CCCCATCCGAACGC CGTA GCGCTCGG-TGGCG       TTGTTGGCCCCGAAC  62 523
        mocA NONE
   rrnAC2049 1840316 .. 1840331 +  -7.5  -2.91912   ACGGCTAAGGACGCC              CCGGC CCACGT GCCGG               TATGTCACTCGATAG  56 119
   rrnAC2050 1840867 .. 1840910 + -15.3  -3.23899   GGCCGGCGGCGTAGA TGGCCGCAGCGGCGAG-GCC GACGG GGCTCTTGCCGCTGTGGACG TTCGCTTCCTTCCCC  83 233
   rrnAC2053 1843231 .. 1843261 +  -3.9  -3.14132   CCTCAGGTGCTGAGG      TCGGCCAC-GCCGC TCAC GTGGTTGCGGTCGA       TTGCTGAGACCGGGC  46 28
        moaD 1845666 .. 1845676 +  -2.4  -4.57569   AGCATCTGGTCTGTT                 CGCC TTC GGGG                 TTTTTCGCCCAGTCG  68 179
   rrnAC2059 1846503 .. 1846533 +  -4.6  -2.52543   CCGTAACGACCACAC       GATGGAGCGTGAAC GGA GTTTTCGCGGCATC       TCGGTTCGAGCCGCT  43 129
   rrnAC2060 NONE
   rrnAC2061 1847171 .. 1847184 +  -3.7  -4.12188   GGGAGAACGCCGTTT               CGGAG AGGT CGCCG                TTTTCGAGGTCGTCG  63 59
      rpl15E 1850519 .. 1850539 +    -4  -4.20354   GAACGCTCGCTTCGC           TCGC-GTGG ATGT CCACCGTGA            TTTTCGACTTCAGTT  63 224
   rrnAC2071 NONE
        vacB 1857154 .. 1857170 + -11.5  -3.05463   CTCCCGCGGCTCGCT              GCGCGCG CTT CGCGTGC              TTACGTCGCCGGGGT  71 123
        trp2 NONE
   rrnAC2074 1859900 .. 1859934 +  -7.1  -3.58343   GGCCGCCGCTGCCGT    CTCGCGCTCGGATTCC GAGA GGTGTCCGAGGGC-AG     TTTCCCCGTCGTCGA  59 121
   rrnAC2076 1862048 .. 1862064 +  -9.4  -2.96695   CAGTGAACCGTACAT              TGCCGG AGCAG CCGGCA              TGATTTGCTCGGCCA  61 421
   rrnAC2081 NONE
         dhp 1866662 .. 1866674 +  -3.3  -3.04106   CGCGGCCAGGTCAGT                TACCG AGC CGGCA                CTTCTGTTTTATTGG  42 338
   rrnAC2086 1869850 .. 1869899 +    -7  -4.10657   GATAGAGGACGAGCG GGTCGCCGTCGACGAGGACGAC ATCCCA GTCGCTGTCGTCGAACTCGACC TTTTCGAAGCTGTCC  69 371
   rrnAC2088 1871193 .. 1871223 +  -5.4  -3.18274   AATCACGAGCAGCGG       TTCGTGGATAAGGA GGG TCCGTATCCAGGGG       TTCGCTTCCAGTCCC  48 205
        uvsE 1878593 .. 1878622 +  -4.9  -3.12327   CGGCTGACGCCGACC       GTGTGCCAG-GCAC GGA GTGAGCAGGCACGC       TATTCGGTGTCGAAC  47 6
   rrnAC2098 1880624 .. 1880641 +  -2.5  -2.53876   GAGAAATGGGTCCGA             GCCGGCG AAAA CGACAGC              TAAATTCCGCTGGAA  38 76
   rrnAC2099 NONE
       entB1 1882112 .. 1882122 +  -8.2  -3.34947   AGTTAATCCGAAACC                 GCGG CGT CCGC                 TTCTGCCGGTTGTTC  62 85
   rrnAC2102 NONE
         rli 1885049 .. 1885072 +  -3.6  -4.07885   TTCCAGCCCGAGGGT          GTGGCCGACC TCGT GGACGACCTC           TTTTCGAACCCGCTG  60 458
   rrnAC2106 NONE
   rrnAC2107 NONE
      npdG-1 1888091 .. 1888111 + -18.3  -3.03701   GCGCTCGGAGTGAAA            CCGCTCGCC GTC GGCGAGCGG            TATGCTTTACTGCAC  90 147
        htlD 1889175 .. 1889191 +  -8.7  -3.37796   CGCCGACGAAGCGCT              CGACGAT GCC GTCGTCG              TTCTCGATGATGAGC  60 145
   sec61beta NONE
   rrnAC2112 NONE
   rrnAC2113 1891797 .. 1891837 + -13.3  -2.57132   TCGAACGCGAGTTCA GGCGCGGTC-GGGTCCGT CAGGTC GTGGACCCGGACCCCGCC  GTTGTACCACGCCGA  67 353
        uvrA 1896629 .. 1896645 +  -2.2  -2.78384   AGCCGGCCGCGGACG              ACGACT AAGGA AGTCGG              TATGCTGAAAGCAGG  39 18
   rrnAC2117 1897537 .. 1897547 +  -8.2   -3.9009   AGCCGGACAGTCCAA                 CCCG GCT CGGG                 TTTCTCGGCTGACTT  71 76
   rrnAC2119 NONE
   rrnAC2121 1901925 .. 1901940 +  -4.6  -4.20516   CGCGGTCGGTCAGTC              GCTGAC CACC GCCAGC               TTTCTTCGCTCGGGC  65 21
   rrnAC2123 1903334 .. 1903348 +  -3.4   -3.0792   ATGGCCGACAGTCGG               CGGGCG CGG CGCTGG               TTCGCTCCGATGTTA  43 415
   rrnAC2125 1903941 .. 1903971 +  -5.2  -2.91264   GCGGGGAGTTGACCC       GGCGGTCGTCCCGG GAA CAGGGACAGCAGTC       TGTATGAATCAAGAA  48 29
        bchP 1905197 .. 1905208 +  -3.6  -3.62597   GAACCTACGTCCTCG                CGGG CCTG CTCG                 TTCTTACCGGCTGCC  52 121
   rrnAC2127 1906414 .. 1906430 +  -7.3  -3.55444   GAAGCAGTCCACGAG              TCTCGTT GTC AACGAGG              TTTCGCCAGTCCAGC  62 269
       sseA2 1908188 .. 1908201 +  -8.1  -3.21099   CCGCGAGCAGGCGAA               GCGCA GGAG TGCGC                TTCGTAGTGGAACGG  60 89
   rrnAC2131 1908815 .. 1908825 +  -6.8  -2.69471   CTCGTGCGTGTTCGA                 GGAG TTC CTCC                 GTTGTGTCAAACTCC  50 114
        epf1 1910423 .. 1910435 +  -2.6  -3.58037   TCTCGTCCGCATCCT                CGGC AGCAC GCTG                TTTCAGCCATTCGTC  48 77
   rrnAC2136 1911943 .. 1911969 +  -3.7  -2.64243   CAGCGGGCGGGTCGG        GCGGCTCAC-CA GCAG TGAGTGAGTCCC         TGCTGTGCGCTCTCC  42 4
        tcmJ 1912676 .. 1912722 +  -5.6  -3.17212   CTTCGAGCGCCTCAC CGACGAGTGGGTAGCGGGTGTG TGG CGTTTCGGCGATCCGCTCGGCG TTGGTCGCATCGTCG  51 378
       trxA8 1914837 .. 1914854 +  -2.6  -4.36596   CCGACAGGCCGTCCG             TCGCGG CTCCCA CCGCAA              TTTATTAATTCTGGG  63 54
   rrnAC2142 1915321 .. 1915337 +  -9.3  -2.54812   AACGCTTCAGCCGCC              GCCGCCG GGT CGTCGGC              CTTCGTAATCTCGGT  56 161
        prp1 1925235 .. 1925253 +  -6.6  -3.30243   TGGTCGTCGATGGTG             TCGAGCCG CGC CGGGTCGG             TTGTGCGGCGTGCGT  55 301
        dcd3 NONE
   rrnAC2160 1933172 .. 1933192 +  -7.5  -2.71268   TGCGTCGTTTGAGCT            GACGGTGCG TGA CGTAGCGTC            TGGTCTGTCATCGGC  53 146
   rrnAC2161 NONE
        mgsA 1934183 .. 1934207 +  -5.6  -3.02511   TAGGGGACGCCGAGT          TCGACGCCGC GCTCG GCGATGTCGG          TCTTGGACCACTCGA  49 212
   rrnAC2167 1936597 .. 1936607 +  -3.2  -3.23419   ATTGCTTCCGAGATG                 CACT GAC GGTG                 GTTTTAATCTGTCCT  46 113
   rrnAC2168 1937464 .. 1937487 + -16.8  -3.57462   GACCAGATTCGGGAG          CGACTGCTGG CCCG CCAGCAGTCG           TTTGGCGATGACCTC  95 476
   rrnAC2169 1937873 .. 1937930 +  -9.7  -3.25787   CCTCAGAAGTTCAGT CCGAAAGTGGACACGACGGCCG-CCTTG GCA CGTGGACGGCCGTCGCGTCAGGTATTGG TGTTGGTGTTGACTG  68 93
       adh14 1941227 .. 1941265 +  -2.2  -3.99324   ATGTCCGACATACTG   CGTGACGCTGTCGTCAAC CCA GTCTAGGACGCCGTCCCG   TTTCTGGTCATCACC  54 79
   rrnAC2173 1941671 .. 1941700 +  -8.5  -2.85668   ACAGCCAAAGGGCAG       CCCGATATCCGCGG CCG CCGCGGC-ATCGAG       TATCGTCTCACCGTC  55 248
       pepB2 1948834 .. 1948871 + -13.6  -4.92783   CGGAGCGAGCGGTTT  C-A-CTCCGAG-CGCGGCC GCA GGCCGCGACTCGGAGGTCG  TTTTTGTACTAAATT 100 264
        cheB NONE
       cheA3 NONE
        cheR NONE
       cpcE2 1969047 .. 1969065 +  -4.4  -2.52896   TCGAAGCTCGGTGGC             CGCGGATG AGT CAGCCGAG             TGGATTAAGACGTGG  43 17
   rrnAC2209 1970030 .. 1970043 +  -4.5  -2.99161   CAGTGTACCACAAGA               CGGAC ATAC GTTCG                GTTTGTCATAGATTG  46 77
        htlD 1971358 .. 1971374 +  -3.5  -4.66163   TCCGACTCCAGTGAG              CGGGACG GTT CGACGCG              TTTTTGAATCGCGGT  69 48
       rps6E 1971959 .. 1971995 +  -5.8  -2.62933   GACGGCGACCGGTAC   CACGC-CGTCGTCGAGA CGAA TCTTGACGGCGAGCCGG    TACTCTCACACGTTG  48 190
   rrnAC2213 1973468 .. 1973478 +  -2.4  -4.28774   ACTCGTAATCGTCGT                 CCGG GTT CCGC                 TTTTCGCTTGCGTGA  62 286
   rrnAC2214 1974575 .. 1974587 +  -7.7  -2.87211   CGGCGCTACTGAGAC                GCTGT CGG ACAGC                TGTCTCGCGCCAGAT  53 413
   rrnAC2221 1978868 .. 1978884 + -10.1  -3.34398   CCAGCGTCGCGTGGC              CGGCGAC AGT GTCGTCG              TGTTTGGCAACGACG  66 276
   rrnAC2224 NONE
   rrnAC2225 1980796 .. 1980806 +  -4.6   -3.0634   GTCATAGTCACGCAG                 CTGG GGA CCGG                 TCTTAGACTGGCGTT  47 34
        dppF NONE
        dppD NONE
       dppB1 NONE
       oppC1 1987934 .. 1987944 +  -2.4  -3.09516   ACTCGATCCGCGGAT                 GCGC GAC GCGA                 TTGACTGATGGCCCA  42 7
   rrnAC2231 1988326 .. 1988342 + -10.1  -4.12188   ACTCTAGCCGCTCGC              TGTCCGC ACC GCGGACG              TTTTCGCCCTGATGA  79 34
   rrnAC2234 1991821 .. 1991871 +  -8.9  -2.79302   GTTCGGTCTCCCAGG ACC-CTTCGACGACGTGTTCGCCC CATC GGTCGAACTCGTCGTAGTAGTGGG TGTCCTCGAACTGGT  54 418
   rrnAC2237 NONE
   rrnAC2239 NONE
   rrnAC2240 1995506 .. 1995535 +  -4.9  -3.09516   GGATAGACACACTCG       GCGGCTATCTGTG GAAC CGTAGAAAGCGGC        TTCCATCCTCCGGAG  47 35
   rrnAC2241 1996812 .. 1996825 +  -9.5  -2.78463   CGTTAAGTCTCCGGG               CCGCG AACA CGCGG                TATGGTCGACCGCAT  63 45
   rrnAC2242 NONE
   rrnAC2243 1997892 .. 1997907 +  -4.6  -3.30441   GCCGACCCCAACGGC              CAGCCC CTCA GGGATG               TTGTGGAGCGTGATC  50 435
   rrnAC2246 2000744 .. 2000766 +  -9.8   -2.5474   CGTCACGTTCCTCCC           TGTCCCACGC AGC GCGTGGTGCA           ATCTTGTCCGTCGCA  62 238
   rrnAC2251 NONE
       crcB1 NONE
       crcB2 2007400 .. 2007421 +  -2.1  -4.12254   GATTCGGTGCCATCG           TCGACGACG AGCG CGTCACCGG            TTGTTTCTGGTAATC  59 173
   rrnAC2255 2009230 .. 2009262 +  -6.2  -3.00022   CTGCTTCTGCCAGAT     TCTGGCG-CGCTTCG ATGA CGAGGCGGCGCGTGA      TATCTATCGCATGAA  49 402
   rrnAC2260 2011767 .. 2011777 +  -2.4  -4.34402   TAGCGATGTGGACCG                 TGCC ACC GGCC                 TTTTCATCTAGAAGG  62 347
        gapB 2014131 .. 2014162 +  -3.7  -3.61398   ACGTGCCAAACTCCT      TGACGGTGGACTGG ACCGC CCACTC-GCCGTCG      TTGTTGCCGCGCACA  53 313
   rrnAC2266 2016914 .. 2016929 +  -6.1  -3.54543   TCGCGACAAACACGT              GGTCG GCCTCA CGACC               TTTCGCGGAGTGGAT  57 354
        gvpE 2020026 .. 2020047 +  -5.1  -3.31461   GGCGTGAGGCACAGC           TCGGCAG AGAGCGAA CTGCCGG            TTCTGCAGGTCGGTA  52 220
        norB 2023504 .. 2023528 +  -4.1  -2.79202   TCGCGGAGGGTGTGA          TGGGCGACGAC TGA GTTACCGCCCG          GTTTCGGCTGTGTGT  43 12
       coaD1 2028079 .. 2028089 +  -2.4  -3.14564   TCGTTTCCCGGTTCG                 CGGC ATC GACG                 TTGCTCACCGGCTCA  42 378
       copG1 2031196 .. 2031218 +  -7.7  -2.53759   CCGAGCGGATGGGCA           CGTCGAAGC CTTGC GATTCGACG           TAGCTTCGCACTCTT  50 366
       phrH2 2033214 .. 2033227 +  -2.3   -3.4072   TAATATGGTAGAGAA               CGTCC AGAC GGAGG                TTATAGTCAACAGTC  47 454
   rrnAC2288 NONE
   rrnAC2289 NONE
   rrnAC2290 2037006 .. 2037028 +  -5.5  -3.01712   GTACACCACGCAGGG          CGGCCCGTCC ACCG GGACGA-CCG           TCTTAGCCCGCGAAA  48 225
   rrnAC2291 NONE
   rrnAC2292 NONE
   rrnAC2293 NONE
   rrnAC2294 2041155 .. 2041165 +  -2.4  -3.39288   CAACAACCAACCCCC                 CGGC GTA GCCC                 TGTTGTTGGCCCATG  46 66
         cca 2048465 .. 2048478 +  -5.2  -3.22777   AGATATCACCGGTAC               CGGG GTAGAG CCCG                TCTTCGTGTATCGAG  48 450
   rrnAC2304 2053043 .. 2053060 +  -6.2  -3.53012   CCGGGCGATACATCT             CGGGCG TGCGCT CGTCCG              TTTCGAAGGAGCCGA  55 454
   rrnAC2306 NONE
   rrnAC2307 2055041 .. 2055057 +    -3  -3.12936   TTTTCGGTTTCAGGG             C-TGACC AGTC GGTCACG              TCTTGCGGTTTCACT  43 51
   rrnAC2308 2055628 .. 2055645 +  -2.6  -5.00884   CGGTAGCTAGCGCGT             CGCTCG CGTCGT CCAGCG              TTTTTTCGGACCGAT  72 86
       coxB4 NONE
       coxA2 NONE
   rrnAC2312 2060542 .. 2060552 +  -2.4  -3.71745   TTTGTGCTCGGCCAA                 CCAG AAA CCGG                 TGTTTTCGCTGGTTC  51 523
   rrnAC2316 2064016 .. 2064040 +  -6.4  -3.64703   GTCCCCGGTTCAAAT         CCGGGAGGCGG CATA CC-CTTCTCGG          TTTACATGCCCGAAA  58 176
   rrnAC2317 2064838 .. 2064852 + -11.4  -3.31322   GTCAAGACGAATCAA               CAGCCG TCG CGGCTG               TTGTGAAGACTTCAC  74 196
        mcm1 2067000 .. 2067016 +  -3.7  -4.44914   CAATGAAATGCTTGC              TAAGCAT TCG ATGCATA              TTGTTTTATTACATC  66 101
   rrnAC2319 2069490 .. 2069509 +  -4.3  -3.63768   CCCGAGGAGTTCTGA            TTCAGCT TGGCTT AGCTGGA             ATTTTTCTTCAAACT  53 356
         boa 2071057 .. 2071071 +  -4.2  -4.05714   AAGCTAAGATCAGTC               CGGAGA GCC TCTCCA               TTTCTCCTTCGCACT  61 39
   rrnAC2324 NONE
        repC 2076022 .. 2076032 +  -6.8  -4.11216   GGAATGGGAATACCG                 TGGC TAC GCCA                 TTTTGAAGATGGCCG  68 431
   rrnAC2328 2077233 .. 2077257 +  -7.8  -3.30635   GTCCGCTTCAGCCCT          GTCCGGTAGT GGCGA ACTCCCGGGC          TTCTCGGAGGATTTC  59 46
   rrnAC2331 2079290 .. 2079303 +  -3.7  -4.34737   GCACGGGGACGGAGT               CGGCG TGAC CGACG                TTTATTACTTGGTCC  63 81
   rrnAC2332 2080022 .. 2080037 + -10.4  -3.53012   CGTCGGCTGTGTCGG              CGAGCG CCAT CGCTCG               TTTCCGCAGCGACAG  72 463
       glcD2 2083720 .. 2083737 +  -2.6  -2.90496   CGACCAGCGCAAGTC             CGATGC CGGCGA GCAACG              TGGTTTCCGCCGGCG  40 88
       cspD4 NONE
       cspD3 2086306 .. 2086347 + -10.1  -3.91144   GACGGCGTCCAGCAC GTCGTCGACGGCCACCGCTG TGC CACCGGTCGCT-TCGGCGGC TTTCTGGACTGTCGG  76 294
        rfbA NONE
   rrnAC2345 2089253 .. 2089268 +    -9  -2.93723   GCAGCGTAGTACACC              GCAAGC GCCA GCTTGC               TGTCGTTGATGCCGA  58 425
         amy 2094474 .. 2094486 +  -9.1  -2.52464   ACCGGCGACGAGAGA                GCGCT GAC AGCGC                TCGGTTCCACAACCG  58 19
       ugpC1 2095745 .. 2095777 +    -2  -4.18018   GCCACAGTAGGGCAG     CAGTCAGTG-GTCCG GTCC CGGACGTAGTCACTG      TTTTCGGTCAGGCAG  56 31
   rrnAC2354 2099588 .. 2099602 + -11.4  -3.11768   AACAACACCAATGAC               CGGGCT CAC AGCCCG               TCTTCGCTCATCTAC  67 522
      rpl10E 2101518 .. 2101569 +  -2.9  -4.60041   GCGTACCGCGTAAGT CG-GACAGCGGT-GTTTTCTCGCCT TCAC AGGCGGGACAACCGCCTCGGCCTCG TTTTTCCGCGTCGCT  67 89
   rrnAC2358 2102207 .. 2102228 +  -5.1  -3.28791   GCTCGGTCTGTTCCT           GCAGCGATT CGAT GGTCGTTGC            TTCTGCCGCGGCGCT  52 343
        rimK 2103478 .. 2103527 + -12.1   -3.8211   GTGCGCGCTACAGTT CGATGTCCGCGGAGTCCTCTTCG GGGT CGAAGGTGACTTCGAGGATGCCG TTGTTGTACGTCGCG  83 85
        gapA 2105133 .. 2105157 +  -7.9  -3.08197   GCCACACACAGAGCC         CGAGCCAGTG CCTGAC CACTGGC-CG          TCTCTGTGTATCGGA  57 96
         pgk 2106609 .. 2106645 + -11.5  -3.65902   CGCAGGTCCCAGTCC    TCGGTTAGTTCGTCGGG CAC CTCGACGATCCGACCGG    TTTCGGTCGGCTCCG  73 65
        ribC 2107439 .. 2107453 +  -9.2  -2.79302   CGAACTCGGTCTGTT               CCGGGC GAA GCTCGG               TCTCGTCCGGGTCCT  60 45
       hisH1 NONE
       hisI1 2109598 .. 2109615 +  -3.4  -2.62933   TAACACGGTGCATAT             CATGGT GTATGG GCCATG              TGGTGTCGGGCGTTA  40 81
        htlD 2111664 .. 2111677 +  -2.3  -3.39803   TTCTTGTACGCAGCG               AGGTC TTCC GACCC                TTCTCGCTGTGCGTC  47 149
        gbp4 2113319 .. 2113332 +  -5.9  -3.35996   CGGCGACGACTTCGG               CGTCC GTCC GGGCG                TTGTCCATAGCAGTC  52 373
        engB 2115931 .. 2115945 +  -4.2  -4.08767   GAGGTCCAGCGGGAC               GACCTG TTT CAGTTC               TTTTAAGCGGCTAAA  61 5
   rrnAC2379 2117494 .. 2117510 +  -4.3  -3.09273   GAGCAATAACTAATC              GCCGTCC GGC GGATGGG              TCTGTGTTCGAGAGC  47 182
   rrnAC2380 NONE
   rrnAC2381 2120914 .. 2120925 +  -7.2  -3.05844   AGCGGAACCCTCCGC                CCCG AACG CGGG                 TGTTACGATAGCCGG  57 96
       phrH3 2123438 .. 2123459 +  -5.1  -3.70446   AACCCACTCGTCGTG           GACTTCTAC GTGT GTGGCAGTC            TTGTCTTCCGTATCG  56 518
   rrnAC2387 2128029 .. 2128044 +    -4   -3.3422   ATGGAAACTTGAGAG              TTAGAG CACC CTCTGA               ATTTTTGAGAGCGTC  48 284
   rrnAC2390 2130521 .. 2130533 +  -4.1  -2.51259   CACTGCATCACACAT                TTGAC GTA GTCGA                CGTTTCTTGTCACTC  41 85
   rrnAC2392 2132900 .. 2132919 +  -2.2  -2.59748   AGTCGCTTCAAGCAA            TCGTTA ATGCGGGG TAACGA             TGAGTTCTGACGATG  38 9
   rrnAC2393 2133504 .. 2133515 +  -2.2  -3.08032   CACGTGACAGCAGCG                GCTT ATCG AGGC                 TACTTTTCGAGAGGA  42 50
         tnp 2135079 .. 2135093 +  -3.5  -3.90291   GCTCAATGAATACTA               TGCAG ATATC CTGCG               TTTGGTTGAGCCAGT  58 252
   rrnAC2395 2135677 .. 2135693 +  -4.3  -2.89564   GACATCCACCCGCAT              GGCATCG GAT CGGTCCC              TATCTGAGCTCCGCG  46 53
   rrnAC2397 NONE
   rrnAC2398 2138507 .. 2138518 +  -2.2  -3.22298   TTGGAGTTTAACGGC                GGTG AGAA CATC                 TTAGTCGTGGATACG  44 160
   rrnAC2399 NONE
   rrnAC2400 NONE
   rrnAC2401 NONE
   rrnAC2402 NONE
   rrnAC2403 2142725 .. 2142735 +  -2.4  -3.39288   CAACAACCAACCCCC                 CGGC GCA GCCC                 TGTTATTGGCCCATG  46 66
   rrnAC2412 2152188 .. 2152208 + -19.7  -3.64703   CGGGCAGACGGCATA            CCGCGCGCC GGC GGCGCGCGG            TTTCGCTCCGAGCGC 100 76
        metB NONE
   rrnAC2415 2156800 .. 2156817 +  -6.9  -3.78934   ATATCCCTGTCCTAT             CGGGTCG CTGA CGGTCCG              TTGTTGTCACACACA  63 47
   rrnAC2416 2160233 .. 2160246 +  -3.7  -3.28712   GAAAGCCGGTCCGAG               CGGTC GAGC GTCCG                TTCTAGCGACCGGAC  48 183
       htr18 2167827 .. 2167843 + -10.1  -2.73635   CCGTCTGGCCGCCCG              GGCCGAT GGC GTCGGCC              ATTTGCCCCCGTTTG  60 358
   rrnAC2433 2177359 .. 2177374 +  -2.4  -4.12532   AAACCCGAATCACAG              TGCCGC AACT GGGGCG               TTTATGTGTCACGAC  56 85
   rrnAC2434 NONE
   rrnAC2435 2178331 .. 2178356 +  -2.5  -4.56597   GCTGTTGCCACTATT         GGCCGGC-TTTG CAG CGAACGCGGGTC         TTTTTCCGGCAGAGA  65 82
   rrnAC2436 NONE
        mer1 2180498 .. 2180517 +  -4.2  -3.08639   GCGGCGGTCACGAAC            TCGTGCAG CAGT CTCCGCGA             TGTGTTCGAGGTGTT  45 401
         scm NONE
   rrnAC2441 2182952 .. 2182962 +  -6.8  -2.52294   GAACGGCGCTACCGG                 CCGT CAA ACGG                 ATGTGTGTTGTTCTC  50 39
       moxR3 NONE
   rrnAC2443 NONE
   rrnAC2444 2187321 .. 2187332 +  -2.2  -3.46602   TTTAATAGGTCGTGT                TCGT AGGC GCGA                 TTGTAATGTCGGAAG  46 53
        sui1 2187666 .. 2187677 +  -3.6  -2.63913   TCTCGTGAGAGCGCC                GTGG CAAG CCGC                 TGCTGTGACCTGCTC  42 60
   rrnAC2446 2190261 .. 2190278 +    -4  -2.85565   ACGTCGGAATCGCGT             ACGCCG TCCTGT CGGCGC              TGGTGTTTGGGGTGT  43 94
   rrnAC2448 2191152 .. 2191189 +  -8.5  -3.40299   CCGAGGAGCAGCCAA   CCTGTACCGCATAGCT CGATTGA AGCCATGCGGT-CGGG   TTCTCGGTGTCGTAG  64 63
        thiD 2192826 .. 2192836 +  -2.4  -2.71712   GCTGGTTCGACACAG                 ACGG TGG CCGC                 GTTTAACCGCGAGCA  38 59
       trxA9 2193921 .. 2193946 + -11.1  -3.29144   CGGCGGCGTCCAGTT         CGTCGGGTGTG TACA CGCGCTCGACG          TTCTCAGCGGGGTCA  69 443
   rrnAC2453 NONE
       usp10 2196598 .. 2196611 +  -3.8  -3.10245   CGTCGTCGCGCAGGC               CGGT GCGTGG ACCG                TATCTGTTGCAATCA  45 218
   rrnAC2460 2201028 .. 2201057 +  -5.6  -2.91264   CTGGCGTCCGTCGAA       CAGGACGGAGCG ACATGG CACTCCGTTCGG        TGTGTCGGTGGCACA  48 44
        ark2 2202155 .. 2202165 +  -8.2  -2.50988   GAGTTCGATATTGAT                 GCGG ACA CCGC                 CTGTTAGTCGTCTCC  55 8
         prr NONE
        yusM 2210228 .. 2210242 + -11.4  -2.61264   CTCGCGACCATGCCG               GACCCG AAC CGGGTC               GTTGTGGATGAACCC  62 360
       aldY2 2212444 .. 2212458 +  -2.7  -5.24129   CCTCGGCGCTGACTG               ACGCG ACGAC CGCGC               TTTTTTGTACGGCCC  81 146
      eif1A1 2213140 .. 2213151 +  -5.8  -3.53012   GCCACATCGACGCCT                TCGG CGGG CCGA                 TTTCGACAGGCAAGG  56 311
        prk2 2214070 .. 2214081 +  -4.4  -2.90615   TGCTTCTCATGCCGG                GTGA GTCG TCAC                 TGGTTTGGCCCGAGT  46 264
        htlD 2215167 .. 2215189 + -11.3  -2.91264   GACTGAAATGGCTTC          TGCCG-GCGG ACGG CCGCCCGGCA           TCTGTCAGTCACGCG  70 35
   rrnAC2479 2215887 .. 2215901 +  -2.7  -4.07568   GCTGAATCCCGTCAG               CGGCG CACCA CACCG               TTTTGCCGGAACAGA  58 111
         act 2216674 .. 2216691 +  -2.7  -3.13309   CCCGACGTCTGTGGC             TGTTGTT CCTC AACGACG              TCTTCACTCATTGTC  43 328
        ech3 NONE
   rrnAC2485 2220177 .. 2220193 +  -9.4  -3.35224   TCTTTTCGGCGAGGT              CGTCGG GGACG CCGACG              TGTTTCGCCAGCTGT  63 288
       rfcC2 2222295 .. 2222341 +  -5.2  -2.78384   CCAGCCGCTATCGCT CTGGAA-GTGCTGTACCGG ACACAGCTAG CCGCTGCAGCACGTTCCCG TCTCATCACCGAACC  47 51
      rps24E NONE
     rps27AE NONE
         gcp 2224603 .. 2224621 + -17.4  -3.53811   GGCGGAGCAAGCATA             CCGCGGCC GAA GGCCGCGG             TTTCACGCGAATCGC  95 74
   rrnAC2492 2225105 .. 2225118 +  -8.1  -2.73007   AATAATCTACAGCAG               TCCGC CTGC GCGGA                GTTTCGACGGCTCTT  57 85
        ham1 2225965 .. 2225976 +  -3.6  -3.14931   CCGGTCGTCGGGACC                GGTG GCAC CGCC                 TTGATAACCGGTGCG  46 160
        yqjQ 2226735 .. 2226748 +  -3.1  -2.89569   GGACCGGTAGAGAAT               CAGTT CCGA GACTG                TCATTGGTTTCGCCG  42 31
       htr14 2228579 .. 2228615 +   -13  -3.28712   CAGGGCTACTCGCTA   CGCGCGTGGATCCCGGT CTGG ACCGGGATACTCGC-CG    TTCTCGACAACGGGG  78 42
   rrnAC2500 NONE
        gfo5 2234124 .. 2234169 +  -9.5   -3.1355   CGCCGGCAACAGTCG CGCCGCGGTC-GTGTGCCGCCG CGA CGGCGTCGGGCAGGTCGCCGCG TTCGGTCTCCGTCCA  61 346
        phzC 2235399 .. 2235415 +  -4.3  -2.64616   CGGCAGCGTCGTCGC              CGTCGCT CGT GGCGACC              TGCTCTAAGTGGCCG  43 1
         lgl 2236283 .. 2236304 +  -2.9  -3.53224   CTAGTCCGTAAAGCT           TCGTGCG-GA AGC TCACGCTCGG           TTTCCCGACACCCTC  49 454
         trk 2241526 .. 2241579 + -11.7  -3.13403   TCGGTGTTTGGCTAG CCACCTTTTT-CGGCCTCGGGTGCGC TTC GCGCACCCCTCGGCGCAAAAACGTGG TCTTGCTGAGCGGAG  71 26
        pchB 2244707 .. 2244723 +  -7.9  -3.60234   CGTGGTACGTTCAGC              GCCGCGA CCA TCGCCGC              TTTGCCGCTCTGTGG  62 237
   rrnAC2514 2245925 .. 2245958 +    -8  -3.10344   AACCTGCCTTTCCCC     GTGGCGGCC-GACGG AGCGG CCGCCCGGCCACCGC     TGTGTTCGCTCCGCC  60 141
       thrC4 2247491 .. 2247513 +  -8.3  -2.74192   GATACAGGATTGAGC           GCTGGCCGC CACCC GCAGCCGGC           TCGTGTTCGACAGTC  54 383
   rrnAC2519 2250686 .. 2250706 + -11.1  -2.78216   GAGTTCGAGGTCGTG            GTCGGCGAG GTT CTCGCTGGC            TCCTTCCTCGCGGTC  63 493
       manB3 2252962 .. 2252996 +  -4.9  -3.53224   GTGGCGACAGCACTG    C-GGAGCGCTGCGGCG TCGT CGACGTAGTGGTCCAG     TTTCGAGGCGGAGTA  53 359
        hisA NONE
   rrnAC2530 2259683 .. 2259697 +  -4.2  -3.48276   GTCGTCGCTGAACCA               CGCG TAGCCCT CGCG               TTCTGTCACCCGGAG  52 195
       mutS4 2262799 .. 2262811 +  -2.7  -3.01712   GCAGACAGCGCCCGA                TTTTC AGC GAAGA                TATTCACGGCGGAAG  42 40
        ark1 2264841 .. 2264864 +  -5.2  -4.48987   ACAGCGACATCGACA          GACCA-CCGCG GGG CGTGGCTGGCC          TTTTGGTTCTGAAGC  70 67
      trp-11 NONE
   rrnAC2536 2266772 .. 2266788 +  -2.2   -2.5155   CGTACTCGGTGACTA              CTGACT GAAGG AGACAG              GTGGTTTTACTTATG  38 22
   rrnAC2537 2267708 .. 2267722 +  -5.8  -3.24924   TACTTGCGCTGCCAG               TTATGT GCT ACATAA               TATTGTCGCTCAGAC  54 11
   rrnAC2538 2268976 .. 2268996 +  -3.1  -4.42386   GCGAGTGAACAGCCA            CGCTGGCAT ATC AAGCCGCCG            TTTTCTGGGTCAGAA  64 33
   rrnAC2539 NONE
   rrnAC2541 2270016 .. 2270032 +  -5.7  -3.25823   CACTCCCGGGAGTGA              GTGCCCC GCT GGGCCGC              TTGGTGTGCCACGCA  54 26
   rrnAC2542 2270973 .. 2271000 +   -12  -2.56596   TACAGCGTCCGGTGG        TGGGCCGGCGTCG CGT CGACGACG-CCCA        TCGATTGCTCGCCCA  65 455
   rrnAC2546 2272538 .. 2272557 +    -7  -3.40403   AGGAATGGGCGGGGG            CGGCGGCG ATAC CGGCGTCG             TTCTCGTCCACCCAG  57 178
        mutL NONE
        kdgK 2277356 .. 2277377 +    -8  -3.31322   CAGCGCGTCACCGCC           GCCGTGACG ATGGC CG-CACGGC           TTGTAGCCCCTTCCC  62 151
       gcvT4 2279022 .. 2279050 +  -9.6  -2.61264   ACTCCTCTCCGACGG       CGTCGACGAACGC CTCG GCGT-CTTCGACG        GTTGTCGCTGGGGCG  62 511
       nhaC6 2283923 .. 2283935 +  -4.1  -3.08015   AAGTAAATGTAATTG                TATCC CTT GGATG                TATTCGAATCGTTCG  46 473
   rrnAC2563 NONE
   rrnAC2566 2288694 .. 2288710 +  -7.9  -4.41616   CGTCGAACACCCGAA              TGGGCGC GTA GCGCTCG              TTTATTTCGACGGCT  81 126
   rrnAC2571 2292351 .. 2292365 +   -10  -3.53563   GACGGTCCAGCCGCG               CGACCT GTA AGGTCG               TTTCAAGCAGCGTAT  70 16
       manB1 2295046 .. 2295056 +  -6.8  -3.37882   TACAACCCTGTATGT                 GGGT TAT ACCC                 TCTTAATTGTTATTG  58 306
   rrnAC2582 2303511 .. 2303521 +  -2.4  -3.90762   ACGGTTAGATAGCGT                 CGTC AGG GTCG                 TGTTTTTCCGCCATC  54 119
   rrnAC2586 2305304 .. 2305317 +  -2.3  -3.37259   TCATCGAACACCGGC               CACAG GCCT CAGTG                TCTTTCGCCATGATT  45 222
   rrnAC2588 2306166 .. 2306176 +  -4.6  -3.31144   GAGTGCTGTCGCGGC                 TCGC CAA GCGG                 TTCTGGAAATGACGC  49 3
   rrnAC2589 2306861 .. 2306879 +  -8.8  -2.81872   ACCGCGCTGGCGGGC             CCACGGTC ACG GACCGTGC             TGATGTTGTCGTACC  54 102
       cobW1 2311785 .. 2311815 +    -6  -2.93455   TCCGGCTGTGACGTG       AGTGCCTCCTTGAC GCT GTCGAGGATGCTCA       TGGTTGTATATGTAC  48 197
   rrnAC2597 2313175 .. 2313189 +  -5.7  -3.19157   GCTGTCCGGTTCGAC               GACGA ACGCC TCGTC               TTCATCAACTTCGTA  51 197
        gst2 NONE
        prxS NONE
        yrdC 2316468 .. 2316526 +   -11  -2.53995   TTTCGCACCCGCCCC -GGCGGCCCGTCG-ATGCTGTCG-GCGGT TCTG ACCGCGCGACGGTAGACGCCGGTCCGCCG TGCGTTCACGTCGAT  62 154
        hdrD 2320184 .. 2320201 +  -9.9  -2.52464   CGTATCATCTATTGC             GCCGATA ACCG TATCGGC              TCGCTTGACACCCGC  59 210
        dip3 NONE
        hemB 2322897 .. 2322911 +  -4.9  -2.90714   CCGACGAACTCTGAG               CGGGG CTATT TCCCG               TGTGTCCCCGTTTGA  46 27
   rrnAC2611 2323770 .. 2323790 +  -8.1  -3.05844   CCATCGGCCTCGGCC            TCGCCGCGC TCG GCGCGCCGC            TGTTGCCCTCGGGCG  60 83
   rrnAC2612 NONE
   rrnAC2614 2325969 .. 2325980 +  -3.6  -3.64703   GCGCTCAGGCGATAG                CGGC CGAG GCTG                 TTTCGGTCACGGCCG  52 26
         amt NONE
        glnB NONE
       asnC4 2331608 .. 2331623 +  -3.2  -2.95483   CGACGGAACTGACGC              CTGAAG ACGC CTGCAG               TCCTGTTTTCGCTGT  42 22
       cheA2 2332465 .. 2332477 +  -3.3  -3.86524   GACATTCTTGACTGA                CAGCG GCA CGCTA                TTTCTGCACCCCTGT  53 26
   rrnAC2624 2334273 .. 2334303 +  -8.9  -3.58343   TCGTCCGCCGAAATC      GGCTGGCCCTCGGC GTCG GTCG-GGGCCGGGC       TTTCGCCGTCGTCGA  68 307
        hemL NONE
   rrnAC2629 NONE
        prsA 2343631 .. 2343649 +  -4.4  -2.87132   CAATCCGATAGTGAA             CACGGAGC GCA GAGCCGTG             TCTGTCGCAGACAGC  44 101
       aldY1 2345232 .. 2345243 +  -3.6  -3.14284   TCCCCTTCTGACTGC                CCTG GTCG CGGG                 ATTTATTCCTCAAAA  46 30
   rrnAC2632 2347079 .. 2347100 +  -7.3  -3.81755   TGCGTTGCTGGTTCT           CGG-AGACGT TTC GCGTCTGCCG           TTCTATTTCAGCAAT  65 331
        udg1 NONE
        hit2 2353137 .. 2353150 +  -2.3  -2.93708   ATCGTCGCTGAGCAA               GCGTA AAAT TCCGC                ATCTTTTTACCGAAA  41 20
       minD5 2354157 .. 2354187 +  -7.4  -2.82834   GCGTCGCGCGACGGT       GCATCGGGGTCGTG GAC CGCGACCACGACGA       TATCGTGATCGGCTG  53 269
   rrnAC2642 2355909 .. 2355920 +  -7.2  -3.10895   ACACAGATAGACGAC                CGCG CCAG CGCG                 TCTATGTGTATTCAC  57 515
        nthB 2359518 .. 2359576 + -13.7  -2.73875   GCTTGTTCGGTCGGG CCTTGGCCGCGAGGTCGTCGTCAGGCG CGGCC CGCCGAACGACGACATCGCAGCCGAAC TCGTCTTCGAACAGC  72 61
       phoT2 2369328 .. 2369339 +  -3.6  -3.59979   GTCCCCAGCAACCGC                CGGG CAAT CTCG                 TTTCGCGTCCCGCCG  51 122
   rrnAC2659 NONE
       rad24 NONE
         fer 2372546 .. 2372575 +  -2.7  -3.64332   CGACGTAGAACGTCA       GCGAGTCCATC-CC CGA GGAGTTGGCCTCGA       TATTTATGTCCTCGT  49 330
   rrnAC2664 NONE
         ort NONE
         inb 2380370 .. 2380384 +  -4.2  -3.98236   CGTGATCTGGAACCC               CTCGAA GTC TGCGAG               TTTCTGGTCGCGTTT  61 462
   rrnAC2686 2392393 .. 2392405 +  -5.5  -2.99471   ACAGCCGTGACCGGG                CCATC GCC GGTGG                TGTATCTCGCCGTCG  48 312
   rrnAC2688 2392716 .. 2392736 +  -7.5  -3.01791   CGCGTCGGTTCCGGC            GCGGTGGTG CCG CACAACTGC            TATTCGCGCCGGGCT  56 85
   rrnAC2689 NONE
       polA2 2397514 .. 2397545 +  -2.8  -3.75153   CCATCGGGCGGCGTG      TGTCAGCGGGCGCG TCCG CGTTCCGGGTGGCA       TTTAAATTCGAACCG  53 82
   rrnAC2692 NONE
   rrnAC2694 2400743 .. 2400759 +  -6.5  -4.59773   CTGACGAGCGCGTGA              CAGCCGT CCG ACGGGTG              TTTTTGCCCGTGGCG  76 37
   rrnAC2695 2401054 .. 2401065 +  -5.8  -3.68351   ACTCGTCGCCGAGTT                CGAC GTAG GTCG                 TTTCGATGATGCGGC  58 75
   rrnAC2699 NONE
        glyS NONE
   rrnAC2702 2406587 .. 2406601 + -11.4  -3.43217   GTACCTGCCCGGAAT               CGGGCT CTG AGCCCG               TTCGTTCACTTTCAC  75 16
       eif4A 2409295 .. 2409330 +  -5.3  -3.54424   CCTCGCGTGGGTTCT    CGGT-CGCCGCGGCGC GCTCG GCGAAGCGGTGAACTG    TTTCAGCCAGTAACG  55 99
         mdh 2411015 .. 2411037 + -13.4  -3.70622   TCGCGGTCGGCAGGG           TCCGGGACGG CAC CCGTCCCGAA           TATTATTTTGCCTCG  88 52
       cdc6d 2415874 .. 2415888 +  -5.6   -3.8062   GGGCTGGAACCGACC               TGGTCG TAC CGGCCG               TTGTTGTCACCCTTG  60 294
       polA1 2418938 .. 2418958 + -19.7  -2.96274   TCGCGACCGGGGAAA            CCGCGCGCC GGC GGCGCGCGG            TATACTTGTCAACCA 100 139
        cysD 2420764 .. 2420810 +  -3.7  -4.20918   TATAACGATGAGAAT ACTTAGTAGCGACTTCTGTGTG CGAA CACGAAGGCGTCGCTAC-AGGA TTTCTTCGGCTTCCA  63 270
   rrnAC2718 2422040 .. 2422054 +  -2.8  -3.55071   ATCGAGCGTTAGAAC               CAACTG TAA CAGTTA               TTTCCACCCGTCTCA  50 56
   rrnAC2720 2425477 .. 2425497 +  -5.3  -3.01791   CCTCAGTCAGCGCGG            TCAGCGTTG TCA CGTCGCTGG            TCTTGCGGAAGGCCT  47 429
       yhcR3 2426622 .. 2426633 +  -5.8  -3.25823   GCAGGGACGCTTCTG                GTCG GGGT CGAC                 TTCATATAACGGAGC  54 48
   rrnAC2724 2427651 .. 2427672 +  -2.9  -2.98823   CGGGAGGGTAACGGT           TAGGGGCCG TCGG TGGTGCCTA            TCTGTATGGACCCAC  42 42
       pepB3 2428771 .. 2428801 +  -5.2  -4.27192   GGTTTGAGGACTAAG       TACCGACCGCGAAC AAA GTGAGCGGTCGGCC       TTTTCATCGACGTTT  67 27
   rrnAC2729 2431940 .. 2431974 +  -7.8  -3.42241   CCCGTTCGTCGTTTC     GCTGTACCAGTACTGA CCG TCAGTCCAGATACGGC     TTCTCGATGTCTGTT  61 10
   rrnAC2731 2433112 .. 2433122 +  -4.6  -3.29511   CATCCACCCACACGT                 CCTC CCG GGGG                 TTCTCGGCAAGTCCG  50 226
   rrnAC2734 2435533 .. 2435555 +    -4  -2.99471   AACACAGGCGGCGTA           GCGCCGATAG ATG CTGCTGGTGC           TGTGTATCGACCTCG  44 60
   rrnAC2735 NONE
   rrnAC2736 2437013 .. 2437071 +   -13  -2.53876   TAGCTCAGTCCGGAT AGAGCGTCGGACTTCTATCTCCGCTGGC GCT GCCATCGGGGGAAGACATCCGACGGTCG TGGGTTCGAATCCCA  72 102
   rrnAC2740 NONE
       ywfD2 2441177 .. 2441187 +  -2.4  -4.14472   CAAGCGCCGCCGGAA                 CGAC AAA GGCG                 TTTTCCGCGTCTTCG  59 316
   rrnAC2744 NONE
   rrnAC2745 2443997 .. 2444018 +  -5.1  -4.22314   GCCGAAGCCAGCGCG           GACTGACCGC GGC GCAGTC-GTC           TATTTTTTGCTGCTG  67 20
   rrnAC2748 2445425 .. 2445447 +  -7.7   -3.2613   GCCCCTTTCGGGAAA           CTCGTCTCT AGCTG GGAGGCGAG           TTGCTGGTGGTTCTT  59 405
   rrnAC2751 NONE
   rrnAC2752 2447023 .. 2447034 +  -7.2  -2.75039   CTAACGCGGGGCTTT                GCCG GGAT CGGC                 TCGTTCGACTATCTC  54 37
         prt 2447776 .. 2447789 +  -3.1  -3.91897   GATTCTTGATTCCGG               CCG-GA CGG TCTCGG               TTTCTGACTCGCCGA  56 53
   rrnAC2754 2449774 .. 2449798 + -12.7  -3.02144   GAGGAGTTCCGCGTC          GCCGCCCACCG GGA CGGCGAGCGGC          TCTTCCACGGAATCC  75 376
      rad24a 2451829 .. 2451839 +  -2.4  -3.09327   GCACGTACTTCCGGT                 GTCC ATG GGCC                 TGTTCGATAGGATCC  42 101
   rrnAC2757 2454162 .. 2454174 +  -3.3  -4.20696   CTGGTGGGTGGCCTC                GTCGT CAG ACGCC                TTTTCGACTTCCTGC  61 165
         nso 2456698 .. 2456716 +  -4.5  -3.53012   GCACGGTCGCGGAGT             TCGTCCG CGCTC TGGGCGA             TTTCAGCGACGGACG  51 473
        mcm2 NONE
   rrnAC2764 2464224 .. 2464251 +  -6.8  -2.79183   CGTCACGTACTCCCG        GGCGGCACGCAG AGAC CTGCGAAACGCC         TGTCGTGCCCATGAA  51 218
   rrnAC2765 2465349 .. 2465366 +  -3.3  -3.32914   TGCTGAGTTTTAAAT             CGGAAGGC CGG GCCA-CCG             TTCCTATGGTTACCT  46 35
   rrnAC2766 NONE
       minD4 2467102 .. 2467117 +  -4.6   -3.0263   TCAATCGGACCGGTC              GGCAGC CCGA GCTCCC               TGTTCAGAGCGTCGT  47 275
   rrnAC2770 2468350 .. 2468360 +  -3.2  -2.92656   GCGACGTCGGCGAGC                 TGCT GTG AGCG                 TGTGTGAATAGCTTT  42 18
   rrnAC2772 2470072 .. 2470101 +  -3.3  -3.61715   GCGTTGGTCCGCAAT       CCCTGCGCACGCG ACGA CGCTTGCGCCCAG        TTCTTCGACACGCTC  51 82
   rrnAC2775 2471752 .. 2471775 +    -8  -3.24423   TCCTAATAAGCAGCG          CCGTCAGTCG TCGG CGACGGCCGG           TTCGCTGTTGTTCCG  62 68
        glnA 2476098 .. 2476116 +  -2.3  -3.14468   GTGATACCGACACCG             TGCCGGG TCGGT TCCGGGA             TTGAATCTCCTAAGA  43 207
   rrnAC2785 2481235 .. 2481248 +  -3.1  -3.68351   CACCGGCTTGGGGCG               CGCGTG GGA CA-GCG               TTTGGCTCATCGGCC  54 426
   rrnAC2795 2488643 .. 2488657 +  -3.5  -3.53811   ATCACGCTCTAGCAG               GTGCT CGGCC GGCAC               TTTCCCGAGCGTCAC  51 261
        fprA NONE
   rrnAC2801 2492525 .. 2492536 +  -3.6  -3.64703   GGGAGACACCTCCCA                GTCG TCGC CGGC                 TTTAGATGCCCGAGC  52 323
   rrnAC2803 2493653 .. 2493668 +  -3.2   -3.9461   AAGCGGCCTTAAATA              TGAAGC CGAA GCTACA               TTATTGTTGGAGGGC  56 39
       hyrA2 NONE
   rrnAC2806 2496478 .. 2496489 +  -2.2  -3.56568   ACGCGCTGAATCCTG                C-CCG TCG CGGAG                TTGCTATTTTACTGT  48 32
   rrnAC2810 2500399 .. 2500412 +  -4.5  -3.62046   GCTTGTCGCCGGTAT               CATCG GGCT CGGTG                TTCTTGCACAGGTCC  54 181
        mthK 2502304 .. 2502332 +  -3.1  -4.42386   GTCGACGCCTGCTGT       C-CACGGCGACT CACCGC GGTCGCCGTCAG        TTTTGTACGTCCCGC  67 70
       mutT3 2503875 .. 2503888 +  -5.2  -3.56704   TCGCCAGACCCAGCT               CCGC GTCGCG GCGG                TTCATTTCGTGGACG  55 233
        ftsH NONE
   rrnAC2819 NONE
        phnP 2509962 .. 2509976 +  -3.5  -3.48276   GTAGATTATAGGCCA               TGGCA GCTAA TGCCG               TTGTATGGACAGGCG  50 68
   rrnAC2821 2510705 .. 2510731 + -10.9  -3.14931   GTCTATCGTTCCGCT         GTCGGCGTC GAACCGCCA GACGCCGAC         TTCCTCGGGAATCCG  68 453
       eif2G NONE
   rrnAC2828 NONE
       rpoE' NONE
      rpoE'' 2515290 .. 2515303 +  -3.8  -2.52464   GTGTCCGACGTCGTT               CTCG AACTCC CGAG                TGACTTGCGGCACGA  41 42
   rrnAC2831 2516284 .. 2516317 +  -8.7  -2.78596   ATACGGGACTGACGA     CCGTAGGGGGCGTCG AAGA CGACGGCATCGACGG      TGTCGTCGGCCACTG  54 495
       trzA3 NONE
   rrnAC2838 2522522 .. 2522534 +  -3.4  -3.18118   TTCGGTAGCGTTTTA                GGAA CTCTC TTCC                TCTGTTGTGACATGA  43 46
        ahcY 2524007 .. 2524031 +  -4.2  -4.27467   GCGACCGATGGAATT          GACACGCGAT AACCG ATCGGGTGGC          TTTCTTGCGTTGTGG  65 209
   rrnAC2842 2524752 .. 2524769 +  -8.4  -2.87132   AGACGGGTTCTCGGG             GTCGCC GATATG GGCGAC              TGTATCCACGCCAAC  55 219
        pri2 2526464 .. 2526474 +  -6.8  -3.60234   AGCGCCGGAGCCCGC                 TGGC CGA GCCA                 TTTAGGCCTGTGTAG  60 285
   rrnAC2846 2527362 .. 2527377 +  -5.4  -3.62046   GAAGTCGGTCCCGTC              GGAGAG GGCC TTCTCC               TTCTTGACACGGTAG  55 200
   rrnAC2848 2528987 .. 2529004 +  -5.6  -3.60792   CCTCCACAGTCTTAG             TTTCGC CTTTGT GCGAAA              TTTCCAGCTTCACGG  57 145
        ftsJ 2533553 .. 2533565 +  -3.3  -3.90744   ATCGGCGCTCGCCGG                GGTCG TAA CGACG                TTGTTTCGCCGAGCA  56 61
       tatC2 NONE
        gpmB 2539683 .. 2539729 +  -6.3  -3.16564   AGGCGTCCAGTTCCT CGACGGCG-CGCAGGCCAGGGC GGTG GCCCTCGCCCGTGTCGGAGGCG TTCGTCCCGTCACAC  53 492
       mutS2 NONE
       cdc6c 2543585 .. 2543603 +  -5.2  -3.43961   AGACAACTGATAGCT             TTCCGGAC TCT GTCTGGGG             TTATGACTGTTATAG  54 91
   rrnAC2863 2544862 .. 2544873 +  -2.2  -2.62933   TACGCCGTGTACACC                GC-CG CTG CGAGC                TGGTATCGGGCGTTC  38 342
   rrnAC2866 2546361 .. 2546395 +  -6.2  -3.36289   AACTGGACCGCGAGT     GCGACACCGAGCGACT GCC AGCCGTACGCCGTCGC     TTCCTTCGGGTCGTC  52 495
       potD2 2548580 .. 2548607 +  -4.8  -2.92091   ACGGTCTCGGCAAGA        CCTTCGACGG-AG CGC CTGCCGTCGACGA        TATCTCGCTGACTGT  46 59
       potA2 NONE
       potB2 NONE
       potC2 NONE
       phaJ1 2552087 .. 2552103 +  -4.3  -3.64703   GCCAGCGGACCGACG              CGGTTGC AGT GCGACAG              TTTAAATCGGGGCAG  54 327
     rad24-2 NONE
   rrnAC2877 NONE
   rrnAC2878 2555514 .. 2555530 +  -3.5  -3.07787   ATCGACGAACTTGAA              CCGACGG CAG CCTCCGG              TGTTGGCCTCCTCTT  46 151
       yqjM2 NONE
   rrnAC2881 2557916 .. 2557939 +  -9.6  -2.65264   AGATGGAGCGGGTTC          GTGTCGCCGCT CGC GGCGGCGA-AC          TGCTGTACGTCGTGC  56 333
   rrnAC2883 NONE
   rrnAC2884 2559304 .. 2559331 +    -2  -3.95873   AGCCGCCGACGCTGT        CGAC-GTCGAA GCGTAAG TACGACAGTCG        GTTTTTTTGTGCGCC  54 10
   rrnAC2885 NONE
        phaC NONE
   rrnAC2888 2562275 .. 2562305 + -15.4  -4.59109   CCGAAGGCCGCGGTT       CTCGGAATCGCCGC AAA GCGGCGATTCCGCC       TTTTTCGCCAATGTG 100 462
   rrnAC2894 2566649 .. 2566664 +  -6.8  -3.29511   CAAGCAGATTAACTC              CGACTG ACTG CGGTCG               TTCTCGACCGGTAGC  56 19
        uvrB 2572171 .. 2572186 +    -6  -3.48593   GGTTGGCCTCGCCGG              CGGCCG CTTC CAGCCG               TTCTATCGGGCGGTC  56 300
       htpX1 2576568 .. 2576600 +    -9   -3.9777   AACGTAGTGAGGAGC      GCAGCGAGTCGCAG TAGCC CAGCGACTCGGGGC      TTTCTGGCTGTTAGA  73 311
   rrnAC2907 NONE
   rrnAC2908 2577764 .. 2577782 +    -3  -3.53012   TCTATCTCGGTCGAG             CGGGTCCG GCC TGAATCCG             TTTCCACCGCCCACC  48 12
        radA 2579085 .. 2579096 +  -4.4  -3.83026   ACTGCTCCCTCGCCT                CGAA CCCC TTCG                 TTTCATCTCGAACCG  57 142
        yvaI 2582557 .. 2582570 +  -2.3  -3.00946   CAGCACGTCTCTCTT               CTCCG CAAC CGAAG                TCCTTTCTCGCAAAC  41 48
   rrnAC2916 NONE
   rrnAC2917 NONE
   rrnAC2918 2584727 .. 2584769 + -17.6  -3.60971   GCTTTCGAAGGTTTC CGGAGCCGACCGGCTGAGTG CGT CGCCCAGCCGTTCGGTGCCG TTTGGCAGTTCGAGT 100 277
   rrnAC2920 NONE
   rrnAC2922 2586011 .. 2586038 +  -4.8  -4.78237   TCGATATCGACCGAC        GC-GAGTGACCGA CAC TCCGTCTCTCTGC        TTTTGTTATGACGTG  74 18
   rrnAC2923 2586684 .. 2586720 +  -9.3  -2.69151   CTCGGTGAAGTTGTC    GAACAGCCGCTTGGCCT CGC AGGCGGCGCGGTAGTTC    TCCTCTGTGACGCCG  57 121
   rrnAC2932 NONE
   rrnAC2933 2593041 .. 2593070 +  -2.9  -3.24747   CCGCTGGTGTTCGAA       TCGGCGATGCAC GCCGTCA GTGCATC-CGGA       TTGATACTGTCGGCC  46 196
   rrnAC2935 NONE
         boa 2594229 .. 2594247 +    -8  -3.35679   TGTCGCCTCACCGGC             CGGGGCCG ACG CTGCTCCG             TTCTCCGTCGGACCA  58 234
   rrnAC2938 2597466 .. 2597481 +  -6.8  -3.32844   TAGTGCCCCTTCTGT              CGGGTG ATTT CACCTG               TTCTGGCCTGGGCAA  56 102
        cctB 2599466 .. 2599484 +  -4.4  -3.55444   CGAACGAACGCCGAA             GCAGCCCC GCT GGGTGTGC             TTTGACCGCTAACAG  54 248
        ocd2 2601674 .. 2601690 +  -2.2  -4.13767   GATTACGGCGAAGGC              GTGAGC ATGTC GGTCAC              TTTTGAGATGCCCCA  56 39
   rrnAC2945 2604006 .. 2604035 +  -2.7  -2.87132   TGTCCCGAATAGCGG       GCGGT-CAGTCGAC CCT GGCGACGCTACCGC       TCTGTAAGCAGGCAG  41 29
       leuS2 2606934 .. 2606945 +  -5.8  -2.77899   GCTCGCCGCGTGGCC                GTCG GGAC CGAC                 TCGTTCGTACACGGC  46 118
        brr2 2621120 .. 2621143 +  -9.5  -3.15544   GGCCGCGGATACGGT          GACCCCGCC TGACCT GGCCGGGTC           TTCCTCCCCCTCCAC  66 459
        top1 2622858 .. 2622870 +  -4.7  -3.85698   TTCGCTGACGGCTCG                GACCC GTA GGGGC                TTTGTCGCCGCGGGA  57 72
        endA NONE
        trpS 2625923 .. 2625933 +  -2.4  -2.57132   GAGAACCGTTAACTG                 AGCG ACC CGCG                 GTTATCCCCACAAGA  38 262
        pheS NONE
        pheT 2629296 .. 2629307 +  -3.6  -4.48713   CGTACTCTACGTCCC                TCGG CTTC CCGG                 TTTCTTCTTCGTCGG  67 94
   rrnAC2971 2631821 .. 2631841 +  -5.3  -2.80443   CTCTCCGTCTGTACA            CGTGTGGGA TAC TCACACCCG            TGTAATCACGTCTCG  47 154
   rrnAC2973 2637905 .. 2637921 +  -4.3  -4.10363   ACGCCCCCAATAAAT              CCCGGTG AGC TACCCGG              TTTCTGCCTTTTTGT  61 175
   rrnAC2974 2639201 .. 2639213 +  -4.8  -3.26868   AGTGACGCTGAAACA                TCGG ACTGA CCGA                GTTATTTTATTGCTC  49 17
   rrnAC2978 2642124 .. 2642145 +  -3.7  -3.24245   GCGAGTCAGTACCCA           TACGA-CGCC TTC GCCGGTCGTA           TTGAGTTCTGACTGA  48 103
   rrnAC2979 NONE
   rrnAC2980 2644807 .. 2644834 +  -2.6  -3.14125   GGAAAAGTCTAATAT        CGGGATCACTTC AACA GCAGTAGTTCCG         TATTGCCTGTATCAA  42 248
   rrnAC2981 2646143 .. 2646158 +  -3.2  -2.87132   GCTCCGGTATAGCTT              GTGCTG CTTA TGGCAC               TCTGTGGCCACGGAG  41 76
   rrnAC2982 2647660 .. 2647680 +  -3.1  -4.26589   GGATTGTGTGGACCT            GCCGGAGCG GTT CGATGTGGC            TTTTCGCTGTCTCGT  61 211
   rrnAC2983 2648442 .. 2648475 +  -5.2  -3.64703   TAACTGTCTCAGCGC     CGGAGCCACCCG TCAAGCGAAT CCAGTGGCTCCG      TTTCAATCAACGGAC  56 38
   rrnAC2984 NONE
   rrnAC2985 2649129 .. 2649139 +  -6.8  -3.14132   ACCAGTGCGGTTCAT                 CGAC ACC GTCG                 TTGCTGGGGCGAAAC  54 40
   rrnAC2986 2650336 .. 2650347 +  -2.2  -3.23979   TGAGGACGCGCTGAA                GTGT ACTG GCAC                 TTCCATTCATATTAA  43 268
   rrnAC2990 2652386 .. 2652396 +  -5.4   -3.9122   AGTCCCAAAGAATAG                 GCAA CAG TTGC                 TTGTTTCGGGGAGTG  62 26
       nirA2 2654437 .. 2654461 + -14.3  -5.14965   GAAGCGAGCGGTTTC          ACGCGAATCGC AAC GCGATTCGCGC          TTTTTTCATCGACGT 100 221
   rrnAC2993 2655777 .. 2655807 +  -4.6  -5.20216   TCATACTGTTGGCCG       TACCGTCGTGACGA CAT TCGTCACTGCGACA       TTTTTTACTCGTGTA  85 82
        uvrB 2658668 .. 2658689 +  -2.1    -2.981   ACAGCGACGGCGTGC           CGGCACCCG GTCC CGAGTTCTG            ATTTCTCGGTTCACG  41 3
   rrnAC2997 NONE
        cbiT NONE
        cbiL NONE
        cbiF NONE
        cbiG NONE
        fabG 2664716 .. 2664747 +  -4.4  -4.36914   ACTACCCCTTCCCAA      CACTTGCGCTTGGA CTAG TACAAGCACAATTG       TTTTATGCGAAAGCG  68 138
        cobH NONE
        cbiH NONE
   rrnAC3009 NONE
   rrnAC3010 NONE
        cbiK NONE
   rrnAC3012 NONE
        tup1 NONE
   rrnAC3014 2671648 .. 2671659 +  -7.2  -2.96274   GATAGTCCAGCTCGT                CCGC AGCC GCGG                 TGTCGTTCTCGCCGA  53 72
        cobN NONE
        cbiC NONE
        cbiJ 2680550 .. 2680587 +  -8.4  -3.35046   TGACCGGCGGATTGA   GTATCAGCACGGACGCG AACAG CGCGACCTTGCTGA-GC   TGTTTGAACAGGTAC  60 293
   rrnAC3024 2682398 .. 2682427 +  -2.1  -2.63301   GGCTGAACAAGTCGG       TGATCCCGTTGTAC ATT GT-CATCGGGATGG       TACTGTCGCCGTCTG  38 142
        napA 2683592 .. 2683604 +  -3.3  -3.57651   ACCTTCCCGAAGCCT                TCGCG GTC CTCGA                TTATCTCGTGTGCCC  51 90
   rrnAC3027 2685308 .. 2685338 +    -9  -2.65264   GTTCTCAGAACGACG       GTGACGGCAGTG ACTACAC CGCTGCCGTCAG       TGGTCTGCGTGCTCG  59 83
       iunH1 2690898 .. 2690926 + -14.6  -2.82623   ACTCCACGCCCAGGC        CGGGACCGTCAG GGACG CTGACCGTCCCG        TCGTTGTCGACCGCA  75 132
       hpcEb 2699673 .. 2699718 +    -4  -3.63968   TCAGCTCTTCGTCGG AGGCCGCTCTGACGCTGTC CACGCTACC GA-AGCGTCGGAGCAGTCG TTTCCGCGTTTCGGG  53 209
   rrnAC3043 2702811 .. 2702823 +  -9.1  -3.28712   GTGCCTTTTCGTCGT                GAGCG GTC CGCTC                TTCTCAGGCCGCACG  65 221
       aspC2 2704084 .. 2704113 +  -2.1  -3.20955   CTGCCACAAGTTGGT       GTTTTCACAGTTT GATA ATGCTGGGAAGAC        TATATTACTGTTTGC  42 94
   rrnAC3048 2704634 .. 2704659 +  -7.6  -4.82901   CGAAGTGCCTTTTGC         CGGCTCTG AGATACGGAG CAGAGCCG          TTTTTGTACGCGAGA  83 187
        ligB NONE
        htlD 2709182 .. 2709206 + -14.3  -3.73775   TGAACCAACACGCGT          CCGGTCGCC GACGGCA GGCGACCGG          TTTGGTACCCGTCGG  91 84
   rrnAC3056 NONE
   rrnAC3057 NONE
   rrnAC3058 NONE
   rrnAC3060 NONE
   rrnAC3061 2720459 .. 2720474 +  -6.8  -2.55074   GCCTGTGCGGTCCGG              TCGGCC CGCC GGTCGA               TGAGTTCGCGTTCGC  48 412
        metY NONE
        metA 2723679 .. 2723697 +  -2.2   -3.1355   AGCGACGCGGGCGTA             TCATCCGG TGA CCGGCAGG             TTCGCTCTCCCTCGG  42 39
   rrnAC3066 2724300 .. 2724315 +  -4.6   -3.0752   GCGCATCGAACGTTT              CTGCCG TGAC CGGCAC               TGTTCCGGTCGTGTG  47 238
        panE 2725733 .. 2725759 +    -5  -2.78384   CGGCTCGACGCGCCG         CGTAGTGCTCCC AGC GGGACTGCTTCG         TGTACTACAGCGAGG  47 115
       dgoA3 2726968 .. 2726978 +  -6.8  -2.78679   GAGTGGTAGTCCGGC                 GGGA ATC TCCC                 CTTTCCCTCGGCAGC  51 32
   rrnAC3070 2728136 .. 2728157 +  -4.3  -3.05844   TAGCCGTTCCGGCGG           GCCTCCTCG CCGG CGAGCATGC            TGTTGACGTACAGCC  47 443
   rrnAC3072 2729522 .. 2729546 +  -8.6  -3.19463   TGAACGCGTCCGGGT         CTGGGTCCGCCG CGA CGGCGG-CC-AG         TTCCTGAATCGTCAG  58 431
         rub 2732808 .. 2732820 +  -6.9  -3.83998   ATATTCGGCGTGAAG                CCGGC GCG GTCGG                TTTCCTCTGCGATAC  65 522
   rrnAC3080 2733573 .. 2733586 +  -2.3  -4.14243   CTGAAACACGGTCCA               CTGCC GCTC GTCAG                TTTTGGCATCGGCTA  56 66
   rrnAC3083 2734573 .. 2734586 +  -3.7  -2.57463   GGCGACGATGACGAA               GGCCC CGAA GCGCC                GTTCTGAGGCCAGTT  42 5
   rrnAC3084 NONE
   rrnAC3085 NONE
        hemC NONE
       cysG2 NONE
       cysG1 2738436 .. 2738446 +  -8.2  -3.39327   CTGTGGCTTCTTCGA                 CGGC TTT GCCG                 TTGTCCATCTCAGCC  64 77
   rrnAC3090 NONE
   rrnAC3092 2740163 .. 2740184 +  -3.6  -2.79183   AGCGACCAGCGGAAG           GTCGCCTG ACCGGG CAGGCCGC            TCTACTACGAATGCC  43 17
       recJ5 NONE
   rrnAC3096 NONE
   rrnAC3097 2742631 .. 2742661 + -16.1  -2.95774   GTTCCGGGGAGCGAT       CCGCCAGGTCCGG ACTCG CCGGACTCGGCGG       TCTGTGGTGCGTCTG  83 204
   rrnAC3100 2746643 .. 2746653 +  -4.6  -3.16564   TGCTAGCCGACCGAC                 CGCG GCA CGTG                 TTCCTGGCCTGACGA  47 3
   rrnAC3109 2752978 .. 2752993 +  -8.2  -2.71763   TGGTAATAACTGGGC              CGCGGC GTCG GCCGTG               TCGTATCATTGTCGG  56 111
        gufA 2753930 .. 2753940 +  -4.6  -4.41348   GTGTGTTGGCGATGG                 TGCC GCT GGCG                 TTTGTTTAGAAGGGG  68 6
      rpl39E NONE
      rpl31E 2755461 .. 2755477 +  -2.2  -3.48276   CGGGACCGCCGCCGT              CGCC ACCAACAAG GGCG              TTCTCTGCCACCCGA  46 471
   rrnAC3115 2756339 .. 2756355 +  -4.4  -3.54459   GGCGCCAAACGAAAA             CGTCGCT GAAG AGCG-CG              TTTACAGCGACTTCG  54 261
   rrnAC3116 NONE
         dpa 2758316 .. 2758340 +  -2.9  -4.07568   CGATGCAGCAAATAT         C-ACCACATC AACGGA GGTGTGGTCG          TTTTCGCCGACAGGA  58 157
   rrnAC3119 2759673 .. 2759725 + -11.3   -4.1899   ACTCTCGGGCGGCCT CGACGGCGTCGACGAACG-CCGCGG CCTGT TCGCGGACGC-CGTCCATGTCGTCG TTTTCGATGGCCTCG  86 94
   rrnAC3123 2762409 .. 2762458 +  -8.5  -2.71791   TACAACCACTTTTCT GATTGCTGTCG-GCTCACGGCTCC AGG GGAGTCGGGCGCATGACAACAAGC CTTTACCCGCACCGT  56 50
       srp54 2763900 .. 2763942 +  -4.9  -4.79826   GGGCCGTTCGGCGAC TGACGCCGCTGCGTCG-ATTC GCG GAACGCGATGC-GCGACGTTA TTTTTGATGATCTAT  74 23
       usp33 2764742 .. 2764766 +  -8.4  -3.06501   GGTGTTTGACTCCCT          CGGGGACCGG TGTTT CCGGCCCCAG          TTCGGTCGCCATCTG  57 357
   rrnAC3133 NONE
   rrnAC3134 2771735 .. 2771749 +  -3.4  -2.75064   CGCGACCCGCCTCGT               CCTCGC GCT GGGGGG               TGGTTGAATGGCGGA  41 4
         cat 2772325 .. 2772340 +  -3.9  -3.13177   GTGTGCTCGTGTAAG              GCGTC AGCGTC GGCGC               TTCGGTATCCGCTGT  46 27
   rrnAC3137 2773658 .. 2773676 +  -2.2  -3.54424   GCACGCTGTTGTACA             GCTTCCGG TAG CCGTTGGC             TTTCGCCCAGTCAAG  49 190
         nuc NONE
       soxA1 NONE
   rrnAC3142 2778290 .. 2778309 +  -5.7  -2.98823   CGGTCTCCCTGAGTG            TCTCGAC CAGCGC GTCGAGG             TCTGTGTCGGCCCCG  49 464
   rrnAC3150 2784934 .. 2784949 +  -3.2  -3.28924   GTCGTAAAACAGCAT              GATAGC ATCG GCCATC               TTCTGGAAGACAGTC  46 187
        atpG NONE
        atpI NONE
       atpC1 NONE
        atpE NONE
        ntpC NONE
        atpF NONE
        ntpA NONE
        ntpB 2793414 .. 2793424 +  -2.6  -4.18018   CGGCATCCCTCAATC                 TATA CCA TATA                 TTTTGGGTACGCGAC  56 60
         bop 2794218 .. 2794244 +    -5  -3.52779   GGCGCAACGCCTGCA         GACGACTAACCG CGA CCGTTCGTCGAC         TTCGCTTTTTTGCGT  54 17
        atpD 2795037 .. 2795050 +  -2.3  -3.18433   CGACTGAACAGGGGA               CCCGT CCTG ACCGG                TATCGTTTTTGCGCT  42 34
   rrnAC3163 2795643 .. 2795663 +  -8.9  -3.87994   GGCGACGCCACCGAA            GGCGGTCAG CAG CTGTTCGCC            TTTCTCGAAGTCAGT  71 192
       minD3 2799108 .. 2799166 +   -16  -2.87132   CCGCATTTCACTGCC CCTAGATCATTCTGGAAGCGGCGGCCAC AGC GTCGCGACCGTTTCCTGAATGAGCTGGG TCTGTGCCCGGCGCA  82 87
      pcbD-2 2800726 .. 2800742 +  -9.4  -3.56273   TCCGCAAAACGTAGC              CCGGTC AGCCG GACCGG              TTCTCTACTCGTCGC  68 27
       usp19 2805431 .. 2805447 +  -9.4  -2.77534   CCCGTTCGAACTGAG              GGGTGG ACGAA CCACCC              GTTCTATGTAGTGTG  60 27
   rrnAC3172 2805694 .. 2805716 +  -9.1  -2.56164   AACAGGGTGTTACGG           ACGGGTAGG CCCCT CCTACCCGG           ATTACTCGTTGCGAC  58 52
   rrnAC3175 2808755 .. 2808774 +  -4.2  -3.52113   CGGAGTACCTGCTAG            CTGTGCGA TCGT TCGCGGAG             TATTTGTGCCCGCAT  52 70
   rrnAC3176 2810454 .. 2810489 +  -4.7  -3.53012   CTCGAACTGGAATAG   CTCGTTCGCCCG-GTCG GTGT CGCCACGGTCGAAC-AG    TTTGAGGGCGGCGGC  53 426
   rrnAC3178 2812151 .. 2812163 +  -2.6  -3.64703   TTCACGCCCGCCGAC                TGCG AACGA CGCG                TTTAAATGACGGCGA  48 97
      rps19E 2812651 .. 2812663 +  -4.8  -2.99854   GAACTCGAACGCTAC                GCGT AACTG ACGC                CTTTCTCGCTGTTTT  46 20
   rrnAC3180 NONE
   rrnAC3181 2813856 .. 2813898 + -11.3  -2.67441   AGCCTGTTTTCGATG GCGTCGTCGCG-TCG-CTTCG TTT CGAGGTCGAGCACGACGTCGC TCGTGTACTCCGTTC  62 177
        hisS 2816071 .. 2816085 +   -10  -2.62184   CGAGGTGGAAGCTCG               TCGCGA CCA TCGCGA               TACTGTCGACGGGCC  62 127
   rrnAC3185 2816682 .. 2816700 +  -6.6  -2.87132   CGCGTCGACCAGCGG             GTGGTACG TTT CGTCCCGC             TCTGTCGCCGGCAAG  50 254
        truA NONE
        pepF 2820200 .. 2820214 +  -2.1  -4.12532   ACTGTTTCACCCCCT              GTGACC CGAA GG-CAC               TTTGTGTCTCAACCG  56 125
        pan1 2821610 .. 2821648 +  -3.2  -3.74693   GAACATGTCAATATC  CTCGACAGTCGCGAACT CGCGGA AGCTC-TGACTGTCCAG   TTTGCTCCCGTCGGC  54 166
       pkn-2 NONE
       argDC 2829075 .. 2829091 +  -3.5  -2.67143   CGTTCTCGCTACCTA              CGGCGAG AGC CACCCCG              TCGTGTAGTGCGTGT  42 1
   rrnAC3200 2829935 .. 2829948 +  -4.5  -3.08996   CAGATGGTCACTCCA               GCGGT GTCA ATCGC                TCTTGAATGGAAATA  47 426
   rrnAC3202 2831932 .. 2831952 +  -2.6  -3.94933   TCACTTGAACATCCG            TGTAACAA TACTT TTGATACA            TCTTTTTGGAGTTCA  54 115
   rrnAC3205 NONE
   rrnAC3206 2835457 .. 2835469 +  -4.7  -3.12895   CTCTCGCGGAAAAAC                CCGGC TTA GACGG                TCTGTTCGTCCCGGG  47 17
   rrnAC3211 NONE
   rrnAC3212 2839581 .. 2839600 +  -4.9  -3.68962   CAAACTCTGTCCACA            CGTCGCC CGGTGT GGCGGTG             TTGTGTGTCTTCCGG  58 234
        secF NONE
        secD 2842262 .. 2842281 +    -5  -3.14468   CTCCCGAGTTCACGA            CGCTCA AAAGTCAC TGAGCG             TTGACTGTGATGCCG  50 57
        bacA 2846827 .. 2846843 +  -8.7  -3.47029   GCCTGGCTGGTCAGT              CACTTGC GTC GCGAGTG              TTCCTGTTTCGCTGC  63 512
   rrnAC3221 2848132 .. 2848162 +  -3.8  -4.18018   AGCGCGACCCGTGAG       CAGTAGTGTGGCGC TAC GCGCCACAGAACGA       TTTTCCCTGACGCCG  60 133
   rrnAC3231 2858549 .. 2858561 +  -3.4  -2.61322   CAAGCGCCACGAGGA                CCAA TTTCC TTGG                ATATTTGAAACGTCT  40 59
      graD4c 2859847 .. 2859861 +  -7.1  -2.69799   ACTGTCCGCGAAGGC               GCGGA GGTGG TCCGC               TGATGTGTGGGATCA  50 8
       glmS2 2861652 .. 2861685 +  -8.9     -2.89   AGTGTGACGGTAGAG     TGAGCGGCGCGTAG CTGGCTA CT-CGCGCTGCTCG     TGGTTCTCTGACGGT  61 23
        ugd2 2866035 .. 2866047 +  -4.8  -3.07198   CTGGTAGTGCGGTTA                GCGA CGCAC TCGC                ATTTGTCTGTCAAGG  47 34
   rrnAC3247 2873202 .. 2873213 +  -3.6  -3.63569   CGTGTGTCTACATTG                TGGC CAAT GCCG                 TTGTTCACGACTTGC  51 328
       yjlD3 2876978 .. 2877017 +  -5.6  -3.44622   GGGCCAACCGGCTGT  TCACCTCGGTTGCCGAACT GTG AGTCCTGCGTCCG-GGTGG  TTCATTGTCCGGATC  54 3
   rrnAC3253 NONE
   rrnAC3254 2879899 .. 2879932 +  -3.1  -2.78384   CGACGGACCGAGCAG     GCACAGGCCGCTGACA AGC TGTGAGTGCTC-GTGC     TATCCTCAGAGCCCG  41 2
   rrnAC3256 NONE
   rrnAC3257 2881006 .. 2881046 +  -7.4  -3.36492   CAGCCCGACGAATAG CGGCGCT-GTGCCGGCCGG CGCG CCGTTCGGCCCCACCGTCG  TTCTCGGCTTCCGCC  59 26
         tgt 2882664 .. 2882705 +  -6.5  -3.12999   ACATCGGCAGCCTCA CGCCACG-AACGGGTCGGCT CCC AACCCAGCCGTTCCGTGGCC TTGGCTGTCGAGTAC  53 91
         tgt NONE
   rrnAC3262 NONE
   rrnAC3263 2888724 .. 2888740 +  -6.5  -3.02043   TGCTGCCGTCCGGCT              GGGGTCT CTA AGGCTCC              TCTTACGCCGCCGTT  53 254
        purU 2896444 .. 2896474 +  -4.7  -2.52464   CCAGAACCGGTCGAG      CTCG-CGACAGG AAGTCGGA CCGGTCGACGAG       TCGCTTCGCGGCGGC  43 334
        nce3 2899340 .. 2899353 +  -6.7  -4.17523   CCTTGTGATCCGTGT               GCGTA CCCA TACGC                TTTTGACCGTTCTTT  68 96
   rrnAC3278 2900742 .. 2900772 +  -7.4   -2.8092   ACTCGACTGAATTAG       TGGACCACGGCTGG GCA CTGGCCGTGGCCGG       TGTGGTAGAGTATTC  54 31
         tmk NONE
       trkA3 NONE
        trh5 2910752 .. 2910773 +  -5.7  -4.08767   CCCTCGACGTACGTC           CCCTCGACG TACT CGACGAAGG            TTTTGGCGACGTCCG  65 180
        nirD NONE
        hlx5 NONE
   rrnAC3309 2926810 .. 2926839 +  -7.7  -3.75153   TTCCTCTCACCTGTT       CCGG-CGGTCCAAC TAT GGCGGGCCGACCGG       TTTCGCTTCGGCCCA  67 151
        cyp1 2930794 .. 2930848 +    -5  -2.79302   CGCTACGCCGGCGGT CGACAGC-T-CGGTCCTGCTCTCGAA AGGCG TTTGGGGGCGGGCCTGCAAGCAGTCG TATGCTCCGGGTCAT  47 43
   rrnAC3314 2931696 .. 2931707 +  -7.2  -3.73775   CCTTGCGGACCCTGC                CGCC GTCT GGCG                 TTTACTACGGCTCAG  67 314
   rrnAC3315 2933079 .. 2933104 +  -3.2  -2.91582   CCATCGCTTCGACGA         CCTC-CGGGTG CACTT CGTCCGCGGGG         TCTGTGCCTCCGGTC  42 434
   rrnAC3317 2934757 .. 2934787 +  -9.6  -2.90496   CCCTCACGCACCTGC       CAGACGCCGACTGG TGC CCAGTAGTCGTCGG       TGATTTCCCGCAGCA  58 240
   rrnAC3319 NONE
        rnhA NONE
   rrnAC3321 2937819 .. 2937868 +  -4.9   -3.5756   CGACGAGACCCATTT CGACGAGGTCGTCGAGGTTCG GGTACAGG CGACCGTGGTTGACTTCGTCG TTGTAGTATTCTTCT  55 280
         ipp 2938902 .. 2938916 +  -2.1    -2.752   TTCCAGAAGTAATAC              CGGCAG GTAC CT-CCG               ATTATGTATGAGCAT  39 88
   rrnAC3324 2939095 .. 2939105 +  -2.4  -2.99842   CGGACCAGTCGTCCT                 GACC GTT GGGC                 TGTGTCGATTATTTT  41 24
   rrnAC3325 2940673 .. 2940712 +  -2.6  -4.36914   AACTCGTTGACCCGC  TCGGACCGTTCAACGCCC GAAA GGACGATGAGCGACGCGA   TTTTATCGGAGCCGA  62 171
   rrnAC3328 2942819 .. 2942836 +  -2.5  -3.60792   AACGAGGTTGCAACC             CCGAGCG TCTT CGCGCTG              TTTGGCACTTCGGGC  49 129
   rrnAC3330 2944757 .. 2944767 +  -4.6  -3.94002   ACTCGGATGACGGTC                 GTGG GTT CCGC                 TTTCGTTCCCTGATA  59 514
   rrnAC3333 2946786 .. 2946810 + -12.1  -2.62184   ACGTCGACTTCCACC          TCGCCGTCCAG CGT CGGGACGGTGA          TGGTGTCACCGAACA  65 264
   rrnAC3335 2948553 .. 2948567 +  -3.4   -3.6502   ATAGCTGGTCAAGCG               CGTCCG GAT CGAGCG               TTTCGATGAGGGGTG  51 246
   rrnAC3337 2950176 .. 2950202 +  -9.2  -2.53894   AGACTAACAAGCCAT         GTGCGCGGGCCG TCA CCGCCCACGCCC         CTTACTCGTGGTGAT  58 34
        bcp2 2958731 .. 2958751 +  -4.6  -4.05033   TCATCACGAACAGGC           CGACGC-CG GTAC CGTGCGCCG            TTTCTGTGGCCTGCG  63 222
       kinA5 NONE
   rrnAC3351 2964593 .. 2964608 +  -3.2  -3.72893   TCGCCGCTTTCGGAA              GCCC AACGCTGA GGGC               TTTGCTGCCCGAGTC  53 14
       noxA2 NONE
   rrnAC3354 NONE
   rrnAC3355 2967443 .. 2967457 + -12.8  -2.91681   CGTAAGCGGCACAGT               CCCGCC GTC GGCGGG               TATCTACGATTCGAC  75 36
   rrnAC3356 2968270 .. 2968285 +  -7.5  -2.82015   ACACAGAGTCCATCG              GCGGG CTCTAA CCCGC               TGTAGTCCGTATCGC  54 15
   rrnAC3357 NONE
   rrnAC3358 2969712 .. 2969733 + -10.1  -3.34902   ATTTCCCGAAATCAG           CCGTCTGAC TGTT GTCTGACGG            TGTTATATGGTGGAA  68 58
   rrnAC3359 NONE
        carB 2973442 .. 2973452 +  -6.8   -2.5655   GCAGATCACCCACCG                 CGGT GGC ACCG                 ATTCCTGTCACTCGA  50 62
        htlD 2976664 .. 2976681 +  -7.7  -3.16039   CTATCTGTCCTGTTC             TGTGCCA ATAA TGGCACG              TTCGTAACACTCATT  57 153
   rrnAC3362 2977514 .. 2977536 + -16.3  -2.70932   ACTCTGTTCCCCGTC           GTCGGGCGG CGATA CCGCCCGAC           TGCTTGCGGGACCGA  85 152
        trh3 NONE
   rrnAC3366 NONE
   rrnAC3368 2980281 .. 2980309 +    -6  -2.71593   GTACAGCATCGACCC       CGTGCTGTCTGCGA GAT TCGCAG-C-GCCCG       TACGTTTATACCTGT  48 51
        htlA NONE
   rrnAC3370 2983188 .. 2983198 +  -2.4  -3.65529   ATCGCCGGACTGAAC                 GCCG TCA CCGC                 TTTCGCTCCCGCTCT  49 450
        hemV NONE
   rrnAC3378 NONE
        htlD 2991665 .. 2991688 + -12.4  -2.71924   CCAGCCGAGCACTGT          CCCGTCGTCG GCGT CGACGACGAG           CTTTGCAAGCCCCTC  66 197
   rrnAC3384 2998329 .. 2998348 +    -2  -3.54676   TCGGCGTGCAACATC            CATTCCAG TTCC CTGGCACG             TTCCTTTAGCTCCGT  49 92
         tnp NONE
   rrnAC3388 NONE
   rrnAC3390 3001077 .. 3001089 +  -2.6  -4.46757   GGCTTGGCCCGCGTT                CTGG CGCTC CCGG                TTTTCTGGATGTGTT  65 500
       kaiC2 3003152 .. 3003164 +  -3.3  -3.14132   GCAAGCGCGAACAGG                CTGCC GCC GACAG                TTACTCCGAACACGA  44 449
        usp4 3004164 .. 3004189 +    -4  -4.24342   TCTGGCTGATGTCGT         GGTCATCCGCG TACTC CAC-GATGACC         TTTGTTGGTCGCCCG  63 150
   rrnAC3397 NONE
   rrnAC3398 NONE
   rrnAC3399 3008069 .. 3008079 +  -3.2  -3.55071   GACCTCTGGGAGGGC                 CTCT GAT GGAG                 TTTGCCGGCCTCTCC  50 20
   rrnAC3400 3008455 .. 3008494 +  -3.5  -4.08945   GTCTCGAAGGTCCGC  TCGATGCGGCGGGTGAGT TCCTC GCTGCCCTGCCG-GTCGA  TTTTGGCGAGCTCGT  58 104
         pgm 3012160 .. 3012175 +  -8.2  -2.82082   TATGCCGCGCGAACA              CGGCCG CCAG CGGTCG               TAATTCCTGCTTCAT  54 374
   rrnAC3405 NONE
   rrnAC3406 3014261 .. 3014278 +  -3.4  -4.63218   CGCGTCCTCCGGGGC             TTCGAC TTCGAC GTCGAG              TTTTGTTGCGAAGGA  69 285
        mvaA 3021050 .. 3021068 +    -3  -2.92522   GCCGGGACGCCACGC             TCCTCGGC GTA GCCCACGA             TATCGTCTTCGGTCG  42 494
   rrnAC3415 3021892 .. 3021934 +  -2.2  -2.78816   CGCCGAGGCCGAATC CGGACTGGCAGGACT-AACCA CAAC TGTTTGAGTCCT-CCAG-CTG TATGGTAACCAATGA  39 9
   rrnAC3416 3023023 .. 3023043 + -11.9  -3.18264   CCGAACGCGTTTGTA            GCTCTTTCG ATC CGAGAGAGC            TTAGTAGGTCCACGA  74 305
   rrnAC3418 3023445 .. 3023495 + -12.7  -3.35774   GCGCGATTCGCTTAT GCGAGCTTCTCGATGTTCTGGCGGC TTT GCCGCCAGAGCC-C-AGAAACTTGC TTATGCAAGTTTCTC  78 172
         ans 3025755 .. 3025765 +  -2.4  -3.53012   GCGACGAAATAGCAG                 AGGG AAA CCCC                 TTTGCCCGCCACCGA  46 29
         map 3026977 .. 3026999 + -10.6  -3.94381   ACCCGATACGGCTCT           CGGGAAAACG CCG CGTTTTCGCG           TTTATCGGATTCTGT  76 312
        hit1 3027888 .. 3027919 +    -5  -3.22777   CGAATCGAGTAGCCC      TGGCCGTCCCGGCCG TAC CGACCGAGATG-CCG      TCTTCGTCTGTAGCG  52 29
   rrnAC3424 3028912 .. 3028922 +  -4.6  -3.53012   CAGGAGTAGCTCAGT                 GTCG AAG CGGC                 TTTGACGGCGGCCCA  52 32
         cef NONE
       doxD2 3030688 .. 3030703 +  -4.6  -2.57974   TTCTCGGGGCGGGTC              TCGCGC AGCA GCGCCA               TCGATTGCTCGTGGT  43 427
   rrnAC3430 3033600 .. 3033612 +  -3.3  -2.86676   GCCGAAGACCCTCCA                GGTCC TGT GGAAC                GTTTGGGTTAATCGC  42 271
   rrnAC3432 3034534 .. 3034546 +  -3.3  -4.03234   CTACGTGTCCCGGAC                CCGCT TCG AGAGG                TTTCTGTAGGCCCCG  58 42
        udp1 NONE
   rrnAC3435 3037200 .. 3037230 +  -3.9  -3.69483   ATATCTGCGTCGTCC       TCGTCGTTCACAT CGAGC AGGTGGTCGGCGA       TATTTTCCATCCCCT  52 41
   rrnAC3437 NONE
   rrnAC3438 3041583 .. 3041609 +  -3.7  -2.78032   CTGCCCGAACGGGCC        GG-ACCGGA-CAC ACC GTGGTCCGGAACC        CTCTTTTGCCGGACG  43 92
   rrnAC3439 3042385 .. 3042405 +  -3.2  -3.55563   GCCCATGTCGAGCCA           GCGTCG-CG AGTC CGTCGACGA            TTTCGGACATCCGGT  51 493
   rrnAC3443 NONE
   rrnAC3445 3047419 .. 3047440 +  -4.3  -2.64243   CGATAGCAGTATCGC           CGTGAACGG ACTT CCTGTCACG            TAATATCGACTGTAC  43 189
   rrnAC3446 3049162 .. 3049180 + -12.4  -3.90586   TCGTACGGGTCGAAA             GCGGACTG AGA CGGTCCGC             TTTCTGAAGTGCTGT  85 17
   rrnAC3450 3052631 .. 3052652 +  -7.3  -2.76468   TCGTCCGAAGCCAGT           TGGTCC-GAG CGG CTCTGGGCCA           TGCTATTCAATCATC  54 247
   rrnAC3451 NONE
   rrnAC3452 3054573 .. 3054591 +   -16  -3.14261   TGGGCCCTGTTCATT             CCGGCACC CTC GGTGCCGG             TTCCGTAGCTTTTTC  85 43
   rrnAC3454 NONE
       ykfB3 3056800 .. 3056834 + -10.6  -3.53012   CCCAGCTGTAGGCGA     CTTCGCCGTCGTCGTC GAC GACGAACACGGCGCGG     TTTGCGACGCCGAGC  68 150
   rrnAC3461 NONE
        thrS 3063145 .. 3063160 +    -6  -2.87931   CGTTCTTTTAACCCC              GGCGGG CGAG CCGGCC               TGTATGACCACTGAC  49 101
   rrnAC3463 NONE
   rrnAC3464 NONE
        arsB 3067345 .. 3067356 +  -7.2  -3.59262   GCTCGACCCGCTGTC                GCCG TCCT CGGC                 TTTCCCCATCTCGGC  62 180
   rrnAC3468 3068822 .. 3068832 +  -6.8  -2.67747   AAAGACAGAGGCGCT                 GTCG GCT CGAC                 CTTATACTATGGACC  50 141
   rrnAC3469 NONE
   rrnAC3470 NONE
        pyrG NONE
       guaA1 NONE
   rrnAC3473 3072219 .. 3072253 + -10.6  -4.19177   CTCGGCTCCGACGCG     GTCGCCGAGGAACTGT AGC ACAGTCCCACGCCGGC     TTTCTCTTACAACGT  81 8
   rrnAC3477 3076363 .. 3076375 +  -9.1  -3.21924   AAGTTGACGTTGGCG                TCGGC GAG GCCGA                TCTTGTCCCACGTCG  61 451
   rrnAC3481 NONE
       ark-6 3081177 .. 3081227 + -11.8  -3.06796   CCGGCCCTGCTCGCG CTCGATGCGGTCGACTGCGGCG ACCATCC CGTCGTCGTCGGTCACGTCGAG TTCGATAGCGTGACG  68 512
   rrnAC3487 3083373 .. 3083384 +  -4.4  -2.79915   TGGTCGAACAGGTGT                CGTA GCAA TACG                 TGTGATAAAGTCGCT  44 21
   rrnAC3488 NONE
        pqqE 3084893 .. 3084905 +  -4.7  -4.52047   TTCACTCCGTGGGAA                CGCGC CTC GCCCG                TTTTGTAATGTGGTG  71 49
        boa2 NONE
   rrnAC3491 3086122 .. 3086132 +  -2.4  -3.28924   AGAAGAAGAAGTAGA                 CGGC GAT GGCG                 TTCTCGGCGAGCATC  45 253
   rrnAC3502 NONE
   rrnAC3503 3091245 .. 3091274 + -10.5  -4.16279   GAAACACGAATAGCG       GCGGTCCGGCCGC ATAG GCCGCCGGCCCTC        TTTTGCAGTCGTATC  81 9
       thrC1 3093814 .. 3093843 +  -4.9  -3.05844   AGGGCATCTGAGAAT       TCGGG-CGGCTGCC CGG GGGAGCGGGTCCGA       TATTGCCGTCAAGCA  47 30
        adh2 3095176 .. 3095199 +    -6  -2.57344   ATCGTACTCGGCAGC          GAGTTCG-CGA GCG TCGTCGAACAC          CTTCTCCGCACGCTC  46 272
        usp7 3096552 .. 3096581 +  -6.4  -3.67634   GTCTCTCCCTACGAT       GCGCGCTGTCTCG ACGCA CCAGAC-GCGTGC       TGTTTTGCAGTGGTG  58 51
   rrnAC3516 3100493 .. 3100510 +  -2.5  -3.65902   TCGGACCTGGTAGAT             CGTGACG CCGC CGGCTCG              TTTCGCTACGGTCAC  49 113
         dgs NONE
   rrnAC3519 3104375 .. 3104426 +  -3.8   -2.8937   AATTATAGCTGAGAA GATTTGAACGA-GAGAACACCGAGT GAT ATGAGGTGTTCGCGTTGTTCAACTC TATCTCCCGCTATAT  44 252
       htpX4 3125802 .. 3125839 +    -4   -3.2794   CGACGATGGTCTGGT  GGTGCTG--CTCGGCCAG CCGG CCGGCCGCGTACAGCCCC   TTAATATCGGTCCGG  48 286
        pan2 3127650 .. 3127672 +  -3.2  -4.02302   TTCGCCTGATTTCGG           CAGCGCTTCG CTC CGATGCTCCG           TGTTTTTCGTGTCAG  56 32
   rrnAC3548 NONE
   rrnAC3549 3129917 .. 3129938 +    -5  -2.93723   AGCCGAGACGAATTA           GTGGCCGC GATGGA GCGGACGC            TGTCGTTCATGGAGC  48 314
       trzA4 3130659 .. 3130672 +  -2.3  -2.99259   TTCGACGAGTCGTCC               ATCCG ATGA CGGAA                TAATTCTTATCACTG  41 9
   rrnAC3552 3131170 .. 3131180 +  -2.4  -3.92592   GAACTGAGCACTACC                 CTGC TTG GCTG                 TTTCATGTTACCCCT  54 34
       usp18 NONE
       trxB4 3125374 .. 3125392 -  -8.1  -3.91897   CCGGGGACGGACAAA            CGCTCCGC GTAC GCGG-GCG             TCCGCGGACTGTGCT  71 166
   rrnAC3543 NONE
   rrnAC3542 3122442 .. 3122459 - -11.3  -4.30576   CTGCGACCATGAAAA             TCACCGG GTTC CCGGTGA              CGATACCGGCCCCGC  89 95
   rrnAC3541 NONE
   rrnAC3540 3119596 .. 3119610 -  -3.5  -2.78463   ACTCCGGTCAGCATA              CCTGCG GGTT CGC-GG               TGCGGGGGTAAAAGC  43 60
         dfp 3118349 .. 3118359 -  -2.4  -3.08774   TAGAAACTCCGAATA                 GGCG GTT CGTC                 GGGCAGTACTGTCGT  42 94
        mnhE 3117201 .. 3117223 -  -5.5  -3.27923   GGCGAACAGGACGAA          CGC-GCTCGC GATT GCCAGCAGCG           CCACCTCGAACTCAA  52 37
   rrnAC3536 NONE
       mnhG2 NONE
   rrnAC3534 3116119 .. 3116132 -  -3.8  -3.05844   GCGCTCATGCGAACA               CCTC CTGTCT GAGG                ACGGTCAGCGCTGCG  46 1
       mnhG1 NONE
   rrnAC3532 NONE
       ndhG2 NONE
       nuoL1 NONE
   rrnAC3529 3110148 .. 3110159 -  -5.8  -3.18264   GTCCGCACGCATCAA                CAGG TCGC CCTG                 TTATGCCGTGCTTAT  52 187
   rrnAC3528 3109629 .. 3109642 -  -2.3  -3.25824   CATCAGTTATAAAAT               CACGG GTTT CAGTG                CCGGAAAAAACGAGA  44 51
   rrnAC3527 3108949 .. 3108973 -  -2.7  -4.05678   GCGGCAAACAAAACA          GCACAGGCCAT GAA AGAGACTGCGC          GCTTCAGTCGTCGGA  58 29
   rrnAC3526 3108169 .. 3108180 -    -3  -2.81464   TTACCAGTCACTAGA                TATC TGGG GATA                 AAAGTGTCGTGGAGA  41 87
   rrnAC3525 NONE
   rrnAC3524 NONE
        apt1 3105014 .. 3105027 -  -4.5  -3.54307   AACAGGGCGGCGAAA               TCCCC TGCA AGGGA                TCGAATAGAGGGAGA  54 137
   rrnAC3522 3104191 .. 3104203 -  -4.8  -3.51825   GCACTCGAATCACAA                CCCT TAATG AGGG                GACCGGACTACGAAG  52 391
   rrnAC3517 3100352 .. 3100375 -  -2.2  -3.14647   ACGGACGACATCGAA          GCTGAGGCCG TCAC CGTGCTCCGC           GATCGCGCGCCGCCG  43 113
   rrnAC3515 3099550 .. 3099562 -  -5.5  -2.99471   GCATCTGCATAGATA                TCGGC CTT ACCGA                GCGATTTGACGTGGC  48 147
      rpl44E NONE
      rps27E NONE
       eif2A NONE
      nop10P NONE
   rrnAC3510 3097200 .. 3097216 -  -2.2  -4.42806   CCAGTGGTAAAGAAA              TTCCCG CTCTC CGGTAA              CACGTGACTGCTCTG  63 120
       dnaJ1 3096031 .. 3096061 -  -5.2   -4.3739   GAGTGTTGCAGAAAA       GACGCTCCGGACTG CAG CTGTCCCGGTCGTC       ACGGTCACTCCGGAT  68 509
        usp3 3094520 .. 3094530 -  -3.2  -3.17392   CAGCGGCGAAGCTAA                 CTCG CGT CGAA                 TCGCTCGGTCTGGAC  44 473
   rrnAC3504 3091122 .. 3091142 -  -6.8  -4.12532   TGGTTCAGACAGAAA            TCGCGCTG GGTCT CATCGCGA            TTACGCTGCTCTCGC  69 183
   rrnAC3501 3089465 .. 3089483 -  -7.3  -4.14243   CAGCCGACCGGAAAA             GTCCCGC TACTC GCGGGTC             ACTGTGTCACGTCGT  71 24
   rrnAC3499 3089274 .. 3089286 -  -3.3  -2.52516   CGCCCGACGATGAAC                GGCGT CCT ACTCC                TCAGTCGACGTCCGC  39 19
        yqeF 3088010 .. 3088068 -  -4.4  -3.02649   AGCGCACCACAGACA TCGCAATTGCGCCGCCACCGCCGACGC TCACTC GCCTCGCCGCTGGCGGTCCTATCG-GA CAACGCTCATCGCAA  46 18
       aspB2 NONE
   rrnAC3494 3086260 .. 3086301 -    -3  -2.71681   TAAGCCCGCCAAGGA TGGCTGC-GGCGGTGATGAG CGGT CCCATCGCCATCAGCA-CCA CCCCTCCTGTTGGCT  40 70
   rrnAC3493 3085555 .. 3085567 -  -5.5  -3.25823   CGCCGCCCAGACGAA                GCTGC TCG ACAGC                ATTGTCGCGGAGTAG  52 455
   rrnAC3486 3082107 .. 3082122 -  -5.4  -2.87931   CGTATCTCTCACAGA              GGCGCGT ATT ACGC-CC              TTCGACTTCCAGTCA  47 38
         idi NONE
       fabG2 3080197 .. 3080225 -  -6.6  -2.92789   AGACCGAACAGCACA        GCCCGACAGCGC TTCAG ACGCTGCTGGAC        TCGGTCGTGAGCGAT  50 500
       moaB2 3077133 .. 3077157 -  -4.1  -4.11216   TTGGCATCGGCAAAA          CTGGTGGCCCG GAG CGAGCCGGCAA          ATATCACGTTAAGTC  60 87
   rrnAC3479 3075845 .. 3075859 -  -2.1  -4.07124   GAGTACGGACACAAA              CTCTGG CTGG CC-GAG               TCGTTCCACCAGGGA  57 213
      yafB-5 3074341 .. 3074357 -  -6.5  -3.27525   CGGGTCGAAACGGAA              CGCCGCT CAG AACGGCA              ACTGCGACCGAACGA  56 15
   rrnAC3475 NONE
   rrnAC3474 3071731 .. 3071763 -  -3.9  -3.53811   GCGACGGGTGTCAAA      GGCGATAACCGCGTC CAC GGCTGGGTCGTCGCC      GTCCGCTCCGTTGAG  53 522
       pspA1 NONE
       usp26 3059824 .. 3059851 -  -7.8  -3.63744   GGCGGCTCGAAAAGA        TACCGGTCAGAAC GGG GTGCT-ACCGGTA        GTATAGCTGCTATCG  63 77
   rrnAC3458 3059258 .. 3059275 -  -2.5  -2.61548   TTCCATTATAAGTGA             CCCGTCG TGTC CGGCGTG              ACGTTACTCGAAGAG  38 29
   rrnAC3457 3057227 .. 3057242 -  -8.2  -3.69068   TCATCCGAATAAATA              CCCGCC ATCC GGCAGG               GGACTCCCGGACTCC  66 62
        bcp1 3056415 .. 3056435 -    -4   -3.5936   GCCAAACTCGTCAAA           TGC-GG-CGG CCT CCGGCCCGCA           ACCCGACTGCTCAAC  53 310
   rrnAC3449 NONE
   rrnAC3448 3049838 .. 3049854 -  -4.3  -2.52193   AGGAGATTGAGTAAC              TCGGCGG AGT CCATCGA              CACGTAGGTAGCGGG  43 92
        arsR 3049162 .. 3049180 - -10.2  -3.54424   TCGTACGGGTCGAAA             GCGGACTG AGA CGGTCCGC             TTTCTGAAGTGCTGT  74 49
        asbA 3044538 .. 3044554 -  -3.5  -2.87683   ACAGTCGGCGACATA              CCGGGAG ACT CGCCCGC              GACAATAAAAAAGAG  43 101
        hat5 3043591 .. 3043611 -  -3.9  -2.75825   TCCCGAACAAATTCA            TCTACCCAT GGT ATGGGGAGT            ATTTCTATGAGTGTT  43 57
   rrnAC3440 3041833 .. 3041854 - -10.9  -3.04144   CGTCGACGGTGAAGA           CCCGTTCGCC GCC GGCGAA-GGG           CTGGCGACGGCAGTC  66 107
        pch2 3036821 .. 3036831 -  -2.4  -3.34715   GACCCGCTGGAAACA                 GGTC ATC GTCC                 CCGTCCGGTCCGTCA  45 375
   rrnAC3433 3034313 .. 3034325 -  -4.7  -3.06796   GGCGATCTCACTCAA                CGGCG TCC CGCTG                ATTCCACATACCATC  47 219
   rrnAC3431 3033137 .. 3033168 -  -3.6  -2.70932   TCCCGGCCCGAATCA      TGGAGTTCGCCGGCA CGC TCCCGACGG-CCCCA      TATCTCGGCAAAGGC  40 218
       deoC1 3031617 .. 3031641 -  -2.7   -3.6682   GGCCATTCATCCAAA          CACTATCGCCA GGG CGGCAAAAGGG          CGACGGATTGGACCG  50 42
   rrnAC3428 3029877 .. 3029897 -  -2.5  -3.03243   AGTGACGTTTTAATA            GCTGTCG TGCCATG CGATAGC            ATATGGGTGACGACT  41 452
   rrnAC3422 3026641 .. 3026662 -  -6.5  -2.87963   GCCAGAAGGAGCACA           CCGTCATCA TCAC CGAGGACGG            CTGTGAAGTAACGAC  50 270
         icd 3023082 .. 3023124 -  -6.8  -4.21194   CTGTATGAGTCAAAA CTGGAACGCGGACTACGCGA CAC TCGCGAAGCGCGGGTTCATG CTCGGGGCAGGGCTG  69 397
   rrnAC3417 3022721 .. 3022768 -  -4.8  -3.95435   GGGTCGAAAATACAA CTCAGCGGTCGCTTCAGGACTAA GAG TCTG-CCTGCAGCGAACACTCAG GCGCTGCCGAGCGCG  59 22
   rrnAC3414 NONE
   rrnAC3413 3020467 .. 3020513 - -10.6  -3.14132   CCCCGCCGGGAGCAA CGCCGACGCGCTCGCCGAAG TTATTGC CGCCGGCGCGCTGGCCGGCG AACTCTCTTTGCTTG  64 115
   rrnAC3411 3017751 .. 3017765 -  -4.2  -3.97307   GTTACCGAACAACAA               GAACCG CGG CGCTTC               GATACCGCCCTTTGT  59 46
        nadA NONE
        nadB NONE
       nadC1 3013922 .. 3013943 -  -4.5  -3.53811   TGTACCGGTTCCAAA           TCGATGACCG GGC CGGT-ATCAA           GCAACTCGAACTCCC  53 91
        kptA 3011342 .. 3011372 -  -3.2  -3.56643   GCGAGAGCCGCGAAA       TCGTCGATAGCC CTGACGT GGCGACCTACGA       CCTCCAGCCAGAGAT  51 482
   rrnAC3402 NONE
   rrnAC3401 3007974 .. 3007992 -    -3  -2.57423   AGATGGACGAACTCA             CCGTGTGT CTC ACCGACGG             GACCTTCGATGTCAG  39 415
   rrnAC3396 NONE
       usp24 3003639 .. 3003652 -  -9.5  -2.71712   CGGCCCTGTCGAAAG               CCGCG CTCA CGCGG                GCGATGGAGTTCGCG  57 415
   rrnAC3393 3002730 .. 3002747 -  -2.6  -3.57615   CTAACATCTTCTAAA             CCGTCG CCGTCC CGACCG              ACTCCGATTCATCCC  48 3
        ppnK 3000104 .. 3000118 -   -10  -2.88544   GTGGACGCCGAGACA               GTCAGC ACG GCTGAC               CTTGATGTCGTCGCC  61 506
        ntrC 2997968 .. 2997990 -  -4.8  -3.82262   AACGCCAACCAAGAA           CGCCGTAC TCGGTTC GTACGTCG           AGATGCGTGCTCAGG  60 294
   rrnAC3383 NONE
   rrnAC3382 2992984 .. 2992999 -  -3.2  -3.05384   GTCTGGCCCACCGAA              CCGACT GGTC AGTCGT               CGCCGTCGACGGGCG  43 18
       lpdA1 2991181 .. 2991199 - -13.2  -2.60496   CCTCTTCCGAAACAG             TGTGGAGC ATG GCTCCACA             AGCAGTCGGCTGGGG  67 320
        hemU NONE
        fecE 2984940 .. 2984954 -  -2.7  -3.35679   TGGCGCGATGTACAA               CGTCG TCGCC CGGCG               GTCCAGCGCCCGCTC  46 294
       yprA2 2982616 .. 2982665 -  -8.3  -3.29144   CGAGCGCGGGGAGAA GCGACCGGACAGTGAAGGGACCG GCGT CGGCCTCTACCTCGTCCGAACGC TGGTCGACGCGTACG  60 149
        carA 2977194 .. 2977204 -  -6.8  -4.33785   AGACCGACAAAACAA                 CGCT CAA AGCG                 GCCGCCGAGTTCATC  73 495
   rrnAC3352 2964570 .. 2964584 -  -3.4  -4.25104   CTGCGGCGACGAAAA               CCGACG AGT CGCCGC               TTTCGGAAGCCCAAC  61 151
        thrB 2959953 .. 2959964 -  -5.8  -3.53444   CGACTGCCTTCGAAA                CGGA CCTG TCCG                 CTAGTCGCGGAGCGT  56 65
       kinA3 2958237 .. 2958258 -  -5.7  -3.39784   GGATTTCCAAGAACA           GCTCCCGCA GTTC CGCGAGGGC            GGCATCACCGTCTAC  55 373
         adk NONE
        htlB NONE
         cmk NONE
        truB NONE
   rrnAC3341 2953945 .. 2953966 -  -6.6  -3.15544   CGCCAGTTCGAGGAA           CCCACTGCC GGGTT GG-AGTGGG           ATCGCCGGTATAGTG  54 174
        grpE 2952937 .. 2952957 -  -3.9  -4.62783   TACTGATTGGAAAAA            CGGACAAAG GGG CCTCCTCCG            GGCGGTTTTATACTC  69 110
        dnaK 2950879 .. 2950909 -    -9  -3.53012   GTCGTCTTCGGCAAA       CTTGAGAAGCTCAC TTC GTTCGCTTCCCAAG       ACGCCGATAGACTCG  66 85
   rrnAC3338 2949750 .. 2949772 -   -12  -3.36327   CGACGCTATTGAGAA           CCGCGCTG CGGCGAT CAGCGCGG           ACGCGACCGACGAAG  72 457
   rrnAC3336 2948100 .. 2948141 -  -4.4  -3.29471   GCTCTACCACACTAA CGTGGGCCGAGGCAGAACGG CTGC CCGTCGTGCC-CGGCG-ACA GCGTCGTTGTTGACG  48 303
       dnaJ2 2946248 .. 2946269 -  -6.5  -4.13995   GCTCTAGAAATGAAA           CGACAGCAA CAGG TTGCCGACG            TACTCAGGCACAGCG  69 304
   rrnAC3332 2945292 .. 2945302 -    -4  -4.55697   AGCCGGACAAATAAA                 TTCT TTA AGAA                 AGCAACAGCGTCGAT  69 137
   rrnAC3331 2945074 .. 2945086 -  -4.7  -4.74103   GTGTGAATCGAAAAA                GACCG CTA CGGAC                TGGCGCGGAACTCGC  74 18
        hcp3 2942633 .. 2942651 -  -4.5   -4.2717   AGGAGGCGACCAAAA             TCGTCGA ACGTG TCGTCGA             GGACCTTGAAGGGCA  66 105
   rrnAC3327 NONE
       ftsZ4 2940192 .. 2940206 -  -6.4  -5.29846   AACCTCAAAGAAAAA               CTCGAA GCG CTCGAG               GGCCCGGACGGCAAG  91 386
   rrnAC3322 2937159 .. 2937196 - -14.1  -3.96148   TGCCCGTATCAGAAA   CGACGAGACGGGTGACG TACT CGTCTGCCATCCCGTCG    AATGGGTCGATGATG  86 478
   rrnAC3318 2934594 .. 2934609 -  -6.1  -3.34431   AAAATATCGTCAGAA              GTCGC TCAACT GCGAC               TGCAACCCGGCGACG  54 4
        arsC 2932609 .. 2932623 -  -5.6  -3.00022   TCGAGGTCACAGATA               GCTACG GGA CGTGGC               TTCTGGCGTACGAAC  49 218
   rrnAC3311 NONE
   rrnAC3310 2926403 .. 2926431 - -11.2  -3.35813   GTCGACCTGAACGAA       CTCATCGAAGTCG CCCG CGA-TTCGATGAG        CGCCCGCATCTACAA  69 416
       trpD1 2922732 .. 2922742 -  -2.4  -3.28712   GCCCGCTCGGTAGAA                 GTGG GTT CCGC                 TCTGTGGGCCGTTGC  44 45
        yfhM 2921672 .. 2921690 -    -3  -2.73681   CACGTACTGCAACGA             GGCCATCG CCG CCATGGTC             TGAGTAGCTGTCGCG  41 107
       ppiB1 NONE
   rrnAC3302 NONE
   rrnAC3300 2919810 .. 2919821 -  -5.8  -3.15249   GATAGGTGGGAGTAA                CAGC GGCC GCTG                 TCAGAAACTGCGCTA  52 38
        dppA 2917684 .. 2917704 -  -5.3  -3.14132   TGTTCCCGTCACCAA            CCGTGACGG GGA CGGTCACGC            CAGCAGGGACGCGAT  50 40
        dppB NONE
        oppC NONE
       oppD2 NONE
        ykfD NONE
   rrnAC3294 2912155 .. 2912166 -  -5.8  -2.78679   CCGTGGGAGGTAAAT                GGTG GTGT CACC                 GGACGCCGAAGACGA  49 21
   rrnAC3292 2911246 .. 2911256 -  -5.4  -2.53911   CGAAGCCCTAACCCA                 CACA GGC TGTG                 CCACATCTGGGCCAA  46 369
   rrnAC3291 2910215 .. 2910232 -  -8.4  -3.60098   ATGGCGCACGGGAAA             GGCGAG GACCCG CTCGCC              ATTCCCGACCCGGAC  65 430
   rrnAC3288 2909297 .. 2909307 -  -2.4  -3.61398   GCCGTGTCGGAACAA                 CGCG GGG CGCT                 CACTCCAAACAGATG  48 25
   rrnAC3287 2908762 .. 2908788 -   -10  -3.57263   ACCTCGATCCCGAAA         CCGCCGCACGGC GAA GCGGCGCGACGA         ACAAGTTTGAGACCG  70 171
        nolA NONE
       ftsZ5 NONE
   rrnAC3283 NONE
   rrnAC3282 2904394 .. 2904406 - -10.5  -3.74747   CCAAGCGTCAGTAAA                CCGGC GAT GCCGG                CGACGACTGTCGATG  77 230
         htr NONE
        sop1 2902143 .. 2902162 -  -4.2  -2.86604   ACATGACAACAGAAT            CAGTGTGT CGTG ACACGCCG             GTTACTTGTGAACCG  44 94
   rrnAC3279 2900550 .. 2900565 -  -3.2  -3.28405   AGAAGAGATCACCAA              GCGCGCC GGC GGCG-AC              TACGGCGAGTTCCGG  46 396
        hemH 2897018 .. 2897040 -  -5.4  -2.62184   TGCTGTGGTATATCA           GCACCGGCGA TTG TCGGCGAGGC           GGCAGCGCCGCCGTG  46 52
       pap2b 2896390 .. 2896400 -  -2.4  -4.96848   CTGCCGACACAAAAA                 CTGG ACT CCGG                 GCCGCACAGACATAT  72 49
   rrnAC3271 NONE
   rrnAC3270 2893440 .. 2893455 -  -3.2  -3.53224   GACGGTCGCGGTAAA              GGCAGT CATT ACTGGC               AAGCGAGCGGGCAGC  48 70
   rrnAC3269 2892995 .. 2893012 -  -2.6  -3.40522   ATCGCCGTAGGAGAA             GCCGCC GGGGAG GACGAC              GCCCTCGACATCCTC  46 207
        purQ 2892030 .. 2892045 -    -4    -3.052   ATCGGCATAGATACA              GC-GTTG ACC CAACAGC              AAATATAATTTATGA  44 444
   rrnAC3267 NONE
        modB NONE
       pstB3 2889585 .. 2889596 -  -3.6  -2.79133   GAAGCGGTCAGTAGA                CCAG TTCT CCGG                 AGATGAACTTCTGGG  43 6
   rrnAC3264 2888460 .. 2888483 -  -7.4  -3.05596   GACGCTGTCATCGAA          CGCGAGCGCAG CTA CT-CGCTCCCG          CTCGCTCGATAAGCA  57 305
   rrnAC3260 NONE
       galE1 2882243 .. 2882287 -  -6.2  -3.65529   ACACCTCGACTGAAA GCGCCCGCCGGCCC-GAGGTC CGAC GCCATCAGGACCGACTGGAGC GCCTCCCGGTCGAGG  57 362
        codA NONE
       guaB4 2874677 .. 2874700 -  -2.3  -3.53012   GTCGCTCTCGGTAAA          CCCTTTCTG GACGCT CAGACGGGG           TTTGTAGCGTTCTTG  46 107
   rrnAC3248 2873103 .. 2873114 -  -2.2  -3.02233   CAATTACTAAATAAC                GACA GTAC CGTC                 CTCTGCGATTCCGCT  41 40
        sqdB NONE
       galE5 NONE
       galE7 NONE
   rrnAC3242 2867062 .. 2867075 -  -5.3  -2.91276   GCCTGTCTCAGAAAC               TCACT CGAC AGTGA                CGTTGCCGCCACCGT  48 12
   rrnAC3241 NONE
   rrnAC3240 2865715 .. 2865725 -  -4.6  -3.64703   GGGCTGGCATTCAAA                 CCCG GGA CGGA                 TGACATCCGAAACAC  55 332
       rffH3 2863804 .. 2863836 -  -9.2  -2.61264   CTTCTGATTGAGAAC      CCACACAACCACGC GACCG ACGTGACTGTATGG      TCTCACCGGTTACTG  59 64
   rrnAC3236 2861619 .. 2861631 -  -3.3  -3.99957   CGAAACATCGATAAA                CCACG CAA CCTGG                CAAAAAGTGTGACGG  56 497
        acs3 NONE
         boa 2853704 .. 2853718 -  -7.2  -3.30731   CTAACTACGATAACA               TGAAAC AGG GTTTCA               GTTGTCGGCCGGCTG  59 23
        acs5 NONE
   rrnAC3227 2851115 .. 2851127 -  -5.5  -3.23216   CGCCATCATCAGGAA                GACGA TAA TCGCC                GGGACGAGCTTGAAC  52 75
         ssf NONE
       usp22 NONE
   rrnAC3224 2848680 .. 2848696 -  -9.4   -2.7497   ATAGCACGGGTAAAG              CGGTGG TTCGG CCACCG              AATGAGTATGTTTAA  60 95
   rrnAC3222 2848026 .. 2848042 - -13.7  -3.34988   TGAGTGAGAAATAGA              GAGGCGC TAC GCGCCTC              TGAACGAACGGCGAA  81 313
   rrnAC3220 2846184 .. 2846238 -  -4.1  -2.52676   CATTCCCGCAATCGA GCCGCTGCCAGCCGTCGTC-GCGCTCA TCG TGAGCGCCGTCGTCGGCTATCT-CACC GTCGACGCGCTGGTC  41 149
         mic 2844232 .. 2844244 -  -3.4  -2.90075   GCGTCCTCAAGTATA                CTCA TTGCC TGAG                CCGACGCGTCGCCCC  42 104
   rrnAC3217 NONE
        rnhB 2842225 .. 2842241 -  -6.5  -3.14132   CTCGTGCTGGACGAA              GACTGAC ACC GTCGGTC              GCTTTCTCCCGAGTT  54 49
   rrnAC3213 2838940 .. 2838958 - -11.7  -3.14211   ATTTCTTGTCACGAA             CGCCGAC GACGG GTCGGCG             ACGCTTCGGAATGTC  70 466
         pgi NONE
   rrnAC3208 2835652 .. 2835673 -  -4.3  -2.88427   AACACCCGTCAGACA           GCGGTCAGA CACC TCAGATCGC            CGGATTTCCTGTAAT  44 17
   rrnAC3207 2835457 .. 2835469 -  -4.7  -3.33744   CTCTCGCGGAAAAAC                CCGGC TTA GACGG                TCTGTTCGTCCCGGG  49 18
        hcp1 2833945 .. 2833956 -  -5.8  -3.31799   CAGAAGTTGTCAGAA                CCGA GTCG TCGG                 TGGCAGTTAAGTTCG  54 84
        infB 2831995 .. 2832005 -  -3.2  -4.58085   ACATCCACAAAGAAA                 CAGC ACA ACTG                 ATAATTCTCTGTCAA  67 135
   rrnAC3201 2829503 .. 2829523 - -11.1  -2.60423   AGGTCAAGCAAGTGA            TGGGCGACG ACA CGTCGCCGA            CAGCGCAGTAACAGT  67 93
       malE2 NONE
     malFG-8 NONE
     malFG-7 NONE
        ugpC NONE
   rrnAC3192 2822361 .. 2822380 -   -15  -2.79273   CTCTTTCAATAGAAT            CGGCCCTG CTCT CAGGGCCG             GCGACACAGTCTAGT  81 119
       deoR1 2821428 .. 2821445 -  -6.9  -3.43774   TTAGAGAAAATCGAA             GCCGACG ACGA CGCCAGC              AGCGTTCCGGTCGCG  58 85
   rrnAC3187 NONE
   rrnAC3186 2816254 .. 2816274 -  -5.3  -3.79251   CAGCCCAGGATGAAA            CCGATGCAC CCA ACGCAACGG            AACCGACGGTGGACC  58 268
   rrnAC3182 2813352 .. 2813388 - -12.1   -3.5393   AGCACGCCGTCGAAA    CCGTCGCCCGCGCCGAC TGG GTCGCCGATGCCGACGG    TCTCGGTACACTCGA  75 378
        thiL 2809792 .. 2809807 -  -4.6  -2.83522   ACGTCGTCAGGAAAC              CATCGC CGCC GCGGTG               CCTGGCGCGTTGTTC  46 300
        pyrH NONE
        lysS 2805671 .. 2805687 -    -8  -3.04461   CAGTCACCCTGAAGA              CACCCT TCAAC AGGGTG              TTACGGACGGGTAGG  58 56
   rrnAC3170 2802570 .. 2802592 - -11.2  -2.94597   AATGGGTAACGAAAC           CCCGACCGCC ACA GACGGTCCGG           CCGACTCCACAGCCA  70 96
        argS 2800287 .. 2800306 -  -8.5  -3.14931   GTTATCGCGTACGAA            CCGGCGG TACTTC CCGCCGA             GTACCGGGCCGACGC  58 508
   rrnAC3167 2798688 .. 2798720 -  -2.6  -4.13014   GCGATACGGTCAAAA     CGGCCCAG-CTA-GCG AAC CGCATTGACGGGACCG     TTCTCGGCTCAATCA  59 419
   rrnAC3165 2797018 .. 2797032 -  -4.9  -2.78018   AGCGGGGAGGAACGA               CCCGC GAGCA GCGAG               AGCCCGAGCGAAGCG  44 135
        erf1 2795587 .. 2795611 -  -9.2  -3.82664   ACAGAGAGAAGAGAA          CGACTGGCGC GTTAG ACGCCCGTCG          AGTAGCGCAGCAGGC  71 12
       ubiE1 2784655 .. 2784697 -  -5.5  -2.72613   AAACGGTAAACGAAT CGGCACGACCGGCACAGACGG CGC CC-TCTG-GACGGTCGAACCT CGTGGGGAGTACACG  46 127
   rrnAC3149 2782257 .. 2782269 -  -3.3  -3.02946   TTTCGAACCAGAAAC                CACGC CCG GCTTG                TTTACACTCACCTGC  42 47
       etfB1 NONE
       etfA2 NONE
         fps NONE
         adk 2778943 .. 2778965 -  -3.3  -2.80816   TGTCGACGGAGTAGA           CGGCGCTCA TTGGT TGAGTGCCT           CCGGGCCGTCCCGAA  41 9
   rrnAC3144 NONE
   rrnAC3143 2777708 .. 2777725 -  -2.5  -3.53811   CTGACCGGCCTGAAA             GCCACCG TGTT CGTGGGC              TTTTTCGCCGTCTGG  49 210
       maoC2 2774280 .. 2774294 -  -2.9  -2.85407   CAGATTATTAACAAT               TGTTA TTTGG TAACA               CGAAACAGGAAACGT  41 101
        hat3 2773021 .. 2773055 -  -6.4   -2.8805   ATGACCGTCCAGAGA    CCCGCCG-A-GCGGCC GTCAG GGCCGCGTTCGACGCG    ACCACGGACAAAGTT  50 482
      livK-2 2768706 .. 2768729 -  -5.4  -3.24613   TATCAAGTAAGGCAA          CCTCATGCACT ATA AAT-CATGAGG          GGAACGGTCCCCTGT  52 53
      livH-7 NONE
      livM-6 NONE
      livG-9 NONE
      livF-7 NONE
       trxA4 2764235 .. 2764271 -  -7.1   -3.1855   CTCTGGAAGAGTCAA    GCGGCGAACCGGCCGAC GCG ATCCTCCGGTTGGCCGA    CGAGCAGGACGTCGA  53 173
        mdcM NONE
         eda 2759315 .. 2759327 -  -4.8   -3.9941   TGGGCGAGAACGAAA                CCGA TGCTC TCGG                AAACGAGACCGAGAT  63 354
   rrnAC3114 2755393 .. 2755407 -  -2.8   -3.6682   GTGCAGGCAGTCAAA               GACG GGCTTGA CGTC               CCGGTCGAACGCGGC  50 383
   rrnAC3111 2753888 .. 2753900 -  -5.5  -2.71712   CGGGTGGGGGCAAAC                GCGAG CTA CTCAC                TGGCATCGCTGTCGG  46 71
         tpr NONE
   rrnAC3107 NONE
   rrnAC3105 NONE
        csd1 2749173 .. 2749192 -  -2.8  -2.88544   GCGGAGTGTCATATA            GCTGCCG TGCACAC CGGC-GC            TATATTACAACTGAA  41 82
   rrnAC3103 2748219 .. 2748233 -    -7   -4.1552   TATCTCGGCAACAAA               CACGCG GCA CGCGGG               GTGCACGACCAGTCC  68 390
       nifU1 2747490 .. 2747508 -  -3.7  -3.70622   GGAGTCAAAAGAATA             CCGACGG TGGTT CCGCCCG             CGTTAGTCGTCGTCT  55 28
   rrnAC3101 2746530 .. 2746543 -  -3.1  -3.45023   CCACGACGACGAGAA               CGACA TGTT TATCG                CGAGCCAGTGGGACT  49 178
         edp NONE
   rrnAC3098 2742378 .. 2742410 -  -8.3  -3.99324   GTCGACGACGAGAAA      CTCGACGCCGTGCTC TCG GAATACGTCGACGAG      ATCGAGCGCGAACTG  73 146
       pspA2 2737963 .. 2737976 -  -3.8  -3.54424   CGGGACTCGTCGAAA               CGCT GTCCGG AGCG                GTGGCCGGCGCAAGG  53 465
   rrnAC3082 2733078 .. 2733104 -  -3.6  -4.30911   CAACGACAACAGAAA         CGACACAGACGT ACG ATGTCAGTACCG         GCAACTGGAAAGCCG  64 470
   rrnAC3079 2732199 .. 2732224 -  -8.9  -2.98494   GAGAACAACACTACA         GGTTCCGCTGT GATG ACTGCGGGACC          GAGTTCGCACAGCGC  57 140
   rrnAC3077 2731866 .. 2731878 -  -7.7  -2.52543   ACTGTGTCGAACTTA                CGTCA GCT TGACG                ATAGGGTTGCTCATA  53 10
   rrnAC3075 NONE
   rrnAC3074 NONE
        ribB 2729003 .. 2729013 -  -8.2  -2.70932   GGTGTCGTCGAATCA                 CCGG TGC CCGG                 GCTCTCTCGGGCCGT  56 265
       ilvE1 2727620 .. 2727631 -  -7.2  -3.62522   GAACGCGTCGAAGAA                GCGC TGAC GCGC                 ATCCTTAGCGCCGGA  62 133
   rrnAC3067 2724014 .. 2724029 -    -4  -3.05343   GTGAGATGGGCAAGA              TCGAGGA TAT TCC-CGA              CGAATGTCCGTCCTG  45 108
       moxR5 2720013 .. 2720027 -  -5.6  -3.19175   CTGGAAGATATTGAA               GACAGC GCG GCGGTC               CGAGAACAGGAGCGG  51 75
   rrnAC3055 NONE
   rrnAC3054 NONE
   rrnAC3053 NONE
       nosY2 2709257 .. 2709281 -  -4.9  -4.57569   TTATGGTTGCAAAAA          CGTCGCCGG AACGAGA CCGCCGACA          GCGACGACCGTTACA  71 36
   rrnAC3042 NONE
        uvrC 2699447 .. 2699457 -  -6.8  -2.63823   AATTGAGATAACTTA                 CGAC GGC GTCG                 GGACGCTCCGCAACT  48 167
       htpX3 2697345 .. 2697361 -  -8.7  -3.29144   CCAGCGCCGCGATAA              GTCCACA GTC TGCGGAC              CTATCTTGCGCACCG  65 223
   rrnAC3037 2696822 .. 2696835 -  -3.7  -3.16267   GCGAATCATAGTCAA               CGCGC TGTA GCCCG                CCTAGTTCGCCCGAA  46 209
       aldY3 2694596 .. 2694616 -  -4.5  -3.06302   AGTAGCGGCAGCGAA            TCCCCCCGA CTA CCGGGGCGC            TACTAACGAGAGTGG  47 222
   rrnAC3035 2694147 .. 2694166 -  -2.8  -2.62983   GGCACGCCCACATCA            GCC-CACCG TTC CAGTGTAGC            GAATGATAGTTCATA  40 129
   rrnAC3034 NONE
   rrnAC3033 2692051 .. 2692083 -   -12  -2.91593   TACCCCGCGACAAAT      CCGCGGTATCTGCT TGAGC AACCGACACCGCGG      GGACCGGACCCACGG  73 47
       dgoA2 2690710 .. 2690723 -  -3.8  -3.72984   CGACAACGAGCCAAA               CAGC CGTGTC GCTG                TCGACATTGACGTGG  56 129
   rrnAC3030 NONE
   rrnAC3028 2685306 .. 2685340 -    -7  -2.82623   CCGTTCTCAGAACGA     CGGTGACGGCAGTGAC TAC ACCGCTGCCGTCAGTG     GTCTGCGTGCTCGGT  51 20
       yfmJ1 NONE
        cbiX 2680786 .. 2680800 -  -6.4  -3.30243   ATCTATGTGCCAGAA               CGTACC GTG GGTACA               AATCGCTTCCTCTCG  54 74
   rrnAC3022 2679994 .. 2680008 -  -5.6  -3.30124   TGTCACGCTGCACAA               GAGCGG CGA CCTCTC               ATCCGATCTCGACCG  52 322
        hmcA NONE
   rrnAC3016 NONE
   rrnAC3015 2671388 .. 2671417 -  -7.1  -3.41051   GGAGCGGTACGAGAA       CCGGTCGG-CTG GTCGGTT CGGCCCGACCGG       TACGATGCTCGTCGG  57 224
   rrnAC3007 2665200 .. 2665221 -  -5.7  -3.06696   GCGCCGGTGAAGACA           TCGCCCACG TCTC CGGCGGCGA            CCCGAACGTCTACGG  49 517
   rrnAC2995 2655472 .. 2655500 -  -3.8  -4.30719   CTCGTTGACAAGAAA        GTAAAGGAGCAG TACAC CGGCTTCTTCAC        CGGCCAGGCGGACCC  66 360
   rrnAC2989 2651604 .. 2651614 -  -5.4  -4.41206   AAGCACCGCACAAAA                 GTAC CCC GTAC                 AGGGGTGTCAGTCGT  70 33
   rrnAC2988 2650829 .. 2650859 -  -5.2  -4.08945   ACCATCTGGTTAAAA       GCCAGACGCTCTGC CTA ACTGAGCTACCGGC       CCTCGCTATTCGCTC  64 62
   rrnAC2987 2649601 .. 2649649 -  -6.5   -3.3363   CGAAGAAGAACTCAA CGTCAGTGCGCTCCTCGCCGAGG ACT CCTCGGTCAAGAACACGCTTGCG ACCCAGAACGGGACC  55 506
   rrnAC2977 NONE
   rrnAC2976 2639002 .. 2639021 -  -7.8  -2.62184   CGTTGGCCGAGATGA            TCCAGTCG ACGA CGTCTGGA             CGACTTCCGTCGATT  51 224
   rrnAC2970 2630944 .. 2630955 -  -5.8  -4.07885   GATGGTGCCTCAAAA                GTCG TGTT CGAC                 CTCTTCAGGGTCTGC  66 8
        pyrD NONE
   rrnAC2968 2628944 .. 2628956 -  -6.9  -3.22653   ACGACTCGGAGAACA                CCGGC GTC GCCGA                ACACCGCACTGTTGC  53 330
   rrnAC2962 2620878 .. 2620891 -  -2.3  -2.82895   GTTCTTACGAAGAAC               TGAGG AAGC CCACA                ATGTCCAGTGCATCG  39 448
   rrnAC2960 2617273 .. 2617317 -  -7.2  -3.28119   ACTCAGGGATATCAA CGCT-ACTGCCCG-CGTGCCCA CCT CAGGCACGGCAGACAGCAAGCA TATGTGCGGACATAT  59 3
        lipA 2616043 .. 2616060 -  -3.3  -4.07868   GGACACTCATAGAAA             CCGCCTC CGTC GAAGTGG              CATACGACGACTGTT  58 175
       pdhA3 NONE
       pdhB1 NONE
       pdhC2 NONE
   rrnAC2954 NONE
       lpdA2 2610353 .. 2610369 -  -2.2  -3.95435   TGTGTTAAAACATAA              TGGCCC TTCGC GAACCA              GCCCAGAACGTTCTC  54 39
   rrnAC2952 2609561 .. 2609571 -  -8.2  -3.64716   GCACGCCTGAAAATA                 GCCG CGT CGGC                 GCAGGTCGTCGGTGT  66 61
        yccK NONE
        pheA 2607766 .. 2607776 -  -6.8  -3.05384   GGGCCCGGGACTTAA                 CGCT TGA AGCG                 GGGCCGGCGGTGTTT  54 48
      hsp20a NONE
        bcp3 2606684 .. 2606720 - -10.8  -2.52516   CGCTCGACGAGCAAC    TCCCGCCCGAGCGC GAACAGGCA GCGCTCGAACGGGC    CGCGTGGCTCATCGA  62 179
   rrnAC2944 NONE
   rrnAC2943 NONE
   rrnAC2942 2601318 .. 2601340 -  -7.6  -2.89564   CGGCGAGCGCACACA           CGTCAACGCC ATC GGGGCCGACG           CCGCCGGCAAGCAGG  53 346
   rrnAC2940 2599283 .. 2599295 -  -9.1  -3.19936   AACGAGCGAACGGAA                CGGAC GAA GTCCG                TGAGCAAAGCGAGGG  63 455
       mutS1 2594021 .. 2594034 -  -8.1  -3.75024   CCGCACGACGAATAA               CGCTG CTGA CAGCG                ACAGTTGACCGCTGC  69 43
   rrnAC2931 2591009 .. 2591023 -  -2.7  -2.90496   CGTCTCCCGAAAGTA               CTGCC CTAGC GGCTG               CTGAAGCCGGCGCGT  42 231
   rrnAC2930 2589833 .. 2589844 -  -5.8  -3.07135   GCTGATAAACAACTA                CCGA CCTT TCGG                 CTCCGACTCGACACT  52 11
        gfo1 NONE
      yafB-4 NONE
   rrnAC2925 2587707 .. 2587720 -  -9.5  -2.75229   TAAAAGCTTCAACGA               GCCCC TCTA GGGGC                CGTATAACCATTTGG  63 18
       guaA3 2586130 .. 2586141 -  -4.4  -3.95153   GCAACTATGGAGAAA                GTCA GCCT TGAC                 GCCGTCGAATCGCGA  58 496
   rrnAC2919 2584359 .. 2584395 - -16.6  -2.57769   ATCGACGAAAGAGAG   GTGCCGACTGGC-GGCCG CGA CGGCCTGCC-GTCGGCGC   TTGATTCCTCGGAGC  80 219
   rrnAC2913 NONE
         gsp 2578881 .. 2578906 -  -3.1  -3.68222   GTCCAAGGGGAACAA         GCGTATCGTCA AGCT CGTCGACGCGC          CGAACCTCCCGGACG  54 519
       galE6 NONE
        nmd3 NONE
   rrnAC2902 2571869 .. 2571890 -  -3.6  -3.64703   GTCCGGGGACGGAAA           CCACCCGC TTTCGG ACGTGTGG            GATTAGAAGAAGGCG  52 205
       cspD2 2569408 .. 2569424 -  -9.4  -2.51535   GGACGACAAAAGTAT              GCCGAG AGTTA CTCGGC              TGAACTGTTCGAAGG  58 414
       galE2 2568332 .. 2568348 -  -4.4  -3.23274   TCCTGCAGAACGGAA             CGG-GGT TAAA ACCGCCG              TCTGATTGTTCGGAG  49 64
   rrnAC2896 NONE
   rrnAC2895 2566620 .. 2566640 -  -7.6  -2.59298   GAGTCGACAGAAGAG            CTGCTCGA CCAGT TCAAGCAG            ATTAACTCCGACTGA  53 27
   rrnAC2893 NONE
   rrnAC2892 2564149 .. 2564162 -  -2.3  -2.78596   TATCGCCCTATTACA               CGCCA TACT CGACG                GTGTGACACCGTGTA  39 74
       cctA2 2562206 .. 2562228 -  -5.6  -5.48213   TACTGAAAACAAAAA           TAGAGAATCG CAC CGATTCTTCA           CGAGGTCGACGGGCG  90 179
   rrnAC2889 2561652 .. 2561686 - -17.8  -3.14132   CCTCGTCGTGATGAA     CGGTGCGGCCGTCATC GCC GTCGACGGCGGCACCG     GAACGCTCTCGGAAC  91 186
       maoC1 2557208 .. 2557222 -  -7.8  -2.87564   GCAGTGTCTTACAGA               CGCCGA TAC TCGGCA               ATATGCTCTGGCAGG  53 412
   rrnAC2875 2551354 .. 2551374 -  -8.3  -3.07935   ATGCCAGCTATCGAA            GTCGGTGAA ACG TTCACCGAA            ACTCGGACGTTTCGA  57 426
        dip1 2545892 .. 2545904 -  -4.7  -3.19653   GCAGAAGTCGAGTAA                GGCGC TGG GCGAC                TCTCTCCGCGATTAC  47 37
   rrnAC2865 NONE
   rrnAC2864 2544453 .. 2544479 -  -5.7  -3.15861   GAGCAGTTCGACGAA         GCAGACCTCTC ATTCA GAGTGGCCGGC         GAGTTCACATACCAG  51 98
        trmU 2539029 .. 2539052 -  -4.4  -3.53811   CCGACGCCGGTGAAA          CGACGCTGGT GGTC ACCCACGGCG           GCGTCATCAAGGTCT  53 201
       tatC1 2534524 .. 2534537 -  -2.3  -4.09685   CCGGATGGCGGAAAA               GCCCA GATT TCGGC                CAGTAGAGGAGCGTC  56 154
   rrnAC2856 NONE
   rrnAC2855 2533456 .. 2533468 -  -4.7  -3.58343   TCGAGGACGGCGAAA                CGGTC GAG GTCCG                AATCGATGACGTGAA  55 92
        nirK 2531213 .. 2531236 -  -9.4  -3.64822   AGTCCCTCATTGAAA          CCGCGTGCGC GCGA GCGACCGCGG           ACGAGAACGACAGTC  68 115
        pcnA NONE
      pcbD-1 NONE
   rrnAC2849 2528424 .. 2528444 -  -6.1  -3.85698   GTCGTCGGGGACAAA            GCCATCG GTGTCCT CGACGGC            GAACTCGAAGCGGGC  62 452
         hjr 2526768 .. 2526778 -  -4.6  -3.62096   GGCGAGCACTGCAAA                 CACC TCC GGCG                 CGTTGCCATCGAAAT  55 453
   rrnAC2845 2525936 .. 2525960 -  -4.9  -3.77196   TGACGACGGACGAAA          TTGTCGACCTG TTC CAGGTCAACCC          CGGTTTCGGCGAGGA  58 266
   rrnAC2843 2524465 .. 2524478 -  -3.7  -4.07885   CACGGTCGGCGAAAA               CGCCG TCAT CGGGG                CTGGGACCACTGTAA  61 242
         dld NONE
        hisG NONE
   rrnAC2834 2516049 .. 2516061 -  -4.1  -4.92385   CATACCCAAACAAAA                GACAA CAC CTGTC                CAGAGAAAGTGAACG  76 46
   rrnAC2832 2515464 .. 2515482 -  -6.7  -3.16564   GCGCTAGTCGACGAA            CGGACCGA GCGC TCGG-CCG             TCGACGCGGACGTGG  53 380
   rrnAC2826 2511592 .. 2511603 -  -2.2  -2.62983   CGTACCCCCACAGGA                CCAA CAGG TCGG                 CTCAGTGCCCGCAGT  38 27
   rrnAC2824 2511220 .. 2511245 -  -7.5  -2.89668   CAAGATGGGCACACA         GCGCCAGTTCG AAGT CGAACTCCCGC          ACGACCGGAGGCAGG  56 70
   rrnAC2822 2510161 .. 2510186 -  -3.1  -3.55815   AAACACGCGGCCAAA         GTCGCTACCGA AGCA CCGGCGGTGAC          CGAAGACAACTACGA  51 136
   rrnAC2817 2505572 .. 2505583 -  -2.2  -2.78197   CTCGATACAGAGAAC                TCCC CGTC AGGA                 CATTCCCGGTCACCG  39 41
   rrnAC2816 NONE
        aca2 2503338 .. 2503350 -  -4.7  -4.64598   GAACCAGGGGAAAAA                CCGCG GGT CGCCG                TACAGCGAGAGGCTG  74 482
   rrnAC2813 NONE
   rrnAC2812 2501796 .. 2501823 -  -8.4  -4.28049   CTGAAAACGCCAAAA        CCGTCGTC-GCGG CGA CCGGTGACGACGA        CGCGAACCTGCTGGT  79 458
       usp21 2498702 .. 2498723 -  -2.2  -3.21395   ACTGTCTCGATAACA           TGGCCGACG GTTCT CGACGGC-A           GAAATTAGTCGTGTC  42 86
        serS 2497284 .. 2497296 -  -4.7  -3.63805   ACCGCATACGGGAAA                GCGGG ACA CCGGC                CGAGCGCAACGGACC  54 49
   rrnAC2807 2496066 .. 2496098 -  -8.3  -3.06261   AGAGCGATAGAGACA      CGGGTGACGAACCCG AAC CAGGCCCGTGACGCG      ACCTGCTCTCCGTCA  60 425
   rrnAC2804 2493376 .. 2493394 -  -6.6  -3.92324   TGGCTCAATATGAAA             CCATCCCG TTG CGGGACCG             TCGAGTCCGTGCTTG  65 440
      rpl40E 2492243 .. 2492265 - -11.3  -3.14931   CCGAGTGGTGACGAA           CTGCCACCG GATGT CGGTGGCAA           CTGACCCGAAAATCA  71 38
   rrnAC2799 2490217 .. 2490249 -    -9   -4.6951   AGTACTGAAAACAAA      GCCGTCGGCCACTC TACTG GCGCGGACGACAGC      GCCAGCAAACTGACT  86 91
   rrnAC2798 NONE
        ern3 2489051 .. 2489090 -  -7.9  -3.55622   CCGAAGGCTCTCAAA CGCAGCGGTCCGCCGGCAGG CAC CCGACC-GCGGAC-GCTG-G CCGTGACTACCGCTT  63 32
        udg3 2488384 .. 2488397 -  -6.7  -3.49114   GATACCAGAGCAGAA               GCGAT GGAC ATCGC                AGCGAACTAGCGGTT  58 61
       hisH2 NONE
       yusZ3 NONE
   rrnAC2792 2485479 .. 2485499 - -19.7  -3.53811   GCGATTCGCGTGAAA            CCGCGCGCC GTC GGCGCGCGG            TATGCTATGCGGTAC 100 99
   rrnAC2791 NONE
      htlD25 2483009 .. 2483020 -  -2.2   -3.9777   GTGAACAGCCAGAAA                GC-CC CGA GGCGC                TGGTATCGGAGGTCT  54 216
        trm1 NONE
   rrnAC2787 NONE
   rrnAC2786 2480618 .. 2480638 -  -7.5  -2.97747   CGTTCACAGCACAGA            TCCGTCCGG ACT CCTGACAGA            GCGCCAGCGGGACGT  56 235
        dip2 2478038 .. 2478060 -  -4.7  -2.91912   CGACCGACGGAGACA           GCGCGTGTG CGGTC CACGCGAGC           ACGTCAGAGTGGAGC  46 90
         rbn 2476734 .. 2476749 -    -9  -4.06562   AACGTGAACCAGAAA              TCACCC AGCT GGGTGA               TTAGGGAGAACAGCA  75 95
       pap2a 2475859 .. 2475880 -  -3.7  -3.44794   AACGCAGGAGCACAA           GGAGTACCTC GTC GACGT-CTCC           GACTGGGAACTCGAC  51 74
       asnC1 2473849 .. 2473860 -  -4.4   -3.1505   ATTACGTGTTACTAA                CTGA CTGG TCAG                 TCAAGTATTCGTCGG  47 141
   rrnAC2777 2473057 .. 2473069 -  -9.1  -3.01712   CGCTGTCGTGGAATA                CTGGC CGA GCCAG                AACGTGTCGGCGAGG  61 195
       matE2 2471746 .. 2471772 -  -5.7  -3.62597   GTTATCTCCTAATAA        GCAG-CGCCGTC AGTC GTCGGCGACGGC         CGGTTCGCTGTTGTT  58 8
       ssuE2 2469628 .. 2469650 - -14.2  -3.05963   ACCGCGACTCGAACA           CCCAATCCAG TCA CTGGACTGGG           AGACGGCAAAGCAGA  78 393
        tfbI 2466779 .. 2466806 -  -4.7  -3.85817   AGCCGCTCCGAGAAA        CAGCGCCGGAC ACGTCG GCTCGGCGCTC         GATTGAATCGCTCGC  60 50
        tmpC NONE
        htr6 2456395 .. 2456412 -  -6.2  -3.44325   ACCTGCGATAACGAA             CGCAGC CTTTCT GCCGCG              TCTACCGCTACTTCC  56 214
   rrnAC2758 2453865 .. 2453882 -  -5.5  -2.80935   ACTGGACCGACGAGA             CGGACCAC GAA GCGG-CCG             TCGTCGTCGGTGGGC  46 203
   rrnAC2755 2447657 .. 2447683 - -10.7  -3.53012   TGGTCTGTCTGGAAA         GGCCGTCGGCG TTTCG CGCTGTCGGCC         AGTACTACGAGCAGT  71 94
   rrnAC2750 2445255 .. 2445268 -  -3.1  -3.77196   CCAGCAGGTACGAAA               TGAAC TTCC GCTCA                GCACAGCCACAGTGG  53 348
   rrnAC2749 2444666 .. 2444687 -  -7.9  -3.74749   AGGACAAATTCGAAA           CCCTCCGCG AAAT CGCCGAGGA            GCGCGATATCTCGCT  67 375
   rrnAC2746 2443827 .. 2443845 - -13.2  -3.06312   AAACGGCCGAGCGAA             CGCTTGAC CGG GTCAAGCG             GTACAAGGAAGCCGA  71 229
   rrnAC2743 NONE
        manC 2440887 .. 2440916 -  -7.1   -3.1355   GCGATGCAGAGCTAA       CAGTTCCG-GCCGC CGG GCCGCTCAGAACCG       CCCGTCGTCGCGCAG  54 17
   rrnAC2739 NONE
        glbN 2437016 .. 2437068 - -11.1  -2.87931   CTCAGTCCGGATAGA GCGTCGGACTTCTATCTCCGCTGGC GCT GCCATCGGGGGAAGACATCCGACGG TCGTGGGTTCGAATC  69 463
   rrnAC2733 2433780 .. 2433791 -  -4.4  -4.56367   TAGCTGACAAATAAA                TCCA CGGC TGGA                 CAGTGCAGGCCTGGG  71 78
   rrnAC2732 2432861 .. 2432880 -  -2.8  -3.42056   ACGCCGAACGTACAA            GAC-GCCAG CTA CTGTCAGTC            GTGTCTCACAGAACT  49 48
   rrnAC2730 2431725 .. 2431754 -  -5.5  -3.07902   AAGATGATAAACAAG       GTGCCGCTGGTGC TGAC GCTCAAGCGACGC        GACCGACTCGTCACG  49 230
         htr 2428773 .. 2428799 - -12.2  -2.80016   TTTGAGGACTAAGTA         CCGACCGCGAAC AAA GTGAGCGGTCGG         CCTTTTCATCGACGT  71 183
   rrnAC2723 2426395 .. 2426408 -  -3.7  -4.25104   GGCTCGGCAGGAAAA               CGCCG ATAT CGTCG                TCGTCGGTCACTCAC  66 283
         cat 2424572 .. 2424603 -  -2.8  -3.48276   GGCGGGGCCACAGAA      CACGCTCGACGTCT GGAT AGACCGGGAGCGGG       AGATTCGGCGCGTCC  49 474
       rad3b 2421837 .. 2421855 -  -8.8  -3.90291   AGGGCCGGAACGAAA             GCGACGAC CGG GTGGTCGC             GTTGGCACTCGGTGC  71 237
       serB1 2420411 .. 2420424 -  -3.7   -4.3129   CACTGACGAGGAAAA               GGCCG CCGC CGGCG                TCACCGACGACATGG  66 404
      sec11b NONE
      sec11a 2415317 .. 2415339 -  -4.8  -4.17048   CCTCCTCGAAAAGAA           CGGTGTCCAC AAC ATCAACACCG           GCGAGGTATTCAATA  65 361
        gbp3 NONE
   rrnAC2709 NONE
   rrnAC2708 2411350 .. 2411381 -  -3.6  -4.98255   GGCGAATCACAAAAA      GCGCCGAGAAGACCG TGA CAATCA-CTCGGAGC      GGATGGTTTCCGGGA  76 15
   rrnAC2707 2410677 .. 2410688 -  -5.8  -3.96327   AGCGGGGACGAGAAA                GAGC AGCT GCTC                 GGCGACCTGCAGGAA  62 449
   rrnAC2705 2409012 .. 2409026 -  -2.1  -3.87815   GTCCACGGCGAGAAA              CAGTCG AAGA CG-CTG               CCCGAACAACAGGAG  54 217
   rrnAC2698 2402768 .. 2402779 -  -2.2  -3.38314   AACCGACAGACAACA                CCTA TCGC CAGG                 CCGGGAGCGAGGCAG  46 15
       serA1 2400931 .. 2400952 -  -5.8  -3.55444   TGGCCACGCTGGAAA           CCGCGCTC GAACAG GAACGCGA            ACATCGGCAGGCCGT  57 110
   rrnAC2685 2390609 .. 2390622 -  -2.3   -4.2679   TAAGCCGGATTAAAA               CCGCA ATAC TGCGC                TCGAACCAGCTGACA  60 68
   rrnAC2684 2389517 .. 2389531 -  -3.4  -3.85698   CGTCGTGGGGAGAAA               CGGAGG GAC CCCTCG               CTGTCCGCAGCGAGC  53 236
        argG NONE
        argH 2386538 .. 2386548 -  -2.6   -3.4678   AGTTGTATATCAGAA                 TTAT GGT ATAA                 TTGTCCCACGAGGGG  46 52
   rrnAC2680 NONE
        rimK NONE
        argC NONE
       argB2 NONE
        argD NONE
       gltCP NONE
        arcB 2380069 .. 2380095 - -10.8  -4.57341   AACGTGGGCGAAAAA         GGCGCGAATCGC GGA GCGATTCGCGTG         AAACCGCGGGCCGTC  93 117
   rrnAC2669 NONE
       thrC3 2375868 .. 2375906 -  -5.9  -3.96148   GTTTTCGACCAGAAA  GTCGG-GCAGGGCCTCGCC GTT GGCG-GCCCGTTCGCCGAC  GTTACTTCTTCGAGC  64 27
   rrnAC2666 NONE
   rrnAC2665 2373713 .. 2373747 -  -7.8  -3.60627   GGACGTGATGCGAAA    CCTCGTCCACGACCG CACTGT CCG-CGTGGCCGAGG     AAGACGACAGCATTG  62 316
        lysC 2371961 .. 2371977 -  -7.9  -2.91274   TCGACCCGAACGACA              CGCTGCT GGA AGCGGCG              GAGAAAAACGGCTTT  53 304
       usp20 NONE
        yufN 2366602 .. 2366628 -    -5  -3.33922   ATGTCTGGCAAAAAT         CTGCGGCAAC TGCGTGT GTGGCCGCGG         TGGCGCTGTTGTATA  52 105
        rbsA NONE
      rbsA-2 NONE
      rbsC-4 NONE
        rbsC 2362255 .. 2362300 - -12.5  -3.95073   GTGTACAGCCAGAAA GCCCCGGCTGTC-ATCGGACGC GCA GCGTCCGATTGCCCGCGAGAGC GAAGCTCTCGCCCTG  89 376
       leuS1 2359070 .. 2359106 - -10.1  -3.34344   TGATTCTCGAACGAA   TCG-CCGGCGGGCCGA TTGCGG TCGGCGCGCTGGGCGA    AATCGAGTTCCCGGC  66 402
   rrnAC2647 2358000 .. 2358012 -  -6.9  -3.32844   GTCGCTAGCTCAGAA                CGACG GCA CGCCG                GTCAGTAGTTCGCGG  56 27
        comA NONE
   rrnAC2644 NONE
   rrnAC2643 2355531 .. 2355543 -  -6.2  -4.14739   CTATCGACTCCAAAA                CGGC GTGTG GCCG                TGGCCGAGGATGATA  66 449
   rrnAC2641 2353495 .. 2353506 -  -7.2   -3.6215   CGAAGTCAGCCGAAA                GCGC ACAG GCGC                 TCGAACAGGCTATCG  62 429
        ileS 2348428 .. 2348471 -  -6.6  -3.53224   GATCGCTCGCCGAAA GTGGCAGCTACCG-GCCGTCA GTC CGACGCTTCCGCAGCCGCCAC GGCTCGCGGCTCCTC  58 41
         htr 2346796 .. 2346825 -  -5.1  -3.29511   CTGACGCTGTCACAA       CGAC-AGCGAAA GAAACAG TCTCGCTAGTCG       TCGACAACAGTACTA  52 19
        narB 2337957 .. 2337968 -    -3  -3.49176   GAAAGGTAGCAAATA                TATC ATCG GATA                 TCACCTGTTTAAGGC  48 220
   rrnAC2626 2336422 .. 2336434 -  -7.7  -4.45168   TGCGGAAAAGAGAAA                GAACG GCT CGTTC                GAGAGCGATGAGCGT  77 40
       nirA1 2333926 .. 2333960 -  -4.8  -3.73775   CTCAGGGTTACGAAA    GCGGTCGGGTACGAC TGTGAC GGCGG-CCCGGCCGC     CGAGTGCGAACTCGG  58 319
         htr 2327382 .. 2327395 -  -2.4  -3.12803   CATCGAGACCGAACA               TCAG TTGTCT CTGA                TTCGGAGGAAGGGTG  42 12
        ark3 2326029 .. 2326039 -  -6.8  -2.57132   GGTCCTTCTGAGAAC                 GTCG CAG CGAC                 TACCGCGTTGGTTCA  50 25
   rrnAC2607 2320771 .. 2320796 -  -4.6  -3.05596   TAGCTGTCTACCGAA         GGTCGCGGCA CAGCGC CGCCGAAACC          GACGCTGGCGTGGTT  47 52
       mthK2 2319926 .. 2319959 -  -8.7  -4.08945   AGGACGGGCGCAAAA     CCGGCGGCTACGAGG AGGA CCTCGAAATCGTCGG      CGTCACAGAACTGCT  73 67
   rrnAC2604 2317093 .. 2317106 -  -5.3  -3.53012   CCGCCGCCGTTGAAA               CAACT GCGC AGTTG                GCTACCCCTGCCACG  54 72
   rrnAC2603 2316119 .. 2316133 -  -2.7  -3.54919   AACTACTCGCTGAAA               CCGGG CCGCT CACGG               CAACGAGCGCTAACA  50 266
   rrnAC2600 2313464 .. 2313475 -  -2.2  -3.11476   ACCGACGTAAAACGA                CTGC TCCC GCAA                 GTGCTCAGTCCGAGG  42 30
   rrnAC2598 2312865 .. 2312880 -  -6.1  -3.15663   ACTTATCGCGATGAA              CGTCG TGCTCT CGACG               GTGTTTTCGGCCACT  52 203
   rrnAC2596 2312366 .. 2312379 -  -3.7  -3.00525   GGGTGGTAAATCACA               GGGCC AGCG GGGCC                GAGACAGCCACCAGC  44 7
   rrnAC2595 2311846 .. 2311894 -  -2.5  -3.74872   ATTGAGGCTACTAAA CGTGCCGTGGTTGTGCG-CGGTCGT CTC ACGGGCATCG-ACAACC-CGGC-CG GACAGTAGCGGTATC  51 48
   rrnAC2594 2311492 .. 2311506 -  -3.4  -3.80573   CGGACTACGACGAAA               GCGCCC TTC GGACGG               CACTGGACGACGCGC  54 129
       arsA3 2308842 .. 2308862 -    -4  -3.38281   TCAGCGAAAATCTAA            TATCCGAT TACTT ATCGGTTA            TGCGCGGCCCGCACA  50 59
        cstA 2306343 .. 2306368 -  -6.1  -3.65812   CGTTGCCGAAGATAA         CCG-CACCATCG AGA CGACGGTGACCG         TCGACTTTTCTGGGG  57 484
   rrnAC2587 2304616 .. 2304629 -  -5.2  -2.89475   TATCTAGATATCAGA               GCGG ACGCGG CCGC                CGGGCAGCGGCACTT  46 509
   rrnAC2584 2303418 .. 2303435 - -12.7  -3.45768   GCGAAGACGAACTAA             GCTCGCC GCTG GGCGAGC              GGCATCGGCTTCCAG  79 90
   rrnAC2581 2301751 .. 2301778 -  -2.6  -2.99972   ATTTCAGCAAACAAC        CG-CCACGTCAGG ACC CGTTACGCGGACG        TCTCGATACCAAGCT  41 15
         imp NONE
   rrnAC2579 NONE
   rrnAC2578 NONE
         upp NONE
   rrnAC2576 2295837 .. 2295847 -  -3.2  -2.82023   TATGCACATCAAGGA                 GAGT GGA ACCC                 AATTAAGTGTGCGGG  41 47
   rrnAC2575 2294827 .. 2294855 -  -7.4  -4.25283   AGCCGGCGAGGAAAA       CGTCCCCGCAACC GTCA GGTCACAGGG-CG        GCAGTTCCTGATCGG  74 408
        rpiA 2292327 .. 2292348 -  -5.8   -3.4178   ACGAGCCGACGAGAA           CGACCGGA AGACGG TCCAGCCG            CGCGACCTGTAAGGT  56 86
      purE-2 NONE
   rrnAC2569 NONE
         pmm NONE
   rrnAC2567 2288358 .. 2288376 -  -6.7   -3.5774   ACGCAACGCCCGAAA            GCGACCGA ATAC TCGG-CGC             ACTCGTGCTCGATGA  59 257
       rfcC1 2286923 .. 2286938 -  -3.2  -3.82083   GGACTACAACCGAAA              GGCG CCCTTACT CGCC               CTGTGCAAGCGAGGC  53 17
       alaS1 2283971 .. 2283986 -    -9  -3.30007   AATATTCCTCCACAA              TCGGAC AACT GTCCGA               AGCAACGGAGCGGAA  65 74
   rrnAC2559 2283124 .. 2283149 -  -8.3  -3.32268   GAACCAGCCGGACAA         CGTCGAGG-CCT TCG AGGACCTTGACG         TCGAGACGATATCCG  60 370
         pca NONE
        hisB 2280100 .. 2280113 -  -9.5  -2.63089   CAGCAGTTGAAACAG               GCGCG GTCG CGCGC                TGGAGTCGGCTATAG  62 35
   rrnAC2554 NONE
   rrnAC2553 2279032 .. 2279065 -  -3.5  -3.14344   GACGGCGTCGACGAA     CGCCTCGGCGTCTTC GACG GTTGTCGCTGGGGCG      ACGTGGCCGATGAAC  46 169
   rrnAC2549 2273735 .. 2273748 -  -4.5  -2.86705   ACACGACAAAAAACG               GCTGG TTTG CCAAC                ACCGCTACTGAGGGT  44 50
   rrnAC2547 2272288 .. 2272305 -    -7  -2.75992   TCGTACTCAATATCA             CGACGA TGCGGT TCGTCG              CTGACATCGACCCGC  49 115
   rrnAC2544 2270775 .. 2270789 -  -3.4  -3.85698   TCGCTCCCCGATAAA               CGGACC GGA GTCCCG               AGTCGACACGCTGGC  53 43
   rrnAC2543 2270465 .. 2270483 -  -5.9  -3.65314   GCGAACCGTGAAGAA             CGTCTGC CGACT GCAGCCG             CGGACGCTTGCTGCC  57 86
   rrnAC2528 2257054 .. 2257076 -  -2.7  -4.08767   CTCACTGGGTTAAAA          CGTACCGAAC AGGT ACTCGG-ACG           AGCGGCGACGGCAGC  58 43
        ylnA NONE
        fer1 2255008 .. 2255020 -  -6.9  -4.31835   AACCCTGATAAGAAA                CAGCC GCT GGCCG                ACCGCTGTCGGGCCG  71 307
   rrnAC2525 NONE
       hisI2 NONE
   rrnAC2523 2252193 .. 2252206 -  -3.7  -4.24002   CCGCAAACTGCAAAA               CGAGG GGAC CCACG                TCGCGATTGCCGGCG  63 432
       pyrE1 2250559 .. 2250573 -  -4.2  -3.63694   AGCCAGCGTCAAGAA               CACATC GGT GGTGTG               TCCCGGCTGTGCAGG  54 63
        gstN 2250027 .. 2250070 -  -5.8  -3.88583   GAAACGGCCGAGAAA CGGGCCCGAATCATGTCCTC TGTC GGTGAAGTGACCCGGACCCG GTCGGTGTACGTCGT  62 232
   rrnAC2518 2247722 .. 2247736 -  -5.6  -4.16301   GATAGCAGAGAGAAA               CAGAGC CGC GCTCGG               TCGCTGGGTGAGAAG  64 145
   rrnAC2517 NONE
   rrnAC2516 2246807 .. 2246863 -  -9.9  -3.17901   ATACTGGGAACGCAA GCGGTCGGGTACAGTCCCATCGCCGAC GAT GACGAGGGCGGGACTGTGCCGGACGAC GCTGCCGCCAACGAC  64 292
   rrnAC2513 2244010 .. 2244038 -  -9.6  -3.14344   GAGGTCGCCGAGGAA       GTCGTCGAACTCG AAGC CGAGGTCGACG-C        GCTGCAGTCACGGTT  61 489
        citZ 2241598 .. 2241624 - -10.1  -3.16564   TGCTGAGCGGAGCAA         TGCAAGGCTCG AAAGA CGAGCCTCGCG         AGTCTTTCGGTGGCG  66 293
       ilvA2 2238391 .. 2238409 -  -5.3  -3.06492   GCATCGAGCGGAACA            GTCAGACG AGCA CGTC-GAC             CTCATACCCCTCGTC  50 8
   rrnAC2507 NONE
   rrnAC2506 2237540 .. 2237551 -  -5.8  -3.42354   GATTTGAACCCAGAA                TCCC AAAT GGGA                 ACACGCTTTCCAGGC  56 100
   rrnAC2505 2235877 .. 2235895 -  -8.8  -2.77899   CGTCCGTACGAACGA             GCGGGTGA TAG TCACCCGA             ACAGCGAGCGAGCGC  60 18
        araC 2233742 .. 2233800 -  -7.9  -2.64616   CCGCCATCGAGAGCA GCGCGACCGGCGAGGCCGTCGACGTGCAG GCG CTGCTCGACGACGCCCGCTCAAG-CGC-C TGAGACGCCCGTCCA  53 50
   rrnAC2499 NONE
       trkA6 2229183 .. 2229193 -  -2.4  -4.62471   CTGAACGGGCAAAAA                 GCCG TGC CGTC                 TGTCATCCGTCTGTC  65 270
   rrnAC2497 NONE
   rrnAC2496 2228315 .. 2228352 -  -4.8  -2.70528   AGCAGGCAGAGACCA   CGCAG-GAGGTCGTCGA TATGG TCGACGAGGTCGCGGCG   GTGAGCGAACAGACC  44 249
       nadE1 2219659 .. 2219690 -  -6.4  -3.03771   CCATACGCTGGAACA      CGGCGCGGTCATCG TCTA CTACGACCCCGACG       AGATTTCCCCCGAAG  51 270
   rrnAC2483 2217281 .. 2217292 -  -2.2  -4.08767   CTGACGGCCTCAAAA                CCTC ATAG GAGA                 CCGATATTCGGGATT  56 441
   rrnAC2482 NONE
   rrnAC2481 2216343 .. 2216362 -  -7.8  -3.53343   AACGGTTGCGCGAAA            CGGCACTT GCAG AAGAGCCG             GAGCGGTAGCACCCG  61 102
   rrnAC2475 2211822 .. 2211880 - -13.6  -2.83747   CAAGCGCTACAACGA CCTCGCCCGCGAGGAGGGCGCGAACG TGCTCGT CGACCGCGCCGACCTCGGTGCCGAGG AGATTCCCGATGGCC  74 442
       boa-8 2209759 .. 2209773 -  -3.4  -3.75024   CGCGACGACGAACAA               CGCGAC CTC GCCGCC               GAGGGCATCCCGATG  54 147
   rrnAC2469 NONE
      livH-6 NONE
      livM-5 NONE
      livG-6 2203708 .. 2203729 -  -2.9  -2.79183   TCGACGGTGAGGATA           GGGTCGGTCA TTC CGACGG-CCC           TCCGAGGTAGGCGTC  41 11
      livF-6 2202946 .. 2202968 -  -3.3  -3.54459   GCAACCCCCGGGAAA           TCGTCGCTG TGGCT CCGCGAAGA           ACGCGAGGAAAACAG  50 53
        scp2 2202459 .. 2202469 -  -2.4  -4.37092   AGCGGGCGGACAAAA                 GCCC GTC GGTC                 AGTGTTCGAACTCGG  63 24
   rrnAC2462 2201766 .. 2201783 -    -7  -3.57144   GGGTTCACGTCGAAA             CCAGCA ACGCAG TGCTGG              AACCGCCGCCGCCGA  59 426
         maa 2198234 .. 2198244 -  -8.2  -2.78371   CACAGCGCGAAGAAC                 CCCG CGA CGGG                 TCACACCCGTTCGGC  57 62
       trxA1 2197818 .. 2197832 -  -2.1  -2.66274   GCTTCGACAAGCAAT               GACAA AAGTG TTGCC               TCAGTGTGACAATCC  38 49
   rrnAC2457 2197000 .. 2197020 - -12.6  -2.87564   TCACGGTCCGACAGA            GTCGTCCC GAATG GGGACGAC            AGCGGTCAGAGCGCC  74 31
   rrnAC2456 2196096 .. 2196131 -  -7.5  -3.63627   CGTCGACAGCCGAAA    CCGGTTCGAGAGCCCG TCGAG CGGCCTCTCGG-CCGA    CGCGTGGCTCGAAGC  62 327
   rrnAC2452 NONE
       serA5 2193515 .. 2193526 -  -7.2  -3.31322   CTGAACGTGGCACAA                GGCG GCAT CGCC                 TGCGCTCGATCTCAC  59 37
        tnaA 2180027 .. 2180041 -  -7.8  -3.78934   GCGGCGTTAGAAGAA               CACGCC GAC AGCGTG               GTGTTCGCGTCGCCG  65 380
        rpoH NONE
        rpoB NONE
        rpoB NONE
        rpoA NONE
        rpoC NONE
        nusA 2167528 .. 2167547 -  -7.8  -4.56597   TCCGGTTTTGAAAAA            GGCGAACT GAAC AGGTCGCC             CTGCTCAGGTCAGTT  79 30
      rps12P NONE
       rps7P 2163565 .. 2163579 -  -4.2  -4.46854   GTATGGAAGAATAAA               GATGTC GGA GACAGC               CGAGTTAGCGAGCGG  68 30
   rrnAC2421 2162109 .. 2162122 -  -3.1  -2.57581   TCAACCGAAATATAG               CCAGTG GTT CAC-GG               AGCGCGTTTCCGCTG  40 55
        bioY NONE
        cbiO NONE
       cbiQ2 2159789 .. 2159805 - -13.7  -2.82742   ATGGCTCCACAAGCA              GTCGGCC GGG GGCCGAC              GACAGCGTGGAACAC  74 311
        fusA 2152172 .. 2152223 - -11.4   -4.3277   GAGAGACAAGAGAAA GCGGGCAGACGGCATACCGCGCGCC GGC GGCGCGCGGTTTCGC-TCCGAGCGC GCTCGCAGAGCGCGA  89 136
   rrnAC2411 2150724 .. 2150736 -  -3.3  -3.89346   GTCTCAGGGCAGAAA                CCGGT CAT ACAGG                TCATCGATCCACTCG  56 1
   rrnAC2410 NONE
         hom 2149108 .. 2149129 -  -8.1  -3.65827   TAAGGCTGATTCAAA           GGCGTT-TCT GGT AGACAACGCC           GCTAAAAACGGAACT  66 54
   rrnAC2407 2148660 .. 2148671 -  -4.4  -3.53012   CGGCGGCCGGTTAAA                TCGA TTCT TCGA                 GCGAGTGCGCCATGT  52 9
       eef1a NONE
    rps10p-1 2146423 .. 2146443 -  -4.6  -4.21607   GTTACTCAAGAGAAA            CCACCCCC GCCCA GGAAGCGG            CCAAATCCTTCGCAA  65 400
   rrnAC2404 2144035 .. 2144064 - -14.5   -3.5944   AGCCACACCTCTAAA       CGGAATCACAACCC CCC GGGTT-TGATTCCG       TTCAGGCGATGGGCG  86 161
   rrnAC2396 2137124 .. 2137138 -  -2.8  -4.64076   AAGCAAATCAGAAAA               GCAAAT GGA ACTCGC               TTAGTGATAGAGAGG  67 281
   rrnAC2391 2130182 .. 2130201 -    -5  -3.10052   ACATGCTGAAGAAAT            GGATACAG GAGA CCATATCC             TGTTCTACCACGATG  47 291
   rrnAC2389 2128293 .. 2128305 -  -3.3  -3.22021   ACACCAAACATAAAT                CTCTC AGT GGGAG                GACCTATTATCGCCA  46 32
   rrnAC2386 2126226 .. 2126237 -  -5.8  -3.38046   GTGCCACTGGAAATA                CACC ATCG GGTG                 GCCGGTGAGGACACT  56 58
       cdc6e 2124326 .. 2124354 - -10.5  -2.77926   AATTAGACCTAATGA        TTGCTGAATCA AATAACG TGATTCAGCAA        AACCTGTGCGACTAC  66 5
   rrnAC2384 2122742 .. 2122756 -  -4.2    -3.272   ACGATTCGAGATGAA               GGGAAC ATG ACTCCC               CAAGCTCTCGATGAT  48 222
         tnp 2120977 .. 2120987 -  -8.2  -3.01785   CGGGAAAATACTAGA                 CGGC CGT GCCG                 ATAGGGCGAACAGAC  58 236
   rrnAC2377 NONE
   rrnAC2375 2113015 .. 2113028 -  -3.8  -4.07885   GAGGCGTCTCGAAAA               CTCC GAGCGG GGAG                CGCAGCGACCCGCGA  60 131
   rrnAC2373 2111485 .. 2111504 -    -7  -3.53444   TCACGCTCGCGGAAA            GCGCGAGC GGCG GCACACGC             TTCGAGTTTACTGGC  57 85
   rrnAC2368 2107083 .. 2107109 -  -4.2  -3.68351   TGGTGACCAGGTAAA         TCTTGAGCGGGC GAT GCCCGCCGACGG         CCGGTTCGACGGCCA  56 332
   rrnAC2365 2106142 .. 2106157 -  -4.7  -4.49781   AAAACAGCGAGAAAA              TCGAG TCCATG CTCGA               AGACCACCGCGACCA  71 434
      hsp20b 2103319 .. 2103349 -  -8.9  -3.09516   CCGTGCAGTAGTCAA       CGAGACGAACGCC CGCCC GACGATCGACTCG       GCGACGAAGTACGAG  57 146
       usp16 2101917 .. 2101967 - -10.3  -2.85351   GTCTGCCACACCACA CGGGTGACCGGCGCTGC-TAGCGG GTGC CCGCTACGTATCGCCGGACAGTCG GACCGTCAACACCGG  66 5
        gst1 NONE
   rrnAC2355 2098655 .. 2098669 -  -5.7  -3.53012   TCTCGCCGGCCGAAA               TGGTG ACACG CACCA               ACTCCGACCAGCGCG  55 479
       cga-2 2095481 .. 2095493 - -10.5  -3.40403   CGGCGGCGACCAGAA                CGCCG TCC CGGCG                ACAGTCGACGTGCTC  68 379
       malE1 NONE
     malFG-6 NONE
        malG 2088796 .. 2088814 -    -3  -4.09685   GTGGACGGTGGAAAA             GCAGACCG AGG CGCCCTAC             GAGGGCTGCTGGATG  58 61
   rrnAC2342 NONE
   rrnAC2341 2086914 .. 2086927 -  -2.3  -3.17051   CCGCCATTATGAATA               CTCGT TCCG ACGGG                CGCAAAAGTGTATCC  42 111
   rrnAC2340 2086135 .. 2086156 - -10.1  -2.63555   CACGTACATAACTCA           CGACGAGCA ACAG CGCTCGCCG            GCGCGTCACTACGTC  62 34
   rrnAC2337 NONE
   rrnAC2335 2083605 .. 2083622 - -10.5  -3.73953   ACGACTGGGACGAAA             GCGACGG CGAA CCGCCGC              ATCCGGTGGAGAAGC  77 52
        hspC 2079400 .. 2079415 -    -4  -3.19659   CACAGGGAGAACAGA              TCGG-CA TCG TGACCGA              GGTTGACCCGGAGGG  47 481
         tnp 2077071 .. 2077084 -  -4.5   -3.9644   TGTCCAAGAGAACAA               GGACA CGCT CGTCC                GCATCATCAAGCACG  61 166
   rrnAC2327 2076634 .. 2076672 -  -5.9  -3.71649   GTGGTAAAGTGCAAA  CGTATGGCCC-TGACAAG CTCA CCAGGCTTGGGCCATACG   TTTTGAATCGAGTGG  61 156
   rrnAC2326 2075476 .. 2075489 -  -3.1  -3.16668   GAAGAGCCTGAGGAA               GCACAG GAG CTG-GC               TGGTGAACTAATCAA  44 222
   rrnAC2323 2071751 .. 2071762 -    -3  -2.70498   CATAGCTCAGAGAAT                TTAG TCAT CTAA                 GAGCAGCCAAGTGAT  40 14
   rrnAC2322 2070721 .. 2070734 -  -6.7  -3.58343   CGGAGCAGGTTGAAA               GCGAA GTCC TTCGC                TACGCTAACGTCGAA  59 342
   rrnAC2320 2068982 .. 2068992 -  -6.8  -3.04461   TAGTGATGTCGAAGA                 CCTC GTT GAGG                 TAGTTACAAATATGA  51 463
   rrnAC2315 2062573 .. 2062583 -  -2.4  -4.14392   GCCGAACCCGCAAAA                 GGCC GTC GGGC                 TACGTGGCTTCGGGC  56 25
        trp3 2060583 .. 2060596 -  -3.7  -3.10975   AGGCATTAGCCAATA               CCGAC CACT GACGG                CTCGGACATGCCGTC  46 50
   rrnAC2313 2059569 .. 2059584 -  -2.5  -3.14881   GAACCTCTCGACGAA              CATCG CGTCGT CGACG               TTCTACCTGACGACT  43 491
   rrnAC2309 2055410 .. 2055446 - -13.7  -2.69647   AAGAAATCGAGACCA    TCGCGGACCTCATCGAC GAT GTGGACGATGCCCGCGA    GCAGGTCGGCGACCT  72 334
   rrnAC2305 2052576 .. 2052587 -  -5.8  -4.00782   CTAGAGCAGCAGAAA                GACG ACGA CGTC                 CGTGGGCTGTTCGAC  65 77
   rrnAC2303 NONE
         rpa 2049526 .. 2049540 -  -2.8  -3.35679   CTCGGCGACTCAGAA               CACG TCCTCAG CGTG               AAGCCGGTCGTCACG  46 5
        hpyA NONE
         aup 2047676 .. 2047699 -    -3  -3.70902   CGCTGGACACCGAAA          GCCGG-GGACG AGA CGTCGTCCTGC          TGCTTGAGTTCGCTG  54 345
   rrnAC2297 NONE
   rrnAC2296 2043548 .. 2043580 - -22.2  -3.25223   TAGCCACACGACTAA      GGGGAACCCGGAAA CTCGC TTTCCGGGTTCCCC      CTGGTCGCGCGGCTG 100 158
   rrnAC2295 2041146 .. 2041174 -  -2.9  -3.99494   CCAACCCAACAACAA        CCAACCCCCCGGC GTA GCCCTGTTGTTGG        CCCATGGCGTGCGCT  56 516
   rrnAC2287 2034326 .. 2034343 -  -2.7  -4.25848   AATCCGCCACGAAAA             CTCA-GCA GAC CGCATGAG             TGCCTTCGTCTTGTT  61 145
   rrnAC2286 2032719 .. 2032735 -  -6.5  -3.26471   GGAGCGGTATATCAA              CCGTGGA AAT TCCACTG              ACGAGGAGAATGGAG  55 456
         tnp 2030687 .. 2030697 -  -4.6  -3.08934   CCAGACAGTCCAACA                 CGAC ATG GCCG                 ACATCATCACCTCTG  47 335
        cbiM NONE
   rrnAC2281 NONE
       cbiQ1 2028508 .. 2028524 -  -8.7  -2.98823   CGTGCTCGATAGACA              CGTCAAC GCC GTCGACG              GCCAGCGTTTCGTCG  61 78
         dox NONE
   rrnAC2275 2025453 .. 2025465 -  -3.3  -4.29656   GAGAAAACCTGAAAA                GGGCA CTC TGACC                AGTGCTACGGGGACG  61 178
   rrnAC2273 2023179 .. 2023191 -  -4.7  -3.90588   CAGCTCGCAATCAAA                CCCGG TCG CTGGG                ACGGGTCCTGGCTCC  60 434
   rrnAC2271 2020041 .. 2020055 -  -5.6  -3.15999   TCGGCAGAGAGCGAA               CTGCCG GTT CTGCAG               GTCGGTACTGTCGCT  50 457
   rrnAC2268 NONE
        uvrD 2016488 .. 2016504 -  -5.7  -3.80573   TCGAGCACGACGAAA              CCGACGG TGA CCAGCGG              GTGGTCACATTTACA  60 121
   rrnAC2265 NONE
   rrnAC2263 2013747 .. 2013772 -  -6.1  -4.11484   CGCAAGCGCTGAAAA         GAGCATCCGCCG GAC CGACGAA-GCCC         TCGGTGTCGGGCGCG  67 100
       pepB1 2011535 .. 2011557 - -16.4  -2.73443   GTAGCACGATACAAC           GCGAGGAAGT TCC ACTTCCTCGC           CTGCCTCGCGGTTCA  86 101
   rrnAC2259 2010093 .. 2010122 -  -4.9  -2.91276   GTGCGGCGCAGAAAT       CGTCTG-GCCCGAC CCG ATCGGGAGCGGACG       GTCGGCGTAGGCATC  46 171
        pcm1 2009612 .. 2009626 -  -3.5   -2.5655   CGGAGCTATATCAAT              GGCGCG ACAA CG-GCC               GTGTCTGTCGAAAAC  42 42
        pcm2 2008672 .. 2008701 -  -6.3  -3.27215   AAAGTGGGACAGCAA       CGCTCTCGTCGGT CACG ACCGGTGAGACCG        GTAGTGCGGGGAACG  55 174
   rrnAC2254 2007156 .. 2007175 -  -3.4  -3.29511   CCGACTGTGGGAGAA            CGGCTACG TGGC CCTCGCCG             CGCTCAACGCTGTCG  46 99
   rrnAC2250 NONE
   rrnAC2249 NONE
        csd2 NONE
      eif2BA 2000192 .. 2000205 -  -5.9  -2.82742   ACCGGCGTACAACGA               GCCAG ACGG CCGGC                ATACGCTACCCGATG  48 376
   rrnAC2245 1998451 .. 1998461 -  -6.8  -3.36505   ACAGCCGACCGACAA                 GCGT GCG ACGC                 CGGAAAGTCCTGGTT  56 117
   rrnAC2244 1997375 .. 1997396 -  -6.5  -3.07816   GTGTCACTGACGGAA           GCACGCGAGA ACT TC-CGCGAGC           ACGGAGCGTGCTCCC  51 119
       entB2 1991197 .. 1991226 -  -7.9  -3.40403   GCTGGGCGATGATAA       TGCTGGCGCCGC GGCTCTT GCAG-GCCAGCA       CGTCGGGACAGCCGA  60 297
   rrnAC2235 1989642 .. 1989659 - -10.5  -2.83164   TTACGGATGAGCATA             CGCCCAG TCGG CCGGGCG              CGCCCCTAAGTCTCT  66 31
        pyrC 1988231 .. 1988241 -  -8.2  -3.08173   AGCAACTGGACCGAA                 CGCG ATT CGCG                 GCGGGCAATGGCCCG  57 93
   rrnAC2226 1980372 .. 1980401 -  -5.6  -2.82015   CTGAGATGGACGACA       TCGACCCCGACG CCCAGC CGTCGATGTCGG        TCCACGAAGCGACAC  46 445
        usp2 NONE
   rrnAC2222 1978555 .. 1978571 -  -5.8  -2.50398   GAAGGAAGCGAAGAG             GCCGTCG GGCG CG-CGGC              GATCTACGTCATCGA  48 68
        usp5 1977471 .. 1977482 -  -7.2  -3.13403   CGTGGTCCAGTAACA                GCGG CGGG CCGC                 TAAAGCGGTCCTCAG  57 137
        phoR 1975828 .. 1975843 -  -4.6  -2.76696   TGGGGCGTCAAGAAG              CCGTCG GGTT CGACTG               TGACAGGGTGCTGCC  44 64
       recJ4 1974659 .. 1974675 -  -3.6  -3.52204   TGAGGGGCAAATCAA              CGTTGC GTCGG GCGACG              ATACACCGCCCACTT  50 56
   rrnAC2216 1973867 .. 1973890 -  -8.8  -3.15861   GAGTACGCTGACGAA          GTCGAGGACG GGCA CATCCTCGTC           CTGCCGGGCGACGAC  58 324
        dcd1 1972869 .. 1972879 -  -2.4  -3.83026   GTCCGGCACATGAAA                 GACG GGA CGGC                 CATGACGACGCTGGC  54 375
       cheW1 NONE
       kaiC1 1962404 .. 1962425 -  -5.1     -4.31   TGAAAGGAAGACAAA           CACGCACTGC GGG GC-GTCCGTG           CGAAAACGGCGGTCT  67 91
   rrnAC2200 1961994 .. 1962018 -  -4.2  -2.79718   TAACGGCGAAAAGAG          GGGCTCTATC GCTCG GATAGGGTCC          GCCACGCCTCGTCAA  44 6
   rrnAC2199 1961604 .. 1961617 -  -9.5  -2.79492   TTTGCAAGCTGAAAG               CGGCC GGTC GGCCG                GTCGGGTCACACGCA  63 48
        flaB 1959935 .. 1959951 -  -2.2  -3.15379   ATAGAACCGAACACA              GAGCAT AGTCG ACGCCC              CCACGAGATAGCTGT  42 99
   rrnAC2197 NONE
   rrnAC2195 NONE
        cheY NONE
       cheA1 NONE
        cheD 1955852 .. 1955885 -  -5.9  -3.60475   AATTTCGAGCTGAAA     GCCGGGGAACAGAGTG TGG CAGTGCGC-CCCCGGC     AGACGAACGGCTGTC  58 86
       fapE1 NONE
        flaF NONE
        flaG NONE
        flpH NONE
       gspE3 NONE
        fapJ 1948557 .. 1948586 - -10.7  -2.97425   GAGACAATTCAGAGA       GACGGCGTCTTCC GCTG GGAAGACGGCTTC        GAGGGGTAGCTTCGC  67 387
         gnd 1946312 .. 1946329 -  -4.7  -4.03413   ACGGGGGCACAGAAA             GCAACCG CAAT CGGCGGC              AGGGCTACTCCCGTC  61 30
        fer2 1945140 .. 1945159 -  -6.4  -3.35679   CGGTCGCACCCATAA            CGAGCACA CGCA TGTGTTCG             TACCTTGGGTCGGAA  54 487
       rfbB3 1944237 .. 1944253 -  -6.5  -2.75819   CAGACAGGCCCAAAG              GGGTTCC GCC GGAACAC              GTCGCCGCCAGTCGT  51 40
       galE9 1943245 .. 1943259 -  -2.7  -3.34398   GTTCCGGCCGAAACA               GCCGC TATAT GCGTC               GCGGTAATGGTGGTG  46 71
         seb NONE
         fdx 1941210 .. 1941224 -    -5  -3.09635   AGCCTGACCACCCAA               GCATGT CCG ACATAC               TGCGTGACGCTGTCG  50 259
   rrnAC2171 1939653 .. 1939672 -  -4.8  -2.75844   TCGCCGAGCCGAAAT            CGGCGGCG GTTA CGACGACG             CGAGCGGGCCGTATC  44 15
       pepB4 1937880 .. 1937922 - -11.4  -2.74263   AGTTCAGTCCGAAAG TGGACACGACGGCCGCC TTGGCACGTG GACGGCCGTCGCGTC-A GGTATTGGTGTTGGT  69 374
        ptpS NONE
   rrnAC2164 NONE
        exsB 1933777 .. 1933810 -    -8  -2.55297   CGAGCGCAAAGAGAG     CGGGCCGATGGGCG GCGACA CGCAGATCGGCGCG      GAAGTCGCTGAGGGC  51 241
        acnB 1929378 .. 1929400 -  -6.9  -5.24129   TTTCTCGATAAAAAA           CCGCGGTCA GAAGG CGACCGCGC           TGTCTCACGGCGCAA  89 197
        rimI NONE
   rrnAC2156 NONE
   rrnAC2155 NONE
   rrnAC2154 NONE
       mutT2 NONE
   rrnAC2152 1925903 .. 1925923 -  -7.5  -2.52516   GCTCCGAGCAGCAAT            GTCCCTGCC AGC GACAGGTAC            TGTCAGCCCGGTCCG  53 180
   rrnAC2151 1924922 .. 1924940 -  -6.6  -3.57615   GCAACATTGCCGAAA             GCGCCCTC CAG AAGGCCGC             GCCTCGACCGCAGTC  60 85
        yqgG 1922419 .. 1922435 - -10.1  -4.22652   TCATAGTATGGAAAA              TCGACCG ACA CGGCCGA              TAACTGTCAGATGTG  83 58
       pstC2 NONE
       pstA1 NONE
       pstB2 NONE
       phoU1 NONE
   rrnAC2144 NONE
        thiE 1915201 .. 1915235 -  -3.5  -3.31792   GCACCACTCGCAGAA    CCGGCCCGTCTCGACGG TGA CCA-CG-GATAGACCGG    TGCTATCGCCCCTGC  48 68
        sdr2 1913481 .. 1913526 -  -2.3  -2.60032   TGGCGGGGAAAAAGT GGGGATTGCCGGTCCCGCTCGC GTC GCG-GCAGCACCGTCGACCGTC CTCAAGTACGCTCGA  38 27
        imd3 1912272 .. 1912291 -  -3.4   -4.1899   CCACGGCATCGAAAA            CGACGGGC CCGA GCCCCTAG             AGACGGTCAACTTCT  61 102
   rrnAC2135 1910083 .. 1910095 -  -4.1  -3.73534   GAATCCGATGAACAA                GATCA CGA TGACC                GGGTATCAGGTCGAG  56 330
       sseA1 1906010 .. 1906021 -  -7.2  -2.62184   TGGCCCGCTACACGA                CCGG GCTC CCGG                 CCAGTCTCTACTTCG  51 206
   rrnAC2124 1902855 .. 1902868 -  -3.8  -3.59979   CTGTTCCAGTCGAAA               CACG GGGAGA CGTG                GGTCAAGCAGAACCT  53 160
   rrnAC2115 NONE
   rrnAC2114 1891340 .. 1891396 - -12.2  -3.35046   CGACGTGGTGAAACA CGCT-GACGGGGCCGTCGAGCGGGTCG ACGA CGACGAACTCGACGCGGCCGTCGAGCG CGGCCACATCTCCGA  72 128
       trxA3 1889101 .. 1889121 -  -2.3  -4.26189   TGATAAACCGCAAAA            GCGACTGCG TTA CGCCGAGGC            CTGCTGCAGCGCGTC  60 14
   rrnAC2105 1884932 .. 1884946 -  -3.5  -2.90496   TCTGTTCGCAAATCA               CAGCA CGTTC CGCTG               GCAGGACCCGCACAG  44 8
   rrnAC2104 1884589 .. 1884616 -  -5.4  -4.91109   CCGCGAGCAGAAAAA        CGCCGGCGAGTA CTAC TACGCGCCGTAG         CGTCGGAACTCGAAG  80 54
   rrnAC2101 1881758 .. 1881772 -  -4.2  -4.11751   AGCAACGTTCGAAAA               GCGC GTCAACG GCGC               GTTCATCGACACCGG  63 352
        argE 1876249 .. 1876271 - -12.2  -3.11281   TCATGTAAAAGGACA           GACGAAATAA CAA TTATTTCGTC           AACCAAACATCAATA  74 148
   rrnAC2094 1874982 .. 1875014 -  -2.7  -3.59979   GCCGGCGACGGTAAA     GACCCGATGC-CGCC GGTAA GGGGTGCACCG-GTC     AGCCCCGCCAGGCTG  50 53
         cxp NONE
         htr NONE
        moeB NONE
   rrnAC2089 1870571 .. 1870606 - -10.3  -3.94634   CAGCAGTGGAAACAA    CAGCGACACGAGGCG AGACGA CGCCCCGCGTGGCGG     TGCTCGACTGGCTCG  76 429
   rrnAC2087 1869209 .. 1869219 -  -2.4  -3.11634   CGTCACATGACTCAA                 CGAG CCT CGCG                 TTTGGGGCCAGCTAC  43 333
   rrnAC2085 1868553 .. 1868565 -  -9.1  -3.97307   TCGACCGAACAACAA                GGTCG CGC CGACC                GGACTGTCACACTCC  73 40
      nosF-3 NONE
        yadH 1866522 .. 1866538 -  -7.2  -2.94354   GCATACATTCACATA              CGCCCC ACCCG GAGGCG              CACACAAGTATCCGG  56 235
   rrnAC2080 1863430 .. 1863443 -  -6.7  -3.01712   CTTCGGTCGCTAATA               GGTAG GCAA CTACC                TCTCCGGTCTTTCCC  53 115
   rrnAC2079 1862023 .. 1862035 -  -4.8  -2.88544   CGGGATTGTGACATA                CTGC CATGT GCAG                TGAACCGTACATTGC  44 390
   rrnAC2078 1861591 .. 1861612 - -10.1  -2.82516   CTGCCGACGACGACA           CCGCGTTCG AACT CGAACTCGG            CCCGAACAACTGCGC  60 88
       nusA1 1859792 .. 1859812 -  -4.7  -3.06696   CCGCGTTGCAACATA           CCGG-CTG GATTAG CAGACCGG            CTTCGGGTCCAGCCC  47 14
         boa 1853552 .. 1853568 -  -2.9  -3.31144   TTGTTATCGGTATAA              GCAGACT ACC AAACTGC              TTCGGGAATCGCGTC  46 79
        crtB NONE
        crtY NONE
         blh 1850322 .. 1850375 - -17.5  -2.62246   GCAAGGGCAAGTAAC CCACCTTTTTCCGCCTCG-GGTGCGC GAA GCGCACCACTCGGCGCAAAAACGTGG TCCTCGTGAGCGAAG  86 248
        aor1 NONE
   rrnAC2062 1846679 .. 1846709 -  -4.7  -3.70853   TCAACGAGGTAACAA      TCCAGT-TCGACGG TGAC CCGGAGACACTGGA       GCCGCTTATCGAGAA  58 437
   rrnAC2058 1845412 .. 1845428 -  -8.7   -3.3452   GAGAGTATCTGACAA              TCCTCCG GAA CGGAAGA              GACATTGCCCATCTC  60 135
       serA3 1844072 .. 1844084 - -10.5  -2.62616   GTATGGTTGATACGA                CCGGC GGG GCCGG                CGACGCGGCACTTGC  64 54
   rrnAC2054 1842951 .. 1842963 -  -4.8  -2.88758   ACAACTGGCGACACA                CCGT CGTCT ACGG                GGCGGTGTTCTGGGC  46 306
   rrnAC2052 1841757 .. 1841769 -  -6.2  -2.92192   TCGTACCCAATTATA                GGGG TGCAT CCCC                CATGACGCCTCGTTT  51 202
        tfbF 1840488 .. 1840498 -  -6.8  -3.14564   CGACGGCGCGACGAA                 CGTG TTC CACG                 TCGTCCGCGGCGAGG  53 215
        sppA NONE
   rrnAC2046 1836093 .. 1836109 -  -2.1  -3.28712   TTCCGGTGCCGATAA              CGCTACC GAC GGAATCG              CCGCGGCCGTGGACG  45 319
        htlD 1832891 .. 1832906 -  -3.2  -3.94188   ATGGACCTGAAACAA              CGGCTCC GGA AG-GCCG              ACTCACTGGAGGCCG  56 400
   rrnAC2035 1821869 .. 1821884 -    -9  -3.01712   GTCGCTCTCCGAATA              CGACTC CGGG GAGTCG               TAACTGCTACCCGTT  61 32
        xop1 NONE
   rrnAC2028 1818343 .. 1818353 -  -8.2  -3.61356   ATCAGGCAGGCGAAA                 CCGG CCA CCGG                 AGCTAATCAAGCGTC  66 28
   rrnAC2025 1815557 .. 1815569 -  -7.7  -4.08216   CCATCCCGCCGAAAA                TCGAG AAG CTCGA                AGAGACGCACGAGGA  70 252
   rrnAC2022 1812566 .. 1812578 -  -4.8  -2.85351   TTTCGGGACAGCATA                CGGT GGGCA ACCG                CTCCGACAGTTCCCG  44 52
   rrnAC2021 1811620 .. 1811638 -  -4.5  -3.64703   GTGTGTTTATGCAAA            GCGCCGGA AAGC CCCGGC-C             GGCTGAACTCGGGGG  54 371
         lpl 1810719 .. 1810736 -  -3.3  -3.50853   GCTGTGGAACCACAA             CCCCCGA CCGT TCCGGAG              TGGTATCATGGGGAC  48 31
       katG1 1808166 .. 1808178 -  -3.3  -3.72695   AGTTTGTCGAGGAAA                CCCTC TGA GAGCG                GATTGCGCGAGCAGA  53 60
   rrnAC2016 1806883 .. 1806904 -  -2.1  -4.37886   TGATGCCCGACAAAA           GAGGTTCCG GAGT CAGAGCCAC            TCGCGGGCGGGCGGA  63 16
        xthA 1806005 .. 1806033 -  -2.4  -3.08032   TCGCCCTCAAAAGTA       CCGCGGTCGAA GGGCCTTA TTCG-CCGCGT        AGTTCCTTGACGCGC  42 13
   rrnAC2014 1804675 .. 1804725 -  -5.3  -3.28119   AGCGAGTGAGACCAA GCCAGCGCGCGACGCCAGACAGCGT TCT ACGC-GACCGGTGCCACTCG-TGAC GTGGACGCTCGCCAC  50 481
   rrnAC2007 NONE
   rrnAC2006 NONE
   rrnAC2005 1799134 .. 1799150 -  -7.3  -3.48924   CGACGCGTCAGACAA              CGTCGAA AGC TTCGACA              GCCCCGCCCCGAACA  60 255
   rrnAC1998 1792601 .. 1792618 -  -5.5  -4.08216   TTACCGCCGTGAAAA             GTGTGCG CAAT CGCAAAC              GTTTACCGAGCGGCG  64 42
      rbnBN2 1791434 .. 1791449 -  -3.2   -3.5525   ATAGACCGGGGGAAA              CAGGAG GAAG CTACTG               CCTGCCAATGCAAGA  50 64
   rrnAC1995 1789518 .. 1789530 -  -9.1  -3.14878   TCCTCGAAGGCAACA                CCTGG AAG CCAGG                CCCGAAACTTACCAC  63 466
        acdC 1782016 .. 1782030 -  -2.7  -4.12188   TGACGAGGCCGAAAA               GCGGC ACATG GTCGC               GTTCTACGGTATCGA  59 270
       fabG4 1780466 .. 1780483 -  -4.1  -3.55444   CGGCGATGTTCGAAA             CGGCGCTC GGG AAG-GCCG             GGGTCGAACCGGCAC  52 238
        acdI 1778410 .. 1778444 -  -9.8  -3.14881   CAAGCGCGTGATGAA     CGAGGGGGCCGACGAG AGT CTCGACGCCGGCCTCG     AAATGGAGAGCCAGG  64 156
   rrnAC1978 1774368 .. 1774380 -  -3.3   -4.1721   ACCGATATGTTAAAA                CTAGC CCT GCTCG                CTGTGGTAACCCTCG  58 13
       alkK4 1772540 .. 1772553 -  -5.3  -3.46602   GCTCGCATACCACAA               TAGTC ACAG GACTA                TCATAAATACCTATC  54 152
        adh5 1771221 .. 1771231 -  -2.4   -3.8637   CGACACGACAAAACA                 CGCC AGT GCCG                 TACTTGCTGAGGGCG  54 265
        gcdH 1767497 .. 1767509 -  -5.5  -3.04461   GACTGACGGCGAACA                CGATC ACC GACCG                GGACGCGCTGTTCGA  49 328
   rrnAC1970 1765610 .. 1765623 -  -5.9  -4.99035   CGAGCCATACAAAAA               CCGGG GTCG CCCAG                CTCTATGGTGACCGG  82 104
   rrnAC1968 1764242 .. 1764273 -  -3.6  -2.92102   ACAGTTGTTAGAAAT      TGTTTCAGCGGC ATGACGGG GCCGCCGATACC       GATGGGTCACTCCCG  44 32
       gloA3 1760183 .. 1760193 -  -8.2  -3.59979   TTTCGTCACTCGAAA                 CGCC GTG GGCG                 CGATTCAGTCTTCCA  66 30
       arcR6 1757218 .. 1757229 -  -5.8  -3.36505   ACAGTCCAGTCACAA                CACC AGCC GGTG                 GTCTTCCAGCAACTC  54 465
        malA 1754726 .. 1754736 -  -2.4   -3.1855   TCGCCGAAGAGCGAA                 GCTG GTA CTGC                 TGAACGGACCCACCA  42 48
       cga-1 1750085 .. 1750117 -    -7  -2.61467   AAAGTGGTAACTAAT     TGTC-GGCGGCTCTA GAGG TTGAGCTGCCAGACA      GTTGTCCCGGCAGTG  50 4
      graD4b NONE
   rrnAC1959 1748639 .. 1748656 -  -6.3  -3.10715   CTGACGACGACCGAA             CGCTTACC GGA GG-AAGCG             AACGTCAGTGACCGG  52 11
        malQ 1745382 .. 1745394 -  -5.5  -3.06696   TGTGCTGGTAACACA                CGAGA ACT CCTCG                ACAGTGATGGCGACG  49 500
       gspE1 1738547 .. 1738567 -  -4.6  -3.31144   CCGGCACTTGGATAA           GCG-GCCCG GTAG CGGTCACGC            GTGCTTGCATGGCTG  49 110
   rrnAC1950 1736449 .. 1736462 -  -9.5  -3.33711   CAGCGAGAAACCGAA               CGGGG GTAT CCCCG                GACTCGTACACCACC  68 333
   rrnAC1948 NONE
   rrnAC1947 NONE
   rrnAC1946 NONE
   rrnAC1945 1733539 .. 1733572 -  -6.6  -3.88787   GTACAGGGCCACAAA     GCCAGAG-CGCGGGC GGGGA GCCCGCGACGGTGAC     GGTCGGAGTCGAACC  65 434
       phrB2 NONE
   rrnAC1942 1730603 .. 1730624 -  -5.1   -4.3014   ACAGAGGCATGAAAA           TCAGGG-CTG TTA CAGGCCCTGT           AACATATGTTGGCTC  67 173
   rrnAC1941 1730124 .. 1730149 -  -9.7  -2.75069   GCGATCAAACAACAG         GCGCGCTCG-GA GGC CCGCGAACGCGC         TCAGGAGTGGGATTT  63 119
       eif5A NONE
       speB1 1719955 .. 1719967 - -10.5  -3.05384   TGCGGTGTCATCGAA                CCCGG TCG CCGGG                CCGCGCTACTGGTCC  62 174
        mhpC 1717926 .. 1717950 -  -2.8  -4.68124   TCAACAGACACAAAA          CAGACCAGTG CTGTC CACTCACCTG          TCGTATACTCTGTAA  67 56
   rrnAC1924 NONE
        nif3 NONE
   rrnAC1922 1714191 .. 1714218 -    -9  -2.52464   GGTCCCGGCAATCGA        GGACGCAGCGAC CGCT GTCGCCGCCGCC         GTCGGTGGAGCCATC  56 474
         dhs 1712463 .. 1712473 -  -5.4  -2.78463   ATGTCTCTCAGTAGA                 TGTG TCC CACA                 ACGGCCGGGTCTGTA  47 60
       glpQ2 NONE
   rrnAC1916 1710606 .. 1710621 -  -4.6  -3.14931   GCTATCGTCGAGGAA              CTGCTC TTCC GGGCAG               CGGCTATCGGCGTCC  48 279
        nadM 1707177 .. 1707193 -  -2.2  -3.42354   GAGCCGAAGTCAGAA              CTGAGG GTTAT CATCAG              TCGTCAAGGTCGTCG  46 22
   rrnAC1911 1706393 .. 1706403 -  -2.4  -3.59979   TTTGGCGAGCCTAAA                 CCGC TGT GTGG                 CTACACGTCAACACA  48 33
        fbr1 1703595 .. 1703617 -  -4.7  -4.41353   GGACAGACACGAAAA           GCTCGTGGC GTGCG GCGACGGGC           TATGCCCACGGTGGT  68 271
        nthD NONE
   rrnAC1907 1700940 .. 1700952 -  -9.1  -3.41051   CCAGCTCGACGAGAA                CGTCG GCG CGACG                GACATCTCGCTGTCC  65 224
   rrnAC1904 1698593 .. 1698644 -  -9.2  -2.61264   TGCTGGAGCCAGAAC TCCTCCGCGAGGTC-GTCGTCGGCG TGA CGCGGGCGGCCGACCTCGACGTGGA CAAGATCGTCGCGCC  56 433
         brp 1695545 .. 1695555 -  -5.4  -2.52543   ACGGGGCGGAATTCA                 GACA TAC TGTC                 CCGGGTGTCCGCCAG  46 98
   rrnAC1899 1694214 .. 1694235 - -15.9  -3.06796   TCGGATTCGAGCGAA           CGACGGCGA CGAC TCGCCGTCG            ACTGAGTGAGCACCG  85 149
         ldc 1688749 .. 1688767 -  -2.4  -4.81083   GTTAACTATCAAAAA             CTCACT GCTAACA AGCGAG             CGGCCGACGAGATTC  69 54
   rrnAC1892 NONE
   rrnAC1891 1687203 .. 1687219 -  -5.8  -2.90075   GGCCTGCCAACGACA              CGGTCA GAGGT CGACCG              GACAGCCGTTGATTT  51 12
   rrnAC1890 1686115 .. 1686144 -  -3.6  -4.68424   GAAGGCACTGAAAAA       CGGCAA-CGAGCA GGGGG TACTCGACTACCG       GCCGGGCGATGAGGA  73 443
        trpC NONE
        trpB NONE
        trpA NONE
       deoC2 1680422 .. 1680450 -  -8.9  -3.90922   AGTCCGTCGAAACAA        CCGACGGTG GGCGGAAGATT CACCGTCGG        GATGGAATCGCCGAC  71 391
        aroB 1678065 .. 1678088 -    -6  -3.55622   CCGAACTGCGGCAAA          GAACTCGACG AAGA CATCGACTTC           TGTCACTGGTGTACG  57 112
   rrnAC1871 1669911 .. 1669921 -  -6.8  -3.14344   GACGGGTCCGAGCAA                 GCTG ATT CAGC                 TACGTCATCCGCTGT  53 114
   rrnAC1867 1664524 .. 1664550 -  -8.6  -3.21276   CCCGCTTTCAGAACA         CTTGCCTGGTCG CGT CGACCCGACACG         GTTCGACGGCTCCGA  58 117
   rrnAC1859 1659855 .. 1659895 - -12.5  -3.53091   AGCTCTCGGGTGAAA CGAGCGCGCAGCGCGCGA TTAACT TCGCACGCAGTGCGC-CG  GGCGTGACCTGCTCG  76 140
   rrnAC1842 NONE
       yhcR2 NONE
        smc1 1641858 .. 1641877 -  -7.2  -2.82933   CGCCAAGTCATTACA            GCA-GCTCA CGA TGAGCGTGC            GCTGGGCCTGCTCGT  53 259
         tnp 1639871 .. 1639888 -  -7.7  -3.32402   TCTACAGCAAATATA             GGGGTAT AGAA ACACCCC              ATTCAGCCACTCGCT  59 206
   rrnAC1835 1637388 .. 1637398 -  -2.4  -2.64416   GACCTCCACCATAAT                 GGCC ACA GTCC                 TTCCGTCCAATTTCA  38 277
   rrnAC1834 NONE
   rrnAC1833 1635604 .. 1635617 -  -2.4  -4.04806   GCTTATATTAAATAA               CTGA CCTATT TCAG                CTAAGCTAAGATGTA  56 149
       polB1 1630165 .. 1630177 -  -4.9  -2.96984   CAAATTCAGTATATA                GAAAT AAT ATTTC                CCACAGCAGTAAGCG  46 56
        yurF 1629148 .. 1629162 -  -2.7  -3.12351   TCGCTGTATACGGAA               GGGCG TTACG CGGCC               TCGTAGGCTTCCTCT  43 16
   rrnAC1829 NONE
   rrnAC1828 NONE
   rrnAC1827 1625648 .. 1625671 -  -4.4  -3.81951   GCCGACAGTATGAAA          CGACCCGACG GCTC CGACGTATCG           TGATTGCTGTGCCTG  57 95
   rrnAC1826 NONE
         idr 1624466 .. 1624488 -  -6.2  -3.11619   GAATAATCGACGGAA           CGCACTTGAA CGC TTCGAGAGCG           GGCGGTCAGTCGCTG  52 31
   rrnAC1824 1623256 .. 1623275 -    -7  -4.44187   AGATACAAACAGAAA            GCCCGCCC TTCA GGGCGGAG             GAGATGTCAAAGGTA  74 32
   rrnAC1822 1621582 .. 1621597 -    -6  -3.72241   CAGTAATCACCGAAA              CGCCGG GAGT CCGCCG               CATAATGGTCGGCGC  60 462
   rrnAC1817 NONE
   rrnAC1816 1617453 .. 1617475 - -13.4  -3.05463   ATCTCGTCGAGCTAA           GCGAGGTCGC AAC GCGACCTCGA           CACGAGCGGCATCGC  78 111
   rrnAC1814 1614513 .. 1614543 -  -5.3  -2.80796   CTGGAGCACGGAAAT      GTGCGTCAGCCGCG AGTT CGAGGCCGACGG-C       GGTATCGCAGAGACC  44 390
   rrnAC1811 NONE
   rrnAC1810 1611842 .. 1611855 -  -5.2  -4.59773   GCGGATGGGCAAAAA               GGCG TCACTC CGCC                AGATTCGGTGCGGCC  73 16
   rrnAC1809 1610611 .. 1610622 -  -5.8  -2.90723   GCAGTTTGAACGACA                GCGA TCGC TCGC                 TCCGGCAGTTCTTTA  51 481
   rrnAC1807 1610159 .. 1610169 -  -6.8  -2.87931   GGGAGTCCCGATATA                 TCCG CGT CGGA                 GTCAGCGCCGGTTCA  51 38
        htlD 1607703 .. 1607718 -  -2.4  -4.05033   GTCACGTCACAGAAA              GACGGC GACT ACCGAC               GGTACTTCCCGGCCG  57 409
   rrnAC1793 NONE
        ruvB 1592914 .. 1592928 -  -9.2  -4.07687   ATCTGGCCCGGAAAA               CGGCGC GAA ACGCCG               CCGCGATTCTCGGCG  76 266
   rrnAC1786 1586662 .. 1586678 -  -9.3  -2.93164   GGACACGGAAGTACA              CCCCGCC AGC GGCGGCG              GGACACTCATATGGG  61 209
   rrnAC1784 NONE
   rrnAC1783 NONE
        thi1 NONE
   rrnAC1781 NONE
   rrnAC1780 1582299 .. 1582335 -  -6.6  -3.29043   AACGGCCCGCCAGAA   GCGGCG-GAGCCGTACAC TAC GTGCA-AGCTGACGCCGC   CCGTCCGCCGATTCG  55 402
   rrnAC1774 1579291 .. 1579309 -  -6.6  -3.28712   CCGCTGCCCTCAGAA             CAGCGGCA GGT CGCCGGTG             ACGCGGTCCACCAGC  56 1
       psmA2 NONE
       psmA1 1577775 .. 1577805 -    -6  -4.45261   CAAAGAAAGCGAAAA       CCGAGACAGCCG GGTTATT CGGCCGACTCGT       AGTCGTCGAAGGCGT  72 9
   rrnAC1764 1573047 .. 1573096 - -17.1  -2.58861   GAGCAGCCCGAGAAT CCCATCGACC-CCGAGACCGGCTG GTT CTGACGGTCTCGGCGGCCGAGAGG CCTTACGTGTCGGCT  86 28
        atoE NONE
   rrnAC1760 NONE
   rrnAC1759 NONE
   rrnAC1758 NONE
        gptA 1566473 .. 1566489 -  -2.2  -4.42238   TGACTCCAACGAAAA              TTCGTG AACGA CTCGAA              GAGTCAGAGGACCGG  65 213
   rrnAC1755 1565145 .. 1565156 -  -3.6  -3.80174   AGAGGCCCAGAACAA                CCGC GGCG GCGA                 GTGTGAAGATGAACA  55 486
         ccp 1559946 .. 1559956 -  -2.4  -2.71731   CTTACGTGTTAACCA                 CGTG GTA CTCG                 TATTCAATCGTCAGC  38 29
        argT NONE
       glnH2 NONE
       glnQ1 NONE
      yckA-2 1556623 .. 1556640 -  -5.5  -3.72968   ACGACGAGACGGAAA             CAGCGAGC GAA GC-CGCCG             AAGACGACGACCAGC  60 67
   rrnAC1743 NONE
   rrnAC1742 1553250 .. 1553278 -    -8  -3.15544   CGGTACGTGGAGTAA        GCGAGGGGCGCA GGAAG CGCGGCCCTCGA        ATCGGAGCGGCGAGA  60 495
   rrnAC1738 1550149 .. 1550165 -  -6.5  -3.17723   TGACTCGGAAGGGAA              TGCCGAC ACT GTCCGCA              AAGAGGTTCCGTAAC  54 59
   rrnAC1734 1546667 .. 1546680 -  -3.7  -3.61371   AAACCGCAGCCGAAA               GGGGC TGTT GCGCC                TCACAGTCGATATCG  53 380
   rrnAC1731 1543672 .. 1543689 -  -9.9  -2.92175   TGCGAACAGAGGAGA             CGATTCG GGAC CGAATCG              AGGCGCTGCAGGACG  61 205
   rrnAC1721 1536126 .. 1536139 -  -2.3  -2.79785   GTACAGCGGAATAAC               CTTGC GCAC GCGAG                TCGAAATCAAACCTT  39 106
        dnaG 1534574 .. 1534588 -  -6.4  -3.53444   CTAGTGGGTTCGAAA               CAGTGA GAC TCACCG               CACGCGCAGACGACA  57 141
   rrnAC1717 1532064 .. 1532082 - -10.2  -3.44319   CCGAACGTACCAGAA             CCGCGAGG ATT CCTGGCGG             ACGACCCGTGCCGAG  68 180
       cspD1 NONE
       cspD5 1530784 .. 1530798 -  -7.1  -4.09739   CGAACCCGTTGAAAA               GCGAG CCGCC CTCGC               TTACAGTCGCTCGAG  68 26
   rrnAC1713 1529838 .. 1529854 -  -4.3  -5.06414   TTCTGCGAATAAAAA              TAGCCCG GGA CAGGCGA              GCGAACGCGGCCCGC  81 386
        nirH NONE
        hemX 1527884 .. 1527899 -    -9  -3.50492   GATCAGAGACGACAA              CGTACC CCTC GGTACG               GTTACACGTCTGCAG  66 184
        hemA NONE
         cad 1526209 .. 1526222 -  -3.7  -3.24423   CGGAAGAACAGCCAA               CCGCG TTCC CCCGG                GTCGTCAGCTGCCCG  48 198
         pgp 1524895 .. 1524942 -  -4.7  -3.28791   AGCCGTCGTCGAGAA CCGAC-CGGTAGTGCTCCTGCCG GAGT CGCCAGGCGCGGC-CCGCGTCGG CGCTGTCCAGCTCGT  50 293
   rrnAC1704 NONE
   rrnAC1703 1522396 .. 1522438 -  -9.6  -3.43328   GATGAAATACATCAA CAGCGGGAGCGACCAGCGGA CGA CCCGCAGGTCGGCCTCGACG AGCGTCTCGATACCG  70 499
   rrnAC1702 1520992 .. 1521012 -  -5.4  -3.85817   AGCCTCCTCCACAAA            CTCGAACA GCAAG TGGTCGAG            CAGGGATACGAGGTC  60 188
   rrnAC1700 NONE
   rrnAC1699 1518256 .. 1518273 - -11.3   -3.9693   GAGTCAGTCAAAGAA             CTCCGGA GCGT TCCGGAG              ACAGTTACGGTCGAC  82 322
   rrnAC1691 1512541 .. 1512551 -  -5.4  -3.51924   TTCTGACTCACAGAA                 GATG CTC CATC                 ACGCGCCACGAATTT  54 171
       leuA1 1510762 .. 1510774 -  -5.5  -4.73108   TCGACAAAATCAAAA                CCGAG CAG CTCGA                GGCACGGTTCCGGGA  80 243
   rrnAC1683 NONE
   rrnAC1682 1504035 .. 1504079 -   -10  -3.38272   CAGGACGAGGCACAA GTCGCGGACGACGCTGCCCTTG CCG CACGGGC--CGCCGTCGACGAC CTGTTCGAAGAATAG  70 94
         tnp 1500476 .. 1500507 -    -3  -2.77523   CGTCGACGAAGACCA      CATCGACCAG GCCAAGTCCCTG CTGGGCGATG       CCGACCTTGGCGCTG  40 357
   rrnAC1672 NONE
   rrnAC1671 NONE
     rpl37AE NONE
        rpoP 1496933 .. 1496943 -  -5.4  -2.52946   CTGCCCCAGAAAAGC                 CGTT CGC AACG                 TGGCGCAGCCGGCCG  46 69
   rrnAC1667 1496367 .. 1496383 -  -7.2   -2.7035   GCGATGGATACAGTA              CGACGG TGCGC CCGCCG              ACGTGGGACTGATGG  53 270
   rrnAC1665 NONE
   rrnAC1664 1494622 .. 1494638 -  -2.1  -3.05384   CTCCTGGCCATCGAA              TCCGGTG ACA CACCCGG              CGTCAGTCGACAACG  42 28
         boa 1491648 .. 1491663 -  -3.2  -2.63301   CACACGCCTAGATTA              CTAGGT AATG ACCAAG               AAGCGTATGTGAATT  40 67
   rrnAC1662 NONE
      yafB-3 NONE
         hop 1489312 .. 1489336 -  -8.5  -2.90901   ATACGGCCAAGGATA          CGCGAGCAGGA GGA TACTGCCCACG          TCTCGATGCGCTACT  58 40
   rrnAC1658 1488755 .. 1488773 -   -16  -2.80994   GGTAACGTGAGCAGA             GCGGGACC GAA GGTCCCGC             AGGCAGTCGGGCGGT  82 288
   rrnAC1656 1486139 .. 1486149 -  -2.4  -3.53811   CGTACTGTTTCGAAA                 GCCC ATC GGTC                 TCGATTGCCGGCGGC  46 42
      nosF-2 NONE
   rrnAC1654 1484862 .. 1484873 -  -5.8  -2.75064   TGTCTCAGGGAAGCA                CCGA CTGT TCGG                 TGAGTGTCACGGTTA  49 3
       asnC3 1484079 .. 1484128 - -14.9  -3.09273   GTGCGGTAAGAGATA TCATTGGGTTCGTAGCGGCCGGA GCGA CCCGGCCGACACGCACCCATTGG TTCCGATAGCCGATA  83 107
       trkA5 NONE
        yhdG 1481387 .. 1481400 -  -3.7  -3.55622   GTGAAGGGCGCGAAA               GACGC GACG GCGAC                AGTCCGGTAGCTAGA  52 36
   rrnAC1649 1479821 .. 1479849 - -15.9  -2.72799   GTCGGAGACAGATGA        GCTGGTCGTCCCG CAT CGGGACGCCCCGC        CCGGTGTCGAACCGC  82 251
   rrnAC1647 NONE
   rrnAC1646 1479288 .. 1479303 -  -6.8  -4.09685   GGCGACCGCCGAAAA              GCTCGGC GAC GCCG-GC              GTCGACTCGCTGGCG  68 149
   rrnAC1644 NONE
   rrnAC1643 1473967 .. 1473982 -  -2.4  -5.09225   AGGTCATGGAAAAAA              CCGGCG GGAG CGCTGA               CCCCGGTGACGTGAA  77 124
   rrnAC1641 NONE
   rrnAC1640 NONE
        smc2 NONE
   rrnAC1638 1466508 .. 1466525 -  -4.1  -2.69799   CCACTGGACACAGTA             GAGCC-GC CCA ACTGGCTC             GCTCAGTCTGCGATG  42 28
   rrnAC1637 1465000 .. 1465014 -  -2.1  -3.65046   GCCGTACTCGAAGAA              GA-CGG CAAG CCGGTC               GCGGAGTGTTTCGTG  49 356
   rrnAC1634 1463891 .. 1463903 -  -5.5  -3.32022   CCGCGGACACAGTAA                CTGCG ACG CACAG                TCCTCGCTCGATCCG  52 156
        hlx6 1461135 .. 1461156 -  -6.5  -3.21099   CGGGTCGAGTAGCAA           CGCCGGTGAG GCG CTCGC-GGCG           TGGGACTGTACCACA  54 437
   rrnAC1629 1459895 .. 1459913 -  -5.8  -3.28712   TCCTCGGTTTGAGAA             CGGGGAGC GGC GCGACCCG             TGACCAGGGTGTGGC  54 187
   rrnAC1627 1458223 .. 1458264 -  -8.9  -4.09739   TGAACGTGGTCAAAA GGCG-GATATCGGTCGCCCG GACAT CGGGCGAC-G-TATCACACC TCGAGGCGGCGGAGT  75 515
       soxA3 1454426 .. 1454439 -  -5.2  -2.81642   ACAGTAGCGACTACA               GCGG TATGTG CCGC                TCGCTTTGCACTATG  47 36
   rrnAC1623 1453845 .. 1453867 -  -4.1  -3.35832   AAACCGCCGAAAAAG          CTGAA-GGCG AGAC CGCCACCCAG           ACCCAGACCGACGGC  48 274
   rrnAC1621 NONE
   rrnAC1620 1448954 .. 1448966 -  -3.3  -3.90048   GGCCGGTCAAAAAGA                GAGAC ACC GTCAC                GACATACTGCGTAGA  56 129
        gbp2 1446920 .. 1446946 -  -2.1   -5.0133   GACTCGCTCAAAAAA         CGGATGACGGC TACAG ACAGCCAACCG         AAAACAACGAAAATG  75 58
   rrnAC1612 NONE
        rpl3 NONE
        rpl4 NONE
      rpl23P 1440689 .. 1440702 -  -4.5  -3.22475   CCCATCGTTAGAACA               CCCCA ATTC TGGAG                GCGACTTCCTGGGCG  49 4
       rpl2P NONE
      rps19p NONE
      rpl22p NONE
       rps3p NONE
        rpmC 1437713 .. 1437759 -  -7.4  -2.72344   CGGGACGGGCAACGA GGCGGTCG-CC-GTCGA-CGAGA ACCG TCTCGGTCGACAGGTCGAACGCG AACGTCGCGCTGTCC  53 207
      rps17P NONE
      rpl14P NONE
      rpl24P NONE
       rps4E NONE
       rpl5P 1435198 .. 1435213 -  -6.1  -2.71263   AATCTCGCGGAAGCA              CTGGC GGCACA GCCAG               ATGTCGTACTTGCCG  48 144
       rps8P NONE
       rpl6P NONE
      rpl32E NONE
      rpl19E NONE
      rpl18P NONE
       rps5p NONE
      rpl30P NONE
      rpl15P NONE
        secY 1429395 .. 1429407 -  -4.9  -3.05997   CGTTGAGAAATTAGA                GAATA TGA TATTC                AAGAACTATCCGAAC  47 31
   rrnAC1588 1427253 .. 1427265 -  -2.6  -4.09685   CTCCAGTTTCGAAAA                GCCG TGGAC CGAC                GTATCGAGCGTCTCG  56 149
       glmS1 1425182 .. 1425195 -  -5.2  -3.53012   CGGTGGTTCGTCAAA               CCCG GGCTGA CGGG                CTTGGCCCAAGTGAA  53 356
        lpb2 1421871 .. 1421881 -  -3.2  -3.81146   GTTCTTAACGAACAA                 GGCA TAC TACC                 ACTTTACTGTTGATG  53 29
        icsA 1420186 .. 1420208 -  -3.4  -3.29324   TGGATTGAAAGTTAA           CCAGGGAT ACTATCA ATCCATGG           TTATATTTGTCGAGT  46 517
   rrnAC1582 1417709 .. 1417721 -  -4.8  -3.33261   GGGTAACCGGTACAA                CCTC CTGAT GAGG                TGGGAGATCTGTGTC  49 171
   rrnAC1578 1413745 .. 1413787 -  -6.3  -3.34522   ACACTGCTCAACGAA GTCGAGGATGTCGATCTCCA TAGG TAGAG-TCGATTTCCTCGGC TTCGTCCTTCTACTC  54 68
         tnp 1412597 .. 1412610 -  -3.1   -3.8709   AAATCCTGCGATAAA               CAATG ATAA CATCG                GTAGCTTTCGGCGTT  56 356
   rrnAC1576 1411143 .. 1411155 -  -2.7  -3.08073   ATGATTTTCAATATA                TATGT TAA ACACA                CGCAGTCCTAAAAGT  43 288
   rrnAC1575 NONE
   rrnAC1574 1408374 .. 1408391 -  -3.3  -3.55191   CCAATTTGATAAATA             CCGAGGG CCGA CACTCAG              GGATCTAAACGATGG  50 286
   rrnAC1567 NONE
   rrnAC1566 1400047 .. 1400061 -  -4.2  -3.03124   CGTCAGCGTTGAATA               TCCAGC AAT GCCGAA               CGTCGGTTATTGTAT  46 40
         tnp 1398621 .. 1398635 -  -5.6  -2.78816   GGAGCCGCGAGTAGA               GTGGGG TTG CCCCAA               CCGAGTTGACATCCT  47 102
   rrnAC1564 1397147 .. 1397202 - -14.6  -2.95208   ACAACCAACACGACA CCCGTGGCTGC-CGCCGATTCGACCGT CTC ACGGTCGTTGTGGCGGGCAGTCACAGG TGGGATACGGACAGT  80 128
   rrnAC1556 1384113 .. 1384125 -  -5.5  -3.14132   CTGCGGGCTTATCAA                TCCGG GAC CCAGA                CACCGTTCACAGGCC  50 9
   rrnAC1555 NONE
   rrnAC1553 NONE
   rrnAC1552 NONE
   rrnAC1551 1381648 .. 1381673 -  -8.3  -3.09516   TCTGTCAGGAGCCAA         GCGGAGACC-AC TCA GTCGATCCCCGC         TCGCTCTTCCAGCTC  60 11
   rrnAC1550 1380737 .. 1380764 -  -3.4  -3.54543   ATTCATCGCTGCAAA        TCCCC-CGGTACT GGG ACCACCGCGAGGA        ACTGGACGACCGGTT  51 358
         tnp 1377304 .. 1377316 -  -4.7  -2.89881   GACTCAGCGGATACA                CGACC GGC GGACG                AAGGAGACGCCCGAT  46 348
   rrnAC1541 NONE
   rrnAC1540 1371650 .. 1371662 -  -2.6  -2.81768   CGATACGATTGAAAC                GGCC GCTGA AGCC                CCTATCAGCCCATAT  39 363
   rrnAC1539 1370825 .. 1370839 -  -4.2  -3.06915   ACGTAGCTTACCGAA               CCGC ATCGAGA GCGG               CACGTAGCCGGTCAG  47 3
   rrnAC1538 1370224 .. 1370235 -  -4.4  -3.18383   AGGCTTAGTGACTAA                TTGC GGAC GCAA                 GTATGAGGACGAGGC  47 3
   rrnAC1537 1369784 .. 1369804 -  -3.1  -2.88033   GACAAGCTACCAAAC            CCGGCACAG ATG CTGCTCCGT            CGGTGAGGTGTAGCC  41 51
       trkA2 NONE
   rrnAC1534 NONE
       phoU2 1367117 .. 1367154 - -19.9  -3.55071   GTAGATTTTTGCAAA   GGGGGTTCCCACAGCGCC GCA GGCGC-GAGGAAACCCCC   TGCAGTAAAAAGGTA 100 43
   rrnAC1530 1364251 .. 1364282 -  -8.7  -3.03124   TGTGAGCGCGGAATA      CGATGACG-CCGCG GCTGT CGCGGACGTGACCG      GACTCCCCGTCCGCG  57 81
      cdc48d 1360052 .. 1360077 -  -3.9  -4.23892   TGCAACCACCGAAAA         CG-CATCGCTGC TCA GGAGCGGTGACG         TAGAAAAACGCGTTC  63 78
       yfmJ2 1358809 .. 1358837 -   -11  -3.08966   TGAAACCGCATTCAA        CGTCGCGCTCGA CAAGC TAGAGCGCAACG        TGCTCGAACTGAAAG  66 118
   rrnAC1523 NONE
   rrnAC1522 1356506 .. 1356531 -  -2.5  -3.30159   CCAACTCGCCGACAA         GGGGCTGTTGCG CAC CG-AACAGACGC         AGTCACCGACGGGGA  45 161
       trpD3 NONE
        trpF NONE
       trpE2 NONE
       trpG1 1351526 .. 1351563 -  -5.5  -2.87211   AGTGGCGGTCACAGA   CGA-GTCGCCCGCACCTG TCG CAAGTGTGGTCCACGTCG   GGGCGCTCACAGATT  48 379
   rrnAC1514 1349836 .. 1349854 -  -4.5  -3.32844   CTGTCGACGGGACAA             CCGTTGT TGTTC ACAGCGG             CGCGGCGGTAAAAAC  48 132
       rps8E 1348397 .. 1348410 -  -8.1  -3.41602   GTTAGCTGACGACAA               CGACG AGGC CGTCG                AACTGGCAAACGAGG  63 275
        phoX NONE
       pstC1 NONE
       pstA2 NONE
       pstB1 1342439 .. 1342457 -  -5.3  -3.68244   AGGACGAACTGGAAA            TCG-CGGT CGAG ACCGACGA             CCCGTTCCTGATGGA  58 246
   rrnAC1503 1341335 .. 1341352 -  -6.9  -3.97388   ATATTCGAGGACAAA             GACTCGC CCCA GCGCGTC              GGACTGTTCGTCGAT  67 418
   rrnAC1501 1339325 .. 1339335 -  -2.4  -3.69216   CTGGGACCGAAAATA                 CGCC GTC GGCC                 TTCGTTACTCGCTTT  48 30
       gcvT2 NONE
        gcvH 1337621 .. 1337642 -  -3.6  -3.33492   TTACTCATTTGAGAA           CCACCCAG TAGCGC CGGGGTGA            CATGATATCGACAGC  48 105
       gcvP1 NONE
        nifS 1334574 .. 1334587 -  -2.3  -2.87211   ATGGGGTGGCATATA               CGCTC TGGC GAGAG                TATCAAATGTCGAAA  39 48
        oye3 1330372 .. 1330416 -  -6.2  -3.94188   ACGGATTCGAAATAA CGACGGAGGCC-GACCCAGAG GCGG CACTGGACCTGGCCACTGACG GCGATTTCGACGCAG  62 255
       msrA2 1328921 .. 1328935 -  -5.6   -4.0127   ATAGTCATAACTAAA               TCTGGC ACT GCCAGC               GTCTTATAGCCGTGG  62 130
        cadT NONE
         dmd 1327261 .. 1327283 -  -7.6  -3.14132   GCCGGTTCGGAGGAA           CCGAAGTCGA GAT CCGCCTCCGG           CGGCCAGTCGACTAG  57 42
       yjlD4 1324441 .. 1324459 -  -8.1  -3.59738   GAGGAGATTGTCAAA             CGCGAGT CGGTC ACCCGCG             TTCCCAACACCGACG  65 393
       fapE2 1322116 .. 1322134 - -10.2  -2.91264   CTCGTCACTCATATA             CGGTCGTC CTT GTCGACCG             CCCGATATATATCCT  67 144
   rrnAC1481 1320640 .. 1320652 -  -9.1  -2.87132   TCTGGGCGGTAGACA                GGCTG TAA CAGCC                GCTTAGTGGCAGTAC  60 391
        scrB 1317989 .. 1318002 -  -3.1  -3.81488   GCGCGGGAAACACAA               CGATA CCAG TACCG                GTGGCTACGCCGCGC  54 108
        fdfT 1314657 .. 1314684 -  -4.8  -3.46336   ATGCGAATCCAAAGA        GCGGCTGGTCG CGCGTGC CGACCGG-CGC        TGTCATCGTGTACGC  53 473
   rrnAC1475 1313195 .. 1313205 -  -5.4  -2.80622   AGACATTGTATCACA                 GTAG GGG CTAC                 CCACGCTTCAGCGTT  47 81
   rrnAC1474 NONE
   rrnAC1473 NONE
        acrR 1311217 .. 1311228 -  -7.2  -2.72829   CACACTGCTGGAAAC                GCCC GCGT GGGC                 TCGGTGGTGAGTTTG  54 477
         tnp 1307922 .. 1307950 -  -4.1  -4.38313   AGAGCAAACCGAAAA       CTTTAAGTA-GT AGTAAG ACTTACTTAAAG        CTAAGGCGGAGCGCC  66 525
   rrnAC1467 NONE
   rrnAC1466 1305709 .. 1305726 -  -9.9  -3.72324   TATGCTGATGAAGAA             TGGTACG AATC CGTACCA              GTCTCTCCTGCCGAG  74 70
   rrnAC1463 NONE
   rrnAC1462 1303839 .. 1303856 -  -2.7  -3.45054   GCTCATAAGCCAGAA             TGTTCAC GTAA GTGAATA              ATCGTTTTCCTCGGG  48 82
   rrnAC1461 1302874 .. 1302892 -  -4.6  -3.55202   TAGGGTGAAATAATA             TATCGG GCTACCG CCGATA             AAAGATATGCCCTGA  54 90
   rrnAC1459 1300641 .. 1300657 -  -9.3  -3.33696   GGCCTCGGCAAGGAA              GCGCCGG TCG CCTGCGC              GGCGATGACGGTGTT  63 403
   rrnAC1443 1285906 .. 1285918 -  -3.3  -2.88667   TCGTATAAAAAGGTA                TCCTG CTT CAGGC                GCTGGCTGCCTTTTC  41 20
         pld 1283908 .. 1283929 -  -6.5  -3.56836   AAACGACCGGCGAAA           TCCACGACC GGAA GGTCGCCGA            GACCGGTGACCCCGT  59 341
   rrnAC1439 NONE
        taqD 1281235 .. 1281247 -  -4.8  -2.87931   GTGACGGTTGACATA                GCCA CTAGT TGGC                CTGCGACCTCGAAAG  44 51
   rrnAC1437 1280542 .. 1280561 -    -7  -3.63515   CGTGATGGCGAACAA            CCCCGCCG TTCA CCGCAGGG             AGGCTGTCATAGGTC  60 32
       atpC2 1279579 .. 1279591 -  -6.2  -5.46657   GACCGCAACAAAAAA                GCGG ACAGG CCGC                GGAGACGGCTACTTC  91 43
        dpm5 NONE
        purK 1274588 .. 1274604 -  -2.1  -2.65942   TGCAGAGCCAAAGAC              CGCTCGG TTC CGGACCG              TGGTCAGTCTCTAGA  38 68
        fbr2 1273830 .. 1273850 - -11.1   -3.7732   CGTCGAGATCAAGAA            GACCACGCT CGA AGCGCGGCC            CGAAGAAGTCGCCGC  76 289
   rrnAC1425 1269321 .. 1269335 -  -5.6  -3.01712   GCCGGTCGCGGAACA               GTCGCT ACT AGCGGC               GGTCTATGACAGACG  48 106
   rrnAC1424 1267312 .. 1267350 -  -5.3  -3.85698   GCTTGTCCGGACAAA  CCACCGG-AGCAGC-AACG TCT CGTTCGCCGATACCGACGG  CAACATCGAACACGT  60 219
   rrnAC1419 1259372 .. 1259415 -  -3.9  -3.77119   GATCAACGAAGACAA CCTCACCGACGTGCTCGACGCC GCG GGCGTCG---ACGTCGAGGAGT CCCGTGTCAAGGCCC  56 447
         drg NONE
   rrnAC1410 1254655 .. 1254676 -  -6.5  -4.19817   TCGAGCGAGCGAAAA           GGCTACCGCC AGA GGCGGTT-CC           GTCCGGATTCGATAC  71 47
       gloA1 1253569 .. 1253584 -  -3.2  -3.63627   GGGGTACAGTCTAAA              CGACAG GTGT CTGTTG               TAAATGTTTTGTGGT  50 314
   rrnAC1408 1250772 .. 1250782 -  -5.4   -4.6951   AGCACGCAAAAGAAA                 GAAC GGT GTTC                 AGAGACTGGAGCGAT  76 46
         cyo 1249363 .. 1249395 -  -3.9  -3.83502   TACCTCGACATCAAA      GTCGACGACCCCCAC TGG GAGGAAAGCGACGAC      ACGTACATGACCGCC  58 284
   rrnAC1405 1247756 .. 1247768 -  -3.3  -3.33696   CTCGTCGTTAAGCAA                TTCGG TCC CCGTA                CCGGTGATGATAATA  46 51
       usp28 1247251 .. 1247268 -  -6.3  -3.35679   TTGTTGGACGCATAA             CCGCAAT AAGG ATTGCGA              ATTGGGGCTACCGAG  54 51
   rrnAC1403 1246022 .. 1246058 - -10.8  -2.68434   GCGCACACTACACCA    TCGACCCCGAAAGCGA AGACG TCGCCAGCGAGGTCGA    AGCCATCAGCGACGG  62 437
   rrnAC1398 NONE
   rrnAC1397 1241543 .. 1241554 -  -2.2  -2.72049   GACACCCGTGAACTA                CACG AGCG CGTA                 CACCATCAGGAAACC  38 11
        rpoL 1241088 .. 1241107 -  -3.5  -3.65991   AGCGGGGCAACAGAA            TCCAGCG AGCGGA CACCGGA             CTGGTTGGCCTCGAC  51 94
   rrnAC1393 1238820 .. 1238831 -  -4.4  -2.63596   TGGGACGGCATAGTA                CAAC AGTT GTTG                 GCGTGGAAACCTATA  43 103
   rrnAC1392 NONE
   rrnAC1391 1236321 .. 1236347 -    -8  -2.93435   GGAACGATTTACACA         CCGATCGCAG TGCCGTC CTGCGATTGG         GTGTGTAATGACTTG  58 61
   rrnAC1389 1233268 .. 1233291 -   -11  -3.67792   CCACACCGACCGAAA          GCGGCGGC-AG TGG CTCGCCACCGC          CGAGTTCGCTCCTCA  73 174
   rrnAC1386 NONE
   rrnAC1385 1231528 .. 1231545 -  -9.9  -2.87132   CCGGGGGCGCACATA             GCTGTAC GAAG GTACAGC              CGGTAGTGAGCCTAT  63 37
   rrnAC1382 1229266 .. 1229286 -    -4  -2.83504   TCGGGATGAAAACAG            TCACGC TGTTCTGTG GCGTGA            TACTGACAACGTTGA  44 260
       pan1a 1226990 .. 1227010 -  -7.5  -4.37886   GGATGTCTGATAAAA            GCCGCTTCG ACG CGAATCGAC            ACGCGGGGTCGCCGT  77 42
        ccmE 1225390 .. 1225402 -  -4.7  -2.78715   AACGTGGTTATTATA                CCGGC CGT GCCGC                GACTACTTGCTCGCT  44 8
       soxA2 1223600 .. 1223622 -  -3.3  -3.76125   CTACGCGAACTCAAA          CGTCGGGTCA ACTA CG-CCCGCCG           CGACCGGACGCTCGA  54 241
        ccpA NONE
       trxA7 NONE
        ccmF 1217980 .. 1218036 -  -9.9  -2.78384   GTCTTCGCCACGACA CTCGCCCTCTCCCGCGGCATCGCCGTC GAG GACGACAACGCCGCAATCGAGGGGCTG ATGCTCGCACCTGTC  60 452
        ccdA 1216328 .. 1216348 -  -7.5  -2.69406   CCACATAGCACACCA            GCGACACCA CGC TGTTGCCGC            GTCAGATATTCGAGA  53 27
   rrnAC1365 1214533 .. 1214545 -  -5.5  -2.63301   CACAGCGCGATATTA                GACTG TTG CAGCC                AAGCCGCTTCTCACT  46 36
   rrnAC1364 NONE
        nirJ 1212651 .. 1212676 - -12.5  -4.42974   CTCACAGAGAACAAA         CCGGCCGCCGT GTCC ATGGCGGCCGA          ATGCCCGAAGGAACG  95 184
   rrnAC1361 NONE
        asnB 1210444 .. 1210483 -    -7  -3.15663   ATCGACCGCGACGAA  CTCCCTCACGAGGCCGCGC TGC GCGAGACC-CGAGAGGAAT  TGGGCCTCGATGTGG  53 347
        gatC NONE
       gatA1 NONE
       htpX6 NONE
   rrnAC1353 1205793 .. 1205839 -  -3.6  -3.64703   CGCGCTGGAGGCAAA CTGCTGTGGGACGCCCGTCGCCG GTGT CGACGCCG-GCG-CACTCAGC-G ACACTATCGAGGACG  51 246
   rrnAC1351 1203194 .. 1203225 - -11.6  -2.59921   ACGAAGGCCGAGAAT      CAGGGCATCGCC GTGCTAGA GGCGATGGCCTG       CGGGAAGGCGGTCGT  65 281
         rnp NONE
   rrnAC1348 1201665 .. 1201675 -  -2.4   -3.0263   ATCATTTCTCGAACA                 CCGC GGT GTGG                 CCCCGCACCTGAATC  41 1
   rrnAC1347 1200346 .. 1200374 -  -3.8  -4.59773   GGTGAGTCTGAAAAA       CGGTGG-GCCACT CCAG ATCGACTCCACCG        ACCAGGGCGGCACAG  72 424
   rrnAC1342 1196287 .. 1196316 - -15.7  -2.71731   GCCATCGTTTAACCA       CGTGGGCGCACCC CTGC AGGTGCGACCACG        CGGACCGCCGTCCCC  82 250
   rrnAC1340 1193324 .. 1193334 -  -5.4  -2.64107   TAAATTTGCACATGA                 GCTT TCC AAGC                 ACCACCTGCATTTTT  46 143
   rrnAC1339 1191766 .. 1191783 -  -4.1  -3.72576   TCCCCTCGTACTAAA             CAGTTGT TCAA ACATCTG              GGACAGAGCGGCGGT  55 301
      arcR-6 1190879 .. 1190896 -  -4.8  -3.53343   AATGCGTGCTGCAAA             CGCTGC CCGAAT ACAGCG              CTACTGTCGAAAATG  52 102
   rrnAC1336 1189595 .. 1189612 -  -8.3  -2.71763   GCTAGAACGAGACGA             GCGGCCG GCCG CGGCCGA              CGGTGGCGAACCCCA  54 111
        fixX NONE
        torD NONE
   rrnAC1329 NONE
   rrnAC1325 1178795 .. 1178809 -  -4.9  -3.40371   TACGGTACGAACCAA               CAGCC GAACT GGCCG               CGTTGCTCCGTCGAC  53 402
        mobA 1174915 .. 1174928 -  -5.2  -3.28712   CCCGCTCGTTCAGAA               CCGC TCGGCC GCGG                CCTCGAACTCCTCAC  52 6
        moaA 1172956 .. 1172966 -  -2.4  -3.10701   GAAACAGTGAGCGAA                 CCCC TCC GCGG                 CGGCCGCTACTCCGA  42 32
       cysT3 1171813 .. 1171831 -  -4.4  -3.28712   GGGCTCCTGCTACAA             GCGTGTGG GGG CCAGCCGC             TGAGTTACAGTCGGG  49 30
       recJ1 1170499 .. 1170511 -  -5.5  -3.81951   GCGGACAGGACGAAA                TCACC CTT GGCGA                CACGAGCGGGCCACG  60 281
   rrnAC1309 1168216 .. 1168232 -  -3.6  -3.72576   GTGCTGTTCATGAAA              GGCAAC GAGCT GATGCC              ACAGTGTGGCTACTC  54 276
   rrnAC1305 1166995 .. 1167052 -  -6.1  -2.57211   ACGCGGCCCTAGAAC GCGACGACGACGCCGTCATCTGGCTCCA GCT TGGTATCC-ACGACGACGACGCCGTCGA ACGCGCTGAGGCGGC  46 175
        thuA 1165239 .. 1165250 -  -4.4  -3.59979   CCTCCTGAGCGCAAA                CAGT TCCT ACTG                 TTCCTGAAAACCCCT  54 146
       yjlD2 1163877 .. 1163906 - -12.1  -2.52543   ATTTTTGCGAACCCA       CTCCCCGCAGCGCC GGA GGCGC-GAGGAGAG       GGGGTGACGTAAAAA  70 49
   rrnAC1297 1157546 .. 1157576 - -10.4  -3.17956   AAACGAGGTGATGAA       GATGCTGACCGTCG TTG CGACGATCTTCATC       CCACTGACATTCGTG  64 182
   rrnAC1290 NONE
   rrnAC1289 1152284 .. 1152294 -  -2.4  -3.36273   GTTTCTCAACACGAA                 GCAC CAC GGGC                 TGTTTCAGTTTGGGA  45 153
   rrnAC1285 1148681 .. 1148696 -  -4.6  -3.53091   ACGTGCGGGCCGAAA              CCGACC GATT GGCCAG               AGTGACCGTCGACGG  52 382
   rrnAC1282 1146237 .. 1146253 -  -7.9  -4.00066   GTTAGAAGCGAGAAA              CCAGGAG TTC CACCTGG              CGGTCCCGGAACTCT  69 52
   rrnAC1280 NONE
   rrnAC1279 1142920 .. 1142940 -  -3.1  -3.53012   CGGGCGTCTTCGAAA            CGGTCTGTC TGC AACTGGCCG            CTCAGCCTTCGTGGC  48 27
       coxA1 1140788 .. 1140800 -  -3.3  -3.27022   CTCATGTGAGACCAA                CGGCT CGG AGACG                ATTAGCCTTTTTCAC  46 215
   rrnAC1276 1140185 .. 1140205 -  -3.9  -3.29626   GAAGACGTACAGGAA            CGCCAGC GGGACAA GCTTGCG            ACGGTCAAGGCAGAG  48 328
   rrnAC1266 1131640 .. 1131659 -  -4.2  -2.89177   ATGTCACAGACGAGA            TGGCA-GCC AAC GGCGTGCCG            TGGCAGTGGCCGCGT  46 62
   rrnAC1264 1131251 .. 1131264 -  -3.8  -3.14132   GTCGTCGGCGACGAA               GCCT ACGTTG AGGC                GAACTACGCGGGCCA  47 205
       cdc6h 1128186 .. 1128206 -  -4.8  -3.47841   ACAGCCAGACCAGAA           TG-GTGAAC ACGT GTTCACACA            CCACCCTGCAAGTGT  52 508
   rrnAC1260 1125700 .. 1125757 -  -6.1  -4.86033   AAAGTTCGACAAAAA GTCGCTCCGTGACGAGTACGCCGACGAA TCG CTCGTCGAAGGTCGCGTCCCTGA-CGAC GCCGCGCCGGAATAG  82 74
   rrnAC1255 1121110 .. 1121121 -  -2.2  -4.38273   ATACAGTATAAGAAA                CTCA GCAC CGAG                 GTGAAGACGGTCGTC  63 106
         lrp NONE
       aspB1 1118216 .. 1118230 -  -4.2  -3.34344   CTAGTTGTCAATTAA               GGAATG ACT CAATCC               GGGCCATTGCTTCCT  49 3
       gspE2 NONE
   rrnAC1249 NONE
   rrnAC1248 NONE
   rrnAC1247 NONE
   rrnAC1246 1111486 .. 1111506 -  -7.5  -2.62184   GGCTGTCGGACAGGA            GACGGTCGA GGC TCATCCGTC            GTCCACCTCCACAAG  53 17
   rrnAC1245 NONE
   rrnAC1244 1110406 .. 1110421 -  -5.4  -3.24232   TCCTGCTCAAATAGA              CGG-TGC CAC GCATCCG              GGTACGCAGTCTCCG  52 84
   rrnAC1242 1109504 .. 1109521 -  -5.5  -3.93216   GTGAAACGATAAGAA             CGGACTG GCGA CAGTGCG              TTGATTCAGTCGGCA  62 31
      eif1A2 1108970 .. 1108983 -  -8.1  -2.68761   ACTATGACGAAACAG               GCGTC AGGA GACGC                AGGAAGACAGCAGTC  56 119
        nikR NONE
       cysK1 1101782 .. 1101795 -  -4.5  -3.06696   GCTGCGCGCAAGACA               GACCG TTTT CAGTC                GAACATTCCGGTCGA  47 20
       ilvA1 NONE
        slyD 1095929 .. 1095939 -  -6.8  -3.30124   TGCTAGCGCCTAGAA                 CGGT AAA ACCG                 CCCGCTACCGCTCGA  56 103
   rrnAC1229 1095220 .. 1095237 - -10.5  -3.11316   CGAGCATCGAACAGA             CGCCGGC CAAT ACCGGCG              ACCCGACGGTGCGGC  64 438
   rrnAC1226 1093000 .. 1093011 -  -5.8  -3.96534   GCCAAAATAACACAA                CGAG GCGA CTCG                 TCAGGGGTTGCTCTG  64 26
        pyrB NONE
        pyrI 1091366 .. 1091376 -  -4.6  -3.53444   CGATTCGGTGTCAAA                 CCGC GTT ACGG                 CACTCGGTGCAGACC  53 124
   rrnAC1217 1082899 .. 1082909 -  -2.4  -3.28712   TCTCGGTCGCTACAA                 CGCC GGC GTCG                 ATGCTACCGCCAGTA  44 63
   rrnAC1216 NONE
        dmsA NONE
        hmoA NONE
         moz NONE
   rrnAC1211 1077228 .. 1077245 -  -9.1  -3.85817   AGTCGCCGCTACAAA             TCCGGGG AGCG CCCCGAA              GCGTCACTACTGATG  71 32
      rbnBN1 NONE
         boa 1062940 .. 1062953 -  -6.7  -2.98223   CACTGACATGACACA               GAGTG GAGC CACTC                AGCAGGAGTCAAGCA  53 24
   rrnAC1191 NONE
   rrnAC1190 1061778 .. 1061794 -  -5.1  -3.59583   AGAAGGAGTGGCAAA              CAGGC TGTGCAC GCCTG              CTATCGAGCGAGCCG  56 59
   rrnAC1189 1061155 .. 1061171 -  -3.6  -3.32769   GTGCGAAAGTAGGAA              CCAGCC GAGAG AGCCGG              TGGCTTACTCGTAGT  48 30
       moaB1 1060390 .. 1060401 -  -4.4  -2.87463   AACTCCTCGGACATA                GCTA TCCG TAGC                 CGACGCCGGCCCAAA  44 57
        moaC NONE
        moaE 1058757 .. 1058776 -  -4.2  -3.53012   GGTCCCGCTCGCAAA            GCCCGG GCTGCTCG CCGGAC             TCGTACTGACCTTCG  52 263
        thiC 1055509 .. 1055539 -  -8.8  -3.54459   GTAAGGGTTCGGAAA       GCGACGGCGCTGCC GCT GACAGCGCAGAAGC       CGAGAGAATACTGCC  68 252
   rrnAC1181 1054491 .. 1054508 -  -4.1  -3.00476   AGGCGCAAGCAGAGA             CGACCGAC ATC GCCG-TCG             ACGACCCGGACCACG  45 161
   rrnAC1179 NONE
   rrnAC1178 1052805 .. 1052816 -  -5.8  -3.46602   CCTCGTACATCACAA                CTCC TCTA GGAG                 TTCGCGGGCGTTCTC  56 8
       rnp30 NONE
   rrnAC1176 NONE
       rpp14 NONE
       psmA4 1050055 .. 1050066 -  -4.4  -2.66733   CGTCAAGCGATATCA                TACC CGTC GGTA                 GCAGTGGGCCAGTTA  43 102
   rrnAC1173 1049080 .. 1049108 -  -8.7  -3.59649   AAAGAAGGTTGCAAA        GCTCATCGCCGTC ATC GTCGGCATCGAGC        TGGCGCTGTTCAAGT  65 244
       katG2 1046412 .. 1046444 -  -6.7  -3.09516   CGTCCGATTATTTAA      CCCCCCGGGCGGCTC ACA GCGTCGCCCAGTGCG      CTGGCAGAAAGGCGG  54 145
        hflX 1044652 .. 1044670 -  -4.4  -3.70902   TCCCGGACATCGAAA             CGGACGCG GAC CTCGTCTG             CACGCCCCACCAAGG  56 424
   rrnAC1165 1041380 .. 1041409 -  -2.9  -4.21936   TTCACAAGTCGAAAA       CAGACCACAAAGCC GCT GTCTTTGCGAT-TG       CTGACGGTATTGCCT  61 227
        estA 1039976 .. 1039988 -  -4.8   -4.5442   TTTCCAACCACAAAA                CCTC GCGGT GAGG                TGCCGGTAACTTCCT  71 81
   rrnAC1162 NONE
   rrnAC1161 NONE
   rrnAC1160 NONE
       pknA1 NONE
   rrnAC1158 NONE
   rrnAC1157 NONE
   rrnAC1156 1031519 .. 1031548 -  -9.2  -3.53091   AGGCGGTCCCTGAAA       CGCCGACAGCGG CCGAAT CCGGTGCCAGCG        TTGGTGACCCGATTC  65 393
   rrnAC1151 1027504 .. 1027516 -  -3.3  -2.64794   CCGAACTGCATATCA                GGCGA GAC TCGAC                TCTGTCGGTTTTGTC  40 10
   rrnAC1150 NONE
        ctpB 1024277 .. 1024287 -  -5.4  -3.88498   TGGTGATATATTAAA                 TCTG TTT CAGA                 CATGATACCAAATAA  62 86
   rrnAC1147 1023991 .. 1024042 -  -8.6   -3.1355   GTGAGCCAGATCGAA TCCCCACCGCA-GTGCGGCGTCC GTGAGTG GGACGCCGGTCCCACGGCGGCGA ACCAGTCTATGGTGC  60 32
   rrnAC1146 1023160 .. 1023173 -  -8.1  -2.66634   CAGGCCAGCAGACTA               GTCCG GATA CGGAC                GACTGCGACCGGTCC  56 234
         blp 1022489 .. 1022499 -  -3.2  -3.53811   GGGACCGTCGGGAAA                 TCCA CGC CGGA                 GTTCATCGTCTCCCG  51 164
         oye 1018848 .. 1018875 -  -8.4  -2.80443   GCACAGTCCAGCACA        CAG-GGCCGGCCA CAG TGACCGGCATCTG        CAACAGAGAGACACT  57 44
   rrnAC1140 1017824 .. 1017874 -  -3.9  -3.94188   AGCCACGGGAAACAA GCCGTGGTCGCGCTG-GCCGCCCG CGGTGT CGGGCCGCACAACGCCGCC-CG-C ATTATCAACCGCCTG  58 145
        fbp1 1013962 .. 1013973 -  -7.2  -2.70932   TCCGGCGTTTAACGA                CCGC TCCG GCGG                 GACGTGGGTCAACGT  52 163
   rrnAC1132 NONE
        ribG 1008657 .. 1008677 -  -6.8  -3.05935   ACAGTTCCGAGCGAA            CTCGTGGA CATCC TCCGCGAG            TCACCGGACGAGACG  51 237
   rrnAC1128 1007066 .. 1007077 -  -4.4  -2.72344   TGTGAGCGCCAACCA                CAGA TCCA TCTG                 GCCGCGGTTTCAGAC  43 35
   rrnAC1127 1006597 .. 1006615 -   -11  -3.93136   ATAGGGATGTATAAA             GTTGACGG TGG CCGCCAAC             GCCCGGACATAACGC  83 353
        tfbH NONE
   rrnAC1125 1004978 .. 1004990 -  -4.1  -3.17212   CGACCACGTGATGAA                GTTCC TCC AGAAC                GACCTCGGAACGAGC  47 242
   rrnAC1117 1001088 .. 1001135 -  -2.6  -3.68351   GCCCGAGTACGGAAA CGGGCGTCGAGTATGTCGTCAAC GGG ACTGTCGACATTCCGGA-GTCCG TTTCCGAGCGACTCC  52 489
        htlD NONE
      bglX-2 NONE
   rrnAC1112  995762 ..  995788 -  -5.9   -4.4009   GGCCAGCCGAGAAAA        GTCGTTTCGAGC AGTG GCTCGACAC-AC         TGGAGGTGGACGAGT  74 183
       purD2  991575 ..  991598 -  -6.6  -3.01712   CGGGGGTGGCGAAGA          CGCCGGTCCC CTCA AGGAACAGCG           GTATCGCGCCGACCA  53 346
       trkH1  990345 ..  990364 -  -4.8   -3.9941   GCCGCGATAATCAAA            CCCGTCGG CTCG CCGGCGGT             CACCGCGTCCAGAAC  59 25
   rrnAC1106  989750 ..  989766 -  -6.5  -2.78073   ATCATCCCGAACAAG              CGCGTGT TCA ACACGGG              TATCGTCCGTATTCG  51 54
   rrnAC1100  985410 ..  985424 -  -3.5  -2.71422   TATTCGGAGAAATAG              CGGCGC CGTA GC-CCG               GTTTCAGTCAGCTAC  42 37
   rrnAC1099  984366 ..  984401 - -17.6  -3.22068   GAAGAGACCTACGAA    CCGAAGGTCCGGTCGT ACTG ACGACCTGACCGTCGG     CTGCAATATCTGTTT  91 50
       kinA4  980684 ..  980708 -  -9.9  -3.17527   CATCGAGCAGGAACA          CGGCGTCTGGC GCT GCCAGACCCAG          TTCTCCTGTACCGAA  64 279
   rrnAC1089  976160 ..  976176 -  -2.9  -4.36914   TCTCGCGGCAGAAAA              CCCGCTA CGT CAACGAG              GTCGCCGATGCGTTT  64 392
   rrnAC1086 NONE
         tnp  973414 ..  973454 -  -3.8  -4.88405   AATGGCCAAAGAAAA GGCCTCCCGCGTC-GCCGT CGAA ACAGCCGACGAGGCCGTCC  AGATCCACGGCGGCG  77 183
        hbd1  970173 ..  970189 -    -8  -3.53012   GTCCTCGGCTCGAAA              GGCCAA GATGA TTGGCC              GGACTACACCAACCG  64 201
   rrnAC1082 NONE
       rffH1  966835 ..  966851 -  -3.6  -3.61213   AATGAGAAACAAAAG              GACACC TGCGT GGAGTC              ATCGTACACAGATGC  52 58
   rrnAC1080  966397 ..  966410 -  -8.1   -3.5594   AACGGATGGGTCAAA               CTCCC TACA GGGAG                ACTATTCTCCCCCGA  65 180
   rrnAC1078  964894 ..  964910 -  -6.5  -3.05844   CGCTGCACCCGAAGA              CATCCGA CAG TCGGTTG              CCGATTCGATTGACA  51 319
       fadD3  958964 ..  958982 -  -8.8  -2.66733   GGCCAAGCGAGACGA             TTCCCGTC CGC GACGGGGA             CCTCGATATGGGGAC  53 137
   rrnAC1065  948013 ..  948023 -  -2.4  -2.68942   ACCGGGCTATAGAAC                 GCCG CCA CGGT                 AAAGCATCATGTCCG  38 32
   rrnAC1064  947241 ..  947251 -  -2.4  -2.61144   GCAGTCTGGAAATAC                 CGTG AAT CCCG                 AATTTGTTAATTTAA  38 322
   rrnAC1063 NONE
   rrnAC1062 NONE
       trwB1  942013 ..  942028 -  -3.2  -3.02263   ATATGGTCCGGAATA              CAACGG TCAA CCGCTA               GTCTCCAATGACCTC  42 23
   rrnAC1060  941549 ..  941561 -  -6.3  -3.74975   TCACATAAGATATAA                TTTGG ACG CCAAA                TATATCTTTTGCAAA  61 96
   rrnAC1059  940620 ..  940645 -  -3.9  -3.72985   CACACAGGCAAAACA         GCGCAAGC-GGC GAA GCCAGCTGACAC         AAGCTGTCGATACCG  56 335
   rrnAC1052  935498 ..  935516 -  -5.8  -2.76696   CGGTTTCTCAACAAT             GGACGCCC GCT GGGGGACC             CGCTCGAACGCGCTC  49 256
   rrnAC1051 NONE
   rrnAC1050  934529 ..  934545 -  -2.9  -3.89614   CCTAACTGTCAGAAA              GCCTGTC TCG GACACAC              CCCATACCGAGTATA  56 81
   rrnAC1049 NONE
   rrnAC1048  933382 ..  933393 -  -2.2  -3.40403   GTGCGTCCATTATAA                TGGC TTCC ACCA                 TGTACAGTGTCTTTG  46 325
   rrnAC1047  932527 ..  932540 -  -4.5   -4.1964   CCCAACAGCTGAAAA               CAGCG CCCT CGCTA                CATCATAGGGGAAGC  65 245
   rrnAC1046  931650 ..  931661 -  -5.8   -3.1876   AACTGGACGGACTAA                GCGA GTGT TCGC                 CGACGGTTGAAGCGG  52 53
      msbA-2 NONE
   rrnAC1041  924224 ..  924234 -  -4.6  -3.59315   GGAACCATGCTGAAA                 CGGA GTC CCCG                 CGATTCGATTGGCTC  54 180
      yafB-2  922851 ..  922870 -  -5.7  -3.14132   GGTGTTCGTCAGGAA            CTTCGAG CCGGTC CCCGAAG             GCGACCCGGTAGCAG  51 298
   rrnAC1036 NONE
   rrnAC1035  917294 ..  917304 -  -2.4  -3.88178   AGAGAATAACCGAAA                 CCGC TGC GCTG                 CGTGAACTGGCGCGG  54 44
   rrnAC1034  916977 ..  917001 -  -5.5  -4.78661   AGGGAAAAAGTAAAA          CGGCTGCCTCA GGC TGGGGCCGCGG          ATTCGATCGGCGCTT  76 9
   rrnAC1031  912946 ..  912960 -  -5.6  -3.43785   GACCACAGCAACGAA               GGCCAG GGA CTGGAC               GGTCAGCGGTCCCCG  54 28
         nps  910973 ..  910983 -  -6.8   -2.7587   AAAAATGGACATAAG                 GTGG CCC CCAC                 GAACCGTGTGCGCTC  51 39
   rrnAC1029 NONE
        lolC  907108 ..  907131 -  -4.6  -2.59564   TTCCCACTGGACAAG          CTGA-TCCCTA TGC TAGGGACTCGG          TCAGTCGTCGCTAGG  43 26
   rrnAC1027 NONE
   rrnAC1026 NONE
       moxR6  904383 ..  904399 -  -3.7  -3.88178   ACACAACAATCGAAA              TCGGT GGCGAGA ACCGA              ACCGCTTCTATTGCC  58 289
   rrnAC1021  900265 ..  900284 -  -3.5  -3.18681   TGCGAACCCGATCAA            CAAGCCC GAGGGT GTGCTTG             TCGGCATGATACGGG  44 284
        dpm1 NONE
   rrnAC1018  897408 ..  897428 -  -3.9  -4.21827   CTAAAGAGCCGAAAA            CGTTTGCTG CTG CAGTAGACG            GGATGCTCTCGAATG  63 193
   rrnAC1016  896310 ..  896322 -  -4.1   -2.8552   GCCGATTGAGTAAAT                TCCGA AGG TCAGA                TTCATTATTCCTCCA  43 30
       gtr-7  894565 ..  894575 -  -5.4  -3.61715   TATCCCCGGCAATAA                 TGCT TTG AGCA                 TTCTTTGAAGTTCTT  56 482
   rrnAC1014  892139 ..  892172 - -16.9   -2.7314   CCCTAAACCAGACGA     CACGGGATGGTCTCCC TCA GAGAGACCATCCC-TG     GCAATTGTCTTTGTC  86 140
   rrnAC1013  888264 ..  888274 -  -5.4  -3.66301   ATTATAAATAAGTAA                 CTGA TTA TCAG                 GTGTAAAATTTATTA  56 82
   rrnAC1009  884299 ..  884314 -  -6.8  -3.14881   TAACGTCTGGACCAA              CCGCGA ATAG TCGCAG               TCAACGCCGCAGGGG  54 255
   rrnAC1006  883172 ..  883182 -  -2.4  -2.83504   CTTCCAGCAAAACAG                 GGCC GAC GGCT                 GGGATGGGTTACTCT  39 34
       suhB1  882274 ..  882287 -  -2.3  -4.13767   GTTTGGATGCGAAAA               GTGAG GTTA CTCTC                CCCTGAGTGCCTCGT  56 18
   rrnAC1003  880865 ..  880878 -  -2.3  -3.04144   GCGCGACCTCGAACA               GCTCG GGTT CGAGG                CGGTTCGAGTCGTTT  41 175
        glyA  874570 ..  874586 -  -3.5  -3.46602   GTGCGGATAGCAGAA              CCGCAGG CTT CCGGCGT              TATTCGTACAGCGTG  50 25
   rrnAC0998  873854 ..  873864 -  -2.4  -3.37796   TGTCATTAGGTACAA                 CGGC GGC GCGG                 GGCGGTATGAACGTC  44 81
       folD1 NONE
       mutT6  872311 ..  872359 -  -3.6  -3.68351   TCGCGACCATCGAAA GCGGGTCGAG-GCGCTGGA-CGGC GAT GTCGACCCCGCGGACGCGAACCGC CTCGTCCATGCAGCG  54 134
   rrnAC0992  870293 ..  870313 -  -6.8  -3.53811   CCCATGGCTGGGAAA            TCTCGGTC ACTGA GGCCGAGA            GCGGCGGAGCCAGGT  59 253
       mgtC1  866295 ..  866319 -  -6.4  -2.84812   ATCTACAGGAGGATA          TCGAAGCGGC GTACG GCGACTTCGA          CGACGAGTTCGCACT  50 296
        htlD NONE
        mutY NONE
        nce2  862074 ..  862085 -  -7.2  -3.22223   GAAGGCGATGAGTAA                GCCC AACA GGGC                 AGTTTCCCGAGGGCA  59 87
       mamA2  860827 ..  860847 -  -2.6  -5.02074   TGAGCGGCTAAAAAA           GGCGTCCGTG GTT CA-GGA-GCC           GAGCTGGACCTTCTC  75 17
   rrnAC0983  860523 ..  860537 -  -2.8  -2.53894   ACCATGATTACGAAG               GTCG CTCTGGC CGAC               GTTCAGTTGTCGTGG  39 28
       ssuE1  859605 ..  859617 -  -6.9  -4.56597   GCCGGTGCGGAAAAA                GCGCC GCG GACGC                CGTAGTATCTCGACC  76 261
   rrnAC0981  859034 ..  859064 -  -5.3  -3.19602   TGGTCGATATCAATA      CTGAGCATCGTGCG GAAA CGCACGCCGC-CGG       ACCCTAAAACCCGTA  50 29
   rrnAC0980  858713 ..  858725 -  -2.7  -2.59686   TGATACACGAACCCA                TTACA CGG TGCAA                GCATGTCGGGCCTAA  40 78
   rrnAC0979  856525 ..  856538 -  -2.4  -2.70788   GCAGGGAGAAAAAGT               CTGT TGCGTT ACAG                TTCGTCGGCCAGCAC  38 20
   rrnAC0977  855872 ..  855889 -  -4.1  -3.84451   CTGCGGAAACCGAAA             CCG-CGTC GGC GACGGCAG             AGGAGCAGGCCGCGT  58 140
   rrnAC0974  851359 ..  851403 -   -15  -3.05963   AGGTGCACGTCAACA CCTGCGAGAGCCACGCGTCGC AGGT GCGACG-GTGGCTCTCGCCCC ACCGAGGTATCTCCA  78 465
        csg4  846193 ..  846226 -  -7.3  -3.56562   AAATCCACCACACAA     CCAGTTCGGACCGCC AGCC AGCGGTCCGATTCAG      CGGCTCCGCTTGCGT  63 218
        aor3 NONE
   rrnAC0969 NONE
        hypE  841778 ..  841801 -  -3.8  -3.77639   CAATTTATAATACAA          CGTACAGGTA TATA TAGCAGTACG           TGCGCCGTGCTGGCA  55 74
   rrnAC0966  840970 ..  840996 -  -5.8  -2.89742   CGGAACGGTGAGACA         CCGAATCGGC GTACTGT GCCGATCAGG         CAACCGAGCCTGTCG  51 21
        pelA  839811 ..  839835 -  -2.7  -3.54146   CGGCGGAATGAAAGA          CGGTAGACACG TAT CGTGGGTAGCG          GCCTCAATCGAGGCG  48 29
       kinA7  838274 ..  838296 -  -5.5  -3.72027   ACGGGCCAGCAATAA          CG-CTCGGCG CTGA CTCCGAGGCG           TTCACGGATCTCATC  60 292
        pcm3  836712 ..  836730 -  -6.7  -4.07568   CGCCGGCCCCGAAAA            GCACTCCG GCTC CGGAG-GC             CGACACCCCGGTCGA  67 211
       yprA3  832252 ..  832262 -  -3.2  -3.56972   AGCGGAGGAAAGTAA                 TCCG AGT CGAA                 CAGTCCCAGCCACTC  50 39
       icfA2  831376 ..  831386 -  -6.8  -3.53811   TGGAGGGCGGCGAAA                 CGAG CAG CTCG                 ATGGCCCAAGAGAAT  59 183
   rrnAC0956 NONE
   rrnAC0955  828820 ..  828852 -    -4  -3.61715   CACGCGGGCGAAGAA     GGCGC-TCGTCCTCG TCGG CGACGGCGACGCGCT      GGCGACCGACGAGGT  53 75
   rrnAC0946 NONE
   rrnAC0945  817267 ..  817283 -  -4.3  -3.02511   GCGACTCGTCGAACA              GGGCGAG TTC CTCAACC              GCGACCAAGCCGTGG  46 168
   rrnAC0944  815742 ..  815756 -  -2.1  -3.68757   TTGAAAACGACATAA               CCGTT TTTCC AACAG               CAGATCGGGACCGGT  48 47
   rrnAC0943  815181 ..  815222 -    -8  -4.03413   ACCGGTCCAGAGAAA CCCGAGTGCTGCGGCGAAC GAGAA GTTCGCC-CAGAACCCCGA ATCGAGCTCGGTTTC  73 121
         htr  813563 ..  813586 -  -4.5  -3.40522   AGGCCGGGACGATAA          CTGCGGCGTC CATCT GAC-CCGCCG          CTACACCGTACAGAC  52 150
   rrnAC0940 NONE
        dpm6  810657 ..  810670 -  -3.8  -3.32343   CCGACAGTTCGACAA               CGAC GTTTCG GTCG                CTCGCGAGCGAGCCG  48 414
       mcmA3  807382 ..  807404 -  -6.2  -2.70932   GCTTGCCCGCAAGCA           GGTCAGCGAC GAG GTCGCTCATC           GCTCGGGCGCGTTCT  48 21
        argK  806317 ..  806332 -  -2.6  -2.87132   CGGTCCGGGCAGACA              TG-GTTC CGC GAACGCA              ACAGTCCCGAAGTTA  39 38
   rrnAC0931  805269 ..  805287 - -11.7  -2.88758   ACAACCGGCGAGAGA             GCGGTCG TGTTC CGACCGC             GCTAGGGCTCAGTTT  69 34
       yajO2 NONE
   rrnAC0924  799053 ..  799072 -  -3.6   -3.2964   AAAGGTTGTCCATAA            TTAACCAC AGGT GTTGTTAA             TTACCGTCGGCAGCC  48 193
      rbsB-2 NONE
     malFG-5 NONE
     malFG-4 NONE
      msmX-2 NONE
   rrnAC0919 NONE
        gfo4 NONE
        sorD  791777 ..  791800 -  -4.4  -4.57073   TACTGCGGCGAAAAA          GCTCGGGCGC GGTT GTACCCGAGG           ACTTACAGCGAATCG  71 28
   rrnAC0915  790132 ..  790147 -  -3.2  -2.79476   TACAGCGAAAAAACT              GCGC GCTGCGAT GCGC               TATTAGTAGGCGTTG  41 28
       trmB1  788901 ..  788912 -  -3.6  -3.87994   AGCCATCGTGAGAAA                CAGC GACA GCCG                 ACAGGACAGGATCAG  58 37
   rrnAC0913 NONE
       gtr-3  786863 ..  786884 - -11.5  -3.35679   TGTCGGTATCGAGAA           TCCGCAGGG CTAC CCCGGCGGA            ACGAGTAGCTATCAG  69 92
       fabG1 NONE
        accA NONE
   rrnAC0901  776094 ..  776118 - -10.8  -3.08695   TCCACACAAAGTATA          TCCGTGTGTG CTATC CACACACGAA          ATATGCAGGAGGCAT  68 210
   rrnAC0899  774699 ..  774712 -  -2.3  -3.05816   TTACTGCGTACTCAA               TGCCA GCCA TGGCG                ACACAGCCACAGAGC  42 124
   rrnAC0897 NONE
       acaB3 NONE
   rrnAC0895  771838 ..  771851 -  -3.7  -4.07568   TGCGGCGCTGGAAAA               CGGGG TGAG CCGCG                TCGAGGCGGGGGCTG  61 346
   rrnAC0891  768755 ..  768788 -  -5.5  -4.08064   AACGTCGCTCGAAAA    CGACCTCGA-GATGT ACGGCG ACATCATCGAG-TCG     CTCCGTGACCACATC  65 307
         scs NONE
       cbiA1  764352 ..  764367 - -11.8  -3.54051   ACAAAGGGGATAGAA              CGGGGG CAAA CCCCCG               TCGTGTGACACTACG  78 175
        coxC  758789 ..  758801 -  -3.3  -3.58533   GGAGAACTGCGGAAA                CCCGA CTA TCGGC                GTCGAAGGGCCGGAG  51 423
       coxB3  755116 ..  755149 -  -6.5  -3.73953   AGGAGGCCGAGGAAA     TCCTCGACCTCGCGC GAGA GCACGAGGCCGCCGG      CGCGTTCGCGCTGGT  62 343
   rrnAC0876  754173 ..  754185 -  -4.7   -2.9462   GAGTCACCGAAACCA                GACCC GGA GGGAC                TACTAGCGATTACCG  46 150
   rrnAC0869  750094 ..  750111 -  -8.3  -2.69042   ATATTACTAAACCTA             CCCGTGC CGTT GCCCGGG              ATATGAATGTCGCGC  56 517
       galE4  739530 ..  739543 -  -3.1  -4.39571   GCTAGAAATCGAAAA               CGTTCC GTC GGA-CG               CGTCGTCGCTCCTCC  67 369
   rrnAC0853  738605 ..  738615 -  -3.2  -2.53876   TGTTACCCGAACGCA                 CCGA GGC TCGA                 CTGGAGGTCGCGGTC  39 2
   rrnAC0852 NONE
   rrnAC0851 NONE
   rrnAC0850 NONE
   rrnAC0849  735541 ..  735555 -  -2.1  -4.59773   GTTTATCTGCAAAAA              CGTCGG CGAA CCGA-G               TTCCGTTAGTCTTCG  65 31
        menA NONE
       ykfB1 NONE
        menE  727673 ..  727683 -  -2.4    -4.431   TATCGACGTAGAAAA                 CCGC TTG GCCG                 CGAGCCCCAATCCGC  63 40
        cinR  726005 ..  726050 -  -7.3  -3.63627   CCGCCACATCCCAAA GCCCGTCGTCGCCGTCGTCCCA GGG TGGGCCGTCGGCGGCGGCCA-C TCGCTGCACGTCGTC  63 503
   rrnAC0840  725112 ..  725149 -  -2.5  -2.53382   AGCACCTGCAAGCGA   GTGAGCGAGGGGAGCTG CACG CGACCGCCGTCGGTCAC    TCGTTCTCTACGCCT  38 22
        dnaJ  723631 ..  723650 -    -7  -2.97747   TGCCGATACGAGATA            TGGACCGC TTTG GCGGCCCC             CGTGACGCCGACCTG  53 509
        csg2  720540 ..  720551 -  -5.8  -3.31144   CCTGTATTTTCAGAA                GACG TACT CGTC                 GTCGTGGCCCATCAT  54 8
   rrnAC0835  720064 ..  720082 -  -9.6  -3.28712   CTCGGTCGTTCACAA             CGTCCTGA AGT TCAAGACG             GACCCAGAGCTGTTC  63 124
       phrB1  717053 ..  717080 -  -2.6  -3.69395   GGTAGCACTCAACAA        GGGCAGCGA-GAC GGA GCCGTATCTGCCC        GCGGCACTGACGCCA  48 103
        sodA  716352 ..  716366 -  -2.7  -2.90056   AGCCGCAAAAAAACG               TCGGG TGTCG CCCGT               TACTCGAAGTGACTG  42 25
   rrnAC0830  714649 ..  714659 -  -6.8  -3.99986   CGAACAAAACGCAAA                 GGAG GCC CTCC                 GGCGGTGTGACCGCG  67 167
   rrnAC0823  709238 ..  709269 -  -4.3  -3.64703   TCTGCGGTAGCGAAA      CGCGACACAGGCG TACAGC CGCCAGTATCACT       CGTCGTCGAACGGTG  54 21
        mogA  708108 ..  708127 -  -3.4  -4.07885   GACCCCGCGGCAAAA            GAGGCCCG GGAG CGTGCCTT             TCAAGCCACCCCACG  58 172
   rrnAC0821 NONE
   rrnAC0819  705834 ..  705855 -  -2.1  -2.93891   AGTCGGAAAACAGGA           CTGTCGCTG CGAA CCGCAACTG            CGGGCAGCGGGAGCC  41 44
   rrnAC0818  705449 ..  705476 -  -5.4  -3.65351   CCACGCCGACTGAAA        CCGAGACAGACG ATGG CGGCCTCCTCGG         GTAGCCGATAGTAGT  56 49
         tnp  702927 ..  702962 -  -4.6  -3.88015   TACACAATCACCAAA    GTCGGCTACACCATTC GGAT GAACGACGTGACCGTC     GGCGAGGGCGAAACG  60 226
   rrnAC0813  701902 ..  701914 -  -3.4    -3.494   TAATCGGCCATACAA                GAGA TACGG TCTC                TGCGTTTTTAACGGT  48 72
   rrnAC0812  701660 ..  701681 -  -7.2  -3.06073   CACAGTGCGTAAAAC           CCGACGGG GGCTAT CCGGTCGG            CGTGACGCGCCACGT  57 14
   rrnAC0811 NONE
        nitA  700329 ..  700349 -  -4.7  -4.62471   GCGAACGCTCAAAAA            CCGCTTTTT GTC AAACAGCGA            CTGCAGTTACGGCCA  71 32
   rrnAC0808  699116 ..  699131 -    -9  -4.22652   GGAGAGGAGTGAAAA              GGCTGT CCGG ACAGCC               TTGGCGGACGAGCGA  79 158
   rrnAC0806  696347 ..  696358 -  -2.2  -4.07687   ACTGCGCCGGGAAAA                GACA CACA CGTC                 CTGATTACCGACAAG  57 329
   rrnAC0803 NONE
   rrnAC0802  693661 ..  693676 -  -6.8  -3.53224   GACCTGCGGCGGAAA              GTCGAC GAGC GCCGAC               AGGGACGTGGCCCCA  58 274
        cdlM NONE
         snp  691020 ..  691034 -  -3.4  -3.54424   GCCGACTTGCCGAAA               CCGCAC GAC GAGCAG               ACCTTCTTTTTCGTG  50 123
        purF  689483 ..  689496 -  -6.7  -2.85361   GTAGGCAAAAATGTA               GTGCT GTGC AGCAC                CGACGACGCTAGTCG  51 34
        hat4  688511 ..  688542 -    -5  -3.65046   TCGCTATCGGAACAA      TCATCGGCGG-TGTC CGG GCCATCCGCCGCGGA      AACATCGCTCGACAC  55 371
   rrnAC0793  685328 ..  685350 -   -12  -2.63858   GAGGACATGGAGAAC           GTCGTGGTCG TCG CGACCACGAA           CCGGCCGGACCTCAT  65 519
         est  682068 ..  682088 -  -6.7  -3.28712   TGCGGTCGCTGATAA            CGGTCCCGG ACT CCCTGACCG            AGAGCAGGAGGTGAT  55 284
   rrnAC0783 NONE
       usp30  675502 ..  675515 -  -2.3  -4.15006   AGATGGACCGCAAAA               TCGAG CGCG CTCGC                CTGCTGACCCACAAG  59 293
   rrnAC0778  673702 ..  673753 -  -3.4  -3.28712   GCGTTGTTGCTAGAA GCCGGTCGGTCGGAGCAGCGCCAG CGGA CTGAAACTGTTCCGGACGGCCTAC GCGTGTTTTTCGACG  46 22
   rrnAC0773  667712 ..  667727 -    -6  -3.78329   CGTCACGAACTGAAA              CTCCGC TACG GCGGGG               CGATGGTCGCGGACA  60 304
        paaH NONE
        acdB  664385 ..  664396 -  -7.2  -3.23853   GGCGCTCAACGAAGA                CGGC TGAC GCCG                 CTGACCGTCGACACC  59 361
   rrnAC0767  663695 ..  663726 -    -5  -4.20136   AGGTTGAAAATTAAA      CAGGTCGTCGCCGTG GAG CGCGG-GACGAACGG      CTACATCCCCATGTC  67 26
   rrnAC0766 NONE
        csg3 NONE
   rrnAC0762  659434 ..  659449 -  -2.4  -3.30418   TATCTATTAAATATA              CGAGCC AGAT GGCACA               GTGCTACAGGAGCAG  44 110
   rrnAC0761  657065 ..  657086 -  -2.9  -4.07687   ATTTCTTGGGTAAAA           TCGAAAGCT GGGT AGCTGTCGG            AGTGGTGCTTGGTCA  58 54
   rrnAC0760  656551 ..  656563 -  -7.7  -2.88249   GAGACGCTCGATACA                CCAGT ATT ACTGG                CCGAGCGCCCGTCGT  53 91
       trkH2 NONE
   rrnAC0756  651435 ..  651460 -  -3.1  -3.14132   CGTCGTCCTCACCAA         CGTCGCAGGAC CAGC GTTCGGCTACG          CCGATGCCCTGTTCG  44 231
        aroK NONE
   rrnAC0752  647665 ..  647675 -  -6.8  -4.11692   GAGTGAGCGTTAAAA                 CCGA GTC TCGG                 ACTATACCGACCACA  68 57
       guaB3  643031 ..  643047 -  -3.6  -3.87075   ACGACTGTCGACAAA              GTCACG TCGTC CGGGAC              GGAACTGCCGCTGGA  58 264
        yyaI  642260 ..  642272 -  -6.2  -2.91582   CATTTGAGCCAGAGA                GGGC GCGAA GCCC                GAAGCGAACACGCCC  51 82
   rrnAC0744  639942 ..  639955 -  -3.7  -4.62069   GGTGTATTCGAAAAA               CGGCG TGTT CGTCG                GCGAAGTCGAGGACC  72 249
        top2  638917 ..  638940 -  -8.2  -2.57132   GGCGGTCGGTATAAT          CGGTCTG-AAC GAT GTCACAGACCG          GATCGGAATGGCCGA  53 309
        nthA  637233 ..  637246 -  -2.3  -4.56775   AGCGTCGCCGAAAAA               GTCGT TCGC ACGTC                CGACGTGCCAGTGCT  68 88
   rrnAC0736 NONE
        hcp8 NONE
   rrnAC0734 NONE
   rrnAC0733 NONE
       petB1 NONE
   rrnAC0731 NONE
   rrnAC0730 NONE
   rrnAC0729  630775 ..  630800 -  -5.3  -2.98866   TCACACTGAAAGAAG         CGGCGAC-CTAC AGC GGGGTGTCGCCG         ACAAAATTTGCTACG  48 155
   rrnAC0725  626625 ..  626635 -  -2.4  -2.82595   GTGAAGCATTCAAAT                 CTCG GTG CGGG                 CGGCGGGATATAAAC  39 77
   rrnAC0724  626048 ..  626079 -    -5  -3.76492   GTGAACGCGATGAAA      GCGTGCGAGA-GCAG GTC CGGCATCAGGCACGC      ACCTCCTGCACCTGT  59 16
   rrnAC0723  625553 ..  625569 -  -2.1  -2.71364   TCATCCCGGGAAGTA              TGGCCGC GGG GCTGGCA              GGCAGACAGCCGGTA  38 44
         mop  624903 ..  624934 -  -4.3  -3.85698   GTCCTTCCTCACAAA      GCATCTCCTCGTCG ACTGG CG-CGAGGGGGCGC      GACACTTCCGGAAGC  58 384
   rrnAC0717  619213 ..  619229 - -12.3  -3.30701   GGCGAGGAAAGCTAA              CACCGCT CCC AGCGGTG              TATCGTGGAATTATA  77 80
   rrnAC0715  617610 ..  617626 - -10.9  -2.82623   CGCGTTCGAGAACTA              CTGTCCA CAC TGGACAG              ATGTCCGGCTTGACA  63 323
        nce1 NONE
   rrnAC0704  609870 ..  609883 -  -4.5  -2.88321   ATCCATAATTTAAAG               CGTCC TTGC AGACG                AATAGTTATTAGTTT  44 106
       ftsZ1  608616 ..  608629 -  -3.9  -3.28712   GCTTTTCGGCGAGAA               TATCA TTTA TGATA                GAGAAAATGTAGATA  48 96
   rrnAC0702  607315 ..  607356 -  -7.3  -2.70932   CCGTCGCCTGAACCA TCCGGCTCGGGAGTGAACTC ATT GA-TTCCCTCCCGATGCGAA GAACTGTCGCTGCAA  53 2
       htr18  604843 ..  604858 -  -7.5  -2.90956   AAAGTAGCCGACAGA              CCGGG GCGATA CCCGG               AACAGGCGACCCGAA  56 50
        secE NONE
        nusG  604088 ..  604100 - -10.5  -2.71144   CAGGCCCGTGAACCA                CCGGC TCC GCCGG                TGGATATGGGTCTAC  64 37
   rrnAC0696  602439 ..  602460 -  -2.1  -2.72799   CTCGGACACAGAGTA           TGGCTCACC GACG GGCGTGACA            ACCTCAAGCGACCGC  39 169
   rrnAC0692 NONE
       aspC4  599663 ..  599702 - -12.1  -3.35438   GACTACACGGCAGAA CTCGGCGGGCGCACGCTCG ACGG CGAGCG-GC-CCCGCTGGG  ACGGTCTGCTCGAAG  72 499
   rrnAC0683 NONE
   rrnAC0682  593055 ..  593067 -  -3.3  -3.05046   TGAGCCGCTGAAAAC                GCGAC GAT ACCGC                TATACAGTGTGGCCG  42 25
        tbpE  592261 ..  592277 -  -3.5  -4.75174   CAGTGAACCGAAAAA              CGGGCTG TGA CTGGCCG              CCGCCCAGTCACTGG  72 51
       rad3a NONE
       arsA2  588119 ..  588145 - -10.8  -3.14344   GACTGGCTGTATCAA         GCCCACGAGGAT TCG AACCTCGTCGGC         ATTCAGGACGCGCTC  67 229
   rrnAC0673  583741 ..  583752 -  -5.8  -4.33417   TCGATGGATAACAAA                GGCT TAGG AGCC                 ATCGTATTTCCGTTT  71 266
        polX NONE
   rrnAC0668  578824 ..  578843 -    -7  -3.33261   GGTGAACGGCCAGAA            CGCGACCG CAAT CGAACGCG             GCGACAGGGCTGTGG  55 151
   rrnAC0666 NONE
      abcP-2 NONE
   rrnAC0664  575260 ..  575294 -  -4.1   -4.2528   GGGCAAGGCAATAAA    GCGGCTGTTAGCG-CG GCGA CGACGCCGCCAGCGGC     CGGGGCTGTCAGAGT  63 66
   rrnAC0662  573278 ..  573288 -  -8.2  -3.01791   ACCTCCTGCTCAAGA                 GCCG ACC CGGC                 GATTGGGAATTCCCC  57 394
    rps10p-2  572752 ..  572765 -  -4.5  -3.82378   AGTTACTTATAAGAA               TCCAC AGGA GCGGA                CGGCGGCCCTACGAC  57 34
         ama  571239 ..  571266 - -13.5  -2.64107   GAAATCTGTATATCA        CCGTTAGCGGT GCTTCA ACCGCCAACGG         ACAGCACGATTTCAC  71 206
       ferA3 NONE
   rrnAC0655  567799 ..  567812 -  -8.1  -2.85999   TCACTGGACAGGATA               TCCGG GAAG CCGGA                TGGCTGCTTGCGACG  55 227
        cysH  566170 ..  566204 -  -4.2  -5.29445   GGTCAATAAGAAAAA     CACCGACACGGAAC CGGCGTC GTTCCGCGTCCGCT     TACATGTAGCCGAGG  85 25
   rrnAC0652  565591 ..  565604 -  -4.5  -3.55447   CTACCGACGACAGAA               CAGCG CGTC CGCTA                ACTCAGCCCAATCCG  54 43
   rrnAC0651  564114 ..  564135 - -11.5  -2.78463   ACCTCCGGGACGATA           TCCGCGCCG CTGT CGGCGAGGA            ACTTGGCAAGCCGTT  63 201
      abcS-1 NONE
      livH-3 NONE
      livM-3 NONE
      livG-3 NONE
      livF-3  555830 ..  555858 -  -7.3  -3.48924   CGACCTGCTACAGAA        CATCGACTCGGCG AAG CGGCTGGTCGATG        GCTGTCGGGAACTCT  60 257
   rrnAC0639  554363 ..  554373 -  -6.8  -2.55213   CATTGAGGGAATTGA                 CGAG GCG CTCG                 TCGGCATGGTCGCGG  50 320
       mcmA1  552334 ..  552350 -  -2.1   -3.6422   GATGGCTCGAAAACA              GGACGGC CAC GCGGTTC              GACTGACCTTACATC  48 34
       gloA2  551484 ..  551501 -  -4.7  -2.95298   CTGAGCGACCAGATA             CCCGACC AGGC GGCCGGC              GACACCCGCGACCGG  46 411
       rffH2  549777 ..  549793 - -12.3  -2.83908   AAAGCGAGTACCAGA              CGACTCG CAT CGAGTCG              ATGGCCGACCGCCTC  67 399
         sun NONE
   rrnAC0627  544630 ..  544644 -  -5.6  -3.54741   GACGACGGCGTGAAA               CTGTCC GGC GGGCAG               CGCCAGCGCGTCGCA  57 373
   rrnAC0625  542524 ..  542534 -  -2.4  -4.07687   ACCCTGCTGTTAAAA                 CCGC CCA GCGT                 ACTGACTTCGGTGCT  56 197
   rrnAC0624 NONE
   rrnAC0623 NONE
   rrnAC0622  539435 ..  539454 -  -5.7  -3.02144   GGATGCGCTGGAAGA            CGTG-GCC TTTCC GGCGCACG            AGCGCGTCGGCCGCA  49 303
        pecE  533764 ..  533779 - -10.4  -3.55814   GACGAAGCCACAGAA              CCGGCA GATT TGCCGG               GTGGAGGGGTCAGCC  74 278
   rrnAC0615  533086 ..  533100 -    -7  -2.79183   GGTACTTGTAGGACA               GCCCCC CGT GGGGTC               GCCAGAAGGTCTCGC  51 66
   rrnAC0614 NONE
   rrnAC0613  532086 ..  532132 -  -8.5  -2.87564   TCAGTGTCCGAGAGA GCGACCTGTCCGCCGTCGTCGCC GCC GTCGTCG-CGGCTGTC-GGCCGC TTCCAGTCGCTCCTG  57 279
   rrnAC0612 NONE
   rrnAC0610 NONE
   rrnAC0609 NONE
   rrnAC0608 NONE
   rrnAC0607  528862 ..  528884 -  -5.4  -2.79183   GGTAGGTCCACGAGA           GCGGACCGAC CGA GTGGGCACGC           CGCACCATGCACCGG  47 108
   rrnAC0606 NONE
   rrnAC0605  527774 ..  527787 -  -2.3  -4.77759   AGAACCGACGAAAAA               GCGGA GTGG TCTGC                TTCGGGGTGCTTCGG  69 47
   rrnAC0604 NONE
   rrnAC0603 NONE
   rrnAC0602 NONE
   rrnAC0601 NONE
   rrnAC0600 NONE
   rrnAC0599  524992 ..  525007 -  -2.4  -3.54741   TAGGATGCTTCGAAA              CGGCCA GAAT CGGCAG               CACAAACTCCGTCAC  48 145
   rrnAC0598 NONE
   rrnAC0597 NONE
   rrnAC0596 NONE
   rrnAC0595 NONE
   rrnAC0594  522182 ..  522192 -  -6.8  -2.62263   ACCGGGGCCATATCA                 GAGC GAA GCTC                 ACGAGACCACCCAGC  50 183
   rrnAC0593 NONE
   rrnAC0592 NONE
   rrnAC0591  520195 ..  520209 -  -2.8  -3.14881   CAAGGGTCTGAGGAA               CGATGT CGC ACATGG               CACGTTTATGCAGAT  44 251
   rrnAC0589 NONE
   rrnAC0588  518625 ..  518643 -   -11  -2.91144   GTAGCGCTGAAACGA             CTCCCACG CGA CGTGAGAG             GGGATTGTCCATTCG  70 127
   rrnAC0586 NONE
   rrnAC0585  518115 ..  518129 -  -4.3  -2.70932   GTGTGCTCCCAACCA               GTAGA GTTTA TCTAC               AGGTACTTCGAGCTT  43 18
   rrnAC0583 NONE
   rrnAC0582 NONE
         tnp  514432 ..  514468 -  -3.5  -4.07568   CCTGCTGGCCGAAAA    CGCCGTTGCCCTGTACT TCT ACTTCACCGCACCGGCG    ATGCCCGCGATTGCC  58 269
   rrnAC0576  512070 ..  512084 -  -2.8  -3.85114   AAAGTGTAGAGGAAA               TCGG TCTCGTT CCGA               CACGGTCGACTGCGT  53 78
       dgoA4  510642 ..  510681 -   -15   -4.0492   TAACGGTCACAGAAA  GCGACGCCGGCGGTGCTCG CTT CGAG-ATCACCGGCGTCGA  GTTCGAGACGGCGTA 100 123
        pepC  496214 ..  496233 - -10.7  -3.31501   AGTAAGTTGTTACAA            CGACGCC TTGGCC GGCGTCG             TTCAGTGGCTCACCC  70 35
       usp14  495651 ..  495663 -  -5.5  -2.87683   ATATCGCGGTATAGA                CGCCT GCA AAGCG                ACCCTGAAACGGAGT  47 55
        xop2 NONE
   rrnAC0558  494189 ..  494201 -  -4.1  -2.71712   TTGCCGCCGGCAAAT                CTGCT GGT AACAG                TTCAACGATAAGATG  42 43
   rrnAC0557  493523 ..  493533 -  -8.2  -3.13299   CGAGCACATGGAACA                 CGCC GAA GGCG                 AAACCGGCATGACCG  58 176
         htr  486365 ..  486375 -  -6.8  -2.95007   AAAGAAAGAATATGA                 CGGT GCT ACCG                 GCCGGAATCGTACCG  53 20
        glpK NONE
   rrnAC0549  483604 ..  483623 -  -7.8  -5.27938   ACCTGTAAATAAAAA            GCCGTATG AGTT CTTACGGC             AGGGGGATAGCTGCG  91 19
       cdc6j  482204 ..  482214 -  -2.4  -3.56092   CGAGCAGGTGCTAAA                 TCCG ATC CGGG                 AGCGGCTCGATGACA  49 190
        tyrS NONE
   rrnAC0542  475465 ..  475487 -  -3.3  -3.51076   CGACCAGAGAACGAA           CGCGGCG AAATTCAAA CGCCTCG           GCTGGTCGTCACTGT  48 378
        dinB  472918 ..  472943 -  -6.9  -2.62184   CTCTCCGTCAGACGA         CCGTCAACTGTG GTA CAC-GTTCACGG         CGGAGTCCGGGGAGG  50 449
   rrnAC0538  470597 ..  470640 -  -9.4  -3.61398   CGTCTGTGCGAACAA CCCCGCACAGATCG-GCGCGG CCG CCGCGCTCGACCCCGACGGTG TGGCCGTCGAGCCAC  68 313
        hlx4  469137 ..  469184 - -10.6  -4.14739   GCACGGAGGTCAAAA CGGAGGA-GACGTCGTCTACGTC GAC GAAGTACTCGACGTCGTCCTCCT CGTCATCGTCGTCGA  81 392
       cheC1  464337 ..  464363 -  -2.8  -3.07895   TGCACCCCGAAGACA         GCCGCGTTTACG ACA CTCATATGCGGC         GGTTGGACGCGACCC  43 67
   rrnAC0527  463912 ..  463927 -  -5.4  -2.78384   CGGCCGGTCAGTACA              GGC-CGA GAA TCGCGCC              GGCGTCAAGCAGGAG  47 2
   rrnAC0526  462863 ..  462875 -  -4.7   -4.4078   GCCGCGGAAGGAAAA                CCGCG TAA CGCTG                GACACGTCAACGACG  71 391
   rrnAC0523 NONE
       bcp-1  459309 ..  459332 -    -3  -3.35542   CCCACCGCGAAAAAT          CCCCCT-TCCG GCG CGGTCAGGTGG          CGGCGTCAATAACCT  46 18
   rrnAC0521  458437 ..  458449 -  -4.8  -2.75891   ATAGCTAGGGAAGCA                CGGT ACAAA ACCG                TTGTGTCGGTCCGGT  44 41
   rrnAC0520  457613 ..  457632 -  -9.2  -3.56568   GAACCACCCTCGAAA            CGGACGGG ACGG CCTGTCCG             GCCTGTGGCTCCAGT  68 397
       alaS2  455270 ..  455282 - -10.5  -3.14132   CGGCGTTCTCAGCAA                CCCCG ACC CGGGG                AACCTTCTCAACCCC  64 520
       hpcEa  450676 ..  450695 -  -6.4  -3.49475   GGGAGGGCCACACAA            CATCGTCT CAAA AGGCGATG             GCCCGCTCAACTCGG  57 184
   rrnAC0509  448760 ..  448790 -  -8.9  -3.17075   CGGGGCCGAAGGCAA      CGGCGGCGCGTTCG CCTT CGACC-CGCCGGCG       ATAAACGTCTCGACC  58 266
        phr2  446666 ..  446687 -  -7.9  -3.14468   CGCCACGAGATGCAA           CAGCGGCAG GCGA CCGACGCTG            CGGACGGAGACGAGT  57 78
        ycdH NONE
        zurA NONE
        zurM  438324 ..  438341 -  -7.7  -3.68325   GACAGGGCAAGATAA             CGATAGC GACG GCCATCG              CCGGGACCGATATTT  65 229
   rrnAC0484  429956 ..  429972 - -10.1  -3.33171   GGTAACAATGACCAA              CGCTCGG GGG CCGAGCA              GCGAGACACTCGAGG  66 302
   rrnAC0478  424236 ..  424248 -  -3.3  -3.74158   AACGTCACGAAAACA                CCTCG CTC CGACG                AAGACACCGACACGC  54 86
        sir2  417995 ..  418005 -  -6.8  -2.85351   TGGGCCGACAGGAGA                 GCTC CGC GAGC                 GCCTCAGTAAAGTAG  50 350
   rrnAC0468  417283 ..  417298 -  -6.1  -2.84098   CGGTCGAACGAACGA              GACGG CACTGC CCGTC               AGGCTCGGTCGACGG  49 24
       gspE4 NONE
   rrnAC0464 NONE
        ligA  411379 ..  411389 -  -2.4  -3.53012   CGGTCCGTCTCGAAA                 CGGC CCA GCGG                 CGCTACTGTGACTCG  46 28
   rrnAC0462  410541 ..  410554 -  -2.3   -3.0094   TTTGACTGACAGATA               GACCG TCTG CTGTC                TCGGGTCGCCGAAGA  41 53
   rrnAC0461  410012 ..  410029 -  -9.9  -2.59431   TCGGTCGAGAATCCA             TCAGTCG TGAT CGACTGA              CCGGTCTTGTGGCGG  62 8
       pknA2  408467 ..  408486 -  -2.1   -4.5032   GATATCAACAAGAAA            GCTGAGCA GCAGG CGCTC-GC            TTCTCGGGGGCTTGA  65 122
        gyrB NONE
        gyrA  400526 ..  400548 -  -4.6  -4.57341   AACGTGGGCGAAAAA           GGCCGCTCGC TTC GCTCGCGGCT           GCTATTCAGTTTCTG  71 27
   rrnAC0451  397687 ..  397703 -  -3.6  -3.56862   ACAAACCCTTTGAAA              TCCCTC TCAGC GGGGGA              ACAATTCCACAGCGC  52 113
       yjlD1  396340 ..  396360 - -18.3  -2.89971   GTAGGAGACAGCATA            CCGCTCGCC AGT GGCGAGCGG            TTTCACTTCTCGCGA  90 142
   rrnAC0441  390852 ..  390873 -  -9.3  -5.10767   GAGGTAATATAAAAA           GCCCACGGC TACT GCGGCGGGC            GAATCAAGTGGAGCG  91 44
   rrnAC0440 NONE
   rrnAC0439  389949 ..  389971 -  -7.6  -2.64616   GGCTGACGGAGACGA           GGCGGTTGCG ATT CGCAACCTCG           AACTCACCGAGTAAC  53 67
   rrnAC0435 NONE
         act NONE
   rrnAC0433 NONE
   rrnAC0432  384517 ..  384529 -  -6.9  -3.19513   ACAACGGCAACCGAA                CCGGC TTT ACCGG                CGCGACCGAGGTCAC  53 308
        exoM NONE
        lpg3  379227 ..  379270 -  -8.6  -2.54523   CGATACGGGAAGCTA CGACGAGCTAGTCGGGCTGA CCGA CCTGCCCTGCACGCTCGTCG ACACCGCTGGGCTCG  53 393
   rrnAC0425 NONE
   rrnAC0424 NONE
   rrnAC0423  371783 ..  371814 -  -4.4  -2.57132   GTGGGCTTGGATAAG      GTCGTACT-CCGAAA GGA TGTCGGTAGCACGGC      GGTACGTCGCCGGAT  43 279
       gtr-2  370730 ..  370742 -  -4.7  -3.61902   GTTCAGCACAGAGAA                GCTCC CCT GGCGC                GGCACGCTCGTCGAC  55 211
         gtl  368753 ..  368779 -  -8.7  -3.82811   AAGGAAACAGTGAAA        GTTCCACGGGTC ACCT GACCCGTGGT-C         GTTTACATTACTCGT  71 33
       doxD4  367446 ..  367462 -  -2.1  -2.89191   GGAGACCGGCATAGA              CTGGGTC GCC GCCTCAG              AACAGGGACAGGCCG  41 22
        rhoM  365341 ..  365359 -    -3  -4.16279   GACAGCACGCGAAAA             CGAACGGA AGG TCGGGTCG             ACGACGCCAGTGTCG  61 361
        lemA NONE
   rrnAC0408  357902 ..  357914 -  -6.9  -3.53444   TGAGCTCTGTCCAAA                CGAGC AGT GCCCG                TACAGGAGAGCAGAC  57 468
   rrnAC0403  354160 ..  354174 -  -8.5  -3.65199   AATCCGTCATCGAAA               CCGCC GACGA GGCGG               ACGTCGATCTGCTCG  65 272
   rrnAC0400  352788 ..  352800 -  -6.3  -3.32022   GGCGTGAGACAGGAA                GGATT GAT AATCC                GTCTGCTCAGCACTG  54 52
   rrnAC0399  351532 ..  351542 -  -2.4  -2.91912   TTATGCAGGCACAGA                 CGGG GGA CCGG                 TAAAACGAGTTCGGT  41 40
   rrnAC0397  350103 ..  350126 -    -8  -3.72576   CTCCCGGTCACGAAA          GGCCGTGTCG TTGT CGGCACTGCC           ATCGGCCGGGCGGCG  65 520
       arcR1  341637 ..  341661 -  -6.4  -2.87931   GTCATCGCTGACACA          CAGCGACG AGCGTCTGA CGCCGCTG          TTACGTGCTCCGGTC  49 26
       gdhA1 NONE
        arg2 NONE
        gabT NONE
       glnH1 NONE
        glnP NONE
       glnQ2 NONE
      yckA-1 NONE
   rrnAC0376  332847 ..  332857 -  -3.2  -3.02144   CGACGTGGCCCAAGA                 CGTC ATC GACA                 CGTACACCCACGAGT  43 443
   rrnAC0373  329126 ..  329146 -  -8.2   -3.7941   GATCTTGCAGAACAA            CTCGCCGG GGGCT CCGGCGAT            CTTGAGACCGTTCTG  69 492
         tnp NONE
         dbp NONE
   rrnAC0366 NONE
         asd  320831 ..  320845 -  -3.4  -4.58395   GTCAGTTCCGAAAAA               CCGCAC TCG GCGAGG               CCGACCGTTACAGAT  67 33
   rrnAC0363  319878 ..  319896 -  -4.5  -3.85698   TCGGGCTGGGAGAAA             TCGGCGA AGCAA TCGTCGA             CCGCGTGCAGGGATT  58 510
        hlx7  318682 ..  318705 -    -3  -2.55074   CTGAACTGGAACGCA          CTGTGCCCTA CGAC TCGGACACTG           CGTCGGCGAGTGATA  39 9
   rrnAC0359  317059 ..  317084 - -14.1  -3.13164   GGCGTAATCACCGAA         CGCCCAGACGGT GCA ACCGTCTGG-CG         GGTCGTTGAATAACG  81 175
       imp-1  315409 ..  315419 -  -8.2  -2.94416   GAGCCGGAGGAGATA                 CGGG TAG CCCG                 CGTTACCCCTCATAT  58 28
        dcuC  312898 ..  312913 -  -6.8  -4.02571   GAACGCATGAAATAA              TCGCCA TTAG CGGCGA               CCCGTCTCTCACTAC  67 428
       dnaJ3  308680 ..  308692 -  -6.3  -3.14051   TGACCGGCATCAAGA                TCATC GAC GATGA                GCAAGACTACGACTA  53 401
   rrnAC0349  306946 ..  306968 -  -6.9  -3.34192   AACGCTGTCAATGAA          CTCCGCGGCG GAAG CGTCGCGG-G           TGGGTTCGTCTACGA  55 272
   rrnAC0347  305233 ..  305247 -  -6.4  -3.09635   AGGCCGAGGAGCTAA               CACTGT TTC ACAGCG               GCGACTAACCCTGGG  52 30
         fba NONE
   rrnAC0343  303066 ..  303077 -  -5.8   -4.2687   TCGAAAAATCAGAAA                CGGT GCGG ACCG                 CTCAGAACTTCTCCA  69 27
   rrnAC0328  290367 ..  290380 -  -2.3  -2.78816   GTATCGCCCACGACA               GCACC GCTC GGTGG                ATGCAGCCTGTTGTG  39 45
   rrnAC0325  288344 ..  288360 -  -4.4  -4.07687   ACGGCCCGGGTAAAA             CGGCGTC GTTT GAC-CCG              ATTTAGCCGAGCACG  61 28
   rrnAC0324  287488 ..  287510 -  -7.6  -2.86181   TGACAACACGAATCA           CGACCCCCCG AAA CGAGGACTCG           TACCCGACAACCACA  54 420
       crtI2 NONE
        ubiA NONE
   rrnAC0318  282618 ..  282651 -    -3  -2.71712   CGTGGTTGCTTAAAC     GCTTGGCCTGTCTCG GCGGT CGTGACAGGCGG-GC     AACAGCAAGCCACGA  40 43
        htlC  281620 ..  281633 -  -2.3  -2.66435   ACTCGGAGGACATTA               CGACA CCCT TGACG                AACAACACTGATAAG  38 143
   rrnAC0316 NONE
   rrnAC0314  280113 ..  280123 -  -2.4  -4.67755   ACACCGAGGCAAAAA                 GCCG TTA CTGC                 TCGTCTTCGATCTCG  65 19
        rpoM  279625 ..  279637 -  -7.7   -3.5764   AAGGGCAGGTCGAAA                CCATC GCG GATGG                CGGCGGATCGCCGCA  62 149
   rrnAC0311 NONE
       purD1 NONE
   rrnAC0306  275565 ..  275575 -  -3.2  -3.09516   GTGGTCATCACTGAA                 CGCT TCC AGCA                 TCACGCTCAAATCCC  43 114
   rrnAC0305  274482 ..  274499 -  -3.3  -3.33815   ACTGCTGCGAAGGAA             CTCGACG CGAC CGACGAA              ATAGAGGGGCCGCCA  46 73
        ilvD  270375 ..  270390 - -10.4  -3.36175   AATCGCCACGGAGAA              CCAGCC GGAC GGCTGG               GACCAGATGACACTG  70 160
   rrnAC0301  268485 ..  268502 -  -9.1  -3.63895   GTGAACGAGGTCAAA             GGCACCG GAAG CGATGCC              GACGTTCACGTCCTT  68 64
   rrnAC0299  266175 ..  266207 -   -12  -3.15544   CCGTACCTGTACGAA      CTGGCGAACGACGC GAACG GCGTCATCCGGCAG      AACATCTGGGCCAGC  70 190
       htrA1  262124 ..  262141 -  -3.3  -3.20382   GTCCAGACGCAGTAA             CCGCGGT CTGG ACAGCAG              ATTCGGCTGCCGACG  43 45
   rrnAC0291  257710 ..  257726 -  -8.7  -3.18681   GTGGAACGGCACGAA              CTGACCA GCA CGGTCAG              CGTTTCAACCCGGCT  63 40
     eif2BD1 NONE
   rrnAC0288  255500 ..  255519 -  -6.3   -3.3785   CCAACCCACCCACAA            GCGCCCG ACGCAG CGGCCGC             AATCAGACTGCTCAC  55 522
   rrnAC0285  253687 ..  253700 -  -3.1  -3.73775   GTCATCGGGAGCAAA               CAGGCG AGT CGC-TG               GCGACAGATGATCCG  54 134
   rrnAC0283  253288 ..  253330 - -11.9  -2.64616   CGCCGACGTACAGTA CAGGGCGCTGGCCGACTACG TCCG CG-AGACGGACATCGCCCCG GCGGTCGACGGACGA  65 60
   rrnAC0281  251512 ..  251554 -  -3.3  -3.89346   TGGCTATCTGATAAA CGTTCCCACTGGCCATGCTG TTGA CAGT-TCGCCTGGGGAAACG GCCAGGGAAACAAAC  56 161
   rrnAC0280  251042 ..  251058 -  -2.2  -3.54382   CGCAAGAAAGACGAA              CGCG GTTATGAGG CGCG              GAAGTGCGTCAATAA  48 114
   rrnAC0279  250553 ..  250567 -  -2.1  -3.37487   CGATAGGCTTAAACA              CCACGT GTGA ACG-GG               TAGCGCGGCCCTCAC  44 47
   rrnAC0278  249614 ..  249624 -  -4.6  -2.87564   GGATTGTTTCAGATA                 GCGC CAT ACGC                 CATGGCATACGCGAG  44 8
   rrnAC0277 NONE
   rrnAC0276  248222 ..  248246 -  -3.6  -3.08032   TCTTTTTGAAAACCA          TCTGCGTG CTATTTGTT CACACAGA          TATGTGATAAAAGTA  46 49
        ddeA  247586 ..  247602 -    -5  -3.18274   GCGAGGTCAACTGAA              TGGGGG GCGTT CCCCCT              GTGCCGGCGTCACTG  50 445
   rrnAC0271  242612 ..  242643 -  -3.6   -4.2558   GAGCGGTCATCAAAA      TCGTCAGCGACGC GAACTGA GCG-CGCGGACGG      CGCTACAACCGCCAT  63 50
        imd1  239544 ..  239563 -   -10  -2.69471   CGAGTCCTACACAAT            CGACAACG ACCA CGTCGTCG             CCTGGGAGGAGTCAG  60 272
       hbd-1 NONE
   rrnAC0263  236360 ..  236375 -  -4.6  -3.59315   TTAACGATTGCCAAA              CGCGAC CGCC ACCGCG               AGTGACTGCCATGGC  54 42
   rrnAC0262 NONE
       eef1b  235854 ..  235892 -  -4.5  -4.46926   GAGCCGAGTAGAAAA  CGACAGCGACGAGTCGAC TACA GGCGACCGGT-GCTCTCG   ATGGAGACCGACTCG  68 4
      rpl21E NONE
        rpb4  235085 ..  235112 -  -2.6  -4.17516   TCGAAATCAGAGAAA        GAGCGGCGGCAGC CGA ACTGACGGCG-TC        GTTACGCGTACTGCT  56 27
   rrnAC0258 NONE
        ksgA NONE
        hemK NONE
   rrnAC0255 NONE
        metE  230575 ..  230604 -  -2.2  -3.79419   GTTCGCTACAAAACA      GTTGA-CAG-CTCG CGGT CGAGACTGCTCACC       GATTCAATCGTCCGC  51 84
   rrnAC0253  229408 ..  229420 -  -9.1  -2.72511   GCTACGCGGTTAAAT                CGTCG CGT CGACG                CCCGGTTCCAGCAGC  59 7
        pfk3  224654 ..  224666 -  -4.7  -3.01924   TATGGTGCCCGAAGA                CGGCG TTC CGCGG                CTGGTACACGACGAT  47 421
       folP3  221243 ..  221282 -  -3.4  -3.40403   TGTGTCCGACGATAA  CGGTGAGCGGATCGC-CCG TGC CGACACGACCCTGACACCG  GGGAGCCGCTACGTT  49 230
       trkA7  218128 ..  218144 -  -2.9  -4.40572   AGAATTGCTAGAAAA              CCAATGG AGT CGATCGG              AGCGGCACTCTCGGC  64 256
        mer2  215527 ..  215541 -  -5.6  -3.92143   GAAAAGCGCCAGAAA               CTCCGC TGG GCCGAG               CGCCTGCTGCGCTGG  62 134
        otsA  212937 ..  212955 -  -5.9  -3.14132   CGCTGTCTCGACGAA             CGTCTCG GCCAA CGGGACG             ACGGACACGGCCAGT  51 222
   rrnAC0234  210988 ..  211014 -  -2.9  -3.71913   TTCACACGCAAAATA        GCGTCCG-AGCG CTTA CTCTGCGGACTC         TGCTGCCTCTTCGAC  53 11
   rrnAC0231  207617 ..  207629 -  -9.1  -2.90797   CTGAGACAGAGTACA                CGGTC ACC GACCG                AGAGACGCTTCTGGA  58 366
       nhaC1 NONE
   rrnAC0228 NONE
        ocd3  203845 ..  203864 -  -4.2  -3.29096   CGGATGAACGACCAA            CCGACG CCGTGAAC CGCCGG             GATTACACCATTTCG  49 28
       iunH2  202694 ..  202734 -  -4.6  -3.28472   CCCCAGTAAAAACCA GGGACAACACGCGGCGACA GGAC CGGCGCCACAGGTC-TCCC  ACAGCGGCAACCACG  49 82
   rrnAC0225  201483 ..  201495 -  -4.8  -2.87132   CGCTGCGGTCATACA                CAGG GGTAG CCTG                ACACGTCGCTTAAAT  44 108
       aglA1 NONE
       camH3  198885 ..  198909 -  -3.4  -4.56597   CGCCCGTCGCAAAAA          GCCACCTGCC AAGTG AGCGGGTGGA          CTCGCTCCCACGGCG  67 47
   rrnAC0222  198605 ..  198621 -  -6.5  -2.98823   CGGTGGGGACACACA              TCACCCT CAT AGGGTGG              GACCGATAAACGAGT  53 95
   rrnAC0219  196390 ..  196405 -  -7.5  -3.35046   CGACCGTGTTAAACA              CCCGG TTTCGC CCGGG               CCGTTCTCTCTCCGT  59 89
        rpoM  195822 ..  195834 -  -4.7  -4.40561   GGTCGCGAAAAAGAA                CCGCC ACT GGTGG                TCGAGCCCGATTGCG  68 217
   rrnAC0217  195288 ..  195301 -  -8.1  -3.55761   GACTGACGGCTGAAA               TCCGC GTTC GCGGA                GCGCCCGTTGCCCGC  66 129
   rrnAC0213  192027 ..  192060 -  -3.1  -4.91109   CCCGTATGACAAAAA     GCAT-TTGCTGCTCCC GTC GGGACGAGCGATATGC     GCCGCCGCACCCTCC  75 508
        dapA NONE
        dapB  187115 ..  187141 -  -2.3  -3.56325   CGGCGACAACCAGAA        GTGGACCTTCGAG CAA CT-GTAGG-CCAC        GCAGCGTCGCCCTAC  48 401
        dapD  182815 ..  182829 -  -2.7  -3.28712   TCGCTTCGCTCAGAA               CCTCG CTACT CGCGG               GTCACTCCGTTCCCC  46 69
   rrnAC0203  181961 ..  181971 -  -8.2  -3.72141   AGAGTCATACCGAAA                 CCGC GGC GCGG                 AGCCATCTGGAGGCC  69 116
       aldY2  178909 ..  178921 -  -3.4  -2.58714   GGTCACATCAATCGA                GTGA GATAT TCAC                CGTCTTCGTCTGCGT  40 5
   rrnAC0200  178508 ..  178521 -  -2.3  -2.64616   CCCTGAGCGACAGCA               CAGAC TGCT GACTG                CCGAGTTCACTGTTC  38 32
   rrnAC0199  177860 ..  177873 -  -6.7  -2.75064   GTCGGGACTCAACGA               CACGT CGGT ACGTG                CGCCATGTACTTCGA  51 79
         odc NONE
        argE  175127 ..  175171 -  -7.8  -3.53444   TCAGCGTCTGCGAAA GGCAGGTGCGAACGAGGTTATC GCC GCTGCCCCCGT-CGCACC-GCC GGACGTGCTCGATGA  60 214
        purH  168010 ..  168030 -  -4.7  -3.33922   ACGCCCCGGAAAAAG            TCCGCCA TCAGTCG TGACGGA            ACCACCCATAGACTC  49 84
   rrnAC0188 NONE
   rrnAC0187  166653 ..  166667 - -11.4  -2.62735   AGACGGCCGAGACCA               CCAGCG ACG CGCTGG               CTCTTCGGAACCGAC  67 307
   rrnAC0185  165577 ..  165594 -  -2.5  -3.03007   AAGACGCCCCGAACA             GCCCGCC AGCC GTCGGCC              TTCGCTGTCCTGCGA  41 48
        folP  162940 ..  162962 -    -2  -3.11361   AAAGGTCAACAGACA           TAGGGG TTATATGTTCG CCCCTA           ATTCTCACCATTGAG  42 121
         htr NONE
       ubiE2  160424 ..  160471 - -10.4  -2.52464   GCCGCGGCGAACTGA CCACGCTGGTCGTCTCCCGCGTC GGC GACGAGGGTATCGACCTGC-CGG ACGCCGAACTCGCGC  59 271
       nhaC5  156821 ..  156860 -  -2.9  -4.39002   AAATCGCCGACAAAA TCACCGAATCGG-CCGGCTT CGA ACGCCGGACCG-T-CGACGA GTCCTGCGCCGAGTT  64 162
         pop  153958 ..  153978 -  -3.1  -3.30124   GTGCACCGGTGACAA            CACGCGTAC AGT GGACCCGCG            ACAACGTTAGTATGA  46 46
   rrnAC0176  153328 ..  153353 -  -4.6  -3.70853   GGAATGAGTGAAGAA         GCGGCCATCG AAGCGG CGACGGTCAC          CGGCGTTATCTAAAC  57 35
      bglX-1 NONE
   rrnAC0172  148013 ..  148037 - -13.6  -3.31144   TGGCGAGGCCTACAA         CGTCGGCGACG AGCA CG-CGCCGACG          CTCCGGGAGTGGGTC  77 326
   rrnAC0167  139335 ..  139359 -  -6.9  -3.09987   CCAAGAGCTACTGAA          CGGGCCCGAGC GGA GCGAGGGACCG          AAGTTTTCGCCGACG  54 157
   rrnAC0161  135232 ..  135258 -  -7.3  -3.64703   CGCTGCCCACGGAAA        CCGGGCTACTCG CTCT CGAACAGC-CGG         TCGAGTAGCCGGGTG  63 4
   rrnAC0160 NONE
   rrnAC0159  133749 ..  133762 -  -3.8  -3.38046   TCCTCATCTGAAAGA               CCGT TCTGGT ACGG                CGGCCGAAAGCAGGA  50 62
   rrnAC0158  132520 ..  132530 -  -6.8  -2.94739   AACTCCAAAATACCA                 GGAC AGT GTCC                 GAAATGCGGCTCAGT  53 156
       epf2b  129264 ..  129277 -  -3.1  -2.75975   CGCGAACAGAGAGCA               GC-GAC CGG GTCAGC               GGAAGCGGAACGTTT  41 21
   rrnAC0154 NONE
   rrnAC0153  128619 ..  128636 -  -6.9  -2.59191   GGATACTGTGAGAAG             GCGGACG TAGC CGTCCTC              AACGCCTTCGACAGC  50 174
   rrnAC0150  126229 ..  126259 -   -11  -3.73775   GTTATCTCGACCAAA       CAGCCGCCAGAGCC GGA GCCGCTAGCGGCCG       CGCTCGCCGACTACG  80 16
   rrnAC0148 NONE
        tppA NONE
       cysT2  121116 ..  121136 -  -3.9  -3.63991   GACCAGCGTGAAGAA            CTCGCCGTC CCG AACGGAAAG            CGACAGGTCCTCGAC  52 135
       potA3  120059 ..  120079 -  -7.5  -4.08394   ACAGGTGGGTTAAAA            CAGACACCA TTC CGGTGTCGG            CGTGGGGATTGATAG  71 42
       nhaC2 NONE
       sdhA2  116216 ..  116229 -  -3.1  -3.44051   CGGTGACGACCAGAA               CAAGT GTGC ACTCG                TTGCTGAGGAAACTG  49 259
      eif2B1  114485 ..  114499 -  -3.4  -4.39877   GGAATAAGGAAGAAA               CGTAGC CGC GCCGCG               GAAAACAGGCTTCAG  64 37
   rrnAC0136  113051 ..  113062 -  -5.8  -3.28924   GATTCGGGCGGAGAA                GACG ATAT CGTC                 GAGTCATTCACGATT  52 265
   rrnAC0133 NONE
   rrnAC0132  108962 ..  108984 -  -3.3  -5.03715   ACCACTCCGAAAAAA           CGTGGGCGA AAAAG TCGACCACT           CACTCCGCTCGTGGT  77 45
   rrnAC0131 NONE
         htl  105490 ..  105514 -   -10  -3.85817   ATCGTCTCGCACAAA         GGGCCGGCCGGC TAC GCC-GCCG-CCC         GGCGGCTCGGACGTA  76 360
        aroA NONE
   rrnAC0126 NONE
        aroC NONE
        udg2  100265 ..  100287 - -13.4  -4.21974   CGAGCACGCAAGAAA           GCGACCTGCC TCT GGCAAGCCGC           CGAATGGCTCAGCGG  93 198
   rrnAC0120   98635 ..   98658 -    -6  -3.55444   CCTCGATCCGGTAAA          CTGTCCTTACG AAT CGGAAGG-CAG          CGAATTCTGTCAGCC  58 431
   rrnAC0119 NONE
   rrnAC0117   96823 ..   96846 -    -6   -2.8474   GGCCACCCACAAGTA          TGTGTCGTGC CCAC ACACTACACA           ATCAGGCCTGTTCGA  49 27
   rrnAC0116 NONE
   rrnAC0115 NONE
       guaB5 NONE
        pai1   94300 ..   94320 -  -3.9  -3.22091   ATTTGAACCCACGAA            CTCTCGATT ACA AGTCGAGTG            CTTGGACCACCCAAG  48 83
   rrnAC0112 NONE
   rrnAC0111   92464 ..   92506 -  -4.7  -2.94099   TGCCCCGACGATACA GACGTCAGCCTCAGTCG GAGTTCGGT CGTCTGCGGCCGTCATC GTTCACCTCCCTCCG  46 21
        betA   90766 ..   90787 -  -3.7  -3.54424   CGGTACGGTGGCAAA           GACGCGGCAT GCA ATGGC-CGTC           TCTGGCGGCGCACAG  52 61
        msrB   90049 ..   90087 - -10.9  -2.96216   GGCGACGAGCAGATA  CTCGACAGCCAGCGTCCC GGCT GCGACGCCGGCCG-CGCG   GAGCCACGGAAACGT  67 227
   rrnAC0108   89366 ..   89377 -  -5.8  -3.16881   GACCGACTGGACGAA                CTCG GTAT CGAG                 TACGACAGCGTCTGG  51 175
   rrnAC0101 NONE
   rrnAC0100 NONE
   rrnAC0099 NONE
       alkK1 NONE
        mer3   80727 ..   80739 -  -7.7  -3.11687   CGAACGAGGACGCAA                TCGAG TTC CTCGA                AGACCACGGCTGGGA  56 116
        htlD   70474 ..   70501 - -15.6  -2.78935   ACACCGGCGACGATA        TCGACGCCGTCC GTGA GGAGGGCGTCGA         CGTGATTCACTGGGC  78 236
   rrnAC0057   48755 ..   48788 - -10.3  -2.56914   CACGGCAGCAATCGA     TCGGACGACG-CAGCG ATG CGCCGGCATCGTTCGA     CGTAGCGATGTGTCG  64 126
        mrp1   47116 ..   47138 -  -4.7  -3.54543   AGTCAGTGGTTGAAA           CGGCTGGCG GTGAG CGCGAGCGG           GCGGCCTTCGAGCGA  55 516
   rrnAC0050   42927 ..   42942 -    -6  -2.57344   CACCGGCGCGACAAT              CCGCCC GTCA GGGCTG               TTGCTCCCCTTTGTC  46 368
       coxB1   38032 ..   38047 -  -2.5  -5.02074   CCAGCGTGGAAAAAA              GAACG TGTCAG CGTCC               GCGCTACTCGCTGCT  75 29
       srp19 NONE
   rrnAC0040 NONE
   rrnAC0039   34857 ..   34873 -  -9.3  -3.14132   CGGGTCGTTCATCAA              CGCCCTC GAT GCGGGCG              TCGTCGATGAGGACC  61 262
   rrnAC0036   32678 ..   32693 -  -4.6  -3.05715   AACGGTCGTATCGAA              CTGTCC GCTC GGACGG               CGCTGGTCGCCGTCG  47 424
   rrnAC0034 NONE
        rad2   30752 ..   30765 -  -4.5  -4.15565   GCCAGCACGTCAAAA               TCCGG TTCC CCGAA                AACGCCATCCACCTC  63 173
        fumC   25712 ..   25738 - -13.6  -3.14132   CTCCGCTCGCACTAA         TGAGGGCCGCGC TTC GCGCGCCCCTCG         CTACTCCTCGCCTAG  78 26
   rrnAC0025   24319 ..   24335 -  -5.7  -3.56821   AGGATATCGGCGAAA              CGACAGC GGA GCGGCCG              GCGTGGCTCAACGAA  57 93
        gatE   21214 ..   21225 -  -3.6  -4.56883   TGAATACGAAACAAA                CCGA GATA CCGG                 ATTCGCTTCCAGTGG  69 414
         boa   17861 ..   17877 - -10.9  -3.02144   CGAGCGTGCCGAAGA              CGACTGA GGG TCAGTCG              AGCTTTTCAGACCCA  67 19
        tfbA NONE
   rrnAC0015   14813 ..   14842 - -12.1  -4.07568   CGCGCCCCTCGAAAA       TGCGAACGGCGAC GAAA GGAGCCGTTCGCA        GGGAGCGACCTTCGT  87 103
       adh11   10464 ..   10476 -  -5.5   -4.1822   GCCCATCTCAAGAAA                CCCGA GGG TCGAG                TCTGTGGACCGACGA  64 62
       ywfD1    9659 ..    9678 -  -4.8  -3.99324   CGTGACGACGAGAAA            CGCGGGGC TAAG GCCGGGCG             GCAGGCAGGCCAGAT  59 54
         nac    8063 ..    8074 -  -2.2   -5.0133   TACGGCTGGAAAAAA                CATC TCGC GACG                 ACCGGATACACCGGG  75 97
   rrnAC0006    5409 ..    5465 -  -8.1  -3.01791   ACGTGTTCGCGAACA CGACCT-CGGAGC-CGAC-CGAGTCCAT AGAC ATGGACGCGCGCCACGCCACGGAGGTCG TCGGGAGTGGCTGGC  57 239
        accA NONE
   rrnAC0003    2964 ..    2980 -  -2.1  -4.01853   GAACATGACCACAAA              CCGACTC AGG GTGTCGC              CGAGCAACTGACAAA  54 54
       accC2     988 ..    1030 -  -3.2   -3.3761   CGGCCGGAATAAAAG GCG-TCTGCAGTGCGCGGC GGGCAG GCCGCGCTCACCCGATCAC AAAGAGCAAGTCGCC  46 14
        birA NONE
    rrnB0003    6453 ..    6487 +  -6.3  -4.29929   GCCCCGTCGATGAGT     CGTGCTACGGCGTCG CTGAA CGACGCATTGTCACG     TTTCTTCGCTTTGAT  69 28
    rrnB0005    9618 ..    9639 + -11.5  -3.52341   GGAATCATTCGTGTC           GGGCACCAC TGGC GCGGTGCCC            TTGTCCTCTTCGACT  75 422
         tnp   13412 ..   13426 +  -4.2  -3.27436   AGATTGTCGTTATTT               GCAGCG ATT TGTTGC               TCTTCTGAATCTGTG  48 128
    rrnB0010   14962 ..   14976 +  -9.2  -3.34398   ATCCCTTCGGCTTCC               TCGCGG AGT CCGCGG               TCTTTCCAAGCACCG  63 375
    rrnB0013 NONE
    rrnB0014 NONE
    rrnB0015   17407 ..   17420 +  -6.7  -3.08032   AAGCAAGCGTAGAAC               GTGAG ACTC CTCAC                TCGTTTTCCAGCGCC  54 165
       flaA1   19131 ..   19143 +  -4.7  -3.19026   GATAACGCTCGACAT                CGGAG CCG CCCCG                TTCGATGTTAGCGTC  47 166
    rrnB0019   20369 ..   20379 +  -2.4  -3.84451   AGGTTGCCGCCTAAT                 CCCC GCA GGAG                 TTTCGATTTCAGGGA  51 513
    rrnB0021   21566 ..   21579 +  -3.1  -4.16943   CCACGACCAAGTCTG               GCCTAC ACT GT-GGC               TTTTGGGGTATACGA  58 85
    rrnB0022   22281 ..   22299 +  -5.3  -3.33815   CACGCCTACCGAGCA             GTTGTTC TAGGT GAACGAC             TTGATTGGAGACGGT  52 57
    rrnB0025   24911 ..   24923 +  -6.3  -3.67843   GGGTCAAAACACCTG                TTGTC AAC GACAA                TTGTTACCGATTTTG  58 69
    rrnB0027   26431 ..   26471 + -24.1   -3.1485   CCTGCGCTCGTGCGT GGGC-GCGGCCTCGGGCG TGCGTT CGCCCGAGGCCGCAGTCC  TTCACTGATTCGTTG 100 224
    rrnB0031   30778 ..   30813 +  -9.6  -3.61178   GATATCGAGTTCTTC    CGCCGCGTACTCCATCG TGG CGAGGGCGAACGCG-CG    TTTCCGGTCGATGGA  68 332
    rrnB0034   31597 ..   31611 +  -2.7  -2.92463   ATTTAAGACCAGTGG               CTGGG GAGTA CCCTG               TGTATCAATGATACA  42 64
       nadC2   33425 ..   33435 +  -2.4  -3.98256   GACGGTACTGACGCT                 CGGC TAC GCGG                 TGTTTTTACTGCCAC  54 215
    rrnB0037   33738 ..   33754 +  -2.2  -2.72049   GGATAACTCTGGGTT              CCCGAA ATCGG TTCGGA              TGATTCCCCAGTATG  38 56
       usp11   34414 ..   34434 +  -9.7  -3.02043   TCAGAGACACAGCGT            GAGTCCGGA TTC TGCGGACTC            TCTTGCAAGCCGCTT  65 154
       xseA2 NONE
     exoVIIB   37794 ..   37817 +  -9.6  -2.60615   GTAGATATTCGCTGA          GCACCCA-CGT TGA GCGGTGGGTGC          GTATTTGGACACACT  62 390
    rrnB0043   38546 ..   38557 +  -2.2  -3.05816   GACCGCGAGGCGGTT                CGAG ATAT CTTG                 TTGCATACCGCCTCC  42 217
    rrnB0045   41072 ..   41094 +  -5.4  -3.41229   CTTTCGCCGCGTTGT           CGAGCCTGGG GAA CACGGCCTCG           TTCTCGTCGGGCTCT  53 497
    rrnB0047 NONE
        apbE NONE
    rrnB0050   43717 ..   43730 +  -2.3  -2.62616   CTGATGTCGTCGAAA               CGACG GGGG CATCG                TAATGTCACAACTCG  38 9
    rrnB0051   44461 ..   44475 +  -7.8  -3.10112   CGAGACCGTCGATTG               CGCCTT GTC GAGGCG               TTCGCTCAGTTCAGT  54 211
    rrnB0064   52782 ..   52799 + -11.3  -3.66883   GGGCGATTTTGTGTC             GCCTCCA TGGC TGGAGGC              TTTCCAGTATGTTGC  77 57
    rrnB0065   53718 ..   53733 +  -6.8  -2.98942   TAGTCTGGTGGTTTT              TCACCG GAAG CGGTGG               TGTGTATGCACGCGT  53 111
    rrnB0071   62240 ..   62256 +  -5.1    -4.386   ACACGGAACTGAACC              GTCCG ACTGATA CGGAC              TTTTGTAACGAATTA  70 16
    rrnB0075   64065 ..   64079 +  -5.7  -3.54459   TGATGTTGAAGTACT               GAACG AGTAG CGTTC               TTTGGGCCACGTTAA  58 16
    rrnB0076   64887 ..   64913 +  -6.4  -3.15544   ATCGGCATCTGGTGG         GTAGTCAGCGCG GTC CGCGGTGGCAGC         TTCCTCCACATCGCC  52 226
    rrnB0078   65371 ..   65381 +  -5.4  -3.21276   GTGAAGAAACTATAT                 TCAG TGG CTGA                 TATTATAGACCAAGA  50 204
    rrnB0079   66028 ..   66051 +  -2.4   -3.1793   AGTGACAGACAGCAC          GGACGG CGAGTAGTCAAC CCGTCC           TGTCTTGGTCTCTGT  42 13
    rrnB0080   67267 ..   67301 +  -3.5  -3.98256   CGATGACTCCCGTTA    CGGTCAGGCTGTGTCTC CGA GCGAC-CTGTC-GACCG    TCTTTTTCATCCAAA  58 169
    rrnB0084 NONE
    rrnB0085   70097 ..   70121 +  -2.8  -2.80935   CTCGTTATCCTCGCA          GTCATCTATC AGGGG GACCGATGAC          TGTGCTAGATACCCT  41 2
    rrnB0086 NONE
       ski-2 NONE
    rrnB0089   71679 ..   71700 +  -5.1  -2.62396   TCACCCGCTCCGCTC           GTCCGTGCCG AAG CGG-ACAGAC           TCCTCTGGGAAACTC  46 237
    rrnB0093 NONE
         tnp   76296 ..   76319 +  -3.9  -3.65199   GAAGGCAGGCGCTGG          TCAAGCGTGG CACCT CCGC-CTTGA          TTTAGGTGAACGCTT  52 396
       aldY6   78083 ..   78096 +  -2.3  -3.06796   AGTTGAGTTCCGGCA               TCGGC TTCT GCGGA                TTAGCTCGGATCACC  41 189
        hcp7   80689 ..   80702 +  -4.5  -3.85698   ATTGTCGTCGAATAA               GCGGA CAAA TCTGC                TTTCTGCGCACCGGC  57 26
    rrnB0098 NONE
    rrnB0099   82019 ..   82036 +  -5.5  -4.61868   AAAGCATCAGCGCTC             TGGCTGG CATA CGAGCCA              TTTTGTGTCTCCCTC  73 134
    rrnB0100   82625 ..   82637 +  -2.7  -3.85698   GGATGCTCGCGAGCA                GATAT GAC GTATC                TTTATGAGACAAACA  53 337
       suhB2   83739 ..   83755 +  -4.3  -2.72324   AGGGGGCGAAAATTA              GTAGCTG TCA CGGCCAC              GTTCGTTTAAATACC  43 47
      rbsB-3 NONE
     malFG-9 NONE
    malFG-10 NONE
       ugpC2 NONE
    rrnB0107   90095 ..   90109 +    -7  -3.99062   CACAACGGGTGTGAC               GCCACC TGT GGCGGC               TTTGTGGTCACTGTT  67 341
    rrnB0115   96292 ..   96327 +  -6.8  -4.64048   GGCAGAACCCAAAGC    TGTTGGTTAGCTACCC ACTC GGGTTTCTAACCGTCA     TTTGTTTCTCTCCTC  76 163
    rrnB0116   98342 ..   98354 +  -4.8  -4.04206   CCGCTATTAAGGGGA                CTCG CTCGT CGAG                TTTGTCTCGAGGTCA  61 462
    rrnB0120  100827 ..  100837 +  -2.4  -3.28791   GTAGAGGAAGCCATG                 GCGG TAC CCTC                 TTATGACCGACCACT  44 208
    rrnB0121  101116 ..  101156 + -24.1   -3.1485   CCTGCGCTCGTGCGT GGGC-GCGGCCTCGGGCG TGCGTT CGCCCGAGGCCGCAGTCC  TTCACTGATTCGTTG 100 173
    rrnB0123 NONE
    rrnB0124  102924 ..  102941 +  -5.5  -3.53761   GAAGCGCTGACGCGA             CACTTCG ATAA CGGGGTG              TTTGACAGGCGATTC  54 82
    rrnB0127  103624 ..  103635 +  -2.2  -4.52589   CCGTCGGTTCCGTAC                TCGC ACTG GTGA                 TTTTGTGTCCCCCCA  65 45
    rrnB0129  104021 ..  104034 +  -2.3  -3.54638   GGACGCGATTGCATC               CGCAC TACA GTACG                TTTCGGAGGGGTTCT  48 235
    rrnB0130  104515 ..  104544 +  -8.5  -3.92373   AACGAGTGAGAGGTC       CTCCGTTCTACGG TTGC CCGTCCAGCGGAG        TTTGTAGATAGGCTG  71 237
    rrnB0133 NONE
    rrnB0134  107943 ..  107986 +  -2.2  -2.64735   ATGGCCGACGATCTC GCGCAACTGTGAGCGCTGCA TGAT TGTCGCGGATACAGCTGCAC TCATCTCACTCGCGT  38 14
    rrnB0136  108487 ..  108502 +    -6  -2.95884   CTTGTTGCAACTACT              CGGGCC AAAT GGCCGG               TCTATGACTTCGTAG  51 62
    rrnB0138  109906 ..  109925 +  -5.8  -2.53263   TCACACCCGACCTCC            TCACCAACT AAG AGT-GGTGA            TCGATTCGCACTCAC  48 15
    rrnB0140  110556 ..  110566 +  -6.8  -3.33315   CAGAACGAGCACCAA                 CACG CAG CGTG                 TTATAAAACTGTTCA  56 151
    rrnB0142 NONE
         tnp  112295 ..  112306 +  -2.2  -3.85698   CGTCAAGGCCGTCTA                CCTT GATT GAGG                 TTTCTACAACAGCAC  51 16
    rrnB0145 NONE
         tnp  114293 ..  114308 +  -4.7  -2.88999   ATGATACAGTGTTTG              CTCTC TTTGAT GAGAG               TATAGTGTATGAACG  46 223
    rrnB0147  114999 ..  115011 +  -6.2  -3.06796   CGAGCCACTCACGCA                GGGC CGTCC GCCC                TTCCCTGGCGTCGAC  52 131
        tfbC  116072 ..  116086 +  -7.8  -2.93382   TGGGCGCGTCGACGT               TCGGCC GCT GGCTGA               TGTCTCGATGTGCGA  56 451
    rrnB0151 NONE
    rrnB0152  116761 ..  116773 +  -4.8  -2.91064   TTACACGGCTGACGA                CGAC TGACT GTCG                CTTGTTCGTTCTGGC  46 19
    rrnB0155  117683 ..  117694 +  -5.8  -3.41693   TACGACCCGTCATAG                CCGT TATA ACGG                 TTCGTTGCTCATGGC  56 26
    rrnB0156  120970 ..  120980 +  -3.2  -2.89683   TTACTACCGGCGGGA                 GGTT GAG GACC                 TGTATGACGTGGAGT  42 50
    rrnB0157 NONE
    rrnB0158  121894 ..  121909 +  -2.5  -3.78022   TCTGTGCCCGAATGA              CGGCA CTGAAC TGCTG               TTTCCTGAATCTGGA  51 26
    rrnB0160  122559 ..  122574 +  -3.2  -3.31461   ACAATCAGATTTCAG              CCGTTT TCGA AACCGG               TTCTAGCCATCAATG  46 50
    rrnB0161  123114 ..  123124 +  -5.4  -2.94993   GACAGGCATCATCGC                 TGGA GAG TCCA                 TATCGTATTCTAAGT  48 202
    rrnB0168  132979 ..  133013 +  -5.1  -3.24735   GCAACTTCCCCACCG    TCGATGATCTCGTTCGG TTA CC-ATCG-GATCGTCGA    TTCCGTCTTTCGATG  52 128
    rrnB0169  133370 ..  133394 +  -2.8   -2.7556   AGACAGGCAATTTTT         GCGTG-GAAGG AACA CTGTCACACGC          TCCTTCCATCCCCTT  41 176
    rrnB0170  134009 ..  134020 +  -2.2  -3.02263   GCAAAAACGTGTGAC                TGCT GGTC GGCA                 TCTTGCAGCCAATGT  41 469
    rrnB0173  136374 ..  136391 +  -3.5  -3.53811   GGTCGAGCGGATCTT             CGAT-ATC GCC GATAATCG             TTTCCAGCAGGTCAG  51 352
    rrnB0178  141372 ..  141401 +  -6.4  -3.71527   CGTCGAGGGCCGTCT       CGATTGCCGCGT CGGGGT ACATGGCAGTCG        TTTCGGTGATTGCGC  62 471
    rrnB0181  148810 ..  148821 +  -2.2   -2.7186   GTAGGTGTTCCTGCG                GACG GCAC TGTC                 TAGTTGAGCGAGTTT  38 11
         tnp  149700 ..  149712 +  -7.7  -4.64861   ACCCCTGTACGATGA                GAGAG ATA CTCTC                TTTATTTTCGGCCCG  79 176
    rrnB0185  151087 ..  151107 +  -5.4  -2.84634   TATTCTGAGTCGGTA            TCCGCC CTGACTATA GGCGGA            TGTGGTGCTGTACAG  47 101
    rrnB0186 NONE
    rrnB0187 NONE
    rrnB0188  153687 ..  153704 +  -4.9  -3.40403   CGAACCCGATACCAT             GTGCTCGA CGT TCGAG-AC             TTGTGATAAGCGGAA  52 42
        usp1  156421 ..  156437 +    -8  -3.47361   AAGGCCCCGGCAGGG              CTCTCG ATATG CGAGAG              TGTTTAGTAACTATG  64 101
    rrnB0193  157550 ..  157605 + -10.2  -3.71649   GGGGACCAGCCAGGA CTGACGTTTTCCACCTGTGTGCCGGC GTTT GCCCGCACTGTGGTGGTCTACGTCAG TTTAAAATTTGAAAA  77 490
       ilvB3 NONE
      galE10  175549 ..  175571 +    -4  -3.91144   GGCGTCGCTGTGTGA           CGTGCGTACC GTG GGTGCTTGCG           TTTGTCCCGTATCGG  58 53
       pepB5  176957 ..  176986 +  -4.9  -2.92475   TCGCTGGCGTGCCAC       TACCGTTAAGTCG GTCG CGCCGTAACGGGA        ATTTATGCAACTGGG  46 78
    rrnB0214 NONE
    rrnB0215 NONE
        acs2  180868 ..  180900 +  -8.4  -2.91264   GCGCCACGACTCGCT     CGCTGATCGTCG-GG TCGT CCGCGACCACCAGCG      TATCTACATCGAGCG  55 297
    rrnB0220  183678 ..  183698 +  -5.3  -2.62933   TTTATCGGACAGGAA            CAGCTCGTC AAG GACGAGGGG            TAGTATGCCCGATTA  46 2
    rrnB0221  184764 ..  184778 +  -3.6  -3.61398   GAGGACAAGAGTTTG               TTTCAT AAT GTGAAA               TTATTCGGACAACCG  52 502
       kdgR2  186522 ..  186545 +  -7.4  -3.17075   TACTGCTCGGTGCAT          GGCACTCGAAC GAT GGTCGAG-GCC          TTGCGTTGAGCGAGG  57 183
    rrnB0232  196771 ..  196781 +  -2.4  -3.06815   CGCCGTCGTAGGCCG                 CACG CTC CGGG                 TCTGTTGGCACGGAT  42 260
        iclR  198074 ..  198085 +  -2.2  -5.26316   TCTTCGCTAATTCGA                GCGCC GCA GG-GC                TTTTTTCTGCAATCG  84 295
        aca1  200836 ..  200876 +  -7.3  -3.00525   CGCGGTTGTGTTCGA  GAATCCCTGCTAGTGCCGG CTA CCGGCGCTGGCTGGCGACC  TGTGCTTTGAAGCCG  56 13
       paaK1  205269 ..  205289 +  -4.7  -2.75712   CTCTGACTTCATCGG           CGACACCG GACATA CGG-GTCG            TGGTTCCATCACTAA  44 412
       maoC2  205908 ..  205919 +  -5.8  -3.28791   GTGGCTTGAAGCTCA                GAGC TAGC GCTC                 TTGTCGCCCAGACAT  54 95
       aldY5  207854 ..  207866 +  -6.3  -3.59979   GCGGCTTCTTCGACT                TCATC GAG GATGA                TTTCGCGTGCCGGAC  59 442
      boa-12 NONE
        ech6  212271 ..  212287 +  -9.4  -2.89797   ACACGTTGCCCTTCT              GCTGGC AGATG GCCAGC              TGCTCTTTCTCCCAC  58 252
       citE2 NONE
        fapS  215187 ..  215212 +  -8.4  -3.17229   TGCGGCGCTTCTCGT         GTTCGATGGTC TCGCC GACC-TCGAAC         TCTTCGTAATAAAGT  58 483
    rrnB0269  226350 ..  226360 +  -3.2  -3.66803   GCCGCCGGTATCACG                 CTGA CGC TCGG                 TTTGGAATATTCCAA  50 22
       zntA2  229332 ..  229346 +  -3.4  -2.53263   TGAGATCGGTCTCGA               CCGCCG ACT CTGTGG               TCGATTGCCAGTAGA  39 524
    rrnB0273  232787 ..  232825 + -10.9  -3.05816   GAACTACCTGATCCA  GCGGTCGGGGACGGACTC GAAG GTGACC-TCCCCGACCGG   TTCCATCGACACTGA  68 102
    rrnB0275  234574 ..  234589 +  -6.8  -3.28368   ACGAACTCAGGGCCC              CCGTTC CAGA GAGCGG               TATTGTGCGTTAGCT  56 280
       trxA5  235166 ..  235176 +  -6.8  -3.30441   CCGGCTTAGACTTTA                 GCCA GTA TGGC                 TTCTGAGCGCTGGTA  56 137
    rrnB0278  235992 ..  236005 +  -3.1  -3.97709   AGTTCCTCGCTCAGA               TCGTC AGCC GATGA                TTGTTGTTCACTCAT  58 518
    rrnB0286 NONE
    rrnB0287 NONE
    rrnB0288 NONE
       phoT1  243169 ..  243184 +  -2.5   -3.7108   GCGGGGTCGCCACGG              CGGAC CTCGAC GTTCG               TTTCGATGTCCCACT  52 216
    rrnB0292 NONE
    rrnB0294  245400 ..  245442 +  -3.6  -2.52676   TCATCGCCCGCGTGA GGGTGC--GTCAGACC ACTTTTTTCTCAC GGTCTGACACGCACCC TCAATTGAGCCGGTA  41 26
    rrnB0295  247563 ..  247576 +  -2.4  -3.12138   GTCTGCGAAAAAGAG               GGTA AGTTGC TACC                TGTATGTCCTTTTTA  42 21
         tnp  258487 ..  258505 +  -4.4  -3.62535   ACCGATAATGACCGC             GGCTTCCC GAA GGTCAGCC             TTCTGTACTATTTCA  54 144
[truncated: 13,799 more chars]
