# Supplementary material for: Rapid, accurate, computational discovery of Rho-independent transcription terminators illuminates their relationship to DNA uptake
Source: Genome Biol. 2007 Feb 21;8(2):R22. doi: 10.1186/gb-2007-8-2-r22 (PMC1852404; doi:10.1186/gb-2007-8-2-r22)
Supplement: Additional data file 4 — Best terminators found downstream of each of the genes of the 343 organisms studied. [file gb-2007-8-2-r22-S4.zip › Halobacterium_sp.bag]

     VNG7004    3036 ..    3051 +    -6  -3.87815   CTGCAACCGGTGGGA              GTCGCC TGAT GGCGTC               TTTCTGCGGGTGGAG  63 17
     VNG7006 NONE
     VNG7007    5289 ..    5303 +  -6.4  -4.58283   CCACCCTCCGTATAT               CTCGTA TAA TACGGG               TTTTTCGAGCCATTC  78 503
     VNG7011   12875 ..   12924 + -17.7    -3.137   CGGTCGTCTGGCGGT CGGTTTGCGGGGACGGCCCGACGC GTC GCGA-GGGCCGTCCACGCTGCCCG TTGAATCATGTTGAT  90 469
     VNG7012 NONE
     VNG7013 NONE
     VNG7014   17007 ..   17023 +  -7.3  -4.65895   GTCGCTGATCGGACT              GTTTCTC GAG GAGGAAC              TTTTTCCCTGCGCCC  81 401
        gvpA   22708 ..   22724 +  -9.4  -2.52464   CGAGGCGGCACCCGA              GGCCTG ACGCA CAGGCC              TCCCTTCGGCCCGGC  56 19
        gvpC NONE
        gvpN NONE
        gvpO NONE
        sojB   26592 ..   26605 +  -3.8   -3.1355   GTTCACAAGGTTAAT               CGGT TTCATT ACCG                TTGGGTATGAATCAC  45 448
     VNG7031   30769 ..   30805 + -14.4  -2.87132   GAGTTCGTGGAGAAT   AAGCTGGGCGTGCGACC GAAA GGTCGC-CGCCCAGCGC    TCTGTCGGAAACACA  68 448
     VNG7034   35861 ..   35894 + -13.9  -2.72344   AGAGCGTTTCCCTCT     GATGAGTTGCGCGAG CGCG CTCGCGCAACGAATC      TCGTTGAGCGTGAGC  73 525
     VNG7035 NONE
     VNG7036 NONE
     VNG7037   38256 ..   38270 +  -2.8  -3.53563   GGTGTATCTGTTAGT               CGGA GGCGGGA TCCG               TTTCGAGCAGGGTGT  47 61
        cydA NONE
        cydB   44984 ..   45011 +  -4.8  -4.79352   GTCTCGATGAGTTCC        TCGATGGTGGCG GTGT CGTTGTCGTCGA         TTTTCTTCTCCATCA  79 316
     VNG7043 NONE
     VNG7044 NONE
     VNG7046 NONE
     VNG7047   49404 ..   49422 +  -8.8  -3.09987   GGCCGTCCGTTCGGC             GAGGTCGC GGA GCGACGTC             TTCCGTGGCTGTTCG  55 210
     VNG7049 NONE
     VNG7051   52447 ..   52471 +  -9.4  -2.95339   CGATTGATAACTGAC          CTGTCGAAGT ATCCA ATTTCGACAG          TATCTACGATTTTAT  59 34
     VNG7052 NONE
     VNG7053   54343 ..   54354 +  -2.2  -3.17714   CTTCTCCTGACGGCG                CGTA TCTC TGCG                 TTCCTACGGATTTAG  43 46
        trxA NONE
        trxB   55562 ..   55602 +  -6.8  -3.21924   GGAGAAGGCCGAGTC CGGGGTCGACGTCGAGCGG GAGA CCG-TCGATGTTGGCGGCG  TGTTCTACGCGGTGG  54 112
     VNG7057 NONE
     VNG7058   58029 ..   58042 +  -2.3  -3.53622   TCTGTGTCTGTCGGC               GTGGG CTTA CTCGC                TATTTCGATTTCTCT  47 456
     VNG7059   59978 ..   59999 +  -7.9  -3.40558   TTCTCCTTGTTGTCG           CCGTCCTCG TAAT CGGGTACGG            TCTTTACACTGTGTA  59 112
     VNG7061 NONE
     VNG7062   63033 ..   63049 +  -2.3  -3.27653   GAGAACCGTATGCAT              TGAGA AGGCCGG TCTCA              TCTTCTGGTGGGCGT  44 210
     VNG7063   64733 ..   64774 +  -3.9  -3.31461   CGAATATAGTTCGTC GGGCAGCGATGGACGCAT CCAGAATTC ATGCGTCC--CG-TGCCC TTGTGGAGGTGCATA  47 91
     VNG7068   68477 ..   68491 +  -7.8  -2.87522   GAATTCCGTTCGGAC               GGAGCG GGC TGCTCC               TGTGCTGTGCGTTCG  50 254
     VNG7070   70128 ..   70139 +    -3  -3.84183   AGATAGAACGGTTAG                GAAT GCTA ATTC                 TGTTTTCTAGTGGGA  52 208
     VNG7071   71057 ..   71079 + -16.4  -3.62775   CTAACTCGTAGAGAA           GTTCGTGCAC CGA GTGCACGAAC           TTCTTAGAGCGTCAT  93 303
     VNG7079   82491 ..   82533 + -25.1  -2.78715   AGAACAAACGCTACA C-GCTGGCGGTG-CGCCGTCT CGA AGACGGCGACACCGCCAGCAG TGTCCTCGCAGAGTT 100 509
     VNG7084   88014 ..   88029 +    -6  -3.87815   CTGCAACCGGTGGGA              GTCGCC TGAT GGCGTC               TTTCTGCGGGTGGAG  63 17
     VNG7090 NONE
     VNG7091   94271 ..   94287 +  -2.2  -4.14472   CAACGTCTGCATCAC              GCAGCT TCGCC AGCTTC              TTTTCAAGATATTCG  61 222
     VNG7094   97742 ..   97752 +  -4.6  -2.71364   CGTGCCATAGTCGTC                 GGGG ATG CCTC                 TGGTTGGCGAAATAA  43 116
        repI  101541 ..  101569 + -16.2  -4.04206   GGACCAGCTCCTTAA        CTTCCTCGTCAA CTGCC TTGACGAGGAAG        TTTCTCTCAACCTCG 100 196
     VNG7096  105670 ..  105698 + -16.2  -4.04206   GGACCAGCTCCTTAA        CTTCCTCGTCAA CTGCC TTGACGAGGAAG        TTTCTCTCAACCTCG 100 99
     VNG7097 NONE
     VNG7099 NONE
        tbpC  112746 ..  112757 +  -7.2  -2.58544   TCGCGTAATTCCCAG                CCCG ATTA CGGG                 ATTGTGGGAATACGA  49 239
     VNG7101  114445 ..  114457 +  -6.9  -2.89055   GTCTATATTTTTCTG                CCCTG AAC CGGGG                TGTATGCACGATTTG  51 343
     VNG7102  115142 ..  115158 +  -2.1  -3.57119   AAGTAGAGCTTGTCC              GTGCTCG TTG CGACCTC              TTTCACCGCTATCTC  50 425
     VNG7104  116742 ..  116758 +  -2.1  -3.37493   CTCGATACACTCGTG              TGTGCGG TAC CTGCCCG              TTCGTGTGTTGCGGA  44 269
        repJ  120897 ..  120916 +  -4.2  -4.18674   GTCGGTCGAGATTGG            GGACCTTC AGAC GGAAGTCC             TTCTTTATATGTAAG  65 432
     VNG7106  122876 ..  122920 + -20.8  -3.05963   TAGAGACGCCTCGGT GCGGCGAGAGCCAC-CGTCGC GCCA GCGACGCGTGGCTCTCGCAGG TGTTCACATGAACGT  91 509
     VNG7108 NONE
     VNG7109 NONE
     VNG7110 NONE
     VNG7111 NONE
     VNG7112  127204 ..  127219 +  -2.5  -3.59262   CGTCGGTGACGTGGC              TGCCG CAGTTC TGGCA               TTTGGGCATATACCG  49 301
     VNG7113  128894 ..  128905 +  -4.4  -3.08471   TCTGGATGGTGTCGG                TGAG TGTA CTCA                 TTCGGTCACCTTGTC  46 79
     VNG7115 NONE
     VNG7116 NONE
     VNG7117  130841 ..  130851 +  -8.2  -2.50443   TACTGGTGCGGCTGA                 CGCC GCG GGCG                 CTTCATGAGCTCTAC  52 26
     VNG7118  132786 ..  132837 + -10.1  -3.25823   CAGATTCGTAATGTA GAGATGGT-AGTCGTCGGCGTCCG AATCG CGGACGCCGACGACGCGGAATCGC TTCGTATCCAGCGAG  63 454
     VNG7120  135831 ..  135879 +  -2.1   -4.1466   CAACAGAGGGAGCGG GCGGACAGCGACGTGCGACCG ATTCGGC CGGTCAGTCGTCGCGGGCTGG TTTTCGGGCTTCGAT  60 278
        arsR NONE
     VNG7126  141625 ..  141635 +  -2.4  -3.83262   TACGCCCTCAAATCA                 GCCC GAC GGGG                 TTCTTCTGAGATTTG  52 338
     VNG7127  142448 ..  142461 +  -2.3  -4.37092   CGGTCGACTCGAATG               GCCGT CGCG ACGGG                TTTTATCCGGCCGCT  63 162
     VNG7130 NONE
     VNG7131 NONE
     VNG7132 NONE
     VNG7133 NONE
     VNG7134  148092 ..  148103 +  -5.8  -2.94218   TCGCTGCGCGCGCAG                CCAC GACC GTGG                 TGTATGATGGGGGGT  48 120
     VNG7135  148722 ..  148752 +   -14   -2.6162   GTCGTACTGTCTGGA       CCCTCTGTATCGGT CAC ACCGTTACTGAGGG       CTGTTTGAAGAATTC  72 111
     VNG7136  150385 ..  150407 + -16.4  -3.50447   ATGACGCTCTAAGAA           GTTCGTGCAC TCG GTGCACGAAC           TTCTCTACGAGTTAG  93 140
     VNG7140  155199 ..  155209 +  -4.6  -3.45514   AGGCGCAACGTTGAT                 GCCT GCC GGGC                 TTCATATTCTATGTA  52 80
     VNG7142 NONE
     VNG7143  156938 ..  156961 +  -4.6  -3.14795   GGGTATTCTGAAATC          GGATACTATT CTAA GATAGCATCC           TATTCATAGAGATTT  48 87
     VNG7144 NONE
     VNG7145  158806 ..  158852 + -11.6  -2.78384   ACGAAGCTCTTCGTA TGGATTGCGTCCCTGCTGGCG CCACGT CGCCAGCAGGGACAAGA-CCG TCTCGTGAACGAACA  59 343
     VNG7149  163321 ..  163331 +  -3.2  -3.28712   ACGGAAGCAAGAACA                 CCAG AAT TTGG                 TTGTCAGGAACGAAG  47 215
     VNG7153  167409 ..  167461 +  -5.7  -3.73386   GAGGTCGATATTCTC GTCGAGGC-GAGCGTTTTC-GGG CATAGATCA CTCAGAAAACGCTCCGCCTCACC TTTCAATCCTTATCT  60 176
     VNG7159  172375 ..  172391 +  -4.4  -3.26449   CGAACGCCTCCCGGT             CG-CGAC CGAG GTCGTCG              TTCCGTTCTCTGACC  47 151
     VNG7161  174277 ..  174323 +  -6.4  -2.70932   CGTCTACCGCTTCTC GACCGCCGACAGCGGCACCA CTTCCGA TGATGGCGCTGACGACGATC TCGTTGAACGAGACC  50 149
     VNG7163  176385 ..  176398 +  -5.9  -3.29461   GGGTGAACGCTTCCT               CGTCG TCGA CGGCG                TTCTGGCCGAGGTTC  52 374
     VNG7167 NONE
     VNG7168  178630 ..  178663 +  -3.7  -3.22475   TTCCAGTGCCTTAGG     CGGGCAGAAACCACCG AAG CGGTCGAC-CTGCTCG     TGTTGTCCAGCTAAG  45 78
     VNG7171  183862 ..  183872 +  -6.8  -3.10164   GTACAAGATGTCCCG                 CTGG AAT CCAG                 TTAAATCGTGCATCC  52 377
     VNG7176  190133 ..  190151 +  -8.8  -2.79133   GTACTCGGTGGGTGA             CTACCGGT GGA ACCGGTCG             TCTGGTGGCCGGTTC   0 173
     VNG7175  187495 ..  187528 - -13.9  -2.72344   GCTCACGCTCAACGA     GATTCGTTGCGCGAG CGCG CTCGCGCAACTCATC      AGAGGGAAACGCTCT  73 525
     VNG7174 NONE
     VNG7173 NONE
     VNG7172  185119 ..  185133 -  -2.8  -3.53563   ACACCCTGCTCGAAA               CGGA TCCCGCC TCCG               ACTAACAGATACACC  47 61
     VNG7170 NONE
     VNG7169  178378 ..  178405 -  -4.8  -4.79352   TGATGGAGAAGAAAA        TCGACGACAACG ACAC CGCCACCATCGA         GGAACTCATCGAGAC  79 316
     VNG7166 NONE
     VNG7165 NONE
     VNG7164 NONE
     VNG7162  173967 ..  173985 -  -8.8  -3.09987   CGAACAGCCACGGAA             GACGTCGC TCC GCGACCTC             GCCGAACGGACGGCC  55 210
     VNG7160 NONE
     VNG7158  170918 ..  170942 -  -9.4  -2.95339   ATAAAATCGTAGATA          CTGTCGAAAT TGGAT ACTTCGACAG          GTCAGTTATCAATCG  59 34
     VNG7157 NONE
     VNG7156  169035 ..  169046 -  -2.2  -3.17714   CTAAATCCGTAGGAA                CGCA GAGA TACG                 CGCCGTCAGGAGAAG  43 46
     VNG7155 NONE
     VNG7154  167787 ..  167827 -  -6.8  -3.21924   CCACCGCGTAGAACA CGCCGCCAACATCGA-CGG TCTC CCGCTCGACGTCGACCCCG  GACTCGGCCTTCTCC  54 112
     VNG7152 NONE
     VNG7151  165347 ..  165360 -  -2.3  -3.53622   AGAGAAATCGAAATA               GCGAG TAAG CCCAC                GCCGACAGACACAGA  47 456
     VNG7150  163390 ..  163411 -  -7.9  -3.40558   TACACAGTGTAAAGA           CCGTACCCG ATTA CGAGGACGG            CGACAACAAGGAGAA  59 112
     VNG7148 NONE
     VNG7147  160340 ..  160356 -  -2.3  -3.27653   ACGCCCACCAGAAGA              TGAGA CCGGCCT TCTCA              ATGCATACGGTTCTC  44 210
     VNG7146  158615 ..  158656 -  -3.9  -3.31461   TATGCACCTCCACAA GGGCA-CG--GGACGCAT GAATTCTGG ATGCGTCCATCGCTGCCC GACGAACTATATTCG  47 91
     VNG7141  154898 ..  154912 -  -7.8  -2.87522   CGAACGCACAGCACA               GGAGCA GCC CGCTCC               GTCCGAACGGAATTC  50 254
     VNG7139  153906 ..  153928 - -16.4  -3.50447   CTAACTCGTAGAGAA           GTTCGTGCAC CGA GTGCACGAAC           TTCTTAGAGCGTCAT  93 144
     VNG7138  152719 ..  152730 -    -3  -3.84183   TCCCACTAGAAAACA                GAAT TAGC ATTC                 CTAACCGTTCTATCT  52 208
     VNG7137  151940 ..  151972 -   -17  -2.50016   CTGCACTACGAATAC     GTGGCGACGCCGCGC CGAG GCG-GGCGTCGCCTC      TGGTGGTGGCCGTAC  83 258
     VNG7129 NONE
     VNG7128  143783 ..  143811 - -16.2  -4.04206   CGAGGTTGAGAGAAA        CTTCCTCGTCAA GGCAG TTGACGAGGAAG        TTAAGGAGCTGGTCC 100 129
        arsD NONE
        arsA  137704 ..  137730 -  -2.1  -3.14132   GCGTGCGTCGACCAA         CGCCTGGTACG TCTCG CACGCCAGGAG         TTCGTCGACGAACGC  43 85
     VNG7122 NONE
     VNG7121  135409 ..  135435 -  -6.4   -3.0263   ACGAGTTCTCGAACA         CCATCGACGGGG ACA CCCCGTTGCCGA         TGAACTGCGATAACG  48 452
     VNG7119  132198 ..  132216 -  -2.3   -3.1247   ATGGCGGACACTGAA            CGCTGACG TGTT CGAC-GCG             GAGCCATCCTCGGCG  43 163
        tbpD  128187 ..  128203 -  -4.3  -3.17075   TCTGGTCGAATGCAA              GCGCTGT GGG ACGACGC              TGGAATCGAAGGCCG  48 168
     VNG7107  122562 ..  122572 -  -5.4  -3.75024   CCGCACCATCAACAA                 TGTG CTA CACA                 TGAGCGCCGGGTTAT  60 210
     VNG7103  114978 ..  115001 -    -6  -3.80733   GTTAGCGGATAAGAA          CCCGCTCTACA TTT CGCA-AGCGGG          GGGTGTAGATTCAAC  60 135
     VNG7098  108680 ..  108692 -  -9.1   -3.5241   GACGCCCGAGAAACA                GACCG GTA CGGTC                GATTAGCCGAGAATG  66 324
     VNG7093 NONE
     VNG7092   93674 ..   93701 -  -7.6  -2.62184   TGTGGCGTGACATCA        TCGTCGGGGCCG ACCG CACCCTCGACGA         GTTCCAAACGGTACT  48 425
     VNG7089 NONE
     VNG7088   90998 ..   91041 - -11.8  -3.27436   CAGACACGCAGAATA CCTAACCAACACGCCGCCACC TCT GG-GGCGAGTTGTTGGTTAAG ACTCACCGCGGTGAA  72 21
     VNG7087 NONE
     VNG7086   89395 ..   89419 -  -7.9  -3.71751   AGATAACACAGATAA          TGCGACCAAAA GTG TTCTGTTCGCA          CGTGTAGTGTGCAGT  67 309
     VNG7085   86563 ..   86594 -  -6.7  -3.63627   TCGGGATACTTCAAA      GTGGTCGTGATTA TTGGAG TAATCATAACCAC       CATTGTTTTCGCCAT  60 314
     VNG7083 NONE
     VNG7082 NONE
     VNG7081 NONE
     VNG7080   83117 ..   83166 - -17.7    -3.137   ATCAACATGATTCAA CGGGCAGCGTGGACGGCCC-TCGC GAC GCGTCGGGCCGTCCCCGCAAACCG ACCGCCAGACGACCG  90 384
     VNG7078 NONE
     VNG7077 NONE
     VNG7076 NONE
     VNG7075 NONE
     VNG7074   74785 ..   74807 - -16.4  -3.62775   ATGACGCTCTAAGAA           GTTCGTGCAC TCG GTGCACGAAC           TTCTCTACGAGTTAG  93 376
     VNG7073   73168 ..   73180 -  -6.3  -3.64703   TGCCGTGTACCTAAA                TTCAG TTC CTGAA                CCACTTCTAGACGGT  57 104
     VNG7072   71951 ..   71967 -  -5.1  -3.95555   AGAATCAGGGACAAA              CCGTAGA GAT TCTAAGG              ATTATGGACCAGAAT  59 388
     VNG7069   68180 ..   68190 -  -4.6  -3.45514   TACATAGAATATGAA                 GCCC GGC AGGC                 ATCAACGTTGCGCCT  52 80
     VNG7067 NONE
     VNG7066   66428 ..   66451 -  -4.6  -3.14795   AAATCTCTATGAATA          GGATGCTATC TTAG AATAGTATCC           GATTTCAGAATACCC  48 87
        sojC NONE
     VNG7064   64537 ..   64583 - -11.6  -2.78384   TGTTCGTTCACGAGA CGG-TCTTGTCCCTGCTGGCG ACGTGG CGCCAGCAGGGACGCAATCCA TACGAAGAGCTTCGT  59 343
     VNG7060   60058 ..   60068 -  -3.2  -3.28712   CTTCGTTCCTGACAA                 CCAA ATT CTGG                 TGTTCTTGCTTCCGT  47 215
     VNG7056   55928 ..   55980 -  -5.7  -3.73386   AGATAAGGATTGAAA GGTGAGGCGGAGCGTTTTCTGAG TGATCTATG CCC-GAAAACGCTC-GCCTCGAC GAGAATATCGACCTC  60 176
     VNG7050   50998 ..   51014 -  -4.4  -3.26449   GGTCAGAGAACGGAA             CGACGAC CTCG GTCG-CG              ACCGGGAGGCGTTCG  47 151
     VNG7048   49066 ..   49112 -  -6.4  -2.70932   GGTCTCGTTCAACGA GATCGTCGTCAGCGCCATCA TCGGAAG TGGTGCCGCTGTCGGCGGTC GAGAAGCGGTAGACG  50 149
     VNG7045   46991 ..   47004 -  -5.9  -3.29461   GAACCTCGGCCAGAA               CGCCG TCGA CGACG                AGGAAGCGTTCACCC  52 374
     VNG7042 NONE
     VNG7041   44726 ..   44759 -  -3.7  -3.22475   CTTAGCTGGACAACA     CGAGCAG-GTCGACCG CTT CGGTGGTTTCTGCCCG     CCTAAGGCACTGGAA  45 78
        tbpB   39517 ..   39527 -  -6.8  -3.10164   GGATGCACGATTTAA                 CTGG ATT CCAG                 CGGGACATCTTGTAC  52 377
     VNG7033   33107 ..   33139 -   -17  -2.50016   CTGCACTACGAATAC     GTGGCGACGCCGCGC CGAG GCG-GGCGTCGCCTC      TGGTGGTGGCCGTAC  83 290
     VNG7032   30588 ..   30605 -  -5.5  -3.27475   TTGGTGATCAGAACA             CGATGCG TATA CGTATCG              GAGCATCCGTCTTTA  52 42
     VNG7030   26162 ..   26200 - -10.3  -3.34895   CCCACCTCGAACGAA  CCGAGTGAGA-CGCGCCG GGCA CGACGGAATCCCACTCGG   TCTCACTTCGGGTCA  68 508
        gvpD NONE
        gvpE NONE
        gvpF NONE
        gvpG NONE
        gvpH NONE
        gvpI NONE
        gvpJ NONE
        gvpK NONE
        gvpL NONE
        gvpM   16057 ..   16070 -  -9.5  -3.30443   CCACTACGACACCAA               CCGCG AACA CGCGG                AGGCGATGATCGACG  63 406
     VNG7010 NONE
     VNG7009    5385 ..    5403 -   -11  -3.73224   GTACTCTCTACCAAA             TCACGGCC AAA GGCCATGA             TGTAAGCGGTAGCAA  80 164
     VNG7008    4657 ..    4673 -  -8.7  -3.11687   CGAAGCACGACCTAA              CGCAAGA GGA CCTTGCG              AAAGAGGTTGGAGTT  56 334
     VNG7005    1780 ..    1796 -  -3.6  -3.81557   TGTTTGAAAGAAATA              GCCGAG CAAAT CTCGGA              ACGCGCTTCTGAGGA  54 134
     VNG7003 NONE
     VNG7002 NONE
     VNG7001     305 ..     316 -    -3  -3.08679   CCTGGCCACGGAACA                GATA AGAA TATC                 TATATTTGGGGGGGT   0 72
    VNG0001H NONE
        yvrO    2123 ..    2139 +  -7.9  -3.14602   ACACGTGAGTGTGCT              CGCTCGG TTC CCCAGCG              TGTTGATGGCGTGGC  57 33
    VNG0003C NONE
    VNG0005H    5679 ..    5700 +  -2.2  -3.51329   CTTCGCGAGGTTCCG           GGGCTTGTC GATGG GGCG-GCCC           TTCTCGTTGGCGATG  47 61
    VNG0011C   11805 ..   11819 +  -7.1  -3.89822   TTGTGTCACCGAAAC               GCCGA TGGCT TCGGC               TTTGTACGCTACCTG  67 417
    VNG0014C   13680 ..   13701 +  -2.9  -3.27298   TGAGCGCGATATACT           GCTCG-CCGT AAA ACGGACGGCC           TTCGTGATTCGAGAG  44 518
    VNG0017H   14822 ..   14843 +  -7.2  -3.59262   TCGGACGGCGTATCT           CCGCCACG ACACCA CGTGGCCG            TTTGGGGATATCGCG  60 67
    VNG0018H   15213 ..   15231 +  -3.8  -4.14541   AAACGTAGGCGGCCC             TGCGGC TTTGACT GCCGTA             TTTGTCTCGTTGATG  62 107
    VNG0019H   15540 ..   15554 +  -2.7  -4.38712   TGGCATTCACCAGTA               TCGGG GTGTA CCCGC               TTTTGTGGCGATAAA  65 157
    VNG0021H   18173 ..   18193 + -11.1  -3.95378   GCAGTAACCTGTCCT            GCGTTGGGG AGG CCCCAACGG            TTATTTCGGGTGTGA  82 492
    VNG0022H NONE
    VNG0023H   19921 ..   19937 +  -3.5  -3.74693   TGGATTCAGCGAGGC              CCCGCAC TGA GATCGGG              TTTCGTGGACTGAGC  55 416
    VNG0028C   23910 ..   23922 +  -5.5  -3.49048   GGGCTTGCGAGTCTG                GGTTG AGA CAGCC                TCTTATTGGTTGAGC  55 45
    VNG0030H NONE
    VNG0031H   29028 ..   29038 +  -6.8  -3.11687   CGTCAACTAACTGTC                 GACG GTC CGTC                 TTGAATAATGGTTAA  52 45
    VNG0032H   29902 ..   29937 +  -2.4  -4.10453   GGCCGAGGAGTCGGA    CGGCGGACTCATCA GGCGGGGA TGAGGTGACCGTCG     TTTTGGGCGAGTTTG  61 498
    VNG0037H   32099 ..   32111 +  -2.7  -2.59431   TGACAGCGTCGGTCT                GAATG TCG TATTC                TCCATTCTCCGGCCG  38 38
    VNG0038H   32550 ..   32576 +  -5.9  -3.33671   CCTTTACAAATGGAA        CGAGGTCAATCG AGGG TGGT-GACCTCG         TTCTCCCATCCCTGT  52 220
    VNG0043H NONE
    VNG0044H   37961 ..   37975 +  -7.1  -3.05844   GGTCGGAACCCACTG               CCGGT AGTTA ACCGG               TATTCCCATGCAAGG  52 15
    VNG0045C   39554 ..   39566 +  -3.4  -4.61824   AGGTCGCCTGTGGCG                CACT ACGGG AGTG                TTTTGATTATTGTTG  70 147
       graD6   41799 ..   41809 +  -2.4  -3.07816   TTCAAGCGATGAGAG                 CGGG ATA CCGG                 TTGGGTCGGTACGGA  41 105
    VNG0049H NONE
    VNG0050C   44273 ..   44288 +  -3.2  -3.77219   GAGCCGTACAGATCT              TCGACT TGTG AGACGA               TTTGGCTTCGATCGT  55 149
    VNG0053H   49528 ..   49538 +  -6.8  -2.89564   ACACCATTTTTATCC                 CGTC CTC GACG                 TGTATGGCGTCCCGG  47 331
    VNG0055H   50652 ..   50691 + -14.3  -2.66316   AGTTCCTCGTATGGG  TTGCGTCCCTGCTGGCG CCACGT CGCCAGCAGGGACAAGA   TCGTCTCGTGAACGA  66 426
    VNG0057H   54558 ..   54572 +  -4.3  -4.27617   TCCCCAGCATCTCCT               GAACT ATATC AGTTC               TTTTCGTACCCTATG  65 216
    VNG0059H   57657 ..   57667 +  -3.2  -3.87149   ACCCAATAATTTGAT                 TCGT TAT ACGG                 TTTCGGTTTGGTCGA  56 121
    VNG0061C   60659 ..   60673 +  -4.2  -4.09685   TAGTCCGGGCGGTGT               CTTTCC ACT GGAACG               TTTTGACGACTACCC  60 502
       graD3   63786 ..   63804 +  -3.1  -2.85216   GTTCGCCGCTTCTTC            G-TGGCCG ACGA CGGTCAAC             TCGTTCTCACTGATC  42 168
         gmd   64804 ..   64817 +  -4.5  -2.57132   GACGATTCCGTACTA               TCGGT AGCG ACCGG                ATTGTCGGCCACACC  43 19
    VNG0066H NONE
    VNG0067H   65634 ..   65646 +  -5.5  -3.30159   ATCACTACCAATCAG                GAGCT AGC GGCTC                TTATCGACGCATTGC  52 187
    VNG0068H   65827 ..   65839 +  -4.1   -3.3344   ACGATTCCGTACTAT                CGGTA GTG TACTG                TTATCACACTTGGCT  47 20
    VNG0069H NONE
    VNG0070H   66571 ..   66592 +  -5.7  -3.71378   GGAACAGGTAAGCTA           ACCCACCGC TAGA GGGGTGGGC            TTTCAGTGTGGACTC  60 62
    VNG0073C   68199 ..   68211 +  -4.1  -3.30124   ACGATTCCGTACTGT                CGGTA GTG TACTG                TTATCACACATAGAG  47 20
    VNG0075H   68561 ..   68571 +  -4.6   -3.2614   GAGACGGGTGAGATT                 CCTC TCC GGGG                 TTGGTCTCAACGGTA  48 72
    VNG0077H   70920 ..   70936 +  -6.5  -2.56596   AACATAGCTCGGACT              GTGGTCG CGA CAACCAC              TGCCTTCGTCCGAGA  49 196
    VNG0080H   71750 ..   71793 +  -3.7  -3.09785   ATACCGGCCAGTAGG GCCAGGCAGTCGCCCGCCCCG CGTC CGGGGCCG-CGAGTGAC-GAC TGTGTTCCGCTGTCC  43 27
        moaE   73100 ..   73119 +  -6.3  -2.78547   CATGCGAGAACGGCA            CGCCAGC CAGCGT GCAGGCG             TCGTTGATGAGGTAC  46 421
        moaA   74947 ..   74972 + -13.2  -2.78816   CCCCGCGTCGGCGTC         GCCCGCCGCG ACCTTC CGCGCCGGGC          TCTCGTGGGCGGTCG  67 230
        gapB   82473 ..   82510 +  -4.7  -4.09685   GAGGCGCTCCCACGG   CGGCGCTGGCTGTG-CAC ACA GTGACACAGCCCGAACCC   TTTTCCACAGTCCAC  61 39
        hsp2   83150 ..   83178 +  -6.5  -3.50853   GATCCGGCAGTGACA        CGCCCGCCGCGGT CGC GCCCTGGTGGACG        TTGTGCTTCCAGCCC  55 249
        rmeM NONE
        rmeS   90599 ..   90617 +    -3  -2.90496   GTAACACGCCCCACC             CGATTCTG AAT CTGCATCG             TCATTTGGCACCGAC  40 37
        rmeR NONE
    VNG0110C   94358 ..   94378 +  -3.9  -4.48713   CGAAAGACGACCTCT            GATCGGTCG GTG CTACCCATC            TTTCTTGTTGCTCGC  68 24
    VNG0113H NONE
       yusZ1   99428 ..   99456 + -16.2  -4.04206   GGACCAGCTCCTTAA        CTTCCTCGTCAA CTGCC TTGACGAGGAAG        TTTCTCTCAACCTCG 100 445
    VNG0121H  104025 ..  104040 +  -3.2  -3.04517   TCAACCGGCGTGTTT              CGATTC GTAG GAAACG               CTTTTGCCGGGGGCT  43 45
        trp1 NONE
    VNG0124C  107003 ..  107017 +  -5.6  -4.14472   GGGACGCCACCTCCT               CGGTGT TGA GCGCCG               TTTTGAGCGTGTTCA  66 237
    VNG0128C  108496 ..  108528 +  -6.2  -3.27408   GCCATACACGGCGTG      TCGGTGGGTCGTCG CCATT TGGCGGCTCATCGG      TGTATTTGACTGCCG  52 93
        hsp4  109539 ..  109566 +  -3.2  -2.79302   CCCGCCAACGGAGAA        GCGCATCCAGCG CCTC CGTTCGTAGCGC         TGTGATCGAGATCGT  41 1
    VNG0130H  109858 ..  109869 +  -7.2  -3.33696   CAGTCCGGCGACGTC                CGCC TCCC GGCG                 TTGCTTCCGGCGGAC  56 52
         rpa NONE
        hpyA NONE
         aup  113897 ..  113944 +  -6.3  -3.72695   CCACGACGTACCGCC CGT-CGTCGTCGACGAACGGC CCGTAGAC GCCGT-CATCGTCGGCGTACG TTTCGTAGAACCGCT  61 210
    VNG0138H NONE
    VNG0139H NONE
    VNG0140H  117185 ..  117219 +  -2.9  -3.67792   ACTGTGCCTGGCCCC    TGAGCA-CGTGGCT-CC AGG GGTAGCTGCGATCCTCA    TTTCAGTCGGTCTCC  49 117
    VNG0144H  119289 ..  119328 + -15.7  -2.52464   GCAGCGGTGCAGCGG  TGGTGACGTGCTCGCGG TTGGGC CCGCGAGCACGATGCCG   TCAGTTGACGCCCCG  78 262
    VNG0146H  119965 ..  119975 +  -3.2   -3.4072   CGTGTTCGTGGCGCA                 GGTG CAT CATC                 TTCTCCTCGACGGTC  49 236
        zntA  122957 ..  122988 +  -3.6  -3.12351   CCCACCCCCGCGGCC      ACCAT-GACCACGCC CGC GGCGCGCTCGATGGA      TTCGGTGTACGCGCC  45 107
    VNG0156C  128404 ..  128429 +  -5.3  -3.05816   GACACGCCCCGGAAT         CAGCAGGCATA CCGG TGCGCCCGCTG          TTCGGTCCAGCATGC  49 39
        oxlT  130147 ..  130161 +  -3.4  -2.53164   CCGGGAACAGCGCCT               CCAGTG TGT CGCGGG               CTTCCTCGTGGCTCC  39 456
        boa1  135314 ..  135324 +  -5.4  -3.13403   ACGGGTGACTATTCA                 GCTA GCA TAGC                 TATTGGTGGACGGCC  50 62
        gdhB NONE
        alkK  138949 ..  138959 +  -2.4  -3.31792   CGAACAGGGTGGTGG                 CGCG CAC CTCG                 TTGTGGAGGTACTCG  45 496
        psmB  143221 ..  143249 +  -6.5   -3.4811   CGACGACCTCGACGC        CGCGATCGCGGGC GCT GACCGTGTTCTCG        TGTTGTTCTACACCA  58 150
    VNG0167H  143641 ..  143670 +  -7.9  -2.66435   CGAGGTGGTGGTGGT      CCG-CGAGC-CGC TGGAAC GCGGGCTCGTCGG       TGATGTCGTGGCGCT  48 169
    VNG0171C  146215 ..  146237 +  -8.3  -2.57974   CAGGTTCAGCGCGTC           CGGCAGGCG GTCGG CGTCCGCCG           TGAGTTCGTGGTGGT  51 333
        cat1 NONE
       trkA1  151979 ..  151992 +  -4.5  -3.14132   GGGATTCGAGGAACC               CGATG GCGG CGTCG                TTCGTCGCCGGCACG  47 144
         lpl NONE
        xthA  158400 ..  158448 +  -3.6  -4.56597   TGCCATCCCCCACTC CCGGCCGGTC-CCGTCTTCCGGG AGTG CGCGGCGGACGATGACCCGTCAG TTTTTCGCCGCCACA  68 117
    VNG0184H  159298 ..  159313 +  -3.2  -2.52464   CACCGCGTAGCCGTC              GGGCTT CCGA AAGCAC               TACCTTGCGGGCCAG  40 31
       pepB1  160847 ..  160879 + -18.4  -3.01712   TTGCGCGCACGTGCT      CGGGGTGGGCGTCC GCCCA GGACGCCCGCACCG      TCTTCCCGACGCCCG  85 439
    VNG0188H  162634 ..  162646 + -10.5  -2.88544   TCCAATACTCTCTCA                GCGGG CCA CCCGC                TCTGTCACCATGCCA  62 73
    VNG0189C NONE
    VNG0190C  165563 ..  165575 +  -4.8  -4.56153   CATCGCGTCTTTGAC                GACC TCGTT GGTC                TTGTTTTTGTCCTGG  75 475
    VNG0207H NONE
    VNG0208H NONE
    VNG0209H  177066 ..  177088 + -16.4  -3.50447   ATGACGCTCTAAGAA           GTTCGTGCAC TCG GTGCACGAAC           TTCTCTACGAGTTAG  93 144
    VNG0212H NONE
    VNG0213H  179789 ..  179807 +  -9.6  -2.52464   GCGATCTCGCGCTTC             CGCTTCGA GTG TTGAAGCG             TGGCTTCGAGCGCCG  55 493
    VNG0217H  185279 ..  185293 +   -10  -3.14132   CGGGCCGGAGAACAG               CACCAC GCG GTGGTG               TTCGTACGCCAGCCA  60 339
    VNG0219H NONE
    VNG0220H NONE
    VNG0222C  189978 ..  190011 + -10.3  -3.36273   CGCCTACACGCTCGG     CCCGAGCACGCGCC CGGTGGC GGCGC-TGCTCGCG     TTGCTGTTCGGCGGG  68 438
        htrA  192775 ..  192793 +  -3.7   -3.3422   AAAGCGTTCTCCCGG             CCGCCCG GCGAA CGAGTGG             GTTTTTACGCCGGTG  47 420
       guaAa NONE
    VNG0230C NONE
    VNG0231C  196236 ..  196253 +  -8.3   -3.5393   CGAGGACGAGCCCCT             CGGCGGC TTCG GCGGCCG              TTTCCACGACCTCCT  63 277
    VNG0238H  198324 ..  198353 +   -10  -3.16191   CGGATCACCTCGTGA       GCGCCCGCGACGA AGACG TCCTC-CGGGCGC       TTCCTGCGGATCTCG  60 501
    VNG0244H  201005 ..  201023 +   -11  -2.84634   GAAACCTTTAGGCAT             CCCGAGCA CAC TGTTCGGG             TATGATACTCTCCGA  66 39
         dtd NONE
    VNG0247C  202933 ..  202984 + -11.4  -2.78935   TCGAGCACGGCGCGC TCGGCGGCGTCGCGGTCG-GCCGCT GAC AGCGCCTCGAACACCGCGCCGACGA TGTCGTGGCAGATGT  59 441
    VNG0255C NONE
    VNG0256H  210713 ..  210744 + -14.4  -3.14564   TCGAGAGCGTCCATT      CGAGGTCGTCGACG ACCG CGTCGAAGCCCTCG       TTGGTGAGCGCGTAC  72 156
         ipp  211633 ..  211650 +  -2.6  -3.61715   ACGAGCAGTTCGCGT             AACGCC ACCCCC GGCGTA              TTATTCCGGCGCATC  49 24
    VNG0261H NONE
    VNG0262C NONE
    VNG0264H  214775 ..  214793 +  -5.2  -3.41745   CAGCAAGGCCTTGCG             CGCCGTCG AGG TGATGGTG             TTGATGTTCTCCCCG  52 375
    VNG0266H NONE
    VNG0267H NONE
    VNG0268C  218232 ..  218252 +  -5.3  -3.71848   GTCGTGTTCGCGCCC            CTCGTGGTG CCG CTCCAGGAG            TTCTTCGTCGGGACG  60 187
    VNG0270C  219310 ..  219329 +  -8.6  -2.73364   TGCAGTGGGCGGGGC            GCTTGCCGC AGG GCG-CAAGC            TAATTCCCCTGCCGC  53 3
    VNG0271C NONE
    VNG0272H  220956 ..  220971 +  -6.8  -2.57489   GACGCCTGAACCGGC              CGCCGCC GCG GGC-GCG              TGAGTTAAGTTCGTC  49 32
    VNG0274C  221644 ..  221673 +  -4.3  -2.77899   GGTAGGCCCACTAGA      CGGCCATGACAGC GTCCCA GC-G-CGTGGCCG       TGCTTGGTGGCGGCA  43 59
       crtI3  223660 ..  223675 +  -6.8  -3.40403   GCCGCCGACATGCCC              CCCGAGC TCG GC-CGGG              TTCTGGTCGCCGGCC  56 411
        soxB  225643 ..  225653 +  -8.2  -3.34398   CGTGGATGTCCGCCT                 CGGC GGT GCCG                 TGTTTCGGCAGGAAC  59 80
    VNG0284C  228985 ..  229002 +  -3.3  -3.24735   GGAATCTATACACGC             CCGTAGC CACG GCTGGGG              TTGGATGTTTGCGTA  45 181
    VNG0285C NONE
    VNG0286C  230573 ..  230591 + -10.2  -2.74144   CGTGGATTCAACCCC             CAGTGGGG GAA CCCCACGG             CTTTAGCCGTGGGAG  61 1
         pnm  233840 ..  233863 +  -4.5  -4.56775   GGGACGTTCGCCTCT          GACCCGCGCC AGCGA GGCG-GGGTG          TTTTTACCGCCGGCT  70 24
    VNG0296H  234949 ..  234963 +  -7.1  -3.09516   GCCGGACCCGAACAC               CACCC GGTCG GGGTG               TTCCCTGATCGCGCG  52 163
         lon  239948 ..  239967 +  -4.8  -4.36914   CAATCCGAGCCCGCA            GTAGCCGC GGTC GCGGCGTC             TTTTCTCCCGGAGCG  68 22
        trpC  241271 ..  241281 +  -2.4  -2.61912   GCCCGGTACGCGACA                 CCAC ACG GAGG                 CTTGTCACTGCATGA  38 0
        trpB NONE
        trpA NONE
    VNG0309C  244589 ..  244609 +  -2.6  -3.53811   CTTCTGGTATGCCAC           GCGTCAGCCG CTC CGG-T-ACGC           TTTAGGCCGCGTGCC  50 380
    VNG0310C  245908 ..  245938 + -15.4  -2.70932   CGGACACACAGCCGC       GTCGTCGTCGGTTG CCG CCGCCGGCGACGAC       TCCTTGACAGCCAGG  70 131
    VNG0316C NONE
    VNG0319H  251654 ..  251666 +  -6.9  -3.20349   GCCGTCCGCACACAG                CCGCC GCA GGTGG                TGTTGGGTTTCCCCC  50 416
    VNG0331H NONE
       gptA1  264983 ..  265008 +  -3.9  -3.15579   CGTTTAGGTGTGGGG         CCCGCTCACAT CCTG GTGTGATCGGC          TTCATCGGCGGTTCC  45 63
    VNG0335a  266043 ..  266078 +  -6.9  -3.25823   AGATGGTAGTCGTCG   GCG-T-CCTCGTCG-CGG ACG CCGACGACGCGGAACCGC   TTCGTATCCAGCGAC  52 448
    VNG0335b NONE
    VNG0339H  268465 ..  268478 +  -8.1  -2.64422   GCTCGGCCTCCCGGA               GCTCG CGCA CGAGC                TCGTCTAGCGTCTGT  48 449
       gatB2  274422 ..  274444 +    -9  -2.61912   CCCCTCATCGCTCGC           CTTCGCCGCC GCT GGCGGCTACG           ATTCTGCGTCCGTCC  56 53
        topA  278061 ..  278071 +  -4.6   -3.2302   CGCCGCCTACGTGCC                 CCCG TGA TGGG                 TGTGTTCTGGTTGCG  48 103
    VNG0351C  279435 ..  279468 +  -2.4  -2.62616   CTAGTTCCCTGTCTA     TCGCTGACCACATGG TCCCC CCA-GTGTTCATCGG     TGGTGTCCCGAGTGG  38 48
    VNG0352H NONE
    VNG0354C  280798 ..  280817 +  -3.5  -3.28924   CGACCTCGTCGGTGG            CGTCCGTC TGCTC GGCGG-CG            TTGTCCGCCACCGTA  47 349
    VNG0357H NONE
    VNG0359C  283954 ..  283991 +  -8.3  -3.62096   TCGCCGTCTTCGATC   CGCTCGCGGCGCTGC TTGCGCTC GCGGCGCAGCGACTG    TTTCGCGTGCTCGAC  63 254
    VNG0361C  285262 ..  285287 +    -4   -3.2327   CCCGGCGGCCCTGGG        CGGCGGCGC-TG ACCG CATGCGC-GTCG         TTCGTCCTGAGTTCC  45 14
         nfi NONE
       yusZ3  287022 ..  287039 +  -8.3  -3.59262   TCCGCGCACCTCCTC             CGCGAGC AGCG GCACGCG              TTTCACCGTGTGCCC  63 95
    VNG0367H  288466 ..  288486 +  -8.9  -2.78596   CAGCGGTAGCTTCTT            GCTCGTACC CTG GGAACGGGC            TGTCATGGACGACTC  57 46
    VNG0368C  289321 ..  289334 +  -9.5  -3.22102   CGTCGTCGGGAGCAA               GCGCG GCAT CGCGC                TGTTCTACCCGCTGT  61 340
        acd1  291600 ..  291612 +  -7.7  -3.86015   TGCTCGTTTTCAGCC                CGTTG TCA CAACG                TTTATGCGAGCACTC  69 86
    VNG0373H  292152 ..  292162 +  -6.8  -3.30124   GGCCGGCGATGAGCT                 CGAC GAT GTCG                 TTCTCGGCGATGCCC  52 193
        aroE  297126 ..  297156 +  -2.5  -2.98823   GGCGATGCGCGCCGC      CCTCCGTGCACGGCT TTA AGTCC-GC-CGGGGG      TATATATGCGACCAA  41 7
    VNG0383H NONE
       trpE2 NONE
       trpG2 NONE
       ilvE1 NONE
    VNG0388C  300969 ..  300981 +  -4.8  -4.13767   ACGAACGCGGGCTCC                GCGA TCGAC TCGC                TTTTGCACTCCGGAC  66 53
       graD1  302284 ..  302299 + -10.4  -2.65815   GCCGCTAGCTACGGC              CCGAGG CACG CCTCGG               TGATCTCGATGTGCC  60 33
    VNG0396C  305841 ..  305895 +  -6.9  -3.13728   CACGCTGCGCGTCGA CTGACGGGAC-AGCCGCCCCGAACAC CCGG GATTTAGGGGTGGCTCGCCCCGACCG TTCGGTATGGCTGAT  54 22
       nthA1  306755 ..  306773 +  -5.2  -3.64259   GTCGGTGCCGATGGT             CGCGTTCT CCA GGGACGTG             TTGTTGGCGATCGTT  54 81
        proS NONE
    VNG0404H NONE
    VNG0405C  313056 ..  313075 +  -5.6  -4.77036   CGCCGCGGGGAGCGA            CCGGCTCG CCGA CGAGTAGG             TTTTTACTCGTCCCC  81 135
    VNG0406C  314470 ..  314510 +  -9.6  -2.71712   GCGCCGCCCCGGTCA CGGCGGCGAGC-CGCTGTGG GGT TCGC-GCGAGCACGCCGACG CTTTCGAGGGCGGCG  56 332
       rfbU2  319305 ..  319351 + -15.1  -3.29144   CGCCGCGTCACTCCG CGTCCGCACCGGTCCGGGTTGC CTCG GCGACCCGGA-CGGCGGCGACG TTCTCGGGCACGTCG  86 55
        purB  324942 ..  324987 +  -5.2  -5.02476   TCGCCGCCGACATCG CGCGCGACGCCTGACG-CGCCG CCGT CGGCGTCGCC-GGTTCCGCGGG TTTTTTGCCGCGTGT  83 12
    VNG0417H  325643 ..  325663 +  -2.4  -2.52543   CGCCGTCACCCGCCA            CGACACGC CGCCC GCCTGACG            TACATTCAAGACCGT  37 7
    VNG0419C  326355 ..  326379 +  -4.1  -3.16921   GAGCAACAGCACGCC          CGCAACGGCGA TCT TCGCGGTGTCG          TTCATGCGCGTTCGT  45 185
    VNG0421C  327093 ..  327104 +  -5.8  -3.57462   GAGTTTGGCTTCCAG                CAGC GCCA GCTG                 TTTGCCGATGCAGTG  57 171
    VNG0424C NONE
       pimT2  329801 ..  329837 + -12.9  -2.83012   CTCGTCGTCGGCAGG    CCGCGGTCCTGGGCGTC GCT GACGTCGACGACCTCGG    TCTCCTCCTGGCCTT  64 303
       yfmO2  331450 ..  331460 +  -6.8  -3.77464   GAACTCCAGGCCCGC                 CGAC AGC GTCG                 TTTCGTGGCTGGTGT  61 134
    VNG0429H  332824 ..  332843 +  -3.4  -3.53012   GATCCCCCGCATTCG            GCCGCCGA CTGC TCGCGGGC             TTTCGCCGCGCACGC  49 168
    VNG0433C  334733 ..  334759 + -10.1  -3.12351   GTTCCCGTTGTTCCA        C-CCGACCAGCG GCAG CGCTGGCCGGCG         TTCGGTCTCCGGGCC  64 55
    VNG0437C  338131 ..  338148 +  -6.9  -3.54424   CCGGTAGTGATCGAG             CAGCCGG TCGG CCTGCTG              TTTCGCGCGGTAGAA  57 153
       ferA3  339875 ..  339900 +  -6.1  -3.05596   CCAACGCCAGGGTGT         CCTCGTCGA TCGCCGTC TCGCCGAGG          TTCACTGCCACGATC  48 81
    VNG0441H  341886 ..  341907 + -11.5  -3.35679   GTGCGCGCTCGCCAT           CGTCGCCAC CGGC GAGGCGACG            TTGTGCATCGCCACC  66 264
         gcd NONE
       pyrE1  346970 ..  347002 +  -5.5  -2.70932   CCTTCGATCCGCTCG      ACTCGTCGATGGC ACAGGAC GCCGTCGACGACA      TCGTTGACGCCGCCA  46 85
    VNG0450C  347663 ..  347674 +  -4.4  -3.05816   CCATCGCGTCCGTCA                CCAT CTCG ATGG                 TTCGGTCGCCGATCG  43 333
        prp1 NONE
        nodP NONE
        aspS  356559 ..  356604 +  -2.7  -3.61715   GGATCCCGACCGCCT CGAACCGT-AGGCGGTTCGGAC AGCCC GTC-GAAC-GCCTCGTGGTCCG TTATTCCAGGCCGTC  49 16
    VNG0475C  368997 ..  369030 +  -5.1  -2.72661   CGCGGCAGTGCGGGC     GCACG-CGTGACCGAC ACC GACGGCCGCGTCCTGC     TCATTCGACATCCTG  43 211
    VNG0475a  369608 ..  369620 +  -6.9  -2.82516   GTGCGCTGCAGATAC                CGGCC GAC GGTCG                TGTCCTCGTCGACGG  46 229
        acs1  376890 ..  376902 +  -4.7  -2.62735   TCATCACGGTGCAGC                CACGC CAG GCGGG                TCGTGTCGCCGGTGT  42 92
         ppd  386928 ..  386944 +  -5.7  -3.21276   CGGCGCGAACGCGCC              GCCGGTG AAC CGCAGGC              TGTTGTACGCGCCCG  50 198
       aspB1 NONE
    VNG0503C  390639 ..  390674 +  -3.2  -3.16564   ACGTTCTCTTCGGGT    GCCACGTCGACTTTGTT CGC GACGACGACGATG-GGC    TTCGTGCGCTCGCGG  45 521
    VNG0505C  392988 ..  393036 +    -3  -3.13403   CCGAGGACGACCGCG TCCCCCTGGACGTGGACGCTCCCG TTC CGGGTG-GTC-ACGTCGCCGTGGA TCTTCGTGCCCGCGC  43 481
    VNG0508H NONE
    VNG0509H  394427 ..  394443 +  -5.7  -3.14344   CGAGCTCGCCGAAGT              CGACGCT GTC GGCGACG              TTCATCGCCCGCGTG  50 266
    VNG0511H NONE
         ppe NONE
    VNG0514C  399765 ..  399778 +  -6.7  -2.80816   CATATGATATCAGAG               GGGTT CCCG AACCC                TCTAATGGATCCAGG  50 34
    VNG0516H  400508 ..  400527 +  -4.2   -4.0371   CGACGGCGTTAGTCC            TTCCGTGT GTAG ACGCGGTA             TTTGTATCCGCCGTA  61 474
       polB1  404289 ..  404308 + -10.6  -3.61398   GGGCCGCGACGTCGT            CGCCGCGC GCGA GCCCGGCG             TTGTTGACGAGGAGA  67 487
        yurY NONE
    VNG0525C NONE
    VNG0527C  408520 ..  408536 +  -5.7  -4.08767   TCCCCACACCCCGTT              GCCGGGG AAT CCTCGCC              TTTTAGGACGGTGAG  65 54
        troR  409723 ..  409772 +  -5.7  -3.86346   GCGGTTCGAATCCGC CCGGGACTACTCACCGATCCGCA GTCCAG TGCTG-TCGGGGGGTGG-CCTGG TTTCTCAGCGAGTGA  62 155
    VNG0533H  411163 ..  411181 +  -3.1   -3.4178   CGACAGTTCCGTCGC            GC-GCCACG GGT CG-GGCTGC            TTCTCGTGGCGTGGT  49 60
    VNG0534C  412036 ..  412056 +  -7.6  -3.14132   CAGCGATCAGAGCAG           CTGGCTGGC GAGC GCCA-CCAG            TTCCTCCCAGACGGA  57 58
    VNG0542C  420527 ..  420551 +  -2.1  -3.14344   GTCGAGATCCCCGAG         CGCGGGAAAC CCCAGC GTCTCCC-CG          TTGCTGACGACGATC  43 64
    VNG0544H  421635 ..  421645 +  -6.8  -3.01712   CCACGCTGCGACCAG                 CCAC CAC GTGG                 TCTTCGGCGAACGGC  52 45
    VNG0553C  426138 ..  426167 + -10.7  -3.14132   CGCGGCGTCCGTCGT       CTCGTAGACGACA CCGA TGTCGTCGACGCG        TTGCTCCCACGCCGC  65 231
         sgb  430030 ..  430051 +  -9.4  -2.78384   GACGACACGATCCGC           GCCG-GCGC TCGCT GCGCTCGGC           TGTAATGAGAACACG  57 74
    VNG0574C  442457 ..  442472 +  -4.6  -3.42256   GCCTCAAAGACGAAG              ACGAGC TGTA GCTCGC               TGTTCTTCCATAACT  52 15
        ywaD  443838 ..  443864 +  -7.1  -4.87665   CCACGCCGCCACACT         CCCGGCGTCCG GGTCG CGCCCGTCGGG         TTTTTGTGAGTCGCG  88 44
    VNG0576C NONE
    VNG0578H  445517 ..  445533 +  -4.4  -3.23042   CCTTGATGAATTCGT              CAGCCA TTGTT TGGTTG              TTGGTCGTCGCTGTT  45 374
    VNG0590H  451367 ..  451377 +  -6.8  -3.40299   CCTCCAGGAGGTCGG                 CCTC GAC GAGG                 TTCTCGATGTGGTAG  55 432
         dmd  453751 ..  453762 +  -4.4  -3.62597   CGAGCGCGAAGAGAC                CGAT CCCC ATCG                 TTATTGGCCCGTCAC  54 307
    VNG0594H  454513 ..  454532 +  -7.8  -2.62184   CGGGCAGGTCGGCGG            GTTCGGCG TCGA TGCCGAGC             TCGTCTAGGGCCGCC  48 77
    VNG0596H  456037 ..  456050 +  -3.7  -5.08824   CGCGTTCTAGGCGCG               TCCGG GAAG CCGGC                TTTTTTCAATGCGGG  80 31
    VNG0597H  456680 ..  456717 +  -7.5  -3.17075   TCGTCTCGGAGAGCG   CGCCCGCGTCCACGCCCG CAA CCGGCGT-GCCACAGGCG   TTGGCTTCCAGGGCG  53 222
    VNG0599C NONE
    VNG0601H  459328 ..  459357 +  -6.3  -3.66908   ACTAACACGCTGGCC       CGCG-GCTACGGGG CGT CCTCGTCGCTCACG       TTCGTTTTCACCACG  57 36
    VNG0604H NONE
        yrhA  461751 ..  461776 +  -6.1  -3.74519   GACGCCGCCCCCTAC         GGTG-CCACCAG GCG CTGGTGGTCGAC         TTTGATACAGCTGTT  60 39
    VNG0611H  465906 ..  465925 +  -8.6  -3.17319   GCAGATAGCTTCAAT            CTGT-GCGG CCT CCGCAACAG            TCTTGCTCGCTTCCC  57 428
        yngE  476969 ..  477025 +  -7.1  -3.05816   TGCGGGTGCGCGCTC GGCGAGGCTGCTCGCG-CGGCCGCCGA GCGCG TCGGCG-CGGTCGCGTGCAGTCACGGG TTCAGTCCCCGGTCG  52 422
        citE  478519 ..  478536 +  -6.9  -3.15544   AGCCTGCAGGAACAG             CTCGACG ACGC CGGCGAG              TTCCTCGACGTCAAC  54 134
       gdhA1  479974 ..  479985 +  -5.8  -3.54741   TCCGGGCACGGTTGC                GACG TGGG CGTC                 TTTGAGCGCGTCCTG  57 266
    VNG0631C NONE
        purK NONE
        purE NONE
        nolB NONE
       ndhG1 NONE
       ndhG5  488049 ..  488062 +  -3.7  -3.69323   CGGTGTCGGCGGGTT               CCTCG GGGA CGCGG                TTTCGATGCTGGTCG  51 85
       ndhG4 NONE
        nolD  489559 ..  489590 +    -3  -3.06796   ATCAGGTGACCAAAT      CAATGCCATACGAGA CAC TCGCGT-TCGCGTTG      TTCGCTGCCCTCACG  41 81
    VNG0641C  489873 ..  489883 +  -3.2  -3.14468   GTTCCGGGTTGGCCG                 CAGT CGC GCTG                 TTCGCTGTCATGGCC  45 77
    VNG0642C NONE
        nolC NONE
        nuoL NONE
        nuoM  494202 ..  494220 + -11.6  -2.81547   CGCCGGCACGCTGCT             CGCCGCCG GGA CGGCTGCG             TGGTTCCTGTCGGCG  65 159
       ndhG3  495566 ..  495580 +  -5.6  -2.53903   GATCCGGAGTTCGCG               CGCGGT TCC ACAGCG               GTACTTTTTAACAGG  45 39
    VNG0650C  497072 ..  497095 +  -2.3  -3.53012   ATTTCTGCGGCGGCG          GCGTAGTCC CTGTAT GGACGAGGC           TTTAGCGCACGCCAA  47 44
        imd1 NONE
    VNG0652H  498231 ..  498244 +  -2.3  -3.41134   ACCCACTATTCGAAC               CCGAT GCCC ACCGG                TTCCTTAATGAATCT  44 105
       mcmA1  500386 ..  500397 +  -7.2  -3.02263   ACCCGCCCCTCGATC                CGGC TCGC GCCG                 TGTTCCAGCAGGTGT  52 427
        coxC  504811 ..  504828 +  -3.4  -3.94812   GGGTCGGTCGCCTAA             CCA-CGG CGAAC CCGCTGG             TCTTTTTCGCTGGCG  56 26
        birL  505878 ..  505896 +  -4.4  -4.07687   ACGAGGTGGTTCTGC             TGGCCGGG CAG CGCGTCCA             TTTTCAGCCCCAGCT  60 195
        ctaB NONE
        trp4 NONE
    VNG0668C NONE
    VNG0669H  510736 ..  510768 + -16.9  -2.81133   AGCGGTCCGTGTCGT      CGGCGGCCGGCTCCG TCG CGGGTTCGGTCGCCG      TCTCGTCGCTGCGTG  74 459
       mcmA2 NONE
    VNG0674C NONE
    VNG0675C  514327 ..  514349 +  -6.8  -3.28712   GCACGTGCACGACGG           CGCTGGCGAC CGT GCCCCCGGCG           TTGTGCGCGACCGCG  52 435
        fdfT  518517 ..  518556 +    -4  -4.36914   TCCTTGTCGAGGTCC  TCGGCGAGGGCGTGGGCG AACG CCACCACGTCGGCGTCGG   TTTTCTCGCCGACGA  67 386
    VNG0682C  519890 ..  519906 +  -2.2  -2.82516   GGGTTAGACTCTTAA              CGCTCT CAATC GGAGTG              TGTCGTGATGCGACC  39 100
    VNG0683C NONE
         fbp NONE
    VNG0686C NONE
    VNG0688H NONE
        trp5 NONE
    VNG0690C  526313 ..  526356 +   -13  -3.06183   CGGAAACGCGTCAAG CGACGTTGCGGCCACCATCG CCGA CGACGACAGCCGCAGCGTCG TTCCGTACCCGTCGC  72 224
    VNG0692C NONE
        nthB  527734 ..  527771 +  -4.7  -3.80018   CCACGGCGAAAAACT   GGTGAACCGCCTCGGGGT CAA GCCCCGATGCACT-CGCC   TTGTTCATCTGTAGA  58 134
        yvgX NONE
    VNG0702H NONE
    VNG0703H  532176 ..  532194 +  -5.3  -2.94293   GGGTTTCTCGCTGAC             GATCGTT CGGGA GACGATC             TGCTTGTCTTCGAGG  44 167
    VNG0707C  534757 ..  534771 +  -2.7  -3.05384   GGTTCCTCGTCGGCC               CGGAG CCGTA CACCG               TTCGGTAGCGCCCCG  41 3
    VNG0708H NONE
    VNG0709C  536531 ..  536552 +  -7.1  -3.44848   GTGATCCACACGGGT           GGCGGGGCG CACA CCCCCCGGC            TATTTGATCGGCGCG  58 48
    VNG0711C NONE
    VNG0713C  537936 ..  537952 +  -4.4  -4.85918   TGTGTTCCCGGTGAC              TCGCGT CGACC ACGTGA              TTTTATTATCTAGTG  78 54
        thiC  539891 ..  539940 +  -3.5  -3.36327   CCTGCGCCGCCAACT CGTGGACGCCCGCCACGAGATCG GTCATG CGGTCGA-TGGC-GGCGTGCGCG TTCTCGATGGCGTCG  47 501
    VNG0717H  541856 ..  541890 +   -10  -3.01712   CGTCCCCCCAGCCGA    TGTCGTGGCCGGCGT CCTCGA ACGCCG-CCGCGACC     TGTTCGACCGCCCGG  59 421
        araL  543165 ..  543185 +  -2.4  -3.28791   ACAACGAGAGGTAGA            TGCCGTAC AGCCC GAGCGGCG            TTGTCGCGCCGAGAT  45 146
    VNG0724H  546025 ..  546041 +  -4.4  -3.31792   ACGCCACCTAGTGCG             CCG-TCC ACCG GGAACGG              TTATGAGCGTGGTCG  49 30
    VNG0725H  547318 ..  547343 +  -2.4  -3.53012   CTCGTCGAGCAGCAG         TGACAGCCGC GTCTCG GGGGCCGTCG          TTTCGACCGCGCGGA  47 365
    VNG0727C  549592 ..  549611 +  -3.4  -4.07568   GTCAGAGGCACGCCG            GCGCGTGC GGAC GAACGCCC             TTTTCCCGCCGCCCG  59 141
    VNG0729H  550534 ..  550558 +  -8.4  -3.31144   AAGCACCCGCTCACC          CGGCGGGCAC TCCAC GAGCGCGCCG          TTGTCCACGTCGGCG  59 301
    VNG0731H  551918 ..  551939 +    -8  -3.28712   GGGCCCCGACTCGAA           CGCCGC-GA GCGCG TCGGCGGCG           TTCTCGCCGACGGCG  59 221
    VNG0733H  553624 ..  553649 +    -9  -2.52464   GTTCTCGGGACCGCC         GCTCGACCTC GTCGGG GAGGTCGAGG          TCGCTTGCGAACCGC  51 276
        hlx2 NONE
       kinA2  557411 ..  557467 +  -8.4  -2.79133   CGAGCTCGTTGTCCG CGCCGTTGGGCTGGCGCGCGAGCCGCG GGGT CGCG-TACGCGCCCCGGACGACAGGCG TGTCGTCGGCCGTTG  52 228
    VNG0737H  558274 ..  558304 + -13.9  -3.01712   GGGTGCTCGTAGTAC       TCGGGGCGGCCCC AGTCC GCGGCCGTCCCGG       TGTTGAACACCACCA  69 326
    VNG0741H  559266 ..  559308 +  -2.7  -3.57561   GCCGTAGACGTGCAC GGAGAGATCACACGCCGCGAG CTG CTCGTAG-GTGTCA-CGCTCC TTTCGCACGTTCGAC  50 285
    VNG0743H  560558 ..  560584 +  -8.7  -3.47227   ATCACGCCGTTGTAC        TCGTGGCCGAGC AACA GCTCG-CCGCGG         TTCTCGTGGTTCGCG  61 322
    VNG0750C NONE
    VNG0751C  569738 ..  569757 +  -3.4  -3.36327   CCAGGATCGTCAGCG            TCTCCGGG TCCG CCCGCAGC             TTCTGAATGAAATCC  47 427
    VNG0755C NONE
        tfeA NONE
    VNG0758C NONE
    VNG0759H NONE
        dip3  576064 ..  576088 +  -2.8  -4.26903   TTGGGTCCGAGCACG         GCGAC--GGTCC ACC GGACCACGACGC         TTTTAATCGCGTGCG  60 197
        ybjG  576793 ..  576808 +  -8.2   -4.9218   TCGCGCACGCCAGCC              GCCGCG ACCG CGTGGC               TTTTTGTGGTCGCTG  93 71
    VNG0764C  578016 ..  578029 +  -3.7  -3.71998   CGTGGTCGTTCTCGT               GGACG CTGA CGCCC                TTGTCTTCGTCCGTA  55 127
        prp2 NONE
    VNG0767H NONE
    VNG0768H NONE
    VNG0769H  580355 ..  580413 +   -10  -3.13403   CACCCACCCCACCAC CGCTGCTATCGGCGCGTGGCCACGATTC CGG GACTCGTGGCCACTCGCCACCATCCGCC TCTTCGTAAAAAACG  65 182
        acd2  584517 ..  584555 + -10.2  -3.14931   CACCGGCGGGTCCTT   GTGCGTGACGTTCTCGCG GCG CGCGAGGATGACGTGCAG   TTCGTCGCCCATCGC  60 357
    VNG0779C NONE
    VNG0780H  587601 ..  587620 +   -10  -3.28712   GGCGCGGCTGCTCGA            CGACCACCG ACT CGGTGG-CG            TTGTCGAGCAGCGCG  68 498
         pcy  591759 ..  591784 +  -2.5  -3.78934   TGTCGCTGCCCACGT         CGTCGATCTGG AAGG TCAGCTTGATG          TTGTTGTCACCGCCG  53 505
        hcpC  598750 ..  598782 +  -6.7  -3.34344   CGAGGAGTAAGCCAG      CCCGCTCGGCCGGGT GAC GCACCGCGGTGCGGG      TTGCTTCCCACCTGA  56 31
         cgs NONE
    VNG0798H NONE
    VNG0799C NONE
    VNG0800H  603104 ..  603138 +  -9.8  -3.86202   CTGGTCGTGTCGGCG     GTGGCGTCCGCGCTCG CGT CGGGCGCGGACTCGGA     TTTGATCTCCTGGAG  73 347
    VNG0804C  604672 ..  604691 +  -8.6  -3.53811   GATCTCCGACAGCGA            CCGT-TCGG TCT CCGAGACGG            TTTCGACGCCGTCGG  63 351
    VNG0810H  609103 ..  609123 +  -5.3  -3.84825   CGGGTACGGGAGTCT            GCTGCTCTC GTC GAGGGCGTC            TTTGGTGTGGCTGCG  60 233
       htr18 NONE
        potD  613467 ..  613484 +  -4.7  -3.53224   GGGGCTCTCCCGGAG             GCGGGCG TCGG CGTCGGC              TTTCGCCGCCAGGTA  52 285
        yfmJ NONE
         chi NONE
    VNG0818C NONE
    VNG0819C  620426 ..  620476 +  -7.8  -3.53012   TCGCAGGGTACAGAT TCCC---CGGCGCGTTTC-GTCGCAC TCC GTTCGACAGAAATGCGCCGACCGGGA TTTGAACCCGGGCCA  62 118
    VNG0826C  627198 ..  627209 +  -4.4  -2.87132   CATGCCCGCCGGAAC                GCTA CGGC TAGC                 TGTATGGCCCCCAAC  45 91
    VNG0828H NONE
        dmsA  629937 ..  629947 +  -6.8  -2.52516   TTCGTCCGGGACCGC                 CACC GAC GGTG                 ATTCGTCATGACCAA  48 4
        hmoA NONE
         moz NONE
    VNG0832C NONE
    VNG0834C  633887 ..  633904 +  -9.1  -2.79183   GGCGGTCGGCAAGCT             GTCCCGT CGGC ACGGGGC              TGTCGTCGCGATGGG  52 324
    VNG0836H  636228 ..  636258 + -11.2  -3.09878   AGCTGTGGCGGCCTT      GCTGGTCGGCGCA AAGCGG TGCGCC-ACCGGC       TCTTCGATACCTGCG  68 206
    VNG0837H NONE
        ssrA  638759 ..  638773 +  -4.2  -2.87344   CCGAGCGAGTCTCAG               CAGACG TCA CGTGTG               TATCTACCACAGATC  45 519
    VNG0846C  642303 ..  642323 +    -4  -3.75738   GAGGTAGACACCGAC           GCCGGCG-TC CGC GATCG-CGGC           TTCTTCCTCGTCGTG  55 236
    VNG0852C  646298 ..  646309 +  -5.8  -3.15861   GCGGGCGAGCATGAA                CTCC TGGC GGAG                 TTGCTCGAACTCCTC  50 247
    VNG0854C  647628 ..  647643 +  -4.6  -3.61398   CGGCACCTGGTAGCG              CCGTGC GGGC GCAGGG               TTCTTCGCCGCCGCC  54 28
   VNG0857Cm  648389 ..  648427 +  -8.7  -4.05788   CGCCCGCCGTGGCGG   TGGCGTTGGCCGCCGGC ACGCC GGTGGTGGCAAGCGCCG   TTTCGTTTCGCAGCA  72 120
        rpoL  650820 ..  650862 +  -3.9  -3.13403   GTGGACCGTGCACTC GAACCAGCACGACTCGCCG TCGAC CTGCGTGTAGTGTTGGCCC TGTTCGTCGAAGCGC  45 380
    VNG0861H  651836 ..  651849 +  -3.1  -3.09516   GCACATCGTCCGGTA               G-GCAG TCA CTGCGC               TTCGATACTGCCAAG  43 25
    VNG0863H  652184 ..  652198 +    -7  -3.34398   AAGGGCCGCTTGGAG               CGCGTC GGC GTCGCG               TGTTTCGACGACCGC  55 183
    VNG0865C  654913 ..  654925 +  -4.7  -2.90322   AGCGCCGGATCACGA                ACCGC CTC GCGGA                GTTCTTCTGATGCGG  45 3
        asnA  656020 ..  656050 + -12.5  -3.10112   CATCGAGGAGTGACC      G-GGCAGCCGGGGG TTAC TCCCCGGCGGCCGC       TTCGATGGCTTCGAT  72 28
        gatC NONE
        gatA  659284 ..  659298 +    -7   -3.5944   GAGCCTCCATCGCCG               CCGCCC GCA GGCCGG               TTTCGGCGTCTGACT  60 77
        traB NONE
   VNG0875Cm  661908 ..  661929 +  -4.3  -3.05384   GCCGGCGGTGTTGTT           CTTCGCGGG CGTC CTCGTGTAG            TTGGGTGGACGCGCA  46 4
        purM  663238 ..  663269 +  -7.8  -3.37796   CGCGGACGGCATGGT      CGCCGACGTCCTCG CCGG CGTGGACGATGTCG       TTGTCGCTGATCGAG  55 281
        psmA  665041 ..  665056 + -11.8  -3.34244   CGGCAGCCCGCGTCG              CGGCGG CTCA CCGCCG               TCTGTTTCTCCACTG  72 87
         lig NONE
        PHO2 NONE
    VNG0883H  668496 ..  668538 +  -4.7  -3.39327   GTAGGTGTCCGTGAC GAAGTCCAGGCCGCGGGACG CCAG CG-CCTGCTGTTCGGCCTTC TTGTCGATGTCCAAC  49 27
        gyrB NONE
        gyrA NONE
        imd2 NONE
        yjlD  678462 ..  678477 +  -3.2  -3.92178   CGGCACGACGAAGCG              CCGG TATGCCCT CCGG               TTTAGTTGCACTCGT  56 63
    VNG0892H NONE
    VNG0892a  679338 ..  679368 +  -4.6  -3.68222   GTAGACGTTCGCGAG       CGTGCAGATGGCGG CGG CCTCCATCTCGATG       TTCTTCACGTTCGCG  58 220
    VNG0907H  687767 ..  687783 +  -3.6  -3.16881   TGCTGATCGGGATCG              GCGTCT GGGCG AGTCGC              TTCATGGACTCCGTG  45 100
        putP NONE
    VNG0909H NONE
    VNG0911H NONE
    VNG0913H  691648 ..  691680 +    -9  -2.79302   TCGTGGGGTAGGATA     CCGTG-GCCGTGCCG CCGG CGGCCCGGAACGCGG      TCTCGTAGCCGTCGT  52 30
        hakA  694516 ..  694552 + -11.6  -3.05844   CAGGCGTCCGTGGCG   GCCTCGGCAAGCGCCAC CGCG GTGGTG-TCGTCGAGGC    TGTTGCCGTGGCGCG  62 479
         gst  698791 ..  698818 +  -3.3  -3.14132   GCCTCCCGTAGCCGC        CGT-CCGGCGGC CGGTT GCCACCGACACG        TTGATCCACGCCCCC  45 30
    VNG0926H  706015 ..  706027 +  -6.9  -3.05384   CGGTGTCTCGGCGCT                CCTCC CGG GGGGG                TTACGTCACACCGGC  52 50
        yvbT NONE
       acaB2 NONE
    VNG0932C  711229 ..  711260 +  -9.4  -3.16564   GGATGCCGCCCACGG      TGCCGACGGCGA-CG TCG CGCTCGGTGTCGGCG      TTGATGCGCTCGGCG  56 224
         gap  716085 ..  716101 +    -5   -4.1822   TGGACGGTGAGCACG              CCCGCG ATGAG CGCGAG              TTTCTTCACGTCCGC  66 504
        ACS3 NONE
    VNG0941C  720308 ..  720318 +  -4.6  -4.24204   CGACACTCTTTTTTC                 TGGC GGG GCCG                 TTTTCCATCTCGATG  65 501
    VNG0943C NONE
    VNG0945H  721468 ..  721504 +  -7.8  -3.39668   GTCATCGAACCCGCC    GTCGCCGGTCCGCGTG AACAC CGCGCCGACCACCGGC    TTGTCGAGTTTCGAC  58 465
       flaB1 NONE
       flaB2 NONE
       flaB3  733765 ..  733792 +  -3.3  -2.71364   CTCGGGAACTTAGAC        GAGCC-GGAACC GGAGG GGATCCAGGCGC        TCGTTGACGCGATGA  41 215
        cpcE NONE
    VNG0964C  736314 ..  736331 +  -7.7  -2.62983   GCTCGAAATGCGACA             CCGTCGA GAGG TCGATGG              TGGTGTCGGCGTCGC  48 458
    VNG0979H NONE
    VNG0981C NONE
    VNG0982C  747175 ..  747201 + -10.8  -2.52516   GTTGTTCGCGCTCTC         CGATTCGACGCC CAT GGCGTCGAAGAG         CTTCCTCGTGACGGC  60 67
    VNG0985H  751561 ..  751596 +  -5.4  -3.81146   TGTCCGATATTTCAG    CGCATTGGGCGGGA AAGGTTCC TCCCCCTCAATGCA     TTGTTGCTTGGAAGG  60 188
    VNG0986H  752891 ..  752902 +    -3  -4.47551   TGGTCACTGAAAGGG                TGAA CTGA TTCA                 TTTTGTACATTGAAT  66 113
    VNG0987H  753670 ..  753688 +  -6.6  -3.73336   ATTGCCCTCTTCGGA             TCGCTCTG TAT CGGAGCGC             TTCTTGGGTTGGGCT  63 148
    VNG0988H  754671 ..  754693 +  -3.2  -4.08706   CCGCGTGATAGGAAC           TCGCGGCGTC GCA GTCGTCGGGG           TTTCTGTCGTGGGGA  60 305
    VNG0990H  756315 ..  756343 +  -5.9  -3.76224   CGTCTGCGGCGCTGA        TCTCGGGTGGC TGGCTGC GCCGCTCGGGG        TTTCCTGGATGCCAA  60 157
    VNG0993H  759640 ..  759662 + -16.4  -3.50447   ATGACGCTCTAAGAA           GTTCGTGCAC TCG GTGCACGAAC           TTCTCTACGAGTTAG  93 388
    VNG0995H  760616 ..  760648 +  -3.1  -3.27476   TCGCGCCCCCGTCAG      CCCGGCGCAGTCGGC GCG GACGACCACGCAAGG      TTGATGGTTCGGGAT  47 88
        boa4 NONE
        acs2  764683 ..  764701 +  -2.4  -3.63922   TGGTCGTCGGTCAGG             TCGATG GTCGCCG CGTCGA             TGTTTTCCGACAGCT  50 96
    VNG1000H  767174 ..  767212 +    -8  -3.60296   GGGGGTTGCAGCCTC   GACGCCCTCGGGGACG TACTCCT CGTCCTCGTCGTCGTC   TTTGAGGTAGCGGTC  60 387
    VNG1002H  769911 ..  769933 +  -3.5  -2.89602   CCGCATCGCAGTCAC          CGTGT-GT-GC CCG GCGACGACACG          CTTTCATGTGCGCAC  42 54
    VNG1003H  770348 ..  770362 +  -3.5  -3.28712   AAGTCGTCGGCGTCC               TCGAC GCCCA GTCGG               TTCTCGCCGCCGAGC  47 184
    VNG1006H  771695 ..  771717 + -16.4  -3.50447   ATGACGCTCTAAGAA           GTTCGTGCAC TCG GTGCACGAAC           TTCTCTACGAGTTAG  93 174
      flaA1a  774012 ..  774024 +  -4.8  -3.15861   TCAAGTGGGGATCGG                CACG CTCAT CGTG                TTCATCGCGATGGTG  48 87
       flaA2  774586 ..  774627 +  -8.7  -2.77182   GCGGTTTCTTTCGTG TGTAGCTGGCAC-CCGTTGG TAG CCGGCGGTGTGTCAGGTGCG TGGTTGACTGTGGCA  57 65
   VNG1011Cm  775506 ..  775516 +  -8.2  -3.28791   CGGCCGCCAGTAGGG                 GCGG GGT CCGC                 TTCTGGGGGGACACT  59 28
    VNG1012H  775989 ..  776014 +  -7.5  -3.86202   TTGATTTCGTCCAGG         GACGTGGACAC CCCC GTGACCAGGTC          TTTGATCTCCTCGAA  67 209
        yqjH NONE
        adh3 NONE
    VNG1020C  782918 ..  782929 +  -2.2  -2.62735   CGTGAGCCAGTCACA                GACT ACCG GGTC                 TCGTATGGCGGCTGT  38 47
    VNG1021C NONE
    VNG1023C NONE
    VNG1024C NONE
    VNG1025H NONE
    VNG1026H  786955 ..  787010 +  -2.2  -3.04461   CAGCGCCGTTGTCCG CGACCGACTCCGCGAGCACG-CTGCCG GTG TGGCTGCCGTGCTCGGTCGGGCTGACG TGTTGGGCGTACGTG  41 454
    VNG1034H  790812 ..  790847 + -17.7  -3.06501   CGCCGGCCCGGTGTC    CTCGGGGCCGACCGTC CACTC GAT-GTCGGCCCCGAG    TTCGGTGAGGATCTC  82 306
    VNG1038C  794382 ..  794392 +  -2.4   -3.0792   ATGGCCGAATCAACA                 GCGG CAT CGGC                 TTCACTCAGCTATTG  41 78
    VNG1039H  795402 ..  795431 +  -3.6  -3.73072   CGGCCCGAACCCGAA      CGCGACGCTGCTGG CGGA CTA-C-GCGTCGTG       TTTCATCCCGGCGTT  55 402
    VNG1042H  796371 ..  796394 +  -4.6  -2.90763   GCACGGTCTCCTCGC          TGAGTATGACC TTC GG-CATACGCA          TCTGTAGGCTGTGAC  45 167
    VNG1046H  797202 ..  797220 + -10.2  -2.70932   GGCGGCCTCCAACAT             CGCCGGCT CGT AGCCCGCG             TCCTTGGCAGCCGCC  56 468
    VNG1052H  799355 ..  799382 +  -9.8   -2.6563   CTGAACAGCCTGTCC        TCGATGCTGTCG TAGG CGTCGGCATCGG         TCACTTGTTCAGGCG  60 11
         ptp  801874 ..  801889 +  -4.6  -2.52464   GGTTACCGGTCGTCC              GGCGTG GAAT CAGGCC               TGAATTGACGAAGCG  42 57
       graD4 NONE
    VNG1056C  803912 ..  803948 +    -8  -3.13566   TCCGGAGGCGGTAGC    GATCGCGGACAAGCGC TTGTC GTACTTGTCTACGATC    TCTTGGCTGTGCTCT  53 236
    VNG1058H  806446 ..  806457 +  -5.8  -3.21416   TATCTGTCCTGTTAT                CGAG CGCA CTCG                 TTGCTGGTAAGCATC  50 45
    VNG1060H  808821 ..  808835 +  -3.5  -2.73721   AAGCACAGTGCTCGT               GGCGT GACGA ATGCC               TGATTCCCCGTTCGT  41 136
        rfbQ  809833 ..  809846 +  -8.1  -3.81951   TCGTACTCCCACATT               GACGG ACAG CCGTC                TTTGGTCGTCTCGAC  64 128
    VNG1065C NONE
    VNG1066C  814429 ..  814453 +  -2.1  -3.84406   CGGGACGAAACGCGT          CAGCAGCTG GGTCAGA TAGCTGCTC          TTGTTGTCCTCAGCG  56 174
         tot NONE
    VNG1069C  819892 ..  819906 +  -7.1  -2.50816   CGTCGCTGGCCGCCG               GCAGC AGGGC GCTGC               ATTCGTCGATGACGC  48 393
    VNG1085H  831578 ..  831589 +  -5.8  -3.32844   ATGATGGGCCACGAC                GACG AATA CGTC                 TTCTGACGTGGCACC  52 8
    VNG1086C NONE
    VNG1087C  834039 ..  834057 +  -8.8  -2.50935   ATCTCGTCGACTTTG             CCGTCGAG TTC CTCGACGA             ATTCGTGGGTGCGGT  51 111
        purA NONE
    VNG1090H  836173 ..  836184 +  -5.8  -2.55378   AGCCACGACCCTGGA                GACC GACC GGTC                 GTTCGTCCTCTCGTT  46 141
    VNG1094H  840360 ..  840373 +  -8.1  -3.17212   CGCTGTGGTGGTTGC               CGTCC GACC GGACG                TTGATCGACTCCTCA  53 466
        cysS NONE
    VNG1099C NONE
    VNG1100C  844064 ..  844075 +  -3.6  -3.01712   CGAACAACGCGAACA                CGGT GTTG GCCG                 TGTTCACCCCCGAGA  43 409
         drg NONE
    VNG1112H  849680 ..  849718 +  -5.9  -5.24129   CGGGCTACGTGGTGG  TG-GTCGGCCGCGGC-CGG TGA CCGTGCCGGGTTCGACGCG  TTTTTTGTCGCGCCA  90 6
        glo1  850628 ..  850647 +  -6.4  -2.62184   GCCGCCGGCTGAGGA            CACGCCGCC AGG GGTGG-GTG            TGATGTACGCGACAC  49 119
    VNG1115H  851033 ..  851078 +   -11  -2.78384   GGACTGACCTACAGC GCGTCCGCCGGCGCGC-CCGCG AGCT CGCGGAGCGCGTC-GCGCTCGA TGTGGTGCAGCGACC  65 34
    VNG1117C  853097 ..  853111 +  -5.6  -3.28712   CGGGGCTGGGCTGTG               CCGGCT CCG AGACGG               TTATGCCGCCCGAAC  52 243
    VNG1119H  853505 ..  853520 + -11.8  -2.62184   ACCGACAGCGCCCAG              GCCGCC AAGC GGCGGC               TCGTATGCGACGCGA  59 165
       aspC2  855528 ..  855559 +  -8.6  -3.34983   CCGCATACGACGCTT      GCGCGTCCTCTTCG AGCG CGGCGAGGATTCGC       TCTTCTGTCGATTCA  59 392
      rps13p NONE
       rps4p NONE
      rps11p NONE
        rpb3  862664 ..  862675 +    -3  -3.55622   CTCCCTGCATTCGAC                TTCT CACC AGAA                 TTTCCGAGAGTTAGG  47 247
      rpl18e NONE
      rpl13p NONE
        RPS9 NONE
        rpoN NONE
        rpoK NONE
         eno NONE
       rps2p  866221 ..  866237 +  -6.5  -4.36914   CGGCCTGTAAGCGCG              CTCACCC ACG GGGTGAC              TTTTCTGCGAGCCGC  74 31
         mvk  868191 ..  868205 +  -2.1  -2.83271   GCGCGGGAGGGCGTG              CGCGTC GAAT GAC-CG               TCGTTGTCAAGCTCG  39 14
        argB  868984 ..  868999 +  -5.4  -4.40561   GCCGTCTCCTGGAGT              CGGCGGA CAA TCC-CCG              TTGTTTTTAACAGCG  71 73
   VNG1149Cm NONE
        idsA  871560 ..  871594 +  -5.5  -3.07962   ACCATCCGTCACAGG    GTCGCCGCGGG-CAGC GGTG GCCGACCCGCAGCAGC     TATTACGCTATCGAG  49 41
    VNG1151H  871898 ..  871929 +  -2.2  -3.04398   CCGCCTCGTGTCGAC      ACCGC-GGTTTCG ATGCAGG CGAATCCAGCGGG      ATTTTCACCCCGCAG  41 79
        gltX  874190 ..  874231 +  -4.4  -3.19522   CGCGGCGAACGCTGC GGCGACGAGCGCGTCCATAC GCCC GTGGGGGCG-GCT-GTCGGC TTCAGTCTTCGGTGA  45 495
       rphs6 NONE
      rps28e NONE
      rpl24e NONE
         ndk  877936 ..  877948 +  -3.3  -4.73613   CCACGACTGACGCGG                CGCTG GTC CGGTG                TTTTCTTGCTAGTGC  74 31
        metB  884485 ..  884517 + -17.7  -3.05384   GCTGACGGATTCGAC      GTCGTCGACGGCGCC GAA GGCGTCCTCGACGGC      TTCGGTCCCGCCGGA  89 134
    nop56/58 NONE
         fib  888721 ..  888734 +  -2.3  -3.56092   TGGCGGTCGTGCCCT               CGCTG GTGA CGGTG                TTTCCACACTCGTCG  50 373
        msrA  889852 ..  889881 +  -2.9  -3.35679   AGTTCGGCGCTCGTA       CCGAGTAAGAATCG ACC CGGGT-TTATTCGG       TTATACCTCGAACGC  44 18
      flaA1b NONE
    VNG1182H  891132 ..  891169 + -11.3  -3.06796   CGCCGCGGTCAGTCC  GCCGAG-GCGTCGCCGG TGCGCT CCGGCT-CGCGCTCGGC   TTCGGTGAGATAGCA  68 66
        pqqE NONE
        pan1 NONE
        hcpD  895787 ..  895836 +  -9.3  -3.62096   ACCGCTTGCCGGCGT CGTCGGCGGTCGCCACCAGGAT GTCGTGG ATCGTGGTGTCGA-CGTCGTCG TTTCGGATCGTCGCC  63 126
        ACD3  898429 ..  898454 +  -6.7  -3.40403   CGACCGCGACCGAGA         CTGCGACCCGA GGCG TCGGGGCGTCG          TTGTGCTCGACGGCG  55 313
    VNG1200H  902553 ..  902565 +  -3.3  -2.80074   TACACCTTGCACAGC                TCCTC GAC GTGGA                TGGTGTTCTCGACGG  40 156
        hutU NONE
        hutG NONE
        hutI NONE
        hutH NONE
    VNG1213C  914816 ..  914843 +    -4  -2.78384   TATCCGACCTACGGG        ACGCTGGCCA CGACGTAC TGGCCTGCGG         TGTGCTCCCCGAGGA  41 520
    VNG1214H  916099 ..  916125 + -11.6  -2.62184   ACAACGAGTGGCACT         TCGAGCGATGAC TTA GTGGTCGCTCGA         TAATGTGGCAAACAC  64 15
         urk  919925 ..  919960 +  -7.4  -3.14125   TCGCTGCCGTGCTCG    CCGTCCGGGTCGTGGAC CCA GTCC-CGCCCCGAGGGG    TCTTCCATCTCTGCC  53 354
        orc8  921898 ..  921925 +  -5.4  -4.05877   GAAACACTCGAAATC        CGGGGTGGGGGT GTTC GCCCGCACCATG         TTATTTGCTGTCATC  65 61
    VNG1226H  923082 ..  923116 +  -9.9  -2.90075   CGGACAGGTGGCCTA    CCG-CGACCGCCGGCC TTTC GTCTGGCGGTAGTCGG     TGTCCTTGAACGACA  62 42
    VNG1229H  924333 ..  924353 + -11.1  -4.11216   TCTCCTCGCCGGTCT            CCCAGTCGA CGG TCGCCTGGG            TTTTCGGGATCGACG  82 266
       pepQ2  928257 ..  928283 +   -10  -3.66178   AGACCACCCAGAGCC         CGACCCCGGAGC TGT GCTTCAGGGGCG         TTTCGGCTTGCCCGG  67 133
    VNG1235C NONE
    VNG1236C  931756 ..  931791 +  -4.6  -3.33922   ACGGTTGTCGACGCC    GTCTGACGCCGGGCAGC GGT GGTGACTG-CGACAGAC    CTTTTTACGGGCCGT  49 20
    VNG1237C  932593 ..  932621 +  -6.5  -3.21099   CGTCCACGTCGTTCC        CGCCCTGGACGGC ACC GCCCTCCGCGCCG        TTCCTGGTGACCGGC  54 315
    VNG1238C NONE
        yhdG NONE
        surE  935931 ..  935961 + -16.9  -3.18264   CCGGCAGTCCCGCAG      CATCGCCG-CCGCG TCGA CGCGGTCGGCGGTG       TTCGTGGGTGCCCCG  89 56
    VNG1246H  937885 ..  937895 +  -4.6  -3.68024   GCGGTACCACGTCGC                 CTCG TCG CGGG                 TTGTCTCTTCGACCA  54 134
        ribG  948396 ..  948432 +  -5.7  -4.34402   TGGTAGTGGTAGTCC    ACGACGTCGCCGGCG CCGAACA CGCCCGTCACGTCGG    TTTTGGTCTGGCCGC  72 502
    VNG1260C  949830 ..  949861 +  -3.7  -4.13014   GTCCCAACACCACGC      GTGTTGTCGCGCGC CGAGA GTG-GCGACAAAGC      TTTTGGCGCTGTCGC  59 109
    VNG1261H  950420 ..  950435 +  -7.5  -4.30978   GAATCGGGTTTCACT              GCCCG TGACGT CGGGC               TTTTCGTCCATTGCG  76 372
    VNG1263C  951359 ..  951377 +  -4.5  -3.73775   TTATAGAAGAACTTT             GGCCC GGATCGATG GGGCC             TTTCGTCGCGATCAC  57 524
         ogg NONE
    VNG1268H  953469 ..  953518 +  -6.6  -4.11394   CACCCTCTATGACCA CTGAGGCGGGTG-ATTTC-TGG CATGGACA CCAGGAAATTCTCCCGCCTCAC TTTTCACCCTCAACT  68 227
    VNG1271H  955430 ..  955446 +  -4.4  -2.62184   CTCTTTTAGCGCGGC             CG-CCGA ACAG TCGGGCG              TGATCTCAAGCGACC  43 200
    VNG1272C NONE
        moaC  957845 ..  957855 +  -5.4  -3.54424   GCCTGGTAGACCGAT                 TCCA GCG TGGA                 TTTGAACGACTCCAC  54 504
    VNG1296C  968504 ..  968516 +  -7.7  -2.83449   CCTCCGCACGTCGAA                TGCGT AGC ACGCA                TAATTGTCGGCGTCT  53 19
    VNG1297C  969804 ..  969824 +  -3.1  -2.53822   CGCACCACGTTCTGA            GCGCGCACC CCC GGTCTGCGA            GTGTTCTCCAGTGGG  40 26
    VNG1299C  971184 ..  971217 +  -8.2  -3.02144   GCCAACACCGTGGCC    GTGACCACCGTCAGCC TCGG GGC-GGCGGT-GTCGC     TGTTGAACGACCTGA  56 151
    VNG1300H  971784 ..  971804 +  -3.8  -3.56643   GCCGCGTCTCGGCTT            CCGCCGCG TCCAC CGCCACGG            TTTCGACGGTGTCGA  51 302
    VNG1302H  973464 ..  973490 +  -9.3  -3.72576   TCGCCTGCGAGCGCA         CGGCCACGTCG TCGAC CGACGCGGGCG         TTTCATAGAGCACGC  67 506
        purD  976647 ..  976661 +  -5.7  -3.35046   GGGTCGCCGTCGTTC               CACGA CACCA TCGTG               TGTTTGAGCCACTCG  52 107
        hbd2  982898 ..  982924 + -13.6  -2.86271   TTCAACGGGGAGTAG         CCGCCGCGCCGT CGG GTGGCGCGTCGG         TGGTTGTCGTGGCGA  75 26
    VNG1314H NONE
    VNG1315H  983960 ..  983995 +  -9.6  -2.62184   GCAGCATCCCCCGCA    TCCGGCACCGCCGC CACGAGCA GTGGCGGGTCCGGA     TGCTCTCGAACGGGA  55 167
    VNG1318H  984652 ..  984666 +  -9.2  -3.64822   GATCCGGGCTGCCGA               CGGCCT CGG GGGCCG               TTTCCGTCAGGAAGT  63 108
         cbp NONE
    VNG1323C  990177 ..  990195 +    -3  -3.62046   GCCGCTGTTCCGGAT             CGCCTGAA AGG TCCACGCG             TTGTTCAAGACGTAC  50 253
    VNG1326H NONE
        fprA  992727 ..  992750 +  -6.7  -3.11634   ACCTGGCGGCCCGAT          CCGCGCGCTT CCAGT GAGC-CGCGG          TTAGCTCGTGTCCAG  52 9
    VNG1330H  993899 ..  993950 + -12.8  -2.66316   TAGGAGCCGAAGTCC GCCGCGATGCGGTCGGCGAG-CGCC CCG GACGGCTCGCCGCCCCCGTCGGGAC TCATGTGCTCCCAGA  62 355
    VNG1337C NONE
    VNG1339C  999464 ..  999479 +  -5.4  -2.83271   CAGACTGGTGGCCAT              CG-GGAC GCC GTCCTCG              TAGTTCTCGCGCTGG  46 182
        fabG NONE
   VNG1342Gm 1002393 .. 1002405 +  -4.7  -3.79906   CGCCGTCAGTCGGCG                CGCCG TCT CGGGG                TTCTTGTCCAGATCC  58 411
    VNG1345H NONE
    VNG1347C 1005438 .. 1005450 +  -6.2  -3.25823   GCGGGTGCGGACCGT                GCCC CGATC GGGC                TTGCTCTCGGAGGGC  52 134
        trh6 1007917 .. 1007937 +  -2.6  -3.91897   GGCGTCCAGATCGAA           GTCG-GC-CT GGT AGCGCTCGAC           TTTCTCGGTCAGCAG  56 525
    VNG1362H NONE
        ocd2 1016773 .. 1016815 +  -4.8  -3.15249   CGATGAAGTACGCGG GCCG-GTC-GGCGGGCGC TGCCGCCTC GCGTTCGCCCGCCTCGGC TTCGTCGGCCGTCTC  47 316
        hemU NONE
       hemV2 NONE
    VNG1372C 1023022 .. 1023038 +  -4.4  -3.28712   CGATCACGCGTGGTG             GTCGGCG CCGG CGCC-AC              TTCTCACCCCGCGAA  49 56
       kinA1 NONE
    VNG1375C 1026557 .. 1026604 +  -4.7  -3.23452   CGCGCCCGCTGGGGT CGCCACCGCGGGCGATCCGG CACGCACCA CC-GAACGCCCTAGGTGTCG TTCAGTTGTGCCAGT  48 42
    VNG1380H 1029491 .. 1029519 +    -6  -3.53012   ACACGGAAACACCGT       CG-CCGCTGTGGCG CAC CGACA-AGCGGTCG       TTTGCCGACGCGCCG  55 307
    VNG1381H 1030272 .. 1030298 +  -2.2  -2.87564   ACTCACCCGAGCCGT         TCTGTCGCTG GCGGTCA CAGCGCTGGA         TATGTCCCGCCGTCG  40 40
    VNG1382H 1030736 .. 1030753 +  -2.5  -3.61398   CGCACGGCCACTGAC             CCGCCGG GCTT CCGAGGG              TTCTTACCCGAGGCC  49 27
       rad3a NONE
    VNG1384H NONE
        yvoF 1033939 .. 1033950 +  -5.8  -2.82015   CTGGCGACTAACGCG                CCGA ATCG TCGG                 TGTCCTCCGTCTCGC  46 30
    VNG1390H 1036818 .. 1036848 + -11.8  -3.53811   GAGATGATGTCCCCG       TCGGCGGCGTCGAC GTG GTCGACGACCTCGA       TTTCGAGGGGGTCGG  71 124
        trh1 1043883 .. 1043934 +  -4.3  -2.62184   CGCCCTGGCCGCACT CGCCGCGGACGACGAGGTCGAACGT GCGA ACGT-CGAACCCGACC-CCGTGGTG TGGTATCCACGGGAC  43 440
   VNG1406Gm 1045564 .. 1045595 +  -7.9  -2.63382   CCGTGACCGCCCGCA      GCCGTCCGGCTCCG TCGAC CGGAACCAG-CGGC      GTTATGCGTCTCCCC  52 35
    VNG1407C 1046339 .. 1046359 +    -9   -3.3197   ACACGTCGATGTCAC           CG-TCGCCG TCGG CGGCGAGCG            TTCTGAGGCTGCTGT  59 339
    VNG1409C 1049672 .. 1049707 +  -4.4  -2.62983   ACGCCGGGTCGGTCG    GCGGGTCCGCCGGCCC CACA GTGTCGACGGGCACGG     TCGTGTCGGCGTCGA  40 284
        glyA 1055333 .. 1055346 +  -3.8  -3.91897   GTGGGTACAAGTAAT               CTGG AAAACA CCAG                TTTATGCATACACCG  56 134
        folD 1056270 .. 1056312 +    -7  -3.29558   AGCGAGCAGACCGGC GTTGCGGTCGCGCTCCCCTG ACCGC CAGCGGC-CGCGACCG-GAC TGTTCTCAGTTGTCA  56 5
    VNG1418C 1058468 .. 1058486 +  -8.8  -2.89564   CACGCCTCACGGGAG             CGCGGTCT GAC AGACCGAG             TCTGTCCCATCGCCG  59 72
    VNG1420H 1059031 .. 1059041 +  -4.6  -2.93623   AGACGGCAACGGAGG                 TGGC CGA GCCG                 TAGTCTTTTGCCCGG  45 12
    VNG1422H 1059997 .. 1060013 +  -5.7   -4.2704   CGTAGCGGGTGGCCG              GGCCCTC GGA GGGGGCG              TTTCTTACTGCTGGA  68 36
    VNG1423H 1060298 .. 1060330 + -19.1   -4.3208   GGACCAATTCAGGGC      GGCTGCGGGGCCGGG GTT TCCGGCTCCGCATCC      TTTTCCGTTGTGACG 100 132
    VNG1426H NONE
    VNG1427H 1061398 .. 1061418 +  -8.9  -2.78384   CGGCGGCGCTCTCGG            GGTCGGCGT CAG ACGCCGGCG            TGTCGTCGGCGCCGG  52 60
    VNG1429C 1063670 .. 1063699 +  -9.1  -3.13403   CGGACGCCGAGTGGG       CGATGTCGGCGGG TGAA CACGCCGGCGGCG        TGTTCCTCGGCGGCA  61 85
    VNG1431C 1064369 .. 1064384 +  -2.4  -2.59564   AAGGGTGGGCTGTCA              CGGCGC GCGT GGGTCG               GTTCTGCAGTAGGCC  38 51
         dhs 1065457 .. 1065492 +  -3.8  -3.02511   TGCGGGTGCGTTCGA    GAACCCG-TAACGTCGG CGT CCGACGGCAACGGGGGC    TGTTGGAGCGCTGCA  43 16
      rps17e NONE
         asd 1067300 .. 1067347 +  -4.7  -3.53012   GGATCGCCGTAACCA GCGCGTCGGTG-TCGACG-ACGC CACC GCGTGCGACGTTCACCAGCACGC TTTCGGGAGGGAGCG  52 516
    VNG1438H 1068551 .. 1068600 +  -6.1  -3.53012   CCGCGGTGGCTTGCG CCGCCCCGGCAGTTGG-CGGGGTC GAC GACCCCGCCCGCCCGCCACGAGGG TTTCCCGGCCGACAG  55 201
        hisD 1071852 .. 1071869 +  -4.7  -3.72324   CCCTGTGCGCGCCTC             GACGGCT CCAC GGCCGAC              TTCTTCGTGCGAATC  57 107
        yfkN NONE
    VNG1451C 1076446 .. 1076494 +  -8.8  -3.03124   CTCGATCGCCTCCAG CACCGTCGACGAGTAGTCG-TGC GTGA GCAGCGTCTGCCCGTCGGTGATG TGTTCGGCGGTCGCG  55 511
    VNG1453H 1077805 .. 1077817 +  -9.1  -3.21395   ACGACCGCGTGGGTT                TCGCG CTT CGCGA                TGTTGTGGGACACGT  56 510
    VNG1457C 1081492 .. 1081517 +  -3.1  -3.16564   GGTCGTAGTCGAGTA         CGTCCTCCCGG ACGT CCCGCAGGAAG          TTCGTGAGCTGGAAC  43 479
         blp 1085729 .. 1085756 +  -4.8  -3.28924   GGGATCGTCCTCGTG        GTACG-CGACCAG CTC CACGTCGGCGTAC        TTGTCCCGCAACGTG  49 293
    VNG1466H 1088900 .. 1088910 +  -6.8  -3.53012   TGCACGCATCGACTT                 CACC GCG GGTG                 TTTCGACGCCAGCCG  58 47
         bop 1089935 .. 1089945 +  -2.4  -4.07568   CAGGACAGCCCCACA                 ACCG GCG CGGC                 TTTTCAACGACACAC  57 50
    VNG1468H 1090258 .. 1090280 +  -5.4  -3.49475   GGCGAGCCATCACTC           CCGCTGTGGC GAG GCGACGGCCG           TTCTGTACCGCTACC  55 52
         pri NONE
    VNG1471C 1092824 .. 1092865 +  -7.1  -3.87373   GACGAACCCGTCCAT CCGCTGGGCCACGACGTCG AGAT CGACGTCGTCCGCGAGGGG  TTTGTCGCGCGTGTG  67 392
         est 1096023 .. 1096039 +  -4.4  -2.52676   CCGATAGCGGTGGCA             CT-GCCG TGTG CGGCGAG              TCACTTACCAAGCTA  42 34
    VNG1475C NONE
    VNG1476C 1100207 .. 1100238 + -13.8  -2.78384   CCGCCGACTAGCTCA      GTACACGTCGTCGAC GTC GTCGGCGACGTG-GC      TGTGCTCGGCCGCCG  73 30
    VNG1479H 1101747 .. 1101791 +  -5.6  -4.07568   ACCACATGTCGGCGT CCGTGGTCTCCCGGCCGGCCTC ACG GAGCAC-G-CGGGACACCTCGG TTTTGACCGCCGCCC  65 421
         sat 1102724 .. 1102737 +  -6.7  -4.07687   ACGGCCGCCTCGCTG               GCGAA ATAC TTCGC                TTTTGCGGCCGCGGT  66 207
    VNG1484H 1105581 .. 1105615 +  -8.5  -3.57462   CCGGCTGTTCGCGTT    CGC-CGAGCGCCACCGG TAG CCTGTGGCGG-CGTGCG    TTTCCCAGTGCACTG  64 7
    VNG1486H NONE
    VNG1487H 1106400 .. 1106414 +  -4.9  -2.87146   ATACGCCTAACGGCA               CCGCG TCTCC CGTGG               ATTCTTGTACCGGCA  45 31
        boa2 1107124 .. 1107137 +  -3.1  -3.06162   TTGGGGGGTGCAATA               CCT-CC CCG GGTAGG               TATTCCGATGAGATA  43 54
    VNG1490H 1107537 .. 1107547 +  -2.4  -3.55761   CCGGCACCGCCGGTC                 CCGC ACA GCCG                 TTTGCGGACTGACTC  47 3
    VNG1492C 1108748 .. 1108777 +  -8.6  -3.14931   GATCTCCGCCGCGAT       CTCGTCGGCCGTC CGGTC GGCGGC-GATGAG       TTCCTCGCGGGTCGC  56 273
    VNG1497C 1113396 .. 1113406 +  -4.6  -4.62783   TGCCGACGCCGCGCA                 CCTC GTA GGGG                 TTTTTCGCGTACGTC  75 403
         hel NONE
    VNG1503C 1117349 .. 1117373 +  -7.8  -2.74012   CATCGCCTCCTCGAC         GCGC-TCGACG CCCT CGCCGATGCGC          TGGTTGACCTCGTCC  49 271
    VNG1518H 1128063 .. 1128085 +  -6.1  -3.01712   GTCGGCGGCTGCGCG           GCACAGCCC GATCG GGGCCGGGC           TATTCGAGGCGGACG  49 306
        htr8 1131631 .. 1131648 +  -3.3   -3.7732   TTGACGCAGGCGTTC             ACGACCGC TTC GCGG-CGC             TTCTTGGTGTCGAAC  55 216
        trp6 1135970 .. 1135982 +  -3.3  -3.12942   GATCGACGGTCGTAA                CCCTG AAA TGGGG                TGGTTTGTTACTGCG  45 132
         nac NONE
        mmdA NONE
    VNG1530H 1139303 .. 1139347 +    -7  -3.31726   GGCGGGGCGTCGCGA CCGGTTTTAGGCCGTCGCTCC GGGC GAGGCGGCGGCCC-AAGCGGG TGTTCTGTGCGCGGG  56 16
         acc 1141258 .. 1141275 +  -5.5  -2.70022   GGTCATCGACTAGAC             GGTTCCG CGAC CGGAGTC              ATTATGTCGCCTGGC  46 28
    VNG1533H NONE
        birA 1145031 .. 1145088 + -16.1  -2.75712   TTGCCGTCCCGGAGT TCGCGCTCGGTGGCGACACCACGGTCG TTTG CGGCCGCGGTCACGGTATCGAGCGCGC TCGTTCCCTCACTGC  74 216
    VNG1538H 1147944 .. 1147957 +  -9.5  -3.76402   CAGGACCGTCTCGAA               CGCCG ACAC CGGCG                TTTCGTGGATCGGGT  71 450
        sucC NONE
        sucD 1150408 .. 1150421 +  -2.3  -3.86524   GTAGCGTCCGCGCGC               CCCGT CGAA ACTGG                TTTGTAGCCGGGTCT  54 37
         zim 1151776 .. 1151790 +    -7  -2.87132   CGCGTGCACAGACCG               CCACCG TCT CGGCGG               TGTCTCCGGCGACAG  50 304
        cbiT NONE
        cbiL NONE
        cbiF NONE
        cbiG NONE
        cobH NONE
        cbiH NONE
    VNG1558H NONE
    VNG1559H NONE
   VNG1561Cm NONE
    VNG1562H NONE
    VNG1564H 1165566 .. 1165597 +  -2.1  -4.09685   CGCCGGGCACGTCTG      AGAGCGGTCGGTG CTAGTT CGCGGACAGCTCA       TTTTCGCGCCTGGCC  57 25
        cobN NONE
        cbiC NONE
        cbiJ 1173275 .. 1173308 +  -2.3  -3.48395   GCCGGCGGCGACGAA     CACCGGGA-CGACGAC GGC GTCGTCGGTGCTGAGG     TTGTATCGGAGGCAT  47 247
    VNG1572C NONE
        cbiA NONE
        cobI NONE
        cbiP 1178509 .. 1178523 +  -2.1  -3.34962   CGACCGATTCAAGTC              CGCGTG CGGC CA-GCG               TTCTACCGTGTCAAC  44 42
    VNG1577C NONE
    VNG1578H 1180107 .. 1180145 +    -5  -3.14132   GTGAGCTTCCTCACG   CGGCTGCCCGTGGCGTAC AGC GAACCCCGCTGGGAGGCG   TTCATCACCGCCCCG  48 61
    VNG1580H NONE
    VNG1581C NONE
       hisC2 NONE
    VNG1583C 1183376 .. 1183399 +  -3.1  -3.47349   TTTATCAGATTTTTT          CCGGTTAGG CCTTTC CCTAATCAG           TTGTAGGTTTGCAGG  47 305
    VNG1587H 1185868 .. 1185878 +  -5.4  -4.57569   CCGGATGTATTGGAT                 CTAC GAT GTAG                 TTTTTGACAAACTCA  74 134
    VNG1589C 1189379 .. 1189391 +  -2.6  -4.12603   CTGCTTCAGATTGCG                CGCT AAACC GGCG                TTCTTGTTTGGTGCG  57 467
    VNG1591H 1190141 .. 1190151 +  -2.4  -3.14132   ACAGCGTAGCTCGCC                 GCCG ACA CTGC                 TTACTCGGGGGGCAC  43 32
    VNG1598a 1192522 .. 1192542 +  -3.1  -3.85539   AGCGTTGAACGCGTC            CGCGAGGTC ATC GAGCGTGCG            TTTGCTCTCGGTCTC  56 168
    VNG1608C 1198652 .. 1198684 +  -6.1  -3.55444   GGCGTACAGCGTCTC      ACCGTCGAGGTCGTG CTG CGCGATGTCGCCGGG      TTTCGGCGGTGCGAG  57 478
    VNG1610C NONE
    VNG1611C 1201049 .. 1201079 +  -6.6  -3.29096   AACGAGTTCCAGACG       GCACCGACGACGCG GTA CACGGCGACGCTGC       TTGCTGATTACTACG  56 510
    VNG1613H 1202592 .. 1202602 +  -2.4  -3.38046   CGGACGGGAACACCG                 CCCG CGA CGTG                 TATTTCCCCTGACAC  44 3
        mvaB 1204281 .. 1204298 +  -3.3  -3.14132   GACGCACACCAGCCC             CACGGTCG TCC CG-CCGAG             TTCGTCGCGGCCGCA  45 285
    VNG1617H 1206313 .. 1206323 +  -2.4  -3.28712   GTGTGGAGAACGCGA                 CGGC GTG GGCG                 TTGTAGAACAGCCAC  45 372
        rfcB 1208887 .. 1208898 +  -2.2  -3.30124   GCACTGCGAGCGCCG                CGAGC ACG GC-CG                TTCTGACGCGTCCGA  45 369
         mdh 1212065 .. 1212104 + -11.2  -3.05384   ACGGCCGAGTTCACG  TCGCCGGCGAGCGCGTCG TGGT CGACGAGTACGCCGACGC   TTGCGTCCGGCGGGG  62 334
    VNG1626C 1213699 .. 1213717 +  -5.8  -3.54181   CGCCACGGCTGCCGG             CGGGTGGC TCG GCATCCCG             TTCGTATTTTCCGGT  57 310
        hcpA 1218689 .. 1218700 +  -4.4  -3.47573   GCCGTATGGTGGTCC                CGTT CTTT AACG                 TTCTCATCTGCGTCG  52 273
    VNG1638H 1220106 .. 1220122 +  -7.2  -3.21218   CCGCGTCGAGGATCG              CCCGCG TGGTC CGTGGG              TTGGTGGTGACGGCT  53 242
    VNG1641H 1221397 .. 1221407 +  -3.2  -3.44284   CGTCGTCGGCGTCGA                 TCTC GGT GAGG                 TGTTGTTGCTGGGGG  49 447
    VNG1645H 1225303 .. 1225324 +  -5.7  -4.57073   GGGGTCGGCGGCCCG           CACGGCGGC CAGC GACGCGGTG            TTTTTCAGGACCGTC  78 496
    VNG1653H 1232457 .. 1232467 +  -2.4  -3.78022   ACGGATGACTCTTCC                 CCAG CTC CCGG                 TTTACTGACTCTGAA  52 47
    VNG1656H 1236732 .. 1236752 +  -5.3  -3.24365   TCAACGACGTAGAGG            GTGTGGAGC GTC GCGCCGTAC            TGTTCTGCGATGTCG  47 355
        htr1 NONE
        sop1 1239418 .. 1239430 +  -3.3  -2.62184   CGGCGGACTGACGGG                CCGTC CCC GGTGG                TGGTGTGACCCCGGC  40 30
    VNG1663C 1240658 .. 1240676 +  -6.7  -3.48276   CTCAACGACCTGTAG            GCACCGCC GTCG GGCG-TGC             TTATATGAGCACGCC  58 26
    VNG1664H 1240974 .. 1240992 +  -4.4  -3.86897   ACTGGGCGTGTTCGC             CGTCGGGC TTG GCGCGGTG             TTTCTCCAGCGTCGC  58 98
      cdc48c 1245261 .. 1245282 +  -2.9  -4.24123   CCGACGGTCGTTTCG           GTGGGTTCG CGGC CGAGTTCGC            TTTTCGACTTCTTCG  61 389
    VNG1670C NONE
    VNG1672H 1246320 .. 1246346 +  -7.2  -3.53012   GCTGTGGTTTCGGTC         CGTGCGGAAGCG AAT CGCTTTTGCGGG         TTTGCCGGCACGCGA  58 75
        pyrF 1247366 .. 1247380 +  -2.7  -3.21747   CGGGCGTAACCGTGG               GGGAG GCAAA CACCC               TTGATGGTGGACTGC  43 222
    VNG1675H NONE
    VNG1675a NONE
        gbp2 1250208 .. 1250218 +  -2.4  -2.79796   AGCAAGGGCGTGGGC                 ACGG TCA CCGA                 TGTCGTGGAGTGACG  39 2
    VNG1678H 1251106 .. 1251120 +  -2.7   -3.6682   GCCAGCGAGGACGGT               GCCGG CGGAA CAGGC               TTTCGCTGCATGCGC  50 497
       crtB2 NONE
    VNG1688C NONE
       rpl3p NONE
       rpl4e NONE
      rpl23p 1261027 .. 1261039 +  -6.9  -3.22475   GCCCAAGACGTCGCC                TCCCG CAT CGGGG                TGTTCTGAGAATGGG  54 5
       rpl2p NONE
      rps19p NONE
      rpl22p NONE
       rps3p NONE
        rpmC NONE
    VNG1699C NONE
      rps17p NONE
      rpl14p NONE
      rpl24p NONE
       rps4e NONE
       rpl5p NONE
      rps14p 1266722 .. 1266751 +  -4.2  -3.21276   ACACGGTAGCGCCCG       CCTCGAACATGG TTGGCT CCGTCCTCGAGG        TCTTCTACGACCGCG  48 116
       rps8p NONE
       rpl6p NONE
      rpl32e NONE
      rpl19e NONE
      rpl18p NONE
       rps5p NONE
      rpl30p NONE
      rpl15p NONE
        secY 1272365 .. 1272381 +  -6.5  -3.60884   CGTTTTTCTTCGGCG              GCGTTGG ATC CGAACGC              TTATCCTGTTTTAGG  60 56
    VNG1720H 1273657 .. 1273667 +  -4.6  -3.02263   CAGGGTTTACGCGGG                 CGTC GTG GGCG                 TGTTCACGAGCGTCT  46 109
         adk 1276700 .. 1276719 +  -8.5  -3.06133   GAGCGCACGGCGTAG            CGTCGGC GCCTGG GCCGGCG             TTCCGTAAGCGATTC  56 26
        htlB 1277649 .. 1277663 +  -4.2  -3.85698   AGCGCGCCGGCAGCC               GCGGTT CAA AACCTC               TTTGTCCCGGCCACC  59 39
         cmk NONE
         sus 1279531 .. 1279546 +  -6.8  -3.15663   GGTGCCAGCCCTGAC              GACGGG CTGT CTCGTC               TTAATCCCGCTCAAT  54 380
    VNG1735C 1284627 .. 1284651 +  -6.9  -3.05384   AGGCGGCGTGAGCGC          GCCGGGAGCGG CGA CCGAAACCGGC          TTGCGTGCCCCGCAA  52 30
    VNG1737H NONE
        htlC NONE
    VNG1740C 1287591 .. 1287632 + -13.5  -3.61715   CGACGGATCGACGAG CGCCGCGACGACGACGACG ACGG CGGAGCCGATGTCGCGGCG  TTGTTCGAGGAGATG  88 79
    VNG1743C 1288653 .. 1288676 +  -3.6  -3.85817   GCGGGCGAGGCGGCG          GGCGGCGGCG TAGC CGGCGGGGCC           TTTGTGCGAGACGAT  58 397
    VNG1746C 1290454 .. 1290508 +    -9  -3.65902   AGTCGCTCGGCGTCG AACTCGTCGCGCGCGTCGGCCCGCAG CCA CTCCGCGCCGATCTCCGCGGCGAGCG TTTCGATGGCGTCCC  63 525
        gbp1 1292398 .. 1292417 +  -6.4  -4.07568   AGTCGTTGACGAGGA            GGTACTCG CCGT CGAGTGTC             TTTTCGAGGACGCAC  66 482
      eif1a2 1296801 .. 1296820 +  -5.6  -3.28924   ATAACCGCGCCCACA            GCAGGCCGC GCC GCGACC-GC            TTCTCGCCCCGCATA  52 37
    VNG1758H 1297276 .. 1297295 +  -2.1  -3.23853   CGGCAACGGAGGACA            CGGCA TGAGTGGTGC TGCCG             TCTTCGTTGACGCGG  43 18
        htr7 1298897 .. 1298927 +  -8.3  -2.81133   GAAGCAACCGACGCG      CC-C-GCCGGACAGT CGG ACTGACCGGCTGCGG      TCTGGTCAGTCGGTC  53 5
    VNG1779C 1317992 .. 1318004 + -10.5  -3.44051   GTTTCACCGCCCGAA                CCGCC GCT GGCGG                TTCTGGTAATCAAGC  70 57
    VNG1782C 1320377 .. 1320395 + -10.2  -3.57792   GGCGCCGGCGTTGCG             CTGCCGTC CGT GGCGGCGG             TTTCGGACTGGGTGG  73 403
    VNG1783H NONE
        panF 1323211 .. 1323224 +  -4.5  -3.46068   CGAAGCGCTGGGGGT               CGATG CGGT CGTCG                TGTTTGCGTTCGACG  52 185
    VNG1787H 1324305 .. 1324320 +  -2.4  -4.08216   CCGGCGTAGTCGCGC              GGCCGC CACG GTAGCC               TTTTGCCGCCGATGC  57 32
    VNG1788C NONE
    VNG1790H 1325721 .. 1325744 +  -3.6  -2.79183   TCGCGAGCATGGTGA          GCGCCACCGC GCAG GCGGCCGCGA           TGTCGTGGGCGTACA  40 92
    VNG1793C 1327513 .. 1327540 +  -8.3  -3.59698   CGTGAGTGCCGTCGT        CGTCGGCCGCG TGGGAT CGCCGCCGAGG         TTGTGTGTCCGGTCG  63 92
    VNG1795C NONE
    VNG1796H 1332922 .. 1332971 + -15.8  -3.31144   CACCGCCCTTCTGGA TGCCGTCGTCGGTTTCGACGTAC ACGTC GTCC-TCGAAGCCGGCGGCGGCG TTCTCGAAGTCGGCG  82 463
        noxA 1336728 .. 1336751 +    -3  -4.12532   AGCGGGCGTCGCCGG          TGCTGTGTCG TGTC CGACGGGGCG           TTTCTGTGTGGCGGA  57 39
    VNG1806H NONE
    VNG1807H 1337544 .. 1337587 +  -6.6  -3.67597   CCGACGAGCCCGAGC GCGACGACTGGCCGTAGCCC CTGTCC GGGC-GCGGTCCG-CGGCGC TTATTCGGTGCCGAC  60 9
    VNG1809H 1338458 .. 1338480 +  -2.7  -3.42583   CGTCCAGCGGGTCGT           CGAGTTCGT GGCCG ATGAGTTCG           TTCTCGGTGTCTTCG  47 317
        carB 1343275 .. 1343287 +  -3.3  -4.45083   TGGTTGACGCCACGG                TGGCC GAA GTCCA                TTTTCTCGGTGTCGC  70 373
        trh3 NONE
         idi 1345279 .. 1345289 +  -4.6  -3.21099   TACTGGCGTGCCAAA                 CGCG AGC CGTG                 TTCGTCCTCACGAGG  48 65
    VNG1818a 1346108 .. 1346118 +  -6.8  -3.01712   GGACGTCGAAGGTGC                 CGTC CCA GACG                 TGTTCGAGGGCGGCG  48 436
        moaB NONE
    VNG1823C 1348440 .. 1348458 +  -4.4  -3.59979   GTCGCTCGCCGTAGG             TCCGTCCC ACG GGGCCGAA             TTTCAAGTGGGAGCG  54 27
    VNG1826H 1348891 .. 1348919 + -10.3  -3.25823   TGTCGGGGTTGTGCT       CGTGGGCGACCG GGACCG CGGTCGCCT-CG        TTGCTGTCCGCGACC  63 198
        hyrA 1354330 .. 1354358 +  -5.9  -4.57837   TCCAGTCGCGGTCTT        CGACCTCGACG CGGTAGT CGCCGAGCTCG        TTTTTCACGCGGTGT  78 274
       cspD2 1356813 .. 1356834 + -10.1  -3.25088   GTGGATCAGCCGCAT           GGCCGCGCGG AGC CCGC-CGGTC           TTCATCAGTTTGAGG  60 386
    VNG1838H 1359011 .. 1359067 +    -7  -3.06696   CCAGCGCGTCGGCGG GGTCGCCGGTGGCGT-CGACGGCGGCG GTCG CGTCGGCGTCGAACGCGTCCAGCAGCG TGTCTTGGCCCACGA  52 95
    VNG1843C NONE
        ansA NONE
    VNG1845C 1363320 .. 1363351 +  -5.7  -2.62184   CGTCCAGCCAGGTGT      CGACGGTCCAGGCG TTCAC CGTCAGG-CCGGCG      TCGTGTGCGCGCGCC  45 115
        pchA 1365672 .. 1365684 +  -4.7  -2.73441   CGACTCCACGGACGA                CCGCG AAA CCCGG                GTTTCGCAGCTCGTG  43 197
        deoC NONE
    VNG1861C 1376410 .. 1376428 + -13.8  -3.17194   GGCGGCGCGCTATTC             GGGCGCGG TGT CCGCGTCC             TTCCATTCGCCGAGT  78 50
    VNG1865H 1378663 .. 1378683 +  -4.6  -3.31144   ACGTCCATCCCGTGG           CCCGTGAGG TTGA CCAC-CGGG            TTGTAGCCGTAGGCC  49 478
       potA2 1383513 .. 1383533 +    -6  -4.11394   CTTCGAGGTGCCGGA            CCGCGCGC CGCGA GAGCGTGG            TTTTCGCGATGGCCT  69 196
         icd 1385619 .. 1385636 +    -4  -5.02074   CGCCAGCGCCGAGCA             CCGACC ACCGCG GGCCGG              TTTTTTGAGCCGTCG  80 44
    VNG1874C 1386222 .. 1386276 +  -5.6  -3.25823   TGAGCGCGCCTAGCG CC-CCAGGTCGGCGTGGGCCGC-CG AGAGGCGG CGAGAGGCCAGCGCCG-CCAGGAGG TTGATCTCGCCGGCG  50 38
    VNG1877C NONE
         thb NONE
    VNG1880C 1390599 .. 1390611 +  -3.3   -3.0263   TTGACTACGGTGAGT                CTCCC AGT GGCAG                TATTGAAGAACTAAT  43 62
        nadA NONE
        nadB NONE
        nadC 1394594 .. 1394619 +  -8.2  -3.14132   GCGGTCCAGAAGCGG         CTCTCGGTCG GCGGGA CGGCCGCGAG          TTCGTCGCCGAGGGC  56 486
        ebrB 1395792 .. 1395844 +  -5.5  -3.57144   CGCGGGCGCGCTCAT CGCGGGCTGCTCGTCG-TAGGTCGG CACGT CCGGGCTGTCCACGATC-GTCCGCG TTTCGCCGTCGAACG  54 451
    VNG1891H 1399936 .. 1399959 +  -6.6  -4.36914   CCGGAACTACGACGA          CC-ACCGCTGG TAG CCGGCGGGCGG          TTTTATACGGCCGGC  74 13
        trp2 NONE
    VNG1894C 1402534 .. 1402566 +  -7.7  -3.15861   GTGCACGTCCTCGCC     GTCGAC-GCGCTGG ACCTGC CCGCCGCTGTCGAC      TTCGTAGAACTCGTC  53 210
    VNG1896C NONE
    VNG1898C 1405568 .. 1405598 +  -9.6   -3.4072   GACCGCGAGGTTCCC       GCGGTCGGCGTGCT CGG AGAACGCCCACCCC       TTCTCGTCGGCGCTC  65 513
    VNG1900C NONE
    VNG1901C 1408285 .. 1408295 +  -2.4  -3.54029   TAATCGGCGAGTCGG                 CCGG CAG CCAG                 TTCTACTTCGTCCGG  47 38
    VNG1906H 1412772 .. 1412796 +  -4.2  -2.73681   TGACCCACTAGCGGT         TCGCGCGGCAG GGTT CTTCCGC-CGG          TGGTTCGAGTCCGTA  43 182
    VNG1907H 1413343 .. 1413366 +  -8.8  -2.87132   GGGGCGCCACGGTCT          CGTGGGTTCC GCTC GGAGCCCGTG           TCTCTGACCGCCCGG  59 93
    VNG1910H 1414517 .. 1414529 +  -6.9  -3.68827   TCGAGGGTGGCGAGG                TCGCC GGT GGCGG                TTTCGCTGATGCGTG  61 525
       trpD2 1416215 .. 1416227 +  -4.7  -3.28712   GGAGGCGCTGTTGGC                CGACC TGC GGGCG                TTCTGAGCGCCGCCA  49 7
        ppiA NONE
    VNG1916H 1417354 .. 1417364 +  -4.6  -3.22091   GGGCTTAAGACCCGC                 TCCC GTA GGGG                 TTCGTGGGTTCGAAT  48 148
    VNG1917H 1417970 .. 1418010 +  -7.3  -3.04144   CTTCGAGGTACTGGG  CTGCGGCCTCGACGTCCGC GGG GCCGCCGTAGGTGCCGGAG  TATTCGACGTAGAAC  52 180
    VNG1920H 1419957 .. 1419974 +  -8.5  -3.76775   GATGGGGTTGGCCGG             CCTACAT GGAG ATGTAGG              TTTCGGTGTCTTCGA  67 40
    VNG1925H 1421317 .. 1421350 +  -5.9   -3.5393   ACGTGATCGAACAGC     TCGTCGACGGCGGGCG CGC CGGCTGCT-TCGGCGG     TTTCGACGGCGTCGT  57 150
    VNG1927H 1422714 .. 1422732 +  -2.2  -2.89881   CGCTTCGGCGTCCGC             GATCACGG CCT CCGGGGAC             TGTGTGGCGTCGATG  40 90
        nolA 1424337 .. 1424347 +  -6.8  -2.62184   TGGGCGTCCAAGCGG                 GCGT CTG ACGC                 TCGTCTGCAAAAGCC  49 117
       ftsZ3 NONE
    VNG1934H NONE
    VNG1935C NONE
    VNG1937C 1428330 .. 1428377 +   -12  -3.34227   GCCGAGATCATCTCG GCGTAGTCGGCGACCGAC-CGG AACTCG CCGTGTTGGCCGCCGGC-GCGC TTCGTGATTTCCTCG  72 207
        hemH 1430688 .. 1430713 +  -8.1  -3.78775   TCGAGTGATGCGGCG         GCGGTCGTCGC GGTC GCGGCGTCCGG          TTTCGTGCTCGCCAC  67 33
    VNG1940H 1431073 .. 1431121 +  -5.3  -3.53091   GGTTCGGCGTCTGAA GC-GCTCCGGTTCGTCGGTTTCC CGGGC GGACACCGAC-AGACGAAGCCGC TTTACGCCCGCGAGT  55 27
    VNG1941C 1432594 .. 1432606 +  -6.9  -3.53091   CGACCTACGTGGGGA                TGCCG TAT CGGCG                TTTCCCCGACGGCGT  58 389
        purU 1434786 .. 1434813 +  -3.3  -3.54307   CCCACACGAGTACGG        CGCGCTGGC-CG ACGAC TGAGCCGGGGCG        TTTCACAGCAATCTT  49 7
    VNG1948H 1436051 .. 1436064 +  -2.3  -3.13403   ACACTGGGATTTCGT               CGAAC GGAC GGTCG                TGTTCGTGGCCGGCG  43 273
    VNG1956H 1444315 .. 1444333 +  -6.7  -3.14564   ACCCTGGGGCACGAA            GC-CGTCG ATCT CGACGCGC             TTGGTGGGCGCGTCG  50 336
    VNG1963H 1449257 .. 1449310 + -10.3  -3.05596   GACGGCCAGCGCCGC CAGCGCGTCGTG-GGCGTTGCCGTC GCTCCA GGCGGCGATGCGGCGCG-CGTGCTG TTGGGTGAACGCGTG  59 501
       gpdA2 NONE
        gpdB NONE
        gpdC 1457538 .. 1457560 +  -7.7  -3.40403   TGGCGTCGACGCTGA          CGGCCA-CGT CCGT GCGCTGGCCG           TTCTCGTAGAACCCG  58 273
    VNG1974H NONE
    VNG1976H NONE
    VNG1977H NONE
    VNG1978H 1460487 .. 1460515 + -14.7  -2.71731   TTCGATTCCGAGGTA        TGCACACGAGG GCGCGAA CCTCGTGTGCA        TAATTCCGCACTCGC  77 138
    VNG1982C NONE
         rnh 1465447 .. 1465463 +  -2.2  -2.62396   GTCTGCGCTGGGGGA              GCCC GACTGGACG GGGC              TGATGTCGCGGCGTC  38 49
    VNG1986C 1468375 .. 1468394 +  -3.4  -4.12397   ATCGCGGCCGCGAGC            CCGGTCAC CAGC GAGAGCGG             TTTGTACTTCTGTGC  63 487
         pgi NONE
    VNG1993H 1474206 .. 1474246 +   -11  -2.62184   AGAGCACGTCGGCGT CGCCGGTCGTGGCCGCG-GC CTG GCGCACGGCCTCG-CGGGCG TCCTGTGCGGGAACG  59 290
        infB 1476763 .. 1476773 +  -8.2  -3.38046   TTTCGGGAACGTCGT                 CGCC GAG GGCG                 TGTTTGACCTGCAGC  59 128
    VNG2002H 1482262 .. 1482286 +  -9.9  -2.71011   CGGGCGCGCTCGTGG          TGGTCCGCGCG GGC TGCGCGGAACG          TGGTTCGCGCGCGCT  56 65
        thiL NONE
    VNG2015C NONE
        lysS 1491113 .. 1491146 +  -2.9  -3.09831   TGAACGCCGCCCCGT     GGACGGCGGTGGAGC GGGC GATCCATCCCCGAAC      TCCTTTTGACCTAGA  41 38
    VNG2019C 1493120 .. 1493141 +  -2.8  -4.11216   CGCCTCGTCAAAGCG           CCACCCGG TGCCTT CCGGTGGG            TTTTCGACGTCGAAG  61 163
    VNG2021C 1495295 .. 1495338 +  -8.9  -3.05384   GTCGGCGGCGGACAG CGACCGCGGTGTGGCTGGGTC GGTG GAGTCAGGCACACCG-GG-CG TTCAGTCCCGCACAG  60 222
    VNG2024H 1496710 .. 1496720 +  -2.4  -3.53012   CCAGCGAGACCCGTC                 GCGG CGG CAGC                 TTTCGGGACGAAAAC  47 44
        yyaI 1497702 .. 1497720 +  -4.5  -2.52635   TGGCCGTGGTAGCAC             GGCGC ATGGAGTGG GCGCC             ATTCCTGCTCGCGAT  42 47
    VNG2027H 1498015 .. 1498029 + -11.4  -3.30006   TTCCGCGGGCCGCTG               CGAGCC GAC GGCTCG               TTCGTCTACGTTCCT  72 88
    VNG2028H NONE
        nadE 1500258 .. 1500277 +    -7  -3.28791   CGGCCTCCCGTTCGT            CGGTCGCC GCTT GGCTGCCG             TTCTGGCCCAGCAGT  56 72
    VNG2035H 1502157 .. 1502185 + -10.1  -3.59979   CCGGCGGCGTCGAGT        GCCGCGTCGGCGG CCT CCGACAGCGTGGC        TTTGCGCTCGCGGAG  67 83
    VNG2039H 1505432 .. 1505475 +  -8.6  -3.13403   GGCGAGTAACCCCGA C-CCCGCGGCGGTCGCCGCCG ACG CGGACGTGCTCGCCGCGGACG TGTTCGTCGACGGGC  57 124
    VNG2042H 1505947 .. 1505969 +  -6.9  -3.65522   CGAACGTCGCGAGCG          CGCGC-CCGC GATG GCTGAGCGCG           TTCTTCCGGTCCGTG  57 84
    VNG2059H 1513067 .. 1513120 +  -8.5  -2.86722   GTAGTGGGCGGCGTG GACGACCCGCGTCCGGTCGGCGTCG AGGT CGTCGCCGAGCGCGAGCGCGCCCTC TCTGGTCATGTGTTT  53 109
         aca NONE
         dgs NONE
    VNG2067H 1519724 .. 1519739 +  -5.4  -3.68529   TCGACCTCTTGGACG              TCG-CCG CTG CGGCCGA              TTTCGGTCATCCAGT  58 262
        serS 1526054 .. 1526103 +  -7.6   -2.7224   GGACGTGGCGGGTGT CCACTCGGGGGCGGTCGTCGCG CATGAA CGAGACGAACGCGTCCGGGGAG TCGTGTGTCATGTCC  53 251
    VNG2075C NONE
      rpl40e 1527377 .. 1527407 +  -3.8  -3.86202   ACTCACCGGGTTCGA       CGCGTCCCATGG GGAGCAG CCACCGGTCGCG       TTTCGTGTCCTGGAC  58 410
    VNG2081H NONE
    VNG2081a NONE
        polC 1530298 .. 1530312 +  -8.6  -3.21924   GCACGAAGATGACGA               TGATGG TGG CCATCA               TGTTGTGCCAGCTGC  56 178
       hisH2 1533829 .. 1533883 + -11.3  -2.87132   CTTCGTCGACTACTG CGCCGACC-AGTAGCCGACGCCGCGTC CTC GACGCGCC-TCGGCGACGCGGCCGCCG TCTCTGACGGCGCGA  66 13
        trm1 NONE
    VNG2089H 1536072 .. 1536121 +  -6.3  -3.15861   CACCGCCAGTGGCCG CCGTGCTC-GGCGCGCGCGCTGG CGTGCT CGGGCG-GCGTGACGGGGCGCGG TTGCTGGCCATGGTG  50 152
    VNG2091H 1536927 .. 1536948 +  -5.1  -3.99324   GGTGGCCCGGGAGCG           TGTCGATGCC GTA GGCGTCG-CG           TTTGTCCTCGTCGAA  63 183
        trh4 1539079 .. 1539089 +  -2.4  -3.40403   TCAGCCCGATGTGTT                 CGTC GTC GTCG                 TTCTCGTGGGCCGAC  47 399
    VNG2097C 1542058 .. 1542080 +    -4  -3.66178   CTGAACCCCGTAAGG           GGACACGCTT TCC AGGCGTGCGC           TTTGCCATTCGGCCA  51 111
    VNG2101H 1545170 .. 1545189 +  -6.4  -3.40299   TCGCCAGGGCGTCCT            GGACCC AGGACAGC GGGTCC             TTGTCGCTGTCGTCG  55 465
        pchB 1547457 .. 1547481 +  -9.2  -3.61178   AGGTTCCGATCGCGA         CGAGCGCGCCG ACGA CGGCGC-CGCG          TTTGACCTGCGTGGC  63 204
         sdh 1548616 .. 1548630 +  -2.7  -2.99449   GCTGACGTGGCGGGG               CGGCG ATGAA CACCG               TATGCTTGTGTGCCG  41 55
       thrC3 1549826 .. 1549841 +  -4.6  -3.53012   AGCGTGCACTCCTCG              TGGCCG TCGG TGGCCG               TTTCAACCCGAGCGA  52 128
    VNG2112C 1552596 .. 1552639 +  -2.5   -3.7108   CGGCGTATCGAGGAT CCG-CGA-GACGTCGGTGA TCGCGTCC TCGATGACGTCCTCGGCGG TTTCGATGTCGGCGT  53 244
        yusM 1558258 .. 1558281 +  -3.8  -3.79021   AACCTGGTGTTCGCG          CT-CCGTGCGG TCC TCGGACGGTAG          TTTAGTGGGGTTTTA  54 2
    VNG2121C 1559078 .. 1559108 +  -2.5  -3.62591   GCGGTCTGGAGCTCT      TCGGTGACCGG-GCC GCG GGTTCCGGA-GCCGA      TTTCGACGTTGTCGA  50 133
       nhaC2 1561707 .. 1561731 +  -8.4  -2.52543   CCTCGTCGACGGCGT          CGGCCCGCGG CATCA CCTCGGGCAG          TCCCTTCCGGCGGGT  51 191
        erf1 1568369 .. 1568400 +  -9.4  -3.21416   GGGATTTTGCGGTAC      TCGACCGGCGTG TAGGCCGC CACACCGGTCGG       TTAGTCGTCGACGTG  61 11
         hmp 1580979 .. 1581015 +  -8.6  -2.62184   ATCGTGACCGTGGCG   CGCGCACCGGCGGCCGA CGAC TAGGCCGGCGTTGC-CG    TGGTGTCGGCGACAG  52 2
    VNG2149H NONE
        etfB NONE
        etfA 1586279 .. 1586295 +  -7.9  -3.14931   GGTCGGGGATAGCCG              CGCCGTC GGC GAAGGCG              TTGCTCGCCAGTCCG  53 462
         fps 1587628 .. 1587650 +  -2.5  -3.06183   ACGCTCACCAGCGTG           CCGGCCGTG AGCAC CGCGGCGAG           TTCGGTGAGCGTGAC  41 103
    VNG2155C 1589746 .. 1589763 +  -9.1  -4.65895   GTCGTCGAGCGGACG             CCGCTGGC GTA GCC-GCGG             TTTTTGCGTCGCGAA  85 14
    VNG2157C NONE
        oxrA 1593019 .. 1593075 +  -5.1  -3.99405   TCTCGGGACGACGAG CACG---CGGTCGTCGTAGGCGGCAACC ACGA GGTCGTCGACCCCGACGACCGAGACGTG TTTGTCGTCGCTTGC  63 105
    VNG2160C NONE
    VNG2162C NONE
    VNG2163H 1596076 .. 1596096 +  -6.7  -2.56314   CTACCAGCTCGGATA            GGCGGCAGC GGC GCTACCGAC            TGAGTTCGCGTTTCT  49 25
    VNG2165H 1597874 .. 1597891 +  -3.3  -3.15544   TTCACCCCAGATGTG             TGCGCGG CCGG TTGCGCG              TTCGTCCGCGTCGGG  45 247
    VNG2170H 1604079 .. 1604100 + -10.1  -2.78384   TCGGTGGGCTCGCCG           GCCGCGACCC GGC GGG-CGTGGC           TGTCCTCCCAGACGG  56 117
      rad24a 1607320 .. 1607351 +  -2.9  -3.06183   GTAGGTGGTGATACG      GGACTGTAGGGTA GCTTGG TATCCTTCGGGCC       TTGGGTGCCCGTGAC  41 77
    VNG2175H 1609715 .. 1609736 +  -4.3  -3.23456   AAGATTGTAGCTCTT           GGCAACTGA GTGC TCTGGTGCC            TCTCTGTTTGATTCA  45 273
    VNG2179H 1612232 .. 1612242 +  -2.4  -3.82824   GGATGGCGACGGTGA                 CGGC GGT GGCG                 TTGTTGTCGGTGGTG  56 273
         mcm 1616500 .. 1616515 +  -5.4  -2.85545   GCCTTTTTTGGGGCG              CGTTGG AATG TCAACG               TAATGTTGTTAGCAG  48 77
    VNG2182H NONE
    VNG2183H 1617795 .. 1617813 +    -8  -3.59979   CCGCTGGGGTTTCGG             CCGGCGAC CAG GCCGTCGG             TTTCGAGTGCGGCGA  60 170
    VNG2185H 1619595 .. 1619622 +  -8.2  -4.07568   AGCGTGTCGACGACG        CTGCCGAGGCGG GCGG CCGCCGCGGGTG         TTTTCGCGGCGGCGA  71 408
    VNG2189H 1620953 .. 1620968 +  -2.4  -2.78384   AAGGTCGTGCGCGAC              GCCGTC ACCG GGCAGC               TGTCGTAACCGGGAC  39 2
        ileS 1624419 .. 1624450 + -12.3  -3.37796   CGACGCCGAGCCGGT      CGGTGGCCGCGGTG CCGTC CAC-GCGGCTGCCG      TTCTGGGTCGTGACG  70 203
    VNG2197H 1628420 .. 1628446 + -15.8  -3.46813   CCGAGACCGGAGCGG         CGGCCACGCCCG ACG CGGGGGTGGTCG         TGTTCTTCGTGGTTG  93 90
    VNG2199H NONE
         cpx 1631771 .. 1631826 + -17.6  -3.45324   CCGTCTGGCGGGTTT CGCCCGGGCCGGCCGGCCGGCGGCG-GC GCTG GCTCGCCGCAGG--GGCCGGCGCG-GCG TATTTCCTCGGGCTG 100 209
    VNG2202H 1632718 .. 1632728 +  -6.8  -2.66733   CGTCGAAACACTCCA                 GGAC GCC GTCC                 TCGTGTGGGTTGACC  45 500
    VNG2205H NONE
        pmu1 1636748 .. 1636760 +  -4.7  -3.96327   CGTCGGCGACGCCGG                CCGCG ATG CGCTG                TTTCTCGTCGGCGGT  63 96
         lip 1646092 .. 1646115 + -10.2  -3.33833   CCGTCCGACCGGTCG          CCGACGACGT CCGG GCGGCGTCGG           TTCGATTTCGTATTT  68 59
       pdhA2 NONE
        pdhB NONE
         dsa NONE
        lpdA NONE
        pheA 1652373 .. 1652396 + -13.8  -3.53012   GTCGCTCATCACGGA          GCCGACGACG TTCC CGTCGGCGGC           TTTCGCGCGGGCGAG  76 293
    VNG2236H 1663796 .. 1663832 + -13.5  -2.77899   GCCGTGCTCGTCCAG    CGCCACGCGGAGCGCCG TCT CGGCACCCCCGGTGGCG    TCGTTACTCGCCGCG  73 127
        rfcC NONE
    VNG2241H 1669640 .. 1669661 +  -3.6  -4.13945   ACGTAGTGGGTGAGG           TTGCGGCG CGCGCC TGCCGCCA            TTTTCGCCTGGGCGT  63 339
        tbpE NONE
    VNG2244H 1671361 .. 1671373 +  -4.7  -4.59773   TCGCAGCCGGAGAGA                ACGCG CAC CGCGA                TTTTTACCCATGGGC  73 44
    VNG2246H 1672006 .. 1672044 +  -6.1  -3.62572   GCGCTTCCCGTGGGC  GTCGAGCACGGATCGGAGC GCG GTTTCGA-CC-TGCTGGAC  TTTGGGGTCGTCGTG  57 259
    VNG2248H NONE
        trzA 1674585 .. 1674630 +  -2.3  -4.14739   CGGCGAGTAGCGCGG CGTGACTGGTGGTGCCATGGG GACG CGTGTGGCGGCTCCGGTAGCG TTTTGAGGTCGGTGC  60 31
        achY NONE
         hjr 1676493 .. 1676507 +  -2.1  -4.13767   CTCGGTCGGGCGTCG              GCTGCT TCGA AGC-GC               TTTTCCAGTGGCCCG  57 45
    VNG2253H 1677085 .. 1677102 +  -2.7  -3.72576   GTGGTCGCCGCGTTG             CACCT GGTCGAGG AGGTG              TTTCATGCACGGCGG  53 370
    VNG2255C 1678679 .. 1678694 +  -3.2  -3.79849   GAGTTCGACCTCCGC              GGTCGT CGGG ATGGCC               TTGTTCATGTCCTTG  55 209
    VNG2259C 1682260 .. 1682296 +  -6.4  -3.91897   CGAGGTGGCCGTCGT   CGACCGCCGCCTCGACG AGCC CGGGGAGGCGCTGG-CG    TTTGTACGTCGCGCG  63 182
    VNG2262H 1683714 .. 1683749 + -13.2  -2.57344   GAACGCGTCGGCGGA    GACGCGCGGGTCGCCG TCGC CGCCCACCTGTGCGTC     GTTGTGGCCGGCGTG  72 346
        ftsJ 1684924 .. 1684944 +  -3.1  -3.54741   GTAGACGAACGGCGT            GTCGCCGAC GGC GATGGCGAG            TTTCAGGAGGTACTG  50 109
       tatC1 NONE
       mutS3 1691218 .. 1691234 +  -3.5  -3.07816   TTTGCCAGCGGGTGG              CGGGCCG TGG CGAACCG              TTAAGTGGCTGCCAG  43 82
        orc6 1692381 .. 1692401 +  -3.2  -2.63922   GAGGCGGTCCTGGAG            CGCCTGTA GGGAG TGCGGGTG            GCTTTTTAGGTGGTG  40 17
         rpi 1693230 .. 1693250 +    -9  -3.21099   GGCGCGTTCCGCGGC            GTCGGCGA GGAGG TCGTCGAC            TTCCTCGTCGAGGGC  56 144
    VNG2274C 1693990 .. 1694005 +  -3.2  -3.21276   AAGCAGCTCTCGCGG              GCGC AAAAAGAG GCGC               TGTTCTGACCAGCCC  45 2
         pmm 1695694 .. 1695732 +    -8  -3.07994   GACGAGCGCGCCGAC   GATGCGGTTGTCGTGGTC GGC GACCACGACGGTCCCCGC   TTCGATGCGATTCGC  52 271
        rfcA 1697746 .. 1697795 + -11.6   -3.7282   AGAGGTCGTCGACGG CGTTGTCGTACGCGCGCTGGCTGTC CGC GA-AGCCGGCGCG-GTA-GACGCCG TTGTTGATGGGGTCG  80 420
    VNG2282C NONE
        alaS 1702174 .. 1702194 +  -3.1  -3.86822   CTCGTCGACGGATTG            GGTGTTGCC GCT GGTTGCGCC            TTTCTCCCAGAGTTC  56 206
        mamA NONE
        mamB NONE
         mal NONE
       maoC1 NONE
         cat NONE
        hisA NONE
        hisB 1712401 .. 1712417 + -11.5  -3.35679   GCAGTCCGTCGCCGT              CGGCGGC CAC GTCGCCG              TTCTCGATGGCGGCG  66 80
    VNG2296C 1713673 .. 1713683 +  -4.6  -3.53091   GAGGTACAGCATTTC                 CCGG CGT TCGG                 TTTGGAGGAACGCGT  52 196
    VNG2298a NONE
    VNG2299H NONE
       txrB3 NONE
        yuxL 1718064 .. 1718083 +  -6.4  -3.04144   GGCGTCGCTCATACG            CGCT-GCCT TGC GGGCGAGCG            TCTTGAACGTGGCGG  52 280
    VNG2306H 1719572 .. 1719596 +    -2  -3.34398   CCACGAACTGAGCCC         GGCTGGGCGAC GCGT GCCGGC-AGCC          TCTTTGCACCGCCGC  44 30
    VNG2307C 1721130 .. 1721172 +  -8.5  -2.81642   TCCTCGTCGACGGAG TCGATCGG-GAGGTCCTCGCC GCC GTCCAGGATCTCGCCGA-CGA TCTCCTCGGTGATGT  52 344
    VNG2310H NONE
    VNG2311H NONE
    VNG2312C 1723902 .. 1723950 + -11.6   -4.1711   CGTGCAGCCGTGGCG GCGGGCCGTCCAGCGAGCG-TGCG GTG CGGAGCGCGCGCTGGTAGGCC-GC TTTCTTCCGGGTGGT  89 133
    VNG2316C NONE
       cbiO1 1728016 .. 1728062 + -14.2  -2.52516   GTGCCGCGACTCGCG GGGGCGTCCGTGCGGGACGTGC TCG GCGAGTTCCGGGCGGTCGCGCC GTTCCTGCTGGCCGC  72 184
        hdrD 1731147 .. 1731162 +  -4.6  -3.31461   CGCGAACGCCACCTC              GCCGAC CGGC GTCGGG               TTGTCGGCGTCGCTG  49 410
        hem2 NONE
    VNG2323H 1733494 .. 1733519 +  -4.7  -4.68593   CCGAACCGGACTGGA         CTG-CACGTGCT GCG AGCACGCGATAG         TTTTTCGGTGGTACC  73 46
    VNG2324H NONE
        hemL NONE
    VNG2328H NONE
    VNG2329C 1736697 .. 1736717 +  -2.3  -3.64703   GCGTGTAGGAACGCC            GCCGCAGCG GAA CGCAGAGGG            TTTCAATCGGGAGCG  49 33
        hem3 NONE
        uroM 1738673 .. 1738687 +  -4.9  -3.01712   GGGGTGGAGGGCGAG               CCGTG AACGC CGCGG               TGTTCCGGCCCGACG  46 20
        cysG NONE
    VNG2333C 1740927 .. 1740940 +  -8.1  -3.59738   GCCGTCACGACGACC               GCCCA ACCG TGGGC                TTTGGCGATGTCCTC  60 95
    VNG2335H NONE
    VNG2337C 1746503 .. 1746548 +  -8.9  -3.25896   TCGGCGACGTCGGTT TCGGCGACCGACCGGAGTTTG CGGG CCAACTCCAGTTGGGCGTCCA TCTTGTCCATCATCG  59 390
    VNG2340H 1751791 .. 1751804 +  -5.9   -3.1829   GCTGATGACGAACCG               CGGTG CGGA CGCCG                TATTCGTGGTCATAT  50 202
    VNG2351C NONE
        glyS 1762288 .. 1762335 +  -6.9  -3.92373   AGCGCTGTGAGCGAA CTCCGCCGGCG-GCTCGTG-CAC GCCA GTGGCGCGGTCATTCCGGCGGGG TTTCTCGGTGGCGTC  65 31
    VNG2353H 1762818 .. 1762829 +  -3.6  -2.87132   GGCGGCCGCGATGTG                GCTG GTGG CGGC                 TGTCTGAGCGCGGGA  42 7
       eif4a 1765359 .. 1765369 +  -8.2  -3.87075   CCCCGGTCGTTGGAT                 CGGC GCA GCCG                 TTTCTCACGACTCGT  69 145
        appA NONE
        appB NONE
        appC 1769570 .. 1769584 +  -2.8  -2.57026   TCGACGGAGGTGGAG               GGCT GTGAGCG AGCC               GTTGCTCTCGGTGTC  38 18
       oppD1 NONE
        appF 1771991 .. 1772030 + -18.6  -2.55253   CGGGCGGTTCGGGGG  TCGTCGGCGTCGCTCGCGC GGC GCGCGAGCG-CGGCGATGG  TGGATTCGAGTTCCT  79 95
        mdhA 1773862 .. 1773882 +  -8.2  -3.53012   GGCGGGTGTATATTC            CTGCCGGG GCCGG CCCGACAG            TTTAAACCACGGGAC  62 331
      rad24b 1776411 .. 1776427 +  -3.5  -3.05384   TGGAGAGCGCGGTAA              CACACGC TGC GCGGGCG              TTCGATCGCGGGGCG  43 170
    VNG2369C 1776796 .. 1776809 +  -9.5  -4.19238   AGGGGTTGTGACTGG               CCGCC GCCC GGCGG                TTTTCGCGTTCGGAA  79 61
    VNG2371C NONE
      rad24c 1778441 .. 1778451 +  -4.6  -2.55074   GGCCGCGGAGAAATG                 CCGG AGT TCGG                 TCAGTTCGGGTTCGG  43 64
    VNG2376H 1781541 .. 1781558 +  -4.7  -2.62983   GGCGAACCGACGACC             CGGTACC GGTG GGAGCCG              TAGTCTAGAGGTCGC  43 5
        uvrC 1786338 .. 1786352 +  -7.1  -3.04792   CGGAGCTGTTGGAAG               CGTCG GTCGG CGACG               TATTCGACGTAGTCC  52 183
    VNG2385H 1790021 .. 1790036 +  -4.6   -4.3739   CAACACTGGGATGGG              GGACGT GCGG ACGACC               TTTTCTGCGACGCTG  69 62
    VNG2387H NONE
        tssB 1796254 .. 1796269 +  -8.2  -2.62184   GTGCGGGCGTGGACG              GCGGCC GGCC GGTCGC               TGGTGTAGCGCGGCC  52 2
    VNG2395C NONE
       cysT1 NONE
        cysA 1800405 .. 1800446 +  -4.9  -2.62616   CGACGTGCAGGCCCG CCC-CCCGGAACGCCTCGCG GTA CGTGGCGCGATCCCAGCGGG TCATCTCGACGCTGA  42 187
    VNG2399H 1801447 .. 1801475 +  -3.8  -2.91274   CCGCCAGCGGTGGGG       CGGGT-CGC-CGGC CAT GCGGTGTGCACCCG       TATGATTAAGATGAC  42 42
    VNG2400H 1802084 .. 1802123 +    -4  -4.07885   CCGTGAGAACGGACC  GCTGACGGCCGCCTACGC GTCG GTGTCGGCCGCGAACAGC   TTTTCGGCCCACGTG  59 21
        orc7 1808834 .. 1808852 +  -4.4  -3.89822   TGTGCTGTGACTGCC             CCCGCACC GGG GTTGCGAG             TTTGTACACTGCGTA  58 73
    VNG2414H NONE
    VNG2415H 1810658 .. 1810705 +  -2.5  -3.48684   CAGTTCCGCAGCTCG CTGCAGCTGTCCGCGGCGACGA TCGAC TCGTCCGCGCGGTC-GTACCAG TTCTCCTCGTTGTCG  47 277
       polA1 1812770 .. 1812800 +  -6.1  -3.85698   ACAAGTTCTCGTAGC      CACGGCGGCGAG CCTTGCAC CAC-CCGCCGTG       TTTATGCCCGCGCGC  62 27
       aspC1 1814002 .. 1814018 +    -3  -2.52896   GGCAACGCTCGAACA             GTAGGCG CGCT CGC-TAC              TCGCTTCGGCGGTCC  37 22
        metA 1816486 .. 1816513 +  -4.1  -3.88291   TGACACTCCCGAAGC       CCG-GCAG-CACC TGCA GGTGTCGGCGCGG        TTTATACCACTGGTG  56 38
         hal NONE
        glcD 1820965 .. 1821010 + -13.4  -2.79183   GGCGCTCACGCGATG CCGTGGTCGTCGA-GCACGCGC CCGA GCGCGTCCATCGACGAG-ACGG TGTGATCGCAGTGGG  73 45
       serA1 1823348 .. 1823363 +  -3.2  -4.11216   CACTCGGGCCGCCGA              CGGC CCACGCCA GCCG               TTTTCCGGCTGGCCG  59 43
         act 1823956 .. 1823977 +  -3.6  -2.73542   ATACGCCGGGCGGCT           GCTGGTCG CCATCT CCACCGGC            TGGTTCGCGATTCAG  41 146
         dld 1825136 .. 1825160 + -12.7  -3.35046   CGGCGTGGTGTCGCC          CCCGGCGGCGG CCG CGGCGGCCGGG          TCTTTCAGCAGGTGG  70 83
    VNG2440H 1831537 .. 1831552 +  -2.4  -3.02144   GACCGAATCACGCGC              CCCATC GCCT GGCGGG               TCTTCCGCACGGTCG  41 255
    VNG2442H 1833961 .. 1834003 + -10.4  -2.62983   GCCGTCGCGTGGTCG CCGAGGTTCTCCGCGAGCTC GGT GTGTTCGCGGGTGGCCTCGA TGATGTCCCCGTAGA  55 176
    VNG2444C 1835481 .. 1835504 +  -7.4  -2.62263   CGAACAACACCACCG          GCGTGT-CGCG CGC CCCGTACACGC          TCATCTCCCGCCCCT  48 399
    VNG2446H 1836238 .. 1836270 +  -2.6  -3.45023   GCCGTCACCCCCGGG     AGCGCGTCG--AGGTC CTC GGCCAACCGACGCGCG     TTCTCGTGGTCCTCG  47 236
       pepB2 1838294 .. 1838312 +  -4.6  -3.01497   CACGGTAGCCGACTG             CCATAG CCGTGTT CTATGG             TATCATTTGACATCA  46 83
    VNG2451H 1838510 .. 1838529 +  -6.4   -2.8474   AGTCACGCAGCTCAT            GTAACCGCC GCT GGCGG-TGC            TCGTTCTCAGTGCCA  51 22
    VNG2452C NONE
    VNG2454C 1839947 .. 1839976 +  -9.9  -2.62184   TGAACTCCCCGGGGA       CGTGTGGCGCGAT GAAG ATCGCGCCGGTCG        TGGTGTCGACGGCGA  55 235
    VNG2461H 1844315 .. 1844335 + -16.9  -3.20858   GTGGGTGATGCATTT            CACGCCGAG CGC CTCGGCGTG            TTCCTCGATCTGCTG  80 454
    VNG2468C 1847629 .. 1847658 +  -4.2  -3.21099   GCAGGAACGCGAACT       CGTCGAC-GAGCG ATGAC CACTCCGTCGCCG       TTGGTGATGCGGGAG  48 10
    VNG2470C 1847953 .. 1847969 +  -3.5  -2.71712   ATGCAGTTCTGAGCA              CCCGCAG TCG CGGCCGG              ATTTCGGCCCACCGA  41 29
        nifS NONE
        nifU 1849830 .. 1849855 +  -4.7  -4.66833   CGAGGTTCGGCGCGT         CGACGAGCTTCA CGA TGC-GCTTGTCG         TTTTTCGACTTCCGG  75 106
    VNG2474C NONE
    VNG2475C 1853489 .. 1853521 +  -7.6   -2.9914   GGCGACCCCTCGCTG     TCCCGGTCGTCGCGG CTCG CCGCC-CGATCGGGC      TGTGTCTCGCCGGTC  52 457
    VNG2488C NONE
    VNG2490H 1863535 .. 1863560 + -10.4  -2.55297   CGTACGCCGCCCGCT         CGTCGTCGTC CGCGGA GACGTCGACG          CTATGTTTCGCCTCC  60 111
    VNG2493C 1865339 .. 1865353 + -11.4  -3.14132   GTGGGTGCCGTGCAC               CCCGAG CTT CTCGGG               TTCCTCGACCGGCCC  64 476
    VNG2497H NONE
    VNG2498H 1866877 .. 1866904 +  -6.8  -2.62616   CCGGGCAGCCGGCTC        TCCGCCGGCACG CGGA CGTTCCGGAGGC         TGATCTCGCCGGTGA  45 519
    VNG2502C 1869646 .. 1869662 +  -4.3  -2.96444   AGGCCCGAAACAGCG              CCGCATC CAG GGTTCGG              ATTCTTCTTCGACGC  45 119
        pheS NONE
        pheY 1873458 .. 1873474 + -11.5  -3.04144   GTCGCGGCCCTGCAA              CTCCCGG AGA CCGGGGG              TGTTCGGGCTGGAGA  62 515
    VNG2508C 1874931 .. 1874956 +  -9.8  -3.07994   GCATGACTCCGCTGA         TCG-GTTCGGC GTTCG GCCGAACTCGA         TTCGATGCCCTTAAG  64 409
    VNG2509H NONE
    VNG2510H 1882257 .. 1882287 + -10.5  -3.68073   TCTCCGTGCAGCCAG      CGC-CGT-CCTCGAC GTC GTCGAGGTGCGCGCG      TTCTTCGCTGGCGTC  71 246
       aldY1 1885312 .. 1885345 +  -5.1  -4.65895   GCAGTGTGTCTGAAC     CCCGTTAGCGTCGCT CCTG GGCGGCTTCGACGGG      TTTTTGAATCACGCC  73 133
       rps6e 1885807 .. 1885829 +  -4.9  -3.06696   GTCATCGTGTATCCT          GGCG-CGTGAG CGA CT-ACGACGCC          TATCTTGCGGGCGAC  46 61
    VNG2515H 1886288 .. 1886298 +  -2.4  -2.53747   CCACGACCAGTAGGT                 CCGC ATG GCCG                 CTGTTGTCGCCGTTG  37 28
    VNG2516C 1887493 .. 1887526 +   -11  -3.61654   GCTCGGCGACACCCT     CGCTCAGCGGGCGCT CGGCC AGCGCC-GCGGAGTG     TTTCACGTCGATGTC  71 315
    VNG2521H 1890228 .. 1890244 +  -2.1  -3.96148   AAGCTCTCGGCGGAC              GCCGTCT CGA AGCCGAC              TTTCTCGTAGAGCGC  58 98
    VNG2524H 1891862 .. 1891919 + -17.7  -2.94099   TGCGAACGTGAGGAC GCGGCGCTCGTCGAGCGGGCGGACGTG GAGGCG CACG-CTGCCCGC-CGCCGAGCGCAGG TGTGTCGTGAACGAC  80 76
        dppF 1895287 .. 1895303 +  -7.9  -2.56124   TCGTCGGGTGATTCG              CCGAGCG GCG CGCTCCG              ATATGTTTAAGTACG  52 55
        dppD NONE
       dppB2 NONE
       dppC1 NONE
    VNG2532H 1899746 .. 1899795 +  -7.8  -3.85817   AACAACAGCGGGAGC GCCGTTTCGACGCCTGGCACACCC GAGG GGGCGTCCCAGATGTCG--GCGGC TTTCTCCGCGCGGGT  67 349
    VNG2534C 1902296 .. 1902354 +  -4.5  -3.59202   CCGTCGCCGTGGACA CGCGCGCGGCCGATACCGAATGAGTT TGGGTGGC AATTCGTGCGG-GTGGCCCGCGGGCG TTGTGTATGGACGTC  54 3
    VNG2535H 1903076 .. 1903102 +  -4.3  -4.02334   GGTGTGTTTCTCGAC         CACGTGGTCGT CGGCC GCGACCGTGAG         TTTGTCGTGTAACTG  60 300
    VNG2539H 1905034 .. 1905053 +  -2.1  -3.37402   TTCGTCGTAGTCGGA            CGGCTCCG GATTG CGGA-CTG            CTTTTTCGCCGTTGT  44 31
        pncB 1906383 .. 1906432 +  -7.3  -3.01924   CCATCACGTCCTCGT CCTGCCACGCGC-CGT-CCGGGAGG TTCG CCTTCCGGCACGTGCG-GTCG-AGG TATTCGAACACGCTC  52 104
    VNG2549C NONE
        fhuG NONE
        yfmF 1914900 .. 1914925 +  -6.7  -2.89191   CCGGAGCCCGTCGTG         CAAGTCAGCCG GAGA CGGCGGGCTGG          TGTCTGCGGCTGTCA  51 72
        yqeC 1916435 .. 1916469 +  -7.6  -3.14132   AACAACACGTCGTCG     GGCGCCACCGTGAGGC CGT GGCGCGCGGTCACGCC     TTCGTCGGGCACGAG  53 437
    VNG2555C 1917278 .. 1917288 +  -2.4  -4.56597   AGACGCCCTGACGCA                 CGCG GCA CCCG                 TTTTTCCCCCGCCGC  66 30
       trkH3 1924030 .. 1924047 +  -4.8   -3.8505   GTTGGCGGCCGCTCC             GAGCGC GTTCTG GCGTTC              TTTCATCGTGTTGCT  57 79
    VNG2566H 1926452 .. 1926469 +  -4.7  -4.00756   CCGTTCGCGGTGTGC             TCGGGCG TGTT CGCTCGC              TTCTTTCGTGACGTG  61 49
    VNG2569H 1928377 .. 1928416 +  -4.1  -4.15006   GTGTCGGTGCTGTCC  TCGTCGGCGGTCGGCGT GACCGG GCTGCGGTCGCCGATGG   TTTTGCCGTCGGTGT  63 345
         hly 1930286 .. 1930325 +  -4.8  -4.49337   ACCGGACGCGATTCT  GACTGTCCTCGCCGGGGGG CGT TCCCCCGGTGCTG-CGTTC  TTTTGTGGGTTGTGC  70 44
         can NONE
        rimI 1932987 .. 1932997 +  -2.4  -4.11216   CCGTGCGCCTGGCGG                 ACCG TGA CGGG                 TTTTAGCGGTGAGCC  57 9
    VNG2576H NONE
    VNG2577C 1934218 .. 1934247 +  -7.1   -3.1984   CTGTGAGATAGCGAT       TGTCGGCCCGCGAC ACT GTCGCTG-CTGGCA       TATATTCGTCTTCTC  53 411
    VNG2580C 1934935 .. 1934965 +  -3.8  -3.28712   CCGACCGATTCACAC       TCCAAAGCGCGGCC CGG GGCGTGGCTGTGGA       TTCTGAAGGGAAACC  47 53
    VNG2581H NONE
    VNG2582H 1935871 .. 1935896 +  -3.1  -3.87149   AACGGTAACTTCTTT         CCCGTAGCGGC GCTC GTCGATGCGGA          TTTCGATTTGCTGGG  56 273
    VNG2585H 1936787 .. 1936804 + -11.3  -3.64703   TGCCGGCGTTCACGC             CGACGTG TCCA CACGTCG              TTTCCGTGAGCAGGA  71 478
    VNG2589C 1938775 .. 1938789 +  -5.6  -4.37092   ACGCGACGGCGTAGC               GCCATC AGC GAAGGC               TTTTCTCCGCCGGCT  71 27
    VNG2591C NONE
    VNG2593H 1940559 .. 1940610 + -12.9  -2.62983   GGCTCGTGGCCGACC GCGTCGACGGCCGCGGTCAGCGTC TCCGT GACGCCC-TCGCCGCCCTCGACGC TCATGTAGCAGTCCG  62 109
    VNG2594C 1942176 .. 1942187 +  -7.2  -3.99324   GACTTTCTCCAGGGC                GGCG TTCT CGCC                 TTTCTCGTCGTCGGC  69 261
       trxA2 1943963 .. 1943990 +  -5.4  -2.53876   GCCTTTTCCGCCGGC        TTCGGTCGCGCC CAGC GGCGCCGCTGCA         TCCGTTCCGGTAGCC  45 59
        arsB 1946262 .. 1946289 +  -2.6  -3.52147   CCGGGTGTGCTTAGC        GTTTTGGGCTCT CACG GGAACCCAACGC         TTAATTATCTAGTTG  47 396
        THI1 NONE
        thiD 1948866 .. 1948880 + -12.8  -3.40403   AACGCCGTGACGCTG               CCCGCC GAC GGCGGG               TTGTAGTGGAGGCCG  73 303
    VNG2610C 1951367 .. 1951407 + -13.2  -2.80816   ACAGCGAGACGCGCC  TGCGGTCCGGCAGCGCGT CGGTC AGGCGCTCCCGGAGCGCG  TCTAATCCCTCGGCC  67 221
    VNG2614H 1955663 .. 1955673 +  -6.8  -3.53224   CGTCGGAGACGTAGA                 CGAC CGC GTCG                 TTTGGCCCCCGAATG  55 461
         cxp 1959155 .. 1959182 +    -9   -4.0641   GAGGAGTGGGCAGCC        CGGCAGCCCACAC TGT GAG-GGGCAGCCG        TTTATCTGGCTGCCC  76 123
        adh2 1960277 .. 1960296 +  -5.6  -3.03443   CCACCAGCCGGCGGC            GGTGTCGT GGAC GCGACTCC             TGTGTGTGGTACTAC  49 46
    VNG2619H 1960612 .. 1960658 +  -9.3  -3.53761   CCGCTGCGCGCGCCA CCCACCCCCGTGTGT-GGCCGC TCCG GCGGCCGACGAAACCGGGTGGG TTTGACGCCCGGTTC  66 102
        uvrD NONE
    VNG2622H 1963571 .. 1963590 +  -4.8  -3.33969   AAGCCGATTACTGAG            CGTCGTCG CTGT CGTCGTCG             TTGTCGGGTGGGTTG  49 27
        ribC 1964656 .. 1964673 +  -4.8  -3.61398   GTGTGGTTGTACGCC             GC-CCGG TAGGC CCGGAGC             TTCTTGCCGAGGACC  54 146
    VNG2626H NONE
    VNG2627C 1967469 .. 1967499 +  -6.9  -4.32049   CGCACGACGACATCG      TCGACCTCGTCG AACTCCGC CG-CGAGGTCGG       TTTTGATCCGTTGTG  72 176
       yusZ2 1970484 .. 1970505 +  -6.5  -3.53811   GAGCAGCGAGCGCGA           CTCCGATGGC ATC GCC-TCGGTG           TTTGCCCGCACTCGC  57 227
        uvrA 1974219 .. 1974246 +  -6.8   -3.2614   AATACCGCCGCCCCG        CGTACGGCCGTG TATG CACCGCCGACCG         TTCCTCTCGCGGCTC  54 84
    VNG2637H NONE
        bchP 1976499 .. 1976514 +    -6  -3.28712   TGGGTGATCATGTCC              GCGACG AACG CGCCGC               TTGTCGGGGGCACCA  52 229
    VNG2642H NONE
    VNG2643H 1980737 .. 1980760 +  -5.2  -3.87373   CCCGATCCCGTTCGG          CGTGACGATC AGCT GGTCGTCGCC           TTTCTGCACGATGTC  60 179
    VNG2644a 1982056 .. 1982072 +  -7.9  -2.81464   CGAGCGCCCGCCCCA              CGGCCAG CGT CTTGCCG              TGTGCTGCCTCCTGG  49 152
    VNG2645H NONE
        vacB 1984603 .. 1984621 +    -3  -4.38154   GGCAGCGGGACCGGA             CCGGAG ACTTTCA CGCCGG             TTTTGTCCGCGATCT  65 507
    VNG2653C 1989659 .. 1989688 +  -4.1  -3.92542   GCTTCACCCCCGACC       CCGGTG-GGTCGGG GAA CTCGCCCTCGCAGG       TTGTTTAGAAGTGCG  56 53
    VNG2656H 1992903 .. 1992934 +  -8.6  -4.22276   GCGAAAATCGAAACC      CGC-CCGCGTCAGCG TGC CGCTGCTGCGACGCG      TTCTTTCTCCTTTTT  75 92
    VNG2677H 2009688 .. 2009720 + -14.8  -3.14132   GTGGGCCTGCGCCGC      CGCCGCGAGTAACG TTGCC CGCTACCCGCGGCG      TTGCTGGACGACCAA  82 14
         csg NONE
    VNG2678H 2009587 .. 2009640 - -11.7  -3.92542   CGCAGTCCGAAACAA CGACCACGTCGCGCGAA-ACCGGCG GTCCAA CGCCGGGGTTCACG-GCCGTGGGCG CACTCGTGGCGGTTG  77 94
    VNG2675C 2006865 .. 2006875 -  -2.4  -3.41125   GTGACATACCCACAA                 CGTG TTG CCCG                 TTCTATGTAATAGTT  44 70
    VNG2674H NONE
    VNG2673H 2005916 .. 2005933 -    -7  -3.08798   ACGCCGCAGTCAACA             CGTCGA AATCCA TCGACG              TCGATGCGCTCCGAA  52 291
         cyo 2002526 .. 2002536 -  -8.2  -2.71924   GACGCGGGTTCAAAT                 CCCG CTC CGGG                 CGCTTTCTCCGTTCC  53 115
        rpoH NONE
      rpoB'' NONE
       rpoB' NONE
       rpoA1 NONE
        rpoC NONE
        nusA NONE
      rps12p NONE
       rps7p 1992901 .. 1992934 -  -5.1  -3.92659   CGGCGAAAATCGAAA     CCCGCCCGCGTCAGCG TGC CGCTGCTGCG-ACGCG     TTCTTTCTCCTTTTT  59 2
        EEF2 1989631 .. 1989658 -  -4.8  -2.84707   GCAGACAGAACATTA        GGTCGAGTGT CGGGCTTC ACCCCCGACC         CCGGTGGGTCGGGGA  45 60
    VNG2652H 1987847 .. 1987870 - -15.3  -3.48506   AGAACGGAGTAAACA          GCCTCGGGC ACGATG GCCCGAGGC           TTTTGTAGTTCCCTC  90 39
         hom 1985990 .. 1986004 -  -4.2  -2.59191   TCATATTCGGATAAT               GCGC TGAAGAC GCGC               TCTGTGAAGTCTATT  43 154
       eef1a NONE
      rps10p 1984328 .. 1984346 - -10.2  -3.86897   GCGACCGCGCAGAAA             CGACCGCG CGG CGAGGTCG             AACATCGAAGACGAT  78 80
    VNG2646C 1981714 .. 1981724 -  -2.4  -3.85698   GCTGGCGGCGACAAA                 CGCG AGG CGCT                 CACCGTGCAGAGCGC  56 253
    VNG2644C 1980389 .. 1980433 -  -3.3   -5.0133   TACGCCGGGAAAAAA GACAAGCTCGGCGTCCAGTTC GAG GAACGGCCCGCCGAGGACGTG ATCGCCGAAGGCAAC  82 284
    VNG2641H NONE
       gcvT2 NONE
         uae 1976014 .. 1976063 - -10.7  -3.83026   GCCGGGCAGACCAAA CCCTTCACCGGCGGCGG-CATCC GCTACG GGATGACCGCCGCCGACGC-GGC CGCCCGCGAACTCGA  77 265
    VNG2634H 1970529 .. 1970546 -  -4.8  -2.77013   CACTCGCTGAAGAAC             CCCGTGC TCGCT GC-CGGG             CACTCACTGGTTTTC  43 29
    VNG2633H 1969823 .. 1969844 - -11.5  -3.61398   CGTGCTCGTGAACAA           CGTCGGCGC GTTC GCGCCCACG            CACTGGACGGAGATC  71 479
    VNG2631H NONE
        glcK NONE
    VNG2628H 1967274 .. 1967294 -    -4  -4.58283   GAACTCGCCGAAAAA           GCGCTGTCGG TCG CCGA--GCGC           GTGCAGTCAGCCGTG  70 58
    VNG2625C 1964105 .. 1964119 -  -5.6  -3.02263   AGACGCTGTCGAAGA               CAACGC TGA GCGCCG               TGTCATCGGGCGACC  49 390
    VNG2615C 1955070 .. 1955108 -  -3.7  -4.00042   TCGTCGAGGAAACAA  TGCTCTCG-GCGCGCACC GTCC GGTACGCGCTCGAACGGC   TCGAAGACCGTGACG  60 191
    VNG2613H NONE
         rli 1952603 .. 1952613 -  -8.2  -3.26471   GCACGGTCATATGAA                 CGCC AGC GGCG                 CCGACCAACAAAACC  57 102
       hflX1 1951081 .. 1951110 -  -7.1  -3.80174   ACACTGCGACAACAA       CCGGTGTGCGATGA ACT TC-TCGCCCACCGT       CCGCGAAGTCGACCG  64 103
    VNG2608a 1950220 .. 1950238 -  -6.6  -2.52896   GCACCCGGCAAGTCA             GTTACGCG TCC CGCGCCAC             GAACAGCGCCCCTGA  48 8
    VNG2608C 1949281 .. 1949313 -  -8.9  -2.62184   GGGCGTCTCACACCA      CGGCTCGACGGCCGG TCG CCAGCCGCCCGCCCG      TGTCACTGCCCGAGA  56 28
    VNG2607C 1948496 .. 1948539 - -11.6  -3.33696   GCTGTCGGCAAGGAA GCGATGGTGCGCGTGCTCGCC GCC GACGCGGACGCGCTC-ACCGC GAAGCTCCGCACGGT  66 45
    VNG2603H 1945636 .. 1945646 -  -2.4  -3.63515   CGTCATCTCGAACAA                 CGCC AGC GTCG                 TGTTGCTGATTCCGG  50 267
    VNG2599H 1943379 .. 1943395 -  -2.1  -5.00616   GCTCCCGCGAAAAAA              CGTCTCG CTA CGCGAAG              AACTGTGCCAGCAAC  75 16
       hisH1 NONE
    VNG2597C NONE
        hisI 1941535 .. 1941592 - -11.3   -4.2349   GGGCGAGACGTAAAA GGCCACGTATCC-CCACGCGAGGG TTTTTGCGCCG CCCCCGCGTGGCGGGCACATGGTC AACTGGCGTGCGGTC  82 435
        gbp4 1940099 .. 1940117 - -11.6  -2.64803   GTACGTCGAAACCCA             GCGGGTCG CGC CGTCCCGC             CCCAACGAGTAAATA  64 430
    VNG2587C 1937101 .. 1937119 -    -3  -2.53263   TCCACCGCGAACGCA             TGCATGGC TTG GCGTTGCA             CACACCGCCCAAAAG  37 204
    VNG2586C 1936154 .. 1936166 -  -3.3  -3.37796   CTGGATCATCGACAA                CCTCG TCA CGATG                GTCGAACATTTCACG  47 203
    VNG2584C 1935462 .. 1935486 -  -4.9  -3.59979   TGCCCGCACGGCAAA          TCCAGCAAGCA GGC CGCCCGCTTGA          TCGCCTCCTACGAGG  54 227
        idr1 1933506 .. 1933517 -  -3.6    -3.767   CAGGCAGTCACGAAA                GCGA CGGC CCGC                 GAGATGGAGTTCTCG  55 319
         dcd 1927685 .. 1927698 -  -5.9  -2.93073   GGGCGCGAACAAGGA               CCGCG TCGC CGCAG                TGACCGCCGGCAGTG  47 385
    VNG2567C 1926435 .. 1926448 -  -3.7  -3.51329   GACCCTTAACCACAA               CTCCG TTCG CGGTG                TGCTCGGGCGTGTTC  49 472
    VNG2563H NONE
    VNG2562H NONE
       yfmD2 NONE
        fepC 1917976 .. 1917995 -  -6.3  -2.65815   GGGACACTCACACCA            GCCGGTG TGCATG CCCCGGC             CCCGGATCACGCGCC  46 78
    VNG2556H 1917328 .. 1917338 -  -6.8  -3.35679   GGCGCCGACTCACAA                 CGGT TAT ACCG                 ATCACCCTGCTATGT  56 181
    VNG2554H 1915856 .. 1915873 -  -2.6  -3.14931   TGGACCGTCCAGGAA             GCCCTC GAACAG GAGGTC              CCGGTGCCCCTCGTC  43 172
        valS 1908814 .. 1908830 -  -3.5  -3.54183   GGCCACCAGAAAAAG              CGGTCGG GTT CCGGGCG              ATGGCGGTGGTTACT  49 36
       pepB3 1907604 .. 1907635 -  -5.9  -4.63184   AACCTACGCCAAAAA     CCGCGA-CG-GCG ACCGGCCA CGCACGCTCGCGG      TACTGCGGACAGGCC  76 71
    VNG2544H NONE
    VNG2543C 1906135 .. 1906147 -  -4.7  -3.06915   AGGCAGTGTACCGAA                CCCCC GAT GGCGG                CCACCACGTCGCGCT  46 172
        entB 1902673 .. 1902696 -  -4.5  -3.53811   GTCATCGTGTTCAAA          CCG-GGGGAC TTCTC GTCCTCGCGG          GCGGCGCTGTCGGTC  54 135
    VNG2536C NONE
        pyrC 1898926 .. 1898939 -  -5.9  -3.86822   GAACGGCGTGACAAA               CGGCC TCCT GACCG                GGAAGTGGTGGATGT  63 513
    VNG2525H 1891381 .. 1891398 -  -6.2  -2.64735   AGCGCACGTACATCA             CCGCCC GCGAGT GGGCGA              TCGCGCGGCTGTGCG  45 435
    VNG2523H NONE
    VNG2522C 1889888 .. 1889939 -  -7.9  -2.73875   CGTCGCCGAAGACGA CGTGGCTGCGGGC-ACGAACACGTT CCTC AACGAGATCGCAGCCCTC-GCCCCG GACGGCGTCGCCGTC  49 256
    VNG2520C 1889131 .. 1889149 -  -7.4  -2.87564   CCAGTCTTCCATACA             CCAGCC TGGGGTG GGCTGG             TGAAGAACCCCGCGG  51 63
    VNG2519H NONE
    VNG2518C 1887146 .. 1887164 -  -6.7  -3.48395   AGCCGCCGCACAGAA            CTGCACCC GCGA GGGTGC-G             CGCGGCGGGCTGGCG  55 61
        epf1 NONE
    VNG2511H 1882104 .. 1882134 -  -4.7  -4.07687   ACCGTCTGGTTAAAA      GCCAGAC-GCTCTGC CGG GCTGAGCTATC-GGC      CCACGAGTACACGTG  61 80
        pyrD 1872473 .. 1872516 -  -4.4  -3.31461   CAGCGAGGCCGAGAA CTTCGACCGCAT-GCGGCTGA CCC CCGACCACGACGCGGTCGGCG CGGCCCAGCCGGCCA  47 478
    VNG2501C 1867506 .. 1867529 -    -8  -3.14132   CGTGTCCCGGATCAA          GCGCTCCTCG CTGT CGAGGTCCGC           CTCCAATCCCACGTA  57 86
        gcdH 1865920 .. 1865946 -  -8.7  -3.78312   AAACCACCCAGGAAA        TCACGCTCGCGG ACGC CCGCGA-CGAGA         TCCACACGGTCTGTG  67 469
        ferB NONE
    VNG2495H 1864824 .. 1864869 -  -8.7  -2.82635   ACGCCCACGACCACA CGCTCGGCACCGCCGGCCTCG ACCG CGACGCCTACGCCGCCGTCCG CACACGCCTCGCCGG  57 41
        yqgG NONE
       pstC1 NONE
       pstA1 NONE
       pstB1 NONE
   VNG2480Hm NONE
    VNG2477H 1855131 .. 1855150 -  -3.4  -3.13403   GTGCCCGCACCAACA            CCACGTCG TTGC CGGCGTCG             AACGCCGCCTGGATG  45 146
    VNG2476C 1853268 .. 1853285 -  -5.5  -3.07043   GCGAGCAGTCCAACA             CCGAGCA GTCG TGTTCGG              AGCACACCGCCGCGT  49 186
       radA1 1849428 .. 1849441 -  -5.2  -3.61404   CCACGAAGGATACAA               CCCC TCGTGT GGGG                ACGAACTCGAATTCG  54 346
      rpl39e NONE
      rpl31e NONE
        EIF6 1845497 .. 1845515 -    -3  -3.14564   TCACTGCGGCAGCAA             GGGGGAAG TAT CTTCCCTT             CCCAGCCACGCCGCT  43 129
    VNG2465C NONE
         dpa 1843820 .. 1843838 -    -8  -3.28791   AGTCCGCGCCCACAA             CCGCCACG GCA CGCGCCGG             GAGTTCGTCGTCGTG  55 70
       srp54 NONE
    VNG2458C NONE
   VNG2456Cm 1840595 .. 1840617 -  -7.6   -3.4052   GCGCAACGTAATCAA           CCGCGCCG AACGCCA CGGCGAGG           TTCGCCAGTGTCAGT  59 182
    VNG2455C 1839630 .. 1839665 - -11.1  -3.16742   GGGAACCCCGACGAA    CTCGGCGACCTCCAC GTCGAG GTCACGGTCGCCGAG     CCGGCCGTCCAACAG  64 104
         lta NONE
    VNG2445C 1834898 .. 1834918 -  -6.7  -2.70932   TTCGGCCGCGAACGA            GGCGCCGAC ATC GTCGTCTCC            GGCCACACCCACACC  46 265
        dpsA 1833610 .. 1833626 -  -3.6  -3.88291   GATGACCGCCACAAA              CGCCCT GTTTT AGGCCG              ACCAAAACACATATG  56 242
       rad3b 1831017 .. 1831027 -  -4.6  -2.58249   GACACCTTCCAGAAC                 CCGC CCA ACGG                 CTCCAGTCCGGTCGT  43 312
    VNG2439H NONE
        argG NONE
        argH NONE
    VNG2433H NONE
    VNG2432C 1826705 .. 1826724 -  -2.8  -3.80733   CTCATGGCACAAGAA            GTTGTCCCC GAC GGCGACA-C            GGCACCCGCCCTCAG  52 37
    VNG2431C NONE
       thrC1 1824707 .. 1824759 -  -6.8  -3.57144   GGCGCCATCGCCAAA CCCACCGCGGGCACGCTGTCGGA CACGATCT CCCGGC-GCGCGCTCGCCGTCGG CGCGCTCGTGTTGGG  57 348
        serB 1820655 .. 1820684 -  -4.9  -3.96624   CACTGCCACCAGAAA       GCCCAGCAGCGCGA CCA CCACGCCG-TCGGC       GTCCTCCGGCGCGCG  63 296
    VNG2419C 1813740 .. 1813775 -  -8.8  -3.05844   CGGCGTACTCGAACA    CGCTCACCGCCATCCGG CTG CCGGCGGGCG-CGCGCG    GCGCGGACGCCGCCG  55 265
       sec11 1810005 .. 1810051 - -10.8  -3.11768   CCACACCACCGAATA CGTGGTCGCCTTCGAGGACG TCGTTAT CACCCTCGACGACGACCGCA CGCTCGGTGTCGGCA  64 385
    VNG2413H NONE
    VNG2412H 1808405 .. 1808418 -  -4.5  -3.65812   CCGCGCCCAAGACAA               GATCG AGCT CGACC                GCGTCGTGGAGGTCG  54 400
        gbp3 NONE
    VNG2408C NONE
    VNG2406C 1804620 .. 1804656 -  -2.1  -4.07687   ACTGCGGCGTGAAAA    CTACGGCGTGCGACCGT GAA ACAGTCGCATACTACCG    TTTCACGGTGTGGTC  57 71
        dip1 NONE
    VNG2402H NONE
    VNG2403H 1802078 .. 1802094 -  -5.8  -3.31263   ACGGCACCGTGAGAA             CGGACCG CTGA CGG-CCG              CCTACGCGTCGGTGT  52 27
         scm 1800157 .. 1800206 -  -2.8  -3.05384   TGGGCCGGCACCGAA CTGCTC-GTCACCACGCC-CGACCC GCC GGACCGCGGCCCGGCGACCGTG-AG CGTTGCGTCCGGGGG  41 66
        tssA NONE
    VNG2392H NONE
        uvrB 1791644 .. 1791660 -  -9.4  -3.17075   TCTCCGTCAAGCGAA              GCGGCA AGCGG TGCCGC              GGGCTGACCAGCGAG  61 49
    VNG2386C 1789711 .. 1789755 -  -3.8  -4.20516   CGGCCACCGAATAAA GCTT-ACCAACTAAACTTGTA GAAG TACAATCTAAGTTGATCAAGC GTGTGCAAACGACCG  62 255
       nrdB1 NONE
        nrdA 1785968 .. 1785999 -  -6.4  -3.14132   CGCGTCCGCGACGAA      GCCCACCGGTTCGC GGTG GCGTACCACCGGAC       GCTGCGCGACGACGT  50 216
    VNG2380H NONE
    VNG2379H NONE
       nosF1 NONE
        nosY 1781350 .. 1781360 -  -8.2  -2.71447   ACGCAGTACACATCA                 CGCG CAT CGCG                 GGAGACGCCGAAGCG  52 228
        lysC NONE
        tnaA 1778012 .. 1778042 -  -7.5  -3.35996   GACGTGGATCGAGAA      CCGGCCCGCGGAGC AGCG GCTC-GCAGACGGG       CGCGTGCGCGTGATC  55 391
    VNG2370C 1773203 .. 1773245 - -12.7  -2.52464   GTGTTCTCGAAGGTA CGCG-TCAACGGCACCGATC CCGC GTTCAGCGCCGATGAGCGCG AGGAGATCCTCGCGG  62 362
    VNG2366C 1771681 .. 1771694 -  -5.2  -3.16564   CGCTGACGCGATGAA               GGCG GAGCTG CGCC                GCGAGCACGACATCC  47 249
        dppA NONE
       dppB1 NONE
       dppC2 NONE
       oppD2 NONE
        ykfD NONE
    VNG2342H 1751857 .. 1751890 -  -3.7  -3.65754   ATAAACCATGCGAAA     TCCGGGATGAGCGCCG TCA CGG-GCTCGCAACGGA     GATTCCCAACACGAA  51 8
    VNG2341H 1751516 .. 1751551 -  -3.8  -4.09243   CACACGCGCGTAAAA    GCGATCGATCACACCG AGTA CGGTGCGTTCACACAC     GACGACGTGTCGGCG  60 103
    VNG2339C NONE
       polA2 1746104 .. 1746142 -  -9.5  -2.82015   GCGACACCGAGGAGA  GCGCCGAGGACGAAGGCC CACA GGCC-CCGTTCTGAGCGC   GCCGCGCGCGGCGAG  57 49
    VNG2334C 1740463 .. 1740477 -  -5.6  -3.61328   AGGAACACCGGCAAA               CGCTCT CCG AGGGCG               TGTCGTGGGTGACAC  54 414
        ydaJ 1730745 .. 1730758 -  -5.9  -2.91264   GGTGTCAGCGAGACA               CCGGC GGCT GCCGA                CTGAGTGCCATCGCA  48 105
    VNG2315H NONE
    VNG2314H NONE
    VNG2313H 1724046 .. 1724069 -    -8  -2.78384   GCTCGCGCCACGACA          GGGCTTTCGC GGCG GCGACCGCCC           GGACTGCCTGCGGTT  53 458
         hlp 1720643 .. 1720664 -    -3  -2.70932   GGTGTCGTTCAACGA           GATCATCG TCTCCG CGATCATC            GGCTCGGGGTACGCC  39 187
    VNG2305C 1718033 .. 1718075 -  -3.8  -2.55351   CGTCGCCACACCAAT CACAGGGCTCCGCGTCGGCG TCG CTCATACGCGCTGCCTTGCG GGCGAGCGTCTTGAA  40 57
    VNG2304H 1717626 .. 1717640 -  -2.1   -3.6761   GCTGCTGAAGAAACA              CGGCGT TGAC AC-CCG               GCTGGTTCGGTATCC  50 206
    VNG2298H 1713091 .. 1713110 -  -4.8  -2.70932   GTTCTCGGTGAACGA            CGGCGGCC GCGT GGTCTCCG             GGGGGATCGAGATCC  43 414
    VNG2297H 1712016 .. 1712053 -  -6.3  -3.28712   GGCGGTCGGCGAGAA  GCGCGGCATCCAGCGGT TCGCCG ACCGCCGGGTGCC-C-C   TGGACGAGGCGGTGG  52 347
        fer2 1710297 .. 1710310 -  -2.3  -3.62644   TTCACAACGAGAGAA               TGCGC CGAG GCGGA                ACGCACAGGGCGGCC  49 159
    VNG2292H 1708927 .. 1708954 -    -9  -3.13403   GCCCGGCCACGAACA        CCACCGGCGGCC GGTC AGTCGCCGCTGG         CTGCGGTGTGGGCGG  61 12
    VNG2285C NONE
        hisJ 1701994 .. 1702006 - -10.5  -3.14931   GCGAGCGCGGAGTAA                CGCCG GAT CGGCG                GCTCAGTACGCGTCG  65 28
    VNG2281C 1697000 .. 1697012 -  -6.9  -3.14132   GCGCCGCGCGATCAA                CGCCC TCC AGGCG                GCCTCGGCGACCGGC  54 373
    VNG2279H NONE
    VNG2277H 1695076 .. 1695106 -    -6  -3.29144   GCACGTCCGCCAGAA      GGACGGCGTGCTG ATGGGG CTGCTCGCCG-CC       GCGGCGGCGAGCGAA  52 382
    VNG2273H 1692754 .. 1692774 -  -4.6   -3.5241   CACGCGCGAGAAATA           CGTGGCGGC CAGC GCCGAC-CG            CTTCGTGGTGGTCGC  52 424
       tatC2 1685749 .. 1685761 -  -3.3  -3.25823   TCTTGGGCATACTAA                CGGAT GCG AGCCG                TCGAGTATAAGCTGC  45 70
    VNG2268H NONE
    VNG2264C 1684680 .. 1684716 - -10.7  -2.82635   AGGGCGACGAGCACA    CCGTCGAGATCGTCGAC ACG GGCGACGAGGGCGACGG    GATCGCGCGCATCGA  61 158
    VNG2260H 1681749 .. 1681760 -  -7.2  -3.29144   CGAGGTCGGGGAGAA                CGCG CTCC CGCG                 GGCCATCGGCTACAC  55 373
         nce 1679343 .. 1679359 -  -9.3  -4.56775   AGCCGCCCGTAAAAA              GCCCCCG CTA CGGGCGC              GCGCGTGGGCGCCGG  84 53
         pcn 1678246 .. 1678268 -  -4.6  -2.77899   CGCGTTCAGCAAGGA           GTCCGCGCAC AAC GAGCGCGTCC           GTATCGAGACGGCGG  43 322
    VNG2254C 1676400 .. 1676452 -  -4.7  -3.18031   GCGTCAAAAAGCAGA CCGCGC-TGGCCGACGGC-ACCG AGTTGGAGA CGCTCGCCGGCGGCCCCGAGCGG ACCGGCCTCGACGAC  48 310
        hisG 1671362 .. 1671372 -  -8.2  -3.49475   CGCAGCCGGAGAGAA                 CGCG CAC CGCG                 ATTTTTACCCATGGG  62 428
    VNG2242C NONE
    VNG2239C NONE
    VNG2238C NONE
        tyrS 1663709 .. 1663734 -  -5.3  -3.21395   ATCGCGTCCACAACA         CGCAGCGGG AACGCAGG CCCGCGGCA          GGACGCGAAGGTAGT  50 127
      eif1a1 1662899 .. 1662948 -  -5.5  -2.70932   GGTCGTCCTCAACGA GCTTGTAGATGGCCGCGTACGTCG CGT CGTCGAACGCC-CCATCGTCGAGC TTGAACTGCTCGGTG  46 206
    VNG2233C 1662079 .. 1662125 -  -9.3  -3.53012   GCCGCGGCGGCGAAA CTGTCCGCTCCCCG-GACGCGC CAGC GCCAGCCACAGGGAGCAGACTG CATACGCGTGAGTGC  66 77
       trpS2 1660807 .. 1660830 -  -4.6  -3.48276   CGGTTCGGGACAGAA          GTTCGGTT-CT GTC AGTACCCGAAC          CCGACCGCGTCGCGG  52 13
    VNG2231C 1659381 .. 1659397 -    -3  -3.60296   GACGGCGAGGGGAAA             CTTAGGC TTGG GCCTA-G              TCGAGCGTGTCGATG  49 22
    VNG2230H NONE
    VNG2227C 1657901 .. 1657911 -  -4.6  -2.52775   GTCACAGAAAACCAC                 CGGC GTC GCCA                 CACGCTCCGAAGCGG  42 43
        cctA 1655887 .. 1655901 -  -7.1  -2.87344   CAGCGTCTCCATACA               CGCGA TCATG TCGCG               TGACACTTAGACCCT  51 185
        ocd1 1654806 .. 1654822 -  -2.2  -3.92869   TGACCGACCGACAAA              TGCCTT TCAGT ACGGCA              GTCCCCCCGACTCGG  54 100
        leuS 1652094 .. 1652104 -  -6.8  -3.14468   TCGTACGACACCGAA                 CACG TGG CGTG                 AGTGTCAGTCGTCGG  54 30
        dinF 1643542 .. 1643565 -  -5.2  -2.72379   CGAACTCCGGAACGA          CCTCGGCGAC ATCC ATCGCTGAAG           GGGAGGGGCGGCCGG  43 54
        brr2 NONE
    VNG2211H NONE
        endA NONE
       trpS1 1637820 .. 1637850 -  -3.1  -2.70498   CATACGCGACAGAAC       GAGTGACCGCGGG ATAGG CCTTCTGTCACCC       CACCCGGACTACACG  41 34
    VNG2207H 1636450 .. 1636488 -  -6.4  -3.53366   GACACGGAAGCACAA   CGGGGGGCGCTCCTCGAC GCG GCGGAGGCGCGCGCGCTG   GACGCGGACGCCGAC  55 211
    VNG2204H 1633485 .. 1633501 -  -5.8  -3.88232   CTGGTGAGAGAACAA              CGAGCA GAGTG CGCTCG              ATACCGTAGACCATA  62 446
        prsA NONE
        hcpB 1627013 .. 1627033 -  -5.4  -2.62983   GTGAGCCGTAGACGA            TGGTTGCG ATGAA CGCAACGA            TGAGTACGAACGCCG  46 83
       coxB2 NONE
       coxA1 NONE
    VNG2191H 1623901 .. 1623923 -  -4.1  -4.15222   AGTTCGTCGAAGAAA          CGC-CCGAGCA CGT CGC-CGGCGCG          GCGTTCGAGACGGAG  63 354
    VNG2187H 1620388 .. 1620420 -    -2  -4.37886   TGATCTGGCAGAAAA     CGCAGTCGTCGGAC ATGGCTG GTCGGACG-C-GCG     GCAGCCTCTTAAGCG  63 52
        hit1 1619847 .. 1619863 -  -5.7  -2.78384   GTGCGTGCGAGGACA              GCCCCCG TGG CGACGGC              GAGCCGGGTGGCACC  46 137
        tfbA 1617455 .. 1617499 - -15.5  -2.52464   TCGGCGGGCAATGGA CGCGCTGGCGGTGCCGGCGAG CGT CCCGCCGTCACAGCCCCCACG GCGGTTCAGCGGGCC  69 173
    VNG2180C 1611914 .. 1611944 -    -6    -3.494   GAACGGGGGAGACAA       CGCTCGTCGTGCGC GCG GTGAACAACGAGAG       CGACCGCGTCATCGA  55 62
    VNG2178H 1610630 .. 1610655 -    -4  -4.38927   CCGGGAGAGAAGAAA         GGTATCCGGA TAACGC TCCGAATACG          CCGATCAAGGTGAAC  65 160
    VNG2177H NONE
    VNG2176H 1608984 .. 1609019 -  -6.9  -3.25823   GTCGCTGGATACGAA   GCGGTTCCGCGTCGTCGG CGT CCG-CGACGAGG-A-CGC   CGACGACTACCATCT  52 448
    VNG2174H 1607285 .. 1607321 -  -6.6  -3.93288   GGCGATCGAACGAAA   CGCTTACCACCACC-AC CACA GTAGGTGGTGATACGGG    ACTGTAGGGTAGCTT  65 460
    VNG2172C 1603615 .. 1603642 -  -7.6  -3.23393   GGCCATGGGACAACA        GCCGACGCCGCTG GTT CGGCG-CGCCAGC        GAGATCGACTACGCG  53 377
        adh1 1602283 .. 1602297 -  -5.6  -3.53444   CCACCCGGGTCGAAA               CCGGCT ACC AGGCGG               CGTCGAGGATTTCAG  55 15
    VNG2168C NONE
         dbp NONE
   VNG2166Cm 1597445 .. 1597472 - -12.1  -3.61398   CGCCGTGTCGAACAA        CGGGGAC-GTGA GCGTG TCACTGTCCCCG        GACGCCGACGCCGAG  74 202
    VNG2164C 1595683 .. 1595701 -  -8.2  -3.64487   GTACATGGGGAACAA             GAACAAGA CCA TCTCGTTC             CGGGTGAACGAGGAG  63 413
        manC 1592662 .. 1592685 -  -7.3  -3.01712   TCGGGCTGGCGAAGA          CCGTCGCCC GCGAGT GGGCACCGG           ACGTGCGCGCGAACG  52 290
    VNG2156C 1589564 .. 1589578 -  -4.9  -3.05844   TCGTCTACGGGAAGA               CCACG GTCGG CGCGG               GCCGCATCCGCGAGT  46 258
    VNG2154C 1587352 .. 1587362 -  -2.4  -3.53444   CGACGCGCTGGGAAA                 GCCC GCG GGGG                 TCGACGAGGCCTTGG  47 215
    VNG2152C 1585608 .. 1585660 -  -4.1  -4.56597   CTGGCTGGCGAAAAA CCGCCAGGTCGGGCAGTCCGGCA AGCAGGTGA CGCCGGAC-GTCT-ACCTCGCGG TCGGCATCTCCGGGG  72 231
    VNG2148H 1581331 .. 1581383 -  -5.3  -3.53012   CGGCGGCGGCCGAAA CGCTGACGCCGCG-CTGTGGCGGC GGGGGT GTCGTCACCGACGGCGCGACAGCG AACACGGCGGCCCCG  55 147
    VNG2146H NONE
        atpI NONE
        atpK 1577513 .. 1577523 -  -6.8  -2.61548   GGTGATTAGAACGGA                 GTCG GGA CGAC                 GAAGACAACGACCAG  49 5
        atpE NONE
        atpC NONE
        atpF 1575355 .. 1575400 -  -2.3  -2.78463   ACCTCGCCCATCAGA CCCTCGTCGCCCACGTAGACG ACGT CGTTCATCTGCGCGTCGAGGC CCGTGGCGGTCACGA  39 104
        atpA 1573724 .. 1573734 -  -3.2  -2.80935   ATTGTAGTCAGTAGA                 GCTC CCG AAGC                 TGCTCGGTAATCTGC  41 7
        atpB 1572274 .. 1572290 -  -3.5  -4.66609   GAGTGCAGCGAAAAA              GACCGTC GCA GCCGGAC              GGCGCTAGTCGGCCG  70 30
         ggt 1571144 .. 1571164 - -12.5  -2.74523   GCATGCCGAACACCA            CCGCGCTGG CGA CCAGCGGGG            CGTACCGTGCGGTCG  69 152
         blh NONE
        atpD NONE
    VNG2133H 1569092 .. 1569125 -  -3.6  -4.33274   CGTAGAGCATCAAAA     GTCTCCCCGCCGGC GTGGAT GTCGCCGGGGACTC      GCTGCCGGCGGCGCT  65 40
        FER1 1568318 .. 1568335 -  -3.3  -2.58663   ACGGACTTCGAGAAG             GGCGAGC AATT GCTGACC              GCGTTCGGCGGGTAC  40 91
       minD2 NONE
    VNG2129H 1565806 .. 1565832 -    -8  -3.14146   CATAACACCACGGAA         CTGGACCGCC ACCGGAG GGCAGTCCAA         CCCACCGACCGGAAG  57 160
    VNG2128C NONE
    VNG2126C NONE
        ribB NONE
    VNG2124C 1561259 .. 1561299 -  -6.8  -3.17051   GCTCTACGACGAATA CGACCTCAAC-GAGCGCGA CCTC TCACGGGCGGTCGAGGCCG  CCGGCACACCCACGG  50 269
       ilvE2 1558752 .. 1558769 -  -4.7  -4.17958   AAGACCGGCAAGAAA             GCCCCGG ACGG CCGGGAG              GTGGTGTTCATGCCG  66 264
    VNG2119C 1556786 .. 1556804 - -11.6  -4.36914   GCCGGCGGGACAAAA             GCCCCCCG GTC CGGGCGGC             GGCCCGCTACCAGGG  93 32
       pyrE2 1556181 .. 1556191 -  -8.2  -3.14126   CCACAAACTTGAATA                 CCGC GAA GCGG                 GGCGCAGGCGGACCG  57 62
    VNG2117C 1555416 .. 1555428 -  -7.7  -2.87654   AATAATGCACAATTA                CGGAT AGA ATCCG                GCTAGAGGTCGTCCA  55 27
    VNG2116C NONE
    VNG2115H 1553228 .. 1553240 -  -6.9   -3.4678   ACCCCCAGACGAGAA                GCGCC AGC AGCGC                GGCGGCCGCGAGCAG  58 349
    VNG2113C 1551996 .. 1552024 -   -11  -3.02144   GGACGGCGCCGAAGA       CGTCCGGGACACG GATC CG-ACCCCGGACG        ATCCGGAGGCGGCCC  62 375
    VNG2110C NONE
    VNG2109H 1549459 .. 1549492 - -10.9  -2.71483   AGACGCGGTCAACGA     GGCGGCCGACGGGAT TCAG ATCCGGTCGCCGGCC      CGCCTGGATCAGGTG  59 253
    VNG2105H 1546803 .. 1546813 -  -4.6  -2.72511   TGGACGCCCTGAAAT                 CCCG GTT CGAG                 GCGTGGACGCTGCGC  43 487
        citZ 1544289 .. 1544321 - -13.3  -2.78816   CGATCGGGGAGCACA      CGCAGCCATGTCCAG GGC CCGGACCCGGCGGCG      CTTGCTTTCGAGTGT  67 485
        iluA NONE
    VNG2099C NONE
    VNG2098H 1541944 .. 1541966 -  -3.3  -3.07816   CGCTCACCTACCGAA          CCCGGC-CGC CGAT GCGCGCCACG           GACTGAGGCGGGGCG  43 208
        cctB 1538669 .. 1538679 -  -5.4  -4.07568   CGCGGCCGCCGAAAA                 CGAA CAG TTCG                 AACTCGACCTCGACG  63 186
        glnA NONE
         hpb 1532057 .. 1532069 -  -6.2  -2.74286   AACAACTCGGAATCA                CGGC TGCTG GCCG                GCTAGTTCCCAAACT  46 27
        phnC NONE
        phnE 1529797 .. 1529818 -  -7.1  -3.21099   CGTCCGCATCACGAA           CTGCGTCCG GTGT CGGCCGCCG            GACAACCGCGATCCG  53 356
    VNG2080C 1528010 .. 1528037 -  -3.2  -3.25823   CTCGCCGGAGATGAA        CGGACGGCCGGG CATA CTCGACGGTTCG         ACGCCGCGAAAATAA  45 70
        hat2 1527431 .. 1527465 - -11.5  -3.02471   CCTGGACGAGACACA    CG-CGTCCCTCGTCGTC GGT GACGACG-GCGACGACG    GCGGGCACGAGCTCG  68 48
        mutT 1526956 .. 1526969 -  -4.5  -3.78934   GTGCGGGTACAAGAA               CCTCC GCAC GAAGG                CCTCCGAGCGTCGCT  57 116
    VNG2074H 1525861 .. 1525874 -  -5.9  -3.17075   GGCTGCGGAACGGAA               CGCAG TGAG CCGCG                AGCGCCCGCGGGCAG  50 44
    VNG2073C NONE
        lfl2 1521437 .. 1521447 -  -6.8  -3.54424   GGGTATCGGCCGAAA                 CGAC AGC GTCG                 GCGGTGTGTTAGGTG  58 34
    VNG2068C NONE
    VNG2064H 1515107 .. 1515119 -  -3.3  -2.81173   AGGAACTCCACGACA                TCGAG AGC CTCGG                TCACTACCCAAGAAC  41 99
         atp NONE
        phnP 1512738 .. 1512760 -  -3.2  -3.59979   CGCGCGCACGGCAAA           GGGTGGCGGA CGT TCGGCCTGCC           GGGCTGCGCCCGTGC  51 254
       eif2g NONE
    VNG2054H NONE
       rpoE' NONE
      rpoE'' 1509099 .. 1509118 - -11.4  -3.29144   GCACCGCGGGGACAA            CAGCGAGG TCCT CCTCGCCG             TCGACGGACACCACG  72 381
    VNG2049C 1508918 .. 1508930 -  -4.1  -4.17089   GGGAAATCTGTAAAA                GCATT TCG AACGC                CGCATCAGTCCACGA  62 30
      rps24e NONE
     rps27ae 1508356 .. 1508390 -  -3.5  -2.90888   ATGACGACAGAATCA    GC-AGCAGCGTCGGCGT CGT ACAGCGCCGC-GCTCGC    ACACCACGCTGTCCC  42 70
         gcp 1506781 .. 1506794 -  -9.5  -2.78384   GGTTTCTCGACCATA               CGCCG TCTT CGGCG                GCGGCGGACATATCA  57 59
    VNG2044H NONE
        ham1 1505790 .. 1505802 -  -4.7  -3.57144   TCCGTGAGCGTGAAA                TCGCC GCG GGCGT                TCGCCCGCCTGTTCG  54 126
    VNG2041H 1504933 .. 1504963 -  -5.2  -4.37658   AAGTCCTCGACAAAA       CCACGGCACAGGCC CGC AGCCAGTTCCGCCG       GCGCATGCGCGACCG  69 353
    VNG2037C NONE
        hlx1 1501675 .. 1501697 -  -6.2  -3.57462   TAGCTTAGCGGTAAA           GCGCGTCCTT GGT AAGGACGAGA           CCCCGGATTCAAATT  57 424
    VNG2034H NONE
        FAD1 1499996 .. 1500011 -  -8.2  -3.72893   GACCTCGTGACGAAA              GCCCCG ACCG CGGAGC               TGTGGGCCGACCAGA  67 222
    VNG2029H 1498213 .. 1498242 -  -4.2  -3.62096   CCGCATGACCTGAAA      GCCCGGCCG-CTGC TGGA ACTGTCGGCCGG-C       GACGACGTCTACTTC  54 486
         gsp 1494957 .. 1494979 -  -4.1  -3.33261   GGTGAACGTCGAGAA           CGACGACGA CATGT TCATCGCCA           GCCAGTGGCGCTCCC  47 414
    VNG2020C NONE
    VNG2014H NONE
    VNG2012C 1486599 .. 1486635 -  -5.7  -3.08464   CGATGATGGACGCAA    GCGACGGGCTGGCGC GGTCGTT ACACCAGCTCGCGGC    GGCCAGCGACTGCGG  48 284
      rps19e NONE
    VNG2008H NONE
    VNG2006C NONE
        hisS NONE
        truA 1482043 .. 1482096 -  -5.2  -3.87373   GACACCCGTGACAAA GTCGACGCGCGGACGCTGCGCGAGCAC GGC ATGCTCGC-C-GCG-CTGCTCGTCCGC GAACTCGCGCGCGAG  60 148
        yjbG 1479008 .. 1479018 -  -2.4  -2.62184   CGCGGCGTTAGACGA                 GGTC GTC GGCC                 TCGTCGAGGTAGTGG  38 7
      prrIV1 NONE
    VNG1999H NONE
    VNG1998H 1476238 .. 1476249 -  -4.4  -3.96624   GAGCGCGAGCAGAAA                GAAG CGGT CTTC                 GACAACATCGTGCGC  60 513
    VNG1995C NONE
    VNG1994C 1473573 .. 1473593 - -11.1  -3.15999   TTGCCACAGACCCAA            CACGGCCTC ATC GAAGCCGCG            CGGAAGACCCCCGCG  64 375
    VNG1991H NONE
    VNG1989H NONE
        secF NONE
        secD 1467570 .. 1467585 -  -6.8  -2.83343   AGATGCACGAGTACA              TCGAGG CCAA CCCCGA               CGCCCTCGAAGCGGG  47 361
    VNG1985C 1465217 .. 1465240 -   -11   -3.5393   AGCATCGTCGCGAAA          GTCG-CGCGGG ACG CCCACGTCGAC          GCGCTCGCCGCGGCG  71 205
    VNG1983H NONE
    VNG1980C 1460813 .. 1460824 -  -2.2  -3.53811   GGCACCCGCTTGAAA                TCAG ATTC CCGA                 CTCCGCGAGGCTCTT  47 494
    VNG1973H 1456869 .. 1456898 -  -6.3  -3.65902   TCGACGGCATCGAAA       CGGTGGCGTCGAA CACC TTCGAGGCCGTCG        AATACCTGCGCATCC  57 462
        glpK NONE
    VNG1965H NONE
    VNG1964H 1448815 .. 1448825 -  -4.6  -2.93991   GGTAATCGAATGAGA                 GACG GCC CGCC                 GGCAATATGAACCTG  45 61
    VNG1964a 1448245 .. 1448255 -  -2.4  -3.39216   GCGGGAGCGAAAAAG                 GCTG GCG CGGC                 GGGCTCAGAGGAGGG  45 30
    VNG1962C 1447630 .. 1447646 -  -4.3  -2.62396   GATCGTCGTAGACGA              TGACGCC CAT AGCGGCA              CGCAGGCCGGCAGTC  43 50
    VNG1960H NONE
       tgtA1 1445875 .. 1445889 -  -4.2  -2.72344   GTGGATCTCGAAGTA               CTCAGT CAT ACTGCG               CTGTGGGGGGCGCGC  43 83
       tgtA2 1444083 .. 1444120 -  -3.3  -4.08945   ACGACCCCGCGAAAA   CGTGACCGGAGACCGCCG GCT CAGCGGA-TCCAACGACG   GGGTGTTATCGTTCG  59 31
    VNG1954H 1443183 .. 1443212 -  -4.3  -3.40597   GGCGGTATCGAAACA      CAGCACCGCA-GC AGGACA GCGTGCGG-GCCG       AAAACGAGGCGGGGT  49 40
    VNG1953C 1438911 .. 1438921 -  -2.4  -3.55604   CCATGGAATCAAACA                 TCGC GTG GCGG                 AGGTGTGTTAGTTGT  47 33
    VNG1952H 1438103 .. 1438145 -  -2.6  -3.09322   GTATACAAATAACTA CGCCATCTCCA-GCCACCG AGCGCG CGGCGGCATGGTTATCGCA GCCGGCCAGCCAGCA  41 18
         sub 1436285 .. 1436297 -  -7.7  -2.90212   TGATTACGTCACACA                CCCAA CAG TTGGG                CGGGGAGCGGTGTCA  55 38
        gul2 1435471 .. 1435518 -  -4.1  -3.61398   TCCGTCTGGGAACAA CT-GCGGTTCGGCC-GGCGCTCCG TCG CGGA-CGCCTGGCGGGACTACGAG CGCAACCTCGAAGTC  51 316
    VNG1944C NONE
       purL2 NONE
    VNG1943H NONE
    VNG1942H 1431915 .. 1431937 -  -4.7  -3.19157   GATGAACCCGACGAA           CGTCCAGCG GTACA CGATGGTCG           ACCAGCTGCATTTCC  47 325
    VNG1938C 1428149 .. 1428164 -  -7.5  -3.14132   GTGCGCGCGGAGTAA              CGGCG GCTAGT CGCCG               GCGCTGTGGGGTGGC  54 16
         tmk 1422299 .. 1422310 -  -3.6  -4.24204   TACCGATAGCGAAAA                GCCC CACG AGGC                 AGTACACCCGGTATG  62 375
       pdhA1 1421146 .. 1421181 -  -8.2  -3.41229   AGATCGGGACGATAA    CCGGCGTGACGGACAC GAAG ACGTACATCACGCTGG     CGACGGCGTGAGCGC  59 55
       trkA6 NONE
        trh5 1419922 .. 1419937 -  -6.8  -3.17219   CAGAACGCGCAGGAA              GCCGGCG GAA CGCCG-C              TGTAGATGGGGTTGG  54 46
    VNG1921H NONE
    VNG1919H NONE
    VNG1918C 1417333 .. 1417357 -  -4.8  -3.55444   GGCCGAGCGGCCAAA          GGCGGCGGGC TTAAG ACCCGCTCCC          GTAGGGGTTCGTGGG  52 486
        nirD 1414018 .. 1414037 - -11.4  -3.14211   ACGGCGCGCGAGTAA            CCGCCGAA ACTA CTCGGCGG             CGTCAACCAGATCGT  69 15
    VNG1905C 1410348 .. 1410368 - -10.4  -3.66883   GCAAGAGACCGGAAA           CCGC-CGGC GACC GCCGGGCGG            CGGGATGGCTACTGC  73 34
    VNG1904H 1410137 .. 1410151 -  -7.1  -2.60763   CCGACAGTTTATAAT               CGGCA GCACT TGCCG               GGACTGGGCGGCGTA  49 48
   VNG1903Cm 1409162 .. 1409182 -  -5.3  -3.17051   CGGTGATGACGAACA            GCGAGCG ACTCGAA CGCACGC            GGGGAAGGTTCCCGC  50 129
    VNG1902H 1407853 .. 1407876 - -13.2  -3.53091   ACCGCGCGCCGGAAA          CTCGCCGA-GC TCG GCGTCGGCGAG          GACGCCGTCCGGGAG  76 469
        kaiC 1404702 .. 1404715 -  -4.5  -2.74144   GCCGCAGGCGGAAAC               CGCGA TCAA TCACG                CCCTCACGGAGTTCG  43 428
    VNG1895H NONE
    VNG1890H NONE
    VNG1889H NONE
         gpm 1395094 .. 1395125 -  -2.8   -3.5393   ACGACCGCGCTGAAA      CTGTCCGAGGGGTT CTCG AACCCCGCGCCGAG       CGTCGTCGTGCTCGT  50 269
    VNG1886C 1393706 .. 1393729 -  -4.5  -4.11216   CGGGCACCCGGAAAA          CCAC-CCCCG GGCTG CGGGGCGTCG          AGAAGCGCGCGGTGG  66 430
        mvaA 1386046 .. 1386065 -  -4.2  -2.85351   GCTCGCGACAGGACA            CCGTCAGGG CGG CGCTG-CGG            GAGTTGGACGAGCCG  42 176
    VNG1872C 1382996 .. 1383024 -  -9.6  -2.62616   TCATCGGTGACACGA       CGCTCG-TCGACG GCAC CGTCGAGCCAGCG        GCCGGGGGCGCGCCG  55 350
    VNG1869C NONE
        potB NONE
        potC 1379143 .. 1379154 -  -3.6  -2.62184   CTGTCTGTCATACCA                GGAG GTTA CCCC                 GAACGCGGCAAAGAG  40 58
         map 1378204 .. 1378225 -  -3.5  -3.86634   ACAACGAATGAACAA           CGCCTGACG GCCC CGCCCGTCG            CACGGCCCGGTTCCA  56 48
        hit2 NONE
         cef 1376372 .. 1376398 -  -5.7  -3.53091   ACGGCCCCGCCGAAA         CGACCGCGGAC TGACC GTTCGCAGGCG         GCGCGCTATTCGGGC  55 31
    VNG1857C NONE
        htr3 1370596 .. 1370614 -  -3.7  -2.78384   TCCTCGGTGACCATA             CTCGGGC TACGC GCCCACG             AAGAAAAGGGTTCGG  41 48
      eif2ba NONE
    VNG1852H 1368753 .. 1368767 - -12.8  -2.62263   ACGCGGCTCATACCA               GCGGCC AGC GGCCGC               GGCGGCTAAAAGCCT  68 31
         suk NONE
        udp1 1366785 .. 1366797 -  -3.3  -4.34263   CGGGAACAACAGAAA                CGACA CCG CGCCG                ATGGTGTTCGACAAC  65 264
    VNG1849H 1365366 .. 1365387 -  -5.7  -3.64609   GAGAACGAGGCGAAA           CTCCGGCGC GCGG GCGCCGACA            CCGTGATCAGCCCGG  57 148
    VNG1848H NONE
    VNG1846C 1362987 .. 1362997 -  -8.2  -3.31792   CTACGACCGGGAGAA                 CGCC GAC GGCG                 TCACCGAGACGTGGG  59 259
    VNG1842H 1358769 .. 1358790 -  -4.4  -3.74361   CACAGCGAGGAACAA           CCGCGC-TC GATCG GATGCGCAG           CCGCCTCGAACGCGT  55 184
    VNG1839H NONE
       ykfB1 1356453 .. 1356486 -  -5.3  -3.27298   GTTCGCAACGAGTAA    CGCC-GCCGCCCGTC GTATCT GACGA-CGGCTGACG     CTTCACTATCACTAC  52 121
        thrS 1353992 .. 1354006 -  -5.6  -3.53012   CTCGGGGCGGTGAAA               GCCGCC ATC GACGAC               CTCCAGCCGGACACC  55 131
    VNG1833C NONE
    VNG1832H NONE
    VNG1831H NONE
        pyrG NONE
       guaAb NONE
    VNG1827H 1348359 .. 1348391 -  -8.5  -2.83715   CCCACGAGGATGACA     CGCCCAGTGGCATC GACTGG GACGC-ACTGGACG      AGCAGCGCCTGGCGG  53 391
        adh4 NONE
    VNG1820H 1345534 .. 1345590 - -13.7  -2.78384   TGGGGTTCTATCACA GCCACCCGGTCGGGC-CG-GGCCGGCCG AGCG CGACCGACCGCGAGCACGCCCAG-TGGC CCGACCGTGTGTACG  67 185
        carA 1342718 .. 1342750 -  -4.8  -3.57144   GTCGTGACGGTCAAA     GACGT-GCCGGCGGCG ATC CGTCGC-GGCGAGGTC     GAGTTCCTCGTCAGC  54 273
         eye 1337798 .. 1337808 -  -5.4  -3.28712   CGGTGGGTGCCAGAA                 TCCA TCG TGGA                 CGTGCTCAAGGACGC  49 421
    VNG1802H NONE
        hsp1 1333744 .. 1333757 -  -3.8  -3.91897   GTGGTCAGTCACAAA               GACC GTTTCG GGTC                CCGGGGGATCGTGGC  56 83
    VNG1800H NONE
    VNG1798H 1332592 .. 1332613 -  -5.7  -2.52193   AGGACACCGACGAAG           CCGAACACG ACAT CGAGCCCGG            GGAACGCCGTGAGGC  45 269
        thrB 1329718 .. 1329735 -  -3.3  -3.03218   GACAATATAACTATA             GCGGACT CCGG AGCGCGC              CCGTGGCTGCCACCA  43 42
    VNG1794C 1327290 .. 1327312 -  -4.6  -3.48276   CTTCGGCGCAGAGAA           CCCCGAGGCC ATG GGCCGGGCGG           TCGTGGACGCCGTGA  52 169
    VNG1791C 1325404 .. 1325424 -  -6.7  -3.55563   ACGCGAGCGTCGAAA            CCCCGCCGG AGG CCATCGAGG            TGGTCGTCAACGGGC  57 257
    VNG1786H 1322818 .. 1322835 -  -7.7  -3.78775   CGCCGGACCACGAAA             GCCGG-GA TGT TCGCCGGC             GTCCTGGGCACCCAG  64 243
    VNG1784C 1319921 .. 1319940 -  -7.8  -3.14132   CCGCGTGCTCACCAA            CCAGGGAG TGAA CTTCCTGG             CGACGCTGACCGGCG  53 86
    VNG1781C 1317832 .. 1317859 -  -6.8  -3.73414   CAGACCAGAGCGAAA        CGCGCGCTCGCA CTGG TTCGCGCGCTCG         GCAGTGAGGTGGGTG  61 146
    VNG1777H 1316466 .. 1316501 -  -2.6  -4.41348   GTCGCGGTAAATAAA    CAGCCCGACTCCATC CCGGATC GCTGGAATCGG-CTA    CGCCTCGAAGCCGTC  63 23
        nirH NONE
    VNG1775C 1314695 .. 1314720 -  -2.5  -2.91681   CGCGAACGCCAGAGA         CGACACCAGTG TTCC CATTCATGTCG          ACCAATCTACGTCGC  40 18
        hemA NONE
         cad NONE
         pgp 1312314 .. 1312331 -  -2.5  -3.60792   CGGCGAAGCGTTAAA             CCCGGTG GTAT CGGCGGG              TGCGCGCGCCACCCA  49 51
    VNG1771C 1311893 .. 1311908 -  -3.2   -2.6381   AGAACTGCCAGACCA              CGACAA CGAA CCGTCG               GTAGGACCTGAGTAC  40 50
    VNG1770C NONE
   VNG1769Cm 1309374 .. 1309384 -  -2.4  -3.57144   GTGGTCACGTCGAAA                 CGTG GGG CTCG                 GGCAGCAGGTCCGCG  49 4
       eif5a NONE
        speB 1308039 .. 1308049 -  -8.2  -3.18274   TCCATGCGAACCCAA                 CCGG CCG CCGG                 GGTCTTTTACCCGTC  57 32
    VNG1766C NONE
        htr2 NONE
        sop2 1303907 .. 1303927 -  -3.1   -4.0031   ATCCGCAGGAAAGAA            CGTACCCAG GGA CAGGCCACG            CAGTTGACCCGAAGA  59 266
        proX NONE
        htr5 1298889 .. 1298931 -  -9.1  -3.35371   CACACGGCGAAGCAA CCGACGCGCCCGCCGGACAGT CGG ACTGACCGGCTG-CG-GTCTG GTCAGTCGGTCTGCG  63 27
       crtI2 NONE
        phr1 1293423 .. 1293444 -  -2.1  -4.10657   GGACACGCGGTAAAA           CCGC-CGCGG AAT CAGCGTGTGG           CCGCGGCCCGGATCA  57 38
    VNG1752C 1292939 .. 1292952 -  -2.3  -3.55824   GACGAGCCACAAATA               CGTTG GCCC CGACG                CCGCGGTACTCAGTC  47 35
    VNG1751H 1291942 .. 1291954 -  -4.7  -2.56715   ATCTCGACGAACTGA                CCGAC GCC GGCGG                CTACTGGGGGTCGAC  43 26
    VNG1748C 1289607 .. 1289655 - -17.4  -3.06501   GACATGCGGATCGAA CGCCGCGCGGGCGGCGCGCTCGCG GTT CGC-AGCAC-CCGCACGCACGCCG GCCAGCCGTCGCTTG  82 325
    VNG1744H 1288098 .. 1288108 -  -5.4  -2.72947   CAGCCAGGACACAAG                 CGAT GTC ATCG                 AGACCAGCGAGGACG  43 240
    VNG1734H NONE
       htr17 1281731 .. 1281741 -  -2.4   -3.7642   CTGAATGAAGAAATA                 GCGC TAG GGGC                 GTCAGTCGTCGGCTT  52 27
    VNG1732C 1279397 .. 1279427 - -11.1  -3.14132   TCGCGTCTTTATCAA      CGCGGTGGTCGGCG TGAG CGCCC-CCACCGCA       GACACCTCATATCTC  69 381
    VNG1723H NONE
       trkH2 1273302 .. 1273355 - -10.9  -2.86164   CGCCGAACTACGAGA TGGAC-GCCGTCCGCAG-CCGCCTC CGGGGT GACGCGGTCGGCGGGCGGCTGTCCG CCGTAGCGAACAACC  61 441
    VNG1687C NONE
         mch 1255492 .. 1255506 -  -8.5  -4.54047   GGACGCCAGATAAAA               CGCCG CCTTC CGGCG               TTACGACAGCCCGAA  79 26
       crtI1 NONE
    VNG1682C NONE
    VNG1681C 1252196 .. 1252212 -  -5.7  -3.54424   CGGGACTGGCGGAAA              CCGGCGA TAG CCGCCGC              CGCCACGGCGATCCG  57 69
    VNG1679H 1250465 .. 1250501 -   -13  -2.62184   GCCGCCGCCAGATCA   TCGACGGC-GCGCTGGC GGCC ACCAGCACAGCCGTCGC    CGGGGTCGCGAGCGG  62 164
    VNG1674H 1247097 .. 1247136 -    -9  -3.01712   CTTCGCGGGCGAACA  CGGCTCAGCGTGGGCGGC GGCG GCCGGCGACGCGGCGCGG   ACGCTGCGCGAGCGC  55 59
       rps8e 1244608 .. 1244621 -  -9.5  -2.82015   TCCACACCCAGGACA               CGCCG CTGG CGGCG                GACGTCTCGCTTCGG  56 385
    VNG1666H 1241649 .. 1241674 -  -3.1  -3.53012   GCGCCGCTGGGTAAA         CACCCG-TGGTC GAT GCCCGGCGGGCG         CGAGAACGAGAGGCG  49 71
        radB 1240582 .. 1240610 - -13.1  -3.18199   CAAGCTCGAACGGAA        CGTGCTCGAGCTC AAG GGGATCGAGCACG        ACGAGGAGTACGAGG  68 324
    VNG1658C 1235884 .. 1235906 -  -6.2  -3.38046   TCCGCAGGGGAAATA           GATTGCTTCG GGC CGAGGCCATC           GGGGGGTGTCGGCAC  52 523
    VNG1657H NONE
    VNG1655H 1234439 .. 1234469 -  -2.4   -3.6849   ATCCAAGCGCAACAA       GCAACATCTCCCTG CGG CGCGGCTATGTTGC       CGGCGCTATCGGTGT  49 31
      cdc48e 1232444 .. 1232456 -  -3.3  -2.72166   GGGCTAACTAAAGAC                GGATG ACT CTTCC                CCAGCTCCCGGTTTA  41 208
    VNG1651H 1230469 .. 1230491 - -16.4  -3.62775   ATGACGCTCTAAGAA           GTTCGTGCAC TCG GTGCACGAAC           TTCTCTACGAGTTAG  93 30
    VNG1650H 1229336 .. 1229348 -  -4.1  -3.95584   CCTCTATGAAGTAAA                CCAAC TGG GTTGA                AGAATTTCTCACTAA  56 169
       trpD1 NONE
        trpF NONE
       trpE1 NONE
       trpG1 1224699 .. 1224709 -  -6.8  -3.14211   ACTCGCCCTTAGGAA                 CAGC GCT GCTG                 GCGTTGGGTGCGATG  50 154
       nrdB2 1221124 .. 1221140 -    -8  -4.63218   TCGCGGCGAACAAAA              GCGTGT TCGTC ACACGC              GGGCGGCTACTGCTG  81 43
    VNG1642H NONE
    VNG1640H 1219566 .. 1219592 -  -8.6  -3.14647   ACTGACGACACGGAA         CCCGCCGGCA ACCGCAA CGCCCGCGGG         GCGAAACGCGGCGTT  56 306
        cbiM NONE
        cbiN NONE
        cbiQ 1215627 .. 1215638 -  -2.2  -3.32268   CAATCATGTGTAGAA                GTCGG GTC CCG-C                GAACGGGGACTGGAG  44 60
       cbiO2 1214797 .. 1214816 -  -6.4  -4.74598   TAAATGTAAAACAAA            CAACCCTT TATG AGGGGTTG             AGATGTGCTTAGACA  85 99
    VNG1630H 1214435 .. 1214446 -  -7.2  -2.52464   GGGGCGGTTAAGCGA                CGCG GCTT CGCG                 TGGCACCGCCTCAGT  48 36
         aad 1213131 .. 1213145 -  -7.8  -2.91264   CCGGCGAGCCACAGA               CGATCC CGT GGACCG               CGGAGGCGGTGTTCG  50 307
    VNG1625H 1211418 .. 1211448 -  -7.5  -4.14243   GAGGGCACCCGAAAA      CCCCGGCGG-GCGGC ACA GCAGCTCCGC-GAGG      ACGACGACATCGACT  73 341
         ccp 1208048 .. 1208101 - -18.7  -3.36327   CTACGCCACGGACAA CGTGGCC-GCCGGCGTGGCGGCGGCG CGC CGCCACGACCACGGCGGCTGGACGCG GTACGGGCCGCCGAG  95 464
    VNG1621H NONE
    VNG1619H 1205583 .. 1205623 -  -8.2  -3.78329   GGGGACGAATCGAAA  GCCAAGCAGTACGCGG ACAAGCTCA CCGCGGACTACCGGGC  GCGGTGGCTGGACTG  67 365
    VNG1616C NONE
    VNG1618H 1203804 .. 1203816 -  -9.1  -3.72141   AGATCCACAGCGAAA                CCGTC CAG GACGG                CTTCACGGAGGCCGT  67 232
    VNG1609C 1197993 .. 1198009 -  -3.6  -3.60296   GACGTGGACGTGAAA              CTCGCG GTGGA CGCGAC              GGAGCTGGTGCTCGA  51 239
       cheC2 1196978 .. 1197013 -  -5.3  -2.90078   GACGCGATACGAAAC    GGCGGCGTGTCGGCGT TCACG ATGTCGAG-CGCCGCC    CGCTGTGGCGGTGGC  48 40
       gcvT1 NONE
        gdcH 1195254 .. 1195271 -  -4.2  -4.08767   CGCACCCCGCGAAAA             TATGCA AGTACA TGCATA              CTTGGCTGCGGTGAG  61 173
       gcvP1 NONE
       gcvP2 1192137 .. 1192170 -  -6.6  -2.87132   CGGCTTGCGGACACA     CTGCAGGCACCG ATCCAGTTCA CGGTGCCGGCCG      GCGAGCGCTTCGACG  47 245
    VNG1595C NONE
       cysT2 1190115 .. 1190147 -    -7  -2.82516   CCGCCGACGACGACA      TCTCGACGGCGA CAGCGTAGC TCGCCGCCGACA      CTGCTTACTCGGGGG  50 30
    VNG1590H 1189098 .. 1189109 -  -5.8  -2.65993   ATTATACTGACATTA                CGTC GCCA GACG                 CAACTATTTCTTCAG  46 326
   VNG1585Cm 1182845 .. 1182900 - -10.2  -4.48987   GCGGCAGAAGCAAAA GCCGCGACGCTGCTCGCCACCGCCGGG TTC CCCGGCA-CGACCAGCGACGCCGTGGT TGTGGCCTGCGACCC  84 288
    VNG1570H 1172656 .. 1172680 -  -4.8  -2.71791   AGTTCCTGGGGAAAG          TCGAGCGCGC GGTGG GCGAGCCCGT          GCGGGTGGTGCCGGG  43 395
        hmcA 1165501 .. 1165545 - -12.2  -3.14132   GCGGCCGTCGAGGAA CCGGTCGTGTACCACGACG ACGGCGAG CGACGTGGTACCC-ACCGG CTGCACGCCGGGCAC  74 75
    VNG1548C 1155685 .. 1155714 -  -4.7  -3.35996   GACGTTCAGCCAGAA       CGCGGTGGCGGCG GACT CGTCGTCGCCGAG        CGTGTCCAGGATGGA  49 263
    VNG1546H NONE
    VNG1547C 1154254 .. 1154290 -  -5.7  -2.88544   TCCCAGCCGCAGAGA   CCGTCGGCACCTCGCC GTCCCT GGAGAGGGG-CGTCGG    CATCATCCTGCTGTT  48 53
         clc 1151493 .. 1151523 -  -8.1  -2.53164   CCACCGACGACGAAG       CGTAGGCGGTGGC GTCAA GCCCCCGCGTCCG       GCAGCGCCCACTGTC  52 9
        ywfD 1147391 .. 1147417 -  -9.5  -3.05463   ATCGGGTCGACGGAA        GTCACCCAGCCC GACT GGGCTAG-TGAC         GCCGCCACGACCGCG  59 162
    VNG1537C NONE
    VNG1536C 1144367 .. 1144383 -  -5.8  -3.28924   GACGCCGCCCGAGAA             GCCGGCG TTGA CGCC-GC              GATCAAGTGGCCCAA  52 489
    VNG1534H 1143108 .. 1143127 -   -10  -3.39327   GTCGGACATCGACAA            CGACGCCGC CGT GCGG-GTCG            GGCACGCGATCGCGC  63 481
    VNG1525C 1132914 .. 1132924 -  -3.2  -2.88544   TCTCACGGCCAGACA                 CTCC CCG GGAA                 CGGCGTCGGACGCCG  42 54
    VNG1524C 1131343 .. 1131370 -  -9.9  -3.70674   CGATCAGCGAAAACA       CGG-CCGCGCTGC GCGA GCAG-GCGGACCG        GCTGCAGGGGTTGGT  71 99
        mutY NONE
    VNG1519H NONE
         tdk NONE
    VNG1514H 1126043 .. 1126056 -  -4.5  -3.04398   CGGCGCGTCTAAAAT               GCGAGC CCT GC-CGC               GTGGATGACCTGCTC  46 5
    VNG1513H 1125711 .. 1125721 -  -2.4  -3.67775   ATTTGCATCGAAGAA                 GCGG GCG CTGC                 CCTAAACGATTATCG  49 53
    VNG1511C NONE
    VNG1510C NONE
    VNG1508C NONE
        pelA 1118624 .. 1118642 -  -5.3  -2.70932   TCTGCGTGTGAATTA            TCGGCGTC AGTC GA-GCCGA             TACCGCAAGACGGCA  46 13
       htr10 1117019 .. 1117037 -  -7.4  -3.06737   CACCAACGGCGAACA             CGACGC GATGACG GCGTCG             ATCCACGAGGCTGGC  52 88
    VNG1500H 1112791 .. 1112811 -  -6.7  -3.53224   GACCTCCGGCGGAAA            CTCGACGCG CGC CGCGGCCAG            CGCAGCCCGATTGGG  55 233
        celM 1110623 .. 1110644 -  -2.1  -2.61264   GGTGGCATCCATAAG           CGTACCGGA CCGC TCCCGCCCG            ACGCTCAGACCGAGA  38 30
         snp NONE
      rpl37e 1110084 .. 1110101 -  -3.3  -3.02461   CAACCGTGTCGAATA             CACGCCC CGAT AGCCGTG              AAGTATGCACAACAC  43 161
        purF 1108171 .. 1108185 -  -7.8  -3.54424   GGCGACGTGGCCAAA               CACCGC GCG GCGATG               GCGACGACGACCCTG  60 399
    VNG1483C NONE
        acd5 1102439 .. 1102481 -    -4  -3.70902   TCGGTGACATCGAAA TCGGCG-CGAACGCCAGCG TCGGCG CGGCGTCGGTCGTCACCGA CGACGTGGCGGCCGG  55 96
    VNG1480C 1101093 .. 1101121 -  -7.4  -3.12999   TGACGGGAGAGTTAA       GCACACCGCGACC ATCT AGAC-CGGTGTGC        CGGAACTGGAAGCAC  54 259
        panB 1099999 .. 1100021 -  -6.3  -3.53091   AGCCGCGTCGGGAAA          GCCATCACCG TCTC CGG-GATGAC           GACGGTGTTCGGGTT  55 208
    VNG1473H NONE
      cdc48b 1092255 .. 1092306 -  -8.5  -3.53091   ATGGCGGCGTGCAAA GCGAAC-CCGCGGACGACGCCGGCG TGCC CGACAGCGGCGAC-GCGGCGACCGC CCGGGTTCGTGTCCG  61 270
         brp NONE
         bat 1085411 .. 1085443 -  -6.1  -4.43624   AAAGCATACAACAAA      CGGGAAGCCGCCGCC ACC GTCGACAACCTCACG      ACGTTCCTCGAACAC  74 77
      cdc48a NONE
    VNG1461H 1082521 .. 1082538 -  -4.8  -2.60496   GCCCGTTTCAAACAC             GGACCA AACTGG TGGCCC              CTCGGCGTGGCGTCG  43 42
    VNG1459H 1082089 .. 1082107 -  -4.5  -2.64155   CGCGCCTCAAACCGA             CACCCCA TCAGT TTGGGTG             CTTTAGGTGCGCTAG  43 37
       crtB1 1080632 .. 1080656 -  -6.3  -3.34652   CGCTGAAAGAACACA          TCCGGGAGCAC GAG GGGCTCCTGAA          ACAACGCCGTGGGTT  52 409
    VNG1456H NONE
    VNG1455H NONE
    VNG1454C 1076837 .. 1076850 -  -8.1  -2.78384   GTCTCGTCTATCATA               CGCGA TGGT TCGCG                TCGGTTCCGGCAAAT  49 496
      eif2bd 1075864 .. 1075886 -    -9  -3.39327   CGTCTACACCGAGAA           CGGCGACCGC GTC GAGGTCGGCG           GCCGGGTGGCCGCCC  59 108
    VNG1448H 1073109 .. 1073158 -  -4.8  -3.28712   CGCCGCGGCGCATAA GCTGTGCCCCCGGAGC-CGCCCAG CCGG CCGGGCGTGCGCCGCGATCACT-C GTGGGCGGCGTCCCA  49 20
    VNG1447H 1072147 .. 1072189 -  -7.7  -4.36914   GGGGCCGGCATAAAA CTATGCGCCGGCGGGCGT-GC TAC GCGACGCCAGCCAG-GTACAG CGCCGCGTACGCGGC  77 2
    VNG1446H 1071772 .. 1071802 -  -3.3  -3.80573   TCGAGGACGAGTAAA      CCGAAC-CGAAC GCCTCCTT GCTCGCGTCCGG       ACTGGCACGTCGACC  54 132
       htr12 1069098 .. 1069112 -  -4.9  -3.60048   GGCGGCGCAAAAAAT               CCACC AACCA GGCGG               TCACTCGTCGTCGCT  54 26
    VNG1440H 1068510 .. 1068535 -  -8.2  -2.62396   GACGCCGGCACACGA         CGTCGGGGCCG TGTTC CGGTCCCG-CG         CCGCGGTGGCTTGCG  52 204
       serA2 1066844 .. 1066865 -  -5.8  -3.28712   GCGTTCGCCCGAGAA           CGCTGCGA TATGAC TCGCATCG            AGTGGGCGTACACCC  52 236
        htlA 1061012 .. 1061025 -  -3.7  -3.35679   GGGGCTCATCGACAA               GGGCG AACT CGACC                AGCGCACGAACTACT  47 360
    VNG1425H 1059890 .. 1059930 -   -11  -2.62184   GGCTGCCTTAGAGGA  CGCACTCGCACGCGGC TGGGCGGAC GCCGCCGGCGAGGGCG  AGGACCGCCTGGTGA  59 497
    VNG1417H 1056101 .. 1056114 -  -9.5  -3.14564   CGACGTTGGCATCAA               CCGCG TCGA CGCGG                ACACCGAGAAGGGCT  60 236
    VNG1413H NONE
    VNG1412H 1051230 .. 1051241 -    -3  -4.13767   GCGGCGACGCCAAAA                CAAT AGGG ATTG                 CGCGAGCGGGTTACG  57 36
    VNG1410H 1049302 .. 1049332 - -10.2  -2.70932   GTCCCTGTTCAACGA       GGAGCTCCGGGCGG ACG CCCCCCGGTACACC       ACGCTGATGCTCGTC  56 117
         ush 1045937 .. 1045964 -  -9.8  -3.55444   TCGCCACGGGCGAAA        CCGTCCAGGTCG CCCT CGACCCGGACAC         CGGTCAGCCGCGGTC  67 134
    VNG1405C 1042426 .. 1042440 -  -2.1  -3.27525   GCGCGTGAAAGTGAA              GC-CAC CCCC GTGCGC               TCCCGGATCGCGCGC  44 118
    VNG1403H NONE
    VNG1401C NONE
    VNG1402H 1040916 .. 1040931 -  -4.6  -2.85668   GACGCGCATACCACA              CGCCAC CACC GCGACG               CCCAAACGCCTACTG  45 70
    VNG1398C NONE
    VNG1397C NONE
        htr9 1037787 .. 1037797 -  -6.8  -4.11484   CTGAACTGGTGAAAA                 GGAC TTC GTCC                 GCGCCGCCGCTCACT  68 36
    VNG1394H NONE
    VNG1390a 1036345 .. 1036355 -  -2.4  -4.59773   GCGCACCCGTAAAAA                 TGCG TTG CGCT                 ATCCGCCGGCCACGC  68 391
    VNG1389C NONE
    VNG1388H NONE
    VNG1387H 1033897 .. 1033923 -  -7.9  -3.53012   TGCCGCCCGGCGAAA        CGGTCGCCGGCG TCCC CGCC-GCGCCCA         CTGGCGACTAACGCG  62 33
        suhB NONE
        asnC 1026939 .. 1026949 -  -8.2  -3.28924   TACGTCGCCCGACAA                 GCGG TTG CCGC                 CGGGCGTGCGTTCAC  59 37
    VNG1376H 1026364 .. 1026385 -  -6.6  -3.07935   ATCCCACGCATGGAA           CGTCGC-GT GCTCA ACGGCGACG           ACGCCATCGACGCGC  48 235
       hemV1 NONE
       srp19 NONE
    VNG1366H NONE
    VNG1365C 1016411 .. 1016452 -  -3.5  -3.15427   AACATGCTGTACGAA CGCGCCGTCGAGC-AGGACC TGG GCTCGGAGCTCGACTTCGCG CCCGCCAGCGAAGCG  45 56
    VNG1360H NONE
        rad2 NONE
    VNG1357C 1012870 .. 1012897 -  -4.6  -3.06696   CCGTGGTTGAACACA        CGCCCTGACGGA CCGA CCCGACTCGGCG         GCGTGTATGCACGCC  46 139
        fumC 1011329 .. 1011356 -  -2.6  -3.45849   GCCAGACGACGACAA        CGCGCGCGTCGAG TCG CTCCATACGC-CG        TGTCAGGCCTCCCGA  47 64
    VNG1355H NONE
    VNG1353C NONE
       gatB1 1007351 .. 1007367 -  -7.2  -3.31461   CATCGACCGCCACAA              GGACGC CCAGC GCGCCC              TCGAAAGCTACAGCC  55 83
    VNG1350C NONE
   VNG1349Cm 1004982 .. 1005019 - -11.3  -3.29096   CTGACGAACGACGAA   CTCGCGCGTATCGAC GAAGTGGG GTCGATCCCCGCGAG    CGACGACTACCCCGT  72 339
       dchpS 1002729 .. 1002758 -  -3.5  -2.94976   AAGCCCTGAAATAAT       GAGGATTCCGTGGT CCG AGC-CGGGATCCCC       CGCAGCGTACCCCTA  42 100
    VNG1343C 1001950 .. 1001963 -  -5.9  -3.28712   GCGGGCCGCCGACAA               CGCCG TGAT CGACG                ACACACTGGCGGCCG  52 86
    VNG1340C  999287 ..  999301 -   -10  -3.33573   ATCAAGAAGCACGAA               CTCGTC CCC GACGAG               GACTGACCCGGCGCG  68 47
    VNG1336C NONE
        phr2 NONE
        sod2  993581 ..  993592 -  -5.8  -5.44721   ATGACGCGAAAAAAA                CACG GGAG CGTG                 TTCGGTCACTCGAAC  91 31
    VNG1329H  992263 ..  992297 - -14.2  -2.70932   CGCGGGCGCGAACTA     CGACGTCGTCGCCGCG GTC CGCGACCACGGCGTCA     CGCCCGACGCGGTCG  67 479
    VNG1325C  990608 ..  990620 -  -3.3  -3.14683   ATACGGTGGCACTAA                CGGGT GTC ACACG                CTCCCTGATAGACTG  45 349
    VNG1324C  989522 ..  989578 -  -5.8  -2.85351   CCGGTGCACACGAGA TCGCGGTGGCTGTGGTGAACGACCGG GGGGTGG CCAGCCGCCCGCC-C-GCCACGACGA CCGTCCGGGTTGAGG  47 408
    VNG1319H  984323 ..  984336 -  -3.7  -3.18912   GGACGGAGTGACGAA               CGTCG TGCG CGGCG                TGTCCGCAGTCGCCA  45 273
    VNG1317H NONE
        alkA  980089 ..  980116 -  -5.6  -3.59698   TGACCGCACATAGAA        GTTAC-TACACGC TCA GCGAGTACGCAAC        CCTGAAAAAACCCCG  57 110
        sdhC NONE
        sdhD NONE
        sdhB NONE
        sdhA  976513 ..  976523 -  -6.8  -4.26344   ACATCGGCAGTAAAA                 CGCT CTT AGCG                 GACCGCAACGCCCGC  72 61
    VNG1303C  972841 ..  972882 -  -8.7  -4.68593   GCGACGACGGAAAAA CCGGGCCGCGCGTCGACG AGTACGG CATCGAC-CGCATCCCGA CGGTCGTCGTCGAAG  87 116
        cysK  971125 ..  971141 -  -9.3  -2.82516   TGTTCGAGTACGAGA              CGGCGCG GCG CGCGCTG              TCGACCTACGACGTG  57 405
    VNG1295H NONE
        slyD  966572 ..  966619 -  -2.4  -3.72893   CACGGGGGCATTAAA CGCTTTGCGGGCTGTCGGCG CGCGCGTT CGCCGACAGTCGGCGTGGTG GCGTTACTCGTCGTC  52 29
    VNG1292H NONE
    VNG1291H NONE
    VNG1289H NONE
    VNG1287C NONE
        trh2  964013 ..  964029 -  -2.1  -3.21218   ATTGCGTACTACTAA              GTCTCCG TCG CCGAGCC              GCGTTTCCCGAACAC  43 5
       trkH1 NONE
    VNG1283H NONE
       trkA5  961324 ..  961354 -  -2.2  -4.56775   ACCCCGCGGTAAAAA       CGCGTGCGGTCTCC CTT GTTGCCCGCGGGCG       GACACCGCCCGGCGA  66 77
    VNG1281H NONE
    VNG1280C NONE
    VNG1279H NONE
    VNG1276C  958715 ..  958731 -  -9.3  -3.05463   ACCCGGCGCACTTAA              GCCTCCG GCG CGGCGGC              CTACCGCGTCTTCAG  60 26
       hflX2  957091 ..  957116 -  -6.2  -3.54543   ATCCAGGCGGTCAAA         CACACCTGGGA GACGA TCCC-GATGTG         CCACCAGATTCCCAT  57 285
    VNG1270H  953148 ..  953169 -  -9.3  -2.87564   TCAGTGGGCGAGACA           CGGCGACTG GTTG CGGCCGCCG            ACGCCACACTCGCCG  53 371
    VNG1264C  950506 ..  950530 -  -4.9  -4.46212   GTGGCCACCACAAAA          GGGTTTCAGGA CGA CCCAGAAACGC          GCTACAACCTCACTC  70 431
       eif2b  949827 ..  949842 -    -6  -2.73875   CGTGTCCCAACACCA              CGCGTG TTGT CGCGCG               CCGAGAGTGGCGACA  46 261
       trxB2  948240 ..  948257 -  -5.5  -4.08216   GGACGCCGCCTAAAA             GCGGTGT GGGT ACAGCGC              CGTCAGTCGTCGGCC  65 28
    VNG1257H  947444 ..  947485 - -10.7  -2.78816   TGACGCTGGACGACA GCGGCCACGTCGCCGCCCGC GAG GAGCGCGGCGA-GTCCCCGC ACCCAGCGCGCGTCG  61 467
    VNG1255C NONE
    VNG1253C NONE
        yhcR NONE
        helA NONE
    VNG1250H NONE
    VNG1249C NONE
        ybhF  937592 ..  937622 -  -8.9  -3.05935   AGATCCTGGAGTCAA      CCGGCGTCG-GCCG CCTG CTGCTCGACCCCGG       CGAACGCGAGGAGCT  55 337
    VNG1245C NONE
    VNG1244C  936097 ..  936114 -  -2.5  -4.56597   GGTTGGTGGCAAAAA             CCTGCCG CCAC CGTCGGG              CCAGCGCGCCTCCAG  66 54
    VNG1239H  931917 ..  931930 -  -8.1  -3.15249   GACATCGCCGACGAA               GCCGA CGTA TCGGC                GAGCACCGTCCGCAA  53 442
    VNG1234C  927864 ..  927892 -  -7.4  -2.71364   CGAGGCGGTCAATCA        GGCGGTCATCGA CGTCT TCGACGACCACG        GCTACCCGAACGTCT  49 298
         psc  925324 ..  925368 -  -8.6  -3.07013   CATTGGCTGAACATA CGCGCC-GAGGGGCTTATGACT TGC AGTCACC-GCCCCTCTAGCCCG CCCACCGCACCCGCC  56 217
        aroC  924100 ..  924125 -  -9.7  -3.09878   TCGATTGAGCGAACA         CGCGCC-AGCAG CGA CTGGTAGGCGCG         CTCACTCGTTGCGCG  60 27
    VNG1228C  922810 ..  922830 -  -3.9  -2.70932   GCGTGGCTTGAACGA            CGCGGTC CGGGGTC GACCGGG            GCGGCTAAGACGCGG  41 274
    VNG1227H  921603 ..  921614 -  -7.2  -2.98823   TGGCGGTGACACAGA                CCGC GATC GCGG                 ACGACACCCCAGTGC  52 426
    VNG1220H  919192 ..  919236 -  -7.8  -2.88861   TACGACTTCGAGAGA CACGTCCGGAAGGCCGAC CGGGTTGTT GTCGAACCCACGGACGTG ATCGTGCTGGAGGGG  55 443
    VNG1218C  918099 ..  918129 -  -3.9  -2.71712   CGTGTGCCTGTAAAT      GCGTTTCCGTACGG ACAG CCGCCCCGAA-CGC       CAGTACTCGGGACCG  41 67
         pgk NONE
        pai1  916235 ..  916270 -  -9.6  -3.08464   GTATGACTTACTGAA    TAGCGCCGCG-CACGCG CTT CTCGGGACGCGCCGCTA    AGTATGGCTTTGAAC  60 148
    VNG1207C  906924 ..  906947 - -13.8  -2.57881   GAACGTTCCGAGAAT          GGCGGCCTGC GCGA GCACGCCGCC           GAGAACCACGCCAGC  72 105
    VNG1205C NONE
       gdhA2  903757 ..  903787 -  -8.9  -3.15544   GTCGAGGTCGACGAA      CACCGCCTCGTGGC TCAT GCCCCG-GGCTGTG       AGGGCAGCGGGGTTA  61 56
    VNG1202C NONE
        fucA  902150 ..  902160 -  -5.4  -3.40403   GGGCGTTCACCACAA                 CACA CTG TGTG                 AGCGGGCGTGAGAAA  52 303
    VNG1198C  900698 ..  900710 -  -6.9  -2.62263   AGCGCTGCGACATCA                CGCCG TTA CAGCG                AGTAATCCGACGCGT  49 18
         bcp  899920 ..  899955 -  -6.1  -2.87132   CGCGGGCGGCACAGA    TCGCG-TCGACGACGT CCAGC ACGTCGCCGATCTCGG    CGATGGCGCGGCTCT  48 230
    VNG1196H NONE
    VNG1194H NONE
    VNG1193C  897873 ..  897924 -    -5  -4.36262   AGATGCAGACGAAAA CGGAGGCCG-CGC-GCACGCTCAC GCGGAA GTCCGCGTGGAGCGTCGACCACCG CGACGACCAACTCAC  69 255
        sod1 NONE
    VNG1189H  895371 ..  895402 - -11.5  -3.42503   GTCGAACACGCACAA      CGTCGCCGTCGAG AGCCAG CCCGACAGCGCCG       ACTGGGGCGGCGTCG  69 330
    VNG1183H NONE
        nirJ  891085 ..  891132 -  -4.7  -3.42996   GACCACCGACGACAA CGGGTAGCACCGCAGCGAC-ACC GGTG GGCGGCCGCCGCGGT-CAGTCCG CCGAGGCGTCGCCGG  52 18
    VNG1179C NONE
    VNG1178H  888079 ..  888109 -  -8.8  -2.70932   CCCGCTGTTGAAGGA       CGCGCGAGCGCCCG AGA CGTACGCCCACGTG       GTCGAATCGGGCGTG  52 303
        phoR NONE
    VNG1173a NONE
       eef1b  884386 ..  884398 -  -9.1  -2.80113   CAGTAGTGTAGTAGA                CCCAC GGC GTGGG                TTCTGGCGGCGCTGT  57 73
      rpl21e NONE
    VNG1169C NONE
    VNG1168C  881502 ..  881518 -  -5.7  -3.53012   GTGCGCTTCCCTAAA              CCCCCCG CTA CGAGGCG              GCGAAGTTGTAGTAC  55 16
        ksgA  880448 ..  880479 -  -5.1  -3.05514   CAGAGAACAACCACA     GTCATTCCGCCGAGG CCGA CCACGGCGG--CGAC      GCCGACCCCGGTCAG  46 169
    VNG1164C  879553 ..  879573 -  -3.1  -2.62184   CGGTCGGCGAGATCA            GTCATCGGT CTC ACCGTCGGC            CCCGGGTTCGTGAAC  40 2
        hemK NONE
    VNG1162H  877621 ..  877636 -  -6.1  -3.45023   CGAGCACGAGGACAA              GCCGT TCTTCG ACGGC               CTGGTGTCGTTCATC  55 367
        hsp3 NONE
    VNG1154H  873552 ..  873580 -    -6  -3.40403   GCCCGCCGAGCACAA       CGTCGAC-GTCCG GCTG CGGACCATGGACG        GCGACGTGACGGGGT  55 179
    VNG1144H  866018 ..  866046 - -11.8   -3.9122   CAGGCTGTCAAAGAA        GCGATCACGG TCGGCATTC CCGTGATCGC        GATGTGCGACTCCAA  77 261
         mrp NONE
    VNG1130H  858641 ..  858658 -  -6.9  -3.97241   AGAAAAATGATGAAA             GACCGCC CGAG GGCGACC              GCAGGGACGCGACCA  65 54
        korA NONE
        korB  855706 ..  855718 -  -4.8  -4.49389   AGCCGACAATCAAAA                CGAC CCGGT GTCG                TTACTTGTGGCGGTC  70 26
        TRH7  855013 ..  855027 -  -8.5  -3.53091   ACGCGCTCCTCGAAA               CCGCG GGCGT CGCGG               TGACGCCCGGCCCGG  61 152
    VNG1120H  853068 ..  853083 -  -5.4  -3.68351   TCTGCATCACTGAAA              CGACAGC GAT GC-GTCG              GGGCTGGGCTGTGCC  57 360
         lds  850695 ..  850738 - -11.6  -2.87211   ACCCGCTTCGAGACA GCCGCGGAC-GCCCCGCGACA GGG CGTCGAGACGCCGTACGCGGC GAACGTACAGGTGTA  61 313
    VNG1110C  847807 ..  847818 -  -7.2  -3.88787   CCATACTCCGAGAAA                CCGC CGCC GCGG                 GTTTAACCCTTGTCT  65 73
      rpl11p  847227 ..  847255 - -10.1   -3.4052   GTCGAAGCGAAGCAA        GCGTGGGAGCGCG ACC CGCGGACACACGC        CGCTATCGAGTACGC  68 74
       rpl1p  846473 ..  846485 -  -3.3  -3.07443   GGACATCCTAGGCAA                CCTCC ACG GCAGG                CCCCATCGTTGTCTT  43 5
      rpl10p NONE
      rpl12p  845017 ..  845027 -  -5.4   -5.0133   CACGCGGCTAAAAAA                 CGAT GTG ATCG                 TGGCTGTCGGCGCGC  84 53
    VNG1101C  843209 ..  843221 -  -6.9  -3.65046   GGGCGACCGCAACAA                CCCCG ACG CGGAG                GCACACGCAGAGGAG  57 494
    VNG1096H NONE
    VNG1095H  839687 ..  839701 -  -9.2  -2.78816   TGACCGCCGAGTACA               GCGCGC CCG GCGCAC               ACCGGGCCACGATGA  52 251
    VNG1093C NONE
    VNG1092C  836473 ..  836491 -  -6.6  -3.94812   GCTCACGGAAAAACA             GTCCGGCC CCG AGCCCGAC             ACGGGCGTGTCGCTC  65 200
    VNG1088C  833823 ..  833835 - -10.5  -3.05384   CCGCTGGGGACGCAA                CCGCC AGT GGCGG                GTTGTTGTCGCGCAG  59 162
        yuiH NONE
        menF NONE
        menD  827433 ..  827449 - -11.5  -2.72661   GACCATGGCTAACCA              CGCGGCC GGC GGCCGCA              AAAGCGTTCTCACAC  65 72
        menB  826483 ..  826500 -  -3.3  -4.65895   CGTCCCACGGAAAAA             CGACACG GAAC CGCCTCG              CTGCGCGCCTAGTAA  70 34
        opuD NONE
        menA  823636 ..  823652 -  -4.3  -3.01712   CGTCGCGCTCGAACA              GGAACCC CGT GCGCTCC              CCGATGGTTCCGTTC  46 84
       ykfB2 NONE
        lfl1 NONE
        cinR NONE
       gpdA1  819184 ..  819198 -  -6.4  -2.68487   GGAAGTACGAGACGA               TGACGA GCG CCGTCA               GCACCGCAGTGGACG  46 372
        exoM  813791 ..  813816 -  -6.2  -3.35679   CGTCGGCAGGTACAA        CGCTCGCACCGG GTTC CCGGT-CGAG-G         AGTATCTCGAAGACC  52 479
    VNG1064H  810986 ..  811008 -  -3.4  -3.93236   GAGGAACCTGAGAAA           CGAATATTCG TAG CACACATTCG           AGTGCCGAGCAGCTA  56 169
    VNG1063H  809492 ..  809502 -  -8.2  -2.85109   ACATACAGAAGAGTA                 CCCG AAT CGGG                 AAAGGCCAGGTTCAG  53 268
    VNG1059C  806216 ..  806238 -  -5.4  -3.51034   GATCGATACGAAACA           TGGCAGCCTG GTG CAGGCGACCG           ACATCGCAAAGATCC  52 286
    VNG1057C  803272 ..  803285 -  -8.1  -3.09968   CAGGGAATCCGAATA               CGACC GGAC GGTCG                CACACTACATGCAGC  52 466
         gtl  799300 ..  799339 - -12.6  -3.04144   CCGCGACCTCGAATA  CGCCGCCGACGGCGCGCG CCGT CGCGCACCGAAGGCGTGG   CTGAACAGCCTGTCC  66 69
    VNG1050H NONE
        udg1  796676 ..  796690 -  -3.4  -3.57144   GCGGGCACGGTCAAA               GACGCC GGC GGCTCC               CTCGTACATTTCCGG  51 108
    VNG1047H  795753 ..  795773 -  -3.1  -4.08706   GTCGCAGCATACAAA            CACGTCCCC ATC GTAGCCGTG            GGTATGACTGCCGAT  59 495
    VNG1041H  794681 ..  794695 -  -2.8  -3.78934   CTCTCGGTAGAAGAA               GACG CAAACAC CGTC               GACGAACTAGCGGAT  53 463
        hpcE NONE
    VNG1036H NONE
    VNG1035C NONE
       hisC1 NONE
    VNG1031C NONE
        pgsA NONE
    VNG1029C  787209 ..  787225 -  -6.5  -3.38726   CACCGGAAAAAAGTA              GCTATCG CAG CGCTAGC              TGTCGTCGCTTTTGC  56 21
        tpiA  786316 ..  786337 -  -7.3  -2.62184   GGCGGCCGTATACGA           CCACCAC GCCGGCCG GTGGTGG            CGCGCCCGATACGTC  48 218
    VNG1017H NONE
    VNG1015H  778362 ..  778372 -  -2.4  -2.78816   TCAGCGGCGACGAGA                 CCGG CGA CGGG                 GGCGGTCACGAAGGC  39 99
       htr13  775373 ..  775406 -  -8.7  -2.79501   CACACGTCCAGGACA     CGGCCGACG-TTGCGC TTC GCGTGGGCGTCGGCCG     TGGCGCGTCGGCACA  52 421
    VNG1007H  771695 ..  771717 - -16.4  -3.62775   ATGACGCTCTAAGAA           GTTCGTGCAC TCG GTGCACGAAC           TTCTCTACGAGTTAG  93 30
    VNG1005H  769976 ..  769988 -  -2.6  -3.30243   ATGTATGGCTGACAA                CCGC GTCGT GCAG                GGTCGCATGGTCACC  45 231
        guaB  766929 ..  766952 -  -4.4  -4.08767   CCCAGCGGTCCAAAA          TCCCGCGCGA TCGA TCGCGGAGGC           CGCTACTCGCCTTGT  61 28
    VNG0999H  765675 ..  765715 - -12.4  -2.77013   TATGCGTTCAACAAT CGGCAACCCGCGGC-GGCC TGGC GGCCGGACGCGGGCACCCG  CCGGTGGGCAGTCCA  69 85
       yajO2  764181 ..  764192 -  -5.8  -3.54741   GAGGACGGTGCGAAA                GTCG ACGA CGAC                 GGCTACATCACGGTC  57 452
    VNG0994H  759640 ..  759662 - -16.4  -3.62775   ATGACGCTCTAAGAA           GTTCGTGCAC TCG GTGCACGAAC           TTCTCTACGAGTTAG  93 30
    VNG0992H  757044 ..  757056 -  -5.5  -4.07885   TACTGCCCCCGAAAA                GGCAC CGA ATGCC                AGTATTATACGTCTA  65 378
    VNG0991H  756627 ..  756659 -    -7  -3.61988   GTATCGAGAAACGAA     GATCGGCCG-CCCGAC AGC ATCGTGTCGGCCG-TC     AGTACGTGTTCGCTG  60 41
    VNG0989C  754402 ..  754414 -  -2.7  -3.49321   ATTAACGAAAATAGA                TCTAT GAT ACAGA                TATTCTCTTATTACA  47 70
    VNG0983C  746902 ..  746915 -  -3.7  -3.65046   GGTGTACTCGAACAA               CGGCG TGTT CGTCG                GCGAAGTCGAAGACA  51 261
    VNG0978H  743882 ..  743904 -  -4.7  -2.78384   GTTTCGCGCATCACA           CCCCGACGG AGGCG CTACCGGGG           GAATTTGAGGCCGTC  43 17
       cheW1  743284 ..  743298 -  -2.1  -3.37761   GGCTAATAAACCCAA               CTGAC CGATT ATCAG               ACCTGATTGTCGATG  44 22
        cheY NONE
        cheB NONE
        cheA NONE
       cheC1 NONE
    VNG0969H NONE
        cheD  737651 ..  737661 -  -2.4  -2.94888   AAGTCAGTCAAATTA                 CGTG CAC CTCG                 GCATCAACTCGGTCT  40 7
        cheR NONE
    VNG0965C  735838 ..  735849 -  -3.6  -4.30844   AGGTCACGATGAAAA                CGCG GGGC CGCA                 ACATCGCCAGCGAAG  67 86
    VNG0959H NONE
       htr15 NONE
        fapE  728919 ..  728929 -  -6.8   -4.1347   TCTCAATCAGATAAA                 TCGG ACC CCGA                 GTCGCCGCCCAGTGA  68 58
    VNG0954C NONE
    VNG0953C  726889 ..  726931 -  -2.7  -3.16881   GATCGACGCGATGAA GATGATCAGCGTCGACGA-CG ACA CGCTCGCC-ACTCAGACCACC TCCGTGGCTGTGACA  43 16
    VNG0950a NONE
        flaH NONE
       gspE3 NONE
        fapJ NONE
       minD1  720844 ..  720854 -  -8.2  -2.96274   GCGCGTACAAGGACA                 CGGG CCG CCCG                 TCCATGATGCACCTC  53 201
       cheW2  719585 ..  719604 -  -7.8  -3.70902   GCGCGGACATCCAAA            CGGCG-GCC CTG GACGCGCCG            GGCGTGCAGTGTCTC  64 266
        gufA  715531 ..  715555 -  -7.8  -2.70932   CTTCGGCGGGAACGA         CGCCTC-CGGC ATCG GCCGCGAGGGG          CTGGACTCCACCATC  49 89
    VNG0936C NONE
        noxC NONE
    VNG0934H  712256 ..  712266 -  -8.2  -2.87132   TGTGGCGGTCACACA                 CCGC GAC GCGG                 CCGGCTGTTAGGCGT  55 33
        yqjM  710921 ..  710942 -  -9.3  -3.65902   CCGACGGCATCGAAA           TCGGGGCCG CGGT CGACCCCGT            CTACTGCGCTGAACT  63 130
         mak NONE
    VNG0927C  705771 ..  705818 - -10.5  -3.05384   CGCGGCCCCATCGAA GACGGCACCCGCGACATCCTC CGCGGC GAGTAGGTCGCGCATGCTGTC GGTGTCACAGAAATC  64 235
    VNG0925C  704723 ..  704736 -  -5.3  -4.26188   CGGACATACTCAAAA               TTAGG CTCG CCTAA                ACCGCTTATACCTAC  68 100
         ibp NONE
        sfuB NONE
       potA1 NONE
    VNG0920H  698712 ..  698735 -  -3.6  -3.83026   CTCGGCGACACGAAA          CTCGACCCCC TGGA GGGCGGCGCG           GAGATCCTCGGCTCG  58 45
    VNG0918H NONE
         hrg NONE
         ark  693977 ..  694028 - -10.9  -2.83164   TCAGCCACGAGGACA TC-TGGGTGGCCGTAGACGAACTCG AAAC CGTGCTC-TCGACGGCCGCCCACGA GCAGCCCCCGGACAC  61 65
    VNG0914H  691098 ..  691141 -  -7.2  -2.83715   TTCATCACGACGACA GCCGGCGACACGACGATCCG AACG CTCACAGCCGTGCTGCCGGC CGGCTCCACCACCAA  50 497
    VNG0906H NONE
        pmu2 NONE
    VNG0903C NONE
        rbsA NONE
       rbsC2 NONE
       rbsC1  680449 ..  680478 -  -4.1  -3.25896   CGAGCACCGACAAGA       GTCCGGTGTTCCCG GCG CGGGT-CAGCGGTC       GTCGCCGGACTCGTA  45 17
         cda NONE
        udp2  679065 ..  679079 -  -9.2  -3.01791   ACTGGCGGCCGAACA               CGCCGA CGA CCGGCG               CGCGTACACGGCGGC  55 86
       top6B NONE
       top6A  668295 ..  668312 -  -4.1  -3.90318   TCACGATGGGAGAAA             CGGAGGCC GCG GACCTC-G             CCGATCGGCTCGACC  58 158
    VNG0879C NONE
   VNG0878Gm  662889 ..  662938 -  -8.4  -2.62184   CGCGCTCCCAGAGGA CGCGGCGG-CGGCGCTCGCGAGCC AGAC GGACGGCGAG-GTCGTCGGCCGCG TCGCCGACGGCGATG  51 155
        ykhA  658939 ..  658955 - -11.5  -3.50454   AAATACTACAAGCAA              GCCCAGG AAG CCCGGGC              GTGGGTGAAACAGGA  69 310
        tfbD NONE
    VNG0868H  655898 ..  655912 -  -7.1  -4.31433   GACCGCGACAAGAAA               GCCGT GCAGT ACGGC               AGCCTGGTCGCCCGC  76 146
        purL  651752 ..  651771 - -10.6  -3.35679   CGTCGGCAGCGACAA            CGCCGGCC ACGT GGTCGGCG             GCCTCACCTCCGTGG  63 288
        hisF  650113 ..  650133 -    -6  -4.20516   TTGGGACGTAATAAA            CCAGCGGG CGCAC CCCGACGG            GTCGGCCGTTCGAAA  68 364
    VNG0858C  648030 ..  648075 -  -9.5  -3.14344   CACCGTCGTGATGAA CCCGCCGTTCGGCGCGCAGGAC GGT GCCGAGCACGCCGACCGG-GCG TTCCTGGCGGCCGCC  60 235
    VNG0853C  645680 ..  645692 -  -4.7  -3.43492   GTACAGCTACCAGAA                CGCCG ACG CGTCG                GAGGTCCAGATGTAC  52 418
    VNG0851C  644446 ..  644475 -  -2.2  -2.87132   TGCGTCGTTCATACA       GCAATCTACGCGG AGAGG CC-CTTAAATTGC       CGGGGGGTAGGTGTA  40 57
    VNG0849C NONE
    VNG0847H  641760 ..  641789 - -14.9  -3.54741   GATCACTGGGTGAAA       GCGCCGGCCACCA CGCC CGGCGGCGGGCGC        ATCGGGGCGTTCGCT  83 353
    VNG0845C NONE
        icfA  638674 ..  638698 -  -7.1   -2.9914   CATCGTTCATAGATA          TCGAGATCATC GTC GATGGTCTCGT          CGAAGCTAGTGGCGT  52 235
    VNG0840H  638047 ..  638061 -  -2.7  -3.96148   GGGTGGTATCACAAA               GGTGG GGACG CCGCC               GAGAACGTAACGCCA  58 493
        idr2  633217 ..  633231 -  -4.9  -3.87815   CTCCAGGCGTACAAA               GACCG GATGG CGGCC               CTGAAAGAACGCCGG  60 394
    VNG0825C NONE
         gdb NONE
       gspE2  623270 ..  623316 -  -9.5  -2.62616   CCACCCGGGAGAGCA CGCGATCGACGCGGTTCGCGCC GGTGAT GGCG-G--CCGCGCCGACCACG CAGTCGACTGCCAGC  56 78
    VNG0822C NONE
    VNG0821C  620239 ..  620290 - -10.9  -2.62184   GCGCGGTCGACATGA TCGCCGCCACCGCCCACGTCGAGT TGGAG AC-CGACATGGACCGCAACGACGA CGTTGTGGACGCCAT  59 322
    VNG0814C  613190 ..  613204 -  -4.9  -3.62096   TGGGAGGACGCCAAA               GCCGA AGCGA CCGGC               TGAGCGCCCGTCGGC  54 48
    VNG0811H  608718 ..  608751 - -10.9  -3.29461   CAACCCCGGCCACAA     GCGTCTCGCCGACGT GATC ACGCCGGTGCAACGC      CGGCTGGCGGAGCTC  72 170
        gabD  606770 ..  606781 -  -7.2  -4.09685   TCTCACGCCTGAAAA                CGCC TGAC GGCG                 CACGGATAAGCGCAT  68 108
        htr4  604024 ..  604056 -  -8.4  -4.23615   ACCACACCGAAGAAA     CCCCGTTGACGACCG AGGC CGGT-GTCATCCGGG      TTGCCGACGGCCTCG  75 341
    VNG0801C  602834 ..  602857 -    -3  -2.78813   GCGTACTCGAAGAAC          CGGGCGTGGCG GGA CGTGAC-CCCG          AGGTGCGCGTCCCGC  39 205
        yufN NONE
        htr6  594024 ..  594040 -  -6.5  -2.63102   ATCAGTGGTAGATCA              TCCCCCT GGC ACGGGGA              AGGCCTCGGGTTCAA  49 346
      rps15p NONE
    VNG0789C  592158 ..  592176 -  -5.8  -3.18912   GCAGGCAGCGACCAA             CGCCGGGG TGT CGACGGCG             GTGCGGATCGTCGCC  50 48
    VNG0788H NONE
       rps3e  591263 ..  591275 -  -7.7  -2.72144   GCATGCGCGGGAAAC                TCGTC GTC GACGA                CTGAACGCTTGGGCG  53 90
        pssA NONE
    VNG0782H  588226 ..  588260 -  -8.5  -3.36273   GTCGGGGAACACGAA    CGCCGACAGCGA-GAC GTTC GTCGCCGCGACCGGCG     GGAAATCCGTCGCCC  59 467
    VNG0778C NONE
        taqD  583693 ..  583737 - -10.6  -3.28924   GATCTCCTTCGACAA CTGCCGCAT-CCCCGCCGACC GGCT GCTCGGCGAGGAAGGCGACGG CTGGACGCAGACCAA  63 493
    VNG0772a  582016 ..  582050 -  -6.5  -2.80816   CTTCTATGGACGATA    GCGCGTACACTGTCACA TGG TGTCACAG-GC-CGCGC    TGGGCGTTCGTTGCG  50 13
       aldY2  580062 ..  580085 - -12.4   -2.9155   CCGGCGAACACGAGA          TCGAGCCGGC CGAC GCCGGATCGA           CGCTCACGAACCGGT  64 391
    VNG0765H  577459 ..  577500 -  -7.1  -3.34013   CAGCCCGCCAAGCAA GCCTACGCCGGCA-CCACCG GCG CGCTGGCCGCTGGCGTCGCC GACAGCGTCCGCGAC  55 449
    VNG0762H  575574 ..  575596 - -10.4  -4.08767   CCGACTGCTGGAAAA           CCCCCGGGGC GTC GCGCCGGGTG           CGGCCGTGAACAACG  75 331
    VNG0754C NONE
        ylnA  570408 ..  570422 -  -5.6  -4.07568   TCCCGGCCGCTAAAA               CCCCCA GAT CGGGAG               GAACCGAAACGCCAG  65 5
       galE1  569103 ..  569114 -  -2.2  -3.83026   GGCCTCGACATCAAA                TCCG ATCT CGAA                 ACGTATTACACAGGC  56 287
         prk NONE
        prkA NONE
    VNG0746C NONE
       spoVR  559875 ..  559895 -    -6  -3.62522   CAACTCGTCGAAGAA            GCCGGCGA ACTGG CCGCGGGC            GTTGGCGCTGACCTC  57 402
    VNG0742H  558681 ..  558693 -  -6.9  -3.60792   CCGGTAAGCGTTAAA                GCGGG CCT CCCAC                AGGGATTCGTATGGG  60 352
    VNG0740C  557794 ..  557817 -    -3  -3.57263   ATCGGGAGCCGCAAA          CAGGCGG-CGG TTG CCATCCTCCCG          TTCCTGCTGTTGGGC  50 193
    VNG0738H  557184 ..  557199 - -10.4  -2.71712   TGCGCGCTTCGAAAT              CACCGG CGTC CCGGTG               CTAGCTTAGGCGGTT  61 40
        tfbB  553400 ..  553419 -  -3.4  -4.11394   ACGGGACGCGGAAAA            CAGGCGGC GTCA GGCGGCTG             CTTCGGTGGCTTCCA  59 15
         tpc  551664 ..  551699 - -14.1  -3.01712   TGCCGTGGTGGAACA   CCGCTGGCTGGCTGGCGG TCG CCGCC-GCCA-CC-GCGG   CACCCGCGGTTATGC  76 49
    VNG0730C  550062 ..  550116 - -16.5  -3.47573   TCACGGAGATCAGAA CCGGCCGGC-TCCCCATCGAGCCGCTC GTC GACCGCCTCGACGAGGACGCC-GCCGA CGCCCACGAGGTGTT  84 164
    VNG0726C  546968 ..  546987 -  -4.8  -2.62184   CGGTCGTCGACACCA            CCCGGGCG TGAT CGCGGGGG             CTACAGCAGGGTGGC  43 26
       pepQ1 NONE
        dip2  542641 ..  542674 - -16.1  -2.82635   ACTTCGATTACGACA     CCCTCACCGA-CGCGT TCA ACGCGGTCGACGAGGG     GACGCCGTTCCTGGC  75 400
    VNG0718C  541076 ..  541099 -  -2.2  -3.59262   TTCCAGACGCCTAAA          TGTGGCCCTC AATG GGGGGACCCA           TGGGTTTTTGCTGAG  49 399
       afsQ2  538968 ..  539000 -  -8.4  -2.84801   CACGCCCAAAGAGCA     CCTCGGAC-TCCCCG ACGC CGAGGACGTCCGCGA      CGGCATGGCCGCCTA  53 437
    VNG0705C  532454 ..  532477 -  -5.2  -2.79796   GGCTACCTCACCACA          CTCAGTTACG CGTT CGTAACGGCG           CTGTGCGCGGCGCTC  43 43
    VNG0704C  531673 ..  531695 -  -8.5  -3.07192   AACCCCCCGAAGACA          CCGGGTTACC GGCA GGTAACC-GG           CTCACACCGGCGTTA  56 368
    VNG0698H  527788 ..  527813 -    -4  -3.31144   TGTTCATCTGTAGAA        CGACACGA-CGC GCTC GCGGTCG-GCCG         TCCCGAAGAACACGA  47 47
    VNG0697H  527184 ..  527194 -  -2.4   -3.6914   AACCGCAACACAGAA                 TCGG ACG CCGC                 ACCGACGGTCGTGCA  49 494
        hbd1  517844 ..  517854 -  -8.2  -3.04144   CGCCGACCCCGAACA                 CGCG GGC CGCG                 TGGCCTCCGTCGTCG  56 354
        acd4 NONE
    VNG0677H NONE
       acaB1 NONE
    VNG0676C  513624 ..  513665 -  -5.7  -3.21099   CTGCTCGACTACCAA CACCGG-ACCAGCCACCAGC CGA ACGCACGGCTGGCACCGGCG TCGTTCGCGGGCGGC  50 254
    VNG0671H NONE
    VNG0670H  510071 ..  510086 -  -6.1  -3.14344   GATCGCGGCCAGCAA              CGGCA TCGCGT TGCCG               CTGTTGTTCCTCTCG  50 247
       coxB1  505189 ..  505225 -  -8.6  -2.71681   GAAGTGGCCCAACGA   CGTGGTGGTCGCGGCCG CCGA CGGCAGCGACCAGT-CG    AAGCTGTGTGGCGTG  52 509
    VNG0660H NONE
    VNG0659H  503148 ..  503168 -  -8.1  -2.85351   GCGGTCGACACGAGA            CTGTGCGGC GTC GCCGCGCGG            CGGGCGGTGCCTACG  55 36
       coxA2  501257 ..  501267 -  -6.8   -4.4017   CGAACCCGCAGAAAA                 CGTC GCT GACG                 GCGGCTACGACTCGG  74 30
    VNG0656H NONE
    VNG0654C  499968 ..  499979 -  -7.2  -2.82516   GCGGCTACCAGGAGA                CGGC CGCC GCCG                 CGTGACCACTCAGAG  50 35
        ribE NONE
       aspB2  479370 ..  479424 - -13.5  -4.36914   CGCGGCGCTAGAAAA CGCCATCGACGAGGACCTCGCCCACG ACGT CGACGCCGACGTCGTCGTCGA-GGCG GCCAACGGCCCGCTC  95 458
       maoC2 NONE
    VNG0624H  476353 ..  476396 -  -6.6  -3.65046   CGTCTACGCGAACAA GCTCGACGCCATCGACGACCC CGA GGAGCGCAAACAGCG-CGAGC AGGAGCTCCGCGAGG  57 220
    VNG0622H  473531 ..  473548 -  -6.9  -3.51232   GTCTGTCGAAACCAA             GACGGCG TTCA CTCCGTC              CAACACGGCCAACTG  58 161
         edp NONE
    VNG0617H  471579 ..  471619 - -11.7  -3.74872   ACCCACCCCATTAAA  CGCCACCGAGAACGCAGTC ACA GACGGCGCCTCCGGTGTCG  GCTCCCCGCAATAAA  80 76
    VNG0615C  469839 ..  469849 -  -3.2   -3.5511   GCGGACTGATAAACA                 CATC ACC GACG                 GCGCGCCTGGGGTCG  49 88
       htr16  467337 ..  467391 - -10.5  -3.05384   GTGGCCGCGATCCAA CCGCGGTGGGGAGCGTGACCCCCCAT AGGG ACGGGGCG-CACGCCCGCCGCCGCTT ACGAGGTGTCGAACT  64 24
    VNG0613H  466747 ..  466765 -  -4.4  -3.18452   AGTAGCGGAACTCAA             CTCGAAGG GAG CCTACGGG             CTGCTCTGGGCTCTG  48 188
    VNG0612H  465973 ..  465984 -  -2.2  -5.22289   GACCAAACAGAAAAA                CTCG TCAG CGAA                 ACTGAAAAAGATCGA  83 430
        hhoA NONE
    VNG0609C  462196 ..  462207 -  -2.2  -2.70354   GCGCCGATAAACCTA                TAGC TCCC GCCA                 CGACGTGTCGTCACC  39 11
    VNG0608C  461535 ..  461551 -  -5.7  -3.57971   ACACGCACGCCGAAA              TGCAGCG CCT CGCCGCC              GAGGAAGCCCAACTG  57 221
    VNG0602C  459099 ..  459109 -  -4.6  -3.72893   GATCTGGCGACGAAA                 GCCC ACG AGGC                 CGACGTTACTGTCTG  58 249
    VNG0600C  457466 ..  457479 -  -3.7   -2.6927   ACGCCGGATAGACCA               CGGGC ATCC GGCCG                CCTCGCGCCTCGTAC  41 137
    VNG0598C  456447 ..  456475 -  -8.7   -3.7282   GGAGCGCACGAACAA        CAAGCTCGACCGC ATC GCGAACGCGCTCG        AAGACTAACCGAGCA  71 30
    VNG0595H  454190 ..  454211 -  -5.7  -3.34013   CACGCCTCGAAGCAA           CGGACCGCG TCTT CGAGGTGCG            ATTCGACGCGCTCGA  52 286
       nthA2 NONE
    VNG0591C  450798 ..  450823 -  -3.2  -3.34233   GTACAACCTCTACAA         CGACCCCGAG CCTAAC CTGGAGATCG          ACGACATCCACGAGA  47 159
    VNG0587H  449423 ..  449440 -  -5.5  -2.95192   GCGAACCGGATAAAC             CCACCGA TGGC TCGGTGC              CACTACGCCGCCAGT  48 50
    VNG0586C NONE
    VNG0585H NONE
    VNG0584H NONE
         cyb NONE
    VNG0582C  445878 ..  445896 -  -4.5  -5.07567   CGACACGCGAAAAAA            CGACGCCG CAAG CGG-GCCG             CTACTTCGGCGGCCG  83 26
    VNG0581H NONE
    VNG0579H  445046 ..  445102 - -17.1   -2.7728   CGGAAAGTCGAAGCA CGCGACGGCCGCAGCCTCGAACGCCCC AAG GGCGCGCTCGTCGCTGCGACCTTCATG CTGCTGTACGTCGCC  78 186
    VNG0573C  441137 ..  441159 -  -8.3  -3.31726   GTCGGTCACACAACA           CGGCGACGG CGGCC CCGGCACCG           AGTACGACCTCACGT  59 385
         dfp NONE
    VNG0571C  438431 ..  438447 -  -2.2  -3.24188   CGACAGCAGGATGAA             CGCGCCG GCAC CGGC-CA              ACAGCACCTCGGACA  43 47
    VNG0568C NONE
        mnhG NONE
    VNG0566C NONE
    VNG0564H NONE
    VNG0565C  436285 ..  436318 -  -6.7  -2.77523   CCGCGACCAACACCA     GCACC-GTCGCCGACA GCC CGTCGACGACCAGTTC     GATCCCGAACGGCGT  50 237
       ndhG2  435020 ..  435044 -  -7.7   -2.6574   CAACCACCGACACGA          GCACCGCGGCC AGC GGCCGGAGTGA          GGTGATTTCTGTCAT  52 37
    VNG0562C  433432 ..  433448 -  -3.7  -3.14881   GAACGGCGGCACGAA              GGTGT CGATCAT ACACC              CACCACCCCCATCGC  45 17
    VNG0560C  431639 ..  431649 -  -4.6  -3.09681   GAAAAGGTGACGGAA                 CGGA ATG CCCG                 TGGTACGCCCTACAG  46 35
         apt  430998 ..  431011 -  -3.7  -5.19328   ACCCGAGAAGAAAAA               CCGCG TGTC CGCCG                CGATCCCCGCCGGCT  84 48
    VNG0557H  429956 ..  429981 -  -6.8  -3.05844   CGCGCTACCGGAACA         CCATCGCCGA CGCGGT TCGGCGCTGA          TTGGACCCCGTGGGG  52 329
    VNG0555C  425323 ..  425354 -  -9.2  -2.91264   CGGTGCACTCACACA      CCCCGCGGTCGCGC TGCC GACCGTCCGCAGGG       CTGTCGTCTCGGGGC  59 461
      rpl44e NONE
      rps27e NONE
       eif2a NONE
    VNG0548C NONE
    VNG0546C  421874 ..  421892 -  -5.9  -4.64861   TGCGTGGAAAAGAAA             CGTTCGC TCACC GCGACCG             ACCGGCCGCGGCTCA  76 38
    VNG0543H  420373 ..  420390 -  -9.1  -2.62184   CGCTCCCGGACACCA             CCGC-CCC CGC GGGCGCGG             TGTACGTCGCCGGCT  51 111
       thrC2  417881 ..  417897 -  -5.1   -3.9122   GATCCGTCGAAATAA              CGCGT GTTCTCA ACGCG              GTCGCTCAGATGCCT  59 31
         imp  416771 ..  416787 -  -5.1  -3.53091   ATGTGGCTTGTGAAA              CACCC GCGTGTG GGGTG              TGGAGGCGGCGTTAC  52 37
    VNG0539C NONE
    VNG0537C  413529 ..  413551 - -10.4  -3.06162   CACGGCACCGGAAGA           CCCGGCAGCG CTA CGCGGCCGGT           TCCTCGGCGGTGCTC  64 13
        sirR  412512 ..  412546 -  -6.4  -2.74523   TCACGTCCAAGACGA    CACCGGGAATGAGGC GTTGGA GCCCC-TCCCCGACG     AGGATCTCGATCACG  50 192
    VNG0535C  411773 ..  411794 -  -9.4  -3.86015   GACCTGCTGGACAAA           GC-CGGCGC GAACG GCGCCGCGC           TGATGTTGCTCCGGA  70 258
    VNG0532H  409686 ..  409702 -  -5.8  -2.90392   TAGTGGCCAATCATA              TGGGCC TTTGG AGCCCA              CGACGGCGGTTCGAA  48 362
    VNG0529H  408468 ..  408495 - -10.6  -2.88861   GAGGACCTGGAGACA        CGGATC-GCCGAG CGG CTCGACTGACCCG        CGCAGCGGTTCCCCA  62 184
         inb  403518 ..  403536 -  -7.4  -3.14132   GCTGTTGGGCACGAA             CTTCGACC GCG GGTCCAAG             CCCAAGCGGCTCTAC  53 332
    VNG0520H  400672 ..  400684 -  -3.3  -3.42996   CACCAGCGACCAGAA                CTTCC GCT GGAGG                GTTGGATCGGCCGCC  49 164
    VNG0518H  400141 ..  400152 -  -7.2  -2.78384   GTCTCCGCGAGCACA                CCGG CCGC CCGG                 AGCTCGGTGGTCGCA  50 374
      prrIV2  394208 ..  394228 -  -8.1  -4.58395   GGGATCGCTGAAAAA            CGGCCCCCG AAT CGCCGGCCG            ACTACGCGAACGTCC  81 27
    VNG0507C  392843 ..  392855 -  -3.3  -4.34737   GGATCAATCAAGAAA                CCTGA TGG TCCGG                GCGCGTCACTCGGCG  65 31
    VNG0506H  392477 ..  392507 -    -6  -2.52543   ACGTGCTGGAAGCGA       TCACCGGCGAGGTC GAA GACCCCTACGACGA       GGCGGCCGAGAAGTC  45 47
        gbp5  389909 ..  389932 - -10.2  -3.30124   GTTCACGCTTCAGAA          CGG-CGCGGCG CAG CTCCGCGACCG          CTTCGCCGCCGTCGA  63 233
       yfmO1  386683 ..  386693 -  -3.2  -3.62695   CTCGCAGAAAGAACA                 GCTC GCC GAAC                 AGATGCAGCACGCCG  51 98
         cna NONE
    VNG0498C NONE
    VNG0496H NONE
        grpE NONE
    VNG0492H  382504 ..  382515 -  -3.6  -3.31461   GACCGACGCCGAGAA                CAGG CCAT CCCG                 TCGCTGTTGCCTGGT  47 109
        dnaK  380528 ..  380552 - -11.3  -2.57931   GTGACCGCTTACAAC          CGCGGCGGGCA CTG TGCCCGTGGCG          TTACTCCTCGTCGAC  64 26
        dnaJ  379269 ..  379296 -  -7.6  -2.59431   CTGGCTTACAACTGA        CGCGTCGCCGCCC CGC GGGCGACAGC-CG        GCCGGCTAAAAGGAG  52 31
    VNG0488H NONE
    VNG0487H NONE
        hat1  377176 ..  377216 -  -2.5  -2.71144   CATCGCGGCGAACGA GGCAGGCA-GCGCGC-GTG TCAGT CACTACCCGCATGCTCGCC CCCGCGGAAAAAAGA  39 42
    VNG0485H  376523 ..  376556 - -13.9  -2.87564   CGACGCCGTCACACA     GGCGGCCGTCGTCGGA GTG CCCGACGACA-CCACC     GGTGAGGCCGCCATC  68 289
    VNG0483C  373538 ..  373565 -  -2.6  -4.16943   TGCCACACGTCAAAA        GCGTTTGCTGGGG GGT CCCGAGCGA-CAC        CGCGCGGTCGGCTAC  60 37
    VNG0482H  372866 ..  372906 -  -6.6  -2.63596   CGCCACGGGACAGCA CGC-GAGCCCGGCGAGTCG GTCA CGTCCCGGCGGTCGCAGCG  TGCTGGGGCGTCTCT  49 58
       mcmA1 NONE
       yajO1 NONE
    VNG0478C  368933 ..  368976 -  -8.1  -3.30771   CGAGACTGTCGAGAA CGACC-CGGCGCTGTTCGCAC ACGG GCGCGAACT-CGTCGCGGCCG GTGGTCGCGGCAGTG  59 458
        porA NONE
        porB  365313 ..  365324 -  -5.8  -3.44051   TCGGGACTAGTAGAA                CTCG CGGA CGAG                 ATCGGTGGCGCCGTC  55 5
    VNG0472H NONE
    VNG0471C  364230 ..  364262 -  -9.2  -3.76393   ACACTCCAAGGTAAA     GCTG-TCGGTGGTCC GAAC AGAACACCGAGCAGC      GCTGCCGCCTTCGCT  71 39
        trp3 NONE
    VNG0469H  361667 ..  361681 -    -7  -3.54424   CCTGACGCCCGCAAA               GGGGTG AGA CTCCCC               GACACCGGCTCGTGC  58 49
    VNG0468C  360266 ..  360289 -  -4.4  -3.29511   TGGATGCGGCGAGAA          CGCCGGCGTG TCCT CACGCGCGCA           GCCGGTCGCGGGCGA  49 15
        yafB  359270 ..  359302 - -12.2  -4.09117   CCGACTGACAAATAA      CTTTGCACTACAAA CTCAC TTTGCAGCGCAAAG      TCGCGGCTCGTGGGG  89 111
    VNG0466C NONE
       nosF2 NONE
    VNG0463C NONE
    VNG0462C  356116 ..  356136 -  -8.9   -3.1505   ATCACGTTCGAGGAA            GCCCGCGAG ATC CTCGCCGAC            GAGTACGACCACGTC  56 494
        phoX NONE
       pstC2 NONE
       pstA2 NONE
       pstB2  347999 ..  348013 -  -3.5  -2.64616   CGCTCATGTACAGGA               CGTCG TCGCG CAACG               TGTCGAGTTTCTCCT  40 65
        phoU  347289 ..  347344 -  -9.4  -3.20723   CGCGGACGAACTCAA CGCCGATGGCGTCGACACGACCGCCG ACGA CGCCGCGCTTGACGCCGACATCGACG CGCCGTTCTAACGGG  61 48
    VNG0447H  343890 ..  343914 - -14.9  -3.44051   CGGCGACCAGCATAA          GCGCCGCGGGC CAC GCCCGCTACGC          GAACTGCGCCAGCGC  90 20
        dapA  342939 ..  342954 -  -3.2  -4.09685   CGCCACGGTGTAAAA              CTCCTG CTCA CAGCAG               CCCCAGGTCGGCGAG  59 17
        rspA  341484 ..  341502 - -10.2  -2.64243   TCAGACGCGACACCA             GCGCCGAC ACC GCCGACGC             CGCCGCCGCGCTGGC  55 193
    VNG0440C  339503 ..  339536 -  -5.1  -2.81464   GTATGACCGAGTACA     CCGTGGAGTTCGCCG GCGC CGGCGAAACCATCGA      GGTGTCGGACACCGA  43 311
    VNG0439C  337640 ..  337664 - -14.3  -3.05159   GTACATGAAATCACA          CGCCGACCG CGTCGTC CGGTCGGCG          GCGGAGATGCACGAC  69 375
       nhaC1 NONE
    VNG0435H  334786 ..  334800 -  -4.2  -5.00616   GGCCGCCCGAAAAAA               GAAGCG CGC CGCTTA               GAACGCGCTCTCGCC  81 23
         apa  333468 ..  333484 -  -3.6  -3.28712   CGCGTCCCGGTAGAA              CGCCCA GTCCG TCGGCG              CGTGCCGGACGACGT  47 357
    VNG0430H  332531 ..  332581 - -13.1  -3.17051   CGTCCAGGACGAACA CGGCGCGGACGCCG-ACGGCCTCG ACGC CGGGGGCGTGCGGCGCGCGCTCCA GACGCTCAAGCGCAA  68 132
        fad2  331298 ..  331318 -  -4.5  -3.73775   CGCAGGTGTACGAAA            CCGTCCCGG ACG CCACGGCGG            TCTCGGCGTCGACGG  57 49
        rpoM  329364 ..  329392 -  -7.9  -3.28712   GCCGTTCGTGGAGAA        CGCGCGCGCCACG ACC CAGGCCGCCCGCG        ACGCCGGCCTCGTGG  55 286
         cyc  326733 ..  326769 -  -6.6  -2.78384   TCGTCGGCGACGAGA   GCGAGC-CGTTCGT-CCG CGA CGGCAAGAACGTGTTCGC   GAAGTTCGTCACCGA  46 211
    VNG0420H  325965 ..  325982 -  -8.4   -4.1552   GACGGCTCGAAGAAA             GCCGAC TGGGAC GTCGGC              ATGAGCCTCGATGCG  75 239
        purH NONE
        folP  319144 ..  319158 -  -5.6   -3.1211   GAGGAGATCACCGAA               TGCCTG GTG CAGGCG               GGCGACCTCGAACGC  47 164
    VNG0409C NONE
    VNG0408H  315017 ..  315053 -   -13  -2.52464   CGTTCCCGCAAGCGA   CGCC-AGCACGGCGAGCG CGA CGACCGCCG-GCTCGGCG   CTCGCCAGGCCCGCG  68 178
    VNG0407H  314096 ..  314140 - -11.3  -2.91264   TCCGGGACCGATACA CGATCCTCGGGGGCGGCATC AGCGAG GTGGCCGCCCGCGAGG-CCG CCAGCCGCACGGGCG  66 41
    VNG0402H  309228 ..  309238 -  -8.2  -3.04799   CATAATCGGTTAACA                 CGGG GTT CCCG                 AGTGTGGCGACACCG  56 320
        epf2  307206 ..  307220 -  -4.2  -3.06492   CGATTCACGCCAACA               CGTACC GGT GGTATG               ATAATAGACCTGTCG  46 95
    VNG0399H  306234 ..  306264 -  -2.6  -3.56325   CCTCTACAACCAGAA      GTCGGCCA-CGATC ATCCG GATCGCCGACCG-C      GTCTGCGAGGAGTAC  50 462
    VNG0394C  304231 ..  304263 -  -2.6  -3.54183   CCCCATCACAAAAAC     TTCGCGGGGCTGCCA CGGC CGACGGCA-CGCGAA      CCCGTTACAGGTGGC  47 30
    VNG0393C NONE
    VNG0391C  302252 ..  302268 -  -5.7  -3.38272   CACCACCATCGAGAA              CGGCCAC GAC GCGGACG              GCCGCTAGCTACGGC  52 34
    VNG0389C  300609 ..  300626 -  -5.5  -3.15249   GACAGCGGCGACGAA             CAGGAGG CGAT CCTCGTG              GCGCTGTCCGACGGC  47 337
         caa  295278 ..  295327 -  -6.3  -4.08394   ACAGCCCCGGTAAAA CGCCTCCCGGTTGCCGCTCATGCC GCC GGCACTTACGGCA-CCAGGAAGTA GACGAACCCGCCGTA  65 8
    VNG0378C NONE
       ftsZ1  292683 ..  292695 -  -3.4  -3.06796   CGTCACTCCACGTAA                TCGA TGTCC TCGA                TCTCCGAGCCCGCTT  43 0
        secE NONE
        nusG  291761 ..  291773 -  -3.3  -3.72695   AGGTCTGCGACGAAA                CCATC CCG GAGGG                GTATTTCGCGATCAA  55 246
   VNG0370Hm  289321 ..  289334 -  -9.5  -3.14132   CGTCGTCGGGAGCAA               GCGCG GCAT CGCGC                TGTTCTACCCGCTGT  61 206
       arsA1 NONE
    VNG0360C  283265 ..  283280 -  -4.6  -4.11216   TCGCGACGTTCAAAA              CCCGCA ACGA TCCGGG               CGGCACCGTGACCAT  66 509
       htr14 NONE
    VNG0347H  274692 ..  274707 -  -8.2  -3.22298   GCCAGCGAGGACGAA              CGCGAC GCCG GCCGCG               ACGAGCAGCCCCGAC  57 209
    VNG0346H  274253 ..  274290 - -14.7  -3.30124   GGCCATCGCGGAGAA   CCCCGACGCCGTCGCGG ACTA CCACGACGGCGAGGGCG    ACGCCCTGAACTTCC  79 175
    VNG0343H  272480 ..  272494 -  -2.7  -2.75343   TGTACATGTGCAAAG               GGGGC GGCCA GCCTC               AAGCGACGATGATGT  39 24
        smc1 NONE
    VNG0340C  267708 ..  267745 -  -9.7   -3.4878   CTACACCACAACCAA   GGCCGCCATCGACCG GGTGGCTG CGGACGCCGACGGCC    CGGGTGAGCTCCGCG  65 326
    VNG0337H  265524 ..  265539 -  -4.6  -3.31144   GTCGGAGTTCTACAA              GGCCCA GGGC TGGGAC               CTCGTCGGCATGACC  49 81
    VNG0332C  262972 ..  262984 -  -5.5  -2.73124   CCGCACGCGTGAAAT                CCGAC ATC GTCAG                CGTGCTCGACGACCG  43 114
        ppsA NONE
        caaX  258952 ..  258963 -  -3.6  -3.06501   CATACCCGCATGCAA                CGAC AGCA GCCG                 TTTAGCGGTTCCGCT  43 27
        gadD NONE
        metS  255638 ..  255662 -  -2.7  -2.69799   CGAGCGTACAGACGA          TCTTCGCGTTT CTC ATACGCGACGG          TACACCGCCGCCCGG  39 105
        pykA NONE
    VNG0323H NONE
    VNG0322H NONE
         ids  251890 ..  251900 -  -3.2  -3.67792   CGACACCCATTCAAA                 TCGC TGT ACGA                 TAGCTGTGAACAAAA  51 65
    VNG0320H  251120 ..  251136 -  -3.6  -3.61178   CGCACGTACTTCAAA              TCGCGG CTCAT CGGCGA              CGAACTCGATCTCTC  51 162
         dpg  248767 ..  248792 -  -9.6  -2.71712   CCGCTCCCGCGAAAT         CGACGCCGCG GCTGTG CGCGTCGCCG          CCCCCGACCACGTTG  56 206
        tfbF  246978 ..  246988 -  -6.8  -4.59773   GGCCAGTGGCAAAAA                 GGTG GGA CACC                 TCCGAGCGGGGTGTG  78 45
        aroD  246194 ..  246216 -    -4  -2.66812   AACGCCAGCACACCA           GCCAGCAGTC CAC GTCTGTTAGC           CACAGTGGATGTCTG  40 76
    VNG0312H  245624 ..  245645 -  -5.1  -3.66178   GCGTGGAAGCCGAAA           CCGACGACGG CGA CCG-CATCGA           AACCCTCCTGCAGAA  54 189
    VNG0311H  243707 ..  243752 -  -9.6  -3.95787   GACCAGACGGACAAA CG-CCGCACCGGCACCGTC GAAGACGCG GTCCGCGCCGGCGCGGACG CCGTCTCCTTCCACA  73 504
    VNG0306C  239498 ..  239516 -  -6.7   -3.4252   GTTCAGCGACGAGAA             CATGTCC GAGAA GGACACG             CACATTCAGTTCGTG  55 516
    VNG0301C  237113 ..  237130 -  -9.8  -4.82901   CGGCGTGCACAAAAA             CGCCCG TTGTCC CGGGCG              GGCTACCGCAGCCCC 100 28
    VNG0300C NONE
    VNG0298H NONE
    VNG0297H  234562 ..  234575 -  -9.5  -2.96249   CCTCACGAAGAACTA               CGGCG CAAC CGCCG                CCATCACCGCCCGCG  57 258
    VNG0293H NONE
    VNG0291H  231847 ..  231862 -  -2.4  -4.11692   CACCGACGCGCAAAA              GTCACG CGCC CGCGGC               TCACGCAGGCTGGTG  57 26
    VNG0289H NONE
    VNG0287a  230509 ..  230543 -   -13  -3.59262   TGGCACAGCCCGAAA    CGCAGG-TCATCGTC CACCGT GACGACGAACCTGCG     AACCTCTCCGTTTCC  74 132
    VNG0282H NONE
    VNG0283C  225241 ..  225288 - -12.4  -3.06796   GGCGACGGCACCGAA CCGGTCGAGGCCGACCCCGACG ACTA CGGCCGGGACGGCGACGACTGG TTCGTCGACGCGATG  72 327
    VNG0280H  223076 ..  223115 - -12.6  -2.72379   GGAAGCCGCCAACGA  GGCGGGGCGGCGCGCCGC CAAC GCGGTGCTCGACGCCGCC   GGCGCGGCAGCGCCC  63 428
       ftsZ4  214210 ..  214230 -  -6.8  -3.59979   GGCTTCGACCTCAAA            GCCGGG TTCTCGACG CCCGGC            GACGTGTTCCGCCAC  57 237
    VNG0258H  210575 ..  210587 - -10.5  -2.83164   CCACCGACGAGGACA                CGGCG TAA CGCCG                CTGCTGGGGGTGTGG  61 77
        tfbG  208255 ..  208277 -  -9.1  -3.05294   CGAAACGGCGGAACA          CG-GGGCCAC GTGG GCGGCCCACG           GCCAGGGCTCAGCCG  60 34
    VNG0252C NONE
    VNG0251C  206550 ..  206560 -  -4.6  -3.17763   GTCATACCCCACCAA                 CACC GTT GGCG                 GGCAAAAATCGCCCG  48 44
    VNG0250C NONE
         fbr NONE
    VNG0248C  202478 ..  202495 -  -8.3  -3.28712   CGTGCTCGCGGAGAA             CGCGCCG GACG CGGTGCG              GATGGCCCGCGGCCT  59 39
    VNG0240a  199963 ..  199974 -  -5.8  -3.27475   TCGCGCATCAGAACA                GCGA GAGG TCGC                 CCGTGATCTGGTCGA  52 6
   VNG0243Cm NONE
    VNG0240C  197595 ..  197605 -  -5.4  -3.64703   CCTGCCCCACCGAAA                 CGAT TAC ATCG                 ACGCCGTCGTGACCT  57 296
    VNG0239C NONE
    VNG0237H  197022 ..  197050 -  -7.4  -4.14511   AATCGTACCGGAAAA       CGA-GCTCCGTCG AGTG CGACGGCACGTCG        GTTACTGGACGCTGA  71 27
    VNG0234C NONE
    VNG0233H NONE
    VNG0227H  191896 ..  191906 -  -2.4  -3.03159   TGAACCCCGGGAACA                 GCGG CGG CCCC                 CTGGTGTCGCTCGAC  41 491
        moxR  190057 ..  190067 -  -4.6  -3.05384   GCCCTCCGGACCTAA                 GCCG CGT CGAC                 GGTGGGCACCGGCAC  46 11
       gspE1  184790 ..  184802 -  -4.8  -3.39895   GCGGTGACGAACTAA                CGCT TCAAG AGCG                GGGTATTGTTCAGAA  52 208
    VNG0216H  183623 ..  183634 -  -4.4  -3.75024   GTCCATTATTAAGAA                TAGG CGGC CCTA                 TACCGTCTTTCTCCC  57 40
    VNG0215C  180855 ..  180867 -  -3.4  -3.53722   GCTATATGTAGAGAA                CAGA TTTTC TCTG                TTCTAATCTCAAACA  49 74
    VNG0214C  179177 ..  179217 - -16.2   -3.1485   CAATGAATCAGTGAA GGACTGCGGCCTCGGGC GAACGCAT GCCCGAGGCCGC-GTTC  ACGCACGAGCGCAGG  85 515
    VNG0210H  177066 ..  177088 - -16.4  -3.62775   ATGACGCTCTAAGAA           GTTCGTGCAC TCG GTGCACGAAC           TTCTCTACGAGTTAG  93 30
    VNG0205H NONE
    VNG0203C NONE
    VNG0204H  171483 ..  171493 -  -6.8  -3.41602   GCGACGCCAGCACAA                 CGAC CAG GTCG                 CCGCCGGACTCCGGC  56 456
    VNG0200C NONE
    VNG0199H NONE
    VNG0198H  169452 ..  169473 -  -5.1  -3.03124   CTGGATGGGCCAACA           GCGACAGCCA CCA CGGCTG-CAC           TCACCGACGCCATCG  46 273
    VNG0197C NONE
    VNG0196H  167423 ..  167437 -  -4.2  -3.47841   AGATTCACAGGATAA               CGCC CCGATTC GGCG               CTATACTGCCCCGAA  52 382
    VNG0195H  166528 ..  166549 -  -5.7  -3.01712   CCCGTGTTGGTAAGA           CGGACCCGG TTTC CCGTCTCCG            TGTCTTACACGGCCG  49 157
    VNG0194H NONE
       ftsZ2  164982 ..  165005 -   -11  -3.21099   GCCGGCTACGAGGAA          CTCGCCGGCA TCGC TGCCGACGAA           TACAACACTGACGAC  64 172
    VNG0187H  160435 ..  160473 - -11.7  -2.61264   GCTTCGAGGCATAAG  CGGACGTGTCAGCGCCGG CCCC CCGGCGCTCACAC-CACG   TCGCCGCGCACCGTC  64 16
         hop  155628 ..  155678 -  -3.2  -3.30124   GGCCACCGGGTATAA GCCTCCTGAAGCGCACAGCCG-CCG CGAT CAGCCGGCCGC-CG-TCCTGGCGGC GCTCAGTCGTCGCTT  47 28
    VNG0179C NONE
    VNG0178H  153497 ..  153509 -  -3.3  -3.61398   CGGCGGGGTTAAGAA                CTTCG GAA CGACG                CCACGTCCGTGCTGA  51 6
      rpl15e NONE
    VNG0176H  151339 ..  151385 -  -4.3  -3.79251   GACGCCACGATCAAA GACACGCTGGCCGACGCCGGCGC CGG GCG-CGCCGACG-CCATCATCTC CACCACCGACCAGGA  55 515
       mutS2  145350 ..  145385 - -13.2  -3.53091   ACCCTCCTCTGGAAA    CCCGACGACACCGTGG TGGT CCACGGTGCCAGCGGC     CGCGACCCCGACGCG  76 519
   VNG0170Cm  144318 ..  144338 -  -6.7  -3.72984   CCAGAACCACTTAAA            CGACGACGC GAT GCGCCGCCC            GCGGGCTCGCCGGCC  63 41
    VNG0168H  143179 ..  143237 - -14.5  -2.63596   CGTGACTGTACAGCA CCGCCGCCC-CGATCGCGTCGCCGACAGC GAC GACCTCGACGCCGCGATCGCGGGC-GCTG ACCGTGTTCTCGTGT  76 286
         hef NONE
       mutS1  138360 ..  138407 -  -7.7  -3.01712   TGGCGTCGTTCAAGA CGGTG-CGGCGG-GTCGAGTTCG TCGA CGAACTCCCCACCACGGCCACCG GCAAAGTCCAGAAGT  56 112
        mutL NONE
        kdgK  129496 ..  129538 -  -7.2  -2.78816   GGAGCCCCCAGTACA CGCTGTTC-CCG-AGC-GTCG TCGG CGACTACTACGGCGAACAGCA CTCCAGCGCGAACTA  49 224
        merA NONE
    VNG0153C  124946 ..  124957 -  -3.6  -3.06696   TCCGCCGGGAACACA                GGCA GAAC CGCC                 GGGTAGGGGTACCCG  43 80
        prrC  124054 ..  124073 -  -9.2  -2.52464   GCGCCGGTCAACCCA            CTGCCCGC CAGC GCGGCCAG             CACCCGCCGCCGGTT  56 40
    VNG0151C NONE
    VNG0150H  122419 ..  122474 - -11.1  -3.30124   GCTGACCGGGGACAA CGAGCGCACCGCGCGCGCCGTCGGCGAC GAG GTCGGCGTCGACGCG-GTG-TACGC-CG ACTGCCTCCCCGCGG  66 441
    VNG0148H NONE
    VNG0147C  119706 ..  119716 -  -2.4  -3.41051   GGACCTCCAGGACAA                 CGGC TTG GTCG                 CTGAGGAAGACGGGC  47 68
    VNG0143H NONE
    VNG0142C  117620 ..  117654 -  -4.9   -2.9176   AACGTGATGGAGACA     TCGGACACCAGAATT CCGGC AATGCTGGCGACCGC     GGAGACAACACCGAG  45 238
    VNG0141H  116821 ..  116843 -  -6.3  -4.10161   CACGAGGCGGGAAAA           CCGAGTGAA TTTGG CTCACTCGA           CAGGGTGATTCACGG  65 495
         cca  113640 ..  113656 -  -4.3  -3.04461   TACCGAGCCCGAAGA              CGACGTC AGT GACAGCG              TGCGCGACCTCTTCG  43 60
    VNG0132C  109386 ..  109431 - -13.2  -3.02144   GCAGGCCGCCCAACA GCAGCGCCAGCGCACCTCCCGC GGGC GCGGGCGGCGC-C-AGCGCGGC CAGCGCAACGACGAC  69 428
    VNG0127C  107222 ..  107233 -  -3.6  -4.07568   GCCGCTGGGTTAAAA                GCAC GCCC GCGC                 TACGGGTCGATCTCC  59 25
    VNG0125H  106792 ..  106813 -  -5.7  -3.39327   CTGCCACACCGATAA           CCGGCGCGT GGTT ACTCGTCGG            GAAGCGCGCCTCGCA  52 15
    VNG0120H NONE
    VNG0119H  102761 ..  102773 -  -3.3  -3.17051   CTGTGAGGACGAAGA                CGACC CGC GGTGG                CACCGCTGCACCCTC  45 115
    VNG0118H NONE
    VNG0117H  101807 ..  101817 -  -5.4  -3.85698   GGTCGTCTGCAGAAA                 CCAT AGA ATGG                 GACGAAGTTACAGTG  62 242
    VNG0116H  100392 ..  100424 -   -17  -2.50016   CTGCACTACGAATAC     GTGGCGACGCCGCGC CGAG GCG-GGCGTCGCCTC      TGGTGGTGGCCGTAC  83 492
    VNG0112H   95929 ..   95980 - -23.9  -2.56596   TCTCCGACGAACCGA CGGAGA-GCTGTCGCTGTCGGCGGC GGCT GCCGCCGAC-GCGACAGCGTCGCCA CTCCTGGCGAAGGCT 100 55
    VNG0105H   86611 ..   86621 -  -6.8  -3.04792   CCAGTACGGTGAACA                 TGCG ATA CGCA                 CGCTTCGCAGCGCCC  52 138
       serA3 NONE
    VNG0102C NONE
       cspD1   84525 ..   84557 -  -5.4  -4.37886   CCATCGCGCAGAAAA     CCGGCGCGTG-GGCC GTGA GGCCACACCCGTCCG      TTGTACTCCGTCGGT  71 85
      rpl10e   83822 ..   83832 -  -2.4   -5.0538   GTCCACGGGAAAAAA                 GGCG TGG CTCC                 ACGGGTGACAGCAAG  78 78
        rimK   82688 ..   82712 -  -9.9  -3.73775   TCGACGTTCACGAAA          CCGAGGACGCG ATC CGCGTCATCGC          CGACCTCCCGGGCGT  71 245
    VNG0096C   80360 ..   80371 -  -3.6  -3.94812   GCGGACGTAAAAACA                CGCG GAGT CACG                 CCCCACCGGGCTCGG  56 41
    VNG0094C   79627 ..   79648 -  -7.1  -5.00616   GGCCGGGCGAAAAAA           CAGGGCGGC TCCG GCAGCCCAG            CGCGCCGGCCCGCCT  88 39
    VNG0091C NONE
       pimT1   77898 ..   77912 -  -3.4  -4.68994   ACGAGCACGCAAAAA               CCCACG CGA CGCCGG               CCGCCCCCGGCTACG  70 36
       moeA1 NONE
       moeA2   74676 ..   74695 -  -4.9  -3.25823   CGGCTGGGAGATCAA            CGACGAC TACCTC GACGTCG             AGGGCGACCGCGACC  49 82
        moeB   72657 ..   72677 -  -3.9  -5.00616   CCGCTGTTCAAAAAA            GAGGTCACC GTC GATGACGCC            TTTTGGCGCCACGAC  82 56
    VNG0079H   71020 ..   71032 -  -3.3  -3.53811   TCGACCTCCGCGAAA                CCTAC ACG GTCGG                CCCGTTCATCGCCAT  49 120
    VNG0076H   68858 ..   68887 - -10.8  -3.67597   CGCCTGATCGAACAA       GACCGCTCTG CCGACGAAAC CAGAGCGGTC        CGTAACGCAGCCTCG  73 438
    VNG0072H   66986 ..   67032 - -13.8  -3.32844   TTTGGCAGGCGAGAA GTTGCCAGCG-GGGACA-CGGG ACCGG CCCGCTGTCCCACGCTGGAATC CTCCCCTTCAGGACG  81 50
       galE2 NONE
         lpb   60439 ..   60450 -  -4.4  -3.55444   GTTGTAGCCGCGAAA                TACG GAGT CGTA                 TCTTTGCCAACGGAT  52 184
         lpg NONE
    VNG0058H   54663 ..   54676 -  -2.4  -4.32034   GGATTATCACCAAAA               CAGT GGAAGT ACTG                TTTCGCTCTAATCCC  63 45
    VNG0056H   50164 ..   50197 - -11.9  -2.82516   CTCTTCAGTAGCATA     CTCATGGGACGGAA CGACTGT TTCCGTCCC-TGAG     CAAGACGTTACTATT  59 392
    VNG0054H   48844 ..   48859 -  -3.2   -2.7044   CATGCAACCACACTA              CCCG TTCGTCCC CGGG               GATACGGACTTCGAC  40 518
    VNG0052H   46940 ..   46968 - -16.2  -4.04206   CGAGGTTGAGAGAAA        CTTCCTCGTCAA GGCAG TTGACGAGGAAG        TTAAGGAGCTGGTCC 100 256
       rfbU1   44129 ..   44141 -  -2.7  -3.44229   ATTGCAGTAGCACAA                TCATA TAT TACGA                ACCAGTGATTTTGTT  47 129
         ugd   39285 ..   39299 -  -7.8  -2.84325   TCTCTCCAAATACGA               GAACCG CAG CGGCTC               CAGAGGCAACTACTA  50 337
         ntp   34472 ..   34505 -  -5.9  -3.08996   GAGTCTCATCGAAGA     GAGACACACCACCGT TGCA ACTGAAGCGTGTCCC      ACTAGTGTTCCTTTT  49 171
    VNG0041C NONE
    VNG0040C   32989 ..   32999 -  -4.6  -2.71041   AACCTCAAGCAGAAT                 CCGA TTT CCGG                 TCCACTCCTCGAAGA  43 208
    VNG0039H   32550 ..   32576 -  -5.2  -3.32997   CCTTTACAAATGGAA         CGAGGTCA ATCGAGGGTGG TGACCTCG         TTCTCCCATCCCTGT  49 4
    VNG0035H   30341 ..   30371 - -21.2  -2.71325   GTACGGAGAAAGCGA       GCAGGCGGCGAGCC CTT AACTCGCCGCCTGC       GTCAGGTTATGGATG 100 10
    VNG0034H NONE
    VNG0033H   29012 ..   29032 -    -9  -2.72855   GAAACCCCGTAACGA            CCGTCAAC TAACT GTCGACGG            TCCGTCTTGAATAAT  57 469
    VNG0029H   24046 ..   24070 -  -5.8  -3.55444   GGCGTACGTTCCAAA         TGATTGCGGAC GGGA GTC-GCAACCA          TTCCCCCACAAAATA  55 64
    VNG0027H   22061 ..   22081 -  -3.1  -3.01924   GACGTGGTTCGAAGA            CGCTACGGG CTG CCCGTCGAA            TTCACGAGTGGGTGT  43 47
    VNG0026C NONE
    VNG0025H   20182 ..   20192 -  -3.2  -2.84461   AAGAGATAGCAACCA                 GTCC GTG AGAC                 AGCATGAACCTACTG  42 52
    VNG0024H   19349 ..   19381 -  -6.2  -2.82635   ATGTTGATGACCATA      TCGATACCTGGTCG CTGAC CGACCACGTCACGA      TGGGCGAGCAACTAA  47 347
    VNG0020H   15349 ..   15367 -  -5.2  -3.96624   GATCTTCAGGAGAAA             CTTCAGGA CAA TCCCGAGG             TTTACCAAGAGATCG  63 77
    VNG0016H NONE
    VNG0015H   13444 ..   13470 -  -5.9  -3.09968   CAGCTAATCTGAACA        CTAC-CCAACGG GCCT CCGCTAGTGTAG         TCCTTCGACGAGCGC  49 17
    VNG0013C   11141 ..   11158 -  -3.3  -3.53012   TGGGCGGTCCTGAAA             GGCGACA TGAG CGTCGTC              GGGCCACGGCCTGAG  49 345
       graD2    8632 ..    8647 -  -2.5  -3.40403   CCGCCGCCAGCACAA              CAGCC TGCATT GACTG               TGTTCTCTCAGTCAC  44 33
       graD5 NONE
        glmS    5298 ..    5314 -  -7.9  -3.25823   CGTCTTCGACACCAA              CTCCGTC CCC GACGGTG              CCACCGGGACGATCG  55 357
    VNG6008H NONE
    VNG6009H    5289 ..    5303 +  -6.4  -4.58283   CCACCCTCCGTATAT               CTCGTA TAA TACGGG               TTTTTCGAGCCATTC  78 503
        repH   12875 ..   12924 + -17.7    -3.137   CGGTCGTCTGGCGGT CGGTTTGCGGGGACGGCCCGACGC GTC GCGA-GGGCCGTCCACGCTGCCCG TTGAATCATGTTGAT  85 469
    VNG6016H NONE
    VNG6017H   16661 ..   16690 +  -2.2  -4.68384   GCGCAGTAACACGTC      GACGA-ACTCAACG ATCG CGT-GTGTCTCGTC       TTTTGTTGGCTCCAT  76 335
       gvpA1   22708 ..   22724 +  -9.4  -2.52464   CGAGGCGGCACCCGA              GGCCTG ACGCA CAGGCC              TCCCTTCGGCCCGGC  56 19
       gvpC1 NONE
       gvpN1 NONE
       gvpO1 NONE
        sojB   26592 ..   26605 +  -3.8   -3.1355   GTTCACAAGGTTAAT               CGGT TTCATT ACCG                TTGGGTATGAATCAC  45 448
    VNG6036H   29879 ..   29891 +  -3.4  -3.71527   CGTACCGCCATGAAG                TCGA GGATG TCGA                TTTCCATCATTCCCG  54 115
        tbpA   30769 ..   30805 + -14.4  -2.87132   GAGTTCGTGGAGAAT   AAGCTGGGCGTGCGACC GAAA GGTCGC-CGCCCAGCGC    TCTGTCGGAAACACA  68 448
    VNG6040H   35861 ..   35894 + -13.9  -2.72344   AGAGCGTTTCCCTCT     GATGAGTTGCGCGAG CGCG CTCGCGCAACGAATC      TCGTTGAGCGTGAGC  73 525
    VNG6042H NONE
    VNG6043H   37982 ..   38040 + -15.9  -3.09175   TTGAGGCAAGACAGC GTGAGGTCGAAGCCGCCGCAGACGCCGA CGAG TCGGCGTC-GCGGCTCCCTCGCCGTCGC TGTTCGCTAGCCGTT  83 196
    VNG6048H   40207 ..   40228 +  -3.7  -4.08216   AAAACGATGCCGAGA           GCTTCG-TGA ACG TCATCGACGC           TTTTGGCGCCGGTGC  60 447
      cydA_1 NONE
      cydB_1   44984 ..   45011 +  -4.8  -4.79352   GTCTCGATGAGTTCC        TCGATGGTGGCG GTGT CGTTGTCGTCGA         TTTTCTTCTCCATCA  79 316
    VNG6060C NONE
    VNG6061H NONE
    VNG6062H NONE
     phoT1_1   49404 ..   49422 +  -8.8  -3.09987   GGCCGTCCGTTCGGC             GAGGTCGC GGA GCGACGTC             TTCCGTGGCTGTTCG  55 210
    VNG6066C NONE
    VNG6068C   52447 ..   52471 +  -9.4  -2.95339   CGATTGATAACTGAC          CTGTCGAAGT ATCCA ATTTCGACAG          TATCTACGATTTTAT  59 34
    VNG6070H   52822 ..   52832 +  -3.2  -2.83715   TAAGCTGTGGAACTG                 CTCG GGA TGAG                 TCTGCTGCTCGTCAG  42 38
    VNG6071C NONE
    VNG6072C   54343 ..   54354 +  -2.2  -3.17714   CTTCTCCTGACGGCG                CGTA TCTC TGCG                 TTCCTACGGATTTAG  43 46
     trxA1_1 NONE
     trxB1_1   55562 ..   55602 +  -6.8  -3.21924   GGAGAAGGCCGAGTC CGGGGTCGACGTCGAGCGG GAGA CCG-TCGATGTTGGCGGCG  TGTTCTACGCGGTGG  54 112
       trh_1   56257 ..   56280 +  -6.6  -3.25823   GACCTCCTGTGCGCT          TTCGGCGGCG ACCT CGCCGTAGAG           TTCGTCTCCGAGCCC  52 399
    VNG6078H   58416 ..   58432 +  -6.5  -2.55213   TCGCTGGTAAGAATT              CGCCTCA ATG TGATGCG              TAACTTCGCTAAGTA  49 89
    VNG6079H   59918 ..   59928 +    -4  -2.58999   TGGGGACAAAGCTTA                 TTCT ACA AGAA                 ATTCGTCTGTGACAC  40 52
    VNG6080H   60524 ..   60534 +  -3.2  -3.01712   CACCACCACTCGCAA                 TGAC GCA GTCG                 TGTTCGGCAACACAC  43 495
    VNG6082H NONE
    VNG6083H   63033 ..   63049 +  -2.3  -3.27653   GAGAACCGTATGCAT              TGAGA AGGCCGG TCTCA              TCTTCTGGTGGGCGT  44 210
    VNG6084H   64733 ..   64774 +  -3.9  -3.31461   CGAATATAGTTCGTC GGGCAGCGATGGACGCAT CCAGAATTC ATGCGTCC--CG-TGCCC TTGTGGAGGTGCATA  47 91
        orc9   70128 ..   70139 +    -3  -3.84183   AGATAGAACGGTTAG                GAAT GCTA ATTC                 TGTTTTCTAGTGGGA  52 208
    VNG6093H   71057 ..   71079 + -16.4  -3.62775   CTAACTCGTAGAGAA           GTTCGTGCAC CGA GTGCACGAAC           TTCTTAGAGCGTCAT  93 30
    VNG6094H   72530 ..   72546 +  -7.9   -2.6072   CGCCGTCGGGGAGGA              CAACCGG CAT CCGGTCG              TGAATTGGTTGCATC  48 333
    VNG6106H   81116 ..   81144 +  -3.2  -2.67244   GATGCGTATCGGAGA       GTGTGTGCGTCTGA AAT TC-GATGCGC-CAC       TCCGTTTCGGTCTCA  40 50
    VNG6111H   83224 ..   83275 + -23.9  -2.56596   AGCCTTCGCCAGGAG TGGCGACGCTGTCGC-GTCGGCGGC AGCC GCCGCCGACAGCGACAGC-TCTCCG TCGGTTCGTCGGAGA 100 55
    VNG6126H   92069 ..   92089 +  -6.7  -3.35522   GGTTGTCCTGTTTGA            CCGCGTGGA CGG TCCTCACGG            TGTTTCGAACCGTTC  56 52
    VNG6127H NONE
    VNG6128H   94271 ..   94287 +  -2.2  -4.14472   CAACGTCTGCATCAC              GCAGCT TCGCC AGCTTC              TTTTCAAGATATTCG  61 222
    VNG6131H   97742 ..   97752 +  -4.6  -2.71364   CGTGCCATAGTCGTC                 GGGG ATG CCTC                 TGGTTGGCGAAATAA  43 116
        repI  101541 ..  101569 + -16.2  -4.04206   GGACCAGCTCCTTAA        CTTCCTCGTCAA CTGCC TTGACGAGGAAG        TTTCTCTCAACCTCG 100 196
    VNG6133H  103025 ..  103041 +  -3.7  -3.23853   TACGGCACTTCTTCA              GCTAC GATCTAA GTAGC              TATTCGTTACAAGAA  45 10
    VNG6134H NONE
    VNG6135C  105670 ..  105698 + -16.2  -4.04206   GGACCAGCTCCTTAA        CTTCCTCGTCAA CTGCC TTGACGAGGAAG        TTTCTCTCAACCTCG 100 99
    VNG6136H NONE
        hepA NONE
        tbpC  112927 ..  112949 + -16.4  -3.50447   ATGACGCTCTAAGAA           GTTCGTGCAC TCG GTGCACGAAC           TTCTCTACGAGTTAG  93 420
    VNG6147H  123940 ..  123969 + -19.3  -3.74238   GTCGACGAGGAAGTT       GCGGCGACGACGC TGTG GCGTCGTCGGCGC        TTTCCCGTTGTTTCA  95 317
        orc1 NONE
    VNG6152H  130850 ..  130865 +  -7.6  -2.69468   ATCTCATCTGCTGTA              CAGTAG ATGG CTACTG               TCCTCTATCAGACTC  53 56
       sojC2 NONE
    VNG6155H  132463 ..  132473 +  -4.6  -3.89501   ACTGCGAGGGTGCGT                 GCGG GTG TCGC                 TTTGTGCCACTATTG  59 111
    VNG6156H  133378 ..  133396 +  -8.8  -3.53091   AGCCTTTTATCGCCG             TCACCGAG GCT CTCGGCGA             TTTAGCAAAGGCGAT  66 164
    VNG6161H  138787 ..  138814 +   -12  -3.34398   CTCCTGAGTTCCCAT        GGACGAGGTCGA GTTG TCGACCATGTCC         TCTTTCCAGGAGGAG  70 459
    VNG6163H  140208 ..  140218 +  -3.2   -4.1043   TGAGCGTCGAGCGTC                 TTCC AGA GGAG                 TTTGTAGTATTTCGA  63 403
    VNG6171H NONE
    VNG6173C  146624 ..  146645 +  -2.2  -3.63895   CGGAAGGAACCCCGC           GACGTCTG CCTGTT CAAGCGTC            TTTCCGATGATTGGC  50 274
        kdpA NONE
        kdpB NONE
        kdpC NONE
        cat3  153159 ..  153189 +  -6.1  -3.23854   GGTTGACCCCACCGA      GACCCG-CTCACCC CTCA GGGTGACTCGGATC       TGTATTGGTTCTTCT  50 333
    VNG6180H  153625 ..  153648 +  -4.6  -3.64703   AGGTGCCATTTGACT          TTCAGTCA-CG AAA CGATGACTGGG          TTTGAGTCCGCCAAG  54 28
    VNG6186H  159283 ..  159297 +  -3.4  -3.03124   AACACGGTGACGCTC               GACGGG CAG TCCGAC               TGTTCCGGAATGCGG  43 84
        orc3  160126 ..  160142 +  -2.2  -3.16742   TCTCGGTGTGAAGTC              TCGTCA GAGAG TGGCGG              TTGGTAGCCATTCAC  43 414
    VNG6189H  161618 ..  161656 +  -5.2  -4.16016   GTAGCCGGTGAGCTT   TTCGAGGCGGTGAGAGGT CCA GTCTTTCGCCTCGTCGAG   TTTCTTGACCAGTCG  66 173
    VNG6194H  162389 ..  162418 +  -4.3  -4.41422   CCTGTATTCCCGTTC       GTTGGTTGTCC CACACTCC GGGCAATCGAC        TTCTTTTGTCTGTAC  70 128
       phoT2  163544 ..  163559 +  -3.9  -3.62096   CCTCTTCACGCAATC              GTCCG ACCTGA CGGGC               TTTCAACTGCTGAAC  51 158
    VNG6197H NONE
    VNG6198H  164252 ..  164271 + -12.2   -2.7535   CGTTTGAGTCGACCT            CTTCGAGC GCCT GCTCGAAG             TGCTCTATTGACAGC  63 104
    VNG6204H  167810 ..  167832 +  -3.3  -4.54047   AACGCGGAGTGACTG           GGCGCTGGT CACAC AACAGCGCG           TTTTATGTGGAGTGC  68 29
    VNG6205C  168260 ..  168274 +  -5.6  -3.05384   TGCGGCGCGCCCCGA               CGACCG TGA CAGTCG               TTCGGTGAGGGCGGC  49 3
    VNG6206H  169306 ..  169322 +  -3.7  -2.62396   ACACGTCACACGGAC              CAGTATT TTT AATACCG              TGGTGTGGCACAGTG  40 113
    VNG6208C NONE
    VNG6209H  170680 ..  170699 +    -8  -3.15999   CGGTAGTTTTATTTA            TTTTTAGG CTAG CCTAAAAA             TTGCGTATGTCAGAA  57 243
        gabT  172126 ..  172177 +  -4.3  -3.13403   AGCCCGCCGCGCAGC GCCGG-C-GCGAACGCGTCCACGGAC ACT GACCCTGTG-GCGCTCGCCGACCGGC TGTTCCTCGGGAGCG  48 40
         bdb NONE
        iucA NONE
        iucB NONE
        hxyA NONE
        iucC  179704 ..  179750 + -15.8  -2.70932   CGAGCATGAGCTCCA GGTCGCCGGTGATGTCGGCCAG CGT CTGGACGTCATCGCCGATGATC TCGTTGGCCGCGACG  74 238
    VNG6222H NONE
    VNG6223C  184557 ..  184588 +  -6.4   -3.1247   ATTGCTGCGAAAACG      CGGCTGCAGCCGCG ACAG TGCGGTTCCGGGCG       TTCCCTGTGACCGAT  52 300
    VNG6225C NONE
    VNG6226H  186584 ..  186631 + -10.5  -4.07568   AGGTCACTGGCGAGC GCCGACCGACGTGCCCGGC-GGCG CTC CGCCAGCCGGG--CGTCGTACTGC TTTTCGAGCAGGAAC  75 508
       gvpA2 NONE
       gvpC2 NONE
       gvpN2 NONE
       gvpO2  194490 ..  194505 +  -4.6  -3.28712   GGTGAACAACCGAAG              CGAGGA TTTA TCCGCG               TTGTGAACGCGACAG  49 83
       trkA4  195203 ..  195214 +  -7.2  -2.61912   CGTTCGCGAGGACGG                CGCC CGCG GGCG                 GTTCTGAGTGGATGG  49 7
       phoT3 NONE
    VNG6251H  197031 ..  197047 +  -2.2  -3.02144   CCGGCTCGCCCGCGA              GCAACT CCGGA AGCTGC              TGTTCGAACGCCTGG  41 122
    VNG6255C  197679 ..  197716 +  -2.5  -2.70932   CGTCATCACCGACGG   CACGTACAGCGAGCCGGT CCA GCAGGCCCTC-GAACGTG   TGCTTGCGGACAAGG  39 48
        lipB  198726 ..  198751 +  -6.9  -3.48024   GAGGAGGGCGGGGAT         CGGTGCGTCG CCGACAT CGA-GCACCG         TGTTTGCTCGTGGAC  58 352
       ftsZ5  200739 ..  200753 +  -5.7  -2.71364   GTGATTCGTGGGTGT               CGAAC GTCGG GTTCG               TGCTTGCAGCCGTCG  46 124
        yocR  202477 ..  202495 +  -7.4  -3.33261   GACGACCATGGCGGT             CAGCATCA CCA TGATGCGG             TTGTACCAGTTCACG  55 397
    VNG6268C NONE
    VNG6269C NONE
        gldA  210369 ..  210385 +  -4.3  -3.71793   CGCCTTCCTGTCACA              GCGGCGT TGA ACCCTGC              TTCTGTCTTGGTCTC  57 403
        ugpB NONE
        ugpA NONE
        ugpE NONE
        ugpC  217601 ..  217614 +  -3.8  -4.08042   TACGATTTCTTTATT               CAGC CGCACC GCTG                TATTTTTCTCGTCCG  59 88
    VNG6287H  220193 ..  220204 +  -2.2  -3.64703   ATCCGCGGGACGACT                GAGC GACA GTTC                 TTTGAGTACCACCGG  49 24
    VNG6288C NONE
    VNG6290H  222984 ..  222994 +  -2.4  -4.13014   GGAGTTATGGAAACG                 GGCG ATA CGCA                 TTTTGAAGGTGTGAA  61 503
    VNG6293C  225117 ..  225128 +  -7.2  -3.01712   AGACCTCCGCGATGG                CGCG CAGC CGCG                 TGTTCGAGCCGAACA  52 463
    VNG6297C  229983 ..  229996 +  -2.3  -2.94099   AGACAAAACTATCTG               GCCTT GCAC GGGGC                TGTATGGTAACACAA  40 125
    VNG6298C  231994 ..  232023 + -10.8  -2.78463   CAACCACTGTGGTGT      CC-TCGAGCCGCGC GTCG GCGC-GCTCGACGG       TGTCGTCAGCGACAT  59 469
    VNG6302C  235588 ..  235599 +  -7.2  -3.53012   GACCGGAGCGGTCAC                CGGC GCTC GCCG                 TTTCCACCGGGGCGC  58 39
        pyrB NONE
        pyrI  240775 ..  240799 +  -2.2  -4.78764   CCGTCACTGATAGAT         CCG-GAGTA-GG CGG CCGTACTCGTGG         TTTTTCGTGGCTTTC  72 17
        argS  243158 ..  243198 + -11.7  -3.06302   CGGAATCATCGGCTC  CGAGACAGTCCCAGTCTCT TCG AGGGTCCGGGACAGGCTCG  TTCCGTCGAGATCGT  62 374
    VNG6319H  250482 ..  250500 +  -4.4  -2.99142   TCGAGCCCATTCCGA             CGTGGCCT AGA ACGCCCCG             GTTATTGTTAGTACG  46 16
    VNG6320C  252841 ..  252860 +   -10  -2.52464   CGGTATATAATTTAT            GACGAGGG GTTG TCCTCGTC             TCCATTCCACGAACG  60 381
    VNG6323H  256078 ..  256102 +  -3.5  -3.57797   GAGACGCACAGGAAG          CCGACGACG ACCGTAC CGTTCTCGG          TTGTGTCGATTTCCC  51 56
    VNG6330H  265392 ..  265404 +  -4.8  -3.54676   TATCGTCACCAAGCT                GCAC GTTCA GTGC                TTAATTTCACTGCCT  52 91
    VNG6332H  267249 ..  267260 +    -3  -3.59315   ATTTTCACAGCCACA                TCAA GCGG TTGA                 TTTACAACTCCTTCA  49 443
    VNG6334H  268171 ..  268196 +  -3.9  -3.36694   CCGGGATAGGAGTAA         CGGCTGGTTGGC ACA GCCCGT-AGCCG         TCTTTCGAGGTGGCT  47 318
    VNG6339H  270596 ..  270619 +  -8.9  -2.85351   AGTTCAGTAGCAACT          GGC-TCCCGT GAGGA ACGGGACGCC          TCTGGTGTCCACCCA  59 515
    VNG6341H  272037 ..  272047 +  -4.6  -3.21747   TGTGACGGACAGGGA                 CGGG TAG CCTG                 TTCGTACTGCGATGG  48 76
    VNG6345H  278134 ..  278149 +  -3.2  -3.16564   CATAATAGAATCACC              TGCTAC GGCA GTCGCA               TTCGTAAGGTCGCCG  45 137
    VNG6347H  279464 ..  279474 +  -6.8  -3.31853   CGTCGTTTTCGTATT                 CGAC CTC GTCG                 TTGACTTTGAATTTC  52 385
    VNG6359H  287282 ..  287294 +  -7.7  -4.13304   ATAAGCCAGAACATA                GCGTT GAG AACGC                TTTTCGAACTAATTT  71 196
         npa  288872 ..  288911 +  -8.7  -3.09878   CAGAGGAAACCGCGC  CGTAGAAGGCGCGGAG GATGTCAAA CTCCACGC-TTCTACG  TCTTCCCTCACTCCC  60 53
       polB2  291528 ..  291542 +  -2.8  -3.59262   GATTTCGACAACCCC               GAGGAA GGC TTGCTC               TTTCAGGATGTCGCG  50 301
         mrr  299525 ..  299539 +   -10  -3.30106   TAGGAGTCAACCACG               GAAGCG ATA CGCTTC               TCTATTTGACTTAGC  68 383
        phrH  299954 ..  299966 +  -4.8  -3.17443   ACGGTTTCGGCCCCT                TCGC CGGCC GCGA                TATCTGTTGTGTAGA  47 128
    VNG6378H  301877 ..  301902 +  -3.1  -3.48276   GCTCGTCGCCGCCGC         CAGGGAGTACA TCGA TGTCCGCCCCG          TTCTCTAGCAGGCCG  47 453
        lctP  306299 ..  306314 + -10.4  -2.62515   TTCGTAGTCGCGATC              GGCCGA TCGT TCGGCC               TGATGTCCGCGAGTT  55 201
    VNG6396H NONE
    VNG6397H  312421 ..  312451 +  -3.3  -2.56271   ACTGAACGCACGCGA      GAAGTG-GTCGTACG CGC CGT-CGACGCGCTCC      ATGTTGTCGTCGAGC  40 266
        phzF  318790 ..  318823 +  -9.5    -3.409   TCGCGGGACGTCGAG     CGGCCGAGGGCTTTC AGTG GAGAGGCCTCAGCTG      TCTTGTTCCGAGTTT  63 489
    VNG6411H  320077 ..  320097 +  -9.7  -2.70932   GTTCAGTCAACGCCG            TGTGGTCGT GGA GCGACCGCA            TGATTGGGACCCCAC  56 524
    VNG6430C  327751 ..  327761 +  -6.8  -3.04792   CTCGTTCCTTGAGGC                 CGGA CGC TCCG                 TCTTGAAACTGCTGA  48 174
    VNG6432H  328566 ..  328583 +  -5.5  -3.38224   ATGCCACACACGTTG             CCTATCG TTAG CGATTGG              TGTTTCACCTGAACT  52 44
    VNG6434H NONE
    VNG6437C  329724 ..  329755 +  -2.2  -2.64322   GTAGAGTCTCCGATA      CGGGTCTGACCAG CGCCAGA CAGGTCC-ACCCG      CTATTTACGTGGGGT  38 140
        tbpF  330677 ..  330689 +  -2.6  -3.16564   CCGCTCAGTAGGTGT                GCGG AATTA TCGC                TTGGTAAGGTGCCGA  43 354
    VNG6441H  332343 ..  332354 +  -2.2  -3.56325   GGGTTGCGTAGAAAA                TCAG ACAG CTGG                 TTGTACTTATCGAAG  49 148
       crt_2  337400 ..  337410 +  -3.2  -3.28712   ACGGAAGCAAGAACA                 CCAG AAT TTGG                 TTGTCAGGAACGAAG  47 215
    VNG6449H NONE
    VNG6450H  341488 ..  341540 +  -5.7  -3.73386   GAGGTCGATATTCTC GTCGAGGC-GAGCGTTTTC-GGG CATAGATCA CTCAGAAAACGCTCCGCCTCACC TTTCAATCCTTATCT  60 176
      boa3_2  348356 ..  348402 +  -6.4  -2.70932   CGTCTACCGCTTCTC GACCGCCGACAGCGGCACCA CTTCCGA TGATGGCGCTGACGACGATC TCGTTGAACGAGACC  46 149
    VNG6467C NONE
    VNG6469C  352709 ..  352742 +  -3.7  -3.22475   TTCCAGTGCCTTAGG     CGGGCAGAAACCACCG AAG CGGTCGAC-CTGCTCG     TGTTGTCCAGCTAAG  45 78
    VNG6474H  356272 ..  356295 +  -3.8  -3.75629   GAAAACGAGGTGTTT          ACCGTCG-ATG AGA CGTACGACGGA          TTTGAGTTCACGCTC  54 39
    VNG6475H NONE
      tbpB_2  357941 ..  357951 +  -6.8  -3.10164   GTACAAGATGTCCCG                 CTGG AAT CCAG                 TTAAATCGTGCATCC  48 377
    VNG6479H  358303 ..  358313 +  -5.4  -3.60412   GTCACTCGAAGATTT                 CCTT TTG AAGG                 TTCTGTGTCGAATTA  57 64
    VNG6480H  358785 ..  358795 +  -2.4  -3.91984   TCCACGAGGAATTCG                 GCTG AAT CTGC                 TTATTTAGGCGGTGT  54 21
    VNG6481H  359671 ..  359683 +  -6.9  -2.69947   GTCACACCGTGATGA                TCGGG CTT CCCGG                ATTGTCTCCGCGTTC  50 479
    VNG6487H  364212 ..  364230 +  -8.8  -2.79133   GTACTCGGTGGGTGA             CTACCGGT GGA ACCGGTCG             TCTGGTGGCCGGTTC   0 173
    VNG6486H  361574 ..  361607 - -13.9  -2.72344   GCTCACGCTCAACGA     GATTCGTTGCGCGAG CGCG CTCGCGCAACTCATC      AGAGGGAAACGCTCT  73 525
    VNG6484H NONE
    VNG6483H  359428 ..  359486 - -15.9  -3.09175   AACGGCTAGCGAACA GCGACGGCGAGGGAGCCGC-GACGCCGA CTCG TCGGCGTCTGCGGCGGCTTCGACCTCAC GCTGTCTTGCCTCAA  83 196
    VNG6478H  357240 ..  357261 -  -3.7  -4.08216   GCACCGGCGCCAAAA           GCGTCGATGA CGT TCA-CGAAGC           TCTCGGCATCGTTTT  60 447
      cydA_2 NONE
      cydB_2  352457 ..  352484 -  -4.8  -4.79352   TGATGGAGAAGAAAA        TCGACGACAACG ACAC CGCCACCATCGA         GGAACTCATCGAGAC  79 316
    VNG6466C NONE
    VNG6465H NONE
    VNG6464H NONE
     phoT1_2  348046 ..  348064 -  -8.8  -3.09987   CGAACAGCCACGGAA             GACGTCGC TCC GCGACCTC             GCCGAACGGACGGCC  55 210
    VNG6460C NONE
    VNG6457C  344997 ..  345021 -  -9.4  -2.95339   ATAAAATCGTAGATA          CTGTCGAAAT TGGAT ACTTCGACAG          GTCAGTTATCAATCG  59 34
    VNG6456H  344636 ..  344646 -  -3.2  -2.83715   CTGACGAGCAGCAGA                 CTCA TCC CGAG                 CAGTTCCACAGCTTA  42 38
    VNG6455C NONE
    VNG6454C  343114 ..  343125 -  -2.2  -3.17714   CTAAATCCGTAGGAA                CGCA GAGA TACG                 CGCCGTCAGGAGAAG  43 46
     trxA1_2 NONE
     trxB1_2  341866 ..  341906 -  -6.8  -3.21924   CCACCGCGTAGAACA CGCCGCCAACATCGA-CGG TCTC CCGCTCGACGTCGACCCCG  GACTCGGCCTTCTCC  54 112
       trh_2  341188 ..  341211 -  -6.6  -3.25823   GGGCTCGGAGACGAA          CTCTACGGCG AGGT CGCCGCCGAA           AGCGCACAGGAGGTC  52 399
    VNG6448H  339036 ..  339052 -  -6.5  -2.55213   TACTTAGCGAAGTTA              CGCATCA CAT TGAGGCG              AATTCTTACCAGCGA  49 89
    VNG6447H  337540 ..  337550 -    -4  -2.58999   GTGTCACAGACGAAT                 TTCT TGT AGAA                 TAAGCTTTGTCCCCA  40 52
    VNG6446H  336934 ..  336944 -  -3.2  -3.01712   GTGTGTTGCCGAACA                 CGAC TGC GTCA                 TTGCGAGTGGTGGTG  43 495
    VNG6444H NONE
    VNG6443H  334419 ..  334435 -  -2.3  -3.27653   ACGCCCACCAGAAGA              TGAGA CCGGCCT TCTCA              ATGCATACGGTTCTC  44 210
    VNG6442H  332785 ..  332797 -  -3.4  -3.61774   GACAATACTGTTAAA                CGTA AGTCG TACG                TGTTTACCCCGAGGT  51 29
    VNG6439H  330709 ..  330727 -  -6.6  -4.58283   TAAGGTGCCGAAAAA             GGAGGCGA GAA CCACCCCC             CGCTCTATGAGAATA  78 68
    VNG6431H  327501 ..  327515 -  -4.2  -4.60797   TTTCGAGAGATAAAA               CGACGA ACC TCCTCG               TTCTCAAACTGTTTC  72 209
    VNG6429H  326171 ..  326183 -  -4.7  -2.52896   TGACGTTCTAACGGA                CGGCC TTG GGACG                GAAACCAGACGAGCC  42 342
    VNG6427H  325603 ..  325617 -  -2.8  -2.87931   CCCACGTTTGAGACA               CGAG CTATGCC CTCG               CAGAATCCCCGAGTC  40 15
    VNG6424H NONE
    VNG6421H  323066 ..  323079 -  -2.3  -4.37092   AGTGGCCCGATAAAA               CCCGT CGCG ACGGC                CGTTCGAGCCCACCG  63 287
    VNG6420H  322418 ..  322443 - -11.9  -3.57406   CGTGCACGAGAAACA         GCGTTCTCGTG CGCA CACCAGAACGC          TCCGCGTTCTGGGGA  77 70
    VNG6419H  322042 ..  322067 -  -5.3  -4.56597   GGCGCGTCGCAAAAA         GCGCAGCCGAC GAGG GTCTGCTGCAT          CACTCGCCCTCCGTG  74 25
    VNG6418H  321705 ..  321721 -    -8  -3.07816   TCCGGACGTACTGAA              CCAGTG GAGCG CACTGG              GGCAGGCCTATTCGG  56 33
    VNG6416H  320634 ..  320661 -  -2.6  -2.73124   GGCGACGCGTGAAAG        CCGCCGTGGA TCGGGCAC TTCACGGCGT         TGCGGTTCCGCGACC  39 48
    VNG6413H NONE
    VNG6412H  319074 ..  319084 -  -6.8  -2.90688   GAACGAGTTCACAGA                 CGTC TTC GACG                 GACGCGTGGGCGGGA  47 516
    VNG6409H  318661 ..  318686 -  -5.3  -3.91897   CGGTGGACTCAGAAA         GGGCGA-GGCCG TCT CGGTCGTCTCCC         GACCCCGCAAGCACC  62 156
    VNG6407H NONE
    VNG6406H NONE
    VNG6404H NONE
    VNG6403H  314073 ..  314102 -  -6.3  -3.53091   ATTCTTTCTTTCAAA       CGGTTGTGGCTGC GCGC GCAGCGACGACAG        GAGCGAGCACGGAGC  55 108
    VNG6402H NONE
    VNG6401H NONE
    VNG6400H  311904 ..  311926 -  -2.7   -4.2828   GCTCATCGAGGAAAA          CAC-CCGCGAG GAG CT-GCGGAGCG          AATTGGCCGCAATCA  65 325
    VNG6395H NONE
    VNG6393H  309123 ..  309139 - -12.3  -3.52113   ACGCTCTTAGAAATA              CGTGCAC CGG GTGCACG              GTAAGATTATCGTCT  79 231
    VNG6391H  308869 ..  308891 - -16.4  -3.62775   ATGACGCTCTAAGAA           GTTCGTGCAC TCG GTGCACGAAC           TTCTCTACGAGTTAG  93 30
    VNG6390H  308536 ..  308562 -    -5  -3.04398   GTTGTTGGTTAAAAC         GCTGGCGGCG ACTCTCG CGTCGCCAGT         TGGTGATGCGAGGCA  46 42
        tfbE  307394 ..  307417 -  -5.3  -2.63631   CTAACGGCTATACGA          GCTCTCTAT TCTACG ATGGAGAGC           AGCCGATCGCGATGG  46 7
    VNG6387H  306964 ..  306990 -  -5.8  -3.15677   CACAGAAGTACGCAA         CTAGCGGTTCCG TGT CGAAAACGATAG         TGTCGGGATGCTCAC  50 50
    VNG6385H  306387 ..  306416 -  -4.9  -3.00994   TCAACGCCAGATAGA       CCCCGGTCGCCA TGCTCGT CGGCG-CCGCGG       CGACAATCGCGTCGT  46 108
    VNG6384H  305886 ..  305905 - -11.4  -3.41602   CGTACTCCAGTACAA            CGCCG-CCG AGA CGGTCGGCG            TCTCCCGGGTGATCG  69 346
    VNG6381H NONE
    VNG6379C  301438 ..  301463 -  -6.9  -3.54424   GGCTACCGCGCGAAA         CGGTTAGTGTG ACAG CACACTAATCA          TCCCGCTCTCCCCGA  58 110
    VNG6377H  300333 ..  300346 -  -3.7  -3.14051   CCATCGCGACGAACA               GGCCG GTGT CGGCG                ATGTGGAGCCGGCTC  45 39
    VNG6375H  299749 ..  299763 -  -5.7  -3.02829   GACACTCGTCGAATA               TGGAC TCCTC GTCCA               CCTCGGCAACGGTGT  48 116
    VNG6372H  299029 ..  299048 -  -3.4  -3.31792   CTACGACGGCCAGAA            TCTCGAGG CGTT CCGCGAGG             AGTACGCCGATATGC  47 186
    VNG6370H  297361 ..  297376 -    -4  -3.81488   CGGCGGCAAAGAGAA              CTG-TCG TAT CGATCAG              TGCACGAGGCATTTA  54 38
    VNG6368H  296570 ..  296583 -  -4.5  -3.72695   AGGCGTTCCACGAAA               CCG-GC CTC GCTCGG               TTCGCGGCCTTCGAC  57 350
    VNG6367H  295236 ..  295279 - -17.5  -2.81312   AACTCAGTGAGGACA TCGCTGGTGGTGTCGCCAGC GACAA GCTGGCGA-ACCGCCAGCGT GTACCGCTTGTTAGG  84 266
    VNG6366H  294520 ..  294557 - -21.4  -2.87344   GATCTTCGGGATAGA   CCGTCGCTGTCGGCGGC GGACT GCCGCCGAC-GCGACAG   TGTCGCCACTCACAA 100 64
    VNG6365H  294017 ..  294040 -  -2.5  -3.21099   GCCGCCCATTAGCAA         CCGG-CA-TCA CTGA TGAATGTCCGG          GGCTATTCGTCCGGG  43 28
    VNG6364H  293096 ..  293116 -    -4  -3.67611   TCTAGGTCAACATAA            TTAGTGGT TGCAT ACCACTAT            CGTAGCCTCTCCCTA  51 250
        orc4  290967 ..  290990 -  -3.1  -3.44362   ACAGAATACCCAGAA         CGTGGC-CGCC TTGA AGCGAGCC-CG          CGAGCAGGACCTAGC  47 425
    VNG6357H  285843 ..  285861 -  -2.3  -2.64099   CTTGGTCAGGAGAAT             CCCGCAT TACTC AGGCAGG             GACGCTGTCGTCAGT  38 17
    VNG6355H  285279 ..  285291 -  -4.1  -2.57132   TTCCTCTTCTAGAAG                CTTCC CCC GGAAA                ATTGGTAATAGAAAC  40 101
        comA NONE
    VNG6353H  283216 ..  283235 -    -5  -2.74263   ATTTTACGGCGAAAT            CCCAC-CCT TTC AGGAGTGAG            TAGCAGTCAAGCGTC  43 32
        tfbC  282043 ..  282055 -  -4.7  -3.10499   GAACATCGCAACAGA                GCGGG CGT CACGC                TTTCGTCAATAAGCG  46 96
    VNG6349C  280656 ..  280666 -  -6.8  -2.91912   GTACTTAGCGATAGA                 CCGA TCC TCGG                 TTCCACCCGTTAGTA  51 35
    VNG6348H  279122 ..  279138 -  -2.2  -3.08046   CGGTCATGCGAAAAC              GGACGT GAATG ACCTCC              CCGAATCAGTAGAAA  41 46
    VNG6346H  277539 ..  277590 -  -4.2  -3.27022   GTCATTGGACACGAA GCGGTTCCGCGTCGTCGGCGTCCGC AAC GAGGACGCCGACGACT-ACCATCTC TACATAACGAATCTG  47 458
    VNG6344H  275666 ..  275682 -  -2.9  -3.10012   AAGGTCAGCATTTAA              CGGCC ATATTCA GGCCA              AAGACTAACGATGGT  41 338
    VNG6343H  275072 ..  275088 -  -3.6   -2.6914   CACTCGTCACAGAAT              CGCATC TGTAG GAGGCG              TACACGGTGGTCGGA  41 123
    VNG6340H  269705 ..  269715 -  -3.2  -3.57816   AATACCAATAATGAA                 CACC ACT AGTG                 AACACTATGAATGAA  51 451
        sojE NONE
    VNG6335H  268097 ..  268124 -  -4.8  -3.09671   ATTCCAAGCGGAAGA        CACCC-TCTTCCG TGT CGGAACTCGGGTG        CAGGCAGTAAGAAGT  46 246
    VNG6331H NONE
    VNG6329H  263756 ..  263807 - -16.4  -3.75229   CAAATTAGACGCAAA GCGGCAGGGAAGCGACGACGACGC GGCC GCGTCGTCGACGCGTCTCCCACGC CGTCGGTGTTCTCAC  95 427
    VNG6327H  258379 ..  258390 -  -4.4  -3.53012   CTGCTTGTGGCGAAA                CAGT GGTC ACTG                 GAACCATATCCAAGT  52 220
        trp6 NONE
    VNG6325H  256698 ..  256717 -    -5   -3.6502   TAGCTGGGACGCAAA            GAGCTACGT GCA ACG-AGCCC            GCTCGTTGTGCGAGG  54 111
    VNG6322H  254226 ..  254255 -    -8  -2.60813   TAGCTCTGTAAAGAT       TGGGTGTGATTA GCGCAG TAATCACACTCA        TTTGGGTGAGAGCTA  52 270
    VNG6321H  252409 ..  252419 -  -6.8  -3.57144   CGTTCGACGGTGAAA                 CGGT GTC ACCG                 GAACACTGGGATGTC  57 443
        arcR  248416 ..  248427 -  -2.2   -2.8805   AGTATTCTGGATATA                GCCT GATA AAGC                 CGTCGCCAAAATATA  40 64
        arcA  246881 ..  246897 -  -4.3  -3.57185   CGCAGTCAAAGAAGA              GCCCAAC CGC GGTGGAC              GTGCCTACTCCCGAT  54 55
        arcC NONE
        arcB  244695 ..  244707 -  -7.7  -2.78384   GGCCGGCTCATCACA                CCACT GCC AGTGG                GCAAGACTAATGAGC  53 139
       nhaC3  242927 ..  242955 -  -4.5   -5.1861   CGGACTAGTAAAAAA        GACGGCTCGAA GACCGGA TCCGAGACGCC        GACGTTATGCGGCCG  89 30
        gltP NONE
    VNG6306C NONE
    VNG6305C  236294 ..  236323 -  -9.3  -3.05384   TCCCGCCGGATGCAA       GCACGAC-AGCGCG CTT CGCGCTCATCGTCC       ACCACTCGGGTGCGT  60 138
        exsB  235394 ..  235431 -  -9.8  -3.19668   GATCACCGAACTCAA   CGACCACCTCG-GCACG GATTT CGAGAACGAGGCGGTCG   AAACCGTCGCCGGGC  60 223
         aph  232481 ..  232504 -  -8.1   -3.1544   CGAGAGCACACCGAA          GTCAACCCC GTACTG GGGGCCGAC           GGTCACCGCGTCGTC  57 223
        hypE  231345 ..  231356 -  -5.8   -3.5393   ATCACGCGCTGGAAA                CCGA CCAG TCGG                 TTGTGTACGTCACCG  57 238
    VNG6296C  227451 ..  227472 -  -4.3  -3.79251   GACCTCACGACGAAA           CAGCGACTA CTCG TGGCCGCCG            CTTTTTCGCCGGTTG  57 69
        perA  224746 ..  224756 -  -3.2  -2.57132   TTTCTGGCTCAGAAT                 CGCT AGA AGCA                 TCTTCGTGGACACCC  40 279
    VNG6292C  222773 ..  222796 -    -6  -2.57683   ACACGCTCTTAGAAG          CCGGTCAATG TCAT CATTAAGCGG           AGCAGAATCGCAGTA  46 78
    VNG6291H  222372 ..  222386 -  -4.2   -3.6187   AGCGAAGGAAAGCAA               GTCACC GCT GGTGAA               TTAATGCAGGCCATC  51 154
    VNG6286H  219290 ..  219300 -  -6.8  -3.32343   TCGATAGGGCCAGAA                 CTCC AGC GGAG                 CCCGACACCGCACCA  56 286
    VNG6284H NONE
    VNG6283H  217329 ..  217343 -  -4.2  -3.30159   GTAACCGTCCGAGAA               CCGCTC GGT GAACAG               CTCCTGTTACACTGC  47 354
    VNG6276H NONE
    VNG6275H NONE
        orc5  210068 ..  210090 - -12.6  -4.07568   TGTCGGCGGCGAAAA           GGGAGGGGGG ACT CCCTCCCCCC           GTCATCGATGTGTAA  89 523
    VNG6266H  205307 ..  205335 -  -5.9  -3.96469   AGACGTGAATAAGAA        CGCAGAGCTCGGA TCG TTCGAGGTCCGCA        CAACGACTCCAGACC  62 93
        ycdH NONE
        zurA NONE
        zurM  201715 ..  201773 -  -8.2  -3.56325   TGTCGACAACTACAA CGCCTCCCGGCGGGTCGCGACGGCGGCAGT GAC ACTGCTG-C-TCGCGGCC-ACCGGCA-GCG GGCTGGCGCTCGCCG  63 393
    VNG6258C  198195 ..  198207 -  -4.7  -3.30635   GAAACTCTCGGATAA                GGCCG TGG CGTCC                GCCGAAAAGCGGGTT  49 232
    VNG6254C  196648 ..  196660 -  -3.3  -3.85698   CTGGGCTCGCACAAA                TGGGG CCA CACCA                TGGTGCGCACGGGCC  58 334
       gvpD2 NONE
       gvpE2 NONE
       gvpF2  188862 ..  188878 -  -2.9  -3.13522   ACGGGTTCACGAACA              GGTCATC GAG GACGAAC              ACGGCTATCTACCCC  43 30
       gvpG2 NONE
       gvpH2 NONE
       gvpI2 NONE
       gvpJ2 NONE
       gvpK2  186992 ..  187010 -  -6.6  -2.78596   CAGTCGTGGACGACA             GCGCCGAC GCC GTCGACGG             AGACCACGCGAACGG  50 161
       gvpL2  186048 ..  186089 -  -6.3  -2.57132   GCGGCGTTCGACAAT GTGGATGCCGTCGCCGACC GGAT GGCCAACGACGGCTACGGC  GAGACGGAGTAGTTG  46 246
    VNG6224H  183870 ..  183884 -  -5.6  -2.66964   TCACCGACGACACCA               GCGCGA ACC TCGCGA               TCTGCATGGAAGCCC  42 467
    VNG6221H  181733 ..  181766 -  -6.6  -3.25823   GGGCGGTGACACCAA     CGCCCACGACGTGA CATCCT CCGCGCCGTGAACG      GCGCGGCTTCCCTGC  54 54
        cat2 NONE
       trkA3  179455 ..  179477 -  -4.8  -3.15544   CGGGACGGTCACGAA          CGCCCTGCA TGAGGT CGC-GGGCG           ACGCCGACGAGTAGT  48 40
    VNG6203H NONE
        hsp5 NONE
      cdc48d  163821 ..  163834 -  -4.5  -4.46073   CTCGAAGATAAGAAA               CAACG ATGT CGCTG                AGTTCGCTCAGTGGT  72 381
    VNG6195H  162295 ..  162310 -  -3.2  -3.61404   GGAGTAATCAGAGAA              TCTGTC GACC GACAGG               CGCGGTTGGCATTCT  51 2
    VNG6193H NONE
    VNG6191H  161112 ..  161129 -  -2.6  -2.62263   ATTCCGTGTATATCA             CCGCAG ATGGCG CTGCCG              CTCAGGGAATCTACG  38 367
    VNG6188H NONE
    VNG6185H NONE
        cat4 NONE
    VNG6183C NONE
    VNG6182H NONE
    VNG6181H  154032 ..  154046 -  -6.4  -3.57144   TTCTGTACTTCCAAA               CCCCAA GAA TTGGAG               TCTCTCCTCAGAGTC  60 347
       trkA2 NONE
    VNG6170H  142748 ..  142770 -  -6.3  -2.87344   GATCCGTGGGAGAGA           GCGTTCC TTGGGAATC GGAACGC           GATGGCTCACCACGG  48 284
    VNG6168H NONE
    VNG6166H  141730 ..  141741 -  -3.6  -3.54543   ACGCATGGCCTCAAA                GCCG AACT CGAC                 GCTGTGCTGCGCTAC  49 172
    VNG6165H  141173 ..  141186 -  -2.3  -3.85698   GCCGTCGTGGAGAAA               CGACG GAAA CGTGG                GGTGGGTGTCCTCCT  54 50
        orc2  139536 ..  139551 -  -2.6  -4.04394   GCGAAACGAACGAAA              CGAATTC ACC GAA-TCG              GTCGCGACGGTCGCC  58 324
    VNG6162H  137870 ..  137921 -  -4.2  -3.27022   GTCATTGGACACGAA GCGGTTCCGCGTCGTCGGCGTCCGC AAC GAGGACGCCGACGACT-ACCATCTC TACATAACGAATCTG  47 432
    VNG6160H NONE
    VNG6159H  136365 ..  136378 -  -4.5  -4.86939   GAAGAAAGTCAAAAA               CTCCG GCCT CGAAG                TTCACACGTCACCGG  78 240
    VNG6158H  136064 ..  136076 -  -2.7  -2.52896   GGATTGGCCAACCCA                TTCTC AAT AAGAA                ACTCAGGGATAGAGA  37 73
    VNG6157H  135562 ..  135572 -    -4  -3.31905   AGTGTGCAGATAATA                 GAAA TTA TTTC                 AACCAGAACCTTCTC  47 24
    VNG6149H  124989 ..  125018 - -10.7  -2.78816   TCACGCTCGACGAGA       TTCGTTGCGCGAG CGCG CTCGCGCAACTCA        TCGGAGGGAAACGCT  61 303
    VNG6148H  123661 ..  123707 - -10.1   -2.6955   TAACTAAAGACGAAT GCTTCGA-GGCGGCGCACTCAC AGCC GTGAGTGCGTCGCCGTTCCAGC GCTGCCGCTATCGAC  61 73
    VNG6146H  121860 ..  121882 - -16.4  -3.62775   ATGACGCTCTAAGAA           GTTCGTGCAC TCG GTGCACGAAC           TTCTCTACGAGTTAG  93 30
    VNG6145H NONE
        trsE NONE
    VNG6143H NONE
    VNG6142C  113181 ..  113197 - -12.3  -3.52113   ACGCTCTTAGAAATA              CGTGCAC CGG GTGCACG              GTAAGATTATCGTCT  79 155
    VNG6141H  112927 ..  112949 - -16.4  -3.62775   ATGACGCTCTAAGAA           GTTCGTGCAC TCG GTGCACGAAC           TTCTCTACGAGTTAG  93 30
       rad25 NONE
    VNG6129C   93674 ..   93701 -  -7.6  -2.62184   TGTGGCGTGACATCA        TCGTCGGGGCCG ACCG CACCCTCGACGA         GTTCCAAACGGTACT  48 425
    VNG6125H   90998 ..   91041 - -11.8  -3.27436   CAGACACGCAGAATA CCTAACCAACACGCCGCCACC TCT GG-GGCGAGTTGTTGGTTAAG ACTCACCGCGGTGAA  72 369
        sojD NONE
    VNG6121H   89395 ..   89419 -  -7.9  -3.71751   AGATAACACAGATAA          TGCGACCAAAA GTG TTCTGTTCGCA          CGTGTAGTGTGCAGT  67 309
    VNG6120H   89048 ..   89062 -  -5.6  -3.65809   AATAATTAAACAATA               TCGGCG GAG CGCCCA               GTCATTCGCTCGTAA  57 1
    VNG6119H   86757 ..   86773 -  -3.6  -3.81557   TGTTTGAAAGAAATA              GCCGAG CAAGT CTCGGA              ACGCGCTTCTGAGGA  54 135
    VNG6117H   86472 ..   86484 -  -4.7  -3.06737   GAGCAATCTCGAACA                CCGTC CTT GGCGG                CTCTACCCCGCGGGG  46 28
    VNG6116H NONE
    VNG6115H NONE
    VNG6113H NONE
    VNG6112H   83117 ..   83166 - -17.7    -3.137   ATCAACATGATTCAA CGGGCAGCGTGGACGGCCC-TCGC GAC GCGTCGGGCCGTCCCCGCAAACCG ACCGCCAGACGACCG  85 384
    VNG6109H   81379 ..   81395 -  -7.9  -2.57564   GTAGTCGCTCACAAT              CTGTCGC ATT GCGTCAG              CGTTGGCGGCCGCAT  52 56
    VNG6105H NONE
    VNG6103H NONE
    VNG6102H NONE
    VNG6101H NONE
    VNG6099H   75039 ..   75055 - -12.3  -3.52113   ACGCTCTTAGAAATA              CGTGCAC CGG GTGCACG              GTAAGATTATCGTCT  79 128
    VNG6098H   74785 ..   74807 - -16.4  -3.62775   ATGACGCTCTAAGAA           GTTCGTGCAC TCG GTGCACGAAC           TTCTCTACGAGTTAG  93 30
    VNG6097C   73168 ..   73180 -  -6.3  -3.64703   TGCCGTGTACCTAAA                TTCAG TTC CTGAA                CCACTTCTAGACGGT  57 104
    VNG6095C   71951 ..   71967 -  -5.1  -3.95555   AGAATCAGGGACAAA              CCGTAGA GAT TCTAAGG              ATTATGGACCAGAAT  59 388
    VNG6090C   68180 ..   68190 -  -4.6  -3.45514   TACATAGAATATGAA                 GCCC GGC AGGC                 ATCAACGTTGCGCCT  52 80
    VNG6088C NONE
    VNG6087C   66428 ..   66451 -  -4.6  -3.14795   AAATCTCTATGAATA          GGATGCTATC TTAG AATAGTATCC           GATTTCAGAATACCC  48 87
       sojC1 NONE
    VNG6085H   64537 ..   64583 - -11.6  -2.78384   TGTTCGTTCACGAGA CGG-TCTTGTCCCTGCTGGCG ACGTGG CGCCAGCAGGGACGCAATCCA TACGAAGAGCTTCGT  59 343
       crt_1   60058 ..   60068 -  -3.2  -3.28712   CTTCGTTCCTGACAA                 CCAA ATT CTGG                 TGTTCTTGCTTCCGT  47 215
    VNG6077H NONE
    VNG6076H   55928 ..   55980 -  -5.7  -3.73386   AGATAAGGATTGAAA GGTGAGGCGGAGCGTTTTCTGAG TGATCTATG CCC-GAAAACGCTC-GCCTCGAC GAGAATATCGACCTC  60 176
      boa3_1   49066 ..   49112 -  -6.4  -2.70932   GGTCTCGTTCAACGA GATCGTCGTCAGCGCCATCA TCGGAAG TGGTGCCGCTGTCGGCGGTC GAGAAGCGGTAGACG  46 149
    VNG6059C NONE
    VNG6057C   44726 ..   44759 -  -3.7  -3.22475   CTTAGCTGGACAACA     CGAGCAG-GTCGACCG CTT CGGTGGTTTCTGCCCG     CCTAAGGCACTGGAA  45 78
    VNG6052H   41173 ..   41196 -  -3.8  -3.75629   GAGCGTGAACTCAAA          TCCGTCGTACG TCT CAT-CGACGGT          AAACACCTCGTTTTC  54 39
    VNG6051H NONE
      tbpB_1   39517 ..   39527 -  -6.8  -3.10164   GGATGCACGATTTAA                 CTGG ATT CCAG                 CGGGACATCTTGTAC  48 377
    VNG6047H   39155 ..   39165 -  -5.4  -3.60412   TAATTCGACACAGAA                 CCTT CAA AAGG                 AAATCTTCGAGTGAC  57 64
    VNG6046H   38673 ..   38683 -  -2.4  -3.91984   ACACCGCCTAAATAA                 GCAG ATT CAGC                 CGAATTCCTCGTGGA  54 21
    VNG6045H   37785 ..   37797 -  -6.9  -2.69947   GAACGCGGAGACAAT                CCGGG AAG CCCGA                TCATCACGGTGTGAC  50 479
    VNG6039H   33107 ..   33139 -   -17  -2.50016   CTGCACTACGAATAC     GTGGCGACGCCGCGC CGAG GCG-GGCGTCGCCTC      TGGTGGTGGCCGTAC  83 290
    VNG6038H   30588 ..   30605 -  -5.5  -3.27475   TTGGTGATCAGAACA             CGATGCG TATA CGTATCG              GAGCATCCGTCTTTA  52 42
        htlD   26162 ..   26200 - -10.3  -3.34895   CCCACCTCGAACGAA  CCGAGTGAGA-CGCGCCG GGCA CGACGGAATCCCACTCGG   TCTCACTTCGGGTCA  68 508
       gvpD1 NONE
       gvpE1 NONE
       gvpF1 NONE
       gvpG1 NONE
       gvpH1 NONE
       gvpI1 NONE
       gvpJ1 NONE
       gvpK1 NONE
       gvpL1 NONE
       gvpM1   16057 ..   16070 -  -9.5  -3.30443   CCACTACGACACCAA               CCGCG AACA CGCGG                AGGCGATGATCGACG  63 406
    VNG6015H   12766 ..   12817 - -23.9  -2.56596   TCTCCGACGAACCGA CGGAGA-GCTGTCGCTGTCGGCGGC GGCT GCCGCCGAC-GCGACAGCGTCGCCA CTCCTGGCGAAGGCT 100 55
    VNG6012H NONE
    VNG6011H    5385 ..    5403 -   -11  -3.73224   GTACTCTCTACCAAA             TCACGGCC AAA GGCCATGA             TGTAAGCGGTAGCAA  80 164
        sojA    4657 ..    4673 -  -8.7  -3.11687   CGAAGCACGACCTAA              CGCAAGA GGA CCTTGCG              AAAGAGGTTGGAGTT  56 334
    VNG6007H    1780 ..    1796 -  -3.6  -3.81557   TGTTTGAAAGAAATA              GCCGAG CAAAT CTCGGA              ACGCGCTTCTGAGGA  54 134
    VNG6005H NONE
    VNG6003H NONE
    VNG6001H     305 ..     316 -    -3  -3.08679   CCTGGCCACGGAACA                GATA AGAA TATC                 TATATTTGGGGGGGT   0 72
