# Supplementary material for: Rapid, accurate, computational discovery of Rho-independent transcription terminators illuminates their relationship to DNA uptake
Source: Genome Biol. 2007 Feb 21;8(2):R22. doi: 10.1186/gb-2007-8-2-r22 (PMC1852404; doi:10.1186/gb-2007-8-2-r22)
Supplement: Additional data file 4 — Best terminators found downstream of each of the genes of the 343 organisms studied. [file gb-2007-8-2-r22-S4.zip › Helicobacter_hepaticus.bag]

      HH0001 NONE
        trpC NONE
      HH0003    5133 ..    5155 +  -7.8  -3.40597   TTTTGATAAAAAGGT           GCATAGATTC TGT GAGTTTATGC           TCTTTACCTGGACAC  67 126
      HH0011   10755 ..   10767 +  -4.9  -3.70902   TGCCGCTGCACTTGA                TTGAA ACG TTCAA                TTTGCGTATAAAGCA  59 195
        gidA NONE
      HH0014 NONE
        ygiC   15246 ..   15266 +  -4.7  -3.77489   TATTAAAAGAATCTT            GTCTTCATC TTT GGTAAAGAC            TTTAGATATTACCTT  59 163
      HH0018 NONE
        uvrC   20718 ..   20741 +  -3.9  -3.80573   GCAGTATATGATGAG          GCTCTCT ATATTTTACA AGAGAGC           TTTGATACTCATACG  54 86
      HH0020 NONE
      HH0021 NONE
      HH0022   24307 ..   24318 +  -4.4  -4.42639   CATACTCACTCTTGA                CTTC AAAG GAAG                 TTTTGATTAGAATCT  63 45
         rho NONE
        murI   26595 ..   26619 +  -2.2  -5.39221   TTATCTTTAAGGCAA          GCAATCTTTT CAAAA AGAATATTGC          TTTTTTCATTATTCT  73 126
      HH0029 NONE
        tehB NONE
      HH0031   36878 ..   36925 +    -4  -4.74052   TCTGGTTAGCGCACT TGGTTTGGGACCAAGGGGTCGA AGGT TCGAATCCTTTCGCCCCGACCA TTCTTTTTCTTTCGT  68 202
      HH0041   46256 ..   46267 +    -3  -5.18726   CCTGCAAGAGGCGTT                TGAT TCTT ATCA                 TTTTTCTTATCAACC  70 291
        ribA NONE
      moeA_1   49979 ..   49989 +  -5.4  -3.25567   AATCAGTTTTAACTT                 TAGC TTT GCTA                 TGCTTTTTAGAATCT  56 29
        moaD NONE
        moaE NONE
        mobB NONE
        mogA NONE
      HH0050   55590 ..   55604 +  -4.2  -5.63236   GCACTCTTAGCCCCT               GCGTCT TTG AGAAGC               TTTTTATTTTTAGCT  86 387
        moaC NONE
      HH0053   58428 ..   58449 +  -7.2  -3.05224   AATGATGATTTATAC           GCTCCCGC GCTTTA GCAGGAGC            ATTTTCCCACCCTGT  62 126
        hyaA NONE
        hyaB NONE
        hyaC NONE
        hyaD NONE
      HH0060 NONE
      HH0061 NONE
        metB   68636 ..   68685 +  -3.7  -4.15106   ATTAAAAAAGCAAAG GTATAGTATGCTCTAT-CGTTCAA GTC TTGAACTTATAGGGCATACACCAC TTTTAGAACTTACTC  57 20
      cysK_1   69957 ..   69971 +  -2.8  -3.63762   ATAATAAACTACCAC               TCTCAT CAA AGGAGA               TTCTATGTGCTCTAT  48 398
      HH0066 NONE
      HH0067   72079 ..   72090 +  -5.8  -2.67667   TTTAAGTGCAGCAAT                GCCT TTAT AGGC                 GTGTTTAGTCGCTCC  54 279
      HH0096 NONE
      HH0097   96497 ..   96509 +  -4.1  -4.08164   ATTCGCTGTTAATTA                CTTCA AGC TGGAG                TTTATCTAAAGTTTT  59 407
      ftsW_2  102692 ..  102705 +  -2.5   -2.6155   TGGTTTAGCTCTAAG               TATTT CAAA AAATA                ATTCATCTTAAACAA  40 1
      HH0103 NONE
        hemD NONE
      HH0105  104927 ..  104937 +  -4.6  -2.77043   AAATCAAGAAAGGAG                 GGGC TAT GCTC                 GTTTCAGGTAGTGAA  50 49
         fba NONE
      HH0107  106094 ..  106106 +  -3.5  -3.81137   CTTGGCTGTGATAGA                TTTTT TGA AAAAA                TTTAAATATTTACGC  54 8
         efp  106785 ..  106805 +    -4  -3.87956   TCTACACGCATATAA            GAGTGAAA CATTT TCTCACTC            TTTGGTGTAAATTTT  57 48
      HH0114  114425 ..  114441 +  -2.2  -2.80791   TTTTGTTTTCATTCT              TGCACG AAAGC CGTGTG              TGCGTTTTCTAGGTG  41 491
      HH0134  129963 ..  129979 +  -3.7  -4.57353   CAAATACTGCACCGC              TAAGAGT AAT ACTCTCA              TTTTGTGTGCTAAGA  66 359
      HH0145  139813 ..  139826 +  -2.5  -4.67641   TAAAAATGGCACGAT               TTTTT CTTT AAAAA                TTTTAATTTTGAGAT  62 122
      HH0147  142029 ..  142043 +  -4.4  -3.93782   AGCTCTTTTTTCTCA               TAAAAA CTA TTTTTA               TTTGCTATTAAATAA  59 442
        napA NONE
        napG NONE
        napH NONE
        napB NONE
      HH0162 NONE
        napD  158309 ..  158319 +  -5.4  -3.92522   CCTTGCCAAAAATTT                 GCAA TCT TTGC                 TTTATGCACTTCCCA  63 338
      HH0166  160016 ..  160029 +  -3.9  -3.53811   ATCATTTCTTGCCCA               CTTTT TAAA AAAAG                TTTGACGAGCATAGA  52 333
      HH0170  163395 ..  163414 +  -3.7   -2.9186   ATTAGCGCAAGTGGA            GATTATT ATAAAA AATAATC             TCTATGCACTTACAT  46 8
      HH0171 NONE
         gmd NONE
      HH0173 NONE
        argB NONE
      HH0180 NONE
      HH0181 NONE
      HH0182  176615 ..  176628 +  -3.9  -4.32857   TAAAACAATATATCC               CAAAT GCAC ATTTG                TTTATATTTAGCAAC  60 184
      HH0191  185720 ..  185732 +  -6.3  -2.64938   TTACTCCTATGAGTG                TAAGC AAA GCTTA                ATTATCAAGTTTTCA  57 29
        accB NONE
        accC NONE
      HH0196  189278 ..  189292 +  -5.8  -2.60941   CAACGCGTTCAAGAG               CTTTTA ACT TAAAAG               ATTCTCAAATATAAT  54 14
      HH0197  190537 ..  190547 +  -5.4  -5.07567   CTTTAAATAGAGTAA                 GCTA CAA TAGC                 TTTTTTACACTATGG  76 78
      HH0198 NONE
      HH0199 NONE
      HH0200  193888 ..  193898 +    -4  -3.52164   AATGTTAAAATATAA                 GTTT AGA AAAC                 TATATTTATTTATAC  52 86
      HH0201 NONE
      HH0202  195240 ..  195262 +    -7  -3.32993   TGCACATTATGTAGT           GCTTTTGCTT TTT GAGCATAAGC           TTCATATATCGCTGC  65 135
      HH0212  203520 ..  203530 +    -4  -4.21194   AGGGATTTTATCGAT                 TCTT TGA AAGA                 TTTTAAATGATACAA  61 5
      HH0213  204646 ..  204667 +  -7.3  -3.98745   TTTTATCAAAGCCAA           GTGCAAGCA ACTC TTCTTGCAC            TTCTTTCCCTACTTC  71 215
      HH0215  205890 ..  205900 +  -2.6  -4.07885   GACATAAACGAGGTT                 TTTA ACT TAAA                 TTTTAAGGAGGAATA  53 21
      HH0216 NONE
      HH0217  207777 ..  207807 + -11.2   -2.8984   AAAATAGTTTTCCTC       TCTAGCCTCCATTT TAA AAGCGGAGGCTAGG       ATTCTTCCTCTTATA  87 34
      HH0218  208039 ..  208058 +  -4.2  -2.73483   GCTTAAAAGCTGGGA            GCCCTTTG TGTG CGAAGGAC             TCATTACCGTCAGCT  47 101
      HH0219  208859 ..  208874 +  -3.2  -2.97475   TACACTCTTACGATT              CTCTCT AAAT AGTGAG               GTTTATAATGCAGCA  44 14
        dgkA  209318 ..  209330 +  -6.3   -2.6927   TATTTTTGTATATTT                TTTGC ATA GCAAA                TAATCTCTGGGCGAT  57 51
      HH0249 NONE
      HH0250 NONE
      HH0251 NONE
      HH0252 NONE
      HH0253  248216 ..  248231 +  -2.6  -3.80189   TTGTGGATTGAGGGT              CTC-TAG GGT CTAGGAG              TTTGCCTTCATCTAT  50 460
      HH0265  261459 ..  261476 +    -2  -2.90496   GAGTTGTTTTAGTGT             TTATGG TTATAC CCATAG              TAGTTTAAAAAGGAG  41 29
      HH0266  262209 ..  262219 +  -6.8  -3.93768   GCTAATTTTTAAGTT                 GTGC TTG GCAC                 TATTTTGTTACCGAT  71 36
      HH0267 NONE
      HH0268  262804 ..  262814 +    -4  -3.60814   CTTTTTAAAACTTGA                 TAGA ATC TCTA                 TTGTCTATCAGGTTT  53 46
      HH0271  267006 ..  267030 +  -5.1  -2.53759   GCTATCATAAAATCA          GCTAGAGAA TAGATGC TTCTTTAGC          TAAGTTGCAAGTATT  51 14
      HH0275  273530 ..  273550 +  -6.1  -2.94412   ATGCTAAACATTATG            CTCCTGCTT CAA GAGCAGGAC            TCATTTAGCATTCAA  59 76
      HH0277 NONE
      HH0278  275824 ..  275834 +  -5.4   -2.9732   TGCCAAGCATACATT                 TTGC AAA GCAA                 TAATTTCCCTTAAAA  53 496
      HH0279 NONE
      HH0280  277584 ..  277598 +  -3.6   -4.9041   CATCTCAAAATCGAT               TTCATT TTC AATGAG               TTGTTTTTTTGTGAT  72 512
      HH0305  299311 ..  299331 +  -6.7     -2.55   CTTTGAAATCCACCT            TACCCGAGC CAA GCACGGGGA            TAGATTCCACTCTTA  57 94
      HH0312  307852 ..  307872 +  -4.1  -3.29406   TTCTACCCTGCTTTA            TTACAAAGA CTT TCTTTATAA            ATCTTTTTTATTTTC  50 5
        secA NONE
      HH0318  316452 ..  316468 +  -3.7  -3.36878   ATGAATAATGCAATA              GTATCTT TTT AAGAAAC              TTATAAGTAAATAAA  49 33
      HH0319  316824 ..  316838 +  -8.6  -3.09823   GGGAGTAACTCGCCT               TGTGGA TAT TCCACA               TATCGTTTTCCACCC  70 57
         pgk NONE
      HH0328 NONE
      HH0329 NONE
      HH0330 NONE
        panD NONE
        ybaB  328639 ..  328655 +  -5.2  -2.72855   ACGGATTTAAATATC              TTTGGT GGGAA ACCAAA              TGGTTAAAAACTTTC  52 2
      HH0333 NONE
        ispA  330592 ..  330606 +  -4.3  -2.72661   TATTTCAAGGATATT               GAATG AAGCG CATTC               TCCTTACCAATGATG  46 20
        surE NONE
      HH0336 NONE
      HH0337 NONE
      HH0338  333110 ..  333126 +  -5.3   -3.0663   TGTGATTAAAACTAT              TTTAATA CCC TATTAAA              TATGCTTATTATTCA  54 32
      HH0339  333654 ..  333683 +  -3.6  -3.37975   TACTCTTTAAAAATA       TTCCCCATAGCAC AAAAA GTG-TGCGGGGAA       TTATGAGTGATGCAT  49 31
      HH0340  335798 ..  335821 +  -7.6  -3.24976   GCGGGACTTGATGAA          GGAAGTAAAA ATAC TTTTATTTCC           TGTGTTTCACACATT  66 108
      HH0344 NONE
        glnP  337651 ..  337679 +  -2.4  -2.55017   CTCGGCTCTTACAAG       GGGTGC-TTCTCA CGCT TGAGATTGCGCTC        ATCTCTATTATTTTA  39 71
      HH0346 NONE
      glnQ_1  339130 ..  339145 +  -6.2  -4.09243   TAAGTGCGCTCTGCT              CTTTAC AATT GTAAAG               TTTTCACCCAATGTC  67 145
      HH0353 NONE
      HH0354 NONE
      HH0355  344206 ..  344216 +  -5.4  -4.65916   AAGGAGAGGCTAGCG                 GAAG AGA CTTC                 TTTTATTGAGCTGCA  70 500
      HH0370  362922 ..  362938 +  -9.5  -2.62983   TCGAACCCGCGGCCC              CAACCTT GGC AAGGTTG              TGCTCTACCACTGAG  73 510
      HH0371  363134 ..  363169 +  -7.8  -3.59262   ATTTATAATCAAGCA    GATTCTCTAAATAATG CTTT CATTATATAAAGAATC     TTTAACAATGTAAGG  72 70
      HH0372 NONE
        murC NONE
      HH0374 NONE
        mutS NONE
      HH0376 NONE
      HH0377  369782 ..  369811 +  -3.6  -2.90941   CCGGCACGCTTAAGC       TCCTTTTGGGTT GTGCTA AATCCAAGCGGA        TGTATCAAATGTAAT  46 378
        dcuA  371645 ..  371676 + -11.1  -3.54129   ATATATTTAGCTTAA      CTTGATAGAATCT AAATGC GGATTCTATCAAG       TTTAAGGAGCATATA  87 31
        galE NONE
      HH0381 NONE
      HH0382 NONE
      HH0383  375897 ..  375908 +  -4.4  -2.75992   TAAAATAGAATGGTA                TGCT AAAA AGCA                 TCATATTAAATAGAG  47 1
      HH0384 NONE
      HH0385 NONE
      HH0386 NONE
      HH0387 NONE
      HH0388 NONE
      HH0389 NONE
      HH0390 NONE
      HH0391 NONE
      HH0392 NONE
      HH0393 NONE
      HH0394  381821 ..  381832 +    -3   -2.7035   AGGTTGTATCTACGC                CAAA CATC TTTG                 TGCTGTATGAATCAA  41 324
        acoE NONE
        prpB NONE
        prpC  386548 ..  386574 +    -3  -4.82154   AGATAAAAAGGCATT        TGTGCCATTGC ATAATC GCTA-GGCACA         TTTTTAATCTAAATT  64 4
        prpD NONE
      HH0400  388673 ..  388685 +  -7.7  -3.23869   GTATAACCCCCTCTT                GAAGC ATA GCTTC                TCTTATACCCTCATA  69 75
      HH0406  391884 ..  391897 +  -2.3  -3.69354   TTTTACAATCCTCGC               GCCTC TTAA GAGAC                TTTAAAATTATAAAA  47 43
        ureA NONE
        ureB NONE
        ureI NONE
        ureE NONE
        ureF NONE
        ureG NONE
        ureH  397636 ..  397646 +    -4  -2.74012   AAAGCACGCATAAGG                 CAAA TTC TTTG                 TGCTTCACCTCCTGA  45 251
      HH0418  404715 ..  404738 +  -6.1  -3.48276   GACCTAAAGATATAA          TCTCTCTTT AATTTG AAGGAGAGA           TTATATGCAAAAGCC  63 61
        proB NONE
         fmt NONE
        birA NONE
        parA NONE
        parB  408879 ..  408898 +  -5.2   -3.6834   CTTTAAGGTTTAATA            TATTTTAA CTTG TTAAAATA             TTTCCAAGTTTTATT  59 47
        atpF NONE
       atpF' NONE
        atpH NONE
        atpA NONE
        atpG NONE
        atpD NONE
        atpC NONE
      HH0431 NONE
      HH0432 NONE
      HH0433 NONE
        tolB  417607 ..  417644 +  -2.9  -4.56133   ATCCAAGCTTTTGAT   TGGTAAGATATTTACTTT TAT AGCGTAGA-ATCTTGCCA   TTTTAATTCTTAAAG  60 20
      HH0435 NONE
      HH0436 NONE
        slyD  419576 ..  419593 +  -3.5  -3.48276   AATAAAATCCTAGAA             TCTAAAT GTAA GTTTAGA              TTCTCTGCAAGGAGA  50 51
        fliQ  420003 ..  420016 +  -2.4    -3.965   TATTAATTTTTAGCC               TGTG CAAACT CACA                TTATTAATTTTGCAA  51 28
        murB  421277 ..  421287 +  -2.6  -2.74894   TTTATTATAAGGATT                 TTTT GCT AAAA                 TCGTGTGCTTATTTT  41 507
        secG NONE
         frr NONE
        thrS NONE
        infC NONE
        rpmI NONE
        rplT  425304 ..  425321 +  -9.9  -4.07562   CTAAAATAAAAATAA             GGCAAGA TAAA TCTTGCC              TTTATATAAACTTTA  91 32
      HH0446  426929 ..  426941 +  -4.9  -3.55801   ATATAAAAATGGTTC                TTTTG CTT CAAAA                TTTGGCACAATTACT  57 339
        ftsK  434982 ..  434994 +  -4.9  -3.34962   AAATGATTAATAAGT                GTTTA ATT TAAAC                TTATAAAATCTCACA  53 31
        htrA NONE
        cheR NONE
        cheB  438262 ..  438272 +  -5.4  -2.64856   TAAAATTTTTTGAGC                 GCTT CAC AAGC                 AGTTTTATCTTGCTT  51 247
         alr NONE
        flhA NONE
      HH0468 NONE
      HH0469  454118 ..  454134 +  -2.3  -3.53012   GAGTGATGAGAAACA              TCAAATG TGC CATTTTA              TTTAGCGGAAACGGA  45 48
        purN NONE
      kefB_1 NONE
      HH0472  457293 ..  457309 +  -6.7  -3.48024   TATTTCCTTACGCGC              TTAATAG ATT CTATTAA              TCTTTGATAATGAAA  65 9
      HH0473 NONE
      HH0474  461186 ..  461204 +  -6.2  -2.66733   CTGCCAATACTTGCT             TATAATAT CAA ATATTATA             TAATCTCCATTGAAC  57 174
      HH0475 NONE
      HH0476  462199 ..  462211 +  -6.3  -3.68244   TCTCAAAACCACAGA                TTCTC ATT GAGAA                TTTAAGATTAATGAT  64 150
      HH0477  462669 ..  462681 +  -4.9  -2.78792   TAAAAGTGACTAAAA                TCTTA TAT TAAGA                AATTTTTATATATTT  50 15
      HH0478 NONE
      HH0479  464334 ..  464360 +  -2.4  -3.96618   CTTATCTACAACCTC         TTTATAGTTTTA TAT TTAACCTATAAA         TTCTTTAAAATTCCA  51 0
      HH0480  464510 ..  464521 +  -4.4  -4.06786   ATTTGATTGACATTT                TGAG CAAT CTCA                 TTTGTAGTATTCGCT  61 54
      HH0482  468118 ..  468129 +    -3  -3.74303   AGCAATAATATAGGC                GATT TTTA AATC                 TTGCTTTTGACTTTT  50 369
      HH0484 NONE
        hisH NONE
      trxB_1 NONE
        dapB  472976 ..  472988 +  -3.5  -4.12315   AGGATGCACTTGAGA                TTTAA GCT TTAAA                TTTGCTTGTTGGTTT  57 21
        purF NONE
      HH0489  475834 ..  475850 +    -3  -3.13813   CCATTGTCGTAGTAA             GATGAGC ATAC GC-CATC              TAGTTTGTCTCTTTT  45 415
      HH0496  482616 ..  482631 +  -4.8  -3.06315   CTTGCATTTCTAAGA              TTCTAT ATTT ATAGAA               TCTTAACCCTCTTGC  52 28
        yigC  484552 ..  484573 +  -2.4  -4.53602   TTACATTAAAATATG           CTTAAGTT AATAAA AATTTAAG            TTTCTTTACTCTAGA  58 32
        rplM NONE
        rpsI NONE
        ycbL NONE
        motA NONE
        motB  487679 ..  487689 +  -2.6  -2.71483   CAAAACTCGCAGCAG                 TAAT CCC ATTA                 TCCTTAAGCAACTCT  40 23
      HH0503 NONE
      HH0504 NONE
      HH0505  489068 ..  489090 +  -2.1  -4.58283   TGTGCCTCTTGATCG          GC-GTGCA-AT TTC ATCTGCACCGC          TTTTTGAGAGGCTTC  61 462
      HH0516 NONE
        cysS  500328 ..  500344 +  -5.1  -2.80796   TTTCACACACAATCT              CCTTATC AAG GATATGG              CTTTCAATACTAAAA  52 191
        pyrB  503348 ..  503358 +    -4  -3.30243   CATAAAATGTTAGAA                 TACA TAT TGTA                 TTCTAAAAAATACGT  50 70
      HH0522  504769 ..  504796 +  -5.8   -2.7361   TATAATGCTGGCTCA        TAGAATCTTA CCTAACAT TAAGATTCTA         TAAATTTATCATTAA  55 57
        cdsA NONE
         dxr  506825 ..  506838 +  -3.1  -5.16151   AAATCAAACAAATTT               GTTGT ATAT GCAAC                TTTTTGTTGCATTTG  68 39
      HH0525 NONE
      HH0526 NONE
        thrC  509286 ..  509299 +  -2.3  -4.27259   AAAATATGGTAAAAT               GCGCT ATAA ATCGC                TTTTAAATGTGTATA  54 50
        purE NONE
      HH0529 NONE
      HH0530 NONE
        glyQ NONE
      HH0532 NONE
      HH0533 NONE
      HH0534  517292 ..  517315 +    -9  -3.50572   TAAATCCTGCTAGAA          TCCTTAGGAT TTAC ATCTTAAGGA           TTCTCTGCAATAAAT  76 465
      HH0535  518362 ..  518378 +  -8.1  -2.98814   CCCTTACACCTTGCT              CTTTTGT AAC ACAAAAG              CTTTGTGGCTTCATA  69 48
        rpsF NONE
         ssb NONE
        rpsR NONE
      HH0539  521899 ..  521919 +  -4.8  -3.63515   TAAGAGAAATATCAC           GCC-CATTT TATC AAATGTGGC            TTATTACAAATGGAG  57 108
      HH0540  522886 ..  522910 +  -2.1   -2.7464   ATGCTCTGTTAAATC          TGCAATTCTTT GTG AAAGCAATGCG          ATTTGCACCTCACTT  40 189
      HH0557  535188 ..  535200 +  -4.9   -3.3506   AAATCCCGCAAAATC                TCTTA GTA TAAGA                TTGTAAGGCTTTAAG  53 15
        trpS NONE
      HH0559 NONE
        glnA  539520 ..  539536 +  -5.7  -4.84761   AATTTCACGCATTAT              GCTGGGC AAT GCCTCGC              TTTTTCTAAAAATAT  75 228
      HH0562  540395 ..  540417 +  -5.6  -3.62613   AATATTTATTAAAGC           TACAAGGATA ATG TAGCCTTGTG           TTAATTATCTTTTAT  62 15
         tig NONE
        clpP NONE
      HH0568 NONE
         def  548032 ..  548043 +  -5.8   -3.2032   AAGCAACTTTTACAA                GAGG ATTG CCTC                 ATTTTAGTATCACCG  57 111
      HH0570 NONE
      HH0571  550128 ..  550138 +  -5.4  -2.99545   TGGACAATTATGTGG                 CTCA AAA TGAG                 TATATCCTATATCAA  53 371
      HH0579  556276 ..  556286 +  -5.4   -3.1247   GTTTTTTCAAAAAAA                 GAGT TTT ACTC                 TTAAGTGTGCGACGT  55 192
      HH0584  561218 ..  561232 +  -2.1  -2.84325   CAATAGGGAGCAAAA               TTGCA ATGAG TGCAG               TAGTATTTAAAAAAC  41 285
      HH0586  564854 ..  564882 +  -3.9  -3.85698   AATTTCTCCGGGATA        TTGCAAAGTAGAT TCT ATCTCTTTGGCAA        TTTCTCGCGCAAGAA  56 170
      HH0589 NONE
        ftsY NONE
      HH0591  569918 ..  569932 +  -4.4  -3.36715   AAATAAAAACTTTGA               TTTTTT AGT AAAAAA               TATTATAATTGTATC  50 59
      HH0592  571758 ..  571780 +  -6.2  -2.52464   TTCCACCACCAGCGC           ATACTCCCCA CAA TGGGGAGAAA           TCAATTAAGAAAGGA  57 269
      HH0600  580452 ..  580462 +    -4  -4.03234   TTGCAAAAATTGTGC                 GAAT ACA ATTC                 TTTGTATACGAGCCA  58 310
      glmM_1 NONE
      pyrC_2  594961 ..  594978 +  -4.1   -3.8647   TCATTGAGACTTGGA             TAAGCTC TAGT GCGCTTA              TTTGCTATCCTACCT  56 310
      HH0616 NONE
      HH0617 NONE
        lysC NONE
      HH0619 NONE
        holB  598965 ..  598984 +  -2.1   -5.0925   CATAGGACAAAAGAT            TATGAGC AAAAAA GCACATA             TTTTTGGTTTTGAAA  65 102
        folP NONE
      HH0622 NONE
      HH0623 NONE
      HH0624 NONE
      HH0625  606781 ..  606805 +  -3.7  -3.50995   TTTCTTAGCAAATTG          CAATCAATA TATTCAT TATTGGTTG          TTATGCTAATTTGTC  52 285
      HH0634  613554 ..  613575 +  -5.9  -2.89935   CTGAATATGAGCAAC           TCCGCTTTT CATA AAAAGCGAA            TCTATAAGCCTATTT  56 12
        metY NONE
        metA NONE
      HH0638 NONE
      HH0639 NONE
        waaA NONE
      HH0641 NONE
      HH0642  621626 ..  621637 +  -2.2  -2.93817   TAGGTTCGCTCACGT                CCAG TCTT TTGG                 TCATTATTAAAACTT  42 284
      HH0647 NONE
      HH0648  626926 ..  626953 +  -7.7  -3.34517   CAGATTCTAAACGAT        GCTAGAGCTCC CCTAGA GGAGCATTAGC         TATTTAACCAGGGCT  69 49
      HH0650 NONE
      HH0651 NONE
      HH0652 NONE
        modE NONE
        modA NONE
      HH0655 NONE
        modB NONE
        modC  635410 ..  635427 +  -5.6  -2.54448   CACTTGGTAACTCCC             CTCACT TATGGC AGTGAG              ATGATTTTGTGTATT  51 324
      HH0666 NONE
      HH0667 NONE
      HH0668  647714 ..  647729 +  -3.4  -3.01924   CGATTTTATTATCTC              TTATAA GGGC TTATAA               TGTTAGCGCAACATA  44 10
        argC  648744 ..  648755 +  -4.4  -5.28315   TAGGTGTGCCAAATA                TACC TTAT GGTA                 TTTTTTAGGTTTTAT  75 6
      HH0670 NONE
      HH0671 NONE
        cheA NONE
        cheW  653742 ..  653752 +  -5.4  -3.38991   TAAATGCCGCTAAAC                 TTGC ATT GCAA                 TCTTCTTGCCCCGCT  57 245
      HH0675 NONE
      HH0676  657861 ..  657872 +    -3  -3.01712   AGGTTTTTAGCATTT                GTAT CCAC ATAC                 TATTAGAGAAAGGAA  44 121
         ndk NONE
      HH0678 NONE
        rpmF NONE
        plsX NONE
        fabH NONE
      HH0682  663155 ..  663168 +  -2.5  -2.54186   GCCAATGCTGCAAGA               TTAAA AGCA TTTAA                AATTTTATAAAATCT  40 2
      HH0683 NONE
        msbA  665194 ..  665204 +  -5.4  -4.13767   AGCCTTTTTAAAATG                 CTAC TAA GTAG                 TTTTGGGATAAAAGC  64 110
        frdC NONE
        frdA NONE
        frdB  668772 ..  668798 + -12.5  -3.28924   AAATAACACGATCTT         TCTACCCTTTT ACTTA AAAAGGGTAGA         TTCTAAAGAAACATA 100 35
      HH0688  670515 ..  670534 +    -5  -3.24423   TCAATAACACTATGT            TCTTTAGC AAGT GCTGGAGA             TTGAATCTTCTTCAC  53 164
        fliP  673212 ..  673223 +  -4.4  -2.79878   TCTCCTCATAGGTAA                CCTT GTGC AAGG                 CTTTAAGTAGCTAGG  47 4
        trmA  674642 ..  674661 +  -6.4  -3.27109   ACTATCCATAGAATC            TGGCGTGT ATTT ACGTGCCA             TATTCATTGCATTCA  61 208
      HH0696 NONE
      HH0697 NONE
        rnhA NONE
        rncS NONE
        aroC NONE
        gatA NONE
        guaB NONE
      HH0703 NONE
        fliR  684994 ..  685007 +  -2.3   -2.5007   TTTGAGCATTTTTAA               GCACA GATT TGAGC                GTATTAATGGCTTGG  40 437
      HH0706 NONE
         gmk  687683 ..  687693 +  -5.4  -2.88667   TTAAAGACGAGTTTT                 GGTA TAA TACC                 TCAATTTTTATCAAA  52 63
      HH0708 NONE
        argS NONE
      HH0710 NONE
      HH0711  690621 ..  690649 +  -2.6  -2.90763   TAATACAAAATGCAA        TTTTAGATTTTA TACCC TAGAATCAAAAA        TCTCTAGGGTATAAA  42 6
        cfrA  701392 ..  701410 +  -2.5  -4.00532   TATCACACTTGATTT             TTAAACT ATTCA AGTTTAG             TTTAATCTTTGAGAA  52 22
        fumC  702958 ..  702977 +    -5  -3.60971   TAAAGTGTTTTTAGA            GGAGTAGCC AAA GGC-ACTTC            TTTAAAACTTACAAT  59 49
        dcuB  704448 ..  704488 +  -7.7  -4.12416   TTTGCTTAAGATGTC  TCTATATGCAGGAGCATTC AAT GAATATCCTTGCGTATAGA  TTCTATTTTATTATT  77 32
      HH0724  704576 ..  704608 +  -2.1  -3.24563   TTGATAACATAAAAA      CTATTTTTATTAAAC TTA GTTTAAAAAAGGTCG      TATTATGAACATTTT  44 29
      HH0725  706809 ..  706823 +  -3.6  -4.15788   GTTTATTGAGGTAGT               TATCAT CTT GTGATA               TTTCTTCAAACGCTT  58 164
      HH0729  709934 ..  709944 +  -5.4  -3.68853   TATCGCCTAAATACT                 GCTT TTT AAGC                 TTTACAAGTTTTTGC  60 504
      HH0737  722372 ..  722382 +    -4  -2.87501   TTCTATCACATTTTT                 TTGT GGC ACAA                 TAATCTTTAATACCC  47 5
      HH0738  723255 ..  723281 + -15.4  -4.45544   CTCATTAATTTTTAC         TCCATTGCTTAA AGT TTAAGCAATGGA         TTTTCATTCCTCCCA 100 33
        selA NONE
        selB NONE
      HH0742 NONE
      moeA_2 NONE
      HH0744 NONE
      HH0745  731599 ..  731618 +  -4.2  -4.58773   AATATATCAATCTAC            GCGTAGGC GGAA GCTTAAGC             TTTTAGTTTAATAGG  65 0
      HH0746  732405 ..  732420 +  -4.8  -2.89569   GCCACATTAATGCGC              TTTAAG CGCC CTTAAA               TCATTCGTTTAAAAA  51 289
      HH0749 NONE
      HH0750 NONE
      HH0751  736064 ..  736087 +  -4.6  -3.14132   GATTTTTACAAGTAT          G-GATTAGCAC TTC GTGCAAATCAC          TTGCTACAAAGCAAG  52 19
      HH0752 NONE
      HH0753 NONE
      HH0754 NONE
      HH0755 NONE
      HH0756  738564 ..  738585 +  -7.4  -3.14344   AAAAAAGCTTGCTTG           GCATAAAG GGTATG CTTTATGC            TTAATAAGGAAAATG  65 134
      HH0757 NONE
      HH0758  739448 ..  739466 + -10.2  -3.15129   TTCTACTTTAAGAAA             GTGCGGGA TTA TCCCGCCC             TAGTTTGTTCCTTGA  81 120
      HH0762 NONE
      HH0763 NONE
      HH0764  743445 ..  743459 +  -2.1  -3.51563   TGATTGAAGGAGGTT               TGCTT TGATT GAGCA               TTATATAGAACTTTT  45 18
      HH0765 NONE
      HH0766 NONE
      HH0767  744452 ..  744466 +  -7.8  -4.08692   GCTTTAGGCGTAAAA               GGTGGC TTT GCTACC               TTTTACAAGACATTA  77 34
      HH0768  745125 ..  745139 +  -4.2  -4.08692   GATTTAGGCGTAAAA               GGTGGT TTT GCTACC               TTTTACAAGACATTA  59 72
      HH0769  745531 ..  745544 +  -2.3   -3.4252   CCAAGATAAACAATC               TGTGC CTTT GCCCA                TTGTGCTAGATACAG  45 72
      HH0770 NONE
      HH0771 NONE
      HH0772  748381 ..  748404 +  -5.4  -3.53091   ATTTCATATATGAAA          TCAAAGTGAG AGAT TTTACTTTGA           TTTCAAACGCGAAAT  57 116
      HH0773  750138 ..  750149 +  -2.2  -4.60678   TTTGGCATAAGCCTT                GCTG GATA TAGC                 TTTCTTGTGTTTTTA  61 92
      HH0783 NONE
      HH0784 NONE
      HH0785 NONE
        ftsE NONE
        ftsX NONE
      HH0788 NONE
        flaG  766067 ..  766086 +  -3.6  -3.49209   TTTTTGACAAACAAG            GTTAATCT TTGA AGTTTAAC             TTATAACTTTAATAT  50 21
        fliD NONE
        fliS NONE
      HH0792  768808 ..  768818 +  -2.6  -3.87373   CATAATATAATCCTT                 TTTA TAA TAAA                 TTTATGCAAAATATC  52 53
      HH0793  769204 ..  769228 +  -8.6  -3.37533   AAAATAAGTCTTTCT          TTGCATAGCC TTTTT GGCTATGCCA          TTAGTGCTTTTGAAC  74 34
        gatB  772849 ..  772860 +    -3  -4.59109   CCTATCAAGGCGATA                GATT CCAT AATC                 TTTTTAAAAAATATG  62 369
      HH0797 NONE
      HH0798  779156 ..  779168 +  -3.5  -2.71712   GCTTACAAATAGAGC                TTTTA CTC TAAAA                ATTTAAACAAAGGAA  44 82
      HH0799  780574 ..  780598 +  -2.3  -4.53398   GTTTGTTAATAAAAA          TTTCTTATA CTTTACC TATAAGGAA          TTATTTTTGCTATTC  58 90
      HH0800 NONE
      HH0801 NONE
      HH0802  782584 ..  782596 +    -2  -3.09844   TGCATACATAATAAA                TAGA TAACT TCTA                CTTTTAAAATATCAA  42 159
        hypA NONE
      HH0809 NONE
        lpxB NONE
      HH0811  791104 ..  791116 +  -3.4  -2.92192   CGATAAAATCAAATT                GATG ATGCA CATC                TCTAATTACCTGCAA  44 274
        comL NONE
         lon  822665 ..  822677 +  -6.3  -2.73468   AAAGCGGTGTAGAGA                CGATT GCT AATCG                TGCTTGGAGGTATTC  54 299
      cysK_2  826513 ..  826526 +  -5.2  -3.14132   CCGTCTTTAAAACCG               CGCC ATTTGC GGCG                TTGCTCACAAGCAAA  54 146
        glmS  834673 ..  834685 +  -4.8  -2.57876   TTCATATACTTGTGA                GTGG CTAAA CCAC                GATTTTATGGGTTTT  49 210
      HH0857  837431 ..  837442 +    -3  -2.64472   GAACTAAGTAAATCC                CTTT GCAA AAAG                 TGGGTTTAGCCCATC  42 34
      HH0858  837573 ..  837595 +  -4.2  -3.40175   TTAGCATAATATTCC           TTACTGCAAA GCC TTTGTAGCAA           TGTCTTTTGCAAGAT  52 37
      HH0865  846221 ..  846233 +  -3.5  -4.29106   ATCCTCTTGATTTGT                TTTTA AAT TAAAA                TTTATTAATATACAC  60 31
      HH0866 NONE
      HH0867  846891 ..  846903 +  -2.7  -2.92653   TCACCACTATACACA                TATCG GCT TGATA                GTTTCTACACATCCT  42 102
      HH0868  847081 ..  847093 +  -7.7  -5.07652   TTGAAGCACAATTAT                GGCTT GGA AAGCC                TTTTATTTTAAGCGC  90 2
      HH0873  851711 ..  851725 +  -2.8  -2.95476   TAGTTAGCAATAAAC               CACTTT AAA GGAGTG               TCTATGGTAAATGGT  42 98
        flgM NONE
      HH0875 NONE
        flgK NONE
      HH0877  855419 ..  855434 +  -2.6  -3.62235   CGAGATTCTCATTTA              TGTATG CTTT CATATA               TCTCTTTTATTTCAT  48 472
      HH0887  865691 ..  865715 +  -4.3  -3.07455   GTGCAATAGATTCTG          GCACACAATAA TTA TGATTTTGTGC          TGTAATTTCTACTGC  50 209
         fur  871798 ..  871808 +  -5.4  -2.55505   CTCTCCTAATCGTAT                 CTCT GCA AGAG                 CATTATTTTTACATT  51 431
        flgH NONE
        neuA  877605 ..  877628 +  -3.3   -4.2354   ACACCAACTTTACGC          TCAAAAGAT AATATC ATTTTTTGA           TTATTTTCAAATTTA  59 221
      HH0906 NONE
      HH0907 NONE
      HH0908 NONE
      HH0909 NONE
        miaA  884971 ..  884990 +  -4.9  -3.71917   TATTCTTCAAGAACT            CGTGCAC TTTCTT GAGCACG             TTTAAAATTTGCCAT  59 150
      HH0914  889461 ..  889474 +  -3.1  -4.87665   TCTATTAATTTTTTT               CCTAT TTCA GTAGG                TTTTTCTAGGTCAGG  67 289
      HH0918  891327 ..  891339 +  -6.3  -3.05384   GAGGGGTGTTAAGTT                TGAAG AAT CTTCA                TTAGATACACAAAAG  60 52
      HH0920  893592 ..  893614 +  -6.4  -2.53263   AGCAAATCCCTAGCG           TAAAAACCTA TTC TAGGCTTTTA           TCGCTTAAGGATAGG  57 51
      HH0921 NONE
      HH0922 NONE
      HH0923 NONE
      HH0924  895847 ..  895861 +  -2.9   -4.1552   AATGCCCTATTCTTG               CTTTT TTTGT AAAAG               TTTATTCAAGCGATG  53 39
        murG  899513 ..  899523 +    -4  -3.92694   CCTTTAAATAACTTG                 CTTT AAT AAAG                 TTTGCTATACTTTTA  57 60
        lexA NONE
      HH0929  901218 ..  901231 +  -3.1  -5.75822   GTTTGTTTGATTTTT               TTGCT AAAG GGCAA                TTTTTTTCATTTATC  83 191
      HH0930  904028 ..  904038 +  -2.6  -5.26918   GAAATATAGAGGGAG                 TATA ATC TATA                 TTTTTTATCGCATCT  74 78
        valS  909479 ..  909490 +  -2.2  -4.06384   TCATCATCGCTACAT                TGCC GCGA GGTA                 TTTATAATCTTGGGC  52 297
      HH0934  911017 ..  911033 +  -6.5  -2.56728   AACGTAGATAGTAAA              GTTTCGC TCG GCGAACC              CTTCCTATGCGTAAT  57 93
      HH0941 NONE
      HH0942  915056 ..  915079 +  -6.2  -4.43844   CATCTTATAATGAAT          TGTTA-CTATG GCT CATAGCTAACA          TTTTGTAGCTCATAG  74 41
      HH0949  922261 ..  922271 +    -4  -4.91109   TGAGGGTTTATAGGA                 GATT GTA AATC                 TTTTTATGCTAGACA  70 28
        trmU  930201 ..  930217 +  -4.5  -4.14243   TTTTTCTGCTATAAT              CTAAGTA GAA TATTTAG              TTTTGGAGTAGCATA  62 110
      HH0957  930694 ..  930705 +    -3   -5.1417   CTTACAGATTTAAGA                TTCA TATT TGAA                 TTTTTACTTTTATCA  70 95
      HH0959 NONE
      HH0960 NONE
      HH0961  932631 ..  932649 +  -4.7  -4.53334   CTAAGATTAAAGCTT             TTAGAAT ATCTA ATTCTAA             TTTAATTTTTTCTTT  68 414
      HH0965 NONE
      HH0966  936003 ..  936019 +  -2.3  -3.24105   AAGTGGAAATTACAT              TTGAATC TCC GATTAAA              TAATTTCTTTATCTA  44 6
      HH0967  938005 ..  938017 +  -4.1  -4.19879   CAAGTAACTACATAT                TCAGT TCA GCTGA                TTTTGGACATTTTGT  61 128
        argD NONE
      HH0970  941025 ..  941035 +    -4   -2.8092   ATATAAAAATAGAAA                 CAAA GCT TTTG                 TATAGTAAAGTATTA  47 46
      HH0971 NONE
      HH0989  965252 ..  965263 +  -4.4  -2.53015   AATGCCTTAGCAGAG                GCAA GCTC TTGC                 TCACTTACCCCCTGT  47 226
        hemH NONE
      HH0997 NONE
      HH0998 NONE
      HH0999  978649 ..  978678 +  -4.3  -3.53444   ATACAAAGAATCGTG       CTATAATCTAGGA CTCC TCCTTGATAATGG        TTTAGGCGGAGATAA  52 288
      HH1002  980928 ..  980953 + -12.1  -3.69252   AAATAATCCACTACA         TTCTCTATTGA AACA TCAATAGAGAA          TCTTCTTTCTATCTT  95 35
        nadE NONE
        lpxK NONE
         bcp  986604 ..  986632 +  -4.8  -4.49838   AGCTAGCTCTAATAA        GATTCTATAA TTTCTCATT TTATAGAATC        TTTGTCTTTGTTATT  67 41
        moaA  996847 ..  996865 +  -3.2  -2.69798   TAAATGAGATTCTAA             GATTTTAT ACT ATACAATC             ACTTTTATTGTATAT  42 66
      HH1021  998085 ..  998131 +  -2.4  -4.46926   ATTTTTGCTGTAATG GCTGTGAGAGTGTGTATTTTT TACTCC AAAAGTCCTCACTCACA-AGC TTTTATGATAAGCTC  56 123
      HH1022 NONE
      HH1023 1001736 .. 1001757 + -10.3   -3.5774   CCTACCTTCATCAAA           CTAGATTCT ATAT AGAATCTAG            TTTGAAACCTTAACT  85 53
      HH1025 1004980 .. 1004992 +  -6.3  -5.63374   ATAAAAGGGCTCCAG                CTTTG CAA CAAAG                TTTTTTTGCTCTTCA  91 343
      HH1027 1006650 .. 1006667 +  -7.1  -3.53012   GTTAGGGAGTTTTTC             TAGGATT CTAA AATCCTA              TTTCAAAAACGAGCG  68 23
      HH1028 1007663 .. 1007679 +  -8.1  -3.66844   GTAAAAGTTCGACTT              TATCGAT TTT ATCGATA              TTATTAAAATATCGG  74 310
      HH1035 1015332 .. 1015342 +  -2.6  -4.75309   AAGCTATTAAATATA                 TTTT GGT AAAA                 TTTTCTTAAATTTAA  62 75
      HH1036 NONE
         ogt NONE
      HH1038 NONE
      HH1039 NONE
      HH1040 1021021 .. 1021036 +  -4.8  -3.41602   AAAGATATTAACTAT              TTTTTC GCAA GAAAAA               TTATGCTAAGCTACC  55 1
      HH1041 1021852 .. 1021862 +  -2.4  -3.63073   TGTTTTTCTATCTGC                 GCGG CAA CCTC                 TTCTTGCACACTCTC  47 434
      HH1045 NONE
      HH1046 NONE
      HH1047 1025988 .. 1026008 +  -4.7  -3.47927   CTTAGAGGCTTTAGT            GCCTTGTAA CCA TTGCAAGAC            CTTTTTGCTGCTTAC  57 334
      HH1049 1027963 .. 1027986 +  -6.1  -4.58395   GCGCTGGTGTTTCTG          TGTGGCAAA AGAATA TTTGCCATA           TTTTTCAAAAATAGC  76 128
      HH1052 1029809 .. 1029821 +  -2.7  -3.10474   ATAGAGCATTGCACG                CTTGA AAA TTAAG                TCTTAGAATCTTATA  43 75
      HH1054 1030603 .. 1030624 +  -2.9  -5.07652   GGCTGTATTCCACTC           GTGGAGGCA CTTC TGCATACAC            TTTTCTTTTGAGCAA  70 244
      HH1057 1031683 .. 1031714 +    -3  -3.49048   TCTAAATGATATAAT      GGCACAGATTTTAT GCAA AAAGATTTTGTGCC       TATTCTTCATTACAA  48 43
      HH1058 NONE
      HH1059 NONE
      HH1060 1032931 .. 1032944 +  -3.1  -2.79248   AAACTTGCGGTAAAT               TAGCC TTTT GGTTA                TAATATTAGATTTGG  43 78
      HH1061 NONE
      HH1062 NONE
      HH1063 NONE
      HH1064 1037468 .. 1037478 +  -2.6  -3.41051   AATTTATCATTGAAG                 TTTT CAG AAAA                 TTCTGCTGAGAGTGA  46 55
      HH1065 1038719 .. 1038729 +  -2.6  -3.40382   TGTTTTTTTCCCAGC                 TAAA GCC TTTA                 TTGTAGGATTTAATC  46 378
        glyS NONE
      HH1068 1042459 .. 1042470 +    -3  -3.63228   ATTTATAAAAAAACT                TTAC GTTG GTAA                 TTACTTTATAATCAA  50 14
      HH1069 NONE
      HH1073 1045778 .. 1045792 +  -4.2  -4.08064   GGCGATATTTAGTAA               TCGTGC GCC GCACCA               TTTTAAGAGCAAATT  61 124
      HH1078 1050277 .. 1050298 +  -5.8  -2.99325   AAAAATACGCCCTCA           CTTCGTGC TACCAC GCGCGGAG            CTTTCATTGTAAGCA  56 459
      HH1080 NONE
      flgG_2 1051632 .. 1051642 +  -5.4  -4.87133   CCTCCATATCAAAAA                 GCAA TGT TTGC                 TTTTGTTTAGCAAGT  75 187
      HH1089 1060430 .. 1060441 +  -2.2  -3.63968   AAAAGGAATATCTTT                TGCT TATA AGCG                 TTTAGAAATTTACAC  47 9
      flgG_1 NONE
      HH1091 NONE
      HH1092 NONE
      HH1093 NONE
      HH1094 1065887 .. 1065908 +  -6.7  -3.16676   CAATTAATAAGCAGA           TTGCTAAAG CCAC TTTTAGCAA            TATTCCCTTGATGAA  61 368
        lpxD NONE
        sdaC 1071589 .. 1071599 +  -6.8  -2.89361   AGAATCTGCTTGCAT                 CTCG TCT CGAG                 TAATCTTTACTCTAT  58 182
      HH1105 NONE
      HH1106 NONE
      HH1107 NONE
      HH1108 1079573 .. 1079587 +  -2.1  -2.78058   GCAGATAAGAATCCT              GC-TGC CTTT GCACGC               TCATATTCACTTGCT  41 335
        ruvC 1082638 .. 1082663 +    -2  -5.32944   AACCCTTCTAAAGGC         TGTATATG AAACAAAAAA CATATACA          TTTTTTGATTCTCAA  68 17
      HH1112 NONE
      HH1113 1084649 .. 1084664 +  -3.2  -2.87622   ACTATCGTTCCAAAA              ACCCTA TTTA TAGGGA               ATTATTATGAAAATA  43 0
      HH1114 NONE
      HH1115 NONE
        gspE NONE
      HH1117 1089585 .. 1089604 +  -5.8  -3.40403   TTACCTCCTCCACAC            TCTTA-GCG TGG CGCATAAGA            TTGTGCTCAAGCAAG  59 155
      HH1119 NONE
      HH1120 1091390 .. 1091406 +  -4.5  -3.42241   AAGGCACTTTAGAAG              TAAGAGT GGC ACTTTTA              TTATGAATATATGTT  53 132
      HH1125 NONE
        dnaN NONE
        gyrB 1098515 .. 1098528 +  -5.3  -4.14977   CCAAACACTTCAATA               TGGAT TCTT ATCCA                TTGTTTATACTCTTC  65 321
      HH1139 1106832 .. 1106848 +  -5.9  -2.52896   AGATTTCTTAGAAAA              TGAGTTT AGC AAACTCG              TAGATTCAGGGCTAA  54 30
         tal 1107908 .. 1107918 +    -4   -3.3167   TTTGGGCGTATAAAC                 TTCT CTA AGAA                 TCTTAAGTTTTTCTT  50 168
        folK NONE
        flhF NONE
      HH1144 NONE
      HH1145 1112009 .. 1112019 +  -5.4  -2.52795   ATGCACAAGATGAGC                 TTGC TTT GCAA                 TACCTTCCGGCAGTT  51 98
        fliA NONE
        fliM NONE
        fliY 1114879 .. 1114893 +  -7.2   -4.5774   AAAAATAAGAATGTC               TGTGAT AAA ATCACA               TTTTGATTATTAATG  81 362
      HH1150 NONE
      HH1151 NONE
      HH1152 1117912 .. 1117929 +  -2.7  -2.94199   TTGCAATCACATCTT             TAAGTGC AGCT GCATTTG              TATCATTAATGCGTG  43 369
      HH1155 1121068 .. 1121082 +  -7.2   -3.2115   GCACGCTATTAAAAT               GCTTTT GCC AAAAGC               TTAATCCCTCATTTA  63 514
      HH1158 1124388 .. 1124409 +  -3.7  -4.48823   TAAGTTTAAGTTAAT           GCTCTTG TGCATTTT CAAGGGC            TTTTGTAGCTTCATT  62 38
      HH1164 1129730 .. 1129740 +    -4  -3.79519   GCAAGGGCATTTAGA                 TTCT TAT AGAA                 TTTAATGATCAAATT  55 100
      HH1165 1132299 .. 1132314 +  -2.6  -3.05029   AAAATCAACAATGCG              CAATAA TACT TTGTTG               ATATTTTTCGTTATT  42 108
         cad 1133866 .. 1133881 +    -4    -2.914   ATAGCCTGAATGGTT              GCATCGA CAT TCG-TGC              CTTTGCTATCATCAA  46 391
         pgm 1137747 .. 1137757 +  -3.2  -4.40184   ATTGTGCGGATTATA                 GGTG TGC CATC                 TTTATCTTTGATTAG  62 324
      HH1175 NONE
        hisF NONE
      HH1177 NONE
      HH1178 NONE
      HH1179 1145325 .. 1145338 +  -5.3  -3.13867   AGAAAAAAAGAAAAA               TATGC TTGT GCATA                TATGTTGCTCAGTAG  54 53
      HH1180 1146446 .. 1146458 +  -2.7  -2.50545   CATATTAAAATTTTT                TGGTA GAA TATCA                CATTTGTTATAAGGA  40 33
        fabZ NONE
        lpxA NONE
        clpX 1149105 .. 1149116 +    -3  -3.08977   AGAATGTATAATGCA                CAAA TTAT TTTG                 TAATATTTTTTAAGG  45 74
        mreB NONE
        mreC NONE
      HH1186 NONE
      HH1187 NONE
      HH1188 1156513 .. 1156529 +  -2.3  -2.80492   TGTGCTTTTGCTGAA              TATCTCT TGA AGAAATA              TCATTGATGATAGTA  41 378
        ileS NONE
      HH1191 1160625 .. 1160637 +  -3.4  -3.05596   CTTGTTTTTGTGCCT                TCTC TTGTT GAGA                TTGGATACAGCCATA  45 460
      HH1193 NONE
      HH1194 1161585 .. 1161611 +  -3.1  -4.28791   CCTTATGAGTTAGGA        G-AGTGTGAATG AGAA CATTAACACTAC         TTTATCTTATGCCTT  57 87
      HH1195 1162823 .. 1162843 +    -7  -2.56475   TAAACTCTGCTCGTA            TAGAATCT TGCTT AGATTCTA            GTTCATCTGCGATTG  60 407
       groES 1168615 .. 1168628 +  -2.5  -3.11302   ATGATATTTTGGGCG               TTATT GAAA AATAA                ATTTTAGAATCTTAA  43 12
       groEL 1170314 .. 1170349 + -13.6  -5.18357   ATCCCCCTTGCTTTT    TGAGTTTATAGAATCT GTGT AGATTCTATAAACTCC     TTTTTTACTAGCTTA 100 40
        ilvC 1175018 .. 1175028 +    -4  -3.85698   TTAAAATTGTTTATA                 GTAT AAA ATAC                 TTTATAAAAGGAGGG  55 73
        ktrB NONE
        ktrA NONE
        bioA 1181143 .. 1181160 +  -3.5  -4.06719   GTGCTTGATGCAATC             TTAGAAG ATGA TTTCTAA              TTTATAATAATTTTT  57 8
      HH1217 1186480 .. 1186500 +  -6.9  -2.91888   TTTCATAAGAGGGTT            GTGCTTTTG CCT CAAAAGCAA            TGATTTGAGGAATTT  61 267
      HH1219 1187956 .. 1187966 +    -4  -3.86944   ATACGTTCGCGAATA                 GAAT CAA ATTC                 TTTCATCGTTGTGGG  56 120
        argG NONE
      HH1222 1191833 .. 1191844 +    -3  -2.89339   CATACTAAACTTTAG                CATT ATAT AATG                 ATATTTTAATTGATA  44 44
        minD NONE
        minE 1192952 .. 1192974 +  -3.6  -2.87881   TTTATTTTTTGTGGT           TTTATATG TATATAC CATATAAA           TGTGTGGGCAGATTC  46 56
      HH1226 NONE
        dprA 1194766 .. 1194777 +    -3   -2.6415   ACAACTTTAATTTTA                TTTC AAAG GAAA                 CTTATGACTGATTTA  42 70
      HH1228 NONE
      HH1229 1195641 .. 1195657 +  -2.9  -4.25104   ATTTTAAGTGGGGGG              GGGGGGT ATA ATTCTCC              TTTTACTGCAAAAAA  55 128
      HH1230 1196383 .. 1196401 +  -7.5  -3.33511   CTTGAACTTTTGGGG             GAGAACT ATGAA AGTTCTC             ATTATTTTTGTAATT  66 271
      HH1231 1197873 .. 1197891 +  -3.8  -4.18367   ATCAGTCGTGCTATT             TTTTGCTC TAT GGGCGAAG             TTTATCTCTCTCATA  61 336
        speA NONE
        cysE 1201207 .. 1201233 +  -2.4  -5.27023   CTTCGCCTAATACAT         TAAATCCAAATT TAT AATTTGCATTGA         TTTTATTTTTGAGGT  73 522
      HH1240 1204879 .. 1204908 +  -2.3   -3.2653   AAGTTTTAACTTTAA       TTAAACTTAATTA AGAA TATTCAAGTTTAA        TTGGCTTATAATTGC  44 39
        gdhA 1206359 .. 1206389 +  -5.5  -4.87052   TACAATCCTAATAAA       GAAGTTGAGTATT CTAAA GATGCGCAACTTC       TTTTCTTAATTTCTA  77 54
         ndh NONE
      HH1244 NONE
        purM NONE
      HH1246 1211619 .. 1211631 +  -3.3  -3.97753   TAAAGAAGGTGCAAA                CTAGC TAT GCTTG                GTTTTTTTGCTGTTT  54 22
        aroE 1212451 .. 1212461 +  -2.6  -3.73107   CCTACGAATTTATGT                 TATA ATG TATA                 TTTAAGATTTAATCA  50 45
        gatC NONE
         ung 1213639 .. 1213649 +  -5.4  -3.16668   CACAAAGGCGCAATA                 GAGA GAA TCTC                 TTGATAAACGTGTTG  55 195
      HH1251 1216750 .. 1216766 +  -6.5  -4.22369   TTTGGCATAGGTGGG              GGGGTGA TTA TCGTCCC              TTGTTTGCTTTTGCT  72 171
      HH1252 1217461 .. 1217489 + -10.7  -3.84644   ATTTAATAATCATTT        TATAAATTAATAA TAA TTATTAATTTATA        TTTAAGATTTTTTAT  91 35
      HH1254 NONE
      HH1255 1219816 .. 1219826 +    -4  -3.50103   GACAACTTTTTTACC                 CTTT AGA AAAG                 CTTTGTTGTTTTTTT  52 20
        fixN NONE
        fixO NONE
        fixQ NONE
        fixP NONE
      HH1260 NONE
      HH1261 1223559 .. 1223578 +  -2.9  -3.17051   TCCTGATTTCTTTTT            GCATTTG GTTTAA TAAATGC             TCTTGCTACTAGGGA  43 13
      HH1262 NONE
      HH1263 NONE
      HH1264 NONE
      HH1265 1226031 .. 1226041 +  -2.6  -2.77416   AAACGTAAAGGATTC                 TATA TGA TATA                 TGCTATATTAATCAT  41 85
      HH1266 1226354 .. 1226364 +  -4.6  -3.85209   TTTGCGTATTACCAA                 GCGC TAT GTGC                 TTCTTGTGCCTTAAT  59 1
      HH1267 1227853 .. 1227863 +  -2.6  -3.53012   TAAGTTCTGGACATA                 TAAA GCC TTTA                 TTTCCAGCGAAACCA  48 228
      HH1271 1236747 .. 1236764 +  -2.8  -4.60797   TCTCGCACTTTTGTG             GATAAT CACTTC ATTATC              TTTTATCTCTGGCAC  62 472
      HH1273 1237840 .. 1237852 +  -4.9  -3.50869   GAAGCAAGTTATATC                TATGA ACT TCATA                TTATCTAAAATCATA  55 5
      HH1274 NONE
      HH1275 1239894 .. 1239917 +    -4  -2.73554   AATTTAGTGCGCTTA          CATTTAGA AAAGGAAC TCTAAATG           CTTATAATTGATTCA  47 5
      HH1276 NONE
      HH1277 NONE
      HH1278 1242151 .. 1242163 +  -4.9  -3.36823   AGCCTTAATAGAGTA                TAATG AAA CATTA                TTCAGTTTTAAAAAA  53 33
        mraW NONE
      HH1280 1243536 .. 1243552 +  -7.3  -2.90615   AACCTTGCGGCTATG              CATCCTT AGC AGGGATG              TGGTTTCAGCCAACT  64 86
      HH1281 NONE
        fabD NONE
      HH1283 NONE
      HH1284 NONE
      HH1285 1246838 .. 1246864 +  -8.8  -2.68434   CATATATCTTGTTTG         CTTTGTCCTATA CGA TAGAGGGCAAAG         TCATATGATATAGGG  68 460
      HH1287 NONE
      HH1288 NONE
        rpmB 1250351 .. 1250364 +  -5.3  -3.60475   ACTGAGCTTTATCTA               TCTTG TTTG CAAGA                TTTAAGAAATTTCTT  59 41
      HH1290 NONE
        argJ 1252751 .. 1252761 +  -2.6  -3.54951   AAAAAAATGCGCTAT                 TATT GAA AATA                 TTCTATAATAAAGTA  48 89
      HH1292 NONE
      HH1293 1253539 .. 1253553 +  -7.2   -2.6796   TTATATTTTATACTT               TTATGC TTG GCATAA               GTTACTTGTGCATTC  62 236
      HH1298 NONE
      HH1299 NONE
      HH1300 NONE
      HH1301 NONE
      HH1302 NONE
      HH1303 1262256 .. 1262270 +  -4.2  -3.16982   GCTGTAGACTTTAAA               TAGCGT TTA ACGCAA               ATTTATTAATATAAG  49 63
      HH1304 1262951 .. 1262980 +  -8.1   -3.0701   ACACACTAGAGCGGA       GTAGATTCTAT ACTTAATG ATAGAATCTAC        TTAACTGCGAGTTGT  70 69
      HH1312 1272561 .. 1272576 +  -3.3  -3.43217   TACTCACATTTTCAC              GCAAA GGCGCA TTTGC               TTCATTCCATTTGAG  48 201
      HH1314 1273737 .. 1273759 +  -7.1  -2.64616   GATAAAGTAAAGGTT           TTTGTGCTA TTTAC TAGCACGAA           TAATATCCGTAAAGC  62 31
        yhjA 1275697 .. 1275734 + -13.1  -3.07283   TAGATAATTTGCAGA   CATTTAAGATTCTAC TTACTAGT GTAGAATCTTAAATG    ATTTTACAACATTTG 100 34
        polA 1278583 .. 1278598 +  -6.2  -3.48593   TTTGAGTGAAGTAAA              TCCTTA CCCT TAAGGA               TTCTATAAAGAAGTA  63 60
      HH1318 NONE
      HH1322 NONE
        dniR NONE
        rlpA NONE
        hisB NONE
      HH1326 NONE
      HH1327 NONE
      HH1328 NONE
      HH1329 NONE
      HH1330 NONE
      HH1331 NONE
      HH1332 NONE
        flmA NONE
      HH1334 1291388 .. 1291410 +   -10  -4.18018   AATAAGCTCCCTTAT           GTTAGATTCT TAA AGAATCTAGC           TTTTGCGTGAAAAAA  91 47
         dfp NONE
      HH1336 1293760 .. 1293771 +  -5.8  -2.82717   CTCTTCCGTGTTCTC                CTGC TCTT GCAG                 CTTCTATTGCTGCAT  55 361
      HH1339 1296534 .. 1296545 +    -3  -3.59946   AGACAAAAAATCACA                TCAA AACT TTGA                 TTGTGTGCTTGAGAA  48 380
         rpe NONE
        dnaQ 1303591 .. 1303604 +  -4.5  -3.34222   AATTTTGGGCTCATA               GTGCA GCGG TGCGC                TTATAGGATAATCAT  53 228
        pyrG NONE
        recJ 1309005 .. 1309016 +  -5.8  -3.09492   GCATTTGACAGAGAT                TGCG CCAT CGCA                 TCTTGGAATTAAAAG  56 269
        purB 1311081 .. 1311101 +  -8.4  -3.21153   TTTTAAGAGAGTGTT            TGATGAGT AATAG ACTCATCA            TCTTGGCTTATTACT  70 16
      HH1357 NONE
      HH1358 NONE
      HH1359 NONE
        ubiD NONE
        kdtB NONE
         tmk NONE
      HH1363 NONE
      flaA_1 1320604 .. 1320616 +  -6.3  -3.73816   GTTACTTAACTAATT                GAAGT AAC ACTTC                TTTAAGTCTCCTCTT  66 28
        folD NONE
        lepB NONE
        rpiB NONE
      HH1369 NONE
         apt NONE
      HH1371 NONE
        pepA NONE
      HH1373 1328108 .. 1328118 +  -3.2  -3.51161   AGCGCGTATTCAAAG                 TCGT TTT GCGA                 TTCTCTCCAGCTTTC  50 488
        rpsJ NONE
        rplC NONE
        rplD NONE
        rplW NONE
        rplB NONE
        rpsS NONE
        rplV NONE
        rpsC NONE
        rplP NONE
        rpmC NONE
        rpsQ NONE
        rplN 1335215 .. 1335225 +  -2.4  -3.40522   AAATAGTATCGTTAG                 CTCC GGA GGTG                 TTATAGTGGCAAAGT  45 9
        rplX NONE
        rplE NONE
      HH1391 NONE
        rpsH NONE
        rplF NONE
        rplR NONE
        rpsE NONE
        rplO NONE
        secY 1339607 .. 1339628 +  -3.7  -2.62983   TATGAGTAAATATCA           GA-CCCTAAG CGC CGTAGGGCTC           TAATATGGCGATAGG  44 1
         map NONE
        infA NONE
        rpsM NONE
        rpsK NONE
        rpsD NONE
        rpoA NONE
        rplQ 1343601 .. 1343625 +  -8.7  -3.03814   CACAAATGGCAATTA          TTGAGCTTGTA TAA TACAAACTCAA          CTTTGTATGCCATTT  72 12
      HH1405 NONE
      HH1406 1346795 .. 1346805 +  -2.6  -3.90002   CCTTAAAAAAGCAAA                 TATT TGG AATA                 TATTTTGCTTTCATA  52 35
        flgB NONE
        flgC NONE
        fliE NONE
      HH1410 NONE
      HH1411 NONE
      HH1412 1351135 .. 1351164 +  -3.8  -2.94126   ATGTGCTTATAATCT       TTTTTAAACATA TAATCT TGTGTTTGAAAA        TATGTAAATATGCTT  47 455
        trpB 1355776 .. 1355788 +  -4.1  -4.89477   AAATCGCTCGTATAG                GGTAG ATT CTATC                TTTTCTTATTGAGCA  70 21
      HH1418 NONE
      HH1419 NONE
      HH1420 NONE
      HH1421 1364287 .. 1364317 +  -4.9  -4.83722   TTAAGGGTGAGCTGA       TATGTTAAGATTC CACTT GATTTTTAACATA       TTTTGTTATAATGTT  71 18
      HH1422 NONE
      HH1423 1366975 .. 1366986 +    -3  -3.44552   AGCAGTTGAAGCTAA                GTTA ATCT TAAC                 TCTTCTTAATACCCT  48 21
      HH1424 1368377 .. 1368389 +  -4.9  -3.40788   TGTTTGAAAAATAGG                CTTTT ATA AAAAG                TTACTTAGATTCACT  55 34
      HH1425 NONE
      HH1426 NONE
      HH1427 NONE
      HH1428 1373466 .. 1373480 +  -2.8  -2.68387   ACCACAATTTAACAA               ATGCAA CTC TTGCAA               CTCTATTTTGTCAAG  40 83
      HH1429 NONE
      HH1430 NONE
      HH1431 NONE
      HH1432 1375509 .. 1375524 +    -4  -2.70932   TACTGCAAGGAATGC              GAGTAA ATGA TTGCTC               TCATTCAAAGAAAAA  46 20
      HH1433 NONE
      HH1434 NONE
      HH1435 1380503 .. 1380514 +  -2.2  -3.05596   ACTTCTTAAAATGTG                TGCT TTTT GGCA                 TTCCATAAAGGGCTA  42 67
      HH1436 NONE
      HH1437 NONE
        cysC NONE
      HH1439 NONE
        cysQ 1386305 .. 1386320 +  -3.2  -3.95051   AAAATAAAGCGGAAT              GCGCTT AAAA AAGCGG               TTTCTAAACTTCTTG  55 525
        guaA 1394443 .. 1394454 +    -3   -5.1485   TGATTTTGATTTGTT                TCTT ATTA AAGA                 TTTTTATATTGCTTA  68 233
      HH1445 1395037 .. 1395058 +  -6.1  -4.39568   ATCTTATAGAATAAA           TTAAATAAA CTTT TTTATTTAA            TTTTAATATATAAAT  74 249
        cdtA NONE
        cdtB NONE
        cdtC NONE
      HH1449 NONE
      HH1450 1398127 .. 1398137 +    -4  -5.01732   GGTAGATAAAGATAA                 GTTT CTT AAAC                 TTTTTTCAAACCATT  72 36
      HH1451 NONE
      HH1452 1399271 .. 1399281 +  -5.4  -3.38604   AGCTAGATTAGTAGC                 GCAA GAT TTGC                 TTCATAATTTTAATA  57 114
      HH1453 NONE
      HH1454 1400885 .. 1400900 +  -4.8  -4.55295   TCAAATCCTCACAGA              GATTTT TCAT AAAATC               TTTATTTCTAAAGGG  71 365
      HH1459 NONE
      HH1460 NONE
      HH1461 NONE
      HH1462 1406569 .. 1406601 +  -3.5  -5.10497   GCTTCATCAAAACTT      TTGCAAACTTTATCA CAA TGGCAAGTTTTGCAA      TTTTTTCAATAAATT  70 150
      HH1464 1408715 .. 1408736 +  -7.4  -3.56643   GGAGGGTAAAATAGA           GTGCTTAA ACTGCA TTAAGCAC            TTTGAAAAATCTCAA  69 27
      HH1465 NONE
      HH1467 NONE
      HH1468 NONE
      HH1469 NONE
      HH1470 1413504 .. 1413514 +  -5.4    -4.386   AATACAATTTCTCAC                 TCTC GGC GAGA                 TTTTCTGAAAACTTC  69 264
      HH1471 NONE
        mdaB 1415162 .. 1415175 +  -2.3  -3.18766   ATAGAGCTTTAGTAA               GCGCA AGGT TACGC                GTTTTAGATTCTAAC  42 37
      HH1473 1416035 .. 1416046 +    -3  -3.51161   ATTTCCTCCCAATCC                TCTT GCTT AAGA                 TTCTGTCCAAATTTC  48 108
      HH1477 1417484 .. 1417496 +  -6.3  -5.34857   GGGCTTAGTGCAAAT                GTGAT AAT ATCAC                TTTTATTTTCTTTGC  86 33
      HH1478 NONE
      HH1479 1419294 .. 1419307 +  -5.3  -3.86015   TTCTTAGAAAAATGC               CCATT GATA AATGG                TTTGTGGAAAAAATG  61 52
      glnQ_2 NONE
      HH1481 1420979 .. 1421003 +  -2.9  -3.05935   AGCAAAAAAGTGGGG          CTTGTAATATC GTG GATAGTGTAAG          TTGGGTAGAGAATCT  43 19
      HH1482 NONE
        gltK 1422780 .. 1422790 +  -5.4  -2.61322   GCATAATTTACCTTA                 TGCT CAT AGCA                 ATATTTCCCAAGTAT  51 396
        serS NONE
      HH1491 1430668 .. 1430686 +    -6  -4.39002   AATAAAATGTAAGAT             TTGGCACT TTT GGTGCTAA             TTTTATACAAAATTT  71 525
        gltA NONE
        rplY NONE
         pth NONE
      HH1496 1434411 .. 1434421 +  -2.6  -3.13919   TATTTAAATCAAAAG                 TTTT CAT AAAA                 ATTTTAAAGTTTAAA  43 17
        atpB NONE
      HH1498 1436068 .. 1436089 +  -2.9  -2.74038   TAGTATGTCTTTGTG           TGAACCTAC ACGA GTTGGGTCA            TAGTGTATATGGTGT  41 333
      HH1500 NONE
      HH1501 1439240 .. 1439266 +  -8.1  -4.96427   TAAGTCTTGCCTTTA        GCCTTTTCCCTT ATCT AAGGGA-GAGGC         TTTCTTTTATTCTTC  90 38
         mpr 1444233 .. 1444243 +  -5.4  -3.55548   AGATCCTGCATACCT                 GCTT CAC AAGC                 TTTGGCAAAGTATTC  58 149
        lysA NONE
        pheA NONE
      HH1509 1449293 .. 1449304 +  -2.2  -4.57073   AGATTGCAATATTTG                CGCT ATTT AGTG                 TTTTTACGGCGAGTA  58 40
      HH1510 NONE
      HH1511 1451089 .. 1451103 +  -4.4   -5.0809   ATCTGCCTTAAGAGT               TATTTA AGT TAAATA               TTTTTATCATTTCTT  72 46
      HH1512 NONE
      HH1513 NONE
      HH1514 NONE
      dnaJ_2 1459155 .. 1459169 +  -3.6  -3.45027   TTAAAAAGAGTGGAT               TTGTTT GAG AAGCAA               TATTTACTCCAAACT  50 275
      HH1538 NONE
        yphC 1476924 .. 1476941 + -11.3   -3.5365   TCTTAGCAACATAGC             GTGCTGC ATAT GCAGCAC              TTCTATCCACTTTAC  84 363
      HH1541 1480007 .. 1480063 +  -7.8   -3.9151   AGAATTTAAGGGGGG TATAATATCGCTT-TTAGTAAGAATCT AAGG AGATTTTGATGAAAAAGCGATATTATA TATTTTATGCTTTAG  76 43
      HH1542 1480253 .. 1480267 +  -6.4  -4.08216   AAAATTACAAAATAA               TCCTGT GCA GCAGGA               TTTTGCGCAAACTAA  70 90
      HH1543 1480903 .. 1480923 +  -4.1  -4.36592   TATTACAATAGCATT            TCAATAACA ATT TGTTATTAA            TATTTTTTATTAGGA  63 81
        tsaA 1481584 .. 1481599 +  -6.2  -3.35974   CTTTTTGTGCGAGGA              TAGCTT TAAC AAGCTA               CTTTATTCTTTAATT  61 67
      HH1546 NONE
        actP 1484184 .. 1484197 +  -3.9  -3.70676   TGAACCTGTAATCTT               TTTTG CATA CAAAA                TTACTTTTCCCTCTA  54 351
      HH1549 NONE
      HH1550 NONE
        priA 1488373 .. 1488387 +  -2.8  -3.29246   ACATAATAAAGGAGA               GCAAAT GAA AATTGC               TATATCTTGTTTTTC  45 77
      HH1552 NONE
      HH1553 NONE
        fliL NONE
        acpS 1490845 .. 1490861 +  -5.9   -3.5394   CCCTCCAGCATAGCT              TCCATAG GCT TTATGGA              TTTCAAAAAAGCTTT  61 454
      HH1566 1498024 .. 1498053 +    -8  -3.45054   CAGAAAGTTTAAGAT       TTGAGAGAGCAA AATCTC TTACTCTCTCAA        TTATGAGTTATGAAC  71 103
      HH1573 NONE
      HH1574 NONE
         nth 1506891 .. 1506912 +  -3.9  -3.75824   AATATTTTAATTGTA           TATTGTATA ATGC TATATAATA            TTATCTTGTAAGGTA  54 53
      HH1576 NONE
        fliN 1507722 .. 1507757 +    -7   -5.4387   AAAAAATAAATCAAG    CGAGAGAAACAAATGA GAAT TCATATATTTCTCTTG     TTTTTTGCTTTATCT  89 32
      HH1578 NONE
      HH1579 1509557 .. 1509588 +  -6.6  -2.65491   ATGCCACCATCTCTA      GGGATTCTA-GCGCC TGA GGCGAGTAAAATCCC      CTTGTCATAACCTTT  57 200
       ispDF NONE
      HH1583 NONE
        pgpA 1514288 .. 1514312 +  -6.5  -3.91911   TCAAAATATACCTTA          CAATTTGGAAA TTT TTTCCAAGTAG          TTTCATTGCCATACA  68 441
      HH1605 1533437 .. 1533449 +  -4.9  -4.03234   GCGATTTGCTGGATC                TTCTT GAT AAGAA                TTTCTATCACCAAAA  63 369
      HH1609 1536689 .. 1536721 +  -2.7  -3.34856   GAATTGTAGAGAGCT      GTGAAGGTGTAATGG GTG CAATTTTGCTTTCAC      TTGGATTTATAATCT  46 355
      HH1616 1541309 .. 1541319 +  -3.2  -4.82111   ATATTCTATAATGGA                 GCAG ATT TTGC                 TTATTTTTGTTTTGT  67 69
      HH1618 NONE
        purC NONE
        purS NONE
        purQ NONE
      HH1622 NONE
        plsC 1546342 .. 1546360 +  -6.2  -3.82378   CAAGTTTCTTCAATC             TATTTTAA TGC TTAAAATA             TTGTTATGCGTGAGT  66 141
        pyrD 1547868 .. 1547893 +  -2.7  -2.79183   GTGAAGTTTTTGATT         TTAGGAGTATT AATG AGTATTTCTAA          TATGGTGAGCATCCC  41 44
      HH1625 NONE
        dapA NONE
      HH1627 1550905 .. 1550922 +    -7  -2.61322   ATTTTATGCGATTAA             TGAGGC AAATAC GCCTCA              GATTTATTTCTATAC  60 68
      HH1628 NONE
      HH1629 1553116 .. 1553159 +  -3.2  -5.64006   TTCTACTCTATAATG TGCCACCTTTTAGGGAAATCT TAA ATAAATCC-TAGAGGGTGGCA TTTTTTTGCTTAAAT  78 45
      HH1630 1555133 .. 1555145 +  -4.1  -4.63952   CAGAACATCTAAAAA                TTTGC AAG GCAAG                TTTATTGTTTGTGAT  66 293
        gyrA NONE
      HH1634 NONE
        flgR 1561515 .. 1561527 +  -6.9  -3.75169   TTACGGCATAAAATT                GCCCG CTA TGGGC                TTTAATAGCATAATG  69 8
      HH1636 1562122 .. 1562141 +  -2.2  -4.09685   ATACAGAAGTAAAGT            TATTTTAG CTTA CTTAAATA             TTTTAAGCGGTAGCC  52 73
      HH1643 1570871 .. 1570881 +  -2.6  -4.37658   CATTTAGCTTATTTA                 TTAT TTT ATAA                 TTTTATAGAGGGATT  58 146
      HH1644 NONE
        nhaA NONE
        yajC NONE
        secD NONE
        secF NONE
      HH1649 NONE
      HH1650 NONE
      HH1651 1580148 .. 1580160 +  -2.7  -4.12072   GTAATTAGGGCTTTA                TTTGG GCT CTAAA                TTCTTTACGTTTTTT  53 40
      flaA_2 1582382 .. 1582405 +  -4.5  -5.15167   GTAACACTTCTTTAA          GTCTCCTCT TTTTTT GGGGGGGAC           TTTTTCTTCCTAGTA  75 46
      HH1654 1583302 .. 1583312 +  -2.6  -3.72231   TTTGGTTTCACCTTA                 TTTT TAT AAAA                 TTCTTAAGTCTATAC  50 47
      HH1655 NONE
      HH1656 NONE
      HH1657 1585826 .. 1585844 +  -2.4  -2.73124   ATAAAAACAAGGTAA             GATTATGG AAT CTAAAATC             ATTTGAACAATAGGG  40 63
        dnaB NONE
      HH1659 1589157 .. 1589169 +  -3.4  -3.74587   AATCCGGGGCTAAAG                GGAA GAAAA TTCC                ATTTTGTTTTTGCAG  52 503
        ubiA NONE
      HH1669 NONE
      HH1670 NONE
      HH1671 NONE
      HH1672 NONE
      HH1673 NONE
      HH1674 NONE
      HH1675 NONE
      HH1676 NONE
       omp30 1605484 .. 1605512 +  -9.7  -2.99259   TCCTAAAATTTAAAA        CCTAAGGAGAAGT TCT ATTTATCCTTAGG        TAATTGTTATAAATG  77 57
        pgsA NONE
      HH1681 NONE
      HH1682 NONE
      HH1683 NONE
      HH1684 NONE
      HH1685 1612100 .. 1612118 +  -3.8  -3.31428   TGCTACAATATTAAC             CTATGAGG TGC TCTCTTAG             TCTGTATTTTGTCAT  49 7
        pycB NONE
      nifS_1 1615376 .. 1615386 +    -4  -3.53444   GGTTATTTGTCATAC                 TATC AAT GATA                 TTTGGACGCCCCTCA  52 237
      HH1689 1619109 .. 1619119 +  -5.4  -2.85147   CAGAGAAAGTTTCAG                 GTTG TAT CAAC                 ATTGTATTCCTTAAA  52 239
      HH1694 1621796 .. 1621806 +  -2.6  -4.56597   GCAAACTCTTGATAT                 TTTA CGC TAAA                 TTTTTAAAGAAGAAA  60 16
        flgL 1624468 .. 1624478 +    -4  -3.16785   ATGTCGTTGGTAAAT                 TATC TAT GATA                 TGTATTCCTATACTC  49 17
      HH1696 NONE
      HH1697 1626016 .. 1626028 +  -2.7  -3.85698   CTGCTTCCTTATAGA                CTTAT GCA ATAGG                TTTGTGAGACAACGC  50 82
        speE NONE
        coaE NONE
        dapF 1628777 .. 1628788 +  -2.2  -3.54424   ATTTCATTAAAATCT                TCCT TGGT GGGA                 TTTGCAGAGGTGGAA  47 412
      flgE_1 1631453 .. 1631481 +  -8.4  -3.97443   AATAATTGAGGTTAA       TTGAGTAGGCTTA GAAA TAA-CCTACTCAA        TCTTTTTAACATTTT  79 36
      HH1705 1632941 .. 1632962 +  -2.2  -3.62591   TATCGCTTATAGAAA           GCTGTGGA AGAAAC TCTCCAGC            TTTAAAAATTGTCGC  47 428
      HH1707 NONE
        pcnB 1635784 .. 1635798 +  -2.8  -4.88736   AAAATCTTTAAGCCA               TTCCTT TGC AGGGGA               TTTTTGTAGATAATG  65 166
      HH1710 1637667 .. 1637682 +  -2.6   -3.1855   TTTGCCATAATATCA              CTTATT AAAT AGTAAG               TTAAATATTAAGGAG  43 18
        htpX NONE
        folE 1639408 .. 1639419 +  -5.8  -3.85159   TGCAAAAATGCCCCA                TCCG TTAT CGGA                 TTATTAACTTTTTGG  64 104
      HH1713 1640604 .. 1640625 +  -8.7  -3.60074   CCTTTAATAATCAAA           GCTTAGGGC ATAA GCCTTAGGC            TTTGGAGACTTTCTC  77 57
      HH1715 NONE
      HH1716 NONE
      HH1717 NONE
        argH NONE
        ubiE 1645358 .. 1645368 +    -4  -4.39375   AAAAATTTATTTTAG                 TAAC AAA GTTA                 TTCTTTTGCTTTACT  63 59
      HH1720 1647044 .. 1647054 +  -6.8   -3.2699   TAGAAGCTTAAAAAA                 CCCT AAA AGGG                 TATTATAAATGTAAT  64 62
        hisD NONE
      HH1722 NONE
      HH1723 NONE
      HH1724 NONE
        hemA NONE
        proS NONE
        hemC 1654194 .. 1654205 +    -3   -3.1404   AAATCCCAAAAATAG                TGTA ATGT TACA                 ATTTTAAATATAACT  45 53
      HH1729 1654980 .. 1654997 +  -2.7  -5.08088   ATAGAGTTATACTTC             TGTGGTG CTGA TACCATA              TTTTTCTTCAAGCTT  66 87
        xseA 1658186 .. 1658197 +    -3  -3.53761   AACATCTTCAGTGTG                CATA AATT TATG                 TTTAGCGAGCACTTG  48 141
      HH1735 1659863 .. 1659875 +  -3.4  -3.90318   AGCTGCTCAACCTGC                GCAT TGAAT ATGC                TTTGTAAGCTGGTAA  54 19
      HH1738 NONE
      nifS_2 1665234 .. 1665245 +    -3  -4.28487   AGCCCCAAAAAGTAA                CAAA GCAC TTTG                 TTTGATTTTATCCTC  57 204
      HH1741 NONE
      HH1742 NONE
      HH1743 1670627 .. 1670654 +  -9.2  -4.55093   GAGTCCTATTGAGAA        TCCATAGGGGGC TTTT GCTCTTTATGGA         TTTATTCTTCTATAA 100 49
        rpmE NONE
      HH1745 NONE
      HH1746 NONE
      HH1747 NONE
      HH1748 NONE
      HH1749 NONE
         hom NONE
      HH1751 1677831 .. 1677857 +  -3.1   -3.9222   TTTTCTTGTAAGATT         TTGTAAGCT TGTGGGAGT GGCTTACAA         TATTGTTTTATTTTT  55 480
      HH1754 1678621 .. 1678633 +  -6.3  -3.97694   CCTTTGCTTTTAAAA                GCTTA GTA TAAGC                TTCTTGTATATCTTT  65 288
        deaD NONE
      HH1769 1693085 .. 1693101 +  -6.6  -2.79796   ATTCCAGCTATATCC              TGCAAC ACGAG GTTGCA              TATAATACACTGCAC  58 419
         adk 1694188 .. 1694206 +    -4   -2.8991   GGGAAAATGTAATAC             TTTAAAAT AAT GTTTTAAA             ATTATATTCTTCACT  48 29
        yihK 1696111 .. 1696125 +  -7.1  -4.63486   AGTTGGTTTATTAAG               GGGTG TTTGC CACCC               TTTTATTAAGCCAAT  81 40
        frxA NONE
        nrdA NONE
      HH1775 1699790 .. 1699810 +    -7  -4.83169   AAGTTTTCAAGTTTT            TCATCAAA TATTT TTTGATGA            TTTTTATCCAAAAAT  83 218
      glmM_2 NONE
        lspA 1704093 .. 1704107 +  -2.2  -4.78237   TTGATTTAAACTTTC               TTAAAT ATT ATTTGA               TTTTCTTGTGCCATA  61 168
      HH1781 NONE
      HH1782 1705963 .. 1705975 +  -6.3  -4.34267   AGTTAAACTAAATAC                GCTAT ATT ATAGC                TTTTAGATTCTATAA  72 40
      HH1783 NONE
        oppB 1707350 .. 1707368 +  -4.6   -2.8511   ATTGACCCACGTATC             CATTTTGG GAG CAAAAATG             TCTAATAGTATGCTC  50 2
        oppC 1708428 .. 1708438 +    -4  -4.12841   AAAAATGATTTTAGA                 GATT AAG AATC                 TTTATGCTTCATTTT  59 20
        oppD NONE
      magIII NONE
      HH1788 1711132 .. 1711143 +    -3  -4.96762   GCCTTGATGTGATAG                TCAT AAGA ATGA                 TTTTTGTAGTATATC  66 34
      HH1789 1711347 .. 1711363 +  -3.1  -3.86206   GATAATGTTTTTATT              TTTAAGT GAT ATTTAAA              TCTTTATTTACTAGT  52 39
      HH1790 1711798 .. 1711821 +  -3.9  -3.02371   TTATAAAATCGGGCT          TGGTGCATT AGCAGG AGTGCATCA           TACTTCTTTACACGA  46 133
      HH1791 1712493 .. 1712503 +  -3.2  -5.20154   TTGGATTTAATAAAT                 GGCT TTA AGTC                 TTTTTTACATTATAT  71 18
        ttdA NONE
        ttdB 1713986 .. 1714013 + -11.6  -4.21607   ATTTAGTATTTTGTA        TCTTAATAGATT CTCA AATCTATTAAGA         TTTATGTTCAATAAC 100 35
      HH1794 1714825 .. 1714842 +  -5.5  -4.45664   CCGCTCCTTGTGTAG             CTATGGG AATA CCCGTGG              TTTTAATTGCCTTAG  71 412
        topA 1721193 .. 1721205 +  -6.9  -3.35679   GTAATTTTATTTTTT                GTGGC TTC GCCGC                TTGTGGCTGAAGAGA  64 229
      HH1799 1722170 .. 1722182 +  -4.1  -4.41047   GCCCTGCCATAATAT                CACGT CCT ATGTG                TTTTGATTGCACCAT  63 418
         lig 1727537 .. 1727565 +  -6.7  -2.75064   TAGCACGCACACCTT        GCGTAAGGGGATA GCT TATCTCATAACGC        TCCTTAAGTGGAGGA  57 460
        hisS NONE
        pepF NONE
      HH1811 1734958 .. 1734968 +  -2.6  -2.78738   TACAAAATAGTAGAT                 TTTT TAA AAAA                 TAATTAACCTTTTAA  41 12
      HH1812 NONE
      HH1813 NONE
      HH1814 NONE
      HH1815 1737810 .. 1737823 +  -3.9  -3.32291   TGGGATTTTTAGGAA               TAAAG TTTG CTTTA                ATTTTGTAATCTTAA  49 29
      HH1816 1738337 .. 1738352 +  -7.6  -5.10154   GATAATGTCAATGGC              GGGATT TTTT AATCCC               TTTTTAATTTTCCCT  90 14
        phoH 1740776 .. 1740786 +  -2.6  -3.33265   TTGGTTTGGAGAAAA                 TTTT TGA AAAA                 TTCACTTTATAGAAT  45 19
      HH1820 NONE
      HH1821 1742335 .. 1742347 +  -4.9  -3.16608   ACTAAATAAGGAGAT                GAAAT GAA ATTTC                TTCGCTACTTTGAAT  52 122
      HH1822 NONE
      HH1823 1743309 .. 1743349 +    -2  -5.23943   CAAAGGGCACTAGGG TTCTTTAATAAAGGGATAC ATTT GCA-CCCTTTATTAATGTA  TTTATTTTTTTAGTG  68 54
        purL NONE
      HH1826 1749116 .. 1749130 +  -5.7  -2.52464   TACCCCTCTACCAAA               GGCAT ACAAA ATGCC               TAGATTCACACAACC  51 401
      HH1831 1754051 .. 1754067 +  -4.5  -4.59109   TCCGCATTTGTCAGT              GTTTAGA TTT TTTAAAC              TTTTTAAAGAATCTA  68 68
        sodF 1754785 .. 1754797 +  -7.7  -3.89501   TTTCAATATTCGCGC                GGCTT TAT AAGCC                TTTGTGCGAATATTG  76 54
        nadC 1755680 .. 1755696 +    -3  -2.61548   AATGGCTTGATTTGA             GCC-TCA AAAT TGAAGGC              TAGGTTGTGATAAGA  42 6
        thiL NONE
      HH1835 1757462 .. 1757485 +  -4.8  -3.12327   CTCAAAGCAATTTCT          TTTAGATAGAA TCT TTC-ATCTAAA          TGTTAAATATAAGGA  52 57
      HH1836 NONE
      HH1837 NONE
         psd NONE
        nadA 1761858 .. 1761870 +  -6.3  -2.93822   ATGCTTTGATACAAA                GAAGT ATA ACTTC                ATATTTTATGCTTTA  59 147
      HH1840 NONE
      HH1841 1762945 .. 1762956 +  -3.6  -3.59738   AATGTTCTAAATCTT                GTGC CTGC GCGC                 TTTGAAAATATAATC  52 272
      HH1843 1764943 .. 1764953 +    -4  -2.61912   TGCGTGAGTATGCAG                 GTAT ATG ATAC                 ATTATAAGTAAATGC  46 8
        xerD 1767001 .. 1767027 +    -3  -3.12895   AAAACTCATTCTACT         TAAAGGGGCATT ATG AACTCTCCTTTA         TATCTTACTCCAAAA  45 23
      HH1846 1767741 .. 1767761 +  -8.3  -3.92143   CAAATTACGCTCCAG            CTTACGCAA AAG TCGCGTAAG            TTTATCACACTTTTG  79 196
        frpB NONE
         ppa NONE
      HH1849 NONE
      HH1850 NONE
        thiG NONE
      HH1852 1775392 .. 1775418 +  -3.2  -4.37886   ATTGCTAAAAAGTAA         TAAATATTTATA TTT TATATGTATTTA         TTTTATGCAAACTAA  60 26
      HH1853 1776181 .. 1776193 +  -2.7  -2.62642   GCCGATTATGAAGGC                TATAG CAG CTATG                ATTATAGATAATCCT  40 2
      HH1854 NONE
      HH1855 1777919 .. 1777941 +  -5.5  -3.06696   CACCAATAGCCATAC           GCGTTCCAA TTTCT TTGGTGCGC           TCTGTTACGGAAACG  53 309
      HH1861 1783954 .. 1783974 +  -3.3   -2.5955   TTTTATATCTTATAA            CCATAGGTG CAT TATTTATGG            TAGGTTGTAGCACAT  42 46
      HH1862 NONE
      HH1863 NONE
      HH1864 1786291 .. 1786313 +  -5.6  -3.52668   ATACCACTCAAAATA           TCCTCAATAA TGC TTTTTGGGGA           TTCTGTGCGTGGATT  60 236
      HH1868 1789576 .. 1789592 +    -3  -3.20723   GCAATAATTTGCGGA              GGAAAC TTGAT GTTTTC              TTGGATTACTAAACC  45 34
      HH1869 NONE
      HH1870 NONE
      HH1871 1793099 .. 1793122 +  -7.6  -4.19735   TTTAGTTTTTTAAAA          GATTTGATTG ATTA CAATTAAATC           TTTACTTTTAGACAA  79 36
      HH1872 1794458 .. 1794469 +    -3  -5.09762   ACACCAAAAATAACA                TCAA CGCT TTGA                 TTTTTCTCTTACCAT  68 14
        cstA 1796844 .. 1796864 -  -9.1  -4.67038   TTCTTAAAATTAAAA            TATACCCCT AAA AGAGGTATA            TCTAGTGTATACTTG 100 27
         asd NONE
        hemE 1794076 .. 1794108 -  -6.3  -3.58428   TTTAAATACAATGAA      TCGTCAACAAGTCCA TAC TGCACTTGTTGTTGA      TGAATACGGTGGCAC  61 375
      HH1867 NONE
      HH1866 NONE
        murE 1785908 .. 1785933 -  -5.7  -2.66979   GCAACAGCAACGAAG         GTGTAAAAATTA ATA TAATTTTTAC-C         ATATTTGATTGTCGC  51 175
      HH1860 NONE
      HH1859 NONE
      HH1858 NONE
      HH1857 NONE
      HH1856 1777481 .. 1777502 -  -6.6  -2.78384   CGTGGCGTGATTATA           TGTGTCCG CAATCT CGAACACA            AAATTGCACTCATCG  58 170
        thiJ 1764599 .. 1764627 -  -8.4  -2.66964   TTAGTGAGGATACGA       TTGCTTA-CATCA CTTG TGATGATAAGCAA        GATGAGCATTTTGAA  65 496
         gcp 1762647 .. 1762661 -  -2.8  -2.77569   AAATAACCTTAATTA               TCCTGC TAC GCAAAA               TTTTCAAGTTTTAGC  42 70
        mltC NONE
      HH1829 1750991 .. 1751003 -  -4.9  -2.80816   TTCTTATCCATTATA                CATTT CCC AAATG                GGTGCTTCAAACACA  50 1
        thiE NONE
      HH1827 1748400 .. 1748411 -    -3  -4.34557   AAGTCAAAAAGCAAA                CTTT AGAG AAAG                 ATTATCCTCTTTATT  57 412
        ppsA 1742893 .. 1742910 -  -2.1  -4.89393   TAAATTTGATAAAAA             TGCACATA ATA TAT-TGCA             ATGTGATATTGAAGA  66 466
         tpx NONE
      HH1817 1738213 .. 1738237 -  -6.6  -3.39842   TTATTTAAAAAATCA          TTCATCAAAA GTGAG CTTTGATGAA          TTTGACAAAATTGCA  62 144
      HH1808 NONE
      HH1807 NONE
      HH1806 NONE
        dapE NONE
      HH1804 1726898 .. 1726913 -  -4.7  -2.54841   CTTCAATAAAACTAT              TGTGC TTACAG GCACA               CTAAGTCAGCCAAGA  49 221
      cheV_2 1724064 .. 1724076 -  -4.9  -3.01912   TCATATTCATATAGA                GAATT AAA AATTC                ATTTCTTCAAGTATC  51 16
        aspS NONE
      HH1800 1721590 .. 1721604 -  -2.8  -5.51165   AAAATGTTAAAAAAA               CTGC TTTTAGT GCAG               GTTTAAATTTTGGTT  77 373
      HH1797 NONE
        flaB NONE
      HH1795 NONE
        rpsT NONE
        prfA NONE
      HH1776 1699036 .. 1699073 -  -3.8  -3.85698   GTGCGTCTTGATAAA  GCAAGTGGTA-AAATGCTC AAT GA-CATTTATAC-ACTTGC  GTGGAAATTAGGATT  56 489
      HH1770 1692721 .. 1692732 -  -2.2  -2.71325   TGAGCTAGAAACGCA                TCGC AAAA ACGA                 TCTGTGCTCCTTCAC  39 3
        ccdA NONE
      pyrC_1 NONE
      HH1765 NONE
      HH1764 NONE
      HH1763 NONE
      HH1762 NONE
      HH1761 NONE
      HH1760 NONE
        fecE NONE
      HH1758 NONE
      HH1757 NONE
      HH1756 NONE
      HH1755 1678301 .. 1678311 -  -3.2   -3.9122   TATCTGTGCAAATAA                 GCTA TTG CAGC                 AAAATAATAGAACCA  55 69
      HH1753 NONE
      HH1752 1677256 .. 1677267 -  -4.4  -5.50925   AAGCAAGATAAAAAA                GCTT ACAA AAGC                 CATTGGATTTTATTT  84 143
        htpG 1665128 .. 1665147 - -12.2  -2.93715   AGAATGGCTATAAAC            CCAAAGCC TACA GGCTTTGG             AGTAAAAGGCTATTA 100 13
        acnB 1660698 .. 1660713 -  -6.1   -3.2822   AAATAAATGTAGCAA              GCCCT GCCTAG AGGGC               GAAGTCTTGCATAAG  61 17
      HH1736 1659745 .. 1659755 -  -5.4  -2.69151   TTGGTGCATAGAGCA                 TTGC ACC GCAA                 TCTTCATTGCTTTCA  51 178
        selD 1658802 .. 1658816 -  -3.6  -3.30635   CAAAGTGTTTGAGAA               TCTTAG ATT CTAAAA               TCGGTGGAAACATAT  49 61
      HH1733 1657693 .. 1657708 -  -3.3  -3.36823   GTGCTTAAAAGTCAA              GCATT AGAGCG AATGC               GAGAATATTTTAAGC  48 401
        bioB NONE
         rbn 1654464 .. 1654487 -  -2.5  -4.49937   CTAATAACACGAAAA          CAAAGCT TGATGGCTTG AGCTTTG           AGACTATCGTTGGGT  60 509
      HH1728 1654240 .. 1654259 -    -8  -3.04398   TTTTCTGTTCAAAAT            TTTTTGCT TTTA AGCAAAAA             TCGGTGGGCAGGGGG  67 72
      HH1714 1640600 .. 1640629 -  -9.3  -2.76696   CTCTCCTTTAATAAT       CAAAGCTTAGGGC ATAA GCCTTAGGCTTTG        GAGACTTTCTCTTAG  74 143
      HH1709 1635664 .. 1635679 -  -6.2  -3.18913   AATACATACATTTAA              GATTCT TTAT AGAATC               TCCCCACCAATAAGC  60 16
      HH1706 1632279 .. 1632296 -  -7.1  -3.25909   AAATAGATATTAACA             TTCCTTT GATG AAAGGAA              CACTTGTTTTCAAAC  63 290
      HH1703 NONE
      HH1702 1628153 .. 1628175 -  -4.8  -2.85351   TGGCTTTATAGGAGA           GGGTGCGATA AGT TATAGCACCT           ATGAACGCGGTGTTG  50 249
      HH1698 1625773 .. 1625787 -  -2.8  -2.84051   TCATCGTGACCAAAT               TGTTTC AAA GGAACA               GCTTCTTGATGCAAT  42 283
      HH1693 1620893 .. 1620904 -    -3  -3.01785   CCTTAAAAGATTAGA                GTAT AGCT ATAC                 ATTCAATTTCTACAA  44 9
      HH1692 NONE
        purU NONE
      HH1690 1618756 .. 1618767 -    -3   -3.1236   TAAATGTGAAAATGA                CATT ATAT AATG                 TATCAATAATACGTG  45 164
        carB 1614654 .. 1614671 -  -8.5  -3.62096   GTTTATGAGTTTAAA             TCCTCAT TTTA ATGAGGA              ACTTTTAGAGAGTTT  74 515
        corA 1606216 .. 1606233 -  -3.3  -4.07746   TTTCTAAAAATACAA             GTGTAGC AAGT GCCACCC              ACGCATTAAAATCTC  55 59
      HH1678 1605484 .. 1605512 -  -7.5   -4.4267   TCCTAAAATTTAAAA        CCTAAGGAGAAGT TCT ATTTATCCTTAGG        TAATTGTTATAAATG  79 67
      HH1667 NONE
        lysS NONE
        glyA NONE
      HH1664 NONE
      HH1663 NONE
        wbpB NONE
      HH1661 NONE
      HH1660 1588593 .. 1588603 -  -5.4  -3.10053   ATATATTCTAAGAGA                 GCAT ATT ATGC                 GCTTCATTGTATGAG  53 74
      HH1652 1580053 .. 1580068 -  -4.8  -3.88498   TTCTCACATATGAAA              GATTAT CTTA ATAATC               GTCTTTCACCCCAGC  61 94
        cbpA NONE
        hspR NONE
      HH1640 NONE
      HH1639 1564239 .. 1564257 -    -4  -4.67552   TGTAGGAAAAAACAA             TCTTTTAA ATA TTAAAAAA             TAATTTAAAGTGGCA  65 30
      HH1638 1562988 .. 1563000 -  -4.8  -3.21124   ATTAAGCACCAAAAT                TGCC CCTTC GGCA                TCATCTACATTATTT  52 194
      HH1637 1562080 .. 1562097 -  -5.6  -4.70613   AAAATGGTAATAAAA             GCAGAT GCTAGA ATCTGC              TTAAAATACATACAG  75 49
      HH1632 NONE
        dagA 1554870 .. 1554893 -  -6.9  -2.54896   CGTGGATTTAAGGCA          TAGATTCTA AATTTA TAGAATCTA           CTTCCAAAATTCAGT  59 23
      HH1617 1540801 .. 1540822 -  -7.4  -2.72463   AGTTATTGTCAAGCA           CGTGATAA AAGTTA TTATCACG            ATAGAATCTATAAGC  60 480
        ppiA NONE
      HH1614 NONE
      HH1613 NONE
      HH1612 NONE
      HH1611 NONE
      HH1610 1536233 .. 1536261 -  -8.2  -2.81464   TTAGTATGGAGGAGA        CGCCGCTAAAGT GGGGG ACTTTAGCGGTA        TCAATAAAGGTTTGG  66 238
      HH1608 1535361 .. 1535394 -    -7  -3.61536   AATTGAATGCCGAAA     TTGAAACATAGAAT CTCGCT ATTTTATGTTTCAA      GTTTATAGCCCACAC  67 15
      HH1607 NONE
        hemB NONE
        yebC 1532238 .. 1532250 -  -3.5  -5.40072   CTTTTGGTAAAAAAA                TATTT TAC AAATA                TATAAATCAGGTTAC  76 60
        nuoA NONE
        nuoB NONE
        nuoC NONE
        nuoD NONE
      HH1599 NONE
      HH1598 NONE
        nuoG NONE
        nuoH NONE
        nuoI 1524109 .. 1524127 -  -4.6  -2.72919   TAAAAAGATAAAATG             CAATTGTT TCA AACATTTG             TGTTCTCCTGTGGCG  50 15
        nuoJ 1523587 .. 1523608 -  -3.1  -4.55997   ACACACAACAATAAA           TAATGATTA AGAC TAATCATTG            CTCACTCCTTTTAAT  62 20
        nuoK NONE
        nuoL NONE
        nuoM NONE
        nuoN 1518344 .. 1518370 -  -2.2  -3.60502   ACACACACTCCTAAA         GTGGCTTAAAGC GAG GGGCTAAACCAC         TATTTCAAAATATAT  47 25
        pflA NONE
        thiF NONE
      HH1587 NONE
      HH1586 NONE
      HH1585 1513411 .. 1513426 -  -6.2  -3.85891   CAAAAACTCATCAAA              GACTTA TTTT TAAGTC               TATTTTATAGTGGAT  65 493
        thiC NONE
      HH1580 1508970 .. 1508985 -  -2.6     -4.31   GTAAATCAAGACAAA              CTCTTA AGCC TAAAAG               TCGTGTTAAAGCTCT  57 434
        pabC 1501955 .. 1501973 -  -2.5  -4.30441   TCACAATACTTAAAA             GTTAAAC AAAAA ATTTAAC             TTGCTAACTATGAAA  55 67
         mdh NONE
        oorD NONE
        oorA NONE
        oorB NONE
        oorC 1498023 .. 1498054 -  -7.4  -3.14528   ACAGAAAGTTTAAGA      TTTGAGAGAGCAAA ATCT CTTACTCTCTCAAT       TATGAGTTATGAACT  65 32
      HH1565 NONE
        clpB NONE
      HH1563 1494485 .. 1494502 -  -5.7  -3.21909   ATATAAAAACAACTA             TAACAAA GAAA TTTGTTA              TTTGTGTAAATATAA  59 75
      HH1562 NONE
      HH1561 NONE
      HH1560 NONE
      HH1559 NONE
      HH1558 NONE
        aroF 1490585 .. 1490595 -  -2.6  -3.48593   GATTTCCTTATATAA                 TTTT TTT AAAA                 TGAAACCTTATTCTA  46 86
      HH1556 1490261 .. 1490273 -  -4.9  -2.52015   GGTATAGGGAGTAAG                CTAAA CTT TTTAG                ATATGCACATAAGCA  49 161
        uvrB 1483483 .. 1483494 -  -4.4  -4.14243   CATTGTATTTGAAAA                GCAA AATG TTGC                 TTTCACCGTTGGATT  61 409
      HH1545 1480901 .. 1480925 -  -3.7  -2.81872   CGTATTACAATAGCA          TTTCAATAACA ATT TGTTATTAATA          TTTTTTATTAGGAGT  45 49
        metK 1476491 .. 1476502 -  -5.8  -2.80464   TTATTAAGTGTAAAG                GGCA AAAA TGCC                 AAAGATGAGGAAAAT  55 124
      HH1537 NONE
        prsA NONE
      HH1535 1472359 .. 1472390 -    -4  -3.51847   AAACATAAAAAATTA      TAATACAAAA-AAGC TGT GTTTCTTTTGTATTA      ATCAAGCACTTATAA  52 27
      HH1534 1471606 .. 1471616 -    -4  -2.98219   AAGGTCATCATAAAT                 GTAT TTC ATAC                 TTGCTCCTTTAAAAG  48 34
      HH1533 NONE
      HH1532 NONE
        gmhA NONE
      HH1530 NONE
      HH1529 NONE
      HH1528 1463375 .. 1463391 -  -2.2  -5.35224   TGTATAAAAAGAAAA              GAGAGT ATGAA ACCCCC              TTGAATACTGAATAC  71 95
      HH1527 NONE
      HH1526 1462134 .. 1462168 -  -5.9  -3.50737   ACCTAGAAACATCAA    GCCT-AGAGATTCTAT TATT AAAGAATCTCTCAAGC     CTCCTTAGAACTTAA  60 30
      HH1525 1461716 .. 1461746 -  -4.9  -3.15354   TATTTGAAGTTAAGA      TAGTGTAACGGAGA TTTG TCTT-GTTACACTA       TTGCCTATAAATCAA  52 37
      HH1524 NONE
      HH1523 NONE
      HH1522 NONE
      HH1521 1459362 .. 1459378 -  -2.3  -3.23452   AGTGTTACAATTTAA              CTTAATA AAT TTTTAAG              GCTTATACCACATTC  44 5
      HH1520 1458785 .. 1458797 -  -4.1  -4.18197   AGCGCTTACTGAAAA                GCTTC AAG AAAGC                TTTGGCATTGAGAGC  61 123
        recR 1456985 .. 1456999 -  -5.7   -3.2511   TTGGAGTTAGAAAAC               GCGTA AATTA TACGC               CCAAAGAAATTAATT  59 72
      HH1517 1456604 .. 1456643 -  -2.2   -2.6914   TATTTCGGACATAAT  GTCGCTTATGCGGATACA ATGT CATATCCGCATAAATAAA   TTTATTTAGGAAGTT  39 27
         alr NONE
      HH1515 1454243 .. 1454253 -    -4  -3.86822   GAAGCTTTGTAGAAA                 TGAT GAA ATCA                 CAAAATGCCCTTAAA  56 178
      HH1506 1444037 .. 1444050 -  -3.9    -3.695   TGCAAAGATTCTAAA               CTTTT TGGA AAAAG                TCTCATCGCAAAATC  54 81
      HH1504 NONE
      HH1503 NONE
      HH1502 1438912 .. 1438923 -  -4.4  -4.80882   AGTTTATATGAAAAA                GCTA GTTT TAGC                 TCTAGGTTTTGGTGG  71 375
      HH1499 1435580 .. 1435595 -  -5.4  -2.55085   TACGCCAAATAAAGG              CACACC ATTA GGTATG               GAAGTCTTTTATCAG  51 159
      HH1492 1430083 .. 1430097 -  -7.2  -3.46709   ATAAAATTGCAAATA               CAGATT TTG AATCTG               AATTTTTTGATTTTG  65 107
      HH1489 NONE
        tatC NONE
        queA NONE
        gidB 1423189 .. 1423211 -  -2.9  -2.67228   TTTAAATACAAAATT          TATAAATCAC GGCT GTG-TTTATA           GTAGTAAATACGATT  40 2
      HH1485 NONE
      HH1484 1422455 .. 1422468 -  -5.3  -2.59686   GCAGAGAGGAAGGGA               TTCGA ACCC TCGAA                AGCTTGCACTTTACA  51 81
      HH1476 NONE
      HH1475 1416562 .. 1416572 -  -2.6  -3.57144   GTCTTTAGCTTTAAA                 TTAT AAC ATAA                 AATTATCATTTCCTT  48 125
      HH1474 1415823 .. 1415833 -  -2.4   -4.1899   TGAGCTGACGCAAAA                 GGGC GAA GCCT                 TTAAAAATCCAAGTG  56 118
      HH1466 1409542 .. 1409552 -    -4  -3.52113   ACCCCTTGACAAACA                 CTAA GTG TTAG                 GATTTATAATGTCAT  52 29
      HH1463 1406142 .. 1406152 -  -4.6  -4.04806   CGTTACACCAAAGAA                 GCCC TAG AGGC                 AAATCAAAGTGTGAT  61 454
      HH1458 NONE
      HH1457 NONE
      HH1456 NONE
      HH1455 1400607 .. 1400621 -  -2.8  -3.97209   CTAAGCAAGATGAAA               TCTTTG CTA CACAGA               AGTTATTTTTGGCTT  52 17
      HH1443 NONE
      HH1442 NONE
      HH1441 1385564 .. 1385579 -  -4.7  -2.73124   GCTCATCGCTTAAAG              TCTGC GCACTT GCAGA               GGGTAAGGCAGATAT  49 463
      HH1417 NONE
      HH1416 1355378 .. 1355396 -  -2.5   -4.4768   GATTAATACAATAAA            TGCAAGTG AAGG CA-TTGCA             CAGGGCTATAAAAGC  60 423
        trpA NONE
      HH1413 1350309 .. 1350321 -  -6.3  -5.32396   ATATGAAAAAGAAAA                GCTAA GAA TTAGC                GCAAAACTTAAGGAG  89 406
      HH1376 NONE
      HH1375 NONE
      HH1374 1327486 .. 1327496 -    -4  -3.65996   TGTGATACATAAAGA                 CTTT GAA AAAG                 GTTTTATTCGTGCGG  54 370
      HH1365 1320185 .. 1320201 -    -3  -4.59027   AATGATGATACAAAA              GTAGCT CAAAC AACTAC              AAACCTTCGTGATAT  62 484
      HH1356 NONE
        pyrE NONE
      HH1354 1310642 .. 1310661 -  -4.2  -2.50034   CAGCAATGGAAAATG            TCGCCCTT TGGC ACGAGCGA             GACATTAGCCACTCA  47 432
      HH1352 1308728 .. 1308743 -  -4.8  -2.57496   TTATAACAATAAAGT              CAAAAT GAAA ATTTTG               CAATTTGATGTTTCG  49 57
      HH1349 NONE
        hemK NONE
      HH1345 NONE
         fbp NONE
      HH1343 NONE
        metG NONE
      HH1341 NONE
      HH1340 1296063 .. 1296080 -  -2.7  -3.59262   GTGCAGACTTCTAAA             TCATCTT TTTC AAGAGGA              GTGAAGGCATTGCCA  48 82
      HH1338 1295628 .. 1295646 -  -2.4  -7.00209   ACAAAAAAAAAAAAA             CGCTGATT AAT AATCATCA             ATTTTTCTTATTTTG 100 45
      HH1337 1293061 .. 1293072 -  -4.4  -3.30243   ATTTATTGCTCATAA                GCTT ACCC AAGC                 AAGTAGCAAAGAGGA  53 411
        ribC NONE
      flhB_2 NONE
      HH1319 1279024 .. 1279034 -  -6.8  -3.16106   TTAAAATGCTAAAAT                 CTCC TCT GGAG                 CAGCATTACCCCATC  62 251
         tpi 1273610 .. 1273624 -    -5  -2.94595   AAGAAAGGCTAGAGA               CTAAAG ATG CTTCAG               AGTCTGCTTTAAAGA  52 144
      HH1313 1271888 .. 1271899 -  -4.4  -2.90723   GCAGGTGGAAGTATA                GGTT CTCA AACC                 ACTTGGTTTAAAAAT  48 508
      HH1311 NONE
      HH1310 1268071 .. 1268082 -  -4.4  -4.86133   TATACATATTAAAAA                GTAG CTTA CTAC                 TCAATGTGTATTTTT  70 128
         pta NONE
        ackA 1265703 .. 1265713 -  -2.4   -4.1585   CCATAAGCCCTAAAA                 GCCG CTC CTGC                 ACATCAATGCAAATA  52 85
      HH1307 NONE
      HH1306 NONE
      HH1305 1262451 .. 1262465 -  -2.8  -4.68645   TAGCGAAAAGCAAAA               CTTAAG TGG CATAAG               CTATGAAGTGATTGC  62 524
      HH1297 NONE
      HH1296 NONE
        recN NONE
      HH1294 1253270 .. 1253288 -  -5.2  -4.04319   CCACAAATTTACAAA             CCTTGCGT GAT ACACTAGG             CTTTGAAGTAACCTA  63 251
      HH1286 1246371 .. 1246384 -  -4.5  -3.34787   AAGATGAGGCGAGAA               GTGCC GCTT AGCAC                CTCAAATGCAATTTT  53 445
        nusA 1236269 .. 1236280 -    -3  -5.03405   AAGAGGAGACAAAAA                TACA AGAG TGTA                 TCGCGCAACATCTAA  68 42
        dnaE NONE
      HH1269 NONE
         dld 1227468 .. 1227482 -  -3.5  -3.73224   TTATTGCTTAGTAAA               GTGCC TAAAG GACAC               ATAGCAAAAGCAATT  52 205
      HH1253 1217349 .. 1217365 -  -6.6   -3.7282   TTATCTTATGAACAA              GGTTAC ATTGA GTAACC              ATCGTTATGCACTTA  66 198
      kefB_2 1213317 .. 1213333 -  -4.4  -5.65927   TATGCAAAGAAAAAA              GCACCA CTTAT TGATGC              CTCTAAACATAAAAT  86 168
        mutY 1206206 .. 1206221 -  -6.2   -3.6959   ATACTATTATGGAAA              GCATTT ATGC AAATGC               AAGTGAAACTGCAAA  63 219
        suhB NONE
        accD NONE
      HH1237 NONE
        dksA NONE
      HH1235 1200619 .. 1200629 -  -5.4  -2.60823   AAATTCTAGAATCCA                 CTCA AGA TGAG                 CAAAACTGCACTAAG  51 115
      HH1232 1197391 .. 1197407 -  -2.4  -4.01115   AGGTATAACAAAAGA              TATAAA TGCGC TTTATA              TGCCCATAAGATTGG  53 185
      HH1225 1192725 .. 1192739 -  -2.8  -5.26918   ATAGCTCACAAAAAA               GTGCTA CTT TAGCAA               GAGAGCGTCTTAAGT  74 204
      HH1220 1187508 .. 1187530 -  -4.9  -3.53012   GCGGCGCGGTGGAAA           TTTGTCCCA AAAGA TGGGATAAA           ATATTTAAGTGAGCA  57 360
        cutA 1186343 .. 1186356 -  -6.7  -3.16202   TTTATATTAAAATTA               GTAGG ATAG CCTAC                GCACTCATTCTATAA  62 96
      HH1216 1185582 .. 1185615 - -12.7  -2.68806   TGTCATAAGAATGTA     GTGTAATAAAGCCTA CCCA CAGACTTTATTACAC      GCGAAGAATAGAGAG 100 66
      HH1215 NONE
      HH1214 NONE
      HH1213 NONE
      HH1212 1181804 .. 1181820 -  -2.3  -2.56836   CATTAGTATAAAACC              TTGCTTA AGT TAAGAAA              CAAAGAATCTATTTT  39 34
        bioD 1180939 .. 1180951 -  -3.4  -5.42265   GCAAAGCATAAAAAA                GTAG GGAAT CTAC                GAGTATGCGGAATGG  76 236
        bioF NONE
      HH1208 NONE
        bioC 1177080 .. 1177112 -  -5.5   -3.6581   AGCAGGGGTAAAAGA      GCCCCTTGAGCAACT CAT ACTTGAGCAAGGAGC      AGTATTGCTTTTGCT  60 52
         ppc NONE
      HH1202 1170243 .. 1170267 -  -2.7  -4.41237   ATCAAAGAAGATAAA          CCAGCTCCAGC AAT GCCAGATATGG          GTGGAATGGGCGGTA  60 161
        dnaG NONE
      HH1198 1165272 .. 1165283 -    -3  -4.87052   CATAAAGCAACAAAA                CTTA TAAA TAAG                 ACAACACCATATTTT  66 131
      HH1197 1164928 .. 1164947 -  -3.6  -2.90901   ATACCCTTAAGTATA            GCAAAAAT CATT ATGTTTGC             AATAAGAGATAAAGA  46 112
      HH1196 1162607 .. 1162619 -  -4.9  -2.58959   CCATATTAAAGAGAG                TTTAG AAT CTAAA                ACTAGCTATAGGTGT  49 89
      HH1192 1159729 .. 1159740 -    -3  -5.42198   TCTCAAAAAACAAAA                GATT GTTA AATC                 TTCGCTTGAGGTATT  74 491
      HH1189 1156106 .. 1156137 -  -4.6  -4.14764   TGCTAAAGAACTAAA      TCTTACGCA-TAATG CCC CATTTGTGCGTAAAA      TGGTAAGAGAACTTT  62 45
        ksgA NONE
      HH1173 NONE
      HH1172 NONE
      HH1171 NONE
      HH1170 1137379 .. 1137406 -  -3.4  -3.69395   TGGAGGATTGAATAA        CATCGCTCCAAG TGTC CTTAAGGCAATG         AATCTGCCTATTCCA  52 107
        mraY 1134797 .. 1134811 -  -4.4  -3.33696   TTTTTCCTTAACGAA               TTTTAA GGC TTAAAA               GTGCGATGATATTTG  50 3
        murD 1133385 .. 1133400 -    -4  -3.76232   CGCTCAAACATAGAA              TCTATC CCGA GACAGA               GGTTATTTCTGTGGA  54 142
      HH1163 NONE
      HH1162 1128093 .. 1128115 -    -2  -4.97405   AGCCACAAAAAGAAA           TGCGTATT ATAGCTA AATACGCT           TAAAACTTGGCTTAA  63 185
      HH1161 NONE
      trxA_1 NONE
      HH1159 1123921 .. 1123933 -  -4.9  -3.64192   AAAAACATTTTGAAA                TTTGT CAT ACAAA                TGTTATGGGTGTAGC  57 475
       gap_1 NONE
        recG 1120506 .. 1120521 -  -6.2  -3.67188   ATTCACTTGAAAATA              CCAATA AGGC TATTGG               TGAGCTTAAAAATAT  63 108
      HH1154 NONE
      trxB_2 1117075 .. 1117089 -  -2.8  -3.52539   TAAGCTTAAGCACAA               TGCAAA AAA TATGCA               AATATGTATCGGCTA  48 501
      HH1149 1114591 .. 1114609 -  -8.2  -2.71322   GTAAGTGAGAGAGTA             GGCTTATC AAA AATAAGCC             TTATCAAATTTATTC  68 35
      HH1141 NONE
      HH1138 1106349 .. 1106379 -    -7   -5.4833   CTATTTAAGAAAAAA       TTGCTACTAAAAAA GCC TTTTATTGTAGCAA       TAAAAACTACATAAG  89 139
        leuA NONE
        leuC NONE
        leuD NONE
        leuB NONE
      HH1133 NONE
      HH1132 NONE
      HH1131 NONE
      HH1130 1100776 .. 1100790 -  -2.8  -4.23434   TAAAAGATTGGAAAA               GAGATT GAA ATTCTC               TAAAAAAAAATCAGT  55 69
      HH1129 NONE
      HH1128 1098196 .. 1098208 -  -4.1  -3.63782   CAAGAGCACGCTAAA                GATGT AAA ACACC                TTGATGTGTAGATTC  53 49
      HH1124 NONE
      HH1123 NONE
      HH1122 NONE
      HH1121 1090870 .. 1090892 -  -7.6  -3.61398   GCGTGTTTGCAAGAA           CTTGCGCGTC ATC GCCTCGCAAG           CTATAGCGTAAAATC  69 422
      HH1118 1089184 .. 1089202 -  -3.1  -2.62946   AATATGTCAAAAATG             GCAAAAG CCTCT CTTTAGC             GCTTATACAAGAAGA  43 265
        dnaA NONE
      HH1109 1079175 .. 1079210 -  -3.5  -4.05026   TGGAAAGCGAAATAA   GAGAATCTTTAATCGCC AAAA GG-G-TTGAAGATTCTC    AATACTCATCATATT  57 222
      HH1104 NONE
        cydA NONE
        cydB NONE
      HH1101 1071181 .. 1071197 -  -3.7  -3.72363   GAGCCAAATCTCAAA              CTTATTG CAG CAATATG              CACATTTGTAATGTA  54 266
      HH1098 NONE
      HH1097 1066660 .. 1066688 -  -3.3  -3.14284   GTGCCACTAATAAAT        TTTCAATAAAAAA ACA TTTTGTATTGTAA        CTTAATGTTTTAGTT  45 54
      HH1096 NONE
      HH1095 1065645 .. 1065662 -  -7.1  -2.77926   AATTATAGTGAAGTA             TGAGTTT GAGA AAACTCA              AGGTTTGCACTTGCT  63 216
      HH1088 1058215 .. 1058229 -  -5.8  -3.52918   CAAGGGGTAAATTAA               GATTTT TTC AAAATC               CCTTAAAATTTCTTT  60 28
      HH1087 1057684 .. 1057708 -  -2.2  -5.63012   AAAAATAAACAAAAA         TGAG-TAAAGC AAAA GCTTTAACTCC          TCTTGCTTTAAGCTA  74 77
      HH1086 NONE
      HH1085 1055657 .. 1055667 -  -5.4  -5.14985   TCAAATATATAAAAA                 TCTG TTA CAGA                 TAAATCATATTGCAA  76 30
      HH1084 NONE
      HH1083 NONE
      HH1082 1051269 .. 1051290 -  -4.3  -3.39449   CTTTATCAATACCAA           TGCTTCAGG AGAC CCTGTGGCA            GGTGTGCCCGGACTT  53 218
      HH1079 NONE
        dnaX NONE
      HH1076 NONE
        yhbG NONE
        rpoN 1045637 .. 1045652 -  -4.8  -2.78526   TTCTATAACAGAGCA              TACTTT TTTC AAAGTA               AAAGACAAAAATTTT  50 77
        rpsB NONE
         tsf NONE
      HH1070 1042707 .. 1042729 -  -7.8  -2.65448   CCAAAGGTAAGTAAG           TTAATGATGC CAA GCATCTTTAA           TAATACAAGCATTGA  63 143
      HH1066 1038310 .. 1038328 - -10.4  -3.91042   GAGAAACAAGGCAAA             GCAAATCA ATA TGATTTGC             GTGAGAAAATTAAAC  88 168
      HH1056 NONE
      HH1055 1030378 .. 1030397 -  -9.4  -4.60487   GAGGAGCTTGAAAAA            GGTTTAAG AATG CTTAAACC             GCAAATCCTCATCAA 100 9
      HH1053 1029727 .. 1029741 -  -2.8  -5.33866   CAAAGCGATAAAAAA               TCTAGC AAT GCCAAA               GTCAAAGGAACTGAT  69 40
      HH1051 NONE
      HH1050 1027816 .. 1027828 -  -2.7   -3.8125   GTTCCAAGCAAAACA                CATAA AAT CTATG                ACCCTGATGATCCTA  50 73
        rocF 1025608 .. 1025628 -  -3.3  -6.06723   CCCCCCAAAAAAAAA            GAACTTTTT GTC AAAAAGCAC            TACAAGTGGTGTGCA  93 160
      HH1044 NONE
      HH1043 NONE
      HH1042 1021130 .. 1021147 -  -3.4  -4.29656   TAGAAAATCTTAAAA             GCGCAT TAGAGG ATACGC              CTTATCACTTTAGCG  59 354
      HH1034 NONE
      HH1033 1012334 .. 1012344 -  -2.4  -3.53343   AAGTCTTTGCCTAAA                 GCGC ATT GCGT                 TAGCAGCGCAAACAA  45 84
      HH1032 NONE
      HH1031 1011442 .. 1011454 -  -2.7   -4.1585   TTAGAATTGTGAAAA                TACAG ACA CTATA                CCTCTAAGCTTTCAA  53 21
      HH1030 NONE
      HH1029 1007145 .. 1007156 -    -3   -5.1485   TAAGCAATATAAAAA                TCTT TAAT AAGA                 AACAAATCAAAATCA  68 218
      HH1026 1004575 .. 1004588 -  -3.1   -4.4009   TGCGATTTTACAAAA               GTGCA GCAT TACAC                TGCTAAGGCTTAACA  62 152
      HH1024 1001736 .. 1001757 - -10.3  -3.73775   CCTACCTTCATCAAA           CTAGATTCT ATAT AGAATCTAG            TTTGAAACCTTAACT  89 53
        mobA NONE
      flhB_1 NONE
      HH1017 NONE
        minC NONE
        lpxC NONE
      HH1014  990505 ..  990515 -  -5.4  -2.94708   TAGTTTTTAAAGAAT                 CTTC ACG GAAG                 CAAGGACTGCACTGA  53 56
        thrB NONE
      HH1012 NONE
        infB  986304 ..  986314 -    -4  -4.91511   ACTCTATTAGAAAAA                 TTTG AAG CAAA                 AGATACCATCATAGT  72 334
      HH1007 NONE
      HH1006  982430 ..  982441 -  -2.2  -2.85712   GCACACCCACAATTA                CCAC AATA ATGG                 CTAGAATCTTAATCT  40 49
      HH1005  981320 ..  981342 -  -7.7  -4.60258   GTAGTAAAGAAGAAA           CTCCCTCTT TGGAT AGGAGGGAG           TTATAAGACTAAGAA  83 43
      HH1004  980928 ..  980953 - -12.1  -2.85021   AAATAATCCACTACA         TTCTCTATTGA AACA TCAATAGAGAA          TCTTCTTTCTATCTT  89 152
      HH1003  980318 ..  980335 -  -4.2   -3.5393   ATTATGTTTGTCAAA             GATTCT GGTTTA AGAATC              TTTACTATTTATACT  52 122
        ybbA NONE
      HH1000  978655 ..  978672 -  -4.1  -3.30338   AGAATCGTGCTATAA             TCTAGGA CTCC TCCTTGA              TAATGGTTTAGGCGG  50 277
      HH0995 NONE
      HH0994 NONE
        tyrA NONE
      HH0992 NONE
      HH0991 NONE
      HH0990  964986 ..  964998 -  -7.7  -3.99347   AAAGGAGGTAAAGAA                CACGT AAT ACGTG                TTATTCAAGCTATTG  74 35
      HH0988  963840 ..  963850 -  -5.4  -3.93868   GTGGCAAAAGAAAGA                 TTCC AGC GGAA                 TATTACATACAGAGG  63 140
      HH0987 NONE
      HH0986 NONE
        fdxB NONE
         ppx NONE
      HH0983 NONE
      HH0982  958354 ..  958382 -  -3.1   -4.5287   TGAAATCAATGAAAA        CTTGTATTAAAGG AAA CCAATACTACAAG        CTCCATTTAAAAAGT  62 466
      HH0981 NONE
      HH0980  950866 ..  950882 -  -5.1  -3.53224   CATTCTTTTGGGAAA              TCCATAG ACT CTAGGGA              AAAGGCAGCAAAAAT  57 235
      HH0979 NONE
      HH0978 NONE
        argF NONE
      HH0976 NONE
      hemN_1  946555 ..  946565 -    -4  -3.57462   CACTTTACTCCTAAA                 TAGT CTT ACTA                 AAACGTTTTGTATCA  53 10
      HH0974  945206 ..  945218 -  -2.7  -3.77559   AAATATAACAAAAAT                GCAAT TTT ATTAC                CCAAGTGAGCACTAC  50 37
      HH0973  944140 ..  944154 -  -4.2   -3.3095   ATAGACTTTTCAGAA               GATTCC AAG GGTATC               TCTTCTATATCGCCA  50 100
      HH0972  942763 ..  942774 -  -5.8  -2.82717   ATGCAGCAATAGAAG                CTGC AAGA GCAG                 GAGAACACGGAAGAG  55 355
      HH0968  937869 ..  937886 -  -5.5  -3.56594   GGAAATGGTGTCAAA             GGGGG GACTTGAA CCCCC              GACCTCCGGCTTATG  62 144
        hemL NONE
      HH0963 NONE
      HH0962  932562 ..  932580 -  -2.4  -3.83205   ACGCCTTATAGCAAA             TCTATCTT TTG ATGACAGA             GTATCCAAAAATTCC  49 506
      HH0958  930582 ..  930597 -    -4  -3.87569   GAAAAAAGCTAATAA              GAGTAA TATA TTACCC               CCCCCCCCCCGCAAA  56 61
      HH0955 NONE
        purA NONE
      HH0953 NONE
      HH0952  925528 ..  925547 -    -3  -3.47303   AAAATGTAAAATATA            TTAATTTT GATT AAAATCAA             CTAAAAAATTGCTAG  48 70
      HH0951 NONE
        bisC  922350 ..  922375 - -12.1  -3.34244   GATTCTATAAATATA         TTCCTATTCTT TATA AAGAATAGGAA          TGCAAAAATAAAGAA  95 55
      HH0948 NONE
      HH0947 NONE
      HH0946  918739 ..  918749 -  -2.6  -3.42574   TCAATTCGACGACAA                 TTAA CTT TTAA                 ACTACCACTGCAATT  46 27
      HH0945 NONE
      HH0944  917101 ..  917112 -  -3.6  -2.90797   TCCATATATATTATA                GCAC CTCT GCGC                 GTCCATTTTTCATCA  46 9
      HH0943  915031 ..  915042 -  -4.4  -4.64766   TCCAGATTGTAAAAA                TGCT TCAT AGCA                 TCTTATAATGAATTG  65 28
         ffh NONE
        rpsP NONE
      HH0938 NONE
      HH0937 NONE
        trmD NONE
        rplS  910532 ..  910542 -  -5.4  -2.50074   TCCTTCACAACATAG                 CTCT GGC AGAG                 GAATGCAATGGGATA  51 441
      HH0932 NONE
         rep  903503 ..  903518 -  -6.2  -5.04356   CTAAACAAGCAAAAA              TTCTCT ATCA AGAGAA               TCATAATCCCTATTT  80 479
        gltX NONE
      HH0925  895824 ..  895837 -  -3.1  -3.16742   TGCAAGTGTTACTAA               GACAT TTTA ATGCC                CTATTCTTGCTTTTT  45 26
      HH0919  891634 ..  891644 -  -2.4  -5.44638   AGAACAAAAATAAAA                 GTGG TGA CCCC                 GAGGGGACTCGAACC  71 259
      HH0917  889858 ..  889870 -  -3.4  -3.80733   GCGATTTTATAACAA                TACC TTTTT GGTA                TCTTAAGTAAAGATT  52 65
      HH0916 NONE
      HH0915  888863 ..  888884 -  -4.5  -3.63694   ATGCACTTGGAAGAA           TGCTCTT TAGTGGAG AAGAGCA            AGAAAAGCCCATAAA  55 490
      HH0913  885975 ..  885996 -  -7.3  -4.27316   CCTTGTAATTGAAAA           TTGAGGTAG TATT CTACCACAA            TTTACTAACGAAGCA  77 98
      HH0912 NONE
      HH0911  884610 ..  884626 -  -7.3  -3.46848   CAAAATGTATTAGAA              GCTTATG GCG CACAAGC              TCCTGCGTTAAACGC  65 246
      HH0905 NONE
      HH0904 NONE
      HH0903 NONE
      HH0902 NONE
      HH0901  877162 ..  877177 -  -6.2  -4.15632   ATGATGAGATAGAAA              TGCTTT TTCC AAAGCA               TTATCTCACGCGCTC  67 260
      HH0898 NONE
      HH0897 NONE
        cysK NONE
      HH0895 NONE
      HH0894  871485 ..  871499 -    -5   -3.2614   CAGCTGGTAGAGCAA               CTGACT CTT AATCAG               TGGGTCCAGAGTTCG  56 96
      HH0892  870732 ..  870749 -  -4.2  -2.88212   AACGAGTACATTATA             GCATTT TACAAT AAATGC              TGTCTCTTTATCTAT  47 37
      HH0891 NONE
        pbpA NONE
      HH0889 NONE
        carA  865053 ..  865076 -  -3.3  -3.10579   GTGGTAAAATAATCA          GTAT-GCTAT TTTTC ATAGCCATAC          TTTTTGCTGGGATTA  45 461
      HH0886 NONE
      HH0885 NONE
      HH0884  862518 ..  862557 -  -3.6  -3.34895   TCTATCGTGAATTAA  GAGGCTTTGATTATAGCT AAGA AGTGATAACCAAATCCCC   TAAAAACGCACAGGT  49 25
      HH0883 NONE
        aroB NONE
      HH0881 NONE
      HH0880 NONE
      ftsH_1 NONE
      HH0878  854804 ..  854825 -  -3.1  -2.63823   AAGTTACATAATGGA           TAAAGCA-CA ATT TGATGCTCTA           CAATCCCAAAAGTTC  43 254
      HH0872 NONE
      HH0871 NONE
      HH0870 NONE
        glcD  847060 ..  847076 -  -7.3  -4.60924   CAAACGCGTGAAAAA              TTGCGCT TGA AGCACAA              TTATGGCTTGGAAAG  81 223
        ilvI NONE
        ilvH NONE
        pdxJ NONE
        pdxA  840864 ..  840874 -  -5.4   -3.4791   GATAAAATATACCAA                 TGCA AAT TGCA                 AAAAAAATTTTTTCC  57 119
      HH0860 NONE
        alaS  837443 ..  837455 -  -4.8  -3.33744   TCCCTTTGCAAAAAG                TGGG TTTAG CCCA                TCAAAGGAAAAATAC  55 143
      HH0856 NONE
      HH0855 NONE
        pldA  831666 ..  831676 -    -4  -4.52042   ACAAAAAGTAACAAA                 TACA ATA TGTA                 ATTTTATTTTTTTGT  63 73
        metE NONE
        metF  828213 ..  828223 -  -3.2  -2.91276   TCGCTTCGCATAAAT                 CTCC TTT AGAG                 TTTTCTAAAATGCCA  44 91
      HH0850 NONE
      HH0848  825222 ..  825237 -  -3.3  -3.27525   TTTTTGTAAATGCAA              GATTG TATATT CAATC               ATAATAAATTGTATT  47 74
      HH0847  823701 ..  823730 -  -3.1  -5.10029   AGCAACTCTAAAAAA       TAGAGAATCTT-TA CTA TACAAGATTCTATA       AAACTTTAAGGAAAA  68 74
      HH0846  822024 ..  822035 -  -7.2  -3.49369   AAATATTAAAACACA                GCGC AAAA GCGC                 CCATTTATCAGCATT  67 425
      HH0843 NONE
        proC NONE
         tgt NONE
        rbfA NONE
      HH0839 NONE
        ribD NONE
      HH0837 NONE
      HH0836 NONE
      HH0835 NONE
      HH0834  811628 ..  811640 -  -2.7  -5.02074   TTATTTTTGAAAAAA                TCTCA ACA TAAGA                TTCTTTAATAATATT  66 58
        pyrH NONE
        rpoZ NONE
        spoT NONE
        tyrS NONE
      HH0829  806034 ..  806046 -  -4.1  -3.68674   AAAATTGCTAAAATA                CGCAA CAT TTACG                CCCCTAATCTTGGAC  53 29
        amiA NONE
      HH0827 NONE
        hisA NONE
        cheY NONE
        prmA NONE
      HH0823  801731 ..  801743 -  -6.3  -3.88331   TTTAAACAAAAGCAA                TGTGA GAA TCACA                AAAATAGCAAAAGTA  68 21
      ftsH_2 NONE
      HH0821 NONE
        pssA NONE
      HH0819 NONE
        nspC NONE
      HH0817 NONE
      HH0816  794526 ..  794545 -  -2.2  -5.06465   AAAAAAAAAAAAACA            GATTTTTG AAAG CAAAAATA             GGTAATTTTATTTCA  65 33
      HH0815 NONE
      HH0814 NONE
      HH0813  791735 ..  791750 -  -3.4  -3.90048   CCCCCCCGAAAAATA              TTTTAT ATAA ATAAAA               AAATAAAAGGTGTAT  54 273
      HH0812  790864 ..  790877 -  -3.9  -3.91897   GCTGTGAGTGAGAAA               TCTAA TCTT TTAGA                GTATATAACCACCAT  56 109
        gcpE NONE
        proA NONE
      HH0805 NONE
      HH0804  782632 ..  782654 -  -6.3  -3.58305   AAGGAATGCGTCAAA           CCTGTCTTT TAGAC ATAGACAGG           TTACCCTTATCAAAA  64 35
      HH0803  782074 ..  782096 -  -2.8  -3.38046   CTCTCACTCTAAAGA           TTTTGCAGAT AAT ATTTACAAAA           AATCAAAAATGTATG  46 464
      HH0795  770210 ..  770222 -  -2.7  -3.44672   GCTCATTAAAACACA                TAACT ATA AGTCA                AAAAAACCTGTGTAG  46 3
        gpsA  768970 ..  768982 -  -3.4  -4.53737   CAACACAAAAAAAGA                TGCT GAACA AGCA                GTAAATTCTTTTGTA  64 264
      ftsW_1  758290 ..  758304 -  -4.2  -3.15579   TGAACCTGCGACCAA               TCGGTT ATG AGCCGA               GTGCTCTGACCAGCT  49 15
      HH0781 NONE
      HH0780 NONE
        ftsA NONE
        ftsZ  753884 ..  753895 -  -4.4  -3.08813   GCTCAGCTGAATAGA                GCAA CAGG TTGC                 GGTCCTGTAGGTCGG  49 92
        rpsU  753465 ..  753504 - -12.4    -3.314   AATAAGGAAGTAAGA  CTAACTCTCTCCTCACTCT CTA AGAGGGAAGA-AGAGTTAG  ATAACACATTAGAGT 100 34
        yhcG NONE
      HH0775 NONE
      HH0774  749781 ..  749795 -  -2.8  -5.24129   TTTTTTGACAAAAAA               GACTTT ATC AAAGGC               ATTCGCGGGTGCAAT  70 342
      HH0761  741550 ..  741566 - -10.1  -2.88579   TTAATGTCTTACACA              CAGGAGC AAA GCCCCTG              TGTGCGCCTAAAGCT  76 186
      HH0760 NONE
      HH0759  739448 ..  739466 - -10.2   -4.1822   TTCTACTTTAAGAAA             GTGCGGGA TTA TCCCGCCC             TAGTTTGTTCCTTGA  95 25
      HH0748  732401 ..  732413 -  -9.1  -2.58638   AAAAGCCACATTAAT                GCGCT TTA AGCGC                CCTTAAATCATTCGT  73 28
      HH0747  731881 ..  731893 -  -2.7  -5.52909   CAAGACTTAAAAAAA                GAAAT CCA ATTCC                CAGAATATGAAGTAA  77 358
        msrA  723085 ..  723100 -  -6.2  -4.90079   AGGTGAAGAAGAAAA              TATTGC TCCA GCAATA               AAAAAAGGAAATATT  80 210
      HH0736  720223 ..  720239 -  -2.3  -2.62396   GATTCTCCCATATCA              TTAATAC TTT GCACTAA              GAGATTTGTATTAGC  39 471
        sfhB  718939 ..  718953 -  -2.2  -3.37198   CTTCCATATATAACA               TAAATA ACG CATTTA               GCCCTCCGAATTTTT  44 106
      HH0734 NONE
      HH0733 NONE
        fabG  710391 ..  710403 -  -4.9  -2.78438   TAGCAGATTCTAAAG                TATGT TTT ACATA                TAAAGCCCACCATTG  50 19
      HH0731 NONE
      HH0730  709315 ..  709326 -    -3  -3.58343   GCTACTATTTGGAAA                CTTT TACA AAAG                 CTTATGCGAGATTCT  48 151
      HH0728 NONE
        fabF NONE
        accA  706354 ..  706365 -  -5.8  -2.82717   ATGCAGCAATAGAAG                CTGC AAGA GCAG                 GAGAACACGGAAGAG  55 416
      HH0720  698206 ..  698240 -  -3.1  -5.16572   ATTTAATGCAAAAAA    GCAAGAAGTTTAAATT ATAC AATCTAAAAT-CTTGC     ATTCATAAAAAAGTT  68 98
        dapD  696835 ..  696852 -  -4.9  -4.32951   ATCCTAAGTAATAAA             TTTGCCT TTCA AAGCAAA              TGGCTTTAAGCAAAT  64 53
      HH0718 NONE
      HH0717 NONE
         abc NONE
      HH0715  693004 ..  693014 -  -2.6  -2.54794   CTAACTGCACAATAT                 TTTT CAT AAAA                 CCTCCTTAAACAAAA  40 45
      HH0714 NONE
        yaeC  691288 ..  691298 -    -4  -4.74598   CAAACCCAAAAGAAA                 TAAG ATT CTTA                 AATAAACTTTTGCAA  68 47
        fldA  690682 ..  690693 -  -2.2  -3.28518   AATATTAAGCAAAAG                CACC TTTA AGTG                 TCTTTACCCACGCTT  44 3
      HH0705  684275 ..  684285 -  -2.4  -2.55722   ATAGCATTGAAGCTA                 CGCC ATT GGGG                 GGCTTTGTATTTGAG  40 324
      HH0695 NONE
      HH0694  674108 ..  674124 -  -2.4  -4.62904   AAATATGGCTAAAAA              TAATAT AGAAA ATATTA              TACCTGCGCGACTTA  61 363
        glmU NONE
      HH0690 NONE
      HH0689  670225 ..  670235 -  -6.8  -3.75535   TGACAGATATGGAAA                 GTGC GTG GCAC                 GTATATAATAAAAAT  66 184
      HH0674  653317 ..  653327 -    -4   -3.6164   AAGATGCAGATACAA                 GATA CCT TATC                 ATCAACCAACAAGAC  52 309
        hrcA NONE
        grpE NONE
        dnaK NONE
        ansB  640768 ..  640784 -  -8.1  -4.10453   TAAATTTCCCTAAAA              TCCTTAA ATA TTAAGGA              TTCTTACTTTTTATC  81 139
      HH0661  638314 ..  638325 -    -3  -3.40299   TCACCATATTCATAA                GAAT CCAT ATTC                 TACCCTTGATTTTAA  48 147
        prfB NONE
      HH0659 NONE
      HH0658  634947 ..  634968 -  -4.5  -3.17825   AAAATTATCAATATA           TCCATACAA GAGA TTGTATGTA            TTATAAGTGTGCTTT  51 173
        lldP  626532 ..  626544 -  -7.7  -4.87318   GGCAAAAGCCAAAAA                TTGGC ATA GCCAA                ACATTTACCTTATAA  88 434
        fdxA  624373 ..  624385 -    -2  -4.16842   TTTATTTGTAAGAAA                TTCT TTAAG AGAA                AAATAAATTGAGAAA  52 104
      HH0645 NONE
        kfiD NONE
      HH0643  620877 ..  620889 -    -2  -2.88945   TTGAGCCACAACAAC                TTGT TTATG ACAA                TGGCGCAGATTTTTA  41 518
      HH0635  613554 ..  613575 -  -8.1  -2.56432   CTGAATATGAGCAAC           TCCGCTTTT CATA AAAAGCGAA            TCTATAAGCCTATTT  68 27
        recA NONE
      HH0632 NONE
         eno NONE
      HH0630 NONE
      HH0629 NONE
        aroK  608608 ..  608618 -  -2.6   -2.8333   TGAAGTAGAATATTA                 TAAT CAA ATTA                 ACTTAAAAGAACTAT  41 37
        wlaK NONE
      HH0626  606301 ..  606312 -    -3  -2.81642   ATAGCATTGAGGATA                CAAT TGTT ATTG                 GAGCAAAAAGAAGAC  42 235
      hemN_2  594555 ..  594575 -  -7.6  -4.25283   ATTTTCCGATTAAAA           CCATCACGC TTGA GCGTG-TGG            AAAATCCAGTGCCTC  78 143
        hisC NONE
        fliF  589174 ..  589184 -  -5.4  -3.22298   GTTATTTATGACCAA                 TACC TTC GGTA                 ATATCAAGCTCATCT  56 1
        fliG NONE
        fliH NONE
         dxs NONE
      HH0607 NONE
        nrdB NONE
      HH0605 NONE
         pcm NONE
        hopD  581971 ..  581986 -  -2.6  -4.18187   AAAGACATAAAAAGA              TAACGT TTAA ACATTA               GGGATTCTCGTGGAT  53 23
      HH0602 NONE
        truA  580203 ..  580218 -    -4  -3.75295   TACAAACCATTCAAA              TAAGCC TGAT AGCTTA               CTACCTATAACCCAC  55 26
      HH0599 NONE
        purD  577705 ..  577715 -  -5.4   -3.5944   ATTCATAGTTCTAAA                 GCTT TAT AAGC                 AATATCATCGCGAAA  59 2
      HH0597 NONE
      HH0596 NONE
      HH0595 NONE
         pnp NONE
        atpE  571275 ..  571292 -  -3.5  -3.01912   GGAGAGCTATATACA             CAAACAA AATC TTATTTG              CAAGAACTTATACAA  45 518
      HH0588  566272 ..  566291 -  -3.6  -2.60688   TAATTATTTGAGAAT            TAGAATGA AATA TCTTTCTA             CTGATGAGATATACA  44 23
      HH0587  564567 ..  564583 -    -3  -2.93623   CTTGGCAAAATATTA             GCTTTGC ACTA GCAA-GC              AAACTCGTGCTGATT  43 233
      HH0585  560824 ..  560851 -  -4.2  -4.20225   AAAAAAACAGAAGAA        CTTCTC-CGAGCA CAA TGCTCTCAAGAAG        AAATTGATATTTGTT  63 135
      HH0583 NONE
        gltX NONE
      HH0581 NONE
      HH0580 NONE
        galU  555263 ..  555280 -  -3.5  -3.52689   ACATAAAAACTAAGA             TTAAACA TTTG CGTTTAA              AGCCTGATAAAAATC  50 8
      HH0577 NONE
        murA NONE
      HH0575  552866 ..  552888 -  -5.6   -2.6155   CCTCCTAATACTAAT           GCGCTTATAA CAC CCATAAGCAC           TAATTTTCGACATAC  54 95
      HH0574 NONE
      HH0573 NONE
      HH0572  549313 ..  549329 -  -8.1  -2.97747   TTTGCATATTAGATA              TAGATTC TAA GAATCTA              CTTGACCAAGCGAGT  67 488
        fliI  542886 ..  542897 -    -3  -3.33969   TAATTGATTTGACAA                TTTC AAAT GAAA                 TTTTAGCAAATCCAA  47 44
        nifS NONE
        yurV  540393 ..  540411 -  -4.6   -3.7948   CGAATATTTATTAAA             GCTACA AGGATAA TGTAGC             CTTGTGTTAATTATC  59 43
      HH0561  539223 ..  539251 -  -8.4  -2.66602   TTAGTGAAGAATTTA        TCCAAACTTATA AAGCA TATAAGTTTGAA        ACAGAGATTTGGCCT  65 114
      HH0556 NONE
      HH0555 NONE
      HH0554  531309 ..  531320 -    -3  -3.77489   AAGGTAATAGCCAAA                GAAT CTAG ATTC                 TAATGCCTTAACATT  52 25
      HH0553 NONE
      HH0552 NONE
      HH0551 NONE
      HH0550  529229 ..  529240 -    -3   -3.9281   ATCATTTTGAAACAA                TCTT GATA AAGA                 TACCTTAACACAAAA  54 30
        porG NONE
        porD NONE
        porA NONE
        porB NONE
        rpoD  523904 ..  523924 -  -6.3  -3.19835   CCTAACAATATAAAT            TTTACTTTT TCT AAAAGCAAA            CGCTTCTCCCCTCCA  60 79
      HH0544  523566 ..  523581 -  -4.8  -3.55866   GGATACCCAAATCAA              TCTTTT TATT AAAAGA               AGCGTTCTTATAGTC  57 143
      HH0543 NONE
      HH0542  522992 ..  523002 -  -3.2  -3.70902   TTCGCCATATCTAAA                 GCCA TTT TGAC                 CTCCTTGATTGGTAT  52 111
        rpsO  522499 ..  522515 -  -6.5  -2.84634   TGGCAGATGAGGATA              GGCTTTG TTT CAATGCC              CACCGCATTTACAAA  58 234
      HH0520 NONE
      HH0519 NONE
        ribF  499829 ..  499843 -  -7.2  -2.57243   CGATGATTATAATAT               CTCAAA AGC TTTGAG               CATTATTGAGGATAT  60 346
      HH0515 NONE
        ruvA NONE
      HH0513 NONE
      HH0512 NONE
      HH0511 NONE
         lgt NONE
      HH0509  490894 ..  490909 -    -4  -3.10297   ATTACATATATAAAT              GCTAAA GTCA TCTAGC               CCTCCATAGAATCTA  49 21
      HH0508 NONE
        panB  489721 ..  489741 -  -2.6  -2.71924   CACCCTCTCCTAAAC            TCATCATT TTCTC AATGGTGA            TTTTCTCCATAATCT  40 47
        ruvB  488590 ..  488600 -  -5.4  -2.97158   GAGTTTAATAAGAAG                 TGCA TTG TGCA                 AAATGGAGCAACTAA  53 97
         ppk NONE
      HH0494  478768 ..  478784 -  -9.5  -2.69468   CAGCTGGATAGAGCA              CACGATT CCT AATCGTG              AGGTCATGCGTTCGA  73 65
      HH0493 NONE
       gap_2 NONE
         pgi NONE
      HH0490  475079 ..  475100 -    -3  -4.61527   AAAACTCGTGAAAAA           GGTGTG AAAGTCTGCG CACACC            TTATTTATGGATTAC  62 401
        purH  467681 ..  467694 -  -5.3  -3.62572   TATTATCACCCTAAA               CTTTG AGGG CAAAG                GAAAATGTAGCTTTA  58 116
      HH0481  464083 ..  464096 -  -3.1  -5.24796   CCCAGACAATAAAAA               CAAAG GCAA CCTTG                AAACTTTACTCTCTC  71 381
        leuS  446404 ..  446420 -    -3  -3.80622   ACATAAACTCAATAA              TAATGC TTTTG GCATCA              TTTCACCACAAGATT  52 23
      HH0464 NONE
      HH0463 NONE
        folC NONE
        tagE NONE
      HH0460 NONE
      HH0459 NONE
         mfd NONE
      HH0457  437984 ..  438012 -  -5.9   -4.6635   AAAGCTTTAATAAAA        GAAGGGAGCGATA GCA TTTCACCCCCCCC        CCCCCCCGCAAATGA  76 259
      HH0452  430290 ..  430304 -  -2.8  -2.75562   ATAAATTCTTCAAAT               GCCCTA TTT TAAAGC               TCAAGTGTTTTGATT  41 19
        ilvE NONE
      HH0450 NONE
        hisI NONE
      HH0448 NONE
      HH0447  426150 ..  426166 -  -5.9  -3.20227   GGGTAATCACGAATA              TTTCCAC GAT GTAGAAA              ATATTCTTAAAGAGC  58 443
        nikA  400744 ..  400755 -  -5.8  -2.66395   AGCTATCAGGATAAT                TGGC ACAA GCCA                 TAAGATTCTATATAA  54 67
        nikB NONE
        nikD NONE
        nikE  397230 ..  397246 -  -5.2  -3.51934   CCTCTTTGATAAATA              TACTCA CGCTT TGAGTA              TGGTAATATTTGATG  57 192
      HH0405 NONE
      HH0404  390612 ..  390622 -    -4  -3.86194   AAGTCGGTGTAGAAA                 TTGA GAT TCAA                 TTATATCTTTAAGTT  55 34
      HH0403 NONE
      HH0402  389258 ..  389284 -  -4.6  -3.17825   AAAATTATCAATATA         TCTAAAAAAC TTTTTTT GTCTTTTAGA         AAGCTTGTTTGTAAT  52 277
      HH0401  388279 ..  388290 -  -2.2  -4.40003   GCTTACAAAGATAAA                GGCGG TAT CC-CC                ACGCACCAAGATATA  58 473
      HH0395  381504 ..  381518 -  -3.6  -4.32046   TTTTGAAAAATCAAA               CTATTT GCC AAACAG               ATGATGAAATTCCGT  60 11
      HH0378  369117 ..  369129 -  -2.7  -4.03183   ACGCACAAAATACAA                TCTCT CAA AAAGA                AAACTAATGCAAAAT  52 341
         tuf NONE
        rpmG  359383 ..  359400 -  -9.9  -3.36878   GCTACTGACCTATAA             GCTAGGT TTCT ACCTAGC              TTTTAAGTTTTACTT  80 21
        secE NONE
        nusG NONE
        rplK NONE
        rplA NONE
        rplJ NONE
        rplL  356308 ..  356324 -  -5.9  -5.10077   AAATACTCTAAAAAA              CCTACAA TCG TTATAGG              GCATTTTACAATATT  79 101
        rpoB NONE
        rpsL NONE
        rpsG NONE
        fusA NONE
      HH0357 NONE
      HH0356  343356 ..  343368 -  -5.5  -4.35085   ACTTGCAAAAAAAGA                GGAAG AAT CTCCC                ATAAATAAAGCTCCT  70 410
      HH0352 NONE
      HH0351  340991 ..  341004 -  -3.8  -4.77173   CTTGTATAAAATAAA               GGCT TATTAT AGCC                TAAAGTTTGCCTTGA  66 18
      HH0350 NONE
      HH0349  339571 ..  339583 -  -6.3  -3.27766   AAGATTCTATATTAA                CTTCT TAT AGAAG                TCAATGAGTTTTTAT  61 85
      HH0348  338871 ..  338883 -  -3.3  -3.93262   TCGTAACACACGAAA                TGCGC TTT GCTCA                AAAAGTTGCAGATAG  55 149
      HH0343 NONE
      HH0342 NONE
      HH0341  335622 ..  335640 -  -4.6  -4.90525   TAATCTCAAACAAAA             TCTTGC CTTACTT GCAAGA             GCACAGATTCTCAAA  74 104
        hypF NONE
        hypB NONE
        hypC NONE
      HH0323 NONE
        hypD  319494 ..  319514 -  -2.5   -3.5393   AGGATTTCTCGCAAA            GATGTATTC ATT GGCTACATC            ACACCACCATATTTA  46 19
      HH0321 NONE
        hypE  316484 ..  316496 -  -2.7  -4.59982   TTATAAGTAAATAAA                TCGTA GCA TACAA                GGACGTCCTTAAAGT  60 325
        lolA  311966 ..  311986 -    -4  -3.08032   TTTTCCTTAAAACCA            TCGCATCA TACTT TAACGCGA            ATGCAACTCAACTAT  49 17
      trpE_2 NONE
        trpD NONE
      HH0313  307699 ..  307731 -  -8.5  -4.07687   ATTTTTGCGCCAAAA      GAGCTCATTGATTAT GTC ATTATCCACGAGCTC      GCACATATTCGTTAC  79 174
        rplI NONE
        hslV NONE
        hslU NONE
         era  303761 ..  303771 -    -4  -4.14725   TATCTAAAGCATAAA                 TATG CTC CATA                 AAGCTTAGTGCCAAT  59 90
      HH0307 NONE
      HH0306  299217 ..  299239 -  -7.2  -3.00121   AGTATAAAGAGGAGA           TTTTATCCTT ACT AAAGATAAAA           TGATGTAATCCTTTA  64 44
      trpE_1 NONE
        trpG  294427 ..  294449 -  -6.4  -2.96695   CTCCCCACCAAACTA           TAATGCAAGA AAA TTTTGCATTA           TGCGTTTGCCCTGCT  59 0
      HH0302 NONE
      HH0301  292563 ..  292586 -  -3.2  -4.25256   TTTCCATTAAAATAA          CATTAATGTC ATAC AACATTATTG           CACCTCCTTTTTATA  57 20
      HH0300 NONE
      HH0299 NONE
      HH0298 NONE
      HH0297 NONE
      HH0296 NONE
      HH0295 NONE
      HH0294  286218 ..  286228 -  -5.4  -3.18386   ATATCCCACAATATA                 TCCT CAT AGGA                 GATATTAACATTGAA  54 87
      HH0293 NONE
      HH0292 NONE
      HH0291 NONE
      HH0290 NONE
      HH0289 NONE
      HH0288 NONE
      HH0287  280000 ..  280012 -  -6.3  -3.83214   TGAAAGTAATTTAAA                GAGTA AAA TACTC                CAAAAGAGATTTATA  66 166
      HH0286  279792 ..  279804 -  -3.4  -5.80951   AGGGAAAATAAAAAA                TTCC CTTAT GGAA                ACAATGAGCTATTAA  83 66
      HH0285 NONE
      HH0284  279076 ..  279092 -  -3.7  -5.47159   TGGAACAAATAAAAA              CACTATC TAG GATAGTT              ATTTTTTGGGTGGTT  76 24
      HH0283  278476 ..  278486 -  -3.2  -5.17576   TATGAAGTTAAAAAA                 CTCC ATT GAAG                 GAACATTTATCCCTA  68 87
      HH0282 NONE
      HH0281  277224 ..  277263 -  -9.6  -4.81306   TTTAAGAAAAAAGAA  CTCAATATTCCTTCAAAA AGGA TTCCAAAGAAATATTGAG   AACAAAAACTATTGA 100 34
      HH0276  273528 ..  273546 -  -9.6  -2.86413   AAATGCTAAACATTA             TGCTCCTG CTT CAAGAGCA             GGACTCATTTAGCAT  76 62
      HH0274  268783 ..  268794 -    -3  -4.07687   ATCCCTTTTCTAAAA                TAGA GTAT TCTA                 TTTTACCATGTATCA  55 72
      HH0273 NONE
      HH0272  267494 ..  267509 -  -6.2  -2.84344   GAAAATGACGAACCA              CATTTG CTTC CAAATG               CAAAAAAAACTTAAA  58 345
      HH0270 NONE
      HH0269  263070 ..  263084 -    -5  -4.64613   TAGAAAGAATTAAAA               GGCATT TAA AATACC               TAAAATACGAGATTT  70 346
      HH0264  260790 ..  260804 -  -3.6  -3.79677   AATAAAGAAACAATA               CATTAA ATG TCAATG               ATGTGTAGAAGCCAA  54 197
      HH0263  260631 ..  260652 -  -2.4  -3.85859   AATATTTAAATATAA           TGATAGCAA TATGT TTGC-ATCA           AGAGGCACTATCAAA  49 23
      HH0262 NONE
      HH0261 NONE
      HH0260 NONE
      HH0259 NONE
      HH0258 NONE
      HH0257 NONE
      HH0256 NONE
      HH0255 NONE
      HH0254  247450 ..  247466 -  -9.5  -4.28067   CCAAGAATATACAAA              CATTCCT ACA AGGAATG              CTACAATCTTTCTCT  86 431
      HH0248 NONE
      HH0247 NONE
      HH0246  237936 ..  237947 -  -2.2   -2.8547   ACCGCTTACATTACA                TCAC AATA GCGA                 TTATTTTTAAAGACA  40 4
      HH0245 NONE
      HH0244  235127 ..  235137 -  -2.6  -2.74877   AAATCAATAATTAAG                 TTTT ATA AAAA                 TATAAATATTTTTAC  41 37
      HH0243  234535 ..  234557 -  -5.7  -2.94912   TTTTTAAGGCAGATA           TGAAGAAAT TAAGC ATTTCTCCA           GTCATCACTTCCGCT  56 11
      HH0242 NONE
      HH0241  230292 ..  230305 -  -3.1  -2.87501   TTTGATGAAACATTA               CACGA TTTG TCGTA                TCATTTTGGAACGAC  43 26
      HH0240 NONE
      HH0239 NONE
      HH0238 NONE
      HH0237 NONE
      HH0236 NONE
      HH0235 NONE
      HH0234  224195 ..  224209 -  -2.8  -2.55213   TATCCATTGAACCTA               GCATAT AAA ATAAGC               TTGATGTTATGGTGT  40 149
      HH0233 NONE
      HH0232 NONE
      HH0231  220899 ..  220934 -  -3.3  -3.86346   TGACTTTGGGATAAA    CCCATTTGAGCTCTC CATTTT AAGGGCTCAAATCAG     CTTACCTTTTATATT  52 48
      HH0230 NONE
      HH0229  220050 ..  220066 -  -4.3  -2.54523   CCATACCCGAATGTA              TTCGCCA CAC CGGCGAC              TGTTGGGCTGTGTCA  46 38
      HH0228 NONE
        fdhB NONE
        fdhC NONE
        fdhD  215368 ..  215383 -  -3.2   -2.6162   CAAGTTTGTAAATAG              GGTTGC ATAT GCAACT               ATATTTTATATTAAC  42 36
      HH0224 NONE
      HH0223 NONE
      HH0222 NONE
      HH0221 NONE
      HH0214  204249 ..  204263 -  -4.2  -5.38958   AGCTAGAAACAAAAA               GCTTCT AAA AGACGC               AGGGGCTAAGAGTGC  81 211
      HH0211  202226 ..  202266 -  -7.6  -4.11216   TCCTTAGTCTCAAAA  TTTTCCCTCACTCTCCTA ATATG TGGGTAAGTGAGGGAATA  TTAATATTCTAAGAT  77 34
         dps NONE
      HH0209  201609 ..  201619 -  -2.6  -2.69151   GTTTGTGATACATTA                 TTAA CCT TTAA                 ATGTGCTTTTATTAA  40 44
      HH0208  200352 ..  200362 -    -4  -2.98823   TGTGTGCGACACATA                 GATT GTA AATC                 TTTGTGCAATGTCTT  48 202
      HH0207 NONE
      HH0206 NONE
      HH0205  197310 ..  197321 -  -4.4  -3.05644   CTCACAACTATAAAT                GCAA ATTG TTGC                 TCTCTCTTTAAAATA  49 69
      HH0204 NONE
         glf  194914 ..  194924 -  -2.6  -4.56597   TGTGCTCGCTAAAAA                 TTTT TAT AAAA                 TCACATTTTTCATCT  62 238
      HH0193  185968 ..  185993 - -10.6  -2.78933   GAAATGCAAAATTTA         CTCTCTTAGA TAAATC TCTAAGAGAG          GATAGAATTATAGGC  78 93
      HH0192  185368 ..  185409 -  -7.7  -4.46581   TAAAATTTTAGAAAA CTATTCTTAAAACTTTA AAAAATAA TAAATTTTTAAGAATAG  TTTCATTATATAGTA  82 399
      HH0190 NONE
      HH0189  184235 ..  184272 -  -9.3  -4.59993   AAACCTAGAAACAAA   TTAAGCTTAGAGATTCT GTAA AGAATCTCTAAGCCTCC    TTAGAACTGAATACC 100 26
      HH0188 NONE
      HH0187 NONE
      HH0186  181319 ..  181336 -  -3.5  -2.97739   ACAAAATAACAGAAT             CACCAGAT TGT ATCTG-TG             CTTTTGGTGCTGTTT  46 82
      HH0185 NONE
        flgD NONE
      flgE_2  176547 ..  176561 -  -4.2  -4.42619   GAACACTTTACAAAA               CGAACA TTT TGTGCG               ACTTGGCAAATCTTA  63 408
      HH0178 NONE
      HH0177 NONE
        ygaG  172194 ..  172207 -  -3.9  -3.41366   TGATTCTAAAATATA               TGTAA TAAT TTACA                CCTTAAATATTTTAG  50 91
      HH0175 NONE
      HH0174  167624 ..  167641 -  -4.1  -4.43477   GCGATGTAAGCAAAA             TCCAAAC TTTG GGTTGGA              AACATACATATTCGC  63 86
      HH0169 NONE
        kdsB NONE
      HH0167  159375 ..  159389 -    -5  -3.78312   AAATTACTCATCAAA               TGCACA ATG TATGCA               GCCTTGTGAAATAAT  59 339
      HH0165  158581 ..  158594 -  -2.5  -4.24123   TTAAGAATCTTAAAA               TTTTA TACA TAAAA                TGCTACTTTTGCTAA  55 14
      HH0164  157589 ..  157605 -  -6.7  -2.75382   CATTTCAGGCAATGA              TGATAAA ACA TTTATCA              TTTGGAAACTGCCAA  57 491
      HH0157  151124 ..  151134 -  -2.6  -3.28712   TTTGTTTTTCCATAA                 TAAA TAA TTTA                 ATTTTTTAATCAATT  45 31
      HH0156  147589 ..  147601 -  -3.5  -4.82091   AAGCAAATAAACAAA                TTTTA GCT TAAAA                TCAAAACTTACTTCA  66 33
        putP  145967 ..  145977 -    -4  -2.89068   TAAAACTTATAATTA                 TAGT TAA ACTA                 AAATAAACAAGGGCT  48 86
        greA NONE
         dut NONE
      HH0152 NONE
      HH0151 NONE
      HH0150 NONE
        hisG NONE
      HH0148  141126 ..  141142 -  -5.1  -3.40668   TATTAATAAAAATGA              CATTACC ACA GGTTATG              TTTTTGGAGCTGATA  57 505
      HH0146  139773 ..  139783 -  -2.6  -5.59502   CAAAAAAGCAAAAAA                 TTAA ACT TTAA                 AAAGAAAAAATGTGT  76 22
      HH0144 NONE
      HH0143  138311 ..  138330 -  -3.5  -2.80994   TTTAATCGGAGTATA            GCGCAGCC TGATT AGC-GCGC            ACCCTTGGGGTGGGT  45 94
        flgI NONE
      HH0141 NONE
      HH0140  135662 ..  135694 -  -2.9  -2.61322   AGATTCTTTAAATAC      TCTATATATTTATAA GTA TTATAACAACATAGA      TTTAGTTTTTGGCAA  40 27
        aroA NONE
        lytB NONE
        rpsA NONE
      HH0136 NONE
        serA NONE
      HH0133 NONE
        uvrA NONE
         ddl NONE
      HH0130 NONE
      HH0129 NONE
      HH0128 NONE
      HH0127 NONE
      HH0126  121517 ..  121539 -  -3.4  -3.56643   TTTATAGTCTCCAAA           CTTTGCAAGA GAA TCTACCAAAG           TTGAAGTTCTGTGCT  50 17
      HH0125 NONE
        truB NONE
      HH0123  119280 ..  119290 -  -2.6  -4.07568   CTTTGTGTCCCAAAA                 TTTT AAG AAAA                 ATATTGAGCTTTGGA  53 70
      HH0122 NONE
        smpB NONE
      HH0120 NONE
      HH0119 NONE
      HH0118 NONE
      HH0117  114509 ..  114524 -  -5.4  -4.18042   TTCAGATAAATTAAA              CTGGCA ATTA TGCCAA               TTTTTTGCTTAAAAA  64 45
        rpmH NONE
        rnpA  113833 ..  113843 -  -2.6  -2.56413   AAAGGTGAAAGACAC                 TTTT GAT AAAA                 CCTTACAGCCTGTAT  41 68
      HH0113 NONE
      HH0112 NONE
      HH0111 NONE
      HH0110  109396 ..  109426 -  -5.6  -4.42464   AATTTTTCAAATAAA       TTCATACTAAACTC CTT AAGTTTTATATGAA       CTACATTATATAAGT  71 146
        clpA  106785 ..  106805 -  -6.2  -3.53722   TCTACACGCATATAA            GAGTGAAA CATTT TCTCACTC            TTTGGTGTAAATTTT  63 41
        lepA   99528 ..   99552 -  -4.4   -2.8032   TAAAATGTAAGATTA          TAGCAAATTT TAACG AATTTTGCTA          TCCGTCAATCTTGAG  47 23
      HH0100 NONE
      HH0099   97580 ..   97593 -  -3.1  -3.60839   AAAAGTAAGAATTAA               GAGTT TATT AACCC                CCCCCCCCCGCAAGA  50 19
      HH0098   96451 ..   96479 -  -4.2  -4.36914   TTTTGTGGCATAAAA       TTATAGAAT-TTA AGCT TAAGATTCTATAA        AAATTCGCTGTTAAT  63 20
      HH0095 NONE
      HH0094 NONE
      HH0093 NONE
      HH0092 NONE
      HH0091 NONE
      HH0090   89962 ..   89981 -  -3.6  -3.93262   TTTTAAGAGAGCAAA            TAGAGAAA AATA TTACTCTA             TTATCCCCCCCCCCC  56 26
      HH0089 NONE
      HH0088 NONE
      HH0087   88085 ..   88109 -    -3  -3.20878   GAATAGGTAAGCGAA          TCATTATAAA GCCTT TTTATTATGA          GATAAAATCTCTTGC  45 4
      HH0086 NONE
      HH0085 NONE
      HH0084 NONE
      HH0083   85015 ..   85025 -    -4  -3.90888   TTAAGCCAAAAAAAT                 TCAA AGC TTGA                 TGAGATAACTCTTTT  57 287
      HH0082 NONE
      HH0081 NONE
      HH0080 NONE
      HH0079 NONE
        serB NONE
      HH0077 NONE
      HH0076 NONE
        ygeA NONE
         cfa NONE
      HH0073 NONE
      HH0072 NONE
      HH0071 NONE
      HH0070 NONE
      HH0069   72763 ..   72776 -  -3.9  -3.09983   AAAAGTTTTAAGAGA               GTATT TCAT AATAC                CACCTCTTTGGCTGC  47 17
      HH0068   71572 ..   71582 -  -3.2  -3.74626   AGCAAATCATTCAAA                 CGCA TTT TGCA                 CAAATCCAAAGCGAA  52 306
      HH0065 NONE
      HH0064   69248 ..   69260 -  -5.5  -4.62069   TGGTTATCTTAAAAA                GCAAG ATT CTCGC                ATAAAAGGTGTGCTA  73 327
      trxA_2   59941 ..   59957 -  -8.7  -3.57144   TTGCTTATCTTGAAA              CTCCGCT TAA AGCGAAG              TCTCTAAAGATTCTA  77 38
      HH0054   58110 ..   58146 -  -3.9  -4.04397   ACCGCGATAAAAATA    TCAACAAGATATTTAAT GAA ATTAAAAAACTTTTTGA    ACGTATTGAAAAATT  58 203
      HH0051   54998 ..   55034 -  -3.9  -4.39347   AAAAAATATGCAAAA    GCTTTTGAGATTTTAAA TAC TTTAAAATCTTTAAATC    CTGATGAGAGTGGTA  63 385
        katA NONE
        yahD   45830 ..   45851 -  -3.7  -2.72799   TTGGCACAGATATGA           GTGTAGATT CTAT AATCCACGC            TTTTACTTCCACTAC  45 195
        icfA NONE
        kdsA NONE
        ribH NONE
        nusB NONE
        pyrF NONE
        panC NONE
      HH0034 NONE
        feoB NONE
      HH0032   36892 ..   36920 -  -4.6  -3.14132   TTGGTTTGGGACCAA       GGGGTCGA-AGGTT CGA ATCCTTTCG-CCCC       GACCATTCTTTTTCT  52 262
        pheS NONE
        pheT NONE
        tktA   28768 ..   28784 -  -6.5  -4.17698   AGCTATATACATAAA              GGGTAGA TTC TCTGCCC              ATATTTTGCCCTTTT  70 49
      HH0025   26011 ..   26023 -  -6.3  -2.56477   AAAACATAGTAAGAT                TCCTA TTG TAGGA                GTGATTGAGCCGGGT  54 506
      HH0017 NONE
      HH0016   14645 ..   14655 -  -5.4  -2.64155   TTCTTTTCAAACTCA                 TTCC GTG GGAA                 AATATCGCTATTGAT  51 472
      HH0012   10129 ..   10149 -  -6.9  -4.94811   TGAAAAAGAAAGAAA            CGATATGCT CAA AGTATATCG            CACAATTACAAAGGG  85 447
        rplU NONE
        rpmA NONE
      HH0008    7703 ..    7731 -  -6.9  -3.05816   CCACCTTTCATCGAA        TTAAATTTGCATT GAT AATGCGAATTCAA        TTTTAGCCCCCCCCC  62 139
        hopZ    7027 ..    7053 - -10.2  -2.52896   GGAGCTTTTAAGTTA         GCCCTTAAGCGA TTT TCACTTAAGGGT         TGGAGGTTTTATTTA  78 45
        rnhB    6275 ..    6286 -  -2.2   -2.5497   ATTAATATTAAAACT                CCTG TGCT CAAG                 GCGAAATTTTAAAAC  39 21
      HH0005 NONE
      HH0004    4960 ..    4977 -  -2.1  -3.08471   CACAATTTTACCTAA             TTATAAA GAAA TCTATAA              ACAATATACCCATAT  42 101
