# Supplementary material for: Rapid, accurate, computational discovery of Rho-independent transcription terminators illuminates their relationship to DNA uptake
Source: Genome Biol. 2007 Feb 21;8(2):R22. doi: 10.1186/gb-2007-8-2-r22 (PMC1852404; doi:10.1186/gb-2007-8-2-r22)
Supplement: Additional data file 4 — Best terminators found downstream of each of the genes of the 343 organisms studied. [file gb-2007-8-2-r22-S4.zip › Helicobacter_pylori_26695.bag]

      HP0005 NONE
      HP0006    4279 ..    4295 +  -6.5  -2.90392   TTTGAACTTCCGTTT              CCACCGT GAA AGGGTGG              TATCCTTGGCCACTA  58 71
      HP0007 NONE
      HP0008    5206 ..    5220 +  -8.6  -2.71712   AGGCTTCAAAAAAAA               TCCCTT AAA AAGGGA               GTTTCACAAAAAGAC  69 211
      HP0012 NONE
      HP0013 NONE
      HP0014   13622 ..   13634 +  -3.3  -3.65276   ACCACCCCTTTTGAC                CCCCT TTT AGAGG                ATTTTTATGGTTTTT  52 92
      HP0015 NONE
      HP0016 NONE
      HP0017   16781 ..   16795 +  -2.9  -4.41494   AGGGATCATTTTAGC               CATAA AAAGC TTATG               TTTTCATTAAAAATG  60 195
      HP0018   18260 ..   18272 +  -2.7  -3.53012   CGGGTTTGTTTTGAG                TCGTT TAA AATGA                TTTCAAAACCCCCAC  46 13
      HP0019 NONE
      HP0020   20561 ..   20575 +  -2.1  -4.63542   AAAACAGAAACTAAA               GCTTT TGATT AAGGC               TTTTTGGGGCTTGTA  59 27
      HP0023 NONE
      HP0024   23010 ..   23034 +  -7.2  -4.04174   ATTTCTAAGAGCGTT          CCCCTAAG CCTAAAAAA CTTAGGGG          TTTCCTTATGTGAAG  74 40
      HP0027   28845 ..   28858 +  -2.5  -2.86124   TGTGAAAGAGCGTTT               TTTAA GCTT TTAAA                TGGTGTTTGAATGCG  42 36
      HP0028   29636 ..   29648 +  -4.9   -2.5893   ATTGTCATGGCTAAT                CAAAA GCA TTTTG                GCTTTTAATTTCAGG  49 227
      HP0031 NONE
      HP0032 NONE
      HP0033 NONE
      HP0034 NONE
      HP0035 NONE
      HP0036 NONE
      HP0037 NONE
      HP0038 NONE
     HP0039m NONE
      HP0041 NONE
      HP0042 NONE
      HP0043 NONE
      HP0044 NONE
      HP0045   44244 ..   44257 +  -2.4  -4.27316   GGCTAGTGGTAGTTG               CGAT ATTGTG ATCG                TTTTAGCTTCAAACA  55 94
      HP0046   44666 ..   44680 +  -4.2  -4.78753   AAAATTGATAGCTAT               CGCCAA ATC TTAGCG               TTTTATTAATCTTGA  68 255
      HP0057   61942 ..   61958 +  -5.9  -3.29144   AAAAGGAGATATTCT              TATGAGT GGT GCTCATA              TTGTAGAAAACATGA  59 139
      HP0059 NONE
      HP0060 NONE
      HP0061 NONE
      HP0062 NONE
      HP0063 NONE
      HP0064 NONE
      HP0065 NONE
      HP0066   72306 ..   72320 +  -6.4  -3.32963   CGTGTTGTCATAATA               GATGGG TTT CTCATC               TTGTAAAATAGAGAT  60 368
        rpsT   80493 ..   80504 +  -2.2  -5.29445   TTCAACTTCTTTAAG                CTCA GTAA TGGG                 TTTTTATTATTGGGC  68 53
      HP0077   81859 ..   81877 +  -4.7  -2.64616   TTAACCCATTCTTAA             CAAAAAA TTCAC TTTTTTG             TGATATAACTCCAAA  50 237
      HP0078 NONE
      HP0079   84129 ..   84154 + -10.5  -5.29208   GCCTTTCTATTCTTT         CCAATAGAGGG TTTT CTCTCTGTTGG          TTTCTTTTTTCTTTT 100 41
      HP0080 NONE
      HP0081   86594 ..   86605 +  -7.2  -2.70704   TATTAGCGTTCGTTA                GGGC GAAA GCCC                 CTTGCTTTAGGCGGT  62 87
      HP0091 NONE
      HP0092   98991 ..   99003 +  -6.3  -3.27475   TCTATTTTCACCCAC                TCCTT ACA AAGGA                TATTCTCATGCCCAA  60 100
      HP0096  101771 ..  101787 +  -3.7  -4.64598   CCTTAGCCTTACTCT              CAACATT AAG GGTGTTG              TTTTTAAGGTAATTG  66 310
      HP0099 NONE
      HP0100  107302 ..  107317 +  -2.6  -3.39862   TGTAATGAAAAATGA              TTAAAG TTGG CTTTAG               TTATCCATGCTTGAT  46 69
      HP0101  108347 ..  108359 +  -3.4  -3.04715   TATGTTTTCTTTATT                CCTT AATAA AAGG                CTTTTAAACCCGCTC  45 140
      HP0108  116220 ..  116235 +  -6.2  -4.50358   TTAAAAAAGCTATCG              CTTGAT TACA ATCAAG               TTTTGATATTTGGAT  74 226
      HP0112 NONE
      HP0113  121395 ..  121422 +  -2.6  -3.99805   ATTGGCGTATTTGAT        GATCTCTTCGCA TTTT TGCCTAGCGATC         TTTAAATTTTTAGCC  55 428
      HP0116 NONE
      HP0117  128234 ..  128251 +  -2.7  -4.59773   AGCTTTTTGCGAATA             GGGC-AGA AAT TCTAGCTC             TTTTTGCAAATAAGC  62 472
      HP0122 NONE
      HP0123 NONE
      HP0124 NONE
        rpmI NONE
      HP0126  138257 ..  138286 +  -8.9  -2.97768   AAAAAGGTGAGAGGA       TTTAGG-ACTTTTT ACT AAAAAGTTCCTAAA       ATTGATTTTTGTTTC  73 75
      HP0127  139304 ..  139315 +  -3.6  -3.98009   TGGGGGCATAGAAAA                GGGC TTTT GCTC                 TTTATGGCCTTTTAT  56 62
      HP0128  139578 ..  139590 +  -2.7  -5.29885   TTTAATCAATCAGAT                GATAG AAT TTATC                TTTTATTTTTGAATT  69 159
      HP0129  140084 ..  140123 +  -6.4  -4.47259   ATTTTTGTGAAACCA  CGCCGTAAGTCCC-TAGCT TTT GGCTGTGGGGATTAAGGCG  TTTTCGTGTTATAAT  74 67
      HP0130  141433 ..  141459 +  -2.4  -3.41222   ATGTTTAAGGCTATC         TTTTTAAAAACC ACC GCTTTTTTAAAA         TCTTTAAACTTCAAG  46 145
      HP0131  142225 ..  142240 +    -4  -4.18018   AAGATTAGATTCATC              CCTTAG CATT TTAAGG               TTTTGGCTAACCCCC  60 121
      HP0134  146365 ..  146392 +  -9.4  -3.91676   AAAACAGCACGCTTA        GTTAAAAAGAGA TTAA TCTTTTTTTAAC         TCTTTTACTTTATAA  83 25
      HP0135  147039 ..  147050 +  -3.6  -3.31799   CTGATAAATTTTTGA                TGCG ATTG CGCG                 TTATCAGGGCTTATG  48 486
      HP0140  151973 ..  151996 +  -3.8  -4.56775   CTTCCCCTTTATTAT          CCCCATCATT CCTA AATAAGGGGG           TTTTTAAAGAGAACT  65 7
      HP0141  153971 ..  153986 +    -4  -5.24129   TGGTGCATCCCCAAA              TAGAGT TTTT GCTCTA               TTTTTTCTAAAGCGA  78 293
      HP0144 NONE
      HP0145 NONE
      HP0146 NONE
      HP0147 NONE
      HP0148  159870 ..  159884 +  -4.2   -4.2679   AAATTTTAGCTTTGA               TGGTAG TAG CGACCA               TTTTAATGACGATTG  60 59
      HP0149  160503 ..  160515 +  -3.5  -3.01712   ATTTTTGGGGCTTTA                TTTTT TTA AAAAA                TCTTAAGAGGGAAAA  46 7
      HP0150  161117 ..  161131 +  -7.2  -4.33739   CTTTTTTCAAGCAAC               GCATTT AAA AAATGC               TTTTAGCGTTTTTTA  76 18
      HP0151  162225 ..  162238 +  -5.3   -3.4331   AGCGCGACTTCAACC               GCTTT AATC AAAGC                CTTTTTAATCAAAAT  54 281
        recA NONE
         eno NONE
      HP0155 NONE
      HP0156 NONE
      HP0157 NONE
      HP0158  167717 ..  167729 +  -2.7  -4.33258   GGGGGGCAAGAAATT                CAAAG GTT TTTTG                TTTGTCTTTAAGGCT  60 126
      HP0160  169840 ..  169853 +  -3.9  -2.58243   TTAAAACTCATCTTA               TAGAA ATCT TTCTA                CTCTCTTGTTATCAA  45 63
      HP0161  170603 ..  170618 +  -7.6  -4.12942   GGTTCTCACTCTGTG              TCCCTA ATCA TAGGGA               TTTTACAGAGTTTGA  77 373
      HP0175  182766 ..  182781 +  -2.6  -3.23853   TTATCAACAAGTAAT              TGATGA GGTG TTATCA               TGTTAGTTAAAGGCA  44 27
      HP0176 NONE
      HP0177  184352 ..  184365 +  -5.2  -4.44046   ATAAGGGATGTTTCA               GCCC CTTTTT GGGC                TTTGTTTAAAGTGCA  69 88
      HP0181 NONE
        lysS NONE
      HP0183 NONE
      HP0184 NONE
      HP0185  193171 ..  193192 +  -8.8  -4.36262   TGGGGCTAGAAGCAA           GAGAGTGA GTGCGA TCACTCTC            TTTTAATCTCACTCT  88 382
      HP0189  195942 ..  195956 +  -2.1  -4.02719   CGCCCTTTAATCTGG               CGGTT GAAAA AATCG               TTTCGTATTTCATAG  53 377
      HP0194 NONE
      HP0195 NONE
        lpxD NONE
      HP0197 NONE
      HP0198  205249 ..  205265 +  -2.3  -2.63208   TTTTGCCGCTAGAGA              TCTTTAA GAT TTAAGGG              CGTTTTTAAGTAAGC  40 19
      HP0199 NONE
      HP0200  205847 ..  205861 +  -4.2  -4.07885   TTAAAGGATTGCAAC               GGATTG CAA CAAGCC               TTTTAAGGACGCATG  58 73
      HP0201 NONE
      HP0202 NONE
      HP0203  208314 ..  208331 +  -3.5  -4.10566   TGTTTAGAGATATAG             TAGATAT TTTA ATATCTG              TTGTTATTATTGGAT  56 132
      HP0207  213388 ..  213403 +  -7.6  -4.28548   GCATTAGTTTAAAAA              GGGTTT TAAA AAACCC               TTTTAATCAGTCGCT  80 34
      HP0209  216160 ..  216170 +  -2.6  -3.09919   CTTTTAAGCGCGCTT                 TTAT TGT ATAA                 TCTTAAAAATTTTAT  43 88
      HP0210  218233 ..  218251 + -11.8  -2.60423   AAAGCGTAAAAGCCA             GCTAAACG CAG CGTTTAGC             TAACTTCATTGAAAT  87 192
      HP0214  223864 ..  223874 +  -2.6  -3.33696   TATTTTTTGGTTTCG                 TTAA TAT TTAA                 TTGATTAAGGAAAAA  44 11
      HP0215 NONE
      HP0216 NONE
      HP0217  226991 ..  227006 +  -3.2  -2.66695   TTTAGCGGAAAGATA              GCTGCA AGCA TGCAAC               CTATTTCCTCACAAA  42 25
      HP0219  228212 ..  228225 +  -3.9  -4.11751   ATAGGGGGGTGTTCG               CATTT CTCA AAATG                TTTTCAAAAATTCAT  58 72
      HP0220 NONE
      HP0221 NONE
      HP0222 NONE
      HP0223  232412 ..  232459 +  -3.7  -3.67775   TTAAAGAACAACTAC CATTTTTTTTAGTTATAATGG CGGACA CCATTAAAATTAAAACAAAGG TTATTCAATGAAGGT  52 94
      HP0224 NONE
      HP0225  233741 ..  233759 +    -4  -5.58051   AGCTTTTTAACTTTT             TTAAAAAT GGG GTTTTTAA             TTTTATTTTTTGTTT  81 111
      HP0228  238659 ..  238673 +  -8.6  -4.02424   CGTTATTCATTGAGA               GCCAAA AAG TTTGGC               TTTGTCCTCATTAGT  82 215
      HP0231 NONE
      HP0232 NONE
      HP0233 NONE
      HP0234  244484 ..  244517 +  -3.1  -4.06179   GAGATTTGGTTTTGA     GAGTTGTGGGTTATT TTAA AATACCCCCTATCTC      TTTATGAGTTTTAAA  55 130
      HP0247 NONE
      HP0248 NONE
      HP0249  258823 ..  258837 +  -5.7   -3.4268   CTGGATTCTAACAAA               CGCTT TGTAT AAGCG               TGTTTGGGGTTATCA  61 130
      HP0252  263162 ..  263173 +  -2.2  -2.60032   TTTAGCTTCTATGTG                GGCT ATTC AGTC                 GGTTTTTAAGGAAGG  40 5
      HP0253 NONE
      HP0254  264625 ..  264641 +  -2.3  -4.29226   GCTCTTTTTAGGGCT              TATAAAG AGG CTTTTTA              CTTTTTTTTTGGTAT  54 41
      HP0255  265933 ..  265949 +  -2.3  -3.28979   GAAAGAGAAGACACG              ATTTTTC TAT GAAAAAA              TTCGCTTCTGTATTG  44 14
      HP0256 NONE
      HP0257 NONE
      HP0258 NONE
      HP0259  269432 ..  269450 +  -2.4   -4.2679   TTCTAAACGCAATAG             CATGATGT TTG AAATCGTG             TTTTGATACCCCTTA  56 115
      HP0262 NONE
      HP0263  272556 ..  272566 +    -4  -2.76261   GTCGTTAGTGTGAGC                 GTTT TAA AAAC                 CTTTGAGGGTTAAAA  46 28
      HP0264 NONE
      HP0265 NONE
      HP0266 NONE
      HP0267 NONE
      HP0268 NONE
      HP0269  280010 ..  280023 +  -2.5  -3.10091   GAATTGAGCTTAAAA               TTTTT CAGG AAAAA                TATCGTTTTAAAGGT  43 77
      HP0270  280628 ..  280638 +  -4.6  -3.71527   GTTGGGTTTGAAGAA                 CCTC AAA GGGG                 TTTGGGTGCTTAAGG  56 2
      HP0271 NONE
      HP0272 NONE
      HP0273 NONE
      HP0274 NONE
      HP0275 NONE
      HP0276 NONE
      HP0277 NONE
      HP0278  286745 ..  286768 +  -4.6  -3.57561   TTGACGATAGAGTTT          GCTTGAAAAT AGCG ATTGTCAGGC           TTTCAGCGCTTGGGG  56 20
      HP0279 NONE
      HP0280  288792 ..  288802 +  -2.6  -3.43445   AAACTAAAGCCTTAT                 TTTT AAG AAAA                 CTTTTATTGATGGTA  46 65
      HP0282 NONE
      HP0283 NONE
      HP0284 NONE
      HP0285 NONE
      HP0286 NONE
      HP0287 NONE
      HP0288 NONE
      HP0289  306697 ..  306722 +    -4  -3.40141   GTGGGCATGCGAGTG         GCGTTTTAGC TTTTTT GCTATAATGC          TTCGTTCAAATTTTA  51 17
      HP0290 NONE
      HP0291 NONE
      HP0292 NONE
      HP0293  310910 ..  310926 +  -2.3   -2.5497   TAAAACTCGCCCACA              ATAATCA TAA TGATTAA              AGTTTTCATATTCAT  39 105
      HP0294  312290 ..  312300 +    -4  -3.35073   ATGCTTTGAACTTGC                 GTTT TTA AAAC                 TTCATTACGCCTGAT  50 273
      HP0296 NONE
      HP0297  315477 ..  315499 +  -5.7  -2.70946   GGAGTAGGGTAACCT           TTAAAGGTT AATTA AACCTTTAG           GTGTTTGTGAAACAC  55 34
      HP0298 NONE
      HP0299 NONE
      HP0300  319096 ..  319113 +  -2.6  -3.19038   CTTTAGATCCTAAAC             GCACCT CTTAAA AGGAGC              TTGCATGATTTTAGA  44 15
      HP0301 NONE
      HP0302 NONE
      HP0303  321875 ..  321891 +  -3.7  -3.93148   TTTGTGTTGTTGGAA              GCGTT ACCCTAA AACGC              TATTTTTAAAATAAT  54 14
      HP0304  323097 ..  323108 +    -3  -3.60627   GAATCGTTTTAGTTG                TAAG CGTG CTTA                 TTTACACTAAAATAA  50 205
      HP0305 NONE
      HP0306 NONE
      HP0307 NONE
      HP0308  325745 ..  325755 +  -2.6  -2.63596   CCCTTTAATCCTCTT                 TTAA TTT TTAA                 TCCTATACAATAAAA  40 64
      HP0309 NONE
      HP0310  327569 ..  327587 + -11.8  -3.90856   AAAAAATAGCGATAA             CGCCAAAA GAT TTTTGGCG             TTTGATTAAAAGGTT 100 32
      HP0311 NONE
      HP0312  329138 ..  329149 +  -4.4  -4.57569   CTTGAGCGAAATGCT                TTGC GCCT GCAA                 TTTTTAAAGCCATCA  69 222
      HP0314  330662 ..  330687 +  -4.1  -3.26546   CCCTAACAGACTTTT         TAAAC-CACTCA ATT TGAGAGAGTTTA         TTGATCGCTTTATAG  48 115
      HP0323  339949 ..  339963 +  -6.4  -3.58522   TTAGGGAGTTGCGTT               GGGTTT TAA AAGCCC               TTTAGAAGTGGTAAT  64 17
      HP0325 NONE
      HP0326 NONE
      HP0327  343754 ..  343764 +  -2.6  -4.52873   AAGGAAGTGGCGTTG                 TTTT GAT AAAA                 TTCTTTTTCTAAAAG  62 124
      HP0330 NONE
      HP0331 NONE
      HP0332 NONE
      HP0333  348395 ..  348405 +    -4  -2.75252   TAAGATCAAGCGCAT                 CAAT CAC ATTG                 TGGTGTTAGCGTGAT  46 1
      HP0334  349046 ..  349065 +  -2.2  -3.32572   TCATGCTAGAAAATT            TCAAAAAA GCGA TTTTTAGA             GTTTTGTGCTTGGGT  44 251
      HP0335 NONE
      HP0336 NONE
      HP0337 NONE
      HP0338  350638 ..  350652 +  -7.8   -3.0782   AAGGGGAATTAAAAA               GGGCGT GGA ACGCTC               TGTCTTAGCAAATTG  67 29
      HP0339 NONE
      HP0340 NONE
      HP0341  351503 ..  351513 +    -4  -3.15768   TGCAAAGGAATAGAT                 TTGA GAA TCAA                 TCTTAAAATTTTGCT  48 125
      HP0342 NONE
      HP0343 NONE
      HP0344 NONE
      HP0345 NONE
      HP0346  354050 ..  354072 +    -7  -3.75629   CGTTCAGGCATGGGG           GAAGCGATTT TAT AGATCGCTCC           TTTAAATTCAAACTC  66 74
      HP0350 NONE
      HP0351 NONE
      HP0352 NONE
      HP0353 NONE
      HP0354 NONE
      HP0355 NONE
      HP0356  367324 ..  367361 +  -5.7  -3.20858   CTTTAAAACGCACCA   TGCTGAATTCGGTTT CGCCGCAC AAACCGGGTTCAACA    TTACTCACTCTAATG  54 365
      HP0359  369970 ..  370005 +    -4  -2.57931   AAAGATTGTAAAAAT    GGTGGGCTTAGGAGG AGTTGAA CCTCC-GACCTCACC    CTTATCAGGGGTGCG  45 43
      HP0360  371603 ..  371632 +  -3.5  -5.88565   AGGTAACGATACGCT       CTTTTTTGAGCGT CAAA ACGCGCATGGAAG        TTTTTTTCTTCTAGC  90 434
      HP0365  375181 ..  375198 +  -2.1  -4.77157   ACTTTCTAAAATGAG             TTTTTTG CATG TAAAAAA              TTTTTGGTGCATTAA  64 279
      HP0372  380915 ..  380927 +  -3.4  -3.53012   AACTTCAGTTTGATT                GAGT TACAC ACTC                TTTGAGAACAAAACG  50 134
      HP0373  383290 ..  383303 +  -3.8  -4.11773   AAATCCAAAACGCTC               GCCT TAGGAT AGGC                TTTTAGCGCCTCTTT  59 248
      HP0376  385271 ..  385284 +  -2.3  -2.90322   AGGAATAGTAAAATG               CGCAT AAAA AAGCG                ATTATTGTAGTAAGA  41 33
      HP0377 NONE
      HP0378 NONE
      HP0379  390546 ..  390563 +  -5.5  -4.67608   ACATGCCACACCGCA             TTCCCCC CTTT GGGGTAA              TTTTCTGTTGGGGTG  75 459
      HP0383  394365 ..  394377 +  -3.5  -3.37091   AACACAGGCTTATTT                TTAAA GCT TTTAA                TTGCATTTTCAAGCT  48 96
      HP0385 NONE
      HP0386 NONE
      HP0387  398052 ..  398065 +  -2.5  -5.11112   TCAAAACGGGCATTG               TTAAA ATCT TTTAA                TTTTTCTTGCGCTTT  70 465
      HP0390  399979 ..  399996 +  -4.9  -4.57569   GAATCAAACATTACC             GCTTGAT TAAA ATTAAGC              TTTTTAACGGGATAA  69 207
      HP0404 NONE
      HP0405  418368 ..  418381 +  -2.5  -3.85184   GTTAAGCTAAAACTA               TTTTT AAGG AAAAA                TTTGGATATTTTAGA  51 36
      HP0406  418986 ..  419000 +  -4.2  -3.64259   TAGTTTTAAATTAAC               GCCC ATGCTGA GGGC               TTATTAGCGGTAATT  53 38
      HP0407 NONE
      HP0408 NONE
        guaA NONE
      HP0410 NONE
      HP0411  424999 ..  425035 +  -4.5  -2.50994   ACTTCGGATCTGGGG   GTTAGG-GGTTCGACTC CCTTC GGG-CGTACCACCTAAC   ATTAATACCATTCAA  48 119
      HP0412  425462 ..  425481 +  -7.8  -2.50816   CCTACTGTGAAACCA            CCCCTTGC TAAA GCAAGGAG             CTTCCTAACTAAAGC  64 234
      HP0414  427388 ..  427407 +  -9.2  -4.60487   GCTAAACGCTTACAT            CTCCGCCC TAAA GGACGGAG             TTTTTCGCGCTAGTG  90 121
      HP0415 NONE
        metG NONE
      HP0418 NONE
      HP0419 NONE
      HP0420 NONE
      HP0421 NONE
      HP0422  438217 ..  438239 + -13.4  -3.20639   TTAAAAAAAGGAGAG           CCACCCCACT AGG AGTGGGGGGG           GTTTATTCTACATTA 100 113
      HP0428  449701 ..  449711 +  -5.4  -2.94701   AAAGTTGAACTGGAT                 TCCA TGA TGGA                 TGATTTAAAATCTTT  53 19
      HP0429 NONE
      HP0430 NONE
      HP0431 NONE
      HP0432 NONE
      HP0433 NONE
      HP0434  453323 ..  453335 +  -6.3  -3.68023   GGTTTGAAGCGCCAA                TCCTA ATT TAGGA                TTAATTTTAAACATT  64 20
      HP0435 NONE
      HP0436  454633 ..  454657 +  -2.3  -5.51046   AACAGACTTAATAAA         GTTGTT-CAA ATCCCC TTGCAACAAC          TTTTTTCTGTATTTA  76 335
      HP0438  456098 ..  456119 + -12.3  -2.72344   TGAAGCAAGAAAAAG           CCCAATCGC TTTA GCGGTTGGG            TAATTCACAATCGCA  89 12
      HP0447  466120 ..  466130 +  -2.6  -3.77832   AAAAAGAGGGCAAAA                 TTTT ATG AAAA                 TTATTAGCTTTGAAA  51 18
      HP0448  466552 ..  466567 +  -7.6  -4.12942   GGTTCTCACTCTGTG              TCCCTA ATCA TAGGGA               TTTTACAGAGTTTGA  77 67
      HP0449 NONE
      HP0450 NONE
      HP0451 NONE
      HP0452 NONE
      HP0453 NONE
      HP0454  474109 ..  474135 +  -4.5  -3.98804   TTATAAGGCAAATCT         TGCTTATGC TAAAAACAC GCATGAGCA         TTATTTCAAATTTAA  60 68
      HP0455  474666 ..  474676 +  -5.4  -3.53012   ACCACTTACACTTTA                 TCCT ACA AGGA                 TTTAACAAACAAAGA  58 67
      HP0456  475741 ..  475752 +  -4.4  -3.21925   TTTTAATGACCGTGC                TTGC TATT GCAA                 TTGGTGCTGCAATCT  52 258
      HP0457 NONE
      HP0458 NONE
      HP0459  478952 ..  478975 +  -2.4  -3.15544   GTGATAGTGGCTATG          TTTCTATGTG CATG CTCAGAGAAA           TTCATAGAAATGAAA  43 64
      HP0460  479876 ..  479907 +   -16  -3.13899   CCATTATACTAAAAT      TTTGGCTCTAGCGC AAGA GCGCTAGGGTCAAA       TCTTACTAGCGGATT 100 370
      HP0473 NONE
      HP0474  496589 ..  496611 +  -5.6  -2.71791   GAATAAAAAACAAAG           CTCGTTTTTA TGA TAAAAGCGCG           GTTTAAAAAACGCCT  52 13
      HP0475  497767 ..  497779 +  -4.9  -3.43445   CGAGCGCTTGATTGA                GTTTT TTA AAAAC                CTTTTCTTCATACTC  54 397
      HP0477  500098 ..  500108 +  -3.2   -4.2687   CCTTGTCATGTTTAA                 CGTG AGT TACG                 TTTATAGTTTTTAGG  57 1
      HP0478 NONE
      HP0479  502578 ..  502594 +  -3.1  -2.76885   GCCATTTGGGGCTAT              TATAATA TTG TGTTATA              CTTCTAATTTCAATT  42 21
      HP0480 NONE
      HP0481 NONE
      HP0482  506046 ..  506058 +  -2.7  -2.66272   TTTAAGTTTTTACTC                CATTT AAA AAGTG                TGGGTTTAGATGAAA  40 185
      HP0484  508349 ..  508362 +  -3.1  -3.33412   TTTTATTCGCAAACA               CCAGA TACA TTTGG                TATTCTATGGGCTTA  48 486
      HP0486  510953 ..  510965 +  -4.9  -2.93365   AGAGAGTTCTCCCCC                TATCT CTT AGATA                TGCCTTTTTGTATTT  51 40
      HP0487  512413 ..  512427 +  -4.3  -4.87893   GATTTACTAGCATTT               TATCC TTAAT GGATA               TTTTTGATTAGCCTT  70 31
      HP0488 NONE
      HP0489  516970 ..  516991 +  -8.1  -2.91383   TTTGATGAGAGCCAA           GCCTTTTTT ATTT AAAAAGGGC            TGTATCAATCACAAT  68 415
      HP0493 NONE
        murD  521850 ..  521869 +  -2.2  -3.56862   AAAATTTAAAGCGTT            TGTTTTAA AGGA TTAAAGCG             TTTGAACCACTTTGT  46 10
      HP0497 NONE
      HP0498  525418 ..  525433 +  -3.3  -4.53036   TAAGTGAAATAAGGA              TGCTT GATGAA AAGCA               TTTTGCTCTTTATGA  61 34
      HP0499 NONE
      HP0500 NONE
      HP0501 NONE
      HP0502  530241 ..  530251 +  -2.6  -2.52516   GTGATGCTTTAATAA                 TAAA CGC TTTA                 GTTAATCCTAAAAGA  40 49
      HP0503 NONE
      HP0504 NONE
      HP0505 NONE
      HP0506 NONE
      HP0507  533838 ..  533851 +  -2.5  -3.09518   AAGTTTAAAAATGTT               TAAAA GGAA TTTTA                TGTTAAGGCTTTTGA  43 23
      HP0508 NONE
      HP0509  536569 ..  536583 +  -4.2   -2.6348   TAATAATATTTTAAA               CCCTTT TAA AATGGG               GTTGTAAGATTTAAA  46 4
      HP0510  537525 ..  537556 + -14.6  -2.78816   TTTGCAAGAATTAAT      CTTGCCTTGTGTGA TTAG TAACACAAGGCAAG       TGTGATAAACCCTAC 100 174
      HP0511  538209 ..  538230 +  -8.7  -3.11366   TATTCTAAAATTTTA           GAGTGGGAT TATT AACCCACTC            ATTGTTTTAGCATGA  72 316
      HP0513 NONE
      HP0514 NONE
      HP0515 NONE
      HP0516 NONE
         era NONE
      HP0518  546298 ..  546308 +  -5.4  -3.90291   ACCCATTCAGTCAAG                 CTTG ATA CAAG                 TTTGATTAAAAAACT  61 90
      HP0520  547799 ..  547812 +  -2.4  -4.84492   TGATACAAAGAGGAT               TGAG TAGTGT CTCA                TTTTATTATGGTTGC  63 149
      HP0522 NONE
      HP0523  550156 ..  550166 +  -2.6  -4.16259   TATCTTATGAATTTA                 TAAT AAT ATTA                 TTTATATCATTATCT  55 83
      HP0531 NONE
      HP0532  566066 ..  566076 +    -4  -4.78572   TTGAGACAAATATTT                 TTCA AAC TGAA                 TTTTGTTAGTTGCAC  69 176
      HP0537 NONE
      HP0538  571204 ..  571218 +  -2.8  -4.34402   TCGGATATTCCGCAT               TGTTGC TCA GCAGTA               TTTTGGTCTAAGGGA  60 441
      HP0547  583514 ..  583534 +  -9.7   -4.7497   AAAACGCAAAAACCA            CCCCTTGCT AAA AACAAGGGG            TTTTTAATAAGTCAG 100 58
      HP0551  587178 ..  587196 +  -4.6  -2.92912   TTGAAGTAACTCTTT             TAAAGAGC GTG GCTTTTTG             TGCTGTATTTTTTGC  49 32
      HP0552 NONE
      HP0553 NONE
      HP0554 NONE
      HP0555 NONE
      HP0564  597260 ..  597276 + -10.9  -3.63805   ATTGTGATTCTTCTA              GTAGGCT TTA AGCCTAC              TTTAAGGTATCAGCT  89 15
      HP0567  600466 ..  600487 +  -6.7  -5.40072   CTCGGCCATTTAAAG           GTTTTTTGG ATAT TCAAAAAAC            TTTTTTTAAACAAAC  93 461
      HP0587 NONE
      HP0588 NONE
      HP0589 NONE
      HP0590 NONE
      HP0591  623075 ..  623092 +  -2.7  -2.89236   TTAGGGCTTAATGGC             TCTAAAC TCTT GTTTTGA              ATTGATTTTCTTGAT  42 30
      HP0592 NONE
      HP0593  628085 ..  628096 +    -3  -4.89966   TGAGTGGTCTCGCTC                CTAA TTTT TTAG                 TTTGTTTTTGAGTAT  65 68
      HP0594 NONE
      HP0595  630132 ..  630146 +  -4.3  -5.09225   GGCTTATTCTAATGC               TCAAC TGCGT GTTGA               TTTTTTAAATAAAGT  73 372
      HP0596  631148 ..  631165 +  -6.3  -3.91072   TATTGTTGTTAGAAG             TC-CCGGT TTT ACCGGCGA             TTTCTAAACCTTTAA  66 336
      HP0601  638839 ..  638859 + -11.9  -5.05577   AGGTGTTTGTATGGG            GCTAACGCT TTA AGCGTTGGC            TTTTTGCTTTAATTT 100 50
      HP0602  639613 ..  639626 +  -6.7   -3.3761   TTTTCTTAATCTTAA               GCCTT TTAA AAGGC                GTTTTATTGGCCAAA  65 50
      HP0603  640192 ..  640204 +  -3.5  -3.41359   ATGATTTTACGAGAT                TTTTA GGG TAAAA                TATTCATTTTAAAAA  50 15
      HP0604 NONE
      HP0605 NONE
      HP0606 NONE
      HP0607  646624 ..  646646 +  -2.7  -3.05844   AGTCATATTTATTTT           GGGGCTA TGGTGGGTT TAGCTCC           TATTAAAATAACCCC  43 103
      HP0608 NONE
      HP0609 NONE
      HP0610  656825 ..  656836 +  -7.2  -5.03145   GCGTTTTAAAAGGTG                GGGG CTTA CCCC                 TTTTTTGAGCCATTA  88 32
      HP0616  662054 ..  662070 +  -2.3  -4.54727   TTAAAAAAACGCTTT              CATAAAT TTA ATTTTTG              TTTTAATTTAAAGGG  59 21
      HP0617 NONE
         adk  664675 ..  664688 +  -6.7  -2.84504   GTGGAGAATTATTGC               CCCAA GAAT TTGGG                TGCTATTTAAGCCAT  61 282
      HP0620  666472 ..  666485 +  -4.5  -5.06103   CGTCGCTAAAGCTCA               CCACT TTGG GGTGG                TTTTTTAAAAATTCT  76 229
      HP0625 NONE
      HP0626 NONE
      HP0627 NONE
      HP0628  675029 ..  675041 +  -9.1  -5.03747   TTTGGATAAATTCAG                CCGCA AAT TGCGG                TTTTTTCAAAAGTTT  95 87
      HP0629  677265 ..  677277 +  -2.6  -4.57569   AGAGTTAAGATACTG                CTCC ACTTG GGGG                TTTTTCACCACATCG  62 121
      HP0631 NONE
      HP0632 NONE
      HP0633 NONE
      HP0634 NONE
      HP0635  683771 ..  683781 +    -4  -4.98758   TGTTTTTAGCGAGTT                 GTTT GTA AAAC                 TTTTTGTCGCTTTTT  71 178
      HP0638  685718 ..  685733 +  -6.2  -4.81306   TACCGCTCTTTAGTT              GGTTTT TTAA AAAACC               TTATTTTTTATTAGC  80 52
      HP0640 NONE
      HP0641 NONE
      HP0642  688626 ..  688640 +  -4.3  -3.11316   ATAAAAAGCTTGGCG               TTAGC CAAGT GCTAA               TCTCTTAAATGATGC  50 70
        gltX NONE
      HP0644 NONE
      HP0645 NONE
      HP0646 NONE
      HP0647 NONE
      HP0648 NONE
      HP0649  696051 ..  696070 +  -7.8  -3.63744   CGCCTTCAAACTTTA            CGCTCCCT TTAT ATGGAGCG             TCTTTTGGGCGAAAC  73 58
      HP0650  697066 ..  697080 +  -2.8  -4.09243   TGTGATAAATCGTGT               CGTTTT CTA AAATCG               TTTTAAAAAAATCTA  55 438
      HP0654 NONE
      HP0655 NONE
      HP0656 NONE
      HP0657 NONE
      HP0658 NONE
      HP0659 NONE
      HP0660 NONE
      HP0661 NONE
        rncS NONE
      HP0663 NONE
      HP0664 NONE
      HP0665 NONE
      HP0666 NONE
      HP0667 NONE
      HP0668 NONE
      HP0669 NONE
      HP0670 NONE
      HP0671  722159 ..  722182 + -11.2  -4.67982   AAAACGCTTGTTTTT          CTCTAATTGA ATTT TCAATTAGAG           TTTTCTTGCATAGAC 100 44
      HP0672  723469 ..  723483 +  -4.4  -3.74626   GTCAAATCAAAGGGA               TAAAAA GAA TTTTTA               TTTAAATGGTTTGAT  56 23
      HP0673 NONE
      HP0674 NONE
      HP0675  726853 ..  726871 +  -2.4  -5.46706   GGGTTATTAATGAGC             TTTGCGAT TTC ATCGTAAC             TTTTTGTTTTACCAT  76 292
        fliP NONE
      HP0685  735245 ..  735262 +  -5.6  -4.16842   ATAAGGCAAACGCTT             CCCTTT AATGTC AAAGGG              TTTATTGACAATGCC  67 467
      HP0688 NONE
      HP0689  740510 ..  740523 +  -2.4  -2.65264   CTGTTAGGGTGTCAA               TCAC CTAAAA GTGA                TACTATGAATAATAA  40 258
      HP0690 NONE
      HP0691 NONE
      HP0692 NONE
      HP0693 NONE
      HP0694  745764 ..  745781 +    -2  -3.72695   CTTATACTTCTAATA             G-GTTGC CTTGA GCAACAC             TTTAATACAAGGAGT  47 444
      HP0695 NONE
      HP0696 NONE
      HP0697  750793 ..  750807 +  -7.1  -3.21218   ATCCTTTTTATGAAA               GAGGC TTTAT GCCTC               TTGGTGCTAAAAGCT  66 50
      HP0698  751081 ..  751096 +  -3.4  -3.38207   ATAAAATAAGGGGTT              TTTTTT GACT AAAAAA               TTCATGTCTTGGATG  50 61
      HP0699 NONE
      HP0700 NONE
      HP0701 NONE
      HP0702 NONE
      HP0703  756658 ..  756669 +    -3  -4.91511   TCAAAACATTCTCTC                CTTA AAAA TAAG                 TTTTTATAATAAAGT  65 73
      HP0704  757293 ..  757324 +  -3.1   -3.6318   CAAGCTATTTCAATT      CCAAAGCTAAA AATTTTCCCG TGTAGCTTTGG       GTTTTTTCGCAATTT  50 137
      HP0706  761118 ..  761142 +  -7.3  -4.59424   AAGGGTGTCTTTAAG          CCCTTTTTA GTCCTTA TAAAAAGGG          TTTTAGTTTGGATTT  80 50
        mraW NONE
      HP0708  762622 ..  762647 +  -3.5  -4.92385   AATCATTTTAAATTA         TTTTAACATAA AGAC TTATTTTAAAA          TTTTGTTTCAATATG  66 84
      HP0709  763793 ..  763805 +  -2.7  -5.08601   GGGGATTTTAAGGGT                TTTGA GTA TCAAG                TTTTTATTAAAATAG  66 107
      HP0710  766070 ..  766081 +    -3  -3.33162   GTAGTGGTGCGTTAA                GATT TTTC AATC                 TTGTGCGATCAAATC  46 131
      HP0711 NONE
      HP0712 NONE
      HP0713  768173 ..  768190 +  -2.7  -5.10461   GGTGATCGTTCTTCT             TACCATT TTCA AATGGAA              TTTTTCTTCAATGAG  70 121
      HP0719 NONE
      HP0720  773586 ..  773599 +  -2.4  -2.73676   AAAGACGAGCATTGC               TCTC CTAAGT GAGA                TAAATTTAATTTAAA  40 14
      HP0721  774130 ..  774168 +  -9.6  -2.80017   CTTCAAACCCTTCAA   GCAGAAATCCTAAACGCT TTT AGCGTTTGGGATAAATGC   GTTCTGTTAAGCGTT  75 72
       omp16  776438 ..  776466 + -17.7  -3.55815   ACAAAATAAACCAAA        TCACCCAATTATC TTT GATAATTGGGTGA        TTTAAGAGAATCTTT 100 122
      HP0724  779135 ..  779147 +  -5.5  -3.69447   TCAATGCCATGTTGC                GCGGA ATG TTCGC                TGTCTTTTTTCCTAG  60 227
      HP0737  792890 ..  792900 +  -2.6  -4.09739   TAGGATTTTTTAACA                 TTAA ACT TTAA                 TTTTAAGAAAATTCA  53 15
         ddl NONE
      HP0739 NONE
      HP0740 NONE
      HP0741 NONE
      HP0742  798212 ..  798225 +  -3.1  -4.05026   AAGAATTTGAATTTG               GTTTG GGTA CAAGC                TTCTTTAGATTTGCC  56 507
      HP0745 NONE
      HP0746  802515 ..  802539 +  -2.1  -2.75708   GTGCGTTTGTTTTTA          GAGCGCTAAAA GGG TTTTAATGCCC          CATTTTTTAGCCAAG  40 17
      HP0747 NONE
      HP0748 NONE
      HP0749 NONE
      HP0750 NONE
      HP0751 NONE
      HP0752 NONE
      HP0753 NONE
      HP0754  809525 ..  809536 +    -3   -3.1916   AAGGCTAAGAAGATT                CAAA AATT TTTG                 TCTTAAGATTTTTTA  46 8
      HP0755 NONE
      HP0756 NONE
      HP0757  811354 ..  811378 +  -5.8  -3.72037   CATGGTAGGTGTAAT          TTTTTGCGCT AAACA AGCACAAAAA          TTCTATCATTTTTGC  62 82
      HP0758  812767 ..  812789 +  -2.7  -5.13473   AAAATTTTTTCTTTA          GCCTT-ACCC TCTG GGGTTAATGC           TTTTTTAGATGTGCT  69 55
      HP0759  814073 ..  814088 +  -5.4  -3.86194   TGCTTGAGCGTAGCG              GTCGTT TTGA AACGGC               TTTCTCGCACCACTT  61 45
      HP0762 NONE
      HP0763  818083 ..  818094 +  -4.4  -5.00616   GTTGTTTTCGCTCTT                TGGA TTCT TCCA                 TTTTTTCCCCAAAGC  74 344
      HP0769 NONE
      HP0770  823429 ..  823443 +  -4.2  -3.10028   CCACGCTAAGCCCCA               CGATCA AAA TGAGCG               TGTTAGCGTATTCAT  48 250
      HP0779  834497 ..  834517 +  -9.1  -4.00868   TAGTTTTGTTTCCAT            TAAAAGGGG CGA TCCCTTTTA            TTTAATTATGGCTGA  85 38
      HP0780  834939 ..  834953 +  -2.8  -4.44974   GTTTCTCGCTCTATT               TCCTTA TAA TGGGGA               TTTTATAGGGTTTGA  58 133
      HP0781  836408 ..  836419 +    -3  -4.79667   ATTCAGATAATTATT                TGAA TACT TTCA                 TTTTTAATCGGTTTT  65 42
      HP0782  837882 ..  837906 +  -6.5   -4.4715   GCTTGGTAGAATTGA          GCCATTGTTTT TGG AAATTAATGGC          TTTTCTCAATTCGGC  74 55
      HP0784  839236 ..  839249 +  -5.2  -3.71649   TCATAAACCCATAAA               GCCC AATTAG GGGC                TTTAGCCTTTAAAAC  58 408
      HP0786  842159 ..  842181 +    -2  -3.63435   AAGCGGGCCTAAAAA           GGGCTTATTT GCC AAATAGATCC           TTAATCTTTTTCCTT  47 7
      HP0787  843528 ..  843538 +  -2.6  -4.42386   TAACGCACGACTTAG                 TTAA GAA TTAA                 TTTTGTAAGTCGGAC  58 154
      HP0788  845534 ..  845549 +    -9  -3.59733   TTTCAAGAGGCTATC              GCTTGC TTAC GCAAGC               TCTTTGCTATTTAGT  80 381
      HP0806  861018 ..  861030 +  -5.5  -3.66654   CTGTGATGCTCCTAG                GAGGC GCG GCTTC                TTTCCCGTTAGGCTA  59 66
      HP0813 NONE
      HP0814 NONE
      HP0815 NONE
      HP0816 NONE
      HP0817  870423 ..  870436 +  -5.3  -3.44051   TTAAAACCCCTTTAT               CCAAA TAAG TTTGG                TTATAATGCTAGGCA  58 75
      HP0818 NONE
      HP0819 NONE
      HP0820 NONE
      HP0821 NONE
      HP0822 NONE
      HP0823 NONE
      HP0824 NONE
      HP0825  878154 ..  878182 + -11.9  -3.41878   CACCATTAAATCAAG        CTTATAACCCTAG ATT TTAGGGTTATGAG        TTCTCGCTTCAAACA  91 32
      HP0826  879364 ..  879386 + -10.8   -3.1883   TAAGAGAATGAAGCG           CATTAGAAAA TTA TTTTCTAATG           TTACTAAGACTTTTT  85 205
      HP0834  887532 ..  887552 +  -8.3  -4.19472   GCTCAATCAATCAAG            CTAGGCGAT TGA ATCGCTTGG            TTTTGGCATCTATTA  83 114
      HP0835  888048 ..  888061 +  -2.5  -5.16038   ACTATCATAGGAATT               TAAAA AAAA TTTTA                TTTTATTTCTTATCT  69 204
      HP0836 NONE
      HP0837  889068 ..  889093 +  -5.4  -2.82834   ATCGTATTTTGAGCG         GAGCGAGAGG ATAAAC CCTCTTACTC          TATAATCATGCGGTA  53 12
      HP0838 NONE
      HP0839 NONE
      HP0840 NONE
      HP0841 NONE
      HP0842  894605 ..  894621 +  -2.1  -3.38272   CGATACCCCCATATT              CGCGCAA TTT TGGAGCG              TTATGCATCGTGATG  45 136
      HP0851  903719 ..  903736 +  -8.5  -3.66177   TTTCAATAAGCTATC             GCTTGAT TAAA ATCAAGC              TCTTTGCTATTTTTT  77 186
      HP0854  907540 ..  907550 +  -5.4  -3.38991   GAATACAGAAAAAAG                 GGTT TTC AACC                 TCTTCTTCAAGCCAT  58 63
      HP0855 NONE
      HP0856  910485 ..  910498 +  -3.8  -4.39568   CCCCCCATCACGCCC               CGCT AAACTA AGCG                TTTTCATCTCTAAAT  64 175
      HP0872  924523 ..  924540 +  -4.1  -3.82097   AAGGAAAGCCCGCTA             TCAAGGA ATAT TCCTAGA              TTTCATGCCTTTAGA  56 352
      HP0876  930017 ..  930034 +  -2.6  -4.78149   ACGCTCCCCTGAATT             GCGCGA GCTTGA TCACGC              TTTTTGGGTTATACC  65 256
      HP0878 NONE
      HP0879  931460 ..  931473 +  -2.3  -4.32177   TTTATCTCATTCATT               TCGGC TAGA GCAGA                TTTGTTCTCACCTAA  54 362
      HP0885 NONE
        cysS  938248 ..  938262 +  -2.2  -4.76274   TCAGCATTTTTGCTT               TTTAAT CTT ATTAAG               TTTTATGTTCATTTA  62 83
      HP0887  942302 ..  942320 + -13.2  -3.66803   AATACCGCTCTTAAA             CCCATGCT CAA AGCATGGG             TTTGAAATCTTACAA 100 40
      HP0891  946043 ..  946058 +  -7.6  -2.98582   GCGGTTCTTAGTGTC              CTTAGC CCTT GCTAAG               ATTTCTCGCTCTTCT  61 469
      HP0897  950954 ..  950967 +  -6.7  -3.84451   TCTTCAGCGTCATAA               GAAGC GAAC GCTTC                TTTGAGTTTGAGAGC  69 331
      HP0906  958052 ..  958068 +  -2.2  -4.10453   AAACGAGCATGCAAA              TCACTC TTTAT GCGTGA              TTTTAAGCAAGTTTG  52 9
      HP0907 NONE
      HP0908  960866 ..  960885 +  -5.1  -3.78775   AGAAGTATGGTAAAA            TATCCTT TTTAAT AAGGATA             TTTAATGATACCCAC  60 53
      HP0909 NONE
      HP0910 NONE
      HP0911  964703 ..  964732 + -12.3    -4.371   GCCAGCAACCATAGA       TTTTAGCTCTAGC TTGT GCTAGAGCCAAAA        TTTTAGTATAATGGC 100 70
      HP0912 NONE
      HP0913  968539 ..  968552 +  -2.3  -4.78848   TTTTAAAAAGCTTTA               GCGCT TCAA AGCTC                TTTTATATTTAAAAC  62 229
      HP0917  973690 ..  973707 +  -8.5  -4.15514   TTTCAAGAGATTATC             GCTTGAT TAAA ATCAAGC              TCTTTTATTTATCTT  87 17
      HP0921 NONE
      HP0922  987016 ..  987035 +  -2.2  -2.94422   GGTATGCGCTATGCT            TTTTAATG GTAT CATTAAAC             CTATTTTTAACAATC  41 20
      HP0923  988495 ..  988510 +  -3.2  -4.94672   AACACTTCCATTTAA              ACGCTT CATT AAGCGC               TTTTTCATATTATTT  67 338
        recR NONE
      HP0926 NONE
      HP0927 NONE
        folE NONE
      HP0929 NONE
        surE NONE
      HP0931 NONE
      HP0932 NONE
      HP0933 NONE
      HP0934 NONE
      HP0935  996341 ..  996372 +  -3.6  -3.16534   TATTGGATTTCATCA      CCACTTACTCCAAT AAAA ATAGGGGTTAGGGG       ATTTTAATGAGATTG  46 337
      HP0946 1008329 .. 1008351 +  -5.1   -5.1675   AAAGAGTAACGCTTT           TTAAAAAAA TACAT TTTTTTTAA           TTTTTTAATCAATCA  79 199
      HP0947 1008844 .. 1008861 +  -8.5  -3.60884   TTAAAGCGTTATTTG             GGGTATT CTTT AATACCC              TTATCGTCTTTTAAA  77 37
      HP0951 NONE
      HP0952 1013358 .. 1013371 +  -5.3   -3.7795   ACCCAAGCAGGAGCA               TCAGA TAGT TCTGA                TTTCATGCCCTTTAA  58 464
      HP0973 1035787 .. 1035800 +  -2.4  -2.73441   TAGCTAACCACATCA               CTCT CATGCA AGAG                CTTTAAAAAGTCCTA  40 6
      HP0974 NONE
      HP0975 1037613 .. 1037629 +  -8.1  -4.62069   TGAATAGGTTTCATA              TCAAGTT AAA AACTTGA              TTTTTGAAATCAAAC  85 48
      HP0977 NONE
      HP0978 1042126 .. 1042138 +  -3.3  -2.57963   CAGCCATTTCTTTAT                GCGAT AAA AACGC                CTTGATGGTTATCAA  44 45
      HP0979 1043386 .. 1043406 +  -4.8  -4.87273   ACCATGAGAATCCAG           CAAGA-CTG ATTG CAGATCTTG            TTTTTCTCCCCTATT  72 17
      HP0980 NONE
      HP0981 NONE
      HP0982 1046571 .. 1046585 +  -7.2  -3.16106   ACATGCAGTGTTAAG               CCAATA TGT TATTGG               ATTTTAGAGTTTTAG  64 392
      HP0983 1047891 .. 1047909 +  -2.4  -3.36823   TGATTGGTGTGAGAT             GTATTGAT TGT AGCAGTAC             TTGAATTTTAAAGGA  44 38
      HP0984 1048553 .. 1048570 +  -2.7  -3.78141   GATTCTAAAATTCCC             TCTAACT CTTT AGTGAGA              TTTGCAATTTCTTTC  51 513
      HP0987 1051355 .. 1051379 +  -2.3  -5.51046   AACAGACTTAATAAA         GTTGTT-CAA ATCCCC TTGCAACAAC          TTTTTTCTGTATTTA  76 335
      HP0989 1052820 .. 1052841 + -12.3  -2.75382   TGAAGCAAGAAAAAG           CCCAATCGC TTTA GCGGTTGGG            TAATTCACTCCAATC  89 12
      HP0990 1053770 .. 1053781 +    -3  -3.76373   TATGAATGGGATATT                TAGA ACCA TCTA                 TTTCCATATTACAGC  50 200
      HP0993 NONE
      HP0994 1056082 .. 1056093 +    -3   -4.2338   AGTTAATTAAAACTA                TCTA ATGC TAGA                 TTATTTATCTTAATA  57 266
      HP0998 1062153 .. 1062177 +  -2.9  -4.06904   GAACTAAAGCATTCA          TCCCAAACA CTAAAGA TATTTGGGA          TTTCTGCTTGGGTGG  55 73
      HP0999 1062436 .. 1062468 +  -4.3  -3.62275   AGTTCCACTAATATT      TTCAATAACATGTTT TTA AATAATGTTATTGGA      TTTAGCGTAATGCCT  56 40
      HP1000 NONE
      HP1001 NONE
      HP1002 1064953 .. 1064983 +  -2.7  -3.97741   TAAAGTTATTTAATT      TTATGGA-TGGTTT TAAA AATCCATTCCATAG       TTATTGTTAGGGTTT  53 38
      HP1005 1067877 .. 1067887 +  -2.6  -4.32436   ACAAAAATGTTAATC                 TTTA TCT TAAA                 TTTTACTGATCATCT  55 432
      HP1008 1070479 .. 1070498 +  -9.2  -4.60487   GCTAAACGCTTACAT            CTCCGCCC TAAA GGACGGAG             TTTTTCGCGCTAGTG  90 121
      HP1010 1074440 .. 1074459 +  -9.4  -3.51825   ATTTTGAAAAACAAG            CCCTTAAA ACCT TTTAAGGG             TTATCGTTCAAATCA  80 9
      HP1011 NONE
      HP1012 NONE
        dapA NONE
      HP1014 1078666 .. 1078682 +  -6.5  -3.44124   TTGGGCTATTTTTTC              GCCCC TTTGTGT GGGGC              TATTCTGTTAGTGCT  62 110
      HP1015 NONE
      HP1016 1079796 .. 1079807 +  -4.4  -3.85133   GCTTAAAAAACTATC                GCTT GATC AAGC                 TCTTTTACTATTTAA  58 86
      HP1017 NONE
      HP1018 NONE
      HP1019 NONE
       ispDF NONE
      HP1021 1085043 .. 1085061 +  -2.3  -2.87794   ACAGAAAATCCTTAA             GCCCTGT TTTTT GTGGGGC             GTTTGATCATAAATT  41 40
      HP1022 1086577 .. 1086593 +  -6.7  -3.39772   TATAAAAACCCGTTC              CAAAATT AAA AATTTTG              TATTTAAAAGTTTGA  62 482
      HP1024 NONE
      HP1025 NONE
      HP1026 1090150 .. 1090166 +  -5.3  -3.35644   CTATGTTTCATCGCA              TTATTAT TGT ATAATAA              TATTCTAGTTATAAA  56 123
      HP1027 1090687 .. 1090698 +    -3  -3.93057   TAAAAAAGAAGCTTA                GATA GGGC TATC                 TTTAATGGTTTTAAG  52 48
      HP1033 1094874 .. 1094884 +  -2.6  -4.14739   ATCGTTAGGGGCTAT                 TTTT CTC AAAA                 TTTTGCGCTCCCTCA  57 61
      HP1041 NONE
      HP1042 1104415 .. 1104437 +  -4.8  -5.08878   ATACTAAAATTTTAG           TGCAAGCTAG GGT TTAGCTAGCG           TTTTCTTTGTGTATT  75 238
      HP1045 1109083 .. 1109094 +  -2.2   -5.0133   GTAAAATCTAAAAAA                TGCT TTTT AGCG                 TTTTTTAGCCAAATA  65 37
      HP1058 NONE
      HP1059 NONE
      HP1060 NONE
      HP1061 NONE
      HP1062 NONE
      HP1063 NONE
      HP1064 NONE
      HP1065 1125346 .. 1125362 +  -6.5  -2.89055   AAGGTGCAAGCCTTC              GAGGGTT CGA ATCCCTC              TCTCTCCGCCATTTA  58 129
      HP1067 NONE
      HP1068 NONE
      HP1069 NONE
      HP1070 NONE
      HP1071 NONE
      HP1072 NONE
      HP1073 1132961 .. 1133000 +  -2.2   -2.8502   ATATAGAAGTAGTAG  TTTAAAGACCGCAACATT CAAA AGGGTTGTTGTCTTTTAA   TGCTTGGGTTTGTTT  41 40
      HP1074 1134008 .. 1134027 +  -2.8  -4.62904   CGATAGATCCTTTCT            TGCTTGTC CAAT GAAAAGCG             TTTTTGAAAATCTTT  62 154
      HP1076 1135995 .. 1136011 +  -2.9  -3.89501   CAAGTAATAGCCCAA              GTCTGTA AAT TCCAGGC              TTTGTAAGGCTCTTA  53 119
      HP1085 NONE
      HP1086 NONE
      HP1087 NONE
      HP1088 NONE
      HP1089 NONE
      HP1090 1153502 .. 1153531 +    -3  -3.19568   GCCCTTTATGATTGA       TTTTAAAAATGC CTGTGT GCATTTTTTAGA        CTTTATTATCAATCC  46 111
      HP1091 1154989 .. 1155001 +  -6.3  -3.67597   TTTTGCTATAATTTT                TCCTT TAA AAGGA                TTCTTGCATGCAAAA  64 58
      HP1092 1155881 .. 1155893 +  -6.3  -2.93466   TAACTCCCTAATGAC                GCTTT TTA AAAGC                CTTGTTAATCTTTTT  58 88
      HP1094 1156835 .. 1156851 +  -5.9  -2.82933   ACAAGCTTTGACACA              CTCATTA GTG TGATGAG              TGTAATCGCTTCGGA  52 105
      HP1096 1158781 .. 1158791 +    -4  -4.57474   CGCCCAATTTACAGC                 CTTT TTT AAAG                 TTTTCTATGGCTTGC  66 301
      HP1101 NONE
      HP1102 NONE
         glk NONE
      HP1104 1166384 .. 1166409 + -10.5  -3.20361   GATTAAAAGTTTTGG         CTCTAGCTCTT TTTT AAGAGCTTGAG          TTGGATTAGGATTTT  83 35
      HP1106 1169360 .. 1169374 +  -2.9  -3.71148   TTTCACAAGCAATTG               GAAAA GCGAA TTTTC               TTTGCCTAAATTTTG  50 206
      HP1108 NONE
      HP1109 NONE
      HP1110 NONE
      HP1111 1173323 .. 1173337 +  -4.2  -4.68506   AATCAAGGGGCTTTT               TTGCGC CTT GTGCGA               TTTTTCCCCTTGATT  65 52
      HP1112 NONE
      HP1113 1175988 .. 1176008 +  -2.5  -3.98745   CGTTTCTAGCGGCTC            GCCCCAT GGTTTGA ATGAGGC            TTGTTTCACTCCTTA  55 386
      HP1144 1207545 .. 1207570 +  -3.4  -4.52589   AGGTAATACTCTTTG         GCTTTCAATA AGCGAA TATTAAAAGC          TTTTCTCTAGAAAGG  61 443
      HP1154 NONE
        murG NONE
      HP1156 NONE
      HP1157 NONE
      HP1158 NONE
      HP1159 1226538 .. 1226550 +  -6.2  -3.05531   GTTCGCTCTCTTTTT                GGCG TTGTT CGCC                CTTATCTTTTTCATG  56 184
      HP1163 NONE
      HP1164 1229617 .. 1229632 +  -2.6  -2.74501   GAGAGCGAGGAAATG              TTGTTT TTAG AAACGA               ATTTGGAGAATTGAT  41 213
      HP1166 1232378 .. 1232395 +  -8.5  -4.09243   ATCCGTTCAAAATCA             TCCGTTA ATCA TAACGGA              TTTTAGCGCCATATA  82 106
      HP1167 1234274 .. 1234287 +  -8.1   -5.4505   TCTATGGATTTAAAG               GGGGT TAAA ACCCC                TTTTTTATTCAAGAG 100 281
      HP1169 NONE
      HP1170 NONE
      HP1171 NONE
      HP1172 1239568 .. 1239582 +  -7.2  -4.62069   CAGGGTGCGTTTTTA               TTGCTA AAT TAGCAA               TTTTGTGATCTTTTT  80 65
      HP1173 1240392 .. 1240407 +    -4  -4.25016   TTTATAGAGTGCTTG              CTTGAT TAAA GTCAAG               TTCTTTATTACTGAT  60 216
      HP1181 NONE
      HP1182 1251600 .. 1251613 +  -2.4  -5.49234   TATTTAGACGCTTAA               GCTT TCATTC AAGC                TTTTTTGTTGAGTAT  72 26
      HP1186 1256642 .. 1256655 +  -3.1  -3.53563   TAAAGACGATTGGGA               TTCCT ACTA AGGAG                TTTAAAAAAGGCTCT  48 287
      HP1191 1263241 .. 1263256 +  -7.6   -5.0538   ATAATATCCAAAAAA              GCGTTT TTAA AAACGC               TTTTTTAGAGTCAAA  89 181
      HP1193 1265111 .. 1265130 +  -5.2  -3.27743   GCAACCAAAACCCCA            TTTTTTAA AAAA TTAAAAAA             TATTAGTTACTCCTG  56 372
      HP1206 1284329 .. 1284339 +    -4  -4.42386   AAAGCTGGCTTTACT                 CTTT TAT AAAG                 TTTTGTAAATCAAAC  62 39
      HP1211 1288514 .. 1288535 +  -6.1  -4.08394   CTAGCTTAAAAACGC           TTTTAAAAA ACGC TTTTTAAAA            TTTTAAGCCAAATCT  68 508
      HP1219 1296004 .. 1296018 +  -6.4  -3.68557   TAATTTTTCCCTCAT               GCCTTT TGA AAGGGC               TTTAAACTCTCTTTT  64 327
      HP1223 NONE
      HP1224 NONE
      HP1225 1301501 .. 1301512 +  -5.8  -4.65747   GCATTCATTAAAAAA                CGCT TTCT AGCG                 TTTTATTAACGCTTG  74 30
      HP1227 1302980 .. 1303010 +  -8.5  -2.64274   AATAAACCCTCTCCG       TTTTAATAGCGTT ATTTG GGCGCTATTAAAA       TGAGTTTCAAGCCCT  69 36
      HP1228 NONE
      HP1229 NONE
      HP1230 NONE
      HP1231 NONE
      HP1232 1307186 .. 1307197 +  -5.8  -4.77438   TGGTCATCATCAAAA                CGCT CAAA AGCG                 TTTTTGATAATCAAT  78 74
      HP1234 NONE
      HP1235 1310218 .. 1310234 +  -2.3  -3.61652   TCTACAATCCTATAG              TTTGGTG CGC CATTAAA              TTAATTCTTTAAAAA  47 10
      HP1236 NONE
      HP1237 1312109 .. 1312123 +  -5.8  -3.61398   AATAGTATTCTCTCG               CAATAA TTG TTATTG               TTATTGCGACAAAAC  62 144
      HP1238 1313181 .. 1313206 +  -8.3  -4.69464   AACCTTGCATTTTTG         CTAGAACCCGT TTTT AAGGGTTCTGG          TTTTTCCCCTATTTT  85 46
      HP1242 1317107 .. 1317136 +  -5.7  -3.99898   TCTTGGTGAAAACAC       GCCAAAACGCTTT TTAA GAAGCGTTTCCGC        TTTATCGCTTGGTTA  67 51
      HP1255 NONE
         frr NONE
        pyrE NONE
      HP1258 NONE
      HP1259 1333719 .. 1333732 +  -2.5   -5.0538   CTTCTTAAGAAATGT               TAAAA TAAT TTTTA                TTTTTTCAGCTAACG  66 33
      HP1260 NONE
      HP1261 NONE
      HP1262 NONE
      HP1263 NONE
      HP1264 NONE
      HP1265 NONE
      HP1266 NONE
      HP1267 NONE
      HP1268 NONE
      HP1269 NONE
      HP1270 NONE
      HP1271 NONE
      HP1272 1346331 .. 1346347 +  -2.3  -2.63301   CTAAGATAAAAGAGG              TCTCTTA TGT TAATAGA              TAGTCTCCACGTCTC  40 6
      HP1273 NONE
      HP1274 NONE
        algC 1351595 .. 1351607 +  -4.1  -3.86283   CTTTAAAATAGAGCT                TGGGA TAA TCTCA                TTTCATATCCCTTAC  56 35
      HP1276 1352026 .. 1352052 +  -6.7   -3.4439   ACTAAACAACCAATA         GCTCTTTTTAA AAGTG TTATAAAGAGC         TTATGGCTTGGTATA  65 36
      HP1286 1363074 .. 1363103 +  -6.6  -4.82901   GCCCAATAATCGTTT       TGCAAGAGATAGA TATCT TCT-TCTCTTGCG       TTTTTCTAACAGCAC  83 32
      HP1288 NONE
      HP1289 NONE
      HP1290 NONE
      HP1291 1366965 .. 1366977 +  -4.1  -5.06451   CCATCTAACTCAATC                TCCAG CAG TTGGA                TTTTTTAAAATCATC  70 325
      HP1321 1382694 .. 1382713 +  -4.3  -4.88129   TTGAGAAATGCTACC            TACCCTA AAAGCG TAGGGTG             TTTTTAATGATTTTT  70 205
      HP1322 1383809 .. 1383831 +    -2  -5.26875   GCTGTCTTTTAAACC           CATTTTTAGA AAT TCTAAGGCTG           TTTTTTCATTACACG  73 509
      HP1326 NONE
      HP1327 NONE
      HP1328 NONE
      HP1329 1391762 .. 1391780 +  -4.5  -2.63289   GCCCTTCCCAAATAA             CGCACAA AGTCG TTGGGCG             GGTTTTTAGCGTTAA  47 263
      HP1333 1394996 .. 1395007 +    -3  -3.55261   AAATAAGAGCATAAC                TTCT AGGA AGAA                 TCTCTTTTATTAGGA  48 74
      HP1334 1396078 .. 1396091 +  -3.9  -4.88293   TCGCCATCTTTAAAA               TCTTT CATT AAAGA                TTTGTTTTTAGCCTT  71 273
      HP1336 1398068 .. 1398078 +  -2.4  -4.64024   AACGCTTTCTATCGT                 AGGC ACA GCCC                 TTTCTTGTTTGATTT  61 271
      HP1339 NONE
      HP1340 NONE
      HP1341 1400740 .. 1400751 +  -4.4  -4.64861   TATAGCTTGAAAGAA                GACT GATT AGTC                 TTTCTTTTAGGGGCG  68 20
      HP1342 1403038 .. 1403066 +  -3.8  -4.02542   GAACCCCTCTTTTTT        TGGGGGAGTGTT GCAAA AATGCCCCCCTA        TTTGCTTGTGAGTTT  58 52
    15646208 NONE
      HP1371 1436298 .. 1436311 +  -6.7  -4.56597   TTAAAAGTTTAGCGC               CGCTT AAAA AAGCG                TTTTTCAGCACCGCG  79 122
      HP1378 NONE
      HP1379 1444912 .. 1444925 +  -2.3   -2.9313   TTGCTTTGAAATTTG               GCATG AAAG CAGGC                ATTATTGGTTTAGGG  41 32
      HP1380 NONE
      HP1381 1446249 .. 1446259 +  -6.8  -4.29738   GGATATAAAAACATT                 CGCT TTT AGCG                 TTTTCATAGCTGTCC  74 248
      HP1383 1447105 .. 1447123 +    -6  -3.44876   CTTGTAATTTCAAAA             GAGCGT CATTGAA ACGCTC             TTCATATTCTAATTT  62 202
      HP1386 NONE
      HP1387 1449832 .. 1449851 +  -7.2  -5.54885   TTTTAAAGCAAAAAA            GCCCCTTAT AAA AT-AGGGGC            TTTTTTGTTGCTATT 100 183
      HP1388 1450620 .. 1450631 +  -4.4  -3.05844   GATTATTTTGATAAT                CCTA TGTT TAGG                 TATTGAAGTGAAAAA  50 8
      HP1389 1451202 .. 1451213 +  -2.2  -5.38054   TCTTACCATGCATGC                GTCA TCTT TGGC                 TTTTTCTTTATCACG  76 265
      HP1395 1456720 .. 1456761 +  -7.3  -2.84053   ATGGTATGTGAATTA TGTGTTCACTTTCTAGGGG CGCG TCCCTAGAGCGTTAGCACG  CTTTCAATGATTTGA  63 10
      HP1399 1460873 .. 1460887 +    -5  -3.24386   TAAAGATAAGAAGCA               CTCTTT TGC AAGGAG               TTACTGATCGCTTTT  54 4
      HP1400 1464011 .. 1464021 +  -2.4  -4.66318   AGCCGCTCAAATTAG                 CCGC TTA GCGA                 TTTTATTGAAATGAT  60 77
      HP1403 NONE
      HP1404 1470732 .. 1470756 +  -2.1  -2.71263   TTGCTTTAAACTTGC          TATGGACGATT AGA AATCGCGCGTA          TCATTGGGAAAACTT  40 214
      HP1405 1470958 .. 1470975 +    -7  -3.12668   TGGTTTGTGAAAAGG             TGGGCT TCGGTT AGCCCA              TTGAATGTAAGCATA  62 31
      HP1406 NONE
      HP1407 1472984 .. 1472994 +  -3.2   -5.0538   GAATAAAATCTAAAA                 CGCT AAA AGTG                 TTTTTTACAATCAAA  67 164
      HP1408 1477854 .. 1477864 +  -2.6  -3.93288   ACCCACACCGCAATC                 TTTT TAA AAAA                 TTTGATTCGATAAGC  51 2
      HP1409 NONE
      HP1410 NONE
      HP1411 NONE
      HP1412 1483903 .. 1483927 +  -9.9   -3.3215   GTAATGTAGAATAAA          CCCCCCCCACT CCT AGTGGGGTGGC          TCTCCTTTTTTTAAT  82 27
      HP1414 1484907 .. 1484923 +  -6.5  -4.23794   TTTAGGGCCTAGCGG              GAGCGGT AAA AGCGCTC              TTTCTATTGAATTAG  70 56
      HP1415 NONE
      HP1416 NONE
    15646209 1488821 .. 1488841 +  -7.5  -4.57073   CCCTCTAAAAGCCTG            CCCGCATGA TCG TTAGGCGGG            TTTTTGAAACAACTC  81 282
      HP1424 1495863 .. 1495873 +  -2.4  -4.93365   ATAGCTTTCAAAAAT                 GCCC CTA GGGA                 TTTTTGCTTGTAAAA  67 204
      HP1432 1503241 .. 1503264 + -11.8   -3.9941   TTTTCTAAGAGCGTT          CCCTTAAGCT TTTA AGCTTAGGGG           TTTCCTTATGAAGCG 100 462
      HP1436 1508249 .. 1508271 +  -5.7  -5.03715   TTGTAAATTTTACAC          GCTCTTTTTG TTTG CAAAAAG-GC           TTTTTTAGCGGTGGT  80 76
      HP1437 NONE
      HP1438 NONE
      HP1439 1510520 .. 1510530 +    -4  -3.50572   ATCAAACTTGCCGGT                 GTAT GCT ATAC                 TTATGTGCCATGCGT  51 112
      HP1441 NONE
      HP1442 NONE
      HP1443 NONE
      HP1444 NONE
      HP1445 NONE
      HP1446 1516921 .. 1516942 +  -3.1  -3.28033   TTAGTTTTAGTCAAT           TTTTAGC ATTCTTTA GCTAAAA            TCTGTGTTTATGTTT  46 37
      HP1447 NONE
      HP1448 NONE
      HP1449 NONE
      HP1450 NONE
      HP1451 NONE
      HP1452 1521850 .. 1521863 +  -2.5  -3.01712   CATACCTATAAGCTA               TTTTT GAGT AAAAA                TGTTAAAAAAGACCA  43 187
      HP1453 1524275 .. 1524286 +  -4.4  -5.43414   GCGTGTTTTCTTTAA                GCTT ACTG AAGC                 TTTTTTCTATCTCAT  81 168
      HP1461 1534184 .. 1534196 +  -3.4  -3.14321   TTGATCAAACACAAA                CTCT CCCAT AGAG                CTTTTGGGCTTTGGT  46 463
      HP1467 1538987 .. 1538999 +  -4.9  -3.54488   TTCCCTCTCTTCTAC                TTTGA GGT TCAAA                TATTCTTTAGCCAAA  56 255
      HP1492 NONE
      HP1493 NONE
        murE NONE
      HP1495 1569459 .. 1569488 +  -4.4  -5.07652   GCAGTTTTTGATTTT       TAAGGGTTTTTT GGATAG AATAAGCCCTTA        TTTTATTTTAAAGGA  73 30
      HP1496 NONE
      HP1497 NONE
      HP1498 1571763 .. 1571778 +  -3.2  -2.52795   CCTATAGTAATTCAA              GCTCTC ATTA GAGATC               TAAATTAAAAGACTT  42 51
      HP1499 1573010 .. 1573035 +  -7.7  -2.89742   AGATCAATGACCATT         TGAAAGCTTAA AGCG TCAAGCTTTCA          TCTCTAAGCCTTGCC  66 365
      HP1502 1575019 .. 1575032 +  -6.7  -5.40474   TGATAGACTTTTTGA               GCGTT ATCA AACGC                TTTTTTTAGCAAACT  93 194
      HP1507 1581840 .. 1581851 +  -2.2  -5.00884   GCGGTTAATGTCTAA                GAGC ATGC GTTC                 TTTTTTAAACGAAGT  69 386
      HP1509 NONE
      HP1510 NONE
      HP1511 1584341 .. 1584358 +  -2.7  -3.41988   TGGTATTTTCTTAAT             CCTAAAA CAAA TTTAAGG              TATTATTAAATAGAA  46 73
      HP1512 1587088 .. 1587103 +    -4  -4.87318   AGTTCTAAAATGAAA              GGAATC TTAG GATTTC               TTTTTGAATTTTGAA  68 33
      HP1513 NONE
      HP1514 1589895 .. 1589937 +  -5.8  -4.03413   TAGGATAAAATCACG CT-CACCCCCTAATTTTTA TTCCAC TAGAGATTAGGGGGTAAAG TTTGTCTAGGAGACT  67 164
      HP1515 1590061 .. 1590079 + -13.2  -2.80244   TAGTTTTTCAAGAGT             CCCCCTTT TTT AAAGGGGG             GTGTTTCTTAGACAA 100 38
      HP1524 NONE
      HP1525 1605431 .. 1605443 +  -2.6  -3.65314   TCATGCGATAACTAA                GCCT GGATA GGGC                TTGTTGGGAATTAGG  50 429
      HP1528 1607851 .. 1607862 +  -5.8  -2.89655   ACACGACTAATTTCC                TCGC CAAA GCGA                 CATTTTTTTGGCGCG  52 405
      HP1530 NONE
      HP1531 NONE
      HP1532 NONE
      HP1533 1612675 .. 1612698 +  -8.2  -4.19735   TTTTCTAAGAGCGTT          CCCTTAAGTT TAAA AGCTTAGGGG           TTTCCTTTTCAAGGG  83 283
      HP1535 1614830 .. 1614854 +  -2.9  -4.06904   GAACTAAAGCATTCA          TCCCAAACA CTAAAGA TATTTGGGA          TTTCTGCTTGGGTGG  55 73
      HP1537 1615787 .. 1615801 +    -5  -4.87389   CCCATTTATCTATTT               CTTGTA GAA TACGAG               TTTATTTTTAGCGTA  72 96
      HP1554 NONE
         tsf 1637560 .. 1637575 +    -4  -4.33851   TGAGGTTTTAGAAAA              CAACTT TTAA AGGTTG               TTTCTTCTAACCTTT  60 38
      HP1560 1643173 .. 1643187 +  -2.8  -3.86015   AATGGCTTGATGGCC               GCTGAT TTT ATTGGC               TTTATGGAAAAGCTC  53 448
      HP1563 1645834 .. 1645863 + -11.7  -3.32572   AATCGGCTTAATTCT       TTTAACCAAGAGA GTTC TTTCTTGGTTAAA        TCCTTTCTTTTTGAT  89 39
      HP1564 1646766 .. 1646778 +  -7.7  -2.79803   GGGGGCGATTATCCC                GGCTT TTT AAGCC                ATTTAGGTAAAATTC  66 16
      HP1574 NONE
      HP1575 NONE
      HP1576 NONE
      HP1577 1657282 .. 1657296 +  -4.4  -5.40072   CCAACAAATTAGAAC               TTTTTT TGA AAAAAA               TTTTTTTGAAAGAAA  81 64
      HP1582 NONE
      HP1583 NONE
      HP1584 NONE
      HP1585 NONE
      HP1586 1665081 .. 1665120 +  -4.5   -4.2828   AATCTCTCTCCTACT  CATTTTTTCTAAACTAT CTTTCA AGAGTTTAGAAAGCATG   TTTTGCTCAATCAAA  63 318
      HP1590 NONE
      HP1589 1666998 .. 1667021 -  -3.8  -5.27023   ACGCTAAAAATAAAA          CCCAGACATT TTAT AGCATCTGGG           TTTATATTGTATTTT  74 61
      HP1588 1665973 .. 1665994 - -13.1  -5.56372   AAATTAAAATAAAAA           CTAGATGCG TTTT CGCATCTAG            ATTTCCATTCTATAC 100 60
      HP1587 1664580 .. 1664594 -    -5  -3.71284   TTTTGATGAAGAGAA               CAGCTA AAA TAGCTA               GACCAATGAGAAAGG  58 308
      HP1581 NONE
      HP1580 NONE
      HP1579 1658425 .. 1658435 -    -4  -4.64861   TTTTGTGAAAATAAA                 CTAT ATC ATAG                 CCTATGTTAGTTTTT  65 32
      HP1578 1657282 .. 1657296 -  -4.4  -2.80654   CCAACAAATTAGAAC               TTTTTT TGA AAAAAA               TTTTTTTGAAAGAAA  49 4
      HP1573 NONE
      HP1572 NONE
      HP1571 NONE
      HP1570 NONE
      HP1569 NONE
      HP1568 NONE
      HP1567 NONE
      HP1566 NONE
      HP1565 1646864 .. 1646874 -    -4  -4.76041   GACATTGATCAAAAA                 TACT TAA AGTA                 TTTTTAAAATAAAAC  68 419
      HP1562 1643952 .. 1643970 -  -6.7    -4.128   AGCGCGATACACAAA             GGGCTAA AAATA TCAGCCC             TTTTTTAAAAATTAA  71 37
      HP1561 1642300 .. 1642316 -  -2.9  -3.12606   GGATAGATTAGCGAA              CGCTCTT AGA ATAAGCG              ACTTGCCCGAATCCT  44 483
      HP1559 NONE
      HP1558 1640357 .. 1640371 -  -2.2  -4.56597   GCTCTTTTTTAAAAA               TTTAAC TCT ATTAAA               TATCTTATTCATTTC  59 110
      HP1557 1639962 .. 1639973 -  -2.2  -3.33744   CCTCTCTTTAAAAAG                GACC AAGC GATC                 ATTTAAAGAGAAGCC  44 51
      HP1556 1637900 .. 1637917 -  -4.2  -3.78409   TCAATCTAACTTAAA             CAGATT TTTTCT AATCTG              TCCTCTAAATTTGGC  56 104
      HP1553 NONE
      HP1552 NONE
        yajC NONE
      HP1550 NONE
      HP1549 NONE
      HP1548 NONE
        leuS NONE
      HP1546 NONE
      HP1545 NONE
      HP1544 NONE
      HP1543 NONE
      HP1542 NONE
      HP1541 1618591 .. 1618614 -  -4.6  -3.89307   AAATAACAAAATTAA          CGCTAAAATC AAAC GCTTTTAACG           CCGCTTTAAAGAAAT  58 20
      HP1540 NONE
      HP1539 NONE
        fbcH 1615583 .. 1615593 -    -4  -4.13037   ATAAAGATGAAAGAA                 GTTT GAA AAAC                 GCCTTAAAGGATTTA  59 310
      HP1536 1614455 .. 1614479 -  -2.3  -5.51046   TAAATACAGAAAAAA         GTTGTTGCAA GGGGAT TTG-AACAAC          TTTATTAAGTCTGTT  76 367
      HP1534 1612761 .. 1612819 - -12.6  -2.80077   TTGTTATAAAATTTA TTTTTTTAAGGGGATAGGGGGGCATTTT GCG ATAACACCCCCTTAACCCCCTTAAAAAA CCCCCTAACCCCCTA  90 207
        dnaA 1607598 .. 1607612 -  -2.9  -3.37556   TTGAAAAGAAGTGAA               TGAAA CGCTT TTTCA               TAAGCCTTTTTTCAT  48 37
      HP1527 1605904 .. 1605920 -  -5.9  -2.62616   TCAGTCGGTAGAGCA              GAAGACT GAA AATCTTC              GTGTCGGTGGTTCGA  55 61
      HP1526 1604666 .. 1604677 -  -2.2  -4.64676   TCATTCTCAATAAAA                GAAC GGGC GCTC                 AAGCGAACATGTTCA  61 372
      HP1523 NONE
      HP1521 1597181 .. 1597198 -  -4.1  -3.33798   GAAACATTAGAGTAA             TTGAGCT TATT AGCTCTA              ATCTTTACGATTTAA  49 23
      HP1520 NONE
      HP1519 1594856 .. 1594871 -    -4  -2.71712   GCTTTTCTTTGAAAT              TGTTCC ATGT GAAACA               TTAGGGTAATTGAGC  46 62
      HP1518 NONE
      HP1517 NONE
      HP1516 1589710 .. 1589723 -  -2.3  -4.92828   AAAGCGAAAAAGAAA               CGCCA AAAG TGGGG                GTAGAAGCTTTAGAG  67 411
      HP1508 1581244 .. 1581267 -  -2.4  -4.74767   ACAACCAAGACAAAA          CGCTCTACATT TAC AACGT-GTGCG          ATCATAAAAAGTGCT  64 247
      HP1506 NONE
      HP1505 NONE
      HP1504 NONE
      HP1503 1574558 .. 1574572 -  -6.4  -3.38609   AAGCGAATACAGGAA               TCACTC AAA GAGCGA               TCAAAATCATGCCCT  60 300
      HP1501 1573015 .. 1573030 -    -4   -3.6284   AATGACCATTTGAAA              GCTTAA AGCG TCAAGC               TTTCATCTCTAAGCC  53 63
      HP1500 1572615 .. 1572631 -  -2.3  -3.19602   GTGGGGATACCAATA              CAAAAGC GAT ACTTTTA              GGAACACTATCAGGG  43 226
      HP1491 1564446 .. 1564456 -  -2.6  -4.08578   AAACCTAACGATAAA                 TATA AAA TATA                 TAAAATCTCAGAATT  53 90
      HP1490 NONE
      HP1489 NONE
      HP1488 1560529 .. 1560547 -  -2.4  -4.68103   TCAATCTGAACAAAA             CAATCCTT TTT AAGGTTTA             ATGGTAACTAACACG  60 16
      HP1487 NONE
      HP1486 NONE
      HP1485 NONE
      HP1484 1557293 .. 1557304 -  -2.2  -4.56597   GCTTGTCTTTAAAAA                GGCT TGAC AACC                 ACTAAAATCACAATG  59 7
      HP1483 NONE
      HP1482 NONE
      HP1481 NONE
      HP1480 NONE
      HP1479 NONE
      HP1478 NONE
      HP1477 NONE
      HP1476 NONE
      HP1475 NONE
      HP1474 1547343 .. 1547359 -  -5.1  -2.64701   AAACAGGTTAAACAG              CGCATTT TAT AAAAGCG              GCGATTTTTTCGTGC  50 1
      HP1473 NONE
      HP1472 NONE
      HP1471 NONE
      HP1470 1540658 .. 1540678 -  -4.1  -3.93963   AGTATTACTTATAAA            GAAATAATA ATA TATTTTTTC            TTAAACTCAATTAAA  56 44
      HP1469 1539832 .. 1539846 -  -4.2  -4.66609   GATTGTATCTAAAAA               GGGGTT AAA AATCCC               TCAAGTAACTGATTT  65 15
      HP1468 1538345 .. 1538361 -  -2.3   -3.5394   AAACCGGCGTGCAAA              GTTTTTT TAA AAAATAC              ATCGGGATCAGGGGG  47 426
      HP1466 NONE
      HP1465 NONE
      HP1464 NONE
      HP1463 1534426 .. 1534455 -  -4.5  -3.96892   AATCGTTACTAGAAA       GTTTTTTATCAAA CATT TTTAAAAAAAAAC        ACCCCGAAAAGACAC  60 99
      HP1462 1533533 .. 1533545 -  -5.5  -2.54574   TACTTTAAGGAATAT                CACCG AAA CGATG                CCCTATTTCCATAAC  50 403
      HP1460 NONE
      HP1459 NONE
      HP1458 1527684 .. 1527705 - -10.2  -2.53995   AGCTATTTGAAGTTA           GCCCCTTT ATAAAA AAAGGGGC            TAAAAAGATTCTGTG  77 92
      HP1457 1526780 .. 1526794 -  -2.8  -3.46399   TAAATTTAAAACATA               CGCT TATTGCT AGCG               TTCTTCACAATAGGC  46 1
      HP1456 NONE
      HP1455 NONE
      HP1454 1524931 .. 1524948 -  -6.3  -4.14859   ATCAATAAGCACAAA             GCAAGAT TGAT ATCCTGC              TTATAACCCCGTATT  68 26
      HP1440 1512791 .. 1512811 -  -5.5  -4.57514   ACAACAAAACAGAAA            GAAACTTTT TAA AAAGGTTTC            GCTAAACGCTAACCT  71 357
      HP1435 NONE
      HP1434 1506036 .. 1506059 -    -4  -2.91395   ATCCCCGCTATAAAG          GAATTTCTTA TCCT TAAAAAACTC           GGCTTTGATTTGGTT  47 83
      HP1433 1503205 .. 1503221 -  -5.1  -2.64155   TGGGGCTTAAAGTGA              TCGTTTC TGT GAAACGC              TGATTTTTCTAAGAG  50 242
        ksgA NONE
      HP1430 NONE
      HP1429 NONE
      HP1428 1497199 .. 1497218 -  -2.1  -4.01411   GATTAAAAATTTAAA            TTCTAGC TCACTG GCTAGGA             TTTCATTCTACAATA  52 174
      HP1427 1496946 .. 1496978 -    -7  -4.35926   ATTTTAAAGTCAAAA      GCCAGAGACAACCC TAGTC AAGTTGCCCCTAGC      CACACCGATATTACT  78 36
      HP1426 NONE
      HP1425 1495648 .. 1495666 -  -5.2  -4.70879   TTTAAAGCTTAAAAA             CGCTTCCT TTA AAGATGCG             TGGGGGTTGGAACAA  71 171
      HP1423 NONE
      HP1422 1491868 .. 1491910 -  -3.7  -2.75229   TAAAATGGCCAATTA GGGCTTGT-AAAACTCTA TGGGTTTG TAAAGTTTTCAAAAGCCC TATCCTTTTATCATC  44 36
      HP1421 NONE
      HP1420 NONE
      HP1419 NONE
        murB 1488502 .. 1488514 -  -4.9  -3.57144   CTTTTTAGCCCTAAA                TTTGA CAC TCAAA                GAAAAAGGGCTGTTT  56 136
      HP1413 1483904 .. 1483926 - -13.4  -3.20639   TAATGTAGAATAAAC           CCCCCCCACT CCT AGTGGGGTGG           CTCTCCTTTTTTTAA 100 128
      HP1402 NONE
      HP1401 1463952 .. 1463972 -  -6.3  -2.91274   CGTATTTGAACTACA            CTTTCTAAA GGC TTTAAAAAG            GAGGGGGTTATTGCG  58 101
      HP1398 1458546 .. 1458564 -    -6  -2.53345   TCCACACATTAAGAC             GCATGG TTTATCG CCATGC             TCTTTTTAAAGCTCG  54 43
      HP1397 NONE
      HP1396 1456345 .. 1456355 -  -5.4  -3.78475   GAAACAAGAAATCAA                 TCGT TTA ACGA                 GCCTTGCTGATCCCA  60 448
      HP1394 NONE
      HP1393 NONE
      HP1392 NONE
      HP1391 1451677 .. 1451707 -  -7.8  -4.06866   GTATAAATATAATAA       TTAAGTAAAACCTA CAT CAAGTTCTACTTAA       ACCAAATTAAAAAAA  77 75
      HP1390 1450854 .. 1450865 -  -4.4  -4.67942   GGTAAGAAATCAAAA                GCTT AACA AAGC                 ATTGGAATTGTGCAA  72 164
      HP1385 NONE
      HP1384 1446798 .. 1446819 -  -2.9  -3.53744   TGAGCCAAAGAAAAC           GCTTGAAAG GCTT CAATCAAGC            TTGGCAAAGAGTGAG  48 159
      HP1382 1445606 .. 1445622 -  -2.9  -4.87803   TATTTTCAAACAAAA              CCGAGAC AAT GTCTTAG              AAGCGATTAAAAAAT  68 488
      HP1377 1440758 .. 1440771 -  -6.7  -2.95652   TGGATTCAATTAAAG               CGCTA TTTT TAGCG                TTGGTTATTCTAAAA  61 150
        fabZ NONE
      HP1375 NONE
      HP1374 NONE
      HP1373 NONE
      HP1372 1435959 .. 1435969 -  -2.4  -4.82901   TTTTGGCTAGAAAAA                 GGCG GCA CGCA                 GATCATTTGCTTCAT  64 307
      HP1368 NONE
      HP1367 NONE
      HP1366 NONE
      HP1365 NONE
      HP1364 NONE
      HP1363 NONE
      HP1362 NONE
      HP1361 NONE
      HP1360 NONE
      HP1359 NONE
      HP1358 NONE
      HP1357 NONE
      HP1356 NONE
      HP1355 NONE
      HP1354 NONE
      HP1353 1413521 .. 1413531 -    -4  -4.82901   TGTTCGTTACAAAAA                 CATT AGA AATG                 GGGCTTACTTTAGAG  68 213
      HP1352 NONE
      HP1351 1411317 .. 1411327 -    -4  -4.82901   TGCCCGTTACAAAAA                 CATT AGA AATG                 GGGCTTACTTTAGAG  68 44
      HP1350 1409739 .. 1409759 -  -7.7  -3.56568   TAACGATTTTTCAAA            TAAAAACCC CAT GAGTTTTTA            TTTCTTCTTAGGCGC  71 23
      HP1349 NONE
      HP1348 NONE
      HP1347 NONE
      HP1346 NONE
      HP1345 NONE
      HP1344 1403901 .. 1403914 -  -4.5  -3.79623   AAAAATTCCATGAAA               GGCTA CAAC CAGCC                TTTCTTTTTAAAATA  58 14
      HP1343 1402872 .. 1402884 -  -2.6  -3.77157   CTAAGAAAAAAGACA                GCGA TCATG CCGC                TCAGCATGGCATTGA  50 309
      HP1338 NONE
      HP1337 1397792 .. 1397802 -  -8.2  -3.10796   CGCTATCATTCAAGA                 GGCG TAT CGCC                 ACATTAAAAAACACG  70 42
      HP1335 1395572 .. 1395589 -  -2.1  -4.21098   AGAGGAATTTCAAAA             TGAT-GAT TTT ATCTATCA             CGCAAAGCAAAAAGG  56 330
      HP1332 NONE
      HP1331 1391861 .. 1391876 -    -4  -2.91094   AAAATAATGAGTATA              GAATGC ATCA ACATTC               TAACTGCTTCCTAAA  47 17
      HP1330 1391445 .. 1391459 -  -5.7  -2.86271   GGGGCATGATAAGCA               GCGTT GTTTT AACGC               TTTTTATTATCCCTA  52 93
      HP1325 NONE
      HP1324 NONE
      HP1323 1383162 .. 1383182 -  -6.1  -4.08216   CCATTTTGGCTAAAA            GGTTCGTGG ATA CCACAAATC            ATCGTGTGTATGTCA  69 142
      HP1320 NONE
      HP1319 NONE
      HP1318 NONE
      HP1317 NONE
      HP1316 NONE
        rpsS NONE
        rplV NONE
        rpsC NONE
      HP1312 NONE
        rpmC NONE
      HP1310 NONE
      HP1309 NONE
      HP1308 NONE
      HP1307 NONE
      HP1306 NONE
      HP1305 1374468 .. 1374479 -  -4.4    -3.737   TAATCCTTTACCAAA                TGCT ACAA AGCA                 CTTCGCCACCGACAT  56 6
      HP1304 NONE
      HP1303 NONE
        rpsE NONE
      HP1301 1372659 .. 1372675 -  -5.1  -2.59565   AAGCTGATACAACAG              GGGCA TTACTTC TGCCC              GCTTGTTTTGATTCT  50 14
      HP1300 NONE
      HP1299 NONE
      HP1298 NONE
      HP1297 NONE
      HP1296 NONE
      HP1295 NONE
      HP1294 NONE
      HP1293 NONE
      HP1292 1367330 .. 1367360 -  -7.6  -3.50481   AAATCAAAGCGATAA       CCACCAACCAAGAC TAA ATCTTGGCTAGCAG       TTCATCAAATTTCAT  71 37
      HP1287 1362923 .. 1362950 -  -4.2  -4.37092   AGCCCCCTTACAAAA        CCCCATGAAT AAAAAAGA ATTCATGGTG         TTACAAGCTGAAGGC  64 206
      HP1285 NONE
      HP1284 NONE
      HP1283 1358794 .. 1358808 -    -5  -4.87389   TACGCTAAAAATAAA               CTCGTA TTT TACAAG               AAATAGATAAATGGG  72 209
      HP1282 1357252 .. 1357272 -  -2.7  -2.52152   AAGAATCAAAATTAT            CTATAAAAA AGA TTTTCATAA            GCTTGTTTTCCTGAT  40 20
      HP1281 NONE
        trpD 1355680 .. 1355698 -    -3  -3.02144   GGATGTTTTCTAACA             CGCTAGGC ATG GCTTAGCC             TTATGATTTTTTGCA  45 9
      HP1279 NONE
      HP1278 NONE
      HP1277 1352020 .. 1352058 -  -6.1  -4.07437   AAAAGGACTAAACAA   CCAATAGCTCTTTTTAA AAGTG TTATAAAGAGCTTATGG   CTTGGTATATGAAAA  68 330
      HP1254 1329951 .. 1329965 -  -2.9     -2.55   TAATATTTTAATTTA               TCTTA GTTTT TAAGA               ACGCTTGATCCCAGA  42 20
      HP1253 NONE
      HP1252 NONE
      HP1251 NONE
      HP1250 NONE
        aroE NONE
      HP1248 NONE
      HP1247 1321734 .. 1321744 -  -4.6   -5.0925   GCTCAAAACGAAAAA                 CGCC TTA GGCA                 TTTTTTAGGGGTTAA  73 30
        rpsF NONE
      HP1245 NONE
        rpsR 1320242 .. 1320252 -  -3.2  -4.62336   ATTGGATTTTAAAAA                 CGCT TTT AACG                 CTTTTACAACCAATA  62 111
      HP1243 1317803 .. 1317817 -  -6.4  -6.09133   GAGTTCAAAAAAAAA               CCCCTT AAA AAGGGA               GTTTCACAAAGAGCC 100 46
      HP1241 NONE
         maf NONE
      HP1239 1313381 .. 1313392 -  -4.4  -3.19884   ATAGAGCACTAAAAT                CCAT AATA ATGG                 CCACAATAGATCATT  52 45
      HP1233 1307186 .. 1307197 -  -5.8  -4.30576   TGGTCATCATCAAAA                CGCT CAAA AGCG                 TTTTTGATAATCAAT  69 60
      HP1226 1301501 .. 1301512 -  -5.8   -5.1675   GCATTCATTAAAAAA                CGCT TTCT AGCG                 TTTTATTAACGCTTG  83 60
      HP1222 NONE
      HP1221 NONE
      HP1220 1295587 .. 1295599 -  -3.4  -2.72508   ATAAGAAACACGAAT                CATC TAGGC GATG                CTTACAATTATACTT  43 130
      HP1218 1294080 .. 1294105 -    -7  -4.89063   GCATTCAAAAACAAA         CAAGACAAAC TCTTTG GTTTGTCTTA          AACTTTAACCTTTAA  83 37
      HP1217 1293601 .. 1293613 -  -4.9  -2.82766   TGATTAAAACAATAC                CAAAA GAC TTTTG                CTTTTTTCTTCATGC  51 1
      HP1216 NONE
      HP1215 NONE
      HP1214 NONE
      HP1213 1288511 .. 1288525 -    -5    -4.652   AAACTAGCTTAAAAA               CGCTTT TAA AAAACG               CTTTTTAAAATTTTA  69 38
      HP1212 1288044 .. 1288075 - -10.4  -3.03513   TAAACAAATATTATA      GCTAAATCAC-GCTT TTT AAGCAATGATTTAGC      CCAACAAAACCCTTA  83 38
      HP1210 1286717 .. 1286730 -  -3.9  -3.04267   AACTCCAAATTAAAT               TCTTT AGCT AAAGA                TGAGTTATTCCTACA  48 264
      HP1209 NONE
      HP1208 NONE
      HP1207 1284154 .. 1284164 -  -4.6  -3.25823   TTGGTTTTAGATGAA                 GCCA CTT CGGC                 CCTAGACAACGAAAC  51 185
         tuf 1280679 .. 1280689 -  -2.6  -3.01712   CTCTTTTTGCTAATA                 TTAT TCA ATAA                 TATTGCTCACAACAC  43 15
      HP1204 1280328 .. 1280338 -    -4  -4.95854   TAAAAAATTTAAAAA                 CAAT CCA ATTG                 AAACACAAATTTGAT  70 172
        SecE NONE
        nusG NONE
        rplK NONE
      HP1201 1278228 .. 1278242 -  -5.8  -2.73994   ACCTCTGCAAGATTA               TCTTTT TAA AAAAGA               AATTTTAAGCTTTTT  55 82
        rplJ NONE
      HP1199 1277241 .. 1277260 -  -7.9  -2.87468   CCGCACTAGATCAGA            GAAAGGC GCAAAG GCCTTTC             TGTTTTTAAGTCTTA  66 38
      HP1198 NONE
      HP1197 NONE
      HP1196 NONE
      HP1195 1265209 .. 1265221 -  -3.3  -5.07275   TTAGAGAGATAAAAA                GGGAT AAA AACCC                TCAAAAAGTCTTTTT  69 112
      HP1194 1264678 .. 1264692 -  -4.3  -4.44608   TGGAGTCAAAAAGAA               TTGGA GATTT TCCAA               AAAGAATTGACTGCA  66 268
      HP1192 1263232 .. 1263265 - -14.9  -3.31766   AATTATAGGATAATA     TCCAAAAAAGCGTTT TTAA AAACGCTTTTTTAGA      GTCAAAGCCATTAGA 100 36
        hisS NONE
      HP1189 1259329 .. 1259339 -  -5.4  -4.65916   TCCATTCCAACAAAA                 CTTG ATA CAAG                 TTTTCCTTATACCTT  71 305
      HP1188 1258027 .. 1258037 -  -5.4  -4.65916   TCCATTCCAATAAAA                 CTTG ATA CAAG                 TTTTCCTTATACCTT  71 238
      HP1187 1256535 .. 1256556 - -10.9  -4.35524   CCGCTAAATTTAAAA           CCCCCTCTT TTAA AAGAGGGAG            GTAAAAATCATTCTT 100 215
      HP1185 1254220 .. 1254234 -  -2.8  -5.09762   ATTTTAACATAAAAA               GAGAGA CAA TCTATC               CGTTAGTGCGGTTAT  66 116
      HP1184 NONE
      HP1183 1251502 .. 1251514 -  -6.3  -4.65263   ATTTCTTAAAAGAAA                TGCAA AAC TTGCA                CCCTCGTTTCTTTGA  77 119
      HP1180 NONE
      HP1179 NONE
      HP1178 1245703 .. 1245730 -  -7.1  -4.64861   TTGTTGTAAAATAAA        CACCCCCATAA GTGCAA TTATGGGGATA         AATCCATAAAAGGAG  80 259
      HP1177 1243557 .. 1243579 -    -7  -2.72263   AGAGGTTTTTTAAAG           CCCCCCCTTT TTT AAAAAGAGGG           TTTTTAATAGGCAAA  59 29
      HP1176 1243299 .. 1243317 -  -3.2  -3.37655   TCCGCTAAAAAAGGA             TCGTTTTT AAT AAAAACCA             CAAAAAAGCTCATCT  48 86
      HP1175 1241809 .. 1241824 -  -3.2  -4.06778   AGTAAAAAATGCAAA              GCCCCT TAAA AAGAGC               TTAACGAAAGATAAA  55 26
      HP1174 1239978 .. 1239996 -    -3  -3.58533   TTAGAATGCTCCAAA             CCGGCGAT AAT ACCACAGG             CCTTGATTCTAAAGA  48 502
      HP1168 1234274 .. 1234287 -  -8.1  -2.79878   TCTATGGATTTAAAG               GGGGT TAAA ACCCC                TTTTTTATTCAAGAG  68 34
      HP1165 1229096 .. 1229115 -  -2.8  -4.08958   AGTCCTAAACAATAA            CACGCTTA AAAG CAAGCTTG             GAGTGGATATTGAAA  55 346
      HP1162 1227471 .. 1227491 -  -9.7  -2.64872   TTTAAAGATATTAAC            GCACCCGCT TTT AGCGAATGC            TTGTGGGCGTAGTCT  74 65
      HP1161 1226920 .. 1226936 - -10.9  -5.11937   AAGAAGTTTAAAAAA              GCCCTAA AAT TTAGGGC              TTATAAAAAATTAAG 100 36
      HP1160 1226288 .. 1226303 -    -4  -4.55128   ATTTGGAAATCAAAA              CGCTTT TAAA AAAGCA               TTTGAGTTCTAATAC  66 192
      HP1153 NONE
      HP1152 NONE
      HP1151 1213206 .. 1213232 -  -6.6  -3.05596   GATTCGTGCATTTAA         CCTCACAAAACC TTA GGCTTTTTGAGA         AAGTTTTTCCACCCT  62 11
      HP1150 1212858 .. 1212871 -  -5.2    -3.182   ATAGAAACCATTCAA               GGCG TTTGAT CGCC                TAAAACATGGGGATT  56 8
      HP1149 1212287 .. 1212303 -  -3.7  -3.10843   GAAAAGGGTTAAAAC              GCTGAAT TTC ACTCAAC              TATTCTCTAAAAGCG  46 21
        trmD NONE
      HP1147 1211003 .. 1211019 -  -7.3  -2.78052   CTAGAAAAGAAGTTA              TCAAAGC TTT GCCTTGA              AAAAAAAACGAACGC  62 237
      HP1146 NONE
      HP1145 1209688 .. 1209699 -  -5.8   -3.5241   CATTCCCCATAAATA                CGCT ATTA AGCG                 CTAATTTATCTCCGT  61 157
      HP1143 NONE
      HP1142 NONE
      HP1141 NONE
      HP1140 NONE
      HP1139 NONE
      HP1138 1199737 .. 1199763 -  -3.9  -3.86909   ATCTTAACAAAAAAT        CGCTTAAA-ATT TGAG AATATTCAAGCG         TTAAGACATCATTTT  56 26
      HP1137 NONE
      HP1136 NONE
      HP1135 NONE
      HP1134 NONE
      HP1133 NONE
      HP1132 NONE
        atpC NONE
      HP1130 NONE
      HP1129 NONE
      HP1128 NONE
      HP1127 NONE
        tolB 1190703 .. 1190713 -    -4  -3.96148   TCTCTTCATTATAAA                 TTCT CCA AGAA                 TCAAATTTTAATAAG  58 75
      HP1125 1190128 .. 1190151 -  -5.4  -3.25378   AGGGAGCGATAAAAG          GGATAAAAAA AAGC CTTTTCATCC           TAGAATTACTTCATT  56 31
      HP1124 1189155 .. 1189168 -  -2.4  -2.76492   TGATTGACTCTAAAT               CATG GTTTTG CATG                GTGGTGTTTCTCCTT  40 11
      HP1123 1188468 .. 1188479 -  -4.4  -2.96656   CACAGAGCCAAACGA                TTGC GATT GCAA                 ACTTTTAAACATAAA  49 156
      HP1122 NONE
      HP1121 NONE
      HP1120 NONE
      HP1119 1184536 .. 1184547 -  -4.4  -2.84986   TAGCTATAAAAAAGG                CTCA AAAA TGAG                 TTTTAAAATAGATAG  49 98
      HP1118 1182703 .. 1182714 -    -3   -4.0162   CCTGTATATGACAAA                GAAT TAAA ATTC                 TTTCCTTGGATCCGT  55 17
      HP1117 1181301 .. 1181315 -  -2.1  -3.54129   TATAGCGTTCCTAAA               GTGAA TTTAG TCCAC               TGATACTTTAACGCT  46 377
      HP1116 NONE
      HP1115 1177684 .. 1177695 -    -3  -5.47399   TCAATCTCAAAAAAA                TCAA TGTT TTGA                 TAATGATTGGTTTTT  74 14
      HP1114 1175430 .. 1175448 -  -3.8  -2.80344   CGTTTAGGGAATAAG             CACAACCA ATT TGGCTTTG             GGATTAAAATCCCTA  46 215
      HP1107 1168858 .. 1168868 -    -4  -3.09492   CGCTCAAGCGCAATA                 CAAA GGC TTTG                 GGATTTTTAACAGAT  47 343
      HP1105 1166232 .. 1166249 -  -2.7  -4.31837   AAGAAACCCAAGAAA             TGATGGA TTTT TCTATCA              AACACAATATTTACC  60 162
      HP1100 NONE
      HP1099 NONE
      HP1098 NONE
      HP1097 1158178 .. 1158202 -  -2.3  -5.51046   TAAATACAGAAAAAA         GTTGTTGCAA GGGGAT TTG-AACAAC          TTTATTAAGTCTGTT  76 426
      HP1095 1156716 .. 1156737 - -12.3  -2.74741   ACTAGACTTGAATTA           CCCAACCGC TAAA GCGATTGGG            CTTTTTCTTGCTTCA  89 12
      HP1093 1155778 .. 1155795 -  -5.5  -2.93348   CCCACCAAGACGACA             TGAACGC TGAA GCGATCA              ACAAACTCGCTGCAA  53 366
        pyrB 1143485 .. 1143497 -  -3.5  -2.72436   TTATAACCAAACCCA                TTTTT TAA AAAAA                CGCCAAAAAGCATTT  44 55
      HP1083 NONE
      HP1082 NONE
      HP1081 NONE
      HP1080 1138878 .. 1138893 -  -4.7  -4.33248   GAACTTGAGAACAAA              CGATC TGATGG GATCG               GTTCATCTCTTTTCG  64 28
      HP1079 NONE
      HP1078 NONE
      HP1077 1135587 .. 1135603 -  -5.1  -4.27117   GGTTTAGAAGATAAA              GACGCTT TGC AAGCTTC              TATCATCAAACAGGA  65 327
      HP1075 1133421 .. 1133436 -  -4.8  -3.15124   CAAAATGATTTAATA              TTTTTG AGAA CAAAAA               GGAATACCTATAGCG  53 524
      HP1066 1125275 .. 1125288 -  -6.7  -2.88945   CTTAGTTATAATAAG               CCCTT TTTT AAGGG                GAGATGTCCGAGTGG  61 112
      HP1057 NONE
      HP1056 1118218 .. 1118229 -    -3  -4.30987   AGCCTTTACAATAAA                TAGT TGTA ACTA                 ATATAATAAATATTA  57 4
      HP1055 NONE
      HP1054 NONE
        minC NONE
      HP1052 1114437 .. 1114447 -  -3.2  -3.61465   TTCCAAAAAATAAAC                 CCTA ATT CAGG                 ATTAAGCGAAAGCCT  50 27
      HP1051 NONE
      HP1050 NONE
      HP1049 1112770 .. 1112787 -  -2.7  -2.70525   TTCTTTTAAATCAAC             CATACCA CTCA TGCTATG              CTTCTCTCCTTAATC  40 16
        infB NONE
      HP1047 NONE
      HP1046 1109046 .. 1109058 -  -7.7  -4.32678   TGGTTAAAGAAATAA                TGAGC ATC GCTCA                AATGGAGGAGTAAAA  80 146
      HP1044 1105622 .. 1105647 -  -7.5  -3.05644   TGTATAATTACAAAT         CCAACCATTCC TTAT GGTTTGGTTGG          CACCGCTAAGATTGA  67 151
      HP1043 1104403 .. 1104414 -    -3  -2.81471   CACAACGCCACTATA                CTAA AATT TTAG                 TGCAAGCTAGGGTTT  43 356
      HP1040 1100504 .. 1100520 -  -3.7  -4.16943   CGCCACACCCTAAAA              CCGATAA AAA TTATCTG              TCTTTAATGCCTAAC  58 19
      HP1039 1099104 .. 1099114 -  -2.6  -2.89267   TGGAATGAGACCACA                 TTAT AGC ATAA                 GTTTTTATCTTACCC  42 105
      HP1038 NONE
      HP1037 NONE
      HP1036 NONE
      HP1035 NONE
      HP1034 NONE
      HP1032 NONE
      HP1031 NONE
      HP1030 NONE
      HP1029 NONE
      HP1028 1090596 .. 1090610 -  -2.1  -3.66995   GTTAAAAAATATCAA               GCCAA GCTGA TTAGC               CATGACATGAAAATG  49 99
      HP1023 1086072 .. 1086087 -  -3.4  -3.85748   TGAGTTTAAAAAAAC              TTTTTT CCCT AAAAAA               CCCCAAAGACCTGAT  54 153
      HP1009 1070454 .. 1070467 -  -6.7   -3.6512   GAAACAATGTTCAAA               TAGCC TAAC GGCTA                AACGCTTACATCTCC  67 66
      HP1006 1067658 .. 1067689 -  -5.4  -3.76125   TCATGTCAAGCCAAA      CTTG-TTATTGATTT ATG AAATCAAAAAACAAG      AAAATGAACTTGTTT  59 357
      HP1004 NONE
      HP1003 1064571 .. 1064608 -  -5.7  -4.61566   CCCTAAATTAGAAAA   GCAAAGCCCTTTTAT TGATGCGG ATAAAATGGCTATGC    AATCTGCGGGGTTAT  73 382
      HP0997 1060316 .. 1060337 - -12.3  -2.76263   GTTAGGAGTGAATTA           CCCAACCGC TAAA GCGATTGGG            CTTTTTCTTGCTTCA  89 12
      HP0996 1058306 .. 1058333 -  -7.8  -4.20868   TTGTGAAAAGAACAA        GAATAAACCCCT TTCA AAGGGTATATTC         TTTATTAAGAACATT  80 65
      HP0995 1056059 .. 1056088 -  -7.4  -4.75219   TAATTAGCAATAAAA       CATTAAATAGTT AATTAA AACTATCTAATG        CTAGATTATTTATCT  86 95
      HP0992 NONE
      HP0991 1053430 .. 1053447 -  -4.3  -2.63913   GATTATGGCAGATGA             TTATTTT AGGC AAAATAA              TGATGGCTTTGGGAA  47 178
      HP0988 1050980 .. 1051004 -  -2.9  -4.06904   CCACCCAAGCAGAAA          TCCCAAATA TCTTTAG TGTTTGGGA          TGAATGCTTTAGTTC  55 73
      HP0986 1048665 .. 1048679 -  -7.2  -3.17713   TAAAAACTCTAAAAT               CCAATA GCA TATTGG               TTTAACACCAACTAA  64 60
      HP0985 1047800 .. 1047810 -  -4.6  -4.77157   TGAACGCATCAAAAA                 CGCC CTA GACG                 CTAACCACATTGAAA  72 303
      HP0976 1037625 .. 1037643 -  -5.4  -4.76892   ATATCAAGTTAAAAA             CTTGATTT TTG AAATCAAA             CAGACAGAAAAAAGC  74 92
        glyS 1032504 .. 1032517 -  -2.3  -5.27938   ACCCCCAAACAAAAA               CGCCA GACT TTGCG                TTTGAAGCCACTAAA  68 36
      HP0971 NONE
      HP0970 NONE
      HP0969 1026920 .. 1026933 -  -6.7  -2.54655   AAAAGCTTGAATTTA               GCGTA TCTT TACGC                CCGCTCACCTGCTCT  59 194
      HP0967 1026285 .. 1026297 -  -2.6   -3.6318   AAATCCCCAAAAAAT                CCCC AAAAA AGGG                TTTATATGGGTTTAT  48 176
      HP0966 NONE
      HP0965 NONE
      HP0964 NONE
      HP0963 NONE
      HP0962 1020437 .. 1020450 -  -2.5  -3.62041   ACATATTAAATAATA               TTTTA AAAT TAAAA                AGCGTTAAATTAGTT  48 30
        gpsA NONE
        glyQ NONE
      HP0959 NONE
      HP0958 NONE
      HP0957 NONE
      HP0956 1015007 .. 1015042 -  -2.1   -3.5944   AGCGATAGGGTTAAA    TTGATCATAAATCG TATTCCAAG CG-TTCATGATCAA    TCCTTAAATTTCAAA  47 29
      HP0955 NONE
      HP0954 NONE
      HP0953 1012466 .. 1012480 -  -4.2   -3.8374   TCAAAAAAGTGCAAA               CGCTTT AAT AGAGCG               CTTGAAATCTTTAGA  57 467
      HP0950 NONE
      HP0949 NONE
      HP0948 1008961 .. 1008975 -  -5.8    -3.767   TATTGATTGAGCAAA               GTATTT TTA AAATAC               GGATAAAATTCATAA  64 249
      HP0945 1005721 .. 1005737 - -10.9  -2.62983   CTCAGTGGTAGAGCA              CGACCTT GCC AAGGTCG              GGGCCGCGGGTTCGA  82 74
      HP0944 NONE
      HP0943 1003652 .. 1003685 -  -4.7  -4.17132   AAACTCCTTAATAAA     CTAGGGTTTAAAAAA GAAA TTCCTTAATCCCTAA      AAAATGCAGAAAAAA  64 15
      HP0942 NONE
      HP0941 1001114 .. 1001129 -  -4.8  -3.11218   TCAAACATTCTAACA              CAAAAT AAAA ATTTTG               CATGGTTTGATTTTA  52 38
      HP0940 NONE
      HP0939  999536 ..  999547 -  -2.2  -4.65895   GCTCTTATCCAAAAA                CACA CCCA TGCG                 AATTTCCTTATTTTA  59 85
      HP0938 NONE
      HP0937 NONE
      HP0936  996175 ..  996186 -  -5.8  -2.60714   GCAAAGTTTTAGAAG                CCCT ATTT AGGG                 GTTAACGCTAAAATA  55 371
      HP0924  987801 ..  987812 -  -4.4  -3.97102   AGGCAAAATGAATAA                CCAT CTCT ATGG                 GCTTGGGATAGACTA  61 455
      HP0920 NONE
        carB NONE
      HP0918  973492 ..  973509 -  -5.7  -2.85874   TAAATATAGTAATTA             TTGTTTT TGAA AAAACAA              AATTGTTATTATAAC  56 241
      HP0916 NONE
      HP0915  970908 ..  970939 -  -2.4  -4.72201   TTTTACAAAAAATAA      CCCTTCATTGTAAA TTGG TTTAAAATTAAAGG       ATTAAAATCATATAT  60 114
      HP0914  968826 ..  968841 -  -3.2  -4.14511   AATCTTATGGTAAAA              CCCATT TTTT AAGGGG               ATAGGAAGTATTTTG  55 422
      HP0905  955208 ..  955223 -    -6  -3.58731   AAAACACGCTTGAAA              CCAGGC TCAC GCCGGG               TTTAGTTTTGATGAT  62 356
    48734589  953400 ..  953410 -    -4  -3.41878   TTTCTTAATTTAGAA                 CTTA ATT TAAG                 AAAGCTAATTTTTTA  51 76
      HP0902 NONE
      HP0901 NONE
      HP0900 NONE
      HP0899 NONE
      HP0898  950504 ..  950518 -  -2.1  -3.84633   GAGCGTGAAAAAAAG               GGCTT ATCAA AAACC               AGTTGTTAAAAAAGA  51 247
      HP0896  947551 ..  947565 -  -6.4  -6.09133   GAGTTCAAAAAAAAA               CCCCTT AAA AAGGGA               GTTTCACAAAAAGCT 100 40
      HP0895 NONE
      HP0894 NONE
      HP0893  945972 ..  945983 -    -3  -2.74792   TCAGCATTTTTAAAT                CTTA TTTA TAAG                 TTTTCACAATGCTTC  42 19
      HP0892  945542 ..  945557 -  -6.1  -3.54459   TGAAGGGGCTTTAAA              GCGCA AGGAAA TGCGC               ACACGAGGGTATTTA  62 159
      HP0890 NONE
      HP0889 NONE
      HP0888  942302 ..  942320 - -13.2  -3.54307   AATACCGCTCTTAAA             CCCATGCT CAA AGCATGGG             TTTGAAATCTTACAA 100 52
      HP0884 NONE
        ruvA  932811 ..  932825 -  -2.8  -4.80882   AGCGGATACTAAAAA               GCTTTT TTT AAGAGC               GCAGTTGTTGTAGGG  63 18
      HP0881 NONE
      HP0880  931538 ..  931556 -  -4.7  -3.66288   GATTGTTCAATAGAA             CTTAAAA GGCTT TTTTAAG             GGATTCAAAATCAAG  58 72
        ruvC  929651 ..  929661 -    -4  -3.61517   AGCCGTGTTTAATAA                 TGTT TTC AACA                 AATTCTATGTGGATC  52 151
      HP0875  925535 ..  925557 -  -8.5  -4.33258   ATTTTGAAAGACAAA           GCGTTCCTA AAAAA TAAGAACGC           TTAAAGAAAAGGGTT  87 39
      HP0874  924497 ..  924515 -    -6  -3.53343   AACCCTTTTTGCAAA             CTCTCCCT AAA AAGGAAAG             CCCGCTATCAAGGAA  61 61
      HP0873  923738 ..  923754 -  -3.6   -3.8049   TTAAAAAATTAAATA              GCTTGC ACTAA GCAGGC              GATAATTTTTCACCA  54 522
      HP0871  922709 ..  922735 -  -3.6  -4.81863   AAATTCATAAGAAAA         TAGGGGGTTTTG CAA CACCACCCCATA         ACGCTTTTTAAAGGT  66 71
      HP0870 NONE
        hypA NONE
      HP0868 NONE
        lpxB NONE
        greA NONE
      HP0865 NONE
      HP0864 NONE
      HP0863 NONE
      HP0862 NONE
      HP0861 NONE
      HP0860 NONE
      HP0859 NONE
      HP0858 NONE
      HP0857  910044 ..  910054 -  -5.4  -3.95435   GCTTTTAAAATATAA                 GGTT TAT AACC                 ATACCATTTTAACAC  63 309
      HP0853 NONE
      HP0852  903623 ..  903681 - -12.1  -2.80077   TTTTGATAAAACTCA TTCTCTTAAGGGGA-TA-GGGGGTATTTT GCG ATAATACCCCCTTAACCCCCTTAAGAAAC CCCCTAACCCCCAAG  88 132
      HP0850 NONE
      HP0849 NONE
      HP0848 NONE
      HP0847  899589 ..  899609 -  -5.5  -3.43676   GCGATGAATTGAGAA            TAAAGAGTG TCC CATTCTTTA            GGCGTGAAAGAATGA  58 150
      HP0846  896795 ..  896805 -  -3.2  -3.50877   TTATTTTACAAAAAT                 CCAT TAA ACGG                 CGCTTTTTTTGAGCC  48 63
      HP0845 NONE
      HP0844 NONE
      HP0843  894264 ..  894287 -  -4.6  -5.22039   GTGAAAGCCAAAAAA          CAAAGCGT TGATTTTT ACGCTCTG           TATCCTAACTTGGGC  80 257
      HP0833  885110 ..  885122 -  -3.3  -4.66318   ATTATTGTAACAAAA                GCCTA GCT TTGGC                ATTCTAAAAAAAGTT  63 15
        speE NONE
        coaE  883648 ..  883662 -  -2.8  -3.24137   AACGAGCTTATAAGA               GCGTTT TTA AAAAGC               GTTCAACCTGCTTAT  44 3
      HP0830 NONE
      HP0829  880705 ..  880730 -  -2.7  -4.62872   ATTAAGTTTTAAAAA         CTCATTAAA CCAAGCTT TTTAACGAG          TTTTTTAACGATTTG  60 60
      HP0828  879921 ..  879932 -    -3  -4.80453   TTACCATAAAACAAA                GTTT TAAA AAAC                 AATATTAAAGCCAAA  65 56
      HP0827  879198 ..  879209 -  -2.2   -5.3321   AATTAATAACAAAAA                CACT AAAG AGCG                 TTTTAAAATTTTAGT  71 206
      HP0812  865378 ..  865388 -  -2.6  -5.47159   TGCAAGAAAGAAAAA                 TTTT CAA AAAA                 CCCCCTTTATCCCAT  72 474
      HP0811 NONE
      HP0810 NONE
      HP0809  863917 ..  863927 -  -2.6  -4.23892   GCCAATCATTTAAAA                 TTAT TGG ATAA                 TGAAATCAGTGAAAA  55 15
      HP0808 NONE
      HP0807  860498 ..  860508 -  -5.4  -3.51232   GCTTTTTTAAAGGAA                 CAAG AAG CTTG                 GCTAAAAAAAACCTT  58 511
      HP0805 NONE
      HP0804  858211 ..  858223 -  -5.5   -2.8626   AATAAAACTTAACGA                GCCTC TTA AAGGC                TAATCGTTTCTACAA  53 18
      HP0803  857278 ..  857293 -  -3.4  -3.56099   TATAATTTTCTTAAA              TTTTAA GCTC TTAAAA               TTTGTAAGTCAAATT  50 20
        ribA NONE
      HP0801 NONE
      HP0800 NONE
        mogA NONE
        moaC  854796 ..  854811 -  -3.3   -2.6296   CAAACCCGAAGCAAC              CAACA CGCTTT TGTTG               TCAAAATGTTATTTT  44 72
      HP0797 NONE
      HP0796 NONE
         tig NONE
      HP0794 NONE
         def NONE
      HP0792 NONE
      HP0791  846866 ..  846890 -  -3.5  -2.91467   AAATGGCTAATGATA          CGATCAAGGCT TTA AGCTCTCATCG          CGCGCATGGAATTGG  45 12
      HP0790  845443 ..  845484 - -15.3   -3.2964   AAATTCTTTTTATAA GGGGAT-AGGGGGGTATTTT GCG ATAATACCCCCCTTAACCCC CTTAAGATCCCCCTA 100 81
      HP0789  845191 ..  845214 -  -9.7  -3.54935   TAAACCCTCTTCAAA          TAACAACCC TTTAAG GGGTTGTTA           AAACGCCTAGCAAAA  80 68
        lolA  838592 ..  838602 -  -4.6  -4.13767   TTTCTTAGTTTAAAA                 GGCG AAC CACC                 TTTTAAAAGCGTCTA  60 301
      HP0783  837790 ..  837800 -  -6.8  -4.15222   AGCCCTTTTAATAAA                 GCCT TTA AGGC                 GAACACGCAAGACAG  73 84
      HP0778  831030 ..  831040 -  -2.6  -4.80178   CATTAATTAATAAAA                 TTTT AAT AAAA                 CTTGTGATTGTAACC  63 97
      HP0777  830279 ..  830305 -  -3.8  -2.79968   TATCCAATGTTAAAG         GGCTTATTTT ACCATAG AAAATACGCC         TTGTTGGTGCTTGAT  47 2
      HP0776 NONE
      HP0775 NONE
      HP0774 NONE
      HP0773 NONE
      HP0772  824040 ..  824053 -  -3.9   -2.7185   ATCATTGCCTAATCA               TTCTT GCTG AAGAA                ACTATCAATGCCATC  46 5
      HP0771  823062 ..  823075 -  -2.3  -5.23292   TTATAGAAAATAAAA               CGCTC GCCA GAGAG                CTTTATAGAGATGTG  73 227
      HP0768  820428 ..  820450 -    -2  -4.48743   AAAATCCTAAACAAA           CCGCCTTATT TTT AATAAAAAGG           TTTAAAATAATAAAT  57 52
      HP0767  820249 ..  820259 -  -2.6  -2.64293   GTGTTAATAGAAGAG                 TTTT AAA AAAA                 GCGAGAAATTTTGGG  40 65
      HP0766 NONE
      HP0765 NONE
      HP0764  817695 ..  817705 -  -5.4  -3.80746   GGGCGAAAAAGAAGA                 CGAT TTG ATCG                 CTTTTGATGAAGAAC  63 93
      HP0761  815484 ..  815495 -    -3  -3.79687   AGCTTCCACAAAAGA                TTTC GCTT GAAA                 CTCCATCAATTTGGC  52 75
      HP0760 NONE
      HP0743  797571 ..  797588 -  -5.5  -3.18681   CGGGAATGCGATCAA             GCGCATT AAAG AAAGCGC              GTTAGATGAAGTGGT  54 228
      HP0736 NONE
      HP0735 NONE
      HP0734  789385 ..  789395 -  -3.2     -3.37   CTAACTTTTAAAAAG                 GGCT TAA AACC                 TTAGCGAGTAGGATA  46 7
      HP0733 NONE
      HP0732 NONE
      HP0731  785613 ..  785639 - -10.2   -2.8434   AAAGATTTAAAACAC         CGCTTACTAGCC AAA AACTAGCAAGCG         TTTTAGCGTTGGCGC  79 62
      HP0730 NONE
      HP0729 NONE
      HP0728 NONE
      HP0727 NONE
      HP0726  781004 ..  781018 -  -2.9  -3.61398   TTTTTGTTGTAAGAA               TATCA TGAAG TGATA               ATATATTTACAATGA  50 191
       omp17  778667 ..  778707 -    -4  -3.57144   GCCGCCACCTCTAAA GCGCTCAT-CCCAAGCGTG ATCA CAGCCTTAGGCATTAGCGC  TAATCATACGGAGCA  52 326
      HP0723  776433 ..  776471 - -17.8    -5.098   CAAAAACAAAATAAA   CCAAATCACCCAATTATC TTT GATAATTGGGTGATTTAA   GAGAATCTTTCAATA 100 35
      HP0718 NONE
      HP0717 NONE
      HP0716  770079 ..  770095 -  -3.1  -2.52896   CGACCCTTTAAGCGA              TCTTTAT TGT ATAAAAA              CGGCTAGTTGATTCG  42 1
      HP0715 NONE
      HP0714  767809 ..  767822 -  -2.5  -3.82859   ATAAAGAAGAAAAAT               TAAAA GCTA TTTTA                GAACAACACATTTTG  53 292
      HP0705  757160 ..  757171 -    -3   -2.7094   TCTTATTTATATAAT                CAAT GGTT ATTG                 TTGCCGCTAGCCTTA  42 136
      HP0687  737360 ..  737381 -  -8.1  -4.46233   TGAATTTTAAACAAA           TAAAGGGCT TAAA AACCCTTTA            TGGCTAGCCTTTTTA  85 38
      HP0686  734451 ..  734461 -  -2.4  -5.01732   AAGCGTTTGAAAAAA                 GCGC TCT GCCC                 TTCAAGGAATTCATG  69 407
      HP0683  732667 ..  732680 -  -3.9  -4.47183   CATTATTCAAACAAA               TTAAG GTTT CTTAA                AAAACTTAAAATACC  62 12
      HP0682 NONE
      HP0681 NONE
      HP0680  729032 ..  729043 -  -4.4  -2.87501   TTTTAGCAAAGATTA                GCTT ATTT AAGC                 TTATATTATTGGCAA  49 31
      HP0679 NONE
      HP0678 NONE
      HP0677 NONE
      HP0676  726353 ..  726368 -  -6.2  -3.17194   AGTGCTTTAACGCAA              GCTTAT TTGT ATAAGC               AAGTGGAGCGCATCA  58 305
      HP0653 NONE
      HP0652  698137 ..  698148 -    -3   -3.5771   AAAAATTTTTTTAAA                TCAA AGGC TTGA                 TTAGGGCTAAATCAG  50 9
      HP0651  696158 ..  696172 -  -4.3  -4.54047   TGAGGGCATAGAAAA               TTGCA ATCTG TGCAA               ACGCCATCAAAATTC  69 515
      HP0639  685519 ..  685538 -    -5  -2.93616   ATGATGAATACGATA            TTGATCGC TATG GCGATGAA             ATCTATCTTGGAGGT  51 221
      HP0637 NONE
      HP0636  683629 ..  683647 -  -4.5  -4.12599   AATAAGGGCTTAAAA             GCGGATG TGCAT CATCAGC             CCGCCGTCCATGTAT  60 117
      HP0630  677175 ..  677196 -   -13  -3.11738   TGTGGAATAAACAAG           CCCCCCCA AAGAAA TGGGGGGG            TTAAAAAAATTTTAA 100 43
      HP0624 NONE
      HP0623 NONE
      HP0622 NONE
      HP0621  666254 ..  666265 -  -5.8  -4.52803   GAGAAAGCGATAAAA                GCCT ATCA AGGC                 TAAAGATTTTAAGGG  72 170
      HP0615  659026 ..  659040 -  -5.8  -3.72893   GATCTTGTGAGTAAA               TTCATT AAG AATGAA               AATTGGAATTTTTCT  62 54
      HP0614  658453 ..  658471 -    -3  -4.27686   TAAAACGAGCCAAAA             GCGTTACT GAT AGATACGC             TCTAAGTGCATCAAA  57 184
      HP0613 NONE
      HP0612 NONE
      HP0611  656396 ..  656413 -  -4.9  -4.15833   AGCATCATTTTAAAA             CCTCAAA TTGG TTTAAGG              TATTACTATATCGGC  65 490
      HP0600 NONE
      HP0599 NONE
      HP0598 NONE
      HP0597  630476 ..  630493 -  -2.7  -5.46276   AAGAGATAGAAAAAA             TCGCTACC AAA AG-AGCGA             CAATAAGAGTGGCAC  78 372
      HP0586  616065 ..  616078 -  -2.4  -3.67597   TTTTTCATGGAATAA               TGCA AAAGAA TGCA                TTGAACCCCTTCATG  48 141
      HP0585  615301 ..  615318 -  -4.2  -4.33851   AAATTTTATAACAAA             TAAAGC CACTAC GCTTTA              AAGCTAGCTTTAGAA  60 16
      HP0584 NONE
      HP0583 NONE
      HP0582 NONE
      HP0581 NONE
      HP0580 NONE
      HP0579 NONE
      HP0578 NONE
      HP0577 NONE
      HP0576 NONE
      HP0575 NONE
      HP0574  605272 ..  605286 -  -3.6  -2.94144   TTTTTAGCGAAACGA               TGTAAT TAT ACTACA               TTAGGTTTATGATTT  45 32
      HP0573 NONE
      HP0572 NONE
      HP0571 NONE
      HP0570 NONE
      HP0569  600979 ..  600989 -  -3.2  -4.62069   GGGTTAGGGCAAAAA                 CTGC ATT GCAA                 CCCGCAAATATCGCT  62 115
      HP0568  600033 ..  600048 -  -5.4  -2.91452   AGCATGCGAATGATA              TAAGCC CTAT GGCTCA               CAACGAAATTTTTAA  53 154
        dapF NONE
      HP0565  597299 ..  597309 -  -4.6  -3.03441   TATCAGCTCTTAAGA                 GCAG CAC CCGC                 TAGAGCATTTAGTTT  50 9
      HP0563  595534 ..  595548 -    -5  -3.09844   TCCATAGCTTAAAAT               CATTGC TTA ACAATG               GCTACAAATGAAATA  52 79
      HP0562 NONE
        fabG  594472 ..  594487 -  -4.8  -3.91897   TTTGCTACTTACAAA              CTTTTA TCGC TAAAAG               AACCCTTTGTTTAGG  60 42
      HP0560  594307 ..  594319 -  -3.4  -3.18505   TTGTAAAAATTAAAT                CAAC CATTC GTTG                GAGCGTTTATTTTTG  48 32
      HP0559  593770 ..  593790 - -11.9  -2.94888   AATTCAGTGAAACCA            CCCCTTGCT TAA AGCAAGGAG            CTTCCTAACTAAAGC  88 272
      HP0558  592476 ..  592495 -  -3.6  -3.10775   ACGGCCATTCAAAAT            CCTAACTT TGTA AAACTAGG             CTTTTTTGAAAATCA  46 21
      HP0557  591118 ..  591131 -  -5.3  -4.19746   TGTATTGTAAAATAA               GAATG CTTT CATTC                AATACTCTGATCATG  66 424
      HP0556  590237 ..  590251 -  -2.8  -3.78934   TTTTCTTTACAAGAA               GTCAAG CTC CCTAAC               GCGAGAGTCTTAGTT  50 398
         rho NONE
      HP0549  584197 ..  584213 -  -3.8  -3.62224   ATACGGCTTCAAGAA              TTTTGA TGAGC TCAAAA              TAGACACTGTGGATG  53 395
      HP0546 NONE
      HP0545 NONE
      HP0544 NONE
      HP0543 NONE
      HP0542 NONE
      HP0541 NONE
      HP0540 NONE
      HP0539  570870 ..  570883 -  -3.9  -4.83169   ATCGTCTCAGAAAAA               TCATT TAAC AATGA                TCTTACTTGATTGCC  68 12
      HP0536  567918 ..  567942 -  -2.2  -4.78326   TTGGAAATAAAGAAA          TTTCTCTAAA TCAAG TCTTGAGAAA          TTTTTGAACGAATCA  62 38
      HP0535  567105 ..  567121 -  -8.1  -3.53343   AAGCTCTGCGTGAAA              GATGAAA AAA TTTCATC              TTTAGATAGTTAATA  73 46
      HP0534 NONE
      HP0533  565961 ..  565972 -  -7.2  -4.13648   AAGGGTAGAGAGAAA                CGCC AACG GGCG                 TTAGCTTTACTTGAT  74 88
      HP0530 NONE
      HP0529 NONE
      HP0528 NONE
      HP0527 NONE
      HP0526 NONE
      HP0525 NONE
      HP0524  549718 ..  549740 -    -4  -3.44146   GGTTGCGACAATGAA           GTGATGTGCA GAA CGCTCATCTC           TATCGCTTTGTTAGA  50 502
      HP0519  546183 ..  546194 -  -4.4  -4.42235   AATTCTCAAAAAGAA                CTCT ATAT AGAG                 ATTGAAAACAATCAA  66 153
      HP0512  537809 ..  537821 -  -2.7  -4.75518   GATATAAAATGAAAA                CCATT AGA AATAG                CGTGTTTATTGGAGC  65 441
      HP0496 NONE
      HP0495  521590 ..  521606 -  -8.7  -3.83026   GGGGGCGATATTAAA              GGGGTCA ATT TAACCCC              CCTTTTTGAAGAGTT  77 281
      HP0492  518512 ..  518544 -  -6.6  -2.79312   AAACTTTGCATTATA     CTTAAAAT-AGCCTT TAAA AAGACTGATTTTAAG      GCTAATTTTTAAATG  61 54
      HP0491  518282 ..  518292 -  -2.4  -3.82067   TATAAAAACCCTAAA                 CGGC TAA GCCC                 CTTTACGCATGGTTC  51 18
      HP0490  516970 ..  516991 -  -5.9  -3.14468   TTTGATGAGAGCCAA           GCCTTTTTT ATTT AAAAAGGGC            TGTATCAATCACAAT  57 34
      HP0485  507664 ..  507680 -  -2.3  -4.41237   ATTAAAGAACATAAA              GTTTTAG AAG CTAAAAG              GCGTTTGATAACGGA  59 467
        gltX  497246 ..  497262 -  -4.4   -3.4642   CCTAATCAAGAAAAT              CGGCTT TTTTC AAACCG              CTTATTAATAAAACC  54 273
      HP0472 NONE
      HP0471  492748 ..  492783 -  -4.2  -3.69216   TTTGGAGTTAAAATA    TGCTTGTATTTTAA CATAACAC TCACAATACAAGCA     AACTTATCATTTGGT  53 51
      HP0470 NONE
      HP0469 NONE
      HP0468 NONE
      HP0467 NONE
      HP0466  487905 ..  487918 -  -4.5  -3.28924   TAGCCTTTTTCACAA               GACCC TTAG GAGTC                TTTTAAATCATTTTC  52 17
      HP0465 NONE
      HP0464 NONE
      HP0463  481188 ..  481219 -  -5.2  -3.07283   TAAAGTTTCTAAAAT      TTCTTGTTGCAAGC TCTG GCTTTCATCAAAAA       GGCTTGTCAGTTCGC  54 125
      HP0462  479876 ..  479907 - -11.6  -3.21778   CCATTATACTAAAAT      TTTGGCTCTAGCGC AAGA GCGCTAGGGTCAAA       TCTTACTAGCGGATT  88 180
      HP0461  479079 ..  479092 -  -3.9  -4.23054   AGAGAGCATTTAAAA               GAATT AGAA AATTC                CTTTGAAATAGGCTC  61 490
      HP0446 NONE
      HP0445 NONE
      HP0444 NONE
      HP0443 NONE
      HP0442 NONE
      HP0441 NONE
      HP0440 NONE
      HP0439  455984 ..  456000 -  -5.9  -2.82933   TCCGAAGCGATTACA              CTCATCA CAC TAATGAG              TGTGTCAAAGCTTGT  52 105
      HP0437  454140 ..  454151 -    -3  -4.88918   CCAGTTTAAAGAAAA                TCTT ACCA AAGA                 AGATAGAGAGCTTTT  68 204
      HP0427  444278 ..  444288 -  -2.6  -3.93288   GCTTATCGAATCAAA                 TTTT TTA AAAA                 GATTGCGGTGTGGGT  51 2
      HP0426 NONE
      HP0425 NONE
      HP0424 NONE
      HP0423  438216 ..  438240 -  -9.9   -3.3215   ATTAAAAAAAGGAGA          GCCACCCCACT AGG AGTGGGGGGGG          TTTATTCTACATTAC  82 27
      HP0416  429231 ..  429250 -  -7.8  -3.10134   AAACCACCCTAAAAT            CGCTAACG GAGC CGATAGCG             CTTTGCAAAATGTGA  65 336
      HP0413  425891 ..  425906 -  -4.8  -3.25015   TTCAACTACTATCAA              TTCAAA TTGC TTTGAA               AGTTCGCTTGTGATT  54 151
        pheS NONE
        pheT NONE
      HP0401 NONE
      HP0400  411180 ..  411190 -    -4  -4.61527   AAAATCGTTTAAAAA                 CTAA CAA TTAG                 CGGTTTTTTTAAAGA  65 57
      HP0399 NONE
      HP0398 NONE
      HP0397 NONE
      HP0396 NONE
      HP0395 NONE
      HP0394 NONE
      HP0393  403000 ..  403010 -  -2.6  -3.34787   AAGAGTATTTTACAA                 TTTT ATA AAAA                 GAATTACGCATTCTT  44 29
      HP0392 NONE
      HP0391  399802 ..  399813 -  -4.4  -4.00532   TGTTGAAATAGGAAA                TCCT TAAA AGGA                 GGGGGCTAAAATTTA  60 264
      HP0389  398389 ..  398416 -   -10  -4.22554   TCATTCAACAAAGAA        GCGTGGTTTAAA AACC TTTAAACCACTC         TATGCAAAATAACGC  93 41
      HP0388  397382 ..  397396 -  -6.4  -5.30199   AAAAACGAAGAAAAA               GCCCAA CAA TTGAGC               CTAAAAGCCTCTCAA  87 275
      HP0384  393909 ..  393920 -  -3.6   -3.1082   TACGCATGCAATACA                CCGC TGAT GCGA                 TCGCTAAAAGCCTTT  46 442
      HP0382 NONE
      HP0381  391540 ..  391559 -    -3  -2.53911   TTAAGTTTTAATTTA            TCTTAAAA AACT TTTTAAAA             CGCCCACAAACCCTC  42 3
      HP0380  389847 ..  389861 -  -2.8  -4.09243   TAGATTTTTTTAAAA               CGATTT TAG AAAACG               ATACGATTTATCACA  55 289
      HP0375 NONE
      HP0374  382584 ..  382596 -  -7.7  -2.63367   TAAGAATTTTAGAAG                CCCTA TTT TAGGG                GTTAATGTTAAAATA  61 520
      HP0371 NONE
      HP0370  378225 ..  378245 -  -3.3  -4.09685   TCTGATCGCTTAAAA            CCCTTAAAC TAT GCTTAAAAG            AATCCTTAAAACTTA  56 38
      HP0369  377295 ..  377305 -  -2.6  -3.61398   TGTTTTTTTCAATAA                 TTTT TAA AAAA                 GTTTGTTCTAAGTCC  48 42
      HP0368 NONE
      HP0367  376082 ..  376092 -  -5.4  -2.52795   AACTCTTTCAAGCGA                 GCAA GTC TTGC                 AAGCGAGATGGGGTG  51 7
      HP0366  374653 ..  374669 -  -3.7  -4.09739   TTAATTTCCTTAAAA              CTATCTC AAT GATATAG              TCTTGTTAGAATACC  56 306
      HP0364 NONE
      HP0363 NONE
      HP0362  371913 ..  371926 -  -3.1  -3.10622   TAGCCTTAAAACAAC               GCATT CAAT AACGC                TTTAAAATGAATTTT  45 16
      HP0361  370789 ..  370802 -  -6.7   -3.1582   GCATTTGATCAAAAT               CGCAT GCGA ATGCG                CGGTGGGGAAAAGGA  60 411
      HP0358 NONE
      HP0357  367129 ..  367139 -  -4.6  -4.15854   AAATTTATTTTAAAA                 CCCC TTA AGGG                 TTTTTATGGGTGGGT  62 19
      HP0349 NONE
      HP0348 NONE
      HP0347  353899 ..  353913 -  -2.8  -4.24123   CCAAGAATTTCAAAA               GAGTTT TAA AAACGC               TCCTGTGGTGGAGAA  57 107
      HP0329 NONE
      HP0328  343400 ..  343418 -    -6  -4.87665   GGGGATTTATAAAAA             CCCTTTTT TGA AAAATGGG             GGAGAAACGATTTTA  82 195
      HP0324  339850 ..  339884 -    -3  -3.44158   AATTGGAGCAAAAAC     GCTTTTGAAAACAATT ATG AAGTGCTTTTAAAAAC     CGATGACACAGAAAC  46 106
      HP0322 NONE
      HP0321 NONE
      HP0320 NONE
      HP0319  335148 ..  335176 -  -6.1  -3.34404   CGATTAAGCATAATA        TTCTCCTTAGTTT CAA AAAATAAGGGGAA        TGTTATAACAAAAAA  61 53
      HP0318  334354 ..  334385 -  -4.2  -3.34488   AACCTCTTTAAAAAT      CGCTTTTTTGGGGC GTTT GCCCCTTATGAGCG       GTTTATTTCTTGTGA  49 28
      HP0317  331825 ..  331839 -  -6.4  -6.09133   GAGTTCAAAAAAAAA               CCCCTT AAA AAGGGA               GTTTCACAAAAAGCT 100 40
      HP0316 NONE
      HP0315 NONE
      HP0313  328923 ..  328936 -  -6.7  -3.14132   TTTTCTCGGCATCAA               GGGTT TTGA AACCC                AATAATTTTTCTATT  62 36
      HP0295  311985 ..  312004 -  -4.9  -3.78693   AAATGTAGAAAAAAT            CACCCGC CCAAGC GTGGGTG             TGGCCGCTTGTCCTG  58 166
      HP0281  288671 ..  288687 -  -7.3  -3.01924   GAGTTTGTGCGAAGA              GGTGATT AGA AACCACC              CGGAAAGTTATTTTT  61 190
      HP0261 NONE
      HP0260  269208 ..  269220 -  -6.9  -2.94412   GCTAATTTGAAATTA                CCCCA ATT CGGGG                CGTTGGTGAGCAAAA  59 183
      HP0251 NONE
      HP0250  258759 ..  258772 -  -2.3  -4.76644   AACATTCATTAAAAA               GCGAT TAAA AACGC                TTAAAGGCATAGATT  62 54
      HP0246 NONE
      HP0245 NONE
      HP0244 NONE
      HP0243 NONE
      HP0242 NONE
      HP0241  251576 ..  251594 -    -6  -2.78679   TTCTTGCATGCAAAT             TCCTTAAG GCT CTTTAGGA             GAAAAAACAAGGGGC  55 10
      HP0240 NONE
      HP0239 NONE
      HP0238 NONE
      HP0237 NONE
      HP0236  246226 ..  246251 -  -2.6  -3.56123   AAAACAAAAATGCAA         CGCTCCATTT TAGCAT AAATCAAGCG          CTTTGATTAAGGCTT  46 32
      HP0235  244940 ..  244961 -  -8.9  -4.17355   CAACCGCAAAAAACA           TTCAAAAAG TTTT CTTTTTGAA            AATAGACAAAACCCT  88 162
      HP0230  240270 ..  240290 -  -5.5  -2.84841   TTTTAATAAAATTGA            GCAAAAATT AAG AAATTTTGC            TTTTTTTTTGGATTT  53 89
      HP0229  238538 ..  238552 -  -5.6   -3.2327   CGAACCTACGACCAA               GCGGTT AAC AGCCGC               CTACTCTACCGCTGA  56 181
      HP0227  234952 ..  234968 -  -3.7  -4.41348   GCGTTTTTAAACAAA              CCCCTTT TTT AAAGAGA              GTTTTTAGTAAGCAA  61 30
      HP0226  233562 ..  233574 - -10.5  -2.56164   GGGGTAATGACTAAG                CCCCC TAA GGGGG                GTTAAAATGAGGGGT  79 380
      HP0218  226563 ..  226573 -    -4  -5.06451   TATGACGCTAAAAAA                 CTTT ATG AAAG                 TTTTTATATCCCTAA  74 459
      HP0213 NONE
      HP0212 NONE
      HP0211  218229 ..  218255 - -12.4  -4.32233   ATAAAAAGCGTAAAA         GCCAGCTAAACG CAG CGTTTAGCTAAC         TTCATTGAAATTAAA 100 36
      HP0206  211773 ..  211783 -  -2.4  -3.11292   AGTGGGAATATAAAC                 GCTG TTG CTGC                 ATTGTTCGCTTAAAG  43 92
      HP0205 NONE
      HP0204  208859 ..  208873 -  -7.2  -5.22006   CCATTAGAACAAAAA               CCAAAT TTT ATTTGG               AAAATTTATGGTAAT  91 18
      HP0193 NONE
      HP0192 NONE
      HP0191  197112 ..  197132 -  -3.3  -2.54171   ATTTTCAAAAACGAC            CCACTAA AAAGAAA TTAGCGG            CTTTTACCCACTTTC  44 19
      HP0190  195582 ..  195604 -  -3.4  -4.64861   TTTTCGCAAAATAAA           GCGCATTAAA AGT TTTAAAGCTC           TCTTTCAGGAAGGAC  63 17
      HP0188 NONE
      HP0187 NONE
      HP0186  193171 ..  193192 -  -8.8  -3.44146   TGGGGCTAGAAGCAA           GAGAGTGA GTGCGA TCACTCTC            TTTTAATCTCACTCT  76 43
      HP0180 NONE
      HP0179 NONE
      HP0178  184493 ..  184509 -  -3.7  -4.56961   AAGATTGATATAAAA              GATTGAT ATA ATCAAGC              GGATAACCTCTTAAA  63 314
      HP0174 NONE
      HP0173 NONE
      HP0172 NONE
      HP0171 NONE
      HP0170 NONE
      HP0169 NONE
      HP0168 NONE
      HP0167  174497 ..  174514 -  -2.1  -4.66833   CTGCAACTTTAAAAA             CGATTAAC TTT GTTAAT-G             TTTTAGGGGACTAAT  59 202
      HP0166 NONE
      HP0165 NONE
      HP0164 NONE
      HP0163 NONE
      HP0162  170389 ..  170438 -  -8.4  -4.61482   TTTTTTAAAAAAGAA TATTGAATAAAGCTTTCATGTTT GAACA AAACA-AAAACCTTTATTCAATA AAATAAGGTTAAAAT  85 291
      HP0159  167400 ..  167425 -  -6.1  -3.31515   AAATAGCGGGGACAA         CCACCATGCGA TCCA CCGCACGATGA          TCAGGTTTTTAGGCT  60 213
      HP0152 NONE
      HP0142 NONE
      HP0139  149388 ..  149403 -    -4  -3.66178   TTCTTTAATGTTAAA              GCC-CAA GTC TTGAGGC              TAAAAAGTCATAAAA  53 5
      HP0138 NONE
      HP0137 NONE
      HP0136  146446 ..  146456 -  -5.4  -2.75536   AAAGGAGCTTGAAAT                 GAGA ATT TCTC                 TTTTAGCTGTAATTT  52 382
      HP0133 NONE
      HP0132  142059 ..  142075 -  -2.3  -4.42806   TGAGTTTCAAACAAA              CTTTTTA CTA TAAAATG              GAATCCAAAACAATG  59 177
      HP0121 NONE
      HP0120  130912 ..  130922 -  -5.4  -4.65916   TCCATTCCAATAAAA                 CTTG ATA CAAG                 TTTTCCTTATACCTT  71 156
      HP0119  129242 ..  129252 -  -5.4  -4.65916   TCCATTCCAATAAAA                 CTTG ATA CAAG                 TTTTCCTTATACCTT  71 156
      HP0118  127902 ..  127927 -  -5.7  -3.60814   AAAGCCGACAGATAA         TTAAAAAC-TTG GTG CAATGTTTTTAA         CCGCTACATCCTTTT  62 29
      HP0115  122917 ..  122928 -  -7.2  -4.94222   AATAACTGATAAAAA                GGGC TAAC GCCC                 CTTTGAATTAAAAGG  88 45
      HP0114  120884 ..  120903 -  -4.2  -3.62859   ATTACAAGCTTTAAA            CGCTATCA ATAA CGATGGCG             AGATTAAAGATAGAT  54 124
      HP0111 NONE
      HP0110  118246 ..  118256 -  -2.6  -4.07568   TCCTTTCTTTTAAAA                 TAAA TGT TTTA                 ATCGTTTTTAGCAAT  53 23
        dnaK  116164 ..  116182 - -10.4  -3.29461   GAACTCCCCCCATAA             GGGATTTT CCT AAAATCCC             ACCAACGCTTTTAAG  83 205
      HP0107 NONE
      HP0106 NONE
      HP0105  112727 ..  112739 -  -5.5  -3.44443   TTTACACAATATTAA                CACCG ATA CGATG                GTTTTTGATTGGAAT  58 114
      HP0104  110753 ..  110766 -  -3.1  -3.75629   CATTTTTAAGTCAAA               CCCTA ATTT TAGAG                TTTAGCTTCTAAATG  50 187
      HP0103 NONE
      HP0102 NONE
      HP0098  102469 ..  102480 -  -5.8  -2.58183   AAAAGATTTAATGTA                GGCT TTCT AGCC                 ACAAAAGAATAGAAG  54 6
      HP0097  101601 ..  101623 -  -5.6  -5.59655   CAAATTAAGAAAAAA           CCTTTAGG TGGATGG CCCAAAGG           CTTTTATTAAAGGGG  87 45
      HP0095   99907 ..   99922 -  -3.2  -4.63218   CCTTTTTCAATAAAA              GCCC AAAAAGCA GGGC               AAGTAACGCTTTCAA  62 42
      HP0094 NONE
      HP0093   98837 ..   98848 -    -3  -4.26903   GCGAGTTTATCAAAA                TATC CATG GATA                 GAAAAATAGAATTAG  57 113
      HP0090 NONE
      HP0089   95124 ..   95152 -  -3.4  -4.48072   ATATTCATCACAAAA       TGTAAAAAATACT AAAA AGC-TTTTTTACA        TTCCACCCCTCCATT  61 64
      HP0088 NONE
      HP0087 NONE
      HP0086 NONE
      HP0085   89717 ..   89729 -  -3.5  -2.97109   TGAATTTAAGGAAAG                TTTAA AGT TTAAA                AATAAGGTTTTTTAA  45 253
      HP0084 NONE
      HP0083   88778 ..   88793 -  -6.8  -5.22137   AAGCAGAAAATAAAA              GAGAGC CAAA GCCCTC               CAAAGCTCCCCCCAA  88 65
      HP0082   86648 ..   86669 -  -5.9  -4.20136   ACGCTCAAAATTAAA           GGCAGAAAT CAAA ATTTCTTCC            TGCTCACATCTTCTA  69 12
      HP0075 NONE
        lspA NONE
      HP0073 NONE
      HP0072   75451 ..   75486 -  -4.9  -6.23317   ATAAAAACAAAAAAA    GC-CCCCAATTTTTTG ATAAA CAAAAAATCAGAGAGC    TAAAAACTAAGGATT  95 66
      HP0071 NONE
      HP0070 NONE
      HP0069 NONE
      HP0068 NONE
      HP0067   71989 ..   72006 -  -3.5   -4.7254   AGGGGGGAGTAAAAA             GACTAAA GGAC TTTAATC              TTTTTGAAGTGCTTT  63 40
      HP0056   57702 ..   57718 -  -3.7  -4.18494   TAGGGGTACTTAAAA              CAACATG TCC CATTTTG              ATCTCCTTATTTAAT  58 48
      HP0055   56207 ..   56218 -    -3  -2.90941   GATTAAGGATTAAAC                CAAA TTCA TTTG                 AAGCATTAATGTTTC  43 31
      HP0054 NONE
      HP0053   52318 ..   52336 -  -6.1  -4.05931   AACAAGCAACAATAA             CCTTTTA TTTTT TAAAAGG             ATTATAAGATAGCGC  68 148
      HP0052   51271 ..   51289 -    -9  -2.78283   ACAAGTAGGGCAAAG             TTTAGCAA GAT TTGCTAAA             ACATCTAATTCTCTG  72 8
      HP0051 NONE
      HP0050   49330 ..   49342 -  -2.7  -2.64322   ATCTCATTCAAATAG                CGTTT TTA AAACA                GATTCAAACGCTTTT  40 18
      HP0049 NONE
      HP0048 NONE
      HP0047   44768 ..   44778 -    -4  -3.25223   TAGCGATACTATCAA                 CATT TGA AATG                 ATGTCTATCTAATAA  49 288
      HP0030 NONE
      HP0029   29079 ..   29090 -  -2.2   -4.9445   ATAAGGAAGTAAAAA                CCCT TGCT AGAG                 ATGTCTATTTTGTGC  67 346
      HP0026   25977 ..   25996 -  -5.7  -2.64298   TTAGTAAAAAATTAC            CG-CTCGC TTGGT GCGAGACG            CTTATTCTTTTAAAC  55 107
      HP0025   23282 ..   23307 - -11.3  -3.95214   AGTCAGTTAAAAAGA         TTAAACCCCCT AAAA AGGGAGTTTAA          AAAGGAGTTTAAGCT  95 42
      HP0022 NONE
      HP0021   20165 ..   20177 -  -6.3  -2.99947   CAAGCGTGATAGACA                TCGTT CAA AACGA                TCAAGAAATTGCGAT  56 417
       groES NONE
       groEL    7593 ..    7622 -  -4.9  -4.83269   AGATGATACTAAAAA       GCAAGGG-GGCTTA CAT CATGCCACCCATGC       CTCCCATACCGCCCA  72 6
        omp1    5206 ..    5220 -  -8.6  -5.75945   AGGCTTCAAAAAAAA               TCCCTT AAA AAGGGA               GTTTCACAAAAAGAC 100 46
      HP0004 NONE
      HP0003 NONE
        ribH NONE
        nusB     214 ..     228 -  -4.2  -3.82117   TTTAGGTATAAAACA               CCCTCA ATT CAAGGG               TTTTTGAGTGAGCTT   0 14
