# Supplementary material for: Rapid, accurate, computational discovery of Rho-independent transcription terminators illuminates their relationship to DNA uptake
Source: Genome Biol. 2007 Feb 21;8(2):R22. doi: 10.1186/gb-2007-8-2-r22 (PMC1852404; doi:10.1186/gb-2007-8-2-r22)
Supplement: Additional data file 4 — Best terminators found downstream of each of the genes of the 343 organisms studied. [file gb-2007-8-2-r22-S4.zip › Helicobacter_pylori_J99.bag]

        pyrF NONE
        panC    4111 ..    4127 +  -6.5  -2.90392   TTTGAACTTCCGTTT              CCACCGT GAA AGGGTGG              TATCCTTGGCCACTA  58 71
        dnaG NONE
     jhp0011 NONE
     jhp0012   13779 ..   13791 +  -3.3  -3.65276   ACCACCCCTTTTGAC                CCCCT TTT AGAGG                ATTTTTATGGTTTTT  52 92
     jhp0013 NONE
     jhp0014 NONE
     virB4_1   16942 ..   16952 +    -4  -3.41602   GAAAGCTTATGTTTT                 CATT AAA AATG                 TTATGATACGCTCAA  51 199
     jhp0016 NONE
      cheV_1 NONE
        nspC   20735 ..   20758 +    -4  -5.63103   TTTTGATTAAGGTTT          TTTGATTAAG GTTT TTTAATCAAG           TTTTTTTAATTAAGG  81 57
         icd   29076 ..   29089 +  -3.8  -2.86124   TGAAAACATGTGAAA               GAGC CTTTAA GCTC                TGGTGTTTGAATGCG  47 28
     jhp0024   29646 ..   29665 +  -2.2   -4.2354   CTGTTTGCACTTTAT            TTAA-GGGC AAA GCTCATTAA            TTCTTTTAGGCTTTG  54 6
     jhp0027 NONE
     jhp0028 NONE
        clpA NONE
        panD NONE
     jhp0031 NONE
     jhp0032 NONE
     jhp0033 NONE
       comB1 NONE
       comB2 NONE
       comB3 NONE
        manC NONE
         gmd NONE
     jhp0039   44798 ..   44812 +  -4.2  -4.78753   AAAATTGATAGCTAT               CGCCAA ATT TTAGCG               TTTTATTAATCTTGA  68 511
     jhp0049   59123 ..   59139 +  -5.9  -3.30124   AAAAGGAGATATTCT              TATGAGT GGT GCTCATA              TTGTAGAAAATGCGA  59 141
     jhp0050   60124 ..   60140 +  -2.3   -2.6027   AAACTCTATGAAGTC              TTTTTGG AAG TCAAAGA              TCGCTTGAATTTTAA  40 152
     jhp0051 NONE
     jhp0052 NONE
     jhp0053   61997 ..   62027 +  -5.4   -3.4277   ATGGATTTTTATGCG       CGCTCAAGTTTGAA GGA TTTAAACAAGGGCG       TTGTCGCTATTGACT  58 107
     jhp0054 NONE
     jhp0055 NONE
     jhp0056 NONE
     jhp0057 NONE
     jhp0058 NONE
     jhp0059 NONE
     jhp0060 NONE
     jhp0061   69444 ..   69472 +  -2.5  -4.61527   GTTAAAAAAGGGGGG        GGTTAAAAAGACT AAA GGGTTTTTTAATC        TTTTTAAAGCGTTTT  60 56
        rpsT   78023 ..   78034 +  -2.2  -5.29445   TTTAACTTCTTTAAG                CTCA GTAA TGGG                 TTTTTGTTATTGGGC  68 53
        prfA   79367 ..   79385 +  -3.2  -3.69684   ATATATATATCAATG             CACTTTTA AAA TAAAAATG             TTATTCAATCCATTT  50 220
     jhp0073   80369 ..   80394 + -10.5  -5.29208   GCCTTTCTCTTCTTT         CCAATAGAGGG TTTT CTCTCTGTTGG          TTTCTTTTTTCTTTT 100 41
     jhp0074   82396 ..   82409 +  -3.1  -4.99643   AAACCCTAGCTCTTT               GGTTA AAAC TAGCC                TTATTTTTTTTAATC  67 45
     jhp0085   95135 ..   95145 +  -6.8  -3.68761   GCCCCTTTTTTGAGC                 CGCT TTA AGCG                 TTATACTTTTGGGAT  67 41
     jhp0088   97965 ..   97977 +  -3.4  -3.60792   TTTCTTAAGGTAATT                GATC GCTAG GATC                TTTAAAGCTTGGCGG  50 308
     jhp0091 NONE
     jhp0092  103437 ..  103459 +  -2.9  -3.77325   ATGGAGCGATAAATT          CTTGTAATGA AAAA TCATTA-AAG           TTGGTTTTAGTTATC  52 52
     jhp0093  104506 ..  104518 +  -3.4  -3.04894   CAAATTTTCTTTATT                CCTT AATAA AAGG                CTTTTAAACCCGCTT  45 143
     jhp0100  112291 ..  112304 +  -6.7  -4.26903   ATACCAAAAAGGAAC               TCCCT CATA AGGGA                TTTTCCTAAAATCCC  74 178
     jhp0104 NONE
     jhp0105  117011 ..  117025 +  -3.6  -2.63079   GGTTTTACCATTCTT               TCAAAG CCA TTTTGA               TCGCTTCTATCACGC  44 46
      topA_1 NONE
     jhp0109  124218 ..  124235 +  -2.7  -4.59773   AGCTTTTTGCGAATA             GGGC-AGA GAT TCTAGCTC             TTTTTGCAAATAAGC  62 473
     jhp0112 NONE
        thrS NONE
        infC NONE
        rpmI NONE
        rplT  131163 ..  131192 +  -8.9  -2.97768   AAAAAGGTGAGAGGA       TTTAGG-ACTTTTT ACT AAAAAGTTCCTAAA       ATTGATTTTTGTTTC  73 75
     jhp0117  132210 ..  132221 +  -3.6  -3.98009   TGGGGGCATAGAAAA                GGGC TTTT GCTC                 TTTATGGCCTTTTAT  56 62
     jhp0118  133126 ..  133165 +  -8.6  -4.22338   ATTTTTGTAAAACCA  CGCTGTAAGCCCC-TAGCT TTT GGCTGTGGGGATTAGAGCG  TTTTCGCGTTATAAT  87 67
     jhp0119  134651 ..  134667 +    -3  -3.88464   TTTTAATGGAGTATT             GGCAATC AATT GAT-GCC              TTTGAGTATTTTTCA  52 323
        aroF  139238 ..  139254 +  -2.2   -4.1899   AAATACCCCAATTAT              CCCCTT AAGAG AATGGG              TTTTACATAAAATAA  54 140
     jhp0123  139633 ..  139659 +  -7.4  -5.35222   TAAAAAGCGTTTTTG         TGGGGTTATTGT CGC AAAATAACCCTA         TTTTTTATGAGTTTT 100 112
      lldP_1  144930 ..  144948 +  -2.3  -2.72511   TTATTATTCCAGTTA             CTCCTAC TTAAT GGAGGGG             GTTTAGGGGAGTAAG  40 15
      lldP_2  146912 ..  146927 +    -4  -5.24129   TGGTGCATCCCCAAA              TAGAGT TTTT GCTCTA               TTTTTTCTAAAGCGA  78 293
        fixN NONE
        fixO NONE
        fixQ NONE
        fixP NONE
     jhp0136  152810 ..  152824 +  -4.2   -4.2679   AAATCTTAGCCTTAA               TGGTAG TAG CGACCA               TTTTAATGACGATTG  60 59
     jhp0137  153452 ..  153464 +  -3.5  -3.01712   GTTTTTGGGGCTTTA                TTTTT TTA AAAAA                TCTTAAGAGGGAAAA  46 7
     jhp0138  154257 ..  154270 +  -6.7     -3.37   TGAGCTTATGATAAA               GGGAT CAAA ATCCC                ATTTTTAAAAATTAA  63 218
     jhp0139  155687 ..  155700 +  -8.1  -3.73072   TCCTGGTGTTTTAAA               GCGGT TTCA ACCGC                TTTAATCAAAGCCTT  70 269
        recA NONE
         eno NONE
     jhp0143 NONE
     jhp0144 NONE
        aroK NONE
     jhp0146  161190 ..  161202 +  -2.7  -4.19177   GGGGGGCAAGAAATT                CAAAG GTT TTTTG                TTTGTCTTGAAGGCT  57 126
     jhp0148  163636 ..  163664 +  -7.7  -2.70932   CTTTATTATTTTTAT        TTTTAAAAATACT TTG AGTATTTTTAAAC        TCCTTAGCAGAAAGC  65 372
     jhp0161 NONE
         fba NONE
         efp  177808 ..  177830 +  -9.4   -3.0264   AAAATGGATTGACTT           TTTTTATTGA GTG TCAATAAAAA           TATTCAAAAGCATTT  76 161
     jhp0164 NONE
     jhp0165  180914 ..  180926 +  -4.9  -4.56969   AAAAATTTTGATGCC                TTTTG GCC CAAAA                TTTCTTTATAAAATT  71 161
     jhp0169 NONE
        lysS NONE
        glyA NONE
     jhp0172 NONE
     jhp0173  189241 ..  189254 +  -3.7  -4.19953   GAAGCAAGAGAGTAG               GTGCG CTCA CGCTC                TTTTAAGCTTAACTC  58 385
     jhp0175  191890 ..  191900 +  -5.4  -3.32022   TGTCAAACAAGACCG                 CACT TTC AGTG                 TTAATATATGCAGAG  56 250
         tpi NONE
        fabI NONE
        lpxD NONE
        metK NONE
         ndk NONE
     jhp0185 NONE
        rpmF  201918 ..  201932 +  -4.2  -4.07885   TTAAAGGATTGCAAC               GGATTG CAA CAAGCC               TTTTAAGGACGCATG  58 73
        plsX NONE
        fabH NONE
     jhp0189  204301 ..  204321 +  -7.6  -3.62176   GAGCAAGCTCAAAAA            GAAACTCC ATGAA GGGGTTTC            TTTAGGAATATTATT  73 14
     jhp0193  209742 ..  209760 +  -8.9  -2.63584   TTTTAAGAAAATACC             GCTTGAC TTAGC GTCAAGC             CCTTTTGTATTAAAT  72 57
     jhp0195  212517 ..  212527 +  -2.6  -3.09919   CTTTTAAGCGCGCTT                 TTAT TGT ATAA                 TCTTAAAAATTTTAT  43 87
        htpG  214587 ..  214605 + -11.8  -3.37761   AAAGCGTAAAAGCCA             GCTAAACG CAG CGTTTAGC             TTAACTTTATTGAAA  91 188
     jhp0200  220590 ..  220600 +  -2.6  -3.33696   TATTGTTTAGTTTCG                 TTAA TAT TTAA                 TTGATTAAGGAAAAA  44 11
        cdsA NONE
     jhp0202 NONE
     jhp0203  223757 ..  223799 +  -4.4  -3.33298   TCGTTTTTGCTCCCA TGCTCTATTTGTAGGTTCA TTGAAT TAAACCTACAAACA-AGCA GTTTATTTCCTTACA  52 49
     jhp0205  224941 ..  224963 +  -2.8  -3.22774   GACAGGCGTGGGAGA          CCC-CTTAA AAAACC TTAAGTGGG           TTGATAATGGCTATG  44 8
     jhp0206 NONE
     jhp0207  227416 ..  227428 +  -4.1   -3.6284   GCTAACATGCTATTT                TCGTT TAA AGCGA                TTTGCGATGATGATT  53 150
     jhp0208 NONE
        radA NONE
     jhp0210  230681 ..  230697 +  -5.1  -3.59733   TTACAAGAAACTATC              GCTTGTT AGA ATCAAGC              TCTTTGCTATTTGAT  58 363
     jhp0213  235488 ..  235501 +  -6.7  -4.40132   ATTATTCACTTGAGA               GCCAA AAAG TTGGC                TTTGTTCTCATTAAT  78 213
     jhp0216  238802 ..  238831 +  -2.3  -3.29471   TTAAGGGTGTGCCTT       TCTTGTATCAT TATAAGGC ATGATATAAGG        TTACTCTCATGAAAA  44 3
     jhp0217 NONE
     jhp0218 NONE
     jhp0219  241709 ..  241721 +  -3.5  -4.41844   AACGCAAAAACACGC                TAAAA CGT TTTTA                TTTTATAGGACTTTT  61 523
        deaD NONE
     jhp0233  255074 ..  255086 +  -3.3  -3.25234   GTAAAGAGCCTTAAA                AACGC ATG GCGTC                TCTTGCCTTTGTTCA  48 27
     jhp0234  255723 ..  255737 +  -6.4   -3.4268   CTGGATTCCAACAAA               CGCTTG GTA TAAGCG               TGTTTGGGGTTGTCA  62 130
     jhp0237  260046 ..  260057 +  -2.2  -2.60032   TTTAGCTTCTATGTG                GGCT ATTC AGTC                 GGTTTTTAAGGAAGG  40 5
     jhp0238  261511 ..  261527 +  -2.3  -5.94597   CTCTTTTTAGGGCTT              ATAAAGA GGC TCTTTAC              TTTTTTTTGGTATTC  81 42
        purA  262817 ..  262833 +  -2.3  -3.28979   GAAAGAGAAGACACG              ATTTTTC TAT GAAAAAA              TTCGCTTCTGTGTTG  44 14
     jhp0240  263241 ..  263254 +  -3.1  -2.66249   CTGGCAAAAAGGGGG               CTTGC ATGC GTAAG                ATCTTGTTAATGGGC  42 13
     jhp0241 NONE
     jhp0242 NONE
        xseA  266332 ..  266350 +  -2.4   -4.8543   TTCTAAACGCAACAG             CATGATGT CTG AAATCGTG             TTTTTATACCCCTTG  67 116
     jhp0246 NONE
     jhp0247 NONE
     jhp0248  269417 ..  269427 +    -4  -2.76261   GTCGTTAGTGTGAGC                 GTTT TAA AAAC                 CTTTGAGGGTTAAAA  46 28
        clpB NONE
        ccdA NONE
      pyrC_1 NONE
        orf1  275364 ..  275382 +  -3.2  -4.07687   TTATTAATCTTTGAT             TAAAATAG AAT CTAATTTA             TTTTAAAGACAGAAT  55 196
     jhp0253 NONE
     jhp0254 NONE
     jhp0255  277670 ..  277685 +    -4  -2.72379   TTGGGTTTGAAGAAT              CTCAAA GGGG TTTGGG               TGCTTAAGGGGTTAA  46 3
     jhp0256 NONE
     jhp0257 NONE
     jhp0258 NONE
     jhp0259 NONE
     jhp0260 NONE
     jhp0261 NONE
     jhp0262 NONE
        gppA  283789 ..  283812 +  -4.6  -3.55444   TTGACGATAGAGTTT          GCTTGAAAAT AGCG ATTGTCAGGC           TTTCAGCGCTCGGGG  54 20
        waaC NONE
        waaM  286034 ..  286060 +  -4.5   -4.8543   AAAAGTTTTAGTTAT        TACCACTCAATG CGAA CAA-GAGTGGTA         TTTTTCTAAAAATTC  70 275
     jhp0267 NONE
        aroB NONE
     jhp0269 NONE
     jhp0270 NONE
      ftsH_1 NONE
     jhp0272 NONE
     jhp0273  295179 ..  295206 +  -5.6  -2.78679   ATGAGAGAGTTTTTG        GCTACCATCT GGGAAATG AGAAGGTAGC         GTTTAAATGAAACAA  52 59
     jhp0274  303913 ..  303938 +    -4  -3.40141   GTGGGCATGCGAGTG         GCGTTTTAGC TTTTTT GCTATAATGC          TTCGTTCAAATTTTA  51 17
        lysA NONE
     jhp0276 NONE
     jhp0277 NONE
        pabB NONE
        amiE  309292 ..  309303 +  -2.2  -5.07567   TAAAAATTTAAAAAA                TGCT AAAA AGCG                 TTTTTTACAATATAG  65 88
        rplU NONE
        rpmA  312891 ..  312903 +  -3.4  -3.84931   AGGGTAACCTTTAAA                GGTT AATTA AACC                TTTGGGTGTTTGTTA  54 39
        dppA NONE
        dppB  316009 ..  316019 +    -4  -3.69069   TGCGGTTATCATGCG                 TATC ATG GATA                 TTATGTTCGCCTTGC  53 383
        dppD NONE
        dppF NONE
     jhp0288  319431 ..  319447 +  -3.7   -4.2131   TTTCTGTTGTTAAAA              GCGTT GCCCTAA AACGC              TATTTTTTAATCAAT  58 172
     jhp0289  320505 ..  320516 +  -2.2  -4.69053   CAAGATCATAGCGTA                GAGG TTGT TCTC                 TTTTCTTAAGTCATG  59 55
     jhp0290 NONE
        hemL NONE
     jhp0292 NONE
     jhp0293 NONE
     jhp0294  324235 ..  324245 +    -4  -2.52464   ACTCACCAAAAAGGG                 GTTT GGA AAAC                 TCACTTAAAAAGGAG  45 7
     jhp0295  325154 ..  325173 + -10.8  -4.06055   AAAAAATAGCGATAA            CGCCAAAA AGAT TTTTGGCG             TTTGATTTGGGAGAT  93 32
     jhp0296 NONE
     jhp0297  326723 ..  326734 +  -4.4  -4.57569   CTTTAGCGAAATGCT                TTGC GCCT GCAA                 TTTTTAAAGCCATCA  69 222
     jhp0306  335672 ..  335686 +  -6.4  -3.58522   CTAGAAGGTTGCGTT               GGGTTT TAA AAGCCC               TTTAGAAGTGGTAAT  64 17
        flgH  337634 ..  337648 +  -2.8  -4.17089   ATTTTTACAAGAAAA               GCATTT ACA AAACGC               TTTTGAAACTTTAAA  55 387
        flaG  339655 ..  339667 +  -4.9  -3.55447   TAGAGGTGATTCTTT                GATAA TCC TTATC                TTCTGTAATGACTAA  56 293
        ilvC NONE
        minD NONE
        minE NONE
     jhp0316 NONE
     jhp0317  344659 ..  344669 +    -4  -3.44229   AAAAGGTTTTGGTCA                 TCAA TAT TTGA                 TTATAATAATAAAGT  51 132
     jhp0318  345658 ..  345668 +  -2.6  -3.73042   AAATACCCCTTATTC                 TTTT AAG AAAA                 TATTTTACTAGAGAG  48 117
     jhp0319 NONE
     jhp0320  346913 ..  346927 +  -4.2  -3.17901   AGCATGAGGGTTGGG               GCGTTA TTT TCACGC               TTCAATTGAAGGTAT  48 305
     jhp0324 NONE
        fliF NONE
        fliG NONE
        fliH NONE
         dxs NONE
        lepA NONE
     jhp0330 NONE
     jhp0331 NONE
     jhp0332  360361 ..  360378 +  -5.5  -2.93348   TTGTAGCGAGTTTGT             TGATCGC TTCA GCGTTCA              TGTCATCTTGATGGG  53 76
        pyrB  372755 ..  372765 +    -4   -2.7264   ATTTTTGCTATTAGA                 TTGA TTA TCAA                 ATTTAAAAACGCTTT  46 22
     jhp0342 NONE
        msbA NONE
     jhp0344 NONE
     jhp0345 NONE
     jhp0346  378723 ..  378746 +  -3.2  -3.16603   TTTTCTAAGTTGGTG          TCTTGATGTT TGGG AATATCAAGC           TCATTTTGATATAAT  45 80
     jhp0347  379379 ..  379391 +  -3.5  -2.93708   AAAATATATTACAAT                TATTT AAA AAATA                CTATTTTTACAAAAA  45 47
        nixA  380754 ..  380767 +  -3.1  -5.00884   TCTTCCAAACCCATG               CTCTT ATTC AGGAG                TTTTTTACAAGCGAT  72 369
     jhp0350  382387 ..  382406 +  -2.9   -4.4261   GGTGAAATTTGTGTA            GG-AATGG TAAAT CCATTGCC            TTTTAATATTCAAGG  60 25
     jhp0359  391095 ..  391107 +  -7.7  -2.88945   CCACTCGGACATCTC                CCCTT AAA AAGGG                CTTATTATAACTAAG  66 126
     jhp0368 NONE
     jhp0369  398170 ..  398181 +    -3  -4.30987   TAATATTTATTATAT                TAGT TACA ACTA                 TTTATTGTAAAGGCT  57 4
     jhp0370 NONE
     jhp0371 NONE
        minC NONE
        lpxC  401929 ..  401943 +  -2.8  -3.39529   TAAAGAGTTTGCGTT               GCAAAA GGC TTTCGC               TTAATCTTGAATTAG  46 7
     jhp0374 NONE
        thrB NONE
     jhp0376  403633 ..  403650 +  -2.7  -2.70525   GATTAAGGAGAGAAG             CATAGCA TGAG TGATATG              GTTGATTTAAAAAAA  40 16
        infB NONE
        rbfA NONE
     jhp0379  407353 ..  407363 +  -4.6  -3.10732   TAAATAGGGTATTAG                 CCCT AAG GGGG                 TATTAGCGTTAATAT  50 122
     jhp0380  408647 ..  408672 +  -7.5  -2.73474   CAATCTTAAGCGGTG         CCAACCAAACC ATAA GGAATGGTTGG          ATTGTAATTATACAA  65 143
     jhp0381  409875 ..  409892 +  -2.7    -4.371   AAACGCTGGCAAGAT             TTTAAGC TTAT GCTGAAA              TTTTAGTGTAGTGGC  58 347
        rpsO  414027 ..  414041 +  -2.8  -3.07685   CTAGGCATTAAAGAC               AGATAG TTT CTATCG               CTTTTAGGGGATTTT  43 20
     jhp0385  415375 ..  415393 +  -3.1  -3.10611   TATCATCAAAGGGCT             TAACGCT AGTCA AGCGGTA             GTTTCTTGCGGTGCG  45 23
        aroD NONE
        pepQ NONE
        folK NONE
        flhF NONE
     jhp0390 NONE
        fliA NONE
        fliM NONE
     jhp0394 NONE
     jhp0395 NONE
     jhp0396 NONE
     jhp0401  428614 ..  428632 +  -2.5   -5.0538   AATCAGGTCTTTGGG             GTTTTTT AGGGA AAAAAGC             TTTTTTAAACTCAGG  70 301
        modA NONE
        modB  459521 ..  459543 +  -5.6  -2.71791   AAATAAAAAACAAAG           CTCGTTTTTA TGA TAAAAGCGCG           GTTTAAAAAACGCCT  52 13
        modC  460447 ..  460459 +  -4.9  -3.55525   AGAGCCAATCTTTTA                GTTTT TCA AAAAC                TCTTCTATTCTTTTG  56 145
     jhp0429 NONE
     jhp0430 NONE
     jhp0431  465524 ..  465540 +  -3.1  -2.76885   GCCATTTGGGGCTAT              TATAATA TTG TGTTATA              CTTCTAATTTCAATT  42 21
     jhp0432 NONE
     jhp0433 NONE
     jhp0434  468988 ..  469000 +  -2.7  -2.66272   CTTTAAGTTTTACTC                CATTT AAA AAGTG                TGGGTTTAGATGAAA  40 165
     jhp0435  470239 ..  470253 +  -3.6   -4.2349   AATTTTTAGCGCTAT               CAATAG TAT TTATTG               TTTTAAATATAACGG  58 179
     jhp0436  471296 ..  471309 +  -5.3  -3.36054   TTTGATTCGCAAACA               CCAAA TACA TTTGG                TATTCTATGGGTTTA  54 491
     jhp0438  473874 ..  473889 +  -3.2  -3.70446   ATCAGTTATAGTTTC              TAAGGG AGTT CCCCTA               TTCTCTTAGATATGC  50 23
     jhp0439  475773 ..  475783 +  -2.4  -3.63805   CTAAACGAAGCCACC                 GCAG GCA CAGC                 TTTAAAGTATCACCT  48 453
     jhp0440 NONE
     jhp0441  479360 ..  479388 +  -5.5  -4.79955   CCCTTTACTATTGAT        TGTAAAAAATGTT TTT AGCATTTTTTAGA        TTTTATTATCCATAT  74 173
        mraY NONE
        murD  484336 ..  484346 +    -4  -4.11484   AAGGGGTGAAAAATT                 CAAA GCG TTTG                 TTTTAAAAGATTAAA  58 1
     jhp0449 NONE
     jhp0450  487916 ..  487931 +  -3.3  -4.53036   TAAGTGAAATAAGGA              TGCTT GATGAA AAGCA               TTTTGCTCTTTATGA  61 34
        pldA  488980 ..  488999 +    -5   -4.5265   GGTAGGAATACGCTT            GAACCCTT AAAA AAGCGTTC             TTTTATGCTATAATT  67 16
        dnaN NONE
        gyrB NONE
     jhp0454 NONE
     jhp0455 NONE
     jhp0456 NONE
     jhp0457  496356 ..  496369 +  -2.5  -3.09518   AAGTTTAAAAATGTT               TAAAA GGAA TTTTA                TGTTAAGGCTTTTGA  43 23
     jhp0458 NONE
        glcD NONE
        dapB  499943 ..  499968 +  -6.9  -4.44819   TTATAATGGAATACC         GCCCTTTGTTA GCCT TATTAAAGGGC          TTTTACTATATTATA  78 76
     jhp0462 NONE
        rplI NONE
        hslV NONE
        hslU NONE
         era NONE
     jhp0467  509629 ..  509639 +    -4  -4.15788   GTAAATTCCGCAAGG                 TTTG ATC CAAA                 TTTGTTAGCAAAATT  61 438
        orf6 NONE
        orf7 NONE
        orf8 NONE
        orf9  513716 ..  513732 +  -2.4  -3.24694   ATTTGCATCATTATC              TTTTAA TCTTT TTAAAA              TATATTGTGATTCTT  44 135
       orf18 NONE
        cagT  529609 ..  529619 +    -4  -4.78572   CCAAGACAAATATTT                 TTCA AAC TGAA                 TTTTGTTAGTTACAC  68 179
        cagM NONE
        cagN  534840 ..  534863 +  -4.6  -3.35613   ATGTTGCTCTGATAT          GCCTTTAGAG AAGT TTCTAAACGC           TCTCTTATATTTTGT  52 336
        cagA  547141 ..  547161 + -15.5  -5.15969   AAAACGCAAAAACCA            CCCCTTGCT AAA AGCAAGGGG            TTTTTTAACTTAAAA 100 58
        rpmE  550524 ..  550542 +  -6.8  -3.67368   TTTGAAGTAACTTTT             TAAAAAGC GTG GCTTTTTG             TGTTGTATTTTTTGC  67 31
     jhp0499 NONE
     jhp0500 NONE
     jhp0501 NONE
     jhp0502  553901 ..  553925 +  -8.7  -3.36785   TTTTGATGCGATGCC          TTAAGTAGGGG TAA CCCTTATTTAA          TTGATTGGAATATGA  74 22
     jhp0511  560416 ..  560432 + -10.9   -3.6707   ATTGTGATTCTTCTA              GTAGGCT TTA AGCCTAC              TTTAAGGTATTCGCT  89 15
     jhp0514  563312 ..  563332 +  -2.5  -2.81559   AGAACGCTTAAAAAT            TAAGCCAAT GGA GTGGGCTTG            CTTTGAAATTATAAT  42 142
     jhp0535  583724 ..  583734 +  -2.6  -2.55019   TTTAAAAAACATTAA                 TATT TCT AATA                 ATCATTTTTAAAATT  40 4
        oorD NONE
        oorA NONE
        oorB NONE
        oorC  586768 ..  586795 +    -2  -5.31519   CTTTAGAAGCTTTGA        AAAAATAAGGGG GTAA CTCCTTATCTTA         TTTTTCTTTAGCTAT  68 18
     jhp0540  588746 ..  588760 +  -2.9  -6.08342   ACTCTCTCTCAAAAG               TTATC CACTA GATAA               TTTTTTTATTTATTA  85 107
     jhp0541 NONE
     jhp0542  590686 ..  590699 +  -6.7  -3.85698   AGCGATTTAGCTTGT               TTGGG CAAA CCCAA                TTTGTAGCAAGAAGC  69 242
     jhp0543  591827 ..  591843 +  -6.5  -2.94161   TATTGTTGTTAGAAG              TCCCGGT TTT ACCGGCA              ATTTCTAAACCTTTA  56 336
        flaA  599511 ..  599531 + -11.9  -4.40221   AGGTGTTTGTATGGG            GCTAACGCT TTA AGCGTTGGC            TTTTCGCTTTAATTT 100 50
     jhp0549 NONE
     jhp0550  600864 ..  600876 +  -3.5  -3.41359   ATGACTTTACGAGAT                TTTTA GGG TAAAA                TATTCATTTTAGAAA  50 15
        hemE NONE
     jhp0552 NONE
     jhp0553 NONE
     jhp0554 NONE
     jhp0555 NONE
     jhp0556  617539 ..  617550 +  -7.2  -5.03145   GCGTTTTAAAAGGTG                GGGG CTTA CCCC                 TTTTTTGAGCCATTA  88 32
      cheV_2  621833 ..  621849 +  -2.3  -4.54727   TTAAAAAAACGCTTT              CATAAAT TTA ATTTTTG              TTTTAATTTAAAGGG  59 21
        aspS NONE
         adk NONE
     jhp0562 NONE
     jhp0563  626594 ..  626606 +  -2.7  -4.89477   GAGCGGGCTTTATGT                TAGAA TAA TTCTG                TTTTATTATTCAAAG  63 44
         ppa  627363 ..  627376 +  -4.5  -5.06103   CGTCGCTAAAGCTCA               CCACT TTAG GGTGG                TTTTTTAAAAATTCT  76 236
     jhp0569 NONE
        dapD NONE
     jhp0571  635967 ..  635980 +  -5.3  -5.53079   AAGAGGTTAGCGTTT               GCTTT GCGC AAAGC                TTTTTTATATCTTTT  87 101
     jhp0572  638177 ..  638189 +  -7.7  -4.19746   CCCCAAAAAATGAGG                GGGTT AAA AACCC                TTATTTTAAAATCAC  80 47
        hyaA NONE
        hyaB NONE
        hyaC NONE
        hyaD  643045 ..  643056 +  -2.2    -4.788   TTGTATCGCTGAACT                CTCT TATA AGGG                 TTTTTGAATTGGTTT  62 7
     jhp0578  644757 ..  644767 +    -4  -4.98758   TGTTTTTAGCGAGTT                 GTTT ATA AAAC                 TTTTTATCGCTTTTT  71 179
     jhp0581  646944 ..  646964 +  -4.8  -5.66684   TATTTTTTACAGCAT           GGC-TTGAA ACTC TTCAAAGCC            TTTTTTTCTCAGTTG  85 273
        pcnB NONE
     jhp0584 NONE
     jhp0585 NONE
     jhp0586  651244 ..  651260 +  -4.5  -2.80091   AAAATCATTTTCTTT              CATAAAG GGT TTTTATG              CTTCGTTTTGCGCCT  49 336
        gltX NONE
     jhp0589 NONE
     jhp0590 NONE
        galU NONE
     jhp0592 NONE
        murA NONE
        aspA NONE
     jhp0595  659515 ..  659529 +  -2.8  -4.09243   CGTGATAGATCGTGT               CGTTTT CTA AAATCG               TTTTAAAAAAATCTA  55 375
     jhp0599 NONE
     jhp0600 NONE
     jhp0601 NONE
     jhp0602 NONE
        gatB NONE
     jhp0604 NONE
     jhp0605 NONE
        rnhA NONE
        rncS NONE
        aroC NONE
     jhp0609 NONE
      hemN_1 NONE
        glpC NONE
     jhp0612 NONE
     jhp0613  682505 ..  682538 +  -3.3  -4.52949   CCAAACCGCCAAAAC     CCCCTAGAAAATTTAA AAT TTTAAGTTT-TAGGGG     TGTTTTTTTTAAGAA  61 155
     jhp0614  683455 ..  683480 + -12.1  -4.42386   AAAACGCTTGTTTTT         CTCTAATTGAA GTTT TTCAATTAGAG          TTTTCTCCATAGACC 100 44
        aspB NONE
     jhp0616 NONE
     jhp0617  687080 ..  687098 +  -2.4  -5.46706   GGGTTATTAATGAGC             TTTGCGAT TTC ATCGTAAC             TTTTTGTTTTGCCAT  76 294
        fliP  695064 ..  695089 +  -9.2  -2.71001   TTAATATTAAAAACA         TTCAAGCTAT AAAAGG ATAGCTTGAA          ATTAATTTAAAACTC  72 37
     jhp0628 NONE
     jhp0629 NONE
     jhp0630  703001 ..  703030 +  -4.3  -3.60296   AATATACTCCCGATA       CACTT-GCCAGTTA GTA TCACTGGCTAAGAG       TTTAGGATACACCTC  54 350
     jhp0639 NONE
        dgkA NONE
        gyrA NONE
     jhp0642 NONE
     jhp0643  718920 ..  718931 +    -3  -4.91511   TCAAAACACCCTCTC                CTTA AAAA TAAG                 TTTTTATAATAAAGT  65 73
        hopE  723376 ..  723400 +  -5.1  -4.59424   AAGGGTATCTTTAAG          CCCTTTTTA GTCTTTA TGAAAAGGG          TTTTAGTTTGAGTTT  69 45
        mraW NONE
     jhp0647  724873 ..  724893 +  -5.4  -3.21593   AAACTAAATATAAAA            GAGCTTGC GTCAA GCAAGGTC            TCTTATAAAGCGCTC  56 79
     jhp0648  726182 ..  726199 +    -2  -4.59853   TATTGATATAAAGAA             GTGCGCT AAATA AG-GCAC             TTTTTAGAAAATTAA  59 13
     jhp0649  728524 ..  728534 +    -4  -3.11701   TTTTTCAATCTTGCG                 TGAT CGA ATCA                 ATATTTTTTAATAAG  48 148
     jhp0650 NONE
     jhp0651  731011 ..  731028 +  -4.1  -4.78237   TTTTCTTTTAAATAA             TCGCTAT CCTT AAAGCGA              TTTTCTTCTAAACTG  69 521
     jhp0657 NONE
     jhp0658  736577 ..  736615 +  -9.6  -2.80017   CTTCAAACCCTTTAA   GCAGAAATCCTAAACGCT TTG AGCGTTTGGGATAAATGC   GTTCTGTTAAGCGTT  75 72
    15611726  738770 ..  738788 +  -7.4  -3.54741   TATTAATGGTTTAAA             CCCTCTTT TTT AAGGGGGG             TTTAGAAAAATCGTC  68 35
        ansB  741299 ..  741336 + -10.1    -5.098   TATTAAACGATTCTA   TTAGATCACCCAATTAT CAAA GTAATTGGGTGATTTGG    TTTATTTTGTTTTTG 100 35
        pgpA NONE
         ddl NONE
     jhp0676 NONE
        murF NONE
     jhp0678 NONE
        prsA NONE
     jhp0682 NONE
     jhp0683  764773 ..  764797 +  -2.1  -2.75708   GTGCGTTTGTTTTTA          GAGCGCTAAAA GGG TTTTAATGCCC          CATTTTTTAGCCAAG  40 17
     jhp0684 NONE
     jhp0685 NONE
     jhp0686 NONE
     jhp0687  768629 ..  768641 +  -4.9  -2.94422   ATCGCGCGCAATTAA                GATTT AAC AAATC                GTCTTTTTGCCGATA  51 26
     jhp0688 NONE
        fliD NONE
        fliS NONE
     jhp0691  771789 ..  771800 +    -3   -3.3244   AAGGCTAAGCAAATC                CAAA AATT TTTG                 TCTTAGATTTTTTAA  46 8
     jhp0692 NONE
     jhp0693 NONE
     jhp0694  773617 ..  773641 + -11.6  -3.72037   CATGGTAGATGCAAT          TTTTTGCGCT AAACA AGCGCAAAAA          TTCTATCATTTTTGC  93 82
     jhp0695  775014 ..  775025 +    -3  -3.66654   AATCTATCAAGTTAA                GAAA ATTT TTTC                 TTTAGCCTTACCCTC  50 39
     jhp0696  776337 ..  776350 +  -5.3  -4.37092   GCTTGAGCGTAGCGG               TCGTT TTGA AACGA                TTTTCTCGCACCACT  69 46
     jhp0699  779132 ..  779142 +  -2.6  -5.00884   TTTAAAGGACTGAAT                 TTAA TGT TTAA                 TTTTTTCAAAAAAAT  66 28
        ftsY  780071 ..  780087 +  -3.7   -3.9716   TTTTTAAAATCTACC              GCTTG TTTTTTT CAAGC              TCTTTTATTAGATTA  56 80
        mobA NONE
      flhB_1  786084 ..  786097 +  -2.4  -3.21218   AAATGTTCATAGAGG               GCAA GAAAGA TTGC                TTCATGCTAGCCCCT  43 458
        acnB  797035 ..  797056 + -10.3  -3.71873   TAGTTTTGTTTTCAT           TAAAAGGGA ATGA TCCCTTTTA            TTTGGCTATGACTGA  87 38
     jhp0717  797498 ..  797512 +  -8.6  -4.12942   GGTTTTGGCTCTGTA               TCCCTA TAA TAGGGA               TTTTACAGGGTTTGA  82 154
     jhp0718 NONE
     jhp0719  800444 ..  800468 + -10.1   -4.4715   GTTTGGTAGAATTGA          GCCATTGTTTT TGG AAATCAATGGC          TTTTCTCAATTCGGC  93 55
     jhp0721  801791 ..  801804 +  -5.2  -3.71649   TCATAAACCCATAAA               GCCC AATTAG GGGC                TTTAGCCTTTAAAAC  58 398
        secA  804713 ..  804735 +    -2  -3.63435   AAGCGGGCCTAAAAA           GGGCTTATTT GCC AAATAGATCC           TTAATCTTTTTCCTT  47 7
     jhp0724  806081 ..  806093 +  -4.9  -3.92075   TTAACGCACGACTTA                GTTAA GAA TTAAC                TTTGTAAGTCGGACT  60 153
     jhp0725  807750 ..  807760 +  -6.8  -4.15044   CCCTTTAAATAACAA                 CCCT TTA AGGG                 TTTGTTAAAACGCCC  71 44
     jhp0742  823373 ..  823393 +  -5.3  -3.96618   ACTCACATACGCTGT            GATGCTCCT GGG AGGCGCAGC            TTCTTTCCCGTTAGG  63 63
     jhp0749 NONE
        moeB NONE
        motA NONE
        motB NONE
     jhp0753  832841 ..  832852 +    -3  -2.64099   AAAACCTTTTTATAT                CAAA TAAG TTTG                 GTTATAATGCCAAAC  42 121
     jhp0754  833516 ..  833528 +  -3.4   -2.8005   CTGCAACTTGGACGA                GTAG TTTTT CTAC                CTTTGGCATCTGTTT  45 197
     jhp0757 NONE
     jhp0758  837341 ..  837362 +  -2.9  -3.02263   CTTTATAGCCGCAAG           CTTGAATCG TTAT CGCTACAAG            TATTAAAAAGCATGT  45 151
     jhp0759 NONE
        uvrC NONE
         hom NONE
     jhp0762  841254 ..  841274 +  -4.1  -2.80479   GAAAATATCACTTTT            TAGATTTTT ATC AAAAATCAA            TGCGTTTTCATTAAC  47 23
        trxA NONE
      trxB_1  842616 ..  842644 +  -7.5  -3.97636   CACCATTAAATCAGG        CTTATAGCCCTAG ATT TTAGGGTTATGGG        TTTCTCGCTTCAAAT  77 32
     jhp0765  843975 ..  843999 + -13.1  -3.66356   TTAAAAGAATGAAGA          GCATTAGAAAA CTA TTTTCTAATGC          TTTAAAATTAAGACT 100 203
     jhp0773  852176 ..  852196 + -10.5  -4.15453   GCTCAATCAGCTAGG            CTAAGCGAT TGA ATCGCTTGG            TTTTGGCATCCATTA  95 113
     jhp0774  852528 ..  852556 +  -3.9  -5.26918   AGTCTGATCCACTCA        GCAAGGGGCTT ATCAATA AAGTTTCTTGC        TTTTTTATAAAATGT  74 40
     jhp0775 NONE
     jhp0776 NONE
     jhp0777 NONE
     jhp0778 NONE
         dfp NONE
     jhp0780  859298 ..  859327 +  -6.5  -5.08011   TCTTTTTTACTTTAA       TCCATGCGGAATT TTAG AATTCCTCATGCA        TTTTTTAAAAGTTTT  82 112
     jhp0787  867907 ..  867917 +  -6.8  -5.07567   ACGCCCTTATAAAGC                 CGCT TAA AGCG                 TTTTTTAAAATCTCA  85 19
        guaC  871845 ..  871858 +  -3.8  -4.28548   CCCCCCATCACGCCC               CGCT AAACTA AGCG                TTTTCATCCCTAAAT  61 196
        phnA  885863 ..  885876 +  -3.9  -3.87318   ATCGTATAGGACACT               CTTTT TTCA AAAAG                TTTGCTCTCGTAATT  56 405
      frpB_1  891210 ..  891233 +    -3   -5.1925   CACTTGCTCTTTAGC          GGCTTTCCCG TTAC CGGTAAGGGC           TTTTTTGACTTGTAA  75 152
     jhp0812  892422 ..  892433 +  -5.8  -4.27742   GGGCTTTAAACTAAA                CCCT AAAA AGGG                 TTATTTCATTTTTAT  69 27
     jhp0817 NONE
        cysS  899901 ..  899927 + -10.3  -3.22298   TAAAAGTTTAACATT         GGTTGTGGATA CTACA TATTCACAACC         TTAATCGTAAATGCA  83 202
        vacA  904224 ..  904234 +  -3.2  -4.26076   ACGGGTAGCCAAAAT                 GCTT CCA AGGC                 TTTTCGTCAGCATAA  59 372
     jhp0824  908918 ..  908937 +  -7.8  -2.50816   TATCTAGTGAAACCA            CCCCTTGC TAAA GCAAGGAG             CTTCCTAACTAAAGC  64 503
        tnpA  910609 ..  910628 +  -9.2  -4.78107   GATATGCACTTACAT            CTCCGCCC TAAA GGACGGAG             TTTTTCGTGCTAGTG  93 118
     jhp0842  923561 ..  923577 +  -2.2  -4.10453   AAACGAGCATGCAAA              TCACTC TTTAT GCGTGA              TTTTAAGCGAGTTTG  52 9
     jhp0843 NONE
     jhp0844  926554 ..  926564 +  -5.4   -3.4331   TGAAATAAGGAGTGT                 GGTA AAA TACC                 CTTTTTAATAAGGAT  58 46
     jhp0845 NONE
     jhp0846 NONE
     jhp0847  930707 ..  930736 +  -7.9    -4.371   CTAGCAACCATAGAT       TTTAGACTCTAGC TTGC GCTAGAGCCAAAA        TTTTAGTATAATGGC  82 372
        hopC NONE
        hopB  934698 ..  934720 + -10.7  -3.63968   GCCTTCTAAAAAAGC           TCAAAGCCT TTTAT AGGCTTTGA           TTTAACCCTTTAAAC  87 32
       gap_1 NONE
     jhp0856  952899 ..  952923 +  -2.9  -3.14564   TTTTTAATGGTATTA          TTAAACTTGTT TTT AACAAGCCTAA          TTCATAGCAGGATCA  45 34
     jhp0857  954365 ..  954380 +  -3.2  -4.94672   TAACACTTTTATTAA              ACGCTT CATT AAGCGC               TTTTTCATATTATTT  67 347
        recR NONE
     jhp0860 NONE
        htpX NONE
      folE_1  957388 ..  957404 +  -2.2    -3.445   ACACGAGAATACATG              GCCG ATAGCGGGG CGGC              GTTTTTAATGCATGA  46 70
        folE NONE
        ispA NONE
        surE NONE
     jhp0866 NONE
     jhp0867 NONE
     jhp0868  961903 ..  961915 +  -3.5   -2.9302   TACAAGGCGTTATTA                TTTTA AGC TAAAA                ATTGTTATCATTACG  45 49
     jhp0869  962476 ..  962490 +  -2.1  -3.13773   CGCATCCATTTGACA              CA-CGC CCAA GCGATG               ATTTTACCTATCAAA  42 45
     jhp0870  964746 ..  964765 +  -7.8  -3.16534   TCTCATTGCGATGCG            CCCCATAG GGAT CTAGGGGG             GTTTTAATGAGGTTG  67 83
     jhp0880  976821 ..  976843 +  -5.1  -5.14563   AAATCGTAACGCTTT           TTAAAAAAA TACAT TTTTTTTAA           TTTTTTAATCAACCA  79 211
     jhp0881  977352 ..  977389 +  -6.7  -4.39696   CATTCTTTAATACCC   TTT-TGTCTTTTAAAATA TCA TCTTTTAAAAGACACAAA   TTTGTTCCTTTAGCC  78 55
     jhp0885 NONE
     jhp0886  981893 ..  981906 +  -5.3   -3.7795   ACCCAAGCAGGAGCA               TCAGA TAAT TCTGA                TTTCATGCCCTTTAA  58 464
     jhp0907 NONE
         pgm NONE
        gatC 1006375 .. 1006391 +  -2.3  -5.26119   ACTCGCTCAAAGCCT              TGTTTTT TTC AATAACA              TTTTCTTTTTCAAAA  73 427
     jhp0911 NONE
        ftsA 1010461 .. 1010473 +  -4.9  -4.16943   AAACCTCTTGGATAA                GATTT CTA AAATC                TTTTAGGATATAGCG  64 7
        ftsZ 1011767 .. 1011777 +  -3.2  -3.76781   CCAACAAGATTGATT                 GCAG ATC TTGC                 TTTCCTCCCCTATTT  52 28
     virB4_2 1016453 .. 1016471 +  -2.5  -3.74345   TGAAACTAAAGACTA             CATTATG CATCC TATAATG             TTTGCCTATATCGCT  48 9
     virB4_3 NONE
      topA_2 1018219 .. 1018232 +  -3.1  -3.88603   GAAAGATGAAGAAGA               GATTG AAAG CGATC                TTGATTTTTCTAGCT  52 51
     jhp0920 NONE
     jhp0921 NONE
    jhp0922m NONE
     jhp0924 1022330 .. 1022350 +  -2.5   -2.7898   TTTGATAAAATTCTA            GTTGCTCTT TAA AAGAGAGGC            TGCTTAACTCTTGCA  42 51
     jhp0927 NONE
     jhp0928 NONE
     jhp0929 1032522 .. 1032536 +  -7.8  -3.79906   TAAATGGCATTAAGT               GGCGTG ATT TACGCC               TTATTATGCGAGTAG  74 70
     jhp0930 NONE
      topA_3 NONE
     jhp0932 NONE
     jhp0933 1036318 .. 1036337 +  -3.6  -4.31946   CTTTAAAACATTGTT            GCAATTTT TTAG AAAATGGC             TCTTTTTCTTTGTCA  62 139
     jhp0936 NONE
     jhp0937 NONE
     jhp0938 1041315 .. 1041326 +    -3  -3.76373   TATGAATGGGATATT                TAGA ACCA TCTA                 TTTCCATATTACAGC  50 200
     jhp0940 1043480 .. 1043490 +  -2.6  -4.69464   AGCAACAATAATCTA                 TAAT TAC ATTA                 TTTTTAGAATATTTT  60 138
     jhp0942 1047851 .. 1047881 +  -7.7  -4.20868   AATGTTCTTTATAAA       GAATATACCCTTT GATTA AAGGGGTTTATTC       TTGTTCTTTTCACAA  80 65
     jhp0944 NONE
     jhp0945 NONE
     jhp0946 NONE
     jhp0947 1053572 .. 1053588 +  -5.3  -3.34517   AAATTAGTCAAATTT              TAAAAAA GGA TTTTTTA              TGTTTAAAAGCAGAT  56 60
     jhp0948 NONE
     jhp0949 1055154 .. 1055168 +  -2.2   -2.8458   TTTTAGGGCAATTTT               TGAAAA TTA TTTTTA               GTTATAATTTTTCAA  41 49
     jhp0950 1055891 .. 1055908 +    -7   -3.1355   TAGTTTGTGAAAAGG             TGGGCT TCGGTT AGCCCA              TTGAATGTAGATGCA  62 31
     jhp0952 1061472 .. 1061521 +  -5.9  -3.05384   AACATTTTCAAACCA TTTGATTCCATAAGCCCCATT TTTCAATC AGTGGGGCTTACAGAGTTAAA TTCAATACAAGGAGA  53 231
     jhp0954 1061983 .. 1062011 +  -6.7  -2.71745   AAAAGAAAAAGTTAA        AGGATTGTGGGTT TTT AACCCATAAACCC        ATTCATTATTAAGAA  59 26
     jhp0955 NONE
     jhp0956 NONE
     jhp0957 NONE
     jhp0958 1064153 .. 1064166 +  -2.3  -2.78679   AGCGAAAAAGGACAA               CGAAG CCAC CTACG                CTTTCAATAGCGACA  40 2
     jhp0959 1064922 .. 1064940 + -10.3  -3.26783   TTAGAAAACTAACCG             CCCCCAA CTCTT TTGGGGG             TCTCCTTTTTTAATC  83 29
     jhp0960 NONE
     jhp0961 1065508 .. 1065532 +  -4.3  -4.81249   CAAACAATATAAAAA          CCCAACAAAAA GCG TTTTTAGTGGG          TTTTTGCGTTTAAGA  70 65
         cfa 1074454 .. 1074464 +  -2.4  -3.10134   GCAAAGCGCTATCGG                 CCCC ATT GGCG                 ATTTTAGGGTGGTTT  43 352
        pheS NONE
        pheT NONE
        aroA NONE
        lytB NONE
        rpsA NONE
     jhp0983 NONE
        serA NONE
     jhp0985 NONE
     jhp0986 NONE
     jhp0987 NONE
      cheV_3 1098780 .. 1098793 +  -2.5  -3.34787   ACAAGAATGCGTAAT               TTTTA TTGA TAAAA                TTGTAAAATACTCTT  44 27
        cheA NONE
        cheW 1101959 .. 1101969 +    -4  -5.02074   TTATTTTTTAGTTTT                 TGTT GCT AACA                 TTTTTTAACAAGTGG  70 208
        sodF 1103414 .. 1103441 +   -10  -4.64763   AGCGTTATTTTGATA        GGGTGGTTTAAA GGTT TTTAAACCACGC         TTCTTTTTTGAATGA  93 40
     jhp0993 1104433 .. 1104449 +  -8.7  -4.93177   TTTGAGAGGCTTCTA              GGCTCAA TTG TTGGGCC              TTTTCTTCGTTTTTA  90 274
     jhp0997 1107895 .. 1107905 +  -2.4  -3.34013   TAATGATTTTAGAAA                 CCCC TAA GCGG                 TTAGTTGGGGCGCTG  45 435
     jhp0999 NONE
        hemG NONE
        gdhA 1112229 .. 1112243 +  -2.8  -4.09243   CGTGATAGATCGTGT               CGTTTT CTA AAATCG               TTTTAAAAAAATCTA  55 326
     jhp1006 1118313 .. 1118324 +  -4.4  -3.35996   TCATCGTGTTAATGG                GCAT TTGA ATGC                 GTTTTGTCTATCACC  52 18
     jhp1007 NONE
        accB NONE
        accC NONE
     jhp1012 NONE
     jhp1013 NONE
     jhp1014 1126347 .. 1126357 +  -5.4  -2.52795   CACCCCATCTCGCTT                 GCAA GAC TTGC                 TCGCTTGAAAAAGTT  51 7
     jhp1015 NONE
        nrdB NONE
         pcm NONE
     jhp1018 1130518 .. 1130532 +  -2.1  -3.09908   AAAATTCATTTTAAA               GCGTT ATTAA AATGC               GTTGTTTTAAAGCCA  42 16
        truA 1131643 .. 1131656 +  -6.7   -3.1582   TCCTTTTCCCCACCG               CGCAT TCGC ATGCG                ATTTTGATCAAATGC  60 411
     jhp1022 NONE
     jhp1023 1135778 .. 1135788 +    -4  -4.57474   CGCCTAATTTACAGC                 CTTT TTT AAAG                 TTTTCTATGGCTTGC  66 298
         zwf NONE
     jhp1028 NONE
         glk NONE
     jhp1030 1143659 .. 1143672 +  -3.1  -4.84761   TAAGCGGCAATGCCA               TGGTA GTAA TGCCA                TTTTTCTCCACCTAT  70 299
     jhp1033 1147568 .. 1147582 +  -2.9  -3.68506   TTTCACAAGCAATTG               GAAAA GCGAA TTTTC               TTTGCCTAAATATTG  50 206
        porG NONE
        porD NONE
        porA NONE
        porB 1151525 .. 1151539 +  -4.2  -3.62478   AATCAAGGGGCTTTC               TTGCGC CTT GTGCGA               TTTCCCCCTTGATTC  53 53
        purB 1152935 .. 1152947 +  -3.5  -5.25805   TTGGATAAGGTGCGT                TTTTA GCC TAAAA                TTTTTTGGCTTTGTT  72 33
     jhp1040 1154434 .. 1154454 +  -2.5  -3.98745   CGTTTCTAGCGGCTC            GCCCCAT GGTTTGA ATGAGGC            TTGTTTCGCTCCTTA  55 400
     jhp1072 NONE
     jhp1081 NONE
        murG NONE
     jhp1083 NONE
     jhp1084 NONE
        proC NONE
         fic 1207398 .. 1207415 +  -4.8  -4.66318   TCATCTTCTAAGCTA             TGCCCT AATTTC AGGGCG              TTTTCTTGGGCTAAT  74 274
        fixS NONE
      trxB_2 1210387 .. 1210402 +  -2.6  -2.74501   GAGAGCGATGAAATG              TTGTTT TTAG AAACGA               ATTTGGAGAATTGAT  41 214
         pgi 1213146 .. 1213163 +  -8.5  -4.09243   CTCCATTCAAAATAA             TCCGTTA ATCG TAACGGA              TTTTAGCGCCATATA  82 104
     jhp1094 1215224 .. 1215237 +  -8.1   -5.4505   TCAATGGATTTAAAG               GGGGT TAAA ACCCC                TTTTTTATTCAAGCG 100 463
     jhp1096 NONE
     jhp1097 NONE
     jhp1098 NONE
     jhp1099 1220449 .. 1220485 +  -3.2  -5.08824   TGGCGATGGAATCAA   ACC-GGAAGAAATTATT TTTG AATGATTTCTTCTAGGC    TTTTTTGGCTGAAAG  67 1
     jhp1100 1221180 .. 1221205 +  -4.8  -5.02606   GCTTCATTCTTAAAA         TCTCTTAATC TTTTAT GATTAGGAGG          TTTTCTTATTTACTG  75 53
     jhp1107 NONE
     jhp1108 1232558 .. 1232573 +  -6.2  -5.45652   GCTAAATATTTAGAC              GCTTAA AGCT TTAAGC               TTTTTTGTTGAGCAT  88 20
     jhp1112 1237953 .. 1237963 +  -5.4  -3.35798   GTAGCGTTAAAATCT                 CTAG GAT CTAG                 TTCTAAATAAGCGAT  56 494
        waaF 1242916 .. 1242931 +  -7.6   -5.0538   ATAATATCCAAAAAA              GCGTTT TTAA AAACGC               TTTTTTAGAGTCAAA  89 174
     jhp1129 1262844 .. 1262865 +  -2.3  -4.70266   CGCCTATCATTAGCA           TACGGCT-TG GGT CATAGGCGTA           TTTTTGAATGATATT  64 207
     jhp1134 1266477 .. 1266488 +  -5.8   -3.9534   GTGAGCAATTTACCG                CCCA CTCC TGGG                 TTTCTCGCTGTGCCT  63 339
     jhp1144 NONE
        hemD NONE
     jhp1146 1279783 .. 1279794 +  -5.8  -4.65747   GCGTTAATTAAAAAA                CGCT TTCT AGCG                 TTTTATTAACGCTTG  74 30
     jhp1148 1281263 .. 1281293 +  -6.3  -3.25942   AATAAACTCCCTTAA       TTTTAGTAGCGTT ATTTG GGCGCTATTAAAA       TTAGTCTCAAACCCT  61 36
        mutT NONE
        lysC NONE
     jhp1151 NONE
        holB NONE
        folP 1285476 .. 1285487 +  -5.8  -4.81685   GTTGGTGATAAAAAA                CGCT CAAA AGCG                 TTTTTGATGATTAAT  78 73
     jhp1155 NONE
     jhp1156 1288467 .. 1288483 +  -2.3  -2.71101   TCTACAATCCTATAG              TTTGGTG CGC CATTAAA              TCCATTCTTTAAAAA  40 10
     jhp1157 NONE
        carA 1290360 .. 1290374 +  -5.8  -3.61398   AATAGCATTCTCTCG               CAATAA TTA TTATTG               TTATTGCGACAAAAC  62 146
     jhp1159 1291433 .. 1291458 +  -6.9  -4.69464   AACCTTGTATTTTTG         CTAGAACCTGT TTTT AAAGGTTCTGG          TTTTTCCCCTATTTT  79 46
     jhp1163 1296023 .. 1296050 + -10.8  -2.55505   ATTGCTTGGTTAGAT        TAACGCTTTGAT TTTG ATTAAAGCGTTA         GGTTGTTTTTAACTT  82 99
        secG NONE
         frr NONE
        pyrE NONE
     jhp1179 NONE
     jhp1180 1312779 .. 1312792 +  -2.5   -5.0538   CCTCTCAAGAGATGT               TAAAA TAAT TTTTA                TTTTTTCAGCTAACG  66 18
        nuoA NONE
        nuoB 1313743 .. 1313754 +    -3  -2.82516   TCAAACAAGACGCTC                CTAA AAGG TTAG                 TGTGATGGTAAGAAA  43 9
        nuoC NONE
        nuoD NONE
        nuoE NONE
        nuoF NONE
        nuoG NONE
        nuoH NONE
        nuoI NONE
        nuoJ NONE
        nuoK NONE
        nuoL NONE
        nuoM 1325411 .. 1325427 +  -2.3  -2.63301   CTAAGATAAAAGAGG              TCTCTTA TGT TAATAGA              TAGTCTCCACATCTC  40 6
        nuoN NONE
        pflA NONE
     jhp1196 1330688 .. 1330700 +  -4.1  -3.86283   TTTAAAAATAGAGCT                TGGGA TAA TCTCA                TTTCATATCCCTTGC  56 36
     jhp1197 1331712 .. 1331753 +  -3.8  -4.15249   CGTAGCGACTTGTTC TAAATCTTTACTGCTCGC ATTAGG GCTGGCGATAAAGATTTG  TTTGATTTGGTGTTT  61 508
     jhp1206 1340582 .. 1340611 +  -6.6  -4.82901   GCTCAATAATCGTTT       TGCAAGAGATAGA TATTT TCT-TCTCTTGCG       TTTTTCTAACAGCAC  83 32
     jhp1208 NONE
     jhp1209 NONE
        pnuC NONE
     jhp1211 1344395 .. 1344407 +  -4.1  -2.74244   TAGCAAGTATAGAAA                GATTG ATT CAGTC                TCGCTTTGTGTGGTA  46 105
     jhp1241 1360446 .. 1360464 +  -7.4  -3.26036   TTTGAGAAATACCCA             CCTACCCT AAA AGCGTAGG             ATATTTTTTTATAGA  66 244
     jhp1242 1361285 .. 1361300 +    -4  -3.11303   ATTTGAGCGATTGTT              TCATCG CCCT TGATGA               TGGTTTGTATGTTGG  48 240
     jhp1246 NONE
     jhp1247 NONE
      czcB_2 NONE
      czcA_2 1369505 .. 1369523 +  -4.5  -2.63289   GCCCTACCCAAATAA             CGCACAA AGTCG TTGGGCG             GGTTTTTAGAATTAA  47 250
     jhp1253 1372898 .. 1372911 +  -3.9  -4.88293   TCGCCATCTTTAAAA               TCTTT CGTT AAAGA                TTTGTTTTTAGCCTT  71 251
     jhp1255 1374695 .. 1374720 +  -6.9  -3.38832   GGCGCGTCAATGCCT         TTTAAAGGGTG ATAA CGCCCCTTAAA          TTGAATTTCTTCATA  62 77
      exbB_2 NONE
      exbD_2 NONE
      tonB_2 1377681 .. 1377695 +  -3.6  -4.17048   AAAATTCCATTCATC               GTTTAT AAT ATAAGC               TTCTTTTAAGAAGAA  58 158
     jhp1261 1379835 .. 1379850 +  -6.8  -3.90588   CTAGGCAAGCGCAAA              CCCTCT TTTA AGGGGG               TTTCATTGCAAAATG  69 37
     jhp1284 NONE
     jhp1285 1409399 .. 1409412 +  -6.7  -4.56597   TTAAAAGTTTGGCTT               CGCTT AAAA AAGCG                TTTTTCAACACCGCG  79 122
     jhp1292 NONE
         lon 1418033 .. 1418046 +  -2.3   -2.9313   TTGCTTTGAAATTTG               GCATG AAAG CAGGC                ATTATTGGTTTAGGG  41 32
        tyrA 1419227 .. 1419252 +  -2.6  -4.83615   AAACCAGTTTTAAGC         CGTTTAGGGA TTTGAT TCCTTAAACC          TTTTTATCCAAAATA  63 390
        bioB NONE
         rbn 1427266 .. 1427280 +  -7.2  -3.28041   TTAACTTTAAATCAT               TGAGAT GGT ATCTCA               TTCGTCATTAAAGTT  66 524
     jhp1300 NONE
     jhp1301 1432460 .. 1432472 +  -6.3  -4.45723   ATACCCTGATTTTGA                GCTTT GAA AAAGC                TTTTGGTGTCTTATT  74 147
     jhp1302 NONE
     jhp1303 NONE
     jhp1304 NONE
     jhp1305 NONE
     jhp1306 1436584 .. 1436597 +  -2.3  -2.78679   AGCGAAAAAGGACAA               CGAAG CCAC CTACG                CTTTCAATAGCGACA  40 2
     jhp1307 1437377 .. 1437389 +  -2.6  -5.25893   TAACTCCCCCCATGT                GGGG TGGCT CTCC                TTTTTTAATCTCTCT  69 38
     jhp1309 1438371 .. 1438387 +  -5.1  -3.78409   TTTAGGGCCTAGCGG              GAGCG GCAAAAG CGCTC              TTTCCATTGAATTGG  60 56
        miaA NONE
     jhp1311 NONE
    15612377 1442281 .. 1442301 +  -9.7  -4.57073   CCCTCTAAAAGCCTG            CCCGCATAA TCG TTAGGCGGG            TTTTTGAAACAGCTC  91 282
     jhp1319 1449584 .. 1449603 +    -5  -5.09259   GATTAAAAATTTAAA            TTCTAGCT CACT GGCTAGGA             TTTTATTTTACAGTA  75 470
        ksgA NONE
     jhp1323 NONE
     jhp1324 NONE
     jhp1325 1455567 .. 1455590 +  -9.6  -4.05788   GTATTAGCCAAAGTT          CCCCTGAGTT GAAA AGCTTAGGGG           TTTCCTTTAAAAAGC  86 291
     jhp1329 1460720 .. 1460741 +  -5.9  -5.42259   TTGCAAGTTTTTACG           CCCTTTTTG TTTG CAAAAAGGC            TTTTTTTAGCGGTGA  86 81
     jhp1330 NONE
     jhp1331 NONE
     jhp1332 1462494 .. 1462508 +  -2.8  -4.48987   TTTTGTTGTTAATTC               TGTTTC AAT GAAGCG               TTTTGGTTATCAAAG  58 29
        ppiA NONE
        csrA NONE
     jhp1336 NONE
     jhp1337 NONE
      exbB_3 NONE
      exbD_3 1468818 .. 1468839 +  -3.1  -2.97857   TTAGTTTTAGTCAAT           TTTTAGC ATTCTTTA GCTAAAA            TCTACTCTTATGTTT  43 37
        rpmH NONE
        rnpA NONE
     jhp1342 NONE
     jhp1343 NONE
     jhp1344 NONE
        thdF NONE
     jhp1346 1476129 .. 1476150 +  -5.7  -5.34365   TGTGCGCTGTTTTAA           GCGTGGGCG TTAT CGCTCGCTC            TTTTTGTTCTTGTAA  86 128
     jhp1354 1485654 .. 1485664 +    -4  -5.46698   TTTTAATCCCTTTAT                 CATT TAG AATG                 TTTTTTGATTTTAGA  77 269
     jhp1360 1490606 .. 1490620 +  -2.8  -3.84648   CTGGATGGATAAAAG               CAAATC ATA GAGTTG               TTTAGTAATATTGCC  53 93
     jhp1385 NONE
     jhp1386 NONE
        murE NONE
         tal 1521183 .. 1521212 +  -4.4  -5.07652   GCAGTTTTTGATTTT       TAAGGGTTTTTT GGATAG AATAAGCCCTTA        TTTTATTTTAAAGGA  73 30
        rplY NONE
         pth NONE
     jhp1391 1523448 .. 1523463 +  -4.6  -2.52795   GTCAAGATAACTCAA              GCTCTC ATTA GGGGGC               TAAATTAAAAAACTT  48 57
     jhp1392 NONE
     jhp1393 1524699 .. 1524714 +  -7.6  -3.92267   AATGACAACCCAAAA              GCTTGA CAAA TCAAGC               TTTCATATATATATA  74 20
     jhp1395 1526719 .. 1526732 +  -6.7  -4.83169   TGATAGACTTTTTGA               GCGTT ATGA AACGC                TTTTTCTAGCAAACT  81 194
     jhp1400 1533307 .. 1533317 +  -4.6  -4.26903   TATTCTGTGGCGTTA                 CCCT TTA GGGG                 TTTTCGTAAAATCAC  63 162
     jhp1402 NONE
        folB NONE
     jhp1404 1536046 .. 1536063 +  -2.7  -3.41988   TCATATTTTCTTAAT             CCTAAAA CAAA TTTAAGG              TATTATTAAATAGAA  46 87
      frpB_3 1538800 .. 1538815 +  -6.2  -4.87318   AGTTCTAAAGTTAAA              GAAATC TTAG GATTTC               TTTTTGAATTTTGAA  80 33
        selA NONE
        nusA 1541498 .. 1541515 +  -3.4  -3.54741   TGTGAAACTTATTGA             GTCCTT AATCAA AAGGGC              TTTAAGAAAATACTA  50 50
     jhp1408 1542373 .. 1542383 +    -4   -4.2558   CACTAACATTACCCT                 CTTT TTG AAAG                 TTTTCCTAGCCAATA  60 185
     jhp1413 NONE
     jhp1414 1555558 .. 1555574 +  -5.3  -3.51032   TTCAATTCTAAAGCT              TTTAAAA ATT TTTTAAA              TTCTACTTCCCAGCT  56 383
     jhp1418 NONE
     jhp1419 NONE
        glmS NONE
     jhp1421 1562851 .. 1562874 +  -9.6  -4.05788   GTATTAGCCAAAGTT          CCCCTGAGTT TAAA AGCTTAGGGG           TTTCCTTTAAAAAGC  86 291
      hsdR_3 NONE
     jhp1425 1571226 .. 1571238 +  -4.9  -3.68619   ACTCTGTGTCTTCCG                TTTTC CCA GAAAA                TTTGGCTCACTTGGA  58 264
         ald 1576469 .. 1576481 +  -4.9  -3.78189   GGGTTTTAAAGGCCG                CTTTA GGG TAAAG                GTTTTTCTTTAGCTT  60 44
     jhp1429 1577806 .. 1577820 +   -10  -4.61482   AATAAACCCCAAAAA               CCCCTA AAT TAGGGG               TTCTTTTTTCCAACA  93 36
     jhp1430 NONE
     jhp1431 1580097 .. 1580113 +  -5.2  -3.65199   TGTTAAACGATTGAT              TTCTTG TTTCC CAAGAA              TTTGACTAGCCACTT  58 432
     jhp1433 NONE
        recN NONE
     jhp1435 NONE
     jhp1436 1584775 .. 1584789 +  -2.2  -4.24204   CAACTAAACCCTACC               TTTTAA ACA TTAAAG               TTTTGAGTGTCAATA  54 101
     jhp1437 1586115 .. 1586127 +  -4.7  -3.66883   TTGTAAGGCTTCATG                CGCGC TTG GGGCG                TTTAGGGTGTCTTCA  58 517
         fbp NONE
     jhp1441 NONE
     jhp1442 NONE
     jhp1443 1590283 .. 1590297 +  -4.2  -5.64274   GCAAAGCCACTTCTT               CAGCGA AAT TCTCTG               TTTTTTTCTCAATGC  85 230
        pcrA NONE
        nhaA NONE
        yajC NONE
        secD NONE
        secF NONE
     jhp1451 NONE
        leuS NONE
     jhp1453 NONE
        folC NONE
     jhp1455 NONE
     jhp1456 NONE
     jhp1457 NONE
         mfd 1609102 .. 1609112 +  -3.2  -4.20806   ATTTCTTTAAAACGG                 CGTT AAA AGCG                 TTTGATTTTAGCCTC  57 20
        petA NONE
        petB 1610980 .. 1611007 +  -3.6  -2.91036   AACAAGGGGGTGTTA        GATGA-AAGAATT TAA AATTCTAATCATC        CTTATTGTGGTGATA  45 21
        petC 1611932 .. 1611943 +  -5.8  -4.26079   TATTTAGGATTTTAT                GGCT ACAA AGCC                 TTTTAAGTGGTTTAA  69 119
      rodA_2 1618902 .. 1618915 +  -6.7  -2.64803   TTTTTTAAAATCAGT               GCCAT AAGA ATGGC                TCAATTTCCGCATCA  59 53
        tsaA 1621963 .. 1621997 + -13.2   -3.4503   TGGTTTGATTCGCTG     TTTAATCAAGAGAAAC TTC GTTTTTCTTGGTTAAA     TCCTTTTCTTTTTAT 100 41
     jhp1472 1623366 .. 1623382 +  -7.3  -3.37935   TTTATTAAAGATAGC              CAAGCTC ATA GAGTTTG              TTGCTCATTTTCACT  68 483
        ribC NONE
      flhB_2 NONE
     jhp1484 NONE
     jhp1485 1633427 .. 1633446 +  -6.6  -2.61264   TGGTGGAATTCAATT            CTTTAAAA ACGC TTTTAAAG             GTTATCGCTCAACAC  59 123
        pdxJ NONE
        pdxA 1637492 .. 1637503 +  -5.8  -4.07789   CCAAGTATTTAATTT                CCCA TTCA TGGG                 TATTTTTATCAATTC  67 113
        ydiE 1639214 .. 1639231 +  -2.8   -3.9461   GATTGATTTTAGGTT             TAAAGT TCTATT ACTTTA              TTATTCTTCAAACCA  51 463
      flgG_2 NONE
     jhp1495 NONE
     jhp1494 1642170 .. 1642191 -  -9.5  -5.56372   AAATTAAAATAAAAA           CTAGATGCA TCCT CGCATCTAG            GTTTCCATTCTATAC 100 60
     jhp1493 1640367 .. 1640379 -  -7.7  -2.73619   AATCACCGCTCAAAG                GGCTT ATG AAGCC                AATTCTAAAAGCATT  61 412
        wecA NONE
     jhp1487 NONE
     jhp1486 NONE
     jhp1481 1629937 .. 1629952 -  -3.2  -3.06815   ACGCTTTCTAACACA              GCCCTA ATTT TAGGGG               AAGTTAAAGAGCGTT  45 19
        dniR NONE
     jhp1479 NONE
     jhp1478 NONE
     jhp1477 1626741 .. 1626758 -  -3.3  -4.31379   ACCAACGCATTAAAA             CCCTCCT TTGA AAGTGGG              GAATTTTTTCTTTTC  58 2
     jhp1476 NONE
     jhp1475 NONE
     jhp1474 NONE
     jhp1473 1622979 .. 1622995 -  -3.7  -3.85947   AAAGCAACGAAAAGA              GCTTG CGTTAAT CAAGC              GATAATTTCTTAAAA  54 385
     jhp1470 1620086 .. 1620100 -   -10  -3.32022   TGTGCGATACATTAA               GGGCTA AAT TAGCCC               TTTTTCAAAAATCAG  82 37
     jhp1469 1618900 .. 1618917 -  -5.5  -3.08032   CTTTTTTTAAAATCA             GTGCCAT AAGA ATGGCTC              AATTTCCGCATCATT  54 5
        flgB NONE
        flgC 1616484 .. 1616498 -  -2.2  -4.56597   GCTCTTTTTTAAAAA               TTTAAC TCT ATTAAA               TATCTTATTCATTTC  59 110
        fliE 1616089 .. 1616100 -  -2.2  -3.33744   CCTCTCTTTAAAAAG                GACC AAGC GATC                 ATTTAAAGAGAAGCC  44 51
     jhp1464 1613923 .. 1613937 -  -2.1   -2.8934   GTTTAAATTATGATA               GCAAA GTTAA TTCGC               ATTCTTTTTTAATTC  41 217
     jhp1463 NONE
     jhp1462 NONE
        rpsB NONE
         tsf 1590224 .. 1590249 -  -9.1   -4.4874   GTTAAAAAGTTAAAA         GAAAACAACCT TTAA AGGTCGTTTCC          TAAAATCTCACTTCA  89 33
         rpe NONE
     jhp1438 1585330 .. 1585352 -  -4.2  -5.72118   AAAAAAGATAAAAAA           GATCTAGAAT ATT ATTCTAAAGC           TTGCGAGTTAAATAA  88 335
     jhp1432 1579475 .. 1579495 -  -4.7  -4.14652   ACGAAAAACACCAAA            GCTTTAAGC CAA GCTTTAAAC            CAAGATTTCAAAGAG  63 231
        rocF 1574039 .. 1574054 -  -6.2  -4.11394   ATTTTAGTCTTAAAA              TCCTTT GTCA AAAGGA               TTTTTGCACTGATTT  68 107
      fecA_3 1570968 .. 1571005 -  -3.4  -4.42806   CCAGCCTCAAAGAAA   CTTATTTGGAGCGCTC TTAAAT GAATGCTCCACATTAG    TGGAATTAGTGGAAC  61 101
      hsdM_3 NONE
     hsdS_3a 1562736 .. 1562762 -  -4.6  -2.91873   ACTACCTTGAAAGGA         TTTATCATGC GAGTCAA ACATGATAAA         AACTCTTGGTTAGTA  49 179
        dnaA 1557763 .. 1557777 -  -2.9  -3.32832   TTGAAAAAGAGTGAA               TGAAA CGCTT TTTCA               TAAGCCTTTTTTCAT  46 37
     jhp1416 1556077 .. 1556093 -  -5.9  -2.62616   TCAGTCGGTAGAGCA              GAAGACT GAA AATCTTC              GTGTCGGTGGTTCGA  55 61
        exoA 1554839 .. 1554850 -  -2.2  -4.64676   TCATTCTCAATAAAA                GAAC GGGC GCTC                 AAGCGAACATGTTCA  61 372
        recG NONE
       mod_2 NONE
       res_2 1547336 .. 1547351 -    -4  -2.71712   GCTTTTCTTTGAAAT              TGTTCC ATGT GAAACA               TTAGAGTAATTGATC  46 50
     jhp1409 1543449 .. 1543474 -  -8.3  -3.92577   TAATTCTTAAAAAGA         GTTG-CCCCCTA GAT TAGGGGGTCATC         CTTAAGTGGGAAATC  77 47
     jhp1401 1533005 .. 1533026 -  -6.5  -2.61602   GCAAGCCATAAGCTA           CACCACCGG CGTG CCAGCGATG            TGTGCGGCTAAAATG  54 179
        gltS NONE
        ribD NONE
     jhp1397 NONE
        fixI 1526258 .. 1526272 -   -10  -3.38609   AAGCGAATACAGGAA               TCGCTC AAA GAGCGA               TCAAAATCATGCCTT  77 300
     jhp1394 1524699 .. 1524714 -  -7.6  -4.33754   AATGACAACCCAAAA              GCTTGA CAAA TCAAGC               TTTCATATATATATA  80 79
     jhp1384 1516211 .. 1516231 -  -3.3  -3.60336   AACATAAAAGATTAA            GCCTAACTT TAA AAATCAAGC            CTTCAAAAACCCTAG  52 37
     jhp1383 NONE
     jhp1382 NONE
     jhp1381 1512253 .. 1512263 -  -3.2  -3.25261   TCTGAACAAAACAAT                 CCCT TTT AAGG                 TTTAATGGTAACCAA  46 20
     jhp1380 NONE
     jhp1379 NONE
     jhp1378 NONE
     jhp1377 1509014 .. 1509025 -  -2.2  -4.57073   GATGGTCTTTAAAAA                GGCT TGAC AACC                 ACTAAGATCACAATA  59 7
        ubiE NONE
     jhp1375 NONE
     jhp1374 NONE
        serS NONE
     jhp1372 NONE
         rep NONE
     jhp1370 NONE
        ubiD NONE
        kdtB 1499665 .. 1499680 -  -3.3  -3.57119   CATACATTTTTTAAA              CCTTT GAAATA AAAGG               GTAAATTTCTTTAGG  52 5
         tmk NONE
     jhp1366 NONE
     jhp1365 NONE
     jhp1364 NONE
        polA 1492438 .. 1492458 -  -4.1  -3.93963   AGTATTACTTATAAA            GAAATAATA ATA TATTTTTTC            TTAAACTCAATTAAA  56 43
     jhp1362 1491612 .. 1491626 -  -4.2  -4.66609   GATTGTATCTAAAAA               GGGGTT AAA AATCCC               TCAAATAACTGATTT  65 15
        ilvE 1490126 .. 1490142 -  -2.3   -3.5394   AAACCGGCGTGCAAA              GTTTTTT TAA AAAATAC              ATCGGGATTAGGGGG  47 426
     jhp1359 NONE
     jhp1358 NONE
     jhp1357 NONE
     jhp1356 NONE
     jhp1355 1485492 .. 1485509 -  -9.9  -3.63843   AACCAATGATAAAGA             GCTTGAC TTTA GTCAAGC              GATAATTTCTTAAAA  86 221
        dnaE NONE
     jhp1352 NONE
     jhp1351 1479108 .. 1479119 -  -2.2  -4.43272   ATTCAAAATTTAAAA                CAGA TACT TCCG                 TCCCTAATTTTAAAC  57 340
     jhp1350 NONE
       lpp20 NONE
     jhp1348 NONE
     jhp1347 1476604 .. 1476621 -  -4.1  -4.14859   ATCAATAAGCACAAA             GCAGGAT TAAT ACCCTAC              TTATAGCCCTGTATT  58 26
     jhp1333 1464695 .. 1464706 -    -3  -4.77047   CAAAACAGAAAGAAA                CTTT TTAA AAAG                 GTTTAGCCAAACGCT  65 362
        sppA NONE
        purU 1458490 .. 1458513 -    -4  -2.91395   ATCCCCGCTATAAAG          GAATTTTTCA TCCT TAAAAAACTC           GGCTTTGATTTGGAT  47 83
     jhp1326 NONE
     jhp1321 1449796 .. 1449811 -  -8.2  -4.92239   TTAAAAAGCCAAAAA              GCAGCC CTAA GGCCGC               CCCATAAACGCCCCA  90 42
     jhp1320 1449331 .. 1449363 -    -7  -3.85165   TATCTTAAAGTCAAA      GCCAGAGACAACCC TAGTC AAGTTGCCCCTAGC      CACACCGATATTACT  69 36
     jhp1318 NONE
        ileS NONE
    virB11_2 NONE
        fliI NONE
        fliQ NONE
        murB 1441771 .. 1441787 -  -5.1  -2.72263   ATAGCTGTTCTAAAG              CGGGATT AGA AATCCCT              TTTATGATTTATGTG  49 323
     jhp1308 1437365 .. 1437382 -    -4  -3.81256   AGTTTGAAAAACTAA             CTCCCC CCATGT GGGGTG              GCTCTCCTTTTTTAA  56 137
       res_1 NONE
       mod_1 1420315 .. 1420331 -  -8.1  -4.46112   CCCTATCTAAACAAA              GCTAAAA ATT TTTTAGC              CCAAGCGTTTAAAAT  85 131
     jhp1295 1418977 .. 1418996 -    -5  -3.61178   GTTATTGACCTTAAA            CGCTAG ATTGTTTG CTAGCG             TTCCTAACCCAGCAA  58 342
     jhp1291 1413886 .. 1413899 -  -4.5  -2.95652   TGGATTCAACTAAAG               CGCCA TTTT TAGCG                TTGGTTATCCTAAAA  49 160
        fabZ NONE
        lpxA NONE
        clpX NONE
        mreB NONE
     jhp1286 1409054 .. 1409064 -  -2.4  -4.56597   TTTTGGCTGCAAAAA                 GGCG GCA CGCA                 GATCATTTGCTTCAT  61 313
     jhp1283 1403646 .. 1403667 -  -5.9  -2.97146   AAGAGCCTAAATAAG           TCCCTAAAA AGAG TTTGAGGGA            TTTTTTTTCATAGTG  56 33
     jhp1282 NONE
     jhp1281 NONE
        dnaB NONE
       comEC NONE
        ubiA NONE
     jhp1277 NONE
     jhp1276 NONE
         psd NONE
        nadA NONE
        nadC 1393755 .. 1393771 -  -2.9  -3.76224   GCTTGATGGATTAAA              GCCCCTA CGC TAATGGC              ATCCACGCCGCTTAA  50 46
    15612337 1390167 .. 1390179 -  -6.3  -2.88776   TCAAATGCATCAAAT                GATAG AAG CTATC                TATCCCCACCTATTT  58 35
     jhp1271 NONE
     jhp1270 1388080 .. 1388090 -    -4  -4.82901   TGCTCGTTACAAAAA                 CATT AGA AATG                 GGGCTTACTTTAGAG  68 44
         prc 1386502 .. 1386522 -  -7.7  -3.56568   TAACGATTTTTCAAA            TAAAAACCC CAT GAGTTTTTA            TTTCTTCTTAGGCAC  71 23
     jhp1268 NONE
        plsC NONE
         ung 1383887 .. 1383904 -  -4.2  -3.26405   TTTATTTAAAAATTA             GCATTT TATCAC AAATGC              TCTTAAATCAAGGCA  49 73
       gap_2 NONE
         pgk NONE
        corA NONE
     jhp1262 1379835 .. 1379850 -  -4.6   -3.6715   CTAGGCAAGCGCAAA              CCCTCT TTTA AGGGGG               TTTCATTGCAAAATG  56 116
     jhp1257 NONE
     jhp1256 1374493 .. 1374503 -    -4  -2.78018   AGGTTTTATCAAGCA                 TGAA AAT TTCA                 GCGAAGTCAAAAAGC  46 162
        trmU 1372360 .. 1372374 -  -7.8  -4.28361   GCAACGCTACCAAAA               CGCCCT AAT AGAGCG               AGATAAGGAATTAAA  77 365
      dnaJ_2 NONE
     jhp1251 1369604 .. 1369619 -    -4  -2.91094   AAAAGAATGAGTATA              GAATGC ATTA ACATTC               TAACTGCTTTCTAAA  47 17
     jhp1250 1369010 .. 1369022 -  -4.1  -3.19778   AAAATTCATTAAAAC                CCCTT TAA AAGAG                CGAACGACTGCCGCC  48 264
        fumC NONE
     jhp1244 NONE
        rnhB 1360907 .. 1360927 -  -9.7  -4.08216   CCATTTTGGCTAAAA            GGTTCGTGG ATA CCACCAACC            ATCGTGTGTATGTCA  86 142
        rpsJ NONE
        rplC NONE
        rplD NONE
        rplW NONE
        rplB NONE
        rpsS NONE
        rplV NONE
        rpsC NONE
        rplP NONE
        rpmC NONE
        rpsQ NONE
        rplN NONE
        rplX NONE
        rplE NONE
        rpsN NONE
        rpsH 1352181 .. 1352192 -  -4.4    -3.737   TAATCCTTTACCAAA                TGCT GCAA AGCA                 CTTCGCCACCGACAT  56 6
        rplF NONE
        rplR NONE
        rpsE NONE
        rplO NONE
        secY NONE
         map NONE
        infA NONE
        rpmJ NONE
        rpsM NONE
        rpsK NONE
        rpsD NONE
        rpoA NONE
        rplQ 1345059 .. 1345075 -  -7.3  -3.14963   GCGATAATTACCCAA              CCAAGAC TAA ATCTTGG              CTAGCAGTCCATCAA  64 44
     jhp1207 1340431 .. 1340458 -  -4.2  -4.37092   AGCCCCCTTACAAAA        CCCCATGAAT AAAAAAGA ATTCATGGTG         TTACAAGCTGAAGGT  64 206
     jhp1205 NONE
     jhp1204 1337837 .. 1337851 -    -5  -4.94262   TACATTAAAAATAAA               CTCGTA TTC TACAAG               AAATAGATAAATGAA  75 215
        trpE NONE
        trpG NONE
        trpD 1334723 .. 1334741 -    -3  -3.02144   GGATGTTTTCTAACA             CGCTAGGC ATG GCTTAGCC             TTATGATTTTTTGTA  45 9
        trpC NONE
        trpB NONE
        trpA 1331077 .. 1331088 -    -3  -4.09963   GCGCAACAACAAGAA                TCTT TTGA AAGA                 GAAAAGGAACTTATG  55 343
     jhp1175 NONE
        trpS NONE
     jhp1173 NONE
     jhp1172 NONE
     jhp1171 NONE
        aroE NONE
        vacB NONE
     jhp1168 1300616 .. 1300648 -  -2.7  -4.20707   TTTTACTAAAAAAGA      GCAAGGTCTAAAAAA CTT TCAATTATACCTTGC      TTTCGCTTGTTTTTG  55 77
        rpsF NONE
         ssb NONE
        rpsR 1299170 .. 1299180 -  -3.2  -4.62336   ATGGGATTTTAAAAA                 CGCT TTT AACG                 CTTTTACAACCAATA  62 148
        babB 1296388 .. 1296425 -  -7.9  -4.28069   AGAGAATTTAAGAAA   GGGGGTTCAAAAGAAAAA AGA TTTTTCATC-AAACCCCC   CCAAAAAACAAAGAG  80 515
        alaS NONE
         maf 1292364 .. 1292377 -  -3.1  -5.51612   ACAGAAAAAATAAAA               TG-CGC CAT GCGACA               AACCCTTTAAACATC  74 130
     jhp1160 1291597 .. 1291620 -  -2.4   -3.5241   TATTTTTGATAAAGA          CCACCA-CCAC ATT GCGGCTGATAG          AGCGTTAAAATCTGT  46 300
     jhp1154 1285476 .. 1285487 -  -5.8  -5.24129   GTTGGTGATAAAAAA                CGCT CAAA AGCG                 TTTTTGATGATTAAT  83 61
      hemN_2 1279783 .. 1279794 -  -5.8  -5.26875   GCGTTAATTAAAAAA                CGCT TTCT AGCG                 TTTTATTAACGCTTG  83 60
         dld NONE
     jhp1142 NONE
     jhp1141 NONE
        purD 1272355 .. 1272381 -  -2.4  -4.68908   CGCATTCAAAACAAA         CAAGACAAAC CCCCTTC ATTTGTCTTA         AACTTTAACCTTTAA  60 37
     jhp1139 NONE
         imp NONE
     jhp1137 NONE
         pnp NONE
        atpE 1266320 .. 1266351 -    -9  -3.04416   AAAACAAATACTATA      GCTAAATCA-TGCTT TTT AAGCAATAATTTAGC      CCATCAAAAACCCTT  74 39
        cysE 1265097 .. 1265113 -  -2.3  -3.36785   CTATAGTCTAACTAA              CAAATAA ACC TAATTTG              AGTATTTAAGTATTT  44 165
     jhp1132 NONE
      M.HpyI NONE
     jhp1130 1262444 .. 1262471 -  -2.1  -2.93708   GGCGGTCAAAAACAG       CGCAT-AGGCATC GCAA GA-GCCTTATACG        ATAACCCTGAAATTT  42 225
         tuf 1259023 .. 1259033 -  -2.6  -3.01712   CTCTTTTTGCTAATA                 TTAT TCA ATAA                 TATTGCTCACAACAC  43 15
        rpmG 1258798 .. 1258808 -  -5.4  -3.53012   TCCCCTCCCTTTAAA                 TTGC AAC GCAA                 AAGAAAGAGCTAACT  58 35
        secE NONE
        nusG NONE
        rplK NONE
        rplA 1256572 .. 1256586 -  -5.8  -2.73994   ACCTCTGCAAGATTA               TCTTTT TAA AAAAGA               AATTTTAAGCTTTTT  55 82
        rplJ NONE
        rplL 1255586 .. 1255606 -  -6.9   -2.8844   CCACACTAGAGCAGA            GAAAGGC ACAAAAG GCCTTTC            TATTGTTTAAGTCTT  61 39
        rpoB NONE
        rpsL NONE
        rpsG NONE
        fusA 1243271 .. 1243294 - -11.2  -5.00884   ATTTTTCTTAAAAAA          TAAAAACGCT CAAA AGCGTTTTTA           AGACTGAATACAAAA 100 389
     jhp1117 1242907 .. 1242940 - -14.9  -3.31766   AATTATAGGATAATA     TCCAAAAAAGCGTTT TTAA AAACGCTTTTTTAGA      GTCAAAGCCATTAGG 100 36
        hisS NONE
         asd 1239010 .. 1239020 -  -5.4  -4.65916   TCCATTCCAATAAAA                 CTTG ATA CAAG                 TCTGCCTTGATACCC  71 306
     jhp1113 1237504 .. 1237525 -  -7.3  -4.67038   CCGCTAAAATTAAAA           CTCTCTCTT TTAA AAGAGGGAG            GTAAAAATCATTCTT  80 215
     jhp1111 1235184 .. 1235194 -  -3.2  -3.66691   TAACATAAAAAGAGA                 GGCA ATC TACC                 CATTCGTACAATTGG  50 125
     jhp1110 NONE
     jhp1109 1232466 .. 1232478 -  -6.3  -4.65263   ATTTCTTAAAAGAAA                TGCAA AAC TTGCA                CCCTCATTTCTTTGA  77 115
     jhp1106 NONE
        deoB NONE
        deoD 1226655 .. 1226678 -  -7.5  -2.62579   GTTGTAAAATAAACG          CCCCCATAA GTCGGA TTATGGGGA           TAAATCCATAAAAGG  65 265
     jhp1103 1224331 .. 1224359 - -11.1  -4.77173   TTGTTATAAAACAAA        GACCCCCATAAGT TGG ACTTATGGGGATA        ATCTTCAAAAAGGAG 100 190
     jhp1102 1222759 .. 1222774 -  -3.2  -4.05875   GGTAAAAAATGCAAA              GCCCCT TAAA AAGAGC               TTAACGAAAGATAAA  55 26
        gluP 1221402 .. 1221417 -  -3.9  -3.16232   GAGAGAAAACAAGTA              GGGAG AAAAAA CCCCC               CCTTTTTAGGAGTTT  48 31
     jhp1095 1215224 .. 1215237 -  -8.1   -2.8085   TCAATGGATTTAAAG               GGGGT TAAA ACCCC                TTTTTTATTCAAGCG  68 34
     jhp1092 1209928 .. 1209940 -  -7.7  -3.56937   TAACACTCAAATTAA                GGTGA ATT TCACC                GATAACACGAGCGAG  68 291
     jhp1089 1208241 .. 1208261 -  -6.8  -2.64872   TTTAAAGATATTAAC            GCACCCGC TTCGT GCGAATGC            TTGTGGGCGTAGTCT  59 65
        fldA 1207688 .. 1207704 - -10.9  -5.11937   AAGAAGTTTAAAAAA              GCCCTAA AAC TTAGGGC              TTATAAAAAATTAAG 100 36
     jhp1087 1207058 .. 1207073 -    -4  -4.55128   ATTTGGAAATCAAAA              CGCTTT TAAA AAAGCA               TTTGAGTTCTAATAT  66 187
        valS NONE
         ffh NONE
        rpsP 1193957 .. 1193983 -  -6.6  -3.05596   GATTTGCGCATTTAA         CCTCACAAAACC TTA GGCTTTTTGAGA         AAGTTTTTCCACCCT  62 11
     jhp1077 1193603 .. 1193616 -  -5.2   -3.5915   ATGAAAAAAATTCAA               GGCG TTTGAT CGCC                TAAAGCATGGGGATT  59 8
     jhp1076 1193032 .. 1193048 -  -3.7  -3.10843   GAAAAGGGTTAAAAC              GCTGAAT TTC ACTCAAC              TATTCTCTAAAAGCG  46 21
        trmD NONE
        rplS 1191604 .. 1191618 -  -8.6  -4.12942   TCAAACTCTGTAAAA               TCCCTA CTA TAGGGA               CACAGAGTGAGAACC  82 383
     jhp1073 1189799 .. 1189817 -  -6.8  -2.58861   CACTAGTTGGATAAG             CATTCCTT ATC AAAGAATG             AAAGTTATAAAAACC  59 474
     jhp1071 NONE
     jhp1070 NONE
         fmt NONE
     jhp1068 NONE
     jhp1067 NONE
     jhp1066 1180015 .. 1180041 -  -3.8  -3.86909   ATCTTAACAAAAAAT         CGCTTAAAAATT GAG AATATCTAAGCA         TTAAGACATCATTTT  56 26
        atpX NONE
        atpF NONE
        atpH NONE
        atpA NONE
        atpG NONE
        atpD NONE
        atpC NONE
      exbB_1 NONE
      exbD_1 NONE
     jhp1056 NONE
        tolB NONE
     jhp1054 1170443 .. 1170466 -  -5.4  -3.25378   AGGGAGTGATAAAAG          GGATAAAAAA AAGC CTTTTCATCC           TAGAATTACTTCACT  56 31
     jhp1053 1169470 .. 1169483 -  -2.4  -2.76492   TGATTGATTCTAAAT               CATG GTTTTG CATG                GTGGTGTTTCTCCTT  40 11
        slyD 1168780 .. 1168791 -  -4.4  -3.72985   CACAGAGCCAAAAGA                TTGC GATT GCAA                 GTTTTTAAACATAAA  56 159
     jhp1051 NONE
     jhp1050 NONE
     jhp1049 1166558 .. 1166568 -  -2.6  -3.15548   ATTAACCAACAGATA                 TTTA GCC TAAA                 AGTCCTGTAGGGTCA  43 16
     jhp1048 NONE
        flgK 1164137 .. 1164150 -  -3.9  -2.57146   TATAATACTATTAAC               CATTA TCGT TAATG                AGTTTTAAAATAAAT  45 99
         ggt 1162262 .. 1162281 -  -3.7  -3.88291   CACTATTTTTATAAA            TCTTAAA ACTAAA TTTAAGA             TTTTCTCGCTAAAAA  54 77
     jhp1045 1161264 .. 1161275 -  -2.2  -4.13963   ATTGTTCAAAAAACA                TGCC ACCT AGCA                 TAAAAAAAACAAAAA  52 69
     jhp1044 NONE
     jhp1043 NONE
     jhp1042 1156052 .. 1156065 -  -3.9  -4.05788   GCTTTTTAAATCAAA               TAAAG GCAT CTTTA                AACTCGCATTTTTTA  58 69
        uvrB 1153789 .. 1153807 -  -3.2  -4.08064   AACTCTTCTTCAAAA             CACTTT TGGCGGG AAAGTG             AATTTAAACGGCTTC  56 302
     jhp1034 1146908 .. 1146925 -  -2.1  -4.18494   CATGCTTATTTAAAA             GCAGATTT TAA AAATCT-C             ATGCCTTATATGGAC  56 494
     jhp1032 1144683 .. 1144698 -  -3.4  -2.78586   TTAAAGCAAATTAAT              TTAAAA AAGG TTTTAA               CCCCTTTACTCTAGC  44 36
     jhp1031 1143341 .. 1143352 -  -3.6   -3.6215   CTAACCCATGGGAAA                GCGA AATT CCGC                 TATGTGATTGACATG  52 61
         edd NONE
         eda NONE
     jhp1024 1135277 .. 1135314 -  -5.7  -3.20858   CATTAGAGTGAGTAA   TGTTGAACCCGGTTT GTGTGGCG AAACCGAATTCAGCA    TGGTGCGTTTTAAAG  54 427
     jhp1021 1132400 .. 1132412 -  -3.3  -3.61178   TTTATTGACTTTAAA                GGGCT TAT AGCTC                AGGTGGTTAGAGCGC  52 109
        galE 1130813 .. 1130842 -  -3.5  -5.88565   GCTAGAAGAAAAAAA       CTTCCATGCGCGT TTTG ACGCTCAAAAAAG        AGCGTATCGTTACCT  90 434
         dcd 1121387 .. 1121399 -  -6.3  -3.53012   CGTTTTGTTCTCAAA                GAGTT TGT AACTC                AATAGAAACTGAGGT  62 135
     jhp1008 1118789 .. 1118802 -  -3.8  -4.11773   AAAGAGGCGTTAAAA               GCCT ACCCTA AGGC                GAGCGTTTTAGATTT  59 308
        hemH NONE
     jhp1004 NONE
     jhp1003 NONE
    15612067 1111490 .. 1111507 -  -5.5  -4.67608   CACCCCAACAGAAAA             TTACCCC AAAG GGGGGAA              TGCCATATGGCATGT  75 460
     jhp0998 1107346 .. 1107370 -  -2.1  -4.17089   TGCAAACGCTCAAAA          CTTTCCCTCAC CAA ATGGAGGAAAA          AGACTCCCTCACGCA  56 416
     jhp0996 NONE
     jhp0995 NONE
        priA 1103765 .. 1103778 -  -2.5  -5.11112   AAAGCGCAAGAAAAA               TTAAA AGAT TTTAA                CAATGTCCGTTTTGA  70 465
         tpx 1101834 .. 1101851 -  -5.6   -4.7373   TTATTCCATTAAAAA             GCTTGA TTTTAG TCAAGC              GTTTCTTATAATGCA  71 210
     jhp0977 NONE
     jhp0976 1083452 .. 1083465 -  -2.5  -3.85184   TCTAAAATATCCAAA               TTTTT CCTT AAAAA                TAGTTTTAGCTTAAC  51 36
     jhp0975 1082835 .. 1082848 -  -3.1  -4.64676   TTATCGCTAATAAAA               TCCCA CTAT TGAGA                TTAATTTGAAACTAC  62 37
     jhp0974 1080316 .. 1080334 -  -6.1  -3.18264   GTCTTTAGTTATTAA             GTCTTTA TTGGG TAAAGAC             GCTTTCATGGTAGTA  61 57
     jhp0973 NONE
        guaA NONE
     jhp0971 1077283 .. 1077300 -  -4.9  -4.57569   CCACTCTTTTAAAAA             CTGCTTT TTTA AAAACAG              CTCTAAATGATTCTA  69 61
     jhp0970 1076557 .. 1076568 -    -3  -4.29981   CAAATATAGCTAAAA                CAAA GGGA TTTG                 ATAATCAATCTTTAG  57 30
     jhp0969 1074018 .. 1074031 -  -3.8  -3.06183   GGGATCTGTATTTAA               GGAC TTGCGC GTCC                GCTTTCAGGGTGGGG  47 131
        metG NONE
     jhp0966 NONE
     jhp0965 NONE
     jhp0964 NONE
     jhp0963 NONE
        speA 1065508 .. 1065532 -  -6.5  -5.23765   CAAACAATATAAAAA          CCCAACAAAAA GCG TTTTTAGTGGG          TTTTTGCGTTTAAGA  84 35
     jhp0953 1060778 .. 1060800 -  -6.5  -3.04468   TTTGAATTAAAGAAC           TTTTTAAAG CTTGT CTTTAAAAA           CGAAATGTAATTATA  59 499
     jhp0951 1055890 .. 1055909 -  -3.5  -3.05046   GTAGTTTGTGAAAAG            GTGGGCT TCGGTT AGCCCAT             TGAATGTAGATGCAT  46 81
     jhp0943 1047998 .. 1048009 -  -2.2  -5.63236   ACCTAAAAACAAAAA                CGCT TTAA AACG                 CCTTGTAGAGCTTAA  74 392
     jhp0941 1043559 .. 1043576 -  -3.5  -4.41844   AAAACCCTTATAAAA             CTAATCA TTTT TAATTAG              CAATAAAACATTAAA  61 133
     jhp0939 1040975 .. 1040992 -  -4.3  -2.71744   GATTATGACAGATGA             TTATTTT AGGC AAAATAA              TGATGGCTTTGGGGA  47 178
     jhp0935 NONE
     jhp0934 1036177 .. 1036200 -  -6.7  -4.43309   CAATTCTAATGAAAA          CACCTACAC ACCTAA GCGTAGGCG           ATAGTAACCTTATTG  78 102
     jhp0926 NONE
     jhp0925 1021924 .. 1021961 -  -3.5  -4.68994   ATTAGCAGCCAAAAA   GAAACGCAACCTCCCAT TTCT ATAAAAAATAGCGTTTC    TCACATAAAATCCAA  67 26
     jhp0916 1014610 .. 1014623 -  -3.8  -3.82083   TTACCACAACTCAAA               CGCT CAATCC AGCG                TTAGCAATAAATTCA  56 38
     jhp0915 1013658 .. 1013668 -  -6.8   -2.6834   ACCATCATAACCAAC                 GCGT CTC ACGC                 CAATCACTTAGAAGA  59 29
     jhp0914 1011862 .. 1011872 -  -2.6  -5.31855   CATTAATAATAAAAA                 TTTA GGA TAAA                 ATCAAAAGGCTTTGG  69 243
        bioA 1006006 .. 1006026 -  -7.7  -4.16279   CATATCAGGTTAAAA            GCTTGATTT GTG AAATCAAAC            AGACAGAAACAAAGC  80 69
        glyS NONE
     jhp0905 NONE
      czcB_1 NONE
      czcA_1 NONE
     jhp0902  995144 ..  995166 -  -9.2  -3.06183   GTTATTGGCATTTAA           TGAAAAACGC CAT GCGTTTTACA           ACCCATGCGTTTGAG  74 21
     jhp0901 NONE
     jhp0900 NONE
     jhp0899 NONE
     jhp0898 NONE
     jhp0897  990115 ..  990125 -  -2.6  -3.05384   GCTCCTTTGATTTAA                 TTTT TTT AAAA                 ATTTTTCAAGCGAGT  43 127
     jhp0896 NONE
        gpsA NONE
        glyQ NONE
     jhp0893 NONE
     jhp0892 NONE
        waaA NONE
     jhp0890 NONE
         lgt NONE
     jhp0888 NONE
     jhp0887  981001 ..  981015 -  -4.2   -3.8615   CAAAAAAAGCGCAAA               CGCTGT AAT AGAGCG               CTTGAAATCTTTAGG  57 467
        accD  979214 ..  979246 -  -2.1  -2.53112   ACGCAACGCATCAAT      CTTAAAACTTTAAAA AAT CTTTGAAGTCTTATG      CGTCATCATAGCGAT  39 2
     jhp0883 NONE
     jhp0882  977464 ..  977480 -  -5.9   -4.1196   AAGGTATTTTCAAAA              CATGGAT AAA ATCCATA              GAAAATTTATAAACT  67 279
     jhp0879 NONE
        dadA  972591 ..  972624 -  -4.7  -4.17132   AAACTCCTCAATAAA     CTAGGGTTTAAAAAA GAAA TTCCTTAATCCCTAA      AAAATGCAGAAAAAA  64 15
     jhp0877 NONE
         alr  970058 ..  970068 -  -2.6  -4.67608   CATTCTAACACAAAA                 TAAA AAT TTTA                 CATGATTTTATTTCA  60 38
     jhp0875 NONE
     jhp0874  968544 ..  968554 -    -4  -3.09193   ATTAGATTGAGCCAA                 CTTA ATT TAAG                 ATTTTTTCCACGCGC  48 16
     jhp0873 NONE
     jhp0872  966618 ..  966637 -  -2.2  -3.50447   GGAATTTTTAGATAA            CAAATATT AAAT AAAATTTG             ATTAGCGTTCAAAAA  46 155
        proP  964708 ..  964725 -  -8.5   -3.0641   AGAAAATATTAGAGA             GCTTGAT TTCA ATCAAGC              GATAATCTCATTGCG  72 426
     jhp0858  953662 ..  953673 -  -2.2  -3.97102   AGGCAAAATGAATAA                CCAC CTCT ATGG                 GCTTGGCATAGATTA  53 465
     jhp0854 NONE
        carB NONE
     jhp0852  939924 ..  939942 -  -3.2  -3.12408   AAACAAATGATAAAC             TTTTAGAA AAA TCCCAAAA             AAACCCCTTTCAAAA  45 64
      frpB_2  937156 ..  937187 -  -4.6  -4.72201   TTTTACAAAAAATAA      CCTTTTATTGTAAA TTGG TTTAAAATCAAAGG       ATTAAAATCATATAT  68 196
     jhp0850  935058 ..  935070 -  -3.5  -3.53012   TTTTGTGGTTCTAAA                TTTTA TGG TAAAA                CTCGTTTTTTAAGGG  50 431
         pta NONE
        ackA NONE
     jhp0839 NONE
     jhp0838 NONE
        hypB NONE
        hypC NONE
        hypD NONE
     jhp0834  915612 ..  915624 -  -4.9  -3.34332   AGCATTATACAAAAG                CTTTT TAA AAAAG                TCAAGCTAAAACGCT  54 422
        babA  912720 ..  912736 -  -6.6  -4.67048   GGAGTTCAAAACAAA              GGGTTT AAATG AAACCC              CCCCAAAAAGAGGGT  79 79
     jhp0832  912002 ..  912013 -    -3  -2.74792   TCAGCATTTTTAAAT                CTTA TTTA TAAG                 TTTTCACAATGCTTC  42 19
     jhp0831 NONE
     jhp0830  911119 ..  911142 -  -6.8  -2.59608   ATCTAAACTATCAAT          TTAAGTGAGA TTAA CCCCACTTAA           CGCCTCCCTCAAGTT  59 305
     jhp0829 NONE
     jhp0828  910355 ..  910385 -  -3.3  -4.11484   GTCAATTCTTTAAAA      GGCGTTAGC-AGTC GTTT GACTAGACAACACC       ATTTCAAAAGCGTTG  56 278
        tnpB  908918 ..  908937 -   -10   -2.9462   TATCTAGTGAAACCA            CCCCTTGC TAAA GCAAGGAG             CTTCCTAACTAAAGC  79 54
     jhp0825  908149 ..  908164 -  -6.1  -3.36515   GGTTACTTTTAAATA              CCCCA TTCCTG TGGGG               AATTTGCTCACTTTT  60 376
     jhp0823 NONE
        fecD NONE
        fecE NONE
     jhp0820  903891 ..  903908 - -11.3  -2.77787   AATACCATTCTAAAG             CCCATGC TTTG GCATGGG              GGGTGATGAGTTAAA  86 111
     jhp0816 NONE
        ruvA NONE
     jhp0814 NONE
     jhp0813  893223 ..  893233 -  -5.4  -4.63184   AATCCATGCTAAAAA                 CACT TTA AGTG                 TGCCAAGAGACCCTG  71 291
        ruvC  890948 ..  890958 -    -4  -3.61517   AGCCGTGTTTAATAA                 TGTT TTC AACA                 AATTCTATGTGGATC  52 151
        katA  886834 ..  886853 -  -6.4  -4.33258   ATTGTGAAAGACAAA            GCGTCCCT AAAA AAGAACGC             TCAAAGAAAAGGGTT  70 39
     jhp0808  885821 ..  885832 -    -3   -4.2704   CTCACCATTAAGAAA                GATT CCTA AATC                 CCATGCCTTTAGACA  57 34
     jhp0807  885050 ..  885068 -  -2.5  -5.38249   ACTAACTACAAAAAA             CTTAAAA AGCGA TCTTAAG             GGGTTGATACTTATC  72 498
         cdh  884070 ..  884096 -  -7.2  -4.59993   AAATTCACAAATAAA         TAGGGGGTTTTG TAA CACCACCCCCCA         TAACGCTTTTTAAAG  80 72
        flgE NONE
        hypA NONE
     jhp0802 NONE
        lpxB NONE
        greA NONE
         dut NONE
     jhp0798 NONE
     jhp0797 NONE
     jhp0796 NONE
     jhp0795 NONE
     jhp0794 NONE
        gmhD NONE
        waaE NONE
        gmhA  871567 ..  871577 -    -4  -3.25356   ATTGAAATGCATCAA                 GATT TGC AATC                 TTCAATCTCCTATGC  48 146
     jhp0789 NONE
     jhp0788  867906 ..  867918 -  -3.3  -2.91772   AACGCCCTTATAAAG                CCGCT TAA AGCGT                TTTTTAAAATCTCAT  45 63
      hsdM_2 NONE
      hsdS_2  864732 ..  864773 - -15.3  -3.34236   AAATTCATTTTATAA GGGGAT-AGGGGGGTATTTT GCG ATAATACCCCCCTTAACCCC CTTAAGATCCCCCTA 100 80
      hsdR_2  861618 ..  861628 -    -4  -3.53012   GCGCTGTTTTTGAAA                 TTTG ATG CAAA                 AGCGTTCAACAACAA  51 42
        thiM NONE
        thiD NONE
        thiE  858981 ..  859004 -  -4.6  -5.22943   ATGAAAGCCAAAAAA          CAAAGCGT TGATTTTT ACGCTCTG           TACCCTAACTTGGGC  80 342
     jhp0772 NONE
        speE NONE
        coaE  848268 ..  848282 -  -2.8  -3.24137   AACGAGCTTATAAGA               GCGTTT TTA AAAAGC               GTTCAACCTGCTTAT  44 3
        gatA NONE
        guaB  845325 ..  845350 -  -2.7  -4.62872   ATTAAGTTTTAAAAA         CTCATTAAA TCAAGCTT TTTAACGAG          TTTTTTAACGATTTG  60 60
        atpB  844316 ..  844328 -  -6.3  -4.09459   TGAAAAAGTTATAAA                GAAGT AAC ACTTC                TAAAACCCAAACACA  68 280
     jhp0766  843975 ..  843999 - -13.1  -3.41416   TTAAAAGAATGAAGA          GCATTAGAAAA CTA TTTTCTAATGC          TTTAAAATTAAGACT 100 33
     jhp0756 NONE
     jhp0755  832848 ..  832867 -  -3.6  -4.04806   TTTTATATCAAATAA            GTTTGG TTATAATG CCAAAC             ATGGGCGTTTTTAAA  56 379
     jhp0748  827749 ..  827759 -  -2.6  -5.47159   TGCAAGAAAGAAAAA                 TTTT CAA AAAA                 CCCCCTTTATCCCAT  72 475
     jhp0747 NONE
     jhp0746 NONE
        fliL NONE
        acpS  825772 ..  825786 -  -4.4  -4.85599   TGCATGTTATAAAAA               TAATTA TTA TAATTA               ACTTAAATTTTGAAG  70 161
      fecA_2  822856 ..  822866 -  -5.4  -4.17048   GCTTTTTTAAAAGAA                 CAAG AAG CTTG                 GCTAAAAAAAACCCT  67 505
     jhp0741  821732 ..  821742 -  -2.6  -3.76125   CTAGTCTAATTCAAA                 TTAA AAC TTAA                 TTTAGATTATAAAAA  48 71
       ribBA NONE
     jhp0739  819720 ..  819735 -  -3.4  -3.56099   TATAATTTTCTTAAA              TTTTAA ATTC TTAAAA               TTTGTAAGTCAAATT  50 20
        ribA NONE
        moaD NONE
        moaE NONE
        mogA NONE
        moaC  817264 ..  817279 -  -3.3   -2.6296   CAAACCCGAAGCAAC              CAACA CGCTTT TGTTG               TCAAAATGTTATTTT  44 72
        hpaA NONE
     jhp0732 NONE
         tig NONE
        clpP NONE
         def NONE
     jhp0728 NONE
        hmcT  809347 ..  809357 -  -6.8  -4.87665   CGCTAGCGATAAAAA                 GGCT TTA AGCC                 CTCATCGTGCGCATG  83 19
      hsdS_4  807744 ..  807767 -  -7.6  -3.53761   TAACCCCCCTTTAAA          TAAC-AACCCT TTA AGGGTTTGTTA          AAACGCCCAACCTAA  71 201
        lolA  801157 ..  801167 -  -4.6  -4.13767   TTTCTTAGTTTAAAA                 GGCG AAC CACC                 TTTTAAAAGCGTCTA  60 291
     jhp0720  800352 ..  800362 -  -6.8  -4.15044   GGCCCTTTCAACAAA                 GCCT TTA AGGC                 TGACGCACAAGATAG  73 84
     jhp0715  793650 ..  793670 -    -4  -2.71364   TTACTTGGCGAATGA            CTAAAACC GCTTG GGTTTTTG            GATGCGTTTGAACAA  46 5
        pyrH NONE
     jhp0713 NONE
        spoT NONE
        tyrS NONE
     jhp0710 NONE
        amiA  786509 ..  786522 -  -3.9   -2.7185   ATCATTGCCTAATCA               TTCTT GCTG AAGAA                ACTATCAATGCCATC  46 5
     jhp0708  785509 ..  785522 -  -2.3  -5.23292   TTATAGAAAATAAAA               CGCTC GCTA GAGAG                CTTTATAGAGACGTG  73 249
        moaA NONE
     jhp0704 NONE
     jhp0703 NONE
     jhp0702 NONE
     jhp0701  780111 ..  780122 -  -2.2  -5.69473   TAGATTATAAAAAAA                CGCT TTTT AGCA                 TTTTCATAAGGGGTA  74 206
     jhp0698 NONE
     jhp0697  776147 ..  776169 -    -2  -3.23492   CACTATACATTAACA           CCTTAAGC TTATGGG GGTTAAGG           ATCATGCCTATTTAC  43 173
    15611748 NONE
      rodA_1  759864 ..  759881 -  -5.5  -3.18681   CGGGAATGCGATCAA             GCGCATT AAAG AAAGCGC              GTTAGATGAAGTGGT  54 218
     jhp0673 NONE
         gpt NONE
     jhp0671  751678 ..  751688 -  -3.2  -3.34716   CTAGCTTTTAAAAAG                 GGCT TAA AACC                 TTAGCGAGTAAAATA  46 7
     jhp0670 NONE
     jhp0669 NONE
     jhp0668 NONE
     jhp0667 NONE
     jhp0666 NONE
     jhp0665 NONE
     jhp0664 NONE
     jhp0663  743418 ..  743432 -  -2.9  -3.61398   TTTTTGTTGTAAGAA               TATCA TGAAG TGATA               ATATATTTACAATGA  50 195
    15611729  741304 ..  741331 - -11.5  -2.80291   AACGATTCTATTAGA        TCACCCAATTA TCAAAG TAATTGGGTGA         TTTGGTTTATTTTGT  86 122
        dcuA  738621 ..  738633 -  -5.5  -3.77157   CTAAGAAAAAAGACA                GCGAA CGT TCCGC                GCAACATGGCGTTGA  60 222
     jhp0656 NONE
        dnaX NONE
     jhp0654  732517 ..  732533 -  -3.1  -2.52896   CGACCCTTTAAGCGA              TCTTTAT CGT ATAAAAA              CGGCTAGTTGATTCG  42 1
     jhp0653 NONE
        rpoN  730246 ..  730261 -  -4.8  -5.42164   GATAAAGAAGAAAAA              CTAAAA GCCA TTTTAG               AACAACACATTTTGT  87 291
        uvrA  719424 ..  719440 -  -2.1  -3.21099   CTCTTGCATGATCAA              GCGGCTA TTA TTGCCTC              TAGCCTTGTAATTTT  44 130
         thl NONE
        scoA NONE
        scoB NONE
        atoE  709142 ..  709158 -  -2.9  -4.70659   TTTGAGAGGTAAAAA              GAGGAAA CTT TTACCCC              CATTGAAAAGAGCAT  62 62
     jhp0634  707845 ..  707862 -    -2  -3.72695   ACTCCTTGTATTAAA             GTGTTGC TCAAG GCAAC-C             TATTCGAATTATAAG  47 219
     jhp0633 NONE
     jhp0632 NONE
     jhp0631  702813 ..  702833 -  -7.6   -3.2964   AAATTTTTGGCATAA            GAAGAGGC ATAAA ACCTCTTC            ATAAAAAGGATTGAG  69 46
        feoB  697621 ..  697642 - -10.3  -4.46233   GGAATTTTAAACAAA           TAAAGGGTT TTTA AACCCTTTA            TGGCTAGGCTTTTTA  95 38
      fecA_1  695064 ..  695089 -  -9.2  -4.05583   TTAATATTAAAAACA         TTCAAGCTAT AAAAGG ATAGCTTGAA          ATTAATTTAAAACTC  85 32
        glmU  692904 ..  692925 -  -3.1  -3.53444   GCAGTTCTTTTCAAA           CTCTTTAAG GCTT CTTAAAAAA            CTTAAAATACCCGTT  48 8
     jhp0623 NONE
     jhp0622 NONE
        nrdA  689265 ..  689276 -  -4.4  -2.87501   TTTTAGCAAAGATTA                GCTT ATTT AAGC                 TTATATTATTGGCAA  49 31
     jhp0620 NONE
     jhp0619  687394 ..  687406 -    -2  -2.52863   CATCAAAAAAAGATT                TTGT ATAAA ACAA                TCAATAGCGACAAAC  39 0
         ogt  686578 ..  686593 -  -6.2  -3.17194   AGTGCTTTAACGCAA              GCTTAT TTGT ATAAGC               AAGTGGAGCGCATCA  58 307
         pfr NONE
        serB  660581 ..  660592 -    -3  -3.62491   AAAAAATTTTTTAAA                TCAA AGGC TTGA                 TTAAGGCTAAATTGG  50 9
        fucT  658704 ..  658715 -  -3.6  -4.29325   CATCAACATTCAAAA                CCCA TCAC CGGG                 CTTTTTAACCCCACT  59 484
     jhp0587  650972 ..  650983 -  -4.4  -4.05763   TCAAAATATAAAAGA                GCTT AGCC AAGC                 GGCGATCTAATGCGA  60 32
     jhp0582  646772 ..  646789 -  -8.5  -4.09378   CAAAAATATAAAACA             GCTTGAT CTTA ATCAAGC              GACAAACTCCTAAAA  82 171
     jhp0580  645067 ..  645077 -    -4  -2.67992   CACACTACCATAGCA                 TGTT AGA AACA                 ACCATTAGAAAACAC  46 88
     jhp0579  644617 ..  644629 -  -3.4  -2.60776   AAGGGCTTAAAAACG                GATG TGCAT CATC                AACCCGCCGTCCATG  44 4
     jhp0573  638161 ..  638177 -  -5.8  -3.11738   TGTGGAATAAACAAG              CCCCCA AAAAA TGAGGG              GGTTAAAAACCCTTA  57 49
     jhp0568 NONE
        murC NONE
     jhp0566 NONE
        mutS  627138 ..  627149 -  -5.8  -4.56887   GAAAAAGCGATAAAA                GCCT ATCA AGGC                 TAAAGATTTAAGGGG  74 177
         lig  618729 ..  618751 -    -5  -4.46926   CATTCTACTATAAAA           TAGGATTT TGTGGGT AAATCCTA           TTAAGAATGAAAATT  67 129
     jhp0557  618007 ..  618027 -  -5.6   -3.8211   GTTCATCTATAATAA            TCAATTTT ATAAA AAAATTGA            TAGGATTTAAAAAGG  61 348
     jhp0547 NONE
     jhp0546  594628 ..  594641 -  -2.4  -4.58236   TAGAAAACATCAAAA               CACT TCATTG AGTG                GAATCATTCGCCTTT  60 29
        bioF NONE
     jhp0544  591155 ..  591172 -  -2.7  -4.67354   AAGAGATAGAGAAAA             TCGCTACC AAA AG-AGCGA             CAATAAGAGTGGCGC  65 372
     jhp0534 NONE
     jhp0533 NONE
         nth NONE
        fliN NONE
     jhp0530 NONE
      tonB_1 NONE
      pyrC_2 NONE
     jhp0527  574642 ..  574656 -  -2.8  -3.31691   TATAAACATGACTAA               TCACTT GAG AAGGGA               ATTTAAATAAGCCAT  44 11
     jhp0526 NONE
     jhp0525 NONE
        folD NONE
        lepB NONE
     jhp0522  569472 ..  569489 -  -4.1  -3.06183   TTGAGCGGTATTTAA             GGGCTTA TTCA TAAGCTC              TCCTTTAAAAGATTA  48 38
         rpi NONE
     jhp0520  568593 ..  568611 -  -2.5  -3.38522   CATTCATTTTAAATA            TCCTGTAA TATA TTAC-GGA             TTAGTTGTAGAATTT  46 59
         apt NONE
     jhp0518 NONE
        pepA NONE
     jhp0516  564664 ..  564674 -  -4.6  -3.74238   TCAAACAATTCTAAA                 GGCA TCA CGCC                 TCTGATATTTTTAGG  56 163
     jhp0515  563738 ..  563749 -  -4.4  -4.09656   TGTAAAAGATAAGAA                TGCT AAAG AGCA                 AAAAGCTTCGCTATT  60 177
        dapF NONE
     jhp0512  560442 ..  560460 -  -3.8  -2.53876   GCCTACTTTAAGGTA             TTCGCTCT TTA AGAGCAAC             ACCCGCTAGAGCATT  45 15
     jhp0510  558689 ..  558703 -    -5  -3.09844   TCCATAGCTTAAAAT               CATTGC TTA ACAATG               GCTACAAATGAAATA  52 79
        rpsU NONE
        fabG  557630 ..  557645 -  -4.8  -3.91897   TTTGCTACTTACAAA              CTTTTA TCGC TAAAAG               AACCCTTTGTTTAGG  60 42
     jhp0507  557464 ..  557479 -  -6.2  -4.32046   TTTGTAAAAATTAAA              TCCAAT CATC ATTGGA               GCGTTTATTTTTGCT  70 30
        acpP  557165 ..  557185 -  -4.7  -4.25848   AATTTTTGACTAAAA            CCTGGAG ACAAACG CTCCAAG            TTAAAAAGATTAAGC  64 35
        fabB NONE
        accA  554469 ..  554482 -  -5.3  -4.19746   TGTATTGTAAAATAA               GAATG CTTT CATTC                AATATGTTGAGCATG  66 437
     jhp0503  553595 ..  553612 -  -4.8  -3.57825   CTTACAAAAGATCAA             GCTCCC TAACGC GAGAGC              CTTAGTTTTGAGTAG  56 388
         rho NONE
        murI  547514 ..  547530 -  -6.7  -3.61517   ATGCGGCTTCAAGAA              TTTTGAT GAG ATCAAAA              TAGACACTATGGATG  67 422
        cagC NONE
        cagD NONE
        cagE NONE
        cagF  538085 ..  538095 -  -3.2  -3.14602   TCTAGCGCATTAACA                 CGAC TCA ATCG                 CTGTTTTTGTTTTGA  45 19
        cagG NONE
        cagH NONE
        cagI NONE
        cagL  534611 ..  534624 -  -3.9  -4.83169   ATCGTCTCAGAAAAA               TCATT TAAC AATGA                TCTTACTTGATTGCC  68 12
        cagP  531468 ..  531492 -  -2.2  -4.78326   GTGGAAATAAAGAAA          TTTCTCTAAA TCAAG TCTTGAGAAA          TTTTTGAACGAATCA  62 38
        cagQ  530558 ..  530572 -  -7.2  -4.80487   TACAACTAAAATAAA               GAGTTA AGA TAACTC               ATTTTCAAAAAGGAG  86 151
        cagS  529503 ..  529514 -  -7.2  -4.13246   TAGGGTAGAGAGAAA                CGCC AACG GGCG                 TTAGCTTTACTTGAT  74 171
       orf17 NONE
       orf16 NONE
       orf15 NONE
    orf13/14 NONE
       orf12 NONE
    virB11_1 NONE
       virD4  514068 ..  514078 -    -4  -4.20136   ACTTCCAAAACGAAA                 CTAA TGA TTAG                 AAACTAAAATCACAG  60 35
     jhp0468  509166 ..  509177 -  -4.4  -4.42235   AATTCTCAAAAAGAA                CTCT ATGT AGAG                 ATTGAAAACAATCAA  66 152
        glnA  500736 ..  500752 -  -8.7  -2.89881   TAGGGATTTTACAGA              GCTTGAG CGT CCCAAGC              GCGTTCGATTTCTCG  71 503
     jhp0448 NONE
     jhp0447  484085 ..  484101 -  -8.7  -3.83026   GGGGGCGATATTAAA              GGGGTCA ATT TAACCCC              CCTTTTTGAAGAGTT  77 281
     jhp0444  481011 ..  481024 -  -3.1   -2.9621   ACTATACCTAAATTA               GCCTT TAAA AAGAC                TGATTTTAAGGTCAA  43 64
        rpmB  480760 ..  480770 -    -4  -2.80479   TGCAATCAAAATGGA                 TAGA AAT TCTA                 AAAACTAAGCCCCTT  47 30
     jhp0442  479419 ..  479441 -  -6.4    -3.727   TTGATGAGATCCAAA           CCTTTTTTAT TTT ATAAAAAGGG           CTGTGTGAGATCACA  64 36
     jhp0437  470869 ..  470879 -  -2.6  -3.63424   AAATAAAACACAAGA                 TAAT AGC ATTA                 AAAAGGTGGTAGATG  48 215
        gltX  460377 ..  460389 -  -6.3  -3.08508   TATTTTTCAAAAGGA                GTTGT TTA ACAAC                CGCTAAAATCAAACT  59 80
     jhp0424  457071 ..  457081 -  -2.6  -3.76968   AATTGAGCCATTAAA                 TAAT ACT ATTA                 AATAAAATAATATCT  51 256
        kefB  455682 ..  455717 -  -4.2  -3.69216   TTTGGAGTTAAAATA    TGCTTGTATTTTAA CATAACAC TCACAATACAAGCA     AACTTATCATTTGGT  53 51
        pepF NONE
     jhp0421 NONE
     jhp0420 NONE
     jhp0419 NONE
     jhp0418 NONE
     jhp0417  448812 ..  448827 -  -4.7  -2.77283   TGAGGAATAAAGTTA              TAGCC CAACTC GGCTA               AATGCATTAAGGCAG  50 122
      hsdM_1 NONE
     hsdS_1a  442714 ..  442745 -  -7.2  -3.21778   CCATTATACTAAAAT      TTTGGCTCTGGCGC AAGA GCGCTAGGGTCAAA       TCTATGGTTACTAGC  66 168
         ppk  440208 ..  440230 -  -3.4  -2.91452   ATGATTTGAACGATA           GCCTTTTAAA GGG TTTTAAGGGC           TTGTTTTTCAAAATA  45 8
        pyrD NONE
     jhp0411 NONE
        dapA NONE
     jhp0409 NONE
     jhp0408 NONE
        pgsA  434833 ..  434843 -  -2.6  -5.11836   ATATTGAAAATAAAA                 TTTT AAA AAAA                 CGAAAGAATACTAAA  66 118
     jhp0406 NONE
        htrA NONE
       ispDF NONE
     jhp0403  429468 ..  429488 -  -4.1  -3.28269   AATCCTTAAATTGAA            TTTCTCTTT TTA AAAGATAAA            CTATTATAGTAAATA  49 206
     jhp0402  428557 ..  428570 -  -2.5  -4.37346   AAAAATCAAAAAATA               TTAAA AGGG TTTAA                AAGTTTTTGTTTTAA  58 37
      dnaJ_1 NONE
     jhp0399 NONE
     jhp0398  424387 ..  424403 -  -5.3  -3.35644   TTTATAACTAGAATA              TTATTAT ACA ATAATAA              TGCGATGAACCATAG  56 123
         fur NONE
     jhp0391  419787 ..  419801 -  -2.8  -4.64144   AAGAAGGTTTAAAAA               GCTTTT TTA AAAGGC               TTTTGAAGTATTTGG  60 58
        flhA  411423 ..  411433 -  -2.6  -4.18782   ATAAATTAAATTAAA                 TTAA AAG TTAA                 TGTGGATCGTGCCTA  55 15
     jhp0382  410288 ..  410300 -  -6.3  -4.10453   TAAACCTTTCCAAAA                GAGTT TTA AACTC                TTAGTTTTTATAACC  68 71
        panB NONE
        ruvB NONE
     jhp0365 NONE
     jhp0364 NONE
        queA NONE
        gidB NONE
     jhp0361 NONE
     jhp0360  391021 ..  391037 -  -6.5  -2.89323   AAAATGGCGGAGAGA              GAGGGAT TCG AACCCTC              GAAGGCTTGCACCTT  58 128
        cheY NONE
        prmA NONE
      ftsH_2 NONE
     jhp0355 NONE
        pssA NONE
        copA NONE
        copP NONE
     jhp0351  382323 ..  382335 -  -4.9  -3.15732   ACAAGCAAGAAAGGA                TCTAT CGC ATAGA                ATTTTACAAAAACAA  53 99
     jhp0349  380385 ..  380403 -  -3.2  -4.18018   TCTTCTTATGGAAAA             TCAAATTT TCT AAATTAGA             GAGCTAGATTTTAAG  57 36
     jhp0340 NONE
        hlyA NONE
        ribF NONE
        tktA NONE
     jhp0336 NONE
        ftsK  362849 ..  362863 -  -4.4   -5.1361   ATAAAGTTTAAAAAA               TTTTAA AAA TTAAAA               ATAATTTTTTTATTG  77 64
        kgtP  361155 ..  361167 -  -2.7  -3.67597   TTTTGCATGCAATAA                TCCTT TTA AAAGA                AAAAATTATAGCAAA  48 61
      flgG_1  360239 ..  360260 -  -5.1  -5.42458   AATAAAAAAAATAAA           CATGCAAAC ACAC GCATGCATG            GAAATTTTTCACAAG  87 103
        pyrG NONE
        recJ NONE
     jhp0321  346448 ..  346480 -  -4.3  -3.66178   CGCTCCAATCGCAAA      GATGCTAAAAATTTT GAA AAACTCTCTAACATC      GCTGAAGAAATCATT  56 349
        nadE NONE
        lpxK  339132 ..  339152 -  -6.9  -4.87665   GGGGATTTATAAAAA            CCCTTTTTT GAA AAATAAGGG            GGGAACTATTTTAAA  84 193
     jhp0307  335241 ..  335251 -  -5.4  -3.79251   TACCTTATGAGCAAA                 GAGA CGC TCTC                 AATTCTTTAATTTCT  63 462
     jhp0305 NONE
         gmk NONE
     jhp0303 NONE
        argS  330665 ..  330697 - -10.9  -4.46615   TACGATTAAGCAAAA      TATTCTCCTTATTTT TTA AAAATAATGAGAATA      TTATAATCAAAAAAA 100 267
     jhp0301  329491 ..  329505 -  -2.9  -2.94888   AAGCGAGTGAAACGA               CTTTT TAACT AAAAG               CTAAATAAAACAACG  43 427
     jhp0300 NONE
     jhp0299 NONE
     jhp0298  326508 ..  326521 -  -6.7  -3.14132   TTTTCTCGGCATCAA               GGGTT TTGA AACCC                CATAATTTTTCTATT  62 36
        flgL  309174 ..  309193 -  -9.2  -2.89069   ATGTAGAAAAATTCA            CTCGCCCA AGCG TGGGCGTG             GCCGCTTGTCCTGTA  68 386
         tgt  285808 ..  285835 -  -8.7  -4.98255   GTGGAATGATAAAAA        TTAAAAAATGC TAAAAG GCATTTTTTAA         AAATAAATAGTAAAG  95 230
     jhp0245 NONE
     jhp0244  266136 ..  266149 -  -3.1  -4.72272   GTTGGTGAGTAAAAA               CCATC AAGC GATAG                AATTAGAGGCATTAA  67 136
     jhp0236 NONE
     jhp0235  255326 ..  255340 -  -7.8  -4.05033   TTTACCCCATAGAAA               CGCGCA TCT TGCACG               CTAATCCCTTAAGTT  75 386
        flgI NONE
     jhp0230 NONE
     jhp0229 NONE
        napA NONE
     jhp0227 NONE
     jhp0226  248480 ..  248498 -    -6  -2.78679   TTCTTGCATGCAAAT             TCCTTAAG GCT CTTTAGGA             GAAAAAATAAGAGGC  55 10
        ispB NONE
        hemA NONE
        proS NONE
        hemC NONE
     jhp0221  243133 ..  243158 -  -2.6  -4.24385   AAAACAAAAATACAA         CGCCTTATTT TAACAT AAATCAAGCG          CTTTGATTAAGGCTT  55 32
     jhp0220  241773 ..  241785 -  -3.5  -5.13741   CTAACCTAACAAAAA                TTTAT ATT ATAAA                AATACGCTAACAAAC  72 227
        kdsB  237101 ..  237119 -  -2.4  -4.65747   GAATTTTTAATAAAA             TTGGGCAA AAA TTAACCAA             TTTTGCTTTTTTTTG  60 93
        hopA  235369 ..  235383 -  -5.6   -3.2327   GGAACCTACGACCAA               GCGGTT AAC AGCCGC               CTACTCTACCGCTGA  56 184
     jhp0212  231777 ..  231795 -  -9.6  -4.41348   GCGTTTTTAAACAAA             CCCCCTTT TTT AAAGAGGG             TTTTTAGTAAGCAAA  91 29
     jhp0211  230359 ..  230375 -  -7.9  -2.52516   GGGGTGATGACTAAG              CCCCCTA ATG TTGGGGG              GTTAAAGTGGGGGGT  64 398
     jhp0204  223794 ..  223823 -  -4.4  -4.03806   AATTAAACCTACAAA       CAAGCAGTTTAT TTCCTT ACAAACTGTTTG        TATAAAAATTCCTTT  60 4
        gidA NONE
        dapE  215713 ..  215736 -  -5.3  -3.79906   CCACTCTTATAACAA          GGTTGCAAC AAACGG GTTGCAAGC           GTGCTTAAAGCTTGA  61 110
     jhp0197  214432 ..  214444 -  -7.7  -5.14563   CGTTGTAGGAAAAAA                CCCTT TTT AAGGG                TTTGAAAACTGCTTA  91 202
     jhp0194  209598 ..  209608 -  -2.6  -4.11216   GCGTGAGTGCTAAAA                 TTTT TGA AAAA                 ATGGCAAAGGATTTG  55 187
     jhp0192 NONE
     jhp0191 NONE
     jhp0190  204994 ..  205009 -  -6.2  -3.78607   ACATTAGAACAAAGA              CCAAAT TTCT ATTTGG               AAAATTTATGGTAAT  66 18
        frdC NONE
        frdA NONE
        frdB  193188 ..  193208 -  -3.3  -2.54171   ATTTTCAAAAACGAC            CCACTAA AAAGAAA TTAGCGG            CTTTTACCCACTTTC  44 19
     jhp0176  191434 ..  191449 -  -3.4  -3.19304   GCTAAAACACACAGA              TTTTAA CGCT TTAAAA               TTAAAGGTTTCCCTC  46 248
     jhp0174  188946 ..  188963 -  -3.4  -4.14392   GCCCAAGCGCTAAAA             CGATAG CTTACT CCATCG              GCTCGGATAATTTTA  56 335
         lnt NONE
     jhp0167 NONE
        neuB  180411 ..  180429 -  -2.5  -4.46212   TGTTTGACGATAAAA             TTTACAT ATTAG ATGCAAA             ATATTATAAATATGG  60 446
     jhp0160 NONE
        fliR NONE
        moeA NONE
        prfB NONE
     jhp0156 NONE
     jhp0155 NONE
     jhp0154 NONE
     jhp0153  167942 ..  167957 -  -6.8   -3.7574   TTTACCATCAAAAGA              GCCTGC ATAA GCAAGC               GACAATTTCTTATTT  67 193
     jhp0152 NONE
     jhp0151 NONE
        hemB NONE
     jhp0149  163895 ..  163919 - -10.7  -5.03715   ATCAGCCTGAAAAAA          GCCTAAACGCC TTT AGCGTTTGGGC          GTTTCACTTTCACTA 100 76
     jhp0147  160769 ..  160783 -  -4.2  -3.83205   AGTTTTGACATTAAA               GAAGTG TTC CACCCC               ATTGTGCTTTTAACC  57 328
     jhp0140  155117 ..  155127 -  -2.4  -3.12521   CCCACTAAAACTATA                 GGCG TTG CGCT                 GTTTTTAGGGCTTGT  43 338
     jhp0131 NONE
        mutY NONE
     jhp0127 NONE
     jhp0126 NONE
     jhp0125 NONE
         bcp  139559 ..  139577 -  -3.2  -5.30575   TAAAAATTTAAAAAA             GTTAAAAA GCG TTTTTTAC             CATCAAATTAAAAGG  71 219
        sdaC NONE
        sdaB  134693 ..  134705 -  -3.4  -4.70659   TTTCACATTTAAAAA                GCTT GCGAA AAGC                GAGTGATAGTTCCTC  63 305
        ppsA NONE
     jhp0110  123891 ..  123911 -  -5.6  -3.60814   AAAGCCGACAGATAA            TTAAAAAC TTAAT GTTTTTAA            TCGCTACATCCTTTT  59 29
        flaB  118902 ..  118913 -  -7.2  -4.91712   TTTAACTTATAAAAA                GGGC TAAC GCCC                 CCTTAAATTAAGGGC  86 43
     jhp0106  116916 ..  116928 -  -4.1   -4.3851   GAGATTAAAGATAAA                TCCCA AGT TGAGA                AAAGCCTTGTTGATG  64 97
     jhp0103 NONE
        grpE  114396 ..  114406 -  -2.6  -4.07568   TCCTTTCTTTTAAAA                 TAAA TGT TTTA                 ATCGTTTTTAGCAAT  53 23
        dnaK  112453 ..  112481 - -11.8  -4.68539   ATGAAAATGAGAAAA        GCAAGCGGGTTT TGATT AAAACCGCTTGC        TTGAAAGAAGTTTTT 100 56
        cysK NONE
        metB NONE
     jhp0097 NONE
        cpdB NONE
     jhp0095 NONE
     jhp0094  104105 ..  104118 -  -2.4  -5.60993   TTGTGGATAAAAAAA               CCTA TCGCTT TAGG                AGTTATTTAGGAATC  80 278
        thrC   98610 ..   98621 -  -2.2  -4.20696   TTATCAAGGTTAAAA                GCTC AAAA AAGC                 TTTAATGCGTGTTTT  54 27
     jhp0089   97759 ..   97787 -  -4.6  -5.58179   CATTATAAGAAAAAA        GCCTTTAAGG TGGATTGAC CCCCAAAGGC        TTTTATTAAAGGGGG  83 44
     jhp0087 NONE
     jhp0086   95097 ..   95108 -    -3  -4.23054   AGATACGATCTAAAA                TCAA AGAT TTGA                 ATTTCCAATAAGCCC  57 56
        fabD NONE
     jhp0082   91330 ..   91358 -  -3.4  -4.48072   ATATTCATCACAAAA       TGTAAAAAATACT AAAA AGC-TTTTTTACA        TTCCACCATTCCATT  61 63
        rpoD NONE
     jhp0080 NONE
     jhp0079 NONE
     jhp0078   85862 ..   85882 -  -4.2  -2.83784   AAGGAAAGTTTAAAG            TTTAAAAA TAGGG TTTTTAAA            AAATTTGTTTGATTG  47 277
        rplM NONE
        rpsI   84917 ..   84932 -    -9  -5.22137   AAGCAGAAAATAAAA              GAGAGC CAAA GCTCTC               CAAAGCTCCCCCAAA  95 64
     jhp0075   82738 ..   82761 -  -7.4  -3.95073   CTTTACAGCTAGAAA          GCCCCTTGCT TTAG AAAAAGGGGC           GATTCCACCTTTCAG  72 64
        glmM NONE
        lspA   75825 ..   75838 -  -2.3  -4.65895   CCTTTTATTTAAAAA               GGGTA ATTA TGCCC                TTAATTTTGTTTTGT  59 1
        ureA NONE
        ureB   72923 ..   72965 -  -5.1  -6.17669   AATAAAACAAAAAAA TAAGC-CCCCAACTTTTAAT AAAT AATAAAAGTCAGAGAGCTTA AAGACTAAGATTTAA  95 91
        ureI NONE
        ureE NONE
        ureF NONE
        ureG NONE
        ureH   69021 ..   69038 -  -2.7   -4.5448   GATGCACAAAAAGAA             TAC-GGCA TCA CGCCTGTA             GAAAATATTTTAAGC  62 474
        putA   54881 ..   54897 -  -3.7  -4.07885   TAGGGGTGCTTAAAA              CAACATG TCC CATTTTG              ATCTCCTTATTTAAT  56 48
        putP   53037 ..   53056 -  -2.2  -2.74515   AAATATTGCTTAAAT            TTCTAAAA ACAA TTTTAGGA             TAAGAAGTGTTTTTG  40 372
     jhp0046 NONE
     jhp0045   51108 ..   51118 -  -5.4  -5.10163   AAGCGTAAAAGAAAA                 CTTG TAT CAAG                 TTTTATTGGAGCTAT  76 59
     jhp0044 NONE
     jhp0043   49476 ..   49493 -  -2.7  -3.67141   ACAATCTCATTCAAA             TAGCGTT TTTA AAAGCTA              GCTCAAACGCTTTTG  48 23
     jhp0042 NONE
     jhp0041 NONE
        hypE   45180 ..   45206 -  -4.4  -3.33744   TGGGGTTTTAAAAAG         TGCCTTAGTTTT AGC AAATCCTAGGCA         GCAATTCGCCCTCTG  52 9
     jhp0026 NONE
        bioD   29310 ..   29321 -  -2.2   -4.9445   ATAAGGAAGTAAAAA                CCCT TGCT AGAG                 ATGTCTATTTTGTGC  67 346
        gltA   26201 ..   26223 -  -5.5  -2.71144   CACTCTTGTGAAGCA           CCCAAACGC TAAAG ACGATTGGG           ATTTCTGCTAAGGAG  52 117
     jhp0021   23512 ..   23526 -  -8.6  -5.04249   GGTTCAAAAAAGAAA               TCCCTT AAA AAGGGA               GTTTTAAGCTTTTAG  95 37
     jhp0020 NONE
     jhp0019   20309 ..   20321 -  -6.3  -2.99947   CAAGCGTGATAGATA                TCGTT CAA AACGA                TCAAGAAATTGCGAT  56 468
       groES NONE
       groEL    7705 ..    7718 -  -9.5  -5.27335   TTTGTCAAATAAAAA               CCCCC AAAA GGGGG                ATTTTAGGGGATTTT 100 65
     jhp0007    5394 ..    5417 -  -7.6  -6.11019   AAAAATCAAAAAAAA          GAAA-TCCCTT AAA AAGGGAGTTTC          ACAAAGGGTTTTAAC 100 44
        icfA NONE
        kdsA NONE
        ribH NONE
        nusB      47 ..      63 -  -2.9  -3.25378   ATTTAGGCATAAAAC              GCCCTTA AAT CAAGGGT              TTTTGAGCGAGCTTT   0 13
