# Supplementary material for: Rapid, accurate, computational discovery of Rho-independent transcription terminators illuminates their relationship to DNA uptake
Source: Genome Biol. 2007 Feb 21;8(2):R22. doi: 10.1186/gb-2007-8-2-r22 (PMC1852404; doi:10.1186/gb-2007-8-2-r22)
Supplement: Additional data file 4 — Best terminators found downstream of each of the genes of the 343 organisms studied. [file gb-2007-8-2-r22-S4.zip › Idiomarina_loihiensis_L2TR.bag]

        dnaA    1719 ..    1736 +  -4.1  -3.28712   TAATTCGTACATTGT             CGTCATA AAAG TATGTCG              TTATAAACAGGGGAC  51 18
        dnaN NONE
        recF NONE
        gyrB    6411 ..    6435 + -10.8  -5.47159   ACAGGCAACAAAAAA         GCCGGC-TCAT GAAA ATGAAGCCGGC          TTTTTATTTATTAAA 100 65
         tag NONE
      IL0008   11122 ..   11143 + -11.5  -3.26319   TCCTGACAATAAAAA           GGGGCGAGC CTTC GCTCCCCCC            TTCCTCTGAGCAGTT  86 482
         slt NONE
        pepQ NONE
      IL0014   18703 ..   18717 +  -2.8  -3.78934   AATGATGGTTTCACT               GTGC GCCATAA GCAC               TTCTTGTCCCCGGAC  51 130
         smf NONE
         smg NONE
      IL0021   24841 ..   24862 +    -3  -2.78712   GCAATGCGACTATAA           GTCGGA CGCGTTATAA TCCGAC            TCATTGAGTTGAGGA  43 10
      IL0022 NONE
        hemF NONE
        aroE   27194 ..   27207 +  -3.9  -4.38116   CCTAGTTGATTGATT               GAAAA GGGG TTTTC                TTTGCTTTTTATAAG  63 32
        polA   30450 ..   30469 + -11.4  -5.46276   CCTGGATTACTTTTC            GCCCGGCT TTTT AGTCGGGC             TTTTTTCTGTCTATT 100 123
      IL0028   32843 ..   32856 +  -8.1  -5.65177   TTTGCGAATAGAAAA               GCGAC TTCG GTCGC                TTTTTTTATGGGTAT 100 48
      IL0029 NONE
      IL0030   34292 ..   34316 +  -4.2  -2.76422   CTATTAAAGCAATTT         CCG-GCGGCCT GAGG AGGCGGCATGG          CGTTTTTTAAAGGTG  46 14
        cysE   35604 ..   35615 +  -4.4  -3.73224   TGGCTGCGTTCAATG                CCAA CAGG TTGG                 TTTGATCCGCAATAG  55 489
        purE NONE
        purK   39598 ..   39631 +  -6.9  -3.95787   GGGCGTTAATAATTC    T-GC-GAATGAGCGG CTAAAA CCGCTCATTCAGCCA     TTTCTGCATATCCTG  69 49
        dadX   44365 ..   44383 +  -8.9  -3.20775   GTTTTTCGTTCATTA             GCCATAC AAAAA GTATGGC             ATTTATTAGTATTTA  69 41
        appC NONE
        cydB NONE
      IL0043 NONE
      IL0044 NONE
      IL0045   49979 ..   50000 + -14.5  -4.18164   TGATTAAAAGATTCA           GCAGCCAGA GCCT TCTGGCTGC            TTATTTTCAGACGTT 100 34
      IL0047   51984 ..   51998 +  -5.6  -2.97425   ATTGTGGCTGATTTG               GCGCTG GAT CAGGGC               TGTGTCCATTCTGTG  54 285
      IL0053   56236 ..   56260 + -11.3  -2.64155   ATGAGTGGGTAGAAT          CCAGGCGCTGC TAA GAAGCGCCCGG          TAGATTTAAACCCCC  80 151
      IL0054 NONE
      IL0055   58468 ..   58479 +  -5.8  -2.55309   AGACAGCTTAAACCA                GCGA GCAA TCGC                 ACTTTATTCTTACCC  52 179
        hipB NONE
        hipA   61972 ..   61987 +  -5.4  -3.90744   CAACCTCTTGCTCAC              TGGGAG ACAG CTTCCA               TTGTTTGAACCAAGA  61 420
      IL0061 NONE
      IL0062 NONE
      IL0063 NONE
      IL0064   68024 ..   68039 + -10.4  -2.90065   TTTGTTGGAACAGGG              GGGGAG ATCT CTCCCC               TGATGTTTCTGCGAT  75 46
        trxC   69323 ..   69335 +  -3.3  -3.74693   ATACGCTCAATTATC                CTCTG GTA CGGGG                TTTGCTCACCTGAGC  53 40
      IL0068   70268 ..   70304 +  -7.9  -3.97413   GGACTTACGTAAAAG    CACAAAAGCCCAACAAC ACC GTTGCTGGGCTTACGAG    TCTTTTGTTCATCAG  74 43
      IL0071   74663 ..   74682 +  -5.7  -2.73159   TATACCCGAGTTCAC            CGGCTCA TCACTC TGAGTCG             ATTTGACAGAATTGC  52 56
      IL0072   76238 ..   76261 + -13.9  -3.94276   TAGCTTTTAACTTAC          CGGCCACTC CTCAAT GAGTGGCCG           TTTATAAACTCTTTT 100 54
      IL0078   84742 ..   84763 +  -3.7  -2.71712   TGTTCGAAAATATAA           CGCTGAGCTT GTT AAGC-CAGAG           GTTTCAGAACGGGGA  44 108
      IL0079   87239 ..   87249 +  -3.2  -3.87373   CGTCCGCCGGTTGAT                 GTTG CTA CAGC                 TTTGTACAGAATATC  55 481
      IL0082 NONE
      IL0083   90274 ..   90288 +    -5   -3.1996   CTGCGAGTCGAAGGC               GGTATT GTC GATACC               TTAACTTAGCCTTTA  51 2
      IL0085   92108 ..   92118 +  -5.4  -2.58999   GATTTTTCCGGGAAA                 TCAC GGG GTGA                 GTTGATATCTCCCGC  49 324
      IL0087   92650 ..   92668 +  -2.2    -4.128   CGCCAAACTGCATCA             TTGCCCGG TTT CCGGGAGC             TTTATCTGTGCGGCT  55 248
      IL0089   94931 ..   94948 +  -4.2  -3.68988   TAACGCTCCACTATT             CCTTAA TAGCCC TTAAGG              TTCTCTTAAGTAAAC  54 74
      IL0090 NONE
      IL0091 NONE
      IL0092 NONE
      IL0093 NONE
      IL0094 NONE
      qseB_1   99771 ..   99797 +  -3.7  -3.13073   ACTGCAATGCAATTA         GTTAAGCGTGT AAGGC ACAAGCTAAAC         TCTATTCGTAGGCGT  48 25
      qseC_1  101153 ..  101163 +  -3.2  -2.80291   TTAATATTTCCTTAA                 GGTA GTG TGCC                 TATACTCAAGTCATT  43 73
      IL0097  101799 ..  101820 +    -8  -3.29144   GGCGCGTCGAAAGTT           GTTGGGGT TACTGT ACCCCAGC            TTCTGCGCAAGCTCG  64 116
      IL0101 NONE
      IL0102  108248 ..  108277 + -15.7  -4.89477   ACACTTACTGACAAA       GCCGTCCGGTAGT TAAC GCTGCCGGGCGGC        TTTTGTTCTTACGGC 100 56
        pncB NONE
      IL0104 NONE
      IL0107  111873 ..  111904 + -11.6   -3.5518   AAAAGCCAGAAGAAA      GCTGCTGCGTCTGA AACC TCAAATGCAGCGGC       TTGTATCAATGTTCA  89 40
        katG  114307 ..  114328 + -13.7  -5.27335   GTGGGCAATTACAAA           GGGCGCTTG ATAT CGAGCGCCC            TTTTTCTTTGAACCG 100 56
      IL0110  117638 ..  117651 +  -2.3  -4.47118   AGCCTTGAGGAGTAC               TCGTG TTTT CCCGA                TTCTTTTTCCCTATT  60 138
      IL0111  119617 ..  119635 + -14.6  -5.85178   TGGTTAAGTTTTTAT             GCCCCCAA TAT TTGGGGGC             TTTTTTTTGGCTGTT 100 101
        hmuT NONE
        hmuU NONE
        hmuV NONE
      IL0116 NONE
      IL0117 NONE
      IL0118  130258 ..  130270 +  -2.7  -3.27215   TGGCAATCGGGTGAG                CTTAG CCG TTAAG                TTAATGTAAGGGTTT  46 14
      IL0119 NONE
      IL0120  133691 ..  133702 +  -2.2  -3.14344   GTAATTGGCAGACGA                TGAC AATG GTCG                 TTAATAACACCCGTA  43 81
      phrB_2 NONE
      IL0123  136839 ..  136855 +  -2.3  -4.42238   TTCAGCCAGAGTCCA              GTGAT GAAAAAA ATCAC              TTTTAGTTAAGGTAC  61 196
      IL0125 NONE
      IL0126 NONE
      IL0127 NONE
      IL0128 NONE
      IL0129 NONE
      IL0130 NONE
      IL0131  141463 ..  141474 +  -3.6  -3.57915   ATAAAGCGCTGTCTT                CCGG ACGC CTGG                 TGTTTAATTAATATG  53 3
      IL0132 NONE
      IL0133 NONE
      hutH_1 NONE
      IL0135 NONE
      IL0136 NONE
      IL0137 NONE
      IL0138 NONE
      IL0139 NONE
      IL0140 NONE
      IL0141 NONE
        fabG NONE
      IL0143 NONE
      IL0144 NONE
      IL0145  155945 ..  155968 + -10.3  -3.72968   CGACTGAACAGTAAA          GGCTTCGCT ACAGAC GGCGAAGCC           TTTGCATATCATCCT  82 41
      IL0146 NONE
      IL0147  158643 ..  158658 +  -4.7  -2.63596   ACACCGGCTTCAAGC              TGAGC TTCTTC GCTCA               TCATGTCGCGTGACC  48 508
      IL0155  165376 ..  165394 +  -2.5  -4.60258   GAAACAGGCCTGCCC            GTAGTTCT TGAG AGAAC-AC             TTTCTTATTTGCTGA  63 199
      IL0161  171615 ..  171632 + -12.7  -4.57755   GTTGTAACGTATAAA             GGGCACC AGTC GGTGCCC              TTTTCTATGCTCAAT 100 64
      IL0164  175731 ..  175746 +  -6.2  -2.66602   AATGCCGAACACTAG              GTTGAT GCAG ATCAAC               TCGGTTATTCAGTAA  54 26
      IL0165  176509 ..  176534 + -18.3  -4.82667   AACTTCTAAAGCCTT         TGCGCCGCTCG CCCC CGGGCGGCGCA          TTTTTAATGTGGTGA 100 32
        deoD NONE
      IL0175  188797 ..  188841 +  -9.2  -3.01712   TACTGGAAAGGTTTC GCC-AGTTGGCTGCCACCAGGC TCT GTCCGGTGGC-GCCACCCAGGC TGTTGCCAGGCCCCA  66 108
        narK  198107 ..  198124 +  -8.5  -2.71268   CCATATTACTTTGTT             CGGTTAA CTGC TTAACCG              TCGTCTGTAATGCGC  61 403
      IL0187 NONE
      IL0188  204921 ..  204939 +    -6  -4.07868   CAAAATGATTACAGA             GAGGGA TGAGTTT TCCCTC             TTTCTGTAGCTCTCA  68 48
      IL0189  206601 ..  206630 + -12.1  -2.87132   ACGTCCCTGTAAGGC       TTGGGTGGCGCCA TCCT TGGCGCCACACAC        TCTCTGAGCGCAACA  83 103
      IL0192 NONE
      IL0193  210836 ..  210864 + -11.3  -3.14931   CGATCTTCGTCAAAA        TAAAAGGTATATT AAA AATGTACCTTTTA        TTAATAAGCGGTGAC  84 83
      IL0194  212259 ..  212276 +  -4.7  -3.31232   AACGGCGTTTAATGA             CCCGGTG GTCG CGCCAGG              CTTTTATGTCCGGGC  52 198
      IL0197  214903 ..  214918 +  -6.8  -3.03903   TGAAACAATAGCGTA              TTCGCG ACTG CGCGGA               TGTTGCACACCTTTT  55 214
      IL0199  218673 ..  218686 +  -2.4    -2.914   AAAGCACAATAGGAG               TCTG ACATGG CAGA                ATTTGGTGTCATAGG  42 29
      IL0200 NONE
      IL0201 NONE
      IL0202 NONE
      IL0203  223118 ..  223135 +  -7.7  -2.81815   GAAATAAGACTAATC             CAGCTCG AGTT CGAGTTG              TAATTGCTCGTTGGG  61 34
      IL0205  224719 ..  224736 +  -9.1  -5.38047   TCTTCAGTAACAAAA             GGCCACC ACCC GGTGGTC              TTTTTTGTGTCAATC 100 52
      IL0206  227634 ..  227653 +  -2.8  -3.38966   TCGTCCTGCGGTAAC            TCCAGC AAAAAGCG GCTGGG             TTGTGGCTCCGTTTT  47 145
      IL0208 NONE
         fpr  230701 ..  230711 +    -4  -2.74461   GTTAACACAGGAGGT                 GTTT ATG AAAC                 CTTTAACCATCAGTG  46 89
      IL0210  231708 ..  231751 +  -3.9  -4.59773   GCTGACCAATGATAA TA-GTCGGTGTGCCGCGA AAGCCTAAA TCGCGAAACGCCGACATA TTTTTGCGGATAACC  68 462
        comM  237453 ..  237463 +  -5.4  -2.84098   ATCTATATAAAGACT                 GCTT ATG AAGC                 TAATTCGTTAGAGCA  50 339
      IL0216  237870 ..  237898 +    -6  -2.84839   AAGAAGCCGAAGAAG       GGTAGCCTGACGC TATT GCGTCAGG-TGCG        ATTTGCCTGTCTATG  53 21
        cysM NONE
        metB  241350 ..  241365 +  -8.2  -5.48054   ATTTAATATGTAAAA              CCGGCC TTTG GGTCGG               TTTTTTACTTTTAAT 100 67
      IL0220 NONE
      IL0221  242529 ..  242541 +  -6.2  -4.25104   CGGGTAACGCCGGTT                GCCG CTCTC CGGC                TTTTAATGACAAGAA  69 340
      IL0223  243907 ..  243927 +  -5.4   -4.0274   AATTTGCCAGCTGTC            GCCTTTGC GCCAG GGAAAGGC            TTCTTTCATAGTGGC  64 69
        ftsY NONE
        ftsE  246815 ..  246829 +  -3.6  -3.61398   TGGTCTGGAGGACAG               TGAACT ATG AGTTTA               TTGTTCCGCAACCGC  53 16
        ftsX  247823 ..  247837 +  -4.2   -2.6627   TAAAATGGGGTTGCG               AAAGCC ATA GGCTTA               GTTATACTGAATTAC  45 38
        rpoH NONE
      IL0230  249516 ..  249541 +  -8.3  -4.09739   TGTTCATATCTGCCG         TAACCACACCGG GAC CCGG-GCGGTTA         TTTTCAACGGCTTCC  76 467
      IL0234 NONE
        secB NONE
        gpsA  254611 ..  254640 + -10.1  -4.42062   ATTTATTAAGCCGTG       AGCGTAAAACGGA GTGA TCTGTTTTACGCC        TTTATTTACGCACTG 100 9
        radC NONE
        rpmB  258159 ..  258170 +  -3.6  -3.12668   GGTATTAGCGGATCT                CCGC GGCC GTGG                 TGTTAAGGTTTAAGG  48 1
        rpmG  258374 ..  258389 + -10.4   -5.4833   AAAGCTTACAAAAAA              CCCAGC TTCG GCTGGG               TTTTTTATTGGGTGG 100 49
      IL0244 NONE
        mutM  260536 ..  260570 +  -2.6   -4.2828   CAATTCACTAATAAA     GCGCTCCGGTTCCG AAATAAA CGGGGCGTGTGCGC     TTTTGGTAAATACCA  59 77
       comFC NONE
      IL0248  262623 ..  262634 +  -5.8  -2.75267   ACTGATCATGAGCCC                GGAG AACA CTCC                 TACTATTAGACCTTT  53 5
      IL0249  264205 ..  264217 +  -4.8  -3.28791   GCCGCTGAGAGCTAA                CCAC AACCC GTGG                TTCTCCAGCGGCAAT  52 87
      IL0251  266559 ..  266577 + -10.3  -2.72661   TATCCGTCCGAACGA             GTCAGGC AGTTG GCCTGAC             TAATTGGCGATAATG  74 4
        plsB  278865 ..  278885 +  -9.7  -3.00766   TGGTTATGCAGAAAA            GCCTGGAAG CAC TTTCCGGGC            TCTCTGTGCCGTATT  69 80
      fliL_1  281169 ..  281179 +  -5.4  -3.34398   GCCGAAAAATATTGG                 CTGA TTC TCAG                 TGTTTCCAGCACCGC  54 485
        coaD  285030 ..  285060 +  -3.9   -3.8698   AAAACATCGCGATAA       CGCTCAGTGACAG GGCGG TTGCCACTGGTCG       TTTCAGTTTGCGTTC  57 289
        pckA  287922 ..  287955 + -16.9  -3.53733   TAGTTTGAAACAAAT     TAAAGGGCTCGTAAC ACTT GTTACGGGCCCTTTG      TCTTTCTAAGATAGG 100 46
      natA_1 NONE
      natB_1  290168 ..  290197 + -13.7  -5.07486   TTTAGGATAAAAAAA       GCCGGGA-GCTTCA AAA TGAAGTATCCCGGC       TTTTTATTCGGAGTC 100 46
      IL0278  294205 ..  294224 +  -2.2  -2.73735   TATTGGTTGAAATTG            C-GACGAAT GGC ATTTGTCAG            TACTTGAAAATGTTT  41 42
      IL0279  294656 ..  294702 +  -5.2  -2.71791   ACCAGCGTTACCGCC TATTCCTGTAACGTCGGCACC ACCTGC GGAGTCGATGA-ACAGGGATA ATTTGCAGCGGCCGT  49 61
      IL0280  295916 ..  295938 +  -6.8  -4.66833   TCTGCCATTTTGAAT           TCAGGACGCG GGT CGCGGCCGGG           TTTTTCCAGTTCGGA  80 472
      IL0283  299203 ..  299218 +  -6.1  -4.08689   GTCATCTGTTGGGGT              TGCGC TCGCCC GCGCA               TTTCCTTGTTGAATA  66 478
      IL0285 NONE
      IL0286  301463 ..  301478 +  -4.6  -3.02511   GGCGATGGCTTTTCC              GTTGCG GCTT CGCTAC               TATTCCAAGGCTGCG  50 166
      IL0287 NONE
      IL0288 NONE
      IL0289 NONE
      IL0290  304172 ..  304189 + -11.3  -3.14564   TGCTCTACTGAAAGT             TCCGCTG TGGT CAGCGGA              TTGATAACACCGTCG  76 482
      IL0292  305832 ..  305847 +  -6.8  -2.80474   ACAAGAAACTGAAAA              CGGCTC ATAT GAGTCG               ATTTAAAATATTCTG  57 4
      IL0293 NONE
      IL0294  307323 ..  307334 +    -3  -3.15544   TACGATTCAGAACCA                TTCA CACC TGAA                 TTCCTACCGCTCACG  46 75
      IL0295 NONE
      IL0296 NONE
      IL0297 NONE
      IL0298 NONE
      IL0299 NONE
        lplA  313788 ..  313814 +  -8.2  -2.87344   ATAAGACAAAGGAAT         TTGCTTCTTT AATGAAA AAAGAAGCAA         TGTCTGACGAAGATC  64 241
      IL0301 NONE
      IL0302 NONE
      IL0303  315114 ..  315127 +  -2.3  -2.76442   ATTCGACTGCGGTAT               CAGTG TACT CTCTG                TCATTAAATCGTCAT  41 59
      IL0304  316112 ..  316135 +  -8.8  -4.56802   TAATGTTTTCAAAAG          CCTGTCGGAA TAAC TACCGGCAGG           TTTTCCTCTTTGTTT  93 38
      IL0305  316903 ..  316941 + -15.6  -2.68419   AAGCTGTATGCAGTT   GAGCAAAAAAGCTACCAA TAA TTGGTAGCTTTTTTGTTG   TAGTCTGACTTATTC 100 47
      IL0307 NONE
      IL0308 NONE
      IL0309  319261 ..  319275 +  -7.8   -2.7497   CGGAGTGAGTGACTT               CTGCGC GAG GCGTAG               CTTTAACCATAATGT  61 63
      IL0313 NONE
      IL0314  324156 ..  324166 +  -2.4  -4.12254   ACCCAGCTTGGTCCG                 GGGC TGG GCAC                 TTCTTTATCGTAGTC  55 281
      IL0316  325578 ..  325623 +  -4.8   -2.6911   AGGTTTGCTCGATAA GCAGTGGTTGAAACTAAA ATAAAGTAGC TACAGTCTCAACCACTGC GTCTATTTTAGTTAT  48 39
      IL0317  326192 ..  326211 +  -9.2  -5.11836   TTCTATAAGTTGCGC            GGCCCTCC TGTT GGAGGGCA             TTTTATTTTAGGTCT 100 81
      IL0318 NONE
      IL0319 NONE
        ompR NONE
        envZ  331498 ..  331514 +  -6.5   -4.9218   TGTTGACGAAGTAGT              CGATGGT GTT ACCACCG              TTTTTCTGCTCCATA  83 124
      IL0323 NONE
      IL0324  334513 ..  334540 +  -7.2  -3.97834   TTGTTCAGGGTTTCC        TGATCAATTTCCT GCC AGGGAAT-GATCA        TTTATCCTCCGCTTG  71 205
      IL0327 NONE
      IL0328 NONE
      IL0329 NONE
        amiB NONE
        mutL NONE
        miaA  342819 ..  342832 +  -3.8  -2.67209   TGTCTTTACAGGGAA               CTGC AAATTG GCAG                TGCTGTAGCTTACTA  44 133
         hfq NONE
        hflX NONE
        hflK NONE
        hflC NONE
        purA  348165 ..  348180 +  -7.6  -3.75153   TCCCGAGTTCGACTC              TTGGTG CCGG CACCAA               TTTAAATTGCAAGAC  72 238
      tufB_1  349780 ..  349797 + -14.1  -5.28778   CGGTTGATTTTAAGA             GCCCGGC TTTG GCCGGGC              TTTTTTATGCCTGCT 100 47
        secE NONE
        nusG  350986 ..  351012 +  -4.4  -3.60048   CAAAGATTGATCTAT         GGCGCGAAGT CACTTAT AATTCGCGTC         CTTTTTTAACGGGAA  54 58
        rplK NONE
        rplA  352406 ..  352423 +  -9.1  -2.53125   CTCTGGGTAGAGAAT             CACCGTG ACAA CGCGGTG              GGTTTTATCCCACCT  65 212
        rplJ  353011 ..  353024 +  -5.3  -5.73339   CGCTAAATAATACGT               TGGTT TTTT AACCA                TTTTTTTGTAATTAT  91 31
        rplL  353471 ..  353498 +   -20  -4.18401   GGCCTTTTAGGCCTC        GGGCTGGTGGTT AATT AACCACCAGCCC         TTTTGCGCTGTATCG 100 62
        rpoB  357703 ..  357724 +  -7.9  -2.53876   TTGCTGGAATAAATT           GGGGGAGTG CTTG CGCTCCCCG            TAGGTTGAACTCCGA  60 48
        rpoC  362018 ..  362046 + -15.4  -4.55118   TAACGTTCGTGTACA        GAAGCCGGTACT GTAAA AGTGCCGGCTTC        TTTTGTATAGCCTTG 100 55
        rpsL  362608 ..  362618 +  -6.8  -2.56596   ACTGTCGTACGTTTT                 GGGT AAA ACCC                 TGAATTAATCGGAGA  55 64
        rpsG NONE
        fusA  365275 ..  365297 +  -4.1  -4.30448   AATAAGTAAGGTCTG          GTCCGGTTCT TTCG AGG-CCGGGC           TTTTAACTTAAGTTT  63 36
      tufB_2  366530 ..  366547 + -14.1  -5.28778   CGGTTGATTTTAAGA             GCCCGGC TTTG GCCGGGC              TTTTTTATGCCTGCT 100 47
      IL0351  367879 ..  367909 +  -2.5  -4.88736   AGCTTTTCATTAGGT      GAGCAAGGGC--CGC ATT GCGATGGCCATGCTC      TTTTTCTGACTGGTG  70 432
      IL0355 NONE
         ssb  373810 ..  373826 +  -9.4  -5.76633   TATCATGTGAAAAAA              GCCCCT TTTGC AGGGGC              TTTTTTTGTATCTAA 100 77
      IL0357 NONE
      IL0358 NONE
      IL0359  376671 ..  376682 +  -5.8  -4.42386   TCCAGGTTTTGCTTA                GCGT AATC ACGC                 TTTTCTACATAGCGA  72 179
         tdk  378578 ..  378588 +  -5.4  -5.00616   CACTTGATGGTATAC                 TGAG TTT CTCA                 TTTTTTAGCCAGAAG  78 81
        pyrC NONE
      mshI_1 NONE
      mshI_2 NONE
        mshJ NONE
        mshK NONE
        mshL NONE
        mshM  384834 ..  384844 +  -6.8  -3.73936   GGCAAATGGGTGGTT                 CGCT ATG AGCG                 TTATTAATAAAGTTT  65 18
        mshN NONE
        mshE NONE
        mshG NONE
      IL0372  389312 ..  389324 +  -6.2  -3.15503   TTGTTCGGAAATAAC                CCGG AAACC CCGG                TATTAAGTGTTAGGG  57 27
        mshB NONE
        mshA  390539 ..  390562 + -14.6  -4.58395   ATCCAACTTTAGGGT          GCCCGCAGCT ATTA AGCTGTGGGC           TTTTTAAAGGCTAAC 100 41
        mshC NONE
        mshD NONE
        mshO NONE
        mshP NONE
        mshQ  397159 ..  397170 +  -4.4  -3.33171   AACGAAAAATGCGGA                CGTT GACG AACG                 TTCATAATTATTACA  51 126
      IL0380  399105 ..  399130 + -12.7  -3.85539   GATTCCGTGTTGTAA         GAGCTCAGTAA GTAC TTGCTGAGCTC          TTTGCTGTCACTCTG 100 15
        mreB  400201 ..  400218 +  -3.5  -3.14344   ATGCATGGTGGTGAT             TTATTCA GTTA TGAGTAA              TTCATGAAGACGCTG  48 8
        mreC NONE
        mreD NONE
       maf_1 NONE
        cafA NONE
      IL0386 NONE
      IL0387 NONE
        tldD  409905 ..  409919 +  -2.1  -5.23016   TGAAAAATGGATGTT              TGCTGC TGAT GC-GCA               TTTTTTAAGTTATTT  76 252
        pmbA  411693 ..  411720 +  -8.4  -3.03159   GTGACAGTGGTCAGA        ATGACCCCGC CAGCCAGC GCGGGGTCAA         TATTAAAGCGCTTAA  63 108
      IL0402  420446 ..  420471 +  -2.6  -2.73364   AAAATTTGCAACACT         TTTTCGGTAT CAGACT ATACCGACAG          TCGTTAGAATAAAGG  41 42
      IL0403 NONE
      IL0404 NONE
      IL0405 NONE
      IL0406 NONE
      IL0407 NONE
      IL0408 NONE
        murA  425131 ..  425151 + -11.1  -2.84988   GTTATCTGGGTAATT            CGGCCACTG TTA CGGTGGTCG            TCATTCGCTTTTCAT  77 46
      IL0413  429460 ..  429471 +    -3  -5.97979   CAGCAGATAACTAAA                TGAT TTCT ATCA                 TTTTTTTATTGTTGT  95 137
        rplM NONE
        rpsI  430410 ..  430425 + -10.4  -5.71712   TTTTTTGTGGCAAAA              CCCAGC TTCG GCTGGG               TTTTTTTATGTCAAA 100 51
      IL0416 NONE
      IL0417 NONE
      IL0418  433238 ..  433253 + -10.4  -4.21098   CAACGGCTTAAGAAA              GGGTGG CTTG CCACCC               TTTTGCCGTTGATAT  91 64
        sspA  433910 ..  433925 +  -3.2   -3.2032   CGCGCGTAATTAATT              TCATCG ACGT CGAGGA               GTTTTACTATGACGC  46 28
        sspB  434354 ..  434377 +  -6.8  -3.90588   AAGTAACAATACAAA          GCACTAAC GCTTAATA GTTAGTGC           TTTAATTACCCGCTC  67 35
      IL0425  439020 ..  439030 +  -3.2  -4.11216   TCGGCCGGCTCTCCA                 CCTT TTT AGGG                 TTTTAAAACTGCCAG  58 421
        mraZ NONE
        mraW NONE
        ftsL NONE
        ftsI NONE
        murE NONE
        murF NONE
        mraY NONE
        murD NONE
        ftsW NONE
        murG NONE
      murC_1 NONE
        ddlB NONE
        ftsQ NONE
        ftsA NONE
        ftsZ  458150 ..  458160 +  -4.6  -3.57144   GTCGTATAATATGCG                 GCCG CTT TGGC                 TTTAGCCATGGCGAA  55 94
        lpxC  459132 ..  459160 + -13.9  -4.41895   ACAGCTTAATCTTTA        TCGTTGGCGGTAA ACT TTGCCGCCAACGC        TTTTAATTCCGACTT 100 32
      IL0444  460571 ..  460589 +   -11  -4.89477   TTAATTAGAACGTAG             GCGGTACT TTA GGTACCGC             TTTTGTTGTTCAGGA 100 49
        secA NONE
        mutT  463770 ..  463785 +  -2.6  -2.81464   ATTGAACGCTTATTA              GTAC-AG CAA CTCGTAC              TCTAATGGCTACTAC  42 25
        ampD NONE
        ampE  471695 ..  471705 +  -2.4   -3.1634   AGCTGAGAAAAATTT                 GGGC TCA GCCG                 TTAAATGATTTAGAA  43 51
        pdhR  472481 ..  472494 +  -3.1  -3.22884   CAGTCACGCATTCAA               CGTTCG CTA CGA-CG               TTCCTGAATTGATAA  46 5
        aceE  475178 ..  475188 +  -2.4  -2.75844   TATCGACACTGACAA                 GCTG AAC CCGC                 GTTTAGCATAAGGAG  41 4
        aceF  477018 ..  477039 +  -2.3   -3.6715   GGAAATACGAAAAAA           T-TCGCGCTA CAA TAGCGCCACA           TTTAGCGTTGACTGA  49 56
         lpd  478556 ..  478582 + -16.7  -5.78622   AAATCATCGGTAAAA         CGGCTGCATTC ATCGC GAATGCAGCCG         TTTTTTTTGCGCTGA 100 55
        pepO  480777 ..  480815 +   -24  -2.63301   CTGGATATTGGTTAC   AGCACTGCTGGTGGGGAG TTT CTCCTCACCAGCAGTGCA   TGCTATGCCGATGTC 100 72
      IL0462 NONE
      IL0463  482374 ..  482384 +  -2.4  -4.68724   TGCGCCACAACATAA                 CCAC TAG GAGG                 TTTTATGTTAGCTCG  63 19
      IL0464  485709 ..  485742 +  -4.5  -2.82516   CGAGCTTTCCGCCCG     GCATCTCACCTGACA TAAA TGTCAGGCTACGTGC      TGTGATCGTCACGCG  49 244
      IL0466 NONE
      IL0467 NONE
        acnB  493758 ..  493769 +  -7.2  -5.71712   TAGCAATTTATAAAA                CCGC TTCG GCGG                 TTTTTTTGTGTCCGA 100 168
        yfeK  497276 ..  497290 +  -4.2  -4.11484   GAGAGCCGTAACGCT               CTTCGC GGA GCAAAG               TTTTAAAAGCTTCGA  60 426
         mdh  498547 ..  498576 + -12.1  -3.87815   ACGTCCCTGTAAGGC       TTGGGCAGCGCCA TCCT TGGCGCTGCACAC        TTTCTCCAGATAACC 100 128
    IL0472.1  500175 ..  500188 +  -8.1  -3.14564   TAGCGGAGTGTCGAA               GGCCA GGGA TGGCC                TTCGTCAAGCCCTCA  63 420
        rplU NONE
        rpmA  502130 ..  502149 + -12.8  -4.85129   GTTTCGGTTCTGAAA            GCCCTGCC TTAC GGCGGGGC             TTTTTCATATGTGCT 100 63
         obg  503357 ..  503388 +  -2.2  -3.21747   CGAAGTTATTTATCA      GAAGTAGCCTGACA TTCA TGTCAGGTGAGGTC       TTGGTCCTGACGTAA  43 19
        folA  504003 ..  504014 +    -3  -3.34984   CTTGAGTTCGTAGTA                TCAT CTTG ATGA                 ATTTTTGAACAATCT  47 93
      IL0479  504451 ..  504469 +   -11  -5.17054   AATTATTTTCTAAAA             GCCTGCAA TTT TTGCGGGC             TTTTTTACATCTTCT 100 56
      IL0480 NONE
      natA_2 NONE
      natB_2  508141 ..  508174 +  -9.5  -2.80935   AAAGCCTCTGTGGCG     GAGTGTCGAAGGCCA TGGA TGGCCTTCGTCAAGC      TCTCATGGATGAGCT  70 270
      IL0490  516332 ..  516342 +  -5.4  -4.07885   CATGGAACTGGAATT                 CAAC ACT GTTG                 TTTTCAACCGGACTG  64 338
    IL0498.1  525236 ..  525250 +  -5.7  -3.05384   AGATTACCGGATGAC               TGCTG CTTAA CAGCA               TTCAGTAAAAGAGCA  54 16
      IL0500  526627 ..  526639 +  -7.7  -2.77013   TGCCGCAAAGCCATA                GTCAG CAA CTGAC                GTTGTTCGAACAATA  59 315
      IL0503 NONE
        ptsP NONE
      IL0505 NONE
         lgt  532270 ..  532297 +  -3.4  -3.04263   CTGATGGATACGGGA        TGTAGCCTGACA TTCA TGTCAGGTGAGA         TATTGGCCCTGACAT  44 37
        thyA  533348 ..  533371 + -10.3  -3.61652   ACGTTTACGTCAGGA          GCGATGTCG AATACA CGGCATCGC           TTAATTATTTAAGCG  82 45
      IL0510 NONE
      IL0511 NONE
      IL0512  537747 ..  537777 +  -9.8  -3.64703   CACACCTGACATAAA       TGTCAGGCTACG CAGGGCT TGTAGCCTGACG       TTTACGTCAGGGACG  80 27
      IL0514 NONE
      IL0515  540092 ..  540129 + -10.7   -2.7264   TATAGAGCTGTTAAA   ATCGCTACTGACGTGC AGTTTTA GC-CGTCAGTAGCGAC   ATTTCCCCGCACTTT  76 45
      IL0516  542185 ..  542202 +  -9.1   -5.9218   TGAATCACGATAAAA             CCGTCTC TACT GAGGCGG              TTTTTTTATTATGTA 100 58
      IL0517 NONE
        siaB NONE
        siaC NONE
        siaA  547521 ..  547532 +  -7.2  -2.92102   CTGGTTGCAGAACTG                CCGC CGTC GCGG                 GTTTATACCGGCTCT  61 273
         ung  549273 ..  549287 +  -8.5  -2.78211   CTGAGCATATCGAAC               GCCGC CCGCA GCGGC               ATATTTTCCGGCGGT  62 299
      IL0524 NONE
      IL0525 NONE
      IL0526  553831 ..  553888 + -24.7  -3.10112   CTGACATGCACGCCA TGTAGCCTGACATTTATGTCAGG TGAGATATTGGC CCTGACATAAATGTCAGGCTACA TTCACTCGATTGCGT 100 77
      IL0527  554424 ..  554442 +    -3  -4.35461   ATTACATCCCGGAAC             CGGTCTAC ATT GTTGAACG             TTTTGATCGTATTGG  61 261
      IL0529  555921 ..  555931 +  -2.4  -2.53581   GTGCCAGCCGTGCAT                 CGGC TTC GCCA                 TGAATTAACCGTATG  39 88
      IL0533  560233 ..  560244 +    -3  -3.17598   ATATCAATCCATTTT                CTTT CGAG AAAG                 TCGTTTTCTGACACT  46 129
      IL0534 NONE
      IL0535  564619 ..  564649 +  -9.8  -3.66772   CTTTTCATGTCTGTA       CGCTCCTGGA CGTTATTCAGA TCCAGGAGCG       TTATTCACACTTTAA  80 48
      IL0537  567918 ..  567933 +    -4  -3.31196   GGGCAAGGGCTGCAT              GCG-GTA TCA TACGCGC              TTGATCTAAATTTAG  51 174
         ugd NONE
      IL0539  570247 ..  570266 +   -10  -2.72879   TGATTCTTAAAGTAG            CCTGATGC TATC GCGTCAGG             TGCTATCCTTCTATT  71 31
      IL0540 NONE
        rffG NONE
        rffH  574151 ..  574166 +  -7.6  -3.26719   GAAAACGGTTTTATG              TGGGAA TGCC TTCCCA               TTAGCTATTTCTAGA  66 123
      IL0543 NONE
      IL0544  575606 ..  575619 +  -3.1  -3.45602   CGGCTTAGTCTGGTA               GTTCA ACCT TGAGC                TTGTGAGTATTTGAT  49 25
        wecE NONE
      IL0546 NONE
      IL0547 NONE
      IL0548 NONE
      IL0549 NONE
      IL0550 NONE
      IL0551 NONE
      IL0552 NONE
      IL0553 NONE
      IL0554 NONE
      IL0555  586443 ..  586472 +  -2.9  -3.41693   TTTTGTAATTCAGTT       TGGTTGCAAGA AATGCTAC TTTGGCAACCA        TTGATTAATGCTCAA  48 33
        wecC NONE
      IL0557  588687 ..  588702 +  -6.1  -3.59936   GAGGAAGTTTTTTAA              TGGCG TTATTC CGCCA               TTCGTTATTGATTTC  63 86
      IL0558 NONE
        galE NONE
      IL0560  592717 ..  592731 +  -4.2  -3.41051   GTAGGTATAGAACGA               GCCAAA GGT TTAGGC               TTCTACTACGGGTGC  52 299
      IL0561 NONE
      IL0562  594265 ..  594286 +  -5.1  -2.77899   TGAGGCTTTAAGAAA           TGCTCTCTC ACAA GAGAAGGCA            TAGTTACTAAAGAGG  50 1
      IL0563 NONE
      IL0564 NONE
      IL0565  598869 ..  598883 +  -8.6  -2.63631   ATCTAGTTTGCAATT               TGTTGC ATA GCAACA               TACTATGGAAGTTGC  63 94
      IL0566  599352 ..  599369 + -11.3  -5.61596   GTTACTGTGATAAAA             TACCGCC GAAG GGCGGTA              TTTTTTTGTCCAGCT 100 116
      IL0567 NONE
      IL0568 NONE
      IL0569 NONE
         pgi  606435 ..  606452 +  -9.9  -3.28791   GATTTGGTGATGTAG             CCTGACA TTTA TGTCAGG              TTCTGCACCCCACCT  76 39
      IL0571 NONE
      IL0572  608079 ..  608096 + -11.3   -3.1247   CGCTTGGTTATGTAG             CCTGACG TTTA CGTCAGG              TTCGATATCCCACCT  84 91
        cysQ NONE
    IL0573.1  610027 ..  610041 +  -5.7  -3.05384   AGATTACCGGATGAC               TGCTG CTTAA CAGCA               TTCAGTAAAAGAGCA  54 16
      IL0575  610850 ..  610862 +  -3.4  -2.54955   AAAAGTAAGCGGAGG                CTTG ATGGA CAAG                ATTGATCGTGCTTAT  42 87
      IL0576 NONE
      IL0577 NONE
        guaB NONE
        guaA  614973 ..  615002 + -14.3  -3.92143   ACATCCCTGTAAGGC       TTGTGCAGCGCCG TCCA TGGCGCTGCACAC        TTTCTCCAGATTTTC 100 96
      IL0582  620578 ..  620603 + -11.9  -5.81412   AATTAAGAGTAATCA         GCCGATTTAGC GATA GCTAGGTCGGC          TTTTTTTTAACTAAA 100 64
      IL0583  623910 ..  623942 + -18.5  -4.19746   TTGACGCCGAATGAA      TAAACCGCCGCTGGT ATT GCCCGCGGCGGTTTA      TTGTTTTAACCTCCC 100 45
        nhaC  625779 ..  625789 +  -4.6  -3.62522   ACGGGCACTTCGTCT                 GCGT TTT GCGC                 TTGTTCAGCAAGTTC  57 430
      IL0586 NONE
      IL0587  628931 ..  628949 + -10.2  -2.93252   TTTATTCTTTAACAT             CGCCCAGA TTA TCCGGGCG             TGCTTGTTAGCCAGT  72 393
      IL0589  632708 ..  632725 +  -2.7  -4.68424   AAGTTCCTTGTAGCT             GAAGTTG GCTT TGACTTC              TTTTTGCATCCATTC  68 116
        purL  637788 ..  637800 +  -4.8  -5.07053   CGGTATAGCTGCTCT                CTGG ATAGC CCAG                TTTTTTGGGCTAATT  80 361
      IL0595 NONE
      IL0596 NONE
        murI  643129 ..  643141 +  -2.6  -3.79874   GAACTTGCAGCGTCT                CCTG AAGCC CGGG                TTCTGTTATCTCAGC  52 224
        sfcA  644968 ..  645006 + -10.3  -3.11569   TTAAGAATGCGCTAA   ATCGATGGCCTGCTGTA AATCG TTCAGCAGGTCATCGGC   GTTTTCAATGCCTAC  77 37
         azu  646680 ..  646700 + -12.6  -5.42259   ATTGACTAGTAATAA            CTGCAGCC TACGT GGCTGCAG            TTTTTTTGGAGCTCC 100 66
      IL0601 NONE
      IL0602  651110 ..  651120 +  -5.4  -4.60746   GTAAACTCGTACAGC                 GAAG CGG CTTC                 TTTTACTGTTTTTAC  73 258
      IL0605  656047 ..  656072 +  -4.7  -3.61715   GCCACTCAAACGTAA         GGACTTTTTCT GGGA AGAATAAGCCC          TTATTAAGGAAGCTA  57 4
        aceK  659070 ..  659085 +  -7.6  -3.28712   ATGTGCCAGTTCAAA              CATGTG GTAC CACATG               TTGTGCACACCGGCC  64 234
        argC NONE
        argB NONE
        argF NONE
        argG NONE
        argH  670848 ..  670860 +  -4.1  -4.90266   CCGTCCCATTTATCG                CTAAG ACC CTTGG                TTTTTGCTTCATCAA  74 76
      IL0618  673417 ..  673456 +  -9.4  -4.63486   AATTTGAGTTGGAAT  GCGAATGAATAGGCGCAAC GGT GTTGCGCCTATTT-TCCGA  TTTTATTGCAGGAGT 100 39
      IL0619  676204 ..  676237 + -12.7  -3.45742   ACCATCTTGTACCAA     TCGACTTCAAACACTC AAT GA-TGTTTGAGGTCGA     TATTCTTCCTGGTGC 100 47
      IL0622  680251 ..  680284 + -13.2  -3.07307   CGCTGCACCATTTTC     TGGGCGCTCTTGAC CAGTTC GTCAGGATCGCCCA      TTCGCTCCGGCTTTG  95 41
      IL0625  683594 ..  683620 +  -9.5   -4.0031   CACAAAAAGCAGGGC        GGCGAGTGCAAA TGCT TTTGCGC-CGCC         TTGTTTGATGACGCT  81 151
      IL0627  685641 ..  685665 + -10.7  -2.51223   ACCTTTCCAAATTAA          GCCGGACGC GCTTTAA GCGTTCGGC          CTGTCTGTTATTCCC  76 164
      IL0628  686311 ..  686326 + -10.4  -5.24129   ATGAGTAGACTTAAA              GGGCTC TCCG GAGCCC               TTTTTTATGGGAGAG 100 211
         rnk  686714 ..  686731 +    -7  -3.34787   GAGATTGTTCATGTC             GCGAGT TAGATT ACTCGC              TTATAGAGTAATGTT  61 17
      IL0630  688274 ..  688291 +  -2.7  -5.26875   TTACTTACCTTGTTA             CTAAAAC TTCA GCTTTAG              TTTTTTGATTGAAAG  76 250
      IL0632 NONE
      IL0633 NONE
    IL0633.1  691743 ..  691774 +  -5.8  -3.09015   TCTGAGGGTGGTATC      AGATTGATGGGGTG AAGG TGCCCCATCAACCA       TTAAATCCGTATACC  55 36
      IL0637  693974 ..  693994 +  -9.7  -4.49337   TGTCCAACAACTCTC            GCTCTGAGT TGA ACTCAGCGC            TTTTATCACTTGTGA  91 482
        alpA  694372 ..  694398 + -10.3  -5.09895   TGCTAATTTATCTTC        TAAACGGCGGCT TTCA AGCCGCC-TTTA         TTTTTTCCCTCGCTA 100 35
      IL0640  694728 ..  694750 + -12.1  -4.41348   TGATTAAAAACAAAA           GAAGAAGCC TAATC GGCTTCTTC           TTTATTTAGCACGAA 100 34
        hsdM NONE
        hsdS NONE
      IL0644 NONE
      IL0645  703751 ..  703768 +  -4.1  -3.54408   ACTTAATGGTTTTGC             CGGTGTA TTTT TAGACCG              TTGGTTTCGATAAGA  52 277
      IL0647  705483 ..  705493 +    -4  -3.16093   TCAATAAGAAGCACC                 TTCT AGG AGAA                 TAATTTTGGATTTGA  49 76
      IL0648  706727 ..  706737 +  -5.4  -4.08974   ACTAATAGAAGGTTG                 GCAT TCG ATGC                 TTTATCTACTAGACT  65 36
      IL0649  707078 ..  707107 +   -13  -3.10597   CGTTAGAACAGTTTC       CGGAGGAAAGCT TGAATC AGCTTTTCTCCG        ATTTTAGCTGCCCCC  95 35
      IL0650  707994 ..  708004 +  -4.6  -3.51232   TATTGTCTGACATAG                 GCTC ATC GGGC                 TTAGTTTCAGACGGA  55 418
      IL0658  716221 ..  716239 + -17.4  -4.96848   TAAAATAATAACAAA             CGCCCCGC CAT GCGGGGCG             TTTTTGTATAAACGG 100 51
        dsrE NONE
        dsrF NONE
        dsrH NONE
        dsrC  717843 ..  717856 +  -2.4  -4.18018   AAGCCCATATCCCCA               GTAC ACAGCA GTAC                TTTTCGATACGGCAG  57 334
        pntA  725451 ..  725474 +   -11  -5.45652   GGTTGTTCTGAATAA          GCCCGTGAAC AAAA GTTTGCGGGC           TTTTTTATTGGCAGT 100 46
        trxB  726511 ..  726529 +  -3.8  -3.33884   AGATGCCGAGCGTTA             CTTAGACG CAC TGACTAAG             TCTTAATCTTTTAAC  49 1
         aat NONE
      IL0672 NONE
        infA  728234 ..  728255 +  -9.5  -5.42514   TGAGGATTAAAAAAA           CCGGCTTCAT TTA ATGA-GCCGG           TTTTTTCATTTCTGC 100 48
        cspD  731351 ..  731379 + -11.8    -3.967   ACAATTTAAGTACTT        TCAAAACGCCGG CTTGT CCGGCGTTTTAA        TTTACTTAATCACTT 100 56
      IL0678  734439 ..  734451 +  -6.3   -4.2349   AGGTGGCACTCGCGT                CCATA ATT TATGG                TTTTCGGTATAAACC  71 321
      IL0680 NONE
      IL0681 NONE
      IL0682  738158 ..  738172 +  -2.8   -5.4505   TACTGGCAAGAATAT               GATTCT TCG AGAAAC               TTTTTTATTACAAAC  80 217
      IL0688  744475 ..  744491 +  -5.7  -3.29626   GCAAATTGATAAAGA              GCCAGCG ACT TGCAGGC              TTCATCTACCTGTTG  57 257
        asnC NONE
      IL0695  751529 ..  751553 +  -8.6  -5.47399   TTAATAGAGATAAAA          CCGCTAGGAT TTTTT GTCTTAGCGG          TTTTTTTACACTTGG 100 49
      IL0696  751853 ..  751893 + -17.2   -4.9755   TAGACATTGGTCGTA TGCCAACCGTTATTG-AGT TTAC GCTACAATAACGGTTGGCA  TTTTTCGTTATCTGT 100 64
        cstA NONE
      IL0698 NONE
        arsA NONE
      IL0700  756055 ..  756070 +  -6.2  -2.91199   GAATAGTTTTACAAA              CATACA TGAA TGTATG               TATAATTCCGGATTG  56 35
        acrA NONE
        acrB  760399 ..  760428 + -10.8  -4.56597   CGAATAGCAGATACA       AAAAACCCGGAG CTTAAA CTCCGGGTTTTC        TTTTTAAAACGGCAG 100 41
      IL0708  766842 ..  766861 +  -3.5  -3.12999   TTGTCCTGACCAACC            CGGGTCA ATGCGG TGAGCCG             TTACATGTACCATCA  46 223
        metG  770741 ..  770751 +    -4  -3.36823   ATTTGTATATTAAGT                 GTAA ATC TTAC                 TTAAGTTTTAGCACG  51 367
      IL0713 NONE
      IL0714  771666 ..  771681 +  -3.2  -3.23042   TCACCGTTGTGATAG              CCGTCA AAAA TGACCG               TTACTCGTAAATCTT  46 137
      IL0717  774478 ..  774492 +  -4.2  -2.56046   GGCTGACGGAAACCG               TGCGGT TCC ACCGGA               TAAATTGCCGTTTCC  44 110
        pspF NONE
        dppA NONE
        dppB NONE
        sapC NONE
        sapD NONE
        sapF NONE
        putP  797072 ..  797093 + -11.6  -5.79595   TGTAACTGATAAAAA           GACCAGCC CATCGT GGCTGGTC            TTTTTTGTTTTAGAA 100 54
       ggt_2  798867 ..  798896 + -15.8  -4.45771   TTATTAAGAATAATA       GCCGTCTCGTCT CAGCGC AGGCGAGACGGC        TTTATCTTTTCAACT 100 34
      IL0741  801325 ..  801343 + -11.7  -2.96444   TTACTTATAAAAAAA             CCGGAGC AATAA GCTCCGG             CTTGTTATTCCGAAA  83 44
        mutS  805722 ..  805742 + -11.2  -4.17089   CAACAGAAACAAAAA            GGCTCAAC ACAAA GTTGAGCC            TTTTAAAGCTTTAAA  93 8
      IL0754 NONE
      IL0755  815698 ..  815713 +  -4.6  -4.47183   TGTCTTTACTTCCAC              GCCGGT TAAA ACCCGC               TTTGTTTGAGTCCTG  67 56
      IL0757 NONE
      IL0758  816818 ..  816840 +  -6.3  -3.66556   CCGTTAAATTTTTTC           TGGGCTGAT CACAC ATCAGACCA           TTCTCTTAACAGGTT  63 44
      IL0760  818385 ..  818417 +  -9.3  -2.53911   TACCAACCTGCATTC      GGCTTACTTCTTT TACACAT AAAGGAGTAGGCC      TGAGTTACCCCTTCA  68 45
      IL0761  818883 ..  818895 +  -2.7   -2.8541   CCGAAGCCGTTGCCA                GTTTG CGT TAAAC                CTATTTGTTATCAGT  42 15
      IL0762  820086 ..  820097 +    -3  -2.55074   AGAAATAAGGGGAAA                CTTA TGGT TAAG                 TGGCTTGGAGTTGCA  42 33
      IL0763 NONE
      IL0764  821627 ..  821668 +  -4.5  -2.73441   GCGAAGGGAACAAGA GAGCATCAGCAT-GACACGA CCG TTGTTTCTGCGCTGATGTTC CTTTCAACACTCCTG  48 174
        thiC NONE
        thiE NONE
        thiF NONE
        thiS NONE
        thiG NONE
        thiH  828249 ..  828285 + -10.2  -2.75957   AACGACGTTGCAGAG    CCGCAACAGGCATA TCATTAACC TGTGCCAGTTGCGG    TAATTCACGTTCATA  75 488
      IL0774  832388 ..  832399 +  -4.4  -3.14132   ATCATTTTACCGGGT                GTTC CTAA GAAC                 TTAATCCAGAAAAAG  48 281
         gcd NONE
      IL0791  849364 ..  849402 +  -4.8  -3.64198   CTTAACCGCCGCGTA  TGTACT-CTAATTGAAG TGCAAT CTTCAAATAGGAGTACG   TTATGTCTATACAAA  57 76
      IL0792  850235 ..  850261 +    -8  -3.14564   AAATTTCCGGTATTT         GCTGGTGCTT ATTTGCA ATGCACCAGC         TTACTGCCGGGATGA  63 76
      IL0795  853786 ..  853813 +  -8.4  -2.88249   TAAAAAATCGATATA        GCCCTGCTACTA CGTA TGATAGCGGGGC         TATATGCAGACTCTC  64 61
      IL0796  855467 ..  855484 +  -5.5  -4.61231   CAAATAATAACCTCG             CCAGCCT GCTC ATGCTGG              TTTTTCAGGATATCA  73 403
        sodA NONE
      IL0799  857194 ..  857251 +  -2.2  -5.10933   TCGTGCTGATGTTTG TGCTGGATACAGCCTTGGGTAGTTAGCGC TCA GC-TTAACTACCTGAAGC-GAATTC-GCA TTTTCTTTTAAATAA  71 0
      IL0802  860437 ..  860450 +  -3.1  -4.59089   ATGTCGTCAAACACA               GA-GCC TTT GGCGTC               TTTCTTTGTACGTTC  65 451
        nadB  875091 ..  875116 + -11.8  -3.55444   ACAACTGTTGTAACT         GGCGCCGCAG TTTTAT CTGCTGCGCC          TTTGACAACTGAAAC  83 48
      IL0820 NONE
        slyD  877092 ..  877125 + -13.3   -3.5393   AGCGCTGTTTTTGAT     AAAAGAAACCCGGCT AATA AGCCGGGTTTTTTTG      TTTCAGAGAGGTAAT 100 40
      IL0829  887019 ..  887042 +    -6  -3.92075   GTCGTTTTTGCCCTT          GTGACGGC AAACTGAA GCTGTCAC           TTTCTAAGTGAACAT  64 297
         map NONE
        glnD  906184 ..  906196 +  -2.7  -3.40403   ATTATCAAAGACCTG                GAGTT TTA AATTC                TTATCATGGAAAACA  46 17
        dapD  907056 ..  907104 +  -8.9  -3.57792   ATGGCTGGTGAAACT CATCCGG-CAGTGGTATTTCCA AATTGA TGGACTCGCCACTGACCGGATG TTTAAAGCTAAGTCC  71 55
      IL0851  909200 ..  909212 +  -3.4  -2.68279   ATTAAAACAACAGAC                TCAG GGAAG CTGA                TGAATTTACTCGATG  42 13
      IL0852  909962 ..  909978 + -10.9  -3.76373   CAATAATAGGCTGTC              CGCTTTC CCA GAAAGCG              TTTAAGTCTTCGCGG  81 464
      IL0855  912183 ..  912196 +  -4.5   -3.6834   GCTCTCAAACGGAAT               GTCTG CAAC CGGAC                TTTCAACATTTTCTT  57 470
      IL0857  915258 ..  915274 +  -6.6  -2.77013   CACCGCCGGCACAAG              GATGAC GCCGA GTCATC              GTTATTACAGGAGTA  57 58
      IL0858 NONE
      IL0859 NONE
      IL0860  918615 ..  918640 +  -4.7  -5.18726   TAGTCAGTATTAGCG         CGGCAATGGTA GAAT TACCGTTCCTG          TTTTTGTTGTAACAC  80 71
      IL0861  919944 ..  919961 +  -5.5  -4.59109   CCAACTGGTCATCAG             CTCGC-CG ACA CGTGCGGG             TTTTTCAACCATATC  73 290
        madN  929670 ..  929680 +  -8.2  -3.67792   GCGCCAGCGGCTGCA                 GGCC TTT GGCC                 TTTGCATCGCTCTCA  71 408
      soxR_3 NONE
      IL0874  932149 ..  932161 +  -3.3  -2.53918   CCAAATAATAAGGAG                GCAAC GCC GTGGC                GATTTTATCCAGTAA  42 33
      IL0875  933752 ..  933771 +  -3.6  -3.75024   CAGCCGCTTCGGCGT            CTTCCGCAT GTA AT-CGGAGG            TTATTAATAATGGCA  56 13
      IL0876 NONE
      IL0877 NONE
      IL0878 NONE
      IL0879 NONE
      IL0880 NONE
      IL0881  943367 ..  943393 + -10.3  -5.46698   GTTAATAACAAAAAA         CACCAAAGCAT GTTAA ATGTTTTGGTG         TTTTTTCGTTTTAGG 100 53
         hns  944094 ..  944131 +  -4.3  -5.06816   AGTAGCGTTAGTCAA   ACGTAATCTCTAC CAATAATAAAGA GTAGAGATTACGC    TTTTTGTTGAACAAT  74 36
      IL0883  944542 ..  944560 +  -7.4  -2.51738   GTCAGCTGCGTGGGC             CGCGCTAT TCA ATGGCGTG             ATTAATAACCTTGTT  58 2
      IL0885 NONE
        proS  947924 ..  947951 +   -15  -5.86332   CGTTATTAATAAAAA        TGGCCTGATAGT TTTC GCTATCAGGCCA         TTTTTTTTGCCTTAA 100 45
         fdx  949090 ..  949110 +  -2.5  -3.49232   GTGCCTGCAACTTAG            TTTTAGTGG CAA CCACCCAAA            TATTCTCTTTACCAA  47 178
      IL0894  953894 ..  953908 +  -7.8  -3.91084   TCGCGATCGGAGTAA               CTGCCC TTG GGGTAG               TTTGCTTCACCGTGA  70 462
        smpB  955760 ..  955774 +  -2.8  -4.57516   TCAATAGCAATACAG               CAATCA AAA TGCTTG               TTTTCATTTAGCTCT  65 458
        exsB  966452 ..  966480 +  -8.9  -2.77519   ACGAATAACCTACAG       C-CAGCGTTGGG CTTGTT CCCAGCGCTGAG        TGCGTTTTAACTCTT  67 47
      IL0916  968940 ..  968964 + -17.3  -4.84311   CAGGAACCCGATGCA          GCAGCGGTTAA TCT TTAACCGCTGC          TTTTCTTATGTCGCC 100 50
        hemM NONE
        ispE NONE
        prsA  983434 ..  983465 + -13.9  -3.92373   CTAGTATTGCGCGCC      CTTAGAAACCGGC CTCGTT GTCGGTTTCTAAG       TTTCTGGGTCAGCTC 100 66
        rplY NONE
         pth NONE
      IL0932  985917 ..  985939 + -17.8  -4.81685   TTTAAATACCGATTA           GTGGCTCGCT CTC AGCGAGCCAC           TTTTTCCTCATTACT 100 36
        fumC  991736 ..  991754 +  -6.7  -2.97289   AAATTAACTGAAGGT             GGCGTTA GCGAA TAGCGCC             TCTGGTATTTGGAGT  58 11
      IL0938  992503 ..  992515 +  -3.5  -2.52676   GCCCGTTAATATCGT                TTTTT CTC AAAAA                TAGGTTGACGGGCTG  44 85
      IL0940 NONE
        miaB NONE
      IL0942 NONE
      IL0943 NONE
      IL0944 NONE
         lnt 1000722 .. 1000734 +  -6.3  -3.53836   ACTATAAAGGCTTAG                CAGAA CTA TTCTG                TTGCTGTTCTTTTCC  61 64
      IL0946 NONE
        leuS NONE
        rlpB NONE
        holA NONE
      IL0950 1005825 .. 1005836 +  -2.2  -3.05384   TTTCTGTTAAACTTC                GGGT TTTA ATCC                 TTAAATCGGAGAAAA  42 58
      IL0951 NONE
      IL0952 NONE
        mrdA NONE
        mrdB NONE
        mltB NONE
        rlpA NONE
        dacA NONE
      IL0958 1012959 .. 1012973 +  -4.2  -3.71848   CGCTACGTTCTGTAG               CGGC AGGACTA GCCG               TTGTTGCTGACAAAC  54 26
        lipB NONE
        lipA NONE
      IL0961 1015472 .. 1015484 +  -7.7  -3.04144   CTGTCAGCCGTTAAA                GTCAG TGT CTGAC                TATTGGCACTGGCAA  60 468
      IL0977 1032760 .. 1032808 +  -8.2  -3.92641   GGGTAATTCTTTGAA TCGCAGGCTTAAGAGCTAAT-GC TTTT GCGACTAACTCTAATGCCTGCGA TTTCTCCATCCACTT  73 35
        nadF 1046499 .. 1046515 +  -2.9  -3.60048   TATTACGTAATAAAC              TAGGCTG GGG TAGCCGA              CTTTTTTAAACAGGA  50 0
        recN NONE
        smpA NONE
      IL0991 1051488 .. 1051502 +  -7.2  -3.07895   CAGTAAGTACCTCTC               TCGTTA TCT TAACGA               TATATTAACAATAAA  62 53
      IL0992 NONE
      IL0995 NONE
      IL0996 NONE
      IL0997 NONE
      IL0998 NONE
      IL0999 NONE
      IL1000 1066041 .. 1066066 + -11.2  -5.07567   AATAGAAATAAAAAA         GGCTCAGACT TGTCAC GGTCTGAGCC          TTTTTTGCGATATCA 100 50
        folD 1076470 .. 1076494 + -13.7  -3.08679   TATTCCTGTCGGTAG          CCGCTTAACAT GAC ATGTTGAGCGG          TATTCGATAACCCCC 100 45
        astB 1081553 .. 1081575 + -13.5  -4.87803   TACCCATTCCAGCAA           GACTGAGCG CCCAA CGCTCAGTC           TTTTATTTCAGAATG 100 20
      IL1022 1095086 .. 1095107 +  -4.5  -3.33969   TTACGCCGCATCTCC           GTTAGTCGCT TTA AG-GGCTAAC           TTATCCAATACATTG  53 5
        fldB NONE
      IL1025 1098854 .. 1098870 +    -3  -4.15788   TGTACATATTATAAC              CTATTG TTCGC CAATGG              TTTGTTGAAAAAATT  58 477
      IL1029 1105238 .. 1105257 + -10.7   -5.4505   ACAGAACGAACTCCA            GGGAGCC TTAACC GGCTCCC             TTTTTTGTTAGCGAC 100 56
      IL1030 NONE
        cysS NONE
      IL1034 1111330 .. 1111359 + -12.2  -5.95539   GAAAACAATAAAAAA       TGCCCGATTCTG GTTAAA CAGAACCGGGCA        TTTTTTTATTTAGCA 100 62
      IL1036 1113392 .. 1113411 +    -2  -3.14931   TAGCGCCCAGCGGCA            CAGTGAAG GAAC CGACACTG             TTACTAACACCTAAA  43 456
      IL1040 NONE
      IL1041 1120157 .. 1120170 +  -4.5  -3.35197   AAATAATATCGCGTT               CTCGC AAGT GTGAG                TTACTGTGTATAAAC  52 170
      IL1054 1133186 .. 1133201 +  -4.6   -4.4648   GTTCCTTTCAACACC              GTCTGG CTAT CCTGAC               TTTTATACTCCCAGT  67 161
        fbpA 1139461 .. 1139472 +  -3.6  -3.56704   GCGCTTAATGAACCG                TGCC GGCT GGCG                 TTAATTTGCTACCAG  51 10
        fbpB NONE
        fbpC NONE
      IL1062 1143193 .. 1143206 +  -2.3  -2.68823   TGAGACGCCTGAGAT               TCTGG TAAA CCTGA                CTTATATCAAAGCGG  40 18
        prpE 1145167 .. 1145181 +  -6.4  -2.62579   TATTAAGGAAACCAT               GCGTTA AAC TAGCGC               CCTTTCTTTTAAACA  54 19
      IL1064 1146215 .. 1146251 + -10.4  -3.46525   ATCGTTCGCATTTAA   CATAGACTGTCACTATC AAGT GA-GGTGATAGTCTATG    TATGTTTGTCTTTGT  80 53
         bfd NONE
         bfr NONE
      IL1067 1147495 .. 1147509 +  -9.2  -4.85653   GCAGACACAAAAAAA               CCGCCT CAA GGGCGG               TTTCTTTTGTATCTG 100 70
      IL1073 1155304 .. 1155327 +  -8.9   -2.5955   CCGGTTATTAAACAA          T-GGCAGCGC TGATT GCGCTGCCCA          TAACTTATACGGCGT  66 14
      IL1076 1163028 .. 1163040 +  -7.7  -4.37886   AAGGTCTTATTCGGT                TGCAG CTG CTGCA                TTTTATAAAAAATGC  78 284
      IL1091 1176971 .. 1176985 +  -5.6  -3.05935   AGTGCTTTAACTTCG               CCGCCA TGC TGGCCG               TTAAATAAGGGATAT  54 3
      IL1092 NONE
      IL1093 1179090 .. 1179101 +  -5.8  -4.36914   GAATTTCATTGCCCG                CACC CACC GGTG                 TTTTCTCCAACAGCG  72 227
      IL1095 1180523 .. 1180536 +  -3.8   -2.6027   TCAATACCAGTAAAG               GCAG TAAGTT CTGC                TCCGTTGCATTTTGC  44 353
      IL1107 NONE
      IL1108 1190888 .. 1190902 +  -2.7  -4.30719   TGGGAAGAGGGTTAA               GCCGC TTTAT GCGCC               TTTCTTATGCAACGA  59 26
      IL1121 NONE
      IL1122 1204258 .. 1204277 +  -2.8  -2.55351   AACGAACAATCACTC            CTCAGGTT AACT AACTGGAG             CTTACTATGAACGCG  41 12
      IL1123 NONE
      IL1124 1205135 .. 1205148 +  -5.2   -4.1899   TGGCTAATTCACGTA               CCGC ATCCTG GCGG                TTTTGAGTGGCATAG  66 357
        rpsT 1212681 .. 1212696 +  -7.5  -5.77988   CAGGGAACGAAAAAA              CCGGC TCATAT GCCGG               TTTTTTTATATCTGT 100 68
        flgA NONE
        flgM NONE
        flgN NONE
      IL1153 NONE
      IL1154 1233714 .. 1233737 +  -5.4  -4.59846   CCACCAACTGACACT          GAAACC-GTAG TTA CTATTGGTTTC          TTCTTTTTCTGTACT  73 302
      IL1164 1244593 .. 1244620 +  -3.5  -3.43674   AACACCTGTCTTCAT        GACTAAAACAG CGGGAA TTGGTTTAGTC         TACTTTTATTTTTGA  51 63
      IL1165 NONE
      IL1166 1245695 .. 1245707 +  -3.4  -3.23281   CCTTTAAGATGGAGC                GACT ATGCG AGTC                ATATTTTTTGTTCTG  46 34
      IL1167 NONE
      IL1168 1247323 .. 1247347 + -15.7  -4.40003   ACATTGGAAAGTATT          GGGCCTGACAC AAA GCGTCAGGCCC          TTTCTATTTATGGAG 100 52
        comL 1274723 .. 1274745 + -13.5  -3.73858   GTTCTTACAAAGAAT           GACGCGGTA GCTTA TACCGCGTC           TTCGTTTTCCTCTCC 100 41
      IL1207 NONE
      IL1208 NONE
        pdxH 1299648 .. 1299666 +  -4.4  -3.59979   TCAACGCTTTATAAG             GCAATCGG GTA CCGTTCGC             TTTAGCCTGACGCAC  52 473
        pfkA NONE
        speB NONE
        speA 1304551 .. 1304568 +  -5.5  -3.30903   GTGTTACTAAAATGG             CCCGTAT AACT AAACGGG              TTCTACCCAGATTTT  55 374
      tra5_3 1305820 .. 1305833 +  -5.3  -3.58176   TACTAACAATATCAA               GCTTA GCAC TAAGC                TTACTTCTCTTCTTA  59 73
      IL1215 1307447 .. 1307470 +   -14   -4.2558   AAACTACCAGTTCCA          GAGTAGCTCT GCTC AGAGCTACTC           TTTTCATAAAAAGTG 100 39
      IL1229 1325548 .. 1325562 + -11.4  -5.08088   AATGAACTAGAAAAA               GAGCGC TAT GCGCTC               TTTTTCTTAACGCTT 100 31
      IL1239 1332575 .. 1332600 +  -9.1  -2.78596   ATACGGATTTAATGG         TTGATGGGG CACCTTCA CCCCATCAA          TCTGATACCACCCTC  67 109
      soxR_4 1335928 .. 1335938 +    -4  -3.37464   TTAATCCGCTTACCC                 CTAA AAG TTAG                 TTCTGAGATTCATAA  51 113
      IL1248 1341816 .. 1341829 +  -2.3  -3.03243   CTCTGGGGAATGTCG               GGCCA TGGC TGACC                TGTTACAGGGTCGAT  42 404
      IL1255 NONE
      IL1256 NONE
      IL1257 1347921 .. 1347939 +  -3.1  -4.07687   CCCCAAAGTTGACAC            GCG-CAGG CTGT TCTGACGC             TTTTCCACCGACGCT  56 342
      IL1259 NONE
      IL1260 NONE
      IL1261 NONE
      IL1262 1352947 .. 1352976 +  -2.9  -4.61199   GGTTTCCATTACATC       GCC-GTGGGTTAGT ATG ATTAAATCACCGGC       TTTTATGTGTCCACT  65 79
      IL1264 1355106 .. 1355120 +  -3.5  -2.81133   GCTCAAAGGTTTTTT               CCGAG TCTTT CTTGG               TATAATAGGTGGCTA  43 306
        gapC 1357205 .. 1357218 +  -9.5  -5.67063   CAAAATAATTGAAAA               GCGCC TGCG GGCGC                TTTTTTTCTACTCAC 100 33
      IL1267 NONE
      IL1268 1360136 .. 1360166 +   -12   -5.4833   AAGCATCAATTAAAG       CAAAACGGTCAACT TAA AGTTGGCCGTTTTA       TTTTTTATTCCCTCG 100 47
      IL1269 NONE
      IL1270 NONE
      IL1271 NONE
      IL1272 NONE
        proQ NONE
         prc 1364342 .. 1364360 + -10.3  -5.63504   TTGACCTTTTAAAAA             TACCGCC TTTAC GGCGGTA             TTTTTTTGTGCGCTT 100 42
      IL1275 NONE
      IL1276 NONE
      pepN_1 NONE
      IL1278 1370321 .. 1370337 +  -4.3   -3.6715   ATCAATCATATATTC              TCTGGCC GTG GGCCGCA              TTTGGGCTTGCCTAC  54 155
      IL1279 NONE
        pyrD 1376229 .. 1376251 +  -4.2  -3.95449   TTCGCTCAATTGTTA           GTCACTTG TAATGGT TAAGTGAC           TTTAGTATCTTATCG  59 15
      IL1281 1376861 .. 1376876 +  -6.2  -3.19789   ACAGTTGGCGTAGTG              GCTTTA AATA TAAAGC               TTGCGTCTTAAGTCT  57 28
      IL1282 NONE
      IL1283 NONE
      IL1284 NONE
      IL1285 NONE
         rmf 1383680 .. 1383702 +  -9.9  -5.63103   AAAGGTTAGACGAAA          CGCCGATAGC GAAA GC-ATCGGCG           TTTTTTTAATTCAAA 100 55
        acpD 1389347 .. 1389395 +  -9.8  -3.01918   CAGAATTTCGATCTC TATTGGCTGACAACAGATCTGAC AATC GACA-ATCTGATGTTGGCCAATA TCATTTATCCAATCA  69 106
      IL1294 NONE
      IL1295 NONE
      IL1296 1395527 .. 1395551 +  -7.1  -2.65354   ATAACCTTAAAAATA          CAGGGGATACT GGT AATCTCCCCTG          TACCTTTCAACTCAC  58 37
        ccoN NONE
        ccoO NONE
        ccoQ NONE
        ccoP 1398870 .. 1398887 + -14.1   -4.9792   AACCTAGTAAACACA             GCCCCGC TACG GCGGGGC              TTTTTGTATGAGGTC 100 41
      IL1301 1399384 .. 1399399 +  -4.7  -2.95652   GTTGACTAAACTTCG              TCCGT TATTAT ACGGA               GTTTGATTGAATGGA  50 4
      IL1302 NONE
      IL1303 NONE
      IL1304 NONE
      IL1305 NONE
      IL1306 1404589 .. 1404608 +  -9.3  -3.53279   AACCAGATACAAAAA            GAGGCTC TGAATT GAGCCTC             TCTTATGTTTATGCC  76 40
      IL1309 NONE
        trmU NONE
      IL1311 NONE
        purB NONE
      IL1313 1411379 .. 1411415 +    -8  -4.57569   ATTCACATCTTAAAG    TAGCGCGAGCCTTATC TAAAT GGTAATGTTCGCGCAA    TTTTTGAAGCAATGA  82 93
      IL1314 1412501 .. 1412518 + -11.3  -3.94381   CACTGCAAATAAAAA             GCCTGAG TTAA CTCAGGC              TTTGTAAGATTATCT 100 45
      IL1317 1418803 .. 1418834 + -10.3  -3.21593   CTGGCTAAAACAAAC      TTAGAGCGGCA CCGTTACTAA TGCCGCTCTAA       TATTCTGAGAAGCTA  77 5
        bioA 1427426 .. 1427442 +  -6.5  -2.94322   GCCATCCCAGAACAC              GGGACCA AAA TGGTACC              TGCTTTAAATCCGCT  55 333
        asnS 1428995 .. 1429023 +  -8.3   -2.7169   TAATCCAGCACTAAG        TCATTACCGTT CATAAAA AACGGTGATGA        ATCTTTCTGAGGCTT  63 38
        sppA 1431496 .. 1431515 + -12.2  -3.90744   GCACTCTGCCTTCAA            CCGCGATA GAAT TATCGCGG             TTATTTCGCAGAGCA 100 17
        ansA 1432535 .. 1432553 +  -4.5  -2.90615   ACAGAAGAATTTACG             TGGCGAA TTAAC TCCGCCA             TAATTTGACGCAGCT  50 4
      IL1331 1433947 .. 1433970 +   -14  -5.36441   AATAACCGTTGCAAA          GGCTCTTCAA TAAG TTGAAGAGCC           TTTTTTCTATAAGCC 100 39
         rne 1450801 .. 1450825 + -12.9   -5.4251   GTAAGGAAATAGGAA          GGCCGGTAG CAACAAA CTACCGGCC          TTTTTTATCTCTGGA 100 62
        ubiG NONE
         gph NONE
        nrdA NONE
        nrdB NONE
      IL1365 NONE
        grxA 1468507 .. 1468532 + -17.7  -3.61652   AATGTAACCCTATCG         TAGAGGCGGCT ATTT AGCCGCCTCTA          TTGCTTGTTTAACCC 100 53
      IL1369 NONE
        sbcB 1475320 .. 1475335 +  -6.8  -3.21705   TACGCCGCATCTCTC              TGACGC TAAC GCGTCG               TTCGATTACATTATA  59 23
        betA 1477140 .. 1477150 +  -8.2  -2.52623   AGCCAGTAAAGCCGA                 CGGC CTT GCCG                 GTGTTATCCAGCGAG  60 225
      IL1374 1482001 .. 1482020 + -12.2  -5.21709   GCTAAAACGGAAAAA            GGAGACTC ATTC GAGTCTCC             TTTTTTAATGTCCGC 100 50
      IL1378 1485152 .. 1485168 +  -9.4  -5.32944   CTATAAGTAAAAAAA              GCGACC TTAAT GGTCGC              TTTTTTCGTTATAGA 100 48
      IL1390 1494552 .. 1494562 +  -3.2  -4.36914   AAACATTCTGCCATC                 TGGG TGA TCCA                 TTTTCTCAACACCCC  61 47
      IL1391 NONE
        chrR 1495941 .. 1495965 + -15.8  -2.75577   GACTCAAATAAAAAA          GAACCCGAGG TTAAT CCTCGGGTTC          TGCGTTTTCGACTCG 100 60
      IL1400 NONE
      IL1401 NONE
      IL1403 1505878 .. 1505902 +  -4.9  -4.78764   GCCAGTGTTTAGTTA          GGCCAGGGTGT GGC GTACCCTGCTC          TTTTTGATGAATTTC  74 57
      IL1411 1515368 .. 1515382 +  -6.4  -3.76224   CTTTCAGAGCAATGA               CTGTCA AAC TGGCAG               TTTAGTAGCTAAGCA  65 79
      IL1412 1516336 .. 1516364 +  -2.6  -3.09759   GCGCTGGGTGTTTAT       TC-GAGCAAACAGT GAA GCT-TTTGCTCAGA       TTACCTCAGTGTATT  44 11
        dbpA 1518149 .. 1518171 +  -2.6  -2.86432   TTACGATCAAAGCCT           TCGTATATCG CTT CGTTGTCCGA           TGACTTTTTCCATTC  42 313
      IL1415 1523249 .. 1523259 +  -3.2  -4.13014   ATACATACGCAACTT                 TGTC GTG GGCA                 TTTTAGGAGTATAAA  58 9
      IL1416 1524500 .. 1524513 +  -5.3  -3.65214   AGCTTTAAAGAGAGA               TAACC GCTT GGTTA                CTTTTTTGAATAACT  59 82
      IL1417 1525181 .. 1525194 +  -2.3  -3.48276   TCTAAATGCTTAAAC               GCTGG CGTG CCAAC                TTCTATAGAGACACG  47 48
      IL1418 1527105 .. 1527122 + -14.1  -4.34402   CTTACCCATTTAAAA             GCGGCGC TGAA GCGCCGC              TTTTGCTATAACAGG 100 57
      IL1419 NONE
      IL1420 NONE
      IL1421 1531859 .. 1531881 +  -4.1  -4.27117   CTCAATGACTATAAG           GCCTGAC TTTTTTATT GTCGGGC           TTTCTGTTCTCAGGC  63 48
      IL1422 NONE
      IL1429 NONE
      IL1430 1542242 .. 1542257 + -10.4  -5.22312   AAAAACTGCTAGAAA              GGGACC TTCA GGTCCC               TTTTTTAATATCGGT 100 55
      IL1431 1543932 .. 1543942 +    -4  -3.11366   GTTTTAATTCGGTAA                 TAAG CGG CTTA                 ATTGTTTTAAAGTAA  48 362
      IL1441 NONE
      IL1442 NONE
      IL1443 1558427 .. 1558465 + -12.5  -4.73108   CCAACCGTCGCCAAA  TACCGGC-TCCCGGCTCT TTAT AGAGCCGTAACGCCGGTA   TTTTACTTTTATCCA 100 86
      IL1448 NONE
        xthA 1566690 .. 1566726 +  -6.5  -3.40134   AGACTGATAGTCATT   TTGCCGTCGGTTG-GC CTTAGT GCTCTTCCGGCGGCAA    TGTTTCCAGTGCTTT  59 34
         crr NONE
      IL1454 NONE
        dapE NONE
      IL1456 NONE
      IL1457 1570393 .. 1570409 +  -3.7  -4.23876   GCTTTTAAAACGTCG              TTCACTT TAA AGGTGAG              TTCTTTCATTTTCTC  60 260
         bcp 1573527 .. 1573558 + -16.7  -3.52113   AGCTTAAGCTCTATA      GAGCAGACACCGC ACTAAA GCGGTGTTTGCTC       TTCTGCCTTTTCCCC 100 34
      IL1463 1576275 .. 1576287 +  -2.6   -4.2123   TAAAGGCCCTTTGAC                GCTG CCGTC CGGC                TTTATTACGTAGGTA  59 83
      IL1465 1577074 .. 1577091 +  -4.9  -4.20367   GTACTGGATATTTTA             TAATGAC CCGC GTCGTTA              TTCTTTATTACAGCC  63 23
        wrbA NONE
      IL1467 1578468 .. 1578481 +  -8.1  -3.54424   ATTCCTTGCAGAACG               GCCGA TGCA TCGGC                TTTAGCCAACTCACG  66 461
      IL1470 1581620 .. 1581635 +  -3.2  -4.31412   TCATCGTAATACTGG              CCGG GGTTTTTA CCGG               TTTTCGTCAGTATTT  63 379
      IL1473 NONE
      IL1474 1584611 .. 1584630 +  -8.6  -2.95632   TGATAATTTACGCCG            CTGAATGG CAAC CCGTTCAG             TACTGTTTATTCGTA  65 47
        fldA NONE
         fur NONE
      IL1477 1587002 .. 1587013 +  -5.8  -3.85698   ACACACGGAATTCTG                CTGC TTTT GCAG                 TTTCTGCAGACACCC  64 293
      IL1484 1592508 .. 1592521 +  -2.3  -4.63218   TGGACGAAATAGTCA               CCAGG TGCC CCTGC                TTTTGTTCGCGGAGA  63 389
      IL1491 1600083 .. 1600103 +  -5.4  -3.08603   AGTTCAAGGCATAAA           CACTTGGGG TTTG CCCC-GGTG            GTTTTGAGGATATTT  53 414
      IL1494 NONE
      IL1495 1603183 .. 1603195 +  -3.3   -3.1855   CAGCGTCAGCGCCAA                CTTCC GGG GGATG                TTAACTGTTAAAAGG  46 9
      IL1496 NONE
      IL1497 1605380 .. 1605390 +  -6.8  -2.66008   ACCTAACATTGCAAT                 TCGC TCT GCGA                 TGGTATCAGTCATTT  53 414
        gltA 1618687 .. 1618704 + -12.7  -5.60993   GGTTTGAGTTAAGAA             GGCGCTC GGTT GAGCGCC              TTTTTTTATGCCCGC 100 44
      IL1509 1620214 .. 1620245 +  -5.1   -4.2558   GATGAGTATTCAAAA      ATGTC-GGCGATGG ATTAA CCATCGCCTGCCAG      TTTTCGTGCCCGCTG  68 8
      IL1515 1626828 .. 1626838 +  -2.4  -3.53012   TCGTGCAAGGCTCTG                 GCGG GTT CCAC                 TTTGACCGCCCGCCA  47 47
      IL1519 1630666 .. 1630684 +  -3.8  -4.56775   CCAAATCCTGATTGA             TTTCGGTA TAA TACCGACG             TTTTTCCAAACCAGT  65 30
         mfd NONE
      IL1521 NONE
      IL1522 NONE
      IL1523 1637909 .. 1637925 +  -5.1  -2.98823   CATGTATCAGTTAAT              GTGGCTT CAT AATCCAC              TCTCTGTGCAACACC  52 362
      IL1525 NONE
      folK_1 NONE
      IL1531 1646135 .. 1646161 + -14.6  -5.59879   GCAGAGACTTCAAAA         TCCGTAGTTAGG TTT TCTAACTACGGA         TTTTTTATGTTTCTG 100 109
      IL1532 1647514 .. 1647526 +  -4.7  -3.77666   CTGACAAGCATTAGG                CACGG TGG CCGGG                TTTCAGTTCACTATA  59 46
        tesB 1651322 .. 1651349 +  -8.3  -3.04248   TCAGGAAGGTGTTAT        ACGGGACCGCG GTTAAA CGCGATCCCGA         TATTAGGGCGTATTG  65 10
        pqqL 1656227 .. 1656253 + -12.3  -4.17417   GTTAAGTAATATCGT         CTCCCCCAGTC TTTCT GACTGGGGGAA         TTTCTCTCTCATTAC 100 32
        aidB 1662735 .. 1662752 +  -6.3  -3.14344   TTCCTCAATACTACC             GTCGAAA AATT TTTCGGC              TTCATCACGAAACTC  57 312
        rhlE 1665965 .. 1665987 +  -5.6  -3.52472   TACCGCAGCAACTTG           TGCTTGAATA CAC TGTTCAGGCG           TTGCTTTCGGGCTGT  56 96
      IL1549 1668908 .. 1668922 +  -7.2  -3.24613   GTCTGATGTGCTTGG               CGAAAA AAA TTTTCG               TTAACTTGATTAATC  60 391
      IL1551 NONE
      IL1552 1670376 .. 1670398 +  -3.5  -4.08557   CCACATCACTCAGCG          GGC-TGGATA AAGT TATCTATGCC           TTCTTCTTTCAAAGC  60 485
        ilvE 1673237 .. 1673248 +  -5.8   -3.9122   CAGGATCTCTGAATT                CACC TAAA GGTG                 TTATTTCACAAAATG  64 66
      IL1558 NONE
      IL1559 NONE
      IL1560 NONE
        osmY 1675365 .. 1675380 + -10.4  -5.74122   ACTCCCTGATAAAAA              GCGGCT TCTT AGCCGC               TTTTTTTATATCCTC 100 55
      IL1562 NONE
      IL1563 1677500 .. 1677514 +  -2.9  -2.91395   AAAAAAGTCCTGGAT               GTAAT ATGGA ATTAC               CTTTCTCGCAAGCCT  43 22
      IL1564 1678352 .. 1678366 +    -5  -5.25656   TATCGGTGTGCCCTT               CTATCA GCA TGGTAG               TTTTTTCATACTTTT  83 285
        sIR2 1679827 .. 1679854 +  -5.6  -5.60556   GGCTTATACTCAAAA        CCTTCTTCAGCCT GAG AGTC-GGAGAAGG        TTTTTATTTTCTCTT 100 121
      IL1569 1682588 .. 1682620 + -13.6  -3.14527   AACTTCGAATATTAA     TGTGTTGGCAGCTGT TTTC AC-GCTGCCAACACG      TATTAATCAAGGTTA 100 51
        hadL 1690077 .. 1690093 +  -2.2  -3.68569   TTAAAACTCGTACGA              CAGTTC AAAGC GAACGG              TTCTTGGCTCCATCA  49 44
      IL1578 1694531 .. 1694557 +  -6.6  -3.28416   GAACTGTTTTTATGG         GCTTTTGGCT GGAACAA AGCCACAAGC         TTAATGTGGATGATG  61 141
      IL1582 1698190 .. 1698204 +  -3.4  -3.58533   ATGAATTTGCTCAGC               GTCCGC TAA GCCGGC               TTTGGAAAATTGTGC  50 305
      IL1585 1700101 .. 1700115 +  -2.8  -2.83191   AAGACTGCTCATTAA               GCGTTT TAT AAACAC               CTTCTATATTCTGAG  42 300
      IL1587 1701737 .. 1701772 +  -5.9  -3.94402   TTCGTTCCCGGCCTG    GCGGCCGTCCACCGG ACACCC CTGACGGGCCGCCGC     TTATTTCAGCGTTGT  66 64
      IL1588 1702639 .. 1702662 +  -2.4  -2.52464   CGGACGTCGGAACAG          GTTTGGC-GGC AAA GCCTGGTAAAC          TCAGTTGCGGCGCCG  39 65
      IL1589 1703342 .. 1703359 +  -7.7  -2.57132   CGTCTTTATTTCGTA             GCCGCGCA TGT TG-GCGGC             GTTATACACAAAGGA  60 79
      IL1590 1704424 .. 1704443 +  -7.8    -2.911   AAAGCGTTTAAGCAA            AGACGCAG CCAG CTGCGTCA             CTTATCTTTGCGTTA  62 42
      IL1591 1704965 .. 1704977 +  -7.7  -3.19425   AATTGGTATTCAAGC                CCTGA GTT TCAGG                TTGGTGACATTCGTT  63 129
      IL1599 1717817 .. 1717834 + -12.7  -3.89348   TTTTTGCACAAAAAA             GCCGCTC GAAT GAGCGGC              TTCTTATATGGAATT 100 56
      IL1601 1719442 .. 1719452 +  -5.4  -3.31144   ATGAGGCAAGTAGCT                 CCAT CGC ATGG                 TTCTAACCCTGAAAG  54 378
      IL1603 1720795 .. 1720808 +  -3.1  -4.55661   CCCGGTTCTCCTGCG               TTGGG TTAT TCCAA                TATTTTTTTATTGGT  65 501
      IL1605 1722026 .. 1722045 +  -3.5  -3.35586   AGTGACATTAGTATG            GCACGAA ATAAAA TTCGCGC             TTCAGTTTAGTTTGC  49 39
      IL1607 1724535 .. 1724560 +  -8.3  -3.33315   CCACTACAGCCATTT         TGGCCGCTGCGT ATG ACGCAA-GGCCA         TTCTGAACGTATTGC  69 321
      IL1609 1726489 .. 1726505 +  -5.9  -3.86194   CCCCTCGTGAAAGAT              CAAAATC AAA GGTTTTG              TTTATCCGCACAATT  64 409
      IL1611 1728034 .. 1728052 +    -6  -3.99324   ATCTAAAACGTGGAC             GCTACTCA AAA TGAATAGC             TTTGTGGTCATCGCA  66 195
      IL1612 NONE
      IL1613 NONE
      IL1614 NONE
      IL1615 NONE
      tra5_4 1733294 .. 1733304 +    -4  -3.28712   CCCAGATTGGTACTT                 TTGA TGC TCAA                 TTATAAGACAGGCAA  51 254
      IL1617 1734508 .. 1734523 +  -3.2  -3.30453   AATGACTGCAAATGA              GCGATA ACAA TAACGC               TTAGTATCAGTTGTA  47 169
      IL1619 1735909 .. 1735925 +  -6.6  -4.20981   GATTGTCGTTAACCG              CCTACT GGTAA AGTAGG              TTTGTGATTTGTTGA  71 46
      IL1620 1736561 .. 1736572 +  -2.2  -2.81312   TAAACCATGACAACT                TCTG GGAG CGGA                 TATAATGAATACGTT  41 9
      IL1621 1737668 .. 1737684 +  -5.9   -3.1506   GCTTCTTTATTAAGC              GCTGTTA CGG TAATAGC              TTCGTCACAAGCTTT  55 313
      IL1623 1739903 .. 1739924 +  -8.8  -3.05596   TAGTACGAGCATATT           CCAGTTAG AATGCC CTAACTGG            TTCGCTACCCACATA  68 61
      IL1626 1741227 .. 1741238 +  -5.8  -3.82378   CCGCTTACTGGACGT                CCAC CCGA GTGG                 TTATTATGCGTGGCT  63 93
      IL1627 NONE
      tra5_5 1742042 .. 1742055 +  -5.3  -2.80291   TAGTGAACTAGTGGC               GATTC ACAA GAATC                TATCGTCCAGTAATT  50 30
      IL1637 1751332 .. 1751344 +  -4.9  -4.91873   CGATTCAGAATGCAC                TAGTT GAG AACTA                TTTTTAATTAATGTA  77 132
      IL1638 NONE
      IL1639 NONE
      IL1640 1757435 .. 1757456 + -11.5  -4.63218   TTCAATAGCATTTAA           GGGGGCGGT TATT GTCGCCCCC            TTTTATTAAAAGAGG 100 43
      IL1641 1758368 .. 1758381 +  -3.9  -4.72272   TGTAGGGACAACTGA               TAATG AGTG CATTA                TTTTTAATGAAAACA  67 26
      IL1642 1759157 .. 1759172 +  -4.7  -3.54109   CCCACGCCGGCTGTT              TTGGC CAGCGT GCCAA               TTGTCATTACGTTGC  55 477
        merT NONE
        merP NONE
      merA_2 1761895 .. 1761921 +  -9.6  -3.36228   TATGAATTTAACTTA         GCTTCCAAAA CTGTGCT TTTTGGAAGC         TCTATTTGTACTGCA  74 523
        mdoB NONE
      IL1653 1769138 .. 1769150 +  -3.4  -4.06903   CATTGTCACTAACCT                CTCT CATCC AGAG                TTTAGTTTGCACATT  56 219
        trkG NONE
        kdpD NONE
        kdpE NONE
        purM NONE
        purN 1779889 .. 1779907 + -10.2  -2.93252   TTTATTCTTTAACAT             CGCCCAGA TTA TCCGGGCG             TGCTTGTTAGCCAGT  72 468
        fadE 1784373 .. 1784398 + -16.1  -5.67063   AGGTTAACCTGCAAA         CGGCGCCCCTG ATTT CAGCGGCGCCG          TTTTTTTATGCTAGA 100 48
      abgT_1 1786191 .. 1786204 +  -2.4   -4.1891   GTTACTGCAGATGCC               GAAC CTGCGC GTTC                TTTCTGTTCAGCCAA  57 194
      abgT_2 NONE
      abgT_3 1792317 .. 1792350 + -14.7  -2.74501   AACTCGTATGAAAAA     CCAGTGAGTCACCTT AAGA AAGGTGGCTCACTGC      ATTTACGACATTCGT 100 54
      IL1675 1794722 .. 1794734 +  -3.3  -2.51535   ACAAGCCTTTATTTA                TGCGA TCA TCGCC                GTACTTTTATGGTCA  42 82
      IL1676 1796011 .. 1796025 +  -3.5  -4.65153   GCTGGGTGGCGCAGG               GTGCA CAAAA TGCGC               TTTTACTTTCTGTCC  66 450
      IL1686 1810566 .. 1810578 +  -4.7  -4.87786   TGCGCCCCTGACGCC                CAGGC TTT GCCAG                TTTTTCTGAGGTTAA  77 215
        rnhA 1822889 .. 1822909 +  -4.7  -4.72007   GGGGCGAGTAAATTA           CTCGCCGG CAACTA CCGGC-AG            TTTATTTTCCTGCCA  71 30
        gloB NONE
        dniR NONE
      IL1699 1827166 .. 1827184 +  -6.7  -4.57073   GCCGGCATTTTCTCC             GGCAACC AGCGC GGTTGTC             TTTTTAGAAACACTA  77 115
        cysZ 1834455 .. 1834476 + -14.5  -5.18726   GTTGATAAAAGTAAG           CGACTGAGC ATTG GCTCAGTCG            TTTTTCTTATCAGCA 100 36
        pabB NONE
      IL1707 NONE
        sdaA NONE
      IL1710 NONE
      IL1711 NONE
        sUI1 1843878 .. 1843889 +  -3.6  -3.14125   AGTTAAGCGTGCGGG                CGGC TAAG GTCG                 TATTCAATATATAGA  48 19
      IL1715 1846777 .. 1846803 + -13.7   -5.0925   CCGTTAAAATGAAAA         GCCCCTGCCAG CTGAA CTGACAGGGGC         TTTTTCCTTTTAGAC 100 66
      IL1718 1852161 .. 1852184 +    -6  -4.56607   ATAATGATGACAGCC          CAGCCACCAGC AGT GCTG-TGGGTG          TTTTCTGCTTCATAG  75 365
      IL1720 1853304 .. 1853318 +  -6.4  -3.89614   CGCCTGGATCCAGCC               CATGGC GTC GTCATG               TTTATCGGCATTCAC  66 429
      IL1728 1859114 .. 1859124 +    -4  -3.28447   TGGCAGTCGGTTCGT                 GAAA GAT TTTC                 TCTTATCCTGAATGA  51 4
      IL1729 1860594 .. 1860618 +  -2.8  -4.46112   AGCGGCTTTTTACAA          CCCTGGAT ACTTTTACC AGCCAGGG          TTTCTTTAAATAAGA  62 117
        barA NONE
      IL1733 1866185 .. 1866195 +  -3.2  -3.18268   CACTATATTAATCAG                 CTCG TTC TGAG                 TGGTTTTCGTTAAGC  46 379
      IL1740 1873983 .. 1873997 +  -2.8  -3.91997   AAAGAGTCATTTTGT               TCCGAA AAT TTCAGA               GTTTTTTATTGATTA  54 101
      IL1741 1875830 .. 1875850 +  -2.5  -3.37796   ACTGATTAAAGCTCA            TCTGTCTTA AAT TTAGGCAGG            TTATGACTGATACAA  46 32
      IL1750 1885237 .. 1885254 + -12.7   -5.4756   CTTCACTTTGAGAAA             CCCGCTC CTTT GAGCGGG              TTTTTTATTGCCGTT 100 219
        trpE NONE
      IL1752 NONE
        trpD NONE
        trpC NONE
        trpB NONE
        trpA NONE
      IL1757 NONE
      IL1758 NONE
      IL1759 NONE
      IL1760 NONE
      IL1761 1896262 .. 1896282 + -14.1  -2.71497   AGGTTACAAGCAAAA            GGGAAAGCT ACA AGCTTTCCC            CTTCGTTTAAAATCA  95 66
        tesA 1903124 .. 1903137 +  -9.5  -3.54408   CCAGAAACAAAAAAA               CCGCC TGCG GGCGG                TTGATTTAAGTGGCG  76 47
        adhC NONE
      IL1774 NONE
    IL1774.1 1910788 .. 1910799 +  -7.2  -3.89695   CTTCCACACCGGCAT                CCCG CACA CGGG                 TTATATTTCTGGCGG  69 444
      IL1777 1914033 .. 1914050 +  -8.5  -3.01712   GTCCAAACTGCGCTA             GGCTATT TTTA AATAGCC              TATTGCGGAGCGGAG  65 74
      IL1778 NONE
      IL1779 NONE
      IL1780 1916264 .. 1916279 +  -3.2  -3.07994   TCGCCTATAAATAGT              TGAGTG TACG CACACA               TTAACTCCCGTTGCC  46 117
      IL1781 NONE
      IL1782 NONE
      IL1783 1918512 .. 1918531 +  -7.8  -4.21607   CTCTAATGAGTTGAC            CCTGTCCG ACTC CAGACAGG             TTTCTGTTAACTCCA  75 415
      IL1791 1927304 .. 1927340 +  -9.6  -2.54098   AGTTTATAAAATAAA   GGTTTTGGCGC-CATTT TCCT GAATGAGCACCAAAACC    CTATTAATTGAACAG  68 32
        rnfA NONE
        rnfB NONE
        rnfC NONE
        rnfD NONE
        rnfG NONE
        rnfE 1935117 .. 1935128 +  -7.2  -3.18264   AAAAGAAAACCGTTA                CCCG TGCA CGGG                 TTACTGCCTGAAAAA  62 3
         nth 1935906 .. 1935918 +  -4.8  -4.26903   ACCGGACGATCTTCA                CCGT GAGCA ACGG                TTTTAATCCGCTCGG  64 131
         rnt 1937508 .. 1937525 + -12.7  -3.98083   TTCAGACATAAAAAA             GCCGCTC AAAC GAGCGGC              TTTCTCAATTCAGTA 100 55
        sodB 1939512 .. 1939542 + -16.1  -5.06414   GCTGTCGGTTTAGAA       GGCGGTCGCATCG GATAA CGTTGCGGCCGCC       TTTTTATTGAACGAG 100 105
      IL1809 1946131 .. 1946142 +  -3.6  -3.99275   CAACCGGTAAACCTC                GGGC ATGT GCTC                 TTTCATGTTCTGTGG  58 107
      IL1819 1953994 .. 1954004 +  -5.4  -2.79878   TGACTTTCCCGCTCG                 TAGC TAT GCTA                 ATTTGAATCACTCGA  50 164
        dsbB 1956905 .. 1956925 + -12.6  -5.28481   CTCACTTACGCAATG            GCCGGCTA CATGA TAGCCGGC            TTTTTTCATTGGCTC 100 113
        hisG NONE
        hisD NONE
        hisC NONE
        hisB NONE
        hisH NONE
        hisA NONE
        hisF NONE
        hisI 1973685 .. 1973704 + -12.1  -3.42395   GGAGGTATTAGCGAA            GCGCCGC GGTTAA GCGGCGC             TGTTTAACTGCTCAC  91 13
        priC NONE
      IL1861 NONE
      IL1862 1992520 .. 1992531 +  -2.2  -3.88583   TAATGACTTGCTGGA                TTGC TTAC GCAG                 TTTATCCAGAGTTTC  52 376
      IL1865 NONE
        ppiA NONE
        ampG NONE
        apbA 1998229 .. 1998239 +  -3.2  -5.24989   ATTACATTCAGCCAC                 CCGT TCT ATGG                 TTTTTTCCTGTATCG  79 514
      IL1873 2003572 .. 2003591 + -10.7  -5.26875   AGAATGCGGCTAAAA            GGGGAGC TTTATT GCTCCCC             TTTTTTACTTCCGAA 100 42
      IL1875 2007730 .. 2007745 +  -7.6  -3.75629   AGTGCCCGGCCAGTT              GCTGAA GTTG TTCAGC               TTTAACTTGAGCGTC  68 214
      IL1877 2009130 .. 2009144 +  -7.1  -3.14344   ATAGCTGCCACTGAA               GGCGT GTATA ACGCC               TTGCTCAGGACCATA  60 318
      IL1880 2013100 .. 2013137 +  -9.3  -3.55622   GGTAAGTCAAATAAA   CGACACAGTGTCTGCC CTAAATC GGCAAA-ACTGTGTCG   TTTCCCCCGGTTACC  71 70
      IL1887 NONE
      IL1888 2023608 .. 2023629 + -11.5  -3.65046   GCAGACATAAAAAAA           GCCCCCAGC GTGA GCTGAGGGC            TTCTTAGAATAAAAG  90 248
      IL1889 2030392 .. 2030412 +   -14  -4.81249   TTTAGACACAAAAAA            GCCGGCTG TACTT CAGCCGGC            TTTTTAACTTTCCGA 100 60
      IL1907 NONE
        mnhC NONE
        mnhD NONE
        mnhE NONE
        mnhF NONE
        mnhG 2044993 .. 2045018 + -16.3  -3.57144   TTGCCTAATAAAAAA         GACATGGAACC ATAA GGTTCCATGTC          TTTCGCAGTAAAAAC 100 11
      IL1929 NONE
      pepN_2 NONE
      IL1931 NONE
        cheX 2060484 .. 2060494 +  -3.2  -2.96296   GTAGGAGTTAAGCCA                 GATG AGT CGTC                 TATGTAGATATTATT  45 504
      IL1944 2069849 .. 2069876 + -12.8  -3.08798   CTGAAATCAATTATA        TGTCAGAAGTGC TTTT GCGCTTCTGGCA         TCTTCAGTACCAACT  95 37
      IL1945 2071022 .. 2071032 +  -2.4  -2.57404   TAACGCCAACTCGTA                 GCGC TCC GCGG                 ATTGCTGGTTACTCT  39 324
        pepA NONE
        holC NONE
        valS 2077904 .. 2077925 + -12.3  -5.27923   TGCTGAACAAAAAAA           GCCCGGATC ATTA GATTCGGGC            TTTTTTCTAAAGTTA 100 57
        tolC 2086031 .. 2086056 + -13.3  -3.31103   AACTGCGCAGACCAC         GGCACCGCC TGACTATT GGCGGTGCC          TCATTTTTGAATTTT 100 39
         ddg 2087366 .. 2087384 +  -3.1  -5.03747   TTCCGGCTGTTTCTT             TGCGTCA AATGC TCACGCA             TTTTTTCACGCATTT  74 332
        putA 2094806 .. 2094825 + -13.6  -5.10877   GCAAGAGACAAAAAA            GCCAGCGA GAAA TCGCTGGC             TTTTTACTTTATTCT 100 47
         cca 2100805 .. 2100817 +  -4.8   -4.3129   GAACTTAGCACTGCC                CGGA ATCCG TCCG                TTTTCCTGCTCAATG  67 289
      IL1969 2102163 .. 2102173 +  -3.2  -3.69216   AAATCTGTCATCGGC                 CATC TTG GGTG                 TGTTTTCACTGCCAA  53 58
        gatA 2105108 .. 2105130 +  -3.4  -4.63218   CTGAAGGTTTCAGTT           CCGTTAACAA CTC TTTTAAACGG           TTTTGTTCGCGCAAG  66 302
      IL1974 2107625 .. 2107645 +    -4  -2.50398   TTTGGAGAACGGGAG            TCCTAATG AACGA CATTCGGA            ATATTGCCTTCATTG  45 20
        proC NONE
      IL1976 NONE
      IL1977 2109411 .. 2109423 +  -5.5  -3.13908   ACAGTTTAAATTTAA                CCAGG AGT TCTGG                TTAAATGATTAGCTT  53 1
      IL1979 NONE
      IL1980 2113031 .. 2113069 +    -9  -4.45765   ATTTCTAAACTCGGT  TCTGGATACGCTTCTGG ATTAAC CCAGAAGCGTGGC-AGA   TTTATTGGTTTTAAA  93 4
        mutY NONE
      IL1984 NONE
        proB NONE
        proA 2118976 .. 2119002 + -20.2  -5.31456   TTAGCGCATTAAAAA         GCCCCGGTCACT TCA AGTGGCCGGGGC         TTTTTTATGGCTTAA 100 49
      IL1989 NONE
         blc 2124053 .. 2124094 + -16.5  -2.86944   CGGAGTTGCGCTTAG GTCCGCCACGAGCATCGCG GTCA CGCGGTGGGCGTGGCGCAC  GTTTAACTTGCTCAT 100 66
      IL1992 NONE
      IL1993 NONE
      IL1994 2129923 .. 2129941 + -11.7  -4.56153   TAGCAGCAGTGTTTG             GCCGGCT TCCCC AGCCGGC             TTCTTTTTGTCCTGA 100 65
      IL1995 2131255 .. 2131271 +  -5.1  -3.19157   AGTAATTAGCTGCTT              GCCGTTA AAT TAACGCC              TTGCTAGGATTGCTG  53 182
      IL1996 NONE
      IL1997 2134613 .. 2134630 +  -4.9  -2.57468   CTGCACTAATGTGAC             TTGTTGT TTTG ACAGCAA              ATTCCTATGATCACC  48 32
      IL1998 2136845 .. 2136897 +  -8.8  -3.32765   GATTTCATAAAAATA TGCTATCTTTCGCAGCAA-CTTT ATTAGTTA AAAGATTTCTGTGAAGGATAGCA TTCATGTCTAAAGTT  71 42
      IL1999 NONE
      IL2000 2139724 .. 2139742 +  -8.8   -3.1544   GATAAGTCGGTCGGC             GCTCAAGC TCG GCCTGAGC             TTCAATATCCTGTGC  64 500
      IL2008 2150172 .. 2150209 + -11.4  -2.78032   TCAATAAAATAAATA   CGGGCGCACAAAGAAA TGTATT TTATTTTGTGCGCCTG    CTGTTTTCAGCAGAC  81 41
      IL2013 NONE
      IL2014 2158950 .. 2158968 + -10.3  -4.36914   AGCACCCACAAAAAA             GGCCACT GTTGA AGTGGCC             TTTTGTCAGAACAAC 100 40
      IL2028 2171651 .. 2171666 +  -6.1   -3.8211   TCAGAATGAAAGACA              GCGGT GAGTAA ACCGC               TTGTTGTCGATAAAC  65 15
        hslO 2172530 .. 2172548 + -10.3  -4.13654   AATAGATAAAGAAAA             GCCTGCT CAATT AGCAGGC             TTTCTCGTTTAAAAC  91 39
        msrA 2182342 .. 2182378 +   -16  -3.00298   GCGCCTCTTAAGGTT    CCGATAGTGCGGTGGA TAAGC TCTACCGCACTATCGA    TATCTGCTTCGGACG 100 44
        suhB 2185699 .. 2185730 +   -13  -5.37345   GTAAGCCCAAAAGCA      AAACGCCGTCTGAG CTAA CCCAGACGGCGTTC       TTTTTTATAGTTCGA 100 63
      IL2050 2189711 .. 2189726 +  -6.1  -2.83403   CAAGCTTGATAAGTC              TCCGG GTAATG CCGGA               ATTTGATGGAACAAA  52 337
      IL2054 NONE
      IL2055 NONE
      IL2056 2193093 .. 2193109 +  -5.1  -3.06796   AATGCCTAACAGGCT              CGCTG CTATATC CAGCG              TTGACTCGCGTAAAC  52 43
      IL2057 NONE
      IL2058 NONE
      IL2059 NONE
      IL2060 NONE
      IL2061 2199337 .. 2199359 +  -6.3  -4.03413   TGCTTATTGGGGCTA          T-GCGCCGCT CATC AGCGGTGCCA           TTTGTGTCGCAGGGT  67 131
      IL2062 2200839 .. 2200849 +  -2.4  -3.41134   TGACTTTCTCCGGGT                 CGAC TCT GGCG                 TTCCTTGATGACTAT  45 336
      IL2064 2203046 .. 2203056 +  -2.4   -3.6715   AAGGTCTGCAAGCAG                 GCCG GTT CGGG                 TTTGAGCTTCGGTCA  50 496
      IL2074 2209962 .. 2209979 +  -6.3  -4.36903   TCCCCCACTTAATCG             GTTTACC AGTT GGTGAAC              TTTATCTTTCCTAAG  74 228
      IL2076 NONE
        nfnB NONE
      IL2078 NONE
      IL2079 NONE
      IL2080 NONE
      IL2081 2214703 .. 2214714 +  -2.2  -2.85779   GGTTCCTGAAAAGGT                CCTT AAAT GAGG                 TACTCTTATGTCTTC  41 16
      IL2082 2215347 .. 2215361 +  -3.4  -3.91897   CCAGTGCTGCTCTAC               CCAGGG GTT TCCGGG               TTTGTAGCTAAAGGC  55 267
      IL2090 2224172 .. 2224212 + -14.8   -3.6715   TTCGCCCATAACAAG TCGCGCCACTCGGACGCACT AAA AGTGCG-CCG-GTGGTGCGC TTTGGCGTTAAGTGA 100 30
      IL2091 2225535 .. 2225546 +  -5.8  -3.37056   CGTTTTTCTGTCGTA                TGGG CGGT CCCA                 TTCTGCGTCGGTAAT  57 369
      IL2095 2231083 .. 2231118 +  -5.4  -4.08767   GTATGTAGCAACCAC    CGCCACCTAGCCCAGAG CCA CT-TCGGCTAGCTTGCG    TTTTAAAAAGGTGAG  65 194
      IL2100 2236002 .. 2236012 +  -8.2  -4.63218   GCCACCCTCATTTTT                 GGCG ATC CGCC                 TTTTCTTCAGCAACA  91 257
      IL2102 NONE
        rpiA NONE
        serA 2240192 .. 2240228 +  -7.5  -3.50832   TTTTTTACCCATAAC  CGTGCGTTCCATGCTCTC TGGC GAGA-CATGG--CGCACG   TCTTTGCCTTTCACA  66 43
      IL2120 NONE
        rdgC 2259281 .. 2259294 +  -2.3  -2.53263   GCACAGCGGTACCTG               CACCA GATT TGGCG                TAAATTGCCAGTAGC  39 253
      IL2123 2261922 .. 2261955 +  -9.5  -2.50935   GAATCTCCTGTGGCG     GAGTGTCGAAGGCCA AGGA TGGCCTTCGTCAAGC      GTTCATGGATGAACT  68 287
   arcC/arsR NONE
        aCR3 2263960 .. 2263973 +  -8.1  -3.14564   TGGTGGAGTGTCGAA               GGCCA AGGA TGGCC                TTCGTCAAGCCCTCA  63 127
      IL2126 NONE
      IL2127 2266319 .. 2266374 + -17.8  -3.01712   CGCGTCTGATAAGTC GTAGTCTGACATTCATGTCAGGTGCG ATAT CTGACCTGACGTAAATGTCAGGCTAC TATTAAGGAACCACA 100 32
      IL2128 2267043 .. 2267089 + -10.3  -4.47328   CCCGTCACAACGCAA TGCGCCAGACAGCGACCGAAAA TAAT TTTTCGGTTGTAGT-TGGCACA TTTTATGCTAAAATT 100 1
      IL2129 NONE
        uspA NONE
        srmB 2270885 .. 2270906 + -14.5  -3.40867   AACGGATAAAAAGAA           GAAGTCGCG TTAA CGCGACTTC            TTGCTTAGTAAATGG 100 13
        xseB NONE
      ispA_2 NONE
         dxs NONE
      IL2151 NONE
      IL2152 2292045 .. 2292057 +  -4.8  -3.85909   GAATACCCGCCTGAG                TGCG GTTAA CGCA                TTTAAGTTTACGTAA  59 55
      IL2155 NONE
        caiC NONE
      IL2157 2299292 .. 2299319 + -15.7  -4.33258   GTAACCCGAGCGAGA        CTCAAGAGCCG CCCAGA CGGCTCTTGAG         TTTATCTTTAAGACT 100 37
      IL2160 NONE
      IL2161 2303853 .. 2303863 +  -8.2  -2.82015   CAGCCCGGCACCCGT                 GCGC ATG GCGC                 TGTAATCAATATCGG  62 267
        glnK NONE
        amtB NONE
         cfa 2308758 .. 2308770 +  -3.3  -3.28712   ACGCCCTACCAAAAC                CGGAC GCA GTACG                TTGTCGGCCAAACCA  48 190
      IL2168 NONE
      IL2169 2314028 .. 2314039 +  -2.2  -4.20368   CCATTCCCGTGCATT                CTTC ACCC GGAG                 TTTCTGTTAAAGTCA  57 353
      IL2174 NONE
      IL2175 2321318 .. 2321328 +    -4  -4.75288   ATTAAGTCTTCATGT                 TTAC GGA GTAA                 TTTCTTTTACTCTGG  71 69
      IL2176 2323084 .. 2323105 +  -9.5  -4.67635   TCGTAAAATAAAAAA           GGGAACCATG ACA CA-GGTTCCC           TTTTCTCGTTTTAGC 100 49
      IL2178 NONE
      IL2179 2327768 .. 2327794 + -18.1  -4.42639   ACCTGAAACAAAAAA         GCCTCAGCCGA TGTAT TCGGCTGAGGC         TTTTCATTACCATCT 100 35
      IL2181 2331904 .. 2331920 +  -5.9  -3.76534   CCAGCTCAGGCGCAC              TTTTACC GCC GGTAAAG              TTTGGCATTTGTTGC  61 306
      IL2191 NONE
      IL2192 2342663 .. 2342677 +  -3.6   -3.2665   GAAGTTGCGATACCC               TCTTTT TGG AAGAGA               TGTTGTAGCGTTTCG  49 53
      IL2194 2345043 .. 2345057 +  -2.8  -2.94232   TAAATTATCTTGGGG               GTTTGA ACG TCATAC               ATTATTTCCGGAGCG  43 303
      IL2204 2356239 .. 2356259 +  -5.3  -3.37493   TGAAATCGATAAGTC            TCAGTCCAG TGC CGGGACGGA            TTGATCTCTTAAGCG  55 1
      IL2216 NONE
        gshB NONE
      IL2218 NONE
      IL2219 NONE
      IL2220 2373205 .. 2373251 +    -4  -3.97388   TCTAGAAATTAACGG GAGTAGCCAGAATGACA-CATA AACTC TGTGCTGTTGT-CTGGTTACTC TTTGTCATCCCCTCT  59 36
      IL2221 2374341 .. 2374353 +  -6.3  -3.28712   CAGGTTACCCGACAC                CACTA ATT TAGTG                TTCTCGCCACAGCGG  59 191
        hepA 2378355 .. 2378367 +  -3.4  -3.20858   AGGCCGTGCGTATTC                TGGT GAATA ACCA                TTAATGACTCTGCTC  46 9
      IL2224 2379049 .. 2379080 +  -2.2  -2.98729   GCACTCAAGCTAGCG      CCGCTTCA-GCCGAT AAA AGCTGCATGAAGCGC      TATCTAATAATTCTG  42 47
      IL2225 2380055 .. 2380065 +  -6.8  -4.11484   ACGCCTTCTTAATTT                 CAGC ATT GCTG                 TTTTGCGCCGTTACG  68 223
         imp NONE
        surA NONE
        pdxA NONE
        ksgA NONE
        apaG NONE
        apaH NONE
         tap 2391225 .. 2391243 +  -6.7  -5.19879   TGCAGAAACAAAAAA            GGCGCTCT TTAA AG-GCGCC             TTTTTATATTTCACG  88 58
      IL2237 NONE
      IL2238 2395609 .. 2395629 +  -6.1  -3.93583   ACCGGGCTTAATCTC            GCTCAACAG CTC TTGTTGTGC            TTTATCCATAGCTTC  64 505
        eriC NONE
      IL2243 NONE
        pyrB NONE
        hemL 2402304 .. 2402326 +  -9.8  -4.07687   AACATTGCGGCTGTA           GCGCCTGG TATTGGC CCGGGCGC           TTTTAACCACCAAAT  88 39
        sfsA 2409224 .. 2409236 +  -6.3   -2.8733   CTTTTTTTAATGTAC                TGCTT TTT AAGCA                CTCTTTTATAGAGAA  55 125
        dksA 2409711 .. 2409726 +  -4.6  -2.94595   GAGAAGCAAATGACC              GGAGCC TAAA GGCTCA               TGTATCGTGGCCGTT  50 17
      IL2251 2410627 .. 2410637 +  -2.4  -2.77013   AAAAACAATGGTAAG                 GGAG AAC CACC                 ATTATTAAGCGAATA  41 75
        pcnB NONE
      folK_3 NONE
        panB NONE
        panC 2414461 .. 2414484 + -10.3  -3.85817   TAAGTGCGGCGTCAA          GCG-CGCCAG CTGCT CTGGCGTCGC          TTTATCCAACACCGT  82 285
         fbp 2421357 .. 2421410 +  -2.3  -5.14949   TATTAGACTGATGTC GATATTGCGCGGCTATTGCGTGAGTG GCC CGAGC-CGCTATAATCGCGCAGTACC TTTTATTATTTTATT  71 35
         ppa NONE
      IL2264 NONE
      IL2265 NONE
      IL2266 2424452 .. 2424472 +  -5.5  -3.09516   ACTAAGAATAACTCA            TTTGCTTTT GTA ACAAGCAAA            TTAACTGGTCAGCGG  53 36
        trmA 2439830 .. 2439843 +  -5.3  -2.77701   CAAATTCCTGCTTTA               TCCAA ATTT TTGGA                TGCTGTTGCTGACAT  49 398
      IL2277 NONE
      IL2278 2443263 .. 2443282 +  -5.8  -3.53444   TTACGGTAATTTCCA            GCTTC-TGA TCT TCAGGAAGC            TTTGCCGCCAACTCC  59 302
        cutA NONE
        dsbD 2447863 .. 2447880 +  -3.5  -2.78897   TGTTGTTATAGGAAC             CCA-AACT GAA AGTTGTGG             TCACTTTTAATAGTT  45 108
      IL2284 NONE
        accB NONE
        accC NONE
        prmA 2451089 .. 2451099 +  -8.2  -2.60075   ACTGGGCAATGCTCA                 GCGG TAC CCGC                 GTTGGTTAACAAGCG  63 6
      IL2288 NONE
         fis 2452516 .. 2452533 + -14.1  -5.80364   ATTAAGAAGTTTTTT             GGGCGCC TTTT GGCGCCC              TTTTTTTATTAACCT 100 36
        purH 2454187 .. 2454203 +  -7.3  -3.34962   AGTAACGTTTGGGGG              CTAGTCT TAT AGGCTAG              TTCTCAACTCTACAG  64 72
      IL2291 NONE
        purD NONE
      IL2293 2458507 .. 2458525 +  -8.2  -3.59315   ATAAGGATAGTTGCG             GAAATCGT TAA ACGGTTTC             TTTAACAGTGATTCA  69 324
      IL2295 2459778 .. 2459793 +  -4.7  -4.18018   TCAAATTAAAATAAA              GCTAC AGGGAC GTAGC               TTTTACCTACCAAAA  63 43
      IL2297 NONE
      IL2298 NONE
      IL2299 2465278 .. 2465294 +  -9.5  -2.62616   TCGAACTCGCGACCC              CAACCTT GGC AAGGTTG              TGCTCTACCAGCTGA  68 131
      IL2301 NONE
         psd NONE
        ugpQ 2468766 .. 2468800 +  -6.5   -3.1978   TATTCTGCACTATTA    GCACCGCAGACCATCA ACTA TGATGGTCTG-GATAC     TCTTCCTGTAAAGAT  57 25
         rsd 2475603 .. 2475621 + -13.1  -4.99035   TTGAATTTATAAAAA             CGCCGGC AATTC GCCGGCG             TTTTTGTATAGATGA 100 52
      IL2310 NONE
        slyX 2477738 .. 2477751 +  -2.4  -4.18294   CTTAGCAAATCAGGT               CAGT ATAACA ACTG                TTCTTATTTAGTTTG  55 61
        prkB 2479128 .. 2479142 +  -9.2  -4.61633   TGCACTTGTTTGTGT               CGCCCC AAG GGGGTG               TTTTTAAGAGTCTCT  90 477
      IL2319 2485324 .. 2485374 +  -7.7  -3.21194   CACTTCCCGCAGCAT TCTGAATTCGCAATAAGCATTAGC TTGG GCTAAGGCTTCC-GCGTATTCAGA TTCATAGCCTTTGTC  62 166
      IL2325 NONE
      IL2326 2491839 .. 2491850 +  -3.6  -4.26076   AGAATTTCACTAATA                CGCG CACC CGTG                 TTTTCGTCAAACTCG  60 442
      IL2328 2496041 .. 2496069 + -12.5  -5.07486   TAAAAAACATGACAA        CCCCGCGTCTT TATTTGC AAGATGCGGGG        TTTTTATTCAAGATA 100 72
         gor 2497489 .. 2497512 +  -9.5   -3.7941   AGAAGGGTACAGGAA          GCCCCGCAA ATTCTC TCGCGGGGC           TTATTGTCAACAGTA  81 40
      IL2331 2499966 .. 2499983 +  -3.4  -2.79831   TATTCCTTTGCCTTA             GTGGTT CCAGCC AACCGC              TATAATAGCCATTCC  43 25
      IL2333 NONE
      IL2334 2501060 .. 2501078 +  -3.1  -2.70354   AACGACTATTTTGTC             TGCGG TTTTCATTC CCGCA             TAGGTTTCTACAGAC  41 120
         ptr 2504686 .. 2504711 + -12.7  -3.60296   ATAACGCCTGGTATT         GAGCAATCTCA TTAT TGAGGTTGCTC          TTTCGCGTAAGCATC 100 40
      IL2342 2513523 .. 2513548 + -14.1  -3.92324   TGCAAAAAGCAGCTA         TGCTGAGTGTC ATAT GACGCTCAGCA          TTTACTGTTGACCAG 100 41
      IL2343 2515633 .. 2515649 +    -8  -2.92668   CAATTGCTGCAATAA              CTCAGC AATAC GCTGAG              TATCATTAACTAATA  60 382
      IL2348 NONE
        tlyC 2522000 .. 2522012 +  -3.3  -3.18735   CAATGGATGTGCTTC                CAGGA CAA TCCGG                TTCGTCCAATATTAG  46 507
      IL2351 2523303 .. 2523331 + -11.9  -2.71188   CCTATGTAAGCATAA        GCTGACAGTTA TCGAGTT TAACTGTCAGC        GTTATCGATTTTCAT  83 66
       dps_2 2523922 .. 2523945 +  -8.8  -4.83169   GAAATTAACAACAAA          AACGCCCCGA TCAT TTGGGGCGTC           TTTTTATGCCAAAAT 100 63
      IL2353 2524444 .. 2524475 + -13.8  -3.05343   CCTGGTAAACCTGGT      TAGCCAGACGTGTC GCCT GATACGTCTGGCAA       TCTTAAGGCTGTAAG 100 41
        rhlB NONE
      IL2364 2536164 .. 2536210 +   -10  -3.03124   AACTTTCTTCAATAA CGTCCTGACCCAGCCAGCCATT TTT AATGGCCGCCTGGAGCATGGCG TATTCACCACTGACC  69 126
      IL2376 2548584 .. 2548607 +  -2.3  -2.66034   TGCCGCCTTCAATGA          CCCAGTCGCG CTTTT CGTG-CGGGG          TAATATGCAATTTGT  39 510
      IL2378 2551253 .. 2551266 +  -2.4  -4.03078   GCCCCAGATCGGTCA               GGTA AATCTG TACC                TTTATCATGTCCTGC  55 181
        cynX 2555983 .. 2556003 + -10.5  -3.54475   CGTGACCTGTTTAAC            TTGCGGGAA TAA TTCTCGCAA            TTATATCATCGGCCA  80 14
      IL2385 NONE
      IL2386 2558746 .. 2558763 +  -6.3  -3.98214   GCCACCGGTTTCCCT             GAGCTTG AGCT CAAGTTC              TTTATAGTCGGTAAT  68 412
        betT 2561734 .. 2561751 + -12.7  -4.77036   AAGGAACGTAAAGAA             GCCGCTC TCCG GAGCGGC              TTTTTAGTGGTCGGA 100 41
        maoC 2562829 .. 2562869 +  -7.7  -3.28079   TCCCTTTTACAGCAA  CAATATCGGCCAATTTG CCTTCTT CAAGATGGCCAATATTG  TCATTTTTCAGTATT  64 133
        fecA 2567905 .. 2567926 + -14.5  -5.60993   TCCCTGGATTTATCG           TGGCCCCAT TTTT ATGGGGCCA            TTTTTTTCTGGGCCA 100 52
      IL2396 NONE
        phnA NONE
      IL2398 2573489 .. 2573502 +  -2.4   -5.1286   TGCTTCCAAGTCATT               GATC CGTTAA GATC                TTTTTCTCGTTTTTC  73 311
        capB NONE
        capC NONE
      IL2402 2576756 .. 2576772 + -12.3  -4.15453   ATAGATACCAACAAA              GAGGGAG TTA CTCCCTC              TTTTAGGCTAGCTTA 100 40
      IL2403 2577887 .. 2577900 +  -2.3  -3.11634   CAGTTGGCCTATTGA               GCTAC AATC GGAGC                TTGACTGATGTCAAC  43 4
      IL2404 NONE
      IL2405 2582019 .. 2582031 +  -3.4  -4.11216   AACGCACGGGCTCGT                TGCA GAAAG TGCA                TTTTGCGAATGGCAA  58 291
      IL2408 2584544 .. 2584554 +  -3.2  -3.93092   ATTGTCGGGGTAATT                 GCTG CTT TAGC                 TCTTATTTTTCTTAT  56 101
      IL2410 NONE
        ppiC 2586058 .. 2586070 +  -4.9  -3.17075   TCTTTTTCACCCGTT                TTTTG AAG CAAAA                TTCCATTCGCCCCAA  50 231
      IL2413 2586821 .. 2586855 +  -8.7  -3.29837   ACCTGCTTAAAACAG    TGGACAATGGTTTTGC TTAA GCGTAACCAT-GTCCA     TATTCCTATTTACAC  71 215
      IL2414 2587800 .. 2587840 + -17.7  -3.53343   TGAATAGCCAATGAA  AGCAGCGCATCACCGCA GAGTTAG TGCGGTGATGCGCTGTA  TTTAGGGAAAAGATT 100 34
      IL2419 NONE
      IL2420 2593642 .. 2593654 +  -3.3  -4.36914   AAGCGGTCGAGCTCT                TCGGC TAC GTCGG                TTTTCTGCGCCAGCA  63 285
      IL2422 NONE
      IL2423 2596447 .. 2596466 + -11.4  -3.25014   GGGTTTAATCATGAG            TGGCCGAC TCTA GTCGGCCG             TTACCTTAATTAGTT  86 13
         rph 2597908 .. 2597918 +  -2.6  -3.83502   TATTCAGAAACAAGC                 TTTA GCA TAAA                 TTTGGTGTAACAGTA  52 16
        pyrE 2598963 .. 2598981 + -10.2  -2.93252   TTTATTCTTTAACAT             CGCCCAGA TTA TCCGGGCG             TGCTTGTTAGCCAGT  72 391
      IL2429 2603952 .. 2603975 +  -3.1   -3.0264   ACATGCCCGTGTTCG          CCGCCAAACG AATAA CGTT-GCCGG          TATTAGGGGGAATTT  43 407
      IL2431 2605075 .. 2605087 +  -3.3  -3.81951   TTTCCATCATAAGCT                CGTGC GAT GCACC                TTTAATGGTCTCAAA  55 98
        typA 2614236 .. 2614256 + -16.9  -5.24129   GCTGTTATAAAAAGA            CGCCCGCTA CTT TAGCGGGCG            TTTTTTATAACCAAA 100 51
        acrR NONE
         rbn NONE
         dtd NONE
      IL2449 2621298 .. 2621308 +  -3.2  -4.61231   ACTCAATCGCAATAA                 TGTC ACT GACG                 TTTTTAGCGATATCC  66 259
      IL2453 2626771 .. 2626804 +  -9.5  -2.52464   CATTGCCGGAGTGGC     GGCCTTCGCGCGGAC GAAA GTCTGCATGAGGGTC      TAAATTGACCGCACC  66 446
      IL2456 2630066 .. 2630084 +  -3.1  -5.41143   GCAACGGCTTTCTAG             CTCTACA ATTTC TGCAGAG             TTTTTTTACAGGATG  79 26
        rpmE 2637135 .. 2637150 + -10.4  -5.60993   AGATCTTAAGAGAAA              GGCGCT AAAC AGCGCC               TTTTTTTGTGCCCGC 100 71
      IL2463 2638934 .. 2638952 + -10.2  -2.93252   TTTATTCTTTAACAT             CGCCCAGA TTA TCCGGGCG             TGCTTGTTAGCCAGT  72 384
        metL 2642959 .. 2642984 + -11.2  -4.63486   TTGCTGAGTAAACTG         GCAGTGGGAGC TTAAC GCTCCC-CTGC         TTTTATTACGCCGAT 100 11
      IL2468 NONE
      IL2469 NONE
      IL2470 NONE
        hofQ 2649147 .. 2649157 +  -6.8  -2.50508   AAGTGGGCTCAAGTT                 GCGA TAA TCGC                 GCTTCTTTTCGTTGG  55 65
        aroK NONE
        aroB 2650868 .. 2650883 +  -7.6  -3.10245   ATCACTGAATGTTGC              TAACGC CAAC GCGTTA               TCTCTATTCGGCTGA  63 23
        damX NONE
         dam NONE
        elaA NONE
      IL2477 NONE
      IL2478 NONE
      IL2479 2656772 .. 2656785 +  -5.3  -3.97636   CCGATAAAGCCATCG               TCCAA CCTT TTGGA                TTTATCCATTGAAAT  64 475
      IL2481 2657806 .. 2657830 +  -2.2  -2.92157   GATTATCAAATGCTG          CTTGAAGA CCCGTTTCC TCTTCAGG          TATGTCACCTTCATG  40 147
      IL2485 NONE
      IL2486 2663654 .. 2663668 +  -2.8  -3.01726   CTGTGCGCACTTTTT               CCAAAA CTC TTTCGG               CTTTCTCTCGGGGAA  43 437
      IL2488 2667645 .. 2667669 + -11.5  -3.80133   CGGAAAATATCAGCA          GGGTCAGAAAA ATT TCTTCTGACCC          TATTTTGTAAACGTG  95 41
      IL2489 2669036 .. 2669046 +  -6.8  -3.09234   TGTTCCAGCGCTTAC                 CTGG CTT CCAG                 TTCAGTGAGGTTTGT  55 284
      IL2491 2672258 .. 2672275 +  -6.9  -4.93316   TAATTTGGTCGTAAC             GCCTCGG TCTT CCCAGGC              TTTTTGCTGTTCTTC  83 521
      IL2496 2675954 .. 2675968 +  -4.9  -4.11216   TTAATGTTATCGAAG               CGCTC AATTA GGGCG               TTTTCAGGGTAAAAA  62 522
      IL2502 NONE
      IL2503 2681379 .. 2681405 +  -3.6  -4.66318   ACGTCATTACGTTTA         TCCACCGCCATA CCA TAAGGCCGTGAA         TTTTCTTCAGCTGGT  69 236
      IL2505 2684403 .. 2684415 +  -3.3  -2.98823   ACACAAAGAAGCAGC                CAGCA TGT TGCCG                TCTCTGTAGGCAGCA  45 352
      IL2512 NONE
      IL2513 2693023 .. 2693037 +  -5.8  -3.01924   AGAATTCCCGTCAAT               TTAGAT CGC ATCTAA               TATTCGAGGGGAATC  54 68
        fhuA 2695223 .. 2695255 + -10.6  -5.83822   TAGGTTTCACGTGTA     GCCCCGGGCGTCT CTCTTCCC AG-CGTCCGGGGC      TTTTTTTTAGGTGTC 100 54
        vagC NONE
        vapC 2696834 .. 2696844 +  -5.4  -2.80113   ACGTCGCATTTTTGC                 TTGC GGG GCAA                 TATCCTGAAATACTA  49 127
        higB NONE
        vapI 2699800 .. 2699810 +  -5.4  -3.14344   CTCAGATATTGCCGG                 CTCA TAT TGAG                 TTGCTCGCCAGCGTC  52 255
      IL2523 2700941 .. 2700954 +  -2.3  -4.88388   TTGCGGCAAGTCTAA               TACCG ATTA CGGAA                TTTTTCTGCCATTAT  66 26
         vsr 2703760 .. 2703774 +   -10  -2.78992   ATACGGTTGACTAAC               GCACTC AAT GAGTGC               ATTATTCCGGTAGAT  72 278
         dcm 2705361 .. 2705371 +  -5.4  -3.53012   TTTTCCGAGGTTAGA                 GAGT TAA ACTC                 TTTCCACGAGCCCGC  56 322
      IL2534 NONE
      IL2535 2718879 .. 2718889 +  -5.4  -3.57406   TCCAGCTGGACAACT                 GCTT TTG AAGC                 TCTTTATCATCAACC  59 42
      IL2538 NONE
      IL2539 2723373 .. 2723400 +  -2.6  -3.67517   TCAGGTTCATAATAG        CCTGTTCCAG ATTCTCGG CTGGCTCAGG         TTTAAAATGTTGGTA  51 326
      IL2541 2725926 .. 2725948 +  -4.8  -2.93623   CATGAATAGCTACCA           CGCCAGCA ATTAAGC TGCTGACG           TAATCTTTTAAGGCA  49 507
        ibpA 2728008 .. 2728030 +  -8.3  -4.74801   CTTAAGCACTGGATG           AGGGGCGGC AATTA GCCGCCCTG           TTTTTCCTGACGTTG 100 42
      IL2548 NONE
        rarD 2734458 .. 2734501 +  -8.2  -3.66654   TCTTTCGCTTTTTCA GCCAGT-TTCTGGAATTTGTC TTC GTCAATATCCGGAATACTGGC TTTCACCTTCAGATG  71 78
        hemC NONE
        hemD NONE
        hemX NONE
        hemY 2746092 .. 2746104 +  -9.1   -2.5547   CACGTAAGTGTTTGT                CACGC TCA GCGTG                GTTAGTATCAACGCT  63 365
      IL2565 2755578 .. 2755590 +  -2.7  -3.85817   CAAGACACAGTTTTT                TAACT CAG GGTTA                TTTCTCAGCAAAGCT  54 365
      IL2569 2761377 .. 2761391 +  -2.7  -4.47328   TAAGCAAATTCACAG               CACCC GCTAA GGGAG               TTTTATAATGGACTT  61 16
      IL2570 2762689 .. 2762715 +  -6.5  -4.54821   CTTCCTGGAAGTTGT         CGCTGTCACGG AACCC CTGTGGCAGCA         TTTTGTACTTACCGT  77 80
        oxyR 2769780 .. 2769803 +  -4.6  -3.67792   ACCCAGCTTCGGTGA          GCTTATCAAT AAGC ATAGGTAAGC           TTTCAGTCACTCTCA  57 440
      IL2579 NONE
      IL2580 2774639 .. 2774654 +  -3.2  -3.86822   TCGTTTCTAATTTGT              GCTGAG CCGT CTCATC               TTTATCAAAGCGTTC  55 486
      IL2584 2778335 .. 2778352 + -12.7  -5.20216   ATTGTAGGTTAAGAA             GGCAGCC TTTT GGCTGCC              TTTTTTGATCATCTC 100 53
        ilvB 2780302 .. 2780315 +  -2.3  -3.63895   AGTATGTCATTAATA               CGCTG CTGT TGGCG                TTTAACATACTTAAC  50 242
      IL2588 NONE
      IL2589 NONE
      IL2590 2785358 .. 2785398 +  -2.6  -4.56187   ACCTTGTCACCTAAA GACGAACCGCCGCCATGGT CATG ATGATGGTGGTG-TTCGTG  TTCTTTTTGCTTCTG  65 116
      IL2594 2791461 .. 2791486 + -13.5  -3.03159   AGATGTTAGGTAAGA         GGCATTAGATT TCGA AATCTAATGCC          TCTTCAAGGAGTTAC 100 43
        plcC 2793531 .. 2793549 +  -3.8  -2.71364   AGACAATTTGCCGGC             CGCCTGAA TCG TTAAGGTG             TACTTAAGGACGTAC  44 11
      IL2596 2794244 .. 2794286 +  -6.6  -2.82407   TGGAGCATATAAGCT CAAAGGTCAG-TTCGTT TTCTTGTTTT AATGAAACTGACCTTTG CTTTAAAATTCTATT  57 29
      IL2598 2795937 .. 2795954 +  -4.1  -3.13403   AAAGCCGGTAATATT             GCTCAAA CGAA TTAGAGC              TGTTAATCCCCAGGC  49 11
      IL2599 NONE
      IL2600 2796995 .. 2797010 +  -3.3  -2.91728   TTAAATACAATCATT              TTTGG TTTATT CCAAA               TATAATATTACAGCT  44 66
      IL2601 2797484 .. 2797503 +  -2.1  -4.36914   TGCACGCCGACGTTT            CCACTCA TCTTTC TGAATGG             TTTTCTAACACCAAA  58 84
      IL2602 NONE
      IL2603 2800070 .. 2800104 + -12.3  -2.90234   TAATTAAAGCAAAAA     CTCCGAAACAGAGTT CCAAA GGCTTTGTTTCGGAG     TGATGTATTTTTAAT  89 34
      IL2614 2815838 .. 2815862 + -13.6  -4.56736   GTTGTAAGAAATAGA          GCCGCGATGT TCACC GCATCGCGGC          TTTTACTTGTTACCT 100 44
      IL2632 2832797 .. 2832818 + -10.1  -5.03314   TACAGAAGAGAAAAA           GGCCAGCTC AAAT GAACTGGCC            TTTTTTCACGGTACC 100 59
      IL2634 2833821 .. 2833831 +  -3.2  -2.61727   ACGCGATGGTAGAAA                 CGTG CTT TACG                 TCGATTGTACTGGCT  42 126
        rpmH NONE
        rnpA NONE
      IL2638 NONE
        yidC 2836811 .. 2836844 - -13.9  -4.07568   TTGCTGCTCCCAAAA     GGACTAAAGCCCGGC ATTA GCCGGGCCTTAATGC      TGGATTACTTCTTGT 100 30
        thdF NONE
      IL2635 2833696 .. 2833708 -  -3.4  -4.56597   GCCGCGCGCTAAAAA                GGTT GAGTT AACC                GGTGGAATTTAACCG  63 20
      IL2633 2832789 .. 2832825 -   -14  -3.56562   AAAGGTACTACAGAA   GAGAAAAAGGCCAGCTC AAAT GAACTGGCCTTTTT-TC    ACGGTACCATCGTTA 100 38
        mioC 2831463 .. 2831478 -  -6.2  -3.53811   TTCAGTGCTGTTAAA              GATCTT AAAG AAGATC               AGTAAAGGATCTTAT  61 305
        gidA NONE
        gidB NONE
        parA NONE
        parB 2827012 .. 2827030 -  -2.4  -3.57406   GCGCTAGTATAAAGA             TCTGCCAT GTA ATTGCAAA             CAAATTTGCCTGTAG  49 99
        atpI NONE
        atpB NONE
        atpE NONE
        atpF NONE
        atpH NONE
        atpA 2822776 .. 2822793 - -12.7  -4.07975   TAACTCAACGACAAA             TGGCCGC TATT GCGGCCA              GGTGCGATTACCATG 100 33
        atpG NONE
        atpD NONE
        atpC 2819970 .. 2819995 - -11.9  -5.37345   TGTAACGACAAAAAA         GGCCCTGTTGC ACTA ACAACAAGGCC          TTTTACGTATTTTAA 100 51
        glmU NONE
        glmS 2816677 .. 2816690 -  -9.5   -5.9873   CCACCACAAAAAAAA               GGGCC TTTC GGCCC                TTTCTTATTCCACAG 100 30
      IL2615 2815838 .. 2815862 - -12.9  -3.41738   GTTGTAAGAAATAGA          GCCGCGATG TTCACCG CATCGCGGC          TTTTACTTGTTACCT 100 39
        tnsA NONE
        tnsB NONE
        tnsC NONE
        tnsD NONE
        tnsE NONE
      IL2608 NONE
      IL2607 2803536 .. 2803549 -  -2.5  -4.56133   CGTCAATAACTAAAA               TTTTA TCCA TAAAA                ACCTACTTAACAGGA  61 28
      IL2606 2802383 .. 2802399 -  -3.7  -3.22388   CATGTAAGTTACTAA              TTCTTAG ATT CTAAGTA              TGGATGATATAGTTC  48 5
      IL2605 NONE
      IL2604 2800968 .. 2800978 -  -8.2  -3.35798   ATCCTTTATTCATAA                 CCCC ATG GGGG                 AGCATTTAAAAAAAT  69 351
      IL2597 2793888 .. 2793904 -  -5.1  -2.99273   GGGAGCATCAGAAAG              CAGGAGA CAT TCTTCTG              GTTATTTCTGCCAGC  51 418
        glpR 2787988 .. 2788016 -  -2.4  -3.67102   TGAGAGAAACCATAA       GTGCCATTCCTAC CATT GTGAGAACGGC-C        AATATTACGCGCAGA  49 86
      IL2592 2786568 .. 2786580 -  -6.3  -2.95483   ACATTCAAAATAGTA                GCTTA CGT TAAGC                CTGTCCAAAATTGAT  56 129
      IL2591 2784997 .. 2785008 -  -5.8  -3.85698   TTTTCTGGGGACAAA                CTCG TTAG CGAG                 TGTTCTGGAAACGCC  64 275
      IL2587 NONE
      IL2586 2779711 .. 2779731 -  -3.9  -4.66535   AATCCGGAAAAGAAA            GTCATGGCA ATA TGCGGTGAC            GGCGGTTTTATGATG  71 376
      IL2583 NONE
      IL2582 2774901 .. 2774912 -    -3  -2.64324   AATGATTCAAAAACT                TAGT ATAG ACTA                 CGTGCCTAAACGCGC  42 47
      IL2581 2774147 .. 2774172 -  -9.7  -3.05596   TAGGCCGGCAGGCAA         GCGTCGGCA TTAGCTGG CGCCGACGC          TTTTAAGCCAATTAC  73 37
      IL2578 2769190 .. 2769202 -  -5.5  -3.89346   CCTTTATTCCACAAA                TGGCC ATT GACCA                GGGCATTTTGGAAAA  61 190
      IL2576 2767706 .. 2767732 - -14.4  -3.05294   TGAAAGTGGGGAACA         GGCGCCGATGGC ATT GCCATCAGCGCT         TAGTTTAGGGAAGTA 100 49
        ahpD 2767084 .. 2767105 - -10.1   -5.4477   AAAGGCGTAAAAAAA           GCCCGCACC AAAA AGTACGGGC            AAAGGTTGCACGGGG 100 63
      IL2574 NONE
      IL2573 NONE
      IL2572 NONE
        dsbA 2762580 .. 2762605 - -14.1  -3.03309   CTTGAATAACAACCA         CGCCTTCTCTG AAAA CAAAGAAGGCG          CTTATTGTGACTATA  90 56
      IL2568 2759771 .. 2759782 -  -3.6     -3.81   ATTAGTTCAGAACAA                CGCC TTCC AGCG                 GCCAACCCACTTTAC  56 0
      IL2567 NONE
      dnaE_2 2755140 .. 2755152 -  -2.6  -4.16397   GTTGAAAAGAAAAGA                CGCC TTAAT AGCG                GTGAGGAGAACTTTT  59 124
    IL2563.1 2747425 .. 2747439 -  -5.7  -3.05384   TGCTCTTTTACTGAA               TGCTG TTAAG CAGCA               GTCATCCGGTAATCT  54 16
      IL2563 NONE
        yceI 2745357 .. 2745395 -    -6  -4.00042   CTTCCCAGTAAACAA  CGCAGCGACGCAAC-CA TCAGGT TGAGTTATGCCGCCGCG   TTAAAACATTTAGGT  66 402
      IL2557 NONE
        lysA NONE
        dapF NONE
      IL2554 NONE
        xerC NONE
      IL2552 2737126 .. 2737138 -  -4.1  -2.60212   GCATCACTGTATAAG                CAACC AGT AGTTG                TTCGCCGGCTTTAAT  45 36
        uvrD 2734809 .. 2734819 -  -3.2   -4.3739   GAGCGTTTCATAAAA                 TGCC TCC GACA                 TTGTATGTATGTACC  61 86
        osmC 2734372 .. 2734383 -  -4.4  -3.77832   TCGTAAAGCGAAGAA                GAAG TTAG CTTC                 AGCTGAGGCTGGCAT  57 24
        recQ NONE
      IL2546 2730803 .. 2730814 -    -3  -3.02371   TGCGGCAAACAAGTA                GTTA AACA TAAC                 CATGCTCCACCAGGA  44 15
      IL2545 2727817 .. 2727833 - -10.9  -3.17075   TGCCTTCGAACGTAA              GTTCAGC CTG GCTGAAC              ACATTGAAGTCACTG  76 211
      IL2543 2726296 .. 2726313 -  -3.4  -3.06515   CCGCACCGTTAAAAC             CGGTCT AACCAA AAACCG              CGGGACATGAGCAAA  44 1
      IL2542 2725243 .. 2725262 -  -2.8   -4.2828   CGCCATTCAGGAAAA            CCTGTATA AGCT CATGCAGG             GCAAAACGGTTATTG  59 204
      IL2540 2722845 .. 2722869 -    -5  -2.55544   GTACGAGTTAACCCA          GAAACACCGC AAGTA GCCATGTTTC          ATCTTCATTTTGCTT  46 233
      IL2537 NONE
      IL2536 2718801 .. 2718830 - -14.4  -2.83299   GCATGATATCTAAAG       CAGACTCAGCGC TGTATC GCGCTAAGTCTG        ATGGTAGAAACCGGG  88 54
      IL2533 NONE
        recC NONE
        recB NONE
        recD 2706654 .. 2706665 -  -2.2  -3.57674   ACGTGATGAGAAATA                CTGG CTAG CCAA                 ACTAAATCAACCTCA  49 113
      IL2529 2704754 .. 2704766 -  -5.5  -3.02627   ACAGAAATACGAAAG                GCCCT ATG AGGAC                ATTGGTATCTAGTTA  51 301
      IL2526 2701699 .. 2701716 -  -3.5  -4.58946   TTACAAACAAAATAA             TATACAT AAAT ATGTACA              ATTTAATTTTCTGTC  67 28
      IL2525 NONE
      IL2524 2700457 .. 2700473 -  -2.2   -4.2349   TGTTGATACCGAAAA              GCTCGA AGAAA TTGAGC              AGAAAATAGAAGAGC  57 489
      IL2522 2699482 .. 2699515 -  -5.9   -3.5393   AGCACGCCGTCGAAA     TCTGGGACGTACGCC ACCG GGCATACGAACAAGA      AGCTGAAAACGTAAA  59 102
      IL2519 NONE
        gufA 2696338 .. 2696354 -  -4.4  -4.01045   ATATTATGAAAAATA              GGCCAA CATAT TTAGCC              CCTATTTTTGATGAG  60 418
      IL2515 2694893 .. 2694926 -  -3.2  -2.52834   CACCGGACCATCAAG     CATCTATCTGGACCA CGTAC CGG-CCAGATAATTG     GAACGGCTTTAAGAT  42 372
      fhuE_2 2689050 .. 2689069 - -11.4  -5.28176   TTTAGGCACAAAAAA            GGCCGTGC AAAA GCACAGCC             TCTTACAAGTAAAGC 100 50
      IL2510 2686689 .. 2686717 - -14.7  -5.58179   CAGTACAACAAAAAA        CCACCACCGCTAA AAA TTAACGATGGTGG        TTTTGCTATAGCTAA 100 56
      IL2509 NONE
      IL2508 NONE
      IL2507 NONE
      IL2506 2683816 .. 2683826 -  -8.2  -2.83258   AACATAGTTAACAAC                 GCCG CCG CGGC                 CGTATTGATGGCGCC  62 272
      IL2504 2680733 .. 2680759 -  -5.3  -3.93166   TGCGCAAAAAACCAA        TGAAG-ACTTCT ACAA AGAAGTTCCTCA         GGACGCTAAAGAATT  61 440
      IL2501 2678338 .. 2678358 -    -2  -3.03124   TTTTACTTCTCAATA           CTCTTTATT TTTC AATAAAG-G            CCTGCTCAATCACGT  42 9
      IL2500 NONE
      IL2499 NONE
      IL2498 NONE
      IL2497 2675020 .. 2675032 -  -3.3   -3.7398   CTTGAACTCAAAATA                CCACC TTT GCTGG                TTGTTGCCATAGTCG  53 460
      IL2495 2674400 .. 2674418 -  -2.4  -3.18849   GTGATATTACTAATA             GTGTAG CAACAAC CCACAC             TCTAGACTGGCAAGA  43 27
      IL2494 NONE
        cspE 2672486 .. 2672503 - -11.3  -5.65177   ACAGGCACAAAAAAA             GGCAACC CGAG GGTTGCC              CTTTTAGACTTCGAG 100 49
      IL2492 2671527 .. 2671541 -  -2.8  -3.16068   TCCCCAAGCCAAAAG               TGCTGC TGA ACAACA               TGCAGACGGTCGTCC  45 220
      fepA_2 2668557 .. 2668581 -  -9.3  -2.52516   TGGGTGACTATGAAT          TCACCACCGCC TAT AACGATGGTGA          CTTCGAGTACATTCT  63 226
      IL2487 2663420 .. 2663447 - -11.4  -2.64616   TGTTTATCGATATTA        TTCGCTCACTAA ATGA TTAGTGGGCGAA         TAGACCAGCGAGTCA  80 38
        rhaR NONE
      IL2483 2659002 .. 2659041 -  -5.9  -4.37092   ACTTGTCCCATAAAA  GCACCTTAAACCGAT GATTCATGCT ATCAGTTTAAGACGC   TTTTATGGGTTACGA  70 62
      IL2482 2657642 .. 2657654 -  -6.3  -2.61681   TGTCAATGCCATAAC                CACAA TGG TTGTG                ATGGAGTCATCAAAA  53 109
      IL2480 2656124 .. 2656167 -  -4.4  -3.38281   GCAGCTAAAACCCAA CGGCACCGAAGGCTACCGCA CCGC CGAAGTCACCTTGGGTGGCG TTAACGTCGACGAAG  50 406
        mrcA 2642710 .. 2642748 - -13.3  -3.58037   GACGAAGCGGCTAAA  GACGGCAAAG-TGCCCAG ACTG CTGGCCAGCTTTACCGTC   AGTGACGAACAACGG  91 286
        metJ NONE
    IL2463.1 2638887 .. 2638901 -  -5.7  -3.05384   TGCTCTTTTACTGAA               TGCTG TTAAG CAGCA               GTCATCCGGTAATCT  54 16
        priA 2634443 .. 2634459 -  -5.1  -3.88823   AAGAGGAAATTCAAA              GCGCTTA GTT TAATCGC              TACGCTCGATAAAAA  61 59
        argS NONE
        ftsN NONE
        hslV NONE
        hslU 2630029 .. 2630058 -  -9.3  -4.84359   TCAGGGCGACAAAAA       GCCGTTGC-CACCC GGA GAGTTTGCAACGGC       TTTCTAGCTCTACAA 100 57
        menG NONE
      IL2454 2625856 .. 2625872 -  -2.1  -4.08546   ATCACCAACCAGAAA              GGTGCCA AGC TGGCCGC              GGATTATCAGGCATT  55 454
        farR NONE
        hutU NONE
      hutH_2 2621010 .. 2621037 - -10.6  -3.15078   GATACTGGATGAAGA        GCAGCCGGTA GCAGAATT TACCGGCCGC         TTTGTGGTTCTGGCA  73 62
        csgA 2618024 .. 2618037 -  -3.1  -3.35901   AAACTAAATCAGTAA               GGTAA ACGA CTACC                ATCCCAATGCCATAA  47 5
      IL2445 NONE
      IL2444 NONE
      IL2443 NONE
      IL2442 2615533 .. 2615547 -  -5.6  -4.58283   CAAGTGGCTGAAAAA               GCGGGT GTC ACTCGC               GGTGCTATCTATCAC  73 502
      IL2440 NONE
      IL2439 2614234 .. 2614258 - -14.3  -4.83615   GAGCTGTTATAAAAA          GACGCCCGCTA CTT TAGCGGGCGTT          TTTTATAACCAAAAT 100 53
        glnA 2610603 .. 2610648 -  -2.5  -2.52208   AAATTACGCACCAAG TTGGTGC-AACCGGGTAAGGCA AGA CACCTTACCCGGCCAGTAACCA TTAAACGCTGTAGTA  41 26
        glnL NONE
        glnG NONE
        cpxR NONE
        cpxA NONE
        pldB 2604745 .. 2604756 -  -5.8   -2.5294   GAGTTGTCAGAAGAG                CTGC AAGA GCAG                 ATTGCTAATATCACA  50 261
      IL2430 2603432 .. 2603448 -  -2.9  -4.00122   CTACAAGAAACAGAA              GCTGTCG GGA CCACAAC              CTTTATTCATGGCCT  56 131
      IL2428 2600056 .. 2600074 -  -8.9  -4.30844   AGGCTACCAGGAAAA             CGGCAAT AAGTG ATTGCCG             TTTTCATTCACGCCA  86 206
    IL2426.1 2598510 .. 2598538 -  -9.7  -2.73542   TGTAAGCTTGAATGA        TGTCATCAACTTT TTG AAAGATGACGACA        CTTTTAACGAATATC  66 408
      IL2424 2596371 .. 2596381 -  -2.4  -3.40102   ACCCAAAATCAAAAC                 GCTG GAG CTGC                 TATTTAGGCGCCATT  45 124
      IL2421 2593318 .. 2593343 -  -6.9  -3.05596   TATCGTTTGAGGGAA         CGCACCATC GCGGTATT GATGATGCG          TTGAATATTGCCCCG  55 107
      IL2418 2591374 .. 2591396 -  -5.6  -2.71059   TGAATACTAAAGTTA           TTCGGCTC GATTTAT GAGCCAAA           TAGTAGGTGTATTCG  52 82
      IL2417 2590174 .. 2590186 -  -3.4  -2.78996   TATTGGTATGGAAAG                CGTA TTTAT TACG                GTGCTCTATGCTGGT  43 61
      IL2416 NONE
      IL2415 2587801 .. 2587839 -   -19  -3.95817   GAATAGCCAATGAAA   GCAGCGCATCACCGCA GAGTTAG TGCGGTGATGCGCTGT   ATTTAGGGAAAAGAT 100 41
      IL2412 2585550 .. 2585565 -  -4.6  -4.63486   AGTCCCTGAATAAAA              CCGACA TAAA CGCCGG               GGGTAAAAATGGCAA  71 334
      IL2409 2584330 .. 2584340 -  -2.4  -3.44325   ACTGGCTATAATGAA                 TGCC ATT GGCT                 TTTCTTTAACACTAC  47 289
      IL2407 2582691 .. 2582705 -  -4.2  -3.38224   AGTTTATCTTAAATA               CAAGGC AAA GCCTTT               TGAATTATTCTTTCT  51 30
      IL2406 2581253 .. 2581264 -  -2.2  -3.09834   CACGGCACCATTGAA                CACC TTAT GGTA                 ATGCCGGTCAGCCCT  43 497
      IL2399 2573161 .. 2573185 -  -5.7  -2.66272   GCTCACCGAAATTGA         TGGCCGG-GC TGACGT ACTCCGGCCA          ATCTTAAAAGCGAAT  52 40
      IL2395 NONE
      IL2394 2567644 .. 2567666 - -10.6  -3.34398   TGTTGTCGCCAAATA           TGCTGACGAA ATG TGCGTCAGCA           CCGGCTGCAACCGAA  75 303
      IL2392 NONE
      IL2391 NONE
      IL2390 2562695 .. 2562730 - -13.4  -2.85078   CACAGCTCACTAAAG    CTGGAAGGGTCAGTTCG TTT CGA-CTAACCCTTCCGG    GGTGCCTTACTGGTG  93 32
      IL2387 2558285 .. 2558307 -  -7.8  -3.25942   AGCTTTGGAGAGCAA           TTACCCATAA ATT CCATGGGTAA           GGCGCAAGACTGGAG  62 74
      IL2384 2555781 .. 2555796 -  -2.5  -3.40299   GGACCATATCGATAA              CCCTG TGCAGG CAGGA               CGCCTGGTTTCTTTT  45 207
         gmk NONE
        rpoZ 2553662 .. 2553689 - -14.2  -3.06796   GGGGATTTGACGGAA        TTGCCAACGGCA TTGA TGCCGTTGGCGA         ACAGAAACTTTTATT 100 36
        spoT NONE
      IL2379 2550873 .. 2550889 -  -2.9  -2.53392   AAAGTGGGGAATTTA              GCGCC GCGCCAA AGCGC              CAGCTTATTGGATAT  40 234
      IL2377 2548031 .. 2548075 -  -3.7  -5.45802   CCGCTAAAACAAAAA TTGAACGGCACCGATAT TGGCCAGCTTT ATATCGATGCCAGCCAA TGGTGCCGTTTAGCC  84 55
        spoU NONE
        recG NONE
        ubiE NONE
      IL2372 NONE
      ubiB_2 NONE
        tatA NONE
        tatB NONE
        tatC NONE
        tatD NONE
      IL2366 NONE
        hemB 2536010 .. 2536045 - -11.1  -2.79796   TTTGAGGTGACTACA    GGCGCGTTACGCGAG GGGCTA CTCGCGCAACTTGCC     AATGAAATAACAGCT  77 40
        trxA 2533409 .. 2533425 -  -7.9  -5.06414   TTTTCTCAACAAAAA              CGGCGCA TAA CACGCCG              TTTTTTGACAATCAT  95 40
         rho NONE
        ubiD NONE
        ubiB 2529687 .. 2529707 -  -7.5  -3.53444   GCACCCCTTGGTAAA            GCGGCGTCA GTA TAACGCAGC            TTGTTAGTTAAACAA  66 58
      IL2358 NONE
      IL2357 NONE
        pnuC NONE
        licA NONE
      IL2354 2523924 .. 2523943 -  -9.2   -5.3321   AATTAACAACAAAAA            CGCCCCGA TCAT TTGGGGCG             TCTTTTTATGCCAAA 100 525
      IL2350 2521388 .. 2521411 -  -9.6  -3.71265   AAGATATTATCGAAA          CCATACTGGG CACC CCCATTATGG           ATGAAACCGATAACA  78 49
        hemH NONE
      IL2346 NONE
      IL2345 NONE
      IL2344 2515219 .. 2515240 -  -2.9  -4.19258   AGAGTCCAGTGAAAA           TTTGGCGGA GCTA TCTGCCAAC            CTGCAACAGGAGCTC  59 58
      IL2341 NONE
      IL2340 NONE
      IL2339 2507950 .. 2507970 - -14.7  -5.63517   GCCCCAAATAAAAAA            CCCGGAGAC AAA GCCTCCGGG            TTACAAGAATGTTCC 100 51
        gdhA 2506504 .. 2506520 -  -2.3  -3.47392   TAAAGGAAAAAACGA              GCTTAAT TAA ATCAAAC              CACACCTTGTTCCAG  47 20
      IL2337 2504542 .. 2504554 -  -4.7  -3.65353   GCAAACCATGTTAAA                CCCCG ATG CGGCG                CGTATTTCGGTTCAG  57 168
      IL2335 2500696 .. 2500710 -  -2.7  -3.45634   AGCTTAATGAAGCAA               GCGCG CAAGT CGCCC               GAAAAAGACATGTCT  49 300
      IL2332 2499912 .. 2499923 -    -3  -3.34431   AAAAGATTGGCAGAA                TCAA CGCT TTGA                 TAAAGTTGTTGGCGA  47 65
      IL2330 2497489 .. 2497512 - -12.4  -3.28261   AGAAGGGTACAGGAA          GCCCCGCAAA TTCT CTCGCGGGGC           TTATTGTCAACAGTA  95 49
        prlC 2491491 .. 2491521 -  -6.9  -3.05963   ATTGTGATTTCAATA      TCGC-ACCTGATGC AATA GCATCAGGCAGCTA       TGCCGCTATGACGTA  58 15
      IL2324 NONE
        trpS NONE
      IL2322 2487013 .. 2487024 -  -2.2  -3.11158   ATTAAAACAATCATA                CTGC TAGG ACAG                 CCGCTCGCTTAACCA  43 17
        pabA NONE
      IL2320 2485040 .. 2485052 -  -5.5  -3.85698   TCTGGTTCTCAGAAA                GAGCC TCT GACTC                TTTCAGGTCAAATTA  61 162
        argD NONE
      IL2317 NONE
      IL2316 NONE
      IL2315 NONE
      IL2314 NONE
        comJ 2478576 .. 2478587 -  -5.8  -4.07568   TGCCCGGTGGGAAAA                TGGC CTTA GCCA                 TGGAGCTTATTCTGA  66 115
        fkpA 2475593 .. 2475631 -   -14  -3.06183   CTGACTTTTATTGAA   TTTATAAAAACGCCGGCA ATT CGCCGGCGTTTTTGTATA   GATGAAAACTCAACT 100 45
      IL2307 NONE
        hemE 2472992 .. 2473009 - -12.7   -4.1899   CTATTGTACGCAAAA             CACCGCC TAAA GGCGGTG              CACTTAACGAGGATT 100 61
      IL2305 NONE
      IL2304 2468716 .. 2468748 - -10.6  -2.71119   AGTTATGCACACAAC      GTCGTTGCCGGC CTGACCACT GCCGGCAACGAA      CCTATTCTGCACTAT  74 56
         orn 2465364 .. 2465378 -  -4.2  -3.57144   CGTTGGAGCGGGAAA               CGAGAT TCG AACTCG               CGACCCCAACCTTGG  52 143
      IL2296 2459778 .. 2459793 -  -5.4  -4.82998   TCAAATTAAAATAAA              GCTACA GGGA CGTAGC               TTTTACCTACCAAAA  75 32
      IL2294 2458134 .. 2458170 -  -2.1  -4.05677   AAAGAAGCGAAACAA    TCTGACGGCAGCCGTTG CTA CATGTGCCACCGCCAAA    AACCCAGACGTTTAC  55 47
       groES NONE
        groL 2443554 .. 2443574 -   -14  -5.63504   AATTCCATAAAAAAA            GGGGAGCC ATCAA GGCTCCCC            TTTTCAAAAGTGCGT 100 49
      IL2279 2442860 .. 2442886 - -10.2  -2.94825   CTACCTTAATGAAAT         TGCTGCCAACTT TGA AAAATGGCAGCA         GGACAAAGAAAACGA  72 106
         efp NONE
      IL2275 2439932 .. 2439948 -  -4.5  -2.66912   AGCCAAGGGAGATCA              GAAAAAA TTG TTTTCTC              AGGCGATACTGATCA  48 38
      IL2274 2438966 .. 2438978 -  -2.6   -3.5393   ATCAGTTGGGCTAAA                CGCC ACGCG GGCA                ACAATTCGCATGACT  49 501
    IL2271.1 2430909 .. 2430930 -  -8.7  -2.65766   GCAAACGTTATAGTA           GCCTGATGC TCTT GCATCAGGT            GGGGTGGTAAAGGAG  66 338
      IL2271 2428368 .. 2428384 -  -9.4  -5.95539   CCTGAAATAAAAAAA              CCGCCA ATAAA TGGCGG              TTTTTACTAATATTA 100 55
      IL2270 2427880 .. 2427908 -  -3.1  -3.24411   ATTGTTTTAAACATA        GCCTAAGCCTTAT TGG ATTTAACTTAGGC        TTTATATTACACGTG  47 42
      IL2269 NONE
      IL2268 2426678 .. 2426693 -  -2.6  -3.82378   ATCCATTTATAAGAA              GTTACA AACA TATAAC               AATTTAGCTTATATG  52 80
      IL2267 2424290 .. 2424306 -  -2.3  -4.06502   CACCGCCAAACCAAA              TTATTCA CGT TGAATAC              CCGGAAGGTGTTCCC  55 157
      murC_2 NONE
        ubiX NONE
      IL2259 NONE
      IL2258 NONE
      IL2257 NONE
        gadB 2414157 .. 2414192 -  -6.2  -3.65542   TTTATGGGCAAAACA    CGCTTAATTGATAACT TACG AGTTACCAACGCAGCG     GCTAAATAAGCATAC  63 27
        pepB NONE
        hrpB NONE
        mrcB 2402237 .. 2402260 -  -6.8  -3.70773   GCGCACAGCGAAGAA          GACATTCAAA ACAC TCTGAATGCC           GCTGAAAAAGCCTTT  63 94
      IL2241 NONE
      IL2240 2396459 .. 2396478 - -10.8  -5.60993   GCGCTCATAAAAAAA            CCTCACAA AAAA TTGTGAGG             TTATTCTAGCGGAAA 100 83
      IL2239 2395058 .. 2395069 -  -3.6  -5.31275   TTCGAGCATAAAAAA                CCGG GCAA CCAG                 CCTGAAGTTACAGGA  79 91
        tyrS 2391225 .. 2391243 -  -6.7  -5.72622   TGCAGAAACAAAAAA            GGCGCTCT TTAA AG-GCGCC             TTTTTATATTTCACG 100 68
      IL2228 NONE
      IL2227 NONE
        djlA 2379490 .. 2379505 -    -6  -3.72576   TGCTGCTGGACGAAA              CCCTGG ATCG CCCGGG               CTTTTCGGTATGGGT  61 417
      IL2222 2374084 .. 2374112 - -15.9  -3.12351   TGCTGGTAGACGTAA        CTGGCCCCGCGGC AAT GCCGATGGGCCAG        GTTGGTGAAGAGACT 100 89
        metK 2368785 .. 2368840 -  -3.2   -4.8048   TTCTGACATGAAAAA CCCCCTGGAAGATGAAGAGCAACTTGC GAT GCGCGT-ATTCTCCACATTTCAGGGGG TACAAGCAAATTTAT  68 55
        tktA NONE
         epd 2365729 .. 2365741 -  -2.7  -2.95521   GTCATAGCAATGACA                GACAT GCG ATATC                CTCTCTAAGCTTAAT  43 36
         pgk NONE
        gatY NONE
      IL2210 2362580 .. 2362599 - -12.8  -5.27477   AGCTTAATGAAAAAA            GCCGCGAC AATT GCCGCGGC             TCTGAGGTTTCTCGA 100 60
      IL2209 NONE
      IL2208 NONE
        pitA 2358494 .. 2358520 - -13.1  -2.92613   TTTTACTGGAAAGTA        GGCAGCCTGTCA CTGT TG-CAGGCTGCC         CGTTTATCGCAAGTT  95 40
        queA NONE
         tgt 2356174 .. 2356209 - -10.6  -3.41602   CTGAGTTCAGTAGAA    GCAGCGATCAAGCACCA GCC TGATG-TCGATCGCTAC    CAGCAATTACGTACT  75 55
      IL2203 2353917 .. 2353929 -  -4.1  -5.14965   ACTGGCATTAAAAAA                TCACC TCG GGTAA                ATTATCTGTTTCGGT  78 62
        rpsU 2353617 .. 2353648 - -13.1  -3.60538   AAAGTAGCAGAAACA      CGAAAGCCGCGAC GATATA GTCACGGCTTTCA       GCACTTTACGGAAAA 100 71
        dnaG 2351764 .. 2351775 -  -4.4  -2.98479   TGACCAAATAGTATA                TCAG AATA CTGA                 TTTTGAAGCTAGCGT  47 59
        rpoD NONE
      IL2199 NONE
      IL2198 2347438 .. 2347456 -  -2.4  -4.32607   GTAAAATCGAATAAA             GCAGCT ACAACAG AGCTAC             ATAAGCGCCATTAAA  58 207
      IL2197 NONE
      IL2196 NONE
      IL2195 2344622 .. 2344633 -  -5.8  -3.35465   ATCGATATATATGAA                GAGC TAAA GCTC                 ACAGGGCCTACAAAA  57 146
      IL2193 2342163 .. 2342184 -  -7.4  -3.61398   CTGCCGCTTCAAGAA           TCGAAGAT TTCGAC ATCTTCGA            TGTACAGCGAGCCTA  64 479
      IL2190 2339816 .. 2339835 -    -2  -2.59447   GCCCAAGCACAACAC            CGCCAG AAAACACA CAGGCG             CATAGGCAAAGAAGT  40 196
      IL2189 2339339 .. 2339362 -  -2.4  -2.70932   TTCTTCCGTTAATTA          TTAACATCCG TACT CGGCCATTAA           GCCTTTAAAATGTTC  40 2
      IL2188 NONE
      IL2187 2336476 .. 2336491 -    -4  -3.37622   AATACTGACCGAGAA              GCCAAT AGCC ATTAGC               CGTCGTTTACGTCGT  51 115
      IL2186 NONE
      IL2185 NONE
      IL2184 NONE
      IL2183 NONE
      IL2182 2331591 .. 2331609 -  -2.2  -4.34488   GAGAGCTACAAGAAA             CTGCACGC GGC ACGGGCTG             AACGGCAGGTTTAAA  58 42
      IL2180 2327768 .. 2327794 - -18.1  -5.64421   ACCTGAAACAAAAAA         GCCTCAGCCGA TGTAT TCGGCTGAGGC         TTTTCATTACCATCT 100 60
      IL2177 2323084 .. 2323105 -  -9.5  -5.79595   TCGTAAAATAAAAAA           GGGAACCATG ACA CA-GGTTCCC           TTTTCTCGTTTTAGC 100 47
      IL2173 2317340 .. 2317352 -  -6.3  -3.13309   TATAATTATCGAACA                GTTTC CAT GAAAC                TTTATGGTGCTGCAC  57 103
      IL2172 NONE
    IL2170.1 2314603 .. 2314617 -  -5.7  -3.05384   TGCTCTTTTACTGAA               TGCTG TTAAG CAGCA               GTCATCCGGTAATCT  54 16
        chaC 2313512 .. 2313535 -  -5.1  -3.43071   CTTGATACTAACGAA          CGCTCGCGC AATTTG GTGCGTGCG           GTTATTCGCATGACC  54 183
      IL2167 2308120 .. 2308130 -  -3.2  -3.15544   CGCGAGCTGGACGAA                 CAGT TTG ACCG                 CGTTATCAGCTTAGG  46 485
        cysK NONE
        glpQ 2303481 .. 2303496 -  -3.9  -4.27316   CGCTGGAAGTGAAAA              GCGAC AACAAG GCCGC               TATTCACTGGTATCA  62 115
      IL2159 NONE
      IL2158 2299245 .. 2299259 -  -3.4  -5.10461   TCTATTCAACAAAAA               GCCGGG CTA CTCAGC               GAATTTTTAACGAAA  75 59
      IL2154 2292698 .. 2292730 -   -12  -5.64006   ACTTAAGCAAAAAAA      GCCAGCGTTACCGG TCAAT CTAGTAACGCCGGC      AAGGCAGTTAGAAAC 100 33
      IL2153 2291929 .. 2291945 -  -7.3  -3.17212   CTATTACGGGAGCAA              GCATTAG AGG CCAATGC              TTACTTTATTCCCAA  60 69
      IL2150 NONE
        yajC NONE
        secD NONE
        secF 2283101 .. 2283116 -    -9  -2.60512   CGTAAGACTAACCCA              GCGGAT CTTG ATCCGC               GCCTTCTTTTTCCAC  66 2
      IL2146 NONE
      IL2145 NONE
      IL2144 2280774 .. 2280786 -  -4.1  -4.86773   GAAAACTACGAAAAA                GCGTT CTC AACAC                GCTTCTCCATGCTTA  71 19
      IL2143 NONE
        ribH NONE
        nusB NONE
        thiL NONE
        pgpA 2277282 .. 2277294 -  -4.8  -3.77484   TAGGAAAAGCTCAAA                CCCT TACTG AGGG                GCAGAATATTGCTTT  57 412
        motA NONE
        motB NONE
        thiI NONE
      IL2132 2270882 .. 2270909 - -12.8  -4.97402   GAAAACGGATAAAAA        GAAGAAGTCGCG TTAA CGCGACTTCTTG         CTTAGTAAATGGTGC 100 10
      IL2122 2258980 .. 2259023 -  -2.5   -5.4505   GTCCGGAAGAAAAAA TCGACGC-CGACTT-TGCACT GGTT AGTGCCGAAGTCGGGCTTCTA TTTGACGATTTAAAG  79 52
      IL2119 NONE
      IL2118 2253985 .. 2253995 -    -4  -3.28984   GAATTCAATGAGGAA                 TAAC ACG GTTA                 CTCTCCTCGCTCAGA  51 23
      IL2117 NONE
      IL2116 NONE
      IL2115 NONE
      IL2114 NONE
      IL2113 NONE
      IL2112 2249045 .. 2249057 -  -3.3  -3.26319   AATTTCTTATATCAA                TGCGC AGA GAGCA                ACTGCAATAATTGGT  47 9
        phoB NONE
        phoR NONE
        pstS 2245832 .. 2245851 - -11.4  -5.65177   ATAGTTATAAAAAAA            GCCGGCAG CAAG CTACCGGC             TATTCCTTTAGAAGG 100 46
        pstC NONE
        pstA NONE
        pstB NONE
        phoU 2240141 .. 2240163 - -11.2  -2.57581   GCAACTGAAAGACAT           TCCGGGCACA ATT CGTGCCCGGC           GCTTATTCTAGTCTT  76 33
      IL2101 2235891 .. 2235906 -  -8.2  -2.52516   CCTGCCATGAGCAAG              CCCGGC TTGA ACCGGG               AAGCCTACGGCAGAT  63 113
      IL2099 NONE
        pepP NONE
        ubiH NONE
        visC 2230918 .. 2230946 -  -4.6  -3.05844   GCGCGGATTTGAACA       TC-TCACCTGACG TGAA CGTCAGGCTACGA        GAGCTGAGCTACGGA  50 168
        gcvT NONE
        gcvH 2228347 .. 2228373 - -11.6  -4.77122   GGATACAAAAAACAA         TGAACCCCGG CTAATTT CCGGGGCTCA         GGACGCTCTGTGTCA 100 63
    gcvP_1_2 2225337 .. 2225353 - -13.7  -5.84381   CTAGTAATAAAAAAA              GCCCGCT AAA AGCGGGC              TCCAGAATCATGTCA 100 69
      IL2089 2220253 .. 2220271 -  -6.1  -3.33315   GCAAGACGCTCAGAA             TGGTTAA CGTAC TTAACCA             GTTTTCACTCTTGCA  59 199
      IL2088 2219254 .. 2219266 -  -9.1   -2.6914   TATTGTTGAGATAAG                CGTGC AGT GCACG                GTTAGCGTCATCCAC  66 135
      IL2087 NONE
      IL2086 2217316 .. 2217331 -  -3.3  -2.87243   TCAGCACGACAAGTA              CAAGT GCCATT ACTTG               GCTGCAGATTTAAGT  43 19
      IL2085 2216869 .. 2216897 -  -6.9  -2.56288   AAATTAGTTAATTCA        TTTTATAAGCCTT TTA AAGGGCTATAAAA        AACACTTGAAAGAGG  55 123
      IL2084 NONE
      IL2083 2214755 .. 2214779 -  -4.3  -3.99374   CGTGATGAAGAAGAA         GCTCTGCGCA AGCAAA TACGC-GAGC          TAACGCCTGAGCAGC  60 359
         uup 2209647 .. 2209659 -  -4.8  -4.17491   AGCAAAGCCTGAAAA                GCGT TGAGG ACGC                AGGGGGTAAAATCAT  64 91
      IL2073 2207735 .. 2207752 -  -2.7  -3.86816   TTGATAAAAACAAGA             TAGCCAT GAGG ATGGATA              TACCGCCTCCCTCCA  52 317
      IL2072 2206994 .. 2207006 -  -4.1  -4.87786   CCAATTTCATAAAAA                GAGTA GCC CACTC                CGAGAAGTAGAACCC  71 133
      IL2071 2206103 .. 2206118 -  -3.2  -2.60598   CAAAGAGTACAATAG              GGCTTG GAAG CAAGCA               AGGTATCTGTAGGAA  42 55
      IL2070 2205680 .. 2205705 -  -3.3  -3.05343   CGGACATCCGCAATA         GCTGACTACTGC GAC GCA-CAGTCAGA         ATATCAACCTGATCT  44 95
      IL2069 2205007 .. 2205025 -  -5.2  -2.50545   TGCTGACAATAAAGC             CCAGGGCC ACG AGCCCTAA             TAAGGTGTAGAACCC  49 304
      IL2068 2204381 .. 2204393 -  -4.8  -3.60865   CAGGCTAAATTATAA                GGAG TGTTG CTCC                CACTGCTCTCTGTTT  57 7
      IL2067 2203810 .. 2203831 -  -4.5   -3.0263   AGCAGCCCCTGAATA           TATGATTTG TATA CGAATCATA            TATTCAAAATGGGAG  50 177
      IL2066 NONE
      IL2065 2202599 .. 2202615 -  -5.1  -2.83409   GATTAAGTCATGACA              GCGATGT TAA ACATCGA              GCACCACACGATCTC  50 15
      IL2063 2200196 .. 2200206 -  -4.6  -3.54424   GGCGATTTGCCGAAA                 CGCC TCT GGCA                 AGCAGACCCCGGCCA  55 331
      IL2053 2190962 .. 2190972 -  -2.4  -2.55722   ATATCAGTCAATCGA                 GCAC TGC GAGC                 AGCGTTCTTTACCTG  39 3
        katE NONE
      IL2051 2189188 .. 2189210 -  -9.9   -3.6502   CACGCGTTATTGAAA          TGGCGTG-GG AAGA CCGCACGCCA           TTTGAAGCTATTGAA  76 226
      IL2049 NONE
      IL2048 2188406 .. 2188421 -  -2.4  -3.90082   CATTAAACCACCAAA              GCCGTC ATTC GTCAGC               TTTAATCCCTTACTG  51 35
      IL2047 2187276 .. 2187291 -  -2.4  -3.90082   TATTAAACCACCAAA              GCCGTC ATTC GTCAGC               TTCAATTCTTAGTTA  51 34
      IL2046 NONE
      IL2045 2185968 .. 2185983 -  -2.6  -3.05596   TAGCGCTGCAGTTAA              TCTGTT TGTT AACAAA               AAAACCACAACTCAT  43 117
      IL2044 2185702 .. 2185727 - -16.9  -4.67641   AGCCCAAAAGCAAAA         CGCCGTCTGAG CTAA CCCAGACGGCG          TTCTTTTTTATAGTT 100 33
      IL2042 NONE
      IL2041 NONE
      IL2040 2181940 .. 2181974 -  -2.9  -3.35597   TGCAGTGGCGAAACA    GGA-CATGCCGAAGTT GCAC AACTCCAGTACGATCC     AGAGCAGATCTCTTA  47 371
         ndk 2181152 .. 2181164 -  -3.4  -3.06796   TCTCACCTGATGCAA                TAGC ATCAG GCTA                CATTCGAATACAGTC  44 41
      IL2037 2179910 .. 2179926 -  -5.1  -3.71848   TGCGGCTATCAATAA              TAAAGCG GTT CGCATTA              TCACACTCCTTGTGC  59 57
        pilF NONE
      IL2035 NONE
        gcpE 2177109 .. 2177121 -  -2.7  -3.10244   TCTGGCAACAAATCA                TTCAT GCC ACGAA                TTGCTTGGATTGTAT  44 120
        hisS NONE
      IL2032 NONE
      IL2031 NONE
        engA 2172530 .. 2172548 - -10.3  -5.08878   AATAGATAAAGAAAA             GCCTGCT CAATT AGCAGGC             TTTCTCGTTTAAAAC 100 40
        pulC NONE
        pulD NONE
        pulE NONE
        pulF NONE
        pulG NONE
        pulH NONE
      IL2021 2164027 .. 2164039 -  -3.3  -3.05384   TGTTTGCGGAGTTAA                CGACC ATT GCTCG                TTCCTCCCGCTGAAT  44 9
        pulJ NONE
        pulK NONE
        pulL NONE
        pulM NONE
        pulN 2159865 .. 2159878 -  -3.9  -2.57944   TATTATTACAGTAAT               CATAA ACGT TTATG                CCCGCAAGTGGGATC  44 39
      IL2015 2158950 .. 2158968 - -10.3  -5.28778   AGCACCCACAAAAAA             GGCCACT GTTGA AGTGGCC             TTTTGTCAGAACAAC 100 47
        xseA 2155303 .. 2155319 -  -2.2  -2.83449   ATAGCCGCAGAATCA              TTGCCG TTTAG CGGTAA              TATTACCGTCAGCCA  41 6
        phoA 2153866 .. 2153895 - -15.1    -3.214   TTTATGACAGTAATA       TGACAGTCGCGTT ATAA AACGCGACTGTCG        GAGGGAACTTACAAA 100 47
         ppk NONE
         ppx 2150172 .. 2150209 -    -7  -4.04859   TCAATAAAATAAATA   CGGGCGCACAAAGAAA TGTATT TTATTTTGTGCGCCTG    CTGTTTTCAGCAGAC  69 32
         acs NONE
      IL2006 NONE
      IL2005 NONE
        murB NONE
        birA NONE
         bvg 2139957 .. 2139978 -  -3.1  -3.06696   GTCTCTCTGAATATA           CCTAAA-AGC TTA ACTGTTTAGG           TTATCGGCACAGAGT  44 13
        motX 2139113 .. 2139127 -  -2.8  -2.78384   TGGTGTTTGAGGACA               TGATGC ATT ACACCA               TGGTGAAAACGTCTT  42 200
        deaD 2123960 .. 2123993 - -16.9   -2.8547   AGTGGGGATATGACA     TCGACCAGATGATCA TTGT TGATCATCCGGCCGA      GTTAAGAGACGCTAA 100 41
      IL1988 NONE
        kdtA 2118976 .. 2119002 -   -18   -4.7373   TTAGCGCATTAAAAA         GCCCCGGTCACT TCA AGTGGCCGGGGC         TTTTTTATGGCTTAA 100 44
        oprF 2113828 .. 2113849 - -14.5  -5.63374   CGAATACCAAAAAAA           CAGGCCTGA AAAA TCAGGCCTG            TTTAGAGTAGAGCTA 100 75
      IL1981 2112531 .. 2112549 -  -5.9  -3.05384   CTGTTTGCGAGCCAA             CCTCCGG AACTA CCGGACG             ACGATACACTGTGGG  53 525
      IL1978 2109406 .. 2109428 -  -9.3  -3.69332   GAACAACAGTTTAAA           TTTAACCAG GAGTT CTGGTTAAA           TGATTAGCTTTAAAC  78 35
        pilT NONE
        phoD 2104520 .. 2104531 -  -5.8  -3.96216   CTGGCAGGTAAAGAA                GGCA TCGA TGCC                 ATGCTTGAGGAGAAC  64 303
      IL1970 2101648 .. 2101668 -  -8.2   -3.9122   GACCCGCGCAAAGAA            GGTTCCGG CAACC CCGGAGCC            ACGAATGTTTACCGG  73 471
        folB NONE
      folK_2 2100431 .. 2100453 -  -2.6  -4.82901   TCGGGGGCAGAAAAA           GCCGCAGC GCTTAAT GCTGGGAC           TTTGCAGCAGCAGGG  68 110
        exeA NONE
        exeB 2097084 .. 2097108 -  -8.7  -4.17701   TGTAGAAATTACAAA          GCGTTCAAACT AAT AATTTAAACGC          TTGTTTAAACTGTAT  83 82
      IL1963 NONE
      IL1962 2094806 .. 2094825 - -13.6  -5.47431   GCAAGAGACAAAAAA            GCCAGCGA GAAA TCGCTGGC             TTTTTACTTTATTCT 100 45
      IL1960 NONE
        glnE 2086897 .. 2086911 -  -4.2  -4.07687   ACCGCCGCTTGAAAA               TTTCCC CAC GGGAGA               CAAAAAGGCAGATGC  60 152
      IL1956 NONE
      IL1955 NONE
        parE NONE
        parC NONE
        plsC NONE
      IL1951 2077904 .. 2077925 - -10.1   -5.7946   TGCTGAACAAAAAAA           GCCCGGATC ATTA GATTCGGGC            TTTTTTCTAAAGTTA 100 93
      IL1947 NONE
      IL1946 2070637 .. 2070649 -  -3.3  -4.87389   GATTTTAAAAACAAA                CGTGC CTG GCATG                ATTACGCTGCCGGCA  73 122
        vacB NONE
      IL1942 NONE
      IL1941 2065175 .. 2065197 -  -5.6  -3.76321   ACTAACTAAAATGAA           CGCCAATT GCAAATT AATCGGCG           TTTTTATGGGCTTTT  63 16
        rpsF 2064694 .. 2064708 -  -2.1  -2.66272   GGCTATTGAAAGTCA              GCAAGC TTAC GCT-GC               TTCACTGTCACCTTT  40 17
        priB 2064359 .. 2064374 -    -4  -3.90707   GGCGACGAAAAAAAC              GAG-CCA TGA TGGTCTC              CTTAAATCAATTCGA  57 27
        rpsR NONE
        rplI 2063606 .. 2063621 - -10.4  -6.34424   TCCCCAAAAAAAAAA              GCTGCC CGGA GGCAGC               TTTTTGATAAAACCG 100 48
      IL1936 NONE
      IL1935 NONE
      IL1934 2061439 .. 2061465 -  -8.1  -4.13254   AAAGGGAAATAATAA         GAGGGGATT ACTATACAA AATCCCCTC         TTGTTTAGAAAGCGA  76 62
        dnaB 2060003 .. 2060030 -  -2.7  -4.26881   TTCGATAAAATCAAA        TAGCGACGA CTAATAACGC TCGTCGCTG         GCATGGCGGGCATAG  59 7
      IL1928 2055020 .. 2055036 -  -5.2  -2.53263   TTTATTTTTAACTGA              GAGAAA GAAGA TTTCTC              AGGTTAGTGTTTTTC  49 58
      IL1927 2054627 .. 2054641 -    -2  -3.40307   TTGATCTAATAAAAT               CACGGG AGC CCCTTA               CTGAGACTGCTTATT  45 23
      IL1926 2053074 .. 2053129 -  -2.8  -5.11613   AGAGCATTTAAAAAA GAGCACAGAAAATCGCAACCTCCCTGGC ACAT ACC-GGG-GG-TGCGATGTTCTACG-TC AACCATTCAGTCCCC  73 140
        rpsJ NONE
        rplC NONE
        rplD NONE
        rplW NONE
        rplB NONE
        rpsS NONE
        rplV NONE
        rpsC NONE
        rplP NONE
        rpmC NONE
        rpsQ 2047944 .. 2047970 - -14.6  -5.59879   CAGAAACATAAAAAA         TCCGTAGTTAGA AAA CCTAACTACGGA         TTTTGAAGTCTCTGC 100 129
      IL1914 2046519 .. 2046535 -  -3.8  -4.62069   TTCTTATGTTAAAAA              GAAATT TATTT AATTTC              AGATATTTGTACTAA  67 102
      IL1913 2044993 .. 2045018 - -16.3   -5.4505   TTGCCTAATAAAAAA         GACATGGAACC ATAA GGTTCCATGTC          TTTCGCAGTAAAAAC 100 51
        rplN NONE
        rplX NONE
        rplE NONE
        rpsN NONE
        rpsH NONE
        rplF NONE
        rplR 2036034 .. 2036048 -  -4.3  -2.57132   TTCGTCTCCTAGAAC               TGAAG TCCGG CTTCA               CGAGCTGCGTCCGCT  45 4
        rpsE NONE
        rpmD NONE
        rplO NONE
        secY NONE
        rpmJ 2033382 .. 2033406 -  -9.3    -3.695   TGCAAATACTTCAAA         GGCT-GCGGC GACTAA GCCGCAAGCC          TTTCCTTCGAATCAA  78 37
        rpsM NONE
        rpsK NONE
        rpsD NONE
        rpoA 2030858 .. 2030884 -  -2.2  -2.83403   CCCTTCTCAGTAAAT         CTATTACTAAGG TGA CCTTAGTCGTTG         TCAATTAAGCTGGCT  41 16
        rplQ 2030392 .. 2030412 -   -14   -5.4251   TTTAGACACAAAAAA            GCCGGCTG TACTT CAGCCGGC            TTTTTAACTTTCCGA 100 47
      IL1886 2017153 .. 2017169 - -10.9  -2.90194   AGCTTGGGAAGGATA              GCCAGTT AGA AACTGGC              AGGGGCGGAGGGATT  77 194
      IL1885 NONE
        rimI NONE
        deoC 2015594 .. 2015607 -  -2.4  -3.93913   AAACATAAACTTAAA               CCTT AACCAA AAGG                CTTTGGAGATCCTGC  53 7
        deoA NONE
        deoB 2012580 .. 2012615 -  -5.5  -3.07344   GCATTGCTGAACAGA    CCAACT-TACTGGCGC TTAAC GCGGCAATAGAGTCGG    CTCGGGCAGGTGAAG  51 458
        prfC NONE
      IL1878 2008707 .. 2008731 -  -2.7  -3.94002   TATTATTGAAGCAAA          GCCAGACCGCC CAT AACGGCCTGAT          GCAACAAGGTAAACT  54 88
      serB_2 2007324 .. 2007335 -  -5.8  -3.29144   TGACTCTTTCCAGAA                CAGG ACGC CCTG                 ATACTCAGTTTATTC  57 205
         sms 2003572 .. 2003591 - -10.7  -4.10007   AGAATGCGGCTAAAA            GGGGAGC TTTATT GCTCCCC             TTTTTTACTTCCGAA  93 41
        glyA NONE
      IL1871 NONE
        ribD NONE
       ribAB 1997662 .. 1997703 - -11.6  -3.37344   CGGTTATTTAATTAA CGCTGGTAAGACGGCG-GG TGTTG CCACACCGACTCACCAGCA ACTACTCAATGAGTT  82 59
      IL1864 NONE
      IL1863 1992152 .. 1992164 -  -6.2  -4.84642   TTGAAAGGAAGAAAA                CGCC CTGAC GGCG                ATTAATAAAGATTGG  80 228
      IL1859 NONE
      IL1858 NONE
      IL1857 NONE
      IL1856 NONE
      IL1855 NONE
      IL1854 1984909 .. 1984926 -  -6.2  -5.54907   CCCAGAAAACAAAAA             CCCGAC ACTGTG GCCGGG              TTTTACTATGCAGTT  91 58
      IL1853 NONE
      IL1852 1983163 .. 1983175 -  -4.7  -3.54638   AGAATTTGTGTTAAA                CGCAG AAC CAGCG                GTAAACAGGCCCAGA  55 177
      IL1851 1982737 .. 1982747 -  -2.4  -3.90318   TCATTATGCGACAAA                 GCGC ACC GCCC                 AGGATTTTAGCGTAT  51 3
         apt 1982166 .. 1982184 -  -2.4  -2.53164   GGATGGATTATTAAC             TCTGTTTC ATT AAAACTGA             CATAAGGTATAGCAC  39 16
        dnaX NONE
      IL1848 1979753 .. 1979766 -  -2.3  -3.93695   CTTACTACTTAGAAA               GGCAT TTTA AAGCC                CGGAGGTAAACCCAT  53 5
        recR NONE
        htpG 1977104 .. 1977133 - -12.9  -2.95906   TACAAGCGCAGAAAG       CCGCTGCAGGCAA TGAC TTACCCACAGCGG        TTGATACGAAATTAA  95 37
         adk 1976350 .. 1976366 - -12.3  -5.14563   GGCTTCATTAAAAAA              GGCTCAC CAT GTGAGCC              TTTTAGTAAAAAATT 100 39
      IL1844 NONE
      IL1843 NONE
      IL1842 1973685 .. 1973704 - -12.1  -3.10164   GGAGGTATTAGCGAA            GCGCCGC GGTTAA GCGGCGC             TGTTTAACTGCTCAC  86 15
      IL1833 1965960 .. 1965982 -  -2.6  -3.28242   AAATACTGATAAAAC           CGTCGCCATA ACC TATACCGCCG           AAGAAATAGGCACGT  46 61
        dinG NONE
      IL1831 NONE
      IL1830 NONE
         slp NONE
      IL1828 1961419 .. 1961432 -  -2.5  -3.90291   AGTTTTCCAACCAAA               TTTTA TCCA TAAAA                GGCTCCGCCTCTCAC  52 110
        fadD NONE
         rnd 1958563 .. 1958573 -  -2.4  -2.99719   GCGATAAACATCACA                 CAGC ATG GCAG                 TTCTCCTGAATGGGG  42 41
      IL1825 NONE
      IL1824 NONE
      IL1823 1956771 .. 1956787 -  -5.2  -2.62616   CTATTTGCCATATTA              TTTCGT CGTTC ACGAAA              AAAGACGGGTTGGTG  48 74
      fadR_2 1955333 .. 1955361 -   -14   -5.5604   GCAAGCAACAAAAAA        GCCTGACAACTC AAAAA GAGTTATCAGGC        TTTATAATCAAAAAA 100 82
      IL1820 1953874 .. 1953886 -  -4.1  -2.79492   TCGGGAACGTGAAAG                CTAGC AAA ACTAG                GCCGTGAACTTGGCA  46 389
      IL1818 1950156 .. 1950183 -  -7.6  -2.84051   TCACCGGTATCAAAT        GCGACGACCCAGG CTC CCTGTG-CGGCGC        TATCTTGTAGAGAGC  61 157
      IL1817 NONE
      IL1816 NONE
      IL1815 NONE
      IL1814 1947924 .. 1947946 - -11.3  -3.72893   TATTCGGGGAGCAAA           GCGCTGAGG TTAGT CCTCAGCAC           TATTTTCAGACTCTT  90 12
      IL1813 NONE
      IL1812 NONE
      IL1811 NONE
      IL1810 1945878 .. 1945888 -  -5.4  -3.99405   GCAATCGATTACAAA                 TGAG GAA CTCA                 AAGCCATTGCAAATG  64 220
      IL1808 1941991 .. 1942005 -  -2.8  -2.89475   CATTTAGACACGATA               GTTCCA TTT TGGAAA               AGATACAAAGCTAAC  42 74
      IL1807 1940822 .. 1940848 - -14.6  -5.59879   CAGAAACATAAAAAA         TCCGTAGTTAGA AAA CCTAACTACGGA         TTTTGAAGTCTCTGC 100 112
      IL1806 1939460 .. 1939471 -  -7.2  -2.82145   AATGATTAAAAAAGG                CGCC GTTT GGCG                 TAATGCTTGTCAGTT  59 44
      IL1804 1938227 .. 1938238 -  -2.2  -3.41857   CAACGAAAAAACAAG                GTCA CTCA CGAC                 ATTCACTACAGACTG  47 98
        ahpC 1937501 .. 1937532 - -14.6  -2.98802   TACGAAATTCAGACA      TAAAAAAGCCGCTC AAAC GAGCGGCTTTCTCA       ATTCAGTAAACGCTT 100 39
        motY 1935790 .. 1935823 -  -8.2  -5.64421   AGTTTAAAGAAAAAA     CCAGCGATTGAGCT TATTAC AGCTCAATCGACGA      CGGTTTTGTCAGTTG 100 8
      IL1793 NONE
      IL1792 1928205 .. 1928219 -  -8.5  -3.61239   CACATTTAGAGAGAA               CCGCC TATAC GGCGG               TTTTTTCGTTTCTGG  73 15
      IL1790 NONE
        uvrB 1922566 .. 1922582 -  -5.1    -3.543   TGATAAAAGCGATAA              CCCTG TTCGCTG CAGGG              TATTTATCTTTAAAC  57 35
      IL1788 1922233 .. 1922246 -  -3.7  -4.88918   GCATTTCAAATAAAA               GCACC AGCA GGAGC                GAGAGCGGTATACTC  70 53
      IL1787 1921438 .. 1921454 -  -6.5  -3.10701   TAAACATTGAGCTAA              CTTGTGC AAG GCTCAAG              TCGACTAATAAAAGA  57 409
      IL1786 NONE
    IL1784.1 1919707 .. 1919721 -  -5.7  -3.05384   TGCTCTTTTACTGAA               TGCTG TTAAG CAGCA               GTCATCCGGTAATCT  54 16
      IL1784 1918106 .. 1918138 -  -8.5  -3.10012   AATGGTATTACTTAA     CCGGCCAGACAACT TAAGAC AGCTG-CTGACCGG      TTTTATCTAAAAATA  67 6
      IL1776 1910309 .. 1910327 - -10.2  -2.93252   ACTGGCTAACAAGCA             CGCCCGGA TAA TCTGGGCG             ATGTTAAAGAATAAA  72 376
      IL1772 1906159 .. 1906175 -  -8.7  -2.62616   TCAGTTGGGAGAGCA              TCGCCCT TAC AAGGCGA              GGGTCACTGGTTCGA  66 72
        gltX 1904426 .. 1904437 -  -7.2  -2.98761   ATTAGCATCAAATTA                CGCG TTTT CGCG                 GTTAGCAATAAATTC  61 11
      IL1769 1903472 .. 1903486 -  -3.6  -3.92542   CTTACTGCCAAATAA               TGCTTT ACC AAAACA               ACTTGGTGGAGCTAA  58 246
      IL1767 NONE
      IL1766 NONE
      IL1765 NONE
      IL1764 1897819 .. 1897830 -    -3  -3.10533   TTCCAAAAGTACATA                TTAG CTCC CTAA                 ATTAAACGTATCTAA  46 118
      IL1763 NONE
      IL1762 1896257 .. 1896287 - -15.6  -2.59564   TTGCCAGGTTACAAG       CAAAAGGGAAAGCT ACA AGCTTTCCCCTTCG       TTTAAAATCACGATT 100 7
      IL1749 1882548 .. 1882580 -    -2  -3.16881   CATTGAGCCCATTAA     GACC-CGGTTCTTCA ATGT CGTAAAACCAAGGTC      CAGGGGTTTCAGTAA  43 132
      IL1748 NONE
      IL1747 NONE
      IL1746 NONE
      IL1745 NONE
      IL1744 NONE
      IL1743 NONE
      IL1742 1875358 .. 1875374 -  -5.7  -3.38584   AGACGATTTAACTAA              CGCGCCG AAT CGACGTG              CCATTGTCCGTATAT  57 471
        oraA 1872658 .. 1872672 -  -2.8  -2.54459   AAGACTATCACGAAG               TAGCCT TCT AGCCTA               GCGTCGTGGTCGATT  41 23
        alaS 1869988 .. 1869999 -  -5.8  -2.99319   AATCGCTTACAGAGA                CAGC TAAA GCTG                 TTGCTGTAACCAAGT  54 17
        csrA 1869626 .. 1869643 - -12.7   -5.9667   AAAAACATAAAAAAA             GACCGGC TTTC GCCGGTC              TTGTCTAATCACTTA 100 38
        oadG NONE
        oadA NONE
        oadB 1865779 .. 1865791 -  -3.3  -3.29263   ATATTGCGGTTATAA                GCGCT GTC ATCGC                CGCTTTTTACACGGC  48 62
        gshA 1861230 .. 1861251 - -10.1  -3.06133   GAACGTTTTATTGAA           CGCAGTCCA AATT TGGGCTGCG            TTTTTTTATGTTTAT  73 40
      IL1730 1860427 .. 1860437 -  -5.4  -2.72263   AGAGCTTGTTGAAAT                 TGGT GAC ACCA                 TGATAAAACAAATTA  48 87
         ffh 1856738 .. 1856774 - -13.7  -5.22039   TGTAAATGTAAAAAA    TAGCAAAGCCCTCCGAC AGA GTCGGAAGGCTCGGCAA    TTCTACTGATTTTTA 100 70
        rpsP NONE
        rimM 1855867 .. 1855901 -  -2.9  -4.49958   ATTTCAGGAAACAAA    CTGATGACGCCAACCT GCAA AGGCTTGC-CCATCAA     AAGTCCGATGGCCAC  61 22
        trmD NONE
        rplS 1854697 .. 1854713 -  -9.4   -5.2112   AACACTATCAAAAAA              CCCAGC ACAAG GCTGGG              TTTTTCTTTGCTATT 100 60
      IL1722 NONE
        tyrA 1852902 .. 1852914 -  -3.3   -3.9777   CTGAATACTTATAAA                GCTTG TAG CCAGC                AACTATTATTGATGC  56 31
      IL1719 1851741 .. 1851763 -  -7.8  -3.69283   GAAGTTAGCCAAGAA           GGCTCTATTG ACT CAATAAAACC           CGTTTTTATGGACGC  68 80
      IL1717 NONE
      IL1716 1846772 .. 1846808 - -16.7  -3.04517   ATTGTCCGTTAAAAT    GAAAAGCCCCTGCCAGC TGA ACTGACAGGGGCTTTTT    CCTTTTAGACTTAGC 100 51
        rsbV NONE
        rsbU 1843592 .. 1843621 -  -2.8  -3.13743   AAATGGTATATTCAA       CAGACTCGGGAC GTATTG ATCCGGAACCTG        AACCGGAGGAAGTTC  45 269
        cysB 1840897 .. 1840909 -  -6.2  -4.73432   CCAAATACAAAGAAA                CCGC TCGCG GCGG                TTTGGCAGTCAATAT  78 77
        fumB NONE
        rmuC 1834455 .. 1834476 - -14.5  -2.84587   GTTGATAAAAGTAAG           CGACTGAGC ATTG GCTCAGTCG            TTTTTCTTATCAGCA 100 19
         smc NONE
        zipA NONE
         lig 1827035 .. 1827062 - -10.6   -2.5547   ATTGTCGATATCAAT        GGCTCAGGCCTT CTGA AAGACCTGAGCG         TTAAAGGACGTTAGT  73 36
      IL1696 NONE
      IL1695 1822464 .. 1822475 -  -7.2  -3.53012   TTCTTGTCTGGGAAA                CCCG GGGC CGGG                 TGGCTATGGCGCTGT  64 436
        dnaQ 1821658 .. 1821671 -  -2.4  -3.06583   ATAATACTGCTAAGA               GTCT TGCCAC AGAC                AATGTCCACCTTCTT  42 6
      IL1692 1820207 .. 1820226 -  -8.6  -2.83715   CGCATTAGTACTACA            CGTTGAAG TCTC CCTCAACG             CGGCGTGCATATTAC  64 132
         dcp 1817550 .. 1817576 -   -13  -5.60689   GCAGATAATAAAAAA         GCCACTGACGAT GAT AACGCCAGTGGC         TTTAGATAACGACTG 100 67
         ndh NONE
      dnaE_1 1812674 .. 1812688 -  -2.8  -3.04715   CATTTCCTTTAAAAT               TCAAGT GAA ACTTGC               TGAGTTCCCAGCAAA  43 4
        accA NONE
        mesJ 1809822 .. 1809842 -  -3.9   -4.1822   TCCTATGTGAATAAA            GTGCGCCTG GAG CAAATGCAC            CGACAGCTGACTTTC  62 525
        kefC NONE
      IL1684 NONE
      IL1683 1802762 .. 1802781 - -10.7  -4.04149   TAACCATACGATAAA            GCCGGAG ACTTAG CTCCGGC             TTTCTTTCATTTCCT  90 48
      IL1682 NONE
      IL1681 NONE
      IL1680 NONE
      IL1679 NONE
      IL1678 1796906 .. 1796960 - -12.1  -4.56914   CTAGCGAAACTAAAA GTCCCCCGGGAGC-TGTGTGACGCCA AGGA TGGCGTCACCCAAGCCCCCAAGGATG GGTTTACGGCGTGTT 100 71
      IL1677 1795410 .. 1795423 -  -2.3  -3.76174   AAAGCCATGAAAACA               GCCAC CAAT ACGGC                ACTTATCAGCAACTT  50 178
      IL1674 1793664 .. 1793698 -    -6  -2.96692   TATTATGAGTAGATA    CGCTCAGCAAAATGAT TCAGG ATCATTT-G-TGAGCG    TTTTATTGAGTGGAA  54 95
      IL1673 1792317 .. 1792350 - -12.5  -4.73388   AACTCGTATGAAAAA     CCAGTGAGTCACCTT AAGA AAGGTGGCTCACTGC      ATTTACGACATTCGT 100 5
        rnhB NONE
      IL1669 NONE
        ushA NONE
         bcr NONE
      IL1664 NONE
    IL1662.1 1779842 .. 1779856 -  -5.7  -3.05384   TGCTCTTTTACTGAA               TGCTG TTAAG CAGCA               GTCATCCGGTAATCT  54 16
      IL1657 NONE
        nemA NONE
      IL1655 1770823 .. 1770841 - -11.7  -5.28176   TTTAGGCATAAAAAA             GGGCGCT ACTGG AGCGCCC             TGATTTAATAATGTG 100 499
        intA 1769255 .. 1769266 -  -4.4  -2.56656   CAGTAAAACACACAC                CAAC CGGA GTTG                 TGCATCAAGGAAGTA  45 204
        dgkA NONE
      IL1650 NONE
      IL1649 NONE
      IL1648 NONE
      qseC_2 1761676 .. 1761687 -  -3.6   -3.0758   TATTAAAGAAGCACA                CCGC CAAT ACGG                 AATTGATAATGACCT  48 217
        merR 1758247 .. 1758260 -  -2.3  -4.65895   GGTGTTATCTAAAAA               CCTTG ATAT CGAGG                CCCGTAGCGATTTAA  63 522
      IL1636 NONE
      IL1635 1749184 .. 1749194 -  -2.4   -2.9462   GACTGACTGAAAGTA                 CCAG CCA CAGG                 AGCACAGGCAAAAGA  42 161
      IL1634 NONE
      IL1633 NONE
      IL1632 1743547 .. 1743568 -   -13   -5.5353   TATAGCAATAAAAAA           GCACGCCC AAGTCG GGGCGTGC            TTTGCAATTAGCTAA 100 50
      IL1631 1742723 .. 1742741 - -10.3  -5.69793   ATACGAAACAAAAAA             TAGGGGC ACTCA GCCCCTA             TAGCTCTAATTCAGC 100 23
      IL1630 NONE
      IL1629 1741999 .. 1742013 -  -7.2  -4.79223   GTAGAGTATGAAAAA               CGTTTT GAA AAAACG               GCTACTGAGTGTCTA  85 57
      IL1622 1737437 .. 1737455 - -13.2  -5.37593   GTTCAAATCAAAAAA             TAGGGGCT ATA AGCCCCTA             TAGCTCGAGTTCAGC 100 195
      IL1610 1725993 .. 1726007 -   -10  -3.19463   GCTATCATCCATTAA               CGGGTT CTG AACCCG               AATTCGATTTGACCC  70 169
      IL1608 1723825 .. 1723838 -  -3.8  -3.61517   ACTGGCCTTCAACAA               GCAG GCGGAT CTGC                TTTTTGGCTTCAATC  53 366
      IL1606 1722073 .. 1722112 - -10.8  -2.88031   TGCTTAAAAATTAAG  GTATCTAGGGGTACGGAT TTCA ATCCTTAGCCCTGGATAC   ACAACAACCCTAAGT  77 51
      IL1604 1720315 .. 1720356 -  -3.9  -3.91897   TCTCGGATTCAGAAA GC-TAG-AGGCTACTTTCA GCCAAG TGAAAGTAGCCAACCAAGC TTGATCTACTTTTAA  58 45
      IL1602 1718695 .. 1718709 -  -4.2  -4.15664   AAATTGACACAGAAA               TGGCAC TAC GTGCGA               AAGAAATTGGCTCAC  62 406
      IL1600 1717817 .. 1717834 - -12.7  -5.24129   TTTTTGCACAAAAAA             GCCGCTC GAAT GAGCGGC              TTCTTATATGGAATT 100 100
      IL1598 1714482 .. 1714494 -  -3.3  -3.57915   CATATCAATCAAATA                TCGCC TTA GGCTA                CCTATCTGATATTAG  51 80
      IL1597 1713751 .. 1713762 -  -2.2   -5.0538   GTTCAGTCCAAAAAA                CAGG GACA CCTA                 TAAAGAGCCGGAAAA  68 197
      IL1596 1710987 .. 1711006 -   -15  -4.98531   TCTTTAAAGCAAAAA            CCGGGCTC AGCT GAGCCCGG             TAACATGTGTAAGGA 100 44
      IL1595 NONE
        fecI NONE
        fecR NONE
      fepA_1 1704908 .. 1704929 -  -3.1  -4.10188   TACACGCACAAATAA           TAACT-CTGC CCG ACAGTAGTTA           AAACTCTGAAGGCCG  58 114
      IL1586 NONE
      IL1584 NONE
      IL1583 1697534 .. 1697562 -  -3.8  -5.68039   AAACCGATAAAAAAA        CTGACCCCGAAC TGAGT ATTGCGGGTCAG        CAGCGGGCGCACATG  91 506
      fhuE_1 1695030 .. 1695054 - -14.3    -5.626   CAGGGCATAAAAAAA          GCCGGTGCTTT TTA AAGGCACCGGC          TTAGTCACTCTCTCT 100 47
      IL1577 1692219 .. 1692229 -  -2.4  -4.84529   CGACAAAGTTAAAAA                 CTGG ATC CCGG                 TTGCTTAAGGAAGTC  66 8
      IL1576 1689955 .. 1689971 -  -2.2  -4.07568   CCGCTGGCTGGAAAA              CCGCCT GGGTA AAACGG              ACTAAAGAGGCTCAG  55 116
      IL1574 1688258 .. 1688268 -  -2.4  -4.35682   CCAGAATTAAAACAA                 CCGC ACT GCTG                 TAACCAACAAAAACC  58 103
      IL1573 NONE
      IL1572 1686687 .. 1686698 -    -3   -3.0395   ATAGACGCCCTAACA                TAAG CTTC CTTA                 AAATTTATAAATGAA  44 141
      IL1571 1684357 .. 1684391 -  -4.3  -3.30658   CGATAGCAAAAAGTA     CTTTACTGAAAGTCA TTAAT TGGCCTCCTGTAAAG     ATTCAAAATCAGGCA  51 6
      IL1570 1682589 .. 1682619 - -14.9  -2.61728   ACTTCGAATATTAAT      GTGTTGGCAGC-TG TTTT CACGCTGCCAACAC       GTATTAATCAAGGTT 100 54
      IL1568 NONE
      IL1567 1679670 .. 1679689 -  -4.2  -4.58283   TAACTCTGGGAAAAA            CACGAGCC GATG AGCTCGCA             ACGTTAAAACTGAAC  68 138
        ompA 1678068 .. 1678078 -  -6.8  -3.61398   TTTGCCGGCCAATAA                 CCAG CTG CTGG                 AATTTCAACGTTAGC  65 78
      IL1557 1673073 .. 1673089 -  -3.7  -3.35996   TACTTTGATTCATAA              CGGAAAA GAA TTTTCTG              TCGGTAGTGGGAAAT  48 129
      IL1555 NONE
      IL1554 NONE
      IL1553 1669782 .. 1669796 -  -2.1  -5.17576   GAGCAACTTAAAAAA               CTGCT GCTTG AGCAA               AAGTTAGTGGCCAGT  73 142
      IL1550 1668065 .. 1668075 -  -2.4  -4.33153   TCCAACACTAATAAA                 CGCC ACC GGCT                 TGGATTCTCACTGGA  61 482
      IL1548 1666874 .. 1666886 -  -6.3  -2.62515   AAGGCTGCTATATTA                GCAAA GTC TTTGC                CGGCACCAAATGAAA  54 50
      IL1547 1665756 .. 1665766 -  -3.2  -4.90917   AAAGCTAACTAAAAA                 TGAG ATA CCCA                 GGGAAGTTATTCCGG  73 182
      IL1545 NONE
      IL1544 1662921 .. 1662940 -  -2.8  -4.07568   GGTCTCTCCTTAAAA            GCCCTGAA CCAC TTTAGAGC             AGACCTTAAGCGACA  54 68
      IL1543 1662267 .. 1662281 -  -5.6   -3.4252   GTGCACGCAGTATAA               CGGACA GTA TGGCCG               TTGGGTTACAAGCCG  54 143
      IL1541 1659272 .. 1659282 -  -5.4  -2.80113   GAGTAGTTTACCAGA                 CTCT GTT AGAG                 GTGATATACCCCTTG  50 20
      IL1540 1658714 .. 1658726 -  -3.4  -2.77781   TTTGATCAAAATCGA                TAGG TTACG CCTA                TATTTAGCGCATCAA  43 3
      IL1539 NONE
      IL1538 1655946 .. 1655960 -  -2.8  -4.75309   TTAAAGCCAACAAAA               CAGCTA AAT TACCTG               GCGCCTACGAAACCA  68 330
         udk NONE
      IL1535 1650996 .. 1651008 -  -5.5  -4.70879   TTTAAACCTGAAAAA                GACGA GCC TCGCC                GTTATGTCTGGTTCA  75 393
        acnA 1647441 .. 1647471 - -16.1  -5.06414   CTCGTTCAATAAAAA       GGCGGCCGCAACG TTATC CGATGCGACCGCC       TTCTAAACCGACAGC 100 103
      IL1529 NONE
      IL1528 1642824 .. 1642834 -  -2.6  -3.86524   ATATGGTTTTAGAAA                 TAAA ATC TTTA                 ATAAAAAGCCCGAGT  52 104
      IL1527 1641740 .. 1641750 -  -3.2  -2.66316   CCTCGTATCAGACGA                 CATC AAT GACG                 CGTTCAGCTCGCTGT  42 7
        asnB 1639385 .. 1639396 -  -5.8   -3.2056   ATGTAGATGTAGTAA                GTGG TGAG CCAC                 TTTTCTCTTCAGCAG  55 327
      IL1524 1637321 .. 1637333 -  -3.4  -2.57344   TATTTTGCTGACAAT                GGTT TTTAT AACC                CTTCAGGCGCAAAAG  42 168
      IL1518 NONE
      IL1517 NONE
      IL1516 1626404 .. 1626414 -  -3.2  -3.65902   CTTATGGCACTTAAA                 CCGA CGG TCAG                 CTTCAGGCGCATTTG  53 414
       comEC NONE
      IL1513 NONE
        lpxK NONE
      IL1511 NONE
        kdsB 1620215 .. 1620244 -  -8.6  -4.68994   ATGAGTATTCAAAAA       TGTC-GGCGATGG ATTAA CCATCGCCTGCCA       GTTTTCGTGCCCGCT  91 9
        sdhC NONE
        sdhD NONE
        sdhA NONE
        sdhB 1613786 .. 1613809 -  -8.9  -5.60993   GTTTTTATAAAAAAA          TAGCCATCC TTTGTG GGATGGCCA           TCCACAACATCAACC 100 69
        sucA NONE
        sucB 1609316 .. 1609344 - -11.1  -3.44146   TCGGCGCATAATTAA       CAGCCGCAA-GC TAAATT GCATTGCGGCTG        GTTCTCAGCGTCTTT  83 39
        sucC NONE
        sucD 1607054 .. 1607080 - -14.6  -5.59879   CAGAAACATAAAAAA         TCCGTAGTTAGA AAA CCTAACTACGGA         TTTTGAAGTCTCTGC 100 128
      IL1499 1605605 .. 1605622 -  -4.1  -2.75481   GTCGAAGGCCAAGGA             TGGCCTT CGTC AAGCCCA              CAAGGATGTGCTCGT  46 125
      IL1498 1604795 .. 1604807 -  -3.4  -4.52589   GCTCGCTAGACAAAA                TCAG TGATT CTGA                CCAACTCAAACGCCT  66 313
      IL1490 1597848 .. 1597860 - -10.5  -3.14132   TTTTTGTCCCAGCAA                CCCGC CCC GCGGG                TTGCGTTTTAAGCGC  77 53
      IL1489 1596988 .. 1597000 -  -6.3   -3.4582   GCACCCTAGCAAATA                GCTTT TAA AAAGC                GTTGCTTAGACTTTG  61 340
      IL1488 1595855 .. 1595877 -  -3.4  -4.18494   CAGCCGCACGTAAAA           TTCACTTCGA CAG CCAAAGAGAA           AAGGCCTTCAGCGAT  58 460
      IL1487 NONE
      IL1486 NONE
      IL1485 1591888 .. 1591901 -  -3.1  -4.85782   GGGGTGAAAAACAAA               GTTGGC AGG GCCA-C               GAAATTTGGCTGCAC  71 276
      IL1483 NONE
      IL1482 NONE
      IL1481 NONE
      IL1480 NONE
      IL1479 NONE
        glnS 1586602 .. 1586621 -  -4.2  -4.81249   GGTTAAAGTGAAAAA            CGGCTATT CGCT AACTGCCG             AAGGAGCTGTTGAGA  71 125
        seqA NONE
         pgm 1581228 .. 1581257 -  -2.1  -4.01101   GAAACGGAAGAAGAA       GACGACG-AGGA AATGGAA TCCAACGCCGTC       CTTCGTTAAAGGCTT  53 39
      IL1469 NONE
      IL1468 1577573 .. 1577587 -  -2.1  -4.31692   AACTGACCATGAAAA               GCAAT GCGCT ATCGC               TTTGGGTAAACGAGT  61 467
      IL1464 1575978 .. 1575995 -  -3.3   -4.2558   GATTTTTTACTAAAA             CAACCGG ACCA CCCGCTG              GCGCTTGATCTTCTC  60 239
        perM 1573529 .. 1573556 - -11.3  -2.89742   CTTAAGCTCTATAGA        GCAGACACCGC ACTAAA GCGGTGTTTGC         TCTTCTGCCTTTTCC  81 10
        dapA NONE
      IL1459 NONE
        purC 1570088 .. 1570134 -  -8.9  -2.79492   CCGCTAAGTTTAAAT GGCCTGGTACGAAATCATCT AAAACCGA AGATGACTCCG-ACCAGGAC CCTAAAAACAAAAAT  67 46
      IL1452 1566372 .. 1566386 -  -4.2  -4.09685   TGGTATTGGCGAAAA               CAACGC CAA ACGCTG               GCTTAAAACCGGGAA  60 345
      IL1450 NONE
      IL1449 1564273 .. 1564298 - -10.3  -3.56675   CAAGGCAATTAAACA         GCGCCCGTCAG CTTG CCGCCGAGCGC          TTTGAACAAATTTGT  77 72
      IL1447 1561820 .. 1561830 -  -5.4  -3.33162   GAGCCTATGGTACAA                 CAGA CAC TCTG                 GCTGTGCTAATCGGT  55 32
      IL1446 NONE
      IL1445 NONE
      IL1444 1558343 .. 1558359 -  -8.7  -3.85165   GAGCGTAAAGTGAAA              CGTTGGG TTG CCCAACA              ACTATAAGCTAGAGT  78 34
      IL1440 1551524 .. 1551547 -   -11  -2.70932   TCTCGGCCTGAATTA          GACCACGCCC AATA AAGCGTGGTC           AATTCATTTGCGATT  76 40
        lysC NONE
      IL1438 1549399 .. 1549434 -  -8.5  -4.78764   GAAATCCATTAAAAA    TGCTCGCCTTC-ATTC TGCTC AAATAGAAAGCGAGCA    TTATAGTCAGTTTCG 100 69
        uppP NONE
      IL1436 NONE
      IL1435 1547036 .. 1547046 -    -4  -3.31322   TGCAATGGTTCATAA                 CTAT CAA ATAG                 GTGAAGAGCTTAGAT  51 35
        gloA NONE
      IL1433 1544139 .. 1544154 - -10.4  -5.77988   ACAGATATAAAAAAA              GCAGGC CGCA GCCTGC               TTCTTATAGTTAGAG 100 61
      IL1432 1543218 .. 1543231 -  -3.1  -4.19577   GAAGCCCTAAAACAA               GCACT AATC AATGC                TAATCAGCTACAGGA  59 379
      IL1428 NONE
        prpB NONE
        prpC 1536766 .. 1536786 - -11.2  -5.37593   GGTTAAACGAAAAAA            GGAGCAGT AGATG ACTGCTCC            TGTACTATTTATCAG 100 53
      IL1425 NONE
      IL1424 NONE
      IL1423 1532631 .. 1532648 -  -4.8  -2.54896   CTTTGACTTAACGGA             GCCGGT TGAAAC ACCAGC              TACTCCATGGGGATA  47 67
      IL1414 1517905 .. 1517943 - -19.1  -4.78752   ATGACAATGTAAAAA   GCGGTGATACTCTCTTC GTTCT GAAGAGAATACCACCGC   TCACACGCTTAACTA 100 41
      IL1410 NONE
      IL1409 NONE
      IL1408 NONE
        gabD 1508505 .. 1508523 -  -3.2   -3.7732   CGCTTATATTAATAA             CTAAGT TTGATGT ACTTAG             TTTCCAAATATTCTT  53 0
      IL1406 1507386 .. 1507419 - -16.9   -4.3902   ACGACAAAAAGCAAA     GAGAGTATGCGGGTA GATA TACCTGCATACTCTC      GAGTGAAAAGCTACT 100 36
      IL1405 1506174 .. 1506189 -  -3.2  -4.28018   AACATTCTAGCAAAA              GCCTTC TTAA GAAGGT               AAGCGCAGTTATTCA  61 490
      IL1404 1505577 .. 1505598 -  -4.5   -4.4267   TGTCAAAATGGAAAA           GTGCCAGATG ACG CAT-TAGCAC           TAAAAGAAGCTTTTA  67 282
        ribC 1504005 .. 1504021 -  -7.9  -3.53091   AGTGTGCCGGTGAAA              TGCCCGC ACT GTGGGCA              CAATACCTTTTTAGA  66 176
        thrS NONE
        infC NONE
        rpmI NONE
        rplT 1499697 .. 1499714 - -12.7  -4.86621   ATTTTCAATGAAAAA             GGGAGCC AATT GGCTCCC              TTCTAAATCTGTTTA 100 67
        pheS NONE
        pheT NONE
        himA 1495941 .. 1495965 - -15.8  -5.65927   GACTCAAATAAAAAA          GAACCCGAGG TTAAT CCTCGGGTTC          TGCGTTTTCGACTCG 100 11
      IL1389 NONE
      phrB_1 NONE
      IL1387 NONE
      IL1386 NONE
      IL1385 NONE
      IL1384 NONE
      IL1383 NONE
      IL1382 NONE
      IL1381 NONE
      IL1380 NONE
      IL1379 1485152 .. 1485168 -  -9.4  -5.68023   CTATAAGTAAAAAAA              GCGACC TTAAT GGTCGC              TTTTTTCGTTATAGA 100 34
      IL1377 NONE
        smtA NONE
      IL1375 1482001 .. 1482020 - -12.2  -4.87318   GCTAAAACGGAAAAA            GGAGACTC ATTC GAGTCTCC             TTTTTTAATGTCCGC 100 137
      IL1373 NONE
      IL1372 1476902 .. 1476928 - -12.3  -4.64766   GCTATAGCTGAAAAA         GGCGCCGACTT AATAA AAGCCGACGCC         TTAATTCACTAACTC 100 58
      IL1368 NONE
        hrpA 1468054 .. 1468067 -  -3.1   -4.4009   GCTTATGTCAGAAAA               GGC-GA CAT TCTGCC               CTGCTGTTGTGTCCC  62 474
        gyrA NONE
        serC NONE
      IL1358 NONE
        aroA NONE
         cmk 1455584 .. 1455595 -  -5.8  -3.35371   CAGACGCCTAATTAA                GGTC ACCT GACC                 CTAGCTAGTCTTTGA  57 26
        rpsA 1453781 .. 1453794 -  -6.7  -3.51232   CCTCCTTCAAATTAA               CTGCA ACAG TGCAG                TAAATTATTCGTCGT  63 30
        himD 1453433 .. 1453455 - -14.2  -5.64274   TTAGTTATAAAAAAA           CGGCATGCCA GTA TAGCATGCCG           TTTTTATCAATCGAG 100 49
      IL1353 1453128 .. 1453141 -  -3.8  -3.73813   GAAGCAGGAAGAGAA               GCTC CAACAT GAGC                CGTTAACTCTCCTTG  53 28
      IL1352 NONE
        pyrF 1451196 .. 1451215 -  -4.3  -4.65895   TTCCCTATTGAAAAA            TCACTGC GTCACT GCAGTAA             AGACACTATAGCCGA  68 90
       comEA 1450801 .. 1450825 - -13.6  -3.50456   GTAAGGAAATAGGAA          GGCCGGTAGC AACAA ACTACCGGCC          TTTTTTATCTCTGGA 100 53
      IL1348 NONE
      IL1347 1445741 .. 1445753 -  -3.4  -3.36671   ATGGCAACGTCATAA                TGTC TCCCT GACA                AGTTTATTGCTGAGC  47 7
       maf_2 NONE
      IL1345 NONE
        rpmF NONE
        plsX NONE
        fabH NONE
        fabD NONE
        fabG 1440653 .. 1440674 -  -2.3  -4.17477   AAAAAATAGCATAAA           GTTAAGAGGT CGT ACCGC-TAAC           CCCTTAAACCATCGC  55 29
        acpP 1440275 .. 1440295 - -14.7  -5.55769   TGTCATAACAAAAAA            GGCGGAACC AAT GGCTCCGCC            TTTTATATCACGTTC 100 50
        pabC NONE
      IL1337 NONE
         tmk NONE
        holB 1436978 .. 1436992 -   -10  -3.44051   GCGTCAGCATTACAA               CTCCGT TTT ACGGAG               TCGCTACGCTGAAAG  78 29
      IL1334 NONE
      IL1333 1435595 .. 1435621 - -10.3  -6.04378   AAAGGATAAAAAAAA        CCCGGAACCAAT CCAG ATTG-TTCCGGG         TATAGGGGAATGGCT 100 219
        prpD 1433947 .. 1433970 -   -14  -3.56366   AATAACCGTTGCAAA          GGCTCTTCAA TAAG TTGAAGAGCC           TTTTTTCTATAAGCC 100 43
      IL1328 1428969 .. 1428990 -  -7.3  -4.07885   CACGGGCTCCGAAAA           GTGCCGAAT TTTA ATCCAGCAC            TAAGTCATTACCGTT  73 14
      IL1326 1426938 .. 1426958 -  -3.2  -2.97475   TGGCGTATTAGAAAT            GCACCACC CCATT GATGTTGC            CATTGCGCAGAAGCG  45 182
        bioB NONE
        bioF NONE
        bioC NONE
        bioD NONE
        htpX 1421116 .. 1421135 -   -10  -4.08767   TGTATCCCTTGAAAA            GCAACGAC TAAC GCCGTTGC             TCAAGAGCATGAATT  88 13
        aroG 1419696 .. 1419711 -  -3.9  -3.22491   AAAGGGGATGATCAA              CCCGC GCCGTT GCGAG               CTGCTTTTAATGATT  48 6
      IL1318 1418802 .. 1418835 -  -8.2  -4.64861   TCTGGCTAAAACAAA     CTTAGAGCGGCACC GTTACT AATGCCGCTCTAAT      ATTCTGAGAAGCTAC  91 44
        ppsA NONE
      IL1315 1412495 .. 1412524 - -12.3  -3.61371   AAACGTCACTGCAAA       TAAAAAGCCTGAG TTAA CTCAGGCTTTGTA        AGATTATCTCAAGCG 100 9
      IL1308 NONE
         bax 1404589 .. 1404608 -  -9.3  -5.06505   AACCAGATACAAAAA            GAGGCTC TGAATT GAGCCTC             TCTTATGTTTATGCC 100 61
      IL1293 1389277 .. 1389304 -  -6.2  -4.12198   TATAACTTTTTAAAA        GCGCACCTTATT CATC ATCACGGTGCGC         TTTAATTTGCACATC  69 5
      IL1291 1387452 .. 1387478 -  -5.1  -3.61646   AAGCCCATAAACCAA         CTGAAGATGAG TTTTG CTCGTCTTCGG         GTTTTACGCCTAAAT  59 227
      IL1290 NONE
      IL1289 1386574 .. 1386593 -    -2  -3.27498   CATACTGGATATGAA            CCGGCAAGC TCT GCGC-CCGG            ATTATCGTATTGAGG  45 60
        lonB NONE
        fabA 1383680 .. 1383702 -  -9.9  -3.85114   AAAGGTTAGACGAAA          CGCCGATAGC GAAA GC-ATCGGCG           TTTTTTTAATTCAAA  84 47
      IL1265 1354679 .. 1354700 -  -2.9  -4.21462   ATTGACTATGTAAAA           GATTCAAGC CATG GCATGACTC            GTACTGAAATACTCT  59 132
        pykA 1352839 .. 1352858 -   -10  -4.59984   AAAAGTGATAGAAAA            GGCCGATG AATA CATCGACC             TTCTTGATTCTTTAA  91 57
      IL1258 1347161 .. 1347176 -  -3.2   -4.7153   AAAGAAGCGGAAAAA              GTTTGG CTGG CCAGAC               AAAAAGAAACCACAC  69 450
      IL1254 NONE
      IL1253 NONE
      IL1252 NONE
      IL1251 NONE
      IL1250 NONE
        alkB 1341284 .. 1341295 -  -7.2  -2.70932   CGGCTTTTTTAACCA                GCGC GATA GCGC                 TTTGCTGCAACAAAG  56 173
      IL1247 NONE
      IL1246 NONE
      IL1245 NONE
      IL1244 1335742 .. 1335767 -  -5.5  -3.86822   CAAGCGCTTGAGAAA         CAACTCGTT-TC ACT GAGAGCGAGTTG         CAACGATGACCGGGA  61 193
      IL1242 NONE
      IL1241 NONE
    IL1239.1 1332572 .. 1332603 -  -5.8  -3.09015   GGTATACGGATTTAA      TGGTTGATGGGGCA CCTT CACCCCATCAATCT       GATACCACCCTCAGA  55 36
      IL1238 1331827 .. 1331841 -  -5.6   -2.5409   ATAAGTTTTAAGGGA               GCACGC CGA GCGTGT               GTTAAATTTCAATTA  52 55
      IL1237 NONE
      IL1236 NONE
        sufI NONE
        copB 1328581 .. 1328591 -  -3.2  -4.46615   TATTATCAATTAAAA                 CCAA ACT CTGG                 CCCCAAGGACCACGC  63 9
        copC NONE
        copD NONE
      IL1231 NONE
      IL1230 1325539 .. 1325571 - -14.3  -3.44146   GTTTTTTACAATGAA      CTAGAAAAAGAGCGC TAT GCGCTCTTTTTCTTA      ACGCTTTTTACGTAA 100 23
      IL1228 1321662 .. 1321691 - -10.7  -4.98522   AATTTCATATAAAAA       GGCTGCCGCTCCC AGGG AAAAGCGACAGCC        AGTTCACTAATCAAA 100 36
      IL1227 1320871 .. 1320908 -  -2.1  -2.75863   CTAAAATTAAACTCA   CCCAACGATGAAG-CCAT TGT ATAAACCTTATCATTGGG   CACCTCCGATCGGTC  41 18
      IL1226 1319192 .. 1319228 -  -8.1  -3.08133   TAGCGAGGTAGTCAA    TCCAGGTGGCGATAC GACTACT ATATCACCACCCAGA    TTTACGACTAACTTA  63 55
      IL1225 1318647 .. 1318661 -  -4.2  -3.37895   TTCAACACAGACCAA               GCTATG AAT CAGAGC               GTAACGAGGACGACG  51 133
      IL1224 NONE
      IL1223 NONE
      IL1222 1312601 .. 1312642 - -13.1  -2.68487   TGAATTAGCATACTA CCACCTGCACATCATTGAT CGAG ATCAAAGGTGCGCAGGTGA  TATTTACAGAGTAAG  91 44
      IL1221 NONE
      IL1220 NONE
      IL1219 1311158 .. 1311170 -  -3.3  -3.02096   TTCACTAACTACATA                TCCGA AAA TCGGT                TCGCAGTTTGCACCA  44 6
      IL1218 1308763 .. 1308777 -  -4.4  -3.40163   TACCAGCAATATTAA               TAAATA ACA TATTTA               TTCTCCTGAATGCGC  51 58
      IL1217 1308310 .. 1308327 -  -5.5  -3.51365   GTAGACCTCATATAA             CGGCGAT ATTT ATTGCCG              AATCCTTCAATGCCT  57 117
      IL1216 1307701 .. 1307732 -   -11  -5.43974   AAAATCAAATAAAAA      GCGCGGCTACTTAT TCCT ATAAATAACCGCAC       TTAATCTTAAGCGAA 100 54
      IL1210 1299041 .. 1299073 -  -5.5  -3.42395   GTCACTACTGAAAGA      CTATGAGAACACCGA AGT TCCGCGCCCTCAAAG      CTGGGGCGGCTACTG  54 133
      IL1206 NONE
      IL1205 NONE
        hyfR NONE
      IL1203 NONE
      fliH_2 1289962 .. 1289978 -  -9.4  -5.01553   AAGGTACAAAGAAAA              GCCCTG AGAAA CAGGGC              TAATGGTAATGAAAG 100 59
        fliE 1289528 .. 1289540 -  -3.3  -2.56715   ATCTCCAGTAATGCA                GCGGT TAT ACCGG                CATTGACATTATTTC  42 17
        fliF NONE
        fliG 1286751 .. 1286761 -  -3.2  -3.56092   TCATTATGCGTTAAA                 CCCT TAT AGGA                 ATTCGTCACCGCCAC  49 18
      fliH_1 NONE
        fliI NONE
        fliJ NONE
        fliK NONE
      fliL_2 NONE
        fliM NONE
        fliN NONE
        fliO NONE
        fliP 1279058 .. 1279071 -  -2.3  -2.71924   TATTGCCTCCTAAAC               CCCGA AACT TCCGG                CCAGGGTACTCATGG  40 6
        fliQ NONE
        fliR NONE
        flhB 1276778 .. 1276793 -  -4.6  -2.73067   GCGAATGATATAGCA              GCCCGT CTTA ACGCGC               AAATTATGCAAGTCC  48 63
      IL1186 NONE
        glnB 1274723 .. 1274745 - -13.5   -3.0353   GTTCTTACAAAGAAT           GACGCGGTA GCTTA TACCGCGTC           TTCGTTTTCCTCTCC 100 14
        sfhB NONE
      IL1182 1272170 .. 1272191 -  -3.7  -3.72073   AGTGACTAAAATTAA           TTTCGCCAA ATAA TTGACGCAA            ATCTAGCTGCAGCTT  53 0
        clpB 1269484 .. 1269512 - -13.2  -2.66634   CAGGTTATCACATTA        GGGCTTCGAACA GGAAA TGCCCGAAGCCC        TGTGTGGTTACTGCG  91 33
      IL1180 1268462 .. 1268517 -  -7.7  -5.07652   CCGGTTAAAACAAAA CGCCGTTGTC-GGAATTTGTTGCAAA TACAC TTTGCAGATAACTCATGACAACGGCG GCGAATTATAGTGAT  95 112
      IL1179 NONE
      IL1178 1260712 .. 1260730 - -11.7  -5.10461   GTTAGTCAATAAAAA             GCCCAGC ACTAG GCTGGGC             TTCAATTAGGATACA 100 46
      IL1177 NONE
      IL1176 NONE
        btuB 1255108 .. 1255128 - -18.3  -5.31275   TGCTACCACAAAAAA            GCCCGGCTC AAA GAGCCGGGC            TGCTGTTTTATAACG 100 55
      IL1174 1254111 .. 1254131 -  -9.8  -3.60792   TTGGTAAGTGTTAAA            CAAGGCTT CAAAT AAGCCTTG            TTGTTTTTTTCATTT  80 35
      IL1173 1251165 .. 1251194 - -13.7  -5.33848   ACGACAATTAAAAAA       GCCTAGTTTCGAA AAAA TCCGAAACCAGGC        CTTTTACTCGCTAAA 100 88
      IL1172 NONE
      IL1171 NONE
      IL1170 1247976 .. 1247986 -  -3.2  -2.71144   GACTCTCTCTAATTA                 CGCT GTA AACG                 ACCGTTAACTAATTC  42 8
      IL1169 1247321 .. 1247349 - -10.9  -2.93585   TTACATTGGAAAGTA        TTGGGCCTGACAC AAA GCGTCAGGCCCTT        TCTATTTATGGAGCC  79 31
      IL1163 1241039 .. 1241065 -  -7.4  -3.29461   TAACCGTTTTCATAA         GACCTCCTAAAA GAC TTTTAACAGGTC         TTATTATAGGTCATT  64 59
      IL1162 NONE
        relE NONE
      merA_1 NONE
      IL1159 NONE
      IL1158 NONE
      IL1157 NONE
      IL1156 NONE
      IL1155 1233505 .. 1233521 - -10.1  -2.71744   CAGCAGGATAGAGCA              GCCGCCT CCT AAGCGGC              AGGTCGCAGGTTCGA  71 65
      IL1149 1228953 .. 1228983 -  -6.9  -3.04263   ACGTCAGGTCGAATA      TCGCA-CCTGATGC AATA GCATCAGGCTACGC       AATAACTTCTGTATT  58 20
        cheR NONE
        flgB NONE
        flgC NONE
        flgD 1226303 .. 1226314 -  -4.4  -3.66654   GAGTGCAATTTTAAA                TGAC ATAA GTCA                 CCTCTCTTGTTAGCT  54 35
        flgE 1224917 .. 1224932 - -10.4  -5.93252   GCCAAAAACAAAAAA              GACGCC CGAA GGCGTC               TTTTTAAGCTAATAA 100 52
        flgF NONE
        flgG NONE
        flgH NONE
        flgI 1221474 .. 1221487 -  -4.5  -3.90922   ACTGCCGTTAAATAA               CGATG AGTT CACCG                GATAATGCACCGGCC  61 4
        flgJ 1220444 .. 1220463 - -13.6  -2.81642   ATATTATTTAGTATA            GGCGGCAA TTTT TTGCCGCC             TGCGGCACCACTAAA  93 36
        flgK 1218380 .. 1218390 -  -3.2  -2.74488   TAATTACCTCAAGGA                 CGTC AGC AACG                 TCTCAAAAATAGCCT  43 3
        flgL 1217104 .. 1217145 - -17.5  -2.87344   TATGTGGGCTAGATA TTTGTTGTGTAGCCTGACA TGAA TGTCAGGCTACACAACATT  GGTCAGATATAATCG 100 28
        fliC 1215463 .. 1215478 - -10.4  -5.64274   TCACGCATAAAAAAA              CGGAGC CGAA GCTCCG               TTTTTATACACTATT 100 56
        flaG 1214890 .. 1214901 -  -4.4  -2.72511   GTCACCTCTTTAAAT                TTCG TTAT CGAA                 CAATAATCCTGCCCG  45 8
        fliD NONE
        fliS NONE
      IL1132 1212681 .. 1212696 -  -7.5  -5.28481   CAGGGAACGAAAAAA              CCGGC TCATAT GCCGG               TTTTTTTATATCTGT  91 74
        mviN NONE
        ribF NONE
        ileS NONE
        lspA NONE
        slpA NONE
        lytB 1204643 .. 1204653 -  -3.2  -4.16842   GTGAGGCTCAACAAA                 CCTG GCA CAGA                 GGAAATAATCCTGAA  60 181
        flhA NONE
        flhF NONE
        fleN NONE
        fliA 1198013 .. 1198026 -  -2.3  -2.94144   TTTTTATCCAAAGCA               CCCTC CACT GAGGC                TCTCGATTACAACCA  42 45
        cheY NONE
        cheZ NONE
        cheA NONE
        cheB NONE
      IL1112 NONE
      cheW_2 NONE
      cheW_1 NONE
      IL1109 1190503 .. 1190552 -  -2.1  -5.08011   AAAAGCTTGAAAAAA GGCTTGCCG-AGCTGGAGGTTAAC AGC GTTAAACTTCGGGTTCAGCAAGGC AAAATTCCGGACAAT  73 367
        ccmA NONE
        ccmB NONE
        ccmC NONE
        ccmD NONE
        ccmE NONE
        ccmF NONE
        dsbE 1183622 .. 1183634 -  -4.1  -2.63637   AAAGCTAATAGCAAT                GAACG GAT CATTC                GGCCTCCTCCAGCAA  45 20
        ccmH NONE
      IL1098 NONE
        vacJ NONE
         hnr 1180160 .. 1180179 -  -5.8  -3.88787   CCATACCTTGATAAA            GCCATCAAA CAG TTTGA-GGC            ACAGCAGTCACAATA  63 10
        galU 1178851 .. 1178890 -  -7.2  -4.56597   GGCCTTGTGCAAAAA  CTTTGTCGGAACTGATAC TTAA GTACCAGTCCCGTTAAAA   GGCCTTTATTTCAGA  78 31
      IL1090 1174696 .. 1174731 - -11.2  -2.92293   AAGCGCAACATTATA    GCGGACTGACGACGAAT GTC ATCCGTCGTC-GCCAGC    CAGACGCACATCATT  79 8
        aspS NONE
      IL1088 NONE
        ruvC NONE
        ruvA NONE
        ruvB 1169496 .. 1169508 -  -4.9  -2.66272   GGCCATTCAAATTCA                TAATG AGA CATTA                CCACCTCAAGTAAAG  48 425
      IL1084 NONE
      IL1083 NONE
        exbD 1167887 .. 1167903 -  -2.1  -3.38535   CTAAATAACAACACA              CCCGCGA TTG TAGCGTG              TATAACAATCGAATA  45 79
        tolA NONE
        tolB NONE
         pal 1165086 .. 1165097 -    -3  -3.57144   TCCGTTACTTTTAAA                TTAG TAAA CTAA                 AACAGCGCGACGGTT  49 14
      IL1078 NONE
        nadA 1162717 .. 1162747 - -16.1  -5.06414   CTCGTTCAATAAAAA       GGCGGCCGCAACG TTATC CGATGCGACCGCC       TTCTAAACCGACAGC 100 86
        gltB NONE
        gltD 1155305 .. 1155325 -   -14  -2.99704   CGGTTATTAAACAAT            GGCAGCGC TGATT GCGCTGCC            CATAACTTATACGGC 100 32
      IL1072 NONE
      IL1071 NONE
      IL1070 NONE
      IL1069 1149397 .. 1149409 -  -2.7  -3.34043   TTGACGAGGGTATAA                TCGAA ATG TTCAA                TTATTGTTTGATAAG  46 26
      IL1068 1147495 .. 1147509 -  -8.5  -5.76633   GCAGACACAAAAAAA               CCGCC TCAAG GGCGG               TTTCTTTTGTATCTG 100 173
      IL1058 1136362 .. 1136374 -  -9.1   -2.5955   ATGCTCCAGAATGTA                CCCAC AAC GTGGG                CATTCAGCTCGTTCA  66 98
        pqiA NONE
        pqiB NONE
      IL1055 1132907 .. 1132929 -  -2.6  -5.35815   CATAGTAAAGAAAAA           GACGATGACA CTC TGTCACGGGC           TTTACTGCGGCGCAC  80 143
      IL1053 1131096 .. 1131108 -  -3.5   -3.9279   ACTGAATCGCAGAAA                TTTTT TTC AAAAA                CTTGCTAACTCTACG  58 64
        bolA 1130686 .. 1130700 -  -2.1  -3.35746   ATCAAACCACAGGAA               CACAT CAGAC ATGCG               TAATTTTTCTTAATT  45 35
      IL1051 1129365 .. 1129378 -  -3.7  -4.15698   TACCGACACAAACAA               CCGCC TTCA GGGGG                CTTGTCATCGGCAAC  60 94
        nqrA NONE
        nqrB NONE
        nqrC NONE
        nqrD NONE
        nqrE NONE
        nqrF NONE
        apbE NONE
      IL1043 1122167 .. 1122182 -  -4.8   -4.5287   CCAAATTAACTAAAA              GTTATA TGTT TATAAC               CTTTATGACTAAAAG  68 43
        nifS 1119958 .. 1119972 -  -5.6  -3.34398   GCTGGTTGGTAAAGA               CGGCTA CGT TGGCCG               TTTGCAATGGCAGGC  54 79
      IL1039 1115407 .. 1115426 - -11.4   -5.0925   TCCTAAAACGAAAAA            GGCCAGCA TAAC TGCCGGCC             TTTGAATACCAAGTG 100 56
        sohB 1114319 .. 1114335 -  -2.2  -5.05782   ATTCATTCTAAAAAA              CTGCGA CAGCC TAGCAG              AAAGCTTTTAAATAA  68 76
      gltP_2 1112539 .. 1112555 -  -5.1  -2.55012   ATTATTGATAAAATG              TCCCG TTTAATT CGGGA              AGAGCTACATCACTT  48 476
        miaE 1111330 .. 1111359 - -14.4  -5.77677   GAAAACAATAAAAAA       TGCCCGATTCTG GTTAAA CAGAACCGGGCA        TTTTTTTATTTAGCA 100 47
        ppiB 1107726 .. 1107740 -  -2.8  -3.05384   CCGGTGGTCATGGAA               TCAGTC TTT AACCGA               CACACTTTCAATAAC  43 11
        lpxH 1106780 .. 1106795 -  -6.1  -3.55444   TCCTTATCGTTTAAA              CACCG ACTCAA CGGTG               CCTGACTTTACCGGT  59 250
      IL1028 1101175 .. 1101201 - -12.3  -4.52347   GAAATAACACGAAAA         CGCTACCGCCG AATTA CGACGATAGCG         TTATTTTCGGGAGGG 100 49
      IL1027 NONE
      IL1026 1098411 .. 1098435 - -14.3  -3.64028   AATTTAAATGAAAGA          TCAGAGCCGCT TAA AGCGGCTCTGG          AAAATCGTCTAACTG 100 11
      IL1023 1094693 .. 1094717 -  -2.9  -3.54488   CTGGTTCAAACAACA          CCGTTATTA TCTTCAC TAAAAACGG          TTTTATGCTTTAAAG  49 379
        fabB 1091922 .. 1091940 -  -3.9  -3.65351   CGATTTTCATCGAAA             TAACCGA TCTAG TCGATTA             TTCAGAGTATTGGCG  53 23
        pdxB NONE
         asd NONE
        fimV NONE
        truA 1086504 .. 1086517 -  -2.4  -2.72166   GGGTCAAGCAAAGAG               GTCA TAACAG TGAC                TCTTAATCGCCTAGC  40 28
        accD NONE
        folC NONE
        dedD 1083664 .. 1083674 -    -4  -3.05844   CGGGCGATTTTAACA                 GAAT GCG ATTC                 ATAATGTGATTTCTT  47 60
        cvpA NONE
        purF 1081553 .. 1081575 - -14.2  -3.16881   TACCCATTCCAGCAA           GACTGAGCGC CCA ACGCTCAGTC           TTTTATTTCAGAATG 100 43
        topA 1077191 .. 1077204 -  -3.8  -2.89314   GAGACAATAACATGA               GGAC CTCCGT GTCC                GGTGTGCCGTGTCCT  45 121
      IL1009 1076146 .. 1076161 -  -2.5  -3.75024   TGGCAGGAGCAACAA              CGACG GTGTGT CATCG               CTTTACCAAAGACTT  50 318
      IL1007 1074522 .. 1074532 -  -2.4  -3.16187   TATAAAAATGAGATA                 CGGC AAC GGCG                 TTGACCTTTAAAAAT  43 127
         tig 1073079 .. 1073104 - -16.3  -5.27335   CTCCTGAAATAAAAA         TGGCTCGTATG AGGT CATACGAGCCA          TTAAACCAAGCTGTA 100 73
        clpP NONE
        clpX 1071087 .. 1071101 -  -8.5  -5.71712   CTTGACAGAAAAAAA               GGGCC TTTCC GGCCC               TTTTTCGAACACTTT 100 56
         lon 1068610 .. 1068646 -   -11  -5.26875   TTTTTAACGAAAAAA   TGCGGTCTGAAGCATGA TTTC TCAT-CCGCAGACCGCA    TTCTAGTGCTTGAAT 100 65
        hupB 1068040 .. 1068068 - -16.9  -5.72616   ATTCATACAAAAAAA        TAACCCGAGGTTT TAT AAACCTCGGGCTA        CTATTATTATTCTTT 100 65
      IL1001 1066041 .. 1066066 - -10.5   -5.7827   AATAGAAATAAAAAA         GGCTCAGAC TTGTCACG GTCTGAGCC          TTTTTTGCGATATCA 100 45
      IL0994 NONE
      IL0993 1055326 .. 1055351 -  -6.9  -4.65838   TACAGACGTTAAAAA         GCCTCAAATGC GAAT ACATTCAAGGC          TTCTATTTTGCAAAA  77 122
        grpE NONE
        dnaK 1042747 .. 1042780 - -12.5  -4.04206   TCAGCCTGATACAAA     TACACGGGTATTACC TTGC GGCAACACCCGTGTG      CTTTTGCGAAGTTGC 100 49
        dnaJ NONE
      IL0984 1040632 .. 1040653 - -10.9  -2.64274   ACCTTTTGAAAGGCA           GAGGGAACG GAGT CATTCCCTC            TGTTACTTTATGTGT  76 33
      gltP_1 NONE
        dapB 1038359 .. 1038386 -  -9.2  -5.71712   CCGTACATAAAAAAA        CGGGTAAATCAA TAAT TTGACTTCCCCG         TCTTGCGTCCTGAAC 100 132
        carA 1037190 .. 1037203 -  -8.1  -2.50113   TATTATTCGACGAAT               CAGGC TTTG GCCTG                CATCAATTCAATAAA  60 11
        carB NONE
        greA 1033386 .. 1033410 -  -9.4  -5.77734   AAATAAAAAGAAAAA         GGCTGGTAAAC TTGC GTTT-CCAGCC          TTTTATACACTCATT 100 48
      IL0978 1032490 .. 1032512 -  -3.5  -4.24326   AAACAGCATTTAAAA          GGTTTA-GCA CATC CGCTTAAACC           CGTCGTACTACTTGG  60 238
        ftsJ 1031722 .. 1031735 -  -6.7  -2.90218   CTATTAAAAATCAAC               TACCC AACA GGGTA                CTACAGTTTATAGTC  57 26
        hflB 1029714 .. 1029729 - -10.4  -5.24129   GTGTCCTACAAAAAA              GCCACC TCGC GGTGGC               TTTTTAAAAGAATCA 100 44
        folP NONE
        mrsA 1027472 .. 1027484 -  -5.5  -2.73994   AGCGCGGGAATAGTA                GCGAA ACA CTCGC                CAACTTACAAGCGAG  50 66
        tpiA NONE
        secG 1025994 .. 1026013 -   -10   -4.8048   GCCGCATAGCAAAAA            GCCCCG-AG CTG CTGCGGGGC            TTTCTGAACACTGGA 100 345
      IL0970 NONE
        nusA NONE
        infB NONE
        rbfA NONE
        truB 1019800 .. 1019815 -    -4  -4.08692   TAAGTTTTGTCAAAA              TGATCG ACGC CAATCA               CTAATTCAGCATCGA  61 83
        rpsO 1019461 .. 1019474 -  -9.5  -5.86465   AAGAATACAAAAAAA               GGGCC TGAA GGCCC                TTTTAATTTTATTCT 100 57
         pnp 1017129 .. 1017144 - -10.4  -5.76633   GCAGATATAAAAAAA              CCCCGT TCAC ACGGGG               TTTTTAACAAAGCTG 100 56
      IL0963 NONE
      IL0962 1014929 .. 1014944 -  -6.2  -2.78596   GAGTGCTCTATCACA              TTGCTT ATTT AAGCAA               CTATGACAAACTTCG  52 78
      IL0939  993119 ..  993148 -  -3.5   -4.7416   GTAAAAGTGGAAAAA       CAGAAAGGCCACC TTAA GGTGGTTTTTTTG        TGCCTGTTATTCGCC  67 32
      IL0936 NONE
      IL0935 NONE
      IL0934 NONE
      IL0933  985911 ..  985945 -  -5.6  -2.62667   TTAACGTTTAAATAC     CGATTAGTGGCTCGCT CTC AGCGAGCCACTTTTTC     CTCATTACTCTTCAA  52 30
        hemA NONE
        prfA NONE
        hemK NONE
      IL0923 NONE
      IL0922 NONE
      IL0921 NONE
        kdsA NONE
      IL0919  971985 ..  972011 -   -11  -4.49556   CTGCCATGAAATAAA         TAAACGCATGAT TTA AACATGCGTTTA         ATCTAATTCATGTCG 100 105
      IL0918 NONE
      IL0917  968846 ..  968863 -  -8.4  -5.72622   CGCAGAAATAAAAAA             GAGCGC TCAGGC GCGCTC              TTTTGTTAAACCTAT 100 109
      IL0915  966271 ..  966283 -  -3.3  -4.84761   AGACGTGGACAAAAA                CGCCA TTT TGGCC                GACGGCATTAAAATG  73 188
      IL0913  965024 ..  965038 -  -2.1  -3.24235   GCATAGATAGGAACA               TCGCT TTTTT AGCAA               GTTACTCAATATTAA  45 27
      IL0912 NONE
      IL0911  964213 ..  964236 -  -4.5  -3.01712   TCCCTCCTGGCAATA          GGCAACACC GTAATT GGCGTTGAC           GTCAGGAAGTATAGA  50 138
      IL0910 NONE
      IL0909 NONE
      IL0908 NONE
      IL0907  961614 ..  961624 -  -2.6  -2.98356   AGCTAAACCCACAGA                 TTTT TAG AAAA                 GTAATTTTCCATTTT  43 68
      IL0906  960966 ..  960981 -    -4  -3.71794   AGTCAATGAGTGAAA              GTTGCT CTTC AACAAC               AAATAAAATGGTCAT  54 97
      IL0905 NONE
      IL0904 NONE
      IL0903  957624 ..  957634 -    -4  -3.63768   ATTCTCAAGAAAAAT                 TCTT CTA AAGA                 GCGTACCGTTGATAG  54 133
        tadB  956871 ..  956882 -  -4.4  -4.44277   GACTAAAAGCGAAAA                GCTA AGAG TAGC                 GAGAAATGTTAAGAC  66 52
        tadC NONE
      IL0900 NONE
      IL0899  955246 ..  955264 -  -4.5  -4.62336   AGCCCAGGGTAAAAA             GTCACAC GATAA GCGCGAC             ACCATTAAAGAGCGC  71 30
      IL0897 NONE
      IL0896 NONE
      IL0895  953446 ..  953476 -  -3.1  -4.11216   CTGGTACTGTTAAAA       GTAGCGAGCTAGC AGTTA GCCAGCACACCGC       TCTGCTATTAATAGT  58 10
      IL0893 NONE
        aroC NONE
      IL0891 NONE
      IL0890 NONE
      IL0889  948798 ..  948820 - -14.2    -4.564   AATGGCAAAGCAAAA           TTCCTGCCCC ATC GGAGCAGGAA           GAAGACATGATAGAT 100 155
         gpt  947924 ..  947951 - -14.3   -5.1356   CGTTATTAATAAAAA        TGGCCTGATAG TTTTCG CTATCAGGCCA         TTTTTTTTGCCTTAA 100 59
      IL0884  944497 ..  944538 - -10.9  -3.53012   TGCTTTTCTTTTAAA CCCGAAGCCGACTCCATCTG TTA CAG-TGAAGTCAGCTGCGTG GGCCGCGCTATTCAA  79 49
      IL0872  928935 ..  928951 -  -4.3  -4.33851   AAACCTTAGAACAAA              GCCAGCA ATT TGCCGCC              TTTTTCTTTGGCGCC  65 370
        mmsA NONE
        caiA  925653 ..  925679 -  -4.4   -2.8458   TTCAAAAAGTACAAC         GTCTTGCATGGA ATC TCCTTACAAGAT         TTCGCGATCGTTATC  46 17
      IL0868 NONE
        mmsB NONE
        fabG  922749 ..  922790 -    -9  -4.90266   GCCATTAACTAAAAA GCGTCTCTGTT-TAGTA TATTGCCAC CACTATAACAGAGACGC CCTTTGTTCGGCTAT 100 66
      IL0865 NONE
      IL0864 NONE
      IL0863 NONE
      IL0862  919724 ..  919744 - -13.3  -3.74693   GGCTATGCCATTAAA            GCTAGCTGC GGG GCAGCCAGC            GCAAGTGTACGGTAA 100 6
      IL0856  911470 ..  911486 -  -7.3  -3.30159   CGAACTGCCTGATAA              CCAATCA ACC CGATTGG              GGTTCGGTTTACATT  62 284
         syd  910297 ..  910309 -  -4.1  -3.09878   GCCATTCAGGCAAGA                CTCTC ATC AAGAG                TTTTTATCAGTCTCA  49 19
      IL0853  909387 ..  909401 - -11.4  -2.64155   GGTCTTTTAAAGGCA               GCCAGC CGG GCTGGC               GTAGTACTTTTAAAA  75 149
      IL0850 NONE
      IL0849  907002 ..  907020 -  -4.4  -3.16055   CAAAGTGGGTATCAA             TGCCCTGC TAC GCAGCGCG             GAATAACTTTTACTT  49 35
        rpsB NONE
         tsf  900768 ..  900793 - -15.5  -5.78622   TTAGTTTAAAAAAAA         CCGCGTCCTGA ACGC TCAAGACGCGG          TTTATAATTTTCTAT 100 68
        pyrH NONE
         frr  899352 ..  899378 - -10.1  -5.32699   GTAAACATTAAAAAA         CGCCGTGCGAG TATAC CTGACACGGCG         TCATAGACCAACGTA 100 56
        uppS NONE
        cdsA NONE
      IL0839 NONE
      IL0838 NONE
      IL0837  892597 ..  892625 -    -4  -2.76442   ACTATTATGTAATTA        TTATTATCAGAA TGTAG TTCCGATATTAA        ATGAGAACACTTGGG  46 3
        hlpA NONE
        lpxD NONE
        fabZ NONE
        lpxA NONE
        lpxB  888619 ..  888633 -  -2.9  -2.78018   ATTTTCTATTAATTA               TTCTA AAAAA TAGAA               CTATAGAAAGGATTC  42 26
      IL0831 NONE
      IL0830  886682 ..  886729 - -13.6  -2.71144   GAGGGGCTGCAATTA TCCAG-TAGCCACAGTAACCGCT ATG AGCGGTTACTGGAGCAAACTGAA GGGTTGGAACTGCGC  93 40
         qor  883956 ..  883972 -  -5.9  -2.64472   GAGTGGCCAAAGGGA              TCAGACT GTA AATCTGA              CGGCTCAGCCTTCGC  52 104
      IL0827  883292 ..  883303 -  -2.2  -3.55071   CGAGAGCGGCTGAAA                CTGC TTGT GCAA                 AACTCTCCGAAAAGA  47 54
        xerD NONE
        dsbC NONE
        recJ NONE
        prfB NONE
        lysU  877100 ..  877117 - -12.7  -4.77173   TTTTGATAAAAGAAA             CCCGGCT AATA AGCCGGG              TTTTTTTGTTTCAGA 100 48
      IL0819 NONE
      IL0818  874885 ..  874897 -  -7.7  -2.64981   ACAGCGCGAAATTCA                CGAGT ATT ACTCG                AACTTCCGCGTGAGT  58 193
        rpoE NONE
        rseA NONE
        rseB NONE
        rseC NONE
        lepA NONE
        lepB NONE
         rnc NONE
         era NONE
        recO NONE
        pdxJ NONE
        acpS NONE
      IL0805 NONE
        relA  860862 ..  860876 -  -2.8  -3.90291   ATTGTTTCAACTAAA               GCTTTA AAG TAATGC               GCTGAACCTGCTCAA  52 6
        mazG  860018 ..  860034 -  -8.7  -2.81303   TCAATATAGAAATAC              CCGAACC GCT GGTTCAG              CCGCATTTCCGATCG  67 52
      soxR_2  858884 ..  858895 -    -3  -4.32649   ATTGTAAAAACCAAA                TGTA GAAT TACA                 TCTTATATTGTTGAA  61 175
      IL0800  858134 ..  858145 -  -2.2  -4.84529   TTATAAAGGTAAAAA                CTCC TAAC GGAA                 AACAGCAAACCAGAA  66 135
      IL0797  854853 ..  854863 -  -4.6   -3.6135   AAAGACATTGGTAAA                 GCAC TGG GCGC                 AGAAGTACAGGGATT  55 340
      IL0794 NONE
      IL0793  850081 ..  850092 -  -2.2  -3.53012   TTGGCCGCGCGCAAA                CACC AGAG GATG                 TCGCAAGTTTTGTAT  47 176
      IL0789 NONE
      IL0788  844365 ..  844375 -  -4.6  -4.81083   CGTAATCATCAAAAA                 CCCC TTT GGGA                 TAAGACGATCGAATT  74 454
      IL0786  843546 ..  843565 -    -2  -4.32651   AAGAAGGCAGCAAAA            GTGGCAAG ACTA CTTGCTCC             AAGTGTATAGTTCAC  58 85
      serB_1 NONE
      IL0784 NONE
      IL0783  841643 ..  841654 -    -3  -4.04474   ACACCTTTACAGAAA                CTTA ACCC TAAG                 TTTCTGCATAACGGC  56 50
      IL0782 NONE
      IL0781 NONE
      IL0780  838299 ..  838322 -  -3.1  -2.90511   CACCCAGAAAGACCA          CCACGAAGC TCAAAC GCTTCATGT           TTTTTCTCCAATTGT  44 73
        czcC NONE
        czcB NONE
        czcA  832986 ..  833006 - -12.6  -5.59655   TAAATCAATAAAAAA            GCGCGTTC GAGGT GAACGCGC            TTATTCGGAAGCATT 100 48
      IL0776 NONE
      IL0775  831727 ..  831746 -  -4.2  -3.40392   AAAATACAAAGCCAA            CGCCGCCA TTCT TAACGGCA             CACTGCAAACCGTGC  50 435
        pyrG NONE
      IL0772 NONE
      IL0771  827472 ..  827486 -    -5  -3.88137   ACAATTTCTGATAAA               CAACTG GTT CAGTTA               ATTTGCGCCTATCGG  59 276
      IL0759  816482 ..  816498 -  -6.5  -4.10717   CAAAAAGCGAAACAA              CCCGG TGCCGTT CCGGG              TAAAATCGACGACTC  68 353
      IL0756  815176 ..  815192 -  -3.6  -3.27153   AAAGCAAAGATGCAA              CTGTCG ATTAA CGTCAG              TGCCAAACAGTTTCA  48 502
        ftsB NONE
        ispD NONE
        ispF NONE
      IL0750 NONE
        surE NONE
         pcm NONE
      IL0747 NONE
        nlpD  806770 ..  806791 -  -2.2  -3.12351   TCCTGTTATACTGAA           CACCGTGT TACAAC ACACGTCG            ACTTCCTTATCTTGT  43 60
        rpoS  805722 ..  805742 - -11.2   -5.4659   CAACAGAAACAAAAA            GGCTCAAC ACAAA GTTGAGCC            TTTTAAAGCTTTAAA 100 62
        cinA  802527 ..  802546 -  -5.1  -2.89797   GTTTTATAAACAGTA            TACTGTA CACATT TACAGTA             TCAAGCGTTGTTCTT  50 66
        recA  801325 ..  801343 - -11.7  -5.64274   TTACTTATAAAAAAA             CCGGAGC AATAA GCTCCGG             CTTGTTATTCCGAAA 100 51
      IL0740  798867 ..  798896 - -13.6  -3.58505   TTATTAAGAATAATA       GCCGTCTCGTCT CAGCGC AGGCGAGACGGC        TTTATCTTTTCAACT 100 55
        pspA NONE
        pspB NONE
        pspC  787580 ..  787592 -  -3.3  -4.08767   TGTAGCTTTTGAAAA                CGGCT CAC AGACG                ATTAAATTCTCGTTG  58 17
      IL0728 NONE
      IL0727 NONE
      IL0726 NONE
      IL0725 NONE
      IL0724  782622 ..  782641 - -12.8  -5.75538   CTTAAAAAACAAAAA            CCCCGGCC AATA GACCGGGG             TTCCATGCAGTTCAT 100 53
        tyrR  780908 ..  780944 -  -8.8  -2.56046   GTAAAGTTTAATGTA   CAGGCTGAACACTTGCT CTGG ATCAAG-GTACAGCCTG    TTTAACTTGTAAAGC  65 54
      IL0722 NONE
        hmgA NONE
      IL0720 NONE
      IL0719 NONE
      IL0718  774352 ..  774379 - -13.4  -3.00946   TTGCTTTATAAATTA        GAACGGCGCCGC ATTA GTGACGCCGTTC         CCTTCGATAAGTAAA 100 48
       ggt_1 NONE
      IL0715  771199 ..  771216 -  -2.1  -4.33248   CAATGGCAGAAGAAA             CAATTTT CACA AAAATTA              TTAACCGTGATATCC  61 369
      IL0712  769944 ..  769970 -  -9.5  -4.13246   CACCCGATAGATAAA         TTCAAAGCGCT CATGC AGCGCGTTGAA         ATGGATGACGTAAAC  81 467
         mrp  767258 ..  767269 -  -3.6  -3.05384   CGTGTTGTCATTTAA                GACC TTAA GGCC                 AGTACTATAACGAAT  46 30
         dcd  766416 ..  766426 -  -8.2  -4.25104   TCTGGTGGATGAAAA                 CGGC CCT GCCG                 GGAAACTCAGCCTGG  77 240
      IL0707  764234 ..  764244 -  -5.4  -2.85354   GATCGCAATTCAAAC                 CTCA ACT TGAG                 CAGGACAGTTCAGAG  50 16
      IL0706 NONE
      IL0705  761944 ..  761954 -    -4  -2.57344   GACCGTTCCTACAAG                 GTTA TCT TAAC                 GTCTATTTACGCATA  45 28
      IL0704 NONE
      IL0703  760404 ..  760423 - -11.4  -5.43414   AGCAGATACAAAAAA            CCCGGAGC TTAA ACTCCGGG             TTTTCTTTTTAAAAC 100 50
        asnA NONE
      IL0692 NONE
      IL0691  745683 ..  745701 -  -4.6  -2.69957   TAAATCAAGAACTGA             GTATTTCA TAC TGAATTAC             AGCTCTTGCTTGGTT  48 22
      IL0690  744617 ..  744627 -    -4  -3.57128   AGTAACGAATGATAA                 TTCT CAT AGAA                 ATACAACCAGACTGC  52 106
      IL0689  744179 ..  744210 - -14.6  -2.88134   TCAACGAACTTAAAG      CTGATCCGGACTTT CAAA AAAGTCTGGATCAG       TGGTTAGGAACTAGT  90 55
      IL0687 NONE
      IL0686  742377 ..  742387 -    -4  -2.79831   CTCAGTCTAAAACAC                 TTAC ACT GTAA                 TATCAGCGAATACCG  46 15
      IL0685  740994 ..  741012 -  -4.6  -4.23244   TATAAAAGAATCAAA             TTGTGCTT AAC AAGAACAA             TGCTAAGCAGATCAG  63 266
      IL0684  739025 ..  739066 - -14.7  -3.28712   GCCCTCTTTTGACAA CTGACAACACTGACTTT TAATGTGT AATGTCAGTGTTGTCAG  TTGTCGGTAACAGCT 100 42
      IL0683  737679 ..  737694 -  -5.4  -4.08767   GCCAGCGTCTTAAAA              GAAGAG CCTC CCCTTC               ACAATCTCTGAATCG  65 473
        intE  734063 ..  734078 -  -3.9  -5.15969   TTTGAACTGAAAAAA              CAGGC CGAACC GCCCG               TCCCGGTGCTTATCG  77 353
      IL0677  731357 ..  731373 - -10.8  -4.12902   TAAGTACTTTCAAAA              CGCCGG CTTGT CCGGCG              TTTTAATTTACTTAA  93 50
        clpS NONE
        clpA  728234 ..  728255 -  -9.5  -5.55664   TGAGGATTAAAAAAA           CCGGCTTCAT TTA ATGA-GCCGG           TTTTTTCATTTCTGC 100 51
         lrp  723623 ..  723640 -  -3.5  -2.90028   GTTACGATAAAATAT             CGAGATAA ATT TTATC-CG             CATGATTGTAGCGAA  45 55
        ftsK NONE
        lolA NONE
      IL0665 NONE
        crcB NONE
        serS  717486 ..  717511 -    -9  -3.54935   TAAAGGCCCGGCAAA         GCAGGCCACAC GAATT GCG-GGCCTGC         CTAAACCGGCTAAAT  73 50
      IL0657 NONE
      IL0656  713338 ..  713354 -  -2.3  -2.88822   GTTTTCATACAATTA              TTACG CAAATAC CGTAA              AAGTCTGTCGACTTA  41 9
        alkA  712639 ..  712677 - -11.2  -3.05906   AAAGACAATAACAAG   CGGCTTTTACAGAACTTT ACA AAAACTCTGAAAAAGCCA   ATTCAAAGGTGTGAA  79 85
        uvrY NONE
        uvrC NONE
        pgsA  709311 ..  709325 -  -4.2  -3.57263   ATTTGGAGCGGGAAA               CGAGAT TCG AACTCG               CGACCCCAACCTTGG  52 171
        intB  707576 ..  707587 -    -3  -3.50715   ATAACGGCGACATAA                CAAT GTAT ATTG                 TAATTAGAGATTAGA  49 73
      IL0646  703432 ..  703456 - -11.5  -3.54653   AGGTTGATGATACAA          GGGAGAAAAGC AAA GCTTTTCTCTC          CCACGATACTGTTAA  83 80
      IL0641  694728 ..  694750 - -12.1   -5.3104   TGATTAAAAACAAAA           GAAGAAGCC TAATC GGCTTCTTC           TTTATTTAGCACGAA 100 164
      IL0638  693534 ..  693558 - -12.2  -4.21462   ACTCAGGATGCAAAA          CGGCTGTACC CTAGC AGTACAGCCG          CCCAATCATAATAGC 100 31
      IL0636 NONE
      IL0635  691802 ..  691825 -  -7.4  -4.40298   ACCCAAACTAATAAA          GAGGCGAAGA GTGC TTTCCGCCTC           CAAGCTTCATCAGAC  75 43
      soxR_1  688148 ..  688169 - -13.7  -4.87318   GCTAAAATGCAAAAA           GCCCCGCAC TTGC GTGCAGGGC            TTGAGAATGCTTGGT 100 362
      IL0626  683151 ..  683167 -  -4.4  -4.39696   GTCGAAAGCAAGAAA             GCCCAGG AGAG CCTGG-C              TAAACGACTTGAAAT  65 395
      IL0624  680962 ..  680972 -  -2.4  -2.62396   CAGGCTTTTAGATTA                 GGCC AGC GGTC                 ATCGACTCGCAACTG  40 59
      IL0623  680168 ..  680195 -  -7.7  -2.95116   GTATTATCGAAATTA        CCGACAAAGGC TTACGT GACTTTGCCGG         CAGTTACGATGAATA  60 62
        aefA  677416 ..  677433 -  -9.9  -2.78465   ACTGACAGATACAAG             CCTGATG TTTA CATCAGG              TGAGATGCTTGAAGT  72 246
    IL0619.1  676217 ..  676232 -  -3.3   -3.3879   AATCGACTTCAAACA              CTCAA TGATGT TTGAG               GTCGATATTCTTCCT  47 3
      IL0617  670602 ..  670623 - -11.6  -3.18274   GTTACTGCAATTGAA           CCGGGTCA TTGTGC TGACCCGG            GTACCGGACTTTTTT  79 183
        argE NONE
         trg  661940 ..  661957 -  -9.9  -2.82234   AGAAACGGCATTAGA             CCTGACA TAAA TGTCAGG              CTATGTGCACCCTGT  72 110
        aceB NONE
        aceA  658792 ..  658817 -  -9.8  -5.60993   CCGCGTACAAAAAAA         CATCCGCAAG GGTGAG CTTACGGATG          TCTTTCCTTATGATG 100 53
      IL0606  656047 ..  656072 -  -6.9  -3.29324   GCCACTCAAACGTAA         GGACTTTTTCT GGGA AGAATAAGCCC          TTATTAAGGAAGCTA  61 38
      IL0604 NONE
      IL0603  650867 ..  650886 - -13.6  -4.03978   AAGCGGCGAGAGAAA            GCGGCCAT TAAA ATGGCCGC             TGACCGAGCTTTTAA 100 50
      IL0599  644874 ..  644910 -    -8  -3.62096   GTTTAGCACTGGAAA    TTGATGACGACACGCT GCGTG AGCGCATCGACAACAA    TTTCTGGAAACCCGA  68 68
      IL0594 NONE
      IL0593 NONE
      IL0592  637505 ..  637518 -  -8.1  -3.15579   TGAAGGCTTGACGAA               GGCCA TCCA TGGCC                TTCGACACTCCTGCA  63 192
        rfaH  632482 ..  632492 -  -5.4  -3.00017   GTTAAATGTAAATGA                 TACC GAG GGTA                 ATACGCAGTCGGCGA  51 214
    IL0587.1  628552 ..  628569 -  -8.3  -3.25223   TATTTAGATGAGCAA             GGGCGGC TGTA GCCGTCC              CGCGACGTAGCCTGG  69 345
      IL0585 NONE
      IL0581  615733 ..  615761 -  -3.8  -2.89683   ATGTCAGGTGAGATA       CCGT-TCCTGACG TAAA CGTCAGGCTACGT        ACCCCACCATGCCGA  45 42
      IL0580  615060 ..  615075 -  -3.2  -3.07816   TTGTTATTTACTTAA              TCCACT TAGA AGTGGT               AAGTCACGCCTAAAT  46 15
      IL0536  564378 ..  564399 -  -7.3   -3.6793   AAAAAAATAGCAGAA           GCTCGCAGGA ATA TCC-GCGAAC           AGTTTCAAGATGCAG  67 287
      IL0532  558105 ..  558118 -  -4.5  -2.51738   AATAAGGGGAGTAAC               GACCA TCCT TGGCC                TCCTTTCTAGATTTA  47 38
      IL0531 NONE
      IL0530  555586 ..  555601 -  -4.7  -4.40804   CAGGAGCTTAGAAAA              CATGC GAGTTG GCATG               ATGAGGATCTGAAGT  67 286
        nhaR  549016 ..  549035 -  -2.1  -3.93782   TCACGTAACATTAAA            CAAACCG TTGCAG CAGCTTG             GCGACCATGGGGTGT  53 1
      IL0513  537736 ..  537788 - -20.2  -2.79133   GAAGCGGTTATCACA CCTGACATAAATGTCAGGCTAC GCAGGGCTT GTAGCCTGACGTTTACGTCAGG GACGATGTTGAACAC 100 138
    IL0508.1  534132 ..  534147 -  -3.3   -3.3879   AATCGACTTCAAACA              CTCAA TGATGT TTGAG               GTCGATATTCTTCCT  47 3
      IL0508  533266 ..  533280 -  -8.6  -3.72695   ACCTGGGTCAGCAAA               GACGAT TTC ATCGTC               AGCGGCTACCAGTGT  71 196
        mutH  527067 ..  527081 -  -5.6  -3.28712   TTCTCCTGTGTACAA               CCGATG ATG CCTCGG               ATTACATAAACATCC  57 27
      IL0501  526299 ..  526309 -  -3.2  -4.57073   TACTTCTTCCAAAAA                 CCCA TGC TGGA                 AGCCTTCCAGAACAT  66 102
      IL0498  523622 ..  523635 -  -5.3  -2.53918   TTACGCGATAAAATC               GCAAT TCTC ATTGC                TCTTCTCCTAATAAG  49 19
        rimK NONE
      IL0496 NONE
      IL0495  521361 ..  521373 -  -4.1  -3.30701   TTGTATTAAATTTAA                TCGTC CGG GACAA                CATCATTACAGTAGC  51 9
      IL0494  519568 ..  519584 -  -5.1  -3.14026   CATAGTGATACTTAA              CGGCTTA GAG TAAGCTG              TCTACTCGTAGTTGT  53 13
        rsmC  518498 ..  518516 -  -2.4  -3.16191   TTATATGTTTACTAA             TGTTAGCA AAG CGTTAACA             AAAAAGGCATCGGTT  43 60
      IL0492 NONE
        arcA  515681 ..  515697 -  -5.8  -4.87273   AAGATGGCAGAAAAA              TCGGCG ATAGA CACCGA              GTTATTACAGCAATA  81 403
      IL0489 NONE
      IL0488 NONE
        cbiB  512905 ..  512922 -  -2.7  -2.78463   AGGGCGCGTAGTATA             CCCGA-TG AGT CACTCAGG             GTCGATAAATGAACA  42 21
         gsk NONE
      IL0485  510425 ..  510439 -  -2.8  -2.78206   CACGATAAATAATAT               CGCT CATTAGT AGCG               GTACTCGTCTGTCTT  42 17
      IL0484  509611 ..  509622 -  -5.8  -3.13071   AACGGAGAGGGAAGA                CAGC GAGC GCTG                 AGGTTACAAGGGCTA  55 265
        ordL  507954 ..  507965 -    -3  -3.54741   GAGGACGCCCGTAAA                TACA TCCC TGTA                 GGGCTTGGGCAGCGC  49 320
      ispA_1  500259 ..  500275 -  -4.3   -4.0098   GCTCAAGCGAAACAA              GTGAGCA ATC TGCCCTC              TCCCAAGCCCTACAG  59 94
        argR  496494 ..  496504 -  -6.8  -4.08767   CTTAGGCCCTGAAAA                 GCAG GAG CTGC                 TAATGGGACGCGAGA  68 372
      IL0469  493758 ..  493769 -  -7.2  -4.48221   TAGCAATTTATAAAA                CCGC TTCG GCGG                 TTTTTTTGTGTCCGA  78 307
      IL0465  485293 ..  485310 -    -4  -3.85864   GCAGCAGTAGAAGAA             GGCGCG TTGCTG CGCGTC              AGACCGAAAGCCATG  57 495
        nadC  469272 ..  469282 -  -3.2  -3.61398   CTCCCTGTTTAAGAA                 CAGC AGA ACTG                 TGGTTCACCCGGGCG  51 92
        pppD NONE
        pulE  467458 ..  467478 -  -4.8  -3.41693   GCCAGCAGTAATCAA           GCGTCTTCA TAAG TGAA-ACGC            TCCTTTTCCGCAGGG  55 1
        pulF  466265 ..  466275 -    -4  -3.39895   TCCGGCAGCAAGCAA                 GTAT TCC ATAC                 TTCTATTCCTTAGTT  51 39
        pulO NONE
        coaE NONE
      IL0448 NONE
      IL0447  463369 ..  463397 -  -5.2  -4.71061   ATGGAGACCCAAAAA       TCGCCTGCTGTCC ATGT GG-CAGTAGGCGT        GATTGAAAATGAACA  75 434
      IL0443  459074 ..  459085 -  -5.8   -3.1372   GACCTTTGACGAAGA                GCAG GCTA CTGC                 GCCTATCGCTTTTTG  55 62
      IL0426  438563 ..  438573 -    -4  -4.63527   CTATGACCGCAAAAA                 TTCA CGA TGAA                 CGGAAAAATGAACTC  68 485
        lppC NONE
      IL0423 NONE
      IL0422 NONE
      IL0421  434354 ..  434377 -  -6.8  -4.36774   AAGTAACAATACAAA          GCACTAAC GCTTAATA GTTAGTGC           TTTAATTACCCGCTC  74 5
      IL0412  427612 ..  427646 -  -8.7  -3.10244   CTCCTTAATAAAGCA     CTAACAAACGGTC GCCAGTTAA GACCGCTTGTCAG     CTATATGAGTTCACT  69 52
        degQ  426184 ..  426218 - -14.4  -3.53224   CAGCTTCCGGTTAAA     TCAGGTGGTATCAGCA TAG CACTGATACCACCTGC     CTGTCACAATGTCAG 100 37
        degS  425103 ..  425116 -  -8.1  -3.28537   ATATTGAACGAGTAA               CGGCT TAGC AGCCG                TTATCTGGGTAATTC  66 26
      IL0401 NONE
      IL0400  418173 ..  418189 -    -8  -2.87132   GCGTCGGCTCACACA              CTGGCT CCTGT AGCCAG              GTGCAGTTGCCCTTG  61 2
      IL0399 NONE
      IL0398 NONE
        yhbG NONE
        rpoN  414889 ..  414901 -  -4.9  -2.76539   CAGTTAACAAAGTTA                CAAAA GAC TTTTG                CGTTGGCTCGATGAT  49 10
      IL0395 NONE
        ptsN  414094 ..  414118 -  -7.1  -3.75292   AGCGACCACTAACAA          TGATCAGTTGC ATG GCGACTGTTCA          CCTTCGCCCACAAAT  70 4
      IL0393 NONE
        ptsO NONE
      IL0391  411629 ..  411645 -  -5.1  -3.02511   GCCAGGTCTCTAAGA              CAGTAAC AAG GTTGCTG              AGCCAAGGAAGGCAA  52 3
      IL0389  409679 ..  409710 -  -9.4  -3.67597   GGCGGTACCGAATAA      GTGAGTTGCCCGGT ATTA ACCGAGCAGTTCAC       GTAAATAAACAAACA  78 9
         add  376544 ..  376571 - -12.8  -3.02263   ACAGTGGCTGGAAGA        GCATGCAGCCAA TTAA TCAGCTGCATGC         TTGTCTAAAATATCT  95 61
        uvrA NONE
      IL0353 NONE
      IL0352  366991 ..  367008 -  -4.9  -4.00042   GGTTTCAGGAAACAA             TCCCTTT AGTC AAAGGAA              ATGAGAGACTGGTGG  62 486
      IL0326 NONE
      IL0325  333841 ..  333857 -    -3  -4.42386   TGCTTACGTAGAAAA              CAACGA GCCTG TCATTG              GCGTTATTTTCTGGC  62 473
        udhA  331339 ..  331353 -  -9.2  -4.29656   TATAAAACTGCAAAA               CCGCCC GGA AGGCGG               CTTGTGCGTGCGGAT  80 78
      IL0315  323843 ..  323878 -   -12  -2.50947   GGCAATCAATAAACT    GC-ATGCGAGCAACC GGACAGA GGCTGCTCGCATCGC    TCATCAAAAAGGCTG  81 74
      IL0312 NONE
      IL0311 NONE
      IL0310  318994 ..  319006 -  -3.4  -3.46068   TCTCTAATGGAAATA                CTGT GGTAT ACAG                CCGCTCTCTGCTGCT  50 326
      fadR_1  316913 ..  316931 - -11.8  -5.15634   CAGTTGAGCAAAAAA             GCTACCAA TAA TTGGTAGC             TTTTTTGTTGTAGTC 100 140
      IL0291  303696 ..  303706 -  -6.8  -3.57144   GTTGGCATGGTGAAA                 TGCC CGA GGCA                 TCGCTGTAGGTTAAT  63 118
      IL0284  298899 ..  298917 -  -2.4   -3.6715   TGAGGTAAGGCGAAA             CGGTCTTA GAT TAAAACGG             CTTTTTCGCAAAATG  49 17
        greB NONE
         tex  295356 ..  295369 -  -2.3  -3.02144   TCAGGTGCTGTAACA               CCTGC CGAA GAAGG                TAGAAAAACGCTTTC  42 136
      IL0277 NONE
      IL0276  290168 ..  290197 - -11.5  -5.67063   TTTAGGATAAAAAAA       GCCGGGA-GCTTCA AAA TGAAGTATCCCGGC       TTTTTATTCGGAGTC 100 45
      IL0272  284313 ..  284323 -  -2.4   -3.9712   TGATCCTATTACAAA                 TGGC CAT GCCG                 ACTTAATTGAACGAG  55 475
         kbl NONE
         tdh NONE
        glpE NONE
        glpG  280657 ..  280668 -  -7.2  -3.79747   TGATGCAGCAGGAAA                CCGG CAAT CCGG                 TTATCCGCGATGTTC  69 60
        ubiC NONE
        ubiA  278333 ..  278346 -  -4.5  -3.03619   AATTACTCTGGAAGA               CGGTG TTTG CACCA                TAGCGCAACGGGAAA  49 477
        lexA NONE
        sulA  275057 ..  275072 - -10.4  -5.41143   GATCTGTTAAAAAAA              GGCTGC GAAA GCAGCC               TTGGGGAAGAAAACA 100 58
        cyoA NONE
        cyoB NONE
        coxG NONE
        cyoC  270490 ..  270523 - -10.3  -4.19336   AACGACCCGAATAAA     CCACCCATGTCCC ATTATCTG GGGAAACGGGTGG      GAGTGGCCGCCGTTA  91 119
      IL0256 NONE
      IL0255 NONE
        ctaA NONE
        cyoE NONE
      IL0252  266559 ..  266577 - -10.3  -2.71144   TATCCGTCCGAACGA             GTCAGGC AGTTG GCCTGAC             TAATTGGCGATAATG  74 25
        dinF  263899 ..  263914 -    -6  -2.67708   AAACCGATGATATTA              GCGGCG CAGA CGCTGC               TTTTACCGATATTGC  51 226
        bioH  260220 ..  260230 -  -8.2  -3.14881   TAAGGCGGGTATCAA                 CCCG AAA CGGG                 CGGCCGGGAAAATCA  64 295
      IL0243  258374 ..  258389 - -10.4  -5.28826   AAAGCTTACAAAAAA              CCCAGC TTCG GCTGGG               TTTTTTATTGGGTGG 100 50
         dfp NONE
         dut NONE
        slmA  254552 ..  254581 - -11.6  -3.02471   CTGTGAGCAGATATA       TGCGGTCCTTTA TGAAGG TAAAGAACCGCA        ACAGGCCGCTATTGA  78 90
      IL0233 NONE
      IL0232 NONE
      IL0231  248627 ..  248649 -   -12  -3.15364   AGACTACGAAAACCA           CACACAGCAG AAA CTGCTGGGTG           CAATGAGTCACTTAG  82 407
      IL0225 NONE
      IL0224  243627 ..  243637 -  -6.8  -3.64164   GCAAAAATATCACAA                 GCCA GTG TGGC                 GAAATTTATTGAATT  65 199
        tdcB  241731 ..  241752 -  -2.3   -3.8637   GTACACCACAAAACA           TAACGGC AAAGCTCA GCCATTA            AGTGGCTAAAGAGCA  51 506
      IL0217  237662 ..  237676 -  -5.7  -2.63878   GAAGATGCAATCAAT               CAGTC TGTGC GACTG               CGGCCTATATCTATT  51 340
      IL0214  234988 ..  235042 -  -5.9   -2.7035   TTTATTCATACATTA CTCCTGAAGTTAGTATTCCAA-AGGT AAAA ACCTGTTGGAAGCCTTACTCCAGAAA GCAACAAAATACGGC  52 14
      IL0213 NONE
      IL0212  232392 ..  232404 -  -4.1  -5.44119   GTTACTTCAAAAAAA                CTGGT GAA ACCAA                AGACGAATAAACAAA  85 4
      IL0211  231294 ..  231312 -  -8.1  -4.24534   CAATCAATAGATAAA             GAGGCTC TTTCT GAGCCCC             TTGAAACGTGACCTG  79 335
         rep  227310 ..  227331 -  -7.3  -3.21099   TCGTTTGAGCAGCAA           TAACAGGGC GCAG GCCATGTTA            AAGCACATTGTGACC  60 216
        dinP  223090 ..  223104 -    -5  -5.24129   TGGTTTCAGAAAAAA               TCACTA TTA CAGTGA               AATAAGACTAATCCA  80 33
        mltC  214381 ..  214391 -  -6.8  -3.33315   TGAACACCTGGATAA                 CCTG ATG CAGG                 AGCTGGAAAGCCACA  59 342
        norR NONE
      IL0195 NONE
      IL0191 NONE
        hemN  206814 ..  206843 - -12.1  -4.16284   AGAGCTGGTAAGAAA       GTGTGTGGCGCCA AGGA TGGCGCCACCCAA        GCCCCCAGGGATGGG 100 103
      IL0186  199929 ..  199961 - -19.3  -4.77173   GCCTCACAAAAGAAA      GCCAGGCTTCTGCAA CGA TTGCAGAAGCCTGGT      TTATTAAGGGTTAAT 100 36
      IL0185 NONE
        narX NONE
        narL NONE
      IL0181 NONE
      IL0180  193879 ..  193898 -  -2.8  -3.25204   CTACCTCTAAAGAGA            GATGAGAG TTAC CCCTTATC             TTGTAGAATATCGAC  46 14
         fnr  193117 ..  193137 -  -3.2  -2.65832   GAAAAAAGTACTAAG           CGAC-CCGG CTTT CCAGAGCCG            TAAAGTCATTAATAG  42 0
      IL0178 NONE
        acoA NONE
      IL0176  188723 ..  188735 -  -7.7  -2.55544   TCACTAGGGAATTTA                TAGCC CCA GGCTA                ATCACCGGGGCTTCT  60 10
      IL0173 NONE
      IL0172 NONE
      IL0171 NONE
      IL0170 NONE
      IL0169 NONE
      IL0168 NONE
      IL0167 NONE
      IL0166  176313 ..  176324 -  -2.2  -4.58395   TTTAGCGCTGAAAAA                CAGC TGGG GCTA                 TGCTCTGCAAGCTGG  63 239
      IL0163  173549 ..  173573 -  -2.2  -3.75153   TTCTGTGAATTTAAA          TTTAGTGATA AACAG CATCACTAGA          TACGTAACGTTATGT  51 253
      IL0162  171615 ..  171632 - -12.7  -3.97368   GTTGTAACGTATAAA             GGGCACC AGTC GGTGCCC              TTTTCTATGCTCAAT 100 57
        csgB NONE
      IL0159  166766 ..  166792 - -13.7  -4.37337   ATAAAGACTAAGAAA         GCGGCTGCACC TAAAT GACGCAGCCGC         TAACCTTACTTCTTA 100 38
        csgE NONE
        csgF NONE
        csgG  164964 ..  164976 -  -3.3  -3.13376   AAATTGAAGAAATGA                TGCTG CGG CGGCA                AGCGGATGACTCTTT  46 258
      sufB_1 NONE
        sufC NONE
      sufB_2 NONE
        csdA  159520 ..  159535 -  -3.2   -2.8806   AAATGTTTCTACAGA              CATGAG TCTC CTCCTG               CCATTAGGCTAGCAT  43 29
        sufA NONE
        paaD NONE
        sufE  158089 ..  158129 -   -12  -3.86822   GAAGGGCTGGATAAA GTCGACTCGCGTCTGTTAA CGAC TTATCAGA-GCGTGTCGAC  TAAAGTACAGGAACT  91 53
      IL0124  136537 ..  136552 -  -4.6  -3.31322   GTTAACTTTTCAGAA              CGTCGC CAGG GCGATG               TGGCAAGCTGTTACG  52 111
      IL0121  133633 ..  133652 -  -7.9  -5.32882   TATCACGAGAAAAAA            TAGCGCT GCAGCT AGCGCTA             CAAAATGTGGTTACC 100 23
      IL0112  119359 ..  119370 -  -7.2  -3.53012   GTTTTGCTGGGCAAA                GGCG TTAG CGCC                 CTGCAGGAAGCTGCC  64 311
      IL0109  114307 ..  114328 - -11.5  -4.05446   GTGGGCAATTACAAA           GGGCGCTTG ATAT CGAGCGCCC            TTTTTCTTTGAACCG 100 58
      IL0106 NONE
      IL0105  110030 ..  110052 - -10.6  -2.57211   ATTTTGCCCGAGAAC           GCCCGTTTAG TCT CTAAAGGGGC           TCGTTTCGATATTGA  69 287
      IL0100 NONE
      IL0099 NONE
        araC  101305 ..  101317 -  -9.1  -3.00525   TTTTTGCAAATGACA                GAGCC TCT GGCTC                ATACGCCGAAGCCGC  66 411
      IL0088   92108 ..   92118 -  -5.4  -3.53224   GATTTTTCCGGGAAA                 TCAC GGG GTGA                 GTTGATATCTCCCGC  57 336
      IL0086   91807 ..   91817 -  -2.6  -5.17576   CAGCAATTTAAAAAA                 TAAA GGG TTTA                 GGGGTGGCTACTTGC  73 33
      IL0084 NONE
      IL0081   87313 ..   87343 -  -4.8  -3.43618   AACTAATACGCATAA       TGTTAGTGCAATAA CAG TTATCGCGATAACA       GTATTTTCCGAACGA  55 73
      IL0080   86789 ..   86817 - -15.4  -2.61695   TGGAGCCTGAAATAG        CCAGCCGATCAG TTAAT CTGATCGGCTGA        AACTCTGAATACCAC 100 56
      IL0077   81597 ..   81611 -  -3.6  -2.88822   GGTTTGAGATAATTA               GAAATA ATC TATCTC               AACCATCGAAAAAAT  45 64
        xenA   80362 ..   80397 - -24.9  -3.15544   CTTTACGCTTAGCAA    GCAACGACGGCCACC CTATAT GGTGGCCGTCGTTGC     CGAAAGCGCGAAAAA 100 49
       dps_1   79719 ..   79741 - -13.5   -5.0925   TCTTAAAAGCAAAAA           GCCCAGCAA CATCC TTGCTGGGC           TTCCGGATTGGTTTA 100 58
        ptrB NONE
      IL0073   76237 ..   76262 - -10.4  -2.52896   TTAGCTTTTAACTTA         CCGGCCACTC CTCAAT GAGTGGCCGT          TTATAAACTCTTTTG  73 63
         ada   72817 ..   72832 -  -7.6  -5.02074   GCACCTGCTAAAAAA              GCGTAA TTAA TTACGC               AATCCCGAGCCCAGT  95 88
      IL0069   70275 ..   70297 - -14.2  -4.67635   CGTAAAAGCACAAAA           GCCCAACAAC ACC GTTGCTGGGC           TTACGAGTCTTTTGT 100 99
      IL0067   68927 ..   68937 -  -2.4  -5.19328   ATGCCACAAGAAAAA                 CCGC ATT GTGG                 TCGATAAGAGAAACG  76 464
      IL0065   67740 ..   67754 -  -3.5  -5.06816   AGCCGCGAACAAAAA               GCCGA TTTGG TCGAC               TGCCTGATTCAACTC  75 406
      IL0060   61698 ..   61711 -  -3.9  -3.21912   CGCGCAACTCATTAA               GTTAT TGAT ATAAC                GATTAAACTCAGTTT  48 110
      IL0056   58468 ..   58479 -  -5.8  -2.93853   AGACAGCTTAAACCA                GCGA GCAA TCGC                 ACTTTATTCTTACCC  54 255
      IL0052   54069 ..   54112 -  -5.5  -3.34962   CCTGATATCTCAGAA CGAGTCTTTTGCGAAGAA-CG TTGC CGCTTCTT-GCAAAAATCCCG TTCCTTTTTAAGCCG  55 176
      tra5_2   53628 ..   53639 -  -2.2  -3.28712   CCGTTTGCTGTACAA                GTCG AGCA CAAC                 GCACAGAAACGGTTT  45 39
      tra5_1 NONE
      IL0049 NONE
      IL0048   51803 ..   51816 -  -6.7  -3.66803   TCTGAAGACTCCAAA               CTACG CGCC CGTAG                CTCAGCTGGATAGAG  65 388
         gst   49976 ..   50003 - -12.8  -2.83504   CGGTGATTAAAAGAT        TCAGCAGCCAGA GCCT TCTGGCTGCTTA         TTTTCAGACGTTCTA  91 38
      IL0039 NONE
        pheA NONE
      IL0037   39607 ..   39620 -  -5.9  -2.71681   TAATTCTGCGAATGA               GCGGC TAAA ACCGC                TCATTCAGCCATTTC  52 16
      IL0034   37202 ..   37218 -  -5.1  -3.34267   AATCTCAAATCAATA              GCCGAAA TTT TCTCAGC              GGTTTTGAGTATACG  55 73
      IL0033   36806 ..   36822 - -10.1  -5.64274   TTAGCCATAAAAAAA              CGCCGCT AAA AGCGACG              TTTTTAAATTCTTTG 100 79
         aer   35078 ..   35096 - -10.2  -3.37761   CTGGAAGAAAGCGAA             CGCGCCGC TAA ACGACGCG             CTCATAAAGACGATG  75 66
        engB NONE
      IL0026   30283 ..   30293 -  -6.8  -4.32201   TGAAGTAATGGAAAA                 GGCT GCA AGCC                 TTGATGTGCCTTTAA  74 212
         def NONE
         fmt NONE
         sun NONE
        trkA   18558 ..   18580 -  -9.9   -2.6857   AGAAGAAGCTACAAG          CTGCCACCCG TGGC CGGGTG-CAG           TTAAAAGAACTGGAC  71 40
        fadB NONE
        fadA   11122 ..   11143 - -11.5  -5.18726   TCCTGACAATAAAAA           GGGGCGAGC CTTC GCTCCCCCC            TTCCTCTGAGCAGTT 100 75
        sirA   10660 ..   10681 -  -4.4  -4.46072   TTGAATAAAGACAAA           GCCTGACA TCTAAG CATCAGGC            TATTAATGAGATTTC  66 28
        glyQ NONE
        glyS    6411 ..    6435 - -10.8  -5.49234   ACAGGCAACAAAAAA         GCCGGC-TCAT GAAA ATGAAGCCGGC          TTTTTATTTATTAAA 100 55
