# Supplementary material for: Rapid, accurate, computational discovery of Rho-independent transcription terminators illuminates their relationship to DNA uptake
Source: Genome Biol. 2007 Feb 21;8(2):R22. doi: 10.1186/gb-2007-8-2-r22 (PMC1852404; doi:10.1186/gb-2007-8-2-r22)
Supplement: Additional data file 4 — Best terminators found downstream of each of the genes of the 343 organisms studied. [file gb-2007-8-2-r22-S4.zip › Jannaschia_CCS1.bag]

   Jann_4215    2666 ..    2678 +  -3.3  -3.05963   TCATGGCTTGAAACC                GGCGG CCA TTGCC                TCTTGAACTGCGGGT  43 83
   Jann_4216    4596 ..    4610 + -11.4  -3.01791   CCACGGCCCCGATGG               CCCGCT CAT AGCGGG               TATTGAACCGCGCGT  66 446
   Jann_4219    7502 ..    7514 +  -3.3  -3.05343   GACCCTCGAACCCGG                GGGTC GGT GACGC                TGTTCGAAGTATCGG  43 39
   Jann_4220    8563 ..    8586 + -19.6  -4.33755   TATCCAGAAGTTCAA          GGGAGCCGCG GAGA CGCGGCTCCC           TTTCTTCATGTTGAT 100 49
   Jann_4223    9933 ..    9944 +  -7.2  -3.10236   GCGGGCTGTCAGATT                GCGC TGGA GCGC                 TCTTCGCGTTGCGTT  54 359
   Jann_4226 NONE
   Jann_4227 NONE
   Jann_4228   14556 ..   14567 +  -2.2   -3.0263   AACAAAAAGCAGGGG                GGGT CCTC ACTC                 TGTTCCCGGCGTCGT  41 56
   Jann_4229   15195 ..   15205 +    -4  -3.17325   TAACATAATACGGAT                 TATG GGT CATA                 TATATTGTAGCCGGT  47 75
   Jann_4230 NONE
   Jann_4231   18170 ..   18191 +  -2.8  -3.21099   CAGCAGCAGGCCGGC           CGAGCTGC AATGGA GCCGCGCG            TTGGTGCTCAACCAA  45 116
   Jann_4238 NONE
   Jann_4239 NONE
   Jann_4240   29354 ..   29371 +  -4.1  -2.57944   TCAGTGATTTACATC             TGGGTTG AAAC CAGTCCA              CTTGATATCGTGATC  42 82
   Jann_4241   30625 ..   30638 +  -6.7  -3.34398   CCTCGACATGCACAA               CATGG TGGG CCATG                TCTTTCAACCGGCCG  55 141
   Jann_4243   32878 ..   32892 +  -2.8  -3.53091   CGTGGGAATGGTAAA               TATCAG TGT CGGATA               TTTACAACGGCGGCT  49 69
   Jann_4244 NONE
   Jann_4245 NONE
   Jann_4246 NONE
   Jann_4247   36975 ..   36993 +  -2.2  -2.94924   GTCGTGTTCGGGCCA             GCGCCGTG AGG CCTGCCGC             CTTTCTCGATCGCGA  40 17
   Jann_4248 NONE
   Jann_4249 NONE
   Jann_4250 NONE
   Jann_4251   40970 ..   40996 +  -4.3  -3.15378   ATGACAAGGCAAGAC         CGCCAAAGCTG AGCAA CAGTGCTGGCG         TCTCTGTCTTCTTAA  47 426
   Jann_4254   45649 ..   45659 +  -4.6  -2.79803   TCAGACCCCAAAGTA                 TCGC CCG GCGG                 GTTTCAGTCACCTTG  44 280
   Jann_4259   50403 ..   50415 +  -3.3  -2.66216   CCGGAACTACGGCAA                CCGGC ATC GTTGG                CTTATCCTGATGGCG  40 3
   Jann_4260 NONE
   Jann_4261 NONE
   Jann_4262   54611 ..   54628 +  -5.5  -3.76379   GTTTCCGCCGGTCCC             GTGAAGG GCAC CCTTCCC              TTTGGTCCACTGTTA  58 224
   Jann_4263   58226 ..   58260 +   -10   -2.7873   CACGTAGTGTGATCC     TGCGCCGGGCCT CTTCTATCGTC AGGCCCGGTGCG     ATTTCGCGTGGTTTG  60 153
   Jann_4266   62322 ..   62333 +  -5.8  -3.39018   TGTCAGCCGCTTCAT                GAGG CTAT CCTC                 TGTTTCAGGTGGTCG  53 440
   Jann_4269 NONE
   Jann_4270   66494 ..   66504 +  -6.8  -3.80573   TTCCGGGCTGTGCAC                 GCCA CCT TGGC                 TTTGATCCTGGTACC  62 415
   Jann_4273   70283 ..   70302 +  -7.2  -4.75219   AAAACGCCAATAAAA            TGGCAGCTC GAA GA-CTGCCA            TTTTATTGATCATTA  84 64
   Jann_4275 NONE
   Jann_4276   73210 ..   73222 +  -4.1  -3.97308   CGGCACGCACGCGTT                CAGAT GAG GTCTG                TTTGGTGTCTTTCAG  60 114
   Jann_4279   77645 ..   77666 +  -3.5  -2.87132   GGCGGGTTCTGACGC           GGACGGGTC GAAT GTTCCGCCC            TGTCTGGGCGGCGGG  42 85
   Jann_4280 NONE
   Jann_4281   79990 ..   80000 +  -3.2  -4.49958   AAGGTGGGGGAGGCA                 GTTC TAT GAGC                 TTTGTTTCATACGCT  66 196
   Jann_4282   81217 ..   81228 +  -5.8  -2.87404   CGAGAACAGAGAAAT                CGCA CTGA TGCG                 TATCGTGATTGATCT  48 18
   Jann_4283   85174 ..   85186 +  -3.4  -3.05224   GACAGCCCGCTTTTG                CACT ATTAC AGTG                ATTTTCCCGCCATAT  43 286
   Jann_4213 NONE
   Jann_4278 NONE
   Jann_4277   72996 ..   73007 -  -5.8  -3.30124   TCCGATGTGTTACAA                CGCA TTGA TGCG                 ATTTTCATTGAGACC  52 307
   Jann_4274   70283 ..   70302 -  -7.2  -4.70613   AAAACGCCAATAAAA            TGGCAG-CT CGA AGACTGCCA            TTTTATTGATCATTA  79 49
   Jann_4272   67815 ..   67838 -  -3.2  -4.02653   AATGAAGCGAAACAA          TGCGTTCA TAAAAAGG TGAACACA           GTGTTTTCTATAGAT  58 33
   Jann_4271   65804 ..   65829 -    -6  -3.44051   GCTGCATCACTACAA         GGCGGCCGGT GGTCGG ATCCGCCGCC          GTGCGGTCATGGCCC  55 324
   Jann_4268 NONE
   Jann_4267   61583 ..   61599 -  -5.7  -4.57073   TACCCTGCTGAAAAA              GTCCGGC TCC GCCAGCC              CGCGCCGCGTGTTCC  76 355
   Jann_4265 NONE
   Jann_4264   57665 ..   57692 -  -6.4  -3.73224   TTATTGCTGATGAAA        CCGGTTT-TTCGA CGA TCGAAGAAACCCG        CTCGGGTGCCTTCGG  62 482
   Jann_4258   48960 ..   48976 -  -2.1   -3.8572   GACAAGAGCACGAAA              GAGGTCA TGT CGCCCCC              CTCCCCCGCGCAGTG  53 92
   Jann_4257 NONE
   Jann_4256 NONE
   Jann_4255 NONE
   Jann_4253   42198 ..   42213 -    -9  -4.03234   GGCGCCTCAGAGAAA              CGTTGC CGCG GCAACG               ATAACGACCGCGAAC  75 1
   Jann_4252   40067 ..   40077 -  -6.8  -3.01712   GCGTCCCCTTGAAGA                 TGCG GTT CGCA                 GGCGGAGGCGACACA  51 514
   Jann_4242   30182 ..   30193 -  -2.2  -2.87501   CCCGACCAAAGACTA                CATC ACGG GACG                 GTGGACCGATGCCTT  40 356
   Jann_4237   24654 ..   24665 -  -4.4  -2.88758   ACAATGCCGTAGAGA                GGAT CAGT ATCC                 CGTCCCGCGCGCAAT  46 17
   Jann_4236 NONE
   Jann_4235 NONE
   Jann_4234 NONE
   Jann_4233 NONE
   Jann_4232   18268 ..   18278 -  -2.6  -3.07622   ACAGATTTCATCGAA                 TTTT ATG AAAA                 TCGCCATCAAGCCTG  41 438
   Jann_4225 NONE
   Jann_4224    9430 ..    9450 -  -5.4  -3.29511   CGCATGGGTTCAGAA            CCAGCC TGCGGACTT GGCTGG            CGGAAGAAACCAGCG  50 214
   Jann_4222 NONE
   Jann_4221    8567 ..    8582 - -11.8  -2.55551   CAGAAGTTCAAGGGA              GCCGCG GAGA CGCGGC               TCCCTTTCTTCATGT  69 121
   Jann_4218    5282 ..    5293 -  -2.2  -2.75844   GTCCCGAGGCTAAAG                GCCGC TCG GCG-C                TTGTCAGGCGAAGAT  39 29
   Jann_4217    4010 ..    4023 -  -6.7  -2.98719   GGAGCACAGCATAGA               GACCA CCGA TGGTC                TGCGCATGACGGACC  51 212
   Jann_4214 NONE
   Jann_0001    1537 ..    1549 +    -2  -3.89346   GCAGGCAGTATCTTA                TTCA ACTTG TGAA                TTTCTGGGGTCCGAG  53 87
   Jann_0002 NONE
   Jann_0003 NONE
   Jann_0004    6417 ..    6451 +  -8.7  -2.69449   CCGAGGATCAAAACA    TGTAGGGCGGGACTTGC GGC GCA-G-CCTGTCCTACA    CTTCCTTCTGTAGCA  57 75
   Jann_0005    7435 ..    7454 +  -8.6  -3.20901   GCGGAAATTGTCTGA            CATGG-GGG AAA CCCGCCATG            TTCAGTTCATCGGCT  63 331
   Jann_0006    8003 ..    8014 +  -3.6  -3.78329   ACTAAGTCCGGACCA                TCCG GGGG CGGG                 TTTCCCTTAATCCCC  54 36
   Jann_0007 NONE
   Jann_0008    9079 ..    9100 + -10.1  -4.98531   CAGGCGTGTCCCACC           TCCCCCAAC TTCG GTTGGGGGC            TTTTTCGTTTGGCAC 100 173
   Jann_0009   10315 ..   10337 +  -2.7  -3.64703   GGCGGCGGTTACAGG           CGGTTTGAT GCCGA AACAAACTG           TTTCCATGACGCCGC  51 18
   Jann_0010   11704 ..   11738 +  -4.8  -4.11216   CGCCCGCGCCCAGAT     GCGCCTCGCCCCGG GCTTTCG CCAGGGCGATCTGC     TTTTGCCGCTCCCGG  64 42
   Jann_0014   14350 ..   14362 +  -4.8  -4.72029   TGCAGGATATGCGTT                TCGC GGATG GCGA                TTTTCTTCACTTCGC  78 443
   Jann_0016   16321 ..   16335 +  -2.7  -3.12668   CGCCCCGCCCAACAG               GCCCG CAGGT CGCGC               TTCGGTCTGGCCCTC  43 319
   Jann_0022   22927 ..   22940 +  -2.4  -2.90309   GAACAAGCTCGAATC               TCCA TTCCTC TGGA                TCCTCTTCTTTACGC  40 384
   Jann_0034   33215 ..   33233 +  -5.2  -2.56242   CGTGAATAGACTAGG             GTCGGGTC ATG GACTGGAC             AGTTTTCATCTTGTT  46 82
   Jann_0035   33835 ..   33863 +  -8.2  -2.70932   GTGGACTTTGGGACA       GATGA-CGGCAGC CATC GCTCCCGATCATC        TGGTTGCAGGCCAAA  54 167
   Jann_0036   34264 ..   34293 + -12.1  -3.14132   TAACCAGCAGGGCGA       TGCCGGCGGCATC TGAT GATGCCACTGGCG        TTGCTCACCCACGGC  73 38
   Jann_0037   35070 ..   35094 + -12.8  -4.57482   CTCTCCCTCGGGACA          GCCCCTCGTC ACATC GGCGGGGGGC          TTTCTTTATGCCTAC 100 59
   Jann_0044   42733 ..   42743 +  -4.6  -2.66316   CCGGGGTGAATCGAT                 CCGC TCC GTGG                 TGATCTACTGAGCGC  43 4
   Jann_0045   43378 ..   43390 + -10.5  -2.66272   CCCTTTTCTCTGAAT                GCGGC TTT GCCGC                TCCCTTTGCCTCGAA  62 43
   Jann_0046 NONE
   Jann_0047 NONE
   Jann_0048 NONE
   Jann_0049   45768 ..   45801 +  -6.7  -4.37092   TCGATATCCAGCACC     GCGCGGGCTTTGT CGCTGCAC AGAAAGCCCGCGA      TTTTCTCGCCCCAAT  73 212
   Jann_0051   47243 ..   47253 +  -2.4  -3.56643   GGCGGTCATCGCATG                 GCTG GCA CCGC                 TTTCGGGCATGTAAG  47 1
   Jann_0052 NONE
   Jann_0053 NONE
   Jann_0054   49874 ..   49893 +  -5.6  -3.95584   TCAGGCCGGTGTGGG            CGCGCGCAG ACC CAGCG-GCG            TTTCCTTGATCGGCA  64 130
   Jann_0056   52634 ..   52644 +  -5.4  -2.73681   CGGCCTGAATCAGGG                 CGTT GGC AACG                 TGGTTGAACTGACTG  44 317
   Jann_0062 NONE
   Jann_0063 NONE
   Jann_0064 NONE
   Jann_0065   61035 ..   61061 +  -6.5  -2.63596   AAGCGGTGGACTAAT         CGCCACCACAC CTTTC GTCTGGTGGCA         TCCTCTAGGATGAAA  48 268
   Jann_0066   61279 ..   61301 + -13.4  -2.57013   CGTAGCCAGGAAATA           GTGAGCCCCT AAA AGGGGCGCAC           TAACTTCCGTTAAAC  74 36
   Jann_0068 NONE
   Jann_0069   64765 ..   64780 +  -3.9  -3.13432   ACGCGGTGCGCACAG              CCTCC ACATCC GGGGG               TTGGCTGGTATTGCA  47 93
   Jann_0071   66710 ..   66720 +  -2.4  -2.81312   CCGCAAAGAATGGAT                 GCGG TAG CCGG                 TCTCCTCCATCACTT  39 290
   Jann_0073   67990 ..   68018 +   -13  -2.62184   TAATCTCAAACGCAA        ACGGCCCCCGCC GCGAA GGCAGGGGCCGC        TGGTGTGCACGGGGC  71 46
   Jann_0079 NONE
   Jann_0080   74817 ..   74833 +  -3.5  -2.79183   GCGAATACTGAAATC              CCTCGCG GAT CGGGTGG              TGTGATGCGGCTGGA  41 4
   Jann_0081   76014 ..   76030 +  -2.3  -3.03635   GCTATACGGGCCGCC              TGACA CGGGAAA TGTCA              TGTTCAGAAAATTTG  41 62
   Jann_0082 NONE
   Jann_0083 NONE
   Jann_0084   80315 ..   80325 +  -5.4  -3.29829   GCTTTATCGCAATGC                 TCCA TCA TGGA                 TTATGACACCATCTC  51 63
   Jann_0085 NONE
   Jann_0086 NONE
   Jann_0087   82939 ..   82957 +    -3  -4.07568   GGAGCGGTACTTGAT             CCCGGTAT CAA ACACCGCG             TTTTCGGCAAGCAAG  58 206
   Jann_0094   89208 ..   89240 + -19.9  -4.57837   CAACAAACAAGCTTG      GACCCGGCTCCGC CAACTCC GCGGGGCCGGGTC      TTTTTAGACGCATGT 100 42
   Jann_0097   92184 ..   92195 +    -3  -2.94099   ATTTACCCATTTATA                GAAT GAGC ATTC                 TCTATCGTGAGGCCA  42 50
   Jann_0098 NONE
   Jann_0099 NONE
   Jann_0100   93405 ..   93417 +  -3.3  -2.56095   TGAGCGTAGAAGACC                TCGCC CCC GTCGA                TCAATTCCATGTGCG  40 110
   Jann_0101   93866 ..   93876 +  -2.4  -3.06162   TTCAGGATACGTGGT                 CCGC CGT GCGA                 TGTTGCGCTGACGTG  41 4
   Jann_0102 NONE
   Jann_0103   95322 ..   95334 +  -3.3  -4.15044   TCCCGCATAGCTGCC                GTTCG ACG CGGGC                TTTCTTACCCAACCG  60 130
   Jann_0104   96162 ..   96181 +  -3.6  -4.09685   TGAAGTGGCCGGTGT            GGATGCGCT TAA AGT-CATCC            TTTTCCCCCGTCACC  58 460
   Jann_0108 NONE
   Jann_0109 NONE
   Jann_0110 NONE
   Jann_0111  101185 ..  101197 +  -2.6  -2.52464   GGACCGGTTGCAGGC                GTCC GTCGA GGGC                TGACTTAACCGGCCA  38 10
   Jann_0112  102005 ..  102019 +    -7  -2.80074   AAAGGATCCGCACAT               CCGCCG CTT CGGCGC               TGGTATTCTCGACCC  49 238
   Jann_0115  106678 ..  106702 +  -2.9  -3.61715   GCGATGCACCTGCAC         TATCGTGCCG CTGATC CGGCA-GATG          TTGTTGGCAAAGGTC  51 272
   Jann_0118  109389 ..  109406 + -10.5  -4.81249   ATTACACTACGAAAA             GCGTCCG TCAC CGGGCGC              TTTTTGCGTTTGCAG  95 91
   Jann_0121  112554 ..  112602 +    -8  -3.02144   CGAATATGACATTTT CGACTGCGCCGTGATGTGCGATG ACCG CGTGGCCCATCGCGGC-CTGACG TCTTGAAAGCCGTGC  57 12
   Jann_0122 NONE
   Jann_0123  114107 ..  114133 + -10.2  -4.27316   TGTCAGCAGGTTAAA        CGGCGC-GCTT CTCCAA AAGCTGCGCCG         TTTTCCGTTGCCCGA  85 82
   Jann_0124 NONE
   Jann_0125  116467 ..  116484 +  -2.6  -3.71378   TGGGGGGCGTTCAAC             GGTCCG GGATAG CTGACC              TTTCCCTGTCCAATC  52 392
   Jann_0127 NONE
   Jann_0128 NONE
   Jann_0129 NONE
   Jann_0130  119957 ..  119979 +  -3.3  -3.03701   ACCTGTGCCCGTAAC           CGCCCGC ATCGCCTGC GCGGGCA           TATGGTTTGATGGAA  43 27
   Jann_0131 NONE
   Jann_0132 NONE
   Jann_0133 NONE
   Jann_0134  124685 ..  124697 +  -4.7  -2.77167   GCCCGGCACAATCAT                CGCCC GCA GGCCG                TCCTTGACCTTCTTG  44 326
   Jann_0136  127730 ..  127760 +  -3.1  -3.39668   CTGCAAACATCCGTC      ACCCG-CCAGGCAG ATCA CCGGCTGGTCGGGA       TTGTGCAATTTGGCG  49 343
   Jann_0138  129735 ..  129749 +  -4.2  -4.14243   CTTGAAGCCCCCATT               GGCG ATATACG CGCC               TTTTCGCATCGGGTG  63 142
   Jann_0140 NONE
   Jann_0141  132297 ..  132314 +  -3.4  -3.61398   AGGACAGACAGCAAC             GGATCGC TCCAC GCG-TCC             TTGTTGGGCGCGGGG  51 84
   Jann_0144 NONE
   Jann_0145 NONE
   Jann_0146 NONE
   Jann_0147  139508 ..  139541 +  -3.7  -3.57263   TGAATGCCATAGAGG     TTCGGACCGGTGCGCG CAT TGCGT-CCGGCCAGAG     TTTCGCCGTCCGCAT  53 341
   Jann_0163 NONE
   Jann_0164  157968 ..  157987 + -12.2  -3.39327   TTGCCGACTCGACAG            GTGTCAGC CTAA GCTGACAC             TTATGAGTGTAACGA  76 55
   Jann_0165 NONE
   Jann_0166 NONE
   Jann_0167 NONE
   Jann_0168 NONE
   Jann_0169  162651 ..  162663 + -10.5  -2.74012   GCCCCGAGCCTCCAG                CGCCG TCG CGGCG                TCCTTCGCCTCCTCC  60 362
   Jann_0183  177262 ..  177279 +  -2.5  -2.64616   ATCATCGGCTTCATA             GGGTCGG TTTT CAGCCCC              TGGTATCGGTGGAGC  38 25
   Jann_0184 NONE
   Jann_0185 NONE
   Jann_0186 NONE
   Jann_0187 NONE
   Jann_0188  182387 ..  182407 +  -6.7  -4.06502   CGCCGGATCGGGATC            GGCCCGCCA CTA TCGCGGTCC            TTTCCTTTGCCGGTA  67 173
   Jann_0192 NONE
   Jann_0193  185782 ..  185797 +  -8.2  -4.13282   CAAAGCATCGACAAA              GGCTGC ATGA GCGGCC               TTTTCGACATCTGAT  76 75
   Jann_0198  190264 ..  190275 +  -4.4  -4.18018   TACCTGAGGAGTGTG                TCGT GCAG ACGA                 TTTTCGCTCAGGCAA  64 34
   Jann_0199 NONE
   Jann_0200 NONE
   Jann_0201 NONE
   Jann_0202 NONE
   Jann_0203  196019 ..  196040 +  -2.1  -4.05033   CCCACAGCATCCAAC           CACGCCTGC GGTT GCAGGTAGG            TTTCTGTCCCATAGC  57 303
   Jann_0207 NONE
   Jann_0208  200001 ..  200039 + -16.9   -4.1891   GAGCAAATTCAGTGC  CTCGCGCGCCGT-CATCTC ATC GGGATGTACGGCGCG-GAG  TTTCTCTTCGACCAA 100 60
   Jann_0210  205067 ..  205095 + -10.2  -3.50447   TTCGCCACAAAAAAA       CCGGCCCCCCGGG GTGA TCCGAGGG-CCGG        TTATATGGCGGTTCA  71 124
   Jann_0213 NONE
   Jann_0215  210825 ..  210844 +  -2.1  -3.09516   CCCGGGTCTGGAATT            GCAGCTGC CGTGA GC-GTTGC            TTGCGTCATCCCGGC  41 13
   Jann_0216  211626 ..  211649 +  -3.8  -3.44051   CGAGACATGGGCGCG          CCTTGAGCGCG CTC CGC-CTCAGTG          TTGTCGTCGTCAGCG  49 20
   Jann_0217 NONE
   Jann_0218  213831 ..  213866 +  -6.6  -2.73994   GATGTCTGCCCGAAG    CGCGGCCCAGTAAGCG GCCA CGATGTCAGGGCTGCG     TGATATTCCGGGCCT  49 13
   Jann_0219 NONE
   Jann_0220 NONE
   Jann_0221 NONE
   Jann_0222  219622 ..  219636 +   -10   -4.2704   GGCGATCTCGGAAAT               CGACTG GAT CAGTCG               TTTCTTGCTGCTGAC  85 406
   Jann_0229 NONE
   Jann_0230  225337 ..  225367 + -18.4  -2.83012   GATCCGCCGCGAAGG       AGAGCAGATGGCCA AAT TGGCCATCTGCTCG       TGTGGTGATCCACTT 100 71
   Jann_0231 NONE
   Jann_0232 NONE
   Jann_0233 NONE
   Jann_0234  229860 ..  229872 +  -3.3  -3.64103   AATACTCATCACCCT                GCGCA GGC TGGGC                TTTGAAATCTAGCTC  52 386
   Jann_0235 NONE
   Jann_0236  231967 ..  231990 +  -5.2  -3.47361   GCACCTGTGATCGAG          GCGCTGATAG GACG CTGATAGCGC           TATTTACTCGCTATC  53 8
   Jann_0239  234708 ..  234722 +  -2.1  -3.86916   CTCGGCGAGACTTGA               CCATG CCTCC TATGG               TTTCATCTCGTACTG  53 85
   Jann_0241 NONE
   Jann_0242  236356 ..  236383 +  -2.6  -4.20368   GGCGACAATCAAACC        GTGATCCAGC AGAGGGGA GCAGGAACAC         TTTCTATTGGGATCA  59 89
   Jann_0243  237232 ..  237242 +  -8.2  -3.21747   GGGACAGATCCGCAT                 CGCC CTC GGCG                 TTGATGGTCACGTCG  58 349
   Jann_0246  243813 ..  243830 +  -6.2  -3.59262   ACAAGGCGGCTGCGA             TGGCGC CGTCCC GCGCCG              TTTGCGCGTCTGCCG  57 169
   Jann_0248  246149 ..  246161 +  -6.2  -3.53563   GATCTGAACCCGCTT                GGCC CGACC GGCC                TTTGCAAGAACCTGT  58 57
   Jann_0249 NONE
   Jann_0250 NONE
   Jann_0251  252054 ..  252109 + -11.7  -2.65091   GCTTTCGCGCCCGGT TGGGCGTGGCGCGCGGG-GCGCGAGCC TGTC GGCCCGCACGTCCGCGCGCGGT-CCCG CTTATACGTTGCGAT  69 84
   Jann_0253  254998 ..  255019 +  -2.9  -3.60296   CTTGGCGATGGCTTT           GGCGCGGACT TGC AGGCT-CGCC           TTTGGGATCCAGATG  51 366
   Jann_0258  260378 ..  260412 +  -8.5  -2.57931   TCCACCGAACCCTTA     TCGGACAGGCGCA CCACCAATC TGCGCCGGTCCGC     CTTGTCGCGAATGAC  53 155
   Jann_0260 NONE
   Jann_0261  263896 ..  263925 + -13.7  -3.73402   GCGTCTAAGCTGCTC       TAACCCTCCGTGA GACA TTGCGGAGGGTTA        TTTCATGGACGATAT  88 64
   Jann_0262  265098 ..  265121 + -11.1  -2.91322   CCTTGGCGATTGAGC          GGCTCTAAC ACGCAG GTTAGAGCC           TAGTTTGAGACCTCT  68 18
   Jann_0265  275326 ..  275336 +  -4.6  -3.06261   TCGGTGCAGAACAGC                 CGTC AAT GGCG                 TATTCCGGGTTCGGC  47 469
   Jann_0267 NONE
   Jann_0268  277082 ..  277092 +  -2.4  -3.64822   CCAGGTCCGTTGCGC                 GCCC TGA GGGG                 TTTGCGTGGACGCGT  51 19
   Jann_0269  278353 ..  278376 +  -9.5  -3.64599   CCTTCCACGAAAAAA          GGCGCAACC CGTGAA GGTCGCGCC           TTTCCAATGTCGTGC  72 48
   Jann_0277  284619 ..  284631 +  -4.8  -4.08692   CGTCTTGTCGCGCAG                GGTC TTGCT GACC                TTTTGGCCACCCTTG  63 428
   Jann_0280  287117 ..  287148 + -10.1  -5.44721   AAAGAGCCCACTTCA      TCCCGGACCTTGC CTGCGT GCATCGTCCGGGA       TTTTTTTGACGTGGT 100 93
   Jann_0284  290455 ..  290475 +  -4.6  -3.64703   CGGGACTGATCAGTA           GC-GCGCCG AACA CCGCGCAGC            TTTGCCTGAGACCGC  56 32
   Jann_0285  291536 ..  291556 +  -2.5  -3.53343   CAAGCTGGGTATCCA            TCGCTAACG ATC CGTTAACCA            TTTGACGGCAAGCTT  47 85
   Jann_0286  292547 ..  292571 +  -8.5  -3.12351   GTCCCTCACCACGTC          CGCACGCCT CAGCGAC AGGCGCGCG          TTGACTGTGGAGGGG  58 221
   Jann_0290 NONE
   Jann_0291 NONE
   Jann_0292  300842 ..  300859 +  -8.3  -4.82667   TATCTCAAAAATAAA             GCGGACC GTCC GGCCCGC              TTTTTCCTGTCGTGA  87 319
   Jann_0295 NONE
   Jann_0296  304007 ..  304021 +  -9.2  -2.93853   TTTCCCCTTGCGTCA               CGCTGC ACT GCGGCG               CTTTACTTCCGGCCA  62 71
   Jann_0297  304485 ..  304503 +  -5.2  -2.72661   TGAAGGCTAGACCTG             TTTCACCG ATG CGGTGACG             TAATTCACGCTCATG  47 31
   Jann_0299  306427 ..  306441 +  -4.2  -4.18494   GGTTGGGGTCAATCC               TGGGCG GGG CGTTCA               TTTTCGGTCGGGGTG  62 152
   Jann_0303 NONE
   Jann_0304 NONE
   Jann_0305  313213 ..  313228 +  -2.4  -3.05384   ATGATTAACAAAACC              ACGCGG TTCG CCGTGA               TTCAGTCGACAGAGA  41 37
   Jann_0306 NONE
   Jann_0307  315045 ..  315066 + -10.1  -2.67477   TGAGCTTTGCGCAAG           CGGAGCATC AATG GATGCCCCG            TCGTATCCCTTGGTT  62 38
   Jann_0308 NONE
   Jann_0309 NONE
   Jann_0310  318389 ..  318405 + -10.1  -2.70275   TCGAACCTATAACCT              GCCCCTT AGG AGGGGGC              TGCTCTATCCAGTTG  62 53
   Jann_0311  319761 ..  319779 +  -2.3  -3.33315   AGGCAAGCAAATAGT             TACAGGC AATCG GCCAGTG             TTGTGGCCATATTGC  46 224
   Jann_0313 NONE
   Jann_0314 NONE
   Jann_0315  323222 ..  323235 +  -5.2  -3.72576   CGAAGGGCCAGGGAC               GCCG CAGATA CGGC                TTTGATCGCCCCCAA  58 299
   Jann_0318  326475 ..  326498 +  -7.4  -3.02461   CTGACCCCGGCCTTC          CTGGACGCACT ATG AGCGCG-CCAG          TGTTCCACACGCTTG  54 11
   Jann_0319 NONE
   Jann_0320 NONE
   Jann_0321 NONE
   Jann_0322 NONE
   Jann_0323 NONE
   Jann_0324  330451 ..  330465 +  -5.6  -2.64107   ATATGCGACAATTCC               GCCCCA TTC TGGGCC               TCGTGTGCGCGTTTG  46 120
   Jann_0325 NONE
   Jann_0326 NONE
   Jann_0327  333406 ..  333423 + -14.1  -5.47159   CACTGATGATGAAAG             CGCGCCC TTCA GGGCGCG              TTTTTTGTATTGGGC 100 53
   Jann_0331  338026 ..  338039 +  -5.3  -3.68853   GGAAAAATCGGATAA               GGTTT TATT AAACC                TTTAAGGGTTTTTCG  58 26
   Jann_0332  339190 ..  339208 +  -4.4  -2.81642   CCCGATGCGATGGCC             GTCTCGGC AGA GCCGGGGG             TGTAGTCGATCATCT  42 330
   Jann_0340  346554 ..  346580 +  -4.4  -3.61715   CTGCGGGGCGGACGA         TCTGGCGCTT ACAGGAA GAGCGCCACA         TTGTTGCGCAAGATG  53 57
   Jann_0342  347570 ..  347582 +  -5.5  -2.60075   AAGGAAGGTTAATGT                CATGG ACA CCGTG                CTTCCTTCCACAGCC  46 76
   Jann_0343 NONE
   Jann_0344 NONE
   Jann_0345  350776 ..  350812 + -13.8   -4.0896   GGGCTGAATCAGGCT   GT-GACGCGCGGGCC ACAGCATC GGCCTGCGCGTCTAC    TTTTCCCACGCCTTT  95 86
   Jann_0346  351508 ..  351535 + -15.6  -2.91997   CGTCATCAGATGAAC        CCGGCGCACC CCTGATCA GGTGCGCCGG         TCGTTCTCTATCGCC  84 49
   Jann_0349  353937 ..  353949 +  -4.7  -3.60627   ACCCCTCGCCCTTCC                CGTCG CGC CGCCG                TTTCAGCTAAGGTGG  53 40
   Jann_0350 NONE
   Jann_0351  355088 ..  355116 + -12.3  -3.05384   AGTCGGATTGGCGCG        GTGCGTCCGAGGC ATA GCCGGGGACGCGC        TTCGATCCAGCGCAG  68 430
   Jann_0354  358840 ..  358859 + -11.4  -2.52464   GTGCGTGATTATTCG            GCTCGACC AACG GGTCGGGC             TGGATTGCCGACCAC  65 60
   Jann_0356  361899 ..  361929 +  -6.8  -2.85668   GCCCGCCCAACATTT       GCGGAAATGTGTTA GTC TTGCGCAATTCCGC       TATAGTGTCGCGCTG  51 95
   Jann_0357  363737 ..  363747 +  -2.4  -3.24232   TTCAATCACGGCGTC                 GCCG ATA CGGA                 TCTGTTTGCCGCGCA  43 249
   Jann_0361  365587 ..  365644 +  -6.6  -3.06696   AAGCCGACATTAGCC GCGCGGCAGCGACGTCGCGGTAAGGG CTCCGA CCGGCACATCGCCGTCGCCGCCCCGC TCTATTGCCCGGCCG  52 28
   Jann_0362  366583 ..  366599 +  -3.5   -3.8211   TCTGTGCCATCGGGT              TACCGGC AAG GCCGGGC              TTGTTCTGGGTGAAC  54 504
   Jann_0368  371819 ..  371833 +  -2.1  -3.63627   GATCGGTGAAGCGGA               TTGCG GGCGG CGTAA               TTTCGGGTATCAAAA  51 32
   Jann_0369 NONE
   Jann_0370 NONE
   Jann_0371  375003 ..  375024 +  -4.4  -2.75992   CGATGCCTGGCCCAC           CAGCGC CCTGTTAAAC GCGCTG            TAATCTTCAATACCG  44 1
   Jann_0372  376011 ..  376024 +  -2.3  -4.07568   TGAAATCGGGTCGGG               GTGCT GGCA AGCTC                TTTTCAGCAGGAAGA  56 38
   Jann_0373  377873 ..  377887 +  -2.8  -2.87132   TGAGGTCAAGACCGT               TCCACT ATC ACTGGA               TGTCTCGCCCAACAC  42 52
   Jann_0377  383713 ..  383724 +  -2.2  -2.94976   CAGGCCCCGAGAAGA                CGTT GATC GACG                 ATTATTTAAGACGTT  40 74
   Jann_0378  384248 ..  384268 +  -8.9  -3.64703   CCAATGCCCGGGCGG            TGACGTCCG GCA CGGTCGTCG            TTTCGGTGAGAAGGA  69 145
   Jann_0379 NONE
   Jann_0380 NONE
   Jann_0381 NONE
   Jann_0382 NONE
   Jann_0383 NONE
   Jann_0384  389941 ..  389955 +  -2.8  -2.91264   TCAACCCGTCCAGCT               TGGC CAGTTGC GCCA               TCTGTCCCTCCACAC  42 288
   Jann_0386  391334 ..  391356 + -14.8  -4.27316   TTGAGACTCGTGAAG           CGGGGTGGCC AAG GGCTGCCCCG           TTTTGCGTTAAAGGC 100 52
   Jann_0390  394142 ..  394169 +   -17  -4.44667   GAGCAGTCAGGGCGG        GGCGGCGTGACC ATCT GGTTGCGCCGCC         TTTGTTGTTGGGCCA 100 108
   Jann_0391 NONE
   Jann_0392  396097 ..  396119 +   -17  -5.55769   CGCGGGCCAACTTTG           CCCGTCGGTC CAG GACCGGCGGG           TTTTTTCTTGTGAGC 100 119
   Jann_0393  397206 ..  397216 +  -8.2  -3.45023   GCAACAGGGGGTATG                 GCCG ATC CGGC                 TTGTAGTGATGATCG  63 390
   Jann_0396 NONE
   Jann_0397 NONE
   Jann_0398  401116 ..  401128 +  -6.9  -3.93695   GAAATTCCGGCGAGA                GGCGC ACG GCGTC                TTTCTCCGTCGTGAC  65 118
   Jann_0405 NONE
   Jann_0406  409660 ..  409678 + -12.4  -3.29144   TACAACTCCGGGGGT             TTGGGGGC AGC GCCCCCGA             TTATCGAACACATGA  75 68
   Jann_0407  410923 ..  410934 +  -5.8  -3.48276   AACGCGGGCCGGGCG                CGCA TCAT TGCG                 TTGTGTGCCAACAAC  55 65
   Jann_0413  417688 ..  417718 + -15.5  -4.26076   GGATTAGTTCGATTT       GGGAAGAGCGGGC CTTGT GCCCGCTCTTTTC       TTTTGGTGAACCTGC 100 48
   Jann_0414 NONE
   Jann_0417  421262 ..  421282 +   -14  -5.81412   CTCCCTGTTGTACTG            GCCCGGAC CTCGT GTCCGGGC            TTTTTTTTGGATGGG 100 89
   Jann_0418  422089 ..  422108 +  -7.8  -3.53012   ACCTAAGGCAAGCCG            CTTTGCCC CTTA GGGCAGGG             TTTACCCCGCCGCCC  62 35
   Jann_0420 NONE
   Jann_0421 NONE
   Jann_0422 NONE
   Jann_0423 NONE
   Jann_0424  427540 ..  427565 +  -3.9  -3.59979   CGATCCAGCACGTCG         CGCCGCGCGAAA TCT TCTC-CGCGCCG         TTTGGCATCGGCGAG  53 400
   Jann_0426  429951 ..  429968 +  -2.6  -3.49419   GCCTAACCGCCACAC             CTCCCT CAGAAC AGGGCG              CTTTTTCTGGACCCG  47 35
   Jann_0427 NONE
   Jann_0428  434183 ..  434198 +    -6  -3.90588   GACCGCTCCTCCGCT              GACGCG TCCT CGCGGC               TTTGCTTCGGCGATC  64 76
   Jann_0429  435181 ..  435191 +  -8.2  -3.73509   CGATATCGGTGCGGT                 CCGC GCG GCGG                 TTTCCCGTTTCCTGT  69 284
   Jann_0432  437047 ..  437088 +  -8.6  -2.50492   GGACGGCCAGAACCG GCG-GACACCTGCCCGCGC AGCTG GCACGGGGAGGCGTCATGC ATCTTGATCGTCGTG  57 147
   Jann_0433 NONE
   Jann_0434 NONE
   Jann_0435 NONE
   Jann_0436  441716 ..  441728 +  -5.5  -3.03124   CTGTACGAAGACCCG                CAGCG GAG CGTTG                TCTTGGACGGTGACA  49 62
   Jann_0437  442875 ..  442890 +  -8.2  -3.05384   TGCTGACAGGATACG              GCCCGT TCAA GCGGGC               TTAGGTGGAGGAACA  57 6
   Jann_0438  443277 ..  443290 +  -8.1  -3.85505   CGCCGGCTGACACTT               CGCAG GTGC CTGCG                TTGTCTTCTTCATGC  71 94
   Jann_0440 NONE
   Jann_0441 NONE
   Jann_0442 NONE
   Jann_0443  448384 ..  448413 +  -3.4  -3.15999   GTTTCTGGAGGTTCT       GCGCG-AGGCTGG ATAAA CCGCCCGACGCGC       TTACATCTATACACA  43 10
   Jann_0444  449269 ..  449282 +  -3.1  -3.65046   AAATTTTAGCCGGGC               GTTAG TGCG CTGAC                TTGTTGCCCTCAAAG  52 67
   Jann_0447 NONE
   Jann_0448 NONE
   Jann_0450 NONE
   Jann_0451  453591 ..  453615 + -16.4  -4.55826   CGAAGAGAATTGAAA          GCGCGTCCCG CCAAA CGGGGCGCGC          TTTTGCTGTTTTGGG 100 57
   Jann_0452 NONE
   Jann_0453 NONE
   Jann_0454 NONE
   Jann_0455  458139 ..  458159 +  -9.6  -5.46698   CATCTCGAAGAAAAA            CGCGCCGG GATGA CCGACGCG            TTTTTTCGTTTTCAG 100 53
   Jann_0457  459499 ..  459554 +  -3.9  -3.73224   GCTAACAACCGTCCG TTCAAG-ACGC-GACGGGGCCGAGGGTG TGA CACC-TCGGCCCCATCGGCGCGCTAGCC TTTGATCGCGAGTGA  54 36
   Jann_0459  461334 ..  461346 +  -6.2  -4.08767   ATGCCTGCGACAACA                GCCC AGATC GGGC                TTTTGCGCCAGTAAC  65 88
   Jann_0462  462955 ..  462970 +  -6.8  -3.54424   TGGCCGCAGCCGAGG              CCCGTT TGTG AGCGGG               TTTGACACGGTCGCA  60 15
   Jann_0463 NONE
   Jann_0464  465057 ..  465096 +  -8.5  -2.78816   GAGTTTGGTGACATG  CCCAACGC-CGCCATTCG GCCCG CGAATGTCGCGCGCAGGG  TGTCGTCGGCGATGA  54 385
   Jann_0466 NONE
   Jann_0467  466983 ..  467001 +  -2.4  -3.75665   CGCAGAACTGGAAGC             GGCTTA TGCCGAT TAGGCC             TTTCGTCCCCTATCC  51 10
   Jann_0468  467480 ..  467491 +    -3  -3.13403   TCCCGGAGGGGCAGC                TGAT GCGG ATCA                 TCTTCATGGGGACGC  43 23
   Jann_0469  468440 ..  468453 +  -4.5  -3.99386   CCCCGGGCAATCGGA               GGACC CCAT GGTTC                TGTTTTCCTTTTTCG  62 78
   Jann_0470 NONE
   Jann_0471 NONE
   Jann_0472 NONE
   Jann_0473 NONE
   Jann_0474  473010 ..  473022 +  -3.4  -4.26903   TTCGGGTGCTTGCCC                CGTT GCTCA AACG                TTTTGGTCAGGTCCG  64 445
   Jann_0479  476982 ..  477011 +  -6.3  -3.57615   CATTGTTTCCGGCTT       GCCGACCCA-GCGG ATC CTGCATCGGACGGC       TTTCGGCCATATTGC  59 232
   Jann_0482  481991 ..  482004 +  -3.1  -3.40403   CGTCGATCATGGGGC               CGAGGT CCC ACC-CG               TTCTCCTCAAACCAG  49 307
   Jann_0484  484006 ..  484027 +  -2.3  -4.66833   GCCTCTGAGGAGAGC           TTGATGCGTG TGA CACG-ACCAA           TTTTTGCCCTTGCCC  66 125
   Jann_0485 NONE
   Jann_0486  486788 ..  486804 + -10.8  -3.17714   CCCTTGCCGATGGTG              CGCGCC CAGAA GGCGCG              TTCATCACCGTTTGC  67 277
   Jann_0488  487845 ..  487869 +  -4.4  -2.87229   GATAATGAGCTTCCG         GTGTCGG--AGT GGA ACTGACCGACAC         GTTTGGTGATGCGGT  46 8
   Jann_0489 NONE
   Jann_0490  488856 ..  488869 +  -2.3  -4.07568   GGAAGAAATCGCACG               GCTCG ACAG CTAGC                TTTTCAGCGCCACCC  56 13
   Jann_0495  494576 ..  494626 +  -5.3  -3.06696   TGATCGCTTGCAGCA TCGCGACGGCCTCG-GGCGAGGC CCAATCC GCATCGCCTCGCAGCCG-CGCAA TCTCTTGCCCCGACG  47 223
   Jann_0497  496874 ..  496900 + -10.1  -4.59376   CTAACCTCAAACGGT        CCCGGC-ATCGC ACAG GCGTTAGCCGGG         TTTTCATTTGCTCCT  90 321
   Jann_0498  497446 ..  497459 +  -2.3  -2.62184   ACCTGGGGTGACACC               AGACG ATGA CGTCC                TCCTCTGAGCCCACA  38 64
   Jann_0499  498509 ..  498531 +  -6.8  -3.28712   GTTTGACTGAGGCCT           GTCACGCCCG GGG TGGGCGAGCC           TTGTAGACCGGCAAG  56 31
   Jann_0508  504849 ..  504867 + -12.4  -2.55351   GGCCGAGGTGGGCGA             GCCGATCC AGC GGGTCGGC             GTTGATGTGGGACGA  65 351
   Jann_0510  505770 ..  505780 +  -8.2  -3.38046   GTTCCCGTGGGGGAC                 GGCC AAT GGCC                 TCTTTGAGGTCCAGA  60 81
   Jann_0512  507051 ..  507067 +  -6.5  -3.57561   GTCAATACGCCCATC              GGCGC ATATGTA GCGCC              TTTAACCCCTTAAGG  58 76
   Jann_0513 NONE
   Jann_0514  509622 ..  509638 +  -2.1  -2.87132   CGTGATCTGGACCGG              AGGCCCT AAG AGGTCCA              TATCTACGCAAGAGC  40 17
   Jann_0515 NONE
   Jann_0516 NONE
   Jann_0517 NONE
   Jann_0518  511997 ..  512007 +  -2.4  -3.03038   CCAGGCGACCGGTGT                 GGTG CGC CTCC                 TGTGATTTCGATGTC  41 10
   Jann_0519  512598 ..  512609 +  -2.2  -2.66452   TGCGCTTGCTGACAT                G-GCG GGG CGCAC                CTTGATTCTCGGCAT  38 9
   Jann_0520  513129 ..  513140 +  -3.6  -3.95986   TTGCGCAGCGACGCC                CGGT TTGG GCCG                 TTTGCTTGACTTGGC  60 91
   Jann_0521 NONE
   Jann_0522  514955 ..  514967 +  -6.2   -3.2963   CAGCCAGGAGCAGCA                GGGC GGTCA GCCC                TTCTCCGGCGATGAT  52 296
   Jann_0524 NONE
   Jann_0525  516928 ..  516949 +  -2.9  -4.56597   GACGATGAACATTGG           CAGATCGCG AAAC TGCAGTCTG            TTTTTGGGCGCAAAG  69 236
   Jann_0527  518285 ..  518299 +    -7  -3.78067   GGCGCTGGCCAAACG               GTCCCG GGT CGGGCC               TTTGGGTTGCCTGTT  62 138
   Jann_0531  522446 ..  522464 +  -4.4  -3.02144   AATCTCTTGCCAATG             GGACGGGG CAT CCTCGATC             TCTTGGAGCGGATAA  47 69
   Jann_0536 NONE
   Jann_0537 NONE
   Jann_0538 NONE
   Jann_0539 NONE
   Jann_0540 NONE
   Jann_0541 NONE
   Jann_0542  532219 ..  532232 +  -8.1  -2.61548   CAGTAGAACGCCCAT               TGCCC ATCC GGGCA                TGCGTTGTGCTGCGG  53 35
   Jann_0544  534242 ..  534267 + -18.3   -2.6072   GATCCCATGAAAAAA         GCCCCGCCGGA TTGC TCCGGTGGGGC          TGGATTGATTGGCTG  95 75
   Jann_0548  537840 ..  537855 +  -8.2   -3.5774   TTCCCGTCGCCACAC              GCGGTG CGTC CGCCGC               TTTCAGCGGTTCGCT  62 108
   Jann_0553  542772 ..  542784 +  -3.3  -3.53012   CACTTCGTCTCACCT                GGCAT GCA ACGCC                TTTACCCCAGACCGC  49 92
   Jann_0554 NONE
   Jann_0555  544911 ..  544932 + -14.4   -4.4078   GAAGATCACCGGAAA           GGCCGCCC CCACCC GGGCGGCC            TTTTGCTTGCCCGGC 100 121
   Jann_0556  545959 ..  545973 +    -7  -2.78816   AAAAGACCGCTCCCT               GCGCCG GAG CGGCCC               TGTCATGGCGACTGG  51 81
   Jann_0559  547414 ..  547431 +  -6.2  -2.70932   CCTGGTGAAACATTC             GGCTCG CATGAA CGGGCC              TGCTTAGGAAACGGA  49 166
   Jann_0560  548402 ..  548439 +    -7  -3.90744   CAGCCCCACCAATGG   GTCGTCTTTGACGCGT CGATCC AGGCGTTGAAGACGTC    TTCTTTGGCCGAGGC  65 439
   Jann_0563 NONE
   Jann_0564 NONE
   Jann_0565  550697 ..  550720 +   -11  -4.82128   GACCGCCTTGCAACA          GAGCGTGCGA TTCG TCGGACGCTC           TTTTGTGTTTCGTCC  95 93
   Jann_0566 NONE
   Jann_0567  551952 ..  551971 + -11.4  -3.01791   CCGGGGTCCAGCCGT            CGCCGTCT AATA GGACGGCG             TCTTGGAAAGGGCCT  68 95
   Jann_0568  556361 ..  556375 +  -7.8  -2.88544   GCGGGCTGCACCATA               GTTGGC GGT GCCGAC               TATGTGGACATGCGC  56 88
   Jann_0569  560835 ..  560860 + -18.3  -5.63504   CAGACAAATTAGGAC         GCGCCCCGTTG GAGA CAGCGGGGCGC          TTTTTTTGTGGCATT 100 49
   Jann_0570 NONE
   Jann_0571 NONE
   Jann_0572 NONE
   Jann_0573 NONE
   Jann_0574  564350 ..  564372 +  -6.2  -2.63631   TCTGAGTGGCCACGA           TCCGGGCAAT TTG ATCGCCCTGA           TCCTCTGGAAATTCG  48 132
   Jann_0575 NONE
   Jann_0576  565391 ..  565425 +  -9.1  -3.67417   GCCGGTGCCAACACG     CGATCAGGCGGCCCC GTCCG GGGGCCGCTTCCCCG     TTTAAACTTCAGTCT  69 60
   Jann_0577  567602 ..  567630 +  -5.1  -3.04398   TCCGCCCGCCCCAAC        CGTTGGGTCGCCG ACA CGGTGCCCAAACA        CTTTTAAGGAGGCCA  47 55
   Jann_0578  568914 ..  568933 + -12.1   -4.1021   GAAGAAATTAGAAAA            GGCCGCC CCAAAA GGCGGCC             TTTGTGCTTGTCCGC  90 116
   Jann_0580  570766 ..  570786 + -11.8  -4.28774   CGCGGCAGTCTGACG            GGGTGCGC CGTGT GCGCGCCC            TTTTCCGTTGGATCC  91 190
   Jann_0582 NONE
   Jann_0583 NONE
   Jann_0584 NONE
   Jann_0585  573040 ..  573061 + -15.1  -5.27923   ATTGAACAAAATCGA           GCCCCGCCG TTTC TGGCGGGGC            TTTTTTGTGCGATTG 100 70
   Jann_0586  573572 ..  573582 +    -4  -2.82327   CGCCCTATGATGTGG                 TTCA CGT TGAA                 GTTTGAATGTCAGAA  43 9
   Jann_0587  574391 ..  574418 + -15.6  -4.84363   AACGCAGCGCACAGA        CATGGCCCCGGA TTCG TCCGGGGCTGTG         TTTTTGGTCGTTTGG 100 72
   Jann_0588 NONE
   Jann_0589 NONE
   Jann_0590 NONE
   Jann_0591 NONE
   Jann_0592  577226 ..  577265 + -20.8  -2.87132   CATTGTCTGGCGAGT  TGTGAGAGCCCCTGCCGA GAGA TCGGCGGGGGCTTTCGCG   TGTGTGCCCGGAACC 100 58
   Jann_0593  577947 ..  577959 +  -6.2  -3.73224   ATGTTCGTGGTGCGG                GGGC GCCGG GCCC                TTTGATCGGGGGTCG  61 8
   Jann_0596  579928 ..  579945 +  -2.6   -2.5474   AGTGACAGGGTCCTT             GCCCAG ATGCAC CTGCGC              GTGTTCTGACTGACG  38 36
   Jann_0597 NONE
   Jann_0598  581226 ..  581243 +  -5.5  -2.62184   TGCCGCAAAGGGGTT             GCCTGTC ACGC GAGAGGC              TCCTATAGAGCGCAC  46 53
   Jann_0599 NONE
   Jann_0600  581765 ..  581776 +  -2.2  -2.64912   GTCTCCAAATCCAAA                CGCT GGGA AGTG                 ATTGTCGGTTAAGGC  38 2
   Jann_0601 NONE
   Jann_0602  582520 ..  582538 +  -4.5  -2.73875   GGTGCGCGTCGCCAA             GACCACG GGGGA CGTGATC             TGATGTTGGACACAG  44 4
   Jann_0603 NONE
   Jann_0604 NONE
   Jann_0605 NONE
   Jann_0606 NONE
   Jann_0607 NONE
   Jann_0608 NONE
   Jann_0609  585679 ..  585704 + -14.7   -5.0925   TATTCAATGCTGAAA         GGCCCTGGTCC CGGT GGATCGGGGCC          TTTTTGATTTTGACG 100 55
   Jann_0610  586287 ..  586299 +  -7.7  -2.68823   ACGCCGTCTGTCCGA                CTGTG CCC CACAG                GTTGTATGACAGCCG  53 76
   Jann_0611  587087 ..  587119 + -14.2  -3.76775   CCAAGGTTTTCTCGC     GCCGCTCGGGCCTCCT CCA AGG-GGTCCG-GCGGC     TTTGCGTCTATTAGG  95 106
   Jann_0612 NONE
   Jann_0613 NONE
   Jann_0614  589844 ..  589875 +   -13  -3.28712   CCCGATAGATGACCT      CGCAAGCCCGGCGCG AAA TGC-CCGGGCTTACG      TTGTGAAAAAAGGGC  79 133
   Jann_0615 NONE
   Jann_0616  590716 ..  590757 +  -8.7  -4.11216   CTAAGCTGATTTCTC T-ACTTCTCCCCGCGTCATT CCA GGTGGCGCGGGGCGACGTCA TTTTGAACCTCGAGC  78 37
   Jann_0617  591901 ..  591918 +  -8.3  -3.53012   GGAAAATATGGTTTC             GCCGCGC TGAA GCGCAGC              TTTACCCAAGGAGAG  62 95
   Jann_0618  592453 ..  592474 + -15.9  -5.33026   CCTCAAAAATCAAAA           GGCCTTCGC CGTA GCGAAGGCC            TTTTTCTTTACATTA 100 57
   Jann_0619  593392 ..  593414 +  -4.1  -3.02973   GAAGGGCCGCAGCGC          CCGCAT-GAG AGAC CTCGAAGCGG           TGTGTCAATTTTTAA  45 44
   Jann_0620  594051 ..  594086 +  -6.8  -2.97925   CACTGACGCGCGGGC    GATGGTGGGGTGCTCA AGCT TGAGCACCCTGCTAAA     TATATGATATCAAAT  53 35
   Jann_0621  595843 ..  595863 +  -3.9  -3.82528   ATTTTGACACTCTGA            CCGCACG CGACATA CGTGCAG            TTCCTTTTTGAAGTT  58 354
   Jann_0623 NONE
   Jann_0624 NONE
   Jann_0625 NONE
   Jann_0626  599226 ..  599240 +  -2.1  -2.77013   TGTACGGCCTTACGC              TGACGC AGGT GCG-CA               ATTCTTCCGCAAATG  39 46
   Jann_0627  600473 ..  600496 + -19.6  -3.77087   AATCCTGACATTGGG          GGGCGCGACC GAAA GGTCGCGCCC           TTTCCATATTAGGTG 100 40
   Jann_0628 NONE
   Jann_0629 NONE
   Jann_0630  604058 ..  604092 + -20.1  -2.73441   CGCGCGCAACCCTGC    CCAGACGCCCCG-GCC GGAC GGTTCGGGGCGTCTGG     CTTTGGGCGATCCTG 100 49
   Jann_0639  613449 ..  613469 +  -2.4  -4.15222   GCGCTTGGCGCGATT            GCGGGCCA CTGCA TTGCCCAC            TTTCTTGGAGCAGGT  59 424
   Jann_0644 NONE
   Jann_0645 NONE
   Jann_0646  618329 ..  618349 +  -2.5  -3.21912   CCCCAGTCCGCCATT            TCAACTCTC TCC GTGACTTGA            TTGATGGCTTCGCGC  44 151
   Jann_0647 NONE
   Jann_0648 NONE
   Jann_0649  620948 ..  620967 +  -7.8  -2.70932   GCTGGATCGAGACAC            CTTTGGCG GCTC CGCCGAGG             TCATTGGCGCGCGCA  54 150
   Jann_0650  622705 ..  622752 +  -8.2  -2.78463   GGGCCACGTCCACGT CCTGCGCAGTGCCGTCCACGAT GATC GTCGCGGTCGTCGATGCGGAGG TGTCGTCGGGCGCGT  54 343
   Jann_0658 NONE
   Jann_0659  631177 ..  631195 +  -2.2  -3.73224   AGGGCCAGAACCTTG             GCGCGGCG GTC CTTCTCGC             TTTGGTGGCGGGTGA  52 215
   Jann_0661  632728 ..  632756 + -25.3  -4.84359   TGCCTGAGACGATAG        GGGCCGCGGCGGG ACA CCTGCCGCGGCCC        TTTTTCTAACCATGG 100 42
   Jann_0662 NONE
   Jann_0663 NONE
   Jann_0664 NONE
   Jann_0665 NONE
   Jann_0666 NONE
   Jann_0667 NONE
   Jann_0668 NONE
   Jann_0669 NONE
   Jann_0670  642268 ..  642279 +  -4.4  -2.71364   AGTCGTCAAATTTGT                GCAT TATA ATGC                 TAATTAGCAACCTAA  44 7
   Jann_0671  644078 ..  644103 +  -3.9  -3.28712   GGGCTCCGCCGGACG         GTCCCCGCACAA TTG TAGGGCGGG-AC         TTGTCCCGCCGCCCG  47 78
   Jann_0672  645581 ..  645623 + -10.5  -3.01791   AAACTGCACATGGCA TGAGTGGTCGGCGCAGGCGGC GGG GCGGCC--CGCCGTCCACACA TATTCGAAAGGACCT  64 23
   Jann_0673 NONE
   Jann_0674 NONE
   Jann_0675 NONE
   Jann_0676  649775 ..  649831 +  -3.8   -3.5394   GGATGTAGGTACCCT TCGG-AATCGTCGGGCCGGAGGGGAGG GCGATG TCTTCCC-CCG-CCAAACGGTTGCCGA TTTGCAGCGGGCTTT  53 309
   Jann_0678  651993 ..  652012 +   -10  -3.19513   GAACCACAGGCCAAG            CGG-GCGCA GAA TGCGCTCCG            TTGGGTTGCCCTTGT  64 243
   Jann_0683 NONE
   Jann_0684 NONE
   Jann_0685  658995 ..  659012 +  -4.1  -2.67171   CAGGCTGGGGCAATA             GATATGG CAAA CCAGATC              CTCTTTGATCCGCTG  42 25
   Jann_0686  661450 ..  661478 +  -8.2  -2.62263   CAGGGTCACATTGAA       CCGCCAACCGGACG CGC TGTC-GG-TGGCGG       TGATCTCCACAACCT  53 411
   Jann_0690  664257 ..  664273 + -10.8  -3.15257   GGACCCCCCTGAACG              GGGGGC TGTCC GCCCCC              TATGTGTCTTTCCCG  66 73
   Jann_0691 NONE
   Jann_0692 NONE
   Jann_0693  667318 ..  667330 +  -5.5  -3.24755   GGGACGAGAGGTTTA                CCATG AAG CGTGG                GTTTGTTTGGGGCGT  51 114
   Jann_0694  668202 ..  668219 +  -8.4  -4.27316   ACGGCCCAAAAACGG             CGGGGT CTTGAA ACCCCG              TTTTGCCTTCCCACA  81 53
   Jann_0695  668826 ..  668847 + -13.7  -4.77438   GCAGCACTTACGAAG           GGGCGATCC ATCC GGGTCGCCC            TTTTTCGTGGTGCAT 100 49
   Jann_0697  671441 ..  671456 +    -6  -3.92542   CCTGCGCATGAATGG              CGGGCC CGTC GCCCCG               TTGTTTCCGCATACG  64 178
   Jann_0698 NONE
   Jann_0699  672645 ..  672676 +  -8.6  -3.99805   CTGCTTAGATCTATG      TGCAATGGGCGGCC CGCG GGTCGCCCGTCGTG       TTTGGGTTTTTCCGC  75 51
   Jann_0700  674334 ..  674346 +  -3.3  -3.66018   GCGATACGGGACAGT                CGGTC TTC GAACG                TTGTTGAACTCATGG  51 480
   Jann_0702  675125 ..  675164 +    -7  -3.12351   TGAAGGCGCTTTGAC  GCGTCA-GGCGGCGCGCGA CCC TTGTGCGCCGCCATTCCCC  TTCGGTATGGGGGCG  54 27
   Jann_0703  675643 ..  675657 +  -5.6  -3.07962   ATACTTGCCAGACTG               GGGGTC CCT GACCCA               TATTAGGGTCTACGG  49 5
   Jann_0704  676632 ..  676642 +  -4.6  -2.90615   AAGGATCTCACGCGT                 TGGC AGG GCCG                 TGGTTTGGCCGCCCT  46 40
   Jann_0705  678145 ..  678174 +  -6.3  -3.96216   TATGCGACACCCGAC       TCCTCCACAACGG CTTC CTGACGTGGGGGA        TTATTTGAATGGAGC  66 60
   Jann_0706  679416 ..  679428 +  -3.3   -4.2558   TACAGTGATAAACTC                CGGCT CTG ACCCG                TTTTGATCCGCCATG  64 64
   Jann_0707  680254 ..  680269 +  -6.1  -4.07568   ATGACGTTTCAAAAG              CGCTC ACTTTA GAGCG               TTTTGGGGGCCAGCC  66 14
   Jann_0708 NONE
   Jann_0709  682749 ..  682797 +    -4  -3.70902   ATGGGTGGCGCAGGC GCGGG-CGTC-TGAG-G-TGGGCG ACTGA CGCGTATCGCTCACGACGACCCGC TTTGGCTGTCCCGCA  54 95
   Jann_0712 NONE
   Jann_0713 NONE
   Jann_0714 NONE
   Jann_0715 NONE
   Jann_0716  687021 ..  687033 +  -4.7  -3.86194   GCGTGACCGGCGGTG                AGGCG CTT CGCCC                TTTGTCCGGCGCGTT  59 49
   Jann_0717 NONE
   Jann_0718  688650 ..  688668 +  -2.3  -3.39844   CTTTCCTTCTTCGAC             GGCTGGT CGTTC ACCGGCA             TATTTCGGATATCGG  46 294
   Jann_0719  689399 ..  689435 +  -8.7  -3.40403   GGATACACTCGCAAA   GATGAGC-AGGGCCGG TTTACC CCGGCCCTCGGTCAAC    TTCTGGTCAACCAAA  64 92
   Jann_0721  692663 ..  692686 +   -16  -5.26316   GATAGAATTTAGGAA          GGCCCCACTG GCAA CGGTGGGGCC           TTTTTTATGGGGTGG 100 50
   Jann_0723 NONE
   Jann_0724  694576 ..  694603 +    -7  -4.62069   GCGTGCACCAGCATA        TGG-GGCGAGC ACCAGCG GCTCGCCTCCG        TTTTTCAGATGACAC  79 58
   Jann_0729  700219 ..  700230 +  -3.6  -4.45544   ATGCGACCATATTCC                CGGG CAAT CTCG                 TTTTCATTGGTGACG  67 489
   Jann_0731  701782 ..  701794 +  -3.3  -3.18582   AGAAGTTGGACCGGG                TCAGG AAC CCCGA                TTGCTCGGTCACCTG  44 102
   Jann_0733  703920 ..  703950 + -13.2  -4.52589   CGTTTGACCGATCAA       GACCCGCCATGCGT TCA GCGTGCGGCGGGTC       TTTTGTCTCGGGCGC 100 52
   Jann_0734  705327 ..  705351 +  -3.4  -4.11295   GAATGTCGCACCCTG          TCGCATTGCC TTCGC GGCGCTGCGC          TTTATATCAATTTCA  60 97
   Jann_0735 NONE
   Jann_0736  707394 ..  707404 +  -2.4  -2.85069   AGCCCTGCAACCGGC                 GGAG TAA CCCC                 TGATGTTTCCCGATT  39 19
   Jann_0737  708770 ..  708783 +  -5.2  -3.87597   GCTCTTCCAGGGCGC               GGCC CATCTT GGCC                TTGTTGTGCATTTGT  60 375
   Jann_0739 NONE
   Jann_0740  711743 ..  711764 + -12.9  -3.36273   AGTTACCACGAAAAA           CGCCGCCCC GGAT GGAGCGGCG            TTGATCTTGCAGCGC  79 39
   Jann_0746 NONE
   Jann_0747  716080 ..  716122 +  -6.1  -3.53012   GCGTGGACGAGGTCG CCGGGGGCCTCGCGCGCCTGC GGC GCGCTCG-GCG-GGCGTCCGG TTTGCCAACGCGGCG  58 73
   Jann_0761  725063 ..  725095 +  -6.8  -3.28791   GGTTGAGAGGGTGCG      CCTTGGGGGGCCAG CCCCC CAGACCCCCCGAAG      TTGTAAAGCCCAGAT  56 53
   Jann_0762 NONE
   Jann_0763  726652 ..  726665 +  -4.5   -3.4252   TCGTGCCGATGGGCG               CG-GGC AGG GCCACG               TTCTGCTGCATCCGG  51 108
   Jann_0766 NONE
   Jann_0767 NONE
   Jann_0768  729599 ..  729610 +  -2.2  -2.70932   ACACGATCCTTACGT                TCGG CGCG CTGA                 TCCTTCGCGACAGCG  39 54
   Jann_0769 NONE
   Jann_0770  730852 ..  730881 + -12.8  -4.39166   CACACGACACGCCAA       GACCCCCGATGC CTGACA GCGCCGGGGGTC        TTTTCGTCTCTGGCG  93 52
   Jann_0771  731921 ..  731941 +  -4.6  -3.53012   GGCGACAATGGCGAT            GGTGGTGT TCTGC GCGCCGCC            TTTGACCGGGGGCAG  53 356
   Jann_0780  741043 ..  741065 +  -6.9  -3.75169   GCCGTCACGTAGACG           CTGCCCGGG CCTTC CTCGGACAG           TTTGATCGCGTCGTC  62 316
   Jann_0784 NONE
   Jann_0785  747058 ..  747108 +  -4.5  -3.72576   GAGCGTCGCAGACGC GAGGAGGGGCGCGTCGTCGGGCGC CAGC GCGC-CGATGATGCCCACAGGCTC TTTCATCGCCAGCGC  56 507
   Jann_0790  752193 ..  752215 +  -8.4  -3.28712   CACGCCCACGCAGCT           TGCGCGACGT GAC ATGTCCCGCA           TTGTAGGGGGCAGGG  60 419
   Jann_0796  757779 ..  757800 + -15.1  -4.66609   TGTGCAGGAGTGGAG           GGCCGTCCC ATTG GGGGCGGCC            TTTTTGCGTGCGGTG 100 49
   Jann_0797  760276 ..  760290 +  -4.2  -3.83188   ATGTCTAAAAGTTTG               CTTGCC ATT GGTAGG               TCTTTTCTGCATGTG  57 71
   Jann_0798 NONE
   Jann_0799  761342 ..  761355 +  -5.9  -4.25104   ACATGGTGGAGATCG               CGCTG GAAG CGGCG                TTTTCGTGAGGCCGC  66 3
   Jann_0800  762415 ..  762445 + -11.9  -3.44146   CCCGCAGGCCCGGTG       GCGCGTTAACCTT AATGG GAGGCTAACGCGC       TTGCTTGTCAGAGGA  76 108
   Jann_0803  765804 ..  765818 +  -3.4  -3.54307   CGACGAGATCGCCTT               GGCTGG GTT CAGGCC               TTTGGGGCAGGTCTT  51 236
   Jann_0817 NONE
   Jann_0818  776528 ..  776553 + -14.7  -5.24129   TTTGAGAGTGTGAAG         GGGGTCGGGTG TTCG CATCCGGCCCC          TTTTTTGTGCGCGGC 100 47
   Jann_0819 NONE
   Jann_0820  778071 ..  778119 +  -6.2  -4.12188   CTGCGTCATCTGCAA ACGGACATTTGTGATCAC ACAAATTTTCCCC GTGATCACAAATGTCGGA TTTTGCGGCTAATCC  69 94
   Jann_0821 NONE
   Jann_0822 NONE
   Jann_0823 NONE
   Jann_0824 NONE
   Jann_0825 NONE
   Jann_0826 NONE
   Jann_0827 NONE
   Jann_0828 NONE
   Jann_0829 NONE
   Jann_0830  785092 ..  785105 +  -2.3  -3.55761   CAAGTGCAATATCCC               CCCTC AACC GAGGA                TTTAAGCCATGAATG  47 59
   Jann_0831 NONE
   Jann_0832 NONE
   Jann_0833  790223 ..  790237 +  -4.2  -3.53012   TCCCAGTGATCGCAT               GGCTGT GGC ACGGTC               TTTGCAGGACAAGGA  51 86
   Jann_0834 NONE
   Jann_0835 NONE
   Jann_0836  792359 ..  792370 +  -2.2  -2.88822   GTGATCGCGGCAAAG                CAGT GCAG GCTG                 TGGTTGTCTGCCCGG  40 51
   Jann_0837  794113 ..  794130 +  -4.1  -3.98826   CCACCGCATCCCGCT             TCGCG ATGACCTG CGCGA              TTTGTGCGTTGATCG  61 315
   Jann_0840  795944 ..  795964 +  -2.4  -4.68593   GTCAGCGGTTCGATC            CCGCTAGG CTTCA CCAAGCGC            TTTTTGCATAGTGAA  66 280
   Jann_0843 NONE
   Jann_0844  800653 ..  800671 +  -2.2  -3.28924   CGTGAGCCGTGCCGC             CCAACGGG TTG TCCGCGGG             TTCTGGCGCACCATG  44 65
   Jann_0845  801034 ..  801063 +  -4.8  -4.56597   GCCATAGAGGCTGAT       GTGGCACGGGGG CCGCCC CCCTCACGCCGC        TTTTTCGGGGAAAAA  72 34
   Jann_0851 NONE
   Jann_0852  808532 ..  808558 +  -6.5  -3.55444   CCCAGTGGCGGATAT        GGGGGAGCGCGC CCGA GAGC-TTCCCCC         TTTACGCCATGCCAA  58 65
   Jann_0853 NONE
   Jann_0854  810573 ..  810587 +  -9.2  -3.29043   TTATCATCATCGGCG               GCGCGG TGA TCGCGC               TTCTGGGGGCCAGTT  66 56
   Jann_0855  812791 ..  812817 +  -8.6  -4.34402   CAAGGCCGGGACTGA         GGTGGAGCTGTG GCG CATCGCTCCCCC         TTTTCATCTGGGCAA  81 272
   Jann_0869 NONE
   Jann_0870 NONE
   Jann_0871  827837 ..  827848 +  -2.2  -3.09878   AATATGCGCTGATGG                CCTT GAAA GAGG                 TATTGAGTAGATGAG  41 0
   Jann_0872  829161 ..  829179 +  -3.8   -3.6502   CCGGCCCTGTCACTG             GCCCTTAT CCG ATAGGAGC             TTTCCATGCCCGATC  54 11
   Jann_0873 NONE
   Jann_0874 NONE
   Jann_0875 NONE
   Jann_0876  833190 ..  833202 +  -3.3  -4.26003   GCAGTGTAGTGACGT                CGACC CGA GGTGG                TTTCTTGGGTCTTCT  64 81
   Jann_0880  836224 ..  836235 +  -2.2  -3.05596   GCCGGCATGGAGGGG                GGTT GCAT GACC                 TTGGATGCGGCGATC  41 16
   Jann_0881 NONE
   Jann_0882  838638 ..  838651 +  -3.7  -3.72576   CACTGTTCCGTCGGC               GGCTC CCCT GCGCC                TTTCCTGACGGGCCG  54 99
   Jann_0883 NONE
   Jann_0884 NONE
   Jann_0885  841614 ..  841633 +  -2.1  -2.60032   ACCTGATCCGGTCCA            TCGTCGGG CCCAT CCTG-CGA            GGTTTTTGACGGAAG  38 35
   Jann_0886  841929 ..  841951 +  -2.6  -4.10657   TGGATGGACGCCCTG           TGTGGCTG TAAAACT CTGCCACG           TTTTGGCGGATGTCG  59 97
   Jann_0888 NONE
   Jann_0889  844353 ..  844367 +  -4.2  -3.07816   GCGATGCGCGCCAGT               GTATCG CCC CGATCC               TTCCATGCCTGAAAG  45 78
   Jann_0890  845751 ..  845761 +  -2.4  -4.15854   GTCGTTGACCAACGC                 GGGC GTG GCAC                 TTTTAGCGTCCATTT  59 216
   Jann_0891  846238 ..  846261 +  -8.8  -3.27298   ATTGGTCCTGCTAAA          TACGCAGGCG GCTT CGTCTGCGAA           TTACTAGTTCGAACC  63 123
   Jann_0893  847921 ..  847931 +  -4.6  -3.35679   GCAAAGTCCCGCATC                 GCGG CCA CTGC                 TTGTGACTGCGAAAC  51 48
   Jann_0895  849932 ..  849946 +  -3.4  -3.83026   CCGTGGCTATGGCCG               CCCGCG CAT CGTGGC               TTTCATCTCGGCCAG  55 151
   Jann_0899 NONE
   Jann_0900  856926 ..  856958 +  -3.1  -3.12351   CGCCTGATCCCCATT      GCGCCGGACCCGGCG TCA CGCCAAGTAAGGGGC      TTGAGTATGACCGAA  43 34
   Jann_0901  858194 ..  858235 +    -8  -2.62184   AAAAGCGAGCCGCCT GCAC-GTCGCGCGCCTGCGCG ACA CGCGC-GGCGATC-ACGGTGC TGGTCTCGCCGGAGG  51 291
   Jann_0906  862547 ..  862574 +  -9.1   -4.3467   TCGTGACACGCTGGA        CGCCCTC-GCCC CGATC GGTCTGAGGGCG        TTTTGCTGTGACCCT  81 158
   Jann_0907  863926 ..  863941 +  -2.4  -2.78384   GATGAAAGGAGCAGT              CGCGCG TGAT CGTCCG               TGTGATGCGAGAGGC  39 69
   Jann_0908  864367 ..  864386 +  -2.8  -3.79177   CGGGTGGGTTTGGGT            CCA-CAGGG ACG CGCTGATGG            TGTTTGTGTTCTTTC  55 9
   Jann_0909 NONE
   Jann_0910  866354 ..  866364 +  -3.2  -2.74144   GGGCTCTCGGCGCGC                 CGTC CCT GATG                 CTTTCCCGCTCCCCC  41 60
   Jann_0911  867162 ..  867206 +  -6.4  -3.34398   TGAGCGGCGGTAACT TCGCTGAAGCGAAGCGAGAGGC GCT GCCTCTCGCG-CTCTCCGG-GA TATTTGCCGAACGGG  56 28
   Jann_0912  869276 ..  869291 +  -4.6  -3.05463   GCACTTCTGAAAGGG              CGCGGT TTGG ACCGGG               TTGCCTGACCAAAAT  47 2
   Jann_0913  869732 ..  869743 +  -5.8  -3.14344   GACCGGAGAGAAACC                CGGA AGTC TCCG                 TTAATCGAAGACCTC  49 10
   Jann_0915  871455 ..  871485 +  -6.6  -3.01712   CGGCCTGAGCCTCCG       CTGCGCGCGCCCGC TGT GTCGGAGCGCCCGG       TGTTGCAGGGGGAGC  51 46
   Jann_0916 NONE
   Jann_0917  873978 ..  873991 +  -3.8  -3.98256   GGGTTTTGGGGGGCA               CCTG CGTCAC CAGG                TCTTTTTCATAGACG  61 177
   Jann_0919  877106 ..  877125 +  -9.2  -4.49756   CGACAAACGCGGCCA            TCCGGGTG AACG CGCCCGGG             TTTTGATGTTTGAGG  85 0
   Jann_0921  878482 ..  878513 + -10.8  -3.28712   ACACTATTGAGCGAA      GGGCAGCCATGGCG GTAT CGCTGTCGTTGCCC       TTCTCCGCAAAGACC  68 66
   Jann_0927  884034 ..  884057 +   -16  -4.87291   AATCGCCATAAGAAA          GGCCCGCTGG ATGA TCAGCGGGCC           TTTTTCGTTGCCGTG 100 49
   Jann_0940  899572 ..  899589 +  -3.4  -3.53224   CGCCGACATCCAATG             CAGG-GG CTATT CCGCCTG             TTTGCGCCCGAGATC  49 267
   Jann_0941  900366 ..  900384 + -13.1  -5.63517   TTCCAGTATGCAGAA             GGGCCGC ATTGC GCGGCCC             TTTTTTGTTTCGAAA 100 52
   Jann_0943  902272 ..  902286 +  -8.5  -3.06671   GCTTTTGGTCTGCCA               GCGGG ACGGA CCCGC               TGTTGCCCTCAATCT  57 59
   Jann_0945 NONE
   Jann_0946 NONE
   Jann_0947 NONE
   Jann_0948  907111 ..  907136 + -14.7  -3.57406   TTGTAATGAGTATCG         GGCCGGGCATC GTAA GGTGTCCGGCC          TCTTTGTCCTCAAAG  88 122
   Jann_0951  911002 ..  911015 +  -2.4  -4.08939   GTGTGCCGGGCACCG               CGAT AATCGG ATCG                TTTCTCTGCGTGTTG  56 296
   Jann_0952  912033 ..  912045 +  -4.7  -2.57132   TTGTCGGCACCCTGT                CGCTG ATG CTGCG                CTTCTGAGGCCGGGA  43 6
   Jann_0953  913320 ..  913339 +  -8.5  -5.54885   TAGAGACCCGCGAGA            TCCCGGC CGCGAT GCCGGGG             TTTTTTGTTGGTGTT 100 60
   Jann_0954  914214 ..  914234 + -11.8  -4.37711   ACATCCAAAGACAAA            GGCCGCCC CATCC GGGCGGTC            TTTTGCGTTTCCTGA  93 80
   Jann_0955  914943 ..  914973 +   -19  -4.68724   GATTGGTAACCTTCG       CGCGCCAGTGGGCT TCA AACCCGCTGGCGCG       TTTTATATTCGGTGG 100 174
   Jann_0956  916601 ..  916641 +  -3.4  -3.67296   TCTGGCGACGTGATT TCAGGAGGGTTGCAAGGTT GAGA AATCTCGTAAC-CTCATGA  TTTCAATGACTAATA  52 28
   Jann_0958  919113 ..  919137 +  -2.6  -3.60296   GGGTCACGGGAAGGG          CGGCACCGCG AAAGG CGCCTGGCCG          TTTGGGGTGGAGGTC  49 456
   Jann_0961 NONE
   Jann_0962  921196 ..  921221 +   -14  -4.58585   CAAGACACGAAAAAA         GCGGCGCGGGG TGTAT CCCCG-GCCGC         TTTCTTGTTTGACTG 100 127
   Jann_0964 NONE
   Jann_0965  923000 ..  923016 +    -5  -2.80816   AGAGTGACCGGGATG              CGTGCG CGTGT CGCCCG              TGTGGTCAATGGCCG  44 34
   Jann_0966 NONE
   Jann_0967 NONE
   Jann_0968 NONE
   Jann_0969 NONE
   Jann_0970 NONE
   Jann_0971 NONE
   Jann_0972 NONE
   Jann_0973  929410 ..  929442 +  -5.5  -4.19276   ACCTTTGATCCGTTT      GAGGGGCAGATGCGA TGA TCCGGTTTGCCCTTC      TTTTCAGCGTTTTGG  66 8
   Jann_0974  930702 ..  930715 +  -3.8  -3.59979   ACTCTTGTTTTTGAT               CGCA GTGGGG TGCG                TTTGCAATGACCCCA  51 2
   Jann_0975  932115 ..  932131 +  -9.3  -2.68532   ACAGAGTTGAATTGG              CGGGGGC CGC GCGCCCG              TGCTATACCTTTAAA  60 31
   Jann_0976  932673 ..  932699 +  -7.8   -3.8377   CGGTCACGGTGATTT         CCGCCGGTCTGG GGG CCTGACATGCGG         TTTGCTCTGGCCCTT  68 6
   Jann_0977 NONE
   Jann_0978  934855 ..  934878 +  -3.6  -3.53444   CTTAGTATCAACGCG          CGGGTCGGAC CTGC GCCCTTCCCG           TTTGAGGAGACGTGC  51 62
   Jann_0979  936828 ..  936848 + -13.9   -5.4251   CTATTATCGAGAAAA            GCCCCGACC ATT GGCCGGGGC            TTTTTTGTGTCTGCA 100 48
   Jann_0981 NONE
   Jann_0982 NONE
   Jann_0983  940886 ..  940901 +  -6.8  -3.18264   CAAACGTCGCGCCAG              CATGGG CCAC CCCGTG               TTGCTGGCTGACACG  53 301
   Jann_0987  946361 ..  946380 +  -4.2  -4.07568   CTTAGTGGACGATCT            TCTCTTCG CGAA CGTAGAGG             TTTTCCCACGCGCGG  60 73
   Jann_1002  960663 ..  960673 +  -2.4  -4.58283   GATGAACTGACGCCA                 GCCC AAG GCGC                 TTTTTGAACAAATTC  66 31
   Jann_1012 NONE
   Jann_1013 NONE
   Jann_1014  968467 ..  968477 +  -2.4   -4.4261   GGGCGTTGGAGCGCG                 CGCC GTC GACG                 TTTTCGTATTGAAAA  65 477
   Jann_1016 NONE
   Jann_1017  972640 ..  972650 +  -8.2  -3.41602   CAGGTGGCGCAGCGC                 CCCG CGG CGGG                 TTGTCGTGGCCTCCG  63 520
   Jann_1021  975436 ..  975480 +  -4.2  -4.56597   GATCAGGATCAACGC GCCCGCGAA-GGCGATGGC GGCGGCGA GCCAGCGCCATTTGCCGAC TTTTTCGCCAAGAAG  72 486
   Jann_1027  980699 ..  980710 +  -4.4  -3.73072   AAGGATCTGGACAAA                CTCT TGCA AGAG                 TTTGGTGCGCCCCTT  56 59
   Jann_1028  981597 ..  981608 +  -7.2  -3.72695   CGGCGCGCTCTTTGA                GGCC TGCC GGCC                 TTTCATCGCCGCGCT  63 48
   Jann_1033 NONE
   Jann_1034 NONE
   Jann_1035 NONE
   Jann_1036  990669 ..  990697 +  -6.5  -2.87132   CGGCAGGGTCCAGAC        GGTTGCGCCACGC GTC GGGCGGCGCCATC        TGTGTGGCAAGCGCG  50 511
   Jann_1038 NONE
   Jann_1039 NONE
   Jann_1040  996011 ..  996027 + -10.1  -4.87807   GTTTCCCGAACAACA              GCTCCTC CGC GAGGGGC              TTTTTGATATGTTCC 100 395
   Jann_1043 1000006 .. 1000022 +    -3  -3.40597   GGCATGAGAGGGCGG             CGGTGAT CTGC ATC-CCG              TATTTCAGTGGCGCC  47 20
   Jann_1044 NONE
   Jann_1045 NONE
   Jann_1046 NONE
   Jann_1047 NONE
   Jann_1048 1003835 .. 1003846 +  -7.2  -3.53012   TCGAAATTATCTCGG                GCGC TGAA GCGC                 TTTAACGACGGAGAG  60 9
   Jann_1049 1005279 .. 1005289 +  -8.2  -3.25823   GCCGAAAAGATGGCA                 GCCG ACG CGGC                 TTGATCTAAGCGGGC  59 11
   Jann_1050 1005842 .. 1005867 + -15.4   -4.9725   CCTGACCTGACAGCG         CGCCCTCGGC CCACCC GCCGGGGGCG          TTTTTGTATCAGACT 100 47
   Jann_1051 1006328 .. 1006340 +  -3.4  -3.61894   TGGACTAGACCAGAG                TGAC GTAGG GTCA                TTATTGAACGACGTT  49 33
   Jann_1052 1007304 .. 1007336 +  -3.3  -4.16842   CTTGCACAGGGTGCC      TGCGGTATCCACGAT GTC GTCGATGATGACGCA      TTTCTTGCCGGTCAC  61 355
   Jann_1054 NONE
   Jann_1055 1009531 .. 1009545 +  -2.7  -3.85092   CGCGGCAAAAATTCC               GGGGC CAATC GCACC               TTTGATGTGAATGGT  53 58
   Jann_1056 1010744 .. 1010768 +  -2.7  -2.75963   GATAGCCCCAACCCC          GACGTCTGATG TCC CGTCAGCTGAC          CTTTGACCTGCCGCT  39 17
   Jann_1057 NONE
   Jann_1058 NONE
   Jann_1059 1015537 .. 1015555 + -13.1  -4.39568   TCGTAACGAGTGTCA             CGGCCCC CTTGT GGGGCCG             TTTTCGTGTGTGGGT  93 280
   Jann_1060 1017521 .. 1017546 + -16.9  -4.24948   CCCGTGACAAGTTGA         CGGCGTCGAAC CCTC GTTCGGCGCCG          TTTTCAGTGTCCTGA 100 323
   Jann_1064 1024926 .. 1024973 + -10.3  -3.68351   CAGGGGCCGGTGCTG CGGCGGCTGTGCCCGTGCCGG TGCCTT CCAGATCGGGCAGGGCGGCCG TTTCAATGCTGCCGG  74 421
   Jann_1066 1028754 .. 1028776 +  -7.6  -3.14564   GTTGGCGGGGTAGCA           CGGGGCCATG GGG CATGGGCCGG           TTGGTCGCGCGCTGA  57 28
   Jann_1072 1034621 .. 1034632 +  -3.6  -3.61398   GGGCGGTTCGGCCTT                GGCG GCGA CGTC                 TTGTTCCAACGCGGC  51 178
   Jann_1079 1042311 .. 1042328 +  -2.7  -3.52506   CCCGTGGTGGGGCCG             CCTGT CCGCGTTA ACAGG              TCTTTGGGTTTAGTT  47 108
   Jann_1081 1045244 .. 1045262 +  -2.3  -3.85698   GAGAAGAACGCGCCC             CCCGTCG ATGCG TGACGGC             TTTGTCCGCACGGCG  53 11
   Jann_1083 1047843 .. 1047856 +  -3.7  -3.53811   TGGCCCGATTTTGCC               GGGCC ACCT GACCC                TTTGGGCCACCTGAG  51 46
   Jann_1084 NONE
   Jann_1085 NONE
   Jann_1086 NONE
   Jann_1087 NONE
   Jann_1091 NONE
   Jann_1092 NONE
   Jann_1095 1057097 .. 1057112 +  -4.6  -2.62616   ACCCTCACGGGCCGG              GACGGG CGGC CCCATC               TGATATCCAACGTAA  43 65
   Jann_1096 1057578 .. 1057588 +  -2.4  -4.56775   GGGCGCATGTGCGGC                 ACGG GAG CCGG                 TTTTTGCCCGGAGGT  68 89
   Jann_1099 1061550 .. 1061583 +  -7.4  -3.54382   GCAGGCCGTCATCGC     CGGGGGGGCGCTGGA AGCTG TCCA-CGCCTTCGCG     TTCATATTTGTTGAC  62 352
   Jann_1102 1063313 .. 1063340 +  -6.2  -3.09272   ACGCGCGCCATCGAA        GAAGTGCTGACG AATG CGTAGGCTCTTC         TGGTTTTGCGCCTGT  52 5
   Jann_1103 1064277 .. 1064291 +  -5.6  -4.10657   GACGTCACCGAATGG               CTGCGT GAG ACGCTG               TTTTAGCGCCTGTGA  66 5
   Jann_1104 1065801 .. 1065828 + -19.2  -4.82901   GCGGAGTAGGTTTTG        GGGGT-GGCGGGC CCC GCCCGCCCACCCC        TTTTTGTGGGGGCCA 100 32
   Jann_1105 NONE
   Jann_1106 NONE
   Jann_1107 NONE
   Jann_1108 NONE
   Jann_1109 NONE
   Jann_1110 1070706 .. 1070727 +  -2.9  -3.14026   GTCCCGGTGATTGTG           GGGTCG-GAA TGA TCCGCGGCCC           TTCGATATGGATCTG  43 14
   Jann_1111 NONE
   Jann_1112 NONE
   Jann_1113 NONE
   Jann_1114 1074732 .. 1074747 +  -7.5  -2.62184   TAGGCATGGGTGCGG              GCGCG ACCAAG CGCGC               TGGTATCGGGAAAAA  51 286
   Jann_1117 1078407 .. 1078448 + -12.5  -3.35278   CTTGATGGTGGCTTA TGCTGCAGTGCAGAA TAAACCTTGACT TTCTGCGCTGCAGCA  TTCATATATGCTTCA  79 59
   Jann_1118 1079065 .. 1079090 +  -5.4  -4.53163   GCGGACCTTGGAAAA         GGCGGACC TCCACGCAAT GGTCCGTC          TTTTCTGCTGTCTGG  72 128
   Jann_1119 1080016 .. 1080037 +  -7.9  -3.33162   GTTATCCATCCGCGC           GGCCCCCAGC TTC GC-GGTGGCC           TTCTGGGATCGGATA  58 252
   Jann_1133 1096070 .. 1096092 + -14.8  -5.32882   GTAGAAATTCCAAGA           CGCTCGGTCC CAT GGGCCGGGCG           TTTTTTGTGGTCGTG 100 55
   Jann_1139 1101048 .. 1101059 +  -3.6  -4.27117   CCGCCCCGGGATATG                CGCT AGGG GGCG                 TTTGTCTTGTGGGCG  65 64
   Jann_1141 NONE
   Jann_1142 NONE
   Jann_1143 1104873 .. 1104896 +  -8.8  -2.79202   GGCGCAGAGCTGGGG          CGACGGCGCGT CTG ACACGCCG-CG          GTTTGAAGTATGTCT  58 87
   Jann_1145 NONE
   Jann_1146 1108029 .. 1108042 +  -2.4  -4.11216   GGCTTTCGTACTTTC               CGAT GGCAAG ATCG                TTTTGGACATGAGCG  59 63
   Jann_1147 1110205 .. 1110239 +  -7.9  -3.53444   GGACGAGGCGTGAGC    GG-GGGGACAGACTTT TGCA AAAGTCTGCCCACGCC     TTTGCAAAGGCGTGG  62 28
   Jann_1148 NONE
   Jann_1149 NONE
   Jann_1150 1112710 .. 1112731 +    -5  -2.73441   GCGCTGCGGCGTGGA           ACGCGCTG GACAGA CGGCGCGG            GTTTCGCCCATCGTA  44 105
   Jann_1151 1114335 .. 1114350 +  -6.1  -3.54424   CGCCGGGAGTTGCGG              GACGC GTTGTA GCGTC               TTTCGGCGGGTGGGC  58 14
   Jann_1154 1116361 .. 1116376 +  -7.6  -2.57211   GCGCAAGGCGGGGGC              TGCTCA AGGT TGAGCA               CTTGTGCCAAGCGAT  53 44
   Jann_1155 1117999 .. 1118023 +  -7.2  -3.72576   GACCTGTTGAATTGT         TACTGCG-TGC GCTC GCAGCGCGGTA          TTTGCTGCAACAACG  63 233
   Jann_1158 1122950 .. 1122981 +  -3.6  -4.46675   CGTACCCCCCCGGGA      GACG-GGCGGCTGAG TTA CGCAGCAGTCTTGTC      TTTGTTCTGTTGAAT  68 321
   Jann_1163 NONE
   Jann_1164 1130972 .. 1130987 +  -3.2   -3.4072   AAACAACAAACTAGC              CGCGTT GAGA AAGGCG               TTGTCATGAGCAATG  47 1
   Jann_1165 1131739 .. 1131753 +  -5.7  -3.55444   GGTTGCATTTCACTT               GTCAC GATAA GTGAC               TTTGCGCCGTGACAC  55 16
   Jann_1166 NONE
   Jann_1167 1132885 .. 1132895 +  -4.6  -3.65902   CAGTCGTCCTGACAC                 CTCG ATC CGGG                 TTTCCATGCCATCGA  55 445
   Jann_1169 1134626 .. 1134658 +    -7  -2.94416   GACATGCACACGACC     GTG-GAAGGTGGTGC AACC GCACCGACTTCGCGC      TCTGTCCTGCAGCTC  53 72
   Jann_1170 NONE
   Jann_1171 NONE
   Jann_1172 NONE
   Jann_1173 1137831 .. 1137858 + -13.4   -4.7254   AGGCAGCGAGATTTG        GGGCAGGGGACC GGTG GGTTGCCTGCCC         TTTTTCGTGGGCGGT 100 51
   Jann_1174 1138570 .. 1138605 + -17.8  -2.89793   GTCCGGCCCGGGCGA    GGGCGTCTTTCTTG CATTGCGT CAAGAAAGACGCCC     TACTTATGTCAATCA  90 267
   Jann_1175 1139530 .. 1139551 +  -3.5  -3.53224   GCGCCTGCGCCATAG           CGCGCATGG ACAT CCGCCCGCG            TTTGCGCGAAACCTC  49 74
   Jann_1176 1140859 .. 1140869 +  -4.6  -2.62184   TGGAAGACATGGGCG                 GCGT CGT GCGC                 TAATGTCGCAGGCAA  43 99
   Jann_1177 1141699 .. 1141732 + -13.2  -2.52676   GCTCTGCGGCCAAGG    CGCGCAGCC-CCTCCC ACAC GGGGGGCGGCTG-GCG     TAGGTTAGACCCATG  71 54
   Jann_1178 NONE
   Jann_1179 1143376 .. 1143390 +  -3.4   -3.7645   GGTCTTCAGACCGGC               GCGGGC CAT GCTAGC               TTGTCTTCATTCAAT  52 106
   Jann_1180 1143871 .. 1143889 +  -6.6   -3.2327   AGACTCACCTGCGGC             GTCCGGCC ATG GGCTGAAC             TTGCTGGTGGCTTGG  54 60
   Jann_1181 1144444 .. 1144457 +  -2.4  -4.56597   CGCCATGTCGCCTCT               TGGA AACGGG TCCA                TTTTTCAAGGGACGA  66 93
   Jann_1182 NONE
   Jann_1183 1146976 .. 1147022 +  -2.1  -4.09685   GGCCAGTCCAGGATC GCGG-CGGAGTAAGGGGGATGCG GGT CGC-TCCGCTCCGCTCAGCCCGC TTTTCCACCCTGGCG  56 14
   Jann_1184 NONE
   Jann_1185 NONE
   Jann_1186 1149037 .. 1149050 +  -2.3  -3.25823   TGAACAACATCGTAA               CCCCA TGTG TGGAG                TTCCTATGACGCAGA  44 3
   Jann_1187 NONE
   Jann_1188 NONE
   Jann_1189 NONE
   Jann_1190 1150980 .. 1150990 +  -6.8  -2.78495   GGGGCTGTAGGTGCA                 TCGC GCG GCGA                 TCATATTGCTCCTCG  51 31
   Jann_1191 1151388 .. 1151398 +  -3.2  -2.91395   GCCGCCGCCATCCAA                 CTGC CCG GTAG                 ATTTCTAAGACGCCT  42 7
   Jann_1192 NONE
   Jann_1193 1152298 .. 1152319 +  -2.1  -2.91199   ATCGGCATCCCAATC           GCCATAGCC ATCG GGCTGGTGC            TGTACTTCGCGATTG  40 70
   Jann_1194 NONE
   Jann_1195 NONE
   Jann_1196 NONE
   Jann_1197 1158328 .. 1158344 +  -2.9  -3.68619   AGATTATCCTGAACG              GAGGCTT TGC ATGCTTC              TTTGCATCGATTGCG  52 46
   Jann_1198 NONE
   Jann_1199 1160813 .. 1160844 + -20.9  -5.47159   AGCTGAAACGAAAAA      GCGCCGCGCAGGG TGTGAT CCTTGCGCGGCGC       TTTTTTGTCTTGCGG 100 48
   Jann_1205 1166835 .. 1166845 +  -4.6  -3.57792   CCTCTTCGCGCAGGA                 CGGT GTC GCCG                 TTTACCAATAGCTCG  55 292
   Jann_1207 1168508 .. 1168520 +  -9.1  -4.25104   CGCGGGGCACTCAGC                GCACC TGC GGTGC                TTTTCGTCGCGCGCA  78 53
   Jann_1208 NONE
   Jann_1209 NONE
   Jann_1210 NONE
   Jann_1211 NONE
   Jann_1212 1172616 .. 1172641 +  -4.7  -3.04461   TCTACTGGGTGGCAG         CGCGTATCCTGT TGA GCAG-ATCCGCG         TCTTCCGGGTCCGTC  47 151
   Jann_1214 1175164 .. 1175199 +  -2.7  -2.75382   TGGGCTTGATCGTTC    CTGATGCTTATCCACA CGCCT TGTGGATA-GAATGAG    TGCTTGGATCACCTC  39 22
   Jann_1215 NONE
   Jann_1216 1176783 .. 1176809 +  -5.6  -3.69094   TTCACCGCTTTTCCG         GGCGTCCGGCGC CTT GCGACGCTTGCC         TTTGAATGCTGGCTT  60 75
   Jann_1218 1178409 .. 1178440 +  -8.6  -4.83243   CCCACCGTTTCACCC      TTGCTCCTGCGTCC CGGA GGGCGCGGAAGCGG       TTTGTTTTCTGTGGC  93 358
   Jann_1223 1182581 .. 1182599 +  -2.3  -3.15249   CAGCAACGCATCCAC             TTTGGGC AGATC GCCCGCA             TTCGTGGCCCGTATC  43 506
   Jann_1230 1187532 .. 1187546 +  -3.4  -3.86015   AAGCCGATGACGATG               ATCCGG CCG CCGGGG               TTTGTGGCCCGCATG  56 314
   Jann_1232 NONE
   Jann_1233 NONE
   Jann_1234 1191143 .. 1191171 +  -4.6  -3.48924   TGCCTGAAACGACCT       TGCCTTGATGCGCC AGG GGTGC-TCG-GGCA       TTCTATGGGACATCG  53 152
   Jann_1235 1192207 .. 1192217 +  -6.8  -2.56596   CACGCCGATCACCCG                 TCGG GGG CCGA                 TCCCTTCGTCCCGCG  48 520
   Jann_1239 NONE
   Jann_1240 1195604 .. 1195625 +  -6.5  -3.53444   TCCGAGGAACAGCGC           CCCGGTCCCT TGT AGGG-CGGGG           TTTACCCCGCCGTCG  58 11
   Jann_1241 1197034 .. 1197079 +  -8.9  -3.02511   CCGGGATCTTCGGGA TGGGCGCGGGCGATCTC-CAGC AGC GCGGCGATATCGCCCAGGCTCA TGTTGAGCCCCTGCG  57 250
   Jann_1244 1199562 .. 1199577 +  -4.6   -2.8547   ACCGGGCGGCGTTAC              TCCTCG GCGT CGCGGA               TGTCGTCTGCGCCGT  44 42
   Jann_1247 1203716 .. 1203733 +  -4.7  -3.59979   CTGCAACGTCAGATA             GTTGGGC ACCG GCCCGCC              TTTGGCATGGAGGAC  55 350
   Jann_1254 NONE
   Jann_1255 1211297 .. 1211321 + -16.4   -4.2803   TAGAATTGTCTCATG          CGGCGGGTCC CAACA GGGCCCGCCG          TTTTCCGTTCCGGTG 100 50
   Jann_1256 1213887 .. 1213899 +  -3.3  -3.57263   CACTGCGCGATGCGT                CCTAG AAT CTCGG                TTTACAGGTAAGAAT  49 21
   Jann_1257 1214832 .. 1214850 +  -4.4  -4.37092   GCCCCATGGTCAAAA             CGCGGGGC GGC GCGCTGTG             TTTTATGCGCGCGAT  67 56
   Jann_1260 1219848 .. 1219860 +  -3.3  -3.54543   TGCTGGAAGACCGCG                CGTTG TAG CGGCG                TTTGCGCCCATGGCT  49 18
   Jann_1261 NONE
   Jann_1262 NONE
   Jann_1263 1224248 .. 1224262 +  -5.6  -3.74251   GCCGAACATTTGCAG               GGCGTC ATT GACGAC               TTTGATCCCCATCTC  60 229
   Jann_1265 1226327 .. 1226356 +  -8.6  -2.73441   TTCACGCGTGCAATG       GACCTGTGATCGG ACCGC CCG-TCGCGGGTC       ATTTCGGGCCTGATG  58 113
   Jann_1266 NONE
   Jann_1267 NONE
   Jann_1268 NONE
   Jann_1269 NONE
   Jann_1270 NONE
   Jann_1271 1232686 .. 1232714 + -11.7  -3.60792   CGCCGCATTGAGGGC        GGAACGCCGCCTT TGT AAGGCTGCATTCC        TTTCCAAGTTGCGGC  77 30
   Jann_1272 1234100 .. 1234116 +    -5  -3.87815   AGCATGGCAATTGCG              CCCGCG TCGCC CTCGGG              TTTGTAGCGGTACAA  60 287
   Jann_1281 1242003 .. 1242024 +  -2.1  -4.71828   CTGACGAAGCGATAT           CGGTGTGCG GTCC CGTTCGTCG            TTTTCTTGATGCCAT  70 65
   Jann_1282 NONE
   Jann_1283 NONE
   Jann_1284 NONE
   Jann_1285 NONE
   Jann_1286 NONE
   Jann_1287 NONE
   Jann_1291 1253327 .. 1253354 +  -8.4  -3.01497   GGCTCCTTTCAGGCC        TCTGAGCCGGAG GCGT CTCAGGCTAAGA         TGTCGTTTCAGATGA  57 106
   Jann_1300 1259160 .. 1259192 +  -7.1  -3.14132   CCTCATCTAAGCAAA     GCGGACGTTGG-TA ATCAGC TATCCAGTGTCCGC      TTGGTCCCGCACAGC  54 55
   Jann_1308 1269118 .. 1269136 +  -8.8  -3.55444   ACGGTGTCGCTGCCC             CGGAAGGC CGC GGCTTCCG             TTTGCACAATCCCAA  65 410
   Jann_1310 NONE
   Jann_1311 1274295 .. 1274307 + -10.5  -2.80816   CCTCAGGCGCAATGG                CGCGG GCG CCGCG                TCTGGTCCGTACGAG  63 407
   Jann_1313 1276235 .. 1276255 + -10.3  -3.53444   AGAGGCCTGTCGCTA            CCGGGGTCG CGG CGGCCACGG            TTTGCAGCGCCATGC  68 130
   Jann_1317 NONE
   Jann_1318 NONE
   Jann_1319 1284590 .. 1284611 +  -5.7  -2.97902   TCTGCCCCCTGGCGC           GGGACTGCC CCGC GCCAGCCCC            TCTCTCATAATCTTA  48 41
   Jann_1320 1285170 .. 1285186 +  -2.1  -2.66316   GCAATGACTACGTCC              GCAACAC GCC GGGTAGC              TGATCTAATCCCCCC  38 6
   Jann_1321 1286077 .. 1286104 + -15.6  -2.52464   GCCGCTTAAGCCAAC        CGGGTGGTCCCG TCGC CGGGACTACCTG         TCACTTACCACCCGA  81 32
   Jann_1322 1286860 .. 1286893 +  -7.3  -4.63218   AGCAACCGGCAGGCA     GAACGGCGAGGTCAC GAAC GGGGCCTCGCGCTTC      TTTTCTTGACGGCAG  79 65
   Jann_1323 NONE
   Jann_1324 NONE
   Jann_1325 NONE
   Jann_1326 NONE
   Jann_1327 NONE
   Jann_1328 NONE
   Jann_1329 NONE
   Jann_1330 NONE
   Jann_1331 1295757 .. 1295773 +    -3  -2.88663   AGTTTATCGTTTGAC             TTGACCG CTTT CGG-CAA              TGTATGCAAATGCAT  42 39
   Jann_1332 NONE
   Jann_1333 NONE
   Jann_1334 NONE
   Jann_1335 NONE
   Jann_1336 NONE
   Jann_1337 NONE
   Jann_1342 NONE
   Jann_1343 NONE
   Jann_1344 NONE
   Jann_1345 NONE
   Jann_1346 1312633 .. 1312662 +  -8.5  -3.28924   CCGAGGCGCAAAACC       TCGC-GCGCCAGGC TTC GCATGGAGCCGCGA       TTGTCGAACCCGATA  60 502
   Jann_1348 1313523 .. 1313536 +  -2.3  -2.78679   CGCGTCGACGACGTC               CAGGG AGGA CACTG                ATTTGGATCACGACA  39 11
   Jann_1349 1314692 .. 1314718 + -18.7  -4.65895   ACGCCTAACACCGAA         GGGCCTCGCCG AATAC CGGCGGGGCCC         TTTTTCGGTCAAGAC 100 33
   Jann_1350 NONE
   Jann_1351 1316673 .. 1316683 +  -2.4  -2.60032   CGCTAGTTTGGAGCT                 GCCC CAC GGCC                 CGTTTTTGAAAGGAG  38 35
   Jann_1352 1317382 .. 1317395 +  -3.7  -3.14881   CCAGATTTTCCACAT               GGCTG ACCA CCGCC                TTGATCCGCCCATTG  47 288
   Jann_1358 1323303 .. 1323342 +  -2.7  -2.52623   CCCCGATGGGAGAGA  CGGCATGAGCATCACGGA TTACC TGCGTGACGCGCC-GCCG  ATCTTGTCGGGCAAG  38 18
   Jann_1359 NONE
   Jann_1360 NONE
   Jann_1361 1326344 .. 1326388 +  -5.6  -4.07885   CCCGGCAGAAGGGCC CCGT-ATCGTGGCCCGAGAAG AGGC CATCACGGGTCACCAACACGG TTTTCCAGCCGCGTG  65 109
   Jann_1363 1328398 .. 1328417 +    -5  -3.60805   CTGACATCGGCTCGC            TCGCGCAGT AAA AC-GTGCGA            TTTGCCCTGACATCT  53 15
   Jann_1364 NONE
   Jann_1365 NONE
   Jann_1366 1332647 .. 1332665 +  -8.1   -4.0896   AATCAGCCTTCTGTC            GGCCC-CG CCCG CGTGGGCC             TTTTGAGACACCTTT  71 260
   Jann_1367 1335453 .. 1335463 +  -5.4   -3.1706   TCCCTCCCCATTATT                 TGAG CTT CTCA                 TTGATCCGATCACTT  49 402
   Jann_1368 NONE
   Jann_1369 1338393 .. 1338406 +  -3.1  -2.80975   GGGCTGCCCTGATCC               GCTTT TTGG AGAGC                CTTTAGATGCTACGT  41 6
   Jann_1370 NONE
   Jann_1371 1341002 .. 1341037 +  -6.1  -3.61517   TGGAGCGGCCCCAAG    CCCGCTGCATTGCCGG TGGTT CCGGTAAAG-AGCGCG    TTGTTCAGAACCAGT  57 518
   Jann_1373 1342968 .. 1343004 + -10.7  -5.14563   CCTGATCTAGACTGA    CAGACCCGTCCGAAGCC ATG GGCCTTGGGCGGGTCAA    TTTTTTGATAAAGGG 100 47
   Jann_1374 NONE
   Jann_1375 1344905 .. 1344916 +  -7.2   -2.5007   GAACCTGGCGTTGCG                GGCG TGCC CGCC                 GTCTTCGTCCATTCG  50 82
   Jann_1380 1350418 .. 1350437 +  -6.4  -3.46068   TAGTTATTACCCTTG            CCCAGATT GGGA GGTCTGGG             TCTTTCCATTGAACG  56 284
   Jann_1381 1351867 .. 1351894 +    -4  -4.17762   GGGGCAGTCACCTGC        GTGCCCACCC TTGCCTGC GGCGGGGCAC         TTCTTTTGCCAAATG  62 72
   Jann_1382 NONE
   Jann_1383 NONE
   Jann_1384 NONE
   Jann_1385 1355764 .. 1355786 + -14.1  -4.77986   ACCTCCATTGAAAAA           GCCGCGTCC CGATT GGGCGCGGC           TTTTTCGATATTTGG 100 73
   Jann_1392 1362836 .. 1362869 +  -3.1  -3.94933   TATGGCGCAGAGTTT     CCGCGCGACGCTGG CCGCCAA CTAGGGTCGC-TGG     TATTTTTCGGCTTGC  58 1
   Jann_1393 NONE
   Jann_1394 NONE
   Jann_1395 NONE
   Jann_1396 1367463 .. 1367474 +  -5.8  -3.57144   CCCGAGGCGCAAAAC                CTCG GCTG CGAG                 TTTCGCCATGGAACG  57 517
   Jann_1398 1369451 .. 1369475 +    -2   -3.5032   AGAACTTTGACCTCA         GCGCCGATGGT TGAT GCCGGC-GCGC          TCTTTGATCTGCGCG  47 12
   Jann_1399 NONE
   Jann_1400 NONE
   Jann_1401 NONE
   Jann_1402 NONE
   Jann_1403 1373838 .. 1373848 +  -2.4   -3.5218   ATGTGGCGACCGGCA                 CGCC CAA GGCC                 TCTTTCATCTCATCT  47 462
   Jann_1406 1377004 .. 1377021 +  -5.5  -3.53012   GATGCGTGTCGAGCG             CGTCGTA AAGC TGCGGCG              TTTCACAAACGCCAA  55 458
   Jann_1408 1378849 .. 1378870 +  -5.2  -3.57144   AGCTCGTCCAGCGCC           TCCAGCAAC AGCGC GTTGC-GGA           TTTCGCGGTAGCGCG  55 191
   Jann_1410 NONE
   Jann_1411 1381727 .. 1381737 +  -2.4  -2.65942   GCCCCCGTTTCCTGC                 CACC AAA GGCG                 ATGTTTCGATGTCCG  38 86
   Jann_1412 NONE
   Jann_1413 NONE
   Jann_1414 1384524 .. 1384536 + -10.5  -3.57615   TGAATAGCCATTGCT                GCGCG GCC CGCGC                TTTGGCAGGTGTTGG  71 38
   Jann_1415 1384748 .. 1384763 +  -4.6  -3.06162   GAAAGACTAGAGCGC              GACAGG CTGT CCGGTC               TGTTGGGATAGCGTC  47 31
   Jann_1421 NONE
   Jann_1422 NONE
   Jann_1423 1394003 .. 1394020 +  -4.8  -3.14132   CGCATAGCTGACGGT             CACCTC AATCTC GGGGTG              TTCGTGCAAGGCCCC  48 482
   Jann_1425 1395810 .. 1395827 + -10.5  -2.90496   GTTGAGGCTTTGATC             TGCCCCG GATG CGGGGCG              TGATTTCGGGGCAGG  64 48
   Jann_1426 NONE
   Jann_1427 NONE
   Jann_1428 NONE
   Jann_1429 1399899 .. 1399921 +  -8.4  -5.40474   AGCTGCGCGCGTGAT          C-CGGCCCG ACCCTG CGGGCCGCG           TTTTTTTGGCAAGAT 100 149
   Jann_1430 1400693 .. 1400728 +  -9.6  -2.70932   CGGAGTGAGGAGAGA    CG-CGGGCCGCCGGTGT CAG GCAGTGGCGGCACGTCG    TGATTGAACGCCAGC  57 385
   Jann_1433 NONE
   Jann_1434 1403001 .. 1403029 +    -6  -3.61398   CGCAGGCCGCGCGGA       CGGCATCC-CAGG CGTC TTTGAGGGTGCCG        TTCTTGGCGGCCACG  57 189
   Jann_1445 1415475 .. 1415490 +  -7.6  -2.52623   CCAGTGGGATGCAAG              CGTTTG ACGT CAAACG               ATATTCTCGAACAGG  53 19
   Jann_1446 NONE
   Jann_1447 1417513 .. 1417534 +  -5.7  -3.27298   GCGGCCGACGTTGCA           CGGGGTCCG GAAA TGGGCCACG            TTGGTCGTTAACGAG  51 45
   Jann_1448 NONE
   Jann_1449 1419198 .. 1419212 +  -2.7  -2.77523   CGGCTGTCGGAGGTG               CAGGC ATGAC GCCCG               TCATCTTCCTGACCA  39 17
   Jann_1450 1420863 .. 1420909 + -11.6  -3.53012   GATCCGCGCCAGCCC GCGGGCGGCTTTCGGCCCGTAT AGGTC ACGCGGGTC--AGGCCGCCCGC TTTGGCCGCACGCAG  74 423
   Jann_1452 NONE
   Jann_1453 1424819 .. 1424832 +  -2.4  -4.18494   GTAGCGTCGGGATCA               CATC GGATGG GATG                TTTTCCCTCAGGATC  59 400
   Jann_1456 NONE
   Jann_1457 NONE
   Jann_1458 1428415 .. 1428449 +  -4.2  -2.63631   AAAAGACGGCCGTGG    GGCGGTCGTCCATGA ACAGGA TCTTCG-CGGCCGCC     TCATGTCCCGATTGG  41 315
   Jann_1460 NONE
   Jann_1461 NONE
   Jann_1462 NONE
   Jann_1463 1433154 .. 1433200 +  -9.6  -3.16217   TGCGAAGGCTGACCT GACAAT-GTGGCGTTCTGACA TCAATT TGTCAGAACGCCATGACGGTC TGTTCGCTATTCGTC  64 29
   Jann_1464 1434739 .. 1434757 +  -5.2  -2.70932   GCTCACGGATGTGAG             CGCGGC GTCATGA GCCGTG             TCCTTCGCAAGAACG  47 13
   Jann_1465 NONE
   Jann_1466 NONE
   Jann_1467 NONE
   Jann_1468 NONE
   Jann_1469 1440397 .. 1440409 +  -3.4  -3.08032   CCGCTTGGAATGTTG                TAGC TCTAT GCTA                TCATTTTCAGCACAA  43 498
   Jann_1471 1441560 .. 1441587 + -12.7  -3.63968   CGGGTGCTGAAGACC        TCCCCGTGCGG CATGCA TCGCGCGGGGA         TTTGACCATTTAACA  84 41
   Jann_1472 NONE
   Jann_1473 NONE
   Jann_1474 NONE
   Jann_1475 NONE
   Jann_1476 NONE
   Jann_1477 NONE
   Jann_1478 1448127 .. 1448172 +  -5.3  -2.62616   CAAGACGTAGGCAGA TACCCGGGACATGCGCG TTTCCATGTCTT CGCGCAGGTCCAGGGCG TGGTATCCCAACTGC  43 120
   Jann_1489 NONE
   Jann_1490 NONE
   Jann_1491 1462685 .. 1462708 +  -2.3   -4.2558   CGCGTCAGGCGGATA          GCGC-GGCGG AAATC CCGCCAGTCC          TTTTCGTGGGACATG  62 449
   Jann_1497 1468794 .. 1468813 + -12.8   -4.8622   TAACGATCTTAAGAA            GGCTCCGC TTCG GCGGGGCC             TTTTTCCTTGGGGGC 100 51
   Jann_1498 NONE
   Jann_1499 NONE
   Jann_1500 NONE
   Jann_1501 1472539 .. 1472557 +  -2.4  -4.07687   ATCTGGATCGCCTCC            TC-CGCG ACCTGA CGCGCGA             TTTTGCCCACCAGAT  57 246
   Jann_1505 NONE
   Jann_1506 1476663 .. 1476678 +  -6.1  -2.70932   ACCTATTCGCGATGC              GAGCC CTGACC GGCTC               TGATTGACCACGGCG  49 17
   Jann_1507 NONE
   Jann_1508 1479567 .. 1479590 +    -3  -2.80344   TTCCGGTCACCGTTC          GCTGACATGG CGAC CTCTGCCAGC           ATTCTTGGATGCGAG  41 21
   Jann_1509 NONE
   Jann_1510 NONE
   Jann_1511 1482328 .. 1482349 +  -9.3  -3.09878   CAGGCCGGATGTAAA           GCCCGCCTC CCCC GGGGCGTGC            TATTGGCTGCCTCCA  64 282
   Jann_1512 1482855 .. 1482872 +  -9.8   -5.4833   ACGGAAAACCCGAAA             GGCGCC CTTCGC GGCGCC              TTTTTTCTTGCCTGA 100 52
   Jann_1513 1483650 .. 1483669 + -12.1  -2.79321   CAAATCACCAAAAAA            GGGCGCC CGGAAA GGCGCCC             TGATCTTACTATCGG  70 138
   Jann_1517 1488757 .. 1488792 +  -8.2  -3.36273   GAGATCACCACGCGC    GGCGTACCCTCCGGCAC ATG GTGGCGCAGGAT-CGCC    TTGATCTTGCGGACC  60 417
   Jann_1520 1491324 .. 1491338 + -11.4  -3.05294   TCGGGATGCTCAGAG               GTCCGC AAC GCGGAC               TGTTCCGCCGTTTGG  69 236
   Jann_1523 1493425 .. 1493458 +    -6  -3.28924   CAGCCGACCCAGACC    TGGCTCGCTGCCGTGG TCGC CCTCGGC-GT-AGCCA     TTCTGACAAACCATA  54 208
   Jann_1525 1495862 .. 1495891 + -25.1  -3.45386   CGTTGGTGTAGCTTA       GGCCCGGGATCGC AACT GCGATCCCGGGCC        TTCATTGTCGAATGT 100 46
   Jann_1526 1496384 .. 1496395 +  -3.6  -3.93236   CATTGCTTTGACGGC                GGCC AGTC GGTC                 TTTGTCAGATTGATC  56 232
   Jann_1528 NONE
   Jann_1529 NONE
   Jann_1530 NONE
   Jann_1532 NONE
   Jann_1533 NONE
   Jann_1534 1505963 .. 1505991 +  -3.8  -3.59202   TTGCTAAAATGCACT       GTCAATG-TCCGC TTTG GCGGCTCATAGAC        TTCTGTGTGCGACTG  51 72
   Jann_1535 1507104 .. 1507120 +  -8.1  -3.09834   AGAGCCGCCATGTCA              CACTATT ACT AATAGTG              TTACGTCGTGCGCTA  57 113
   Jann_1536 NONE
   Jann_1537 NONE
   Jann_1538 1509313 .. 1509334 +  -2.2   -5.1615   TTCGCAGGAAAATTT           CTTCCATC TTTTTT GGGGGAAG            TTTTTTAAATGTTGG  77 73
   Jann_1539 NONE
   Jann_1540 NONE
   Jann_1541 1512420 .. 1512432 +  -5.5   -3.9279   TGCCCTTAGTGCTCA                CGCTT TTT GAGCG                TTTCTACGGTTGAGT  61 118
   Jann_1544 NONE
   Jann_1545 1516587 .. 1516602 +  -6.8  -3.32844   GATGTCTGCTGCCCA              CGCCGT CCCC ATGGCG               TTATCCAATGCACAA  58 84
   Jann_1550 NONE
   Jann_1551 1522528 .. 1522578 + -11.1  -3.57119   GCATCGGTGTAAACG GCGGCAATGCGGGGC-TTTGCTGCC GTT GGCGTCAAGTGCACCGC-TGGCCGC TTTAGGACATATATC  74 86
   Jann_1553 NONE
   Jann_1554 1525438 .. 1525452 +  -2.8  -4.52873   CAGTGCGCCACCATC               TGCG CCAGCAA CGCA               TTGTTTTTATAAAGA  66 426
   Jann_1557 1530359 .. 1530400 +  -2.9  -3.71527   AACCGTCTTCAGAGG GGCAGGGCGGTTTCGTAG CGTCAGA CAGTGAC-CCGCTCTGCC TTTCGCTCCTTCAAA  52 148
   Jann_1561 1537836 .. 1537854 + -10.2  -3.53563   GGATCCGTGATAGCA             GCGGCCAG TGC CTTGCCGC             TTTCCCGACCAATCT  68 175
   Jann_1563 NONE
   Jann_1564 1540845 .. 1540856 +  -2.2  -3.53012   GCGAGAGGTCTTTTT                CTGA CCCG TCGG                 TTTAGCCCACGAGAC  47 22
   Jann_1565 1541900 .. 1541928 + -10.9  -4.18762   CAACTGAGCCTAGGG        CCGGGGCGGGC CACAGGC GCTCGCCCCCG        TTTTCCATAAGGATT  88 34
   Jann_1566 NONE
   Jann_1567 1545331 .. 1545346 +  -6.8  -2.79183   TGATGTGGGGTTTGG              GCGC-GG CCC CCAGCGC              TGTCATGAAGGTGGG  49 523
   Jann_1569 NONE
   Jann_1570 NONE
   Jann_1571 NONE
   Jann_1572 NONE
   Jann_1573 1551879 .. 1551899 +  -8.9  -3.02144   GCACGGTGCTGACCA            TTGGGCCCG ACA CTGGCCCGA            TGTTCGCGCGGATGA  60 94
   Jann_1578 NONE
   Jann_1579 NONE
   Jann_1580 1563433 .. 1563445 +  -6.3  -3.33162   GAAGGCCCCACGCCC                GAAGA TCT TCTTC                TTCTGACATAGGGTC  56 144
   Jann_1581 NONE
   Jann_1582 1564100 .. 1564110 +  -8.2  -3.01712   ACCGGGGGATAGGCG                 CGCG CGA CGCG                 TCTTGACCCGGCCGG  56 104
   Jann_1583 1565575 .. 1565586 +  -5.8  -2.56914   GGCACTCGAAATTTG                GAGC ACAA GCTC                 TAGCTTAATGAAATC  46 11
   Jann_1584 1566344 .. 1566369 + -12.5  -4.06502   CCTTCGTCTGATGTT         TGGCCCTGCCG TCAC TGGCGGGGCCG          TTTCATTTGCGCATA  91 49
   Jann_1586 1569676 .. 1569703 + -12.6  -4.76644   GATTGCAAGGTATTT        GGGCGCGCCGGG GAGA CCTTGCGCGTCC         TTTTTCATGGGTATT 100 48
   Jann_1594 1577223 .. 1577250 + -12.6  -2.72511   CGTCGCGCCATGTCG        GGGATGGGCGGG CCTG CCCACCCACCCC         ATTTGGGGGCATGGC  73 41
   Jann_1596 NONE
   Jann_1597 NONE
   Jann_1598 NONE
   Jann_1599 NONE
   Jann_1600 NONE
   Jann_1601 1585213 .. 1585263 +  -8.3  -3.28745   AGAGTTGAGAGGGCC GAGGGGTTTCACGCAACGC CCACCCACCCACC CCGTCGCGCGAAACCCCTC TTGCGTTCTTGACGC  59 33
   Jann_1602 NONE
   Jann_1603 NONE
   Jann_1604 1588693 .. 1588707 +    -7  -3.17075   CCGCTCTCGGTGTCA               GGCGCG GGG CGCGGC               TTCGATTGCAAGGGC  54 187
   Jann_1605 NONE
   Jann_1606 NONE
   Jann_1607 NONE
   Jann_1608 NONE
   Jann_1609 NONE
   Jann_1610 1595768 .. 1595792 +  -5.5  -3.30124   GGCCGAGATTCCGTC          CACGCTACCGG TCG CCAGATGCGTG          TTGTCAAAGCTGAAA  52 506
   Jann_1613 1602714 .. 1602735 + -11.5  -5.46129   TGTTTCGCATCCAGG           GGGCGTCCT TCAC GGGGCGCCC            TTTTTTCGTTTGTTA 100 59
   Jann_1614 1603639 .. 1603651 +  -2.6  -3.87075   CACTGACATTACCCG                GGGC AGGGC GTCC                TTTCTGACCCATCCT  53 69
   Jann_1615 1604211 .. 1604236 +   -14  -4.54727   GACGTCCGCGGCAAG         CCCCGCC-CCC TTCCC GGGAGGCGGGG         TTTTGCTTTGACCAA 100 41
   Jann_1616 1606092 .. 1606119 + -19.9  -4.72272   CATCAGTGAAAATGA        GGGGCGCGACC TACCAT GGTCGCGCCCC         TTTTTCGTGGGCAAG 100 51
   Jann_1617 1606798 .. 1606821 + -16.7  -4.35524   TATCTTTCACGAATA          CGGCCCGCC TATACC GGCGGGCCG           TTTTGCGTTTGGACG 100 50
   Jann_1618 1607890 .. 1607900 +  -2.4  -3.03124   GTTCAATGAAATCGG                 GGGC ATG GGCC                 TGTTCGCCACTGCCC  41 315
   Jann_1623 1611454 .. 1611484 + -17.6  -3.14878   CTGAACGGCGTGCAC       CGGTGGGGTCCC TGTCGAC GGGGCCCCACCG       TCTTGCGTTGCGAAA  91 53
   Jann_1624 NONE
   Jann_1625 NONE
   Jann_1626 1613756 .. 1613766 +  -2.4  -3.71848   AGGCGGCGCAGATTT                 GGCC GGG GGGC                 TTGTTCCTGCGGCGG  51 116
   Jann_1627 1614153 .. 1614178 + -14.7  -4.66537   GGCTGACGGATTTGA         CGGCGTTCGGA GAGA TCCGGGCGCCG          TTTTCTGTTGCGGGA 100 48
   Jann_1629 NONE
   Jann_1630 1618231 .. 1618261 +  -3.2  -4.96501   AAGATGTGGGTTCAA      CGGCCAATCAGGG GTAACA CCTTGGG-GGCCG       TTTCTTTTTGTCCGG  76 343
   Jann_1631 1620049 .. 1620076 +  -9.9  -3.33708   CGTCGGGCGGCTATG        GAGCGGG-AGGC GATAG GCCTACCTGCTC        TTCATGTATGACTTG  67 59
   Jann_1632 NONE
   Jann_1633 1621505 .. 1621515 +  -3.2  -2.62263   AACCTAAATATTGGC                 GGTT AGG AGCC                 TGATATGAAAACAAT  40 20
   Jann_1634 1622051 .. 1622068 +  -8.3   -2.7035   GCCCGCCTGACCCTG             GCGGCCC GCAA GGCCCGC              TGATCTGTCGATCCC  53 5
   Jann_1635 1623352 .. 1623367 +  -2.4  -3.57263   CGCCGGGTGGGGTGG              GGCGTG TGTG CGGGCC               TTTGCGGGTCCAGCT  47 76
   Jann_1636 NONE
   Jann_1637 NONE
   Jann_1638 NONE
   Jann_1639 NONE
   Jann_1640 NONE
   Jann_1641 NONE
   Jann_1642 NONE
   Jann_1643 NONE
   Jann_1644 NONE
   Jann_1645 NONE
   Jann_1646 NONE
   Jann_1647 1633585 .. 1633597 +  -2.6  -3.78934   GTTGCATGGACCTTT                GCGG TGCGC TCGC                TTATTCTGGCGAGAC  51 77
   Jann_1648 1634519 .. 1634554 +  -6.8  -4.06502   GTCGGTCATCGTTGG    CA-GGCTTGGCCCCGGT TCG GCTGCGGTCAGGCCCTG    TTTGATTTCAGCCTC  67 90
   Jann_1653 NONE
   Jann_1654 NONE
   Jann_1655 NONE
   Jann_1656 NONE
   Jann_1657 1641830 .. 1641842 + -10.5  -3.38218   TGTTTATAGAAAGAG                GGGGG CAG CCCCC                TTATGCGATCTTTCC  69 78
   Jann_1658 1642635 .. 1642663 +  -3.8  -2.91276   GATCTGACCGGCGTG       GCCG-CGCTTGTG GGGG CGTGAGCGATGGC        ATTTGTGACGGCAGC  44 5
   Jann_1659 NONE
   Jann_1660 NONE
   Jann_1664 NONE
   Jann_1665 1650457 .. 1650471 + -12.8  -3.53012   CCGCAGGGCCATACC               CGCGCC GAA GGCGCG               TTTAGCCCCCGCCGG  81 45
   Jann_1669 NONE
   Jann_1670 NONE
   Jann_1671 1655281 .. 1655292 +  -3.6  -3.25823   TTGCGAGAGGTCTTT                GCCG AACA TGGC                 TTGATCTAGACCGGG  47 5
   Jann_1672 1656052 .. 1656066 +  -4.2   -3.5594   ATCTCGACCGCCATC               CCGG CGCGTTC CCGG               TTTGCCGCCTCGATT  51 67
   Jann_1674 1659273 .. 1659297 +  -2.9  -3.92641   CCAAGGAACAGATCA         TCTTCG-CGG AAGTCA TCGTCGAAGA          TTTCTGGATCGAATT  56 181
   Jann_1678 NONE
   Jann_1679 1664385 .. 1664422 +  -4.8   -2.9176   GCAAGAGCCCTCGGC  CACCCGC--GCTGCCGCG GAGA TGGGGCAGGGGGCGGGTG   TGTATAGATGCGGTT  46 82
   Jann_1680 1664746 .. 1664780 +    -4  -3.12749   GGACGCCTCTGAGTA     GCGGCCCCGATGGCCC GGC GTGTCAGTAGAGCCGC     TCTTCGCCTTCTTGG  45 25
   Jann_1681 1665889 .. 1665905 +  -5.1  -3.79251   ACGGGGTAGAACGGT              CGCAC GGCGGGG GTGCG              TTTGGTCATGCCCTC  58 479
   Jann_1683 1668765 .. 1668778 +  -8.1  -3.14344   GGGCAGGGGGAAACC               TGGGC GGAG GCCCA                TTGATGGCCCGAATA  57 8
   Jann_1684 NONE
   Jann_1685 NONE
   Jann_1686 1670305 .. 1670318 +  -3.8  -3.63895   ATTTTCCGACGTTAG               GCGA AGCTCA TCGC                TTTGCGCTGCTTGAG  54 26
   Jann_1697 NONE
   Jann_1699 1682406 .. 1682439 +    -4  -3.25946   CCATACCCCTGCACA    GGTATACATGCCCTTG AAAA CATGGGCAT-TA-ACC     ATTTGTTTACCATCC  47 90
   Jann_1701 NONE
   Jann_1702 1686618 .. 1686631 +  -5.2  -3.13073   GTGTTGGCGATCAGG               CGCG AGACGC CGCG                TATGTTCGTCGCAAT  48 404
   Jann_1704 1687755 .. 1687782 + -12.7  -4.48987   GCCATGGATATGTCG        CGACCGGTCCT GGAAAA GGGGCCGGTCG         TTTTCGTTCTGGCCC 100 65
   Jann_1705 1688480 .. 1688524 +  -6.4  -3.41602   CAAGGATCTCCGAAG C-CCGAAGCCCCTCCTGCTGTG CGG CGTGGAAGG-GGTGCTTCGGCG TTGTGATCCAGTAAA  57 100
   Jann_1708 1691264 .. 1691283 +    -7  -2.78384   ATCGCACCATATCGC            GGGCCGCG TCGC TGCGGGCC             TGTCGTCCGCGCGCC  49 164
   Jann_1710 1692712 .. 1692729 +    -4  -3.01712   GACCGACGCGTTTCT             GGCGCG GTAATG CGGGCC              TATTCCGCGACCACA  44 16
   Jann_1713 1696496 .. 1696519 +  -8.2  -5.09245   GGTTCTGATCAAAAA          GGTTAACGGT GGGG GTCGTTAACC           TTTTTGTCGTTTTGC  91 33
   Jann_1716 NONE
   Jann_1717 NONE
   Jann_1718 NONE
   Jann_1719 1704000 .. 1704057 +  -5.8  -4.07885   AGCGGAGAGGCGTGA GGC-GGGCAAAATCCCTTGCAAGGGATTT GCC AGATC-CTTGCAAGG-ATCTCGCCCAGGC TTTTGCAAAAGCCTG  64 26
   Jann_1720 1705712 .. 1705743 + -11.7  -4.39166   ATAAGAATAAAAGAA     GGGCGCCAG--GATC GCAG GATCATCTGGCGCCC      TTTTACTGTGTGGGC  93 113
   Jann_1722 1711128 .. 1711140 +  -3.4  -3.61527   GCCTATCGCGCCGCA                CGTT CCTGA AACG                TTCCTCTTTTTCAGT  49 17
   Jann_1723 1714315 .. 1714343 +  -7.3  -3.08679   AATTGTAGACGAACA        GCTCACTATTGGC CGT GCCGAGGGCGAGC        TCTTCAATGACCGCG  54 256
   Jann_1732 1726351 .. 1726380 + -18.5  -4.42238   ACCTGAAACCAAAAA       GGCCGCCCCTCGC ACAC GCGGTGGGCGGCC        TTTTCCTTGACGTGC 100 45
   Jann_1734 1728390 .. 1728407 +    -4  -2.65298   CAGAAGCTCCACCAC             CGCCGC AACATG GCGGCC              CTTGTCCTGCCTGAA  41 272
   Jann_1743 NONE
   Jann_1744 NONE
   Jann_1745 1737841 .. 1737853 +  -4.1  -4.30987   ATTCGGGGGCAGCGC                CGTGA TTA TTACG                TTTATTCTCGGGGCT  65 77
   Jann_1746 NONE
   Jann_1747 NONE
   Jann_1748 NONE
   Jann_1749 NONE
   Jann_1750 NONE
   Jann_1751 NONE
   Jann_1752 1742861 .. 1742876 +  -2.6  -2.67694   GCGCTTGGGGCGCGG              TGACCAT GGC ATGG-CA              TCCTCTGATGATGAT  38 64
   Jann_1753 NONE
   Jann_1754 1743984 .. 1744002 +  -2.3  -2.71712   CACGACCACGGGCAT             GATCCGT GAGCG ACGGGGC             GTTTGACGCGGGCCG  39 17
   Jann_1755 NONE
   Jann_1756 1745592 .. 1745602 +  -8.2  -2.52464   TGCTCGCATGGGGCA                 GCGC AAT GCGC                 TGGGTTCCCGGCGCG  53 240
   Jann_1758 1747369 .. 1747385 +  -2.2  -3.51557   CAGGCGGGTGCGGTT              CCGC TCAACATTT GCGG              GTTTTCTTTGACAGG  47 51
   Jann_1759 1748434 .. 1748468 + -23.7  -4.21607   GCGATGTCCTGAGGA    CCGCCCCCGGCCTTGA CGTG TCA-GGCCGGGGGCGG     TTTCTGTTGGGTCCA 100 49
   Jann_1760 1749785 .. 1749817 +  -9.7  -4.07568   TATTTTGCGCGCGGG      GCGCGCGGGAGGGGC GCT GCCCCTTATGCGTCC      TTTTCCAAGGAAAAA  78 68
   Jann_1761 NONE
   Jann_1762 1751986 .. 1751997 +  -7.2  -3.06162   AAATGCGCCCAAACG                CCGC CTGT GCGG                 TATTGCCATGAAGTA  54 134
   Jann_1763 NONE
   Jann_1764 1752907 .. 1752929 + -11.9  -2.57132   GAAACAACGACGTTA           CGGTCCCGG CCTGT CCGGGTCCG           ATTGTAACCAAAAGG  69 46
   Jann_1765 1755393 .. 1755425 +  -6.1  -3.31334   CAAGGCTGAGAAAAC      AACCGGCGTCTGCGC GGG GCGTGGATGTCGGGA      TTGAGTTGTATTTGC  54 32
   Jann_1766 1756545 .. 1756555 +  -4.6  -3.57561   TGATCGGCCCGTTGC                 GTGG CAT CCGC                 TTTCGCCAGTTCCGC  55 305
   Jann_1769 1758754 .. 1758777 + -14.6   -5.3658   GCTTGAGACATGAAA          GCCCCCGCGAG GTT CT-GCGGGGGC          TTTTCTTTTTGTAGT 100 71
   Jann_1776 1764924 .. 1764956 +  -4.5  -3.87373   TTCCGTCTTGATCCT      CGCCCCCGCCTCCAG CGA CCGGTGGACGGGGCA      TTTATCGGCAATCTC  58 30
   Jann_1778 1767503 .. 1767531 + -10.9  -4.07885   GCTCATGGGCGTGCT        GCATCGCCTCGAT CAT ATCGGGGCGCGGC        TTTTCGGGGCCGGTC  82 384
   Jann_1780 1769409 .. 1769423 +  -2.8  -3.01712   ACTTTTCAGAAAAAG               TCCC ACTCCCC GGGA               TATTAAGAGAACGGG  42 90
   Jann_1788 NONE
   Jann_1789 1776641 .. 1776653 +  -3.3  -4.28254   CGCAATGTGGCGGCG                CCCTA GGG TCGGG                TTTTCCGTATTGGGC  64 20
   Jann_1790 1777798 .. 1777814 +  -9.3  -3.64716   GTTTTTTCTGCGACG              CCCCGCG ATC CGCGCGG              TCTTTTCCACCATCA  72 379
   Jann_1793 1781699 .. 1781717 + -13.8  -2.64933   GTCCGCCAGATGGCT             GTGCGGGC TAT GCCCGCGC             TGATATCGGTGGATG  74 412
   Jann_1801 1791085 .. 1791109 +  -9.1  -3.64703   ACCCCTGCCCAGATC          CGGTGCGTCGG AGG CCCTCGCGCCG          TTTAGGTGCCGCAGA  69 40
   Jann_1805 NONE
   Jann_1806 NONE
   Jann_1807 1796625 .. 1796636 +  -2.2   -4.3739   ACAGCGGCCCGTTTG                GC-CC GTC GGTGC                TTTTCTCGCCAGATC  62 130
   Jann_1808 1797451 .. 1797469 +  -8.8  -5.28176   AATCGCAACGAAACA             GGGGCC CGCACGT GGCCCC             TTTTTTATGCCTCGC 100 45
   Jann_1815 NONE
   Jann_1816 1807545 .. 1807556 +  -5.8  -3.05844   TATCCACCACAAAGC                GCGT GGGT ACGC                 TGTTCACATCGAGGG  49 315
   Jann_1819 1809329 .. 1809342 +  -2.4  -4.10925   GCGCGGGGTCAGCGA               GCTT CTTGGC AAGC                TTTTCGCGCATGTCT  59 180
   Jann_1822 1812315 .. 1812336 + -15.1  -4.75372   CCGTGTGATGAATTC           GGGCCGTGC TGTT GCGCGGCCC            TTTTTCGTAGATCGT 100 58
   Jann_1826 NONE
   Jann_1827 1814498 .. 1814519 + -13.7   -4.8048   CTCTCCCAAGAAGAA           GGGCGCTCCG GTT CGG-GCGCCC           TTTTTCGTGTCGAAG 100 58
   Jann_1828 NONE
   Jann_1829 1816754 .. 1816767 +  -3.7  -2.62515   GTCGCGGCCTCAACC               CCCGG AGAT CCGTG                TCATATGAAGAGCTT  42 4
   Jann_1830 1817801 .. 1817839 +  -5.3  -3.61232   CGATTGCTGTGGCCC  GCC-CGCGTGGC-TTCGAA GGT TTCGACCGATACGCGCGGC  TCTTTGTATCGAAAC  55 314
   Jann_1833 1820475 .. 1820488 +  -3.7  -3.53224   TCCGCAGCACTAGCA               GAGGC AAAA GCCAC                TTTGAAGGGCCAATG  51 194
   Jann_1834 1821103 .. 1821126 +  -3.1  -2.88571   AATCTCGGCCAGGGT          GTCCA-GCGC CTCGC GCCCATGGAC          CTTGTGTTTCCACAA  42 165
   Jann_1836 1823127 .. 1823143 +  -2.1  -3.07994   GGCAGGCGCGGGCGT              GCGCTAC TCG GGATCGC              TTGGATGAGCTTGCG  41 1
   Jann_1837 1823771 .. 1823782 +  -3.6  -2.62184   CGCAGCGTCTTCCCT                TCCG CCTC CGGG                 TCCTCTACACCCGCA  42 55
   Jann_1838 1825029 .. 1825039 +  -4.6  -3.17392   CTTAGCGGCGCGTGA                 CCGT GCG GCGG                 TTGGATTGCGAGATC  49 61
   Jann_1840 1826146 .. 1826170 + -10.7  -4.42386   GCTAGGCAAAGGAAA         GGCCGC-CCC TTTGGT GGGAGCGGCC          TTTTGTGCGTCCGGG  88 132
   Jann_1843 NONE
   Jann_1844 1831505 .. 1831532 +  -3.3  -2.53213   TTGCTCGGACCGGTG        CCGCCGCGC-GA AGTGA TCGGCGCGGGGA        TCGCTTGCCCCGTTC  39 10
   Jann_1845 NONE
   Jann_1846 NONE
   Jann_1847 1835075 .. 1835108 +    -3  -3.21276   GTTTTCCGGCACGCT     CTCCCCCAAAAGGC CCGCGC GCTGTTTGTGGGTG      TATTATGGGGGGCCC  45 66
   Jann_1848 1836128 .. 1836140 + -10.5  -3.35224   ATCAACAGGGCATCG                CGCCG GGC CGGCG                TCTTTGCCACGATCT  66 459
   Jann_1854 NONE
   Jann_1855 NONE
   Jann_1856 1843969 .. 1843979 +  -3.2  -3.67564   GCATCCTGCACAATT                 TCGT GAC GCGA                 TTTCGGTAAGTCATT  52 6
   Jann_1857 1845238 .. 1845259 +  -7.9    -4.431   CTATAGATAATAAAA           GCCCCCGTA GATA TGCGAGGGC            TTTTCTCGATCCGTA  78 68
   Jann_1859 NONE
   Jann_1862 1850021 .. 1850033 +  -5.5  -4.07568   GCCCTTCAAGCCCTT                GACCT TGC GGGTC                TTTTCCGGGGCGGGA  65 344
   Jann_1867 1855348 .. 1855390 + -20.7  -2.61695   ACGGTAAGCATGCCC TGAAACCGCCGCCCCGG ACCTGCCAC CCGGGGCGGCGGTTTTG CTGTTTGAGGATGAA 100 78
   Jann_1868 1856173 .. 1856192 +  -7.8   -3.0894   GCCGGGCGCTAAGGC            GGGG-GGGT GAG GCCCGCCCC            TTGCCTCACTGGTTA  57 69
   Jann_1869 1857218 .. 1857231 +  -9.5  -3.21912   AGGCCTGTTGGCGGA               CCGGG ATGC CCCGG                TTGGTCGCTTCGCGG  66 56
   Jann_1871 1859094 .. 1859104 +  -2.4  -3.63968   AAACGCCGTCGACAA                 CCGC GCC GCCG                 TTTGCGGGTTTGCGC  49 335
   Jann_1873 1863561 .. 1863575 +  -2.7  -3.72695   CCTTCACCTGATCGT               CGCGG AAGAC CCGGG               TTTCATAGGCCGGGT  52 380
   Jann_1881 1871064 .. 1871076 + -10.5    -3.727   GCTTCGGTTATGGTC                GCGCC TTT GGCGC                TTTAGCTATGGTCGC  75 86
   Jann_1886 NONE
   Jann_1887 1878306 .. 1878330 +  -5.6  -2.72799   ATTCTTGGCGCGCAG         GCCC-GCGTCG GTGT CGGCGCTGGGG          TAGTATATGTGGACG  46 441
   Jann_1891 1880611 .. 1880638 + -15.5  -4.14392   CCCCCATGGGCGAGA        CGCGGGGGCGG GGCAGA CGGCCCCCGCG         TTTTGACAGTTGGCC 100 88
   Jann_1898 1887810 .. 1887835 + -13.3   -2.5919   AATCATCGCCGGGAT         CGCGGTGCGTGG AGG CCGCG-ACCGCG         TCCATTCCTGTCGTC  74 133
   Jann_1899 1889422 .. 1889433 +  -2.2  -3.88291   AATTGGTCGGGGCCC                CTTC GGCT GGAG                 TTTCTCAACATGCTA  53 130
   Jann_1900 1890426 .. 1890436 +  -6.8  -3.75153   ACAAAAGAATGGGGA                 CAGC CAT GCTG                 TTTGGATTGGACGGG  63 112
   Jann_1901 1892812 .. 1892830 + -13.8  -4.72272   TCGAGATTGCGGAAA             GGGGGGCC TGC GGCCTCCC             TTTTTCGTACCAACC 100 52
   Jann_1906 1896033 .. 1896049 +  -3.6  -2.72463   CCGCCTCTGCCGCCG              CCTGCG CCAGC CCCAGG              TCCTTGAGCATCAGT  40 178
   Jann_1912 1902018 .. 1902035 + -14.1  -3.22476   CCCGGTCAGCGCAAA             GGGGCCC CGCG GGGCCCC              TTCCTCGTAGGTCGT  86 54
   Jann_1914 NONE
   Jann_1915 NONE
   Jann_1916 1905663 .. 1905673 +  -2.4  -2.60763   TCCCCGCTGAGACCA                 CGCG GGC CGAG                 ATTATGACATATAAG  38 31
   Jann_1917 NONE
   Jann_1918 1906941 .. 1906982 +  -2.9  -3.44146   GTGGGGCCCGCGTGA GCGTGGCGGGCCGGG CAGGCGCATAGA TTTGGCCCCCTACGC  TTGATTATCCGGGCC  47 145
   Jann_1919 1909260 .. 1909279 +  -2.1  -3.90112   CCATGATCAAGGCTT            GGGTTGG CATGAT TTAACCC             TTTGATTAGGAACAA  54 456
   Jann_1928 NONE
   Jann_1929 NONE
   Jann_1930 1919732 .. 1919769 +    -5  -3.21276   CCGAGGGCCTTCCCC  GT-TCACGGTCATCGGCT TCCC AGCCTGT-ACCGTGACAC   TCTTCTAGCCGACGA  49 128
   Jann_1932 1922086 .. 1922115 +   -15  -3.60627   TAGCCTGCGGCGATC       CGGCCCCCGATG CACCGC CATGGGGGGCCG        TTTGCCGTAACGTCC  88 38
   Jann_1933 1923625 .. 1923635 +  -3.2  -3.91897   TGCACAGACAACGGT                 TGCG GGG TGCA                 TTTCTACATCGCCCC  55 145
   Jann_1934 1925418 .. 1925432 +  -5.6  -4.59109   CCCACGCGCGGCGGC               GACGGG ATG CCGGTC               TTTTTGCCCCATCTC  75 191
   Jann_1935 NONE
   Jann_1936 1927231 .. 1927242 +  -3.6  -3.89346   GACGGGCGTTGAGGC                GTCC GCGC GGGC                 TTTGTACGGTGAGGG  57 212
   Jann_1937 NONE
   Jann_1938 1929799 .. 1929827 +  -7.4  -3.57144   TGCACCACCTGTCCG       GTCGTCGGCGCGC GGGG GC-TGACGACGAC        TTTGGGCATCGGCGC  62 365
   Jann_1941 NONE
   Jann_1942 NONE
   Jann_1946 NONE
   Jann_1947 NONE
   Jann_1948 1941033 .. 1941057 +  -4.2  -3.48772   CGCGACACCTCCTCG          CGGCTTCG CCCGCTCCT CGCAGCCG          TTATGTGACAGCGTT  51 74
   Jann_1949 NONE
   Jann_1950 NONE
   Jann_1951 1945042 .. 1945068 +  -6.5  -3.63991   TCCGGCGTTGTGGCG        GGCTCCAGACCCG AGC CGGG-CAGG-GCC        TTGTTCCAGATCGTG  59 183
   Jann_1953 1947757 .. 1947774 +  -7.7  -3.51034   CCCGGTCCCATCCCG             GGGACGCG CTC CGC-TCCC             TCTTTCATCTGGGTA  62 78
   Jann_1954 1948528 .. 1948571 +  -6.7  -3.53224   CGGCGCTCTCGCGTT GATTGGCC-GG-GTCGCGGCG CGGA CGTGGCGGCTTCTGGCCGATC TTTGGCAGAGCGATC  58 24
   Jann_1955 1949386 .. 1949414 + -19.5  -5.24129   TGTGCTCACTTGATC        GGCCCGCTCCCTG CAC CTGGGGGCGGGCC        TTTTTTATGCAAAGG 100 48
   Jann_1958 1952703 .. 1952728 +  -4.7  -4.07568   AGGCCAGCCCCCGGT        CG-CGGGTGGC GGTACA GCC-CCCGCCG         TTTTGCCGGAGACAA  62 56
   Jann_1959 NONE
   Jann_1960 NONE
   Jann_1961 NONE
   Jann_1962 1956478 .. 1956498 +  -2.3  -3.87815   CTGGGGCGGATCTGA            GGCCTGACG CGA CGCCCGCCC            TTTATGCCGCTCAGG  53 26
   Jann_1964 NONE
   Jann_1965 1959193 .. 1959206 +  -2.3   -2.7624   TTGCGCCCTAGACAT               TGGGG GCGA CCACA                TCATGTCGTTTTGCT  39 73
   Jann_1966 1959928 .. 1959947 +  -4.8  -2.91185   AACTGGAGGCCTAGG            CGCGCGGC GTCG GCCACGGG             ATTTGAGTTGTATTT  46 27
   Jann_1967 1960993 .. 1961009 +  -4.3  -2.59431   AGCTGATCTGCGCGA              TGCAGCC GGA GGGTGCG              TGAGTTATCCAGCGA  42 6
   Jann_1968 1962204 .. 1962221 +  -2.7  -3.12895   GGGCGGCACTGCGGT             C-CTGACG GGT TGTCAGCG             TATATTGGTCCGGGC  41 21
   Jann_1969 NONE
   Jann_1970 NONE
   Jann_1971 1966612 .. 1966643 +    -5  -3.48276   GGCGTGTGATAGGGG      GGCAGGGTCATGGG CGTC TCCGTGGCTTGGCC       TTGTATCCCCCCAGG  53 500
   Jann_1973 1967431 .. 1967465 +  -5.6    -3.137   GCATTCGGAGCCATT     GCTGCACTTGCGGTCA CGA TTATCGCCATTGCGGC     TTGGGTGGTGTTCGT  49 113
   Jann_1980 1976980 .. 1976993 +  -5.9  -3.67296   GGCAAGGTGAAAGAG               GCGCG TTGG CGTGC                TTTGGGTGAGTGATG  58 169
   Jann_1981 NONE
   Jann_1982 NONE
   Jann_1983 1980481 .. 1980495 +  -2.8  -4.07687   AATCATACAGTCTTA               AGGTTA ATT TAACCA               TTTTGGCAGAACGCT  58 54
   Jann_1984 1982977 .. 1982996 +  -3.5  -3.14132   CGGCACTCAGCACCG            CGTCTCG GGCGGG CGACACG             TTGCTGCGCCCCACA  44 115
   Jann_1986 1984886 .. 1984906 + -11.8   -4.7254   GAATAGTCCGGAAGA            GGGTGGCC CGATT GGCCGCCC            TTTTTCATAGGCAAT 100 128
   Jann_1987 NONE
   Jann_1988 NONE
   Jann_1989 1989380 .. 1989397 +  -6.3  -3.29263   AAACGGGCATTGGAT             GCCTACGA AAA TCGT-GGC             TTCTGACGCCAATGT  54 2
   Jann_1990 NONE
   Jann_1991 NONE
   Jann_1992 1992366 .. 1992382 +  -2.9  -2.57132   CGCGGCCTATCCATG              CGGTG AGACCTG CGCCG              GTTATCCACGCGAGA  40 53
   Jann_1993 NONE
   Jann_1994 NONE
   Jann_1995 1996566 .. 1996580 +  -4.2  -2.98219   TCGCGTCACAATCGA               GTTCGC GTC GTGAGC               CTTTATGGTGCACTT  44 13
   Jann_1996 1997124 .. 1997140 +  -6.5  -2.89055   GCGGGAGACCGTCTC              CAGGGTT CGA ATCCCTG              TCTGTCCGCCATTTC  51 194
   Jann_1997 1998998 .. 1999018 +  -7.6  -4.05004   CGCAAGATAAAAGGA           CT-GGCACG GTGG CGTGCCAAG            TTGTTGTTGTAATGA  71 461
   Jann_2000 2002722 .. 2002732 +  -4.6  -4.52589   AACTTCTGCGCACAG                 CGGG ATG TCCG                 TTTTGTCTAGCCGCG  70 47
   Jann_2001 2003890 .. 2003910 +  -6.7  -2.78216   GCGGCCGATCTAATG            GCGGGTGAG AGC CCAACCCGC            TAGTTAGTCAGGCTG  49 197
   Jann_2002 2004717 .. 2004733 +  -4.4  -2.54586   CCTGTACGAACGGCA              GCTTTC GGGAA GAAGGC              CTGTTGGGTTTTGCG  43 108
   Jann_2004 2011682 .. 2011698 +  -2.9  -4.16279   ATAATTGTGTTCATT              TGCAAGT TTC GCTGGCA              TTTTAAAATGCTCTG  61 244
   Jann_2006 2013808 .. 2013820 +  -6.9  -3.05816   TGAGGTTACTAGGTA                TGCCG ATG CGGCG                TTGCCTCCGAAGTCC  54 360
   Jann_2008 2015454 .. 2015495 +  -8.8  -3.48807   GAGGCCCGGGGTTCG CGCTTGCGG-TGAATGTCCGC AAA GCGGGC-TGCAGCCGCA-GCG TTCTGCCTTTGCTCG  66 107
   Jann_2009 2016885 .. 2016909 +    -2  -3.86897   TCCAAAAGCTGACGT          GCGGTCACAT CTTAT GTCTGTCCGC          TTTGTCCCGCATCCA  53 29
   Jann_2016 NONE
   Jann_2017 NONE
   Jann_2018 2022842 .. 2022862 +  -8.3  -3.28712   GGGTTCTGCTTCCGC            GTTGTAGGG CGG CCCTAGAAC            TTCTGAGAGCGCAAA  59 118
   Jann_2021 2025313 .. 2025343 +    -3  -3.53012   TGTCTGAATTGCCTT       CGTGTCGGTAACGC GCG GCGATGCCGCCCCA       TTTCCCGACCAGCAG  49 152
   Jann_2022 NONE
   Jann_2024 NONE
   Jann_2025 2031823 .. 2031837 +  -7.8  -2.58861   TTGGTCAGTAGGCCT               GCATGG GTG CCGTGC               CTTCTGGCGCTGGTC  53 30
   Jann_2026 2032372 .. 2032387 +  -5.4  -3.56092   CTGTCGGATGTCATT              TTGGCG CGGA CGTCAA               TTTGGAAGATCGTGC  55 104
   Jann_2027 2033495 .. 2033507 +  -7.7  -3.16971   TGGCGTATGGAGCTT                GGTTG CGG CAACC                TTGGCTCTCTAATGG  57 50
   Jann_2028 NONE
   Jann_2029 2035540 .. 2035558 +  -6.6  -4.56597   TGACGCAACAGAGGC             GCGGACCG CAC CGGTTCCC             TTTTTGAACGAACAG  78 130
   Jann_2033 NONE
   Jann_2034 NONE
   Jann_2035 NONE
   Jann_2036 NONE
   Jann_2037 NONE
   Jann_2038 NONE
   Jann_2039 NONE
   Jann_2040 2046465 .. 2046485 +  -6.1  -3.73402   GTGGACGATATCGAA            CCAGTCGTT GTG AACGATCGG            TTTCGTGCCGGATGT  60 468
   Jann_2046 NONE
   Jann_2047 2052672 .. 2052697 + -17.6  -3.20349   TCGCACGTGATCTTG         TCGCCGGCCC CACAGC GGGCCGGCGA          TGTTCGGTTTCCAGA  93 41
   Jann_2048 2053910 .. 2053925 +  -8.2  -3.59979   CCCCGCGATAACACA              CCGGCC CGCG GGCTGG               TTTGACATGGGCGGC  62 97
   Jann_2049 2054642 .. 2054654 +  -6.9  -2.62184   GGCAGGACCAGCCCG                CTGGC CGC GCCGG                TGCTGTGCGGAGAAC  50 87
   Jann_2051 NONE
   Jann_2052 NONE
   Jann_2053 2059161 .. 2059186 + -15.4  -2.71712   GACGCAAGCAATGCG         GGCCGGGGCG GCGCAA CGCCCCGGTC          ATTTCAAAGGGGGGA  83 44
   Jann_2054 NONE
   Jann_2055 2061138 .. 2061149 +  -5.8  -2.83255   AAGTCTCCAACCCCC                GCCT GCGG AGGC                 TGTCATGAGTATTCT  47 6
   Jann_2056 NONE
   Jann_2057 2066121 .. 2066134 +  -2.3  -2.72144   CCCTACATGTCGTGG               CGAAG GCGT CGTCG                ATTTAAGGAGAATGC  39 118
   Jann_2058 2068023 .. 2068046 +  -5.3  -3.02144   TCCAGGCGAAAAATG          CGACGGT CAGAAACACC ACCGTCG           TGTTCAGCCGCATGC  47 292
   Jann_2061 NONE
   Jann_2062 NONE
   Jann_2063 NONE
   Jann_2064 2074471 .. 2074492 + -11.5  -4.04206   CGTCGCATGAAAAAA           GCGCCAGCC GTTC GGCTGACGC            TTTCTGTGCACATCG  85 221
   Jann_2067 NONE
   Jann_2068 2078924 .. 2078944 +  -6.8  -4.07568   TACGTTCCCGCAGGA            TCTTGGCC ACCGG GGCCGAGG            TTTTGCCGCGCCCCA  67 190
   Jann_2071 2081259 .. 2081279 +  -6.7  -3.60627   GGCTGAGACGCGCCC            GGATGCGGG GAC CCCGTGACC            TTTCGCGTGCCCTGC  58 35
   Jann_2072 2081765 .. 2081775 +    -4  -2.62398   TGTCCAAAAGAGCGG                 GTTT ACA AAAC                 GTTAATATCGTTTTT  42 81
   Jann_2073 NONE
   Jann_2074 2082824 .. 2082840 +  -2.1  -2.83504   GCTAGGCCTCGCGCG              GTGATCC GGG GGGACGC              GTCTTTTCGTGACCC  39 41
   Jann_2075 NONE
   Jann_2076 NONE
   Jann_2077 NONE
   Jann_2078 2087306 .. 2087341 +    -9   -2.9155   GCCCGCAGGCCTGCC    GCTGTCTCCTTCCG TAAAAGAT CGGAAGGGGACGGA     TATGGTATTGGCAAA  59 86
   Jann_2079 2088690 .. 2088713 +  -8.2  -4.16842   TCTTAATCTGTTTTT          GCAACTCACT CGCA AGTGACTTGC           TTTCTTGCGAATAAG  74 35
   Jann_2080 NONE
   Jann_2081 2090519 .. 2090534 +  -2.4  -4.57073   GACGGCTGCGACCTA              GACCGG CATG TCGGAC               TTTTTCAGCGCACTC  66 25
   Jann_2082 NONE
   Jann_2083 2092644 .. 2092664 +  -2.4  -2.60941   GGTGGGCGTGGCGGC            CGGAGGGT GATTG AGCCGCCG            ATTGTGGCGTGTGAT  38 16
   Jann_2084 NONE
   Jann_2085 2094762 .. 2094791 +  -9.9  -3.02649   GGGTTACTTAAAATG       CTCGGCGGCAGGT TTCT ACCCGCTGCCGAA        TGTATGTAATACAAT  64 30
   Jann_2086 NONE
   Jann_2087 2097961 .. 2097974 +  -9.5  -2.72344   CCGCGAAAATCGCCT               CCGCC GGGG GGCGG                TGGTTGAGGATGCCC  57 360
   Jann_2100 2110367 .. 2110380 +  -5.2  -2.82595   ATACATGCCGCACGA               CCGG ACTGGC CCGG                CTTTCGATGCTTACG  47 154
   Jann_2101 NONE
   Jann_2102 NONE
   Jann_2103 2112426 .. 2112436 +  -6.8   -3.0263   GACCAGCGGGCCTAA                 TCGG CAA CCGA                 TGTTGGCAACATCCT  54 242
   Jann_2104 2114536 .. 2114562 +  -8.6  -3.16191   GTTGATGATGCAATA         GCCCGCCACATG GTC CATGGCGTGGGC         TTCATCGACGTATCG  58 476
   Jann_2107 NONE
   Jann_2108 2117473 .. 2117506 +  -2.3   -3.3785   ATCACACCGGATCGT     CGCGCGGGC-CTTG TACGGCT CATGAGCCTGCTCG     TTGTCGGTGCGTTGC  46 1
   Jann_2109 2118560 .. 2118585 +  -5.3  -3.49618   CATCGGCCTCAGTTA         CGAGGCCCGACA GCT TG-CAGGCCGCG         TTCGTTGTGTCGGCC  53 243
   Jann_2112 NONE
   Jann_2113 NONE
   Jann_2114 2123711 .. 2123723 +  -5.5  -2.54325   AGCCGCCGTCGCCTG                GTTGG CAA CCAGC                ATCTGTTTCGCAAGA  45 105
   Jann_2115 2124594 .. 2124625 +    -3  -3.23572   CAGTTGATCCCCTGA      CTGCCGGTT-TGG CTGGCGA CCATGACGGGCAG      TGTTGTGGCATCCGT  44 271
   Jann_2119 NONE
   Jann_2120 2130104 .. 2130125 +  -5.9  -2.83449   AGGTGTGATCGGACC           CGACG-CATG AGC CATGATGTCG           TCATTCTGGGCGTGT  47 16
   Jann_2121 2131508 .. 2131519 +  -7.2  -3.42621   CAGCGCCTGCTCAGC                GGCG GCTT CGCC                 TTCTCCGTTGCCGTT  60 500
   Jann_2123 2133293 .. 2133350 +  -3.3  -3.28712   GCGCGGCACAAGGAT GCGACTG-GC-ATGACGGCCGCGCGCA TCAGTT TGCCCGTGGCGCTCATGGCGCTGGCGC TTGTGGCCGCCGCGA  45 13
   Jann_2124 NONE
   Jann_2125 2135085 .. 2135101 +  -5.1  -3.17054   TTTGCGAAGACGATC              CGCGA CTAAGGC TCGCG              TTCAATAATTTCATC  47 17
   Jann_2126 2136265 .. 2136311 + -10.7  -2.72991   CGCCGGTATGACGGA CCCGGGGTCGG-CCCGCG-CGCG AAA TGCGGCGCAGGACCTGGCCCGGG TAATTCGCGATGTCC  63 298
   Jann_2133 NONE
   Jann_2134 NONE
   Jann_2135 NONE
   Jann_2136 NONE
   Jann_2137 2145675 .. 2145690 +  -2.5  -3.29144   GAGTTCACTTGAGTA              GCGAT CCTTTC GTCGC               TTCTGAACCAGATAG  44 295
   Jann_2138 2146930 .. 2146966 +  -3.5  -3.25604   GCGCTGCCCTCCGAA    GGCAGAGGCCAGAGGTT CGA ATCCTCTAGGGTCCGCC    ATTTTCATTCGATAA  45 117
   Jann_2139 NONE
   Jann_2140 2149105 .. 2149116 +  -7.2  -3.39529   GTGACGCCCCTTGCA                CCGG CCGT CCGG                 TTCCTGTTCGGTTGC  58 300
   Jann_2141 2150617 .. 2150630 +  -2.3  -2.73681   GGATCTCGATCCCCT               CCGCA TGGG TGCCG                TGATTGCGATAGGTG  39 492
   Jann_2145 NONE
   Jann_2146 NONE
   Jann_2147 NONE
   Jann_2148 2157116 .. 2157139 +  -4.4  -4.30576   AATGCCGCGGAGATG          CGGAATTCCG CGAC CGGGTTGCCG           TTTTCCTCCTCCAGC  66 524
   Jann_2150 NONE
   Jann_2151 2159895 .. 2159908 +  -2.3  -2.78384   TACACCTCCCCCCGG               AGGGT CGGC ACCCA                TGTAGTCCCCCGGCC  39 71
   Jann_2152 NONE
   Jann_2153 NONE
   Jann_2154 2163475 .. 2163513 +  -9.5  -3.06915   CGGCCGTGTGGGCTG  CGCATCGCCATACG-GCG GATG CGCGCGGGCGGCGATGTG   TTGCGTACGCTGCCT  64 159
   Jann_2155 NONE
   Jann_2156 2165369 .. 2165380 +  -7.2  -3.66178   CCCGGGGGGGTCTCT                GCCC TGAC GGGC                 TTTACCGTTCCGGGA  63 94
   Jann_2166 NONE
   Jann_2167 2174391 .. 2174404 +  -2.3  -4.18018   ACAATGGTCATTCCA               TTCCC GGAG GGGCA                TTTTGACTGACGAGA  59 2
   Jann_2168 2174881 .. 2174908 +  -8.4  -3.61178   CGCTTGAAATAGGGA        CAAAAGGGGCGT AGGT GCGCCTCTTCTG         TTTAAGGTGCCTGCC  66 29
   Jann_2169 2176376 .. 2176389 +  -2.3   -2.6933   ATGACCCGGCGCGGG               CTGCT CAGG GGCGG                ACTTTTTCTGGCCGG  38 37
   Jann_2170 2177435 .. 2177446 +  -2.2  -3.87354   CACGACGTCGTTGGC                GGTG ATGG CATC                 TTTGATCTGGGTTTC  54 353
   Jann_2176 2185378 .. 2185388 +  -4.6  -4.07568   TCATCGCGATTATTT                 GGTC CTG GGCC                 TTTTGCACAAGGGGC  62 57
   Jann_2177 NONE
   Jann_2178 2187126 .. 2187136 +  -6.8  -3.58522   TTGCGCGTGACCTCG                 CTGC CTT GCAG                 TTTGCGGGTGATGCT  59 125
   Jann_2183 2191017 .. 2191029 +  -4.7  -3.33922   CAGCCCATCCAAAAC                GTCCG ATC CGGCC                CTTTTTGGCGCAAAT  51 366
   Jann_2184 2191425 .. 2191438 +  -9.5  -3.17194   CGGGCCAATTGCCAT               GCGCG CCTC CGCGC                TTCACTTCCCCCAAT  64 86
   Jann_2185 2191771 .. 2191784 +  -3.7  -4.11216   AAATCCAAAGCAAAC               GCCCC GGTT GGAGC                TTTTCCGCATGAGCA  62 0
   Jann_2186 NONE
   Jann_2187 NONE
   Jann_2188 NONE
   Jann_2189 2196569 .. 2196613 +  -6.4  -4.56597   CCCCTGACACATAAC CAAAAACGGCCTATTGGTGT TCGTC GCACCGGTGGGTCGTTTCCG TTTTTCAGGGCGCGC  78 71
   Jann_2191 2198004 .. 2198015 +  -2.2  -4.11484   CGGTGATCACGAAGG                TCGA CAGG TCGG                 TTTTGCCGACTTCGC  59 368
   Jann_2193 2199963 .. 2199975 +  -4.8  -2.69151   GCAATCGCGAGAACT                GAGC CGCGC GCTC                TGGTCTCTGGCCCCG  43 24
   Jann_2194 NONE
   Jann_2195 2202407 .. 2202423 +  -6.5  -3.14211   TCTTCCGCGATTTGC              GGGGTTG CTG CGACCTC              TTCCTCGGCGGGAGT  53 169
   Jann_2198 NONE
   Jann_2199 2210573 .. 2210586 +  -8.1  -3.45321   TCGGCAAAAGCGGCA               CGCTG AACG CAGCG                TTCTGGATTGTGGAT  63 389
   Jann_2203 2213073 .. 2213089 +  -2.1  -3.06796   TAAAGATGTCAAGAC              GGCGCTC GCC GACCGCA              TTAAGTAAGATGCGC  41 1
   Jann_2204 2214556 .. 2214579 +  -8.1  -3.14051   TCGATTGCCGTCGTC          TGTGCCGTG CTGGAT CCCGGCACA           TATTGATAGCGCTGG  58 350
   Jann_2207 2216582 .. 2216597 +  -5.4  -3.35046   GAGCCGCTGATATTG              CGTGAT GATC ATCGCG               TCTTTGGCAGCGTCG  50 230
   Jann_2209 2217644 .. 2217656 +  -4.7  -2.97475   GTGTCACCCACCACA                CCCAC AAC GGGGG                ATTTCTCATGAGCGA  46 2
   Jann_2210 NONE
   Jann_2211 2219194 .. 2219227 +  -4.4  -3.63744   GAAGTCTTAATGACA     AACGAAGGGGGCCA CCGCGC TGGCCCTCCTCGCC      TATTTTGAAGAGAGC  56 31
   Jann_2212 NONE
   Jann_2213 NONE
   Jann_2214 NONE
   Jann_2215 NONE
   Jann_2216 2223209 .. 2223230 +   -13   -4.9792   TGAAGACGTCACAGA           CGGGCACC CTTTTC GGTGCCCG            TTTTTGTGTGCGGTA 100 49
   Jann_2217 2224809 .. 2224820 +  -3.6  -3.67597   CGCCTCCCGCAGTTT                GGCC ATTA GGTC                 TTCTTCCGTCACCCG  51 214
   Jann_2223 2230028 .. 2230076 + -11.7  -3.15579   CTTTCGCCATCTGAG CGTGGGTGAGTCGGCCTTTTGAC CGG GTTCTAGGGCCGACTTATCCACA TTGCTGCCCAATTCC  73 97
   Jann_2225 2231764 .. 2231782 +  -3.1  -3.10715   TGTGGGGATGCTCGG             GGTCTGT TCTAC ACAGACA             TTGCGTCCTCGTGCC  43 86
   Jann_2226 2233337 .. 2233355 +  -5.2  -3.00544   CGGGATCGGAGAATA             GGTGCTGT CGA AGAGCGCC             TGTGTGCTGATTTTA  47 504
   Jann_2231 2237120 .. 2237141 + -12.9  -3.87641   GTGGCACACGCAAGA           CGCCCGAGC CATG GCCCGGGCG            TTTGTGCAAGGTCTT  87 77
   Jann_2236 NONE
   Jann_2237 NONE
   Jann_2238 NONE
   Jann_2239 NONE
   Jann_2240 2248435 .. 2248447 +  -3.4  -3.79251   TTGGGGTCACCGGCT                CCAA AAGCG TTGG                TTTGCTGCTGCGCTG  54 442
   Jann_2242 2250751 .. 2250763 +  -4.7  -3.91984   TTTTTCTGACCGCCC                GCGCC ATG GCCGC                TTATTTCCGCAATCT  59 32
   Jann_2243 2252252 .. 2252281 +  -2.9  -3.59262   GATTGCGCTTCTGAA       CCCG-GGCTT CTGGCGCGATT AAGCCACGGG       TTTGCGGCTGTCGCG  49 4
   Jann_2244 NONE
   Jann_2245 2254109 .. 2254121 +  -4.7  -2.84634   GCCGATGGGTTTAGA                CCCCC GAA GGGAG                TATCGTCATGTCGCG  44 185
   Jann_2246 2255656 .. 2255670 +  -2.8  -4.66953   CGCGAAGCGTCGCTG               GACC GCGTTTG GGTC               TTTTTGACCTCTTGG  69 311
   Jann_2256 2263647 .. 2263677 + -14.7  -2.75712   GGGTTCCGCACGACA       TCCCGGGGCCC GTCAAATCA GGGCCCCGGGG       TCATTCAGTCAATCG  80 422
   Jann_2258 NONE
   Jann_2259 NONE
   Jann_2260 NONE
   Jann_2261 NONE
   Jann_2262 2271154 .. 2271175 +  -8.7  -3.28924   GTCGGCAGCGGCCCC           GGCCGGA GTAACCGG TCCGGCC            TTCTAACCACAGATC  63 96
   Jann_2274 NONE
   Jann_2275 NONE
   Jann_2276 2283910 .. 2283921 +  -7.2  -2.52543   CGTTTATCTTCGATC                CGGC TGTT GCCG                 TCGGTTAGCGCACGT  50 6
   Jann_2277 2284780 .. 2284804 +  -6.4   -4.2237   GGCTATGGCCGGTTG         CACATGTGCCG CTTA CGGC-CATGCG          TTTTCAGGTTAATTT  69 59
   Jann_2278 2285442 .. 2285452 +  -2.4  -2.89683   TCGACCACTCCGGCA                 CCTC TCC GCGG                 TCTGTGGCGTGGCCT  40 114
   Jann_2279 2286752 .. 2286789 +  -8.3  -2.91274   TGACGCATTCAGCCC   CTTCCAACCC-CGCTGGG ATT CCCTGCGCGGGATGGAGA   TATGGTTACAATCAC  56 218
   Jann_2280 NONE
   Jann_2281 2287992 .. 2288013 + -18.7  -3.64682   GTAAGATTTTTCAGG           GGGCCGGCG ACAT CGCCGGCCC            TTTCCGCATTTCGTG 100 57
   Jann_2282 2288658 .. 2288695 +  -3.1  -3.90048   GGCGTAAGAGGCCGG   TCTCGGACAGGCGGGGG CCAG CCCCCACACCCCCGGGA    TATTTTTGGAACAGG  55 34
   Jann_2283 NONE
   Jann_2284 NONE
   Jann_2285 NONE
   Jann_2286 2293911 .. 2293936 +  -5.3  -3.68506   GCCACCTGCGTCTTG         GCACGGCAGGT CTGA AATTGCCGCGC          TTTGGATCACTCTTG  58 457
   Jann_2288 2295143 .. 2295153 +  -6.8  -2.87468   TTCCTGTGGAGTAAA                 TGCC TGG GGCA                 TGTCGTGTCATAAAA  53 27
   Jann_2289 2296303 .. 2296316 +  -5.2  -3.28497   CAACGGCACCTTGAT               GGGC AACTAG GCCC                TTACCTTTCGGGTGG  51 16
   Jann_2290 NONE
   Jann_2291 NONE
   Jann_2292 NONE
   Jann_2293 NONE
   Jann_2294 2301886 .. 2301902 +  -2.1  -4.21275   CAAGTCAAAAGTCAG              CCCCCGA TCT TCGAGGA              TTTTCAGTCCGTTAA  59 449
   Jann_2299 2305658 .. 2305668 +  -2.4  -3.54424   TTGAATATATGGTGC                 GCCC AAA GGGA                 TTTAGACGCATGAAG  47 85
   Jann_2300 NONE
   Jann_2301 2307272 .. 2307300 + -18.9  -5.06414   GCCGGACAATCGAGA        CGGCGCTGCCC CTGTCCC GGGCAGCGCCG        TTTTTCTTGCGCAGA 100 373
   Jann_2304 2309365 .. 2309381 +  -7.9  -3.31144   CGCCGATCTTGCCCA              TGCCGTC AGC GGCGGCG              TTGTGGACGTAGGAG  58 519
   Jann_2307 NONE
   Jann_2308 2312833 .. 2312854 +  -6.5  -2.57344   CGTAAGCACACCAAA           TGCGGGC-CT CAC GGTGCCCGCG           CTTGTGCGCAGCCTC  48 36
   Jann_2309 2313663 .. 2313687 +  -9.1  -2.75577   CCCTGCATAGGACAA          GGCGCGGACCG GTC TGGCCCACGCC          TCCCTTTTCACCTGG  58 46
   Jann_2311 NONE
   Jann_2312 NONE
   Jann_2313 2318809 .. 2318845 +  -4.2  -3.78953   CCAAAAGTTCGTGCT   CGTAG-GTGGTGGTGGC ATAG GCCGCCCCCTCGCCGCG    TTTGGTCGTCACCAT  56 448
   Jann_2315 NONE
   Jann_2316 NONE
   Jann_2317 NONE
   Jann_2318 NONE
   Jann_2319 2323455 .. 2323513 + -11.7   -3.0264   AGCAGCTCGCCCGAG AGCGTTGATCACCCCCTGTTGCTGTCCC ATAC GCGATAGCATCAGGGGGTGG-CCATGCC TGTTCCAGCGCCTTT  73 18
   Jann_2324 2330658 .. 2330694 +  -2.9  -3.62176   TTTTCGGCGAAAAGT    CGCAGGTCTTGTGGTTT GAC AGATGACAGGCCCTGCA    TTTCGGCGTATTCTT  49 59
   Jann_2325 2331429 .. 2331445 +  -7.9   -3.6707   CGGTCCATCCTGTGA              CCTCCAG TCC CCGGAGG              TTTCCAATGTTGCGT  66 97
   Jann_2326 NONE
   Jann_2327 2334778 .. 2334801 +  -3.8  -4.11371   GGGGTGTTGGCCAAA          CTCGAC-CTGC AAG GCGGCGTCCAG          TTTTGCGCCCTGTTC  63 320
   Jann_2332 2341567 .. 2341577 +  -8.2  -3.14132   CCCGCTGATCTGAGC                 GGCG ACG CGCC                 TTAATCCGCGCCGCG  57 11
   Jann_2341 2349002 .. 2349040 + -10.1  -3.53012   ACCGCGAACGCATCG  CGCACCTCGTCCAGCCCG GTAT CGGGCGGGGCG-GGCCCG   TTTACCCGCACCAGG  68 496
   Jann_2344 2351908 .. 2351920 +  -4.7  -3.04322   TGACATTCCCTGCCC                GCCGG ACC CCGCC                TGTTCACCGGTTCAA  47 38
   Jann_2345 2352963 .. 2352996 +  -2.2  -2.80053   TTTGGCCTAAGATAA     GCCAGAGCCTGTGT GGGAGA GCGCAGGCACAGAC      ATTCTTGGGATCTAT  39 129
   Jann_2346 2354238 .. 2354262 +   -15  -5.27335   TGACAATCTTGAACA         CCCCGC-GCCC ACCT GGGCTGCGGGG          TTTTTCTTTGGGCAA 100 52
   Jann_2347 NONE
   Jann_2348 2355709 .. 2355722 +  -4.5  -3.51708   GATCGACGCCGGCCG               GTGTC CACG GACGC                TTGCTTTCGCGGGTC  53 39
   Jann_2349 2357029 .. 2357060 +  -2.9  -2.87132   CCGCTGCCCCGGCCC     CTGTCCCGGTCTGCG GCTC TGC-GCCCGGG-CGG      TCTGTCGACAGGCCG  42 426
   Jann_2351 NONE
   Jann_2352 2359307 .. 2359321 +  -4.2  -2.67515   TGTTTCATTGCGAAC               GGGG ACGAGAG CCCC               TAATGTAATAGTCAA  42 61
   Jann_2353 NONE
   Jann_2354 2361129 .. 2361142 +  -3.7  -4.85599   AATGGTGGCCCGCGC               GGACG GCCA CGCCC                TTTTTGTCCAGTACC  77 286
   Jann_2367 NONE
   Jann_2368 2373228 .. 2373245 +  -5.5  -2.81464   GCGGCGGTCCATCAG             CCGACCA TGCA TCGTCGG              TATCATCGATGATGA  46 201
   Jann_2371 2377535 .. 2377561 + -15.9  -3.53811   TTAAGCCGCCGCGCA         TCGTCGGGCCG CCCCC CGGTCCGACGA         TTTGGCGGACCTCAC  90 87
   Jann_2372 2378989 .. 2379002 +  -2.3  -2.79679   CCGCCAGTTGCGAAC               CCAAC CGCG GTCGG                TCTACTGGCCCTGTT  39 56
   Jann_2373 NONE
   Jann_2374 2380255 .. 2380276 +  -4.3  -4.08216   TGTGGCGTGAACCAC           GTGGCGGTT CAGG GGCCGTCGC            TTTTACGACCCGTCA  60 138
   Jann_2377 2381857 .. 2381874 +  -6.9  -3.03701   TGGAGGAGTTGAAGG             AGGGCAG CGCG CTGCCCC              TGTGATTTCGTCGCG  54 3
   Jann_2380 2384875 .. 2384887 +  -3.4  -3.04715   AATCAAAGGACTTTA                CATG AAACG CATG                ATTTTGGCCGCGCTG  43 178
   Jann_2381 2385585 .. 2385611 +  -2.9  -3.53012   TCATCGGTGGACCAG        GCCCAGGC-CGCG ATC CGCGCGTC-GAGC        TTTGGGCGAAGCGCC  49 270
   Jann_2385 NONE
   Jann_2387 2390229 .. 2390252 + -11.6  -4.41895   ACATTTATCATTGAG          CGCGCATCGG GAAA CCGGAGCGCG           TTTTCCTTGGGGGTT  93 55
   Jann_2389 2392155 .. 2392170 +  -6.1  -3.35996   GGGTTAGCTTTGTCC              CGGTG AGTTAC CACCG               TTATCGGTACACATC  56 274
   Jann_2390 NONE
   Jann_2391 NONE
   Jann_2392 2393995 .. 2394014 + -12.1  -2.52015   AAGGACATGAAAAAA            GGCGCCC GTGACG GGGCGCC             CTTGATCGGTGTGGC  68 39
   Jann_2394 2396636 .. 2396646 +  -2.4  -3.12999   GCCTGTTCCAGGCCT                 CCTC GCA GCGG                 TTCGATCTGAGATGA  41 284
   Jann_2395 2397157 .. 2397175 +  -8.8  -2.57132   CCGTCTCCCACCGGC             CCGGATCG AAG CCATCCGG             ATTGTCCCACAGGCG  53 273
   Jann_2399 2400902 .. 2400917 + -10.4  -2.61912   ACGACGGCGTCGGCC              TCGCGC GCAG GCGCGA               CTTCTCCCTCGCTGA  59 303
   Jann_2409 2411242 .. 2411254 +  -6.3  -4.07568   ACCGTTGGCCTCAAT                TCTGA AGG TCAGA                TTTTGACGGGCCACC  66 203
   Jann_2411 2412811 .. 2412829 +    -3  -3.31144   TGCATGACCCACCTT             GGGGAACA CCG TGATGCCC             TTGTGGAACTGCGCC  45 95
   Jann_2412 NONE
   Jann_2413 2413914 .. 2413926 +  -2.6  -3.54424   CGCCCGGAAACACCT                CGTC CGACA GGCG                TTTCAACAGCTCGGC  49 166
   Jann_2416 2415479 .. 2415495 +    -3  -3.93819   TACTAGATGCTGCGC             GCTG-CA AGGA TGTCAGC              TTCTTCTGCTTTGGT  55 135
   Jann_2417 NONE
   Jann_2418 NONE
   Jann_2419 NONE
   Jann_2420 2418241 .. 2418256 +  -6.1  -2.86908   GATCCTTCACAACTT              CCACC GCGCAA GGTGG               TATCGTGATTGCCTT  51 2
   Jann_2421 NONE
   Jann_2422 2419226 .. 2419242 +  -3.6  -3.28712   CCAGTCCAAGGATGC              GCCGCT CAGTC ACCGGC              TTGTCACCAAAAAAC  46 429
   Jann_2424 2420723 .. 2420746 + -15.2  -2.61239   GCAACCATCAAAAAA          GGGCCGCCCC AGGT GGGACGGCCC           CTTCTAAAATCTCTG  81 272
   Jann_2427 2422500 .. 2422516 +  -2.9  -3.84246   GGAGGTTAATCCTGG              GCGCG TCCCCTC CGTGC              TTTCATGGTTGGAGG  55 32
   Jann_2428 2423095 .. 2423111 +  -2.9  -2.92935   TCAAGGAGCTCCATC              GCGGC CAATTGC GTCGC              TGATTTCCCCGTTCT  42 6
   Jann_2430 2424609 .. 2424630 +  -6.5  -2.62184   GGCGCCTCGGAAATC           TCCGCGCCCG TTG CGTGC-CGGA           TCGTCTCCACCGGCG  48 156
   Jann_2434 2428858 .. 2428890 +  -4.1  -3.53091   GCTGCCCCTTGATGC     G-TCCGACCGC-CGC AGATC GTGTGCGGACGGAAC     TTTCCCGCGACGCAT  51 41
   Jann_2438 2431875 .. 2431889 +   -10   -2.5805   GGCCCCAATCGTGCA               GCCATG CAG CATGGC               CTTATGGCCAATCGT  59 360
   Jann_2442 2434633 .. 2434664 + -21.7  -3.71378   ATTTTATGATGGTCT      TGCGCGCGCCGTT TATTGC AACGGCGCGCGCA       TTTACGTCTACGCTG 100 73
   Jann_2444 2437342 .. 2437356 +  -6.4  -4.25104   ACGACCTTCATCGGG               TGGTCC GCA GGATCA               TTTTCATGGCGGGCC  73 130
   Jann_2447 2440921 .. 2440941 +  -6.1  -3.92324   CGCCCAGACGCGCCA            TCGTGGC CGCCATC GCCGCGA            TTTGGTCTTGCGCGG  62 92
   Jann_2461 2455658 .. 2455672 + -12.8  -3.55444   CGAAAAAAGACGCAG               GGGGGC AGC GCCCCC               TTTGCGACATCGAAA  81 97
   Jann_2462 2456693 .. 2456706 +  -4.5  -3.53563   ATGCAGATGCTAATG               CCGTT AGTC GACGG                TTTGCACGGAGATCT  53 167
   Jann_2463 2458483 .. 2458510 + -18.4  -5.40474   GCTCACACCAACATC        CCGGCGCTCCCA CCTA TGGGTGCGCCGG         TTTTTTTCGCGGGAT 100 42
   Jann_2464 NONE
   Jann_2465 NONE
   Jann_2466 2461712 .. 2461736 +  -2.9  -3.05816   CAATGATGTCGGGTG          CGTGTAGTT ACAGAAA AACTACAGG          TTCACTACAGGATAA  43 35
   Jann_2467 2464145 .. 2464161 +  -5.7  -2.57344   GAACGATGACGCCCG              GCCCGGC CCC GTCGCGC              ATTGTGACAAGCGTC  46 295
   Jann_2476 NONE
   Jann_2477 2474930 .. 2474963 +  -3.7  -3.53444   AGCGACAGATACGCA     TCCAGCCGCAGCAGGT TGA ACCCGCTG-GACAGGG     TTTGCAGGAGGGTCA  51 227
   Jann_2486 NONE
   Jann_2487 NONE
   Jann_2488 2487083 .. 2487104 +  -2.9  -3.33696   AAGACACGCGGATGC           GTGGATGAG CGCG CTGATCCTC            TTGCTTGCCGCAGGC  47 18
   Jann_2489 2487874 .. 2487890 +  -5.7  -3.10056   CGTGAGCCTTTAGCG              AGCGGCG GGC TGCCGCG              TATTCCGTCAATCCT  49 234
   Jann_2491 2491341 .. 2491355 +  -3.4  -3.11073   GACTCGAACCGACAA               GCCTCG CGG CGGGGG               ATTTTGAATCCCCTG  43 68
   Jann_2492 NONE
   Jann_2493 2492593 .. 2492603 +  -2.4  -4.13767   GTCTTTCCAAGGCCT                 CCTC GCA GCGG                 TTTTGAACTGGCCCC  59 55
   Jann_2494 NONE
   Jann_2495 2495682 .. 2495700 +  -2.4  -3.15544   GTACAGGACAAGCGC             GATGTCTG AAT TAGACATG             TTCCTCGCGGTGGCC  41 17
   Jann_2496 NONE
   Jann_2497 2496323 .. 2496333 +  -8.2  -2.71144   CCGCGCTATGCGCGG                 CGCC AAA GGCG                 TCCTTGAGGCGGATC  54 70
   Jann_2498 NONE
   Jann_2499 NONE
   Jann_2500 2499484 .. 2499498 +  -9.2  -3.01924   GGGAGGCCGCAGAAC               GGGGGC AGC GCTCCC               TATTCCGGCGCCATC  64 60
   Jann_2502 2500410 .. 2500433 +  -3.8  -3.67067   AGTTTTTCTGCCCTT          TCGCGTCGCTC CTT GAGCAGCG-GA          TCTTTCTATGTGCTA  54 42
   Jann_2507 2507959 .. 2507979 +  -6.7  -3.57144   ACGATTGGTGTCCAA            GCGTCAGGG TCA TCCGGGCGC            TTTCGACATGAACCA  59 88
   Jann_2511 2511366 .. 2511380 +    -5  -3.29829   ATCCTGGGAGACGGG               TGATGA GGA TCATCG               TTGTCGGAGCATCTG  49 23
   Jann_2512 2512202 .. 2512224 +    -4  -4.10453   GCGATCCTGTCGCCG           GGGCGGAAGA CCA TCATCTGGCC           TTTTGCGAAGGTTTG  61 260
   Jann_2521 2522466 .. 2522486 +  -3.2  -3.83568   ATATGCACGCGCGCG           GGCACGAGG ACCG CCCC-TGCC            TTGTTCTGCATCTGC  56 82
   Jann_2523 2523942 .. 2523963 +  -2.9  -3.35522   TCTGGGTGCCGCGAG           CGCGTCAAA TTTA TGTGGCGTG            TCTTTGGGAACATTG  47 217
   Jann_2524 2524819 .. 2524831 +  -4.7  -3.12327   TCAGCAGTTACAGGA                AGGCG CAG CGCCA                TGTTCGGTATCCCCG  47 97
   Jann_2525 NONE
   Jann_2526 2525518 .. 2525541 +  -2.4  -3.09516   TGGCCTGGGCCCGCC          GCGCGTTGGAG CAT CTTTAGC-CGC          TTCAATGATGGAACC  41 6
   Jann_2527 2527306 .. 2527316 +  -2.4  -2.87132   CCAACCCTGTGTGGT                 CAGG CAG CCAG                 TATGTGCAGCGCGCA  40 47
   Jann_2528 2528277 .. 2528291 +  -2.1  -5.10497   TCATCGGCAATTTTC              CGC-CA CCTT TGCGCG               TTTTTTCGGTGCCTT  77 71
   Jann_2529 2529838 .. 2529856 +  -4.5  -3.22475   CGCGAGTGCTGGTTC            GG-GCTCG GCAA CGGGCGCC             TCTTCTGGAGATACC  49 92
   Jann_2530 2530395 .. 2530413 + -10.2  -5.61596   GATGATTTTGAGAAA             GCTGGGCG CCC TGCCCGGC             TTTTTTTATGGCGAT 100 51
   Jann_2535 2537366 .. 2537379 +  -5.2  -3.43961   CCGCCTGCATCTGCG               CCCG CCACTC CGGG                TTCTGAATGTTCTCC  53 95
   Jann_2538 2540587 .. 2540606 + -12.1  -5.65927   CATTTGATGCGAAAA            GGGCGCC CGGTGA GGCGCCC             TTTTTTGTTTGAATG 100 52
   Jann_2546 2550434 .. 2550463 + -16.4  -2.94099   CTATCTTGCTCATAA       CGCGCGTCCGGG ACATGC CTCGGGCGCGCG        TCTCTCATAGCAAGG  87 178
   Jann_2547 NONE
   Jann_2548 2552003 .. 2552015 + -10.5  -3.54741   TTGCCAGTCCGGCCG                CGCGC ACG GCGCG                TTTGAAGCGCTGCTG  70 221
   Jann_2550 2553863 .. 2553892 + -20.1   -3.7108   CCGTCTGTTATGATA       GGCCTGCGA-GGGG ACG CCCCGTCGCAGGCC       TTTCCATGTCCGGAT 100 47
   Jann_2551 NONE
   Jann_2552 NONE
   Jann_2553 2555653 .. 2555667 +  -2.7  -3.05384   GTGATCCGCGCAAAC               CCCAG AAAGG CCGGG               TTGCCTGCGACCCAG  41 165
   Jann_2555 2556841 .. 2556851 +  -8.2  -2.78596   GTCCCCGCTCCTCCA                 GGCC TCC GGCC                 TGTCCTCGCCGCCTA  54 42
   Jann_2562 NONE
   Jann_2563 2567001 .. 2567019 +    -3  -3.33708   AGGCGGTTGCGTCGT             CGTGCACC AAC GGTAAACG             TTACTCTCTGGATTG  47 168
   Jann_2564 NONE
   Jann_2565 2571276 .. 2571300 +    -2  -2.77235   TGGGGCGGCACCTCT         CGGTG-CGACG ACAG CACCGTCACCG          TCATTGCCTCGTTGA  39 210
   Jann_2578 2589792 .. 2589803 +  -5.8  -4.07885   CAGGCCCTTTCAAGG                GCCT GATC AGGC                 TTTTGCAAAAGCCTG  64 62
   Jann_2581 2592035 .. 2592059 +    -7  -3.32844   GCCAAGGGGCGTCCA          GGCCTGCGTG ACGAC CCCGTGGGCC          TTGTGAACTGCGCGC  55 305
   Jann_2589 NONE
   Jann_2590 2602582 .. 2602595 +  -3.7  -4.28254   GCGGCATCAACAGCG               CGCGC AGCA GCGCC                TTTTGCATGTTGCGC  66 222
   Jann_2593 NONE
   Jann_2594 NONE
   Jann_2595 NONE
   Jann_2596 NONE
   Jann_2597 NONE
   Jann_2598 NONE
   Jann_2599 2613125 .. 2613141 +    -5  -3.34517   AATGCGGGGATCTTT              GCGGCG AAACA CGCCCC              TGTTTCGCGGGGCGT  51 142
   Jann_2600 2616202 .. 2616222 +  -6.9  -2.65112   CTCAGATTCCATTGA            TTTATCGGA TTT TCCGATAGG            TGCTGTCGCTACATT  50 98
   Jann_2601 2617245 .. 2617259 +  -5.8  -2.62735   CTCTTTCAGATGAAA               TGAAAT AGA ATTTCA               TCATATGAAAAATAT  46 137
   Jann_2602 2618561 .. 2618573 +  -6.9  -2.52464   ACAAACCCTGCACAA                TCGGC ACT GCCGG                TGGATTGAAGAGAGG  50 5
   Jann_2603 NONE
   Jann_2604 2620823 .. 2620846 + -12.4  -3.32844   AAAGCCAAGATGAAG          GAGCCGCGTT GGAA GGCGCGGCTC           TTCTACAATCAAACG  76 101
   Jann_2605 2621861 .. 2621890 + -16.4  -4.87807   AACAGAATACAAGAA       GGGGCGTGGGGC CAAACA GCGCCACGCCCC        TTTTTCATGTCTTCA 100 49
   Jann_2609 2625799 .. 2625809 +  -6.8  -4.11216   CCACCTATCGCGGCA                 GCTG ACC CAGC                 TTTTCGGCCTGCCGC  71 21
   Jann_2611 2628375 .. 2628393 +  -2.4  -4.42653   TGCAGCAGGTCACGT             TCAGCAAA GAC TTCGTTGA             TTTTATGGGTGACGT  65 326
   Jann_2615 2635263 .. 2635275 +  -6.2  -3.68351   GGCCAGCCAGTCCGT                CGCG GGCAG CGCG                TTTGGGTCGTCCGGC  60 214
   Jann_2617 NONE
   Jann_2618 2638500 .. 2638519 +  -6.4  -2.60075   CACGGAGGTCTGATC            CTGGTGGT GAAG ACCGTCAG             CTTAATTGCACACCA  48 92
   Jann_2619 NONE
   Jann_2620 NONE
   Jann_2621 NONE
   Jann_2622 NONE
   Jann_2623 NONE
   Jann_2624 NONE
   Jann_2625 2643826 .. 2643862 + -11.7  -3.49884   ATCTTCACACCGGTC    TTTCAGTCACCTGCGAT CTC ATCACAGATGACTGAAG    TATTTGCTGCTCTCT  77 92
   Jann_2631 2647795 .. 2647817 +  -8.4  -4.07568   GTGTGTCTGCTGAAC           ATTTGCCCGC AGC GTGGGCAAAC           TTTTGCGCCGCAAAG  73 94
   Jann_2633 2649752 .. 2649762 +  -4.6  -2.88579   TGACCCTGCTCGTGC                 CGTG ATC CGCG                 TCTGTGAAACGTTCA  46 21
   Jann_2634 2650503 .. 2650540 +  -3.9  -3.70446   GCTCGTCTGCGGTCA   CGCGGTAGCTGTCGGGG CGGG CCCCGGCATCAATCGAA    TTGTCTTGCATGTCA  56 164
   Jann_2636 2650918 .. 2650941 +    -6  -3.76952   CTTCCTCGGCTGATC          GCCGCCGAATG GCG CGTTTGG-GGC          TTTACATTGCGTACC  61 28
   Jann_2637 2652937 .. 2652957 + -16.1  -2.78032   GGGCAGCGCCCCTTC            CCGCCCCTC TCT GGGGGGCGG            CTCTTTTGAAAAAGA  86 172
   Jann_2641 2656124 .. 2656134 +  -2.4  -3.62775   CCGCTCTGCCGTCCT                 GACC ACT GGCC                 TTCTTGACCACTGGT  47 24
   Jann_2642 NONE
   Jann_2643 2657966 .. 2657979 +  -9.5  -2.86271   AGACAACAGTGGACC               CGGCC GCGT GGCCG                TAGTTCTGCTGGCGC  58 471
   Jann_2647 NONE
   Jann_2648 2663232 .. 2663245 +  -3.1  -2.94322   CCGCCGCCGCGCTCC               GCGTCA ATC TG-CGC               TAGTTTGCGTCCGAT  42 9
   Jann_2649 2664060 .. 2664076 +  -6.5  -2.78715   TGGGGCAATATGCGG              GGCCG GTGCTGG CGGCC              TATGCTGGCACGATT  49 50
   Jann_2650 2664886 .. 2664896 +  -4.6  -3.84825   GCTGTTCTTTTCCTG                 TCGG TTC CCGG                 TTTACTGTCGATCCC  59 116
   Jann_2654 2667592 .. 2667613 + -11.5  -5.26875   TACGATGAGTTTAAC           GGGCGTCCC ACTT GGGGCGCTC            TTTTTTCGTTACGCA 100 50
   Jann_2656 2668622 .. 2668646 +  -2.7  -2.90219   GGGCGCGCTGAGTGA          TCTGGTGGAGA GGA TCATCGCCTGA          TCTATGGCGCTTGTC  40 1
   Jann_2657 NONE
   Jann_2658 NONE
   Jann_2659 NONE
   Jann_2660 2670988 .. 2671000 +  -4.7  -3.47078   CCGCCGGTGCGCCGG                GGCTG GTG CCGCC                TTCTGGTGTCAGGTC  53 373
   Jann_2663 NONE
   Jann_2664 2675534 .. 2675561 +  -3.3  -3.09273   CAGGAATAGTTCCCC        GCGCCTCTCGCC GCATG GGCAAC-GGCGC        TCTATATTCAAAACA  43 98
   Jann_2665 NONE
   Jann_2666 NONE
   Jann_2667 2679117 .. 2679127 +  -8.2  -2.80443   AAATATATAGCTTCT                 CGGC CAG GCCG                 TATAGTCGGCTGTCG  54 86
   Jann_2670 NONE
   Jann_2671 2682709 .. 2682724 +  -3.2  -4.03234   GCGGATCATGGCCCC              CCGG-GC GCT GCATCGG              TTTCTGTAGGCGCGG  58 1
   Jann_2672 2683975 .. 2683996 +   -13  -2.62983   CGTCCAGTCAACACA           CAGCCCGG CATGAA CCGGGCTG            TCGTATCAAGCTGCG  71 46
   Jann_2674 NONE
   Jann_2675 NONE
   Jann_2676 NONE
   Jann_2677 NONE
   Jann_2678 NONE
   Jann_2679 2690406 .. 2690427 + -14.5  -2.89169   CCCAAGGCATATTTG           GAAAGGGGC CGGG GCCCCTTTC            GTTTGAGTTGTAATT  82 82
   Jann_2682 2693166 .. 2693178 +  -4.8  -3.17688   TTTCGCAGCGGTCTT                TCGG AGTGC CCGA                TTCCTGCCATAATTG  49 60
   Jann_2683 2693695 .. 2693710 +  -2.4  -3.73775   TCTAGATCTTGAAGG              AGGGGC ATTT GTCCCG               TTTCCTAACCCTCGC  51 29
   Jann_2684 2695169 .. 2695182 +  -3.1  -3.26298   AACCGCGCGGATATG               GC-CCA ATA TGGCGC               TGTCTTTGCGGTGAT  45 124
   Jann_2685 2696458 .. 2696485 +  -8.2  -3.13475   GATAAGCCACAAAAA        ACCGCCGCACCC TTTG GGGCACGGCGGC         TTCGATCTAAAGTTC  57 36
   Jann_2687 2698266 .. 2698303 +  -4.1  -3.53012   AGTAACCCCGGCTAA  CGCGT-CAGC-GCCTTG CCCAAC CGAGGCAGCCGCGCGCG   TTTGAGCAGAGCGCG  51 36
   Jann_2697 2709044 .. 2709081 +  -8.3  -4.79223   GCACCGATACCACAT   CAAAAAAGGCCCGGAGC GGAT GCTGCGGGCCTTCCATG    TTTTTGATCGTCTGG  87 204
   Jann_2710 2720729 .. 2720749 +  -2.6  -2.74144   GTTTCCCCGGATGAA           GGTGC-ATG ACCT CATCGTACC            ATTTGACCATCGCGG  39 366
   Jann_2714 2724243 .. 2724255 +  -4.7  -3.02461   AAGTCACAAATTCGG                GGGGC CCT GCCCA                TGTTCCGCAAGATTC  47 39
   Jann_2715 NONE
   Jann_2716 NONE
   Jann_2717 2727030 .. 2727042 +  -4.7  -3.67792   GAACGTGCCTGCCGC                CCCGG TGC CCAGG                TTTAACTGGATATCG  55 384
   Jann_2721 2729735 .. 2729767 + -18.4  -4.41348   TTTACTCTAGACTAT      GTGGGCGGCGCGGA GGTCA TTCGCGCCGCCCCC      TTTCTTTGGGACCCG 100 83
   Jann_2722 2733257 .. 2733281 +  -9.1  -3.53811   GTCCTTCGGGCTCAG          GCGCACCTGCG GTG CGCGGTGGCGC          TTTCGGCGCAATCCC  66 86
   Jann_2724 2736165 .. 2736175 +  -6.8  -3.57144   ACGCGGATCAAAGGC                 TCGG TGC CCGA                 TTTGCGGATCAACAG  59 125
   Jann_2727 2739396 .. 2739413 +  -2.5  -2.87344   CTCCGCCTGCTCCAG             CCTGTCC AAAA GGTCCGG              TATATCAGGGCGATG  40 416
   Jann_2734 2749187 .. 2749207 + -15.4  -4.72272   ACGCAAAAGACAATC            GGCCGGGC CCCTT GCCCGGCC            TTTTTGGTAGGCGCA 100 77
   Jann_2735 2750607 .. 2750619 +  -5.5  -4.62069   TCCGCAGATTGCTGT                TGGGT CTG GCCCA                TTTTTCCCCTCGACC  75 336
   Jann_2736 NONE
   Jann_2737 2751505 .. 2751524 +  -2.8  -3.86194   ACTGAAGAGGGTTGA            C-GCGCC TGCAAAC GGCGCCG            TTTCTCCACCCGATT  55 26
   Jann_2738 2752530 .. 2752547 +  -8.3  -2.64735   TTCGCGACATGAGGG             GGACGGC CATG GCCGCCC              TCCTCTGCCTCCCGT  53 29
   Jann_2739 2753004 .. 2753042 +  -8.1  -3.68351   CGTGATTTGGGTCCC  CGCCTCGCCCCTGCTACGG TTC TCGCTG-AGGGGC-AGGCG  TTTGCATGATCGGCC  66 60
   Jann_2740 2753564 .. 2753607 +  -4.6  -3.31263   TGTGCGGACTGGACA GGTCC-TTGGCGATTGGCG ATGACTA CATCCATCGTCAACGGACC TTGTGACCATGAAGT  49 92
   Jann_2741 NONE
   Jann_2742 NONE
   Jann_2743 2758149 .. 2758165 +  -2.1  -2.61264   AGACGTCTGTGGGAC              GTGCAAC ACC GGCGCAC              CTTGTGCCTGGAACA  38 65
   Jann_2744 2758868 .. 2758883 +  -3.2  -2.71712   ATCGGCCAGGGCCAA              C-GCCTC CAC GGGGCCG              GTTTCGGCCCCCGCA  40 324
   Jann_2773 2790167 .. 2790206 + -13.8  -5.36441   GGCGGGCCAGATTTC  GGCGGTGATGATG-TCT TCCTCCC AGAACATCGTCACCGCC  TTTTTTCTATCACAA 100 340
   Jann_2775 2791491 .. 2791501 +  -8.2  -3.03159   ATTGGAAGCAGAATT                 CGCG GGG CGCG                 TCTTCGCGCAATTCG  57 165
   Jann_2778 2795784 .. 2795805 +  -7.2  -2.53613   ACCAATTTCCTTAAC           GCGGGGTT AACATC GGCCCCGC            ATGTTCCTATATCGT  50 40
   Jann_2779 2796658 .. 2796679 +  -5.9  -3.78953   GCCGGCTTGCGTAGC           TTGTATAGG TGAG CCGATACAA            TTTGGTCCTCAAGGT  60 478
   Jann_2781 2800335 .. 2800347 +  -6.2  -2.72661   GGAGTTGGAGTAAGT                CGCC AAGGC GGCG                TCCTTCGGCCTGGTC  49 28
   Jann_2782 NONE
   Jann_2783 2801839 .. 2801849 +  -2.4  -3.51924   GTCAGATTGGCCAAT                 GCTG CAA CCGC                 TTGTGTCAATCCGCC  47 62
   Jann_2784 2802887 .. 2802901 +  -3.4  -3.74975   ACCCCGGACACTACA               TGCCTG GCT CGGGCC               TTATGTGTTCTGTCC  52 57
   Jann_2788 2807204 .. 2807218 +  -2.1  -3.53012   TGTAAACGCGCCCTC               CAGAG CACAT CTTTG               TTTAAGGAACGCACG  47 36
   Jann_2789 NONE
   Jann_2790 2808471 .. 2808494 +   -16  -4.90917   CTTGCCAAGCACAAA          GGGCGCG-CCC GAT GGGACGCGCCC          TTTTTAATTGAATTT 100 48
   Jann_2792 2809768 .. 2809779 +  -3.6  -4.28361   CGCTGCACGCCCTTG                CCTG AGTA CGGG                 TTTTCCTGACGTTGC  65 21
   Jann_2793 2810639 .. 2810649 +  -4.6  -3.54459   GCGCGAACACGGTCG                 CGCC TGC GGTG                 TTTACGGCGGCTTCC  55 455
   Jann_2795 NONE
   Jann_2796 NONE
   Jann_2797 2812429 .. 2812460 +  -2.2  -3.01712   GGCCAGCTAGACCGG      GCGCGATC-ACAGCT TTG AGCTGACGATCCCGG      TGTTGAACCCGCCCA  40 31
   Jann_2802 NONE
   Jann_2803 NONE
   Jann_2804 NONE
   Jann_2805 2820052 .. 2820066 +  -2.1  -3.25567   TTTGACCCCCAGGGC              CTG-CG TCTT CGACAG               TAATTTTTGCGGTGT  44 8
   Jann_2806 2821209 .. 2821237 +  -8.7  -3.61715   CAAGCACCAAGGATG        TCATCCCGGCCCG TTT CGGGCTGGGGCAA        TTCTTAAGGAAAATC  66 81
   Jann_2809 2824749 .. 2824770 +  -5.1  -2.57211   GCCGGAACGGACGAT           ATCGGGTTG TGGA TAACCCGAA            CTTATCCAAGGGCCT  43 101
   Jann_2813 2829317 .. 2829327 +  -4.6  -4.83615   GGCGCGCCCAGACCG                 GGCT GCA GGCC                 TTTTTCTGACGGGTC  76 6
   Jann_2815 2830594 .. 2830608 +  -7.2  -3.33815   GGCGAGGTCGACGTG               TTTTGC ATC GCAAAA               TTCGTTGACCAGCGT  58 62
   Jann_2819 2834172 .. 2834195 +   -16  -3.08438   CCGTCAAGGCCTGCA          TGCCCGGGGG ACAT CTCCCGGGCA           TGTTGCGGTCTGATG  88 67
   Jann_2820 2835697 .. 2835712 +  -4.6  -3.03151   ATGGCATCCTTGAAG              GCGCAA CTCC TGGCGC               ATTTGCTTTGAAAGG  47 142
   Jann_2821 2836388 .. 2836411 +  -9.4  -2.64912   ACCGTGAAGGCCGAG          GCGCGGGGCG AGGC CGACCGGCGC           ATTGTGGGTTAACAA  60 228
   Jann_2822 2838307 .. 2838331 + -12.8  -4.88067   TGCCCAGATGAAAGG          GAGGCCCGGC GGCAA GCGGGGCCTC          TTTTTGTCGGTGGGT 100 174
   Jann_2824 NONE
   Jann_2825 2841515 .. 2841537 +  -7.6  -3.53012   TGATGCGGCAGCATT           GGCTACCGTC CTG GACGCAAGCC           TTTCGCAACACCGCG  62 183
   Jann_2826 2843560 .. 2843574 +  -2.8  -3.25823   GATATACCCCACGCC               CCTC AAAGCCG GAGG               TTCCTATGCCGCAAC  45 118
   Jann_2827 2844496 .. 2844508 + -10.5  -2.80816   GCGCAGGAAATCACT                GGGCG GCA CGCCC                TCTGCTCCGTCGGAA  60 366
   Jann_2829 NONE
   Jann_2830 NONE
   Jann_2831 NONE
   Jann_2832 NONE
   Jann_2833 2851532 .. 2851563 + -14.5  -4.36914   ACGGATTTGGAAATG      AAAAAGGCGCGCC CGGTGT GGCGCGCCTTTTG       TTTTGTCAGGACCAG 100 44
   Jann_2836 2855395 .. 2855414 +  -2.1  -3.25223   CCTTGGCCACGGCGT            CAGAACA AATACA TGTCCTG             TTGGTCGTCTACCTC  44 214
   Jann_2844 NONE
   Jann_2845 2862336 .. 2862346 +  -4.6  -2.59683   AGACAGTCACCTTGC                 GCCG CCC TGGC                 CTTATCCACTGAGAT  43 139
   Jann_2846 NONE
   Jann_2847 2865314 .. 2865329 +  -4.6  -3.15663   TCCGCGCGCGAACAC              GTCCAG TCGC CTGGCC               TTACTCAACGTCCCT  47 100
   Jann_2848 2866769 .. 2866790 + -15.1   -4.8622   ATGGGTAACGCTTCG           GGGCGGGGG GACA CCTCCGCCC            TTTTTCCTTCAGACC 100 33
   Jann_2849 2869345 .. 2869370 +  -3.9  -4.24326   GGCGCCCCAGCCCCG         CGCGCGTTTTCG GGT CGGGCACG-GCG         TTTTGCGTGATGTTT  62 114
   Jann_2851 NONE
   Jann_2852 2873516 .. 2873553 +    -4  -2.83271   TTGCCCCACGGCCAG  AGCCC-CCCGATCCGTCA GACC TG-CGGCACGGGCGGGCG   TCGTTGTGACCGTGG  44 121
   Jann_2854 2875374 .. 2875412 + -11.5  -2.76162   CCATCGGGCAAAGCC   GGGGCTGGCCGCGTCAG GCGCG CTGCCGCGTCGCGCCCC   ATTTCGCGTCCCCTG  63 110
   Jann_2856 2876696 .. 2876706 +  -4.6  -2.93393   CAGCCGTGGCCCCAA                 TCCG AGG CGGG                 CTTTGTGCCCTCACC  46 76
   Jann_2858 NONE
   Jann_2859 2880331 .. 2880347 +  -9.4   -2.5007   TGGCATGGAAATGGC              CCGGCA GGCTG TGCCGG              ATGTTCCTGACTTCG  56 234
   Jann_2864 NONE
   Jann_2865 2889162 .. 2889180 +  -3.1  -4.08767   AATCGATCTTGCCTA            GGTGGTCG CATC CGAC-GCC             TTTTCCCAAACTCCA  58 344
   Jann_2868 2891270 .. 2891301 +  -8.6  -3.21747   CGAACACCTAGCGCG      GCCAGACC-TGCGCC AAA GGCGCGCGGTCCCGC      TTGCTGGTCAGCTCC  63 156
   Jann_2876 2896769 .. 2896780 +  -2.2  -4.07568   ACCTCATCTTCCCAA                CG-GC ACC GCACG                TTTTCCCCCAGGGCC  57 61
   Jann_2878 2898771 .. 2898794 +    -3  -3.58533   TATGAGGAAGCGGGC          CTGATGGAGT GATC GCTCCACCCG           TTTGAAGACTTCTGG  49 14
   Jann_2879 NONE
   Jann_2880 NONE
   Jann_2888 NONE
   Jann_2889 2910244 .. 2910267 +  -5.1  -3.34233   ATTCAGCGTCCAATT          GGCGCGACC GACACA GGGCGAGCC           TTGTGAGACTTCTCC  51 73
   Jann_2890 2910763 .. 2910796 + -15.3  -3.92178   TAACAGCTACCCCGA     AAGGGTCGCGCCG ATTATTCC CGGCGCGACCCTG      TTTCGTTGGAATCAT 100 38
   Jann_2893 NONE
   Jann_2894 2914219 .. 2914239 +  -5.3  -2.72344   ACGGCAGGGTCGCGG            CGCTTGGCG GCT CGGAAAGCG            TCCTTGCCCATCCGC  44 371
   Jann_2897 2915438 .. 2915451 +  -3.7  -3.66178   ACTTAACCGACTTTA               CCGGG TTTA CCGGG                TTTAGAGTTAAGAGG  54 84
   Jann_2901 2921719 .. 2921750 +  -5.3  -3.54424   CGCATCCGCTTGATT      TTTCA-GCGAAATG AAAAC CCTTTCGCCTGAAA      TTTACGCGCGTAAAG  55 28
   Jann_2902 2923170 .. 2923208 +  -4.4  -2.81966   AAGCGTCCGGCTTGA   GAAACTGGAAGGCGGC GCGTGTA GCCGCCTTCCACCCCC   TCTGCTAAACTTTCC  44 39
   Jann_2903 NONE
   Jann_2904 NONE
   Jann_2905 NONE
   Jann_2906 NONE
   Jann_2907 2928308 .. 2928321 +  -3.1  -3.11569   CATCCATCGTTTCAT               TGCAGC TTA GC-GCA               CTTTTCCCTGGGTCC  43 16
   Jann_2908 NONE
   Jann_2909 NONE
   Jann_2910 2931405 .. 2931423 +  -9.5  -3.25223   AGATACCTGAATGAG             CGGTGGG ATTTA CCCGCCG             TTCGTCGTGTGAATA  66 84
   Jann_2915 2938375 .. 2938396 +  -5.1  -4.27467   GAGAGGCCACCGCGG           CTGCCCCCAC CCC GTCGG-GCAG           TTTGTCTTGGTATTC  68 103
   Jann_2917 NONE
   Jann_2918 NONE
   Jann_2919 2943865 .. 2943892 +  -9.8  -2.83164   ACGATCCTCGGACCC        GCCTCGACCACG GGGC CGTGGTCCAGGA         TCTGCTCCTCCATCC  61 200
   Jann_2926 2949731 .. 2949770 +  -5.7  -3.14564   TCTGCATGTCCGCCA  TCTCTG-GCGTGGCGTCT GCGAG AGTCGTGACGCGCAGGGA  TTGGTCGGGGCGTGA  51 102
   Jann_2935 NONE
   Jann_2936 NONE
   Jann_2937 2960794 .. 2960825 +  -4.4  -3.12668   GCATTGAAAGCCGCT      GGCGCG-TTGATGTT GGC GACATGGGCCGCGCC      TTCGATCTGGCGATA  47 63
   Jann_2940 NONE
   Jann_2943 2966907 .. 2966928 + -14.4  -4.81249   AGCACACCACGAAAA           GGGCGGCC CATCGC GGCCGCCC            TTTTTCCCTTTCCAG 100 40
   Jann_2944 NONE
   Jann_2945 2968775 .. 2968803 +    -6   -3.8062   CCTCGACGGTGCGCA       CC--ATGCCCTCGG CAT CCGTGGGCATCAGG       TTCTTGTCCGGGTTC  60 420
   Jann_2952 NONE
   Jann_2953 2975847 .. 2975868 + -12.3  -3.14344   CGCGTGTCGCGCAAG           GGCCAGCGCA TCC TGCGC-GGCC           TTCGTCACCCCCATC  70 229
   Jann_2955 2977460 .. 2977477 +  -3.3  -4.13767   CCATGGGAAACTCTC             CGTGGTG TGAC CACCGCC              TTTTGAGATGACAAG  61 188
   Jann_2958 NONE
   Jann_2959 2980870 .. 2980881 +  -2.2   -3.8698   AGAAAGGCCATAGTG                CAGC TCCT GTTG                 TTTGCGTTTGGCTTC  54 470
   Jann_2962 NONE
   Jann_2963 NONE
   Jann_2964 2984859 .. 2984876 +  -4.8  -3.53224   ATAGGCCCGCGCGAC             GACCTG AACCTC CGGGTC              TTTGGCCAGAAGGTC  53 376
   Jann_2968 2987694 .. 2987708 +  -8.6   -2.6296   TTGCGAAAATTTCAT               TTGACC CTA GGTCAA               CTTACTTAACCTTTC  57 330
   Jann_2969 NONE
   Jann_2970 2990062 .. 2990082 +  -3.1  -4.26076   ATCGCACGCGTCTTT            TGCTCGCCG GGT TGGCCAGCC            TTTTGATCGGGCTGA  64 47
   Jann_2971 NONE
   Jann_2972 NONE
   Jann_2973 NONE
   Jann_2974 2992394 .. 2992416 +  -6.9  -3.17146   AGCTGTGACTGCAGC           CCGTCCTGT GGATA GCAGGCCGG           TATCTTGTGCGGCCA  54 11
   Jann_2975 NONE
   Jann_2976 NONE
   Jann_2977 2997023 .. 2997052 + -14.9  -3.86346   CAGCCTGACAAAAAA       AGCCGCCGTCGGG ATCA TCCGGCGGCGGCC        TTTCTACGGCAATAA 100 33
   Jann_2979 NONE
   Jann_2980 2999939 .. 2999954 + -10.4  -2.71268   CGGCGACCTATCGTT              GAGCGC TCGC GCGCTC               TCCTGTATCATCGCG  63 83
   Jann_2981 3001042 .. 3001061 + -10.6  -2.75294   CCAAAAACGCGAAAA            GGGCGCCG TGTT CCGCGCCC             CTTTCCAAACTTTCC  63 44
   Jann_2991 3013339 .. 3013366 + -22.8  -4.71382   TGCGGGACACGAACA        GGCCGCCGAGGA GATG TCCTCGGCGGCC         TTTTTAGGTCATTCT 100 121
   Jann_2995 3016571 .. 3016582 +  -2.2  -3.08679   AACCGCGCCTCATAC                GC-GC CGC GCAGC                TCTTCGATGACCGCG  41 246
   Jann_2997 3017274 .. 3017284 +  -2.4  -3.76492   CGCCGCCCGGTTGCA                 GGCC ATG GCCC                 TTTAGTACACTTACC  51 10
   Jann_2998 3018663 .. 3018694 + -11.4  -3.44527   TTGAGGATGTGTGAC      GCGGCCCATGGTTG ACCG CATCCTCGGGCCGC       TTCTGATCCTGGATC  73 27
   Jann_2999 NONE
   Jann_3000 NONE
   Jann_3001 NONE
   Jann_3002 3024103 .. 3024132 +  -3.5  -3.20435   GCACAATCTCAGTAA       GGAGGGCTAATTC TGTT GAAGAAGTCTTCC        TTGATCCATGCTTGA  45 491
   Jann_3003 3025184 .. 3025195 +  -4.4  -3.53012   GATAGCTTGCCTGAG                CGTA TTGA TACG                 TTTGGAGGCAAGAAC  53 446
   Jann_3004 3025714 .. 3025736 +  -2.6  -4.77719   AGCGCCTAATTTTGC           GACTTAGCAG TTA CTCCTGAGAC           TTTTCTTAGATTTTG  70 88
   Jann_3006 NONE
   Jann_3007 3028712 .. 3028746 +  -9.3  -3.25823   ATCATCTGATCTCCC    CGGCATTCGATCGGGG ACCG CCCCGATAG-ATGCAG     TTAATATGAGACCGA  66 324
   Jann_3009 3029125 .. 3029157 +  -4.8  -2.66984   GGCAATCGCGGCCGG     GCCGGTCGTCGAGTG ATCG CGCTCGAC-ACCAAC      ATTCTGGTCCGTTTC  43 10
   Jann_3010 3029642 .. 3029654 +  -4.1  -3.34895   GAAAATGATCGTTGA                TGCGT CGG ACGTA                TTGGTTCGAGGTGAA  49 135
   Jann_3024 NONE
   Jann_3025 NONE
   Jann_3026 NONE
   Jann_3027 NONE
   Jann_3028 NONE
   Jann_3029 NONE
   Jann_3030 3052873 .. 3052890 +  -2.6   -2.6162   GCGCGCGGGGGAGGC             GGCGCT GATATG AGCACC              CTCTTTGACCAGTTG  38 13
   Jann_3031 NONE
   Jann_3032 NONE
   Jann_3033 NONE
   Jann_3034 NONE
   Jann_3035 NONE
   Jann_3036 NONE
   Jann_3037 3063966 .. 3063993 +  -3.4    -5.626   GCGGCGCGATTTAGA        CGGACCT-CAAGC GCT GCTTGCGGGTTGG        TTTTTTTGTCGCATG  86 51
   Jann_3038 NONE
   Jann_3039 3066181 .. 3066220 +  -8.6  -5.69068   GATTGCTGAGCAAAG  CCGCTCGAATGTGTCGC CCCTCCC GCGATGCTTTCG-GCGG  TTTTTTGTCTTTTTC 100 199
   Jann_3040 NONE
   Jann_3041 3068884 .. 3068894 +  -2.4  -3.55563   CACCTTCACAAACAA                 CCGC TGA GGGG                 TTTGGCAGATGGCAT  47 19
   Jann_3042 NONE
   Jann_3043 NONE
   Jann_3044 NONE
   Jann_3045 3075955 .. 3075974 +  -3.5  -3.05463   ACAACCCCATGAGGC            GGCGGAA TGAGCC TTGCGCC             TTACGTCGCCACGCT  43 16
   Jann_3046 NONE
   Jann_3047 3078527 .. 3078539 +  -3.3  -3.66378   TGAAGAGGGCGCCTT                GGCAG TTT CTGGC                TTTGGATCAGGTCTG  52 232
   Jann_3049 NONE
   Jann_3050 3082703 .. 3082718 +  -4.6  -2.97475   CCGGCAGGGCCCTGA              GCTACC TGAT GGCAGC               CTTTATCCTCAAACG  46 78
   Jann_3051 3083616 .. 3083628 +  -3.3  -3.01712   CTACGCATGGATCGA                CCCGA AGA TCCGG                TATTAGAGGAGGCGC  42 7
   Jann_3052 3084581 .. 3084597 +  -8.7  -2.66964   GGTTGCGCGACGCGC              TCGATCC AAA GGATCGG              TGATATGATCAATGC  57 6
   Jann_3053 NONE
   Jann_3054 NONE
   Jann_3055 3087525 .. 3087537 +  -7.7  -3.69323   AGTGATCAGCCCCAC                CTGAG TGG CTCAG                TTTGAATGGTAGTGC  66 359
   Jann_3061 NONE
   Jann_3062 NONE
   Jann_3063 3097406 .. 3097443 + -13.3  -2.62263   ATGCGGTCTGCCTGG   GCCGAGGCGATGCACGG ATGA CTGTGCCGCGCCTCGCC    TGGTATGGCGACGAT  74 5
   Jann_3064 3098768 .. 3098779 +  -7.2   -2.7736   CGTCCTTGCTCAATG                GGGC ATCA GCCC                 TGCTTGGATCTGCAT  52 81
   Jann_3067 3101702 .. 3101729 +  -3.3  -2.87344   CAAAACGCCCATATC        TCGGGCCGCAGC CGTAA GCGGAGGCC-GA        TGTCTCCACCAGCTC  42 505
   Jann_3086 NONE
   Jann_3087 3122359 .. 3122417 +  -3.5  -2.73364   ACGACGACCCATCTC TCCCTG-CGACCAGGCAGGTGTCCGCCG CATC CGGCGGGCACCGGTCTGCACAACCGGAC TGCTTACCATGCGGC  41 46
   Jann_3088 NONE
   Jann_3089 NONE
   Jann_3090 NONE
   Jann_3091 NONE
   Jann_3095 3132424 .. 3132436 +  -5.5  -3.70902   GGACGCACCTTCGTC                TTGCC TTG GGCGA                TTTGCGTGTGACCCG  60 349
   Jann_3098 NONE
   Jann_3099 NONE
   Jann_3100 NONE
   Jann_3101 3138643 .. 3138653 +  -2.4  -3.92542   AACAAAGTTTTTGCA                 GCGC CGG GGGC                 TTATTTGACGATCCC  53 416
   Jann_3103 NONE
   Jann_3104 3139891 .. 3139901 +  -8.2  -3.04263   ATGTGCCGCCCCGTC                 CGGC AGG GCCG                 TGTTGAACATCAGCT  57 303
   Jann_3106 NONE
   Jann_3107 3142303 .. 3142319 +  -5.1  -3.14229   GGATGGCTGCGGAGG              GCGTG GCATGAA CACGC              TGTTCCTCGCCCTCT  47 15
   Jann_3108 NONE
   Jann_3109 NONE
   Jann_3110 NONE
   Jann_3111 3145568 .. 3145597 +  -4.1  -3.60792   GATCGGCCCCGAAAA       CGGCGCGTGTGTC CAAT GTCATGCGTGCAG        TTTCCGGGTTCAACC  51 63
   Jann_3113 NONE
   Jann_3114 NONE
   Jann_3115 NONE
   Jann_3116 NONE
   Jann_3117 NONE
   Jann_3118 NONE
   Jann_3119 3160045 .. 3160059 +  -2.8  -3.11289   ATAGTTAGGGCCACC               GCAATT GAA AATAGC               TCCTTTTCGCGTTCG  43 33
   Jann_3131 3173863 .. 3173884 +  -3.7  -3.21276   GCCCGTGCCCTCGAT           CCGCG-TG CGCAATT CAGCGCGG           TCTTCTCGCGACAGC  47 323
   Jann_3136 NONE
   Jann_3137 3176824 .. 3176851 + -10.4  -4.07568   GGACAGGGGTTGCGC        CCGCGGGCGCGG CCGC CCGCGCTGGGGG         TTTTACCCCCAGACC  80 42
   Jann_3140 3180182 .. 3180206 + -10.6  -3.01712   TCCGGCGCTGATGGG          TCGGGGGCGG GCAGA CCGCCGCCGG          TCTTGGGCGGCGCGG  62 485
   Jann_3143 NONE
   Jann_3144 3184744 .. 3184786 +  -2.9  -3.70902   TGGCCTTGCGCGGAC CGCGGCGTT-AAAGC-TGCG CGCAAC CGCATGCTTTGAAAGCC-CG TTTCGATGTCCACCA  52 65
   Jann_3145 3186611 .. 3186629 +  -5.9  -2.56432   TGCACCCTCATTCGG             CCCGCAG AACCG CTCCGGG             ATTCATAATATTGCC  46 132
   Jann_3156 NONE
   Jann_3157 3197745 .. 3197761 +  -2.2  -2.59564   GCGCAAGCGTGTGTG              CATGTG GACAG CACCTG              ATTCTCCGATGGCCG  38 100
   Jann_3158 NONE
   Jann_3160 NONE
   Jann_3161 NONE
   Jann_3162 3204074 .. 3204090 +  -2.9  -3.36273   AGTTATCCCCAAGGG              GGTAGAG GAG CTCAATC              TTGGTGTTCGGCAGG  46 508
   Jann_3165 3205532 .. 3205554 +  -4.9  -3.78953   CATGGAAAAGGGGTT           GTGGGAAAA ATCGA TTTTCCCAG           TTTCCTCATCGGCCT  58 447
   Jann_3169 3209081 .. 3209109 + -15.3  -4.36903   GACCGCATAATAAAA       GCCCCCGGTCGC CATCCA GCG-CCGGGGGC        TTTGTGTTTCGTGCC 100 53
   Jann_3177 3219458 .. 3219477 + -12.1    -4.371   AAATCACAAGCAAAA            GGGCGCC GCAACG GGCGCCC             TTTTCGTATGGTCAG  93 49
   Jann_3180 3221896 .. 3221911 +  -2.4  -4.09685   CCCCGGACGGCCCCA              CCATCC GCAC GGGAGG               TTTTCAGGCATGGCG  56 188
   Jann_3181 3223656 .. 3223667 +  -5.8  -2.80345   CGCAATTGATCACTC                GGTG GCGG CACC                 TCCCTTTTCTGAGAT  47 117
   Jann_3182 3224363 .. 3224384 + -11.5  -5.18726   ATCGGACGAATGAAA           GCCCGCATC GCAA GACGCGGGC            TTTTTGTTGTCCAGC 100 50
   Jann_3185 NONE
   Jann_3186 NONE
   Jann_3187 3230228 .. 3230253 +  -3.2  -3.14564   GCAGTCACCTCGACT         GGCTGATCGC AAAACC GCGATGACCC          TTGATGACGCCCTCA  43 3
   Jann_3188 3230932 .. 3230946 +  -5.6  -3.83026   GCTACCTGCCCTAAG               GCGCGA CGC TCGCTC               TTTCATCTGGGCAAA  61 27
   Jann_3190 NONE
   Jann_3191 3234295 .. 3234319 +  -8.5  -4.54753   GCACTGGCAAGTTGG          CGCGCAGGC GATCAAG GGCTGCGCG          TTCTTTTTCATCTTT  82 294
   Jann_3193 3235841 .. 3235861 +  -3.3  -3.65542   CCAAAGAATACCTGT           CCGC-TCA ATAATG TGATGCGG            TGTTTTCGCCGTCAC  52 86
   Jann_3194 NONE
   Jann_3195 3236923 .. 3236933 +  -5.4  -3.02144   AAGACGCGTGGGAGA                 TCAC ACG GTGA                 TCTTGCGAGCCCTCC  49 15
   Jann_3196 NONE
   Jann_3197 3238001 .. 3238034 +  -8.1  -4.07885   AAATCCCTTGCAAGG     GATTTGTCAGAGCCT TGCA AGGCTCTGGCCAGGC      TTTTGCAAAAGCCTG  71 70
   Jann_3198 3238918 .. 3238938 +  -3.9  -3.55801   GTCTTGCAACGATGC            GCGCAAC TCCGCCC GATGCGC            TTTGGCCGCCTTGAT  53 89
   Jann_3205 3250860 .. 3250873 +  -2.3  -3.04398   CGAAATCAGCGTGGC               GAGCC GAGA GGATC                ATTTTCACACCCAGA  41 428
   Jann_3208 3253931 .. 3253957 +    -5  -3.53091   GCACTAACGCCCCTT         GGAGAGGCGC ACAGATC GCGCGTCACC         TTTGCCAAGGCGAAT  53 34
   Jann_3210 3255303 .. 3255318 +  -2.4  -3.65738   AGCCCTTGCCATCAA              GATGCC ATGT GGCGCC               TTCTGGTTATTTCCT  51 125
   Jann_3211 NONE
   Jann_3212 3256577 .. 3256604 +  -6.4   -3.2285   TCGACCGCGTGGGAT        TTTTGCAAATGA TATC TCATTCGCGAAA         TTCGATTAACTTTGT  54 43
   Jann_3214 NONE
   Jann_3215 3259522 .. 3259533 +  -4.4  -4.08216   TCTCTTTCTGCGCCA                GCAA CACG TTGC                 TTTTCAACAGAATGG  62 72
   Jann_3216 3260684 .. 3260694 +  -2.4  -2.98493   GAAACGAGAGGAATA                 CCGG CAG CCGA                 TCGTTTGATCCTGCC  40 7
   Jann_3217 NONE
   Jann_3218 3264039 .. 3264069 +  -9.7  -4.63932   CGATGGGAAGCAAAG      CAC-ACGCGCCTTC GACC GGTGGCGCGTCGTG       TTTTGTTAACCACTC  87 68
   Jann_3219 3266020 .. 3266031 +  -2.2   -4.1299   ACTAGTATTGGGGGC                CTTG GGTC CGAG                 TTCGTTTTTTTTGAC  59 62
   Jann_3220 3267553 .. 3267593 +  -7.6  -2.75022   AGCTTCACCGAAGCA  GTCATTCGTAAACACGTG CAGCA CTTGTGTTCGCGGATGAC  CTTGTCTCTGACAGC  54 407
   Jann_3221 NONE
   Jann_3222 NONE
   Jann_3223 3270246 .. 3270264 +  -2.4  -4.26076   GCGGATCGAGTTACG             CTACCT GGCGAAA AGGTGG             TTTTAGTACAACTGG  62 416
   Jann_3224 NONE
   Jann_3225 NONE
   Jann_3226 3275660 .. 3275672 +  -3.3  -4.19238   AAGATCGCGGGTGGC                CTCGC GCT GCCAG                TTTTCGCGTTGACGG  61 475
   Jann_3229 NONE
   Jann_3230 3278108 .. 3278134 +  -2.8  -4.15044   CGTGTGCGAGAACCG         CTTCCGCGAC TTCATGC GGCGCGGTGG         TTTCTTCCGCCAGCC  61 178
   Jann_3232 NONE
   Jann_3233 3282063 .. 3282076 +  -2.4  -2.50935   CGAGGCCGGTAGAAC               TTGC ACCTCC GCAA                ATTGCTCCATACGCT  38 80
   Jann_3234 NONE
   Jann_3235 NONE
   Jann_3236 NONE
   Jann_3237 NONE
   Jann_3238 NONE
   Jann_3239 NONE
   Jann_3240 3289831 .. 3289860 +  -3.4  -3.49653   GCGTGTCGCCGAGGG       CCGCGCGCGC GGCGGACAGG GCACGGGCGG        TTGTGTCCGCATCGT  49 246
   Jann_3242 3292037 .. 3292048 +  -4.4  -3.62046   GTCATCTAAATCGGT                GATG CCAC CATC                 TTCTTCGAGCACTGC  53 520
   Jann_3249 3299865 .. 3299875 +  -8.2  -3.05715   AGAGGATCTCTGTGC                 GCGG CCG CCGC                 TTCCCTAAAGCGCTT  57 7
   Jann_3250 3301553 .. 3301566 +  -2.3  -2.79183   CACCGTTTCGGGCGG               GCGGG CGCA TCTGC                TATGATGCCCCTGCC  39 7
   Jann_3251 3302444 .. 3302464 +  -3.1   -3.5241   GCAACGGCTTAGTCG            TCGGCCCAG GGT CCGTGCTGA            TCTTTGTCGCCCGTG  49 29
   Jann_3254 3305230 .. 3305248 +  -5.2  -3.53091   TCTCCACTTTGTATT             CAACCTCA ACA TGGGGTGG             TTTGCCGCCGAACGT  53 211
   Jann_3259 3312263 .. 3312277 +  -7.8  -2.81312   TGTCGTAGATTCCGT               TCGTGG CGA CCGCGA               TGTGCTGGATGCCTT  52 371
   Jann_3262 3316046 .. 3316058 +  -4.8  -2.79183   ACAAAGGGGGCCGCG                CGTG GCAGA CACG                TCTGATGAGAATGAC  44 88
   Jann_3263 3317762 .. 3317787 +  -9.7  -3.28712   ATGTCGCGCCCGATG         CCGCCACCGCGA CCA TCGCCGT-GCGG         TTCTACACGCCCCCC  63 313
   Jann_3265 3320595 .. 3320640 +  -5.2  -5.08824   CGCAAACACCACCGA CGCCGGTCACAGACCCTACGG GACGG CGGGAGGGGC-GAGGTCGGCG TTTTTTGCCTGGCAA  86 86
   Jann_3266 NONE
   Jann_3267 NONE
   Jann_3268 NONE
   Jann_3269 NONE
   Jann_3270 3325881 .. 3325891 +  -2.4  -3.36452   GTCAGAGGTCCGCGC                 GACG CTC CGCC                 TTCATCTTGGCAAAT  46 56
   Jann_3273 NONE
   Jann_3274 NONE
   Jann_3275 3329381 .. 3329407 +  -6.4  -3.75015   CAGCCGCCAGCGCAC         CGGCGGCCCCAA GGG TTGCGGCCAGCG         TTTCCTGCGCCTTCT  62 139
   Jann_3283 3336198 .. 3336209 +    -3  -4.07568   AATGCCGCTATCTGG                GATA TATG TATC                 TTTTGGGACGCCCCG  58 145
   Jann_3284 3337660 .. 3337681 +  -2.9  -3.40522   TCTTACCGCAACGCC           CGGCGGAGGA TCT TGC-CCGTCG           TTGTCATCGGCAAGT  47 173
   Jann_3287 3341118 .. 3341138 +  -9.7  -3.28712   GAACCGCCGCCCTTA            CACCTTCAC CCA GCGAAGGTG            TTCTCCGAGCCCAGA  66 293
   Jann_3288 3341733 .. 3341749 +  -3.5  -4.49756   GTAAATGGTTGCTTT              GTCCCGC TAA GCGGACC              TTTTGCTATTTCGCG  66 97
   Jann_3292 NONE
   Jann_3293 NONE
   Jann_3294 3350088 .. 3350133 + -11.6  -3.14344   CCTGAGTGATGTGAC CTGACTTCGGCCCGCCCCCC TTTGCC GGGGGGCGGGCCTTCCCCAG TTCGTGCGCAAGGTC  69 32
   Jann_3295 NONE
   Jann_3296 NONE
   Jann_3297 NONE
   Jann_3298 3353269 .. 3353291 +  -3.2  -4.20531   GCAAGGGTCAGCGTG           CCCTCCGCCA TGA TTGCGGCGGC           TTTTGCATGGGTGTC  61 312
   Jann_3302 3357533 .. 3357545 +  -5.5  -3.13403   CGAGACCAGCAAATG                CGTTG GCG CGACG                TCTTCGTCCACCGCC  51 135
   Jann_3304 3360501 .. 3360537 +  -5.1  -3.14132   CCAGTTGGAGAAGCG   GCGTCTTGCCCAGATG GTGCAA CATCCGGGCATGG-GC    TTGCTCGGCGGAACC  48 153
   Jann_3306 3362666 .. 3362682 +  -3.5   -4.4078   TTTCTGAGCAATCTT              CCGCCCG TAA CGGCCCG              TTTTGCTTAGGCGGC  64 436
   Jann_3313 3368250 .. 3368268 +  -8.1  -2.77523   GGGCACGGCGATGAA             GCTCGGG TCTGC CCTGAGC             TGATGTTGATGACCG  54 4
   Jann_3314 3369455 .. 3369478 +  -5.2  -3.24447   CGCCGGACGGGTCCT          CGCTGCCGTCT CCA AG-CGGCGCCG          CTTTTCTGACGTGTC  51 247
   Jann_3317 NONE
   Jann_3318 3372671 .. 3372684 +  -5.2   -3.0263   CTGCCACGCGCCCGC               CGCC CCATGA GGCG                TGTTGGCAAACTGCT  49 16
   Jann_3319 NONE
   Jann_3320 NONE
   Jann_3321 NONE
   Jann_3324 NONE
   Jann_3325 3378489 .. 3378501 +  -3.4  -3.02144   GACATTTTCCAGCGC                CATG CGCCC CATG                TCTTCGCGCACGTCC  43 140
   Jann_3329 3381316 .. 3381329 +  -5.9  -2.78384   GATCGCCACCGACAT               CGCCT GATC GGGCG                TCTGCTCGGACCAAA  46 128
   Jann_3333 NONE
   Jann_3334 NONE
   Jann_3335 3386364 .. 3386382 + -13.1  -5.18866   CACAACTTGAGCGGA             GGCGGCC AGAAC GGCCGCC             TTTTGTTTGTTTGGG 100 486
   Jann_3338 3390698 .. 3390710 +  -4.7  -3.65812   ATGGTAGAGGTCAAG                CGCGC CTT GCACG                TTCTCTTGCGGGGCG  55 463
   Jann_3340 NONE
   Jann_3341 NONE
   Jann_3342 3394814 .. 3394831 +  -6.3  -3.53012   CATCGCGGTCTGAGA             GGTATCG AATG TGATACC              TTTGCCGCGCCGGAA  58 28
   Jann_3343 3395806 .. 3395825 + -12.1  -4.19735   AACATCCAGGATGAA            CGGCCCC AAGTCA GGGGCCG             TTTGATTTTGCACCG  90 66
   Jann_3346 3400220 .. 3400240 + -13.3  -5.36441   CTGAGGCGAGAGAAA            GGGATTGCC ATT GGCGATCCC            TTTTTTGTCTGCCGC 100 380
   Jann_3348 3403250 .. 3403277 + -10.4  -3.07816   ATGCGATCCGCGAAG        GCCGCCCCCGGC CCGA GCCGGAGGTGGG         TTAAGTAAGTAAGCG  66 64
   Jann_3351 3404483 .. 3404499 +  -2.1  -3.66908   TGAGGCCGCCTGCAT              CGCACGT ATA GTGCGCG              TTCGTTTTACGCAAA  51 38
   Jann_3352 NONE
   Jann_3353 3406077 .. 3406091 +  -5.6  -3.92324   CGTAATCCCGTGACA               GCGCCA AGA TGGCCC               TTTCATCTTGCCAAA  61 36
   Jann_3355 NONE
   Jann_3360 3413844 .. 3413859 +  -3.2  -4.07687   TCTAGCAAGGTACGC              CCCATG ACCA CATTGG               TTTTCGGCCACAAAT  58 155
   Jann_3361 3414821 .. 3414840 +  -7.8  -3.54459   TGACGCCCCAACTGG            CGCGTTAC TGTG GTACCGCG             TTTCGCGACAGTTGG  62 76
   Jann_3362 NONE
   Jann_3363 3416356 .. 3416370 +  -2.8  -4.63218   AAAGTTGCGATCAGC               GGTAAA ATA TTCACC               TTTTATTACACACAG  69 53
   Jann_3364 NONE
   Jann_3365 NONE
   Jann_3366 3418718 .. 3418732 +  -4.2  -4.62302   GCGGGGGCGGCGGCC               TTCGGC TTC GGCGAA               TTTTTCGACATCTTC  72 449
   Jann_3369 3421967 .. 3421991 +  -7.2  -2.96695   GACGGCCCGCGCGGG          TCATGGCGTT ATTCG AACTCCATGA          TGATTTCGTCCACGG  53 60
   Jann_3375 3429303 .. 3429324 +  -7.1  -3.07307   GCATCGCGAAAATCG           GGGCCAGCG TCTC CCCCGGCCC            TTGCCTCCCCATTTG  54 105
   Jann_3376 NONE
   Jann_3377 NONE
   Jann_3381 3435842 .. 3435871 +  -2.8  -3.07994   TTCCATCCCCACGAT       CCTGCTGGTC TGGCCCCTTT GACCAGCGCG        TTCAGTCGAATTGCG  43 4
   Jann_3387 NONE
   Jann_3388 3441588 .. 3441624 +    -5  -3.57263   CAAAAGCAACTGTAG   GCGGCGGGCCCAGGGAA AAGC TGCCATGCGCCTGC-GC    TTTCCCCCTGACGCT  53 26
   Jann_3389 NONE
   Jann_3390 NONE
   Jann_3391 3443745 .. 3443779 + -13.5  -3.64609   TACCAGAGGTGGAGG     ACGGCGGAGACGTCG AATTG TGACGCCTCCGCCGC     TTTGGGCTGCTTATA  88 3
   Jann_3392 NONE
   Jann_3395 3449626 .. 3449646 +  -4.6  -3.56092   ATTTTCCGGCCTCAA           CCTCCACCG GGTA CGG-GGCGG            TTTGGGGAATGGTCG  55 371
   Jann_3402 3454359 .. 3454369 +  -2.4  -2.94333   ACCCGCCGGACATAA                 GCCG CCG CCGC                 TCCTTGATTTTCGCA  40 99
   Jann_3404 NONE
   Jann_3405 3456901 .. 3456913 +  -5.5  -3.53444   GACTTGCGGCGCGCG                CCAGG CAG CTTGG                TTTCCGGCCCCATCC  55 143
   Jann_3407 NONE
   Jann_3408 3458281 .. 3458297 +  -5.7  -3.06183   TACGCCTCTACGGAT              GCGGTGG TCC CCGCCAC              TTCAATGCCGGTGCG  49 216
   Jann_3410 NONE
   Jann_3411 3461288 .. 3461304 + -10.1  -4.15222   TGCCGCTTTTCATCG              CGCGACG GGC CGTTGCG              TTTCTTGGAGGGGGT  81 476
   Jann_3418 3466051 .. 3466063 +  -4.7  -4.69664   CCTTGCAAAGGGCTT                TCCCG AAA CGGGC                TTTTTAGCTAGTCTG  72 47
   Jann_3419 NONE
   Jann_3420 3469515 .. 3469529 +  -4.9  -2.52464   CCGTCAAACCCATCG               CGCCG ACCGA CGGTG               TGCCTTCCGCGCCGA  43 198
   Jann_3424 3472414 .. 3472455 + -20.2  -4.91712   CATCGGCTGATCAAT CCTCATCGCCCCGC-CGGG ACATC CCCGCGCGGGGCGATGGCG TTTTTGTCACTTGGC 100 86
   Jann_3425 NONE
   Jann_3426 3474381 .. 3474400 +    -2  -3.57462   TGCTGTCGAAGAACA            CATAGTGG CTGG CCACCACG             TTTCCCGCTGGAATG  49 310
   Jann_3431 3479752 .. 3479771 +    -5  -4.43877   ACAGTAGTTGTTGGG            CGCTGTACT ACC AGT-CGGCG            TTTATTTCAGCGTTG  70 124
   Jann_3432 3481235 .. 3481247 +  -4.7  -2.73364   CACATGCACCGGCTC                GCGCG GGT CGCCC                TCGTTGGAATAGAAG  44 433
   Jann_3437 3483890 .. 3483904 +  -4.2  -2.63073   AACGCCCGGCGGTAG               GTGTCG ATG CGAAAC               GTCTTCTTCACGCCA  41 467
   Jann_3439 3485521 .. 3485531 +  -4.6  -3.13403   CATCCACGATCAACT                 GGTG GCG CGCC                 TCTTCCTGACGGCGC  48 481
   Jann_3441 NONE
   Jann_3442 NONE
   Jann_3443 3489919 .. 3489931 +  -7.7  -2.87132   CGCGCGTGTCCAGCT                GACCA GTT TGGTC                TGTCTGGGCAGGCCA  56 76
   Jann_3445 NONE
   Jann_3446 NONE
   Jann_3447 NONE
   Jann_3448 NONE
   Jann_3449 3497836 .. 3497860 +  -4.2  -3.14211   CAGACACAATGATTC         GCCCGTCACGC CGGT GCG-GATGGAC          TTAGTCCGAAAGGGT  45 79
   Jann_3450 NONE
   Jann_3451 3500509 .. 3500561 + -19.8  -4.07885   GAGGCCGCCGGGCGA GCGCCTGCCCGTGTCACGCCAAAGG CGTG CCTCTGGCACGAC-CGGGCTGGCGC TTTTGAAGCCGGGTG 100 63
   Jann_3452 NONE
   Jann_3453 3501688 .. 3501701 +  -3.7  -2.85351   CTCACCTTCCCCTCC               GCGCG CAAT CGCTC                TATCGTCTAGCCCAA  43 131
   Jann_3454 NONE
   Jann_3455 3502446 .. 3502466 +  -2.6  -3.08812   CCTGCGGGCACGGTT           CATCGACGG GGTG CTGT-GATG            CTTTATTCCCGCGCG  41 7
   Jann_3456 3503380 .. 3503390 +  -2.4  -3.72324   CGGTCGCCTTCAGAT                 CGCC ATC GGCC                 TTGTTGATCAGGATC  52 417
   Jann_3458 3506588 .. 3506601 +  -3.7  -3.53012   AAGCCGAAGGCGAGC               ACGCC ACCG GGCGA                TTTGCAAAGCAAAGC  51 148
   Jann_3463 3514558 .. 3514577 +  -2.1  -3.06796   TGCGATGACGTGTCG            GGCGGTCG CAGGT CGAC-GTC            TTGAGTGGCCTGGCA  41 33
   Jann_3464 3515725 .. 3515749 +  -2.7  -2.74144   GGGCCCTAACGGGGC          TGTTGCCCGGC AGG GACGGCTGACA          ATTTCCCGCTGACAC  39 3
   Jann_3465 3516901 .. 3516934 +    -9   -2.7555   CGGGGCCAGCACGCG    GTCGCG-CAGCAGCGGC AGG GCCG-TGCTGTCG-GAC    TGGTATTGCGGTGTG  57 217
   Jann_3467 3521705 .. 3521720 +  -4.6  -4.07687   CCGAGGGGCCAGCCC              CTCCCG CTCC CCGGAG               TTTTAGGGCCAAGAT  62 52
   Jann_3468 NONE
   Jann_3469 NONE
   Jann_3470 3523574 .. 3523610 +  -3.5  -4.03413   GAAGGTAGGCGATGC    CCTGCCCGCCCGCTT GGGTATA GAGCGTTCCGGCGGG    TTTCTCTCCGGCCAT  58 150
   Jann_3472 3525766 .. 3525791 +  -3.9  -4.07885   TCGTGACGAAATTCG         TGGCC-GACGGC AGG GGTGTCAGGCCG         TTTTGGCGCGCGATA  61 245
   Jann_3484 3537424 .. 3537453 +  -4.1   -2.5507   CTCGCCGCAGGTGGA       CGTGCCGCACGAT CACA GTCTTGCGGGTCG        GTCTTCATTAGATCG  41 67
   Jann_3490 NONE
   Jann_3491 NONE
   Jann_3492 NONE
   Jann_3493 3547984 .. 3548006 +  -6.8  -3.65351   TGTCGATGCAGGTAT           GCCGTTCCAG GAT CAGGCGCGGC           TTTGGGTCCGCGTCC  59 213
   Jann_3495 3551927 .. 3551942 +  -3.2  -3.27525   GGACGAAAACGCCTG              GGTCTG ACCA CAGAGC               TTGCCTTTGCCCCGC  45 19
   Jann_3496 NONE
   Jann_3497 3554078 .. 3554117 +  -2.1  -3.53224   CGCGACGGGCATCTC GGCGACTGCGAAGGCCGGG TCCA CCTCGCCTT-GCAG-CATC  TTTGACGGAACACTG  47 50
   Jann_3505 3561423 .. 3561464 +  -2.2  -3.97043   CGTGGCGCCCTTGGC CGTCGCCA-GTTGCACG-GC ATGG GCACGGGCGACCTCACGACG TTCTTCTGTGTTCAA  57 248
   Jann_3511 NONE
   Jann_3512 NONE
   Jann_3513 3570429 .. 3570458 +  -2.7  -3.65529   CTGTCCCATCCGCCA       CGGCGCGGGCAGAC GCC GTATGCGCGC-CGG       TTTGAATGCGGGTCT  49 337
   Jann_3515 NONE
   Jann_3516 NONE
   Jann_3517 3575025 .. 3575063 +  -2.3  -4.08394   ACTAAACCCACCACA  AGACAA-GGCGCGCCG CTGACCGT CGGCGCGCCCTTCCCC   TTTTCAAACGCATCT  56 36
   Jann_3518 3575711 .. 3575721 +  -6.8  -2.71712   CCAGGCAGGTCTCCG                 GTCG CGA CGAC                 GTTTGAGGGCCCGAC  51 9
   Jann_3519 NONE
   Jann_3520 3578563 .. 3578580 +  -5.5  -3.20264   AATGCCGTTTCGTAA             CGCGCTG ATAG TAGTGCG              ATTTTCGGTGTTTTC  51 457
   Jann_3521 3579972 .. 3579990 +  -8.8  -2.91728   GCCCTCGCTCTGCGC             TGCGCCTC ATT GAGCCGCA             TCTCATCTTGGACAT  59 50
   Jann_3523 3582818 .. 3582833 +  -2.4  -3.73775   GCGTCAGGCAGAGAG              CGGCGG GAAG CGGTCG               TTTGCTGCAACTCAA  51 60
   Jann_3524 NONE
   Jann_3525 3584242 .. 3584276 +  -4.8  -4.51174   GGTTAGCATATTCGT     GTGGCGTCAGGCCAGC GAG GCTGGAGTGAGGCCGG     TTTTGATTGTAGTCG  70 105
   Jann_3529 NONE
   Jann_3530 3590481 .. 3590504 +   -16  -6.04324   GATTGCCAAGATGAA          CCGGCGTCGC AAAT GCGATGCCGG           TTTTTTCTTTTTTGC 100 55
   Jann_3531 NONE
   Jann_3532 NONE
   Jann_3533 3593029 .. 3593073 + -20.2  -3.64703   TGAACGTCCGGTTCA GGTGGA-AGGTTGCAGCACCA TTTC TGGTGCTGCAACCGATCCGCC TTTCCATGCAACACG 100 38
   Jann_3537 3596966 .. 3597024 + -12.3  -2.68823   AACAGTCTGTGTCGT CGC-GCTCGCGCCGATCCGTTCTGCTTGC GCA GCAGGCGGCGCGGG-CGGCCCTGGCCGCG ATTGTCTCGGCCCCG  69 479
   Jann_3538 NONE
   Jann_3539 3604812 .. 3604833 +  -5.9  -2.52623   TCGTTTGCGATCAAT           GG-ATACGTC CAT GACGTGTACC           CTGTTGTCGCAAAGA  45 241
   Jann_3543 3607845 .. 3607860 +  -4.6  -3.04144   GAATGCCGGAGATGG              GGCTAC AAAT GCAGCC               TCTTAACCGTCAAAG  47 141
   Jann_3546 NONE
   Jann_3547 NONE
   Jann_3548 3612138 .. 3612149 +  -2.2  -3.29558   ACCGATGGATCGCAC                GTGC GACC GTAC                 TGTTGTGACTTGTCC  44 126
   Jann_3551 NONE
   Jann_3552 NONE
   Jann_3553 NONE
   Jann_3554 NONE
   Jann_3555 NONE
   Jann_3556 NONE
   Jann_3557 3623098 .. 3623119 + -10.9  -4.61633   GCACCGCACCGTAAG           GCGGGGTTT CGCA AAACCTCGC            TTTTTAGACATGTCT  93 85
   Jann_3566 3631892 .. 3631913 + -11.5  -5.30155   TTCGATCATGAAAAA           GCCCTGGCC AAAC GGTCGGGGC            TTTTTTCGTTCCTGC 100 50
   Jann_3567 3633261 .. 3633287 + -12.2  -4.61873   TCAGCACCATAAAAA         AGGCCTCGTCCG CAT CAGACGAGGCCC         TTTTCATTTGTGACG 100 286
   Jann_3569 NONE
   Jann_3570 3634757 .. 3634791 + -11.5  -4.86862   CACCGACCGCTGTGA    GGGGTGAATGGCC-TG ACTT CGTGGCTGTTCACCCC     TTTTCGTTTTTTGCA  95 49
   Jann_3571 NONE
   Jann_3572 3635389 .. 3635416 + -14.9  -5.55769   AACCCTGCCAAGCCA        GAGCGGTCCCA CTCAAT TGGGGCCGCTC         TTTTTTGTTGTCGAA 100 48
   Jann_3575 NONE
   Jann_3576 3651990 .. 3652000 +  -3.2  -3.04461   AAGACGCACATTCTT                 CATG ACC CGTG                 TATTGAACCTCAATG  43 21
   Jann_3577 3653652 .. 3653686 +  -2.1  -2.57931   TCGCATGATGGCCAT    GGGGATCGT-TGACCCG ACC TGAGCCACACG-TCCCC    GTTGTCCGAGGTCCC  38 4
   Jann_3578 NONE
   Jann_3579 3655935 .. 3655946 +  -5.8  -3.28745   TCAGATCCGCGCGAC                GGAG TACG CTCC                 TTAAATTATTCGACA  51 105
   Jann_3580 NONE
   Jann_3581 3660462 .. 3660479 +  -5.5  -4.07687   TCCGCGCGCATCTTG             CCCGCGTC CTT GGC-CGGG             TTTTCGCCACCCAAT  65 101
   Jann_3583 3662984 .. 3662999 +  -3.2  -4.08216   GATCGGCCCTGCGCC              GCGC CCCTACCC GCGC               TTTTCGCGGCGCTCA  58 41
   Jann_3584 3664125 .. 3664138 +  -5.9  -4.15453   GCGCGCTGCGGCACG               CGGTC TCAG GGCCG                TTTTCCGGTCAATTC  66 50
   Jann_3585 NONE
   Jann_3586 NONE
   Jann_3587 NONE
   Jann_3588 3666028 .. 3666052 +  -9.1  -3.53224   AGCCCGCCCTTAGGC          CCGCGCGCGCG GGC CGTTCACGCGG          TTTGAAAACCGCGTG  66 28
   Jann_3589 3667575 .. 3667594 +  -8.6  -3.53012   TGATCTCCAGCGCCC            GCTGG-TGC GTG GCATCCAGC            TTTACCAACGGCGCC  63 219
   Jann_3593 NONE
   Jann_3594 3671711 .. 3671754 +  -8.3  -2.60904   CCCGCTCGATCAGCC CCGCATAGCATCCGTGCCC CGCATTAT GGGCGTGGATG-TA-GCGG ATCTTGTCGTTGTCC  53 124
   Jann_3597 3674662 .. 3674676 +  -4.2  -3.57144   CTCTTTCGCATCCTC               GACATC CAA GATGCC               TTTCAGGATCACGGG  53 400
   Jann_3602 3680301 .. 3680318 +  -3.3  -3.01712   GACATTTTGTGCGCT             CACG-CCC GCA GGGCCGCG             TCTTCAAACCAAGGC  42 44
   Jann_3604 NONE
   Jann_3605 3682556 .. 3682566 +  -2.4  -3.72788   AACGGACATTCGAAC                 CCAG TAT CAGG                 TTGTGTCTTGTCGGA  51 436
   Jann_3606 3683634 .. 3683675 +  -8.5  -3.14146   GCGTGAGGGTTGGGG CGC-CGGTGCTGCCGGGGCT GCG GGCGCCGCCGGGGCCGAGCG TTCGATGATCTTGTC  58 269
   Jann_3612 3686903 .. 3686920 +  -3.3  -3.31144   ACTATCGGCATCTCA             CTCTCGC TTTG GCAGGAG              TTCTAAACCTACCCA  45 2
   Jann_3613 3687505 .. 3687520 +    -6  -3.67597   CATGATGGTCCCCGA              TCGCCC TCCG GGGCGC               TTCTTCAATAGGCAG  61 36
   Jann_3614 3688314 .. 3688327 +  -9.5  -2.52464   TAGCTCCAGGCCGCT               CGCCG GGCG CGGCG                TCCGTTGACCACAAG  56 245
   Jann_3618 3691548 .. 3691558 +  -6.8  -3.49475   GTAGCTCAGCAGGAT                 CGGA TGG TCCG                 TTGTATCCACGTGCC  57 229
   Jann_3620 NONE
   Jann_3621 3693718 .. 3693735 +  -4.7  -3.16055   GGGGACTAAGGGGCC             AGCCTCC AACC GGGGGCA              TTACTGCCCAATTTC  47 32
   Jann_3622 3696655 .. 3696683 +  -5.1  -4.35524   CGAGTGAGGGCTAAG        GTCCCGTATCGCG AAC TGTGCTCCGGGGC        TTTTCCATTTCACCC  67 34
   Jann_3624 3698411 .. 3698423 +  -6.9   -2.9294   CGATTAACCAGTTCG                CTCCG AAG CGGGG                TATATCAATGGTATA  53 34
   Jann_3629 3704293 .. 3704315 +  -5.4  -3.29471   CGCCCGGGGAGAATG           GGGTTAGGCG GCG CGTCGCACCC           TTCATCTCCTCCGGA  51 19
   Jann_3631 NONE
   Jann_3632 3707288 .. 3707307 + -10.6  -4.30909   AGCTGAATGCAAAAA            GGCCACCC AATC GGGCGGCC             TTCTTTTGATGTATC  85 35
   Jann_3637 3711546 .. 3711559 +  -4.5  -3.70773   TCCGGGTATTGCGGG               TCCGT CGCA ACGGG                TTGTTAACTCTAGGC  56 110
   Jann_3638 NONE
   Jann_3643 NONE
   Jann_3644 3718610 .. 3718636 +  -9.3  -4.74103   ATCCCGAGTCTGTTG         CGGGCGTCCCC AGAAA GGGGAGGCCCC         TTTTTGAATTGACGA  93 114
   Jann_3645 NONE
   Jann_3646 3720657 .. 3720684 +    -7  -4.07568   TCCCACTCGACAGCG        CGCGCGCATT GGTCACAG AATGAGCGCG         TTTTCCGCCCGCCAC  68 3
   Jann_3647 NONE
   Jann_3648 3723148 .. 3723158 +  -2.4  -2.80345   CTTCAGGGCGGGAGC                 CGCG GCG CGCA                 TGAGTTTTCTGGAAT  39 12
   Jann_3649 NONE
   Jann_3650 3725347 .. 3725361 +  -3.4  -3.87994   CCGGCGTTGAACTCA               TCGCAG ACG CGGCGG               TTTGTCAGGATCGCT  55 99
   Jann_3653 NONE
   Jann_3654 3728144 .. 3728161 +  -2.6  -3.18264   TGATCGCCTAAGATA             TGGACG CCTCGC CGACCA              TTGGTCAGTCACCAC  44 30
   Jann_3655 3729467 .. 3729506 + -12.2  -3.33737   CAAGAGATCTAGGAC G-CGCGTGTCGGGGGGGC TGCCGC GCCCTCCCGACGC-CGAC  TTGTGACACTTGGTC  76 29
   Jann_3656 NONE
   Jann_3657 NONE
   Jann_3658 NONE
   Jann_3659 3734571 .. 3734588 +  -2.6  -3.80018   AACCTGAATTGCTCA             GAGCAG CACGAC CCGCTC              TTGTTGATCTGTCCA  53 348
   Jann_3660 NONE
   Jann_3661 NONE
   Jann_3662 3739476 .. 3739500 +  -2.8  -4.60924   GGTTCTGGGTCTCAA          AATCCCGATC CTTAA GATAGGGATA          TTTTTGACGGATTTC  69 66
   Jann_3664 3741958 .. 3741984 +  -6.4  -2.61383   GCTGACACTGAATTG         GCGGACGAGGCC GCG GAACTCGTCCGG         GTTGTCAGTCGCGGT  48 104
   Jann_3670 NONE
   Jann_3671 NONE
   Jann_3672 3750113 .. 3750125 +  -2.6  -2.53263   ACAACCGCAAGGCGT                GGCC GACTA GGTC                TGCCTTCCACGTACC  38 16
   Jann_3673 3750978 .. 3751011 +  -8.7  -3.33261   CTGTAAGACCTCCAG     CATGCGGCGCACCTC CCTT GGTCTGCGCCGCACG      TTATCCAAATTGACA  64 35
   Jann_3674 3751765 .. 3751805 + -15.3  -4.37886   TTGGACCACCGGCGG  CGGCCCCGACCCAGACGGC CCC GCGATCTGGGTCGGGCGCG  TTTTGTCGGGCATGC 100 106
   Jann_3680 3759130 .. 3759145 +  -7.6  -3.08776   ATTGGCCTCAGTTTC              GTCATG TCGC CATGAC               TACTTTTCGCAAGTT  57 89
   Jann_3681 3764048 .. 3764066 +  -7.4  -3.27475   GTGGCATCGGGCACG             TCCACATC GAA GAGGTGGA             TCTTGTCATAGGCCG  58 485
   Jann_3686 NONE
   Jann_3687 3771452 .. 3771469 +  -6.9  -3.02144   CAAATCGCGCGCGAA             TGCGCAC CTGT GAGCGCA              TGTTGAAGGCGATGC  54 65
   Jann_3688 3772672 .. 3772688 +    -3  -3.90922   GACGATCATGGCGCG             TCC-TCC CTGC GGATGGA              TTGTTTCGGCGGCGT  55 419
   Jann_3696 3779598 .. 3779608 +  -2.4  -3.31322   CACCGCGCGTCGCTT                 CCCG GAA CTGG                 TTCTGGAAGGTTAAC  44 1
   Jann_3697 NONE
   Jann_3698 3781627 .. 3781642 +  -4.6  -3.45849   ACGGCTGCGGCAACA              GCGACC ACCT GGTCGG               TTGTCGTCGTCTCAC  53 268
   Jann_3702 NONE
   Jann_3703 NONE
   Jann_3704 3789521 .. 3789543 +  -3.3  -3.40522   GTTTCGACTACGACC           CATTCGCCG CCGAT CAGCGAAGG           TTGTGCTACGAAGGT  47 317
   Jann_3712 3797701 .. 3797719 +  -6.7  -3.14878   AACTCCCTTGTTGCT             CGCAGAT ACGTC GTCTGCG             TCTTGGGTTGCAGCC  52 141
   Jann_3715 NONE
   Jann_3716 3802760 .. 3802774 +  -2.8  -3.78778   GACGAGGGGGGCGCG               TGATGC ATT GGATCA               TTCTTCCTGTCGTCC  52 23
   Jann_3717 NONE
   Jann_3718 NONE
   Jann_3719 NONE
   Jann_3720 3805786 .. 3805796 +  -5.4  -3.37612   CTTTGATCCTGCTAC                 CATG ATA CATG                 TTGCTTAACCTTCCG  53 285
   Jann_3721 3807549 .. 3807585 +  -2.2  -3.78778   GCGCATCCGGGCGGG   TGTC-CTGTCTGCTGCC GTCG GGCATGGGACGGTGACG    TTCTTGCTGTCGTCA  51 198
   Jann_3722 NONE
   Jann_3723 3809155 .. 3809177 +  -6.8  -2.71483   CTCTGAGACCAACGG           CAGGCTTGGG GCG CCCGTGCCCG           TGATTGGGCGGATGT  51 124
   Jann_3724 NONE
   Jann_3725 NONE
   Jann_3726 3811201 .. 3811241 +  -4.2  -4.65895   CAAGCATACTTCAAA CTGATCTTTG-CCAACAATC GGC GGTT-TTGGTCGAAGGTCGG TTTTTGGATCGCCGC  70 121
   Jann_3727 NONE
   Jann_3728 3812695 .. 3812709 + -11.4   -3.3334   GAGGGCGCAGAAAAT               GGCGGT CAA ACCGCC               TTATGCAATCCACTT  73 300
   Jann_3731 3814674 .. 3814686 +  -7.7  -3.60296   CTTCACCCAGCAGGT                TAGGC TTG GCCTA                TTTCACCTGCAGATG  62 212
   Jann_3732 3816091 .. 3816113 +  -8.4  -3.78934   GGGATACTGTGGGTG           CTTGTGCTGC GGA GTTGCACAAG           TTGTTCTACAACAAA  69 408
   Jann_3736 3820680 .. 3820690 +  -3.2   -3.0263   CAAATCACGTTGCTC                 GTCT GTC AGGC                 TCTTCAGGAACTCAT  43 356
   Jann_3738 NONE
   Jann_3739 NONE
   Jann_3740 NONE
   Jann_3741 NONE
   Jann_3744 3826076 .. 3826088 + -10.5  -3.61398   GATCCCAATGAACGG                CGGCC AAG GGCCG                TTCTTGGCGACCCGC  71 178
   Jann_3756 3838821 .. 3838833 +  -9.1  -3.67417   TGGCGCTGACACGCG                CGCTG GCT CAGCG                TTTGGCGTTCGCTGT  69 391
   Jann_3763 NONE
   Jann_3764 NONE
   Jann_3765 NONE
   Jann_3766 NONE
   Jann_3767 NONE
   Jann_3768 3852401 .. 3852414 +  -3.7  -3.02471   ATCGAGTGTGGAGGG               CCCGC GCAC GCTGG                TATCTCTGCTCAGCC  45 303
   Jann_3775 NONE
   Jann_3776 3861465 .. 3861475 +  -6.8  -3.59979   CTGGCGAAAGTCACC                 CGTC TGC GACG                 TTTAGCATCAGGGCC  60 51
   Jann_3781 3866245 .. 3866263 +  -7.4  -3.05596   CCTTGCCGCAGGGCA             CGCCTG CGCGATT CAGGCG             TTCGATCCAGGCCTC  54 289
   Jann_3784 NONE
   Jann_3785 NONE
   Jann_3786 3871688 .. 3871714 + -10.8  -3.54129   CAATTCCCGCGACAG         GGCGCGGGTCAT CGC ATGGATCGCGCC         TTTGGACGCGATGTA  73 370
   Jann_3789 NONE
   Jann_3790 3875601 .. 3875628 + -16.2  -2.75891   CCCCATGACCACGTT        CCCGGCCCGCTG GGCG CGGCGGACCGGG         TGCTTCGATGGCTGT  86 55
   Jann_3791 NONE
   Jann_3792 3878795 .. 3878806 +  -3.6  -3.64703   TGTCACGGCCTTAAG                CGGG ATGC CTCG                 TTTCGCTGCGGCCCG  51 182
   Jann_3799 NONE
   Jann_3800 3886831 .. 3886851 +  -6.1  -3.53012   GGTGACACATGCGTC            CGGGTAGGT GGG AACTACCTG            TTTAGGGCCAAGAAC  58 19
   Jann_3803 NONE
   Jann_3804 NONE
   Jann_3805 NONE
   Jann_3806 3892676 .. 3892724 +  -2.9  -3.19192   TATCACAGATCCGCG CGCGCAGGACGGTCGCCCATGAC GCT GTTGTCCGTCACAGACCTGCGTG TTGGCTTCGGTGCAA  45 4
   Jann_3807 NONE
   Jann_3808 NONE
   Jann_3809 3896521 .. 3896543 +  -2.1  -5.18726   CTCTCAGCCGCAATG          CAG--CTTACC TGC GGTAAGATCTG          TTTTTCTTATCGGAC  80 52
   Jann_3810 3897502 .. 3897512 +  -3.2  -2.78384   GTCTCCAAGCCGCTG                 CCGT TCT ATGG                 TGTCCTGCACGCACC  41 79
   Jann_3811 NONE
   Jann_3812 NONE
   Jann_3813 NONE
   Jann_3814 NONE
   Jann_3815 NONE
   Jann_3816 3907286 .. 3907311 + -16.9  -3.81146   GCTTAAGCCCATTGA         CCCCCGGCCAA TGAT TTGGTCGGGGG          TTCTTCGTTCCGGAA 100 35
   Jann_3817 NONE
   Jann_3818 NONE
   Jann_3819 3911141 .. 3911164 +  -3.8  -3.30443   GCGGCGAAATCCGGT          G-CGGAAGGCG TGA CCCCTTCTGGC          TTGATGTCATGGTCG  48 213
   Jann_3822 NONE
   Jann_3823 NONE
   Jann_3824 3917653 .. 3917667 +  -7.2  -2.71144   GGGCGAGGTTGACGG               TTTTGC CCC GCAAAA               TCGTTGACCAGCGTC  51 77
   Jann_3825 NONE
   Jann_3826 NONE
   Jann_3827 3920733 .. 3920751 +  -4.4  -3.03243   ACGCCAAAAAACCAA             CGGGTCCG GCG CGGGCATG             TGTTCCCCGCTGGCT  47 148
   Jann_3828 NONE
   Jann_3829 3923699 .. 3923709 +  -6.8  -2.63102   TTCTGTTTTCTCAAC                 CGCA TCA TGCG                 TCGTCTCAAGATGCT  48 378
   Jann_3839 NONE
   Jann_3840 3936204 .. 3936228 +  -4.2  -4.42386   GCAGCGTCCTCCCTC         AGCGCAGTCCT CGTT GGGAC-GCGCG          TTTTCTGGCTGACCA  68 201
   Jann_3846 3942257 .. 3942275 +  -5.9  -3.66784   CATGATGGCCTCAGC             CTCCCGC TCGAT GCGGAAG             TTCTGTTCGACATGC  57 82
   Jann_3849 3945828 .. 3945850 +  -6.9  -4.82819   CTTGGATCCAAACAA          GGGCGGC-CC ATCC GGAGCCGCCG           TTTTCTTGTCATCTC  84 54
   Jann_3859 3956441 .. 3956466 +  -6.8    -3.794   GCCTACGCACCTTAG         GCGGCGCT-GG CGTCT CCGAACGCCGC         TTTCATCAGTTCGCG  66 26
   Jann_3865 3964487 .. 3964508 +  -2.9  -2.93382   TGCCCGAACAGAAAC           ATCCGACTG CGAT CAATCGGAA            TATCTGCCTCTGCCG  42 375
   Jann_3868 NONE
   Jann_3869 3969267 .. 3969296 +    -5  -3.57144   CCATCAAGACCAGAA      CCGCGCCA-AGCGC CTGC GCGCTATCG-GCGG       TTTCCGGATCCACGA  55 522
   Jann_3872 3972170 .. 3972182 + -10.5  -3.57144   ACGCGCGTTCCGGGA                GCCGG CCA CCGGC                TTTCGGAATGCGCGC  71 45
   Jann_3875 3974785 .. 3974795 +  -2.4  -2.92613   CGGTGGACGGCGCGG                 GGGC AGA GGCC                 TAGTTTGACCTCGGC  40 43
   Jann_3876 3976567 .. 3976578 +  -2.2  -2.66255   GATGACTGGGATCCG                TTCG AGGA CGAG                 TAGGTTCTATTCCAC  38 11
   Jann_3877 3977016 .. 3977029 +  -6.7  -2.57132   CTCGGCCTGCCCGCG               GGCAT GAAG ATGCC                GTTCTGAGGGACGGA  48 5
   Jann_3878 3977723 .. 3977764 + -13.7  -4.63486   ATGTGAGGGCGGGGT CATAGGTGAGCCGTGTGCG CAAA CGCATCCGGCGGACCTATG  TTTTGTTGGCACGAT 100 92
   Jann_3880 NONE
   Jann_3881 3979990 .. 3980010 +    -4  -3.14051   TGATCTGCTACGCTG            CAGCGATG ATCCG TATTGCTG            TCTTGCTCGCCCTGA  45 70
   Jann_3882 3980770 .. 3980780 +  -4.6  -2.71364   GGATTTCTTCGCGCA                 GGCC ATC GGTC                 TCGTTCAACGAATCC  44 213
   Jann_3886 3983748 .. 3983758 +  -5.4  -4.07568   GACACGGCGCACCCG                 CAAC GGC GTTG                 TTTTGGCCCGGACCC  64 159
   Jann_3887 NONE
   Jann_3888 3986074 .. 3986105 +  -3.6  -3.04398   CGATAGTTGATCGCC      TGCTCGGCC-CCC AATTCCA GGCAGGCCGCGCA      CTTTTCGGCCGAACC  43 434
   Jann_3891 3987822 .. 3987846 + -17.1  -5.35815   TTTGAGAATTGAAAA          CCCCCGCAGGC CAC GCCTCCGGGGG          TTTTTCTTTGGTCTG 100 106
   Jann_3895 3992751 .. 3992767 +  -3.5  -3.53012   ATCCGGCATACCCAA              GCGCCAG CAG CGAGCGC              TTTGGCCCCCGCCCG  49 218
   Jann_3897 3994351 .. 3994362 +  -5.8  -3.59979   CCCAGGGTGATTGCC                GGAC TGTG GTCC                 TTTGCCGTGAGCGCG  57 312
   Jann_3902 NONE
   Jann_3903 NONE
   Jann_3904 NONE
   Jann_3905 NONE
   Jann_3906 NONE
   Jann_3907 4005653 .. 4005676 + -16.7  -3.14878   CCCAATGCCTTGCAG          CGGCCCGCC CTCACC GGCGGGCCG           TATTGCGTTCAGGCC  89 51
   Jann_3908 4006722 .. 4006739 +  -5.5  -3.57144   GAACGGACGCCTGAA             CGCGC ATCTCGTC GCGCG              TTTCGGCATCGAACC  57 375
   Jann_3913 4010888 .. 4010930 +  -4.8  -3.16683   CCCACGCTGTTTTTC GCCGTCGCCGCACTCGTTT GATTGA AAGCGTCTGCGG-GACGGG TTACTGAGCTACCAT  47 5
   Jann_3914 NONE
   Jann_3915 4013376 .. 4013392 +  -2.1  -5.20222   GCTTGCCACGATTGG              CGCTGCC TGC GGCATCA              TTTTCTTTATTTGAT  80 61
   Jann_3936 4035600 .. 4035623 +  -3.1  -3.05596   GATCTTCGCCATATG          CTCGG-GCGA AATGA TCGCGCCGAC          TTGGGTGGCCGGGTC  43 487
   Jann_3946 4046033 .. 4046056 + -10.3  -3.77302   TCACCCCTGAAAAAA          CGTCGGC-CC GGTCA GGAGCCGACG          TTGGTTTTGTGATCC  75 31
   Jann_3950 NONE
   Jann_3951 4051725 .. 4051740 +  -6.8  -4.36595   CTGGAAACGCGATAA              CGTCTG CGGT CAGGCG               TTTTCCGTTTCAATC  74 26
   Jann_3954 4054929 .. 4054940 +  -7.2  -2.52464   TTGGCATCGCCGCAC                CCGC GTTC GCGG                 TGGCTTGAACGCCCC  50 6
   Jann_3955 NONE
   Jann_3956 NONE
   Jann_3957 4056947 .. 4056959 +  -4.7  -4.77157   GAATTGGTTGGCCAT                GGGCG GCA CGACC                TTTTTCATCGCTTGC  78 250
   Jann_3962 NONE
   Jann_3963 NONE
   Jann_3964 4063710 .. 4063723 +  -4.5  -3.86346   CCAGGGTGATGGCCG               CGTCA GCGG TGGCG                TTTATGACGGCGTCC  58 442
   Jann_3966 NONE
   Jann_3967 NONE
   Jann_3968 NONE
   Jann_3969 4067401 .. 4067432 +    -2  -3.51934   CCGACTTCGTCGTCG      CCCAGCGGGGGCCGG CCC CCGCACCCC-CGGGA      TATTTCTGGAACGGG  47 54
   Jann_3970 4068518 .. 4068535 +  -5.6  -2.52464   CTTTCGCCAAGAACG             TCCTTG GGTGGG CAAGGA              TGCCTTCGCAAAACA  45 48
   Jann_3971 4069356 .. 4069366 +  -8.2  -3.13899   CCCGATCAGCAAGCG                 CCGG AAG CCGG                 TATTGGTCAGCCGTT  58 108
   Jann_3975 4075794 .. 4075818 +  -3.4  -2.70932   CGCCTAGCCTGATCC         ACG-CCGCCCG GATG CGGGCGGTCAC          TGATTGGGAGGGACG  41 79
   Jann_3976 NONE
   Jann_3977 4078310 .. 4078329 + -10.6  -3.55548   CCACCAAACGCAAAA            GGCCCCCC GGGC GGGAGGCC             TTTGAGCGCATATTG  71 190
   Jann_3978 4085595 .. 4085605 +  -6.8  -2.93549   TCACGGCGCCCAACT                 TGCG CAC CGCA                 TAATTATTCGAGGTA  50 521
   Jann_3984 NONE
   Jann_3985 4091057 .. 4091083 + -17.3  -4.27316   TGATTTTCAACGCAA         CGCCCCGCCAG TCCCC CTGGTGGGGCG         TTTTGACTTGCGCGG 100 108
   Jann_3986 4091616 .. 4091630 +    -7  -3.14211   GATTGATATCCCAGT               CGCCGG GGA CCGGGG               TTAATGCACGGCCCT  54 74
   Jann_3989 4096309 .. 4096319 +  -4.6  -3.30771   TATCAACCTCATCAT                 GGCC GTG GGTC                 TTGTGGCCAATGTCA  50 192
   Jann_3993 4099052 .. 4099071 +  -4.9  -4.07568   ATGACCTCCCCTGTC            AGGAGCG CGCCTC CGCTCCC             TTTTGAACGCGCCCG  62 344
   Jann_3995 4100456 .. 4100472 +  -9.3  -2.79581   TTAATAAAAACAATC              CGCCCTC AGG GCGGGCG              ATTCTTAGGGGTTTA  61 121
   Jann_3997 4101929 .. 4101948 + -12.8  -5.14563   CCAGAAGACTTAGAA            GCCGCCCT CACC GGGGCGGC             TTTTTTCATGGCCAA 100 67
   Jann_4000 4105192 .. 4105221 +  -4.9  -4.07687   GTTCCCCGTCGCGGG       ACGCCGTGACC CGCGCCTT GGTCACGCCGG        TTTTGGCGACCAGAT  63 198
   Jann_4013 NONE
   Jann_4014 NONE
   Jann_4015 NONE
   Jann_4021 NONE
   Jann_4022 4126211 .. 4126229 +  -5.2  -4.07885   TTCTTCGGAGGGTCC             GCCATCTG GTC CGCATGGC             TTTTGCGAAAGGATC  64 192
   Jann_4023 NONE
   Jann_4024 4127286 .. 4127300 +  -2.8  -4.11216   CGGGAGGGTGGGAGG               GACG AGACTTG CGTC               TTTTGAAACTCAAAA  60 134
   Jann_4026 4129988 .. 4130007 + -12.1  -4.60143   TGGAGACATAAAAAA            GCCCCGG CGCGGA CCGGGGC             TTTTCTGTGATCTGT 100 391
   Jann_4031 4136894 .. 4136907 +  -9.5  -3.57792   CGCGGTGATCTTTGC               GCCGG CCGC CCGGC                TTTCGGCATCGATGC  68 228
   Jann_4037 NONE
   Jann_4038 4141703 .. 4141714 +  -4.4  -4.09864   CGGGGCGGCCCAAAA                CTCT TGCA AGAG                 TTTTACCCAATCCCT  62 43
   Jann_4040 4143245 .. 4143264 +  -7.1  -2.62263   TGGACGGCTTCTATA            TGGCCGC CCTCAC GCGGTCA             TGATATCCCGCCGCT  50 3
   Jann_4041 4145044 .. 4145054 +  -3.2  -3.87075   CTGTTGCCCGCCCCC                 GACG ACC TGTC                 TTTGTGAGCGATCAT  55 8
   Jann_4042 NONE
   Jann_4043 4147206 .. 4147220 +    -7  -3.57462   AGCAAAGGCGCAATA               CCCCCG TGA CGGGCG               TTTGAAGATGCGCTA  60 39
   Jann_4044 4147787 .. 4147808 +  -2.9  -3.79419   CATATCTCGAACCAT           CG-CGCGCGG CCG TTGCGTGACG           TGTTTTGTGGGGCCG  55 47
   Jann_4045 NONE
   Jann_4046 NONE
   Jann_4047 NONE
   Jann_4048 4153987 .. 4153998 +  -3.6  -3.53733   GAAGGCGTCCACATC                CGGC ACCA GCTG                 TGTTTGTCCGGTGCG  49 223
   Jann_4051 NONE
   Jann_4052 NONE
   Jann_4053 4156784 .. 4156796 +    -2  -2.72385   GCTGTCCGGATCGCA                TTCA TCGGC TGAA                GTTGTGCTTGGATTT  39 14
   Jann_4054 4159030 .. 4159079 +  -9.2  -2.66216   TGCTCCATCGCCTGA CGCCAGATCTCCGACG-G-CAGGC CGCC GCCTGTCACGCCGGATAGCGGGCG GTTGTCGTCGTAGCC  56 343
   Jann_4056 4161657 .. 4161667 +  -3.2  -3.18264   AAACCAACGATGACG                 CGCT TTA AGTG                 TTGATGGGTAAGGGA  45 18
   Jann_4057 4163023 .. 4163045 + -14.1  -4.46212   CAAAAACCTTTGAAG           GGGGCGTCC ATCAC GGGCGCCCC           TTTTGTCATCGCGGG 100 49
   Jann_4058 4163609 .. 4163627 +  -4.5  -2.87132   CCATGAACACCCCGT             CGCGG ATTAGCTTG CCGCG             TCTATGAAGCAGGCG  46 16
   Jann_4060 4165764 .. 4165775 +  -4.4  -3.13343   CCCCAACATGCCGAT                CATC GACT GATG                 TTCCCTGATTAGCCT  47 16
   Jann_4061 4167537 .. 4167567 +  -3.2  -3.76125   GGTGCGAAACGCCAC      GCGT-AGCCCGTC TCTTGT GACCGGCGCACGC       TTTCGATTCAAATCC  52 20
   Jann_4062 4168124 .. 4168151 +  -3.2  -2.91276   GCCACCCGCATCGCA        GGCGTGCTGCGC CCAT GAGCATCGCACC         GTTTCTGGAGGCGGC  42 8
   Jann_4063 NONE
   Jann_4064 NONE
   Jann_4065 NONE
   Jann_4066 NONE
   Jann_4067 4176461 .. 4176488 + -10.4  -5.61596   CAAAATTCCGGAAAG        GCGTCCCCGCAC GATT GGCCGGGGGCGC         TTTTTTTGTGCCGGT 100 54
   Jann_4068 NONE
   Jann_4069 4177630 .. 4177680 +  -5.5  -3.65902   GTTCGGGCCCCTTGT CC-TCGGGATCATCCACCA-GATCA CGC TGGTCGTGGGGGATGATCGTGCCGG TTTCAATCGCATCGA  57 138
   Jann_4074 4182091 .. 4182115 + -13.5  -3.75332   GCGATTTGCTTGCAA          CGGCCGGTCCT TCA GGGGCCGGTCG          TTTGCGTTCGAGGCT  88 49
   Jann_4075 4182971 .. 4182993 + -11.2  -5.24531   CCTGACGCTGCAAGA           GGTCCGTCCG GCC TGGGCGGGCC           TTTTTTGTGCGCGGT 100 49
   Jann_4076 4183955 .. 4183974 +   -10  -2.62983   GATGTCCACGCAGTC            CCACCGAT CATC GTCGGTGG             TGCTGTCGGGATGCG  59 224
   Jann_4081 NONE
   Jann_4082 NONE
   Jann_4083 4190692 .. 4190702 +  -2.4  -3.65902   TGGCCGCAAAGCGGA                 GCCG CGA CGAC                 TTTGAATGGGATGCC  51 434
   Jann_4092 4199335 .. 4199355 +  -8.3   -3.2614   GAGGTGCCGCTTATC            TGGATCAAG GCT CTTGACCCA            TTGCTATCGCCGATA  59 224
   Jann_4093 4201524 .. 4201537 +  -2.3   -4.2528   TCGCTAAGGCCACCA               GGTAC GGCG GCACC                TTTCTTGGATTGAGA  59 205
   Jann_4094 4202612 .. 4202625 +  -6.7  -2.62184   AATCAGAACAGTCCC               GTTGG AGAG CCAAC                TAATGTCCAAAACAG  48 232
   Jann_4095 4204094 .. 4204128 + -10.1  -2.80344   TCATAACCGCACCTC    CGACGGCATCACCGTG CGGC CACGCT-ATGTCGTCG     CTTGTTGGGTGGACA  63 220
   Jann_4106 NONE
   Jann_4107 4215834 .. 4215866 +  -4.2  -2.57564   CACCGCCGTGACGCG     GTGCAGGTC-A-GCGC CGA GTGCCTCGACCTCCAC     GTTATCCACCAGTAC  41 349
   Jann_4121 NONE
   Jann_4122 NONE
   Jann_4123 NONE
   Jann_4124 NONE
   Jann_4125 NONE
   Jann_4126 NONE
   Jann_4127 NONE
   Jann_4128 4238535 .. 4238549 +  -4.2  -3.02144   AAGAGGCGATGACGG               TCAGCG GCG CGATGA               TGTTGGGCAGGATCG  45 276
   Jann_4131 NONE
   Jann_4132 4242625 .. 4242641 +  -3.7   -3.5241   TTGTCCACCTATGTA              TTGTCGA CAT TCCACAA              TCTTTATGAGCCATC  51 146
   Jann_4133 4243545 .. 4243558 +  -8.1  -3.53091   CGTAGGCACCGAGGC               GCGTC ACAT GACGC                TTTCCGCCCACACCT  62 36
   Jann_4134 4245243 .. 4245275 +  -7.6  -5.24129   CATTCTGATACGATT      AGGGGGCGTCCG ATCTACCGC CGGGCGCCCCTG      TTTTTTGTCCGCGAG  93 45
   Jann_4140 4251022 .. 4251060 +  -7.9  -2.72471   GAGGCGATGGCGTAG  GCGGCC-GCGCTGACGGC GGTG GCGGACCGCGCAGGCCGA   ATTCTGTCGTCGGGG  54 26
   Jann_4141 NONE
   Jann_4142 NONE
   Jann_4143 NONE
   Jann_4144 NONE
   Jann_4145 NONE
   Jann_4146 NONE
   Jann_4147 NONE
   Jann_4148 4259955 .. 4259974 +  -7.8  -4.33854   CCGAAGTCATCCATG            GCGATGCG AACA CCCATCGC             TTTGATTTTCTTAAT  76 509
   Jann_4150 NONE
   Jann_4151 4264440 .. 4264454 +  -2.8  -3.02511   TGGGCTCCGGCACGC               CCTC AACGCCA GAGG               TCTTCGCCCAATCGC  43 281
   Jann_4153 NONE
   Jann_4154 NONE
   Jann_4155 4267494 .. 4267513 +    -2  -4.30719   TCGACGATGTCATGC            CGGCGTTT CAAT AGGGGCCG             TTTCTTATGGACCAC  62 12
   Jann_4156 4269116 .. 4269128 +  -5.5  -3.59979   ATCAGCGGGTCCGCC                CTACC GCT GGTGG                TTTGGCGTGGGGCAG  55 158
   Jann_4158 NONE
   Jann_4159 4270697 .. 4270708 +  -7.2  -3.72576   GGGTCATGATCCCCA                CGGC CCCT GCCG                 TTTGCTCAAGCGGCA  65 99
   Jann_4161 NONE
   Jann_4162 NONE
   Jann_4163 NONE
   Jann_4164 NONE
   Jann_4165 NONE
   Jann_4166 4275866 .. 4275884 +  -2.5  -3.91716   CTCAAAGCGGTGATC            CTTCACCT AATC AGGT-AAG             TTATTTGGACAGTAA  53 8
   Jann_4167 NONE
   Jann_4168 NONE
   Jann_4169 NONE
   Jann_4170 NONE
   Jann_4171 NONE
   Jann_4172 4281473 .. 4281485 +  -3.3  -2.78384   TGAACGCTTCTGACG                CCCTG TTT CACGG                TCTCATGCCGAAAAA  41 28
   Jann_4173 NONE
   Jann_4174 NONE
   Jann_4175 4285399 .. 4285412 +  -2.3  -3.45037   GCTTGACGGAGTACC               TCAGG TGAT CCGGA                TATTCTCATTTTTCC  46 18
   Jann_4176 4286639 .. 4286667 +  -2.9  -4.21408   AGCGCGACAAGGAAA        AGCCCCGAGTGTT CAT ATCAACCGGGGCC        TTTGGTTTTCAACTT  60 158
   Jann_4181 NONE
   Jann_4182 NONE
   Jann_4183 4292304 .. 4292316 +  -3.3   -3.0644   GCCACCAGATCCTGA                TCCGG ATA CCGAA                TCTTAAGCCTTAGAT  43 7
   Jann_4184 4293207 .. 4293238 +  -2.9  -3.63968   CTTGAGGAGGCACTG      CGCGGCCT-CAAGC AAGCA GCATGAAGGTGGCG      TTTCGGACTTTCGGG  52 2
   Jann_4185 4295500 .. 4295516 +  -2.2  -3.14132   TCGGACACGCCGCTA              TGCCCT CTCAA ACGGCA              TTGCTGCGCACCCCG  41 127
   Jann_4186 4297767 .. 4297785 +  -4.4  -3.02461   AGCACTTGTCGGACT             GGCCGCTC CAT GATCGACC             TGTTGGCCCAGCTTC  47 13
   Jann_4187 NONE
   Jann_4188 NONE
   Jann_4189 4300112 .. 4300130 +  -6.7  -2.75064   CCCGCAAGGCGGATC             GAAGCGG AGCCA TCGCTTC             TGCTTCCGTAAACCG  49 129
   Jann_4199 4306370 .. 4306383 +  -2.3  -3.12895   CGTGGCCTCCAACGC               CAGAC GCAT GTCCG                TGTCTTGCTCACCCA  43 397
   Jann_4206 NONE
   Jann_4207 4313221 .. 4313242 +  -5.2  -3.05963   ATATAAGTTTCAACC           TCT-GGCTG CGCGA CAGCCCAGA           TATTCAGGTCCGGAT  47 350
   Jann_4210 4316209 .. 4316232 +    -3  -2.78384   TAACTTGAACCCCGC          GCCATCGGTG CTAA CCCTCATGGC           TCTGGTGCAACAGCG  41 38
   Jann_4211 4317098 .. 4317112 +  -3.4  -3.55622   TGACGCCGTAGACAT               GCGTGT GAG GCCCGC               TTTGGCCAGATTCGC  49 85
   Jann_4212 4317509 .. 4317530 + -10.8  -5.08824   AAACCCTACGTTGAA           GGCGCTCC ATCACC GGGGCGCC            TTTTTTGCATCCAAA   0 53
   Jann_4209 NONE
   Jann_4208 4312845 .. 4312864 -  -3.4   -4.3208   CGTTACAATGGAAAA            CGGCGTGA CCAT TCCCGCTG             ACACGGTGCAGGGGC  64 141
   Jann_4205 NONE
   Jann_4204 4309532 .. 4309560 -  -8.1  -3.35597   GCGACCGGCCAAATA        TCACCAGGCGCAC CGC ATGCGCCGGATAA        TCACAGCGAGCGGCA  61 90
   Jann_4203 NONE
   Jann_4202 NONE
   Jann_4201 4306810 .. 4306830 -  -3.9  -3.65046   CGCCTAGGGGAATAA            CAGGCGTAA AGG TCATGCCCG            GCTCGCGGCAATCAT  54 17
   Jann_4200 4305966 .. 4305998 -  -3.4  -2.52676   GATTTGCGCAAGGTA     CTATCCGCCGCC-GA CGTT CCTGGGGGCAAATAG      CAGCGAGTTAAATGT  39 55
   Jann_4198 NONE
   Jann_4197 NONE
   Jann_4196 NONE
   Jann_4195 NONE
   Jann_4194 NONE
   Jann_4193 4301700 .. 4301712 -  -3.3  -2.65344   AGGATCAAGAAAACC                CACCG CAT CAGCG                CACCTGCGTGGTTGC  40 20
   Jann_4192 NONE
   Jann_4191 4300543 .. 4300564 -  -2.3  -2.92463   CGCATCATGGAGATA           TTCC-TTCTG GAT CAGAACGGTA           GGACAGTATCGGCGA  40 15
   Jann_4190 4299969 .. 4299997 - -11.7  -5.93809   CGCGGACAAAAAAAA       GGCGGC-CGCCC AACTGA AGGCGCGCCGCC        AGAGCTCGTAGTGAA 100 48
   Jann_4180 4288845 .. 4288862 -  -6.9  -3.78775   TCCTGGAGGATCAAA             CTGCGAG TCAT CTCGCCG              CTTCCTCATCTTCAT  63 15
   Jann_4179 NONE
   Jann_4178 NONE
   Jann_4177 4286640 .. 4286666 -  -8.6  -4.48987   GCGCGACAAGGAAAA         GCCCCGAGTGTT CAT ATCAACCGGGGC         CTTTGGTTTTCAACT  82 66
   Jann_4160 4270135 .. 4270147 -  -7.7  -3.39327   GCTGGACACTGACAA                GATCG CAG CGATC                TTTCCCTATGGTCAG  58 498
   Jann_4157 4268928 .. 4268947 -  -3.5  -4.26344   ACACGCGCACGAAAA            CTACGTG GATCAA CACGTCG             TCCGAGCCAATGGCC  64 180
   Jann_4152 4263942 .. 4263956 -  -9.2  -3.06796   GCGGAGGTGATCGAA               GGCGCG GGT CACGCC               TATCCGTTTCGCTGC  60 261
   Jann_4149 4259254 .. 4259297 -  -2.2  -3.84719   AGCGGCAAACCGAAA CGGCGTTAGATCTGCTG-GCC CAT GTCACGGCAGACAATACGCCG CTTGCGAGCCTGCTT  54 367
   Jann_4139 4249020 .. 4249033 -  -2.3  -2.79312   AAATTCGTGATCATA               TTGGG TCCT CCCAT                AGTGGTTAATCACCT  39 105
   Jann_4138 NONE
   Jann_4137 4247391 .. 4247401 -  -2.4  -3.69354   GGCCAGAACCTCAAA                 GCTC ATG GCGC                 GCGCTCGTGGGCTGC  51 17
   Jann_4136 NONE
   Jann_4135 4245323 .. 4245335 - -10.5  -2.59927   AATCGTCAGAACCGA                GCGCG CAG CGCGC                TTGCCGCATCGGCCA  62 3
   Jann_4130 NONE
   Jann_4129 4238235 .. 4238245 -  -8.2  -2.63102   ACGATGGTGAGATCA                 CCGG GTC CCGG                 GGCGCAGGCCGCTAC  53 61
   Jann_4120 NONE
   Jann_4119 NONE
   Jann_4118 NONE
   Jann_4117 NONE
   Jann_4116 NONE
   Jann_4115 NONE
   Jann_4114 NONE
   Jann_4113 NONE
   Jann_4112 NONE
   Jann_4111 NONE
   Jann_4110 NONE
   Jann_4109 NONE
   Jann_4108 NONE
   Jann_4105 NONE
   Jann_4104 NONE
   Jann_4103 NONE
   Jann_4102 NONE
   Jann_4101 4209250 .. 4209261 -  -5.8  -2.79302   AGCAGGTTCATCACA                CCCT CCCC AGGG                 CGAAGCCCTTGGCGA  47 9
   Jann_4100 NONE
   Jann_4099 NONE
   Jann_4098 4206841 .. 4206868 - -19.2  -5.08824   TCGTGAGTCAAAAAA        TCCGGGGCCC-CG CAT CGAGGGCCCCGGA        CAAGGTGTCGGCCAA 100 77
   Jann_4097 4205547 .. 4205562 -    -6  -2.73771   CCATACGTGCCAAAG              CCGACG TTGG CGACGG               GCGATGGGTAGGGGG  49 117
   Jann_4096 4203932 .. 4203945 -  -3.8  -3.49668   AAACGGTCCAGAGAA               GTGC GGAACT GCAC                ATCTTCTTGTTGGAA  51 237
   Jann_4091 4198104 .. 4198117 -  -5.9  -4.11484   CCCAACGGCCGAAAA               CCGAC TTTT GCCGG                TTAGACTCAGATGAG  66 394
   Jann_4090 NONE
   Jann_4089 NONE
   Jann_4088 4194862 .. 4194888 -  -5.2  -2.73542   GTGAACCTGTAATTA         TCCTGTAGTT TTTCCGT AACTACAGGT         GTGGTGGCGACCGAC  47 60
   Jann_4087 NONE
   Jann_4086 NONE
   Jann_4085 4191618 .. 4191632 -  -5.6  -3.72695   ATCTTGGTCATGAAA               GCTCCA TCG TGGCGC               CAGCGGGGTCGTCTG  58 3
   Jann_4084 4190424 .. 4190440 -  -5.1  -3.72324   CAGCGGCACCAATAA              GCTCAAA AAC TTTGTGC              TGGATGGTGCTGGTC  56 494
   Jann_4080 NONE
   Jann_4079 NONE
   Jann_4078 NONE
   Jann_4077 4183587 .. 4183601 -    -7  -3.29511   CCGACGCGCCCACAA               GCGCCG CGG CGGTGC               TGGCCAGCAGCTATA  55 208
   Jann_4073 NONE
   Jann_4072 4178885 .. 4178895 -  -2.4  -3.87869   GCAAGGGCGTAGAAA                 GGGG CAT CACC                 GATGAAAGGACAGAC  53 292
   Jann_4071 NONE
   Jann_4070 4177318 .. 4177361 -  -6.6  -2.87211   ACGGGGTCGCACAGA GCATGACCCGCCTGCGAGGCA CCG CGCCCGACATGCTGGTC-TGC AATGATCCGGGCATG  50 178
   Jann_4059 4163330 .. 4163340 -  -3.2  -3.62046   GCATGGTCTCAACAA                 GACA GAT TGCC                 GCGCACGTCTGGCGA  51 300
   Jann_4055 NONE
   Jann_4050 NONE
   Jann_4049 4153746 .. 4153763 -  -2.5  -3.73775   TCGACTTTGAGGAAA             TCGCGCC AGAG GGTGCGG              AGATCGTGCCGTTAC  52 57
   Jann_4039 4141546 .. 4141562 -  -9.4  -3.53012   CCTGGGTGTGGGAAA              GCGGCA TGTTC TGCCGC              ACGCTGGACGCCGGC  65 250
   Jann_4036 NONE
   Jann_4035 4139143 .. 4139161 - -11.6  -2.78384   CCCGTCCTGATCAGA             GCGGCGGG CTA CCCGTCGC             CCTGGCCCCCGTCAA  66 15
   Jann_4034 4138228 .. 4138238 -  -8.2  -3.23047   CTCACAAATTGAATA                 CCCG CTC CGGG                 TGCAGCTCGCCGGAG  59 1
   Jann_4033 NONE
   Jann_4032 4136482 .. 4136493 -  -5.8   -3.3514   ATCGAGACGGCAGAA                GTGG CGGG CCAC                 GTGTCCGACTTCAAC  52 228
   Jann_4030 4134495 .. 4134514 - -12.8  -4.44277   CAGCAAAACGCAAAA            GGGCCGCC CAAG GGCAGCCC             TTCCCAACATCGCTG 100 52
   Jann_4029 NONE
   Jann_4028 4131082 .. 4131106 - -11.4  -4.72272   CCCGCTGACGAAAAA         GGCCCCGG-AC AGAT GCGCCGGGGCC          TCTTTATTCTCTCAC  95 53
   Jann_4027 4129988 .. 4130007 - -12.8   -5.4251   TGGAGACATAAAAAA            GCCCCGGC GCGG ACCGGGGC             TTTTCTGTGATCTGT 100 50
   Jann_4025 4127293 .. 4127324 -  -9.6  -2.80816   GTGGGAGGGACGAGA      CTTGCG-TCTTTTGA AAC TCAAAAGATCGCAGG      TCAGCGTCTCCCCCC  61 51
   Jann_4020 NONE
   Jann_4019 4122490 .. 4122524 -  -6.4  -2.94872   CGCAAAGACAGCATA    TC-CGGGGAGGGACG GTTTGG CGTCTCTCACCGAGA     GACCTCCTCCGCCGG  51 17
   Jann_4018 4121277 .. 4121287 -  -2.4  -2.58544   TTGCAGCCCCAGAAG                 GGCG CGT CGTC                 TATTAACCCGTGGGG  38 28
   Jann_4017 NONE
   Jann_4016 4119798 .. 4119824 -  -7.2  -3.70902   CCTGCGACAGCCAAA         GACGCCCCGC GCGCGCT GCGGGTCATC         GGCGATATCGCCTGC  65 323
   Jann_4012 NONE
   Jann_4011 NONE
   Jann_4010 NONE
   Jann_4009 NONE
   Jann_4008 4111804 .. 4111815 -  -4.4  -2.72511   CTCAGCTCTCCAAAT                TCGT TTCA ACGA                 CGGTGAGGCCCATTG  44 0
   Jann_4007 NONE
   Jann_4006 4110176 .. 4110189 -  -2.3  -3.53012   GTGTCGTGGGCCAAA               GGACC ACGC GGTCA                CTCAGTTGCAGATCA  47 38
   Jann_4005 NONE
   Jann_4004 4107592 .. 4107625 - -14.5  -3.87116   CAAATACAACTCAAA     TCCCGGCGGCAGCCC CAAT GCACCGCCGCCGGAA      GGGTCAGATCAGCTC 100 34
   Jann_4003 NONE
   Jann_4002 NONE
   Jann_4001 4104511 .. 4104534 -  -3.8   -3.5936   GTGAAATTCTCCAAA          TCAGAATCGT TAAC ACGCTTCGGA           CTAGCATGATCGGCG  51 507
   Jann_3999 NONE
   Jann_3998 4101929 .. 4101948 - -12.1  -3.43961   CCAGAAGACTTAGAA            GCCGCCC TCACCG GGGCGGC             TTTTTTCATGGCCAA  76 332
   Jann_3996 4100454 .. 4100470 -  -9.3  -4.63592   TCTTAATAAAAACAA              TCCGCCC TCA GGGCGGG              CGATTCTTAGGGGTT  87 40
   Jann_3994 4098691 .. 4098722 -  -6.5  -3.39327   TGTCTACATGGAGAA      GGCGCTGGACCCCT GGCCA AGCGGTCC-GCGTC      CAAGGCCTTAGGCCA  56 33
   Jann_3992 NONE
   Jann_3991 NONE
   Jann_3990 4096020 .. 4096036 -  -5.7  -3.96148   TCCGGCGACCAGAAA              CGCATCG CGA CGCCGCG              CCAGGCCATCGCGGA  62 128
   Jann_3988 NONE
   Jann_3987 4091573 .. 4091599 - -15.1  -5.60993   CCGCCCATAAAAAAA         CCGCCCCGCGC GACAG GCACGGAGCGG         CGATTGATATCCCAG 100 70
   Jann_3983 NONE
   Jann_3982 NONE
   Jann_3981 NONE
   Jann_3980 NONE
   Jann_3979 4085386 .. 4085403 -  -6.2  -4.64766   CCGACAGGTCAAAAA             CCGGGC GCGTCA GCCCGA              AACACGGGCTTAGGC  78 35
   Jann_3974 4070944 .. 4070954 -  -2.4  -3.35679   CTTTCGGATGGAGAA                 GCAG CCA CGGC                 TAAGACTGTTAGCCC  46 77
   Jann_3973 NONE
   Jann_3972 4069189 .. 4069225 -  -5.8  -3.31248   CAAGATCGCGGAGAA   CGTCGCGCGCGTTTACG AGGG CACGAA-GCCCGCGACG    CTGAAACGGTACGGC  52 84
   Jann_3965 NONE
   Jann_3961 NONE
   Jann_3960 NONE
   Jann_3959 4057638 .. 4057664 - -15.1  -4.18018   CGTGCCTAGCGAAAA         CGGGGGCCACG TGGAT CGCGGCCCCCA         AAGTTTAAGTTATTC 100 35
   Jann_3958 4056730 .. 4056746 -  -8.7  -2.94218   ACGTCTGAGCAGAGA              GAAGAGG CTA CCCCTTC              TTCCGCCCCTTCTCC  59 16
   Jann_3953 NONE
   Jann_3952 4051717 .. 4051747 -  -4.7  -3.58343   TGGATTATCTGGAAA      CGCGATAACGTCTG CGGT CAGGCGTTTTC-CG       TTTCAATCGCCTTCT  53 12
   Jann_3949 4048285 .. 4048322 - -11.2  -4.68424   GAAGTGATGGAAAAA   GGGGCCCGGCCCACCTG TCAAG CCGGTGGTC-GGACCCC   TTGGGATTAGGCGCT  93 40
   Jann_3948 NONE
   Jann_3947 4046033 .. 4046056 - -11.7  -5.02074   TCACCCCTGAAAAAA          CGTCGGCCC GGTCAG GAGCCGACG           TTGGTTTTGTGATCC 100 111
   Jann_3945 4044982 .. 4044997 -  -3.2  -3.57651   TGCCAGACGATAGAA              GACATG CGCG CCTGTC               GTCCACAGGTTATCG  49 212
   Jann_3944 NONE
   Jann_3943 NONE
   Jann_3942 NONE
   Jann_3941 4039985 .. 4040021 - -12.5  -2.71924   CACTCTCCGGCAAAT    TGGAACGTTCCGATT TCTGGAT AATTGGAACGTTCCA    CAATGAGAGTCAAGC  73 45
   Jann_3940 NONE
   Jann_3939 NONE
   Jann_3938 NONE
   Jann_3937 4034923 .. 4034933 -  -2.4  -3.54129   GATATCTTTGCCAAA                 CGCG CCT CGCC                 CATCTTCGACAACAT  49 179
   Jann_3935 4032510 .. 4032549 - -10.7  -3.12668   GATCGGGATATCGAA GGGGT-GGACCGGCCCGCG AAAC CG-GGGCCGGTCCGATGCC  GCTTACGCGGGTCTC  66 41
   Jann_3934 NONE
   Jann_3933 4030662 .. 4030673 -  -4.4  -3.88985   AAAACTCTGTACAAA                CTCT TGCA AGAG                 TTTGGGCGCGGTCAT  59 37
   Jann_3932 4029481 .. 4029495 -  -2.8  -3.16603   ACTACAGGAAAACTA               CGGATA AAT TATGCG               ATCCGCGCCTCGGTT  43 19
   Jann_3931 NONE
   Jann_3930 NONE
   Jann_3929 NONE
   Jann_3928 NONE
   Jann_3927 NONE
   Jann_3926 4022191 .. 4022201 -  -4.6   -2.9294   TATAGCATTGATATA                 CCCC CCC AGGG                 TCTACGTGATCAAAA  46 27
   Jann_3925 4021847 .. 4021863 -  -3.6  -3.28712   GCTCGGGCCTCACAA              TGCCCG CAAAC CGGGTA              TCGCGCCAGCCTCAG  47 37
   Jann_3924 NONE
   Jann_3923 4019919 .. 4019940 -  -5.1  -3.14132   GGCCCTTGGCAGCAA           GGCGAAGAC CCAT GTTTTCACC            TCACGTGTTGCGGAT  47 40
   Jann_3922 4019065 .. 4019086 -  -3.7  -3.75024   GCCGATCAGGAAGAA           GGTGACGAT CTTG ATCATCACG            TCAGCCCATACCGGG  54 21
   Jann_3921 NONE
   Jann_3920 4017036 .. 4017060 -  -3.7  -3.28924   TAGGCGTTTCTATAA          GTCTTTGTT TTGGATG AACAAAAAC          ATGACTTTAATATTT  47 117
   Jann_3919 NONE
   Jann_3918 NONE
   Jann_3917 NONE
   Jann_3916 4013174 .. 4013185 -  -3.6   -4.1711   ACGATGCGGAAGAAA                CCCG AGAT CAGG                 CGATTGCGTATCTAC  61 338
   Jann_3912 NONE
   Jann_3911 NONE
   Jann_3910 4007841 .. 4007859 -  -8.1  -3.53012   GCTCGCCTCCTGAAA            CGTCGCCC CACC GGGCG-CG             GTCGACCACTCTAGC  62 56
   Jann_3909 4006002 .. 4006023 -  -4.3  -3.20078   CACCCGACATCAATA           TCGACGCGC AGTT GCGCACCTA            TGGCGGCTATTATTT  47 455
   Jann_3901 NONE
   Jann_3900 3999028 .. 3999047 -  -4.2  -2.78679   GGGGCGCACGTAAAG            TGACACGC GCGC GGGCGTCA             TTTCCGTCGCTTGTG  43 23
   Jann_3899 3997467 .. 3997511 -  -2.2  -2.70932   GTGGCGGGTGAAGTA GCTTAAGATGC-CACCAGCG GAAGGGG CGAGGGTGCGCATCTCA-GC TGCCCATCCGCGCTT  39 21
   Jann_3898 3993714 .. 3993728 -  -5.6  -3.33696   GTGTTGCCGAACCAA               GCCACC CGG GACGGC               GCGATTGCGGCAGCG  52 407
   Jann_3896 3992158 .. 3992177 -  -6.4  -3.68073   GATTGGAGTCAACAA            TCCTTGCG CCCT CGGAAGGA             GGCGTGCGGTTGTTG  62 417
   Jann_3894 NONE
   Jann_3893 3988679 .. 3988691 -  -9.1  -2.70932   CTGGCGCCCGAATTA                GCGCA GAA TGCGC                AGCGTGTCAGCCCCG  58 90
   Jann_3892 3987822 .. 3987846 - -17.1   -4.3208   TTTGAGAATTGAAAA          CCCCCGCAGGC CAC GCCTCCGGGGG          TTTTTCTTTGGTCTG 100 52
   Jann_3890 3986699 .. 3986711 -  -4.7  -3.41602   CCCATCCGATGACAA                GCCCG AAC CGCGC                CGGAATGCGGCTTGA  51 57
   Jann_3889 3985480 .. 3985495 -  -2.5  -2.57132   TTGCTGGCCGAGAAC              TACCC GACCAA GGGCA               TCTACTACCTGGGCG  38 192
   Jann_3885 NONE
   Jann_3884 3981434 .. 3981445 -  -7.2  -3.53811   TTGATGTTTGGGAAA                GCGC CCTA GCGC                 TTGGGTTTGCCGACG  60 19
   Jann_3883 3980095 .. 3980107 -  -9.1  -3.04144   GGCTCAGCCGCAACA                CGGTC ATG GACCG                GGCGGGGCAGTGCTT  60 515
   Jann_3879 3978004 .. 3978032 - -10.2  -3.05844   TTTTCCAGGGGAAGA        CACGCAGGGGGC AGACA GCCCCATGTGTG        ACGTCACGCCTTAAC  66 36
   Jann_3874 NONE
   Jann_3873 3972150 .. 3972202 - -10.3  -3.02371   GCGCGGAAAGAAGTA GCCTGACGCGCGTTCCGGGAGCCGG CCA CCGGCTTTCGGAATGCGCGCCCCAA AATGTCTACAGCTCT  66 31
   Jann_3871 3969793 .. 3969817 -  -3.5  -3.75153   GTTCTGCAAGCGAAA          CGCGCGCAT GTCAGCT ATGCGCAAG          AGCTTCGGCGATGGC  52 50
   Jann_3870 3968474 .. 3968492 -  -8.1  -2.56596   GGCTCCATCAAGGTA            CGGGGCCG GGTG CGGCCC-G             TGACGTCCAAGATCA  53 354
   Jann_3867 NONE
   Jann_3866 3963691 .. 3963703 - -10.5  -2.62463   GTCAGCAGCGACAAT                GCGCG CGC CGCGC                GTGATGTGGCGGATT  59 466
   Jann_3864 3962643 .. 3962662 - -12.1  -4.35524   GTGCCAAACGCAAAA            CGCCGCC TCGGAG GGCGGCG             CTTCGGAAATATTTG  93 49
   Jann_3863 3960514 .. 3960540 -  -3.7  -3.14961   ATGATCAGCAACAGA         CGTCGTAGGAT ATAGG ATCCCATAACG         GTCTAGAACGCACCC  45 28
   Jann_3862 NONE
   Jann_3861 NONE
   Jann_3860 3956204 .. 3956222 -  -4.4  -3.72893   CATCGTTTGAGCAAA             GACGACGC TTT GCGCGGCC             GTATGATCGAGATGA  56 240
   Jann_3858 3954046 .. 3954058 -  -9.1  -3.29144   CCATGGGCCGCAGAA                TCGGG AGG CCCGA                TGCGAGTCGCCAAAG  63 245
   Jann_3857 NONE
   Jann_3856 NONE
   Jann_3855 NONE
   Jann_3854 3950396 .. 3950424 - -11.7  -2.79302   ATTACCCTGAGCAGA       CCCCGGC-CGGC CTGATC GCCGCGCCGGAG        CTGTGCCGAAACTTG  70 174
   Jann_3853 NONE
   Jann_3852 NONE
   Jann_3851 NONE
   Jann_3850 3945828 .. 3945850 -  -8.3  -3.96216   CTTGGATCCAAACAA           GGGCGGCCC ATCCG GAGCCGCCG           TTTTCTTGTCATCTC  71 119
   Jann_3848 NONE
   Jann_3847 3942002 .. 3942027 -  -8.3  -4.36914   CTGGGCGGCAGAAAA         CCTACAGACAG ACGG CTGTGTGCAGG          GCAACCTTGATCCCA  79 195
   Jann_3845 NONE
   Jann_3844 NONE
   Jann_3843 NONE
   Jann_3842 NONE
   Jann_3841 3936400 .. 3936418 -    -3  -2.52676   CATGCCCGCAATTGA             TCGCACCT TGC AGGTCCGC             CGCACGTTCCGATCA  39 173
   Jann_3838 NONE
   Jann_3837 NONE
   Jann_3836 NONE
   Jann_3835 NONE
   Jann_3834 NONE
   Jann_3833 3926804 .. 3926816 -  -4.7  -2.62184   GCGGGCGCGACATCA                GGCGG ACT CCGTC                AAGGATTGGTGCATG  43 10
   Jann_3832 NONE
   Jann_3831 3925344 .. 3925357 -  -2.3  -2.62983   TGGAGGGTCATAGGA               CGACC TGAT GCTCG                GCCTGGCCTTGGACC  38 4
   Jann_3830 3923284 .. 3923294 -  -2.4  -3.90744   GGTCTGGGCAAAGAA                 GGCG GAT CGCA                 GGGATTGGAAGATTA  54 172
   Jann_3821 NONE
   Jann_3820 3910779 .. 3910802 -  -5.2  -3.54146   CGTGGTAATGAAAGA          GGGCATCGTC GTGG AACAAGGCCC           GAAGGAAGAAATGTT  55 228
   Jann_3802 NONE
   Jann_3801 3886899 .. 3886909 -  -6.8  -3.58801   AGATAACCCGCGAAA                 CTGC GCC GCAG                 GGAGGCCCTCAACTT  60 54
   Jann_3798 3885385 .. 3885399 -  -2.1  -5.52384   TTCGTACTAAAAAAA               TCCCA TATTG TGAGA               CTTTTTAATATCGCG  85 30
   Jann_3797 NONE
   Jann_3796 NONE
   Jann_3795 NONE
   Jann_3794 NONE
   Jann_3793 3878130 .. 3878148 -  -2.2   -4.2828   TGTCACCCACCAAAA             CCGTCGCC AAG GGCACCGC             GGGCTCTGCCACGTC  62 522
   Jann_3788 NONE
   Jann_3787 3871184 .. 3871194 -  -2.4  -3.83568   GGATATGGAGAACAA                 CCTG CGC CGGG                 CTTTGTCGATCTCGG  54 267
   Jann_3783 NONE
   Jann_3782 3865458 .. 3865495 - -14.4  -3.01791   AGCTCTCCCCCAATA   TCGCTCCATATGGAAC GATATA ATTCCATATGGAGCAA    TCTCTTTTTCCCGGC  78 518
   Jann_3780 NONE
   Jann_3779 NONE
   Jann_3778 NONE
   Jann_3777 3861581 .. 3861591 -  -2.4  -3.63627   TTGGCAGATTGCAAA                 TCCG CTA CGGG                 CGCCTCGGTCAAACC  51 47
   Jann_3774 NONE
   Jann_3773 3857043 .. 3857058 -  -5.4  -2.93393   CCCCATCCTATAAAC              GGTCAC AAAA ATGACC               TTGGCCGTGGCTCGT  48 46
   Jann_3772 NONE
   Jann_3771 NONE
   Jann_3770 NONE
   Jann_3769 3852110 .. 3852120 -  -4.6  -3.51924   CGGCCATGGACACAA                 GGAC CGA GCCC                 TGAACTCTACGCGTC  53 48
   Jann_3762 NONE
   Jann_3761 NONE
   Jann_3760 NONE
   Jann_3759 3840892 .. 3840917 - -13.9  -4.86731   CCCGTCGAAAGAAAA         CGGCCGGGACG TCGC CGCCCCGGCCC          GGGTTTACCGGATCA 100 38
   Jann_3758 NONE
   Jann_3757 3839040 .. 3839062 -  -6.3  -2.84325   GCCCCGGAAAGATCA          GACCTG-GCC GCGC GGCTCAGATC           CCCGGCAACCATGTC  49 19
   Jann_3755 NONE
   Jann_3754 NONE
   Jann_3753 NONE
   Jann_3752 NONE
   Jann_3751 NONE
   Jann_3750 NONE
   Jann_3749 NONE
   Jann_3748 NONE
   Jann_3747 NONE
   Jann_3746 3828160 .. 3828174 -    -7  -3.55622   GCGAATGTCTGGAAA               GCGGGC TGC GACCGC               AGCATCTTAAGCGGG  60 135
   Jann_3745 3826200 .. 3826210 -  -3.2  -4.11183   CCTCACGAGAAACAA                 CCAC TGC GTGA                 ATGCATGCCAACGAG  60 99
   Jann_3743 NONE
   Jann_3742 3824098 .. 3824143 -  -8.9  -4.09685   TCTTACCGGCCAAAA TGCAGCACACCTGCTCCGATG TCCG CTTTGGAGAAGCTGCGCCGCA GCGCCCAATGACACT  75 157
   Jann_3737 3820371 .. 3820384 -  -8.1  -3.66178   CGGCTCAACCGGAAA               GTGGG ACCA CCCAC                CTCTCGCAGTCCCAT  66 249
   Jann_3735 NONE
   Jann_3734 NONE
   Jann_3733 3815909 .. 3815926 -  -5.5  -3.68222   GCGTAACCCCAACAA             GGC-CACG GCC CGCGTGCC             GACCAACAGGCCGGA  58 347
   Jann_3730 NONE
   Jann_3729 3812694 .. 3812710 -  -7.9  -4.38154   AGAGGGCGCAGAAAA              TGGCGGT CAA ACCGCCT              TATGCAATCCACTTC  77 68
   Jann_3714 3798740 .. 3798753 -  -3.7  -3.05046   TCATCGTCTGAAAAT               GCGCC CAAT GCCGC                CTGTGGTCGGGATTT  45 152
   Jann_3713 3797902 .. 3797913 -  -3.6  -3.06261   CTGCAAGCGCCAATA                CCGC GAGA GCGA                 TTTCGTCCTTGACCC  45 245
   Jann_3711 3795198 .. 3795212 -  -7.8  -2.73875   TGCTTTGGAAGATGA               GAGAGC TCT GCCCTC               TGGCTGCGCAGGTGA  54 163
   Jann_3710 3793875 .. 3793886 -  -5.8  -2.79501   GAGAGGTTTACGATA                CGGA TGCG TCCG                 CCACTGCGGTGCGTT  47 6
   Jann_3709 3793158 .. 3793185 -  -4.8  -2.56596   CGGTTGACTAAGGTA        GCG-GGGCCAG TGATTGG CCGACCCGCGC        CATTTGGCAAAGATG  43 54
   Jann_3708 NONE
   Jann_3707 NONE
   Jann_3706 3791484 .. 3791497 -  -5.9  -4.59773   TGTCAGCGGTAAAAA               CGCCC TCCC GGACG                ATCTCAACTTCAAAC  75 35
   Jann_3705 3789565 .. 3789580 -  -6.8  -3.33737   TACGAAGGTCGAGAA              GCACCC TAGT GGGTAC               GTGCGGAAAGCGGAA  58 99
   Jann_3701 3783877 .. 3783905 -  -4.4  -2.62184   CCCCGGCGGATAGTA        TGGCTGCGGGAG GATTA CTCCAGCAGACC        CGCTTCCTGTGCGGC  43 11
   Jann_3700 NONE
   Jann_3699 3781391 .. 3781412 - -11.5  -3.38812   GTTTTGTGAAGAATA           TCCCCGCGC TTGC GCGCGGCGA            CCGGGCGGGGGGCCA  73 137
   Jann_3695 NONE
   Jann_3694 NONE
   Jann_3693 NONE
   Jann_3692 NONE
   Jann_3691 NONE
   Jann_3690 NONE
   Jann_3689 3771937 .. 3771961 - -11.3  -3.53224   GATGCCTTCCCCAAA          GCCGCCCACAC CCT GCGCCGGCGGC          TGCCATCTGACACGT  71 397
   Jann_3685 NONE
   Jann_3684 NONE
   Jann_3683 NONE
   Jann_3682 3763559 .. 3763569 -  -4.6  -3.57144   CGGCTCAGCCTGAAA                 GCCC ATG AGGC                 CGGGTTGGTCCGGAT  53 41
   Jann_3679 3756036 .. 3756066 - -13.3  -3.35679   CTGCCTGATCGACAA      GATG-CGGCGAGCC CCGC GGCCCGCCGTCACC       TGTTTTCTTACGATC  83 50
   Jann_3678 NONE
   Jann_3677 NONE
   Jann_3676 3752995 .. 3753018 -  -2.3  -4.51174   CGATCACAAGGAAAA          GGGCGGTCA TGCCGG TCACCGCCA           ATGTCGCCTGCGATC  64 84
   Jann_3675 3751898 .. 3751915 - -10.5  -2.87132   CCGCGGCGGGATAGA             CGGCGGC CAAA ACCGCCG              CCTTAGCATCACGGT  64 87
   Jann_3669 3745492 .. 3745504 - -10.5  -3.93038   TATCCGAACATTAAA                GCCCG CAT CGGGC                CCTATGGCGAAGGTG  77 43
   Jann_3668 NONE
   Jann_3667 3743962 .. 3743982 -  -8.9  -3.15544   CGCCACTTTTAGGAA            GTCGCACTG CCG CAGCGCGCC            GTCGGTCAACACCCG  60 125
   Jann_3666 3742408 .. 3742422 -  -3.6  -2.69073   ACTCATAATAACCTA               CTTCTA TCC TAGAAA               TCCTACGCTTCAATC  42 70
   Jann_3665 3741890 .. 3741906 -  -5.1   -3.6692   TGTGACGTCAAAAGA              CACGG CCACACC CCGTG              CGATGCGCAGAAAAG  56 47
   Jann_3663 3739185 .. 3739205 -  -8.9  -3.19642   ATGACGATGGATTAA            CCGGCGCCA CGC TGGCGGCAG            CCATGTTGGGCCTGA  58 252
   Jann_3652 NONE
   Jann_3651 3725309 .. 3725337 - -13.7  -3.28791   ATCTTGGCCCTACAA        CTCCGGGGGTCCG GGG CAGGCCCCCGGCG        TTGAACTCATCGCAG  82 32
   Jann_3642 3715460 .. 3715473 -  -5.9  -3.14132   GCGCGGCTTCACCAA               GGCAC CGTC GCGCC                GGAGTAGTCGACAAA  49 5
   Jann_3641 3713904 .. 3713925 -  -7.3  -3.80174   ATAGCGGCAGAATAA           TGC-CGCAGA CCG TCCGCGAGCA           AGCCTCAGACCTTCG  66 30
   Jann_3640 NONE
   Jann_3639 3712789 .. 3712802 -  -3.7  -3.14132   GTCGCGGCGCAGTAA               CGCCC GTGA GGCCG                TGAGGCCGTGAGGCC  45 224
   Jann_3636 3709481 .. 3709500 -  -2.8  -4.23054   ACATAGCAGCCAAAA            CCAGC-CTG CGT CAGCACCGG            ATTTCCTGCCATATG  60 165
   Jann_3635 3709021 .. 3709036 -    -4  -3.15544   CGCGATGCGCATCAA              GAC-CAG AGT CTGCGTC              GCCGAATTGGCGTCG  45 49
   Jann_3634 3707557 .. 3707569 -  -4.7  -3.58726   GCGTTGGAGATACAA                CGGAC GAT GGCCG                ATAAGGTTCCGAAGT  53 55
   Jann_3633 3707288 .. 3707307 - -12.8  -4.74504   AGCTGAATGCAAAAA            GGCCACCC AATC GGGCGGCC             TTCTTTTGATGTATC 100 50
   Jann_3630 3704181 .. 3704223 -  -6.7  -3.08934   TCAGAGATGCCAAGA TGCCCGCCAGCGCGGCGCA GCTAT TGGGCCGCTCGGACGCGCC AGCCTGGTGCTTTCT  51 119
   Jann_3628 NONE
   Jann_3627 NONE
   Jann_3626 3698926 .. 3698936 -  -4.6   -3.5947   AACGTCGATAGAGAA                 CGCC TAT GGCA                 AGCACTCGCCGACAT  53 69
   Jann_3625 3698475 .. 3698500 - -13.2  -5.36441   GGCGGACACAAAAAA         GGCGCGTCCG TGGAAC CGGGCGCGCC          ATCGTCAAATCAGCG 100 57
   Jann_3623 3696550 .. 3696576 -  -4.3  -3.51934   CCGCGTCGACAAATA         CTGGCCACCCG TGAAC CGCGTGGACAA         TGTGGCGGGCGACCG  51 212
   Jann_3619 3691312 .. 3691322 -  -8.2  -3.06183   GCCAGCGCCATTGAA                 CGCG GGG CGCG                 GGCGCGGCATCAGAC  57 35
   Jann_3617 3689140 .. 3689150 -  -4.6  -3.23393   CTTCACGCCAGAACA                 CACG TAG CGCG                 TCATGGGAAAGTTTC  49 39
   Jann_3616 NONE
   Jann_3615 3687850 .. 3687868 -  -8.8  -2.80816   GCGCCACCGATGAGA             CCGGGGAA ACC TTCACCGG             TATCTGGGCCCTTCG  54 272
   Jann_3611 NONE
   Jann_3610 NONE
   Jann_3609 NONE
   Jann_3608 3683851 .. 3683864 -  -3.7  -3.12999   TGACGGGATATGTAA               GGGCC CACA GGCGC                ATCTCAACCTTTCAG  45 43
   Jann_3607 3683409 .. 3683442 -  -5.1  -3.53811   TGGACGGCGGGCAAA     CG-CGGCCGGTGCACG GAT CGCGCATCGTCAGTCG     CCGCCCCCGGTTTGG  53 133
   Jann_3603 3679940 .. 3679983 -  -6.6  -4.01047   AACGATCAAGAAGAA TGTCGATGACATCCTGATGG GCGT CTACCAGGGTGACACCGACC AAAGCCGCGTCACGG  67 342
   Jann_3601 3676548 .. 3676564 -  -6.5  -4.11751   ATCAATGTGCCAAAA              TCACCCC GGT GGTGTGA              TGGTCACGGGCATGC  69 9
   Jann_3600 NONE
   Jann_3599 3675663 .. 3675677 -  -3.4  -3.09327   CCAGTTGAGCTAAGA               GCCCGC GTA ACCGGC               GGTTTAGCGACTGTG  43 58
   Jann_3598 NONE
   Jann_3596 3672277 .. 3672300 - -17.4  -4.72272   GGCCCCCACGAAAAA          CGCCGCCCGG TCTC CCGGACGGCG           TATCAAATCTTGCAA 100 55
   Jann_3595 3671515 .. 3671529 -  -4.3  -4.71828   AGGTGATCAAGAAAA               TCATC GACCG GATGA               GCGCTATGGACATGA  75 187
   Jann_3592 NONE
   Jann_3591 NONE
   Jann_3590 3667386 .. 3667408 -  -6.1  -3.14211   ACGGGGCCTGAGGAA           CCTGCCGGG AGACA CCCGGCGTG           CCTACGGGCAAAGTG  52 130
   Jann_3582 3660075 .. 3660090 -  -7.5  -2.60496   GTCGTGCTGAAAGAG              GCCGC GACCGA GCGGC               TATGCGTCTTCGCGG  51 324
   Jann_3574 3646116 .. 3646139 -  -3.8  -4.07568   CGGTCGGTGCGAAAA          CGACGCAGCCC TAG AAGCTG-GCCG          TCAGGTTCAAGAACA  60 12
   Jann_3573 3635389 .. 3635416 - -12.7  -2.52795   AACCCTGCCAAGCCA        GAGCGGTCCCA CTCAAT TGGGGCCGCTC         TTTTTTGTTGTCGAA  71 179
   Jann_3568 3633262 .. 3633286 - -17.9  -5.32882   CAGCACCATAAAAAA          GGCCTCGTCCG CAT CAGACGAGGCC          CTTTTCATTTGTGAC 100 51
   Jann_3565 NONE
   Jann_3564 NONE
   Jann_3563 3626978 .. 3626994 -  -2.9  -2.62616   GGACGGGCTACACCA              TCTCGTC CGG GACGAAT              GGTAGGGGGGACGCC  40 1
   Jann_3562 NONE
   Jann_3561 NONE
   Jann_3560 NONE
   Jann_3559 3624517 .. 3624545 - -13.9  -3.70902   CCTTTCACAGGCAAA        GGCCCCCATCC GCTACAG GGATGGAGGCC        AAGCTATCAGGTTTT  88 51
   Jann_3558 3623007 .. 3623021 -  -9.2  -2.87564   TGATGGGCGGACAGA               GCGCGC GCT ACGCGC               AACCGCTACCCGGCT  62 518
   Jann_3550 3613548 .. 3613569 -  -2.1  -3.72363   GAGGGAAATTTCAAA           TCTGACGCG TCCG CGCGCCATC            AAAGGCTACCGGCAA  51 24
   Jann_3549 3611891 .. 3611904 -  -3.1  -3.54543   ACCGACGTGCCGAAA               CTCTC GCCC GAGAA                ACTCGCGGAGATTTT  51 340
   Jann_3545 NONE
   Jann_3544 3608291 .. 3608313 -  -2.7  -3.35679   CGCTGTCAGCCAGAA          CCATCACGCC CGCC GGC-TGATCG           ATCTTGAACCTGCCT  46 40
   Jann_3542 NONE
   Jann_3541 NONE
   Jann_3540 3604871 .. 3604883 -  -7.7    -3.494   GAACGCGCGACACAA                TGCTG CGT CAGCA                AAGCCCCCAAGTTCA  62 236
   Jann_3536 3593869 .. 3593879 -  -3.2  -3.19602   TCCGCTAGATGAAGA                 CATC CGC GACG                 CGCCATCCCATTGTG  45 4
   Jann_3535 NONE
   Jann_3534 3592919 .. 3592930 -  -7.2  -3.14132   GGGCGCCTGGATCAA                CCGG CAGC CCGG                 GCGGTTCCGGACCAC  56 250
   Jann_3528 NONE
   Jann_3527 NONE
   Jann_3526 3584002 .. 3584029 -  -5.4  -3.47806   GTTCAGAGCAAAAAG        TCGAGCCTAGCG AACG CGGATGGCTCGA         GGACATTTTGGCTGC  53 314
   Jann_3522 3579520 .. 3579533 -  -5.9  -3.04144   TTGGTATGGTGAACA               CAGGC TACC GCCCG                TCCGAGGGCGCCGCG  49 358
   Jann_3514 3569902 .. 3569914 -  -3.4  -2.88427   AAGATCGGTGACACA                TCAG GCAAG CTGA                AGGCGCGGCTTTTGC  42 211
   Jann_3510 3566002 .. 3566026 - -15.7  -3.53722   CCGATAGTCAGAGAA          GGCCGGGCG CAGTGGT CGCCCGGCC          TTTCGGTATTACTCG  90 34
   Jann_3509 NONE
   Jann_3508 NONE
   Jann_3507 NONE
   Jann_3506 3561177 .. 3561193 -  -6.5  -4.07885   GACTTGCTGGCAAAA              CTTGACC CCG GGTCACG              GGACTAAGCCCTCGG  66 21
   Jann_3504 NONE
   Jann_3503 NONE
   Jann_3502 NONE
   Jann_3501 NONE
   Jann_3500 NONE
   Jann_3499 3554668 .. 3554682 -  -2.1  -2.69151   GCGTCGCAGAGATGA              GCGTCG CGTC CGA-GC               GTCAGTCAAACGACA  38 27
   Jann_3498 3553978 .. 3553992 -  -3.4  -2.72144   CGATCTGGCGCAAAT               GGTCCA CGG CGGCCC               CTTTGGCCCGGTCCC  40 90
   Jann_3494 3547797 .. 3547811 -  -7.8  -3.38072   GCGATGGAACAGTAA               CGCACC TTC GGTGCA               ACTGCTCAACGCACC  61 136
   Jann_3489 NONE
   Jann_3488 NONE
   Jann_3487 3539830 .. 3539848 -  -5.8  -3.96298   CACCCAGCAACCAAA             TCGCCGCC CCA GGGGGCGG             AACGGCGGTGGACCG  64 87
   Jann_3486 NONE
   Jann_3485 3537359 .. 3537377 -  -9.5  -2.63089   CAGCACCTGAAACAG             CCGCGCC GGAGG GACGCGG             AGTGATCGCATTTCA  60 192
   Jann_3483 NONE
   Jann_3482 NONE
   Jann_3481 NONE
   Jann_3480 3533878 .. 3533921 -  -2.5  -2.81725   ATCTGACATCAAGGA CATCCCTGCAATTGAGCG-AT ATTC ATGCGC-CAAGTGCCGCGATG ACTTTGCGGGCCGTG  39 4
   Jann_3479 3532459 .. 3532493 -  -5.6  -2.76492   GGAGGGAGGTCAAAG    CGACGGGCGCAGGCC CCGGTC AGCCGCCGCC-GTCG     ACGCCGGTCGGCATT  47 174
   Jann_3478 NONE
   Jann_3477 NONE
   Jann_3476 NONE
   Jann_3475 NONE
   Jann_3474 3526725 .. 3526737 -  -4.7  -3.30441   CACGATGCGCCATAA                GGGGC CAT GACCC                AGACACGCCGCCAAT  49 188
   Jann_3473 3525254 .. 3525266 -  -9.1  -3.01712   CGGTGCGCGCCAATA                TCCCG GAG CGGGA                GAAGCGGTCCCACGC  60 319
   Jann_3471 3523022 .. 3523057 -  -4.5  -3.45571   CCGTTGAAACACCAA    TCGGCCCGGTCTGGG TGGAAG CGCAGGACGGGGCGA     TCATCGGCGCTGGAT  51 465
   Jann_3466 NONE
   Jann_3462 NONE
   Jann_3461 3510046 .. 3510075 -  -9.4  -2.62616   GGATGGTGGAGAGGA       CTCTAGAC-CCAC GGGCG GTGGTGTCCAGAG       GGTCTGCACCTAGGA  60 35
   Jann_3460 NONE
   Jann_3459 3506520 .. 3506532 -  -9.1  -3.21218   AGGTGCGACCATCAA                CTGCG CAC CGCAG                GTGCGACCATTAATT  63 118
   Jann_3457 NONE
   Jann_3444 3489697 .. 3489707 -  -3.2  -2.52464   CCTCCCCGCAATGCA                 GGAC CGC ATCC                 CCGATATGGCGACCG  39 286
   Jann_3440 3485187 .. 3485238 - -13.6  -3.53012   TCCCCGTTCTCCAAA TATCCCCCCCGGAGGGTCGGGCCGC CAA GCAGACC-ACCCGCCGGAGGGCGTA CGCATTCGTCCCCGC  83 45
   Jann_3438 3483167 .. 3483180 -  -2.3  -3.53811   CGCACCTTCCCCAAA               GCCGT GCGC AAGGC                CGGGCGACTGTTGCC  49 404
   Jann_3436 NONE
   Jann_3435 3481369 .. 3481392 -   -16  -5.32699   CCAAACACCAAAAAA          GACGCCCCCG AAAC CGGAGGCGTC           CAAACTCGTTATTAC 100 289
   Jann_3434 NONE
   Jann_3433 3480504 .. 3480515 -  -7.2  -3.15544   CTGGAGTTCGATCAA                GCGG ATCG CCGC                 CTTGGGCTACTTCAA  56 354
   Jann_3430 3475983 .. 3476010 - -12.7  -3.91084   CCAGCTTCAACCAAA        TCGCCGGACCG AGCGGG CGGCCCGACGA         TGGCGCGGCGGCCCA  87 82
   Jann_3429 NONE
   Jann_3428 NONE
   Jann_3427 3473683 .. 3473738 -  -4.7  -3.25942   ATCGTCGCACAGGAA CGTGCGGGCAATGG-CAACGCCCTG-CC CTG GGTCAAACCGCTGGCCTTCGCCCGC-CA TGCGCTGGACATGGC  50 390
   Jann_3423 3471201 .. 3471223 - -11.2  -3.79687   ACGCCTCATAAAACA           TGGTGCGCGC GGC ACGCGCTCCA           GTCAGTCAGAGGCCG  81 27
   Jann_3422 NONE
   Jann_3421 3469354 .. 3469367 -  -3.1   -4.5954   GTAGATTACATAAAA               CTCGCG TTT CGC-AG               TCTGATATCGGCACT  69 69
   Jann_3417 3463834 .. 3463858 -    -5  -2.53911   CCAATCCTCAATGGA          GCGCACGA CCAATCTCT TCATGCGC          CCCCCTCCCCTTCAT  43 155
   Jann_3416 NONE
   Jann_3415 NONE
   Jann_3414 NONE
   Jann_3413 NONE
   Jann_3412 3460840 .. 3460850 -  -2.4  -3.31792   GGACGACGCCTAGAA                 CGCC TCC GGCT                 TGGCCTCGCGCGCCA  44 9
   Jann_3409 3457866 .. 3457887 -  -5.7  -3.06796   GGCGAGGTGACGCAA           GCCGACGCC CCCC AGCGCCTGC            ACTACACCTTCACCG  49 437
   Jann_3406 3456681 .. 3456696 -  -5.4  -3.28924   CATCGCCGGTGACAA              CATCGA CCTG CCGATG               GATTTCGACCCCGAA  50 142
   Jann_3403 3454298 .. 3454313 - -11.8  -3.29144   TGACCCCTGCGAGAA              GCGCCC GGAT GGGCGC               GCCGAGGGGGCGTTG  75 54
   Jann_3401 3452910 .. 3452933 -  -3.8    -4.128   ATTTCCACACATAAA          CGTGCATTTT TACA AAATTGCGCG           CGGCCTGCCGTGTAT  62 51
   Jann_3400 3451780 .. 3451805 - -18.3  -4.72272   CTTTGGCACCAAAAA         GGCCCGCGCAG TGAT CTGCACGGGCC          TGATATTTGGGTGCT 100 71
   Jann_3399 NONE
   Jann_3398 NONE
   Jann_3397 3449712 .. 3449734 -  -8.5  -3.48276   CGCTGGCCCATAGAA          TGACGCGCGA CGGG TC-CGCGTCA           ATCGAGATCAGACCA  66 23
   Jann_3396 3449282 .. 3449326 -  -6.8  -2.78384   CGCGGCTGGACTAGA GGCCAGTGCGGCGGGCGCGG ATTGA CCGCCCCCACCTCGCGCACC CCCTTGAAACCGAGG  51 131
   Jann_3394 3446769 .. 3446809 -  -4.7  -2.63596   TTTGACGTCACATTA CGTTAGGGGACGCGCGTC GGACGG GACA-ACGCCCCCCAACC  ACCAGTTTGGTTCAG  43 125
   Jann_3393 3445877 .. 3445891 -  -3.5  -3.47494   ATCGAAGCACCACAA               GGAAC TTCTC GCTCC               CTTTGGGCTGGACGC  49 201
   Jann_3386 NONE
   Jann_3385 NONE
   Jann_3384 NONE
   Jann_3383 3436258 .. 3436276 -  -6.6  -3.53224   TATCCTTTTCCTAAA             CGGTCCCT CAC AGGGGCCA             GATCAATGGGATGGT  58 14
   Jann_3382 3435608 .. 3435629 -  -2.1  -2.63073   TGTCCTCAACAACAC           TGCCACGGC CATT GTTGCGGCA            CCGGTGGGCATCACC  38 269
   Jann_3380 NONE
   Jann_3379 NONE
   Jann_3378 3430953 .. 3430964 -  -7.2  -2.56596   GCTGCGAGGAATTGA                CCGG CACC CCGG                 AAGACGGGTTCGAGG  51 505
   Jann_3374 NONE
   Jann_3373 NONE
   Jann_3372 3425052 .. 3425070 -  -5.2  -2.72263   AGACGCCCGGGAAAG             CCACGGTG TTT CAGCATGG             GAAGGCCCCCGCCAA  47 468
   Jann_3371 3424483 .. 3424513 - -12.6  -5.60993   CGGGGTATAAAAAAA      GGCGGTCGCGCCG AATGAA CGAC-CGACCGCC       CTATAGGGGAAGGGT 100 191
   Jann_3370 3421914 .. 3421934 -  -6.8  -3.13522   ACTGCGCCAGGAAGA            GCTGAGCC GCGGG GGCTGAGC            GCCTGATTGAGTGGT  54 66
   Jann_3368 NONE
   Jann_3367 3418282 .. 3418305 -    -8  -3.11768   CTACATCATCGAAGA          GCCGGGGACA TAGG CGCCCCCGGA           AAATCCCTCCCTACC  57 36
   Jann_3359 NONE
   Jann_3358 3409513 .. 3409541 - -17.5  -4.56597   GCGCGCCTTCAAAAA        GAAAGGGGCACCA CAA CGGTGCCCCTTCC        AATCGTTACAAATTC 100 55
   Jann_3357 NONE
   Jann_3356 3406987 .. 3406997 -  -8.2  -2.62184   CGCGTCCCCAGACGA                 GGGC CTT GCCC                 TCGCCGCGCCGTAAC  53 502
   Jann_3354 3405931 .. 3405944 -  -4.5  -4.18018   CGTTGTGATGGAAAA               CCTCA TCGG CGAGG                ACATCGCGCGCGCGT  63 307
   Jann_3350 NONE
   Jann_3349 3403142 .. 3403158 -  -9.3  -3.29511   TGCATCGGTCCACAA              GGTGGGC GTG GCCCCCC              ATGAGAACCCCGGAT  63 237
   Jann_3347 3400220 .. 3400240 - -11.1  -4.05033   CTGAGGCGAGAGAAA            GGGATTGCC ATT GGCGATCCC            TTTTTTGTCTGCCGC  85 66
   Jann_3345 NONE
   Jann_3344 3395806 .. 3395825 - -12.1  -3.23042   AACATCCAGGATGAA            CGGCCCC AAGTCA GGGGCCG             TTTGATTTTGCACCG  75 138
   Jann_3339 3389846 .. 3389858 -  -5.5  -3.61398   CCGCCTGTTCAAGAA                CCCCA AGG TGGAG                GTTTTGTGGGACCAT  57 439
   Jann_3337 3388565 .. 3388578 -  -3.1  -2.68532   GTCAAATCCAGAGGA               GCCATG GGT CA-GGC               GATCTGCGACAGGCG  40 20
   Jann_3336 3386342 .. 3386354 -  -4.1  -4.24002   CCCCAAATTGCAAAA                GTTGC ACC ACAAC                TTGAGCGGAGGCGGC  62 228
   Jann_3332 3382728 .. 3382745 - -10.5  -5.62045   ACAGACAAGAAAAAA             CCGCCCC GACC GGAGCGG              CTTTCATGCATTGCA 100 53
   Jann_3331 3382072 .. 3382098 -  -2.2  -2.62515   AAGCTGTGGATATCA        GCCCCGGTCAC TCTGCG GCGAC-GGTGC         CCATCCCGTAGAGCA  38 6
   Jann_3330 3380968 .. 3380978 -  -3.2  -3.60296   GACTTCTACGTCAAA                 CCGA CCT TCGA                 TGGGCGTCCGGCCTC  51 324
   Jann_3328 NONE
   Jann_3327 NONE
   Jann_3326 3378371 .. 3378404 -    -6  -3.54424   CGTGACCCCGTCAAA     CT-GACCGCTGCGAG GAGAT CCCGCAGGGATCGAG     GAGAGGCGGACCTCA  58 53
   Jann_3323 3376513 .. 3376523 -  -6.8  -3.03701   GGGTATGAAACGATA                 TGCC ATC GGCA                 CCCTCCCGTGGCGCA  54 72
   Jann_3322 3374529 .. 3374549 -  -3.2  -4.09685   CGTGATCCTGGAAAA            GACCGC TTAGAAATT GCGGCC            ACTTGCGCTAACGTG  58 474
   Jann_3316 NONE
   Jann_3315 3369510 .. 3369523 -  -8.1   -2.5934   CTTGAAAGCACCAAC               GCGCT CCAC AGCGC                TCTCCAAGGCTCACA  53 122
   Jann_3312 3367302 .. 3367313 -  -3.6  -3.14848   GTCGCGCATCAAAAT                GGCC TCCC GACC                 CGCCAGCGTCGATTA  45 38
   Jann_3311 NONE
   Jann_3310 3363902 .. 3363921 -  -3.4  -3.05384   TTCGGGGGGATGCAA            CGCGGCGG GATG CCACCTCA             CAAAGTTGTTCGGAT  43 95
   Jann_3309 3363273 .. 3363304 -  -4.3  -5.00616   GGTGTCGTCAAAAAA      TCCAGCGGAAGGC AAAGGA GCTTTCCGTTGGG       TCAGGTATGGTCCGT  78 229
   Jann_3308 3362610 .. 3362631 - -14.4   -5.4659   TAACACAAAGAAAAA           CCCGCCGC GAGGGA GCGGCGGG            TCAGGATTTCCGTAT 100 83
   Jann_3307 3361828 .. 3361838 -  -8.2   -3.2632   AAATCCTGAAAGACA                 GCCG CAT CGGC                 GCCTACGGCGTCCTT  60 439
   Jann_3305 3359891 .. 3359936 -  -5.4  -4.30719   TGCGTCGATAACAAA CAGGCCGCCGTCAAGCTGG TGCGCTATG CCAAACGGACG-CGGCCTG ACATCTCGGTCGTGG  68 459
   Jann_3303 3357190 .. 3357221 -  -3.6   -4.8048   GGTGGATATGAAAAA      GGCAGCGCGATCGCG GGC CTGGAT-GCCCTGCC      CGAGACGTCCTCTCA  73 301
   Jann_3301 NONE
   Jann_3300 3353718 .. 3353729 -  -5.8  -3.28712   TCTGGCCCCTCAGAA                CAGG CTGC CCTG                 ATCTTTCGGCAGCTT  51 8
   Jann_3299 3353057 .. 3353067 -  -2.4  -4.15222   AGCCGGGCTAAGAAA                 CGGC CAG GGCG                 CGGGCATAGATCCGC  59 7
   Jann_3291 NONE
   Jann_3290 3343248 .. 3343261 -  -5.3  -3.57561   CTTCAAGGTCTTAAA               GATCT GGCG AGATC                TCAGAGGTTCGGTCC  55 26
   Jann_3289 3341813 .. 3341857 -  -5.8  -4.37092   ATCTGGGCCAGAAAA TGAACCG-CCCGCAGTCTTCGG TTT CCAACGA-TGCAGGTCGATCCA GTCGGGTGCATAAAC  69 184
   Jann_3286 NONE
   Jann_3285 3337326 .. 3337339 -  -3.8  -4.09864   ATTGAGGTTGCAAAA               GACC GTTGAG GGTC                TGTCGATCGTGGCGA  61 333
   Jann_3282 NONE
   Jann_3281 3331955 .. 3331981 -   -16  -5.30686   AACACGCATAAAAAA         TCCTCCCCAGAT CAA ATCTGGGAAGGA         CTTTGGCAAATCTCG 100 73
   Jann_3280 3331416 .. 3331437 -  -9.4  -3.53012   TGCGCGGGGTGGAAA           GGGGC-GCG TCGGG CGCTGCCCC           GTGGCACAGTCAGGC  69 54
   Jann_3279 NONE
   Jann_3278 3330345 .. 3330369 -  -6.3  -3.24021   CGGCCAAATATGCAA          GGCCCTCCACT AAA AGACGAAGGCC          CAGATGTTGTTTGTC  54 10
   Jann_3277 NONE
   Jann_3276 3329114 .. 3329132 -  -8.8  -4.77896   CAAGCAATTGAAAAA             GCCCGC GCATCAG GCGGGC             TTTGTCGAGATGCTG  88 167
   Jann_3272 NONE
   Jann_3271 3325839 .. 3325857 -    -3  -3.21218   ACGCCGGACCACGAA             CGCTGG GGCTAGA CCGGCG             CGCACATTGTCAGAG  45 127
   Jann_3264 3317140 .. 3317160 - -10.4  -4.27584   AGCTGGAAGGCAAAA           CCCTGCGCG TCGC CGCGC-GGG            CCGCGGGGCCGTTGG  85 395
   Jann_3261 3313077 .. 3313089 -  -6.2  -4.99645   ACGCGACAAACAAAA                CCCG GCCCG CGGG                GCGTCTCGCCCCAAT  86 92
   Jann_3260 3311794 .. 3311831 -    -4  -3.14564   GGAGGTCGCGACCAA   GCCCGAGGTCCAGCGT TGGTTC ACGCCAGACCCCACCC    AGTCCGAGGCCATCG  47 122
   Jann_3258 3309032 .. 3309044 -  -4.7  -3.92659   CGGTCAAAACGCAAA                GCTCG GAG CGCGC                GCAAAGCCCGGTAAG  59 1
   Jann_3257 3307520 .. 3307532 -  -5.5  -3.38522   GATTTAGCTCAAAGA                CCACA TAT TGCGG                TGATGACCCCGGGTG  53 74
   Jann_3256 NONE
   Jann_3255 3304574 .. 3304601 -    -7  -3.62096   GTGGATCATGTGAAA        CCCG-GCAAAGGC GGC GCATTTGCGCAGG        TCGAGCTGCGCAATC  59 499
   Jann_3253 3303897 .. 3303930 - -13.3  -4.57569   TGACCGGTGCAAAAA     CGAAAAACGCGCCC TGCAGAG GGGCGCG-TTTTCG     ATTTAGGCAGCTTGG 100 51
   Jann_3252 3301951 .. 3301963 -  -4.7  -2.67803   CGGGCAGCAAATCGA                CGGGC TAT GCGCG                GATCCGATGATCGGA  43 499
   Jann_3248 NONE
   Jann_3247 3297294 .. 3297321 -  -9.8  -2.65993   AGCACAGCGACAGGA        GGAGCAGCTCGT TCAT ACGTGTTGCTCC         GCGTCGCCGTCTTCC  60 10
   Jann_3246 NONE
   Jann_3245 NONE
   Jann_3244 NONE
   Jann_3243 3291590 .. 3291603 -  -5.3  -3.05046   TTAGCCTGGTAAAAC               GAAGT GAGA ACTTC                TTCGGCGTTGAAATG  49 504
   Jann_3241 3289207 .. 3289231 -  -5.8  -3.06671   ACACGGAGTTCAACA         TG-GCCGCCGAT CCG AT-GGCGGCGCA         GATGGTATTCCACGG  49 401
   Jann_3231 3277650 .. 3277661 -  -7.2  -4.13945   ACCGCGACGCGAAAA                GCGC TCCG GCGC                 AACCAAGCAGCGCGC  72 359
   Jann_3228 NONE
   Jann_3227 3274684 .. 3274698 -  -3.5  -4.06687   ACCCCGGACAAACAA               CCGCA GGCGG TGCAG               ACAAATATTGGGAAC  58 393
   Jann_3213 3256693 .. 3256727 - -14.3  -2.78679   TTGTGCTACCCAAAT     GCTGCGCGCCTTG TCCCCAATC CAGGGCGCGCAGC     GTGACGGCGCATCTC  80 462
   Jann_3209 3253923 .. 3253939 - -10.1  -3.21099   TTGGGCGAGCACTAA              CGCCCCT TGG AGAGGCG              CACAGATCGCGCGTC  68 111
   Jann_3207 NONE
   Jann_3206 3250230 .. 3250246 -  -7.9  -2.93382   GCGGAGACCGACACA              CCGCTGA GCT TCTGCGG              AGAAGACGCAGGTCG  53 295
   Jann_3204 NONE
   Jann_3203 3245127 .. 3245145 -  -4.4  -2.87132   GGTTTGCTTCACACA             TTGCCCGA TTA TCGGGCCG             CGCGCCTACGCGTCT  46 31
   Jann_3202 NONE
   Jann_3201 NONE
   Jann_3200 NONE
   Jann_3199 3238395 .. 3238408 -  -5.3  -3.31144   CGCCGACGTTCACAA               TATCG ACCG CGATA                CGGTAATGGTTGCGG  50 499
   Jann_3192 3234018 .. 3234033 -  -7.5  -3.85698   TTCGGTCTGGAGAAA              GCGGC CTGAAC GCCGC               TGAGCCAGGCAAAAG  66 331
   Jann_3189 3230709 .. 3230727 -  -3.8  -3.55444   CTGCCATTCGTCAAA             TCCCGG CACCCGT CCGAGA             TTGAGAAAACCGCGC  53 291
   Jann_3184 3225686 .. 3225698 -  -2.6  -2.60212   CCATCAGGCCAGAAC                GGCG TCGAT CACC                CGCTCCAGATCATTG  38 1
   Jann_3183 3224363 .. 3224384 - -13.7  -3.95852   ATCGGACGAATGAAA           GCCCGCATC GCAA GACGCGGGC            TTTTTGTTGTCCAGC  95 55
   Jann_3179 3219732 .. 3219746 -  -3.4  -2.52464   GTGCCTTGTAACTCA               GCGCCA TTG CGGCCC               CCGATAATTGGTCTC  39 39
   Jann_3178 3219458 .. 3219477 - -12.1  -4.53685   AAATCACAAGCAAAA            GGGCGCC GCAACG GGCGCCC             TTTTCGTATGGTCAG 100 62
   Jann_3176 NONE
   Jann_3175 3214899 .. 3214910 -  -7.2   -3.2964   AAAGGGTCGGCAGAA                CGGG AGCC CCCG                 GGGCGCTGGCAGGAC  56 102
   Jann_3174 3213254 .. 3213280 -  -3.1  -2.87132   TGTTGCTGTCATATA        TGGG-GCAAA AAATCCGG TTTGCACCCA         CAAACGCCCGCTTTT  42 57
   Jann_3173 NONE
   Jann_3172 3211075 .. 3211091 -  -2.2  -2.64416   CAGGCCCATCAGAAT              CGCC TGCCACATG GGCG              CTTATTGCCCGGCAG  38 27
   Jann_3171 3210704 .. 3210723 -  -3.4  -4.57073   TAGCCTCCTGAAAAA            CCGTCGGG CAGG CACGACTG             CCCTCTGATCATATT  69 194
   Jann_3170 3209081 .. 3209109 -   -16  -4.78237   GACCGCATAATAAAA       GCCCCCGGTCGCC ATCC AGCG-CCGGGGGC        TTTGTGTTTCGTGCC 100 51
   Jann_3168 3207778 .. 3207802 -  -2.1  -2.52676   CAGCCTTTCAACGCA         CGG-GGCG GATGACGCGG CGCCACCG          GATCAGATCTGTTTT  38 28
   Jann_3167 3206943 .. 3206955 -  -6.9  -2.87132   TGTGGGCCGGATAGA                CCGCC CGG GGCAG                CCCATGTCAACCCCG  53 43
   Jann_3166 3205012 .. 3205026 -  -4.2  -4.58283   CAACCGTTGGAAAAA               CATGCC CAC GCCATG               ACCGACACGCTCGGT  72 114
   Jann_3164 NONE
   Jann_3163 3203404 .. 3203443 -  -7.6  -3.53012   CCCTGCGCCGGGAAA  GCGCGGCAGGGGCTGCGG ATTT CCGCAAACGCAACCGCCC   CACGTTGTTCGCGGC  60 136
   Jann_3159 3198781 .. 3198804 -  -3.8  -4.07568   CCGGCTGCTGCAAAA          GACGGCGGGCT GGA AGGCCGC-ATC          CTCGCGCATCTTGGC  61 172
   Jann_3155 NONE
   Jann_3154 NONE
   Jann_3153 NONE
   Jann_3152 NONE
   Jann_3151 3191964 .. 3191983 - -12.8  -4.27316   CCCTCTAACTCAAAA            GGCCCGCC ATGC GGCAGGCC             TCTTCCAAGTGCGTC  93 143
   Jann_3150 NONE
   Jann_3149 NONE
   Jann_3148 NONE
   Jann_3147 NONE
   Jann_3146 3186471 .. 3186483 -  -4.7  -3.04792   TGAGCAGCGCGAAGA                CTGGG CCG CCCGG                TTCTCTGGCGTTCGG  47 145
   Jann_3142 3180862 .. 3180872 -  -5.4  -2.76696   GGTCCCTTCAATAAG                 GCAT CGG ATGC                 TGGCGATGGGTCTCG  47 7
   Jann_3141 3179701 .. 3179714 -  -3.8  -2.71364   GGACTGGCTGAAGGA               CCTG CGCGCT CAGG                TGCGTTGAGCGACGG  43 21
   Jann_3139 3177836 .. 3177862 -  -4.4  -2.52896   GGAGGCGGCAATCCA        GAGGGGCATGG GCGCTT CC-TGCGCCTC         TGCGTGCGGCTTGCC  43 44
   Jann_3138 3176435 .. 3176465 -  -3.9  -3.63744   TCTGGGCGCAAAAGA      CACGCGCGCAGGTG AGAT CAC-TGCGCCCAAG       GGCTGGCGCGGCTAT  53 490
   Jann_3135 3175038 .. 3175064 - -15.9  -3.75153   CGCGCTCAAGGGAAA         TGGGGCCCACA TCATC TGCGGGCCCCA         CACCTGGCGACTAGC 100 36
   Jann_3134 NONE
   Jann_3133 NONE
   Jann_3132 3173491 .. 3173501 -  -8.2  -2.61912   GCATTGATCCACAAG                 GCCG ACA CGGC                 GCTCTATGGCGCCAA  53 120
   Jann_3130 NONE
   Jann_3129 NONE
   Jann_3128 3169388 .. 3169413 -  -3.4  -3.75535   GGACACAGAGGTAAA         TAAACCCT TTGCGGATGC AGGGTTTA          GAAATCCGTGGGCGC  52 23
   Jann_3127 NONE
   Jann_3126 3167708 .. 3167726 -  -8.8  -3.53224   GACGCGTCCTGCAAA             GGGCCC GTGGTCA GGGCCC             AGGCACCCTGCCCCC  66 17
   Jann_3125 NONE
   Jann_3124 NONE
   Jann_3123 NONE
   Jann_3122 3163930 .. 3163944 -  -2.7  -4.62069   GCGGTACTCGAAAAA               CGGCG TACCG CGCAG               GGTGTTCAGTTCGAT  66 103
   Jann_3121 NONE
   Jann_3120 3160009 .. 3160019 -  -6.8  -3.23447   GCAAGGTTCAGAAGA                 CCGA GCT TCGG                 AAAGCGCCCCATAGT  56 233
   Jann_3112 3145852 .. 3145873 -  -5.7  -3.86897   GGCACGTTTGACAAA           GCACCCGGC CGTT GCGGGGCAC            TTTCGACGGCCCAAC  61 126
   Jann_3105 3139375 .. 3139386 -  -2.2  -4.08945   ATGACGCGCTGAAAA                CTGGG TTT CCC-G                ATGCCGTTCACACTC  57 266
   Jann_3102 3138207 .. 3138223 -  -2.9  -4.35116   CATCCGAGATGAAAA              CATCTGC GTG GCGGATA              TGATCGCGCAGGTGA  64 507
   Jann_3097 3133923 .. 3133936 -  -3.8  -4.20368   GCACCGCAAGAGAAA               CGGA ACGCTG TCCG                GATTGATCTAGATGA  62 446
   Jann_3096 3132024 .. 3132063 - -14.9  -3.14602   GTCAGTTCAGGAAGA  CCGTCGGGTGCCCGCCA TCGGAC TGGCGGGCACGCCTCGG   GCAGGGAGGGGAGGC  80 46
   Jann_3094 3129699 .. 3129726 - -11.4  -4.07568   CCTGGGCTTGGAAAA        GGCCACATGG-AT GCC ATACCACGTGGCC        CTGATGTTGGCGTTA  85 38
   Jann_3093 NONE
   Jann_3092 3127017 .. 3127033 -  -5.7  -2.53213   CAATCGCCCAACCGA              CCCGGGC CTT GGCCGAG              GCTGCAATCGGTCAA  45 145
   Jann_3085 NONE
   Jann_3084 3118148 .. 3118179 -   -23   -3.5627   AGATCACCTTTGAAA      CGCCCCGGCGCGCA CGGA TGCGCGCCGGGGTG       CGGATACGGCTACAT 100 35
   Jann_3083 NONE
   Jann_3082 NONE
   Jann_3081 NONE
   Jann_3080 NONE
   Jann_3079 3112767 .. 3112781 -  -2.8  -3.72576   CCTCGTTCGAGTAAA               CTTGAT TCG ATCATG               CATCAACGCTGCATT  52 271
   Jann_3078 NONE
   Jann_3077 NONE
   Jann_3076 NONE
   Jann_3075 NONE
   Jann_3074 NONE
   Jann_3073 NONE
   Jann_3072 NONE
   Jann_3071 NONE
   Jann_3070 NONE
   Jann_3069 3101930 .. 3101942 -  -3.4  -3.65415   CCAACGACAAAGCAA                CAGA TTGAC TCTG                CTCAGTTTTCGAACC  52 281
   Jann_3068 3100975 .. 3100993 -  -8.1  -3.24017   AATTCCACAACGCAA             TCGCCCG GAGCG CGGGCAA             CCCCGTGATGGTGTA  58 341
   Jann_3066 NONE
   Jann_3065 3098225 .. 3098245 -    -6  -3.12351   CTGTCTCAGAGGGAA            CCGCGGCG CAGAT CACAGCGG            CGAAGGCGGCCGGTT  51 489
   Jann_3060 NONE
   Jann_3059 NONE
   Jann_3058 NONE
   Jann_3057 3088721 .. 3088731 -  -2.4   -4.3586   TGATGCAGAGTAAAA                 GGCC GTC GGGC                 GTTCTCGCTTGGGGA  62 136
   Jann_3056 NONE
   Jann_3048 3078219 .. 3078235 -  -2.1  -3.53811   CCCATCCGCCTGAAA              GCCGCGA AGA TCGAGGG              CTGCGCACTTCTACT  49 336
   Jann_3023 NONE
   Jann_3022 3041816 .. 3041829 -  -9.5  -3.76492   TTCAATGGCATCAAA               GCGGC TTAG GCCGC                GCGCGTTGTCGTCAG  72 17
   Jann_3021 3040648 .. 3040671 -  -4.4  -2.91383   ATCTCCACTCATATA          CGGGC-GCTTG GGC CTCGCAGCCCG          CATTAGAGCGCCGGT  46 28
   Jann_3020 NONE
   Jann_3019 NONE
   Jann_3018 3036989 .. 3037001 - -10.5  -4.30416   ACCATGAAGGCAAAA                CCCCG ATG CGGGG                GACGCCAGACGGACC  85 62
   Jann_3017 3036453 .. 3036465 -  -3.3  -2.52464   GCCCCCCTCAATTCA                GGTCG ATC CGAGC                CGCCAGAAGGTTCAG  39 5
   Jann_3016 NONE
   Jann_3015 3034358 .. 3034368 -  -6.8  -3.72576   CCTCTTTTTAGGAAA                 GTCC ACG GGAC                 GGCCGGGTGGGGGAC  63 7
   Jann_3014 NONE
   Jann_3013 NONE
   Jann_3012 3031339 .. 3031359 -  -4.6  -3.53012   CCGTCCTCCTGCAAA            GCGACAAC ACGCA GGTGCCGC            CTAAGGCGCCGGACC  53 26
   Jann_3011 3029160 .. 3029197 -  -6.9  -2.51547   GCTCGACACCAACAT   TCTGGTCCGTTTCGTGG CCCG CGACGACCCCGACCAGA    CGGCCGCCGTGGACC  48 513
   Jann_3008 3028070 .. 3028081 -  -3.6  -3.91911   CTTACCCTAACCAAA                GCCC AAGC GGAC                 CGGTTTGCGGAGATA  57 286
   Jann_3005 3025571 .. 3025594 -    -6  -3.53091   ATTCTGTTTCCCAAA          GACACCGAAG CGTT CTTGGATGTC           GTTGCCGGATCAGAG  55 337
   Jann_2996 3016355 .. 3016390 - -10.5  -4.05678   CGGCGAAATAAAACA    GCGCC-CGCAATGG GCTAAGCCG CCACTGCGCGGCGC    ACCATGTCCCAGTAA  80 4
   Jann_2994 3014386 .. 3014404 -  -6.8  -3.55622   TCTAAGCTCTCCAAA             TTATGAAC GCT GTTCACAA             CATGGATATAAGCGA  60 85
   Jann_2993 NONE
   Jann_2992 3013337 .. 3013368 - -20.2  -3.26319   AATGCGGGACACGAA      CAGGCCGCCGAGGA GATG TCCTCGGCGGCCTT       TTTAGGTCATTCTGG 100 51
   Jann_2990 3010880 .. 3010899 -  -2.2  -2.72461   CAAGCCCTCCCAAAT            TTTGTTTA ACGT TAAACAAT             TCTATCACGGCCTGC  39 64
   Jann_2989 NONE
   Jann_2988 NONE
   Jann_2987 NONE
   Jann_2986 NONE
   Jann_2985 3003935 .. 3003947 -  -2.7  -3.54459   TCAACCTTCGGCAAA                TCTCT CAT AGAAA                ACTCTCTCCTGCGCC  47 17
   Jann_2984 NONE
   Jann_2983 3002251 .. 3002263 -  -2.7  -3.03124   CGCCATTGCTGAATA                GACAT GCG ATATC                CCCCAGATAAACGCG  41 90
   Jann_2982 3001034 .. 3001068 -  -9.3  -4.59773   CCTGACGGCCAAAAA    CGCGAAAAGGGCGCCG TGTT CCGCGCCCCTTTC-CA     AACTTTCCACAAGTT  87 40
   Jann_2978 2997024 .. 2997051 - -15.5  -5.61596   AGCCTGACAAAAAAA        GCCGCCGTCGG GATCAT CCGGCGGCGGC         CTTTCTACGGCAATA 100 45
   Jann_2967 NONE
   Jann_2966 NONE
   Jann_2965 2984542 .. 2984554 -  -4.7   -3.1241   ACCATAGCCAATAGA                GGCGC GCC GCTCC                CTCTTTCATCTGTGC  47 60
   Jann_2961 NONE
   Jann_2960 2980615 .. 2980638 - -11.7  -4.43213   GGGAAGATACTAAAA          GGCGCAGCC TTTGAC AGCTGCGCC           TGGGCGTCATTGGGA 100 88
   Jann_2957 NONE
   Jann_2956 2976984 .. 2977002 -  -3.7  -4.08945   AGGAGGGTCGCAAAA             GCGGCGC TGTCG GCTCCAC             ACTGGTCAGCAAAAG  61 315
   Jann_2954 2975647 .. 2975660 -  -3.7  -3.85698   CTGCGGGCCTAGAAA               TCCGC CACG GCGGT                CAGACGAATGATCTC  57 5
   Jann_2951 NONE
   Jann_2950 NONE
   Jann_2949 NONE
   Jann_2948 NONE
   Jann_2947 NONE
   Jann_2946 2968374 .. 2968418 - -14.2  -3.04144   GGGCGATCTGGAAGA CGGGTAGCGCCTGCCCGAAC GCGCG GTCCGGGCAGGCAAGACGCG GGCCTAGGCCACGCC  83 29
   Jann_2942 NONE
   Jann_2941 2963394 .. 2963406 -  -4.7  -3.64703   GCCGTCGCAGTCAAA                CGTGC GGC GCGCG                AAGATCATGGAATAC  55 319
   Jann_2939 NONE
   Jann_2938 2960656 .. 2960671 -  -6.8  -3.53012   TTGGCGTGGCGCAAA              GCGTCA GCTA CGACGC               AACCGTGCAGGCGAC  57 105
   Jann_2934 NONE
   Jann_2933 NONE
   Jann_2932 NONE
   Jann_2931 NONE
   Jann_2930 NONE
   Jann_2929 NONE
   Jann_2928 NONE
   Jann_2927 2949378 .. 2949391 -  -3.7  -3.55444   CGTTGACCCTCCAAA               GGGGC CGCT GCCCT                TTCCAAACATGGAGG  53 261
   Jann_2925 NONE
   Jann_2924 NONE
   Jann_2923 NONE
   Jann_2922 NONE
   Jann_2921 NONE
   Jann_2920 2943728 .. 2943751 -  -3.6  -4.07568   CCCGCGCCTGTAAAA          CGCCTGCCCG ATCG CGGGTTGTCG           TGAAGGACACCGCGC  60 45
   Jann_2916 2937994 .. 2938004 -  -8.2  -3.68351   CCGCGATCACGCAAA                 GGCC CAT GGCC                 ACAGCGATCCGTCGG  69 307
   Jann_2914 NONE
   Jann_2913 NONE
   Jann_2912 2931847 .. 2931858 -  -4.4  -2.55544   CTAGGACGCAAGTCA                TCAG CCCA CTGA                 TTAAGCGACAGGAGC  43 61
   Jann_2911 2931388 .. 2931398 -  -3.2  -3.90112   GGCCTGTGAATCAAA                 CAAG ATA CCTG                 AATGAGCGGTGGGAT  55 10
   Jann_2900 NONE
   Jann_2899 2918361 .. 2918382 -  -7.9  -2.87564   TCATCTGGGGAGAGA           CTACGGGGG CCTA CCCTCGCAG            TCGGTCGCGCCATTC  56 67
   Jann_2898 2915581 .. 2915621 - -16.4  -4.66537   TTCTCGAACAGAAAA GCATTACCGGGTTGGCC GGATGAAG GGCCAACCCGGTAAT-C  AGCGGCGCTAACCCG 100 56
   Jann_2896 NONE
   Jann_2895 2913579 .. 2913589 -  -2.4  -2.78547   GCAGCGGATGAAGGA                 GACG GTC CGGC                 GCAAGTTGATCCGTC  39 306
   Jann_2892 NONE
   Jann_2891 2910765 .. 2910794 - -18.6  -3.57971   ACAGCTACCCCGAAA       GGGTCGCGCCGA TTATTC CCGGCGCGACCC        TGTTTCGTTGGAATC 100 86
   Jann_2887 NONE
   Jann_2886 NONE
   Jann_2885 NONE
   Jann_2884 2904611 .. 2904639 -  -2.2  -2.87132   GTCCCCGGGCAGATA        GCGCGGGTGGAC AGGAG GCTCAAGCGCGC        AGCGTGCGGACCATG  40 16
   Jann_2883 NONE
   Jann_2882 2902792 .. 2902802 -  -3.2  -3.73968   AAATCTTGCACGAAA                 TCAG GCC CCGA                 AATGCAGGACGCAGA  52 15
   Jann_2881 NONE
   Jann_2877 2896410 .. 2896426 -  -5.7  -2.52896   CGATTGGCCAAGCTA              CACGACG GCG CGACGCG              GGTCACGGACGCGGA  45 301
   Jann_2875 2895176 .. 2895201 -  -3.2  -3.08679   CGTCGCCAGTCAACA         TCTCCACCCG CACAGT CATGCGGAGA          CCTGGGCCATCCAAT  43 15
   Jann_2874 NONE
   Jann_2873 2893746 .. 2893759 -  -5.2  -2.84878   GGTTTCAAGGCAAAT               CGCC GTTTTT GGCG                GATTGTGCCGCTGCG  47 1
   Jann_2872 2893442 .. 2893459 -  -3.3  -3.01712   TCCGCTCGGTCAAGA             CCGGCTC ACTT GAAGCGG              TAGTTGATCCGGCCC  42 13
   Jann_2871 NONE
   Jann_2870 NONE
   Jann_2869 2891241 .. 2891256 -  -6.8  -3.67141   AGAATCTCAGCCAAA              CGTGCA CAGT CGCACG               AACACCTAGCGCGGC  63 31
   Jann_2867 2889279 .. 2889313 - -12.3   -5.5112   CTCACGAACAAAAAA    GTCCCA-CTTTTGCCC AGCC GCGCAAAAGGTGGGAC     AACTTTGGCGCATAA 100 251
   Jann_2866 2888672 .. 2888682 -  -4.6  -3.28712   GCTGGCGGCCGAGAA                 CGGC GCG ACCG                 AGCGGCAACTGATGG  50 299
   Jann_2863 NONE
   Jann_2862 NONE
   Jann_2861 NONE
   Jann_2860 2879875 .. 2879912 -  -3.3  -3.86524   ACACCTCCGGAGAAA   CGCGCTCTCTGTCGC GCAGAATA GCGCCAGACAACGAG    CTCCTGAAGCATGAT  56 391
   Jann_2857 2876974 .. 2876995 -  -6.5  -2.95091   ACCCCAATCGACATA           GTTCACCGG CGCT CCGATGACC            TCTCTCATGCATCTT  51 460
   Jann_2855 2875219 .. 2875240 -  -5.7  -3.64703   CCTTCGTGATTGAAA           GCCTCGCGC TGAT GGGCGAGGA            CGCGGAGGGTGCGTT  57 56
   Jann_2853 2873000 .. 2873015 -  -2.5  -3.82946   GGACGCGAAATACAA              CAGCC ATTCCA AGCTG               AATTGCGTCATTGCC  54 427
   Jann_2850 2869085 .. 2869106 -  -4.3  -2.71144   CACCTCCGGCAATTA           CG-GCCACAC TTT GGGCGGCGCG           ATTGGAATGGGCTAC  42 380
   Jann_2843 NONE
   Jann_2842 2859695 .. 2859741 -  -2.2  -4.57569   GCATTCCTCGAAAAA GGAGGCGCGAAAC-TC-GTCTG ATCCG CCGACCGTCATGCCGCGCCTCC GGTATTGGCCACACG  66 11
   Jann_2841 NONE
   Jann_2840 NONE
   Jann_2839 NONE
   Jann_2838 NONE
   Jann_2837 2855170 .. 2855182 - -10.5  -2.63596   CGGCACTTCAGATGA                GGGGC CCG GCCCC                ATACTGCGCGACACC  62 237
   Jann_2835 NONE
   Jann_2834 2851537 .. 2851558 - -14.4  -4.98531   TTTGGAAATGAAAAA           GGCGCGCC CGGTGT GGCGCGCC            TTTTGTTTTGTCAGG 100 47
   Jann_2828 2843949 .. 2843970 -  -7.3  -2.58544   CCGGAGCGCCAGAAG           GCCATGC TGGATTTT GCATGGC            GGTTAACCACAACGC  51 221
   Jann_2823 2838171 .. 2838203 - -16.4  -2.73275   TAGGGAGAGAGATTA     CGCTTGGTCCCGGCC TGAG GGCCGG-ACCAAACG      CCTGATGCGGGGGGC  86 189
   Jann_2818 2831955 .. 2831965 -  -3.2  -2.66787   GGAATATGTAGATCA                 TCCG CAT CAGA                 CCGCTCCGACCCCGT  40 21
   Jann_2817 NONE
   Jann_2816 2830232 .. 2830280 - -10.2  -3.27475   CCGGGGATTACAATA TCATCCCGCAAGACGCCGATGC CGCCC GCCCCGAGGTCTGGCAGGACGA CGCCCTCGCCCGCTC  66 384
   Jann_2814 2829033 .. 2829082 -  -4.7  -3.78934   GCTCTTTCAGAAGAA GCTGGCGGACATGCAGACCGAGA TCGC CCTCGGCCTCCAGGGCGCCCTGC GCGCGGGGCGGATGA  58 284
   Jann_2812 2827020 .. 2827036 -  -3.6  -3.43492   CCAGATCCATTACAA              CAACCC CTCCC GGGCCG              CCGCGTATTCTGCGG  49 3
   Jann_2811 NONE
   Jann_2810 2824750 .. 2824769 -  -7.9  -2.82933   CCGGAACGGACGATA            TCGGGTT GTGGAT AACCCGA             ACTTATCCAAGGGCC  54 28
   Jann_2808 2822675 .. 2822690 - -10.4  -3.03124   CCCCATCGTGCAACA              GGGCCA AATC TGGCCC               TGCGCCCTGCTTTCA  66 45
   Jann_2807 2821204 .. 2821214 -  -5.4   -3.2981   TACACCAAGCACCAA                 GGAT GTC ATCC                 CGGCCCGTTTCGGGC  51 71
   Jann_2801 NONE
   Jann_2800 2813561 .. 2813585 -  -4.2  -2.71011   ATGTCCCTGGAATGA          GCTGCATGTG CCCCT CATATGCCGC          GCCGCAGGCCCATGA  43 126
   Jann_2799 2812930 .. 2812962 -  -7.7  -5.40625   ATAGCAGACAAAAAA     GGCGCCCGCAGCGGT TTTTG ACCG--GCGGGCGCA     AGTTCGGAACGAGGG 100 134
   Jann_2798 2811968 .. 2811978 -  -2.4  -4.15066   GACCGAGAAAGCAAA                 CCGG TGA CGGG                 ACCGCAATTAAACAC  59 482
   Jann_2794 NONE
   Jann_2791 2808471 .. 2808494 - -17.4  -4.05446   CTTGCCAAGCACAAA          GGGCGCGCCC GATG GGACGCGCCC           TTTTTAATTGAATTT 100 48
   Jann_2787 2805584 .. 2805600 -  -8.1  -2.62983   CTCAGGGGTAGAGCA              TAACCTT GCC AAGGTTA              GGGTCGGGCGTTCGA  53 144
   Jann_2786 NONE
   Jann_2785 2802698 .. 2802737 -  -5.7  -3.04792   TGACGATCCTCAAGA GC-CCGTGCCACCAGGTTC CGAT GATCCTGG-GGCAAGGTAC  ATTTGCCGACAGCGT  49 209
   Jann_2780 2796201 .. 2796216 -  -4.6  -2.78384   GCCTGGCCGACCACA              GGTAGC TAAC GCGACC               CGACCCGAACATGCC  44 15
   Jann_2777 2791981 .. 2791993 -  -5.5  -3.42078   GAGAGGTGATCAGAA                GGGAA CCT CTCCC                CCCTCTTCTCCCGCC  53 7
   Jann_2776 2791060 .. 2791083 -  -8.8  -3.19449   GAAAGAGGGCACGAA          GCCGCTGACA TTCC TGCAAGCGGC           GGGTTTTCAGTGGGT  58 290
   Jann_2774 2789868 .. 2789897 -  -4.3  -2.99545   GCGACACACGACATA      CCGG-C-CCCCGT CCTCCC ACGGGGTATCCGG       GCCAGCGGGCTGCGC  44 352
   Jann_2772 NONE
   Jann_2771 2786574 .. 2786622 -  -6.7  -4.07568   TTTGGGGGCTGAAAA TGGAAACGGCGGATTAAGGAA GCTGCCA CTCCTCAATCCGCCGCCCTCG TCCCATTTCTGGGGT  66 521
   Jann_2770 NONE
   Jann_2769 2784971 .. 2784987 -  -2.2   -2.5001   ATAATGGCGATCAAC              GTGATG AAGCG CATCTC              AAAAACCCTCCAATT  38 24
   Jann_2768 NONE
   Jann_2767 NONE
   Jann_2766 2781367 .. 2781387 -  -5.4  -3.14587   GTCCACAAAATCATA           TCGC-GCCC TCCA GGGCGGCAA            CCGCGACCGACGCCT  49 0
   Jann_2765 NONE
   Jann_2764 2778695 .. 2778706 -  -3.6  -4.36914   TTTCGGCCTACAAAA                CCCA TCAC CGGG                 ATCACGGCACCCGTC  65 183
   Jann_2763 NONE
   Jann_2762 2776791 .. 2776809 -  -3.9  -3.58343   GTTAGTATGCGCAAA            GCGACAAT CCAC ATTG-CGC             GAGACCGCAGACGAA  51 109
   Jann_2761 NONE
   Jann_2760 NONE
   Jann_2759 2772926 .. 2772944 -    -3  -2.73124   GGGCAGTGGCCAAAC             CGGTCATC GGG GATGTCCT             TTAATGGTGCGCGCG  41 45
   Jann_2758 NONE
   Jann_2757 NONE
   Jann_2756 NONE
   Jann_2755 NONE
   Jann_2754 NONE
   Jann_2753 2769674 .. 2769692 -  -2.2  -3.05384   GCTGCGGGTAGTCAA             CGGTCGCA TGT CGCGTCCT             CCACCAACCAGCGGC  41 3
   Jann_2752 NONE
   Jann_2751 2767330 .. 2767344 -  -2.7  -4.42386   TCGTCACGCAGAAAA               TGCCC CTGAT GGGCG               AAATGTGGCCTGTTT  64 88
   Jann_2750 2765526 .. 2765544 - -11.7  -6.14618   TACAAAACAAAAAAA             GACCGGC GCGGT GCCGGTC             TTTCCTGTCACAATG 100 50
   Jann_2749 2764242 .. 2764260 -    -3  -3.14878   GCCTCGAACCCAATA             CTCGGGAC CCG GTCCGGAT             CCTCTTGGCACCGCT  43 122
   Jann_2748 2763295 .. 2763327 -  -4.8  -3.02144   GCACTGCGGTCAAGA     GGGGCTGACTAAGCG CCTA CAGCCAGTC-GCCCC      GCACCGTTTGCTGCC  47 9
   Jann_2747 2761507 .. 2761538 -  -2.2  -4.09739   GGAACTCTGCCAAAA      CGG-TAGACAAAGCC CAA GGCTTTGAAAAGCCG      CTGCCTTTGCAATTG  56 95
   Jann_2746 NONE
   Jann_2745 2758564 .. 2758585 -  -5.8  -3.86897   GTTACGGTCGAGAAA           CTGTAGGC GTCGGG GCCTACCG            GTTCAGCAGGAACCC  61 20
   Jann_2733 2746185 .. 2746214 -  -7.8  -3.55453   CACGAAGACAATGAA       CCGGCCAGAGGT CACGCC ACCTCTGCCCCG        CCAGCGGCCGTCTGC  62 7
   Jann_2732 NONE
   Jann_2731 NONE
   Jann_2730 2740808 .. 2740827 -  -2.1  -4.09739   TTAAGTTCGGCAAAA            TGCGC CCTTAATCCT GCGCA             AATGCCTCGGAGGAC  56 69
   Jann_2729 2739962 .. 2739990 -    -8  -2.78384   CGCCCTGCTACCACA        GCACGCCCGCGC AAACA GCGCCCGCATGC        GGCGTATGCCGAACC  54 56
   Jann_2728 2738923 .. 2738933 -  -2.4  -3.76492   CGCAACCCGATGAAA                 TCGC GTC GCGC                 CGGGTGATGGAGAAA  52 77
   Jann_2726 NONE
   Jann_2725 2735875 .. 2735893 -  -2.3  -4.74285   ATCTAGAAGACAAAA            TCGGGCGG CTGG CC-CCCGG             GTTCGAGGCAGATCT  72 203
   Jann_2723 2732871 .. 2732897 -  -2.9  -3.57615   GCAACATCGCGCAAA        TCGTGG-CCAGC GCGG ACCGGACCCCGA         CGGAAGCCCCCACCG  51 425
   Jann_2720 NONE
   Jann_2719 NONE
   Jann_2718 2726653 .. 2726666 -  -3.7  -3.02511   GTCATTGCCGGAAGA               CGTCC CGCT GGTCG                TCTAGGTTACGCCGA  45 32
   Jann_2713 NONE
   Jann_2712 NONE
   Jann_2711 2720115 .. 2720142 -  -6.2  -3.01712   GCTTTTCGCGCAAGA        GATCGTTCAGGG CGCC CCCCGCATGATC         GACGGATTGTCGACC  49 268
   Jann_2709 NONE
   Jann_2708 NONE
   Jann_2707 NONE
   Jann_2706 NONE
   Jann_2705 NONE
   Jann_2704 2714483 .. 2714521 - -18.8  -3.64236   ATTGAAATGCTCAAA   GGGTAGCCCCCGCCCG GGAGGGG CGGTCGGGGGCTGCCC   GGCGTGCCGCCGGGC 100 77
   Jann_2703 NONE
   Jann_2702 NONE
   Jann_2701 NONE
   Jann_2700 NONE
   Jann_2699 2709896 .. 2709922 - -19.4  -5.21709   TGTCACACCAAAAAA         CGCGGCCCCGCC AGA AACGGGGCCGCG         CTGTCAGGTCCCTGT 100 52
   Jann_2698 2709051 .. 2709074 - -13.8  -5.23316   TACCACATCAAAAAA          GGCCCGGAGC GGAT GCTGCGGGCC           TTCCATGTTTTTGAT 100 53
   Jann_2696 2706778 .. 2706805 -  -6.2  -2.88544   GGCCACCGGCACAGA        TCTCT-CTCGCCC CGC GGGCGGGGAGGGA        TCACGCCAGCCGTTC  51 67
   Jann_2695 NONE
   Jann_2694 NONE
   Jann_2693 2703067 .. 2703087 -    -4  -4.64334   AAGCCGTTAACAAAA            CCCTTACG CAGCC CGTAAAGA            TGCCACCGACAATTG  70 8
   Jann_2692 NONE
   Jann_2691 2700823 .. 2700842 -  -2.1  -2.97653   ATGTTTAGGAGAAAG            CCTGCCA GGATTG TGGCAAA             TTTTAGGCAGATTTC  40 86
   Jann_2690 2699981 .. 2700003 -  -9.8  -4.17023   CGAAGGACGGGAAAA           GAGGGCGC TGTCATG GCGCCCCC           TCTACCGGGTTCGTC  80 56
   Jann_2689 NONE
   Jann_2688 2697928 .. 2697938 -  -8.2  -3.28712   CTTTTCCGGCCAGAA                 CGCG GTG CGCG                 CAGTGTTGGCGGGCG  60 349
   Jann_2686 2696459 .. 2696484 - -16.1   -5.3236   ATAAGCCACAAAAAA         CCGCCGCACCC TTTG GGGCACGGCGG          CTTCGATCTAAAGTT 100 53
   Jann_2681 2691637 .. 2691657 -   -14  -4.74103   CTCCGAACCGAAAAA            GGGCACCC GTGAT GGGTGCCC            TTTGTGATGTCGAAA 100 68
   Jann_2680 2690410 .. 2690423 -  -9.5   -3.5944   AGGCATATTTGGAAA               GGGGC CGGG GCCCC                TTTCGTTTGAGTTGT  69 64
   Jann_2673 2683975 .. 2683996 - -13.7  -3.10344   CGTCCAGTCAACACA           CAGCCCGGC ATGA ACCGGGCTG            TCGTATCAAGCTGCG  79 49
   Jann_2669 2679806 .. 2679850 -  -4.6  -4.83615   GAGGCGTCATAAAAA TCTCCGTCTGAAATCAATA-AT ATC ATATATTGATGCC-GACAGAGA CGCCCTTCGGCAAGG  76 113
   Jann_2668 2678852 .. 2678882 -  -6.8  -3.61398   CTGGGTTCGCAAGAA      CACGACGGACCGG TTCGGC CCCGTCCG-CGCG       GTCACGCCGCACCAT  59 239
   Jann_2662 NONE
   Jann_2661 2670362 .. 2670380 -    -3  -3.66921   AACGGCAACGTCAAA             CCCCATGG CGA CCATGTGC             TGAGCGCAGAGGACA  51 328
   Jann_2655 2667374 .. 2667386 -  -4.7  -4.11216   GCTGCATCGGCAAAA                CCTCC GCC GGGGG                CACCAAGATCGACAC  65 261
   Jann_2653 NONE
   Jann_2652 2665529 .. 2665539 -  -3.2  -3.90316   ATTCGGGGAAAAACA                 CGAA CAT TCCG                 TTAAGCGCCAAAAGA  55 70
   Jann_2651 2664561 .. 2664576 -  -4.6  -3.01712   GTCGTTTCTGGAAGA              GTTGGG TAAT CCCTAC               GATCTGATCGGCACC  47 432
   Jann_2646 2658864 .. 2658883 - -16.4  -3.74077   GTCTACACACGCAAA            CGGGGCCC TGAT GGGCCCCG             CGCGATAGGTCTGGT 100 47
   Jann_2645 2658341 .. 2658355 -  -2.8  -4.03167   TGACAATGCAAATAA               CGCT CAGATCC AGCG               CCGTGTGGTGGCCAG  58 14
   Jann_2644 2657499 .. 2657512 -  -9.5  -4.11216   CTGGTATCGCGAAAA               CCGCG CGAC CGCGG                CCGGTTAGACGCGGT  80 48
   Jann_2640 2653982 .. 2653996 -  -3.5  -3.08032   CGCCGCCGAAAAGTA               GGGCA TTCGT TACCC               GATCCGCGCGCCAGT  43 20
   Jann_2639 2653561 .. 2653573 -  -5.5   -3.0263   ATTATGTCCGGAACA                CCAAC GTG GTCGG                GTTCAAAAGTATCGC  49 28
   Jann_2638 2652974 .. 2652989 -    -6  -4.40561   TCTTTTGAAAAAGAA              TGCGGC GCAT GCCGCT               CTATTTACGAACAGT  72 40
   Jann_2635 2649773 .. 2649809 - -10.2  -2.71712   CCGCGTCTGTGAAAC   GTTCAC-C-GCAGGCGGT TTG ACCGCCCGCCGTGTGATC   CCGCAAGATCTGGAC  63 492
   Jann_2632 2647527 .. 2647539 -  -4.7  -4.62069   GCGCCATGTTAAAAA                GCGCG TTC CGCTC                CGCACTGGTAACCGC  74 239
   Jann_2630 NONE
   Jann_2629 NONE
   Jann_2628 NONE
   Jann_2627 NONE
   Jann_2626 2643646 .. 2643664 - -10.2  -4.20783   ACCGCATGGAAGAAA             CGGCTGCC CCA GGCAGGCG             TCACCGAGTTCGCGA  81 239
   Jann_2616 2634714 .. 2634732 -  -3.7  -3.96148   GGGGCGGATCATAAA             CATGGCG TCGGT CGCCGCG             CATAATGGGATGGCC  58 340
   Jann_2614 NONE
   Jann_2613 2629521 .. 2629554 -  -6.5  -3.72576   CGTGTGCGGATCAAA     GCGCGCGCGGCGCCTG ATG CGGGCGGGACG-GCGC     AAAACCCGCCCCGCT  61 39
   Jann_2612 2627662 .. 2627675 -  -9.5  -3.26164   ATACGATGCACAAGA               CGGGC AAGG GCCCG                CACTGGACCTGGGGT  63 448
   Jann_2610 2625572 .. 2625604 -  -8.4  -3.14564   GGAGGCTGTGACGAA     TGC-GGATGGGCGCA CCGA TGCGCCAATCCTGCC      ATCGGACAAGTTCGA  58 209
   Jann_2608 NONE
   Jann_2607 2623377 .. 2623391 -  -3.5  -3.60948   CAAGATAGCCCTAAA               CCAGC CCCGC GCTGA               TGCAGTGTAGTCCCG  49 6
   Jann_2606 2621861 .. 2621890 - -17.1  -4.02997   AACAGAATACAAGAA       GGGGCGTGGGGCC AAAC AGCGCCACGCCCC        TTTTTCATGTCTTCA 100 48
   Jann_2592 NONE
   Jann_2591 2602238 .. 2602250 -  -9.1  -3.14229   AGACCCGGATGAACA                GCCCT TGG AGGGC                GGGCTTCTGGTGGGC  61 157
   Jann_2588 2597463 .. 2597491 - -16.7  -3.54516   CAAAAGGATGAAAGA        GGCCCCGGACG CAGGGAT CGCCCGGGGCC        AGGTGCAACTGGAGA  91 45
   Jann_2587 NONE
   Jann_2586 NONE
   Jann_2585 NONE
   Jann_2584 NONE
   Jann_2583 NONE
   Jann_2582 2591334 .. 2591351 - -11.3  -3.05463   ATCTGGGCCACGCAA             GCGCCAT CGAC ATGGCGC              GGTCGCTCGTCACGC  66 439
   Jann_2580 NONE
   Jann_2579 2589759 .. 2589814 -    -9  -4.09685   TGGGAGGGCTGAAAA CTCTTGCAAGAGTTTTCCCAGGCCCT TTCA AGGGCCTGATCAGGCTTTTGCAAAAG CCTGGGTCGCCGCGG  75 52
   Jann_2577 NONE
   Jann_2576 2585902 .. 2585917 -  -4.6  -3.48924   CCACTTCTGACAGAA              CCGCCT TCCC AGCCGG               GACCTTCCGTTTGTC  53 216
   Jann_2575 2584021 .. 2584055 -  -2.7  -2.94416   CATTTCGACCATACA     CTCGCCAATCGACAC CACGC GCGTCATTGGGCGAC     CTTGGGGGCTGGGAA  40 160
   Jann_2574 2583127 .. 2583163 -  -2.1  -3.99228   AGAGGAATGGACAAA    GGAGACCATGGGCGCAG AAC CTCAGCCGATATCCTCC    ACCAGCGCGCCGGGA  56 10
   Jann_2573 NONE
   Jann_2572 2579435 .. 2579451 -    -8  -3.54424   GCGGATTTGTTCAAA              GGTCAC GGATT GTGACC              TCCGGCCGTGTGCCG  62 4
   Jann_2571 NONE
   Jann_2570 NONE
   Jann_2569 NONE
   Jann_2568 NONE
   Jann_2567 NONE
   Jann_2566 2570913 .. 2570928 -  -4.6  -3.18728   ATCTGGAAGATGCAA              TGGCGC ATCT GCGCGA               GTCGAAGGACCGGCT  48 198
   Jann_2561 2563020 .. 2563038 -    -6  -4.60487   TAGCACCCTGAAAAA             CCTGAC TATTCCT GTCAGG             CCTCAGGCATGGGCC  78 28
   Jann_2560 NONE
   Jann_2559 2560823 .. 2560850 -  -4.6  -2.70946   TCGTTCCATAAACAT        CCCGGGGGTCTG GGGG CTGGCCCCCAGC         TGGTCGCCGACGCAG  44 63
   Jann_2558 NONE
   Jann_2557 NONE
   Jann_2556 2556685 .. 2556740 -  -7.4  -2.90194   ATTTCGGTAACTACA CCACG-CTGGTCTATCAGGCCCAGGTC GAT GACCCGGCACTGACGGAACGGGCGCGG GTCTATGCAGAGCGG  53 149
   Jann_2554 2555499 .. 2555526 - -11.3  -5.00616   GTCTTCCGCAAAAAA        GACGGGCCGTCC TGAGG GGACGACCCG-C        TTGGGCATAAAGCTG 100 52
   Jann_2549 2551459 .. 2551499 - -11.8  -2.50935   ACGGCACGGAGGAAG GCGGCGGCGGCC-CGAC CCGCGAAC GTCGCGGCCGCAGACGC  GTCCGCAATTGATCC  68 440
   Jann_2545 NONE
   Jann_2544 NONE
   Jann_2543 2547976 .. 2548007 -  -3.5  -2.86259   CATGGAAGAAGACTA      TGCCGCGCCACGA CGCGCC TCAAGGGGCGGCC       CGCAGGATGCGGGCG  41 62
   Jann_2542 2546135 .. 2546165 -  -6.1  -3.14344   CAGCGCGGGTATTAA      CGCGCTAC-C-GCCC GTT GGGCAGCGCATCGCG      CGGTGTCCAGCCTTT  52 57
   Jann_2541 NONE
   Jann_2540 2543567 .. 2543599 -  -6.9  -3.34398   CGCGGCGGTTAAATA     CGACCCACAGCGCG GCGTAT CGCGCGG-GGGCCA      AGTGACCTGCGCCCT  58 176
   Jann_2539 2540587 .. 2540606 - -12.8  -4.14243   CATTTGATGCGAAAA            GGGCGCCC GGTG AGGCGCCC             TTTTTTGTTTGAATG  93 51
   Jann_2537 NONE
   Jann_2536 2536918 .. 2536936 -    -3  -2.71712   CGGCGTGGCCGAAAT             GCTGGC TGAATGC GCCCGC             CGGGTGCCCGAGGTG  40 372
   Jann_2534 2533963 .. 2533974 -  -5.8  -3.53012   TCCGGGCGTCCCAAA                GCCT TGCA AGGC                 TTTGGCCAGACTTTT  55 69
   Jann_2533 2532728 .. 2532743 -    -6   -3.2327   GCAATGGACGATGAA              GCGGCC CCAC GGCCCC               GCCTCAGTCATCACC  54 29
   Jann_2532 2531273 .. 2531285 -  -4.8  -2.71712   TGCGGTGGTGCAAAG                CCTG TCGCT CAGG                TGGGATCGCGCACCG  44 21
   Jann_2531 2530395 .. 2530413 -  -7.3  -3.88291   GATGATTTTGAGAAA             GCTGGGC GCCCT GCCCGGC             TTTTTTTATGGCGAT  66 31
   Jann_2522 2522023 .. 2522045 -  -5.5  -4.05446   GTTCGCAATCACAAA          CCCGATCAGC CCTG GCTGG-CGGG           GCGACGCACCGGAGA  65 412
   Jann_2520 2520100 .. 2520112 -  -3.3  -4.11773   AAAGAGGGGGGAAAA                CGAGG GTT CATCG                GCAAAATGCGCCTGT  60 52
   Jann_2519 NONE
   Jann_2518 2516392 .. 2516419 - -14.2  -5.09204   ACATCTCAATAAAAA        GGCCCGTAGC TGAAAAAC GCTACGGGCC         TTTTTTATTTCTTTT 100 89
   Jann_2517 2515055 .. 2515066 -  -5.8  -3.00946   CTGCCCCAGAAATCA                GCGT TAAG ACGC                 AGCCTCCACCAGACG  48 17
   Jann_2516 2514295 .. 2514325 -    -4  -2.80796   GCGCAGCACGTAAAT      GGCAGGCA-ACGGG CGCAT CACGTCTGCC-GCC      TAGTGCTGAACGTCT  43 147
   Jann_2515 2513615 .. 2513661 -   -10  -2.70525   TCGGTGTAAACGAAG CGCTCTACCAACTGAGCTAACG ACC CGCTGGCACGGCTGATAGCGCG AGGATGCGGGCGCGG  62 68
   Jann_2514 NONE
   Jann_2513 2511625 .. 2511635 -  -2.4  -4.07687   AGGTTTGGCGCAAAA                 GACC ATG GGGC                 AGATCAACCTTGTGC  57 369
   Jann_2510 NONE
   Jann_2509 2508996 .. 2509008 -  -9.1  -2.87683   ACACCGCCGCACATA                TGCGC CCG GCGCA                TCGCTAAGTCACCCA  59 378
   Jann_2508 2507444 .. 2507459 -    -6  -4.65895   GCTGTGATCGAAAAA              CTGCGC CCCG GCGCGG               CTGATCCCGGTGAGA  76 472
   Jann_2506 2506286 .. 2506297 -  -4.4  -3.60296   TAGTTTTAGCCCAAA                TGGT TAAC ACCA                 AGTTACCTGCACCAA  53 70
   Jann_2505 2505406 .. 2505427 - -14.4  -3.93664   ATCCAACATAGGAAA           CGGCCCGG ATGTCA CCGGGCCG            TTCTTTGCATCATCG 100 116
   Jann_2504 NONE
   Jann_2503 2500519 .. 2500551 - -13.5  -5.64274   GCACGGACAAAAAAA     CCGCCGCACATCCC GGACAG GAGATG-GCGGCGG      AGTAATGCGTATCCG 100 392
   Jann_2501 2499349 .. 2499362 -  -8.1  -2.78816   TGATCCGCGATGACA               CAGGC AAGC GCCTG                GCCAAACGCAATGAC  54 161
   Jann_2490 2487685 .. 2487714 - -17.9  -4.99043   CCCTCAGAAAGAAAA       CGGACGACCCCAG TTCC CCGAGGTCGTCCG        CTGCACTGGCTACGG 100 147
   Jann_2485 NONE
   Jann_2484 NONE
   Jann_2483 NONE
   Jann_2482 2477761 .. 2477775 -  -7.8  -3.05963   ACCTTCATCGCAACA               CCCGGA AGA TCCGAG               CGCTGTCTGGACCTG  57 314
   Jann_2481 2476956 .. 2476992 -  -9.9  -2.50821   TCGGGAAAGACATAT    GGCGGGCAAGCTGGCGC CTT GGTCCGGTCTGCCCGCC    GGAGGTGACGTTTGG  59 44
   Jann_2480 NONE
   Jann_2479 NONE
   Jann_2478 2474758 .. 2474771 -  -4.5  -3.68506   CAACACTGACCCAAA               TCCCG TATG CGGAA                CATCGCTGACCCGTG  56 90
   Jann_2475 2472598 .. 2472611 -  -2.4  -3.91084   TCACGTTGAACGAAA               TTGC ATATCG GCAA                CACTAAAGTCAGGTG  53 55
   Jann_2474 NONE
   Jann_2473 2471149 .. 2471165 -  -2.9  -3.22521   TTTACATTAACCCAA              GGTTAAC GCC GCTCACC              GGCCCCTCAGCGGGA  45 286
   Jann_2472 NONE
   Jann_2471 2466577 .. 2466598 - -11.5  -5.48213   GATCCAAAAGAAAAA           CGGGGGCCC CGAA GGACCCCCA            GTTTCGCTGATCAGG 100 164
   Jann_2470 NONE
   Jann_2469 2465048 .. 2465060 -  -3.3  -2.73364   TCCGCACCTCAAGCA                TCGCG GCC CCCGA                TCCGTTTGGTGACGC  41 6
   Jann_2468 2463912 .. 2463932 -  -7.6  -4.08767   CTGACGGCGGCAAAA           CCGTCTGCC GGGC GGCAGA-GG            TGAGGTGTATTTACC  71 77
   Jann_2460 2453755 .. 2453772 -  -2.5  -3.66378   CATAGCCGATGTAAA             CGGGCGC TCAG GCGACCT              TCGGTGCCGGGCTCG  51 114
   Jann_2459 2452589 .. 2452622 -    -3   -3.5394   AAAGCGTCCGGCAAA     CCACCGG-CGACAGG GCAAT CGTGACATCCGGCGG     CATCGAAACTCCGGT  49 70
   Jann_2458 2451853 .. 2451871 -  -3.7  -2.74322   GGCAAGGCCGGAAAT             CCTCCGG TTGCC CCAGCGG             CGCGCGGATCGATCA  43 38
   Jann_2457 NONE
   Jann_2456 2450208 .. 2450218 -  -3.2  -2.78384   CGGGGGCTCACGACA                 CCAC CGT GTAG                 CCCGCCAGCACGAAC  41 7
   Jann_2455 2449025 .. 2449039 -    -7  -2.70932   GGGTTGCTCGAATTA               TCGCGC CAG GCGCGC               GCTGGCTATGTTCCT  51 8
   Jann_2454 2447212 .. 2447235 - -14.6  -2.88571   GTCCGCAAACACAAG          CAGGCGGCAA GTTG TTGCCGCCCG           GTGTCATGGGGTGTG  82 425
   Jann_2453 2444746 .. 2444758 -  -4.7  -3.86015   CATCGGGCTTAGAAA                CGGGC CTC GACCG                TGAAGTCAAACTCCC  59 6
   Jann_2452 2444103 .. 2444115 -  -6.2  -2.56715   ACGCCTAGCAACTCA                GCCG GGTCA CGGC                AAGGCAGCGGCGGCA  48 44
   Jann_2451 NONE
   Jann_2450 NONE
   Jann_2449 NONE
   Jann_2448 2440454 .. 2440480 -  -4.9  -3.53811   TGGACGTGTTGGAAA         TGGCCGACGGG ACGCG CACGGCGGCCG         ATGCAGCACAGGCGG  55 389
   Jann_2446 NONE
   Jann_2445 2436856 .. 2436884 -  -3.2  -2.87622   CACGTCGATAAGAAC       GGATCAGGACACGC AGC GCCTGTC--GATCC       CCACGCGCATCGGCG  42 392
   Jann_2443 2434389 .. 2434408 -  -6.3  -3.56643   TGGATATCCCGGAAA            CCGGCCC GATTGT GGGCCCG             ATGGGCAATGTCACG  59 289
   Jann_2441 NONE
   Jann_2440 NONE
   Jann_2439 2431287 .. 2431305 -  -8.8  -3.53012   TGCTCTGCGCGGAAA             CCGCCC TGCCGAT GGGCGG             CACGGTGCGCATCGG  63 337
   Jann_2437 NONE
   Jann_2436 NONE
   Jann_2435 2428632 .. 2428642 -  -8.2  -3.28791   ACCTGTGGGTGAGAA                 CGCC CTC GGCG                 ATGGCACCCGCGCGG  60 288
   Jann_2433 2427276 .. 2427301 -  -2.5  -2.60496   CCGTTCCTGAAATAT         CCCGGGGTT-TG GGG CAGAGCCCCAAG         TCAGAAGCCAGCCAA  38 51
   Jann_2432 2426004 .. 2426019 -    -6  -3.56821   AGCAGATCGTCCAAA              GCGGCC ATCA GGCGGC               TCCTCTCACGGATTG  58 17
   Jann_2431 2424338 .. 2424354 -  -6.5  -3.33696   CGCGTCGGCAAGCAA              GCCTTCT ACG AGCAGGC              CGATCTGACGCTGGC  55 216
   Jann_2429 2422751 .. 2422770 -  -9.3  -2.97747   CCCGCACACCACACA            CCTCACC CACAAC GGTGAGG             ACACCTACGCCGGCA  60 441
   Jann_2426 NONE
   Jann_2425 2420723 .. 2420746 - -17.4   -5.2189   GCAACCATCAAAAAA          GGGCCGCCCC AGGT GGGACGGCCC           CTTCTAAAATCTCTG 100 50
   Jann_2423 2418594 .. 2418624 - -12.6  -4.03811   TAGACTACCAAACAA       GATGAGGACGCCGA TCT TTGGCGTCCTCATG       GCCCTTTCGATCTCA  86 358
   Jann_2415 NONE
   Jann_2414 2413655 .. 2413668 -  -5.9  -3.02471   GTGGCACGACATACA               CCGCG ACGG CACGG                CATCGTTCTGTGGAC  49 146
   Jann_2410 2411049 .. 2411073 -  -2.7  -5.00616   CGGGTCTGTAAAAAA          GGTGCTTGGTC TCT GAACAGGCATC          GGGATGTGCCCATGA  74 189
   Jann_2408 NONE
   Jann_2407 2407941 .. 2407953 -  -3.3   -4.0162   TTCCCAGACCAGAAA                TCGGA TTT TCCGG                CTCAAACGGTCGAGA  58 27
   Jann_2406 2406926 .. 2406940 -  -3.5  -2.86492   CGACACCGACCAAAT              CGC-CG GTGT CGCGCG               GTGGATCTATTCGGC  42 32
   Jann_2405 NONE
   Jann_2404 2404403 .. 2404424 -  -2.1  -2.59431   TCGGGCTAGAAGGTA           TGGCCCACG GATC CGGGGACTA            ACGCCTGTTTTTGGA  38 23
   Jann_2403 2403848 .. 2403866 -    -3  -3.05463   ACGCGTCTCACCCAA             GGTTCTGG GCA CTAGGACC             TTGGGCCCAACTGCT  43 117
   Jann_2402 NONE
   Jann_2401 NONE
   Jann_2400 2400478 .. 2400499 -  -2.9   -4.4078   CTCGCGCAAGCAAAA           CCGGGCGACA TTT TG-CGCCTGA           TTGCAACCGATCCCG  67 241
   Jann_2398 2399454 .. 2399479 -  -3.9  -3.06418   CGGGGATATAAAGGA         CATGTCTGCGGG ACA CCTGC-GTCATG         GGCGCAGCATAGCCA  45 84
   Jann_2397 NONE
   Jann_2396 2396540 .. 2396559 -  -3.4  -4.19238   GGCGCAAGCCGAAAA            GCGGCTGG AGGA CCATCGGC             GCGATGATGGGGCGT  60 387
   Jann_2393 2393995 .. 2394014 - -12.1   -5.2422   AAGGACATGAAAAAA            GGCGCCC GTGACG GGGCGCC             CTTGATCGGTGTGGC 100 54
   Jann_2388 2390293 .. 2390317 -    -5  -5.55769   GCGGACAAGAAAAAA         CGTGCCAAAGC GTAA GCTC-GACACG          TTACATCGGTCTATG  91 311
   Jann_2386 2388105 .. 2388143 -  -6.6  -3.84712   GAAGCCTACACCAAA  GCCCTG-GCGCAATCGG TCTTCG CCGCCCGCGCTCAGGCC   GCCGCTTCGGATGGG  65 19
   Jann_2384 NONE
   Jann_2383 NONE
   Jann_2382 2384983 .. 2384993 -  -2.4  -2.85351   GGTCCTGACAGGATA                 CCGG ACC CAGG                 ACGCGACGCTGATCG  40 397
   Jann_2379 2383037 .. 2383047 -  -3.2   -3.0263   AGTATCGCGTTAAGA                 TCGC AGC GCAA                 AGTGCTGTAATCAAA  43 36
   Jann_2378 2381858 .. 2381873 - -10.4  -2.74012   GGAGGAGTTGAAGGA              GGGCAG CGCG CTGCCC               CTGTGATTTCGTCGC  63 153
   Jann_2376 NONE
   Jann_2375 2379998 .. 2380029 -  -7.2  -3.08679   GTGGGTGACGGAAGA      GGCCCTGGACGCCCA ACT CAAGCG-CCAGTGCC      TGCCAGACCCCATCG  54 312
   Jann_2370 2374785 .. 2374801 -  -2.1  -3.40597   CCCGCGATCTAAACA              TCGTGCG ACC CTCCCGA              CAAATCCGCGCGCGA  46 2
   Jann_2369 2372950 .. 2372964 -  -6.4  -3.10796   GCCCACCACGGAAGA               GCTGTA CCG CACAGC               AGTTCGCGTTATTCA  51 260
   Jann_2366 2371440 .. 2371452 -  -9.1  -4.82901   TTTTTTGTAGAAAAA                TCGCC ATC GGCGA                CGCGCGTCAGCGCGG  93 49
   Jann_2365 2370218 .. 2370233 -    -9  -3.53091   ATCGTTCCCTCCAAA              CCGCAA TCAT TTGCGG               AAATTTCTATGCGTG  66 32
   Jann_2364 NONE
   Jann_2363 NONE
   Jann_2362 NONE
   Jann_2361 NONE
   Jann_2360 NONE
   Jann_2359 NONE
   Jann_2358 NONE
   Jann_2357 NONE
   Jann_2356 NONE
   Jann_2355 2360803 .. 2360817 -  -4.2  -3.28712   CCCTTCCCTCCAGAA               GACCTC CTG GAAGCC               GGGATTGGCATCTAC  48 191
   Jann_2350 2356499 .. 2356524 -  -4.6  -3.37071   AAATGTCATCCACAA         CCGCGCGCCGC TTTAT GCGGC-CATGG         CACAGGGGTGGGGCG  50 126
   Jann_2343 NONE
   Jann_2342 2348330 .. 2348361 -  -7.2  -3.32997   CGGGGACAAATTCAA      CGCCG-TGGCCCACA CCG TTCTGGCCAGCGGCG      CGCCCTATCTCAGCG  58 218
   Jann_2340 2346910 .. 2346952 -  -7.4  -3.34895   GTGACGTTTAAGTAA CGGTGCCGATCACGGAGGCC TAG GTCCGCCGCGTCCAGCCCCA CAGGCACAGCAATTC  58 2
   Jann_2339 NONE
   Jann_2338 2345075 .. 2345089 -  -5.6  -3.17075   GCGGCCTCAACCCAA               GCGCTG CGT CAGCCC               ACCGCCTCAAAGGTG  49 19
   Jann_2337 2344414 .. 2344429 -  -3.2   -2.6063   GCGACCCATAAGCCA              TAACGC GCGG GCGTTC               AAATCAAGGTTACTG  40 35
   Jann_2336 NONE
   Jann_2335 2342800 .. 2342831 -    -3  -4.15044   GGCGGGGTTAACAAA      TCCCTAACATCTTT CGAC AAAGTTGTCGGAGA       GCCAAACGGCGAGGA  60 68
   Jann_2334 NONE
   Jann_2333 2341104 .. 2341122 - -11.6  -2.87211   AGTGCTGGCGATACA             CGCGGGCG ATC CCCCCGCG             CCGGTCAACGCGATC  67 481
   Jann_2331 NONE
   Jann_2330 NONE
   Jann_2329 NONE
   Jann_2328 2334267 .. 2334277 -  -4.6  -3.26471   GGAGCCCTATATCAA                 CACC CAT GGCG                 CGGGCTATCGCGGCG  50 235
   Jann_2323 NONE
   Jann_2322 2325452 .. 2325479 -  -2.6  -2.60032   TTCGGTTGAAAAACC        GCGCCGCTTAGCC CTT GGCGAAG-ACCGC        CAGATCACGGGCGAC  38 5
   Jann_2321 NONE
   Jann_2320 2323129 .. 2323148 -  -6.4  -3.27022   TGTACCGCACATCAA            GTTCCCAA ACTT TTGGGATC             TTCCCGGTGGTGGGA  55 404
   Jann_2314 2318111 .. 2318122 -  -5.8  -3.08073   ATCAGCTTCAACACA                TCGC TTTT GCGA                 GAGCTGCGCGCCATC  49 431
   Jann_2310 2313744 .. 2313771 -   -12  -4.07568   TTTCCTTTGGGAAAA        GACGTGAGGGGGC AGC GCCCCCCC-CATC        TGCGACCAATATTAT  86 37
   Jann_2306 NONE
   Jann_2305 2308912 .. 2308935 - -14.6  -3.67597   CCTGCCATGGAATAA          GGGCAGAGGA TCGC TCCCCTGCCC           ATACTAAATTACCAA  95 51
   Jann_2303 NONE
   Jann_2302 2307270 .. 2307302 - -16.3  -2.59431   GCGCCGGACAATCGA      GACGGCGCTGCCC CTGTCCC GGGCAGCGCCGTT      TTTCTTGCGCAGACG  84 61
   Jann_2298 NONE
   Jann_2297 NONE
   Jann_2296 NONE
   Jann_2295 2301211 .. 2301229 -  -9.5  -3.06915   ATCGACCTGACCGAA             CACCGCG TCTAT CGCGGCG             GCGATACGCTGTCCC  60 250
   Jann_2287 2293481 .. 2293491 -  -2.4  -3.53012   TCGCGGCGGTCTAAA                 CCAG ATG CAGG                 GCCGAACTGCCGTCC  47 10
   Jann_2273 NONE
   Jann_2272 2278403 .. 2278416 -  -2.3  -3.72576   CCGCCGGTTACCAAA               GCGGT TTTC ATCGC                CATGCCTTCTTGGGA  51 19
   Jann_2271 NONE
   Jann_2270 NONE
   Jann_2269 NONE
   Jann_2268 NONE
   Jann_2267 2274860 .. 2274888 -  -2.4  -2.55267   AAACAGCGGAAGGTA       GCCCGC-GATGAA GTTA TTCATCTGCGTCC        CCCGAGATTGCCCGC  38 14
   Jann_2266 NONE
   Jann_2265 NONE
   Jann_2264 NONE
   Jann_2263 2271379 .. 2271407 - -13.8  -3.21099   TTCGCGTATCAGGAA        CCGGCGCCTCGG TAGAT CAGAGGCGCCGA        CCTGCGTGTTTGGGC  82 42
   Jann_2257 2263647 .. 2263677 - -12.5  -2.78384   GGGTTCCGCACGACA       TCCCGGGGCCC GTCAAATCA GGGCCCCGGGG       TCATTCAGTCAATCG  73 34
   Jann_2255 NONE
   Jann_2254 NONE
   Jann_2253 NONE
   Jann_2252 2259704 .. 2259714 -  -3.2  -2.62192   GGCCACGCAACTAAC                 CAGA GGT TCCG                 TCAGATATGGGCCTC  40 26
   Jann_2251 2259273 .. 2259284 -  -5.8  -3.04322   CCGAATGTTTCAACA                CCTG ATGG CAGG                 TCTCCTGACTTGCGG  49 200
   Jann_2250 NONE
   Jann_2249 NONE
   Jann_2248 2256506 .. 2256522 -  -2.2   -3.4178   ATCATTGGATCAGAA             GGCATGG CGCA CC-CGCC              GCAGGATCAGGATGA  46 3
   Jann_2247 2255525 .. 2255555 -  -2.3   -4.7497   TCGACCCAGGAAAAA       GAGCGAGGGCGAG ATTGA CGCGCCCATGATC       AGGCCCGAAGAGATT  70 201
   Jann_2241 2247956 .. 2247966 -  -2.4  -3.66654   CACCGGAAGCTGAAA                 TCCC TGG GGGT                 TGTGACCACGTCCAA  49 139
   Jann_2235 NONE
   Jann_2234 2238968 .. 2238978 -  -6.8  -2.66787   TTAACACTCACATTA                 GCAC CGC GTGC                 GCGAAGACGGCGAAC  50 7
   Jann_2233 2238460 .. 2238478 -  -4.5  -3.57144   TGGGCGATTTGCAAA             GCGCC TATTATTCG GGCGC             GTTTGGGTGGCATCT  53 46
   Jann_2232 2237120 .. 2237141 - -15.1  -3.12327   GTGGCACACGCAAGA           CGCCCGAGC CATG GCCCGGGCG            TTTGTGCAAGGTCTT  85 55
   Jann_2230 2235938 .. 2235955 -  -6.9  -3.51411   ACCGTGTCAAATGAA             GCTTCGG TGCG CCGATGC              GTGGGCGGGTCTGCG  60 64
   Jann_2229 NONE
   Jann_2228 2234441 .. 2234458 -  -5.5  -2.70932   CCGTGCGGTTAAGCA             CGCGG AAAGATCA CCGCG              CGCCTAGGGGCGACC  47 29
   Jann_2227 2232465 .. 2232501 -  -4.2  -2.77233   CCACAATCTGGAAAC   CGTGCCGGGCCTCTACC CCGA GGT-GCGTCCGGGCGCG    CGCTATTTCCATTCG  42 456
   Jann_2224 2229926 .. 2229950 - -11.5  -3.30771   CTATATCGCCGAGAA          GAAGGCGTC GATGCCG GACGCCTTC          ATTTGATCCATGGTT  71 195
   Jann_2222 2227796 .. 2227822 -  -9.4  -3.01712   GCTTTCCGTGCAAGA         GCGGCGTGAC GGTTCAG GTCACGCCGG         CCTTCGCCAACGCCG  62 12
   Jann_2221 2226042 .. 2226066 -  -4.2  -2.52775   GTCACAGAAAAGTAT          TGCCGTGCCA ACGGA TGGAATGGCA          TGCCCAGCGACCAGC  41 109
   Jann_2220 2225533 .. 2225556 -  -3.9  -2.65264   TGATGACGCACATGA          CCATCAG-TG ACAGG CATCCGATGG          CCAGGTCCCACCATG  42 5
   Jann_2219 2225248 .. 2225263 -    -4  -4.28994   CAGCATCCACGAAAA              TGCGATG ATC CA-CGCA              ATGGTAACCAGTCCC  65 50
   Jann_2218 2224631 .. 2224659 - -13.1  -3.52192   GCTAAGCCGACACAA        TCCCCGCCGTC GCACATT GGCGGCGGGGA        CCTCAACGCGGCGGC  81 40
   Jann_2208 2216360 .. 2216394 - -11.4  -2.88544   GCCTACCCGGAGATA     CATGACAGCGCACCGT AGC ACGACGCACCGTCTTG     CCCTTCAGGCTATCG  68 30
   Jann_2206 NONE
   Jann_2205 2214194 .. 2214209 -  -4.6  -2.87211   AGGCTGCGGCAGATA              CCGCCG TGCA CGACAG               CCAAACGCCCCGGCG  46 44
   Jann_2202 2212137 .. 2212179 - -14.1  -3.06341   AATACGGGGCAAAAT TGCG-GATGCGCCAGCGCAC TTAA GGGCGCTGGCGCATGACGCT TCTGTCAGAGTTCAG  83 44
   Jann_2201 2211449 .. 2211462 -  -3.7  -3.86202   TCCTAGTAGATGAAA               GCGGC ATGG GCTGC                GCCCGTATAGAATGT  57 449
   Jann_2200 2209916 .. 2209953 -  -3.4  -3.35813   TCCGACCGCAACGAA  CTGATCCG-GC-TCGATG CCAG CACCGGCGCGCGGATCTG   GGGCACCGAGCTGCC  46 358
   Jann_2197 NONE
   Jann_2196 2201976 .. 2201992 -  -9.3  -2.71924   TATTTCGTTGCAAAG              GCGCGGC TAT GGCGCGC              GACCGATCCGTCCCT  57 319
   Jann_2192 2197541 .. 2197551 -  -2.4  -3.28712   GTTCTTCCTGCACAA                 TCCC GAG GGGC                 CTGTCGGTGTTTCGG  45 179
   Jann_2190 2196505 .. 2196516 -  -2.2  -4.14392   CGTCAACTGGGAAAA                CGTCG CCT CG-CG                GATGTGAGGGTGCTC  59 241
   Jann_2182 2187949 .. 2187998 - -12.1  -3.25823   TCGTCCCCAGATCAA GCCCGATGAGTCCCCGCATGGGCG GCA CGGCCCCG-GCGAACTCATCGAGC GTTTCAAAGATCATT  75 36
   Jann_2181 2187537 .. 2187549 -  -3.3  -2.94218   ATCGCTCATCACACA                GCCCT CAA ATGGC                GCAACCGGTCCAGCG  42 6
   Jann_2180 NONE
   Jann_2179 2186851 .. 2186861 -  -2.4  -3.02511   GCGACGTGCTGAAGA                 CCTG CGC CCGG                 GTTGAGGTGCCGCTT  41 187
   Jann_2175 2180683 .. 2180702 - -13.6  -5.75945   ATCTCTCAAAAAAAA            GGCCGAGA CGAG TCTCGGCC             GAAGTCCAACAGGGA 100 190
   Jann_2174 2180104 .. 2180121 -  -2.5  -3.83026   CTGGCGGAGAGGAAA             GGGCCGC GCAT GCCGCGC              CTGTGGTCGCGGGGG  53 57
   Jann_2173 2177864 .. 2177883 -  -5.6  -2.74605   TCCCGTCAAAATGTA            GGGCGCGGG GGA CCC-CGCCG            CAAGCGTATCAGGCG  47 34
   Jann_2172 2177582 .. 2177592 -  -3.2  -3.14683   ATATCGCGGTACCAA                 GACG GCG CATC                 ATTCCGGCGCTTTCG  43 24
   Jann_2171 2177086 .. 2177103 -  -5.5  -3.03124   TTTGATCGCGGAAGA             GGCCG GTCTTGGG CGGCC              CTGATGGTCAGCCGT  49 33
   Jann_2165 2171169 .. 2171200 - -17.3  -4.56597   GCGCCTGTGTAAAAA      GACGCAGCCCGGC GATGAA ACCGGGCTGCGCC       TCTCTCAATGGGAGG 100 45
   Jann_2164 NONE
   Jann_2163 NONE
   Jann_2162 2169074 .. 2169088 -  -4.2  -2.65264   CGAGGAGGCAGACCA               GCGC CCTCACT GCGC               CAGGCACCTTATGAC  42 17
   Jann_2161 2168658 .. 2168689 -  -3.5  -3.14848   CTCCTTCACTAAAAG      CGGGCCCATTGCG CTCTAT CGCACCGGGTCCT       GATCTCGACACGCGT  43 54
   Jann_2160 NONE
   Jann_2159 NONE
   Jann_2158 NONE
   Jann_2157 2164945 .. 2164973 -    -3  -3.02461   CAATGCTGGCCAAGA        GCCTGCCGGACG GTGTG CATCCGTCACAC        TTTTCAATCCTGAAC  43 434
   Jann_2149 2156641 .. 2156667 - -15.9  -4.72272   CTTTGCCATGAAAAA        GGCCCGCGCGGA TCGC TCCG-GCGGGCC         CGATATATGGTGAAG 100 47
   Jann_2144 2151298 .. 2151321 - -15.2  -4.54727   GGCGTCAAACGAAAA          CGCCCCGGGC CGGA GCGCGGGGCG           ACGTGGTGTCAGAGA 100 121
   Jann_2143 NONE
   Jann_2142 2149812 .. 2149831 -  -9.2  -3.53224   GACGCGGCGCTGAAA            GGCGCGCT CGTT AGCGCGGC             AGGCCCCAAGGGGTG  65 449
   Jann_2132 2138897 .. 2138926 -  -3.5  -3.14132   GGTTGCGGTCAGGAA       CGCGCGCAT-CAGA AGT TCCACACCCGCGCG       ACCGTCAGGCGGCCC  43 4
   Jann_2131 NONE
   Jann_2130 NONE
   Jann_2129 NONE
   Jann_2128 NONE
   Jann_2127 2135811 .. 2135825 -  -2.1  -4.25283   ATGGGCGTATCAAAA              CACTCG TCGC CG-GTG               AAACTGGTGTGATCC  62 265
   Jann_2122 2131212 .. 2131233 -  -4.3  -2.78211   AGCGTGCGAAAATAC           CCAGACACG CGGC CACGGCTGG            TGCGTGTGTCCGACG  43 141
   Jann_2118 2126518 .. 2126543 - -19.7  -3.78934   CCGGGCTGAGAAGAA         GGCGCGGCAGG GGAT CCCGCCGCGCC          GGATGTCAATTGTGC 100 44
   Jann_2117 NONE
   Jann_2116 2123956 .. 2123981 - -10.3  -3.14132   TCCGCCGCTCAGGAA         GCGCGCTTCGC TGAC GCGATGCGGGC          GATGGAGGCGCAAAC  64 514
   Jann_2111 NONE
   Jann_2110 2117870 .. 2117900 -  -6.8  -2.50622   AGATACCGGACGAAT       GCCGCCTCGTTCTG TTG CAAAATGAGATGGC       GGCCGGTGTGATCCC  48 455
   Jann_2106 NONE
   Jann_2105 2113895 .. 2113909 - -11.4  -2.78384   GTTTTGTGGACTACA               TCGCGG TGT CCGCGA               ACCTTGATAATCGCG  63 250
   Jann_2099 NONE
   Jann_2098 2107510 .. 2107525 -  -6.8  -3.72576   GGTCCTTGCACGAAA              TGCGCG CCCT CACGCA               CCAAGTGCGCCGACT  63 19
   Jann_2097 NONE
   Jann_2096 NONE
   Jann_2095 2103456 .. 2103488 -  -6.8  -4.14243   CATGTCATGTGAAAA      CCGGTCCGGCGAGG GCGCG CGCCGCCGGACCTT      GTCCCTTATCCGTGC  71 31
   Jann_2094 NONE
   Jann_2093 NONE
   Jann_2092 2100617 .. 2100653 -  -4.4  -2.82623   CTGCCGCGAGAAGGA   TCGCGGTGACATCACGC ATCG GTTTGCT-TCACCGCGA    CACGCCGGTCTTGCA  44 0
   Jann_2091 NONE
   Jann_2090 2099365 .. 2099387 -  -4.7  -3.28712   TTGGTGCGCCCATAA           CCGGCTGTC GTCAA GACTGCGGG           CCTCGTGCCCGCCCG  49 98
   Jann_2089 NONE
   Jann_2088 2097252 .. 2097270 -  -3.9  -3.95424   ATCATGAACATTAAA            TACGTGGC GCAA GCCAC-TA             ATATTCCAGCAAAAA  58 378
   Jann_2070 NONE
   Jann_2069 2078580 .. 2078598 -  -6.6  -3.23274   TGCGGGACAATTGAA             GCCGTCGC CGG GCGACCAC             CTGTCCTGATCTCTT  53 193
   Jann_2066 2075443 .. 2075476 - -18.1  -4.05877   CATGAGATCAAACAA     TAGCCCCCGTGCCGT GGGA ACGGCGCGGGGGCTG      TGATAAAAGATATAG 100 60
   Jann_2065 2074471 .. 2074492 - -13.7  -5.14563   CGTCGCATGAAAAAA           GCGCCAGCC GTTC GGCTGACGC            TTTCTGTGCACATCG 100 52
   Jann_2060 2069073 .. 2069089 -  -3.5  -3.40371   GATCGGACCAATGAA              GTCAGGC TTC GCCGGCC              GCCGTTGATGCCCCC  47 10
   Jann_2059 2067554 .. 2067565 -  -2.2  -3.01712   GTGCGGCCCCCAACA                CGAA GTGG CTCG                 CCGATCATTGTGAGC  41 316
   Jann_2050 2054366 .. 2054379 -  -5.9  -5.42259   TCAGCCTGAAAAAAA               CGGCC GATG GGCCA                ATCTACCTGTGCGGT 100 425
   Jann_2045 NONE
   Jann_2044 NONE
   Jann_2043 NONE
   Jann_2042 NONE
   Jann_2041 2045834 .. 2045856 -  -9.8  -2.90813   GACTGGGCCAAAGCA           GGGCCAGTCT ACG AGACCGGACC           AAAGAGCTTTGAGAT  61 358
   Jann_2032 2038243 .. 2038279 -  -6.5  -3.23899   TGCGAAGCAAGTGAA   CCTGTCGCGCCGAATG ACCTGG CGTCCGGCGTGAC-GG    ATCCTGCGCGACATG  54 60
   Jann_2031 2036377 .. 2036412 -    -4  -3.78026   CTGAAAGCTAAAATA    CACAACGCGA-AGAAGG TCC CCGTCTGTCATGTCGTG    TCTCCTTGTATTGCG  54 16
   Jann_2030 2035537 .. 2035551 -  -9.2  -3.10344   GTGTGACGCAACAGA               GGCGCG GAC CGCACC               GGTTCCCTTTTTGAA  64 428
   Jann_2023 2026123 .. 2026141 -  -3.1  -3.19192   CGTCACTCAATGCAA             GAGGAGA CCACT TCTTCTC             GACTGGTCGGTTTAG  44 414
   Jann_2020 NONE
   Jann_2019 2022589 .. 2022601 -  -3.3  -3.41602   GCGAGGGCAGCACAA                TCACG TTT CGTGT                GACAGATGGCTGTGG  49 437
   Jann_2015 NONE
   Jann_2014 NONE
   Jann_2013 2018775 .. 2018806 -  -2.3  -4.35483   GCGTAGCAGAATAAA      CGTTCTGCTACAAG TGAGC CTCGCCG-AGAACG      CAGCGATCGTCAGCA  62 76
   Jann_2012 NONE
   Jann_2011 2017695 .. 2017715 -    -4   -2.7806   GTCAAACCCGGAAAG            CGATCTAT TCATG AAAGATCG            GTTCCGTCTTTCGCC  43 13
   Jann_2010 2016994 .. 2017014 -  -6.8  -3.53091   AGTCCGCGCTGCAAA            GGTGTGGG AAGAG CCCATACC            AGCAAATTCTGCGAC  60 61
   Jann_2007 2013674 .. 2013691 -  -5.5  -3.68222   GCGTAACCCCAACAA             GGC-CACG GCC CGCGTGCC             GACCAACAGGCCGGA  58 226
   Jann_2005 2011146 .. 2011166 -  -3.2  -4.12456   ACAGCATCCGCAAAA            GCCTCTCA AAGGG CGAGAGTC            AATAATAACATAGCG  61 319
   Jann_2003 2004981 .. 2004993 -  -3.3  -2.74322   TGTAACGGTCGAAAG                GTTCC AGC GGCAC                AACGGGAATGGCCAC  41 54
   Jann_1999 1998998 .. 1999017 -   -10  -3.26141   CGCAAGATAAAAGGA            CTGGCACG GTGG CGTGCCAA             GTTGTTGTTGTAATG  68 321
   Jann_1998 1998218 .. 1998233 -  -4.7  -3.06501   CATATTTCGATTGAA              GCTGA TGGCCG TCAGC               TGAAGTCACACTTCG  47 273
   Jann_1985 1982729 .. 1982741 -  -5.5  -3.53012   TCCTGGGTGCGGAAA                GCCCT GGA AGAGC                GACCGGACACCAAAG  55 178
   Jann_1979 NONE
   Jann_1978 1974026 .. 1974047 -  -4.3  -5.61596   ACCGCCATAAAAAAA           CGGAAGCGC AGAT GCGTTTTCG            TTCTAACTCAGATAC  89 78
   Jann_1977 NONE
   Jann_1976 NONE
   Jann_1975 NONE
   Jann_1974 1967700 .. 1967712 - -10.5  -2.63079   GGGTGAGATAAGCGA                GCGCC GTG GGCGC                GTCAACCTATCCGCG  62 32
   Jann_1972 1966086 .. 1966104 -  -4.4  -2.70932   CGGCGCTGGCAAGGA             CGGCTCGA CCC TCGCGCTG             GTGGATGCGGTGAAG  42 55
   Jann_1963 1956281 .. 1956293 - -10.5  -2.57132   CCTCGCTGGCACAAG                GCGCG CTG CGCGC                GTGGCCCAAGCGGGT  59 267
   Jann_1957 1950694 .. 1950705 -  -4.4  -3.54424   GGGCAGGCTCCGAAA                CAGA CATA TCTG                 GCGCGACGTTGCGGG  53 77
   Jann_1956 1949470 .. 1949486 -  -3.7  -3.63968   GTTGAAACGGCCAAA              CGTTAAC GCC GTTAACC              TGTCGCCTCCGCCGC  54 20
   Jann_1952 1944722 .. 1944738 -  -3.6  -2.74144   GTGGCACGCGCAAAG              GACCGG GCAAT CGGGTC              TGGATGCGGGCGGGT  40 238
   Jann_1945 NONE
   Jann_1944 1934639 .. 1934656 -  -3.4  -2.71364   CCACTGTGCCAACGA             GGT-GCG GTCAG CGCCACC             AATTTGCTAATGCGT  41 15
   Jann_1943 1933149 .. 1933166 -  -3.3  -3.85698   GCGTGCCTCGACAAA             CTCGTCG CCTC CGGCAAG              GTCCGCGCCGTGGGC  56 504
   Jann_1940 NONE
   Jann_1939 1929167 .. 1929179 -  -5.5  -2.78463   ATTTGCGCGATGAGA                TCGGC TTG ACCGA                CCTGGCCCCGCCTCG  46 431
   Jann_1931 1919705 .. 1919724 - -12.8  -3.07307   GAAAGGGGGAGGTAA            GCCCCCGG TGTC CCGAGGGC             CTTCCCCGTTCACGG  76 217
   Jann_1927 1915619 .. 1915641 -  -9.9  -5.19328   AGGGGACAACAAAAA          GCCCCCGAAC CGAA GTT-GGGGGC           GCAAGGAGCATAAGT 100 175
   Jann_1926 NONE
   Jann_1925 NONE
   Jann_1924 NONE
   Jann_1923 NONE
   Jann_1922 1909959 .. 1909976 -  -4.9  -3.03429   TTAACAGAATAAGGA             GGATTAT CCGC ATAACCC              GGACCGTGCCGCTAT  47 73
   Jann_1921 NONE
   Jann_1920 1908745 .. 1908763 -  -4.4  -4.14392   CGTGAAGGCGCAAAA             GGCCAGTG ACG CGCTGGCG             GAGCGGCAGGCCTTG  63 88
   Jann_1913 1902018 .. 1902035 - -14.1  -3.59979   CCCGGTCAGCGCAAA             GGGGCCC CGCG GGGCCCC              TTCCTCGTAGGTCGT  88 52
   Jann_1911 NONE
   Jann_1910 1899055 .. 1899067 -  -3.4  -2.57013   CGTTAATTGAACGTA                CGTT TAATT AACG                AGTGTTGCAGGAGTA  40 49
   Jann_1909 NONE
   Jann_1908 NONE
   Jann_1907 1895765 .. 1895783 -  -3.1  -3.40403   GCCGGGTCACGACAA             TCATCCG CTACC CGGATCA             GGCCACCCGCGACAT  49 132
   Jann_1905 1894746 .. 1894779 - -16.1  -3.39028   GAGAAGGGGGAAAGA     CCCTGCACGCGGCG CAGAAAC CGC-GCGTGCAGGG     CAGGGGGGATGACTT  89 39
   Jann_1904 1894223 .. 1894259 -  -2.1  -2.60615   AGCTTTCTGAAACAT    GGTTACCGCTGCAAAAG TCG CGTTTGCAGAGGTTTAC    GATCAGGCGGGCTTG  38 28
   Jann_1903 NONE
   Jann_1902 1892812 .. 1892830 - -11.6  -3.56643   TCGAGATTGCGGAAA             GGGGGGCC TGC GGCCTCCC             TTTTTCGTACCAACC  74 79
   Jann_1897 NONE
   Jann_1896 NONE
   Jann_1895 NONE
   Jann_1894 NONE
   Jann_1893 1881351 .. 1881373 -  -4.8   -2.7186   AAAGCGCCCCAATGA          CGCGCATGC TCAGAC GC-CGCGCG           CGATGGCGGCCACGC  44 12
   Jann_1892 1880267 .. 1880278 -  -5.8  -4.57304   ACGCAACCAAAGAAA                GGGA TATA TCCC                 ATGCGATCCGAATTT  76 517
   Jann_1890 NONE
   Jann_1889 NONE
   Jann_1888 NONE
   Jann_1885 1875971 .. 1876020 -  -6.3   -3.2653   GCAATTACAACTCAA TCCGGCCTTGGCCCCG-CGCGCGC CCTAT GCG-GCGACAGGGCCG-GCCCGGG CCACCAGGCCTTAGA  54 36
   Jann_1884 NONE
   Jann_1883 1872747 .. 1872776 -  -2.1  -4.12942   CGAAATGCCTCAAAA       TCAGAGAGCTGTG CCAT CAGAGGTCCCTAA        GGAAACGACGCGTGA  59 22
   Jann_1882 1871008 .. 1871028 -  -6.7  -2.66634   CATCCGAGTAGAGGA            GCGCGTGCC TTC GGCACTGGC            CTGGCGGTCGCGCCT  48 252
   Jann_1880 NONE
   Jann_1879 NONE
   Jann_1878 NONE
   Jann_1877 NONE
   Jann_1876 NONE
   Jann_1875 NONE
   Jann_1874 1863389 .. 1863432 - -32.6  -3.71649   GCCCCAAACGCCAAA CGCTCCCGCGCAGATCCCGC ATCT GTGGGATCTGCGCGGGAGCG CCACCGCCGGCTGAC 100 101
   Jann_1872 1858933 .. 1858952 -  -8.5  -2.94218   ATGCCCCACCAGATA            GCGACGC CACCCC GCGCCGC             TCAGTCCCCTCGCAT  59 26
   Jann_1870 1856800 .. 1856814 -    -7  -3.41053   TGAAAGCACCCATAA               CCCGCG GGC CGTGGG               CGGCGGAGGGCGGTG  57 412
   Jann_1866 NONE
   Jann_1865 1852405 .. 1852424 -    -2  -3.66803   CGTCAACAGGGGAAA            TAGAGGCG CGCG CTCCCCCA             ACGGGGAGGTGTCAT  51 204
   Jann_1864 1850228 .. 1850240 -  -4.8  -3.24422   CATCGGCAAAAACGA                CGCA TTCGG TGCG                GGGAGAGGCCGTTGC  49 78
   Jann_1863 1849566 .. 1849581 -  -2.5   -3.5393   AGGATGGCGGCGAAA              GCCAC TTCAAC GTGAC               GATAGAAAGTGATCA  49 108
   Jann_1861 1848726 .. 1848741 -  -2.5  -3.05816   GGAGCCCTCAGGCAA              GACCG CGCTGT CAGTC               GGCGAAGTTGCGGCT  41 20
   Jann_1860 NONE
   Jann_1858 1845238 .. 1845259 -  -7.9  -4.87592   CTATAGATAATAAAA           GCCCCCGTA GATA TGCGAGGGC            TTTTCTCGATCCGTA  90 52
   Jann_1853 NONE
   Jann_1852 NONE
   Jann_1851 1837902 .. 1837936 -  -2.6  -2.91593   CATGGGGGCACAAAT     CTGGTGTAAGCCCGCC GCA GGCGCGGTGAGACCTG     CGAGGAGCGTGCGCA  40 86
   Jann_1850 1836536 .. 1836564 - -17.4  -4.32482   AGTCACAACGGAAAA        CCGCCCCGGCGC GTTTG GCACCGGAGCGG        TCATTTCGGTCAAGT 100 49
   Jann_1849 1835298 .. 1835308 -  -2.4  -3.34233   CTACAATTGGCACAA                 GTCC CTG GGCC                 TTGTGGCTTTGGTCA  45 433
   Jann_1842 1827532 .. 1827556 -  -4.2  -3.53444   GGATGCCGGCGGAAA          TGTGGGGG AGGGGGAAG CCCCCTCA          GGTGCTGCCCCCCAG  51 44
   Jann_1841 1826146 .. 1826170 - -12.1  -4.08485   GCTAGGCAAAGGAAA          GGCCGCCCC TTTGGTG GGAGCGGCC          TTTTGTGCGTCCGGG  86 50
   Jann_1839 1824807 .. 1824822 -  -3.9  -4.14392   GGCCAAGGCCGAAAA              CGCCG GTGTTG CGACG               AAGTTGATCGCGTCC  63 218
   Jann_1835 1820484 .. 1820498 -  -2.1  -4.24948   CTAGCAGAGGCAAAA              GCCACT TTGA AG-GGC               CAATGGCATTGCGGT  59 498
   Jann_1832 NONE
   Jann_1831 1817521 .. 1817564 -  -3.6  -3.37344   GCGCTAGCCAATGAA TTGCAGCCGCGCG-AGACGGC CCT GAGGGCTGCGCGCGGCGACCA GTGCATTCTGGATGC  49 61
   Jann_1825 NONE
   Jann_1824 NONE
   Jann_1823 1811908 .. 1811931 -  -3.8  -3.74693   CCCGACGCCACCAAA          CGCAACCTGA CCGG CCAGATTGCC           GCCAAGTTTGAAGAG  56 380
   Jann_1821 1811016 .. 1811028 -  -4.1  -2.85999   GTACCCGATATCAGA                CATGC GCA ACATG                GGGCGCGGCCTAGCA  43 71
   Jann_1820 1809085 .. 1809106 - -11.5  -3.14344   GATTTGCTCGATCAA           CCGCCAGCG GTAC CGCTGCCGG            CGGCGGGCTGGATGT  67 99
   Jann_1818 NONE
   Jann_1817 1806792 .. 1806822 - -11.3  -2.52464   GCGGCGCGTAAGCTA      TGGGTGAGGCG-TA CTTT TATCACCTCACCCA       AGCGCCGCTGGAGGT  62 455
   Jann_1814 NONE
   Jann_1813 1802913 .. 1802936 -    -3  -3.70902   GCGGCGATATGCAAA          CGACGG-CGGG TCA CCCATCCTCCG          TATGCAATAAAAAGC  52 12
   Jann_1812 1800742 .. 1800752 -  -2.4  -3.02511   TTGACCGCCGCAACA                 GCGG TGT CCGA                 TTTCGTCACTGGCCT  41 52
   Jann_1811 NONE
   Jann_1810 NONE
   Jann_1809 1797451 .. 1797469 -  -8.8  -3.55262   AATCGCAACGAAACA             GGGGCC CGCACGT GGCCCC             TTTTTTATGCCTCGC  66 30
   Jann_1804 NONE
   Jann_1803 NONE
   Jann_1802 1791049 .. 1791061 -  -6.2  -3.14132   GCTGCTGCTGATCAA                CCGG CCCGC CCGG                AGCGGATGACCCCTG  52 75
   Jann_1800 NONE
   Jann_1799 1788342 .. 1788354 - -10.5  -3.02511   CCCATCCGCCGAAGA                CGGGC GCA GCCCG                GATGATGCCTCCCCC  66 250
   Jann_1798 1787283 .. 1787298 -  -3.2  -3.34715   CATCCGGGGCAAACA              TTTCCG TTAG CGGTAA               CAGGCGGGCTCAGGT  47 35
   Jann_1797 1785820 .. 1785835 -    -9  -3.76775   TGGAACATACCTAAA              GACAGG TTCT CCTGTC               AGCCTGTGCTTTTCG  69 132
   Jann_1796 NONE
   Jann_1795 1783491 .. 1783524 -  -5.2  -2.60615   AGTCCTTTCAAATAG     GGCGCT-TGGGGCGA AGGGG CCGCCTCAGAGCGCG     ATCAGACGAAACCCG  46 16
   Jann_1794 1781635 .. 1781684 - -25.4  -3.71649   CTTCCAAAGGCCAAA CACAGCGCAGCCGCGGCTCATTTT CTTG AAAATGAGCCGCGGCTGCG-TG-G TCCGCCAGATGGCTG 100 128
   Jann_1792 1778849 .. 1778870 -  -2.9  -3.40371   GATTCGATGAAGCAA           TGGTTAACG CCGC CGAAAACCA            GCCTAGTCCTTCAGC  47 28
   Jann_1791 1777634 .. 1777656 -  -3.4  -3.63837   ATAAGCGGGCAATAA          CGCAAGCCA TCGCTT TGGCC-GCG           CATGTAGAGTGTGTC  52 267
   Jann_1787 NONE
   Jann_1786 NONE
   Jann_1785 NONE
   Jann_1784 1771990 .. 1772017 -  -9.1  -3.00022   CTTACCCGACATATA        TCCAGTCCCCC TGATTT GGAGGACAGGA         TGAATTATGCGGTTT  59 93
   Jann_1783 NONE
   Jann_1782 NONE
   Jann_1781 1769375 .. 1769389 -    -7  -3.63744   GGGGGCGGGAAAAGA               GGGGGC TCT GCCCCA               TGGAACTTTTCAGAA  63 99
   Jann_1779 1767083 .. 1767097 -  -4.2  -3.05715   AATCCGTGCACCCAA               GATTGG GGT CCGATC               ACCGGGCGATTGTGG  45 69
   Jann_1777 1764708 .. 1764727 -  -7.8  -4.08394   ACAGGTTCCTGAAAA            CTCTGCGC GAGC GGGCAGAG             GTGATGGAGGCGCAC  70 174
   Jann_1775 1762889 .. 1762903 -  -2.8  -2.80796   GGGCATCAGGCAAAT               TCCTCT TGC AGAGTA               GGGACTTGACCCGCG  41 1
   Jann_1774 NONE
   Jann_1773 NONE
   Jann_1772 NONE
   Jann_1771 1759745 .. 1759766 -  -2.9  -3.68351   TCTGGATCAGGGAAA           GGGCGGT TAAGCGGC ACTGCCC            CGCAGGCGGGCCTGA  52 10
   Jann_1770 1758754 .. 1758777 - -14.6  -3.88498   GCTTGAGACATGAAA          GCCCCCGC-GA GGT TCTGCGGGGGC          TTTTCTTTTTGTAGT 100 73
   Jann_1768 1757039 .. 1757058 - -11.4  -4.00066   GTCAGAATGCATAAA            GGCCAGGT TAAC ACCCGGCC             CTTTGCGTCGATTTA  85 50
   Jann_1767 1755818 .. 1755844 -  -5.7  -2.93073   GCTCGCCAACAATGA        CCCGTCCGCCTG CTAT CCGGCGG-CGGC         TTTGGCGTCGCGCGC  48 512
   Jann_1757 1744896 .. 1744919 -    -3  -2.94695   TGATCACCAACGATA          TCTACACGTC GGAG GACGCGGAGT           TCCTGTTGCGCGCGC  42 480
   Jann_1742 NONE
   Jann_1741 1733890 .. 1733917 -  -4.9  -3.05816   CTACCTGTCATGCAA       TCGTTACGTGGCG AAAT CGCCACGC--CGA        CAGTTAATATTGGGG  47 66
   Jann_1740 1732156 .. 1732167 -  -4.4  -4.08064   AAGCGGTGGGGAAAA                CTCT TGCA AGAG                 TTTTCCGCGCTTCAG  62 37
   Jann_1739 NONE
   Jann_1738 NONE
   Jann_1737 NONE
   Jann_1736 1728804 .. 1728832 -    -3   -3.1372   GACCTGCCAGCAACA       GCGGCACGA-CCG TCAA CGGATGGCGCCGG        GTCGCCGTGATCAGC  43 115
   Jann_1735 1728050 .. 1728071 -  -4.3  -3.29471   GGTCTATGATACCAA           TGTCACGCC GCCG GGCACGCCA            CGCCTGAGTGCGGGC  48 98
   Jann_1733 1726351 .. 1726380 - -16.3  -4.99134   ACCTGAAACCAAAAA       GGCCGCCCCTCGC ACAC GCGGTGGGCGGCC        TTTTCCTTGACGTGC 100 47
   Jann_1731 NONE
   Jann_1730 1721516 .. 1721566 - -14.2  -4.07568   GGGCGCTGCCGAAAA TGGGTCGTTTTCCACCCATCG-CG CAGGC CGTCG-TGGGTGGAAATTGACCCA TCGGTCGGGAACCAT 100 101
   Jann_1729 1720341 .. 1720370 -  -6.9  -4.34482   CCGGGGAAAAAAAGA       GGGTGGGCGGGCC CGCG GACAGGCCCGCCC        GATGGGATCGGCTCA  74 38
   Jann_1728 1719615 .. 1719641 -  -2.2  -2.62184   GCTGGTGTGAGAGGA        GAG-GCGGGGG GTCAGT CCCGCACGCTC         AAAATCTCGTCCAGC  38 10
   Jann_1727 1716975 .. 1717003 -   -11  -3.00525   GGCCGTTAAAGTAGA       TCGACGCCCCGCT GGGT AG-GGGGCGTCGG        AGGTTTTTTCACATG  68 50
   Jann_1726 NONE
   Jann_1725 1714938 .. 1714958 -  -6.7  -4.06903   AATGTTTAAATGAAA            GCCTGCGAA GAA TGCGCTGGC            CGCGGCTATCCGCCA  66 136
   Jann_1724 1714069 .. 1714096 - -15.6  -3.55444   GCTGGATGCGCGAAA        GCACGCGGCG GAATAGCG CGCCGCGTGC         CTGGATCTCTATGCC  88 47
   Jann_1721 1705709 .. 1705746 -   -10   -4.9645   AGTATAAGAATAAAA  GAAGGGCGCCAG--GATC GCAG GATCATCTGGCGCCCTTT   TACTGTGTGGGCCCT 100 50
   Jann_1715 1697086 .. 1697137 -  -9.3  -3.14132   GTCTTTTGCCAGGAA GGTGGGGGCCAGCCCGCCTTGCAA CTTTT TTGCA-GGCAGAAAGCCCCCCGCC GTTTTTTCAGCAAGA  64 56
   Jann_1714 1696496 .. 1696519 -  -6.8  -4.72272   GGTTCTGATCAAAAA          GGTTAACG GTGGGGGT CGTTAACC           TTTTTGTCGTTTTGC  84 62
   Jann_1712 NONE
   Jann_1711 1692591 .. 1692607 -  -5.8  -3.76402   ATCCCAGCGACCAAA             GC-CGCC TTCT GGCGCGC              CGCCTTCCCAATGCG  60 147
   Jann_1709 NONE
   Jann_1707 NONE
   Jann_1706 1687940 .. 1687958 -  -4.4  -3.35679   TGGCGTGACCCAGAA             CGGCGTGA CAA TCCCGCTG             GAGGGGCAGGGCGAC  48 479
   Jann_1703 1685932 .. 1685950 -   -16  -2.87132   TCGTGCTGGGACAGA             TCGGGCGG ATG CCGCCCGA             GCGGATGCTGTTGAT  83 392
   Jann_1700 1682581 .. 1682610 - -16.4  -4.84527   GTGACATACGAAAAA       GCCCGCCAGCGC GGATAT GCGCCAGCGGGC        CAGAATGTGTGATCT 100 52
   Jann_1698 1680076 .. 1680102 -   -10  -3.54424   CTGGACCCGGTCAAA         CAGCGGCTGACC CAC GGCCTTCCGCTG         GCATAGGCGTCAGTG  71 35
   Jann_1696 1678879 .. 1678893 -  -4.9  -3.04144   GTGTTAGCGGTAACA               GGGCC GTCTT AGCCC               GTGCAGCCGCGCTTG  47 240
   Jann_1695 NONE
   Jann_1694 NONE
   Jann_1693 1675346 .. 1675361 -  -3.2  -3.05022   CGCGTGAGAGAGAGA              TTCGCA CATC TGCGAG               GGTTTGGGAATCCCC  43 97
   Jann_1692 1674929 .. 1674943 -  -8.5  -2.88663   ACGCAGGGGCACAGA               CCCGC CATGC GCGGG               GTGACGGCCTTGTTT  59 72
   Jann_1691 NONE
   Jann_1690 NONE
   Jann_1689 NONE
   Jann_1688 1670670 .. 1670693 -    -3  -4.19817   GTCAGGTACGGAAAA          CCCTTCGCCGC GGT GCAGCGT-GGA          TTGTCGGGGTCGACC  60 114
   Jann_1687 1670222 .. 1670241 - -12.8  -3.41302   TCAAGACCGCAAAGA            CCGCGCCC ACCC GGGCGCGA             CGGATCGCGGATGTG  76 85
   Jann_1682 1665221 .. 1665242 -  -7.9  -2.90496   TTCTGGCCGAAATCA           GCGCCACCGC CGC GCCG-GGCGC           CATCGGATTGGAGGT  53 215
   Jann_1677 1661318 .. 1661337 -  -5.6  -4.41716   ACATTATACAATAAA            GCGCCCAC CCCT GTCGGCAC             GGGGCCGCCGAGGTT  72 81
   Jann_1676 1660022 .. 1660038 -    -3  -2.58544   GGGCATGCTCAGAAC              TCCCAA CCGAC TTGGAA              CGTGTAAATCATCTC  40 2
   Jann_1675 1659061 .. 1659096 - -19.8  -3.85817   ATCGCCGCCTATAAA    GAAATCCCCCCGCCAG AGGG CTGGCAGGGGGAATTC     GTCGCCTTGTCAAAA 100 51
   Jann_1673 1655899 .. 1655909 -  -8.2  -3.05384   CGTCGCCTTACGCAA                 GCGC ATG GCGC                 GGGTTCCGGCGTTCA  57 146
   Jann_1668 1652155 .. 1652176 -  -3.5  -4.13014   CGCACAGGGGGAAAA           GGGCGCGCG GGGA CGCACGGGC            AGGGTTGTGCTTATC  60 96
   Jann_1667 1651354 .. 1651377 - -16.7   -4.2243   AGAAACACCGCAAAA          CGGCCCGCC GATTGA GGCGGGCCG           CTAAAGGAATAGCTT 100 51
   Jann_1666 1650438 .. 1650452 - -11.4  -3.14564   GGAGCCGTCGACTAA               TGGCCC GCA GGGCCA               TACCCGCGCCGAAGG  69 87
   Jann_1663 NONE
   Jann_1662 1645744 .. 1645765 -  -2.1  -3.60792   CGTGCAAGGGGGAAA           GGGGGCGGCG CTT CGC-GCCTGC           TTGATGCCCTGCGGG  47 81
   Jann_1661 1644282 .. 1644299 -  -2.6  -2.75963   AGCGCCAGGTGAAAT             CGGCCA TGGCGG TGGCGG              CGAGCCGGTTGAAAC  39 186
   Jann_1652 NONE
   Jann_1651 1637176 .. 1637195 - -10.6  -2.51173   ATTAACGCCATTAAT            GCCTCCGC ATCA GCGGCGGC             GCAATCGCCAGACGG  62 15
   Jann_1650 1635199 .. 1635221 -  -5.4  -2.78349   AAACAACGCGGAAAT           GGCCCGATTG TTC CCGTCAGGCC           CCCGCGCGGGAGGCG  47 19
   Jann_1649 1634352 .. 1634379 -  -7.6  -3.18264   CGTGCCACCGATGAA        GACCGTCGCGGG CATT CCCGCCAAGATC         GTGGGCGAGGCAGGC  56 123
   Jann_1628 1614092 .. 1614108 -  -5.1   -2.9294   GAGACGATCCAGACA              TTTGGCG ATG CGACAAA              GTTCATCTCGGAAGC  46 190
   Jann_1622 NONE
   Jann_1621 NONE
   Jann_1620 1608845 .. 1608872 - -13.4  -4.03413   ACGTTTCCATAGAAA        TAGGCCGCCCCC GCAA GGAGACGGCCCA         TTTTTTCGTGATCCG  95 57
   Jann_1619 1607600 .. 1607612 - -10.5  -2.55074   CCGAAGCGCAAGCTA                GCCCG CAG CGGGC                GTCAGCCGGATCAGC  62 10
   Jann_1612 1598913 .. 1598928 -  -3.9  -3.53444   GCAGGCTTTTGTAAA              CGGGG GCAAAT CCCCA               CCTCGCTCAGAGCGC  51 81
   Jann_1611 1594913 .. 1594924 -  -4.4  -4.14392   CGCCAAGCCGCAAAA                GATC GCAA GATC                 TGGGTGTCCCCGGCG  63 389
   Jann_1595 1576968 .. 1576993 -  -3.9  -3.92373   GACCTGATCCAGAAA         GATGTGGGCCTG TTT CAGGCC-ACCGC         AGAGCGCAATGGCGT  58 372
   Jann_1593 1574070 .. 1574095 - -17.6  -5.55769   CCTGACAAGAAAAAA         CGGGCCGCAC GATGAG GTGCGGCCCG          TCTGGTTTAGCATGT 100 48
   Jann_1592 1573618 .. 1573645 -  -4.2  -2.51133   CACGCATTCATGAAC        GATGTTCATTTA TTTG TAAATGACCCTC         CTGCGGTTTGACGCA  41 44
   Jann_1591 NONE
   Jann_1590 NONE
   Jann_1589 NONE
   Jann_1588 NONE
   Jann_1587 1569442 .. 1569480 - -12.5  -2.90075   CGGTCTGGAACCAGA  CGGATAGCGCGATCCTCG AGGG CAAGGATCGCGCC-TCGG   GTCAGGTCAAGTGGA  70 353
   Jann_1585 1566320 .. 1566330 -  -8.2  -2.80016   CCGGATCACCAACTA                 GGCG CAT CGCC                 TTCGTCTGATGTTTG  54 90
   Jann_1577 1558050 .. 1558074 -  -2.7  -3.78775   TGCCCCAGGACCAAA          CCATGGCTC TATCCCT GCGCCGTGG          GCGCAACGCCCGTCG  51 9
   Jann_1576 1555895 .. 1555928 - -10.2  -4.55295   GGCGTCACAAAGAAA     TTGCCCGACAGCCA AGGGGA TGGCTGCCGGGCGG      ATAAAAGACGTGCGG  88 81
   Jann_1575 1554536 .. 1554555 -  -7.1  -3.21276   GGTCGGGGCATAACA            CGC-CCGC AAGTG GCGGGGCG            TACCTGCTTGGCGAC  56 256
   Jann_1574 NONE
   Jann_1568 1544562 .. 1544574 -  -3.3  -3.79687   AGGGCGGAGAAAACA                TCGCG CCC CGTGA                GATTGACGAGGTGCT  54 309
   Jann_1562 1537350 .. 1537370 -  -8.2  -3.53761   CAATTCCTGCGGAAA            TCCGGCGC ACCGG GCGGCGGA            CATGGCGCTGGATAT  63 403
   Jann_1560 NONE
   Jann_1559 NONE
   Jann_1558 1530602 .. 1530617 -    -9  -3.41878   GGCCTCAAGTCATAA              GATGCG GCGT CGCATC               AGAGGCGCGCTTGAG  64 149
   Jann_1556 1527763 .. 1527791 -    -3  -3.53012   CGTCGTTTCGGCAAA        GCTGACCTCGCG GGCGG CGCAATATCCGC        CTTACCTACCGGCGA  49 82
   Jann_1555 1525406 .. 1525419 -  -3.7  -3.98236   AAACCTGACCAGAAA               GGCGC TCGC GCTCC                ATCCAGTGCGCCACC  60 371
   Jann_1552 1522526 .. 1522552 - -12.2  -3.54741   GAGCATCGGTGTAAA         CGGCGGCAATGC GGG GCTTTGCTGCCG         TTGGCGTCAAGTGCA  77 134
   Jann_1549 NONE
   Jann_1548 1519455 .. 1519475 -  -3.1  -4.80455   TATGTAAAGACAAAA            CCCCGGACG AGA CGTCCGCAT            CATGTCTCAACCCGG  73 32
   Jann_1547 1518092 .. 1518103 -    -3  -4.07562   TAAATCTTATACAAA                TCAA TGAT TTGA                 ATGCGCCGTATTCGA  58 365
   Jann_1546 1516546 .. 1516557 -  -7.2   -4.3586   GGACCGAGAGGAAAA                CCCG CCCT CGGG                 CCGGTAAGGTTTAAG  74 71
   Jann_1543 NONE
   Jann_1542 1512357 .. 1512371 -  -5.6  -3.76048   GTCGAATTAACATAA               CGCCCA TCT CGGGCA               TCCATGCTTGTAAAG  58 64
   Jann_1531 1500829 .. 1500852 -  -4.5  -3.11732   GCCAAAGTGATCGAA          CG-GCCTTCG TCTTT CGAGGGCACG          CCCTCGGCGACTTGG  47 109
   Jann_1527 1496156 .. 1496166 -  -2.4  -4.07568   TTCCGCCGTGCAAAA                 GCGC TCA GAGC                 TTCAGCGGTGACGTT  56 27
   Jann_1524 1493600 .. 1493619 -  -3.5  -4.09685   CTGCATCTGGTAAAA            TGGGCTC GAAGCA GACCCCA             GATGCGACGCAGCAT  58 232
   Jann_1522 NONE
   Jann_1521 1491123 .. 1491146 -  -3.2  -4.43012   ATCTGAACAGCAAAA          GCTGGCGTT CGTGGAC AACGC-AGC          ATCAGTGAACCTGGG  66 265
   Jann_1519 1489339 .. 1489351 -  -4.9  -4.38712   CTTACCTTGATAAAA                TGAAA ATT TTTCA                GATAGTTAGATCATA  67 307
   Jann_1518 1488397 .. 1488409 -  -3.3  -4.19678   TGACATGCGAAGAAA                CGCCT TGG ATGCG                CGGGCCACGTCTGCG  60 87
   Jann_1516 NONE
   Jann_1515 1484529 .. 1484549 - -16.1  -5.24129   GCTGTCGACAAAAAA            GGGGCACCC GGC GGGCGCCCC            TTTTATCGTGTGCCG 100 117
   Jann_1514 1483650 .. 1483669 - -12.8    -5.243   CAAATCACCAAAAAA            GGGCGCCC GGAA AGGCGCCC             TGATCTTACTATCGG 100 55
   Jann_1504 1474609 .. 1474622 -  -3.1   -2.9155   TCGGTGAATATGACA               GGT-CC ATC GGCACC               CTCCCTCAATGTGGG  42 86
   Jann_1503 NONE
   Jann_1502 1471893 .. 1471919 -    -5  -3.53811   CTGATCCGTTCCAAA         CTGCAGGACGAG CTG CTGGACCTCCAG         CGCGACCTGAAACGC  55 503
   Jann_1496 NONE
   Jann_1495 NONE
   Jann_1494 NONE
   Jann_1493 1463940 .. 1463952 -  -5.5  -3.40403   CTGCTTCCATCAGAA                TGCGG CCT CCACA                GGGGACATTCCGACG  53 7
   Jann_1492 NONE
   Jann_1488 NONE
   Jann_1487 NONE
   Jann_1486 NONE
   Jann_1485 1455521 .. 1455555 -   -12  -3.57144   TGGTTTAGGCTGAAA     CGCAGCAGGCCGGAAG AGG CGTTCGGCCTGTCGCG     GCGTCATAAAGCGGA  77 29
   Jann_1484 NONE
   Jann_1483 NONE
   Jann_1482 NONE
   Jann_1481 NONE
   Jann_1480 NONE
   Jann_1479 1447928 .. 1447939 -  -5.8  -2.57931   GCCACGGCCGAGAAG                GGTC GCGT GACC                 GCAGCACATTACGTT  46 93
   Jann_1470 1439703 .. 1439735 -  -7.5  -3.89212   GACGGACATACGAAA      GTTGGCGGGGTGTTG GTC CATCGCCCCGGCGAC      GACCAGTTGATCGAA  68 221
   Jann_1459 1427792 .. 1427805 -  -5.2   -3.3782   CATCCAGTCAATGAA               CGCC CATTGC GGCG                TGCCGGATCTGGCGA  50 342
   Jann_1455 NONE
   Jann_1454 1424400 .. 1424411 -  -2.2  -3.87994   ACCGAGGCGGAGAAA                GCTGC CAC GC-GC                GCGGCCTTCGCGGCA  54 60
   Jann_1451 1419994 .. 1420015 -  -3.7  -2.73635   GAAACTGTTTGAAAT           GTTCAAGCGC ACC GCGC-TGAAT           GCGTCGCTGATCATC  42 518
   Jann_1444 NONE
   Jann_1443 NONE
   Jann_1442 NONE
   Jann_1441 NONE
   Jann_1440 NONE
   Jann_1439 1406176 .. 1406195 -  -4.2  -3.18378   ACCGGCAGAATAAAT            CCATCGAC ATAG GTCATTGG             CGTCCTCCCAAACGC  47 159
   Jann_1438 NONE
   Jann_1437 NONE
   Jann_1436 NONE
   Jann_1435 1402685 .. 1402697 -  -6.9  -3.05384   CTTCTGTCGATTGAA                CCGCG ACA CGCAG                AGTTTTTGAAAGTGC  51 168
   Jann_1432 NONE
   Jann_1431 NONE
   Jann_1424 1393445 .. 1393473 -  -5.2  -4.11484   GCCAACCTGCCAAAA       GCCGCGGATGGGC TGCG GTCCATG-GCGGC        GGTCTATGCGGCGGT  65 189
   Jann_1420 NONE
   Jann_1419 NONE
   Jann_1418 NONE
   Jann_1417 NONE
   Jann_1416 1384742 .. 1384763 -  -3.7  -2.87501   GCCCAGGAAAGACTA           GAGCGCGACA GGC TGTC-CGGTC           TGTTGGGATAGCGTC  44 1
   Jann_1409 1378409 .. 1378434 -  -5.9  -3.53444   TGACCCGGGCCCAAA         CCGTGGCGCGG ATGG CGGCGGCGCGG          GGGCTGTCAGCCTAT  55 328
   Jann_1407 1376340 .. 1376355 -  -6.1  -3.14132   CTTCGGGTGGATCAA              GGCCA GCCAGA TGGCC               GACAAGGGATCGCGT  52 186
   Jann_1405 NONE
   Jann_1404 1373374 .. 1373385 -  -2.2  -3.28712   GTCGCTGGGGCACAA                TCAG TTGG CCGA                 CGCTATCCGGGCCTA  44 38
   Jann_1397 1366456 .. 1366475 -  -3.6  -2.78384   TCGCTTGGTACGACA            CTG-GCAAT CAA ACTGCTCAG            CGCTAAGCGGATTGA  40 518
   Jann_1391 NONE
   Jann_1390 1359521 .. 1359539 - -11.6  -2.87132   TTGTGCGTGCAGAGA             TGGGGGCC TCT GGCCCCCG             GACGGTCAGGCCGCC  68 97
   Jann_1389 NONE
   Jann_1388 NONE
   Jann_1387 NONE
   Jann_1386 1355764 .. 1355786 - -12.7  -4.66163   ACCTCCATTGAAAAA          GCCGCGTCCC GATT GGG-CGCGGC           TTTTTCGATATTTGG 100 53
   Jann_1379 NONE
   Jann_1378 1347281 .. 1347293 -  -3.3  -4.57073   CAGCGGGCCTAAAAA                CGCCT AAA ATGCG                CTGGTATTGTCGGGA  69 402
   Jann_1377 NONE
   Jann_1376 1344838 .. 1344863 -  -2.4  -3.73224   TGACCCCGGATGAAA         TCGCGGCCTA AGCGGG CAGGACGCGG          GTGGCCGTCTGGCGC  51 7
   Jann_1372 NONE
   Jann_1362 1326024 .. 1326041 -    -4  -2.60763   CTGACATTGGAGAAT             GGCACC TTGGCG GGGGCC              GACCTTGACCTGCTG  41 272
   Jann_1357 NONE
   Jann_1356 1320071 .. 1320095 -  -3.5  -3.72576   GCCGCCCGGATCAAA          TGCAGCAAACT GGG AGGTTACTGCT          GCGGTTCGTACCAGG  52 18
   Jann_1355 NONE
   Jann_1354 NONE
   Jann_1353 1317119 .. 1317154 -  -3.1  -3.04144   GCGTGATCCCGAATA    GCGGTCATGTCCGGAC GATCT GTCCGG-CGCGGCCCC    GAGTGCCGCCAGATG  43 44
   Jann_1347 1311875 .. 1311909 -  -7.9  -3.93369   CGAAGCCCAATCAAA    CCACTCTGTATGCAGA TTGA TCCGCAT-CAGCGCGG     TCTTAGCGATGGTTC  68 250
   Jann_1341 1307252 .. 1307265 -  -5.3   -3.2082   ATATGAAAAATCATA               TGCAT TTGC ATGCA                CCCTGTCTAGTCTGG  51 32
   Jann_1340 1306117 .. 1306143 -   -18  -2.54325   CTCCGTCAAAGACAG         GGCCCCGCCG ATTTTGG CGGCGGGGCC         AGGAGAAGCGGCGCT  87 40
   Jann_1339 NONE
   Jann_1338 1304241 .. 1304261 -  -3.2  -3.82084   GCTCAAGATCAAGAA           CGGCACCGG CAGC CCGCTGC-G            TGTTCTGGCGATGGT  54 56
   Jann_1316 NONE
   Jann_1315 NONE
   Jann_1314 1275930 .. 1275956 - -11.5  -3.14132   TCTTGCGTGGAGGAA         GAGCTGGCCCA GGGGA TGGGCCTGCCC         AATGATCATCGCGGG  67 227
   Jann_1312 1274415 .. 1274460 - -18.3  -4.17491   ACGAAAGGGTGAAAA TAGTAAGTCCGCAGCCAGGGC TTGG GACCTGGCTGCGGACCTTCTG GCCGGGTGCGCATCG 100 63
   Jann_1309 1268864 .. 1268905 -  -4.9  -3.09933   TGCGAACGCAGCGAA CGTCCGCAATGTGGGCTGC GTCC GCAGCCTCCAAAGCAGATG  GCCAACGGCGGCTTT  47 66
   Jann_1307 1266801 .. 1266817 -  -4.3  -5.13741   TCAAGTGAATAAAAA              TCGGGCA ACA CGCGCGA              ACCATGCATCTTAAT  81 444
   Jann_1306 NONE
   Jann_1305 NONE
   Jann_1304 NONE
   Jann_1303 NONE
   Jann_1302 NONE
   Jann_1301 1259585 .. 1259597 -  -3.3  -3.90112   GCCGGGTCAACGAAA                TCGCT CCT AGCGC                TCTCCGCGCCGGAAG  55 19
   Jann_1299 1257648 .. 1257666 - -11.6  -3.06133   GAATTTGGGAGGGAA             CCGCGCGC CTC GCGCGTGG             GAGGAACCGGAATTC  69 327
   Jann_1298 NONE
   Jann_1297 1256536 .. 1256557 - -15.1  -3.73336   ACCTTAACGCAATAA           GCCCCCGCC TGAC GGCAGGGGC            CTTGGTCTTCCAACG  95 69
   Jann_1296 NONE
   Jann_1295 NONE
   Jann_1294 1254737 .. 1254760 -  -4.5  -2.91395   AGGGTGCGGACAAAG          CGGACCCTT GCATCG AAGAGGCCG           ATGGCTGCTTGCGGT  46 42
   Jann_1293 NONE
   Jann_1292 1253030 .. 1253058 -  -3.1  -5.04385   TACAGGGGCAAAAAA        CCTGTCAAAAC TGCAAAG GTTTTGCCGGG        GGTTTTTGTCATACC  78 210
   Jann_1290 NONE
   Jann_1289 1251821 .. 1251832 -  -4.4  -2.61199   TAAGCTGCAATGAAC                GACA TTTA TGTC                 CTGCTCGGTCAGTCC  43 34
   Jann_1288 1250148 .. 1250163 -    -4  -2.91466   ATCACAACCAAGAAG              GCCTAAG CGG CTT-GGC              TCACCAAGAAATTTG  44 460
   Jann_1280 1240916 .. 1240932 -  -8.7  -2.52676   GAGTGGTCGAATGCA              CCGGTCT TGA AAACCGG              CGTGCGTGAAAGCGT  57 82
   Jann_1279 NONE
   Jann_1278 1238397 .. 1238409 -  -3.3  -2.71144   CAGGGCGGGCAAGCA                GTTCC AAT GGCAC                GGCTGGCGCAGGGTG  41 143
   Jann_1277 NONE
   Jann_1276 NONE
   Jann_1275 NONE
   Jann_1274 NONE
   Jann_1273 1233684 .. 1233697 -  -3.7  -3.57144   GGGTGGAGGCGGAAA               GCCTG CACC CCGGC                GACATCGCGCTTTGC  53 175
   Jann_1264 1223921 .. 1223951 -  -5.4  -3.09538   GACACAAAGTATAGA      CGCCGTGCTGACGC TGGTG GCG-CAGCG-GGCG      GGCCTGCCGGAGGCT  47 121
   Jann_1259 NONE
   Jann_1258 1214832 .. 1214845 -  -5.2  -4.11216   GCCCCATGGTCAAAA               CGCG GGGCGG CGCG                CTGTGTTTTATGCGC  66 66
   Jann_1253 NONE
   Jann_1252 1207406 .. 1207462 -  -6.9  -2.75993   TCATGGACAGATAAC GCCGGCCTGGCGGCATTGGTTCCTCCG CGC CGCAGGCGCCACCGCGGCGAGGACCGC AGGGAGGAGCGGCCG  51 87
   Jann_1251 NONE
   Jann_1250 1204637 .. 1204650 -  -3.1  -2.80113   TACCAGCGCATGACA               GTGGTC AGT GACC-C               GGTTGCTTGTCCCAC  41 16
   Jann_1249 NONE
   Jann_1248 1203572 .. 1203588 -  -2.2  -4.08216   GTAGGGGCGGCAAAA             CGAGCCC GCCA GAGC-CG              CCCGCCTAGAGCGGC  56 45
   Jann_1246 1201589 .. 1201601 -  -3.4  -3.63569   GGAATTGGTTAAGAA                TTCG TAAAC CGAA                AGCAAATAATGCGAT  49 50
   Jann_1245 1199426 .. 1199457 -  -2.1  -3.68073   GATGCGATGGAAGAA      CATGCGGCGATTG TTGATG CCATTGCCGCGCG       CGATGGGGACCGCGC  52 126
   Jann_1243 NONE
   Jann_1242 1196633 .. 1196643 -  -3.2  -3.83502   GACCCCGATATCAAA                 TCCG GCG CGAA                 GTTCGCCGCGCTTGG  56 196
   Jann_1238 1193515 .. 1193536 - -14.4  -4.14243   GAGCTGACCGCAAAA           GCGGGGCC GCATCG GGCCCCGC            TTTCGTGTATCAGGG 100 46
   Jann_1237 1192692 .. 1192706 -   -10  -2.70932   GGGGCGCGTCAAGCA               GCGAAC CAC GTTCGC               CGGTGGGTGGCGCGT  63 42
   Jann_1236 1191199 .. 1191209 -  -4.6  -5.33405   TCGAGCAAACAAAAA                 GGGA TCA CCCC                 CAATGAAGATCCGTA  91 495
   Jann_1231 1186904 .. 1186928 -  -3.5  -3.27951   GATCGGAGCAGAAGA         GGGGCAGATG TGGAAG CAGC-GCCCC          CTTCGGCTGGCGTTC  46 355
   Jann_1229 1185979 .. 1186005 - -16.6  -3.90112   CGTTTTTCAAGCAAA         CGACCCCCGCAG GTG CTGCAAGGGTCG         ATAGTTTTTAGCTAT 100 50
   Jann_1228 1185076 .. 1185097 -  -7.9   -5.4833   CCATGCAAGAAAAAA           GGGCCACCC AGAT AGGCAGCCC            TTTCGAAGTCAGATG 100 64
   Jann_1227 NONE
   Jann_1226 NONE
   Jann_1225 1182715 .. 1182742 - -18.4  -5.27335   TTGGGCAAAGAAAAA        GGGCCGCGTCGA TCTC TCGGCGCGGCCC         TTGATGTCTTTGATT 100 52
   Jann_1224 1181863 .. 1181875 -  -9.1  -2.74078   ACCAAACCAAAGGGA                GGCCA GAA TGGCC                GACAAAATGAAACTT  57 278
   Jann_1222 NONE
   Jann_1221 NONE
   Jann_1220 NONE
   Jann_1219 1178493 .. 1178505 -  -4.7  -3.38314   GGCAAGCCCCAAACA                GCCAG GCC CGGGC                GTTACCCGGCACCTT  51 127
   Jann_1217 1176574 .. 1176599 -  -5.4  -2.77899   GGGTGTCACCAATGA         GGTC-GTCTGG CGGAC CCAGTCGGACC         AGTTTTGGGTGACGT  44 110
   Jann_1213 1172214 .. 1172234 -  -3.9  -2.92712   CATGATAGAGAACGA            GCGTGGATC CGC GATCAACCC            GAGTGAGGCGGTGGA  44 393
   Jann_1206 1166105 .. 1166121 -  -9.4  -2.72461   CAATGGTCGGCAAAC              GACCGC CGACT GCGGTC              TTTTGAAAAAGATGA  61 482
   Jann_1204 1165756 .. 1165774 -  -5.2  -3.53012   CTCCTGCCGCCCAAA             CGGGTTAG CGA CCAACGCG             GGTTGGTTGGTCGAC  55 11
   Jann_1203 NONE
   Jann_1202 1163411 .. 1163446 -  -6.2  -2.93089   CATTACCTCAAATTA    GCGGACCCGCGTTAA GGGCGGG TTAACG-GGGCGCGC    GTGCGGTGGGATGCA  51 12
   Jann_1201 1162834 .. 1162866 -  -9.1  -3.28791   AGCGCTTCCTGACAA      CGCGCTCCGCG ATAGATGTCCG CGCGGACCGCG      GGCACGCAAAGCACT  63 87
   Jann_1200 1160813 .. 1160844 - -18.7  -4.99134   AGCTGAAACGAAAAA      GCGCCGCGCAGGG TGTGAT CCTTGCGCGGCGC       TTTTTTGTCTTGCGG 100 45
   Jann_1168 1132383 .. 1132393 -  -6.8  -4.15854   AAATCTATCGCAAAA                 CAGG CAA CCTG                 CGTGCCGTTCAGCTG  69 277
   Jann_1162 NONE
   Jann_1161 1125036 .. 1125069 -  -7.9  -2.53876   TTGCAGGGGAAGGCA     GGTGCCGCGCAAGGC CGAA GCCCCGCGCGGCTGG      GAGGTATCACTCTAC  53 32
   Jann_1160 NONE
   Jann_1159 1122737 .. 1122749 -  -3.3  -4.19238   TGGCGAATGCTAAAA                TGCGG CTT CCCCA                AAGCAGACGTTGATC  60 240
   Jann_1157 1119916 .. 1119932 -  -5.7  -3.82824   CACCATGGAGAACAA              CGCGCGC TGA GCGCAGG              TGGGTTTTCCACAGC  61 425
   Jann_1156 1118043 .. 1118066 -  -2.3  -3.85389   CTGCAACAACGTAAA          TCTCTACGC CGCCGC GCGGAGGGA           CATCCGGACCTTCAA  53 322
   Jann_1153 NONE
   Jann_1152 1113947 .. 1113980 -  -5.1  -3.65046   GGGCTACCTGAACAA     TCCCGACGCCACGGC AGAG ACCATGGCCGAGGGA      GGGTGGCTGCGCACC  55 438
   Jann_1144 1104650 .. 1104660 -  -2.4  -3.41073   TATGTGACGGAAACA                 GGCG GGG CGCG                 GACCGATTGCTATGC  47 351
   Jann_1140 1100916 .. 1100930 -  -4.3  -3.04715   TACGTTGGGCAAAAC               TATCG TCACC CGATA               TCTGGAGCAGACGCC  45 145
   Jann_1138 1098966 .. 1098983 -  -8.5  -2.75963   AGGCCCATGGGAAAT             CTCCTAT AAGA ATAGGAG              GAAGCGTAGCGGCGG  58 85
   Jann_1137 NONE
   Jann_1136 NONE
   Jann_1135 NONE
   Jann_1134 1096070 .. 1096092 - -10.4  -3.14126   GTAGAAATTCCAAGA           CGCTCGGTCC CAT GGGCCGGGCG           TTTTTTGTGGTCGTG  66 63
   Jann_1132 1094469 .. 1094504 - -13.2  -3.17075   GCGCCGCCAATGGAA    TGGGCTCCGGGCCAAC CGAA GTCAGCCCGGAGCCGC     GATCAGGTTACCAGG  76 33
   Jann_1131 1093408 .. 1093424 -  -2.1  -2.98823   CTGGTTCGAGACAGA              CCCGTCC CTG AGCCAGG              TGAGCATCCTTTTTG  40 386
   Jann_1130 1091799 .. 1091832 -   -14  -4.07568   GGCCTTGGCGCAAAA     CCCTTGCAAGGG TTTTCCCACG CCCTTGCAAGGG      CGTGACCAGAGCCTT  95 97
   Jann_1129 1090828 .. 1090863 -  -8.3  -3.69216   CGTTGAGTGAAAACA    GCGCGAGGTCAGGG GTGGTGTGA CCCT-ACCGCGCGC    GACGGCTGAGGGGTG  66 99
   Jann_1128 NONE
   Jann_1127 1087870 .. 1087881 -  -4.4  -3.55622   GGCAAGGGGGGCAAA                CTCT TCGA AGAG                 TTTGCACACGTCCTT  53 109
   Jann_1126 NONE
   Jann_1125 1085658 .. 1085671 -  -2.3  -3.53012   CCGGCCCGTCCCAAA               GCCAG ATCG CCAGC                GCCACGCCACCAGCC  47 83
   Jann_1124 1084100 .. 1084112 -  -5.5  -4.60143   AGACACGACAGAAAA                GCGAC AAA ATCGC                GTCAGGTCGAAATGT  75 64
   Jann_1123 NONE
   Jann_1122 NONE
   Jann_1121 NONE
   Jann_1120 1079691 .. 1079714 -    -3  -3.53811   GCCAGCGTGCCCAAA          CCCCCCGAGGC CGC GCC-CGAGGAT          GCTGAGCCCGCCGAT  51 225
   Jann_1116 1075100 .. 1075117 -  -3.4  -2.79796   GGTCATCGGATCAGA             CCG-CGA CGTTT TCGACGG             GCGGATCTTCGACCA  41 3
   Jann_1115 1074516 .. 1074527 -  -5.8  -2.71263   AACGCTGTGGAAGGA                TCGC AAAA GCGA                 TAGGTCTATTGGCGC  47 31
   Jann_1101 NONE
   Jann_1100 1060844 .. 1060858 -  -2.7  -4.15788   AAGGCGTTGAAGAAA               TCGCC GCCGA GGCGC               GGGTGCTGGCGGAGG  59 436
   Jann_1098 1058240 .. 1058254 -  -3.6  -2.90199   TTCAAGGAAAGATTA               TTAACA GGG CGTTAA               GGGTCGCGCGCCCGG  44 71
   Jann_1097 1057068 .. 1057108 -  -5.2  -2.73124   TTTGAGGGGGGAAAC GGGCCGCGCCTTTC-ACCC TCAC GGGCCGGGACGGGCGGCCC  CATCTGATATCCAAC  47 428
   Jann_1094 1056118 .. 1056143 -  -4.8  -3.09208   AAATCAGTCACCTAA        CG-GCTTGCTCA ACCT TGAGCA-GCACG         GCTTGGCTTAAAGAG  47 117
   Jann_1093 1055595 .. 1055606 -    -3  -3.56092   CGAGGACGCCTTAAA                TCTA TTCG TAGA                 CATCTACACAGCAGA  49 109
   Jann_1090 NONE
   Jann_1089 NONE
   Jann_1088 1051627 .. 1051640 -  -3.7  -3.35679   CTGCCGCACCTACAA               CGTCC TGCT GGCCG                AGGGTCGCCGGGTGG  48 60
   Jann_1082 1045237 .. 1045247 -  -2.4  -3.78934   GCTGTTCGAGAAGAA                 CGCG CCC CCCG                 TCGATGCGTGACGGC  51 199
   Jann_1080 1042291 .. 1042312 - -14.4  -4.34402   GTCGCCATAGGAAAA           GGCGGCCC GTGGTG GGGCCGCC            TGTCCGCGTTAACAG 100 51
   Jann_1078 NONE
   Jann_1077 NONE
   Jann_1076 1037117 .. 1037144 -  -2.5  -3.34398   GGGTGGCGCGAAACA        CGCGGGACAGG ATGTAG CCGGTCATGCG         GCGCTGCCTTGCTGG  46 19
   Jann_1075 NONE
   Jann_1074 NONE
   Jann_1073 1034239 .. 1034254 -  -3.9  -3.77607   AACAACTGGATCAAA              GGCGA CGTCAT CCGCC               GCTTGAAGACCAGGT  56 449
   Jann_1071 1032506 .. 1032516 -  -2.4  -2.73124   GGGTATGCCGCAAAG                 CCGG GCG CGGG                 GGAAGAGGCCGGTTT  39 120
   Jann_1070 1031170 .. 1031181 -  -5.8  -2.62184   TTTGGGCTGAGATCA                GGCA AGAT TGCC                 CTCCGCTGTGATCCG  46 11
   Jann_1069 1030336 .. 1030347 -  -5.8  -3.32946   TTTGTAATGAGAATA                CGCA TGTC TGCG                 GGTGTAGCTTGTGCC  53 130
   Jann_1068 NONE
   Jann_1067 1028366 .. 1028384 -    -3  -3.06315   GCAACACGCGCAAGA             TGCTGGTG TCG CGTCAGCA             CGGCATGCTTCTGGG  43 472
   Jann_1065 1024414 .. 1024426 -  -7.7  -2.62616   GCAGCTGTGACAGCA                CGCAT AGA ATGCG                TCGGCTTCCCGGGGG  51 148
   Jann_1063 1020275 .. 1020292 -  -3.3  -4.09353   CATTTAAAAACAGAA             CTCTGCC TGAC GGCAGTA              TCGCCTCAGGCCCGC  58 71
   Jann_1062 1018847 .. 1018883 - -13.7  -3.06261   GGGTAAGGGCCAAGA    CTGGGACTGCGGCAAGC TCG GCCTGCCGCAATCCGAT    GTTCATTTCGTTGCG  79 28
   Jann_1061 1017516 .. 1017551 -  -7.4  -3.29144   CCAGCCCCGTGACAA    GTTGACGGCGTCGAAC CCTC GTTCGGCGCCGTTTTC     AGTGTCCTGAGAGGT  56 63
   Jann_1053 NONE
   Jann_1042  998278 ..  998307 -  -2.1  -2.81291   CTCATAATGTTAAAT       TTTGCTTTCCACC GCCG GGTTTCAAGCAAA        TTCGCATCACCACTG  39 123
   Jann_1041  995817 ..  995849 - -17.8  -4.62471   TGTAATCTGCAAAAA      GAAAGGGCCGGGGA AATCG TCCCCAGCCCTCTC      AATAAGTAAGATACC 100 50
   Jann_1037  990073 ..  990084 -  -7.2  -3.16564   CGGGGATTGCATGAA                GCCG CCTG CGGC                 ACCTTCGGCACCGTC  56 167
   Jann_1032  984113 ..  984160 -  -6.9  -2.86728   AGGATGCATACCATA GCCA-TGCGCGGGCG-GGCGAGA CATT TCACGACGCGCCCGCGCAGTTGG GTCAGGGGTGTGACC  53 70
   Jann_1031 NONE
   Jann_1030 NONE
   Jann_1029  981172 ..  981207 -    -6  -4.07568   GTTCTTCGCCGAAAA    GGGCGCGGGCGCGTGGT TGA ACGACACGCA-GCGCCT    GCGGGTGTCGGCCCG  65 440
   Jann_1026  978805 ..  978816 -  -2.2  -3.05463   AGCCCCCTCAGGCAA                CCTC GGCC AAGG                 CAACGTTCGGGGCGA  41 6
   Jann_1025  978111 ..  978129 -  -6.6  -3.43446   TGAGATTGAAGAAGA             CACCCTGT TGC ACCGGGCG             CGCGGCCTAGTCAAT  56 59
   Jann_1024 NONE
   Jann_1023 NONE
   Jann_1022  974642 ..  974663 -  -6.5  -2.53271   TGAGGCCGACAATAT           CCCCGCCATG GGG CCTG-CGGGG           CGGGTGCATCTATCG  48 312
   Jann_1020 NONE
   Jann_1019 NONE
   Jann_1018  972187 ..  972197 -  -4.6  -3.66178   GGCCTGAAGGCCAAA                 GACG CCC CGCC                 CGCCGTCCCGTGGGG  56 60
   Jann_1015  967642 ..  967667 -  -3.9  -3.53444   GGATCGTGCGCGAAA         CGGCCGCGCAGC GGT GCTG-ACGGGCA         ATGGCGCAACTTGAA  51 520
   Jann_1011  966168 ..  966182 -  -2.8  -2.70044   CATCCCAGAAAAAGC               CGGT GGTCATG ACCG               CTCCCCTGCCGTGTG  40 52
   Jann_1010  965045 ..  965075 -  -2.2  -3.17075   GGGCGGTGAAGTCAA       CGCGGCGCTGGGGG TGT CCCGGTGTGCCGAG       GCTACAGCCCCAGAG  41 27
   Jann_1009 NONE
   Jann_1008 NONE
   Jann_1007 NONE
   Jann_1006 NONE
   Jann_1005 NONE
   Jann_1004  960966 ..  960980 -  -4.2  -2.62184   TGGCGTTCGATATCA               GACATC TGC GCTGTC               CTCTTCTGGAAGGGG  42 8
   Jann_1003  960303 ..  960328 - -11.7  -2.71924   GATTGCGGCGGAAAG         CGCGGGCCGCC CGGA GGCGGTCAGCG          GGGCAGGCGCGCAGG  66 386
   Jann_1001  959303 ..  959333 - -21.3  -5.42605   CTAAGAAAAAGAAAA       GCAGCCGTGATGC TGGGG GCATCACGGCTGC       TTGTGATCAGACCGT 100 56
   Jann_1000  958726 ..  958756 - -21.3  -5.42605   CTAAGAAAAAGAAAA       GCAGCCGTGATGC TGGGG GCATCACGGCTGC       TTGTGATCAGACCGT 100 56
   Jann_0999  958076 ..  958111 -  -2.5  -3.05597   CCCACCTCTTAAAAT    TTCCTCTGTTGCCGG CGAATC CCGGAAACAAAGCGA     CTTGCTCCCCGCCTT  41 162
   Jann_0998  957167 ..  957191 -   -15   -3.5032   TTTCCACAGTAAATA          GGCGCCGCAG AGGGA CTGCGACGCC          TTGGATAAGCTGTGG  88 66
   Jann_0997 NONE
   Jann_0996  954864 ..  954891 - -17.1  -4.78848   TCGCCAAACAGAAAA        CCGCGCCAAGT CGGATC ACTTGGCGCGG         TTTTGTCTTTAATTG 100 75
   Jann_0995 NONE
   Jann_0994 NONE
   Jann_0993  950860 ..  950888 -  -4.3  -3.14132   CTGCTCTTTCACGAA        TGCGACGTACCCC CGA GGGGGCCGTCCCT        TATGGGGCTTGTTCA  45 38
   Jann_0992  949853 ..  949869 -  -4.3  -3.51032   ATTTTCGAAGCAGAA              TGCGGGC TCA ACGCGCA              AGATCGGTCGCGATG  51 16
   Jann_0991 NONE
   Jann_0990 NONE
   Jann_0989 NONE
   Jann_0988  946084 ..  946094 -  -8.2  -3.57144   TGGCGTATCTGGAAA                 CCGG TGA CCGG                 GTGCGGCTGGATCTG  65 278
   Jann_0986 NONE
   Jann_0985  941214 ..  941231 -  -2.6  -3.02043   AAGCGCCTTGCAAGA             CGCGAG GTTTTG CTAGCG              CGGCATTGGAAGTGC  41 20
   Jann_0984  940550 ..  940562 -  -5.5  -3.53012   CTGCCTTCTGGCAAA                TACGG TCA CCGCA                TGTTGCCGCGCCCAC  55 89
   Jann_0980  936828 ..  936848 - -16.1  -4.43844   CTATTATCGAGAAAA            GCCCCGACC ATT GGCCGGGGC            TTTTTTGTGTCTGCA 100 53
   Jann_0963  921196 ..  921221 -   -14  -5.27399   CAAGACACGAAAAAA         GCGGCGCGGGG TGTAT CCCCG-GCCGC         TTTCTTGTTTGACTG 100 51
   Jann_0960 NONE
   Jann_0959  918496 ..  918506 -  -4.6  -3.21099   GGCGTTCACGATCAA                 CCAC ATC GCGG                 CGGTGTTCCTGCCGG  48 228
   Jann_0957  916409 ..  916421 -  -3.3  -4.07568   CTGGGCGTTGGAAAA                CCCTG GCG CAGGC                ATCGTGGAGAGCGAT  58 346
   Jann_0950 NONE
   Jann_0949  906956 ..  906970 -    -7  -3.09492   CGTTGAACTCCAACA               CCCGCG TGG CCCGGG               GCGAGTATCGCTCAG  51 201
   Jann_0944 NONE
   Jann_0942  900366 ..  900384 - -13.8  -3.37796   TTCCAGTATGCAGAA             GGGCCGCA TTG CGCGGCCC             TTTTTTGTTTCGAAA  83 92
   Jann_0939 NONE
   Jann_0938  894883 ..  894893 -  -5.4  -2.72013   AGGGCAATAATCAAG                 CAAC CTT GTTG                 ATATGTGCCCCCTGG  47 52
   Jann_0937 NONE
   Jann_0936 NONE
   Jann_0935 NONE
   Jann_0934  888588 ..  888605 -  -2.6  -2.79183   TCGAGGCGGATCATA             GGGTGG CCTCCT CCATCC              CATGGGCACCACCGA  39 3
   Jann_0933 NONE
   Jann_0932 NONE
   Jann_0931 NONE
   Jann_0930  885965 ..  885992 -  -3.4  -2.57132   CGTGCCGTCCAGAAT        GTCGATGATATCG GTC CGTT-TCATCGCC        GTTCACCCGCTTGCG  40 28
   Jann_0929 NONE
   Jann_0928  884034 ..  884057 - -15.3  -4.31835   AATCGCCATAAGAAA          GGCCCGCTG GATGAT CAGCGGGCC           TTTTTCGTTGCCGTG 100 53
   Jann_0926  882039 ..  882059 -    -4  -2.82623   GGCTGGGCAGAATCA            CGGATC GCACGGCCT GATCCG            GTCACGCGGCAAGTC  43 43
   Jann_0925 NONE
   Jann_0924 NONE
   Jann_0923  880352 ..  880373 -  -2.2    -2.914   CGGATTACAGGAAAG           CGAAACGT GTGTTT ACGTCACG            TCCGAAGCGGCGGAA  40 16
   Jann_0922  878443 ..  878453 -  -3.2  -4.29326   CTGAAATTCAATAAA                 CTGA TGA CCAG                 GCGATAATCTGCTAC  64 37
   Jann_0920  877098 ..  877111 -  -3.7  -3.90318   CTATGACCCGACAAA               CGCGG CCAT CCGGG                TGAACGCGCCCGGGT  57 151
   Jann_0918  873475 ..  873501 -  -2.9  -3.14344   GAGCCTGTGGATCAA        CCCGCGCA-CCG ATTA CGATTACGCGGC         CCTGGCCACGGATAT  44 347
   Jann_0914  869730 ..  869764 -  -5.8  -4.05033   GCGACCGGAGAGAAA    CCCG--GAAGTCTCCG TTAAT CGAAGACCTCGTCGGG    ATCGACGCCCCATAG  64 5
   Jann_0905  860874 ..  860884 -  -4.6  -3.57406   GGCGGATCAGAAACA                 GGCG GCT CACC                 ACGGCTGGTCCACGT  53 21
   Jann_0904  860267 ..  860291 -  -5.7  -3.76125   GGACGTCAATTGAAA          GGCCGTGAT GGAGGTG ATCAGGGCC          AGTGATTTGGGGCCA  58 45
   Jann_0903  859466 ..  859500 -  -2.1  -3.34398   TGGTGGCTTCAAACA    TGGCGCTCACCCTGTC TGAT GA-AGGGTTAGCGAAA     GGTTAACAGAATGGG  46 67
   Jann_0902  857433 ..  857452 -  -7.8  -2.71681   GAAGGCGTTCAAGGA            GGAGCACG GGGA CGTGATCC             TCAAGCCGCTCTACG  52 498
   Jann_0898  854349 ..  854361 -  -2.6  -2.87132   GCGCCCGGTCAGAGA                CCGG GACCG CCGA                GGCGTCTTGGGGCAG  40 6
   Jann_0897 NONE
   Jann_0896  849844 ..  849874 -  -2.4  -2.60075   TGCCCGTCAAGCAAT       GGTGGCGCCG GTGGACATTGT CGGAGCCTCC       GGCGGGGATATTTAG  38 74
   Jann_0894  847911 ..  847951 -   -11  -3.56092   TGAGTAGCGGGCAAA  GTCCCGCATCGCGGCCAC TGCTT GTGACTGCGAAACGGGTC  GGAGGGCCGGGGGGT  74 75
   Jann_0892  846173 ..  846185 -  -3.3  -4.63486   ATTTCGGCAACAAAA                CACGG GTT CGGTG                TCAGGTGATCGACCC  69 317
   Jann_0887  841745 ..  841755 -  -3.2  -3.61398   TTGCGCCCGCAAGAA                 CCAT GAA ACGG                 GTCTGTGCACTGCTC  51 476
   Jann_0879 NONE
   Jann_0878 NONE
   Jann_0877  833303 ..  833317 -  -7.8  -3.16742   GCGAAGGCTCATTAA               GTCCGC TCT ACGGAC               ATGGGCGTATCTTGC  57 119
   Jann_0868  823535 ..  823569 -  -7.9  -3.71649   GCGCGAAAGCGGAAA    TTGACGCCCC-GCTCA AGCT TGAGCAGGGGCTTAAA     CCATTCACTCTAAAC  66 128
   Jann_0867  822947 ..  822967 -  -4.7  -3.18024   CCCCAGGAGGAAAAC            CACGCAT GGCCGAT ATGCGCG            CCGCGGGTTTTGGAC  49 46
   Jann_0866 NONE
   Jann_0865  820568 ..  820591 -    -8  -3.14132   GCGCGTCCGCAGTAA          CAGCGCCCGG TCAT CGGGGCGGTG           GCTGTCGTGTCAGGT  57 35
   Jann_0864 NONE
   Jann_0863 NONE
   Jann_0862  818954 ..  818972 -    -3  -3.14132   CGGGGCGCCTATGAA             GGGGCC TTATGGC GGCCCG             GCGTCCCCAAACGCA  43 148
   Jann_0861  817841 ..  817882 -  -7.1  -2.85351   CTGGGTGAGAGGATA TGGTTCGGGCCGCGACC GAGGGGAT GGACGCGGCCCGAAAGG  GGTGGGGTGCCAGGC  51 66
   Jann_0860 NONE
   Jann_0859 NONE
   Jann_0858  814548 ..  814563 -  -2.4  -3.29144   GTAGGTGGGGCAGAA              GGCTCA TGTC CGGGCC               GTCGCGAGTTTGAAG  44 13
   Jann_0857 NONE
   Jann_0856  812771 ..  812785 -    -7  -3.09681   TAAAACGGTAGTCAA               TCCGGC AAG GCCGGG               ACTGAGGTGGAGCTG  54 171
   Jann_0850 NONE
   Jann_0849  803941 ..  803959 -  -7.3  -3.10354   GATATCCACGCAACA             CCGCCGC AACAA GCGGCCG             ATTGGAAACAGACAA  54 63
   Jann_0848 NONE
   Jann_0847 NONE
   Jann_0846  801002 ..  801022 -  -6.7  -4.07687   ATCTGGCGGGCAAAA            TGGGTCCGG CGA CCGGGGCCA            TAGAGGCTGATGTGG  66 138
   Jann_0842 NONE
   Jann_0841  796018 ..  796060 -  -4.8  -3.65812   TTTGCTGCAAGAGAA TGTCGCGAGGGGGCGAATGC GTTCG GC-TCCGCCCCCCC-CGATG TGCGACGTGACGCAA  56 64
   Jann_0839 NONE
   Jann_0838  793529 ..  793541 -  -6.2  -3.39018   GGAGGATCTGAAAGA                GGCG GGCCG CGCC                TACAAAGTCGGCAAG  52 325
   Jann_0816 NONE
   Jann_0815 NONE
   Jann_0814 NONE
   Jann_0813 NONE
   Jann_0812  771558 ..  771599 - -11.1  -2.83119   AACGCCGCAGAATGA CCGC-CTGTGATCACA GATTTGGAGAG TGTGATCACAGGGCGG GAGGCTACGGGCAGG  66 30
   Jann_0811 NONE
   Jann_0810 NONE
   Jann_0809  768805 ..  768842 -  -7.5  -2.79952   AGATCAACGCAAGGA   CCCCCATGGCGCGCATC AATA GACCCGCGCCTTGGGCT    TGATCTTGTCCATGT  51 3
   Jann_0808  768457 ..  768470 -  -2.3  -3.53444   CCACGTTCGTGCAAA               GGCAC GCTG GTGTC                GCGCAATGCGTTGCA  47 85
   Jann_0807 NONE
   Jann_0806  767651 ..  767676 -  -4.7   -3.0264   AAACCGTTTCCAAGA         CCG-GCATGACG TCA CGTCATTCACAG         CCAGGCGCTGGCTTT  47 45
   Jann_0805  766664 ..  766683 - -12.8  -5.80364   ATCCGAACAAAAAAA            GGGCGCCC CAGA GGACGCCC             TTTCGAATTGAATGG 100 52
   Jann_0804  765594 ..  765627 -  -8.2  -3.28712   GTCGCGCTGGGATAA    GCGCCGG-GATGTCGT CGGC ACGACGTCACCGGC-C     AATGGGTTGCGGGCG  59 154
   Jann_0802  763950 ..  763972 -  -8.3  -2.57404   AGATGAAGGAGGAAC           CGGGGCGCG GGCGG CGCACCCCT           TTTGGCTGTTCAGGT  53 35
   Jann_0801  762389 ..  762410 -  -3.5  -2.69871   GCCCAGATGAAACAG           GGAGCGGCG TGCC CGCAGGCCC            GGTGGCGCGTTAACC  40 68
   Jann_0795 NONE
   Jann_0794 NONE
   Jann_0793  753411 ..  753444 - -16.1  -3.64703   GCGTTTGCAGGCAAA     CGACCTCACGTCACG GGGT CATGACGCGAGGTCA      CTTGAACTGCGCGTG 100 48
   Jann_0792  752668 ..  752688 -  -7.5  -5.73978   ACCACAAAGAAAAAA            GGCGGGA TCATGCG CCCCGCC            ATCCCTCAGACAGAC 100 56
   Jann_0791  751664 ..  751679 -  -5.4  -3.64703   CGGCGTGGACGCAAA              GACG-GC TCC GCTCGTC              GCCCGGGCGGGCGCA  55 165
   Jann_0789  749866 ..  749881 -  -2.4  -4.64591   GAACGACAGACAAAA              CGCGAC TGCC GCCCCG               GTGGCGAAGGCCATT  66 72
   Jann_0788 NONE
   Jann_0787 NONE
   Jann_0786  746309 ..  746325 -  -3.6  -4.21275   GGAATCGACGGAAAA              TGACCC GATCT GGGTCG              CGGTGACGCATTATG  61 380
   Jann_0783  744328 ..  744344 -  -2.9   -4.4009   CTCGATCTTATAAAA              GAAGCTC CGC AAGCGTC              AGCGCCATGACCTTG  64 1
   Jann_0782  742278 ..  742314 -  -9.3  -2.84192   GACAGCATGATGACA    GATGGCGCGCTGGGC CTACTGC GTCCAGCGCACCGCC    GTCAGGTCATTGGCC  61 4
   Jann_0781  740262 ..  740319 -  -4.5  -3.56643   GGGACATTGCGCAAA GCCCGCATCTCAGCCCCGTGGTGATTG CCGC CGATGCCCTCGGGCCGGGGATGCCAGC GCGGGAGTTGCGCGT  53 505
   Jann_0779  738587 ..  738603 -  -2.2  -3.29211   CAAGGGCAAACGGAA              GCCG TCTCATGCG CGGC              GCAGCCTCGGGTCGA  44 15
   Jann_0778 NONE
   Jann_0777 NONE
   Jann_0776  734676 ..  734688 -  -6.9  -2.60496   CCGTTCTCTAAATAT                CCCCC CCG GAGGG                TTGCGCATCTTTGAT  50 100
   Jann_0775 NONE
   Jann_0774 NONE
   Jann_0773  732887 ..  732905 -  -4.4  -4.07568   GGCTGGCTTGCAAAA             TCGCCGGC AAA GACGGTGA             TGTCGGCTGGCAGAT  62 59
   Jann_0772  731474 ..  731485 -  -3.6  -3.06915   ATCGAGGTGACCCAA                CCCG CTTT CGGA                 CGCATGGCGGAATGG  43 161
   Jann_0765  727229 ..  727247 -    -3  -3.65351   TGATTGGCACGCAAA             CGGGGG GCACGAT CCGCCG             GGATGGGTGCGCTCC  52 188
   Jann_0764  726433 ..  726447 -  -5.6  -3.51924   CCTGGATCGACAGAA               GCGATG ATG CAACGC               TTTATGGTGGGCCAA  55 144
   Jann_0760 NONE
   Jann_0759  722952 ..  722970 -  -7.4  -2.83701   GAAAGAGGTAGCACA             GTTTTGCG CCG CGCCAAAC             CGGCACGGCGGATCG  51 53
   Jann_0758  722285 ..  722312 -  -9.8  -4.11692   GAGGCACCGCCAAAA        CGAGATTTGCCC CCGT GGGCGAAACTCG         CTGACGGGGGGCGAT  80 137
   Jann_0757 NONE
   Jann_0756 NONE
   Jann_0755 NONE
   Jann_0754 NONE
   Jann_0753 NONE
   Jann_0752 NONE
   Jann_0751  717759 ..  717769 -  -2.4  -3.28712   CGGTGTCGTTCATAA                 GGGG GCT CCGC                 TATGCTGCCAGATTG  44 9
   Jann_0750 NONE
   Jann_0749  716949 ..  716993 -    -5  -3.33696   CCCGCCCCGAACCAA CGCAAGACCCGACCCCGCG CCGTGACC CACAGGA-CAAGTCCTGCG AGCGCTGCGACAACG  51 60
   Jann_0748 NONE
   Jann_0745  713936 ..  713954 -  -3.8  -3.50553   TAACAGGATCAAACA             TTTACGGC GCG ACCGAAAA             GCGGGCATTGTCGAT  51 8
   Jann_0744 NONE
   Jann_0743 NONE
   Jann_0742 NONE
   Jann_0741  711743 ..  711764 - -15.1  -4.77438   AGTTACCACGAAAAA           CGCCGCCCC GGAT GGAGCGGCG            TTGATCTTGCAGCGC 100 53
   Jann_0738  708470 ..  708486 - -15.1  -3.14344   CATTCTTTCTATTAA              GGGGGGC TTG GCCCCCC              ATGCGTCTTTTCCTG  85 91
   Jann_0732  701570 ..  701582 -  -4.7  -3.04144   TGCGGACCCGGAACA                GGCCG TCA CGTCC                CGCCGGGCGCTGTTG  47 145
   Jann_0730  699419 ..  699447 -  -2.2  -3.34715   GATCGGGCCCAAAGA        CCTGCGCGGCGT TCCCT ATATCGCGCTGG        ACGAGTCCACTGTGT  45 412
   Jann_0728 NONE
   Jann_0727 NONE
   Jann_0726 NONE
   Jann_0725  694453 ..  694488 -    -9  -3.04322   CGCAAGCCCCGAATA    TCAGGCAAT-CGCGCCG GAG CGGCGGGCATTGACCGA    GCAGGCCACATCGCT  60 145
   Jann_0722  692663 ..  692686 - -13.8  -3.24425   GATAGAATTTAGGAA          GGCCCCACTG GCAA CGGTGGGGCC           TTTTTTATGGGGTGG  82 211
   Jann_0720  689401 ..  689433 -  -9.9  -3.37755   ATACACTCGCAAAGA     TGAGC-AGGGCCGG TTTACC CCGGCCCTCGGTCA      ACTTCTGGTCAACCA  67 174
   Jann_0711 NONE
   Jann_0710  682467 ..  682482 -  -2.4  -3.89346   GCGGGACCCGACAAA              GGCCCG GTGA CAGGCA               CCAGCGATTGGGTCG  54 378
   Jann_0701  673772 ..  673789 -  -6.3  -3.58269   GAACGGATCCTGAAA             GCTG-TGC CCG GCATCAGC             TTCAACTATTTCACC  59 119
   Jann_0696  668826 ..  668847 - -11.5  -2.51464   GCAGCACTTACGAAG           GGGCGATCC ATCC GGGTCGCCC            TTTTTCGTGGTGCAT  65 129
   Jann_0689 NONE
   Jann_0688 NONE
   Jann_0687  660748 ..  660761 -  -2.3  -3.53091   ACCGTTTGGTGGAAA               GCGAT CTGG AGCGC                GTTATTGCCCTAGGA  47 465
   Jann_0682 NONE
   Jann_0681  653080 ..  653133 -  -4.4  -3.13522   ATCTGGTGATGAAGA CGGTCTAGCACCCCCCTCCTGACA CCGTTC TGTCAGGAGCGTGTCGGGAGACTG GAAGAATTTACAGCC  47 48
   Jann_0680  652636 ..  652646 -  -8.2  -2.87344   GAGCGGGGTGATAGA                 CGCC GCG GGCG                 CGCGTGCCTCACCCC  56 50
   Jann_0679  651594 ..  651648 -  -2.7  -4.20516   GTCTGATCCAAGAAA TCCGCCAC-CTGCGCCCGGATATGGGC ATT GTCC-TGGCCGGGCATATCGTGACGGA CCGGGAGGCGGTGGA  59 163
   Jann_0677  649465 ..  649479 -  -2.1  -3.74251   CAGACCGGCACCAAA              CTGGCC GACT GGC-AG               CGGACAACCTAACGC  51 40
   Jann_0660  630772 ..  630782 -  -3.2  -2.63382   GCCCAGATCGACAAG                 GTGC CCG ACAC                 GCGGTTGGAGCGGTT  40 170
   Jann_0657 NONE
   Jann_0656  626273 ..  626283 -  -2.4  -3.34398   CCCGTTCTTCAAATA                 TCCC GGA GGGG                 GTCTGGGGGAGGCAG  46 84
   Jann_0655  625094 ..  625128 - -12.9  -4.08064   AAGGCTTTTGCAAAA    GCCTTGG-CACGCCCT TGAA AGGGCGTGGCCAGAGC     CTTGCAAGGCACTGG  91 64
   Jann_0654 NONE
   Jann_0653 NONE
   Jann_0652 NONE
   Jann_0651 NONE
   Jann_0643  613936 ..  613953 -  -2.5   -3.6761   CGCTGTCAACAAAGA             GCCGCGC CTAA GCCCGGG              TATTTTCCGCCTCTT  51 15
   Jann_0642  613680 ..  613700 -  -5.3   -3.4285   CGATGCAACCGACAA            GGCGATCAG GCG CTGAGCGAC            TTCCGACCGCGGGCG  53 10
   Jann_0641 NONE
   Jann_0640  612594 ..  612608 -  -7.1  -2.70932   CCCGTCGCTCAACGA               CCCGA CACTC TCGGG               CCGCGAGTTGAACCT  49 480
   Jann_0638  610432 ..  610443 -  -3.6  -3.28712   GGTCCTTGCGTATAA                GGCG AAAA CACC                 AAGTCTTGCGCGGCG  47 409
   Jann_0637 NONE
   Jann_0636 NONE
   Jann_0635 NONE
   Jann_0634  606429 ..  606447 -  -8.1  -3.54424   TTTTATTGCGCCAAA            GGC-GCGC AGGG GCGCTGCC             CCAGACCCCGGGATA  62 64
   Jann_0633 NONE
   Jann_0632 NONE
   Jann_0631  604037 ..  604048 -  -7.2  -3.40403   CCTGGGGCACTAGAA                CGCG CCCG CGCG                 CAACCCTGCCCAGAC  58 309
   Jann_0622  595093 ..  595105 -  -9.1  -2.78384   TGGCGGTGGAGGATA                TCGGC CTT GCCGA                CCCGCAGGCGCAAAG  57 486
   Jann_0595 NONE
   Jann_0594  577766 ..  577784 -  -3.1  -3.53091   ATTGCTGCTGGCAAA             CGGGT TCGGACGTG ACCCG             ATGATGTCGCGACGC  49 220
   Jann_0581  570377 ..  570395 -  -3.7  -3.79906   GCATGGGGAGAAGAA             GCCCGTC AAAGA GCCGAGC             GATTGTATGATCCGG  56 228
   Jann_0579  569277 ..  569304 - -17.8   -4.3208   GCCTAGAACGCAAAA        GACCCGGAGTGC ACAA ACACTCCGGGTC         CAACTGTCATTAATG 100 51
   Jann_0562 NONE
   Jann_0561  547904 ..  547914 -  -3.2  -3.71552   AGTGGACGAAGACAA                 CCAG CGC CTGA                 AGGTCACGGTATCCA  54 164
   Jann_0558  546433 ..  546443 -  -6.8  -2.76162   CACCGGATTCCAAAT                 CCGA CGG TCGG                 GAGTTCGAGTCTCTC  51 88
   Jann_0557  545948 ..  545972 - -10.7  -4.72272   TTTGCCCATGAAAAA          GACCGCTCC CTGCGCC GGAGCGGCC          CTGTCATGGCGACTG  95 48
   Jann_0552  539574 ..  539586 -  -4.7  -2.83715   TGCATCACTAGGACA                GGGAC GCC GACCC                GCGCAAGCCCGCCAA  44 45
   Jann_0551 NONE
   Jann_0550  538427 ..  538445 -  -2.2  -3.78934   TTTTGTTCAGAACAA             CCATGTGC TCA GCCCCCGG             ATTGTCGACGGAAAT  51 15
   Jann_0549 NONE
   Jann_0547  536034 ..  536044 -  -4.6   -3.5393   AGCATTCTTGGCAAA                 GGGA TAG CCCC                 AACTGGCATCGGAAC  53 81
   Jann_0546 NONE
   Jann_0545  534242 ..  534267 - -16.1  -5.15634   GATCCCATGAAAAAA         GCCCCGCCGGA TTGC TCCGGTGGGGC          TGGATTGATTGGCTG 100 50
   Jann_0543  532123 ..  532147 -  -7.7   -3.1505   ATCACCCCGGATGAA          TGGGCTGACCG GAT CGGCAAGCCCC          GCGAATTCATGGCGT  56 181
   Jann_0535  524609 ..  524619 -  -2.4  -2.68823   GGTCTCCGATAGAAG                 GGGC TTT GACC                 GACGTTAACGCGCGA  38 133
   Jann_0534  524020 ..  524043 -  -3.7  -3.05816   GGACGTGGGAGGCAA          CCCGCAGGC GAAGGT GCCCGAGAG           GATGCGTCAGGGCAG  45 32
   Jann_0533 NONE
   Jann_0532  522220 ..  522241 -  -7.3  -3.12351   CTGGGGCATATCCAA           TCG-GGCGTC ATG AACGCCGCGA           CGATCCCGTTTTCCG  56 125
   Jann_0530  519795 ..  519805 -  -6.8  -3.65046   GGCCTATGCCAACAA                 TCGC CGG GCGA                 TGACCTGCGCCTGAA  63 3
   Jann_0529 NONE
   Jann_0528  517888 ..  517910 -  -6.9  -3.06796   TTGGACCTCAGCCAA           TGCGCGGCC ACGGG GGTCACGCA           GGATCTGGCGTTCAT  51 268
   Jann_0526  516595 ..  516606 -  -5.8  -3.05463   ATGGTGCTGACGCAA                GGTC CAGA GACC                 GATGTTGACGCTGCC  49 146
   Jann_0523  514449 ..  514473 -  -4.2  -3.53811   CCGAGCGGGTGCAAA          GCGTCGAG GAAGATGCG CGCGACGC          CAAAACGGCGCTTCA  53 244
   Jann_0511  505609 ..  505637 -  -8.8  -3.31144   CTGGCAGGTGTATAA       CGTCGCCCGGACG CTGG CATCCGGG-GTCG        CGATGATGCTTGCCG  60 99
   Jann_0509  504327 ..  504344 -  -4.1  -4.07568   CCTCTCGCGGCAAAA             CCTCCAT CGGG ATCGAGG              AGCCTGCCCTGTTTG  61 201
   Jann_0507  502572 ..  502586 -  -2.9  -4.07568   TTGTCTTTGCCAAAA               TTAAC CGTTT GTTAA               GGAATATTAACGGGA  58 324
   Jann_0506 NONE
   Jann_0505  501155 ..  501165 -  -2.4  -3.67976   TCTACCAAGGTGAAA                 GAGC TAG GCGC                 GTTCCAGGGCGAGGC  51 18
   Jann_0504 NONE
   Jann_0503  499984 ..  500003 -  -4.2   -2.7044   TAGGCAACGAGATCA            GGCATCGCG GAC CGCG-TGCA            CAAGGGCATAGGTAT  42 3
   Jann_0502 NONE
   Jann_0501 NONE
   Jann_0500  498413 ..  498423 -  -4.6  -4.18506   GGAGTTCGAAAAGAA                 CGCC AGC GACG                 AAGAAATCGCGCACT  65 112
   Jann_0496  494454 ..  494472 -  -8.8  -3.94877   ACCTGCCAAGAAGAA             GCGGTAAG GCA CCCACCGC             CTGCGCGACACCACG  75 97
   Jann_0494 NONE
   Jann_0493  491454 ..  491484 - -14.7  -4.46112   TGTTACGCAAAGAAA       GGGCCGCGCGCAA ATTTA TTGCGCACGGCCT       GCGATGTAAGGGTGA 100 41
   Jann_0492  490642 ..  490664 - -16.3  -4.86133   GACAGACACGAAAAA           GCCCCCGAG GATTG CTCGGGGGC           TTTCATGCATCTGGG 100 49
   Jann_0491  488519 ..  488531 -  -7.7  -3.55824   CATGATGGAGAAATA                CATCG CGG CGATG                GCGATGACTTTTCCG  62 441
   Jann_0487  486575 ..  486598 -  -5.2  -3.57792   CTACGGATGCTGAAA          GCGCGGGCCTA ATT CAGGCGCGC-C          ACCACGTAATCTGCC  55 10
   Jann_0483  481269 ..  481285 -  -2.2  -3.97947   GGCAGTGATGAGAAA              TGCACG CTGGC CGTGGA              ACATGGGGCAGATGT  57 498
   Jann_0481 NONE
   Jann_0480  476425 ..  476447 -    -9  -2.87647   ACGGACCAGATCACA           GCCGCTGTGG CAA CCGCAGCCGC           AGCGTCGCGGAGAGA  58 390
   Jann_0478 NONE
   Jann_0477 NONE
   Jann_0476 NONE
   Jann_0475  472782 ..  472797 -  -3.2  -3.75024   GCCGAGGAGGAACAA              GGCG TAGCCGAG CGCC               CTCACCACATCCTCT  52 27
   Jann_0465 NONE
   Jann_0461 NONE
   Jann_0460  461293 ..  461303 -  -2.4   -3.6422   GACCGGTTTAAAAGA                 CGGC GCG GACG                 ATCAGAAACGACACC  51 7
   Jann_0458  459506 ..  459546 - -20.6  -3.01791   ACCGTCCGTTCAAGA CG-CGACGGGGCCGAGGGTG TGA CACC-TCGGCCCCATCGGCG CGCTAGCCTTTGATC 100 28
   Jann_0456  458139 ..  458159 - -11.8  -5.07486   CATCTCGAAGAAAAA            CGCGCCGG GATGA CCGACGCG            TTTTTTCGTTTTCAG 100 68
   Jann_0449  451853 ..  451870 -  -4.9  -3.86194   AAGGGCTGGCAGAAA             CGACAGAT CAG ATC-GTCG             TGACCGCGGGTGTGC  60 369
   Jann_0446 NONE
   Jann_0445  449219 ..  449235 -  -2.2  -4.58283   GAAGCGGCTCAAAAA              GCCG CCTGATCCT CGGC              TCCTGGCCTTGGGGC  66 60
   Jann_0439  443189 ..  443225 - -22.3  -4.36914   CGCTGGCCCAGAAAA    TGGACCGCCTCGCGCAG TAG CCGCGCGAGGCGTCCCA    GTGACAACGCGGTTC 100 39
   Jann_0431 NONE
   Jann_0430  434949 ..  434974 - -17.7  -2.88999   CCCGGACAGATCAGA         CGTCAGCAGCT TTCG AGCTGCTGACG          ATAGCGCTCGGCCCG  90 2
   Jann_0425  426985 ..  427000 -    -6  -3.26471   CGACGGGGACACGAA              CGGTCC TACA GGGCCG               ATTGACCGTCGCATG  52 333
   Jann_0419  422080 ..  422095 -  -4.7  -3.06915   ACGGACCGCACCTAA              GGCAA GCCGCT TTGCC               CCTTAGGGCAGGGTT  47 40
   Jann_0416  419047 ..  419080 -  -7.3  -3.31144   TTGCGATTCGTAGAA     GGCG-CGCGCGGTGGC GAT GTCACCGAACGCCACC     ACCACCGAGATCCCC  56 217
   Jann_0415  418122 ..  418152 -  -7.4  -3.63341   AATACCGGGGAAGAA       CCTCAGAAGGCCGG CTG CCTTCCATCCGAGG       CCGATGCCTTCATCG  62 316
   Jann_0412  415615 ..  415636 - -14.4  -4.39166   GGGTAGACATGAAAA           CGCCGGGC AAGTTG GCCCGGCG            TGTTGTTAAGCGACA 100 54
   Jann_0411 NONE
   Jann_0410  412518 ..  412546 -  -5.2  -3.40775   AGCTTCATCGAAAGA        TCTTCACCAGGA TTGCG CCCCGGCGATGA        GGCGCGTGACCATTT  53 0
   Jann_0409 NONE
   Jann_0408  410844 ..  410855 -  -4.4  -3.53012   GTGGGCCGGTGCAAA                TGCA GCGA TGCA                 CCATGACGGAGTGTC  51 50
   Jann_0404  406536 ..  406561 - -16.1  -3.75153   GGCTTGCAAGCGAAA         CGGCCCGAAGC AGGT GCCCCGGGCCG          TCGCAACCATCGGTC 100 50
   Jann_0403 NONE
   Jann_0402  403974 ..  404001 - -16.2  -2.57564   CCATCTTGCCACAAG        CCCCCGTCGCGA CCCC CCGCGGCGGGGG         TTTTGCTGTGTTCGA  84 382
   Jann_0401 NONE
   Jann_0400  401984 ..  402003 -  -3.4  -3.32844   CGGTTCATGCCAGAA            CCCCGGCG CGCG CATCAGGG             TGTCTCTGCCTCTTC  47 20
   Jann_0399  400729 ..  400741 -  -5.5  -2.90075   GGCGCCGGAACCAGA                GCACT GGC AGCGC                ATCATCTGCTGCGGT  48 296
   Jann_0395 NONE
   Jann_0394  396563 ..  396579 -  -4.3   -4.3851   GACAGCAAAGAGAAA              CTCTCCA CGC CGGAGCG              TCTGACCCAAAAAGC  66 449
   Jann_0389 NONE
   Jann_0388 NONE
   Jann_0387  391253 ..  391269 -  -5.7  -3.31461   CACCGATGCCGACAA              CGGCTCC CTC GGGACCG              ATGCGCCGGGTGCCG  52 120
   Jann_0385  389288 ..  389303 -  -3.2  -3.16668   CAACAGGTGCAGCAA              TGCTAC GACA GTGGCA               CGTGCTAGGCAGCGT  44 397
   Jann_0376 NONE
   Jann_0375 NONE
   Jann_0374  377567 ..  377577 -  -3.2  -3.17688   TAAGCAGGGTAGTAA                 CTCG GCT CGAA                 TATTGAAAACAATAC  44 472
   Jann_0367  370147 ..  370173 -  -6.4  -2.62515   AAGCGCGGGAGATCA         TCGCGCCAGTGC CGG GAAATGGCGCGG         ATTTGTGCGCAGAGC  48 41
   Jann_0366 NONE
   Jann_0365  368031 ..  368053 - -14.8  -2.75941   CAAAATACAATGAAC           GTCAGGGGGC TCT GCCCCCTGGC           CCCCGGAGTTGTATT  80 59
   Jann_0364 NONE
   Jann_0363  365879 ..  365915 -    -5  -4.07568   GGCGCTGTTTGAAAA   GGACG-CGCAGGGGCCTG TCA CCGGTGCC-GCGTCGTCC   CTGCACCACATTGCG  63 211
   Jann_0360 NONE
   Jann_0359  364155 ..  364183 -  -3.9  -2.74605   TCCGTGGAAAACCGA       CCAGGCGACG-TC GAACA GATCGCC-CCTGG       TTCCGCTTTCAGAGC  43 62
   Jann_0358 NONE
   Jann_0355  358612 ..  358626 -  -5.6  -3.57144   CCGTTCAGGCTGAAA               CGGGCC GCC AGCCCA               CCTTGTCGACCACCG  57 232
   Jann_0353 NONE
   Jann_0352  354344 ..  354360 -  -2.2  -4.88295   AAAGAAACCCAAAAA              GGCGAA AGCCA TCCACC              AGGTGTTTACGCTTC  74 353
   Jann_0348 NONE
   Jann_0347  351508 ..  351535 - -16.3  -2.57468   CGTCATCAGATGAAC        CCGGCGCACCC CTGATC AGGTGCGCCGG         TCGTTCTCTATCGCC  84 33
   Jann_0341  346493 ..  346506 -  -3.7  -3.40403   GTCTGGGGATCAGAA               GCGCC GTTC GTCGC                CGATCACCTGAATTG  49 81
   Jann_0339  345023 ..  345036 -  -3.1  -2.81725   AGCCCAGATGAAGGA               GGA-GC GGT GCGTCC               TTAGGGGCGGAGACG  41 26
   Jann_0338 NONE
   Jann_0337  341481 ..  341494 -  -2.4  -3.72576   TTTTCCGCTATCAAA               GGAA GGCAGT TTCC                TGAAAAGAGCGTAAT  51 7
   Jann_0336  340965 ..  341003 - -15.3  -4.07568   GTGGTCCCCTGAAAA   GCGAAAGGGCCGCGCCC TGTTT GGACGCGACCCTTTCAT   GTCTTTACCCGGACG 100 71
   Jann_0335 NONE
   Jann_0334 NONE
   Jann_0333  338663 ..  338676 -  -2.3   -2.8474   GGCCATCCAGAATGA               CGGCA TCAT TGTCG                GCGTGCAAAGCCATG  40 244
   Jann_0330 NONE
   Jann_0329 NONE
   Jann_0328  333406 ..  333423 - -14.1  -2.87527   CACTGATGATGAAAG             CGCGCCC TTCA GGGCGCG              TTTTTTGTATTGGGC  82 60
   Jann_0317  324622 ..  324643 -  -5.1  -2.68223   GATGGACACGATAAT           CCCTC-CGCA TGT TGCGTGACGG           CGGCGGGGATCCGCG  43 195
   Jann_0316  322619 ..  322632 -  -8.1  -3.81414   ACGTTGAACGAAGAA               CTGGC CTAT GCCAG                CAGCATTGACCCCAA  69 470
   Jann_0312  319319 ..  319329 -  -2.4  -3.29626   TAATACGGATATGAA                 CGCC GCC GGGG                 GCCTATTGTATTGCC  45 456
   Jann_0302 NONE
   Jann_0301 NONE
   Jann_0300  305912 ..  305924 -  -4.7  -3.55563   ACCTGATGGTGGAAA                CCCGC TTT GCGCG                CGCCTGGGCGTCATG  55 521
   Jann_0298  304198 ..  304216 -  -7.3  -3.40668   CAGGAAGAAAAATCA             CCCGCGC AACTG GCCCGGG             CCTTTCACCTGACCC  60 285
   Jann_0294 NONE
   Jann_0293  300842 ..  300859 - -10.5  -4.87389   TATCTCAAAAATAAA             GCGGACC GTCC GGCCCGC              TTTTTCCTGTCGTGA 100 57
   Jann_0289 NONE
   Jann_0288 NONE
   Jann_0287  292313 ..  292335 -  -6.2  -3.57144   CTGGTGATCGGCAAA           GCGCGGGA GTTGAGT TTCCGCGC           GGAAGGTTACCTTTA  58 81
   Jann_0283 NONE
   Jann_0282  288155 ..  288169 -  -2.7  -2.71712   GCGGTGCGGCCAAAT               CGCTG CATGC CTGCG               TCTTTCACCGGGCCT  39 30
   Jann_0281  287097 ..  287109 -  -3.3  -2.75844   GCCTGCACTTGAAAT                GACCC AAA GAGCC                CACTTCATCCCGGAC  41 131
   Jann_0279  285181 ..  285194 -  -5.2  -3.80881   AGCATAAACAGACAA               CGCC AGAAGG GGCG                GACCAGTTCCCACCG  61 41
   Jann_0278  283864 ..  283899 -  -3.2  -3.19642   ATGACGACGCACGAA    GGTTCGGGTCGGACA TTCAATC CGTCCG-CCAGATCC    GCGCCATGGGGGCGG  44 325
   Jann_0276  282418 ..  282428 -  -3.2  -2.88031   CGGGGAAAAATCAAT                 TCGC AAA GCAA                 TCAGCGCGCCCATCC  42 10
   Jann_0275 NONE
   Jann_0274  280662 ..  280675 -  -2.4  -3.25341   ATCCGAAGATCAACA               GGTT CAAAGC AACC                TCTCCATCGCCCACC  44 15
   Jann_0273  279801 ..  279814 -  -3.7  -3.70902   CCTGTTACACCGAAA               GCCCG CGAT CTGGC                GAGAGCTAGGAGGTC  54 31
   Jann_0272 NONE
   Jann_0271  278745 ..  278766 - -15.1  -5.18371   TTGCACAAAAGAAAA           GGCGCCGCC CGAA GGCAGCGCC            AATCCGAAGTCGTCC 100 56
   Jann_0270  278353 ..  278376 - -12.4  -5.14563   CCTTCCACGAAAAAA          GGCGCAACCC GTGA AGGTCGCGCC           TTTCCAATGTCGTGC 100 56
   Jann_0266  274492 ..  274502 -  -2.4  -3.14051   TGAGCCTGAGGAAGA                 GCCC GCC GCGC                 TGCCGCGCCTTCTGG  43 394
   Jann_0264 NONE
   Jann_0263  264638 ..  264658 -  -6.7  -4.15044   GCCGTGTTCAAGAAA            GACGGCCGT GTC ACGGCTGGC            AATGCGTCGGGCATC  69 488
   Jann_0259  260020 ..  260035 -  -4.6  -4.07675   GCAAAATGAAGCAAA              CGCAGA GAGC CCCGCG               CTTTTGATGCCGCGG  63 235
   Jann_0257 NONE
   Jann_0256 NONE
   Jann_0255 NONE
   Jann_0254  254743 ..  254777 -  -2.7  -3.83205   ACGGCCCAGATGAAA    GACGAGCGCTTAGGGG GAGA CCCAGATGC-CTCGCC     AGTCAGGCGCAGTGT  53 0
   Jann_0252  252158 ..  252171 -  -3.7  -3.53761   GAATGCCCGCTGAAA               GGCCG TTTG CGGAC                AGGTCCGTCACAAAC  51 79
   Jann_0247  243654 ..  243683 -  -6.3  -4.64657   GGAAAGCGCGAAAAA       CCTGCGCGAAAGC TGAG GGTTACGCGTAGG        CGATGACCAGCAGGA  78 15
   Jann_0245 NONE
   Jann_0244  237106 ..  237119 -  -9.5  -3.48395   AGGGGGCTGATATAA               CCGCC ATCT GGCGG                CGTCAATAGTCCTGC  69 28
   Jann_0240  234769 ..  234784 -  -2.5  -4.51363   GATCAAAGATGAAAA              GGTGA AAGAAA CCACC               CCTACCAACTATTTT  64 83
   Jann_0238  232355 ..  232370 -  -3.9  -3.54424   GCCTATCGGTTGAAA              GGCGA TAGGGT CCGCC               TGCGACGCGGTTGAA  51 139
   Jann_0237  231979 ..  231989 -  -6.8  -2.62396   GAGGCGCTGATAGGA                 CGCT GAT AGCG                 CTATTTACTCGCTAT  50 37
   Jann_0228  222378 ..  222412 -  -3.4  -3.08991   AGCTTTGGAATAAAG     GTTATCACGGGCCACG GAA CGGGTCCCTTAATGAC     TGAAAATGTCCATTT  43 18
   Jann_0227 NONE
   Jann_0226 NONE
   Jann_0225  220540 ..  220553 -  -5.9  -3.76952   GTGAGTCAATCTAAA               CCGCG CGCG CACGG                TCAGGTAATCTTGAA  58 26
   Jann_0224 NONE
   Jann_0223  219149 ..  219163 -  -8.6  -3.69354   CTGCATAAGCTGAAA               TCCATC TAT GATGGA               AAGATTGAGCAGGCT  69 100
   Jann_0214  208766 ..  208779 -  -2.4   -3.5882   CACAGGATCCGCAAA               GTTG TCTGAT CAAC                TATTATGATGCGGGT  49 314
   Jann_0212  206314 ..  206353 - -15.1  -3.53012   TGTCCCTTTCGGAAA  CACATCGGCCAGCCCGCT TATTC AACGGGCTGGCCTA-GTG  GATCAGTCGCGATTA  88 38
   Jann_0211  205067 ..  205095 - -11.7  -5.60993   TTCGCCACAAAAAAA       CCGGCCCCCCGG GGTGAT CCGAGGG-CCGG        TTATATGGCGGTTCA 100 68
   Jann_0209  199579 ..  199590 -  -7.2  -2.53271   CGAGGCTGAGAATAT                GCGC AAAC GCGC                 TGACCGGGACCGCCG  50 394
   Jann_0206 NONE
   Jann_0205 NONE
   Jann_0204  195694 ..  195708 -  -2.8  -4.36903   TCTATTAAATACAAA               GATTTG GCG CAACTC               GACGACCTGCTTCGA  64 62
   Jann_0197 NONE
   Jann_0196 NONE
   Jann_0195 NONE
   Jann_0194  185253 ..  185270 -  -9.1  -3.19192   GGCGACGCAACCGAA             GGCG-CCG CAC CGGCCGCC             GCTCAACTTCCCAAG  61 489
   Jann_0191 NONE
   Jann_0190 NONE
   Jann_0189  182201 ..  182216 -  -3.2  -2.62463   CTGACGATCCAGAAC              GCGACA TTGG TGTTGC               TTGACCCCGAACATG  40 45
   Jann_0182 NONE
   Jann_0181 NONE
   Jann_0180 NONE
   Jann_0179 NONE
   Jann_0178 NONE
   Jann_0177 NONE
   Jann_0176  168073 ..  168090 -  -6.9  -3.74693   CGGCATTCCATCAAA             GACGCGC GGAT GCGCACC              AAAGATGAACCCAGT  63 133
   Jann_0175 NONE
   Jann_0174 NONE
   Jann_0173 NONE
   Jann_0172 NONE
   Jann_0171  164319 ..  164353 - -11.5  -4.07885   CATCCCCCGGGAAAA    GC-AGCAGCGACGGGAG TTA CTCC-GTCGCCGCCAGC    AGGGTCACTCGGAAA  85 30
   Jann_0170  161846 ..  161858 -  -2.6   -3.5627   ACATTATTTTTGAAA                GCGC GACAG ACGC                ATAGGGTGTTCCGAA  47 482
   Jann_0162 NONE
   Jann_0161  153492 ..  153503 -  -3.6   -3.2614   TATGGCCCAGATGAA                GGAC AGGA GCCC                 GGGTCATTCGGCGGC  47 29
   Jann_0160 NONE
   Jann_0159 NONE
   Jann_0158 NONE
   Jann_0157 NONE
   Jann_0156 NONE
   Jann_0155  144430 ..  144452 -  -6.3  -3.53012   CCTTCGGGTCTCAAA           GCCTGCT TGGTCTAGG AGCAGGC           GTTTCGGCTTGGGTC  58 39
   Jann_0154 NONE
   Jann_0153 NONE
   Jann_0152 NONE
   Jann_0151 NONE
   Jann_0150 NONE
   Jann_0149 NONE
   Jann_0148  139195 ..  139219 - -19.3  -3.48063   CACCCAAACGTAGAA          CGGGCGGCCCA ACC TGGACCGCCCG          CAAAATCTTGCCGTC 100 52
   Jann_0143 NONE
   Jann_0142  131896 ..  131906 -  -6.8  -2.70932   CGCGGCCCGCAAGGA                 TCGC GCT GCGA                 CCAGCTTCTTCTGGA  49 358
   Jann_0139  129393 ..  129419 -  -2.2  -4.07568   GCCTTGGCTTCAAAA        GCCGGTCGCCA TCTTGT CGGCCA-CGGC         GGGCCGGTCGGGCGG  57 221
   Jann_0137  126989 ..  127001 -  -4.7  -3.14132   GTTCGGCTGGATCAA                CTCGC TTG GCGCG                CGCTATGTCAGCGTC  48 433
   Jann_0135  124217 ..  124240 -  -2.2  -2.89742   TTCAACTTCGACACA          TTGGCCGTGC AAGC GCACCGCCTT           GCGGCCGATGAACGG  40 188
   Jann_0126  116058 ..  116068 -  -4.6  -3.02144   CGAGGCGGTCGAACA                 GGCC TCC GACC                 ACCGTCTCGTCTGGG  47 54
   Jann_0120 NONE
   Jann_0119  109176 ..  109192 -  -6.5  -3.06796   CTTCAGCGCAGGGAA              CGACGAA TAT CCCGTCG              TGGCCGGTGTAGACA  51 213
   Jann_0117 NONE
   Jann_0116  105916 ..  105942 - -10.8  -3.83169   GAGAAACTGATGAAA         GGCCTTGTGGCC GAC GGCTACAACGCC         GCTTCGATCCACGGC  79 518
   Jann_0114  103611 ..  103668 -  -7.5  -4.57341   AATTTTTCCGAAAAA GCGCCAACCGCACCTTGTGTGCAAGGC CTCA GCCTTGCGCGGAAGGTGCCACCGCCGG CTGGTGGAGAGGCGT  79 96
   Jann_0113  101708 ..  101737 - -14.3  -4.24002   GCCCAAATCGCAAAA       CCACCCGAGCCTG TTTC CAGACCCGGGTGA        TCTTTTTTCTGTCGA 100 81
   Jann_0107   98010 ..   98022 -  -4.1  -3.73414   CAGATCAGACCGAAA                GATCC TCC AGATC                CCAGACGGCGTGGAT  54 2
   Jann_0106 NONE
   Jann_0105   95628 ..   95641 -  -8.1  -3.05268   CAAGCAGGGGCAATA               TGCCG TCAT CGGCA                TTGACGGACGAATCC  57 121
   Jann_0096 NONE
   Jann_0095   89863 ..   89876 -  -3.8  -4.15066   CATCCACAAAGCAAA               GCGA ACGTGA TCGC                AGCTCTTGTAAAGTA  62 230
   Jann_0093 NONE
   Jann_0092   86931 ..   86947 -  -2.9  -2.71144   CATCCCCCTCAATCA              GGCGACA GCA TATAGCC              CGCTCCGCGCACGGT  41 2
   Jann_0091 NONE
   Jann_0090 NONE
   Jann_0089 NONE
   Jann_0088   82680 ..   82693 -  -4.5  -3.56704   TTCGGAGGAAAGCAA               CG-CCG CGA CGGACG               CTTACCGCGACGAGG  53 121
   Jann_0078   71792 ..   71802 -  -8.2  -3.53012   CCCCCTTGCGTCAAA                 GGCC AAT GGCC                 GGATTCTGACAGGCG  62 75
   Jann_0077   70558 ..   70571 -  -2.3  -3.08015   CCAATCATCGTAATA               CGCAT GAAA AAGCG                CTCCTTCTAAATCTT  41 32
   Jann_0076   69169 ..   69206 -  -9.9  -3.96148   TCGGCCCACCAGAAA   CACCCTGATCGGACA TAATTCAT TGGCCGATCAGGTTG    GAAAAATAATTCTGA  78 77
   Jann_0075   68705 ..   68734 - -12.8  -4.39571   GCTACAAACGGAAAA       CCCCCGGCTCGT GGGACG ACGTACCGGGGG        CGTTCACTCTAGGTC  93 54
   Jann_0074   67991 ..   68017 - -18.7  -3.85567   AATCTCAAACGCAAA         CGGCCCCCGCC GCGAA GGCAGGGGCCG         CTGGTGTGCACGGGG 100 46
   Jann_0072   66326 ..   66354 -  -2.3  -4.78157   ATGAAAAAGAACAAA        TCCGAAGAAAACG TGG CGTTTCTGTCGGC        ACTGCGGGACGGTTT  72 150
   Jann_0070   64205 ..   64221 -  -7.9  -3.53444   CGAGGTGCTGCGAAA              CGTCCCG CCC CGCGACG              TGCATCTTGTGTCTG  60 498
   Jann_0067   61277 ..   61303 - -15.2  -3.76402   AGCGTAGCCAGGAAA         TAGTGAGCCCCT AAA AGGGGCGCACTA         ACTTCCGTTAAACTT  95 23
   Jann_0061   56021 ..   56036 -  -5.4  -3.66178   CGGGGGAATTGCAAA              CTCCGA TGCG TCAGAG               GCGGGTCACGGCAAG  58 20
   Jann_0060   54989 ..   55008 -  -2.8  -3.36749   TATGGCCAAGATGAA            GACGGAGCG GAG CGCTA-GTC            CTTGGAAGGGGGCGC  47 20
   Jann_0059   53630 ..   53642 -  -3.3  -3.53012   GCGCGCGCCCGGAAA                GGGCA GGC TGCGC                GCGCCATCAACCGTT  49 32
   Jann_0058 NONE
   Jann_0057   52257 ..   52284 -  -3.2  -3.22298   TGTACGTATCAGGAA        GCGGCGCGTTCG AGTT CGAGCGGACAGC         CAGCCGCCTGCGGGA  44 91
   Jann_0055   49411 ..   49450 -  -7.8  -2.63631   CGAACGCGCATATCA  TCGCG-ACCACGACCATGG CGA CCACACCCGTGGTGCGCGG  CAAATGGCTGGAGCC  51 434
   Jann_0050   45432 ..   45445 -  -3.8  -3.59262   CGGGACATCTCCAAA               CGTC ATCCGG GACG                GTGGGAGGTATCTGT  53 158
   Jann_0043 NONE
   Jann_0042   40706 ..   40723 - -10.5  -5.79595   CCTTAAAACAAAAAA             GCGAGCC GTGC GGCCCGC              CTGAGTGTGTCGGTG 100 123
   Jann_0041 NONE
   Jann_0040 NONE
   Jann_0039 NONE
   Jann_0038   35146 ..   35164 -  -9.5  -5.76633   TCAGACATAAAAAAA             GAGCGCC ACAGG GGCGCCC             TTCTTCGATACCGTT 100 49
   Jann_0033 NONE
   Jann_0032 NONE
   Jann_0031   28428 ..   28445 -  -6.9  -3.09015   CCCAGAGCCACGCAA             GCCTCGC CCGC GCGACGC              TCCTCCTTCATCTTG  54 79
   Jann_0030 NONE
   Jann_0029 NONE
   Jann_0028   25715 ..   25730 -  -4.6  -3.53012   GCGGCTTGCTTCAAA              CCCACG AACA CGTGCG               CCGGATACGCCCGTC  53 66
   Jann_0027   24815 ..   24837 - -15.6   -4.8622   TTTTCCAACGAAAAA           GGGCTGCCCA AGG TGAGCAGCCC           TTTCGAAAGTCAGGA 100 225
   Jann_0026 NONE
   Jann_0025   23999 ..   24015 -  -5.1  -3.50853   GCGGCGCAATGACAA              GCTCTTT CAC AAAGCGC              GCCGTTTCGCATAGT  53 15
   Jann_0024   23658 ..   23673 -  -3.2  -4.15222   AGTTTTTGCAAGAAA              GCAAAC TCAG GTTAGC               TAGCGCAAGGGATCA  60 76
   Jann_0023   22484 ..   22495 -  -7.2   -4.1585   CGACAACCCCGAAAA                GGCC ATGG GGCC                 TGCGGATCAGATCGA  72 95
   Jann_0021 NONE
   Jann_0020   18993 ..   19027 - -10.7  -5.42259   TGATCTGCAAAAAAA    GACAGAGGCCGC-AGC TTTC GCCAGCGGCCTCTCCC     GTGTTCAGACAGCCG 100 44
   Jann_0019   17917 ..   17936 - -12.8  -5.04249   GCCTCAAAAAAGAAA            CGGCGAGC CGAA GCCCGCCG             CATTCCCTGTCCAAA 100 50
   Jann_0018 NONE
   Jann_0017   15700 ..   15723 -  -3.1  -3.63515   CCTGATCCTCAACAA          CCCCCAGCGC CGTCT GC-CTGAGGA          TCAGCGCAAGATGTA  51 341
   Jann_0015   13890 ..   13920 -  -6.9  -3.85698   CGGGTCGCTGACAAA      CGC-CCTGACCGC CATGCAC GCGG-CAGGCGCG      ACAATCGTCTAACCC  66 34
   Jann_0013 NONE
   Jann_0012   12587 ..   12611 -  -3.4  -3.17146   GGCGGCGACAACATA          CATGGGGCGT CAATT ACGCCCTCCG          CCGCCTCTGTTCAAT  43 40
   Jann_0011   11399 ..   11421 -  -7.6  -2.62184   GTTCGGCCGAGAGGA           GGGGCTGTGC GCC GCAAAGCACC           TGGTGGACGGGGACA  51 288
