# Supplementary material for: Rapid, accurate, computational discovery of Rho-independent transcription terminators illuminates their relationship to DNA uptake
Source: Genome Biol. 2007 Feb 21;8(2):R22. doi: 10.1186/gb-2007-8-2-r22 (PMC1852404; doi:10.1186/gb-2007-8-2-r22)
Supplement: Additional data file 4 — Best terminators found downstream of each of the genes of the 343 organisms studied. [file gb-2007-8-2-r22-S4.zip › Lactobacillus_acidophilus_NCFM.bag]

        dnaA    1412 ..    1433 +  -2.9  -4.16146   AATCACATTTTTATC           CCCTGTGAA TAAC TACACAGAG            TTTTACACATGTTTT  53 39
        dnaN    2736 ..    2752 +  -9.4  -5.49568   TTTAACTTAATAAAA              CCACCC TTCAT GGGTGG              TTTTTATTTTGCATT 100 55
     LBA0003 NONE
        recF NONE
        gyrB NONE
        gyrA    8860 ..    8879 +  -5.1  -3.03839   AGAATTAGAAATTGC            GAGTAAT ATTTCA ATTACTC             CTTGTTCTTGATTTT  53 153
        rpsF NONE
     LBA0008    9784 ..    9812 +  -3.2  -3.30243   TTCTGATGATGATCT        TCCATTCTAAAA ATAAC TTTAAGAAAGGA        TTCTAGAACATGGCT  47 16
        rpsR   10080 ..   10101 + -11.6  -5.04175   CGAATAAAAAATAGA           GGTCAGGG CTTTTC CCCTGACC            TTTTTCTATGGTTAA 100 47
     LBA0011 NONE
        rplI   12723 ..   12742 +  -2.2  -3.54297   CGTTACTGAACAAGA            CTAATTTT TATA AAAAGTAG             TTGTGATTGATGGAT  45 22
        dnaB   14151 ..   14185 +  -3.1  -5.74122   ATGGGAATTAATAAA    CGCTAAAATGTTAT GACAAAAG ATAGCATTT-AGCG     TTTTTTTGTATACTA  83 30
     LBA0014   15344 ..   15369 +  -3.3  -5.52384   AAAATAAATATTAAA         TAACCTGTATT TTTT GAAGCAGGTTA          TTTTTTTGCTAAAAG  78 40
     LBA0015   16393 ..   16410 +  -6.3  -5.73978   TACATATGCATGAAA             GCCTTTA CACA TAAGGGC              TTTTTTCTTTATAAT  95 56
     LBA0016   17404 ..   17438 +  -4.4   -2.7317   TAAAAAGGCTCAGCA     TGTTAAGAAAGACATA AGC TGAGTCTTTTTTGACG     TAATTAAGGGTATAT  47 68
     LBA0017   18020 ..   18039 +  -7.8  -4.97158   TAATAAATAATAAAA            CGCATACC TATG GGCATGCG             TTTTGTTTCATGTGA  89 350
        cadB NONE
        cadX   21034 ..   21064 + -12.8  -4.87133   TTAATAATTAAGCCA       AAAAACCAAGTTGA TTT TCAACTTGGTTTTA       TTTTATTTAAAAAAT 100 215
     LBA0024 NONE
        ftsK NONE
     LBA0026   24333 ..   24390 +  -7.9  -2.58686   CCAAATAAAAGGAAC GCGAGTGCCGTAGC--ACGCG-TG-CCCT GACA AGGGATAACGCGTAAGCGAAGGCACTCGC ACTTTTATGTAAAAT  65 33
        repB NONE
     LBA0028   25869 ..   25905 + -11.1  -5.24129   GGACAAAGTAATCAA   GAGGGCGG-ATAATGA AAGGGA TCATTATTCCGCTCTC    TTTTTTATAAGAGAG 100 30
     LBA0029   27279 ..   27300 + -11.7  -5.71983   TTAATAAATACGTTA           GATCTAGTC GAGA GACTAGATC            TTTTTTTGTGCTTAG 100 141
     LBA0030 NONE
     LBA0031   28095 ..   28116 + -10.3  -5.69473   TAAATACGCTTGAAA           GATCTGATT GAAA AATCAGATC            TTTTTTTGTACTATA 100 76
     LBA0032   29025 ..   29047 +  -9.2  -5.24531   TGATATAATAAAAAA           GTGCACTGAT ACC ATCAATGCAC           TTTTTTATGAAAGGT 100 98
     LBA0035   31755 ..   31774 +  -7.2  -5.00616   AATTATTAATCAAGA            TAACTCAC GAAA GTGGGTTA             TTTTTTGAACAAAAA  85 32
     LBA0036   33250 ..   33264 +  -2.9  -3.76634   GCATAAAATCTGTGT               TTTTG ATAGC CAAAA               TTCTCTCTTTCACGT  50 52
     LBA0037   34105 ..   34130 +  -7.6  -5.43866   TAAATCAAACAAAAA         TACTGCTGCC TAATCT GGCAACAGTA          TTTTTTTAGCCATTA  95 13
     LBA0043 NONE
     LBA0044   39733 ..   39757 + -11.5  -4.77759   TTTAAAACGTATATA          AAAAAGAGGCG TAA CGCCTCTTTTA          TTTTTCCTAAATTAT 100 25
     LBA0045   41559 ..   41587 +  -7.5  -5.52079   TTTTGTAAAGTAAAA        CCGTGTTATGA GGAGTGA TCACAACACGG        TTTTTATTTTGGTAT  90 69
     LBA0050   45925 ..   45949 +  -9.5  -5.79595   GAATTAACTTAGTAG          GTATTTTATCT TTG AGATAAGATAC          TTTTTTGTTTTAAGG 100 43
     LBA0051   47943 ..   47962 +  -2.3  -2.71011   CCTGTGAAAGAAATT            TTATTTT GTTTGA AAAATAA             TGCTTAAAAAGCGCT  39 73
     LBA0052   48840 ..   48862 +  -6.4  -5.26247   AATAGAATAAAAAAA           TCGTTACT TTGATGT AGTAACGA           TTTTATTTATTTTAA  82 31
        exoA   52526 ..   52556 + -11.4  -4.09685   AATTAACCTTTAAAA       TGTCAAAAACACTA GTA TAATGTTTTTGACA       TTTTAAAAAATAGGG 100 28
        gadC   54028 ..   54052 +  -7.2  -5.16237   GCAAAATCAATAAAA          GCGTTCGTTT ATAAA AAGCGAATGC          TTTTTTAGTAGAATT  86 28
     LBA0058   56929 ..   56944 +    -9  -5.39721   TGAATAATAAAAAAA              GAAGCC TTAA GGCTTC               TTTTTTATCTACTAA 100 34
     LBA0060 NONE
     LBA0062 NONE
     LBA0063   65926 ..   65936 +  -3.2  -3.65446   AAAGAATACGTTGAG                 TCGG GGA CTGA                 TTACTTATTTGATTC  50 161
     LBA0064   67155 ..   67174 +    -5  -4.80453   TGAATAAAATAAAAA            GGTCTGAT AAAA ATTAGGCC             TTTATTTTGTAATAA  72 34
     LBA0073   74019 ..   74047 + -15.5  -4.97312   GCATAAAGCTTTTAT        TCCTCAGTTGATT AAT AATCAGCTGAGGA        TTTTTACTTAGTTTT 100 103
     LBA0074 NONE
     LBA0075   78015 ..   78040 +  -4.7  -2.86011   AATCACGAACCTGGT         CAGTCGAGCG ATCTTTG CGC-CGGCTG         TAATATTTGAAATTG  50 475
     LBA0078   80634 ..   80667 +  -3.2  -5.41787   GTGAAGGATAATAAA     GAAAGCCACAAAACT GGAAA AGTAA-GTGGCTTTC     TTTTTGTATTTTTTA  74 30
     LBA0079 NONE
        yycH NONE
        yycI NONE
     LBA0082 NONE
        htrA   86865 ..   86897 +  -6.4  -5.14965   TTAGATAAAGAAAAA      GGCTAGGTTACG AAATATAAA CGTAATTTAGCC      TTTTTTACTAACAAT  81 49
     LBA0084   87800 ..   87821 + -10.9  -4.87665   TAAGTAGTAAAAAAG           CGTCTCTGA GAAA TCAGAGGCG            TTTTTGTGAATAGGA 100 34
     LBA0085   88654 ..   88671 +  -4.9  -2.84554   TAAAAAATTGGAAAA             TGTAGTT TATA GACTACA              ATTAATTTATTATTA  50 21
     LBA0086 NONE
     LBA0087   90620 ..   90641 + -13.1  -4.87665   AAAGAATCTAAAAAA           CGTCTCTGA AAAA TCAGAGACG            TTTTTGTGAATAGGA 100 30
     LBA0088 NONE
     LBA0089   91196 ..   91220 +  -5.8   -5.4593   ATTAATTTATAAAAA          TGCTGATATT AATAA ATTATCAGCA          TTTTTATTATTTTAA  85 36
     LBA0091   91958 ..   91979 + -10.9  -4.90869   AAAAGAATTTAAAAA           CGTCTCTGA GAAA TCAGAGGCG            TTTTTCATTAGTCAT 100 43
     LBA0095   95975 ..   96002 + -14.4  -5.15381   TTTGAGATAAAAAAA        TAAGAATCTGGA ACAA TCCAGATTCTTA         TTTTTTACATGTGTT 100 31
     LBA0099 NONE
     LBA0100 NONE
     LBA0101 NONE
     LBA0102  101273 ..  101308 +  -9.9   -5.1675   AAATAGAAACAGAGA    GACTACTAAGAGATC AGTAAA GTTTTCTTAGTAGTC     TTTTTTCATGCATAG 100 54
     LBA0103 NONE
     LBA0104 NONE
        ydaM NONE
        ydaM NONE
     LBA0107 NONE
     LBA0108 NONE
     LBA0109  106484 ..  106510 +   -11  -5.35354   CGAAAATAATAAAAA         GATCATTCCCAA TAA TTGAGAATGATC         TTTTTTGCTTATCTA 100 84
     LBA0114  111287 ..  111336 + -11.1  -2.77132   AAATCACCTATAAGC AAATAAGCAAAAACCTAATCT CATTATCA AGATTAGGTTTTTGCTTATAA ATGTTTATGTCCATG  82 28
     LBA0118  113995 ..  114020 +  -6.2  -5.80003   TACGAGAGAAACTTT         GTAAGGTTCGC AGCCA GCGA-CCTTGC         TTTTTTATTTCTTCA  93 64
     LBA0121  117213 ..  117241 + -13.3  -3.53444   AAATGTAAAAGCAAA        GGCATGACTATCA TTT TGATAATCATGCC        TTAATTATTAACCGA 100 33
        epsV  119174 ..  119185 +  -2.2  -3.08679   AGATCGTTCACCTCT                TCGT GATA GCGA                 TGTTCAATAAAGAGG  42 4
     LBA0124  119922 ..  119950 +  -7.6   -5.2112   AATCAAATTTTGGAT        GCATTAACTAGT TTTTT AGTAGTTAATGC        TTTTTTAGTAATGTT  90 83
     LBA0125 NONE
     LBA0126  121340 ..  121359 + -12.2   -3.4072   TTTAAACATAAAAAG            GGACGCAA AAAA TTGCGTCC             TTGTACTGAGACGTA 100 58
     LBA0128  123243 ..  123254 +  -4.4  -3.01329   CTTAGAGGCACAGAA                TCGT TCAT ACGA                 TAGTTTGCTATCTCA  48 66
     LBA0129 NONE
     LBA0130  124138 ..  124163 +  -2.5  -4.85129   TCAAAATAGAAAGAA         ACGTCTCTTTT ATTT ATAAGAGGCGC          TTTTTCGTATATAAT  64 32
     LBA0131  125230 ..  125256 +  -7.4   -5.5112   TTAAGTTGATAAAAA         TAATCCTCATTG TTA TAGTGAGGGTTA         TTTTTTGTTAATCAA  90 51
        tetR NONE
     LBA0133  126891 ..  126924 + -12.7  -3.02043   CTAAATAAAATTTCA     GAAAACGTAATCATT CAAG GATGGTTACGTTTTC      TCTTGCAAAAAAATT 100 33
        glnP NONE
        glnQ  129224 ..  129252 + -11.9  -5.34381   TTTATAAAAGTAAAA        GCAACTATTGTGA ATT TGACAATAGTTGC        TTTTTATTTCAATTT 100 34
     LBA0137  131715 ..  131727 +  -6.3  -2.70932   ACCACAAGAAGACAT                TGCTT CAC AAGCA                TGATTAAACGCCGAA  57 6
     LBA0138  132522 ..  132553 +   -11  -4.13945   AAAAAAGTTAAGAAT      TGAAAGGTGACCTA ACAT TGGGTCACCTTTTG       TTTTACAGTAAAGCT 100 43
     LBA0139 NONE
     LBA0140 NONE
     LBA0141 NONE
     LBA0142  135481 ..  135498 +  -8.5  -5.07567   TGATATCCAAAAAAA             GTTCTCA CGTA TGAGAAC              TTTTTTCGCCTATAC  93 46
     LBA0144  140053 ..  140100 + -12.5  -4.52857   AGATACAAAGCTTAA TGATGATAAAAAATACCGTTA AAAAAG TAACGGTATTTTTTATTATAA TTTTATGTAAGCGCT 100 26
     LBA0146  141716 ..  141731 +  -4.7  -3.56366   CGGCCATTTTGACGT              GCATG TTCAAC CATGC               TTTCGACAAATTCTT  57 239
     LBA0148 NONE
        uspA  142973 ..  143001 + -11.9  -5.24129   TTAATCATATGTTAA        TCACCAAGTGA TTTTGCT TCACTTGGTGA        TTTTTTATGAAAAAA 100 37
     LBA0150  143209 ..  143249 + -14.9  -5.24129   TATCGTTAACAAGCA  GGCTTAATTACTGATCGTT TTT GACGACCCGTAATTAAGCC  TTTTTTGTGGGCGAA 100 19
     LBA0151 NONE
     LBA0152 NONE
     LBA0153 NONE
     LBA0154  146663 ..  146687 + -15.9  -4.96762   TAAATTCCCAATAAA          TAAGCAAGGAC ATT GTCCTTGCTTA          TTTTTATGCTCTGTA 100 45
     LBA0156  147909 ..  147929 +  -5.3  -5.88197   GCATAAATTATTTTA            GTCGGTTCG TGT TGGGCCGGC            TTTTTTTGTCTTTGA  91 35
     LBA0157 NONE
        asnH NONE
     LBA0159  152728 ..  152752 +  -6.5  -5.71983   AAAATATTTCAAAAA          GTTTGGGAAAA ATT TCTTTCCAAAC          TTTTTTTGTGCTTCA  95 46
     LBA0160 NONE
     LBA0161  155786 ..  155816 +  -8.5  -5.24129   AAAGATAAAAATTGA       GGGTAATTGTA AAATAAAAC TACAATTACCC       TTTTTTATGGGGAAA  93 33
     LBA0162 NONE
     LBA0163  157614 ..  157639 +  -7.7  -5.39681   CGGAAGAATAAGAAA         TAACAGTGC GTTTAATG GCACTGTTA          TTTTTGTTTACTTCT  95 30
     LBA0164 NONE
        pepO  161090 ..  161121 + -11.1  -5.14477   TGTTGTACTAAAAAA      GATCGAAATTTTC AATTAA GAAAGTTTCGATC       TTTTTTCAATGTGTA 100 156
        slpA  166646 ..  166665 +   -10   -5.9362   TAACAAAATGAAAAA            GGCAGAGC GAAA GCTCTGTC             TTTTTTTGTGTTTTA 100 60
     LBA0176 NONE
     LBA0177  173672 ..  173695 + -12.6  -5.63517   AGAATAATAGATAAA          CGTTACTTCA GAAT TGAAGTAACG           TTTTTTGTTTCGGAA 100 34
     LBA0181  175629 ..  175645 + -10.9  -5.21709   CATGAATAAGTTAAA              GACGGTT ATT AACCGTC              TTTTTTGATATAAAA 100 32
     LBA0185  179201 ..  179233 + -10.8  -4.72272   AGTAGTTATTCACAC      AAAAAGAACTTCGA TTTAT TCGAAGTTCTTTTA      TTTTTAGTCAAAAAA 100 49
     LBA0186 NONE
     LBA0187  180654 ..  180673 +  -7.2  -5.89921   AATAAGATGTAAAAA            GCAAGTCA GCGA TGATTTGC             TTTTTTTGTTATAAT  95 58
     LBA0188 NONE
     LBA0189 NONE
     LBA0190  185485 ..  185512 + -13.6  -5.30616   CAACTAAAATTAAAA        GGGATTAAAGCA ATTT TGCTTTAGTCCC         TTTTTGTTTGAGTAA 100 34
     LBA0191  187174 ..  187202 + -17.6   -5.4505   AAGAAGATAATTAGT        CGTCCCTTGAGA TTTTT TCTCAAGGGACG        TTTTTTATTGGGGGA 100 231
     LBA0192  188501 ..  188522 + -11.7   -5.1167   TGACTTAATGATTAA           GAGACTGAA GTAA TTCAGTCTC            TTTTTATATTAAGTT 100 42
     LBA0193  188955 ..  188985 +  -5.4  -5.15634   AAAAACTAATAGTAA       GGCAAAGATTTTCG TAA TGAATGTCTTCGCC       TTTTTTGATACAATA  76 32
        pepG NONE
     LBA0196  191136 ..  191165 + -13.1  -5.20216   AAAGTTTAATAAGTA       TAAGCCTTGATAT AACT GTATCAAGGCTTA        TTTTTTACTAATATA 100 43
        oppA  192939 ..  192965 +  -5.9  -5.12707   GTCCTTTGAAAAGAA         GAGTAGCTACT AAAAA ATTAGCTGCTC         TTTTTTGCACTTTAG  79 51
        oppA  194659 ..  194691 + -15.2  -5.26875   GTCTCTCTCTTAAGT      TAAAAGCAAACTGA TAATT TCAGTTTGCTTTTA      TTTTTTGCTTGAAAA 100 63
     LBA0199  195946 ..  195971 +  -9.9  -5.81622   AATAATAGATAAAAA         TAAGAGGAAAC CACC GTTTTCTCTTA          TTTTTTTAATTTTAT 100 60
        oppB NONE
        oppC NONE
        oppD NONE
        oppF  200086 ..  200129 + -18.6  -3.66018   CGAAGATTAAAATAA GCAATAAAAAAAGCCTCA TTACAATT TGAGGCTTTTTTTATTGC TTATTAAGCTAATGA 100 31
        greA NONE
     LBA0207  203445 ..  203480 + -13.6  -4.17316   TTTAAGAGCAAAAAA    TAAAGGATGAGACA AAGTCTAA TGTCTCATCCTTTA     TTCTTTTAAGCGGAT 100 36
     LBA0209  205309 ..  205325 +  -2.3  -3.08508   ATGCCATTGGTTTAA              ACTATTT TAA AAATAGA              TAATTTTGAAAAATA  42 6
     LBA0210 NONE
     LBA0211  206657 ..  206681 +  -8.5  -5.72053   TTATTTGGCGCGAAA          GTCACCTGCAG AAT TTGCAGGGGGC          TTTTTTGTTTGCTTG 100 253
     LBA0212  209390 ..  209413 +  -4.6  -4.94672   AATTTTAGAAAAAAA          GGGATTGG ATTATTTG CCAATCTC           TTTTTAATATTGTTT  72 33
     LBA0213 NONE
     LBA0214 NONE
     LBA0215 NONE
     LBA0216  213695 ..  213707 +  -3.5  -3.53091   TTGATTTTATTGTAT                TTTTA TGA TAAAA                TTTCACAGAAGGAGT  50 50
     LBA0217  214004 ..  214031 + -12.2  -5.45726   ATAAGTGTAAAAAAG        GCACTAGCATTT TTTA AAATGTTAGTGC         TTTTTTTGCCCTCTA 100 40
        purR  214939 ..  214949 +    -4  -3.63837   AATGGTATACTAGAC                 TCAA GTT TTGA                 TTATTAAGAGGTTAT  53 41
     LBA0219  216372 ..  216398 + -12.5  -5.95539   TTATTAATCATAAAA         TAGCCTTAACT TTTTT AGTTAAGGCTA         TTTTTTTGTTTACAA 100 47
     LBA0220 NONE
     LBA0221  217689 ..  217703 +  -4.4  -2.87931   AGATTTGTAGACTAT               TTATTT ACA AAATAA               TGTGTGAGCCCTACA  47 59
     LBA0222  218629 ..  218656 +  -5.7  -5.67063   ATAGATATATTGAAA        GATGTCTTTTC GATTAA GAAAAGATGTC         TTTTTTTGTCCTAAA  93 40
        cdpA  220443 ..  220476 + -14.1  -5.10077   AATTTGTTAACAAAA     TAAGACGTACACCTA GGGG TAGATGTACGTCTTA      TTTTTTAGGATATTT 100 39
        prsA  221704 ..  221726 + -10.7  -5.05505   GAATATTAAATAAAA           TGACTAACC AAATC GGTTAGTCA           TTTTTCGTTTATAAT 100 46
     LBA0227 NONE
     LBA0228  226505 ..  226530 + -10.6  -4.28018   AAATAAATAAAAAAA         TAAGCTGATC GATTGA GATCAGCTTA          TTTTGCTACAATGTT  95 31
     LBA0231 NONE
     LBA0232  229407 ..  229423 +  -9.4  -5.63517   CCCTATGTGCGTTTA              GCTCCC TGAAT GGGAGC              TTTTTTGTTTAAAAG 100 87
     LBA0233  231119 ..  231143 + -13.7  -5.96219   AAAATATTAAGAAAA          CAAGAGTAGGG GGG CTCTACTCTTG          TTTTTTTTGTCAATA 100 62
     LBA0234  232518 ..  232541 + -10.4  -4.72007   TATAGAAATTAAAAA          TAGGATAGCT GAAT GGCTATCCTA           TTTATTTTGCTCAAG 100 36
     LBA0238  235594 ..  235618 +  -7.2  -4.74103   TATCGTAAGTAAAAA          GCACTTGAAT GAGGG ATTCAAGCGC          TTTTTAGGTTAAGGA  82 29
        guaA  241788 ..  241809 +  -5.8  -5.20216   GCAAACAAGCCAAAA           GCCCGCAA TTAATT TTGCGCGC            TTTTTTAATGCTCTA  81 437
     LBA0246 NONE
     LBA0247 NONE
     LBA0248 NONE
     LBA0249  245285 ..  245324 +  -4.3  -5.95539   TGTAAACATTACAAG  CTGGATAAGAGCGTCGT ACTGCG GCGGGTTTCTTATCCAG   TTTTTTTATTTCAGG  89 296
     LBA0250 NONE
     LBA0251  246606 ..  246617 +    -3  -2.78816   GATTTGTACGTAATT                CTTT GTAG AAAG                 TGTACTGGAACCTGA  43 28
     LBA0252 NONE
     LBA0253  247440 ..  247459 +  -7.9  -5.28315   ATAGATATATGGAAG            GCTACTC TTCAAT GAGTAGC             TTTTTTGCGTTTTAT  90 40
     LBA0254 NONE
     LBA0255  248210 ..  248233 +  -5.4  -2.89447   AAATGTTGTTTAATT          TCAATTTTGT ATCT ACAAAATGGA           TAATTGTAATTACAA  53 46
     LBA0256 NONE
     LBA0257  249060 ..  249080 +  -4.7  -5.43866   GTGCCAGTTTTTACT            ATCAGCTAT ATG ATGGCTGAC            TTTTTTTCCGGCTTC  88 354
     LBA0260 NONE
        glyA  251654 ..  251678 + -12.1   -5.2291   TTGAATAAAAATGAA          CAGCCCCGGTT TTC GACCGAGGCTG          TTTTTGTTATAATCT 100 33
     LBA0262  253340 ..  253365 +  -9.1  -6.11392   AAATAGTCTAAAAAA         GTTGTTGAGAA ATTT TGCTCAACAAC          TTTTTTTATTTATTT 100 35
     LBA0264 NONE
     LBA0265  256311 ..  256330 + -11.4  -5.26875   CTTTGTCTGGTGGAA            GCAGTCCC ATTG GGGGCTGC             TTTTTTCGTTAGAGA 100 43
     LBA0266 NONE
     LBA0267  259288 ..  259345 + -12.6  -3.52874   AAGCAAAGAAAAGTA AG-TTTTAATACAAAAAAGAAGTTGTA AGATC TACAACTTCTTTTTTGTATTATAATCA TGTTATTGTGTGAGG 100 25
        acpS NONE
     LBA0269  260876 ..  260900 + -10.2  -5.38398   AGGTAAAACAAAAAA          GCTTTTAGAT TCGAT ATCTAAAAGC          TTTTTGTGTTTTTAT 100 46
     LBA0272 NONE
        trcF NONE
     LBA0274 NONE
     LBA0275 NONE
     LBA0276  268050 ..  268067 +  -6.3   -5.4505   TGAAAATTAAAGAAA             TGGCCTA GTAA TAGGTCA              TTTTTTGTTAGGAAA  86 31
     LBA0277 NONE
        ftsH  271606 ..  271626 +  -7.6  -5.40072   GATAATTAATAAAAG            TAGGGCCT GTTAA AGGCTCTA            TTTTTTTAGGAAGAA  95 36
     LBA0279  272556 ..  272580 +  -3.6  -5.30189   AATTAAATTTAAAGA         GGCCT-AAGGT TTTA ACCTTTAGGGC          TTTTTTGATATTATA  73 39
     LBA0280 NONE
        lysS  275235 ..  275267 + -14.3  -5.24799   TTTTAAAATAAAAAA      GCCATTATCTGCGTT TTA AGCGTAGGTAATGGC      TTTTTATGTTTGTGG 100 47
     LBA0282 NONE
        clpC  278954 ..  278981 + -12.2  -5.28176   CAGCAAAATGATAAG        GACAAAAACGAC ACTT GTTGTTTTTGTC         TTTTTTATGCCTAAA 100 135
     LBA0284 NONE
     LBA0285  286395 ..  286421 + -13.2  -5.64873   AGTTTTAAGTAAAAA         GCGTTTCTATTT TTA AAGTAGAAACGC         TTTTTTATTGTTCAA 100 45
     LBA0287 NONE
     LBA0288 NONE
     LBA0289  290372 ..  290398 +   -14  -5.35222   TTACATATAAAAAAA         GAGTTATTGAAA ATT TTTCAATAACTC         TTTTTTATAAATTTT 100 89
     LBA0290 NONE
     LBA0291 NONE
     LBA0292 NONE
     LBA0293 NONE
     LBA0294 NONE
     LBA0295 NONE
     LBA0296 NONE
        rpsC NONE
     LBA0298 NONE
        rpmC NONE
     LBA0300 NONE
     LBA0301  296065 ..  296079 +  -2.1  -2.54276   AAGTCTTATAATTGA               TAGTG AGGTG CACTG               ATGTTCGTTAAAACT  39 30
     LBA0302 NONE
     LBA0303  296961 ..  296974 +  -6.7  -3.12999   ACACGTTGCGAGAGA               TGTGG TCGT CCACA                TTCCGTATACCGTAA  62 116
     LBA0304 NONE
     LBA0305 NONE
     LBA0306  298447 ..  298463 +  -2.2  -2.64416   AAAGGAGAATTAACA              CATGGC AAACC GCAATG              ATTCTCGTAACAATC  39 42
     LBA0307 NONE
     LBA0308  299132 ..  299146 +  -4.3  -3.18582   AAATTGCTCACTTAA               TCTCT GTTGA AGAGA               TTAATAAATAAGATA  49 0
     LBA0309 NONE
        secY NONE
     LBA0312 NONE
     LBA0313 NONE
     LBA0314 NONE
     LBA0315 NONE
     LBA0316 NONE
     LBA0317 NONE
     LBA0318  304298 ..  304317 +  -2.8   -5.9663   TTAGATGATTAAGAA            TCATCCCT CTTC ATGGGTGA             TTTTTTTTGCTCTTT  85 129
     LBA0319 NONE
     LBA0320 NONE
     LBA0321 NONE
        truA  307673 ..  307691 +  -2.4  -3.86897   TTTTTCCTAAAAGGA             CGTACTCT AGT ATAGTATG             TTTGTCCACGATAGG  49 47
     LBA0323 NONE
     LBA0324  308701 ..  308721 + -11.9  -5.63504   GCCAATAGATTTAAA            GCATTCGCA TCT TGCGAGTGC            TTTTTTTCTGGCATT 100 120
     LBA0331 NONE
     LBA0332 NONE
     LBA0333  318030 ..  318048 +  -8.9   -5.8187   TTTATATATCAAAAA             GCATTCC CAAGT GGAATGC             TTTTTTTGTTAGATA 100 506
     LBA0334 NONE
     LBA0335  318405 ..  318431 +  -5.2  -3.76125   AATGTAATCAAAAAA         GACTTGAAGA ACATATA TCTTCAAGCC         TTTGAATTGCGCTAA  61 61
     LBA0338  320556 ..  320567 +  -5.8  -3.30701   ATACTTCTTTTATAC                CGCA TATT TGCG                 TTAAGTTTGATACAA  59 10
     LBA0339  321295 ..  321317 +  -4.1  -5.15634   GAAAAACTATAAAAG           AGTCCTACT GCATA AGTAGGGCC           TTTTTTGGTACACTG  72 29
     LBA0340  322511 ..  322525 +    -5  -3.05384   AATGTTTATACAGGA               TGGAAT GAT GTTCCA               TTAACTGAAAAGGGA  54 284
     LBA0341  323124 ..  323139 +  -5.4  -5.69473   AAATTTTACGTTAAA              TGCAGT TAAA GCTGCA               TTTTTTTGTGCTCTG  91 27
     LBA0342  324170 ..  324198 + -16.3  -4.74132   TTTGGTAAAAGAAAA        GAGTTATGTATCA ATT TGATACATAACTC        TTTTTAGTCAGCTAT 100 33
     LBA0345 NONE
        radA NONE
        gltX  329590 ..  329613 +  -9.6  -5.40464   GAATAATTAAAAGAA          GAAGCTGCAG ATAA CTGCAACTTC           TTTTTCTTTCTGCTA 100 50
     LBA0348 NONE
     LBA0349 NONE
     LBA0350  332278 ..  332305 +  -9.3  -5.14563   TTGAAATAATAAAAA        GGCAGACAAAA ATTATC TTTTGTTTGCC         TTTTTTGATACAAAA 100 32
     LBA0351 NONE
     LBA0352  333321 ..  333340 +  -6.4  -5.69473   GTTTGACCACCAAAA            CAGCTGCT TTTC GGTAGCTG             TTTTTTTGTGCTCTA  95 82
     LBA0353 NONE
     LBA0354  335935 ..  335969 +    -3  -4.05583   GCGCTTGAGGATAAC     TTTTCTTTCAGGTT TATCAAT AACTTGGATGAAAA     TATTTTTAGTGTTCA  55 463
        secE  338818 ..  338830 +  -5.5  -5.95539   AACAGCTTGAAGAAA                CCTCT GTG GGAGG                TTTTTTTGTTTACCC  93 90
        nusG NONE
     LBA0359 NONE
     LBA0360  340768 ..  340789 +  -8.6  -5.80248   AATTAGATTAATAAA           GGCGCCGC AATGTA GCGGGGCC            TTTTTTTCTATGTTA 100 45
     LBA0361 NONE
     LBA0362 NONE
     LBA0363 NONE
     LBA0364 NONE
     LBA0365 NONE
        phoU  345869 ..  345891 +  -9.3  -5.38054   CAATATAGGTAAAAA           GAAGAGTAT ATTTA ATACTCTTC           TTTTTGTTTATAACG 100 33
     LBA0367  347247 ..  347267 + -14.1  -5.06505   AATTAGAATAAGAAA            CGGATCTGT AAA ACAGATCCG            TTTTTGTGTGTACTT 100 47
     LBA0369 NONE
     LBA0370  348856 ..  348884 + -11.8  -5.75478   AACTGGGCATTTGAA        TAGGCTCTTCGC TATGT GCGGAGAGCTTA        TTTTTTTGTATAATT 100 50
     LBA0371 NONE
     LBA0373 NONE
     LBA0374  350732 ..  350742 +  -2.6  -2.59431   ATGATCAGTCTATTT                 TTTT GCT AAAA                 TAAGTTATAGCAAAA  40 12
     LBA0375  351429 ..  351455 + -12.4  -5.14563   ATTAGAAATTAACAA         GCTCTTAGCTCT TTT AGAGTTAGGAGC         TTTTTTACTAGGGAA 100 170
     LBA0376 NONE
        tnpB  354744 ..  354772 +  -3.3   -3.8679   AATATATCTTTCTGA        TATGTAGAAAA TTCGTCT TCTTCTACATA        TTTCCATGTTTTATA  52 165
     LBA0378 NONE
        recM NONE
     LBA0380  355982 ..  355996 +  -6.4  -6.11229   TACTCAATAAAAAAA               GTCCTT TTA AAGGGC               TTTTTTTATTTTGAT  95 31
     LBA0381 NONE
     LBA0382 NONE
     LBA0383 NONE
     LBA0384 NONE
     LBA0385 NONE
     LBA0386 NONE
     LBA0387 NONE
     LBA0388 NONE
     LBA0389 NONE
     LBA0390  362810 ..  362833 +  -6.2   -5.2015   TAATAATTATAAAAA          TACCTAAGAAA AAA TTTCT-AGGTA          TTTTTATGTTATTAC  82 42
     LBA0391 NONE
     LBA0392 NONE
        gntR  365332 ..  365355 +  -6.8  -4.95302   TTAAAAAGATAAAAA          GAAGCAGA TCAATTTC TCTGCTTC           TTTTATTATGTTTAG  82 29
     LBA0398  372611 ..  372643 + -10.7  -5.27923   ATTAAGTAAAACAAA      AGTCCCATACTTC ACAACTA GAAGTATGGGACC      TTTTTTATGCAGTTG 100 36
        scrA  377348 ..  377372 +   -13  -4.90906   TAATTATGAAGAAAA          TCGCTCAAGA AACAA TCTTGAGCGA          TTTTTCATGTTATGC 100 81
     LBA0402  377891 ..  377901 +    -4  -4.40963   GATGCATTATGTTCT                 TCAA TTT TTGA                 TTGTTTTTAAAAAAT  63 5
     LBA0403 NONE
     LBA0404  379239 ..  379265 + -11.8  -5.61689   TGAATAAAAACACAA         TTAGCACTTTTT TAT AAAGAGTGCTAA         TTTTTTCTTGCTTTT 100 34
     LBA0405 NONE
     LBA0406  381357 ..  381389 + -15.2  -5.38549   AAATAATTTATAAAA      TAAACCAATGTATC AATGC GATACATTGGTTTA      TTTTTGTTATTTGGC 100 49
     LBA0407 NONE
        hexA NONE
        mutL NONE
        ruvA  386521 ..  386542 +  -3.1  -3.30443   TAAAAAAGGCTTAGC           GTTACTGCTT AAG AAGTAG-AAC           TTGGTATAATGGTAA  47 7
        ruvB NONE
     LBA0412  388074 ..  388089 +    -9  -5.74684   AATTAAAAATGATAA              GCGTCA AATT TGACGC               TTTTTGTTTTTCTTA 100 39
     LBA0413 NONE
     LBA0414 NONE
     LBA0415 NONE
     LBA0416  393118 ..  393128 +    -4  -4.21933   TGACAGACGACAATT                 TTGT AGT ACAA                 TTATTTTCAGCTTAA  61 38
     LBA0417 NONE
     LBA0418 NONE
     LBA0419 NONE
     LBA0420  397051 ..  397070 +   -10  -5.28166   TGGTAAATAAAAAAA            GGACTGGC TGTG GCTAGTCC             TTTTTGTTAGTTTTA 100 31
        mutS  399466 ..  399482 +  -3.8  -2.51471   AGTTAAAATAGCAAT              TTACTT GCAAA AAGTAA              GTTGATGGACTTATA  44 30
     LBA0422  399853 ..  399905 + -19.8  -5.30616   ATATGCTAACTAATT GAGA-AAAATAAAAAGCTTGAGACA AAAG TGTCTCAAGCTTTTTATTTTGTTTC TTTTTCTTTAAGTAA 100 28
        murI NONE
     LBA0426  402307 ..  402331 +  -7.3  -5.37171   TGAATAAAGTAAAAA          GAAGTTAGT ATTTCTC ACTAACTTC          TTTTTATTTCGTCTT  90 47
     LBA0428 NONE
     LBA0429  404122 ..  404139 + -11.3  -4.51812   TGAATCAATAAAAAT             GACCGAC GTAT GTCGGTC              TTTATTATTATGCGA 100 42
        ccpA  406417 ..  406440 + -10.4  -5.21709   AATAGATAATAAAAA          TGATCAGTCT AATT AGGCTGATCA           TTTTTTAGTATAAAA 100 32
     LBA0433 NONE
     LBA0434 NONE
     LBA0435 NONE
     LBA0436 NONE
     LBA0437  411615 ..  411632 +  -9.9  -5.55664   TTGAGAAAATAAAAA             GAGTTCC TAAT GGAACTC              TTTTTTTAGTGATAA 100 29
        mutT NONE
     LBA0442 NONE
     LBA0443  424247 ..  424261 +  -6.4  -4.05033   CTCCCGCAATTTGGT               CCATTG GAG CAGTGG               TTTATCTCGCCTCCC  70 521
     LBA0444 NONE
     LBA0445 NONE
     LBA0446  428325 ..  428347 +  -2.1  -3.35813   ATTAAAGTAAATGTG           TCTTACT CAATTCCGT AGTAAGA           TTAATTACCGTAACG  44 46
     LBA0447 NONE
     LBA0448  430746 ..  430771 + -11.9  -5.86465   AAAATAAATTTTGTA         CCTCCCGATCA AATA TGATGGGGAGG          TTTTTTTATATTATT 100 34
     LBA0449 NONE
     LBA0450  433628 ..  433655 + -10.8  -5.69068   ATGGTATTTAAAAAA        GGTATTGTAATT GAAA GATTACAATACC         TTTTTTATCTTTTTG 100 30
        manL NONE
        manM NONE
        manN NONE
     LBA0457  442676 ..  442694 +  -9.6  -5.95946   GTTAAAGCAAAAAAA             CTAGGTCG TTT TGACCTAG             TTTTTTTGTTATTCA 100 44
     LBA0459  444223 ..  444241 +  -8.8  -5.46629   ATTGAGCACTAAAAA             ACCGCGAA TTT TTCGCGGC             TTTTTTTAAACTGTT 100 29
        adhE  448554 ..  448585 +  -9.6   -5.0538   AATAATTAAGCAAAA      TAACTCCCGGTT TTTAAACT AACTGGGAGTTA       TTTTTTACCATAAAA 100 36
        glmS  450562 ..  450591 +  -9.5  -5.61689   TTAATTAAAAAATGA       GTTTAATTTCGAT ATCT GTCGAGATTAAAC        TTTTTTATTACTTTT 100 51
        ackA NONE
     LBA0464  452913 ..  452940 + -12.2  -4.87893   CTACTAAAAATAAAA        GGAATTTGAGCA TTAT TGTTCAAATTCC         TTTTTACTTGACCTT 100 42
        mutT  453417 ..  453445 + -14.8  -3.71527   TTATCCAATAAAAAA        TAGCGAGAGTAA TTTTT TTACTCTCGCTA        TTTAAATCATTAAGA 100 30
     LBA0468 NONE
     LBA0469 NONE
     LBA0470 NONE
     LBA0471  461170 ..  461206 +  -9.6  -5.60993   AAAATAAATAGCATG    TAAAGACTTAAGGAAG ACATA CATCCCTAAGTCTTTA    TTTTTTTATAAAAAA 100 30
        amtB NONE
     LBA0474  463642 ..  463686 + -10.3  -4.95484   ATTAACTAAGCTTGA TTATCCTTTATTTATCAATGT TTT ACGAAGATAAGTAAAGGATAA TTTTGTTTAATAATG 100 222
     LBA0475 NONE
     LBA0476 NONE
     LBA0477 NONE
     LBA0478  472256 ..  472266 +    -4  -5.05782   GTAAAGATTAATTCA                 TCAA AAT TTGA                 TTTTTTAAAGTAAAT  72 522
     LBA0480  473203 ..  473224 +  -6.7  -2.76453   TTGGAGGTATTGGGT           TCGATTCTA TCGA TAGAATTGA            TAGTTAGACTTATAA  60 134
        ftsK  474402 ..  474422 +  -8.3  -4.81249   AAAAATTGAGAAAAA            GTCCACC AAAACAG GGTGGAC            TTTTTCGATTTACGA  87 39
     LBA0482  474924 ..  474936 +  -6.2  -2.71791   AGAAGTCGACGCCAC                CGGC CCTAA GCCG                ATTTGGCAGGCGACT  57 17
        repB  476322 ..  476356 +  -3.1   -5.7946   AGAATCGAAGTAGAA    GAAGGTATAATATAAG TGTC TTTATTTT-TACCTTC     TTTTTTTATTAAAAA  83 219
     LBA0484 NONE
     LBA0485  477928 ..  477958 +  -5.6  -3.36983   CAAGCATTGTTTTAT       CAAAATCTGAAG TATAAAT CTTCACATTTTG       TTCATTAGCAATTTT  59 139
     LBA0488 NONE
     LBA0489  479871 ..  479902 + -10.4  -5.24796   ATTTTCAATAAAAAA      GATCGAAATTCT CGTTAATA AGAATTTCGATC       TTTTTATTATCTAAA 100 30
        celB NONE
     LBA0492  482549 ..  482566 +  -8.5  -6.09196   CAGATAATACATAAA             GAAAGAC GTTA GTCTTTC              TTTTTTTATTTTGCA 100 34
     LBA0493  483622 ..  483650 +  -8.9  -5.64274   TTGATAAATAAAAAG        GGGTGTTCTTCTT CTA GGGAAGAGTACCC        TTTTTTTGTAACTAG 100 74
     LBA0494 NONE
     LBA0495 NONE
     LBA0496  485996 ..  486033 +  -2.3  -3.96148   AAATAATACATCCTA   TTTTTACACATTAGCTTA TAA TAATGTA-TGTGTAAAAA   TTTATGATACGAGGC  51 50
     LBA0497 NONE
     LBA0498  487468 ..  487479 +  -4.4  -2.80113   TTTTAACTCTATTTT                CTTC TCTA GAAG                 TATAATAAAATGATA  47 469
        msmR  488635 ..  488653 +  -2.4  -4.84017   TAAAACAATTAGATC             TTAGTAGG AAA CCTTTTAA             TTTTTGTGCAAAATT  61 167
        msmE NONE
        msmF NONE
        msmG NONE
        bfrA NONE
        msmK  494227 ..  494255 + -13.4  -5.24129   ATCAAAACAATTATG        GGTTCAATCTTT TAAAT AAAGATTGAACC        TTTTTTATAAGGAAG 100 100
        gtfA  495745 ..  495775 +  -6.3  -5.68438   ATATAGTAAATAAAA       CCATGAAGTAT ATTTGTTGA ATACTTCGTGG       TTTTTTATTTGGTAG  95 49
     LBA0508 NONE
     LBA0509  496963 ..  496989 + -13.9  -4.39166   ACAGGTTTGAAGTGG         GCCGTAAAAGT TAGAC ACTTTTACGGC         TTTTACTATGTCCAA 100 103
        pfoR NONE
     LBA0512 NONE
     LBA0513 NONE
     LBA0514  500493 ..  500526 + -14.1  -3.46709   TAAATTTACGAAATC     CAGAAAAGAAGATGC ATTT GCGTCTTCTTTTTTG      TGTTTAAAATTTTAT 100 51
     LBA0515 NONE
        gntR  502902 ..  502921 +   -10  -5.25799   CTAAGTAAATGAAAA            GAGCTCCA AATT TGGGGCTC             TTTTTGTCTTATTTT 100 33
        tagA NONE
     LBA0520 NONE
        nadC NONE
        nadE  507805 ..  507835 + -14.2  -5.33405   TTTATCTTAATTTGT       GAGACTTATGTGCT ACA AGCATGTAAGTCTC       TTTTTCTTTAGTAAG 100 158
        pacL  510562 ..  510579 +  -9.9  -5.86465   AAAATAGAGAAAAAA             GCTTGAG GTTT CTCAAGC              TTTTTTTGTATTCTT 100 51
        rodC NONE
        epsU NONE
     LBA0526  513957 ..  513976 +  -2.1  -4.66609   CAGAGCAAATTTCTA            GGGAC TATTTTAAGC GTCCC             TTTTTGCATGAAGTA  58 65
        acmA  515276 ..  515294 +  -8.9  -5.23316   TAAGTAATGATTAAA             GCAACGA AATGA TCGTTGC             TTTTTTGGTATAATA 100 34
        pcrA NONE
        dnlJ NONE
     LBA0530 NONE
        gatC NONE
        gatA NONE
        gatB NONE
     LBA0534  524956 ..  524977 + -14.5   -4.9725   TTAGCTAAAATAAAA           GAGCTCAGC AATT GCTGAGCTC            TTTTTATATACACAT 100 44
     LBA0537  526190 ..  526234 + -16.2  -5.75538   GATGAATAATATGAA TAATTAAAAATGACCGTC GTGTAATGA GACGGTCATTTTTAATTA TTTTTCTTTTTTAGC 100 19
     LBA0539  529368 ..  529406 +  -8.3  -5.47159   CTTGATAGATGAAAA   GTGTACTAATTCCTGTT TTGAT GATTGGGATTAGTACAC   TTTTTGTTTGTTGAG  95 67
     LBA0540  530245 ..  530261 +  -4.4  -4.17477   TTTGAAAGCCAGAGT              CTATGC TTTTT GCATGG              TTTCTAGTCTTTTTT  59 58
        cadA NONE
     LBA0542 NONE
     LBA0543 NONE
     LBA0544  533800 ..  533810 +  -5.4  -3.42407   AATTAGTTTAATTAG                 GCAA TTA TTGC                 TTAGTTGATAATATA  57 35
     LBA0545  534625 ..  534642 +  -3.5  -2.79796   TATCACATGTTCCGT             CTGCTTGA TGC TCAA-CAG             TATGATAAAGTCGCC  45 191
     LBA0546  535225 ..  535270 +  -7.1  -5.15969   TTAACTTTAACCACT TCACTATCTTTGAACGTGA ACTCCATG TAACGTTGAAAGATGGTGA TTTTTTCGATTAGGC  86 72
     LBA0551  539284 ..  539305 +  -8.8   -5.0916   TTTTTTTGTTTAAAA           GTCTGAGA TGAATT TCTCAGAC            TTTTTATGTTGAAAC 100 468
     LBA0552  540806 ..  540830 +  -6.5  -5.80364   TACAGTAAATAAAAA          GTTGATTTCCA ATC TAGGAATCAAC          TTTTTTTATTAGGCT  95 33
     LBA0555  544428 ..  544449 +  -7.3  -4.92777   AGATTGAGTTGAAAA           GAACAGATC ATTA GACCTGTTC            TTTTTGCTTGCTATT  85 452
     LBA0556 NONE
     LBA0557  545199 ..  545226 +    -5  -3.12351   GAGAAGGGAAAATAA        TTTATC-GCAAAC ACA GTTTGCAGAGAAA        TTGCATATCACAAGG  54 80
     LBA0558  546119 ..  546141 + -11.4  -4.85599   AAATAACTAACAAAA           TAAGAGTTCC ACT GGAGCTCTTA           TTTTTATCGGGTAAC 100 40
     LBA0559 NONE
     LBA0560 NONE
     LBA0561  547864 ..  547903 +   -14     -3.24   GATCGTGAGATAAGA  CTACAAAAATAAGAGTTCC ATT GGAACTCTTATTTTT-TGG  TTAATCAGTTAATTT 100 14
     LBA0566  552390 ..  552415 +  -9.1  -5.41746   AAAGGTGGCAGAATA         AAAAGCTTGAG CTAG CTCAAGCTTTA          TTTTTTTGCCAAATT 100 25
     LBA0568 NONE
     LBA0569  555783 ..  555825 +  -5.1   -2.9796   AAGTTTTAATTATCA TTAAAAAAGCAGTTTTCCTA TTTA TTGGGGA-CTGCTTTTTTAG TATACTTATACATTA  53 32
     LBA0570  557503 ..  557521 +  -4.6  -5.89921   ATAATTAAGAAAAAA             GTTAGC CAATTAA GCTAAC             TTTTTTTGTTATAAT  91 33
     LBA0571  558392 ..  558430 +   -12  -5.22794   GATGATAAACAAAAA   GTCTAGAAAATAAGTC TTAATGT GACTTAATTTCTAGAC   TTTTTTAATACTTCT 100 47
     LBA0573 NONE
     LBA0574 NONE
     LBA0575  563521 ..  563555 +  -5.9  -5.19879   AGATCTTATTTTTTG    TACTCCT-TCTGACTA TAAA TAGTTAGTTAGGAGTA     TTTTTATGTTTACAC  81 153
     LBA0576  564153 ..  564175 +  -9.2  -5.56372   AGATAACATAAAAAA           TGGTACGAAA ATT TTCCGTACCA           TTTTTATTTTAGTTT 100 39
        glnQ NONE
        glnH NONE
        glnM NONE
        glnP  568387 ..  568418 +  -8.8  -5.95539   TCTTATTCAAAAAAA      CTAACTCATGCTAC TATG GTGGTAAGAGTTAG       TTTTTTTATTTAGGA 100 50
     LBA0583 NONE
     LBA0584  569916 ..  569941 + -11.9  -4.53034   GATCACATAAAAAGA         GGCATCGCTCA AATT TAAGCGATGCC          TTTTAATTATCTAAA 100 140
     LBA0586  572230 ..  572268 +  -4.1  -2.91452   TTTTACATTAGGATT  TC-AAAAAACGTGTTCAG ATAT TTGGATGCGTTTTTTTGA   TATAATTAAAATGAT  48 30
        rbsK NONE
        rpiA  573945 ..  573960 +  -6.2  -5.80951   AATTTTTAGCAAAAA              TGGTTA ACTT TAACCA               TTTTTTATTTTGCCT  95 42
     LBA0590  576105 ..  576121 +  -8.7  -5.16572   AAGTAAATGAAAAAA              GTCTAGC CAA GCTAGGC              TTTTTTAGATTAGAT 100 35
        iunH NONE
        gntR  577867 ..  577885 + -11.8  -5.33921   TTGGGCAAATAAAAA             GTTGAGCA ATT TGCTCAAC             TTTTTTAGTTAATTT 100 29
     LBA0593  578784 ..  578797 +  -5.3  -3.75517   GCTAAGCGGCTAAAT               TTCGA CATA TCGAA                TTAATTTTATAAAAT  61 8
     LBA0594  580482 ..  580500 +  -5.3  -6.08342   AAGGGTAAATAAAAA             GTTGAGT TTTTC GCTCAAC             TTTTTTTATTTATTC  93 46
        marR  581906 ..  581917 +    -3   -2.6583   TTAGATACTTGACTA                TTAG ATAC CTAA                 GTGTTTAAATGATTA  42 37
     LBA0597  583739 ..  583762 +  -3.9  -5.95539   GAAGTAATAAAAAAA          TCGAAATCC AAGTAA GAATTTCGA           TTTTTTTATTTAAGC  87 34
     LBA0600  587676 ..  587698 +  -9.2  -5.40072   AATAAGAATAAATTA           GACCTATGCT AAA AACATAGGTC           TTTTTTTGGAGGAAA 100 47
     LBA0601  588574 ..  588594 + -10.5  -4.61482   GACTAATGTAAGAAG            TCGGTATCA TTT TGATGCCGA            TTATTTTTTACCGAA 100 35
     LBA0602  589956 ..  589967 +    -3  -3.48395   ATGGTTGGTTTAGTT                TTAC TTTG GTAA                 TTATCTAGAAAAAAT  48 6
     LBA0603  590792 ..  590804 +  -2.7  -3.62291   GAATGAAAAATAACC                GAATT TGA AGTTC                TCTTTCTGCTCTTGG  48 39
        plnI  592040 ..  592065 +  -9.1  -5.15117   CGAATGAATGGCAAA         TAGGACTTAGT TGAT GCTAGGTCCTA          TTTTTTCGCCTTTTG 100 12
     LBA0606 NONE
     LBA0607 NONE
     LBA0608 NONE
     LBA0609  597340 ..  597367 + -11.4  -5.80364   AAAAAATGGTTTTTA        GCTTAGCTTCAC GCAA GTGAAACTAAGC         TTTTTTTGTTAAGAT 100 78
     LBA0610 NONE
     LBA0611 NONE
     LBA0612  599833 ..  599848 +  -6.8  -5.71712   ATTATTCTGAAAGAA              GCGTCG ATTT TGACGC               TTTTTTTATGTAAAG  95 42
        hprT  600560 ..  600592 + -11.4  -4.38774   GTTCTAGCTGACTAA      GGCTTGATCTCGAT ATTCA ATCGGGGTTAAGCC      TTTTAGTCTGCTCTT 100 91
     LBA0616 NONE
     LBA0617 NONE
        ptcC  606792 ..  606822 + -15.8  -5.26875   GTCATAATGAAAAAA       GATATTCAATGTTT TCA AAACATTGAATATC       TTTTTTAGTTAGCCC 100 159
     LBA0619 NONE
     LBA0620  608266 ..  608297 + -10.3  -5.95946   TAAAGATTTTGAATA      AAAAAGAAGCGAC TTATTT GTCGCTTCTTTTA       TTTTTTTGTTCTTGA 100 25
        ampM NONE
     LBA0624 NONE
     LBA0625  612129 ..  612148 +   -10  -5.01497   GTTAAATTATTGAAA            GGCTACGC ATTT GCGTAGTC             TTTTTATATAATCCT 100 44
        thil NONE
        hmdH NONE
        hmcS  615761 ..  615784 + -12.6  -4.30014   TAAATAAAGCAAAAA          TGAGTTTGGA TTTT TCCAAACTCA           TTTTACATTAGTACG 100 34
     LBA0630  617264 ..  617274 +  -2.6  -2.80959   TAGAGGTGTCAGCCA                 TAAA TCA TTTA                 GTTATATTCAAATTA  41 167
     LBA0631  617513 ..  617532 + -10.8  -4.02979   TTTTGATAAATAAAA            GAACTGGA ATAT TCCAGTTC             TTTGCTTAATATTTT  95 78
     LBA0633 NONE
     LBA0634 NONE
     LBA0635 NONE
     LBA0636  623367 ..  623394 + -12.2  -5.41746   ATAATCAATAAAAAA        GTAGGGCTAAGAT TTA ATCT-AGCCCTAC        TTTTTTTACAAAATT 100 37
        ptsH NONE
        ptsI  628557 ..  628572 +    -9   -5.9667   AGTAATTTTCAAAAA              GAGACC ATCT GGTCTC               TTTTTTTATATTTTT 100 36
        arsC  629161 ..  629192 +   -14  -3.80855   AGATTTATAAAATTT      TAGAAGTGTTAGTG ATAT CACTAACACTTTTA       TTAATTTTTAACGAA 100 31
        mecA  630108 ..  630138 +  -4.8  -3.06133   TTTTGCGTAATAAAA       TATGGGTGAATATA AAA TGTATGCAGCCATA       TTAAATGAAAAATTA  52 93
        coiA NONE
     LBA0646 NONE
        ppnK  633795 ..  633806 +    -3  -3.25946   TATTGGAGAAAACAA                TAGT AATG ACTA                 GTTTATTTAAGCTAA  47 13
        rluD  634749 ..  634763 +  -2.2  -2.97747   ATATAGAAAGCGCTT               TTTTTA CAA TAAGAA               TATGTAATATAAAAC  41 72
     LBA0649  636579 ..  636629 +  -9.3   -5.4492   AAAGAAGCAAATTTA GTCTAATAAAAAAGCTTGAGC ATTCACTTA GCTCAAGCTTTTTTAGTACGC TTTTTTATCTCTCTC 100 20
        pacL NONE
        pthA NONE
     LBA0656  643011 ..  643030 +   -10  -5.26875   CTAAATAGTTTTAAA            GCGTGGCT TAAA AGCTACGC             TTTTTTGATTAAGGA 100 43
     LBA0657 NONE
     LBA0658 NONE
     LBA0659 NONE
     LBA0660 NONE
     LBA0661 NONE
        fabG NONE
     LBA0663 NONE
        pgsA  651433 ..  651450 +  -9.9  -5.42514   GCAATAACTCTAAAA             GAGGCAT GAAA ATGCCTC              TTTTTTACTTTCTAA 100 40
        recA  652700 ..  652720 + -10.5  -5.38951   AAGAAATAAATTTAA            CCTTGGAAT TAT GTTCCAAGG            TTTTTTATCTGGATT 100 39
        ymdA  654442 ..  654465 + -10.4  -5.42164   GCTAAATAACAAAAA          GAGTATGAGT TTTT GCTCATACTC           TTTTTGTTATTTGTG 100 32
     LBA0668  655703 ..  655733 + -17.8   -3.7614   AAAAATTATAAAAAG       TAAAAGCGTTTGGC CTA GCCAAGCGCTTTTA       TTGTTCATGATAATT 100 23
     LBA0670 NONE
     LBA0671 NONE
        yvyD  659066 ..  659086 +    -9  -5.28942   CATTAATGTAGAAAG           CCCCG-CGT TTGT ACGTCGGGG            TTTTTATTTGGAATA 100 55
        secA  661585 ..  661603 +  -9.6  -5.67063   GTTAATAAAGAAAAA             GGGGAGTT AGC AACTTCCC             TTTTTTTGTGATAAA 100 36
     LBA0674 NONE
     LBA0675 NONE
        ptsK NONE
     LBA0677  664853 ..  664863 +  -2.6  -2.75294   CAAGAGATTAAATAG                 TAAA AAT TTTA                 GTTTAGAAAGTTTGA  41 30
        gpdA NONE
        trxB  666935 ..  666967 + -10.9  -5.58454   TAAAAATTTTAAAAA      TAAGACCATATTT TATTAAT AAATATGGTCTTA      TTTTTTTACTATACA 100 50
        glgB NONE
        glgC NONE
        glgD NONE
     LBA0683  672730 ..  672742 +  -4.1  -3.26649   TGTATGGAGAGTTAA                TTGGG TAA TCCAA                TTGGTGTAAAAATAT  50 18
     LBA0685 NONE
     LBA0686  676940 ..  676960 +    -2   -4.4891   ATATCGCTATAGTTA            TTTAAATT AGTTA AATTTAAG            TTTTATAATAATACG  56 29
     LBA0687  678841 ..  678859 +  -8.9  -5.14563   ATACTAATTAGAGAA             GTTGGAC AAAAA GTCCAAC             TTTTTTCGTGAGGAG 100 87
        uvrB NONE
        uvrA NONE
     LBA0690  684372 ..  684386 +   -10  -5.79526   CACCGTTAAAAAAAG               GAAGCC AAC GGCTTC               TTTTTTTTGCACTAT 100 32
     LBA0691 NONE
     LBA0692 NONE
     LBA0693  687314 ..  687336 +   -15  -4.34771   TAAGAGAATAAAAAA           TAAGGCTTGC TTA GCAAGCCTTA           TTTTAGTAGGTTTTA 100 30
     LBA0695  689766 ..  689806 + -18.5  -3.88654   AGTAAAAATGTTAAT  TAATCAAAAAGACGCTGCC ATT GGCAGCGTCTTTTTGATGC  TATTTATTCTTATTG 100 36
     LBA0697  692881 ..  692911 +  -5.6  -2.74293   GGGCCTCAAATATGA       TTTTAAAGGGGA AATGAAA TCCCGTTTAAAA       TAAATTGTTGTTTAT  55 9
     LBA0698  694013 ..  694038 + -13.3  -5.40072   AGTGGTAATCGAGAA         GGCGGAGGGAG ATTC TTCCTTCCGCC          TTTTTTTGAAGAAAA 100 71
     LBA0699 NONE
     LBA0700  696086 ..  696105 + -12.2  -5.53079   GACTAATTGAAAAAA            GCTCTTGC AGAT GCAAGAGC             TTTTTTATATATTTT 100 35
     LBA0703 NONE
     LBA0704 NONE
     LBA0705  700066 ..  700106 +  -9.2  -3.63148   AAAAACGGGTCTAAC  TGTGATACATTCCTTGTC TACTT GACAGGAAATGTATCAAA  CTTTTTTAGACTCGT  81 42
        murB  701664 ..  701687 +  -8.9  -4.04397   GAAAATGAGAGACAA          GCTACAGGC TGCAAT GCTTGTAGC           TGTTTTTATGGGGAT  83 40
        potA NONE
        potB NONE
        potC NONE
        potD NONE
     LBA0714 NONE
     LBA0715 NONE
     LBA0716  708743 ..  708762 +   -10  -5.04175   TACCATAAATAAAAA            GTCGTGAG TTAA CTCACGGC             TTTTTGTATAATTAA 100 54
     LBA0717 NONE
     LBA0718  710533 ..  710560 +  -2.3  -3.09004   ATAATTTAGAAAGAG        TTTTTTTAGATG AATAA CAT-TAAAAAAA        TAATTTTAAGAGTAG  42 110
     LBA0720 NONE
     LBA0722  711724 ..  711743 + -10.8  -4.83715   GCAGAAAACTAAAAG            GGATGGAA AATT TTCCATCC             TTATTTTTTTGCATT 100 29
        licT  713996 ..  714054 +  -6.2  -5.45802   AGAATTAGGCATGAA CCCGAGTTACTGAAAGACGTTGAGCAC TTTTGT GTTCTCTA-GTTTTTGAGTAGCTTGGG TTTTTATTTTGAGGA  86 69
     LBA0725 NONE
     LBA0726  717635 ..  717654 + -10.8  -4.96848   GATTAATGATAAAAA            GTGATGAC GAAA GTCATCAC             TTTTTGTATAGGCAA 100 35
     LBA0728  718707 ..  718730 +  -8.2  -5.72053   ATATGTATAAAAAAA          TCACCAGATC ATTT GATCTAGTGA           TTTTTTGTTTGGTTA 100 31
     LBA0730  720990 ..  721007 +  -9.1  -5.52096   TCCAAATAAAGTGAA             GCTCGAG TTTA CTCGGGC              TTTTTTGTTGAATTT 100 269
     LBA0732 NONE
     LBA0733  722451 ..  722476 + -11.3   -5.4505   TTAGTTAAAAAGATA         TAGCTTAGTCC AATT GGATTAAGCTA          TTTTTTATTAAAAAA 100 37
        cglA NONE
     LBA0735 NONE
     LBA0737 NONE
     LBA0738  725335 ..  725346 +  -5.8  -4.87803   ATTATCTCTGTTATT                GCAG TGAG CTGC                 TTTTATTTAACCGTA  77 85
     LBA0739 NONE
     LBA0740 NONE
        ackB  728896 ..  728921 + -10.5   -5.5943   TAGATAAAAATAGAA         CCGCTCTAG TAAGTTGT CTAGAGCGG          TTTTTTTGATGCTTT 100 457
     LBA0742 NONE
     LBA0743 NONE
     LBA0744  731171 ..  731182 +    -3  -3.53188   TAATTATATATTTAA                GAAA AGGG TTTC                 ATTTTTATCAATATA  48 38
     LBA0745  732359 ..  732378 +  -2.1  -4.35348   CAGGAGAGTTTTAAA            TTTGCTC AGAAGA GGGCAAG             TTTGTATTGTATTCT  54 192
     LBA0746  733342 ..  733352 +  -2.6  -2.72829   TTGCAGGTAGAATAA                 TAAT GAA ATTA                 ATTTACCAAAATATG  41 26
     LBA0747  734799 ..  734832 + -14.1  -3.09505   ATTGAAAAATAGTGC     TGAAACGACGTTAGA AGTA TCTAACGTCGTTTTG      TATTACATAAGATAT 100 29
     LBA0748 NONE
     LBA0749  735990 ..  736019 + -19.5  -4.55023   TTTAAATAGAAAGAA       TAACAGGTAGGCG ATAA CGCCTACCTGTTA        TTTTATCGTATTGGA 100 32
        vanZ  738994 ..  739006 +  -3.5  -2.70932   GTTAAAATAAAAATG                TTAAA ATT TTTAA                TAGTTAGGAAGCAGA  44 81
     LBA0752  740428 ..  740452 + -11.6  -5.38054   TATTGATTAAAGAAA          GAGTAGAAAC AGTGA GTTTCTACTC          TTTTTGTTTGTAAAA 100 91
     LBA0753  741915 ..  741935 +    -9  -5.53436   AGTGAGAGATAAAAA            GGCAGCTG ACACA CAGTTGCC            TTTTTTCTATTATAT 100 76
     LBA0755  743911 ..  743935 +  -7.9  -4.38171   TTAAATAAAAAATAA          GCACCAGTAAG TAA TTTACTAGTGC          TTTTAGTATGCTGTC  82 33
     LBA0763  749178 ..  749191 +  -2.3  -3.17792   CGGGTTGCCCTAAAA               TGAGG CAAC CCACA                TATTCAATTCATGTT  42 108
     LBA0764  750508 ..  750529 + -14.5  -5.60993   TCTCAATATAATTAA           GGCTACGAC ATGG GTCGTAGCC            TTTTTTTGTACAAAA 100 202
     LBA0766 NONE
     LBA0767 NONE
        hemK NONE
     LBA0769  755625 ..  755649 + -12.9  -4.87291   AAATAAAAAATAAAA          CGCAAAGGGCT TTA AACCCTTTGCG          TTTTTGATTAAAATA 100 35
     LBA0770 NONE
     LBA0772 NONE
     LBA0773  757414 ..  757449 +  -2.2  -3.70902   CCTTCTTGATTCTTT    TCCTTT-AATAAAAA ACAAAAA TTTTTATTTGAAGGA    TTTAAGTATAAAGAG  49 18
     LBA0774 NONE
     LBA0775 NONE
     LBA0776 NONE
     LBA0777 NONE
     LBA0778 NONE
     LBA0779  762951 ..  762987 + -13.9  -4.46112   TAGAGGTCATTAAAA    TAAAAGTGGTCTGGGGA GTT TTCCCAGGCCATTTTTG    TTTATTTAAGTAAAA 100 28
        mreB NONE
     LBA0781 NONE
        rodA  766092 ..  766121 +  -7.4  -5.60993   TAAGATAATAAAAAA       GATTGATTC-AGT TTTCT ACTTGAATCAATC       TTTTTTTATACAAAA  90 38
     LBA0788  771783 ..  771800 +  -7.7  -5.14563   TAAAAGTCATTAAAA             CGGTCAA TTTC TTGGCCG              TTTTTTAGTAGAGGG  90 71
        nifS NONE
        thiI  774210 ..  774230 +  -9.8  -5.64274   TATTGTAGGAAAAAA            GCTAGAAG CCAGA CTTCTAGC            TTTTTTTATAGGTGA 100 33
     LBA0791  775017 ..  775029 +  -2.7  -4.10795   CATCATCAAGCATAA                TGTAC TAA GTATA                TTTAAATTTTTTTGG  53 83
     LBA0792  775358 ..  775389 +  -8.2  -5.13722   TTCCAAATGAAATAA      GCACGAAATTCT GTTAATTG AGAATTTTGTGC       TTTTATTTTGATCAA  93 110
     LBA0793  776214 ..  776237 +   -14   -5.4505   CGCGGTTAGTAAATC          GTCCTAGACA ATAT TGTCTAGGAC           TTTTTTATTGGAGGA 100 417
     LBA0794 NONE
        folC NONE
     LBA0796 NONE
        radC  781534 ..  781549 +  -4.8  -3.66772   AAATCACCTTTAAAG              TTATAG TATG CTATAA               TTATTCAAGATTTAG  57 62
        mreB  782606 ..  782619 +  -9.5  -5.28942   CAAATAATAAAAAAG               CCGGC TGTT GCCGG                TTTTTCTTTAGGATA 100 34
        mreC NONE
        mreD  784043 ..  784066 +   -14  -5.41746   GTATAAAAGTAAAAA          GACACGAGAA AATT TTCTCGTGTC           TTTTTTTAAAACATT 100 35
     LBA0802  784652 ..  784678 +  -7.5   -5.5208   ATTACTGTAGTTAAA        GCGA-CAAATAT TTAA ATATTTGCTCGC         TTTTTTATATTGTCA  90 50
        mraW NONE
        ftsL NONE
     LBA0805 NONE
        mraY NONE
        murD NONE
        murG NONE
        ftsQ  793123 ..  793137 +  -3.6   -3.7331   TTATGGGGGCTTAAT               TTTGGA GAA TTCAAA               TCTTTTAGTGGGACT  54 85
        ftsA  794452 ..  794464 +  -4.9   -4.0825   AAATGGCTTGAAGAG                TTTCT TTA AGAAA                TTCTTTGATTAAAGG  62 1
        ftsZ NONE
        ylmF  796354 ..  796365 +  -2.2  -4.94902   TTACTTGGCTTTTAT                GGCT TTAT AGTC                 TTTTTATCGTAATTG  63 74
        ylmH NONE
     LBA0816  798362 ..  798383 + -11.6  -5.26119   TGGTACCACGATTAA           CCTCGTCC TAATTT GGACGAGG            TTTTCTTTTTAGAAA 100 200
     LBA0817 NONE
     LBA0818 NONE
     LBA0819  802250 ..  802265 +  -4.8  -4.27443   AATCGTGCTATTCTG              TTAGTA ATTG TACTAA               TTGTTTTGGTGCTAC  64 291
     LBA0820  803107 ..  803129 +  -3.5  -3.82378   ATCTGAAAATAAATA           GTTGCTTTT AAAAA GAAAGTAAC           TTATTATAAATAAGT  54 117
     LBA0821 NONE
     LBA0822  804638 ..  804671 + -15.5  -4.20769   TTGGTCTAATATCTT     AAAAAGGACGTTCGA ATCA TCGAACGTCCTTTTG      TTTGTGTTAAACTAT 100 32
     LBA0823 NONE
     LBA0824 NONE
     LBA0825  808384 ..  808409 +  -9.7  -4.16943   TAAGTTGTAAAAAAA         GCCCCATGATT CTTA ATTCGTGGGGC          TTTTAGAATATACAA  91 31
     LBA0826  810121 ..  810153 + -10.7  -4.30978   TTGGATAAAATATAA      AAATCGAGTCTAGAA ATT TCCTAGACTCGATTA      TTTTAATAGATTAAA 100 26
        bipA  816076 ..  816101 +  -6.2  -5.86976   TATAAATTTTAAAAA         GTCATCGCTT AAATAG AAGTGGTGAC          TTTTTTGTTTTATAA  95 48
        ftsW NONE
     LBA0834 NONE
     LBA0835 NONE
        coaD NONE
     LBA0837  819746 ..  819769 +   -14  -4.68593   CACTATAAAAATTAA          GAGCTCAGAA AAAA TTCTGAGCTC           TTTTTGCGTAATAAA 100 26
     LBA0838 NONE
     LBA0839 NONE
     LBA0840  823738 ..  823761 + -12.6  -5.66229   TTTAAAAACAAAAAA          GAGAGAAGAA ATAT TTCTTCTCTC           TTTTTTGTTATTAGT 100 36
     LBA0842  824536 ..  824552 + -10.1  -6.01187   AAAAAAATCAAGAGA              GTCAGCC GAC GGCTGGC              TTTTTTTGTTTCCTT 100 169
     LBA0843 NONE
     LBA0844  827316 ..  827332 +    -3  -4.20707   CAAAGGATATTTTCG              TTAGGC ATATC GCTTAA              TCTTTTTTACTAGGC  57 90
         tuf  828655 ..  828680 +  -5.4   -5.8901   GATATAGTTAAAAAA         GATGCACTTC TTCACT GGAGCGCATC          TTTTTTCTTTTATAT  91 49
         tig  830124 ..  830156 + -12.9  -3.06737   TAATTTACTTATTTC      TTAAAAGGAGCGGCT TTA GGCCGCTTTTTTTAA      TGTTCAAGCTTAATA 100 44
        clpX NONE
     LBA0848  832077 ..  832099 + -14.2  -5.39721   GATTAGTCAATAAAA           GCGTTGCTCT TTA AGGGCAACGC           TTTTTTCTATGCTAA 100 28
        lysA NONE
        dapD NONE
     LBA0853 NONE
     LBA0854 NONE
        dapB NONE
     LBA0856 NONE
     LBA0857  842111 ..  842155 +    -9  -3.42346   ATGAATTTAATTTAA CAAAAAAGTACAGA--TGCTCT AAA AAAGCAAGTCTGTACTTTTTTG TTGTGGTAAAATATT  76 26
     LBA0858  843318 ..  843341 +  -6.8  -5.64274   AAGGATAAATAAAAA          TCACTTACCA ATTT TGATAAGTGA           TTTTTTTATCGATGG  90 33
     LBA0861 NONE
     LBA0863  846101 ..  846138 +  -2.3  -2.90813   ATAAAAGCGATTTAG   TTTATTGATATTAATGT TAAA ATACTAATATTAATAGA    TAGTTTGGAGGAATA  41 26
     LBA0864  847672 ..  847701 +    -8  -5.24129   ATAAATAAACTAAAA       TACCAATTCCGA TACATT TCGAAATTGGTA        TTTTTTATACAAAAC  90 47
     LBA0866  849239 ..  849257 +  -3.2  -3.59979   AGCGAAAATATTTAA             TGTTATAT CTC ATTTAACA             TTTAAACTAAGGAAA  50 201
     LBA0867 NONE
     LBA0868  850692 ..  850706 +  -4.3  -2.94938   CGTAAGAGAACTTAG               GTCTT CAGCT AAGAC               TATGTCCGCTTTTGG  48 36
     LBA0869  850936 ..  850951 +  -2.6  -2.57238   CACTATGCTAAACAA              TATTGT TTTA ACGATA               ACTTTTATCATGATT  40 47
     LBA0870  851467 ..  851486 +  -4.3  -3.14931   GGAAAAGAAGAAAAA            GCAGATT GATTAG GATCTGC             TTGATCAGGCATGGA  49 13
     LBA0871  852007 ..  852032 +  -6.3  -5.00138   TTAGGATGCAAAAAA         TAAACGATC TTCAAAGT GATCGTTTA          TTTTTACTTTACATA  80 37
     LBA0876 NONE
     LBA0877  856060 ..  856084 +  -8.6  -5.59357   ATCGCTAATTAAAAA          TAGCCCCTGT AACCA GCAGGGGTTA          TTTTTTTGGTCTAAT 100 40
     LBA0878  856687 ..  856697 +  -2.6  -2.87564   ACTTATTGATGACTG                 TTAA ACC TTAA                 TGTATCAAGAAATAA  41 51
     LBA0879  857836 ..  857869 + -15.5  -2.78596   TTATCTTTGAACTAG     AAAAAGCCGTAACTC GATT GAGTTACGGCTTTTA      TATGCTGAGAGGGTG 100 76
     LBA0887  865530 ..  865568 +  -9.2  -5.24129   ATTTATTAATTAATA   CTGGTGAAAATTTAAA TGGAAGT TTTGAATTTTTACCAG   TTTTTTATGAACAAA 100 32
     LBA0888  866187 ..  866211 +  -8.7  -5.10208   AAGATAAACAAAAAA          GCATGTAGA AAATTAA TCTACATGC          TTTTTGTTGAAATTG 100 18
     LBA0890  868600 ..  868636 + -10.3   -4.7629   AATAAAATGAAAAAA    GCGTAATACCGATAAAA AAT TATTGTCGATATTACGC    TTTTTAAATTGCTAA 100 36
     LBA0897  874083 ..  874131 + -13.6  -3.38966   TGTACACTCCTTAAG CATGA-AAAAGCGAACTAAGTTA ATTT TTACTTAGTTCGCTTTTATTATG TTGTGAATAAATTTT 100 135
     LBA0899  875635 ..  875652 +  -4.1  -5.61881   ATTAATGATTAAGAA             GTCTTGA AATT TCAGGGC              TTTTTATTTTTACCA  82 36
        thyA NONE
        dfrA  877227 ..  877243 +  -7.9   -5.1615   ATTAAAGTAAAAAAA              GCCCGCA ATT TGCGAGC              TTTTTTGAATCTTAG  90 31
     LBA0903  880026 ..  880053 +   -15  -5.54338   TAAAGGTGGTAACGC        GAGCATTCGTCC TTTT GGATGAATGCTC         TTTTTATTTTCATTA 100 331
     LBA0904 NONE
     LBA0905 NONE
     LBA0906  882725 ..  882756 +  -8.3   -5.4387   AAGATAAATTAAAAA      TGCTAAGTCTTATA TTTTT TAT-AGACTTAGCA      TTTTTTACTTTGTAT  95 34
     LBA0907 NONE
     LBA0908  885729 ..  885748 +  -8.6  -5.67283   AATCTGAAGAAAAAG            GAGGCTAG TATA CTAGTCTC             TTTTTTCTTTAGATT 100 39
     LBA0909 NONE
        citH  888431 ..  888450 +  -4.2   -5.1523   ATATTTTTCTAAAAG            CGCTCGGA GCAA TCCAAGTG             TTTTTGTGTTCTGAA  72 46
     LBA0911  889895 ..  889914 +  -8.6  -5.30155   AAAATAACTAAAAAA            GCTCGCAA ATTA TTGTGAGC             TTTTTTAGTTAATAA 100 68
     LBA0912  891578 ..  891601 +  -7.6   -5.1101   TTTGGTAAAAATAAA          GGCAATCTGAT TTC AT-AGATTGCC          TTTTTTGCGTGATAA  90 33
     LBA0913  892415 ..  892425 +  -2.6  -3.54919   AAAATTATTAGTGAT                 TTTT TGA AAAA                 TTTAAAAAACTAGTT  48 2
        citC NONE
        citD  893852 ..  893866 +    -5  -2.66255   CAGGATAAGCCGGAT               TTGGAG GTG CTCTAA               TGACTTATATTAAAA  51 11
        citE NONE
        citF NONE
        citG  896468 ..  896489 +  -2.3  -4.70583   ACTATATTATTGCAT           AAGGTGAAA TTTA TTTCATCTA            TTTTGTCTTAATAAC  61 76
     LBA0919  897180 ..  897209 +  -8.7  -5.09895   AAAAGATGACAAAAA       GAGATCAAAAAGT TAAT ACTTTCTGGTCTC        TTTTTTAGATAAATG 100 196
     LBA0923  900838 ..  900869 + -13.2  -4.68779   TTTCATATTTAAACT      AAAAACTATCCCTG CTAG CAGGGATAGTTTTA       TTCTTTTCTTTTGTT 100 24
     LBA0927  903722 ..  903774 +   -14  -5.09259   AAATGGCGTCATGCT GATTAATTAATCAAAAAGAAGCAGT TTAA ACTGCTTCTTTTTGATTG-TTAATA TTTTATTTTGCAATA 100 20
     LBA0931  905647 ..  905667 +  -5.5  -4.37886   TATTACCGTATGCGT            TTAGTATGT GTC ACATACCAA            TTTTGTGGCGAGTGG  71 196
        relA NONE
     LBA0933  908806 ..  908832 + -13.1  -5.50723   ACCGTGCTAATGTAA         GCGCCCTTGAA TTTAT TTCAAGGGTGC         TTTTTATTTTAGTAA 100 245
     LBA0935 NONE
     LBA0936  912036 ..  912062 + -13.8  -5.27399   TATTCTAATCAAAAA         GCGAGATCTCAT AAG AAGAGATCTCGC         TTTTTTGCTGTCTTA 100 45
     LBA0939  914770 ..  914801 +  -5.2  -5.67967   TTAAGAGACTGAGGA      GAAAGAGTTGATGA TTAT TAATCAGCCCTTTC       TTTTTTTATACTAAT  91 179
     LBA0940  915772 ..  915791 +    -5  -5.27023   GAATAATAATTTAGA            GTGTTACT GTAG AGTGACGC             TTTTATTTTTGAAGT  79 35
     LBA0941 NONE
     LBA0942  917664 ..  917682 + -13.2  -4.14807   TGTTAACTAAAAAAA             GACGCGAT AGA ATCGCGTC             TTCTTTAGTTCTATT 100 31
        uvrC NONE
     LBA0947  923229 ..  923244 +  -2.6  -2.82145   ATTCCTTTATGGGAG              GGTATCT GGG AG-TACC              GATTTTTTCGTGCTT  41 146
     LBA0948 NONE
     LBA0949 NONE
     LBA0950 NONE
     LBA0951  927049 ..  927062 +  -2.5  -3.68366   AAGAAGAAAAACTAA               TAAAT CTTG ATTTA                TTGCTTTTAGAATAG  48 26
     LBA0952  927348 ..  927368 +  -6.2  -5.64274   AATAACTAATTAAAA           GACACC-TG TGAC CATGGTGTC            TTTTTTTATGCCTAG  90 32
        yfkN  928968 ..  928999 + -12.5   -4.9725   TAACTAAAGTAAAAA      GGCTGATAACTCTC TCTTT GAG-GTTATCAGCC      TTTTTATCTAAAAAT 100 38
     LBA0955  932477 ..  932488 +    -3  -3.01416   GTCTACTTTAAAGAA                TTGA ATTA TCAA                 TATATGTAAGTGCTA  44 43
     LBA0956  933575 ..  933591 +  -8.1  -3.33922   ATGTTAATGAAGAAA              TGACTAA AGA TTAGTCA              GTTTTTGGAGAGGAT  72 12
        kpyK  935418 ..  935449 +  -9.6  -4.66987   CAGATTAGCTAATCA      AAAAATAGTCAGCT TTTG AGCTGGCTATTTTA       TTTTGTTCGAATATC 100 57
     LBA0958 NONE
        xerD NONE
        ribT NONE
     LBA0961 NONE
     LBA0962 NONE
        rluB  939867 ..  939890 +  -9.6  -5.27335   TTACTTTACTTTTGT          GGTCTGTTGC TGAA GCAATGGACC           TTTTTGTTTAGAGAG 100 199
     LBA0965  940613 ..  940639 + -12.4  -4.87626   TTAAATTAATTAAAA         TCCCGTTGACTT AAA AAGTCGATGGGA         TTTTTCATATTCAAA 100 32
     LBA0966 NONE
     LBA0967 NONE
     LBA0968  943194 ..  943209 +  -6.8  -6.23317   CATTTCTATAAAAAA              GTCGAC CTAT GTCGGC               TTTTTTTATTTTTAT  95 42
     LBA0969  944638 ..  944669 +    -6  -4.61482   ATATTTTGGTTTTTA      GGGAACAATGATTA GTCG TGATCATTTTTTCC       TTGTTTTTTCAAAAC  73 93
     LBA0970  945036 ..  945060 +  -7.9  -5.15634   CTTAATAAATAAAAA          GGCGTTGGAAT TTG ATTCTAGCGTC          TTTTTTAGTACAATA  90 52
     LBA0971  946350 ..  946373 +  -8.2  -5.31519   TAATTTGTAAAAAAA          TAAACCGACA ATTT TGCCGGTTTA           TTTTTATTTGCGTAT  93 31
     LBA0973  948555 ..  948582 + -14.3  -5.04385   TGAAGTAATAAAAAA        TGCGGAGGTTT AATATA AAACCTCCGCA         TTTTTTAAACATATA 100 33
     LBA0975 NONE
     LBA0976  950457 ..  950479 +  -7.6  -5.45652   AAAATGATGTATTAA           GCCCAAGCCT AAA AAGCCTGGGC           TTTTTTATTGGAGGT  95 26
     LBA0977 NONE
     LBA0978 NONE
     LBA0979  953722 ..  953735 +  -2.5  -3.45031   CACCAGTGAGTGATT               TTTTT AAGT AAAAA                TTAGCTTTTTAAGAA  46 15
     LBA0980  954637 ..  954652 +  -2.6   -2.7614   TTTAAAACGGAAAGA              TTTGAC AATT GTTAAA               GTATTATTTAATCTG  41 11
     LBA0981 NONE
        gidA  958149 ..  958168 +  -4.4  -3.21099   GCTAGTTTAGATGCA            TTTAAAAC AGAA GTTTTAGA             TTAATGATAAAAGAA  49 2
        xerC NONE
        hslV NONE
        hslU  961047 ..  961071 +  -6.6  -5.08824   ATTTGTATATTTTAA         GCACTT-GAAT GTAA ATTCTAAGTGC          TTTTTTGCATAAAAA  83 46
     LBA0986  962146 ..  962171 + -12.1  -5.40004   AAAAAGGTATTTAAA         TCGAGTTATTT AACA AAATAACTCGA          TTTTTTGGTTTGATG 100 88
        lacE NONE
     LBA0990  964984 ..  965008 + -13.1   -4.3534   ATAGAAGATAAAAAA          TAAGCTAAGAA AAT TTCTTAGCTTA          TTTTGGTAGTTGAAA 100 30
        crcB NONE
        crcB  966812 ..  966838 +  -8.8  -5.27477   TTTTAAGTCAAAAAA         GAGTAAACGTGT TTT GTGCGTTTACTC         TTTTTTAATTAAGCT 100 35
     LBA0996 NONE
     LBA0997  973463 ..  973491 + -14.1  -3.53091   ACATTTTATAAGTAA        TGAAAAGGGCATT TTA AATGCCTTTTTCA        TTTGAGCAAAAAGAT 100 26
        recQ NONE
     LBA1001  978400 ..  978417 +  -8.5  -5.50723   AATCACTATAGAAGA             GTCATGA TTTT TCATGAC              TTTTTATTTTGCTAG  95 52
     LBA1002 NONE
        mmuM  982232 ..  982269 +  -9.4  -5.47159   ATACCCAATAAAAAA   CGATAGCTG-TGAAGTT AAGGG AGCTTCAGTAGCTATCG   TTTTTTATCTTAAAA 100 285
     LBA1005  983426 ..  983439 +  -2.5   -2.6563   TTGATTGATATGATT               TATTT AAAA AAATA                TAAATTATTAAAAAA  40 58
     LBA1006  984693 ..  984727 + -11.6  -5.63103   GAATTTAATAATTTT     TCCTGCAATTAACTTA TGT TAAGCTAATAGCAGGA     TTTTTTTGATTGGGG 100 40
     LBA1007 NONE
     LBA1008 NONE
     LBA1010  987475 ..  987492 +  -5.6  -5.95286   AAAATAGATTTAAAA             GCTCAT AATAAA ATGAGC              TTTTTTATTTTTGAT  93 39
     LBA1011  989117 ..  989146 + -10.9  -5.22006   AAAATCTTGCTAAAA       GAGTATCTGTAAA TATT TTTACGGATGCTC        TTTTTATTATGATGA 100 151
        treR NONE
        treC  993817 ..  993845 + -11.2  -5.37593   AGAGAGAAGTAAAAA        GAAGTTTAGTCT TAAAC AGACTAGACTTC        TTTTTTACTTTAAGG 100 154
     LBA1016 NONE
     LBA1017  996718 ..  996735 +  -5.7  -2.64794   ATTATCGTTTGATGA             TTTTGAT TGGT ATCAAAA              TGGTGTCCAATTAAA  54 308
     LBA1018  998495 ..  998522 + -11.3  -4.26019   GAAGACACGACAAAA        GCCGACCTAGG AAATCA CCTAGATCGGC         TTTTCAATATACTTC 100 324
     LBA1019 1006940 .. 1006975 + -11.4   -4.9218   AAAATATTAAATAAA    GCCACATTATTATTTT ATCT GAATTAATAATGTGGC     TTTTTATAATCAATA 100 45
     LBA1020 1014372 .. 1014388 +  -8.1  -2.99161   TATTTACTCCTTGGC              TCTATAG TTA CTATAGA              CTTTATCATAAATTC  69 212
     LBA1022 1015310 .. 1015326 +  -3.8  -3.34344   ACTTATAAAAAGTAA              GTTAAA ATGTA TTTAAC              TTAATTAAAAAATCA  49 53
     LBA1023 1016028 .. 1016051 +  -3.8  -5.28942   CAATGTAAATAAAAA          TGCATCCCCA AATT TAGAGATGCA           TTTTTATTTACCATC  73 47
     LBA1025 NONE
     LBA1026 1018954 .. 1018986 +  -7.2  -4.85129   AAGTAATTAAATTGA     GTTTTGTAAGTCGTT TATT AGCG-CTTACAAAGC      TTTTTAGTATATACT  85 185
     LBA1027 1019919 .. 1019946 +  -7.2  -5.69793   CAATAAAGTTAAAAA        TCATTAATCC ATTAATTG GGATTAATGA         TTTTTTGTTTACTGT  95 42
     LBA1029 1021330 .. 1021355 +  -9.2  -5.80951   GAATAGATATTAGAA         CACACAATTT CCGCAA AAATTGTGTG          TTTTTTGTTTTCAAT 100 35
     LBA1030 1022104 .. 1022116 +  -4.9  -3.47218   GAATAAATAAAGATG                CATTA AAT TAATG                TTCAATTTTTGATCG  55 58
     LBA1031 NONE
     LBA1032 1023402 .. 1023426 + -11.6  -5.82172   GAAAAAATATCGAAA          GACTAAGGAT CAAAA ATCCTTAGTC          TTTTTTTATATTAAT 100 92
     LBA1033 NONE
     LBA1034 1024616 .. 1024663 +  -6.5  -4.99035   TAAATATGCACTTTA GATTCAGGATTAATAATCGGAA TCAGT TTCCGTTTAT-GGTCCTGAAGC TTTTTGTATGCATCG  82 110
     LBA1036 1026818 .. 1026845 +  -4.9  -5.48825   AGAATAAAAATAAAG        AGATCTGAGAA TTAATT TTCTCGGATCC         TTTTTTTGAGTAATA  81 34
     LBA1037 1027840 .. 1027860 +  -6.1  -6.04419   TTTATAAGCAAAAAA            GAGAGAGTT GCT AGCCCTCTC            TTTTTTTATTATTTT  95 47
     LBA1040 1030210 .. 1030244 + -13.1  -5.23765   ATAGTAATAATTAAA     GACCTACGATCTAAG CTGAA TTTAGATTGTAGGTC     TTTTTATGTTGTTTG 100 302
     LBA1042 NONE
     LBA1044 NONE
     LBA1045 NONE
     LBA1046 1033332 .. 1033377 + -15.9  -3.34962   CCTTTTTTAACGCAA GAAATCCTATTGATAGAATATC GTA GA-AATCTATCAATAGGATTTC TTATAGAATATCAAA 100 148
     LBA1048 NONE
     LBA1049 1036191 .. 1036226 +  -5.6  -5.59655   AATAAGATATAAAAA    TAAGTAGTTAACTTTG AAAC TATAGCTAACTACTTA     TTTTTTATTGCTTTA  88 518
     LBA1052 1038209 .. 1038244 + -10.6  -5.49729   ATAAAATATAGAAAA    TCCGTTAGATAGTTAG AAAA TTAACCGTCTAACGGA     TTTTTTTACCTAATT 100 40
        mutT 1041129 .. 1041184 + -13.7  -3.07013   TATAATTGAAATATA CAAAATGAACTGATTAATCAATCCG CATAAA CAGGTTAGTTAATCAGTTCATTTTG TATATTAAAAGGCTA 100 89
     LBA1057 1042311 .. 1042328 +  -2.8  -3.17194   TAATATAGAAAGGAG             TTTGAA AAATGG TTCAAA              TTGAATTAACACGAT  43 38
     LBA1058 NONE
     LBA1059 NONE
     LBA1060 1043923 .. 1043933 +  -5.4  -3.61209   AAATCTAAAATAATT                 TCTC TGG GAGA                 TTATCATTATATTCA  59 246
     LBA1061 1044601 .. 1044615 +  -5.8  -4.93296   GTTTATTTTTATTGT               GATAAA AGT TTTATC               TTTTTCTGATAATAA  77 2
     LBA1062 NONE
     LBA1063 1045561 .. 1045582 +  -4.5  -3.27674   TTGGTGGAAGGTACA           TTGGTTTCA TCCC TGAGACTAA            GTTTTCTAATGAGCT  53 10
     LBA1064 NONE
     LBA1065 NONE
     LBA1066 NONE
     LBA1067 NONE
     LBA1068 NONE
     LBA1069 1049524 .. 1049544 +  -7.6  -5.38054   AGATATTAGTTTTGA            GAGTCTGA CATTT TCAGGCTC            TTTTTGTTTATAAAG  95 51
     LBA1071 NONE
     LBA1072 1052863 .. 1052878 +  -7.6  -5.62219   AGAGCAAAACAAAAA              GCAGTT TTCG AACTGC               TTTTTTTCGTGTATT  95 95
     LBA1075 1056176 .. 1056204 + -11.8  -5.46629   CTTATTCCCAAAAAA        CAACCCAGACTT TTGGC AAGCCTGGGTTG        TTTTTTTAAAATATT 100 50
     LBA1077 NONE
        bshB 1059276 .. 1059305 + -16.7  -5.34632   TTTATATACACTCAA       TAAAGACCATCCA GATC TGGATGGTCTTTA        TTTTTATCTTTTGTT 100 42
     LBA1079 1060204 .. 1060256 + -23.5  -5.54264   AAAAGTAAATATCTA TTATAAATAAGAAAAATAGAATACA ATA TGTATTCTATTTTTCTTATTTATGA TTTTTTTGAATATTT 100 16
        metK 1061916 .. 1061926 +  -2.6  -3.53012   ATTTAATTTAAAAGA                 TAAT ATA ATTA                 TTTAAAAAAGGAGAA  46 183
        luxS 1062434 .. 1062453 +  -6.5  -5.44119   TAAATAATTTCCCAA            TAATCCC CAGAGT GGGATTA             TTTTTTTACCCTAAA  86 38
     LBA1082 NONE
     LBA1083 1064164 .. 1064180 +  -2.3  -3.85389   TTCAGTTAATTGGTG              TTACATT GAA GATGTAG              TTTAGATTATTAAAG  49 80
     LBA1084 1064861 .. 1064907 + -14.1  -3.64184   TGCGTAAAAATTAAA TATAAAAATAGCGATCAAGTA ATGAA TACCTGATCGCTACTTTTATA TTTAAAGTACTATTT 100 34
     LBA1087 1067579 .. 1067592 +  -3.7  -2.95942   GGAAGTTCTTCAGGA               GCCGC TTTA GCAGC                TAGTTTAAATATGGC  46 235
     LBA1088 NONE
     LBA1089 1068191 .. 1068202 +  -2.2  -2.60194   AAATGACGTTTATGG                TGGA ACTT TCCG                 GTTAATTAACCAAGT  39 64
        metC NONE
        luxS 1069556 .. 1069581 +  -7.7  -5.86976   TAAAACACAAAAAAA         GCAAAATTCAT ATTA AAGAATTTTGC          TTTTTTATTTTATAG 100 115
     LBA1093 NONE
     LBA1094 NONE
     LBA1095 1078635 .. 1078671 + -16.9  -4.22927   TAAAACAATATATTA    GAAAAGAACTATTGTCG AAG TGGCAATAGTTCTTTTC    TTTATCTATTCATAC 100 129
     LBA1097 1080135 .. 1080170 +    -2  -3.21063   AATCCTATTTATCAA    CGAAAATTTCAATTTT AAAA GATATTGAAATTCTTG     TATTCACTTTACGTA  42 8
     LBA1098 1081125 .. 1081144 +  -7.8  -5.08731   AATTAAAATCTAAAA            GCTCGCAT ATTT GTGCGGGC             TTTTCTTGTTTATTA  90 74
     LBA1100 NONE
     LBA1101 1082857 .. 1082891 + -15.2  -4.28762   GAAATAATTTATTAC     CCAAACACGATTCTGC TTT GTAGAATCGTGTTTTG     TTTTAATGAAATTAT 100 34
     LBA1102 1084033 .. 1084062 +  -4.4  -5.72622   AATTAATTCAGTTAA       TAGCGTTAAG AAAAACAAGC CTTGACGCTA        TTTTTTGTTTATGCA  88 49
     LBA1103 NONE
     LBA1104 NONE
     LBA1105 1085290 .. 1085307 +  -4.9  -4.37092   CGTTCATGGCTTAAG             GGATTAG GCTA CTAATTC              TTTTATGCGGAGGAT  67 11
     LBA1106 1085909 .. 1085933 +  -3.6  -5.47159   TTACTTTAATGAAAA          TTACTCAGCT AATAA AACTGAGTGA          TTTTTTGTGTTAAAA  76 41
     LBA1107 1087372 .. 1087398 +  -6.7  -4.43681   TAATTAAAGACAAAA         TAAAAACGAGG AAATC CCTCATTTTTA         TTTTACTCTTCACTA  76 38
     LBA1108 NONE
     LBA1109 1088677 .. 1088708 +  -3.8  -5.36441   ATAAAATTAATAAAG      GTACTTAACCTAAT TTAT ATTATGCTGAGTAC       TTTTTTATATAGCCA  76 40
     LBA1110 NONE
     LBA1111 NONE
     LBA1112 NONE
     LBA1113 1090756 .. 1090768 +    -2  -3.71998   ACTGAAACAGATAAT                TTCT AATAG AGAA                TTATCTTAATGAGTC  49 4
     LBA1114 1091589 .. 1091621 +  -6.4  -6.17669   TATCCTAAATATAGA      CACATCCCTAATAA AATTA TAATTAGAGATGTG      TTTTTTTATTTTATT  95 388
     LBA1115 1093059 .. 1093102 + -11.4  -3.18505   CGAAATTAAATTTTA AAAATAAAAACTATCGAAAA ATCT TATTCGATAGTTTTTATTTA CTTTGATTTTTAAAA  91 25
     LBA1119 1095927 .. 1095948 +  -8.7   -4.9792   TCTAAAATATAAAAA           GAGGCGACA TGAT TATCGCCTC            TTTTTATATCACCTA  93 49
     LBA1122 NONE
     LBA1123 1102120 .. 1102147 + -12.2  -4.89063   TAATAAAAATAAAGG        TAGTGTCAAGAC GTAT GTTTTGACACTA         TTTATTTTTGGATAG 100 64
        lysR NONE
     LBA1125 1104160 .. 1104189 +  -9.5  -5.56263   ATTATAATCAGCGAA       TAAGAAGTAGTGT AATT AAACTACTTCTTA        TTTTTGTTTTCTCCT 100 40
     LBA1126 1104894 .. 1104921 +   -10  -5.10933   TTAAAGTATAAAAAA        TAGCTGTTGACT TCTT AATCAACAGCTA         TTTTATTTTGAATCC 100 37
     LBA1128 1106314 .. 1106341 +  -2.8  -5.49579   ATAAATTCATATTAA        TCCTAGAACT ATTATTTA AATTCTAGGA         TTTTATTTTTTCTAA  72 41
     LBA1135 1113435 .. 1113467 + -12.9  -4.40237   AAAATAAATTAAGAA      GGGATGCTTACTA TTAATTT TAGTAGGCATCCC      TTTTACTATCTAATA 100 34
     LBA1140 1116265 .. 1116299 + -13.2  -3.23165   TTTTAAATAATAGAT     TATAAAAAGCGCTA CGTTAAA TAGCGCTTTTTATA     TGCTTTTATATCGTG 100 31
     LBA1142 1116977 .. 1116996 +  -6.4  -5.05577   AATATAACCAAAAAA            GTGTCCCA ATCA TGAGACAC             TTTTTAATTTAGTTT  81 39
     LBA1145 1119518 .. 1119560 + -11.8  -4.65263   AGTAATCCATATTTA TACATAAAAA-AGAAGCTA TAGTAC TAGCTTCTTTTTTTATGTA TTTATTTTGAAAAAT 100 39
     LBA1148 1122899 .. 1122927 + -13.4  -5.48063   GTATGCTTTCAAAAA        GAAGTTAAACTC ATAAC GAGTTTAACTTC        TTTTTTATATTAAAT 100 59
     LBA1158 NONE
     LBA1159 1137687 .. 1137716 +  -7.4  -5.69793   TATTATAATATAAAA       CGTCAATTATCAT AAAAG ATG-TAATTGACG       TTTTTTGTTTGCTAT  95 46
        mvaK NONE
        mvaD NONE
     LBA1169 NONE
     LBA1171 1155099 .. 1155136 + -17.3  -5.41787   AATAAAGTAAAAAAA   TACCCCAGGATTAGA CAAAAAAT TCTAATCCTGGGGTA    TTTTTATATTTTTTG 100 36
     LBA1173 NONE
     LBA1174 NONE
     LBA1175 1157377 .. 1157392 +  -2.6  -3.61398   TTTTAGATGAATAAT              TTTAAC TACT GTTAAG               TTCTTCGAAACCGGG  48 27
     LBA1176 1157792 .. 1157830 +  -4.8  -6.11392   TAAGCCAATAAAAAA   TCTCATAACTATTAGA CGTGCAA TCTAATAAGTATGAGA   TTTTTTTATTTCTTT  93 38
     LBA1182 1162791 .. 1162803 +  -4.1  -3.92809   GTAAAACGAAATGCT                CTTGT GGG ACGAG                TTATCTTTCGTTATT  57 297
     LBA1183 1163126 .. 1163158 + -14.4  -5.01042   TTGTATAACTAAAAA      GACTTCATTCCTAG TTAAT TTAGGAATGAAGTC      TTTTTAGTTTACCTT 100 43
        mutT NONE
     LBA1194 NONE
     LBA1195 1171235 .. 1171247 +  -7.7  -3.83205   AGTACTTGTTCGAGT                TGCTC CTT GAGCA                TTTCGTATGAAGCAT  74 226
     LBA1206 1182521 .. 1182544 +  -8.2  -5.00895   ACATAAGTTACTCAA          GGACTGAACT ATAA AATTCAGTCC           TTTTTGTATAGTCGA  90 50
     LBA1207 1183319 .. 1183346 +  -8.6  -4.86033   ATAATAATCTATTAT        TGAAGAATCATC ATTT GATGGTTCTTTA         TTTTTGTACAAATTT  93 37
        msrA NONE
     LBA1209 1185040 .. 1185076 +  -9.7  -5.67967   GGCAAAAAATTAAGA    GTTCAACAATTGGAG TTAAATT TTTCAATTGTTGAAC    TTTTTTTATACTAGT 100 101
        repA 1185840 .. 1185861 + -10.1  -4.43681   TTTGATGACTAAAAA           GAAGCCCGC ATAA GCGAGCTTC            TTTTACTATTCAATA 100 29
        thrC 1189584 .. 1189594 +  -2.6  -3.53091   TAGTTCCATTTTGAA                 TTTA AAA TAAA                 TTTGAAAGGAAACCT  46 16
     LBA1215 1191307 .. 1191332 +  -7.7  -5.54192   TTAATTATGCAAAAA         GACGTTACT TTTTAATC AGTAACGTC          TTTTTTTGGATTAAT  95 361
     LBA1217 1194721 .. 1194750 +   -11  -4.67354   CTAATAATATGAAAA       TAAGACTATCAA AACCAA TTGATAGTCTTA        TTTTGTATATATCTT 100 46
     LBA1220 1200189 .. 1200221 + -13.5   -5.1861   GGTAACACGCAAAAA      GGCGTCCTTTAAGCA ATA TGCTTATGGGACGTC      TTTTTTCATGGTGAC 100 314
     LBA1222 NONE
     LBA1224 1201623 .. 1201642 + -10.8  -5.22312   GTTGAAGACTAAAAA            GAGTCACT ACAA AGTGACTC             TTTTTTGGTATGCAT 100 29
     LBA1234 1210552 .. 1210577 + -13.5  -5.88565   AAAAATAGATAAAAA         TAAAGTGGTGA AAAT TCACCACTTTA          TTTTTTTATTCTGCG 100 29
     LBA1236 1212736 .. 1212755 +  -9.4  -5.65927   ATAATATATTTCAAA            CTGACAAA ATAT TTTGTCAG             TTTTTTCTTTAAGTG 100 40
        metA NONE
     LBA1238 1214587 .. 1214608 + -11.7  -4.67641   GATAAAACTAATTAA           GGGAATGAA TAAA TTCATTCCC            TTTTAATTTTGGACT 100 41
     LBA1239 1215783 .. 1215816 +  -8.3  -5.20333   ATCTAAATAGTAAAA     GGCACTTAGTTCATCT TAA AGAA-AGCTAAGTGCC     TTTTTATTATAAGTA  93 31
     LBA1251 1230631 .. 1230642 +  -4.4  -2.94161   ACTCTAAATTAGCTG                TTGG AAAA CCAA                 GTTTATGACCATTTC  50 373
     LBA1272 1251682 .. 1251706 +  -7.3  -5.27938   GCTAAATAACTAAAA          TACTTAACC TAAAAGT GGTTAAGTA          TTTTTATTTAGAAAT  86 32
     LBA1274 1252971 .. 1253000 + -15.3  -5.41746   TAGAATTAACTAAAA       TAATGCTAGAGAA AATT TTCTCTAGCATTA        TTTTTTTACCAAATT 100 38
        lexA 1260000 .. 1260042 + -18.1  -4.16284   TAACAATATTCAATA GCACAAAAGGAAGTAAATC AGACC GATTTACTTCCTTTTGTAC TTTATTACAACATAT 100 25
     LBA1292 1270665 .. 1270693 + -10.4   -5.4148   TTCAGCATATAAAAA        CTAGGAAACTCC AGTAA GGAATTTCCTAG        TTTTTTGATTATTTA 100 43
     LBA1298 NONE
     LBA1299 1280119 .. 1280131 +  -6.3  -4.30441   TAAGAACATATCAAC                TGATG GAT CATCA                TTTTGAATCTTGTCA  69 429
        rpmB 1293588 .. 1293614 +   -11   -5.5454   TTAGATAATAAAAAA         TGTTCTCGGATT ATT AATCCAAGAACA         TTTTTATTTATTTCA 100 102
        ilvE 1318172 .. 1318204 +  -6.3  -5.37043   AGTTAATAAACAAAA      AAAGTGACCTTTTGC ATA GCAGAGGATCACTTC      TTTTTTGTCTAGGCT  86 35
     LBA1353 1327962 .. 1327993 +   -13  -4.18441   ATCGATAAATAAAAA      GCCCCGTAATTAGG TCAT CCTAATCTCGGGGC       TTTATCATTGTTTAT 100 33
        lipA NONE
     LBA1356 1329630 .. 1329649 + -13.6   -5.2291   GTTAGCATAAGAAAA            CGGACTCG AATA CGAGTCCG             TTTTTATTATCATCT 100 31
     LBA1360 NONE
     LBA1362 1336124 .. 1336152 +  -7.5  -5.33921   CCGTACATACTAAAA        CAGATACTCCTAA ATC TTAGAAGCATCTG        TTTTTTAGTTCATTT  86 41
        xylR 1344123 .. 1344154 +  -9.5  -5.69262   TGACCTAGGCGCTAA      GCGCTTGCGGCTTA TACCT TAAGCCACA-GCGC      TTTTTATTTTTCTCA 100 4
        celB 1345596 .. 1345616 +  -7.6  -5.43487   CATCATAATAAAAAA           GACG-AGCG CTAT CGCTTCGTC            TTTTTTCTATACTTT  95 93
        pepX 1349957 .. 1349983 +  -6.6  -5.77632   TAAGTATACAAATAA         GCCATTGAGA TTAATTT TCTCAACGGC         TTTTTTTATACTTTT  95 45
     LBA1385 1364690 .. 1364725 +  -5.5  -5.60993   ATTTAGATAGTGAAA    GTCTATACTTAGTGT CTCTCT GCGCTTGGTATAGAC     TTTTTTTGTGGAGGA  88 117
        pyrF NONE
        pyrE 1366109 .. 1366141 + -12.9  -5.23316   AATCCAATCTAAAAA      GAAAGGTGAAATCTA TGT TTGGTTTCACCTTTC      TTTTTTCATCTAATA 100 45
     LBA1389 1369879 .. 1369897 +    -6  -5.85737   TTTTTATATTGAAAA             CAACCC TGATTAT GGGTTG             TTTTTTTGTTAGTAT  93 41
     LBA1390 1371303 .. 1371328 + -10.7   -5.7946   AGTTAGAACCAAAAA         TATTATCTCAA GATT TTGAGATAATA          TTTTTTTGTTAAAAC 100 35
     LBA1391 1372099 .. 1372137 +  -7.7  -6.04324   ATTTTTAAAGTAAAT  GGACAATAATTGTCATCG ATAT TGAT-ACAATTATTGCCC   TTTTTTATTTTTTAG 100 40
     LBA1395 1387635 .. 1387659 + -15.1   -4.2803   TTTGAAATAGAAAAA          GCAGCTTAGCA TAA TGCTAGGCTGC          TTTTCCATTAGAATA 100 31
        sdhB NONE
        sdhA NONE
     LBA1399 1390289 .. 1390320 + -11.8  -3.87373   GTTGGCTAAAAAGAC      TTAAAAACACTCAC TTAA GTGAGTGTTTTTTA       TTTATCAAAACTCTA 100 295
     LBA1411 1401400 .. 1401418 + -10.3  -4.54727   GAATATAACGAAAAA             GGGATGC AATCC GCATCCC             TTTTAATTTGGCCAA 100 52
     LBA1413 NONE
     LBA1414 1404183 .. 1404213 + -11.2  -4.24422   TATTAATATAACAAG       AAAGAGTCCGGGAA AAA TTCCCAGACTCTTA       TTTAATTTGTTGTGG 100 35
     LBA1419 NONE
     LBA1420 1409617 .. 1409646 +  -5.1  -2.57463   AAAGTTGTCCTGTCA       GTATCGAAAGAGA TTAT TCTTTTTTGGTGC        GTTATAAAGCAGGTT  51 133
     LBA1433 1420571 .. 1420586 +  -4.8   -2.5007   GCATGGTAGAAAGGA              TTAAAG ATGA CTTTAA               CTGTTGATACATTAA  49 32
     LBA1434 NONE
     LBA1435 NONE
        glpF 1422307 .. 1422333 + -10.2  -4.59846   AGACCATGAAAAAAA         CGATGAACTTCG TTA TGAAGATCATCG         TTCTTTTTGTATACT 100 78
     LBA1443 1431386 .. 1431414 +  -7.5  -5.88197   CAGTGAAAATTAAAA        GCGAAGTTCTT TAAAAAC ATGAACTTCGC        TTTTTTTATATTTCG  95 28
     LBA1446 NONE
     LBA1447 1434093 .. 1434113 + -12.7  -5.27923   ATGAAAAAATAAAAA            GAATTCGCA ATT TGCGAATTC            TTTTTTGTGCAATTA 100 29
        lacL NONE
        lacM 1452860 .. 1452876 +  -4.5  -3.14149   ATATTTTATCAATAA              TAGTAAA TGT TTTACTG              ATTTATGTGTTATAA  52 41
        galE 1453952 .. 1453972 + -14.1  -4.80882   ATCTATTATCCATTG            CACGCTAGA AGT TCTAGCGTG            TTTTTCATATGCAAT 100 59
        rbsR 1457923 .. 1457939 +  -2.3  -4.60143   CGATTAAAAGAGATT              CAACTTT ATA AAAATTG              TTTTATGTAATATAT  58 15
     LBA1475 1462434 .. 1462466 +  -4.8  -3.16564   AAGAGCAGACTAAAA      GGCTTAACCCCGAT TGAAT ATCGAGATCAAGCC      TTAGTCAACTAGAAC  52 123
     LBA1489 NONE
     LBA1490 1479581 .. 1479599 +  -2.4  -2.84707   TCTGTTAGAAAAATT             CTTGCT AAATAAA AGCAGG             TGATCTTATGTCTAA  40 14
        glpK 1481040 .. 1481060 +  -4.1  -2.52676   AGAATGGAGTCATTG            GATTAATAT TTT ATCTTAATC            TAACTTACAAGAATA  46 7
        ackB 1482313 .. 1482335 + -13.6  -5.62045   TCCAATAACAAAAAA           GAGAAGGTTT AAT AAACCTTCTC           TTTTTTGTTATATCT 100 41
     LBA1495 NONE
     LBA1496 1487743 .. 1487768 + -10.6  -4.82901   AACTAATTTTGATGA         TAAGCATCTC AATAGC GAGATGCTTA          TTTTTGTACAAAAAA 100 35
     LBA1499 NONE
     LBA1500 1491454 .. 1491477 +  -8.2  -4.76087   AGAGATACTAAAAAA          GAGCTTGAGA AAAT TCTCAAACTC           TTTATTTATTATCTA  87 30
     LBA1510 NONE
     LBA1511 1503300 .. 1503329 + -15.3  -5.35354   TTTTTCAACGAAAAA       GCAATACAAGTTT GGTT AAACTTGTATTGC        TTTTTTACTTCTATA 100 60
        acyP NONE
     LBA1523 1518709 .. 1518731 + -13.6  -5.88565   GTAAGTAAACAAAAA           TTCCAGTTCA AAT TGAACTGGAA           TTTTTTTATTCTAAA 100 33
     LBA1535 1528714 .. 1528744 + -13.5  -4.71382   TGCAGAAATAAAAAA       TAAAGGTCAGGAA TGATT TTCCTGGCCTTTA       TTTTTAAGTAATTAT 100 30
     LBA1567 1561497 .. 1561521 +  -4.3  -5.56372   CAAATAAATATTAAA          TCTCCGGAG CTTTTGT TTTCGGAGA          TTTTTATTTTAATTT  82 34
     LBA1568 NONE
     LBA1569 NONE
     LBA1570 1564132 .. 1564160 +  -3.3   -3.8679   AATATATCTTTCTGA        TATGTAGAAAA TTCGTCT TCTTCTACATA        TTTCCATGTTTTATA  52 159
     LBA1571 1565537 .. 1565562 +  -7.7  -5.18866   TAAGCGTATAAAAAA         GTGTTGTTC ATTTATCA GAACAACAC          TTTTCTTTATTTCAC  90 38
     LBA1586 NONE
     LBA1587 1579714 .. 1579728 +  -3.6  -4.99638   AAGGACTAAGAAAAA               TTAAAG AAA CTTTGA               TTTTTCTATGAATAT  68 32
        prsA 1580748 .. 1580777 + -11.7  -5.77988   GTTACATACAAAAAA       GAGATAGACTTTT TATA AAAAGTTTATCTC        TTTTTTTCTATATAT 100 46
     LBA1594 1588877 .. 1588893 +  -2.3  -3.13323   GCTAATAAACTATAT              CTATTTT TTC AAGATGG              TGTATAATTTTGTCT  42 78
        glpF 1589730 .. 1589762 + -11.5  -5.82172   AAATAATATAAAAAA      CACCTTCGAAATT TTGCTTT GATTTCGAAGGTG      TTTTTTTATATTCAT 100 45
     LBA1597 1590555 .. 1590583 +  -2.5  -4.13511   TTTTTCTAACAAAAA        GTCTTGCTA TTTTTTCATTC TGGCAAGAC        CTTTTTTATTTTTCA  53 32
     LBA1604 1598257 .. 1598290 +  -6.8  -5.28481   AATTAGTTAAAAAAA     CTACTAAATCAAGG AATGTA CCAAGATTTAGTAG      TTTTTTCATTAAATA  84 35
     LBA1618 1621960 .. 1621979 +  -9.4  -5.63857   AACAATCATAAAAAA            TAAGCATC AGTT GATGCTTA             TTTTTTTACCTTTTT 100 30
     LBA1629 NONE
        plcR 1639419 .. 1639442 +  -9.7  -5.80364   AGATGAATAAAAAAA          TTGCTATGG TTAATT CCATAGCAA           TTTTTTTATTAGAAT 100 31
        ssdh 1641529 .. 1641551 +  -9.3  -5.60993   TAATATATTTATATA           GTAGAAAGT TTTAT ACTTTCTAC           TTTTTTTATACACAA 100 49
        pspC 1678748 .. 1678772 +  -7.3  -4.62336   AAAATTAACTAAAAA          TAAGCATCT AAAATAA AGATGCTTA          TTTTTAAAGTAACCT  81 10
     LBA1655 1679149 .. 1679184 +  -7.8   -5.1244   TTAATTAACAAAAAA    CTCATCAA-TGATTCTA AAA TTGAGTCAATTGATGAG    TTTTTCTATTGATAA  90 33
     LBA1658 1682784 .. 1682807 +  -8.9  -5.61596   AATTAATCAACAAAA          CGGTTGGAA TTAATT TTCCAGCCG           TTTTTTTCTAGAGGT 100 39
     LBA1659 NONE
     LBA1660 1684888 .. 1684900 +    -2   -4.1337   TTTTCTATTAAAATT                TAGT TTTTT ACTA                TTCTTTCTCCTGTAA  52 56
     LBA1661 NONE
     LBA1662 1686148 .. 1686163 +    -9  -5.95286   AATGATGACTAAAAA              GCGAGA AATA TCTCGC               TTTTTTATTTTTCAT 100 29
        marR NONE
     LBA1664 1687210 .. 1687244 +  -8.6  -4.93968   ATTATAATTAAAAAA     GCTGATAATCTTCGTT TAA AACGTTGAATATCAGC     TTTTTAATTATAAAT  93 34
     LBA1666 1689658 .. 1689670 +  -3.5  -4.63586   GTGTCACCGACTCAT                TTATA GAT TATAA                TTTTATATATAATAT  64 96
     LBA1667 1690310 .. 1690333 + -10.4  -5.03227   AAATCTATACAAAAA          TGCACTACTT AGAT GAGTAGTGCA           TTTTCTTTGTACTAT 100 42
     LBA1670 1692762 .. 1692780 +  -4.6  -4.07568   CCATTTTGCTACCAA             GATGCA TTCCTCT TGCATC             TTTTGAAACCGCAAC  61 204
     LBA1677 1698721 .. 1698753 + -12.9  -5.15634   AGAATTAACTTAAAA      CCTTACCTTTTTTCT TAT AGAATAGAGGTAAGG      TTTTTTGATGAGGTG 100 33
     LBA1678 1699424 .. 1699461 + -12.3  -4.41616   AACAAAATGCATCTA   TAAGAAAAAAGCTTTCC GATC GGAAAGCTTTTTTTCTA    TTTATTTAAAACAAT 100 23
     LBA1682 1704208 .. 1704236 +    -9  -3.44686   GCAATTTTGGCAAAA        GAAAAAGCAAGG ATAAA CCTTACTTTTTC        TATTCTTCAATTAAA  76 10
     LBA1690 1713081 .. 1713113 +  -7.2  -5.53436   AATATAAACAAAAAA      GCAAAAGTGTCT TTATTTTTC AGACATTTTTGC      TTTTTTGTATTCTAT  90 131
     LBA1691 1713960 .. 1713978 +  -9.6  -4.89339   ATCAAACTAAAAAAA             GGCGTAGT TAA ACTACGTC             TTTTTATAGCTGCTT 100 31
     LBA1695 NONE
     LBA1696 1719088 .. 1719108 + -10.5  -5.39755   TCGATCCTCTTAAAA            TCCCTATCG CAT TGATAGGGA            TTTTTTATGGTTCTC 100 52
     LBA1720 1756664 .. 1756696 + -13.7  -4.64383   ATATTATGCGACTAA      GAACTTATTTCGATA TTC TATCGGAGTAAGTTC      TTTTAGTTTGTCCTT 100 112
     LBA1723 1759237 .. 1759261 +  -2.9  -4.59342   CATTATAAAACGAAG          CTTGTAAAAAT AAT ATATTTGCAGG          TTTATTTGTCATACC  60 52
        hflX NONE
     LBA1739 1773995 .. 1774045 +  -9.5  -4.69559   AATTTCTTAGAAAGT AAAAATACTGATATATCAGCATTT GTTT AAATGCTAAT-TATCAGTATTTTC TTTATTTTAGAGTTT 100 87
     LBA1746 1782710 .. 1782733 +    -6  -5.81412   TTTCTAATTGCTTAG          TATCCTACGT ATTT GCGCAGGATA           TTTTTTTTGCCTAAA  93 42
     LBA1747 1784302 .. 1784321 +  -9.4  -5.69379   CGGAATAACAAAAAA            TAACTGAC ACTA GTCAGTTA             TTTTTTTACTTCTGT 100 33
        nrdI NONE
     LBA1750 1786461 .. 1786485 + -15.1  -5.37865   AATTAAGTAAAAAAA          TAACCGTTGGC TAA GCCAGCGGTTA          TTTTTTACTTCTTAG 100 31
     LBA1752 1787875 .. 1787899 +  -4.9  -3.50572   TCAATGTATTCCTAA          GATGAGTCTAG CTG CACGGCTCATC          TTATCTGGAGTCCAT  55 46
     LBA1761 1792834 .. 1792861 +  -5.7  -4.84274   AATTAAATAAAAAAA        CTTAAAGCAAT CTAATT ACTGCTTTAAG         TTTTTCATGTAATTA  75 311
        pepF NONE
     LBA1765 1796778 .. 1796799 + -10.3  -5.79588   TGAAGCAAAAAAAGA           GATAGTTTC ACGT GAAACTATC            TTTTTTTGCTTTTAA 100 325
     LBA1769 1799115 .. 1799134 + -12.2  -5.42198   TTTGCAAAATAATAA            GCTAGGCT AACC AGCCTAGC             TTTTATTTTTTAACG 100 45
     LBA1775 NONE
     LBA1776 1803029 .. 1803062 + -10.5  -5.24129   AAATTATAATTAAAT     GACACTTTAGATTCA GAGA TGAATTGAAAGTGTC      TTTTTTATACAAAAA 100 32
     LBA1830 1845101 .. 1845120 +  -9.4   -5.5112   TGCTTAAGCAAAAAA            GATTTGGA GAAA TCCAAATC             TTTTTTATTGATCAA 100 34
     LBA1837 1850677 .. 1850713 + -13.9  -3.42236   GATCCTAACCTATAA    GAGTAAAAAAAGCCGCA AAA TGCGGCTTTTTTTACAG    ATTATTTTTTCTGAG 100 26
     LBA1842 1854672 .. 1854689 +  -7.7  -5.74086   TCGAAATCATGAAAG             TCTCGCA AATC TGCGGGA              TTTTTTATTTGCTTT 100 113
     LBA1844 1856046 .. 1856066 + -11.3  -5.70761   CTGAATTCTAAAAAA            GTATTCTCT AGT AGAGAATAC            TTTTTATTTTATTTT 100 30
     LBA1846 1858235 .. 1858261 +  -9.6  -5.47218   TATTAAAATGAAAAA         TATAGCTTTTCA AAT TGAAGAGCTGTA         TTTTTTTGCGTAAAA 100 35
     LBA1847 1858520 .. 1858539 + -12.2  -5.21709   ATTTTAAGTAAAAAA            TAGCGTGG AAAT CCACGCTA             TTTTTTAATGTACGC 100 34
        lysM 1863290 .. 1863314 +  -9.4  -5.74122   CAATCATGAAAAAAA          TCATCTAGTC CAATT GACTAGGTGA          TTTTTTTATGTCGTC 100 58
     LBA1853 NONE
     LBA1854 1866224 .. 1866246 +  -9.9  -4.57341   AATAAATAAAATTAA           GCAGCATCT GATTA AGGTGCTGC           TTTTTAGAAAGGGTT 100 473
     LBA1857 1867716 .. 1867728 +  -6.3  -3.14878   TTAGCTAGCAAATTG                TAACC TTT GGTTA                TCTTAGCTTCGCCAG  58 356
     LBA1868 1878726 .. 1878740 +  -2.8  -5.12971   GGAACGATGTAATCA               GCTTCT TTC AAAAGC               TTTTTATTACCTATT  70 156
        thiD 1893482 .. 1893517 + -10.7  -3.92132   GCAAATTATATAAAA    TAAGAGATTAGGACT GCTCAA AATCCTAATCTCTTA     CTTTTTTATCTTTAA  95 56
     LBA1881 1895161 .. 1895187 +  -6.7  -4.69549   GATAGTGGAGTACAT         GATTTTGAGAT CTTTT ATCGCAAAATC         TTTTCGTTTTAGGTT  80 225
        cobQ 1895936 .. 1895972 +  -9.6  -4.43173   GTAACCGAATAAAGC    AAAAAGAACAACCGGA TGATT TCCGATTGTTCTTTTC    TTTTGGCTTATTTTT 100 29
     LBA1893 1904861 .. 1904883 + -10.7  -5.45802   ATAAATTTTATAGGA           GCGATGAAT GAATA ATTCATCGC           TTTTTGTTTTAACAA 100 396
        asnA 1907452 .. 1907473 + -13.1  -5.13016   TAATGGTACAAAAAA           TGCATCAGC GTAA GCTGATGCA            TTTTTACTTTTCATT 100 41
     LBA1907 1918182 .. 1918195 +  -3.9  -3.55548   GATGTTGGAATAGCC               TTCAT AATG ATGAA                TTTAAGCAAATATTG  52 45
     LBA1908 1918626 .. 1918649 +  -2.4  -5.66229   AATCATCTTTTTGCC          TTGAGTCAAC CATG GTTGAGACAA           TTTTTTGTTATTAAT  80 333
     LBA1913 NONE
     LBA1914 NONE
     LBA1915 1927357 .. 1927384 + -12.9  -4.66938   TTAGTAGAACCCAAA        TAGGCATTACC AACTTA GGTAATGCCTA         TTTTCTATTCAAAAT 100 37
        lysA 1930291 .. 1930316 + -14.9   -5.3236   AAAAACTATGAAAAA         GCATCAGGTAA AAAT TTACCTGATGC          TTTTTTGTACATTAT 100 45
     LBA1928 1940384 .. 1940396 +  -2.7  -3.30243   GTAAATATATATGCT                TTTGG AGG CTAAA                TTATGAAGCGTCAAT  45 131
     LBA1929 1942318 .. 1942337 +  -6.6  -3.65084   TTATTTAGTGGTTGG            GTTTTTAT CAAA ATAAAAAC             TTTCAAGATTTGCTT  67 88
     LBA1931 1943578 .. 1943600 +   -15  -5.27779   TTTATGTAATATAGA           TAGCCTAGCA AAA TGCTAGGCTA           TTTTTTCGTGTTCGC 100 32
        mutR NONE
     LBA1935 NONE
     LBA1936 1948263 .. 1948276 +  -9.5   -4.5852   ACACTAAATAAAAAA               CGCCG GAAA CGGCG                TTTTAATTTACATTC 100 34
     LBA1938 1950117 .. 1950130 +  -2.4   -2.9732   AGCTGCAGCAGGTAT               CGTT AAATTC AACG                TAATTTAAATTAGAA  41 4
     LBA1939 1952503 .. 1952520 +  -9.9  -5.49729   AGCGAATAAAAAAAA             CATTGCC CACG GGCAATG              TTTTTTTAGATAATT 100 32
     LBA1942 1954306 .. 1954330 +  -7.2  -5.93252   AATATAAAATTACGA          CTGTCTGATT TATAT ACTCAGACAG          TTTTTTATTTTTAAG  95 34
     LBA1943 1955615 .. 1955637 + -10.7   -5.1356   TTAGTATCAATTGAA           CTCTTCACT TTTTT AGTGAAGAG           TTTTTATTCATAGAA 100 45
     LBA1944 NONE
     LBA1945 NONE
     LBA1946 1959310 .. 1959335 + -16.3  -4.61231   TAAATAAACTAAAAA         CAGGCTGTTTC ACAT GAAACAGCCTG          TTTTTACACATATGC 100 34
     LBA1948 1961097 .. 1961120 + -15.4  -4.69664   AATTTACAGAAAAAA          GGCTAGGCAA ATTT TTGCCTAGCC           TTTTTCAATCCTATC 100 48
     LBA1949 NONE
     LBA1950 1962635 .. 1962658 +  -9.7  -4.69664   GGCAATAATCAAAAA          TGCTAGGAT TTTAAT ATCCTAGCA           TTTTTACATACTCTA 100 48
     LBA1952 1965042 .. 1965068 + -13.9  -4.39166   CTAAGTTTGAAGTGG         GCCGTAAAAGT TAGAC ACTTTTACGGC         TTTTACTATGTCCAA 100 64
     LBA1954 1966139 .. 1966151 +  -4.8  -3.53855   TTTTGCCAAGCATAA                GGCA CTTAA TGCC                TGTATTTTTCACACA  55 63
     LBA1956 1968918 .. 1968938 + -10.5  -5.12707   ATACCTTCATCTAAG            CAAGCAGTT AAT AGCTGCTTG            TTTTTTGGAATTTCA 100 110
        pepL NONE
        oppA 1972085 .. 1972120 +  -5.5  -6.01725   CATAATTTTATTAAG    GACATCTTTTACCCA TGACTT TGGGTAAGCTATGTC     TTTTTTCTTTTTGTT  93 213
     LBA1959 NONE
     LBA1960 1973474 .. 1973499 +   -12  -4.86033   TTATAGAAGAAACTA         TATCCGCTTC GATTGG GAAGCGGATA          TTTTTATGGAGGTTT 100 35
        oppA 1975771 .. 1975788 +  -8.5  -5.69023   AATTAATTATCTTAA             GAAAGAC ATAT GTCTTTC              TTTTTTTAGTGTTTT 100 35
        atkY NONE
     LBA1964 NONE
     LBA1965 NONE
        copA 1978904 .. 1978933 + -12.3  -5.48213   GCCGGTCTAGATTAA       GCAAAAAAGCACC TTTC GATGCTTTTTTGC        TTTTTCTTTTAAATA 100 26
        gdmH 1980242 .. 1980254 +  -2.7  -3.90738   GCAACTACATGATTA                TTATC AAT GGTAA                TTTCATCATTATTTA  52 220
        rpmH 1992960 .. 1992976 -    -8  -5.59357   AGTAGACTAAAAAAA              CCACTG GGATT CAGTGG              TTTAAGCAGATAAGA  95 27
        rnpA NONE
     LBA1977 1991597 .. 1991637 -  -6.3   -5.7946   TTCTCAATAAAAAAA GTGCATTATTCCACCACG AATAAG CATGATGGA-TAAAGCAC  TTTGACTACTTTATC  95 69
        thdF NONE
        gidA 1988242 .. 1988263 - -11.7  -4.68593   TCGAGCATGTAAAAA           GCACAGATT GTTC AATCTGTGC            TTCTACTTTTTATTT 100 35
        poxB 1986066 .. 1986084 -  -7.4   -5.9218   CAGACAATAAAAAAA             TCGGGACA TAT TGTCTCGA             TTTTTTATTATTATC  95 50
     LBA1973 1984442 .. 1984466 -  -7.2  -5.19328   ATTGTACAACAAAAA          GCCAGCTAGA ATTAA TCTAACTGAC          TTTCTTAGTTTCACA  86 48
        yadQ NONE
     LBA1971 NONE
     LBA1970 1981464 .. 1981485 -  -9.5   -4.9725   ATTTCTAGAGAAAAA           GCAGATTGC ACTT ACAATCTGC            TTTTTTATTTACTTA 100 34
        flpA NONE
     LBA1968 1979960 .. 1979983 -  -3.9  -4.81685   AGTAATTACTAAAAA          GATGCAATG CAGTAT CATTGGATC           TCTTGCCGTAATAAA  69 91
     LBA1955 1966413 .. 1966445 - -11.4  -4.38774   AAGAGCAGACTAAAA      GGCTTAACCCCGAT TGAAT ATCGAGATCAAGCC      TTAGTCAGCTAGAAC 100 246
     LBA1951 1962635 .. 1962658 -  -9.7  -4.99435   GGCAATAATCAAAAA          TGCTAGGAT TTTAAT ATCCTAGCA           TTTTTACATACTCTA 100 38
     LBA1947 1959310 .. 1959335 - -16.3  -5.13137   TAAATAAACTAAAAA         CAGGCTGTTTC ACAT GAAACAGCCTG          TTTTTACACATATGC 100 98
     LBA1940 1952503 .. 1952520 -  -9.9  -6.11243   AGCGAATAAAAAAAA             CATTGCC CACG GGCAATG              TTTTTTTAGATAATT 100 40
     LBA1937 1948263 .. 1948276 -  -9.5  -5.69793   ACACTAAATAAAAAA               CGCCG GAAA CGGCG                TTTTAATTTACATTC 100 43
        mutT NONE
     LBA1932 1943578 .. 1943600 -   -15  -3.11072   TTTATGTAATATAGA           TAGCCTAGCA AAA TGCTAGGCTA           TTTTTTCGTGTTCGC 100 285
     LBA1927 1937921 .. 1937938 -  -4.1  -3.59279   TACGATAATAACTAA             CTCCCCT AGAC AGAAGAG              AGAATTAGTCATTTG  53 153
        dltA NONE
        dltB NONE
        dltC NONE
        dltD NONE
     LBA1922 1932152 .. 1932183 - -13.1  -5.58179   TACCAGAACAAAAAA      GGCCTGACTCCGA ATTGAA TCGGAATCAGACC       TATTTTTTTAAAAGT 100 33
     LBA1921 NONE
     LBA1920 1931081 .. 1931109 -  -8.9   -5.2112   AAGATCATCAAAAAA        GCCTAATTCCACC AAC AACGGAACTAGGC        TCACACAGTGTTTTA 100 364
     LBA1919 1930291 .. 1930316 - -14.9  -4.88129   AAAAACTATGAAAAA         GCATCAGGTAA AAAT TTACCTGATGC          TTTTTTGTACATTAT 100 37
     LBA1917 1927357 .. 1927384 - -12.9  -3.82083   TTAGTAGAACCCAAA        TAGGCATTACC AACTTA GGTAATGCCTA         TTTTCTATTCAAAAT 100 30
     LBA1912 NONE
     LBA1911 NONE
        clpE 1919051 .. 1919070 -  -9.4   -5.9362   CAAAACATAAAAAAA            GATATTCC CGAG GGAATATC             TTTTTAATATTAACT 100 47
     LBA1909 1917862 .. 1917887 -  -4.7  -2.86011   CAATTTCAAATATTA         CAGCCG-GCG CAAAGAT CGCTCGACTG         ACCAGGTTCGTGATT  50 479
     LBA1906 1915629 .. 1915654 -  -7.6    -5.626   TATCGTAGAAAAAAA         GAGCATCTGC AATGAA ACAGACGCTC          CATTAAAATTCTTTT  95 79
        aapA NONE
        yifK 1912786 .. 1912817 - -11.8  -5.40072   CCTTTGCTAAAAAAA      GAACATCAAGATTA TTTT TAACCTTGATGTCC       ACAACTATTTTTAAT 100 36
     LBA1903 NONE
     LBA1902 1910436 .. 1910450 -  -6.4   -5.8187   TATGCAACAAAAAAA               GAGGAC TAC ATCCTC               TTCAATACAACTATT  95 51
     LBA1901 NONE
     LBA1900 NONE
     LBA1899 NONE
        trxR NONE
        frnE 1907452 .. 1907473 - -13.1  -5.27923   TAATGGTACAAAAAA           TGCATCAGC GTAA GCTGATGCA            TTTTTACTTTTCATT 100 147
     LBA1895 1904903 .. 1904928 - -13.5   -5.4505   TGTTTTAACAAAAAA         GATGGTATTTC CTTG GAAATACCATC          TTTTATTATTCTTCT 100 31
     LBA1894 1904054 .. 1904069 -  -6.1  -3.10464   TTACTAAGCTTAAGA              CCGGT TTTGGT ACCGG               TGGCTGGCAACTAGC  56 481
        purA NONE
        purB 1900678 .. 1900700 -  -4.9  -5.15634   TATTGTACCAAAAAA          GCGC-TTGGA TTTT TCCAAAACGC           TTTTTGATTATTAGT  75 36
     LBA1890 1900245 .. 1900262 -    -7  -6.12458   TAAAAAAATAAAAAA             CAGGAC TTTTCT GTCCTG              CCATAATTCGATTTT  95 43
     LBA1889 1899426 .. 1899451 -  -3.9  -3.74158   CCAACTACAGCCAAA         GTAATTCCGCG ATAG CGCTGATTCAC          ATTGTCACATCCCTT  54 97
     LBA1887 1898523 .. 1898536 -  -3.1  -3.96481   CATAACAAAAACGAA               CTAGC GTTA ACTAG                TCTGTTAATTTTTTA  54 38
     LBA1885 NONE
     LBA1884 1896510 .. 1896524 -  -4.3  -3.75153   TTCTTGTAAGTCAAA               TGATG TGTTT CATCA               CTCAACGATTTAAAT  55 141
     LBA1883 1895941 .. 1895967 - -11.7  -5.09521   CGAATAAAGCAAAAA         GAACAACCGGA TGATT TCCGATTGTTC         TTTTCTTTTGGCTTA 100 50
     LBA1880 1893482 .. 1893517 - -12.9   -4.6468   GCAAATTATATAAAA    TAAGAGATTAGGACT GCTCAA AATCCTAATCTCTTA     CTTTTTTATCTTTAA 100 23
        glpK NONE
     LBA1877 1890145 .. 1890170 -  -7.6  -5.58454   TCTATATTAAAAAAA         TGGAAGTGTC ATATTA GACACTTCCG          TTCTTATTATTCTCC  95 32
     LBA1876 1888345 .. 1888364 -  -6.4  -5.89921   ATTATAACAAAAAAA            GAGTCGAT TATA ATCGGCTC             TATTTTAGCTAACTT  95 34
     LBA1875 NONE
     LBA1874 1886518 .. 1886545 -  -7.8   -5.8187   TATTCAATAAAAAAA        TGCACAGCAACC TTGT AGTTACTGTACA         TCTTTTTTATCTTGT 100 32
        ackA 1885205 .. 1885220 -    -9  -5.14965   AGCGGTATCAAAAAA              CATCCC TTTC GGGATG               CACTTTTAATTGATG 100 41
     LBA1872 NONE
     LBA1871 1881694 .. 1881717 -  -7.5  -5.87996   TAATTAATAAAAAAA          GAAGGTAGA ACTTAA CCTACCTTC           TTTTTCTTGCTTATT  95 52
     LBA1870 NONE
        pgmB 1878551 .. 1878583 - -11.4  -4.38774   AAGAGCAGACTAAAA      GGCTTAACCCCGAT TGAAT ATCGAGATCAAGCC      TTAGTCAGCTAGAAC 100 95
        msmK 1876020 .. 1876033 -  -6.7  -3.40498   CAATTCTTAACAACA               GTAGC CTTT GCTAC                CTATGGTTGTAAGCT  65 50
     LBA1866 1874700 .. 1874723 -  -7.4  -4.65895   CTTCTTAGGCAAAAA          GGTTGGACAA TTTT TAGCCCAACC           TTTGCTTATGCTTTT  81 47
     LBA1865 NONE
     LBA1864 1872411 .. 1872430 -  -8.6  -5.74086   AAAGCAAACAAAAAA            TGCCTTGC CGAA GCAAGACA             TTTTTTAGCATAAGC 100 51
     LBA1863 1871489 .. 1871504 -  -3.2  -5.65496   GACTAAAAATAAAAA              GTGTCA AATA TGGCAC               CTATTATTTTCGAAT  78 362
     LBA1862 1870486 .. 1870503 -  -2.7  -3.08046   TTTTTACGGTAAAAC             CGGAAAT TCCC ATTCCCA              CATATTCATTCCCCT  43 112
     LBA1861 NONE
     LBA1860 1869808 .. 1869829 -  -4.5  -2.62192   TTCTATGTAATTAAC           TAAATCCAA TTAT TAGGATTTA            CAAAATTAGAAACAA  49 3
        nisT 1867966 .. 1867988 -  -9.2  -5.15969   TTCTAACCTAAAAAA           GACCGAATCA AAC CGATTCGATC           TTGAAGAAAATTTTT 100 45
     LBA1858 1867358 .. 1867398 -  -7.2  -5.18355   GTCAAAAATTAAAAA GTATCTTACAACTACTAGA TTAG TCTAACAAT-GTAAGATAC  TTTTCTTCTATAATT  86 33
     LBA1852 NONE
     LBA1851 1863290 .. 1863314 -  -7.2  -5.58074   CAATCATGAAAAAAA          TCATCTAGTC CAATT GACTAGGTGA          TTTTTTTATGTCGTC  90 46
        pepN 1860089 .. 1860133 - -17.6  -2.67143   AGAGTTATTATACCA TGAAAAATAAGGATTCACTT TGACT AAGTGAATCCTTATTTCCCA ATCTGTTATTGTTAA 100 41
        dtpT 1858520 .. 1858539 - -12.2  -5.27477   ATTTTAAGTAAAAAA            TAGCGTGG AAAT CCACGCTA             TTTTTTAATGTACGC 100 30
     LBA1845 1856046 .. 1856066 - -11.3  -5.09426   CTGAATTCTAAAAAA            GTATTCTCT AGT AGAGAATAC            TTTTTATTTTATTTT 100 29
     LBA1843 1854539 .. 1854563 -    -5   -3.6944   TGGTCAATATAAAGA          CTCTGCTGTT GATTT AACTGCAGAA          TTTTTGAAGCCCCTA  59 43
     LBA1841 1853077 .. 1853096 -  -4.3   -5.4477   AAATGGTTAAAAAAA            GAGAACT TTCAAC AGTTCCC             TTTTATGCAAGTACA  78 28
     LBA1840 NONE
     LBA1839 NONE
     LBA1838 1850677 .. 1850713 - -13.9  -3.42354   GATCCTAACCTATAA    GAGTAAAAAAAGCCGCA AAA TGCGGCTTTTTTTACAG    ATTATTTTTTCTGAG 100 27
     LBA1836 1848909 .. 1848941 -    -3  -3.42458   AAATAACAAATTCAA     GTCTAAACTATTTAT TTTT ATAAAC-GTTTAAAC      AATGATGATCCGTTG  48 100
     LBA1835 1848125 .. 1848148 -  -9.7  -5.15526   ACATAAAATGAAAAA          GACATTTCC GAGTAT GGAAATGTC           TTTTTGTCTTGAAAA 100 65
     LBA1834 1847484 .. 1847502 -  -5.4  -2.77283   TTACTAATAAATTCA             TAAATAAG CCC CCTATTTA             GTGATTTTTGCATAC  52 19
     LBA1833 1846883 .. 1846902 - -10.8  -5.60993   TTTTTGATAAAAAAA            CCGAATAG TTTC CTATTCGG             TAATTGTACTATTGA 100 59
     LBA1832 NONE
        apbE 1845101 .. 1845120 -  -9.4  -5.26875   TGCTTAAGCAAAAAA            GATTTGGA GAAA TCCAAATC             TTTTTTATTGATCAA 100 30
        gidB 1843627 .. 1843640 -  -5.3  -3.37607   ATAAAAGAAAATAAT               GACAT AGCT ATGTC                CTCCTAAATTAATGT  56 34
        parB NONE
        parA NONE
        parB NONE
     LBA1825 NONE
     LBA1824 NONE
     LBA1823 1838864 .. 1838888 -  -7.3  -5.04601   CTCATAAATTAAAAA          GATAAATGG AGCAAAA CCATTTATC          TTTTTCTAGCTATTT  86 76
     LBA1822 NONE
     LBA1821 1835204 .. 1835219 -  -8.2  -5.60993   CTTTTCATAAAAAAA              GCCGGC AAAT GCCGAC               TTTAGTTTATTGAAT  95 32
     LBA1820 NONE
     LBA1819 NONE
        murE NONE
     LBA1817 1830823 .. 1830855 -   -13  -2.64747   TGATTTTAGCACAAC      TAAAAAGCCATGAA CTAGC TTCATGGCTTTTCA      ATTATTCATACATAT 100 27
     LBA1816 1830451 .. 1830464 -  -5.3  -3.72405   TTTAGAAAATTATAA               TCCTT AAAA AAGGA                AAAACAATATTTTTT  61 54
     LBA1815 1830035 .. 1830066 -   -14  -5.40072   TCCTTTTTAAAAAAA      CAGTTACTAGACTT TCCT AAGTCTAATAACTG       TCAAAATTATTATCA 100 46
     LBA1814 NONE
     LBA1813 1829496 .. 1829512 - -10.9  -5.45652   ATGGTGAAGAAAAAA              CCAGCAA AAA TTGCTGG              TTTTTAGTTAAAAAT 100 29
     LBA1812 1827068 .. 1827089 - -10.1  -5.18357   TAATGTAGCAAAAAA           GGCCGTGCA TCCC TGCACGGTC            TTTTCATCTTATCTC 100 43
     LBA1811 1826316 .. 1826337 - -14.5  -5.18357   TAATGTAGCAAAAAA           GACCGTGCA TCCC TGCACGGTC            TTTTCATCTTATCTC 100 52
     LBA1810 NONE
     LBA1809 NONE
     LBA1808 1823094 .. 1823109 -  -3.4  -4.16787   ACAATTAAATAATAA              TTAATA TTTT TATTAA               AAATTAAATTATACT  55 94
     LBA1805 NONE
     LBA1804 1822160 .. 1822182 - -10.7  -5.51046   CAAATATATAAAAAA           CAACCAAGT ATTTA ACTTGGTTG           TTTCCACAAATTAGT 100 36
     LBA1803 NONE
     LBA1802 NONE
     LBA1801 NONE
     LBA1800 NONE
     LBA1799 NONE
     LBA1798 1819137 .. 1819151 -  -5.7  -6.09196   TCTAAAATAAAAAAA               CTGGA GTAAA TCCAG               TTTTTTAATTATTTA  93 34
     LBA1797 1818586 .. 1818603 -  -3.5  -4.04773   CAATAATTGAAATAA             TTGATAA ATTA CTATCAA              TATAGTCAAATATTA  57 138
        plnG NONE
     LBA1794 1815299 .. 1815312 -  -6.7  -5.27477   ATCCCAATTAAAAAA               GAGCT TTTC AGCTC                TTTTTAATTTTAGTT  84 35
     LBA1793 NONE
     LBA1792 1813537 .. 1813556 -  -6.6  -4.33274   TTCATATTACTAAAA            TTTCTATT CTTA AATAGAAA             CTGGAATAATTTGAC  74 117
     LBA1791 1812819 .. 1812850 -  -9.6  -5.22006   TTAGGATAATAAAAA      GCACCAAATTAGTC GCTA AACTAACTTGATGC       TTTTAATTTATTCAT 100 463
     LBA1790 NONE
     LBA1789 NONE
     LBA1788 1811636 .. 1811661 -  -5.5  -2.52464   CTTTCCTCCAATTTA         GCGATTATCTC CCAA GAAATAATCTC          TTATCTTTTTAAATT  54 113
     LBA1787 NONE
     LBA1786 NONE
     LBA1784 NONE
     LBA1783 NONE
     LBA1782 1808263 .. 1808289 - -11.8  -5.82036   AGAACAAATAAAAAA         CTTATTCCGATA AAA TATCAGAATAAG         TCTTTATTCAAATAA 100 56
     LBA1780 1807025 .. 1807052 -  -6.4   -5.1287   TTTATATGCAAAAAA        GATGCCGTTT TTTGATTG AAACGACATC         TTTTCTTCGTCATTT  81 83
        fruR NONE
        fruK NONE
        fruA 1803080 .. 1803099 - -13.6  -5.71712   TTTTATACAAAAAAA            CGCTACCC TAAC GGGTAGCG             CAAAACATAACAGAG 100 141
     LBA1774 1801540 .. 1801579 -  -2.4  -5.60993   TCCTCCATAAAAAAA  GCATTTAAATCAAAATTTC AGC AATTTTTTGATTTAAA-GC  TAGAATAAACTAGAT  74 195
        psaA NONE
     LBA1772 NONE
     LBA1771 1799115 .. 1799134 - -12.2  -4.20868   TTTGCAAAATAATAA            GCTAGGCT AACC AGCCTAGC             TTTTATTTTTTAACG 100 35
        lctP 1796778 .. 1796799 - -10.3  -4.45473   TGAAGCAAAAAAAGA           GATAGTTTC ACGT GAAACTATC            TTTTTTTGCTTTTAA 100 37
        lytR 1792834 .. 1792861 -  -7.9  -6.01187   AATTAAATAAAAAAA        CTTAAAGCAAT CTAATT ACTGCTTTAAG         TTTTTCATGTAATTA 100 45
     LBA1760 NONE
     LBA1759 NONE
     LBA1758 NONE
     LBA1757 1788945 .. 1788955 -  -4.6  -3.34244   TATCTCATAAATATA                 CGCA TCT CGCG                 TTAGTTAATCGACTC  53 58
     LBA1756 1788745 .. 1788763 -  -3.2  -3.25113   TTCTAAAATTTAAGA             CTTGTTTT TTT AAAAAAAG             AACCAAACAGCAATA  47 16
     LBA1755 NONE
     LBA1754 NONE
     LBA1753 1787745 .. 1787766 - -10.3  -5.89921   ATGACAAGAAAAAAA           GGATTGTTT ATTT AAACAATCC            TTATGGTATTAAAAA 100 119
     LBA1751 1786461 .. 1786485 - -12.9  -5.66868   AATTAAGTAAAAAAA          TAACCGTTGGC TAA GCCAGCGGTTA          TTTTTTACTTCTTAG 100 30
     LBA1748 1784302 .. 1784321 -  -9.4  -5.64873   CGGAATAACAAAAAA            TAACTGAC ACTA GTCAGTTA             TTTTTTTACTTCTGT 100 31
     LBA1745 1781757 .. 1781769 -  -3.3  -4.02075   TAAAGATTAATGAAA                GCTTG CTA CCAGC                TGATCTAGCGCATTC  54 4
     LBA1744 1780932 .. 1780960 - -11.2  -5.24003   AAGAAAAAGTAAAAA        GAGAGCTAGAAA TCTTT TTTCTAACTCTC        TTTCTTAGATATATG 100 65
     LBA1743 1779867 .. 1779891 -  -6.4   -5.1861   GGTATTATTAAAAAA          GACACATCAC GAATT GTGAGGTGCC          TTTAACTTTATTTCT  82 48
     LBA1741 1778829 .. 1778850 -  -7.3  -5.69793   AGAGTAAATAAAAAA           GGAAGCTGA ACTT TCAGCTTTC            CTTTTCATATTATAA  95 35
     LBA1740 1774474 .. 1774495 - -10.9  -3.87318   AATTATTACACTAAA           TGCCACCCT AATC AAGGTGGCA            TTTGTTCATTATAAT  95 74
        epsA NONE
        epsB NONE
        epsC NONE
        epsD NONE
        epsE 1767190 .. 1767205 -  -3.4  -3.26844   TGCAGCAACTAAAAT              TTTTAT TTTC ATAAAA               CTCCTTAATAAGCCC  47 30
        epsF NONE
     LBA1731 NONE
     LBA1730 NONE
     LBA1729 NONE
     LBA1728 NONE
     LBA1727 NONE
     LBA1726 NONE
        epsJ 1760871 .. 1760901 -  -2.7  -3.12505   ACTTGATATCCAACA       TTATAAAGGTAAT TTCTT ACAACCTTCATAA       AACTTAATCACCAAA  43 29
        epsI 1759333 .. 1759364 -  -8.9  -5.94214   AATACAATAAAAAAA      CAAAGTCAAACAC CCTATT GTGCTTGACTTTA       CGTAGAAAAAACCCC 100 127
     LBA1722 NONE
     LBA1721 1756465 .. 1756476 -  -5.8  -3.31766   AAGCATATGACAAGA                TGGC TAAT GCCA                 AGAATCCATATGGAG  59 201
     LBA1719 1754309 .. 1754331 - -11.3  -5.00895   TCCATTACACAAAAA           CTCCAGCCC ATCAA AGGCTGGAG           TCAGTTTTAACAAAA 100 90
     LBA1718 1753332 .. 1753376 -    -8  -5.02502   TATACTATATAAAAA CGGTAAGTATCTGAACTAAA AAAAG TTTTTCCCAGACACTTACCG CCTATTTTATTTTTA  90 146
        agrC 1751830 .. 1751840 -  -2.6  -3.08782   TATCAAAGTAGAAAT                 TTAA CTT TTAA                 CTATGAATAAAATTA  43 293
     LBA1716 1749630 .. 1749649 -  -2.2  -3.88024   ACAAGAAATAAAAAC            TGAACATA TTAC TATTTTCA             TTAAGTAAAATATCA  51 510
     LBA1715 NONE
     LBA1714 1747684 .. 1747701 -  -2.7  -3.13403   CCTTCTTTATTAATA             CTTATTC TACC GAGTAAG              AATAAAAAATCTACA  43 197
     LBA1713 1745835 .. 1745852 - -11.3  -4.90217   TAAATATATTAAAAA             GCATCCC TTTG GGGATGC              TTCTCTATTAATCAC 100 115
     LBA1712 NONE
     LBA1711 1744144 .. 1744164 - -11.9   -4.9218   CATTTATTATAAAAA            GCCCTACAG CTA CTGTAGGAC            TTTTTTCATAATTAA 100 41
        amyX 1740326 .. 1740346 -  -7.6  -5.40279   TAAAAGAAAACAAAA            TGCATCCC TCAAT AGGATGCA            TTTTTAGCCCGTAAT  95 61
     LBA1709 1736354 .. 1736387 - -18.3  -5.63517   TTTGCAAAGAAAAAA     GGCCCACTCATCCCT TCAA AGGGATAAGTGAGCC      TGCACCAATTATTGG 100 111
        licT NONE
     LBA1707 1733570 .. 1733581 -    -3  -2.74701   ACATGTGGAACATGA                TATG TATT CATA                 TTGAATAACCTCTAA  43 37
     LBA1706 1732009 .. 1732040 - -16.8  -3.66646   AATATTTGACTTAAA      TAAGAACGCATCCC CGAA AGGATGCGTTCTTA       AGTATGAAATAATAA 100 84
     LBA1705 NONE
     LBA1704 1728839 .. 1728871 - -12.2  -5.14563   CCTTCTATGAAAAAA      CAAAGCCAAAAAGC TAATC GCTTTTTGGCTTTT      AATTAATTGTTTTTA 100 28
     LBA1703 NONE
        rpiR 1726643 .. 1726675 -  -8.6    -5.626   TATGTCATAAAAAAA     GATCAAGCATG-GTG ATTT CACACATGTTTGATC      TTTTTTTATTTTTAT 100 240
     LBA1701 1723861 .. 1723883 - -12.8  -6.04419   AAAAGAATAAAAAAA           GACCAAGCAA CAA TTGCTTGGCC           TAATTCTCTACTCAC 100 44
     LBA1700 1722287 .. 1722302 -  -2.6  -5.82036   ATAAGAAACAAAAAA              GAGGCAT ATT AT-CCTC              TTTTCATAAATTAAC  81 36
        exoA 1721341 .. 1721360 -  -8.6  -5.56263   ATTATAAAACAAAAA            GCCGTAGT ATTA ACTACGAC             TTAATGTATTAACTC 100 52
     LBA1698 NONE
     LBA1697 1719132 .. 1719180 - -11.6  -4.56597   GGTTCTCTGGAAAAA CA-AAAATACTGATAATCATT TATTTAAC AATGATTATCAGTATTTTCTG TGTTTTTAACAAAAC 100 44
     LBA1694 1715098 .. 1715122 -  -6.5   -5.5454   TTAAATAAATAAAAA          GACCTAATGTA TAT TACATCACGTC          CTTTTCTCTATTTAT  90 80
     LBA1693 1714605 .. 1714635 - -14.9  -4.03179   TATACCATAATTAAA       CAGGACCCAATAC TCATT GTATTAGGTCCTG       TTCTTATGTGAGACA 100 85
     LBA1692 1713951 .. 1713987 - -12.5  -3.78775   TGTCTTACCATCAAA    CTAAAAAAAGGCGTAGT TAA ACTACGTCTTTTTATAG    CTGCTTAACCATATG 100 20
        malH 1710037 .. 1710059 -  -7.8  -5.26875   TGGGCAATGAAAAAA           GGATAGCT TGTTAAT AGCTATCC           TTCAGGGGAGTTAAT  90 49
        rpiR NONE
        ansA 1708108 .. 1708124 -  -2.3   -2.8805   AGCACTTTTCATATA              TAAAGCA CAC TCCTTTA              TCACTTATTATACGC  40 103
     LBA1686 1707942 .. 1707959 -  -8.5  -5.61596   ATCTGCACAAAAAAA             CAACCAT TTTT ATGGTTG              CTCCGTTTTATTTTC  95 33
     LBA1685 1707570 .. 1707583 -  -3.8  -5.63103   TTTCAATCAAAAAAA               GCAC ATAAAA GTGC                TTTTCTTTAACCTAA  81 32
     LBA1684 1706911 .. 1706944 -  -3.9  -6.14618   CATAAAATAAAAAAA     TAGAGAACAGCCTAC TTAC ATAAGCCATTCCCCA      TTTGAGAAACTTGTT  89 130
        pacL 1704208 .. 1704236 - -11.2  -4.09739   GCAATTTTGGCAAAA        GAAAAAGCAAGG ATAAA CCTTACTTTTTC        TATTCTTCAATTAAA 100 25
     LBA1681 1702125 .. 1702155 - -10.6  -6.09888   TTTTAATAAAAAAAA       GGTTTTCCACTTTT TTA ACAAGTGAAAAACC       GCTATATATCAGCTT 100 40
     LBA1680 NONE
     LBA1679 1699434 .. 1699451 -  -9.9  -5.56673   ATCTATAAGAAAAAA             GCTTTCC GATC GGAAAGC              TTTTTTTCTATTTAT 100 33
     LBA1676 1695793 .. 1695817 -  -2.2  -3.25896   GTACCATCGACAAGA         CGTTGATTTGC AGTA GCAATT-AACG          TAGTTTTTTTCCCTT  44 20
     LBA1675 1695275 .. 1695302 - -16.4  -5.48213   TATCTAAAAGAAAAA        GCCCTCATAGTC AAAC GACTACGAGGGC         GAATGAAATCGCGAT 100 293
     LBA1674 NONE
        glnQ NONE
     LBA1672 1693036 .. 1693049 -  -2.5  -2.57463   AATTTGTTTCATAAT               TATTT TCCT AAATA                TGAACTATTTTTGTT  40 11
     LBA1671 1692572 .. 1692592 -  -2.6  -5.58454   CCCACATTAAAAAAA            GAACTTGA TTAGC TCAAATCC            TTTTTCATCATTACG  76 13
        coaA NONE
     LBA1668 1690310 .. 1690333 -  -9.7  -5.01546   AAATCTATACAAAAA          TGCACTACT TAGATG AGTAGTGCA           TTTTCTTTGTACTAT 100 45
        oppA 1687210 .. 1687244 -  -8.6  -5.33848   ATTATAATTAAAAAA     GCTGATAATCTTCGTT TAA AACGTTGAATATCAGC     TTTTTAATTATAAAT 100 46
     LBA1657 1680093 .. 1680113 -  -6.9  -5.41143   TATTTTTCAAAAAAA            GTACCACTT ACA AAGCAGTAC            TTTTCCCATTAATTT  89 43
     LBA1656 1678737 .. 1678784 -  -4.6  -5.74684   CAAGAAAAAGAAAAA TTAACT-AAAAATAAGCATCT AAAATAA AGATGCTTATTTTTAAAGTAA CCTATATAAAAATTA  90 444
     LBA1653 1675646 .. 1675669 - -11.8  -4.65895   TTTTGTATGCAAAAA          GAGCTACCGA AATA TCGATAGCTC           TTTAATTAATATATT 100 49
     LBA1652 1671799 .. 1671816 -  -7.7  -5.23316   TAGCACATCAAAAAA             GCAGTGC TTTC GCACTAC              TTTTCAAATTTATTT  90 35
     LBA1651 NONE
     LBA1650 NONE
     LBA1649 NONE
     LBA1648 NONE
     LBA1647 NONE
     LBA1646 1666512 .. 1666532 -  -6.2  -5.53991   TACGTACCAAAAAAA            GATCATGA AATAA TCACGATC            TTTAAAAAAATTATA  90 36
     LBA1645 NONE
     LBA1644 1664372 .. 1664382 -    -4  -3.62597   CTTACGTTGTAAGAA                 TGTT ACA AACA                 TAATAATCAAGAATA  53 1
     LBA1643 NONE
     LBA1642 1662229 .. 1662246 -  -4.8   -2.8552   TTTGATTCACTAAAG             CGTGAC AGTTTG GCCACG              TTTAGGTAAAATCCG  50 2
     LBA1641 1660828 .. 1660845 -  -6.9    -5.626   GATTGCAGAAAAAAA             GCAGGCC ATAT GGTCTGC              TTTTAGTTATTGCTA  90 48
        corA NONE
     LBA1639 1658814 .. 1658839 - -12.7  -5.60993   TTTTTTAGAAAAAAA         TACGACAAGGA TTAA TCCTTGTCGCA          TCTATGAATAATGTT 100 43
        tetR NONE
     LBA1637 1654392 .. 1654415 - -11.8  -5.24989   TGATATATGAAAAAA          GAAGCCCTAC TACC GTAGGACTTC           TTTTTTAACTATTTG 100 34
     LBA1636 1653207 .. 1653236 -  -6.5  -5.34555   TTAGACTACAAAAAA       GCACAACTATGGT AATA ATCATACTTGTGC        TAAAGACGAAATATA  86 55
     LBA1634 1647057 .. 1647083 - -14.6  -5.01732   AATGTGCGTAAAAAA         GAGCAGAAAGCT ATC AACTTTCTGCTC         TTTCTATATAAGATT 100 55
     LBA1633 1641570 .. 1641595 - -11.3  -5.03994   TTTTATACACAAAAA         CAGGTATCTAC CCTA ATAGATACCTG          TTCACAAAATTGATC 100 69
     LBA1631 1639407 .. 1639453 - -13.6   -3.3215   ATTAAAAAAATTAGA TGAATAAAAAAATTGCTATGG TTAATT CCATAGCAATTTTTTTATT-A GAATACTTTGTAATC 100 23
     LBA1628 NONE
     LBA1627 1636236 .. 1636271 - -10.6  -5.28176   TCCATGCATAAAAAA    GAGCCGATT-ATCCC TATTACT GGGACGAATCGGCTC    TTACACAGTTTCGCG 100 192
     LBA1626 1634849 .. 1634884 - -12.1   -3.6692   TTTTATTCGAAAAGA    TAAAAAAGCACTCGC TTTTAC GCGAATGCTTTCTTA     AATATCATTATAAAT  95 45
     LBA1624 NONE
     LBA1623 1626937 .. 1626951 -  -2.9  -5.42259   TTATTTTGAAAAAAA               TCAAA TAATT TTTGA               TAATTACTTTTTATT  72 270
        metK NONE
     LBA1621 1623365 .. 1623377 -  -4.1  -4.59089   TAACCTATAAAGAAA                CAGAA AAT TCCTG                TAACTACTCCCACTG  65 422
     LBA1620 1622522 .. 1622533 -    -3  -3.53811   GTTACCTTTTGTAAA                TAAG CAGG CTTA                 ATAATTTCAATTTTA  48 38
     LBA1619 1621960 .. 1621979 -  -9.4   -5.4111   AACAATCATAAAAAA            TAAGCATC AGTT GATGCTTA             TTTTTTTACCTTTTT 100 39
        leuS 1618551 .. 1618565 -  -5.8   -3.6849   ACGCAATTTGAATAA               TAAAGT CGA ACTTTA               ACTATTCTTTTAGGA  62 51
     LBA1616 1616783 .. 1616824 - -15.5  -5.03994   TTTTATATACAAAAA CACCCTATAATCACTAGAT CTAA ATCTAATGATTACAAGGTG  TCATGATATTTCTTA 100 51
     LBA1614 NONE
     LBA1613 1615411 .. 1615442 - -14.6  -5.03145   TAATGCTGTAAAAAA      GTCCACTAGAGTAT TCAT AAACTCTAGTGGAC       TTTCAATTAATATAT 100 51
     LBA1612 NONE
        fmtB 1604531 .. 1604557 -  -9.6  -5.39221   ATAACAATCAAAAAA         GGTTAAGTATAT TGA AAATACTTAACC         TTTTCATTAATTCAA 100 58
     LBA1610 1603629 .. 1603641 -  -3.5  -2.87647   ATTTAGCATATTATA                TAAAA TTA TTTTA                AACTATCGTAGTAGT  45 18
     LBA1609 1601469 .. 1601501 -  -8.6  -5.20534   ATTAATCAATAAAAA      TGACGTTACAAAGC TTCCT ACCTTATAACGTCA      TTCGCATTACTTATC 100 32
     LBA1608 NONE
     LBA1607 NONE
     LBA1606 NONE
        pbpX 1597844 .. 1597862 - -13.2  -3.82208   CATTAAATATTTAAA             GCCTAGCA GTT TGCTAGGC             CTTTTTTGTGCTGTA 100 462
        vanY NONE
     LBA1602 1595461 .. 1595482 -  -9.5  -4.37502   ATTATCACATTAAAA           TACATCCCT GGCC AGGGATGCA            TTACTATGTATAAAA 100 52
     LBA1601 1594473 .. 1594500 - -15.8  -5.79595   TTCTAAAACAAAAAA        GTCTCTTTCTAC ATGT GTAGAAAGAGAC         GAGTTACTAACCCGC 100 245
        argS 1592717 .. 1592727 -  -2.6  -2.84693   TCGATTATGAACAAT                 TTTT CAC AAAA                 TGTAAGCGCTATTTT  41 60
        fbaA 1591695 .. 1591720 - -12.7  -5.75342   TTTTTTCAAAAAAAA         TAAAGCCCAGC ATAA GCTGAGCTTTA          TTTTAATTAATAATC 100 47
     LBA1598 NONE
        pbpF NONE
     LBA1592 1585479 .. 1585490 -    -3  -3.03124   TTCTATTTTCTAAGA                TCTT CATA AAGA                 TCATTAATTGGCTTA  44 1
     LBA1591 NONE
     LBA1590 NONE
     LBA1589 1580748 .. 1580777 -  -9.5   -5.4251   GTTACATACAAAAAA       GAGATAGACTTTT TATA AAAAGTTTATCTC        TTTTTTTCTATATAT 100 45
     LBA1585 NONE
     LBA1584 NONE
     LBA1582 1576231 .. 1576243 -  -2.7  -2.90813   TATTTTTGCAAATTA                CTTTG TCT CAAAA                TGAGCATGAAGTGCA  42 10
     LBA1581 NONE
        pheT 1575139 .. 1575155 -  -5.8  -6.08342   TAAGAAAGAAAAAAA              GAGCCC CATTT AGGCTC              TTTCTTAGTTTTATT  93 45
        murC 1573716 .. 1573734 -  -7.4  -5.20781   TACTATAAAACAAAA             CTGCTCTT TAA AAGTGCAG             TCCGTTTGATATTAA  86 51
     LBA1578 NONE
     LBA1577 1570578 .. 1570604 - -13.2  -5.14563   TTTTGTATCAAAAAA         GCTGGTTTATCT ATT AAATAAACCAGC         TCAGTAATGATATTT 100 40
     LBA1576 NONE
     LBA1575 NONE
        bglH NONE
     LBA1573 NONE
     LBA1572 1565537 .. 1565562 -  -7.7  -5.27923   TAAGCGTATAAAAAA         GTGTTGTTC ATTTATCA GAACAACAC          TTTTCTTTATTTCAC  90 83
     LBA1566 1558804 .. 1558827 -  -6.9  -5.61881   TTGCAAAAAGAAAAA          GAAGTAAAA TTGATT TTTTACTTC           TTTTCAAATTATTAA  90 49
     LBA1565 NONE
     LBA1564 1557474 .. 1557504 - -14.3  -4.50661   AATGCATAACTAAAA       TAGATCAATTCTC GACTT GAGAATTGATCTA       TTCTTTACTCAACTA 100 38
     LBA1563 1556655 .. 1556667 -  -6.9  -5.59534   AAGCATAACAAAAAA                GCCCC AAT GGGAC                TTTCACTATATCTAT  90 54
     LBA1562 NONE
        purE 1554275 .. 1554288 -  -2.3  -3.33671   ATATTTAGCGGATAA               GGCCA TCAT TTGCC                CTAATTGACCACCAC  44 82
        purK 1553172 .. 1553189 -  -9.9  -5.83226   AATTGAACAAAAAAA             GAGAGCT TTAT AGCTCTC              TTTTTCAAAGCATAT 100 40
        purC NONE
        purS NONE
        purQ NONE
        purL NONE
        purL NONE
        purM NONE
        purN NONE
        purH 1544521 .. 1544531 -    -4  -3.15249   CATAGCTCTCACCAA                 TTAG TGT CTAA                 AGTGACGGTAACCTG  49 15
        purD 1542970 .. 1542995 -  -7.7  -5.32599   GAGAAAACATAAAAA         TAAGAGGAAAC CACC GTTTTCTCTTA          GGATCACCTCCACAT  90 267
        polA NONE
        mutM NONE
        coaE 1536724 .. 1536738 -  -2.8  -3.41051   GCATTTTGATGACAA               TTTGGA CAT TCCATA               GCTATCCCTCTTCTT  46 27
     LBA1546 NONE
        dnaB NONE
        dnaI 1533750 .. 1533773 - -12.5  -6.07627   ACCTCCAAAAAAAAA          TCCCAGTGC GACAAT GCACTGGGA           CGTTAATTGCGTGGT 100 261
        thrS 1531744 .. 1531769 - -11.2  -5.19212   ATTATTACCAAAAAA         TCCGCCAGGA TATTAT TCCTAGCGGA          TTTTTATTGTTTATT 100 50
     LBA1542 NONE
     LBA1541 1530750 .. 1530768 - -10.4  -5.33405   GTTACTAAATAAAAA             TAGCTGAT TAA ATCAGCTA             TGCTACAAAATCTAC 100 37
     LBA1539 1529951 .. 1529973 -   -12  -5.22006   TGAGGACAAGAAAAA           GGCGGGATAA GTA TCACCCCGCC           TTTAATCAACAGAAA 100 175
        infC NONE
        rpmI NONE
        rplT 1528714 .. 1528744 - -11.3  -5.72622   TGCAGAAATAAAAAA       TAAAGGTCAGGAA TGATT TTCCTGGCCTTTA       TTTTTAAGTAATTAT 100 40
     LBA1534 1527220 .. 1527239 -  -6.4   -3.0806   GCTAAATCTTTAATA            GCTAGCTG TAAA CATCTAGC             TGATAAATCATATTG  60 33
     LBA1533 1526143 .. 1526173 -  -7.1  -3.31575   ATATAAAACATGGAA       GTATGTAGAAA GATATGAGA TTTCTACATAC       CAGAAAGATATATTT  66 159
     LBA1532 NONE
     LBA1531 NONE
        nadD NONE
     LBA1529 NONE
     LBA1528 NONE
     LBA1527 NONE
     LBA1526 1521124 .. 1521149 -  -6.3  -5.31545   AACAAGATGAAAAAA         CAATCAAAG CTAAATTT CTTTGATTG          TTTATCATATTATTT  82 48
        lisR NONE
        lisK 1518709 .. 1518731 - -13.6  -5.38326   GTAAGTAAACAAAAA           TTCCAGTTCA AAT TGAACTGGAA           TTTTTTTATTCTAAA 100 31
     LBA1521 NONE
     LBA1520 1515817 .. 1515842 - -13.3  -5.79595   TTTCAAAACAAAAAA         GCCCCGTCCCT AAAT AGGGACGAAGC          GTCGCGGTACCACCC 100 256
        pheT NONE
        pheS 1512315 .. 1512327 -  -2.7  -3.81951   GTTTACACCAGTAAA                GTCAA CCT TTAAC                GTACTTTAATATCAA  50 21
        greA 1511739 .. 1511759 -  -7.6  -4.79752   TCTAATAACACAAAA            GAGGAGTA TCACC CACTCCTC            TTTTTTATTTATTAA  85 37
     LBA1516 1510756 .. 1510773 -  -7.7  -6.11229   ATGAAAATAAAAAAA             GGCAATC CTCA GATCGCC              TTTAATTCTTAAGCA 100 48
        pepT NONE
     LBA1514 1509029 .. 1509039 -    -4  -2.94806   CCAACCAATATTACA                 TGAT CAA ATCA                 ATAAGCATTGCTACC  48 226
     LBA1513 1508359 .. 1508387 - -10.5  -5.47431   TTAATATATAAAAAA        TACTTCATAACCT TAA AGGTTACAAAGTA        CTTTCAAACATTAAT 100 329
     LBA1512 1503300 .. 1503329 - -15.3   -4.8622   TTTTTCAACGAAAAA       GCAATACAAGTTT GGTT AAACTTGTATTGC        TTTTTTACTTCTATA 100 41
     LBA1509 NONE
     LBA1508 1497190 .. 1497212 -  -9.9  -5.93252   CCTAAAAATAAAAAA           GTAGCAGGC ACACA ACCTGCTAC           TTCAATTTATTACTT 100 35
     LBA1507 NONE
     LBA1506 NONE
     LBA1505 NONE
     LBA1504 1495173 .. 1495201 -  -5.4  -3.81141   TTTGATACAAAAAAG        CACATTTAGG CCAAAAATC CCCAAATGTG        TCTTTCTCTATTAAT  61 36
        miaA NONE
     LBA1502 1492928 .. 1492960 -   -10  -3.41024   CTGTCTAATACAATA      GCAGACCAATTAGA AAAAG TCAAATTGGTCTAC      TGACTTTTATCAAAC  81 42
        glnA 1491442 .. 1491490 - -12.2  -3.43773   GTGCACAGTTAAAGA GATACTAAA-AAAGAGCTTGAGA AAAT TCTCAAACTCTTTATTTATTATC TATGCTTAGAATTAC 100 37
     LBA1498 NONE
     LBA1497 1487785 .. 1487810 -  -6.3  -5.60993   TTTTGTACAAAAAAA         CTTTCGAAAGTT AAT AACTC-CGAAAG         TTTTTATTATATTCA  90 50
        lmrB 1482298 .. 1482351 - -13.7  -3.38726   CACCTCAAAAAATGA TCCA-ATAACAAAAAAGAGAAGGTTT AAT AAACCTTCTCTTTTTTGTTATATCTA CGATCTATTCTTTTC 100 30
        rbsR 1476599 .. 1476622 -  -5.5  -3.70076   CTAAATCCATTTAAA          TTAATTGTA TTCGCT TACAATTAA           AAATATAAACTAAAC  62 85
     LBA1487 1475088 .. 1475113 -  -6.3   -3.8679   TATAAAACATGGAAA         TATGTAGAAGA CGAA TTTTCTACATA          TCAGAAAGATATATT  66 165
     LBA1486 1473547 .. 1473587 -    -8   -5.5762   ATTAAATACAAAAAA GAATGACAAATTC--CATCT TCA AAATGCTGAATTTGTCATTC TTTTATTTATAAATA  95 49
        rbsK NONE
        rbsD NONE
        rbsA 1470435 .. 1470451 -  -3.8  -4.22591   AATAAGTTTAATAAA              TTATTG GGGGG CAATAA              ATTGTGGATTTAAAG  60 130
        rbsC NONE
        rbsB 1468461 .. 1468500 -  -8.7  -5.00616   TTTCCTCCTAAAAAA  CAAGGCCAAATAAGCCA TAATAC TTGCCTATTTGGTCTTG   CCAACTCAATGTAAC  93 100
     LBA1480 1466998 .. 1467044 -  -4.2   -5.7946   CTTTCAACAAAAAAA TAGCAAGACC-T-AATAAGCTTA AAAA TAA-CTTATTTATGGTCTTGCCA ACCTAATGTAACAAT  88 143
        licT NONE
     LBA1478 NONE
     LBA1477 1462981 .. 1463002 -  -8.1  -4.66537   CCTTTTAAGACAAAA           GACCTGACTG CAA CA-TCAGGTC           TTTTATCTAAAATAA  85 32
     LBA1476 1462434 .. 1462466 - -11.4  -4.38774   AAGAGCAGACTAAAA      GGCTTAACCCCGAT TGAAT ATCGAGATCAAGCC      TTAGTCAACTAGAAC 100 65
     LBA1474 NONE
     LBA1473 1457441 .. 1457451 -  -6.8   -3.9122   TATTGTGTCAAATAA                 CACC AAA GGTG                 GAAAAGAAAGTATTA  68 485
     LBA1471 NONE
     LBA1470 1453995 .. 1454015 -  -6.9  -5.28481   TATGCAATCAAAAAA            CTCCGTT TAATAAT AACGGAG            TCTTTATATTATTCT  84 34
        lacR 1448706 .. 1448724 -  -6.8   -2.7363   TAACTAAATAATTTA             CTTTTGGT AAA ACCAAAAA             AGAACACTATAATCA  60 92
     LBA1464 1447113 .. 1447141 -  -3.3   -3.8679   TATAAAACATGGAAA        TATGTAGAAGA AGACGAA TTTTCTACATA        TCAGAAAGATATATT  52 165
        lacS NONE
        lacZ 1443081 .. 1443108 -    -7  -4.35646   ATACTCAAATACAAA        TAAGGCCGGACA TTTT CGTTCGACCTTA         TTTATTTGATCTACG  74 68
     LBA1461 1442315 .. 1442341 -    -6  -3.55866   TTAGAGCTAAATTAA         TACAAAGTGATA TAC TGTCACTTTATA         AAAACTTAAGCGTTT  62 84
     LBA1460 1441116 .. 1441140 -  -5.1  -5.60689   TTATATAATAAAAAA          GGAAACATTCT GTA AGAATATTTTC          TTTTTTAAACTAATT  86 101
        galK NONE
        galT NONE
        galM 1437320 .. 1437336 -    -8  -5.65513   TATTAACTAAAAAAA              GAGGGA ATAAA TCCCTC              AATAAAACATAACCT  95 54
     LBA1455 1436248 .. 1436271 -  -4.7   -4.9792   TACCTCATATAAAAA          CATGAC-TAC AACAA GTATGTCATG          TTTTTTATATTATTA  72 77
     LBA1454 1435865 .. 1435896 - -10.4  -5.03747   AAATTTTCGAAAAAA      TAAACTTACCAACA ATTT TGTCAGTAAGTTTA       TTTGAAATATTTTAT 100 37
     LBA1452 1435010 .. 1435026 -  -2.2  -2.57136   TCATCAAGCACTAAT              CCCACC AACCA GGTAGA              TTTTCAAACTGTTTA  39 4
     LBA1450 NONE
     LBA1449 1434217 .. 1434230 -  -3.9  -3.99407   ACAAATTTCAAACAA               GATAT TTGG ATATC                TAGTTACAAGTCTTT  56 116
     LBA1448 1434026 .. 1434038 -  -4.8  -3.69938   TTTACAAAAGAAAAT                GGCT AAGCA AGCC                GCACTAATGAAGAAA  59 15
     LBA1444 1431386 .. 1431414 -  -7.5  -4.68645   CAGTGAAAATTAAAA        GCGAAGTTCTT TAAAAAC ATGAACTTCGC        TTTTTTTATATTTCG  82 52
     LBA1442 NONE
     LBA1441 NONE
     LBA1440 NONE
     LBA1439 NONE
        melA NONE
     LBA1437 1422399 .. 1422432 - -10.5   -5.3671   AATAGAACGAAAAAA     CACAGGAATTCACTA AAAA TAATGAATTTCTGTG      TTTTTATATCTGGAC 100 96
     LBA1432 NONE
     LBA1431 NONE
     LBA1430 NONE
     LBA1429 NONE
     LBA1428 NONE
     LBA1427 NONE
     LBA1426 1413516 .. 1413542 -    -8    -5.243   TAAAGCATTAAAAAA         CTCGCCGATGTA TTA CACATTGACGAG         TTTCTTCATTAATAG  90 42
     LBA1425 1412475 .. 1412506 -    -6  -6.12328   AGAACATAAAAAAAA      GACCTAATTCCG CAATATAT CAGAATTAAGTC       TTTAAATACAATAGA  93 41
     LBA1424 1410826 .. 1410868 -  -2.3  -2.64616   TTTTCATTTAGATCA CCTACTGATTCTTTATTAA TTAAT TTAACAAATAATCAATAAA TACTAAATAAATCTG  39 51
     LBA1423 1410691 .. 1410705 -  -4.2  -2.57013   TTCTAATTTAATCTA               GCGG TCCAACG CCGC               GGTCATCGCTTGCGT  46 3
        pxnC 1409993 .. 1410010 -  -2.1  -4.58644   AAGTAAGAACTAAAA             TCATTAA CTAA TTAATAA              TAGCTAACCTTTTTT  58 51
     LBA1421 1409287 .. 1409305 -  -3.9  -3.19117   ACTAGATCATGAACA            GCC-TTGT TGGA ACAATGGC             AATAAGAGCCGTAAA  48 468
     LBA1418 1406909 .. 1406934 - -11.3  -5.65177   ATATCTATAAAAAAA         CAGTTCTGAAA ATTT CTTCAGAACTG          TGCTTAATTCTTTAG 100 49
     LBA1417 NONE
     LBA1416 1405007 .. 1405017 -  -2.6  -2.63929   AAAATAGATATTAAT                 TTAA CCA TTAA                 TCTACCTTCCGCTTA  40 22
     LBA1415 1404186 .. 1404210 - -15.1  -4.57503   TAATATAACAAGAAA          GAGTCCGGGAA AAA TTCCCAGACTC          TTATTTAATTTGTTG 100 26
     LBA1412 1401400 .. 1401418 -   -11  -4.99056   GAATATAACGAAAAA             GGGATGCA ATC CGCATCCC             TTTTAATTTGGCCAA 100 227
        lysR 1398246 .. 1398258 -  -3.4  -3.42395   TTTATTATTTAAAGA                TAGG ATGGG CCTA                ATTTTATTAGTATTA  48 63
     LBA1409 NONE
     LBA1408 NONE
     LBA1407 1396142 .. 1396181 -  -2.2   -5.4659   TAAGATAAACAAAAA  TGCTGATA-ATCTCTGCTT AGT AAGCTTTGATACATCAGCA  TTTTTAATCTAATTT  71 34
     LBA1406 NONE
        chpA 1395522 .. 1395543 -  -6.6  -4.38154   ATAGGCTTTATAAAA           GACTACTC AAATAA GAGCAGTC            TTTTTATTTATATGT  76 29
     LBA1404 1394674 .. 1394690 -  -4.5  -2.81814   AATCAACGAATATTA              TTTAAGC CTG ACTTAAA              GCATCATCAATTGGC  50 10
     LBA1403 NONE
     LBA1402 1393936 .. 1393987 - -11.3   -4.6955   TATCAACATACAAAA CTATAAATAAAAGACCCTCGGTTA CTAAT TAACTGAGGATCTTCTATTTAT-G ATATTTCTTTAAACT 100 17
     LBA1401 1392107 .. 1392135 - -15.4   -5.7946   TTTTCAATAAAAAAA        GACCCACATCCC AATTA GGGATGTGAGTC        CTTGCTTAATAATCG 100 238
        oppA 1390296 .. 1390313 -  -9.9  -4.81752   AAAAAGACTTAAAAA             CACTCAC TTAA GTGAGTG              TTTTTTATTTATCAA 100 45
     LBA1396 1387629 .. 1387665 - -17.5  -3.36515   TGTTACTTTGAAATA    GAAAAAGCAGCTTAGCA TAA TGCTAGGCTGCTTTTCC    ATTAGAATAATCTAG 100 27
     LBA1394 1386028 .. 1386056 -  -7.6  -5.33026   TAACTTAAATAAAAA        CGAATTTGCA AGATAGTTA TGCAAATTCG        TTTTTATGAGTTATT  90 36
     LBA1393 1385415 .. 1385427 -  -4.9  -3.95674   AAAAGGTTTAAATAA                CATTT TAA AAATG                TGATTTAAGTTTTTT  61 81
     LBA1392 1372165 .. 1372188 -  -7.4  -5.96219   TAGCCACAAAAAAAA          GGCTCGAACC TTTC GATTCGAGTC           TTCAAAATTAATTAT  95 37
     LBA1388 1366109 .. 1366141 - -10.7  -4.75776   AATCCAATCTAAAAA      GAAAGGTGAAATCTA TGT TTGGTTTCACCTTTC      TTTTTTCATCTAATA 100 43
        pyrD 1363427 .. 1363454 - -12.1  -5.14563   TTGCCCATGAAAAAA        GCTCCCAGTCT ACTTTG AGACTAGGAGC         TTTCAGTAAAGTCAA 100 139
        pyrR 1362732 .. 1362757 -  -7.6   -5.4505   CTTTCTAACAAAAAA         GCCTGAAGCA TTTAAT TACTCCAGGC          CTTTTTCCGTATTTT  95 117
        pyrB NONE
        pyrC 1360463 .. 1360477 -  -2.2  -3.04517   ACCGTCTTCTAAAAT               TAAATA GCG CATTTA               CTTTGTCCCTCTCTG  41 23
        carA NONE
        carB 1356160 .. 1356187 - -10.1  -5.42259   TTATTTGCAAAAAAA        TAAGACTTTCT TTCTCC AGAAAGTCTTA         TCCTCAATATCTATT 100 46
     LBA1378 1355405 .. 1355433 -  -6.1  -3.40403   CCCTTCTTATCAGAA        GTTAAATCTTTGT GAG ACTCAGATTTAAC        TTCTACTGGATTTGC  63 256
     LBA1377 1351874 .. 1351898 -  -7.9  -5.52079   AGATGAAAAGAAAAA          GGATCGAGTAA TTA TTACTTGACCC          TTCATCTTCTGATTT  95 132
     LBA1376 1350858 .. 1350883 - -11.3  -3.72302   TTTACATTAAAAAAG         GTGTTAGACGT AAAA ACATCTAACAC          TCTATTTTCTAAAAT  95 34
     LBA1375 1350464 .. 1350483 -  -9.3  -5.24129   TCGTTTTACAAAAAA            CGGCAGA ACTTAA TCTGCCG             CCTCCCTTTAAATAT 100 33
        msrA 1349957 .. 1349983 -  -8.8  -4.18421   TAAGTATACAAATAA         GCCATTGAGA TTAATTT TCTCAACGGC         TTTTTTTATACTTTT  83 43
     LBA1372 NONE
     LBA1371 1346615 .. 1346632 -  -9.9  -4.54727   TCTTTTAAACGAAAA             GTCACCA ATAA TGGTGAC              TTTTTACTATAATTC 100 32
     LBA1370 1345596 .. 1345616 -  -7.6  -5.58179   CATCATAATAAAAAA           GACG-AGCG CTAT CGCTTCGTC            TTTTTTCTATACTTT  95 57
     LBA1367 NONE
     LBA1366 NONE
     LBA1365 NONE
        lacA 1336124 .. 1336152 - -11.9  -4.39166   CCGTACATACTAAAA        CAGATACTCCTAA ATC TTAGAAGCATCTG        TTTTTTAGTTCATTT 100 30
     LBA1359 1332898 .. 1332929 - -12.4  -5.27335   TGTCGCAAAGAAAAA      GCACTGTCCATTCG CATT CGAATTAACAGTGC       AACAAATAAAGGTCG 100 248
     LBA1358 NONE
     LBA1357 1329625 .. 1329654 - -13.7  -3.40522   ACTTGGTTAGCATAA       GAAAACGGACTCG AATA CGAGTCCGTTTTT        ATTATCATCTATTAT 100 30
     LBA1354 1327962 .. 1327993 - -15.2  -5.38958   ATCGATAAATAAAAA      GCCCCGTAATTAGG TCAT CCTAATCTCGGGGC       TTTATCATTGTTTAT 100 46
     LBA1352 NONE
     LBA1351 1325204 .. 1325239 - -16.4  -5.05079   ATAATTATACAAAAA    GTGCGAGCAAATTCTC AAAA AAGAATTTACTCGCAC     TTTTAACTTTATAAT 100 50
     LBA1350 NONE
     LBA1349 NONE
     LBA1348 1321288 .. 1321320 - -20.1  -5.80003   TGAATAAACAAAAAA      CGCCCTACTAGGTTA AAT TAACCTAATAGGGCG      TTTTGACGCGGTACC 100 346
        oppA NONE
        oppA NONE
     LBA1345 NONE
     LBA1344 1319088 .. 1319098 -  -5.4  -3.08464   GTATCATCTATTTAA                 TCAC CTT GTGA                 CATAACACCACCTAT  54 11
     LBA1343 NONE
        xlyH 1318175 .. 1318201 -  -5.8  -6.08342   TAATAAACAAAAAAA         GTGACCTTTTGC ATA GCAGAGGATCAC         TTCTTTTTTGTCTAG  93 37
     LBA1340 1315629 .. 1315639 -  -2.6  -3.53836   TTAAAATAATATTAA                 TAAA TTA TTTA                 ATTTCTTCCTGTTTA  46 19
     LBA1339 NONE
        rplU NONE
        rpmA 1313880 .. 1313904 -    -7  -5.19261   AAAGGCATGAAAAAA          GGCGGGTGGC TCAAT GCTACTCGCC          TTATTCTTCTTATCT  84 44
        pepP NONE
     LBA1335 NONE
     LBA1334 NONE
        nusB 1310927 .. 1310947 - -15.5  -5.52384   TTTTTATTAAAAAAA            TAGCCGGCA ATA TGCCGGCTA            TTAATCGTTAGTCAA 100 272
        folD NONE
        xseA NONE
        xseB NONE
     LBA1329 NONE
     LBA1328 1306778 .. 1306793 -  -2.6  -3.13073   AGTTCGACTAACATA              TCTTCA CTCC TAAAGA               CCGTTTACGGCACGT  43 19
        recN NONE
     LBA1326 1304672 .. 1304682 -    -4  -3.52762   AAAATAATTAATCAA                 CTTT TAT AAAG                 GTTTCGCAAACAACT  52 7
     LBA1325 NONE
        rpoZ 1303680 .. 1303705 - -11.9  -5.03715   ATCACCTGTAAAAAA         GACCTCCACCC ATTA GGATGAAGGTC          AATAAATTAATCTTC 100 32
        priA NONE
     LBA1321 NONE
     LBA1319 NONE
     LBA1318 NONE
     LBA1317 NONE
     LBA1316 NONE
     LBA1315 NONE
     LBA1314 NONE
     LBA1313 1293588 .. 1293614 - -13.2  -5.60689   TTAGATAATAAAAAA         TGTTCTCGGATT ATT AATCCAAGAACA         TTTTTATTTATTTCA 100 33
     LBA1311 NONE
     LBA1310 NONE
        recG NONE
        plsX NONE
     LBA1307 1287735 .. 1287762 -  -5.7  -4.42513   AATTATAAACACAAA       GCCG-GTCGT-AT GCAA ATAACGACACGGC        TTTTTTTAGGAAATT  71 39
        oppD NONE
        oppF NONE
        oppB NONE
        oppC 1283681 .. 1283716 -   -15  -3.00022   TTTATGTTATATACA    TAAAAACAGCTCTATC ATAA GATAGAGCTGTTTTAA     TATATTTATATTATA 100 41
        oppA 1281631 .. 1281660 - -12.3  -4.36063   ACAATAGCATGAAAA       CGACAGGTATCTT CTTT AAGATATCTGTCG        TTTTTTATTAGTATA 100 116
        oppA 1279671 .. 1279703 - -11.4  -4.38774   AAGAGCAGACTAAAA      GGCTTAACCCCGAT TGAAT ATCGAGATCAAGCC      TTAGTCAGCTAGAAC 100 114
     LBA1297 NONE
     LBA1296 NONE
        ftsY NONE
     LBA1294 1271148 .. 1271174 - -10.9  -4.58283   CAATTTTGGCAAAAA         GACAGCCCAAC TAAGC GTTGAGCTGCC         TTTTAATTATTAGAG 100 35
     LBA1293 1270665 .. 1270693 - -12.6  -5.00895   TTCAGCATATAAAAA        CTAGGAAACTCC AGTAA GGAATTTCCTAG        TTTTTTGATTATTTA 100 42
     LBA1291 NONE
     LBA1290 1267217 .. 1267242 -  -3.3  -4.37711   CCACCAAAGCGAAAA         GGTGTAAAG TGTTTTTC CTTAACACC          ATTATTTTTTTATGA  60 35
     LBA1289 1266849 .. 1266871 -  -7.7  -5.87996   TAAGTAATAAAAAAA           GCTTGAAGC ACTTG GCATCAAGC           TTTTAATTAATAGCA 100 44
        rimM NONE
     LBA1287 1265539 .. 1265553 -  -2.2  -3.48276   TGTGTTTTGACACAA               TTATTA GTG TAACAA               GTAATCAGAGGGAAT  45 57
     LBA1286 1265070 .. 1265092 -   -15  -5.57396   ATAACTAACAAAAAA           GAGCCAATTC AAT GAATTGGCTC           TTTTTAAGTAATTAA 100 37
     LBA1285 NONE
     LBA1284 NONE
     LBA1283 1261688 .. 1261698 -  -5.4  -5.60993   TTTGTGATAAAAAAA                 TGTG TTA CACA                 GCAGTTTCACAGCAA  86 80
     LBA1282 NONE
     LBA1281 1259998 .. 1260044 - -18.4  -3.24423   CGTAACAATATTCAA TAGCACAAAAGGAAGTAAATCA GAC CGATTTACTTCCTTTTGTACTT TATTACAACATATGA 100 28
     LBA1279 1258969 .. 1258980 -    -3  -3.41671   TAAAGACTCAACTAA                TCTT TTCT AAGA                 CCCTTTTTTCTTTGA  48 10
     LBA1278 1258631 .. 1258651 - -10.5  -6.04324   TGAAAAAACAAAAAA            GACAAAGGA ATC TCCTTCGTC            TTTTAACACACCTAA 100 55
     LBA1277 1256795 .. 1256815 -  -3.9  -4.07687   ATCTGTTCTTTAAAA            GGAATAGCC TTT GACCATACC            GATTCGTGTTGTTCA  57 41
     LBA1276 1255006 .. 1255031 -  -4.8  -5.58179   TATTATAACAAAAAA         GGAATGTTGAG TTATT CTCAACA-CCC         TTTATTAATTCTTAT  85 30
        pepO 1252966 .. 1253005 - -15.4  -2.74937   ATAAATAGAATTAAC  TAAAATAATGCTAGAGAA AATT TTCTCTAGCATTATTTTT   TTACCAAATTGTAAT 100 26
     LBA1271 NONE
     LBA1270 1248994 .. 1249008 -  -2.1  -4.24342   TGTGCCATTAATAAA               GTCCT CCTAC AGAAC               TAACAGTAAAAAACA  54 43
         tsf 1247916 .. 1247938 - -10.6  -5.63504   AATTTTACAAAAAAA           GAGGAGCACA AAA CGTACTCCTC           CTTTCTTAAATAATA 100 48
     LBA1268 NONE
     LBA1267 NONE
     LBA1266 NONE
        cdsA NONE
     LBA1263 1243685 .. 1243695 -  -2.6  -3.54408   TAAAACTAAAATATA                 TTAT TTA ATAA                 AATAGCGATAAATAT  48 15
     LBA1262 NONE
     LBA1261 1237547 .. 1237568 - -13.1  -5.06414   CCTCCGTAATAAAAA           GAGTGAGCA TTTC TGCTCACTC            GAATTTACCTATTCG 100 84
     LBA1260 NONE
        nusA NONE
     LBA1258 1235554 .. 1235571 -  -2.1  -3.03124   GTCTATTCTGCAATA             TTATTTA TCAC CAAATAA              TTCTTTTCTTGCTTT  41 8
     LBA1256 NONE
        infB NONE
        rbfA 1232197 .. 1232211 -  -8.5  -5.74086   AAACTAAAGAAAAAA               GCGCC TTGAC GGCGC               TTTTCTTATTTACTT 100 31
        truB NONE
        ribC 1230094 .. 1230126 -  -5.6  -5.09225   ACCTCACGTAAAAAA      GGGAGTTCACACTT TTAAC AAGCATAGACTCCC      TACTTTTATGCGCAA  81 222
     LBA1250 NONE
        hrcA NONE
        grpE 1226829 .. 1226840 -  -2.2  -2.71731   CCTATTGTGCAACTA                CAAC CATT GCTG                 GTCTTAGTGTACGAT  39 0
        dnaK 1224900 .. 1224930 - -14.2  -4.08216   TTATCGTTTTCAAAA       GAAAAGAACTACTC AAT GGGTAGTTCTTTTC       TCTTTTTGTTTAATT 100 50
        dnaJ 1223666 .. 1223702 - -13.1  -5.14563   GGCTTTACTAAAAAA    GGCACCAATGTTGCGAA AAT TACGTAACATTAGTGCC    TTTCATTATAAATAC 100 40
        lepA 1221704 .. 1221724 -  -9.1  -5.93252   TGTAAAAATAAAAAA            GCAATGCAA TTT TTGCATTAC            TTTAGTATTACCTAA 100 44
        srtA 1220799 .. 1220817 -  -7.4  -4.82678   TGATAAAAACTAAAA             GGCACTCA TAA TGAGTGTC             TTTATTGAAAAATTC  82 89
        recJ NONE
        aprT 1217816 .. 1217839 - -13.2  -5.93252   TTTAAAAATAAAAAA          GCCTTGATGC TTAT GCACCAAGGC           TTTTCGTTTACTATT 100 40
     LBA1241 1217275 .. 1217287 -  -2.7  -4.82998   TCAAAGCAAAATAAA                CCATT ATT AATAG                TATCCAAATTATAAT  62 73
        citG 1215783 .. 1215816 -  -8.3  -4.50358   ATCTAAATAGTAAAA     GGCACTTAGTTCATCT TAA AGA-AAGCTAAGTGCC     TTTTTATTATAAGTA  85 32
     LBA1235 1210552 .. 1210577 - -13.5  -5.20633   AAAAATAGATAAAAA         TAAAGTGGTGA AAAT TCACCACTTTA          TTTTTTTATTCTGCG 100 41
        lysR NONE
        citX NONE
     LBA1231 1205495 .. 1205505 -    -4  -4.12911   TAAATCTAGAAATAA                 TCAT AAA ATGA                 TACTTTGCCTTTTTT  59 5
     LBA1230 NONE
     LBA1229 1204665 .. 1204686 -  -7.4  -4.96848   TTTGCTATATAAAAA           CAAGTGAT TTCTAT ATCACTTG            TTAAAATTAATATTC  85 32
     LBA1227 1204030 .. 1204054 - -17.3  -4.87893   AATTTGAATTAAAAA          TAAGCATCCCC AGT GGGGATGCTTA          TTACATCGTATAATT 100 26
     LBA1226 1203284 .. 1203294 -  -2.6  -2.87622   TATCCGTATAACAAT                 TATA GCT TATA                 CGACATTTTTCCTTG  41 14
     LBA1225 1201623 .. 1201642 - -10.8  -4.87626   GTTGAAGACTAAAAA            GAGTCACT ACAA AGTGACTC             TTTTTTGGTATGCAT 100 91
     LBA1221 1199641 .. 1199655 -  -2.2  -4.84182   CTAAAAAACAAGAAA               TAAATT ATG AACTTA               AGAAACTTCCTGTAG  64 454
     LBA1219 NONE
     LBA1218 1194721 .. 1194750 -   -11  -4.49937   CTAATAATATGAAAA       TAAGACTATCAA AACCAA TTGATAGTCTTA        TTTTGTATATATCTT 100 327
     LBA1216 1191307 .. 1191332 -  -7.7   -4.7078   TTAATTATGCAAAAA         GACGTTACT TTTTAATC AGTAACGTC          TTTTTTTGGATTAAT  85 36
     LBA1212 1186751 .. 1186761 -  -2.6  -3.14132   TCCCCCCTTTAGTAA                 TTTA CTA TAAA                 ATCTTGTAACTTGCT  43 19
        thrB 1185840 .. 1185861 - -12.3  -4.77036   TTTGATGACTAAAAA           GAAGCCCGC ATAA GCGAGCTTC            TTTTACTATTCAATA 100 31
     LBA1205 1181177 .. 1181210 - -11.1  -4.50859   GAATCAAAATATAAA     CAAAAAGCCCACCCA TTCC CGGGTGGACTTTTCA      GAAATTATTAATAAT 100 33
     LBA1204 1180472 .. 1180488 -  -3.7  -4.59773   TTTGAGGTGTAAAAA              CTGTTTG AGC CAAAAAG              ACCCGCTCCTTCTTG  64 46
        phoH 1179510 .. 1179524 -  -2.8  -2.54574   CATTGTAAGTAATAT               CAATTG GAT CCATTG               TTAGTGTTTAATGTC  40 26
     LBA1202 NONE
     LBA1201 1178047 .. 1178085 - -15.5  -5.06016   ATCATACAAACAAAA   TTAAAAGCCACGGCCCT TTTAT AGAGCTGTGGCTTTTAA   TTTAACTATCCAAGT 100 31
        recO 1177022 .. 1177043 - -11.7  -3.96475   AGGCCATAAAAAAAG           CCTATGCAA AATT TTGCATAGG            GACGAAATATCTCGC 100 224
        glyQ NONE
     LBA1198 1174010 .. 1174020 -  -2.6  -3.05463   ACCTTTTCTATCTAA                 TTAT TTA ATAA                 CTAATTTACTTAAGT  43 15
     LBA1197 NONE
        rpoD 1170980 .. 1171011 -  -9.7  -6.17268   TCATAACAAAAAAAA      GAGTAAAATTACT ATCAAA AGTAATTTCACTC       TTTTTTATATGTTTA 100 38
     LBA1192 NONE
     LBA1191 1168250 .. 1168264 -  -2.8  -4.15788   AATCTTGGTAATAAA               TTTGGA TAT TCCATA               TTTTCGTACTTTCTA  53 51
        pepT 1166841 .. 1166890 - -15.5  -4.16146   AAAATATTTTCAAAA TAAAAGCAAGCTGTAATTCCCTAT ATT ATAAGGAAT-ACAGCTTGTTTTTA TATAATAATACTACA 100 151
        gntR NONE
     LBA1188 NONE
     LBA1187 NONE
     LBA1186 NONE
     LBA1184 1163126 .. 1163158 - -13.7  -4.93365   TTGTATAACTAAAAA      GACTTCATTCCTA GTTAATT TAGGAATGAAGTC      TTTTTAGTTTACCTT 100 34
     LBA1181 NONE
     LBA1180 NONE
     LBA1178 1159035 .. 1159047 -  -4.9  -2.84459   AACATTACTAGTATA                TTACT AAA AGTAA                GTAAGTACAACTTTT  50 83
     LBA1177 1157792 .. 1157830 -  -7.7   -5.5074   TAAGCCAATAAAAAA   TCTCATAACTATTAGAC GTGCA ATCTAATAAGTATGAGA   TTTTTTTATTTCTTT  95 31
     LBA1172 1155099 .. 1155136 - -17.3  -5.77856   AATAAAGTAAAAAAA   TACCCCAGGATTAGA CAAAAAAT TCTAATCCTGGGGTA    TTTTTATATTTTTTG 100 29
        addB NONE
        addA NONE
        dinG NONE
     LBA1163 NONE
     LBA1162 1139142 .. 1139174 - -13.7   -4.0896   AAATCCTTTCCAAAA      TAAAAGTTGAACTAG TCT CTAGTTCAACTTTTC      AAATATTCAATTCTC 100 109
        dnaD NONE
     LBA1160 1137822 .. 1137835 -  -5.3  -6.04953   ACACAAATAAAAAAA               GCAAT TAAA ATTGC                TTTTCAAAATTAATT  93 35
     LBA1157 1134044 .. 1134058 -  -3.6  -3.16872   TAAAACAAAGAATTA               GATTTT AAT AAAACC               TTTACATTATTTAAT  47 36
     LBA1156 1133132 .. 1133151 -  -8.6  -5.83211   GATTAAAATAAAAAA            GTTGGACT AAAA AGCCCAAC             TCTGCCTGTGTGAAT 100 434
     LBA1155 NONE
        cpdA 1130714 .. 1130736 - -14.2  -5.27335   TGTTGCAAATAAAAA           GGCCATTGCC TGC GGCAATAGCC           TAGTATTTAATTTTA 100 25
        purU NONE
        lspA NONE
     LBA1151 1127171 .. 1127183 -  -2.7  -4.19735   TCTTCTAAAATCAAA                TAACG CTT CATTA                TATCACTTGCTTTTT  55 28
     LBA1150 NONE
     LBA1149 1122899 .. 1122927 - -14.1  -4.57569   GTATGCTTTCAAAAA        GAAGTTAAACTCA TAA CGAGTTTAACTTC        TTTTTTATATTAAAT 100 35
     LBA1147 1120483 .. 1120521 -    -7  -3.64466   AGTTTATATATAGAA   GAATTATAGCATAAAA TCATTTG CTGTATGCTATAATTC   TATCTTCCAAGGGAT  67 25
     LBA1146 1119529 .. 1119548 -  -6.5   -5.4251   TTTATACATAAAAAA            GAAGCTA TAGTAC TAGCTTC             TTTTTTTATGTATTT  86 39
     LBA1144 NONE
        flaR 1116977 .. 1116996 -  -8.6   -5.3671   AATATAACCAAAAAA            GTGTCCCA ATCA TGAGACAC             TTTTTAATTTAGTTT 100 29
     LBA1138 NONE
        acpD NONE
     LBA1136 1113435 .. 1113467 - -10.7  -4.00447   AAAATAAATTAAGAA      GGGATGCTTACTA TTAATTT TAGTAGGCATCCC      TTTTACTATCTAATA  95 213
     LBA1132 NONE
     LBA1131 1108248 .. 1108283 - -10.7  -2.59475   TACTTATAGATTAAT    TAAAGACACTTATGC GTAATA ACACAAGTGTCTTTA     TTGGTTTATATCTTA  82 402
     LBA1129 1107419 .. 1107439 -  -5.5  -4.95484   GATCACCAAATAAAA            TGCTTCTTA ATG CAAAAAGCA            CAGTATTTTAGTTGA  77 201
     LBA1127 1104894 .. 1104921 - -12.2  -5.42265   TTAAAGTATAAAAAA        TAGCTGTTGACT TCTT AATCAACAGCTA         TTTTATTTTGAATCC 100 28
     LBA1121 1096891 .. 1096913 -  -9.3  -5.87996   TAAGTAACAAAAAAA           CAACAAGTA ACTGA TACTTGTTG           TTTTTAAATATTACT 100 36
     LBA1120 1095927 .. 1095948 - -10.9  -5.28983   TCTAAAATATAAAAA           GAGGCGACA TGAT TATCGCCTC            TTTTTATATCACCTA 100 198
     LBA1118 1094099 .. 1094111 -  -2.7  -5.38054   TTGTATAAATAAAAA                TATAC CAA GCATA                TGATCAAATTGAAAG  72 174
     LBA1117 NONE
     LBA1116 1093069 .. 1093092 -  -6.8  -5.61881   TTTTAAAAATAAAAA          CTATCGAAAA ATCT TATTCGATAG           TTTTTATTTACTTTG  90 397
     LBA1099 1081125 .. 1081144 -  -4.9   -4.4518   AATTAAAATCTAAAA            GCTCGCA TATTTG TGCGGGC             TTTTCTTGTTTATTA  67 228
     LBA1096 1078635 .. 1078671 -   -14  -2.85017   TAAAACAATATATTA    GAAAAGAACTATTGTC GAAGT GGCAATAGTTCTTTTC    TTTATCTATTCATAC 100 31
     LBA1092 1069556 .. 1069581 -  -7.7   -5.9362   TAAAACACAAAAAAA         GCAAAATTCAT ATTA AAGAATTTTGC          TTTTTTATTTTATAG 100 53
     LBA1086 1064856 .. 1064912 -   -23  -4.62471   GCTAATGCGTAAAAA TTAAATATAAAAATAGCGATCAAGTA ATGAA TACCTGATCGCTACTTTTATATTTAA AGTACTATTTTAATC 100 30
        ltrA 1056176 .. 1056204 -   -14  -5.03314   CTTATTCCCAAAAAA        CAACCCAGACTT TTGGC AAGCCTGGGTTG        TTTTTTTAAAATATT 100 39
        lysR 1053082 .. 1053096 -  -4.2   -3.4149   ATCGAAGGCTAAACA               GCGGAT GTA ATCAGC               TTCTTTTCGGTTATC  52 412
     LBA1070 1049568 .. 1049600 -  -5.6  -5.59879   TATAAAGACAAAAAA      CGCCGATGAACTTC ACTAA AAAATTCACCGGTG      TTTTCATATTCACTA  88 43
     LBA1056 1041129 .. 1041184 - -14.4  -3.31177   TATAATTGAAATATA CAAAATGAACTGATTAATCAATCCGC ATAA ACAGGTTAGTTAATCAGTTCATTTTG TATATTAAAAGGCTA 100 41
        lysR NONE
     LBA1053 1038209 .. 1038244 -  -9.9  -4.80289   ATAAAATATAGAAAA    TCCGTTAGATAGTTA GAAAAT TAACCGTCTAACGGA     TTTTTTTACCTAATT 100 43
     LBA1051 NONE
     LBA1050 1036191 .. 1036226 -  -7.1   -5.1383   AATAAGATATAAAAA    TAAGTAGTTAACTTT GAAACT ATAGCTAACTACTTA     TTTTTTATTGCTTTA  86 30
     LBA1047 1033332 .. 1033377 - -15.9  -3.17075   CCTTTTTTAACGCAA GAAATCCTATTGATAGAATATC GTA GA-AATCTATCAATAGGATTTC TTATAGAATATCAAA 100 141
        lysR 1029212 .. 1029223 -  -7.2  -3.67611   TTTAGTTGAAGAGAA                GGCG TTAA CGCC                 GCCTTTTTGAGATAC  69 300
     LBA1038 1027840 .. 1027860 -  -6.1  -5.32944   TTTATAAGCAAAAAA            GAGAGAGTT GCT AGCCCTCTC            TTTTTTTATTATTTT  82 282
     LBA1035 1024255 .. 1024278 -  -3.1  -4.87291   TAGTGCAAGCAAAAA          GGTCG-GCTA TCAGT TAGCACGCCC          AATTGATGAGATTAG  67 275
        lysR 1016016 .. 1016063 -   -16  -3.59882   AAGTAGAATAAGCAA TGTAAATAAAAATGCATCCCCA AATT TAGAGATGCATTTTTATTTACC ATCAATCTGTTTTTG 100 27
     LBA1021 1013837 .. 1013852 -    -4  -4.58283   TAAGGCCGGCAAAAA              GATTGA CTAC TCAACC               AGTTCAACTATCGAA  66 339
     LBA1015  993817 ..  993845 -    -9   -4.9755   AGAGAGAAGTAAAAA        GAAGTTTAGTCT TAAAC AGACTAGACTTC        TTTTTTACTTTAAGG  93 30
        treB  989117 ..  989146 -  -6.5  -4.10855   AAAATCTTGCTAAAA       GAGTATCTGTAAA TATT TTTACGGATGCTC        TTTTTATTATGATGA  70 53
     LBA1004  982232 ..  982269 -    -5  -5.49234   ATACCCAATAAAAAA   CGATAGCT-GTGAAGTT AAGGG AGCTTCAGTAGCTATCG   TTTTTTATCTTAAAA  82 35
     LBA0999 NONE
     LBA0998  973837 ..  973894 - -16.3  -4.55383   AAGGCAGAAAAATAA TAAATA-ATAAAAACAACCTTGAGAA TGATATG TTCTCAAGGTTGTTTTTATATATTCA ATAATTATTTTTCTT 100 30
     LBA0995  968341 ..  968359 -  -9.6  -4.78149   GTCAGAACTGAAAAA             GAACCGAT TTA ACCGGTTC             TTTTTCTTAGTTATA 100 36
        pepD  966812 ..  966838 -  -6.7  -5.15969   TTTTAAGTCAAAAAA         GAGTAAACG TGTTTTGTG CGTTTACTC         TTTTTTAATTAAGCT  83 34
        xerD  964984 ..  965008 - -13.1  -5.53436   ATAGAAGATAAAAAA          TAAGCTAAGAA AAT TTCTTAGCTTA          TTTTGGTAGTTGAAA 100 23
     LBA0987  962190 ..  962237 - -13.2  -3.72576   TTTGGTTTGATGAAA CAAAAATAAAAATCCCATTGAT ATTT ATCAATAGGATTTTTATTTCTT AGATATACAAATTAA 100 41
     LBA0974  948555 ..  948582 - -14.3   -5.5604   TGAAGTAATAAAAAA        TGCGGAGGTTT AATATA AAACCTCCGCA         TTTTTTAAACATATA 100 30
     LBA0972  946350 ..  946373 - -10.4  -5.43866   TAATTTGTAAAAAAA          TAAACCGACA ATTT TGCCGGTTTA           TTTTTATTTGCGTAT 100 29
     LBA0954  928968 ..  928999 - -12.5  -5.04222   TAACTAAAGTAAAAA      GGCTGATAACTCTC TCTTT GAG-GTTATCAGCC      TTTTTATCTAAAAAT 100 43
     LBA0945  919151 ..  919165 -  -7.2  -5.95946   TGAAGAAGAAAAAAA               CCTATT AAA AATAGG               TTTTTAGTAATTAAT  95 36
     LBA0943  917664 ..  917682 - -13.2  -5.63103   TGTTAACTAAAAAAA             GACGCGAT AGA ATCGCGTC             TTCTTTAGTTCTATT 100 36
     LBA0937  912036 ..  912062 - -13.8  -4.87291   TATTCTAATCAAAAA         GCGAGATCTCAT AAG AAGAGATCTCGC         TTTTTTGCTGTCTTA 100 45
     LBA0930 NONE
     LBA0928  903728 ..  903769 - -13.3  -3.15544   CGTCATGCTGATTAA TTAATCAAAAAGAAGCAGT TTAA ACTGCTTCTTTTTGATTGT  TAATATTTTATTTTG 100 33
     LBA0925 NONE
     LBA0924  900843 ..  900864 - -13.1  -5.00138   TATTTAAACTAAAAA           CTATCCCTG CTAG CAGGGATAG            TTTTATTCTTTTCTT 100 28
     LBA0922 NONE
     LBA0921 NONE
     LBA0920  897180 ..  897209 -  -8.7  -5.02201   AAAAGATGACAAAAA       GAGATCAAAAAGT TAAT ACTTTCTGGTCTC        TTTTTTAGATAAATG 100 30
     LBA0896 NONE
     LBA0895 NONE
     LBA0894  871848 ..  871879 - -11.6  -2.95192   TTTAACCTTATAAAT      TAAGCCCGCTACCT GTTA AGGCGGCAGGCTTA       TTTTTATTGACCAGG  87 29
     LBA0893  870641 ..  870673 - -11.5  -4.56775   ACGTTTTCCTAAAAA      GACCGTAACTATA TTTTTTT CATAGTTACGGTC      TTTTTTTACTATAAA 100 65
        bshA  869276 ..  869306 - -10.1  -5.61881   CTGGAAAAATAAAAA       TAATGTTAATTTT TAAAT AAAATTAACATTA       TTTTTGAATTGTTTT 100 39
     LBA0891  868600 ..  868636 - -10.3  -5.52347   AATAAAATGAAAAAA    GCGTAATACCGATAAAA AAT TATTGTCGATATTACGC    TTTTTAAATTGCTAA 100 29
         eno  866187 ..  866211 -  -8.7   -5.7827   AAGATAAACAAAAAA          GCATGTAGA AAATTAA TCTACATGC          TTTTTGTTGAAATTG 100 58
     LBA0886  863966 ..  863993 -   -13  -5.26119   TTGCTAAAAACAAAA        TAAAAAGCCTAT TCTG ATAGGCTTTTTA         TAGAAAAAATTGTAT 100 63
     LBA0885 NONE
     LBA0884 NONE
     LBA0883  860688 ..  860728 -  -2.7  -5.15634   TACTTTACTAAAAAA  GAGATGTCATTTTACTA TTTTTTG TAGCTCAATAACATCTC  TTTTTTATATTACTT  66 39
        gntR NONE
     LBA0881  858356 ..  858379 -  -3.1  -5.14563   CTTTTTATGAAAAAA          GAGTCTAAC TTTTTT GCTAGGCTC           TTTATGGCTAATCTA  68 33
     LBA0880  857841 ..  857864 - -15.4  -4.98255   TTTGAACTAGAAAAA          GCCGTAACTC GATT GAGTTACGGC           TTTTATATGCTGAGA 100 49
        gntR NONE
     LBA0874  852671 ..  852692 -  -3.8  -5.95539   TTTTAAACAAAAAAA           GAGTCAAGA TACAT TCT-GACTC           TGCTTATACATATCT  87 53
     LBA0873 NONE
     LBA0872  852007 ..  852032 -  -6.3   -5.1101   TTAGGATGCAAAAAA         TAAACGATC TTCAAAGT GATCGTTTA          TTTTTACTTTACATA  81 48
     LBA0865  847672 ..  847701 - -10.2  -4.74219   ATAAATAAACTAAAA       TACCAATTCCGA TACATT TCGAAATTGGTA        TTTTTTATACAAAAC 100 43
     LBA0860  843318 ..  843341 -    -9   -5.4182   AAGGATAAATAAAAA          TCACTTACCA ATTT TGATAAGTGA           TTTTTTTATCGATGG 100 31
     LBA0850 NONE
        dapF  832077 ..  832099 -   -12  -4.69053   GATTAGTCAATAAAA           GCGTTGCTCT TTA AGGGCAACGC           TTTTTTCTATGCTAA 100 32
     LBA0841  823738 ..  823761 - -12.6  -5.93252   TTTAAAAACAAAAAA          GAGAGAAGAA ATAT TTCTTCTCTC           TTTTTTGTTATTAGT 100 52
         def  813363 ..  813378 - -10.4  -5.21709   TTTTATATCAAAAAA              GCCTGC TTAC GCAGGC               CTTTTTTGTTAGTTA 100 48
     LBA0829 NONE
     LBA0828  811128 ..  811143 -    -9  -4.92757   TTATTAATAATAAAA              GACTCC CGAA GGAGTC               TTAATATTTATTTCT  93 33
     LBA0827  810124 ..  810150 - -14.6  -5.32599   GATAAAATATAAAAA         TCGAGTCTAGAA ATT TCCTAGACTCGA         TTATTTTAATAGATT 100 26
     LBA0786  769085 ..  769105 -  -7.6   -5.4756   AATTGTAACAAAAAA            CCTTTCCC ATAAA GAGAAAGG            TTTTTGGACAAAATA  95 52
     LBA0785 NONE
     LBA0784  766982 ..  767001 -  -7.8  -5.47399   CCAACCGTAAAAAAA            GACGGCCC GTTA AGACCGTC             TTAGTTAATATTCTA  95 276
     LBA0783  766092 ..  766121 -  -7.4  -5.64304   TAAGATAATAAAAAA       GATTGATTC-AGT TTTCT ACTTGAATCAATC       TTTTTTTATACAAAA  90 50
     LBA0765  750547 ..  750570 - -12.6  -5.24129   TTTTTGTACAAAAAA          TGATCCGTAA GATC TTACGGATCA           TTTCAGTTTTACATA 100 34
     LBA0762 NONE
     LBA0761 NONE
     LBA0760 NONE
     LBA0759 NONE
     LBA0758 NONE
     LBA0757  745267 ..  745277 -  -6.8  -2.96405   TGGACGTAAAAACAC                 GTCC ATT GGAC                 TTATTTAACAAAGTT  61 214
     LBA0754  741915 ..  741935 -  -6.8  -5.04597   AGTGAGAGATAAAAA            GGCAGCTG ACACA CAGTTGCC            TTTTTTCTATTATAT  83 35
     LBA0750  735987 ..  736022 - -17.8   -4.3453   AATTTTAAATAGAAA    GAATAACAGGTAGGCG ATAA CGCCTACCTGTTATTT     TATCGTATTGGAACT 100 20
     LBA0729  718707 ..  718730 - -10.4  -5.65177   ATATGTATAAAAAAA          TCACCAGATC ATTT GATCTAGTGA           TTTTTTGTTTGGTTA 100 51
     LBA0723  711724 ..  711743 - -10.8   -3.4278   GCAGAAAACTAAAAG            GGATGGAA AATT TTCCATCC             TTATTTTTTTGCATT  87 26
     LBA0706  700075 ..  700096 -  -3.8  -2.89742   TCTAACTGTGATACA           TTCCTTGTC TACTT GACA-GGAA           ATGTATCAAACTTTT  46 53
     LBA0702 NONE
     LBA0701  696086 ..  696105 - -12.2  -5.17576   GACTAATTGAAAAAA            GCTCTTGC AGAT GCAAGAGC             TTTTTTATATATTTT 100 314
     LBA0696  689776 ..  689796 - -16.9  -4.93547   TTAATTAATCAAAAA            GACGCTGCC ATT GGCAGCGTC            TTTTTGATGCTATTT 100 45
        clpP  687314 ..  687336 -   -15  -5.64304   TAAGAGAATAAAAAA           TAAGGCTTGC TTA GCAAGCCTTA           TTTTAGTAGGTTTTA 100 38
     LBA0669  655693 ..  655743 -  -9.2  -5.43487   AAAGGATAGAAAAAA TTATAAAAAGTAAAAGCGTTTGGC CTA GCCAAGCGCTTTTATTGTTCATGA TAATTATTATTTTCT 100 13
     LBA0651  637369 ..  637386 -  -5.6  -2.75921   TATAAATGAAAAAGG             CATGAC TATAAG GTCATG              ATCTATTTCCTACTT  55 35
     LBA0650  636592 ..  636616 -  -7.2  -5.46657   TAGTCTAATAAAAAA          GCTTGAGC ATTCACTTA GCTCAAGC          TTTTTTAGTACGCTT  90 20
     LBA0645 NONE
     LBA0644  630975 ..  630996 - -10.2  -5.54907   TTTAGAAAATAAAAA           GCGCCTTA ATTAGA TAAGGCGC            AAATGATGTTGCTCA 100 13
        clpE  623809 ..  623835 -  -6.8   -5.4505   TTTTCTAACAAAAAA         GATTCTAAAA TAAATAG TTTTAGAATC         TTCTGGAATATAATT  89 62
     LBA0637  623367 ..  623394 - -12.2  -5.57396   ATAATCAATAAAAAA        GTAGGGCTAAGAT TTA ATCT-AGCCCTAC        TTTTTTTACAAAATT 100 51
     LBA0632  617513 ..  617532 - -10.8  -4.99043   TTTTGATAAATAAAA            GAACTGGA ATAT TCCAGTTC             TTTGCTTAATATTTT 100 39
     LBA0629  615761 ..  615784 - -12.6  -5.13137   TAAATAAAGCAAAAA          TGAGTTTGGA TTTT TCCAAACTCA           TTTTACATTAGTACG 100 28
     LBA0622 NONE
        gtcA  608271 ..  608292 - -10.2  -5.45652   ATTTTGAATAAAAAA           GAAGCGAC TTATTT GTCGCTTC            TTTTATTTTTTTGTT 100 12
     LBA0615  601938 ..  601964 - -13.9  -4.39166   TTGGACATAGTAAAA         GCCGTAAAAGT GTCTA ACTTTTACGGC         CCACTTCATTTGATT 100 45
     LBA0614  600428 ..  600446 -  -4.6  -2.61322   AGACTTTTTAAATAT             GTATCGTA ACT TACCATAC             GTTGGTGTATTAAAA  47 127
     LBA0605  592040 ..  592065 -  -6.2  -3.69434   CGAATGAATGGCAAA         TAGGACTTAG TTGATG CTAGGTCCTA          TTTTTTCGCCTTTTG  64 166
     LBA0599 NONE
     LBA0598  583739 ..  583762 -  -6.1  -5.87996   GAAGTAATAAAAAAA          TCGAAATCC AAGTAA GAATTTCGA           TTTTTTTATTTAAGC  95 98
     LBA0595  580482 ..  580500 -  -4.6  -5.29846   AAGGGTAAATAAAAA             GTTGAG TTTTTCG CTCAAC             TTTTTTTATTTATTC  77 31
     LBA0585  569914 ..  569943 - -11.5  -5.00895   CTGATCACATAAAAA       GAGGCATCGCTCA AATT TAAGCGATGCCTT        TTAATTATCTAAATA 100 46
     LBA0577  564153 ..  564175 - -11.4  -5.53436   AGATAACATAAAAAA           TGGTACGAAA ATT TTCCGTACCA           TTTTTATTTTAGTTT 100 34
        glnH  558392 ..  558430 -   -12  -5.40464   GATGATAAACAAAAA   GTCTAGAAAATAAGTC TTAATGT GACTTAATTTCTAGAC   TTTTTTAATACTTCT 100 30
     LBA0567  552394 ..  552411 -  -9.9  -5.18726   GTGGCAGAATAAAAA             GCTTGAG CTAG CTCAAGC              TTTATTTTTTTGCCA 100 27
     LBA0565 NONE
     LBA0564  549837 ..  549867 -  -7.5  -5.30616   TGACCGAAAGAAAAA       GACCACCAAGGAC ACTGA GTCCAAGATGGTC       TTTCTGTTTCTGCTA  86 161
        pyrR NONE
     LBA0562  547873 ..  547895 - -13.6   -4.9934   ATAAGACTACAAAAA           TAAGAGTTCC ATT GGAACTCTTA           TTTTTTGGTTAATCA 100 55
     LBA0554 NONE
        plnI  540806 ..  540830 -  -6.5  -5.35815   TACAGTAAATAAAAA          GTTGATTTCCA ATC TAGGAATCAAC          TTTTTTTATTAGGCT  86 34
     LBA0550  537728 ..  537746 -  -2.4  -3.29947   TACGCAGGATATCAA             TGATGG TACTGCT CCACCA             ATGATGACCACGCTG  44 3
     LBA0549 NONE
     LBA0548  536243 ..  536255 -  -4.7  -3.51329   TATGGTTAATCAGAA                CCTGC CTT GCTGG                TAACGATATTGCAAA  55 7
     LBA0547  535179 ..  535191 -  -3.3  -4.32905   AAAAAGCTAAAATAA                CTGAG TGC CGCAG                ATCCTGAATATTTAC  57 37
     LBA0538  526190 ..  526234 - -16.2   -3.4758   GATGAATAATATGAA TAATTAAAAATGACCGTC GTGTAATGA GACGGTCATTTTTAATTA TTTTTCTTTTTTAGC 100 23
     LBA0536 NONE
     LBA0535  524951 ..  524982 - -14.6  -4.28589   AAAAATTAGCTAAAA      TAAAAGAGCTCAGC AATT GCTGAGCTCTTTTT       ATATACACATATAAA 100 51
        tagD  502902 ..  502921 -  -7.8  -4.62054   CTAAGTAAATGAAAA            GAGCTCCA AATT TGGGGCTC             TTTTTGTCTTATTTT  83 34
     LBA0490  479871 ..  479902 - -11.1  -5.45652   ATTTTCAATAAAAAA      GATCGAAATTCTC GTTAAT AAGAATTTCGATC       TTTTTATTATCTAAA 100 78
     LBA0487  478218 ..  478231 -  -3.9  -3.91716   CCATCTCTTAAATAA               TTGAT CTAG ATCAA                GAAATTTGAAATGAT  56 40
     LBA0486  477709 ..  477755 -  -4.6  -5.15167   GAGTACTAACAAAAA GACCTGTAACGAA-GCCCAATC GCAAA GATTGAGTATTCGTG-CAGGTC TTTTTTTGTTAGCAT  76 34
     LBA0479  471574 ..  471584 -  -5.4  -3.84451   CTTCCTAAAGGTAAA                 GTTC AAA GAAC                 TGAGTACACTTTTGA  63 249
     LBA0466  453417 ..  453445 - -14.8   -5.4833   TTATCCAATAAAAAA        TAGCGAGAGTAA TTTTT TTACTCTCGCTA        TTTAAATCATTAAGA 100 72
     LBA0460  444224 ..  444240 - -12.3   -5.1861   TTGAGCACTAAAAAA              CCGCGAA TTT TTCGCGG              CTTTTTTTAAACTGT 100 32
        lysR  442676 ..  442694 -  -8.9  -5.72207   GTTAAAGCAAAAAAA             CTAGGTC GTTTT GACCTAG             TTTTTTTGTTATTCA 100 34
     LBA0439 NONE
        dedA  411609 ..  411638 - -10.9  -4.45517   AAATTATTGAGAAAA       TAAAAAGAGTTCC TAAT GGAACTCTTTTTT        TAGTGATAATTTCTT 100 8
     LBA0432  406417 ..  406440 -  -8.2  -5.28561   AATAGATAATAAAAA          TGATCAGTCT AATT AGGCTGATCA           TTTTTTAGTATAAAA  93 30
     LBA0430  404122 ..  404139 - -11.3  -3.70694   TGAATCAATAAAAAT             GACCGAC GTAT GTCGGTC              TTTATTATTATGCGA  95 44
     LBA0427  402307 ..  402331 -    -8  -5.09521   TGAATAAAGTAAAAA          GAAGTTAGTA TTTCT CACTAACTTC          TTTTTATTTCGTCTT  90 29
     LBA0424  400337 ..  400351 -  -4.4   -3.1637   ATATAGGGGTATTAA               TTTATA GTC TATAAA               TTAGCTTATTTTTTA  49 48
        mscL  399852 ..  399906 - -14.1  -2.62018   AATATGCTAACTAAT TGAGA-AAAATAAAAAGCTTGAGACA AAAG TGTCTCAAGCTTTTTATTTTGTTTCT TTTTCTTTAAGTAAA 100 13
        scrB NONE
        scrR  372612 ..  372642 - -14.2  -5.18643   TTAAGTAAAACAAAA       GTCCCATACTTC ACAACTA GAAGTATGGGAC       CTTTTTTATGCAGTT 100 31
     LBA0397  369819 ..  369850 -    -9  -5.42975   GTACACAAATAAAAA      GAATACTTTTTTAT ATAA ATAAATAAGTATTC       TTTTTACTGTATTAT 100 37
     LBA0396 NONE
     LBA0395  366596 ..  366616 - -10.5  -5.98675   TATAAAAAGAAAAAA            GCTGTCCAA ATT TTGAACAGC            TTTTTTCGGTAAAAA 100 45
     LBA0394  365332 ..  365355 -  -6.8  -5.36364   TTAAAAAGATAAAAA          GAAGCAGA TCAATTTC TCTGCTTC           TTTTATTATGTTTAG  89 47
     LBA0368  347247 ..  347267 - -14.1  -4.54323   AATTAGAATAAGAAA            CGGATCTGT AAA ACAGATCCG            TTTTTGTGTGTACTT 100 136
     LBA0356  336451 ..  336476 -  -3.3  -5.60993   TTTGCCATAAAAAAA         TCTCTTCAG GAAAATAT CTGAGGAGA          TTTTTAATTTTATAT  78 47
     LBA0355  335186 ..  335208 - -12.1  -5.38348   AAAAATACTAAAAAA           CCAGTTGCA ATTAA TGCAACTGG           GGGCTTTCTCAAGAG 100 311
     LBA0344  325602 ..  325613 -    -3  -4.15833   ATTATTATTTTAAAA                CATA AAAT TATG                 TCCGTCTATCATCGA  55 45
     LBA0343  324165 ..  324203 - -16.4  -4.10925   ACATATTTGGTAAAA   GAAAAGAGTTATGTATCA ATT TGATACATAACTCTTTTT   AGTCAGCTATTAAAA 100 35
     LBA0337 NONE
     LBA0336  318030 ..  318048 -  -8.9  -4.84527   TTTATATATCAAAAA             GCATTCC CAAGT GGAATGC             TTTTTTTGTTAGATA  91 427
     LBA0330 NONE
        ftsK NONE
     LBA0328  311275 ..  311330 -    -7  -2.71097   AACTGTATAAAGTTA CGAGCGCCTTCGCTTACGCGTTATCCCT TGGC AGGG-CA-CGCGT--GCTACGGCGCTCG TAGAATCTTATTTTG  60 33
     LBA0327  310022 ..  310045 -  -2.6  -4.33851   AAATTGTATAAGAAA          CAAAAATA GAATAAGA TATTTTTG           TAGGGTGCTAGTCAT  55 33
     LBA0326  309758 ..  309799 -  -8.9  -5.26119   CTTTCAAAAATAAAA GGTCGATCATCTTACTAGAT TTA ATGTAGCA-GATGGTCGACC TTCAATCAAATTTTC 100 31
     LBA0325  308191 ..  308207 -  -2.3  -4.31293   TTAGATATTAACAAA              TTAATCT AGG AGGTTAA              ATAATGGCACAACAA  54 494
     LBA0286  286395 ..  286421 -   -11  -4.86621   AGTTTTAAGTAAAAA         GCGTTTCTATTT TTA AAGTAGAAACGC         TTTTTTATTGTTCAA 100 30
     LBA0271  261750 ..  261773 -  -8.2  -5.04601   TTGAGAAAGTAAAAA          GCATCTCTTT TAAT ATAGAGATGC           TTTTTTATAAACAAA  93 51
     LBA0270  260876 ..  260900 - -10.2  -5.80951   AGGTAAAACAAAAAA          GCTTTTAGAT TCGAT ATCTAAAAGC          TTTTTGTGTTTTTAT 100 41
     LBA0263  253340 ..  253365 -  -9.1  -5.10077   AAATAGTCTAAAAAA         GTTGTTGAGAA ATTT TGCTCAACAAC          TTTTTTTATTTATTT 100 31
     LBA0259 NONE
     LBA0258  248740 ..  248767 -    -5   -5.9003   AAATTAAGAAAAAAA        TACTAGAAGA TTTTTATT TCCTCTAGTA         TTTTTTATCTATATT  91 45
     LBA0244 NONE
     LBA0242  237571 ..  237614 - -12.7  -5.40072   TCCTCCTGAAAAAAA TAAGGGCTCCTTCTACCTA GATTTT TAGGTAAAAGAAGTCCTTA AGAGTTTATATTTCT 100 193
     LBA0240 NONE
     LBA0239  235594 ..  235618 -  -9.4  -4.87291   TATCGTAAGTAAAAA          GCACTTGAAT GAGGG ATTCAAGCGC          TTTTTAGGTTAAGGA 100 91
     LBA0237 NONE
     LBA0236  233179 ..  233191 -  -6.3  -3.00138   ATTGAGATCAAACGA                TTTGC GTG GCAAA                TGAATGGTTGATCTT  59 5
     LBA0235  232518 ..  232541 -  -9.7  -5.07011   TATAGAAATTAAAAA          TAGGATAGC TGAATG GCTATCCTA           TTTATTTTGCTCAAG 100 74
     LBA0230 NONE
     LBA0229  226497 ..  226538 - -11.2  -4.62772   CGTAAATTAAATAAA TAAAAAAATAAGCTGATC GATTGA GATCAGCTTATTTTGCTA  CAATGTTTAATTATT 100 36
     LBA0226  223278 ..  223294 -  -3.7  -3.03635   CAAATTTTCCTAAGA              TGGAACA TAG TGTTCTA              TTCTTTTTCACTTAA  46 23
     LBA0225  221699 ..  221731 - -11.5   -3.9344   AAGTTGAATATTAAA      TAAAATGACTAACCA AAT CGGTTAGTCATTTTT      CGTTTATAATTCTTG 100 29
     LBA0208  203445 ..  203480 - -13.6  -5.27779   TTTAAGAGCAAAAAA    TAAAGGATGAGACA AAGTCTAA TGTCTCATCCTTTA     TTCTTTTAAGCGGAT 100 146
     LBA0205  201512 ..  201544 - -16.5   -4.2803   TATTTTAAGCCAAAA      CAAAAACGGGTTCAA TCA TTGAACCCGTTTTAG      AGAATTATCCATTTA 100 74
        pepE  200083 ..  200132 - -21.3  -4.44797   TTACGAAGATTAAAA TAAGCAATAAAAAAAGCCTCA TTACAATT TGAGGCTTTTTTTATTGCTTA TTAAGCTAATGAATC 100 26
     LBA0184  177526 ..  177549 - -11.1  -3.29981   TATTATAACGAAAAG          CCCGAATCT GGTTCT AGATTCGGG           TTTGTTTATTAATTA  87 34
     LBA0183 NONE
     LBA0182  175663 ..  175694 - -12.4  -5.36441   TTTTGATATAAAAAA      GGCACGATGTCAAT AATC ACTGACATTGTGCC       TTTTCAATTTAGATA 100 43
        slpB  169536 ..  169553 - -11.3  -5.10933   TTACCCAAAAGAAAA             GCGAGAC CGAA GTCTCGC              CTTTTTTGTTAGCGT 100 56
     LBA0173 NONE
     LBA0171 NONE
     LBA0170  166646 ..  166665 -  -7.8  -5.17786   TAACAAAATGAAAAA            GGCAGAGC GAAA GCTCTGTC             TTTTTTTGTGTTTTA  90 46
     LBA0168 NONE
     LBA0167  163603 ..  163626 - -11.1  -5.57396   AGAAGTAACAAAAAA          GCTCGAATC ACATCG GATTCGAGC           CTCTTTTAAAAAGAA 100 70
     LBA0166  161090 ..  161121 -  -8.9  -5.14563   TGTTGTACTAAAAAA      GATCGAAATTTTC AATTAA GAAAGTTTCGATC       TTTTTTCAATGTGTA 100 107
     LBA0155  146663 ..  146687 - -15.9  -4.19371   TAAATTCCCAATAAA          TAAGCAAGGAC ATT GTCCTTGCTTA          TTTTTATGCTCTGTA 100 29
     LBA0147  141512 ..  141531 -  -9.4  -5.95449   AAATAAAATAAAAAA            GAAGACTA TTAT TAGTCTTC             AAGGTAAATATTACG 100 17
     LBA0145  140370 ..  140403 - -16.2  -5.16237   AATTCTATTAAAAAA     TGACCCTTCGCAAT TTATAT ACTGCGAAGGGTCA      TTTTTTTGGTTCTAT 100 44
     LBA0143  135684 ..  135704 -  -9.7  -5.28942   TATCTGAAACAAAAA            CCAGGCTAA TTT TAAGCCTGG            TTTCATCATTGTATA 100 49
     LBA0136  129224 ..  129252 - -11.9  -4.73108   TTTATAAAAGTAAAA        GCAACTATTGTGA ATT TGACAATAGTTGC        TTTTTATTTCAATTT 100 34
     LBA0127  121339 ..  121360 -  -8.7  -5.19879   TTTTAAACATAAAAA           GGGACGCAA AAAA TTGCGTCCT            TGTACTGAGACGTAA 100 203
     LBA0122  117213 ..  117241 - -15.5  -4.24432   AAATGTAAAAGCAAA        GGCATGACTATCA TTT TGATAATCATGCC        TTAATTATTAACCGA 100 33
     LBA0120  115433 ..  115449 -  -2.4  -4.07687   AGTTCTCCTCCAAAA              TAAAAA TTACT TTTTTA              AATTAAGAAATTTAT  52 15
     LBA0119  113821 ..  113835 -  -4.2  -4.32402   TCCTAATCAAAATAA               GCCCTT AGT AATGGC               ACTTTTCAGAACCAA  63 150
     LBA0117  112508 ..  112527 -  -2.9  -4.04549   TAAAAGCTAAAAATA            GGAGA-GA CAGTT TCGTCTCC            TTTAAGGCCAACATA  53 181
     LBA0116  112275 ..  112300 - -11.9  -3.63694   ACCGATCGTGAAGAA         GTAGCATCTGG TAAT CCAGCTGCTAC          TGTGCCGTAACTTAC  95 37
        terC  111290 ..  111333 - -18.6  -4.00868   TCACCTATAAGCAAA TAAGCAAAAACCTAATCTCA TTAT CAAGATTAGGTTTTTGCTTA TAAATGTTTATGTCC 100 23
     LBA0113  109956 ..  109979 -  -9.6  -5.29846   AAGCGTAAATAAAAA          CCTCGCTTGC CAAA ACAAACGAGG           ATAATAATCATTAGT 100 271
     LBA0112 NONE
     LBA0111  107488 ..  107517 - -13.8  -4.17789   TAATTATAAACTAAA       CAAACGAGAAGT TTGCTT ACTTCTCGTTTG        TTAATATCTAAAAAT 100 33
     LBA0110  106484 ..  106510 - -13.2   -5.4593   CGAAAATAATAAAAA         GATCATTCCCAA TAA TTGAGAATGATC         TTTTTTGCTTATCTA 100 34
     LBA0098   97549 ..   97567 -  -7.5   -5.5353   TAGAGCAATAAAAAA             GAATGCT ATAAA AGCATTC             TTGAACAAAATTTAA  90 37
        lemA NONE
        htpX   95975 ..   96002 - -14.4  -5.71712   TTTGAGATAAAAAAA        TAAGAATCTGGA ACAA TCCAGATTCTTA         TTTTTTACATGTGTT 100 30
     LBA0094 NONE
     LBA0093 NONE
     LBA0092   91958 ..   91979 -  -8.7  -4.85195   AAAAGAATTTAAAAA           CGTCTCTGA GAAA TCAGAGGCG            TTTTTCATTAGTCAT  93 33
     LBA0077   77326 ..   77338 -  -2.7  -3.89614   TTGAATTTGGATAAA                CTAAA TAT TTCAG                GTGGACAACGACAAA  52 229
     LBA0072   72570 ..   72595 -  -7.7  -5.27779   TTGAAGAGTAAAAAA         GGTTAAGAG GTGTAGTT CTCTTAACC          TTATTTCTTTATATA  90 26
     LBA0071   71980 ..   72008 -  -3.3   -3.8679   TATAAAACATGGAAA        TATGTAGAAGA AGACGAA TTTTCTACATA        TCAGAAAGATATATT  52 203
        arbx NONE
     LBA0069 NONE
     LBA0068 NONE
        arbZ   68252 ..   68266 -    -5  -3.14878   TGTCTTAACTTAATA               GTAACA TGT TGTCAC               TTAAGAAGATATAAT  54 63
     LBA0066   67914 ..   67935 - -11.7  -5.01811   GGATGAAAGCAAAAA           CGTAGACAT ATGA ATGTCTACG            TTTTTTAGGGATTCA 100 68
        lysR   66798 ..   66810 -  -4.8  -3.27185   GTTAGCTAAACAAAT                TGGC ATGAA GCCA                GAATTGCTGGAAGAA  53 391
        pbpX   56929 ..   56944 -    -9  -5.95946   TGAATAATAAAAAAA              GAAGCC TTAA GGCTTC               TTTTTTATCTACTAA 100 30
        ldhD   49997 ..   50022 - -13.5  -5.65496   TAGCAAAAATAAAAA         GATCGAAATTC AGCT GAATTTCGATC          TTTATTTTTATCTAG 100 82
     LBA0054 NONE
     LBA0053   48840 ..   48862 -  -6.4  -5.94214   AATAGAATAAAAAAA           TCGTTACT TTGATGT AGTAACGA           TTTTATTTATTTTAA  95 32
     LBA0049 NONE
     LBA0048 NONE
     LBA0047   42131 ..   42164 -  -3.3  -3.51948   TAAGTTCATAAAAAG     TTTCTATAATAACGA TTAT TCATTTTTGTAGAAA      AGTGTTGTAAAGATT  48 63
     LBA0046   41559 ..   41587 -  -9.7  -4.54727   TTTTGTAAAGTAAAA        CCGTGTTATGA GGAGTGA TCACAACACGG        TTTTTATTTTGGTAT 100 72
     LBA0041   35598 ..   35610 -  -3.5  -4.23486   AACGATTGAAAATAA                TAAAT TAA ATTTA                TGCTTGTTCTTCATT  60 57
     LBA0040 NONE
     LBA0039   34688 ..   34703 -  -3.4  -2.91772   AACTTTGGTATAAAT              TTTAAT CGTC ATTAAA               TTATCCTCCGTTGAT  44 21
     LBA0038   34105 ..   34130 -  -9.8  -5.41941   TAAATCAAACAAAAA         TACTGCTGCC TAATCT GGCAACAGTA          TTTTTTTAGCCATTA 100 31
     LBA0034   29314 ..   29344 - -12.7  -4.09519   ATGAGTCATAAAGAA       TAGCAGCATGAGA AAAAA TCTCGTGCTGCTA       TTTTTAGTATCTATT 100 39
     LBA0023   21039 ..   21059 - -12.7   -5.1848   AATTAAGCCAAAAAA            CCAAGTTGA TTT TCAACTTGG            TTTTATTTTATTTAA 100 290
     LBA0019   18020 ..   18039 -   -10  -5.08731   TAATAAATAATAAAA            CGCATACC TATG GGCATGCG             TTTTGTTTCATGTGA 100 43
     LBA0018   17669 ..   17681 -  -2.7  -3.65034   AAAGATGATATAGAA                TCTGA TCA TCAAA                TAAATGATAGGTAAT  48 96
