# Supplementary material for: Rapid, accurate, computational discovery of Rho-independent transcription terminators illuminates their relationship to DNA uptake
Source: Genome Biol. 2007 Feb 21;8(2):R22. doi: 10.1186/gb-2007-8-2-r22 (PMC1852404; doi:10.1186/gb-2007-8-2-r22)
Supplement: Additional data file 4 — Best terminators found downstream of each of the genes of the 343 organisms studied. [file gb-2007-8-2-r22-S4.zip › Lactobacillus_johnsonii_NCC_533.bag]

      LJ0001    1378 ..    1404 +  -3.1  -4.16842   TAAAAGTTAATAACA         TGTGGATAA CTTTTAACT TTGTCCACA         TTTATTAAACATGCA  57 38
      LJ0002    2687 ..    2704 +  -9.9  -5.83226   TTTAATTTATAAAAA             GAGCTAC AAAA GTAGCTC              TTTTTTTCTTGCATT 100 36
     LJ0002b NONE
      LJ0003 NONE
      LJ0004    6191 ..    6201 +  -3.2   -3.6682   GTTGAGAATTTAGAT                 GCTT AGG AGGC                 TTTAGATGGCTAACG  50 20
      LJ0005    8831 ..    8855 +  -4.3  -3.72576   ATTATTCATTACTCC          TTGTTCTTGAT TTT AACAAGAACCA          TTTAGTCCAAGAGGA  56 160
      LJ0006 NONE
      LJ0007    9723 ..    9746 +  -3.2  -2.70138   TCAGATGATGATCTC          CCATTTTAAT TTTA ATTAGAAAGG           ATCTTTGATATGGCT  42 17
        rpsR   10010 ..   10039 + -15.3  -5.42198   ACAGATCACAATTAA       TAAAAAGAGTAGC TTAT GCTACTCTTTTTA        TTTTGTTTTTTGCGG 100 43
      LJ0009   11004 ..   11033 +  -9.4  -5.24989   CATAATATGCTATAA       TGCTTGCTTAGC TTAGAT GATAAGCAAGCA        TTTTTTGATGTATAA 100 26
      LJ0010 NONE
      LJ0011 NONE
      LJ0012   14966 ..   14988 +  -3.5  -2.99727   TATACTCATAGCGAG           GCTTAAAAA AAAGA TTTGTAAGC           GTTTCATTAATTAGC  46 20
      LJ0013   15970 ..   15991 + -13.1  -5.19879   AATATATAGTAAAAA           GGCAACTTC ATTT GAAGTTGCC            TTTTTGTGTTTCACA 100 42
      LJ0017   22688 ..   22719 +  -9.7  -5.55769   ACTTTTAATTAAAGA      TAGATTTTCTGTT ATTAGA AGCAGAAAATCTA       TTTTTTCTTATAGCC 100 33
      LJ0019   24371 ..   24404 +  -8.2  -5.03405   TTGATGAATAAAAAA     TAACCGCTACAACG CTCAGA CGCTATAGCGGTTA      TTTTTATGTAATGTT  91 30
      LJ0021 NONE
      LJ0022   28257 ..   28290 + -12.5  -5.03405   CAATTGAATAAAAAA     TAACCGCTACAACGC TCAG GCGCTATAGCGGTTA      TTTTTATGTGATATT 100 369
      LJ0024   29835 ..   29862 + -13.6  -3.33631   TTTAAGAAGACATAT        TAAAAGGAGTGC TTAA GCACTCCTTTTG         TGTTACTATTTATTC 100 23
      LJ0026   33003 ..   33023 +  -3.4  -3.99013   ATGGTCGAAATATAA           GTTAATACC TCTT GG-ATTAAC            TTTGTGGAGTTTTTC  55 214
      LJ0028   35917 ..   35940 +  -6.8  -5.19212   TATTTTATAAGAAAA          GGAAGTTC TGATTAAT GAACTTCC           TTTTTTGGTGCTAAT  88 222
      LJ0031   40548 ..   40574 +  -8.1  -4.69664   CAATAAGTCAAAAAA         TCTCTTGAATC AGCAC GACTCAAGAGA         TTTTTAGATACTATA  85 35
      LJ0032   42146 ..   42156 +    -4  -3.88062   GATTTGATCTAATTC                 TCTT TCG AAGA                 TTTCATCTGGTGTGT  56 170
     LJ0034b   44656 ..   44667 +    -3  -3.00013   AAGTAAAAGAAGACT                TAGA ATAA TCTA                 CTTATTGTATATTTT  45 18
      LJ0035   45009 ..   45026 +    -7  -5.36441   TTCTCTCTCAAAAGA             GCAGTC TTAGTC GACTGC              TTTTTTCTATGGGCG  93 65
      LJ0036   45957 ..   45975 +  -5.3  -5.38497   TTGTGGATAAGCAAA             GAAGATC GTTTA GGTCTTC             TTTTTTAATTTAGAT  84 49
      LJ0037   48859 ..   48869 +  -2.6  -3.33737   AAGAATTAAGCATAG                 TTTA GGA TAAA                 TTATAGAAATTCATA  44 39
      LJ0038 NONE
      LJ0039   49832 ..   49852 + -11.3  -5.17054   AATAACAAAATAAAA            GAAGATGTT TGA AACATCTTC            TTTTTTAAATCTTAT 100 36
      LJ0041   51272 ..   51288 +    -8  -5.12474   AAGATAAAAAATAAA              GCAGCT GTAAA AGCTGC              TTTTTGTGTATTGTA  91 27
      LJ0042   52812 ..   52825 +  -8.1  -5.45652   TTGAGATAGAAAAAA               GCACC TTGT GGTGC                TTTTTTATTACAAAT 100 32
      LJ0046   58681 ..   58724 +    -7  -5.49568   AATTAATTTAAAAAA CCAAATGATGTTAAAGAATA ATTT TTTTCTTTGATATTGTTTGG TTTTTGTTTTGCATT  93 95
      LJ0047   65691 ..   65716 + -11.2  -5.54894   ATTAGCTAGTAAAAA         GGCGTTGAGA CTTGAT TCTCAGCGCC          TTTTTTTAATACATT 100 69
      LJ0048 NONE
      LJ0049   70418 ..   70449 +  -3.9  -5.03227   ATGTGTAAAGGAAAA      GAGCTATGG-TA AATTTGAGG TATCCATAGCTC      TTTTGTTTATAATAT  70 106
      LJ0050   71447 ..   71460 +  -3.9  -3.35467   ACACTATGTCAGCTA               TAACA AATT TGTTA                TTAGTAATTTGTAAA  49 56
      LJ0051   73415 ..   73440 +  -4.8  -5.52986   ATTAATCCATTAAAA         CGTTGTAAAT ACTAGA GTTTACAGCG          TTTTTTTGCTAAAAT  85 42
      LJ0052   74859 ..   74882 + -10.4  -5.46657   TCGAATTTAAGAAAA          GCTATGGTTC ATTT GAATCATAGC           TTTTTTGTTGGGATA 100 31
      LJ0053 NONE
      LJ0054   76583 ..   76615 + -15.1  -3.72893   AGGTTTAAAGGTGAA      TAGAAAAGTCGATGC TGA GCATCGGCTTTTTTA      TTTACTAGGCAAATA 100 23
      LJ0055   77408 ..   77426 + -14.6   -5.7946   TTGTATACGACAAAA             GCCACCTG TTT CAGGTGGC             TTTTTTTGTTGGGAA 100 118
      LJ0064   87586 ..   87605 +  -7.8  -3.56643   TTAGAAACAAAAAAA            GACATCGC AAAT GCGATGCC             TTTCAAAAATATGGG  71 100
      LJ0065   88532 ..   88549 +  -6.3  -5.47399   TGAATAAGGATCAAA             GTCACTA GTGA TAGTGGC              TTTTTTTGCAATTAG  88 34
      LJ0066 NONE
      LJ0067 NONE
      LJ0068 NONE
      LJ0069 NONE
      LJ0070   94685 ..   94720 +  -7.8  -5.20606   AATAGAGGCAAAAAA    GCTATGATTATACGATT TGT AAGCG-GTAATCATAGC    TTTTTCTTAATATTT  91 54
      LJ0071   95954 ..   95964 +    -4  -3.80207   GTTCCATAAGCAAAC                 TTAC TAG GTAA                 TTTAAAATTTTGTTC  54 333
      LJ0075   99361 ..   99400 +  -9.7  -5.27399   TTAATTTGAAATAGG TATGTAA-AAA-GGGATGC AATT GCATCCCTTTTATTACATA  TTTTTTAATCTCTTA 100 27
      LJ0079  102888 ..  102913 + -17.7  -5.36441   TACTACTCAATAAAA         GGAGAGACGCT GTTT AGCGTCTCTCC          TTTTTTGTATCGAAA 100 267
      LJ0080  103965 ..  103975 +    -4  -2.61888   AATTGCATTTTTTGT                 TATG ATT CATA                 GTCTTTGGACCATTT  46 419
      LJ0081 NONE
      LJ0082  106475 ..  106507 + -10.1  -4.98531   ACGGGATTAGAGAAA      TAGAGAAAGATTAAG GTG TTAAATCTTTCTCTA      TTTTTGATTTGCAAG 100 23
      LJ0083 NONE
      LJ0084  108185 ..  108217 +  -8.5   -4.7078   CTAATAAATACAAAA      GGCTAGTATAACACT GAT AGTGGAATACTAGTC      TTTTTAGATGATTAA  89 43
      LJ0089  112881 ..  112919 +  -9.2  -4.68512   ATTGAGATTACAGTT  CTCCAAAATAAGGAAAG ATGGTG CTTTCTTT-TTTTGGAG   TTCTTTTTCTTATGA  91 374
      LJ0094  115306 ..  115327 +  -2.3   -4.4009   TACTCATATTGCGAG           TAGGGAGGA TCTA TCCTTTTTA            TTTTATAGAATGGGA  57 69
      LJ0098  119606 ..  119623 +  -9.9  -5.16237   TTGCTAAATAAAAAA             GTCTGCA AAAT TGCAGAC              TTTTTTGATGCACTT 100 350
      LJ0100  121642 ..  121656 +  -3.6  -3.87869   AGCATCTTTAAGTGA               TTTTGA CCA TCAAGA               TTTATAAGAACTTAC  54 4
      LJ0101  122342 ..  122363 +  -8.8  -5.69262   AAAGATTTTTGTAAA           GAGGACTA ATTTAC TAGTCCTC            TTTTTCTTTTTGTAC 100 17
      LJ0102 NONE
      LJ0103  124109 ..  124139 + -10.6  -5.19879   TTTCATAAAAAGAAA       TGTCTCTAGTATAT GTT AAATACTAGAGGCA       TTTTTGTCTTTAAGG 100 263
      LJ0104  125534 ..  125552 +    -6  -5.37043   AATAGTGAGAAGAAA             CTGACG GACAAAG CGTCAG             TTTTTTATATAGGAT  86 36
      LJ0105  126380 ..  126392 +  -3.3  -3.08173   GGAAATGGCAGTACG                CACAC GCA GTGAG                TTACGTAGAATTGAT  46 58
      LJ0106  127235 ..  127258 + -15.4  -4.83615   TAAAGATGCAAAAAA          GGTCTCAGGT TTTA ACCTGAGACC           TTTTTCTAAGAAATG 100 51
      LJ0108 NONE
      LJ0109  131016 ..  131040 + -14.4  -5.84381   CTTTTTCAAGTAAAA          TAGGATGCCG AAATG CGGCATCCTA          TTTTTTTATTCATCA 100 28
      LJ0111 NONE
      LJ0112 NONE
      LJ0113 NONE
      LJ0114  135461 ..  135500 +  -4.6  -5.17786   ACATATATAGAAAAA GTCCGAAAAGATGACATG ACTATA CAT-TT-TCTTTTCGGAC  TTTTTAATTTTATTC  77 58
      LJ0116 NONE
      LJ0117 NONE
      LJ0118 NONE
      LJ0119 NONE
      LJ0120 NONE
      LJ0121  144198 ..  144214 +  -5.9  -2.52464   GCGGTGTTGGTGTTC              TTGCTAA GAT TTAGCAG              TAAATTAAAGGAAAA  54 12
      LJ0122  144652 ..  144689 +  -8.5  -5.52023   CATTAAAGAAATAAA   GAA-TGGCTCACGTTGGT AAA ACTTACGCGAGCCATTTC   TTTTTTATTGATGCT 100 44
      LJ0123  145997 ..  146019 + -10.7  -6.08342   TTAGAAAAAGAAAAA           TCTGGTAGA AACCA TCTACCAGA           TTTTTTTATTTATTA 100 37
      LJ0125  147159 ..  147177 + -13.2   -4.9725   ATTGAAAAATAAAAA             GAAGCTGC TTT GCAGCTTC             TTTTTGTCTCCAGAT 100 29
      LJ0128  149426 ..  149449 + -12.6    -5.626   GAACATTATGAAATT          CACTCTATCA GTAA TGATAGAGTG           TTTTTTTATAAAGTG 100 46
      LJ0129  150766 ..  150792 +  -8.9   -4.8667   GCTTAGTTAGTAAAA         GATAATTGTCT CTAAA AGACGATTATC         TTTTTATGCACTGTA  93 54
      LJ0130 NONE
      LJ0131 NONE
      LJ0132  153252 ..  153275 + -11.2  -5.50723   AATTAATTAGTAAAA          CATGTAGTTT ATCT AAACTACATG           TTTTTATTTTGGTAA 100 39
      LJ0133  153880 ..  153894 +  -4.2  -5.74122   AATAATTAACCCCAA               GGCC AACTAAA GGCC               TTTTTTTGTGTGATG  86 32
      LJ0134  155303 ..  155313 +  -5.4   -2.5038   GCTGCTTCTAAGAGA                 CGAT TCT ATCG                 AATTTAGTTTTTGAA  51 8
      LJ0135 NONE
      LJ0136  158701 ..  158731 + -11.3  -5.49729   ATTTAATTAGAAAAG       TACTGCTGAGAAT TTTTT ACTCTCAGCAGTA       TTTTTTTGACTACTT 100 35
      LJ0137 NONE
      LJ0138  161836 ..  161861 +    -7  -5.47218   ATAAATTTGATAGAA         TAAGGGAAAC AAGAGA GTTTCTCTTA          TTTTTTTAGGTGAAA  93 37
      LJ0139 NONE
      LJ0140  163672 ..  163693 +  -6.5  -5.06451   AAGAAATAATTAGAA           GACTCTACC TTTG GGCGGAGTC            TTTTTTACGCTCGTG  82 32
      LJ0141  164983 ..  164994 +    -3  -2.65224   GTTGAAAATATTTAG                GTAA ACTT TTAC                 ATGATTTTTCTTATT  42 22
      LJ0142  166124 ..  166143 +  -8.6  -5.76633   TTAACTATCGAAAAA            CAAGGTCA GAAT TGGCCTTG             TTTTTTTGTGTATGC 100 49
      LJ0143  169212 ..  169252 +  -7.8  -5.60689   ATATCGATAGAAAAA GAGTTGATAGATCAACGTT GAAA AACGAGGAT-TATCAACTC  TTTTTTATTGTCTAG 100 54
      LJ0145 NONE
      LJ0146  173023 ..  173048 + -11.3  -4.82128   CTAACAACTAAAAAA         GAAAACTGCCA GAAA TGGTAGTTTTC          TTTTATGTTTAATCA 100 30
      LJ0147  175102 ..  175129 +  -7.8   -5.4148   TAAAAACTAATTTTA        GAATCAAATGGC GAAA GCTGTTTGGTTC         TTTTTTCATTGTTTG 100 45
      LJ0148  176955 ..  176991 +  -8.9  -5.42975   AAATCATATATAAAA    GCAGTTCCTTAATAAGT TAA ATGTATTAGGGAATTGC    TTTTTGTTTGTATGG 100 50
      LJ0149  178840 ..  178859 + -13.6  -5.08088   TTGAACATTAAAAAA            GGCATCCC GACA GGGATGCC             TTTTTGTTAGCCATT 100 79
      LJ0154  185514 ..  185535 +  -5.9  -5.46706   AATAAACTCTTAAAA           GGGTAATGT TTCG GCATTACTC            TTTTTATTTTGAGAT  86 81
      LJ0155 NONE
      LJ0156 NONE
      LJ0157  190020 ..  190045 +  -5.5   -5.5208   ACTAAATACATGAAA         GACGTGA-TCCT AAT GGGAATCATGTC         TTTTTTGTCTTATAA  87 63
      LJ0158  190912 ..  190937 + -11.3  -5.80727   GCAGAATAAATAGAA         TAAGTTGGCTT ATAA AAGCCGACTTA          TTTTTTGTTGTTTTT 100 32
      LJ0159  192830 ..  192852 + -11.4   -5.4756   TTAAATATAAAAAAA           TGACAGGATT TTT AGTCCTGTCA           TTTTTTGTTAACGTT 100 37
      LJ0164  196852 ..  196871 + -13.6   -5.4505   TCTTGAGTAAAAGAA            GCTCCGAC GAAA GTCGGAGC             TTTTTTGTTGAGAGG 100 49
      LJ0165  197401 ..  197421 +  -9.8  -5.64873   GATGACTGAGTGTGT            GGCTAATC CTTGT GATTAGCC            TTTTTTGTTATTGCA 100 251
      LJ0167 NONE
      LJ0168  199613 ..  199639 + -13.1  -5.14563   ATAAACGTAATAAAA         GACCGAAGTTC ACGTG GAGCTTCGGTC         TTTTTTGATAACAAA 100 37
      LJ0169  200573 ..  200587 +  -2.8  -2.76509   TCTTGTCAGACTGTA               TCGATC CTT GATAGA               ATTAATTGTTTAAAA  40 46
      LJ0170  201500 ..  201521 + -14.5  -4.15029   TAAAGAATGAAAAAA           GGCATCCCA CGTC TGGGATGCC            TTCTTTGTATCAACT 100 38
      LJ0171  202668 ..  202690 +  -6.3  -5.58074   AAAATAATATAGAAA           GAGGGAAGC AATAA GTTTTCCTC           TTTTTTTACTAATTA  93 34
      LJ0172 NONE
      LJ0173 NONE
      LJ0174  207652 ..  207683 + -18.2  -5.06414   ATAAAGTAATTTAGT      CGTCCCTAGATTTC GAAA GAAGTCTAGGGACG       TTTTTGTTAGGAGAA 100 230
      LJ0175  208982 ..  209011 + -13.7  -4.84274   ATAAATAAAAATTAA       GGACTAGGAATGT AAAA ACGTTCCTGGTCC        TTTTTGCTATAATTA 100 40
      LJ0176  210505 ..  210516 +  -2.2  -3.10409   CGAAGCAACTCCTGT                TCCT TGCT GGGA                 TTCAATGGCTTAGTC  42 1
      LJ0177  211210 ..  211239 +    -8  -4.87037   GTAATTGAAGAAAAA       GAGATTTGTACC CGTATT GATACAAATCTC        TTTTTGGTATATATT  90 37
      LJ0179 NONE
        greA  213829 ..  213852 +  -8.8  -5.16841   TGATGTAGATTAAAA          GACATCTCGC TTAT GCGGGATGCC           TTTTTCTTAATCTAA  95 28
      LJ0183 NONE
      LJ0184  217993 ..  218022 +  -6.7  -5.45802   TATAGACTTTTAAAA       TCTTCGTAGTT-TA AAA TATAACTATGAAGA       TTTTTATTTTAAGGA  93 49
      LJ0185  218749 ..  218790 + -14.8  -5.48213   TATTATTTAAAAAAA TAGTCCTAGTCTCAAA ATACAAATTC TTTGAGACTAGGACTA  TTTTTATTTTGGCTC 100 31
      LJ0196  228855 ..  228878 +   -14  -5.21709   TAGCCTAACAAAAAA          CGAGGAACTT CATA AAGTTCCTCG           TTTTTTAATATAAGC 100 33
      LJ0198 NONE
      LJ0199 NONE
      LJ0200  232091 ..  232113 + -14.2   -5.5454   ATCGCTTGGATTTAA           GCCGATGCAG TTT TTGCATCGGC           TTTTTGTTTGTTTGC 100 269
      LJ0201  233177 ..  233198 + -10.3  -5.14563   AAATCAATCTAACTA           GGAATTTCT AAAA AGAAATTCC            TTTTTTGGTACACAA 100 25
      LJ0202 NONE
      LJ0203 NONE
      LJ0204 NONE
      LJ0205 NONE
      LJ0206  237791 ..  237820 +  -8.8  -5.42975   GAATATTACGAACAA       TCACTAGTATTT CACTTA AAATGCTAGTGA        TTTTTCTTTATATAG 100 50
      LJ0207  238705 ..  238720 +  -2.6  -2.83164   GCAGACAGACTTCAA              TCGTTT CCCA AAATGA               TATACTGATAGATAG  42 10
      LJ0208  240162 ..  240182 +  -8.4  -5.66989   GGAATAAATTTAAAA            GAAGTTGT TAAAT ACAACTTC            TTTTTTTGCTATTTA 100 34
      LJ0209  241246 ..  241271 +    -7  -5.69473   ATTAAGTAATAAAAA         CCAATATCTA TCTACT TAGGTATTGG          TTTTTTTGTCCTATA 100 36
      LJ0210  242333 ..  242352 +  -7.9  -5.52384   TCTACAAGAAAGTAA            GAAGCTG GCTAAA CAGCTTC             TTTTTTTGATACCGG 100 26
      LJ0211 NONE
      LJ0212  245854 ..  245871 +    -7  -5.88565   TATGAAGAATAAAAA             GCAGCA ATAAGA TGCTGC              TTTTTTTCTTATAAA 100 43
      LJ0213 NONE
      LJ0214 NONE
      LJ0215  250016 ..  250028 +  -6.3  -3.17075   TTGATAAAGATACAA                CGAAT GCT ATTCG                TTAACTTGCAGGAGA  59 9
      LJ0216  251346 ..  251358 +    -2  -2.73875   ATTACAAAAGAAGAT                TTCT AAAGA AGAA                TAATCTTAAAAAAAC  40 10
      LJ0217 NONE
      LJ0219  253639 ..  253660 + -10.9  -5.85425   GTTTATGTGAAAAAA           GTGTCCTGT CTTA ACAGGGCAC            TTTTTTATTTGTTTG 100 51
      LJ0220  255306 ..  255341 + -12.1  -4.96845   GCAGTTAAGGCATAG    TAAAAGACGCATTGA ATTTTA TCAATGCGTCTTTAA     TTTATTTCTTTTTAT 100 26
      LJ0222  257283 ..  257293 +  -2.4  -3.19038   ACGTGAAAGGACGTG                 CCAC TGT GGGG                 TTAGATGATTTTCAA  44 69
      LJ0223  257893 ..  257912 +  -9.3  -5.79588   TCTATGTGCAATTAA            GCTCCCA TGTATT TGGGAGC             TTTTTTTGATTTTAA 100 88
      LJ0224  259607 ..  259636 +  -4.4  -5.91981   ATTAAATTTCGGTAA       CAAGAG-AGCC ATAATCCTC GGCTTCTCTTG       TTTTTTTTGCGTTTT  91 50
      LJ0225  260990 ..  261032 + -14.4  -4.19879   TTTAATTAAAATAGA ACATTAAAAAAGGGCTTGGA ATC TCCAAGTCCTTTTTTATTGG TTTTAAGAATTTTAT 100 36
        guaA  265825 ..  265848 +  -8.2  -5.21709   CTGCCAAATTATATA          GGCTCTTAGT ATAA ACTAAGGGTC           TTTTTTGATGTAGAG  93 143
      LJ0230  266325 ..  266338 +  -3.9  -2.87463   ATTTTGAATAATACA               TAGAT GATT ATCTA                TATATAGAGGGAGTT  47 60
      LJ0231 NONE
      LJ0232  268203 ..  268230 + -13.6  -4.48987   AATAGATAATGACGA        GAAGCATGTGTT TACA AACACGTGCTTC         TTTTAGTTATCGCGG 100 426
      LJ0233  268572 ..  268582 +  -5.4  -4.54727   ATCGAGTTCAGTCAT                 TACG CAC CGTA                 TTTTGATTTAGCAAA  71 9
      LJ0234  269157 ..  269171 +  -2.8  -4.56314   AGCGAACAAACCAAT               GCGA CGGCTGT TCGC               TTTTCATTATCTTCC  60 50
     LJ0234b  269416 ..  269429 +  -2.3  -3.15663   CAAAAGAAAGGATGA               TCGGT AAAT GCCGG                TTAGTAAAACTAAAT  42 19
      LJ0235  269802 ..  269824 +  -5.6   -2.6381   GTGAGAGGTATAGGA           CTTAGCTGTT AAC AGAAGCTAAG           TACTCTCAAAGTTAT  52 21
      LJ0236  270750 ..  270791 + -13.3  -5.00846   ATATAAATGAAAAAA GCCTATTAAATCTTGGT ATTGATGA ACCATGATTTAATAGGC  TTTTTATAGTATTTA 100 105
      LJ0238 NONE
      LJ0239  273092 ..  273113 +  -9.4  -4.43012   TAGATTAGTTAAAAA           GCTCGCGA TTAATT TCGCGGGC            TTTTACTATTAAACT  91 414
      LJ0243  275952 ..  275982 + -14.9  -3.20858   GAGGTCATTAATAAA       CAAAAGCTCGCAA TTAAT TTGCGGGCTTTTG       TTGATAAATATGCTA 100 30
      LJ0244  277706 ..  277725 +  -6.5  -5.84432   TATTGAAAATTAAAA            CTCACAA TTAAAT TTGTGAG             TTTTTTTATGTTCTA 100 68
      LJ0245 NONE
      LJ0246 NONE
      LJ0247 NONE
      LJ0248 NONE
      LJ0249 NONE
     LJ0249b  281123 ..  281155 +  -7.3  -5.68023   GAGTAAAATCAAAAA     TCTCATGTTA-CTA ACTCAA TAGCTAACATGAGA      TTTTTTTAATTCTCG 100 35
      LJ0252  283653 ..  283667 +  -2.9  -4.25256   GGGATGATATATTCC               TTTTG ACTGG CAAAA               TTATTTTGATGAAAA  57 274
      LJ0254  285147 ..  285199 +   -16  -3.95988   AACAAATTATATTTA AGTAAGTAAAAATGACGGACTGTA AAAGC TACAATCTGTCATTTTTACTTACA TTCTATTTAATTTTG 100 17
      LJ0256  286719 ..  286729 +  -5.4  -3.99324   CGTAAATCATAGTAA                 GTAG TAA CTAC                 TTTGTCATAGTCACG  63 290
      LJ0260  291958 ..  291968 +  -5.4  -2.95404   TTAGGAGGCGGAGAA                 GTTG AAC CAAC                 TAATTAATTTTGATA  53 8
      LJ0261 NONE
      LJ0262  295638 ..  295662 +  -8.7  -5.40072   AATATTTTTGAAGAA          GAATTAGGTAG AAA TTGCCTAATTC          TTTTTTTGAAGCAGA 100 52
      LJ0263  297180 ..  297205 + -13.4  -5.69262   CTGTGTATTTATTGT         GGTCTGCATG GAATAA CATGCAGACC          TTTTTCTTTTTGTGA 100 211
      LJ0264 NONE
      LJ0265 NONE
      LJ0266  299933 ..  299957 +  -7.1  -5.27477   AAGATTGATCTAAAA          CCTAGGGCTGG TTG TCGGTTCTAGG          TTTTTTAGTTAAAAT  91 33
      LJ0267  301668 ..  301682 +  -4.2  -3.10715   GCTTGAATTATAGTT               GGAAAG GTG CTATCC               TTAACTAGTCGTAAA  48 65
      LJ0268  302019 ..  302041 +   -12  -5.71983   TGGTTTTTACCAAAA           GAGCAGCCCA CTT TGGACTGCTC           TTTTTTTATGCTTAA 100 48
      LJ0269 NONE
      LJ0270  305011 ..  305031 + -14.1  -5.34555   ATTTTTGTTACTGGA            GAGCTGTAG TTG CTACAGCTC            TTTTTTGTAATATAA 100 40
      LJ0271 NONE
      LJ0272  306570 ..  306599 + -10.1  -5.09225   AAATTAAAAATAAAA       GCTTGTTTAACCA ATTT TGGCTAAGCAAGC        TTTTTTAACTACAGT 100 34
      LJ0276 NONE
      LJ0277 NONE
      LJ0278 NONE
      LJ0279 NONE
      LJ0280  314939 ..  314956 +    -7  -5.21709   ATCAATTGAATTTAA             GTGACC GGTAGG GGTCAC              TTTTTTAATCTAAAA  88 15
      LJ0281  316244 ..  316254 +  -2.6  -4.05491   CCCAATTTTATACGC                 TATA ATG TATA                 TATTTATTTTTAAGT  53 2
      LJ0282  318505 ..  318543 +  -8.4  -5.27779   AGAGTGATGTTTAAA  CTCCTTTCTAATA-CTG AAATTA CAGATTTTAGAAAGGAG   TTTTTTGGTATTAAG  93 53
      LJ0283  321251 ..  321278 + -17.2  -3.66356   GTGAAATAAAGATTG        TACACCCCTCTA AAAT TAGAGGGGTGTA         TTTAGAATTAAGGAT 100 41
      LJ0284  323949 ..  323973 +  -9.5  -5.00616   ATATTAGTCAAAGAA          TAAAGTCTATA ATT TATAGGCTTTA          TTTTTTAGGAGGAAG 100 34
      LJ0285 NONE
      LJ0286 NONE
        lysS  327504 ..  327527 +  -8.2  -5.69023   ATAGTTTTTGCTAAA          TAGACTGTCG TAAA TGACGGTCTA           TTTTTTTAATATTTT 100 37
     LJ0294b NONE
      LJ0295 NONE
      LJ0296 NONE
     LJ1452b NONE
     LJ0296b  334785 ..  334812 + -12.9  -2.72855   AATGCAACAAAAAAA        GTCGTTACTGA CTGGCA TCAGTAACGAC         TAATTCAAAGGTTTA  95 319
      LJ0297 NONE
      LJ0298 NONE
      LJ0299 NONE
      LJ0300 NONE
      LJ0301  338036 ..  338054 +  -2.4  -2.91593   GTATGCAGTATCAAA             TGATGTAG ATA CTATTTCA             GTTTCTGCAGGGATG  42 68
      LJ0302  339015 ..  339027 +  -4.9  -3.32769   AAAAACGGATTAACT                TATCT TTT AGATA                TTAATGATTTAGCAA  54 75
      LJ0303  340226 ..  340241 +  -4.8   -5.0538   GGTAGTCATTAGTGA              CTATTA TATA TAATAG               TTTTTTCGCCTAGGC  75 409
      LJ0304 NONE
      LJ0305  342676 ..  342697 +  -3.2  -3.67112   CTCCTCAGTCATTTA           TATATTTA AATGGA TAAATATA            TTATTAGCATCTAGT  50 9
      LJ0306  343301 ..  343316 +  -6.8  -5.49568   TTATGAAAAAGGAAA              GTCAGC ATAA GCTGGC               TTTTTATTTTACATT  93 16
      LJ0307 NONE
      LJ0308 NONE
      LJ0309 NONE
      LJ0310 NONE
      LJ0311  348378 ..  348403 +  -2.5  -5.16237   ACTGCATATCTTGAA         GTCACCGTGTA GAAA TATGGGGTGGC          TTTTTTCATGCAGTT  69 104
      LJ0312 NONE
      LJ0313 NONE
      LJ0314 NONE
      LJ0315 NONE
      LJ0316 NONE
      LJ0317 NONE
      LJ0318 NONE
      LJ0319  352638 ..  352664 +  -6.6  -4.83615   AGTAATAGAAAGTGA         TAGGCGTGGG TTCGATT CCTACGTCTA         TTTTTATACAACATG  83 48
      LJ0320  353188 ..  353223 +  -4.2  -3.54424   TAGAGGCTGACCATT    TTTGGGATATGGATTTC GGT GAAATT-ATGACCCAAA    TTTCAGCAAATGAAA  51 110
      LJ0321 NONE
      LJ0322 NONE
      LJ0323 NONE
      LJ0324 NONE
      LJ0325 NONE
      LJ0326 NONE
      LJ0327 NONE
      LJ0328 NONE
      LJ0329  367156 ..  367188 +   -15  -5.08824   TAAATAAAGAAAAAA      GCCACTCTGGAGAA ATTAA TTCTCTGGAGTGGC      TTTTTTGCATACAAC 100 34
      LJ0330  368001 ..  368026 +  -7.7  -5.43414   TTATTTTGTTAAAAA         GTTCGTCTT GGGTTAGA AAGACGAAC          TTTTTTGTATATAAT 100 235
      LJ0331  370709 ..  370734 +    -7  -5.60993   AGCGAGATGATAAAA         CAAAAACGAC ATTTAC GTTGTTTTTG          TTTTTTTGTACCCAA 100 123
      LJ0332 NONE
      LJ0333  378177 ..  378202 +  -9.8  -5.55695   ATTTGTGTTAAAAAA         GCCTATTCGT GTAGAA ACGAGTAGGC          TTTTTTGTGTTATTA 100 62
      LJ0335 NONE
      LJ0336  379951 ..  379961 +    -4  -3.85817   TGCTCACTACCGCTT                 CTAA TCG TTAG                 TTTGTAAAAGGAGAT  56 22
      LJ0337  382105 ..  382124 +  -9.4  -5.60993   GAGAGTTAAAGAAAA            GAGATATC GAAG GATATCTC             TTTTTTTGTACAAAA 100 50
      LJ0338 NONE
      LJ0339 NONE
      LJ0340 NONE
      LJ0341 NONE
      LJ0342 NONE
      LJ0343 NONE
      LJ0344 NONE
        rpsC NONE
      LJ0346 NONE
        rpmC NONE
      LJ0347 NONE
      LJ0348 NONE
      LJ0349 NONE
      LJ0350 NONE
     LJ0350b NONE
      LJ0351 NONE
      LJ0352 NONE
      LJ0353 NONE
      LJ0354 NONE
     LJ0354b NONE
      LJ0355 NONE
      LJ0356 NONE
      LJ0357  393380 ..  393399 +  -3.6  -4.07568   CCTAAGTGTGACTAT            TTGTTCAT GTGG AGGAACAA             TTTTGGCAAAAGAAG  56 77
      LJ0358 NONE
     LJ0358b  393778 ..  393794 +  -5.1  -2.51702   TATTTTTATTAGGAG              GTGCAAT TTA ATGGCAC              GTATTGCTGGTGTTG  50 49
      LJ0359 NONE
      LJ0360 NONE
      LJ0361 NONE
      LJ0362  396039 ..  396058 +  -3.6  -6.21477   AGCTTAGATGTTAAA            TCATCC CTCTTTGT GGATGA             TTTTTTTTTGCTCTT  91 121
      LJ0363 NONE
      LJ0364 NONE
      LJ0365 NONE
        truA NONE
      LJ0367 NONE
      LJ0368  400389 ..  400408 +  -8.6  -5.69793   ACGTTTTATGCAAAA            GACATCTC GAAA GGGATGTC             TTTTTTGTTTAGTAT 100 52
      LJ0369 NONE
      LJ0370 NONE
      LJ0371  404449 ..  404460 +  -5.8  -2.67171   GATAAAAAATAAAAA                GTCC ATTC GGAC                 CTGTTTGATAGAATG  55 64
      LJ0372  405576 ..  405600 +  -2.9  -2.72866   CTAAAAGTGTTCAAT          TTATTATTGCA ATT TGCTAAAATAA          TCCATTTGTAATGTC  42 41
      LJ0373  406313 ..  406337 +  -9.4  -4.75356   TTATATACGAAAAAA          GAGATCAGAT ATAAA ATCTGGTCTC          TTTTTCGATATGTTT 100 209
      LJ0375  407891 ..  407912 +  -9.5  -5.22312   ATTCCAAATTTATAA           GATGCAGCT ATCA AGTTGCATC            TTTTTTAGTATAAGT 100 26
      LJ0377  409228 ..  409263 + -10.6  -5.07652   AAGATTAGTTAATCT    GGTTTTGCTGCTATTT GGTA AAATAGGGGCAAAGCC     TTTTATTTTAAGGAG 100 33
      LJ0378 NONE
      LJ0379 NONE
      LJ0380  410489 ..  410509 +  -6.2    -5.243   AATTCTACATTGATT           GAGTAG-CC AACT GGTCTACTC            TTTTTTAATAGTTTG  84 28
      LJ0381  411538 ..  411559 +  -9.5  -5.27335   TTTGGTAGTAAAAAA           TGAGAAGGT TTTT GCCTTCTCA            TTTTTGTTTGGAAAA 100 33
      LJ0382  422745 ..  422778 + -16.3  -5.29716   ATTGACATACTGTTG     GGAATTAAGTAGCTA AAAG TAGCTGCTTAATTCC      TTTTTATTGTATTAG 100 145
      LJ0384 NONE
      LJ0385 NONE
      LJ0386 NONE
      LJ0387 NONE
      LJ0388 NONE
      LJ0389 NONE
      LJ0390  435617 ..  435641 +  -7.9  -5.86465   ATATAAATTAAAAAA          TCAGTTCGTCA GTA TTACGGACTGA          TTTTTTTCTGTTCTT 100 272
      LJ0391  439224 ..  439262 +  -7.6  -5.16841   CTTAAATATAATAAA  TAAAGCCTCGA-CTTCC TTTTCT GGAAACTCGAGGCTTTG   TTTTTATTAATATGA  91 46
      LJ0393  440252 ..  440282 + -14.2  -5.32565   TTATTAAAAATAAAA       CTCCCTGAGAAT AAATAAA ATTCTCAGGGAG       TTTTTTAGTTAATTA 100 42
      LJ0396  444183 ..  444207 +    -3  -5.25893   TGATAAAAAATAAAG          CACTTATT GGCCCAAAA AATAAGTG          TTTTTTCGTATATAT  71 38
      LJ0397 NONE
      LJ0398 NONE
        gltX  447818 ..  447835 +  -7.7  -5.80364   TTTAATACAGTTAAA             GCTACGT GAAA GCGTAGC              TTTTTTTGTTAGAAT 100 44
      LJ0400 NONE
      LJ0401 NONE
      LJ0402  450497 ..  450530 +  -9.1  -5.57396   AAAGATTAGAAAAAA     TTGTCATTTAGTTTT ATAA AGAGCTAAGTGACAA      TTTTTTATTGCTTAT 100 43
      LJ0403 NONE
      LJ0404  451594 ..  451615 +  -8.1  -5.60993   TGTTTGACCACCAAA           GAACAATCT CTAG GGATTGTTC            TTTTTTTGTGAGAAA 100 83
      LJ0405  453173 ..  453203 +  -9.2  -5.34555   TTTGAATAATAAAAA       GGTAAATTGTATCA AAT TAGTACAATTTACC       TTTTTTCTAATATAA 100 32
     LJ0408b NONE
     LJ0408c  458177 ..  458205 + -14.1  -3.65529   TATAATTAAATCAGT        TAAAAAAGCCTCC CTC GGAGGTTTTTTTA        TTTGCATAAAGGTAT 100 56
      LJ0409  458843 ..  458855 +  -2.7  -3.78934   TTGCTGGTAGTATAT                TAGAG TAT CTTTA                TTATTGTGGGAGGAG  51 75
      LJ0410  459407 ..  459418 +  -2.2  -3.57309   CAAGGTGGGAGAGTG                TGAG AAGA CTCG                 TTTGACCACATTTTC  47 82
      LJ0411  460167 ..  460186 + -10.8  -5.67063   TTAATTAAGCAAAAA            GACTTCAC AATT GTGAAGTC             TTTTTTTGTACTAAG 100 52
      LJ0412 NONE
      LJ0413 NONE
      LJ0414  462461 ..  462483 +  -9.9  -5.28942   CAAAGAGTTTTACAA           CTCCATGTC TTTTT GGCATGGAG           TTTTTATTTCGGCTG 100 149
      LJ0415  463063 ..  463074 +    -3  -2.66984   TTTACACATATCTAA                TTTC GGAG GAAA                 CTTATAATGGCTTTA  42 51
      LJ0416  463474 ..  463500 + -10.2  -5.28942   ACATCCTACTGAAAA         TGAGGACTCTAT TTT ACGGAGTCCTCA         TTTTTGTTTACAATA 100 56
      LJ0417  464359 ..  464384 + -10.6   -5.1615   AAGACAAAAATTAAA         GCGTAAATTC ATTTTC GAATTTACGC          TTTTTTACATCTTCA 100 27
      LJ0419  465669 ..  465687 +  -9.6  -5.32944   AATTTATTTATTTAA             GCTGGTTA ATT TAGCCAGC             TTTTTTAGTTATAAA 100 366
      LJ0420  466628 ..  466641 +  -5.3  -2.97743   CTGATATAAAAATAA               TTCGA AATA TCGAA                ATTTAATTGCTGATG  53 37
      LJ0421  467065 ..  467081 +    -8  -6.01725   CAATAAAAATTTTTA              GCTAGC AGGTC GCTAGC              TTTTTTCTTTTTGTT 100 35
      LJ0422  467740 ..  467763 + -11.8  -5.52384   TGAGAATTTAAACAG          CTCTTAGCTC GTTT GAGCTAGGAG           TTTTTTTGATAAAGG 100 154
      LJ0423 NONE
      LJ0424 NONE
      LJ0425 NONE
      LJ0426  470778 ..  470793 +    -9  -5.60993   TTACTAGATAATGTA              GTCCAC TGCG GTGGAC               TTTTTTTGTGGAAAA 100 30
      LJ0427 NONE
      LJ0428 NONE
      LJ0429 NONE
      LJ0430 NONE
      LJ0431 NONE
      LJ0432  474704 ..  474715 +  -2.2  -5.41143   CATGACTTGTTGTTA                GTAC TGTC GTGC                 TTTTTTTGAAAGGTA  71 44
      LJ0433 NONE
      LJ0434 NONE
      LJ0435 NONE
      LJ0436  477650 ..  477694 + -11.7  -5.77856   TTATTTTATAAAGAA CCAAATGATGTTGAAGAACAA TGT TTTTTCTTCGATGTCGTTTGG TTTTTTTGCTTTGTT 100 82
      LJ0437 NONE
      LJ0438  481822 ..  481844 +  -9.2  -6.15717   ATTTTTCATCGAAAA           CAAGCAACTG AAA TGGTTGCTTG           TTTTTTTTGTGTTTA 100 148
      LJ0439  482592 ..  482633 +  -5.3  -5.55769   ATATTAAACAAAAAA GATGTCGTTTAATCAACG CGTAGTA CGAAGATTAA-CGACATC TTTTTTGTTGTGAGG  87 43
      LJ0442 NONE
      LJ0443  487943 ..  487976 +  -6.1  -5.64421   AGATAGAAATAAAGA     CGTTTTGTTAGATAT AATT GTGTCTGACAAGGCG      TTTTTTGTTTGGGAT  93 40
      LJ0444 NONE
      LJ0445  489214 ..  489244 + -10.7  -4.74801   TTGCTTGAACATGAA       TAAAAAGTCGTTT TGATT GAACGACTTTTTA       TTTTTGCTAAAATTA 100 23
      LJ0446 NONE
      LJ0447  490085 ..  490106 +  -8.8  -4.66537   AACGTGGTAAAAAGA           GAGGATGA AAATAA TCATCCTC            TTTTCTATTGAAAAA  89 132
      LJ0448 NONE
      LJ0449  492262 ..  492272 +  -2.6  -2.64322   TTTAATGTCTTAAGT                 TAAT GAT ATTA                 CTATTTGGATAGGAT  40 92
      LJ0450  493239 ..  493258 +  -9.4  -5.88565   AATCATCTAGGTAAA            GAATTCAG TTTT CTGAATTC             TTTTTTTGTTATAAA 100 148
      LJ0451  494214 ..  494227 +  -2.5  -3.91897   TAAAAATAAATTTAT               TATTT GTGT AAATA                TTTCTAGATAGGAAA  51 106
      LJ0452  494760 ..  494797 + -10.8   -5.5762   AACCGTATACAAAAA   TATGCCTGATTAGACC AAGATA GATCTAATTAGGCATA    TTTTTTATGTTTAAT 100 67
      LJ0455  498972 ..  498997 +  -5.5  -5.28826   ATAATATAGTCCTTT         TGCACAAGTTT AGGT AGGCTTGTGTA          TTTTTTATGCGCTTT  80 47
      LJ0456 NONE
      LJ0457  499914 ..  499951 +  -7.2  -5.41746   GGATAAAAACTGGTA   GAAGTATGAAACAAAA TCCCTC TCTTGATTCATACTTC    TTTTTTTGACCACTT 100 35
      LJ0458 NONE
      LJ0459  501500 ..  501511 +  -4.4  -4.51847   ACTAGTTTCTCTATA                GCTT TTAC AAGC                 TTTTGTGCATTGTTT  65 248
      LJ0460 NONE
      LJ0461  504184 ..  504213 + -11.6  -5.00895   AATAAATTGATAAAA       CACTCCATGATT TTTGAT GATCATGGAGTG        TTTTTGTGTAGTAGA 100 69
      LJ0462 NONE
      LJ0463  505104 ..  505119 +  -4.7  -5.46706   TCTGAAATTTTAAAG              GTGTC AATTTA GACAC               TTTTTATTTTGCACT  82 14
      LJ0464  507494 ..  507519 +  -8.4  -5.42259   TTTAATGTTAGAAAA         TTCTTCATGC AAGCAG GCATGGAGAA          TTTTTTTGCGCCTCA 100 36
      LJ0465 NONE
      LJ0466 NONE
      LJ0467 NONE
      LJ0468 NONE
      LJ0469  514227 ..  514254 + -12.2  -5.89921   AATTCAGAAGATAAA        TAAAGAACGTCC GCAA GGACGTTTTTTA         TTTTTTTATTGTCAT 100 23
      LJ0470 NONE
      LJ0471 NONE
      LJ0472 NONE
      LJ0473  519441 ..  519451 +  -6.8  -3.14625   ATCAAGGTGGTACCG                 CGCT GGG AGCG                 TCCTTGTTTTATGCA  62 198
      LJ0474 NONE
      LJ0475 NONE
      LJ0476 NONE
      LJ0477  523219 ..  523239 +  -4.7  -5.30155   ATAATCTTCAAAAAA            GACTGGC GATTGAA GCTAGTC            TTTTTTGCTTAATCA  79 37
      LJ0478  523812 ..  523829 + -12.7   -4.7497   CAACAATATAAAAAT             GGCCCCA ACTC TGGGGCC              TTTTTGCTAGGTGGA 100 30
      LJ0479  526266 ..  526276 +  -2.6  -3.90318   ACTATACTTATAATT                 TAAA GAA TTTA                 TTTGTGAGGTAATAA  51 76
      LJ0480  526621 ..  526652 + -14.5  -5.31855   TATAAATAAAAAAAA      CCGGGTAAGCCTC TGTATT GAGACTTACCCGG       TTTTTATTATTGCTA 100 41
      LJ0482 NONE
      LJ0483  528624 ..  528656 + -10.1  -5.38047   AAGAGTGACTTAAAA      GACTTAGTTCTGATA TTT TATTGGAATTAAGTC      TTTTTTATATAAATA 100 43
      LJ0484  540920 ..  540944 + -15.9  -5.72254   AAAAGAGTAACGAAA          GAAGCAAGCTA AGT TAGCTTGCTTC          TTTTTTATTATTTAA 100 70
      LJ0485  542235 ..  542272 +  -7.4  -4.10161   TTTGCAATAAAAAAA  GATTAAGTAGGATTAGAC AAAG GTCTAA-C-TACTTAATC   TTTTAAGAAGTAGTA  74 31
      LJ0488  543705 ..  543721 +  -2.2  -2.94561   TCGCAAGACGTAAGC              GTCGTC GTGGG GAAGAC              TAATATTTATTAAAG  41 6
      LJ0489  544091 ..  544112 +  -8.1  -5.71712   TTAATTAATATTAAA           GAATCAAGT TTTC ACTTGGTTC            TTTTTTTGTATAAAA 100 37
      LJ0491  546438 ..  546467 + -13.8  -5.24989   TAGTTATACCAAAAA       TCCTCTTAGGTT AAACTC AACCTAAGAGGA        TTTTTTAATATATAA 100 45
      LJ0495 NONE
      LJ0496 NONE
      LJ0497 NONE
      LJ0498 NONE
      LJ0499  555954 ..  555972 +  -8.9  -5.19212   TGACAAAAAAATAAA             GGAGCTT TAACC AAGCTCC             TTTTTTAATACTAAT  95 27
      LJ0502  558067 ..  558098 + -10.4  -5.36441   AAAAAAAGATTAAAA      TAAAGTGTTAAGCA GTAG TACTTAACACTTTA       TTTTTTATATCCGAA 100 28
      LJ0677 NONE
      LJ0678  566746 ..  566779 + -14.1  -5.82036   TTGTTGAATAAAAAA     TGCTAACTGAGTTTA ACAT TATACTCAGTTAGCA      TTTTTTATTTATTCT 100 30
        leuS  570177 ..  570193 +  -6.7   -3.1994   TAAATAATTAATATT              TGTAAAT ACA ATTTACA              TTAATGAGTAATATA  63 54
      LJ0681  571919 ..  571951 + -12.9  -5.03314   TTTAAAAGAGAAAAA      GGAAACTTGAGTAAG ATA CTTACCTAAGTTTCC      TTTTTTGCCCCTGCC 100 36
      LJ0682 NONE
      LJ0683  573992 ..  574010 +  -8.9  -5.08824   AGTATTTAAAGTAAA             GCTCATC GATTA GATGAGC             TTTTTTGGATAGGAC  95 32
      LJ0684 NONE
      LJ0685  576080 ..  576107 + -13.6  -5.60993   CGCGGGAACTTTCTC        GTCTCTTTCTAG TTTA CTAGGAAGAGAC         TTTTTTTATGCAAGA 100 252
      LJ0686  577801 ..  577815 +  -3.6  -3.65529   GTAAATGCACCTAAA               GAAATG TAA TATTTC               TTTAAATAAAAATAT  52 17
      LJ0687  578859 ..  578877 +  -9.6  -5.83226   AACTATATTAAAAAA             GACCTCAG AAA TTGAGGTC             TTTTTTTATTAGCTT 100 46
      LJ0688  579302 ..  579327 + -13.4   -5.1861   AAAGTAAAGCAAAAA         CCCTCGTTGA CTTAGA TCAACGAGGG          TTTTTTAATACTAAA 100 111
      LJ0689  580240 ..  580254 +    -5  -2.71364   TGTAGGAATTTTAAA               GCATGA AGT TTATGC               TAGTTAAAGGGATAA  50 4
      LJ0690  580996 ..  581013 +  -2.8  -3.36505   CATAAAGCTGTAAGT             TTTTTC GAGGAG GAAAAA              TTATGGCTAAAATAT  44 77
      LJ0691  581661 ..  581675 +   -10  -5.59879   TAACTAGAAGAAAAA               GCTCCA TTG TGGAGC               TTTTTTGTGTTTATA 100 38
      LJ0693  583756 ..  583777 +  -8.7   -3.5394   GGTAAGCCCTATCCA           TCCCCGCAT TAAA ATACGGGGA            TTTACGGGCGGATTT  76 14
      LJ0696  586659 ..  586682 +  -9.7  -4.39287   TTTTAGAATGAAAAA          TAGACAGAC TTTTAT GTCTGTCTA           TTTTGCTATAATTGA  91 35
      LJ0697 NONE
      LJ0698 NONE
      LJ0699  589027 ..  589044 +  -9.9  -5.46657   TTGAAAATTAAAAAA             GCAGATC AATT GATCTGC              TTTTTTATTGGAATA 100 30
      LJ0701  591546 ..  591571 +  -4.1  -3.78958   AGATAAGATTATTAT         CCTTGATTATT GCAA AATAATTGGGG          CTTTTTATTTCATAG  56 75
      LJ0702  593248 ..  593267 +  -4.3  -4.81852   ATTTATATTATAGTG            CTTTTCC GGAATG GGAAAGG             TTTTCTTGGTTCTCA  70 219
      LJ0703  593718 ..  593742 + -14.5  -5.60993   GAAAAATAATATTTT          TAGTCACTCAA TTA TTGAGTGACTA          TTTTTTTATGAAAAA 100 32
      LJ0704  594933 ..  594960 +  -7.8   -4.7254   ATTAAAAAGTAAAAA        GGCATGAAACGG GGGA TTGTTTCATGTC         TTTTTACTAAAGAAT  82 36
      LJ0706  596420 ..  596443 +  -2.4   -5.4505   TGGTAAAAACATCAA          TCAATCTTTC ATTA GGAAGGTCGA           TTTTTTGTTAAAAAA  72 35
      LJ0708  598260 ..  598286 +  -9.5  -5.09173   TAGTGAATTAAAAAA         CTAGAGCTACA TTACT TGCAGCTCTAG         TTTTTTGAAATATTC 100 90
      LJ0710  600348 ..  600374 +  -9.6  -5.14563   AATCATCTGTAAAAA         GCTAAGTACT GAATGAA AGTACTTAGC         TTTTTTGATGGAAAA 100 47
      LJ0711 NONE
      LJ0712  602083 ..  602093 +    -4  -3.12257   AATATAATTTAGATT                 TCTT TTT AAGA                 TAATGTTTTTTATAA  48 12
      LJ0713  603135 ..  603159 +  -6.5   -5.5074   ATTAATATTTTAGAA          GCTAAGCAT GCGGTAA GTGCTTAGC          TTTTTTGTTAAATTA  88 55
      LJ0714  603876 ..  603902 + -13.9  -4.07526   AAATAGTTAACAAAA         TAGGGTTAAGC ATTAG GCTTAACCCTA         TTTGTGTGAGTAGTT 100 35
      LJ0721  614849 ..  614879 + -11.3  -5.00846   TTGTATAAATAAAAA       CAGCATTTCTCGG AGGTA TTGAGAAATGCTG       TTTTTATGCTATTTG 100 79
      LJ0727  619433 ..  619478 + -12.1  -3.96624   TAGAATATAAGTTAT AGATATGAACCCCGAAACT AAGATAAG AATTTCGGGGTTCATATCG TTTATAATAAAAATA 100 238
      LJ0728 NONE
      LJ0729  620916 ..  620944 + -11.1  -4.34267   ATGCTCTAACAAAAA        GACTGTTCTGGTA TTA TTTCAGAACAGTC        TTTTGAATTATATGA 100 32
      LJ0735 NONE
      LJ0736 NONE
      LJ0737  632616 ..  632630 +  -2.8  -2.52896   ATGATCATTTTAAAG               GAGAGC TAC GTTTTC               TGAATTACAGAATAG  40 50
      LJ0738  634810 ..  634848 +  -6.3  -5.74086   TTTTATTTTCTAAAA  TACTGATATATCAACATT TCTG AATGCTGAT-TGTCAGTA   TTTTTTATTTCCTTT 100 132
      LJ0739 NONE
      LJ0740 NONE
      LJ0741 NONE
      LJ0742 NONE
      LJ0743 NONE
      LJ0744  640292 ..  640315 +  -6.1  -5.49579   TCTTTTCTACGTAAA          GTCAAGTAC CATGCA GTATTTGAC           TTTTATTTTTTATGC  88 102
      LJ0745  641956 ..  641993 +  -7.3  -5.60993   TAATTTAATATTTAA   TAAGGAAAGATTTGA TGGGTAAT TCGAATTTTTCCTTA    TTTTTTTATAAAAGC 100 49
      LJ0746 NONE
      LJ0747 NONE
      LJ0748 NONE
      LJ0749 NONE
      LJ0750 NONE
      LJ0751  649792 ..  649814 + -10.7   -4.4078   ATTTTGAATAATAAA           TTAGAGGGA CGCTT TCCCTCTAA           TTTTGGTTAGGGGGA  95 40
      LJ0752  650952 ..  650985 +    -9  -5.99154   GTACCGCGGAAAAAA     GCCTTTCG-TCCTGA GTAAA TTAGGAGCGAAGGGC     TTTTTTTCTTTACTC 100 315
      LJ0753 NONE
      LJ0754 NONE
      LJ0755 NONE
      LJ0756  653989 ..  654010 + -11.7  -5.21236   ATATTAAAAAATAAA           CCACATGAA AAAA TTCATGTGG            TTTTTATTATGCCTT 100 34
      LJ0757  654570 ..  654605 + -11.3  -4.56113   ATTATCTAGTAAAAA    GAGCAACTACACATG AAAATA TATGTGAAGTTGCTC     TTTATTTACTATATT 100 41
      LJ0760  659225 ..  659248 +  -7.4  -5.16572   GATAAAATTGATAAA          ACAGCGTTGA TAAT TCAGCGCTGA           TTTTTTGAATTCAAT  91 115
      LJ0761 NONE
      LJ0762  660362 ..  660387 + -11.9  -5.31519   TTTTTTGGTGAAAAA         TAACCCCGTGG AAAA CCACGAGGTTA          TTTTTATTTGACTGT 100 23
     LJ0763b NONE
      LJ0764 NONE
      LJ0765  664255 ..  664283 +  -5.6   -3.8679   AATATATCTTTCTGA       TATGTAGAA-AAT ACAT ATTCTTCTACATA        TTTCCATGTTTTATA  61 163
      LJ0766 NONE
      LJ0767 NONE
      LJ0768 NONE
      LJ0769 NONE
     LJ0769b  668454 ..  668499 +  -2.7  -3.23598   TAAACTATAGTCAAT TAAAGTAAAACAGTGATGATT TGAT ATTTAGCACTGCATTACTTTA TTCATAGATTCATTA  44 38
      LJ0770  668951 ..  668984 + -11.3   -5.5208   AAATAAAAATTAGAA     TACCAAATTGGTCTGT AAA AC-GACTAATTTGGTA     TTTTTTATCTTATGA 100 74
      LJ0772  670333 ..  670345 +  -4.1  -2.61158   GTGTTCAATTTATTA                TTGCA ATT TGCGA                GATTATTTTTGTTAC  46 47
      LJ0773 NONE
      LJ0774 NONE
      LJ0775  673748 ..  673758 +  -2.6  -3.54638   AAGCTAATCCAAAGT                 TTAT ATT ATAA                 TTTAAGGAGAATTAT  46 144
     LJ0775b  673993 ..  674040 + -11.6  -5.15634   TCATTTTTAAGTAAT AGCTACATAAATACTCCATGAT AGTT ATCATGGAGTATTTATGTAAAA TTTTTTAGTAAACTA 100 45
      LJ0776  674355 ..  674369 +  -2.8  -4.57569   TGGTGCTGGAGAAAC               TTTGTC ACT GACTAA               TTTTTAGAAAAATAC  60 4
      LJ0777  675695 ..  675728 +  -3.9   -5.5762   TGCACGAAAATTAAG     TACCAAATTGGTCAT AAAA AAGACTGATTTGGTC      TTTTTTATCTTTAGT  81 27
      LJ0778 NONE
      LJ0779 NONE
      LJ0780  676544 ..  676557 +  -2.5  -3.42574   TCTGTTAAATTATCA               TTTTT ATTA AAAAA                TTATAGTAAAATTAA  46 70
      LJ0781 NONE
      LJ0782  677218 ..  677237 +  -7.9  -5.24989   CTTGAAAAGAATGAA            GAGTAGC AAAGTA GCTACTC             TTTTTTAATATATCA  91 20
      LJ0783 NONE
      LJ0784  680127 ..  680146 + -10.8   -5.5112   ATAAATAAACTTTAA            CTGCTAGT TTTA ACTAGCAG             TTTTTTCTTGCTAAA 100 33
      LJ0785 NONE
      LJ0786 NONE
      LJ0787  683373 ..  683398 +  -9.1   -5.9873   TATTTTTTTAAATAA         GCACTTTCTTT TTAC AAGGAGAGTGC          TTTTTTTTATAATAG 100 48
      LJ0788  683978 ..  683997 + -10.8  -5.52096   AATAAATAAATTTTA            GCTAGGTT GAAA AACCTAGC             TTTTTTGTTGAGTTT 100 36
      LJ0789 NONE
      LJ0790 NONE
      LJ0791 NONE
      LJ0792 NONE
      LJ0793 NONE
      LJ0794  689209 ..  689235 + -13.2  -5.34381   TTGAATATAGAAAAA         TAAGAACCTTCA ATT TGAGGGTTCTTA         TTTTTATTTAACTTT 100 104
      LJ0795 NONE
      LJ0796  691452 ..  691471 +  -8.6   -5.2422   ATATATTTATGCAAA            GCATTCCG TGTA TGGAATGC             TTTTTTGCTATAATT  95 46
      LJ0797 NONE
      LJ0798  693179 ..  693197 +  -7.5  -5.60993   ATATAATTTTTAAAA             GACTTGA TCAGT TCAAGTC             TTTTTTTGTAACAAA 100 59
      LJ0799 NONE
      LJ0800  694920 ..  694957 + -14.4  -4.96848   CAAGAATAAAAATAA   GCCATTGTTTTTCTCG GGGGGA TGAGAGAAACAATGGC    TTTTTGTATGGGACG 100 32
      LJ0802  696362 ..  696375 +  -2.4  -3.92577   AGTAAGTAATTATAA               TTGG ACCGTC CCAA                TGTTTTTAAAAGTTG  51 32
      LJ0803  698885 ..  698904 +  -7.9  -5.33848   ATATTATTTTTTTAA            GATCGGA TTAATT TCCGATC             TTTTTTAATTGTAGT 100 43
      LJ0804 NONE
      LJ0805  700547 ..  700557 +  -5.4  -3.49653   TAATATATAAAAAAG                 GTGA AGA TCAC                 TTGTCTACAAGTACT  58 65
      LJ0806 NONE
      LJ0807  701951 ..  701968 +    -7  -5.42131   AAATAATCGGAAAAA             GCACCT CAAGAT AGGTGC              TTTTTTGTCTAATTA  93 35
      LJ0808  702642 ..  702681 +  -9.4  -4.13648   TCATAAAATTAAAAA  GGGTTGAGACTTTCTC CTTAGCTA GTGGAAGTTTCAACCC   TTTATCTATGAGCTT  86 59
      LJ0810 NONE
      LJ0811 NONE
      LJ0812  707623 ..  707657 + -13.1  -5.20781   GGATAATTTTAAGAA     GGAATTAAGCAGCTA AGAAA TAGCTGTTTGATTCC     TTTTCTTTTATAATA 100 237
      LJ0816 NONE
      LJ0817  714175 ..  714193 + -10.4   -5.7946   CTTGATTAGAAAAAA             GAGTACTA AAA TAGTACTC             TTTTTTTGTTAGAAC 100 32
      LJ0818  714773 ..  714794 +  -9.5  -4.99035   TAAAAATTGTAAAAA           CGTTAGCTT TTTT AAGCTAGCG            TTTTTATATGAGTAG 100 42
      LJ0819  715517 ..  715539 +  -8.5  -4.72846   ATTTCGATTAAAAAA           GGGAGATGA AAAAA TCATCTCTC           TTTTTGCGTATATAA  89 30
      LJ0820  716869 ..  716885 +  -5.9  -3.90744   CACTTTGACTAAAAG              TGTTGAA AAC TTCGACA              TTATTTAAAGAAAGA  65 444
      LJ0823 NONE
        ppnK NONE
      LJ0825 NONE
      LJ0826  722079 ..  722115 + -11.9  -4.95843   GAATGAGAATTAACA    AAAAAGATTATGGTTTG TTT TAAACCATAATCTTTTA    TTTTGTCTTTTGTGT 100 59
      LJ0829 NONE
      LJ0830  726167 ..  726196 +  -2.1  -5.40072   GAAGATAGAATTAAG       CGTGGTACTTG CCATATTA CAGGTGCTGCG        TTTTTTTACAAGAGG  71 45
      LJ0831 NONE
      LJ0832 NONE
      LJ0833 NONE
      LJ0834 NONE
      LJ0835 NONE
      LJ0836 NONE
      LJ0837  733940 ..  733966 +  -2.4  -3.29162   GAGGTCAAAGTAACC         GTTAATGAATTT ACC AAATAAATTAAC         TATGTTTAGAATTTT  44 21
      LJ0838  734516 ..  734531 +  -7.6  -5.75342   AATTTAAGATTAAAA              GAAGCA GAGA TGCTTC               TTTTTTTTGAAAAAA 100 34
        recA  735771 ..  735792 + -10.9  -5.42131   ACAGATACAGTTAAA           CCTTGGCTT TTAG AGGCCAAGG            TTTTTTGTATGATTG 100 44
      LJ0840  737503 ..  737523 + -12.7  -5.63517   CAATAGCTAAGTAAA            GACGAATCT TTA AGATTCGTC            TTTTTTGTTTACCGC 100 27
      LJ0841  738734 ..  738758 + -10.2  -5.66229   AATACAAATAAAAAA          GATTTACGTT AAAAC AACGTAAATC          TTTTTTATTGTTCGT 100 14
      LJ0843 NONE
      LJ0844 NONE
      LJ0845  742059 ..  742088 +  -6.5  -5.08601   TCTTATAAATTAAGA       GTCTCTTGAGC AGCGATAA GCTTAAGAGGC        TTTTTCTTGCAATAG  82 50
      LJ0846  744599 ..  744619 +  -5.4  -5.31545   GTCGATAAAAACAAA            GGGAGGCA GATAA TGTCTCTC            TTTTTTGCTATTATT  80 33
      LJ0847 NONE
      LJ0848 NONE
      LJ0849 NONE
      LJ0850 NONE
      LJ0851  748928 ..  748940 +  -3.4  -2.90374   GAAATTCAACTATAA                GCAA AAAGA TTGC                AATTTTTATTTGTTC  45 26
      LJ0852  749946 ..  749982 +   -14  -3.36803   GTAAATTATCCAAAT    TAAAAGCTGTCTATCA TGAGT TGGTAGACAGCTTTTG    TTGTACGTGAAATTA 100 37
      LJ0856  755115 ..  755161 +  -2.8  -3.48506   AATAATTTTTTCATA GAAAAATAAAAAAGGAATG-CT GATAG AGACATT-CTTTTTTATTTTTA TATTTAGTAAATTAT  46 54
      LJ0857 NONE
      LJ0858  759317 ..  759331 +  -2.2  -4.58213   TGAAATTTAATAAAT               TTATTT ACT AAATAG               TTTTATAATTAATTA  59 88
      LJ0859 NONE
      LJ0860 NONE
      LJ0861  763089 ..  763099 +  -2.6  -3.41795   TGCAAACAGAATAAT                 TTAA TTG TTAA                 TTATGATAGCAATTT  46 87
      LJ0862  764955 ..  764975 + -10.5  -5.40072   ATACGTTATATAGAA            GTTGGGCTA TTT TAGTCCAAC            TTTTTTTGCGGAGGA 100 82
      LJ0863 NONE
      LJ0864 NONE
      LJ0865  770492 ..  770527 +    -7  -5.67711   TAGATAAAATAAAAA    GTCGTATATCGTTGGAA GAC TACCAAAGATA-ACGAC    TTTTTATTTTATTTA 100 34
      LJ0866 NONE
      LJ0867 NONE
      LJ0868  773470 ..  773492 +   -15  -4.99035   AATTAGATAAAAAAA           TAGAGCTCAC ATC GTGAGCTCTA           TTTTTGTCTGAATAA 100 35
      LJ0871  777142 ..  777171 +  -9.5  -2.68886   GAGCCTCAAACTTGG       TTTTAAAGGGGAA GTAA TTCCCGTTTAAAA        TAAATTGTTACTTAC  74 9
      LJ0872  778274 ..  778298 + -13.6  -5.06451   AAGCAGACGAGAGAA          GGCGGAGGGA ATTAC TTCCTCCGCC          TTTTTTCAAATAATC 100 70
      LJ0873 NONE
      LJ0874  780357 ..  780367 +  -6.8  -2.51625   AATTAGAAGAAAAAA                 GGAG AAT CTCC                 ATGTCTGTTATTACT  59 61
      LJ0875  781691 ..  781714 +  -2.4  -5.46706   GAAATAAAAGAAAAA          GGGACGTTGCT TTA GGTGAC-TCCC          TTTTTCTTTTAGCAT  72 50
      LJ0876  782029 ..  782049 +  -8.9  -5.48163   ATCCAAGTAAAAAAA            GCCTTCCGG TCA CAGGAGGGC            TTTTTTAATTTCTTT 100 31
      LJ0877 NONE
      LJ0878 NONE
      LJ0879  785509 ..  785540 +  -7.5  -5.30348   TTAATTAAAACAAAA      GAGAATCAATC ACTAAAGAAA GATTGATTCTC       TTTTTGTTATTAAAT  91 33
      LJ0880  786405 ..  786430 +  -5.4   -5.1675   GTAAGCCCCACGTCA         GTGACTAGTG AAGAAA CGCTAGCCAC          TTTTTTAATACCTGA  81 173
      LJ0883 NONE
      LJ0884 NONE
      LJ0885  789968 ..  789993 + -11.3  -5.64006   TTGAATAATAAAAAA         TGGTTAAGCTT AGAT AGGCTTAACCA          TTTTTTTGATTGGAT 100 33
        murB  791547 ..  791568 +  -9.5    -5.626   AGATACTAGTACAAA           GCTACAAGT AACG GCTTGTAGC            TTTTTTTATGAGATA 100 39
      LJ0888 NONE
      LJ0889 NONE
      LJ0890 NONE
      LJ0891 NONE
      LJ0892 NONE
      LJ0893 NONE
      LJ0894  798678 ..  798720 +  -8.6  -5.68039   AACCGATTAATATCT GACGACGCCTACTTTCTTG GATCAA CAGGGAGGTAG-TGTCGTC TTTTTTTATGCATTT 100 99
      LJ0895 NONE
      LJ0896 NONE
      LJ0897  800352 ..  800376 + -10.1  -5.58074   GATCTCAATAAAAAA          GAATGTATCAG ATT CCGATACATTC          TTTTTTTGATAGTTA 100 40
      LJ0899 NONE
      LJ0900  803212 ..  803235 + -10.3   -4.7373   TTTTAAAGTAAAAAA          GAGGGTCTC GTATTA GAGGCCCTC           TTTTTAATAAACTAA  95 30
      LJ0902 NONE
      LJ0903 NONE
      LJ0904  806847 ..  806873 + -10.4  -5.44119   TAATTTATCGCAAAA         TAGATCTAAAAT TAT ATTTTAGGTCTA         TTTTTTTGGACTGAC 100 41
      LJ0905 NONE
      LJ0906 NONE
      LJ0907 NONE
      LJ0908 NONE
      LJ0909 NONE
      LJ0910  810477 ..  810490 +  -5.3  -3.82531   TTTACTGAAAATATG               GAAAG CAAT CTTTC                TTTAATAAATTATTT  61 123
      LJ0911 NONE
      LJ0912  813237 ..  813288 + -13.5  -3.13722   TCAATTCCCCTCATC TCCATAGT-AAAAAGCCTGTAAGT TAAAT ACTTACAGGCTTTTTTATTATGTA TTAACTGCTATGTTT 100 442
      LJ0913  815884 ..  815905 +  -8.1  -5.58454   AATTAAATTAAAAAA           GATGAGTTC CGTT GAACTTATC            TTTTTTTGCTATAAA 100 35
      LJ0914 NONE
      LJ0915  818192 ..  818206 +  -2.9  -3.18634   AAGTGGTTTCAAAAT               TATCT CAAAA AGATA               TATACTTTTATTGAG  46 45
      LJ0916 NONE
      LJ0917 NONE
      LJ0918 NONE
      LJ0919  821787 ..  821816 + -13.8  -5.24799   AAAGACTAACAAAAA       GGGTAGTACTTA AAAATA TAAGTACTACCC        TTTTTCTATTTATCG 100 32
      LJ0923 NONE
      LJ0924  826265 ..  826289 +  -7.8   -5.4505   TAATAGTTAAAGAAA          GGGTAGAGGC TAATT GCCTCCACTC          TTTTTTATTGGAGAA 100 87
      LJ0925 NONE
      LJ0926  828183 ..  828214 +  -8.1  -5.58209   TGATATAATTGAAAA      GCTGCATCATG GTGAGTAAGA CGTGATGCAGC       TTTTTTTCACTTTAA 100 55
      LJ0927  829530 ..  829565 +   -15  -3.10056   ATGTCTGTAAAAATT    AAAAAGGGATAATGTC AATT GACATTATCCCTTTTA     TGTTACATACCTGCT 100 24
      LJ0929 NONE
      LJ0930 NONE
      LJ0931 NONE
      LJ0932  834635 ..  834654 +  -7.9   -5.2422   CATTAAAAATAAAAA            GGCATGT AGAAAA ACATGCC             TTTTTTCGTATGATT  91 35
      LJ0933 NONE
      LJ0934  836191 ..  836201 +    -4  -3.40597   AATTTTACGGAGGTT                 TTTC TAT GAAA                 TATTTAGCTGCCGCA  51 39
      LJ0935 NONE
      LJ0936 NONE
      LJ0937 NONE
      LJ0938  839038 ..  839062 +  -2.1  -2.73364   TAAGAAATAGAAGAG          GAGGTTTTTTC ATT GGCAGAATCTC          TCCTTGAACTGAAAA  40 31
      LJ0939 NONE
      LJ0940 NONE
      LJ0941 NONE
      LJ0942  842220 ..  842242 +  -7.8  -3.70469   TAATGATTTTTATAA           GAAATGCTTT TGA AAAGCACTTC           TTTACACTTGTCCTT  73 38
      LJ0943  843422 ..  843445 +    -6  -4.93877   TTATTGGATGTGGTG          TTGCAAGTGG CAAT CCTTTTGCAA           TTTTCTTTCCTACAA  80 143
      LJ0944 NONE
      LJ0945 NONE
      LJ0946  845237 ..  845292 +  -8.9  -5.69068   TACCGCTGGAGACTT TTAAAAGTATAAAAAAATACCTCATCA TTTT TGATGAGGTATTTTTTTG--CTCTTAA TTTTTTCTATTTTTC 100 22
      LJ0952  850943 ..  850961 +  -8.9  -5.00616   TATATGATTATCAAA             CGACCAT CTTCT ATGGTCG             TTTTTTAGGGGAGAA  95 76
      LJ0953 NONE
      LJ0954  853369 ..  853389 + -11.9  -5.45802   ACTTGTTATAAAAAA            GTGCTAGCA GAA TGCTAGCGC            TTTTTATTTTAGAAA 100 30
      LJ0955 NONE
      LJ0956  855357 ..  855397 +  -7.7  -5.60993   GTAAGTTTAAATGGT  GAGACTATTGGCTAAAC TTTTTTT GTTCAGACAATGGTCTC  TTTTTTTATACCAAA 100 150
      LJ0957  858317 ..  858342 + -14.9   -5.4505   CCGCGGAAAAATTTC         GTCCTAGACAA ATAT TTGTCTAGGAC          TTTTTTATTGGAGGA 100 271
      LJ0958 NONE
      LJ0959 NONE
      LJ0960 NONE
      LJ0961 NONE
      LJ0962  864737 ..  864756 + -10.7   -5.1167   AGACGTTAATTTAGA            GACCGGC GTAAAA GCCGGTC             TTTTTCTATTAACTT 100 32
      LJ0963 NONE
      LJ0964  866188 ..  866207 +   -10  -4.62069   TTTCTAAACAAAAAA            GAGTCGCT GTTA AGCGGCTC             TTTTTAACATGCAAA  93 34
      LJ0965  866822 ..  866847 +    -4   -5.4833   TAATAAACCTTAAAC         TGTCCTCAAT CATAAT AATGAGGGCA          TTTTTTGTTGGATAA  77 59
      LJ0966 NONE
      LJ0967 NONE
      LJ0968  868725 ..  868735 +    -4  -2.56596   CTTGGTTGAGAGTAA                 CATT AGG AATG                 TCCGTTAATGAAAAA  45 7
      LJ0969 NONE
      LJ0970 NONE
        murD NONE
        murG NONE
      LJ0973 NONE
      LJ0974  876661 ..  876671 +    -4  -3.76004   AAAGGAATCAAAGAA                 TTCT TTA AGAA                 ATTTTTTGATTAAAT  53 2
      LJ0975 NONE
      LJ0976 NONE
      LJ0977 NONE
      LJ0978 NONE
      LJ0979  880597 ..  880620 +  -9.6  -5.63103   GTGGTACCACGAGAA          GCTTCGTCCT ATTT GGGATGAAGC           TTTTTTTGATTAAGA 100 203
      LJ0980 NONE
     LJ0980b NONE
      LJ0981 NONE
      LJ0982 NONE
      LJ0983  885228 ..  885255 + -10.1  -5.09762   AGATTAAACTATTGA        TAGACTAAGTT CATCGT AACTTAGTCTA         TTTTTATGTTAAAAT 100 34
      LJ0984 NONE
      LJ0985 NONE
      LJ0986  888067 ..  888086 +  -8.6  -5.98675   TAGTATAGTTTAGAA            GAAGTCTC TTTT GAGGCTTC             TTTTTTATTTTTATA 100 33
      LJ0987 NONE
      LJ0988 NONE
      LJ0989  891836 ..  891860 + -17.3  -4.20981   AAAAAGATAGCAAAA          TAGCCAGCTCA TTA TGAGCTGGCTA          TTTGTCGTTTATTGC 100 31
      LJ0995  897635 ..  897656 + -11.7  -5.88565   ATTTAATTTTTAAAA           GTAGCTCAA TTTA TTGAGCTAC            TTTTTTTGTTATGCA 100 51
      LJ0996 NONE
      LJ0997 NONE
      LJ0998 NONE
      LJ0999 NONE
      LJ1000  901290 ..  901307 +  -9.9  -5.55664   GAAAAATAAGAAAAA             GCAGCAA AAAA TTGCTGC              TTTTTTTCGTAATAA 100 32
      LJ1001 NONE
      LJ1002 NONE
      LJ1003 NONE
      LJ1004  905256 ..  905286 + -12.7  -4.22652   AAAATTTAGACAACA       AAAAAGCTCGGAG GAAAA CTCCGAGCTTTTA       TTTTGCCTAATATCA 100 32
      LJ1006  906062 ..  906086 + -14.5  -5.59655   AATTCATAAACCTCA          GCTACTCTTTA TCT TAAAGAGTAGC          TTTTTTGTTCCTTTC 100 48
      LJ1007 NONE
      LJ1008  908905 ..  908925 +  -6.1   -3.5882   GGATATTTTCAAAGG            GGTACGAGC TAG GCTTTTACC            TTTGAAAGTAGTATA  64 98
         tuf  910221 ..  910240 +  -9.4  -5.93809   AACTTTCTTAAAAAA            GATGTATC TTAG GATACATC             TTTTTTTTATACAAA 100 46
         tig  911735 ..  911751 +  -5.8  -5.69793   TAGTTTAAGAAAAGG              GCGGCT ATGAC AGTCGC              TTTTTTCTTTACTAT  90 52
      LJ1011 NONE
      LJ1012  913812 ..  913843 + -12.4   -5.4833   TTTGAAAAAGAAGAA      TACCGGTTGGAGCT GACA AGCTCTAGTCGGTA       TTTTTTCTTGCCTAA 100 135
      LJ1013 NONE
      LJ1014  914909 ..  914931 + -12.2  -5.29716   ACACGATTTATAAAA           GATAGTCTTA TGG TAAGACTATC           TTTTTATTATATTAA 100 28
      LJ1015  915895 ..  915927 +  -7.1  -5.45652   ATTTCTTCTATTCAA      AGTGTAATTTCGCCT AAA AAGTGAAATTACACC      TTTTTTATTCAAGAT 100 54
      LJ1016  916546 ..  916563 +    -7  -5.38054   AATATCTAACTTAAG             GTCTGC TTCTTT GCAGAC              TTTTTGTTTCTAAAA  93 32
      LJ1017  917908 ..  917923 +  -2.6  -4.27117   AAGCGAAAATAGTTG              CTTTAT GCGA GTAAAG               TTTCTATTGTAGAGG  55 29
      LJ1018  918654 ..  918681 +   -15  -5.39721   AAAGTTATTTAATTA        GGTCCTACACTT TTAT AGGTGTAGGACC         TTTTTTATATAGTGA 100 42
      LJ1019  919609 ..  919628 + -12.2  -5.27335   AAAATCAATCCTGTA            GCACGCTT GAAA AAGCGTGC             TTTTTCTTTACAAGA 100 25
      LJ1020  920464 ..  920477 +  -3.9  -4.32846   TAATTGTGAATTTTC               TATGA ATTT TCATA                TATTTTTTGTATAAT  60 192
      LJ1021 NONE
      LJ1022 NONE
      LJ1023  923188 ..  923198 +  -2.6  -2.62522   AAGCGAAGTGATAAA                 TAAT GGT ATTA                 GTTGATATTCACTCA  40 30
      LJ1024 NONE
      LJ1025 NONE
      LJ1026 NONE
      LJ1027 NONE
      LJ1028 NONE
      LJ1029 NONE
      LJ1030 NONE
      LJ1031 NONE
      LJ1032 NONE
      LJ1033 NONE
      LJ1034 NONE
      LJ1035  935544 ..  935554 +    -4  -2.84002   AAAAGAATTAGAGAC                 TCAA AGT TTGA                 ATTATTACGTATTGT  47 65
      LJ1036 NONE
      LJ1037 NONE
      LJ1038  936625 ..  936658 +  -7.6  -4.63218   TGAATTTAGAAAAAA     TGCCCATCAGTA CTTATGAGTA TACTGATGGGTA      TTTTATTGCAGAAAA  82 151
      LJ1042  940715 ..  940726 +    -3  -5.21709   TTGTTTTCTAAATTT                CATA ATAA TATG                 TTTTTTAGTATGAGA  71 377
      LJ1043  941991 ..  942008 +  -5.7  -3.12749   AATTATAAAAATAAA             GTTATTA AAAA TAATAAC              TATTGCAATTCTTAA  57 341
      LJ1045 NONE
      LJ1046  944006 ..  944038 + -10.8  -5.56263   AATAGTTTATAAAGA      GAGCTAAGCAATTA GAAAA TAATTGTTTGGCTC      TTTTTCTTTTATAAT 100 89
      LJ1047 NONE
      LJ1048  948116 ..  948145 +  -5.9  -4.98522   AGAAATAGCAACAAA       GATCAAGCACATTA AGT TAAA-TGCTTGATC       TTTTTCTATAGAATT  80 33
      LJ1049 NONE
      LJ1050 NONE
      LJ1051  950782 ..  950800 +  -6.8  -4.45544   TCAAGAATGGAAAGG             CTTAAAGG ATA CTTTTAAG             TTTTAATTAGTGAGG  78 1
      LJ1052  952126 ..  952144 +  -3.1   -3.4072   TGGAATACGAAAAAG             GCTTCCA ACTAG TGGAACC             TTATCCTACGGAGTA  48 342
      LJ1053 NONE
      LJ1054  954324 ..  954378 +  -7.5  -5.36314   TAATTTAATTAAGTT TGATATATAGGAAAGAGCAAGCTCCTT TTT GGGGAGCTTGCTCTTT--TGTGTAACA TTTTTTACTCTTTTA 100 59
      LJ1055 NONE
      LJ1056  958225 ..  958241 +  -5.9  -3.49878   AATGTTGCTATCTGG              TTTGCAT CTC ATGCAGA              TTGTCAGTTTAATTG  61 431
      LJ1057  959762 ..  959781 +  -8.6  -5.52079   TTGTCTTAAAGAAGA            CGATACTC AAAC GAGTGTCG             TTTTTATTTTAGTAT 100 423
      LJ1058  960864 ..  960896 +  -9.3   -5.4833   TTAAATATTAAAAAA      CTGAGAACTATGAGG GGA TTTCATAATTCTCAG      TTTTTTATTAGGTAG 100 41
      LJ1060  962356 ..  962373 +  -8.5  -5.19251   AAACTTATTAAAAAA             GACATTC GATC GAATGTC              TTTTTATTAGTCTTG  95 30
      LJ1062  963662 ..  963682 +  -2.6  -6.11644   TTAATTACAAGAGAA            GAAGCT GAAAGCAGA AGCTTC            TTTTTTTTTGCCTAA  85 42
      LJ1063  964319 ..  964330 +  -2.2  -2.61548   AAGTATAGCTTACCT                TGCT GAGG AGCG                 TGAATTATGATGAGA  40 230
      LJ1064  965187 ..  965243 + -14.1  -5.00267   TAAAGAAAAGAAACT AATAGACAATAAAAGAGGTCGGAACTA TAA TTGTTTCGACCTCTTTTATTATTTATC TTTATTTTTGTCCTT 100 24
      LJ1066  967740 ..  967759 + -10.8   -4.8048   AATAATAAGAAAAAA            GAACGGTT TTTA AACCGTTC             TTTTTGGTGTAAAGG 100 45
      LJ1070  972215 ..  972229 +  -2.2  -2.87132   ACTTTAAGGAAATTT               TTAATT ATA AATTGA               TATATAAAGGAGGCA  41 97
      LJ1071 NONE
      LJ1072 NONE
      LJ1073 NONE
      LJ1074 NONE
      LJ1075  977604 ..  977630 +  -2.5  -3.45911   AGCTCTTAGATTGTA        TCATTGAAATAC GTGA GTATTT-AGTGA         ATTTGTTTATTTAAA  46 59
     LJ1075b  977884 ..  977899 +    -9  -5.75478   TAACGATTAATTAAA              GACACC TTGG GGTGTC               TTTTTTTATATAATT 100 31
      LJ1076  979512 ..  979533 +  -8.8  -4.98436   TTACTAAGAAAAAAA           GCTGTTTC TTAATT GAAACAGC            TTTTTATAATATTCA  95 34
      LJ1077 NONE
      LJ1078 NONE
      LJ1079 NONE
      LJ1080  985938 ..  985967 + -13.1  -5.44837   AATTAAATAGCTTAT       TAAAATAGTCAGC GAAA GCTGGCTATTTTA        TTTTTGTCTTTTTTT 100 45
      LJ1081 NONE
      LJ1082 NONE
      LJ1083 NONE
      LJ1084 NONE
      LJ1085 NONE
      LJ1086  990211 ..  990224 +  -5.3  -2.79796   ACTTAGCTGACTAAC               GCTTT ATTA AAAGC                TATGATAAAATAAAA  53 27
      LJ1087  991253 ..  991276 + -13.2  -4.71223   TTAGATGATTAATAA          GGTCTGTTGC TGAA GCGACAGACC           TTTTGTATGTTATGG 100 241
      LJ1088  991926 ..  991945 +  -8.6  -5.86976   AATAATTTCATTTAG            CAGGAGTC ATTT GACTTCTG             TTTTTTGTTTTATGG 100 56
      LJ1089  992696 ..  992712 +  -6.7  -2.74192   AAAAAAGATATCAAG              TACTTTA AAA TAAAGTA              TGATATTGGGAGGTA  59 53
      LJ1090  993954 ..  993969 +    -9  -6.01187   ATTAGTCTAAAAAAA              GCTGAC TCCG GTCAGC               TTTTTTTATTTCATT 100 46
      LJ1091  995360 ..  995381 +  -6.7  -3.25538   TCTGCGAAAAAGCTT           GCA-ACTAAG CGT CTTAGTGTGC           TAATTTTATTGCAGG  63 70
      LJ1092  995783 ..  995808 + -10.5  -5.37043   CTAGCAAAATAAAAA         CGTGCTAAGTT GTAT AGCTTGGCACG          TTTTTTGTGTACAAT 100 52
      LJ1093  997128 ..  997145 +    -7  -5.72053   TGAATAGTAAAAAAA             GCTGGT TTTTGT ACCAGC              TTTTTTGTTTGGTTC 100 34
      LJ1094 NONE
      LJ1095 NONE
      LJ1096 1002625 .. 1002646 + -14.5   -5.2422   ATTTTCGGTTGAAAA           CGGGCGATT AGCT AATCGCCCG            TTTTTTGATATAATT 100 227
      LJ1097 1003640 .. 1003659 +  -7.2  -5.13137   TAATAGGTCAAAAAA            GCTGATTT TTAA AGATCAGC             TTTTTAATTTATTTC  91 49
      LJ1098 1004574 .. 1004595 + -13.1   -5.1861   AAACGGTTGAAAAAA           CGGTCGATT AGCT AATCGACCG            TTTTTTGATGATACG 100 54
      LJ1100 1006780 .. 1006811 +  -8.1  -4.62085   CATTAACTAAAAAAA      GCAGGCAGTGA TAATGAAAAT TCACTGTCTGC       TTCTTTTTTAAACAT  85 35
      LJ1102 NONE
      LJ1103 NONE
      LJ1104 NONE
      LJ1105 NONE
      LJ1106 NONE
      LJ1107 1012638 .. 1012656 +  -2.4  -3.90112   TATCCATTGGTTAAT             GCTGATTT TAA AAATTTGC             TTTAGTTGACAAGAG  51 2
      LJ1108 1014826 .. 1014861 + -13.6  -4.98522   TATAATAAAAATCAA    TGATATCATTAAAACG AAAG CGGTTTAATGATATCA     TTTTTATATAGACTT 100 43
      LJ1109 NONE
      LJ1110 NONE
      LJ1111 NONE
      LJ1112 1019063 .. 1019082 +  -2.2   -4.2828   TTATTAATAAAGACT            TAACAAAA TTTA TTTTGTAA             TTTTAGTAGATAAAG  54 6
      LJ1113 1020008 .. 1020037 +  -9.5  -4.53303   AGTAATTAAGACAAA       TAAGACTTTGGTT GAAA GATCAAAGTCTTA        TTTTGTATGCAGGTG  91 36
      LJ1114 1020706 .. 1020724 +  -7.5  -5.66684   GATATTACTTAAAAA             CTCTAGT GCAAA ACTAGAG             TTTTTTTATACCTTG 100 71
      LJ1115 1021559 .. 1021587 + -14.7  -5.45802   GTTAGTTGACCTAGA        TGACCAAGAGCTA AAA TTGCTCTTGGTCA        TTTTTATTTTAACCA 100 209
      LJ1116 1022085 .. 1022113 +  -5.4  -4.99035   TATCACAAAATTAAA        GGATGAAAGT GCAATTTAG GCTTTCATCC        TTTTTATATCAATAA  76 7
      LJ1117 1023345 .. 1023373 + -13.3  -5.22943   AAATAATGATAAAAA        GCCGATTGCTT AGTGAAG AAGCAATCGGC        TTTTTTACATTTGAT 100 39
      LJ1119 NONE
      LJ1120 1026209 .. 1026223 +  -2.8  -3.04144   AGGTAAGACATTTGA               AGTTGA ATA TCAACC               TGTTAAAAATGCGGA  43 267
      LJ1121 1027324 .. 1027365 + -14.1  -3.52307   AATAATACTAATATA CTAAACTCTATGAAGTATT GATT AATGTTTCATAGAGTTTGG  TTATACTGTATATTA 100 138
      LJ1122 1029408 .. 1029433 +  -4.8  -5.39681   AACCATATTAAAAAA         TGGATAGG GGAAAAGAAA CCTATCCA          TTTTTATTTACTTAT  82 40
      LJ1124 NONE
      LJ1125 1032536 .. 1032576 +  -9.9  -5.06735   AGGCTGAAGGATAAA  AAAGCAGATCATTACCG CTAATTA TGGTAGTGATCTGCTTC  TTTTTATAATTTATG 100 27
      LJ1128 1048175 .. 1048226 + -14.8  -4.68103   GCCTTTTTTGTTTGG AAATGTAATAAAGGCAGAAGCA CAATTAAA TGCTTCTGCCTTTATTACATGA TTTTATTCCGCTTGA 100 90
      LJ1130 NONE
      LJ1131 1050891 .. 1050917 + -12.4  -4.27861   AAATTTATTACAAAA         TAGCTCCAAGCA GTT TACTTGGAGCTA         TTTTAAATGTCTATT 100 41
      LJ1132 NONE
      LJ1133 NONE
      LJ1134 NONE
      LJ1135 1054472 .. 1054500 + -11.2   -5.1615   AGTAGAATCGCAAAA        GACAACTTAAAC TTTAT GTTTAGGTTGTC        TTTTTTGCATCTTAG 100 36
      LJ1136 1055593 .. 1055604 +  -5.8  -3.44229   TTGAGTAAGAAGAAG                TGGG AGCA CCCA                 TTATAGTGCTAACGT  61 249
      LJ1137 1057158 .. 1057180 + -16.4   -5.1675   AAGATTAAATATTTA           GCTCTGCTGA AAA TCAGCAGAGC           TTTTTTGATAAATAA 100 33
      LJ1138 NONE
      LJ1139 NONE
      LJ1140 NONE
      LJ1141 NONE
      LJ1142 NONE
      LJ1143 NONE
      LJ1144 NONE
      LJ1145 1065091 .. 1065132 + -12.6  -4.61873   AAACATTAAAATAAA GCACTGATA-ATCATCGTT AAATA AACGTTGATATATCAGTGC TTTTACTTTCTAAAG 100 58
      LJ1147 1066959 .. 1067004 + -11.3  -3.97019   AGTAGTAAATTTTGA CAAAGTAAAACGGGTGAAGTT GATT GGCTCCACCCGTTTTGATTTG TTATTTAGGGTTGAT 100 61
      LJ1150 1070944 .. 1070975 + -13.8  -3.79113   CTAAGAATTGTAGTG      ACCCTCGAAATTCG GACA CGAATTTCGGGGGG       TTCTTATAACCAAAT 100 56
      LJ1151 1071569 .. 1071607 + -11.9  -5.20606   TTATATAGAGAAAAA  GGCGTAGGCC-AATATCT TTTT AGATATTAGGCATGCGCC   TTTTTATTAGTCTTT 100 19
      LJ1154 1073253 .. 1073278 +  -9.9  -5.16237   TTAGGTAGATAAAAA         GTTAAGTACTG ACTG TAGTACTTAAC          TTTTTTCGTAAACTT 100 66
      LJ1155 1076372 .. 1076397 +  -7.7  -5.31091   AAATCTATTTTTAAA         GGAAGTATG ATTTACTA CATACTTCC          TTTTGTTTTATTGTG  91 54
      LJ1156 NONE
      LJ1157 1078759 .. 1078778 +  -8.6  -5.38951   AATAGTAGATAAAAA            TAGCGGCT TTTA AGTCGCTA             TTTTTTGTATAAATT 100 36
      LJ1158 1079715 .. 1079758 +  -4.8  -4.75308   GAACATAACATAAAA GAGTAATTGTATTCC-CAT AGATAGA ATGAGGTAGACAATTACTC TTTTTCACTATTCAT  72 47
      LJ1160 NONE
      LJ1161 NONE
      LJ1162 1082634 .. 1082663 +  -9.3  -5.64274   AAATGTTGTAAAAAA       GCAATCTTCAGCA TTCA TGCTGTTGATTGC        TTTTTTTGTGCATAA 100 30
      LJ1163 1083601 .. 1083619 +  -8.8   -5.5112   TATCAGTAAATAAAA             GCCCATGT TTT ACACGGGC             TTTTTTGTTGATCGA 100 150
      LJ1164 NONE
      LJ1165 NONE
      LJ1166 NONE
      LJ1167 1088028 .. 1088058 + -11.4   -5.8187   TTAAGACAATAGAGA       TAGATAGAAGCATG GTT TATGTTTCTATCTA       TTTTTTTATTCACTA 100 50
      LJ1168 1088817 .. 1088844 +  -8.5  -4.85396   ATACTTATGAAAAAA        GACTGTTGAGG ATTTTA CCTAAACAGTC         TTTTGTTCTGATTAT  93 89
      LJ1170 NONE
      LJ1171 1094079 .. 1094109 +    -7  -5.80364   TTAATTAGTTAAAAA       CTAAGGATAATGAT TGA ACTGTTATCCTTAG       TTTTTTTATTAAAAT 100 37
      LJ1172 1095270 .. 1095297 +  -9.3  -4.75372   AATATTTAGTTTTAA        GGCATTCTTTT TATAGC AAAAGGATGCC         TTTTTGATGCGTGAT  93 32
      LJ1173 1096343 .. 1096365 +  -7.1  -5.99154   TAATTTAGAAAAAGA           CAGGTATGA TCCTT TCATACTTG           TTTTTTTATTTAGTA 100 51
      LJ1174 NONE
      LJ1175 1098839 .. 1098872 + -10.6  -3.69354   TGAAGATTAATTCGG     TTAAAAACATGGTC TACCTT GATCATGTTTTTAA      TTTGGGCTTATAACA  87 31
      LJ1176 1099988 .. 1100000 +  -7.7  -4.17425   TGTGATGCTGTGGCG                GCCAT TCT ATGGC                TTTTAAAATAATTAT  80 418
      LJ1177 1101986 .. 1101996 +  -2.6  -3.64599   TGATTAATTCAACTC                 TAAT CTC ATTA                 TTTAGCCTATAATAA  48 34
      LJ1178 1102945 .. 1102977 +   -13  -5.30155   TTTATACATAAAAAA      CGATTTGAAGATCT AAAAA AGATTTTCAAATCG      TTTTTTAATTAATGA 100 41
      LJ1182 1107482 .. 1107503 +  -6.6  -5.02502   AGAATATAGAAAAAA           GCGTTCAT ATCAAA ATGAGCGC            TTTTTCTATAGTCTC  85 32
      LJ1190 1116268 .. 1116299 +  -3.9  -5.04601   AACTAATATAATTAA      GAGAAGCAAGAATT TTATT AAAT-TTGCTTCTC      TTTTTAATTTATAAC  70 49
      LJ1191 1117463 .. 1117496 +  -6.1   -5.5762   TATATATCTAAAAAA     CTCTGAAAATTGC CACTAGGA GCAGTTGTCAGAG      TTTTTTATCTTTAGT  93 30
      LJ1196 NONE
      LJ1197 1124642 .. 1124673 + -20.4  -5.23016   AAACTAAAATTAAAA      GATCCCAAAGTCGT TAAA ACGACTTTGGGATC       TTTTTTACATTATTT 100 49
      LJ1205 NONE
      LJ1206 1139776 .. 1139786 +  -2.4  -3.35746   AGTCGTTGCGAGTTT                 CGGC CCA GGCG                 TTACTCTGCTTTAGT  44 1
      LJ1207 NONE
      LJ1208 1141958 .. 1141982 + -18.7  -5.67711   TAGTGCTATTTCGTT          GGATGGCTGCT ATA AGCAGCCATCC          TTTTTGTTTTATTTA 100 38
      LJ1211 NONE
      LJ1212 1147812 .. 1147829 +  -8.5  -5.38951   TTGATAACAAAAAAA             GTAGGAT TTAA ATCCTAC              TTTTTTCTATAAGTT 100 37
      LJ1215 1150700 .. 1150730 +  -7.7  -5.18995   GAATAAATAGAAAAA       GACGTTAAACAGT ATTAC ATTGCTTAACGTC       TTTTTCTCTTCTATT  91 31
      LJ1237 NONE
      LJ1238 NONE
      LJ1239 1166156 .. 1166184 +  -5.3  -4.98436   GATTAATTAAAAAAA        GGCAGTGATTTTA TCT TTGAATTGCTGCC        TTTTTCTGATATTAA  76 31
      LJ1240 NONE
      LJ1241 1166944 .. 1166980 +  -9.6  -5.84432   ACTCTAACTAAAAAA    CTGATACATCAACGTT TATTT AACAATGATGTATCAG    TTTTTTTGTCTTCTA 100 55
      LJ1243 1169215 .. 1169269 +  -5.4  -4.41817   TTTAAGTAAATAAAA TATAGTTAAAAAGGTACAGCCAC TATATATAGC GTCACTGTACCTTTTTA-CTATA TTTTCACTTATTTTC  69 28
      LJ1245 1171113 .. 1171123 +    -4  -3.96093   CAATCTAAAACATAA                 GTAT TAA ATAC                 TTTAATATTAATCTA  58 19
      LJ1250 1177063 .. 1177085 +  -3.5  -5.62219   ACGAACACTAAAAAA           CTTCTAC CATTAAAAA GTAGAAG           TTTTTTTGCTCTATT  79 42
      LJ1252 1179256 .. 1179266 +    -4  -3.92974   ATCTGATTGAAACTC                 TTTC ACA GAAA                 TTATCTTATTTGCTT  56 242
      LJ1260 1185572 .. 1185592 + -14.1  -3.63991   GAGTCAACAAAATAA            GACTTGGCA AAC TGCCAAGTC            TTATTACAGATGATA 100 26
      LJ1266 NONE
      LJ1267 1194634 .. 1194648 +  -5.7  -2.51259   AGCAGTTGAAGACCT               CCTCA CGCAT TGAGG               CATTTCTTATGACTG  54 13
      LJ1268 1196116 .. 1196149 +  -6.7  -5.64873   TATCATAATAAAAAA     CCTAGAACTTTCACA TAAT TGTGTCAGTACTAGG      TTTTTTATTATTACC 100 33
      LJ1271 1200180 .. 1200191 +    -3  -3.62875   AAACTAATATTCAAA                CATA AAAA TATG                 TGTTATTCTTATGTT  50 34
      LJ1272 NONE
      LJ1273 NONE
      LJ1274 1203561 .. 1203591 + -10.7  -5.75599   TAATAGAACAAAAAA      CTGTATCA-TCTGA TTTT TCAGAATGATACAG       TTTTTTTCTACTTTA 100 38
      LJ1282 NONE
      LJ1283 1214098 .. 1214123 +  -4.8  -4.78326   TAGTTAATTTAAAAA         GAGACTGA TTTTTTATTT TCAGTCTC          TTTATTTATTTCCAG  72 79
      LJ1284 1215946 .. 1215977 + -14.7  -4.12296   CGTTAACAAATTAAA      TAAGGCTTTTGGA ACTTAA TCCAAAAGCCTTA       TTATTTGCTTATAAA 100 35
      LJ1287 1218293 .. 1218322 + -10.9   -4.6635   TTTATTGATTAATCT       AAAAAAACTGGCT TCTC AGCCAGTTTTTTA        TTTTCTTAAACCTTT 100 29
      LJ1291 1222345 .. 1222372 +  -8.5  -5.27206   TAAAAATGATATGAA        CCCCGAAATTC GGACAA GAATTTCGAGG         TTTTTATTATGTCTA  95 295
      LJ1292 NONE
      LJ1293 1223563 .. 1223573 +    -4  -4.34402   TCATAGATTTATATA                 TAGA TGT TCTA                 TTTTGATCTAAGAAA  61 468
      LJ1298 1227250 .. 1227262 +  -4.1  -3.26471   AGTTTAATAATATGT                CCTAA TTT TTGGG                TTCATATCAAAATCA  49 34
      LJ1306 1235007 .. 1235021 +  -2.9  -4.10161   TCAACATCTGGTTGC               TTACT GGTGA AGTAA               TTTTCAGCAGTGGTA  55 475
      LJ1326 1253987 .. 1254012 +  -6.3  -5.69379   TAAATATTTTAAAAA         GATCTTTCA TTAAATTT TGAAAGATC          TTTTTTTGCTTCTAT  93 51
      LJ1390 1260628 .. 1260661 + -11.3   -5.5112   TAAATAAATAAAAAA     TTGCATTACCT-GCTT TAA AAGTTAGGTAATGCAA     TTTTTTATTACTCAA 100 38
      LJ1397 1268762 .. 1268801 + -13.1  -5.13521   AAGATTAAGTAAAAA  GCTTCTCATGACTAGAA AAATAA TTCTAGTTTTGAGAAGC   TTTTTTAGCTACTTT 100 42
      LJ1409 NONE
      LJ1410 1286018 .. 1286034 +  -2.3  -5.59357   TAAGTTTTAATAAAA              TAACTAT ATT AAAGTTA              TTTTTTTGATATACT  74 38
      LJ1411 1286627 .. 1286655 + -14.8  -6.14618   GAAGATAAATAAAAA        CTTTGCCAGATA TCTTC TATCTGGCAAAG        TTTTTTTATTTTATA 100 29
      LJ1454 1323919 .. 1323942 +  -5.3  -5.32396   TTAAAGTATCTACTA          GCAGCTTTT ATAAAA ATAAGCTGC           TTTTCTTTTTGCTCT  84 120
      LJ1457 NONE
      LJ1458 NONE
      LJ1459 1326632 .. 1326649 +  -2.7  -3.33696   TTAAATAAAAGCTGG             TGATTGT TAAT GCGATCA              TTCATTAGAAAACCA  44 33
      LJ1460 NONE
      LJ1461 NONE
      LJ1462 NONE
      LJ1463 1328082 .. 1328092 +  -2.6  -2.57244   CAATCATTTCTAATC                 TTTT AAC AAAA                 TAACTTAATCCATGA  40 12
      LJ1464 1329150 .. 1329192 +  -7.8  -5.55769   AAATATGAACTCTGC CCTCTTATTGTAGCAGAGTT CAT ATTTAGGCTACAATAGGAGG TTTTTTATTATGCCA 100 142
      LJ1465 1330809 .. 1330828 + -12.2  -5.37593   TAATTAGATTTTTTA            GCCAACCA AAAG TGGTTGGC             TTTTTTAATTTAAAA 100 457
      LJ1467 1332559 .. 1332570 +    -3  -3.18582   CTGATACCGGATATT                CAAT GGCT ATTG                 TTGGTAACTACAATA  46 115
      LJ1468 1333748 .. 1333781 + -14.9  -4.75404   AAATCCATAGAAAAA     TAGGTTACTTTGATA TGTT TATCAGAGTAACCTA      TTTTTAATAAACTTT 100 52
      LJ1472 1338420 .. 1338448 +  -9.7  -6.01369   TTTTATAAAAAAAGA        GACATCCTCAATT TTT AGTTGAGTATGTC        TTTTTTTCTTATTTA 100 33
      LJ1502 1374626 .. 1374638 +  -2.7  -2.68434   ATTCAAGATTTTTAG                TGTTA AAA TGACA                TAGTCTAGTGTAGAA  40 51
      LJ1503 1375868 .. 1375889 + -11.6  -5.38958   ATAATTCAAATAAAA           GCTCGGTC TTAAAC GACCGAGC            TTTTTATTTATCGCT 100 44
      LJ1508 1380826 .. 1380849 +  -9.7  -5.66989   ATATTGATTAAAAAA          TGGTAGGAA ATGTCA TTCCTACCA           TTTTTTTGCTATTTA 100 30
      LJ1511 1382744 .. 1382763 +  -6.5  -5.71712   TTTATTAATCAAAAA            GAGTTTC TTTTTT GAAACTC             TTTTTTTATCTACAA 100 33
      LJ1533 1407785 .. 1407820 + -19.4  -5.37043   ATTAAGAAGTAAAAA    TAAAAGGGATCAAGAA ATAT TTCTTGATCCCTTTTA     TTTTTTATCTCGACT 100 40
      LJ1544 1418805 .. 1418858 +  -8.5  -5.00196   GAAACAGCATAAAAA TAAAGGACTTTTCAGTACAAATGTAA TTT TCAC-TTTAAACTGAGAAGTCCTTTA TTTTATTCTTTAAAA  95 29
     LJ1556b 1428810 .. 1428825 +  -4.8  -3.73445   ATCTAGTAACATAGT              TTTCAA TTCA TTGAAA               TGTTTATTACTCATA  59 224
      LJ1571 1441150 .. 1441188 +  -7.7  -5.04325   TTTACCTAGTAAAAA   GACTTTCTTTCTG TAATTCAATAAGC CAGAAAGAAAGTC   TTTTTATAATTTAAA  89 98
      LJ1574 1445592 .. 1445617 +  -9.9  -5.72622   GACTTGTCCTAAAAA         TGAAGTATCTA TAAA TGGATACTTCA          TTTTTTATTTATCAA 100 82
      LJ1576 NONE
      LJ1577 1448291 .. 1448312 +  -9.5  -5.73563   CTATATCCTAAAAAA           GAAACGTCT ATAC GGACGTTTC            TTTTTTTACTTTCCT 100 48
      LJ1585 1461009 .. 1461041 +  -4.9   -5.4593   TACAGTATGCAAAAA      GCAGCTAGTCTTC AAAAAAC GAAAACTACCTGC      TTTTTCTTATTTTGC  82 155
      LJ1596 NONE
      LJ1597 1471802 .. 1471819 +  -9.9  -5.63103   AAGTGATCTAAAAAA             GCTCCAT AAAA ATGGAGC              TTTTTTTAGTTAAAA 100 35
      LJ1599 1474955 .. 1474967 +  -4.9  -4.93365   ATGGAGCTCAACTTC                TGAAT TGT ATTCA                TTTTTCATTCTGAAA  76 279
      LJ1602 1478025 .. 1478035 +  -6.8  -2.60206   TCAAATTTATTTAAT                 CCTG CAA CAGG                 CATTTGTTTGTCATC  59 282
      LJ1606 1481203 .. 1481219 +  -8.7  -5.39755   ATTATATTAATTTAA              GCAGTCG ATG TGACTGC              TTTTTTGTGCTTATA 100 40
      LJ1611 1486482 .. 1486529 + -13.9  -2.60854   GTTTATATTTTATAA GAT-AGCAAAAAAAGATGCAGA AACAA TCTACATCTTTTTTTGCTCATC CTAGTTTTTATCTAA 100 26
     LJ1615b 1491425 .. 1491460 +  -7.7  -4.49756   GGCTAAATAAAAAAA    GAGAGATTAATCCCT GTAAAA AGGTGTTGATCTCTC     TTTTAATATTTAGAG  82 35
      LJ1621 1498450 .. 1498485 + -12.2  -5.10497   TTTTCAAACCAAAAA    GGGATTAACTTAC-TAG CTT TTACGTAAGTTAATCCC    TTTTTTGGATAAATT 100 18
      LJ1628 NONE
      LJ1629 1506618 .. 1506642 +   -13  -5.76237   ATTAATAAATAAAAA          TAGGGAATCC TTAAC GGATTCCCTA          TTTTTTATTTATCTG 100 36
      LJ1639 1515067 .. 1515086 + -13.6  -5.31545   AAATTGAGAAAAAAA            TGCTCCGC CTAA GCGGAGCA             TTTTTTAATATTCTT 100 40
      LJ1657 NONE
      LJ1658 1533644 .. 1533654 +  -5.4  -3.39018   ACAGTTGTAAAATTT                 CCTA AGG TAGG                 TGTTTAAAATGATAA  58 8
      LJ1659 NONE
      LJ1660 1535601 .. 1535622 +  -3.6  -5.38549   TACTTATTAATAAAA           GGCGGAGA TGATTT TCCCTGCC            TTTTTATTATTTAAA  76 31
      LJ1661 NONE
      LJ1662 1537140 .. 1537184 +  -5.3  -4.58303   AATCTTAACTAAAAA GGATTGATTAAATCTTTTAC TTTACT GCAAAAG-TCTAATCAATCC TTTTATCATATTTCA  71 29
      LJ1666 1540701 .. 1540728 +  -5.6  -5.63645   AATTAGACTAAAAAA        GTGCCTAGGA TTAAATTT TCCTAAGCAC         TTTTTTGTCTTTTCA  87 39
      LJ1670 1543923 .. 1543945 +  -4.9  -2.96329   ATACCAGTAATTTTG           CCTTTAATG CGGTA CAATAAAGG           TGGTTATTAAGTTAA  51 40
      LJ1671 NONE
      LJ1672 1544865 .. 1544908 + -13.4  -3.84017   CTTTTTTATAAATAT CAAGAAAACTCCTATTGTCC ATTG GGATAATGGGAGTTTTTATG TTATATTTGAACTTG 100 58
        prsA 1545873 .. 1545900 +  -8.6  -5.35815   ACATAATATAAAAAA        CCAAGGTTAA AATCATCA TTAACCTTGG         TTTTTATTTACTCTA 100 48
      LJ1679 1553915 .. 1553946 + -11.9  -3.91897   AAATTAGAGAAAAAA      TAAAAGAGATATG CCAAAA CATATCTCTTTTA       TTTGTGCCTCAAACA 100 23
      LJ1701 1576685 .. 1576722 +  -3.6   -5.4505   ATTCATCTCATTAAA   TCCGTACTA-TATGC GCCTACACA GCAAAATAGTACGGA   TTTTTTATTGACGAA  76 40
      LJ1702 NONE
      LJ1703 NONE
      LJ1704 NONE
      LJ1705 1580775 .. 1580788 +  -3.9  -4.72007   GACGTTTCTATAATC               CTTTT GTAT AAAAG                TTTCTTTTACTGCCA  65 15
      LJ1706 1581577 .. 1581614 +   -10  -5.38497   TATTCTACATAAAAA   GCTACTAAATCTTGGT GTTAAA ACCTTGATTTAGTAGC    TTTTTTGGTTTGCAT 100 41
      LJ1726 NONE
      LJ1729 1615488 .. 1615498 +  -2.6  -3.08278   AATCTCTTCATTACA                 TAAA TTC TTTA                 TCATTTGTCTCATCT  43 80
      LJ1730 1617115 .. 1617144 + -13.1  -4.61633   TTAATTTGTAAAAAA       GACAACTAGTTAA CATT TTAGCTAGTTGTC        TTTTTACACATATAT 100 37
      LJ1738 1628935 .. 1628945 +  -5.4  -5.93252   ATCACAAAATCAAAC                 TGCA TTA TGCA                 TTTTTTATTTTTCAA  95 62
      LJ1741 1631243 .. 1631260 +  -9.9  -5.47399   CAATATAACAAAAAA             GGTCATC ATAT GATGACC              TTTTTTTCGGGTTGG 100 46
     LJ1747b 1637252 .. 1637264 +  -7.7   -3.1505   AGGCTAAACGACTAG                GATCC TCT GGATC                TTCATCAACCATAAT  66 52
      LJ1755 1643910 .. 1643932 + -10.7  -4.41895   TTTACAAATAAAAAA           GTCGAAGTA ACCAC TACTTCGAC           TTTTAATTAAAAGTT  95 375
      LJ1758 NONE
      LJ1759 1648167 .. 1648193 +  -8.1  -5.80364   AATAAATCAAAAAAA         TCCATTCAATC ATCAC GACTGAATGGA         TTTTTTTATTGCAAT 100 36
      LJ1765 1655162 .. 1655194 +  -6.4  -5.93252   AGATCCACATTAAAA      GGAATACAAAATCA TAATT TGATAATGTATTCC      TTTTTTATTTTTCAA 100 100
      LJ1767 1659609 .. 1659633 + -11.6  -5.14563   GTAATTAATATTAAA          TCCTCTAGTT AAGAA AACTAGAGGA          TTTTTTCATGAAAAA 100 33
      LJ1773 1678920 .. 1678949 +  -4.4   -5.0538   GTCCATATAACTATA       GACACATTCGTTC CATCT GAACCA-TGTGTC       TTTTTTAGACTAGCA  73 44
      LJ0673 NONE
      LJ0672 1690769 .. 1690803 +  -8.1  -4.99638   TTAGCTTAAATCTAA     TCACTTCTTTTTAAT TTCTT ACTAAAGAGAAGTGA     TTTTTATATACATCT  91 32
      LJ0671 1692258 .. 1692283 + -12.7  -5.15526   TAAGTGTACAAAAAA         GGCTTAGATCA ATAT TGATCTAGGCC          TTTTTAATTTTGTCT 100 45
      LJ0668 1695071 .. 1695087 +  -2.3  -2.83692   TTTTTGTCTCGGAGA              ACTAAAT ATT ATTTAGC              CTCTTCTTTATTCTT  41 90
      LJ0664 1701518 .. 1701552 + -14.5   -2.9704   AAATAAGTTAAACAC     TATAAAAGCACCTCG ATCTC CGAGGTGCTTTTTTA     TCTATAGATCTTTAT 100 39
      LJ0660 1703514 .. 1703540 + -14.6  -5.31059   ACATCTATAAAAAAA         TGAGGATTGTCA TAA TGACAGTCCTCA         TTTTTTACTTAATAT 100 42
      LJ0651 1712536 .. 1712553 +  -2.7  -3.05597   TGCAAGAAGATTTGA             TCCTAAT GAAC ATGAGGA              ATTTTAGAAAGTAGG  43 1
      LJ0650 1713687 .. 1713707 + -10.5  -3.47806   CCCCATATCAAAAAA            GGAATCCTG CTT TAGGATTCC            CTTTTTAATGTAAAA  85 11
      LJ0641 1725984 .. 1726003 +  -6.5  -5.36441   AATTATCTTAAAAAA            CGTTAGA TTAATT TCTAACG             TTTTTTCTATAGGCA  88 39
        mscL 1726564 .. 1726581 +  -4.3  -3.10022   ATATCAAGATAGACC             TAATTTT TCTT AAAATTA              ATTGTTTGTACTTTA  50 122
      LJ0633 1735014 .. 1735051 + -15.7  -5.54338   GTAACACGCTATTAA   GCGTCCCTAGTGTAGTT TAAA AACTATACTTGGGGCGC    TTTTTCTTTTGCTTA 100 331
      LJ0632 NONE
      LJ0631 1736855 .. 1736889 + -13.2  -5.43514   GAATAAATATAAAAA     TGCATTATTACTAATT TCA AACTAGTAATAATGCA     TTTTTTAATTATTTT 100 48
      LJ0622 1746144 .. 1746164 +  -7.6  -4.66625   TTATGCAACAAAAAA            GAAGAGGC GTCTA GTCTCTTC            TTTCTTTGTCTATAT  82 89
      LJ0618 1756981 .. 1757000 +  -9.3  -5.20216   GCTATATCATAAAAA            GCATCCC AATAAC GGGATGC             TTTTTTACTGCTCTA  95 29
      LJ0615 1760966 .. 1761013 +  -8.8  -5.77571   GTTAAAAAATTATAC CAAGAGCAATAAGAGCGACTCT CAACAC AGAGTCGCTCTTATT--TCATG TTTTTCTTTTTTAAT 100 14
      LJ0614 NONE
      LJ0613 1764232 .. 1764265 + -14.8  -5.19328   TTTAAATATAAAAAA     CAGCCAAATTACTC TATCTT GAGTAGTTTGGCTG      TTTTTATTGTCAGAT 100 193
      LJ0611 NONE
      LJ0610 1768044 .. 1768073 +  -6.6  -5.57729   TCTATAAACAAAAAA       TGTACTCAAG TTTTCATTTT CTTGAGTACA        TTTTTTATGTTCTTT 100 51
      LJ0607 NONE
      LJ0606 1770336 .. 1770377 + -17.1  -2.91005   ATAATAAAATGTCAG TATAGAAAAAAGGCTTATCA TTT TGATAAGCCTTTTTTCT-TA ATCTTCTTTTTGTAA 100 21
      LJ0603 1774701 .. 1774739 +  -4.7  -5.80003   TCTATAACATAAAAA  TGCTATTGACTCTCGGTA TATG TACTT-GAGCCAATAGCA   TTTTTTATTTATTGC  90 41
      LJ0599 1779195 .. 1779218 +  -8.2  -4.94672   TTTAACAAACAAAAA          AGCGTAGATT TTAA AATCTACGCC           TTTTTCATATTATTT  91 36
      LJ0595 NONE
      LJ0594 1784469 .. 1784504 + -12.1  -5.14163   AATAACTAAACAAAA    GGCCTTATTTCGA ATTGTATTCA TCGAAATAAGGCC     TTTTTATTGCTAAAT 100 36
      LJ0592 NONE
      LJ0591 1786675 .. 1786732 + -10.2  -5.29846   CCATCCTAAAAATGC GTGAAATAACAAAATAAGGAGTTAGC ATAAAG GCTAGCTCCTTATTTTGTTTTCTTAG TTTTTGTTTCGGGTT 100 9
      LJ0583 1791868 .. 1791890 + -12.8  -4.93547   GATATACTAAAAAAA           GCAGTTAGCA TTT TGCTAGCTGC           TTTTTACTTAATTAC 100 100
      LJ0581 1795025 .. 1795054 + -10.9  -5.05505   ATTTGTAAACAAAAA       GTTCTTGATCTAA CTTC TGAGATCAAGAAC        TTTTTACTTTATACT 100 56
      LJ0553 1829217 .. 1829241 +   -13  -5.24129   AATACTCAGCAAAAA          TAGGATTCGG TAATT CCGAATCCTA          TTTTTTATACACCAA 100 41
      LJ0545 1835916 .. 1835948 + -12.1  -5.76237   ATTACTAAATGAAAA      GAATTCAAGTACCTG CTA CAGGCACCTGAATTC      TTTTTTATTTGTCTA 100 50
      LJ0536 1844815 .. 1844834 +  -9.4  -5.63504   ATTTATATAGAAAAA            GAGAAATC GTCT GATTTCTC             TTTTTTTCTACAATT 100 40
      LJ0533 1846761 .. 1846795 +    -8   -5.1383   AATATTAAAAACAAA     GAAGATATCAAAGTAA CTT TTGCTAAGATATCTTC     TTTTTATATATTATT  93 33
      LJ0524 NONE
      LJ0523 NONE
      LJ0522 1857295 .. 1857350 +  -9.5  -5.67529   CTTTTTTGCAAAATT AAACTAAAGAAATAAGCTTGAGAGGT ATAAA ACTTCTCAAGCTTATTT-TTTAATTA TTTTTGTTTTTACTT 100 19
      LJ0518 NONE
      LJ0517 1864247 .. 1864272 +  -8.4   -5.5353   GTGGAAACTAAAAAA         CATTAGGCAC TTCAAT GTGTCTAATG          TTTTTTGTTACTCTA 100 30
      LJ0515 1866095 .. 1866109 +  -2.2  -2.75769   TTTACTAACTAGGAT               TTAAGA CAA TTTTAA               GTTATACTTTGAACA  40 46
      LJ0514 NONE
      LJ0513 1868213 .. 1868245 + -12.9  -5.56673   ATTAATTACAAAAAA      GAGTAGTTACTCGGG ATT TTTGAGTAACTACTC      TTTTTTATTATGACT 100 36
      LJ0511 1870584 .. 1870612 + -12.6  -5.04356   TATAGCACAAAAAAA       GACTGTCTAAGCC AATC GGCTTAG-CAGTC        TTTTTCGTTATTTAC 100 36
      LJ1778 1896955 .. 1896976 + -11.7  -4.84761   AGCAATTCTACAAAA           TAAGCTGAC ACTT GTCAGCTTA            TTTTTATACAACTAT 100 82
      LJ1779 1898205 .. 1898218 +  -6.7   -5.8901   ATAACAAGAAAAAAA               TCGCT GAAT AGCGA                TTTTTTATTTTCTCT 100 15
      LJ1790 1907552 .. 1907573 +  -6.6  -5.63504   TTATATATTTTGAAA           TCCGCGTCT TTCCC AG-CGCGGA           TTTTTTTGTGGGCTT 100 244
      LJ1791 1908150 .. 1908169 +  -2.2  -3.56541   AAGAAAACCCAATAA            CTTAAATT CAAT AAGTTAAG             TTGTATAATAGTAAT  46 21
      LJ1792 1910129 .. 1910154 +  -4.2  -4.19587   TTATTTAACCATATT         TTTAGCTAAA CTAATT TTTAGTTAAA          TATTTTTATTAGTGG  60 58
      LJ1793 1911435 .. 1911453 + -13.2  -5.88197   AAGAACTAATAAAAA             CGAGGTCA TCA TGACCTCG             TTTTTTTGTATTTAA 100 32
      LJ1796 1914636 .. 1914669 + -13.5  -2.59447   TAAAAACAATTTGGA     TAGAAAAACGAGGTCA TGA TGACCTCGTTTTT-TA     CTATTCTACTTAAAA 100 7
      LJ1804 1920410 .. 1920422 +  -3.4  -2.76093   ATCAAGCCTTAAAGC                CTCT ACCAA AGAG                TGAATTTGTTACAAT  44 10
      LJ1805 1920977 .. 1920990 +  -6.7  -5.52079   GGACAAAGAAAAAAA               GAGCA TTAA TGCTC                TTTTTATTTTGCTAT 100 17
      LJ1807 NONE
      LJ1808 1924748 .. 1924766 +  -2.5   -2.5007   AAAGATCAGGTTATC            TACACTGA TATG TCAG-GTA             CTGTTACTAAGTTAA  40 18
      LJ1809 1925209 .. 1925234 + -12.1  -5.58454   AAGTGAATAAGTCTA         TAAGGATTTCA ACAT TGAAATCCTTA          TTTTTTTGCTCTAAA 100 31
      LJ1810 NONE
      LJ1811 NONE
      LJ1812 NONE
      LJ1813 NONE
      LJ1814 NONE
      LJ1815 1933470 .. 1933499 +  -7.9  -5.04325   TTAATATTTTTAAAA       GACCACCCTAC TTTGACTT GTAGGATGGTC        TTTTTCTCGTTTAAA  89 43
      LJ1816 1934630 .. 1934651 +  -9.5  -5.69262   AATAGATTGAAAAAA           GAGAGGTAG TTAT TTACCTCTC            TTTTTATTTTTATGA 100 39
      LJ1821 1940633 .. 1940656 + -11.1    -4.788   TGTAATACGTAAAAA          GCTCTACCT GCGTAA AGGTAGAGC           TTTTTCAGTTACTTT 100 47
      LJ1823 1942410 .. 1942435 +  -9.9  -5.68438   GACCGTTTACTTGAA         CGAATTAATCT TTTT AGATTAGTTCG          TTTTTTATTTGGTAG 100 54
      LJ1824 NONE
      LJ1825 1943942 .. 1943964 + -14.2  -5.77571   TTAAATAAAGCAAAA           CTGCGGTCCA ATA TGGATCGCAG           TTTTTATTTTTTAAT 100 33
      LJ1827 1946800 .. 1946817 +  -9.1  -3.77008   AACTCAAGAGAAAAG             CTCGTGC TGAT GCACGGG              ATTTTTTGGTTAATC  81 46
      LJ1829 1949240 .. 1949262 +  -7.8  -5.72207   TTATATATATTAAAA           CAAGTAGCTT TTA AGGCTATTTG           TTTTTTTGATTTCAA 100 52
      LJ1830 1950895 .. 1950939 +    -8  -5.47821   TTAATAATCTTTTTT CAAGCTAGTAACGCTATC-TC TTAA GATGCAAGCATTACTAGCTTG TTTTTTTGACTCAAT 100 41
      LJ1831 NONE
      LJ1832 1951987 .. 1952022 +   -12  -5.79595   ATTTTTCCCAAAAAA    GGTAGAGTACTCGACT TAAA AATCGAATACTCTACC     TTTTTTATTTTAGAA 100 62
      LJ1835 NONE
      LJ1836 NONE
      LJ1837 NONE
      LJ1838 1956415 .. 1956442 +  -4.3  -5.92399   TTCTCAAGTAAAAAA        TCAGTTC-TATC TTAAC GATATGAGCTGA        TTTTTTATTTTCTTA  91 72
      LJ1839 1962041 .. 1962067 +  -8.1  -5.34309   TAAGCGAATAAAAAA         TGCGCTAAGAT TAAAT ATCTTAACGCA         TTTTTCTTTGCTCAT 100 49
        prsA 1970264 .. 1970274 +  -5.4  -4.98857   TTCCCTTTACCAATT                 GTCT ATT AGAC                 TTTTTCTACTTCAAT  76 354
      LJ1843 NONE
      LJ1844 1975612 .. 1975638 + -10.9  -5.28755   TAGTATCCTTAAAAA         CGGTCAGTGAA CATCA TCCACTGACCG         TTTTTTGATCTCTTT 100 48
      LJ1846 1977694 .. 1977704 +  -2.6   -3.1855   TGATTTGATACTACT                 TTTT TCT AAAA                 TTAAGTATTAGAAAG  44 38
      LJ1847 1978148 .. 1978169 +  -7.4  -5.28942   AATAAATAACTTTTA           CTCTCAAA TATAAT TTTGAGAG            TTTTTCTTTACACTA  91 39
      LJ1850 1982167 .. 1982201 + -15.2  -4.46072   AAATAATTATAAAAA     TAAGCTCTCCAGCTTA CTT TAAGCTAGAGGGCTTA     TTTGTGTTTATTCAG 100 55
        rnpA NONE
      LJ1856 1990682 .. 1990724 -  -2.7  -5.80364   ATCTTAATAAAAAAA GTGCCCACTCCACCACTAC AAAAA ATAATGATGGATAAAGCAC TTTGACTACTTTATC  79 58
      LJ1855 NONE
      LJ1854 1987318 .. 1987343 -  -6.3   -5.8187   TACTCAACAAAAAAA         GCAAAAAAATT TTTT ATTTTTTTTGC          TTTAAAACTAATTAT 100 37
      LJ1853 1985362 .. 1985389 -  -7.9  -5.52384   TTTTTATTAAAAAAA        TAAAGAGTCCA GCTATG TGAACTCTTTA         TTTAATTATTTCCTA 100 46
      LJ1852 1983831 .. 1983850 - -10.8  -4.74504   ATTTTAACGCAAAAA            GTCACTAC ATCT GTAGTGAC             TTTTTTAGTTTCATG 100 51
      LJ1851 1982167 .. 1982201 - -15.2  -5.05301   AAATAATTATAAAAA     TAAGCTCTCCAGCTTA CTT TAAGCTAGAGGGCTTA     TTTGTGTTTATTCAG 100 47
      LJ1848 1977906 .. 1977918 -  -3.3  -3.49886   ACTTGATACAATGAA                GCACG ATC CACGC                TACTCAGTAAAAATT  50 394
      LJ1845 1975612 .. 1975638 - -13.8  -4.60487   TAGTATCCTTAAAAA         CGGTCAGTGAAC ATC ATCCACTGACCG         TTTTTTGATCTCTTT 100 47
      LJ1842 1970442 .. 1970465 -  -9.6  -5.42265   TTAAAGTACAAAAAA          CCGAGACCCA TTTC TGAATCTCGG           AAGTAATAGTTTATT 100 54
      LJ1840 1962041 .. 1962067 - -10.3   -5.5074   TAAGCGAATAAAAAA         TGCGCTAAGAT TAAAT ATCTTAACGCA         TTTTTCTTTGCTCAT 100 80
      LJ1834 NONE
      LJ1833 1951987 .. 1952022 - -16.4  -5.00884   ATTTTTCCCAAAAAA    GGTAGAGTACTCGACT TAAA AATCGAATACTCTACC     TTTTTTATTTTAGAA 100 35
      LJ1828 1946800 .. 1946817 -  -6.9  -3.41114   AACTCAAGAGAAAAG             CTCGTGC TGAT GCACGGG              ATTTTTTGGTTAATC  65 72
      LJ1826 1943942 .. 1943964 -   -12  -4.72863   TTAAATAAAGCAAAA           CTGCGGTCCA ATA TGGATCGCAG           TTTTTATTTTTTAAT 100 49
      LJ1822 1940633 .. 1940656 - -11.1  -4.74706   TGTAATACGTAAAAA          GCTCTACCT GCGTAA AGGTAGAGC           TTTTTCAGTTACTTT 100 65
      LJ1820 NONE
      LJ1819 1936592 .. 1936624 - -12.9  -4.08216   TCACTCTTTCCAAAA      GAAGGCCAAAAAGCA TAT TACTTTTTGACCTCC      TTCTTTAATAATTAT 100 30
      LJ1818 NONE
      LJ1817 1934630 .. 1934651 -  -8.8  -5.15381   AATAGATTGAAAAAA           GAGAGGTA GTTATT TACCTCTC            TTTTTATTTTTATGA  95 13
      LJ1806 1920977 .. 1920990 -  -6.7  -6.02919   GGACAAAGAAAAAAA               GAGCA TTAA TGCTC                TTTTTATTTTGCTAT 100 37
      LJ1803 NONE
      LJ1802 NONE
      LJ1801 1917260 .. 1917283 -  -5.3  -5.52096   AAATGCAATAAAAAA          TACGAAAGG GAAAAA CCATTCGTA           TTTCAATTTCTATTC  87 48
      LJ1800 NONE
      LJ1799 NONE
      LJ1798 NONE
      LJ1797 1914644 .. 1914662 - -13.2   -4.9725   ATTTGGATAGAAAAA             CGAGGTCA TGA TGACCTCG             TTTTTTACTATTCTA 100 42
      LJ1795 NONE
      LJ1794 1911435 .. 1911453 - -13.2  -5.23396   AAGAACTAATAAAAA             CGAGGTCA TCA TGACCTCG             TTTTTTTGTATTTAA 100 37
      LJ1789 NONE
      LJ1788 NONE
      LJ1787 1905718 .. 1905739 -  -5.9  -3.91716   CTATCTTTGAAAGAA           CCTATGC ACTTCCCA GCATAGG            TTTTTTCTTTTGCAA  64 99
      LJ1786 NONE
      LJ1785 1903907 .. 1903927 -  -6.3  -3.53343   AATCTTTTTTCTAAA            TTTTACAAC AAT GTTATAAAA            TAGGTTATGATTTTT  62 111
      LJ1784 NONE
      LJ1783 1900947 .. 1900958 -    -3   -3.8211   TTGTATCCATAATAA                GAAA ATCC TTTC                 AAAAATAATAAACTA  52 38
      LJ1782 NONE
      LJ1781 1899268 .. 1899288 -  -2.7   -3.4574   GGCACCAGTAAAAAC            CTTATTAAC TGA ATTAATAAA            AAAAGCTGTTTTGGG  46 145
      LJ1780 1898429 .. 1898455 - -11.8  -5.77632   AAAATCATAAAAAAA         GAGATAGAAAAT ATT ATTTCCTATCTC         TATGAAGGCGATTTT 100 25
      LJ1777 NONE
      LJ1776 1894173 .. 1894208 -   -15  -4.25848   AATTTGTGAGCAAAA    TAAGCGTAAAGTGCTT AATA AAGCATTTTACGCTTA     AAAAGTTTGTGAATT 100 93
      LJ1775 1891854 .. 1891901 -   -14   -3.2891   CCCTATAATTAAAAT TA-ATTAAAAAAAGACTACGAAT TTA ATTCGTAGTCTTTTTTTAAAATA TTGCTAACTATTTTT 100 33
      LJ1774 1890361 .. 1890377 -  -8.7  -5.04385   TAGAGTGCTAAAAAA              GGCCTCA ATT TGAGACC              TTTTTGATTAATTCT  95 33
      LJ0503 NONE
      LJ0504 NONE
      LJ0505 1876241 .. 1876257 -    -8  -5.27206   CATATATAAGAAAAA              CGGTCT AAACA AGACCG              TTTCTTATCTGATTA  93 45
      LJ0506 1875720 .. 1875741 -  -2.9  -5.93809   CTCCTATAAAAAAAA           CTAGCAGTC ACTT GAGAGCTAG            TTTTAGATATCAAAA  85 134
      LJ0507 NONE
      LJ0508 1872897 .. 1872918 - -10.9  -5.06816   ATGCCCTAATAAAAA           GACCATCCC TAAA GGAATGGTC            CAATTAATTACTTTT 100 33
      LJ0509 NONE
      LJ0510 1870584 .. 1870612 - -12.6  -5.69473   TATAGCACAAAAAAA       GACTGTCTAAGCC AATC GGCTTAG-CAGTC        TTTTTCGTTATTTAC 100 33
      LJ0512 1868213 .. 1868245 - -10.8  -5.38249   ATTAATTACAAAAAA      GAGTAGTTACTC GGGATTTTT GAGTAACTACTC      TTTTTTATTATGACT 100 20
      LJ0516 1864247 .. 1864272 -  -6.2  -5.37593   GTGGAAACTAAAAAA         CATTAGGCAC TTCAAT GTGTCTAATG          TTTTTTGTTACTCTA  88 33
      LJ0519 1859544 .. 1859575 - -10.3  -5.95539   TCTCAAACAAAAAAA      TAAGCTCATCCCC AAAGTA GGAAATGAGCTTA       TTTTGATTTACTTAT 100 47
      LJ0520 NONE
      LJ0521 1857307 .. 1857339 - -12.2  -4.63675   ATTAAACTAAAGAAA      TAAGCTTGAGAGGT ATAAA ACTTCTCAAGCTTA      TTTTTTAATTATTTT 100 30
      LJ0525 1854301 .. 1854324 -    -4  -5.63517   TCTCCAAATAAAAAA          TTGCTACC-TA AAT TATAGTAGCAA          TTTTATCTTCATTCA  81 41
      LJ0526 1853765 .. 1853795 -    -4  -3.84674   ACTCTACTATAATAA       TCTATGAAGGCGGT TAA AGCGCTTTCATATA       ACATTTTGTAGCTTT  56 87
      LJ0527 1852916 .. 1852932 -  -4.5     -2.55   CAACATTCTAAGGTA              CTGAAAT ATT ATTTCAA              GATTTTTGTACAAAA  48 22
      LJ0528 1851969 .. 1851984 -  -4.7  -5.46706   ATTTCAAAAGAAAAA              GATGC TTAAGT GCATC               TTTTCTAGTAGGTTA  82 70
      LJ0529 1851037 .. 1851067 -    -7  -5.26316   TTAGTTTATAAAAAA       TAGGAATCCTTA TCTATTC TTAGGATTCCTA       TTTTTCAAAGTCAGC  88 23
      LJ0530 1849175 .. 1849193 - -10.3  -5.08824   CTTCTATGTAAAAAA             GCATCCC AGTAA GGGATGC             TTTACACTTAATTAT 100 37
      LJ0531 NONE
      LJ0532 1846761 .. 1846795 -  -5.8  -4.95618   AATATTAAAAACAAA     GAAGATATCAAAGTAA CTT TTGCTAAGATATCTTC     TTTTTATATATTATT  80 51
      LJ0534 NONE
      LJ0535 1844815 .. 1844834 -  -9.4  -5.04597   ATTTATATAGAAAAA            GAGAAATC GTCT GATTTCTC             TTTTTTTCTACAATT 100 33
      LJ0537 NONE
      LJ0538 1842656 .. 1842688 -  -7.9   -5.4492   TATAGATATAAAAAA      TGCTTAATTTCGATA AAA TATCAAAATCAAGCC      TTAAAATTATTATGC 100 35
      LJ0539 NONE
      LJ0540 NONE
      LJ0541 1840174 .. 1840210 -  -5.2  -5.51046   TAAACATACAAAAAA    GCCCACTTATCCCT TCTTAAACT AGAGACAAGTGGGT    TTTGTGCAAAATATT  84 106
      LJ0542 NONE
      LJ0543 NONE
      LJ0544 1835911 .. 1835953 - -16.6  -2.88737   GAAGCATTACTAAAT GAAAAGAATTCAAGTACCTG CTA CAGGCACCTGAATTCTTTTT TATTTGTCTAAAAAA 100 25
      LJ0546 NONE
      LJ0547 1833347 .. 1833372 - -11.9   -5.4756   AATTTTAACAAAAAA         GCACCACTTTC AGTT GAACGTGGTGC          TTAATTAACCTATGA 100 43
      LJ0548 NONE
      LJ0549 1832094 .. 1832117 -  -4.6  -5.71983   TTAATGACAAAAAAA          GCTAGATAGA AAAT TCTACCTAGT           TTCTTTTGTACTATA  87 59
      LJ0550 NONE
      LJ0551 NONE
      LJ0552 1829217 .. 1829241 -   -13  -4.76644   AATACTCAGCAAAAA          TAGGATTCGG TAATT CCGAATCCTA          TTTTTTATACACCAA 100 30
      LJ0554 NONE
      LJ0555 NONE
      LJ0556 NONE
      LJ0557 NONE
      LJ0558 NONE
      LJ0559 NONE
      LJ0560 1822855 .. 1822882 -  -7.8  -5.41787   TAAAAAAGATAAAAA        TAAATAGACGCC TCGC GCCGTCTATTCA         CTCCCTTAACAAATA 100 97
      LJ0561 NONE
      LJ0562 1819183 .. 1819210 -  -4.1   -5.4111   AAGAATTATAAAAAA        TGGATCCGAGA AAAGTA TCTAGGCTCCA         TTTTTAACTAATCTA  77 33
      LJ0563 NONE
      LJ0564 NONE
        murE NONE
      LJ0566 1814821 .. 1814848 -  -9.9  -5.15634   TATTGGATCAAAAAA        GCCTCTCAGTT GTCCAA ATCTGAGAGGC         TTTTTATCTTTATTT 100 35
      LJ0567 NONE
      LJ0568 1812584 .. 1812609 - -11.3  -5.31275   TTTTATCACAAAAAA         CTACTCAACTT TTGA AAGCTGAGTAG          TTAAATTTTTATTCC 100 34
      LJ0569 1810188 .. 1810215 -  -9.2  -5.36441   TTTCTATATAAAAAA        TGAGCTAGCACA ACAT CGCACTAGCTCA         TTTTCATTAAATTAA 100 37
      LJ0570 NONE
      LJ0571 NONE
      LJ0572 1806308 .. 1806337 - -11.7  -5.68438   TTATTAAACAAAAAA       GTAAGATTCTAAA ATTT TTCAGAATCTTAC        TTTTTAATTAGTTAT 100 43
      LJ0573 NONE
      LJ0574 1800528 .. 1800545 -  -9.1  -5.23316   CACTATACTAAAAAA             CGCCACC CGGA GGTAGCG              TTTTTCACAAAACTA  95 56
      LJ0575 1799694 .. 1799706 -  -3.4   -2.7736   ACTTACATTTAATTA                TGAG AGTAA CTCA                AGAATTTTCTTTTGC  44 10
      LJ0576 1799201 .. 1799230 -  -7.2  -4.17296   TTCTAGATAGACAAA       TAGCACCAAGAC GTCTCA GACTTGATGCTA        TCAATAAGTATAAAT  76 178
      LJ0577 NONE
      LJ0578 NONE
      LJ0579 1796653 .. 1796680 - -12.1  -5.93252   TTTAAAAACAAAAAA        CCTACAAGAGC AAGAGA GCCCTTGTAGG         TTCTAAATAACAGTT 100 41
      LJ0580 1795025 .. 1795054 - -10.9  -5.27938   ATTTGTAAACAAAAA       GTTCTTGATCTAA CTTC TGAGATCAAGAAC        TTTTTACTTTATACT 100 34
      LJ0582 1791868 .. 1791890 - -10.6  -5.60864   GATATACTAAAAAAA           GCAGTTAGCA TTT TGCTAGCTGC           TTTTTACTTAATTAC 100 33
      LJ0584 NONE
      LJ0585 NONE
      LJ0586 NONE
      LJ0587 1787917 .. 1787942 - -11.3   -5.1861   TGTAGTACTAAAAAA         GACTAACTTTC AAAA GAAAGCTAGTC          TTTTTTGCGAGAAAC 100 180
      LJ0588 NONE
      LJ0589 1787296 .. 1787306 -  -5.4  -2.60194   ACTCGTTTAATCAAG                 TTGC AAA GCAA                 AACTAAGTAATTCCA  52 6
      LJ0590 1786684 .. 1786723 - -15.3  -3.92832   AAATGCGTGAAATAA  CAAAATAAGGAGTTAGC ATAAAG GCTAGCTCCTTATTTTG   TTTTCTTAGTTTTTG 100 18
      LJ0593 1784464 .. 1784509 - -12.2  -4.14764   TTCCAAATAACTAAA CAAAAGGCCTTATTTCGA ATTGTATTCA TCGAAATAAGGCCTTTTT ATTGCTAAATTATCT 100 44
      LJ0596 1781871 .. 1781885 -  -4.2  -2.99719   GGTATAAATATTACA               GCCCTG TTA CAAAGC               TAAATCATTGTCATT  48 79
      LJ0597 1780487 .. 1780512 - -13.5  -5.34555   TTATATCATAAAAAA         GAAGGTTAATC TTCT GATTAACCTTC          TAAAATAACTATCTT 100 53
      LJ0598 1779196 .. 1779217 - -11.7  -5.80003   TTAACAAACAAAAAA           GCGTAGATT TTAA AATCTACGC            CTTTTTCATATTATT 100 36
      LJ0600 NONE
      LJ0601 NONE
      LJ0602 1774701 .. 1774739 -  -4.7   -5.1523   TCTATAACATAAAAA  TGCTATTGACTCTCGGTA TATG TACTT-GAGCCAATAGCA   TTTTTTATTTATTGC  79 47
      LJ0604 NONE
      LJ0605 1770347 .. 1770367 - -12.7  -5.39721   TCAGTATAGAAAAAA            GGCTTATCA TTT TGATAAGCC            TTTTTTCTTAATCTT 100 33
      LJ0608 1768950 .. 1768976 - -10.3  -5.08824   TTTCGACCTAAAAAA         TCGGATTAACT ATTTA AGCTAATCCGA         TCTCTTCTTATCTTG 100 33
      LJ0609 1768044 .. 1768073 -  -6.6  -5.72622   TCTATAAACAAAAAA       TGTACTCAAG TTTTCATTTT CTTGAGTACA        TTTTTTATGTTCTTT 100 45
      LJ0612 1764232 .. 1764265 - -12.6  -5.56264   TTTAAATATAAAAAA     CAGCCAAATTACTC TATCTT GAGTAGTTTGGCTG      TTTTTATTGTCAGAT 100 45
      LJ0616 1757836 .. 1757861 -  -7.7  -5.64873   TTGAATAATAAAAAA         TCCCTCTTA CCAAGATC TAAGAGGGA          TTTTATTTTTACTTA 100 34
      LJ0617 1756981 .. 1757000 -   -10  -4.95155   GCTATATCATAAAAA            GCATCCCA ATAA CGGGATGC             TTTTTTACTGCTCTA 100 38
      LJ0619 NONE
      LJ0620 1754779 .. 1754802 - -10.4  -4.89729   TATAAAAGCTAAAAA          CAGCCCTTAT TTTT ATAAGGACTG           TCTAAAATCGAGTGA 100 102
      LJ0621 1746144 .. 1746164 -  -5.4   -5.4833   TTATGCAACAAAAAA            GAAGAGGC GTCTA GTCTCTTC            TTTCTTTGTCTATAT  84 63
      LJ0623 1743803 .. 1743859 -    -9  -4.89477   CTCCCAATAATAAAA CCCAAGCTACTCAAAAACTAAAGAACA TAAC TGTTCAGT-GTCTTTCAGTAACTTGGG TTCTTGCCTAATCGA  93 243
      LJ0624 1743372 .. 1743395 - -11.8  -4.82901   CTCGCTTCATAAAAA          TACTGCCCGA AAAA TCGAGCAGTA           TTTTTTTAATTCAAC 100 40
      LJ0625 1742138 .. 1742187 -  -2.4  -3.98775   ATAAATTCAAGCAAA TAAAAACTGCTATATTTTCC TTTTTAAAGC AGAAAGCATAGCAGTTTTTT CATATATTTTTTCTT  53 43
      LJ0626 1740072 .. 1740102 - -13.5  -4.96848   TTGTTGATACAAAAA       GAAGACCCTACTT GGCAA AAGTAGAGTCTTC       TGAAGGAATATAACT 100 122
      LJ0627 NONE
      LJ0628 NONE
      LJ0629 NONE
      LJ0630 1736855 .. 1736889 - -15.4  -5.28414   GAATAAATATAAAAA     TGCATTATTACTAATT TCA AACTAGTAATAATGCA     TTTTTTAATTATTTT 100 30
      LJ0634 1732133 .. 1732154 - -10.3  -5.28481   TATTTAAGCAAAAAA           TGACAGATA TTAA TATCTGTCA            TTTTTTATCTATAAT 100 46
      LJ0635 1730349 .. 1730385 - -12.5  -3.80733   TTCACCTCACAAGAA    GAAGGACTTATTAAACT ACC AGATTAACAAGTCCTCC    TTTAATAAATTCCTA 100 53
      LJ0636 1728392 .. 1728408 -  -4.5  -3.06831   GTAAGCGTTATGTAA              TTATACT AGT AGCATAA              CATAATAATAAGCTT  50 58
      LJ0637 NONE
      LJ0638 NONE
      LJ0639 1726504 .. 1726544 -  -2.7  -5.21236   AATGTATAAGAAAAA GCACCCATGGCTTC--TTG TTTAT CAATTGAAGTCACAGGTGC TTTTATATCAAGATA  69 44
      LJ0642 1719433 .. 1719452 -  -3.6  -4.22375   ATAGTAGTTAATAAA            TTGAAAAC AAGA GTTTACAA             TTTTCGTTAAATATG  58 386
      LJ0643 1718518 .. 1718537 - -12.2  -6.02919   TCACAAATAAAAAAA            GCATGTCG AACT CGACATGC             TAATTTTAACGTATT 100 50
      LJ0644 1717925 .. 1717935 -  -2.6  -2.90723   CTATTTTTAATTATA                 TTTT AAG AAAA                 AATAGTTTTCTGTCA  42 46
      LJ0645 NONE
      LJ0646 NONE
      LJ0647 NONE
      LJ0648 NONE
      LJ0649 1713687 .. 1713707 -  -9.8  -5.21709   CCCCATATCAAAAAA            GGAATCCT GCTTT AGGATTCC            CTTTTTAATGTAAAA 100 46
      LJ0652 NONE
      LJ0653 1709255 .. 1709273 -  -5.3  -5.95946   CGAACAATAAAAAAA             CACTACA TCTTG TGCAGTG             TTTTTCAAAAAATTA  95 38
      LJ0654 NONE
      LJ0655 NONE
      LJ0656 NONE
      LJ0657 1705907 .. 1705929 -  -3.4  -4.07885   TATCGGGCGCTAAAA           GATTCATAGC TTT ACTATGATCC           AAATGAAGATGAGAA  56 44
      LJ0658 1704899 .. 1704914 -  -3.4  -5.10765   AAACAAACAACAAAA              TAAAAT TTTA ATTTTA               ACTAAGCGTAAATAC  69 23
      LJ0659 1703514 .. 1703540 - -12.4  -5.65177   ACATCTATAAAAAAA         TGAGGATTGTCA TAA TGACAGTCCTCA         TTTTTTACTTAATAT 100 48
      LJ0661 NONE
      LJ0662 NONE
      LJ0663 1701518 .. 1701552 - -15.2  -2.70451   AAATAAGTTAAACAC     TATAAAAGCACCTCGA TCT CCGAGGTGCTTTTTTA     TCTATAGATCTTTAT 100 27
      LJ0665 1699422 .. 1699437 -  -7.6  -5.75538   TTGAAAAAATAAAAA              GGAGTT ATAA AACTCC               TTTAAATCTATTTTT 100 33
      LJ0666 NONE
      LJ0667 1695011 .. 1695054 -  -3.5  -5.26875   TTCCTAACTAAAAAA GATTGAAGTTTTAATCCTCAT TCAC AAAAGGAT-AA-ACTTCAATC TTTTTTGTCTCGGAG  72 50
      LJ0669 1693360 .. 1693386 -  -9.5  -5.72207   CTTAAACTAAAAAAA         CAGAAAGCATC GTTAT GCTGCTTTCTG         TTTTTTTCTTGATGC 100 11
      LJ0670 1692258 .. 1692283 - -10.5  -5.27923   TAAGTGTACAAAAAA         GGCTTAGATCA ATAT TGATCTAGGCC          TTTTTAATTTTGTCT 100 29
      LJ0674 NONE
      LJ0675 1687620 .. 1687651 - -10.9  -5.70761   AAAATAAAACAAAAA      GCCGACTCATCCC TACACG GGGACGAATCGAC       TTACACGGTTCGCGG 100 182
      LJ0676 1686229 .. 1686263 - -11.6  -5.76633   TTAGATATAAAAAAA     TGGTATTCTTTTGCTA TGT TAGCAATTGAATACCA     TTCTTACTTTATTAA 100 44
      LJ1772 NONE
      LJ1771 NONE
      LJ1770 NONE
      LJ1768 1671824 .. 1671851 - -10.8  -5.71712   TCGGATATAAAAAAA        TTGTGTTAAGTA TAAT CACTTAACACAA         TTTTTAATTATTTTT 100 112
      LJ1766 1655234 .. 1655255 -  -7.3  -4.87291   TAGTCTAACTAAAAA           GGGAAGCAA TACA TTGCTTTCC            TTTTTACGTGCGAAT  86 74
      LJ1764 NONE
      LJ1763 1653719 .. 1653743 - -12.3  -5.56673   AGGTACAATAAAAAA          CGCTGAAATCA TAA TGATTTCAACG          CCTTTAAATAGATTC 100 42
      LJ1762 NONE
      LJ1761 1650406 .. 1650428 -  -2.9  -3.19176   TAAAGGGAGCAAAAC          GTGTAAAAAT ATCC ATTTTT-CAC           TTAAATTCTAAACTC  46 26
      LJ1760 1648167 .. 1648193 -   -11  -5.77856   AATAAATCAAAAAAA         TCCATTCAATCA TCA CGACTGAATGGA         TTTTTTTATTGCAAT 100 31
      LJ1757 NONE
      LJ1756 1643910 .. 1643932 - -11.4  -5.72622   TTTACAAATAAAAAA           GTCGAAGTAA CCA CTACTTCGAC           TTTTAATTAAAAGTT 100 32
      LJ1754 NONE
      LJ1753 1641534 .. 1641548 -  -4.2  -3.42985   ATAATATAGTTAGAA               GTCATC ATT GTTGAC               CTCCTTCTTATTTGA  51 5
      LJ1752 1640752 .. 1640764 -  -7.7  -2.57298   AAATTAACTAAAACT                TCCAG TAA CTGGA                TTCGTCAATATAATC  64 5
      LJ1751 NONE
      LJ1750 1639219 .. 1639253 -  -2.2  -5.00616   TCTTCTTTCAAAAAA     GGGATAGAACAAAGAT TCA ACTTCTATTCTATCCT     GCACATTTTATTTAG  65 226
      LJ1749 1637835 .. 1637878 - -14.2  -5.17576   TATTAATGTAAAAAA GAGCCTGCCAAATAAAGTTT TCTA AAACTTTATTTGAAAGACTC TTAGTTAATACCCTG 100 137
      LJ1748 1636745 .. 1636757 -  -5.5  -3.61468   CTTTAATGAAATTAA                GGCGT ACA ACACC                TCTGGAAAAATTAAC  59 488
      LJ1747 1635939 .. 1635971 - -11.5  -4.72007   CTGTAGCAAAACAAA      GAAGAGAGAGTCA TTTTTCT TAACTCTCTCTTC      TTTTCTTTATCCATC 100 12
      LJ1746 1634895 .. 1634916 - -10.3  -5.67967   ATGAGTACAAAAAAA           GAGATATCA TAAC TGATATCTC            TTTATATATATTCAC 100 47
      LJ1745 1633552 .. 1633569 - -11.3  -5.32882   TAGGAGCATAAAAAA             GATCGCC TTTT GGCGATC              TTTTTAAGCATAATT 100 52
      LJ1744 1632910 .. 1632946 -   -11  -4.54727   TTTTGTAAATTAAAA    GACTAGAGATGGTGCA TTTTT TGTATCATCTCTAGTC    TTTTCTATTAGTTAA 100 33
      LJ1743 NONE
      LJ1742 1631243 .. 1631260 -  -9.9  -5.64304   CAATATAACAAAAAA             GGTCATC ATAT GATGACC              TTTTTTTCGGGTTGG 100 353
      LJ1740 NONE
      LJ1739 1628903 .. 1628945 -  -3.7  -5.64421   ACTTGAAATAAAAAA TGCATAATGTAGTTC-ATAT CACA AAATCAAACTGCATTATGCA TTTTTTATTTTTCAA  79 30
      LJ1737 NONE
      LJ1736 NONE
      LJ1735 1624488 .. 1624527 -   -19   -2.9961   TCAAACAAGAGCAGA  TATCAAAAAGAGACATCA AATT TGATGCCTCTTTTTGATA   TTTTAATTACTTATT 100 28
      LJ1734 NONE
        nadE NONE
      LJ1732 1619896 .. 1619924 -  -6.8  -5.72622   CCCATAAACAAAAAA        GACCTATGACCA GTTAT CAGTCATAAGTC        TCACTAATTAAGATA 100 192
      LJ1731 1617115 .. 1617144 - -10.9    -5.055   TTAATTTGTAAAAAA       GACAACTAGTTAA CATT TTAGCTAGTTGTC        TTTTTACACATATAT 100 73
      LJ1728 NONE
      LJ1727 1611481 .. 1611499 -  -8.2  -4.13282   ATGATATTTTTAAAA             CCATTACC ACT GATAATGG             CTCAGAGTTTGCAGA  79 299
      LJ1725 NONE
      LJ1724 1609264 .. 1609286 - -14.2   -5.4756   AACTTTAACAAAAAA           GGAAGCCGCA ATT TGCGACTTCC           TTTTCTTAGTGGTGC 100 181
      LJ1723 NONE
      LJ1722 1607941 .. 1607969 -  -5.4  -5.58179   TATTATAACAAAAAA        CGACAATAGC ATTTACTTA ACTATTGTCG        TTTTTAATTTAATCA  87 34
      LJ1721 NONE
      LJ1720 NONE
      LJ1719 NONE
      LJ1718 NONE
      LJ1717 1600681 .. 1600696 -  -3.2  -2.64466   AATTCATTAATTAAT              CCTCCA TTCC TGTAGG               TGTTTTTTCGTAGAA  42 5
      LJ1716 NONE
      LJ1715 1598276 .. 1598302 -   -14  -5.06414   TTTCTCCAACAAAAA         TAGAGACTAATA AAT TATTAGTCTCTA         TTTTATATTAACCAA 100 33
      LJ1714 1597157 .. 1597196 - -14.7  -5.75599   TAAAGTACAAAAAAA  TACACGATTCTATAAAA TTCTCC TCTTATAGAATCGTGTA   TTTTTAATTATTAAT 100 64
      LJ1711 1587718 .. 1587757 - -10.3  -5.15526   ATATAAAAGCAAAAA  CACTGATATATCAACGTT TATTT AACGATGAT-TATCAGTG  TTTTCTTCATTTTAA 100 45
      LJ1710 NONE
      LJ1709 1585893 .. 1585927 - -11.7  -5.23292   CTATATAAAATAAAA     GGAATCAAATAGATA ACTTA TACCTACTTGATTCC     TCATTAAGAGCTTTT 100 39
      LJ1708 NONE
      LJ1707 1581577 .. 1581614 -   -10   -4.9792   TATTCTACATAAAAA   GCTACTAAATCTTGGT GTTAAA ACCTTGATTTAGTAGC    TTTTTTGGTTTGCAT 100 47
      LJ1700 NONE
      LJ1699 NONE
      LJ1698 1572072 .. 1572110 -  -8.3  -4.99435   CTCAACAAGCAAAAA   GTGTACTAATTCCAATC ACCAA AAGAGGAATTAGTACAC   TTCCGATTACCTAAA  91 67
      LJ1697 1571352 .. 1571368 -    -8  -4.17477   AAAAAAGACTAGAAA              CCATGC AAAAG GCATGG              ACTCTGGCTTTCAAA  83 58
      LJ1696 NONE
      LJ1695 NONE
      LJ1694 NONE
      LJ1693 1567800 .. 1567810 -  -5.4  -3.42407   TATATTATCAACTAA                 GCAA TAA TTGC                 CTAATTAAACTAATT  58 35
      LJ1692 NONE
      LJ1691 NONE
      LJ1690 1566517 .. 1566550 -  -6.1  -5.71712   TTTGAGACAAAAAAA     TATGCTGCATGTTTT TTAC AAAGCATACAGCATT      TTTTTATTTTAATAA 100 300
      LJ1689 1565365 .. 1565375 -    -4  -4.62002   ATGAAGTATACAAAA                 GTAA TAA TTAC                 AACTCTCCATAATAA  65 22
      LJ1688 1564473 .. 1564492 -  -5.2  -3.53012   TTGCTTTTCTCCAAA            TTAATATT TTTC AATATTAA             TTACGCAAAGAATCA  58 75
      LJ1687 NONE
      LJ1686 1562983 .. 1563017 - -10.3  -4.95155   CTGAGACTATAAAAA     TAGCATGATTACT CTAACTTTC AGTAATCATGCTA     TTTTTATAGTCTAAT 100 36
      LJ1685 NONE
      LJ1684 NONE
      LJ1683 NONE
      LJ1682 NONE
      LJ1681 1558739 .. 1558779 -  -3.3  -5.48213   TACTCAAAACAAAAA  CCTCATTGAATCCCGGCTT ATT ACACCAAGATCTAATAAGG  TTTTTAATCTATAAT  76 74
      LJ1680 1553915 .. 1553946 - -12.6  -5.43487   AAATTAGAGAAAAAA      TAAAAGAGATATGC CAAA ACATATCTCTTTTA       TTTGTGCCTCAAACA 100 258
      LJ1678 1550892 .. 1550908 -  -2.4  -3.72241   TATTAACCATTTAAA              TAAAAA CTCCT TTTTTA              ACGACCTAAAAGTCC  48 23
      LJ1677 NONE
      LJ1676 NONE
      LJ1675 NONE
      LJ1674 1545873 .. 1545900 -  -8.6  -5.53436   ACATAATATAAAAAA        CCAAGGTTAA AATCATCA TTAACCTTGG         TTTTTATTTACTCTA 100 33
      LJ1669 NONE
      LJ1668 NONE
      LJ1667 1540701 .. 1540728 -  -7.8   -5.2422   AATTAGACTAAAAAA        GTGCCTAGGA TTAAATTT TCCTAAGCAC         TTTTTTGTCTTTTCA  91 57
      LJ1665 NONE
      LJ1664 1539122 .. 1539155 - -16.3  -3.32268   TAATTATTCTTATAA     CAAAACCCGAAATTC AAAT GAATTTCGGGTTTTA      AAAACTTCGTTAATT 100 52
      LJ1663 1537140 .. 1537184 -  -9.7  -4.87893   AATCTTAACTAAAAA GGATTGATTAAATCTTTTAC TTTACT GCAAAAG-TCTAATCAATCC TTTTATCATATTTCA 100 51
      LJ1656 NONE
      LJ1655 NONE
      LJ1654 NONE
      LJ1653 NONE
      LJ1652 1528103 .. 1528132 -  -7.3  -5.73978   ACTATAAAGAAAAAA       GGAATCACATC TCTGCTAT AATGTGATTCC        TATGATGAATGCTTA 100 70
      LJ1651 NONE
      LJ1650 NONE
      LJ1649 NONE
      LJ1648 NONE
      LJ1647 NONE
      LJ1646 1520879 .. 1520904 - -14.1  -5.63517   CCTCCAAATAAAAAA         TCCCAGCACTA AAAA CAGTGCTGGGA          CGTTAAAATACGTGG 100 257
      LJ1645 1518866 .. 1518896 -  -6.2  -5.36441   TTTCTATACAAAAAA       TCCGCTAGGA TCTTCTCTTTT CCCTAGCGGA       TTTTTATTATCTATC  88 52
      LJ1644 NONE
      LJ1643 1517765 .. 1517785 -  -5.5  -5.20333   CATGCATAATAAAAA            GAACTCA TCTGCTG TGAGTTC            TTAAAAACTAATCAA  80 130
      LJ1642 1516279 .. 1516299 -  -7.5  -5.58179   GAGGACAAGAAAAAA            GCGGGCA AAGTTAA CGCCCGC            TTTTAATCAACAGAT 100 167
      LJ1641 NONE
        rpmI NONE
      LJ1640 1515067 .. 1515086 - -13.6  -5.68039   AAATTGAGAAAAAAA            TGCTCCGC CTAA GCGGAGCA             TTTTTTAATATTCTT 100 39
      LJ1638 NONE
      LJ1637 NONE
      LJ1636 NONE
      LJ1635 NONE
      LJ1634 NONE
      LJ1633 NONE
      LJ1632 NONE
      LJ1631 NONE
      LJ1630 1506608 .. 1506653 -   -16  -3.50335   TCTGACAAAGATTAA TAAATAAAAA-TAGGGAATCC TTAAC GGATTCCCTATTTTTTATTTA TCTGACTCAGATTTT 100 19
      LJ1627 1504414 .. 1504428 -    -5  -4.76644   AACACTTACTAAAAA               CAAGCT GCA AGCTTA               TGAAAAATGATAAAT  72 23
      LJ1626 1503718 .. 1503741 - -12.4   -5.7946   TTTCCAACAAAAAAA          GCCCCGTCCC AAAA GGGACGAAGC           TTCGCGGTACCACCC 100 266
      LJ1625 NONE
      LJ1624 1500167 .. 1500186 -  -3.6  -3.76224   TCTTGATTTAGCAAA            TGCTTTTC CTCC GAAAATCA             CAAAAATCTAAGACA  52 68
      LJ1623 NONE
      LJ1622 1498450 .. 1498485 - -11.5  -4.98531   TTTTCAAACCAAAAA    GGGATTAACTTAC-TA GCTTT TACGTAAGTTAATCCC    TTTTTTGGATAAATT 100 48
      LJ1620 NONE
     LJ1619b 1493419 .. 1493437 -  -8.9  -5.76633   TTAGATACAAAAAAA             CAACAGG AATTG CCTGTTG             CTTTGATTACTTAGT 100 32
      LJ1619 NONE
      LJ1618 NONE
      LJ1617 NONE
      LJ1616 1491425 .. 1491460 -  -3.3  -5.95539   GGCTAAATAAAAAAA    GAGAGATTAATCCCT GTAAAA AGGTGTTGATCTCTC     TTTTAATATTTAGAG  88 28
      LJ1615 1490073 .. 1490085 -  -7.7  -2.85947   TTGAATACAATAGCA                GACCA AAT TGGTC                TCGTCAATAAATATT  66 115
      LJ1614 1488589 .. 1488611 - -12.1  -5.27477   AGTTTAAGCAAAAAA           GCCAGTTGA ATAAA TCAACTGGC           TTATTAGTTTATATT 100 47
      LJ1613 1487333 .. 1487346 -  -3.9  -3.08201   CAACAGCTTTAAAAG               GAATA GTCA TATTC                TTCTCCTTACTAACG  48 35
      LJ1612 1486482 .. 1486529 - -16.1  -3.34962   GTTTATATTTTATAA GAT-AGCAAAAAAAGATGCAGA AACAA TCTACATCTTTTTTTGCTCATC CTAGTTTTTATCTAA 100 26
      LJ1610 1485140 .. 1485163 -    -9  -5.47399   TCAATTCTAAAAAAA          GATTGCTAAA CAAT CTTAGCAATC           TTTTACATATACTTA 100 28
      LJ1609 NONE
      LJ1608 NONE
      LJ1607 1481240 .. 1481265 -   -12  -5.24129   TGTGCTTATAAAAAA         GGTTGTAGAC TGCCTG GTCTACAACC          TTTTTTCAAGTGGAT 100 258
      LJ1605 NONE
      LJ1604 NONE
      LJ1603 1477638 .. 1477650 -  -2.7  -3.18912   CCATGGACTTAGTAA                GAAAA TTC TTCTC                ACTATCTTTTATTAT  45 144
      LJ1601 NONE
      LJ1600 1474671 .. 1474705 - -13.1  -5.20781   TATTATAAAAGAAAA     GGAATCAAACAGCTA TTTCT TAGCTGCTTAATTCC     TTCTTAAAATTATCC 100 77
      LJ1598 1471802 .. 1471819 -  -9.9  -5.10497   AAGTGATCTAAAAAA             GCTCCAT AAAA ATGGAGC              TTTTTTTAGTTAAAA 100 31
      LJ1595 NONE
      LJ1594 NONE
      LJ1593 1467887 .. 1467912 - -10.6  -5.95539   TTTTAAACAAAAAAA         TAAGACTGAC GAAATA GTCAGTCTTA          TAGTTCCAAAGAAGT 100 45
      LJ1592 NONE
      LJ1591 NONE
      LJ1590 1464838 .. 1464865 - -10.7  -5.31158   TAAAAAAATCAAAAA        TGCCCTTAGTC TTATCC GACTAAGAGCA         AATTGATAGCTTAAT 100 36
      LJ1589 NONE
      LJ1588 NONE
      LJ1587 1462300 .. 1462310 -    -4  -3.11325   GACATTCCAATAAAT                 TTTC AAC GAAA                 CTTTTGGATCATTTT  48 48
      LJ1586 1461009 .. 1461041 -  -7.8  -4.69664   TACAGTATGCAAAAA      GCAGCTAGTCTTCA AAAAA CGAAAACTACCTGC      TTTTTCTTATTTTGC  82 32
      LJ1584 1455713 .. 1455736 - -11.8  -4.85177   AAATTATATCAAAAA          TGCGCTTTCA AAAC CGAAAGCGCA           TCTTTTAATTATTTA 100 52
      LJ1583 1454647 .. 1454666 - -11.4  -5.63504   AATTGCACAAAAAAA            GACGCCCC ATAC GGAGCGTC             ATATCAGTGATTTGG 100 265
      LJ1582 1452502 .. 1452521 - -13.6  -6.22802   TTGCACAAAAAAAAA            GACGCTCC ATAC GGAGCGTC             ATATCAGTGATTTGG 100 118
      LJ1581 1450476 .. 1450511 -  -5.6  -5.75478   AATTACATAAAAAAA    TAGAGAATTAGCACCT TTAG AATTCCTAATTCTCTA     TTTTAATAATTAATC  91 50
      LJ1580 NONE
      LJ1579 1449226 .. 1449249 - -12.6  -5.95449   AAACAAAACAAAAAA          GCTACAATCA TTTC TGATTGTAGC           TCAACATGATCTTAA 100 167
      LJ1578 1448291 .. 1448312 -  -8.8  -5.07567   CTATATCCTAAAAAA           GAAACGTC TATACG GACGTTTC            TTTTTTTACTTTCCT  95 31
      LJ1575 1445592 .. 1445617 -  -7.7  -4.57073   GACTTGTCCTAAAAA         TGAAGTATCTA TAAA TGGATACTTCA          TTTTTTATTTATCAA  82 30
      LJ1573 1442659 .. 1442684 -  -9.9  -5.55769   TTTTATAACAAAAAA         GACTAAGTATT CTTA AATACCTAGTC          TCTTTATTAAATAAT 100 75
      LJ1572 1440807 .. 1440827 -  -6.2  -5.64421   AGCTGAAACAAAAAA            GAAGACAG TTACC CTATCTTC            TTACTCAAATACATT  91 456
      LJ1570 1439164 .. 1439175 -    -3  -4.63932   TACTTTTGAATAAAA                TCAA AAAA TTGA                 ATTTTTTCTTTTCTT  62 48
      LJ1569 NONE
      LJ1568 NONE
      LJ1567 NONE
      LJ1566 1436177 .. 1436198 -    -3  -5.27399   TAATACACGAAAAAA           GCACTAGA TTTTAT TCTAGCAC            TTTAATAGCAATTCA  71 142
      LJ1565 1434327 .. 1434344 -  -2.6  -4.15508   AATCAATCTTTAAAA             GGCACC TCCTCC GCTGCC              ACCACCAAAGCCACC  55 2
      LJ1564 NONE
      LJ1563 NONE
      LJ1562 NONE
      LJ1561 1431715 .. 1431729 -  -2.8  -2.96722   TCTACATGTACAAAT               GGCATT TAA AATTCC               TCCTTTTTATCTTTA  42 68
     LJ1560b NONE
      LJ1560 1431100 .. 1431126 -    -6  -5.99154   GACTAAACAAAAAAA         TCGTAATTAG TTAATTG CTAATCACGA         TTTTTTATTTATTTT 100 34
      LJ1559 NONE
      LJ1558 NONE
      LJ1557 1428359 .. 1428390 - -14.6   -4.4767   CGATTTAGTAGAAAA      GCCACCTAAACAAG AAGA CTTGCTTAAGTGGC       TAAATAAGTTTCAAG 100 241
      LJ1556 NONE
      LJ1555 1427370 .. 1427398 - -11.7  -5.74122   GAGTAGATAAAAAAA        GACTGAACGTTCC TTA GGGACGTCCAGCC        TGCAAAAGAAAATTA 100 38
      LJ1554 NONE
      LJ1553 NONE
      LJ1552 NONE
      LJ1551 1424689 .. 1424707 - -14.6    -5.626   CACCTCATAAAAAAA             GTCGGCTC AAC GAGCCGAC             TCATTAGTTAGTCTT 100 33
      LJ1550 NONE
      LJ1549 NONE
      LJ1548 NONE
      LJ1547 NONE
      LJ1546 NONE
      LJ1545 1418805 .. 1418858 - -10.7  -5.00846   GAAACAGCATAAAAA TAAAGGACTTTTCAGTACAAATGTAA TTT TCAC-TTTAAACTGAGAAGTCCTTTA TTTTATTCTTTAAAA 100 28
      LJ1543 NONE
      LJ1542 1417480 .. 1417502 - -10.7   -5.1675   TCACCTACTAAAAAA           CCTTCATTG ATTAA CAATGAAGG           AAAAGATTCTAACCA 100 34
      LJ1541 NONE
      LJ1540 NONE
      LJ1539 NONE
      LJ1538 NONE
      LJ1537 NONE
      LJ1536 NONE
      LJ1535 NONE
      LJ1534 1407785 .. 1407820 - -19.4  -5.00339   ATTAAGAAGTAAAAA    TAAAAGGGATCAAGAA ATAT TTCTTGATCCCTTTTA     TTTTTTATCTCGACT 100 23
      LJ1532 NONE
      LJ1531 NONE
      LJ1530 NONE
      LJ1529 1402303 .. 1402321 -  -4.6   -2.8978   ATTTTTATATTAAAG             TCTAGCGA GAT TCACTAAA             GTATTTTTTATATTC  49 8
      LJ1528 1401949 .. 1401960 -    -3  -3.65046   CTGCTATTTCAACAA                CTTT TATA AAAG                 TAAATGAAAAATGAC  50 72
      LJ1527 NONE
      LJ1526 NONE
      LJ1525 NONE
      LJ1524 1397924 .. 1397943 - -10.8  -5.15381   AAGACATGCAAAAAA            GCAACTCA ATTA TGAGTTGC             TTTTTAATATTTAAA 100 50
      LJ1523 1395880 .. 1395895 -  -2.5  -3.16572   TAAATAAAAAAAAGG              CCGTC ACTTAA GACGA               TCTTTATGAAGAAAT  43 51
      LJ1522 1393993 .. 1394015 -    -7  -5.48623   AAAGATAAAGAAAAA           GTGTGACCTA ATA TAAGTCGCAC           TTTTAAATAATTTTT  93 43
      LJ1521 NONE
      LJ1520 NONE
      LJ1519 NONE
      LJ1518 1386826 .. 1386852 - -12.4    -5.055   TTAATTTTCAAAAAA         GAAGGTTAGGCA ACT TTCCTAACCTTC         TTGTATACGAATCTT 100 45
      LJ1517 NONE
      LJ1516 1384904 .. 1384914 -  -2.6  -3.96216   TCTTGACTTAAATAA                 TATA GCA TATA                 GAAAAATATGTGTAA  53 66
      LJ1515 1384554 .. 1384576 - -10.7  -5.63517   TTTCTAAATAAAAAA           GTTTGGGAA GAGCT TTCCCAAAC           TTCTAATTGCAATAG 100 45
      LJ1514 NONE
      LJ1513 1383242 .. 1383255 -  -8.1   -3.0386   AATACCCATAAATCA               GTGGC TTAT GCCAC                AACGACTAGTTTACC  70 64
      LJ1512 1382784 .. 1382803 - -12.2  -5.64274   TTATCTACAAAAAAA            GCCATCTC TTTC GAGATGGC             TTTTAATACTGTCTT 100 52
      LJ1510 NONE
      LJ1509 1380826 .. 1380849 -  -9.7  -5.17353   ATATTGATTAAAAAA          TGGTAGGAA ATGTCA TTCCTACCA           TTTTTTTGCTATTTA 100 34
      LJ1507 NONE
      LJ1506 1379466 .. 1379489 - -11.1  -5.05601   CACCATATACAAAAA          GACAGAGGA ATACGA TCCTCTGTC           TATTACCAAATATTA 100 54
      LJ1505 NONE
      LJ1504 1375863 .. 1375894 - -11.7   -3.8802   AAAATATAATTCAAA      TAAAAGCTCGGTC TTAAAC GACCGAGCTTTTT       ATTTATCGCTATTTT 100 24
      LJ1501 1372844 .. 1372858 -  -8.6  -3.35695   GTGATATAAATTTAA               TATGCG AAA CGCATA               CTTGAACATTGTAAC  74 62
      LJ1500 NONE
         tsf 1370852 .. 1370875 - -13.2  -5.50499   TTATACCGAAAAAAA          GGAGCAACGC CTAA GCGTTACTCC           CATTTTTAAGTAAAT 100 43
      LJ1498 NONE
      LJ1497 NONE
      LJ1496 NONE
      LJ1495 NONE
      LJ1494 NONE
      LJ1493 NONE
      LJ1492 1360573 .. 1360594 - -13.1  -5.06414   CCTCCGTAATAAAAA           GAGTGAGCA TTAC TGCTCACTC            GAATTTGCTATTCGA 100 89
      LJ1491 NONE
      LJ1490 NONE
      LJ1489 NONE
      LJ1488 NONE
        infB 1355561 .. 1355581 -  -2.5  -5.00616   CTTTTTGTGAAAAAA            GATGCCTAT TTA ACAGGTACC            TCTTGCATCTCGTAG  66 10
      LJ1486 1355140 .. 1355155 - -10.4  -5.08255   ATCTCCAAAATAAAA              GACGCC TTTC GGCGTC               TCTTTCATTTATTTA 100 34
      LJ1485 NONE
      LJ1484 1353037 .. 1353061 -  -9.4  -5.15634   CACCTCACGAAAAAA          GCCTACACTT TTGAC AAGTGTAGAC          TTTCTCCTAGTTAAG 100 238
      LJ1483 NONE
      LJ1482 1350837 .. 1350855 - -11.8   -5.7946   TTTTTAACAAAAAAA             GCAAGTAC TTA GTACTTGC             TCAAATTTATTTAAT 100 302
      LJ1481 NONE
      LJ1480 NONE
        dnaK 1347125 .. 1347154 - -10.9  -4.42386   CCTTTATTCATAAAA       GAAAAGAACTACA ATCA CGCAGTTCTTTTC        TTGTTTGATTTAATT 100 51
      LJ1478 1345895 .. 1345924 -  -3.6   -5.3658   ATTACAAAAATAAAA       CGCATACCTCAA GACTTA TAGAGATATACG        TTTTCACTTTTATTC  76 35
      LJ1477 1343912 .. 1343935 -   -14  -5.45652   ATTTTTAACAAAAAA          GACGTACCAA AACC TTGGTACGTC           TATAAAGTTATGTTA 100 42
      LJ1476 1343091 .. 1343122 -  -8.9  -4.88222   AGCAAAAGTTAAAAA      GGATTTACTTCCT TTCATT AAGAAGCAAATCC       CTTTATTTAAGCTTG  93 28
      LJ1475 1340663 .. 1340674 -  -5.8  -3.26405   CTCATTGAAAAATTA                GACC TAGC GGTC                 TTTGACTTGTATATT  59 107
      LJ1474 1340066 .. 1340085 - -12.2  -5.19998   ATAAGCAAAAGAAAA            CGGAACTC AATC GAGTTCCG             TTCAAGCATTAAGCA 100 34
      LJ1473 1338418 .. 1338450 -  -4.9  -5.63504   AATTTTATAAAAAAA      GAGACATCCTCAATT TTT AGTTGAGTATGTCTT      TTTTTCTTATTTATT  85 36
      LJ1471 NONE
      LJ1470 1335249 .. 1335285 -  -4.7  -5.14985   CTAAATACATAAAAA   TGCTGATA-CCATTAC AAAAAA GTAATAAATATCAGCA    TTTCTAAATATTTAT  79 53
      LJ1469 1333748 .. 1333781 - -12.7  -5.01546   AAATCCATAGAAAAA     TAGGTTACTTTGATA TGTT TATCAGAGTAACCTA      TTTTTAATAAACTTT 100 39
      LJ1466 1330387 .. 1330420 -  -6.2  -6.04953   ATATAAACAAAAAAA     CACCTTTTTTAGCCA TTTCT TAGCCA-AAAAGGTG     TTTTTATTACTTAAA 100 443
      LJ1456 NONE
      LJ1455 1323741 .. 1323763 -    -2  -3.73132   AAATGGAAAACAATA           GGTAAATCCA TAT TGAACTTAGC           TCACGACATTATTGT  49 237
      LJ1453 1322792 .. 1322820 -  -4.7  -3.39449   GGCCATCAATACTAA        TTGGCTTAAAA TCAAACT TTTTCAGCCAA        ATTCTAAATGTAGAT  56 260
      LJ1452 NONE
      LJ1451 NONE
      LJ1450 NONE
      LJ1449 NONE
      LJ1448 1319769 .. 1319782 -  -2.3  -2.98404   TAAAATAAAAACGCA               CCACC ATTC GGCAG                ATAATTGTCCGCTCA  41 38
      LJ1447 NONE
      LJ1446 NONE
      LJ1445 NONE
      LJ1444 NONE
      LJ1443 1317286 .. 1317297 -  -4.4  -3.59262   CTGTATATTGTGAAA                GAAG ATTC CTTC                 TTTCTAATTCCAAAT  56 423
      LJ1442 1316052 .. 1316071 -  -2.2  -3.43751   CAACAATGGTAAATA            TTTTAGAA CCAC TGCTAAAA             GTTTAATAATATTTC  46 81
      LJ1441 1315266 .. 1315281 -  -6.8  -5.45802   TTTGCAAAATAAAAA              GCCAGC TTAT GCTGAC               TTAAAAATCATAAAT  93 33
      LJ1440 NONE
      LJ1439 NONE
      LJ1438 NONE
      LJ1437 NONE
      LJ1436 1310448 .. 1310462 -  -2.1   -3.5774   ATTTAACCTTTCAAA               CCAGT TCAGC ACTAG               AATAATCAAACTTTC  47 6
      LJ1435 1310059 .. 1310082 -  -6.1  -5.14698   AAAGGCAAAATAAAA          GACCATTGA ACTTAA TCAATAGTC           TTAAAACGTATTTTA  84 38
      LJ1434 NONE
      LJ1433 NONE
      LJ1432 NONE
      LJ1431 NONE
      LJ1430 NONE
      LJ1429 NONE
      LJ1428 NONE
      LJ1427 1306016 .. 1306026 -    -4  -3.66018   GCATCATTGTAATAA                 TGAT TTC ATCA                 AAAGTTATTCTTGAT  53 30
      LJ1426 NONE
     LJ1425d NONE
     LJ1425c NONE
      LJ1425 NONE
      LJ1424 NONE
      LJ1423 NONE
      LJ1422 1294341 .. 1294356 -  -3.3  -3.18849   CCTATACCACCAAGA              TAAGG CAGTGC CCTTA               GTAAATCGCCTATAA  48 55
      LJ1421 NONE
      LJ1420 NONE
      LJ1419 NONE
      LJ1418 1292414 .. 1292443 - -12.2  -5.09225   ATTGTATGCAAAAAA       GCCACTCCAGAG AATTAA CTCCAGAGTGGC        TTTTAAAATGCATTT 100 135
      LJ1417 1291290 .. 1291312 -  -4.8  -5.60993   TTTTTTATAAAAAAA           GATCGACCAT TAA AAGGCCAATC           CTAAAAGTTGCTGTG  85 12
         eno 1289791 .. 1289813 -   -10  -5.71983   TCAAGCACAAAAAAA           GAGATTGATC AAA AATCAATCTC           TTTTTTTAATATCAA 100 47
      LJ1415 NONE
      LJ1414 1288702 .. 1288713 -  -4.4  -2.57274   TGCCATAATCAACAT                CACA CATT TGTG                 TACATACTTGATTTA  48 13
      LJ1413 1287714 .. 1287737 -  -9.7  -5.61881   TTTCAAAAATAAAAA          GGAAACTTC TCCTAT GAAGTTTCC           TTATTTTATTATTAG 100 37
      LJ1412 1286627 .. 1286655 - -14.8   -5.4659   GAAGATAAATAAAAA        CTTTGCCAGATA TCTTC TATCTGGCAAAG        TTTTTTTATTTTATA 100 43
      LJ1408 NONE
      LJ1407 1282112 .. 1282122 -    -4  -5.08824   TTTTTAGTGAAAAAA                 CTAA TCA TTAG                 TCAGCACTCCTTTAT  70 15
      LJ1406 1281346 .. 1281366 -  -8.3  -4.98522   AAGGGCATACAAAAA            GCGGAGAAT ATA ATTCTTCGC            TAATATAATTGTATT  91 77
      LJ1405 NONE
      LJ1404 1278466 .. 1278484 -  -3.9   -3.6767   AAGTATACACAAATA            GC-CTTTC TATT GAAAGCGC             TTTATTTAATTAAAT  53 27
      LJ1403 1277425 .. 1277457 - -10.7  -5.00895   TTTATCACACAAAAA      GCGTCTTGCACTC TCAACTT AAGTACAAGACGC      TTTTAATTATTAAAA 100 48
      LJ1402 1275947 .. 1275974 -  -6.4   -5.2422   AATTATACGAAAAAA        GTTGTCATAG TTTAAATT CCATGACAAC         TTTTTAATAAAAATC  84 40
      LJ1401 1274874 .. 1274891 -  -2.1  -3.61506   GCATCCTTAAAAAAT             TAATCTA TCTG TAAATTA              TCGTCTTTTTCAATC  47 7
      LJ1400 NONE
      LJ1399 1270606 .. 1270652 -   -12  -4.92314   ATTAATCTATAAAAA TAAAAGCTTCTTAAAACTAA AATCACA TTAGTTCTAAGAAGCTTTTT TAGCTATTTTTTAAT 100 29
      LJ1398 1268762 .. 1268801 - -10.9  -4.92777   AAGATTAAGTAAAAA  GCTTCTCATGACTAGAA AAATAA TTCTAGTTTTGAGAAGC   TTTTTTAGCTACTTT 100 92
      LJ1396 NONE
      LJ1395 NONE
      LJ1394 NONE
      LJ1393 1263863 .. 1263888 - -14.8   -5.5353   TATATTAATAAAAAA         GCGCCCTTGA ACTGAG TCAAGGGCGC          AATAAATTAGCACGG 100 252
      LJ1392 NONE
      LJ1391 1260628 .. 1260661 -  -9.1  -5.85425   TAAATAAATAAAAAA     TTGCATTACCT-GCTT TAA AAGTTAGGTAATGCAA     TTTTTTATTACTCAA 100 55
      LJ1389 NONE
      LJ1388 1258086 .. 1258119 -   -12  -6.04419   AAAAGAATAAAAAAA     TCCATCTCTTGATT ATATAA AATCAAAAGATGGA      TTTTAAATAAAACTA 100 38
     LJ1387b 1257616 .. 1257645 -  -2.9  -5.37593   CCTTAAAGCAAAAAA       GTCACTCTAGAAC ATCA GATCTAAAATAAC        TTTCTTTTTATATTT  74 39
      LJ1331 NONE
      LJ1330 1255944 .. 1255979 -  -4.2  -5.27938   ATTTTTAAAGAAAAA    CGACCATTTC-CTTTGT TAT ATAAAGTGAAATAATCG    TTTTCTAGTAACATC  74 40
      LJ1329 NONE
      LJ1328 NONE
      LJ1327 1253987 .. 1254012 -  -6.3   -4.6856   TAAATATTTTAAAAA         GATCTTTCA TTAAATTT TGAAAGATC          TTTTTTTGCTTCTAT  76 40
      LJ1325 1252751 .. 1252781 -  -9.1  -5.71712   TTTTATATAAAAAAA       GCTCTTGATAGAA GAATT TTCTACCAGGAGC       TTTTTCTATATTAAT 100 36
     LJ1324b NONE
      LJ1324 NONE
      LJ1323 NONE
      LJ1322 NONE
      LJ1321 1248981 .. 1249005 - -10.1  -5.60993   TCTTTTACAAAAAAA          GACTAGTAAGA AAA CCTCACTAGTC          TTTAAACGAATATAA 100 52
        glyQ NONE
      LJ1319 1245735 .. 1245746 -  -2.2  -3.14211   ACGTCCTGCCATCAA                TGGA TCAT CCCA                 ATCAACTATTATTTA  42 34
      LJ1318 NONE
      LJ1317 1242735 .. 1242764 - -14.5  -5.58454   TTTATAGCAAAAAAA       CCTTGCGGTAATA TTGC TATTACCACAAGG        TTTTTGCTGTTAATT 100 47
      LJ1316 NONE
      LJ1315 NONE
      LJ1314 NONE
      LJ1313 1238751 .. 1238774 - -11.2  -5.61596   ACTTTGATAAAAAAA          TAAACCGATA TAAT TATCGGTTTA           TTGGATTTTAATTGT 100 33
      LJ1312 1237644 .. 1237658 -  -3.6  -2.82635   ACTGGTAGTATTATA               GACTTA CTT TAAATC               AGTTACAATAGGTAA  45 183
      LJ1311 NONE
      LJ1310 NONE
      LJ1309 NONE
      LJ1307 1234626 .. 1234655 -  -8.1  -5.71983   TTAATCATAAAAAAA       GCAATAAAGG-CTA AAT TAATCCTTTATTGC       TAAAAATTCAATTAT 100 43
      LJ1305 NONE
      LJ1304 NONE
      LJ1303 1230158 .. 1230199 -    -7   -5.7946   TTTTTAATAAAAAAA TAGTAGATAAAAATGCT ATTATTTCA AGCAT-TTTATCTACTA TTTAGCAGATTAATA 100 171
      LJ1302 NONE
      LJ1301 NONE
      LJ1300 NONE
      LJ1299 1227193 .. 1227221 - -11.2  -5.46657   GAGCTCAATAAAAAA        CCATACTTCGAT TCAAT ATCGAAATATGG        TTTTAAATCAAACAG 100 100
      LJ1297 1225902 .. 1225917 -  -7.6  -4.68593   TTCAGCATTTAAAAA              GTGTCA CATA TGACAC               TCATTTTTTATACAT  82 26
      LJ1296 NONE
      LJ1295 NONE
      LJ1294 1223192 .. 1223217 -  -3.3  -5.74684   CAATAAAAAGAAAAA         GGATCT-GGCCA ATT TCACCTAGATCC         CCAAGTGTAGTTATC  84 48
      LJ1290 NONE
      LJ1289 NONE
      LJ1288 1218300 .. 1218315 -    -9  -5.54192   ATTAATCTAAAAAAA              CTGGCT TCTC AGCCAG               TTTTTTATTTTCTTA 100 30
      LJ1286 NONE
      LJ1285 1215946 .. 1215977 - -14.7  -4.21141   CGTTAACAAATTAAA      TAAGGCTTTTGGA ACTTAA TCCAAAAGCCTTA       TTATTTGCTTATAAA 100 34
      LJ1281 1211388 .. 1211412 - -10.1  -5.24129   TTTGCCCATAAAAAA          GCTCCTAGT TCTTGAG ACTAGGAGC          TTATAGTTAAGTCAT 100 137
      LJ1280 1210692 .. 1210719 - -13.5  -4.98531   TTTCTAAAGCAAAAA        GGCCTGAAGCA TTTAAT TGCTCCAGGCC         TATTTTTCATATTCT 100 121
        pyrB NONE
        pyrC NONE
      LJ1277 NONE
        carB NONE
      LJ1275 1203561 .. 1203591 - -10.7  -5.64304   TAATAGAACAAAAAA      CTGTATCA-TCTGA TTTT TCAGAATGATACAG       TTTTTTTCTACTTTA 100 33
      LJ1270 NONE
      LJ1269 1196116 .. 1196149 -  -6.7  -5.58179   TATCATAATAAAAAA     CCTAGAACTTTCACA TAAT TGTGTCAGTACTAGG      TTTTTTATTATTACC 100 36
      LJ1265 1191643 .. 1191664 -  -2.4  -3.56092   TCATTACCTCTCAAA           TTTATGTA TTCGCT TACACAAA            TTACAATAGCTAGTA  46 87
      LJ1264 NONE
      LJ1263 1188697 .. 1188751 - -15.4   -5.4505   CCTTTCAATAAAAAA TGGCAAGACTCAATAAACCTAACTTA AAA TAATTTAGATTTATTTGGTCTTGCCA ACTTAATGTAACAAT 100 112
      LJ1262 NONE
      LJ1261 1185569 .. 1185595 - -16.8  -4.70772   AGAGAGTCAACAAAA         TAAGACTTGGCA AAC TGCCAAGTCTTA         TTACAGATGATATTG 100 63
      LJ1259 NONE
      LJ1258 1183227 .. 1183238 -  -3.6  -3.05384   CTCCTTCTTATTTAA                CAGC CTTT GCCG                 AAGTTTTTTTAGTGT  46 6
      LJ1257 1181615 .. 1181627 -  -3.5  -4.52047   TATTATAGTATAAAA                TTTAT GAT ATAAA                AACGGGATACAACAT  61 70
      LJ1256 1180919 .. 1180931 -  -2.7  -2.76189   TAAGTTATCCAATTA                TTCGA ATT TCAAA                ACTTCATCAACTGGA  40 10
      LJ1255 NONE
      LJ1254 1179624 .. 1179643 -    -5  -5.01497   AGGATTATAGAAAAA            GGCAGAAA TAAA TTTCCACC             TTTAACATCCTATCT  75 41
      LJ1253 1179180 .. 1179214 -  -6.6  -3.93664   AGTGAATATAGTAAA     TAATACTTCTACCCTA GAC TAAAGCAGAAGTCTTA     TTTTCATACGGATAA  69 4
      LJ1251 1177063 .. 1177085 -  -5.6  -5.28683   ACGAACACTAAAAAA           CTTCTACCAT TAA AAAGTAGAAG           TTTTTTTGCTCTATT  80 248
      LJ1249 1174769 .. 1174793 -    -3  -3.29511   CCTAGTTGGTGATAA          TTTACCTAAG ATCAG CTTAAATAAA          GTCGATTTTCCACTA  46 68
      LJ1248 NONE
      LJ1247 1172652 .. 1172668 -    -3  -2.66435   ACTTTCATCATACCA              GCATTC TTTTT AAATGC              AAGAGATAATACAAA  42 57
         eno 1171113 .. 1171123 -    -4  -3.99228   CAATCTAAAACATAA                 GTAT TAA ATAC                 TTTAATATTAATCTA  58 111
      LJ1244 1169215 .. 1169269 -  -7.6  -4.99947   TTTAAGTAAATAAAA TATAGTTAAAAAGGTACAGCCAC TATATATAGC GTCACTGTACCTTTTTA-CTATA TTTTCACTTATTTTC  89 33
      LJ1242 1166944 .. 1166980 - -11.8  -5.27477   ACTCTAACTAAAAAA    CTGATACATCAACGTT TATTT AACAATGATGTATCAG    TTTTTTTGTCTTCTA 100 171
      LJ1236 NONE
      LJ1235 NONE
      LJ1234 NONE
      LJ1233 NONE
      LJ1232 1162224 .. 1162235 -    -3  -3.57387   AACACATTTTTCAAA                TATG CATC CATA                 TTATGATACTGCTCT  50 41
      LJ1231 1161694 .. 1161721 -  -8.7  -5.27779   TTTAAGACGAAAAAA        TAAACTAAGAA TAACTT TTCTTAGTTTA         TTATTATCTTTAATT  95 54
      LJ1230 1160800 .. 1160811 -  -4.4  -3.80014   AGATGGATCACTAAA                GTCT TGAT AGAC                 AATTTTCTTAACTTC  58 191
      LJ1229 1159367 .. 1159379 -  -3.5  -3.18274   TTCACCTCAAGTTAA                TTATA GTT TATAA                CTTAGGTTCAGCGTA  48 45
      LJ1228 1158553 .. 1158584 -  -8.2  -5.28778   ATTATTCATAAAAAA      TAAGCAGAGATC CACTAACT AATCTCTGCTTA       TCATAATAATATACT  93 42
      LJ1227 NONE
      LJ1226 NONE
      LJ1225 NONE
      LJ1224 NONE
      LJ1223 NONE
      LJ1222 NONE
      LJ1221 NONE
      LJ1220 NONE
      LJ1219 NONE
      LJ1218 NONE
      LJ1217 NONE
      LJ1216 1150700 .. 1150730 -  -8.4  -5.28414   GAATAAATAGAAAAA       GACGTTAAACAGTA TTA CATTGCTTAACGTC       TTTTTCTCTTCTATT  93 130
      LJ1214 1148781 .. 1148821 -  -5.1   -4.0896   AAACTTTCCTTAAAA TATAAAAGTAATTGTAGT TTACAT ACG-CAATTACTTTTATA  GCTAAATATCTACTT  62 40
      LJ1213 1147812 .. 1147829 -  -8.5  -5.88565   TTGATAACAAAAAAA             GTAGGAT TTAA ATCCTAC              TTTTTTCTATAAGTT 100 66
      LJ1210 NONE
      LJ1209 1142052 .. 1142099 -   -11  -5.56112   ATAAAAAGTAAAAAA GTTCATTAAATTAAATTTGGAT CAAT ACCAAAAGTTAATTTAATGAAC TTCGTTCTACTAAAT 100 65
      LJ1204 NONE
      LJ1203 NONE
      LJ1202 NONE
      LJ1201 1127383 .. 1127401 -  -3.2  -2.80994   TTTAATTTTATTATA             CTAAAAAA TCA CTCTTTAG             TTTAACAAATTTATA  43 36
      LJ1200 1125995 .. 1126015 -  -9.1  -5.40072   TTCCTTTCAAAAAAA            GCTGAACTA AAA TAGTTCAAC            TTTTTATATTTATGA 100 55
      LJ1199 NONE
      LJ1198 1124637 .. 1124678 - -20.5  -3.37051   AAATTAAACTAAAAT TAAAAGATCCCAAAGTCGT TAAA ACGACTTTGGGATCTTTTT  TACATTATTTATTAG 100 37
      LJ1195 1120971 .. 1120985 -  -4.4  -3.00153   AAATTAAAGAGTATA               TTTATT TTC AATAAA               AATTCTTTCGATGAT  50 18
      LJ1194 1119911 .. 1119930 -   -10  -5.60993   TTTTCTATAAAAAAA            GGCTGAGC CAAA GCTCAACC             CTAACCTACAAATCT 100 430
      LJ1193 NONE
      LJ1192 1117463 .. 1117496 -  -4.6  -5.14477   TATATATCTAAAAAA     CTCTGAAAATTGCC ACTAGG AGCAGTTGTCAGAG      TTTTTTATCTTTAGT  77 36
      LJ1189 NONE
      LJ1188 NONE
      LJ1187 NONE
      LJ1186 NONE
      LJ1185 NONE
      LJ1184 1107468 .. 1107516 -  -8.5  -5.26918   ATATTTTAGAAAAAA GAATATAGAAAAAAGCGTTCAT ATCAAA ATGAGCGCTTT-TTCTATAGTC TCTAAATTTACATAA  95 57
      LJ1181 1105098 .. 1105123 -  -3.3  -4.67641   ACCTTAAAATTAAAA         TGGCAGCAT TAAGTTGC ATGCTGCAA          TACTACTTATCAAAA  63 88
      LJ1180 1104146 .. 1104170 -  -7.9  -5.52986   ACTTTATTAAAAAAA          TAGGAAAGCAA CTT TAGCTCTCCTA          TTTTTGATATGATTA 100 38
      LJ1179 1102945 .. 1102977 - -10.8   -5.4251   TTTATACATAAAAAA      CGATTTGAAGATCT AAAAA AGATTTTCAAATCG      TTTTTTAATTAATGA 100 34
      LJ1169 1088817 .. 1088844 -  -8.5  -5.17353   ATACTTATGAAAAAA        GACTGTTGAGG ATTTTA CCTAAACAGTC         TTTTGTTCTGATTAT  95 37
      LJ1159 1079715 .. 1079758 -  -4.8  -4.79373   GAACATAACATAAAA GAGTAATTGTATTCC-CAT AGATAGA ATGAGGTAGACAATTACTC TTTTTCACTATTCAT  72 41
      LJ1153 NONE
      LJ1152 1071569 .. 1071607 -  -9.7  -5.07275   TTATATAGAGAAAAA  GGCGTAGGCC-AATATCT TTTT AGATATTAGGCATGCGCC   TTTTTATTAGTCTTT 100 60
      LJ1149 NONE
      LJ1148 1066969 .. 1066994 -  -8.3  -4.61873   TTTGACAAAGTAAAA         CGGGTGAAG TTGATTGG CTCCACCCG          TTTTGATTTGTTATT  85 99
      LJ1146 1065091 .. 1065132 - -12.6  -4.79053   AAACATTAAAATAAA GCACTGATA-ATCATCGTT AAATA AACGTTGATATATCAGTGC TTTTACTTTCTAAAG 100 334
      LJ1129 1048178 .. 1048223 - -21.6  -3.53012   TTTTTTGTTTGGAAA TGTAATAAAGGCAGAAGCAC AATTAA ATGCTTCTGCCTTTATTACA TGATTTTATTCCGCT 100 21
      LJ1127 NONE
      LJ1126 1032539 .. 1032573 -  -8.7  -5.37345   CTGAAGGATAAAAAA     GCAGATCATTACC GCTAATTAT GGTAGTGATCTGC     TTCTTTTTATAATTT 100 32
      LJ1123 1029408 .. 1029433 -  -4.8   -5.2422   AACCATATTAAAAAA         TGGATAGG GGAAAAGAAA CCTATCCA          TTTTTATTTACTTAT  79 66
      LJ1118 1023345 .. 1023373 - -13.3  -5.05301   AAATAATGATAAAAA        GCCGATTGCTT AGTGAAG AAGCAATCGGC        TTTTTTACATTTGAT 100 30
      LJ1101 1006780 .. 1006811 -  -5.9  -5.65513   CATTAACTAAAAAAA      GCAGGCAGTGA TAATGAAAAT TCACTGTCTGC       TTCTTTTTTAAACAT  90 33
      LJ1099 1004574 .. 1004595 - -13.1  -5.03747   AAACGGTTGAAAAAA           CGGTCGATT AGCT AATCGACCG            TTTTTTGATGATACG 100 56
      LJ1069 NONE
      LJ1068  968610 ..  968636 - -17.4  -5.59534   AATTATAACAAAAAA         GGTTGGCGAACT TCC AGTCCGCCAACC         AGTATATAGCAAAAT 100 42
      LJ1067  967740 ..  967759 - -10.8  -5.70522   AATAATAAGAAAAAA            GAACGGTT TTTA AACCGTTC             TTTTTGGTGTAAAGG 100 15
      LJ1065  965428 ..  965454 -  -9.5  -5.63103   CTTTAACTAAAAAAA         GTAAGCTGCAT CTTAT AAGCAGCTTAC         TTTTTTAGTTTTTTC 100 30
      LJ1061  962356 ..  962373 -  -8.5  -5.19261   AAACTTATTAAAAAA             GACATTC GATC GAATGTC              TTTTTATTAGTCTTG  95 32
      LJ1059  960864 ..  960896 - -10.1  -5.32699   TTAAATATTAAAAAA      CTGAGAACTATGA GGGGATT TCATAATTCTCAG      TTTTTTATTAGGTAG 100 43
      LJ1041  938532 ..  938548 -  -3.7  -2.91144   TCAGGTTTGAAACGA              GTTCTAA GAA TTTGAAC              AACTTTGTAAGTATC  45 230
      LJ1040  937657 ..  937691 - -15.9  -4.68908   TTTATTTAAAATAAA     TACTCACGAAAGCAG AGATG CTGCATTCGTGAGTA     AATCGAGAAGATGGA 100 224
      LJ1039  936625 ..  936658 -  -6.1  -5.31456   TGAATTTAGAAAAAA     TGCCCATCAGTAC TTATGAGT ATACTGATGGGTA      TTTTATTGCAGAAAA  84 124
      LJ1005  905245 ..  905297 - -14.4  -4.72272   TCTTTCTATTAAAAA TTTAGACAACAAAAAAGCTCGGAG GAAAA CTCCGAGCTTTTATTTTGCCTAAT ATCAGGTGTCAAGTA 100 46
      LJ0994 NONE
         def  894901 ..  894927 - -11.6  -4.69664   TATAGTATGGAAAAA         GGCGATAGAACA TCT TGCTCTAACGCC         TAGTAGAAAATTAAA 100 50
      LJ0992 NONE
      LJ0991  892831 ..  892851 - -11.2  -5.10767   TATGTAATATAAAAA            TAAGCCCC GAGAT GGGGCTTA            CTTTATTTCTTTTCA 100 28
      LJ0990  891836 ..  891860 - -17.3  -4.50259   AAAAAGATAGCAAAA          TAGCCAGCTCA TTA TGAGCTGGCTA          TTTGTCGTTTATTGC 100 34
      LJ0951  848232 ..  848253 -  -8.8  -5.92399   GAAGAAAACAAAAAA           GTCTTTCC AAAAGA GGAAAGAC            TTTTTGTAATGAAGC 100 49
      LJ0950 NONE
      LJ0949  846140 ..  846153 -  -9.5   -5.8187   CACTTAATAAAAAAA               GCGGC TTAC GCCGC                TTCCTTGAATTTCAA 100 270
      LJ0948  845791 ..  845801 -  -2.6  -3.13522   ACCTCTCCATCAATA                 TTTT ACC AAAA                 TTTGATTTAAATAGA  43 53
      LJ0947  845254 ..  845277 - -12.6  -5.77632   AAAAGTATAAAAAAA          TACCTCATCA TTTT TGATGAGGTA           TTTTTTTGCTCTTAA 100 37
      LJ0928  829535 ..  829560 - -14.9  -5.18355   TGTAAAAATTAAAAA         GGGATAATGTC AATT GACATTATCCC          TTTTATGTTACATAC 100 33
      LJ0922 NONE
      LJ0921 NONE
      LJ0920  821787 ..  821816 - -13.8  -5.20606   AAAGACTAACAAAAA       GGGTAGTACTTA AAAATA TAAGTACTACCC        TTTTTCTATTTATCG 100 31
      LJ0901  803212 ..  803235 -  -8.1  -5.37593   TTTTAAAGTAAAAAA          GAGGGTCTC GTATTA GAGGCCCTC           TTTTTAATAAACTAA 100 42
      LJ0898  800352 ..  800376 - -12.3  -5.46657   GATCTCAATAAAAAA          GAATGTATCAG ATT CCGATACATTC          TTTTTTTGATAGTTA 100 41
      LJ0886  789968 ..  789993 -  -9.1  -5.64873   TTGAATAATAAAAAA         TGGTTAAGCTT AGAT AGGCTTAACCA          TTTTTTTGATTGGAT 100 9
      LJ0882 NONE
      LJ0881  786181 ..  786191 -    -4  -3.38316   TCATTATTGAATTAA                 TTGA TTT TCAA                 AAGCACGTTTGTTCT  50 88
      LJ0870  774208 ..  774234 - -10.3  -5.28176   TTTATGTAGAAAAAA         TGACCGATATA TTTTT TATATCGGCCA         TTTGTAATTAATCCA 100 33
      LJ0869  773470 ..  773492 -   -15  -5.75478   AATTAGATAAAAAAA           TAGAGCTCAC ATC GTGAGCTCTA           TTTTTGTCTGAATAA 100 46
      LJ0855 NONE
      LJ0854 NONE
      LJ0853  749951 ..  749977 -  -9.5  -4.56914   TTATCCAAATTAAAA         GCTGTCTATCA TGAGT TGGTAGACAGC         TTTTGTTGTACGTGA  93 69
      LJ0842  738721 ..  738770 - -12.7  -4.74052   ATTAAATAAAAAGAA TACAAATAAAAAAGATTTACGTTA AAA CAACGTAAATCTTTTTTATT-GTT CGTGGAAATTTAAAT 100 18
      LJ0828  723376 ..  723393 -  -9.9  -5.24515   AATAAATAAAGAAAA             GCCATGA ATAT TCATGGC              TTAATTTATAGAATG 100 44
      LJ0827  722084 ..  722110 - -11.1  -5.57396   AGAATTAACAAAAAA         GATTATGGTTT GTTTT AAACCATAATC         TTTTATTTTGTCTTT 100 28
      LJ0822 NONE
      LJ0821  716420 ..  716446 - -13.2  -5.64274   TTATCTACAAAAAAA         GCTAGATGATTC AAA AAATCATCTAGC         CTAATTGAATTATAA 100 35
      LJ0815  709446 ..  709472 - -12.4  -5.69262   TTATAAAAATAAAAA         TAAGAGTCACGG AAC CTGTGACTCTTA         TTTGCTCCTAAATAA 100 41
      LJ0814  709042 ..  709082 - -17.7  -3.15182   AGGAAAAATTATACA  GCCGAAAAAAGCCGTGGAG CAA CTCCACGGCTTTTTGCGAT  TTTAACGATCACAAG 100 27
      LJ0813  707547 ..  707575 -  -7.6  -5.24989   TCATACATGAAAAAA        GCATTTCTTC AATTAATGA GAAGAAATGC        TTTTTTATGGCTCTT  91 77
      LJ0809  702642 ..  702681 -  -5.7   -5.1417   TCATAAAATTAAAAA  GGGTTGAGACTTTCTCC TTAGCT AGTGGAAGTTTCAACCC   TTTATCTATGAGCTT  83 43
      LJ0801  694917 ..  694960 -  -9.8  -5.30348   AGTCAAGAATAAAAA TAAGCCATTGTTTTTCTC GGGGGGAT GAGAGAAACAATGGCTTT TTGTATGGGACGAGT 100 44
      LJ0771  668951 ..  668984 -  -9.1  -3.82551   AAATAAAAATTAGAA     TACCAAATTGGTCTGT AAA AC-GACTAATTTGGTA     TTTTTTATCTTATGA  81 63
      LJ0763  660362 ..  660387 - -14.1  -4.56597   TTTTTTGGTGAAAAA         TAACCCCGTGG AAAA CCACGAGGTTA          TTTTTATTTGACTGT 100 29
      LJ0759 NONE
      LJ0758  654570 ..  654605 - -10.6  -4.75372   ATTATCTAGTAAAAA    GAGCAACTACACAT GAAAATAT ATGTGAAGTTGCTC     TTTATTTACTATATT 100 34
      LJ0734  626655 ..  626686 -  -8.8   -5.4588   TAAAATTATAAAAAA      CCGCTTATGTCTAA GGAA TTAGACGTAAGCGT       TTTGTACCTAAATGG 100 4
      LJ0733  625189 ..  625210 -  -6.6  -5.66229   AGTAATAATAAAAAA           CAGCTGAC TTTTAC ATCAGCTG            TTTTTGCATACATTT 100 58
      LJ0732 NONE
      LJ0731 NONE
      LJ0730  620916 ..  620944 -    -9  -5.06816   ATGCTCTAACAAAAA        GACTGTTCTG GTATTATTT CAGAACAGTC        TTTTGAATTATATGA  95 60
      LJ0726 NONE
      LJ0725  616796 ..  616807 -    -3  -3.41978   GTATAACGCAACTAA                TTGT AATT ACAA                 CTTATTTTTTAATTC  48 34
      LJ0724 NONE
      LJ0723 NONE
      LJ0722  614849 ..  614879 -  -9.9  -5.38054   TTGTATAAATAAAAA       CAGCATTTCTC GGAGGTATT GAGAAATGCTG       TTTTTATGCTATTTG 100 34
      LJ0720 NONE
      LJ0719 NONE
      LJ0718  608391 ..  608433 - -13.1  -2.60309   TCCTAAATAACATAC GTTAAAGAAAAAGCTAGGTG AATT CACCTAGC-TTTTCTTTAAT TTTGTAAACGATCAG 100 21
      LJ0717 NONE
      LJ0716 NONE
      LJ0715  603876 ..  603902 - -13.9   -4.7268   AAATAGTTAACAAAA         TAGGGTTAAGC ATTAG GCTTAACCCTA         TTTGTGTGAGTAGTT 100 79
      LJ0709  598260 ..  598286 - -11.7  -5.28481   TAGTGAATTAAAAAA         CTAGAGCTACA TTACT TGCAGCTCTAG         TTTTTTGAAATATTC 100 43
      LJ0707  596381 ..  596394 -  -3.9  -3.51958   ATTGCTAAACAAAAG               GTTAA GACT TTAAC                AAATCAATATTGGTA  51 82
      LJ0705  594933 ..  594960 -  -4.2   -5.1971   ATTAAAAAGTAAAAA        GGCATGAAAC GGGGGATT GTTTCATGTC         TTTTTACTAAAGAAT  74 32
      LJ0700  589027 ..  589044 -  -9.9  -5.46698   TTGAAAATTAAAAAA             GCAGATC AATT GATCTGC              TTTTTTATTGGAATA 100 42
      LJ0695  584311 ..  584327 -  -5.3  -3.32946   GTTCTAATTATAACA              TTAATTT AGT AAATTAA              GGATTTTAAGCCAAT  56 14
      LJ0694  583330 ..  583356 -  -5.2   -5.2894   AAAGACAAAATAAAA        GACGCAG-GCT ATGAAA AGCACTACGTC         TACAATACTCATTAT  84 479
      LJ0692  581661 ..  581675 -   -10  -5.24416   TAACTAGAAGAAAAA               GCTCCA TTG TGGAGC               TTTTTTGTGTTTATA 100 216
      LJ0679  566746 ..  566779 - -14.1   -5.4505   TTGTTGAATAAAAAA     TGCTAACTGAGTTTA ACAT TATACTCAGTTAGCA      TTTTTTATTTATTCT 100 30
      LJ0501 NONE
      LJ0500  555950 ..  555976 -  -8.1  -5.61596   ATTTTGACAAAAAAA         TAAAGGAGCTT TAACC AAGCTCCTTTT         TTAATACTAATTTTT 100 9
      LJ0494 NONE
      LJ0493  549356 ..  549376 -  -6.2  -5.59357   ATTATAGCAAAAAAA           GGACTAGCA TTGA TGC-AGTCC            TTCTTTACGAATTTA  93 55
      LJ0492  546438 ..  546467 - -14.5  -4.81551   TAGTTATACCAAAAA       TCCTCTTAGGTTA AACT CAACCTAAGAGGA        TTTTTTAATATATAA 100 49
      LJ0490  544131 ..  544157 -   -11  -5.60993   TTTTGTATAAAAAAA         CTGGTGATAG AGATAAA CTATCACCAG         TTAATTTAGTATAAA 100 41
      LJ0487 NONE
      LJ0486  542235 ..  542272 -  -7.4   -5.7946   TTTGCAATAAAAAAA  GATTAAGTAGGATTAGAC AAAG GTCTAA-C-TACTTAATC   TTTTAAGAAGTAGTA 100 28
      LJ0481  526621 ..  526652 - -16.7  -6.28967   TATAAATAAAAAAAA      CCGGGTAAGCCTC TGTATT GAGACTTACCCGG       TTTTTATTATTGCTA 100 61
     LJ0459b  501596 ..  501618 - -11.4  -5.34555   TTATAGCATAAAAAA           GAGAGCTACT ACC AATAGCTCTC           TCAAATCACAAGCCG 100 127
      LJ0454  496190 ..  496207 -    -7  -5.77677   TAAAATAATAAAAAA             CCATCC CTCATC GGATGG              TCAAAAATTATTCAA 100 33
      LJ0453  494760 ..  494797 - -10.8  -4.98522   AACCGTATACAAAAA   TATGCCTGATTAGACC AAGATA GATCTAATTAGGCATA    TTTTTTATGTTTAAT 100 40
      LJ0441  484093 ..  484117 -    -8  -5.46706   AGCCCAAAATAAAAA          TAACGATAGC GTTTT ACTATCGTTA          TTTCTGAGTATTAAT 100 65
      LJ0440  482592 ..  482633 -    -6  -5.69793   ATATTAAACAAAAAA GATGTCGTTTAATCAACGC GTAGT ACGAAGATT-AACGACATC TTTTTTGTTGTGAGG  90 61
      LJ0418  464359 ..  464384 - -11.3  -4.41882   AAGACAAAAATTAAA         GCGTAAATTCA TTTT CGAATTTACGC          TTTTTTACATCTTCA 100 30
      LJ0408  456362 ..  456383 -  -2.4  -2.57931   CCTACTTTCTAGAAT           TATAATCC AAAAAA AGATTATA            GCGAATTAGTAAAGA  40 79
      LJ0407  455022 ..  455054 -  -9.3  -5.84381   CCATTAATAAAAAAA      GCTTACTCATTTATT GTA AGTCAATGAGTAAGC      TTTTACTAATATTAA 100 63
      LJ0406  453173 ..  453203 -  -9.2  -5.29445   TTTGAATAATAAAAA       GGTAAATTGTATCA AAT TAGTACAATTTACC       TTTTTTCTAATATAA  95 54
      LJ0395  441540 ..  441585 -  -2.7  -4.82548   TAAAAAGAGACAAAA TAAAAATCATTCAGTTTGC TTTATGTT GCATTCCGAATGATTTTTT ACTTCTAATAATTAT  63 30
      LJ0394  440247 ..  440287 - -14.3  -4.74132   ATAGTTTATTAAAAA  TAAAACTCCCTGAGAAT AAATAAA ATTCTCAGGGAGTTTTT  TAGTTAATTATTGTA 100 29
      LJ0383  422845 ..  422882 - -13.8   -5.2189   GGAATGACTAAAAAA   TCCTGTTGGTGAAATAG GGTAA CTATTT-ACCAACAGGA   AAGAATATATTTATT 100 51
      LJ0376  407891 ..  407912 -  -7.3  -3.47617   ATTCCAAATTTATAA           GATGCAGCT ATCA AGTTGCATC            TTTTTTAGTATAAGT  68 30
      LJ0374  406313 ..  406337 -  -7.2  -5.24989   TTATATACGAAAAAA          GAGATCAGAT ATAAA ATCTGGTCTC          TTTTTCGATATGTTT  91 43
      LJ0334  378177 ..  378202 -  -7.6  -5.00884   ATTTGTGTTAAAAAA         GCCTATTCGT GTAGAA ACGAGTAGGC          TTTTTTGTGTTATTA  89 38
      LJ0294 NONE
      LJ0293 NONE
      LJ0292 NONE
      LJ0291  330336 ..  330377 - -12.6  -4.83169   ATTTTGGGATAAAAA GAGGCATGCAATATATTTC GAGAA GAAATAC-TCGCATGCCTC GCTCATCAATCTGAG 100 131
      LJ0290 NONE
      LJ0289  329098 ..  329133 -    -4  -3.60627   CTATTGTAGTCTAAA    TGTGAACTCTGCTACA ATAA TAGGGCAGAGTTCATA     TTTTTATGGCTTTGT  53 117
      LJ0288  327870 ..  327887 -  -5.5   -5.7827   AACATAAAGAAAAAA             TGCATCC GGAA GGGTGCA              TTTTCTTTATATATT  91 32
      LJ0275 NONE
      LJ0274  307399 ..  307433 - -18.2   -4.4715   CTTTAATTTAGAAAA     TAAAAGAGCATCCACA AAA TGTGAATGCTCTTTTA     CAGAAAAAAGTTGTA 100 45
      LJ0273  306565 ..  306604 - -10.2   -5.1166   TACGAAAATTAAAAA  TAAAAGCTTGTTTAACCA ATTT TGGCTAAGCAAGCTTTTT   TAACTACAGTAATTA 100 47
      LJ0259 NONE
      LJ0258  287422 ..  287451 - -14.5  -5.60993   TTTTGGATAAAAAAA       GATGCACAGAAGT ATAT ACTTCTATGCATC        TTTTTATGTATTTAT 100 47
      LJ0257  286452 ..  286464 -  -3.5  -2.50994   CCTAAGGCTAGTAAG                TAATT AAG AATTA                TGAGTTGCTCTTCAT  44 135
      LJ0255  285159 ..  285187 -  -7.5  -4.93547   TTAAGTAAGTAAAAA        TGACGGACTGTAA AAG CTACAATCTGTCA        TTTTTACTTACATTC  89 40
      LJ0253  284038 ..  284063 -  -9.1   -5.8901   ATATAAAACAAAAAA         GCTCC-CGTTCA ATT TGAACGAGAAGC         TTTTTACTTAGTTAA 100 29
      LJ0251 NONE
      LJ0250  281123 ..  281155 -  -7.3   -5.1166   GAGTAAAATCAAAAA     TCTCATGTTA-CTA ACTCAA TAGCTAACATGAGA      TTTTTTTAATTCTCG  88 52
      LJ0242 NONE
      LJ0241  274153 ..  274168 -  -7.6  -3.28873   ATTTATTAAAAATCA              TGGTTG CAGA CAACCA               CTTTTTGATTGCATT  69 49
      LJ0240  272750 ..  272767 -  -9.9  -5.38326   TTAAGTAAAGAAAAA             GGAGATC CGAG GATCTCC              CAGACAGCCCGCTTT 100 386
      LJ0237  270750 ..  270791 - -13.3   -5.4387   ATATAAATGAAAAAA GCCTATTAAATCTTGGT ATTGATGA ACCATGATTTAATAGGC  TTTTTATAGTATTTA 100 38
      LJ0228  263000 ..  263035 - -13.6  -5.40072   CCTCCTGCAAAAAAA    GACTTCTTCTACCCGTA AAT TA-GGGTAAAAGAAGTC    CTTTGTAGTGCTACT 100 180
      LJ0227 NONE
      LJ0226  261001 ..  261021 -  -9.7  -5.30189   TAGAACATTAAAAAA            GGGCTTGGA ATC TCCAAGTCC            TTTTTTATTGGTTTT 100 75
      LJ0221  255311 ..  255336 -   -12  -4.36931   TAAGGCATAGTAAAA         GACGCATTGA ATTTTA TCAATGCGTC          TTTAATTTATTTCTT 100 32
      LJ0197  228855 ..  228878 -   -14  -5.46657   TAGCCTAACAAAAAA          CGAGGAACTT CATA AAGTTCCTCG           TTTTTTAATATAAGC 100 135
      LJ0195  227100 ..  227123 -  -7.5  -5.60689   TTAGATAACAAAAAA          GGACTG-GGA TAGTT TCCTCAGTCC          TTTTTCATGATGCTT 100 84
      LJ0194 NONE
      LJ0193 NONE
      LJ0192 NONE
      LJ0191 NONE
      LJ0190 NONE
      LJ0189  222275 ..  222295 -  -9.1  -5.68039   AAATTTATAAAAAAA            GTTCTAGAA TTG CTCTAGAAC            TTTTACTTAAAAGCT 100 32
      LJ0188  220707 ..  220732 - -10.6  -5.40474   ATTTTGTCAAAAAAA         TAGAACCTAG AAAAAG CTAGGTTCTA          TCTTGTTTTTTAGTC 100 35
      LJ0187  220210 ..  220247 - -14.5  -5.47218   TTTTACGTAAAAAAA   TCCTGTCGATAGAATATC ATA GATATTC-ATCAACAGGA   AAAATTATACAGCCT 100 41
      LJ0186  218749 ..  218790 - -16.9  -5.48825   TATTATTTAAAAAAA TAGTCCTAGTCTCAAAATA CAAA TTCTTTGAGACTAGGACTA  TTTTTATTTTGGCTC 100 79
      LJ0182  214414 ..  214440 - -11.1  -5.39221   ATAAGAATGAAAAAA         TAGGATTTAGA GTGCT TCTAAATCCTA         TTTTTGATGGTTAGT 100 36
      LJ0181  213829 ..  213852 -  -8.8   -4.3586   TGATGTAGATTAAAA          GACATCTCGC TTAT GCGGGATGCC           TTTTTCTTAATCTAA  88 45
      LJ0178  211210 ..  211239 - -10.2  -5.13741   GTAATTGAAGAAAAA       GAGATTTGTACC CGTATT GATACAAATCTC        TTTTTGGTATATATT 100 55
      LJ0166  197696 ..  197715 - -10.8  -6.15717   TAAACACAAAAAAAA            GACATTCC ATCA GGAATGTC             TAAAGTGTGACTATA 100 81
      LJ0163 NONE
      LJ0162 NONE
      LJ0161  193810 ..  193828 -  -4.6  -3.67597   TTCCTGAGCCAATAA             TACCTAAT TTC ATAAGGTA             ATCTCCTTTAATTAA  56 33
      LJ0160  192830 ..  192852 -  -9.2  -5.88197   TTAAATATAAAAAAA           TGACAGGATT TTT AGTCCTGTCA           TTTTTTGTTAACGTT 100 33
      LJ0153  183676 ..  183697 -  -5.3  -4.84359   CTAGCTGTACAAAAA           TTCAATATA ATCT TACATTGAA            TTACAATCAAAAGCA  74 54
      LJ0152  183134 ..  183156 -  -8.6  -5.76237   TAGATAAATAAAAAA           GAATGTATTA AAA CAATACATTC           TTTTTTACTAGCACT 100 89
      LJ0151  180990 ..  181008 -  -5.3   -5.2166   CAATAACGTAAAAAA             GAATGCC GAAAA GACATTC             TTTTTTTAAACATAT  80 100
      LJ0150  178840 ..  178859 - -13.6  -5.27779   TTGAACATTAAAAAA            GGCATCCC GACA GGGATGCC             TTTTTGTTAGCCATT 100 49
      LJ0144  169212 ..  169252 -  -7.8  -4.99638   ATATCGATAGAAAAA GAGTTGATAGATCAACGTT GAAA AACGAGGAT-TATCAACTC  TTTTTTATTGTCTAG  89 30
      LJ0127  147911 ..  147927 -  -3.7  -3.38314   TTCAATTTGTAAATA              TTTTGGA ATA TCCATAA              TCTATATTAATCCTC  50 32
      LJ0126  147159 ..  147177 - -13.2  -5.63236   ATTGAAAAATAAAAA             GAAGCTGC TTT GCAGCTTC             TTTTTGTCTCCAGAT 100 48
      LJ0124  145997 ..  146019 - -10.7  -5.69262   TTAGAAAAAGAAAAA           TCTGGTAGA AACCA TCTACCAGA           TTTTTTTATTTATTA 100 38
      LJ0115  135461 ..  135500 -  -5.1  -5.08178   ACATATATAGAAAAA  GTCCGAAAAGATGACAT GACTAT ACATTTTCTTTTCGGAC   TTTTTAATTTTATTC  75 35
      LJ0110  131016 ..  131040 - -14.4   -4.4078   CTTTTTCAAGTAAAA          TAGGATGCCG AAATG CGGCATCCTA          TTTTTTTATTCATCA 100 31
      LJ0107  127235 ..  127258 - -15.4  -5.18561   TAAAGATGCAAAAAA          GGTCTCAGGT TTTA ACCTGAGACC           TTTTTCTAAGAAATG 100 263
      LJ0099  119606 ..  119623 -  -9.9  -5.63517   TTGCTAAATAAAAAA             GTCTGCA AAAT TGCAGAC              TTTTTTGATGCACTT 100 144
      LJ0097 NONE
      LJ0096 NONE
      LJ0095  115121 ..  115135 -  -2.8  -4.66833   TCCCAATCCTAAAAA               GCCA ACTGTAA TGGC               AATCTTTCAAACTAA  62 220
      LJ0093 NONE
      LJ0092 NONE
      LJ0091 NONE
      LJ0090  112481 ..  112500 -  -7.2  -5.63236   AGCTAAAAATAAAAA            GTACAACC AAGC AGTTGTAC             TTAAGGAATTTATTG 100 54
      LJ0088  111193 ..  111221 - -16.2  -5.29846   AAGCGTAAATAAAAA        GCCTCGTTGTTT GCCAA AAACAACGAGGC        TTGAAAATCATCAGT 100 271
      LJ0087 NONE
      LJ0086  108549 ..  108570 -    -3  -4.16842   TTTACGTTTAATAAA           GTCTCAAT TAGTAT ATTGGGAC            CATTCGCTCTTTTCG  57 225
      LJ0085  108185 ..  108217 -  -6.3  -4.89838   CTAATAAATACAAAA      GGCTAGTATAACACT GAT AGTGGAATACTAGTC      TTTTTAGATGATTAA  80 58
      LJ0078  100940 ..  100953 -  -6.7  -5.80248   TAAGACATAAAAAAA               GCACA GTTT TGTGC                TTTTTTAGATATCTA 100 38
      LJ0077  100292 ..  100310 -  -2.4  -3.42407   TAGAGCATTAATTAA             CCTAAAAT TTG ACTTGAGG             AACGGCCTTTTCTTC  46 8
      LJ0076   99371 ..   99388 - -11.3  -4.67755   ATAGGTATGTAAAAA             GGGATGC AATT GCATCCC              TTTTATTACATATTT 100 31
      LJ0074 NONE
      LJ0073 NONE
      LJ0072   95309 ..   95331 -  -2.6  -3.80855   CCCCCGAAAAACTAA           GTCCCGCT GAGATGG AGCAGGTC           AAAGAAATCGAGGGA  50 341
      LJ0063 NONE
      LJ0062 NONE
      LJ0061 NONE
      LJ0060 NONE
      LJ0059   81369 ..   81407 -  -5.5   -5.1417   TTACAAAAGGAAAAA  GATTGAT-TATCTTTGCT ATTA AGCATCGATATATCAATC   TTTTTTAGTTCGAAC  80 88
      LJ0058 NONE
      LJ0057 NONE
      LJ0056   77403 ..   77431 - -14.7  -2.63479   AACACTTGTATACGA        CAAAAGCCACCTG TTT CAGGTGGCTTTTT        TTGTTGGGAATATAG 100 59
      LJ0045   54681 ..   54703 - -11.4  -5.26316   TTAGGGTAGAAAAAA           GACCTTGAGA AAA TCTCAAGATC           TTTTTGATTATCATA 100 50
      LJ0044 NONE
      LJ0043   52812 ..   52825 -  -8.1   -5.4251   TTGAGATAGAAAAAA               GCACC TTGT GGTGC                TTTTTTATTACAAAT 100 48
      LJ0040   49827 ..   49857 - -11.4  -4.95547   GCTACAATAACAAAA       TAAAAGAAGATGTT TGA AACATCTTCTTTTT       TAAATCTTATTATCA 100 25
      LJ0034   43215 ..   43226 -  -5.8  -2.67171   CATTCTATCAAACAG                GTCC AGAT GGAC                 TTTTATTTTTTACAA  55 71
      LJ0033   42011 ..   42021 -  -2.6  -4.48823   AAGTAACTTATAAAA                 TTAA GGT TTAA                 CTAATGACGCAGCGC  58 143
      LJ0030   37385 ..   37437 -   -21  -2.65007   AAACAAATAATAGAT GGCAAAAGAGCCCTACTAGATCAA TGATT TTGATCTAATAAGGCTCTTTTGCA CTGAATCACCTGTAT 100 426
      LJ0029   35917 ..   35940 -  -6.8  -4.78237   TATTTTATAAGAAAA          GGAAGTTC TGATTAAT GAACTTCC           TTTTTTGGTGCTAAT  83 60
      LJ0027   32597 ..   32609 -  -3.4  -4.90296   AAAATGGTACAAAAA                TGTC TGGAG GACA                GAAGCAAAGATTAGC  70 253
      LJ0025   29840 ..   29857 - -11.3   -4.4296   GAAGACATATTAAAA             GGAGTGC TTAA GCACTCC              TTTTGTGTTACTATT 100 40
      LJ0023   28257 ..   28290 - -16.9   -5.5074   CAATTGAATAAAAAA     TAACCGCTACAACGC TCAG GCGCTATAGCGGTTA      TTTTTATGTGATATT 100 40
      LJ0020   24371 ..   24404 - -13.3   -5.5112   TTGATGAATAAAAAA     TAACCGCTACAACGC TCAG ACGCTATAGCGGTTA      TTTTTATGTAATGTT 100 184
      LJ0018   22688 ..   22719 -  -7.5  -3.54414   ACTTTTAATTAAAGA      TAGATTTTCTGTT ATTAGA AGCAGAAAATCTA       TTTTTTCTTATAGCC  71 23
      LJ0016   19592 ..   19610 -  -4.5  -5.68489   TATAAGAACAAAAAA             GCGCTAG TTTAT CTAGCGT             CTTTTTTTATTTTTA  83 43
      LJ0015   17252 ..   17269 -  -9.9  -5.64274   TTATCTATAAAAAAA             GAAGAGC TAAT GCTCTTC              TTGATTACTAAAATA 100 33
      LJ0014   15970 ..   15991 - -13.1  -4.87037   AATATATAGTAAAAA           GGCAACTTC ATTT GAAGTTGCC            TTTTTGTGTTTCACA 100 51
