# Supplementary material for: Rapid, accurate, computational discovery of Rho-independent transcription terminators illuminates their relationship to DNA uptake
Source: Genome Biol. 2007 Feb 21;8(2):R22. doi: 10.1186/gb-2007-8-2-r22 (PMC1852404; doi:10.1186/gb-2007-8-2-r22)
Supplement: Additional data file 4 — Best terminators found downstream of each of the genes of the 343 organisms studied. [file gb-2007-8-2-r22-S4.zip › Lactobacillus_plantarum.bag]

        dnaA    1436 ..    1451 +    -9  -4.09685   GAAAACTTGATAACG              CCGAGT CTTT ACTCGG               TTTTCCACAGTACCC  83 93
        dnaN    2718 ..    2746 + -21.9  -4.37886   CAATTCTAAATAAAA        GGCCCGCATTTCA CCG TGAAATGCGGGCC        TTTTATGACGGCTAA 100 58
     lp_0004 NONE
        recF NONE
        gyrB    6490 ..    6506 +  -8.7  -3.89614   AGATAATGCCAAGTT              CGTCCAG GAT CTGGATG              TTTAGTGTGTCAGTT  77 4
        gyrA    9248 ..    9281 + -24.1  -5.61596   AATAAATTGATAAAA     CAAGCGTGGTCGACA ATCT TGTCGACCACGCTTG      TTTTTTTATGCGAGT 100 36
        rpsF NONE
         ssb NONE
        rpsR   11092 ..   11112 +  -6.9  -5.29846   TTAGTCATTCAAAAA            CCACAGA CTTCGGC TCTGTGG            TTTTTATTTACCCTT  89 44
     lp_0012 NONE
        rplI NONE
        dnaC   15202 ..   15226 + -10.2  -5.72622   AAATTTGTTATCAAA          TTCCTCTTAA ACTAA TTAAGAGGAA          TTTTTTGTTTATCAC 100 56
     lp_0015 NONE
        proB NONE
        proA   18703 ..   18734 +    -6   -5.7946   ATTGATGAGCAAGTA      TCGTTATTAGTC AGTATATC GGCTAATAGCGA       TTTTTTTATTGCCGA 100 36
     lp_0018   20824 ..   20848 +   -13  -5.69023   TGAATAAATCAACTA          GCCCGAAAAA CGCGT TTTTTCGGGC          TTTTTTTGATGTTTT 100 80
        glgB NONE
        glgC NONE
        glgD NONE
        glgA   26722 ..   26733 +    -3  -2.84229   GCGACTTATCAGAAG                CTAA TGCG TTAG                 GTTTGATGGGGGTGT  42 14
        glgP NONE
        amy1   31116 ..   31143 +    -7  -4.88388   ACGTAGGCACATTAG        TGCGTGGCT-TTC CTT GATTGGCCACGCA        TTTTTGTGCGCTTAT  84 157
     lp_0026   32164 ..   32208 + -21.7  -4.49344   CTGGCTTAAACAAAA CAAACCGGATTTGGTAACCAT GAC GTGGTCGCCAAATCCGGTTTG TTTTGTGATGAGTTT 100 105
        cspL   36892 ..   36918 +  -8.9  -5.28942   ATAGTAACTGTTGGG        CCGAACCA-TTA TCAT TAACTGGTTCGG         TTTTTATTTGAAGTG  93 37
     lp_0032   37254 ..   37297 + -12.7    -5.252   AGATCGTTAGAAAAA GCCTCAGGGACGTCAC-ACGCA CTT TGCGTTGTG-C-TTCCTGAGGC TTTTTTGTAGGAATA 100 83
        rrp1   38484 ..   38498 +  -2.8  -2.71712   AATGAGTAGAGGTTG               CTAAAC CGT GTTGAG               ATTTAAACGGAAAAA  41 32
        hpk1 NONE
     lp_0038 NONE
     lp_0039   42576 ..   42614 +  -3.9   -5.1675   GTCGTTGTCGAATAA  CGGGTGCTGTGAAGAAGA GTGT TTTTCCTAACAG-GCCCG   TTTTTTGGTGACTAG  74 64
     lp_0041   43801 ..   43817 +    -3  -2.62463   ATTAGTAGGGAGGGA             T-CGCGT TTCG ACGCGCA              ATTATGGCTAATAAA  41 116
        htrA   45103 ..   45133 + -12.6  -5.54192   TGAGAATTTCATAAA       CGTCCCTGACTG GATAAAG CAGTCGGGGGCG       TTTTTTTAGGTTAGT 100 45
     lp_0045   46315 ..   46325 +  -5.4   -3.0464   GGTAGCAACGATTTT                 TCAG ATG CTGA                 TATTAAGGCTAGATT  53 223
     lp_0046   47178 ..   47192 +  -2.9  -5.76633   ATTGAAAAAATAAAA               TATCA GAACA TGATA               TTTTTTTGTCTATAG  85 28
        aldH   48662 ..   48673 +  -4.4  -2.69871   TGAAGCGAATGTTGG                GACT ATGA AGTC                 GTGTTTAATCTAGGG  47 18
     lp_0048   49586 ..   49624 + -18.4  -5.01811   TGATTTGGTTAAAAA   CGTGGTAATACTGAGC ATGAATG GCTCGGTATTACCACG   TTTTTAGTTTACTGG 100 102
         pnb   50384 ..   50394 +  -5.4     -2.54   CCGAGTTGCTACGCC                 GCAA GTT TTGC                 ATATTATCAACTAAT  50 1
     lp_0052   50902 ..   50948 + -12.2  -5.39681   GAATAAGATTAATGA AAGGGGCCACCAAGAACGACAG TTG CAGCTGTTCTTGGTGGCCCTGA TTTTTATTTAATTAT 100 35
     lp_0056   57059 ..   57102 +   -14   -3.9344   TAACTGAGCAATATA GATGCGGTAAGTCGTGATTG ATCC TGACCACGATTTGCCGCATC TTTCGTGTTAAAATT 100 44
     lp_0057   58286 ..   58303 +  -6.3  -3.35679   CTTTGTCTGAAACCA             TTTCTGG TCCG CCAGAAG              TTGTGAATAGGGCGA  59 274
        arsC   59348 ..   59377 +  -6.4  -5.11063   CCAATTATAATGATG       CGCATGTAAGCT AAGAAG GGCTGGCATGCG        TTTTTATTAGCTAAT  83 80
     lp_0060 NONE
     lp_0061 NONE
     lp_0062   62046 ..   62062 + -13.7    -5.252   ATAGGTTTATGAAAA              GAGCGGG ATT CCCGCTC              TTTTTTGTCCGAATA 100 40
     lp_0063   63772 ..   63786 +  -6.4  -3.73647   CCGTTTGTGGAAAAA               TGGCTG GAT CAGTCA               TTATTAGTAAATCCG  64 62
       pgmB2   64756 ..   64793 +    -5  -5.17576   TAAATAATACGAAAA   GCTTACTTCACAAAGTC AACTA GA-TTTGTGATGCAAGC   TTTTTTGAGTTACTG  79 44
     lp_0068   67485 ..   67527 + -18.7  -4.67011   GTTAGCGGTTAAAAA GTCATTTAGTCACCAGCTC AGTTA GGTCTGGTGACTAAATGAC TTTTTAAATGGCCTT 100 54
        ptp1   68376 ..   68419 +  -9.9  -3.56142   TAAAGGCGCAAAAAA TCACACCAATACTCAC-TTA AGGAC TAACCTGGGTATTGGTGTGA TTACTTATTCATGGG  77 50
     lp_0073   71240 ..   71269 + -15.1  -5.06414   GCAGGTTAGTAAAAA       TGTCGGTAGTCCT TGAC GGGGCTACCGACA        TTTTTATTCAGAAAA 100 61
     lp_0075   72996 ..   73024 +  -8.9  -5.06451   TGAAAATGATTTTAA        GGTATCGGTAGTT GTA GGCTACGGATACC        TTTTTTGCGATACTG  90 44
       fusA1 NONE
     lp_0077 NONE
     lp_0078   76916 ..   76931 +  -6.2  -3.33361   TTGTACTGTGTTTTT              TGTTTC ACGT GAAACA               TTCATCTAATTGATG  60 90
     lp_0080   77541 ..   77555 +  -7.1  -5.75599   ATTAACGCAAAAAAA               CGAGC CTTGT GCTCG               TTTTTTTATAGTTTA 100 36
     lp_0083   79799 ..   79842 + -24.3  -4.46267   ATCAGAGTGAAAAAA GCTGGTACTTTTGGAATGA CGCCTC TCATTCCAAAAGTACCAGC TTTTAGTTCACTTAT 100 49
        pepI   83643 ..   83673 + -13.3  -3.86106   TTAAAGTAGACAAAA       GCGCCTGTGGAAG TTAGC CTTCTGCGGGCGC       TTTGGTGATTGCTGT 100 153
     lp_0091   85069 ..   85111 + -12.3   -4.7373   ATTCCTATACTAAAA GCGTTTCAAGGCC--GGCTTA GGT TAAGCTATGGTCTTGAAACGC TTTTTGGTCGGGTAA 100 47
     lp_0096   88458 ..   88486 +  -5.4  -2.76815   CAAGACTTAGAGGGG       AGTGGT-TTGATG ATGA CATCAACACCACG        GTTATTACAAGCCAT  52 274
     lp_0098   89267 ..   89296 + -10.8  -4.82901   GAGTTTAACAAAAAA       TGCTTACTGGCG ATCATC CACCAGTAAGCA        TTTTTGTCACCACCA  93 46
     lp_0104 NONE
     lp_0105   95260 ..   95271 +  -4.4   -3.1733   TGTTCAGGTTGCGGG                TGGT AAGG ACCA                 TGGTTTTGTGGAACA  51 253
       glpF1 NONE
     lp_0109   98049 ..   98076 + -16.4  -4.87807   TGACACCCCAAAAAG        CGCAGTTCAAGG CCGC CCTTGAGCTGCG         TTTTTCGTATCTTCA 100 174
        thiM NONE
        thiD NONE
        thiE NONE
     lp_0116  102944 ..  102974 +  -4.1  -5.40072   AAAAGTAAATGATAA      TCCCATTGGTAATG CGCA TGTTACCG-TGGGA       TTTTTTTGAGAGAGG  82 53
     lp_0117  103770 ..  103800 + -11.3   -4.8048   AATTAATAAAATAGG       CGTGGTTATTCTG AATTG TAGGATAACCACG       TTTTTAATGTGCAGC  95 57
     lp_0118  105649 ..  105676 +  -9.2  -4.90013   GAATTCGATAAAAAA        TCCCGCTGAG GCTTTAAA CTCAGTGGGA         TTTTTGGTTAGGTTA  90 101
     lp_0120  107763 ..  107787 +  -7.2  -5.10163   ACGTTGTAATCAAGA          GTACTTGCCA GTAAA TGGTAAGTGC          TTTTATTTTGGGCTT  86 32
     lp_0121 NONE
         hpo  109514 ..  109543 + -14.4  -4.42851   CACAATACTAAAAAA       GGCTCACCAACT AAAACA GGTTGGTGAGCC        TTTTCGATTTATTGA 100 169
     lp_0125  113359 ..  113379 + -11.9  -3.22476   TTAGCGAATAAAAAA            CGAGCAGTC GAT GACTGTTCG            TTAATAGTGGCTAAT  83 37
     lp_0128  114834 ..  114862 + -11.9  -3.73068   TTCGTGAAATTAAAA        TTTAGCACTCG AGTTAAA CGAGTGCTAAA        TTGTTGCATTCCCAC  89 21
        hsp1  115437 ..  115468 + -21.7  -4.13767   ATCAGTAACAAGTGA      GCGGCCCACCGAT AATCAA ATCGGTGGGCCGC       TTTTGACATCAACAA 100 56
     lp_0132  117858 ..  117888 +  -7.6  -5.57396   GTTTCCTAGGTGTTT       GGTAGTTAGTCTAT TAA ATTGGCTAGCTGCC       TTTTTTGTTACTTGT 100 32
     lp_0133  118252 ..  118279 + -10.1  -3.01791   TTTAGTTTTTTTGCT        TTTTAGTTCGA CAATTA TCGAACTAAAA         TCTTGGAAAGAAGAT  75 36
     lp_0134  119519 ..  119548 + -12.3   -5.4477   TATCACAATAATGCA       GAACGAGATTGGC CCAA GTCAATTTCGTTC        TTTTTTTGAAACTTT 100 45
     lp_0135 NONE
     lp_0136 NONE
     lp_0137  121548 ..  121565 + -12.7  -5.30616   TTAAATGAGTATTTA             GGTCGGG AATT CCCGACC              TTTTTGTTTGCCTAA 100 33
     lp_0138  122111 ..  122124 +  -2.4  -2.61274   TATACAGGAACTATT               CGTT AATTTG AACG                GTTAGTTAAAATAAA  40 20
     lp_0139  124182 ..  124215 + -18.3   -4.3586   GGCATGATGTAAAAA     CGCTCCCCATGAAAG ATGA CTTTCATAGGGAGCG      TTTTAGTGTGCATCA 100 77
     lp_0145  126921 ..  126945 +   -10  -4.87291   CGTGAAACATAAAAA          CGCCCACTGA TTTTT TCAGTGGACG          TTTTTAATTCGGCTG  93 49
     lp_0152  132762 ..  132791 +  -5.7  -5.25803   AATTCATTAAAGCAA       TCGGTAACCGC GTTAATCA GTGGCTACCGA        TTTTTTGTGGAAATT  85 31
     lp_0154 NONE
     lp_0155 NONE
     lp_0156  134917 ..  134940 +  -5.3  -6.15717   AATTAACATATAAAA          CGTTAGACT ATTCTG AGACTAACG           TTTTTTTTGTGTTTA 100 61
     lp_0158  135721 ..  135742 +  -8.7  -5.48303   ATGCGTACATAATTA           GCATGCCAG GAGA CTGGTGTGC            TTTTTTTGCGATTAT  95 42
     lp_0159  136727 ..  136760 +  -9.1  -5.83226   TCAGATGTCAAAAAA     CTGTTTTAGCGAGTAA AGT TTA-TCGCCAAAACAG     TTTTTTTGTTGACTT 100 85
     lp_0160 NONE
     lp_0161 NONE
     lp_0162  140167 ..  140196 +  -2.8  -4.57569   AATACGTATCTTAGA       CAGCCG-ACGGAT GTTTA ATCCGGACGACTG       TTTTTCGACCGGTGG  62 42
     lp_0163  141930 ..  141962 + -13.5  -5.29385   TTGTTTGCACAAAAA      CTAAGGGTCACAGCA ATG TACTGTGGCCCTTGG      TTTTTTACTTAGCTT 100 96
     lp_0165  143559 ..  143572 +  -2.5  -2.55668   CTTAAAGTTGAGACG               TAATT TACT AATTA                ATTCCTGTGCGAGTC  39 292
       dak1B NONE
        dak2 NONE
     lp_0170 NONE
       gplF2  147131 ..  147154 +  -4.5  -5.55769   GTTAAATACTCACAA          CTGTGCCGA TTTTGT TGGGCGCAG           TTTTTTGTTATAAAG  89 36
     lp_0172 NONE
     lp_0173 NONE
        agl1  151075 ..  151106 +   -14  -4.84274   AGGTTGATGGACCAA      TAAATCCTAACGTT TTTA AGCGTTAGGATTTA       TTTTTGGTATGATTC 100 134
        malE  152496 ..  152525 + -12.3  -4.56597   ATTGTAATTTAAGGG       GGCTGAAACAAAA TTCG TTTTGTCTCAGCC        TTTTTAAAAGGAAAA 100 46
        malF NONE
        malG NONE
        malA  155599 ..  155626 +    -5  -3.15544   TCAAAGATCCGGAAG        TTGACC-AAACCA TGT TGCTTTAGGTCAA        TTAGTAAGCATAGAA  53 3
        amy2  157021 ..  157034 +  -3.7  -2.85402   AAAAGCAACCGTTTG               CGGGC GATT GCACG                TGTAATAGTAGTTTA  46 69
       msmK1 NONE
        map2  160578 ..  160601 + -13.2  -4.84527   CCTAACTTCTAAATC          GGTCCGTATC AGCT GATACGGGCC           TTTTTAGTGTCTGGA 100 121
     lp_0183  164431 ..  164464 + -15.4  -5.02476   GACTGTAAACTAAAA     GTCCGCTGATACGT TTAAAC GCGTATCGGCGGAC      TTTTTTGCAAGGTGT 100 55
        sacA NONE
        sacR NONE
        agl2  171974 ..  172004 + -15.7  -5.40072   CACCTGACTAAAAAA       CTGCTTTCAAAAG GATAA CTTTTGAAAGCAG       TTTTTTTAGCGCGCG 100 146
        agl3  176893 ..  176920 +  -8.5  -4.16307   GCCCCAATAAGAACG        CCCAACCTATC ATTCTA GATAAGTTGGG         TATTTTTATTGGAGC  82 154
     lp_0197  181893 ..  181920 + -14.3  -4.64048   TTAATTAAACAAAAA        GGCTACTGGAA TTTCGC TTCCAGTAGCC         TTTATTTATATCATA 100 33
        pgm1  190756 ..  190770 +  -5.6  -4.55118   GGTGGTCCTAGCATT               TGGCGA GGA TCGCCC               TTTTGTATCCGCTTA  73 180
     lp_0206  191665 ..  191695 + -15.5  -5.06816   GTAAATTGCATTAAA       GGCCACTCCCC CAATATGCC GGGGAGTGGCC       TTTTTATTAGCGCGT 100 37
     lp_0207  192449 ..  192479 +  -9.8  -4.23244   TCAATTCAAGTGGTA      GGGGCTGATCCAG CGGAAA CTGGAT-GGCCCC       TTTGCTTGTTTTATA  87 99
        ack1  195356 ..  195389 +  -5.4  -5.16572   GTCATTGAACAAAAA     CAGGAAATCTCA GTTAGTTTTG TGAGACTTCCTG      TTTTTTGAGTTAGAT  81 431
     lp_0215  198043 ..  198080 + -24.5    -4.371   GTCTCTAGAAACAAA   GCAGGTCTGGAAAAATC TTCG GATTTTTCCAGACCTGC    TTTTGATATAATAGA 100 115
        ISP2  199945 ..  199955 +  -3.2  -3.01712   TCTGACGATAGTGAG                 TGCG GGG TGCA                 TCTTCGACAAAGCCA  43 155
         gpo  203377 ..  203391 +  -5.8  -2.55544   AAGAAAGAAGTGGCT               TAAGTT GGA AACTTA               TACGTTACGTGATGG  50 72
     lp_0221  204594 ..  204613 +  -6.4  -5.28755   CGGGCCTTGATTCAA            GTCGGTAT TAAC GTACCGGC             TTTTTTACTGTCTTT  87 408
         gnp  207022 ..  207057 + -22.8  -4.75372   AAAAATGAACTGAAA    GCCGTGCTTCATAACG ATTG CGTTGTGAAGCACGGC     TTTTTAATAAGTACT 100 54
      pts2CB NONE
        mtlR NONE
       pts2A NONE
        mtlD  214528 ..  214569 +   -24  -3.08679   GCCATGGTAATTAGC TGCAAAAGGCGCCCAGAA ATTTAA TTCTGGGCGCCTTTTGCG  TCTTGCCTGACAAAG 100 67
       trxA1  215843 ..  215881 + -20.4  -5.14163   TGTTGAAGCAATCAA   TAAGTCCCCCAGAAACGG TTA CCGCATCTGGGGGACTTA   TTTTTCTTGGTGAGT 100 62
     lp_0239  217089 ..  217113 + -18.7  -3.77196   TGGGGCAATTTAAAA          GGCTAACCCAC ACG GTGGGTTAGCC          TTTGGTGCGTGATGC 100 43
     lp_0243  219900 ..  219930 +  -9.8  -4.55689   TGAAAATAAAGAAAG       GGTCATCGGAAT CATTGAT ACTCCGATGACC       TTTTCTGTCGGTAAT  91 101
     lp_0244  220696 ..  220739 +  -6.2  -5.45652   TTAAATATTTATGAA TAAGGTCTATCAGTGA AAGCACGTTTAG CCACTGATAGGCCTTA TTTTTTATTAAGACT  91 49
     lp_0245  221661 ..  221689 + -10.4  -4.85599   ATACGCGGTCTGATA       TGCGCTGATGCAC TGTG GTG-GTCAGCGCA        TTTTTATCAGGTCGG  93 50
       pts3C NONE
     lp_0248 NONE
     lp_0249  224848 ..  224859 +  -4.4  -3.71124   TTTCCTTTGAGGTCG                CTCA TGAC TGAG                 TTATATATTCATAAT  56 15
     lp_0250 NONE
        selA NONE
     lp_0252 NONE
        kdgK  228958 ..  229003 + -18.1   -3.7282   TTTTCAAAGTAACGT AAAAACGTACTTATAAAATCA ATTT TGATTTTATAAGTACGTTTTA TTGTTGATACAATAA 100 83
     lp_0259  234284 ..  234321 + -12.9  -4.46514   TAATATTCTAAATAA   GGCGAGTACTGTAATTC TTTT GGATTAGAGTACTCGTC    TTTATTTGAATAGCT 100 76
     lp_0260 NONE
     lp_0261  235176 ..  235191 +  -6.2  -2.56728   TCGGATTTTGTGAAC              TCTAGA CATG TCTAGA               CTTGATCTGGCTGGT  54 211
        treR NONE
        treA NONE
     pts4ABC  239748 ..  239778 + -16.4    -4.946   CAACGTTAGGATAAA       CAAGTATTTTTCCG ATT CGGAAAAATGCTTG       TTTTTGATATTTAGT 100 66
     pts5ABC  241904 ..  241935 + -10.2  -4.86001   AATCAGTAACTAAAA      TAAGGCTCCTGCTG AACG TAGCGGGGGTCTTA       TTTTTATGAACTAAT  93 32
       tagD1 NONE
       tagF1 NONE
       tagF2  247665 ..  247706 + -13.3  -4.74215   TGCTAATACAAAAGA GAGTCATAGATCTTTTCAA ATTT TTGAGGAAATCTATGACTC  TTTTATTAATGCTGT 100 88
        vdcB NONE
     lp_0272  248995 ..  249025 + -10.6  -5.25803   AATTCAACAAAAAAA       TTGCGCTTCAGA TGTTGAT TCTGAAGTGCAA       TTTTTTGTCCAAGTT 100 154
     lp_0274  250579 ..  250607 +  -2.3  -2.59431   ATTAAGGGGACGCAC        TGTTGAGGATCAC GTA GTAGTCCACAACC        TGAATTCTAAACCAA  40 133
       mntH1  252045 ..  252094 + -21.2  -3.65542   TAAATAATCAAACAT TAAAATGAGCTTTCCAGGGATT GCAAAG AATTCCTGGAAAGCTCATTTTG TGTTTTGGGAATAGC 100 34
     lp_0281  255729 ..  255757 + -12.6    -5.252   GGCACAAGACCAAAA       GCGAGTC-CTAGA TTTT TCTAGTGACTCGC        TTTTTTATGAGAGTA 100 101
     lp_0284 NONE
     lp_0285  259331 ..  259361 +  -2.6  -3.43049   CGAACTCAATTTTAT       GTAAACGGTTAA CTATTGA TTGACCGTTAGC       TTACTTAAATTATTC  46 219
       pts6C  260795 ..  260836 + -12.6  -4.37534   TAGTAATCGTATAAA TACCACCATTAGC-GACTT GCTGA AAGTCTGTTGATGGTGGTA TTTTAATATCGATTT 100 56
     lp_0289  261807 ..  261851 + -20.2  -3.51032   TAGGCTAGGACTAAA TCAGGCGCGCCACTGAAG GCTATAATG CTTCAGTGGCACGCCTGA TTATCATTAAAAGAT 100 121
     lp_0291  264637 ..  264665 +  -3.9  -3.83844   ACTTGGTCATCGTGT        CTTATTATTGAGA TAG TCCCAAAAATGAG        TTGTTGGTTAATGAG  57 98
     lp_0292  265044 ..  265056 +  -2.7  -3.33696   GAGAATAGAGTCTTA                TATTG GAG CGATA                TTGATTGAGCACAAC  46 53
     lp_0293  265750 ..  265803 + -18.5  -4.63218   GCCCCCAAAAGAAGT CTAAAAAATGCCCGATTATTAGCAG GTAA TTGCTAATAATCGGGCATTTTGGGG TTTTCTTGACGCGAA 100 22
     lp_0295  270933 ..  270963 + -14.8   -5.0133   AAGTGTAACCAACTG       GCGCCGTCTAAC GATTCAA GTTGGACGGCGC       TTTTTTAAGGGGCTG 100 63
        tag1  271686 ..  271714 +  -9.6  -5.08601   GCCGTCAATTTAAAA       CCAGCGCGATGAC AACT GTCAG-GCGCTGG        TTTTTATTAAAATCA  93 73
     lp_0297  273979 ..  274019 + -25.9  -3.66178   AATCAATAAGTTCAG  TAGTCGCGACAAGAATTAA TTG TTAATTCTTGTCGCGACTA  TTTGGCGTTCAGCGA 100 68
     lp_0298 NONE
     lp_0299  276482 ..  276515 + -11.2  -5.31059   ATAAGTCACTAAAAA     TGAGTTCTCAGAAT GATTTG ATTCTGGGGACTCA      TTTTTTGATTACTGT 100 99
        ack2  287693 ..  287736 + -18.4  -3.19168   AATAAATGAGTCGAT TAAAAACGCGTGATTCGGAT TGTT GTCCGAGTCACGCGTTTTGA GTTTTGGATTCTAAT 100 36
     lp_0312  288885 ..  288900 +  -2.5  -3.14211   GCAGGTTAGCACAAT              TGCTG GACAGG CGGCA               TTAGTCAACAGGGAT  44 162
        ndh1  290170 ..  290204 + -23.2  -4.17023   CAGTAGTATGATAAA     TAGCCACCACAGAAAT CGA ATTTCTGTGGTGGCTA     TTTTGGACTAGTTAA 100 56
     lp_0314  290620 ..  290656 + -23.3  -4.58424   CGCCTAGACATTAAA    GGACCTGACTTGAAGCA CTC TGTTTCAAGTCAGGTCC    TTTTGTCTAATGATG 100 42
     lp_0321 NONE
     lp_0322 NONE
     lp_0324  297623 ..  297654 + -13.8  -5.14563   CACGTATATATAGAA      GCCCGTATTTACCA CGAT TGGCAGATACGGGC       TTTTTTCGTGACGGC 100 90
     lp_0325 NONE
     lp_0326 NONE
     lp_0327  300111 ..  300151 + -18.5  -4.15222   GTCATAAATCTAAAA  TGCGCCCGTTGAAGTTA AGCAGAC TGACTTCAGCGGGCGCA  TTTGTTAGCGGCAAT 100 45
         fba  303083 ..  303123 + -21.4   -4.4261   GAATGAAGGAAAAAG  TGAGGTCAGTGATTCTCG AATGC CGAGGGTCACTGACCTCA  TTTTGGTGTTAAGAA 100 255
       pepD2 NONE
     lp_0335  308162 ..  308190 +  -6.8  -5.86976   AGAATAGTTCAATCA        TCCCATGATC AGTAAAAAG GGTCATGGGA        TTTTTTGTTTTCTAA 100 34
     lp_0336  308829 ..  308840 +  -2.2  -2.51133   GGGCCATCGTTGATT                TTGG ATTG CCAG                 CTTAGTAAATAGCTA  39 9
       birA1 NONE
     lp_0338 NONE
     lp_0339  311620 ..  311653 + -21.3  -4.41494   ATAACGGTATCAAAA     TAACGCAACTGGCAT TCAC ATGCCAGTTGCGTTA      TTTTGATTCGAGGTA 100 144
        tagG NONE
        tagH  315401 ..  315426 + -16.3  -5.38951   TAACATTAATATCGA         TGGGTGATTGC GATG GCAATCACCCA          TTTTTTGTGTGCATT 100 69
     lp_0346  316022 ..  316059 +  -7.7  -5.47218   GATGATTAAATGAGA   TAGCACCTCGAACGATG ATGT CGTCCTGAGAGGTGCTA    TTTTTTTGCCTAAAA  93 39
     lp_0347 NONE
     lp_0348  318239 ..  318276 + -15.8   -5.2015   TAGCAAATCAAAAAA   CGTGTTGCGAGAAATC TGAGAT GATTTCTTGCGACACG    TTTTTATATTCTTGC 100 45
       hicD1  321325 ..  321341 +  -3.7  -3.91488   ACAAGCCTAAAAAGT              GACGGTT GTT AATTGTC              TTGTTTGGCAAACTT  57 31
     lp_0351  321697 ..  321732 + -12.1   -4.9792   GCACAGCTAAGCGCA    GCACTTTGATACG AGGAATCGAC CGTATCAAAGTGC     TTTTTGTCTGCAATC 100 31
       rpiA2  323381 ..  323396 +  -3.3   -3.7046   TTAGTAACCAGTAAA              CGAAT GCTGAA ATTCG               TTTGACACTTTTTTA  52 59
        sufI  325105 ..  325137 + -17.1  -2.82289   TCATTTAAAAGCACC      TCGGGGTCAAAACGG TGG CGGTTTTGACCCCGG      ATTTACCATGTTTTA 100 128
     lp_0357  325680 ..  325705 +  -9.8  -4.96646   AGTGTTAATAAAAAA         CGTTGCTACG TGATTC TGTAGCAACG          TTTTTGGTTGTCTAA  93 70
     lp_0360  328050 ..  328060 +    -4  -3.05463   TTACAACACGAACAA                 GATT CAG AATC                 TTAAGTAAAAAGCGT  47 11
     lp_0361 NONE
       accB3  329298 ..  329345 +  -8.1   -5.1848   GACACAAATTAAAAA TGAACCACTTCAAGC--GCACA TGATAGT TGTGCAAGCT-GAAGTGGTTCA TTTTTTAGCTTAATT  91 109
     lp_0364  331428 ..  331468 + -12.2  -4.88288   TGACGAGTTATTAAA  TGGTTACTTCAAAAACTA ATTTA TAATTTTTGAAGTAGCCA  TTTTATGTTGTTTTA 100 117
     lp_0365  333759 ..  333789 +  -9.8   -4.0371   ATTAATTCAACTAAA       TAAGCCGACCGT CAAGTAT ACGATCGGCTTA       TTTATGTCCAAAATG  86 128
        choS NONE
        choQ NONE
       gshR1  338482 ..  338507 +  -5.4  -5.95539   ATGTCAGCACTAACG         GAGTGACCAGG AATGA CC-GGCCACTC         TTTTTTTGTTTGACC 100 88
       glpK1 NONE
        glpD NONE
       glpF3  343007 ..  343043 + -21.1   -5.0065   CTGATTTGATATAAA    CCGTGAGGACTGTTG GAATTGA CAACAGTCCTCACGG    TTTTATTTGTGAGTA 100 49
     lp_0373 NONE
     lp_0374  349031 ..  349045 +  -2.9  -3.64703   AAGATTACTGGAAAA               TTTGA TGATT TCAAA               TTTAAATAGAGGAGA  50 2
     lp_0375 NONE
     lp_0376  349822 ..  349862 + -12.1  -4.37658   TTAGTCAGTTTAAGA  TAACCGATATTCGACAA GGGCTAA TTGCCGAGTATCGGTTA  TTTTATAGAACAGTT  95 47
     lp_0377  350193 ..  350224 + -10.4  -3.11302   TAGTTCGGCTGAAGA      TCCAGAACGT-TAAT GAA ATTACGCGTTCTGGA      CTTTTAGACTGTTAC  75 38
     lp_0379  351461 ..  351471 +  -2.6  -4.86822   TCAAGAGGATAGTTA                 TAAT GCG ATTA                 TTTTGTTGTATGATT  68 85
     lp_0381 NONE
     lp_0382  352973 ..  353013 + -12.1  -4.37658   CAGATAAAAATAAAA  TAACCGATATTCGACAA GGATTAA TTGCCGAGTATCGGTTA  TTTTATAGAAAAGTT  95 52
     lp_0383  353348 ..  353362 +    -5  -2.93164   TAATAAAGGCATTAT               TTCGTT TTT GACGAA               TCTAGTTAGGTATAA  51 107
     lp_0384 NONE
     lp_0385  354111 ..  354123 +  -4.1   -2.8085   TTTTAGCTAATTAGC                CCATT CCA GATGG                CTTTGGATAACTTGA  46 102
     lp_0387  354711 ..  354721 +  -6.8  -4.30995   GACGAGGACTAATTA                 CCGA GTA TCGG                 TTATTTTATAGAAAA  73 61
     lp_0388  355578 ..  355594 +  -8.1  -2.50816   TTAATCAAAGTCTGG              TAGCAAT CTT ATTGCTA              ATTAGTAACTAAGAA  61 95
     lp_0391  357321 ..  357370 +   -11  -5.00884   GACGCATATTAAAAA TCAGTCCGTCGTA-T-TCTGCCGT GATA AAGGCAGAGAATGCGATGGACTGA TTTTTTGAAACCACT  93 289
     lp_0397  362222 ..  362260 + -22.1  -5.15634   TGGTACCACGCGTTA   GCGTCCTTACAAAATCA ATTGA TGATTTTGTAAGGACGC   TTTTTTAGTCCCATG 100 375
       brnQ1 NONE
       napA1  365040 ..  365061 + -14.5  -5.42862   TAAGAGCCGCTTGGA           CGCCGTAGT ATGG ACTACGGCG            TTTTTTTGAACCTGT 100 62
     lp_0402  365649 ..  365681 + -13.6  -5.15634   ATTTATTCGCCAAAA      TAGCCCAAAACCTC GTTAG GAGATTTTGGGCTA      TTTTTTCATAGGATG 100 83
        plnM  368148 ..  368158 +    -4  -2.94747   GAAAATTTAAAGTTG                 CATT TCA AATG                 TATATCGTGAAATGC  47 72
        plnN  368425 ..  368467 +  -8.7  -4.08221   TAGGAATTAGCAAAA TAATGATGGACTAGTCAAT AGTGA AATGATTGGTTCATCATTA TTTGATTGTATTCAG  79 54
        plnO  369708 ..  369719 +  -4.4  -3.40611   AAGAAAATTTTAGAA                TCCT AAGT AGGA                 TGTTCTTAAAGTGGG  52 20
        plnP  370573 ..  370608 +  -4.8  -4.45175   TGATTTATAAATCTA    CTAGGGGGATGTGATT GAAA AATTGCATTTCCCTAA     TTTGATTTTTTAATG  68 108
        plnQ  371212 ..  371224 +  -4.9  -2.66326   CAAAGTAATCAAGAT                CTATT CAA AATAG                TGACTTTGACATTCA  49 205
        plnA  371523 ..  371541 +  -3.2   -2.9234   ATGGTAATTGATTTA             TTGAATAA CTG TTTTTCAA             GTTATATTTCGTATA  45 34
        plnB NONE
        plnC NONE
        plnD  374657 ..  374687 +  -4.8  -4.79955   TTTTAATATTATTTA      GAGCTTCTGTCAG TGTTAT TTGACAGG-GCTC       TTTTGTTATGAATAT  74 43
        plnG NONE
        plnH NONE
        plnS NONE
        plnT NONE
        plnU NONE
        plnV NONE
        plnW  383135 ..  383147 +  -3.3  -2.82933   ATGGATTGAGATATA                CACGT GAT ACGGG                TATAATCGATTAAGA  44 120
        plnX NONE
        plnY  383837 ..  383894 + -15.2  -3.25014   AGATCTTAAATTTTA AGGTTATCAACAGGTGGATAAAGCAG TGGCGT TTGTATTATCCACCTGTTGATAATCA TTGAGTTGGTTAATT 100 114
     lp_0433  387756 ..  387790 +  -7.3  -5.14965   TGGTACCACGGTGAT    GCGTCCTAATTAACTA GTAT TAGTTGATCAGG-CGC     TTTTTTAGTGCCAAT  86 399
        trpS  388855 ..  388895 + -11.3  -5.24531   TCATGGTAGAAAATA  GTGCAACTGACCGTC GGATGTGTGAA GACGGTGAGTTGCAC  TTTTTTGTAGACCCT 100 42
     lp_0435  389968 ..  389980 +  -4.1  -3.08133   CTAGTACGGGGGTGA                CGCAA CAG TTGTG                TTGGGTCACTAACTA  47 37
       pts7C NONE
     lp_0438  392033 ..  392064 + -13.2   -5.0133   GATTTCGTTAGAAGA      GTGCTGTAAATCCG TAAG TGGATTTACAGTAC       TTTTTTGAACAGATA 100 61
       pts8C NONE
        pbg1  395097 ..  395132 + -11.3  -3.54307   GATGTTTGAAATAGT    TG-TCAATGGCCAGCT TTGAT AGCTGGCCATTGGGCG    TTTAGGAGGACTGTT  88 93
     lp_0441  396155 ..  396173 +  -4.7  -3.07113   GTTACGCATTTATGG             TAATCTA GTGAA TAGATTA             TTAGATAGGGTGGTG  49 134
     lp_0442  396932 ..  396945 +  -3.1  -3.41807   AAGTTGTCCAACACC               GGTTT GAGT AAGCC                TTGAATTTATTTAGC  48 15
     lp_0443  398137 ..  398173 +  -5.2  -5.03994   CTTATTATATAGAAA    CATCTCGATATCGGCA GTGAG TGCTAATGTTGGGATG    TTTTTGTATCTAAAG  79 94
     lp_0444  399651 ..  399664 +  -2.4  -3.36837   CAAATTTGGAACGGA               GCAT AAGGTG ATGC                TATTTCACAAGTTCT  45 20
     lp_0445  400464 ..  400513 + -17.4  -5.04265   TAGCTAGTCTAATGA ACCCAAAATGAACGGCCCTAGT CAAAAC ACTAGCGTCGTTCATTTTGGGC TTTTTGATATTTTTT 100 34
        ppx1 NONE
        mvaA NONE
     lp_0448 NONE
     lp_0449 NONE
     lp_0450  405540 ..  405583 +  -9.9    -5.055   CATGACAACTAAAAA TGTAGCGGTAGTTCGGACATT CAAT AATGT--GAGCTGCCGCTACA TTTTTTGGCACTTAC  93 183
     lp_0452  406376 ..  406434 + -22.3  -3.35088   TTGAATAGTAATAGA TTACCACAAAATGACCGGTTAAAATCA ACTCG TGATTTTAATCGGTTATTTTGTGGTGG TTGGTTGGGCCATTT 100 33
        metS  408763 ..  408790 +  -6.2  -5.73978   AATGTTGAGTAAAAA        ATCGGGCGCACT GAAT AGTGAGCTCGAC         TTTTTTATTTGTAAT 100 47
     lp_0455  410170 ..  410187 +  -9.1  -5.46706   TAATTTTGCTTGAAA             GCTTGGG GAAA CCCAGGC              TTTTTGTTTTAGAAT  95 38
     lp_0456 NONE
     lp_0457 NONE
        ksgA  412484 ..  412494 +    -4  -3.65671   ATTACATCAGGCTGA                 CTTA CTT TAAG                 TTATCTATGCTTATA  54 16
     lp_0459  412850 ..  412864 +  -6.4  -3.42503   ACAACTGAAGCTTAA               TTCGCG TCT CGTGAA               TTCTCAATATTAAGA  60 26
        ispE  413858 ..  413876 +  -6.6  -5.84381   CATTAGACCGCAGTA             GTCCGCCG TGA TGGTGGGC             TTTTTTTATTGGTAC 100 35
     lp_0461  415138 ..  415172 + -12.4  -5.79526   TGATAAACATGAATT    GACCGTGTTTTACCG GCTTAA CGGTAAAA-ACGGTC     TTTTTTTTGCAATCT 100 61
     lp_0463 NONE
     lp_0464  416929 ..  416959 +  -9.1  -5.55769   GTCACTGATAAGCAA       GCTTTCAAGTGGT TAACT ACTTCTTGAAAGC       TTTTTTGTTGTACCG 100 96
        purR  418052 ..  418072 +  -5.4  -5.23316   GTGCGGAAGTCTAGC            CTGGTGTG TTATC CAGACCAG            TTTTTTGATATGATG  85 27
        glmU  419529 ..  419560 +  -7.3   -5.8187   ATAATTGAATTCAGA      GACCATCCAAGTG CGTTGT TGCTGGGATGGTC       TTTTTTTGTTAGCTC 100 53
        bla1  420549 ..  420561 +  -3.4  -2.56124   CGTGACTTATTTAAA                TCAG CACCA CTGA                GTGTGTTTAGATAAC  42 13
        prs1  421916 ..  421945 + -13.7  -4.74504   AAATTAATTGACGAA       GCGTCAAATTGGC AATT GCTGATTTGACGC        TTTTTAAGTTGCAGT 100 34
     lp_0472 NONE
     lp_0473  424300 ..  424328 + -13.3  -5.65927   AACCAGCATTAAAAA        GTGACGATCAG GTAATGA CTGATCGTCAC        TTTTTTGTTTGACTG 100 39
     lp_0479 NONE
        rpoE  429127 ..  429154 + -17.2  -4.83246   CAAACGATCGTATTA        GCTCCCTATTTC TGCT GAAATAGGGAGC         TTTCTTTATTTATAC 100 121
        pyrG  430846 ..  430874 + -13.2  -5.12617   GTGCTGTCAAAAAAA        CGCGTACTAGCT TGAAT GGCTGGTACGCG        TTTTTTGCGTGGTTA 100 54
     lp_0483 NONE
        rimK NONE
     lp_0485 NONE
     lp_0486 NONE
       argC1 NONE
     lp_0488  437987 ..  437997 +  -2.4  -4.08974   TTAAGCAAGGGTCAT                 GCGG CAG CAGC                 TTTATATGCTGCACT  53 219
     lp_0490  439462 ..  439492 +  -7.6  -2.73771   TGTTATGGCGGTGCA       TCTGGTGGATGGTT TGG AACCACACATCAGA       GTTTAGAGGATCTAG  59 327
     lp_0492 NONE
     lp_0493  442764 ..  442792 + -13.2  -5.12617   TTACAATACCAAAAA        CGCGTACTAGCT TGAAT GGCTGGTACGCG        TTTTTTGCGTGGTTA 100 277
     lp_0496  444078 ..  444094 +  -3.8  -3.17492   TTAAAAAGAAAGGGG              TTTCAT TAATC ATGAAA              TTGAATCGTTATTTA  48 46
        deoC NONE
     lp_0498 NONE
     lp_0499 NONE
       rbsK1  448126 ..  448174 +  -6.2  -3.81339   TGGATTAAATGAATT GCAAGTGTTGTCATTATCTG ACTAAAGCG CAGATAATTGGAACGCTTGC TTTCGCTTGTCCATC  66 33
       serS1  450171 ..  450194 +  -3.8  -5.02715   GATGGATACAGGCTA          GGACTGTTAT GGTA ATCTCAGTCC           TTTTTAATTTGGTGT  74 111
        sdaC  452015 ..  452028 +  -5.2  -2.72344   GTACTGACGATGAAT               GCGC AAAGAA GCGC                TAGTTGCCCGTACCA  49 323
        sdhB NONE
        sdhA  453742 ..  453760 +  -7.6  -2.76468   TTACATGTATTAACA             TTTTATCA GTG TGATAAAA             TAATATTAAGTCATA  60 109
     lp_0507  454666 ..  454706 +  -9.9   -4.4267   TCACCACCGTAAAAA TGCGGCAGCC--AACACAA CAAGT TTGTGTAAGGGCTGCCGCA TTTTAAGTTTTAAAC  90 154
     lp_0509  455387 ..  455428 + -14.6  -4.13816   TCAATTCAGTCCAGA GAGTGCTAATGCCAGTGA AATTTA TCACGCGCATTAGCACTC  TTCTATTTTTCTAGC 100 102
       murA1 NONE
         rho  458438 ..  458451 +  -5.9  -3.21099   ACTGGTCAATCAACC               CGGCG GTCG CGTCG                TTAATACTGGCAGGC  54 8
        rpmE  458900 ..  458944 + -22.4  -2.54523   TCATCGACGCTCACA AACAAAGCCGCACCAGTTCG AGTAA TGAACTGGTGCGGCTTTGTC TCACTTACGATATGA 100 98
        srtA  461071 ..  461086 +  -3.3  -2.90615   TAACTTAAGGTCACA              TGTCT CAGATA AGACA               TAATTTAGAGGGGGT  44 97
     lp_0515 NONE
        htpX NONE
     lp_0517  463443 ..  463467 +    -5  -4.72386   GTATTATCATCTTAA         CGCTTGGCTGA TCAT TCAGC-GGGCG          TTTTTAAGTCGTTTG  74 40
        murF  465094 ..  465115 +  -2.4  -3.76393   GGGTAATGGTGACGC           TAACATTA GACTGA TAATGTTG            TTTCCCTTCCGGTAT  49 81
        rhe1  466925 ..  466942 + -12.7    -5.626   TAACTTTGCACAAAA             GCCGAGC GCAT GCTCGGC              TTTTTTTATGCCCTA 100 71
        acpS NONE
         alr  469477 ..  469503 + -11.6  -5.07567   ATTAAGCCAATAAAA         TGAGTGCCGGAG AAA TTCTGGCGCTCA         TTTTTTAGAGTCTCC  95 109
     lp_0524  470264 ..  470302 +   -22  -4.62475   GAGTATGGATAATCA   GCGGGTTTCAATTCAGTT AAT GACTGGATTGAAACCCGC   TTTTAGTTTCTAAAT 100 95
        kup1  472522 ..  472554 + -17.3  -4.30576   TGGCTAAGGCCAAAA      TAAAGCACCTATCGA AAA TTGATAGGTGCTTTA      TTTTAGTGCTGCCAA 100 79
       argC2 NONE
        argJ NONE
        argB NONE
        argD NONE
        argF NONE
     lp_0533  482809 ..  482866 + -13.2  -4.49958   AACTGAATTTAATAT TAAGAACGACCGGCGTAGTATGTGAAGA TGAT TTTTCGTATATTACGCCGGTC-T-CTTA TTTATTTAATGAAAT 100 46
         pth NONE
         mfd  490848 ..  490861 +  -3.7   -3.0894   TTAGCCGAAGACGAT               GTCGC TAGT GCGTC                TTAGCTCGGTAGTTG  47 8
     lp_0540 NONE
     lp_0541 NONE
     lp_0542  493456 ..  493482 +  -9.5  -5.20534   CAACTAATCGGGGTT         GTGGTCTGCTT TATAT GAGTAGACCAC         TTTTTATTAATTGCT 100 34
     lp_0543  494149 ..  494181 +  -6.3   -5.7946   TAGTTAAATTTTGAA     GCACGGT-GCGGCT ATTTAG AGTCACGACCGTGC      TTTTTTTATTGAAAA 100 63
        mesJ NONE
        hprT NONE
        ftsH  498641 ..  498665 + -14.3  -4.49337   ATAAAGTAAAATGAA          GGAGCTGGGAC TTT GTCTCGGCTCC          TTTTATGCGTTATGA 100 47
       hsp33 NONE
     lp_0549 NONE
        lysS  502278 ..  502313 +   -25  -5.10461   TAATTAGATTTAAAA    CGGCAGTTAGCTTAGG GTTT CCTAAGCTAACTGCCG     TTTTTGTTGGGTCAG 100 38
        dtpT  510304 ..  510330 +  -6.7  -5.79595   GAATATTTACTCGAA         GATATGTTATC TTAGT GGTAGCATATC         TTTTTTGTTTTGGAG 100 44
     lp_0552  511513 ..  511555 + -20.8  -5.72616   ATATCGGCGGGTAGT GCCACTTCGTGAAGAATGCG TAA CGGATTCTTCACGAAGTGGA TTTTTTTGTCTCGGT 100 356
     lp_0554  512335 ..  512366 +  -6.6  -4.65895   ATGTAGTAACAGCAG      ACTGTTCA-GCGTCG CAA TGACGCTTGGACAGC      TTTTTGCATGGCCCA  79 160
     lp_0555 NONE
     lp_0556 NONE
     lp_0557  514171 ..  514212 + -15.5  -2.63102   CTCAGAGATAGAACG TAAAAGGAGCAGGCTCACAT GAT AT-TGAGACTGCTCCTTTTA TGATGTCACGCTAGT  95 55
        proC  517599 ..  517612 +  -3.1  -3.50853   CTGGTGGTTGCAAGT               TTGGT CTAT ACCGA                TTATAATTAAACCAG  50 52
        nagA NONE
     lp_0563  519561 ..  519593 + -18.7   -4.7629   TGGTGATACCAAAAA      TAGCTCACCTAGGAT GTT ATTCTAGGTGAGCTA      TTTTTGAATTCATGA 100 74
       nadC1 NONE
        nadE  522929 ..  522961 + -12.8  -4.68593   TAACCTGATTAAAAA      GGCGACTTGAAGAT TATTC AGCTTCAGGTCGCC      TTTTTGCATAGTCAC 100 74
       pacL2 NONE
     lp_0568  526513 ..  526558 + -21.5  -3.33696   TTGGATTTAGCACAC TAATAAAACGCTCGGTAACGT TTAT GCGTTGCCGAGCGTTTTATTG TTGGTTGCGGGGCAG 100 59
         tex NONE
     lp_0570 NONE
        hom2 NONE
        thrB  531622 ..  531632 +    -4  -2.58544   TAAAAGTACAAAAAT                 CTTA AAA TAAG                 CTTGTCAGACTCGCA  45 21
     lp_0574  532870 ..  532881 +    -3  -2.71625   AATTGATACCATAGT                TAAC ATTA GTTA                 CTGTTTCATAATTTT  41 43
      pts9AB NONE
       pts9C NONE
       pts9D  535970 ..  535997 + -11.4  -5.60993   GCTCGTTGATAGATT        TAGATGGACTCA TTCG TGAGGCCATCTA         TTTTTTTGTAGAAAG 100 99
        npsA NONE
        panD NONE
     lp_0580 NONE
        npsB NONE
        npsC NONE
     lp_0583  556824 ..  556861 + -14.5  -4.45771   TTTGAAATAGGTTGA   GAGCTAGAAAAGTA-TTG AGG CAGGTACTTTTCTAGCTC   TTTATGTTTTGAGAT 100 31
     lp_0584  558199 ..  558236 +  -2.2  -3.13639   GAAAACTGAATATGG   ATTTAATACACTATGT GATAAA ATATAGAGTATTAAAG    TGTATTAATACAGTT  43 42
     lp_0585  561141 ..  561155 +  -5.7  -3.27902   GATACACTAACTTGG               CATGC TTTTT GCATG               TATCTTATTGAGTAG  56 39
      pts10A NONE
      pts10B  562145 ..  562179 +  -6.5  -4.21922   TAACAAAGTTATGAT    GGACAGTGGTGTGTCG GTTA TGG-GCACCACTGTTC     TTTCATTTTGGCTAG  71 38
       fabH1 NONE
       accB1 NONE
       accC1 NONE
       accD1 NONE
       accA1  566588 ..  566622 +  -9.5   -5.2189   ATAATCATCAAAAAA    TGGGCTTC-TCAGAAT TTTT ATTCTGAAGAAACCCA     TTTTTTAATAGTTGC 100 43
       mleP1  569128 ..  569168 +  -7.6  -5.22794   GACTTAAAATTAAAA GTACCCG-AATGCGTGCCA CTAG TGACAGGCGTTGCGGGTGC  TTTTTTGCTGGTTGT  90 50
     lp_0595  570573 ..  570602 + -11.5  -5.60993   TTAATTAATCGTGGA       CGGTCAGGGTGAT ATTA ATCAGCTTGACCG        TTTTTTTGTGGCAAG 100 37
        pgm2  571488 ..  571511 + -15.4  -5.63103   TCGAGCCTGAGTTAA          GAGCTTCAGC AGAC GCTGAAGCTC           TTTTTTTAGTTAAAG 100 125
        zmp2  572527 ..  572585 + -18.1  -3.78124   ATTGCTATAAGTAAA CGTAATAATAAAAAAATCGACTAAACTC ACGC GAGTTTGGTCGATTTTTTTATTGTT-TG TTGTTAGTAGTTCCT 100 52
         dut  575794 ..  575806 +  -3.5  -2.80492   TAAAGCCAAGGTGAT                TTAAA GGC TTTAA                TGATTAATAATGGTA  44 59
        radA NONE
     lp_0607  579234 ..  579263 +    -5   -5.8187   GGTTAAGCGATTCAA       CGGTAGCAACTCA GTTGA TGGGG-GCTACCG       TTTTTTTGTTCAATG 100 40
        gltX  581194 ..  581239 +  -6.9  -5.48623   TGACTGCATATGAAA GTATCTTTTGTATGGTGGAGT TTCG GTTCCGCCGTGCGAGGGATGC TTTTTATTTGTGTTT  93 184
        cysS NONE
     lp_0611 NONE
        trmH NONE
     lp_0613  584784 ..  584801 +  -5.6  -3.21199   GATATTACTAATAAT             TAGTGC GATATG GCACTA              TTAGGTTGATGAATA  54 368
        sigH NONE
        rpmG NONE
        secE  586006 ..  586021 +  -5.4  -6.09196   GGCATTGAAAGAAAA              CTTCGT GCAA ACGAGG               TTTTTTTATTTTGCC 100 73
        nusG NONE
     lp_0618  587546 ..  587564 +  -3.1  -3.64703   TGCTACAATGATGTT             TGTGCGT CACGT ATGCACG             TTTACGTGGGAGGAG  52 51
        rplK  588107 ..  588119 +  -5.5   -2.7264   TGAATGTGTCAAGTG                GGAGG AAA TCTCC                GTTTGAACCACATTT  51 78
        rplA  588973 ..  588998 +  -9.1  -5.64274   GAGGACATTGTTTTT         TCTCTATGTCT TGGT GGACATAGGGA          TTTTTTTATAAATCC 100 154
        rplJ NONE
        rplL  590003 ..  590037 + -16.6   -5.9362   GAGTAACGTTATTAA     TCCGGAAACATCGTTG TAA TGACGGTGTTTCCGGA     TTTTTTTGTGTTTTA 100 52
     lp_0632  596460 ..  596470 +  -2.6   -5.0133   ATCTTTTCCCAGTTC                 TTTT TAG AAAA                 TTTTTTAGGACGATC  72 294
     lp_0635 NONE
     lp_0636  597530 ..  597540 +  -2.6   -3.7511   AATTTTACGAGATGA                 TTAA CTC TTAA                 TTATATTATCCGGCG  50 15
     lp_0637 NONE
     lp_0638  598483 ..  598497 +  -2.1  -3.51032   GGAGCATTAGTAGGC              TGCGCG TTAA CG-GCA               TTGTGGTTCAAGCGT  47 63
     lp_0640 NONE
     lp_0641 NONE
     lp_0642 NONE
     lp_0643 NONE
     lp_0644 NONE
     lp_0645 NONE
     lp_0646 NONE
     lp_0647 NONE
     lp_0648 NONE
     lp_0649 NONE
     lp_0650 NONE
     lp_0651 NONE
     lp_0652 NONE
     lp_0653 NONE
     lp_0654 NONE
     lp_0655 NONE
     lp_0656  606516 ..  606535 +   -10  -5.04175   AAATCCTTCAAACTG            CTCTCGCT TTTT AGCGGGAG             TTTTTGTATAGTTAA  93 341
     lp_0658  607371 ..  607392 +  -2.2   -4.0613   GGAATTGGAACGCAT           GCCGTGCT AATAAA AGCATGAC            GTTTTTTATTTTACA  53 42
     lp_0659 NONE
     lp_0660 NONE
     lp_0661 NONE
     lp_0662 NONE
     lp_0663  612202 ..  612214 +  -3.4  -3.10164   ATGGACTACAAAGAT                GTTC TAAGT GAAC                TTAACTAATAACTGA  46 5
     lp_0664 NONE
     lp_0665 NONE
     lp_0666 NONE
     lp_0667 NONE
     lp_0668 NONE
     lp_0669 NONE
     lp_0670 NONE
     lp_0671  616811 ..  616825 +  -2.7  -3.05384   ACCGCAATTAGTTAC               GCCCG AAGTG CCGGC               TTAACTCCGGAACAA  43 7
     lp_0672 NONE
     lp_0673 NONE
     lp_0674 NONE
     lp_0675 NONE
     lp_0676 NONE
     lp_0677 NONE
     lp_0678 NONE
     lp_0679 NONE
     lp_0680 NONE
     lp_0681 NONE
     lp_0682 NONE
     lp_0683  628391 ..  628414 +  -6.7  -5.19328   GAATAAAGTAAAAAA          GGTCTATCC AATTGA GGGTAGGCC           TTTTTATTGTGCGGT  89 35
     lp_0690  636758 ..  636790 + -16.4  -4.49344   AATGACATAGCAAAA      TGCCCCATCACTGC GAGAA GCAATGATGGGGCA      TTTTATGATGACTTT 100 72
        rsmc NONE
     lp_0696  642609 ..  642632 +  -9.6  -5.33026   TTATGAAATGTAACA          GCTCTTAGCC ATTC GGTTGAGAGC           TTTTTATTTAAATTA 100 179
        dnaX NONE
     lp_0699 NONE
        recR  645626 ..  645639 +  -2.3  -3.36515   GCCAAGAAATGTAAT               TGGAG GTGC CACCA                TGTTTAAACGTAAAC  45 27
     lp_0701  645926 ..  645973 +   -18  -2.72511   TAACTTGTTTCAAAA TAAAGACGCACGTCGTTGATTT TTGT AAATCTACGGCGTGCGTTTTTG ATTTAGAACCCTAGC 100 61
         tmk NONE
     lp_0704 NONE
        holB  648337 ..  648350 +  -2.3  -3.01918   GAAAACGAGGGTGAG               CGCGT GGAT AAGCG                TGATTTATACGATAG  42 47
     lp_0706  648696 ..  648715 + -12.2  -5.09245   CGCATAGTCGAAAAA            GTCTGGGA GTAG TCCCAGAC             TTTTTGTGCTTTTCA 100 34
     lp_0707 NONE
         fat  650460 ..  650484 +  -5.7  -3.39286   CGGACTTTACCAGAG          CCGATTCAGTA ATT TGCTGGGTTGG          TATTTACACTAGTGT  56 14
       galE1  651629 ..  651665 + -18.3   -4.4891   AGCTGATAATTGAAA    GCGGCTTTGAAATCT CGTCAAT AGATTTCAAAGCCGC    TTTTGTGGTCGTCAA 100 49
         gpp NONE
       rimI1 NONE
       rimI2 NONE
         gcp  660270 ..  660301 + -17.5  -4.48903   TGAAGCAGTTATAAA      CGGGTGTGAAAAG TCAGTC CTTTTCACACCCG       TTTTAGTATCTTTTC 100 41
     lp_0725  664042 ..  664066 + -13.7  -5.07053   AATGGCTATAAAAAG          GCTTCTCTGAA TTA TTCAGGGAAGC          TTTTTTAACATACTT 100 65
       groES NONE
       groEL  666987 ..  667010 +   -14   -5.2112   AAATCGTAACATTAA          GCACTTACTC GGCT GAGTAAGTGC           TTTTTTAGTGCTGTT 100 43
     lp_0729  669071 ..  669088 + -11.3  -5.71295   GACTTAGTATTGAAA             CCCGGTA TAGC TACCGGG              TTTTTATTTTTGTGT 100 42
        tagO  670404 ..  670437 +  -9.7  -4.90869   ATTATTAAAGTGTTA     CAGGCATCTACCGT GTGATTA GCGGT-GATGCCTG     TTTTTAGTTGGTCAT  93 62
        pstF  671609 ..  671626 + -11.3  -5.60993   AATAACAGACAAAAA             GTCGAGC GATA GCTCGAC              TTTTTTTATGGGCCG 100 40
       comFA NONE
       comFC  674552 ..  674578 +  -6.8  -3.64703   ATGAATTTAAGCAAA         GTAATTAAAG AGTGGTC CTTTAATTAC         TTTGGGTACACAGCA  66 92
     lp_0737  675207 ..  675228 + -10.9  -4.96501   AAGCGCAACTTATGA           GGACTGGTC AGTT GACCAGTTC            TTTATTTTTATCCCG  93 47
        secA  677955 ..  677982 +   -15  -4.19238   TAACGTTAGTGCTAG        CGAGTCTAAGAC TAAG GTCTTAGGCTCG         TTTTACAGTTAAACC 100 45
      prfB-N NONE
      prfB-C  679168 ..  679205 +  -7.2  -5.88471   AATAGATTGCACAAA   TACTAAGGTGACCT ATCATTGCGC AGGTCGTCTTAGTA    TTTTTTTTGCTACTA 100 36
     lp_0742 NONE
        rrp3 NONE
        hpk3  682788 ..  682821 +  -9.1  -5.63504   CAGACGAATTGATAA     CGATTTTTAAGGT AAATGTAA ACCTTGAAAATCG      TTTTTTTGTGCACTT 100 173
        pstE NONE
        pstD NONE
        pstC NONE
        pstB NONE
        pstA NONE
        phoU  687975 ..  687999 +  -4.9  -4.20696   AAATAATTGCTTAAA          GCCGGTCGT CTAGTTT GCAACCGGC          TTTTACAATTAGTAA  65 49
     lp_0752 NONE
     lp_0753 NONE
        hprK NONE
         lgt NONE
        gpsA NONE
        galU  692725 ..  692756 +   -19  -4.88407   CTTGATTAATTAAAA      CAACCGTGAAATCT ATTA AGATTTCACGGTTG       TTTTTAGTTAACTGC 100 43
        nox1  695361 ..  695390 +  -4.5  -3.26449   AAATCTCGGTTTTTA       GTCAATATATGGTT AAA AGCTATA-ATTGAC       TTCAGTTGTGTACAA  51 97
       trxB1  696435 ..  696467 + -11.4   -5.5112   AATAAAATTAAAAAA      TGCGTAGCTGATTT AATTG AGATCAGCCACGCA      TTTTTTATTGGTAAA 100 40
         pgm  699611 ..  699661 + -18.8  -3.97139   TAGCCATGCTAAGTG ATAAATAACGCCTTACGAAATT TCAAGTT AATTTCGTAAGGCGTTATTTAG TTGTTGTTCACATTA 100 79
        nox2  702276 ..  702324 + -16.2  -4.40333   TAATGAGCCAAATAA GGTGACCGACAAACAGT-GGGTT TCAT AACCTGACTGTTTGGCGGCCACC TTTATATTATTTGAA 100 398
     lp_0770  704304 ..  704331 + -13.4  -4.68103   AGCTAATCAGCGAAA        GCGCTCCGGG TTTGCGTC CCCGGGGCGC         TTTTGTTACACTTAG 100 57
     lp_0771  705075 ..  705096 +  -7.3  -5.31275   GCGATTTGAATGTGA           TAGGGAAGC GCGG GCTTGCCTA            TTTTTTATGGTGCGA  90 75
        uvrB NONE
       uvrA1 NONE
        luxS  710649 ..  710683 + -15.9    -4.946   GGCCACCAATTAAAA     AGAGCCTAGCTTTTC ATAAC GAAAAGCTAGGCTCC     TTTTTGCTGTTTACT 100 70
        argG NONE
        argH  713622 ..  713659 + -12.1  -4.79223   TATTATTTTTAAAGA   TGACCTCTAAGTGGCGG AGCC TCGGCATTTAGAGGTCG    TTTTTAGTGCTATCG 100 67
     lp_0778  714331 ..  714389 +  -3.3  -5.43866   TAGCTTGGCAGTATT GACTCGTTAGCGATAC-TTGGCGCTCACT ATT GGTG-GTGTCAGGGTGTTGTTAAGGGGTC TTTTTTTGCGCGTTA  79 38
     lp_0779 NONE
     lp_0780 NONE
     lp_0781  717662 ..  717697 + -13.4   -5.4505   TCGTTAATTTTGAAA    CGCCTGCTTGGAATCT GACG AGATTCTGAACAGGCG     TTTTTTGTTACAACC 100 345
     lp_0783  719513 ..  719567 + -16.1  -4.41616   TTGATCAAAACAAAA T-AGCGGTCCATTTCGACTTGTC-AGA GTG TCTTGACGAATCGAAGTGGACCGCTTA TTTATTTCGACGAAT 100 119
        rpoN  723871 ..  723891 +  -2.5   -3.1085   CCCACTAGAGAGCAG            GTTGGATGC CAT GCATTCAGA            TATTCAATGGATTGA  44 232
        cggR  724955 ..  724971 +  -5.1  -3.51637   ATAAAACTATTTTTA              TTTCCAC AAG GAGGAAA              TTCTAGTATGTCTGT  56 68
        gapB  726048 ..  726077 + -11.4  -5.72207   CGCATATGGTTTTGA       CGGCGGGGGGAG GCAAAA CTCCTCTTGCCG        TTTTTTTAATTTCAG 100 72
         pgk NONE
        tpiA NONE
       enoA1  729533 ..  729565 + -14.3  -3.41053   AATTTGAAGTTCTAA      TGAAAACGTCGTTCC GAT GGGACGGCGTTTTTA      TTATACATAATTTAA 100 39
     lp_0793 NONE
        eriC NONE
        secG  732455 ..  732476 +  -5.8  -5.78622   CGAAGTAATTGACCG           TCCTCCTG TGATTT CAGGAGGC            TTTTTTTTAAGGTGG 100 33
     lp_0796 NONE
     lp_0797 NONE
        smpB  736248 ..  736282 + -16.7  -5.25893   GCAGCGTCATAAAAA     GGTCTTCCAAGAATT AATTC GATTCTTGGAAGACC     TTTTTTAGTATGTGT 100 88
     lp_0800  743124 ..  743150 +   -16  -4.69053   AGCGATTTCTTGCAA         CGGACCGATTCA TTT TGAATTGGTCCG         TTTTGTTAACTGCTG 100 85
      glnPH1 NONE
       glnQ1  745665 ..  745703 +   -22  -3.54951   AAATAACCCGTCAAA   TAGGCGCGCTAAGAATTG GTT TAATTCTTGGCGCGCCTA   TTCTGTAGTAACGTG 100 60
         ung NONE
         pta  749191 ..  749230 + -16.7  -5.39721   ACTTAGTTTGTTAAA  CGAGGGAAACTTCAGAG CTTGTA CTTTGAAGTTTCCTTCG   TTTTTTCTATAATAA 100 47
     lp_0809 NONE
     lp_0810  750447 ..  750468 + -10.2  -3.11999   TGCGTAAACAAAAAA           GTCCAGCA TCTTAT TGCTGGAC            TTGCATAAATTTAAT  75 211
     lp_0813 NONE
        murB NONE
     lp_0815 NONE
     lp_0816  756992 ..  757029 + -18.7  -4.87291   GTTAATAATAAGAAA   CACCGTTTGAACCGATT ATCA AATCAGTTCAAACGGTG    TTTTTGATTACGCTA 100 51
     lp_0818 NONE
     lp_0819 NONE
        glmM  761124 ..  761146 +  -8.4  -5.46657   CCGATCATCAAAAAA           GTCGTTACTC TTA GAGTTGCGAC           TTTTTTGTTGCCATG  95 54
       glmS1  763480 ..  763503 + -10.3  -5.26875   GTGGGCACCAAGAAA          CGTCACCGT TCGATT ACGGTGGCG           TTTTTTGATTGCCCA 100 55
     lp_0823  764327 ..  764339 +  -2.7  -3.16191   ATGACAATAGTGGTA                TGCTA CAA TAGTA                TTCGTAGCAATGTAA  44 37
     lp_0824  765286 ..  765325 + -20.4  -4.70266   ACTAGTCAGTAAAAA  GCTGAGCTATCGAATGAAC ATC GTT-ATTCGATAGCTCAGC  TTTTTGGGTCCTATT 100 50
     lp_0827  768405 ..  768440 +  -2.6  -5.65927   GGCGTTGGCTCAAAA    GTTGAACTTTCAGAAT GTCA ATTCTCTAAGCTCAGC     TTTTTTGTTTGGATC  81 104
     lp_0828 NONE
     lp_0829  769809 ..  769840 + -12.4   -5.1675   AACCGTTAATGTAAC      GCTCCCATGTC-GCT ATT AGCTGACATGGGAGA      TTTTTTGGTACCTGG 100 84
     lp_0835  775085 ..  775106 + -10.9  -4.36914   ATGTTTAGTTAAGTA           GCGGTATCT CGTG AGGTACCGC            TTTTGTCGGCACAAG  91 216
       nrpR1  775735 ..  775775 +   -20  -5.60993   GCGTTTGAGACGAAA  GCGGCCCATCAAGAAT TGTGTTGAT ATTCTTGATGGGCCGC  TTTTTTTGTCGAAAG 100 50
     lp_0837  776231 ..  776266 +   -20  -4.88067   GAAGACGCCACAAAA    GACGGTTGTTAGACTA TTAT TGGTCTAACAACCGTC     TTTTTGTCACTGCGT 100 47
     lp_0845  785104 ..  785142 + -21.4  -4.64676   GTCGCTAGTCAAAAA   CAGACTTCTTAGGAATTG TCA CAATTCTTAAGAAGTCTG   TTTTGTTACGAATAC 100 91
     lp_0848  787070 ..  787098 +  -7.5   -5.0538   ACTTAATTCTAAACG        GACTACTGACG CACATGA CGTTGGTAGTC        TTTTTTGACGTGAAA  86 94
        pox1  789384 ..  789400 +  -7.9    -3.745   TAATTAACGAAAGAG              GACGCGA TTA TCGCGGC              TCTTTTGGTACATAG  70 51
       ribC1  790354 ..  790379 +  -6.2  -4.94972   AAAGCTTAATGTAGA         CCACCCTGATC TGTTT GAT-GGGGTGG         TTTTTGATTGTCGTC  82 32
        pox2  792497 ..  792545 + -32.9  -3.73336   GTTAACCTAATATTA TTAAGAAGCCGCCAGTATCGGGT ATG ACCTGATACTGGCGGCTTCTTAA TTGTTCAGTTAGGAT 100 83
       birA2  795045 ..  795063 +  -2.5  -2.67667   GTAGTGCTAATCAAT             TTCAATT TGATT AATTGAG             CTGTTTGGTACGTCG  41 157
     lp_0856  797324 ..  797354 + -14.2  -5.49729   AACAATTAAAGATGA       GTTCCAGCTTAC GTTGATG GTAAGCTGGAAC       TTTTTTTGGCTAGTT 100 32
     lp_0858  800529 ..  800573 +   -21  -3.40163   GGGGATTGATTAAAA CGTGGTTCGAGTTGGCAG CGATTAAAA CTGCCAATTCGAACCACG TTGGTGTTAATGATG 100 92
     lp_0862  803554 ..  803587 +  -3.1  -4.68593   GATAAATTTTAATGA     GTTGAACAACGGG ACTGGCAA TCCGCTGCTCAAC      TTTTTGAGTCGTCAC  67 179
         pdx NONE
     lp_0864  805073 ..  805105 + -12.9  -4.59511   CTGACTGTAAAAAAA      TTACTGGTGCCGT CGCATAA ACGGTACCAGTAA      TTTTTAAACAATATT 100 43
        gmk2  806014 ..  806036 +  -2.7  -2.84586   GTGACGAAAGATTAG          CGCTGA-CGT ATAG ACGGTCAACG           TAATTCACTTTTACA  42 26
     lp_0868  806563 ..  806579 +  -5.8   -5.4756   AGCAGGCAATTAATA              GCTGAC GGGGA GTCGGC              TTTTTTGTTGGCCTT  89 21
     lp_0869 NONE
     lp_0871  808143 ..  808174 + -18.2  -4.45083   AATCTAAACACAAAA      CAACCGTTTTGAGC AGTG GCTCGAAACGGTTG       TTTTGTCGGTATGGC 100 128
     lp_0874  811018 ..  811050 + -20.1  -4.21811   GTACTGGCAATGAAA      TAAGCCTTCCAAGCA TAT TGCTTGGAGGGCTTA      TTTGTCTCTTGAGTC 100 191
       glnQ2 NONE
       glnH1 NONE
        glnM NONE
        glnP  814820 ..  814848 +  -5.4  -5.24531   TTCCTTAATGAAAAG       ACCAAAC-AAGCA ATAA TGCTTTGTTTGGC        TTTTTTATAAAAAAT  85 67
      pts11A NONE
       bglG1 NONE
     pts11BC NONE
     lp_0887  818717 ..  818754 + -15.8   -4.1585   TGAAAAGCATAAAAA   GAGCGTTGCTACTGAA AATATC TTCAGTAACAACGCTC    TTTTACAAGTTATCA 100 97
     lp_0891  821987 ..  822013 + -13.1   -5.4111   TAGTCAACGGTATGA         GTGGTTAGGCT AACCA AGCCTAGCCAC         TTTTTTGTCGTTGTT 100 38
     lp_0892 NONE
     lp_0893  824178 ..  824190 +  -3.3  -3.14807   AGGCAGCTTGCCAAG                GTTGG TGA CCGGC                TGTAGTTTGTTTAGA  47 498
     lp_0895  825295 ..  825326 +   -11  -4.67353   TGTTAAATCAAAAAA      GATGGTTCTAGG CGGTTAAT CCTAGAGCCATC       TTTTTGAATGAGTCA  93 89
     lp_0897  827225 ..  827280 + -21.4  -5.45802   AGATGAATTGTCACC GGACAACGTTAACCCAACTTCCTTAG GTCA TTGTGGAAGTTGGGTGGACGTTGTCC TTTTTATTTTGAGGA 100 86
        sugE  827840 ..  827852 +  -5.5  -4.41302   CCGGTCAACGCACTA                CCTCT CGG AGGGG                TTTCTTAATTTCGTC  70 245
     lp_0899  828390 ..  828428 + -16.9  -3.72695   TTTCAGAGCCAATAT   AAAAACGCTCGCGACCA GTCAG TGGTTGCGAGCGTTTTG   TTTGATGAGCAAAAT 100 289
       bglG2 NONE
    pts12BCA NONE
        pbg2  837215 ..  837236 + -11.6  -5.22794   AGCCTAATAAAAAAA           GGGCGCAA TTTAAT TTGCGCCC            TTTTTTACTAATTCT 100 40
     lp_0910  840481 ..  840518 + -24.5    -4.371   GTCTCTAGAAACAAA   GCAGGTCTGGAAAAATC TTCG GATTTTTCCAGACCTGC    TTTTGATATAATAGA 100 74
        ISP2 NONE
     lp_0912  843436 ..  843474 + -12.6  -3.33171   TAAGATACAGTAGCA   TAGCTCGGTACTAGGTCA GCG TTAACTAGTATCGAGCTA   TTAATGGTTATTGGC  87 38
        coaA NONE
        guaA  846272 ..  846292 + -11.9  -5.64421   AAAATCACTAAAAAA            GTGGTACCG AAA TGGTACCAC            TTTTTTATTTGGAAT 100 126
     lp_0918  851154 ..  851166 +  -4.9  -2.88768   GGTGTGTTTGATATA                TCATT AAT AATGA                ATTATTGCTGTTAAG  50 212
     lp_0919  852025 ..  852065 + -17.1  -3.16191   GTGATGTGTAATAAT  TAAAACAGGCAACGTCCAA ATT TTGGGCGCTGCTTGTTTTA  TTAATAGCGGTGTGG 100 89
     lp_0921  852596 ..  852618 +  -2.7  -3.90707   AACAATCATAAAAAT          TGCT-CGCAG GAAT CTTCGGAGCA           GTTTTTTTAATACGC  53 96
     lp_0923  856894 ..  856904 +    -4  -2.76322   TTGTACACGGCAAGG                 CTAA TAT TTAG                 TAATATATTAAGTAA  46 270
     lp_0924 NONE
     lp_0925  859403 ..  859433 +  -3.4  -5.90231   ATTTAATAGAAATAA      TCAGCTTG-CGAT GTAACA ATTGGCAGGCTGA       TTTTTTTATGTTTGT  90 74
     lp_0926  859858 ..  859878 +  -3.3   -2.7634   AACGTTAGGCGGTGA            TTAGATGAG CCG CTTAGCTAA            GTTTACGGTGACGTT  44 33
     lp_0927 NONE
     lp_0928 NONE
        asp1 NONE
        asp2  861561 ..  861585 +  -9.3   -5.1861   GCCGTAATGGTTAAA          GGTACTCGC AAATTAG GCGGGTACC          TTTTTTAGTGATGAG  93 46
        hpaG  862649 ..  862663 +  -7.1  -3.43961   TTAAATAGGGGGATA               CCGGT GTCGG ACCGG               TTGTGAGTATTATGA  65 130
     lp_0932  863758 ..  863786 +  -4.5  -4.73108   ATATTAATATAAAAG        CCGGGACAAAT GCACGTA AATTGCCCCGG        TTTTCATTTTGTAAA  72 98
     lp_0934 NONE
     lp_0935  865111 ..  865124 +  -3.9  -3.44325   TGCAAGGAACCGTGT               CATTA TTGA TAATG                TTGGTTGTCGAGAAT  52 79
        pepN  867792 ..  867827 +  -9.8  -4.99134   AATATTCGTTATAAA    GGTAGTTCGGTGCTGGA CGT TTCAGCGC-GGGCTACC    TTTTTAGTTTGCAAT  93 44
        hsdR NONE
        hsdM NONE
       hsdS1  873714 ..  873747 + -11.1  -5.07107   TTATTCATGTATAAA     TGAGTTAGCGGCCGC ACAA GTGGTTGTTAACTCA      TTTTTTGGAGGTTTC  93 126
     lp_0941  874718 ..  874738 +  -9.7   -4.6902   AAGTGCAGATTAAAA            CGTCCTCGA ATG TTGAGGGCG            TTTTTCAGATTATAC  93 61
     lp_0947  880687 ..  880707 + -10.5   -5.8187   AATAGTATCAGCGAA            CGTTAGCTA ATT TGGCTAACG            TTTTTTTGTTAGCTG 100 36
     lp_0948  881256 ..  881278 +  -2.7  -3.82031   CATACATGATTGTGA           CTAAACAAC CATGA GTTGATTGG           TTTGATCGTGGTTGA  53 22
     lp_0949  882135 ..  882147 +  -3.4  -2.72761   GTGTGTTGCAATGAA                TTGG TGCAC CCAA                TAGTCTAGTATTTTA  43 80
     lp_0950  882745 ..  882799 + -18.4  -3.04461   GATTTATTTTGAAAG TAAAACGCAAACTGTCAATCATCTA GCTTAA TAGATGCT-GACAGTTTGCGTTTTA TGTTAAAAATCAATC 100 39
     lp_0952  886030 ..  886067 + -15.7  -5.17786   TTAGAAATTCAAAAA   CACCGCTGTGACTAACG AACG CATTAGTCGTAGCGGTG    TTTTTGGTTTTATTA 100 251
     lp_0961  893752 ..  893786 +   -13  -4.35581   ATCGGTCTTTTTAAA     GTGTCCGTTCCTAT AAAATCA ATAGGGACGGGCAC     TTTTGGGTATTTTGA 100 114
       recQ1 NONE
        rluE  896700 ..  896740 + -20.7   -4.8622   AATGGTTAATAAAAA  TCGGCACTGCTAGAATG CGTTGAA CATTCTGGCAGTGCCGA  TTTTTGGTTGGCAAC 100 72
     lp_0966  898342 ..  898381 +  -7.2    -4.371   AATTCAATTGATTAG  CAAGCTGGGCT-TGGCG TCTTAAT CGCCGGAGGTCAGCTTG  TTTTGCTATAATAAG  78 78
     lp_0967 NONE
     lp_0968  900904 ..  900943 +  -5.8  -2.63348   GCCAGTCGATTGATG  CCTAAGGCGGTGATGG CATGAACA CGATTACCGTTTTAGG   ATTGATCTTACTAGG  51 5
     lp_0969 NONE
     lp_0970  902315 ..  902343 +  -4.6  -5.49729   TCATAATAACTGAAA        TATCGTGGTGTG TTTCT TAGACCACGGTA        TTTTTTTACGTCATT  86 35
     lp_0971  903183 ..  903217 + -18.7  -3.66356   TAAGTAGTTAGTAAA     GGGACGCTTCTGGCA TGGTT TGTCAGGAGCGTCCC     TTTGAAATTAACGGT 100 103
     lp_0984  913375 ..  913409 +   -21  -5.84381   ATAAGTAAGTTAAGA     CAATCGCACCGATTCT ACT AGAATTGGTGCGATTG     TTTTTTTATTACTCA 100 41
     lp_0988  915551 ..  915597 + -28.4  -3.09234   AGTTATGGGCGATAT AAAAACAAGCGTCCGCGTTGAT TAG ATCAACGCGGACGCTTGTTTTC TTACGTGGAGTTTGT 100 90
     lp_0992  919425 ..  919448 +  -3.8  -3.70863   GTTATCAACAAAAAA          GAGACCGAGT ATCA ACTCAATCTC           TTTAAATAATCTATA  54 400
     lp_0996  920880 ..  920899 +  -6.5  -3.39432   TTTTAGAAACAATAT            GCTACAA TTGTTC TTGTAGC             TTGGTTAGGTAATTT  60 148
        cspC  921232 ..  921261 + -19.5   -5.4588   CTTAAATGGCTTAAA       CCGGTGATGAGAA TTAA TTCTCATCACCGG        TTTTTTGTCGTTTTG 100 48
     lp_0998 NONE
     lp_0999  922802 ..  922841 + -25.3  -4.93547   TTCAATACAGAAAAA  GCGCCAACTGAACTGCT CTACTA AGCAGTTCAGTTGGCGC   TTTTTAATTAGTTAG 100 205
     lp_1001  925306 ..  925320 +  -4.2  -3.35867   ATCTGAATTGACGTG               TTGGTC AGC GGCCAG               TTCGTTCGGCGTTGG  51 464
     lp_1003  926447 ..  926457 +  -3.2  -2.56715   TTGTGTGGAATTAAA                 CCTT TAG GAGG                 TGAGTTAATGCAACT  42 19
     lp_1004  927064 ..  927088 +  -4.3  -4.41348   GCGCTTTTGCCAATC          GGGGATCATTT TCA AAATGATACAC          TTTATTTCACAAGGC  66 100
         als  929132 ..  929166 +  -6.5  -5.54338   ATCAATCTGATTAAA    GTCTTTTTG-CGCACG TTAT CGTGAGGCAAAGAGGC     TTTTTATTTTGATTG  95 300
        lysP  930719 ..  930743 + -10.8  -5.00616   GATAGTTTGATTAAA          TGCGGTTGAC ACTGG GTCAATCGCA          TTTTTTGACGGCGAG  93 52
        dacB  931861 ..  931889 +  -8.9  -4.35874   TAATACTATATTATG        GCGTACGTTAG GAATTAG CTAGCGTGCGC        TTTTAAATTGTCTTC  86 75
        dgk1  933054 ..  933086 + -13.6  -5.29846   TGGTACCGCGAATCG     CAGTCTCTTCGTCCC AATT GGGA-GGAGAGACTG      TTTTTATTTACGATT 100 237
       serS2  934417 ..  934442 + -17.7  -5.49729   ATTGAGATGAAGTTA         GCGAACTCGCA GTGA TGCGAGTTCGC          TTTTTTTGCATAATT 100 40
        ctsR NONE
        clpC  938950 ..  938987 + -23.7  -4.28774   CGCGATTAAATTAAA   GATGACGCTTGAAGTGG TAGT CCACTTCAGGCGTCATC    TTTTAGGTTCAATCG 100 32
     lp_1020  939836 ..  939868 +  -9.4  -5.64274   CTCGTTAATATAAAT      CCAAAAATAGTC AACTTAAGC GACTATTTTTGG      TTTTTTTATGCCTAA 100 147
        rpoB NONE
        rpoC  947253 ..  947273 + -11.1  -4.96848   CTAAGTAACTAAAAA            GGGCGGCCA TTG TGGTCGTCC            TTTTTGTATGCACGA  93 44
        rpsL NONE
        rpsG  949779 ..  949808 + -11.7   -5.0538   CTAATCACAAAAAGG       TGACTATTATATG CGCG CATATAGTAGTCA        TTTTTTGAAATAAAC 100 74
       fusA2  951988 ..  952013 + -11.9  -5.47821   GATTGATAATAAGAA         GGACGTTCAGC TTCG GCTGGACGTTC          TTTTTTTACATAAAT 100 45
        rpsJ NONE
        rplC NONE
        rplD NONE
        rplW NONE
        rplB NONE
        rpsS NONE
        rplV NONE
        rpsC NONE
        rplP NONE
        rpmC NONE
        rpsQ NONE
        rplN NONE
        rplX NONE
        rplE NONE
        rpsN NONE
        rpsH NONE
        rplF NONE
        rplR NONE
        rpsE NONE
        rpmD NONE
        rplO NONE
        secY  963372 ..  963393 +  -9.5  -3.97368   TCGTTAATCAGCGAA           TGTGTTGGG GAGA CTCAACACA            TTTGTGCATTCAGGA  86 34
         adk  964096 ..  964118 +  -6.3  -3.42841   AGGTTCCTTCAGCAG           CGACGTTTG CTTTT CAAAGGTCG           TTGTGATAAAATTAT  60 44
        infA  964466 ..  964482 +  -2.9   -2.5955   TTACCTACCGTTTCA              AGTAGGC TCG GTCTACG              TACCTTATAGGAGGT  41 21
        rpmJ NONE
        rpsM NONE
        rpsK  965450 ..  965464 +  -2.1  -4.36914   CTGTGACGTTCATTT               TGAGG GCAAA CTTCA               TTTTGTACGCACAAC  59 42
        rpoA NONE
        rplQ  967032 ..  967066 + -21.7  -5.46657   GCTAGTTACGAGCAA     CCGCTGATTTAGGGA TTGAT TCCCTAAATCAGCGG     TTTTTTGTTGGAATG 100 188
     lp_1070  974017 ..  974040 +  -2.2  -5.34655   ATTAGATTCTTTTGA          GGCCTGAGGC GCAT GCTGAGGGCC           TTTTGTTTTTAATTG  73 52
       apbE1 NONE
     lp_1073 NONE
     lp_1074 NONE
     lp_1075  978039 ..  978067 +  -6.7  -4.65895   ATGAAGACTGATTAA       CGTGGG-CGTCG CACTGA TGGCGACCCACG        TTTTTAACTGGAGGG  79 41
        truA NONE
        rplM NONE
        rpsI  979884 ..  979905 + -12.3  -6.23209   TGGCTATATGAGAAA           GCACCTGTC TATG GACGGGTGC            TTTTTTTTTGGTTGA 100 75
     lp_1082  983775 ..  983813 +    -6   -4.3208   CACATAAACTGATGA   TAGTGTGGCTGGAATCTG CTC TGGATGCTGGCGACACTA   TTTTGGGTTATCACG  74 82
        tkt2 NONE
       aroD1 NONE
        aroA NONE
        aroB  989769 ..  989811 + -22.4  -3.34344   ACTTACATGGTAGAT TAACAATCGGCTTTCCAAGT AAT AGTTGGAAAGCCGATTGTTA TTGGTTAGGGCGTGA 100 148
        citG  995901 ..  995925 +  -5.7  -5.14563   TTAGCTTAATAATGA          GTGTCGTGATT GTA GGTGACGACAC          TTTTTTAATACCAAA  81 32
        mtsC NONE
        mtsB NONE
        mtsA  998831 ..  998860 +   -18   -4.8743   AGTTTGTTCTAAAAA       GGACCGTGGAAG TTAAAT CTTCCACGGTCC        TTTCTTTATTTTGAA 100 84
       ldhL2 NONE
     lp_1102 1001992 .. 1002031 + -16.7  -4.07568   TTTTAAGCATAAAAA CAGGTACCAA-GCTG-CCG GCAA CGGTCAGCGTTGGTACCTG  TTTTCGAAGAAGCGG 100 46
         mae NONE
        citC NONE
        citD NONE
        citE NONE
        citF 1008181 .. 1008207 +  -8.8  -5.40464   TACTGATGACAAAAA         TGACCCGGTT TATTACT AACTGGGTCA         TTTTTATTTATGGTG  95 45
     lp_1110 1008682 .. 1008707 +  -4.7  -4.42386   TTATTATGGTGATTC         CGAAATAGTGA GCTA TCACAATGTCG          TTTTCTGCCTGACAG  66 65
         fum 1010786 .. 1010797 +  -2.2  -3.73534   TAACGTGGATCAAGG                TGGC ACGG GTCA                 TTGTTCCTAGACTTG  49 73
     lp_1113 1012324 .. 1012358 +  -6.5  -4.99134   ACTAACCCAAATCAA    TAGTCCATGCGCTTGA GTAA TCG-GTGCGTGGGCTA     TTTTTGATTTGGGCT  82 50
        citX NONE
       mleR2 1014004 .. 1014053 + -23.9  -2.52193   ATTTGTAATGATTAC GAAAACTGCACCACCCTCACAGA CTAT TCTGTAAGGGTGGTGCAGTTTTG CTTAATCGGTCTGAT 100 151
        mleS NONE
       mleP2 1017799 .. 1017831 + -11.4  -5.52384   TTTAAAGTTTATTTA      GAAGCATTCCGGTT GAGAG AGACGGAATGCTTC      TTTTTTTGATCAAAA 100 36
     lp_1120 1019725 .. 1019754 + -16.6  -4.17762   AATCGTAATTAATAG       TGGGTGCTTACC GGGGCG GGTAAGCACCCA        TTCTTTTCGCGGCTA 100 33
     lp_1121 1020453 .. 1020511 + -21.5   -2.6162   AGCTTGAATCAATTC AAATTTAAAACAGCCACCCTTGAAATT CAGGA GATTTCAAGGGTGGCTGTTTTAAATCG CTATTTAACGGCTTG 100 59
        cydA NONE
        cydB 1026375 .. 1026422 + -17.1  -4.18197   ATTAATTTAACAGCA CCAACGGGGTCGCGACCTTGGC CAAGT GCCAGGGT-GCGACCCCGTTCA TTTTAAGTAGGGAGT 100 83
        cydC NONE
        cydD 1030081 .. 1030105 + -15.1  -4.98522   TTTAGAGCGTAAAAA          GGACTTGGTCG CTG TGACCAAGTCC          TTTTTATATGCAATT 100 167
     lp_1135 1033492 .. 1033529 +   -18  -5.38497   ACGGGGGTAAAAAAA   GCTTAGATATCGTGTG AAAAAA CACACGGTATCTAAGC    TTTTTTAATTTACAT 100 168
        acm1 NONE
         xpt NONE
     lp_1140 1036902 .. 1036912 +  -2.6  -3.02371   GTTAAAATAATTCAA                 TAAT CAG ATTA                 TAATTATTTAAAGCA  43 93
       purK2 1038227 .. 1038249 +   -10  -5.43866   AAATAAAGTTCGAAA           TCCAATTCAT TTT GTGAATTGGA           TTTTTTTAGCGGTTG 100 136
        pcrA NONE
        ligA NONE
     lp_1146 NONE
        gatC NONE
        gatA NONE
        gatB NONE
     lp_1150 1048438 .. 1048469 +  -8.2  -5.42862   AATAACTTGCTTAAA      TTACCGTTTACCGAT ACA AT-GGTGGACGGTAA      TTTTTTTAAAAGTGT  93 36
     lp_1151 1050172 .. 1050212 + -13.4  -5.16237   ATGAAATTATGAAAA  GTGTGTTGGGTGCCTGAT TATTT GTCGGGTAACCAACACAC  TTTTTTACTCAGCTT 100 63
     lp_1153 1051181 .. 1051202 + -13.1  -5.66684   ATTTAAGATTCAGTG           CGGCTATCT TAGC AGATAGCCG            TTTTTTTATAGGTTA 100 40
     lp_1154 1053794 .. 1053819 +   -14  -5.23316   AAATTTAGGTGACGG         GGCCACGCTG CAATTA CGGCGTGGCC          TTTTTTGGTGTAATC 100 47
      pts13C NONE
     lp_1156 NONE
     lp_1157 NONE
         lys 1058081 .. 1058120 +   -24  -4.25283   TAGGCTGACTAAAAA  TAAGTCGCAAGTTCAAGA CTCT TCTTGAACTTGCGACTTA   TTTTGATGGCGACCT 100 96
        cspP 1059091 .. 1059111 +  -8.2  -5.60993   GCTTAGCTTTTAAAA            GGGCTGCC CGTGT GGCGGCTC            TTTTTTTATGCGCAA 100 41
     lp_1161 1060281 .. 1060293 +  -2.7  -3.58536   ATAGAAATGAGGCAC                TATGT TAG ACGTA                TTTAAAACTAAATTT  48 37
        rhe2 1061752 .. 1061798 + -18.9  -3.85909   GTTGAATATTAGAAA GCACCGTTTCAGGGCAGCGTT TTAGT GACGTTACCTTGAAACGGTGC TTTGGGTTTAAGTAG 100 161
      pts14C NONE
     lp_1165 1064733 .. 1064764 + -19.6  -5.29385   ATAGAACGACAAAAA      CGATTAGCGTCTCG TAAC CGGGACGCTAATCG       TTTTTTAGTTAGATT 100 119
     lp_1166 1065643 .. 1065661 +  -9.6  -5.54894   AAGCGTAATCCAAGA             GCTTGTCA AAC TGGCAAGC             TTTTTTTGATGACTT 100 39
     lp_1168 1066657 .. 1066680 +  -7.4  -5.52986   AATAATAATGAAAAG          CGGACTGTCG ATAA TGACAATCCG           TTTTTTTGATGCGAT 100 56
       pbpX1 1069517 .. 1069562 +    -7  -4.86621   ACGGTACGGGCTGAA CATCATCTTAATTGCGGG AGAACGTGTG CCTGCAATCAAGGTGGTG TTTTTGCTTACCCGT  84 43
     lp_1173 1070902 .. 1070941 +  -2.9  -5.53288   GTGAAATTAGTGAAG  TAGCCGGAGATGGATGCC GCGGG GGTATCAATA-CCGGTTA  TTTTTTTGCGTTAAA  81 121
     lp_1174 NONE
       glpF4 1073055 .. 1073078 +  -9.6  -4.62302   TAAATTATAGGAAAA          GCGATCATCT ATGG AGGTGGTCGC           TTTTTAACAGTGTTA  91 52
        glf1 NONE
       cps1A NONE
       cps1B NONE
       cps1C NONE
       cps1D NONE
       cps1E NONE
       cps1F NONE
       cps1G NONE
       cps1H NONE
       cps1I NONE
        rfbA NONE
     lp_1187 NONE
        rfbC NONE
        rfbB 1087364 .. 1087393 + -10.1  -5.00616   ACAGAAGATTTTGAA       TAAGCGGAGTGTC GATT GACAGTTCGCTTA        TTTTTTAGGAGGAAA  93 45
        rfbD 1088350 .. 1088384 + -14.4  -4.55295   TTGTTTGCTTTTAAA     TGGCTTCACTCCAG TATTCAT CTGGGGTGAGGCCA     TTTCTTTGTGCCGAA 100 119
       cps2A NONE
       cps2B NONE
       cps2C 1093158 .. 1093171 +  -2.3  -2.87146   GAGATACCACGAAAA               CAGCG AAAG CACTG                GTTGTTCTAAAAGAA  41 2
       galE2 NONE
       cps2E NONE
       cps2F NONE
       cps2G NONE
       cps2H NONE
       cps2I 1099782 .. 1099793 +    -3  -3.86346   GGGGGAATTGAGTCC                TACT TATG AGTA                 TTTATAGAAAGATAG  53 160
       cps2J 1100804 .. 1100820 +  -2.3  -3.12884   ATTTATTTACAATTG              TTGTCAT AGA ATGAAAA              TATTAAGTGGTATTT  43 17
     lp_1207 1101515 .. 1101525 +    -4   -3.9122   CTAGTGATGTACGCG                 TCTT ATC AAGA                 TTATTTAAAGCAATA  57 403
     lp_1210 1102996 .. 1103008 +  -3.3   -3.1355   CTATTTATATATAGT                CTGGC ATT GCCAA                TTAAGTATAGCTCAC  46 56
     lp_1211 1104040 .. 1104074 + -18.8  -4.07859   ATGCAGTTTTTAGAA     TGGCATGATTCCGAAA TTC TTTCGGGGTCATGCCA     TTTAGTGTTTCTTGG 100 230
       cps3A 1107108 .. 1107124 +  -2.3  -3.65214   ATATTTAAATAAAAA              TGATACA AGT TTTATCA              ATTTTTTACCTCAGT  49 50
       cps3B 1108244 .. 1108280 + -15.4  -4.91977   ACAACGAATTAAAAG    CTAGTTGTGCTGAGAA AAAAC TTCTTGGCACAACTAG    TTTTGTGTTTTGGTG 100 171
        glf2 NONE
       cps3D NONE
       cps3E NONE
       cps3F 1112505 .. 1112519 +  -4.2   -4.9725   CGCTGATTATAATTA               TCGGGT ATG ACCTGG               TTTTTGTATCAACGT  71 131
       cps3G NONE
       cps3H NONE
       cps3I 1114957 .. 1114970 +  -5.3  -3.69395   GACCTAACAGTCACG               TGCAA ATAC TTGCA                TTATTAAATGATGGA  58 81
       cps3J 1115925 .. 1115935 +  -5.4  -3.14051   GTACGCGTTTAATAG                 TGAC CAG GTCA                 TATTAATAGGACTGA  54 137
     lp_1229 NONE
     lp_1230 1120491 .. 1120529 + -23.5  -3.83026   AAAAGCAACCCTAAA   GTGCCCCATAAATTGGA TTTAC TCCAATTTATGGGGCAC   TTTAATCTCAAAGAC 100 40
     lp_1234 1124363 .. 1124393 + -19.9  -3.51329   TAAATGATAACCAAA       GAATCCCCGGTCA ATTAC TGACCGGGGATTC       TTGTAATTGCAGGTA 100 73
     lp_1239 NONE
     lp_1240 NONE
     lp_1241 1128295 .. 1128322 +    -7  -4.76193   TAATTAAAGTACAAA        GGGAGTGACTCCG TGC TGGGGT-GCTCCC        TTTTGTGTTCTGGTT  81 66
     lp_1243 NONE
     lp_1244 1130157 .. 1130188 + -17.4  -4.62302   GTCCAATAAGCTAAA      GGCACCACCGACAT AATC ATGTCGGTGATGCC       TTTTTGAAAGTGTTA 100 82
     lp_1247 NONE
       tagD2 1132994 .. 1133034 +  -8.4  -4.41895   TTATCAGTCACAAAA CACCGCCGTTACCCGCAACT TCA AGCTGCG--TAACAGCGGTG TTTTAATTAACAGTT  85 58
        prfC 1140695 .. 1140730 +  -9.8  -5.28176   GAATAATTCATAAAA    TGATGGGACTGCCAAG TTGA TTTGGCGGTGTCATCA     TTTTTTGTGAGTGGC 100 478
     lp_1256 1142341 .. 1142398 + -22.4  -2.75957   TTGTTGATAAGTAGA TATTAAAATGCGCCACTCGCTAGATT AGATTG AAGCTAGCGAGTGGCGCATTTTAGCA TGGTTCGCGTTAATC 100 27
     lp_1258 NONE
     lp_1259 NONE
     lp_1260 1146110 .. 1146134 + -11.6  -5.72622   TGTTTAATAATAAGA          GAATGCTGAT AAAAA ATCAGCATTC          TTTTTTATTTGTGCA 100 205
        oppA 1148174 .. 1148216 + -16.6  -4.46212   TGAATGAATGTGAAG CAAAGGGGTAAGGATTGACA CAT TGTTAATCCTTACCATTTTG TTTTATAATGAGGGA 100 79
        oppB NONE
        oppC NONE
        oppD NONE
        oppF 1152317 .. 1152362 + -20.1  -3.08187   TTTCTGAGTAACGGC TAATAAAACAGACGGCGAGTG CGAA TACTCGACGTCTGTTTTATTA TTCAGTAGAATATTT 100 30
     lp_1267 1153285 .. 1153318 + -13.9  -5.08255   GAAGTAATATCCTTA     ACGCGGGATAAAGGG GAGA CTCTTTGTCCCGCGC      TTTTGTTTTAGCACT 100 70
     lp_1268 1154045 .. 1154088 + -16.2  -3.04812   TGAGGTAGGCACAAA AAAGAGCCAGAAGTGTAAAC GATT GTTTACGCTTCTGGCTCTAA ATTTAATTATCTTAT 100 85
         hpr NONE
        ptsI 1159160 .. 1159181 + -11.7  -5.64274   AAACAATCAAACTAA           GAGCAAATC TGTG GATTTGCTC            TTTTTTTGTGGGTAA 100 39
     lp_1275 1160885 .. 1160905 +  -2.4  -3.64487   CAAATCGTCGAATGA            GCACCGCC AAAAC GGGGATGC            TTATTCGACGTATGA  49 48
     lp_1276 1161910 .. 1161930 +  -3.9  -5.27335   TTAGTCGGAAGAGCG            CCTTGCCAA AGT TTGGCATGA            TTTTTATTTGCAACA  78 37
     lp_1277 1163027 .. 1163051 +    -5  -4.62471   GAACAGTAATTTTAA         TGGGCCG-ACA TCAT TGTTCGACCCA          TTTTTCGCGGTTACG  71 32
       dacA2 1164363 .. 1164402 + -23.2  -4.75174   CTGAAGACAAATAAA  GGTGCGCCAACTA-TCGTA ATT TACGAGTAGTTGGCGCACC  TTTTTGAGTTGAATC 100 66
     lp_1281 1166165 .. 1166184 +  -5.8  -3.15996   GTAATGTTGAAGAAT            TTTTGAAG AAAT CTTCAAGA             TATTGCTAACTAGTA  54 92
     lp_1283 1168379 .. 1168403 + -15.1   -4.8622   ACTCGTATCAACTAA          GGGATAACGCT GAC GGCGTTATCCC          TTTTTGGTTGCGGAA 100 45
     lp_1291 1179642 .. 1179660 +  -5.3  -3.38178   ATCGTAAAAAAAGAA            CCTG-CCA CAAG TGGTCAGG             TTCTCAGATTAATTA  54 186
        mmuM 1187210 .. 1187231 +  -5.1  -3.61674   CGGGCACTGCTGATA           CGGTAGTTG TTCA CGACTAGCG            ATTTTTGTATGTCAA  56 226
       tagE1 1188947 .. 1188987 + -26.5  -3.90092   GGTGATAGGGGCAAA  CAAGGCGTCTACCTAGTTT GAG AGACTAGGTAGACGCCTTG  TTGTTATCTAGATAT 100 46
        metK 1191170 .. 1191190 + -11.2  -5.75945   TACTCGACGCTAAAA            GCGACCTT TTTTC AAGGTCGC            TTTTTTTTGCGGGCT 100 73
     lp_1302 1192896 .. 1192931 + -17.8  -4.49337   TTTTAAGTTGTTAGA    CGAGTGTAATGGGCTT TATG AGGCCTATTACACTCG     TTTTCATTAATATTA 100 160
         sdr 1203353 .. 1203367 +  -8.5  -4.14739   GACTATTAACCAAAA               CGGGC GTGAA GCCCG               TTTTGGCGTACATAA  82 95
     lp_1310 NONE
       tagE2 NONE
       tagE3 NONE
     lp_1313 1208372 .. 1208425 + -21.4  -3.04062   TTTAAGTTAAGTATC TAATTGAAAAGACCTGTCAGACGA AGCTAA TCGTCTGACAGGTCTTTTCGGCTA ATTTATCGTTAAATT 100 54
        leuS 1212653 .. 1212690 + -10.7   -5.1101   TATCGCTTAAATTAA   TCGTGATGGTGACTGAC AATT GTTGGTTGCTATCACGA    TTTTTTAACTACTCA  93 70
     lp_1317 NONE
        rsuA 1215596 .. 1215635 + -11.6  -5.06451   AAACTAAATCATTAA  GCCCCAACTAACTATG AATTCAAG CATGGTTAGTTGAGGC   TTTTTTAGCATAATG  95 71
        pepV NONE
     lp_1322 1218729 .. 1218766 + -13.8   -5.4833   AGGACACAGACTAAA   TAGTTGTTTCGAGAAT GTACAA ATTCTTGAAACAACTA    TTTTTTATTCACTCC 100 168
     lp_1324 NONE
     lp_1325 NONE
     lp_1326 NONE
     lp_1327 NONE
       glpQ1 1224004 .. 1224032 + -18.9  -4.17023   TTGTGCGCAATAAAA        GCGCCAGTCCCGA TAA TGGGGACTGGCGC        TTTTAGCATGATTAA 100 163
     lp_1341 NONE
     lp_1342 NONE
     lp_1343 1235704 .. 1235733 + -15.9  -4.41047   TACTGCCAATTAAAA       CGCTGGGTTTAGA GAAT TCTAAACCTAGCG        TTTTAATTAAGACAT 100 99
        asd1 1237705 .. 1237715 +    -4  -3.61894   ATTTTAATGAAAGCC                 TTCT TGG AGAA                 TTATTGAGGAGGCTT  54 82
     lp_1347 NONE
     lp_1348 NONE
        nox6 NONE
     lp_1351 1241283 .. 1241309 + -15.3  -5.19251   ATTATGAAGAAAAAA         GCGCCCAAAAT TAATC ATTTTGGGCGC         TTTTTATTAATGTTC 100 56
     lp_1353 1242975 .. 1242985 +    -4  -3.18264   GTATGAAATAAATTA                 TTTG TTA CAAA                 TTACTGAATGGGGGA  48 123
     lp_1354 1243629 .. 1243655 +  -5.1    -5.626   AATAATGATCTGTGA        GCGG-CACCGTT AATG AACGGGGGTCGC         TTTTTTTATACCGTC  90 39
        pltA NONE
        pltK NONE
        pltR 1245999 .. 1246025 +  -5.2  -5.30575   AATTTTAATGACGTT        GGTGC-AGGCT ATTATG AGCTTTGCACC         TTTTTTGGCTTTTTA  83 85
     lp_1357 1246452 .. 1246472 + -11.1   -5.2189   AAGAGTTAGATGGGT            GAGCGGGCA AGT TGCCGGCTC            TTTTTTGATGGTTAA 100 32
     lp_1358 1247368 .. 1247396 +    -9  -4.49132   AAAGCGACAGAGGAC       TGCCGGCCATTAA ATTT TTAATGGC-GGCG        TTATTTTGTGTTTGA  86 366
     lp_1363 1249938 .. 1249957 +  -8.6  -5.14563   TCAGTCTGATACTTA            GGATCTGA ATTT TCAGGTCC             TTTTTTGATAGCAAA  90 32
       uvrA2 1252288 .. 1252307 + -13.6  -5.00616   TTGATTAAATAAAAA            GCACGTGC AATT GCACGTGC             TTTTTTAGAAGGGCG 100 50
       gtcA1 1255358 .. 1255383 + -13.4  -5.86061   TTGGCATCAGGCAAG         CAAGTCGTCC CCTAAC GGACGACTTG          TTTTTTTTGATAGCA 100 41
     lp_1377 NONE
        cysD NONE
        cysC NONE
     lp_1380 1265282 .. 1265293 +  -5.8  -2.56273   AGGCGCAAGTATTGG                CTGC GACG GCAG                 TAGATTAAGTATAAT  50 6
        astA 1267277 .. 1267319 + -19.2  -3.76641   GAATTGAATGTAAAA CGGGCGCTCATGACTAGATG GCT CATCTGGTCGGGGGCGCCTG TTTGCGTGTTGCGCT 100 41
     lp_1385 1269559 .. 1269596 + -12.9  -3.27297   GTGACTTAATCGAAT   CTAAAAGACTTGTGAGC GGCT GCTGACAAGTCTTTTTG    TGTTGGTTAGTAAAT  93 42
     lp_1386 1271236 .. 1271255 +  -2.2  -5.09259   AACCAAGTGGATTAT            TTGATAGT ATTT GTTATCAA             TTTTATTTTAAAGTC  69 52
     lp_1388 1271690 .. 1271713 +  -4.5  -3.95424   TCCCAAGCTTGCGTC          GCGGGT-CCG ATTCC CGTCACCCGC          TTTGCTATTAATCAT  59 134
     lp_1390 1272621 .. 1272652 +  -9.6    -5.626   CCGCGGGCACGTCTC      GTCTCTTACATGTT TTTA AATATGTGAGGGAC       TTTTTTTGTCCCGTA 100 230
        argS 1274409 .. 1274457 + -14.5   -5.7946   CTGTTCAAATTTGAA CGCCACGCATACTAAACCGGC CGTTAAA GCCGGGCGAGAATGCGTGGCG TTTTTTTGTTGCGGC 100 58
     lp_1393 1277535 .. 1277571 +  -8.9  -4.48333   ATTGAGAAAAGTAAA    TTAGCTCGGCTAG GTTCTGCGTTA CTAGTCGAGCTAA    TTTTGATTAATATCT  86 238
     lp_1394 NONE
     lp_1395 1278660 .. 1278675 +  -3.4  -3.14132   ACCAAACTTGTGGCT              TAATTA TGGC TAATTA               TTGATCAAAACGACA  46 23
     lp_1396 1281473 .. 1281510 + -16.5  -3.68351   AAATGAGACTTAAAT   AAGTCGCTTCAAGCAGT GGCG ATTGCTTGAAGCGACTA    TTTAGATGGTCAGCG 100 146
      pts15A NONE
      pts15B 1282937 .. 1282948 +  -2.2  -2.78384   ATATTTTCAAACTGG                CCGA GAAC TTGG                 TGTGATGACGAGGGA  41 9
      pts15C NONE
        pbg3 1285832 .. 1285862 +  -8.4  -4.56736   AATGAGTGTTGCTCA       GCAGTTTTCGTC GATATCG GATGAAGACTGC       TTTTGGTTGTTCAAT  87 40
     lp_1409 1290545 .. 1290555 +  -3.2  -2.84459   TAGTTGCGGTTACCT                 CTGA CAA TCGG                 TATGCTAGTCGTATT  44 38
        arcT 1291784 .. 1291815 +  -8.9  -4.69622   TACAAATTTGTTTAA      GCACATTTTCC TAATAGTGGC GGAAAATGTGC       TTTTTGAAGTTCTGT  89 90
       argR1 1292391 .. 1292403 +  -4.8  -3.04845   ATTGGTTGCACTAAG                CCGT CGTTC ACGG                TATGATTATTGTCAT  51 58
     lp_1412 1292561 .. 1292571 +  -3.2  -3.65693   CCGGCGCAAGTAATG                 GCTG AGC TAGC                 TTTCAAGTATGTCAT  52 28
       pbp2A 1294978 .. 1294990 +  -4.1  -2.58861   AAGTTTCCTTGGCAA                CTAGT AAA GCTAG                CTTCTGAACGTACTA  45 22
     lp_1415 1295433 .. 1295466 + -18.3  -5.14965   TAAATTAAGGATCGA     GGGGCAATGACGGAA TCTG TTCCGTGATTGCCCC      TTTTTTAGTGGGGGT 100 42
     lp_1416 NONE
     lp_1417 NONE
     lp_1418 1300191 .. 1300215 + -10.9  -5.63504   CGGTGTTTGAAAGAA          CTGTTGAAATC AAT GATTTTAACAG          TTTTTTTGTGACCTT 100 52
     lp_1419 1302111 .. 1302121 +  -4.6  -3.00476   ATGATGGTCACCTCC                 GCGG CAC TCGC                 TGTCTGGTTACCAAT  47 417
     lp_1424 NONE
     lp_1425 1307307 .. 1307317 +  -2.4   -2.8082   CGTTGATCCGGTGAC                 GGCC TAA GGCA                 ATTATTAAGTCGCTA  41 19
     lp_1426 1307985 .. 1308024 +   -21  -5.55769   AAGAACTACAAAATA  TGAAGCCAGACTTTCGAT AATA GTCGAAAGTCTGGCTTCG   TTTTTTATTATAAAA 100 49
     lp_1428 1308755 .. 1308781 +  -6.6  -4.87786   TTTAGAGTTATACAG         TGGGTTTTCAGA AAT TATGAAGGCCCA         TTTTTGTGAGCTTAA  84 74
     lp_1430 NONE
     lp_1431 1312389 .. 1312401 +  -5.5  -3.09919   CGAAAGTCTTAATAA                CTGGT GTT GCCAG                TGTTGGAACTTTTAT  54 53
     lp_1433 1312919 .. 1312958 + -20.9   -4.4078   CGACCATTAAAACAA  CAATCGGACTGCCTAGC AGAATA GCTTGGCAGTCCGATTG   TTTTGATTGACACGA 100 50
        ribA NONE
        ribH 1318483 .. 1318505 +  -6.4  -4.68593   TTGGTATTGTGGGGC           TTTATCAGTA AGT TGCTGATAGA           TTTTTAAATCATCGC  78 371
     lp_1442 1320263 .. 1320308 + -12.9  -3.80625   GTTCAATATTAAAAA TAAAGTCTGATTTCC-AACGCA GTA TGGGCTAGGAAATCAGACTTTA TTTGACTTGTGAGGA 100 90
        npr1 1322438 .. 1322466 + -10.3  -4.31085   TAACTAGGTTGATTA        TTGCCAAGCCCAT TAT ACGGACTTGGCAA        TTTTAAGTTGATGTG  89 34
        ecsA NONE
        ecsB NONE
     lp_1457 1334362 .. 1334403 + -22.5  -3.05596   TGTAACGACGAGCAA CAAAATCGCCGCGAGTCCC AGAT GGAATTCGCGGCGATTTTG  TTGAGTAAGCAAATG 100 36
     lp_1458 1335156 .. 1335187 +  -8.8    -4.946   CGGAAACATCAAAAA      TGAGCTTCCAGAAT TTTA ATTCCAGAAGCTCA       TTTTTGATGTTTGAT  90 100
     lp_1460 NONE
       ftsK1 NONE
        murC 1341196 .. 1341218 + -13.5  -4.10657   TGCGATCTTTAAGAT           GCGCAAACC ATTGG GGTTTGCGC           TTTTCGAGGCTGTCA  95 467
     lp_1468 NONE
     lp_1469 NONE
        csd1 NONE
        nifU NONE
     lp_1472 NONE
        fecB 1351442 .. 1351477 + -20.8  -5.21709   GTGCACGTTTAAAAA    GCTAGTCGAGAAATTA TTAT TAATTTCTCGACTAGC     TTTTTTGGTGTGGAC 100 62
        moaE NONE
        moaD NONE
        moaA NONE
        narK 1357074 .. 1357086 +  -7.7   -3.3197   TAATTATTAGTGATT                GGCAT AAA ATGCC                TTATAAAAATGGTAT  66 65
     lp_1482 NONE
     lp_1483 1358440 .. 1358471 + -11.7  -4.37502   TTGAATATTTTTAAA      CGACCATTTCTCA GTAGAA TGAGGGATGGTCG       TTTTGGTGTCATAAT  95 81
        narG NONE
        narH NONE
        narJ NONE
        narI 1374652 .. 1374687 +  -9.1  -5.26875   AACTTTAAGCAAAAA    TGGTTTTTACGGCAC GGATGG GTGCGGTAAAGGCCA     TTTTTTAGTTGCGCC  93 53
     lp_1502 NONE
     lp_1503 1376327 .. 1376368 +  -6.1  -5.28755   GATAGCAAAATAGCG TAGTTGTTCGGTAGTCG TAATAGGC TGATTATTGAACAACTA  TTTTTTGATATATTT  87 71
     lp_1505 NONE
     lp_1506 1377409 .. 1377456 +  -7.9  -2.88275   ATGATTGACAAACTA GTGTG-GTGTTGTTACTAGCGC AGTCC GCGTTAGTAACGATGCACAAAC TCAATTTTTAATCTT  62 168
     lp_1507 1378313 .. 1378338 +  -8.9  -4.52101   AAATGAGTTATTTCA         CGGGTTTTCGG TGGA CCGAACTCCCG          TTTTACTTAATTGTT  88 100
        polA NONE
         fpg 1381965 .. 1381979 +  -5.7  -3.37796   GGGACCCATTTTTGC               CCGTT AGAAC AACGG               TTGTAGGTGATCAAG  56 5
        coaE NONE
     lp_1511 NONE
        dnaB NONE
        dnaI 1385743 .. 1385774 + -13.9  -5.67063   ACCACGTCAATGACG      TCCCTAATGCTAG TTCAGT CTGGCATTAGGGA       TTTTTTTGTCGTCCC 100 262
        thrS 1387965 .. 1387989 + -17.9  -4.95896   CCCATTAACGGGGTT          GAGCGGGCGTA CTA TGCGCCCGCTC          TTTTTGTGAATTTCT 100 187
        infC NONE
        rpmI NONE
        rplT 1389192 .. 1389220 + -10.2  -5.77853   GCTCTAATGTTTGAA        CGACCGTCATCC TGTAT GGGTGGCGGCCG        TTTTTTTTGACGCTT 100 62
     lp_1518 1389738 .. 1389763 + -10.5  -5.14965   GATGCCAAATAAAAA         TGGACTTGGTC ATTT GACTGAGTCCA          TTTTTTGATGCCGCT  93 53
     lp_1522 1393197 .. 1393243 + -20.6  -4.52047   TTAATAGTGACTGTT TAACTAGGCTAGTAAAGAATTG ATG TGATTCTTTACTAGCCTAGTTG TTTTCTAATCTAATA 100 125
        racD 1394407 .. 1394430 + -16.8  -4.36774   CCGCACAACAAAAAA          GCGAGCCTTC AATT GAAGGCTCGC           TTTGTGTTCTTGATT 100 213
     lp_1527 NONE
     lp_1528 1398586 .. 1398599 +  -5.3  -2.61548   CGCGCCCAGCTATGA               TCAAC AAGC GTTGA                TGAGTTGTGGTCGGA  49 12
     lp_1529 NONE
        nadD NONE
     lp_1531 NONE
     lp_1532 NONE
     lp_1533 NONE
     lp_1534 1402503 .. 1402515 +  -4.7   -4.3078   CGGTAACAATTGGTT                GACCG CGG CGGGC                TTTCTTGATATGGTT  63 24
     lp_1535 1403221 .. 1403235 +  -2.1  -2.57423   CACATTATGTGAATT               CACTT GAAGG AGGTG               TAGGTTGATGGCTGT  40 63
        rpmF 1403495 .. 1403510 +  -8.2  -5.94214   TAATACGATCAAAAA              GCCCGC TTAG GTGGGC               TTTTTTTGTTGTCTT 100 98
     lp_1539 1405748 .. 1405793 +  -5.5  -2.75252   GATTAGTACCACGTG GTTGCTGGTGAAAAGGGGC GGTAAGTA GCTTCATTTTGTCAGCAAC TAGTCTTGAAATGGT  52 35
        gnd2 1408668 .. 1408702 +  -8.6  -5.69473   TTTGAATGAACTAAA     CTGTGGCTAATGACGT TAC GCGTGATTAGGCGCAG     TTTTTTTGTGCTGTG 100 47
       cshA2 1410248 .. 1410264 +  -8.1  -3.44586   GAAATTCAGCGTTTT              CATGTTA AAA TAACATG              TTGTACTAGCTTAAT  68 82
        rrp5 NONE
        hpk5 1412705 .. 1412749 + -21.9  -2.82595   GAATTATTGATGAAT TTAAAACGCACATTCAAGTTA ATT TAACTTGAATGTGCGTTTTCA GTTTGGATAATTGCG 100 47
     lp_1546 1414056 .. 1414097 + -23.1  -5.38047   GATGGTTCACAAAAA CAGCGGCCGTCATCCAGCA TAAT TGCTGAATGACGGCCGCCG  TTTTTTGTGTCGCTG 100 59
     lp_1552 1419568 .. 1419597 + -12.9  -3.97209   GGTGCAACGTAAAAA       GCACCGCCATGAG AATT TTCATGACGGTGC        TTTAGTGTTGATTAA 100 118
     lp_1555 NONE
     lp_1556 1422563 .. 1422573 +  -5.4  -3.60234   GACACGGTAACAGAA                 TCCA ACG TGGA                 TTTCGAACTGTGTCC  58 81
     lp_1557 1423149 .. 1423176 + -14.2  -5.60993   GGGTGGTACCGCGAT        GACCTCGTCCCT TTTC AGGGATGGGGTC         TTTTTTTGTCCGCAA 100 285
        pheS NONE
        pheT 1426706 .. 1426742 + -20.5   -2.9914   TTGTTGATAGTCTTG    TTAAACGCCGAATGATT TGA AGTCATTCGGCGTTTAA    TGTGTGTCCAAGATC 100 42
     lp_1561 NONE
         udk 1428705 .. 1428759 +  -2.6  -4.76041   AAAATAACGTCTTAA CCAG-C-GCTATTTTAGAT-TTAAGAG TTTA CTTTTAAAATCTGAAATGGTAGGCTGG TTTTTGATAACTATA  65 41
       greA2 1429295 .. 1429329 + -13.1    -5.243   TAATTTTATGCTTAA     GACTGTTTTGAGGTA GCGGA TACCTTGAAACAGTC     TTTTTTGGTGGTTTA 100 38
     lp_1566 1431636 .. 1431672 + -21.9  -4.72272   TATTTGGACAAAAAA    TCAGCGTTGCCTGAATT AAC AATTCAGGTAACGCTGA    TTTTTGCTGACCACA 100 71
      pbp2B1 1436606 .. 1436631 +  -8.4   -5.2189   AATCAGCTTTTTTCG         TGCCAGTATC TTAATT GATACTGGTA          TTTTTTAATCATTAA  93 43
        fthC NONE
     lp_1571 NONE
     lp_1572 NONE
         glk 1439486 .. 1439512 +  -8.8  -5.31275   AAAATCAATCGTCAA         GAAGCTTGGA AGTAATG TCCGAGCTTC         TTTTTTATACTAAGC  93 44
     lp_1574 1440430 .. 1440440 +  -2.4  -3.19176   TAAATGCGGGTCTCA                 GGCC CCC GACC                 GTTTTAATGGATTTC  43 82
     lp_1576 1441019 .. 1441051 +  -7.8  -5.72053   CGAAGTATTAAAAAA     TGGCGGCTAGAACAA CAAC TTGTTC-GGCCACCA      TTTTTTATTTAATTA 100 30
       glpQ2 NONE
        miaA NONE
        glnR NONE
        glnA 1444922 .. 1444953 +  -2.1  -5.19328   GAGATAAAAATACGA      CGGTTAGGGCACC TTAAAT GGCGAACTAGCCG       TTTTTGTTATAAAAT  73 51
     lp_1583 NONE
     lp_1584 1446928 .. 1446945 +  -2.7  -2.77013   GTAACGGGGGTATTA             GATGTTA GAAC TAACAAC              GTTATTACAACAGTC  42 41
     lp_1585 1447474 .. 1447510 + -10.3  -5.42862   TAACTATTAAAAAAA    TAACCTAATTGCGCGAT TTG ATCACGTAACTAGGTTA    TTTTTTTAAGCCTCT 100 31
     lp_1590 1449827 .. 1449841 +  -2.2  -3.32963   AGACGCTCTTAGCAA               TTAATG TTA TATTAA               TTATGAAATGAAAGT  45 363
     lp_1591 1450512 .. 1450534 +  -3.6  -4.49167   AAATCAATCCTTGAC           TATTATGAAA AAA TTTGATAATA           TTTTCCTGTTGTATT  64 40
        rplU NONE
     lp_1593 NONE
        rpmA 1451632 .. 1451651 +   -10  -5.60993   AAAATAATTTTTGAA            GAGCCTCT GCAG GGAGGCTC             TTTTTTTGTGAAGCA 100 34
        pepP NONE
         efp NONE
        asp3 NONE
        nusB 1454467 .. 1454485 +   -11  -5.54894   TGTTCTACCGTAAAA             GTCTGGCG ATT TGCCAGAC             TTTTTTTAATAACTT 100 61
        folD NONE
        xseA NONE
        xseB NONE
        ispA NONE
     lp_1603 NONE
       argR2 1459277 .. 1459305 +  -3.8  -5.43866   ATTAGTAAGCTATCT       TCGACCTGCTCAC ATGT GTGT-CAGGTCGC        TTTTTTTCAAAATTA  82 40
        recN 1461083 .. 1461105 +  -6.2   -5.2112   GATCGGTACCACAAG           GGACGGACAA CTA TGGTCGGTCC           TTTTTTGATGGTGTT  87 49
        opuA NONE
        opuB NONE
        opuC NONE
        opuD 1465021 .. 1465038 +  -2.7  -2.51815   TTGTATTGAACATGG             TTTCATC TTTT GATGCAA              GTATTAATGATTAAA  41 198
        gmk1 NONE
        rpoZ 1466424 .. 1466449 +    -9  -5.60993   TAGTAACAAAACGGT         GTGCTGAGCC AGCTGG GGCTTGGCAC          TTTTTTTATGAAGAA 100 38
         dfp NONE
        priA NONE
         fmt NONE
        sunL NONE
        pppL NONE
        pkn1 1475350 .. 1475368 +  -9.6  -5.15634   ACAAAATAAAGATAA             GTCATGCG CAA TGCATGAC             TTTTTTGGTACAATA  93 32
     lp_1620 NONE
         rpe NONE
     lp_1622 1477674 .. 1477708 + -15.1  -4.35116   TTTCAGCTAAAATAA     GACCGGTCGGTGAGT CATAA ACTCATCAACCGGTC     TTTTAATATGCAGTA 100 53
     lp_1625 NONE
     lp_1626 1480547 .. 1480574 +  -4.8  -4.82901   ACTAACCGTTAAAAA        TAGGGCTTAGCA GTGA TGCTGGGGCCTG         TTTTTGTACGGACGG  74 42
        recG NONE
        plsX NONE
       acpA1 1484105 .. 1484127 + -12.8  -4.96646   TTGACCAAGCAAAAA           CAGGTAGCCA ACA TGGTTACCTG           TTTTTGCTTGTCTGA 100 46
         rnc NONE
         smc NONE
        ftsY 1490383 .. 1490415 + -12.2  -4.85782   AGCCAGTTAACGAAA      TGGTAATTGTTCTC AGCAC GAGGACGATTACCA      TTTATTTTTACCACA 100 68
     lp_1634 NONE
         ffh 1492327 .. 1492339 +  -4.8  -3.05876   AGCCAAAGCAATGCG                GCGT CGCAA ACGC                TAATTTATAAGTTTT  51 10
        rpsP NONE
     lp_1637 1492980 .. 1493013 +  -8.3  -5.80248   CGGACAACAAAAAAA     CTCTTGAGCGAAGCA GTGA TGTTTTGTTTAAGAG      TTTTTTTATATCTTG 100 19
        rimM NONE
        trmD 1494476 .. 1494488 +  -4.9  -3.71981   TGCGTGCCCACCCTC                GAATA TGG TATTC                TATTTATTGGCTATT  58 90
        rplS 1494979 .. 1495009 + -17.2   -5.7946   AGCTGATGATGGAAA       GCTAGTTAATCATT TTT AATGATTAACTAGC       TTTTTTTATTGGCGA 100 79
     lp_1642 1495820 .. 1495850 + -12.7   -4.8048   GTGCGGCATGTCCGT       GCCCCTTTGAATG AAACC TATTCAGAGGGGC       TTTTTGGTGTGGAAA 100 164
     lp_1643 NONE
     lp_1645 1503468 .. 1503508 +  -9.8  -4.66833   AAAGTGTAAATTAAA  GTTCTTCCTTGAGAGGGC CTGAT GCCTTGTCAGAGAAGAAC  TTTTTGGCGTTACAG  93 32
     lp_1648 NONE
     lp_1649 1506661 .. 1506692 + -13.8  -5.52384   GGTACCGCGGAAAAA      TCCGTCCTTGACTG TCAT TAGTCATGGACGGA       TTTTTTTGATAGGGG 100 376
        trpE NONE
        trpG NONE
        trpD NONE
        trpC NONE
        trpF NONE
        trpA NONE
        trpB NONE
     lp_1659 NONE
     lp_1660 1514914 .. 1514940 +   -13  -4.92783   TCGAATATCACCAAA         CGGCATCGGGCA GTT TTTCCGATGCCG         TTTTTGTGGTGGATT 100 76
     lp_1662 1515634 .. 1515649 +  -3.2   -4.1347   TATCGGAACTAGGTG              CGATAC TTTA GAATCG               TTTGTGTCGTTGCGA  56 153
     lp_1663 NONE
     lp_1664 1518201 .. 1518236 +   -14  -2.83915   TCGACAAAGGGAAGA    CGCCCGACCTTGCTAG GAAA CTAACATGGTTGGGCG     CATTTTTTATGGAAA  91 56
        adh1 1519545 .. 1519579 + -13.1  -4.66163   AGCAATCGATTAAAA    GTCGTTTCAGTACTGA TTCA TC-GTGCTGAAACGAC     TTTTTCGATGGCGAT 100 68
     lp_1667 1520207 .. 1520232 +  -9.1  -4.22652   CAGGATGTTTATGAA         TTCGCCTGAAA TTAA TTTCAAGCGAA          TTTTGGGTGGTGTAG  85 61
     lp_1668 NONE
     lp_1669 1522378 .. 1522409 +  -4.6  -5.81412   AGATCGTCACAACAA      TTGTGTTTAAGAAT GCTA GTTCTTAGATGCAA       TTTTTTTTGCGTGCA  95 130
       fabZ1 1523155 .. 1523165 +  -5.4  -2.72344   GATTTAACCTTTATC                 GTTG GTG CAAC                 TGATTCAAAATAGAA  51 2
       fabH2 NONE
       acpA2 NONE
        fabD NONE
       fabG1 NONE
        fabF NONE
       accB2 NONE
       fabZ2 NONE
       accC2 NONE
       accD2 NONE
       accA2 NONE
        fabI NONE
     lp_1682 1532753 .. 1532791 +   -11  -5.05505   ACGTGCTGACTAAAA   GCAGTTCTGAGCAAGCCA TAA TTGTGGGCTCAGAACTGC   TTTTTAATTTATCCT  93 154
     lp_1685 1534573 .. 1534589 +    -3  -3.08996   ATTGTGGCGGCTGAT              CACATT CTAAC GATGTG              TCTTGAATCGGAATC  43 40
     lp_1686 1535448 .. 1535476 +  -6.7   -4.8622   ATGCCGGACGGTTTT        TGCGCACAGTT GGGATAA GACTGGGCGCA        TTTTTAATTCGCAGA  84 208
     lp_1687 1536619 .. 1536642 + -10.2  -4.87133   AAAGAAGCTACTAAA          CGGGATGTCG GCAA CGGCACCCCG           TTTTATTTAGGACCT  93 56
     lp_1689 NONE
     lp_1690 1540061 .. 1540090 +  -5.8  -4.91511   ACTGCATTTTTTAAA       CGCATCACC-ACT ATAAA AGTTGGTAATGCG       TTTTTGTGGTGAAGT  79 66
     lp_1693 NONE
    lp_1693a 1541879 .. 1541889 +  -2.6  -4.43307   CGTGTACGATCGATC                 TTTA ATT TAAA                 TTCTTTTGTTACAAA  60 328
        cfa1 1544718 .. 1544739 +  -8.8  -5.56673   ATGTAGTTTCATTGA           TCCCTCAT AAAAAC ATGAGGGA            TTTTTTATTATGGAT 100 90
     lp_1697 1545575 .. 1545606 +   -11  -4.72333   TTGAGATATCGTAAA      GGTCTTACTGGC GTTTATTG GCTAGTAAGACC       TTTTTAAATGTGCTT  93 94
     lp_1699 1546887 .. 1546925 +   -22  -4.08317   TTTAATACAATAAGA   TAACGGTCCCATCAGTAA CAA TGACTGATGGGACCGTTA   TTTGATTTGCGATTA 100 112
     lp_1704 NONE
     lp_1705 NONE
     lp_1706 1550576 .. 1550601 + -16.3  -3.55444   GTAATCATAAAAAAA         CGGATGGTGAT TTTG ATCACCATCCG          TTTGCGCCGTGCCCA 100 186
        xylH 1553289 .. 1553318 +  -5.5   -5.4477   AATAGGTTGTTCATT       GCCGGACCGGTCG AATA TGACGTGGCCGGC        TTTTTTTAAAAGTTT  89 36
        lysA 1554692 .. 1554720 + -15.5  -5.15381   ATTAGTCACCAAAAA        GCATTTCAAGAGT TGG GCTCTTGAAATGC        TTTTTTAGGTCTGTT 100 41
     lp_1715 NONE
     lp_1716 1556880 .. 1556917 +  -9.2  -4.38171   ACAACATTGAATTTT  CGGACCGTTGGATGCCCT TAAT GGGGCG-C-AGCGGTCCG   TTTTGCTATGCTATA  86 31
     lp_1717 1557385 .. 1557398 +  -2.4  -4.65895   CGCGAGGTCGCGAAT               TCAC GAGGGA GTGA                TTTTTCGATGAAAAC  61 144
     lp_1718 1557694 .. 1557734 + -10.5  -5.45652   GACTGAGTAAACAAA  CGATTGTTGTCTGACCCTT GAT AGGGGGCGGATGATAATCG  TTTTTTCTTACCGCT 100 41
     lp_1721 NONE
     lp_1722 1561025 .. 1561061 + -12.5  -4.68994   GAACAACAACTAAAA    TGGCACTTCCAGA ATTGAATTTTA TCTGGAAGTGCCA    TTTTTGAGTGGTGAT 100 69
     lp_1724 NONE
     lp_1726 1564545 .. 1564579 + -10.1  -5.40474   CTGAATTATTCGAAA     TCGTGTGTTTATGCT AAGTC GGCCTGAACACACGA     TTTTTTTGCGCCAAT 100 44
     lp_1729 NONE
        map3 NONE
       galM2 1569711 .. 1569737 +  -3.8   -5.2422   TACCACGATCAAAAA        GCAGTGCTTGCC ATAGG GGCA--CACTGC        TTTTTTGGTGTACTT  78 71
     lp_1736 1574626 .. 1574642 +  -5.1    -3.794   CGTCATCAGGACGAC              TTGTGTC ACT GGCACAG              TTTAGTAGGTTGAAC  61 103
        dinG NONE
     lp_1738 NONE
        aspB NONE
       asnS2 1580813 .. 1580837 + -16.5  -3.21099   GGTTAGTTTTATTAA          GAGCGTGGGAC CTA GTCTCACGCTC          TTAATAGTGAAAGGA 100 53
        dnaD 1581634 .. 1581669 + -12.7  -5.42259   CTGATTTTAAATAAA    GTGGTGGCGATTGCCT GTGCG AGGCG-TCGCTACCAC    TTTTTTTCGGGATGG 100 71
     lp_1742 1582154 .. 1582199 + -15.7  -5.14563   GGTAACACGGAAAAA CGTCCATTCGTCCTTAATCTGA TAA TCAGATTAGAGACG-ATGGGCG TTTTTTAATGGGAGG 100 329
     lp_1744 NONE
     lp_1745 NONE
     lp_1746 NONE
     lp_1747 1585449 .. 1585489 + -13.4  -3.58396   TCAGAGATGATTAAA GCTGGTCACACGA-CGTCA ACAT TGATGCTCGTGCGGCCAGC  CTTTTTAGTTTGGGA  95 45
     lp_1753 NONE
     lp_1754 1593852 .. 1593879 + -17.2   -5.8187   CATTTAGACAGGAGA        CTGGGACAAAAG TTCG CTTTTGTCCCAG         TTTTTTTATTCGATC 100 436
     lp_1756 NONE
     lp_1757 1595525 .. 1595563 +  -6.1   -5.7946   TGTGATTCTGACTAA  TACCAGTTCTTAAGTGCC GATT GGT-CTTTTGAACTGGTA   TTTTTTTGTTGCCGA 100 70
     lp_1759 1597161 .. 1597196 +   -17  -4.11394   TGAGTAGCCTTAAAA    GAGCGTGTTTAATCGG GTGA CCGACTAAGCACGCTC     TTTTAAGGCTAACGT 100 79
     lp_1762 1598592 .. 1598604 +  -4.1  -2.97188   GGATCCGTGCTGTGA                TATGC GAA GCATG                TGTGTCATAATGTAA  47 26
     lp_1763 1600000 .. 1600036 + -13.9  -3.51124   TACAATAGGGCGACG   GGTCACTGAGTCATGC AGAGCA GCG-GACTCAGTGACC    TATTTAGTCATTGGT  95 33
     lp_1764 NONE
     lp_1765 NONE
     lp_1766 NONE
     lp_1767 1603348 .. 1603378 + -13.4  -5.40474   CAGTTGATTACTAAA       CGACTTTCAGCAAG TTA TTAGCTGAAAGTCG       TTTTTTTGAGGAAAT 100 71
     lp_1768 1604423 .. 1604435 +  -3.4  -4.63184   CGCAGGCTCGAACGG                TGAC GTTTA GTCA                TTTTTAGACTACCTT  64 6
     lp_1770 NONE
     lp_1771 1606123 .. 1606148 + -12.7  -4.32048   AATGACACTAAAAAA         CGGTACTCAGA TTAG TTTGAGTACCG          TTTTGCGTATTATTG 100 129
     lp_1774 NONE
     lp_1776 1609686 .. 1609734 +  -3.1  -3.72141   AGCAAAGTCGCCAGC TCGACACTGAAAGTTTTGCTG TAACCCT TGGCGACACTTTCGGCGACGA TTTGACTATCCGTAT  52 143
        esbA NONE
         fhs 1612136 .. 1612157 +  -4.3  -5.33026   AAGCTTGACCGATAA           GTCGATGCC AGTG GGGGTCGGC            TTTTTATTTGCGTTG  80 40
        lspA NONE
       rluD1 1613921 .. 1613948 + -16.4  -4.59342   CAATAACTTTTCGTC        GACGGCCGTGACA CCT TGTC-CGGCCGTC        TTTCTTTGTCGTACG 100 100
       pyrR2 NONE
      pyrAA2 1616109 .. 1616127 +  -4.4  -4.15833   CGACTGAGGCGATGG             CCGTGGTG CGC CACGTCGG             TTTTCCAGTGATCGT  63 488
        pgm5 1619407 .. 1619435 +  -5.9  -4.13282   TGAGCAAGGTAATCA        GTTGGGCGCGATG GGG TGTTGCACCCAGC        TTTTCCAGATATGGT  66 450
     lp_1790 1622587 .. 1622632 + -18.6  -4.90266   TTCAAAAGCGAAAAA TAGGTGAACACTAGGTTGGC AATGTG GCTGATCTAGTGTTCACCTA TTTTTGATTCATGCG 100 77
     lp_1791 NONE
     lp_1792 1624637 .. 1624680 + -14.8  -3.43151   CTGCCAGTAAGTACT AAAAATCGCGCGTCCA-GAAA TTT TATCTTGGACGCGCGATTTTG TTGGTTAATGATTGA 100 60
     lp_1795 NONE
     lp_1796 NONE
     lp_1797 1628735 .. 1628755 + -13.3  -5.15117   ATGATTCAACTCGTA            GCGTTGGCA TTT TGCCAGCGC            TTTTTTAGGGTTTTG 100 37
     lp_1798 NONE
     lp_1799 NONE
     lp_1800 1630833 .. 1630845 +  -4.8  -3.55203   AGGTAAACGGGTCGG                CACC TAATT GGTG                TTTCGGACCCGTTTT  56 51
     lp_1801 1631711 .. 1631743 + -15.6  -3.29211   CCAAACGACGGAAAA      GGCCCCCAGGAATC CTTTC GATTCTCGGGGGCC      TTCACTTTACCGTTC 100 59
     lp_1805 NONE
     lp_1806 1634127 .. 1634138 +  -5.8  -4.90869   CGTCACTTCAGGCCG                GCGA ATAA TCGC                 TTTTTGATTGGTGGT  79 79
     lp_1807 1635070 .. 1635104 +  -9.4  -5.26875   AGTTAACCAAAAAAA    CTGAGCGCCTGGAAT TTTCAC ATTCC-GACGCTCAG     TTTTTTGGTTAACCG 100 56
     lp_1811 1637603 .. 1637657 +  -8.1  -4.85599   AAACGATAATTGTAA TCACCGGTCATCAGTCTTGGTAAAC CCAATTA GTTTACCA-G-CTAATGGCCGGCGA TTTTTGTAAGGTGCA  86 41
     lp_1812 1638713 .. 1638763 + -16.5  -3.36135   CAGTGAGCTGACAAA CAAAAGTAGCAGCGTAATCAGCCA GAGA TGGCT-AGTACACTGCTACTTTTG TTGGTTAGGCGTTAT 100 74
        ispD NONE
     lp_1817 NONE
       tagB1 NONE
       tagB2 1647281 .. 1647331 +   -12  -4.72272   TATGTTAAGATAAAG CAGTCAGTCACATCATTAGCGC ATTTACA GCGTTGATTGTGTGACCGACTG TTTTTGCTAGGAAAC 100 41
     lp_1820 1647979 .. 1648003 +  -6.4  -2.66692   TTACAAATTTATTTA          CCCCTTGTTT TTTAC GGGCAAGGGG          CTTATACTGATAATC  54 113
     lp_1821 1648479 .. 1648492 +  -5.9  -5.08088   ATTATCACAGGATTT               GGCCT AAAC GGGCC                TTTTTATTGACCGTT  81 19
       gshR3 1649927 .. 1649958 + -11.8  -5.04325   ACTAACTAATTTAAA      GATACTGGGTATGTT GCT GAC-TACCCAGTATC      TTTTTGTCGTTTCAG 100 52
     lp_1824 NONE
     lp_1825 1653515 .. 1653555 +  -9.4  -5.00846   CTGATGATATAAAAA GATTATTACTGACAGTAGT GACT GTTACT-TCAGTAATAATC  TTTTTATAATGTTTA  93 114
     lp_1833 1656520 .. 1656538 + -11.8  -5.27477   AAGTGACACTGATGG             GCTAACTG CTA CAGTTAGC             TTTTTTAGTTAAAGT 100 39
     lp_1834 1656942 .. 1656984 +  -9.8  -4.40199   AATTGAACTCAAAAA CCAACCTACTAGCCCAGCGA CGA TTGCTGTGGTTGCAGGTTGG TTTATTCGTGTTTTT  90 48
     lp_1842 1665880 .. 1665902 +  -3.5  -5.27335   TTATGTTACTTTCAA          GACCATTTCA TTAC TGAG-TGGTC           TTTTTATTTAGGAAC  76 41
     lp_1857 1679335 .. 1679377 +  -2.7  -5.50925   CATATATATCCTTTT CAAA-ACCCCCGCTGAGT CTGGATTA ACTCAGCGGGGATATCAG TTTTTTATCTTAATT  78 183
     lp_1900 1718693 .. 1718721 +  -6.7   -5.9218   CAGCACAACAAAAAA        GACGAGTATCC CGATTGC GGTTGCTCGTC        TTTTTTTGTTGTGTG 100 76
     lp_1908 1726814 .. 1726852 +  -4.6  -4.62336   TCCCCATTTCAAAAA  TAGTGTGCGCTGCCGGT CATTAA GCCG-CAACACACACTA   TTTTTAGCGTACCGT  69 78
     lp_1911 1729356 .. 1729397 + -17.6  -3.05503   TGGCTCTAAACAAAC TTAAAGGCGGACCAATTC AGTTAC GAATTGGTTCGCCTTTAG  TGATTATTTAACTTT 100 107
     lp_1915 1734743 .. 1734789 + -13.4  -4.46212   ATTCCCACATCAAAA TAAGCACGTTGTAA-AACCAC ACTCTG GTGATTTTTACAACGTGCTTA TTTTGTCATCGAACA 100 131
     lp_1922 1743306 .. 1743348 + -24.4  -4.14739   ATTGGTACTAACCAT TCAAAGACCCGCTGACAGTC ACT GACTGCTAGCGGGTCTTTGA TTTTACGATCAATCA 100 30
     lp_1926 NONE
        mutT 1747917 .. 1747948 + -14.5  -5.56573   CTGAAGCGCCAAAAA      CATCCCGACTAGC CTGTCT GCTAGCCGGGATG       TTTTTGTTTCTTTAT 100 48
     lp_1938 NONE
     lp_1939 1758933 .. 1758971 + -20.5  -5.00884   ATTAAAGCCTTAAAA   GGGCGCTTCAAGAATCC ACTAC GAATTCTTGAAGCGCCC   TTTTTTAAGCCCCAT 100 102
     lp_1947 1765412 .. 1765422 +  -3.2  -5.96219   GTTAAACGACTGACT                 TGAC AAG GTCG                 TTTTTTTTATAAATA  90 28
     lp_1948 NONE
     lp_1949 1766594 .. 1766617 + -11.8  -5.20154   ATTATCAAATAAAAA          CACGGTCACT GGCT AGTGATCGTG           TTTTTTGGCTTGTGT 100 49
     lp_1954 NONE
     lp_1955 1770239 .. 1770269 +  -6.2  -3.19936   TATCAGCATTGGTAC      CCGCCAAGCCGGT AACAAA ATCG-CTTGGTGG       TTACGTTCCGTGATT  57 284
     lp_1960 1774200 .. 1774216 +  -2.3  -4.32903   ACGTCATCATCTGGT              GATTATT CCA AAAAATC              TTTTAACTGTTTACT  59 484
     lp_1974 1786563 .. 1786594 +  -7.2  -5.13521   TTTTCCTGACAATCA      GCGCGTGC-CACCTT CTA ACGGTCAGCGCGCGC      TTTTTTGCATCATTT  86 76
        lytH 1796055 .. 1796089 + -23.8  -4.11371   ATGAAGTCTTTGAAA     GTGGCCGTTATTCCAG TGA CTGGGATAACGGCCAC     TTTTCGCGACTATTC 100 54
     lp_1983 1797136 .. 1797194 + -14.7  -3.39842   TTCTCATGCAATATT AATACAAGCCTCGCGACCCGTG-CAGCTC ATT GAGAGGACTCG-GTCGCGAGGCTTGTATA TAATTTTTTAGCTAC 100 24
     lp_1994 1804555 .. 1804586 +  -6.7  -5.72616   GTTCGTCAGTTAGAA      CTACCATCAAAGA CTCAGA TTTCTGATGGTAG       TTTTTTTATATACAT 100 74
     lp_1995 1805628 .. 1805642 +  -2.9  -3.92963   AGAACATACGTTCAT               TTGTT GGGAG AACAA               TTATTATGATTATTA  53 86
     lp_1997 1806620 .. 1806644 +  -5.7  -5.24129   AGAACTATCTGTCTA          TGCTCACGT CTAACCC GCGTGGGCA          TTTTTTGTAACAAAA  85 461
     lp_2000 1808321 .. 1808340 +   -10  -4.72846   ATAAAATATGTAATA            GCCGTGTC GAAA GATACGGC             TTTTTCAATATCTAA  93 362
     lp_2002 NONE
     lp_2003 NONE
     lp_2004 1811128 .. 1811155 +  -5.7   -5.2696   ATGAAGTTATATTTA        GAATCCAATTT ATTTGC GAATTGGGTTC         TTTTTTCGATTTTGA  82 134
     lp_2010 NONE
     lp_2011 NONE
     lp_2013 1815504 .. 1815518 +  -7.1  -2.81464   GGCCTTTAATTTTGC               GGGTG ACGTC CACCC               TGTAGTGCATACTGG  60 132
     lp_2014 1816035 .. 1816045 +    -4  -2.96531   ATGGGCCGTCACGTC                 CTTA CGG TAAG                 CTTTAATATTCGTCC  47 246
     lp_2022 NONE
     lp_2023 1825287 .. 1825303 +  -7.9   -5.1634   AGACCCCATTTTTGT              GATGGGC ATC GCCCAGC              TTTTTGTATATTTCT  88 81
     lp_2056 1859948 .. 1859980 + -15.6  -5.20333   TCGCTTACTTGTGAA      GCCCACAGTCGTGC AACCA GCTCGATTGTGGGC      TTTTTGTTATGGATA 100 152
        plsC 1863347 .. 1863362 +  -6.2  -4.26903   AAAAGAAAAGGAAAA              TTTGTC AGTT GACAAA               TTTTCCTGAAATCGG  71 385
        lexA 1864416 .. 1864437 +  -7.4   -5.4505   AACTATCACCCACAA           GATGACAA TTCAAT TTGTCATC            TTTTTTGTTCGCCAG  93 40
     lp_2066 1865661 .. 1865696 +  -5.7  -5.64421   CTTCAAATAAGAAAA   GTCATTTG-T-CTAGCA AGTT TGCTAGTAACAAGTGAC    TTTTTTGTTTAAACT  93 31
     lp_2069 1868003 .. 1868042 +  -6.6  -5.75945   TAATCACTTTTCCAA CAGCTTCAAC-GGGC-CA TGCTAC TGTGCCCAGTTGGAGTTG  TTTTTTTTGCAAACT 100 170
     lp_2071 1869268 .. 1869307 + -15.9   -3.5944   CAACCTAAACTGAGA  CGCATACGACCATATCG GGAAAA TGGTATGGTCGTGTGCG   TTTCGGCATCTGGAT 100 47
     lp_2083 1878566 .. 1878592 +  -6.5  -5.06451   TCGAGACTAACGAAA        CCGCCTGC-CGG TAAT CTGGGCAAGCGG         TTTTTTAGCATGGTG  83 47
     lp_2085 1880648 .. 1880680 +   -15  -4.44284   AGGGTTAGCAAAAAA      GCTCCGAATGACTA ATAAA TCGTCATTCGGAGC      TTTTAATATTGGCTT 100 121
     lp_2093 1886434 .. 1886465 + -12.4   -4.8143   ACGTCAACTCAAAAA      CAGCGTCGTTAG TTAAAATT CTAACGGCGCTG       TTTTTGGATTGTTCA 100 53
        fruR NONE
        fruK NONE
    pts16ABC 1891770 .. 1891788 + -11.8  -6.09196   TGTGATATCTAAAAA             GACGATCA AAT TGATCGTC             TTTTTTTGTTTTCAA 100 41
     lp_2098 1893234 .. 1893261 +  -8.5  -4.90266   ACTTTATAAACTAAA        GACGACAGC GAATTTTCAG GCTGTCGTC         TTTTTGATTAGTCAC  90 43
     lp_2112 1908084 .. 1908106 +  -9.1  -5.30616   AGCAGTCAAAAAAAA           CGCAATGGC AGTTA GCCATCGCG           TTTTTATTTGAATAA  93 39
        rpsT 1920179 .. 1920216 + -20.9  -5.44119   TTTAATGACTCAAAA   GATGGTCGACC-GAATTC TGA GAATTCCGGTCGACCATC   TTTTTTTGGGCTCCA 100 85
         def 1948931 .. 1948955 + -17.3  -5.15634   AAGTCATTTAAAAAA          GCAGTCCTGAA ATG TTCAGGACTGC          TTTTTTGGTGCACTC 100 40
     lp_2157 NONE
     lp_2158 1951634 .. 1951653 + -13.6  -5.34555   TGAACTAACTACTTG            CCGGAACG ATCT CGTTCCGG             TTTTTTATGGTGTAA 100 33
     lp_2159 1952685 .. 1952710 + -13.4  -5.24129   AATTAGCGATAAAAA         GTCGTTGCGA AGATGC TCGCAACGAC          TTTTTTATAGGACCA 100 62
        ISP1 1956921 .. 1956939 +  -7.4   -3.3676   GATTATCAATAATCG             CAATTGGG GCC CCCAATAG             TTCTGCCATCTTACG  64 470
     lp_2206 1992364 .. 1992390 + -12.4  -5.84381   CTTACCAAGAAAAAA         GTTACGCTTGCT CAC AACAAGCGTAAC         TTTTTTTATTACTGG 100 271
     lp_2212 1996682 .. 1996702 + -11.1  -4.85599   AATAAGACCAATTAA            TCCCGCCAG AAT CTGACGGGA            TTTTTGTGGCGTCGC  93 133
       brnQ2 1998280 .. 1998322 + -11.4  -3.75153   GTCACATATAAAATA GCGGACCTTCTG-ATAGCC ATCCAC GACTTTTCAGAAGGTCCGC TTTAAATTACGAGAG  88 47
       rpsN2 2000059 .. 2000094 +   -12  -4.99134   CAGTTAAATTAAAAA    GGTTCCACAGAATTGT CATC AGACTTCTGTGGAACC     TTTTTAATTTGGCGT 100 88
     lp_2219 NONE
        cutC 2003505 .. 2003531 + -16.7   -4.4078   AAGAACTGCCAAAAA         GGCGCATCTCA TTTTT TGAGATGCGCC         TTTTGATTGGCGAAG 100 39
     lp_2224 2007065 .. 2007115 + -20.8  -3.96705   TTATTCAACTGGTCC TACCAGTCAAAAGCACCCGACGA TCATTT TCGCCGGGTGCTTTTGACTG-TA TTTACCTTTTATAGC 100 56
     lp_2230 2013368 .. 2013395 +  -9.9  -5.17353   TATTGGATATTTCAA        GTCGCTGCAGT GATTGA ACTGCAACGAC         TTTTTTCATGAATAT  93 49
     lp_2232 2023485 .. 2023534 + -21.1  -2.53876   AACGAAGATTAATCC AATTATAAAAGGCCGATCAGCTA ATAA TAGCTGACCGGCCTTTTATAATC TAACTTAAAATGCAG 100 29
     lp_2239 2028142 .. 2028176 +  -8.8   -3.1876   TAATATCGTCAAAAA     GTGCACTTAACT GCAATCGGCAG AGTTAAGTGCAC     TTCATAAATCCCATT  68 124
        pepQ 2041712 .. 2041745 + -13.9  -5.47218   ATTAAAAACGTCAAA     GAAGGCCGTCACG ACATAATC CGTGACGGCCCTC      TTTTTTTACCTAGCG 100 40
     lp_2262 2044340 .. 2044390 + -16.9   -3.5032   GTAAGCTCAACCAAC ACAAGCCCGCACAGCGGTTGCTCA GAAA TGAGC-GCCACGGTGCGGGCTTGA TCTTTCATCTGACAA 100 37
     lp_2269 2049738 .. 2049757 +    -7  -5.03145   GAAGCACAGTAAAAA            GGACGGCC ACGT GGTCGCCC             TTTTTTGCAACGTTA  85 140
     lp_2289 2066582 .. 2066621 + -18.2  -4.27192   CCATCTAACGTTAAA  TAGGCTTCTTAGGAATCA AAGT TAATTCCTAAGAAGCCTA   TTTTAATACCGATTT 100 98
       thrA2 2087436 .. 2087461 +  -9.7    -5.252   TTCGATTAACCCATA         CGTCCGACTAG TCAA CTAGTCGGGCA          TTTTTTATGGCCGTG 100 32
     lp_2330 2107932 .. 2107943 +  -4.4  -2.56914   GTCAACAGATTGGTG                CCAA TATT TTGG                 TCAGTTAGTAACCTG  47 104
        rpsD 2108681 .. 2108698 + -10.5  -5.80248   TCCGGTATTTAAAAA             CCGTCGC GTTT GCGGCGG              TTTTTTTGTATGTTC 100 43
     lp_2333 2109955 .. 2109982 + -11.3  -4.81851   CTTTAATACAACAAA        GGTCCCCATCC ACGCAC GGATGAGGACC         TTTTTACGTTTGACT  95 35
       cshA3 2114983 .. 2115003 +    -9    -5.626   AAGTTTACTTCCGTT            GGTCAGGA CTTGT TCCTGGCC            TTTTTTTGTGGCGTG 100 291
     lp_2339 NONE
     lp_2340 2116207 .. 2116240 + -10.4  -5.32699   CACGTACAATAAAAA     TCGGCTCAGTGAAGT TACTT ACCTCACTG-GCCGA     TTTTTTACTATTTGC 100 51
        murC NONE
        cobQ 2151817 .. 2151847 + -10.6  -5.26316   GATACACAAAAAAAA       GATTGATATTGGCT TCC AACCAGTATCAATC       TTTTTTATCACATCA 100 227
     lp_2391 2156131 .. 2156163 + -17.9  -5.33921   GGATCAATCAAAAAA      TCACCACCTGGATTA TGT TCATCCAGGTGGTGA      TTTTTTGATTACTTT 100 88
     lp_2397 2162708 .. 2162751 + -25.7  -4.96848   TACCAATTAGCAAAA GAGAAGCGTCATAATGCTG ATATAC CAGCATTATGACGCTTCTC TTTTTATCTACCGAC 100 150
     lp_2443 2194934 .. 2194948 +  -2.8  -3.90744   TTCAATCGTTATAGA               CATGAC CTA GTAATG               TTGTTTCGAAGAGAA  53 16
     lp_2448 NONE
     lp_2449 2197396 .. 2197409 +  -2.5  -3.56099   ACCATTCGACGGAGA               TTAAT ATCA ATTAA                TTTGGAGGAATTATA  48 22
     lp_2450 NONE
     lp_2451 2198981 .. 2198994 +  -5.2  -3.53224   AATTTCTATATCCAA               GCCC CTCACC GGGC                TTTCACGCGAGCGTA  56 58
     lp_2452 2199629 .. 2199642 +  -3.8  -4.33582   ACGGCAACTTCTTAT               GGGA TACCCT TCCC                TTATTTCTTATTGCC  64 366
     lp_2453 NONE
     lp_2454 2202607 .. 2202622 +  -6.1  -4.86731   GATTTAACACCACTA              GCCTG ATAATC CAGGC               TTTTATTTAAAAACA  82 20
     lp_2455 NONE
     lp_2456 2204597 .. 2204635 +  -2.6   -5.5353   CAATATTCGTTATCA  GCTGTTATCATTGGTTGT CAAAA ACA-CCG-TGATTACAGC  TTTTTTATTACTCTA  81 432
     lp_2479 NONE
     lp_2480 2218645 .. 2218678 + -17.7  -4.93318   AGAAGTACGGATAAA     GCCACGCAGGTAAGAT CAA AT-TTACCTGCGTGGC     TTTTTATGAATTGTC 100 328
     lp_2482 NONE
     lp_2483 2219373 .. 2219404 + -15.4  -5.16237   ATTTAACACTAAAAA      GAGTCATTCAGCTT ATAC AAGTTGAATGACTC       TTTTTTACTAGCCTT 100 35
     lp_2493 2226521 .. 2226532 +  -4.4  -3.16881   AACTGATAGAAAGTA                CCAA GTGG TTGG                 TTGCTGACATAACTA  51 227
     lp_2509 2243422 .. 2243438 +  -5.9  -2.50935   GGAGTTGCGAGAAGA              GACTAAT CAG GTTAGTC              ATTGCTGGGTGCCCT  49 342
     lp_2521 2250389 .. 2250429 + -19.9    -3.794   GAAACTGTAGCTTAA  TAGGCGCACCGAGAAACCA TGT TAGTTTCTCGATGCGCCTA  TTTAATGAATTCCAA 100 55
     lp_2524 2252406 .. 2252464 + -25.9  -2.76261   GGATTAATAATTGTT CCCAAAAGGCCGTTAATTTGTAAATTCG TTCC CGA-TTTACAAATTAACGGCCTTTTTGG GTTTAGCGATTACCG 100 34
     lp_2528 2256331 .. 2256376 + -17.7  -5.22794   ACTAATCATTAAAAA CGCCCAGGGCAACTGTTCAGTA ACT TGC-GAACAACTGCCCTGGGCG TTTTTTGATCGTTAT 100 55
     lp_2541 NONE
     lp_2542 NONE
     lp_2543 2269348 .. 2269379 + -16.8  -5.03715   CCCTATTAATACTGA      CACCCAGTCATCAA TTTT TTGATGATTGGGTG       TTTTTTGCAGCTAAT 100 54
        npr2 2270986 .. 2271019 + -12.5   -4.7497   CCATGAAACATCAAA     CGGATTCCTCAGCCA CACA TCGCTGAAGAATCCG      TTTTTAATGCATCAA 100 62
     lp_2564 2285092 .. 2285110 +  -3.8  -3.15056   CCTTAAAACTTCCTT             TGCGTTGT CTC GCAACTCA             TGTTAAATTGAAGAT  48 49
     lp_2565 NONE
     lp_2566 2286448 .. 2286483 +  -9.1  -5.19998   CTTTTAATTTCAAAA    GGTTCCGAACTGTCA AACAAC TGACAATTCAGAACC     TTTTATTTTGGTTAT  93 51
        bsh4 2291083 .. 2291113 +  -9.2  -4.90266   ATTGAAACTAAAAAA      TCACGATGTTGAG ACTGAA CTC-ACATCGTGA       TTTTTAATTAATGAC  90 36
     lp_2575 2294838 .. 2294872 + -17.4  -5.06451   CTTTGAGTAAAAAAA     GTTGCGTTTCCAGA CGTCAAA TCTGGAAACGCAAC     TTTTTTACAATACTA 100 58
     lp_2580 2300554 .. 2300584 + -16.9  -4.95758   CCATTTACAATGCAA       GGCGCGACGGCAA TTTAT TTGCCATCGCGCC       TTTTTATGATCTCCT 100 52
       glpQ4 2302818 .. 2302853 + -13.4  -5.59357   GATGACGAATCGTAA    GCGCCATCTGAATGCA TAAG TGCATTTGGATAGCGC     TTTTTTTGATCTGAT 100 141
     lp_2586 2305878 .. 2305904 +  -6.6  -4.39002   CTAAATCTGGCCGCA         TACCGTTAGTTA AGC TAGCAAACGGTG         TTTTGTCAGCGATTT  76 205
     lp_2588 2307709 .. 2307758 + -12.4  -5.42265   ACACCGTCAAAAAAA TGAGCTGCTCACGTCGCGTTGAAC TGAC GATCAACG-G-TGTGAGTAGCTCA TTTTTTATAATTTCA 100 51
     lp_2591 2310437 .. 2310486 + -18.1  -4.43208   ATTAGTTATATTTCA TCATGGCAACCGGATCACAGAAG TTCG CTTCCGTGATCCGGTTGTTATTA TTTATTTACAAGTCT 100 36
         rnh 2311707 .. 2311739 + -13.6  -5.31545   ACACATAACTCAAAA      GCTAGTTTCGCCAT CTTTT ATTGCGAAACTAGC      TTTTTTACTATTGTT 100 262
     lp_2597 2315695 .. 2315716 + -10.1  -4.65895   AACTTATTGCTGCTA           CCCCCATCG ACTT CGATGAGGG            TTTTTCGATACGCAC  91 78
       pflB1 2318416 .. 2318451 +  -9.9  -4.87786   TTAAGAAGTCAAAAA    CCGACTTTTCTAGAA CTCAGC TTCTGGAAAAATCGG     TTTTTATGACGTTAG  93 132
     lp_2599 2319891 .. 2319904 +  -2.3  -4.15565   TGGATTTGGACGATT               AGCAC ATTT GTGCA                TTTTCCAATCATAAA  56 24
        tal1 2320756 .. 2320794 + -13.4  -4.08706   AAATTAAATTAAAAA   TAACGTCACAATGATG ATTAGTA CACCATTGTGACGTTA   TTTATCTCATGACAG 100 34
     lp_2603 2323802 .. 2323833 + -10.9  -4.19704   AGCCGCTTTTAAAAA      GGCCGCCTTCTTA ATTTTA TGAGAAGTCGGCC       TTTTCAATCACATTA  90 70
     lp_2608 2328480 .. 2328505 + -12.7  -5.38321   ACCATGGTAACCTAA         TGACGCCTGACA ACT TGTC-GGCGTCA         TTTTTTATGATATTT 100 171
         dxs 2330396 .. 2330436 + -14.9  -5.20783   GTTTACCCACCAAAA  GTCTAGCCAGTATGTTG TCGAACT CAACACGCTGGCTAGAC  TTTTTATATTTAACT 100 66
     lp_2612 2331364 .. 2331388 + -11.6  -5.10029   AATGAGCAATAAAAA          TCACTCATTC AATAC GAATGAGTGA          TTTTTTAGGATTACT  95 43
     lp_2616 2334158 .. 2334180 + -13.5  -4.10657   TGCGATCTTTAAGAT           GCGCAAACC ATTGG GGTTTGCGC           TTTTCGAGGCTGTCA  95 464
       pepF2 NONE
     lp_2622 NONE
     lp_2623 2340045 .. 2340089 + -18.9  -3.40674   TGAACACGCGTTAAA TTAAAGTCGTGCTTTCAGGAT TAA ATTCTGAGAGCACGACTTTTA ATTTTTCCGTCATAG 100 42
     lp_2630 2343964 .. 2344001 + -17.2   -2.9924   TAATGGCAATAAAAA   GCACCCATGCTGTTCA GTTTTA TGAACAGTGTGGGTGC    TGTGTGCATTATTTA 100 38
     lp_2638 2349127 .. 2349166 + -17.2  -5.08255   CTTTCAGTCCATTGA  CGGACGGTCGCCGGGATA ATCT TATCCTGATGGCCGTCCG   TTTTATTTTACGACT 100 42
     lp_2652 2359373 .. 2359391 +  -8.9    -5.243   AAGACTAACAAAAAA             GTCTGGA TACGT TCCAGAC             TTTTTTAGTGGTTTC  93 33
        rluA NONE
     lp_2654 2360820 .. 2360852 +  -7.8  -5.04601   ATCTACACTAAAAAA      TGATTCACCTTCCT CTGAC AAGAAGGCGAATCA      TTTTTAATTTATCAA  88 94
     lp_2662 NONE
     lp_2663 2368573 .. 2368611 + -16.3   -4.8622   AATAAGGGCTAAAAA   GGCCATCACAAGAAT TCACGATAC ATTCTTGTGATGGCC   TTTTTCGTTAGCCAA 100 66
     lp_2667 2371564 .. 2371599 + -13.5  -4.52143   TGTGTATGTACCGAA    TAAAAGCACCGTCAG GATTCG CTGACGATGCTTTTA     TTTATTGTATTTCGA 100 255
     lp_2671 2374019 .. 2374051 +   -10  -5.71712   ACGCACTACTTAAAA      TGGCACTTAAGAAA GTTGA TTTCTTAGGGGCCA      TTTTTTTGTATCCGG 100 49
        nrdI 2374803 .. 2374846 +   -25  -3.01712   ATCGAATTAACCAAA CAATCAAGGTCCAAGTTAGT TTTC GCTAACTTGGACCTTGATTG TGTTCACAGCACGAA 100 40
     lp_2676 2378542 .. 2378561 +    -5  -3.96148   TTTACTTTTTACTTG            CTATCGTG TGGA CACCATAG             TTTATACTAACGGCA  61 49
     lp_2677 2379613 .. 2379648 +   -15  -5.45802   GTCCCACTGTAAAAA    TGAACGTTCAGA-GTTC GAA GGACTTCTGAACGTTCA    TTTTTATTTTAGCGG 100 90
     lp_2680 2380318 .. 2380333 +  -2.6  -3.95022   GTACTTTATAATTGA              CCATCAC CAC GT-ATGG              TTTAATATTAATACG  53 40
         gpd 2381943 .. 2381988 + -11.4  -5.01546   ATGGCTTAATTAAAA GAACCAGTTACCAACAC-TTG CCCAA CAACGTGTTGATAACTGGTCC TTTTTATATCGCTTT  95 63
       araT2 NONE
       dapA2 2385869 .. 2385894 + -10.6  -5.68438   GGGATAATCAAAAAA         GACTTTCAAG GCACGG CTTGAAAGTC          TTTTTTGTTTCATCA 100 256
     lp_2689 2387899 .. 2387941 + -21.6  -4.38154   ACCAGCACCTAAAAA TCCACCGTGTAAGTTTATCA ATA TGATAAGCTCACACGGTGGA TTTTATAACGACTGT 100 40
     lp_2691 2389417 .. 2389440 +   -11  -4.75063   CAAACTCAACAAAAA          GCACGCCAGA TTAT TCTGACGTGC           TTTTTCCAATTTTGT  93 97
        pucR 2410569 .. 2410591 + -11.3  -5.60993   CTATAAGCAAACGAG           GTCATCCCG TTTGC CGGGGTGAC           TTTTTTTATAGGCAA 100 218
        pucK 2411993 .. 2412029 + -14.5  -5.89921   TATGACGCTTAAAAG    CAGCGGTTCACAGTC CTAATCT GGCAGTGAACCGCTG    TTTTTTTGTTCTGCT 100 42
     lp_2712 2413666 .. 2413692 + -16.7  -5.14563   GATGGCAGTCTAAAA         CACCCCTGAGT CTTTA ACTCAGGGGTG         TTTTTTAGTAGGCAC 100 63
     lp_2714 NONE
     lp_2715 NONE
        ica3 2417690 .. 2417741 + -23.4  -2.51186   GCAACCAGCCCAACC AAAAACGTGCACTTACCTGAGTGA TAAC TGACTCAGGTAAGTGCACGTTTTA ATATTAATCCCTTTT 100 100
         cah NONE
     lp_2737 2436286 .. 2436322 +   -19  -5.71983   TTAGCTGATAAAAAA   CTGAGCCA-CCCTTCAT GATG ATGAAGGGATGGCTCAG    TTTTTTTATGATTGA 100 52
     lp_2739 NONE
     lp_2740 NONE
     lp_2741 NONE
     lp_2742 NONE
     lp_2743 2442032 .. 2442042 +  -2.4  -2.66733   ACTAATACCAAGGAG                 GAGG CCG CCGC                 TCATGTCAATTAAGG  40 2
     lp_2744 2442872 .. 2442912 + -26.5   -5.2189   TGATAATCTAAAAAA  TGAAGCAGGTCGTGAAGTT ATT GACTTCACGACCTGCTTCA  TTTTTTAATGGTTAA 100 43
       gtcA2 2444400 .. 2444439 +   -13  -4.73613   ACTTAAACATCAAAA  CAAGCGTCGTAGGAATGT CCGA AAATTCCTGCGACGCTTA   TTTTATTCATAATAA 100 50
     lp_2749 2445829 .. 2445850 +  -7.3  -5.43514   AAGTCGTTAAAAAAA           TTCCAACAC GCCG GTGTCGGAA            TTTTTTGGTTATTTT  93 364
     lp_2755 2449253 .. 2449273 + -11.1  -5.55769   AATGATTATTTTAAA            CGCCAAGCA AGT TGCTAGGCG            TTTTTTATTGTCAAA 100 39
        thrC NONE
     lp_2759 2453690 .. 2453708 +   -11  -5.00616   AACTGATCCCAAACT             GAAGCCTG TAA CGGGCTTC             TTTTTTAGCACAACA  93 35
     lp_2760 2454518 .. 2454554 + -14.6  -4.56607   CGCTGAACACAAAAA   TACCACCTCCGTCAGGT AACA ACCTG-CGAAGGTGGTA    TTTTGTCGTTCATCA 100 156
     lp_2766 NONE
     lp_2767 2459619 .. 2459652 + -25.5  -5.06414   CATGACTGACTCAAA     GTGGGCCGCCAGAAT AATC ATTCTGGCGGCCCAC      TTTTTGTTCAGACGC 100 62
     lp_2768 2462024 .. 2462057 + -11.2  -4.74801   ATTCTATTCAAAAAA     GATGTTTGAAGATC CGACTA GATCTCCAAACATC      TTTTTACTGACATTA  95 273
       natC2 2464269 .. 2464326 + -30.3  -3.86897   CACGCGTAGCAACGA CCAAAGCCACTTCTGTACTTAGCGTTC AAAT GACCGCTAAGTACAGAAGTGGCTTTAG TTTATAACAAGTAAC 100 49
     lp_2782 2473887 .. 2473900 +  -2.3  -3.66486   ACGATGGAGGAATTA               GCGTG TCAG CACCC                CTTTTTTCAGTGGTT  49 116
     lp_2783 2474642 .. 2474686 + -12.9   -5.1675   CGTTACGTTGCCATC GCCCCTAAAGGTCGGTAGCTG AAA TAGCTATCACCCTTTAGGGGA TTTTTTGATACCTAG 100 44
        pgm7 2475955 .. 2475982 +  -6.2  -3.18327   CCAAAGCATTCTGCG        GCTGAGCAACGG CAAG CCCTTGTGCAGC         TAATTGTTTTTCAAT  57 362
       panE2 NONE
     lp_2789 2479931 .. 2479963 + -20.8  -4.27584   ATGAAACCAGTAAAA      GCCGGTTGTGACTA AGTCC TAGTCACAACCGGC      TTTTACATTGCCGCT 100 57
     lp_2794 2484986 .. 2485026 + -18.7  -4.69053   TGAGTGAATAACAAA  GAAACGCTTCAAGAATT CATGACT AATTCTTGAAGCGTTTC  TTTTATTAACTGCTA 100 56
     lp_2799 NONE
     lp_2800 2495342 .. 2495390 +   -19   -4.2803   AAAGGCCTTAATCAA AAAACGGCGCCATGGATGCTAG TGATT CTAGCGTCCATGGCGTCGTTAA TTTTCAGTTACAATC 100 140
     lp_2804 2498333 .. 2498390 + -28.2  -2.53004   CCCAGTTCTTGATAG CAAAAGAGGTCCACACGCTCGC-TTAG CTAAT CTAATGCGAGCGTGTGGACCTCTTTTC ATATTAAGTTTGGTT 100 132
     lp_2813 2510864 .. 2510884 +  -2.5  -3.33865   CTCTTCAGCATCAAA            CACCACTTA ATC TAACCGGTG            TCTTACTTTGACATC  46 11
     lp_2814 2511735 .. 2511784 +    -8  -4.62475   TGCATTATACACAAA GCCACCAACTTAAAATGATCAG CTTTCA CTGATTGTCCTAAATTGGTGGC TTTTACTTTATCAAT  82 402
     lp_2822 NONE
     lp_2823 2517767 .. 2517822 + -18.9  -3.02144   TGTACTTTAACCTCA T-AACAGTAAAAATGACCTCGCCAGGA ATGT TCCTG-TGAGGTCATTTTTACTGTTCA TATTCACACGACTCA 100 54
     lp_2826 2520483 .. 2520517 + -13.7  -4.33808   GTCGTGATTAAAAAA     TCCCAGCCTGTTTGC AACAC GCAAACAAGTTGGGA     TTTTCAATTGCTTTA 100 42
     lp_2828 NONE
       mleP3 2523602 .. 2523634 +   -10   -4.7497   AACGGCAACTAAAAA      TGAGCCATCAGAAT TTTTC ATTCTGGTGACTCA      TTTTTAATGACTAGC  93 73
     lp_2836 2529927 .. 2529943 +  -3.7  -2.83565   ACCATTAGTCAGGAG              GATGATG CCG CATGATC              ATTGTCTTACTAATT  46 11
     lp_2839 2530446 .. 2530480 +   -16  -5.34309   AAAATTAGACGTTAA     TAAAACTGACTAACCA TCT TGGCTAGTCAGTTTTA     TTTTTGTTTAATCGT 100 33
     lp_2842 2533149 .. 2533173 + -10.1  -4.88228   TTAGCGTTTAAAAAA          TGGTCTGAC CACTAAA GTCAGACCA          TTTTTGATATTCACT  93 75
     lp_2845 2537519 .. 2537541 + -10.5  -5.09762   TGAACATACAATCAG           CGCGGTCCT ATATG GGGGCCGCG           TTTTTCTGTTGCCAT  93 58
     lp_2847 2539065 .. 2539096 + -16.6  -5.27477   ATCATTGACATCAAA      GCCAGCGCGGACGA CTCA TCGTTCGCACTGGC       TTTTTTCATTAAGAT 100 72
         ogt 2539990 .. 2540026 +  -8.1  -3.55444   TCTTAAATACTGGTC    TTCCACTAACCAAGC CAAAGAC GCTTGCTAAGTGGAA    TTTCACCGCTGAGCA  68 315
     lp_2849 NONE
     lp_2850 2542770 .. 2542820 + -14.9  -5.15969   ATACAATATAACAAC AGCAAGCACCCGGTCTAGC AACGCCATTATGC GCTAGACCGGGTGCTTGTA TTTTTTGAATTCACA 100 63
     lp_2854 2545083 .. 2545124 + -17.7  -5.41746   CCTTGCTCAAAAAAA GTAATAGTCATTTCAAGAA TCAA TTCTTGAAACGACTATTAC  TTTTTTTGAAACCTT 100 102
        sip1 2552474 .. 2552496 +  -9.9  -5.22006   TTGAACACCTTATCA           GCAAGTCGT TAACT GCGACTTGC           TTTTTGTTATACTGA 100 44
        sip2 2553172 .. 2553214 + -13.2  -4.15222   TTCAAAACTAACAAA TAAACGAATCAACAAAGTT ATGAAC AAC-TTGTTGATTCGTTTA TTTGTTAACCAGACT 100 30
     lp_2879 2563074 .. 2563112 + -22.1  -3.87062   ATATTAGGTACAAAA   GACGGGTAACAATTATG CTAAT CATAATTGTTACCCGTC   TTTCACTTATTCATT 100 130
     lp_2900 2577660 .. 2577678 +  -7.3  -4.87626   TTTTCGAGAAAAAAA             CCGCGCC CCAAA GACGCGG             TTTTTCGTCTTGGAA  85 119
       uvrA3 2594155 .. 2594210 + -20.6   -3.4178   ATCGAATATTTAATC AAAAAGCGTGTCCAACCCCCAGCTAG TCAA CTTGCTAGGGGTTAGACACGCTTTTG TTATGCTGAGATGGT 100 82
        ropB 2596640 .. 2596683 + -18.4   -5.1356   TCTTTAACACCGAAA GCCTGTTCTAGCCTGGCAATA AAT TA-TGCCAGACTGGAACAGGC TTTTTCTTAATCACA 100 34
       pepR2 NONE
     lp_2920 2599509 .. 2599534 +  -6.2  -4.69664   TGAGCAACGTAAAAA         GAACTTCTCC AAATTA GAAGAAGTTC          TTTTTACATGATATA  80 59
     lp_2924 2604092 .. 2604118 + -10.9  -5.24416   TACCAACATTACTTA         GCTGAATGGTC ATCCG GACCATCCAGC         TTTTTATTATGGTTA 100 45
     lp_2934 2614784 .. 2614823 + -12.3  -5.02074   GTACTAATTGAAGGC  CACACCACATTTGCACG TTGACT TGTGTGAGTGTGGTGTG   TTTTTTAGGGCCTGA 100 34
        def2 2615362 .. 2615375 +  -5.3  -2.82471   GAGCGGGAATAAATA               TTCAG TTTG CTGAA                CTTGTTGACATTTAT  50 59
       apbE2 2616421 .. 2616466 + -20.8  -4.47328   ATTTAGACCACAAAA TAAGCTAGGTCCTCCAAGAA ATTAAC TTCTTGAAGGACCTAGCTTA TTTTATGGTCCACTT 100 35
     lp_2942 2620897 .. 2620936 +  -3.4  -5.11033   AACAAGTTTAAAAAA  CACCCTTTCCATCCGACC AACC GGCCGTTTGAAAAGGGTA   TTTTTTAAACTTATC  72 30
     lp_2946 2625107 .. 2625135 +  -8.4  -5.55769   GATTGATAGTAGCGG       CTATTTACTGTGA AGAC TC-CAGTAAATAG        TTTTTTATTGTCGAC 100 297
     lp_2948 NONE
     lp_2949 2627647 .. 2627688 + -19.9  -5.50925   GTATCACAAATAAAG CCTCGTAAATTAACGC-TTA TGA TAATGCGTTAATTTACGAGG TTTTTTATATTCATT 100 51
     lp_2963 2637850 .. 2637886 + -13.2  -4.25104   GAAGCCAAACTAAAA   GCTGGTCATAATCC-CA TAAT TGTGGATTACGACCAGC    TTTTAGTCACGACAG 100 40
    pts22CBA 2644890 .. 2644922 + -20.7  -4.21194   CGCCAATTATATGAA      CAGCCCCCTACGTAT TTG ATACGCAGGGGGCTG      TTTTCGATAATCAAA 100 52
       mntH2 NONE
     lp_2993 2664053 .. 2664094 + -20.5  -3.15758   AATCAATTAAAATAA CCTCAAAACCCCCGTTTTCA ATG TGGAAACGGGGGTTTT-AGG TTCGTCAAACATTAT 100 40
     lp_2994 2664444 .. 2664502 + -15.5   -3.8646   CATAACGGCTACGGG -CA-AAGCGGCGGGCACACCCTCTTAGTC AAT GATTAAGAAGGCGTGCCCGCCGCTTATAA TTTCAATTATTAATG 100 36
     lp_3004 2674744 .. 2674760 +  -2.1  -3.09785   TTCAGTGTTAACAAT              GCGAGCG CTT CCCTCCC              TATGTTAGAATATAC  43 97
     lp_3006 2675659 .. 2675705 + -14.1   -3.5594   CAAAAATCAACTGAA CACGAAAACACACTTCAAAAGT AGCA GCTT-TGAAGTGTGTTTTCGTA TTTAACAACTGCATT 100 60
     lp_3013 2681740 .. 2681763 +  -9.7  -5.64274   TTTCAAGCACTAAAA          GCCGATTAT ACTAAA ATAATCGGC           TTTTTTTATGGCTGA 100 69
     lp_3014 2682715 .. 2682733 + -10.3  -5.83226   AACTATTAAGACAAA             GTCGGGA TTCCT TCCCGAC             TTTTTTTGTTGCGTT 100 46
     lp_3015 2683813 .. 2683830 + -11.3  -5.09426   AAAGACACTAAAAAA             GGCTGGA ATTT TCCAGCC              TTTTTTGCCGTTCAA  95 41
     lp_3017 2685177 .. 2685187 +    -4  -3.93583   GCTAATGACACCATG                 TTAG TCA CTAA                 TTTATCACTAACTTG  58 141
     lp_3019 2686595 .. 2686623 +  -6.8  -5.61596   CACGCTTTAAGTTAA        CTTTTCCATTCT CAGGA GGATTGGAAAAG        TTTTTTTATCCACGT 100 42
        tag2 2687389 .. 2687408 +  -2.8  -4.21908   TTGCCGTTCGGCGTA            TCTAGCGCG AGG CCCGCT-GA            TTTTCCCTGATAATA  57 65
     lp_3021 2688705 .. 2688744 + -18.8  -3.37879   TCATTAATCTTAAAA  GGACGGTTCTAACGACTA ATTT TAGTCATTGGAACCGTCC   TTAATTAAGATTAAT 100 46
     lp_3025 NONE
     lp_3026 NONE
     lp_3027 NONE
     lp_3028 NONE
     lp_3029 2695385 .. 2695400 +  -3.4  -2.70704   TTACTAGGAGGTCGG              TTTAAT GCAA ATTAAA               GTTGATTTAGACGAT  43 34
     lp_3030 NONE
     lp_3031 NONE
     lp_3032 NONE
     lp_3033 NONE
     lp_3034 2698234 .. 2698264 + -18.6  -4.96848   CGGGTCTATGATATT       TAGTGTTGATGGAT AAA ATCCATCAACACTA       TTTTTATGTACAACA 100 128
        ISP1 2699592 .. 2699611 +  -7.2   -2.6356   ATCGAAAAAAAGAGC            CCAATTCG TAAA TGAATTGG             ATTCTAAATATAACT  59 11
        zmp4 2706052 .. 2706107 + -15.7   -3.1372   TATGTTTGAATCGAC TAAAAAATAGCCGCTCCAAGAATTG CAGACA CGATTCTTGGAGCGGCTATCTAATA TCTTACTAGGACATG 100 176
         amd 2707508 .. 2707555 + -12.8  -4.15044   CAGATCATTAAACAC ACTAAAGTGGCTACCTTGAATG CATC CATCCAAGGTAGCCACTTATGA TTTATTCAAGCCAAC 100 30
     lp_3050 2712476 .. 2712518 +   -21  -4.83615   GGATCACACTAAAAA GACGACTAATTACTAAGATT GTG AATCTTTGTAATTAGTCGTC TTTTTGTAGGCAGTA 100 56
        dhaT 2713951 .. 2713991 + -18.7  -3.90588   ATCATTCACAGCAAA  TAATCGGTTCAAGAATTCA TAG TAAATTCTTGAACCGATTA  TTTGATTGGGACCTC 100 63
     lp_3079 NONE
     lp_3080 2741871 .. 2741905 +    -8  -4.99134   CCCCCTAATCAAAAA    TGGTGCG-CCAGAAT ATTTTC ATTCTTGACGCACCA     TTTTTAATTTAAACT  86 43
     lp_3082 2743838 .. 2743856 +  -3.8  -4.73617   TTTTCACCGGCAGCC             TTCCTACT TTT AGTTGGGA             TTTATTGTTTATTTT  69 242
     lp_3084 2744811 .. 2744856 +   -12  -5.24416   AACCACCAAAATAAA TCATCCAGCAACCTATTTGT ATTAAG ACAATCAGGTCGCTGGATGA TTTTTATTCTCATTG 100 55
     lp_3091 NONE
        gabD 2752936 .. 2752987 +   -27  -3.66018   AACTCAATCACACAA CAAAACAGGCTTTGAAATCGCGTC GCTT GACGTGATCTCAAAGCCTGTTTTG TTATTGCACTAGTAA 100 215
     lp_3094 2756311 .. 2756352 + -19.1  -3.80841   TAATTGAATAACAAA TAATCGCTTCAAGAATGTC ATTA GAAATTCTTGAAGCGATTA  TTTAGTAATGGTCAT 100 167
     lp_3096 2757703 .. 2757746 + -13.3  -4.20696   CATTTGATTAAAAAA GCCACCTAACC--GCACCGAGC TCT GC-CGGTGCATGGCTAGGTGGC TTTTACAATTGCTCA 100 49
     lp_3098 2759602 .. 2759652 + -22.8   -3.5002   CAACTAAATACTAAC CGGCAACGCCCGCAAGATTGGA CTCAGTA TTCAACCTTGCGGGCGTTGTCG TTCGTTATCATTGCG 100 59
     lp_3102 2763792 .. 2763839 + -17.5  -2.74496   GCTGTCTATAGACAA TAAAACGCGTAAATTACTTAT TTTACT GTGAGTAATTTACGCGTTTTA AATTTTTATCTCAAT 100 49
        fhuC NONE
        fhuB NONE
        fhuG 2767850 .. 2767896 + -10.4  -5.54192   AAATAAACCTTAAAA CGAGTGCAATCGTGTCGTATG CATGAA CATACCA-ACTATTGCACTCG TTTTTTTCGATTAAT 100 39
     lp_3107 2768754 .. 2768768 +  -4.2   -2.6627   TTACGACTAATCGTA               CGCG CAATGGC CGCG               ATTGTGATCGATTCC  45 187
     lp_3112 NONE
     lp_3113 2772868 .. 2772878 +  -6.8  -3.42056   CGATTTAGCTGGCGT                 CTGG TTG CCAG                 TTGTGGCTTGAAAAT  61 378
     lp_3119 NONE
       lepA2 2786953 .. 2786995 + -29.6  -3.84451   TTCTAGTCTTAAAAA GGCACCCCAATACTTATTCA CAG TGAATAAGTATTGGGGTGCC TTTACATTTGAGACG 100 396
     lp_3125 2792525 .. 2792555 +  -9.7  -4.19472   TTTATAAACCTATAA       CGACCTTCCCAGA ATTTA TCCGGAAAGGTCG       TTTTACGCTGTCTTC  89 48
     lp_3127 2796559 .. 2796579 + -10.4  -5.07486   ATTAAGATACCCAAA            CGGCCACC CATAC GGTGGTCG            TTTTTGTTAGCACTA  93 57
     lp_3128 2797245 .. 2797296 + -26.3  -4.77036   ATTTTTAATTCAAAA CACCATAAACAAAGTGCACTACG ATTATC CGCAGTGCACTTTGTTTATGGTG TTTTTAGTAATCCCA 100 69
     lp_3134 2803831 .. 2803861 +  -3.9   -4.1466   CACAAAAATTTAAAA       TGGCATAGTATCC TATAC GGACTCCATGCCA       TTTTAAAAATTACAT  61 73
     lp_3139 2811815 .. 2811856 +  -9.6  -4.89562   CAAAATAAATACACA TCCCCCCATCAG-CTAG ACTTCCGCA CTAGCCTGATGAGGGGA TTTTATTGCTTTTAA  93 110
     lp_3142 2813289 .. 2813326 + -10.1  -5.56112   AGTTCTACCTAAAAA  CGAGATCCAAGC-ACGT ATGAAG ACGTCGCT-GGATCTCG   TTTTTTAATTTTTAT 100 291
     lp_3150 2817396 .. 2817426 +  -3.4  -2.91276   AGGATTCAACTCGTG       GAAATAATCACG TGGCTGT TGTGATTTTTTC       ATTTATCGCACAGAA  44 434
     lp_3155 2819992 .. 2820027 +  -6.2  -4.13767   ACGAAGCCTGCCAAA    CGCGTAACGATTAGCT GAAA AGTTGATAGTTACACG     TTTTACAGTAAAAAG  69 45
        cfa2 2833563 .. 2833597 + -13.1   -5.4477   AATTAAATGCCAAAA     TACCAACTATCTCGA TTATT TCGAAATAGTTGGTA     TTTTTTTGACCATTT 100 39
     lp_3177 NONE
     lp_3178 NONE
     lp_3179 2837509 .. 2837545 +   -24  -3.78022   TAGAATACTAAAAGA    CCAGGCCCTAATGAGT TGAAT ACTCATTAGGGCCTGG    TTTGCTCAATCTAGG 100 114
     lp_3205 2857014 .. 2857060 +    -5  -4.83759   TATCTAAAAGATTAA TAGCCACCTTTCCTGACAACCA ACT TGGTCTACTGGAAAAGCGGCTA TTTTTAGCTTTAATT  77 98
     lp_3207 2859793 .. 2859825 + -14.3  -5.28481   TTGACCCACTCATCA      TGCGACTAACCGTAA TAA TTGCGATTAGTCGCA      TTTTTTGATTACATC 100 42
     lp_3209 NONE
     lp_3210 NONE
     lp_3211 2862513 .. 2862548 + -16.3  -5.00616   GTTCATTTGAGTTAA    CGTGCATCTAACTGG AAAATC CCAGTCAGATGCACG     TTTTTTAGCACCCCC 100 42
     lp_3214 2863828 .. 2863843 + -11.8   -5.4251   TAATAGTCACAAAAA              GCCCGG TTTT CCGGGC               TTTTTTGTGTATCGG 100 70
     lp_3216 NONE
     lp_3217 NONE
     lp_3218 2866799 .. 2866825 +   -13  -4.51097   ATTTTCAAAATAAAA         CCGCGACTTGCT CAT GGCAAATCGCGG         TTTTATCGTACTTAC 100 67
     lp_3226 2875882 .. 2875895 +  -6.7  -2.89569   TGCGAAGCCGTCGTC               CGCTT CACG AAGCG                TCATTAATTTGCCAC  57 5
     lp_3227 2876478 .. 2876518 + -16.5  -5.06451   AACCAAATTACAAAA  TAACCACTTCGAGAATTTA CAA TTAATTCTTGAAGTGGTTA  TTTTTTGCAATCATA 100 119
     lp_3234 2883552 .. 2883578 +  -3.2   -5.1356   TTGTTGACTTTGAAG        TTACATGTGAT AAGCTA ATCAC-TGTAA         TTTTTATTGCTACAG  72 315
     lp_3236 2884517 .. 2884551 + -13.8   -5.2189   TCTACAATACGAAAA     TAGGAAGTTCAACG AACATGG CGTTGAGCTTCCTA     TTTTTTAATGATTCG 100 75
     lp_3245 2892660 .. 2892714 + -28.3  -3.28912   TTGATAGGCCTTAAA TACCGGCCACAAAAAATCCCAAGCT AAATG AGCTTGGGATTTTTTGTGGCCGCTG TTAATCTGGCTATCA 100 50
         fur 2894096 .. 2894114 +    -6  -3.14134   TATCCTAAAACAAAA             GGAACACT TTC AGTTTTCC             TGTATTAGTCCCTGT  58 79
     lp_3252 2897191 .. 2897216 +  -8.3  -5.46657   GTTTCCTACTCCTTG         ACCACTACATC CGCT GATGTGGTGGC          TTTTTTATTGCCGTC  95 250
     lp_3259 2901220 .. 2901263 + -16.4  -3.53012   GCATTGATTGCGAAT CAAAATAGTCACTTCAAAGG ACAA CTTTTGAAGTGACTATTTTC TTTGGCCCCAAACAG 100 128
        crtN NONE
        crtM 2904338 .. 2904360 + -11.3  -4.70583   CCAATGCAATTTATA           GGTCATCGC CCGCC GCGATGGCC           TTTTATATTACTAGA  95 281
     lp_3265 2905401 .. 2905428 +    -7  -5.41746   AATTCAGTCGAAAAA        CCGTATGCGC TATTCACT GCACATACGG         TTTTTTTGACCGCTT  93 41
       gshR4 2908079 .. 2908128 + -22.5  -3.41636   GATTAATCCCTTATT AATAACCAGAGCCGCCAATGA CCTCCCAC TCATTGGCGGCTCTGGTTATG TTCGTTCCATTACTT 100 70
     lp_3268 2908736 .. 2908761 + -15.5   -3.4158   TTAATCATAATAAAA         GCCTCAGCGAT TACC ATCGCTGGGGC          TTCATCGTTTTTAAA 100 206
        purA NONE
        guaC 2912729 .. 2912753 +  -5.8  -5.58454   AATACCTAAAAAAAC         TTGTCAG-CCA ATTC TGGTCTGACAG          TTTTTTTAGTATCCA  93 53
        ptp2 2913657 .. 2913690 +    -7  -5.82316   GGAACACTAAAAAAA     CTGGTTTTGAA-AGT CAATA ACTTTTCAAAATCAG     TTTTTTTTGCATCAT 100 41
     lp_3278 2918596 .. 2918640 + -19.6  -5.34555   TAAATTCAAAACTAA TGGGCCGTTTCATTTCAG CGTTATCAA CTGGAATGAAACGGCCCA TTTTTTATCCTCTAA 100 54
        kup2 2920873 .. 2920917 + -20.5  -3.67558   CGCGCCAACCATAAA TAAAAGACTAGTTTCAAGG AATTCAA CCTTGAAACTAGTCTTTTA TTATTAAAATCTATC 100 27
     lp_3283 2924982 .. 2924992 +  -3.2  -4.08394   CGGCGTCGCAGTAGT                 TGAC TTA GTCG                 TTTTAGCAGGCATAT  56 164
     lp_3288 2928342 .. 2928369 + -17.8  -5.47159   CTCTTCCGCCTTAAA        CGACCGCATGCT ATTA GGCATGCGGTCG         TTTTTTGTCTTACAC 100 103
     lp_3292 2930116 .. 2930149 +  -3.1  -5.54894   ACTCATTCTAAAACA     CGTCACAAG-GCCATT ACA ACTTGCTCTTGCGACG     TTTTTTTGCTAACTT  83 65
     lp_3302 2937396 .. 2937429 + -25.5  -4.17023   CGTGCCACGAAAAAA     GGGCCGCCATTCTTG TAAT CAAGAATGGCGGCCC      TTTTGGCCTAATTAC 100 91
        ISP1 2941590 .. 2941609 +  -7.9  -3.19192   TTGGCAACAAAAAAA            GGAATCG AATTAA CGATTCC             TTAGGTTGCATGGCA  65 121
     lp_3310 2947575 .. 2947618 + -25.7  -3.68827   GTCATGAAATCGTAA TTAAATAAGCGTCGCAGCC TTAAGT GGCTGCGACGCTTATTTAA TTTAACTACTAACTA 100 116
       pflB2 2951321 .. 2951331 +  -2.6  -2.70932   GAATCAATGTAACAT                 TTAA TCT TTAA                 TAGTTAAGAAGGCGA  41 29
       pflA2 2952201 .. 2952242 + -15.3  -5.53991   CTAGCATGACTAAAA CACCAGCGATACAATCGTC TACG GATGGTTGTGTCACTGGTG  TTTTTTTGCTGGCTC 100 51
     lp_3318 2954739 .. 2954775 +  -7.4  -5.07107   TTTTTACAATCAAAA   CGACGACC-CCAAATCA GGAT TGATTTTCAGGTCGTCG    TTTTTTAGACGTTTC  86 72
     lp_3319 2955770 .. 2955780 +  -6.8  -3.12962   ATTTACTGTAAGAAA                 GGGA AAA TCCC                 TAATTTTCAGGTTTT  60 409
     lp_3322 2956355 .. 2956384 + -18.7  -4.88918   CCTAGATTCAGATAA       GCAGCAGTACGCT CATT AGCGTGCTGCTGC        TTTTATTTACGATCA 100 53
        cadA 2962605 .. 2962632 +  -9.3  -5.65513   CATTAATCAAAAAAA        TCGTTCCC-AGA TGTCT TCTTGGGAACGA        TTTTTTTAGTTAATG 100 262
      ISP2-N 2965310 .. 2965320 +  -6.8  -3.28497   GAATTACTTTCAGCT                 CCAG AAA CTGG                 TTAGATTTACGCTCA  62 11
      ISP2-C NONE
     lp_3333 2966832 .. 2966872 + -13.4  -3.62518   AAAACCACAGTAAAA  GCCCCGCAGCAGCTAA CTAAAACGT TTAGCTATTGCGGGGC  TTTAAACATATTTCG  95 58
     lp_3342 2976029 .. 2976053 + -15.9  -5.45652   ATGTCCGCTAAAAAA          CAGTTACCTCA AAA TGAGGTAACTG          TTTTTTGTTGACCAT 100 133
     lp_3355 2983652 .. 2983683 +  -3.8  -4.79352   TTTAAAGATCAACCA      GAATCACCAC AATAGGCAATGC GTGGTGGTTC       TTTTATTATCCATCA  69 68
     lp_3356 2984454 .. 2984489 + -10.5   -5.3104   CAAATTATGATTAAA    GCTGCGCATCAGAAT GTTAAA ATTCTGACACGCAGC     TTTTATTTTTGGTCA 100 85
     lp_3367 2992527 .. 2992559 + -17.2  -3.64703   AGCAACCACCTATAA      TAGGCCACCTTAGT TTGAC ACTGAGGTGGCCTA      TTTACATACAAAAAC 100 111
     lp_3389 NONE
     lp_3390 3007258 .. 3007270 +  -4.1  -2.59748   CTGCTTCGAAGCTGG                CTCGT TAT ATGAG                TGAATTATGAGAGTC  45 3
     lp_3391 NONE
     lp_3392 3008840 .. 3008887 +   -26  -3.98114   TAGCATATTTTAACC ATAATAAAGGTCACCAAGCAGC AATC GCTGCTTGGTGACCTTTATTAG TTATTCTATTCCGTT 100 128
     lp_3397 3012032 .. 3012066 + -18.1  -4.21275   AATGACACGAAAAAA     TGCTGCTTGCAAACG AATAA CGTTTGTAAGCAGCA     TTTTAACTAACTTGA 100 52
     lp_3404 3019653 .. 3019663 +  -3.2  -2.57067   TTTCTACTAAAGGAG                 GCGT GAC ATGC                 TACATTGGCTCTTAA  42 31
     lp_3405 3020310 .. 3020325 +  -4.8   -3.5394   TAAGCCTGCAACATT              TACAAT AATA ATTGTA               TTTAACCCGAGATTT  56 214
     lp_3406 3021003 .. 3021029 +  -9.5  -4.70887   GATATAATCTAAAAA         GTCAGCAACTA ATTTA TAGTCGCTGAC         TTTATTTATTCATGA  93 148
     lp_3411 3024748 .. 3024789 + -16.1  -4.62471   AATCTCGGATACTCA AAATCGGACGACAAAACTG CAAT CAGTTTTGTCGTCCAATTC  TTTTTAAGCCTTGAA 100 46
     lp_3415 3031630 .. 3031665 + -10.4  -5.02439   TAATGATTATAAAAA    CAACCCTGTTAGCACC AAAA GACGCCAACAGGGTTG     TTTTTGTAATTATCT  93 435
         pck 3035353 .. 3035372 +  -9.3   -5.8187   GATCCTCACTAAAAA            CTGGTCG TCCATT CGACCAG             TTTTTTTGTTACCTA 100 375
        gadB 3036949 .. 3036986 +  -9.9  -4.02132   CGTGTATACAAAAAA   TAGCACCATCCAGATTC TGAC GAACCGGGATGATGCTA    TTTATCCATTTAAGG  86 96
     lp_3423 3039371 .. 3039411 + -21.5   -5.1101   AATAGACGTCAAAAA  TAAGGTGTGTTGCAATCAA CTT TCGATTGCAACACACCTTA  TTTTTTGGATCATCA 100 171
     lp_3429 3042249 .. 3042263 +  -6.4  -3.61398   GCCTGTCCCTGATGG               TGGCGA ATG TCGTCA               TTATTCACCCCCGCC  62 81
     lp_3430 3043369 .. 3043411 + -21.6  -4.45253   CGCGCTGTCAAAAAA GGCAGTCTTGATTGGTACTT AAT AAATACCAATCGAGACTGCC TTTATGTTATTTTAA 100 87
        ubiE NONE
     lp_3432 3045021 .. 3045062 + -15.3  -4.85599   AGTGCCACCAAAAAA TCCCGTTTCACTGCAGCAG AACA TTGCTACAGTAAAACGGGA  TTTTTATAAGATGGG 100 62
        cadA 3048949 .. 3048988 + -23.1  -4.55023   CCTAGCAAAAAATAA  CGGTCCGCCGACTAGTCT TCCCC AG-CTAGTCGGCGGACCG  TTTTATCATATTGCA 100 67
       trxA3 NONE
     lp_3438 3050822 .. 3050855 +  -8.9  -4.73388   AATAACGCCAAAAAA     GACGGTGTCGCCAAT CTCA GTTGGTTATACCGTC      TTTTTAGTGCCAGTT  89 36
     lp_3444 3052921 .. 3052963 + -16.4  -4.18197   AATTAAATTATCCCT TCCCCCGGATGACTAGCG AAATCAC TGTTAGTCATCCGGGGGC TTTTACGTCAACCAT 100 49
        pepO 3055147 .. 3055185 +   -22  -4.74917   ATCAATGAACACTAA   GACCGACTAACAAGCGGT GCG ATTGCTTGTTAGTCGGTC   TTTTATCTGTTTCAT 100 50
     lp_3448 3056714 .. 3056756 + -12.3  -4.38637   TCACCAATAAACAAA TAACGCGATGCT-GCCTT CATGAAGC AAGGTAAGCATCGCGTTA TTTTAACTTATTATT 100 31
     lp_3458 3064574 .. 3064615 + -13.3  -5.25893   AATCAGCGCATAAAA T-AAGCAAGCTTCTCCCGAA CAC TTTGGGAAAAGCTTGCTTTA TTTTTTCATCTATAT 100 54
       glpF6 3068620 .. 3068668 + -26.4  -4.84274   ACATGATTAATAAAA CAGCGGTACCGTGATGATTTTA TGGCT TGGAATCATCACGGTACCGCTG TTTTTCGTATGCTTA 100 89
       brnQ3 3072430 .. 3072463 +   -14  -3.76402   TTAACGAATGCCAAA     TAAGCACTGCCCAC TATTTT GTGAGCAGTGCTTA      TTTGATACCTCAAGT  95 65
        lacR 3077824 .. 3077871 + -23.1  -3.41878   TTGACACAAATCAAA GACACTTTTGGTATGCACTTG CTTCAA CAAGCGCATACCAAAAGTGTC TTCTAAATTAACCCA 100 42
     lp_3476 3085275 .. 3085329 + -16.1  -3.56366   ATATATCTCACTAAA CTAAAACAACAAGTGCACTCAGA TTAGAAATT TCCGAGTGCACTTGTTGTTTTAA TTTAAGACCATTCTT 100 64
        lacL NONE
        lacM 3094619 .. 3094651 + -14.9  -4.27584   ATTTTGATTTCAAAA      GAACGCTCCGGCGAG TTA TTTGCCAGAGCGTTC      TTTTAGATTAACGAT 100 46
     lp_3490 3103357 .. 3103415 +   -20  -2.64199   AAAAGATTTAACAAC TAAAATCTAGACTAAAAGAACGTACACG AGT TGTGTACGTTCTTTTAGTCTAGACAGTA GTTAATTCGTCACTG 100 30
     lp_3495 3109451 .. 3109509 + -26.4  -4.32649   GACATAACTAGCCTC TGTATAAGCAAATGGGACGAGAAACCGA ATT TTGGTTTCTCGTCCCATTTGCTTACGCC TTTGATTTTTAAAGT 100 51
     lp_3502 3117206 .. 3117256 + -14.4  -3.63837   TTAACTCTGAACCAA TAAAATTGCATTCGATTAATAGCT TCT AGCTATCGATTGAATGCGATTTTG TTATTAGACACTTCT 100 37
     lp_3503 3118700 .. 3118756 + -19.2  -3.12378   AAACAGCACAAAAAT TAGTAAAATGGCTATAGTTTGAGGAA CTTGA TTGCTCAATCTGTAGCCATTTTACTA TTCAATAATATCGTT 100 40
      pts29C 3122426 .. 3122453 + -15.6  -3.98842   TGATCATGATTCTGG        GAGGACTGCTGC ATTG GCCGCAGTCCTC         TTTGTACATATTCTA 100 169
     lp_3508 NONE
     lp_3509 NONE
     lp_3510 3125429 .. 3125463 + -17.5  -5.40004   ACTGATTATAAAAAA     GTCTATCTCGAAATT TTAAT AATTTCGAGATAGAC     TTTTTTAGTTTAATC 100 60
     lp_3533 NONE
        agl5 3154111 .. 3154154 + -14.3  -3.80858   TTTAATCCTTAACTT TAATAAACACCTTAGGA TACCAATCAC TCCTAAGGTGTTTATTA TTTCAATTACTATTG 100 52
     lp_3543 3163748 .. 3163787 +  -9.4  -4.19238   TTAATGTATCTAAAA  GCAGAAGCCAAGA-AACGA AAG TTGCTATCTTGGCCTCTGC  TTTTAGAGTTAAAAA  89 60
     lp_3549 3168929 .. 3168973 +  -9.5  -3.93038   AAATAAACAATAGAA GGACAAACAGTCAAG-GGTA CTTACA TACCGCTTCCCTGTTTGTCC TTTGATGTTAAACTG  83 35
        xpk2 3171511 .. 3171544 + -19.9  -4.77216   CAGCGTAAATTAAAA     GCGACTTTCAAATGA GAAT TCATTTGAAAGTCGC      TTTTTGCATATTATT 100 58
     lp_3559 3180475 .. 3180508 + -15.6  -4.72486   GTAAACGCTAAAAAA     CTACCATCAAGATT TCAGCT AATCTTGATGGTAG      TTTTTCCGATTTATC 100 30
        nanA 3188587 .. 3188606 +    -8  -2.61582   GCAATCCTACGAAAG            TTCTTCAA CTGA TTGAAGAA             GTTCTCAATCAAATG  61 146
     lp_3571 3190062 .. 3190093 +  -6.6  -4.68846   ACATTAAAAATAAAA      GCCAGTCGTAAG CAAAATAA CTTACGGCTGAC       TTTTCATTTGTTACT  81 47
     lp_3573 3192407 .. 3192418 +  -4.4  -3.49653   AACCTCTTTTTGTAG                CATC CATC GATG                 TTATCTAAGCCTCAT  54 209
         kat 3195439 .. 3195483 + -21.7  -3.90112   TGGTTATTAACTAAA GAGCGACAGGTTAGACTCATA TCG TGTAAGTCTAGCCTGTCGCTC TTTAATTAACAAAAA 100 106
     lp_3597 3216105 .. 3216156 + -13.5  -4.58585   TAAGCATAACGCAAA TATCGGCCATTA-CTTGTATTCACT ATAT AGTGA-TACAAACTAATGGCCGATA TTTATTATTTCACTA 100 38
      pts36A NONE
      pts36B 3218064 .. 3218075 +  -2.2  -3.23452   TTAAACGTTGATAAA                CACT AGGA GGTG                 TTAGATTATGGACGT  43 43
      pts36C NONE
     lp_3602 NONE
     lp_3603 3220657 .. 3220703 + -16.8   -4.4009   AAAATTCATTTCAAA GCTAAAAGGACGTCACTTGG TTCAAGT CCAAGCAACGTCCTTTTAGC TTTTATGCACTGACG 100 46
     lp_3611 3228231 .. 3228245 +  -3.6  -3.86015   AATCAATAAAAATAT               TAAAGG TGG TCTTTA               TTTATGAAAAAAGTA  54 55
       iolG4 NONE
     lp_3613 3229768 .. 3229778 +  -3.2  -3.30635   ACAAAGCTAGGCTAG                 GAGG TAA TCTC                 TTGTGAAAGCATTTG  48 31
     lp_3614 3230957 .. 3230970 +  -2.4  -3.81472   TTATCTTTTTGATTA               TGGT GAACTA ACCA                CTTTTTTAATTTCGC  51 269
     lp_3615 3232271 .. 3232315 + -11.1  -4.66163   TTCCAATTTCAAAAA CAACCTGAGATT-ATTGTCA TCACAT TGATGATCAATCTCAGGTTG TTTTTCAATGCCAAT  93 317
     lp_3633 NONE
     lp_3634 3252866 .. 3252879 +  -2.4  -2.89955   GTTTCTTCCTCTTCA               TCCA ACATAA TGGA                GTTCTGTGTTTCTTT  40 303
     lp_3647 NONE
     lp_3648 3271091 .. 3271111 +  -7.6   -5.1101   ATGAGTGTAATTTAA            GGACTGTT TTACT AGCAGTCC            TTTTTTACGTGGTAA  86 43
     lp_3649 3272380 .. 3272399 +  -2.1  -3.31869   TTCTAGGGAGGTCAT            GTTGATG GAAACG CAACAAC             TATTATCAATTTATC  45 53
     lp_3650 3273435 .. 3273483 + -11.4  -4.13767   TATTTCAAACTAAAA TATCTGTCGTCA-ATAATCAAGT TTCA ACTTGATTACCTGACAACAGATA TTTTAAGATCAGAAC  90 210
         pdc 3287461 .. 3287494 + -19.9  -4.83593   GCAACACTTCAAAAA     GGCCTTCATAAATGT CATG ACATTTATGAAGGCC      TTTTTCGTAATTATT 100 134
     lp_3669 3290637 .. 3290676 + -14.6  -5.16572   CATGACAGTCAAAAA  CAACTTTTGTTCCTCA CGACGAGC TGAGGAGCAAAAGTTG   TTTTTTGCATTGCCT 100 70
        rpmH 3307807 .. 3307817 +  -3.2  -4.17048   TGACATGAATCAATT                 CGAT TAA GTCG                 TTATTTTCAAAACGC   0 58
        rnpA NONE
     lp_3687 3306300 .. 3306321 -  -8.7  -5.49234   AGAGCCAACAAAAAA           GACCCACCA CACA TGGCAGGTC            TACTTGTATTTAACG  95 35
     lp_3686 NONE
     lp_3684 3302385 .. 3302418 - -10.4  -4.75309   CTAAACTCAATAAAA     CCGATTTTCCCGTC CGTAAT GACTAGAAAATCGG      TTTATAATGCTAGTA  93 200
     lp_3683 3301004 .. 3301042 -  -5.2  -5.68039   AAATGCAGAAAAAAA   GCGCCTAGTCCACGCC ACCTTAA AGCGTGGATAAAGCAC   TTTGACTACTTTATC  90 122
        thdF NONE
        gidA 3297480 .. 3297504 - -15.9  -5.16237   AAGCTCACTAAAAAA          GCACAATTCCA AGT TGGAATTGTGC          TTTATCGTTAAAAAT 100 108
     lp_3679 NONE
     lp_3678 NONE
     lp_3677 NONE
     lp_3676 3293383 .. 3293409 - -12.4  -4.38171   GATATCACACTAAAA         TGACCGCCAAAA CAA TCTTGACGGTCA         TTCATAATTTCCTTA 100 83
        sip3 3292638 .. 3292660 -  -7.7  -5.74122   GAGCATACAAAAAAA          GCGCG-CTCA CTAA CGAGTCGCGC           TGGCTGCTATTCAGT 100 36
       pepC2 NONE
     lp_3672 3290637 .. 3290676 - -12.4   -4.7173   CATGACAGTCAAAAA  CAACTTTTGTTCCTCA CGACGAGC TGAGGAGCAAAAGTTG   TTTTTTGCATTGCCT 100 40
     lp_3668 3288746 .. 3288783 - -19.5  -5.75599   TAAATCATAAAAAAA   CGTCCTTTAACTAACTC CTAT GAGTTAATTAAAGGACG    TCCAGAACGGGTTAC 100 328
     lp_3666 3287461 .. 3287494 - -19.9  -4.66953   GCAACACTTCAAAAA     GGCCTTCATAAATGT CATG ACATTTATGAAGGCC      TTTTTCGTAATTATT 100 45
        padR 3285971 .. 3285987 -  -2.9   -3.1247   ATTTTCCATAGTTAA              TCTCCTC ATT GAAGTGA              ATTGATATTGACCAC  44 193
     lp_3663 3285416 .. 3285456 - -21.4  -4.70266   AATAGCAGTCAAAAA  CAACCGCAAGCTCCTCAT TAGCC ATGATGAGCTTGCGGTTG  TTAAAATTTCATCAG 100 72
        adhE 3282567 .. 3282591 - -21.5  -5.34555   CCACATGACAAAAAA          GCCCGCGCTCA TCA TGAGCGCGGGC          TCCCTTAATTCACAA 100 45
        rbsR 3281340 .. 3281366 -  -8.9  -4.18465   TCGTAAAAAATATAA         CACATCTGAAT AATTA ATTCAAATGTG         CCGTCGAATTTCTTT  85 12
       rbsK3 NONE
        rbsD 3279926 .. 3279941 -  -2.6  -3.29096   TCCATTAATCACCAA              CTACTT TAAA AAGTAA               CGCCACTTTCCAATA  46 15
        rbsU 3278941 .. 3278985 - -18.2  -4.70626   CAATAACCGTAAAAA TAGAGTCGCTTTAAAGAAGC GTATA ACTCCTTCAAAGCGACTCTA TTAAATAGTCTTATA 100 57
       srlD2 3277902 .. 3277912 -  -2.6  -3.24146   GCCCCCAACTAAAAT                 TTAA AGG TTAA                 CCACGACTCTTGCCT  44 22
       srlR2 NONE
       srlM2 NONE
      pts38C NONE
     pts38BC 3273908 .. 3273926 -  -5.4  -2.83903   CCTTCTAAAAATTTA             TTTTGAAT ATA ATCCAAAA             CTTGCAATCCAAGCA  52 4
      pts38A 3273430 .. 3273488 - -20.3   -2.7752   CATAGTATTTCAAAC TAAAATATCTGTCGTCAA-TAATCAAGT TTCA ACTTGATTACCTGACAACAGATATTTTA AGATCAGAACTTTAT 100 37
     lp_3646 NONE
     lp_3645 3264522 .. 3264543 -  -5.8  -5.54338   CAACCAAAATAAAAA           CGACACCA TTTTTT CGGCGTCG            TTACGGTTCTATCTA  93 38
     lp_3644 NONE
     lp_3643 NONE
     lp_3642 3260716 .. 3260743 - -12.8   -4.0641   TTGTATGTAGACAAA        GAGGTCGTAGTGC CCA GCACC-CGACCTC        TTTGTGGTAAATGAT  93 48
        dexB NONE
     lp_3640 3258360 .. 3258370 -  -3.2  -2.86217   CAGCAACATCTAAAC                 TGCC CCT AGCA                 TCTTATCAATCTTGT  44 9
       hpk12 NONE
       rrp12 3255163 .. 3255180 -  -4.9  -4.29738   GTATACTTATCAAAA             CCAACTT GTTA AAGTTGA              TTAACTACTCAGGAC  65 26
       sacK2 3254141 .. 3254166 - -14.9  -6.20267   TCAAAAAGAAAAAAA         CACCAAGTTGA TATA TCAACTTGGTG          CCGACTTATATGAAC 100 81
       msmK2 3252732 .. 3252757 - -16.3  -5.31545   AATAACAGCAAAAAA         GCGTGATCAAG TTGT CTTGATCACGC          TTCAAAAATATTACT 100 103
     lp_3632 NONE
     lp_3631 NONE
     lp_3630 NONE
         bgl 3242910 .. 3242933 -  -9.6  -5.36441   CTGTTATATAAAAAA          CGTCAGCGAC CATC GTCACTAACG           TTAGTTTCACTTATT 100 45
        agl6 NONE
     lp_3626 3239649 .. 3239660 -    -3  -3.28712   CCGCCTCCTGTAGAA                TAGT TTAT ACTA                 ATTCTACTCTAAATT  46 79
     lp_3625 3238584 .. 3238612 -  -5.3  -5.81032   TAATTGCAAAAAAAA        TAGCTGCCAGTAA TTC CTACCAGCACCTA        TCTCTTTTTCTAACC 100 35
       srlD1 3237438 .. 3237449 -    -3  -3.54626   TAACAAACGTAAATA                TTGA TTAT TCAA                 CTACCTCATTCCTTT  48 40
       srlR1 NONE
       srlM1 NONE
      pts37C NONE
     pts37BC NONE
      pts37A NONE
        tal3 3232271 .. 3232315 -  -8.2  -4.66833   TTCCAATTTCAAAAA CAACCTGAGATTATTGTCATCA CAT TGATGAT--CAATCTCAGGTTG TTTTTCAATGCCAAT  84 89
       iolG3 NONE
        iolE NONE
       iolG2 NONE
       iolG1 NONE
     lp_3604 3220657 .. 3220703 - -21.2  -3.63266   AAAATTCATTTCAAA GCTAAAAGGACGTCACTTGG TTCAAGT CCAAGCAACGTCCTTTTAGC TTTTATGCACTGACG 100 125
     lp_3598 3216105 .. 3216156 - -15.7  -3.83154   TAAGCATAACGCAAA TATCGGCCATTA-CTTGTATTCACT ATAT AGTGA-TACAAACTAATGGCCGATA TTTATTATTTCACTA 100 44
     lp_3596 NONE
        rhaB NONE
     lp_3594 NONE
        rhaA NONE
        rhaD NONE
     lp_3591 3208911 .. 3208945 -  -4.3  -4.94487   GTATAAAAGACAAAA     GAAGATCCAAACCTC GCCAA GAGATTCAGACCCCC     ATTTAAAAATCAATT  74 35
     lp_3590 3208332 .. 3208342 -    -4  -3.08508   CACTGTTGAAAATTA                 GTAT CTC ATAC                 ATTCGTTTTTTAAAC  47 140
        pox5 3206220 .. 3206258 - -14.1   -4.6821   AACGTGAACATAAAA   GCGATTAAGGAAATAAG TTAGG CTTCTTTCCCTAATCGC   AACATAAGATTATTT 100 95
     lp_3588 3205701 .. 3205716 -  -7.6  -5.28942   TATCCTAAATAAAAA              CTTGAC CCTT GTCAAG               TCTTTATCTTAAATT  90 39
        pox4 NONE
         lox 3202663 .. 3202703 - -10.6  -5.22006   CTATTACAATAAAAA  GCGTTGATCTCAGCAGAA TTTAC TTCCACCAAAATCAACGC  TAAAGTGCTATTATA 100 89
        clpL 3199335 .. 3199356 -  -2.3  -5.33921   AAATCAACGAAAAAA           GGAGATC TATCAAGC AATCTCC            TCTTACATAAAGTTA  73 61
        agrB NONE
        agrD NONE
        agrC NONE
        agrA 3196271 .. 3196295 - -10.7   -5.1861   CGTAGCACTAAAAAA          GTCGCCTACTA ATT TGGCAGGCGAC          TTCCTTGGAACTATT 100 39
       nrpR5 3195434 .. 3195488 - -21.8  -3.15544   TCTCATGGTTATTAA CTAAAGAGCGACAGGTTAGACTCATA TCG TGTAAGTCTAGCCTGTCGCTCTTTAA TTAACAAAAAATCTT 100 53
     lp_3577 3193108 .. 3193143 -  -5.5   -4.3586   TTACTCATACTAAAA    GCCACTAACAGGT CAACTAGTAC ACCCATCAGTGGC     TCATTGTAAAATTAA  70 195
     lp_3575 NONE
     lp_3574 NONE
     lp_3572 3190062 .. 3190093 -  -7.3  -5.32396   ACATTAAAAATAAAA      GCCAGTCGTAAGC AAAATA ACTTACGGCTGAC       TTTTCATTTGTTACT  90 111
     lp_3570 NONE
     lp_3569 3188294 .. 3188315 -  -3.8  -3.69618   GTCAACTGCAAAACA           TCAGTAAC GATATG ATTACTGA            TCTAATTGCCAACGA  54 206
     lp_3567 3186402 .. 3186420 -  -3.2  -2.50113   TATTACGTTATCAAC             TTATCACA TAA TACGATAA             TTGTAAACGCTTTCT  42 57
     lp_3566 3185495 .. 3185510 -  -3.3  -3.42437   TAATTGCAAAAGATA              GTTCA TATTAT TGAAC               CTCGCTAACTTAATG  48 30
       napA4 NONE
     lp_3563 3182682 .. 3182713 -   -11  -4.48072   AGATTGAGCACAAAA      TCTCGACTATCCTC ATGT GAAGACAATCGAGA       TTTCAGATTTACGTC  91 111
     lp_3562 NONE
     lp_3561 NONE
     lp_3560 3180475 .. 3180508 - -15.6  -5.12707   GTAAACGCTAAAAAA     CTACCATCAAGATT TCAGCT AATCTTGATGGTAG      TTTTTCCGATTTATC 100 36
        araR 3178168 .. 3178196 -  -8.3  -5.64274   TCAGGCACAAAAAAA        CTGTCCTAATC CGTTTTC GATTAAGACAG        TTATAAGTTCAACAG 100 43
        araT NONE
        araB NONE
        araD NONE
        araA 3172632 .. 3172662 -  -9.1  -5.07486   GATTCTGAATAAAAA       TGGTTATGGCCAC AATAA GTAACCACAACCA       TTTTGTGATATTCAC  90 42
        maa3 NONE
     lp_3552 3171506 .. 3171549 -   -20  -2.76969   TAATTCAGCGTAAAT TAAAAGCGACTTTCAAATGA GAAT TCATTTGAAAGTCGCTTTTT GCATATTATTAGTAT 100 34
      pts35A NONE
      pts35B NONE
      pts35C NONE
        gutB 3164503 .. 3164530 -  -9.2  -5.00616   CCTGCTCCCAAAAAA        GAGCACTAAGAC AAAT ATCTCAGCGCTC         TAAATTAAGGAGGTT  90 77
        gph3 3163741 .. 3163794 - -19.3  -2.57244   TCATTTATTAATGTA TCTAAAAGCAGAAGCCAAGA-AACGA AAG TTGCTATCTTGGCCTCTGCTTTTAGA GTTAAAAAGGATTTT 100 84
     lp_3542 NONE
      pts34B NONE
        ulaA NONE
        tal2 NONE
        tkt4 3156544 .. 3156570 - -10.2  -3.93782   TTATCGAACACGAAA         TAGAAACCGAGC AAC GCCCCGTTTCTA         TTTCTTCAATAATTA  84 38
     lp_3537 3155471 .. 3155490 -  -2.2  -3.43961   TTATAAGATTGATAA            GTTATG-GC AGT ACACATAAC            TAGTAATCCTCCTCG  45 230
        bsh1 3154441 .. 3154483 - -12.4  -2.97709   GAAAACAGTGATACA TAAAAGAGGAAATCAACT GATAACA AACTGATTTCCTCTTTTA AATAATTTTAACTAT  84 55
     lp_3531 3149115 .. 3149162 - -27.4   -4.8622   CGTTGTAACCAAAAA GCTTCGCTGACCTGACAATCAA GTTC TCGATTATCAGGTCAGCGAAGC TAAAATTATTTCTCA 100 48
        map4 3146578 .. 3146589 -  -4.4  -3.10522   ATCTCACTGAAGAGA                CTGT GAAT ACAG                 ATATGAGTAGGTTTA  51 169
       bglG5 3145571 .. 3145595 -  -5.8  -2.71712   GTCCTTTCTTCAAAC         CACGCCACTAG GGCC CTAGTGAC-TG          CTGCTCTCAAGAAAA  51 93
    pts33BCA NONE
       pbg10 NONE
        pbg9 3140431 .. 3140457 -  -7.4  -5.60993   TTTTTGACAAAAAAA         TATTACCGGC CAGTACT GCCAGTAATA         TTTTTGTATATCCAT 100 49
     lp_3524 NONE
     lp_3523 NONE
     pts32BC NONE
     lp_3521 NONE
      pts32A 3135277 .. 3135310 - -10.3  -4.47328   AACGGCACCATAAAA     GGCACTACCAGTCTA TTTA TTGGCTGGTAATGCC      TTATAAAAATCTTAT  90 177
      pts31A NONE
     pts31BC 3133106 .. 3133132 -  -9.5  -4.06864   TTTATACAACAATAA         GCAGGTGTG TTAATTATT CACACCTGC         TCGTGGTCATTTCAC  86 60
       metC2 NONE
     lp_3516 3129955 .. 3130009 -  -6.7  -6.11392   AAATAAAGAAAAAAA CCTAA-TAACCCACTGCATCCGTGCT ATCA ATCACGAATACAATCGATTAATTAGG TTTTGCCCACTAGCT 100 176
       bglG4 NONE
    pts30BCA NONE
        pbg8 3125429 .. 3125463 - -17.5  -5.31877   ACTGATTATAAAAAA     GTCTATCTCGAAATT TTAAT AATTTCGAGATAGAC     TTTTTTAGTTTAATC 100 178
     lp_3506 NONE
        est2 NONE
     lp_3504 3118699 .. 3118757 - -14.2  -5.02201   AAAACAGCACAAAAA TTAGTAAAATGGCTATAGTTTGAGGAAC TTG ATTGCTCAATCTGTAGCCATTTTACTAT TCAATAATATCGTTA 100 76
     lp_3501 3115176 .. 3115192 -  -2.4  -3.37612   GTTAATCCTAACCAA              TTATTA TTCAT TAATAA              TCACTCCTTATAATC  45 47
     lp_3500 3114291 .. 3114316 - -11.9  -4.73297   TAATTAATAAAGAAA         GAGACCGAGAC AGTC GTCCCAGTCTC          ATCCACGAGTTCATG 100 56
       aroD4 NONE
       aroD3 NONE
     lp_3497 3111156 .. 3111193 - -24.5    -4.371   TCTATTATATCAAAA   GCAGGTCTGGAAAAATC CGAA GATTTTTCCAGACCTGC    TTTGTTTCTAGAGAC 100 62
        ISP2 NONE
        aroE NONE
        aroD NONE
       apbE3 NONE
     lp_3491 3103362 .. 3103410 -   -28  -4.56736   ATTTAACAACTAAAA TCTAGACTAAAAGAACGTACAC GAGTT GTGTACGTTCTTTTAGTCTAGA CAGTAGTTAATTCGT 100 32
     lp_3489 3101705 .. 3101728 - -15.4  -4.07124   TATTAGGTACAGAAA          GGGCCATATC CTCG GATATGGCCC           TTTCTTTTGCGGCTC 100 73
       galR2 3100420 .. 3100449 -  -7.9  -4.55826   GTTAAAAGACTAAAA       GAACGATCTGG TTTCTATC CCAGATCGCCC        TTCACTACTTGGAAC  82 30
       galM3 3099260 .. 3099286 - -10.1    -5.252   TACGTTTACAAAAAA         GGCGCCAGGCA GAACT CGCCTGACACC         TCAACTAGTATTAAT 100 36
       lacS2 3096965 .. 3096996 - -13.2  -4.85599   TTCAGTTCACAAAAA      GAGCTATTAATGGC TCGC GTCATTAATAGCTC       TCCTCGTAAAGAAAC 100 40
        melA 3094619 .. 3094651 - -14.2  -4.13945   ATTTTGATTTCAAAA      GAACGCTCCGGCGA GTTAT TTGCCAGAGCGTTC      TTTTAGATTAACGAT 100 72
        galK NONE
       galE4 NONE
        galT 3087748 .. 3087759 -  -2.2  -3.57792   TGACTCATCGGTAAA                TCGC GTCT GCAA                 CACCCCGTTGCCCCA  47 62
       galR1 NONE
     lp_3478 NONE
         fic 3085275 .. 3085329 - -20.5  -3.75933   ATATATCTCACTAAA CTAAAACAACAAGTGCACTCAGA TTAGAAATT TCCGAGTGCACTTGTTGTTTTAA TTTAAGACCATTCTT 100 66
     lp_3474 NONE
        ram2 NONE
     lp_3472 3079884 .. 3079906 -   -12  -4.44046   TTGATTTTAAATAAA           TAAGCCCGGC AAT GCCCGGCTTA           CATTTTTAATTCTTA  95 56
        ram1 3077824 .. 3077871 -   -26  -4.18042   TTGACACAAATCAAA GACACTTTTGGTATGCACTTGC TTCA ACAAGCGCATACCAAAAGTGTC TTCTAAATTAACCCA 100 56
        lacA NONE
       lacS1 3072423 .. 3072470 - -17.3  -3.43651   AAACAATTTAACGAA TGCCAAATAAGCACTGCCCAC TATTTT GTGAGCAGTGCTTATTTGATA CCTCAAGTCTAACAC 100 89
     lp_3464 3068615 .. 3068673 - -22.2   -3.3062   CTGAAACATGATTAA TAAAACAGCGGTACCGTGATGATT TTATGGCTTGG AATCATCACGGTACCGCTGTTTTT CGTATGCTTATATTT 100 119
     lp_3461 NONE
     lp_3460 NONE
     lp_3459 3064574 .. 3064614 - -14.9  -4.41206   AATCAGCGCATAAAA  TAAGCAAGCTTCTCCCGAA CAC TTTGGGAAAAGCTTGCTTT  ATTTTTTCATCTATA 100 82
     lp_3454 NONE
     lp_3453 NONE
     lp_3452 3061675 .. 3061699 -  -2.8  -3.10164   CTATGTATGATTGAA          GCTGCCATTC TTTAC AAGTAGCAGC          TTCACATCAAACCAT  44 45
     lp_3451 NONE
     lp_3450 3058377 .. 3058412 -   -15  -3.07831   CTAATAACTAGAAAG    CAAAAGCACTCACA ATCTTGCG TGTGAGTGCTTTTG     ATTCTCTTATACCAA 100 49
        nox5 3056714 .. 3056756 - -10.1  -4.70887   TCACCAATAAACAAA TAACGCGATGC-TGCCTT CATGAAGC AAGGTAAGCATCGCGTTA TTTTAACTTATTATT  93 36
     lp_3442 NONE
     lp_3441 3050822 .. 3050855 -  -3.8  -5.11937   AATAACGCCAAAAAA     GACGGTGTCGCCAA TCTCAG TTGGTTATACCGTC      TTTTTAGTGCCAGTT  74 413
       glpF5 3048946 .. 3048991 - -21.4  -5.14965   AGGCCTAGCAAAAAA TAACGGTCCGCCGACTAGTCT TCCCC AG-CTAGTCGGCGGACCGTTT TATCATATTGCAATC 100 95
     lp_3433 3045021 .. 3045062 -   -19  -5.14965   AGTGCCACCAAAAAA TCCCGTTTCACTGCAGCA GAACAT TGCTACAGTAAAACGGGA  TTTTTATAAGATGGG 100 45
    lp_3427a 3041129 .. 3041150 -  -7.3  -2.52464   GCTCGGTTTAATTCA           GCGA-CCGCA GCT TGCGGATCAC           CAACTGGTAGAACGG  59 98
     lp_3426 NONE
     lp_3425 3039371 .. 3039411 - -23.7   -4.6644   AATAGACGTCAAAAA  TAAGGTGTGTTGCAATCAA CTT TCGATTGCAACACACCTTA  TTTTTTGGATCATCA 100 169
     lp_3422 3038326 .. 3038358 - -14.4   -3.3692   TTTTATTTTAAAAAG     CCGAATTTCCAGTGA CAAT TC-CTGGAAATTCGG      TTAAATTTCAATTTA 100 70
     lp_3421 3036949 .. 3036986 - -14.3  -5.36441   CGTGTATACAAAAAA   TAGCACCATCCAGATTC TGAC GAACCGGGATGATGCTA    TTTATCCATTTAAGG 100 49
     lp_3417 3032345 .. 3032358 -  -3.9  -3.86252   TTTTACGAAATACAA               GTAAT TTAG ATTAC                TTTAATATTAAATTT  57 33
     lp_3416 3031630 .. 3031665 -   -17  -4.94902   TAATGATTATAAAAA    CAACCCTGTTAGCACC AAAA GACGCCAACAGGGTTG     TTTTTGTAATTATCT 100 62
     lp_3414 3029334 .. 3029361 -  -2.1  -5.40072   CTCCCTTCAAAAAAA        CGAGTTAACTAT TCAAC ATAGCCA-CTCG        TTTTCGTTCATTAAG  76 36
     lp_3413 NONE
     lp_3412 3024751 .. 3024786 -   -20   -4.2349   CTCGGATACTCAAAA    TCGGACGACAAAACTG CAAT CAGTTTTGTCGTCCAA     TTCTTTTTAAGCCTT 100 63
     lp_3410 3023187 .. 3023201 -  -2.2  -2.80994   CCTAACGCTACTACA               TTAATC AGC AATTAA               ATACTGAATTCCGCG  41 11
     lp_3409 NONE
     lp_3408 3021971 .. 3022002 -  -7.4  -4.21142   ATCCCAATACATAAA      GATTTA-CGACCATC CCC GATGGCCGGTATATC      AACATTATAGCAAGC  76 86
        uppP 3021003 .. 3021029 - -11.7  -4.79756   GATATAATCTAAAAA         GTCAGCAACTA ATTTA TAGTCGCTGAC         TTTATTTATTCATGA 100 84
     lp_3403 3017855 .. 3017877 - -13.4  -5.30616   TTAGCCAAATAAAAA           GGATGCTGCC AGT GGCTGCATCC           TTAATAACAATGAAA 100 42
     lp_3402 3016505 .. 3016549 - -17.4  -2.63616   ACTATTAAGACTAAC GCGACAAACCCGCTCAAATA TGCCC TATTTGAGCGGGTTTGTCTA TACTGACGTTCACAA 100 175
       pacL3 3012032 .. 3012066 - -15.9   -5.2422   AATGACACGAAAAAA     TGCTGCTTGCAAACG AATAA CGTTTGTAAGCAGCA     TTTTAACTAACTTGA 100 52
     lp_3396 3010845 .. 3010873 -  -8.3  -3.05816   GCATTGCCTAGCCAA        CGGATTAATGC GGTTTTG GCATTAATCCA        TTGGCGTAGCAAGCA  67 402
     lp_3394 3009910 .. 3009920 -  -3.2  -3.09492   GCTTTAATTCGAATA                 CGCT ACA AGCA                 GCCATAGCGATATTA  45 76
     lp_3393 3008841 .. 3008886 - -29.5  -2.74741   AGCATATTTTAACCA TAATAAAGGTCACCAAGCAGC AATC GCTGCTTGGTGACCTTTATTA GTTATTCTATTCCGT 100 47
     lp_3388 3004541 .. 3004561 -  -8.3  -4.99035   GCACCCACATAAAAA            GGTGTGAAT CAC ATTCTCACC            TAATTCACCCGATTA  90 112
     lp_3387 3004082 .. 3004094 -  -4.1  -3.81428   AGCAATCAATTTAAA                TGACA CGT TGCCA                ACCGCTGAAATAATC  57 144
     lp_3385 NONE
     lp_3384 NONE
     lp_3383 NONE
     lp_3382 3000838 .. 3000870 - -12.9  -3.08032   CTGTTTTGAAAATCA      TCGGTACCACTTTTA AAA TAAAAGTAGTACCGG      CTTAATTCCTTATAT  91 105
     lp_3381 2999988 .. 3000003 -  -7.6  -3.54459   TCAATGTGCTTTAAA              TCAGTG CTTC CACTGA               GGCGAAACTTAATAG  66 5
     lp_3380 2999750 .. 2999770 -  -3.2   -4.7254   ACTTTTCACCAAAAA            CGGCGTAA AGTTA TCAGGCCG            CCAATAGCACTAATC  67 35
     lp_3379 NONE
     lp_3378 2998873 .. 2998896 -    -3  -4.85129   AGCAGATACTAAAAA          GCGCCGCACC TTTC AGCACGACAC           TCATTTGCACTTATT  68 40
     lp_3377 2998422 .. 2998451 -  -4.4   -3.7331   ATTGCCATCAAAACA       TTTCAACCATTG ATATAA CAATGGTTATAA        CAATCCAGTTTCATA  56 137
     lp_3375 2997110 .. 2997125 -    -4  -2.57132   GCCGTTGTTTACAAC              CGTAAC TCCG GTTACA               CTTGCACCCTAACAT  44 196
     lp_3374 NONE
     lp_3373 2994990 .. 2995023 -  -8.9  -4.75776   AATGGAACGCAAAAA     TGCAGGCTACCCAGT TAAA AGTGGATAGTCTGCA      TTTTTGCACTTTATT  89 47
     lp_3366 2991613 .. 2991634 -  -6.5   -5.0133   GATTGGCGCAAAAAA           GCGGCCC TAATTACT GAGCCGC            AACAAAATGATCTAA  83 14
        copR 2990928 .. 2990962 - -11.7  -5.00884   ATTTCCCTCAAAAAA     TGTCATGTTCAGATT AAGAA AATCCAAACATGACA     TTCAGTGTTATTTCA 100 60
        copB NONE
        bsh3 2987490 .. 2987524 -   -26  -5.68023   CTAGAATCAAAAAAA     GCAGCACCGTTAGCAT TTT ATGCTAACGGTGCTGC     TTTCATATTTTGATC 100 56
     lp_3360 NONE
     lp_3359 2985694 .. 2985738 - -26.7  -3.90112   CCGCCCTCAACTAAA TAGCACTGGGGCGGGTAACTA CAG TAATTGCCCGCCCCAGTGCTA TTTAAGTTCGTACCG 100 162
     lp_3358 2984454 .. 2984489 - -14.9  -3.83102   CAAATTATGATTAAA    GCTGCGCATCAGAAT GTTAAA ATTCTGACACGCAGC     TTTTATTTTTGGTCA 100 117
     lp_3353 2982066 .. 2982094 - -10.5  -3.68302   TCAAGATTGCAACAA        TTTAGCACTCT CCGTATC AGAGTGCTAAA        TCACTCCACTTGATA  80 26
        hsp3 2981515 .. 2981545 - -11.1  -5.33331   TAAATACAATAAAAA       GACGCCCTGCCAC CAATC GCGGCAAGTCGTC       ATATAAACCATTACT 100 36
     lp_3351 NONE
     lp_3350 2980368 .. 2980402 -  -7.2  -5.03145   TAACCCTCCAAAAAA    GGCCACGAGGCTTCG TCTATC CGAAGT-TCGTGACC     ACCTTATTTACAAAT  86 40
        mutY NONE
     lp_3348 2978762 .. 2978784 -  -4.8  -5.67063   TTCAGCACAAAAAAA           TCAGGTCC CACGAAT GGCCCTGA           TTTTCATCACAATGA  90 77
     lp_3346 2978076 .. 2978086 -  -3.2  -3.03821   AACAACATAATCATA                 GCAA AAT TCGC                 AGCTAATTGCTAGCG  45 131
       nrpR4 2977478 .. 2977494 -  -4.3  -3.91674   TTTACACACAAAACA              GCACCGC TTA ACTGTGC              CAATCAGTTTATACT  59 111
     lp_3344 NONE
     lp_3343 2976029 .. 2976053 - -15.9  -5.00884   ATGTCCGCTAAAAAA          CAGTTACCTCA AAA TGAGGTAACTG          TTTTTTGTTGACCAT 100 97
     lp_3341 2974253 .. 2974278 -  -7.5  -5.14563   GGCGCTACGAAAAAA         GCCGCCCGAGT ATTT ACCCGAACGAC          CTCATTTATTTAATG  86 64
     lp_3339 2972335 .. 2972368 - -16.9  -6.15828   TTCATCAAAAAAAAA     TCGTCCCCATTGTTC ATAT GAACAACAGGGACGA      TTAGACTAGTCGCGG 100 304
        nha2 NONE
     lp_3337 2970405 .. 2970436 - -12.5  -4.33808   TAAATCAACGCAAAA      TGACCAGTATCGA TATTCT TCGATACTAGTCA       TTTTAATTAATGCTC 100 145
        adeC 2966832 .. 2966872 - -13.4  -4.41797   AAAACCACAGTAAAA  GCCCCGCAGCAGCTAA CTAAAACGT TTAGCTATTGCGGGGC  TTTAAACATATTTCG 100 116
     lp_3330 2962605 .. 2962632 -  -9.3  -5.65513   CATTAATCAAAAAAA        TCGTTCCC-AGA TGTCT TCTTGGGAACGA        TTTTTTTAGTTAATG 100 87
     lp_3324 2958019 .. 2958050 - -20.4  -4.19238   GGGCCAATCTTAAAA      GGCTCGTATTATGG AAAT CCATAATACGAGCC       TAGTTTAATTGATAT 100 62
     lp_3323 2956355 .. 2956384 - -16.5  -3.53722   CCTAGATTCAGATAA       GCAGCAGTACGCT CATT AGCGTGCTGCTGC        TTTTATTTACGATCA 100 71
     lp_3321 2955330 .. 2955363 -  -5.3  -3.50853   GCTCGGGAAGCAGAA     TTGCAGGCTTTA-GAG GCA CTCACAAGGCCTGCTA     GCCACAGAATTGACA  56 143
     lp_3316 2952201 .. 2952242 - -10.9  -4.32034   CTAGCATGACTAAAA CACCAGCGATACAATCGTC TACG GATGGTTGTGTCACTGGTG  TTTTTTTGCTGGCTC  91 183
     lp_3312 2947580 .. 2947613 - -21.2   -3.9444   GAAATCGTAATTAAA     TAAGCGTCGCAGCC TTAAGT GGCTGCGACGCTTA      TTTAATTTAACTACT 100 64
     lp_3305 2939259 .. 2939293 - -21.8  -5.00138   CAGCCAAACTAAAAA     TGGGTTGTTCAAGAAT CAA ATTCTTGAACAACCCA     TTACCTACATGTTGC 100 56
     lp_3303 2937396 .. 2937429 - -25.5  -5.14563   CGTGCCACGAAAAAA     GGGCCGCCATTCTTG TAAT CAAGAATGGCGGCCC      TTTTGGCCTAATTAC 100 146
     lp_3301 2935648 .. 2935677 -  -9.3  -5.14563   CGGTTCATCAAAAAA       GACGTTGCTGGTC AAAA AACCAGTAACGCC        TTTGTCTTAGTTTAA  90 66
        folB NONE
        folK NONE
        folE NONE
       folC2 NONE
        xtp2 2931747 .. 2931760 -  -2.3  -3.83026   CTTGGTGAGATTAAA               CCGGT GCTC ACCCG                CTTGCCAAAAAACAT  51 369
        folP NONE
        tag3 2930384 .. 2930401 -  -6.9  -6.01187   AAGCAAATAAAAAAA             GGCCAGC ATCC GCCAGCC              TCATTCTACTTAATT 100 35
     lp_3291 2929143 .. 2929177 -  -2.9  -3.44158   AACGCGATTAAAAAT     CATGCTTTTTTACCA TGACC TGATCAAAATGCACG     TTCATTCGCACGCGG  46 14
     lp_3290 2928342 .. 2928369 - -17.1  -3.53012   CTCTTCCGCCTTAAA        CGACCGCATGC TATTAG GCATGCGGTCG         TTTTTTGTCTTACAC 100 106
     lp_3287 2926741 .. 2926773 - -13.6  -5.07053   AACTAGTTCAAAAAA      TGACACTGCGAAAT TAACC ATTTCGCGGTGTCA      TGCTAAGCACAATCT 100 146
         hly 2925955 .. 2925976 - -10.9  -6.11644   GCATCTAAAAAAAAA           GGACCAACT CAGC AGCTGGTCC            CCACAGTCATCCTTA 100 38
        qacH NONE
        qacC 2924861 .. 2924875 -  -2.8  -5.39221   ACAACAACTAAAAAA               GCTCGA GAA TCAAAC               GGCGCATTTCAAGCG  78 81
     lp_3281 2922070 .. 2922109 - -13.8  -4.01419   CAGTAATTAATTAAA  GCTGGCACCTTCGAAAGTA ATC CACT-TCGAAGATACCAGC  TTACAATTATCTTTG 100 133
     lp_3280 2920873 .. 2920917 - -20.5  -4.05446   CGCGCCAACCATAAA TAAAAGACTAGTTTCAAGG AATTCAA CCTTGAAACTAGTCTTTTA TTATTAAAATCTATC 100 52
     lp_3275 2915617 .. 2915644 - -12.2  -5.63517   TCCTCAAATAAAAAA        GTTGCGTTGATT AGAC AATCAACACAAC         TCGATTCGACTACCC 100 151
         cls 2913657 .. 2913690 -  -5.5  -5.63374   GGAACACTAAAAAAA     CTGGTTTTGAA-AGTC AAT AACTTTTCAAAATCAG     TTTTTTTTGCATCAT  93 57
        purB 2908736 .. 2908761 - -13.3  -4.84492   TTAATCATAATAAAA         GCCTCAGCGAT TACC ATCGCTGGGGC          TTCATCGTTTTTAAA 100 41
        glyK 2905401 .. 2905428 -  -9.2  -4.63184   AATTCAGTCGAAAAA        CCGTATGCGC TATTCACT GCACATACGG         TTTTTTTGACCGCTT  88 49
     lp_3256 2898638 .. 2898649 -  -2.2  -3.22475   GTTAGGCTCAGAACA                GTGC ACCA ACAC                 GGTTCTCATTTATCA  43 96
        lrgB NONE
        lrgA 2897239 .. 2897269 - -12.6  -5.00616   TTGCCGTCTAAAAAA       GCCGTCATGGGTAT GCA ATCCCCACAACGGC       CTGCTATTATCTTGT 100 134
     lp_3251 2895099 .. 2895113 -  -2.1  -2.93616   ATTACCAACATTATA               CCTTG TTAAT CAAGA               AAGCGCTATCTTGAT  42 31
     lp_3250 2894789 .. 2894808 -  -4.2  -5.17576   CATCAACGTAAAAAA            GTCCGAGC TTTC ACCCGAAC             TTAACCCCACTTTAA  74 54
     lp_3248 2894096 .. 2894114 -    -6  -5.09259   TATCCTAAAACAAAA             GGAACACT TTC AGTTTTCC             TGTATTAGTCCCTGT  83 197
     lp_3246 2892660 .. 2892714 - -26.1  -3.56643   TTGATAGGCCTTAAA TACCGGCCACAAAAAATCCCAAGCT AAATG AGCTTGGGATTTTTTGTGGCCGCTG TTAATCTGGCTATCA 100 82
     lp_3244 NONE
     lp_3243 2890081 .. 2890116 -  -3.4    -5.626   GATCTTACAAAAAAA    TAGTCGTAACGG CAAAACATCAAT CCGCTACAACTA     TTGTTTACGCTTGTT  83 43
        nth2 2889271 .. 2889288 -  -2.8  -3.89695   CTTTTATAAACATAA             TAATAG CCGCCC CTATTA              AGTCGGTCAATAAAA  53 87
    pts28ABC 2887043 .. 2887069 -  -9.4  -4.24623   TTAAATACACAGAAA         GGGCTACCCTCA TTA CAAGAGCAGCCC         TAAGAAATGCTTTTC  89 57
     lp_3239 NONE
     lp_3238 2885448 .. 2885467 - -13.6  -4.91109   TGTTTATCACAAAAA            GGTCTGGG GATC CCCAGACC             TGCATATCAATTACT 100 36
     lp_3237 2884517 .. 2884551 - -11.6  -4.46656   TCTACAATACGAAAA     TAGGAAGTTCAACG AACATGG CGTTGAGCTTCCTA     TTTTTTAATGATTCG  93 56
     lp_3233 NONE
     lp_3232 2879837 .. 2879850 -  -5.9  -2.64274   ATTTCTTCAAACGTA               CCGGC CGGC ACCGG                ATTACCAATCGTTTC  51 117
    pts27BCA NONE
     lp_3228 2876478 .. 2876518 - -14.3  -4.64076   AACCAAATTACAAAA  TAACCACTTCGAGAATTTA CAA TTAATTCTTGAAGTGGTTA  TTTTTTGCAATCATA 100 161
     lp_3225 NONE
     lp_3224 2872876 .. 2872894 -    -3  -3.96327   AGCTTCCATCATAAA             GGACTCCC CGC GGGACTGC             AATCAGGAGTCATTA  53 38
     lp_3223 2871679 .. 2871711 - -11.5  -5.47218   TTCCAGCCAAAAAAA      TATTCCAAGCCAG CGTACGC CTGACTTGGAATA      TTTTATCTAATTACT 100 60
     lp_3222 NONE
     lp_3221 2870473 .. 2870495 -  -5.7  -4.42238   CCACTTTAATCAAAA          GAAAAAG-GC TTAA GCACTTTTTC           TTTTGATTAAGTCTA  70 12
        agl4 NONE
    pts24BCA 2866794 .. 2866830 -   -19  -4.17089   CTCAAATTTTCAAAA    TAAAACCGCGACTTGC TCATG GCAAATCGCGGTTTTA    TCGTACTTACGTTTA 100 38
     lp_3215 2863828 .. 2863843 - -11.8  -4.91459   TAATAGTCACAAAAA              GCCCGG TTTT CCGGGC               TTTTTTGTGTATCGG 100 161
     lp_3206 2857014 .. 2857060 - -11.6   -3.5485   TATCTAAAAGATTAA TAGCCACCTTTCCTGACAACCA ACT TGGTCTACTGGAAAAGCGGCTA TTTTTAGCTTTAATT  88 478
        nupC 2854031 .. 2854055 -    -5   -5.5112   TTCATTAATAAAAAA         GAG-GCCAGCC GAAT AGCTGACACTC          TTACGTTCAATTCAA  87 60
        gidB NONE
       parB2 NONE
        parA NONE
       parB1 2850471 .. 2850481 -  -2.4  -3.06483   CACCTAAATCATACA                 TGCG CAA CGCC                 CCTTTATAAATTAAT  42 40
     lp_3197 NONE
     lp_3196 2849154 .. 2849173 -  -2.1  -3.59979   TCCTTTCAGCTTAAA            CGTTGAA GCGGAA TTCGACG             ATGTCGCCATCTTGC  47 1
     lp_3195 2848360 .. 2848388 - -10.4  -4.91712   TGCAATCGACAAAAA        GACAAGCCAATG CACGC CATCAGCTTGTC        TTTCAGTCCGAGCCT  93 39
       prtM2 2845696 .. 2845730 - -12.2  -4.43879   AGTACCTAACGAAAA     CGCGCCTTTTAACCCA TGA CAGGTTAAGAGACGCG     TTCATAATCATCACA  95 62
     lp_3192 NONE
       rrp11 NONE
       hpk11 NONE
       dacA1 2841412 .. 2841462 - -16.5   -5.7946   TTGCCAACAAAAAAA TCCTCCTTGAGCAGGCAAGTCT CAATTACT AG-CTTGCCTACTCAAAGAGGA ATATATCTTTTAAGA 100 104
         bar 2840348 .. 2840373 -  -8.3  -2.66249   TTCTAGCAACAACAG         CGAGCGTCAAA TTAC TTAGACACTCG          GACTTAATTTTAACA  65 110
     lp_3185 NONE
     lp_3184 2839136 .. 2839154 -   -11  -5.58179   CATCATAATAAAAAA             GAACCGGG TCA CCCAGTTC             CAACAAAATCTAAAT 100 35
     lp_3183 2838320 .. 2838342 -  -9.8   -5.1861   TGCACCATCAAAAAA           GGCCAAACGC ATT GCGCCTGACC           ACTAAAATCAACTCG 100 137
     lp_3180 2837507 .. 2837547 - -21.4  -4.46656   TCTAGAATACTAAAA  GACCAGGCCCTAATGAGT TGAAT ACTCATTAGGGCCTGGTT  TGCTCAATCTAGGTC 100 29
        pkn2 2834712 .. 2834741 - -14.5  -4.62475   ACCTATAAATCAAAA       TTCGACTGAGTAA AGTC TTACCCAGTCGAA        TTCAGTCGTCGCGCC 100 162
     lp_3175 2833563 .. 2833597 - -15.3  -4.25676   AATTAAATGCCAAAA     TACCAACTATCTCGA TTATT TCGAAATAGTTGGTA     TTTTTTTGACCATTT 100 59
     lp_3173 2831097 .. 2831135 -  -4.7  -5.60993   GTTTTTATAAAAAAA  TCACCGATTGA-CACCTA AAAG TAGGTGTTTTATCGATGA   TTGTTAAGTGGACTT  89 66
        xylR 2829584 .. 2829624 -  -8.6  -5.87996   GAATCAACAAAAAAA CGTGTCAAGTTTATCACTA ATCG TA-CGATAAACTTCACACG  TTCGTTTAAATAAAC 100 51
     lp_3171 NONE
        pmg9 2827599 .. 2827623 - -14.3  -5.02074   TCAGCGCCCAAAAAA          GCACTCCCCTG AGA CAGCGGAGTGC          TCCAAAAAACTAGTA 100 54
     lp_3169 2827175 .. 2827197 -  -5.6   -5.4251   TCGATACACAAAAAA           GAGGCTAC GACAGAT ATAGCCTC           TTTCATCATGAAAAT  89 75
     lp_3168 2826014 .. 2826028 -   -10  -3.36515   TGTCATTTTTAAAGA               CCATCC TTT GGATGG               CTTAAGACGTCCCTC  77 131
     lp_3165 2825324 .. 2825338 -  -3.5  -4.08216   TCATGCTTTGGAAAA               CGCGA GCTTG TCGCA               AAATATTCACGTACC  56 242
     lp_3164 2824324 .. 2824362 - -14.8  -4.67943   TTTCAATATACAAAA   TAAGGGCCGAGACTGT ATTTTTA ACAATCTCGACCCTTA   TACTCATACTCAAAC 100 52
     lp_3161 NONE
     lp_3160 NONE
        baiE NONE
     lp_3158 2820947 .. 2820960 -  -6.7  -3.53761   TAACCTTGTTTTAAA               GCAGT CAAG ACTGC                TTGCTTACATTCTTC  64 130
     lp_3141 2811815 .. 2811856 - -11.8  -3.33072   CAAAATAAATACACA TCCCCCCATCAG-CTAG-AC TTCC GCACTAGCCTGATGAGGGGA TTTTATTGCTTTTAA  86 221
     lp_3138 NONE
      pts25B NONE
        ulaA NONE
        tkt3 2803824 .. 2803868 - -14.6   -4.9792   TATTTCACACAAAAA TTTAAAATGGCATAGTATCC TATAC GGACTCCATGCCATTTTAAA AATTACATGCTTAAT 100 72
    pts24BCA NONE
        pbg7 NONE
       bglG3 2798843 .. 2798879 -  -4.6  -4.88067   ACTTATTCACAAAAA    TACATACCACCTCA CCCCTCATT CGAAATGGTATGTA    TTCTAATATAATAAT  74 63
     lp_3130 2797701 .. 2797717 -  -5.9  -4.14511   AACGGCACTTTAAAA              CAAGCTA ACT TAGCTTA              AATACTTAGTTTGAA  67 153
     lp_3129 2797245 .. 2797296 - -29.2  -4.27584   ATTTTTAATTCAAAA CACCATAAACAAAGTGCACTACGA TTAT CCGCAGTGCACTTTGTTTATGGTG TTTTTAGTAATCCCA 100 52
     lp_3124 NONE
     lp_3123 2788876 .. 2788915 - -12.4  -4.37502   ACCATCACATCAAAA  TAGCGTACCAAGAATTTA GCTT TCAATTCTCAGTACGCTA   TCTTATTAAAAACTT 100 73
     lp_3122 2786953 .. 2786995 - -29.6  -4.59773   TTCTAGTCTTAAAAA GGCACCCCAATACTTATTCA CAG TGAATAAGTATTGGGGTGCC TTTACATTTGAGACG 100 90
     lp_3117 NONE
     lp_3116 NONE
     lp_3115 2779079 .. 2779113 -  -5.8   -4.8384   CAAACAATTCAAAAA     GAGCATCTTCAGAATA TTA CATTCCAAAAACGCCC     TTGATATCCACTATT  79 92
     lp_3114 2772300 .. 2772314 -    -5  -3.50133   TATTCCCACAAAAAC               TTGGAA ACA CTCCAA               CTCATTAAAATATTT  56 324
     lp_3110 2769703 .. 2769737 - -18.8  -4.28994   TAGCACCTATCAAAA     TAGTCGCGACCTATCT TAC AGATAAGCCGCGACTA     TTTAAAGCACTTGAT 100 48
     lp_3108 2768360 .. 2768385 -  -5.4  -2.80244   GTTTCCAAGAAACAT         TGCGTCATCA ATTTAA CGATGACGCC          TTTCGCGATGCATTC  50 213
        fhuD 2763792 .. 2763839 - -14.6  -3.58726   GCTGTCTATAGACAA TAAAACGCGTAAATTACTTA TTTTACTG TGAGTAATTTACGCGTTTTA AATTTTTATCTCAAT 100 75
     lp_3101 2761509 .. 2761525 -  -2.3  -2.90392   CATCTGCCAACGAGA              CTAATAA TAG TTGTTAG              AGCCGACTATAAGTC  41 73
     lp_3100 2760425 .. 2760458 -  -8.3  -5.39721   GCACCACACAAAAAA     GTTCTTTCGAGACTAG TAA CC-GTTTCGAAAGAAC     CTAAACCTATTATGA  95 70
     lp_3099 2759601 .. 2759653 - -17.8  -3.50456   CCAACTAAATACTAA CCGGCAACGCCCGCAAGATTGGAC TCAGT ATTCAACCTTGCGGGCGTTGTCGT TCGTTATCATTGCGA 100 89
     lp_3097 2757703 .. 2757746 - -15.5  -5.15634   CATTTGATTAAAAAA GCCACCTAACC--GCACCGAGC TCT GC-CGGTGCATGGCTAGGTGGC TTTTACAATTGCTCA 100 117
     lp_3095 2756307 .. 2756356 - -20.5  -3.73783   GAGTTAATTGAATAA CAAATAATCGCTTCAAGAATGTC ATTA GAAATTCTTGAAGCGATTATTTA GTAATGGTCATCAAA 100 122
     lp_3093 2752933 .. 2752990 - -27.5  -2.94258   ACTAACTCAATCACA CAACAAAACAGGCTTTGAAATCGCGTC GCTT GACGTGATCTCAAAGCCTGTTTTGTTA TTGCACTAGTAATTG 100 52
     lp_3090 2749600 .. 2749647 -   -18  -5.54192   ATGAACGCAAAAAAA GACGCGACCTAATTGATATCCA CTCG TGCCTATCAATTAAGTCGCGTC TTTTGTCATTAAACC 100 43
       hpk10 NONE
       rrp10 2747198 .. 2747234 -  -3.2  -5.49809   TAAAGCGTAAAAAAA    TAACCGTTTCAG GGAAATCAAATTG CTGAAACGATTA    TTTTACTAGTTAGCA  79 100
       asnB2 2744811 .. 2744856 - -16.4  -4.74518   AACCACCAAAATAAA TCATCCAGCAACCTATTTGT ATTAAG ACAATCAGGTCGCTGGATGA TTTTTATTCTCATTG 100 82
     lp_3081 2741871 .. 2741905 - -10.9   -4.8622   CCCCCTAATCAAAAA    TGGTGCGCC-AGAATA TTTT CATTCTTGACGCACCA     TTTTTAATTTAAACT  93 47
     lp_3078 NONE
     lp_3077 2739003 .. 2739028 -  -6.9  -5.87996   CAAGCAACAAAAAAA         CAATTCCCCAA AACA CCGAGGAATTG          TTCGTACTTAAGATA 100 53
     lp_3075 2735654 .. 2735665 -  -5.8   -3.9941   TGCGGTATAACTAAA                GCCA ACCC TGGC                 CGAAACCAATCATTA  65 146
     lp_3074 NONE
     lp_3073 NONE
     lp_3072 2733465 .. 2733487 - -14.2  -5.31456   CGAACCCACAAAAAA           GACTCGGCCA ACC TGACCGAGTC           CGTTTATAACAGTAC 100 55
     lp_3071 2732650 .. 2732664 -  -4.4  -4.22652   TTATATGAGTTAAAA               TATAAT TAA ATTATA               TTCGTGCTTCACGCC  63 65
     lp_3070 NONE
     lp_3069 2730929 .. 2730956 - -12.8  -4.91109   GCTGCACCACAAAAA        GTCCAACCCTTG CTGA CAAGTGTTGGAC         TTTCGTCATCGATAT 100 289
     lp_3067 NONE
    lp_3066a NONE
     lp_3066 NONE
     lp_3065 NONE
     lp_3064 2726683 .. 2726714 -  -3.9  -5.64274   TTATTCATAAAAAAA      GACATTGCAAA TCGACATACT TTTGCAATATC       TTTTAACCACTTATA  85 48
        hpk9 NONE
     lp_3062 2724763 .. 2724793 - -12.7  -4.70453   AATCAATACACAAAA       GCGGTTATCCC TCGTAATCT GGGATAACCGC       TTTAAAGCAATCATT 100 143
     lp_3060 2723811 .. 2723834 -  -2.4  -4.59773   GGTTATCTTTAAAAA          TACAAGTACT AATC AGTTCGTGTA           TTAAGTTGTCGAAAT  61 10
     lp_3059 2719472 .. 2719511 - -14.5  -4.52047   GACGATATCACAAAA  GGCAATCACTACCGTTT AATAAG AAACGTCAGTGATTGCC   TATATTAATCATTCA 100 129
        copA 2716501 .. 2716549 - -10.3  -4.65895   TTGTCGACTCAAAAA GCGGGTGTC-GCCTCCAGCTCA ACAACG TGAACTGGCGTTAGACACCCGC ATATTTTGTACCATT  91 100
     lp_3054 2715064 .. 2715096 -   -18  -5.15969   GTTTAACGCAAAAAA      CAGCGATGTCAAAA TCAAC TTTTGACATCGCTG      TTTTAGAAGTTATTC 100 69
     lp_3049 2710212 .. 2710252 -  -5.7  -5.10497   AAGGCACTTAAAAAA TACCATTCAA-TGCTG TTTTATCAGT CAGCAATCGAATGGTA  TTTTGAAATTGGTTA  81 42
     lp_3048 2709305 .. 2709316 -  -4.4  -4.67608   GACGCCAACATAAAA                TCAG AATA CTGA                 TAATTTACAGGCGGT  72 30
     lp_3047 2708673 .. 2708702 -  -2.2  -3.75015   ACAACGCCGACCAAA       GTGGCCCGT-AAT AACCA ACTGACAGACCAC       CACGTCACTAACACT  49 62
     lp_3045 2707514 .. 2707549 - -21.4  -3.97911   ATTAAACACACTAAA    GTGGCTACCTTGAATG CATC CATCCAAGGTAGCCAC     TTATGATTTATTCAA 100 71
     lp_3042 NONE
     lp_3040 NONE
     lp_3038 2699588 .. 2699615 -  -4.9  -5.61824   CAAAATCGAAAAAAA        GAGCCCAATTC GTAAAT GAATTGGATTC         TAAATATAACTTCAT  90 146
     lp_3024 2690984 .. 2691026 -  -7.6  -4.62471   CTTAAGCCCCAAAAA GGCACCCGTTCACCAGCACG TAC CGTGACCACGAACAGTTGCC TTTTTAATGTCATTT  81 40
        umuC NONE
     lp_3022 2688705 .. 2688744 - -18.8  -4.20696   TCATTAATCTTAAAA  GGACGGTTCTAACGACTA ATTT TAGTCATTGGAACCGTCC   TTAATTAAGATTAAT 100 36
     lp_3018 2684923 .. 2684945 - -10.6  -3.09878   CTTACTGAGCGAATA           CACTGCCG TTCAAGT CGGCAGTG           CCCCGGGAACGCCGG  73 127
     lp_3016 2683813 .. 2683830 - -11.3  -5.28755   AAAGACACTAAAAAA             GGCTGGA ATTT TCCAGCC              TTTTTTGCCGTTCAA 100 153
     lp_3012 2680085 .. 2680117 -  -9.1  -4.89339   AAGTAGCTACAAAAA      GCGGCCTGGCAGTAA ATA CTACTGCTAGACCGT      TTTGATCGTCCTATT  90 36
        pbg6 NONE
      pts23C NONE
      pts23B 2676541 .. 2676569 -  -9.6  -5.64274   CCACCGACAAAAAAA        TTCCCCACCAGC ACTTA GCCAGTGAGGAA        TCGTAACATATATAA 100 183
      pts23A 2675654 .. 2675710 - -16.3  -3.88182   CCAATCAAAAATCAA CTGAACACGAAAACACACTTCAAAAGT AGC AGCTTTGAAGTGTGTTTTCGTATTTAA CAACTGCATTGCAAT 100 142
     lp_3003 NONE
     lp_3002 2672856 .. 2672879 -    -6  -5.27477   ACCCCAATCAAAAAA          GCTCCCCA CGTCTTGC TGGGAAGC           CTGATAAGCTAATCT  87 53
     lp_3001 2669388 .. 2669424 - -13.1  -4.37886   TCAGCGTGCACAAAA    GGCAGTTTCGAGAAACA CAC CGTTCCCAGAAACTGCC    TCATCCGTGCTTACT 100 71
     lp_3000 2667021 .. 2667053 -   -15  -5.28176   CCCACGCACAAAAAA      CGGTAATGAATCCC GTTCT GGGCTTCATTACCG      TTTTACTAACAGACT 100 66
     lp_2998 2665376 .. 2665386 -  -6.8  -3.27022   CTGATGCGAGACTAA                 TGGC TGC GCCA                 AATGAACATGTTCAA  62 184
     lp_2995 2664448 .. 2664496 - -30.5  -3.57263   ACGGCTACGGGCAAA GCGGCGGGCACACCCTCTTAGTC AAT GATTAAGAAGGCGTGCCCGCCGC TTATAATTTCAATTA 100 41
     lp_2991 2660894 .. 2660909 -  -6.1  -4.90869   ATCATGAATTAAAAA              CGGCT TGCCGT AGCCG               ATAACTCATCATTAT  82 130
       gtcA3 2660093 .. 2660114 -  -7.3   -5.8187   CACTGAACAAAAAAA           GACGTGAAT TTTC ATTCCCGTC            TTGATGTGGCTACTT 100 35
        zmp3 NONE
     lp_2987 2658712 .. 2658740 -  -9.7  -5.77632   AAAAGCATAAAAAAA        GAACTGATTACTA AAC TGGCAATCAGTTC        TCATTCAAAAATTAG 100 63
        livA NONE
        livB NONE
        livC NONE
        livD NONE
        livE 2653271 .. 2653286 -  -4.8  -3.11088   AACGCATCCAAGATA              TCATTA TTAG TAATGA               TGCCCACAACTTGGT  53 390
     lp_2978 2651545 .. 2651572 -  -7.7  -4.21908   GATTATTATGTAAAA        GAGACGCCCAC TATTAC GTGGTCATCTC         CAAGTTCATTAATTT  77 39
     lp_2977 NONE
     lp_2976 NONE
     lp_2975 2648142 .. 2648175 - -19.9  -5.80951   ACTGAAAACAAAAAA     CACCAGTTAGATTCT GGGA AGAATCTAACTGGTG      TTTTATCGGGCCCGA 100 355
     lp_2974 NONE
     lp_2973 NONE
     lp_2972 2644890 .. 2644922 - -22.9  -3.32647   CGCCAATTATATGAA      CAGCCCCCTACGTAT TTG ATACGCAGGGGGCTG      TTTTCGATAATCAAA 100 512
     lp_2968 2641826 .. 2641859 -  -5.5  -5.15117   CAAAAGTTCAAAAAA     TATCTCAAGCCCT-AT TAA ATCAAGGTTTGAGATA     TCAAAAGGTTAACTC  81 43
     lp_2967 NONE
        lmrA 2639357 .. 2639395 -  -6.1  -5.25699   ACTAGACAACAAAAA   CAGTTGATTGCCACG TGCCCACGT CATGGTAACCAACTG   TTTTTAGTTAATCTT  87 33
     lp_2965 NONE
     lp_2964 2637844 .. 2637892 - -22.2  -3.83154   TAACTAGAAGCCAAA CTAAAAGCTGGTCATAATCC-CA TAAT TGTGGATTACGACCAGCTTTTAG TCACGACAGTCAATA 100 51
     lp_2961 2636108 .. 2636140 -   -12   -5.2166   CAACAACGTAAAAAA      GCCGGAACACCAGT AATTA ACAGGTGTTCCGGT      CTTTTAATATTGGTC 100 74
     lp_2959 NONE
        wapA 2632152 .. 2632177 -    -9  -4.86621   ACCGCTAACTAAAAA         CGGCTTTCTG AATTAA CAGAAGGCCG          TTTTAAAAAATAACA  90 76
     lp_2956 2630443 .. 2630472 - -11.5  -4.62054   CCAACTAAACGAAAA       GACCAGCCA-GGCA CGA TGCCCTCGCTGGTC       GCTTTCACTCATCGT  93 48
     lp_2954 2629164 .. 2629201 -  -7.1  -5.40625   ACACTATACAAAAAA   CCTGTTTCCATGGCC TTCACATC AGTCATAGAAACAGG    CTCTTAATATCGGCT  93 46
     lp_2953 2628177 .. 2628187 -    -4  -2.84587   TTTCAGAAAACTAAC                 TACT CTT AGTA                 TAGGCGTCTTCCGGT  46 146
     lp_2952 2627646 .. 2627689 - -16.4  -4.59342   GGTATCACAAATAAA GCCTCGTAAATTAACGC-TTA TGA TAATGCGTTAATTTACGAGGT TTTTTATATTCATTA 100 226
        ubiD 2622370 .. 2622405 -  -6.7   -4.8048   TTTTGACAGCAAAAA    GCCCCCCGACCAGCA CACTTC CGTTGGTCTGGCGGC     TCTTTGTAAGATTAA  81 91
     lp_2943 2620897 .. 2620936 -   -10  -5.11937   AACAAGTTTAAAAAA  CACCCTTTCCATCCGACC AACC GGCCGTTTGAAAAGGGTA   TTTTTTAAACTTATC  93 44
     lp_2940 2618134 .. 2618167 -  -3.3   -3.4331   ATTCCCAGCAAAAAG     GTTCTTTCAGGAAC AACTAAA ACTCC-GAAAGAAC     TTTTTTAAATCGCCA  48 148
     lp_2939 2617724 .. 2617741 -  -9.1  -5.13343   CAAGCCAAAATAAAA             GTCCGGC GTTA ACCGGAC              TCGCAATAATAGCTA  90 64
     lp_2937 2616416 .. 2616471 -   -26  -2.68419   CAATAATTTAGACCA CAAAATAAGCTAGGTCCTCCAAGAAA TTAA CTTCTTGAAGGACCTAGCTTATTTTA TGGTCCACTTACAGG 100 154
        nrdD NONE
        nrdG 2611069 .. 2611098 -  -9.3  -5.80364   ACCGTAACAAAAAAA       GAACGTCGTGACG ACCT CGTCATAACGCTC        TTTTTACCAGTCTTA 100 44
     lp_2930 NONE
     lp_2929 2609016 .. 2609043 -  -8.4  -5.14965   ATTGCGAGCAAAAAA        GAGCTTCCGG CTTTTATT CCGGGAGCTC         AACAAGTCAACGTTA  90 61
      pts21A 2607917 .. 2607945 -  -7.4   -2.8055   TACCTTATAACATCA       GCGACGCCGTACC TCCT AGTACGGCGAC-C        TTGTGAACCAGTACT  60 181
     lp_2926 2607315 .. 2607336 -  -7.3  -5.72616   ATCCACACAAAAAAA           GACTGGTCA CAAT CAACCAGTC            TTCAATAATTTAATT 100 35
     lp_2925 2604394 .. 2604430 - -13.3  -5.47218   TTTTATGCAAAAAAA   CTGTTGATTC-GCAAG ATTAAA CTTGCCGAATCAACAG    TTGCTTCAAAATACA 100 50
     lp_2923 2602305 .. 2602336 - -12.4  -5.24531   ATCGTTGACAAAAAA      CGGGCGATCAGT GAAGCACG ACTGATCGCCCA       GATTTATTTTCAATA 100 35
         npp 2600868 .. 2600882 -  -4.2  -3.25015   CGGAACGAGCACTAA               CCACAA TAT TAGTGG               TGCTGATGTCCGCCC  48 19
     lp_2921 2599509 .. 2599534 -  -8.4   -4.7629   TGAGCAACGTAAAAA         GAACTTCTCC AAATTA GAAGAAGTTC          TTTTTACATGATATA  88 55
     lp_2917 2594160 .. 2594205 - -24.9  -4.89009   ATATTTAATCAAAAA GCGTGTCCAACCCCCAGCTAG TCAA CTTGCTAGGGGTTAGACACGC TTTTGTTATGCTGAG 100 226
     lp_2914 2589621 .. 2589638 -  -4.7  -3.29829   GATACTTTGTTAGAA             GGCACCA CCAC CGGAGCC              ACCACCAAAGCCACC  52 2
     lp_2913 2588465 .. 2588496 -  -2.4  -4.52589   TTGTCCGATAGAAAA      GAGGTC-GGAA TTAAACAAACC TTCCAGACCTC      TGTGTCGTTAATTAT  61 263
     lp_2912 2586713 .. 2586753 - -11.3  -5.60993   GGCGTCATAAAAAAA  TCCCCCAATCTGATATG CATTAAT CATACCAGATTGGGGAC  GCTCACACGTGATTT 100 70
     lp_2911 2585079 .. 2585099 -  -8.2  -4.84492   TTAACCACAATAAAA            GGGCCGGT AACCA ACCGTCCC            TTTCTCTGATCGACT  86 426
     lp_2909 2584275 .. 2584301 -   -11  -5.45726   GACAGCTCAAAAAAA         CCACCATTCT GGCTGAA AGAATGGTGG         TCATAAGTCTTAAGC 100 96
     lp_2907 NONE
        endA 2582188 .. 2582213 - -11.9  -5.81412   TTGACGCAAAAAAAA         GACGCCTGACC ACGC AGTCAGACGTC          TCCAAGGGTAATTAG 100 355
     lp_2903 NONE
     lp_2902 NONE
     lp_2901 2577660 .. 2577678 - -10.2  -5.60993   TTTTCGAGAAAAAAA             CCGCGCCC CAA AGACGCGG             TTTTTCGTCTTGGAA 100 65
     lp_2899 2576617 .. 2576642 -  -5.4  -4.24606   AATCTACATCGAAAA         GGCTCAGGATC TCTTT GA-CCTGGGCC         TTTTTGCGTACTCTA  67 76
     lp_2894 NONE
     lp_2893 2571058 .. 2571097 - -14.5  -4.66537   TTTTCCAACACAAAA  CCGACCATTCTGGAA GTTACACCTT TTCCAGAACGGTCGG   TCATGACAACTGATT 100 250
     lp_2890 2569584 .. 2569603 -    -5  -3.70902   TCCTTTATACTGAAA            CGTG-GACC TTT AGTCGCACG            ATAGGATCAGTGTAT  58 78
     lp_2889 NONE
        patB 2567405 .. 2567420 -  -3.3  -3.62597   CTCATCTTTTAATAA              TGGTT TGAATT AACCA               ACTTATCTGGTCCGT  52 130
     lp_2887 2566567 .. 2566620 - -12.6  -5.27477   ACCTCAATTAAAAAA GCCATGCAGCCCCATTCTTACAGT TACGAC ACAGTAAGAATCAGGCTTCATGAC CCATAACACGATTCA 100 188
     lp_2885 2564926 .. 2564956 -  -3.3  -4.64766   GTCATACGGCAAAAA      CGTTGGGCCACTCA AAAA TGAG-AATCCAACG       TTTTTTGTAATTATG  64 486
     lp_2883 NONE
        chpA 2563955 .. 2563969 -  -5.7  -2.72463   ATTTACGGTCAACGA               GTGTC TTTCG GACAC               GTCCGTTGATATTGT  51 144
     lp_2880 2563074 .. 2563112 - -22.1  -4.44245   ATATTAGGTACAAAA   GACGGGTAACAATTATG CTAAT CATAATTGTTACCCGTC   TTTCACTTATTCATT 100 32
        maa2 NONE
     lp_2877 2561059 .. 2561078 -  -7.8   -5.9218   GACACAACAAAAAAA            GCCCTCCA TAAC CGGAAGGC             CTGATCAATCAAAAT 100 52
     lp_2876 2560514 .. 2560540 -  -8.1   -5.7946   GCTTCAATAAAAAAA         GATTGCTCAGC GCCCT ACTGAACAATC         CTATTTAACAACATC 100 113
     lp_2874 NONE
        adh2 NONE
     lp_2872 2557629 .. 2557652 - -10.4  -5.42514   TTATAAACGAAAAAA          GTCACTAGCT ATCT AGCTAATGAC           CTTTTGAATATTATT 100 36
     lp_2871 NONE
     lp_2870 2555745 .. 2555779 -  -8.1  -5.63517   CTGGCAAACAAAAAA    TCAGGATAAGAAT-CA GATG TGCATCCTTATCCCGA     CTTTAATTATTGTGC 100 386
        pgm8 2554948 .. 2554961 -  -2.3  -2.60257   ACAGTGGATAACTTA               TTCCG TGAC CGGTA                CAGTCAACTTATCCC  40 9
     lp_2867 2554537 .. 2554552 -  -3.2  -3.15579   CTAACTTGTGATTAA              CGCAGT GCCT ACTGCT               TGTTTAACTGTTGTA  46 18
     lp_2866 NONE
     lp_2865 NONE
     lp_2864 2553164 .. 2553222 - -20.3  -4.12902   CAATCATTTTCAAAA CTAACAAATAAACGAATCAACAAAGTTA TGAA CAACT-TGTTGATTCGTTTATTTGTTAA CCAGACTTTTATCCA 100 129
       thgA3 NONE
        nth1 2550028 .. 2550065 - -14.3  -5.46129   GAACAAACTAAAAAA   CGCGAACATCAAGACCA CCAC TCGTCTTAATGCTCGCG    TCAGTACGTATTATG 100 196
     lp_2856 NONE
       dapE2 2545083 .. 2545124 - -19.9  -5.40072   CCTTGCTCAAAAAAA GTAATAGTCATTTCAAGAA TCAA TTCTTGAAACGACTATTAC  TTTTTTTGAAACCTT 100 79
     lp_2853 NONE
     lp_2852 NONE
     lp_2851 2542769 .. 2542820 -   -14  -4.02997   AATACAATATAACAA CAGCAAGCACCCGGTCTAGCA ACGCCATTATG CGCTAGACCGGGTGCTTG-TA TTTTTTGAATTCACA 100 95
       tagE6 NONE
       tagE5 2533149 .. 2533173 - -10.8  -5.02074   TTAGCGTTTAAAAAA          TGGTCTGACC ACTAA AGTCAGACCA          TTTTTGATATTCACT  93 36
     lp_2841 2531084 .. 2531123 - -16.1   -4.8048   CTCTTAGATGAAAAA  TCGCAATCATGATTAAT TGAATG ATTAACCATGATTGCGA   TTTAAGTGTCTCAAA 100 47
     lp_2840 2530435 .. 2530491 - -11.9  -4.70659   GGTGACAGTTAAAAA TTAGACGTTAATAAAACTGACTAACCA TCT TGGCTAGTCAGTTTTATTTTTGTTTAA TCGTCATCACTTGTG 100 32
     lp_2835 2527593 .. 2527603 -  -3.2  -2.54896   CGCCTAGTTAACCCA                 CTGC TTA ACAG                 CGGCCAAATCAGTAA  42 3
     lp_2833 2526061 .. 2526101 -  -9.9  -3.68351   TGCTCAGTAGCCAAA  TTATTCTTAGTCGGAAG TGATTTT CTTCCGGCTTAGAATAA  GACTCGTATTTGAGA  79 199
        ansB 2523602 .. 2523634 -   -10  -4.87893   AACGGCAACTAAAAA      TGAGCCATCAGAAT TTTTC ATTCTGGTGACTCA      TTTTTAATGACTAGC  93 208
       napA3 2520483 .. 2520517 - -14.4  -5.14563   GTCGTGATTAAAAAA     TCCCAGCCTGTTTGCA ACA CGCAAACAAGTTGGGA     TTTTCAATTGCTTTA 100 38
     lp_2825 NONE
     lp_2824 2517779 .. 2517809 -  -9.1  -4.90906   TCATAACAGTAAAAA      TGACCTCGCCAGGA ATGT TCCTGT-GAGGTCA       TTTTTACTGTTCATA  90 183
     lp_2820 2515182 .. 2515222 -  -9.9  -4.50058   TAGCGACAATTAAAA  CTAGCTTGGTTAGCAGT TGTAATC ATTCCTAACCAAGCTAG  TTTTTTAAGCAAAAA  91 105
     lp_2818 2513510 .. 2513543 - -14.9  -5.69473   GATATCATAAAAAAA     GTTGCATTTCAGAAA TTAA TTTCTGAAATACAAC      TTTTGGGCCTATCAA 100 102
     lp_2817 2512601 .. 2512613 -  -6.3   -2.6704   TAAAGTCTAAAGTTA                CTTGA GGG TCAAG                CCTTGATTGGTAATT  54 21
     lp_2816 2511735 .. 2511784 - -10.9   -4.1523   TGCATTATACACAAA GCCACCAACTTAAAATGATCAGC TTTC ACTGATTGTCCTAAATTGGTGGC TTTTACTTTATCAAT  90 77
     lp_2812 2508931 .. 2508980 - -12.5    -5.252   TACCGCCACAAAAAA GCAACTAATCCTCATCAAGAT TTTGGCTC ATCTTGACCAAGATTAGTTGC TTAAACTAATTGGTT 100 64
     lp_2810 2507223 .. 2507260 -  -6.3  -2.66216   TTCTACCATGATAAT   GAGAACTGAGC-GACAGC CAT GCAATCAGCTAAGTCCTC   GCTTGTCCCGAGAAG  54 12
     lp_2809 2506096 .. 2506124 - -13.2  -5.60993   CGCTGGACAAAAAAA        CTCGCCCCTGTC ATCAA AACAGGGACGAG        TTTTCCGCGTTACCA 100 385
        tyrS 2504763 .. 2504786 -  -8.1   -5.3798   TAATAATAATAAAAA          GACTGGGCC ACAACG GGTCCAGTC           CACCTGCTAAATTAA  93 42
     lp_2806 2504103 .. 2504127 -  -2.8  -5.24989   TTAGACAGCAAAAAA          GCGCCCGT AAAAGCACG ACGAACGC          TTATCTTAAGCCAGC  75 51
     lp_2803 NONE
     lp_2802 2495346 .. 2495386 - -19.8  -5.26875   GCCTTAATCAAAAAA  CGGCGCCATGGATGCTAG TGATT CTAGCGTCCATGGCGTCG  TTAATTTTCAGTTAC 100 96
       aroC1 NONE
     lp_2797 2491723 .. 2491749 - -12.4  -5.14563   CCGGCCATCAAAAAA         GCCTTGAGCAAT ATT ACTGCTCAAGAC         CTGGTTTACCCATTC 100 129
     lp_2796 NONE
     lp_2795 2484986 .. 2485026 - -18.7  -4.46854   TGAGTGAATAACAAA  GAAACGCTTCAAGAATT CATGACT AATTCTTGAAGCGTTTC  TTTTATTAACTGCTA 100 126
     lp_2793 2482038 .. 2482074 - -15.4  -4.81685   ACTAACGACCAAAAA    CCGACCAACTTAATTA TGAAT TAATTAAGCTGGCCGG    TTTTTAAATTTTCAG 100 80
     lp_2792 2481150 .. 2481182 - -13.5  -5.54885   AATACCAACAAAAAA      GCGATGTTCGAAAGT CGC ACTCCCGAGCATCGC      CAATCGGTAACTAAC 100 66
       serA3 2479922 .. 2479973 -   -22  -3.86944   CTCATAATTATGAAA CCA-GTAAAAGCCGGTTGTGACTAA GTC CTAGTCACAACCGGCTTTTACATTG CCGCTACCGTTACAT 100 49
     lp_2787 2476197 .. 2476222 - -14.1  -4.57533   AATAATACCACAAAA         GCGATTCCCAC ACAC GTGAGAATCGC          TTTTTTAATGGCCTT 100 81
     lp_2786 2475174 .. 2475192 - -11.7  -5.63517   TCCTGAAATAAAAAA             GCCGACG ATTGA CGTCGGC             TTACGCGAATTTAAC 100 435
      pts20B 2472523 .. 2472533 -  -2.4  -4.51174   GCATCACAATCAAAA                 TGCC ACC GGCC                 GCGATTGATCTACCT  61 69
      pts20A 2472079 .. 2472118 -  -8.6  -5.30155   GCATGAATGAAAAAA  CAAGCCCAGACCAACACC AGCA GGTATTTGCCTAGGCTCA   AATTAATTAACTACT  93 36
        pbg5 NONE
        pbg4 2468920 .. 2468951 - -16.1  -4.75776   AAGGCAATCGAAAAA      CGACGTTCAAAGT TCACTC ACTTTGAACGTCG       TCTTCAATTAGTGGT 100 110
        dsdA 2467146 .. 2467173 -  -9.1  -5.28942   CACTGCAAACAAAAA        TGCGCCACCCC GTTGTT GGGATGTCGCA         TTTTAATTAAATATC  93 68
     lp_2774 2466249 .. 2466259 -  -5.4   -3.3422   CATTTGCTTAAAAAC                 TCGT CTA ACGA                 TTGCCATCGTTCGCA  56 19
     lp_2773 NONE
     lp_2772 2464269 .. 2464326 - -32.5  -2.78216   CACGCGTAGCAACGA CCAAAGCCACTTCTGTACTTAGCGTTC AAAT GACCGCTAAGTACAGAAGTGGCTTTAG TTTATAACAAGTAAC 100 48
     lp_2770 2462024 .. 2462057 - -14.1  -5.09225   ATTCTATTCAAAAAA     GATGTTTGAAGATCC GACT AGATCTCCAAACATC      TTTTTACTGACATTA 100 125
     lp_2765 NONE
        fabG NONE
     lp_2763 NONE
     lp_2762 NONE
     lp_2761 2454518 .. 2454554 - -16.8   -5.0916   CGCTGAACACAAAAA   TACCACCTCCGTCAGGT AACA ACCTG-CGAAGGTGGTA    TTTTGTCGTTCATCA 100 38
     lp_2757 2449379 .. 2449403 - -11.6  -6.38492   ATTAATAAAAAAAAA          CGATTCTCAA AGACA TTGAGAATCG          TTTTTTATAAGCGAC 100 129
     lp_2754 2448061 .. 2448073 -  -3.3  -4.25104   TCTTGGCTACTAAAA                CGCAC AAG GTTCG                ATTACTTTTTTTGTT  59 43
     lp_2753 2447085 .. 2447112 - -13.6   -5.7946   TTCTCAACAAAAAAA        CTTCGTCCTTAA CTTA CTAAGGACGAAG         TTTATACTCCGCGGT 100 296
     lp_2751 2445829 .. 2445850 -  -9.5  -5.41746   AAGTCGTTAAAAAAA           TTCCAACAC GCCG GTGTCGGAA            TTTTTTGGTTATTTT 100 34
     lp_2748 2444400 .. 2444439 -   -13  -4.50358   ACTTAAACATCAAAA  CAAGCGTCGTAGGAATGT CCGA AAATTCCTGCGACGCTTA   TTTTATTCATAATAA 100 100
     lp_2745 2442872 .. 2442912 - -25.8   -5.1925   TGATAATCTAAAAAA  TGAAGCAGGTCGTGAAGT TATTG ACTTCACGACCTGCTTCA  TTTTTTAATGGTTAA 100 83
     lp_2738 2436286 .. 2436322 -   -19  -5.26316   TTAGCTGATAAAAAA   CTGAGCCA-CCCTTCAT GATG ATGAAGGGATGGCTCAG    TTTTTTTATGATTGA 100 140
        ptp3 NONE
       lplA2 NONE
     lp_2733 NONE
     lp_2732 2430490 .. 2430515 - -12.7  -5.57054   AATAACGCAAAAAAA         GTCTCAAGGAA GCGA TTCCTCGAGAC          TTTTTTAAGGTACTA 100 42
        purE NONE
       purK1 NONE
        purC NONE
        purS NONE
        purQ NONE
        purL NONE
        purF NONE
        purM NONE
        purN NONE
        purH NONE
        purD 2418522 .. 2418548 -  -2.3   -5.0916   CTGCCAATATAAAAA         TCGTCCCCT ACTGCTTAA AAAGGACGA         TTTCAACGTTTGGGT  69 133
     lp_2718 2417695 .. 2417736 - -23.3  -4.87291   CAGCCCAACCAAAAA CGTGCACTTACCTGAGTGA TAAC TGACTCAGGTAAGTGCACG  TTTTAATATTAATCC 100 98
     lp_2713 2413666 .. 2413692 - -17.4  -4.14243   GATGGCAGTCTAAAA         CACCCCTGAGTC TTT AACTCAGGGGTG         TTTTTTAGTAGGCAC 100 59
       pyrR1 2407179 .. 2407216 -  -4.4  -5.71712   TTGTATATAAAAAAA  GTCTAG-CT-TCCGCAAA AATG TTTGCAAAGAGGCTAGAC   TCCGATTAAGTGGTC  95 102
        pyrB NONE
        pyrC NONE
       pyrAA NONE
        carB NONE
        pyrD NONE
        pyrF NONE
        pyrE NONE
     lp_2696 2396901 .. 2396922 -  -5.9  -5.41746   AACCGGCTAAAAAAA           CACCTAACC CGTA AGTTAGATG            TTTATTATCGCGTCC  89 323
        rexB NONE
        rexA 2389417 .. 2389440 - -13.2  -5.16151   CAAACTCAACAAAAA          GCACGCCAGA TTAT TCTGACGTGC           TTTTTCCAATTTTGT 100 63
     lp_2690 2387899 .. 2387941 - -21.6  -4.68994   ACCAGCACCTAAAAA TCCACCGTGTAAGTTTATCA ATA TGATAAGCTCACACGGTGGA TTTTATAACGACTGT 100 127
     lp_2688 2385869 .. 2385894 - -10.6  -5.32944   GGGATAATCAAAAAA         GACTTTCAAG GCACGG CTTGAAAGTC          TTTTTTGTTTCATCA 100 219
     lp_2683 2381943 .. 2381988 - -16.5  -4.41047   ATGGCTTAATTAAAA GAACCAGTTACCAACAC-TTGC CCA ACAACGTGTTGATAACTGGTCC TTTTTATATCGCTTT 100 167
     lp_2675 2376589 .. 2376615 -  -8.1   -5.4148   CAAAGAATCAAAAAA         GCTTTCAAGGC ATTTG ACCTTAAAAGC         TTTGTTAATATCACG  93 56
     lp_2674 2374803 .. 2374846 - -24.3   -4.0075   ATCGAATTAACCAAA CAATCAAGGTCCAAGTTAG TTTTCG CTAACTTGGACCTTGATTG TGTTCACAGCACGAA 100 75
     lp_2669 NONE
        hsp2 2371564 .. 2371599 - -15.7  -3.07816   TGTGTATGTACCGAA    TAAAAGCACCGTCAG GATTCG CTGACGATGCTTTTA     TTTATTGTATTTCGA 100 27
     lp_2666 2370250 .. 2370290 -  -5.6  -5.65513   CAGCAACCAAAAAAA CACGTATGGACCAAATAAC TGAC ATTACTTGGTCCAC-CGCA  TTCAGCTTATTTTTC  93 32
        rrp8 NONE
     lp_2664 2368573 .. 2368611 - -18.4  -4.64144   AATAAGGGCTAAAAA   GGCCATCACAAGAATTCA CGA TACATTCTTGTGATGGCC   TTTTTCGTTAGCCAA 100 119
     lp_2661 2366374 .. 2366385 -  -2.2  -2.85838   AATTAATACGAATCA                GTGC CATG ACAC                 CTCAGACTCCTAACT  41 35
        est1 2365450 .. 2365465 -  -4.7  -6.11229   ATTAAAACAAAAAAA              CAAGG CTCATC CCTTG               GGACACCTTGCTTTT 100 92
        xpk1 2362873 .. 2362911 - -17.7  -4.87273   AATAGCGCACAAAAA   TAGCGTTGCTACTGG AGGCACAGG CCAGTAGCAACGCTA   TTTTCAAATTAAGAT 100 50
     lp_2658 2360820 .. 2360852 - -12.2  -5.22312   ATCTACACTAAAAAA      TGATTCACCTTCCT CTGAC AAGAAGGCGAATCA      TTTTTAATTTATCAA 100 494
     lp_2651 NONE
      pts19B 2356956 .. 2356977 -  -3.7  -3.35371   GAGACCCTGAATTAA           GGTGA-CTTG CAT CTAGATCACC           TCTTCCAAAGGTTGT  50 16
      pts19C 2356161 .. 2356175 -  -4.2  -2.72049   GATATTGGTGAATTA               GATGCC ATC GCCATC               ATCTCCGTTTCCACT  45 8
      pts19D NONE
      pts19A 2354884 .. 2354912 -  -8.3  -5.64421   ATTCCAAACAAAAAA        TCCGATCAACA GATAACT TGTTAATCGGA        CAATCTGTATATTTC 100 42
        acm2 2351976 .. 2352005 - -13.7  -5.54894   AACCGAGTAAAAAAA       CAACCTAGTCAGC CGAA GCCAACTAGGTTG        CCGAAACATTAATAG 100 112
       lplA1 NONE
     lp_2642 NONE
     lp_2641 2349256 .. 2349289 - -12.5  -5.81412   TGTACGCAAAAAAAA     CGCGTGTCAGCCATC CGAA AATGGTTAACACGCG      TTCATCGCGGCACTG 100 436
     lp_2636 2347421 .. 2347456 -    -2  -4.82667   TGATGATACTAAAAA    TTAGGTGTTCAA AATTGACACCCG CTGAACACCCAA     TTGGCAATAACTATT  64 70
     lp_2635 2346863 .. 2346888 -  -3.3  -5.58179   CAGCACAATAAAAAA         TGGT-GCCAGCA TTA TCCTGACCACCA         TTTTTACAGAAACGC  83 57
        metB 2345324 .. 2345334 -    -4  -2.80443   TTATAGTTTACCACA                 TACT AAA AGTA                 AGTAAAGTCTTTTGC  46 42
        trxH 2344853 .. 2344911 -   -22    -4.564   AAGCCCAAACGAAAA CCAACCCAAACGCGTCCATCGTGGTTAA AGC TTAACCATCATGGACGCACTCGAGTTGG CTCGTTTTAACACGG 100 73
     lp_2631 2343964 .. 2344001 - -12.8  -5.10208   TAATGGCAATAAAAA   GCACCCATGCTGTTCA GTTTTA TGAACAGTGTGGGTGC    TGTGTGCATTATTTA 100 34
        pox3 2341529 .. 2341552 - -15.4  -4.93365   TCCTAGAACGAAAAA          GCCTGCAATC AATT GATTGCAGGC           TCGTTCACACTGACT 100 39
     lp_2625 NONE
     lp_2624 2340045 .. 2340089 - -14.5  -3.57615   TGAACACGCGTTAAA TTAAAGTCGTGCTTTCAGGAT TAA ATTCTGAGAGCACGACTTTTA ATTTTTCCGTCATAG 100 91
     lp_2620 2335635 .. 2335671 -  -6.7  -3.55444   TGCCCAGTGGTGAAA    TTTCACTTAGCAAGC GTCCTGT GCTTGGTTAGTGAAA    GGCTAGTATTTGAGA  64 248
        ISP1 2333531 .. 2333544 -  -6.7   -3.8917   CCCGAATTACAACAA               GCCTT AGCT AAGGC                CGCACAAGACTTAGA  66 253
     lp_2615 NONE
     lp_2614 NONE
     lp_2613 2331364 .. 2331388 - -12.3  -5.16071   AATGAGCAATAAAAA          TCACTCATTCA ATA CGAATGAGTGA          TTTTTTAGGATTACT 100 44
     lp_2606 2325060 .. 2325070 -  -5.4  -3.20382   GCTGACACGTACCAA                 TAGC TGG GCTA                 GTGCAACACTCAAGA  54 45
     lp_2604 2323802 .. 2323833 -  -8.7  -4.56775   AGCCGCTTTTAAAAA      GGCCGCCTTCTTA ATTTTA TGAGAAGTCGGCC       TTTTCAATCACATTA  87 79
        ccpB NONE
     lp_2601 2320756 .. 2320794 - -15.6  -5.05577   AAATTAAATTAAAAA   TAACGTCACAATGATG ATTAGTA CACCATTGTGACGTTA   TTTATCTCATGACAG 100 226
       pflA1 2313878 .. 2313897 -  -7.9  -5.80364   ATCTCAACAAAAAAA            CGACTTC AATTTA GAAGTCG             TTGTCAAAATTACAT 100 76
     lp_2595 NONE
     lp_2594 2311707 .. 2311739 - -13.6   -4.3487   ACACATAACTCAAAA      GCTAGTTTCGCCAT CTTTT ATTGCGAAACTAGC      TTTTTTACTATTGTT 100 84
     lp_2590 NONE
     lp_2589 2307709 .. 2307758 -    -8  -5.42862   ACACCGTCAAAAAAA TGAGCTGCTCACGTCGCGTTGAAC TGAC GATCAACG-GT-GTGAGTAGCTCA TTTTTTATAATTTCA  93 73
       trxB2 2303734 .. 2303784 -   -28  -3.51232   GGGTTCTTAAAGGAA CAAGCAAATAGGACGAGAAGCCAA GAT TCGGTTTCTCGTCCTATTTGCTTG TATAGCCCCAGTTAT 100 59
     lp_2584 2303111 .. 2303132 -  -9.5   -4.2928   GATAAAAACCAGAAA           GAGCCATGA GTTA TCATGACTC            CGTAAGCAACAGATT  89 17
     lp_2579 2297667 .. 2297682 -  -4.7  -3.33711   CAGCCACAAAGCTAA              GCCTT AAGTTG AAGGC               ACCTTTATTCTGGAA  52 89
     lp_2578 2295192 .. 2295221 - -13.7  -4.36586   ACATAACCAAAACAA       TGCCCCAGAAACC ATAA AATTTCTGGGGCA        TCATCAATCCCTACA 100 71
     lp_2574 NONE
     lp_2573 2291083 .. 2291113 -  -9.2  -5.38497   ATTGAAACTAAAAAA      TCACGATGTTGAG ACTGAA CTC-ACATCGTGA       TTTTTAATTAATGAC  95 33
        asd2 2288767 .. 2288800 - -14.7  -5.58454   TCGACATCAAAAAAA     GCTGGTCGCCAGAAT ATTG ATTCTAGCGATCAGC      TTTTCATTACCCTTA 100 52
     lp_2569 NONE
     lp_2568 NONE
     lp_2567 2286448 .. 2286483 - -14.2  -4.19238   CTTTTAATTTCAAAA    GGTTCCGAACTGTCAA ACAA CTGACAATTCAGAACC     TTTTATTTTGGTTAT 100 133
        hisK 2282538 .. 2282566 - -12.5  -5.37593   GGTGAAACTAAAAAA        CGCCCCCTTAGCA ATT TGCTAAAAGGACG        TTTACGCGTGGTTCC 100 306
        hisX NONE
        hisG 2280586 .. 2280597 -    -3   -2.8001   ATAATTTTCATTAGA                CAAA CTCC TTTG                 GATTATTCGTATCAA  42 9
        hisD 2279288 .. 2279304 -  -2.3  -3.29364   AGTATCAACTACTAA              TTACG CCTTAAT CGTAA              TAGGTGTCAAAACGA  45 16
        hisB NONE
        hisH NONE
        hisA NONE
        hisF NONE
        hisI NONE
        hisE NONE
        hisC 2274660 .. 2274680 -  -4.8  -5.80364   AGGGCAACAAAAAAA           GAAACC-GA TTAC TCAGGTTTC            TTTGCGCCAATTCTA 100 38
        maa1 2273801 .. 2273817 -  -2.3  -3.01712   CTCTTTCTCTTAATA              TTAGTTT GTT AATCTAA              GTATACCTGTAAAAA  42 161
     lp_2549 NONE
        hibD 2272044 .. 2272083 -  -9.3  -4.66318   ATCATGTTAATAAAA  GACGGGGATTCAGAAAG ATTAAA CTCGCTGAATTCCCGCC   TTGATAACTATTATT  89 89
     lp_2540 2265843 .. 2265864 -  -2.3  -3.85698   GTTGCTTTTTATAAA           CAGTTATTT TGTC AATCAACTG            TCAGACTGAAAGTGA  51 437
        metA NONE
        metY NONE
        hom1 2261692 .. 2261725 - -14.7  -5.55664   TTAGCATCAAAAAAA     GACGCTCAGATACAG TATA CTGTACCTGAGCGTT      CTTTTTCAAATTGCA 100 31
     lp_2534 2260295 .. 2260333 - -17.7   -4.7373   TCACTTGACGAAAAA   GCGCCCTTTGAATAATC GATCA AATTATCCAAAGGGCGC   TTACGCGCGGTACCA 100 376
       panE1 2259068 .. 2259087 -  -7.2  -5.60993   CCGCCCACAAAAAAA            GTTCTGAA AATA CTCAGAAC             TTTTTCATTAATAAT 100 42
    pts18CBA 2256859 .. 2256891 - -12.2  -5.63504   AATGCGACAAAAAAA      GTTCCGCCTAAATC GAAAA GATTTAGACGAAAC      TTTTTCAATAAACCC 100 60
     lp_2529 2256331 .. 2256376 - -19.9  -4.81685   ACTAATCATTAAAAA CGCCCAGGGCAACTGTTCAGTA ACT TGC-GAACAACTGCCCTGGGCG TTTTTTGATCGTTAT 100 37
     lp_2526 2254253 .. 2254278 -   -14  -4.26076   TGACCCGTATTAAAA         CGGGCCCCGT CATATC ACGAGGCCCG          TTGCGATAGCCCTGA 100 43
     lp_2525 2252591 .. 2252638 - -14.5   -4.7173   CAGGACATCCAAAAA CAGTCCATGCTTGAA--TGTCTG TCCA CAGACAAGCCCAAGCATGGACTG CTATTAAAAAGGATA 100 45
     lp_2523 NONE
     lp_2522 2250391 .. 2250427 - -22.5   -3.0634   AACTGTAGCTTAATA    GGCGCACCGAGAAACCA TGT TAGTTTCTCGATGCGCC    TATTTAATGAATTCC 100 104
     lp_2520 NONE
     lp_2519 2247734 .. 2247770 -   -16  -3.82433   ATAACGATCATCAAA    CAAGCTCATCTGACCT GACTA AGGCCGGATGAGCTTG    TTTGATTTTGATTCT 100 105
     lp_2516 2247088 .. 2247112 - -13.6  -4.82901   GTCCTCCTACAAAAA         CGGCCACTGGC AAAT GCC-GTGGCCG          TTGTTTATTTTTTAA 100 37
     lp_2515 2246261 .. 2246273 -  -3.4  -2.52464   CCTTCCGCTAATTTA                GGTA TTTTT TACC                TTTATGGTGCTATAA  42 74
     lp_2514 2244987 .. 2245001 -  -3.6  -3.50393   GTCCATTCCATATAA               GTAAAT TTA ACTTAC               GATTTAATTTATATC  50 53
     lp_2513 NONE
     lp_2512 2243680 .. 2243703 - -10.4   -4.7373   CTACTTCAGTAAAAA          GCCCTTTTCCA AAT TGGAAA-GGGC          TTTTTTTACCGATAA  93 184
     lp_2510 2243155 .. 2243171 -  -5.1  -3.21924   TTAGTTGGCAGAACA              GTTGAGC TGT GCTAAAC              TAGGATTGTTGAATT  53 169
     lp_2508 NONE
     lp_2507 2240215 .. 2240254 -  -9.4  -4.99035   TCACTGACATAAAAA  GCACGATTTTCT-GCCGTT CAT ACCGACCAGGAAATCGTGC  ATCATTCAGTTACAT  93 119
        rrp7 NONE
        hpk7 2237659 .. 2237693 -   -15  -4.30576   CCCGCATTAGCAAAA     CCGGGCCTCGAGATCA TTA CGATCCCCAAGCCCGG     TCCGTACGGATTTAC 100 59
     lp_2504 2236082 .. 2236101 -  -2.1  -3.09834   TATTTTACCAGTTAA            GTAACCG TTTTAC CAGTCAC             AATCAGGGATTCAGG  43 174
     lp_2503 2235074 .. 2235101 -  -7.1  -5.45652   ATTCTTAACAAAAAA        GGTGCTGATAAC TTACC GTTACC-GCACC        TTCAACAGATTTTTT  93 82
         pgi 2233502 .. 2233554 -   -13  -5.00412   AAAGACAAGCAAAAA GCCCCCAAAACAAGCAGCCTATCAG CCAG CTGATA-GTTGTTTGTTTTAGGAGC TTCCATCTTAATTTC 100 56
     lp_2499 NONE
       tagE4 NONE
     lp_2497 2227167 .. 2227197 -   -12  -5.14563   TTTGGGATCAAAAAA       GTGGCTATTGCCAA CAC TCAGCAATAACCAC       TTACTAATTTTAATA 100 68
     lp_2488 2224849 .. 2224880 -   -11  -4.19817   TGCATTTATGTAAAA      TGATGGGC-GACAAA TCG CTTGCCAGCCCATCA      TCTTAGTCGTGCTTA  90 101
     lp_2486 2221969 .. 2221994 - -13.5  -2.60496   TGTTTGCTCAAAGAG         TAGAAAGGTCA TCGC TGACCTTTCTA          TCCGTTCAGCAAATA  91 59
     lp_2485 2219945 .. 2219962 -  -4.8  -2.84693   GGCATCATCAACAAC             CCCGTG ATTACG CACGGA              CTTCTGCAGCTGGCA  50 15
     lp_2484 2219373 .. 2219404 - -13.2  -4.88228   ATTTAACACTAAAAA      GAGTCATTCAGCTT ATAC AAGTTGAATGACTC       TTTTTTACTAGCCTT 100 33
     lp_2477 NONE
     lp_2476 NONE
     lp_2475 NONE
     lp_2474 NONE
     lp_2473 2213265 .. 2213280 -  -7.6  -3.53012   GTCCCGTGGTCCAAA              CGTTGA TATA TCAACG               CTTTAAAGACCCCCT  66 90
     lp_2472 NONE
     lp_2471 NONE
     lp_2470 NONE
     lp_2469 2211775 .. 2211798 -    -3  -4.84527   TGCAGATACTAAAAA          GCGCCGCACC TTTC AGCACGACAC           TCATTGGTTATTTAG  68 33
     lp_2467 NONE
     lp_2466 2208746 .. 2208760 -  -6.4  -2.86449   AGGCCAGCAGAATCA               TGGCTA TAC CAGCCA               ATATCAATCCCGCTT  55 115
     lp_2464 NONE
     lp_2463 2206050 .. 2206069 -  -7.8  -2.57211   ACCCCCTTGTATAAC            CGTCCCCA AAAG TGGGTACG             ATTATTTACCAGGCG  61 27
     lp_2462 2205598 .. 2205615 -  -6.2  -5.17353   ATATGTATTAAAAAA             CGGGGC TATTGC ACCCCG              TCTTGACTAATATTA  83 117
     lp_2461 2205150 .. 2205160 -    -4  -2.94962   ACATTATTAATTATA                 CAAT AAA ATTG                 TTGAAGTTTGGCTAT  47 50
     lp_2460 2204721 .. 2204738 -  -7.7  -5.66338   AAATATAACAAAAAA             GCCACTG TTTC CAGTGAC              TTAATACTTGCGCGG 100 84
     lp_2457 2203986 .. 2204019 - -13.3  -5.09259   GAGTGTAAAACAAAA     GCACCAAAACGCC TTTATATC AGCGTTTTGGTGC      TTTGTCGTTTCTCTA 100 177
     lp_2447 NONE
     lp_2446 NONE
     lp_2445 NONE
     lp_2444 2194837 .. 2194848 -    -3  -4.09805   GTAGTAATAATGAAA                TAGT TGCT ACTA                 GTGAAACGTATCTCA  56 369
     lp_2441 NONE
     lp_2440 NONE
     lp_2439 NONE
     lp_2437 NONE
     lp_2436 NONE
     lp_2435 NONE
     lp_2434 NONE
     lp_2433 NONE
     lp_2432 2189422 .. 2189433 -  -4.4  -3.08679   TTGTGGTATGGAACA                GTCA TAAT TGAC                 GTATTCTGACCCTTT  49 132
     lp_2431 NONE
     lp_2430 NONE
     lp_2429 2188355 .. 2188370 -  -3.2  -2.75183   AGCTTTATTCAACCA              TTGCCT TGGT AGGCGA               ATTTTTGTTTACTAT  44 40
     lp_2428 NONE
     lp_2427 2187777 .. 2187787 -  -2.4  -3.14344   TAGCGCGGTCAGCAA                 TGGC AGC GCCT                 TTTTTATTTATCTTC  43 29
     lp_2426 2186864 .. 2186874 -  -6.8  -3.42581   AAATACGAAGACTAA                 TGCC GGC GGCA                 GAGAGGAGCGCATCC  62 402
     lp_2425 NONE
     lp_2424 2185524 .. 2185540 -  -8.1  -2.80761   CTTGAATAAATTAAT              TTGAATC CAT GATTCAA              CGTAAGAATGATTAT  62 110
     lp_2423 2184723 .. 2184735 -  -3.3  -2.69406   TGACATATGACATCA                TCTCC AGG GGGGA                CGTTAACATGATAAT  43 208
     lp_2422 NONE
     lp_2421 NONE
     lp_2420 NONE
     lp_2419 NONE
     lp_2418 NONE
     lp_2417 NONE
     lp_2416 NONE
     lp_2415 NONE
     lp_2414 NONE
     lp_2413 NONE
     lp_2412 NONE
     lp_2411 2176236 .. 2176250 -  -2.7  -3.05384   TTGCTCTGGAGTTAA               GCCTG CACTT CGGGC               ATAGCTTATTGCGGT  43 31
     lp_2410 NONE
     lp_2409 NONE
     lp_2408 NONE
     lp_2407 NONE
     lp_2406 NONE
     lp_2405 NONE
     lp_2404 NONE
     lp_2403 NONE
     lp_2402 NONE
     lp_2401 NONE
     lp_2400 NONE
     lp_2399 2163892 .. 2163915 - -14.6   -5.4505   TTTGTTAACAAAAAA          TCCCCCACGC CGAA GCATGGGGGA           CTAGAACAGTTCACG 100 50
     lp_2396 2161076 .. 2161105 -  -5.7  -5.86465   AATAACACAAAAAAA       GTGCTGCGTCA CTAATCGC TGACACGGCAC        TATGCCTAAATTTAA 100 37
     lp_2395 NONE
     lp_2394 NONE
     lp_2393 2156131 .. 2156163 - -17.9  -5.30155   GGATCAATCAAAAAA      TCACCACCTGGATTA TGT TCATCCAGGTGGTGA      TTTTTTGATTACTTT 100 146
        bcaT 2154475 .. 2154515 - -11.9  -4.99035   GCACGCACATAAAAA  CGACTTTAGTTCCACCCGT ATC ACGGGTCTTACTAAAGCCG  TCTTTTTATTCACAC 100 55
     lp_2388 2154020 .. 2154032 -  -5.5  -3.22223   CAAGGTCAGTATCAA                CCAAG TAA CCTGG                CAAACTGTCCACGTT  54 101
     lp_2385 2152897 .. 2152912 -  -3.2  -4.16182   TTAGCATAAATGAAA              GCGGTT GTGA AACCGA               AGTAGCTAATTTGTA  59 31
         pmi 2151817 .. 2151847 - -10.6  -6.06529   GATACACAAAAAAAA       GATTGATATTGGCT TCC AACCAGTATCAATC       TTTTTTATCACATCA 100 54
         tdk NONE
        prfA NONE
        hemK 2146617 .. 2146631 -  -4.2  -3.51365   TCACATTTGAGATAA               CGCG GGTTATG CGCG               AGCTCAAATCGACGA  52 143
     lp_2376 NONE
        glyA NONE
         upp 2143384 .. 2143417 - -13.9  -5.45802   TTTGGAAAACAAAAA     GGTAGC-CCCCCAGAC ATT GCCTGGCGGTGCTACC     TTTTGTCAATGCAAC 100 41
        pyrP 2140872 .. 2140887 -  -4.8  -5.02074   CCACCGTCGAAAAAA              TTGAAA ATAA TTTCAA               CATTTCGTCAATCAA  79 138
        atpB NONE
        atpE 2139690 .. 2139709 -  -5.8  -3.36878   CGGATGCACCGATAA            TTAAATGC GAGA GCATCTAA             TGACACCTCCTTCTT  56 75
        atpF NONE
        atpH NONE
        atpA 2137118 .. 2137128 -  -3.2  -3.35679   CCTTTTCAGCCATAA                 CTAC TTC GCAG                 CGGTTGGCTGGAATT  48 15
        atpG NONE
        atpD NONE
        atpC 2134233 .. 2134256 -  -9.6  -5.63504   AACCGCACAAAAAAA          GCACCCGCAA ATAA TTGCAGATGC           TTTTCAGAATTTTAA 100 45
       murA2 2131932 .. 2131963 -  -5.3  -3.73995   TTCGCCACAAAAAAG      CCTTCAAAA-ACGA GTTTA TCGCACTTTGAAGG      TTTTGTAAGCATTTA  58 48
     lp_2360 2131314 .. 2131326 -  -3.3  -3.41693   GTCACTACCAATCAA                TTGGC TGT GCCTA                ATCATCCTGTCGTTT  48 23
       mreB2 NONE
        hlyA NONE
     lp_2357 2129662 .. 2129693 - -17.4  -3.54475   GTTTTTATTATACAA      CAACCTGGTGCCGA ATTC TCGGAACCAGGTTG       AAGGTTTACTAAAAA 100 41
       rodA2 2128366 .. 2128380 -  -5.6  -2.80796   TTTTACTATTCAAAC               CGGTCG TTA CGACTG               AACATGTAGGACTTG  52 1
       gcsH2 2127690 .. 2127739 -  -2.4  -5.53991   TACGCATCAAAAAAA GCTCCTCATCCCA--GACAATTAC GACA ATAATCATCAATAGGACGAGAAGC TTAGCCTCGTGGTAC  80 315
     lp_2352 NONE
     lp_2351 NONE
     lp_2350 2125031 .. 2125059 - -19.7  -5.01732   AACTCCGTGAAAAAA        GCTAGCCTCAGGG AAT CCCTGAAGCTAGC        TCAATCAATCAATAT 100 61
       hicD3 2123818 .. 2123841 -  -2.4  -4.55491   CATTCAATCATAAAA          CGTGACCT AATTATAG ACGTCACG           AAGCCAACCTGAGCC  61 119
     lp_2347 NONE
     lp_2346 2121690 .. 2121702 -  -3.5  -2.84977   CACAATTGAAAACAT                TTTTA CAA TAAAA                CGTTGTTTTTTACGC  44 35
         ddl 2120446 .. 2120479 - -10.3  -5.60993   CTCCTCACAAAAAAA     GGCGGCCGTGATGAA TCGC TTCATCCCAACCACC      ACAAAACTCATTACT 100 44
       glpQ3 2118551 .. 2118564 -  -2.4  -3.41693   TTGAGCACTAACCAA               TTGG ACAATA CCAA                TTACGCATATAATTA  45 324
     lp_2342 NONE
        bla2 2116207 .. 2116240 - -12.6  -5.20333   CACGTACAATAAAAA     TCGGCTCAGTGAAGT TACTT ACCTCACTG-GCCGA     TTTTTTACTATTTGC 100 55
     lp_2336 2111046 .. 2111061 -  -6.1   -5.1675   TGAGCTATCAAAAAA              GCTGG ACAAGG CCAGC               TTTCTTGTTTTTAAT  83 36
     lp_2335 NONE
     lp_2334 2109955 .. 2109982 - -14.2  -4.46073   CTTTAATACAACAAA        GGTCCCCATCCA CGCA CGGATGAGGACC         TTTTTACGTTTGACT 100 44
     lp_2332 2108681 .. 2108698 -  -8.3  -4.65895   TCCGGTATTTAAAAA             CCGTCGC GTTT GCGGCGG              TTTTTTTGTATGTTC  87 49
        ezrA 2105406 .. 2105447 - -20.3  -4.87291   GATGCCAACTAAAAA CCAGCTGGTGGCGGTTGTC ATTT AACAATCACCACCAGCTGG  TTATTTTCAGCTAAC 100 77
        csd3 NONE
        thiI 2102739 .. 2102765 - -17.4   -5.5943   AAAGGATCAAAAAAA         CGAGTACCCAGT ATT ACCGGGTACTCG         TTTTTAGGGTAATAA 100 58
        gshA NONE
         tpx 2100330 .. 2100363 - -12.6  -5.14563   TTTGGCACTAAAAAA     GTCCACTCATCCTA TTAGAC TAGGACGAATGGAC      TTCGCGGTACCACCT 100 283
        valS 2097551 .. 2097591 - -17.9  -3.62597   TTTACGTTTTAATAA  TAAAATGGTAACCATCCCA AAA CGGGACGATTACCATTTTA  CCAGTAACACACATT 100 62
       folC1 2096061 .. 2096073 -  -5.5  -2.80074   TCTTTGATAATATCA                GCATC AGG GACGC                GGTATTATTTCTTGC  52 72
     lp_2320 2095258 .. 2095294 -  -5.9  -6.11243   ATTTAACAAAAAAAA   CGCGATCAGG-CCGAT TAAATT ATCGGTCCTAACCCCG    TTATTTTACCACATT 100 44
       mreB1 2094052 .. 2094077 - -14.1  -4.46854   TGATTTAACAATAAA         TAAGCGGGAAG ACGT CTTCCCGCTCA          CCTGTTATCGCTTTT 100 30
        mreC 2093149 .. 2093160 -  -2.2  -3.16742   TTTAATCTTGAGTAA                CGCA CCGT TGCA                 CCTCCCTATTGTTCA  43 31
        mreD NONE
        minC NONE
        minD 2090840 .. 2090871 -  -4.6  -5.88565   GTGATAATAAAAAAA     TCGT-C-CTTAGGC CAGCAT GCCTAAGAGGACGA      TTTAATCGCGGTTCC 100 293
       glnP2 NONE
       glnQ4 NONE
       glnH2 2088411 .. 2088455 - -22.6  -3.01712   GTCTGCGTGCCAATA TAAATAGGCTTTCCAAGACA TCGTC CGTCTTGGAAAGCCTATTTA TGATTAGTTGCTCAC 100 83
     lp_2306 NONE
     lp_2305 NONE
     lp_2304 NONE
        pgsA 2081677 .. 2081707 - -10.5  -4.98522   AATGGTATACAAAAA       CGTCTCACTGAAT GCAAG ACTCGGTGAGACG       CTCATGATTAATTTT  93 39
        cinA 2080174 .. 2080189 -  -3.2  -4.87893   AATTGCAAGCAAAAA              GCGAAC AAAA GTTCGT               ATTATTTTTTTAAGT  70 27
        recA 2078917 .. 2078940 -   -14  -5.28778   AGTATGTACAAAAAA          CGCCCAAAAT AAAT ATTTTGGGCG           TTGCATAACAAACTG 100 42
     lp_2300 2077133 .. 2077158 - -11.3  -5.63103   TGGCAACTAAAAAAA         TGAGCTTAGGT CAAG ACCTAAACTCA          TTTCCCGGTTATTTA 100 34
     lp_2299 NONE
        hexA 2073379 .. 2073397 -  -6.7  -3.72982   ACATAAAATAATTAA             GCTCGTG TCCTG CACGAAC             ATTTTCGATTACCAC  66 146
        hexB 2071045 .. 2071085 -  -9.9  -3.68351   TGCTCAGTAGCCAAA  TTATTCTTAGCTGGAAG TGGTCTG CTTCCGGCTTAGAATAA  GACTCGTATTTGAGA  79 251
     lp_2292 2069837 .. 2069849 -  -4.1  -3.12069   TGAATCTTAATAAAT                TCGTG ATT CACAA                CTGTCCCATCAACAA  48 41
     lp_2290 2066582 .. 2066621 - -20.4   -3.6715   CCATCTAACGTTAAA  TAGGCTTCTTAGGAATCA AAGT TAATTCCTAAGAAGCCTA   TTTTAATACCGATTT 100 47
        ruvA NONE
        ruvB NONE
        queA 2062920 .. 2062973 - -11.3  -3.60475   AACAAAGCGTTCAAA CGTCAAATAGTCGCCTCAAGAATGCA TTT TAACTTCTTGAAGCGACTA-TTGACA ATCTTTATTATCTCC  88 151
         tgt NONE
     lp_2281 2061145 .. 2061175 -  -8.5  -5.94597   CAAGACCAAAAAAAA      TAAGCGGTC-ATCA GTAA TGATCGACCACTTA       TGGTGTAAACCTATT 100 36
        dinP 2059938 .. 2059952 -  -2.9  -3.75884   CGCCAAATAAATTAA               TTATC ATTTG GATAA               AGTGGTAACGTTAAG  50 7
     lp_2279 NONE
        rhe3 2057276 .. 2057286 -  -3.2  -3.44848   CGTTGCTAGCAAAGA                 CGCT GTT AACG                 CGGTACCACTCTGCT  50 278
        alaS NONE
     lp_2276 NONE
     lp_2275 NONE
     lp_2274 NONE
     lp_2273 2053136 .. 2053159 - -10.2  -5.06103   ATAATTTCTAAAAAA          GCCCGCGGAC ATGC GCCCACGAGC           TTAATCTACTTTCGA  93 41
     lp_2272 NONE
        mutS 2050303 .. 2050319 -  -2.2  -3.90112   TTGCCTGCAATCAAA             GCGC-CG ATAT CGTGCAC              AGCCATGAATTCGCG  51 75
       trxA2 2049838 .. 2049862 -  -7.9  -5.46629   AAGAGCGCAAAAAAA         CGCGCCGTTC ACTTAA GAA-GGCGCG          TTCGCTAGCGAACCA  93 65
        murI NONE
        xtp1 NONE
     lp_2266 NONE
     lp_2265 NONE
        dapD NONE
     lp_2263 2044341 .. 2044389 - -20.4  -3.25539   TAAGCTCAACCAACA CAAGCCCGCACAGCGGTTGCTCA GAAA TGAGCG-CCACGGTGCGGGCTTG ATCTTTCATCTGACA 100 232
     lp_2261 NONE
     lp_2260 2042264 .. 2042303 - -14.4  -4.07885   GATTCCTCCTCAAAA  GCAGATAGGACACCGAGC ACTT GCTCAGTGTCCTATCTTA   TCGCTGTCAGCTTAC 100 37
     lp_2259 2041712 .. 2041745 - -16.8  -3.81062   ATTAAAAACGTCAAA     GAAGGCCGTCACGA CATAAT CCGTGACGGCCCTC      TTTTTTTACCTAGCG 100 64
        ccpA 2039232 .. 2039255 - -10.4  -5.46698   TCCAAAACCAAAAAA          GGCTTGGAAT AAAT ATTCCAAACC           TAGTATAACGCTATC 100 84
     lp_2255 NONE
     lp_2254 2037833 .. 2037847 -  -4.3  -4.08974   AGTTTAGTAGATAAA               CATAC GTAAA GTATG               ATAGCAAAAAAAGCG  61 184
     lp_2253 2037017 .. 2037048 - -11.1   -5.5604   TTAAGCAATAAAAAA      CGTGGTTC-TTGAT TTATC ATCAAAGAACCACG      TCTTTTCATCATTAA 100 37
       rbsK2 2035893 .. 2035928 -   -15  -5.14563   TTTGGCATCAAAAAA    GCTGTTCCAGAAATAA CAAA TTATTTCCAGAACAGC     TCGTCATCGCATATT 100 100
       comGA NONE
       comGB NONE
       comGC NONE
     lp_2246 NONE
     lp_2244 2032306 .. 2032317 -  -4.4  -2.73006   ATTAAGCGATATAAC                GTCT GGCG AGAC                 TGAAAATTAACGTAT  47 77
     lp_2243 2031142 .. 2031152 -  -3.2  -3.00525   CTTCCCCAAACGACA                 CACT CCT AGCG                 AATAATATTCTGGTC  45 20
        ack3 2029882 .. 2029905 -   -11   -5.1101   TTAGCATCTAAAAAA          GCACCCGGAT TTTC ATCCGCGTGC           CTCTTTACAACCTTA  93 62
     lp_2240 2028142 .. 2028176 -  -8.8  -4.62302   TAATATCGTCAAAAA     GTGCACTTAACT GCAATCGGCAG AGTTAAGTGCAC     TTCATAAATCCCATT  87 86
     lp_2238 NONE
     lp_2237 NONE
     lp_2236 NONE
     lp_2235 NONE
     lp_2234 2023482 .. 2023537 - -21.6   -3.4594   GAAAACGAAGATTAA TCCAATTATAAAAGGCCGATCAGCTA ATAA TAGCTGACCGGCCTTTTATAATCTAA CTTAAAATGCAGTGT 100 60
        ppiB 2022044 .. 2022065 -  -7.3  -5.47399   GTAATTGCAAAAAAA           GAAACCCGC AGCT GCAGATTTC            TTTCAAACTAACTAA  93 37
    lp_2231b NONE
    lp_2231a 2020916 .. 2020931 -  -2.6  -3.70505   CAAATGAATTTGAAA              CGTTAT TATC ATAACA               TAATCGGTAACGCCT  50 254
     lp_2229 2011927 .. 2011950 - -12.6  -5.01546   AAACTGACAGAAAAA          GCTTAGCAAA ATGA TTTGCTAAGC           CCTATCATACTAGCC 100 35
       nrpR3 2011240 .. 2011268 -    -9  -5.28983   CTGAAAATACAAAAA        TTGGCCAATTAG TTAAG CTAACTAGCCAA        TGATAATCACATATT  93 32
        mecA 2010365 .. 2010398 -  -8.2  -5.36441   CGTGGATACAAAAAA     GCCTTAACATTACG AATAAA CGTTATGTTGAGGC      AATTAACTGCTATTT  93 35
        coiA NONE
       pepF1 2007077 .. 2007104 - -14.9  -4.21194   TCCTACCAGTCAAAA        GCACCCGACGA TCATTT TCGCCGGGTGC         TTTTGACTGTATTTA 100 170
     lp_2223 NONE
        ppnK NONE
       rluD2 2003505 .. 2003531 - -16.7  -4.64144   AAGAACTGCCAAAAA         GGCGCATCTCA TTTTT TGAGATGCGCC         TTTTGATTGGCGAAG 100 239
      pts17A NONE
     lp_2217 2000059 .. 2000094 -   -12  -5.00138   CAGTTAAATTAAAAA    GGTTCCACAGAATTGT CATC AGACTTCTGTGGAACC     TTTTTAATTTGGCGT 100 89
        rrmA 1998462 .. 1998497 -  -5.4  -5.80248   GAAGACACAAAAAAA    CGTAGTATTTCGGTGT GGGC ACGGCGAAACGCTACG     TTAATGAAGTACAAC 100 134
        cspR 1995085 .. 1995113 -  -5.2  -5.14563   GTCCCCATCAAAAAA        CGCACCCTAACG TTTAG CGCTAGTGCACG        TTCTGTTGGTTACTT  79 35
       ftsK2 1992493 .. 1992532 - -15.2  -4.56597   TTTGTCTCTGAAAAA  GGTTCCAACCGTTAGTCA AATC TGGCTAACGATTGAAACC   TTTACTTTAACGTCG 100 116
     lp_2205 1990626 .. 1990658 - -17.9  -5.69023   AAAATATCAAAAAAA      GTCCCACCTAACG TTAGTTT CGTTAGGTGGGAC      TTAGTGGGGGACATT 100 42
        mraZ NONE
        mraW NONE
        ftsL NONE
      pbp2B2 NONE
        mraY 1985504 .. 1985523 -   -10  -3.13728   ATTATGTACAGCTAA            CTCGGACA AGAA TGCCCGAG             TTAGCAAACTGTGAC  75 40
        murD NONE
        murG 1982787 .. 1982801 -  -2.8  -2.75064   TGTGCTACTTAATCA               CCGTTT CTA AAACGT               GTAGTAACTGGTCGG  42 0
        ftsQ NONE
        ftsA NONE
        ftsZ NONE
     lp_2192 NONE
     lp_2191 NONE
     lp_2190 NONE
      divIVA 1976597 .. 1976618 - -10.2  -6.06529   TAGACACAAAAAAAA           CTTCGTCC ACCCAG GGACGAAG            TTATCGTGGTACCAC 100 257
        ileS 1973658 .. 1973695 - -21.6  -5.31275   CGCCAGCACAAAAAA   GTGCCACTAATCAGTC CCGTTT GACTGATTAGTGGCAC    TTTTCATAAGTTATC 100 67
        dapF 1972322 .. 1972357 -  -6.9    -5.055   CGAACCCGCAAAAAA    TGGGCTAACGAGCGA CCAATT TGGCTCCTTAACCCA     TTTTTCCAATTCTTA  85 73
     lp_2183 NONE
     lp_2182 NONE
         mtn 1970697 .. 1970709 -  -6.3  -2.50622   ATACATCTGACTAAT                TTTGC GCC GCAAA                TAATGCAAGTAACAT  54 8
        csd2 NONE
     lp_2179 1969096 .. 1969125 - -11.5  -4.35483   TTCCATTATAACAAA       GAAAACGCC-GGCT GCA AGCCAGGCGTTCCC       TGATTAGTCCGTCGT  93 29
        trmU 1967844 .. 1967872 - -18.3  -5.77988   ATACATACAAAAAAA        CCGCTAATCAAGC TCA GCTTGATCAGCGG        TAAACCAATTACGAA 100 41
        ntpJ 1966312 .. 1966331 -  -2.2   -3.5032   GTCCTAGACCAAATA            CA-GCAAAA CTT TTTCGCATG            TTGCCCACCTAACCA  47 34
        ktrA 1965624 .. 1965647 -  -9.6  -5.63103   TTGTAACCAAAAAAA          CATCAAGGCC CGTT GTCCTTGATG           TTTTTACACCATTAA 100 46
     lp_2175 NONE
     lp_2174 NONE
     lp_2173 1962066 .. 1962097 -   -11   -5.4505   TGCTTTAACAAAAAA      GTGGTAAGTAGCTT TGAA ACACTACTTACCAC       CACTAATTATTATGC 100 35
        pgm6 NONE
     lp_2169 NONE
        recD 1957647 .. 1957665 -  -3.2  -3.63515   TTTCAGTTGCAATAA             CCAATTAA TTA TCAATTAG             CTACTTGCGGCATGA  52 18
        prs2 1956068 .. 1956090 - -13.5  -4.10657   TGACAGCCTCGAAAA           GCGCAAACC CCAAT GGTTTGCGC           ATCTTAAAGATCGCA  95 473
     lp_2162 1953182 .. 1953240 -   -10  -5.61824   TAAAATTCAAAAAAA TTTAAATAAAAATACCCCTAACAC TTAACAATATC GTGTTAGGGGTATTTGCAATTAAA ATCGGCTTACTTAAC 100 32
     lp_2160 1952685 .. 1952710 - -14.1  -4.89339   AATTAGCGATAAAAA         GTCGTTGCGAA GATG CTCGCAACGAC          TTTTTTATAGGACCA 100 185
     lp_2156 1948931 .. 1948955 - -17.3  -5.10497   AAGTCATTTAAAAAA          GCAGTCCTGAA ATG TTCAGGACTGC          TTTTTTGGTGCACTC 100 16
        pdhA NONE
        pdhB NONE
        pdhC NONE
        pdhD 1943158 .. 1943189 -   -14  -4.19258   ACATCCTATGTAAAA      TAAAAGTTTGAGAC TCAC GCCTCAAACTTTTA       TTAAGCCATCATCCG 100 43
     lp_2149 NONE
        suhB 1940774 .. 1940793 -  -7.9  -5.72616   ATTGACATAAAAAAA            CTGTGAC ATATGG GTCACAG             TCCCACTACTTACTA 100 38
        typA 1938741 .. 1938762 - -12.3   -5.1861   GCCAGTACTAAAAAA           GCACGCCCT ATTA AGGACGTGC            TTCCAAGCAATCAAC 100 41
     lp_2145 1936946 .. 1936982 -  -8.1  -3.55444   TGCTCAGCGGTGAAA    TTCCACTTAGCAAGC GTCCTTG GCTTGGTTAGTGGAA    GACCAGTATTTAAGA  68 252
     lp_2143 1935681 .. 1935696 -  -2.5  -2.66964   TTATCCAGTACATCA              CAGGA TTCGCT CCCTG               CAATCAATAAACTGC  41 7
        ica2 1934266 .. 1934298 -  -6.3  -3.04468   CCTGAACTAAACAAT      CAAGATATTCCGCTA ACT TCGCGTGATATCTTG      TAGTCAGCCAACACG  56 53
     lp_2141 1932529 .. 1932576 - -15.8  -2.76453   CGACAACGTGAACGA TAAAATAGCCGTGGTAAGCCCT ATTT AGGACCCACCACAGCTATTTTG GATTGCTAACCGCTC 100 84
        ftsW NONE
        pycA 1927502 .. 1927525 -  -8.2  -5.15969   GCTGAAGCTAAAAAA          CACTAGTAAC CTAA GCCACTAGTG           TTTTTGCTTGAAATA  88 44
     lp_2135 NONE
     lp_2134 NONE
        kdtB NONE
         lon 1924923 .. 1924942 -  -7.9   -5.1675   CTACCCATGAAAAAA            GTTTGGG TTTTAC CCCAAAC             TTTGCTAAATTGCAT  88 51
       comEA NONE
       comEB NONE
       comEC NONE
        holA 1920179 .. 1920216 - -20.9  -4.23892   TTTAATGACTCAAAA   GATGGTCGACC-GAATTC TGA GAATTCCGGTCGACCATC   TTTTTTTGGGCTCCA 100 105
        rpsO 1919334 .. 1919353 -  -6.4  -5.71712   TTTTACACAAAAAAA            GAACCACC CGCA GGCAGTTC             TCGTAATCTCAATAT 100 40
     lp_2124 1917940 .. 1917957 -  -6.3  -2.77781   CTCTATTAAAATTTA             CAAGTAC CAGC GTACCTG              TTCCGATTAAGTAAC  55 97
       dapA1 NONE
     lp_2122 1915266 .. 1915284 - -13.2  -5.27477   ATTGTAACCAAAAAA             GTCGGAAG TAG CTTCCGAC             TTTTTTAATACTAAG 100 36
     lp_2121 1914137 .. 1914161 -  -7.1   -3.9461   TTTTCGCAAGAATAA          CGTCGAGGCCA AAA TGGTCTCAACA          ATTCTTTAGTTAGTA  71 182
         tuf 1912858 .. 1912885 - -18.6  -5.40072   TTTTTCTTAAAAAAA        GCGACTTGGAAG AAGA CTTCCAAGTCGC         TTAGATCAATCAATG 100 56
         tig 1911335 .. 1911365 - -19.2   -4.1899   TGACGCTATGTAAAA       GGGTCTCGGAAGAA TTA TTCTTCCAAGACCC       TCGACTTGTATCTAA 100 50
        clpX 1909759 .. 1909805 - -19.7  -3.67588   CAAATTCGATTTAAA CAGCACTCAGGACCGCGAATGA AAAC TCAT-CGCGGTCCTGAGTAATG TCTATTGATCTTCTG 100 50
     lp_2115 NONE
     lp_2114 1908716 .. 1908754 - -21.2   -5.4505   CGTCGCAATAAAAAA   GAGTTGGGCTGCCAGC CTTACCT GCTGACAGCCCAACTC   TTCAGGTTAGACCAC 100 51
     lp_2113 1908084 .. 1908106 - -11.3  -5.82316   AGCAGTCAAAAAAAA           CGCAATGGC AGTTA GCCATCGCG           TTTTTATTTGAATAA 100 45
      glnPH2 NONE
       glnQ3 1905445 .. 1905474 - -16.6  -5.15634   CAGTGTAGCAAAAAA       CCGGTAATCAGC AACTGA GCTGATTACCGG        TTATGTGTTGTTTAC 100 37
        uvrC 1903422 .. 1903451 - -12.3   -5.2189   TCAAGCATCAAAAAA       GACCACCTAGTTC GTGA AAACTAGATGGTC        TTCTTAACATTAATT 100 63
       cps4A NONE
       cps4B NONE
       cps4C NONE
       galE3 NONE
       cps4E NONE
       cps4F NONE
       cps4G NONE
       cps4H NONE
       cps4I NONE
       cps4J 1893234 .. 1893261 -  -8.5  -4.14397   ACTTTATAAACTAAA        GACGACAGC GAATTTTCAG GCTGTCGTC         TTTTTGATTAGTCAC  82 88
     lp_2094 1886434 .. 1886465 - -10.2  -4.74504   ACGTCAACTCAAAAA      CAGCGTCGTTAG TTAAAATT CTAACGGCGCTG       TTTTTGGATTGTTCA  93 113
     lp_2090 NONE
     lp_2089 NONE
     lp_2088 NONE
        recJ NONE
         apt 1880648 .. 1880680 -   -15  -5.14965   AGGGTTAGCAAAAAA      GCTCCGAATGACTA ATAAA TCGTCATTCGGAGC      TTTTAATATTGGCTT 100 40
     lp_2084 1878566 .. 1878592 -  -8.7  -3.98282   TCGAGACTAACGAAA         CCGCCTGCC GGTAATCTG GGCAAGCGG         TTTTTTAGCATGGTG  79 74
     lp_2082 NONE
     lp_2081 1876912 .. 1876937 - -10.5  -5.31456   CTAATCCACAAAAAA         TATCCGTCAGC CCTT GCCAACGGATA          CCCAATTACTTCTGT 100 31
       rodA1 1874431 .. 1874458 - -11.4  -4.90778   TTTAGGCAAATAAAA        CCCCATTAGC AAATTGCA GCTAATGGGG         TAAAAAACTAAAATG  95 433
     lp_2077 1872652 .. 1872666 -  -2.8  -3.71848   TCCTCGTATTAATAA               TGAAAG CGA CGTTCA               GCAAATCGATATAAT  50 4
     lp_2076 NONE
     lp_2075 1870544 .. 1870598 - -15.4  -4.87592   CTAGATATAATAAAA TCTCCTTAAAATTGATAGATGAAGTA TAT CATTTCATCTATCAACCTTAAGGGGA CTATAGCACTTAAAA 100 97
     lp_2074 1869942 .. 1869954 -  -4.1  -4.57569   GGACTTTTTTAAAAA                GAAGT CAA ACCTC                CTGCTCCTTGATTTG  66 17
     lp_2068 1866917 .. 1866930 -  -2.3  -2.50338   ATAAGGGATTAATAT               GCACG TCCG CGTGG                CCCTAAGTAATGAAA  39 5
        mvaS 1865497 .. 1865513 -  -3.7   -5.0925   TCTCAAAATCAAAAA              GCAATCA CCA CGATTAC              TTCAAATTTTAAATC  74 217
     lp_2062 1863341 .. 1863368 - -14.4  -5.33124   AATAATAAAAGAAAA        GGAAAATTTGTC AGTT GACAAATTTTCC         TGAAATCGGTTAATC 100 35
     lp_2061 1862778 .. 1862789 -  -3.6  -3.15579   CCAACCGTTTACCAA                GGCC CATT GACC                 TTCAAACAACTCTTT  47 280
     lp_2059 NONE
     lp_2058 1861180 .. 1861205 -  -8.5  -3.07318   AATAGAATCATAAAT         TGTGAAAACTT CGCT AAATTTTCACA          TCGTGAGCTGACAAG  67 13
        ldhD 1860065 .. 1860090 - -17.7  -5.42265   TGAAAGTATAAAAAA         TGGCGTCACTC AGAT GAGTGACGCCA          TTTTCAGTGATAATC 100 45
        rpsB 1858009 .. 1858028 -  -2.7  -3.58029   ATTTTAGATAAAAAG            CTGCCCG CAAAAT CAGGCCG             TAATGGTCCGCGATT  48 68
         tsf 1857028 .. 1857063 - -13.4  -4.85599   GTTACTTTACAAAAA    GGGACTACGCCGAAAA TTGC TTTCCGTCGTAATCCC     CAATTAGCTAATCCC 100 52
        pyrH NONE
         frr 1855563 .. 1855582 -  -8.6   -5.7946   TCGTCAACAAAAAAA            GGCTTGAA TTTC TCCAAGCC             TTAATAAATTGGTCG 100 45
        uppS NONE
        cdsA NONE
     lp_2049 NONE
        proS 1850746 .. 1850775 -  -3.6  -5.27938   ATCGGCAAACAAAAA       TCACCCAGTCAA CGGAAT CTAACCAGGTGA        TTGTTGTTGGCGACT  76 88
        polC 1845771 .. 1845792 - -13.1  -5.08601   TTAGTCCAATAAAAA           GAGTGAGCA TCGC TGCTCACTC            GTTAACGAGTTTTAA 100 264
     lp_2044 NONE
        nusA NONE
     lp_2042 NONE
     lp_2041 NONE
        infB NONE
        rbfA 1840367 .. 1840402 - -14.2  -5.09762   ATTTGAACACAAAAA    TAGTCGCTGTCAATCC ATCT GGATTCACAACGACTA     TTTTTCCAGCGCCTA 100 38
     lp_2038 NONE
        aroF NONE
     lp_2036 NONE
        aroE NONE
        tyrA NONE
        aroI 1833579 .. 1833611 -  -4.7  -5.14563   GCTGCCATCAAAAAA      GCGTGCAACGGCC TTAGTGT GGCTGATGTACGC      TTATTCAATGTTATC  76 92
        truB NONE
       ribC2 NONE
        aldB 1830442 .. 1830466 -  -9.4  -5.88565   GCCACAACAAAAAAA          TCTCAAGAGT TACAG ACTCTCGAGA          TTTTTGACTAGTCTG 100 104
        hrcA NONE
        grpE 1828506 .. 1828517 -  -2.2   -3.2963   ATTACTGTGCCACAA                CAAC CATT GCTG                 GACGGAGGGTCCGGT  45 0
        dnaK 1826539 .. 1826562 - -14.6  -5.00138   TATTTAAAGCAAAAA          GGCCAAAGCC ACGT GGCCTTGGCC           TTTTTGTTCTGCCGG 100 43
        dnaJ 1824823 .. 1824845 - -13.5  -4.10657   TGACAGCCTCGAAAA           GCGCAAACC CCAAT GGTTTGCGC           ATCTTAAAGATCGCA  95 516
       pbpX2 NONE
        dltX NONE
        dltA NONE
        dltB NONE
       dltC1 NONE
        dltD 1817835 .. 1817857 - -12.8   -5.4833   TGACGTAACAAAAAA           GTACAAGCCA ATA TGGCCTGTAC           TTTTTAGTAGGTTAT 100 37
       lepA1 1815775 .. 1815809 - -12.9   -4.2704   TTCACCAGCAAGAAA     CGACCTCACCCCAGC GGAAT ACTGGAATGAGGCCG     TTTAAGTAGAGCAAA 100 86
     lp_2009 NONE
     lp_2007 1813250 .. 1813287 - -20.2    -4.371   TCTATTATATCAAAA   GCAGGTCTGGAAAAAT TCGAAG ATTTTTCCAGACCTGC    TTTGTTTCTAGAGAC 100 46
        ISP2 1811419 .. 1811432 -  -6.7  -4.08216   TCACGCTTTTGAAAA               GCCTT AACC AAGGC                ATGTGCGGCTTGGTA  71 108
     lp_2005 1810959 .. 1810982 -  -5.4  -4.09586   AGATAATGAAAAAGA          TGTATGTGAT ATGG ATAACATACA           AAAGATGATTGATGT  66 143
     lp_2001 1807993 .. 1808023 -  -7.5  -5.89921   AGGATAATAAAAAAA       TCCCACACCGGCC AATTA AGCTAGTGCGGGA       TTCGTTTTTATTTAA 100 37
     lp_1992 1803634 .. 1803657 - -12.5  -4.66537   GCCCCTAATAGAAAA          CGGACTAGC CACCTT GCTAGTCCG           TCCTCATATTCATTT 100 39
     lp_1991 1802893 .. 1802915 -  -5.4  -3.64703   TTCCTCCCATCGAAA           GCTAGAGCGC CAA GCGCCATCGC           TTAAGACTATCACGT  60 85
     lp_1990 NONE
     lp_1989 NONE
     lp_1988 1800705 .. 1800732 -   -12  -4.67982   TTCTATTTAATAAAA        GGCACGTGAGGT TCCC ACCCAACGTGCC         TTGACAACCGTTTTA 100 38
        relA NONE
     lp_1986 1797906 .. 1797933 -  -9.3  -4.74706   TGTAATAGCCAAAAA        GCTGAAAGTACC GGATT GGT-CTTTCAGC        TTTTACTTCAACGTT  89 33
     lp_1985 1797138 .. 1797192 - -17.3  -3.38072   CTCATGCAATATTAA TACAAGCCTCGCGACCCGTG-CAGCTC ATT GAGAGGACTCG-GTCGCGAGGCTTGTA TATAATTTTTTAGCT 100 78
        hisS 1793487 .. 1793500 -  -2.3  -2.91276   TTCCTCCTTATAAAT               CGTCA AACT TGCCG                TTCACACTACTTATC  41 32
        aspS 1791638 .. 1791659 - -10.9  -4.92777   AACACTAATTAAAAA           GAACGTCCA TTTC TGGACGCTC            TTAATATTTTTATTC  93 35
       msrA4 1790997 .. 1791010 -  -3.1  -3.33737   GACTAATTTCCAGAA               CG-AGC CCC GCTACG               ATAGTTATTATTAGA  48 73
     lp_1978 1789921 .. 1789960 -   -13  -4.86621   ACGCCTAATCAAAAA  GTGCTTGCAAACAAGTCC CGAA AGTCCTGTTTGCAAACAC   TTTTAATCTGATAAA 100 45
       tagB3 NONE
         nfo 1787404 .. 1787426 -  -6.3  -5.79595   TTCTAAAACAAAAAA           CGACAACCG ACTAG CGATTATCG           TTCAATTCTCATTAA 100 37
     lp_1975 1786563 .. 1786594 -  -7.2  -2.82623   TTTTCCTGACAATCA      GCGCGTGCC-ACCTT CTA ACGGTCAGCGCGCGC      TTTTTTGCATCATTT  60 86
        rpsU 1785206 .. 1785234 -  -4.6  -2.62616   GCAGCTTTTAGATCA        CCATTGAGTGTA TCGAT TAAACTCATTGG        TTTTCCCTCCTCGTT  47 64
     lp_1972 1784761 .. 1784780 - -12.2  -6.08342   GAAGAAACAAAAAAA            CCGGAGAA AAAT TTCTCCGG             TTAACCGTTAATTCA 100 33
        phoH NONE
     lp_1969 NONE
         dgk NONE
     lp_1967 NONE
        recO 1780596 .. 1780628 -  -7.1    -5.626   TATGGCACAAAAAAA     GTCCCC-TGTCGTC GACAAT AACGACATAGGGAC      GATTGGTTTCGCGGT 100 230
        glyQ NONE
        glyS 1777476 .. 1777503 - -10.7  -5.17576   CAGCAAGCTAAAAAA        GAAGCTACAGC GCGCTT GCTGTAACTTC         TTTTGATTATCCACA  93 49
        dnaG NONE
        rpoD 1774149 .. 1774187 - -11.8  -5.69379   ACATAAGCAAAAAAA   CGCCTGACCAATCAGC ACCTTTA GCTGGTTAGTCAGACG   TCATCATCTGGTGAT 100 40
     lp_1961 1773508 .. 1773525 -  -7.1  -2.62889   CACTAACATACTAAT             TTGAGTT TGAC AACTCAA              CAATCATATTCCTGG  55 260
     lp_1959 NONE
     lp_1958 NONE
     lp_1957 NONE
     lp_1956 1769983 .. 1770023 -    -7  -4.14392   TCGTAACGTTTAAAA GCATCCAGTCGGTCAAATA AGAT TACT-AACCAGCTGGATGC  TTTATCGATTAATTG  73 55
     lp_1953 1767280 .. 1767311 - -15.4   -5.0133   GATGCTGTCAAAAAA      CACTCACTTAACTA AAAT TAGCTAAGTGAGTG       TCTCGTCAACTAATG 100 35
     lp_1946 1764444 .. 1764474 -  -2.7  -5.00642   TAACCCAGACAAAAA      GTGAGCTTCTGGAT TTAC AT-CAAAAGCTCAT       TTGAATCACAATTAA  68 50
     lp_1945 NONE
     lp_1944 NONE
        hpk6 NONE
        rrp6 NONE
        nox4 1759318 .. 1759344 - -13.1  -4.85599   TGGATGGCATAAAAA         CAGACTTGGGA AATGA CCCCAAGTCTG         TGATTTAATGCGCCT 100 59
     lp_1937 NONE
     lp_1936 1755570 .. 1755582 -  -3.3  -3.55487   TGACAGGAATTACAA                CCAAC TAG GCCGG                TCACCCGCCGTACCA  50 7
     lp_1935 1754469 .. 1754507 -  -8.3   -4.7629   GTAGCAACCTAAAAA  CTAGGCTAATCA-CTGAC AAAC GTCAGCTGACTACCCCAG   TTTCTTTAGCGTCAA  88 89
     lp_1934 1753488 .. 1753516 - -10.4  -5.09426   TCCAAGCTTAAAAAA        CGAATCGTTACT ATTCA AGTCACGATTCG        TTTCTTTAGTTATAG  93 35
       thgA2 NONE
        gph2 NONE
     lp_1931 1750259 .. 1750304 - -10.5  -5.14563   TTGGCTATGAAAAAA GCACCGCTAAGTTTGGGGTAG GAAC CGATCCTAAACTTAACGATGC GACTCAACTCTGTTC  93 68
     lp_1930 1749173 .. 1749216 - -10.4  -4.92783   AACTTAGCACAAAAA TGGCGATAGTCCAGTTAC-CC GTT GGTGCAACTTAGCTATCGCCA TCAAAACTTATATTT  93 88
     lp_1929 1748643 .. 1748655 -  -3.5  -3.91716   TTATTGTTTAAATAA                TATAA ATG TTATA                CGAATCACCGTTGAT  54 30
       nrpR2 1747917 .. 1747948 - -16.7  -4.62471   CTGAAGCGCCAAAAA      CATCCCGACTAGC CTGTCT GCTAGCCGGGATG       TTTTTGTTTCTTTAT 100 170
        nox3 1744582 .. 1744593 -  -4.4  -3.06796   TTCTATTTTACCCAA                TAGC CTCT GCTA                 CGTTATCAAATTTTG  49 69
       dapE1 1743305 .. 1743349 - -20.9  -2.78395   AATTGGTACTAACCA TTCAAAGACCCGCTGACAGTC ACT GACTGCTAGCGGGTCTTTGAT TTTACGATCAATCAA 100 47
     lp_1921 1741150 .. 1741184 - -15.9  -5.34655   TAACCAAAAAGAAAA     GACGCCTACTGTCTG AAAAA CAAACAGTAGACGTC     ATCAAATTGATTATC 100 133
         eno NONE
        mntA NONE
     lp_1918 1736239 .. 1736262 -  -2.4  -3.18086   AAACCATACACTTAA          GCGACCATTT AGGC AAAAAATCGC           GTCAGACCAGTCAGC  43 163
     lp_1916 1734743 .. 1734789 - -15.6   -4.3467   ATTCCCACATCAAAA TAAGCACGTTGTAA-AACCAC ACTCTG GTGATTTTTACAACGTGCTTA TTTTGTCATCGAACA 100 199
     lp_1914 NONE
     lp_1913 1732162 .. 1732210 - -22.7  -5.52384   TGTTTATCAAAAAAA CGCAAAGTAGCCAGCGGTGATTA CTT TCATCACCGCTGGCTACTTTAAG CGTCTAGCACTACAA 100 70
         pps 1729355 .. 1729397 - -13.7  -4.41348   TTGGCTCTAAACAAA CTTAAAGGCGGACCAATTCA GTTA CGAATTGGTTCGCCTTTA-G TGATTATTTAACTTT 100 57
        drrA NONE
        drrB 1726814 .. 1726852 -  -9.6  -4.62069   TCCCCATTTCAAAAA   TAGTGTGCGCTGCCGGTC ATT AAGCCGCAACACACACTA   TTTTTAGCGTACCGT  91 40
     lp_1906 NONE
     lp_1905 NONE
        pepT 1721926 .. 1721944 -  -8.1  -4.75404   AAACGGTAGCAAAAA             GGCAGCC GTCAT AGCTGCC             AATTTTTGTTTGACC  84 90
        clpB 1719188 .. 1719225 - -24.3  -5.40474   ATCCGCCTAAAAAAA   GCTGGACCGTGAGCATC GCAA GGTGCTCACGGTCCAGC    TTTTTATTGGCCCAA 100 89
     lp_1901 1718693 .. 1718721 -  -4.5  -5.58179   CAGCACAACAAAAAA        GACGAGTATCC CGATTGC GGTTGCTCGTC        TTTTTTTGTTGTGTG  89 105
        dnaE 1714639 .. 1714655 -  -3.7  -4.20783   ACCTCAGGCAATAAA              TTGAGTT CGT AACTCCA              TAAGTGATTCTAACA  61 101
        pfkA 1713605 .. 1713616 -  -2.2  -4.84017   AAGTTTTTATAAAAA                GACA TTAA CGTC                 ATTTTTATCAAATTA  67 64
         pyk 1711764 .. 1711782 - -10.2  -5.10767   TATGTAATATAAAAA             GCCGCCGC AAA GCGACGAC             TTTTCAATATCAAAT  93 52
     lp_1894 1710343 .. 1710364 -  -3.7  -3.07192   AACTCCTCTAATATA           TCCGTCTAT AAAT ATCAACGGA            TGGTTCTTTTAAATT  47 39
     lp_1893 NONE
     lp_1892 NONE
     lp_1891 NONE
     lp_1890 NONE
     lp_1889 NONE
        rluB 1705958 .. 1705973 -  -7.6  -2.97439   AATTGCACCAAATCA              CTATGC ACAC GCATAG               GTCGCGGGTTATTAC  61 132
     lp_1887 1704953 .. 1704983 -  -8.2  -2.65532   ATCAGCCCAAATTTA       CGTGCGTCAGTGTC GCT GACAGTGACCCGCG       ACAAAGCATAGCGGC  61 238
     lp_1886 NONE
       recQ2 NONE
     lp_1884 1701691 .. 1701708 -  -2.7  -3.65535   ACAATCTGAAAAAAT             CGTGT ATTAACGG ACACG              TAACCGTTGACCAGC  50 14
         cmk 1700959 .. 1700973 -  -7.2  -4.22948   AAAAGCTAGCTAAAA               GCATTA AGT TAATGC               AATTAGATTGTTGAA  76 28
        rpsA 1699552 .. 1699578 -  -8.1  -5.40072   CTGTTCCTAAAAAAA         TATCCTTCAAG GCAAG CTTGAAGGGTA         TTTTTAATCAATCAA  93 44
     lp_1881 NONE
     lp_1880 NONE
        hbsU 1697568 .. 1697593 - -12.7  -5.23316   GACGACAGCAAAAAA         GCCAGTATAAC GGTC GCTATACTGGC          TTTCATGTTTGCATT 100 58
     lp_1877 1696084 .. 1696099 -  -4.8  -4.26903   TTCATTTTACCAAAA              TTGAAA GTGG TTTCAA               CAACTTTAGGAATGA  65 72
     lp_1876 1695007 .. 1695030 -  -4.6  -3.63305   CAGACAATTGCCAAA          TTAGGC-AGGA GAA TCCTCGCCGAA          CCTGTTTAAACTGTT  56 233
        dapB NONE
        papL NONE
     lp_1872 1692393 .. 1692419 -    -8  -5.64274   TGAGTCACAAAAAAA         CTCCTGAGGC TCACTCG GCCCCAAGAG         TTGTTTGGCAACACC 100 44
     lp_1871 NONE
        thyA 1689362 .. 1689372 -  -5.4  -2.55351   TCTGCCCATATCAAT                 GCAA TCA TTGC                 GGCCTCCTAAATCGC  50 32
        dfrA 1688842 .. 1688853 -  -5.8  -2.78715   AATGCTTTCAGTATA                GCAG AAAT CTGC                 CTGAGTTTCACGGTT  52 50
     lp_1868 1687841 .. 1687871 -  -8.3  -4.89477   CTTTGAACAATAAAA       TGGTCACCATCCC CTGTT GGGACGATCACCA       TTTGCCATTAGTGCT  90 74
     lp_1867 NONE
     lp_1866 NONE
     lp_1865 NONE
        ctpA 1684365 .. 1684400 -   -17   -4.8622   TTCCGCAACTAAAAA    GGCATAACCGAAAGCC ATGC GGATTTCGGTTACGCC     TTTTAAAATATACGA 100 53
     lp_1863 1682496 .. 1682518 - -10.7  -5.24796   CGCATAGAACAAAAA           GAGGTATTC AATTA GAATACCTC           TCCGTAACTCATCCG 100 93
     lp_1860 NONE
     lp_1859 1680507 .. 1680531 - -12.3   -5.2112   AAGATCACGAAAAAA          TACGACATTCA GGT TGAATGCCGTA          TTTTAGTTTGGTTTA 100 42
         mrr 1679340 .. 1679371 - -14.5  -4.08394   ATATCCTTTTCAAAA      CCCCCGCTGAGTC TGGATT AACTCAGCGGGGA       TATCAGTTTTTTATC 100 80
     lp_1856 1676817 .. 1676862 - -14.7  -4.06633   TACAAATGCAAATAA GCGCGACGTCACAGCCTTCAT CATC AAGATGGCCGCAACATCGCGC TTGTTTGATTGTCGT 100 73
     lp_1855 1676492 .. 1676508 -  -5.1  -3.16921   ATCAACCGCCACTAA              TGCGTTG ATT CAACGAA              ATCGTTGGTCGCTAT  53 37
     lp_1854 NONE
        rnhB NONE
        dprA 1673795 .. 1673807 -  -3.5  -3.53012   TTTCGTGTTGTCAAA                TTTTT GGT AAAAA                CTCTTCTATTATATG  50 8
        topA 1671526 .. 1671543 -  -6.3  -5.80248   CAATACACAAAAAAA             GATCATC CCCA GATGACC              TTTTTTTCATTTATT 100 36
        gidC 1669878 .. 1669912 - -18.8  -4.65895   GTTTCCATGCAAAAA     CCTCCATACGTTGCTA CTT TAGCAAAGTATGGAGG     AAAACACAATTATGC 100 63
        codV NONE
        hslV NONE
        hslU NONE
     lp_1843 1666014 .. 1666034 -    -9   -5.2291   AGACCACAATAAAAA            CCGGTCAA ACCTG TCGACCGG            TTTCACTAAACCACA  93 50
        parE NONE
        parC 1660250 .. 1660265 -  -4.6  -3.18452   ATTATCTTAATCGAA              TGCCCG TTAA CGTGCA               AGTATTCGCATTGGA  51 43
     lp_1838 NONE
     lp_1837 1658144 .. 1658167 -  -6.1   -5.1925   CTAGAATGCAAAAAA          GAAGCT-CCA ACAAG TGGTAGCTTC          TTTTTAAATTAATCT  87 46
       msrA3 NONE
       msrA2 1656942 .. 1656984 -  -9.8  -4.75776   AATTGAACTCAAAAA CCAACCTACTAGCCCAGCGA CGA TTGCTGTGGTTGCAGGTTGG TTTATTCGTGTTTTT  93 124
     lp_1823 1649927 .. 1649958 - -11.1  -3.81428   ACTAACTAATTTAAA      GATACTGGGTATGT TGCTG AC-TACCCAGTATC      TTTTTGTCGTTTCAG  86 47
     lp_1815 NONE
     lp_1814 1639226 .. 1639268 - -13.1  -3.76968   AATCCATTCATGAAA TAAAGGCACTAATCAGCC GCAGTTAA GG-TGATTAGTGCCTTTA TACGCATTCAGTTAA  95 37
     lp_1813 1638713 .. 1638763 - -18.7  -3.89822   CAGTGAGCTGACAAA CAAAAGTAGCAGCGTAATCAGCCA GAGA TGGCT-AGTACACTGCTACTTTTG TTGGTTAGGCGTTAT 100 77
     lp_1809 1635070 .. 1635104 - -11.6  -5.64006   AGTTAACCAAAAAAA    CTGAGCGCCTGGAAT TTTCAC ATTCC-GACGCTCAG     TTTTTTGGTTAACCG 100 86
     lp_1803 1631711 .. 1631743 - -15.6  -4.26079   CCAAACGACGGAAAA      GGCCCCCAGGAATC CTTTC GATTCTCGGGGGCC      TTCACTTTACCGTTC 100 162
     lp_1793 1624642 .. 1624675 - -15.5  -4.81685   AGTAAGTACTAAAAA     TCGCGCGTCCAGAAAT TTT ATCT-TGGACGCGCGA     TTTTGTTGGTTAATG 100 70
     lp_1789 NONE
     lp_1788 NONE
         cat 1619554 .. 1619600 - -13.4   -4.8622   GCTTGCAACCAAAAA TAATCCCGTTCAATCAG--GTG GCCCA CACGGCTGATCGAACGGGATTA TTTTTAATACCGCGC 100 494
     lp_1786 1619041 .. 1619085 -  -8.6  -4.81083   TTTAAGCATTAAAAA GCGCTCACGAC-TCGGATTCA GGCA TGAAAGCGGGGTCGTGAACGC TGACGCATCAAGGGC  88 33
        esbB 1609221 .. 1609244 -  -4.6  -3.73775   TTTACGCGCAGCAAA          TTGGT-CGTCG GGG CGACGCACGAA          AATGATCAGGGCTAC  56 346
     lp_1773 1606123 .. 1606148 - -10.5   -5.2422   AATGACACTAAAAAA         CGGTACTCAGA TTAG TTTGAGTACCG          TTTTGCGTATTATTG 100 51
     lp_1760 1597161 .. 1597196 -   -17  -4.12188   TGAGTAGCCTTAAAA    GAGCGTGTTTAATCGG GTGA CCGACTAAGCACGCTC     TTTTAAGGCTAACGT 100 65
        recU NONE
       pbp1A 1589367 .. 1589391 - -15.9  -5.71712   GTGCACATAAAAAAA          GACCACTGAAT CGA ATTCAGTGGTC          TTGGGTGATTCTTAT 100 37
     lp_1750 NONE
     lp_1749 NONE
     lp_1748 1585449 .. 1585489 - -11.2  -3.83409   TCAGAGATGATTAAA GCTGGTCACACGA-CGTCA ACAT TGATGCTCGTGCGGCCAGC  CTTTTTAGTTTGGGA  90 120
       mvaK1 NONE
        mvaD NONE
       mvaK2 1570902 .. 1570927 - -11.1  -4.21936   TTTAGAATCTGAAAA         CGAGTCCGGCA AGGC TGCCAGGCTCG          TCAATAAACTGCTTA  90 38
        idi1 1569767 .. 1569814 -  -9.4  -5.18726   TGGTTATAACAAAAA CGCGTCATCAC-AAGTATAGAAT GAC ATTCCGTAGTTTGTGATGACACG CTTTGTTTTAATCTT 100 33
     lp_1723 1561019 .. 1561067 - -14.9  -3.96469   ATAGTTGAACAACAA CTAAAATGGCACTTCCAGA ATTGAATTTTA TCTGGAAGTGCCATTTTTG AGTGGTGATTACGAG 100 119
       pepD4 1551245 .. 1551266 -  -3.7  -4.36592   TTCTAAGAAAAAATA           CACCATT-GC CAG GCTAACGGCG           TGCACCGAGTTTTAT  64 134
     lp_1709 NONE
     lp_1708 1550576 .. 1550601 - -16.3  -5.71983   GTAATCATAAAAAAA         CGGATGGTGAT TTTG ATCACCATCCG          TTTGCGCCGTGCCCA 100 50
     lp_1703 1548550 .. 1548561 -    -3  -3.13432   GTTAATAGTACGCAA                TCAA TATG TTGA                 TTATATTAATAAAAA  44 49
     lp_1702 1548023 .. 1548064 - -14.5  -4.42386   CGCTCAGTCACAAAA GGCGCAACCATTATGGGCC GCTT AGCCAATAAAAGTTGCGCC  TAGTTAAATTATTGC 100 34
     lp_1701 NONE
        tspO 1546885 .. 1546927 - -19.4  -3.96842   ACTTTAATACAATAA GATAACGGTCCCATCAGTAA CAA TGACTGATGGGACCGTTATT TGATTTGCGATTATA 100 42
     lp_1698 1545575 .. 1545606 -  -8.8  -3.65425   TTGAGATATCGTAAA      GGTCTTACTGGC GTTTATTG GCTAGTAAGACC       TTTTTAAATGTGCTT  73 300
     lp_1695 NONE
     lp_1694 1542326 .. 1542346 - -12.6  -4.71186   AGCAGTAACATAAAA            GGCGCTCA GCAAA TGAGCGCC            TTTATACTACAGTTA 100 160
     lp_1692 1540061 .. 1540090 -    -8  -3.55563   ACTGCATTTTTTAAA       CGCATCACC-ACT ATAAA AGTTGGTAATGCG       TTTTTGTGGTGAAGT  68 366
     lp_1688 1536619 .. 1536642 - -10.2  -3.82531   AAAGAAGCTACTAAA          CGGGATGTCG GCAA CGGCACCCCG           TTTTATTTAGGACCT  84 32
     lp_1684 1532753 .. 1532791 -  -8.8  -4.25283   ACGTGCTGACTAAAA   GCAGTTCTGAGCAAGCCA TAA TTGTGGGCTCAGAACTGC   TTTTTAATTTATCCT  82 53
        rpmB 1477967 .. 1477993 -  -8.8  -5.60689   TTAGACAACAAAAAA        CGCCAGCCACA AAAAAA TGTG-CTGGCG         ATTTGCTGCGCTAAA 100 36
     lp_1611 1464964 .. 1464987 -    -4  -3.36749   GAGCTGTAACATCAA          TCTTTTTGAT TTGC ATCAAAAACA           CCATGAGAATACGCA  50 92
     lp_1587 1447857 .. 1447873 -  -2.3  -3.06261   CTTCAAGTTTCAATA              TGTTTCA CCT CAAAACA              TATTATACGCACTAT  42 64
     lp_1586 1447474 .. 1447510 - -12.5  -5.58074   TAACTATTAAAAAAA    TAACCTAATTGCGCGAT TTG ATCACGTAACTAGGTTA    TTTTTTTAAGCCTCT 100 31
     lp_1577 1441019 .. 1441051 -  -7.8   -5.2189   CGAAGTATTAAAAAA     TGGCGGCTAGAACAA CAAC TTGTTCG-GCCACCA      TTTTTTATTTAATTA  91 38
     lp_1567 1431636 .. 1431672 - -19.7    -5.252   TATTTGGACAAAAAA    TCAGCGTTGCCTGAATT AAC AATTCAGGTAACGCTGA    TTTTTGCTGACCACA 100 60
     lp_1565 NONE
     lp_1564 1429431 .. 1429465 - -15.1  -4.45664   GGAATTCAAGCAAAA     CACCCGCTTATCTGC ACAAA GCAGGTAAACGGGTG     AGTAAATCGGACACG 100 485
     lp_1554 1420572 .. 1420582 -    -4  -2.71712   TCCCCTTTGTTAAAG                 TCAT ATA ATGA                 TGATGATACTAAAGA  45 53
     lp_1553 1419568 .. 1419597 - -14.4  -4.74103   GGTGCAACGTAAAAA       GCACCGCCATGA GAATTT TCATGACGGTGC        TTTAGTGTTGATTAA 100 51
        sbcD 1417333 .. 1417343 -  -2.4  -4.42806   TCATGGCTAAATAAA                 CGGG TTT CACG                 GCTAATCCTCTTTTC  59 27
        sbcC 1414056 .. 1414097 - -27.5  -4.83615   GATGGTTCACAAAAA CAGCGGCCGTCATCCAGCA TAAT TGCTGAATGACGGCCGCCG  TTTTTTGTGTCGCTG 100 85
     lp_1540 1405382 .. 1405394 -  -5.5  -3.37056   AGTATTGAGTTAGAA                GACCA ACT CGGTC                GACCGGTTTACACGC  56 484
        ISP1 1403153 .. 1403169 -  -6.5  -5.16572   AGCTAAGTTAAAAAA              CCTGTTC CCT GATCAGG              AAGACAAGGATTAAG  83 437
     lp_1525 NONE
        ica1 1394407 .. 1394430 - -16.8  -5.55769   CCGCACAACAAAAAA          GCGAGCCTTC AATT GAAGGCTCGC           TTTGTGTTCTTGATT 100 39
     lp_1521 1391185 .. 1391200 -  -6.2  -2.66272   TTTTAGTCAAATTGA              TGCTAT CATC ATAGCA               CTAATATTTTGGAAA  54 379
       cshA1 1389738 .. 1389763 -  -6.1  -5.28942   GATGCCAAATAAAAA         TGGACTTGGTC ATTT GACTGAGTCCA          TTTTTTGATGCCGCT  87 144
        moeB NONE
        moaB NONE
        moeA NONE
        mobB NONE
        moaC NONE
        mobA NONE
     lp_1490 1363377 .. 1363388 -    -3    -2.752   AGTGTCATATATAAT                TAGA ATAT TCTA                 TGATTCACGATATTG  42 23
     lp_1489 1362837 .. 1362854 -  -4.1  -3.43756   GATTCTAGCAAAAAG             TCGGC CTCCCTTC GCCGA              ATTAAAAAGTGGCCA  50 27
        hpk4 1361757 .. 1361769 -  -4.1  -3.35073   ATCATCCGCAATTAA                GACGT GAT ACATC                GTAAACAACTCCTCT  50 57
        rrp4 1360952 .. 1360976 - -10.8  -5.71712   GTGGACACAAAAAAA         CGAATCG-GGC GGCC GCCGCGATTCG          TTAATAGGCCGTGGT 100 164
     lp_1486 NONE
     lp_1485 NONE
     lp_1484 1358529 .. 1358550 - -10.2  -5.00884   AGTGGCGTCAAAAAA           GTGTCGCT GTATTG AGCGACAC            TTTGGAATGGTACAA  93 60
     lp_1477 NONE
        fecD NONE
        fecE 1351442 .. 1351477 - -20.8  -4.59773   GTGCACGTTTAAAAA    GCTAGTCGAGAAATTA TTAT TAATTTCTCGACTAGC     TTTTTTGGTGTGGAC 100 70
     lp_1467 NONE
        feoB 1342207 .. 1342225 - -13.8   -5.0133   GACCCTTTTAAAAAA             GCGGCCCC AGC AGGGCCGC             TTTTTTTAGTCCGTC 100 458
        ISP1 1340416 .. 1340432 -  -7.3  -4.16182   CCATCAGAAATTAAA              GCAACAT TGG ATGCTGC              ACGCCAAAAGTATCC  71 403
     lp_1459 1335156 .. 1335187 - -13.2  -4.93696   CGGAAACATCAAAAA      TGAGCTTCCAGAAT TTTA ATTCCAGAAGCTCA       TTTTTGATGTTTGAT 100 63
     lp_1454 NONE
     lp_1453 1330475 .. 1330499 -  -4.3  -4.56436   TAGCAAACAAAAGAA         TCGTG-GGCC TAATGC GACCTCACGA          TTACTTGCTCAGTCG  69 34
        prsA 1329335 .. 1329365 - -19.9  -5.48825   TACGACGCAAAAAAA       GCCACCCTGACAT GTTAA ATGTCAGGGTGGC       TTAATTAATTTAATT 100 39
     lp_1450 NONE
     lp_1449 NONE
     lp_1448 NONE
     lp_1447 NONE
     lp_1446 1322617 .. 1322631 -  -2.8  -2.87319   TTTAAGTGATGAAAT               CGACAA TTA TTGTGG               TGGTCTAATGGTGCT  42 125
     lp_1443 1320263 .. 1320308 - -15.1  -4.87626   GTTCAATATTAAAAA TAAAGTCTGATTTCC-AACGCA GTA TGGGCTAGGAAATCAGACTTTA TTTGACTTGTGAGGA 100 50
     lp_1440 1318829 .. 1318874 - -14.2  -5.26316   TGATTTCATAAAAAA TTAAGGCCGCTTACCACTAC TAACTG ATAGTGGTAAGCGGTCTTAG TTTTTGGTTGTGAGT 100 56
     lp_1439 1317863 .. 1317893 -  -4.7  -3.54622   AAAAAATGATTACAA       CCAAGCGCTATGA TGGCG TGATTGCACTTGG       GGCAGTCATTCGGGG  56 300
     lp_1435 1312916 .. 1312961 - -19.2  -4.30576   CGGCGACCATTAAAA CAACAATCGGACTGCCTAGC AGAATA GCTTGGCAGTCCGATTGTTT TGATTGACACGATTC 100 40
     lp_1427 1307983 .. 1308026 - -15.5  -4.61747   TTAAGAACTACAAAA TATGAAGCCAGACTTTCGA TAATAG TCGAAAGTCTGGCTTCGTT TTTTATTATAAAATT 100 31
     lp_1422 1302915 .. 1302957 - -17.3  -4.11216   TGGTTACTGTTAAAA TACCCATCTACATTGGCCGT CTTA ACGGCTAA-GTAGATGGGTA TTTGTTGTATCATGA 100 35
         nsr 1301801 .. 1301811 -  -6.8  -2.79671   AGTTGAAGCTGAAAG                 GACG GGG CGTC                 AGTGGTAGTGCTTCA  57 24
     lp_1407 NONE
       dltC2 1287852 .. 1287880 - -13.3  -5.28481   CAGCTAATTAAAAAA        TCGCCATTAAGCA GCG TACTTAACGGCGA        TTTGAATTTTTATTT 100 39
     lp_1403 NONE
     lp_1402 1285819 .. 1285831 -  -3.4  -4.05788   CGGCCTCAAATTAAA                TGAG TGTTG CTCA                GCAGTTTTCGTCGAT  56 23
     lp_1397 1281475 .. 1281508 - -16.9  -3.99315   ATGAGACTTAAATAA     GTCGCTTCAAGCAGT GGCG ATTGCTTGAAGCGAC      TATTTAGATGGTCAG 100 82
     lp_1392 1274425 .. 1274441 -  -7.2  -3.84825   GCCACGCATACTAAA              CCGGCC GTTAA AGCCGG              GCGAGAATGCGTGGC  71 166
        metE NONE
        metH 1255809 .. 1255867 -  -2.6   -4.5265   AAGTACATGACAAAA CCGCCTCC-ACATTTACAATTCATGTCTA ATTT TAG-CATGAAA-GTAGGTGTTGGCGGCGG TTTCTTTTATTGTAC  62 32
     lp_1373 1255357 .. 1255384 -  -9.9  -3.09635   ATTGGCATCAGGCAA        GCAAGTCGTCC CCTAAC GGACGACTTGT         TTTTTTTGATAGCAT  73 83
     lp_1371 NONE
     lp_1369 1253053 .. 1253097 - -16.5  -4.69027   AAATGCATCCAAAAA GTCACCCATCCCAGCAGGTTC AAC GACACTGCTTGAATGGGTGAC AACTTGTCTGTTTAT 100 40
     lp_1368 1252288 .. 1252307 - -13.6  -5.33405   TTGATTAAATAAAAA            GCACGTGC AATT GCACGTGC             TTTTTTAGAAGGGCG 100 495
     lp_1362 1248958 .. 1248971 -  -5.3  -2.74501   ATTAATTCGCCAAAT               GCAAT TAAT ATTGC                GCAAATACATTGTTT  49 71
     lp_1360 1248384 .. 1248408 - -12.2   -5.4756   AATCGCAACAAAAAA          GGCCGAGGTT AGAAA AACCTCGACC          TAGTTAAGCAGTCAG 100 41
     lp_1359 1246831 .. 1246844 -  -3.1   -3.1886   AGTTAACGGGACCAA               TCCTG CTAT CAGAA                TGGGCCTACTTGCCG  45 247
     lp_1352 1241283 .. 1241309 - -15.3  -5.52023   ATTATGAAGAAAAAA         GCGCCCAAAAT TAATC ATTTTGGGCGC         TTTTTATTAATGTTC 100 39
     lp_1345 1235704 .. 1235733 - -13.7  -4.41494   TACTGCCAATTAAAA       CGCTGGGTTTAGA GAAT TCTAAACCTAGCG        TTTTAATTAAGACAT 100 186
       mrsA1 1232364 .. 1232384 -  -9.1  -3.05294   TGAAACTTCCTAATA            TAATCAGCC ACA AGCTGATTA            GGGCCCATTGCGATT  69 153
     lp_1336 NONE
     lp_1335 NONE
     lp_1334 NONE
     lp_1333 1228983 .. 1229014 - -13.8  -4.19577   GAACGTGGAAAAGAA      GCCCCTTACCATGA TATT TCAAAGTAAGGGGC       TTGGTATGAGATAAG 100 44
     lp_1332 1225622 .. 1225648 - -11.7  -4.58395   GTTAGCTGCTAAAAA         CGACTCTCTCT GATAT AGAGAAAGTCG         TTTTGGCAGTGTTTC  95 61
        mscL NONE
        dgk2 1224004 .. 1224032 - -18.9  -4.63218   TTGTGCGCAATAAAA        GCGCCAGTCCCGA TAA TGGGGACTGGCGC        TTTTAGCATGATTAA 100 41
     lp_1320 1215596 .. 1215635 - -11.6  -3.35901   AAACTAAATCATTAA  GCCCCAACTAACTATG AATTCAAG CATGGTTAGTTGAGGC   TTTTTTAGCATAATG  85 77
     lp_1315 1209039 .. 1209059 -  -9.7   -2.8007   TGAATTCATGAATTA            GGACCGC AATCGAA GCGGTCC            GTGCCGATAACGCGT  71 2
     lp_1314 1208382 .. 1208415 - -19.8  -4.28774   GTATCTAATTGAAAA     GACCTGTCAGACGA AGCTAA TCGTCTGACAGGTC      TTTTCGGCTAATTTA 100 49
     lp_1300 1188947 .. 1188987 - -24.3  -3.59262   GGTGATAGGGGCAAA  CAAGGCGTCTACCTAGTTT GAG AGACTAGGTAGACGCCTTG  TTGTTATCTAGATAT 100 40
     lp_1297 1184375 .. 1184408 - -11.2  -5.18866   CTGAAATAAATAAAA     TCTCTTGCTAGC AACTGGCCGG GCTAGCAAGAGA      TCTGAAATTGATATT 100 201
        hemH NONE
       mntH3 1181896 .. 1181933 - -12.8  -4.30576   GTTGGAGTATCAAAA   GGCCATCAACCTGCGTA TATGC TTCGC-GGTTGACGGCC   TTTAGTTTAGTGCTG 100 73
     lp_1293 1180261 .. 1180271 -  -2.6  -3.68394   TAAAAGTATACAGAA                 TTTT TAG AAAA                 ATGAAACTATTTTCT  50 60
     lp_1292 1179639 .. 1179663 -  -9.4  -5.44119   TTGATCGTAAAAAAA         GAACCTG-CCA CAAG TGGTCAGGTTC          TCAGATTAATTAGAG 100 35
     lp_1290 NONE
     lp_1289 1176961 .. 1176995 -   -13  -4.23892   CGTAAGCATCGAAAA     GCCCTGTATTAGCATA AAT CATGCTAACATAGGGC     TTTTCATATTATGGT 100 177
     lp_1288 1175361 .. 1175385 - -10.1  -3.64259   AAGTACCTTTAAGAA          GTCGTTATATC GTT GATATAACGGC          TTTTTTGTATTCTTA  80 116
     lp_1284 1167942 .. 1167960 -  -5.2  -3.56837   GTCGAAACAGCATAA             CCAGACAG TGG CTTTCCGG             AACGGGGATTTTGTC  56 440
       araT1 1164363 .. 1164402 - -23.2  -4.68511   CTGAAGACAAATAAA  GGTGCGCCAACTA-TCGTA ATT TACGAGTAGTTGGCGCACC  TTTTTGAGTTGAATC 100 106
        clpE 1154048 .. 1154085 - -20.1  -5.28176   GGTAGGCACAAAAAA   GAGCCAGAAGTGTAAAC GATT GTTTACGCTTCTGGCTC    TAAATTTAATTATCT 100 40
     lp_1257 1142343 .. 1142396 - -22.8  -3.03474   GTTGATAAGTAGATA TTAAAATGCGCCACTCGCTAGATT AGATTG AAGCTAGCGAGTGGCGCATTTTAG CATGGTTCGCGTTAA 100 58
       gshR2 1137042 .. 1137077 - -14.1  -4.23999   TTAGACTGAAAATAA    TGGCAACCAAGCCCG GTTTTA CAGGCCTGATTGCCA     AGAAAAAATTTGTTA 100 38
        gnd1 NONE
        gntK NONE
        gntP 1132994 .. 1133034 - -12.8  -4.43844   TTATCAGTCACAAAA CACCGCCGTTACCCGCAACT TCA AGCTGC-G-TAACAGCGGTG TTTTAATTAACAGTT 100 117
       hicD2 1130157 .. 1130188 - -19.6  -3.85389   GTCCAATAAGCTAAA      GGCACCACCGACAT AATC ATGTCGGTGATGCC       TTTTTGAAAGTGTTA 100 64
     lp_1242 1128419 .. 1128445 - -11.7  -5.89921   AGGACAATAAAAAAA        CGACCCACA-AG TCGC CTCTGTGGGTCG         GGTGAAAATAGGAAT 100 48
     lp_1238 NONE
     lp_1237 1124940 .. 1124955 -  -2.5  -3.20078   CAGCTTACATTAATA              CAGAC GGTTGA GCCTG               ACGATTTGTGCAAGG  44 71
     lp_1236 NONE
     lp_1235 1124363 .. 1124393 - -20.6  -4.05902   TAAATGATAACCAAA       GAATCCCCGGTCAA TTA CTGACCGGGGATTC       TTGTAATTGCAGGTA 100 49
     lp_1233 1122414 .. 1122449 - -16.3  -4.84017   AATGGGTTACAAAAA    CGCGCAACCAAATTC CCCCTT GAGTTTGGTTGCGCG     TTTTGTTTTTTATGT 100 41
     lp_1231 1120480 .. 1120538 - -12.2  -5.04356   CTAAACAACTAAAAA GCAACCCTAAAGTGCCCCATAAATTGGA TTTAC TCCAATTTATGGGGCACTTTAAT-CT-C AAAGACCCAATAACT 100 93
     lp_1228 1116094 .. 1116110 -  -2.9  -3.14931   CTGACGTTGTAGTAA              CAAACGC TTG GCTTCTG              ATAATTTAATAATGC  44 31
     lp_1214 NONE
     lp_1213 NONE
     lp_1212 1103660 .. 1103670 -  -5.4  -2.69348   AGGAAGCAACAACAC                 CTGA GAG TCAG                 CTTTCAATCATTAAG  49 378
     lp_1208 1101243 .. 1101255 -  -3.3  -3.04468   GTTTAACCAAAGAAC                CCCCG TCT CAAGG                TCTTACATGACTGAT  45 97
     lp_1196 1089912 .. 1089966 -   -11  -4.34402   CTGGGCATACGAAAA TTCCTCCATGATTATCAGATGAATTA TGA TATTCCATCTGACAACCATAAAGGGA TTATCGCATATTAGT  91 26
     lp_1195 1089647 .. 1089665 -  -3.1  -3.20164   GCAGACCGAATCTAA             TCGCTGA TTCTC TTAGCGA             GCCTTCACCGTTCAG  46 37
     lp_1194 NONE
     lp_1193 NONE
     lp_1192 NONE
     lp_1191 1088015 .. 1088029 -  -8.6  -4.08767   CCCACCTGGTGAAAA               CTGAAG CCG CTTCAG               GGACCTATCAATTAA  76 341
         gdh 1066656 .. 1066681 -  -5.4  -4.61824   TAATAATAATGAAAA         GCGGACTGTC GATAAT GACAATCCGT          TTTTTTGATGCGATT  73 54
     lp_1163 1061858 .. 1061892 - -22.3  -3.62096   CTGTATTAGTCTAAA     CGCCCGCTACCAGTC CAAAT GACTAGTAGCGGGCG     TTGCGATTAACGAAT 100 32
     lp_1159 1058081 .. 1058120 -   -24  -4.72986   TAGGCTGACTAAAAA  TAAGTCGCAAGTTCAAGA CTCT TCTTGAACTTGCGACTTA   TTTTGATGGCGACCT 100 71
     lp_1136 1033492 .. 1033529 - -15.8  -5.40474   ACGGGGGTAAAAAAA   GCTTAGATATCGTGTG AAAAAA CACACGGTATCTAAGC    TTTTTTAATTTACAT 100 58
       hepB2 1031262 .. 1031299 - -20.1  -4.62069   GTTGTAGCTGAAAAA   TCAGCGCGTCAGAGTAA TAGG TTACTTTGACGCGCTGA    TTTAATTTGTGTATT 100 39
     lp_1132 1030081 .. 1030105 - -14.4  -4.64766   TTTAGAGCGTAAAAA          GGACTTGGTC GCTGT GACCAAGTCC          TTTTTATATGCAATT 100 369
     lp_1124 1020456 .. 1020508 - -26.9  -3.81027   TTGAATCAATTCAAA TTTAAAACAGCCACCCTTGAAAT TCAGGAG ATTTCAAGGGTGGCTGTTTTAAA TCGCTATTTAACGGC 100 277
       mleR1 1014009 .. 1014048 -   -26  -4.33105   TAATGATTACGAAAA  CTGCACCACCCTCACAGA CTAT TCTGTAAGGGTGGTGCAG   TTTTGCTTAATCGGT 100 32
     lp_1111 1008181 .. 1008207 -  -6.6   -4.9218   TACTGATGACAAAAA         TGACCCGGTT TATTACT AACTGGGTCA         TTTTTATTTATGGTG  84 515
        citR 1001992 .. 1002031 - -16.7  -4.98255   TTTTAAGCATAAAAA CAGGTACCAA-GCTG-CCG GCAA CGGTCAGCGTTGGTACCTG  TTTTCGAAGAAGCGG 100 42
     lp_1098  998831 ..  998860 -   -18  -4.56775   AGTTTGTTCTAAAAA       GGACCGTGGAAG TTAAAT CTTCCACGGTCC        TTTCTTTATTTTGAA 100 49
     lp_1092  993558 ..  993578 -  -4.7  -2.56596   CCTCCTATCAATTTA            CAGCTACAT TGT AAGTAACTG            TGTGATACAAAACTA  47 237
        ttdA NONE
        ttdB  991952 ..  991981 - -14.4  -3.25942   ACTCCTTTAGACCAA       CAGCCTAAGCAG GGTGAT CCGCTTAGGCTG        TTAATGGTCGGTTAT  95 37
     lp_1088 NONE
     lp_1087  989772 ..  989808 - -19.7  -3.27498   TACATGGTAGATTAA    CAATCGGCTTTCCAAGT AAT AGTTGGAAAGCCGATTG    TTATTGGTTAGGGCG 100 295
     lp_1081  981035 ..  981045 -    -4  -3.69605   GCCATGGAAAATTAA                 TACA TGC TGTA                 TTTTTACGTACAGCA  54 365
     lp_1079  980065 ..  980092 - -10.6  -4.65895   TCGGTTACTTAAAAA        TGGATTGGGCCA TTGA CGGCTCAATCCA         TTTTAATTACTGACG  91 32
        ndh2  970808 ..  970839 - -10.3  -5.72053   CAATGAAATAAAAAA      TGGTTCAAGGG GGAAAAACAA CCCTTGAACCA       TCGGGAAAGGATTTA 100 57
     lp_1068 NONE
     lp_1067 NONE
       hepB1  968670 ..  968694 - -14.5  -5.24129   CTGGGCGACAAAAAA          GGTATCAAACA GGA TGTTTGATACC          TTAGTCGATTGATTA 100 45
        ISP1  967032 ..  967066 - -21.7  -3.22298   GCTAGTTACGAGCAA     CCGCTGATTTAGGGA TTGAT TCCCTAAATCAGCGG     TTTTTTGTTGGAATG 100 103
     lp_1023  947780 ..  947797 -  -4.9  -3.84246   GTTCCAAGTAGTAAA             CAATTCG ACGA CAAATTG              TACCAGTTGAGTGGT  61 115
     lp_1002 NONE
     lp_1000  922802 ..  922841 -   -26  -5.10064   TTCAATACAGAAAAA  GCGCCAACTGAACTGCTC TACT AAGCAGTTCAGTTGGCGC   TTTTTAATTAGTTAG 100 90
     lp_0995  919425 ..  919448 -  -8.2   -5.5112   GTTATCAACAAAAAA          GAGACCGAGT ATCA ACTCAATCTC           TTTAAATAATCTATA  93 131
     lp_0994  919283 ..  919319 -  -2.4  -4.30995   TCGTGCATAAAACAA   CGTGTAATTGAA-ACTA GTAG TAGTCTTCAATCGCCCG    GTGATGATATTTACC  56 2
     lp_0991 NONE
     lp_0990  916206 ..  916225 -   -15  -4.38927   TCTTTAGACAACAAA            GACCCCGG CATG CCGGGGTC             TTGTCAGCTATTTTT 100 56
     lp_0989  915556 ..  915592 - -28.3  -4.96848   TGGGCGATATAAAAA    CAAGCGTCCGCGTTGAT TAG ATCAACGCGGACGCTTG    TTTTCTTACGTGGAG 100 102
     lp_0982 NONE
     lp_0981  911716 ..  911745 - -10.1  -5.01546   AAAGTCACAGAAAAA       TCCCGCAAACTCA TGCA CAAATTTGCGGGA        CGTTTAAGTGGGAAT  93 66
       asnB1 NONE
       thrA1  908175 ..  908194 -  -8.5  -5.46657   TAGGTCAACAAAAAA            GCCCGGC AATTAA GCCGGAC             TTGCAGGGATGGTTA  95 38
       murE1  906397 ..  906439 - -25.8   -5.4148   CAAACAAGCAAAAAA CACCCCCAGCAACGGCCAAT CAA ATTAGCTGTTGCTGGGGGTG TTAATGGTTAAAGAC 100 117
       xylP2 NONE
     lp_0973  903678 ..  903711 -  -9.7  -3.66654   TAGCTTAACGCGAAA     CCGC-CCGCATTTC GGATAGT AAAATGCGGGGCGG     TTTTTATCAGTCCGC  79 101
     lp_0972  903183 ..  903217 - -14.3   -3.7791   TAAGTAGTTAGTAAA     GGGACGCTTCTGGCA TGGTT TGTCAGGAGCGTCCC     TTTGAAATTAACGGT 100 122
     lp_0965  896700 ..  896740 - -19.2  -5.08088   AATGGTTAATAAAAA  TCGGCACTGCTAGAATGC GTTGA ACATTCTGGCAGTGCCGA  TTTTTGGTTGGCAAC 100 130
     lp_0960  891702 ..  891714 -  -4.8    -2.867   ATTAATATCATTATA                CGCT TTCTG AGCG                GGTCGGGATAGAACG  50 8
       pepD3  889857 ..  889896 - -18.8  -5.20781   CAGGATAAAAGAAAA  GAGCCTTCCATCCCTTGA ATTA TCAAGGGACGAAAGACTC   TTTCGCGGTACCACC 100 384
        asnA  888745 ..  888759 -  -2.8  -2.52623   CGGCGTTGATAATAC               TAATGG TTT CCATGA               TATTGATCACTCCTT  41 100
       asnS1  887371 ..  887400 - -15.9  -5.57729   AAATAAGATAAAAAA       TTCCCCACACATT CGAA AATGCGTGGGGAA        TTTAAAGGATGCACG 100 87
     lp_0955  886656 ..  886675 -  -2.1  -2.83894   ATTACTATTATTATA            CCGGT TTTAAAATTC ACCGG             CGAGCTTTTCTGCTG  41 12
     lp_0954  886030 ..  886067 - -13.5  -4.84529   TTAGAAATTCAAAAA   CACCGCTGTGACTAACG AACG CATTAGTCGTAGCGGTG    TTTTTGGTTTTATTA 100 38
     lp_0951  882744 ..  882800 - -17.1  -3.57792   TGATTTATTTTGAAA GTAAAACGCAAACTGTCAATCATCTA GCTTAA TAGATG-CTGACAGTTTGCGTTTTAT GTTAAAAATCAATCG 100 27
     lp_0946  876733 ..  876757 - -10.1  -5.43621   AGAAACGACAAAAAA          CGACACTTC GAAAAAT GAAGTGTCG          TTTTCGTTAGACCTG 100 47
     lp_0945  876107 ..  876119 -  -2.7  -4.12738   CCATAGCAAATGAAA                TAATG TTC CACTA                ACTACCTAATCAACC  55 31
     lp_0922  852642 ..  852664 -  -4.8  -3.17762   AATACGCATTAAAAG           CTGATTGGCT CAA AGCTAATCCG           AATAGTGGCTAAGTG  53 18
     lp_0917  847019 ..  847031 -  -3.4  -4.06419   CTGGCCGATAAATAA                GCTT TCCAT AAGC                GTGCCCGAAGTAACT  56 93
     lp_0915  846272 ..  846292 - -11.2  -5.25656   AAAATCACTAAAAAA            GTGGTACC GAAAT GGTACCAC            TTTTTTATTTGGAAT 100 230
     lp_0907  837215 ..  837236 - -11.6  -5.80364   AGCCTAATAAAAAAA           GGGCGCAA TTTAAT TTGCGCCC            TTTTTTACTAATTCT 100 39
     lp_0903 NONE
       napA2  829866 ..  829879 -  -5.3  -3.15663   ATGCACTGCGATTAA               TTAGC AGTT GCTAA                GGCTTGTCGAATCTG  53 8
        pgm4 NONE
        pgm3  828395 ..  828423 - -14.6  -5.10767   GAGCCAATATAAAAA        CGCTCGCGACCA GTCAG TGGTTGCGAGCG        TTTTGTTTGATGAGC 100 45
     lp_0896  825295 ..  825326 -  -8.8  -5.37593   TGTTAAATCAAAAAA      GATGGTTCTAGG CGGTTAAT CCTAGAGCCATC       TTTTTGAATGAGTCA  95 42
     lp_0894  823780 ..  823811 -  -2.4  -4.80882   AGGGGATATCAAAAA      GTCACTTCAA GTTTACGACTGT CTGAAGTGAC       TTTTTATCTGCCTTT  64 39
     lp_0889  820143 ..  820164 -  -2.3  -4.14764   CTTGAAACAACCAAA           TTCTAAATG ATTG CACTTAGCA            TACCAGAGATTAATG  56 243
     lp_0888  818717 ..  818754 - -18.7  -5.09245   TGAAAAGCATAAAAA   GAGCGTTGCTACTGAAA ATAT CTTCAGTAACAACGCTC    TTTTACAAGTTATCA 100 51
     lp_0875  811018 ..  811050 - -17.9  -3.91084   GTACTGGCAATGAAA      TAAGCCTTCCAAGCA TAT TGCTTGGAGGGCTTA      TTTGTCTCTTGAGTC 100 61
        gph1  808136 ..  808181 - -19.3  -3.79481   CAAATTGAATCTAAA CACAAAACAACCGTTTTGAGC AGTG GCTCGAAACGGTTGTTTTGTC GGTATGGCTATTTAA 100 33
     lp_0865  805073 ..  805105 - -11.4  -5.44119   CTGACTGTAAAAAAA      TTACTGGTGCCGTC GCATA AACGGTACCAGTAA      TTTTTAAACAATATT 100 52
     lp_0861  800955 ..  801003 - -21.4  -2.52623   GCTGGCTGACAATAG TTAAAGCGCCCATCTCAAGTTGA TTGA TCA-CTTGAGATGGGCGCTTTTA GTTAGTACAAATCTA 100 46
     lp_0860  800529 ..  800573 - -19.5   -4.2828   GGGGATTGATTAAAA CGTGGTTCGAGTTGGCAGC GATTAAA ACTGCCAATTCGAACCACG TTGGTGTTAATGATG 100 32
        pepX  797324 ..  797354 - -14.2  -2.91872   AACAATTAAAGATGA       GTTCCAGCTTAC GTTGATG GTAAGCTGGAAC       TTTTTTTGGCTAGTT  93 153
       pepR1  792497 ..  792545 - -30.7  -2.77791   GTTAACCTAATATTA TTAAGAAGCCGCCAGTATCGGGT ATG ACCTGATACTGGCGGCTTCTTAA TTGTTCAGTTAGGAT 100 41
     lp_0846  785104 ..  785142 - -19.2  -4.65895   GTCGCTAGTCAAAAA   CAGACTTCTTAGGAATTG TCA CAATTCTTAAGAAGTCTG   TTTTGTTACGAATAC 100 136
        licD  783541 ..  783577 - -13.8    -3.516   CAAGATACCAAAAAG    GCGTGGTTCAGCCGTA ACGAG TATGCCTGAACCACGC    TAGTTGATATTATAA  95 35
        ppx3 NONE
         ppk NONE
        ppx2  778460 ..  778518 -  -9.8  -2.81782   AGACAAAATAAAACC TCCATTGATCAAGGCCAGC-TCGTTTC GTATGT GAAACGACGCTTTTCTTGACCAACGGA GATTCCGTTGTAAAG  71 127
     lp_0840 NONE
     lp_0838  776231 ..  776266 - -17.8  -4.42619   GAAGACGCCACAAAA    GACGGTTGTTAGACTA TTAT TGGTCTAACAACCGTC     TTTTTGTCACTGCGT 100 148
       glpK2  772235 ..  772260 - -14.7   -4.8622   GTGCTGAACTAAAAA         CGTCGCGACTG ACTT CAGTCGCGGCG          TTTTTGACTAGAAAT 100 46
       galM1  766211 ..  766237 -  -2.2  -5.47821   AGTGAGTCAAAAAAA         GCTCCCAGTA GTTTGCA TTCTGGGAGG         TCAATTTGAATCATT  76 50
     lp_0825  765286 ..  765325 - -20.4  -4.75372   ACTAGTCAGTAAAAA  GCTGAGCTATCGAATGAAC ATC GTT-ATTCGATAGCTCAGC  TTTTTGGGTCCTATT 100 39
     lp_0817  756982 ..  757039 - -21.1  -3.09987   CTAATATTTAGTTAA TAATAAGAAACACCGTTTGAACCGATT ATCA AATCAGTTCAAACGGTGTTTTTGATTA CGCTAGGACTTATCC 100 28
        exoA NONE
     lp_0811  750447 ..  750468 - -10.2  -5.63517   TGCGTAAACAAAAAA           GTCCAGCA TCTTAT TGCTGGAC            TTGCATAAATTTAAT 100 42
     lp_0805 NONE
     lp_0804  745665 ..  745703 - -19.1  -3.59649   AAATAACCCGTCAAA   TAGGCGCGCTAAGAATT GGTTT AATTCTTGGCGCGCCTA   TTCTGTAGTAACGTG 100 226
        clpP  720725 ..  720749 - -12.2   -5.5943   AAACGAGCAAAAAAA          CTGGGCCAAC GTCTA GTTAGCCCAG          TCAAAGATATTAGCT 100 40
       serA2  719513 ..  719566 - -15.5  -5.13722   TTGATCAAAACAAAA TAGCGGTCCATTTCGACTTGTC-AGA GTG TCTTGACGAATCGAAGTGGACCGCTT ATTTATTTCGACGAA 100 90
         aad  702276 ..  702324 - -16.2  -3.98745   TAATGAGCCAAATAA GGTGACCGACAAACAGT-GGGTT TCAT AACCTGACTGTTTGGCGGCCACC TTTATATTATTTGAA 100 50
     lp_0765  699612 ..  699660 - -22.3  -2.53995   AGCCATGCTAAGTGA TAAATAACGCCTTACGAAATT TCAAGTT AATTTCGTAAGGCGTTATTTA GTTGTTGTTCACATT 100 46
     lp_0763 NONE
     lp_0762  696435 ..  696467 - -11.4  -5.52347   AATAAAATTAAAAAA      TGCGTAGCTGATTT AATTG AGATCAGCCACGCA      TTTTTTATTGGTAAA 100 84
     lp_0758  692719 ..  692762 -   -20  -3.19003   ATAATACTTGATTAA TTAAAACAACCGTGAAATCT ATTA AGATTTCACGGTTGTTTTTA GTTAACTGCTGAATA 100 68
     lp_0734  671599 ..  671636 - -12.9  -4.44301   ATTTAAAATAAATAA   CAGACAAAAAGTCGAGC GATA GCTCGACTTTTTTTATG    GGCCGCAATTAGTGC 100 174
     lp_0726  664042 ..  664066 - -11.5  -3.50535   AATGGCTATAAAAAG          GCTTCTCTGAA TTA TTCAGGGAAGC          TTTTTTAACATACTT  88 126
     lp_0723  661103 ..  661147 - -21.9  -4.13014   CGGATAGGGGCAAAA TAATAGTCGCCTTAAGAATTA TAT TAATTCTTGAGGCGACTATTA TTTTTATCTGATGAG 100 52
        phnD NONE
        phnC NONE
       phnE2 NONE
       phnE1 NONE
        phnX NONE
        phnW  651629 ..  651665 - -18.3  -3.80893   AGCTGATAATTGAAA    GCGGCTTTGAAATCT CGTCAAT AGATTTCAAAGCCGC    TTTTGTGGTCGTCAA 100 99
        nrdH  640792 ..  640826 - -14.5  -2.74605   GGCTGGCAAAATCGA     CGACCCACAATCA GTAGGTTGA TGATTGTGGGTCG     TTTATCATATTTTAA  93 84
        nrdE NONE
        nrdF  637499 ..  637520 -    -8   -4.7254   ATTTTCTAGCAAAAA           TGCGGC-CC GGATA GGCGCCGCA           TTTTTGTGAACTAAC  84 48
     lp_0691  636758 ..  636790 - -18.6   -4.4084   AATGACATAGCAAAA      TGCCCCATCACTGC GAGAA GCAATGATGGGGCA      TTTTATGATGACTTT 100 121
     lp_0689 NONE
     lp_0688  632004 ..  632056 - -18.2  -2.63901   ATTGGATTAAGCAAG TCAAAACAAGCCCAACAGAACGT CGCATAGT ACGT-CTGTTGGGCTTGTTTTAA AATTTCACTTGGGTT 100 115
     lp_0684  628885 ..  628906 -  -8.8  -5.17576   GAGTAACTTAAAAAA           GCCTATTC AATTAA GAATAGGC            CTTACTGTAAACACG  90 347
     lp_0634 NONE
     lp_0633  595859 ..  595873 -  -4.3  -5.59879   CAGAAATATAAAAAA               TACTC GTTTA GAGTA               TTTTTTGTTGAATAA  89 416
     lp_0631 NONE
     lp_0630  595005 ..  595015 -  -3.2  -2.70932   TTTTTCCCTTAATCA                 TCGA TAT CCGA                 TGGTACTCCGTATTG  43 8
     lp_0629 NONE
     lp_0628  593457 ..  593470 -  -8.1  -3.53224   TACGCTCGCGTGAAA               GCCCT GAAT AGGGC                TTTGTGAACATTATT  68 36
     lp_0627  592696 ..  592709 -  -2.5  -3.33151   TCCTCCAAATTAACA               TTTAT CCAA ATAAA                TTCCCTATGATGATT  46 479
     lp_0625  591388 ..  591409 - -11.7   -3.6692   TTTGAGCTCAAAATA           TATACCCCA ATAA TGGGGTATA            AGCGAGTGACGGGAA  89 126
     lp_0624  590003 ..  590037 -   -13  -3.19157   GAGTAACGTTATTAA     TCCGGAAACATCGT TGTAATG ACGGTGTTTCCGGA     TTTTTTTGTGTTTTA  91 116
     lp_0603 NONE
       rpiA1 NONE
       pepC1  572634 ..  572662 -   -14  -4.63184   AATGCAGTCCAAAAA       GCACCATCAC-GC TAAA GCAGTGATGGTGC        TTAATTTAGATGGCC 100 53
     lp_0593  566588 ..  566622 - -11.7  -5.22794   ATAATCATCAAAAAA    TGGGCTTC-TCAGAAT TTTT ATTCTGAAGAAACCCA     TTTTTTAATAGTTGC 100 41
        tagA  519561 ..  519593 - -16.5   -4.8048   TGGTGATACCAAAAA      TAGCTCACCTAGGAT GTT ATTCTAGGTGAGCTA      TTTTTGAATTCATGA 100 113
     lp_0559  515532 ..  515565 - -15.6  -5.67283   AACCCAAATAAAAAA     TCGCTTCAAAGTTA TGTGTT TAACTTTGAAGCGA      TTAGTGCTTGGTTTT 100 59
     lp_0558  514169 ..  514214 - -14.3  -3.64466   ATCTCAGAGATAGAA CGTAAAAGGAGCAGGCTCACAT GAT AT-TGAGACTGCTCCTTTTATG ATGTCACGCTAGTTA 100 111
       ldhL1  485415 ..  485437 - -11.3  -6.01187   AAGCAAACAAAAAAA           CGCCCGTCT GCTAT AGACGAGCG           TTCATCATACATTTA 100 55
     lp_0536  483809 ..  483834 - -12.6  -4.79667   AAAAGGGATGAAAAA         GCCGGCCTGA TAACAT TCAGACCGGC          TTGGCTAAATTAGAT 100 46
     lp_0535  483033 ..  483053 - -16.9  -5.15634   CATCTCATTAAAAAA            GCCCCAAGG TAA CCTTGGGGC            AACTGTGATTATTCA 100 34
        carA NONE
        carB  472522 ..  472554 - -15.1  -4.19238   TGGCTAAGGCCAAAA      TAAAGCACCTATCGA AAA TTGATAGGTGCTTTA      TTTTAGTGCTGCCAA 100 46
     lp_0513  458902 ..  458942 - -24.3  -3.87994   ATCGACGCTCACAAA  CAAAGCCGCACCAGTTC GAGTAAT GAACTGGTGCGGCTTTG  TCTCACTTACGATAT 100 43
        deoR  442764 ..  442792 - -10.3  -4.90906   TTACAATACCAAAAA        CGCGTACTAGC TTGAATG GCTGGTACGCG        TTTTTTGCGTGGTTA  93 58
     lp_0482  430846 ..  430874 - -10.3  -5.40072   GTGCTGTCAAAAAAA        CGCGTACTAGC TTGAATG GCTGGTACGCG        TTTTTTGCGTGGTTA 100 77
     lp_0477 NONE
     lp_0476  425288 ..  425304 -  -5.1  -3.08211   ATTCCTCCAAAATTA              GTGTGGT ACG ACCAGAC              GATCGTTTAAAATAT  51 6
     lp_0475  424390 ..  424430 - -19.1  -5.30686   AACAGTGATAAAAAA  GCAACGCTCACGGCACGTT AAA AACGAGCCATTAGCGTTGC  TTGAATTAGTTTGAA 100 51
     lp_0432  383979 ..  384023 - -18.1  -4.93365   CGTGATAACGAAAAA CGACTGGAAGTAGC-TAGCG TAATAC CGCTGGGCTACTTCCAGTCG TTTTTTAATTTCAGT 100 40
        plnE NONE
        plnF  375748 ..  375770 -  -2.6  -5.07011   CATATAAACTAAAAA           GGCTGAGC ACTGCAG GCCCAGTC           ATAAATCGAGTGCTT  70 71
        plnI  374621 ..  374636 -  -3.3  -3.73068   GCGGGAATTGAATAA              GTTGT TGAGAG ACAAC               TAGTTTTTTAATATT  52 333
        plnJ NONE
        plnK NONE
        plnL NONE
        plnR  365649 ..  365681 - -15.8  -4.09864   ATTTATTCGCCAAAA      TAGCCCAAAACCTC GTTAG GAGATTTTGGGCTA      TTTTTTCATAGGATG 100 170
     lp_0396 NONE
     lp_0395 NONE
     lp_0394 NONE
       thgA1  357321 ..  357370 -  -6.6  -4.81551   GACGCATATTAAAAA TCAGTCCGTCGTA-T-TCTGCCGT GATA AAGGCAGAGAATGCGATGGACTGA TTTTTTGAAACCACT  81 39
     lp_0366  333759 ..  333789 -   -12  -3.96387   ATTAATTCAACTAAA       TAAGCCGACCGT CAAGTAT ACGATCGGCTTA       TTTATGTCCAAAATG  91 64
     lp_0363  329298 ..  329345 -  -9.4  -5.07011   GACACAAATTAAAAA TGAACCACTTCAA-GCGCACA TGATAGT TGTGCAAGCTGAAGTGGTTCA TTTTTTAGCTTAATT  93 60
     lp_0359 NONE
     lp_0358  325680 ..  325705 -  -9.1  -5.45652   AGTGTTAATAAAAAA         CGTTGCTAC GTGATTCT GTAGCAACG          TTTTTGGTTGTCTAA  95 68
        zmp1  321813 ..  321835 -  -6.9  -5.24129   GGTGCTCATAAAAAA           GGTCGCGAC TCATC ATCGCGGCC           TTCCTGGGTGCGGTA  89 112
        amtB  318239 ..  318276 - -11.4  -5.40004   TAGCAAATCAAAAAA   CGTGTTGCGAGAAATC TGAGAT GATTTCTTGCGACACG    TTTTTATATTCTTGC 100 298
     lp_0340  311610 ..  311663 - -24.3  -2.77895   TTGAGCTGTAATAAC GGTATCAAAATAACGCAACTGGCAT TCAC ATGCCAGTTGCGTTATTTTGATTCG AGGTATTGAATTATT 100 39
     lp_0333 NONE
     lp_0332  304575 ..  304605 - -12.6  -5.31877   ATTGATCAGAAAAAA       GCCTGCAGGTGG CGTTCGT CAACCTGCAGGC       TGTGCATTGTTTGTC 100 52
     lp_0331  303082 ..  303124 - -14.2  -4.93547   TGAATGAAGGAAAAA GTGAGGTCAGTGATTCTCGA ATG CCGAGGGTCACTGACCTCAT TTTGGTGTTAAGAAC 100 47
        acdH  300111 ..  300151 - -14.8  -4.39571   GTCATAAATCTAAAA  TGCGCCCGTTGAAGTTAA GCAGA CTGACTTCAGCGGGCGCA  TTTGTTAGCGGCAAT 100 71
     lp_0320  295572 ..  295593 - -10.9  -5.46657   CACTCTAATAAAAAA           GCCCAAGAC ATCC GTCTTAGGC            CGTTAGCGTTGTTGA 100 41
     lp_0319  294605 ..  294619 -  -2.8  -2.67188   TGACATGATTATAAG               TAGGAC GCG GTCGTA               ACCAAGGTGAACGTG  41 4
        potA NONE
        potB NONE
        potC NONE
        potD  290620 ..  290656 - -21.1  -3.88498   CGCCTAGACATTAAA    GGACCTGACTTGAAGCA CTC TGTTTCAAGTCAGGTCC    TTTTGTCTAATGATG 100 72
     lp_0311  287699 ..  287730 - -14.5   -4.7373   TGAGTCGATTAAAAA      CGCGTGATTCGGA TTGTTG TCCGAGTCACGCG       TTTTGAGTTTTGGAT 100 104
     lp_0309  285852 ..  285875 -  -4.6  -5.67283   AAGCTAAATAAAAAA          GCATC-GCG ATAAGGG CGCCGATGC          CTGTTGCGATGTTTA  89 85
     lp_0308 NONE
     lp_0307 NONE
     lp_0306 NONE
       gcsH1  280901 ..  280911 -  -4.6  -3.65812   TCTTTTGTAATATAA                 CGCG CGG CGCA                 ATTGTTTCTGAGCGG  56 246
     lp_0304  280029 ..  280056 - -13.6  -5.70829   AATAGTAGAAAAAAA        GATTGCGAATCA GAAA TGATCCGCAATC         TTTGCATTTGTTTAT 100 58
     lp_0302  278184 ..  278214 - -14.9  -5.67063   CTGAGCATAAAAAAA       CAGCGTAACGACA ATTAA TGTCATTACGCTG       TTCGTTAGTAATCAG 100 46
     lp_0301  277316 ..  277327 -    -3   -3.2964   AAATCCCCTCCAGAA                GTTA ATGC TAAC                 TTTAGTATAGGTCAC  46 92
     lp_0300  276482 ..  276515 -  -6.8  -4.77759   ATAAGTCACTAAAAA     TGAGTTCTCAGAAT GATTTG ATTCTGGGGACTCA      TTTTTTGATTACTGT  81 47
     lp_0294  265758 ..  265795 - -20.2  -5.11937   AAGAAGTCTAAAAAA   TGCCCGATTATTAGCA GGTAAT TGCTAATAATCGGGCA    TTTTGGGGTTTTCTT 100 239
     lp_0290  261807 ..  261851 - -22.4  -3.79251   TAGGCTAGGACTAAA TCAGGCGCGCCACTGAAG GCTATAATG CTTCAGTGGCACGCCTGA TTATCATTAAAAGAT 100 40
     lp_0287  260875 ..  260910 - -11.2  -4.05788   CGCGTGCAAATTAAA    GCGAACCGAGTGAC TTGGAATT GTCACCGGGTTCGC     CTTTTATTAACGGGT  90 32
        rrp2 NONE
        hpk2  255729 ..  255757 - -12.6  -4.46656   GGCACAAGACCAAAA       GCGAGTC-CTAGA TTTT TCTAGTGACTCGC        TTTTTTATGAGAGTA 100 73
     lp_0280  253699 ..  253744 - -12.3  -3.70037   CAAGTACTAGTTAAA TTAACAACCGTTTCAA-GAC TGTTAAT GTCCTTAAAACGGTTGTTAA GAGTTTATTTGTAAA  90 50
     lp_0279 NONE
     lp_0277 NONE
     lp_0276  252045 ..  252094 - -16.8  -2.78658   TAAATAATCAAACAT TAAAATGAGCTTTCCAGGGATT GCAAAG AATTCCTGGAAAGCTCATTTTG TGTTTTGGGAATAGC 100 99
     lp_0273  248995 ..  249025 -  -8.4  -5.83226   AATTCAACAAAAAAA       TTGCGCTTCAGA TGTTGAT TCTGAAGTGCAA       TTTTTTGTCCAAGTT 100 157
     lp_0266  241904 ..  241935 -  -2.9  -4.47217   AATCAGTAACTAAAA      TAAGGCTCCTGCT GAACGT AGCGGGGGTCTTA       TTTTTATGAACTAAT  60 29
     lp_0258 NONE
        pepM  232224 ..  232267 - -14.1  -4.59414   TGATAATAACTAAAA CAATCCCACCCT-GATTAGC AAGTG ACTAAACTAGGGTGGGATTG TTCGTGATTATAATT 100 50
        cysK NONE
       metC1 NONE
        cysE  228963 ..  228998 -   -18    -4.788   AAAGTAACGTAAAAA    CGTACTTATAAAATCA ATTT TGATTTTATAAGTACG     TTTTATTGTTGATAC 100 91
         ndk  217699 ..  217750 - -10.6  -4.05033   TCCAGTGTATACAAA TTCGCAATTACTGGACGCAATGGC GTTCAG ACCATTG-ATC-AGTAATTGCGAA TTGCGTAATCGTGAT  88 54
     lp_0240  217089 ..  217113 - -18.7  -4.27316   TGGGGCAATTTAAAA          GGCTAACCCAC ACG GTGGGTTAGCC          TTTGGTGCGTGATGC 100 48
     lp_0237  215843 ..  215881 - -22.6  -3.45366   TGTTGAAGCAATCAA   TAAGTCCCCCAGAAACGG TTA CCGCATCTGGGGGACTTA   TTTTTCTTGGTGAGT 100 44
     lp_0235  214526 ..  214571 - -20.6  -2.73364   CCGCCATGGTAATTA GCTGCAAAAGGCGCCCAGAA ATTTAA TTCTGGGCGCCTTTTGCGTC TTGCCTGACAAAGAG 100 196
       pepD1  207022 ..  207057 - -20.6  -3.85724   AAAAATGAACTGAAA    GCCGTGCTTCATAACG ATTG CGTTGTGAAGCACGGC     TTTTTAATAAGTACT 100 104
     lp_0225 NONE
     lp_0224 NONE
        greA  204229 ..  204262 -  -7.5  -5.04175   TGAATGATATAAAAA     GATAGCGACGTTGTGA TGA TAACT-CGTCGCTATC     TTTTTATGGGCAACT  86 478
     lp_0219 NONE
     lp_0218 NONE
     lp_0217  199727 ..  199785 - -26.4  -4.32649   ACTTTAAAAATCAAA GGCGTAAGCAAATGGGACGAGAAACCAA AAT TCGGTTTCTCGTCCCATTTGCTTATACA GAGGCTAGTTATGTC 100 84
     lp_0214 NONE
     lp_0213  195356 ..  195389 -  -7.6  -5.10461   GTCATTGAACAAAAA     CAGGAAATCTCA GTTAGTTTTG TGAGACTTCCTG      TTTTTTGAGTTAGAT  86 35
     lp_0211  194533 ..  194543 -  -5.4  -3.64682   CATGAAAGCTTTAAA                 GATC GAT GATC                 CGAATGAAATCATGA  58 487
     lp_0208 NONE
        serC NONE
       serA1 NONE
     lp_0202  186843 ..  186873 - -16.3  -4.58308   TATTAAGCAAATAAA       GCCAGTACGACTC GTTAA GAATCGTACTGGC       TTAATTAAGAAAACT 100 39
     lp_0201  184992 ..  185016 -  -6.5  -5.90231   AGAAACACAAAAAAA          GTACCGTAG TTTGTTG CTACGATAC          CTTTTATTGTGCGAT 100 82
     lp_0200  183160 ..  183185 -    -9  -5.39721   TGACTATATAAAAAA         CGCTCGCTAG TCTTTG CTAGTGAGCG          TCTGTGAGTTATCTG  95 46
     lp_0199  181893 ..  181920 - -14.3  -5.38326   TTAATTAAACAAAAA        GGCTACTGGAA TTTCGC TTCCAGTAGCC         TTTATTTATATCATA 100 281
     lp_0194  176877 ..  176935 - -10.6   -2.7067   ACTTAACCAAAAATG CGCCCCAATAAGAACGCCCAACCTATC ATTCTA GATAAGTTGGGTATTTTTATTGGAGC- GCATGTATGATTATG  76 54
        nha1 NONE
     lp_0190  171974 ..  172004 - -15.7  -5.15634   CACCTGACTAAAAAA       CTGCTTTCAAAAG GATAA CTTTTGAAAGCAG       TTTTTTTAGCGCGCG 100 31
     pts1BCA NONE
       sacK1  164431 ..  164464 - -12.5  -4.55798   GACTGTAAACTAAAA     GTCCGCTGATACG TTTAAACG CGTATCGGCGGAC      TTTTTTGCAAGGTGT 100 40
     lp_0182  160624 ..  160665 - -23.3  -4.52589   TGTCTGGACATAAAA GAGTCCCTCACTTGGAAAT ATCG ATTTCCAAGTGAGGGGCTC  GGCTGTTCTATTCAA 100 56
       dak1A  143061 ..  143071 -  -3.2  -3.23711   TGCAGAATGTATTAA                 CACG CAG CATG                 AAATTGACGTGACGG  45 243
     lp_0164  141930 ..  141962 - -11.3  -4.82901   TTGTTTGCACAAAAA      CTAAGGGTCACAGCA ATG TACTGTGGCCCTTGG      TTTTTTACTTAGCTT  95 95
     lp_0151 NONE
     lp_0150 NONE
     lp_0149 NONE
     lp_0148  128274 ..  128300 -  -4.5  -5.65927   GATGCAAACAAAAAA         CTTCATCGA TAAGCATGG TCGACGAAG         TTTTTTGGAAAATTA  89 51
     lp_0146  126921 ..  126945 - -12.2  -5.19879   CGTGAAACATAAAAA          CGCCCACTGA TTTTT TCAGTGGACG          TTTTTAATTCGGCTG 100 46
     lp_0141  124182 ..  124215 - -20.5  -4.68593   GGCATGATGTAAAAA     CGCTCCCCATGAAAG ATGA CTTTCATAGGGAGCG      TTTTAGTGTGCATCA 100 112
     lp_0131 NONE
     lp_0130  115437 ..  115468 - -21.7  -2.67696   ATCAGTAACAAGTGA      GCGGCCCACCGAT AATCAA ATCGGTGGGCCGC       TTTTGACATCAACAA 100 51
     lp_0127 NONE
     lp_0126  113359 ..  113379 -  -9.7   -5.4833   TTAGCGAATAAAAAA            CGAGCAGTC GAT GACTGTTCG            TTAATAGTGGCTAAT 100 36
       pacL1  109514 ..  109543 - -13.7  -5.30189   CACAATACTAAAAAA       GGCTCACCAAC TAAAACAG GTTGGTGAGCC        TTTTCGATTTATTGA 100 48
     lp_0119  105649 ..  105676 -    -7  -5.27923   GAATTCGATAAAAAA        TCCCGCTGAG GCTTTAAA CTCAGTGGGA         TTTTTGGTTAGGTTA  89 38
     lp_0111   98049 ..   98076 - -14.2  -3.38378   TGACACCCCAAAAAG        CGCAGTTCAAGG CCGC CCTTGAGCTGCG         TTTTTCGTATCTTCA 100 49
     lp_0103 NONE
        cbiM NONE
     lp_0101 NONE
     lp_0100 NONE
     lp_0099   89267 ..   89296 - -13.7  -5.46657   GAGTTTAACAAAAAA       TGCTTACTGGCGA TCAT CCACCAGTAAGCA        TTTTTGTCACCACCA 100 43
     lp_0092   85069 ..   85111 -  -7.9   -4.3467   ATTCCTATACTAAAA GCGTTTCAAGGCC--GGCTTA GGT TAAGCTATGGTCTTGAAACGC TTTTTGGTCGGGTAA  80 63
     lp_0089   83643 ..   83673 -  -6.7   -4.6468   TTAAAGTAGACAAAA       GCGCCTGTGGAAG TTAGC CTTCTGCGGGCGC       TTTGGTGATTGCTGT  79 49
     lp_0085   79799 ..   79842 - -24.3  -5.13473   ATCAGAGTGAAAAAA GCTGGTACTTTTGGAATGA CGCCTC TCATTCCAAAAGTACCAGC TTTTAGTTCACTTAT 100 129
     lp_0082   78273 ..   78284 -    -3  -2.91274   CTGATTTGAAGTATA                TTAG TTAG CTAA                 TTAGGTTGAATACTG  42 22
     lp_0081   77541 ..   77555 -  -7.1  -5.54192   ATTAACGCAAAAAAA               CGAGC CTTGT GCTCG               TTTTTTTATAGTTTA 100 31
     lp_0074   71240 ..   71269 - -12.2   -4.7373   GCAGGTTAGTAAAAA       TGTCGGTAGTCC TTGACG GGGCTACCGACA        TTTTTATTCAGAAAA 100 48
     lp_0072 NONE
     lp_0071 NONE
     lp_0070   68376 ..   68419 -  -8.4  -5.07107   TAAAGGCGCAAAAAA TCACACCAATACTCA-CTTAA GGA CTAACCTGGGTATTGGTGTGA TTACTTATTCATGGG  90 30
        bsh2   64756 ..   64793 -  -7.2  -4.52347   TAAATAATACGAAAA   GCTTACTTCACAAAGTC AACTA GA-TTTGTGATGCAAGC   TTTTTTGAGTTACTG  81 55
     lp_0064   63253 ..   63270 - -11.3  -2.60054   CAGCAAATTACGAAG             CAAGCGG ATTG CCGCTTG              ATCGTGTCTCAGCAC  79 417
     lp_0058   58060 ..   58098 - -16.1   -4.7629   GCACTAATCCAAAAA   TAGCGCTCGCATTGACT TTTTC AGTCAACGCGAGCGCCG   TCAAATCATTATTGA 100 34
     lp_0055   52732 ..   52759 - -13.6  -4.35116   CACGGGACACTAAAA        CATCACGCAACT CGTG AGTTACGTGATG         TTCTCAAATACATAT 100 57
     lp_0054 NONE
     lp_0053   50904 ..   50946 -   -17  -4.01071   ATAAGATTAATGAAA GGGGCCACCAAGAACGACAG TTG CAGCTGTTCTTGGTGGCCCT GATTTTTATTTAATT 100 39
     lp_0030   35950 ..   35997 - -20.8  -2.96695   TGGGTGACCAAAGCA CGAAGCGCCACAACTAGAATTT GCGT AGAATCTAGTCGTGGCGCTTCG GTTGTGTCTTTCTGA 100 61
        map1 NONE
       pgmB1   32159 ..   32213 - -26.9  -3.54543   AGCGACTGGCTTAAA CAAAACAAACCGGATTTGGTAACCA TGACG TGGTCGCCAAATCCGGTTTGTTTTG TGATGAGTTTAATGG 100 48
     lp_0019   20629 ..   20645 -  -6.5   -3.1994   CAGACGATGCAGCAA              GCGGCTA AGC TAGTCGC              TCAGCAACAGGGGGT  57 154
        repA    1134 ..    1154 + -11.2  -5.65496   GTAATTTTAGAAAAA            GGACGGAT GACTG ATCCGTCC            TTTTTGTTTTTGATG 100 37
        orf3 NONE
        orf2    1134 ..    1154 - -11.2  -4.87786   GTAATTTTAGAAAAA            GGACGGAT GACTG ATCCGTCC            TTTTTGTTTTTGATG  95 131
        repB     779 ..     797 +  -7.4  -5.55769   AGCGAATGGAAAGTA             GGTGTTCG ATT TGAGCACC             TTTTTTGTTGTCGGC 100 43
        orf3    1530 ..    1560 -  -2.8  -5.62288   TTAAGAAAATAAAAA       TCTCAAAAAACAAA ATC TCTATTTTTTAAAA       ATCGCTATAGTTCTT  81 151
        orf2     446 ..     471 -  -7.7  -3.70826   TAAAAATAAGCACAA         GTACAGCAA-GC ATG ACATTGCTGTAC         TGAACAATTTTGATA  69 507
        repB NONE
        orf5    3292 ..    3317 +  -8.4  -4.41206   AATGCACACAAAAAA         GTCCTCTATT ATGCGG AATAGAGGGC          TTTTCTGAAATCATT  85 104
        orf6    3624 ..    3652 +  -6.7   -4.4648   AAAATACCCACAAAA        GTCCTGCTCAACT AAC AATTGAGTAGGCC        TTTTGTAGTACAAAT  76 63
        orf8    5036 ..    5051 +  -3.9  -5.64421   TTTAAGTAGCCAAAA              GCCTG ATAAAA CGGGC               TTTTTTGTTTGCCGT  85 206
        arsR NONE
       arsD1    6438 ..    6456 +  -9.6   -4.3487   TTTTACTAAAGGTAA             GAGATGGC GCG GCCATTTC             TTTTGAATTATATAT  90 42
        arsA    8253 ..    8272 + -10.8   -4.3534   AAAGATATCAATTGA            TCAGGGTA GCGA TACCCTGA             TTTTGGTAGTTGGGA  91 43
        arsB NONE
       orf14 NONE
       arsD2 NONE
         nox   11928 ..   11952 +  -9.4  -5.27477   GTGGTTAATGTCAGA          TAGAGTGGCT ATAGG AGCTACTCTA          TTTTTTGATTCAAAT 100 272
        cadC NONE
        cadD   13147 ..   13169 +  -9.2  -3.85909   TGGGTGTTTGATAGC           CAGTTTGCCG GCG CGGTAAATTG           TTTAGCTTTGACTCA  77 157
       orf39 NONE
       orf40   31348 ..   31374 +  -5.1  -5.45802   GGATAAATTAAAAAA         CGATCAACCTA ATAAC TAGGCCGATCG         TTTTTATTTTCAGGA  87 7
        tnpA   35629 ..   35647 +  -4.6  -3.38378   ATTGGATGAAGCAGA             CGAAAAAT AAG ATTGTTCG             GTTTTTAAAGTCTAC   0 16
       tnpR2   31660 ..   31672 -  -3.4  -3.19091   AGATCGACCCAGGAA                GGTT TCTTC AACC                CAGCGGATTGCCAAT  46 233
       orf41   31348 ..   31374 - -10.2  -5.42514   GGATAAATTAAAAAA         CGATCAACCTAA TAA CTAGGCCGATCG         TTTTTATTTTCAGGA 100 7
        traA   28487 ..   28501 -  -8.6  -4.30844   AGTTTAGCACTAAAA               GGTGTA ACT TACACC               ATTTATTTTTTTTAC  82 48
       orf37 NONE
       orf36 NONE
        traB NONE
        traC NONE
        traD NONE
        traE NONE
        traF NONE
       orf30 NONE
       orf29 NONE
       orf28 NONE
        traJ NONE
        traK NONE
       orf25 NONE
        traL NONE
       orf23 NONE
        traI   14700 ..   14713 -  -4.5  -3.80083   AAAAGTGAACCTAAA               TGACG GGTT CGCCA                ACCGGAACGTAGTGT  59 58
       orf21 NONE
       orf20   14213 ..   14234 -  -4.5  -3.16564   TTTTTATTTTATCAA           TTAGCTAAA AGTA TTTGGCTAA            CTTGATTATAAAACG  51 36
       orf19 NONE
        orf9    4908 ..    4920 -  -7.7  -3.92542   TGGAGGTGGAAACAA                TGCGA CAA TCGCA                GAAAACAGAAAATAA  73 483
       tnpR1    3616 ..    3660 - -14.5  -2.88268   CTCTAATCAAAATAC CCACAAAAGTCCTGCTCAACT AAC AATTGAGTAGGCCTTTTGTAG TACAAATTAATCCTT  93 181
        orf3     718 ..     742 -  -5.6  -5.31456   GTAACCTAGAAAAAA          GGCCTCCAGT ATTAA ACCGGGAGCC          TTTTTTAGTATACCA  85 208
        repA     162 ..     176 -  -2.8  -2.78679   GGCGTTGATCTAAAG               GCTGAA TTT TTGAGC               TGGGTAGCTCTGGCA   0 151
