# Supplementary material for: Rapid, accurate, computational discovery of Rho-independent transcription terminators illuminates their relationship to DNA uptake
Source: Genome Biol. 2007 Feb 21;8(2):R22. doi: 10.1186/gb-2007-8-2-r22 (PMC1852404; doi:10.1186/gb-2007-8-2-r22)
Supplement: Additional data file 4 — Best terminators found downstream of each of the genes of the 343 organisms studied. [file gb-2007-8-2-r22-S4.zip › Lactobacillus_sakei_23K.bag]

        dnaA    1597 ..    1631 +  -2.3  -3.78234   GTTATCCTAAGGATT    TCTCACATTTTATCCA CAGG TGGA-AAACTATGAGA     TTCTTGGCTTTCAAT  49 66
        dnaN    2895 ..    2911 +  -3.6    -5.626   ATAACAACTCAAAAA              CACCTC GATGA GAGGCG              TTTTTTTGTGAACTA  85 47
     LSA0003 NONE
        recF NONE
        gyrB NONE
        gyrA    9128 ..    9181 +  -6.4  -5.89947   TTAAAAAAATAAAAA TCGTTTTTGCGTAATTACACTTGTAA GGAT TAACAAGCGTG-TTA-GCAAAAACGA TTTTTTTTAAGTTTG  93 42
        rpsF NONE
         ssb NONE
        rpsR   10480 ..   10509 + -15.9  -5.37593   AAAATTAATTTTAGA       GTCATCAACCAAG TTTA CTTGGTTGGTGAC        TTTTTTAGTTTCCAA 100 40
     LSA0010 NONE
        rplI   13209 ..   13236 +  -7.8  -4.81212   TTTAATTATCCAAAA        GACCGTGATT GCAATCAA AGTCACGGTC         TTTTATTATGGTGAC  88 45
        dnaC   15027 ..   15056 + -15.2  -5.05079   GATAGTACGAAAAAA       GCGTCAGACAAA AATTAA TTTGTCTGACGC        TTTTTATATGCTTAT 100 335
        gidB NONE
       parB1   18427 ..   18437 +    -4   -4.0098   AATAGGGAGGCACAT                 TATG GCG CATA                 TTATTTCAATTGCAA  58 36
        parA NONE
       parB2 NONE
     LSA0018 NONE
     LSA0019 NONE
     LSA0020 NONE
     LSA0021   22950 ..   22988 + -12.7  -4.82901   TCTGAAATAAAAAAA  TAGCTAGCGGTTAA-CCG ATGT TGGTTTAATCGCTAGCTA   TTTTTATGCAAACAA 100 31
     LSA0022 NONE
     LSA0027   27056 ..   27078 +  -9.2   -4.9445   GGACTATTTTAAAAA           GCAGTGTC CAAAGGC GACACTGC           TTTTTGCTTGCTTGT 100 41
     LSA0028   28023 ..   28046 + -16.8   -5.2696   TAAAGCGATTAAAAA          GGCGTCGACA ATTA TGTCGACGCC           TTTTTTGACTTTTAA 100 38
     LSA0037   36615 ..   36626 +  -7.2  -3.30213   TTTTGCTTGAATTGT                CCGC GAAA GCGG                 TATATTCTTAATGTA  65 68
        usp5   37179 ..   37204 + -11.9    -4.652   TAAGTAATCAAAAAA         GCCATGACAGC ACAA GTTGTCGTGGC          TTTTTAACGTACTTT 100 44
        tag1   37782 ..   37796 +  -6.4  -3.05816   TCCCCAGCATCTGAA               GGGATA GAC TGTCCC               TTAAATCGCGGATGG  60 19
     LSA0040   38378 ..   38406 + -16.2  -5.14563   TAGCATACAAACGGA        GTTGGGCCAAAA ATCAC TTTTGGCCCAAC        TTTTTTAATCCCCGA 100 38
        panE NONE
        usp1   39965 ..   39997 +  -7.2  -4.74504   GTTAAGAATCTAAAA     GCACCCAAA-CAA TTTTTATT TTGTTTTGGGTGC      TTTTTCGATTAGAAT  83 36
     LSA0043 NONE
     LSA0044   41079 ..   41110 + -12.4  -4.88407   ACTGAAGACAAAAAA      GTCGCCGTGAACAA GCAA TTGTTCATAGCGAC       TTTTTGATTGGATGA 100 40
     LSA0046   43523 ..   43545 + -10.5  -4.95957   AACGAAATAAAAAAA           GGACCCGGC ATTTA GCCGAGTCC           TTTTTAATTGGTTTA 100 31
     LSA0048   44253 ..   44274 + -13.1  -6.06723   TTAATAATAAAAAAA           CGATAAGCC TGAG GGCTTATCG            TTTTTTTTTAGAAAC 100 92
     LSA0050   45992 ..   46017 +  -9.8  -5.61596   ATAATGAGTATTTCG         GAGTCACCGA GTTTAG TTGGTGACTC          TTTTTTTATGGCAAT 100 37
     LSA0051 NONE
     LSA0052   48242 ..   48275 + -15.5  -4.87291   GCAAAAATAAAAAAA     CGGTCGGCATCATTCT AAA AGAA-GATGTCGACCG     TTTTTGATTGCAATC 100 31
        pepO   50465 ..   50499 + -13.7  -3.91084   TTTAGAAATCAAAAA     GAGGTGCATCACAAA TTTAT TTTGTGGCGCACCTC     TTTCATTGGAAATGG 100 218
         maa   51558 ..   51568 +  -2.4  -2.78018   AAATAAAATTAAAAA                 GCCG AAG CGAC                 TAGTTGCTAGAAACT  41 441
        nagE   57006 ..   57032 + -17.4  -5.02502   TAAACAATCAAAAAA         CGCCTGACGAAT TAA GTTCGTCAGGCG         TTTTTGTGTGGTATA 100 38
        purA   60889 ..   60900 +  -2.2  -2.52742   TCATTCTCATGGGTT                TGGC ACCA GTCA                 GTATTATACACACAT  40 121
     LSA0064   62284 ..   62308 + -14.3  -5.80003   GGTTAATACGACTTA          GCGGTTGGTCC TGT GGATCAGCCGC          TTTTTTGTTTCTTAA 100 35
     LSA0065 NONE
       srtA1   63606 ..   63638 +   -15  -5.10968   TAATTAAAAAACAAA     GACCCCAG-TGTGGT AAAT ACCGCAACTGGGGTC      TTTTTGTGTATTACT 100 38
     LSA0067 NONE
     LSA0068 NONE
     LSA0069 NONE
     LSA0070 NONE
     LSA0071   68306 ..   68329 +  -8.2  -4.78752   GTAGTTTTCAAAGAA          GCGACTAG TCGATTTT CTAGTCGC           TTTTTGGGTTATAAT  95 37
     LSA0072 NONE
     LSA0073   70283 ..   70324 +  -3.8  -5.65927   GTGAAAATATAAAAA GAAGCTTAACCA-CGGG GAATACCAA TCCGATGGCTGAGCTTC TTTTTTATTTCCCTG  85 40
     LSA0076   72006 ..   72033 + -16.4    -3.767   AGGCCTAACACAAAA        GCCCGCTTATCT TCTC AGATAGGCGGGC         TTTGCTGGGTGGATA 100 33
     LSA0077 NONE
     LSA0078 NONE
     LSA0079 NONE
     LSA0080 NONE
     LSA0081   78104 ..   78120 +  -3.1  -2.56122   TTCGTAACTTGTTCA              TGAATTT TTC AAATTTA              AATTTTATGATAGAG  43 82
        htrA   79459 ..   79486 +   -17  -5.93809   AACTAAAAATAAAGA        CGCGCGACCGGA TTCT TCCGATCGCGCG         TTTTTTTTGTGGCGC 100 80
     LSA0083   79869 ..   79886 +  -2.7   -3.2511   ACTTGGGACGAACAC             TTGTGCA TATG TGGACAA              CTTTTGTGGATAACA  45 226
     LSA0084   80475 ..   80502 +   -10  -5.38047   AATAAGAAAAATTGA        GAGCC-CAGACAA AAT TTGTCTGCGGTTC        TTTTTTATATCCATC 100 36
     LSA0085   81267 ..   81295 + -16.1  -4.74453   TCACCAACTCAAAAA        GCGCGCTAAGACA ATT TGTCTTAACGCGC        TTTTTGAATGTCTTA 100 41
     LSA0087 NONE
       adeC1   85651 ..   85681 + -18.5  -5.36965   AATAGGTAATAAAAA       GGGATCCGACAAA ATAAC TTTGTCGGATCCC       TTTTTTGTAATATTG 100 36
     LSA0090 NONE
     LSA0091 NONE
     LSA0092   89450 ..   89461 +    -3   -3.3568   AGCGTCAAAGTGGCA                TATC ATTT GATA                 TTCGTATATACTTAT  46 50
     LSA0093   90376 ..   90410 + -21.7  -5.14563   TTAAACAATAAAAAA     GGGGTTGGGACAAAA TTTAT TTTTGTCCCAACCCC     TTTTTTGATACCCGA 100 56
     LSA0095   93522 ..   93551 + -19.5  -4.93696   TCTATAAAAAATAAA       GAACCCGGACAAA TTAA TTTGTCCGGGTTC        TTTTTGATATTTGAA 100 34
     LSA0098 NONE
        racD NONE
        gpm1 NONE
     LSA0101   98634 ..   98669 + -12.7  -4.92314   ACTAGTCTAAAAAAA    GAGCGCGAGACAAAA AATAAC TTTTGTCCTGCGCTC     TTTTTATGCGTTAGT 100 31
     LSA0105 NONE
     LSA0106  102173 ..  102204 + -10.2  -5.27477   GTTAAACAGAAAAAA      GTTTGGCTCTCCCT GAGA AGGAAGGGTCAAAC       TTTTTTAGTTAAAAT 100 54
        gmk1  102808 ..  102844 + -13.1  -4.15106   GTCAATAACAAAAAA    GGGAAGTCCAACAAAAC GTT GTTTTGTCAGGCTTCCC    TTTTAACGATTAGTG 100 33
     LSA0109 NONE
     LSA0110 NONE
     LSA0111 NONE
     LSA0112 NONE
     LSA0113 NONE
     LSA0114 NONE
     LSA0115  108196 ..  108206 +  -6.8  -2.84878   CAAGCTTACCAACTG                 GCGA TTA TCGC                 GTTTCCGTTACAAAG  58 117
     LSA0116 NONE
     LSA0118  110822 ..  110838 +  -2.3   -3.2396   CTAATCAAACTATTA              CAACTTT TCA AAAATTG              TTGATGCTAATGATT  43 37
     LSA0119  111426 ..  111458 + -15.8  -6.00814   CAATAATTAAAAAAA      TAGCGTCGAAAACA ATTAC TGTTTTCGACGCTG      TTTTTTTTAGTTATT 100 35
     LSA0123  115348 ..  115360 +  -3.5  -2.81642   TTTAACTGTCATTTA                TTTTA GTT TAAAA                TATGATAACTAATGT  44 36
     LSA0125  116758 ..  116792 + -13.8  -5.28942   GATTAAATAAAAAAA    CGGCTAAGACCTTGT AAAATC AC-AGGTCTTAGCCG     TTTTTATTTAAGCTG 100 35
     LSA0127 NONE
     LSA0128  121054 ..  121089 +   -17  -5.15969   AGAATAAATAAAAAA    GGCCTGTTAAGCGC AGTTCAAA GCGCTTGACAGGCC     TTTTTTGGATTGGAA 100 34
        uxaC  122655 ..  122682 + -11.4  -5.47159   TTAAAATAAATGGAA        GAAGCCTGCGATG AAT TATCGC-GGCTTC        TTTTTTATATTCAGC 100 37
     LSA0130  123778 ..  123828 + -20.8  -4.11751   AATTTATATCAACAC TAATAAAAGAAGCGCTGAAAACCA AAT TGGTCTTCAGCGCTTCTTTTGATA TTTTAAAGGGTTAAT 100 23
     LSA0132  125452 ..  125482 + -12.8   -5.1244   CGCTTAATCTAAAAA       TCCCATTAATCC TAAAACC GGATTAATGGGA       TTTTTGTATTAATGC 100 317
     LSA0135 NONE
     LSA0136  129206 ..  129221 +  -3.9  -3.92075   TTTTGGTGGCTGCAG              CCGGC TTTTAT GCTGG               TTTATAGCTGACAAT  56 3
     LSA0137  131624 ..  131652 +  -8.2  -5.82172   AATAATACGACTAGA        GGGACTCATCAA ATTGC TTGGTGAGTGCC        TTTTTTTGTGTTAAT 100 36
        panK  132756 ..  132792 +  -5.9  -3.72576   AGCGTTACTAATCGA    GCTGAGTGAAACGAGGA CCA TTTAAGTTTTACTCAGC    TTTAATAAAAAAGGA  63 131
        guaA  134386 ..  134415 + -19.5  -5.60993   ATTCCCAATTAAAAA       CACCGCAAGTTGT TTCG ACAACTTGCGGTG        TTTTTTTGTGCAAGA 100 41
     LSA0140  135891 ..  135909 +  -9.5  -6.04378   TAATGGATAAAAAAA             CGGTCCC TAAAC GGGGCCG             TTTTTTTTGTGGTTT 100 38
     LSA0146  141590 ..  141609 + -10.8  -5.63103   AATTATTATATTTAA            TGGCTAGA TTAA TCTAGCCA             TTTTTTTGCTTAAAA 100 39
     LSA0147 NONE
     LSA0148 NONE
     LSA0149  146750 ..  146781 + -16.2   -4.7629   TGCCGTTAATATTTA      GAAACCACAATTTA AATC TAAATTGTGGTTTC       TTTTTGCATTCATAG 100 186
     LSA0150 NONE
     LSA0151  148387 ..  148426 +  -9.6  -5.54894   CTTTTAACAAAAAAA  GTCTGTCATAAATTTAGTG GGA TACTAAATG-ATGACAGAC  TTTTTTTAATAGGTT 100 206
     LSA0155  150572 ..  150622 +   -20  -4.44448   ATTTAATTTAAACAA TAAAAGAACCGTCTTGAATGCCAA TAT TAGGCACGCAAGACGGTTCTTTTA TTTATTTAACATAAT 100 30
     LSA0159  154247 ..  154275 + -13.2   -4.6902   GTCATAAATACAAAA        TAGCGCCACCGA TATTT TCGGTGACGCTA        TTTTTAACATTATAC 100 34
     LSA0163 NONE
     LSA0164 NONE
     LSA0165  159565 ..  159579 +  -4.4  -4.10731   GGCGAATCAATCAAC               TAAATT GTC AATTTA               TTTGCTTATATTATT  61 23
     LSA0166 NONE
     LSA0167 NONE
     LSA0168 NONE
     LSA0169 NONE
     LSA0170  161679 ..  161704 + -14.1  -5.67063   ATAACGAATAAAAAA         TAGGTGGTCCT CAAT GGGACCACCTA          TTTTTTTGTGCTCGG 100 30
     LSA0172 NONE
     LSA0173 NONE
     LSA0174 NONE
     LSA0175 NONE
     LSA0176  170097 ..  170107 +  -6.8  -3.31726   AACTTGTTATAACGG                 CACC ATA GGTG                 TGTTATATAAAAAAC  62 133
     LSA0177  171066 ..  171087 + -13.1   -5.0133   GTTTGTATACAAAAA           GGATTCTGG TTAT CCAGAATCC            TTTTTTAGCAGAATA 100 45
     LSA0178  171587 ..  171618 + -16.8  -5.27938   AAGAAAATAAAAAAA      TGAGCTTCAGACAG TAAT TTGTCTGAAGCTCA       TTTTTATTTAACAAT 100 39
        mtsC NONE
        mtsB NONE
        mtsA  175821 ..  175831 +    -4  -2.63913   TATGATACGATTCAC                 CTAA AAT TTAG                 TGGTATAAAATGGTA  45 52
     LSA0183  176394 ..  176415 + -13.1  -5.45802   GAAGGCTAATAAAAA           GGGTTTCTC TTTC GAGAAACCC            TTTTTATTTTGGCAA 100 32
     LSA0184 NONE
        galP  178537 ..  178562 +  -8.4   -5.1101   TAAACAAACAAAAAA         GTTCCCATCCT TAATC AGG-TGGGAAC         TTTTTTGAATGCTGA 100 283
     LSA0186  179742 ..  179759 +  -6.3  -2.75992   CGTTGGCTAGCGACA             CCGTCGAT AAA ATCG-CGG             TCATGTTCGATGAAC  55 67
     LSA0189 NONE
     LSA0190  184459 ..  184473 +  -3.4  -3.56958   TTGGCAAGCCAGTTA               GTGGAG GTG CGCCGC               TTATGATGTTATTAA  50 5
     LSA0191 NONE
     LSA0192  185446 ..  185499 + -19.3  -3.61178   ATTATCAAAATAATT TTAAAAGACCATCTGAAACCGACTT GTAA AAGTGGCTTTCGGATGGTCTTTTAA TTTGGCATAAATCCG 100 50
     LSA0193  186194 ..  186213 +  -7.9  -5.64421   AGTGCATCAAAAAAA            CCGCTAA AATTAA TTAGCGG             TTTTTTATTTACGAT 100 50
       pepD2  190513 ..  190546 + -14.1  -5.44119   TAATAGGTTTGAAAG     GAGTGAACTACTAAC GATA GTTAGTAGTTTGCTC      TTTTTTTACAATAAC 100 38
     LSA0197  191341 ..  191376 + -11.9  -5.17054   TAAATAAATCAAAAG    GGACCCTTCGCCAAA TTCATT TTTGGTGGCGGGTCC     TTTTTTAGGTGTTAT 100 38
        ack1 NONE
     LSA0199  192928 ..  192960 +  -2.1  -5.88197   AATAAATTTAAAAAA      GATTAATTGGGTG GAAACGG TGCCTGATTAATC      TTTTTTTATGTTTAG  83 36
        rbsU NONE
        rbsD NONE
        rbsK  195333 ..  195359 +  -6.5  -4.68593   TAATAGATTAAAGGG         CGCTCATGGCT TAGTC GGCTGTGGGCG         TTTTTAAATGATAGC  78 38
        rbsR  196431 ..  196478 +  -4.8  -5.75599   TTAAGGACCAAAAAG TACGGGCGACACTAGGCTTGGCA ATT TGCCAA-CCGAATGTAGGCCGTC TTTTTTTGTGCTTTA  88 49
     LSA0204 NONE
     LSA0205 NONE
        gpm3  199481 ..  199519 + -18.4  -3.91897   GAGTATAGTGTAAAA   TAAGCGCCTATCATCTGA ACT TTTGATGATAGGCGCTTA   TTTGTAACTAGACGG 100 60
        clpL NONE
     LSA0208  202559 ..  202606 + -27.4  -3.15056   CGCATGTAAATATTG AAAAAGGCCCCTCATACTGGTT GCTC AACCAGTATGAGGGGCCTTTTG TATTGGATTACAGGT 100 42
     LSA0210  204435 ..  204460 +  -7.6   -5.4492   ACTAAAAATAACCAA         ACCGTTATCC ATTTTG GGATAACGGC          TTTTTTATGTGTCTA 100 40
     LSA0211 NONE
     LSA0212 NONE
     LSA0213 NONE
     LSA0214 NONE
     LSA0215  210435 ..  210455 +  -5.5   -2.9732   CTCGTTACACATACA            TAGATGAAT TAA ATTCATCGA            TAGTTTAACTTGGGA  53 69
tnpA2-ISLsa1 NONE
   LSA0216_b  211921 ..  211948 +  -9.9  -5.44721   AGAATAGACTGGAAA        TAGGCGACTGC GAAATA GCGGTCGCTTA         TTTTTTTGGACTAAT 100 40
     LSA0217  212740 ..  212755 +  -7.6  -3.36823   ATTATGAGTATCAAT              TCAACG GAAA CGTTGA               TTAACTTTTGAAGAG  67 69
       trxA1  213117 ..  213147 +   -17  -5.68438   ATAAACATTTAAAAA       GGATGACGGCGAAG GTA CTTTGCTGTCATCC       TTTTTTATTTAGTAG 100 41
   LSA0219_a  213970 ..  214003 + -11.4  -4.11751   GAACCTATAATATAA     TATGCAATTATATA CTATAA TATATAATTGCATA      TTTTGGAGGGTTCAT  91 31
   LSA0219_b  215289 ..  215342 +  -9.7  -5.40072   AAATAGTTAGTTGTC T-TTTCTAGGTGGCACATTGTCGATA TTT TATCGGCGATGTGCCGCCTAGTTTCA TTTTTTTAGGAAAAA 100 113
tnpA2-IS1520 NONE
tnpB2-IS1520  216975 ..  216995 +  -6.1   -3.1585   CAGTGATCGTATTTC            ACTTGTAGC GTA GCTACAGGC            TATTAAATTCAATAA  58 13
     LSA0224 NONE
     LSA0225  220937 ..  220968 + -10.4  -5.16572   AGAATTAATAAAAAA      TCACCTTAATCT GTTTTTTA AGATTAAGGTGA       TTTTTTAGATTAAGT 100 181
        pepN  223636 ..  223669 + -14.7  -5.02074   ATAGCGTGATGAAAA     GCCGCCCTAACAAAT ATCG GTTTGTTGGGGTGGC      TTTTTTGCGGGATAA 100 45
     LSA0227 NONE
     LSA0228 NONE
     LSA0229 NONE
     LSA0230  226140 ..  226165 +  -8.3  -5.47399   TCAGTAATCACTGAA         GTTGGGGCAGT TTAT ACTGTGCCAAC          TTTTTTTAAAATTAA 100 34
     LSA0231 NONE
        lmrA  228740 ..  228774 + -13.7  -5.80951   AGGCTCTTTCAAAAA     CAGAGTAGCGTCCGA ATCAA TTGGACACTACTCTG     TTTTTTGTTTTAAGT 100 187
     LSA0233 NONE
     LSA0234  230932 ..  230961 + -19.5  -5.73339   AATAGTAACTCAAAA       GAGCCGTTCAGAT TAAA ATCTGAACGGCTC        TTTTTTTATAATTAT 100 43
     LSA0237  233944 ..  233961 +  -9.9  -3.34787   GGTAAAAATGCTTGA             CCTCAAG TCAG CTTGAGG              TTGTAAAGTAGTCTT  78 58
     LSA0238 NONE
     LSA0239  235318 ..  235341 + -16.8  -5.06816   ATAAGTAGTCAAAAA          GAGGCGACCT TGAT AGGTCGCCTC           TTTTTGTTAACAGAT 100 33
     LSA0242  237833 ..  237861 +  -4.5  -5.07652   TAATATTAAAAAAAG        GATGGTCCCTCTA TTA TCGGCGGATCATC        TTTTATTTTGCAACG  76 43
     LSA0243  239832 ..  239857 + -16.3  -5.03747   AAAGCAGGATAAAAG         GGCGGTCTAAA TGTG TTTAGACCGCC          TTTTTTGAGAGATTT 100 39
     LSA0244  240658 ..  240683 + -12.7  -5.63103   AAAAATCTAATCAAA         TGGTTTGTCAC GGAG GTGGCAAACCA          TTTTTTTGATTAGAA 100 31
     LSA0245  241331 ..  241354 +  -8.1   -5.2422   AAAGATTAATAACGG          GCAGTCTCC TTTAGT GGGGGCTGC           TTTTTTAATGTGGTT 100 39
       mntH1 NONE
        usp2  243499 ..  243557 + -19.2  -2.64747   TTAGTAGTCCGTTAA TAGAATATTAAAAGGCGTTGGGACAAAG GAT CATTGTCTCAACGCCTTTTTGCATTCTA ATTATGGTAAGCTAA 100 26
     LSA0248  244616 ..  244638 +  -6.3  -2.60615   AGTTGCCCGTTCTGC           TAAGGCAAG TGCTT CTTGCCGTA           ATCTTTGGCGGCCAT  54 292
     LSA0250  246431 ..  246447 +  -2.3  -2.55378   AGTTATAAGTGAGTA              CTTTTTT AAC AAAGGAG              ATTAATAATATGATT  40 86
        efp1  247052 ..  247075 + -11.8  -5.12617   ATGTTTAATGCAAAA          CAGTTCACCA ATTT TGGTGAGCTG           TTTTTTAGATGCTTG 100 57
       iunH1  248408 ..  248436 +  -9.8  -5.54894   AATAATCCAGTATGA       GGCATTAGAACAT AAAT ATGTTCT-ATGCC        TTTTTTTAGTAGCTT 100 284
     LSA0254 NONE
     LSA0255 NONE
   LSA0256_a  251416 ..  251430 +  -6.4  -4.09739   ATTACTTAATTTAAT               TTTCGG AGG CCGAAG               TTTTAGCCCCGTTCA  70 71
     LSA0257 NONE
     LSA0258 NONE
     LSA0259  255397 ..  255421 +  -8.7  -5.96894   TTAAAAATATAGGAG          CATCTCTTAAT TTT AATAAGAGATG          TTTTTTTATTTCGAT 100 37
     LSA0260  256550 ..  256594 + -19.6  -5.19998   ACTTTAAGCAGCTTT CTGGGTTGTAAAAATTCGGT ATTCA ACCGGACTTTTACAACCCAG TTTTGTTTTAATTCT 100 87
        rpsN  261503 ..  261537 + -21.8  -3.10612   GCGCAGGAACCTAAC     TAGAAAAAGAGGTCTC TTC GAGACCTCTTTTTCTA     TGTCTTGAACTTGCA 100 173
     LSA0267 NONE
     LSA0268  262888 ..  262921 + -11.1   -5.2189   AAGAGTAATTAAAAA     GGACCTGAGACAAAA GCAA TTTTGTCCCAAGTCC      TTTTTTGATGGTTAA 100 33
     LSA0270 NONE
     LSA0271 NONE
     LSA0272  267388 ..  267423 + -19.2  -5.32944   CAAGCCTCCAAAAAA    TCCCGATTCAGCCATT TTAT ATTGGCTGAATCGGGA     TTTTTTGATTATGCG 100 158
        guaB  272470 ..  272504 +  -7.2  -5.28176   CTATGTTAAAATGAA    GGCGCTGG-GGCAAA TTTAAT TTTGTCGCCGGCGTC     TTTTTTATGGGTGGA  95 43
     LSA0277 NONE
     LSA0278 NONE
        dacA  275833 ..  275867 + -12.4  -5.14965   TTAATTAAATCAGAG     GAATGCTTAAGCGA GAACCGA TCGTTTAAGCATTC     TTTTTTAGTGAGAAT 100 37
        murE NONE
     LSA0281  278166 ..  278203 + -11.5  -5.16237   TTGGTAATCGACTAA   TAGGAGTTGAGACAGAA ATTA TTTTGTCGCAATTCCTA    TTTTTTGATGACGTT 100 34
     LSA0282 NONE
     LSA0283  279883 ..  279895 +  -2.7  -4.73108   TTAAAGCGGAGGACG                GTTGA GTG TTAAC                TTTTGATTTTATGCG  65 37
     LSA0284  280676 ..  280718 + -24.6  -3.12351   TCATCAACATGTTAG TCATTAAAAAAAGTCTGGCC AGT GGCCAGACTTTTTTTAATGG TTACATATCAGCAAG 100 19
     LSA0286  283934 ..  283963 + -19.5  -5.18726   AATAACAGTCAAAAA       CAGCGTCATCAAG TTTA CTTGATGACGCTG        TTTTTGTTATAACCA 100 54
     LSA0287  285478 ..  285503 +  -9.9    -5.626   AGAATCGTTGAAGAA         GTGTTAAGTAG ATAA CTATTTAACAC          TTTTTTTGTACGCTA 100 218
     LSA0288  286309 ..  286325 +  -5.1  -4.65219   TTTTGTTTCAGTCAG              CGGTC GGGAATA GACCG              TTATTTTTATCTTCT  71 13
         xpk  288875 ..  288896 + -13.1  -5.66684   TTTAGTGGTAAAAAA           CAGATTGGG GCAA CCCAATCTG            TTTTTTTATGGATTC 100 41
        gltX  290489 ..  290515 + -11.7  -5.71712   TTAAATAAAGAAGAA         GTGTCACGGAT AACTA ATCTGTGACAC         TTTTTTTGTATCAGA 100 33
        kdgK  291616 ..  291626 +  -8.2  -3.31461   TCGCACAAAGTGGCG                 GCGG TGC CCGC                 TTATCACGATAAATA  70 3
        budC  292493 ..  292522 + -20.9  -4.74504   TAAAAATATTAAAAA       GGGCACGTACAAG CTAA CTTGTACGTGCCC        TTTTTAGGTTAGAGT 100 38
     LSA0294 NONE
     LSA0295  294000 ..  294029 + -19.5   -4.8269   ATCGCTAAAAAAGAA       GAGGTACCGACAA TTTC TTGTCGGTACCTC        TTTTTGATAGTTCTC 100 33
        gntZ NONE
        gntK  297535 ..  297573 + -13.5  -4.41302   ACTAAGGATTAAAGA  TTAAACGTTCAATCACCA AAAG TGG-GATTGAGCGTTTAA   TTTGTTAATTTAATG 100 29
        gntP  298993 ..  299024 +   -11   -5.2189   AGTTATTATTCAAAA      GAGTTGCGGCGAAA TTCA TTTTGTCGTAACTC       TTTTTTAATGATTAA 100 44
     LSA0300 NONE
     LSA0301  300301 ..  300329 + -17.6  -4.07975   TAACACAAATAAAAA        GAGCACCAAGAC CTAAT GTCTTGGTGCTC        TTTGTGATTAGATTA 100 38
     LSA0303 NONE
     LSA0304  302354 ..  302378 + -12.2   -5.4505   TGATTGTAATCGCGA          CAGGGGTAGC TAGAT GCTATCCCTG          TTTTTTATTGGAAAG 100 133
     LSA0305  303945 ..  303961 +  -3.8  -4.85129   TGTTGAGTCCTTGAT              TAAATC TTGAT GATTTA              TTTTTAATATATACT  69 16
        aspD  305667 ..  305701 + -21.7   -4.9725   ATAAGGTGTAATGAA     GGGCGTTAGAACAAC GATAA GTTGTTCTAACGCCC     TTTTTGTGTCCCACT 100 37
       trxA2  311506 ..  311543 + -20.1  -4.68103   ATCATGAAGGCTAAA   TAAAAGGCGAGACATCC AAAT GGACGTCTCGCCTTTTA    TTTTGTTAAGCTTAA 100 27
     LSA0309  313744 ..  313761 +  -4.9  -2.50545   TGAAGGTGGTGTGAC             GTATGCCA TAT TGGC-TAC             AGTTTATTGTCCAAG  49 41
     LSA0310  314409 ..  314431 + -11.4  -5.66684   AATACTGTCGAGAAA           GATCTTTCCT TTT AGGAAAGGTC           TTTTTTTGTGGCTTA 100 221
     LSA0311 NONE
     LSA0312  317373 ..  317400 +  -7.1    -5.243   GTGATTTAAGAAAAA        GGGATGACAAA TTAAAT TTTGTTGTCCC         TTTTTTAGTACTTTC  90 41
     LSA0313  319125 ..  319145 +  -8.3  -5.63645   ACTTAAAAATTAAAA            CATCTCACG TTC TGTGGGATG            TTTTTTGTGTTTTAG 100 43
     LSA0314  319878 ..  319912 + -18.9  -5.55769   GTATCGATTCAAAAA     GGGTCTAAGACAAAA TTTAC TTTTGTCTTAGACCC     TTTTTTATTATCCGA 100 42
        sdhB NONE
        sdhA  322525 ..  322535 +  -5.4  -4.08064   GTATTGATAAATAAA                 TAGC TTT GCTA                 TTTTAGGAGGAAATT  65 27
     LSA0318 NONE
     LSA0319 NONE
       pepD3  326329 ..  326355 + -13.1  -5.52384   GCTTTTAATTAATTT         GTCACACTTCC AAGGG GGGAGTGTGAC         TTTTTTTGGTGGAGG 100 51
     LSA0321  327235 ..  327270 + -19.3  -4.16146   GTAATGAATAAAAAA    GAGCCGATTCAACAA GATTAA TTGTTGAATCGGCTC     TTTTAGGACTATTTT 100 30
     LSA0324 NONE
     LSA0325  328694 ..  328717 +  -8.9  -5.60993   ATCATTCGAATTAAA          GACTGTTGC TAATGT GCAACGGTC           TTTTTTTGTACCAAA 100 183
        trpS  332429 ..  332463 + -11.5  -4.78839   ATTTTGTTAATGAAA     GCTTGATTGAACGCC AGTTA GGAGATCAATCAAGC     TTTTCTTATGGCATT 100 41
     LSA0328 NONE
     LSA0329  334551 ..  334567 +  -2.9  -3.55444   CCGGCAGGCTTTAAT              TCGCCAT AAA AAGGTGA              TTTACCAAGTAACGA  48 58
     LSA0330  334791 ..  334818 +    -7  -5.26875   ATAATAAATTAGTAA        GATTGGCAACCA AGTT TGACTGCCAATC         TTTTTTAGTTAGAGG  95 37
     LSA0331  335521 ..  335542 +  -4.5  -2.82623   TGAGTTTTTCTGTTG           GATAGCTTA TAAT TAAGGTATC            TCATTATCAAGAGGA  48 68
     LSA0332 NONE
     LSA0333 NONE
     LSA0334  339230 ..  339272 + -10.1  -4.45544   ATAAAAAACGACTAA GAGTGTTTCTAGGACAAAG ATGTC TTTTGTTTTAGGGACACTC TTTTGATTGGTAAAG  91 37
     LSA0335  339931 ..  339955 + -12.3   -5.1675   TTTAGAAATTAACCA          GGATTAGGTCA ATA TGACTTAATCC          TTTTTTAGTGCCTAG 100 139
        dnaX NONE
     LSA0337  342276 ..  342286 +  -2.4  -3.32844   TGGGCAAGTTCACAA                 AGGG CCT CCCA                 TTCTAAGGTAACCGA  45 9
        recR NONE
     LSA0339  343195 ..  343236 + -16.1  -5.06414   AGATAACCAAAAAAA GATTGGACCCTTGATAAAA GTGA TTTTATCGGGGGACCAATC  TTTTTATTAGCGAAC 100 35
         tmk NONE
     LSA0341 NONE
        holB NONE
     LSA0343  345738 ..  345771 + -13.1  -2.53918   TAAGCAACGCAAACA     GGGCGCTGAGGCAAG ATCA TTTGTCGCGGCGCCC      GCTTTTATAAGCTCG  87 45
     LSA0344  346671 ..  346681 +  -2.4  -2.72511   ACAAGTGGTCTACAA                 CGCG TAC CACG                 ATTTAACAGAATAGA  40 1
     LSA0345 NONE
     LSA0346  347762 ..  347787 + -14.8   -4.7329   TAATGAATTAAAAAA         GGCGAGGACA TGTTAT TGTCCTCGCC          TTTTTAGCTAATTTT 100 70
     LSA0348  349614 ..  349646 + -14.4  -5.14965   TTTTAAAAACAACGA      CCACTTTGATAAAG TTATT CTTTATCAAGGTGG      TTTTTTAGTGCAGCT 100 41
     LSA0349  350517 ..  350543 +  -2.9  -4.41047   CTCCCCTACGTTACG         CGGCAAGTCAT GATTG ATGATCAGCCG         TTTTACTTGGCGCGT  60 78
     LSA0350 NONE
     LSA0351  352321 ..  352357 + -21.8  -4.68103   TTAGATAACAAAAAA    GGGGGCTGGGACAAAA TTTAC TTTTGTCTCAGCCCCC    TTTTGTTAGGCTTCA 100 308
     LSA0353  354232 ..  354255 + -16.8  -4.87893   ATGATTAAAAACAAA          GCCCGCCTAA TTAA TTAGGCGGGC           TTTTTGATTAGGGTT 100 40
     LSA0354  354676 ..  354715 + -17.4  -4.90266   CAAACAAATTGTTGG  CTAAAAAAAGCGCGTATC CTAC GATACGCGCTTTTTCTGG   TTTTTAATTAGTAAA 100 22
     LSA0356  357512 ..  357554 + -11.5  -5.53991   AAGCGTCAAAATAAA TAGAGCCTCATTAACCAGCA GTGA TGTCGGTTGATG-GGCTCTA TTTTTTTAATGACTG 100 27
        groS NONE
        groL  360494 ..  360536 + -16.6  -2.71011   TTTGAGGATTAACGG TGAAATGGGCATTATGGTGA TTC TTGCCATAATGCCCATTTTG TAGTTAAGCGGAGGT 100 192
     LSA0360  362828 ..  362858 +  -9.8  -6.01187   GCATTAACAAAAAAA       CTTGCCCTAGACTG TTT TAGTTTAGTGCAAG       TTTTTTTGTTTCATT 100 148
     LSA0361 NONE
        mutS NONE
        mutL NONE
         maf NONE
     LSA0365  369617 ..  369655 + -10.4   -4.2704   TCTGCGCTTAACGAC   GAATGCCAAATAAGCGAT TGA ATCGCTTATTCGTCACTC   TTTGTTAATGCTCAA  90 148
        ruvA NONE
        ruvB NONE
        queA  372558 ..  372568 +  -6.8  -3.70307   TCGTTTCTTTAGCTT                 TGGC GAT GCCA                 TGTTTGTTAAATAAA  66 1
     LSA0369  373159 ..  373180 + -10.3  -6.18768   ATTGTCCAAACGAAA           CTAAGATAC TCAG GTATCTTAG            TTTTTTTTATGTTTT 100 54
        arcA NONE
        arcB  375629 ..  375665 +  -3.8  -5.26875   ACTAGATTGTAGAAA   GGGGCTGGAAAACAAAAC TTT GTTTTGTC--CCGGCTCC   TTTTTTAATTGAAAC  78 40
        arcC NONE
        arcT NONE
        arcD  379268 ..  379287 +  -3.7  -2.72839   ATATTAGAACTTTGG            TTACTTT GAGTAA AAAGTAA             TAATTGAGAATACTT  45 48
        arcR  380058 ..  380094 +  -6.8   -4.9725   GATTAAGTTTAAAAG   TCCATAATAAATCGTCT TAAA AGACGACT-ATTATGGG    TTTTTATGTGCCAAT  82 65
     LSA0376 NONE
         tgt NONE
     LSA0378  383391 ..  383429 +  -9.9  -5.71983   ATAGTAATTTAAAAA  GCGTGGTTAA-TTTTCTA GCGA TAGAAAAATTAGCCATGC   TTTTTTTGTGATTGG 100 37
        adhE  386233 ..  386262 +  -2.2   -5.1485   ATAAATGAAACAAAA       GGGTTAAGCT GAACAAGAAG GGCTTAATCC        TTTTTATATTGCTTA  69 42
     LSA0380 NONE
         zwf  388592 ..  388620 +  -5.4  -4.78237   AAGAATTGCCGAGAA       GTCTGCGTGTGAA GCCA TTCATAC-CAGGC        TTTTCTTATCGCGTG  75 39
        dinP NONE
     LSA0383 NONE
     LSA0384 NONE
     LSA0385  393614 ..  393632 +  -4.6  -2.55074   TTTATAAATGAGGTG             TTGTCATG GTA CATGAAAA             TGACTTGCAATTACC  47 58
     LSA0386  394793 ..  394804 +  -3.6  -2.81888   CAATCAAGGTGGTAC                CGCG CTTT TGCG                 TCCTTGAATTTGCAG  46 213
        alaS  397498 ..  397525 + -11.6  -5.40072   TTAATAGATAAAAAA        TAAAGTTGATTA TTTT TAATCAACTTTA         TTTTTTTGCAGAAAA 100 37
     LSA0388 NONE
     LSA0389  398352 ..  398369 +  -3.4  -3.01712   TTGGATGCTAAGGGC             CCTTTG ACGAAA CAAGGG              TATTAAAGCAACCGG  45 2
     LSA0390  398984 ..  399017 + -16.2  -3.56325   TATGCCATAAAAAAA     TAGGGATCAAGACG CTAAAT CGTCTTGGTCCCTA      TTATCATTATGAGCG 100 273
     LSA0392  400686 ..  400706 +    -9  -5.00884   TTAACATAGTTGTAA           GGGGCTGAC GAAG GTC-GCCCC            TTTTTTAGAAGGAGT 100 37
     LSA0393  403111 ..  403147 +  -6.8  -5.73672   TATTGAAATTAAAAA   CTCAGAAGCTAGTGCATT GGT AATGC-C-GGCTTTTGAG   TTTTTTTAATTGTTT  93 43
       trxA3  403596 ..  403626 +  -8.2   -5.1861   TCTCTAACAACTGAA       GGACCAGGGGGAGA ATT TCTTTACCAGGTCC       TTTTTTAGTCCTCAA 100 77
        dltA NONE
        dltB NONE
        dltC NONE
        dltD  408194 ..  408217 + -16.8  -5.87996   GAATAAACTAAAAAA          GCGTGCTGAC AATT GTCAGCACGC           TTTTTTTATTGCTTA 100 35
     LSA0400 NONE
     LSA0401 NONE
     LSA0402 NONE
     LSA0403  413254 ..  413282 + -12.5  -4.15543   GGGATAATAAAAAAA        GGATCTGATGCAA ACT TGGCATCAGGTCC        TTTTGAACATATTTA  95 43
        murI NONE
     LSA0406 NONE
     LSA0407  416682 ..  416713 +  -8.1  -4.90869   GAGCTTAAAGTTAAA      GACTATCCAAAGT TTAGAC GCTGTGGATAGTC       TTTTTAGTTAGTGGT  95 33
     LSA0408  417280 ..  417311 + -12.4  -5.53991   TAGCGTATTAAAAAA      GCGTTGCGCCAAAA GTCA TTTTGTCGTAACGC       TTTTTTTGATAGCTA 100 48
     LSA0411 NONE
     LSA0412  420423 ..  420443 + -12.6  -4.98531   AAGGATTGTTAAAAA            GCCCTCAC TGATT GTGAGGGC            TTTTTAATTTGGAGG 100 40
        CcpA  423144 ..  423178 + -20.3  -5.59534   TAAATAAAACAAAAA     CAAGCGGTGATTACA TAATC TGTAATCACCGCTTG     TTTTTTATTCTGATT 100 34
        nagB  427015 ..  427044 +  -9.3   -5.3671   CGTTTCCACAAAAAA       GCCCCCACATC CAAATCAC GATGTGGGGCC        TTTTTTGCTTGTATT 100 311
     LSA0421  429838 ..  429877 +   -13  -5.60689   GAATAAGAAGCAAAA  GTGATTGCTAGGACTCGG GCAA TTGGGTCCTAACAATCAC   TTTTTTATTGTCTAA 100 35
     LSA0422 NONE
     LSA0423  431417 ..  431460 +   -17  -2.89808   TGCTAATGAATAACA GTATAAAAAAGAGACGACCA ATGT TGGTCGTCTCTTTTTAGTGC ATTTAAATTAGTTTT 100 28
     LSA0428 NONE
     LSA0429 NONE
     LSA0430 NONE
     LSA0431 NONE
     LSA0432 NONE
     LSA0433 NONE
     LSA0434  442464 ..  442502 + -18.3  -4.28774   ATCATAATTAAAAAA  GCGCACCGCCTGATTCTC GTTT GAGA-TCAGACGGTGCGC   TTTTAAATTACATAA 100 34
     LSA0436  444241 ..  444266 +  -9.1  -5.61689   AAATGATAATCGTGA         TACCCAGTTGA TTCG TAAACTGGGTA          TTTTTTATTGGTTTT 100 41
     LSA0437 NONE
     LSA0438  445617 ..  445628 +  -5.8  -2.78395   CTCGTTTAGATTGAA                GGAG CTTG CTCC                 TGATTGATAAACATT  55 505
     LSA0439  453947 ..  453981 + -12.3  -5.88565   TGGTAATTAAAAAAA     CAGCAACATCGAC GGTTTATGA GTCGGTGTTGCTG     TTTTTTTGTTCTAAG 100 35
        mleS  456649 ..  456659 +  -2.6  -3.72893   CAAAGCACTATAATT                 TTAA ATA TTAA                 TTTGGTAGGAGAGTG  50 28
       mleP1  457655 ..  457685 + -12.8  -5.76633   CTAGTTTCATAATAA       GAGCGTTAGATATT CCG AGTATCTAACGTTC       TTTTTTTGTGTATAA 100 37
     LSA0443 NONE
     LSA0444  459094 ..  459121 + -14.3  -5.56264   CTATCTAAATGAAAA        GACGTCATCCA AATTAA TGGATGACGTC         TTTTTTATGTTTAAA 100 33
     LSA0446 NONE
     LSA0447 NONE
        gltP  463296 ..  463324 +  -8.9  -4.41353   CAGCCGACAAAAAAA        GGACTAGGATAGA AAT TGTCTCCTAGTCC        TTTTGCTGTATCTGG  90 58
        manL NONE
        manM NONE
        manN  466667 ..  466705 + -22.7  -4.83169   ACGTTAAAAAACAAA   GGAAGGGCTAGGGCAAA TTTAC TTTGTCCTAGCCCTTCC   TTTTTATAAAAGCGT 100 276
     LSA0452  467141 ..  467174 +  -8.3  -4.82901   AAAATGTTTAAGTTC     AAGACCTAAGATAAA TTTT TTTATCTCAGGTCTC      TTTTTGTGCAAAAAA  95 39
     LSA0453 NONE
     LSA0454 NONE
     LSA0455 NONE
     LSA0456  470006 ..  470020 +  -4.2  -3.74693   TAACAGGCGAGAAGC               GCTTGT AGT ACATGC               TTTAATGGCATAGAG  57 18
     LSA0457 NONE
     LSA0458  471279 ..  471317 + -17.6   -4.5774   ATACGTTTAAACATA   AAAGACCCAGGGCAAGAG TAA TTCTTGCCTTGGGTCTTA   TTTTGGTTATTGATC 100 44
     LSA0460  471988 ..  472022 +  -5.1  -5.12617   CTGGTTATATTAAAA    GGCAC-CAAAATGGCC AGTC GGTTGTTTTGCGTGTC     TTTTTTAGATAATTC  79 28
     LSA0461  473390 ..  473409 +  -7.2   -5.5112   ACATAATTGAAGAAA            CTGTTGAT CATA ATCAGCAG             TTTTTTATTGGTCAA 100 44
     LSA0462 NONE
     LSA0463 NONE
     LSA0464  475713 ..  475723 +  -8.2  -4.04206   TTTTTGCTACTTAGG                 GCGC TTA GCGC                 TTTATCTAACAGTCA  79 77
     LSA0465  477950 ..  477973 + -13.2  -5.28755   AATAAAGGTAGTAAA          GCCAGAGTGG TTAA TCACTCTGGC           TTTTTTGCTGTCTTT 100 36
     LSA0466  478972 ..  478983 +  -5.8  -2.78395   CTCGTTTAGATTGAA                GGAG TTTG CTCC                 TGATTGATAAACATT  55 474
        metK  486468 ..  486506 +  -4.7  -4.87665   AATCGAGTAAAAGAG  GCGGCCTTTCCTTAACTT ATTT AAGCTAAG-AAAGGTCTC   TTTTTATGCCTAGAA  74 47
     LSA0469  488007 ..  488026 + -12.2   -5.9218   GAAACAATAAAAAAA            GATTGGCC AGTT GGCCAATC             TTTTTTTGTTATCTG 100 31
     LSA0471 NONE
     LSA0472  490814 ..  490847 + -15.4   -5.0916   TTGTCCTGAAGTGAA     CCCCCGATATTGGA CCAAAA TCCAATACCGGGGG      TTTTTATATTGACCA 100 86
tnpA2-ISLsa2 NONE
tnpB2-ISLsa2  492262 ..  492280 +  -3.8  -4.60889   GGGTTCACTTCATCC             GCGCTTTT TTT AAACGTGC             TTTTTGAAACTGGTT  66 59
     LSA0478  496077 ..  496111 +  -5.8  -5.71712   ATGAAATGACACTAA     CGTAGTTTCTCG CCGTGAATAAC CGAGGGACTACG     TTTTTTTATATGGAA  91 156
     LSA0479 NONE
     LSA0480  497214 ..  497227 +  -3.1  -2.94595   AAAGATGGGTTAACC               TGAAC AGAA GTTCG                TGTATAATAAGGATT  45 112
        ftsK  499648 ..  499681 + -12.7  -5.00616   ATAATGAACAAAAAA     CGGTATTAGAATC AGTAGCAG GATTCTAATACCG      TTTTTTCAAAGAAAA 100 37
     LSA0482 NONE
     LSA0483 NONE
     LSA0484 NONE
     LSA0485 NONE
        pgsA  504755 ..  504775 +  -5.4   -5.7946   AAATAATCAACAAAA           CTGG-TCGC TAAA GCGGGCCAG            TTTTTTTATTGGCAA  91 35
        recA  506007 ..  506045 +   -19  -4.26188   ATAAAGCATGACCAA   CAGGAGCCAGGCCAAAAC TTA GTTTTGTACTGGCTCCTG   TTTTAGGTATATCCG 100 37
     LSA0489  507968 ..  507998 +  -6.2  -5.58209   AGTGAGTATATTCTT      GGGGGTG-GGCAA TTAAAT TTGTCGCACCCTC       TTTTTTTGAATTTCA  91 46
        tagO  509185 ..  509205 + -14.1  -5.58074   TAAAGACGAAGAAAA            GGATTAGCC ACT GGCTAATCC            TTTTTTTGATGGTTA 100 19
     LSA0492 NONE
     LSA0493  511934 ..  511959 +  -4.8  -5.08878   AAGCTACAATTAATG         CGATTACTTT AGCCAG ATAGTAATCG          TTTTATTTGTCTATT  79 6
     LSA0494  512646 ..  512691 +   -15  -4.65933   TTTAAATAGACATCG TGAAGGACTCGAGACAAACA AAATAG TGTTTGTTTCGAGCCCTTTA TTTATTTTCAGAATA 100 46
        secA  515246 ..  515269 +  -7.4  -5.15634   ACGCTAATTAACGAA          TGGCTGAGGC AATT GACTTAGCCA           TTTTTTAATGGCATG  90 34
        prfB NONE
        ftsE NONE
        ftsX  518144 ..  518171 + -12.8  -5.16472   ACTGATTTACAAAAA        GGAATCTCAGCT TTTT AGCTGGGGTTCC         TTTTTTAGCGTTTTT 100 52
     LSA0499 NONE
     LSA0500  520159 ..  520186 +  -2.6  -3.23733   TCAATTAGAGGATCC        CGCACATGACCA AGCA TGATCAAGTGAG         ATTTTATAAGCTAGC  45 7
     LSA0501 NONE
        pstS NONE
        pstC NONE
        ptsA NONE
       pstB1 NONE
       pstB2 NONE
     LSA0507  527035 ..  527068 +  -5.4    -4.946   TCGCCAATCAAAAAA    GGGGCGGTAGACAAAA GTAA TTTTGTC--CCACCCC     TTTTTAATGTTTAAT  78 173
     LSA0508  527595 ..  527625 + -13.4  -5.16237   TTCAAACTGAAAAAG       TCCCGTCTGAATTA TGA TAATTCGGACGGGC       TTTTTTAATGCCCTT 100 49
         kbl NONE
     LSA0510  529212 ..  529228 +  -5.8  -3.02166   CATTATTGTCAGCAG              TGGCTG AAGAA CGGCCA              TAATTTGCTTGGCAG  56 6
     LSA0511  529927 ..  529949 +   -12  -5.36441   CTAATTGTAGTAAAG           GACCGGGC CCCAATC GCCCGGTC           TTTTTTATGTCCCAA 100 37
     LSA0512 NONE
     LSA0513 NONE
     LSA0514 NONE
     LSA0515  532491 ..  532525 + -11.7    -4.788   GAGTGTTATTAATGA    TAAAGCCTGC-ATCAG AATT TTGATGGCAGGCTTTA     TTTTTAGATTAATTT 100 29
        hprK  533607 ..  533653 +  -6.2  -5.64006   TAGTAGGTCATCTGA CTAGATTGAG--CTATACTGTT ATAAA GACAGGATAGTACTCAATCTAG TTTTTTTAATTGAAT  91 66
         lgt  534501 ..  534513 +  -4.8  -3.05384   TTAGAAGGTAATACA                CTGC GCTCA GCAG                TTAAATAAAAGGAGA  52 5
         gps NONE
     LSA0519  536097 ..  536127 +  -3.4  -6.15828   CTATAAATGTAGAAA      GTTCACTAA-CTG GGCAAA CAGTTTGGTGGAC       TTTTTTTTTAATAAC 100 41
       trxB2  537149 ..  537177 + -13.2  -5.48303   GCTATACCAATGAAA        GCGCCGGTCCAT AAAAA ATGGATCGGTGC        TTTTTTTAAGCTTCT 100 56
         pgm  539067 ..  539094 +  -4.9  -4.84359   AATAAGTGCAACAAA        TAGGCGGACTA TATCGT TAGTCGGTCTA         TTTTTGTAAGAATGG  74 94
     LSA0522  539887 ..  539928 + -13.3  -4.38712   AAATGCGTCATTTAA GAAGGTGTCTGGTACAAAAC CCC GTTTTGTATCAGGCGC-TTC TTTTATCGCAATAAA 100 157
        uvrB NONE
       uvrA1  544836 ..  544859 + -11.8  -5.16237   AAGAATAAGTATTGG          GCTGAGGTCA ATGT TGATCTCAGC           TTTTTTGATGGGCTT 100 33
     LSA0525  545495 ..  545523 +    -9  -5.34055   GTTATAAAATGAAAA        GTCTAGAACAAC ATTCA GTTGTTTTAGGC        TTTTTTAATGTTTAT 100 34
     LSA0526 NONE
     LSA0527 NONE
     LSA0528 NONE
     LSA0529  549051 ..  549086 + -14.9   -5.0916   GAGTGCAAAAATTAA    GCGGTCAAAATCCTT GTTGTA AAGGATCTTGACCGC     TTTTTATATTAAAAA 100 54
       iunH2  552826 ..  552854 +  -8.1  -5.57729   TTAGCATTAAAATAA        GCGCCTGTGGCTA ATT TAGTCATGGGGGC        TTTTTTGTGTTATTT 100 84
     LSA0534  559287 ..  559332 + -14.1  -3.90291   TTATGCGAAAGCAAA AATGCGAGGTAAAAAGTCGCT GAGT AGCGGCCCTTTACCTCGCATC TTTGGTTGGCCAGCT 100 390
     LSA0536  560298 ..  560316 +  -8.9  -5.48063   GTACCGCTAAAAAAA             GAAGGTC ATAGC GACCTTC             TTTTTTGTGTTGGAT 100 31
     LSA0537 NONE
     LSA0538  561709 ..  561726 +  -4.1  -5.54885   ATATTTAATTTAGAA             GTCATGT TGAA GCATGGC              TTTTTTATTAGTATT  81 52
     LSA0539 NONE
     LSA0540  562742 ..  562754 +  -9.1  -5.14563   ATATCAAAAATTGTA                GCGAG AGT CTCGC                TTTTTTGATAAGCAA 100 56
     LSA0544 NONE
     LSA0545 NONE
     LSA0546 NONE
     LSA0547 NONE
     LSA0548 NONE
     LSA0549  569008 ..  569018 +  -6.8  -2.83271   CGATTCAAATTGCGC                 GCCA TAA TGGC                 TGGTTATAACGGTCA  58 6
     LSA0550  569438 ..  569468 +  -9.2  -5.08011   AAAAGTTACCAAGTA       GAGATTTATCTG AAAATAG CAGATAAGTCTC       TTTTTTAAGCCTTTT 100 40
     LSA0551 NONE
     LSA0552  571681 ..  571730 + -24.7  -5.17576   GTCATGTAAGTTAAA TATAAAAGCGCCGCAACAATCAG AAAT TTGATTGTTGCGGCGCTTTTTTA TTTTTTAAATTAATG 100 32
     LSA0555  572592 ..  572613 + -11.7  -5.52986   GCTTAATAAAGTAAA           GAAACGTCA CTAG TGACGTTTC            TTTTTTTGATGCGCT 100 13
     LSA0556  573619 ..  573630 +  -2.2  -3.90112   CAGGAAAGGAGATTC                GCTA ATGA TGGC                 TTTAGTTAAACGGCA  51 21
     LSA0557 NONE
     LSA0558 NONE
     LSA0559  575390 ..  575432 + -12.3  -4.99134   AAAATAAAAAAGAAA CGCGACTAAAATAACGAATC TTGT GATTCATTGTTT-AGTCGCG TTTTTAGTTTAAACT 100 34
   LSA0560_b  576226 ..  576241 +    -4  -4.05085   ATTACTACTTGTTTA              GTGATT TAGT AATCGC               ATTTTTTTTGGGAAT  58 152
       sppKN NONE
       sppKC NONE
        sppR  578197 ..  578231 +  -7.4    -5.626   AAATGATGTAGCGCA     TATTAACGTTTGAC AGATAAA GTTGAACGTTAATA     TTTTTTTGTAAGATG 100 30
   LSA0564_a  578480 ..  578490 +  -2.6  -3.19522   TATTGTTAGTTTTGG                 TAAA GGA TTTA                 TTGGATATTAAATAA  45 4
   LSA0564_b NONE
   LSA0564_c  579406 ..  579451 +   -15  -2.65279   GCGTCTAATCGATAA TGAAGTGAACCCCCAAAACT ACTCCA ATTTTTTGGGGTTCACTTCA TAAATTTGGACATTA  95 50
     LSA0565 NONE
     LSA0566  580660 ..  580694 +  -9.6  -5.86061   CATACTAATACCAAA     TATTAACGTTTAAC CGATAAA GTTGAACGTTAATA     TTTTTTTTACTCGAA 100 72
     LSA0567 NONE
     LSA0568 NONE
   LSA0569_a NONE
   LSA0569_b  581898 ..  581932 + -19.5  -3.84961   TTTGAAAGTTAATAA     GGGGTTGGGGCAAAA ATAAC TTTTGTCCCAACCCC     TTTAATGATTCGCTA 100 62
     LSA0571  582699 ..  582717 +  -2.3  -2.88321   GATTCCCTTTGACAA             GTGGGCC AAAGA GGACTAC             ATTTAAATTGTGAAT  41 99
        tdcB  583850 ..  583873 + -15.4   -5.1361   GGTTATTTAAAAAAA          GGTATCGCGA ATTT TCGCGATACC           TTTTTTGACGTTTAT 100 40
     LSA0573  585067 ..  585079 +  -2.7  -2.90723   CGAAGTTTTTGGTAC                TGTTA GTT TAGCA                TGTGATTAACGGTAA  42 481
         npr  586610 ..  586644 +  -4.3  -5.79595   TTAGACTATCAAAAA     GGTGTTGCGGTGAAA TAAAT TTTTGCCGAGATACC     TTTTTTATTTTGCCA  91 91
     LSA0576 NONE
     LSA0577  587206 ..  587223 + -11.3  -5.56264   TAGGGTATAAAAAAA             CGACCAG TTAG CTGGTCG              TTTTTTGTGTTTAGA 100 38
     LSA0579  588961 ..  588989 + -13.3  -5.01042   AGGAAAATTAGAAAA        CGCATCTATTCCA ATT TAGAATAGATGCG        TTTTTAGTTTGAATT 100 30
        ubiD NONE
        ubiX NONE
     LSA0582  591560 ..  591579 +  -9.4  -5.88565   TGCTAAATAAAAAAA            GTCATCAT TTTA ATGATGAC             TTTTTTTATTATCCA 100 31
     LSA0585  595722 ..  595751 + -20.9   -5.2291   TAAGACAACAAAAAA       GCCCCGTCGATTT GATC AAATCGACGGGGC        TTTTTATTATGATAT 100 38
     LSA0590 NONE
     LSA0591  598978 ..  598990 +  -4.1  -3.23452   AAAGCACGGGGCAGT                GTGGA CGT TCTAC                TTAGCTTATGACAAT  48 41
     LSA0592  599266 ..  599276 +    -4  -2.57931   TACCCTTTCATTTTA                 TCAA ACT TTGA                 ATTATAAGCAATAAA  45 134
     LSA0593 NONE
     LSA0594 NONE
     LSA0595  601929 ..  601946 +  -2.8  -3.14944   TATACTCTATAAACG             TACTTA ACGTAC TAAGTA              TTAGATATAGTAATA  45 116
     LSA0596  602581 ..  602599 + -10.3  -3.40371   TATATGAACGCTTGG             CCCCCTA ATATA TAGGGGG             TTGGTTAATAACCTG  80 96
     LSA0597 NONE
     LSA0598  603125 ..  603163 +  -8.9  -4.87626   GATTGGAGAACCAAA   GGGATGCGTTACTGCTA GTAAA TAGCGGTGGTGTGTCCC   TTTTTAATATTGGAA 100 46
     LSA0599  603635 ..  603645 +  -3.2  -2.92613   GAGCATTGATAACGG                 GGAT GCA GTCC                 TGATTTAGGATGCCA  44 32
     LSA0600  604519 ..  604531 +  -7.7  -2.72263   GGAAGCAATCTGAGG                TACCG AAA CGGTA                GTTTAGAACCACTCT  63 507
     LSA0602  605339 ..  605369 +  -6.5  -4.13343   ACTAGCGGCGCAACC      TAATATA-TGTACT CAAT AGTACAATATATTA       TTTTAGCGGATTTCT  70 23
        cggR  606678 ..  606694 +  -5.2  -3.76568   AAATAAAAATTTTCA              TTTCCT AAAGG AGGAAA              TTCTATTATGACTAC  59 40
         gap  607760 ..  607786 + -12.3  -5.61596   AATAGCATTTTATAA         GGCGGGAGGAG GTAAA CTCCTTCCGTC         TTTTTTTATGAAAAT 100 67
         pgk NONE
         tpi NONE
         eno  611267 ..  611309 + -20.8  -2.70932   TTTGAGGATTAACCT AAAAACAGGCGTTACGGTGG TTT TCACCGTGACGCCTGTTTTG TAGTTAACCGGAAAA 100 65
       gloAN  611734 ..  611744 +    -4  -2.71712   CTGCGGTTGATCAAA                 TTAG TGA CTAA                 GTTTCAAGCACAAGG  45 15
       gloAC  611870 ..  611890 +  -5.5  -6.01187   AAACCGACAAAAAAA            GAGTTAC TTTAAGC GTAACTC            TTTTTTTGTTTGGTT  95 39
     LSA0615  617556 ..  617597 +   -19  -5.40474   AAAAATTAATTAAAG GGCGCCAATAAGTTAGGT ATTAAG AACTAACTTATTGGCGCC  TTTTTTTCAGGAGAT 100 46
     LSA0616 NONE
     LSA0617 NONE
     LSA0618 NONE
     LSA0619  621216 ..  621250 + -21.7   -5.1287   AAAAGCGCTAAAAAA     GGCGCCAAGACAAAA GCAAA TTTTGTCTTGGCGCC     TTTTTTAGATATCCG 100 39
       pbp2A NONE
     LSA0622  624830 ..  624865 + -13.5  -5.52384   CCGTATTTTTTAAGA    GAAGTATCGAG-TCGC AAATC GCGAACTCGATGCTTC    TTTTTTTAGTGGGAA 100 42
     LSA0623 NONE
     LSA0624 NONE
     LSA0625  629823 ..  629860 + -20.1  -4.72333   GATTAATTAAAAAAA   GAGCCTCAACCAAACAG TAAT CTGTTTGATTGAGGCTC    TTTTTAGATGTGCTT 100 35
     LSA0629 NONE
     LSA0630  633942 ..  633961 +  -8.6  -4.49377   CAGTTGAAGCAACGC            GGTGCC-AC GGG GTAGGCACC            TTATTTTATTGTAAA  90 111
     LSA0631  634924 ..  634957 + -10.3   -4.4078   TCCTAATCAGATTGC     GGGGCCGAGACAAAA TGAC TTTTGTCCCAGCCTC      TTTTAATTGGCAGCA  95 166
     LSA0632  635657 ..  635698 + -19.2  -4.21936   AATAACCGCTCAAGC CAAATAAAAACACTTACC AATTTC GGTAAGTGTTTTTATTTG  TTTTAAAGTTGTGAA 100 53
       trxA4 NONE
     LSA0635  637172 ..  637219 +  -7.5  -4.93595   TAAAATAGTATGATA GTAAATAACAATTAATTAG TTAACATCGT CTAATTAATTGTTATTTAG TTTTTAAATTTTTCT  89 79
        asnB  639215 ..  639247 + -18.7  -5.52986   TAGGTTAATTCAAGA      GAGGTTAGGGCAAAA ATA TTTTGCCTTAACCTC      TTTTTTTGATAAAAT 100 33
        murC  640750 ..  640780 +  -3.4  -3.03619   TTTTTTGTTACAATA      TTGCTAACCGAGG ATTATA CCTC-GTTAGAAA       TATTAAGAGGTGATT  45 72
     LSA0638  641653 ..  641689 + -13.1  -5.76633   TTCGGTTATCAAGAA    GGGGTCTGAGACAAAAG TTA CTTTTGTCCCGGATTCC    TTTTTTTATATGTGA 100 177
     LSA0639 NONE
     LSA0640 NONE
     LSA0641  642841 ..  642872 +  -9.4  -4.60255   TAGGATAACAAAAAA      GGCACGCACTACAG AATT TTGTAGGACGTGCC       TTTTTAAACCCTTAT  91 38
        pepX NONE
     LSA0644  646655 ..  646676 +  -8.7  -5.27399   TTATTAACCGAAAAA           GCTAGCCAC TTTA GTGACTAGC            TTTTTTGATGTCTTC 100 34
     LSA0645 NONE
     LSA0646  649106 ..  649149 + -13.4   -4.8048   GCATAATTTCAAAAA GAGCACCAATTAGTTAGT TTTTAATC GCTAGCTGATTGGTGCTC TTTTTAGTATCAAAG 100 35
     LSA0647  650633 ..  650656 +  -5.4   -5.7946   AAGTTTAGTGAAAAA          GGCTTATTCCT TCG AGGA-TAAGTC          TTTTTTTGTTGCAAC  91 61
     LSA0648  651992 ..  652018 +  -7.9  -5.68039   AATATAAGTTTAAAA         GACGGGGGAGC GAAGG GCTCAACCGTC         TTTTTTTGTGACTTT 100 34
        glpK NONE
        glpD  655496 ..  655517 +  -5.3  -3.05384   ATTGCTGAAGCACAA           CTCGACTATT TAA AATAGT-GAG           TTGAATAAGGAGGAA  53 8
        glpF  656274 ..  656301 + -15.8  -5.54885   AAACGCCTTTAAAAA        GAGTGACTCATT CATT AATGAGTCACTC         TTTTTTGTTCATCTT 100 42
        purE NONE
       purK1 NONE
       purB1  659402 ..  659426 +  -5.9  -5.60993   TTAAAAATAAACGAA          CTTTGAAAT AGCGATC ATTTCAAAG          TTTTTTTATGGCAAA  91 37
        purC NONE
        purS NONE
        purQ NONE
        purL NONE
        purF NONE
        purM NONE
        purN NONE
        purH NONE
        purD NONE
      loxL1N NONE
      loxL1I  670249 ..  670268 +  -5.8   -2.5934   TAAACTTAGGGGGCG            CACA-AGGT GTC ACCTCTGTG            ATTGATCATTTGAAC  54 38
      loxL1C  670388 ..  670398 +  -3.2  -3.68256   GAGCGCTAGGACTTT                 TGTC TGG GGCA                 CTTTTTTGGTCAGGA  52 52
     LSA0667  670801 ..  670858 + -18.2  -3.67976   GGGGCACAAACAGCA CAAAAAGAGGCGGAC-TTCAGGACAAAT GTAA ATTTG-CCTGAAAGTCCGCCTTTTGTTG TTTAAAATTAATGCC 100 79
     LSA0669  671937 ..  671957 +  -2.5  -2.70585   TCGTTGAAGCGTAAA            TAGCTATTG ACT CAATCGCAA            ATATTTGATATCATA  41 27
        rplU NONE
     LSA0671 NONE
        rpmA  673075 ..  673093 +  -8.9  -5.72053   ATAATGCTTTAAAAA             CACTCAC ATTTC GTGAGTG             TTTTTTATTTGCTTA 100 37
        efp2  673912 ..  673930 +  -2.4  -3.69323   ATAGTACTTACATTT            CGCGTGC CTAACA GCA-GCG             TTTAACTGCTGGTAA  49 15
     LSA0674 NONE
        nusB  674904 ..  674929 +  -7.7  -5.58209   CGAAATTCCTTAAAA         CACGTTAAAAG TATT TTTTTAGCGTG          TTTTTTTAGGTTTAA 100 90
        folD NONE
        xseA NONE
        xseB  677454 ..  677465 +  -2.2  -3.06569   GATGCTGAGGAGCAA                CAGT AATG GCTG                 ATTTTAAACAATTAG  42 20
        ispA NONE
     LSA0680 NONE
     LSA0681  679688 ..  679713 + -13.5  -4.66833   AGAGTATTTATCGAA         GACTTGCTAAA GTAA TTTAGCAAGTC          TTTTTAAGATTAGGA 100 11
        recN  681460 ..  681492 + -20.8  -3.58522   GACAAGCTTAATAAA      GAAGGGGTTAGGAC TTGTT GTCCTAACCCCTTC      TTTAACGGTCATCGT 100 30
     LSA0684 NONE
        gmk2 NONE
        rpoZ  683145 ..  683191 +  -3.9  -5.95539   AGAATAATTAGCGAA CCGCATTTTTAGTTTATTCATC GTGG GATGTCTAAATTAAGAG-GCGG TTTTTTTATTTAAAG  90 40
         dfp NONE
        priA NONE
         fmt NONE
     LSA0690 NONE
     LSA0691 NONE
     LSA0692 NONE
     LSA0693 NONE
         rpe NONE
     LSA0695  694269 ..  694295 + -19.6  -5.09762   GTTTCCATCAAAAAA         GGCCCGACAAAT TTA ATTTGTCGGGCC         TTTTTATATTCGAAT 100 160
     LSA0697  695349 ..  695371 +  -3.4  -3.99559   CTAAAATAATGAGCG           GAGCTGGT GGTTAAA GCCAGTTC           TATTTGTTTTCGTTC  55 37
     LSA0698  697086 ..  697119 +  -6.9  -5.14965   ATTAATCAAATAAAA     CAGGAATGGGGCTATT AAA AATA-CCTGATTCCTG     TTTTTTAGTAGAAGT  90 40
        recG NONE
        plsX NONE
         acp  701132 ..  701155 + -11.8  -5.76949   AATAAAGTAGTCAAT          TGGACCGTGA TAAT TCACGGTCTA           TTTTTTTTGAGAGTG 100 36
        oppA  703258 ..  703289 +  -2.2  -5.06414   TGACTTTATAAAAGA      TGGGTTTCGGCGTT GAAA AACAATGAAGCCCG       TTTTTGTTAGGAGCG  66 43
        oppB NONE
        oppC  705302 ..  705332 +  -9.8  -3.51924   GGATTAGCATAGCAA       GGCGAATGATTGCT GCA AGCAATCGTTTGAC       TTGTGTCGCTAACCG  80 68
        oppD NONE
        oppF  707571 ..  707624 + -11.5  -5.93809   TAATTAAATGAGAAA CGTCTATTTTGAAATATTTGTTT GCGTGTTA AAATAAATATTTCAGAACAGACG TTTTTTTTATGCGCC 100 34
        rncS NONE
         smc NONE
        ftsY  713509 ..  713543 + -15.2  -5.15634   TAGAAAATTGAAAAA     GTGTATTAAGTGGGCT ATA GGCCTACTTGATACAC     TTTTTTAATAAGGTG 100 38
     LSA0710  714667 ..  714679 +  -2.7  -3.48276   AGCAGCGTTACCGAT                TACAA TGA TTGTG                TTATATAACAAAACG  48 86
     LSA0711 NONE
     LSA0712  717163 ..  717182 +  -7.9  -5.15634   TAAATTAATTTAAAA            CACACTC AATTTA GAGTGTG             TTTTTTAGTGCGCTA  93 38
     LSA0713 NONE
         ffh  719087 ..  719116 +  -6.5  -2.83382   ATCTTAAAAAAATTC       GCCCTGTAAAG AAAAAACA CTTTACACGGC        CTTTAAAATTTGGTA  58 34
        rpsP NONE
     LSA0716  719704 ..  719737 +  -6.9   -5.4833   AGATGCCTAATCAAA     CGTTTAAATGAAGCA GAGA TGTTTTGTTTAAGCG      TTTTTTGTTGAATAA 100 31
        rimM NONE
        trmD  721044 ..  721054 +  -2.6  -2.52193   TTTAATTAAGTTTGA                 TTTA TGC TAAA                 ATTGATAGCTGTGGT  41 45
       Rpl19  721506 ..  721528 + -10.5  -4.64952   GATGACATTTAAAAA           GGCCGACTC ATTGC GAGGCGGCC           TTTCTTTATGTGGTT  95 41
     LSA0720  721780 ..  721814 +  -7.8  -5.86061   ATGGCGCTTATAAGA     CGCGATCTGTGGTTTC TTC GGAACTGCCGGTTGCG     TTTTTTTTGATAGGG 100 49
     LSA0723  723224 ..  723259 + -15.8  -5.40004   AAAATCTTACAGTAA    GTCGGATAAACGTTGAT TTA AT-AACGTTTATCCGAC    TTTTTTAATTTAATC 100 254
     LSA0728  727999 ..  728057 +  -5.1  -3.96398   TATGAATTAAAAAAG GACATCGATTCGC-AATGTTAAATCACT CGTTGT AGTGATT-A-CATTGGCAAATTGATGTC CTTTTTTTAGTCTTC  61 41
     LSA0730  728916 ..  728928 +  -2.7  -2.72379   ATAATCTATACTTAA                GTTAA TTA TTGAC                TAATTGAAAAATTAA  41 84
     LSA0731 NONE
     LSA0732  729854 ..  729874 +  -3.2  -5.88197   TCAGAAATCGATTAA           GCCGGAGAC AATT GTCAC-GGC            TTTTTTTGTGTTTCA  88 56
     LSA0733  730508 ..  730529 +  -9.5   -4.3534   AATAGATTTCAGCGA           CAGGTCAAA TTCT TTTGGCCTG            TTTTAATCATTAAGG  86 42
        prmA NONE
     LSA0735 NONE
     LSA0736  732611 ..  732635 +  -9.3  -5.00196   ACGTCGCAAATAAAA          CTGACTCGACA AAC TGTTGAGCCAG          TTTTGTTGTTTAAAA 100 28
        relA NONE
         dtd NONE
     LSA0739  736011 ..  736045 + -16.6  -4.20696   TAATAAATGATATCA     AAAAAGTCGCATGCCA ATT TGGCGTGCGACTTTTA     TTTTACAATTAATGC 100 31
     LSA0741  736666 ..  736690 + -12.9  -5.59534   ATTAATTAAATGGTT          GGTCTAGGGTA TTT TGCCCTAGGCC          TTTTTTGTTGTGGTT 100 42
     LSA0742 NONE
     LSA0743 NONE
        ftsL NONE
      pbp2B1 NONE
        mraY NONE
        murD NONE
        murG NONE
        ftsQ  745184 ..  745219 +  -2.1  -3.34192   GGTGCGTATTCAAAA    TTATTTAAGCAAT CGAAGTCGTA ATCGCTTAAATAA     TTAGTTAACGGGCTT  45 2
        ftsA NONE
        ftsZ NONE
     LSA0752 NONE
     LSA0753 NONE
     LSA0754 NONE
      divIVA  750469 ..  750494 +  -6.1  -6.09196   AGGTGGTACCACGAA         GATTTCGTCCT ATAC AGGGCGGGGTC          TTTTTTTGTTTTAAA 100 198
        ileS  753332 ..  753366 + -10.1   -5.7946   ATGATGCTTAAAAAA    GCTCAGATATACCGCG TTAT TGCGGCA-ATCTGAGC     TTTTTTTGTTCGAAA 100 43
     LSA0757  754147 ..  754190 + -16.2   -3.1875   AGGGAAACGCAACAA CCATCATGGAAAGCTCGACC AATT GGTCGGGCTTTTTATGATAG TTACGTTGCAATATG 100 144
     LSA0758 NONE
     LSA0759 NONE
     LSA0760  754936 ..  754974 + -10.3  -5.24989   GAATAAAACTAAAAA   GAGCAAGCCAAACATCT GGAAA AGATGAGGGGCTTGCTC   TTTTTTGATATGTCA 100 35
        topB  757258 ..  757296 + -12.5  -5.05782   TTCAATTTATAAAAA   GAAGCAGTCCCCGTTAG AAAAC CTAACCGTGGCTGCTTC   TTTTTTAGAATCGAT 100 108
        galK  760549 ..  760560 +    -3  -2.56908   AAATCGCTGACGGTG                CTAA GAAG TTAG                 GTTAATCATTAAATT  41 9
       galE1 NONE
        galT  763084 ..  763096 +  -3.3  -3.14683   AGAGCGTGTCAATAA                CGCCT AAA AAGCG                TTGCTGACAACCTGT  47 19
        galM  764177 ..  764189 +  -6.3  -3.07994   TACAAGTTAAATTAA                TCAGA GTT TCTGA                TTGCATGCGGTTACA  56 26
        csp1  764806 ..  764839 + -17.7  -5.94214   CTTAAACTTTAAGTC     GTCCCTATAATCTTC TCAC GAGGATTATAGGGAC      TTTTTTTATTATATT 100 348
        tyrS  766246 ..  766281 +  -6.9   -5.5762   AGAGCACGTTAAAAA    TCACCCC-CAACCCTC TTTTC GAGCGTTCAGGGGTGA    TTTTTTATATTTAAT 100 144
     LSA0770  767793 ..  767820 + -13.6  -4.88407   GTCATTAAAATAAAA        GCCATCAATTCT TTTA GGAATTGATGGC         TTTTTCGTTAGCTGA 100 33
     LSA0774 NONE
     LSA0775 NONE
         pfs  772438 ..  772474 + -10.3  -3.38812   TGAGCATTAACTTAA    TTTGGCGGATTAGCGAT GTA ATCGCTGATTTGACAAA    TGTTGTTAAGCGCAA  80 70
     LSA0777  772919 ..  772944 +  -8.4  -5.75342   CAATAAGTGACCAAG         TAAGTCTAGC TTTGAT GCTAGGCTTA          TTTTTTTTGGACAAA 100 35
     LSA0778 NONE
     LSA0779  774737 ..  774766 + -10.8  -5.14563   AATAATGACTTTTGA       GGCTGACACAAA TTTATT TTTGTGCCAGCC        TTTTTTAATAAAAAA 100 301
     LSA0784 NONE
     LSA0785 NONE
     LSA0786 NONE
     LSA0787 NONE
     LSA0788 NONE
     LSA0789 NONE
     LSA0790  783682 ..  783702 +  -7.6  -5.79588   GAAGCAATATTAAAA            GATTAGGG GCTAA CCCTAGTC            TTTTTTTAGTTTTGA 100 43
     LSA0791 NONE
     LSA0792  785466 ..  785476 +  -3.2  -2.83894   TGGTTTGAAATATGA                 GCGA GGA TTGC                 TATAATGGTAGTACT  44 126
        trmU  786720 ..  786747 +    -7  -6.09888   ACACATTAAAAAGAA        GCGATGCCAAAG ATAA TTCTGGTATCGC         TTTTTTTTATTGCGA 100 55
        deoC NONE
        deoB NONE
        deoD NONE
     LSA0798 NONE
     LSA0799 NONE
        deoR NONE
         pdp  794280 ..  794313 + -11.1  -5.31275   ATTCAATAGTAGAAA     GGGCGTTAATGGGTG AGTT TAACCATTAACGTCC      TTTTTTATAATAAAA 100 32
         nox  795872 ..  795899 +  -8.4  -5.55769   TGAGACGCTTTTAAA        GGTGCTGGGGAA AATT TTTCCCGGTGCC         TTTTTTGTTATAAAA 100 53
        gpm4  796650 ..  796662 +  -2.7  -2.83403   TTCTGCGTCAGATAC                CATTT AGG AGATG                ATTTGATGAAACCCG  42 19
     LSA0804 NONE
        recD NONE
     LSA0806  801121 ..  801159 +  -8.1   -4.7078   TTATTTCTAAAAAAA   GAGCCCTCAATATTGGC AGTTA GCCATAACTGAGGGTTC   TTTTTGAATAATTGG  88 31
     LSA0808  802304 ..  802322 +  -8.8  -5.77853   TTAGATCGCAAAAAA             CGCACATC ATT GATGGGCG             TTTTTTTTAGCCGTT 100 37
     LSA0809  803539 ..  803593 +   -10  -3.03124   ACCAACTTTCTGCGC TTTACGAGACTTGTCAAACCGGCGTC TTT GACGCCAATTCGCCAAGTAGCGTAAA TGTTCAAAAGTAAAC  76 81
     LSA0810 NONE
     LSA0811  804971 ..  805009 +  -6.8   -5.9362   AAACATAAAAGACGA  TTCCCCAACCATTTCGG TTTCTC CCGA-ATGATTGGGGTA   TTTTTTTGTATTTTA  93 47
       fabZ1 NONE
        fabH NONE
        acpP  806987 ..  807023 + -10.3  -2.90075   TGAGCATTAACCGCA    TTTGGCGAATTGGCGAT GGA ATCGCTGATTTGACAAA    TATCGTTAAGCGCAA  77 67
        fabD NONE
        fabG NONE
        fabF NONE
        accB NONE
       fabZ2 NONE
        accC NONE
        accD NONE
        accA NONE
        fabI NONE
       birA1 NONE
     LSA0825 NONE
     LSA0826  816035 ..  816045 +  -5.4  -2.78715   AAAAAAGCAAGATTT                 GCAT AAT ATGC                 TATAATAAAACCGTT  52 7
     LSA0827  817246 ..  817261 +  -4.7  -4.51174   TAAAATGTTAAAAAA              TTGCG CTTATA CGCAA               TTTTGATTATAATAG  68 38
     LSA0828  817773 ..  817795 + -14.2  -5.04601   GCAAGCATAAAAAAA           CAAGGTCCCT TTT AGGGGCCTTG           TTTTTAGTTTCTAGA 100 31
     LSA0832 NONE
     LSA0833  822382 ..  822401 +  -5.8  -5.26875   ATTATCATAAAAGTA            TAATCTTG AACC CGAGATTA             TTTTTTAGTTAACCG  89 31
     LSA0835  823363 ..  823410 + -16.6  -3.19175   CACAAATTCAAAAAT TAGCATAAAAAAAGCTGAGGAT TTAA ATCCTCAGCTTTTTTAGTGCCA TTAAATATCTTGGCC 100 18
     LSA0840  828272 ..  828292 + -12.5  -5.42131   AAGAATACCAAAAAA            GCCGTTGGC ATT GCCCACGGC            TTTTTTGTGTGGTTA 100 47
     LSA0842  829432 ..  829456 +  -9.3  -5.14563   CTAAATAAACCAAAA          GGTGCTGCTAA ATT TTAGCAACGCC          TTTTTTGATGACAAA 100 33
     LSA0845  832220 ..  832274 + -13.9  -3.88438   TTATAATCTTTAAAA AAGTGGGCTAAAAGATAGCG-CTGAT ATTA ATCAGGTGTTGTCTTTTGGCCCACTC TTGTGTTTAATGTAA 100 35
     LSA0846 NONE
        thiI  834770 ..  834791 + -10.9  -6.20267   TTATAGCATCAAACG           GTCCAACCA GAAA TGGTTGGGC            TTTTTTTGTTTTTAA 100 35
     LSA0848  835763 ..  835787 +  -4.3  -5.64421   TGGTACCGCGAAAAA          GCATTCGTC CTATTGT GAGGAATGC          TTTTTTGTTTGCCAT  86 274
        valS  838496 ..  838518 + -16.4   -4.9792   AAGCACATCTCAAAA           CGCCACCTTA TTT TAAGGTGGCG           TTTTTGTATGCCATC 100 40
       folC1 NONE
     LSA0851  840596 ..  840611 +  -2.6  -4.07885   TAAATGAATCGAAAA              GGCGATT AAA AAT-GCC              TTTTGCAGGAGGCTA  55 63
        radC  841316 ..  841332 +  -3.7  -3.41761   GATTAAAGGTGTTTT              GAATCTT GTT AAGAATC              TATTAATTTTAAGGT  50 35
        mreB NONE
        mreC NONE
        mreD NONE
        minC NONE
        minD  845763 ..  845788 + -11.9  -5.85737   ACCGCGATAATATTC         GTCCTCTTGGA GTAA TCCGAGGGGAC          TTTTTTTATTGGTCT 100 280
     LSA0858 NONE
       ls859 NONE
     LSA0860 NONE
        cls1  849508 ..  849555 + -21.6  -3.03085   CCCATTTTATAAAAG TAGTCACAAAAAGGCCCTCGAA ATTT TTCGAGGGCCTTTTTGTGATAG TGATTATTTGAAATA 100 29
        hisS NONE
        aspS  854365 ..  854386 + -10.1    -5.252   AATACTCAATAAAAA           GGGCTCTCC AAAT GGGGAGTCC            TTTTTTGTGAGCATA 100 44
     LSA0865 NONE
        msrA  855420 ..  855435 +    -4  -4.08974   TTAATTCTAAAATAA              CCTTTA GTAT TAAGGG               TTTGTGTGCTAGAAT  58 37
     LSA0867  856373 ..  856399 +  -9.5  -5.19275   TAAATAACTATCAAA         GGGTCGTCAAT ATTAA ATTGACGGCTC         TTTTATTTTCTGAAT 100 34
         nfo NONE
     LSA0869 NONE
     LSA0870 NONE
     LSA0871  860034 ..  860065 + -13.9  -4.43309   TTAAACATAAAAAAA      GACCTCGGATAAA TTAAAT TTTGTCCGAGGTC       TTTTAATTGGGATTA 100 9
        rpsU  861297 ..  861310 +  -3.9  -3.14344   AGCAAGAAAACGTAA               GAAAT TCTA ATTTC                TTCATAAAGGAAATG  48 16
     LSA0874  861781 ..  861806 + -14.1  -5.60993   TTGAGTTAATTTTTG         GTAGGACTTCC CGCG GGAGGTCCTAC          TTTTTTTGTGGCAAA 100 32
        phoH NONE
     LSA0876 NONE
        dgkA NONE
     LSA0878 NONE
        recO  865842 ..  865868 +  -7.3  -5.60993   ACCGCGAGAAATCGT         CCCTATGTGAC TAACT GTCGCATAGGC         TTTTTTTATGCGCAA 100 199
        glyQ NONE
        glyS NONE
     LSA0882  869369 ..  869393 +  -9.3  -4.20042   CTGATAATCCTAAGA          GTCGCATTTCA TTG TGAGGTGCGGC          TTTTACAGTCTTAGT  86 110
        dnaG NONE
        sigA  872468 ..  872489 + -13.1  -4.98531   ATAAATTCAAAAAAA           CGGTCATCT AAAA AGATGACCG            TTTTTAATTTGGACA 100 37
     LSA0886 NONE
     LSA0887 NONE
        pepT  876098 ..  876125 + -10.7  -5.00765   TAAAGATATAAAAAA        GAGTCCAACAA TTCAAT TTGTTGGGCTC         TTTTTATGCTTAATT 100 38
        aroE NONE
        aroH NONE
        aroB NONE
        aroK  882283 ..  882307 + -11.5  -5.63374   CGTATTCAAAAAAAA          CTGGCTAAGCG ACA TGCTTAGTCAG          TTTTTTTAATATTAA 100 5
        sodA  883075 ..  883098 + -11.8  -5.45802   TAGATAATCAAAAAA          GCATTCGCTG AAAC TAGCGAATGC           TTTTTATTTTAGAGA 100 110
     LSA0898  884908 ..  884941 + -13.3  -4.19238   GGATTAACAGTAAAA     TTGGGAATTATGGGG GGTT CGCCATGATTCCCAA      TTTTGCAGTTAACCG 100 69
     LSA0900  886337 ..  886358 +  -2.2  -3.90977   ATCAGTATGAACCTT           CTCCTTTC ACCTGA GCGAGGAG            GTTTTTTATGTTATT  51 44
     LSA0901 NONE
     LSA0902  888242 ..  888286 + -19.6  -5.19998   ACTTTAAGCAGCTTT CTGGGTTGTAAAAATTCGGT ATTCA ACCGGACTTTTACAACCCAG TTTTGTTTTAATTCT 100 97
        rexB NONE
       rexAN NONE
       rexAC NONE
     LSA0912  904276 ..  904293 +  -4.2  -2.79679   TGGGATTTAACCGTA             GCAAAA CTTGTT TTTTGC              TATAATAAAGCTATT  48 45
     LSA0913  904867 ..  904882 +  -3.3  -3.78409   TATAATAATAATTAT              CAGTT ATTTTG AACTG               TTTAAGTTAAATTAA  52 82
        asnS  906249 ..  906276 + -12.2  -5.86976   AAGTGTATTTTAAAA        GCATGTC-GTCAA TTA TTGACCGACATGC        TTTTTTATTTTCTCA 100 55
        dnaD NONE
     LSA0916  907664 ..  907706 +  -7.4  -4.91873   ATCTTTGGAAAAAAA TAGCCTGATTGTCCGAACTCT TAAT AGAGT--G-ACAATCAGGCTA TTTTTAATTAGTGTG  85 52
     LSA0919 NONE
     LSA0920  912178 ..  912200 +  -9.9  -5.27335   GGTTTACAAACAGGT          G-GCTTGGGC TTTT GCCCAAGCTC           TTTTTATTTAAAAAA 100 451
     LSA0921 NONE
        serA  914454 ..  914486 + -15.2  -4.98857   CTGGTTACTAAAAAA      TAAGACTTAACACT ATATC AGTGTTAAGTCTTA      TTTTTGTGGTTAAAT 100 30
     LSA0924  915817 ..  915831 +  -8.6  -3.18274   AACAATTGGCAATCG               GCCTTT AAA AAAGGC               TTGCCTTAAAGTGAG  71 18
         adh  916983 ..  916999 +  -4.5   -3.5393   TCAAATCATTATTAG              TGATTAG CGA TTAATCA              TTTGAAAGGAATGGT  55 12
     LSA0926  917188 ..  917214 + -17.4  -5.20633   ATATAGCTCAAAAAA         GCCGTTCGGATA ATT TATCCGGACGGC         TTTTTATGTATTTTT 100 40
     LSA0929 NONE
     LSA0930 NONE
     LSA0931  920928 ..  920957 + -15.9  -5.06816   GCTTAATTGAATATA       GTCGGGTAATGAT GATA GTCATTACCCGAC        TTTTTGTTCCCAGAT 100 35
     LSA0932 NONE
     LSA0933  921778 ..  921812 + -12.3  -5.05113   CGCGTAAAAGAAAAA     GGGGCTAAGACAAAA GTAAA TTTTGTCTCAGCCTC     TTTTATTTATCTGAA 100 34
     LSA0939  926295 ..  926326 + -12.4  -5.29385   ATGGCAATCAAAAAA      GCGAGTCTCACTAA TTTC TTAGTGAAGCTCGC       TTTTTTAGTTAGATT 100 41
     LSA0945  932998 ..  933040 + -15.8   -5.2422   AAACAGTAAAAAATA GAGGACTCGTG-CAAAACG TAAAAT CGTTTTGGCGCGGGTCCTC TTTTTTAATATCGTT 100 32
         fhs  935114 ..  935127 +  -3.8  -3.78934   ATGTTACTGCAGACG               GCCA AATTAG TGGC                TTATTCTAACGAGAC  54 3
        lspA NONE
       rluA2  936725 ..  936750 + -13.4   -5.4505   AGTCTCAAACTGTAA         CCTCTCAACC AATATC GGTTGAGAGG          TTTTTTGTTGGAAGG 100 155
        pyrR  937416 ..  937442 +  -7.2  -5.61596   CACTATGCGTCCAAA         GGACATACCCGC AGA GTAGGGATGTCC         TTTTTTTATCGCCAT 100 124
        pyrP NONE
        pyrB NONE
        pyrC NONE
       pyrAA NONE
       pyrAB  945330 ..  945357 + -10.6  -4.67982   CTGAGCATTATTAAA        GCGCCAAGGGCCG CCT TGGTC-TTGGCGC        TTTTATTACATAAAA  95 68
       pyrDA NONE
       pyrDB NONE
        pyrF NONE
        pyrE  948574 ..  948605 + -15.3  -4.95876   TAAACCAACAAAAAA      GCGTTCCGTCAAA ATTTAA TTTGGCGGAACGC       TTTTTAATTATGCTT 100 135
     LSA0961  951483 ..  951514 + -14.7  -5.35354   AATGCTTTAAAAAAA      TGGTTTACAGCAA TTAAGT TTGCTGTAAACCA       TTTTTTAGTTATATA 100 49
     LSA0963 NONE
     LSA0964  953724 ..  953744 + -10.5  -5.58209   AATAGTATCACCAAA            GAACGTCTT CAT GAGACGTTC            TTTTTTTGCGTTTAA 100 36
     LSA0965 NONE
     LSA0966  955444 ..  955476 + -12.8  -5.47218   AAGTAAATCTAAAAA      GCCCAGCTATTGGT ATTTA ACCAGTATCTGGGC      TTTTTTTAAATGGCC 100 40
       xerC1  957463 ..  957482 +  -7.2  -5.50925   CGTAGGAATTGTGAT            GGAGTTGA GACT TTAACTCC             TTTTTTGTGTTGGTT 100 181
     LSA0968  958140 ..  958157 +  -2.6  -5.55664   TAACAATACAAAAAA             GAGGCC CTCAGC GACCTC              TTTTTTTAATGGTCA  77 42
     LSA0977  971309 ..  971322 +  -5.2    -5.626   TATAAACAAAAAAAA               CGCC AATAAA GGCG                TTTTTTTGTGCGATC  88 17
     LSA0980  973721 ..  973751 +   -12  -3.41527   AATAAAAGCATTTTC       CCTTATTAGTCGCT GCA AACGACTGATAAGG       TTGTCCTAAAGCTTA  89 36
     LSA1005  998039 ..  998072 + -14.7  -3.78026   AAATAGCATAGACGA     AAAAAGGCTGAGCAG ATAA CTGCTCGGCCTTTTA      TATTTTAACTTTACC 100 39
     LSA1007  999691 ..  999725 + -20.3    -5.055   GATAACAATAAAAAG     GGACGATTCTTTCCA TACGT TGGAAAGAATCGTCC     TTTTTTCACAATTAA 100 45
     LSA1011 1002011 .. 1002039 + -11.8  -5.39905   CAAAACAAATAAAAA        GACAGCTGTTGC AAAAA GCAACAACTGTC        TTTTTATTCTTTGGT 100 29
     LSA1022 1013241 .. 1013278 + -15.8  -3.81461   TTTTGTCGCTAAACT   AATAAAAGCCTACCGC TATTTT GCGGTAGGCTTTTATA    TTTAGATTGCTGTTT 100 64
     LSA1035 1026364 .. 1026393 + -18.7  -5.77856   CATAAGAGTTAAAAA       GGACGACCCAACG AAAA TGTTGGGTCGTCC        TTTTTTTGCTTTATT 100 36
        fruR NONE
        fruK NONE
        fruA 1043784 .. 1043805 + -14.5  -5.29846   CTTAATTTAAAAAAA           GTCGCAGTC AAAT GACTGCGAC            TTTTTATTTGCCATT 100 36
     LSA1054 1049102 .. 1049135 + -13.3  -5.67967   AGCGGATTAAAAAAA     CGTTAGGCTAGACAA TAAT TTGTCTGACCTAACG      TTTTTTTATAGTGAT 100 20
     LSA1058 1053481 .. 1053513 + -20.8   -5.1675   AAGAATAATCAAAAA      GAGGTGCGGACAAA ATTAC TTTGTCCGCACCTC      TTTTTTAATACCTGA 100 33
        rpsT 1062774 .. 1062811 + -19.3   -5.9362   TAACCAATATTTTAA   TAGGCCCGACTAAGACG TTTT CGTTTTAGCCGGGCCTA    TTTTTTTGTGTTTTA 100 44
        def1 1083042 .. 1083067 + -13.4  -5.38951   GAACTAACGAAAAAA         GGTTAAGCCC CAAATT GGGCTTAACC          TTTTTTCTATGCATT 100 42
     LSA1091 NONE
     LSA1092 1089188 .. 1089217 + -19.5  -6.00814   GAATAAAACCTTTAA       GGGCGATACAAAC TCAC GTTTGTATCGCCC        TTTTTTTTAATTCTT 100 35
     LSA1093 1090294 .. 1090323 + -10.9  -5.49234   CTTTTACAAATTAAA       GAAGAACAACG CCATTTAA CGTTGTTCTTC        TTTTTTATTACCTAT 100 42
     LSA1103 1097467 .. 1097499 + -19.4  -4.41047   TAGCTTTCTACAAAA      GAGGACACACTATC CATTA GATAGTGTGTCCTC      TTTTAATTAGACCAT 100 42
     LSA1105 1098198 .. 1098213 + -10.4  -5.17353   AATAACCTGAAAAAA              GCCCTC ACTT GAGGGC               TTTTTTGATGGCTAT 100 39
     LSA1107 1098661 .. 1098687 +  -8.8  -3.83066   ACAGTAGAAAATAAA         CTATTGTGGCAG TGC CTTTCACAATAG         TTTACTGATATAATT  80 47
     LSA1108 1100121 .. 1100154 +    -9  -5.24129   ATAAAACTAAAAAAA     GGCTATAAC-CCTTG ATATA CAAGGAGTTACAGCC     TTTTTTCTACCCCAC 100 37
     LSA1139 NONE
     LSA1140 1128442 .. 1128479 + -11.4   -5.2696   TAAGTACTCCCAAAA   GAACCCCGACAATATC TTTTTC GATATTGCAGGGGTTC    TTTTTTACATTTTAA 100 38
     LSA1142 NONE
     LSA1143 NONE
     LSA1144 1133100 .. 1133133 + -11.1  -5.43514   TAAATTAACTAAAAA     GAACGTTGACCAGAA GTAA TTCTAGCCAACGTTC      TTTTTTAGTTATTTT 100 33
     LSA1151 1141582 .. 1141592 +  -4.6   -2.6162   AGGCCCCCATAAACT                 TGCC AAA GGCG                 GTGTTTAGAGCCTTA  48 358
     LSA1153 NONE
     LSA1154 NONE
     LSA1155 1144210 .. 1144249 +  -6.5  -5.96521   TTCCGATAAAGAAGC  TACCAACAATTAGCCCA AAATAC TTGGCTTTTTGTTGGTA   TTTTTTTTCCTTCGT 100 177
     LSA1167 1153731 .. 1153777 + -12.7  -5.64421   ATTTTTCTTAAACAG CGTTAAATCAAAAAA-GGTTGC TGAA GCAACCTTTTTTTGATTGAATG TTTTTTATTTACCGT 100 20
     LSA1168 1154357 .. 1154390 + -13.3  -5.63103   TTATTAATTAAAAAA     TGTCTCGCTAAACTA TTCT TGGTCTAGCGAGACA      TTTTTTTAATTAGAA 100 34
     LSA1171 1157786 .. 1157807 +  -8.9  -4.61231   TTTACGCCATTCAAA           TAAAATGCT GGGG AGCATTTTA            TTTTTGAAACTATGG  90 79
     LSA1172 1158559 .. 1158584 + -10.5  -5.72053   TAGGGCAATAAAAAA         GACCTGAAGCT GACA ATCTTCAGGTC          TTTTTTATTTAATTA 100 38
        usp4 1159353 .. 1159368 +  -2.6  -2.82895   CGCACCATTGGCCAA              CGATAA TTGA TTATTG               ATTGTTAATAACACC  42 171
     LSA1174 1159615 .. 1159654 + -13.8  -4.20806   TCAAATAATTAATAA  GCGTCTAGTCTTAAACAA AATT TTGTTTAGCACTAGGCGC   TTTACTTTTGCGCTC 100 33
     LSA1175 NONE
     LSA1176 NONE
     LSA1177 NONE
     LSA1178 1161754 .. 1161778 + -11.6  -4.41348   TTATACACTAAAAAA          GCGACTAAAA ATTAA TTTTAGTCGC          TTTCTTTAAAACGAA  95 91
 tnpA-ISLsa3 NONE
 tnpB-ISLsa3 1164592 .. 1164606 +  -4.2  -3.70037   TATTTTACAAATAAG               GAAGCC TAC GGCTTA               TTTCGATGCTAGTTA  57 392
tnpA4-IS1520 NONE
tnpB4-IS1520 1167000 .. 1167012 +  -3.3  -4.60255   GGCAAGATTTTCTTT                GCCTG GTA CAGGA                TTTTTGCGAGCTTCT  65 248
     LSA1184 1167954 .. 1167990 + -14.7   -4.9792   TCGATTGAATTTTAA    GCCTACATGGATTTT ACTCGAG GAAATCCATGTAGGC    TTTTTCTGTCCCCTA 100 82
     LSA1185 NONE
     LSA1186 NONE
     LSA1187 1170794 .. 1170844 +    -7  -5.18371   TTAATGCCTAAAAAA TAACAAGCGTTCCTAGTTCTGAAT CAT GTTCAGAATATGGGATACTTGTTA TTTTATTTTGTCACA  90 30
        pox1 1172846 .. 1172869 +  -9.7    -5.243   TTTTCAAATTAAAAA          GCATCCTAA CACATA TTAGGATGC           TTTTTTGATACTTTA 100 43
     LSA1194 1176684 .. 1176698 +    -5  -2.98088   CAATTATTTTTCCTC               GAAAGG ATC CTTTTC               TATGTCGATTTCAAA  52 69
     LSA1195 1177426 .. 1177457 + -10.2  -5.58074   TAAATAACTAAAAAA      GCCTCGGGACAAAA TAAT TTTTGTGCCAAGGC       TTTTTTTAATGATTA 100 44
     LSA1201 1183419 .. 1183457 +   -14   -5.4505   TCTAATATCAAAAAA   GAAAGTTAGCCGACATAC TCA GGGTGTCAGCTAACTTTC   TTTTTTATTAACCAC 100 36
     LSA1206 1189866 .. 1189876 +  -3.2  -2.53396   GTTTAAATCATGTCA                 TGCA CTT TGCG                 CTGTCTTCATTTGGG  43 47
     LSA1207 1192139 .. 1192164 +  -8.3  -5.56264   AGTCCCAAATAAAAA         GTGCCATTCCG AATT TGGAATGACAC          TTTTTTGTATTTAAC 100 39
     LSA1212 NONE
     LSA1213 1196314 .. 1196332 +  -8.8  -5.65927   TAAAAGCTAAAAAAA             CGCAACCT TGT AGGCTGCG             TTTTTTGTTTGCGTA 100 38
     LSA1216 1199132 .. 1199145 +  -6.7  -2.52404   GCATGCATGCTGAAA               CCATG CTAG CATGG                AGTTTATTATGATAT  57 116
     LSA1218 1199957 .. 1199982 +  -4.7  -5.87996   CTAGTGCTATTTAAA         CACCATTCC ACTCGCAC GGCATGGTG          TTTTTTTATTGCTTA  91 42
     LSA1219 1201482 .. 1201515 +   -12  -5.61596   AGGGTATCAAAAAAA     GCGTAACACCT-AAT TGATT ATTGAGGTGTTACGC     TTTTTTTATGCGCAT 100 39
     LSA1261 1245724 .. 1245752 + -20.5  -4.66163   CATTAATCAAAAAAA        GGCGTTGAGACAA AAT TTGTCTCAACGCC        TTTTTCAATGACCGT 100 35
        plsC 1250904 .. 1250942 +   -19  -4.79826   AATAACACAAAAAAA   GACGCGCGCCAACGATGA AAC TTATCGTTGACGTGCGTC   TTTTTAGTACTCTAT 100 36
        lexA 1257051 .. 1257072 + -13.1  -5.82281   GCATGTAATAAAAAA           GAAGTTCGC TTAG GCGAACTTC            TTTTTTTGTCTATTT 100 33
       galE2 1261176 .. 1261216 + -14.3  -4.35483   ATCGCTAAACTAAAT  TAAAGCAGTTCAAACCC TAATGAC GGATTTGAACTGCTTTA  TTTGTTATAATAAAA 100 33
     LSA1281 1261612 .. 1261626 +  -3.6  -3.18292   TGTTACTAATTTTAA               TCTTTT AAA AAAGGA               GTTTTCATAATGACT  48 18
     LSA1282 1261970 .. 1262003 + -15.5  -5.33848   TCGACTAATTAAAAA     GCCTCGTAATTGATT TAAC AACCAATTACGAGGC      TTTTTTAGTTATACT 100 33
tnpA5-IS1520 NONE
tnpB5-IS1520 1265985 .. 1266005 +  -6.1   -3.1585   CAGTGATCGTATTTC            ACTTGTAGC GTA GCTACAGGC            TATTAAATTCAATAA  58 13
     LSA1289 1268297 .. 1268337 +   -18  -4.53439   ATCGATATGTATCAA TAACAAAAAGACCTCCGAT CATT ATCGGAGGTCTTTT-GTTA  TTTATTTACCTTTGG 100 23
     LSA1292 1270918 .. 1270939 + -10.9   -5.2189   CAAATTAAAACACAA           GCCTTAGTC TGAT GACTGAGGC            TTTTTTAGTGATTCG 100 33
     LSA1293 NONE
     LSA1294 1272414 .. 1272435 +  -9.5  -5.53436   GAATAAGCACATTAA           GCAAAGTCT TTTG GGACTTTGC            TTTTTTATATTGTCT 100 35
     LSA1295 NONE
     LSA1296 1273846 .. 1273869 + -10.4  -5.40072   CATAAGCAATTAATG          TAACAGTCAC ACTG GTGGCTGTTA           TTTTTTTGCAACAAA 100 36
     LSA1309 1282983 .. 1283015 + -19.4  -5.14985   TAACAAATAATTAAA      GGGCGTCAATAATG TTAGC CATTATTGACGCCC      TTTTTATGTCTTTAA 100 166
     LSA1311 1284664 .. 1284702 +  -9.8  -5.44119   CTTTCATCAAAAAAA  CACCATCAATTCTGGAC AATTGC GTCCACA-TTGATGGTG   TTTTTTTAGAATAAG 100 47
     LSA1313 NONE
     LSA1314 1287996 .. 1288028 + -20.1  -4.76312   TGAATAATCTAAAAA      GGGTAGGGACAAAAG TTA TTTTTGTCCCTACCC      TTTTTCAATATTCTA 100 34
     LSA1317 1290521 .. 1290541 +  -8.3  -5.66684   TCCTAATTAATTCAA            CCGTCGA TCAGTTT TCGACGG            TTTTTTTGTCCATTC 100 42
     LSA1318 1291015 .. 1291049 + -13.8  -4.94902   ATAGCCAATTAAAAA     GCCCTTCTAAAATC AGATTTC GATTTTAGAGGGGC     TTTTTCTAATCATTA 100 41
     LSA1327 1298230 .. 1298270 +  -5.4  -5.59357   TCTTTTTCATATAAA  AACCCAAAAGTCTGCTGT TTTTC ACTGGCGACTTTTGGGTC  TTTTTTTAATCTACT  88 349
     LSA1335 1306494 .. 1306519 + -11.9  -5.15634   GATTATTTTAAAAAA         GACTCAGGACA ACAT TGCCCTGAGTC          TTTTTTACTAGCCTA 100 30
        exoA NONE
        dnaQ 1311365 .. 1311401 + -19.7   -4.1711   ATCCTACCAACAAAA    GAGGCTATCAGTAACTG AAA TGGTTACTGATAGCCTC    TTTATTAGCAATGGT 100 185
     LSA1345 NONE
     LSA1346 1316903 .. 1316923 +    -9   -5.4505   TAGTTAAACAAATGA            GTCACCGT CAAAA GCGGTGAC            TTTTTTGTTGCCCAA 100 34
     LSA1347 1317784 .. 1317809 + -13.5  -5.17576   CACTAACCTAAAAAA         CGTTATTAGCA TTCG TGCTAATAACG          TTTTTTAGGTTAGTA 100 55
     LSA1352 NONE
     LSA1353 NONE
     LSA1354 1323487 .. 1323512 +   -12   -5.1244   AGCAAATCTAAAAAA         GGCATTCAGA AATTAA TCTGAATGCC          TTTTTATATTCGTCA 100 40
     LSA1356 1326315 .. 1326348 + -19.9  -4.68593   ATAGGCACAAAAAAA     GAGCGTAAGACAAAA TTAC TTTTGTCTTACGCTC      TTTTTGAATCGTCGA 100 45
     LSA1364 1335031 .. 1335067 + -14.6  -4.87893   CTGAACATTAAAAAA    GTGATTCTACTCGTCC ATAAC GGATGCGTAGAATCAC    TTTTTGGTTAGACTT 100 30
     LSA1381 NONE
       oxaA1 1350516 .. 1350548 + -22.3   -4.8048   TTAGAAATACTAAAA      GAGGCTCAGACAAAA TAA TTTTGTCTGAGCCTC      TTTTTGATATCCGAA 100 41
     LSA1395 1361982 .. 1362016 +   -13  -5.31545   CAATTTATAAAGAAA     GAGTCTCGAACAAAAC GAA GTTTTGTCCCAGACTC     TTTTTTGGTCTTATT 100 49
     LSA1415 1385600 .. 1385639 + -18.1  -3.24381   AACTCTAATCACAAC  TCAAAACAGCCGCCCAT CATAAT ATGGGCGGCTGTTTTTA   TTAACTTAATCTTCT 100 161
     LSA1423 1394073 .. 1394104 + -12.4  -5.22794   ATAAATTAAACGTAG      GGAGCCGCACAAAA ATCA TTTTGTGTTGCTCC       TTTTTTAGTACTTAT 100 48
     LSA1424 1395979 .. 1396013 +   -19  -5.59357   CCATCATAAAAAAAA     GAGATTGAAACAAAAA CTA TTTTTGTTTCAATCTC     TTTTTTTGCTATCAT 100 50
     LSA1426 1397021 .. 1397047 +  -5.8  -2.66733   TCGTTAGTATCAGCG         CGGTAGGTAGCA TAT TGCAACATATCG         TCGTCTGCATTACCC  52 34
     LSA1430 1401569 .. 1401595 + -13.8  -5.13344   GCTCATCAATAAAAA         TAGCAGTCCGCT TTT AGCGAACTGCTA         TTTTTGTGTTGCTCT 100 29
     LSA1434 1406245 .. 1406279 + -15.2  -4.27316   AGCATTAATACAAAA     TTGGCAGTAATCCAAG GTT TTAGGATTACTGCCAA     TTTTAGATTAAGCGG 100 73
     LSA1438 NONE
     LSA1439 1414582 .. 1414616 + -19.6  -5.30155   ATCAAAAAATAAAAA     GGTTTCCGGATAAAAG TTA TTTTTATCCGGAAACC     TTTTTTGATTACTCA 100 29
     LSA1445 NONE
     LSA1446 1420338 .. 1420373 +  -7.7  -5.00616   TCATTCAGCACTAAA    TAAGCGCTCAAGATT TTAAAC AGTCTTGGACGCTTA     TTTTTTAGCCCGCAA  89 45
     LSA1454 1428329 .. 1428340 +  -2.2  -2.85508   GCCAAGGCTACATCA                TTCC ATAA GGAG                 TAATTATGACCTTTA  41 18
     LSA1455 1429421 .. 1429457 + -14.6   -5.8187   TTTAGATAAATACAA   TCGGCTAGTTCC-CCTT TTTG AAGGTGGTACTAGCCGA    TTTTTTTATTCACTG 100 81
     LSA1456 1430696 .. 1430716 +  -9.7   -5.4505   TACAAACTAAAAAAA            GGAATACGC TAA GCGTCTTCC            TTTTTTATTAGGCAG 100 31
        clpE 1442711 .. 1442729 +  -2.4  -3.13164   TATAAATCGCTTTCA             GTTATACT ATT AGTAGGAC             TTAAATGATTAGGGA  43 90
     LSA1466 1443065 .. 1443091 + -13.1   -4.9792   GACGGTTGAAAGCAG         GCCACTACCGA TAACT TTGGTAGTGGC         TTTTTGTATGCAATC 100 40
     LSA1467 1443611 .. 1443645 +   -13  -5.52384   AAAAGATGATTAAAA     GGGATTAAGGCAAATA AAA TTTTTGCCCTAATCCC     TTTTTTTGCTAGCCA 100 39
     LSA1468 1444918 .. 1444955 + -23.1  -5.04356   AACGCTATATAAAAA   GAGGTCTTCTGACAAAA TCGA TTTTGTCAGAAGACCTC    TTTTTGATTGTTTAA 100 54
     LSA1472 NONE
     LSA1473 1450347 .. 1450365 +  -8.9    -5.626   ACATAATTTTCCCAA             CCATCCT TCTTC AGGATGG             TTTTTTTGTGCGCTA 100 69
     LSA1474 1452161 .. 1452187 + -17.4   -4.4261   AAGAAAGCAAAAAAA         GAAGGCCGCACA ATC TGTGCGGTCTTC         TTTTGCTATTAAGAC 100 41
     LSA1479 1456875 .. 1456904 +   -13  -4.81644   ATAACAAAAAACAAA       CAAGCCATCCTT TAAAAT GAGGATGGCTTG        TTTTAGTTTTCTTTC 100 209
     LSA1481 1457979 .. 1457999 +  -8.3  -6.04953   AAAAATACTAAGAAA            TAGCGGC CGTTAAT GCCGCTA            TTTTTTTGTTTCTAT 100 30
     LSA1482 1458314 .. 1458342 +  -9.7  -3.02202   CATGACAATCAAAAA        AGGATTCAAAGTT GAT AGCTTTGAATCCC        CTTTATGTCGAGGTA  76 36
     LSA1487 NONE
     LSA1488 1463436 .. 1463467 + -19.6  -5.59564   TTCGAATCCAAAAAA      CGCCCGGGACAAAT TCAA ATTTGTTCCGGGCG       TTTTTTTGCCTTTAT 100 82
     LSA1489 NONE
     LSA1490 NONE
     LSA1491 1464695 .. 1464706 +  -7.2  -3.10715   AATGTTGCAAGTCAG                CCGC CAAA GCGG                 TTAAATACTGGTGAC  62 39
     LSA1493 1466556 .. 1466577 + -11.7   -5.5762   TAGGCTATTAAAAAA           GACAAAGTC TTAC GACTTTGTC            TTTTTTCTATTTCGT 100 38
        def2 1472313 .. 1472339 +   -13  -5.38047   AATTCCTATTACACA         GCCACTAGTCCG ATT TGGTCTAGTGGC         TTTTTTATATCACTA 100 39
     LSA1500 NONE
     LSA1501 NONE
     LSA1503 NONE
     LSA1504 1475438 .. 1475458 +  -9.7  -5.67063   TTCATTACAAAAAAA            GATCCCGTC AAT GACGAGATC            TTTTTTTATGCTCAA 100 41
     LSA1508 1477544 .. 1477555 +  -2.2   -4.7329   CGATTTATAAACCAA                CCGA AATA TTGG                 TTTTTCAGTAGTTTT  64 31
     LSA1509 1478305 .. 1478346 +  -5.3  -4.41353   AAAAATAAGATAAAA GACTCTAAAGGAGCT AGAAATTTGATA AGCTTCCTTAGAGTC  TTTTAATATATATCA  70 39
     LSA1516 1492246 .. 1492282 +  -9.5  -5.10656   TTCAATATTTCCCCA    CTGGGTCTAGGGCAA TTCCCTT TTGCTTTGGGCCCAG    TTTTCTTATTTTAGT 100 519
       gtcA1 NONE
       gtcA2 NONE
     LSA1519 1494165 .. 1494207 + -17.9  -2.95481   AAGAAAAGAAATAAT CAAAAGAGGCGCCACGACA AATTC TGTCGTAGCGCCTCTTTTA GTTTATAACATGTTT 100 27
        pepS NONE
     LSA1523 1497612 .. 1497645 + -11.1  -5.54338   TTTATAATTAAACAA     GGATTGGCCCCAAAT TCAT ATTTGGCCCCAATCC      TTTTTATTTTCCTTA 100 34
     LSA1524 1498579 .. 1498626 +   -13  -5.60993   TTAATCGTTGCCACC GGGCAGTTAATCACTTCT ATAGGTCATAGA AGAAGTGATTGGCTGCCC TTTTTTTATGGCGCG 100 81
     LSA1525 1498993 .. 1499019 + -12.4  -5.01535   GTCATTAAACAAAAA         TAAGCTTGCCCA CTG TGGGGAAGCTTA         TTTTTGTGCTTGTGC 100 33
     LSA1536 1508348 .. 1508388 + -16.3  -2.70932   TCTGAGCATTAACTG  AGCGTGCTGAATGACCGAT GAA ATCGGTCGTTTAGTACGCG  TGGTTAAGCACAAGA 100 69
     LSA1539 NONE
     LSA1540 1510908 .. 1510939 + -23.2  -4.84527   TATAACATTAAAAAA      GAAGCGGCGGACAA ATAT TTGTCCGCCGCTTC       TTTTTGATATCTGAA 100 36
     LSA1549 1519962 .. 1519991 + -22.3  -4.74453   CTATAATTAAAAAAA       GCTCCCGGCAATC AACT GATTGCCGGGAGC        TTTTTGAATCTCTTA 100 35
     LSA1553 NONE
     LSA1554 1527962 .. 1527990 + -11.8  -6.23317   TCGCCCATAAAAAAA        CGCCTTAACCAT AAATA ACGGTTAAGGCG        TTTTTTTGTTTTTAT 100 31
     LSA1559 1533178 .. 1533212 + -15.2  -5.09762   GATTAATGATAAAAA     GGACTAGGACTAAAAG CAT TTTTTTGTCCTAGTCC     TTTTTATGTTGGCCT 100 44
     LSA1562 1534926 .. 1534958 + -14.3  -5.45652   TAATCACTTAAAAAA      GAGTCGGGACAAAAG TAA TTTTTGTCCCAACTC      TTTTTTATTCGCGCT 100 38
     LSA1564 1536324 .. 1536361 + -25.9  -4.87807   ACAAATTTAAAAAAA   CAGGCCCTGAGACAAAA TTAT TTTTGTCTCAGGGCCTG    TTTTTAATCTCTTAA 100 31
        tagA 1546342 .. 1546375 + -11.2  -5.83211   GAAAAACTAAAAAAA     GCATTGAAGACAAA CTTAAT TTTGCCTTCAATGC      TTTTTTATTTTGATA 100 31
     LSA1589 1566957 .. 1566977 + -14.1  -5.04175   AATATATAGAAAAAA            GCCAATCAC AAT GTGATTGGC            TTTTTGTGTGCTTAG 100 42
     LSA1593 1571830 .. 1571863 +  -7.5  -5.36965   CCGCTTAAACTAAAA     TAAGACATTGTTTCC ATTT GGAAGCAACGTCTCA      TTTTTTATCCTATTA  95 28
         ldh 1594031 .. 1594064 +  -9.6  -5.25893   ATTGCTGATCAAAAA     GGGATCAGGACAAA TTAATT TTTGCCCTGACCCC      TTTTTTAATGTCTCT 100 49
     LSA1608 1596555 .. 1596594 +  -8.1  -4.72333   AAACAACTTAAAAAA  GGTCCTAAAAAG-CAATT CATAC GGTTGTCTTTTTAGGGCC  TTTTTAAATCTCATT  95 40
     LSA1609 1597413 .. 1597445 + -22.3  -4.88228   TTTAAACTAAAAAAA      GAGCTGCGACAAAAA TCA TTTTTGTCGCAGCTC      TTTTTGCTATTAAAT 100 36
     LSA1620 NONE
     LSA1621 NONE
     LSA1622 1609151 .. 1609162 +  -5.8  -2.94411   CGTCGCACAAACAAT                CGAC TGAC GTCG                 CTTATTTGCACAACT  56 95
     LSA1625 1611017 .. 1611038 +  -2.3  -3.14878   CTATCGTCGGCGGCT           TGATCAC ATGGTTGG GTGATCG            TCTTAAATTAACAGC  43 7
     LSA1626 1611861 .. 1611886 + -14.8  -5.60993   TAAATAACCGCAAAA         GGCCCGATTG AACGTC CAATCGGGCC          TTTTTTTGTGCAAAA 100 34
     LSA1630 1616765 .. 1616800 + -18.6  -5.16572   ACTAATCTAAAAAAA    GAGGTACTAAGACAAG TCGT TTTGTCTTAGTACCTC     TTTTTTACGTTGACT 100 36
     LSA1633 NONE
     LSA1634 NONE
     LSA1635 1621344 .. 1621354 +  -6.8  -3.07318   ATTGCCCTCGCCGCA                 GCGA TTG TCGC                 CTTTCTGATTATCTT  60 243
     LSA1636 1622208 .. 1622227 + -13.6  -5.67967   CTTAATTAAAAAAAA            GGACCGAC AATT GTCGGTCC             TTTTTTTATGCTCGT 100 32
     LSA1638 1623563 .. 1623597 + -13.1  -4.70659   CACACCATGAAATAA    GGAGCTGG-GACAAAA GTAA TTTTGTCTTCAGCTCC     TTTTTCGATATCCGA 100 50
     LSA1643 1629149 .. 1629197 + -10.6    -5.626   TCTTAATATTTAACC GCTAAATTTA-AGACGATTCCCT ACAT AGGGAGTAGTCTGTCAATTTAGC TTTTTTTATGGGGTG 100 87
     LSA1644 NONE
     LSA1645 1631123 .. 1631150 + -15.8  -5.38326   TACTAATTAAAAAAA        GCATCGACAATT TTAA AATTGTCGATGC         TTTTTATTTGATTAA 100 31
     LSA1647 1632763 .. 1632796 +  -9.7  -5.27335   ACAAACATAAAAAAA     TCGTCCGTAATCTCA GAAA TAAGATTACGAACGA      TTTTTATTTCAAGAC 100 43
     LSA1649 1635062 .. 1635084 +  -3.5  -5.60993   CCAGTCAATACCAAA          GTCG-TCATT CACT AATGGGCGAC           TTTTTTTGTAGAAAG  84 11
     LSA1650 1635683 .. 1635716 + -14.1  -4.98531   CTCGATACAAAAAAA     GAGTATGAAGTCGGCT AAT AGCCG-TTTCATACTC     TTTTTAGTTTAAGAA 100 8
     LSA1664 1647503 .. 1647527 + -15.1  -5.63517   AACTTAACCGCCATA          CGTCCAAGACA ATT TGTCTTGGGCG          TTTTTTATTTGGCCA 100 184
        phnX 1648834 .. 1648855 +  -8.7  -3.04144   TAAGCTATAAAAAAA           GAACCCCAC AAAT GTGGAGTTC            TCTTAGAAATAAAGG  70 353
        ack3 1651320 .. 1651352 + -15.2  -4.88067   TTTAAATTTAATCGA      TAAGCATTTAAGGT TTTAC ACCTTAAATGCTTA      TTTTTGTGCCTAAAT 100 36
     LSA1669 NONE
       adeC2 1654637 .. 1654660 + -13.2  -4.74103   AACGGCATAAAAAAA          GCGTTCATCC GAAA GGATGAGCGC           TTTTTGCATTACCAA 100 43
        rpiA 1667266 .. 1667292 + -11.1  -5.88197   ATGCCAATCCCCCAA         TAACCATCATA CTCGT TATGATGGTTA         TTTTTTTATCTTTAA 100 317
      pepC1N NONE
      pepC1C 1668823 .. 1668835 +  -7.7  -2.91322   GCACTTGACGAATTG                GCGAT GCA ATCGC                TGATTTGACAAATAT  64 77
       pepC2 1670323 .. 1670367 + -23.3  -3.46563   TAGCAAGTCGCTAAA CAAATTAAAAAGGTCAGGACA AAT TGTCCTGGCCTTTTTGATTTG TTCTAATCCTGTGTC 100 27
     LSA1704 1689118 .. 1689149 + -13.9  -4.91459   GATAAGCGCCAAAAA      GGGACTGTGCAAA TTTACT TTTGTACAGTCCC       TTTTTATACATGTTC 100 36
     LSA1718 1701809 .. 1701838 + -18.1  -5.32882   TGGTCATCAAAAAAA       GACCGTTCAAGTT TAAA AACTTGAACGGTC        TTTTTTATGGTGCTA 100 45
     LSA1766 1738524 .. 1738552 + -21.9  -4.86861   TCTATAAATATAAAA        GCCACCGCCAATT CAA AATTGGCGGTGGC        TTTCTTTGTTTGTTA 100 50
     LSA1771 1743306 .. 1743318 +  -6.3  -3.82433   CTGGCGGTCATTGCA                TCTTC AAT GAAGA                TTTGGTGATAGTTAT  65 135
     LSA1777 1752918 .. 1752953 +   -15  -3.25823   ACGTTAAATAACGCT    TCTAAAAAGACGGCTA AAAT TAGCCGTCTTTTTATA     TTGGTATAGACAAAA 100 30
         fbp 1754990 .. 1755020 +  -9.7  -4.89233   AATAACACTAAAAAA       ACGCCCCGACAAA ATCAA TTTGTCTGGGCGC       TTTTTAATGTTGCTG 100 39
     LSA1785 NONE
     LSA1786 1770459 .. 1770488 + -20.9  -5.12617   AAATAACCAAAAAAA       CCCCGATATTGGC TAAA GCCAATATCGGGG        TTTTTTAGATACTTC 100 35
        scrB NONE
        scrR 1781865 .. 1781903 + -14.8  -5.68438   TAATTCAATTTAAAA   AAAGCAGTTGGGATAAAA TTA TTTTATCCCAACTGCCTC   TTTTTTATTTACTAA 100 28
     LSA1796 1785529 .. 1785546 + -11.3  -2.71061   ATTATTTCTCCTTGA             CCTGGAG CTAA CTCCAGG              TAGTATGCCTTTTTA  78 510
     LSA1798 1786336 .. 1786371 + -21.4  -5.71983   ACTAATTTTTCTAAA    GCGTGCTATGCCAAAG TTAC TTTTGGCATAGCACGC     TTTTTTTATACTTGC 100 36
     LSA1799 1787226 .. 1787254 + -16.9  -5.33785   ATTACAACACAAAAA        GAAGCCCTTATCG CAT TGATAAGGGCTTC        TTTTTTATAGTGCTT 100 40
         dgk 1796531 .. 1796556 + -16.3  -5.08824   ATCTGATTTAAAAAA         GGCCTGGATAA GTTA TTATCCAGGCC          TTTTTTGCATACAAA 100 41
     LSA1812 1805118 .. 1805145 +   -20  -5.53991   AAGATTAAAAAAAAA        GAACCCCGAGAC GGCT GTCTCGGGGTTC         TTTTTTTAATCAGTA 100 33
     LSA1815 1807221 .. 1807244 +  -5.2  -5.14563   GATAATTCATGAAAG          GTCGGGACAA TTTT TTGTCACGCC           TTTTTTAATACCCCC  79 46
     LSA1816 1808301 .. 1808326 + -20.5  -5.60689   CAATAATAATGAAAA         GGCGCCGAGAC AGTT GTCTCGGCGCC          TTTTTTATTATCTAA 100 35
     LSA1825 1816921 .. 1816948 + -16.4  -5.60993   CCGCGGTTTCCAATC        GTCCCTATTCGC AGAT GCGAGTAGGGAC         TTTTTTTATGCAAAA 100 273
        nhaC 1818507 .. 1818541 +   -21  -5.15969   TTAAGCAAAATAAAA     GAGGTTGCGACAAAAG TAA TTTTTGTCGCAACCTC     TTTTTTGAATTCAAA 100 37
     LSA1831 1822458 .. 1822487 + -16.7   -3.9407   GAATAATCGCCAATC       TTAAAAAGCCGAC GAAC GTCGGCTTTTTAA        TTGCTTTTTGTTGAC 100 86
     LSA1832 1823536 .. 1823556 + -15.5  -5.55664   AAATAGTACAAAAAA            GCATCGCCA AGT TGGCGATGC            TTTTTTTAATCGTGA 100 39
     LSA1834 1825071 .. 1825090 + -12.2   -5.4756   ACTAGCATACTGAAA            GGATTGGC GATT GCCAATCC             TTTTTTGTTACCCTT 100 36
     LSA1835 1826139 .. 1826173 + -15.9  -5.59357   AACCTACTAAAAAAA     GAGCTAGCGACAAAA ATTAC TTTTGTCGCTAGCCC     TTTTTTTAGTCTAAT 100 31
     LSA1841 NONE
     LSA1842 1834039 .. 1834071 +   -13  -4.65747   TAGAATAGTCTAAAA      TAAACTGTCGATAG TAAGC TTATCGACAGTTTA      TTTTATTGAAAATTG 100 38
         ogt 1834600 .. 1834646 +  -8.9  -5.11937   CAGTTATTAGCCCTC GAACAATAAAAAAGGTGTGCCC ACAT GGGCACACCTTTTTAAAT-TAC TTTTTTAACGTTCTT 100 17
     LSA1845 1835721 .. 1835747 + -19.5  -5.27335   AGCACTATCAAAAAA         GGGCCGCCAAC TAACC GTTGGCGGCCC         TTTTTATTTCCCGGG 100 40
     LSA1848 1838621 .. 1838636 +  -2.6  -3.44146   GTAACTACGGCCACT              GTTTGA AACC TTAAAC               TTAATTCTAGAAAGA  46 12
     LSA1849 1838985 .. 1838997 +  -3.4  -2.75183   GGCTATTTCTCTACT                TTGG CGGCA CCAA                TAGTTGGCTAGAACT  43 2
     LSA1850 1839989 .. 1840001 +  -4.1  -2.79183   ACGTGCGCAACAACC                GTCTT CCG GAGAC                TGTCATACGCGTAAA  46 426
     LSA1851 1840875 .. 1840904 + -18.1   -5.1675   AATAACTAGAAAAGA       GGCTCAAGCAAAA TTAT TTTTGCTTGAGCC        TTTTTTAGTGAATGA 100 36
     LSA1853 1841955 .. 1841984 + -16.7  -5.11937   AATGATAAAAAGAAA       GGCTAAATGTTTC GTAT GAAACATTTAGCC        TTTTTTAGAGTTGTT 100 20
     LSA1867 1853283 .. 1853302 + -12.2  -5.47399   CTAAATAATAAAAAA            GGACTGAC AAAT GTCAGTCC             TTTTTTTAGGCTTCA 100 33
        gshR 1858099 .. 1858127 + -11.8  -5.09225   ATTACTACTAAAAAA        GTGTTGAAGACC GATTG GGCCTTCAACAC        TTTTTTAAATAACAT 100 30
     LSA1875 1862305 .. 1862318 +  -3.1  -4.18018   AATCAAGACGCCGAC               TGCCGG ATG CCG-CA               TTTTAACTAGCGCAC  58 298
     LSA1883 1882835 .. 1882873 +   -22  -3.11222   GATTATTAAAACACA   AAAAAGACCGACCAGCAT AAA ATGCTGGTCGGTCTTTTA   ATTTTAAAATTAACG 100 32
        rpmH 1884140 .. 1884157 -  -9.9  -5.89921   AGGATAATAAAAAAA             CCACTGA AGCA TCAGTGG              CCTATGCAGATAATA 100 27
        rnpA 1883741 .. 1883751 -  -6.8  -3.36878   CTCACTTATTCAGAA                 GCAG AAT CTGC                 TTCTTCCTTTAATAA  62 5
       oxaA2 1882840 .. 1882868 - -21.9  -5.63645   TTAAAACACAAAAAA        GACCGACCAGCAT AAA ATGCTGGTCGGTC        TTTTAATTTTAAAAT 100 40
       pepF2 1880458 .. 1880479 -  -5.2  -3.14211   ACCTCCGCTCATTAA           GCGTC-AGT TTGTC ACTGGACGC           TTATTTTTATCTAAT  53 74
     LSA1881 1879594 .. 1879643 -  -8.7  -5.61596   AGCTGCATAAAAAAA GCGCTTAGCGTCCACCCCTCCCG TCATTG CGCAAGGGGTGGACA--AAGCAC TTTCACTACTTTATC 100 96
        trmE NONE
        gidA 1876155 .. 1876182 - -16.4  -4.63527   TCATGACTCTAAAAA        GCCAACCGTTTC ATGT GAAACGGCTGGC         TTTCTACCATTGACA 100 87
     LSA1878 1874450 .. 1874486 - -18.2  -5.54264   AAAGATTCAAAAAAA   GAAGACCCGC-GACACA AATC CGTGTCTGCGGGTCTTC    TCTTGGTATTAAGCG 100 78
     LSA1877 NONE
     LSA1876 1861792 .. 1861805 -  -5.2  -2.73159   GCAATGGGTTGAAAT               CGGC TCATCT GCCG                GCCAAACCGCACCCA  49 249
     LSA1874 NONE
     LSA1873 1859705 .. 1859724 - -10.8  -2.96216   TTTTATTATCATACA            CCTTCAAG TTGA CTTGAAGG             CAAACAAAAAAGGCC  79 67
     LSA1872 1858099 .. 1858127 -   -14  -5.19212   ATTACTACTAAAAAA        GTGTTGAAGACC GATTG GGCCTTCAACAC        TTTTTTAAATAACAT 100 30
     LSA1870 NONE
     LSA1869 1854103 .. 1854121 -    -3  -2.67386   AAAACCCACTATAAG             GCCTGACG TGG CGTGAGGG             TCAAGCGCCAGTTAT  41 40
     LSA1868 1853283 .. 1853302 - -12.2  -5.72254   CTAAATAATAAAAAA            GGACTGAC AAAT GTCAGTCC             TTTTTTTAGGCTTCA 100 31
     LSA1866 NONE
     LSA1865 NONE
     LSA1864 1851011 .. 1851032 -  -2.2  -2.62389   GAAGTCACGGATAAC           GGCTTCCA TAATGT TGAAGGCC            TAGATAGCCGGTGGG  40 25
     LSA1863 NONE
     LSA1862 1850349 .. 1850384 - -15.6  -5.52986   ACTTTATTAAAAAAA    GACGCTGCAGACAACA TTCC TTTTGTCTACAGCGTC     TTCTTATAATTATTT 100 35
        araR 1849088 .. 1849123 - -17.8  -3.74056   GAATAATTATGGAAA    CTAAAAAGGGGCTATC GTCA GATAGCCCCTTTTGAG     ATACGTCCTTATTTA 100 34
        araT NONE
        araB NONE
        araD 1844843 .. 1844879 - -12.5  -2.90075   TTGCGCTTAACGACA    TTTGTCAAATCAGCGAT TCC ATCGCTAATCTGTCAAA    TTAAGTTAATGCTCA  86 221
        araA 1843317 .. 1843345 - -18.3  -4.43012   ATTTCAATAGCAAAA        GAGGCTACGACAA ATT TTGCCGTAGCCTC        TTTTAATTTGACCGC 100 42
        gpm5 NONE
     LSA1854 1841951 .. 1841988 - -15.9  -5.04325   TTTAAATGATAAAAA   GAAAGGCTAAATGTTTC GTAT GAAACATTTAGCCTTTT    TTAGAGTTGTTTTAA 100 26
     LSA1852 1840862 .. 1840915 -   -13  -4.98857   ACTGAATTAGAAAAA TAACTAGAAAAGAGGCTCAAGCAAAA TTAT TTTTGCTTGAGCCT-TTTT-TAGTGA ATGAATTCAATGCTA 100 19
     LSA1847 1837591 .. 1837612 -  -7.3  -5.45802   CGGTCAAAATAAAAA           CAGTCCCTA ATAC CAAGGACTG            TTCTCTATTATTAAT 100 40
       recQ2 1835721 .. 1835747 - -19.5  -5.19212   AGCACTATCAAAAAA         GGGCCGCCAAC TAACC GTTGGCGGCCC         TTTTTATTTCCCGGG 100 44
        aqpZ 1834613 .. 1834634 - -15.9  -5.64873   TCGAACAATAAAAAA           GGTGTGCCC ACAT GGGCACACC            TTTTTAAATTACTTT 100 42
     LSA1840 NONE
     LSA1839 NONE
     LSA1838 NONE
     LSA1837 NONE
     LSA1836 1826139 .. 1826173 - -18.8  -5.54894   AACCTACTAAAAAAA     GAGCTAGCGACAAAAA TTA CTTTTGTCGCTAGCCC     TTTTTTTAGTCTAAT 100 31
     LSA1833 1823536 .. 1823556 - -15.5  -5.38321   AAATAGTACAAAAAA            GCATCGCCA AGT TGGCGATGC            TTTTTTTAATCGTGA 100 31
        pox2 NONE
     LSA1828 1818502 .. 1818546 - -20.4  -4.50193   ACTAATTAAGCAAAA TAAAAGAGGTTGCGACAAAA GTAAT TTTTGTCGCAACCTCTTTTT TGAATTCAAAATTTT 100 290
     LSA1826 1816320 .. 1816335 -  -3.2  -3.35176   GAACAAGCATATTAA              TTGTGG TAGA CCACTA               AATATTTTATAATTG  48 342
     LSA1824 NONE
     LSA1823 NONE
     LSA1822 1814495 .. 1814523 - -19.1   -5.9667   AAAAAGACAAAAAAA        CAGGCTAGAAGAA GGG TTCTTCTAGCCTG        TTTTAACTTAGTAAG 100 46
     LSA1821 1813386 .. 1813431 - -17.2  -3.44222   CAAACGACTAATTAA CTGTTACCTCAAGTGATTTC GACTGG GAAATCAACTGAGGTAACAG CTCATTATTGAGCTG 100 90
     LSA1820 NONE
     LSA1819 NONE
     LSA1818 1810133 .. 1810156 -    -6  -5.47218   TTTCAGCTAAAAAAA          GAAGATCGCC TACT GGCAATCTTT           CCATTTTAATTATTA  91 38
        lysP 1808286 .. 1808339 - -13.6  -4.75934   CAAAAAACAAAAGAA CAATAATAATGAAAAGGCGCCGAGAC AGTT GTCTCGGCGCCTTTT--TTATTATCT AACGATGTTTACTAA 100 24
     LSA1814 NONE
     LSA1813 1805118 .. 1805145 -   -20  -6.21477   AAGATTAAAAAAAAA        GAACCCCGAGAC GGCT GTCTCGGGGTTC         TTTTTTTAATCAGTA 100 31
     LSA1811 1802228 .. 1802243 -    -9  -5.52384   CCTTCACGAAAAAAA              GTTGGG TTTC CCCAAC               TTTTTTCTGATCTAA 100 58
     LSA1810 NONE
     LSA1809 NONE
     LSA1808 1799420 .. 1799432 -  -6.3  -3.69323   CCAGGATCATTTAAA                TCGAT GGA ATCGA                TAGTGACTTTTTTTG  63 8
     LSA1807 1798441 .. 1798474 -  -5.4  -6.01187   AACGAAACAAAAAAA     GAACTTAGCATCAT TATTAG ATTTTGCTAAGTTC      TGATTAAAAATTTTC  95 40
     LSA1806 1796531 .. 1796556 - -16.3  -5.09225   ATCTGATTTAAAAAA         GGCCTGGATAA GTTA TTATCCAGGCC          TTTTTTGCATACAAA 100 52
     LSA1804 1793808 .. 1793840 -  -8.5  -5.57396   ATAATCAACAAAAAA      GCCTTCTCATCCC CTAAATT GGGACGAAAAGAC      TTCACATTCGCGGTA 100 246
        serS 1792336 .. 1792363 - -12.9  -5.29385   AATTTAATTAAAAAA        CGCCTAACAAT AAACCG ATTGTTAGGCG         TTTTCCGTGTATATT 100 156
     LSA1802 NONE
     LSA1801 1790575 .. 1790598 - -13.2  -5.64274   TTAGTCACAAAAAAA          GCGTTCCAGG TTAT CCTAGAACGC           TTTAGCACACTAATT 100 63
     LSA1800 1787226 .. 1787254 - -16.2  -5.16133   ATTACAACACAAAAA        GAAGCCCTTATC GCATT GATAAGGGCTTC        TTTTTTATAGTGCTT 100 40
     LSA1797 1784971 .. 1785011 -  -2.9  -5.60993   TTTTCCATAAAAAAA CAATGTATTCTCCTCTAA AATTTG CTAAA-GAAAATACATTG  CACGATAGTAGTGTT  84 83
        melA 1781868 .. 1781900 - -20.9  -5.53288   TTCAATTTAAAAAAA      GCAGTTGGGATAAAA TTA TTTTATCCCAACTGC      CTCTTTTTTATTTAC 100 40
        scrA NONE
        dexB NONE
        scrK 1774631 .. 1774652 -  -5.2  -5.79595   GGTCAAAATAAAAAA           GCCAAGTT GAAGTG AACTTAGC            TTTTCTTAACACTTA  91 38
     LSA1789 1773390 .. 1773412 -  -9.8  -5.67283   AAGCCAAACAAAAAA           GACCTGCGTC AAA GACTCAGGCC           CCACATTGTATATGT 100 95
     LSA1788 1772360 .. 1772382 -  -8.5  -5.75478   AACGATATAAAAAAA           CGGGCTAAT AATTA ATTAACCCG           TCTTATTACATGTGG 100 64
     LSA1787 1770459 .. 1770488 - -20.9  -5.73672   AAATAACCAAAAAAA       CCCCGATATTGGC TAAA GCCAATATCGGGG        TTTTTTAGATACTTC 100 39
     LSA1784 1766280 .. 1766293 -  -3.9  -4.77036   TCGCATGATTAAAAA               TTGAT CGCC ATCAA                GTTTAGCGAACTTTA  69 28
     LSA1783 NONE
     LSA1782 NONE
     LSA1781 1764696 .. 1764736 - -23.7  -4.64766   GGTATAGGTGAAAAA  CGTGTTGGTCAACAAATCT CTC AAATTTGTTGACCAACACG  CCATAATCACTACTA 100 38
        ctsR 1757505 .. 1757522 -  -2.8  -3.34715   CACTTGGTGTAAATA             GATTAT TCATGG ATAATC              CCCCACTCTTTACTT  46 35
        clpC 1754991 .. 1755019 - -13.2   -5.6473   ATAACACTAAAAAAA        CGCCCCGACAAA ATCAA TTTGTCTGGGCG        CTTTTTAATGTTGCT 100 52
     LSA1776 1751509 .. 1751521 -  -4.1   -4.2558   TATTTCCTATTAAAA                GTCAA TCA CTGAC                GCTCATCGAAATAGG  61 18
        rpoB NONE
        rpoC 1743806 .. 1743823 -  -9.1  -4.96848   TTTGGTAGACAAAAA             GAGGCCC CGAG GGACCTC              TTTTTAACGTGCATT 100 149
     LSA1773 NONE
     LSA1772 1743102 .. 1743134 - -11.4  -5.54894   AAGGCATCAAAAAAA     TCTGGC-CATCGCCT AAAC AAGCGACGCGCCAGA      TTCCTTTTATTCCCT 100 91
        rpsL NONE
        rpsG 1741203 .. 1741239 - -11.1  -3.60201   CTAAAGACAACAAGA    GGCCATTATATGATTTT TTA AAAAACATACAATAGCC    AACCTTGATAATCTT  84 39
        fusA 1738982 .. 1739007 - -11.2  -5.32944   CTCACAACTAAAAAA         CCGAGTTGCT TTTGAC AGCAACCCGG          TCACAAAAAAACGAT 100 88
        rpsJ NONE
        rplC NONE
        rplD NONE
        rplW NONE
        rplB 1734765 .. 1734777 -  -3.3   -4.4078   TCCTTCGAATGAAAA                GTGCA ACG TGCCC                TAATTGCTTAGGCCG  62 73
        rpsS NONE
        rplV NONE
        rpsC NONE
        rplP NONE
        rpmC NONE
        rpsQ NONE
        rplN NONE
        rplX NONE
        rplE 1731067 .. 1731080 -  -6.7  -3.65656   TTACGATATACAGAA               TGTGG ACGT CCACA                ACGTTCGCAACGTGT  66 121
        rpsH NONE
        rplF 1729966 .. 1729976 -  -6.8  -3.54459   TTAATGTTGTTTAAA                 CAGC TAG GCTG                 CTTTATTTACCAGTT  64 28
        rplR NONE
        rpsE NONE
        rpmD NONE
        rplO NONE
        secY 1727085 .. 1727100 -  -6.2  -3.57615   TCAATACTTTTTAAA              CGATAA TTGC TTATCG               AATGAAGCCAACGTA  61 20
         adk 1726237 .. 1726261 -  -5.6  -5.04597   ATTCATACAGAAAAA          TGGTGAGAGC TCTCC GCACTCACCC          TAGTGTCATACCGAG  78 149
        infA NONE
        rpmJ NONE
        rpsM NONE
        rpsK 1724986 .. 1725012 -  -6.6  -3.07962   GTTTATACGTGAACA         CGTTTCAGTTTG TCT CAAAATGAAGCG         TAGCCCAGACTAAAC  60 35
        rpoA 1723978 .. 1723988 -  -6.8  -2.53905   CGATAACTCATGAAT                 GGAG TCC CTCC                 TTCTTATCAGTTTAT  57 37
        rplQ 1723427 .. 1723454 - -11.4  -5.48063   ACTTAACACAAAAAA        CGCCTAACTCTG TAAA CAGAATTAGACG         TTTTATTATGTAAAT 100 164
     LSA1737 NONE
     LSA1736 NONE
     LSA1735 1720378 .. 1720424 -  -5.3  -5.21709   GTCGATACTAAAAAA GCATTATCTGTAAAATCACCC TTTTG AGGTCATTTTATAGGCAATGC TTTTTGAATTGTTCA  81 41
     LSA1734 NONE
     LSA1733 NONE
     LSA1732 1718491 .. 1718525 - -20.4  -5.17353   ATAGTTATTAAAAAA     TCGCTATAAACGTTTA ATA TAAACGTTTATAGCGA     TTTTTATTTGATAAT 100 262
     LSA1731 NONE
     LSA1730 1710932 .. 1710948 -  -3.7  -3.63073   TATATTTCTTAATAA              TCGTTTT CTA AACACGA              TTTGATTCCTCCTAT  52 37
     LSA1729 1709885 .. 1709895 -    -4  -3.14693   GTCATTATTAATACA                 TATC GCC GATA                 TTTCCGCATCACATT  48 39
     LSA1728 NONE
     LSA1727 NONE
     LSA1726 1708629 .. 1708651 -  -2.2  -3.25719   TTATTATATCACTAA           TATTATAT ATAGTCA ATATAATA           TTCAGTGTTTATAAC  43 79
     LSA1725 1707491 .. 1707530 -  -2.1  -4.19817   GCTATGTATGCAAAA  GCGACCGGCAGTTGG TTTTCGAAGG CAAACTACCGACCAC   TTTTACGAATATCTT  56 89
     LSA1724 1707026 .. 1707055 -  -6.5  -5.17353   ATAGGTAGCAAAAAA       GACTGTGATAAAA GTCA TCTTACCCCAGTC        CTTTTTTTAAATAAT  86 40
        truA 1706113 .. 1706126 -  -3.1  -2.90309   GGGCAAACAATACCA               GATAC TATA GTACC                GTAATTTATTGATTA  44 69
        rplM NONE
        rpsI 1705128 .. 1705154 - -17.4  -5.71712   TTTTATACAAAAAAA         CACCCCACAACC ATA AGTTGTGGGGTG         TTTTGCAAAACCGAA 100 57
   LSA1720_b NONE
   LSA1720_a NONE
     LSA1719 1701809 .. 1701838 - -18.1  -5.52384   TGGTCATCAAAAAAA       GACCGTTCAAGTT TAAA AACTTGAACGGTC        TTTTTTATGGTGCTA 100 38
     LSA1717 1700388 .. 1700414 -  -5.9  -5.65513   GAGCAATTAAAAAAA         CACCCCACAAC TGCCC GTTATGAAGTG         TTTTCTTGAATAATA  91 46
     LSA1716 NONE
     LSA1715 NONE
     LSA1714 1698658 .. 1698681 -    -9  -5.44721   ATTAGGGCAAAAAAA          TAGTAATCGA CAAG TCGATTACCA           GTGAATTTCTGTAAA 100 20
     LSA1713 1698400 .. 1698412 -  -6.3  -2.63818   AATAAACTATAATAT                GCTTA TTT TAAGC                TAATCCCAACCGCTG  54 57
     LSA1712 1697233 .. 1697260 -  -9.3  -4.62069   CTGGGATGTCAAAAA        GAACCCT-ACAC AATTA GTGTCAGGGTTC        TTTTTACTATCAGAT  91 390
        lacL NONE
        lacM 1694300 .. 1694330 -  -9.8  -5.55769   CTTTACAATAAAAAA       GGCTGAGACAAAAA TCG CTTTTGCCTCAGTC       TTTTTACTTTTTAAA 100 36
     LSA1709 NONE
     LSA1708 1692469 .. 1692479 -  -3.2  -3.04322   TTTAACCCCTTAATA                 GGTC ACT AACC                 TTATACAGATTTAAA  45 26
     LSA1707 NONE
     LSA1706 1690540 .. 1690576 -  -8.3   -5.7946   TTTTCAACAAAAAAA   GAACGTTCGCGATAAA ATGATA TTTATCAC-AACGTTC    TCTTAATCATACTTA 100 38
     LSA1705 1689118 .. 1689149 - -11.7  -4.63542   GATAAGCGCCAAAAA      GGGACTGTGCAAA TTTACT TTTGTACAGTCCC       TTTTTATACATGTTC  95 40
     LSA1703 NONE
     LSA1702 1683871 .. 1683903 - -17.9   -5.7946   TTGTCAACAAAAAAA      GCATTGGGCTAAAAG TTG CCTTTAGCCCAACGC      CTCATTTTATTTTTA 100 44
        pdcA 1683216 .. 1683236 -  -2.7  -2.73483   ATCTTATGCTAATGA            TTAGTTT TGTTAGG AAACTAA            ATTAGCTTAACGATT  41 32
     LSA1700 1682846 .. 1682875 - -13.7  -4.87626   CTTTAACACGAAAAA       TGCCCAGATGTCT AAGA ACACATCTGGGCA        TTACTAATAGGAGGA 100 60
       mntH2 1681206 .. 1681242 -  -3.9  -5.31059   ACAGCAATCAAAAAA   GCGATTAGC-TG-CC TCTGATATC GGCCAAGCTAATCGC   TTATTTCATTAGGCT  78 34
     LSA1698 1680388 .. 1680417 - -10.2  -6.20267   TTAAAAACAAAAAAA       GATTGGGACAAA AATGAA TTTATCCCAATC        TCTTTTTCAATACTT 100 45
     LSA1697 1678702 .. 1678723 -  -5.8  -5.63103   TGGCAATCAAAAAAA           CAGGCCCC TTTGGG AGGACCTG            TTTTGGCTAACCTGT  91 40
     LSA1696 NONE
     LSA1695 NONE
     LSA1694 1675362 .. 1675395 - -11.1  -5.79595   TTCCAAAATAAAAAA     GCGTTGCGACAAAAG ATTA CTTTTGCGACAACGC      CTTTTTCAATCATCA 100 73
       asnA2 NONE
     LSA1692 NONE
     LSA1691 NONE
     LSA1690 NONE
     LSA1689 1670323 .. 1670367 - -18.9  -3.58037   TAGCAAGTCGCTAAA CAAATTAAAAAGGTCAGGACA AAT TGTCCTGGCCTTTTTGATTTG TTCTAATCCTGTGTC 100 28
         dut 1665527 .. 1665548 -  -2.9  -2.80113   TACTATTTTAGCACA           TATCGGCGA TTGA TTGCCGTTA            GTACGGACTAGCGAC  42 33
     LSA1683 1664130 .. 1664141 -    -3  -3.05963   ATGCCTAGTTGAATA                CTTT TTTT AAAG                 TTTCTGCAATTGTGG  43 3
     LSA1682 1662706 .. 1662733 - -11.4  -5.27335   TCTTCCAAATAAAAA        GCGCCCTTTGTT AATT AACAAAAGACGC         CGGTTGAGCGTGGTT 100 268
        cysS NONE
     LSA1680 NONE
     LSA1679 NONE
     LSA1678 1658935 .. 1658957 -  -6.3   -3.1478   ACTATTTTAGCAAGA           GTTCGCCCA GTCTG TAAGCGAAC           GCCTGTTTAATCATT  58 32
     LSA1677 1658284 .. 1658324 - -10.5  -3.23711   CTTAGAATCCATCAA  CAAAAGCGGTGAACCCG TTTAGTC CAGTCCCACCGCTTTTG  GTTAACGATTCTCTT  79 27
       rpmG2 NONE
        secE 1657798 .. 1657813 -  -2.5  -6.11229   ACCAAAATAAAAAAA              CTCCG ACCACG CGAAG               TTTTCTGCTTGCCAC  90 74
        nusG 1657047 .. 1657081 - -14.4   -4.0274   TTGACTATCAAATAA     GGGACCGAAACAAAAA TTA CTTTTGTCACGGTCCC     TAGGTTATTGCTTAA 100 160
     LSA1673 NONE
        rplK NONE
        rplA 1654637 .. 1654660 -   -11  -5.63504   AACGGCATAAAAAAA          GCGTTCATCC GAAA GGATGAGCGC           TTTTTGCATTACCAA 100 42
        rplJ 1649294 .. 1649310 -  -4.5  -2.73468   TAACACTTTTAACTA              CACAATT TTA AATTATG              CAGCTGGTTCGTCTT  47 21
        rplL 1648834 .. 1648855 - -10.9  -5.66684   TAAGCTATAAAAAAA           GAACCCCAC AAAT GTGGAGTTC            TCTTAGAAATAAAGG 100 44
     LSA1663 NONE
     LSA1662 1645372 .. 1645396 -  -5.8   -5.1675   TTACCCACTAAAAAA         TGACG-TCAGG TTCC CCTAAACGTCA          TTTTGGCATTAGGCT  83 34
     LSA1661 NONE
     LSA1660 1644507 .. 1644517 -    -4  -3.57615   CTAATAGCGTTTAAA                 TTGT TGC ACAA                 GTTGTTTTTCTTGTT  52 0
     LSA1659 1643531 .. 1643552 - -10.3  -5.63103   CCTTAATTAAAAAAA           CGAGAATAA AAAG TTATTCTCG            ACCTTTTTTAATAAT 100 108
        metS 1641397 .. 1641435 -  -9.9  -4.30719   CTTTTCCATAACAAA  GGGCTAAAAGAC--CTACA GAA TGTAAATGTCTTTTAGCCC  TTTTGACGTTTCTGT  86 50
     LSA1657 NONE
     LSA1656 NONE
        ksgA NONE
     LSA1654 1638479 .. 1638510 -  -8.8  -5.64873   GTCAACAACAAAAAA      GGGACTCAGACA ATCATCCA TGTCTCAGTCCC       TGCTCGTATTCTTAT 100 49
     LSA1653 1637854 .. 1637875 -  -7.3  -5.36441   CCTTCACATAAAAAA           GGTCAAGCC TCTC AACTTGACC            CACTCTTTTAATTTT  95 33
        ispE 1636729 .. 1636756 -  -3.5  -5.56568   ATAGTATTAAAAAAA       TCGCCCACCACTA GCTA TAG-GG-GGACGA        ATTGTCTTTAATGAT  79 43
     LSA1651 1635683 .. 1635716 - -11.9  -5.71712   CTCGATACAAAAAAA     GAGTATGAAGTCGGCT AAT AGCCGT-TTCATACTC     TTTTTAGTTTAAGAA 100 34
        glmU 1632763 .. 1632796 - -14.1  -5.90231   ACAAACATAAAAAAA     TCGTCCGTAATCTCA GAAA TAAGATTACGAACGA      TTTTTATTTCAAGAC 100 164
         prs 1631123 .. 1631150 - -15.8  -5.65513   TACTAATTAAAAAAA        GCATCGACAATT TTAA AATTGTCGATGC         TTTTTATTTGATTAA 100 37
     LSA1642 1626489 .. 1626525 -  -8.9  -4.30978   TCCAATTTACTAAAA    TAATAAAACGACGTAGT TAC ATTACGCCGCTTCATTA    TTTTATCCCTTATAA  83 28
        nanE NONE
        nanA 1624587 .. 1624608 -  -5.8  -5.06585   GAAAGCACATAAAAA           GACGCCCT TCTTGC AGGCCGTC            TTTTTCGATAGATTA  80 120
     LSA1639 1623563 .. 1623597 - -10.9  -4.03811   CACACCATGAAATAA    GGAGCTG-GGACAAAA GTAA TTTTGTCTTCAGCTCC     TTTTTCGATATCCGA  89 105
     LSA1637 1622208 .. 1622227 - -13.6  -5.95166   CTTAATTAAAAAAAA            GGACCGAC AATT GTCGGTCC             TTTTTTTATGCTCGT 100 31
     LSA1632 NONE
        rpoE 1616765 .. 1616800 - -17.9  -5.54192   ACTAATCTAAAAAAA    GAGGTACTAAGACAA GTCGTT TTGTCTTAGTACCTC     TTTTTTACGTTGACT 100 54
        pyrG 1613928 .. 1613949 - -12.3    -5.626   CAGTGGACAAAAAAA           CTCGGCCCA CAAA TGAGCCGAG            TTTTTATTAATTACA 100 36
       murA2 1612226 .. 1612254 -  -4.6  -3.72576   CTCCTTTTTACTAAA       GTTAGTGTGCCAC CGAA ATGGCACTC-AAC        TTAAGTTTCGCCCTG  57 126
        rpmE 1611907 .. 1611925 -   -11  -6.06723   TTGTGCAAAAAAAAA             CCAGGGAA AAA TTCCCCGG             TTCCAAAATAATTAT 100 37
     LSA1624 NONE
     LSA1623 1609051 .. 1609086 - -23.6   -5.1356   TTTGACTAATAAAAA    GGGCGCTAAGACAAAA TCAC TTTTGTCTTAGCGCCC     TTTTACTTTTAGAAA 100 155
     LSA1619 NONE
        htpX 1605197 .. 1605225 - -11.2  -5.71712   TTTCACACAAAAAAA       GACTGATCAGCAA ACAA TTGC-GATCAGTC        TCTTTTAAGCTAATT 100 49
     LSA1617 1603803 .. 1603823 -  -6.8  -2.69598   ATTCTTATAAAAAGC            CCACCCGA CTATT TCGCGTGG            TTAACTACGCAACAT  57 92
        murF 1602184 .. 1602203 -  -5.8  -3.02461   TAATTGTTTTCAAGA            GCCTTTTT CATT AAAAAAGC             TCCTTAATAGCTTAT  56 172
     LSA1615 1600443 .. 1600472 - -15.1  -4.37502   ATCATGATATGAAAA       TAGCGCCCCACCA AAAT TGGTAGGACGCTA        TTAAACGTTAATTAT 100 37
        acpS NONE
         alr NONE
     LSA1612 NONE
     LSA1611 1598081 .. 1598103 - -12.8  -5.65496   TATCAAAAAGAAAAA           GCCTCAGACA CCT TGTCTGAGAC           TCTCGCACTAACTTA 100 45
     LSA1610 1597413 .. 1597445 - -22.3  -5.72207   TTTAAACTAAAAAAA      GAGCTGCGACAAAAA TCA TTTTTGTCGCAGCTC      TTTTTGCTATTAAAT 100 35
     LSA1607 1594031 .. 1594064 -   -14   -4.7254   ATTGCTGATCAAAAA     GGGATCAGGACAAA TTAATT TTTGCCCTGACCCC      TTTTTTAATGTCTCT 100 43
         pth 1592102 .. 1592141 -  -8.8  -4.08307   TCAAAATCTAAACAA  GCACTAAAAGCAC-TCTAA TTT TTAAACGTGCCATTAGTGC  TAGATTTCTGCGCCT  81 126
         mfd 1588463 .. 1588480 -  -2.7  -2.57463   AATCCCTCCGATAAT             CGCTA CCAGTAAC TAGCG              GTTATTTTACCAACT  41 27
     LSA1603 NONE
     LSA1602 1586520 .. 1586575 -  -8.8  -4.35461   CCAATATCACGAAAA TAGGCGATATTAGTGA-TTA-TCC TTAACAAATT GGACTAAACCACTAATATCGCCTA TTAAAAGACCTTATT  83 36
     LSA1601 1586008 .. 1586038 -  -4.9  -2.74894   AAAATAAGTATAGCA      CGCTTTAC--CCTTG AAA CAAGGCTGTAAAACG      AAATTATTTTTGTTG  49 29
     LSA1600 1585412 .. 1585467 - -21.7  -3.53761   TAATCCTCCTTCAAA TGAATAGAGGTTGGGTCAAAAGTCTA TTCAC TAAACTTTCGACCCAACCTCTAT-CA TGATTTTTGATTAAC 100 36
     LSA1599 NONE
         hpt NONE
        ftsH 1581189 .. 1581212 -  -7.5   -4.9792   TATTTGATACAAAAA          GGTCGACCAC TAATC GTG-TCGACC          TTTTCATTATAACCG  89 64
        hslO 1580236 .. 1580246 -  -5.4  -3.21726   TTCGACAATATCCAA                 GCTA TCA TAGC                 AAAAAATTATCTTTC  55 57
     LSA1595 NONE
        lysS 1577591 .. 1577604 -  -8.1  -5.94713   ATTGCACAAAAAAAA               CGCCT TTTC AGGCG                TTTAATTTTTTTAAA 100 36
        dtpT 1569047 .. 1569069 -  -9.9  -5.64274   TTACTCACAAAAAAA          GCGGACCGAC AATT GTCGGTC-GC           TTACCTGATAAATTA 100 325
       srtA2 1567936 .. 1567966 - -14.1  -5.05782   ATCTATCCTAAAAAA       GCGTCCGGCAAAA TTGAC TTTTGTCGGACGC       TTTCTCATTTAAAAT 100 34
        proC 1566957 .. 1566977 - -14.1  -5.46276   AATATATAGAAAAAA            GCCAATCAC AAT GTGATTGGC            TTTTTGTGTGCTTAG 100 96
        nagA NONE
     LSA1587 1563969 .. 1564007 - -21.3  -5.65927   TATGCAAACAAAAAA   GGAAGACGACAGCAGAT TTATT ATCTACTGTCGTCTTCC   TTTTTAGCAGCCTAT 100 37
     LSA1585 1561545 .. 1561580 -  -7.8  -4.38712   CCCACTCCCATAAAA    TAAAGGCCCTAGA-ATT TTT AACATCTACGGCCTTTA    TTGATTTTCGAAAAA  82 41
     LSA1584 1559952 .. 1559965 -  -2.5  -4.20368   CGATTTTAACACAAA               TAATT TGAC AATTA                TATAAACCACCTTTA  57 38
     LSA1583 NONE
     LSA1582 NONE
     LSA1581 1557031 .. 1557076 - -17.3  -5.21709   TTCGATATTAAAAAA GCTTCAAGAAGAGATAA-TCAC AAT GTGAATTATGTCTTCTTGAAGC TTTTTATTAAATTTT 100 39
     LSA1580 NONE
     LSA1579 NONE
     LSA1578 NONE
     LSA1577 NONE
        tagB NONE
     LSA1575 NONE
        tagD NONE
     LSA1573 1547360 .. 1547371 -    -3  -3.31144   TGTTGACGCCTACAA                TTGT GCAT ACAA                 ATCATGCATCAAAAT  46 8
     LSA1572 1546342 .. 1546375 - -13.4  -5.85011   GAAAAACTAAAAAAA     GCATTGAAGACAAA CTTAAT TTTGCCTTCAATGC      TTTTTTATTTTGATA 100 30
        nadC NONE
        nadE 1542856 .. 1542892 - -10.3  -3.53012   CTGTGCTTTGCTAAA    CTTATCAAACCGGTGAT TTC ATCACCAATTCGCTAAG    TTCTGCAAATGCTCA  82 320
     LSA1568 1539722 .. 1539764 -   -13  -4.08689   CAGGTAACAATTAAA TAAGGCACCAAGGACAAAAA TAA CTTTTGTCGTTAGTACCTTA TTCGTTCTATTTCTT  95 75
     LSA1567 1539062 .. 1539082 -  -4.6   -5.7946   TCTTCAATAAAAAAA            CAGCACCC GTCTT GGGAACTG            TCATGAGTTGATCTA  91 38
     LSA1566 NONE
     LSA1565 1536324 .. 1536361 - -25.9  -5.59564   ACAAATTTAAAAAAA   CAGGCCCTGAGACAAAA TTAT TTTTGTCTCAGGGCCTG    TTTTTAATCTCTTAA 100 61
     LSA1563 1534926 .. 1534958 - -15.8  -5.12617   TAATCACTTAAAAAA      GAGTCGGGACAAAA GTAAT TTTTGTCCCAACTC      TTTTTTATTCGCGCT 100 30
        csp3 1533721 .. 1533745 - -10.8    -5.626   TAGCCCATAAAAAAA          GGACCAACTG ATTGA CAGTTGATCC          ACGACTAATATTTAT 100 44
     LSA1560 1533178 .. 1533212 - -14.5  -4.99861   GATTAATGATAAAAA     GGACTAGGACTAAAA GCATT TTTTTGTCCTAGTCC     TTTTTATGTTGGCCT 100 42
     LSA1558 1531321 .. 1531334 -  -2.5  -3.04248   TAAGACTTTTCAAGA               TTTAT TATC ATAAA                CAAGATTATTTATAG  43 47
         xpt 1530620 .. 1530633 -  -4.5  -5.60993   TTTCGCACAAAAAAA               GACCA TCAC TGGCC                TTTTTCAAATTAATT  86 35
       purK2 1529351 .. 1529376 -  -5.6  -3.34398   TTCTTCCTCCAAATA         CGTTCAGTTGA AAGCA TCAACT-AACG         GTCGATTTCTTTTTA  57 38
       purB2 1527962 .. 1527990 -   -14  -5.60993   TCGCCCATAAAAAAA        CGCCTTAACCAT AAATA ACGGTTAAGGCG        TTTTTTTGTTTTTAT 100 76
        pcrA 1523567 .. 1523599 - -13.5  -2.91264   CCGGTTAGTTACATA      CCGCAAACAACCGGC AAA GCCGGTTATTCACGA      TATGCCACTAATCCT  90 192
        ligA 1521167 .. 1521190 -  -9.6  -3.74747   TTAATTCCGATTAAA          GCGCGTTAAA TAAA TTAAACGCGC           GCTCTTGGTTATTAT  81 53
     LSA1550 1519962 .. 1519991 - -22.3  -5.68023   CTATAATTAAAAAAA       GCTCCCGGCAATC AACT GATTGCCGGGAGC        TTTTTGAATCTCTTA 100 42
        gatC NONE
        gatA NONE
        gatB NONE
     LSA1545 1514739 .. 1514773 -  -8.6  -4.56597   TTTGTTGTTTAAAAA     GAGTCTGAAACAAAAC TGA GTTTTGCGCCGGACTC     TTTTCGCCTAATAGT  90 46
     LSA1544 1513251 .. 1513286 - -16.3  -4.79223   CTAGACCACTAAAAA    GGCCGTCTAACCCTC GATGAT GAGGATTAAACGGCC     TTTTTAGTGGTCTTT 100 86
     LSA1543 NONE
     LSA1542 NONE
     LSA1541 1510908 .. 1510939 - -23.2  -5.30189   TATAACATTAAAAAA      GAAGCGGCGGACAA ATAT TTGTCCGCCGCTTC       TTTTTGATATCTGAA 100 82
     LSA1538 NONE
     LSA1537 1508435 .. 1508464 - -15.1  -4.15061   CAATCCATACATAAA       GAAGCCGCCCAAA ATAA TTTGGGCGTCTTC        TTTTTTTACCTATTT 100 31
     LSA1535 NONE
     LSA1534 1505351 .. 1505375 - -10.9  -5.68438   CGATCAAATAAAAAA          GAAACCTTAAC TAA ATTAAGGTTTC          TTTTCCGTTTGGGCT 100 39
     LSA1533 NONE
     LSA1532 NONE
     LSA1531 1502796 .. 1502828 - -18.7  -5.27779   CCGAATATCAAAAAA      GACCTAGGACAAAAA TCA CTTTTGTCCTAGGTC      TTCATTTTTTTAATT 100 35
     LSA1530 NONE
     LSA1529 NONE
     LSA1528 1500608 .. 1500644 -  -8.9  -4.67353   GTATTGACGCAAAAA    GAAGAAAATATAGCG TCATTAT CGCTAAACTTTCTTC    TTCTTGTTGTTACTA  90 182
         fba 1499427 .. 1499444 -  -7.7  -5.80364   ATGCCAATAAAAAAA             GCCCAAC CGAA GTTGGAC              TTTTTTGATAAATAA 100 44
     LSA1526 1498993 .. 1499019 - -12.4  -5.33405   GTCATTAAACAAAAA         TAAGCTTGCCCA CTG TGGGGAAGCTTA         TTTTTGTGCTTGTGC 100 23
     LSA1521 NONE
        mnaA 1494161 .. 1494212 - -19.8  -4.96996   GTTAAAGAAAAGAAA TAATC-AAAAGAGGCGCCACGACAA ATT CTGTCGTAGCGCCTCTTTTAGTTTA TAACATGTTTTAAAA 100 35
        pepM 1490135 .. 1490165 -  -2.6  -6.09196   CTGAAAACAAAAAAA       GAAGCCTTCCCA TTTTTTT TAAGAAGCCTTC       TCATTTTTTTAAGAA  90 100
     LSA1514 1488966 .. 1488976 -  -2.6  -2.88337   ACGATACGAGAATGA                 TAAT TAC ATTA                 TAGGTTAATCAATGT  42 110
     LSA1513 NONE
     LSA1512 NONE
     LSA1511 NONE
   LSA1510_g 1485593 .. 1485606 -  -2.4  -2.98942   ATGTTGCTATAGATA               TCGA CATTAT TCGA                GCAAATCCGTCATCG  42 76
   LSA1510_f NONE
   LSA1510_e 1483582 .. 1483597 -  -6.2   -2.5937   ATACACTGGTATAAC              TATGCT TAAT AGCATA               CTCCATCACCTCAAA  54 31
   LSA1510_d NONE
   LSA1510_c NONE
   LSA1510_b NONE
   LSA1510_a NONE
        galU 1475542 .. 1475584 - -10.8  -2.70932   TTTTCCGGTTAACCA CAAAATGGGAATCATGGC TAAACCC GCCATAATCCCCATTTTC TTGTTAATCCTCAAA  78 64
     LSA1506 1475438 .. 1475458 - -11.9  -5.67063   TTCATTACAAAAAAA            GATCCCGTC AAT GACGAGATC            TTTTTTTATGCTCAA 100 67
     LSA1498 1471022 .. 1471048 -  -5.9  -5.12707   CTAAATGCTAAAAAA         GGCAATTAACC TACCC GGTTAACCACC         TTTATTTCGAGCATT  83 39
     LSA1497 NONE
     LSA1496 1468639 .. 1468669 -  -8.4  -5.88565   CGGACAACAAAAAAA       GAGTTACCCAGT AATTTAA ACCAGGTAACTC       TTTAAACAGCTTTTT 100 41
        rfbB NONE
     LSA1494 1466556 .. 1466577 - -11.7  -5.15634   TAGGCTATTAAAAAA           GACAAAGTC TTAC GACTTTGTC            TTTTTTCTATTTCGT 100 32
     LSA1492 1464487 .. 1464505 -  -3.8  -3.61398   GCCGGTTTTGAACAA             GATGTCCA CAA TGAACAAC             CGCGTCTGTTATTAC  53 198
     LSA1486 NONE
        mvaA NONE
        mvaS 1458926 .. 1458960 -  -6.5  -5.49568   AAGCTAAAATAAAAA     GACGATTCGGATAAG ATTAA CTTATCGAAAGCGTC     TTTTTGAAACGTGCC  93 148
     LSA1483 1458315 .. 1458341 -   -11  -5.33848   ATGACAATCAAAAAA         GGATTCAAAGTT GAT AGCTTTGAATCC         CCTTTATGTCGAGGT 100 425
     LSA1480 1456871 .. 1456908 - -11.5  -5.64873   TCTAATAACAAAAAA   CAAACAAGCCATCCT TTAAAATG AGGATGGCTTGTTTT    AGTTTTCTTTCACTT 100 24
     LSA1478 NONE
     LSA1477 NONE
     LSA1476 NONE
     LSA1475 1452161 .. 1452187 - -15.2  -5.77856   AAGAAAGCAAAAAAA         GAAGGCCGCACA ATC TGTGCGGTCTTC         TTTTGCTATTAAGAC 100 52
     LSA1471 1448099 .. 1448112 -  -3.8  -2.61548   TGCGATTATAATTTA               GTCG CCTTAT CGAC                TTTAGTGCGTAAGGC  45 2
     LSA1470 NONE
        prfC 1444918 .. 1444955 - -23.1  -4.98522   AACGCTATATAAAAA   GAGGTCTTCTGACAAAA TCGA TTTTGTCAGAAGACCTC    TTTTTGATTGTTTAA 100 72
     LSA1464 1440028 .. 1440038 -  -3.2  -3.49086   AGACAAGTACTACAA                 CAGC TTC GCTA                 ACAAAATTAATGATA  50 43
        ptsH NONE
        ptsI 1437871 .. 1437906 - -20.8  -5.24129   TTTGCGTACAAAAAA    GGGTGTTAAGACAAAA TTAC TTTTGTCTTAACACCC     TTTAAAAAGTTTAAG 100 42
        atkY NONE
        atkB 1435183 .. 1435212 -    -8  -5.24989   TTAGACATTAAAAAA       GGCGTATACCAAC TGTAT GTC-GTATACGCC       AATTGTGCACAATTT  95 105
        nrdD NONE
        nrdG 1432160 .. 1432196 - -13.2   -4.5774   CACTAATAACCAAAA    GAAGCACCAACTCACT TAAAT ACTGAGTTGATGCTTC    TTTTTTAATTTATAC 100 95
     LSA1457 1430696 .. 1430716 -  -9.7  -5.75822   TACAAACTAAAAAAA            GGAATACGC TAA GCGTCTTCC            TTTTTTATTAGGCAG 100 33
     LSA1453 NONE
     LSA1452 NONE
     LSA1451 1423837 .. 1423858 - -10.2   -5.2189   TTAAGCATCAAAAAA           GGATTGGC ATGTTA GCCAATCC            TTCTTTACTATTGAA 100 33
     LSA1450 NONE
        spxA 1422246 .. 1422265 - -12.2  -5.14563   TTTGCTACTAAAAAA            GTCGAGGT ATCC ACCTCGAC             TTTTTTTAGAATCCT 100 31
        mecA 1421377 .. 1421401 -   -13  -5.19916   AAAATACGCAAAAAA          GCCAGTTGAT TATTC ATCAACTGGC          TTTTTAATTAATCTT 100 33
     LSA1447 1420338 .. 1420373 -  -5.5  -3.79747   TCATTCAGCACTAAA    TAAGCGCTCAAGATT TTAAAC AGTCTTGGACGCTTA     TTTTTTAGCCCGCAA  60 23
     LSA1444 NONE
     LSA1443 NONE
       rluA4 1416451 .. 1416468 -  -2.6  -5.88197   TTAAACACAAAAAAA             GACCGC CAAATC ACGGCC              TTTTGCTTATTTTTA  85 38
        bacA 1415338 .. 1415371 -  -9.9  -4.27316   CCGCTTAATCTAAAA     TTTCTATTAATCC TAAAATCT GGATTAATAGAAA      TTTTTAATTAATGCT  86 164
        cutC 1414582 .. 1414616 - -18.9  -5.77571   ATCAAAAAATAAAAA     GGTTTCCGGATAAAA GTTAT TTTTATCCGGAAACC     TTTTTTGATTACTCA 100 50
     LSA1437 1410918 .. 1410943 - -14.9  -5.47399   TTAACGTCAAAAAAA         GTCCTATGGTA TAAA TACCATAGGAC          GAATTGACCGCGATG 100 247
        leuS 1408208 .. 1408241 -  -9.9   -5.4505   CCGCTTAATAAAAAA     TTGTAAATAATCC TAAAACCT GGATTATTTACAA      TTTTTTATTAATGCT 100 192
     LSA1435 1406351 .. 1406383 - -17.8  -5.21709   CTGGATAGCAAAAAA      GGCGCCAGGACAAG TAATG CTTGTCTTGGCGCC      TTCTTCACTATTTGA 100 98
     LSA1433 1404463 .. 1404486 -  -8.8  -6.17268   TCACAATAAAAAAAA          CAGGATCCGC TTCC GCAGACCCCG           TTTCATTTTTATTTC 100 34
     LSA1432 NONE
       rsuA2 1401569 .. 1401595 -   -16   -5.1356   GCTCATCAATAAAAA         TAGCAGTCCGCT TTT AGCGAACTGCTA         TTTTTGTGTTGCTCT 100 23
     LSA1429 NONE
     LSA1428 1397842 .. 1397872 - -19.2  -4.77157   CTAACTCATTAAAAA       TAGCACTGACGCAT TTA ACGCGTCAGTGCTA       TTTTCGGTTTTATGC 100 35
     LSA1427 1396859 .. 1396886 -   -12  -4.79756   GACACAATTTAAAAA        GCACACCGTCAC TAAC GCAACGGTGCGC         ATTTTACCACATACA 100 105
     LSA1422 1391209 .. 1391234 -  -6.2   -5.7946   TTTCGAACAAAAAAA         GTCCCTTCCA AATAAA TGAAAGAGAC          GAGAATTCCCGCGGT  93 229
        argS 1389048 .. 1389080 - -19.4  -4.65895   TGGTGTATCCAAAAA      GAGGACCAGACAAA ATTAA TTTGTCTGGTCCTC      TTTAATCACCAACAC 100 428
     LSA1420 1388163 .. 1388197 - -13.8  -5.37345   GTCAACCACAAAAAA     GACGCTCACCAAAA TTATTCG TTTTGATGAGCGTC     TTTTTGTTATTCAGA 100 32
     LSA1419 NONE
     LSA1418 NONE
     LSA1417 1386824 .. 1386835 -  -4.4  -3.52204   CCACTTCTAAACGAA                GACT TGAT AGTC                 TTGTTCGTTAATTAA  55 5
     LSA1416 1385600 .. 1385639 - -18.1  -2.71041   AACTCTAATCACAAC  TCAAAACAGCCGCCCAT CATAAT ATGGGCGGCTGTTTTTA   TTAACTTAATCTTCT 100 26
     LSA1414 1382272 .. 1382286 -  -2.1  -4.91511   ACTTTAGCATAAAAA               GTAGT TAATC ACCAC               TTTTTTATCAATTAT  66 37
        secG 1381914 .. 1381940 - -13.1  -4.68424   TAATTCATTTAAAAA         GGTCTCCTGCT ATTTG AACAGGAGACC         GCATCAACGTTCTTA 100 67
     LSA1412 NONE
         rnr 1378740 .. 1378758 -  -4.6  -2.75064   TTTGCCATTCAATCA             CCTACTTT TTA AAAGTACG             TTTTTGTGAGTCCTT  47 8
        smpB 1378229 .. 1378254 - -17.7  -5.53991   TAGTCATCAAAAAAA         GAGGTCGGACA ATAT TGTCCGACCTC          TTTTTGATTAACGTT 100 33
     LSA1409 1376768 .. 1376787 -  -5.7  -5.52384   TTTTCACTAAAAAAA            CAGCACC TGTTTG GATGCTG             TTCCAAATTTATTTA  88 34
     LSA1408 1375538 .. 1375548 -  -2.6  -3.02096   TTTATTAATTAGAGA                 TATT ATC AATA                 TTTTTATAATTTACG  43 183
     LSA1407 1374702 .. 1374732 -  -8.5    -5.626   GACCGTACAAAAAAA      GGAATC-TGGTAAA AATC CTTACCAAGATTCC       TTTCAATTATTTTGC 100 32
        polA NONE
         fpg NONE
        coaE 1370349 .. 1370383 - -10.9  -5.28755   AAATAGATCAAAAAA    GGAGCTG-GGACAAAA GTAA TTTTGTCTTCAGCTCC     TTTTCGGTATCCGAA 100 141
     LSA1403 NONE
        dnaB NONE
        dnaI 1366886 .. 1366921 - -19.2  -5.95946   TCAACAATAAAAAAA    GTCCCTGAGACGCATA CAAA TATGCACCTCAGGGAC     GAATTGATTTCGCGG 100 258
        thrS 1364669 .. 1364700 - -14.7  -5.19916   AAAAGACGTAAAAAA      GGCGTTAAATCAA AATAAA TTGATTTAACGCC       TTTTTAAGGATGCTA 100 197
       loxL2 1363285 .. 1363308 -  -8.8  -5.58074   TAAGCACCAAAAAAA          CGGCCCCTTC AACA GAAAGGCCCG           CTATTCGATAACTTA 100 187
        infC NONE
        rpmI 1362419 .. 1362434 -  -4.7  -4.44667   TCCTTGAATAACAAA              CAACG TCAAAG CGTTG               TTGTAGTGATCTAAT  68 69
        rplT 1361982 .. 1362016 - -15.2  -4.59089   CAATTTATAAAGAAA     GAGTCTCGAACAAAAC GAA GTTTTGTCCCAGACTC     TTTTTTGGTCTTATT 100 43
     LSA1394 NONE
     LSA1393 NONE
     LSA1392 NONE
        nadD NONE
     LSA1390 NONE
     LSA1389 NONE
     LSA1388 NONE
     LSA1387 NONE
     LSA1386 1354721 .. 1354742 -  -4.4  -5.81032   TAAGTGCAAAAAAAA           GACGCC CGTCTTAATC GGCGTC            GTTTTCTTGTGCTTC  91 14
        gndA 1353094 .. 1353122 - -12.6  -5.41746   AACGCCTCAAAAAAA        TCCAGACGAAAA TGAGG CTTTCGTCTGGA        TTCTTTAGATTCGAT 100 47
     LSA1384 NONE
     LSA1383 1350510 .. 1350554 - -24.7  -3.64357   GCATAATTAGAAATA CTAAAAGAGGCTCAGACAAAA TAA TTTTGTCTGAGCCTCTTTTTG ATATCCGAATATTGA 100 168
     LSA1380 1348239 .. 1348249 -    -4  -2.83192   TTAAAAAAGAAGTCA                 TTTG CTT CAAA                 AAAAACGCTTCATTA  46 55
     LSA1379 1347618 .. 1347634 -    -8  -4.67011   AAGTGTACTCAAAAA              GGTTGC AAAAA GCAACC              TTGAGGATTGGGCAT  84 44
     LSA1378 1346976 .. 1347000 -  -7.1   -5.7946   TTGCCAACAAAAAAA          GCCCCGTCC TCAAAAG GGACGAAGC          TTCGCGGTACCACCC 100 243
        pheS NONE
        pheT 1343480 .. 1343494 -  -4.3  -2.58714   TCGTAGATTAACGGA               CTTTC GCTTG GAAAG               TTGCGACTAAGTGGG  47 3
     LSA1374 1342195 .. 1342222 - -16.4  -2.98823   CTTTTTGGACAGACA        GAAGTCGACCCC GCTT GAGGTCGACTTC         TATGATACATTACTA 100 38
         udk NONE
        greA 1340727 .. 1340757 - -14.1  -5.63103   GTTCAACTAAAAAAA       GAGCCGGGACAAA TTAAC TTTGTCCCGACCC       TTTTAGTTAGCAGGT 100 294
     LSA1371 NONE
     LSA1370 1338148 .. 1338158 -  -5.4  -3.18467   AAATGCCCAACCGAA                 CCAT CTC ATGG                 TCATCTACAATCAAT  55 53
     LSA1369 NONE
     LSA1368 1337184 .. 1337215 - -10.2   -5.2189   CTAAGTATTAAAAAA      GGCCTGGGACAAAA GTAA TTTTGTCTCAGGTC       TTTTTTAACATCAAT 100 43
     LSA1367 NONE
     LSA1366 NONE
     LSA1365 1335031 .. 1335067 - -13.1  -5.27779   CTGAACATTAAAAAA    GTGATTCTACTCGTCCA TAA CGGATGCGTAGAATCAC    TTTTTGGTTAGACTT 100 39
        potA NONE
        potB NONE
        potC NONE
        potD NONE
     LSA1359 NONE
     LSA1358 NONE
        glmM 1326315 .. 1326348 - -19.9  -5.65177   ATAGGCACAAAAAAA     GAGCGTAAGACAAAA TTAC TTTTGTCTTACGCTC      TTTTTGAATCGTCGA 100 305
        glmS 1323487 .. 1323512 -   -12  -5.22943   AGCAAATCTAAAAAA         GGCATTCAGA AATTAA TCTGAATGCC          TTTTTATATTCGTCA 100 462
     LSA1351 NONE
     LSA1350 NONE
     LSA1349 1318730 .. 1318771 - -16.1  -3.78953   ATCGCCATGATTAAA GTAAAAGACTCGGACAAAC ATAA ATTTGTCCGAGCCTTTTTC  TAAAATTTTAAATTA 100 38
     LSA1348 1317784 .. 1317809 - -13.5  -5.17576   CACTAACCTAAAAAA         CGTTATTAGCA TTCG TGCTAATAACG          TTTTTTAGGTTAGTA 100 374
         ung NONE
         pta 1313535 .. 1313584 - -13.9  -4.42765   TTCCAAAAAAGCAAA CATTAAAGAGGCTTAAGATAACG TCAC CATTATCCTAAGCCTCTTTGATT AAATGCTAAGACACT 100 41
     LSA1342 NONE
     LSA1341 NONE
     LSA1340 1311365 .. 1311401 - -18.3  -4.71828   ATCCTACCAACAAAA    GAGGCTATCAGTAAC TGAAATG GTTACTGATAGCCTC    TTTATTAGCAATGGT 100 164
        murB NONE
     LSA1336 1306494 .. 1306519 - -14.1  -5.06451   GATTATTTTAAAAAA         GACTCAGGACA ACAT TGCCCTGAGTC          TTTTTTACTAGCCTA 100 161
      pbp2B2 1301488 .. 1301500 -  -4.9  -3.06261   GGTTAATTCGCAATA                TTTCA TTT TGAAA                TATTATTTAATTTAT  52 15
       rpmG1 1301197 .. 1301216 - -10.6   -5.7946   CTCCTAACAAAAAAA            GCCCGGGC AAGC GCCCCGGC             TTTTTTTATGCGTCA 100 41
        fthC NONE
     LSA1331 NONE
     LSA1330 NONE
         glk NONE
     LSA1328 1298232 .. 1298268 -    -8  -4.96848   TTTTTCATATAAAAA    CCCAAAAGTCTGCTGT TTTTC ACTGGCGACTTTTGGG    TCTTTTTTTAATCTA  89 38
        miaA NONE
     LSA1325 1295381 .. 1295412 - -16.8  -5.76633   TTACATACAAAAAAA      GCGGTGAATCAAAC GTCA ATTTGATTCACCGC       TACCTGTTTATTTTT 100 33
     LSA1324 NONE
        tag2 1293820 .. 1293840 -  -9.8  -5.63504   AATGCCATAAAAAAA            GGTAAACC GTTTT GGTTTACC            TTTTAAAACTAGTCT 100 34
        glnR NONE
        glnA NONE
     LSA1320 NONE
     LSA1319 1291015 .. 1291049 - -12.3  -4.89009   ATAGCCAATTAAAAA     GCCCTTCTAAAATCA GATTT CGATTTTAGAGGGGC     TTTTTCTAATCATTA 100 38
       rluA3 NONE
     LSA1315 1287996 .. 1288028 - -19.4   -4.8143   TGAATAATCTAAAAA      GGGTAGGGACAAAA GTTAT TTTTGTCCCTACCC      TTTTTCAATATTCTA 100 38
     LSA1312 1284664 .. 1284702 - -10.5  -5.52384   CTTTCATCAAAAAAA  CACCATCAATTCTGGACA ATTG CGTCCACA-TTGATGGTG   TTTTTTTAGAATAAG 100 31
     LSA1310 1282978 .. 1283020 - -15.1  -4.24413   TCCACTAACAAATAA TTAAAGGGCGTCAATAATG TTAGC CATTATTGACGCCCTTTTT ATGTCTTTAAACTTT 100 77
     LSA1308 NONE
     LSA1307 1281004 .. 1281036 - -12.3  -5.75342   TTTTTGCAAAAAAAA      TAACCTTAAACCAAC AAT ATTGGTTTAAAGTTA      TTTAGAATAATATTA 100 38
     LSA1306 NONE
     LSA1305 NONE
     LSA1304 NONE
     LSA1303 NONE
     LSA1302 1277988 .. 1278016 -  -6.2  -2.66216   CGTCAGGATTAGAAT       CGCC-ATTGAAAT CACC ATTTCAATTAGCG        TGAACGCTGAATGCT  54 40
     LSA1301 NONE
     LSA1300 NONE
     LSA1299 NONE
        ack2 1274860 .. 1274880 -  -3.9  -5.45652   ACCTCCAATAAAAAA            GGACCAGCA ATA CGCTGATCA            CTTTTTAAACTTATT  81 36
     LSA1297 1273888 .. 1273921 -  -8.3   -5.4505   TTTTGCAACAAAAAA     GGCATCTAACACC GTTACGGT AGTGTTAAATGCC      TTTTATTAAGCCAAC 100 482
     LSA1291 1270272 .. 1270303 -  -3.7  -5.15634   GACGCCACTAAAAAA      GACGACCACTTAA AATTAA TTTAGTGAGCGTC       TTTAGCAACTATTTT  74 34
        lepA 1268297 .. 1268337 -   -18   -3.2056   ATCGATATGTATCAA TAACAAAAAGACCTCCGAT CATT ATCGGAGGTCTTTT-GTTA  TTTATTTACCTTTGG 100 27
     LSA1288 1267371 .. 1267410 - -13.8   -3.5594   AATCTATCTTCTAAA  TGACAAAAAAGGGATACC AAAT GGTATCCCTTTTTTGTTG   ATTTATCTTTTTTTG 100 64
     LSA1287 1266592 .. 1266625 -  -8.9  -4.83169   AGCCTCCTATAAAAA     TAAGGGGTGGACAAA TCAC TTTGCCTGCCCCTTA      TCCAACACATCATTC 100 91
   LSA1286_c 1266078 .. 1266092 -  -6.4  -4.09739   TGAACGGGGCTAAAA               CTTCGG CCT CCGAAA               ATTAAATTAAGTAAT  70 27
     LSA1285 NONE
     LSA1284 NONE
     LSA1283 1261970 .. 1262003 - -17.7  -4.90266   TCGACTAATTAAAAA     GCCTCGTAATTGATT TAAC AACCAATTACGAGGC      TTTTTTAGTTATACT 100 34
        recJ NONE
         apt 1257051 .. 1257072 - -13.1   -5.4833   GCATGTAATAAAAAA           GAAGTTCGC TTAG GCGAACTTC            TTTTTTTGTCTATTT 100 130
     LSA1274 NONE
     LSA1273 1255684 .. 1255724 - -12.2  -5.06414   CTCTTCCAATAAAAA GAGG-GTTCCATACAAAAA TAAG TTTTTGTACGAAACGCCTC  TTTAATTAAGTCATG 100 42
     LSA1272 NONE
     LSA1271 1252006 .. 1252024 -  -3.8  -3.66356   ACGCCGAATGTCAAA             CGATGGCT TAC AGTCATCA             TTCGCCCCTCTCTGT  54 63
     LSA1270 NONE
     LSA1269 1250904 .. 1250942 - -16.8  -5.86465   AATAACACAAAAAAA   GACGCGCGCCAACGATGA AAC TTATCGTTGACGTGCGTC   TTTTTAGTACTCTAT 100 37
     LSA1267 NONE
     LSA1266 1249025 .. 1249036 -  -4.4  -3.48593   CACTTTTTTAGAGAA                CTTG TCGC CAAG                 CACCTCTCTAGAAAT  55 126
        rpsB 1248117 .. 1248161 -  -2.8  -5.40474   ATTGGTTTAAAAAAA GCTGTCCCACAAGTCAGGCA GTATT TGCGAAACCTCTAAGACAGC TTATTTGAATCTACT  74 39
         tsf 1247155 .. 1247173 -  -8.8  -5.82388   AAACTGCAAAAAAAA             GGAGCGCA AAT TGCGTTCC             CTTTTTGAAGCAAAT 100 45
        pyrH NONE
         frr 1245724 .. 1245752 - -20.5  -5.65513   CATTAATCAAAAAAA        GGCGTTGAGACAA AAT TTGTCTCAACGCC        TTTTTCAATGACCGT 100 45
        uppS NONE
        cdsA NONE
     LSA1258 1239739 .. 1239749 -    -4  -3.90316   ACGCCTCCAAAAATA                 TTCT AAA AGAA                 AAATCGTTGTATATC  56 17
        proS 1237951 .. 1237987 -  -8.8  -5.28176   CTCAGTGACAAAAAA    CGAGTCTGAGACAAAA GCAAG TTTCATCCCAGGCTCG    ACTAATGTCAGTTCA 100 44
        polC 1233446 .. 1233484 - -17.6  -4.26076   CGATTCCCATTAAAA   TAGCCCACCTAAACTGCA GTC TGCAATCTAGGTGGGCTT   TTTAATTTACATCAT 100 32
     LSA1255 NONE
     LSA1254 1231119 .. 1231140 - -13.1  -5.06414   GTGCTCCAATAAAAA           GAGTGAGCA TTTC TGCTCACTC            GCTCTGAAGTATCTA 100 225
     LSA1253 1230808 .. 1230820 -  -3.3  -2.71712   CTTCCTTCTTCAAAG                GACGC TCT GCACC                AGGTGATGAAACATC  43 109
     LSA1252 NONE
        nusA NONE
     LSA1250 NONE
     LSA1249 NONE
        infB NONE
        rbfA 1225493 .. 1225519 -   -21  -6.11229   ATCAAAACAAAAAAA         GAGCACCGACGA ATT TCGTCGGTGCTC         TTGGTCACAGCCTAA 100 37
     LSA1246 NONE
     LSA1245 NONE
     LSA1244 NONE
     LSA1243 1222491 .. 1222520 - -14.3  -4.48221   CATTAACGCACAAAA       CGCCGGGACAACC ATTA AGTTGTCTCGGCG        CTTATTTTATGAAGG 100 27
        truB NONE
     LSA1241 NONE
     LSA1240 1219223 .. 1219262 -  -5.2  -2.53918   CCATTTCATAAAACC  TCGCTTCTAAGTTT TTGTTATCTGCT TAACTTAGAAGCGA   CTGCTTGTGAAACGG  49 121
     LSA1239 1218521 .. 1218547 - -10.9  -4.48877   CAAAGACTGATAAAA         GGCCACACCCA AATGA TGAGTGTGACC         TTTTCAAAGATTGCT  95 42
        hrcA NONE
        grpE NONE
        dnaK 1214784 .. 1214814 -  -4.8  -5.53991   GATTGATTAAAAAAA      GCCAAAGCCCTAG ACCATA CTAGGT-TTTGGC       TTTTTTTAACGTTCT  88 40
        dnaJ 1213492 .. 1213528 - -15.4  -5.24129   TCTTTTTACAAAAAA    GACCGTCAATCAAC GGATAAATT GTTGATTGACGGTC    TCAAAAGTTAATTGT 100 55
     LSA1234 NONE
       birA2 1212288 .. 1212324 - -14.8  -5.00923   AAATATCAAATAAAA    GAGGTATTAATAAGTC CTAAC AACTTATTAATACCTC    TTTATTATTTTATCT 100 44
        citM NONE
     LSA1231 NONE
        oadG NONE
        oadB NONE
     LSA1228 NONE
        citC NONE
        citD NONE
        citE NONE
        citF NONE
        citX NONE
        oadA 1203111 .. 1203123 -  -2.7  -2.94416   TAGCCTCATTATATA                CTAAA TTA CTTAG                CACTTGTTAACTACA  43 57
        citR NONE
        citG 1201482 .. 1201515 -   -12  -5.52986   AGGGTATCAAAAAAA     GCGTAACACCT-AAT TGATT ATTGAGGTGTTACGC     TTTTTTTATGCGCAT 100 20
     LSA1215 NONE
     LSA1214 1196314 .. 1196332 -   -11  -5.61824   TAAAAGCTAAAAAAA             CGCAACCT TGT AGGCTGCG             TTTTTTGTTTGCGTA 100 45
     LSA1211 NONE
     LSA1210 1193459 .. 1193485 -  -9.6  -6.04324   GTAAAAAATAAAAAA         GCCAGCATAAAA TAA TTTTATACTGAC         TTTCATAACGATTTA 100 38
     LSA1209 NONE
     LSA1208 1192139 .. 1192164 -  -9.8  -5.27938   AGTCCCAAATAAAAA         GTGCCATTCC GAATTT GGAATGACAC          TTTTTTGTATTTAAC 100 36
     LSA1205 1187926 .. 1187958 - -10.7  -4.88407   TGACGTAATTAAAAA      GGTCTCAAAGACCAA CCA TTCGTCTTTGACACC      CACAATTTAATGTTT 100 32
     LSA1204 1186755 .. 1186790 -  -6.2  -5.63517   TTTTCAAACAAAAAA    GCAGACTTCTACCT ATTTATGA AGGTACCAGTCTGC     TTTTTAATTAAGGTT  91 45
     LSA1203 1184050 .. 1184081 - -16.2  -5.95539   CTTGAAATAAAAAAA      GTGCAATTAACAAA ATAT TTTGTTAATTGCAC       TTTTTCATTAAATCG 100 45
     LSA1202 1183419 .. 1183457 -   -14  -5.27779   TCTAATATCAAAAAA   GAAAGTTAGCCGACATAC TCA GGGTGTCAGCTAACTTTC   TTTTTTATTAACCAC 100 33
     LSA1200 NONE
        treC NONE
     LSA1198 NONE
     LSA1197 NONE
     LSA1196 1177426 .. 1177457 - -12.4   -5.4148   TAAATAACTAAAAAA      GCCTCGGGACAAAA TAAT TTTTGTGCCAAGGC       TTTTTTTAATGATTA 100 31
     LSA1193 NONE
     LSA1192 NONE
     LSA1191 NONE
     LSA1190 1173902 .. 1173929 - -10.7  -5.40474   ATTCGCTCAAAAAAA        GTGTCGCTCAA TTTAAT TTGAACGACAC         TTTTTAAATACTTTT 100 40
     LSA1189 1172846 .. 1172869 - -10.4  -4.98531   TTTTCAAATTAAAAA          GCATCCTAAC ACAT ATTAGGATGC           TTTTTTGATACTTTA 100 100
   LSA1183_c 1166858 .. 1166872 -  -6.4  -4.09739   TGAACGGGGCTAAAA               CTTCGG CCT CCGAAA               ATTAAATTAAGTAAT  70 27
     LSA1182 1164946 .. 1164974 -  -8.2  -5.16572   ATGGAATTTAAAAAA        GATGACCCCTAT TCAAT ATAGGAGGCATC        TTCAAGCAGCTTAAT 100 113
         pgi 1161754 .. 1161778 - -11.6  -5.24989   TTATACACTAAAAAA          GCGACTAAAA ATTAA TTTTAGTCGC          TTTCTTTAAAACGAA 100 51
     LSA1170 1156099 .. 1156114 -  -5.4  -5.75342   TTTGTGTAAAAAAAA              TAGCCC TCAC GGACTA               TTTGTTAATTATGCA  88 34
     LSA1169 1154357 .. 1154390 - -13.3  -5.30155   TTATTAATTAAAAAA     TGTCTCGCTAAACTA TTCT TGGTCTAGCGAGACA      TTTTTTTAATTAGAA 100 35
     LSA1166 1151330 .. 1151345 -  -7.6   -5.8187   TATCCAACAAAAAAA              CGACTT AAAA AAGTCG               TTTTTTTGCTTGTTT 100 43
     LSA1165 1150352 .. 1150371 - -11.4  -5.71983   TTAACCATAAAAAAA            GCAGCGGC GTCA GCCACTGC             TTTTTAGTTTAAACT 100 49
     LSA1164 NONE
     LSA1163 NONE
     LSA1162 NONE
     LSA1161 1147962 .. 1147978 -  -8.7  -2.54387   CAAATTGGTAAGGCA              CCGGACT CTG AATCCGG              AATTTATAGGTTCGA  68 105
     LSA1160 1147395 .. 1147422 - -14.4  -5.68039   AAACCTACAAAAAAA        GAGCTATTAAAC TTTA GTTTAATAGCTC         TTTCCATTCTAGGAT 100 183
     LSA1159 1146127 .. 1146146 -  -7.8  -5.79526   ATAGTGTAAAAAAAA            GCAACGGC GTCA GCCACTGC             TTTTTAGTTTAAACT 100 49
     LSA1158 NONE
        mgsA 1144793 .. 1144824 - -10.2  -5.50499   TTATACGCAAAAAAA      GAACCGTGACAAAA TAAA TTTAGTCCCGGTTC       TTTTCTAGTTTATAG 100 35
     LSA1156 NONE
        csp2 1142456 .. 1142471 - -10.4  -5.67063   TTGAGCATAAAAAAA              CCTCGC ATAA GCGAGG               TTTAAAACATTATTA 100 38
tnpA3-ISLsa1 1140970 .. 1140982 -  -7.7  -4.08767   CGCACTCGCCGAAAA                GGCAA CCC TTGCC                GATTCATTCTGGTGG  76 314
     LSA1150 NONE
     LSA1149 NONE
     LSA1148 1135999 .. 1136026 -  -8.5  -5.47218   CGCCATCTAAAAAAA        GACACCACCAG TTTAAC CTGATGATGTC         CTTTATTTAAAACCA 100 43
     LSA1147 NONE
        manA 1133821 .. 1133844 - -11.8  -5.58074   TAATCATTAAAAAAA          TTGCAACCAC GGCT GCGGTTGCAA           TTCGTTATGTTTATT 100 41
     LSA1145 1133100 .. 1133133 - -15.5  -4.95957   TAAATTAACTAAAAA     GAACGTTGACCAGAA GTAA TTCTAGCCAACGTTC      TTTTTTAGTTATTTT 100 34
        ppdK 1128442 .. 1128479 - -13.6  -4.12902   TAAGTACTCCCAAAA   GAACCCCGACAATATC TTTTTC GATATTGCAGGGGTTC    TTTTTTACATTTTAA 100 37
         tdk NONE
        prfA NONE
     LSA1136 NONE
     LSA1135 1122483 .. 1122493 -  -2.4   -3.2818   CTAACATGCACAACA                 CTCC TTA GGGG                 GATTATTGGGTCAAA  43 92
        glyA 1121122 .. 1121156 -  -7.9   -5.4756   AATTTCAACAAAAAA     GAGTGACTCCAAAGA AAACA TCCTCTGAGCCACTC     TCCTTTCCGCTTAAA 100 96
         upp 1120396 .. 1120418 -  -7.6  -5.14563   TTGGGTATCAAAAAA           GCGTCCGCCA AAT CGCCGAACGC           CTCCTATTATAAGTC  93 47
        atpB NONE
        atpE 1119166 .. 1119181 -  -3.3  -3.60792   TGTCTAATTTTTAAA              GTGAA ACGTTG TTCAC               TCGGATTAACTAAAT  50 31
        atpF NONE
        atpH 1118070 .. 1118082 -    -2  -2.77899   CCTCTTTATCAACGA                TTGA CTATT TCAA                TAATAACGACTTAAT  41 17
        atpA NONE
        atpG NONE
        atpD NONE
        atpC 1113609 .. 1113634 - -14.7  -5.64304   TAACACAACAAAAAA         GCCCCCACGAC TTTT GCCGTGGAGGC          TTCTTGCAATAACTA 100 38
     LSA1124 NONE
       murA1 1111877 .. 1111887 -  -3.2  -5.56673   ATTTACAATAAAAAA                 GAAC GAC GTCC                 GTCTAAAAACGAATA  79 62
         mbl NONE
     LSA1121 NONE
     LSA1120 NONE
     LSA1119 1109994 .. 1110020 - -11.6   -4.5442   GTCTTAATTATAAAA         TAACCCGGCCAA AAA TCTGCCGGGTTA         CTCTAAAGCTAATTA  95 52
     LSA1118 NONE
     LSA1117 1108113 .. 1108144 - -11.7  -5.68039   AAATGTACAAAAAAA      GTCCTCCCTCTCA AATAAA TGAGAGAAAGGAC       GCCAATTTGCGTGTT 100 308
     LSA1116 NONE
     LSA1115 NONE
     LSA1114 1105494 .. 1105513 -    -5  -5.46657   TATGTTAATAAAAAA            GCCCTATC CTTC GATAAGAC             TTTTCCTTCATTATT  88 36
     LSA1113 NONE
     LSA1112 NONE
     LSA1111 NONE
     LSA1110 NONE
     LSA1109 1100121 .. 1100154 - -11.2  -5.81622   ATAAAACTAAAAAAA     GGCTATAAC-CCTTG ATATA CAAGGAGTTACAGCC     TTTTTTCTACCCCAC 100 32
     LSA1104 1097467 .. 1097499 - -20.1   -4.3739   TAGCTTTCTACAAAA      GAGGACACACTATCC ATT AGATAGTGTGTCCTC      TTTTAATTAGACCAT 100 32
        folB NONE
        folK NONE
        folE NONE
       folC2 NONE
        folP NONE
     LSA1097 1092291 .. 1092309 -    -4  -2.82895   TCTCCTAGTAATAAT             TCTTTTAA TTT TTAAAAAA             TATCTGGCTTATCGG  46 59
     LSA1096 1091555 .. 1091581 - -14.6  -4.21908   TACGAGCACTCAAAA         TACCCGCCAATT AAA AATTGACGGGTA         CCAAAATAAGCACGT 100 505
     LSA1095 NONE
     LSA1094 1090294 .. 1090323 - -12.3  -4.13995   CTTTTACAAATTAAA       GAAGAACAACGCC ATTT AACGTTGTTCTTC        TTTTTTATTACCTAT  93 11
     LSA1090 NONE
     LSA1089 NONE
     LSA1088 1083042 .. 1083067 - -13.4  -5.32565   GAACTAACGAAAAAA         GGTTAAGCCC CAAATT GGGCTTAACC          TTTTTTCTATGCATT 100 32
     LSA1086 1081223 .. 1081255 -  -8.6  -5.66684   CAATGCACAAAAAAA     GCGCT-AGTACAAAC CATC GTCTGTACTAAACGC      TTGTTAATTATATTT 100 52
        pdhA NONE
        pdhB NONE
        pdhC NONE
        pdhD 1075772 .. 1075796 -  -4.9  -4.98522   AAGTGTATACAAAAA          GGGCCGTCACA ATT CATGACGAACC          CTTCAGTGTTAGATG  76 34
     LSA1081 NONE
     LSA1080 1074519 .. 1074538 -  -4.4  -2.62263   ATGCTTCTTATATTA            GCG-ATTTT TTG AAAATACGC            AAGACTTTTTCATGA  47 49
     LSA1079 1072533 .. 1072558 - -12.7  -5.58454   CTGACACTAAAAAAA         GGTAGCCTAAA GTGT CTTAGGCTACC          TTTTAATATAGTTTT 100 48
     LSA1078 NONE
        ftsW NONE
     LSA1076 NONE
     LSA1075 NONE
     LSA1074 NONE
        kdtB NONE
     LSA1072 1067408 .. 1067433 -  -9.1  -5.42265   TTAAAGCACAAAAAA         GTTTGCCGA TTTTATCT TCGGCAAAC          TTTTTTAATGGTTTT 100 30
     LSA1071 1066667 .. 1066678 -  -4.4  -2.67189   GATAAAACTAATTCA                CACA AATT TGTG                 ATTGCAATTGTTCAA  47 6
     LSA1070 NONE
     LSA1069 NONE
        holA 1062776 .. 1062809 - -17.5  -3.10028   ACCAATATTTTAATA     GGCCCGACTAAGACG TTTT CGTTTTAGCCGGGCC      TATTTTTTTGTGTTT 100 40
        rpsO 1061914 .. 1061938 - -10.8  -5.63504   AAGCGCACAAAAAAA          GCAAACAGCC AAAAA GACTGTTTGC          TTTTAAAGGTTGAAT 100 40
     LSA1065 1059953 .. 1059983 -  -4.8  -4.61284   AACACTAAATTAAAA      GGGCCCCGATAAA TAATCC TTTATCCG-GCCC       TTTTTTAAGTGTCAT  71 48
     LSA1064 1058834 .. 1058873 -  -5.2  -3.33348   CGTAATATTATAATA  CTTCAAGCGT-TAAAATCA AAG TGTTTTTTTACGCTTAAAG  AATTCAAAAATGATT  55 122
         tuf 1057509 .. 1057530 -  -4.4  -5.64274   TTATGTATAAAAAAA           CTCGCAGC TTTTAC ACTACGAG            TTTTTCCAATTCAAC  86 52
         tig 1055986 .. 1056015 - -17.3  -4.34267   CCATATAACGCAAAA       GCGGGTTCAAAGT AGTC ACCTTGAACCCGC        TTTTAGAACCGATTA 100 61
        clpX 1054550 .. 1054577 -  -9.8  -5.47218   CCTTATGTAAAAAAA        GTTGCCGGGTCG ATTA CACCCCGACAAC         TTCATAGTCATTATG 100 36
     LSA1060 NONE
     LSA1059 1053481 .. 1053513 - -21.5  -5.03201   AAGAATAATCAAAAA      GAGGTGCGGACAAAA TTA CTTTGTCCGCACCTC      TTTTTTAATACCTGA 100 60
     LSA1057 NONE
     LSA1056 NONE
        uvrC 1049102 .. 1049135 - -13.3  -5.52986   AGCGGATTAAAAAAA     CGTTAGGCTAGACAA TAAT TTGTCTGACCTAACG      TTTTTTTATAGTGAT 100 31
     LSA1053 1047350 .. 1047373 -   -11  -5.07107   GAAACCGCCAAAAAA          CGCCACAAGG ATTG CCCTGTGACG           TTCACCAATCTTTAT 100 37
     LSA1052 NONE
       uvrA2 1043784 .. 1043805 - -14.5  -5.53288   CTTAATTTAAAAAAA           GTCGCAGTC AAAT GACTGCGAC            TTTTTATTTGCCATT 100 55
     LSA1047 1038817 .. 1038840 -  -4.7  -5.63103   TTTTAAGTAAAAAAA          GAAGACGCAT TAATC AT-CGTCTTC          AGTATAACGCTTATT  88 36
     LSA1045 1037360 .. 1037386 -  -3.1   -4.9792   GATGCTATAGAAAAA        GGAAG-AATCCA GAGT CGAATTTCTTCC         TTTTTGAACCCTATT  70 39
     LSA1044 NONE
         rnz NONE
     LSA1042 NONE
     LSA1041 1033094 .. 1033128 - -11.5   -5.4756   AAGTCTAATAAAAAA     GAGGCACCCACCAAA ATAAA TTCGGTTAGTGCCTC     TTATTTAAATTAAAC 100 35
        clpB 1030215 .. 1030247 - -10.8  -5.18643   TCAATCAAAACAAAA      TTCGAGATTGAAAC TCATC ATTTCAACCTCGAA      TTCATGTTTAATCTT 100 147
        rpmF 1029790 .. 1029809 -  -6.4  -5.66684   TAAGGCATAAAAAAA            GAGCTTCC CGAA GGAACCTC             TTAACTAAGACTAGT  93 36
     LSA1038 1029020 .. 1029048 -  -3.3  -3.02511   GCCATTTGCCTAATA        TTGTTCATTATTA AAT TAATAACAAACTA        ACTAGTCATCTTCAT  45 136
     LSA1037 1027394 .. 1027415 -  -9.4  -4.65895   TCCGCCATCCAAAAA           GGCCACCG CAGATC CGGTGACC            TTTATTAATCTTTTT  91 39
     LSA1036 1026364 .. 1026393 -   -18  -4.76312   CATAAGAGTTAAAAA       GGACGACCCAAC GAAAAT GTTGGGTCGTCC        TTTTTTTGCTTTATT 100 36
        dnaE NONE
         pfk 1021585 .. 1021596 -  -4.4  -4.07568   TCTGTTTTTTTAAAA                GACT TTAC AGTC                 ATTTTAACGAATTTT  61 59
         pyk 1019742 .. 1019762 - -14.1  -5.60993   TTGCGCACAAAAAAA            CACCCTCAA ATT TTGAGGGTG            TTTTCTTTCTTAATC 100 50
     LSA1031 NONE
     LSA1030 NONE
     LSA1029 NONE
        XerD NONE
     LSA1027 NONE
     LSA1026 NONE
     LSA1025 NONE
       rsuA1 1013921 .. 1013949 - -13.3  -4.66609   GATTGTACCTAAAAA        GGCCTGCTAATCA GGG TGATTAACAGACC        TTAGTTGAATACGTT 100 246
     LSA1023 1013243 .. 1013276 - -18.4  -3.51232   TTGTCGCTAAACTAA     TAAAAGCCTACCGC TATTTT GCGGTAGGCTTTTA      TATTTAGATTGCTGT 100 29
     LSA1021 NONE
       recQ1 NONE
     LSA1019 1009659 .. 1009678 -  -5.6  -5.25656   AAAATCATTAAAAAA            GGCTGGGA GAAT CCCCAGGC             CTTCTGTCTAGCATT  86 42
         cmk NONE
        rpsA 1007588 .. 1007623 - -18.5  -3.80573   GCGACTATCAGGAAA    GGGTCTGGGACAAAA ACCTAG TTTCGTCCCAGACCC     TACCTTAAGCCTATT 100 65
     LSA1016 1005961 .. 1005984 -  -9.8  -3.84931   TAATAAATACCGAAA          TCATTTTTGA GTGG TCAAAAATGA           CGAAACAATGAGTTG  85 160
        hbsU 1005604 .. 1005624 - -16.9  -4.88407   TTAGCCAATCAAAAA            GGGCTGGGA AAA TCCCAGCCC            TCTCATGAATTCTTA 100 38
     LSA1014 1004242 .. 1004267 - -11.2  -5.18561   TAAAGACGTAAAAAA         CGCCCGACTA AAGTAA TAGTCGGACG          CTTTCAATCATTATT 100 36
     LSA1013 1003428 .. 1003439 -  -4.4  -2.62735   ACATCGCTTACACCA                CCTT ATCC AAGG                 CTGCATAGATTGCCT  47 6
     LSA1012 1002011 .. 1002039 -   -14  -5.59962   CAAAACAAATAAAAA        GACAGCTGTTGC AAAAA GCAACAACTGTC        TTTTTATTCTTTGGT 100 29
     LSA1010 NONE
     LSA1009 1000501 .. 1000534 - -18.4  -5.21709   TTGGACATCAAAAAA     GACCCTTCAGTTAG ATAACA CTAACTGAAGGGTC      TTCAATTTATAGTAA 100 32
     LSA1008  999690 ..  999726 - -16.8  -5.35721   AGATAACAATAAAAA    GGGACGATTCTTTCCA TACGT TGGAAAGAATCGTCCT    TTTTTCACAATTAAC 100 68
     LSA1006  998044 ..  998067 - -12.4  -5.24989   GCATAGACGAAAAAA          GGCTGAGCAG ATAA CTGCTCGGCC           TTTTATATTTTAACT 100 41
        papS NONE
     LSA1003  995248 ..  995267 -  -8.6   -5.5943   AAATCACTAAAAAAA            CCGATTCA TAAT CGAATCGG             TTTTAATGCAGTCAT 100 40
     LSA1002  993201 ..  993237 - -10.3  -2.90723   TTACGCTTAACCATA    TTTGTCAAATCAGCGAT TGC ATCGCTAATCCGCCAAA    TCCAGTTAATGCTCA  77 68
        thyA NONE
        dfrA  991581 ..  991611 -  -4.8  -5.67063   CCTAGCATAAAAAAA       GATACCCTGC TTAATCGAATC ACAGGGTATC       TTGAGGTGTTTTTAT  88 37
     LSA0999  990539 ..  990566 -  -2.8  -3.23183   TTAGATAATAGTTAA       GGCTGG--GACA AATAAA TGTCAACCAGCC        TTAGTCATAAACTTC  45 41
     LSA0998 NONE
     LSA0997 NONE
     LSA0996 NONE
       sipA2  988137 ..  988159 - -10.6  -4.98531   GGCTTAAATTAAAAA           GGTTACGACC CGC AGCCGTAACC           TTTCTCGTTTATTTA 100 34
     LSA0994 NONE
        rnhB  986373 ..  986411 -  -6.9  -5.10767   TAGTTAACACAAAAA   CAGCTCCTTTACG TTAATTAATAATC CGTAAAAGAGCTG   TTTTATTTTTCTATA  90 36
     LSA0992  985411 ..  985421 -  -2.4  -3.18766   TTCATAATTTAAAAT                 CCCC TTA GTGG                 TTTATTTGTTACTTT  43 105
     LSA0991 NONE
     LSA0990  984029 ..  984065 -  -3.2  -5.75599   TAAACCACAAAAAAA   CAAGGT-GTGATAAAAA ATAA TTTTTATCCTTACCTTG    TTTTTTTAAGCGTTG  84 31
        topA NONE
     LSA0988 NONE
     LSA0987  980341 ..  980386 -  -6.3  -5.43866   CAAGCGCCAAAAAAA TCCCTCCAAGCTTG-GTTAA TAATACT TTACCACAAGCTTAGCGGGA TTTAAAAGGTGTTTA  91 42
       xerC2 NONE
        hslV  978783 ..  978796 -  -3.9  -4.09685   GGCCACCTCCTAAAA               TGATT CCAC AATCA                CGTTGTGGTTCGTAT  58 6
        hslU  977345 ..  977357 -  -3.5  -3.88559   AACCACCTTTAGAAA                TTTAT AGA ATAAA                GCGGGTTAAATCTTT  55 14
     LSA0983  976414 ..  976434 - -11.9  -5.17353   ATACCGAGCAAAAAA            GCGCTTCTC TAC GAGAAACGC            TTTATATTAACTATT 100 36
         als NONE
        aldB  973847 ..  973878 - -10.9  -4.02742   GATAAGAATAGCAAA      CCCGTCAAACGTT ACTTAA AACGTCTGCCGGG       TCTTTTTTAGTGTTC  89 32
     LSA0979 NONE
     LSA0978  971309 ..  971322 -  -5.2  -6.28967   TATAAACAAAAAAAA               CGCC AATAAA GGCG                TTTTTTTGTGCGATC 100 43
        parE NONE
        parC  965971 ..  966007 - -16.9  -3.31726   TTCTTTTATATAACA    GAAAAGGATGCTAATCA GCC TGATTAGCATCCTTTTG    ATTAATCTTTATGAT 100 27
        pflB  963420 ..  963441 - -10.2  -4.31433   CAGCTTTACAAGAAA           GCGGATAG GGTTAA CTATCCGC            TGCCTCATTTATTTT  86 49
        pflA  962469 ..  962489 -  -2.5  -6.32976   AAAAAAATAAAAAAA            GAGCAAC CTTTTTC GTCGCCC            TTTCTTATTATTCAC 100 74
     LSA0972 NONE
         ppa  960432 ..  960451 -  -7.2   -5.7946   CTCCTAACAAAAAAA            TAAAGCCC CGCA GGACTTTA             TCTTCTTAATTGCTA 100 41
     LSA0970  960048 ..  960067 -  -7.9  -5.82281   AAAGACACAAAAAAA            CCCATCA TATTAT TGATGGG             TCTCATTTACAGAAA 100 15
     LSA0969  958140 ..  958157 -  -4.8  -5.55695   TAACAATACAAAAAA             GAGGCC CTCAGC GACCTC              TTTTTTTAATGGTCA  88 31
     LSA0962  951483 ..  951514 - -14.7  -5.41746   AATGCTTTAAAAAAA      TGGTTTACAGCAA TTAAGT TTGCTGTAAACCA       TTTTTTAGTTATATA 100 54
     LSA0960  948574 ..  948605 - -13.1  -5.59655   TAAACCAACAAAAAA      GCGTTCCGTCAAA ATTTAA TTTGGCGGAACGC       TTTTTAATTATGCTT 100 33
        csp4  932996 ..  933042 -  -8.8  -5.34055   ATAAACAGTAAAAAA TAGAGGACTCGTG-CAAAACG TAAAAT CGTTTTGGCGCGGGTCCTCTT TTTTAATATCGTTAA 100 37
     LSA0944 NONE
        cls2  930355 ..  930376 - -13.1  -4.68645   TAGTTAAAAGTAAAA           CAGCCACTA ATTA TAGTGGCTG            TTCGCGAATGATTCT 100 222
        nrdH  929956 ..  929988 -  -9.3  -5.40072   TTGGGTGTAAAAAAA     GTGAAGACCAACTC TTCAAG GAGTTGGTC-CCAC      TCGTAGATGCCTATT 100 60
        nrdE  927524 ..  927557 -  -7.7  -4.27316   CCGCTTAATCTAAAA     TTTCAAATAATCCCA AAAC CAAGATTATTTGAAA      TTTTGTATTAATGCT  78 195
        nrdF  926295 ..  926326 - -12.4  -5.27477   ATGGCAATCAAAAAA      GCGAGTCTCACTAA TTTC TTAGTGAAGCTCGC       TTTTTTAGTTAGATT 100 46
     LSA0938  924635 ..  924647 -  -3.4  -3.53444   TTACGGTGGGTTAAA                GTGA GAATA TCAC                GTATAGTATGACGTT  50 72
     LSA0937  923848 ..  923879 -  -3.8  -3.10474   TATAACATTTTAATA      TCGATAAACAATTA ATTT TTATCGTTTTTCGA       TAAATTAATACTTTG  47 54
     LSA0936 NONE
     LSA0935  923081 ..  923105 - -10.1  -5.18357   GAAGTTACTAAAAAA          CCCGGATAA TGGTCAT TTATCCGGG          TTTTCTTAATCATCT 100 31
        lplA  921778 ..  921812 - -12.3  -5.45802   CGCGTAAAAGAAAAA     GGGGCTAAGACAAAA GTAAA TTTTGTCTCAGCCTC     TTTTATTTATCTGAA 100 192
     LSA0928 NONE
     LSA0927  917188 ..  917214 - -15.2  -5.08169   ATATAGCTCAAAAAA         GCCGTTCGGATA ATT TATCCGGACGGC         TTTTTATGTATTTTT 100 39
     LSA0923  914454 ..  914486 - -15.9  -5.14563   CTGGTTACTAAAAAA      TAAGACTTAACACTA TAT CAGTGTTAAGTCTTA      TTTTTGTGGTTAAAT 100 43
        recU NONE
       pbp1A  907664 ..  907706 -  -7.4  -5.40474   ATCTTTGGAAAAAAA TAGCCTGATTGTCCGAACTCT TAAT AGAGT--G-ACAATCAGGCTA TTTTTAATTAGTGTG  95 33
       mvaK1 NONE
        mvaD NONE
       mvaK2 NONE
         idi  889611 ..  889644 - -15.4   -5.0916   TGGTCAATATAAAAA     CCCCCGGTATTGGA TTTTGG TCCAATATCGGGGG      TTCACTTCAGACTTG 100 53
tnpA3N-ISLsa2 NONE
tnpA3C-ISLsa2 NONE
tnpB3-ISLsa2  888175 ..  888187 -  -3.4  -5.15634   CAGCGCACTAAAAAA                GCAA GTTAG TTGC                TAGACAACTGACTGA  73 68
     LSA0899  884902 ..  884947 - -13.5  -3.17051   CTTTGAGGATTAACA GTAAAATTGGGAATTATGGGG GGTT CGCCATGATTCCCAATTTTGC AGTTAACCGGAAAAG  95 108
       pepD5  883075 ..  883098 - -11.1  -5.35354   TAGATAATCAAAAAA          GCATTCGCT GAAACT AGCGAATGC           TTTTTATTTTAGAGA 100 34
     LSA0891  877701 ..  877723 - -10.6  -5.63374   TTAACATTAAAAAAA           GAGCCGGGAT TTT ATCCCAACTC           CTTTTTATGATCGTT 100 48
     LSA0890  876872 ..  876888 -  -3.7   -3.3692   GTGCATTTCAAAAAC              TCACTTT CTT AAAGAGA              TTGATCGATATGGTT  50 17
        aroD  876098 ..  876125 -  -8.5  -5.51046   TAAAGATATAAAAAA        GAGTCCAACAA TTCAAT TTGTTGGGCTC         TTTTTATGCTTAATT 100 40
     LSA0885  872468 ..  872489 - -13.1  -5.59564   ATAAATTCAAAAAAA           CGGTCATCT AAAA AGATGACCG            TTTTTAATTTGGACA 100 112
     LSA0872  860034 ..  860065 - -11.7  -5.88197   TTAAACATAAAAAAA      GACCTCGGATAAA TTAAAT TTTGTCCGAGGTC       TTTTAATTGGGATTA 100 38
     LSA0862  849507 ..  849555 -   -20   -4.4009   GCCCATTTTATAAAA GTAGTCACAAAAAGGCCCTCGAA ATTT TTCGAGGGCCTTTTTGTGA-TAG TGATTATTTGAAATA 100 29
        rpsD  829476 ..  829497 - -10.9  -5.67063   TTGATGACAAAAAAA           GAGCCAGAC CGAA GTCTGACTC            TTTTTGTTTAACAGA 100 48
     LSA0841  828262 ..  828303 - -13.9  -4.47888   TTAATTTAAAAAGAA TAC-CAAAAAAGCCGTTGGC ATT GCCCACGGCTTTTTTGTGTG GTTAATCGAATAGAC 100 27
     LSA0839  824276 ..  824297 - -12.3  -5.45652   ATTGTCAACAAAAAA           GGGCCAACG CAAA CGTTAGCCC            TGTCAAAGTCATTGG 100 286
     LSA0837 NONE
        usp6  823363 ..  823410 - -16.6  -3.49633   CACAAATTCAAAAAT TAGCATAAAAAAAGCTGAGGAT TTAA ATCCTCAGCTTTTTTAGTGCCA TTAAATATCTTGGCC 100 26
     LSA0831  819682 ..  819707 - -13.4  -4.30477   TAAATAACAGATAAA         CACCTCATCG GATAAT CGATGAGGTG          TTTTTTGTTTTGATT 100 113
       iunH3 NONE
     LSA0829  817773 ..  817795 -   -12  -5.71983   GCAAGCATAAAAAAA           CAAGGTCCCT TTT AGGGGCCTTG           TTTTTAGTTTCTAGA 100 36
     LSA0807  801121 ..  801159 -  -8.1  -5.42259   TTATTTCTAAAAAAA   GAGCCCTCAATATTGGC AGTTA GCCATAACTGAGGGTTC   TTTTTGAATAATTGG 100 42
     LSA0783 NONE
     LSA0782 NONE
     LSA0781 NONE
     LSA0780  774783 ..  774804 -  -7.3   -5.7946   TTTTTAATAAAAAAA           CGCACCTTC ATCA GAAGATACG            TTTTTAGATTTATAT 100 51
     LSA0773 NONE
     LSA0772  768729 ..  768744 -    -9  -5.84432   TATAACATAAAAAAA              GCACTC AGTT GAGTGC               TTTTAGTTGACATTC 100 28
     LSA0771  767793 ..  767820 - -12.9  -5.13722   GTCATTAAAATAAAA        GCCATCAATTC TTTTAG GAATTGATGGC         TTTTTCGTTAGCTGA 100 11
        galR  758227 ..  758259 - -11.4  -5.79526   ATATGGTAAAAAAAA      GGGCTGGAACAAAA TTTAC TTTTGTCCCAGTCC      CATACTCATTATTTT 100 34
     LSA0762  757258 ..  757296 -   -11  -4.91712   TTCAATTTATAAAAA   GAAGCAGTCCCCGTTAGA AAA CCTAACCGTGGCTGCTTC   TTTTTTAGAATCGAT 100 30
     LSA0740  736016 ..  736040 - -14.3   -5.2422   AATGATATCAAAAAA          GTCGCATGCCA ATT TGGCGTGCGAC          TTTTATTTTACAATT 100 28
     LSA0729  727999 ..  728057 -  -5.1  -3.77008   TATGAATTAAAAAAG GACATCGATTCGC-AATGTTAAATCACT CGTTGT AGTGATT-A-CATTGGCAAATTGATGTC CTTTTTTTAGTCTTC  59 32
     LSA0727  726234 ..  726246 -  -3.4  -3.07506   ATAGAATCATAGATA                CTCA CTTCT TGAG                GTCCGTTATCTTCTT  45 127
     LSA0725  725245 ..  725263 -  -4.6  -3.10464   TCATTAATTCCAACA             TTAATCTG GTT CTGATTAA             CAGTACCGCGGCCAC  50 375
     LSA0724  724268 ..  724278 -  -5.4  -4.03978   AACTGGGTACATAAA                 TGGA CTC TCCA                 CATCAGGGGCTGTTA  65 99
     LSA0722  722262 ..  722296 -   -18  -5.39755   TATAACGATAAAAAA     GGGGTTGAGACAAAAG TAT CTTTTGCCTCGACCCC     TTATTGGTTAATTAC 100 33
     LSA0721  721506 ..  721528 - -11.2   -4.7173   GATGACATTTAAAAA           GGCCGACTCA TTG CGAGGCGGCC           TTTCTTTATGTGGTT 100 269
        rpmB  694455 ..  694476 - -10.3  -5.40072   TTTTGCGCAAAAAAA           TAGATTGTC CGAA GACAATCTA            AGAAACGAAATTAAA 100 36
     LSA0683  681460 ..  681492 - -20.8  -4.21989   GACAAGCTTAATAAA      GAAGGGGTTAGGAC TTGTT GTCCTAACCCCTTC      TTTAACGGTCATCGT 100 47
     LSA0668  670807 ..  670852 - -13.6  -5.00846   CAAACAGCACAAAAA GAGGCGGAC-TTCAGGACAAAT GTAA ATTTG-CCTGAAAGTCCGCCTT TTGTTGTTTAAAATT 100 39
        usp3  642841 ..  642872 - -10.9  -5.58179   TAGGATAACAAAAAA      GGCACGCACTACA GAATTT TGTAGGACGTGCC       TTTTTAAACCCTTAT 100 37
     LSA0633  635667 ..  635688 -  -9.5  -5.33026   CAAGCCAAATAAAAA           CACTTACCA ATTT CGGTAAGTG            TTTTTATTTGTTTTA 100 38
     LSA0628 NONE
     LSA0627  630871 ..  630882 -  -2.2  -3.90291   ACCCGCTGAATTAAA                TCCG AGAG CGAA                 AATTTCACAGAACCT  51 91
        prtM  629823 ..  629860 - -22.3  -5.65513   GATTAATTAAAAAAA   GAGCCTCAACCAAACAG TAAT CTGTTTGATTGAGGCTC    TTTTTAGATGTGCTT 100 39
       rluA1  621216 ..  621250 - -21.7  -5.08011   AAAAGCGCTAAAAAA     GGCGCCAAGACAAAA GCAAA TTTTGTCTTGGCGCC     TTTTTTAGATATCCG 100 93
     LSA0614 NONE
     LSA0613 NONE
     LSA0612 NONE
     LSA0611 NONE
     LSA0610  611870 ..  611890 -  -5.5  -5.68039   AAACCGACAAAAAAA            GAGTTAC TTTAAGC GTAACTC            TTTTTTTGTTTGGTT  88 39
     LSA0601  604310 ..  604332 -  -7.7  -3.91984   AGAGGCCCTAAAGAA           GGAGTCACC GAATT GACGACTCC           TTAAAGATGAGTTAG  74 311
     LSA0589 NONE
     LSA0588 NONE
     LSA0587 NONE
     LSA0586  595722 ..  595751 - -20.9  -5.64304   TAAGACAACAAAAAA       GCCCCGTCGATTT GATC AAATCGACGGGGC        TTTTTATTATGATAT 100 161
       pepD4  593422 ..  593455 - -13.3  -4.78237   TATTGTACAACAAAA     GAAGGGTTGAGTAAC AATC GCTACTTAACCCTTC      TTTATTAATCATTTA 100 30
        glpQ  591560 ..  591579 -  -9.4  -5.95539   TGCTAAATAAAAAAA            GTCATCAT TTTA ATGATGAC             TTTTTTTATTATCCA 100 34
     LSA0578  587206 ..  587223 - -11.3    -5.626   TAGGGTATAAAAAAA             CGACCAG TTAG CTGGTCG              TTTTTTGTGTTTAGA 100 36
     LSA0574  584269 ..  584279 -  -6.8  -3.13403   CTGGTTTGATCAACA                 GTGG AAT CCAC                 TAGCATTACCACAAA  59 344
     LSA0570  581898 ..  581932 -   -18  -3.77832   TTTGAAAGTTAATAA     GGGGTTGGGGCAAAAA TAA CTTTTGTCCCAACCCC     TTTAATGATTCGCTA 100 27
   LSA0560_a  575386 ..  575436 - -11.5  -6.04324   TGAAAAAATAAAAAA GAAACGCGACTAAAATAACGAATC TTGT GATTCATTGTTT-AGTCGCGTTTT TAGTTTAAACTCTAG 100 30
     LSA0553  571681 ..  571730 -   -24  -3.76952   GTCATGTAAGTTAAA TATAAAAGCGCCGCAACAATCA GAAATT TGATTGTTGCGGCGCTTTTTTA TTTTTTAAATTAATG 100 35
     LSA0543  564890 ..  564901 -  -4.4  -4.90266   GCTATCAAGTAAAAA                GGTT GAAT AACC                 GGACCCTAAAGCCAT  74 31
     LSA0542  563644 ..  563665 - -14.5  -5.54264   AAAGACTCAAAAAAA           GCGAGATGC CTAG GCATCTCGC            TTTTATTTTGGATTA 100 38
     LSA0541  562655 ..  562679 -  -8.7  -5.21709   GCGGATATCAAAAAA          GCCCATTTT GATTCGA AAAATGGGC          ATTCACAGGGACGGA 100 54
     LSA0532  550972 ..  551001 - -12.2  -4.47328   AATTCTATTAGAAAA       CGCCTGGTATCG GTTAAT CGATATCAGGCG        TTTTCTAATTTAAGC 100 35
        clpP  549809 ..  549842 - -10.5  -4.98531   CGGTTAAACTAAAAA     TGGCAATCATGGT TGAAAAAT ACCATAATTGCCA      TTTTTGTTAATCCTC 100 67
     LSA0530  549047 ..  549090 - -11.9  -4.63527   CGATGAGTGCAAAAA TTAAGCGGTCAAAATCCTT GTTGTA AAGGATCTTGACCGCTTTT TATATTAAAAAGCGC 100 71
     LSA0491  509180 ..  509210 - -14.2  -3.48703   AAACCTAAAGACGAA       GAAAAGGATTAGCC ACT GGCTAATCCTTTTT       TTGATGGTTATTTTT 100 33
     LSA0477  494022 ..  494054 - -12.8  -5.29385   AAGTCAATCAAAAAA      CACCGAACAATCCA GATAA TGGTTTGCTCGGTG      TTTTGAAAATAATTT 100 39
        guaC  492901 ..  492925 - -10.8  -5.28481   TACCTAACTAAAAAA          GAATCACCCC AAAAA AGGGTGATTC          ATTATTTTAATAATT 100 44
     LSA0475  492172 ..  492216 - -19.6  -5.19998   AGAATTAAAACAAAA CTGGGTTGTAAAAGTCCGGT TGAAT ACCGAATTTTTACAACCCAG AAAGCTGCTTAAAGT 100 152
     LSA0470  488007 ..  488026 - -12.2  -6.01369   GAAACAATAAAAAAA            GATTGGCC AGTT GGCCAATC             TTTTTTTGTTATCTG 100 34
     LSA0467  484330 ..  484345 -  -6.1    -5.626   TAGGCTATAAAAAAA              CAGCC AGTCTA GGCTG               CTTTTAAGGACTTAT  91 37
     LSA0459  471282 ..  471314 - -16.4  -4.78848   CGTTTAAACATAAAA      GACCCAGGGCAAGA GTAAT TCTTGCCTTGGGTC      TTATTTTGGTTATTG 100 35
       mleP2  459089 ..  459126 - -14.4  -2.78679   TGCCGCTATCTAAAT   GAAAAGACGTCATCCA AATTAA TGGATGACGTCTTTTT    TATGTTTAAAATAGC 100 31
        mleR  453947 ..  453981 - -10.1  -5.63103   TGGTAATTAAAAAAA     CAGCAACATCGAC GGTTTATGA GTCGGTGTTGCTG     TTTTTTTGTTCTAAG 100 7
       trxB1  442464 ..  442502 - -20.5  -5.33848   ATCATAATTAAAAAA  GCGCACCGCCTGATTCTC GTTT GAGA-TCAGACGGTGCGC   TTTTAAATTACATAA 100 33
     LSA0427 NONE
     LSA0426  435323 ..  435356 - -19.8   -4.9792   TAGTTTAGAGAAAAA     GAGGCTGCAGCAAA AGTTAA TTTGCTGCAGCCTC      TTTTAATAATTAGTG 100 35
     LSA0425  432991 ..  433025 - -10.8  -5.14563   CTTCCTACTAAAAAA     GAACGGCCGTTAACAA TTA CTTTTAACGGTCGTTC     TTTTATTAATGTATC 100 70
        pepV  431427 ..  431450 - -15.4  -5.36965   TAACAGTATAAAAAA          GAGACGACCA ATGT TGGTCGTCTC           TTTTTAGTGCATTTA 100 49
     LSA0420 NONE
     LSA0419 NONE
     LSA0418  427015 ..  427044 -  -9.3  -5.24129   CGTTTCCACAAAAAA       GCCCCCACATC CAAATCAC GATGTGGGGCC        TTTTTTGCTTGTATT 100 39
       pbp1B  423144 ..  423178 - -20.3  -5.67711   TAAATAAAACAAAAA     CAAGCGGTGATTACA TAATC TGTAATCACCGCTTG     TTTTTTATTCTGATT 100 30
        pepQ NONE
     LSA0413  420620 ..  420652 - -10.7   -5.4505   CCGGTTAACAAAAAA      CGCGAATCATGAC CAAGGGC GTCATAATCCGCG      TTTTTAAGTTAATCC 100 70
     LSA0410 NONE
     LSA0409  417280 ..  417311 - -10.2  -5.15634   TAGCGTATTAAAAAA      GCGTTGCGCCAAAA GTCA TTTTGTCGTAACGC       TTTTTTTGATAGCTA 100 279
     LSA0404  413254 ..  413282 - -10.3  -5.88565   GGGATAATAAAAAAA        GGATCTGATGCAA ACT TGGCATCAGGTCC        TTTTGAACATATTTA 100 38
     LSA0399  408194 ..  408217 - -16.8  -5.46129   GAATAAACTAAAAAA          GCGTGCTGAC AATT GTCAGCACGC           TTTTTTTATTGCTTA 100 171
        rnhC  398984 ..  399017 -   -14    -5.626   TATGCCATAAAAAAA     TAGGGATCAAGACG CTAAAT CGTCTTGGTCCCTA      TTATCATTATGAGCG 100 32
     LSA0357  357512 ..  357554 -  -9.3  -4.66535   AAGCGTCAAAATAAA TAGAGCCTCATTAACCAGCA GTGA TGTCGGTTGATG-GGCTCTA TTTTTTTAATGACTG  91 31
     LSA0355  354685 ..  354706 - -14.5  -5.40072   TGTTGGCTAAAAAAA           GCGCGTATC CTAC GATACGCGC            TTTTTCTGGTTTTTA 100 38
     LSA0352  352321 ..  352357 - -19.6  -5.60689   TTAGATAACAAAAAA    GGGGGCTGGGACAAAA TTTAC TTTTGTCTCAGCCCCC    TTTTGTTAGGCTTCA 100 31
       asnA1  347762 ..  347787 - -14.8  -5.32565   TAATGAATTAAAAAA         GGCGAGGACA TGTTAT TGTCCTCGCC          TTTTTAGCTAATTTT 100 41
     LSA0326  328736 ..  328759 -  -8.2  -5.14563   TTTTGTACCAAAAAA          GGAAACGCTT AGGC AATCGTTTCC           TTAGTGGTTGTAACG 100 10
     LSA0323  327235 ..  327270 - -19.3   -5.5604   GTAATGAATAAAAAA    GAGCCGATTCAACAA GATTAA TTGTTGAATCGGCTC     TTTTAGGACTATTTT 100 34
     LSA0315  319878 ..  319912 - -18.9  -4.67353   GTATCGATTCAAAAA     GGGTCTAAGACAAAA TTTAC TTTTGTCTTAGACCC     TTTTTTATTATCCGA 100 61
     LSA0308  311506 ..  311543 - -22.3  -3.68244   ATCATGAAGGCTAAA   TAAAAGGCGAGACATCC AAAT GGACGTCTCGCCTTTTA    TTTTGTTAAGCTTAA 100 37
     LSA0302  300301 ..  300329 - -17.6   -5.4659   TAACACAAATAAAAA        GAGCACCAAGAC CTAAT GTCTTGGTGCTC        TTTGTGATTAGATTA 100 33
        gntR  293997 ..  294032 - -17.8  -5.03314   TTGATCGCTAAAAAA    GAAGAGGTACCGACAA TTTC TTGTCGGTACCTCTTT     TTGATAGTTCTCGTT 100 41
     LSA0293  292493 ..  292522 - -20.9  -5.02231   TAAAAATATTAAAAA       GGGCACGTACAAG CTAA CTTGTACGTGCCC        TTTTTAGGTTAGAGT 100 34
       pepF1  280668 ..  280725 - -17.5  -3.24747   CTTTTATATCATCAA CATGTTAGTCATTAAAAAAAGTCTGGCC AGT GGCCAGACTTTTTTTAATGGTTA-CATA TCAGCAAGTAATGCT 100 19
     LSA0275  269616 ..  269649 - -20.5   -4.7657   TAAAAACGGTAAAAA     GAGGTGCTCCCAAAA TTAA TTCTGGGAGCACCTC      TTTTGGCGTCTCTTT 100 301
     LSA0274 NONE
     LSA0273  267388 ..  267423 - -19.2  -5.03145   CAAGCCTCCAAAAAA    TCCCGATTCAGCCATT TTAT ATTGGCTGAATCGGGA     TTTTTTGATTATGCG 100 34
     LSA0269  262888 ..  262921 - -15.5  -4.92777   AAGAGTAATTAAAAA     GGACCTGAGACAAAA GCAA TTTTGTCCCAAGTCC      TTTTTTGATGGTTAA 100 37
     LSA0265  260208 ..  260247 - -12.2  -5.48213   TAGTCAAAATAAAAA  GCGCCCATACAATTGGTC AACT GACCACCTGTACAAGCGC   GTTATTATAACGTAT 100 126
     LSA0264 NONE
     LSA0263  257919 ..  257952 - -19.8   -5.0916   TGGTCAATATAAAAA     CCCCCGATATTGGA TTCTGG TCCAATATCGGGGG      TTCACTTCACAAATG 100 145
tnpA1-ISLsa2 NONE
tnpB1-ISLsa2  256204 ..  256222 -    -3  -2.79175   AACCGTTATTTAAAT             GGGATTCC AAC GGATTCAC             GTGCTGCCCGTCCAG  43 341
tnpA3-IS1520 NONE
tnpB3-IS1520  251503 ..  251523 -  -6.1   -3.1585   TTATTGAATTTAATA            GCCTGTAGC TAC GCTACAAGT            GAAATACGATCACTG  58 13
     LSA0253  247988 ..  248016 -  -5.4  -5.19212   ATGACTACTAAAAAA       GTCCCAGTTGA TATTGAAC TCAAC-GGGAC        ATTGACGCGCGGGAT  81 155
     LSA0249  244297 ..  244346 - -11.5  -5.26875   TTGCCAACCAAAAAA CACGCACCAGTACGACAACGCTT GAAT ATACGTTGTTGTATTGGCACGTG TAAAGGGAAGACATT 100 43
     LSA0241  235909 ..  235923 -  -4.2  -3.03124   CTTTATGGTTTAATA               GGGC CGCTGTT GCCC               TTTTTTGACTTGTTC  50 5
     LSA0240  235318 ..  235341 - -16.8  -4.71382   ATAAGTAGTCAAAAA          GAGGCGACCT TGAT AGGTCGCCTC           TTTTTGTTAACAGAT 100 49
     LSA0236 NONE
     LSA0235  230932 ..  230961 - -19.5  -4.31688   AATAGTAACTCAAAA       GAGCCGTTCAGAT TAAA ATCTGAACGGCTC        TTTTTTTATAATTAT 100 37
     LSA0223  218795 ..  218809 -  -3.5  -3.25942   AGGTTGCTACATCAA              CGGTCG AGTG CG-CCG               CAATTGGATGGTCGT  47 96
     LSA0221  218438 ..  218460 - -13.5  -4.70659   GTGCATATTGAAAAA           GCCGTCACA GTTAA TGTGACGGC           TCTTTGTTTGTCTGA 100 13
        dapE  216634 ..  216650 -  -5.1   -2.5955   AGTGTCTATAATCCA              GTAACCC GAC GGGTTAT              TGCTTACCAACTTAA  49 409
     LSA0209  202564 ..  202601 - -27.3  -4.77986   GTAAATATTGAAAAA   GGCCCCTCATACTGGTT GCTC AACCAGTATGAGGGGCC    TTTTGTATTGGATTA 100 38
     LSA0195  187817 ..  187848 - -17.6  -5.15634   TATTTTACTAAAAAA      TAGAGGCTATTGAA ATAT TTCAATAGCCTCTA       TTTATGTTACAGCTA 100 48
     LSA0194  186194 ..  186213 -  -7.9  -5.52986   AGTGCATCAAAAAAA            CCGCTAA AATTAA TTAGCGG             TTTTTTATTTACGAT 100 51
     LSA0187  179199 ..  179230 -  -5.9  -4.96646   GCAGACAATCAAAAA     GGGCC-GC-CACCAT TTAA ATGGCAAGCAGGCCC      TAGTTTATACACGGA  82 500
       pepD1  171587 ..  171618 - -16.1  -6.17669   AAGAAAATAAAAAAA      TGAGCTTCAGACA GTAATT TGTCTGAAGCTCA       TTTTTATTTAACAAT 100 40
        katA  161679 ..  161704 - -13.4  -5.57396   ATAACGAATAAAAAA         TAGGTGGTCC TCAATG GGACCACCTA          TTTTTTTGTGCTCGG 100 43
     LSA0162  155653 ..  155679 - -15.2  -4.57474   GCAATTCACACAAAA         CCCCCACTAGGT TGG ACCTAGCAGGGG         TTTTTATAGCATTAA 100 37
     LSA0161 NONE
     LSA0160  154242 ..  154280 - -15.5  -3.56226   AATCAGTCATAAATA   CAAAATAGCGCCACCGA TATTT TCGGTGACGCTATTTTT   AACATTATACTTTTT 100 39
     LSA0158 NONE
     LSA0157 NONE
     LSA0156  150572 ..  150622 - -22.2  -4.01381   ATTTAATTTAAACAA TAAAAGAACCGTCTTGAATGCCAA TAT TAGGCACGCAAGACGGTTCTTTTA TTTATTTAACATAAT 100 23
     LSA0154 NONE
     LSA0153 NONE
     LSA0152  148387 ..  148426 -  -8.9   -5.7946   CTTTTAACAAAAAAA  GTCTGTCATAAATTTAGT GGGAT ACTAAATG-ATGACAGAC  TTTTTTTAATAGGTT 100 31
tnpA1-IS1520 NONE
tnpB1-IS1520  139557 ..  139577 -  -6.1   -3.1585   TTATTGAATTTAATA            GCCTGTAGC TAC GCTACAAGT            GAAATACGATCACTG  58 13
     LSA0143 NONE
     LSA0142  137131 ..  137143 -  -2.7  -2.75074   GGGATGCTAATACTA                TTCAA TTA CTGAA                AAAATCCAACTAATC  41 10
tnpA1-ISLsa1  135891 ..  135909 -  -7.3  -5.66684   TAATGGATAAAAAAA             CGGTCCC TAAAC GGGGCCG             TTTTTTTTGTGGTTT 100 96
     LSA0134 NONE
        pepR  125452 ..  125482 - -12.8  -4.74103   CGCTTAATCTAAAAA       TCCCATTAATCC TAAAACC GGATTAATGGGA       TTTTTGTATTAATGC 100 69
        gpm2  123781 ..  123825 - -22.5  -3.40907   TTATATCAACACTAA TAAAAGAAGCGCTGAAAACCA AAT TGGTCTTCAGCGCTTCTTTTG ATATTTTAAAGGGTT 100 31
     LSA0126  116758 ..  116792 - -14.5  -5.99154   GATTAAATAAAAAAA    CGGCTAAGACCTTGTA AAAT CACA-GGTCTTAGCCG     TTTTTATTTAAGCTG 100 33
        dhaT  113018 ..  113044 -  -8.8  -5.04356   TGAAATAATTAAAAA         GCCAATCGTC AGTAAAA GACGATTAGC         TTTATTTAAATTATT 100 36
     LSA0121  112799 ..  112817 -  -8.9  -5.14563   TTCTGCATTAAAAAA             GAAGCTG GTAGG CAGCTTC             TTATCGTTAATTAGC 100 68
     LSA0120  111426 ..  111458 - -14.3  -5.71638   CAATAATTAAAAAAA      TAGCGTCGAAAACAA TTA CTGTTTTCGACGCTG      TTTTTTTTAGTTATT 100 36
     LSA0108  102808 ..  102844 - -15.3  -5.64873   GTCAATAACAAAAAA    GGGAAGTCCAACAAAAC GTT GTTTTGTCAGGCTTCCC    TTTTAACGATTAGTG 100 42
         tpx   99844 ..   99896 - -14.4  -3.79445   AAGCATCAAGGTAAA GCAATATTGTTCAACCTATCACAT CGCTC ACGTGATAGGTTGAACAATCAGGC TAATAAAAAAACCAC 100 78
     LSA0103 NONE
     LSA0102   98634 ..   98669 - -13.4  -5.44721   ACTAGTCTAAAAAAA    GAGCGCGAGACAAAAA ATAA CTTTTGTCCTGCGCTC     TTTTTATGCGTTAGT 100 29
     LSA0097   94443 ..   94454 -    -3  -3.41602   TTCATTGTACTACAA                TCAA ATGC TTGA                 TGACAACAAAGTCGT  46 56
       sipA1   93712 ..   93748 - -13.9  -3.53012   CTGTGCTTTGCTAAA    CTTATCGAACCGGTGAT TCC ATCACCAATTCGCTAAG    TTCTGCAAATGCTCA 100 66
     LSA0094   90376 ..   90410 - -21.7  -5.72254   TTAAACAATAAAAAA     GGGGTTGGGACAAAA TTTAT TTTTGTCCCAACCCC     TTTTTTGATACCCGA 100 178
     LSA0089   85651 ..   85681 - -19.2  -5.12971   AATAGGTAATAAAAA       GGGATCCGACAAAA TAA CTTTGTCGGATCCC       TTTTTTGTAATATTG 100 425
         add   81255 ..   81306 - -18.4  -2.94293   GTTCCAAGATAATCA CCAACTCAAAAAGCGCGCTAAGACA ATT TGTCTTAACGCGCTTTTTGAAT-GT CTTATTTTTACAAGT 100 33
     LSA0074   70351 ..   70362 -    -3   -5.4505   CCTGGTAATAAAAAA                TGAT AGCA ATCA                 AAAAATAACGGTCAG  77 23
     LSA0062 NONE
     LSA0061   57006 ..   57032 - -16.7   -5.4148   TAAACAATCAAAAAA         CGCCTGACGAA TTAAG TTCGTCAGGCG         TTTTTGTGTGGTATA 100 46
        thiM NONE
        thiD NONE
        thiE NONE
     LSA0055   50717 ..   50729 -  -7.7  -2.78154   TTATACATTGAACCA                CCGTT TCG AACGG                ATTATGGGTGTCAGA  61 428
         ddl   44253 ..   44274 - -13.1  -5.95946   TTAATAATAAAAAAA           CGATAAGCC TGAG GGCTTATCG            TTTTTTTTTAGAAAC 100 44
     LSA0047   43523 ..   43545 - -12.7  -6.01187   AACGAAATAAAAAAA           GGACCCGGC ATTTA GCCGAGTCC           TTTTTAATTGGTTTA 100 54
         cfa   41079 ..   41110 - -12.4  -5.48063   ACTGAAGACAAAAAA      GTCGCCGTGAACAA GCAA TTGTTCATAGCGAC       TTTTTGATTGGATGA 100 67
     LSA0036 NONE
     LSA0035 NONE
     LSA0033   32272 ..   32285 -  -2.4  -2.88366   TTGTGAATTAATAAG               CCAA ATTTGA TTGG                TTAACCTTATTATAA  41 73
     LSA0032   31834 ..   31862 - -11.8  -4.44461   AACAACGTGATAAAA        GAACCCCTGACA ATGTA TGCCAGAGGTTC        TCTAGTAGTGATTAA  95 37
     LSA0031 NONE
     LSA0030   29584 ..   29616 -  -6.3  -4.96848   CTGTTCATATAAAAA     GAGCAAACGACGTG TCAATT CACG-CGGCTGCTC      TTTAGAGAGAGTATC  80 42
     LSA0029   28023 ..   28046 - -16.8  -4.78764   TAAAGCGATTAAAAA          GGCGTCGACA ATTA TGTCGACGCC           TTTTTTGACTTTTAA 100 37
     LSA0026 NONE
     LSA0025   25432 ..   25466 - -13.6  -5.63103   CGTTAACCAAAAAAA     GGTGTGAGGACGAAAG TGA CTTTCGTTCCCGCACC     TTTTTTTATTTAATA 100 35
     LSA0023   23922 ..   23953 -  -5.8  -5.63103   GCCGAACTAAAAAAA      GCCGGTGCGGTC-CA AAT TGTGACCCAACCGAC      TGATTTAATTACGAC  95 62
     LSA0013   15027 ..   15056 - -15.2  -5.20216   GATAGTACGAAAAAA       GCGTCAGACAAA AATTAA TTTGTCTGACGC        TTTTTATATGCTTAT 100 37
