# Supplementary material for: Rapid, accurate, computational discovery of Rho-independent transcription terminators illuminates their relationship to DNA uptake
Source: Genome Biol. 2007 Feb 21;8(2):R22. doi: 10.1186/gb-2007-8-2-r22 (PMC1852404; doi:10.1186/gb-2007-8-2-r22)
Supplement: Additional data file 4 — Best terminators found downstream of each of the genes of the 343 organisms studied. [file gb-2007-8-2-r22-S4.zip › Lactobacillus_salivarius_UCC118.bag]

pSF118-20_02 NONE
pSF118-20_03    2888 ..    2914 + -13.1  -4.81851   GAATAAGCTAAAAAA         CGATCAGCCTA GATTG TAGGCTGGTCG         TTTTTACCTTTCGGT 100 7
pSF118-20_10    9456 ..    9485 +  -8.8  -5.26918   TAAAAACTAAAAAAA       CTGACTTATCTCA TAACT TGAG-TAAGTCAG       TTTTTTATCGCCTAT  95 38
pSF118-20_11   10575 ..   10615 + -12.5   -4.4261   TTAGTAGAGAAATAA  AAGCGGACGGTTAACGCAG ATA CTGCGTAAGTCGCCCGCTG  TTTTCGTCTTAACCA 100 257
pSF118-20_12 NONE
pSF118-20_13 NONE
       gls14 NONE
pSF118-20_15 NONE
pSF118-20_16   12715 ..   12727 +  -3.4  -3.15013   CAATCTACCTTATAA                GTGT CATTC ACAC                TATCTCTTGTAGGAT  46 123
pSF118-20_17   13045 ..   13065 +  -9.8  -5.42198   AATTATCATTTTTAA            GAAGACCA AAATC TGGTCTTC            TTTTATTTTTTCACG 100 40
pSF118-20_20   16386 ..   16402 +  -4.3  -3.15579   AATGATTACTATCAG              GTGACGC CCG GCGATAC              TTGGTGGACGATTGC  50 93
pSF118-20_21 NONE
pSF118-20_22   17238 ..   17272 + -11.7  -3.48276   GTTCACGTGATATAA     CACTGTTAGTAAC AGGGCTGAA GTTACTAACAGTG     TTATATCAAAAGGCC  91 52
pSF118-20_23   17636 ..   17662 + -11.6  -5.04597   GAAGCGGCTTGCACG         GGAAGTCCTGTT TTC GGCGGGACTTCC         TTTTTCTGTCTACAT 100 66
pSF118-20_25 NONE
pSF118-20_26   18880 ..   18912 + -13.6  -5.26119   TATTTAAGCTACCAA      GGTATGATTTCGGT ATTCA ACCGGAGTCATACC      TTTTGTTTTTAAGGA 100 127
pSF118-20_27   20222 ..   20240 +  -3.2   -3.5394   TAAGCTTGTGAAATG             ATAAATTC GCG GAATTTAA             TTTACACCAACATTT   0 25
pSF118-20_24   17553 ..   17588 -  -2.7  -5.80003   GGAACAAATAAAAAA   GCCGCCCTGCGTAAC TTTGGTCG GTTAC--AGGGCGAC    AATATAGTTTTGTAA  79 270
pSF118-20_19   14218 ..   14231 -  -2.4  -3.95219   TTTAAAGCCCATAAA               TCCT AATGAA AGGA                GTAGCCTAAGTGTCC  51 212
pSF118-20_18   13475 ..   13502 - -12.8  -3.18506   ATAATGGATCAAAAG        TGACCACTAGGG TACA CCCTAATGGCCA         TTAAAAATAAGCAAA 100 41
pSF118-20_09    6986 ..    6996 -  -2.6  -4.86861   TAATAAACAAATAAA                 TAAA CAA TTTA                 TCAAATAATGAAGTT  63 40
pSF118-20_08 NONE
pSF118-20_07    5485 ..    5518 - -13.4  -5.29445   TTCTAACAACAAAAA     TGGACTAAATAGCT TCGGTT AGCTACTTAGTCCA      TTTTTTGTTGTTAAC 100 378
        repA NONE
pSF118-20_05 NONE
pSF118-20_04    2888 ..    2914 - -10.9   -5.2166   GAATAAGCTAAAAAA         CGATCAGCCTA GATTG TAGGCTGGTCG         TTTTTACCTTTCGGT 100 149
pSF118-20_01      20 ..      60 - -17.2   -4.1899   CGAGCTTAGTCAAAA  TGTAAGACAGAATGTGCA TATAG TGCACATTCTGTCTTATA  TCTTGATTACAAGTG   0 32
pSF118-44_04    2561 ..    2590 +  -8.7   -2.5893   AATTTTTCAACGCAA       CTGTTCA-AACGCT ATC AGCGTAGTGAACAG       GCTTTTGATTTAGCA  69 68
pSF118-44_05 NONE
pSF118-44_06    4693 ..    4707 +    -2  -2.71912   AGCCCTCTCGTACAA               TACCCC TTA GGGTTG               GTTATGTCCGTATAA  40 59
pSF118-44_07    5043 ..    5072 +  -8.7   -2.5893   AATTTTTCAACGCAA       CTGTTCA-AACGCT ATC AGCGTAGTGAACAG       GCTTTTGATTTAGCA  69 68
pSF118-44_08 NONE
pSF118-44_09    6509 ..    6553 +   -11  -4.88228   ACAAGAAGCGATAGA AACTAGCAAGATAATCTC CCAAGTTCA GGGATTATCTTGCTAGTC TTTTTGATATTCAAT 100 27
pSF118-44_12    8077 ..    8106 +  -6.7   -2.6891   ACTAGCCAATGATCA       TAATATATGATGA TATA TGATCATATATTA        TACTATACTATGATA  59 29
pSF118-44_13    8795 ..    8834 + -11.6  -2.65877   CATCCAGCTACTTAG  GTTCAGACGATTTTTACT TGGC GGTTCAAATCGTCTGAAC   ATTGCTCTTAATTTG  86 465
        repA   10307 ..   10325 +    -6  -3.67611   CTCATTTAAGCCGTT             TTAAGCGT TAC ACGCATAA             TTATATTAAAATCGC  62 73
pSF118-44_15 NONE
pSF118-44_16   11538 ..   11564 + -13.8  -4.86939   TCCTGAAAACAAAAA         CGATCGGCCTAG TTA TTAGGCTGATCG         TTTTTGAATTTGTTC 100 140
pSF118-44_19   14761 ..   14771 +  -2.4  -4.01946   AAACCGACCAAAGTT                 ACGC AGG GCGG                 CTTTTTTATTTGTGG  53 400
pSF118-44_20   15084 ..   15120 +  -3.2  -4.91873   ATAGTATAACTATAA   TGCTTCAAAATGTTACT ATTC AGGTA-ATTTTGAAGCA    TTTTTAGTTACTATC  65 107
pSF118-44_22 NONE
pSF118-44_23   17344 ..   17396 + -14.6  -3.38178   CAAAACCACGTACAA TAGCCTTAAAAGTTGTCACTTT AAGAAATAA AAAGTGATGACTTTTGAGGCTA TTGTACGCTTGATTC 100 23
pSF118-44_25 NONE
pSF118-44_26 NONE
pSF118-44_27 NONE
pSF118-44_28   21088 ..   21101 +  -4.5   -3.5627   TCATGATAAAGCGAT               CGAGG GCCC CTTCG                TTTGGAAACTGCTCT  55 377
pSF118-44_31   22668 ..   22711 + -13.3  -3.05159   TTCTTTTGCCTATTC TCAAAAAGCCCGCTACCTT CCTAAT GAGGTAACGGGCCTTTTGA TATAATTTCCTATCC 100 96
pSF118-44_34   25294 ..   25331 + -15.1   -3.9461   AGAAGCATAAAGAAA   GAACCGTTTGGAATTTC AAAT GAAACTCTAAACGGTTC    TTCTTCTTAGGAGGC 100 47
pSF118-44_35 NONE
pSF118-44_36 NONE
pSF118-44_37 NONE
pSF118-44_38   31574 ..   31599 + -12.7  -4.24948   AGTAATAAACATTAA         GGATTGGTCAT TGTG GTGACCAATCC          TTTTGCATATAATGA 100 181
pSF118-44_39   32431 ..   32478 +  -5.6  -3.41222   GACAATGCTCAAGGG CGA-AGTTCTTCTTGTCCGGG TGGTCTT CCCGGGCTAGAAGAAGACTCG TATTTGAAATTGCGC  58 507
       opu40 NONE
       opu41   35280 ..   35290 +  -5.4   -3.1505   CCGGATTACTTTAGA                 CTAG GTG CTAG                 TTAGTGAACAATAAT  54 53
pSF118-44_42   37122 ..   37138 +  -5.9   -3.3907   GGACATGTGTGGACT              CAACTTT TAA AGAGTTG              TTCGTTCACGTTTAG  61 468
pSF118-44_43   38059 ..   38104 + -17.1  -4.76041   TGGCCCCTAAATCTA AAGAGAGCGTGTATTGAAATC CAAG GATTTCGATACACGCTCTCGC TTTTTACTACGTCTC 100 137
pSF118-44_44   38399 ..   38413 +  -5.6  -2.78935   CTCGACGCATGATCA               CCGAGG AGT CCTCGC               TATCGTGACCGGTGT  52 29
pSF118-44_47   40338 ..   40382 + -24.7  -4.87273   CTAACCATAGAAAAA GCACCTCACAATGGTTAGA TAAAAGT TCTAACCATTGTGAGGTGC TTTTTCTAGAATCTT 100 494
pSF118-44_51 NONE
pSF118-44_50 NONE
pSF118-44_49 NONE
pSF118-44_48   40338 ..   40382 - -24.7  -5.04175   CTAACCATAGAAAAA GCACCTCACAATGGTTAGA TAAAAGT TCTAACCATTGTGAGGTGC TTTTTCTAGAATCTT 100 84
pSF118-44_46   39120 ..   39138 -    -6  -3.04461   CATTTATTTTGAAGA             CTCCAATG CGT CATCAGAG             CTAAGCAATTGATTT  57 109
pSF118-44_45   38061 ..   38102 - -21.9  -3.84451   GCCCCTAAATCTAAA GAGAGCGTGTATTGAAATC CAAG GATTTCGATACACGCTCTC  GCTTTTTACTACGTC 100 194
pSF118-44_33 NONE
pSF118-44_32   22675 ..   22704 - -11.5  -4.59773   GCCTATTCTCAAAAA       GCCCGCTACCT TCCTAATG AGGTAACGGGC        CTTTTGATATAATTT 100 42
pSF118-44_30 NONE
pSF118-44_29   20805 ..   20819 -    -5  -3.06694   AGCGATCTTTAAAAG               CCAGAT TAA ATCTGA               TTGAAAAGATTGCTT  52 190
pSF118-44_24   17015 ..   17027 -  -2.7  -5.28176   CCGATGTACAAAAAA                TAACC CAC GATTA                TCTAAATTTATTAAA  72 357
pSF118-44_21   14663 ..   14689 - -11.6  -5.20783   ATGTAAACAGAAAAA         GGAAGTCCCGCC GAA AACAGGACTTCC         CGTGCAAGCCGCTTC 100 460
pSF118-44_18 NONE
pSF118-44_17   11538 ..   11564 - -10.9  -5.45802   TCCTGAAAACAAAAA         CGATCGGCCTA GTTAT TAGGCTGATCG         TTTTTGAATTTGTTC 100 7
pSF118-44_11 NONE
pSF118-44_10    6511 ..    6551 - -13.6  -4.10781   AAGAAGCGATAGAAA CTAGCAAGATAATCTCCCA AGTT CAGG-GATTATCTTGCTAG  TCTTTTTGATATTCA 100 38
pSF118-44_03    1877 ..    1892 -  -2.6  -4.95876   AACCATAAGCAAAAA              GTATTC CAGA AAATAC               CGACGGCAATGCGGG  66 81
pSF118-44_02     994 ..    1011 -  -4.2  -2.74122   GTTTAGTATAAATAC             TTTGCA GCAAAA TGCAAA              TGATGCCCTTTAGTT   0 35
        dnaA    1485 ..    1509 +    -6  -3.07192   CCCTACTATTACTAC          TATTTATATA AATAA TATATAAATA          TATATTAGGAGGATT  57 145
        dnaN    2702 ..    2737 +  -6.4  -4.96848   GATTAATTTATTAAA    TAAGACTC-TTATGCTT TTT ATGTATAAAGAGTCTTA    TTTTTATATAAAAAA  82 56
    LSL_0003 NONE
        recF NONE
        gyrB NONE
        gyrA    9009 ..    9029 +  -9.8  -5.75342   AATAGAATTTTTAAA            GATTGGGA AAATA TCCCAATC            TTTTTTTTGAAAAGA 100 36
        rpsF NONE
         ssb NONE
        rpsR   10372 ..   10405 + -12.7  -5.59502   ATAGTTAAAAAGTAA     GACACCTAACAATAT TTAT ATATTGTTAAGTGTC      TTTTTTAGTTTTTTA 100 40
        rfaG   12451 ..   12475 +  -4.4  -3.93218   ATTGATTATATAAAT          GATTGAAC AGATTATAA GTTCAATC          CTTTTTTTAATACTT  58 36
        asnB   15628 ..   15653 + -12.7  -5.11063   AAATATAAGATATTG         TAGTCGTGAGA GAGT TCTCACGGCTA          TTTTTGTTGACTGAT 100 40
        mscL   16863 ..   16897 + -12.4  -5.55664   TTTAAATAAAAGAAA     TCCTATGGAATTGG AATTAAC CCAATTTCATAGGA     TTTTTTTAGTACTCG 100 45
    LSL_0015   19643 ..   19668 +  -9.9  -5.30189   TCTAAAAAATAAAAG         GATTAGTTTGA GAGA TCAAGCTAATC          TTTTTTAATATTATA 100 29
        murE NONE
    LSL_0017 NONE
        racX   23296 ..   23316 +  -8.3  -5.28561   ATAAATAGCAAAAAA            CCAGTGG GCAACAA CCACTGG            TTTTTGTTATCTATT  93 33
    LSL_0020   25295 ..   25305 +  -2.6   -3.0752   GATTTTCAACTAACT                 TTAT AGG ATAA                 TATTAAAATAGTCTG  43 75
    LSL_0021   26262 ..   26304 + -10.8  -5.53288   ATTAAAAACAAGAGA TGTCCCATAGTTATTGGCTA ATT TAGTTGATGACTATGGGATG TTTTTTTAAGTTCCG 100 56
    LSL_0022 NONE
    LSL_0023   28391 ..   28411 + -10.5   -5.4505   TGAATAATTAAAAAG            CTGGTAGAA AAT TTCTGCCAG            TTTTTTATTCCCCAA 100 34
    LSL_0024   29621 ..   29660 + -10.3  -5.10064   GCCAAAAATAAAAAT  AAAGTCTTGAATTTATC AACGAG GATAAGTTCAAGACTTA   TTTTTATCTATTCAA 100 151
        cysK NONE
        metC   33926 ..   33959 +  -3.9  -5.33848   ATAGTAACGACAGAA     AACATCTAAGTGTTG AAAG TATCACTTAGGTGTC      TTTTTTAATTCTAAT  77 54
        gldA   35194 ..   35206 +  -6.3  -4.33151   ACAAGCAAATTATTT                TGTGT CCA ACACA                TTTTGAATTATGATG  70 76
    LSL_0029 NONE
    LSL_0030   36454 ..   36478 +  -7.9  -5.11836   CAATACAACAAAAAA          GACATCCAGAG TTT TTCTGAATGTC          TTTTCTTTTAACTAT  89 387
    LSL_0031 NONE
    LSL_0032 NONE
    LSL_0033   42053 ..   42078 +  -8.4  -5.63857   AATAGAACGAAAAGA         TAGGTATGGA CGAGTT TCCATGCCTA          TTTTTTTAGATTTTT 100 36
    LSL_0034   42977 ..   42992 +  -2.5  -5.59534   AATAAGCATTAAAAA              GCGTT AAATTC GACGC               TTTTTTATTATAATT  75 36
    LSL_0035 NONE
    LSL_0036 NONE
    LSL_0037 NONE
    LSL_0038   47891 ..   47917 + -11.8  -5.41746   TGATTAGTGAGAAAA         TAGAACTAGGAA AAT TTCTTAGTTCTA         TTTTTTTGCACGATT 100 34
        phnP   49195 ..   49208 +  -3.9  -4.35742   AGAGAAAATTAATTA               TTTTG TTCG CAAAA                TTTTCATAATTAGAT  62 53
        degP   50587 ..   50612 +  -6.3  -5.86976   AATTAGAAATTTTGG         CACATATCT TGTAAGAT AGATATGTG          TTTTTTATTTTGTGG 100 39
    LSL_0043   51469 ..   51484 +  -7.5  -5.64421   TTAACTAGAATTAAG              GCGGG CTAAAT CCCGC               TTTTTTATTTGCAGT 100 45
    LSL_0044 NONE
    LSL_0045 NONE
    LSL_0046   53520 ..   53559 +  -9.5  -6.09196   TAATAATATAGAAAT  AACTGAGAATTAACGTT TTGAAT AGCGTTGATTCTCAGTA   TTTTTTTATTTTAGA 100 38
    LSL_0047   54693 ..   54714 +  -8.7  -4.31293   AAACAAATAGTAAAA           CTCCCCTCA GAAA TGAAGGGAG            TTTATTAATATATAG  87 323
    LSL_0049   57054 ..   57065 +  -7.2   -2.8001   AGGTTCTTACACATA                CGGC TATC GCCG                 TATAATGCCACTTCT  63 234
    LSL_0052   62053 ..   62082 +  -8.7  -4.77157   TTAAGTAAAGAAAAA       TGCTAAGAACTGT GAGG GTGGTTCTTAGCA        TTTTTGCTAGATTAA  93 33
    LSL_0054   64304 ..   64326 +  -2.8  -3.64162   GAAAAAAGCTAGTTA           TCAAAAATAG AAC TTATTTCTGA           TTTGAAGTCATTCAT  48 29
        ppiB   64993 ..   65030 +  -6.5  -5.84432   TTAGTTTTTAGAGAA   TCTCTTAATTGTTAGTT GAAA AGCTAATGATTGAGGGA    TTTTTTTATATTGTG 100 48
    LSL_0056   65842 ..   65889 + -11.6  -3.97139   GAGCTAAGTACTAGA AAAAAGCTGTATGAATTGTAAT TAAT ATTACTTTTCATACAGCTTTTG TTATTATTGCACTTC 100 27
    LSL_0058 NONE
        clpL   69957 ..   69998 +  -8.8  -4.68424   ATATATAGGATTAAA CAGCACTAACTTAACTGT AAGACA GCAGTTTTGTTGGTGCTG  TTTTTACATAGATTG  89 64
    LSL_0060   70619 ..   70644 +  -6.9  -5.26875   TAATAGAAGTAAAAA         CTACTAGATGT TTAG GCACCTAGTAG          TTTTTTGATTGGAGA  88 38
        scrA   84351 ..   84377 +  -5.9  -5.74684   GAATAGATTGTAAAA         GTATCTGACTT AATTA GGGTCGGATAC         TTTTTATTTTTCTTA  95 41
        amyB   86203 ..   86231 + -10.5   -5.2189   AAGCATAGAGTAAAA        GCATATTTGGAAA TCA TTTCTAAGTATGC        TTTTTTAGTAATTCG 100 33
        ktrB NONE
        ktrA NONE
    LSL_0070 NONE
    LSL_0071   90139 ..   90173 +  -9.5  -4.27297   ATATAAAAGTAAAAA     TTGCTAGAGATCATT ATTAA AACGATCTTTAGCAA     TCTTTTTATTATTGA  90 35
    LSL_0073   92464 ..   92485 +  -9.5  -5.63236   GCATTTTAGGATGAA           TCTCAGTAG GAAA CTACTGGGA            TTTTTATTTTTGCGT 100 32
    LSL_0074   93179 ..   93204 +  -5.5  -5.89947   TCAATATTCAAAAAA         CGCTAGGAATT AAGT AATTTCTAACG          TTTTTTTTAAGTTTG  91 74
        dacC   94637 ..   94660 + -10.4  -5.07107   CAATATAAGAGAAAA          GACGAAGTTC AAAT GAATTTCGTC           TTTTTTCAGCATTTG 100 33
    LSL_0076   95751 ..   95761 +  -3.2  -2.59608   GCGCTCCTAAAGAAA                 TGCA GTT TGCG                 ATTGATGATTTAAAT  42 158
    LSL_0079 NONE
        gloA  100401 ..  100439 +  -9.9   -5.1925   ACACGAATAAAAAAA  GTTAAATCTGATCATTTG ATTT CAAG-GGTCAGATTTAAC   TTTTTTAAATTGTGC 100 31
        manX NONE
    LSL_0087 NONE
    LSL_0088 NONE
    LSL_0089  109063 ..  109106 +   -12  -4.74285   TTATTTTCAGACAGA CAAGAAAAAGCTCCAAGGAAT ATT ATTCCTTAGAGC-TTTACTTG TTTTATGTTCTCAAT 100 92
        serC NONE
        serA NONE
    LSL_0093  113974 ..  113997 +  -8.2  -5.52986   ATTAAGAATAAATAA          TAGTCTGGCA AAAA TGTCAGGCTA           TTTTTTTGATCAAAT 100 26
    LSL_0094  114575 ..  114597 +  -3.4   -5.8901   AGAATAGTTTAAAAG           GTGTGTGGAT ATG ATCTGCATGC           TTTTTTGTTTTGTAT  84 34
    LSL_0095  118314 ..  118328 +    -5  -3.86346   CGAATATAAGTATAA               TGCGAT GCA ATTGCA               TTTATCAGAACGTGC  60 150
    LSL_0096  118780 ..  118807 + -14.4  -2.95774   TTTAAGAATAAAAAA        TAAAAAGGAGTC AGAT GACTCCTTTTTA         TGTATAGTCCATATA 100 47
        cas1 NONE
        cas2 NONE
    LSL_0100  120903 ..  120919 +  -2.3  -3.07935   TTATGATATTTGGAT              CATGTTT CAG AAGTATG              TTAAATCAATAAGGT  42 120
    LSL_0105 NONE
    LSL_0106 NONE
    LSL_0107 NONE
    LSL_0108  125100 ..  125123 +  -6.8   -5.4505   AATGAGTATAAAAAA          GTATGTTTAG GAAA CTGAGCATAC           TTTTTTATTAGCAGG  93 39
    LSL_0109  125763 ..  125800 + -11.6  -5.66684   AGTAATAGTTTGAAG   TCAGCGAATCAAATTT TTGATT AAATTTGGTTCGTTGA    TTTTTTTATAGATTA 100 51
        glpK NONE
        glpO NONE
        glpF  130261 ..  130287 + -13.2  -5.76633   ATATATATTTCAGAG         GAGAAGTGTAAA GGG TTTGCACTTCTC         TTTTTTTATATATAA 100 48
    LSL_0113 NONE
        potB NONE
        potC NONE
        potD  134190 ..  134219 +  -8.7  -4.73388   CGACAATAATAATAA       GCAGTATTGGT ATTTTTTC ACCAGTACTGC        TTTTTAATGCCAATT  89 32
    LSL_0117 NONE
    LSL_0118 NONE
    LSL_0119  137647 ..  137671 + -13.7  -4.87626   AACTAAGCAAAAAAA          GCTACTGGTTT TTT AAACCGGTAGC          TTTTTACTATTCAAC 100 35
    LSL_0122  139301 ..  139350 +  -2.1  -5.85425   GATGAAGTAGTCAAA GTGCTTTGTCCATGTTCCTTA TTTTAATT TAAGGGGCGTGGTGTAGGCAC TTTTTTATTTGTTTA  78 131
    LSL_0123 NONE
        gidA  143094 ..  143136 + -10.8  -4.28254   ATAGTTATATTAAAA CCCGCTAGGAATCAACGTT TTTAGT AACGT-GATTTCTAGCGGA TTTTAAGTCTTGAGA 100 386
        fldA NONE
    LSL_0128  146154 ..  146183 +  -6.6  -5.59655   AAATGATTTAAAAAA       TATCACTATATC AAAAGA GATATCGTGATA        TTTTTTATTAATTTC 100 376
        metE  147726 ..  147736 +  -2.6  -2.95942   ATATTTACCAAGTTT                 TTAA TTA TTAA                 TAATTTACATATAAG  42 53
    LSL_0130 NONE
    LSL_0131 NONE
    LSL_0132 NONE
    LSL_0133  151572 ..  151620 + -12.7   -4.2204   TGAGATATTTTGAAT AAAATAAGGGTTGGAAAAGATAA TTG TCGTCTTTTCCAACCCTTAATTA TTATTTATTGAAATT 100 24
    LSL_0135 NONE
    LSL_0136  154180 ..  154220 + -11.6  -5.63374   TTAAAAGCATAAAAA TAGTATCAG-AGAAG-GATA TAT TATCACTTCTTCTGATACTA TTTTTTTAATCTTCA 100 37
    LSL_0138  157976 ..  158005 + -13.1  -4.44461   TTGTGTTATAGTGAA       TAAAAAGCGACAT TTTT GTGTCGCTTTTTA        TTTTATCGAATTGTT 100 30
    LSL_0140 NONE
    LSL_0141  161666 ..  161697 +    -8  -5.62552   AAGAACTAGTAAAAA      TTACTGGATCCCAA TTAA TCGGGGCCCAGTAA       TTTTTTGCTTTTTTT 100 45
    LSL_0143  162725 ..  162737 +    -2  -4.18494   TTATGTATAGTTATA                TTCT AAAAA AGAA                TTTTAAATACAGATA  54 118
         gdh NONE
    LSL_0145  164496 ..  164530 + -14.6  -3.53444   ATCATGTAATTACGA     TAAAAGCGACTTTCAT GTG ATGAAAATCGCTTTTA     TTAATTATTAGGCCA 100 32
    LSL_0147  166383 ..  166393 +  -2.6  -4.08767   TGAGAGAACTAAAAA                 TTTA AAG TAAA                 TTTTGGAGGAATGGA  53 21
    LSL_0148  167234 ..  167277 + -10.7  -4.53602   GAAGCAAAGTTCAAA GATCATCAAAGATT-ACGTT ATTAA AACGTTAATCTTTAATGATC TTTATTTAATATAAA  95 54
    LSL_0150  167811 ..  167825 +  -6.4  -4.11394   AAAAGTTATCAATAG               GGACAG TCT CTGTTC               TTTTGGGAATGACAT  68 157
        acoA NONE
        acoB  179283 ..  179297 +  -7.2  -2.91144   GTAGAGAAAGTTAAA               GAAGTT GTG AACTTC               TAATTTGGAGGGTGA  63 8
        aceF NONE
         lpd  182025 ..  182051 +  -5.2  -4.04206   AATAATTAAAGTAAA         GGACCGGTAT GTAGTGG ATATCGGTTC         TTTGTATAAAAGTAA  64 39
        lplA  183127 ..  183153 +   -11   -3.9712   CAATAGTAATTAAAG         TAAAACTCGTCG ATT TGGCGAGTTTTA         TTTATACTAGGCTGA  93 35
    LSL_0158  184012 ..  184040 + -11.1  -5.03314   AAGAATAAGATACTG        GCACCGATAAGAT CAA AGCTTATTGGTGC        TTTTTTGAAGGTAGG 100 43
    LSL_0159  185204 ..  185237 + -11.1  -2.67129   TTTCATTAAAAAAAT     GGCAGCAAAGCCT AGTTTTAA AGACTTTGCTGCC      GCTTTTGTTAATTAA  82 32
    LSL_0161 NONE
    LSL_0162  187457 ..  187489 +  -6.5  -5.52096   TTTAAGATAAATTAA      GAATAAAGCAGGT AAATAAA ATCTGTTTTATTC      TTTTTTATTAAGTTT  93 118
    LSL_0163 NONE
        fruK NONE
        fruA  191283 ..  191318 + -11.5  -3.31515   AATGAAAAATAATTA    TTAAGAAAAGTGGAT GTAAAA ATCCACTTTTTTTAA     TTGTAAAAGATATTT  88 29
    LSL_0166 NONE
    LSL_0167  193274 ..  193306 + -13.7  -5.09685   ACTAGAAAAAGTAAA      GACATAGTTTTGTTT ACA AAGCAAAGCTATGTC      TTTTTCTATATATTA 100 36
        rfaG NONE
        guaA  199737 ..  199770 + -10.6   -5.4387   TTAAAGACTAAAAAA     TGTTTAACTGATAT TTGTGT ATATCGGTTAAACA      TTTTTTAATTTATAT 100 30
        menB NONE
        menE NONE
    LSL_0176  203295 ..  203328 +   -12  -5.63103   CATTAAAAATGAAAA     TGCCTTTTAGAAAA TTTATT TTTTCTGAAAGGCA      TTTTTTTAATTGACA 100 35
    LSL_0177 NONE
    LSL_0178  205223 ..  205240 +  -6.3  -5.84381   ATTAGTATTGGAAAA             GTATCCT GTTT AGGATGC              TTTTTTTGTTAATAA 100 41
    LSL_0179  206736 ..  206778 +   -13  -5.30189   ATTTAATAAAATAAA TAAGGTTTAAAGGACAACGA TAA TTGTTGAACTTTAAACCTTA TTTTTTAATATTGTG 100 40
    LSL_0183 NONE
    LSL_0184 NONE
        wecD  211240 ..  211275 +  -7.9   -5.1101   TAAGAAATCTGTAAA    GTTGTTATTTG-CTCT AATTA AGAGATAAATAACAAC    TTTTTTGCATGATAA  89 27
    LSL_0186 NONE
        alsD  214149 ..  214180 +  -8.8  -4.77165   GATATTTGATAGATA      GAGCACATACCT CTTTAGTT GGGTGTGTGCTC       TTTTATTATCCAGAC  93 290
    LSL_0188  215897 ..  215929 + -12.7  -5.47218   ACCGCGTAAGAAGAA      GTCCTTTCGTCCCAA TTT TGGGGACGGGAGGGC      TTTTTTTACGTCAAG 100 243
        serS  217263 ..  217291 + -13.3  -4.67353   TAATAATATTTAAAA        GGGAGATGGTTAA TTA TTAGCCATCTCTC        TTTTTAGGTGAATAA 100 38
        pyrB NONE
        pyrC NONE
        carA NONE
        carB NONE
        pyrD  231645 ..  231698 +  -3.4  -5.37865   CACAATACTGTTAAA CTCTCTTT-GAGTAAAGTAGGGATT AAAAA AATTCTTGCACTACTTTAAAGAGAG TTTTTTGATTGTTAA  76 167
    LSL_0195 NONE
        clpC  234788 ..  234813 +  -7.1   -2.6583   AATAGTTAATAGTTA         TATTTAGTATT GACA AATACTGAATA          TCCATTTAAAATATA  62 32
        rpoB NONE
        rpoC  242337 ..  242357 + -12.7  -6.12328   ATAGAAGTAAAAAAA            TCAGGTAGA TTT TCTACCTGA            TTTTTTTTATATTAT 100 44
        rpsL NONE
        rpsG  244293 ..  244333 +  -2.7   -5.4477   GGTAATTTTCACAAA  TGGCTGTTATATGGTTTGT TTA GTAAAGCCTATAATAGTCA  TTTTTTTGAAGGTTT  72 36
         efg  246518 ..  246540 + -12.8  -5.83822   GTAAATTAAGATAAA           GAACTCAGAC GAA GTCTGGGTTC           TTTTTTTTACATATA 100 47
        sir2 NONE
    LSL_0204  248539 ..  248553 +  -2.2  -3.91716   AAATAAATAATTAGG               TTGTTA CTT TAATAA               TTATTTAAGACATAC  50 31
    LSL_0205 NONE
        baeS  250633 ..  250654 +  -6.7  -5.80951   ATTATTATTTTCAAA           CTATTAGAT GAAA GTCTAATAG            TTTTTTGTTTTAAGT 100 102
    LSL_0207  254623 ..  254638 +  -3.4  -4.42386   ATAATGTTTATTGGT              TAATTT CAAT AAATTA               TTTTATAAGTGAGAG  61 103
    LSL_0208  255843 ..  255871 +  -5.4  -5.67967   TTAAATAACCCCAAA       TCATTGACTGTCG GAGA CG-TGGTCAATGA        TTTTTTTATAATGCT  87 33
         dxs  257726 ..  257747 +  -8.1  -5.10208   GATTAATTGTGAAAA           TAGATCTCT ATAT AGAGGTCTA            TTTTTATTGCAATTA  91 35
    LSL_0210 NONE
    LSL_0211 NONE
    LSL_0212  262725 ..  262735 +    -4  -2.72461   TAACATAGCGGGAAC                 TTTG CAA CAAA                 ATTTGGCCCAACTTG  46 513
    LSL_0213 NONE
    LSL_0214 NONE
        htpX  268004 ..  268031 +   -10  -5.60993   GTAAAAATAGTTAAG        TGCAGTAGTTCA ATTG TGAGCTACTGTA         TTTTTTTGTAAAAAA 100 37
        trpS  273046 ..  273058 +    -2  -3.12505   TATTATAAAATGTGT                TACA ATATG TGTA                TCTTAAATATGGGGT  42 79
        gppA  274020 ..  274053 + -12.7   -5.7946   AAATAGTTACTTGAA     GAGCTTTAGAAGAGT TTTT ACTCTTTTAAAGTTC      TTTTTTTATTGACAA 100 35
    LSL_0220 NONE
    LSL_0221 NONE
    LSL_0222  276697 ..  276737 +  -8.5  -4.74706   TAGTTATATTAAAAA CCGCTAGGAATCAACGTT TTTAGT AACGT-GATTTCTAACGG  TTTTTAAGTCTTGAA  93 87
    LSL_0224 NONE
    LSL_0225 NONE
        metG  282026 ..  282057 +  -9.7  -5.99154   TAATGATTCAAGAAA      CACTAATTTGTAA TTTAAT TTACAAGTTAGTG       TTTTTTTGTTTGGTG 100 38
        tatD NONE
    LSL_0228 NONE
        ksgA NONE
    LSL_0230  284752 ..  284772 + -11.9  -5.00616   ATTGATAAATAATAG            GGTTGGGAT TTT ATCCCAGCC            TTTTTTACAGAACAA 100 69
    LSL_0231 NONE
        avtA NONE
        argR  287305 ..  287338 + -16.3   -4.5442   TGAAATAACAGCAAA     TAAATAGGTTTGGCG AAGA TGCCAAACCTATTTA      TTTTGTCGTTAACGA 100 33
        amtB  289741 ..  289761 + -11.2  -5.14563   TAACCATAATAAAAA            GCAGCAAG ACGAA CTTGCTGC            TTTTTTCATGAAAAA 100 38
    LSL_0243  294787 ..  294829 +  -7.9  -3.27406   TAGAAACTTAATCCA GAACAGCTAAAGAAAGGGGT GATA ACCCTTATCTTTAG-TGTAC ATTTTATCATAACAG  69 118
    LSL_0244 NONE
    LSL_0245  295972 ..  295984 +  -3.3  -4.11346   GGCAGGCAAATCTTG                GTAGG TTT CCTTC                TTATTCTTTAAATAT  57 522
    LSL_0247 NONE
    LSL_0248  296761 ..  296778 +  -2.7  -4.39696   CAGAAACAAAAGCAA             TAGCTAA GTCA TGAGCTA              TTTGTTCATTTGACA  58 146
         cro NONE
    LSL_0251 NONE
    LSL_0252  298197 ..  298207 +  -2.6  -5.54338   TGTAGCGTGTATAGC                 TTAT GTA ATAA                 TTTTTATTTTGGTTA  75 173
    LSL_0253 NONE
    LSL_0254 NONE
    LSL_0255 NONE
    LSL_0256 NONE
    LSL_0257 NONE
    LSL_0258 NONE
    LSL_0259 NONE
    LSL_0260 NONE
    LSL_0261 NONE
    LSL_0262 NONE
    LSL_0263 NONE
    LSL_0264 NONE
    LSL_0265 NONE
    LSL_0266 NONE
    LSL_0267 NONE
    LSL_0268  304270 ..  304281 +  -4.4  -2.89607   TATTACTGCCATTAG                GGTT ATTA AACC                 TACTTAATCTTTTAA  49 309
    LSL_0270  304723 ..  304735 +  -3.5  -3.53444   GATTAAGGAAGTAAT                TATTT ATG AAATA                TTTAGGAACAAATGA  50 35
    LSL_0271 NONE
    LSL_0272 NONE
    LSL_0273 NONE
    LSL_0274 NONE
    LSL_0275 NONE
    LSL_0276  306961 ..  306985 + -10.9  -5.58522   TTAGAATTTATAGAG          TAGTCTGAAAA ACT TTTTCAGGCTA          TTTTTATTTTATGTA 100 42
    LSL_0277  307873 ..  307883 +  -6.8  -5.45802   TTTTAAGTCAGTCTA                 GCCA GGC TGGC                 TTTTTATTTTGGAGA  93 35
    LSL_0278 NONE
        mcrA NONE
    LSL_0280 NONE
    LSL_0281 NONE
    LSL_0282 NONE
    LSL_0283 NONE
        clpP NONE
    LSL_0285 NONE
    LSL_0286  314679 ..  314722 +  -3.4  -3.74251   AAAATTAGCGTTATA TGAAGAAGGTGATAAC GATGCCTAAGAA GTTATTACATTCTTCA TTTAATCAGCGTATC  52 1
    LSL_0287 NONE
    LSL_0288 NONE
    LSL_0289 NONE
    LSL_0290 NONE
    LSL_0291 NONE
    LSL_0292 NONE
    LSL_0293  317641 ..  317657 +  -7.3  -5.79595   TGGGGATTTATAAAA              GTCAGTT TTG AACTGGC              TTTTTTATTTTGGAG 100 28
    LSL_0294 NONE
    LSL_0295 NONE
    LSL_0296 NONE
    LSL_0297  324990 ..  325001 +    -3  -2.61144   GTTTAAACAAGATAA                TGTT AGTG AACA                 ATATTTGAAAGGTGG  42 98
    LSL_0298  326487 ..  326518 +  -7.3  -4.65263   TAATTTACAAGATGA      TAGCTTTGCAGCC TTTAAT GGCTACAGGGCTA       TTTATTTTAGAAAAT  80 140
    LSL_0299 NONE
    LSL_0300 NONE
    LSL_0301 NONE
    LSL_0302 NONE
    LSL_0303 NONE
    LSL_0304  329610 ..  329644 + -15.3   -5.7946   CTATAATCTAATGAT     TACCACTAATTCACA GTTAA TGTGAGTTAGTGGTA     TTTTTTTATTGCAAA 100 93
        araT NONE
        ldhA NONE
    LSL_0309  336486 ..  336524 +  -9.7   -5.4833   GTATTTTATCTAAAA   CTCGTATCTGTGAAGTT TTATT AACTAAACAGGTACGAG   TTTTTTGTTCGGTAA 100 40
        mbp2  340665 ..  340686 +  -6.7  -6.55664   ATTATTATTTTCAAA           CTATTAGAT GAAA GTCTAATAG            TTTTTTTTTGTTTTA 100 114
    LSL_0314  343987 ..  344000 +  -2.4  -2.61216   AAATATTTTGAAATT               GGAA AATTTA TTCC                TAAATTAATTGCTGA  40 136
        purR  345084 ..  345094 +  -2.6  -5.52384   TACATGTGTACTTAG                 TAAA TAA TTTA                 TTTTTTTAATGAAAC  75 72
    LSL_0316  346425 ..  346436 +    -3  -4.72188   AAGAACGCAATCTAA                TCTT GATT AAGA                 TTTATTTTGACTTCA  62 65
        glmU NONE
        prsA  349021 ..  349049 +    -9  -5.00616   TAATAAACATGTTGA        TAAGTCAGTTAC TTTAT GTAGCTGGCTTA        TTTTTTGCACAAAAA  95 41
        rimL  349861 ..  349875 +  -7.2  -2.73972   ATTCAAAATCAAAAA               TATCCA AGT TGGATA               ATTGGTGTTTTGTAG  61 283
         udp  351745 ..  351756 +    -3  -2.88839   GGCGAAATTAAAAAA                CTAA TAAT TTAG                 CTTGTCTTTAACAAT  43 22
    LSL_0323  353457 ..  353485 +  -6.8  -5.59534   TTAAGAAAATACAAG       GTCATGC-CTTTC TGTT GGAAGTGCATGGC        TTTTTTCTTATAATT 100 37
    LSL_0324  354198 ..  354221 + -11.8  -4.79826   CTAAATTGACAAAAA          GGCCTGGAAT GAAA ATTCCAGGTC           TTTTTCCTAATATCT 100 45
    LSL_0326 NONE
    LSL_0327  357321 ..  357359 +   -12  -5.36441   CGAATAGTAAGTAAA   GCATAAAATTAGATGGGG TTT TCTTATCTAGTTTTATGC   TTTTTTATATGGACA 100 178
    LSL_0328 NONE
       spoVK NONE
    LSL_0330 NONE
    LSL_0331 NONE
    LSL_0332 NONE
    LSL_0333 NONE
    LSL_0334 NONE
    LSL_0335  367814 ..  367848 + -10.3  -4.69464   TAGCTAATAACAAAA     GACTGATAATCTA CGAATTTAA TAGATTATCAGTC     TTTTTAAAATATTTT  95 45
        guaA  371460 ..  371474 +    -5   -3.3672   TAAAGGGCAATTTAA               CTTCTA TTT TGGAAG               TGTTAGTTGTCTTTT  54 50
    LSL_0340 NONE
        rpoE  372701 ..  372730 +    -8  -4.80417   GAACGGATAATAAGG       CTCCCTATTC AAAGATAAGC GAATAGGGAG        TTTCTTGTTTTTGTG  90 115
        pyrG  374402 ..  374416 +  -2.9  -2.70708   TTGTTTTTTATTATC               CAATT CTGTA AATTG               TGCTATGATTAAATT  42 43
    LSL_0343  374669 ..  374701 +  -7.9  -5.63517   AAAAATAGATAGAGA      CTACTTTCGAATC TGTTGAT GATTTGGAAGTAG      TTTTTTGTTTAAGGG 100 39
    LSL_0344  375466 ..  375478 +  -3.5   -3.6502   TTAAGGATGCACCAT                TTAAT GAT ATTAA                TTTAGATAGAGGATA  52 209
        murA NONE
         rho  378091 ..  378110 +  -5.8  -3.84406   ATTGCAGAATGTTTT            GAAACATG TTAT TATGTTTC             TTGTTGTAATACACA  64 48
        rpmE  378446 ..  378481 + -14.2  -5.88565   GATAACTTGTCAAAA    TCTGTTACTTGCCTCA TAAT TGAGGTGGGTAACAGA     TTTTTTTGTTGTGAG 100 48
    LSL_0348  379166 ..  379202 + -17.7  -5.06816   TCATTTAGATTCTAA    TAAAGACAGCTAAAATT TTG AGTTTTAGCTGTCTTTA    TTTTTATTCCAAAAT 100 26
    LSL_0350 NONE
    LSL_0351 NONE
    LSL_0352  385332 ..  385371 + -12.5  -5.10077   CGAATTAATTATAAA  GAATAATGGAAACTC AATGAAAAAA GAGTTTCCATTATTC   TTTTTTAGAATGTTT 100 33
    LSL_0353  386827 ..  386861 +  -8.7   -5.1861   ATGAATATTAAAAAT     CAGCATTAACTTGAT GAATA ATCTTGTTAATGCTG     TTTTTTGCTACTAAG  95 50
    LSL_0354  387762 ..  387775 +  -3.9  -3.23152   AATATGTTACAATGA               TTTAG AACT CTAAA                TTGGTAGATTACTAT  49 68
        murF NONE
        srmB  390855 ..  390885 +  -7.8  -5.28942   AATTAAGTTTAAGAA       CTGATGTATACT GGTAAAA AGTATATATCAG       TTTTTGTTTGCAATA  91 39
        acpS NONE
         alr NONE
    LSL_0359 NONE
    LSL_0360  393190 ..  393223 + -13.4  -4.43397   CTATACATAAAAAAT     GAGGATGATTAATC TTTTAT GGTTAATCATCCTC      TTATTTGTTTTAAAA 100 24
    LSL_0364  396423 ..  396463 + -11.5  -4.13945   AGCTAAATAATAAAA TCCCTTATATTATGG-AG AAAAAA CTACCATGATATAAGGGA  TTTTAAGCTAGGAAT 100 31
    LSL_0366  397796 ..  397837 +  -2.5   -4.8622   TAGGATAGTAAAAAA GCATCTAC-CTATTAATC TATTTAT GATTAATAAAGCAGATGC TTTTTACTTGAAAAA  63 38
        trmA  400841 ..  400851 +    -4  -3.50335   ATCAATGAATATCGG                 TGTA ATT TACA                 TTCGTGTTTATGAAG  51 110
    LSL_0370  401468 ..  401494 +    -8  -3.34652   TCTAAGGAGTAAAAA         GAGGTTGCGATG TTA TATCACAGCCTC         TCTCTTATTTAGCAA  71 64
    LSL_0371 NONE
        gpsA  403771 ..  403791 +  -5.4  -5.37043   AAATAATTATTTTTA            GGTAGTCT GATTG GGGCTACC            TTTTTTATATAAGCT  84 35
        tagH  405346 ..  405369 +  -6.7  -4.41716   TAATTAGAAATATAA          GGGGTAGGT GTTGAA ACCTGCTCC           TTTCTTATGTAGTAT  78 34
    LSL_0374  407069 ..  407105 +   -14  -5.29385   TCAAAGTTCAAAAAA    CGTCAAAGATTAGATT TAAGT AACCTAATCTTTGACG    TTTTTTAATTAAATT 100 91
    LSL_0375  408114 ..  408143 +  -8.8  -4.28045   TTATATTTTATGCAA       GGTATTAACTTA GAGGAG TGAGTTAATACC        TTATTTTAATACTAT  87 47
        lacZ  411360 ..  411387 +   -10  -5.52384   ATTTAACAAAATAGA        GTCTCGTATTTC TTAT GAAGTATGAGAC         TTTTTTTGATACAAA 100 35
        galK NONE
        galE NONE
    LSL_0383  420407 ..  420429 +  -2.8  -3.39749   GGAGTTTTATTTGAC           TTACTATATA CAA TATATCGTGA           TTATCCAATTATTAC  46 507
    LSL_0387  426495 ..  426519 +  -5.1  -3.38812   TATCGAGATTGTTAT          CGTTTGCAT ATTGTTA ATGTAAACG          TGTTCTTAACAAGGC  56 200
        ptsH NONE
        ptsI  428589 ..  428615 + -10.9  -5.42514   TAATTTATATGAAAG         GCTTGAGAGGG GAATA CCTTCTCGAGC         TTTTTTGATTTGTAA 100 48
        rfaG NONE
        rfaG NONE
    LSL_0392  432033 ..  432047 +  -7.2  -4.24786   TAAAAATATGGTAAA               CATGAT ATT ATCATG               TTTGTATATTATAAG  76 79
    LSL_0393  432373 ..  432402 +  -2.9  -4.75289   TAAGTAATTATGAAG       GATGGCTTACT ATTATTTA AATAGGCCATC        TTTTCTATTATAATC  65 58
    LSL_0394  434528 ..  434561 +   -12  -5.60993   GAGAAATAATATAAA     TACTGTTAAGTGTC GTAAGA GATACTTAACAGTA      TTTTTTTGTAAAAAA 100 32
        pckA NONE
    LSL_0396  443661 ..  443693 +  -3.5  -5.24989   ATAAGTTAAATAAAA     TCCCTTTCTTGCGT ATTTTC ACGTAGGAG-GGGA      TTTTTTGATATATGC  72 37
    LSL_0397  444575 ..  444593 +  -3.2  -3.05816   ATCAATTACCATTCA             TCAATTTT AGT AACATTGA             TTAAATAAAAGGTAA  45 3
    LSL_0398  446527 ..  446559 + -11.5  -5.89921   AATATAAATAAAAAA      GATTGGAGATCATTA ATT TAATGATTACCAATC      TTTTTTTGTTATAGT 100 40
        pstS NONE
        pstC NONE
        pstA NONE
        pstB NONE
        pstB NONE
        phoU NONE
         fba  453341 ..  453362 +  -6.7  -6.55664   ATTATTATTTTCAAA           CTATTAGAT GAAA GTCTAATAG            TTTTTTTTTGTTTTA 100 93
    LSL_0408 NONE
    LSL_0409 NONE
    LSL_0410  456313 ..  456366 + -11.4  -5.31275   TGGACAATTAATTTA AAAAAGATGTCATAATCAATTATC AGTAAA GATTTTTGATTATGACATCTTTTA TTTTTTATAATAAGA 100 25
    LSL_0412 NONE
    LSL_0413  458215 ..  458236 +  -6.7  -6.55664   ATTATTATTTTCAAA           CTATTAGAT GAAA GTCTAATAG            TTTTTTTTTGTTTTA 100 146
        rnhA  460869 ..  460905 +  -4.6  -5.07567   TTGAAATATCATCAA   GGTACTGAATTAGATTT TTTA AAGTC-ATTTCAGTGCC    TTTTTTGACATCTAA  76 513
    LSL_0417 NONE
    LSL_0418  462153 ..  462207 + -23.6  -4.11363   ACATCTGAAACGAAG TAATTATAATAAAAACCACTCAAATA AAA TAATTGAGTGGTTTTTATTATAATTA TTGTTTAATGTTATT 100 23
        ccpA  464553 ..  464575 +  -7.1  -5.66989   TTAGAAGTATAGAAG           CTAATCGAG TATAT CTTGATTAG           TTTTTTTAATATTTA 100 41
    LSL_0421  465096 ..  465118 +  -5.1  -2.55712   ACGATGGTTATATTA           TATTTTTTT AGAAG AAAAAAATA           ATATTATAAATATAC  50 2
    LSL_0422 NONE
        rbsK  467015 ..  467048 + -11.3  -5.78622   AGAAAGCAATATGAA     TTCCTATAGAACGAA AAAA TTTGTTTTATAGGAA      TTTTTTTTAGAATAA 100 39
    LSL_0424 NONE
    LSL_0425 NONE
    LSL_0426 NONE
    LSL_0427 NONE
    LSL_0428 NONE
    LSL_0429 NONE
    LSL_0430 NONE
    LSL_0431 NONE
    LSL_0432  471910 ..  471931 +  -6.7  -5.80951   ATTATTATTTTCAAA           CTATTAGAT GAAA GTCTAATAG            TTTTTTGTTTTAAGT 100 54
    LSL_0433  474902 ..  474936 + -10.3  -6.37666   GAAAATAGAGTTCAA     CAGAATTAGAGATAC GCTAA GTATTTTTAATTCTG     TTTTTTTTATTTTAT 100 33
    LSL_0434  475627 ..  475637 +  -2.6  -2.76442   TTGTAAGAGTGGGAA                 TATA AGG TATA                 TAATTAACTGATGAT  40 54
    LSL_0435 NONE
        nagD NONE
    LSL_0437  477717 ..  477750 + -11.9  -5.60864   TTGTACAGTAAAAAA     CGGATAGT-GAATCCA TTT TGGAATCTACTATCCG     TTTTTTTAGTATATA 100 54
    LSL_0440  480230 ..  480242 +  -4.8  -3.74792   GATAAAATATAAAAG                TCGC ATCAA GCGA                TTTGGATATATGATC  58 219
        metK  488587 ..  488618 +  -9.6  -5.71712   ACCGCGAGTTTTTCG      TCCTATACGGAATA GTTT TATTTCGTATAGGC       TTTTTTTATCTACAG 100 276
        leuS  491110 ..  491135 +  -7.7  -5.58179   TTAGTATTATTAAAA         GATTCGTATTT CATG AGATGCGAATC          TTTTTTATTATAGTC 100 51
    LSL_0443  492670 ..  492694 +  -5.7  -5.12617   AAAATAATTTATAAA          GCTGGTTAGAA TTA TCCTAACTGGC          TTTTTTAAATGCTTA  80 34
    LSL_0444 NONE
        rsuA  495152 ..  495187 + -12.8  -5.06816   TTAAATTTAATAAAA    TAAGGAGAAGAGGACTA AAT TTGTCC-CTTCTCCTTA    TTTTTGTTCAGAAAT 100 23
    LSL_0447  497572 ..  497601 +  -8.8  -5.76633   ACTAATTTAAGAGAA       CTTCAAAATAGT AGTTTG GCTATTTTGAAG        TTTTTTTGTGTATAA 100 36
        fabA  499152 ..  499164 +  -4.9   -3.9392   TATTTCGGTTATTAT                TTTGA TAA TCAAA                TTATTTGGAATACGA  60 55
    LSL_0450 NONE
        fabH  500626 ..  500636 +  -2.6  -3.53343   TCGGTACTCATATTA                 TTAA ATA TTAA                 TTTAAGGAGAGAATT  46 15
        acpP NONE
        fabD NONE
        fabG NONE
        fabB NONE
        accB NONE
        fabA NONE
        accC NONE
        accD  506949 ..  506964 +  -4.8  -4.07568   TCAATGAAAGGAGCT              TTTTAG ATGC CTAAAA               TTTTAAAGAAGAAAA  62 20
        accA NONE
        fabI  508525 ..  508549 + -12.3  -5.29782   TAATATAGTTAAAAA          GTTGGAAGAGA GAG TCTCTTTCAAC          TTTTTTATAAATATG 100 33
         zwf  510169 ..  510197 + -15.5   -5.2204   TAGTTAAACAAAAAA        TCACAGTTCTGAA AGA TTCAGAGCTGTGA        TTTTTATTGGTTGTA 100 46
    LSL_0465  515512 ..  515544 +  -6.6   -5.1861   AAAATGATGAAAAAA     CCAGTAAAG-A-AGTA AGT TACTATCCTTTACTGG     TTTTTTGATAATAAA  88 43
    LSL_0467 NONE
    LSL_0468  517763 ..  517789 +  -8.9  -5.72622   ATAATTAATAAAGAG         CATGTGAAATA TAAGT TGTTTCACATG         TTTTTTGTTTATAGG 100 37
    LSL_0469  519049 ..  519091 + -15.3  -3.91597   TCATTCATAAAAATA TACCCCGTAGTTACTTAGAT TTTT ATCTAA-TAATTACGGGGTA TTTGCTATATATAAT 100 61
    LSL_0471 NONE
        mrcA NONE
    LSL_0473  523477 ..  523510 +  -3.8  -5.46706   AAGGTTAAGATTTAA     CTCCCATGGAAGCA CAGAGT TGCTTAACTGGGAG      TTTTTATTTTAAAAT  77 33
    LSL_0474  524548 ..  524574 +  -8.1  -4.95302   ATTAGAAAATAAAAA        GGCACATAGTCG AAAT TGACT-TGTGCC         TTTTGTTCTATTTAG  91 64
    LSL_0478 NONE
    LSL_0479 NONE
    LSL_0480  529217 ..  529249 +    -5  -5.49579   ATGTAGAATTGTTGA     GATAGAGGAAGTTAG TACA TTAACC-CCTCTATC      TTTTATTTTTTGTAG  82 42
    LSL_0481  529897 ..  529914 +  -3.5  -2.55606   CAACCAATTTTTAAA             TTAGAAG CCCA TTTCTAA              GTTGATAATATGTGA  44 8
        trxA NONE
    LSL_0484  531371 ..  531408 +  -6.6  -5.24129   AATAATATGATAGAA   TGGGCTAGTA-TTCAAA TTTAT TTTGAAATATTAGCCTA   TTTTTTATAGGAAAA  88 39
        murC NONE
        maoC NONE
    LSL_0487  536432 ..  536453 + -10.9  -5.99154   AAGATTAATATTTCA           GGCTTGGGA TTTT TCCCAAGTC            TTTTTTTATTTAATA 100 33
        polA NONE
         nei NONE
        coaE NONE
    LSL_0491 NONE
        dnaB NONE
        dnaI  543684 ..  543725 + -14.7  -4.49556   GTGGAACCACGTTAA TAGCGTCCTTAATACATCA ATGT TGGTGTGTTAGGGACGTTA  TTTGTTTCATAGAGA 100 258
        thrS  545855 ..  545881 +  -5.8   -4.5538   AACGGATTATTAAGA         CGGGCATTCTGA TTT TTTGGATGTCCG         TTTTCTGCATTTTCT  74 172
        infC NONE
        rpmI NONE
        rplT  547195 ..  547216 +  -6.7  -6.55664   ATTATTATTTTCAAA           CTATTAGAT GAAA GTCTAATAG            TTTTTTTTTGTTTTA 100 88
    LSL_0499 NONE
    LSL_0500 NONE
    LSL_0501  550746 ..  550764 +  -2.4  -3.33261   TGAAAACCAAAAAAT             TTCAGTAA AAG TTGCAGAA             TTATAAAAATTAGAG  44 1
        nadD NONE
    LSL_0503 NONE
    LSL_0504  552835 ..  552849 +  -5.8  -3.00774   ATAAGACTGATAAAA               TATATC CAG GATATA               TGTATAATTACAGTG  57 471
    LSL_0505 NONE
    LSL_0506 NONE
        rpmF  555220 ..  555253 + -14.2  -4.51363   CTTTAATAACTTGGA     TAACGCTTTTCTTT ATTCAG AAAGAAAAGCGTTA      TTTTAATATTTACTA 100 76
    LSL_0509 NONE
    LSL_0510  557063 ..  557088 +  -2.8  -3.17212   TAGATAGAAATTTAA         TTG-AATGATT AATAA AATCATTGCAA         TTCATACAATAATAA  43 18
        rpsB  558045 ..  558087 +  -7.2  -5.25656   AGTTAGTTAACTTAG GCTGTCTCGAATTTGTGGGC AAATA GCCT-CAG-TTTGAGACAGC TTTTTTAGTAATTTT  91 39
         tsf  559012 ..  559049 + -13.7  -5.77632   ATAATATTTAATTCA   GTTGCTGTAAATGTTGA TTTA TCAACGTTTATGGCAAC    TTTTTTTATGCTTTT 100 37
    LSL_0513  559634 ..  559668 + -10.2  -6.07969   ATAATTAAATAAAAA     TCCGTTCAAGAATT GTCAATA AATTCCTGAACGGA     TTTTTTTTAATTTTC 100 51
        purE NONE
        purK NONE
        purB  563527 ..  563554 +  -8.6  -5.72207   TAAAATATATAGTAA        CAGAAGTGTATT TTAT AATATGCTTCTG         TTTTTTTGGTTTAAA 100 41
    LSL_0518  564641 ..  564659 + -10.4  -2.73034   ATCTGCAACTAAAAA             TGTATCTC TTG GAGATACA             GTGTTTATAGAATTT  80 64
    LSL_0519 NONE
    LSL_0520 NONE
    LSL_0521  567135 ..  567147 +  -4.9  -3.62191   ATAGTGCGGATTTTT                TAGTA TAA TACTA                TTACTTTGATATTCT  58 389
    LSL_0522 NONE
        csrS  569745 ..  569776 + -11.1  -5.38951   TTAGATAATAAAAAA      TAAGAAGTATGGC AAGTAA GTCATACTTCTTA       TTTTTTATATAGCTT 100 23
    LSL_0526  572606 ..  572616 +  -2.6  -2.93073   AGATTATAGTTTTAT                 TTAA AAA TTAA                 TGATTATTAAGGAGA  42 104
    LSL_0527 NONE
    LSL_0528 NONE
    LSL_0529 NONE
         efp NONE
    LSL_0531 NONE
        nusB  576533 ..  576559 + -11.8  -4.96646   AATATAAAAATGAAA         TACAGTTATATC ACT GATATAGCTGTA         TTTTTGATTATATAA 100 34
        folD NONE
        xseA NONE
        xseB NONE
        ispA NONE
    LSL_0537 NONE
        argR NONE
        recN  583131 ..  583156 +  -3.3  -3.69702   AATATCCATCTTCTT         TGAAGAAACGT TTGC AAGTTGCTTCA          TTCTCTTCAGTCATA  50 202
    LSL_0541  584111 ..  584125 +  -4.4  -3.10409   GTTAAAAAGTAAGAT               TAATTT TTT AAATTA               TTAGATAGGTTAATC  50 97
    LSL_0542  584399 ..  584435 +  -2.4  -4.54323   GAAGTAATTAGTTTT   TGAGGGAGTGAGTAGAT GTAA GTC-AGTCACTTCCTTA    TTTATTATTATAATT  58 34
    LSL_0543 NONE
    LSL_0544  585387 ..  585413 + -11.8   -5.4505   GCAAATTAATCAAAA         GTCATTGTGTTT ATG AAACATAATGAC         TTTTTTATTAAGAAA 100 32
    LSL_0545  587325 ..  587356 + -13.2   -3.8211   TGGTAAATTGACGTG      TACCCCCAGAGTTGG AAA TCAACT-TGGGGGTA      TTATTATGACTAAAA 100 52
    LSL_0546 NONE
    LSL_0547 NONE
        rpmG  591372 ..  591392 +  -9.8  -6.04953   CGTGAAACAAAATAA            CAACAGGA AAAAA TCCTGTTG            TTTTTTTCTTTATGT 100 26
    LSL_0549 NONE
    LSL_0550 NONE
    LSL_0551 NONE
    LSL_0552 NONE
    LSL_0553  594354 ..  594387 +  -9.1  -4.34402   TATTAATAATAAAAA     TAGCAGCAAGGCTA ATAAATC TAG-CTTGCTGCTA     TTTTGATATAAGACA  88 35
        miaA NONE
    LSL_0556 NONE
        glnR NONE
        glnA  598790 ..  598821 + -10.4  -5.46276   ATTAGTGAACTTTAA      GATGAATAAGTC ATTTTGTG GACTTATTCATC       TTTTTTATATATGTT 100 36
         ada  599658 ..  599668 +  -2.6   -3.3506   ATGAAAAATAAGTAA                 TAAT TCC ATTA                 TTGTAAGCATTTACG  44 30
    LSL_0560 NONE
        pyrH NONE
         frr  601542 ..  601565 +  -6.8   -5.9218   ACTATTGTATCACGA          GGGTAAAG ATTTGTTA CTTTACCC           TTTTTTTATTGTATA 100 49
        uppS NONE
        cdsA NONE
    LSL_0565  604523 ..  604539 +  -4.5  -2.74461   CAAAGATATTTTTTA              CATTAGT ATA ATTAATG              ATTTAAAGATGGATA  48 20
        proS  606313 ..  606348 +  -2.6  -4.36993   ATATTTTTATTTGAA    GTGACTGAGATTAAGT GTTA AATTTTTCTCAGTTAC     TATTTTTTTGAAATT  58 44
        dnaE  610837 ..  610858 + -13.1  -5.08601   TAGATAACTCGTAAA           GAGTGAGCA GAAA TGCTCACTC            TTTTTGTTGGAATAG 100 137
    LSL_0568  611397 ..  611407 +  -2.6  -2.93073   AAGCTCGTTTGGCAA                 TTAA ATT TTAA                 TAATTATTAAGGAGA  42 15
        nusA NONE
    LSL_0570 NONE
         rPL NONE
        infB  615420 ..  615433 +  -5.3   -2.6805   TTGAAGCATACATTA               TGGAA GAAG TTCCA                GTTGATTAATCTTTA  52 3
        rbfA  615847 ..  615874 +  -7.8  -5.01732   TAAGAAAGTATTTAA        GAGGGTATGGTT GTTA AATCGTACTCTC         TTTTTTGGAGGGATT  89 47
        truB NONE
        ribF  617822 ..  617834 +  -3.4  -3.73813   AAACTCTTGACTAAT                CCTA TTAAC TAGG                TTATATTAATAATTG  52 75
        hrcA NONE
        grpE NONE
        dnaK  621450 ..  621473 +  -8.9  -4.46072   GTAAAATAGGATTGA          GCCATATGC TTTTAT GCATGTGGC           TTTATCTTTATTAAC  89 51
        dnaJ  622717 ..  622747 + -12.1  -4.42806   GATAAATTGATGAAA       TATACCTTTGGCT TCGTT AGTCAAAGGTATA       TTTGTTTAAAGGTGA 100 44
        lepA  624948 ..  624972 +    -8  -5.64328   ATACCGTATTTTTAA          GGATAAATCT TGCAT AGGTTTATCC          TTTTATTTTTTTATT 100 301
        glnP NONE
        glnQ  627515 ..  627557 + -10.9  -5.64321   ATTGGAATTAAATAA CCGCTAAAGATTG-CATTAT TTTA ATAATGGCGATCTTTAGCGA TTTTTATTTTATTAT 100 52
        ampC  629065 ..  629095 +   -17  -4.75776   GTAAAACTTTATGCG       GCCTGATTTCGGTA TTC TACCGGAGTCAGGC       TTTTTAGATTCCATT 100 98
         tdk NONE
        prfA NONE
    LSL_0591  635601 ..  635619 +  -4.7  -3.86015   GAGGAAGAAGGAGAT             TTTTTGT TAATC ACAAAAA             TTTATAAACCAAGTG  60 40
    LSL_0592 NONE
         upp  637384 ..  637419 +   -10  -5.25799   TAATTACTTTTAAAA    TGATGATTTATTGAAT TTAA ATGCGATAAATCATCA     TTTTTGTATTATTTT 100 72
        atpB NONE
        atpE NONE
        atpF NONE
        atpH NONE
        atpA NONE
        atpG NONE
        atpD NONE
        atpC  643992 ..  644014 +  -7.8  -5.71712   TAATCATAATAGAAA           GACAGTATTT TTT GGATACTGTC           TTTTTTTATGTAGAA 100 38
    LSL_0602 NONE
        murA  645705 ..  645733 +  -8.3  -3.80437   AACTAAGTTCTTAAT        CCGTTAAATCA AATAAGA TGGTTTAACGG        TATTTTAGTGCTTTT  77 39
        mreB NONE
    LSL_0605 NONE
    LSL_0606 NONE
        ftsW NONE
        arsC  648981 ..  649020 + -11.2  -5.05712   TTCTAAAATTGAAAA  TTCGAACTATAATTTATTA ATC TAATA-ATTATGGTTCGAA  TTTTTGGTTCTTTGT 100 48
    LSL_0610 NONE
         gmk NONE
    LSL_0612  652449 ..  652472 +   -11  -5.31275   AGTAGCTATATTAAA          GCCGTAGAGA TTGT TCTCCACGGC           TTTTTTATAATGAAA 100 53
    LSL_0613 NONE
   LSL_0613b NONE
         fmt NONE
    LSL_0615 NONE
    LSL_0616  659400 ..  659412 +  -6.3  -2.83403   TACAAAATGATCCTG                CTTCT TTG AGAAG                ATTTCATAGAGAAGC  58 176
    LSL_0617 NONE
    LSL_0618  662570 ..  662624 + -13.3  -2.53228   ATTCAAAGTAAAGAT TAAAAGTAAAAGGTCATAATGCTTC AATTC GAAACATTATGACCTTTAGTTTTTA GTATATTACTTGTTA 100 23
    LSL_0620 NONE
    LSL_0621  665244 ..  665271 +  -6.4  -2.78266   ATATGAGTTCTTTTG        CTCCTTTTTAAG TAGA TTTTAAAAGGAG         TGATGTTGGTGAATT  57 70
        recG NONE
        plsX NONE
        acpP  668656 ..  668674 +  -5.2  -5.23316   TAATTTAAGATGGAA             GCTGGC ACATATA GCCGGC             TTTTTTGGTATAATA  80 38
         rnc NONE
         smc NONE
        ftsY NONE
    LSL_0628 NONE
         ffh NONE
        rpsP NONE
    LSL_0631  676786 ..  676821 + -10.6  -5.30199   TATAAAGTTAAGAAA    CCTCAAAATAAGGAGT GTAC ATACCTTGTTTTGAGG     TTTTTATTAATTTTT 100 45
        rimM NONE
        trmD NONE
    LSL_0634 NONE
    LSL_0635  680132 ..  680148 +  -3.8  -3.63394   AAATAAAATTTATTC              TTTACT TTTAT AGTAAA              TTATGGTATTTTATT  53 35
        rplS  680604 ..  680627 +   -14  -6.01369   TGGCTAAAAACGTTA          GAAACCTTGC TGTT GCAAGGTTTC           TTTTTTTATTCTTTA 100 34
        rpsO  681786 ..  681809 +  -9.7  -5.64274   ATTGCATACTTTATA          GAGCTAGTA GTTTTA TACTAGCTC           TTTTTTTATACGTCA 100 53
        dapA NONE
    LSL_0640  684495 ..  684518 +  -9.7  -5.26316   AGGTTAATATTAAAA          GTCGTTGAA CAAATC TTCAACGAC           TTTTTTATAAGGTGA 100 34
    LSL_0641  685725 ..  685741 +  -8.1  -4.19974   ATAAAAACAAAGGTT              TATCGTA TTA TACGATA              TTTCTTGCAAATTTT  83 325
        tufB  687004 ..  687025 + -10.9  -5.71712   TTAACTTTCAAGAAA           GAGGGTTGG TTTT CCAACCTTC            TTTTTTTGTGTAAAA 100 69
         tig  688538 ..  688565 +  -7.8  -5.84381   TAATTAGTTATAGAA        GTGCTGATGGAT GAAA ATCTATTGGCAC         TTTTTTTATTAATAA 100 93
        clpX  689970 ..  689980 +    -4  -3.12005   TTGTTAGAATACTAT                 TGTA ATT TACA                 TGTTGAAATTGTATA  48 84
         gnd  691468 ..  691502 + -18.2  -4.86133   TATAGTATAAAATAA     CGGTATAAGGACTATT AAC AATAGTTCTTATACCG     TTTTTAATATATCTA 100 52
    LSL_0648  694149 ..  694202 + -17.4  -2.71261   TCATCAAGTAAAAAA TAAAAGATCGATAAAGATTAA-GTT ATTAA AACATTAATCTTTATCGATCTTTTG CTTGTATAAAATTAT 100 48
    LSL_0650 NONE
    LSL_0651 NONE
    LSL_0652  696920 ..  696936 + -10.9  -2.68202   TAGATAAGAGTAAGT              CTGTGGT TGA ACCACAG              CATTTTTAATATAAG  82 38
        typA  698887 ..  698906 +  -8.6  -5.42164   ATAATATAGAAAAAA            GCTCGTAA GTAT TTACGGGC             TTTTTCTTATTTATA 100 37
        manX  700249 ..  700263 +  -5.7  -2.75481   AAAGAAGGCACAAGA               CCTTG TAAAT CAAGG               TAATTAAAATTAAGG  55 4
    LSL_0655 NONE
    LSL_0656  702054 ..  702073 +    -5  -5.75599   AATTAATTTAAGAAA            GATAGGTT TTAT ACCCTATC             TTTTTTTGTAGTTTA  90 47
        ftsW NONE
        pycA  707001 ..  707022 +  -9.5  -5.40004   ATAATCATTTTAGAA           GTGGGAAGA AGTT TCTTCTCAC            TTTTTTAATTTCATA 100 40
    LSL_0659 NONE
    LSL_0660 NONE
        coaD NONE
         lon  709518 ..  709554 + -14.8  -5.43866   AATAATTAGTATAAA    TGGCGTTATAAAGATT GAAGA AATCTTTATAACGTCA    TTTTTTTGCGAATTA 100 32
        purC NONE
        purS NONE
        purQ NONE
        purL NONE
        purF NONE
        purM NONE
        purN NONE
        purH  718310 ..  718320 +    -4  -3.19653   CAGGCGTAAGACATT                 TTAG ACA CTAA                 TTAATGGAGTTATAA  49 15
        purD  719610 ..  719633 +  -6.1  -5.52347   TATAATATAGCAAAA          GTTGTACAA TTATGT TTGTACAGC           TTTTTTAATTTTATT  93 42
    LSL_0672  720851 ..  720891 + -13.6  -3.91084   TTTAATGTATAAAAA  TACCCTCTAAGTATGC CAACATACA GCATATTTAGAGGGTA  TTTAATTGCAGATAA 100 36
    LSL_0674  723414 ..  723448 +  -6.6  -4.22883   AGAGATAGAATAAAA    GCTCATCTATTTCCT AGGTAA AGGAT-TAGATGAGC     TTATTTTCAATCCTC  74 39
        argS  726713 ..  726732 +  -8.6   -5.9667   AATTTATATTTTAAA            CAAGTCTC AATG GAGGCTTG             TTTTTTTGTATTTTT 100 39
       comEA NONE
       comEB NONE
    LSL_0680 NONE
        holA  731324 ..  731354 +   -15   -5.1675   TATGCGTATAAAAAA       TAAAGGTTGGGATT AAA AATCTCAACCTTTA       TTTTTTAATAACTCA 100 23
        dinG  738540 ..  738550 +    -4  -2.99207   ATTGTATAATATTGC                 TTAG ATA CTAA                 TGATTTAATAGTATA  48 104
    LSL_0687 NONE
    LSL_0688 NONE
        asnS  741608 ..  741646 +  -7.7  -3.85504   TACCCATAAATTTAT  TTTGAAGAGGTCTGATGA ATTT TCATCGG-CCTTTTTAAA   TTGCTTTTTAATAGT  74 32
    LSL_0690  742393 ..  742407 +  -2.1  -3.17194   AACAAACCTAAAATA               CCATT GACAA AGTGG               TTGGATTAAGCAGGT  42 2
         nth NONE
        msrA NONE
    LSL_0693  744550 ..  744577 +  -6.4  -4.76644   GTATGTAAAAAAGAG        GAGTAGG-GATGG TTT TCATTTCCTACTC        TTTTTAGTAGATATT  80 33
    LSL_0694 NONE
        rfaG NONE
        rfaG NONE
    LSL_0697 NONE
    LSL_0698  747736 ..  747774 + -15.6   -4.8048   AAGATAAGTAAGGAA   GAACCTTGTAATTGTTGG AAA TCAAAAATTACAAGGTTC   TTTTTGATATACAAA 100 30
        rpsU NONE
    LSL_0701  749560 ..  749582 +  -7.8  -5.75599   TAATTACTCGATTTA           CTACCACA TTATATT TGTGGTAG           TTTTTTTATGCTTTC 100 41
    LSL_0702  749834 ..  749862 +  -6.2  -4.99435   ACATACATATAAAAA        TGACAAGATT TTGCAATTT AATCTTGTCA        TTTTTAGTTATTCGG  82 70
        dapB  752543 ..  752559 +  -2.3  -3.56325   ATAATGAATTGATGG              TAGGTTT GGA GAACTTA              TTATGATTGTAGAAA  46 3
        pcnB NONE
    LSL_0707 NONE
        thyA NONE
        folA  757197 ..  757226 +  -6.5  -5.63857   ATAAAAATAATGAAA       GATGAGTAAGACA ATTT TGTAGTACTCATC        TTTTTTTACATTTTT  93 47
    LSL_0710 NONE
    LSL_0711 NONE
    LSL_0712  759663 ..  759710 +  -5.2   -4.8622   ATAAGTAAAAAATAG GCGTCAATAAGATAATATATC AATAAAA GATATGT-ATCTTATTGGCAC TTTTTGGTTAAAAAA  74 53
    LSL_0714 NONE
    LSL_0715 NONE
    LSL_0716 NONE
    LSL_0717 NONE
        rnhB  763904 ..  763949 +  -3.5  -5.63504   ATAATACAAAGAAAA CCTTATTTCTAC-GTATCTTAT TAG ATAGATTGCAGTAGAAATGAGG TTTTTTTATGGAATT  79 37
    LSL_0719 NONE
        topA NONE
    LSL_0721  768458 ..  768482 +    -5  -5.64304   TGACTAATTTATTAA          GCCGTTAGAT GATAA GTCTAAAGGC          TTTTTTATTGTATTA  85 34
    LSL_0722  769975 ..  770025 + -11.6  -3.88618   AAAAATATAAATTAA TATAAATAAAAATTACTCAGATTT TTA AAGCCTGGGTAATTTTTATTTATC TTTCATAATTATATT  95 26
    LSL_0724 NONE
    LSL_0725  773327 ..  773347 +  -6.2  -5.47431   TAGTTAATTACAGAA            CAGTTGGA TTTGT TTCAACTG            TTTTTTATATATTAA  88 42
        gpmB NONE
    LSL_0727 NONE
        recD  777487 ..  777509 +  -9.1  -4.73682   CTTATAAAGAATGTA           GGGTCTGCC TTATT GGCAGGCTC           TTTTATCTTATAAAA  90 236
    LSL_0733  782143 ..  782153 +  -2.4  -3.33395   GTGCGTTTGGCAGCT                 CGCG CCC CCCG                 TATATTATTGTATAC  44 44
    LSL_0734  782902 ..  782918 +  -6.5  -4.37527   TTCTTAACAGGTTTA              GGAGCAG GAG CTGGTCC              TTTTCCTCGTTCTGG  74 47
    LSL_0743 NONE
    LSL_0744 NONE
    LSL_0745 NONE
    LSL_0746 NONE
    LSL_0747 NONE
    LSL_0748  787549 ..  787564 +  -3.3  -4.46404   GTTTTGATTGGATGC              CTGAT TTATGT ATCAG               TTTTCGTATTAGTTA  61 59
    LSL_0749  787808 ..  787822 +  -3.6  -4.87786   TGATTAATTTAGCAA               TTCTTA TTG TAGGAA               TTTTTCTGGGGTTGA  66 38
    LSL_0750 NONE
    LSL_0751 NONE
    LSL_0752 NONE
    LSL_0753 NONE
    LSL_0754 NONE
    LSL_0755 NONE
    LSL_0756 NONE
    LSL_0757  792942 ..  792952 +  -2.6  -3.55447   AGAAATTTTTGAAGA                 TTAA TCG TTAA                 TTATGTGGTGGGTGG  46 22
    LSL_0758 NONE
    LSL_0759 NONE
    LSL_0760 NONE
    LSL_0761 NONE
    LSL_0762  797229 ..  797248 +  -6.5  -3.32343   AGTAATTAACAGATA            TTACCAC ACTTTA GTGGTAA             TTATGCGGGTATAAG  61 39
    LSL_0763 NONE
    LSL_0764 NONE
        xerC NONE
    LSL_0766 NONE
    LSL_0767 NONE
    LSL_0768 NONE
    LSL_0769 NONE
    LSL_0770 NONE
    LSL_0771 NONE
    LSL_0772 NONE
    LSL_0773 NONE
    LSL_0774  802441 ..  802452 +  -4.4  -2.89607   TATTACTGCCATTAG                GGTT ATTA AACC                 TACTTAATCTTTTAA  49 294
    LSL_0775 NONE
    LSL_0776 NONE
    LSL_0777 NONE
    LSL_0778  804097 ..  804107 +  -2.6   -5.9218   GAGTTTGAGTCGCCC                 TATA TTA TATA                 TTTTTTTATTATATA  82 419
    LSL_0779  804945 ..  804988 + -14.2  -5.63517   ATTTGTTCATTTAAG ACTAGAGTTCTTGAAGTA TTTGATGT TACTTCAAGAACTCTAGC TTTTTTGTTTGGAAA 100 211
    LSL_0780 NONE
        mcrA  805650 ..  805665 +  -4.8  -2.62171   AAAACAATAAATTCG              TTTTTC AATC GAAAAA               ATATTTAAAAATCTG  50 99
    LSL_0782 NONE
    LSL_0783 NONE
    LSL_0784 NONE
        clpP NONE
    LSL_0786  811132 ..  811149 +  -3.5  -3.38584   CTAGTGCAAGTAAGG             CTGATTT ATTA AAATTAG              TTGGTTAGGTGGTGT  50 179
    LSL_0787 NONE
    LSL_0788 NONE
    LSL_0789 NONE
    LSL_0790 NONE
    LSL_0791 NONE
    LSL_0792 NONE
    LSL_0793 NONE
    LSL_0794 NONE
    LSL_0795 NONE
    LSL_0796 NONE
    LSL_0797 NONE
    LSL_0798 NONE
    LSL_0799 NONE
    LSL_0800 NONE
    LSL_0801 NONE
    LSL_0802 NONE
    LSL_0803 NONE
    LSL_0804 NONE
    LSL_0805  825782 ..  825818 + -11.1  -4.16121   TTATAAAACAAAAAA    TAAACCACATGATATTG CCT TGATACCATGTGGTTTA    TTTGTACTCTTTTTG 100 138
    LSL_0806  826603 ..  826616 +  -2.5  -3.64703   GTCTAGGTATTAAAC               TATTA GGAA TAATA                TTTAAGTAAACGAAA  48 259
    LSL_0809 NONE
        spoU  827767 ..  827784 +  -5.7  -3.33395   GTGCTAAGAATTATT             GATTTTT CATA AAAAATC              TGTATTATTATCTAG  59 59
    LSL_0811  828397 ..  828416 +  -7.9  -4.45817   GGGCAGTATTAGTGG            CCTTTGC TATGAT GCAAAGG             TTATTTTGTTAGATT  82 56
    LSL_0812  829119 ..  829146 + -13.5  -5.63517   AGGGTGGTACCGCGA        GCCTCGTCCCT TTTGGT AGGGATGAGGC         TTTTTTATTTGAAAA 100 306
        pheS NONE
        pheT  832669 ..  832699 +  -8.4  -5.07107   AGATTAAGTACAGAG       TGTCGTTGAATCAA GAA TAGATTTGACGACA       TTTTTTGAGAGTTTA  91 40
    LSL_0815 NONE
         udk NONE
        greA  835181 ..  835221 + -15.1  -2.87028   TTATATAGAAAAAAA TAAAGCCCAG-GTATATC TTAATT GATATACTCTGGGCTTTA  TCACTTTTCTTATAG 100 109
    LSL_0820  837492 ..  837505 +  -3.1  -2.64258   GTAATTACTTATTTT               CCTAG TAAA TTAGG                CTTAGTTGAATTAAT  42 183
    LSL_0821 NONE
        relA NONE
         dtd NONE
    LSL_0824  842319 ..  842350 +  -9.6  -4.72272   TGAAGTAAATTAACT      TGAGTCATATTACT TAGA GGTTATATGACTCA       TTTTTGATAGGAAAG  93 33
        lspA NONE
        rluD  843835 ..  843860 +  -9.8  -5.42198   ATGAAATTAATACGC         GGACTAGGAC TGATTT GTTCTAGTCC          TTTTATTTTTTCAGC 100 147
        pyrR NONE
        uraA  845809 ..  845820 +    -3  -3.38768   TTTTTTATCGATACG                CTAT AATA ATAG                 TTGTGAATAATATCA  48 43
        carA  847034 ..  847051 +  -4.2  -3.15544   AAGGATATAAACCAA             TTCTAG TTGCTC CTAGAA              TTAATGAAAGTCAGA  48 106
        pyrF NONE
        pyrE NONE
    LSL_0832 NONE
         ppa  852239 ..  852280 + -11.9  -5.80364   ATATATTTTTAAAAG TACCTTGTAGTTATTGGTT AGAG AGCTAATAGCTATAAGGTA  TTTTTTTATTAGAAT 100 55
    LSL_0834  853162 ..  853172 +  -2.6  -4.94902   AAAAATAGTTTGTAA                 TTAT GGT ATAA                 TTTTTCTAATAATTC  66 39
        araT NONE
        murI  855216 ..  855255 + -15.4  -5.07011   TTAACTTGTAAAAAA  GATCGATTAGTG-TAATTG ACA CAATTAACGCTAATCGATC  TTTTTAATTTATGTA 100 30
    LSL_0837  856131 ..  856155 +  -4.4  -5.17744   TTATGTAAAATAAAG         TGCAATCAACT GAAA AGT-GGTTGCA          TTTTTATTAATGTAT  77 50
      divIVA  856982 ..  857011 +  -7.9  -5.80951   TTACATATCAGGGTG       GCTAGGATATTAG GTAA CTTCTATCCTAGC        TTTTTTATTTTAGAT 100 437
    LSL_0839  858490 ..  858504 +  -5.8  -3.14132   GAGTTTGTTGCTGGT               TCTTAA CGA TTAAGA               TTCCTGCAGCGAAAG  57 333
    LSL_0841  858964 ..  858989 + -10.7  -5.47159   AATAATATGGCTAAA         TAGGTATATAA TTCG TTATATACCTA          TTTTTATTTGTTAAA 100 23
         fhs NONE
    LSL_0843  861393 ..  861418 +  -7.7  -5.68438   AAGAATAGTTAATAA         TCCTGTTAGTT AGAG AACTAAGAGGA          TTTTTTATTTGGTCA 100 29
    LSL_0844  862889 ..  862900 +    -3    -3.052   GATCCAAAAATAATT                TTTC AAGA GAAA                 TATGTATGTAAAAGT  45 129
    LSL_0845  863581 ..  863591 +    -4  -5.02421   TCGTTAGCACACCTA                 TTTG TAA CAAA                 TTTATTTTTAATTTT  70 315
    LSL_0846 NONE
    LSL_0847  866233 ..  866246 +  -2.4  -3.51232   AATCCAAATTAAATA               CTGA TCCATT TCAG                TTCATTTAAGCGAAA  46 3
        pepD  867527 ..  867550 +  -6.8  -5.40072   ATAATTGAGTATGAA          TCTATCAGAT TTCG GTCTGGTAGA           TTTTTTTAAGGAGAA  93 37
    LSL_0849  868324 ..  868345 +  -2.5  -2.58249   TTTATGAGGTGATTA           TTTT-ATGAA GTC TTCATCAAAA           GTTATGAAGGGTATC  40 122
    LSL_0850  869262 ..  869280 +  -7.5  -5.63504   AAGATGAATTTTAAA             GTGTAGA GTAAA TCTACAC             TTTTTTTATAGGATT 100 27
    LSL_0851  870910 ..  870951 + -16.8  -4.37711   GGTACCGTGCAACTA GCACCCTTGTTGTCTATC AAACTA GGTAGATAACAGGGGTGC  TTTTCGGTTTAATAA 100 337
        hisS NONE
        aspS  874060 ..  874093 +   -12  -5.12617   TGAATAATTAATTAA     GAGTATGAATTTGA CGATGT TCAGATTCATACTC      TTTTTTCAATAATTA 100 34
        corA  875320 ..  875349 + -14.5  -5.60993   CGGTTATTTAGATCG       TCCCAGTTATACA TTAT TGTATGACTGGGA        TTTTTTTATGGAAGG 100 245
        nhaC  876847 ..  876881 + -10.2  -5.27335   ATATAATTCTGATAG     CCGTCTATAGTTAGTT TCA AACTAATAATAGATGG     TTTTTCTTTCGCAAA 100 45
        dapF NONE
        nudF NONE
    LSL_0858 NONE
         pfs  879404 ..  879414 +  -2.6  -2.63596   ATATGATTTTAAACT                 TTTT AAA AAAA                 TAATGTAAGGTGAGA  40 12
        nifS NONE
    LSL_0861  880913 ..  880931 +  -3.9  -3.38415   TAAAGGAAAGGAAAA             TCCTAGA AGAAG TTTAGGA             TGTATTTATGCTTGA  51 9
        trmU  882176 ..  882207 + -11.8  -4.65895   TACGTATAATTTTGA      TAAAGAGGATTGCT ATTA AGTGATCCTCTTTA       TTTTTAAATAAAAGG 100 32
        clpB  884893 ..  884917 +  -9.4  -5.35815   AAGCATAATAAAAAA          GTGTGTGAAT TTTAC GTTCACACAC          TTTTTGTTTGATATA 100 33
        dnaE  888571 ..  888583 +  -3.5    -3.965   AATAAATTAAGTTAC                TTTTT CAA AAAAA                TTGTTGGTTTTGACG  56 36
        pfkA  889701 ..  889711 +  -2.6  -4.35524   CTAATTTTGTATCGA                 TAAA GTA TTTA                 TTTTAACTTTCGGCA  58 37
        pykF  891602 ..  891633 + -14.6  -5.24129   TAAAAATATAATTGA      GTAGCTCATTTCGT TTTT ACGAAGTGGGCTAC       TTTTTTATCAAAAAA 100 88
    LSL_0868  892039 ..  892075 +  -8.9  -5.45652   TATTAAAATAAAAAA    TGCTGTAGTTTACTATT TGA ATTAGTAAGCTGCAGTA    TTTTTTGTTGAAAAT 100 62
        gyrB NONE
        gyrA  897836 ..  897880 +  -6.8  -5.58522   TGAAGATTAAAAAAA GTAGG-ATTATTATCCCAA TTAGAATT TTGGAATAATAATTCCTAC TTTTTATTTTGTCTA 100 31
    LSL_0874 NONE
    LSL_0875  901164 ..  901183 +  -6.4  -5.43414   TTTTAATATTCGAAA            GCTAGGGC AGAT GCTTTAGC             TTTTTTATATATCAT  88 35
        lepB  901893 ..  901920 + -10.1  -5.36441   GATTAATTTTATGGA        TAACGATTTTC AAACTA GAAAATCGTTA         TTTTTTATCTGGGGC 100 35
    LSL_0879  904875 ..  904885 +  -2.6  -2.74696   TGAGATACTAATTTA                 TATT TGA AATA                 ATATTTAGTTAATTG  40 68
    LSL_0880  905878 ..  905903 +  -4.1   -5.9663   AAATCCAGTAAAAAA         GGCATTTTC TTTTTATC GAAAATGTC          TTTTTTTTACTATTT  90 30
    LSL_0884  909027 ..  909054 +   -10  -4.61162   TATTATATAAAAAAA        CAGGTAATGAGT TAAA AATCATTACCTG         TTTCTTATTTAATCT  93 42
        amiC  922060 ..  922101 + -14.1   -4.8143   ATTTTAATCAAAACT AAAAAGTCAAAGAATATCA AAAT TGGTATTCTTTGACTTTTA  TTTTTACATTATTAA 100 24
        mntH  927661 ..  927707 + -16.9  -2.58074   ATAGAATCAATTAAA TTAAAAGGAACCTCCAATCTC AACTC GAAATTGGAGGTTCCTTTTTA CTATATTATTCATTA 100 37
        hsdS  943083 ..  943103 +  -7.1  -4.90321   TTATTATTAGTATAA            TTTTATATA TAA TATATAAAA            TTTTATGTTATTTTT  86 55
        hsdS  944426 ..  944452 +  -8.8  -4.73108   TTATATAAGCAAAAA         CGACAAGATC TATAAGT GGTCTTGTCG         TTTTCATTTTATAAC  89 33
    LSL_0926  954995 ..  955017 +  -6.3  -2.80622   GATAATAAAAAAATA           GCCAGTAAG AAAAA CTTACTGAC           TATACTCACATATAT  58 122
    LSL_0927  955480 ..  955493 +  -3.8  -3.44991   CTAAAACTTCAGAGT               CGCT TAATTC AGCG                TATTTAAAATTTATC  51 338
        nhaC  960964 ..  960987 +  -5.3  -5.24449   AAATATTATTCATGA          GATAGGTCT TATAAT GGGCCTATC           TTTTTTACATTTATA  80 42
        recU  961736 ..  961756 +  -2.7  -3.39471   TTGAAGGGGGTAGAC            TTATTAATT GCT AATTCATAA            TTCATTAAACTTTAT  46 5
        mrcA  964118 ..  964154 + -11.9  -5.69473   AGTTAATAATAAAAA   CAGGATTTGAAATCTG ATTTTC CAG-TTTCAAATCCTG    TTTTTTTATGCTCTA 100 39
    LSL_0950  977935 ..  977970 + -14.3  -5.00339   AGACGCAAAAAATAA    TCCCGCTTTTTGAAA GAATTG TTTCAAAAAGTGGGA     TTTTTAGTTATTAGT 100 26
    LSL_0953  980206 ..  980240 + -14.6  -4.65838   AGCACAACAAAAAAA     CGTCTTAAATCCTT ACCTATC AAGGATTTAAGACG     TTTTTAAACTATATA 100 78
    LSL_0963  984414 ..  984433 +  -7.9  -4.58724   TAGAACATAGAAAAA            GACAGTC ATTCTC GACTGTC             TTTTCATTCTCTTTA  82 31
    LSL_0964  985172 ..  985183 +    -3  -3.56366   ATCCGCAAGTGAATT                TTTG GTAT CAAA                 TTTCAAACCCTTGTT  50 139
    LSL_0969  989278 ..  989317 + -10.3  -5.18726   GAAGAATAAAAATAA  GCAAGTAATTAATTTGT TTAAAT ACAAATCGATTACTTGC   TTTTTATTGTGCGAA 100 32
    LSL_1002 1020832 .. 1020855 +  -8.3  -5.62045   GCATAATGCAAAAAA          CGATTTCTA TATTAC TAGAAATCG           TTTTTTCTTATCTAT 100 35
    LSL_1006 1024597 .. 1024614 +  -4.3  -4.08064   CAATCTTTAATGAGG             TTATATT ATGG AATATAA              TTTTGAAAACAAATT  60 31
    LSL_1007 1025513 .. 1025532 +  -2.8  -5.77677   TAATGCTTTAAACTA            GACTAAGA ATTT TCTCGGTC             TTTTTTATTATTTTA  79 38
    LSL_1008 1026392 .. 1026431 +  -7.4  -5.27399   AGACTACAACAAAAA  GAGCTTCTAACATTA-TGA TTT TCATTAATGCTAGAAACTC  TTTTTTACTATCTTA  91 8
    LSL_1015 1035268 .. 1035284 +  -3.8  -4.63486   AGGATAACTTAACCC              TATCAA TACCT TTGATA              TTTTCTTGAACAACT  65 423
    LSL_1028 1050409 .. 1050448 +   -11  -4.51097   TAAAACGTACAAATT  AAAAAGTCATCACTCTAA TTTT TTAGAATGATGACTTTTA   TTTTATCGTCCTTCA 100 24
    LSL_1034 1058931 .. 1058951 +  -6.9  -5.94214   TATAATTACTATATA            TAGGAAGTT TTT ATCTTCCTA            TTTTTTTATTGTATT 100 41
    LSL_1035 1059358 .. 1059375 +  -9.9  -5.88565   TGATAAGTAACTTTA             GCAAGGA TTCG TCCTTGC              TTTTTTTATTATAAA 100 31
    LSL_1036 1060637 .. 1060671 + -11.7  -5.82036   CATAATATAACGAAA    GCAAGTAAATTCTGGC TCTA GTCAGA-TTTACTTGC     TTTTTTCTTTATTCT 100 49
        draG 1064098 .. 1064108 +  -2.6  -5.36965   CAATACATAATAACA                 TATA AAA TATA                 TTTTTTATCCTATTA  72 31
    LSL_1041 1065153 .. 1065183 + -12.8  -4.36729   TTTGTATGTAAAAAA       GAGATTCAAAGATA AAC TTTCTTTGAATCTC       TTTTAAATTATTAAT 100 53
    LSL_1059 1083841 .. 1083877 +  -7.5  -5.48213   TTATGAATTAAAAAA   TGAGACT-GAGAAATC TTTTAT GACTTCTCTAGTCTCA    TTTTTATTTTAGATA 100 30
    LSL_1076 1101836 .. 1101846 +    -4  -3.29947   GTCAACAGTTTATTG                 CTAT ATA ATAG                 TTCGTCTAGTAACTC  49 114
        rpsD 1102602 .. 1102630 + -11.2  -5.04597   GATAACTCTTTTAAT       CCCACTATTGTTC ATTT GAACA-TAGTGGG        TTTTTATATATCCGT 100 59
    LSL_1078 NONE
    LSL_1079 1104713 .. 1104735 + -10.6  -5.47159   ATCATCGGAGACAAA           GAGTTGGGAC ACT GTCTCAGCTC           TTTTTATTTATTGAC 100 246
    LSL_1080 1105097 .. 1105114 +  -4.3  -4.06785   GTAAACTACATAAAA             TAATTTT GAAT AAAATTA              TATTTTTGTAACTGT  60 40
    LSL_1081 1105721 .. 1105746 + -10.5   -4.4078   TATATTAAATTAAAA         GGACGTGAG CGTAAAAT CTCACGTCC          TTTTAATTACGACCA  95 44
    LSL_1089 1118060 .. 1118114 + -11.9  -4.56153   AGTTCATAAATAATT AAAAAGACCAATATGTCTA-TCTTCA TAAA TGAAGAATTGATATATTGGTCTTTTA TTGTTTTTATGCTAA 100 28
    LSL_1094 NONE
    LSL_1095 1123602 .. 1123626 +  -5.1   -5.7946   AAAAATTTTTTTCGA          CAATCCTTG CATTTCA TAAGGATTG          TTTTTTTATTGCAAA  90 40
        serA NONE
    LSL_1100 1130104 .. 1130125 +  -8.1  -5.40464   TTAAATATTTTAAAA           TCAGCAATT TTTG GATTGCTGA            TTTTTATTTATAATA 100 44
    LSL_1103 1132148 .. 1132179 + -15.4  -5.04175   GAGGAACTATAAAAA      GAGAACCTAAAGTT TAGC GACTTTAGGTTCTC       TTTTTATCTAATTAG 100 29
        guaC 1173788 .. 1173806 +  -6.1  -5.86976   GTAATTACTTTAAAA             GATTGTT TTTAT AACAATC             TTTTTTATTTTGTAA 100 37
        gltP 1175291 .. 1175317 +  -8.1   -5.2422   TTCTATAATCAAAAA         TGGCAATCC CAAAATCAT GGATTGCCA         TTTTTTACTATAATT  93 59
    LSL_1143 1177483 .. 1177523 + -10.7  -3.84451   CATCAATAGTAAAAA GCGCTAGAAATCAACGTT TTCAAT AACGT-GGTTTTTAGCGC  TTTAAGTTTCGAGAC  89 89
    LSL_1147 1181799 .. 1181832 + -12.7  -4.87626   AATAATTTAGAAATA     TAAGAGGAGTAAG ATAATTCA CTTACTCCTCTTA      TTTTTAATCTTCACC 100 23
        dnaQ 1183425 .. 1183470 +    -7  -4.65916   TAAAATAAATCAAAA GCACTGTAAAGATCTGACTTC TGTAC GTAATCAGATCC-TACAGTGC TTTTATTAGCATCAA  79 33
    LSL_1153 1186663 .. 1186686 +  -2.5  -2.90723   AGAGAAAATCAAGAA          CACTAATTA ATCTTA TAATTAGCG           TATGATTGGGGGTGA  42 20
    LSL_1154 1187243 .. 1187266 +  -9.6  -5.38047   TTATTCATAAAAAAA          CTCGTTGAAC AAAT GCTCAACGAG           TTTTTTCTATCCATA 100 31
        clpP 1203860 .. 1203885 +  -7.7  -5.67063   ATACATTATAAAAAA         GTTCCTAGA CCATAAAA TCTAGGAAC          TTTTTTTATAGTACC 100 44
    LSL_1184 1222581 .. 1222592 +  -2.2  -5.42605   TGTTCTCCTTGAATA                GCAG CACG TTGC                 TTTTCTTTTTCTTCC  74 388
    LSL_1192 NONE
    LSL_1193 NONE
    LSL_1194 NONE
    LSL_1195 NONE
    LSL_1196 NONE
    LSL_1197 1232430 .. 1232443 +  -2.5  -2.67981   AATACCTAACTTAAC               TAATT AGAA AATTA                TAGCTTTCATGAACT  40 66
    LSL_1198 NONE
    LSL_1200 NONE
    LSL_1201 NONE
    LSL_1202 1235868 .. 1235878 +    -4  -5.67063   AATACCTAACATGAG                 TATG TAA CATA                 TTTTTTTATAATAAA  81 156
    LSL_1203 NONE
    LSL_1204 NONE
    LSL_1205 1237135 .. 1237155 +  -7.6   -5.8187   ATACACTGACTTAAT            GAGTGCTA TTAAT TGGCACTC            TTTTTTTATTGCATC 100 74
    LSL_1213 1249167 .. 1249209 + -10.3  -5.45802   GTTAATATCAAAAAA TTGCTGAAGATTAATGAT TAGATAAC ATCAT-AATCTTCAGCAA TTTTTATTTTGAAAC 100 46
    LSL_1215 1252395 .. 1252406 +  -4.4  -4.44974   CTTGTAGCTAAATCT                GCTT TATC AAGC                 TTTTCTCCAATTTGA  64 408
        ansB 1255519 .. 1255564 + -12.1  -5.23292   AATAAGCATAAAATA AGCACTGACAATAAATAGAAT TATC ATTCTACCTATTGTCAGTGCC TTTTCTTTTATATCC 100 39
        grxC NONE
        nrdI NONE
        nrdA NONE
        nrdB 1267591 .. 1267626 + -10.7  -5.35459   ATAGATAAATAAAAA    TATCCTCGTCAAT CGATCTGAAA ATTGACGAGGATA     TTTTTTATACTATAT 100 37
        wecD NONE
        pepC 1284307 .. 1284333 +  -8.9  -3.33434   TTATTTGACAACAAC         TAAGGTGATTG CTTTT TAATCACCTTA         TTACATATTTTTAAT  77 67
    LSL_1254 1284911 .. 1284941 + -16.4  -5.30155   TTCTAAGTGTAAAAA       GCTCTATGAGAACT AGT AGTTTTCATAGAGC       TTTTTTACTTAATAA 100 108
    LSL_1262 1293783 .. 1293823 +  -7.9  -4.46587   GTTAGTATACAAAAA TGGCTTAAAATC-ATGTT ACTCAC AACATTGATTCTAAGCCA  TTATTTTATTGCTAC  82 41
        fldA NONE
    LSL_1271 1307044 .. 1307064 +  -4.1  -3.41002   CTTTTTTAGTAAATT            TTTCATTTT TAA AAAACGAAA            TTAATTAAATATTCT  51 1
    LSL_1272 1310020 .. 1310061 + -15.5  -2.53701   TAAGAAAAAATAATA TTAAAAGGAAGCAAAGATT TTTT GATCTTTGCTTCCTTTTTA  GTTGCTAACTCTTTA 100 28
        ampS 1315396 .. 1315423 + -12.8  -3.79177   CAACACTGCTAAAAT        GCGCTTGAGAGG AATT TTTCTCAAGCGC         TATTTATATTGTTTA 100 44
    LSL_1278 1317303 .. 1317332 + -11.6  -4.82901   AATATTTAAAAGAAA       TGAGGATTAGAG TTCTTT CTCTGATCCTCA        TTTTTATACGCAAAA 100 32
    LSL_1288 1329659 .. 1329680 +  -4.5  -5.75342   TAGCAATTATTTCAC           CAGTCTT AGTTTTAA AAGACTG            TTTTTTTTACAAAAA  87 38
        wecD 1355512 .. 1355552 +  -8.5  -5.41941   TGATGATAAGCCATG  AAAAAATTCACGAAATGTT TTT AACATCTCGTGAATTTTGC  TTTTTATTTAGTTTC 100 25
    LSL_1314 1362758 .. 1362813 + -10.8  -4.59982   TTCTTTATTAACAGA TAAAAAATAGTCTAGAATCATCGATT TTGG AATCTTTGATTCTAGACTATTAATTA TTTATTTACTTATGA 100 16
    LSL_1321 NONE
    LSL_1322 1371161 .. 1371205 + -11.7    -4.614   AAGAAAGGCAAAATA ATATAGGATTGAGATTTTGAA AAA TTCATAATCTCAATCCTATTG TTTTATATAATTAAA 100 25
    LSL_1328 1378075 .. 1378110 + -13.6  -5.64873   TCCGTTAGTCAAAAA    GTCCTACTTTAATC TTATGGCT GATTAAAGTAGGAC     TTTTTTGTTATTCAA 100 33
    LSL_1333 1383833 .. 1383872 + -10.8  -4.33182   CCATTTAATTAATAT  AACAGCGTCAAACTAGAT TTTT ATCAAGTTTGACGCTGCG   TTATTTTATCGCTCA 100 29
    LSL_1342 1395733 .. 1395743 +    -4  -4.74787   CTAGTATCAACTGGC                 TTAG CAA CTAA                 TTTCTTTGTCTTTAT  67 391
         ldh 1428315 .. 1428337 + -13.6  -5.55769   AATTACAAGTTTCTA           GAGATTGGAT TAT ATCCAATCTC           TTTTTTGTTCTAAGA 100 51
    LSL_1364 1431711 .. 1431741 + -11.4  -5.56112   TAAGATTTAATTTAA       GTATTAAGTTGTCT ACT GGATAACTTAATAC       TTTTTTAATTTTTGT 100 42
        apbA 1433091 .. 1433130 + -10.2  -5.18995   TAATAATTAAAAAAA  GTGTATCTC-AATCCGATT TCA ACTCGGATAAGAGATACAC  TTTTTATATTATCTT 100 42
    LSL_1371 1441142 .. 1441165 + -11.1  -5.45802   GAAATTAATTTTTAA          GTCCCAATC CTCTTA GATTGGGAC           TTTTTATTTTGCCAA 100 64
    LSL_1374 NONE
    LSL_1375 1446208 .. 1446233 +  -6.2  -4.98911   TGATATAATATTAGG         CGCAACAATT CATTTA ATTTGTTGCG          TTTCTTTTTGTGGTG  82 38
    LSL_1376 1447057 .. 1447102 +   -10  -5.63504   TTTGGAATTAAAAAA TTCCTGAG-ACCTGATTGG CTTACATTT CCAATCAAGTACTCAGGAA TTTTTTTATAACATT 100 30
        napA 1451551 .. 1451573 +  -9.9  -5.32944   AATAGTTGTTTAAAA           GGACTATGC TCAAT GCGTAGTCC           TTTTTTCGTTCTCAA 100 36
    LSL_1381 1455850 .. 1455877 +   -10  -2.74182   AAGAGCCTAAAAAAG        TAAACCAGTCTC ATAC GAAACTGGTTTA         TGATATATCCTTATT  77 437
    LSL_1385 1458746 .. 1458767 +  -6.7  -6.55664   ATTATTATTTTCAAA           CTATTAGAT GAAA GTCTAATAG            TTTTTTTTTGTTTTA 100 40
        hflX 1498140 .. 1498176 +   -11  -5.46698   TATCAACAGCAAAAA    CGCCAGAAATCAAGTT TTCAT AACGTGATTTCTGACG    TTTTTTAATTTTGAG 100 84
        rpiA NONE
    LSL_1440 1500832 .. 1500870 +  -9.8  -4.67607   CTAAATAAAATAAAA   TCGGATGATGAATCAA ATTTATC TTGATCCATTATCCGA   TTTATTTATTAGGAG  93 33
    LSL_1442 1502854 .. 1502877 +    -9  -5.03994   AATTTCACAAAAAAA          GTACGGCA-AT TCA ATCTGCCGTAC          TTTTTATCTCTAACC  95 39
    LSL_1451 1510216 .. 1510266 + -13.1  -2.77355   TCATTGCAATTTTTC TATAATCAAAAAGGAATTACGTCA TTAT TCGCGTAATTCCTTTTTGATT-TA ATCTTCTTATTTAGA 100 101
    LSL_1462 NONE
    LSL_1463 1524737 .. 1524779 +  -9.4  -5.27923   CTTATAAATAATCTA AAAAATCTCAAGCTGATATT TTT GATACCAGTTTGAGATTTTA TTTTTTATAGAATTG 100 30
        nagA 1527790 .. 1527826 +  -5.9  -4.94902   AATAGTTAATTAAAA    TCCCTACCAAGTTAC TTTAATT GCAACTTAGTGGGGA    TTTTTCTAATCATTA  80 36
        pgpB 1541961 .. 1541989 + -11.9  -4.67123   AACCCTAATAATTAT        TAAAAGCAGCACT CTA GGTGTTGCTTTTA        TTTTACTTATTTTCA 100 39
        xthA 1546135 .. 1546173 + -14.2  -3.33348   TTAATATCTAGACGA   AAAAAGAGAGATTTTCGA ATT TTGAAAATCTCTCTTTTC   TATTCTAATCTTCAA 100 30
    LSL_1501 1558045 .. 1558064 +  -7.1  -5.95286   ACGTTGTAGAATTGA            GGGCGGT TCAAAT ACCGCTC             TTTTTTATTTTTCAT 100 142
    LSL_1506 1562138 .. 1562167 +  -6.5  -4.94811   CACCTATCAAAAAAA       GCTTGACACTC ATTTCTTA GAGTCTCAAGC        TTTCTTTATTTTTAA  82 41
    LSL_1508 1564036 .. 1564057 +  -4.5  -5.80364   ATCAATCTAGATTAA           CTCTCA-TGT TTT GCACTGAGAG           TTTTTTTCTTAACGT  87 26
    LSL_1509 1566579 .. 1566602 +  -8.9  -4.46621   TTGAATAATTAAAAA          GAGTCGAGA TTAATT TCTCGGCTC           TTCTTTTATATTCTC  89 49
        gpmB 1567906 .. 1567938 +  -8.5  -4.96427   ATCGCTAAAAAATAA      GGTACCATCTCCT TTTTACT AGGGAATGGTACC      TTTATTTTATTATTA  95 33
        treR NONE
        treC 1572501 .. 1572538 + -13.7  -4.49556   TTAAGCACATAAAAA   TAGCATTTATTACGGCA TCTC TACCGTGATAAATGCTA    TTTCTTTACTAAAAC 100 37
        apbE 1583718 .. 1583770 +  -3.8  -5.24531   ATTAAATTTAATTGA GCCTCCCTAATG--TTTTTGTTAA AATAAAC TTAACAAAATTTCATTAAGGAGGC TTTTTTATGGCAACT  74 36
        thrC 1585318 .. 1585339 +  -4.5   -5.7946   AAAATTAAACTTTAA           GGATACA TCTTGCAT TGTATCC            TTTTTTTGTTCAAAA  87 79
    LSL_1522 1587870 .. 1587908 +  -3.4  -5.30616   TAACTATATTAAAAA  GGCTTAAAATCA-CGTT ATTCCA AACGCTTATTTTAAGTC   TTTTTATTTGACTGC  72 47
    LSL_1525 NONE
    LSL_1526 1592789 .. 1592824 +   -15  -5.52096   ATCTCTAATAAAAAA    GTAGCAGAGTTCAA TTTTTTGT TTGAACTCTGCTAC     TTTTTTATTGAATTT 100 51
    LSL_1527 1599857 .. 1599885 +  -8.3  -4.43668   TTAAATAAGTTCAAA        GCTTCAAGAAT TCTTTTT ATTCTTGGAGC        TTATTTATTTCTTCC  85 33
         uRH NONE
    LSL_1529 1601575 .. 1601598 + -10.4  -5.60993   ATATTAATTTTTCAA          CAAGATTGGC CTGG GCTAATCTTG           TTTTTTTATCAAAAA 100 34
    LSL_1534 1609025 .. 1609064 + -13.8   -4.7458   AAGAATAAACAAAAA  CGCAGATGAAACAAGATG TTAT TATCTTGATTTATCTGCG   TTTATTTATTCTAAT 100 33
    LSL_1539 1616775 .. 1616807 + -10.8  -4.05033   ATAGCAATACGCAAA      TAGCACTTACTC AAACCAAAC GAGTAAGTGCTA      TTTCTATAAACTACC  93 37
    LSL_1543 NONE
    LSL_1544 1622618 .. 1622653 +  -7.7  -4.75219   AACACAACCAAAAAA    GCAATTTTGAAAGAG ATTCAA CTCAATCAAAATTGC     TTTTCTTCATGCTTA  87 39
    LSL_1549 1629982 .. 1630011 + -13.8  -4.20696   TAATATGTACCAAAA       TAACGGTTAGGA AAAAGA TCCTAACCGTTA        TTTTCACATTAATAC 100 16
    LSL_1575 1659851 .. 1659878 +  -9.9  -5.42975   TTGTTCAATTAAAAA        TGAGGCTGGGA CTCAAA TCCCAACCTCA         TTTTTATTTATATAG 100 29
    LSL_1579 1663015 .. 1663038 +    -9  -5.58179   TATAATAAACACGTG          GAAGTTGGAT GTAG ATTCAACTTC           TTTTTTGTTATACTA 100 36
    LSL_1580 1663696 .. 1663706 +    -4  -3.57792   AAGTCATGCTTGATT                 TTCT AAC AGAA                 TTTAAAAATGAATGG  53 182
    LSL_1581 1664201 .. 1664233 +  -7.8  -5.23765   CGGAAGAGTAACAAA      TACCCCATAAAATC CAGCC GATTCCATGGGGTA      TTTTTCTATTATTTA  91 30
    LSL_1591 1672176 .. 1672202 +  -8.8  -5.80364   CTAAAAATTCAAAAA         TCGCCAAAGATT ATA AGTCTTTGACGA         TTTTTTTATTGGCAT 100 59
    LSL_1601 1682258 .. 1682311 +  -7.8  -5.23765   CTATATAGCTAAAAA GCAGTTTGCTTGAG-ATTTTAGGATT TTTT AGTCCTAATCTACTCAAG-AAACTGC TTTTTGTATTATTTA  91 29
    LSL_1603 1685767 .. 1685803 + -13.4  -5.13016   GACTAAATAAAAAAA    TCATCATTATTTAACT AAATC AGTTGAATAATGATGA    TTTTTGATTTTAATT 100 31
    LSL_1609 1695698 .. 1695733 + -14.9  -3.95448   ATCGAATACAAAAAC    CCCCATAGTTACTAG CTGAAA CTAGCAACTATGGGG     TTTAAATTTTAATCT 100 44
         dAK 1721859 .. 1721885 +  -4.5  -5.64421   TGTAGATATACCTAA         GCATAGGAT CCACATATT ATCCTGTGC         TTTTTTATTTGAGAT  85 137
    LSL_1637 1724630 .. 1724654 +  -8.7  -6.14618   TTCAAAAAATAAAAA          TGGTAAATCAA AAA TCGATTTACCA          TTTTTTTATTTTCTA 100 50
    LSL_1640 1728914 .. 1728946 +  -7.2  -4.66625   GATGATATTTAAAAA     GAGTGCTGAGAAAAT TTCA ATTCTCT-AGCACTC      TTTCTTTATCTCTAT  80 29
    LSL_1643 1732263 .. 1732289 +  -8.8  -5.53079   TCTAAACTCTTTTCA         CTACCAGTATTA TCA TGTTACTGGTAG         TTTTTTATATATTTT 100 36
        azlC NONE
    LSL_1645 1733339 .. 1733387 + -16.3  -2.50511   TCATTCGTATGGTAA TTTAAAAGGCTATGCAGCTTAAC ATT GGTAAGCTACATAGCCTTTTAAC ATCTTCAATTATGAA 100 21
    LSL_1650 NONE
    LSL_1651 NONE
    LSL_1652 NONE
    LSL_1653 NONE
    LSL_1654 1739545 .. 1739565 +    -4  -3.14881   AGAGCAAATAAAAAA            GCTAGGTA ATAAA TACCTAAC            TTACTAGAGAAATTA  48 40
    LSL_1655 NONE
    LSL_1656 NONE
    LSL_1657 1741207 .. 1741217 +  -2.6  -3.18264   AGCTGAGAGTATTCT                 TAAA AGA TTTA                 TTAATGAATAACAGG  44 4
    LSL_1658 1742839 .. 1742858 +  -2.8  -3.36073   AGTTGGTGCTTTCGT            GTCATTGC TTAT GTAATGCC             TGTTTGCAACGTGTC  44 227
    LSL_1659 NONE
    LSL_1660 NONE
    LSL_1661 NONE
    LSL_1662 NONE
    LSL_1663 NONE
    LSL_1664 1744349 .. 1744374 +  -8.3  -4.29106   AACATCCACGGTTAA         GGGTAACAGGT TCGG AGCTGTTGCCC          TTTATTCATATACAA  83 60
    LSL_1665 1744640 .. 1744661 +  -7.3   -5.8187   GAACGCTTTTAATTA           CATGTTGCC ACTT GGTAGCATG            TTTTTTTATTGCATC 100 29
    LSL_1666 1745337 .. 1745364 +  -5.7  -2.74322   ATACATCAATCAATA        CGGCTATTTTA CTGTTT TAAAATATCCG         ATTTACCAAGTTCAC  55 460
    LSL_1668 1747935 .. 1747967 +  -6.5  -5.40072   AATTCGATATTTTTA      TAGTCTGGAAATT CTATTGT AATTTTCAGGCTA      TTTTTTTAACCAACA  88 39
        pepO 1749965 .. 1749983 +    -6  -5.85737   GTAGAATTTAAGAAA             TCAGAAGT TAA GCTTCTGG             TTTTTTTATTAATAT  95 37
    LSL_1670 1750938 .. 1750957 +  -6.5  -6.34616   GTTAAACGAAAAAAA            TCGAGAA CTTTGC TTCTCGA             TTTTTTTTATTTTAC 100 36
    LSL_1672 1753083 .. 1753141 + -20.2  -2.62896   AGGTTTTGGATATAG GACCAATTTTCTAATTTGTGCAAGTAAA CGT TTGATTTGTATAAATTAGAAAATTGGTC CTATATTTATATCGT 100 39
    LSL_1677 1759501 .. 1759518 +  -4.2  -4.29738   AAAGGAAAGGAGTAA             GTGATT TCAGTT AATCAC              TTTTGATAAATATGG  60 186
    LSL_1678 1760130 .. 1760143 +  -3.1  -2.50016   TAGCAGTAATATCCC               TACCG ACAA TGGTA                ATGTTGATACTGGAA  42 335
    LSL_1679 1762991 .. 1763021 +  -8.6  -5.95539   TTTAAATATTAAAAA       GAATTATGTTTT ATACACA AAAACATAATTC       TTTTTTTATTTCAAA 100 36
    LSL_1682 1765068 .. 1765123 +  -2.8  -4.27465   AAACAATATCAAAAC CAAAAAAATCACTAAAGAGCTCGT CATTTAAA ATTTGCTCTCTAGTGATTTTTTTA TTATTTTCAATTCTA  55 46
    LSL_1686 1768702 .. 1768737 +  -9.9  -4.45771   TTTAACCACAAAAAA    TAGCAGCTCTTGATT ATTTTA AATCAAAGGCTGCTA     TTTCTCTTTTAAAAT  93 41
    LSL_1693 1774585 .. 1774599 +  -2.9  -2.60392   TAGGAGGTACACTAT               TTTGA AATTC TCAAA               GTTAATTCAAAAATA  42 58
    LSL_1694 1775045 .. 1775088 + -12.6  -3.94607   ATCATAATAAACAAA AATCGCACCATTTCAAAGTT TAAT AACTAGGAAATGGTGCGATA TTAATTTTATTTTCT 100 44
    LSL_1708 NONE
    LSL_1709 1790553 .. 1790583 +  -8.4  -4.91109   AAATCTTATCTCTTT       TAAGCAAATGACCG TAG CCTTCATTTGCTTA       TTTTTATGGTCAGAA  90 39
    LSL_1710 1792492 .. 1792531 + -12.5   -5.0917   TCGACAAAACAATAA  GTGTCATATATCAAGTT TTTGTT AACTTAATATATGACAC   TTTCTTTTTTGATAC 100 49
        metA NONE
        cysK 1799939 .. 1799984 + -14.5  -4.55128   TAATACAAAAAATAA TAATCGCTAAAGATT-ACGT AATTAAA ACGTTAATCTTTAGCGATTA TTTTAGTTTAGAGAT 100 45
    LSL_1721 1803735 .. 1803751 +  -2.3  -3.50437   CAAACAAACATGTTG              CAAAATA TAT TATCTTG              TATTATATTATTACT  46 41
        trxB 1804827 .. 1804849 + -13.6  -5.46276   ATGAGTTACAAAAAA           GGTAGTGATT TTT AATCACTACC           TTTTTTCTGTATATT 100 40
    LSL_1729 1812585 .. 1812619 + -12.4   -5.0916   ACATATATTAATAAA     GCACTAATGAATTGAT AAA ATAGATTCATTAGTGC     TTTTTATATTCAAAA 100 40
    LSL_1730 1820090 .. 1820115 +  -4.7   -5.7946   TAATATACTTTCTAA         CTGCTTTATCT TTTA AGATTCAGCAG          TTTTTTTGTTGGAAA  90 41
    LSL_1731 NONE
    LSL_1732 1821573 .. 1821617 + -16.1  -4.47786   TTTTTAATATGACAA TTAGCGACAAATTCAAGCT ACCGAAA AACTTGAATTTGTCGCTAA TTTATTTCCATAATT 100 46
    LSL_1734 1823679 .. 1823702 + -12.6   -5.1861   ACACATAATAAAAAA          GCATTATGAG AAAT CTCATAATGC           TTTTTTCATACTAAA 100 52
        rpmH 1826469 .. 1826490 -  -8.7  -5.60689   CTACATAAGAAAAAA           GACCACTGA CGGT CCAGTGGCC            TATGCAGACAATACT 100 25
        rnpA NONE
        yidC 1825194 .. 1825219 -   -12  -5.64274   TTATTCACAAAAAAA         GTATCCATCG TACTCG CGATGGATAC          TTTTATAATGCTATT 100 36
        nupC 1823679 .. 1823702 - -12.6  -5.62045   ACACATAATAAAAAA          GCATTATGAG AAAT CTCATAATGC           TTTTTTCATACTAAA 100 53
    LSL_1733 1821573 .. 1821617 - -18.3  -3.52073   TTTTTAATATGACAA TTAGCGACAAATTCAAGCT ACCGAAA AACTTGAATTTGTCGCTAA TTTATTTCCATAATT 100 51
    LSL_1728 NONE
        rplI 1809064 .. 1809111 - -14.6  -3.12895   TTTTTGACTAATATA TAAAAACATCCAATACTAGATA ATAC TATCTACCATTGGATGTTTTCA TCATTTTAATTCTTA 100 38
        dnaB NONE
    LSL_1725 1806881 .. 1806901 -    -4  -6.04953   ATATAAATAAAAAAA            TACTCGAC AATAA ACCGAGTA            TTTTTAACTATATTA  90 38
        purA 1805323 .. 1805357 -  -5.1  -5.84011   AATAAAAAATAAAAA     GATGAAATAAAAGCT GTATT AGCCCCTATTACATC     TTTTTCTTCTAATAT  90 53
    LSL_1723 1804827 .. 1804849 - -13.6  -5.28778   ATGAGTTACAAAAAA           GGTAGTGATT TTT AATCACTACC           TTTTTTCTGTATATT 100 21
    LSL_1720 NONE
    LSL_1719 1801546 .. 1801567 -  -5.3  -3.39595   GCTAACTATTTATAA           GTAT-AGTGT AAC ACACTTATAC           TTTGTTTCACGTGAA  58 47
    LSL_1716 NONE
    LSL_1715 NONE
    LSL_1714 NONE
    LSL_1713 NONE
    LSL_1712 NONE
    LSL_1711 1792489 .. 1792534 -   -13  -4.31397   AGTTCGACAAAACAA TAAGTGTCATATATCAAGTT TTTGTT AACTTAATATATGACACTTT CTTTTTTGATACAAA 100 45
    LSL_1707 1788067 .. 1788100 - -11.9  -5.62288   TCAATAAAAGAAAAA     TATACTGGCCTAAGT TTTT ACCTATGCCAGTATA      TTTTTCTTAATCTAT 100 32
    LSL_1706 NONE
    LSL_1705 NONE
    LSL_1704 1785392 .. 1785412 - -10.5  -5.18371   TTTTACAAAATAAAA            GACTAGAGA AAT TCCCTAGTC            ATTAATTTTTATGCA 100 34
        gpmB 1784620 .. 1784638 -  -2.4  -4.13014   GCTACAGCTTTAAAA             GGTATCAT CTA ATAATCCC             ACCATCTCTAATCTA  53 33
    LSL_1702 NONE
         efp 1783075 .. 1783108 -  -7.6  -5.45802   TTTTTAAAATAAAAA     CCAACTACATACCA TAATCT CGGTATATAATTGG      CTTCCATTTTTATGC 100 35
    LSL_1700 1781310 .. 1781330 -  -9.8  -5.25803   AATTGGTACAAAAAA            TAGTCGCA ATTGA TGCGACTA            TTTTCTTCTATATTT 100 39
    LSL_1699 1779164 .. 1779193 -  -7.9  -5.07652   TGGGGTAAAATAAAA       TCGGTGACTAAAT CTAA ATCTAGCCCCCGA        TTTATTAAATAATTT  89 61
        oppB NONE
        oppC NONE
        oppD NONE
    LSL_1695 1775047 .. 1775086 - -15.2  -5.50774   CATAATAAACAAAAA  TCGCACCATTTCAAAGTT TAAT AACTAGGAAATGGTGCGA   TATTAATTTTATTTT 100 49
    LSL_1692 1772115 .. 1772137 -  -9.2  -5.42265   TTAAACGACAAAAAA           GCCACCTATC CAC GATAGATGAC           CTTTATAATATTATC 100 36
    LSL_1691 NONE
    LSL_1690 1771044 .. 1771074 -  -2.1  -2.64155   CCCCTTCCAAAGTTA      GT-TTAGAATTATT ACAG ATTAATTCTAACAC       TTTTTAATAAGGTTT  40 57
    LSL_1689 1770023 .. 1770049 -  -9.6  -5.20154   ATAGAATGTAAAAAA         CCCAAAAGACTA TAG TAATCTTTTGAG         CTAAGTTATTATTTT 100 49
    LSL_1688 NONE
    LSL_1687 1768702 .. 1768737 -  -9.9  -5.37345   TTTAACCACAAAAAA    TAGCAGCTCTTGATT ATTTTA AATCAAAGGCTGCTA     TTTCTCTTTTAAAAT 100 34
    LSL_1685 1766632 .. 1766660 - -11.8  -5.63517   TTTTTAAACAAAAAA        GGTTCAAAGCCA CTTAC CGGCCTTGAACC        TTTATTTTCAATTCA 100 49
    LSL_1684 NONE
    LSL_1683 1764839 .. 1764851 -  -6.3  -3.71075   ATATCAGCCAAAAGA                TGTTG ACT CAACA                ATTACGCGAATTAGA  64 310
    LSL_1681 NONE
    LSL_1680 1763183 .. 1763208 - -14.9  -5.02502   GAGATTATATAAAAA         GAAGCTAGGAT GTAA ATCCTAGCTTC          TTTTTTAATTTCTTT 100 30
    LSL_1676 NONE
    LSL_1675 1755296 .. 1755312 -  -3.7   -2.7419   ATATGATTCGAATTA              CAGCAAA TAA TTCACTG              AAAGTTAGTATTTTT  44 91
    LSL_1674 1754275 .. 1754313 -  -9.1  -3.31232   TTTTGTATATAAAAT   TGGCATTATATCATTTT ATAAG AATCTGATATAATGCCA   TTATTCATTACTATA  77 486
        wecD 1753438 .. 1753471 - -14.9  -3.17382   AACAACTAGACGTAA     TAAGGTTGAAAAGTC GCTA AACTTTTCAACCTTA      TTTTTCACTCTATAA 100 35
    LSL_1671 1750938 .. 1750957 -  -6.5  -5.72207   GTTAAACGAAAAAAA            TCGAGAA CTTTGC TTCTCGA             TTTTTTTTATTTTAC 100 32
    LSL_1667 1746090 .. 1746112 - -10.6   -5.9218   CAGACAATAAAAAAA           CTTGCCACCG TAT CAGTAGCAAG           CTAGAGATTATTATT 100 307
    LSL_1649 1736229 .. 1736244 -  -6.2   -2.7362   TGGAAATATCAGAAT              GTTAAC AAAT GTTAAC               GTTAAAACCGTAATT  57 244
        xerC NONE
    LSL_1647 NONE
    LSL_1646 1733346 .. 1733380 - -16.6   -4.2803   TATGGTAATTTAAAA     GGCTATGCAGCTTAAC ATT GGTAAGCTACATAGCC     TTTTAACATCTTCAA 100 41
    LSL_1642 1730784 .. 1730800 -  -6.5  -5.95946   TTAATAATAAAAAAA              TCGGACC TAA AGCCCGA              TTCTTAATTTTCTTA 100 38
    LSL_1641 1728914 .. 1728946 -  -9.4   -4.7173   GATGATATTTAAAAA     GAGTGCTGAGAAAAT TTCA ATTCTCT-AGCACTC      TTTCTTTATCTCTAT  93 37
    LSL_1639 1726488 .. 1726510 - -12.8  -4.41956   ATATATATATCAAAA           GCGTTGAGAA AAA CTCTCAACGC           TTTTTTATGCTTCAT 100 30
    LSL_1638 1724630 .. 1724654 - -10.9  -5.75538   TTCAAAAAATAAAAA          TGGTAAATCAA AAA TCGATTTACCA          TTTTTTTATTTTCTA 100 31
        brnQ 1722369 .. 1722394 - -10.5  -4.79756   TAGACAACGCAAAAA         GTGCGTATAGC ATAT ACTACACGCAC          TTCGATATTTTAACA 100 49
    LSL_1635 1721433 .. 1721449 -  -3.7  -3.59979   CCTGGCTATCGCAAA              GAAGAAT TTA AGTCTTC              TGAATTACTTGCTAG  52 324
         dAK NONE
         dAK NONE
    LSL_1631 NONE
        glpF 1717884 .. 1717924 - -10.1  -4.74012   AGGATAAAATTAAAA TAGTTGAAGATTATGCCT GTTTGA AAGC-TAATCTTCAACTA  TTCTCTATTTCAAGC 100 51
        nhaP 1716022 .. 1716036 -  -3.6  -2.92475   GCTACTTTGACAAAT               TTAGAC ATT ATCTAA               TATTTAGTCTAACTC  45 61
    LSL_1628 NONE
        glmS 1711875 .. 1711915 - -12.9  -5.04601   GCCAGAAATTAAAAA  CACCTTACAATCGTTAA TTTTTTT CTAACGATTATAAGGTG  TCTTGTAAAAGTATA 100 50
    LSL_1626 NONE
    LSL_1625 1710093 .. 1710107 -  -3.6  -3.24425   TATACAACCCATTAA               TCTAAG TTA CTTAAA               GTCATCGCGGATAAA  48 7
    LSL_1624 1708631 .. 1708652 -    -6  -3.58522   ATTATTATTTTCAAA           CTATTAGA TGAAAG TCTAATAG            TTTTTTTTTGTTTTA  62 38
    LSL_1623 1707700 .. 1707720 - -10.5  -5.64274   TTATGCATAAAAAAA            CGAGGTCTT ACT AAAACCTCG            TTACTTAATTTAGCT 100 46
    LSL_1622 1707196 .. 1707217 -  -2.5  -4.31433   TACCTTTACAAGAAA           TTTA-CATTA ATC TAATGGTAAA           ACAAGGTCATCTGTA  55 10
        terC 1706338 .. 1706363 -  -9.9   -5.5112   TTGACCAATAAAAAA         TGCAATGAATT CTTC AACTCATTGCA          TTTTTACATATTAAT 100 36
        mtlA NONE
    LSL_1619 NONE
        mtlD 1702665 .. 1702700 - -16.4   -5.4505   CTTGTCAACAAAAAA    GCAGTCGATCAATGAT TTTT ATCATCAATCGACTGC     CTCAAATTTTAAATT 100 39
    LSL_1617 NONE
    LSL_1616 NONE
    LSL_1615 NONE
    LSL_1614 1700190 .. 1700232 - -15.2  -3.61404   TTATTAATTAGAGAA TAAGAAAAGGTAGTACCAGA AAT TCTGATACTACCCTTTTTTA ATCTTCAATAAATTT 100 23
        manA 1698967 .. 1699002 -  -8.6  -5.60993   TTGTCTATAAAAAAA    GTGATTCTCATATT TTTTATCG AATATGAAAATCAC     TTTTTACCTAAGCTT 100 33
        proB NONE
        proA 1696779 .. 1696793 -  -2.2  -2.70907   TTATATACAATCAAC               TTTTAA ACG TCAAAA               AGCTTTAGAAAAATA  40 46
        prsA 1695697 .. 1695734 - -14.3  -5.10767   TATCGAATACAAAAA   CCCCCATAGTTACTAGC TGAA ACTAGCAACTATGGGGT    TTAAATTTTAATCTT 100 43
    LSL_1608 NONE
    LSL_1607 NONE
    LSL_1606 1687114 .. 1687142 - -14.1  -4.88293   AATTTTAAAAACAAA        CAATCTACCAGAA AAC TTCTGATAGATTG        CATTATTATTAATCA 100 34
    LSL_1605 NONE
        thiJ 1685767 .. 1685803 - -11.9  -5.99154   GACTAAATAAAAAAA    TCATCATTATTTAACTA AAT CAGTTGAATAATGATGA    TTTTTGATTTTAATT 100 39
    LSL_1602 1682258 .. 1682311 -  -5.6  -4.72846   CTATATAGCTAAAAA GCAGTTTGCTTGAG-ATTTTAGGATT TTTT AGTCCTAATCTACTCAAG-AAACTGC TTTTTGTATTATTTA  71 34
    LSL_1600 1679514 .. 1679548 -  -8.1  -5.40072   TTGCTTGCAAAAAAA     TAGTAGAAAACTATC TTCAC GATAATTCTCTACCA     TTCTTTCTTATTTTA 100 33
        gidB NONE
        parB NONE
    LSL_1597 NONE
        parB NONE
    LSL_1595 NONE
    LSL_1594 NONE
    LSL_1593 NONE
    LSL_1592 1672176 .. 1672202 -  -8.8  -4.92239   CTAAAAATTCAAAAA         TCGCCAAAGATT ATA AGTCTTTGACGA         TTTTTTTATTGGCAT  93 64
    LSL_1588 1669246 .. 1669280 - -11.7  -5.20633   AAAAATATACAAAAA     CAGCATTTATAGCTA CTTAC TAACTACAAATGCTG     TTAAATTAATCATTA 100 38
    LSL_1587 NONE
    LSL_1586 NONE
    LSL_1585 1666498 .. 1666523 -  -4.1  -3.14745   GTGTCATAATAGACA         TCT-CCCTAATA ATT TTTTAGGGTAGA         GACAAGCACCATTGA  48 231
    LSL_1584 1665907 .. 1665932 -  -9.1  -5.07652   TCCTCTAAAAGAAAA         GCCAACAAGAA TTAC TTCTCATTGGC          ATCAACTTCACTTAT  95 40
        thiD 1665018 .. 1665067 -    -6  -5.42259   GTACTTTCAAAAAAA TCACGTCCTATTAATGTTAC TTTTTTCATT ATAACACTAATTAGACGTGA TCTTTTTAATTTATC  86 41
    LSL_1582 1664201 .. 1664233 - -12.2  -4.33153   CGGAAGAGTAACAAA      TACCCCATAAAATC CAGCC GATTCCATGGGGTA      TTTTTCTATTATTTA 100 34
    LSL_1578 1661262 .. 1661273 -    -3  -4.18934   TATCATTCTAACAAA                TTTC ACTA GAAA                 GGTCGCAGGATATGT  57 49
    LSL_1577 NONE
    LSL_1576 1659851 .. 1659878 - -12.8   -4.8622   TTGTTCAATTAAAAA        TGAGGCTGGGAC TCAA ATCCCAACCTCA         TTTTTATTTATATAG 100 29
        rfaG 1658119 .. 1658137 -  -9.6  -5.54907   TTGATAAAATAAAAA             GCCAGCAA AAT TTGCTAGC             TCTTCTCCCCTTATT 100 49
        rfaG 1657026 .. 1657073 -  -4.5  -5.58522   GACATAAAATAAAAA CTTC-TTTAAAGCACGTATATA ATTAA TAAATACTTACTTTAAAAGAAG TTTTCTATCTTAACT  83 30
        rfbA NONE
        rfbC 1655472 .. 1655489 -  -3.5  -3.37796   CTCCACCAGTTACAA             TGATATT CTTA AACATCA              AGATACCTCCTAAAT  50 35
        rfbB 1654432 .. 1654449 - -12.7  -4.64383   AATGATAAAGTAAAA             CCCCAGG AAAA CCTGGGG              AAATTTTTATTGCCC 100 32
        rfbD 1653504 .. 1653536 -    -5  -4.39448   AAATAACTAAAATAA      GCCCATTATTAC TCTATAACT GCAATAATAGGC      TCTAACAAAATTATT  67 53
    LSL_1568 1652242 .. 1652252 -  -2.6  -3.36823   TTTCTTAAAATTTAA                 TTAT TTC ATAA                 TATTTAATTTGGCTT  44 15
    LSL_1567 NONE
    LSL_1566 1649860 .. 1649885 -  -5.5  -5.53436   ACAGAATATAAAAAA         GGCCAAAAACA ATTT CATTTTTGACC          TTTAATATAAATTAT  87 63
    LSL_1565 NONE
    LSL_1564 1645990 .. 1646002 -  -3.5  -3.35778   AAAGAAGGACAGTAA                TAAAA AAA TTTTA                CATTATCAGTCCTAA  48 37
    LSL_1563 1644575 .. 1644596 -    -6  -3.58522   ATTATTATTTTCAAA           CTATTAGA TGAAAG TCTAATAG            TTTTTTTTTGTTTTA  62 38
    LSL_1562 1644341 .. 1644373 -  -5.8  -4.38092   CAATAACTAAAATAA      GCCTATTATTAC TTTAAGTTT GTAATAATAGAC      TTCATTTTAATTACT  72 63
        rfaG NONE
        rfaG NONE
        rfaG NONE
    LSL_1558 NONE
    LSL_1557 NONE
        rfaG NONE
        rfbX 1635670 .. 1635682 -    -2  -3.74077   TGTCACATACTTAAA                TTCT TGATT AGAA                AATCTAGCCATTCCA  47 339
    LSL_1554 1633635 .. 1633652 -  -5.5  -3.53091   ACCCTCCTTTCTAAA             CTCTACG ACGA CGTGGAG              TACTAATTTTTTCTT  58 3
    LSL_1553 1632832 .. 1632855 -  -8.2  -5.37171   AATATTAAACAAAAA          GCCCTTACCT AAAA AGATAAGAGC           TACATTACAACTATA 100 57
    LSL_1552 NONE
    LSL_1551 1630746 .. 1630756 -  -2.6  -4.68103   TTAATTTCAACAAAA                 TTTT AAC AAAA                 AGCTAACATTACTCG  60 34
    LSL_1550 1629982 .. 1630011 - -13.8  -4.30809   TAATATGTACCAAAA       TAACGGTTAGGA AAAAGA TCCTAACCGTTA        TTTTCACATTAATAC 100 34
         glf NONE
    LSL_1547 1626353 .. 1626381 -  -8.3  -4.84359   TTATTGTCATAAAAA        TAGCAATCCGT ATTATTA ACAGATTGCTA        CTAAAATATATTATT  90 36
    LSL_1546 NONE
    LSL_1545 1622618 .. 1622653 -  -7.7   -5.3671   AACACAACCAAAAAA    GCAATTTTGAAAGAG ATTCAA CTCAATCAAAATTGC     TTTTCTTCATGCTTA 100 46
    LSL_1542 1619254 .. 1619291 -  -2.3  -5.54907   TCTATAAAATAAAAA  CATCAATG-AG-CTTGT TTATCT ACAAAACTTCATTGATG   TTTCTCTAGTTATTT  74 35
    LSL_1541 NONE
    LSL_1540 1616775 .. 1616807 - -11.5  -3.78233   ATAGCAATACGCAAA      TAGCACTTACTCA AACCAAA CGAGTAAGTGCTA      TTTCTATAAACTACC  95 57
        coaA NONE
        guaA 1613433 .. 1613466 - -13.5  -3.83026   TTCTCCTACATTAAA     TAAAGAGTCATTAGT ATCA ACTAATAACTCTTTA      CATAAACTCTATATA 100 46
    LSL_1536 1611848 .. 1611870 -  -9.2  -4.30885   AAAATATATTTAAAA           GGACAAACCA AAT TAGTTTGCCC           TCTATACTACTTACT  88 32
    LSL_1535 1609025 .. 1609064 - -10.9  -5.52807   AAGAATAAACAAAAA  CGCAGATGAAACAAGAT GTTATT ATCTTGATTTATCTGCG   TTTATTTATTCTAAT 100 43
        napA 1605074 .. 1605114 -  -6.5  -2.94912   TCCCCAAGTTATACA CACTTTTTATGGATAATA CCAATT TATTATCCA-ATAAAGTG  AACATATGTATCTCC  58 166
        dacC 1603683 .. 1603716 -  -6.2  -5.86976   TGACAAAATAAAAAA     GTGTAAAACCAGTA TTCATC TACTTATTTTACAC      TTTTATAATTAATTT 100 39
    LSL_1531 NONE
    LSL_1530 1601616 .. 1601635 -  -5.7  -5.52384   TTTTTATCAAAAAAA            GCCGAGT ATCAAA ACTCGAC             TTTCATATCTATTAG  90 37
        rfaG NONE
    LSL_1523 1587846 .. 1587860 -  -2.2  -4.35116   GATGGTACATTAAAA               TAATTA TTA TAACTA               TATTAAAAAGGCTTA  57 92
        thrA NONE
        thrB NONE
    LSL_1517 NONE
    LSL_1516 1577352 .. 1577394 - -10.8  -4.36262   ATAGTTATATTAAAA CCCGCTAGGAATCAACGTT TTTAAT AACGT-AATTTCTAGCGGG TTTTAAGTCTTGAGA 100 79
    LSL_1515 1572501 .. 1572538 - -13.7  -5.04175   TTAAGCACATAAAAA   TAGCATTTATTACGGCA TCTC TACCGTGATAAATGCTA    TTTCTTTACTAAAAC 100 23
        treB 1567906 .. 1567938 -  -8.5  -4.62085   ATCGCTAAAAAATAA      GGTACCATCTCCT TTTTACT AGGGAATGGTACC      TTTATTTTATTATTA  89 50
        pncA 1566579 .. 1566602 -  -6.7  -4.99435   TTGAATAATTAAAAA          GAGTCGAGA TTAATT TCTCGGCTC           TTCTTTTATATTCTC  85 40
        galE 1562138 .. 1562167 -  -6.5  -5.53991   CACCTATCAAAAAAA       GCTTGACACTC ATTTCTTA GAGTCTCAAGC        TTTCTTTATTTTTAA  93 37
    LSL_1505 NONE
    LSL_1504 1560002 .. 1560028 -  -8.8   -5.4505   CGTTCTAATAAAAAA         GAAGAATGGAAT TCC AATCCACTCTTC         TCGGCAACTCTAGAA 100 35
        galM 1558790 .. 1558808 -  -8.2  -5.46657   CACCTCAAGAAAAAA             GCCAGTAA TAG TTACTGAC             TTTTTGTTTATTATA 100 70
    LSL_1502 1558090 .. 1558107 -  -7.7  -5.58454   TTCATATCAAAAAAA             CGTTGGC ACAT ACCAACG              CTTTTACTAACCTTT 100 47
    LSL_1500 NONE
    LSL_1499 NONE
        gpmA 1553817 .. 1553837 -  -9.7   -5.4505   TGTCCCAACAAAAAA            CCACCCTCA AAA CGAGAGTGG            TCTATATCATAAAGA 100 50
    LSL_1497 NONE
    LSL_1496 1552618 .. 1552636 -  -2.4   -3.3167   AATAAAAAGTGAACA             CTAGTTAC ACC GTCACTAA             GGTTTTGTCTTTTTC  44 123
    LSL_1495 1551985 .. 1551995 -    -4  -2.91264   CCTCTTACTCAGACA                 TAGT GGT ACTA                 TAATCTAAATATTGA  47 4
    LSL_1494 1551238 .. 1551259 -  -6.7  -5.48213   CAGTTAAAACAAAAA           CTATTAGAC TTCT ATCTAATAG            TTTGAAAATAATAAT  93 148
    LSL_1493 1549983 .. 1550014 - -10.4  -5.23292   CTACACAAAATAAAA      TAGAGAAACTAAGA TTAT CCTTAATTTCTCTA       TTTTGAAAGAACTAA 100 118
    LSL_1492 NONE
    LSL_1491 1546140 .. 1546168 - -11.9  -5.22312   ATCTAGACGAAAAAA        GAGAGATTTTCGA ATT TTGAAAATCTCTC        TTTTCTATTCTAATC 100 35
    LSL_1489 1544945 .. 1544955 -  -2.6  -2.81272   CATGATTATTTAAAC                 TTTA AAA TAAA                 AATTAATATCAGATT  42 40
        azlC NONE
    LSL_1487 1543713 .. 1543743 -    -4  -5.45802   TCCTTAAAACAAAAA       GCCACCTTAGTGAT AAT ATGCCTAAGATAGC       TAATAAACCTTATAT  77 42
         aes 1542864 .. 1542876 -    -2  -3.18912   GCATTTACTCACCAA                TTCT ACTTA AGAA                GTGCTTGCATCCAAC  44 15
    LSL_1485 1541966 .. 1541984 -  -4.5  -4.39133   TAATAATTATTAAAA             GCAGCAC TCTAG GTGTTGC             TTTTATTTTACTTAT  65 33
    LSL_1483 NONE
        rluD 1539444 .. 1539459 -  -6.2  -3.79787   CTATAGTAATTTAAA              TTTTGG TCTA CCAAAA               ATAAATCTTAATTTT  66 33
        troR 1538616 .. 1538626 -    -4  -4.26393   CACATAATAGAGAAA                 TTTC ATT GAAA                 CAATCTAAATGAAAC  60 92
        cspC 1538296 .. 1538323 - -12.2  -5.72207   TTTAAAGCAAAAAAA        GACTGAAAAGAA TTTC TTCTTTCCAGTC         TATTATTTATCTACT 100 47
    LSL_1479 NONE
    LSL_1478 1536929 .. 1536939 -  -2.6  -5.15634   CAGTTTACCAAAAAA                 TTAT TAG ATAA                 CAAACACTTATATTA  69 110
    LSL_1477 1535658 .. 1535677 -  -6.4  -5.69793   ACAGCAAAGAAAAAA            GAACCAGC CTAA ACCGGTTC             TCTTCAATCATCTAA  93 37
    LSL_1476 NONE
        trxA NONE
        crcB NONE
        crcB NONE
    LSL_1472 1532582 .. 1532594 -  -3.5  -3.35778   AAAGAAGGACAGTAA                TAAAA AAA TTTTA                CATTATCAGTCCTAA  48 58
    LSL_1471 1531077 .. 1531100 -  -7.6  -5.80364   ATTTCAACAAAAAAA          CACTAAAACT TAGG AGTTTTAATG           TTTCTTAAAAATTAT 100 126
    LSL_1470 NONE
    LSL_1469 NONE
    LSL_1468 1529075 .. 1529105 -  -6.3  -5.64873   CTTAATAAGAAAAAA       GATAGCAATCGAT TCATG ATCAATCACTATC       TTTTCAATTCTATTT  93 35
    LSL_1467 1527790 .. 1527826 -  -8.1  -4.45151   AATAGTTAATTAAAA    TCCCTACCAAGTTAC TTTAATT GCAACTTAGTGGGGA    TTTTTCTAATCATTA  85 31
        nagB 1525742 .. 1525762 - -10.5  -5.83226   AAGGCAAGAAAAAAA            GCACATGGA AAT TCCATGTAC            TCTCTAACTATTATT 100 36
    LSL_1464 1524742 .. 1524774 -  -8.6  -5.23016   AAATAATCTAAAAAA      TCTCAAGCTGATAT TTTTG ATACCAGTTTGAGA      TTTTATTTTTTATAG  95 88
    LSL_1461 1521831 .. 1521855 -  -7.9  -5.80364   ATTCCAATAAAAAAA          TGGCATGCCTA TAA TAGACACACCA          TTTAAAAAATAATTA 100 38
    LSL_1460 NONE
    LSL_1459 NONE
    LSL_1458 1518668 .. 1518687 -  -2.2  -3.06302   AGTAGCCTTACCTAA            TTATGAAA CTTG TATCATAA             CCAAATAATTCTACT  42 51
        rluD 1517661 .. 1517673 -  -3.5  -3.19563   TATACATTATCAATA                TTTTT TGT AAAAA                TTTAGTTTTTATTCT  48 27
    LSL_1456 NONE
    LSL_1455 1515613 .. 1515642 -  -6.5  -5.55698   TACAATTCAAAAAAA       CTAGGTCTACCTT AATT ATAATAGACCTAG        CTTTTATTACTCAAA  93 47
    LSL_1454 NONE
         ssl 1511924 .. 1511938 -  -2.2  -3.23251   CGAACAATTAATATA               TTATTC AGT AAATAA               CAAATCATACATTTT  44 11
        guaB 1510159 .. 1510197 -  -9.8   -5.3671   AATATAACCAAAAAA   GGTACTAGCGATTAGT ATAATTA ACTAATTACTAGTACC   TTTTCATTGCAATTT 100 101
         fur NONE
    LSL_1449 NONE
    LSL_1448 1506541 .. 1506574 - -12.7  -5.24129   CCCCCTTATAAAAAA     TACCTTGTAAGTAAC TTTT ACTACTTACAAGGTA      TCACATCTTACCTTC 100 33
    LSL_1447 1505952 .. 1505990 - -22.2  -4.99638   ACATGGATATAAAAA   CACCATATAATTGTTAGA AAA TCTAACAATTATATGGTG   TCTTCTTAAATATCT 100 31
        glnQ NONE
        glnH NONE
        glnM NONE
        glnP 1502854 .. 1502877 -    -9  -5.63504   AATTTCACAAAAAAA          GTACGGCA-AT TCA ATCTGCCGTAC          TTTTTATCTCTAACC 100 35
    LSL_1441 1500832 .. 1500870 - -10.5  -5.34857   CTAAATAAAATAAAA   TCGGATGATGAATCAAA TTTAT CTTGATCCATTATCCGA   TTTATTTATTAGGAG 100 34
    LSL_1438 1498140 .. 1498176 - -13.2  -4.89233   TATCAACAGCAAAAA    CGCCAGAAATCAAGTT TTCAT AACGTGATTTCTGACG    TTTTTTAATTTTGAG 100 58
        rpsJ 1496217 .. 1496227 -  -2.6  -3.58905   ATTTTCTATATATAA                 TTAA TAA TTAA                 AGTTTGATTTCGATA  48 22
        rplC NONE
        rplD NONE
        rplW 1494625 .. 1494639 -  -2.2  -4.11183   TCCTATTACAAAGAA               TTATTC TTC AAATAA               TTTAATTTCTTTAGA  52 11
        rplB NONE
        rpsS NONE
        rplV NONE
        rpsC NONE
        rplP NONE
        rpmC NONE
        rpsQ 1491479 .. 1491498 -  -3.7  -2.78015   CGAATCAGTGCAAAT            GTTATTT ATTACA AAATAAC             TGCTTTTTCAACGAT  44 14
        rplN NONE
        rplX 1490699 .. 1490715 -  -3.7  -3.27476   ACGGTTAACCATGAA              GAAAGTA TCC TCCTTTC              CTTACTATAGAATTT  48 30
        rplE NONE
        rpsN NONE
        rpsH 1489531 .. 1489542 -    -3  -2.87527   TATTTATTACCAAAT                GTAA GCTA TTAC                 TTCGCCACCAATTTT  43 5
        rplF NONE
        rplR NONE
        rpsE NONE
        rpmD 1487832 .. 1487843 -  -2.2  -3.84304   TTAATTTATAAAATA                GACT ATTT AGCC                 AATTCAACGTCCACT  50 16
        rplO NONE
        secY 1486015 .. 1486058 - -17.2  -3.02511   CTTATTTTTTTAATA TGCAAAAGGTCAGAAAGATAT AAA ATATCTCTCTGACCTTTT-CA GTTCTTATTCACGTA 100 30
         adk 1485273 .. 1485294 -  -8.1   -5.4148   GAAATAATTAAAAAA           GAATGCAAA AATA TTTGCATCC            TTTTAAAATTTATTT 100 35
        infA NONE
        rpmJ NONE
        rpsM NONE
        rpsK 1483884 .. 1483896 -  -3.4  -2.93623   CTGGCGAAAACATTA                TGAG TTTCT CTCA                AAAATGAATACTGAC  45 46
        rpoA NONE
        rplQ 1482253 .. 1482271 -  -8.9  -5.65927   TATTCAAACAAAAAA             GACACTC GTAAT GAGTGTC             TTTAAAATGCTAATA 100 225
        cbiO NONE
        cbiO NONE
        cbiQ NONE
        truA NONE
        rplM NONE
        rpsI 1477860 .. 1477879 -  -6.4  -5.18355   TCTAAAAATCAAAAA            GAACACCC CGAA AGGTGCTC             TCTGTAAGTATAGTA  84 52
    LSL_1401 NONE
    LSL_1400 1471020 .. 1471047 -  -8.4   -3.6003   CAAAGGACTTTTAAA        GGTAAAGCCGTG ACGC CACAGCACTACC         TTGGTCACGCTATAA  75 67
    LSL_1399 1469821 .. 1469836 -  -2.6  -2.73483   ACTCCATTTCAATCA              TAACCT GGCA AAGTTA               AGAGAACGATTTCTT  40 3
    LSL_1398 NONE
    LSL_1397 1467867 .. 1467879 -  -4.1  -3.29031   GGAAGCAATGAAAAC                GCAAA CGG CTTGC                TAAGAGAATATTTCC  49 510
    LSL_1396 1466935 .. 1466951 -  -5.9  -2.78206   TAGGATAAAGAATAT              TGCACAA TAA TTATGCA              TTGCCTTATGTATTG  55 43
    LSL_1395 1466703 .. 1466717 -  -2.2  -3.09028   TAGAATCTCTAAAAT               TTAATT TCA AACTAA               TACTTTGTCTATTTT  42 34
    LSL_1394 NONE
    LSL_1393 NONE
    LSL_1392 NONE
    LSL_1391 NONE
    LSL_1390 1463092 .. 1463106 -  -2.1  -4.14243   TACTTTATGGTAAAA               CAAGT TTATG ACTCG               CATAATAATTGATAA  52 214
    LSL_1389 NONE
         doc 1461319 .. 1461345 -  -8.1   -5.0916   GGGTGAACAGAAAAA         GCATCCCGTAT TTTTG ATACGAAATGC         TTTCAATAAGTGTAA  91 329
    LSL_1387 1460161 .. 1460173 -  -3.5  -3.35778   AAAGAAGGACAGTAA                TAAAA AAA TTTTA                CATTATCAGTCCTAA  48 166
    LSL_1386 1458746 .. 1458767 -    -6  -3.58522   ATTATTATTTTCAAA           CTATTAGA TGAAAG TCTAATAG            TTTTTTTTTGTTTTA  62 38
    LSL_1384 NONE
    LSL_1383 NONE
    LSL_1382 1455849 .. 1455878 -  -8.7  -5.10077   AAAGAGCCTAAAAAA       GTAAACCAGTCTC ATAC GAAACTGGTTTAT        GATATATCCTTATTA  95 130
    LSL_1379 1451551 .. 1451573 -  -7.7  -4.09511   AATAGTTGTTTAAAA           GGACTATGC TCAAT GCGTAGTCC           TTTTTTCGTTCTCAA  77 91
         rep 1447057 .. 1447102 - -12.2  -5.26875   TTTGGAATTAAAAAA TTCCTGAG-ACCTGATTGG CTTACATTT CCAATCAAGTACTCAGGAA TTTTTTTATAACATT 100 31
        ddpX 1443088 .. 1443102 -  -3.6  -3.35679   TCTTTTCAGTCATAA               TATAGA ACC TCCATA               AAACAAATCTAAATT  48 124
    LSL_1372 1441199 .. 1441227 -  -2.5  -5.22006   TCAGCATAATAAAAA       GGCATCAACATT TATTCC AATGC-GACGCC        TAAGGAGATTCTTAT  69 75
        sbcD NONE
        sbcC NONE
    LSL_1368 1435230 .. 1435240 -  -2.6  -2.79581   TAAATTTTTAATAAC                 TATT TAA AATA                 TCTTGCACTTTTAAT  42 7
         fur 1434427 .. 1434456 - -14.5  -5.55769   TTTGATAATAAAAAA       GTCCCTAACGTTA ATAA TAACATTAGGGAC        GAAAAATTATTTCCG 100 246
        tyrS 1433091 .. 1433130 - -10.2  -5.71638   TAATAATTAAAAAAA  GTGTATCTC-AATCCGATT TCA ACTCGGATAAGAGATACAC  TTTTTATATTATCTT 100 39
    LSL_1363 1428546 .. 1428584 -  -7.6  -5.14563   TTTTTTAGTAAAAAA   TAGGTGAAGAGACCTC AAAATAA AAATTCTCTTCACCTA   TTTTATTGCAAATCT  91 55
         pth NONE
         mfd NONE
    LSL_1359 NONE
    LSL_1358 NONE
    LSL_1357 1420645 .. 1420655 -  -2.6  -3.77464   ATATCACGCACTAAA                 TATT ATT AATA                 CTACTAAATTAAACT  51 49
    LSL_1356 1420092 .. 1420115 - -11.8  -5.86609   TCAAAAAAATAAAAA          GGCAAGAAGT AATT ACCTCTTGCC           TTTTGTTGTATTAGC 100 36
    LSL_1355 NONE
         hpt 1418135 .. 1418145 -  -2.6  -4.28361   TTAATTTCACTAAAA                 TAAA TTG TTTA                 AAATTTTATTAACCT  55 34
        ftsH 1415898 .. 1415928 -  -8.4  -5.63517   TTGTCAAATAAAAAA       TGGTACTGACAGTT TAA AACCACCAATACCA       TTTTTGTTATTCATC 100 32
    LSL_1352 NONE
        lysS 1412278 .. 1412301 -  -6.1  -5.91981   AAAATCTAAAAAAAA          TCAGTTTGC TTATTT ACAAACTGA           TTTTTTATCTTATTT 100 45
        purK 1405386 .. 1405415 -  -5.1  -4.81685   ATTAATCACTAAAAA       GAGCGATAACT TTATAATT ATTTATCGCTC        CATTAACTATTATTC  72 35
        pcrA NONE
         lig NONE
    LSL_1347 1399868 .. 1399891 -  -6.1  -4.98672   TTTAAAAATATAAAA          GAGACTACT GCAAAA AATAGTCTC           ACTTTATATATTAAT  82 40
        gatC 1399444 .. 1399455 -    -3   -3.6003   TAAATCATTCTTAAA                GTAA TCCA TTAC                 TATTCCTCACTTTCG  50 25
        gatA NONE
        gatB NONE
    LSL_1343 1395380 .. 1395401 -  -6.7  -6.55664   TAAAACAAAAAAAAA           CTATTAGAC TTTC ATCTAATAG            TTTGAAAATAATAAT 100 128
        trmA 1392449 .. 1392461 -  -2.7  -3.14745   TTCTCATAATAGACA                GATTT ATC AAACC                ATCACTATACCTTAA  43 93
    LSL_1340 1391155 .. 1391200 -  -9.2  -5.38951   AACTCATAGAAAAAA TCACCATCTTTGAACACTAC TCCCTT GTAGAGTTTAAAAACGGTGA TTCAATAAAAATTAA 100 99
    LSL_1339 1389482 .. 1389509 -  -9.3  -5.18726   CCTCTATAATAAAAA        GATCTACCAGA AAACTA TCTGATAGATC         TTTCAATATTATTGG  95 316
    LSL_1338 1388625 .. 1388656 -  -2.4  -2.89361   ATACACTAAATATTA      TGCTTACAAAATCA GCTT TCATTTGGTAAACA       CTTTTTTATGATATC  42 12
    LSL_1337 1388387 .. 1388402 -  -3.4   -3.3197   ATAGCATTTCTATAA              TTTTTT ATTT AAAAAA               TTAATAACTTAACTA  48 34
        wecD 1387824 .. 1387846 -    -7  -5.74122   TATTACATAAAAAAA           GGTCCTGATT AAA AAACAGAACC           TCTCTTAGCAATTGC 100 126
        mbp3 1385170 .. 1385180 -  -2.6  -2.86747   CATCTATTATAACTA                 TTTT AAG AAAA                 AATTTTGTTACTTAA  42 58
        wecD 1384104 .. 1384131 -  -5.6  -4.96468   TAAATTTAAATAAAA        GATCTACCGGAT AATT ACCTGATAGATC         TTTCATTAAATTTAT  76 292
        nrdD NONE
        nrdG 1380114 .. 1380131 -  -2.1  -5.04249   TGTCCAAAAAATAAA             TATCTTT TACA AAAAATA              TTAATTAACTTTTTG  65 137
        arsC 1379555 .. 1379590 -   -10   -5.8187   TATGCAACAAAAAAA    TGACAAATCATGTTCT TTTA AAAACACAATTTGTCA     TTTCCTTACTTATTA 100 52
    LSL_1329 1378075 .. 1378110 - -13.6  -4.65895   TCCGTTAGTCAAAAA    GTCCTACTTTAATC TTATGGCT GATTAAAGTAGGAC     TTTTTTGTTATTCAA 100 41
        fumC NONE
        frdA 1374662 .. 1374684 -  -4.9  -4.86033   AAATCCTTAGAAAAA           GGTTGAG ATTTTATTG CTCAACC           TTTATTTGTTATTTT  72 34
    LSL_1325 1373099 .. 1373135 -  -6.9  -3.60818   TCAAAATTTCTCAAA   TAAAAAAAGGTTG-TC AAAAAA GATCAACCTTTCTTTA    ATATTAAGTTTATCT  67 69
        wecD NONE
        ackA 1371162 .. 1371204 - -15.2  -4.30043   AGAAAGGCAAAATAA TATAGGATTGAGATTTTGAA AAA TTCATAATCTCAATCCTATT GTTTTATATAATTAA 100 47
    LSL_1318 NONE
    LSL_1317 NONE
    LSL_1316 1363540 .. 1363591 - -20.7  -3.72405   TTTATAAAATCATAA TAAAAGCACTAACTATCAACACT TAATTT AGTATTGATAGCTAGTGCTTTTA CTTAATTATTTACAA 100 43
    LSL_1315 1362765 .. 1362806 - -13.3  -5.47431   TTAACAGATAAAAAA TAGTCTAGAATCATCGATT TTGG AATCTTTGATTCTAGACTA  TTAATTATTTATTTA 100 52
    LSL_1313 NONE
    LSL_1312 1359044 .. 1359084 - -11.5   -5.3658   ATTATAAAAATAAAA  CTAATCATATTATGAAAGT CTA ATTGTCATAATATGATTAG  TTTCTCTCTTATGCT 100 48
    LSL_1311 NONE
    LSL_1310 1357502 .. 1357526 -  -8.7  -5.12916   CATAAAATAATAAAA          GCTCTTTTACC ATA AGTAAAAAAGC          CCATACTAAAATATA  95 179
         xpt NONE
    LSL_1308 1355518 .. 1355546 - -14.1  -5.18357   TAAGCCATGAAAAAA        TTCACGAAATGTT TTT AACATCTCGTGAA        TTTTGCTTTTTATTT 100 35
        topB NONE
    LSL_1305 NONE
    LSL_1304 NONE
        rluD NONE
        mgtE 1348946 .. 1348985 - -13.8  -4.60073   TATACAACCATAAAA  TGGTAGTTTCTAATCAGC ATAA ACTGTTCAGAAACTACCA   CATTTGTTATTGTCC 100 32
    LSL_1301 1347484 .. 1347505 -    -6  -3.58522   ATTATTATTTTCAAA           CTATTAGA TGAAAG TCTAATAG            TTTTTTTTTGTTTTA  62 38
    LSL_1300 NONE
        wecD 1345953 .. 1345965 -  -3.4  -4.74611   TATTATAAAAAATAA                GCAA GTATT TTGC                TTTTATTTTTCACAA  66 131
    LSL_1298 1344476 .. 1344504 -  -9.7   -5.4833   TTATTTAATAAAAAA        TATCGACAAGCCT TAA AAACTCGTCGATA        TTAATAATTATTGAT 100 40
        gdhA 1342948 .. 1342970 -  -8.5  -5.59357   ATTATACTAAAAAAA           GCCATTAGG AAAAA CCTAATAGC           ATCTTAAATTATTTA 100 53
    LSL_1296 NONE
    LSL_1295 1339967 .. 1339990 - -11.2  -5.27477   ATTCCAATGAAAAAA          GAGAGAAAAA CTAT TTTTTCTCTC           TAAATTTCTCTTAGT 100 36
        glgB NONE
        glgC NONE
        glgC NONE
        glgA NONE
        glgP NONE
        amyA 1329698 .. 1329747 -  -8.9  -5.60993   TTTTTTACAAAAAAA TGTACCAATCTTC-ATTGTTAGCT CTT AACTAACTTTTGAAAATTGGTACA TTTTTATTTATATAA 100 33
    LSL_1287 NONE
        srmB NONE
    LSL_1285 1326068 .. 1326095 -  -9.8  -4.77986   TTAAATACTTAAAAA        GCCGGGAAAACC TACT GGCTCCCCCGAC         TGTTTAAATTGCTAT 100 223
         kup 1323972 .. 1324000 -  -3.3   -5.4492   GACATATATAAAAAA       GATAGG-TAACA TTTAAC TGTCAACCTATC        TTTTTTATATTATTC  76 35
        malR 1322842 .. 1322852 -  -2.6  -5.24129   GTTTGCGATAAAAAA                 TTTT AAA AAAA                 TCACAATTTTTTTCG  69 48
    LSL_1282 NONE
        galM NONE
        mapA NONE
    LSL_1279 1317303 .. 1317332 -  -9.4  -4.71418   AATATTTAAAAGAAA       TGAGGATTAGAG TTCTTT CTCTGATCCTCA        TTTTTATACGCAAAA  93 101
        wecB 1312892 .. 1312913 -  -5.9  -5.55855   TGTAAAAAAATAAAA           CTAGTCGTC AGAA AACAACTAG            TCCTATTACTATTAT  90 37
    LSL_1275 NONE
    LSL_1274 NONE
    LSL_1273 1310020 .. 1310061 - -14.8  -4.00001   TAAGAAAAAATAATA TTAAAAGGAAGCAAAGAT TTTTTG ATCTTTGCTTCCTTTTTA  GTTGCTAACTCTTTA 100 38
         map 1305210 .. 1305244 -  -7.5  -5.60993   GCTTTCATAAAAAAA    TAAGTACTTAATTGCT TAGA AACAAT-AAGTACTTA     CTTTTTTATGCTAAT 100 36
        galU 1304161 .. 1304189 -  -8.3   -5.1417   TTATAAAATTAAAAA        GCCTGAAAAGA AACAAAA TCTTTTCAGAC        TCCTATAAAAATAAT  93 49
    LSL_1267 NONE
    LSL_1266 1302723 .. 1302733 -    -4  -3.17762   AATAGCTATTAAAAT                 TGAA TAT TTCA                 TCAATTAATAGCTAC  48 43
    LSL_1265 1295398 .. 1295421 - -10.4  -5.83226   AATGTAATAAAAAAA          CGCAAATCAT CAAC ATGATCTGCG           CTAGAATTGGGGTAG 100 344
        proC NONE
    LSL_1263 1293783 .. 1293823 - -10.8  -5.00895   GTTAGTATACAAAAA TGGCTTAAAATCA-TGTTA CTCA CAACATTGATTCTAAGCCA  TTATTTTATTGCTAC 100 42
        pncB NONE
        nadE 1290580 .. 1290592 -  -4.9  -4.11692   CATCTATTTCCAAAA                TGTAT CGT ATACA                TTAATTGGCATATGA  62 1
    LSL_1259 NONE
    LSL_1258 1287726 .. 1287753 -  -6.3  -5.86976   TTATAAAATAAAAAA        GCATAGTAGCC AATATA GACTCCTATGC         TCACCTCTGTATGCG 100 169
        fabH 1286706 .. 1286716 -    -4   -3.7791   CAATTATTCACCAAA                 TTCT AAA AGAA                 TAGATCCATAAGCTA  56 3
    LSL_1256 NONE
        gpmA 1284911 .. 1284941 - -14.2  -4.66833   TTCTAAGTGTAAAAA       GCTCTATGAGAACT AGT AGTTTTCATAGAGC       TTTTTTACTTAATAA 100 79
         dut NONE
        radA 1280478 .. 1280491 -  -2.5  -3.14344   CATCCTTTCTATCAA               TTTTT AACT AAAAA                TTAGTTTTAATGCTT  43 15
    LSL_1249 NONE
        glnS 1277666 .. 1277691 -  -5.4   -5.2894   AAACATAAAACAAAA         GGTTGCGACA AAAATA TGCCTCAACC          TTGTCTCATTTTAAT  80 59
        cysS NONE
    LSL_1246 NONE
        spoU NONE
    LSL_1244 NONE
        rpmG NONE
    LSL_1242 1273982 .. 1273996 -  -4.4  -3.53444   CCATTCCTTTCTAAA               TTTATT GAA AATAAA               AAAGCCTCCACGAAT  54 106
        nusG 1273354 .. 1273365 -    -3  -4.91109   CTTGTATGATAAAAA                TCAT ACTC ATGA                 ATTATATCATTTGTA  65 62
        rplK 1272810 .. 1272823 -  -3.9  -2.89564   CTCCCACTTGATACA               TCTAT TTTC ATAGA                GTATCCGTCTGAGAA  47 56
        rplA 1272023 .. 1272045 -  -8.5  -5.80727   AAAAATAATAAAAAA           GTGAGAAGA ATTTA TCTTCCCAC           CTCATTATTTAAATT 100 39
        rplJ 1271301 .. 1271313 -  -3.5  -3.38088   AATTTATGCAACTAA                TAATT TAG AATTA                AGCTGCATCTTCGTC  50 23
        rplL 1270826 .. 1270849 -  -8.2  -5.24989   TTATATATGAAAAAA          GAGACCAGTC GTTA AACTGATCTC           TAAAAGTAAAATTAA  93 47
    LSL_1236 NONE
    LSL_1234 1267591 .. 1267626 - -11.4   -5.4433   ATAGATAAATAAAAA    TATCCTCGTCAATC GATCTGAA AATTGACGAGGATA     TTTTTTATACTATAT 100 55
    LSL_1229 1262320 .. 1262352 -  -2.8  -6.15828   TTCATCAAAAAAAAA     TCTCTCGG--TTGCTC CAA GAACAAAACCGAGAGT     TAACATTTCATATTA  85 164
        dnaX NONE
    LSL_1227 NONE
        recR NONE
    LSL_1225 1259294 .. 1259324 -  -8.4  -5.75538   TGCAAAAAATAAAAA       GAGGAACTGCTATT TTA AATTACAATTCCTC       TTTCTTTAATTAATG 100 35
         tmk 1258599 .. 1258609 -  -2.6  -3.37724   GAAATTACATAAAAT                 TATT TAA AATA                 GATAATGTATCATCT  46 4
        holB NONE
    LSL_1222 NONE
    LSL_1221 NONE
    LSL_1220 1255517 .. 1255566 - -16.1  -4.61747   GTAATAAGCATAAAA TAAGCACTGACAATAAATAGAAT TATC ATTCTACCTATTGTCAGTGCCTT TTCTTTTATATCCAC 100 31
    LSL_1218 NONE
        rimI NONE
         gcp 1252017 .. 1252072 -  -4.5  -5.59534   AATTACAATAAAAAA GATGTAAGACTTA--AT-ACCAGAGTTA TGC TCACTCTAGTCATACTAAGTCTCACATC TTTTTATTTTTCTAC  83 29
    LSL_1214 1249167 .. 1249209 - -10.3  -5.27779   GTTAATATCAAAAAA TTGCTGAAGATTAATGAT TAGATAAC ATCAT-AATCTTCAGCAA TTTTTATTTTGAAAC 100 64
        groS 1248026 .. 1248040 -  -4.4  -3.59979   TCTCTTCACCTCAAA               TTAATT AAA AATTAA               TCTATAACCGCAATA  56 22
        groL 1246313 .. 1246350 - -14.5  -5.66684   TAATTTATAAAAAAA   TAAACACTGAAATTTCA CGAC CGAAATCTCAGTGTTTA    TTACTTATTTCTAAT 100 60
    LSL_1210 1243780 .. 1243790 -  -2.6  -3.85817   AGTTCTTGTTAGAAA                 TTAA CTG TTAA                 TTATTCAAAATATTT  51 22
    LSL_1209 1241731 .. 1241772 -  -6.2  -4.29325   CATTAATACCTAAAA TAAAAT-AGGATTGACAAC TTAAC ATCGCCAATCCTTATTTTA ATTATTTTTTCAAAT  70 27
    LSL_1208 1240499 .. 1240527 -  -9.1  -4.72846   CTATATACGCAAAAA        TGACAGAAAAT GCTAAAT ATTTTCTGTCA        TTTTTTATTTTTCTA  90 30
    LSL_1207 1239118 .. 1239134 -  -3.7  -2.63902   ATAATAAGCAATTCA              TGAGATA CCT TCTCTCA              ATTTTTTAGCTTTTT  44 6
       comFC 1238119 .. 1238146 -  -4.8  -5.24796   TTCAGACAATAAAAA        GGCTTGCCACTG TATC CAGCAACAAGCT         AGAGATTATTATTCT  79 311
    LSL_1199 1232403 .. 1232424 -    -3  -5.94214   AAGACAATAAAAAAA           GCTAGGCA AATAAA TACCTAAC            TTAACTAATTAGAAA  85 336
    LSL_1191 NONE
    LSL_1190 1229523 .. 1229538 -  -6.2   -2.7362   TGGAAATATCAGAAT              GTTAAC AAAT GTTAAC               GTTAAAGCCGTAATT  57 205
        xerC 1227961 .. 1227978 -  -7.1  -2.57132   CTCTCCTTTCACAAC             TAAGTCT TATT AGACTTA              TATAGAGAGTAAATA  62 228
    LSL_1188 1227331 .. 1227356 - -11.3  -5.13722   CTCATCAAAATAAAA         TACCCCATAGA CTAA TCTATGGAGTA          TTTAGAGCAATTAAT 100 53
    LSL_1187 NONE
        secA 1223551 .. 1223586 - -11.4  -2.62616   TTAGTCTGTATACTA    TAAAGGCTAGAAAGAA GAAC TTCTTTCCAGTCTTTA     CTGTTTATTATCGCT  86 33
        prfB 1222231 .. 1222252 -  -6.7  -6.55664   TAAAACAAAAAAAAA           CTATTAGAC TTTC ATCTAATAG            TTTGAAAATAATAAT 100 161
    LSL_1183 NONE
    LSL_1182 NONE
        baeS NONE
    LSL_1180 NONE
    LSL_1179 NONE
        hprK NONE
         lgt 1214913 .. 1214923 -    -4  -2.87026   TATATCTATATTATA                 CTAT AAA ATAG                 CAAATTTTTTTAAAT  47 47
        glmM 1213090 .. 1213123 - -12.7   -5.2204   TAGAATTAATAAAAA     CGTCTTACTACTAAT TTTT ATCAGTAATAAGACG      TTTCTCTAAACTAAT 100 50
        uvrB NONE
        uvrA NONE
        luxS NONE
    LSL_1172 1206881 .. 1206924 -  -9.8  -4.30719   CCTTTTCACAAGAAA TAACCCGCA-ATCCAAAGTCA TCT TGCCTTTAGATATACGGGTCA AATCCGACACTCTAA  90 37
    LSL_1171 NONE
    LSL_1170 NONE
    LSL_1169 1203860 .. 1203885 -  -9.1  -5.35459   ATACATTATAAAAAA         GTTCCTAGACC ATAA AATCTAGGAAC          TTTTTTTATAGTACC 100 31
    LSL_1167 1201564 .. 1201580 -  -5.2  -4.48987   TTGTCATAACTAAAA              TTTCCT CCTTT AGGAAA              TGAAAATTTTATTTT  69 63
        gapA 1200474 .. 1200499 - -16.9  -5.19998   AGAATTAAAATAAAA         GGCGGAAGGAG TAAC CTCCTCCCGCC          TCAGTAACTTGCATT 100 68
         pgk NONE
        tpiA 1198413 .. 1198423 -  -2.6  -3.73914   ATTACTTATGAATAA                 TTTA TCC TAAA                 AACTAGTTTTTGTAG  48 28
         eno 1196939 .. 1196975 - -14.1  -3.79668   ATTCAATTTAGCAAA    CAAAAAAGAATGTGATT AAT AATCACATTCTTTCTTA    AGTCATAACAATTAC 100 37
        dinP NONE
    LSL_1161 NONE
        baeS 1193460 .. 1193487 -  -5.7  -4.77165   CCCTCTACAAGAAAA        TACAGTCAAAC CTCCTT GTTCAACTGTA         TCCTTAATTAATCTA  78 38
    LSL_1159 1192177 .. 1192216 -  -9.6  -5.67967   ATCACCATAAAAAAA  TACAGAATCAATCTATAA ATTA TTGTAAATTGATCCTGTA   CTTTCTATATATTCT 100 61
        eriC 1190477 .. 1190493 -  -5.2  -4.60143   ACACATTATACAAAA              GGAAAA CCTCC TTTTCC              TTATACAGTAATACA  71 66
        secG 1190206 .. 1190227 -    -8   -4.9725   ATTTGTATAGAAAAA           CCCCCTGT AAATTA ACAGGAGG            TTTATAGTAATTAGT  91 36
    LSL_1156 NONE
        smpB 1187243 .. 1187266 - -11.8  -5.64274   TTATTCATAAAAAAA          CTCGTTGAAC AAAT GCTCAACGAG           TTTTTTCTATCCATA 100 32
         ung 1184941 .. 1184958 -  -4.3  -3.08603   AAACACCTCTAAAAT             TAAATTA AGGT TAATTTA              CTTTTCTGTCAATTC  50 23
         pta NONE
    LSL_1150 1183419 .. 1183476 - -10.2  -5.04377   TTAAAATAAAATAAA TCAAAAGCACTGTAAAGATCTGACTTC TGTAC GTAATCAGATC-CTACAGTGCTTTTAT TAGCATCAAATATTA 100 38
        murB 1181799 .. 1181832 - -12.7  -3.59481   AATAATTTAGAAATA     TAAGAGGAGTAAG ATAATTCA CTTACTCCTCTTA      TTTTTAATCTTCACC 100 29
    LSL_1146 NONE
    LSL_1145 NONE
        glmM 1177483 .. 1177523 -  -6.3  -4.89233   CATCAATAGTAAAAA GCGCTAGAAATCAACGTT TTCAAT AACGTGGTTTT-TAGCGC  TTTAAGTTTCGAGAC  80 51
    LSL_1142 NONE
    LSL_1141 1175291 .. 1175317 -  -8.1  -4.93365   TTCTATAATCAAAAA         TGGCAATCC CAAAATCAT GGATTGCCA         TTTTTTACTATAATT  91 33
    LSL_1138 NONE
    LSL_1137 1171007 .. 1171044 -  -5.5  -5.64274   TTATCCATAAAAAAA   GCGTAGCCATTCGGTGT GGGC ACGGCGAACAGCTACGT    TAATGAAGTACAATT  87 189
    LSL_1136 NONE
        ftsK 1168031 .. 1168041 -    -4  -3.45033   CATAATCTACTATAA                 TGTA TAA TACA                 CTTAAAAACAATTAA  51 123
    LSL_1134 NONE
        fabG 1164664 .. 1164698 -  -6.8  -2.89154   TAATAGTATAGCATA     CTACAATAAAAATA TTAATGC TATTTTTATTGTAA     CCAACCACCCGTCAC  61 17
    LSL_1132 1163651 .. 1163671 - -11.9  -3.66288   CACTCCTTAATATAA            GGGAGTGAA ATA TCCACTCCC            TAAGTTAACGTTATT  95 36
        pgsA 1163006 .. 1163030 - -12.3  -5.53288   TGTAATTCAAAAAAA          TGTGAGAAGAA CAA TTCTTCCCACA          TAATCAAAAAATTAT 100 37
        recA 1161660 .. 1161694 - -12.4  -4.07568   CTTTTCCCTCGAAAA     TAAACGACTTAAAAGC AAA ACTTTCAAGCCGTTTA     AATAACTAATTATTC 100 35
    LSL_1129 1159929 .. 1159955 -  -6.6  -4.76312   CACAATACTTAAAAA         GCCGAGAAGA TAAAAAT TCTCCTCAGC         TTCATTAATTACTTA  83 34
        mutS NONE
        mutL NONE
        ruvA 1154552 .. 1154569 -  -4.3  -3.49924   TCTAAATTATTAGAA             TTATTAA CTCA TTAATAA              ACGTAAACCTTGTCG  54 11
        ruvB NONE
        queA NONE
         tgt NONE
        yajC 1150794 .. 1150831 -   -11  -5.63103   CTTTAACTAAAAAAA   CTTAACTTGTTAGAAAA GTAAT TTTTC-AACAAGTTAAG   GTTTAAAATACTTTA 100 43
    LSL_1121 1150325 .. 1150336 -    -3  -2.91264   CCTTGCATCTATATA                TAGA TTTC TCTA                 TATATACATTATATC  43 89
    LSL_1120 1149797 .. 1149823 -  -8.3  -5.75599   GAAAGCATAAAAAAA         TATTAGTTTTT TCGTC AAAAACTAATA         TTCTTTACCATTATT 100 47
    LSL_1119 1149180 .. 1149200 -  -6.1  -5.58454   GTCATATTAAAAAAA            CGCCATCTT ATC AAGAAAGCG            TTTCATTAATAAAGT  93 61
    LSL_1118 1147522 .. 1147571 -  -5.7  -5.75599   TAAAGCACAAAAAAA TAGATATAGATA-A-AATTTATT TAAATT AATAAATTATATATCTATATCTA AAATTTAATGTTTTA  95 67
    LSL_1117 NONE
    LSL_1116 NONE
    LSL_1115 1144206 .. 1144230 - -12.3  -5.99154   TATCAAATAAAAAAA          GCAGAAGACTT CGT AAATCTTCTGC          TTCTAACGATCTTAC 100 37
        ackA 1142820 .. 1142852 -  -7.2  -5.22258   TAAATTAAAACAAAA      GAACTAAAGATATT CTCAT ATCATCTTTAGTTC      TTTCTCTATATTTAT  91 37
    LSL_1113 NONE
        srmB 1139657 .. 1139712 -    -7  -5.16681   CCAAAAACAATAAAA CATCGTTGCTAGTAAGGACGCA ATTACTACGCGG TACCACCTTACTTGCAACGATG TCATCGTTAACCACT  88 235
        alaS 1136927 .. 1136962 -  -5.6  -5.68489   TACAATAATAAAAAA    TGATATTGCTAAGAAC TGTC ATCCCTATCAATATCA     CTCTTTAATCTTATT  87 36
    LSL_1110 NONE
    LSL_1109 NONE
    LSL_1108 NONE
    LSL_1107 NONE
    LSL_1106 NONE
        mutS NONE
        trxA 1132148 .. 1132179 - -14.7  -4.99861   GAGGAACTATAAAAA      GAGAACCTAAAGT TTAGCG ACTTTAGGTTCTC       TTTTTATCTAATTAG 100 37
    LSL_1102 NONE
    LSL_1101 1130146 .. 1130176 -  -9.9  -5.56673   ATTTATAATAAAAAA       TGAGAACAACCTA TTATT CAAGTTGTTCTCA       TTTTACATACGAATA 100 191
        uvrC NONE
        cgtA NONE
    LSL_1096 1123645 .. 1123685 - -10.7   -5.0538   TTTTATTGCAAAAAA  TACCCTATAACTGTCAGCT TTT ATCTAACAATTATAGAGTA  TGTAAGATTTTATTT 100 35
    LSL_1093 NONE
    LSL_1092 NONE
        recJ NONE
         apt 1118065 .. 1118109 -  -9.6  -5.05712   ATAAATAATTAAAAA GACCAATATGTCTA-TCTTCA TAAA TGAAGAATTGATATATTGGTC TTTTATTGTTTTTAT 100 49
    LSL_1088 1112999 .. 1113027 - -12.6  -5.49729   AAGCACCTAAAAAAA        GAGATGAGAAGA AAAAA TCTTCTCACCTC        TTTTGGTTTAACTTT 100 99
    LSL_1087 NONE
    LSL_1086 1111794 .. 1111826 -  -7.9  -5.27477   AGTTTAATTAAAAAA      TCGTACAATTATC TCTATAC GATAAATGTACGA      TCTTTATTTGGGATA  91 127
    LSL_1085 1108863 .. 1108906 -  -6.1  -5.20333   TAGCCATAATAAAAA CCGGTACTTGCTATAAATT CTCCCT AGTTTATAGCTCATACCGG CTCCAAAAACTGCAA  84 281
        pepQ 1107690 .. 1107700 -  -2.6  -3.23393   TTTTAGTTCATAAGA                 TATT TTT AATA                 ATTTCATTCTTAATT  44 35
        ddlA 1106404 .. 1106430 -  -8.1  -5.67063   TTCACTATAAAAAAA         CAACCATAGCT TTGTT AGCCATGATTG         CCTCTAAAATTATAT 100 45
    LSL_1082 1105715 .. 1105752 - -15.9  -3.97056   TAATAATATATTAAA   TTAAAAGGACGTGAG CGTAAAAT CTCACGTCCTTTTAA    TTACGACCATAACAT 100 22
    LSL_1075 1099358 .. 1099393 - -11.4  -5.27779   TCTAACAGCAAAAAA    TTAGCTAATCAGCAGT TGTT ACTGTTAATTAGCTAA     CTATACTTTTATTTA 100 34
        nifS NONE
        thiI 1096620 .. 1096654 - -16.6  -5.33405   TTTAGCAAAGAAAAA     GGCATTGCCATCCTAC TTA ATAGGACGACAATGCC     GTGGTACCACCTAAA 100 256
        valS 1093880 .. 1093910 -  -8.5  -5.80248   TAACAGATAAAAAAA       GATATATTATCCA TATAT CGGACAATATATC       TTTCAGTTTTAAAAT 100 34
        folC 1092535 .. 1092546 -    -3  -3.55444   TGTTTATCCTTCAAA                GTTA TTTC TAAC                 TTCAGAAATAAAATA  48 2
        radC NONE
        cspC 1091417 .. 1091428 -  -5.8  -2.57132   CTTCCCTTCCATAAT                CCCT GAGC AGGG                 TAATATAACGATAAG  54 166
        mreB 1090297 .. 1090329 -  -9.5  -2.82742   ATCCTCCTATAACTA      TTATTTTTCAAGTAA GAT TTACTCAAAAAATAA      GCCGTATCACTAAAA  75 86
        mreC NONE
        mreD NONE
        minC NONE
        minD 1087083 .. 1087113 - -16.3  -5.40464   TATCATAAACAAAAA       GCCCTCCTAGATC TAGTC GATCTAAGAGGGC       ACTATGAAAGTACGG 100 315
    LSL_1063 NONE
    LSL_1062 1085680 .. 1085693 -  -3.9  -2.60486   AATAATTTTTACAAT               TTTCT TCAA AGAAA                TCACCACTCTCATTA  46 38
    LSL_1061 NONE
    LSL_1060 1083841 .. 1083877 -  -9.7  -5.30155   TTATGAATTAAAAAA   TGAGACT-GAGAAATC TTTTAT GACTTCTCTAGTCTCA    TTTTTATTTTAGATA 100 29
        lysC NONE
    LSL_1057 1081896 .. 1081919 - -11.8   -5.7946   TTGCCAATAAAAAAA          GCGACTGGAA TCTC TTCCAATCGC           TCTATATCGCTACAA 100 35
    LSL_1056 NONE
        mraW NONE
    LSL_1054 NONE
    LSL_1053 NONE
        mraY NONE
        murD NONE
        murG NONE
        ftsQ NONE
        ftsA NONE
        ftsZ 1070611 .. 1070635 -  -3.6  -4.05788   CTCCTTCAAAGGAAA         TCTTAACGACG ACGG CGACGT-AAGA          ATGGTGGTGTATTTA  56 3
    LSL_1046 NONE
    LSL_1045 NONE
    LSL_1044 NONE
      divIVA 1068044 .. 1068065 -  -4.4  -5.95539   TTGGAAACAAAAAAA           TCCCATCC AGCAAG GGACGAGA            TTTCCGTGGTACCAC  91 230
        ileS 1065153 .. 1065183 - -12.8  -5.08824   TTTGTATGTAAAAAA       GAGATTCAAAGATA AAC TTTCTTTGAATCTC       TTTTAAATTATTAAT 100 45
    LSL_1039 NONE
    LSL_1038 NONE
    LSL_1037 1060637 .. 1060671 -  -9.5  -4.09827   CATAATATAACGAAA    GCAAGTAAATTCTGGC TCTA GTCAGA-TTTACTTGC     TTTTTTCTTTATTCT  86 41
        asnA 1056545 .. 1056570 -  -8.5  -5.82281   AAATACACAAAAAAA         TACTAGTAATC ATTT AATTACTAGTA          CTTTTAATAAAATAT 100 101
        cydA NONE
        cydB NONE
        cydD NONE
        cydC 1050414 .. 1050443 - -13.1  -5.04601   CGTACAAATTAAAAA       GTCATCACTCTAA TTTT TTAGAATGATGAC        TTTTATTTTATCGTC 100 33
        menA NONE
         ndh 1047010 .. 1047037 - -12.8  -5.26918   ATAGCCCATAAAAAA        GAGCCACCTCAC CTAA GTGAGATAGCTC         TCTTGTCATTAATTC 100 40
    LSL_1025 1045609 .. 1045630 -  -7.3  -6.02546   GCAAATCAAAAAAAA           CGTCTACGT ATTC ACGCAAACG            TTTTGATACTATCCT 100 34
    LSL_1024 NONE
    LSL_1023 1043090 .. 1043102 -  -3.4  -3.07816   TTCCTATTGATTTAA                TGCT ACTAA AGCA                TTTAATTCATTAAAT  46 1
    LSL_1022 NONE
    LSL_1021 NONE
    LSL_1020 NONE
    LSL_1019 NONE
    LSL_1018 NONE
    LSL_1017 NONE
    LSL_1016 1034882 .. 1034903 -  -6.7  -6.34616   TTAAAACAAAAAAAA           CTATTAGAC TTTC ATCTAATAG            TTTGAAAATAATAAT 100 139
        mutT NONE
         ssl NONE
        wecD 1029414 .. 1029453 -  -9.5  -5.18726   TTTTTATAATAAAAA  CACCTCATAACCGTCAG TTTTAC CTAACAATTATGAGGTA   CTAAATTATAATTTC 100 31
    LSL_1011 NONE
        galA NONE
    LSL_1009 1026392 .. 1026431 - -11.8   -5.2291   AGACTACAACAAAAA  GAGCTTCTAACATTA-TGA TTT TCATTAATGCTAGAAACTC  TTTTTTACTATCTTA 100 33
    LSL_1005 1022808 .. 1022829 -  -3.8  -5.89921   ATGACAATAAAAAAA           GACTAACT TTCAAT AGTTAATC            TCTTTTATAATTATT  86 43
        lysA NONE
        wecD 1020832 .. 1020855 -  -8.3   -5.1925   GCATAATGCAAAAAA          CGATTTCTA TATTAC TAGAAATCG           TTTTTTCTTATCTAT  93 33
    LSL_1001 NONE
    LSL_1000 NONE
    LSL_0999 NONE
        wecD 1016158 .. 1016181 -  -6.8  -5.20154   ATACAACTTAAAAAA          GACTATACCA ATCC TGATATAGCC           TTCATTCCTTTATAA  88 35
    LSL_0997 NONE
    LSL_0996 NONE
    LSL_0995 NONE
    LSL_0994 NONE
    LSL_0993 NONE
        wecD NONE
        rfaG NONE
        rfaG NONE
        rfaG NONE
        rfaG NONE
        rfaG NONE
        rfaG NONE
    LSL_0985 NONE
        rfaG 1001476 .. 1001486 -  -5.4  -2.76442   ACTACTATTCAATCA                 CCAA AAT TTGG                 AAACTCATCATTCGC  52 8
        rfaG NONE
        rfaG NONE
    LSL_0981 NONE
    LSL_0980 NONE
         ugd NONE
        rfaG  994009 ..  994019 -  -2.6  -3.21872   GCGAAATATATCCAA                 TATT CAT AATA                 TTTTCCCTTCCTTTC  44 114
        rfaG  992887 ..  992901 -  -2.2   -2.6675   TATTTCATAAGTAAT               TACTTT TTA AAAATA               TTACTATCTTCCAAT  40 0
    LSL_0975  992318 ..  992356 -  -3.5  -5.88197   CTAAATACAAAAAAA  TAAGAAGTAAATTACAAT AACT ATCATAATC-ACTTCTTA   ATAAAGCTTTTTTAA  84 37
    LSL_0973 NONE
    LSL_0972 NONE
    LSL_0971  990454 ..  990494 -  -6.5  -5.75599   GAAAGCACAAAAAAA TAGCCTAAAACTCATGCT TCTCAC AACATGA-TTTTAAGCTA  TCTTAATAATTATTG 100 101
         qor  989275 ..  989320 -  -8.6  -5.34365   GCAGAAGAATAAAAA TAAGCAAGTAATTAATTTGT TTAAAT ACAAATCGATTACTTGCTTT TTATTGTGCGAATTT 100 46
    LSL_0968  987780 ..  987816 - -19.1  -3.39923   AGGACTAAAATGTAA    CAAAAGAAGTTCTAACA AAA TGCTAGAACTTCTTTTG    AGGGGCTTTATCTTC 100 11
    LSL_0967  986633 ..  986664 -  -8.9  -4.31166   TTATAAATATATAAA      GAGTAAGTATGAA AGCGAA TTCCTACTTACTC       TAAATCCTGTTTATA  88 256
        wecD  986043 ..  986057 -  -5.8  -3.00946   TTTTCGTATAAAGTA               TAAGAT TGG ATCTTA               TTAAAATCTTTCTTT  57 26
        gAlE  984554 ..  984564 -    -4  -3.93092   ACAAGAAAAACAAGA                 TAAG CAG CTTA                 TTATTGACCAACTTG  57 516
    LSL_0962 NONE
    LSL_0961 NONE
    LSL_0960  982245 ..  982266 -  -5.9  -4.66833   TTTCAACGTTAAAAA           GACATATCA TTTC TGACATGCC            TTATTGCTTATTTAA  74 48
    LSL_0959 NONE
    LSL_0958 NONE
    LSL_0957  981364 ..  981376 -    -2  -3.20616   ATTACTAATAGTCAA                TAGA AAAAA TCTA                ATTTAAATATTTGAA  44 23
        rplU  980917 ..  980929 -    -2  -2.93338   TAGACAAATTAAGCA                TTGA TAGCG TCAA                TAACAACCTTTGTGT  41 6
    LSL_0955  980528 ..  980542 -  -5.8  -2.82749   CGAAGAATTGTAAAT               TCATTA ACA TAATGA               TTGCACCTCCTAATA  56 42
        rpmA  980206 ..  980240 - -15.3  -5.89921   AGCACAACAAAAAAA     CGTCTTAAATCCTTA CCTAT CAAGGATTTAAGACG     TTTTTAAACTATATA 100 41
    LSL_0952 NONE
    LSL_0951  977932 ..  977973 - -10.4  -5.18561   GAAAGACGCAAAAAA TAATCCCGCTTTTTGAAA GAATTG TTTCAAAAAGTGGGATTT  TTAGTTATTAGTTGT 100 101
         cfa  975476 ..  975515 -  -7.4  -4.82154   AATTCATACTAAAAA  GCACTTTGAAAC-CTGCCT AAT AGACAATATTTCAAAGTAC  TTCATGATTAATCTT  86 33
    LSL_0948 NONE
    LSL_0947 NONE
        hslU  972414 ..  972433 -  -8.6  -5.79595   CTTCAAAATAAAAAA            GCATGCAC ATCA GTGCATAC             TTTTCGAGATATTCA 100 51
    LSL_0945 NONE
    LSL_0944  971740 ..  971756 -  -2.3    -4.371   TCCATCATATTAAAA              TGTACTT TAA AAGTATA              TATTAAATTTTTATG  57 146
    LSL_0943 NONE
    LSL_0942  969987 ..  970004 -  -4.8  -4.65895   TTGGGTATTTAAAAA             GCACCC TGTTGT GAGTGC              TTTTAATCTAGTTGA  69 60
    LSL_0941 NONE
    LSL_0940 NONE
    LSL_0939 NONE
        rluB  967182 ..  967208 - -12.4  -4.95876   AATTATAAGTAAAAA         GCCCTGCTGATT AGG AATCAACAGAGC         TTTTGTTATTTCATT 100 245
    LSL_0937  966491 ..  966514 -  -9.6  -5.26875   TTTCCAAGTAAAAAA          GTCGCTAGAC AAAT GCCTAACGAC           TCTACATTCATTTTC 100 40
    LSL_0936 NONE
    LSL_0935 NONE
    LSL_0934  964118 ..  964154 - -12.6  -5.30348   AGTTAATAATAAAAA   CAGGATTTGAAATCTGA TTTT CCAG-TTTCAAATCCTG    TTTTTTTATGCTCTA 100 31
    LSL_0930 NONE
        adeC  956491 ..  956526 - -12.2  -4.66746   GAGAAAATAAAAGAA    GGACCG-TAATGTAAAA AAA TTTTACATTATCAGTCC    TAAATATTATACAAC 100 185
    LSL_0928  954993 ..  955019 - -10.3  -5.88565   CCGATAATAAAAAAA         TAGCCAGTAAG AAAAA CTTACTGACTA         TACTCACATATATAA 100 319
    LSL_0925  953766 ..  953779 -  -3.8  -3.57807   AACATAAGCAAAAAG               GCGA GCCAGA TCGC                TAGTCAACCTGACCC  53 179
    LSL_0924 NONE
        pgpB  952357 ..  952387 - -10.6  -5.46706   AGGCCAAAATAAAAA       GGATCCCAAGAAAA ATT CTTTCTTAGAATCC       TTAAAAATATACCCT 100 52
    LSL_0922  951565 ..  951579 -  -2.8  -2.58215   TACGATTAAAGACAT               CCATGA CAT CCATGA               CATCCCAAATATTAG  40 69
    LSL_0921  951344 ..  951367 -  -5.2  -4.85195   AAAAGAATTTAAAAA          GCCAACAGGG AAAT CTCTGCTGAC           TTATAAATAATCACC  74 26
        hsdR NONE
        hsdM NONE
        hsdS  945388 ..  945425 -  -7.3  -4.50976   TCTCATATGAGAAAA   CCTCCTTAATTAAACTAA TAA TTAGCTTA-TCAAAGAGG   CCAGTATTAAATGAA  79 32
        xerC  944426 ..  944452 -  -6.6  -4.96646   TTATATAAGCAAAAA         CGACAAGATC TATAAGT GGTCTTGTCG         TTTTCATTTTATAAC  85 34
        celB NONE
    LSL_0913  939318 ..  939353 - -12.8  -4.60487   TATTATTTCTAAAAA    GATAGTCATACCAGTT TTTT AACCGGCATAACTATC     TATTTTTTATCTTGT 100 25
        glyQ NONE
        glyS  935856 ..  935883 -  -3.5   -5.5112   TTCATTAATAAAAAA        GTTGAAAGG CACATAAAAT CCTTCCAAC         TCTTATATATCATAT  76 62
        dnaG NONE
        rpoD  932666 ..  932722 -  -4.1  -5.47159   TTTAACAAACAAAAA CTCCCTTCAGAATAGAC-GACTAA-GT TTGTT ACATTAATGTGTCTATTCCAAAGAGAG TCTACAATTTATCTA  77 58
    LSL_0908  931553 ..  931574 -  -6.7  -5.26918   ATATTGTATAAAAAA           TAAGCCAAA CAAC TTTAGCTTA            TTTTTATACGAACGT  88 51
    LSL_0907 NONE
    LSL_0906  929312 ..  929322 -  -5.4  -5.42259   TGATTTCTAAAAAAA                 GCAA CAA TTGC                 TGGTGATAATTCGAA  84 103
    LSL_0905  927661 ..  927707 - -19.8  -4.03137   ATAGAATCAATTAAA TTAAAAGGAACCTCCAATCTCA ACT CGAAATTGGAGGTTCCTTTTTA CTATATTATTCATTA 100 31
    LSL_0903 NONE
        recQ NONE
    LSL_0901 NONE
         cmk  922065 ..  922096 - -11.8  -5.13016   AATCAAAACTAAAAA      GTCAAAGAATATCA AAAT TGGTATTCTTTGAC       TTTTATTTTTACATT 100 42
        phoH NONE
    LSL_0897 NONE
        dgkA NONE
         era  918205 ..  918227 -  -6.2  -5.64274   CTACTTACAAAAAAA           GCGAAGAAGA TTT TCTTCAACGC           TTTATTATGTTAATT  93 42
        recO  917252 ..  917281 -  -3.7   -3.9941   CTCCCTAGAATTAAA       GATAAGACAAA TTTTGACT TTTGTCTTTTC        AACTAATAAGATTAC  56 139
    LSL_0893 NONE
    LSL_0892 NONE
        dltB NONE
    LSL_0890 NONE
        dltD  912766 ..  912799 -  -9.9  -5.88565   TTTACAATAAAAAAA     TAGAGAACTTGAAATA GTT TA-TTCAAGTCCTCTA     ATTTTTATTATTTAA 100 33
        arsC  912205 ..  912222 -  -4.3  -3.94933   GTAATTTGAAAAATA             TAAAATT TAAT AATTTTA              AAGCAAAATTGATAC  58 115
        rpsA  910812 ..  910832 -  -7.6  -5.22794   ATAATCATTAAAAAA            GAGCGGAA AGTAA TTCCACTC            TCTAAGTTAAAAGTT  91 53
    LSL_0886  909379 ..  909391 -  -2.7  -3.71645   AATGTCATACTCAAA                TCACA AAA TGTAA                TTTAGTATCCTTTAC  48 99
    LSL_0885  909027 ..  909054 -   -10  -5.74122   TATTATATAAAAAAA        CAGGTAATGAGT TAAA AATCATTACCTG         TTTCTTATTTAATCT 100 40
    LSL_0883  908061 ..  908080 -  -2.9  -5.85425   TAAATAAATAAAAAA            GCTTTCT AATAAA AGAAAAC             TTTTTAAATATATTA  81 38
    LSL_0882 NONE
    LSL_0881  905846 ..  905856 -  -3.2  -3.74693   TGTTATCTTATTAAA                 CTGG CAA CCAA                 AAGGAAAAATCCAGT  50 82
        glyA  902581 ..  902605 -    -8  -4.55295   CTCCTTATAAATAAA          GATGTACATT GGGAT AACGTACATC          TCTTTAATTAATTAT  85 37
    LSL_0877  902010 ..  902029 -  -7.2  -6.04953   AGACAAACAAAAAAA            TAACAGGG AGCC CCCTATTA             TTATGTAATTAGCTA 100 105
    LSL_0873  897836 ..  897880 -    -9  -5.63374   TGAAGATTAAAAAAA GTAGG-ATTATTATCCCAA TTAGAATT TTGGAATAATAATTCCTAC TTTTTATTTTGTCTA 100 22
    LSL_0870  892539 ..  892570 - -11.8  -4.99134   ATTGCAAATTAAAAA      CCTTTGGAAATAAA GATT TTTAATTCCAAAGG       TTTATTTTGTGTTTT 100 27
    LSL_0869  892039 ..  892075 -  -2.3  -5.83211   TATTAAAATAAAAAA    TGCTGTAGTTTACTATT TGA ATTAGTAAGCTGCAGTA    TTTTTTGTTGAAAAT  78 44
    LSL_0864  884893 ..  884917 -  -8.7  -5.59534   AAGCATAATAAAAAA          GTGTGTGAA TTTTACG TTCACACAC          TTTTTGTTTGATATA 100 43
    LSL_0840  857752 ..  857762 -    -4   -3.3353   GGGTTGATAAAGACA                 TTGT TAA ACAA                 GCAAGAGAACAAGCA  49 442
         uRH NONE
    LSL_0818  835181 ..  835221 - -15.1  -5.76633   TTATATAGAAAAAAA TAAAGCCCAG-GTATATC TTAATT GATATACTCTGGGCTTTA  TCACTTTTCTTATAG 100 35
    LSL_0808 NONE
    LSL_0807  825889 ..  825924 -  -8.6  -6.02919   TCAGAAACAAAAAAA    CACCTATAAACGTT-AT TAT ATCAACGTTTATAGGCA    ATTTTAAAATTATTT 100 450
    LSL_0742  785314 ..  785328 -  -2.1  -3.14931   GCTAGGCGGTAGTAA               GTCTG TATTG CAAAC               AGATACACCTAACTC  42 123
    LSL_0741 NONE
    LSL_0740 NONE
    LSL_0739  784130 ..  784140 -  -2.6  -2.84053   TTAAATCATTGAAAC                 TATT TTA AATA                 TCTGATGTTGATGAC  42 19
    LSL_0738  783777 ..  783801 -  -5.8  -4.05877   CAGTATATTAAATAA          GTCGTACA TGAGTTAAG TGTACGAC          TTTTTGTTAATATGT  67 40
    LSL_0737  783500 ..  783522 -  -6.4  -3.63744   GGTTCTGTTAAAACA           TGAACATTAT AAA AGAATGTTCA           AAGTTGATAACTGTG  64 42
    LSL_0736  783063 ..  783083 -  -2.5   -4.4009   TTTCATTGTATAAAA            GGATTAACA AAT TGTTTTTCC            TAATACTTTTAGTAA  58 8
    LSL_0735  782653 ..  782665 -  -2.7  -3.41209   AATACAAATAAGATA                CAAAC ATT ATTTG                TTTTTGACTTTGATA  47 237
    LSL_0732  780263 ..  780284 - -14.5   -3.5393   ATGATTTGGCGTAAA           TCCCCTCAC TTTA GTGAGGGGA            TGGATAGCCTAAGCT 100 57
    LSL_0731  779197 ..  779223 -  -4.4  -3.62418   ATAATGTATGGCAAA         GAGGCAAGGC TTATATT GTCTTACCTC         AATTATTTTATTTTA  56 33
    LSL_0730 NONE
        xerC  777595 ..  777630 -  -7.8  -5.79588   TGAAAACTAAAAAAA    CACTTACAAACGTTAT TAAG ACAAGGTTTATAAGTG     TTTTTAAAATTATTT 100 160
    LSL_0723  769975 ..  770025 -  -9.4  -3.76387   AAAAATATAAATTAA TATAAATAAAAATTACTCAGATTT TTA AAGCCTGGGTAATTTTTATTTATC TTTCATAATTATATT  82 17
    LSL_0713  759726 ..  759741 -  -3.4  -5.00616   TTTTTGGTTAAAAAA              TTAATA GTGT TATTAA               CCATAAAGTAGTAGC  69 2
    LSL_0704 NONE
    LSL_0703  749834 ..  749862 -  -6.2  -5.08178   ACATACATATAAAAA        TGACAAGATT TTGCAATTT AATCTTGTCA        TTTTTAGTTATTCGG  82 33
    LSL_0699  747736 ..  747774 - -14.9  -3.49738   AAGATAAGTAAGGAA   GAACCTTGTAATTGTTG GAAAT CAAAAATTACAAGGTTC   TTTTTGATATACAAA 100 85
         eRG NONE
    LSL_0684 NONE
    LSL_0683 NONE
    LSL_0682  731324 ..  731354 - -12.8    -5.252   TATGCGTATAAAAAA       TAAAGGTTGGGATT AAA AATCTCAACCTTTA       TTTTTTAATAACTCA 100 16
    LSL_0676  723886 ..  723898 -  -2.7  -2.54634   CCTTATATTACTAAT                TATCC TAA GAATA                TTAGCAAATTTTATT  40 57
    LSL_0675  723414 ..  723448 -  -6.6  -4.88495   AGAGATAGAATAAAA    GCTCATCTATTTCCT AGGTAA AGGAT-TAGATGAGC     TTATTTTCAATCCTC  83 230
         cls  720851 ..  720891 - -12.8  -4.91712   TTTAATGTATAAAAA  TACCCTCTAAGTATGCCA ACATA CAGCATATTTAGAGGGTA  TTTAATTGCAGATAA 100 41
         def  694149 ..  694202 - -15.2  -5.30155   TCATCAAGTAAAAAA TAAAAGATCGATAAAGATTAA-GTT ATTAA AACATTAATCTTTATCGATCTTTTG CTTGTATAAAATTAT 100 55
    LSL_0647  693201 ..  693221 -  -3.3  -3.05463   AGTTTTTTCATTTAA            CTAAAACTC CGT GAGTTTGAA            GTTAACACTTTGTTT  46 5
    LSL_0646  691465 ..  691505 - -14.3  -4.51378   ATGTATAGTATAAAA  TAACGGTATAAGGACTATT AAC AATAGTTCTTATACCGTTT  TTAATATATCTAAAT 100 40
        rpsT  680889 ..  680917 - -18.3  -6.09196   TCTAAAAGAAAAAAA        CTGGCGAACCAAA AAA TTCGGTTCGCCAG        TTTTTTAAGTCAATT 100 39
        rpmB  662581 ..  662613 - -15.1  -4.71222   AGATTAAAAGTAAAA      GGTCATAATGCTTCA ATT CGAAACATTATGACC      TTTAGTTTTTAGTAT 100 56
    LSL_0609  648981 ..  649020 -    -9   -4.4267   TTCTAAAATTGAAAA  TTCGAACTATAATTTATTA ATC TAATA-ATTATGGTTCGAA  TTTTTGGTTCTTTGT  89 116
        murE NONE
    LSL_0587  630649 ..  630704 - -12.9   -5.1523   CTGACAATATAAAAA CTCCCTTCAGAGTAAGATACAGAATT TACAT ATTTCTGTGTCT-ACCCTAAAGGGAG CATATCAATAGTAGA 100 66
    LSL_0586 NONE
    LSL_0585  628951 ..  628964 -  -3.9  -3.37198   TTTTTAGATAGAAGA               GATAT AATT ATATC                TACTTTTCTTGATGA  51 119
    LSL_0583  627515 ..  627557 - -10.9  -4.08651   ATTGGAATTAAATAA CCGCTAAAGATTG-CATTAT TTTA ATAATGGCGATCTTTAGCGA TTTTTATTTTATTAT  93 37
    LSL_0554  594354 ..  594387 -  -9.8  -5.31855   TATTAATAATAAAAA     TAGCAGCAAGGCTAA TAAAT CTAG-CTTGCTGCTA     TTTTGATATAAGACA 100 52
        lexA  582732 ..  582754 -  -2.8  -3.72765   AAGCCAAATTTCAAA           TAATTCACAA GTT TTATGCATTA           CTCACTTACCGCAAG  51 289
        acyP  570942 ..  570973 -  -4.6   -5.0916   TTTTCAATATAAAAA      TAAACAAGCG GATACAGTGAAA CGCTTGTTTA       AACAACTAATAAGTT  73 31
        yidC  569745 ..  569776 -  -8.9  -5.60689   TTAGATAATAAAAAA      TAAGAAGTATGGC AAGTAA GTCATACTTCTTA       TTTTTTATATAGCTT 100 197
    LSL_0514  559634 ..  559668 - -12.4  -5.39681   ATAATTAAATAAAAA     TCCGTTCAAGAATT GTCAATA AATTCCTGAACGGA     TTTTTTTTAATTTTC 100 32
        plsC  555277 ..  555311 -  -8.9  -5.33405   TTTACTAAATAAAAA     GTACGATAAAATT TGAGATAAT AATTTTATCGTAC     TTTTTTGAAAACTGG 100 42
    LSL_0498  546869 ..  546881 -  -7.7  -3.77666   CATATTCAATTCAAA                GTTGC TAA GCAAC                AAGTTATGAAGTCAT  73 373
    LSL_0482  529879 ..  529906 -  -4.8  -5.19261   AAATTTAGTAAAAAA        GGGCAACCAATT TTTA AATTAGAAGCCC         ATTTCTAAGTTGATA  79 16
    LSL_0477 NONE
    LSL_0476  525519 ..  525529 -    -4  -3.90843   AATTAACGATAATAA                 CTAT ACC ATAG                 ATATTGAAATGATAG  56 88
        surA  524548 ..  524574 -  -7.4  -5.56263   ATTAGAAAATAAAAA        GGCACATAGTC GAAATT GACT-TGTGCC         TTTTGTTCTATTTAG 100 33
    LSL_0470  519047 ..  519093 - -10.5  -4.87665   TTTCATTCATAAAAA TATACCCCGTAGTTACTTAGAT TTTT ATCTAA-TAATTACGGGGTATT TGCTATATATAATTG 100 42
        glpF  515563 ..  515592 - -10.2  -5.55769   TTTGATAATAAAAAA       GCTAACCTTTCT ATAATA AGAAAAGTTAGC        TATAGTTCAGACATT 100 39
         pgi  511640 ..  511661 -  -6.7  -5.80951   ACTTAAAACAAAAAA           CTATTAGAC TTTC ATCTAATAG            TTTGAAAATAATAAT 100 96
    LSL_0448  497671 ..  497692 -  -8.7  -4.85653   TAGAGATAAAATAAA           CTCCACTCA TAAT TGGGTGGAG            TTTTTAAGCCAGTCA  93 322
    LSL_0446  495147 ..  495192 - -12.9  -3.35072   AAGAATTAAATTTAA TAAAATAAGGAGAAGAGGACTA AAT TTGTCC-CTTCTCCTTATTTTT GTTCAGAAATAACTT 100 18
        trxB  478473 ..  478492 -  -6.6  -5.40625   ATACCATATAAAAAA            GAAAATAA TTAG TTATTTTC             ATTATTTTTAATATT  93 14
        dedA  477717 ..  477750 - -11.9  -5.21709   TTGTACAGTAAAAAA     CGGATAGT-GAATCCA TTT TGGAATCTACTATCCG     TTTTTTTAGTATATA 100 54
        pepQ  462152 ..  462208 - -20.1  -3.54146   AACATCTGAAACGAA GTAATTATAATAAAAACCACTCAAATA AAA TAATTGAGTGGTTTTTATTATAATTAT TGTTTAATGTTATTA 100 43
    LSL_0416  460378 ..  460394 -  -3.7  -2.68279   TATGGATCAAATGGA              TTAGCCT GTT ATGCTAA              TGTTTTTATCTTGAT  44 369
    LSL_0414  458215 ..  458236 -    -6  -3.58522   ATTATTATTTTCAAA           CTATTAGA TGAAAG TCTAATAG            TTTTTTTTTGTTTTA  62 38
    LSL_0411  456318 ..  456361 - -11.3   -5.1848   AATTAATTTAAAAAA GATGTCATAATCAATTATC AGTAAA GATTTTTGATTATGACATC TTTTATTTTTTATAA 100 288
    LSL_0407  452996 ..  453007 -  -4.4  -4.30987   ATCGCTTACAAGAAA                TTGC AGAT GCAA                 TCGATACACCATTAG  64 393
    LSL_0399  446527 ..  446559 -  -9.3   -5.7827   AATATAAATAAAAAA      GATTGGAGATCATTA ATT TAATGATTACCAATC      TTTTTTTGTTATAGT 100 68
        clpE  423755 ..  423776 - -10.3  -5.77632   AAAAGCATAAAAAAA           GAGAGTTAA AAAA TTAACTCTC            TCAAAAAATTAGTCT 100 34
    LSL_0385  423388 ..  423400 -  -3.5  -3.44529   TTATATATGAATTAA                TTATT AAC AATAA                TTTCAACTAAACTCT  50 9
    LSL_0384  422162 ..  422191 - -11.7  -6.08342   GAATAAATAAAAAAA       GAGATGTAAGTTGA ATT TCAACT-ACATCTC       TTTTTAAAATTGTAG 100 29
        galR  415018 ..  415041 - -12.6  -4.91873   GAGATTAATTAAAAA          GTATGAGTTC GATT GAACTCATAC           TTTTTTTGTGAAGAT 100 47
    LSL_0368  398461 ..  398492 -  -3.2  -4.40237   TAGCATACATCAAAA      TATAATGATGTATA TTTT TTTACATAATTATA       TGTTAGTATCTTCTA  60 21
    LSL_0367  397796 ..  397837 -  -6.9  -5.23316   TAGGATAGTAAAAAA GCATCTAC-CTATTAATC TATTTAT GATTAATAAAGCAGATGC TTTTTACTTGAAAAA  88 29
    LSL_0365  396418 ..  396468 - -13.8   -3.9693   TATTTAGCTAAATAA TAAAATCCCTTATATTATGG-AG AAAAAA CTACCATGATATAAGGGATTTTA AGCTAGGAATGGAAA 100 23
         def  395269 ..  395280 -    -3  -3.27544   CAAAAGTAGCATGAA                CTTT TTGA AAAG                 ATTGGTTCAATTAGC  46 36
    LSL_0362 NONE
    LSL_0361  393189 ..  393224 -  -7.7   -5.4251   TCTATACATAAAAAA    TGAGGATGATTAATC TTTTAT GGTTAATCATCCTCT     TATTTGTTTTAAAAG 100 34
        srmB  379170 ..  379198 - -11.9  -4.19678   TTAGATTCTAATAAA        GACAGCTAAAATT TTG AGTTTTAGCTGTC        TTTATTTTTATTCCA 100 17
    LSL_0338 NONE
    LSL_0337  368376 ..  368386 -  -2.6  -2.62091   AGAGTTAGCTATAAG                 TTAA TAA TTAA                 TCTTCAAAAACAAAT  40 22
    LSL_0336  367814 ..  367848 - -12.4  -4.91084   TAGCTAATAACAAAA     GACTGATAATCTACGA ATT TAATAGATTATCAGTC     TTTTTAAAATATTTT 100 29
        birA  354198 ..  354221 -  -9.6  -4.94992   CTAAATTGACAAAAA          GGCCTGGAAT GAAA ATTCCAGGTC           TTTTTCCTAATATCT 100 32
    LSL_0321  350585 ..  350595 -  -2.6  -2.52193   AGTATAGTTAGGAAT                 TTTT GCC AAAA                 TAATCACTCCTTATC  40 29
    LSL_0320  349711 ..  349732 -  -4.5  -5.55769   TCGCATAATAAAAAA           GCATCTA TTATTTTT TAGATGC            CTTTTTATTTGGATC  83 47
         asd  342120 ..  342131 -  -4.4  -2.76798   TAAATATTATACAAC                CGAA AAAA TTCG                 TAAAATCAAAGCTTC  48 51
    LSL_0312  340665 ..  340686 -    -6  -3.58522   ATTATTATTTTCAAA           CTATTAGA TGAAAG TCTAATAG            TTTTTTTTTGTTTTA  62 38
        argG NONE
        argH  329896 ..  329937 - -11.1  -3.65986   TACCACAAACCATAA GACACCTTGTTTCTACT-AT TGT ATGAGTAGAGGCAAGGTGTC TTTTTTTGCTAACAT  89 132
    LSL_0249  296197 ..  296236 -  -4.6  -5.00616   CTTCTTTCGAAAAAA  TTAGCAAATAAACA TTTTTAGGAGGC TGTCTATTTGCTAA   TACTTATTTTACTAC  73 422
    LSL_0246  295389 ..  295419 -  -3.4  -5.50723   TTACTAAAAGAAAAA      GACTTAACACACG AACAAG CGTATGC-AAGTC       TTCAATATGCGTATA  77 83
    LSL_0242 NONE
    LSL_0241  293338 ..  293370 -    -3  -3.93038   TATTTTAATATCAAA     TTTAATGCGAACTTT TTTA AAAATT-GCACTAAA      AAATATATTAATTAT  52 40
    LSL_0240 NONE
    LSL_0239 NONE
    LSL_0238 NONE
    LSL_0237  291205 ..  291222 -  -9.1  -3.57792   TTATGTATTTTTAAA             CCCGTCG ATTT CAACGGG              TTTCACTAGAACTCA  80 38
        xerC  289729 ..  289772 - -12.1  -4.05069   GAAAAAAGAAGATAA CCATAATAAAAAGCAGCAAG ACGAA CTTGCTGCTTTTT-TCATGA AAAAAGATTATAAAT 100 194
        ispE  287305 ..  287338 - -15.6  -4.04415   TGAAATAACAGCAAA     TAAATAGGTTTGGC GAAGAT GCCAAACCTATTTA      TTTTGTCGTTAACGA 100 23
    LSL_0223  276697 ..  276737 -  -8.5  -4.81551   TAGTTATATTAAAAA CCGCTAGGAATCAACGTT TTTAGT AACGT-GATTTCTAACGG  TTTTTAAGTCTTGAA  93 66
        czcD  270598 ..  270624 -  -7.5  -5.96894   ACCTAAAGAAAAAAA         GTTCAAATTGA ATTAA TCAATTTAAAC         TCTTTTTAAAATTTA 100 31
         rep  268049 ..  268071 -  -7.8  -5.75342   TTTTTGTAAAAAAAA           TACCAGTC AATAAAA GACTGGTA           CATTATCATATTCAA 100 193
        pilD  242337 ..  242357 - -12.7  -5.69379   ATAGAAGTAAAAAAA            TCAGGTAGA TTT TCTACCTGA            TTTTTTTTATATTAT 100 91
    LSL_0182 NONE
    LSL_0181 NONE
    LSL_0180  206736 ..  206778 - -10.8  -4.88795   ATTTAATAAAATAAA TAAGGTTTAAAGGACAACGA TAA TTGTTGAACTTTAAACCTTA TTTTTTAATATTGTG 100 30
        comA  199737 ..  199770 -  -8.4  -5.32699   TTAAAGACTAAAAAA     TGTTTAACTGATAT TTGTGT ATATCGGTTAAACA      TTTTTTAATTTATAT 100 30
    LSL_0170  196994 ..  197009 -  -7.6  -5.52347   AATAAAAGCAAAAAA              GCAAGT CAAA ACTTGC               TTTTTGTCTCAATGT 100 34
    LSL_0169  195029 ..  195056 -  -7.2  -5.65927   TATGCAAATAAAAAA        TCAATAGACGCTA TTA TA-CGCCTATTGA        TTGAATATATATTAA 100 41
    LSL_0168  193325 ..  193361 - -15.4  -4.39166   TTCTATATATTAAAA    TGCCCTGTAACTAGGT CACTT ACCTAATTACAGGACA    TTTATTTATTTTAAT 100 44
    LSL_0160  185203 ..  185238 -  -9.8  -5.52986   ATTTCATTAAAAAAA    TGGCAGCAAAGCCT AGTTTTAA AGACTTTGCTGCCG     CTTTTGTTAATTAAT 100 36
    LSL_0149  167234 ..  167277 - -12.9  -3.74178   GAAGCAAAGTTCAAA GATCATCAAAGATT-ACGTT ATTAA AACGTTAATCTTTAATGATC TTTATTTAATATAAA 100 61
    LSL_0146  164501 ..  164525 - -12.3  -4.51097   GTAATTACGATAAAA          GCGACTTTCAT GTG ATGAAAATCGC          TTTTATTAATTATTA 100 31
    LSL_0142  161739 ..  161793 - -16.2  -2.73543   AATCTAGACATAGGA CCAATTTTCTAATTTGTGCAAGTAAA CGT TTAATTTGCATAAATTAGAAAATTGG TCCTATGTCCAAATG 100 53
    LSL_0139  157976 ..  158005 - -12.4  -3.12351   TTGTGTTATAGTGAA       TAAAAAGCGACA TTTTTG TGTCGCTTTTTA        TTTTATCGAATTGTT  90 51
    LSL_0137  154180 ..  154220 - -11.6  -5.09245   TTAAAAGCATAAAAA TAGTATCAG-AGAAG-GATA TAT TATCACTTCTTCTGATACTA TTTTTTTAATCTTCA 100 31
    LSL_0134  151576 ..  151616 - -17.9  -4.65078   ATATTTTGAATAAAA  TAAGGGTTGGAAAAGATAA TTG TCGTCTTTTCCAACCCTTA  ATTATTATTTATTGA 100 34
    LSL_0126 NONE
        gpmB  143094 ..  143136 - -10.8  -4.36262   ATAGTTATATTAAAA CCCGCTAGGAATCAACGTT TTTAGT AACGT-GATTTCTAGCGGA TTTTAAGTCTTGAGA 100 71
        greA NONE
    LSL_0120  137647 ..  137671 - -11.5  -5.66868   AACTAAGCAAAAAAA          GCTACTGGTTT TTT AAACCGGTAGC          TTTTTACTATTCAAC 100 32
    LSL_0097  118443 ..  118467 -  -5.9  -3.67877   AGTTGTTAACAAACA          TTTTGAACTAT ATG ATATTTCAAAA          TTTAGGCAAAAATTA  62 262
    LSL_0090  109072 ..  109098 - -14.6  -5.27206   GACAGACAAGAAAAA         GCTCCAAGGAAT ATT ATTCCTTAGAGC         TTTACTTGTTTTATG 100 48
        rbsB NONE
        baeS NONE
    LSL_0083 NONE
    LSL_0082  101207 ..  101261 - -15.7  -2.75311   GATATAGATATAGGA CCAATTTTCTAATTTATACAATGTAA ACGG TTAT-TTGTATAAATTAGAAAATTGG TCCTATCTTAAAAAT 100 52
    LSL_0081  100401 ..  100439 -  -6.2  -5.85737   ACACGAATAAAAAAA   GTTAAATCTGATCATT TGATTTC AAGGGTCAGATTTAAC   TTTTTTAAATTGTGC 100 30
    LSL_0078 NONE
    LSL_0077   97182 ..   97217 -  -9.1  -5.27335   CTTTTTAAATAAAAA    CGTCCATGTAAATCT ATCATG AGATAAACATGGACG     TCAATTTATATGCTT  95 43
    LSL_0072   90139 ..   90173 -  -9.5  -5.15526   ATATAAAAGTAAAAA     TTGCTAGAGATCATT ATTAA AACGATCTTTAGCAA     TCTTTTTATTATTGA 100 59
        scrB NONE
        scrR   79468 ..   79492 - -10.8  -4.81551   TATGCATAGTAAAAA          GTTCCTACCG GTTTT CGATAGGAAC          TTTTTTAATTGTCTG 100 30
        ilvE   72510 ..   72535 -  -6.2  -5.53079   AAAACATATAAAAAA         GCCAGTATGC GAATTG ACATACTGAC          TTAATTAAGTTTGAG  93 133
        glnP   70912 ..   70938 -  -8.8  -5.46629   AAGATTTCAAAAAAA         TGCCGCTACTTA TTA CAAGTAACGACA         TTTTTTATTAGCTAT 100 33
    LSL_0061   70619 ..   70644 -  -8.4  -4.99056   TAATAGAAGTAAAAA         CTACTAGATG TTTAGG CACCTAGTAG          TTTTTTGATTGGAGA  91 48
        gshA   65847 ..   65884 - -11.5  -5.33785   AAGTACTAGAAAAAA   GCTGTATGAATTGTAAT TAAT ATTACTTTTCATACAGC    TTTTGTTATTATTGC 100 34
    LSL_0053   62053 ..   62082 -  -6.6  -5.38326   TTAAGTAAAGAAAAA       TGCTAAGAAC TGTGAGGGTG GTTCTTAGCA        TTTTTGCTAGATTAA  93 37
    LSL_0051   60459 ..   60500 -  -3.8  -4.73864   CTAACTAATAGAAAA CTGGAGCAACTTGGTC-TA ATAAA TATGTCCAAAGTACTCCAG TCAATACAAAGTGAT  65 108
    LSL_0050   57700 ..   57718 - -14.6  -3.51597   AATTTCCAATCATAA             CCACCCGT AAA ACGGGTGG             TTTGCTCCACGACTA 100 140
        glpT   54693 ..   54714 - -10.9  -4.56802   AAACAAATAGTAAAA           CTCCCCTCA GAAA TGAAGGGAG            TTTATTAATATATAG 100 45
    LSL_0025   29624 ..   29657 -  -9.8  -5.21459   AAAAATAAAAATAAA     GTCTTGAATTTATC AACGAG GATAAGTTCAAGAC      TTATTTTTATCTATT 100 32
    LSL_0019   23296 ..   23316 -  -8.3  -5.34055   ATAAATAGCAAAAAA            CCAGTGG GCAACAA CCACTGG            TTTTTGTTATCTATT 100 32
    LSL_0014   16863 ..   16897 - -10.9  -4.96996   TTTAAATAAAAGAAA     TCCTATGGAATTGGA ATTAA CCCAATTTCATAGGA     TTTTTTTAGTACTCG 100 31
        mmsB   10368 ..   10409 -  -9.7  -4.75308   ATTAATAGTTAAAAA GTAAGACACCTAACAATAT TTAT ATATTGTTAAGTGTCTTTT  TTAGTTTTTTAATCG 100 34
    LSL_1739     929 ..     945 +  -2.3  -4.73448   CCACCAAAATTAACT              TGAGT TTTTTGT ACTCA              TTTTTCGCTATCTAT  59 189
    LSL_1740    2378 ..    2388 +    -4  -4.07568   ACTTTATTTTCAACT                 GATA AAG TATC                 TTTTGCACCAAGGCC  58 360
    LSL_1741 NONE
    LSL_1742    6462 ..    6488 + -10.3  -5.05601   AAAATAATGGCGAAA         CAGAGGATAGT TTGAT ATTATCCTCTG         TTTTTGTGTATAGTG 100 34
    LSL_1743    8240 ..    8259 +   -10  -2.70932   GTCGTGAGCTACAAG            CCTCAGTC TTTA GACTGGGG             TAGTTGACCCGACGA  77 135
    LSL_1744    8709 ..    8731 +  -9.2  -4.23988   GAGAGTAAGAAAAAG           GCTAGGAAAA TCA TTTTCCCAGC           TCTTTTTTAATATAA  88 104
        adhC   15322 ..   15358 + -11.1   -5.4251   AATAGAATAAATGAA    GTTCAGACTATTAAGAA TTA TTCCTAATAATCTGAAC    TTTTTTATATATAGC 100 36
        proP NONE
        rhaB NONE
    LSL_1753 NONE
    LSL_1754 NONE
        araD   22621 ..   22656 +  -9.3  -5.13473   TAAGGATATAGAAAG    TAAGGTATGATTCTAG AAAAG CTAGGA-CATACCTTA    TTTTTTGGATATACT  95 38
    LSL_1757   26374 ..   26407 +  -6.1  -5.54907   AGTTGAAAATTTTTT     GATCCTGATTAAC GAAAATAG GTTGATCGGGGTC      TTTTTCTTTTATCAA  86 449
   LSL_1758b NONE
   LSL_1758c NONE
   LSL_1758d   29719 ..   29736 +  -2.7  -3.64283   TAGAAGCAAAAGTAA             TAGAACG TATA CATTCTA              TTCTTGAAAAGTTTG  48 263
    LSL_1759   38363 ..   38394 + -14.6  -5.24129   AATAAAAAAGAAGTA      GCTCCTATTCCTTA TTTT TGAGGAGTAGGAGC       TTTTTTATAGGGGAA 100 103
    LSL_1760   41643 ..   41663 +  -6.1  -4.59853   TAATAGAATGGATAA            GTGCTGGAC ATT GTTCAGTGC            TTTTTCAAAACTTAA  76 65
    LSL_1761 NONE
    LSL_1762 NONE
    LSL_1763 NONE
    LSL_1764 NONE
    LSL_1765 NONE
    LSL_1766   49312 ..   49353 +  -7.5  -5.13344   CTTGTATAACAAAAC AAAATCCGTCCAATGAA CGCGAAAA TTCATTGAACGGATTTA  TTTTTATATTAATCT  91 255
    LSL_1771   54811 ..   54832 +  -8.7  -5.27335   TTTATTAATAAGAAT           TCCTCATCC TTTT GGGTGGGGA            TTTTTATTTGGAAAA  95 49
        wecD NONE
    LSL_1773   56440 ..   56467 +   -10  -4.55544   AAGGAGACACAAGAA        GACCCTAACT CAATTGCA AGTTAGGGTC         TTTTAATTATCTGTT  93 44
    LSL_1775 NONE
    LSL_1776 NONE
    LSL_1777 NONE
    LSL_1778   63591 ..   63621 + -11.4  -5.53079   ATAGATACGCAAAAA       TCTCTAAATATACA ATG TGTATACTTAGAGA       TTTTTTCTATATTTT 100 47
    LSL_1780   65734 ..   65773 +  -2.2  -5.40072   GTTGACTAGAGAAGC  CTGGCGTCTATTAAGAAA TACT TTTCTTGATGAGCGTCAA   TTTTTTTAACGGAAA  71 224
         dps   66471 ..   66492 +  -9.5  -4.91084   TAGAAGCTGATTTAG           GGATTGGAA TTCT TTCCAGTCC            TTTTTCCATTTTCTT 100 49
    LSL_1782   67498 ..   67528 +    -9  -5.01042   GTAAAATTTTATGCG       GCCTAATTTCGGCA TTC TGCTGGAGTCAGGC       TTTTTAGTTTCCATT  95 227
    LSL_1784   69118 ..   69153 +  -9.9  -5.46657   GATTAAATAAACTAG    GCAATTCTGGAAGAA AAGCTA TTTTTCCGGGATTGC     TTTTTTGTTGCAATC 100 43
        zntA   71437 ..   71460 +  -6.8  -2.94412   AGGAAAATGGCATTA          TTTGTATCGA GCCA TCGATGCAGA           TGGTTTAACCTTGGA  61 139
    LSL_1787 NONE
    LSL_1788   73123 ..   73164 +  -9.8  -4.93296   AAAAAGGCTAAAAAA TGCCACTAGATCAATAGTT TTGAT AACTAT-GATTTAGTGGTA TTTTTGTACTAATAA 100 402
    LSL_1790   75926 ..   75962 +  -4.7   -5.4593   CATCTAAAAAAAGAA   TCACTAGAA-CGAATT AATTAA AATTCAATTCTAGTGA    TTTTTATTATTTTCC  82 34
    LSL_1792 NONE
        kduD NONE
        sdhA NONE
        aroE NONE
        aroD   82126 ..   82153 + -12.2  -5.74122   TTGACTAAGCAAAAA        GAAGTTGAATCA AATT TGGTTCAACTTC         TTTTTTTGTGTACTA 100 33
    LSL_1798 NONE
    LSL_1799 NONE
    LSL_1800 NONE
    LSL_1801   85505 ..   85527 +    -7  -5.14682   AATTAAGCAAAATAA           CTGGTATCAT AGT AGGGTACCAG           TTTTATTTATTGTGA  88 35
        rpiA NONE
         rpe   91420 ..   91453 + -12.7  -5.10968   TACGTAATTAATATA     TAGAAGATACTACTG TGAT TAGTGGTATCTTCTA      TTTTTATATATTGAT 100 30
    LSL_1808   92328 ..   92343 +  -4.8  -5.85244   AAAAGTTCTGAGTCA              CAATAT TATA ATATTG               TTTTTTGTTTTAATT  90 353
   LSL_1832c  127007 ..  127036 + -15.3  -5.49729   AATTAGTTAAAAAGT       TAAACGTAGTACA AATT TGTACTACGTTTA        TTTTTTTAACTAATT 100 31
        xerC  130006 ..  130031 +  -7.7  -4.74787   TATAATGACATTATA         TCCTATATCTT TTTA GAGATATGGGA          TTTATTTATCTTTCT  87 36
    LSL_1839  135417 ..  135444 +  -4.9  -5.28755   CCATAATAATTTAAA        CTGTCCAACTG TCTGTT TAATTGGACAG         TTTTTTACTATCTTT  79 84
    LSL_1859  150601 ..  150626 +  -3.5  -4.51196   TTATACATATTTTCA         GGAAAA-AGTTA TTG TAATTCTTTTCC         TTTTATCCATTTAAA  61 272
    LSL_1862  151731 ..  151764 +  -8.3  -5.43974   AAAATTGGTTAAAAA     AATAAACGTAGTACA AATT TGTACTACGTTTAAC      TTTTTATTTAATTTT 100 143
    LSL_1867  157745 ..  157764 +  -2.2  -4.98436   TATACTCTTATATAC            CTTTTATA ACAT TTTAAAAG             TTTTTATAATATTAA  65 44
    LSL_1868 NONE
    LSL_1869  159495 ..  159514 +  -8.6   -5.4505   TTGATAAATAAGTAA            GTCCTAGA GCCG TCTAGGGC             TTTTTTATTGCAAAA 100 30
    LSL_1870  160488 ..  160514 + -10.3   -5.8187   AGATTTATCTGTCAA         CAACCTCTATT TTGAT GATAGAGGTTG         TTTTTTTGTTAAATA 100 116
    LSL_1871  161557 ..  161592 +  -8.5  -5.60556   TTTAAAACCAAAAAA    CATGGTATCTACTTAG CAAAA CTAAGC-GATACCATG    TTTTTATTTTATATT 100 49
        ldhD  181298 ..  181320 +  -6.3  -5.59534   TAATCCTAATAAAAA           CCTCTGATA ATCCA TCTCAGAGG           TTTTTTATTATACTT  93 47
    LSL_1905 NONE
    LSL_1906  198625 ..  198654 +  -9.4  -4.87291   GAAAAATTTAAAAAA       TCGCCAAAGATT TGCACT AATCCTTGGCGA        TTTTTACTTGGCGTA 100 62
    LSL_1919  207359 ..  207375 +  -2.3  -4.44915   TCCGTATTCAAATAT              CAATTTA GCA TAAAATG              TTTTATACCTAGTTG  57 399
    LSL_1922  208076 ..  208113 + -14.4   -4.2008   TCAGGAAGATAACAA   TAAGCCTATCAGGTAT CAAATT ACACCTGATAGGCTTA    TTTATTAACATATGT 100 29
    LSL_1924  209760 ..  209775 +  -6.2  -4.09685   GCCATCGTAATCCAT              TATGCT CAAA AGCATA               TTTTACCCAATCAGG  69 456
    LSL_1935  219442 ..  219486 + -11.7  -3.89787   ATATTTGTAAAATAA AGAAAGCTAAGAATCACGTTA AAT TAGTGTAATTCTTAGCTTTCA TCTTTATTTACTTCT 100 40
        nanA NONE
        nanE NONE
    LSL_1940  223575 ..  223600 + -10.5  -5.00616   CTAAATAAAAATAGG         CACCAATTGAG TTTT CTCGGTTGGTG          TTTTTTGAAAGAAGG 100 33
    LSL_1941  224319 ..  224337 +  -3.2  -5.20534   GATATTAAATCAATC             GATTATTA AAT TAATCATC             TTTTTCTTAATTACT  71 103
        potE  225910 ..  225949 + -12.4  -5.44198   AAATTAAATTTTAAA  GCCCTAGTTAGTTGCGATA ATT TATCG-GACTAACTAAGGC  TTTTTCTTATTTATT 100 34
        fusA  228538 ..  228578 + -14.3   -3.4647   TAGTTATATTAAAAA CCGCTAGGAATCAACGTT TTTAGT AACGT-GATTTCTAGCGG  TCTTTGAGTCTTGGG 100 89
    LSL_1955  237007 ..  237029 +  -9.3  -6.40073   ACATTCCTAAAAAAA           GAAGTCAAT TATTT ATTGACTTC           TTTTTTTTTTACGTT 100 31
    LSL_1956  239512 ..  239541 + -15.2  -3.40191   AACAACTCCTAAAGA       TAAAGCCGATGC AATTAA GCATCGGCTTTA        TTGGTATATTATACA 100 74
    LSL_1959  241171 ..  241213 - -12.2  -5.22312   AGTCATATGAAAAAA GCACCTCACAATCGCTAAAC TTT GTCTAACAATTGTAAGGCAC TTCAACCTGGATAAG 100 27
    LSL_1958 NONE
    LSL_1957  239512 ..  239541 - -15.2  -3.39429   AACAACTCCTAAAGA       TAAAGCCGATGC AATTAA GCATCGGCTTTA        TTGGTATATTATACA 100 228
         tdh NONE
        manX NONE
    LSL_1951 NONE
    LSL_1950 NONE
    LSL_1949 NONE
         rpe  231406 ..  231434 -  -6.2  -5.38047   TATCTATATAAAAAA        GAGATTAGTT TTATACATC AACTAATCTC        TTCCTATATCCCATT  88 321
        mipB NONE
        tktA  228538 ..  228578 - -12.1  -4.81551   TAGTTATATTAAAAA CCGCTAGGAATCAACGTT TTTAGT AACGT-GATTTCTAGCGG  TCTTTGAGTCTTGGG 100 78
        rpsN NONE
    LSL_1943  225910 ..  225949 - -12.4  -3.74781   AAATTAAATTTTAAA  GCCCTAGTTAGTTGCGATA ATT TATCGGA-CTAACTAAGGC  TTTTTCTTATTTATT  95 32
        nagC NONE
         ndk  219443 ..  219485 -   -13  -4.65933   TATTTGTAAAATAAA GAAAGCTAAGAATCACGTTA AAT TAGTGTAATTCTTAGCTTTC ATCTTTATTTACTTC 100 40
    LSL_1934  217411 ..  217454 -    -5  -4.87786   TGAATGTTATAAAAA TAAGAGAATTAATTTCTTA ACTATAA TAAG-AACTAATTCTCCTA AGAAATTACATTAAA  72 43
    LSL_1933  215671 ..  215700 -    -3  -3.49475   TCCATTGTGATATAA       TCCCATAAA-TGT AGGTA ACAATTTAGGGGA       ACTCCAAGTCTGTCC  48 269
        sdaB NONE
        sdaA  213282 ..  213294 -  -3.5  -2.87132   GTCCTTTCCTATAGA                TTTTT ACC AAAAA                TACGCATTCTAATTT  45 6
    LSL_1930 NONE
    LSL_1929  212388 ..  212419 -  -9.7  -5.63517   TTTTTAAATAAAAAA      TAAGGATTAAGAC CAGCTC ATCTTAATCCTTA       TCTCTATCATTTATC 100 32
    LSL_1928 NONE
        avtA  210264 ..  210294 -  -2.7  -5.44119   TGTACGTTAAAAAAA      TAGCGACAAAAACA TCGC TGTCTT-GCCACTA       TTCCCAACTATTTAA  72 33
    LSL_1926 NONE
    LSL_1925  209151 ..  209164 -  -2.4  -2.94519   AAGAAAATAAAAATT               CTGT TCTACC ACAG                TTAGGGGCTGTCCCT  41 373
    LSL_1923  208076 ..  208113 - -16.6  -3.98627   TCAGGAAGATAACAA   TAAGCCTATCAGGTAT CAAATT ACACCTGATAGGCTTA    TTTATTAACATATGT 100 23
    LSL_1921  207411 ..  207421 -    -4  -2.71011   ATTTCTGTTTAACTA                 CAAA TAT TTTG                 ATTTGAATGTCTTAA  46 8
    LSL_1920  207137 ..  207149 -  -3.4  -3.27676   AGGCATTTAAATATA                GTCT AAATA AGAC                ATTCCTTCATTGTCG  48 4
    LSL_1918 NONE
     abp118a NONE
     abp118b  205943 ..  205988 - -10.1  -5.16681   TTAAAAATAATAAAA GTAGTGTCAAAT-TTAGCTATA TAC TATAACTTACACTTGACACTAC TTGAAGAAAAATAGA 100 75
       abpIM NONE
       abpIP NONE
        abpK NONE
        abpR NONE
    LSL_1911  203083 ..  203113 -  -5.5   -5.0133   TATTTGGTTAAAAAA       GAAGGCTGGAA TACTCTAAG TTCCAACCCTC       TTTATTAACTATATT  76 30
        abpT NONE
        abpD NONE
    LSL_1908 NONE
    LSL_1907  198625 ..  198654 - -11.6  -5.30575   GAAAAATTTAAAAAA       TCGCCAAAGATT TGCACT AATCCTTGGCGA        TTTTTACTTGGCGTA 100 66
    LSL_1903  195199 ..  195227 - -11.2  -5.47399   TTAAGTTCAAAAAAA        CATCATCTCAAA TTAGC TCTGAGATGATG        TTTTATTCTAATCAT 100 33
    LSL_1901  191399 ..  191432 - -12.7  -5.48213   TATTTAAAACAAAAA     GGATATCTTACAACC ATAT AGTTATAAGATATCC      CAATTGATATTAATG 100 63
    LSL_1900 NONE
    LSL_1899 NONE
    LSL_1898 NONE
    LSL_1897 NONE
    LSL_1896 NONE
    LSL_1895  188546 ..  188565 -  -4.4  -4.07568   TCCTTTCTTCCAAAA            TAAAAAAG CAAC CTTTTTCA             GTTGACTTTTAATAA  60 65
    LSL_1894 NONE
    LSL_1893 NONE
    LSL_1892 NONE
    LSL_1891 NONE
    LSL_1890 NONE
    LSL_1889  182046 ..  182065 -  -4.2   -4.4009   TTTCATGCTAGAAAA            GCATAGAG AAAC CTCAACGC             TCCCTATGCTTCCCT  62 44
        mipB  181298 ..  181320 -  -6.3  -5.10208   TAATCCTAATAAAAA           CCTCTGATA ATCCA TCTCAGAGG           TTTTTTATTATACTT  82 42
    LSL_1886  178975 ..  178996 -  -9.5  -5.03314   TTTACTGTTAAAAAA           GACACCAGA TTTC TCTAGTGTC            TTCATCAATTATTCA 100 54
    LSL_1885  178236 ..  178262 -   -11  -4.80882   ATTTGATACCAAAAA         TAGCCAACGCAA AAT TTGCATTGACTA         AAAATTATGTAAACC 100 329
    LSL_1884  177843 ..  177854 -    -3  -2.64616   TCTTTACCTATATTA                TCTT TTAA AAGA                 TTACCATATTAAATG  42 84
    LSL_1883  176187 ..  176222 - -11.4  -5.42975   CCAGATAAACAAAAA    GGACTTGCAACTCCTAA AAA TTAGAA-TCGCAAGTCC    AGTTATTATTATCTC 100 365
    LSL_1882  174442 ..  174467 - -12.7  -4.78752   AGCACAACTTAAAAA         CTCGCCTAGAA ATCA TTCTAGACGAG          TTCTTACCTATTTAA 100 33
    LSL_1881 NONE
        sufD NONE
    LSL_1879 NONE
        iscU NONE
        sufB  169034 ..  169070 -  -8.3  -6.14618   GATAAAATAAAAAAA    CAATAAGCAATTTTC GGATATT GAAAATCACTTATTG    TTTTTCAGGAAGATA 100 70
    LSL_1875  166503 ..  166515 -  -3.5  -3.35778   AAAGAAGGACAGTAA                TAAAA AAA TTTTA                CATTATCAGTCCTAA  48 85
    LSL_1874  165088 ..  165109 -    -6  -3.58522   ATTATTATTTTCAAA           CTATTAGA TGAAAG TCTAATAG            TTTTTTTTTGTTTTA  62 38
        pflD NONE
        pflA  161557 ..  161592 - -11.4  -5.46698   TTTAAAACCAAAAAA    CATGGTATCTACTTAGC AAA ACTAAGC-GATACCATG    TTTTTATTTTATATT 100 52
    LSL_1866  154512 ..  154532 -  -3.3  -3.20382   CGGGATAGTTATTAA            GTAATGC AACATAG GCATCAC            TCCCTCCATATAGGT  48 121
    LSL_1865  154177 ..  154200 -   -14  -4.36931   TAATGTATATGAAAA          GAGCTAGGAA TAAA TTCCTAGCTC           TGTAGCGACCGCTTA 100 100
    LSL_1864  153675 ..  153700 - -10.5  -4.36931   TAATGTATATGAAAA         GAGCCAGGAAC TGCA ATTCCTGACTC          TACTAGCGACCGCTT  95 102
    LSL_1863  153200 ..  153225 - -10.5  -4.36931   TAATGTATATGAAAA         GAGCCAGGAAC TGCA ATTCCTGACTC          TACTAGCGACCGCTT  95 99
    LSL_2159  152278 ..  152314 -  -9.5   -3.1154   AATTAGCACCGAAGA    GAGCTACAAACGTTGAT TGT ATTGGCGTTTGTAGCTC    TTTTTTGAATGATAA  76 46
    LSL_1861  150528 ..  150569 -  -4.8  -4.38154   ATACTTTTTACAAAA CCAAAAGAATATGCGTACTC ATTG AAATAC-C-TATTCTTTTGG TTTTCTTTTTAACTT  67 241
    LSL_1860  150106 ..  150144 -  -7.4  -2.89881   CAGCTATTTTAGACA   CCTCCTTGACACCTTTAT TAT ATATTGGTGTCTAGTAGG   TGTCAATAAGAAAAA  63 177
    LSL_1858  149619 ..  149637 -  -8.2   -4.2572   AAAATAGATAAATAA             TAGGCTTC GGT AAAGCCTA             TGAGAATGTTGAAAT  83 348
    LSL_1857 NONE
    LSL_1856 NONE
    LSL_1855 NONE
    LSL_1854 NONE
    LSL_1853 NONE
    LSL_1852 NONE
    LSL_1851  144041 ..  144054 -  -2.3  -2.59748   TATTTCTATAAGTCA               CCTAC TTTA GTCGG                TGGTTCGGTCGACTG  40 2
    LSL_1850  143410 ..  143422 -  -6.3  -2.78032   TCCTTGCTAAAATAT                CACTA AAT TAGTG                TGAATTTTTTTATTT  57 15
    LSL_1849  143049 ..  143059 -    -4  -4.31688   AAGACCAACTCAAAA                 TATC GTG GATA                 CAAGGCCTGATTGTT  60 49
    LSL_1848  141915 ..  141932 -  -7.7  -4.79949   TTTTCAAAAAAATAA             CCATCAC ATTT GTGACGG              CCTAATTTTTTAATC  87 353
    LSL_1847 NONE
    LSL_1846 NONE
    LSL_1845 NONE
    LSL_1844 NONE
    LSL_1843 NONE
    LSL_1842  136577 ..  136601 -  -5.7  -5.94214   AATAGAATAAAAAAA          CACCCCACACA TTA CGTATGAGATG          CTGTAAATATTACTT 100 35
    LSL_1841 NONE
    LSL_1840  136077 ..  136111 -  -4.4  -2.52464   GTTTGCGGTAATGTA     GTATTTACGCCTTCAA ATC TTGAATTAGTAAATAC     TAATCTTGTTAGATT  48 129
        lspD NONE
    LSL_1837  132819 ..  132842 -  -7.4  -4.86902   TAAAGTATAACAAAA          CCCCAGACCT ACAA AAGTCCAGGG           CTTTATTTACATTTG  86 32
    LSL_1836 NONE
    LSL_1835  130840 ..  130863 -  -7.4  -4.86822   AATTATATAACAAAA          CCCCAGACCT ACAA AAGTCCAGGG           CTTTATTTGCATTTG  86 110
    LSL_1834  129705 ..  129738 -  -7.5  -5.34857   TTAAATAAAAGAAAA     GACCCTAACCAAC CTATTTTT GTTAGCCAGGGTC      AAAAAATATTCAACT  89 324
    LSL_1832 NONE
    LSL_1831  122558 ..  122588 -  -4.8   -4.1899   TGATTGTACGCAAAA       TAGCCCACTATT TCCGTTC ATTAGTGGACTA       CTAATTATATTTTGT  64 224
    LSL_1830 NONE
    LSL_1829  119177 ..  119217 -  -5.7  -4.87892   TTGCAACAAAATAAA GTCAGACTCTGAATTTTA TAAACT CAAAATTG-GAGTCTGAC  TTCTACTCTATTTGA  78 63
    LSL_1828 NONE
    LSL_1827 NONE
    LSL_1826  114683 ..  114716 -  -8.3  -5.34632   AATAAAACATAAAAA     TTTAAACCTAGTACA AATT TGTACTAGGTTTATT      TTTTTAATTAATATA 100 128
    LSL_1825 NONE
        topA NONE
    LSL_1823 NONE
    LSL_1822 NONE
        clpA NONE
    LSL_1820  107829 ..  107881 -  -2.2  -5.23316   TAGCATAGTAAAAAA CCTCCTTAAAAAATTCAATTAGTGC TTTA ACACTGTTTGAATTATC-AAGGAGA TTTCAAATAAAATTA  68 38
    LSL_1819  107447 ..  107469 -  -7.1  -5.85011   TAAAAAGCAAAAAAA           TATCCCACA TTTTG TGTGGAATA           TTTTTTTACTATTAT 100 37
    LSL_1818  104906 ..  104937 - -10.4  -3.41745   TAATTATGTAAAAAG      TTAAACGTAGTACA AATT TGTACTAGGTTTAA       TTTTTTAACCATTTA  85 22
        traG NONE
    LSL_1816   99660 ..   99682 -  -3.5   -5.4505   TTCGCCAATAAAAAA           GTCCAAATT ACATG AACTTGAAC           TTTTATTAATCTATT  76 36
    LSL_1815 NONE
    LSL_1814 NONE
    LSL_1813   96454 ..   96470 -  -2.3  -3.33969   TAATTCACCTCACAA              TACTCTT AGA AAAAGCA              ATAGTATGCCTATGA  44 202
    LSL_1812 NONE
    LSL_1811 NONE
    LSL_1810   93884 ..   93916 -   -10  -4.64861   TTTCGCCAAAATAAA      CACCCCAAATTCTA GCGTT TAGATTTTGAGGTG      CTTGCTAATTATTTT  93 34
    LSL_1809   93484 ..   93500 -  -9.5  -3.29461   TAATTCCTCCTATAA              GAAGGAA CCT TTCCTTC              TTATAATAATAAAAA  78 59
    LSL_1805 NONE
   LSL_1804b NONE
        baeS NONE
        citB   86478 ..   86491 -  -2.5  -3.79519   AAGCCTATTACCAAA               TATAA GTTA TTATA                TCCAGTTTCGTTTTT  51 21
    LSL_1802   85591 ..   85607 -  -9.5  -6.34616   TTAAAACAAAAAAAA              GCTGAAT TTA ATTCAGC              CATTAAGTATTATTT 100 35
        xerC   82126 ..   82153 -   -10  -4.90266   TTGACTAAGCAAAAA        GAAGTTGAATCA AATT TGGTTCAACTTC         TTTTTTTGTGTACTA 100 38
    LSL_1791   75923 ..   75965 -  -5.2  -5.47821   ATTCATCTAAAAAAA GAATCACTAGAA-CGAATT AATTAA AATTCAATTCTAGTGATTT TTATTATTTTCCAGC  84 29
    LSL_1789   73013 ..   73049 -  -9.7  -6.14618   GATAAAATAAAAAAA    CAATAAGCAATTTTCGA ATA TTGAAAATCACTTATTG    TTTTTCAGGAAGATA 100 161
    LSL_1785   69086 ..   69101 -    -4  -4.54727   GTCCTCAAAGCAAAA              GTCAAG GCCG CTTAAC               AGATTAAATAAACTA  65 38
    LSL_1779   63591 ..   63621 - -13.6  -4.73448   ATAGATACGCAAAAA       TCTCTAAATATACA ATG TGTATACTTAGAGA       TTTTTTCTATATTTT 100 131
        himA   56440 ..   56467 - -11.4   -3.9467   AAGGAGACACAAGAA        GACCCTAACTCA ATTG CAAGTTAGGGTC         TTTTAATTATCTGTT  95 46
    LSL_1770 NONE
    LSL_1769   52145 ..   52161 -  -6.7  -4.60073   TAGAGAATGAGAAAA              TATACAT TAA ATGTATA              ATTAGTTTGCGGTTA  79 297
         ald NONE
        potE   49316 ..   49349 - -11.2  -5.31091   TATAACAAAACAAAA     TCCGTCCAATGAAC GCGAAA ATTCATTGAACGGA      TTTATTTTTATATTA 100 43
        xerC   25973 ..   25995 -    -7  -5.88197   CTAAATACAAAAAAA           TGGAAGGC GAAAACA GCCCTCCA           TTTCTTTAAAAAGAA 100 147
    LSL_1756   22876 ..   22895 -  -5.7  -5.39755   TATAAGTACAAAAAA            GCCCCAA AATGAA TTGAGGC             TAAATGTAGTATTTA  86 44
    LSL_1750 NONE
    LSL_1749   15385 ..   15412 -  -9.9  -4.98911   TAGCATAAAAATAAA        CCTGATTTCGG AATTTA CCGAGATCAGG         CTTTTTAGATATCAT 100 30
    LSL_1747   13110 ..   13130 -  -5.5  -3.30159   TGAAGTGCCTTACAA            TCGTTAAAC TTT GTCTAACAA            TTGTAAGGCACTTCA  56 100
    LSL_1746   12104 ..   12134 -  -3.4  -5.40072   TTTTTTGTAAAAAAA       TACCGATTAG AACTTCATAAA CTAATCGGCA       TAAGTTAATTATTAG  76 37
        pepN    8709 ..    8731 - -11.4   -3.6902   GAGAGTAAGAAAAAG           GCTAGGAAAA TCA TTTTCCCAGC           TCTTTTTTAATATAA  93 45
