# Supplementary material for: Rapid, accurate, computational discovery of Rho-independent transcription terminators illuminates their relationship to DNA uptake
Source: Genome Biol. 2007 Feb 21;8(2):R22. doi: 10.1186/gb-2007-8-2-r22 (PMC1852404; doi:10.1186/gb-2007-8-2-r22)
Supplement: Additional data file 4 — Best terminators found downstream of each of the genes of the 343 organisms studied. [file gb-2007-8-2-r22-S4.zip › Lactococcus_lactis.bag]

        dnaA    1750 ..    1760 +  -2.6  -4.12296   AAACTCAAGGACTTA                 TAAA ATG TTTA                 TTCTTTAATTATCCA  53 50
        dnaN    3026 ..    3082 + -11.2   -4.0089   TACGTACAAATTAGT TTTACTGACAG-CTCTTTTGTCAGC TTAGATTT GCTGACGAAAATGTCTGTCAGTAAA TTTAGATTTTGTTAT 100 27
        rexB NONE
        rexA NONE
     L200000   10259 ..   10274 +  -4.6  -5.68023   AAAAAAATAAAAAAG              GTGCTC AAGT GAGCCC               TTTTTTTAATTATAA  90 14
        yyaL   12258 ..   12274 + -12.3  -4.58395   AATGAAATGAAGAAA              TGCACCG AAT CGGTGCA              TTTTTGCAACCTAAA 100 49
        yabB   12682 ..   12694 +  -2.6  -5.95539   TGATGAAAATAAAAA                GGCC TTTTT GGTC                TTTTTTTGTTTAGCG  85 38
        yabC NONE
        yabD NONE
        yabE   15936 ..   15957 +  -5.9  -5.88471   TGATAAAAGTTAATA           GGCTCAATA GAAA TATTGGGTC            TTTTTTTTGCTCCTC  93 52
        yabF NONE
         pth NONE
         mfd NONE
        yacI   21313 ..   21348 + -11.4  -3.35679   GGGCTGTCAGTAAAT    TAATAAGGTTCTGTCA CTAA TGATGGAGCCTTATTA     TTATGAATAAAGGCA  93 58
        yacB NONE
        yacC NONE
        yacD   22463 ..   22473 +  -2.6  -2.59742   TAAAAATAGCACCTA                 TTTT ATG AAAA                 ATTCTAGGAATTAAA  40 94
        yacG NONE
        mesJ NONE
         hpt   25690 ..   25705 +  -4.8  -4.84359   CAAATAATTCGTTGA              TTTTAG TCAT CTAAAA               TTTTTCTCAGACTAA  71 34
        ftsH   27957 ..   27985 +  -4.7  -6.38655   AAGGAAAAATCAGAA       GATGAAACAGCC GAATAA GGCTGTTTT-TC        TTTTTTTTTATGTTT 100 8
        mtlR NONE
        mtlF   33340 ..   33373 + -11.3  -3.35046   ACTTTGAAAATTAAT     TAAAAAATGGCAC AGCTTTTA GTGCCATTTTTTA      TATTTACCAGCATAA  93 27
        mtlD   35079 ..   35101 + -11.4   -5.8901   TTTGTCAGGCAAGGG           GCTGTATATC TCG GATATACGGC           TTTTTTATTTTGTCT 100 471
       ps115 NONE
       ps116 NONE
       ps117   45026 ..   45036 +  -2.6  -3.28712   GACGCACACACAAGC                 TATT ACT AATA                 TTGTAAAGGAGGAAA  45 71
       ps118   45277 ..   45324 +  -7.3  -2.87344   TAAAGTCTATATAGC TGTGAACCTTAACATTTTTTA ACATGC TAACAAATGCTAAGGTTCAAA TCTATAAAACAAATC  63 55
       ps119   45688 ..   45700 +  -6.3  -2.71712   ATAAATATATATCGG                CAAAG AGA CTTTG                ATTTGAGAAAAAGAG  57 72
       ps120   46368 ..   46382 +  -7.8  -3.18264   TGTTGTTATTAAGGG               GTCGTG ATT CGCGAC               TTGCTAGGTAGGAAC  68 392
     L200003   47107 ..   47118 +    -3  -4.33928   ACGCTCAGTGCAAAA                CTTT AGAA AAAG                 TTTATGTTTGGAATA  57 338
       ps121   47573 ..   47601 +  -2.5  -3.71857   GGAAAAAAGAGAAAG        TTCATATCTGTGA AAA TGAAAGGTATGAA        TATATTTTTTAATTC  50 13
     L200004 NONE
       ps122   48276 ..   48293 +  -4.9   -3.8372   GGTACTGGCTCTAGT             TTAGGGA TTCC TCTCTAA              TTATCTTGTTACCCT  59 8
       ps123   49966 ..   49982 +  -6.7  -4.33621   TTTTGCATTCATTTG              TTAACAA TTT TTGTTAA              TTTATTCGTTGGATA  74 264
        yafE   50607 ..   50618 +    -3  -3.68341   ATTTTGTTAACTTTA                CTTT AAAA AAAG                 TTGTTGAATAAAGTT  50 3
        yafF   50995 ..   51035 + -15.9  -4.85599   TCTTTTAGGAGTTTA  TAAATAAAAAATAGACCAA TTA TTGGCCTATTTTTTATTTA  TTTTTATCAACTAAA 100 72
        yafG   53135 ..   53148 +  -2.3  -3.54951   AAAATACGTCAAGAA               CATGC CAAT GCAGG                TTATCTCGTCCAATG  47 133
       L0466   53921 ..   53933 +  -4.1  -3.40522   ATTATATTTTTCAAA                GTCTT TTG GAGAC                TTGTAATCAAGACCT  52 102
        yafC   56446 ..   56475 + -13.1  -5.52384   CCATAAATAGTAAAA       GCACTCTAAATTT TTAA AAGTTTAGAGTGC        TTTTTTTACTGACAG 100 351
        araT NONE
        recO   58937 ..   58958 +  -8.8  -5.17786   TATCCATAGAAAAAA           TCACTGAC AAATCC GTCAGTGA            TTTTTAATTTTATTA 100 349
        osmC   69254 ..   69277 +  -4.7  -5.09225   AGAATAAATGAAAAA          CTAAGTTAT CAATGA ATAGCTTAG           TTTTTTGCATAAACT  75 51
        yagE NONE
        yahC   71153 ..   71166 +  -4.5  -5.72622   CTGTCAGTAAAAAAA               CTCGG TTTC TCGAG                TTTTTTATTTGTCCA  90 66
        yahB   79200 ..   79217 +  -9.9  -6.18768   GATAAATTTCAAGAA             TCGGCAA GCAT TTGCCGA              TTTTTTTTGTATTTT 100 45
     L200005 NONE
        yahD   80150 ..   80162 +  -4.9  -3.03635   AATGGCTTACAGAAA                CAAAA TAA TTTTG                TATTGAAAAAGTTTC  51 18
        yaiA NONE
        yaiB   82311 ..   82336 +  -7.7  -5.95449   CTTTTCAATAAAAAA         TACTGGATATA ATGA TAAATCCAGTA          TTTTTTATTTTATTT 100 358
        lcnC NONE
        lcnD   86431 ..   86470 +  -9.6  -3.13432   TATTAGCAATAAAGA  TAGAAAAACTCCATTT TTATTTCT AAATGGAGCTTTTCTA   TTAAATCATCTTAAA  78 297
        yaiE   87094 ..   87116 +  -2.1  -3.75115   TTTTAATGTCCATAA           TTTAAAAAG GAGAA CTTTTGAAA           TTCATTTTCTCGAAA  49 47
        yaiF   87843 ..   87872 + -13.9  -4.03234   AAAAAAAGGAATCGA       TAAAAAAACACCT TATT AGGTGTTTTTTTA        TTTATATACCCAAAC 100 101
        yaiG   88851 ..   88870 +  -3.6  -3.58305   ACTTTTTAGATAAAA            TTATGGGG AGGA CTTCATAA             TTTAAGGGCTTCATT  52 6
        yaiH   89995 ..   90018 +  -5.4   -4.9792   CAAAAAAATTGAAAA          CTCCATTT TTATTTTT AAATGGAG           TTTTTATATAAGGTA  74 193
        yajA   90760 ..   90792 +  -8.6  -5.88565   AATAAAAGTAAAAAC      CTAGTCTCTGAT GATATGCGA ATCAGAGACTGG      TTTTTTTATTGTACA 100 80
        yajB   94684 ..   94706 +  -8.5  -4.45544   TTTATAAATGAAAAA           GATAGGCGA AAATC TTGCCTATC           TTTTGGTTAGTAGAA  85 88
        cadA   98385 ..   98422 + -11.5  -6.47325   AGGATAAAGAAAAAA   TTTACTGACGGAATGCT TAAA AGTACTCTGTCAGTAAA    TTTTTTTTATTTTTT 100 34
        ybaA NONE
        ybaB  103293 ..  103313 +  -6.3  -2.73483   TATGCTAGTTCATCT            CTAATTTTT CTT AAAAATTGG            TAGTTGACCTGCAGT  58 56
        ybaC  103713 ..  103728 +  -2.6  -4.11394   AGGACTTTAAGGGCA              CTATGA AAAG TTATAG               TTTTCAAGCTGAACT  53 61
        ybaD NONE
        prmA  105170 ..  105198 +  -5.4   -3.6682   AAGGCGTCATTGGTG        GATAAAAGGCTT AAATA AAGTCGTTTATC        TTTCAGTCAATGGAG  59 21
        ybaF NONE
        ybaG  107013 ..  107028 +    -9  -4.85894   AAAAAAATAAATAAA              CTCCGA ATAA TCGGAG               TTTTATCTTTAGTTT  93 27
        relA  109441 ..  109461 + -14.1  -4.33808   AATGCTTAAAAAAAA            GAGCTTGAC TTA GTCAAGCTC            TTTTAAATTACTTTC 100 32
        ybbA NONE
        ybbB  111999 ..  112015 +  -3.7  -3.22774   CGTTCTATCGGTGTT              CCTTATT TGA AAGAAGG              TTAATAATGACTGTA  49 5
        ybbC  112639 ..  112660 + -10.3  -6.06723   TTTCCAAGAAATAAT           TTACTGACA AGTC TGTCAGTAA            TTTTTTTTTGGAAAA 100 19
        ctrA  114212 ..  114235 +    -9  -5.67967   AGATATTATAAAAAA          TGGTTTCAAA ATCT TTTGGAACCA           TTTTTTTGTCATCAT 100 43
        ybbE  114990 ..  115011 +  -8.1  -5.57054   AGCAAAATAAAAAAC           TCTAGCAAA TTGA TTTGCTAGG            TTTTTTTGACTTATT  95 31
        secA  118976 ..  118999 + -11.2  -5.82172   TAAAATGCCAATTAA          TTTACTGACA GTTC TGTCAGTAAA           TTTTTTTATATTAAT 100 38
        aroF  120138 ..  120155 +  -9.9  -5.44721   TAACTAAAAATGAAA             GCTGTCA GAAC TGACAGC              TTTTTTTCAGCTCAT 100 34
        ptsH NONE
        ptsI  122404 ..  122423 + -10.8  -5.35459   ATTTGAATAAATGAA            TCCTGTCA GTTC TGACAGGA             TTTTTTGTAATCTAT 100 53
        ybcC  123171 ..  123191 +  -5.5  -2.55585   CCTCTTTTAGAAATT            TTGTTGAAA GCC TTTCAACAC            CTCTCTATTTTACCA  54 391
        sugE  125107 ..  125131 +  -5.2  -4.72272   AAAAAATAAAAGAAA         TAGC-AATAGA ATAA TCTATTTGCTA          TTTTTAATGAGGAGG  72 102
         blt  126491 ..  126502 +    -3  -3.86015   TTTTTTCAAATAGGG                TAGA AAAA TCTA                 TTTATAAAAGGAGTC  52 201
        argG NONE
        argH  129346 ..  129365 +  -9.4  -5.38249   GAAGAAGCTAAAAAA            GAACTTCA AATT TGAAGTTC             TTTTTTATAATTAGT 100 11
        ybdA  131400 ..  131415 +  -7.6  -4.16279   AACTGATAATCCCTT              CGTTCT ATAT AGAACG               TTTTCAAGTGATATA  77 83
        rnpA NONE
        ybdC  132651 ..  132675 +  -2.9  -4.55128   AAAGCAAGAAAAAAA          TAAAAAATACC ATT GGCAGTTTTTA          TTTTAATTTGGAAGT  60 23
        ybdD NONE
        rpmH  133942 ..  133956 +  -6.4  -6.25578   TAAATGAAATTGAAA               TCAGCT TAT GGCTGA               TTTTTTTTATTTGAT  95 45
        ybdG  135532 ..  135544 +  -2.7  -3.11072   AAAATTTGATGAGCC                TTTCT AGT GGAAA                TGTATATTGACTAAA  43 127
        ybdH  135814 ..  135842 + -14.1  -4.26188   AATTTTAACTTTTGA        TAAGGAATGCGAA TGT TTTGCATTCCTTA        TTTTGAATGTGTGAG 100 51
        ybdI NONE
        ybdJ  137350 ..  137362 +  -2.7  -2.64747   CCCCCAAAATATAGA                CTTTT CTG GAAAG                GTTATAATAAACTAG  40 131
        ybdK NONE
     tra904B  138592 ..  138609 +  -4.1  -4.81212   GTCTAGTTTTTCGTT             GACTTTC CATC GGAGGTC              TTTTCTTATGGTCAA  68 57
        ybdL NONE
    tra1077B  140066 ..  140078 +  -4.1  -3.40522   ATTATATTTTTCAAA                GTCTT TTG GAGAC                TTGTAATCAAGACCT  52 102
        ybeA  141833 ..  141848 +  -3.2  -3.03159   TCAGTGATTTACTTG              GGATGA CCGC TCAACC               TGTTGAAACCATTAA  44 95
        ybeB  142224 ..  142253 +  -5.9  -3.22339   ATGAAAGCTTTAGTT       TATTTGTAAGTAT AAAA ATACTGACAAGTA        TTCGTAGGATTTTCT  59 55
        ybeC  142673 ..  142703 + -12.1  -4.41616   ACAAGAAGATTAAAA       TAAAAAGCTGTCA TTAAC TGACGGCTTTTTA       TTTCTTTAAGAAACT 100 28
        ybeD  145912 ..  145927 +    -9  -5.39905   TGTTAGTAAAAAAAA              CCTGTC AATT GACAGG               TTTTTATTCTTTAAT 100 88
        ybeF  154754 ..  154781 + -12.2  -2.72144   AAATGTAAAATTATA        TAAAAACATGGC TTTA GCCATGTTTTTG         ATTTGGGAAAAGTGG 100 33
        ybfA  157415 ..  157435 +  -6.9  -5.99154   GTAAATAATAAAAAA            GCTGTCA AAGTTAC TGACAGC            TTTTTTTATTTACTG  95 33
        ybfB  160245 ..  160280 +  -3.2  -5.85737   TGTCAGTAAAAAAAT    GCTTGAAAAATCAGTC AAAA GACTGAGAATTCGGGC     TTTTTTTCTTGCTAT  86 77
        ybfC NONE
        ybgA  160850 ..  160870 +  -8.4  -5.33848   ATTAACTTATAGAAA            TTACTGAC CTTTT GTCAGTAA            TTTTTTGCTTATAAT  93 57
        ybgB  162625 ..  162641 +  -8.1  -3.27923   AGAATCTGTTTGTAA              GTTTTGA AAA TCAAAAC              TTCATAATATTACGG  72 53
        aspC  163893 ..  163915 +  -6.4   -5.7946   TAATAAATAGAAAAA           GATGTATGAA TAA TTCGTATATC           TTTTTTTGTTGAGAG  95 38
        codY  164861 ..  164899 +   -14  -3.91072   GCTTAGACTTCGGCT   TCACAAAAAGCTCCTATC GCA GATGGGAGCTTTTCGTGC   TTTATAAGAATTTCA 100 65
        gatC NONE
        gatA NONE
        ybgD NONE
        gatB  169281 ..  169305 +  -7.9  -5.59534   TTATAATAATAAAAA          TATCCGTCCTA ATT TGGAACGGATA          TTTTTTATTATGATT  95 132
        ybgE  170961 ..  170976 +  -7.5   -4.4767   AATTTAAAAGAAAAA              CCGCC CTAAGT GGCGG               TTTTATGCTAAATCC  79 89
        ybhA NONE
        ybhB  174077 ..  174096 +  -2.2  -2.60194   TGCTTGCAAAGAATC            TTTAATCT TGTT AGAATAAA             CTTAGTTAAAAAACT  39 71
        ybhC  174848 ..  174863 +  -6.8   -5.0916   AATTTTGATTTGAAA              CAGCCG ATTT TGGCTG               TTTTTCTATTGGACG  83 311
        ybhD  176010 ..  176033 + -12.6  -5.14965   AATATTTTTAAAAAA          GTTACTGACA GCTT TGTCAGTAAC           TTTTTTGATAAAAAT 100 30
        ybhE  177476 ..  177494 +  -7.6  -2.50354   AGAACCTTAATTATG             TTCAAAAA GTT TTTTTGAA             AGTTATTTATTATTA  65 69
        celB  179027 ..  179059 + -10.1  -5.49234   TAAATTTGAAATTAA     TG-GTAGAGCAAGT AAGAAA ACTTGCTCTACACA      TTTTTTGTTAAATCT 100 38
     L200010  179538 ..  179555 +  -8.5  -5.44721   AATCAAGAAAATAAA             GTTGTCT TTTA AGACAAC              TTTTTTTAGGATAAT  95 218
        bglS  181112 ..  181126 +  -7.8  -5.69473   AAGTCTAAATGAAAA               GCGCTC TCT GAGTGC               TTTTTTTATGATATA 100 33
         dut  181638 ..  181661 + -10.4  -4.56597   CAAATTAAAGTAATT          TAAGAAGCGC AATA GCGCTTTTTA           TTTTTGCGAACAGAA 100 43
        ybiB NONE
        ybiC  184066 ..  184078 +  -2.7   -4.7497   AACATTTATGGACTT                CTAAG TGA TTTAG                TTTTTCATAAATAAA  62 105
        ybiD  185286 ..  185300 +  -3.5  -5.95539   AGCCTAATATAAAAA               CTGCT GACCA GGCAG               TTTTTTTATTTCCAC  87 34
        ybiE  186140 ..  186157 +  -6.3  -4.93365   AATTCGATAAAAAAA             GGAGTTC ATCT GAACTTC              TTTTTACTTATGAAA  80 31
        preA  187269 ..  187283 +   -10  -3.43042   AGAAATTATTGAAAA               CCTGTC ACT GACAGG               CTTTTTCATAGAAAA  81 29
        ybiG  188375 ..  188396 +  -7.4  -4.95167   TTTAAAAAAGAAAAA           CTCCAAAT GAATTA ATTTGGAG            TTTTATTATTGATTG  85 36
        ybjA  193548 ..  193568 + -11.3  -6.04953   AAAACAAAAGAAAAA            TTCTGATGT TTA ACATCAGAA            TTTTTTTATTTCTAT 100 116
        ybjB  196892 ..  196907 +  -6.2  -5.96894   GATAAAAAAAGGAAA              TCTCTA ATTT TAGAGA               TTTTTTTATTTACAT  95 36
        rmlA  197938 ..  197949 +  -4.4  -2.78813   CGTTTGATTGGAAAA                GACT AAAA AGTC                 ATTATTAAAGTAAAG  47 20
        ybjD NONE
        cpsM NONE
        ybjF NONE
        rmlB NONE
        rmlC NONE
        rgpA NONE
        rgpB NONE
        rgpC NONE
        rgpD NONE
        ycaF NONE
        ycaG NONE
        rgpE NONE
        rgpF NONE
        ycbA NONE
        ycbB NONE
        ycbC NONE
        ycbD NONE
        ycbK NONE
        ycbF NONE
        ycbG NONE
        ycbH NONE
        ycbI NONE
        ycbJ NONE
       tagD1  220343 ..  220376 +  -8.5  -2.81559   CCTAAGAATAAATAT     TAAAAAAATCAGA AAACTAAC TCTGATTTTTTTA      CTTTGGGATTATAAT  68 103
        guaB  222800 ..  222823 +  -3.2  -5.79595   CTGTCAGTAAAAAAA          GGGAATTGACA AGT TGTC-GTTCTC          TTTTTTATTTTGAAA  83 59
        yqeL  224143 ..  224171 +  -7.5  -3.04322   CAGTTTGTCTTGTGA        CATTACTGACAGA ATT TCTGTCAGTAAAA        TCTTGGAGGATTAAA  64 51
        yccE  224751 ..  224761 +  -2.6  -2.88776   AATAAAAAAGGAAAA                 TTTT ACT AAAA                 ATTTGATAGATTTAG  41 96
        hflX NONE
        yccF NONE
        yccG NONE
        yccH NONE
        yccI  228180 ..  228190 +    -4   -4.7497   AAAATGAATAATAAA                 TCTT AAA AAGA                 TTTTTAATGAATAAA  68 137
        yccJ  228595 ..  228629 + -11.6  -4.69559   TTATGGCTGAATAAT     TAATAGCTTTGTCGGT CTT ACTGACAGAGCTCTTA     TTTATTTTAAAATTT 100 27
        yccK  229440 ..  229458 + -11.8  -5.42259   TAATCGAAAAATATT             TCTGTCAG TTA CTGACAGA             TTTTTTTAGAGGTAG 100 38
        yccL  230650 ..  230660 +  -2.6   -3.5511   TCAATCAGATAGACA                 TTTA CGA TAAA                 TATTTGTAAATAACG  48 29
        ycdA  231166 ..  231181 +  -6.1  -5.75822   GAAATTAAAGTAAAA              TCCCG TAAAAT CGGGA               TTTTTTTGATTTCTC  95 49
        ycdB  232030 ..  232046 +  -2.2  -6.28967   TTTGAAAATAAAAAA              TCTGTC ATTAA GGCAGG              TTTTTTTTATTTATA  87 41
        ycdC NONE
         ung  233382 ..  233397 +  -4.7  -6.11392   TGGAGTAAATAAAAA              CAGTC TGATTT GACTG               TTTTTTTATTTATTT  93 29
        ycdF  235098 ..  235119 +  -5.1   -5.6473   TCAGCAAAATAAAAA           CTACTGACG AGCC TGTCAGCAG            TTTTTTTCCTATTCT  86 106
        rmeC NONE
        rpsU  237416 ..  237435 + -10.8  -5.46698   AATTAGAATTTTTAA            TCACTGAC TTTT GTCAGTGA             TTTTTTAGTTTTAAA 100 39
        ycdJ NONE
        yceA  240933 ..  240946 +  -2.5  -3.86944   ATGGTTGAGCTTATA               TTTTT CAGA AAAAA                TTTACTAATTATCGA  50 327
        yceD NONE
        yceE  242691 ..  242707 +  -3.8  -2.70143   TAAAATTCTCAAAGC              CAAATT ATTCG AATTTG              TGATATAATTAACCT  44 110
         pgk  244015 ..  244039 + -10.9  -5.07275   GCTAATAAATAAAAA          GAGTTTGATTT TTG AAATCAAGCTC          TTTTTATATCTGTGC 100 48
        dhaK  245203 ..  245224 +  -7.3  -5.84381   AAAAGATTTTTCTAA           GTCTGACCA ATGA TAGTCAGAC            TTTTTTTCTTGGTCA 100 173
        dhaL NONE
        dhaM NONE
        yceJ NONE
       glpF1  248387 ..  248405 +  -7.5  -5.58074   ATAGTATCTAAAAAA             TACGGAT AATCC ATCCGTA             TTTTTTTAATCATTA  90 40
        ycfA  250664 ..  250681 +  -2.7  -3.90744   ACTTCAACAAGAAAA             TGAACGA GCAC TCATTCA              TTGTTTAAGGGAGAA  52 74
        ycfB NONE
        ycfC  252606 ..  252634 +  -8.3  -4.77757   ATGCTTTTGATTGTA        TAACTACTGGATA GTC TATCTGGTGGTTA        TTTTGGTTTTTAAAA  87 45
        ycfD  253854 ..  253871 +  -8.5  -5.28176   AAAATCAAAAAATAG             TCTGTCA TTAC TGACAGA              TTTTTTGTCAGTAAA  93 26
         fbp  255968 ..  255983 +  -7.6  -5.59962   TGAGGAATTTTAAAA              GTACCA GTGT TGGTAC               TTTTTATTTGTTTTC  95 28
        ycfG NONE
        ycfH  259137 ..  259149 +  -6.3  -3.85698   AAAAATAAAGAGAAA                CTACT AAG AGTAG                TTTCTGGAGAAAAGG  66 161
        ycfI NONE
        ycgA NONE
        ycgB  262886 ..  262920 +  -9.6  -4.17556   TGCAAAATAAGATAT     CAAAAAAATCAGTC TCTTTTT GATTGATTTTTTTG     TTTATTAAGCGTCTA  91 31
        ycgC  263647 ..  263666 +  -9.4  -5.40014   CTGTCAGTAAAAAAA            GACTTATC AGTT GATAAGTC             TTTTTATTATTATTT 100 42
        ycgF NONE
        ycgG  267170 ..  267197 + -11.4  -4.92239   AGTAATTTAAAAAAG        GTCTGTCAGTAA AATT TTGCTGACAGGC         TTTTTAGATTTTTGC 100 110
        ycgH  267780 ..  267795 +  -7.6  -2.73542   TTTGGTAAAAAGTTA              CTGACA GGTC TGTCAG               TAATTCCAACTTGAC  66 42
        ycgI NONE
        ycgJ  268698 ..  268733 +  -7.9   -4.4715   CTGTTTTAAAAGAAT    TAAAAAAAGAATGAA TTAACT TTCATTCTTTTTATA     TTTTATAAATTACAA  82 12
        nrdD NONE
        nrdG  273353 ..  273380 +  -8.5  -5.13521   TTCTGTCACTAAAAA        TAAGCACTGAC AAATGC GTCAGCGCTTA         TTTTTTAAATAATTT  93 109
         eno  275460 ..  275480 +  -5.6  -6.20267   ATAAAAATAAAAAAA            CATTAATT TTTAT AATTAATG            TTTTTTTATTTTTAA  93 41
        ychD  276700 ..  276715 +  -6.2   -4.1347   GGTGACTTAATAAAA              TTCTAG TATG CTAGAA               TTTCTGTCATTAAAA  70 149
        ychE NONE
        ychF NONE
        ychG  279091 ..  279102 +  -2.2  -5.63517   CTGTCAGTAAAAAAA                CAGT TTCG GCTG                 TTTTTTCTTTAAGCA  74 53
        ychH  280070 ..  280091 +  -6.7  -5.52384   TAGCTTATTTCTGAA           CTTTTGTTA ATCT TAGCAAAAG            TTTTTTTGCTAAAAA  90 52
        yciA  281399 ..  281419 +  -5.5  -5.06451   TTAAATCATTCAGTA            GTTAAATTG TTA CAATTGAAC            TTTTTTGAAATGATA  79 90
        xynD  282801 ..  282812 +  -2.2  -5.99154   TGCATAAACAGAATA                TGGC GAAA GTCA                 TTTTTTTGTTTGATA  83 252
        rpsD  284391 ..  284410 +   -10  -5.68039   ATTTGCATTTTGAAA            TCGCTCCT GTTT GGGAGCGA             TTTTTTTGTGACTTT 100 47
        yciC  286677 ..  286699 + -13.6  -3.00946   TTTCATTAAGCGAAG           CTGTCAGTAA AAT TTACTGACAG           TCGTTTGTGCGAGCC 100 68
        yciD  287161 ..  287186 + -10.5  -5.45652   AATTAATCTTAAAAA         CAAGCGGAAAT TAAA AATTCCGCTTG          TTTTTTATTAAGAAT 100 12
         add  288496 ..  288511 +  -7.6  -5.53288   AGAATACAAAAAAAT              CTCTGA ATAA TCAGAG               TTTTTTTAGATTAGA  95 16
        ycjB NONE
        ycjC NONE
        ycjD NONE
         gcp NONE
        ycjF  294778 ..  294801 +    -9  -5.95539   TGAAATAAATAAAAA          GTTACTGACA GTTC TGTTAGTAAC           TTTTTTTATTTAGAG 100 33
        ycjI  297362 ..  297392 +  -4.1   -4.8543   TAAATCATTTAATAA      GGGTCTGGGTTACTC AAT GAGT--TCCAGACTC      TTTTTGTGGAAATTG  70 49
        phnC NONE
        phnB NONE
        phnE NONE
        ycjM  301402 ..  301454 +  -4.5  -5.83226   AGTTCTAAAATAAAT TTACTGACAGA-AATTTTAGCA GAATAATAGG TGCTAAAAAAATCTGTCAGTAA TTTTTTTATTAAGTT  91 28
         tpx  302264 ..  302279 +  -6.8   -5.1861   GTCTTCTATTTATAA              GCTGTC AACA GGCAGC               TTTTTTAGTAGTAAA  84 81
        pepN  304933 ..  304949 +  -7.3  -6.15536   ATAATAAATAAAAAA              TCACCTT TTT GAGGTGA              TTTTTTTTATTCATT  95 37
        ydaF  309108 ..  309129 +  -7.5  -3.70902   ATTGAAAATTCAATT           TAATGTAAA CTTA TTTACATTA            TTTAACTCTAGAAAG  71 274
        ydaG NONE
        ydbA  312923 ..  312946 +    -9  -5.65927   CAATGGAAAATAAAA          TCACAGTTAA AATT TTAGCTGTGA           TTTTTTATTTAGATA 100 58
       murA1 NONE
        ydbC  314599 ..  314616 + -11.3  -5.86965   AGGAAATAAATAAAA             GCCCTGA GATT TCAGGGC              TTTTTTTTAATGGGT 100 28
        plpA  318379 ..  318401 + -10.8  -2.53382   TAGGTGAAAACTTTG           GAAATTTCTA CTT TAGAAATTTC           TGCCTTAGGGCTAAT  82 65
        plpB  319362 ..  319387 +  -8.4  -2.71011   TTTTTAATACTCAAA         TAAGTCTCTC TTCATT GAGAGGCTTA          TCGTTCAAAGAAGGT  68 44
        plpC NONE
        plpD  321209 ..  321223 +   -10   -3.3269   TTGTAACTAAGAAAA               CTCGTC AGA GACGAG               ATTTTCTGTCAGTAC  80 35
        ydcB NONE
        ydcC  323106 ..  323116 +  -2.6  -4.18494   TTTCACATCGATAAT                 TTAT CAA ATAA                 TTTTAGATAAAAATA  53 27
        ydcD  323727 ..  323744 +  -9.9  -4.23007   TATGCTAAAATAAAA             GCAGCAA ATAT TTGCTGC              TTTTACGCTTGTATC  91 52
        ydcE NONE
        ydcF  326326 ..  326338 +  -5.5  -5.64304   ATTTCATTAAAAAAA                GCAGG TTT TCTGC                TTTTTTCTTATCTTG  88 31
        ydcG  326765 ..  326794 +  -3.6  -3.40611   ATTGAAAAACGTAAC       GCTGTCGATT GAAAAAGGAA AAACGACAGC        TATTATTGGAGTCAA  50 14
        fhuB NONE
        fhuG  329371 ..  329385 +  -5.8  -4.30719   AGTTTAAGAAATTAA               TTTACT TTT AGTAAA               TTTCTTATAAAAAAA  70 34
        fhuD  330398 ..  330418 +    -7  -5.60993   AAATAAAAAGAAAAA            GTGTATAA TCAAC TTATACAC            TTTTTTTGTAAAAAA  90 35
        fhuR  331373 ..  331399 + -12.5  -4.94222   AATAGCTAAAATAAA         TACTCTCTGAA TAATT TTCAGAGAGTA         TTTTTATAACTTATT 100 43
        yddC NONE
        yddD NONE
         pmg  335225 ..  335269 +  -4.6  -5.67063   ATATTTGAATGAAAA TACTCTAAGTTAT-AGTAGAT ACTC ATCTATTTAGGACTTAGAGTG TTTTTTTGTAATCAA  90 40
        ahpC  335958 ..  335973 +  -5.4  -4.73432   TATAGAATAAAAAAA              GTGAGT CTTG GCTCAC               TTTATTTGTCTTTAG  72 36
        ahpF  337563 ..  337582 +  -2.2  -6.01187   TTAGATGACAAAAAA            GAAAAC GTATTTGA GTTTTC             TTTTTTTATTTGATT  85 45
       pbp2B  339882 ..  339899 +  -4.1  -3.81748   AAAATTAAAAAAAGT             TCTCTCT GATA GGAGAGG              CTTTTTATTTATAAG  55 33
        recM  340636 ..  340653 +  -2.1  -3.22951   GTAAAATAAAAAAGA             CAATTACT GAC AG-AATTG             TATTGTAAAAATATC  44 52
         ddl  341786 ..  341812 + -10.3  -5.64274   TATAAAAAATACAAA         TCTGTCAGTAA ATCGA TTGCTGACAGA         TTTTTTTGTCAGTAA 100 36
        murF  343183 ..  343201 +  -3.9  -6.11229   TATAATGATAAAAAA             TACTGAC AGAAA GTTAGTA             TTTTTTTATTTTCAT  89 36
        optS  345007 ..  345029 +  -9.4  -5.49234   TAAAAAATACAAAAA           GATAAATTTT CTG AAAATTTATC           TTTTTTATTGAATAT 100 38
        optA  346964 ..  346992 + -10.3  -4.45664   TTTTAGAGCAAGAAA        GTTAGGATTGGCA GAT TGCCAACCCTATC        TTTTGCTTAGATTAG 100 49
        optB  347924 ..  347935 +  -2.2  -3.87815   GATCCACGAGTTCGT                CTCT AGAA AGGG                 TTTGTCGAAATGGAA  51 20
        optC NONE
        optD NONE
        optF  350988 ..  351006 +  -4.6  -5.95449   AATTTAATGATAAAA             CAATTAGT TTT GCTGATTG             TTTTTTCTTTTGTTT  91 47
        prfC  352834 ..  352853 +  -9.4  -4.25873   AATATCATAAAAATT            TACTGACA GCTT TGTCAGTA             TATTTTTTATGAAAA  89 90
        rheA  354709 ..  354726 +  -8.5  -6.07374   CGGTAAATAGAGGAA             TCATCAG TTAG CTGATGA              TTTTTTCTTTTTTCT 100 58
         era  355965 ..  355980 +  -7.6  -5.64321   TATATGTAATGAAAA              TAGCGA ATTA TCGCTA               TTTTTGTTTTATTAT  95 32
        asnB  357797 ..  357820 +  -7.6  -5.21709   AAAAATGAATTAAAA          TTTACTGACA GACT TGTTAGTAAA           TTTTTTGATGTGAGG  90 175
        mutM  358644 ..  358680 +  -8.2  -3.08581   CCACTTTTGCCCATT    CTGTCAGCAAAAATAA TGACT TGATTTTTACTGACAG    CTTTTAAAAATTAAT  70 10
        recA  359976 ..  360005 + -10.9  -5.40072   CGAACTTGAAGATTA       AAAAAACAGCTGA TTAT TCAGCTGTTTTTA        TTTTTTTAAAGAAAG 100 25
        ydgD NONE
        ydgE NONE
        ydgG  364380 ..  364399 +  -2.8  -5.93809   ACAAATTGAAAAAAC            TGCCTGAT GCTT GTCAGACA             TTTTTTTTATAAAAA  85 19
        ydgH  365909 ..  365925 +  -4.4  -5.80364   ATTAAGAACTAAAAA              GGGCAA AATGA TTGCTC              TTTTTTTATTGAAAT  88 29
        ydgI NONE
        ppnK NONE
        rluE  368437 ..  368463 + -16.8  -5.47159   TATTGAAATAAAAAA         GTTACTGACAGA TTT TCTGTCAGTAAC         TTTTTATTTATTAAA 100 30
        lysQ  371057 ..  371079 +  -4.9  -5.73978   AAAATAATATCTGAA           TCACAATTC GTATA GAGTTGTGG           TTTTTTATTTATAAT  90 34
        ydhB NONE
        ydhC  373050 ..  373070 +  -4.1  -3.64822   TAGTGACCCCCAAAA            TATAGACTT TTC AAATCTATA            TTTCGGTGGAAAGGT  53 123
        ydhD NONE
     tra904D  374313 ..  374330 +  -4.1  -4.81212   GTCTAGTTTTTCGTT             GACTTTC CATC GGAGGTC              TTTTCTTATGGTCAA  68 57
        ydhE NONE
    tra1077C  375980 ..  375997 +  -4.9  -2.79188   TGAGCTTCAAAACGT             TCCAATT GGTC AATTGGG              TCATTCAATTCGCTG  50 295
        ydhF  379467 ..  379491 + -10.1  -5.33785   TAAAACGATAATAAA          GTCACTAAACC AGA GATTTAGTGAC          TTTTTTGTGCTAATT 100 48
        ydiA  382868 ..  382892 +    -5  -5.56372   TCATTGATAAAAATT          ACCACTAGGT CAATA ATCTAGTGGC          TTTTTATTTTGCTTT  86 48
        ydiB  384362 ..  384387 +  -9.9  -4.62054   TCTTATAATAAAAAA         TGCTACTTATA ATAT TATGAGTAGCA          TTTTCATTTGATTAG 100 33
        ydiC  385998 ..  386026 + -16.3  -3.45231   TCTAAATGATTGTTT        TTTTACTGACAGA ATT TCTGTCAGTAAAA        TGTTTACATGTGTAA 100 52
        ydiD  386744 ..  386761 +  -5.6  -5.16151   ACATTCTAAAGAAAA             GTCTGT CATTGA ACAGAC              TTTTTATTGAATTTA  79 32
        ydiE  387260 ..  387307 + -14.6  -5.61881   ACGATTATTAGAATT GAAAAATAAAAAGTTACTGACA GGTC TGTCAGTAACTTTTTATTTTAA TTTTTATTTTTCCGA 100 17
       pbp1B  393852 ..  393875 +  -9.7  -5.95449   ATAAAATACAAAAAA          TCACTAGGA TAGGTT TCCTAGTGA           TTTTTTCTTTTGTTT 100 37
        ydjB  395350 ..  395361 +    -3  -2.59569   AATGAAAAAATTCTG                TAAG AAAG CTTA                 GTATTCATTTAGAAA  42 23
        trxH  395712 ..  395736 +  -4.3  -3.07501   GCGAGTGCGAAATAG          TATCATCGC AGGACAA GCGTTGATA          TATTAAGAATTATAT  49 26
        ydjD  396432 ..  396456 + -10.9  -6.02914   AGCATAATAATAAAA          CTGTCAAAATA GTT TATTTTGGCAG          TTTTTTTTATCTAAA 100 34
        noxE  397931 ..  397960 + -12.5  -5.60993   ATGCAAAATAAACCA       TAAAAAATCTATC AATT GATAGATTTTTTA        TTTTTTTGTGACAAA 100 30
        ssbA NONE
       groES NONE
       groEL  400533 ..  400547 +   -10  -5.99154   TGATGTAATAAAAAA               GAACCC TTA GGGTTC               TTTTTTTATTTGCTG 100 33
        yeaB NONE
        holB  405518 ..  405529 +    -3  -3.48395   TCAAACTTATCCTTT                GATT GAAA AATC                 TTATATCAGGAGAAT  48 47
        yeaC NONE
        yeaD NONE
        yeaE  407532 ..  407558 + -14.6  -5.69068   ATTTATAAGCAAAAA         GTTACTGACAGG CAG TCTGTCAGTAAC         TTTTTTATATTTTTG 100 33
        yeaH NONE
        yebA  411028 ..  411051 +  -6.8  -2.50381   AAAAAATAACTGAGA          TAAGTCTGCT AAAA AGCAGAGTTA           GATTTTAATGAATTG  59 28
        yebB  412139 ..  412150 +    -3  -2.71791   AATTACAAATCAAAT                CATT TGGC AATG                 GTTTCAAAAACGACT  42 43
        sodA  412912 ..  412932 + -15.5  -6.09196   TAAAATGATGAATGA            GGCTCTCCT TTA AGGAGAGCC            TTTTTTTATTTTAGA 100 38
        cstA  415515 ..  415541 + -14.6  -5.40464   TAATGGAAAATAAAA         GTTACTGACAGG ATT TCTGTCAGTAAC         TTTTTATTTATAATA 100 38
        rheB NONE
        yebE  417761 ..  417785 + -15.9   -3.7795   ATTATAAGGATAAAA          GCTGTCAGTAA TTT TTACTGACAGC          TTTGCTAAAATTTGG 100 54
        yebF  418673 ..  418691 +    -6  -5.86976   CAAATATTTCAAAAA             GCCACTAT TTG ATAGTAGC             TTTTTTATTTTATGC  93 64
        ptcB  419223 ..  419246 + -10.4  -2.94354   GAAAATTTCAAACTT          GTGAAAGAGC GAAA GCTCTTTTAC           TATGTAAATATCTAA  79 46
        ptcA  419674 ..  419689 +    -9  -5.24129   AAAGCAAGATTAAAA              GTTGCG GAGA CGCAAC               TTTTTTCTAACCAAA 100 62
        yecA  420463 ..  420473 +  -6.8  -5.39721   TTATCAAATTAAAAA                 GCCA AAT TGGC                 TTTTTTATCTGCTCA  89 29
     L200013 NONE
        ptcC  422087 ..  422114 + -13.6  -3.65201   TAATAGCAAATTTTA        GATGAGCTCAAG AATT CTTGAGCTTATC         TTATTAAAAATGTTA 100 38
        bglA  423601 ..  423614 +  -6.7  -5.74684   ACTTTAAAAATAAAA               GACAC GAAA GTGTC                TTTTTATTTTTATTG  95 34
        yecD  424403 ..  424420 +  -8.5  -6.09196   TAATAAAAAAAGATA             CTTGCTT GGAA AAGCAAG              TTTTTTTGTTTTAAA 100 269
        ligA  426548 ..  426563 +  -6.2  -3.16881   TTTACTGACAGAAAT              TTGAAC TTTG GTTCAA               TTGGTGGGGTCACTC  60 88
        yecE  427670 ..  427693 + -12.6  -4.99035   GAAGAAGATTAAAAA          GTTACTGACA GATC TGTCAGTAAC           TTTTTCTGTCAGTAA 100 29
        msmK  429044 ..  429068 +    -8  -5.42514   CCTCTTATCTCTAAA          GATTCTGTCA TTAAT TGATAGAATC          TTTTTTAGTTTGTAA  95 50
        nifJ  433018 ..  433044 + -13.2  -5.58179   TCTTACTAATGAAAA         GTTACTGACAGA GTT TTTGTCAGTAAC         TTTTTTATTCTCGTC 100 144
        yedA NONE
        femD  436445 ..  436467 +  -7.8  -5.19328   AAATAAAGAAAAAAA           GCAAGAAC TGATTTT GTTCTTGC           TTTTTATTATCAAGT  90 35
        yedE  437912 ..  437926 +  -2.2  -2.79276   ACTCGTCAATTATTA               TTTTAT ATT ATGAAA               TGCTTCATAGATAAT  40 114
        yedF  439541 ..  439568 +  -2.6  -4.30161   TTAATAAACTCAGTT        GGAGGCAGTGCT GATA AATTCTGCTTCC         TTTAGTTTTATATGA  55 41
        yeeA  441964 ..  441988 + -14.5  -4.10429   TTTTTAATAAAAAAA          TTACTGACAGA ATT TCTGTCAGTAA          TTTTGGAAAGTCATT 100 87
        pgmB  442751 ..  442768 +  -8.5   -5.1971   AAACCAATAAAAAAA             TACCACT TTTG AGTGGTA              TTTTTAATTTTTGAT  93 63
        yeeC NONE
        yeeD NONE
        yeeE  444976 ..  444986 +  -3.2  -3.23711   ACATGGAAAAAGATA                 TGAG GAG CTCG                 TTAATAACTTATGAC  47 1
        yeeF NONE
        yeeG  447033 ..  447079 +   -12  -3.74872   GAGAATATGATAAAC TTGTTTCTGTCAGTAATTTT AGCTTAA AAATTTACTGACAGAAATAA TTTGGTCCGATAGCT  95 54
       pi104 NONE
       pi105  450719 ..  450736 +  -4.1  -4.63218   ATTCCTGAACTTCCC             TTACTGC GAAA GCAGAAA              TTTTATTAAACAGAA  65 90
       pi106  450902 ..  450912 +  -2.6  -3.95555   GTGTTGGAACATTAC                 TTAT CGC ATAA                 TTTCTCACTCATTAT  52 15
       pi107 NONE
       pi108 NONE
       pi109 NONE
     L200014 NONE
       pi110 NONE
       pi111 NONE
       pi112  454663 ..  454678 +  -6.1  -4.02719   TCAACTTTAACAAAG              CCACC TTGGGC GGTGG               TTTCGTATTTAGTCA  68 96
       pi113 NONE
       pi114 NONE
     L200015 NONE
       pi115 NONE
     L200016 NONE
       pi116 NONE
       pi117 NONE
       pi118 NONE
       pi119 NONE
       pi120 NONE
       pi121 NONE
       pi122 NONE
     L200017 NONE
       pi123 NONE
     L200018 NONE
       pi124  460782 ..  460792 +  -2.6  -3.25823   TATATTCTATTATTT                 TAAA ACT TTTA                 TTAGTCTAGCACAAG  45 326
       pi126 NONE
       pi127 NONE
       pi128 NONE
       pi129 NONE
       pi130  462712 ..  462724 +  -3.4  -4.48823   GCCCACTGCAATGGG                CTTC GGCAA GAAG                TTTTCTAACTTAATT  60 149
       pi131  463380 ..  463398 +  -8.8  -4.89477   TTATATTTTATTACA             GGTTGTCC AAT GGGCAGCC             TTTTATTGTTGGAAA  93 218
       pi132  464041 ..  464057 +  -2.4  -3.08201   AATAAGAAAGGAGAA              TTTTTT GGCTA AAAAAA              GTTTTAAAGATATTA  42 138
       pi133 NONE
       pi134 NONE
     L200019 NONE
       pi135 NONE
       pi136 NONE
       pi137 NONE
       pi138 NONE
       pi139 NONE
       pi140 NONE
       pi141 NONE
       pi142  471579 ..  471598 + -13.6  -5.72622   GTTTAATTAAACAGT            GCGGGATG ATTA CATCCCGC             TTTTTTATTTATAAA 100 35
       pi143  472023 ..  472033 +    -4   -3.3907   ATTCGAAAAAGATGT                 GATT CAA AATC                 TTCATTGGGATTTAA  52 75
       pi144 NONE
       pi145 NONE
       pi146 NONE
       pi147 NONE
       pi148 NONE
       pi149  483559 ..  483582 +  -4.5  -5.69473   TAAATTCATTCCTTA          GCGTCCC TCTCGTAACT GGGGCGC           TTTTTTTATGCTATA  90 340
        truA NONE
       thiD2 NONE
        yeiE NONE
        yeiF NONE
        yeiG  488169 ..  488189 +  -8.9  -5.61881   AAAATCAGTACCGGT            AGGCTCCCC TCT GGGGAGCTG            TTTTTGTTTTTCCCA 100 186
        pyrG  489865 ..  489881 +  -6.5  -5.88476   ATATAGGCTAAAAAA              CCTCCGA GAT TAGGAGG              TTTTTTATTTGTTTT  95 40
        dnaE  497790 ..  497805 +    -9   -5.5208   TTATAAATAAAAAAC              CCGTTC ATCC GAACGG               TTTTTTATCTTATCC 100 31
        yejH  499484 ..  499495 +    -3  -2.62463   GTCCTGGAGCTTGGG                CAAT TATG ATTG                 ATTATGAATGATAAA  42 3
        yejI NONE
        yejJ NONE
        yfaA NONE
        hslA  502634 ..  502655 +  -6.6  -5.89659   GCTATAAAACATCAA           GTATCACG CTAGTT CGTGGTAC            TTTTTGTTTTTTTAT  95 46
       ps206 NONE
       ps207  506706 ..  506736 +  -6.2  -2.96274   GACTTTAAACTATAA       GTAAGGCAAGCTCT AAC AAAGCTTTTCTTAC       TCTAATTATAGCAAA  59 120
       ps208 NONE
       ps209 NONE
       ps210 NONE
       ps211 NONE
       ps212 NONE
       ps213 NONE
       ps214 NONE
       ps215  510444 ..  510481 +  -2.7  -3.57263   TTATAAAAGAGAATA   GGGGGCAAATTAAAT GCCCCTAA AATTAAAATGCCCCC    TTTGGAAATACCGCT  48 25
       ps216  511289 ..  511317 +  -5.3  -2.70661   AACGTAATGAACAAA        AGGAGTTACAGGT TTT ATCTGTAGTTCCG        ATTATAATATATATT  51 134
        yfbB NONE
       ps218 NONE
       ps219  512843 ..  512865 + -11.4  -2.64993   CAGAAAAAAATAAAA           GTGTTACTGA AAA TCGGTAACAC           GTTACTGTTATAAGT  85 92
       ps220  513370 ..  513405 +  -4.8  -3.58801   CATGGTATAATAGTG    CAGGAAAGTATCTCTA ATTG TGGGGGTGCTTTTTTG     TTTGGAGGATTATAT  57 74
       ps221  514044 ..  514061 +  -5.5  -5.28315   AATTATAAAATAAAC             TCCTGAC TTCG GTCAGGC              TTTTTTAAATTTTAT  81 327
        yfbH  514678 ..  514691 +  -9.5  -4.37495   AAACTAAAGTATAAC               CCCGC TTCG GCGGG                TGTTTTTTGTTACAT 100 27
        yfbI NONE
        yfbJ  515880 ..  515893 +  -9.5  -5.27335   AAGAATTAAATACAT               CGCCC TCCG GGGCG                TTTTTCTTTACAACG 100 40
        yfbK  516834 ..  516853 +   -10  -5.63236   CGCCTGTCATCTTTA            GCTGCTCA ATTG TGAGCGGC             TTTTTATTTTTCAAT 100 493
        cspD  517785 ..  517802 +  -9.9   -5.9218   CTATTAAGCATTAAA             CACCGTA ATTT TACGGTG              TTTTTTTCTTGTCTG 100 496
         ogt NONE
        adaA  519601 ..  519614 +  -2.5  -3.52317   AAAAAACTCTTATTT               TTTTA TCCC TAAAA                TTGCTTAATTTATCC  46 44
        yfcA NONE
        yfcB  521204 ..  521216 +  -4.9  -3.27808   TTATCGAAGGAAGGC                CTAAA TAC TTTAG                CTTTTGTCAGTTAAA  53 22
        yfcC NONE
        yfcD NONE
        nifZ  523375 ..  523400 +  -5.5  -4.77567   AAATATTTTATAAAA         GTGATTTGAAG ATAA TTTCAAACCAC          TTTTCTTATCCAAAT  75 39
        yfcF  524369 ..  524394 +  -4.8  -6.01369   TGACAGAATAAAAAA         ATTACTGACA AAAATC TGTCAGTAAA          TTTTTTTATTATTTA  93 48
        acmD  528507 ..  528530 +  -5.4  -6.09888   AATCTAAATAAAAAA          GTTACTGA CAATAGAA TCAGTAAC           TTTTTTTTATTGGAA  93 34
        yfdB NONE
        yfdC  533033 ..  533076 + -13.6  -2.57876   AGATTAAGATTTAGG CAGCAAAA-TTTACTGACA ACAATTC TGTCAGTAAATTTTTGCTG AATTTTATAGATTTT 100 34
        yfdD NONE
        yfdE NONE
       murA2 NONE
        yfdG  535711 ..  535744 +  -6.2  -4.25848   AGCCCTGCAAAATAA     TAAAAGACTTGATT CGGAAA AATCAGGCCTTTTA      TTTTGCTAAGAAATT  72 26
         tig  537175 ..  537200 +  -7.7  -5.95946   ATAATGATAAAAAAA         TAAGTGTCAGT AACT ACTGGTACTTA          TTTTTTTATTATTAA 100 50
        dnaG  545954 ..  545975 +  -2.3  -4.07568   AATTGGCTAGTCTAT           TTAATGACA GTTT TGTCAGTAG            TTTTACCCAAAGAGG  52 56
        rpoD  547352 ..  547375 +  -6.8   -5.9667   TATGTAATTTAAAAA          CTTACTGATG AAAC TGTCAGTAAG           TTTTTTTATATTTTT  95 34
        yfeA  548212 ..  548260 +  -9.3  -5.72207   TTTGAGTGCTAGAGA TTTACTGACAGATTGTAAT-GT AAGCTG ACGATTATATTCTGTCAGTAAA TTTTTTTGATTTAAA 100 36
        glpT  549803 ..  549822 +  -9.4  -5.45652   ATTATATTTTGGCTC            TACTGACA GCTT TGTCAGTA             TTTTTTATTAAAAAT 100 95
        yffA  550363 ..  550377 +  -2.2  -3.16742   ACTGTGAAGGGAAAA               TTAGTT TAA AATTAA               TTACTGAGAATTAAG  42 34
        clpE  552729 ..  552753 + -11.5  -5.03994   TGAAATAATGAAAAA          TTGCTGACATG AAT CTTGTCAGCAA          TTTTTCTATCTACAA 100 103
        gapA  554811 ..  554835 + -12.3   -5.1244   AAATGAAATAAAAAA          TTACTGACGGA AAT TCTGTCAGTAA          TTTTTCTATTCATAA 100 107
        yffD NONE
        uvrB  558217 ..  558245 + -14.9  -4.19258   TTGATTAATAATTAA        TAAAAATTCACTC ATT GAGTGAATTTTTA        TTTTGAATCAAGTAT 100 37
        gltS NONE
        argE  560380 ..  560404 + -10.2   -6.0458   TATATAATAAAAAAA          TTTACTGACA AAGAC TGTCAGTAAA          TTTTTTTTAGTTTGT 100 62
        fabI  561910 ..  561949 + -16.2  -5.53288   GAATAAAGAGAAAAA  TACTGATTATTTTTATCG AGAT TGATAAAAATAATCAGTA   TTTTTTTGACTTCAA 100 41
        yfgC  562579 ..  562611 +  -8.7  -5.24129   TAATATTAGTGAAAA      TATGTACATGATTAA AAT TTAGTTGTGTACATA      TTTTTTATAAAGGAG 100 41
        yfgF  564240 ..  564266 +    -3  -5.89659   TCAATAAATAAAAAA         ATCACTGACAGA AAT TTTATCAGTGAC         TTTTTATTTTTTTAT  86 92
        yfgQ NONE
        yfhA NONE
        yfhB  572578 ..  572604 + -16.8   -4.7871   AAAAAAGTTAGCAAA         CCTCAAGAAAGA ATC TCTTTCTTGAGG         TTTTTAGTACTCATT 100 133
        yfhC  573338 ..  573363 + -11.3  -5.75538   ATAACTCTTATAAAA         TGTTACTGGAA ATTT TTCCAGTGACA          TTTTTATTTTTTAAC 100 56
        crtK NONE
        yfhF NONE
        yfhG NONE
        yfhH  577152 ..  577169 +  -4.1  -3.72324   AAACAACATTCGTAT             GCTTTCA AAAT TGTAAGC              TTATTAATCCAGCTC  55 100
        yfhI  577576 ..  577592 +  -3.8  -4.53034   AAGAGCTACAAAGCT              TAGAAA ACTAA TTTCTA              TTTTCCTTATCTAGA  64 15
        yfhJ  578106 ..  578121 +  -2.5  -4.72696   AATAGTACTTAAAAA              CTGTC ATTAAA GGCAG               TTCTTTTTATTTAAA  62 57
        yfhK  578610 ..  578637 +   -10   -5.1523   TTAACAATATAAAAA        GATAGAGCAAGA AAAG TATTGCTCTATC         TTTTTATATTATAGG 100 48
        yfiD  583361 ..  583376 +    -9  -5.72616   CAATAAATAAAAAAA              CCTGAC TTAG GTCAGG               TTTTTTTATATAAAT 100 35
        yfiE  584529 ..  584547 +  -3.2  -5.72207   TTTAAAGTAAAAAAG             CCAATA ACAAAAA TATTGG             TTTTTTTACTTTAAA  83 205
        yfiG NONE
        yfiH NONE
        prfA NONE
        yfiI  587673 ..  587688 +  -3.2  -3.04398   GAAAAAATGTTGCTC              CACGCA TCAG TTCGTG               ATTTTAAAGCAGAGC  44 136
        yfiJ  588393 ..  588409 +  -5.1   -5.2422   TGAAAAGTTGATTAA              GCCTGAT TTT ATTGGGC              TTTTTTGCTATACTT  79 38
        hemK NONE
        yfiL NONE
        yfjA NONE
        glyA  592200 ..  592222 +  -7.9  -5.27779   TTATAATATCAAAAA           TTAGACAAA GAAAA TTTGTCTAA           TTTTTTAATGTTAAG  90 35
        yfjB  592956 ..  593006 + -10.1  -5.88197   ATTAAATTGGTAAAT TACTGTTAACACAAAAAAGCACAG TCAA CTGTGTTTTTTTGTCG-AACAGTA TTTTTTTATATTTGA 100 28
        serC NONE
        serA NONE
        serB  596062 ..  596086 + -15.9  -5.24796   TGTAAATGTAAAAAA          TTACTGACGGA ATT TCCGTCAGTAA          TTTTTCTTATCTGCC 100 43
        yfjD  597592 ..  597616 + -10.1  -5.59564   TGGTAGACAAAAAAA          TTACTGACAGA ACC TCCGTCAGTAA          TTTTTTTGCATTTAT 100 80
        yfjG NONE
        yfjH  600802 ..  600815 +  -2.5  -4.66609   ATTCAGTAACCCCAG               TAAAT GAAA ATTTA                TTTTTCGATGAAGTA  60 207
        pepM NONE
        ygaB  602709 ..  602731 + -13.6  -5.93809   AAAAATGAGAAAAAA           TACTGACAGA AAA TCTGTCAGTA           TTTTTTTTATCCGCC 100 51
        ygaD NONE
        ygaE  604453 ..  604473 +  -2.6   -5.8187   TCATCAAATTGAAAA            GCTTTTTA GAAAA TAAAATGC            TTTTTTTATTAAGTA  81 42
        ygaF  604713 ..  604730 +  -2.7  -5.18726   ATACGTGATATGAAA             ATGTGAT TTTT ATCACAA              TTTTTATTATAAAAG  69 20
        ptsK  605767 ..  605792 +  -9.1   -2.7263   GATAAAACTTAGAAA         TTACTGACCGA AAAT TCTGTCAGTAA          ATTTAGAAAACTGAT  73 41
         lgt  606601 ..  606626 + -14.9  -3.40522   ATGAAAAAAAATTAA         GAAGTCTATCC TGAA GGATAGACTTC          TTGTCATAAAAAAAT 100 26
        ygaI NONE
        ygaJ  607790 ..  607806 +  -7.3  -5.69473   GAATAAAATTTAAAA              TCTGTCT TTA AGGCAGA              TTTTTTTGTCATGTA  95 35
         gnd  609354 ..  609369 +  -7.6  -5.88565   AATAATTAATTAAAA              GCTAGA ATTT TCTAGC               TTTTTTTCTTATAAA 100 48
        kupA  611685 ..  611698 +  -3.1  -5.34857   AAAGCTATTAAAAAA               CG-AGC TAC GCTTCG               TTTTATTTTATTTGA  74 186
        kupB  613779 ..  613805 +   -11  -5.42975   AAGAATATAAAAAAA         CTTACTGACAAA ATT TCTGTCAGTAAG         TTTTTATTTCTGTAA 100 40
        ygbB  614888 ..  614915 +  -8.6  -5.56673   ATAATAGAATAAAAA        TTACTGACAG AAATTGAG CTGTCAGTAA         TTTTTTCTTGTCAGT 100 52
        miaA  615886 ..  615901 +  -4.8  -3.40403   GTTTTTGAACTGACG              CATTTT CTTA AAAATG               TTATAATGAAAAAGA  55 28
        ygbD  616750 ..  616775 +  -9.9  -3.16088   CTGAATTTTTCATAA         TTACTGACAGA AAAG TTTGTCAGTAA          CTTTTGGTCAAATAT  78 141
        ygbE  617716 ..  617731 +  -7.6  -5.88565   AAGTAAAAATGGAAA              GCTATC GATG GATAGC               TTTTTTTATTATAGC 100 40
        ygbF  618580 ..  618612 + -11.5  -4.17762   CACTAATTTATTGAA      GAAAAGATTGTGGGG GAG TTTCACAATCTTTTC      TTGTTTTGGAAAATA 100 269
        ygbG  619593 ..  619609 +  -2.3  -3.35639   TTTTGTGGTTAAGGA              TTTTTAC GAG GAAAAAA              TTGGTTAGAAATATT  44 1
        ygcA  620318 ..  620355 +  -2.2  -3.30635   TTCAAATAGAATTTT   TTTACTGACAGAAG CTTAATGCTA TTTGTGTCAGTAAA    TTATAGAAAAGTTTA  44 32
        recJ NONE
         apt  623360 ..  623376 +  -2.3  -3.72481   CTTTACTGTCAGTAG              CCAATAA ATG TTATTAG              TATTCTTTTGATAAA  49 44
        rpoE  624133 ..  624150 + -11.3   -4.4727   TAAAACACATAAAAA             GTGAGGC ATCA GCCTCAC              TTTTATGAATATTCC 100 38
        ygcC  625903 ..  625913 +  -5.4  -2.90685   GAATGATAAGATAAG                 TAGC TAA GCTA                 TCATTAATTTAGATT  53 19
        greA  626582 ..  626594 +  -4.1  -3.40522   ATTATATTTTTCAAA                GTCTT TTG GAGAC                TTGTAATCAAGACCT  52 165
        ctsR NONE
        clpC  632252 ..  632265 +  -3.9  -3.34062   TCAAATTGTTTGAGA               TGAAA GCTG TTTCA                TGTTATAATTAAATT  49 28
        ygdA  632950 ..  632967 +  -8.5  -5.54885   AGAATAAAAAAATAA             GGATAGA TTTT TCTATCC              TTTTTTATTAATGTT  95 34
         eno  634469 ..  634507 +  -9.8  -5.16237   TCTGAATTTAATAAA   TGTCCTTTCTATGTTT AATTACA AAACATAGGGAGGGCA   TTTTTTGATGCAATT 100 67
        xerD  635695 ..  635705 +  -2.6  -3.33696   GCACAGTAAGAAATT                 TAAT ATA ATTA                 TTGGTTGAAAGGAAA  45 270
        ygdC  636522 ..  636541 +  -2.9  -6.17268   AAGTTTAACATATAA            TTCTTAC TTAATT GTAAGAG             TTTTTTTTATTATCA  88 57
        ygdD  637321 ..  637357 + -10.3  -2.87132   TATTTCATATGGCTA    TTGAAATTTTGTTCCCT AAA AGGGCACTAGATTTCAA    TATATAAAGAGAAGA  78 128
        ygdF NONE
        ygdE  639020 ..  639031 +    -3  -4.34737   GTTCAAGATAGATAA                TCAA TTAT TTGA                 TTTGTTGGTTGGTCA  57 138
        hsdR NONE
        hsdM NONE
        hsdS NONE
     L200023 NONE
        ygeA  647851 ..  647863 +  -2.7  -2.70812   ACTTAAGATCCAAAG                TCTAA ATC TTAGG                GGTTATTTTTTTGTT  40 99
        ygeB  648536 ..  648551 +  -2.6  -3.95456   GGCAAAAGGGGATGA              CAATTT TGTG GAATTG               TTTAATCTTGAATTT  52 353
        ygeC  648948 ..  648967 +    -8  -2.84745   TTAAATGAGGAGATA            GATATAGT AGAT ACTATATC             GTTATATTATGAAAA  66 263
        ygeD  650025 ..  650043 +  -6.8  -5.51046   AGTAGTCGAAAAAAA             TACTATGT GGT ACATGGTA             TTTTTTATATATTTG  90 304
     L200024  651756 ..  651772 +  -5.9  -2.54801   AAACATAGAACAGGC              TTTGAAC GTA GTTCAGA              ATCTATTTGAAACTC  54 270
     L200025  651921 ..  651950 + -12.4  -5.24531   CGAATGATTTAGATT       TAATCCTTCTCT TTATTT AGAGAAGGATTA        TTTTTTATAAAAAAT 100 51
        ygfE  657160 ..  657175 +  -7.6  -5.66989   AGATATGTTATAAAA              TGGAGA AAAA TCTCCA               TTTTTTTGCTCTTTG 100 28
         pfl  659806 ..  659828 +   -15  -5.40072   TTTAATGAATATTCG           GTCTGTCAGT TTT ACTGACAGAC           TTTTTTTACGAAAAA 100 50
        coaE NONE
        pmrA NONE
       rpmGA  661937 ..  661956 + -10.8  -6.02919   ATCGTGAAGGTTAGA            CAGCAAGA ATTA TCTTGCTG             TTTTTTTATTTATAA 100 27
       ftsW1  663532 ..  663551 +  -8.6  -3.60234   CCCAACTTATGAAAA            CGATTGAC AATT GTCAGTCG             TTTAAAAGTGTATAA  77 19
        pycA  667069 ..  667085 +  -8.7  -6.01725   TTAATATAAATTAAA              CCTACCT TTT GGGTAGG              TTTTTTATTTTTCTT 100 37
        gltA NONE
        citB NONE
         icd  672341 ..  672356 + -10.4  -2.82936   CAGAAAAATAAAAAA              GCCCTG AAAT CAGGGC               CTTTAAGATTTACAT  78 58
        yghB  673715 ..  673730 +  -5.4   -5.7946   ATGCAGTGAAAAAAA              CTACTG ATTT CAGTGG               TTTTTTTATTGAAAA  91 40
        spxA  674296 ..  674309 +  -8.1   -5.7946   ATTGGAATTTTTATA               GACGC ATTT GCGTC                TTTTTTTGTTGAAAA 100 63
        pacL  678918 ..  678937 +  -9.4  -5.80248   AATCAATGCAAAAAA            GTACTTAC TTGA GTAAGTAC             TTTTTTTGTATGTTA 100 40
        yghG NONE
        icaA NONE
     tra983A NONE
        icaB NONE
        ygiC  683629 ..  683652 +  -3.2  -3.13376   GAAGCGTTTCTCAGG          GGATACAATGA GTG TCAATGT-TCC          TGATTTATTAACTTT  45 15
        icaC  684873 ..  684897 +  -6.5  -5.12474   TGATGTAAAAGAAAA          GGAGTTATAAA TTA TTTGAAACTCC          TTTTTATATATTGTA  81 252
        ygiI  688166 ..  688179 +  -2.5  -4.56914   TTTGGTTTGAAAAAA               TAAAT TTGT ATTTA                TTTTGATTTGGATAG  60 23
        ygiJ NONE
        ygiK  689373 ..  689403 + -18.6  -3.32268   TAGAATACATCAATG       GTTTCTGTCAGTAA AAT TTACTGACAGAAAC       TTAATATCAGTTTTA 100 61
        ksgA  690345 ..  690362 +  -6.3  -5.16133   TAAATTAAAAGGAAA             CGTTAAC TCAT GTTAGCG              TTTTTGTGTTATCAT  81 38
        pepP NONE
         efp  692203 ..  692228 + -11.3  -3.95219   CGATTACTGAAAAAA         GTTACTGACAG CCTT TTGTCAGTAAC          TTTATGAAGTTTAAA 100 48
        ygjB NONE
        nusB  693706 ..  693729 +  -4.6  -6.36459   AAAATTAATAAAAAA          GTTACCGATA ATTT TATCTGTAGC           TTTTTTTTTATTACG 100 39
        ygjD NONE
        malQ NONE
        glgC NONE
        glgD  698296 ..  698316 + -10.5  -3.68341   ATAGAAGACAAATGA            CGCTGATAA TAT TTATCGGCG            TTCTTGAATAAAATT  85 37
        glgA  699817 ..  699838 + -10.9  -3.25072   AAGAATTATAAAACC           TCGCAAGCG GTTG CGCTTGTGA            TTAAATTGTGGTAGA  87 30
        glgP  702329 ..  702343 +  -2.9   -3.0579   TGACAGAAATTTTTG               TTACT GACAG AGTAA               ATTTTAGGAGCCTTT  43 51
         apu  704198 ..  704211 +  -6.7  -5.52384   GATGAAAATTTAAAA               CTTGC TGAT GCAAG                TTTTTTTACTGACAG  90 28
        dtpT  705931 ..  705948 +  -5.6  -5.63645   TAGTAATTAATAAAA             CCTATC TTTAAT GATAGG              TTTTTTGTATTTTAA  88 42
     tra983B  707645 ..  707666 +  -2.3   -3.2234   CTTGGCTGGCTAACT           TGGACTTGCA ATT TGCG-GTCTA           TATCTATTTGATATA  44 28
        cydA NONE
        cydB  710184 ..  710216 + -13.7  -2.77113   ATTAAAAAATAAAAC      ATGAAAATAACTGGT TGA ACCAGTTATTTTCAG      ATTAGTTTGTAAATT 100 29
        cydC NONE
        cydD  714079 ..  714094 +  -5.4  -5.73563   GAATAATATAAAAAA              TCAGTC TATG GGCTGA               TTTTTTTAATTTAGT  91 35
        rmaB NONE
        yhbE NONE
        yhbF  716460 ..  716504 + -10.3  -3.13164   GAAGAATAAAAAATA ATTCAAGACGAAAAGTAAT TGAAATC ATTTCTTTTCGTCTTGAAA TTCAATAATTAGAAA  81 32
        lmrA  718318 ..  718338 +  -6.9  -6.09196   TCAATAAACTAAAAA            GCTCAAC GATTTAA GTTGAGC            TTTTTTTATTTTGAC  95 34
        yhcB  723065 ..  723080 +  -4.7  -5.43866   GATGAAATATAAAAA              TCCTC AAATAA GAGGA               TTTTTTTAAGCGTTA  81 29
        yhcE  725364 ..  725380 +  -8.7  -6.02919   GGAAATAAAATAAAA              GTGGTGG ATT CTACCAC              TTTTTTTGTTTGTCA 100 33
        yhcG NONE
        yhcH  727151 ..  727161 +  -2.6  -2.74605   TGAACAAGAGAAATT                 TTTA GGA TAAA                 TGAATTTTACAGAAG  41 16
        yhcI  727707 ..  727720 +  -3.8  -5.71712   GCAGCACTAAGTATG               GAGC TTATGT GCTC                TTTTTTTGTATCAAA  85 104
     L200027  729473 ..  729490 +  -3.5  -3.32997   GACATTTTGATAGTG             TTATTGA GCAA TCAATGA              TTGAATTTCTGCAAC  49 39
        yhcK NONE
        rliC  731362 ..  731380 +  -8.9  -5.67063   GATAGCGTAAAAAAA             CTCTGAC TATTT GTCAGAG             TTTTTTTGTGGTACC 100 20
        yhdC NONE
        yheA NONE
        yheB  742654 ..  742677 + -12.6  -5.28778   AATCAGTAAAAGAAA          GAATCATCAG TCAG CTGATGATTC           TTTTTTGTCAGTAAT 100 185
        yheD NONE
        yheE  745711 ..  745723 +  -3.5  -3.28712   TAAAAATTGCTCAAA                TAAAT AAA ATTTA                TTATACAAAGGAGAC  49 53
        floL  747259 ..  747273 +   -10  -5.46657   AGAAGAATAAAAAAA               CAGCTC TTA GAGCTG               TTTTTTATTAACATA 100 31
        yhfA  751023 ..  751040 +  -6.3  -4.12072   TTTTAAAAGAAAAAA             TCACTGA CAAA TCGGTGA              TTCTTTAAGTTTTTT  70 47
        yhfB NONE
        rplI NONE
        dnaC  755036 ..  755049 +  -6.7  -3.18144   TTATAAGGTAAGCGT               TCGGA GAAA TCCGA                CTTTTACGTCTTATT  62 180
        yhfC NONE
        yhfD NONE
        yhfE  757034 ..  757049 +  -3.4  -3.06815   TTCTGTCAGTAAAAT              TAATAA GAAT TTATTA               TCTATTAAGGAGAAT  45 110
        yhfF  757570 ..  757585 +  -3.2   -4.0641   GGCAAATAAAAGAAA              GATCAG CTTG CTGAAC               TTTCTGTCAGTAAAA  57 81
        dnaB NONE
        dnaI NONE
        yhgA NONE
        yhgB NONE
        yphL  762721 ..  762737 +  -9.5  -5.60993   GTAAATAAAAAAATT              CACTGAT TTT ATCAGTG              TTTTTTTATGCAAAA 100 33
        yhgC  763819 ..  763838 +  -6.4  -5.70761   AAAGACATATAAAAA            CCGTTCTT TTAA ATGAACGG             TTTTTATTTTATTTT  95 213
        yhgD NONE
        yhgE NONE
        yhhA NONE
        yhhB  771725 ..  771762 + -13.8  -4.05322   TTAAATTTAGCTAAA   TAAATAAGGTTGGACA ATTAAA TGTTCAACCTTATTTA    TTTATATAGGAGTTT 100 46
        yhhE  773700 ..  773758 +  -5.6  -3.29147   ATAATTAGAAGCTGA GTTCGATTTCCTTGAGTTAGGCGAA AATGTAAAAC TTC-CTTGATTCAAGGTAGTCGAAC TTAGCTTATATTAAA  59 80
        nusA  775081 ..  775093 +  -4.1  -5.00616   TAGTGGTCAAGAAAT                TGGCT GTC AGTCA                TTTTTTCAACAGAAA  70 148
        yhhG NONE
        ylxQ NONE
        infB NONE
        rbfA  779300 ..  779346 +  -7.5  -3.38966   TTGAATACATTCTGA CAGTTCTGTCAGTAACTTTTT TTGTC ATAAAAATACTGACAGAATTG TTCTAGATAAATTTT  68 83
         pmi  780380 ..  780415 +  -6.4  -5.80364   CTAATGAATTCAAAA    GTTACTGAT-GAAAACT TTA AATTTTCTGTCAGTAAC    TTTTTTTGTTGAAAT  95 37
        rmaG NONE
        fabH  782317 ..  782329 +  -4.7  -2.87294   AACTAATGGTTATAA                ACCGC TTT GCGGA                TATAATATAAATATT  50 138
        acpA  782699 ..  782720 +  -8.8  -3.51532   ATTCTAGTATAGGGG           GCTCAGTA ATGATA TACTGAGC            TTGTCCTATAATTTT  76 132
        fabD  783834 ..  783855 +  -2.3  -2.76815   TTTATCCTTTTGAAA           TCTTAGTAC TAAA GTGCTAAAA            CTTCTTAGGCGGGCT  40 61
        fabG  784607 ..  784627 +  -2.6  -2.76291   ATTGATGGTGGAGTT            TCAATGTA AATTA TTCATTGA            TAAATTTTAAAATTA  41 17
        fabF NONE
        accB  786368 ..  786385 +  -5.6   -4.3851   CAAATAAAAAAATTA             CTGACA AAGCTC TGTCAG              TTTATCTTTGATGTA  71 34
        fabZ  787062 ..  787082 + -10.5  -3.56161   AGACGGTCAAGGTGA            CCTGATATC GAA GATGTCAGG            TTGTGTCCTGCCTTA  85 167
        accC  788702 ..  788719 +  -2.7  -3.32993   AGATTAGTGACAGAA             TTGTCAG ATGG CTTACAA              TTCATCTGTCAGTAA  45 46
        accD NONE
        accA  790413 ..  790428 +    -9  -5.64274   GAAAATATTAAAAAA              CGAAGG ATGT CCTTCG               TTTTTTTATACATAA 100 30
       metB2  791691 ..  791715 +  -7.9  -2.95668   ATAATTTTACTGACA          GACTTGTAAGC AAA GCTTACGACTC          CTTTCTCCCTCACTT  67 37
        cysK  792817 ..  792832 +  -7.6  -6.12328   CTATGATTATTAAAA              CTTGGA ATTT TCCAAG               TTTTTTTTGTCTTAT 100 28
        yhjA  793308 ..  793329 +  -7.4  -5.37593   CAAAATTACGCAAAA           CCTAAGTT ATTTAA AACTTAGG            TTTTTTCATTTGGAA  90 51
        yhjB NONE
        yhjC NONE
        noxC NONE
        yhjE NONE
        yhjF  796529 ..  796541 +  -7.7  -4.88407   CTGTCAATAAAAAAA                TGGAC ATC GTCCA                TTTTTAATTAGATAG  88 172
        metS  801227 ..  801240 +  -9.5  -4.59109   TCAGTAAAATCAAGA               GGGGC GAAA GCCCC                TTTTTAAACAATATG 100 193
        yiaA NONE
        fabG  802260 ..  802293 +  -9.1  -4.30719   TCAAATAAAAGATAT     TGAAAGACTTATCAG CATG TTGGTAAGTCTTTTA      TTTATTGTGGGAAAG  89 33
        yiaC  803178 ..  803189 +  -5.8  -5.75945   TAAATAAATGAAAAG                CAGC ACAG GCTG                 TTTTTTTTGAACCAT  93 38
        yiaD  803921 ..  803944 + -11.2  -5.95539   TAATGAATTATCAAA          GAGAAAGAAA TTAA TTTCTTTCTC           TTTTTTTGTTTAAAA 100 45
        argC NONE
        argJ NONE
        argD NONE
        argB  808242 ..  808259 +  -2.7  -2.90813   GACAAAGGGCAAGGG             ACAATGA TAAA TCATTGA              TAATTTAAGCAAATA  42 8
        argF  809296 ..  809342 +  -2.4  -4.25873   AAATATAAAAAAAGA GAAAAAGCGTTAATTAAGGG GGAATAG CCCAGATTTAATGTTTTTTC TCTTTTTTATGGCGC  54 33
         rnc NONE
         smc NONE
        yibB  813853 ..  813879 +  -5.4  -3.10082   TTGGCGTTTTTCGTA         TTCATTAATA AGTTTTA TATTAATGAA         TTGACTGCAGTTTTT  54 208
        yibC NONE
        yibD  816589 ..  816606 +  -7.7  -4.63479   AAGCCTAATAAAAAA             GACGGCA GTTT TGTCGTC              TTTTGATTTGTCATA  83 33
        yibE  817778 ..  817798 +  -2.5  -3.29038   TCATCAAGGAAAGGA            GAGTTCTTT ATG AATGCACTC            TTGATCCTATTAATT  45 13
        yibF  818570 ..  818590 +  -8.4  -5.59655   CAGTAAAAACAAAAA            GACTTGAT TAATT ATCAAGTC            TTTTTTATTAGTTTA  95 47
        yicA  822594 ..  822610 +  -2.3  -2.98802   TTTTATTGCCCTAGA              TTTAGTT CCA AACAAAA              TGTCTGACTTTAGTG  41 77
        yicB NONE
        yicC  824065 ..  824082 +  -2.1  -4.63218   TATATGAATGAACTT             TATCATCA AAA TG-TGATA             TTTTATTAAGGAGAA  58 51
        ftsY  825459 ..  825472 +  -3.1  -4.41548   ATTTTTCGTCAGAGG               GCTTT TCAA AGAGC                TTTTATAAAATATAA  60 4
        prsA  826677 ..  826691 + -11.4  -5.02074   AGGATAAGACTTCAA               GCGACC AGA GGTCGC               TTTTTTAAAAAATGG 100 72
        yicE  827408 ..  827438 +  -4.8  -3.83998   AATATTATGAGAAAG       GAACTGAGTTTAAT AAA ATTGAACTCAAATC       TTTAATATGGAATAC  59 59
        leuS  830017 ..  830057 + -16.5  -4.11216   CTAAAGAATAAAAAG  TAAAATAAGCTGGTTGACA ATT TGTCGACTGGCTTATTTTA  TTTTGGAAGTCACAG 100 108
        yidA  830985 ..  831010 +  -9.8  -3.58527   ACAAAGATAGAAAAG         CCCCTTGCAA AAAAAA TTGTAAGGGG          TATTATTGTATTGTA  83 55
        yidB  832807 ..  832839 + -10.7  -4.87786   TGAATAAGGAGATTA      GAAACTCCGGAGAAA CTT TTTCTTCGGGATTTC      TTTTTATAAAATTAA 100 45
        yidC  834300 ..  834318 +  -9.6   -4.7629   TATCTCTTAATTAAA             CTGATAGC TAG GCTGTCAG             TTTTTAAATTCATCA 100 92
         cpo  835283 ..  835299 +  -7.3  -5.14965   AACAAAATAAAAAAA              GACTGAT ATG GTCAGTC              TTTTTTGCTGACCGT  86 20
        yidE  835914 ..  835926 +  -4.1  -3.40522   ATTATATTTTTCAAA                GTCTT TTG GAGAC                TTGTAATCAAGACCT  52 129
        yidH NONE
     tra904G  839753 ..  839773 +  -6.3  -4.11692   TTGACTTTCCAGAAA            TATAGATTT GAA AAGTCTATA            TTTTGGGGGTCACTA  70 70
        noxA  841196 ..  841221 +  -4.8  -5.24796   AATATAAATATAAAA         CTTTTCCATA AAAAAA TTTGGAAAAG          TTTTTCTTGTGTAAC  77 51
        noxB  843322 ..  843337 +  -7.6  -6.11644   GACGTCAATAGAAAA              TAGCTC TGCG GAGCTA               TTTTTTTTTGCCTGA 100 30
        sdaB NONE
        sdaA  845001 ..  845020 +  -5.1  -5.43553   GATTAAACTTAAGAA            TTCGAAT GATAAA ATTCGAA             TTTTATTTTTTAGGT  82 41
        copR NONE
        yieF  845868 ..  845894 +  -8.9  -5.52096   CTAAATAATAACAGG         TCATCTTCATT CCCCA AATGGAGATGA         TTTTTTCTTGACTTT 100 116
        copA  848116 ..  848131 +  -7.6  -5.95539   AACAAAAATAAAAAA              CGTTGA ATAA TCAACG               TTTTTTTGTTTAGAA 100 16
        trmU  853236 ..  853253 +  -8.5  -5.75342   CAATAAAATATTGAC             CTGTCAA AGTT TTGACAG              TTTTTTTTGAACAAA 100 35
        rpsA  854690 ..  854702 +  -9.1  -5.65177   AAATATCCTCTAAAA                GACCC GCT GGGTC                TTTTTTTGTACATAT 100 52
         udp  855907 ..  855918 +  -4.4  -4.77567   TGCTTATCAGACTCA                CTCA TGGA TGAG                 TTTTGTTATGGGAAT  68 402
        uvrC  858479 ..  858515 + -11.8  -3.62224   TAAAAAATAAAGTAA    TCAAAAGAATTGTCAG TAAAT CTGTCAGTTCTTTTGA    TTCTTGAAAAAATAT  95 31
        mutY  859818 ..  859829 +  -4.4  -2.81133   GAGTAACCATCGAAA                CCAA ATTT TTGG                 TATAATAGATAAATA  47 43
        pepV  861333 ..  861351 +  -8.9  -4.30559   TTAAGGGTTTAAAAA             TCTGGCA TAATT TGCCAGA             TTTTAACCTTTTATT  84 74
        acpS NONE
         alr  862945 ..  862957 +  -3.5   -2.9175   CTTTACAAATTGTCT                TTTTA TGG TAAAA                TATAATTAAGATATA  46 76
        yigC  863439 ..  863459 +  -9.1   -5.4251   TTTCATGAAGGATAA            TTCAGTAGT TAG GCTACTGAA            TTTTTTCTATATAAA 100 26
        gshR  864947 ..  864982 +   -10  -4.30576   CGGCAGAATAAATTT    TTTACTGACAGACTTTA TTT TCAAG-CTGTCAGTAAA    TTTTACTGATAGAAA  91 89
        choQ NONE
        choS  867534 ..  867553 +   -10   -5.5208   TTTAGTGAAAGAGCA            GCCTACCA CTTT TGGTGGGC             TTTTTTGTATTCTAA 100 134
     L200030  870015 ..  870040 +  -6.1  -3.05963   GTTACTGGTGCAATT         GCTGTGGCTGC GCCT GTAGCTGTAGC          TGTTGGAGTAGGACT  60 443
        yihA NONE
        yihB  871202 ..  871223 + -11.7  -5.31877   AATAATATAAAAAAA           TAGAAGAGC ATAG GCTCTTCTA            TTTTTTATCATACCT 100 56
        yihD  876722 ..  876742 +  -9.1  -5.00388   TATTTTAATTAAGGA            CTTCTTTTC TTT GGAAAGAAG            TTTCTTTTTAATTTG 100 47
        folD  877789 ..  877799 +  -2.6  -3.94654   GAAGTTTTTTGAAGA                 TAAA CTT TTTA                 CTTTTTTTCGATTTT  52 100
        xseA NONE
        xseB  879384 ..  879399 +    -4  -5.79595   ATTAAAATAAAAAAC              CTTTGA TTTT TCAAGG               TTTTTTATTTTAAAC  88 36
        yihF  880722 ..  880740 +  -9.6  -3.22849   AATTTCCACAAATCA             TCACGGTT TTT AGCCGTGA             ATTTTGGTATAATTA  80 68
        ispA NONE
        yiiB NONE
        ahrC  883037 ..  883068 +  -9.6  -3.50746   AATCAAAGTAGGAAA      GATAAGGTTATTGG GTTA CTAATAGCCTTGTC       ATTTATTTTTGAGAA  81 115
        recN  884784 ..  884804 +  -6.9  -5.28983   TATTATTAAGAAAAA            GTCTTGATT TTT AATCAGGGC            TTTTTATCTTTTAAA  84 47
        yiiD  885290 ..  885307 +  -7.7  -4.96848   TATTATAAATTCGAA             GCCTCAA TTTA TTGGGGC              TTTTTATCTCCAAAG  88 204
        yiiE NONE
        yiiF NONE
        yiiG  887627 ..  887648 +  -7.4  -4.90136   CTTTATTTGAAAAAA           TAGACTGA TTAATT TCAGTCTA            TTTTTAGTATTAATT  85 18
        yiiH  888891 ..  888931 +  -6.4  -4.49958   AATGAAATAACAATA TTTAGCTTTTCTCTTTTCA ATGG TGAAGAGAGTAA-GCTGAA  TTTCTTTAGTAAGAT  74 109
        yiiI NONE
        pbpX NONE
        mraY  892722 ..  892739 + -11.3  -6.47325   AATGGTCAGTGAAAA             GTCGCTC TTGT GAGCGAC              TTTTTTTTATTTTTT 100 60
        yijB  893213 ..  893227 +  -4.4  -3.07291   ATCATTCTTTCCGTC               TTTATT TTT AATAAA               TTGACTGACGTGCTT  49 73
        yijC  894861 ..  894873 +  -3.5   -3.1506   TACTGACGCCTTCAT                TTTTT ATC AAAAA                TTAATCACCAGATTT  47 68
     L200031  895045 ..  895059 +  -2.9  -3.71527   GGACAATCCGGCTAG               GAAAA ACTAC TTTTC               TTTCCCTGCTTGCCG  50 26
        yijD  895594 ..  895614 + -11.3  -5.24129   CATAGAATATAAAAA            CCATTACAA TAA TTGTAATGG            TTTTTTATCCAGCCA 100 36
        mleR  896630 ..  896647 +  -6.3  -5.19212   AAATATTGCATAAGA             GCATCAA TGAT TTGGTGC              TTTTTTGATAGTAAT  82 39
        yijE  897573 ..  897589 +  -2.3  -4.68994   GGATGGATAATCTGT              TATACTT ATT GAGTATG              TTTTTGCATACTAAT  61 68
        rplS  898031 ..  898046 + -10.4  -5.63517   GATACACCAGTTTAA              CCGCTC TATT GAGCGG               TTTTTTATTTGGAAA 100 41
        yijF NONE
        yijG  900195 ..  900210 +  -4.7  -5.53288   TTTGAAAATTTTTGA              GGAGT TAAAGT ACTCC               TTTTTTTGAATTAAC  85 79
        yijH  900914 ..  900929 +    -9  -5.72622   AATAGAAACGAAAAG              GCCGAT GAAT ATCGGC               TTTTTTATTTATGCA 100 36
       pnuC2  901841 ..  901857 + -10.9  -5.95539   GAAACTAAAAAGGGA              GTTGCTC ATT GAGCAAC              TTTTTTTATTTAAAG 100 33
        yjaB  902795 ..  902812 +  -4.1  -5.25803   AAAATAACCAAAAAA             TCTTGGC GTAA GCTAGGA              TTTTTTATGAAGATT  75 34
        hslB  903299 ..  903318 +    -5  -6.50278   TAGAATGATAAAAAA            CGATTCTT CTAA AAGAACCG             TTTTTTTTTTAATTT 100 69
        yjaE  906430 ..  906472 + -10.3  -5.36441   TTTGCATAAAATAAA TTACTGACAGAAAAAATTTA TTCA TAAAATTT-TCTGTCAGTAA TTTTTTATCTAGAAA 100 32
        yjaF  906955 ..  906980 + -12.7  -5.80003   AAATATAATAAAAAA         CTCCTTAGTCA GCAT TGACTAGGGAG          TTTTTTATTTATTAA 100 39
       ftsW2 NONE
        yjaH NONE
        yjaI  909623 ..  909639 +    -3  -2.73364   CAAGGGACTGATTAA              GGTAAA ATAAC TTTGCC              TGGTTCAGATAAAAC  43 74
        yjaJ  910335 ..  910366 +  -7.6  -3.91412   ATAGAGAAAATAAAA      TAAAATAATGTTAA CCAG TTGACATTGTTTTA       TTTATAGGATATACT  76 42
       rpsN2  910696 ..  910706 +  -2.6  -4.41548   AAGCTGGTAGAAATC                 TTTT TGA AAAA                 TTTTATGGGATATGA  58 31
        yjbB NONE
        kinD NONE
        llrD NONE
        yjbC  914028 ..  914054 +  -6.6  -3.15757   AAAGCTATCAGTAAA         AACTGTCAGTAA AAA TTACTGACAGAA         ATTTATTAACTTATA  62 39
        ppiB NONE
        yjbE NONE
        yjbF  915747 ..  915761 +  -4.3  -4.54306   ACATTTTATAAAATG               CTGAA AGTGC TTCAG               TGTTTTTTTATTGGA  65 30
        rodA  917234 ..  917257 +  -3.2  -5.46657   ATACAAAAAGTAAAA          GTTACTGA CAGAAAAT TCAGTAGC           TTTTTTATTACGATA  74 53
        butB NONE
        butA  919292 ..  919332 + -14.3   -4.5265   CAATTCCATTAATCT  AAAAATGAACTGTCAAGTT TTT ATCTTGACAGTTCATTTTA  TTTTATGCTATAATT 100 29
        yjcA  921365 ..  921384 +  -7.2  -5.07053   ATTTAAAAAATAAAA            GTAGAGTG ATTT TACTCTAC             TTTTTTAGAATACTT  86 41
        mleS NONE
        mleP  924695 ..  924710 +  -4.8  -6.06723   AAATAACCAAAAAAA              CATTTT ATAT AAAATG               TTTTTTTTTGCAAAA  93 40
        yjcD  925912 ..  925927 +  -7.6  -5.42862   AGAACAAGCTTAAAA              GAAACC TAGG GGTTTC               TTTTTTTAAAACTGT  95 28
        yjcE NONE
        yjcF  927805 ..  927832 +  -3.7  -5.77853   AAAATGAATTAATGA        TAAGCAGATTTT TAGTC AAAAT-TGCTTA        TTTTTTTTACAAGTT  85 48
        gyrB  929902 ..  929923 +  -4.5   -5.7946   ATAATATAGTAAAAA           CAACTCA TTTTTGTT TGAGTTG            TTTTTTTATTGAACA  90 37
        yjdA  931152 ..  931187 +  -2.8  -5.72053   ATAAAGTAACTATAA    TAAGAGTTCC-TATT CGAATAA AGTATGGGACTCTTA    TTTTTTATTTAGTTC  81 43
        yjdB  931939 ..  931954 +  -6.2  -6.09196   TTAAAAATAAAAAAG              CCTATT TTGG AATAGG               TTTTTTTATTTTAAA  95 43
        rmaH NONE
        yjdE NONE
        yjdF  934801 ..  934822 +  -8.1  -5.13741   AATAAATAATAAAAA           GACTTCAAA ATTA TTTGAGGTC            TTTTTATTACATTGA  93 36
        tagR NONE
        tagL NONE
        yjdI  937231 ..  937246 +  -2.6  -2.66517   TTCATCAGCTTGGGA              CAAATT TCAA AGTTTG               CTCTTATTGGTCGCT  40 52
        yjdJ NONE
        tagH NONE
        tagG NONE
        yjeA NONE
        tagZ NONE
        tagY NONE
        yjeD NONE
        tagX NONE
        yjeF  949678 ..  949697 +  -4.2  -3.29324   TGATTTTATAGATTA            TGCACTAC ATTC GTAGGGCG             TTAGCTTTAAATAGA  50 30
        yjeG NONE
       tagD2 NONE
        yjfB NONE
        tagF NONE
        tagB NONE
        yjfE  955015 ..  955036 +  -3.8    -5.626   ATAAAAAGAAAAAAA           TCATTGGA CAAACA TCTAATGA            TTTTTTTATGACATC  81 37
        deoB  956436 ..  956462 + -13.2  -3.56862   TTAATAGAAAAAAAT         TTCTGTCAGTAA ATT TTACTGACAGAG         TTTAGAAAGATTTAT 100 37
        yjfG  956759 ..  956783 +  -8.7  -2.92086   AATTAAGTTCTTAAC          TTACTGATGGA AAC TCTGTCAGTAA          ATTTGATAATTATAT  72 35
        deoD NONE
     tra983C  958615 ..  958635 +  -7.6  -5.82036   CAATTTGCGGTTAAA            GTTCTGTC TTAAT GACAGGAC            TTTTTTATTTATTAT 100 51
        yjfI  959195 ..  959217 +  -2.8   -5.1101   TACCAAAACTAAAAG           TAGTAAATAA AAA TTGTTGACTA           TTTTTTAAGTCATGC  66 29
        yjfJ  959605 ..  959618 +  -6.7  -5.95539   GAAAAAATCTAAAGG               CTAGC GAAA GCTAG                TTTTTTTATTTCCGA  95 29
         fhs  961511 ..  961525 +  -7.8  -5.84432   TAAAAGCTTGTAAAA               CCGCTT GTC AGGCGG               TTTTTTTGTGTTATA 100 112
        yjgB  962171 ..  962194 +    -9  -5.93809   TATTTTTTTGTTATT          CTTATAGCTA AATC TGGCTATAAG           TTTTTTTTATGGCAA 100 70
        yjgC  963326 ..  963350 +  -7.2  -4.28254   ATAAATCCGAATAAA          CTCTGTCACT TTTTT ACTGACAGAG          TTTTCCCTATTAGAA  77 242
        yjgD NONE
        yjgE NONE
     L200032  965376 ..  965403 +  -6.3  -4.02132   ACTAATAAAAAATGG        CTCAAGTTTGC TGAAAT GCTAGCTTGAG         TTTATGAATTTAAGG  68 144
       trxB1  966388 ..  966409 +  -7.4   -5.4505   GATTAAAATAAAAAA           TTACTGAC AAAATC GTCAGTAA            TTTTTTATTAAAGGA  90 35
        secG  966772 ..  966793 +  -8.7  -5.31091   TCAACACGTTAAAAT           TGCGGGCTG AAAA CAGTCCGTA            TTTTATTTTCTTATA 100 29
       vacB1 NONE
        yjgF  970094 ..  970130 +  -6.8  -4.28762   GTTTGGGATAAATAT   TTTACTGACAGACTGTT TAGG AGTGG-CTGTCAGTAAA    TTTTCCTAGAATTAT  74 41
        yjhA  971215 ..  971239 + -10.1  -4.41494   TCTCTTTGGAAAAGT          AAAAAAAGCGC TAA GCGCTTTTTTA          TTTTACTTAAAAATA 100 24
        yjhC  972651 ..  972688 +  -5.8   -4.2558   TTTATTTAAAAGTAT   TTTTACTGACAGCA CGAAAAAAAT TTCTGTCAGTAAAA    TTTTAATCAAAACTA  70 76
        yjhD NONE
        yjhE  974635 ..  974652 +  -5.7  -2.88212   AGGAATGGCTGTAAT             TTTCTAT ATAG ATAGAAA              TATCCTATCGTAATT  55 27
        yjhF NONE
        dacB NONE
        yjhH  976564 ..  976590 +  -9.6  -5.20633   CTTTTATAAACGAAA         TTAGCACTCT ACCAAAA AGAGTGCTAA         TTTTTATGTCTTTTT 100 32
        hrcA NONE
        grpE NONE
        dnaK  980299 ..  980320 +  -6.6  -5.61596   TAATAATTTATAAAA           GCACTGAT TCTTTT GTCAGTGC            TTTTTTTATAAAAAT  90 38
        mycA  982285 ..  982307 +  -6.3  -4.74801   TGAAGTCACAAGAAA           TAGTGAGGG AGCAA CCTTCGCTA           TTTTTGATACAATTA  78 49
        yjiB NONE
        lacR  984328 ..  984338 +    -4  -3.35046   GTGAAAAAAATTTCA                 CTAA AAG TTAG                 TATTTGCAAACCTAC  50 63
        lacC NONE
        fruA  987217 ..  987231 +  -7.1  -5.59357   ATGAGAATAATAAGA               GCGGT TTAAT ACCGC               TTTTTTTGATATAAT  90 47
        clsA NONE
        yjiE NONE
        yjiF  990680 ..  990706 + -11.8  -4.82901   TAGACATTAAAATAA         TTTACTGACAGA ATG TTTGTCAGTAAA         TTTTTATAAGAAAAA 100 31
        yjjA  991689 ..  991732 +  -9.2  -4.40333   GTTAAGAAAAATTGA GAATTAAAAAAACTAGCTAGA TAT TCTTGCTAGTTTTTTTA-TAC TTTGTCTTATTTCCA 100 19
        yjjC NONE
        yjjD  994977 ..  994994 +  -8.5  -6.22802   AAAATAAATAAAAAA             GCTATCA TAAT TGATAGC              TTTTTTTTTATGAAA 100 39
        yjjE  995543 ..  995563 +  -2.7   -3.9712   CCTGATTTTACAGTA            TTTCTTA GCATTAA TAAGAAA            TTTATGATAGAATGA  52 92
        yjjF  996423 ..  996445 + -10.7  -4.37763   AGAATAAATAAAAAA           GTTACTGAC AGAAA GTCAGTAAC           TATTTTTTTAACTGA 100 34
        prfB  999332 ..  999357 +  -6.3  -4.39889   GAAAAGGTTATAAAA         TAAAAGTGC CACCTAAA GCACTTTTA          TTTTGATATAATTAT  74 98
        ftsE NONE
        ftsX 1001251 .. 1001293 + -13.1   -3.4241   TTTTTTTGCTAAAAA AAG-CTGTCAGTAAATAAGT TTTT ACTTATTTACTGACAGACTC TTAAATTTGTTTAAT 100 70
        parE 1008627 .. 1008642 +    -9  -5.41359   TTCTTTAATAATTAA              CCTCGA TTTT TCGAGG               TTTTTTACTTTAATT 100 47
        ykaE NONE
        ykaF NONE
        dnaQ NONE
        ykbA 1010632 .. 1010653 + -10.3  -5.15969   CTAAGATGAAATAAT           TTACTGACA GCTT TGTCAGTAA            TTTTTTCACTTCAAA 100 37
        parC 1013376 .. 1013389 +  -6.7  -5.94214   ATAAAATAAAAAAAA               TCAGC TTTG GCTGA                TTTTTTTATTGTCTT  95 32
        ykbC NONE
        ykbD NONE
        ykbE 1019033 .. 1019045 +  -2.7  -2.75819   AAAAAGTTGCTAAAT                CAGTT GGT AATTG                GTTTAAGAGTCTATG  41 113
        ykbF 1019745 .. 1019757 +  -2.7  -2.75819   AAAAAGTTGCTAAAT                CAGTT GGT AATTG                GTTTAAAAATCTATG  41 50
        ykcA NONE
        ykcB NONE
        ykcC 1021893 .. 1021919 + -16.8  -5.25735   TTTAGCCTAAAACTC         TGGAGTGAATTG ATA CAATTCACTCCA         TTTTTGGTTTTTTGA 100 422
        ribG NONE
        ribB 1023759 .. 1023775 +  -2.4  -3.08438   TATTTAACAACGGAT              TTTTAT AGGAG ATAAAA              TGTTCCAATATAATA  42 18
        ribA NONE
        ribH 1025475 .. 1025494 +  -7.2  -5.46706   CTAATTTATCTATAA            GTGCATTT ATTT AAATGCGC             TTTTTATTTTGAAAT  90 37
        lspA NONE
        rluD 1026976 .. 1026989 +  -5.3  -6.15717   GAAAAGCTTAGAGAA               CAAGT TTAA ACTTG                TTTTTTTTGTATTTA  93 17
        ykcE NONE
        ykcF NONE
        ykcG 1030321 .. 1030344 +    -9   -4.6265   TTATCATTAATTATT          CAGAAAAACC GTAT GGTTTTTTTG           TTTTATGCTTGTTAT  89 51
        llrE NONE
        ykdA NONE
        kinE NONE
        ykdB 1033627 .. 1033644 +  -8.5  -5.08601   AAAAATCTAAAAAAA             CCAATTG ATAT CAATTGG              TTTTTATTAACGTCG  93 18
        glmS 1035683 .. 1035702 +  -6.5  -5.32565   AACTAAAAATAAAAA            GTTCTGA GATTCA TCAGAAC             TTTTTTGGTTAATTA  82 76
        radC 1036492 .. 1036513 +  -4.5  -5.20781   TAAAGCAAAGAAAAA           GAACAGT CAATAAAA ACTGTTC            TTTTATTTTGTACTA  77 74
       pi205 NONE
       pi206 NONE
       pi207 1041009 .. 1041022 +  -2.3    -3.695   TAGTCAACCCAGAAA               CGGGG GAAA TCCTG                TTTGACCTATTTCAC  47 53
     L200033 1041316 .. 1041334 +  -4.6  -2.52681   TTTAGATTACTAGGG             TGTTTCTT CTA ACGAAACA             ATTGCTGAAGTTTTA  49 28
       pi209 NONE
       pi210 NONE
       pi211 NONE
       pi212 NONE
       pi213 NONE
       pi214 NONE
       pi215 NONE
       pi216 NONE
     L200034 NONE
       pi217 NONE
     L200035 NONE
       pi218 NONE
     L200036 NONE
       pi219 NONE
       pi220 NONE
       pi221 NONE
       pi222 NONE
       pi223 NONE
     L200037 NONE
     L200038 1050100 .. 1050113 +  -2.4  -4.25104   ATTGAATAATTTAAA               GGTT ATCTGA AACC                TTTTGATAAGGAGGA  54 32
     L200039 NONE
       pi224 NONE
     L200040 1050957 .. 1050970 +  -3.1  -3.96857   GCTTGAGCGAAATAC               TGAAG ATTA CTTCG                ATTTTTATTTTTAGT  55 195
       pi226 1051481 .. 1051491 +    -4  -3.21276   GGCTTCGGCATGATT                 GTAT CTA ATAC                 TATTATACCACAGAC  49 62
       pi227 NONE
       pi228 NONE
       pi229 NONE
       pi230 NONE
       pi231 NONE
       pi232 NONE
       pi233 NONE
       pi234 NONE
       pi235 NONE
       pi236 NONE
       pi237 NONE
       pi238 NONE
       pi239 NONE
       pi240 1060869 .. 1060911 +  -4.9  -4.61873   AAAAAAGTAGATTCA GGAGCGAC-AGCCAGTGA TGAAGTGT TCACTGTCGAGTCGTTCC TTTTGCTTTGTAAGC  68 31
       pi241 NONE
       pi242 NONE
       pi243 NONE
       pi244 1066770 .. 1066782 +    -2  -3.29043   GATTATATCAAATTT                TAGA AAGGG TCTA                TTATGACAGAACATT  44 23
       pi245 NONE
       pi246 NONE
       pi247 NONE
       pi248 NONE
       pi249 NONE
       pi250 NONE
       pi251 NONE
       pi252 1071887 .. 1071904 +  -9.1  -6.08342   CATTTCTAAAGTTAA             GCTGCTC TTCG GAGCGGC              TTTTTTTGTTTGTTG 100 354
        ykhE 1073344 .. 1073363 +  -7.2   -5.0925   TTAATTTTATTTTTA            GCTTATCA GATC TGGTAAGC             TTTTTAATTTTAAGA  86 43
        ykhF 1075448 .. 1075469 + -10.9  -5.60993   GTAAATATGCTAAAA           CGCGAAGCT TGAA AGCTTTGCG            TTTTTTTATCAAAAA 100 62
        ykhG NONE
        ykhH 1076816 .. 1076839 +   -11  -5.43414   AAACACCCTCAGAAA          GCCTGCACTT TGTG ATGTGCAGGC           TTTTTTATCTGTCCT 100 74
     L200041 1077505 .. 1077526 +  -5.1  -6.37666   GTAAATATGCTAAAA           CACGAAGCT TGAA AGCTTTGCG            TTTTTTTTATTTTGT 100 62
        ykhI 1078513 .. 1078527 +  -2.8   -5.8096   TAGTGGGATATAAAA               GGGA TTTGAGT TCCC               TTTTTATTTTTTATA  81 38
        ykhK 1079825 .. 1079839 +    -5  -2.95161   TACTTAAATATATTT               TTGCAA GTA TTGCAG               TAATTCTTAGCATTT  53 372
        pyrE 1081330 .. 1081364 +  -4.5  -2.80511   ACTTGGCAAAATTAA     TTTACTGACAG AAATTCAAGGAGC CTGTCAGTAAA     TAATTAGGTTCTGGA  50 26
        pyrC 1082764 .. 1082793 +  -4.4  -5.82172   GAAATAATAAAAAAA       GGACCATAAGAAA TTAAT TTTCATA-GGTCC       TTTTTTTGTGTTACT  88 34
        dnaD NONE
         nth NONE
        ykiC NONE
        ykiD 1085968 .. 1085984 + -12.3  -4.86621   ATGACATATAAAAAA              GACCCTC TTG GAGGGTC              TTTTTGGTTGGAACT 100 30
        ykiH NONE
        ykiI 1090569 .. 1090585 +  -2.2  -3.17075   CGCCCACGAACAAAG              GCGAGT CTAAC AGTCGC              TTGACTTAAAAGCGA  42 138
        rplU 1090930 .. 1090940 +  -2.6  -3.51597   TTGTTATCAAATCAG                 TTAA CGC TTAA                 TTATGATTGAAGCTT  46 15
        ykjA NONE
        rpmA 1091576 .. 1091590 +   -10  -6.19302   ATAAGAATTTTGAAA               CCTGTC TTT GACAGG               TTTTTTTTATTATAT 100 37
        ykjB NONE
        ykjC 1093040 .. 1093057 +  -7.1   -5.4659   CTAAAATTGATTTAA             CTCTATT TTAA AATAGAG              TTTTTCTTTATATTC  90 37
        phoL NONE
        ykjE 1094675 .. 1094686 +  -4.4   -2.9296   AATGAGAAATTCTCT                GACA GTTC TGTC                 TGTCATTAAGATTTA  48 65
        ykjF NONE
        dgkA NONE
        ykjH 1096459 .. 1096471 +  -3.3  -5.52384   ATATAACTTTTGTAG                GGACT TTT AGCCC                TTTTTTTAATCGAAA  79 178
        ykjI 1099007 .. 1099030 + -11.2   -4.0942   ATAAAATATTGATTT          TAAAAAGGGA GAAT TCCCTTTTTA           TTTATATCATAACTG 100 37
        ykjJ 1099667 .. 1099693 +  -4.5  -3.31015   ATTATTTTAGAAGAG        GAGACCTATGAA AATA TTCAGAGG-CTC         ATTTATTGTTAGTTT  53 66
        ykjK 1100691 .. 1100718 +   -13  -4.56597   TATAATCGAAATCAT        TAAAAAGATGAC GCAA GTCATCTTTTTA         TTTTTAGAAAAAAAG 100 23
        nucA 1101752 .. 1101763 +  -5.8  -2.50489   AATAAAGGTGGAACC                GTGC ATTT GCAC                 CCTTTGTCTCTTTTC  54 222
        glyQ NONE
        glyT 1104821 .. 1104843 +  -2.8  -4.02132   ACAAAATAAAATTGA           TAAATTTACT GAC AGAAAGTTTA           TTTATGACTTTAAAA  52 32
        ylaC 1105272 .. 1105320 +  -5.7  -5.18371   AATCTTAAAACTAAT GGCGCCTACAAACAAAAGGCTATCT CCA AG-TAGTC-TT-GTTTGTAG-CGCC TTTTGTTTTGTAAAA  81 130
        ylaD 1106597 .. 1106616 +  -8.6  -5.75478   AAGTTTAAACAAAAA            GATGACCT CTCT GGGTCATC             TTTTTTTATATAATT 100 33
        ylaF NONE
        ylaG NONE
        nadE 1110590 .. 1110614 + -12.3   -5.7946   GAAATAAACAAAAAA          TTACTGACAGG ATT TCTGTCAGTAA          TTTTTTTATTAAAAA 100 34
        ylbA NONE
        ylbB 1114129 .. 1114169 +    -8  -4.45259   CAGCTTTTTAAGAAA TAAAAAAATTACTGACAGA AATT TCA-TCAGTAATTTTTTTA  TTATTTTTCAACTTT  82 60
        aldC 1117211 .. 1117234 +  -6.1   -5.4505   ATAGCTCTCACAGAA          CCGCTCTCTA CATAA TA-AGAGCGG          TTTTTTATTGCAAAA  86 155
        lepA 1119204 .. 1119218 +  -3.5  -5.46657   TAAAACATCTTAAAA               TCACC ATCAA GGTGG               TTTTTTGTTACAATA  76 38
        ylbE 1119914 .. 1119935 +  -8.9  -5.27477   TCTTAATATTTAAAA           GATACTTAA AAAT TTAAGTATC            TTTTTTGATTACAGT 100 46
        ylcA 1121545 .. 1121561 +    -8  -5.38348   ATAAAGCCAGATTAT              CCCTGA TTTTT TCAGGG              TTTTTTGATGTTTTT  95 37
        gyrA 1124280 .. 1124300 +  -9.7  -3.92869   ATAATTGAAAAGAAA            GTCTGCCAG TTA CTGACAGAC            TTTCTGACTGAATAA  90 37
        apbE NONE
        ylcC 1126310 .. 1126327 +  -5.6  -6.23545   TTTCTGATTTAAGAA             CTTCGT TATTAT ACGAAG              TTTTTTTTATTTAAG  93 34
        ylcD 1127862 .. 1127879 +  -2.7  -3.21938   ATATAATTACTTCAA             CAGTATT GGTA ACTACTG              TTAGTCCAATTTTAC  45 35
        ylcE NONE
        ylcF 1129405 .. 1129422 +  -2.7  -4.94972   CGATAGATGAAAAAA             CCTTG TAAATAAT CAAGG              TTTTTGATTATCCTC  64 18
        ylcG NONE
        yldA 1133231 .. 1133242 +    -3  -3.72027   TATGACCAGACAATG                TGAT GACA ATCA                 TTCTTGGTGAACCAT  52 341
        pcrA NONE
        mutX 1136557 .. 1136582 +  -4.9  -2.75183   AAGAAATTTTATTGA         TTTTGCATAAT AACT ATTATGTAAAG          TGATTGGATAGAGGT  50 26
         tag NONE
        yldC 1137734 .. 1137755 +  -9.5   -5.0809   AAGTAAAAATGGAAA           GTACTGACG ATTC TGTCAGTAC            TTTTTGTGATTTATT 100 49
        frdC 1139416 .. 1139442 +   -11   -5.2015   TTATTAAGAATAAAA         GTTACTGACGGA GTA TTTGTCAGTAAC         TTTTTGTATTATTAA 100 58
        yldE 1140293 .. 1140313 +  -7.7  -5.93809   TTTTAGTCAGAGAAA            TTATTGACA TTC TGTCAGTAA            TTTTTTTTATGGAAA 100 72
        truB NONE
        ribC NONE
        ldhX 1143385 .. 1143414 + -11.1  -3.28924   ACTTTGTAAATATAA       TAAAAAGAATAAA GAAA TTTATTCTTTTTA        TTATACAAACCAATG  87 32
        yleB NONE
        yleC NONE
        yleD NONE
        yleE 1147478 .. 1147499 + -13.1   -4.3953   AAAGCATAAAAGTTA           GAGGTTGGT TTAT ACCAACCTC            TTTGTTATAATTAAA 100 32
        yleF NONE
        tpiA 1149299 .. 1149317 +  -8.2  -5.19261   ATGGGTTGAATGAAA             GTACTGAT TCT GTCAGTAC             TTTTTTCGTACATTT  93 51
        pacA 1150416 .. 1150437 +  -3.1  -4.17316   ATTATAATCTTAAGA           TTTTGTTAT AATG AAAACAAAA            TTATTTTAGGAGAAT  55 34
        ylfA 1151035 .. 1151050 +  -6.2  -5.75599   TTAAATTATAAAAAA              GTACTT TGAC AAGTAC               TTTTTTTATAATTTA  95 17
        ylfB NONE
        ylfC 1153104 .. 1153125 +  -5.1  -5.46276   GGATAAAGAAGAATA           GAGTGTAGT TAAA GCTACCCTC            TTTTTTATCTATATT  82 25
        hemN 1154413 .. 1154423 +  -2.6  -2.67515   TTTTGCTCGATGATA                 TTAA TTT TTAA                 TGCTATCGTGATGAA  40 15
        ylfD 1155293 .. 1155323 +  -6.2   -5.7946   AAAAATAAAATTTTT       CTTCCAAGTTAATT TAT GATTCTCTTGGAAG       TTTTTTTATTAAGCC  95 33
        dcdA 1155869 .. 1155890 + -10.3  -5.86061   CTCTGGCTAATAGAT           GAGCAATTT ATGA AAATTGCTC            TTTTTTTTGCTAAAA 100 63
        ylfF NONE
        ylfG 1156651 .. 1156674 +  -5.4  -4.30576   TTCACTGGGGAAAAG          TTTAATGACA GCTC TGTCAGTAAA           TTTTAGTGATAAAAA  67 21
        ylfH 1157515 .. 1157564 + -12.6  -2.90496   CAGTAATTGATTGCT TTTAAAAATTTACTGACGGAAA AATTAA TTTCTGTCAGTAAATTTTAGAA TACTTTGGGAGCGCC 100 62
        ylfI NONE
        guaC 1159639 .. 1159665 + -10.3   -4.8667   TTTGCGTATTTGAAA         CGTCTTGTTAT TTTTT ATAACGAGACG         TTTTTCTCACCTGTG 100 218
         xpt NONE
        pbuX 1161673 .. 1161687 +  -7.1  -5.83226   AAAATAAAATAAAAA               CCACC GTTGA GGTGG               TTTTTTTATTGAATT  95 34
        dfrA NONE
     L200043 1163793 .. 1163824 +  -2.5  -4.18018   ATTCACGCTTTTTCT      GGAACTTTATTTTA AAAAA TAAAA-AAAGTGCC      TTTTAAGTAAGCCAA  53 11
        clpX NONE
        ysxL 1165711 .. 1165730 +  -9.4  -3.25191   ATCTCTGAAAATAGT            GCTATGAA GAGA TTCATAGC             CTTTTCTACACTTAA  78 33
        folB 1166116 .. 1166126 +  -2.6   -3.6422   AGGCTAAAGCTGGTT                 TTTA AGA TAAA                 TATTTTAAAGAGATA  48 34
        folE 1167229 .. 1167239 +  -2.6  -3.06737   AATTTTTAGAAAGTC                 TTTT ATG AAAA                 TCTTAGAACTTAATC  43 18
        folP NONE
        ylgG NONE
        folC 1170112 .. 1170128 +  -3.8  -4.67904   AAAGAGAAGTAATAA              CTAAAA TGATT TTTTAG              TTTTTAAAATTAATA  64 29
        dukB 1170895 .. 1170916 + -10.3   -5.4593   ATAGTGAAATTATTA           TTACTGACA AGGC TGTCAGTAA            TTTTTATTCTTTTAA 100 44
         hom NONE
        thrB 1173210 .. 1173253 +   -10  -4.41422   TGACAGTAATGGATT ACAAGTAAAAGAATCTGTATT ATA AATACAGATTTTTTT-CTTGA TTATTTTATATATAA 100 1
        ylhB 1174088 .. 1174099 +  -4.4  -2.66695   AAAGCCGAAATTTAA                GACA AAAT TGTC                 ATCTTTAATAGAAAA  46 26
        murB 1175030 .. 1175046 + -10.9  -4.70879   ATCGGTGAAAAATAA              GACAGGA TTT TCCTGTC              TTTTTCAAATTTCAA 100 26
        potA NONE
        potB NONE
        potC NONE
        potD 1179932 .. 1179947 +  -5.4   -5.8187   AGACTAGCGTAAAAA              TGGAGT ATAA GCTCCA               TTTTTTTGTTCCATA  91 288
        yliA 1180951 .. 1180988 + -12.4  -4.12188   TTTAAGATAAAATGA   TAAAATCTCGATAACT TAGTTT AGTTATTGAGATTTTA    TTTTAGGAGTACTCA 100 72
        yliB 1183439 .. 1183459 +  -6.2   -4.9934   TAATCTTTTGATAAG            GGGAAAGT AATAG ACTTTCTC            TTTTTCTGGTCTTAT  80 203
        yliC NONE
        yliD NONE
        yliE NONE
        yliF 1185814 .. 1185828 +  -8.6   -3.2913   ATAGAGATAATAAAA               GCACTT AAT AAGTGC               ATTTTCCTATTTAAA  74 157
        yliG NONE
        clsB 1189001 .. 1189029 +  -4.8  -5.15634   TTTAAAAGCTAAAAA        GTTATTAGAA TTATTAGCC TTCTAATAAC        TTTTTTGATAAAATA  75 431
        yljC 1193569 .. 1193588 +  -6.5  -4.02051   ATTTTAAAGAGTAAA            GATGGAA AATATA TTCCATC             TTATTTAAATTAATA  68 196
        yljD 1193978 .. 1193998 +  -2.5  -5.79595   ATTAGATAAATTAGA            ACTACTTAC CTT GTGAGTGGC            TTTTTTATTTTCGAA  81 73
        yljE 1195512 .. 1195524 +  -3.4  -3.13403   ATAAAAAATAAAAGA                GGAT AATAA ATCC                TATTCATAGAAAGAA  45 30
        yljF NONE
        yljG NONE
        yljH NONE
        yljI NONE
        yljJ 1200286 .. 1200313 +   -13  -5.19328   GACAGACTTAAAAAA        TAATTACTGACA AAGC TGTCAGTAATTA         TTTTTATTGTAAGCT 100 16
         als 1202157 .. 1202184 +   -12    -5.626   AAAATAAAAGAAGAA        GGCCTTGAACAC CTAA GCGTTCAGGGCC         TTTTTTTGTGAAATA 100 68
         mae 1204697 .. 1204715 + -10.4  -2.91976   GATGTCTTTTGGACT             TCAGTACA ATC TGTACTGA             TGATTGTAATTATTA  79 103
        citC NONE
        citD NONE
        citE NONE
        citF 1210543 .. 1210562 +    -8  -5.18371   GATTTTGATAGAATG            GATATTGA ATCA TCAATATC             TTTTCTTTTGTGAAA  90 39
        ymbC NONE
        ymbD 1213782 .. 1213801 +  -4.4  -3.43965   ATGATGAGAAGAAGC            TTGAGAAT ATGA ATTTTCAA             TTATCAATTGCCTTT  52 280
        ymbH 1216567 .. 1216598 +  -3.9  -5.21709   TGCACTAATTCTACA      GTCATTCGCTTG CCCAAATCC CAAGC-AATGAC      TTTTTTAGTATAACG  74 508
        ymbJ 1219579 .. 1219593 +  -4.2  -3.72592   CATTGTCTGGAATTT               GCAAGA AGT TCCTGC               TTCTTAATAAAAGTT  55 4
        ymbK NONE
        ymcA NONE
        ymcB NONE
        ymcC NONE
        ymcD 1221963 .. 1221982 +  -2.2  -3.79113   CTAAGCTGTCAACTC            CTTGAT GTTCCTGA ATCAAG             TTATTATGAACGGAT  49 91
        ymcE NONE
        ymcF 1224536 .. 1224546 +    -4  -3.96624   GGATAAAATTCAGAC                 CATA ACT TATG                 TTTATACTAAAAATC  57 291
      tra905 NONE
       vacB2 1228284 .. 1228301 +  -8.5  -5.22006   TATTTTCGAGTAAAA             TACCAGT ATTT ACTGGTA              TTTTTATTATGCTAA  93 108
        hisC NONE
        hisZ NONE
        hisG NONE
        hisD 1232900 .. 1232910 +  -6.8  -2.62263   GGATTTGAAGTCACG                 GGCT ATG AGCC                 TGATGTAGAAAAGCT  60 301
        hisB NONE
        ymdC NONE
        hisH NONE
        hisA NONE
        hisF NONE
        hisI NONE
        hisK 1238414 .. 1238434 +    -7  -5.16133   TGATAAAAATAAAAA            GTCTATTA AAGAA TAATAGAC            TTTTTATATTATGAT  83 10
        leuB 1242815 .. 1242841 + -15.4  -3.87994   AAGCGTAACTGACAA         TTCTGTCAGTAA ATA TTACTGACAGAA         TTTGTCAGAATAAAT 100 522
        leuC NONE
        leuD NONE
        ymeB 1245666 .. 1245688 +  -2.9  -3.32066   AAAGGAAAGCAAAAG           TATTTTATA GACTA TATAGAATA           TTCTGACAAATTATT  45 42
        ilvD 1247591 .. 1247607 +  -5.7  -3.55219   TTTTTGGTTATCCTG              GTGGGGC CAT GCTCCCC              TTGTATGATGCGATT  62 133
        ilvB NONE
        ilvN 1249677 .. 1249691 +  -2.8  -3.68619   CAGGTAGTGCAGGTT               TTGAGC GTG GCTAAA               TTTAAATAAGTTAAC  48 12
        ilvC NONE
        ilvA 1252074 .. 1252085 +  -2.2  -4.62168   GTCTAACTAACCAAT                TGGT TTGA GCCA                 TTTTCTAGTTTCAAT  58 35
        aldB 1252880 .. 1252913 +    -2  -3.01791   AAAAAGATATCGATG    TAGCTGAATGATAATC ACTA GATT-TC-TTTAGCTA     TATTAAAGGAGAAAT  41 15
        aldR 1253337 .. 1253361 +  -7.3  -5.63103   TATTAGCTATAAAAA          TTACTGACA AGATTTC TGTCAGTAA          TTTTTTTGGTTACAA  90 51
     L200051 NONE
        topA 1256701 .. 1256712 +  -7.2  -5.64304   AAACAAAAATAAAAG                GCGC TTCC GCGC                 TTTTTTATTATATTA  90 29
        gidC 1258106 .. 1258163 + -21.3  -3.49668   TATTTCAAAAGATAA TCTATAACAAATAAAAAACACTTGG AATTTGAA TCAAGTGTTTTTTATTTGTTATAGA TTATCTAGAGCATTT 100 19
        ymgC NONE
        rlrA 1264320 .. 1264347 + -11.4  -4.66163   GATTTATATTAAAAA        CTCATCTTGCTA TTCA TTGCAAGATGAG         TTTTTGACTGACCAT 100 29
        ymgK 1269263 .. 1269284 +  -7.4  -5.80248   TATTTTTAATAAAAA           GAGTTAGA ACTTTG TCTAACTC            TTTTTTTATATATTA  95 454
        amyL 1278951 .. 1278968 +  -5.6  -5.64421   ATAAGGATAAAAAAA             GTACCT CTAATA AGGTAC              TTTTTTATTTGAACT  88 58
        ymhG 1300898 .. 1300923 + -10.6   -4.7254   AGATAGCAAAAAAAA         TACTACCAAG AAAAGA CTTGGTAGTA          TTTTTAATAGAAAAT 100 388
        yncA 1321766 .. 1321785 +  -9.4   -4.7629   TTTCAAAATAAAAAA            GCTAAAGA GTAT TCTTTAGC             TTTTTAAATTAATCA 100 30
        yncB 1323774 .. 1323808 +  -9.5  -5.08601   AAATTTATCATCAAA     ATAAAAGCGATATAG ATTAA CTATATCGCTTTTGA     TTTTTCTTAAGATGA 100 76
        rdrB NONE
        yndC NONE
        yndD 1333997 .. 1334033 + -11.9  -4.13945   AGGTTAATAATTATA    AAAAAGAAGAATTCTAT TCG GTAGAATTCTTCTTTTA    TTTTCACATAAAACT 100 40
     tra983D 1339303 .. 1339328 +  -6.3   -3.9642   GAGAGAGGAGATGAG         GGATTCAAAAT CAAA ATTTTGGATTC          TTTCGTTAAATATTT  65 393
        rmaF 1340875 .. 1340887 +  -6.3  -2.66733   TCAATCGTTTATAAG                GTCTT AAT AAGAC                TACTATCAATTACAA  57 27
        rlrC 1341755 .. 1341776 + -10.3  -4.98857   AAATAAATTAAAAAA           CAATCAACT ACTG AGTTGATTG            TTTTTATCATTAGAT 100 35
        yneD NONE
        yneE 1344899 .. 1344915 +  -6.6  -4.65182   GATTTAAAATAAAAA              CTAGGA CAATA TCCTAG              TTTATTTCATTTATC  78 34
        yneF 1345562 .. 1345577 +  -4.7  -6.01725   AATTACATAAAAAAA              CCTCA GAACTA TGAGG               TTTTTTATTTTTATT  93 12
        ynfC 1352424 .. 1352446 +  -7.8   -5.8187   CCGTATATAAAAAAA           GCAAGAAATT AGA AACTTCTTGC           TTTTTTTATTAGATA 100 48
        yngB 1364655 .. 1364673 +  -7.5  -4.18018   TTTGATTTAGCTAAG             GAAGGTT ATCTC AACCTTC             TTTTAAATGCCAAAA  75 164
        yngE NONE
        yngF NONE
        yngG 1369115 .. 1369152 + -13.1  -3.13906   TAAATAAATTTACAA   AAATAAAAAAGTCTGTT GATG AACAGACTTTTTTATTA    TACTTTTAGCTTAAC 100 34
        gpsA NONE
        hasC 1378796 .. 1378817 +  -9.5  -5.01811   ATCACTAAAAAATAA           GAAAGAGCC GAAA GGCTTTTTC            TTTTTGATTTCGTGA 100 26
        ynhH NONE
        ynhI NONE
        ispB NONE
        gidB 1381469 .. 1381486 +  -5.5  -5.52986   AATAAAATAAAAAAA             TCGGCCA TTTT TAGCCGA              TTTTTTTGCTGAGAT  88 31
        yniH 1388139 .. 1388155 +    -8    -3.794   TCTAACTGAATTTCC              CCTGCT AAATA AGCAGG              TTTCATAACTTAAAA  74 140
        yniI NONE
        yniJ 1390107 .. 1390137 + -12.9   -4.7329   GACGTTCTTTCTAAA       TAAAAAGGAATCA CAAAA TGATTCCTTTTTA       TTTTTGAATAATTTT 100 27
     tra983E 1396884 .. 1396906 +    -2  -4.33754   TGTAAAATATTAAAG           GTATTTGTTC CTC GAAATAATAC           TTTTCCATTATCATT  56 265
        acmC 1403082 .. 1403105 + -10.4  -3.88259   TCAAGTATTTAAAAA          TCACTGACAG ATTT TTGTCAGTGA           CTTTTTTTAAAATTT  93 29
        yoaH 1409549 .. 1409563 +  -2.8  -5.80364   AGCAATTTTGATTAA               GCGT CTAAACA ACGC               TTTTTTTATTACCGT  81 39
        yoaI 1410963 .. 1410984 + -11.7  -5.19328   TATAAAAAATAAAAA           GACCTATCA CTAA TGATAGGTC            TTTTTATTATAAACT 100 499
        yobC 1412701 .. 1412720 +  -7.2  -4.90217   TCAAAAAAAATAAAA            CTCCTTAT TGTA ATGAGGAG             TTTTTAATATATTTA  85 283
       pi302 1415193 .. 1415210 +  -8.5  -5.72118   TACATCGACTTTTAA             CTAGCTA AAAA TAGCTAG              TTTTTTATATTTTTT 100 154
       pi304 1416023 .. 1416040 + -11.3  -3.90511   TTGTTAACAAAAAAG             CCCTGAC CGAA GTCAGGG              TTAATTTTTATAATT 100 34
       pi352 1452314 .. 1452328 +  -8.6  -3.08133   CAATTGCAAATTTCG               TGGTTC TTT GAACCA               TTCAATAACTAAATC  70 392
       pi357 NONE
       pi358 NONE
       pi359 1455812 .. 1455824 +  -3.4  -4.80882   TAAAATAGTATAAAG                GCTT TTAAT AAGC                TTTTTACTATACCAT  64 90
       pi360 1456950 .. 1456967 +  -4.1  -6.28401   TATATTGATTTTTAA             CCAGTAT TAAT AAACTGG              TTTTTTTATTTTTTC  93 26
        llrB NONE
        kinB 1460480 .. 1460520 +  -9.2  -4.88067   ATCTTATAACCAAAA  CTCTCCAATTAAGATAAA ATCAA TTTATCAAGATTGGAGAG  TTTTTATAGCTAAAT 100 79
        yogA 1460955 .. 1460970 +  -7.6  -5.19879   CGGCAAGCAAAAAAA              GGACTT CACT AAGTCC               TTTTTATCTTTCCAA  90 14
        coaA 1467467 .. 1467486 +  -9.4  -5.48063   AAAATTCTAAAAAAA            TACTGACA AATC TGTCAGTA             TTTTTTGTCTTCAAT 100 31
        yohC 1472324 .. 1472343 +  -9.4  -5.35721   GAACAAAATAAAAAA            CGTAAATC TTTC GATTTACG             TTTTTCTTATTATGT 100 30
         fur 1506211 .. 1506231 +  -5.5  -5.94214   TAAATTTATCAAAAA            TGCTAATGA TAA TCATTAGTG            TTTTTTTGTTCTATT  93 38
        ypaG 1506699 .. 1506719 +  -8.4  -5.37593   AATTATAAAAATTCC            GTTCCTAA GCCAA TTAGGAAC            TTTTTTCATTTAAAA  95 33
        ypaH 1507780 .. 1507802 +  -9.3  -5.94597   GAAAAAATAAAAAAA           CAAAACGTA AAAAA TACGTTTTG           TTTTTTTTAATATTA 100 31
        ypaI 1509082 .. 1509104 +  -7.1  -5.18561   TTTTAGATAAAAAAA           GATACTAGT TAATC GCTAGTATC           TTTTTTAGCTATTTA  86 50
        ypbB 1512752 .. 1512789 + -18.9  -3.03781   AAAAATAAGTATTAT   GATATTCTAATAGTTAG ATAT CTAACTATTAGAATATC    TATCATTTCGATTCA 100 59
        ypbC 1514214 .. 1514233 +  -2.1  -5.80248   ATAATATATTAAAAA            CGAGG AAATTTATGG CCTCG             TTTTTTTATATATTA  80 37
        rliB NONE
        ypdD 1538431 .. 1538457 +    -6  -6.14618   CTGTCAGTAAAAAAA        CACGCTTGATT GATTAA AATCA-GCGTG         TTTTTTTATTTTATA  93 67
        xylR 1551555 .. 1551574 +  -6.5   -5.1356   ATCAAATAAAAAAAA            TACTTGG CTTTTA CCAAGTA             TTTTTATTAATCCCA  81 120
        ypfD NONE
     tra983F 1556568 .. 1556580 +  -7.7  -5.83226   CGAATTTATAAAAAA                CTTCC TGA GGAAG                TTTTTTTCTTGACTT 100 58
        ypfE 1558065 .. 1558084 +  -6.5  -5.45652   GGCATAATAAAAAAA            CACTGTT AAAATA AACAGTG             TTTTTTATTACCAAT  86 42
        ypgC 1563240 .. 1563251 +  -5.8  -5.60993   AAATATTTTTTTCTA                CAGC TAGA GCTG                 TTTTTTTGTCAACAC  91 195
        ypgH 1570846 .. 1570863 +  -8.5  -5.68438   AGTAAATTAGAAAAA             CTCATGT CTAA ACATGAG              TTTTTTATTTAATAC 100 36
        pmsX 1594457 .. 1594472 +  -7.6  -5.60556   ATTTTTAAGAAAAAA              CACTAG ATAA CTAGTG               TTTTTATTTTATATT  95 16
        hmcM 1614625 .. 1614656 +  -9.8  -4.93877   CAGAATTTCTGTCAG      TAAATAAAAAGTCCT GTC AGGACTTTTT-TTTA      TTTTATTTGCTCAAC 100 52
        queA 1617833 .. 1617873 + -10.2  -4.08111   AATTCTAATTAATTT TTATAAATAAAA-AAGCCT TATA AGGCTTTTTTTATTTATAG  TTTATACTCTCTTTA  95 44
        yqcF 1629403 .. 1629443 +  -7.8  -5.33026   CACTATTCTAGCTGT  CAGTAAAAAAAAGACTGA ATTAA TCAGTCTTTTTTTCATCG  TTTTTCTTTGGATTA  90 20
        rarA NONE
        yqeI 1650574 .. 1650614 + -17.2  -4.60924   ATAAAATTACTGATG  AATTAAAAGACTCGGCTT ATAAA AAGCCGAGTCTTTTAATA  TTTTTAACGAATTTG 100 64
        yqfE 1656442 .. 1656467 +    -7  -5.54907   CGCTTAAAAATTTAA         GTCTTGTTAT AATTAA ATAACAAGGC          TTTTTATTTTATAAA  90 42
        yqfF 1657055 .. 1657068 +  -6.7  -5.29846   GGTTAAATAAAAAAA               CAGGA GAAC TCCTG                TTTTTATTTAGCGTT  84 31
        yqgG 1664732 .. 1664746 +  -8.6  -5.37593   TTTTATAAAGAAAAA               TACCCT AAA AGGGTA               TTTTTTAATTTCCAA 100 46
        kdgR 1680890 .. 1680911 + -10.1  -5.28176   TACCCGAATAAAAAA           CTCTGACGG AATT CCGACAGAG            TTTTTTATAAGTAAC 100 30
        pepQ 1698328 .. 1698348 +  -9.9   -5.8901   TGTCAGTAAAAAAAA            TAATCATCA AAA TGATGATTA            TTTTTTATTTTCTAT 100 122
        yraE 1707491 .. 1707515 + -14.5  -6.11392   AAGTCTAATAAAAAA          TTACTGACAGA AAG TCTGTCAGTAA          TTTTTTTATTTATTT 100 40
        yrbA 1711286 .. 1711305 + -12.2  -5.31877   CCATCTAATAAAAAA            GAACACCG AATT CGGTGTTC             TTTTTTATACTCAAT 100 168
        yrbC 1713625 .. 1713653 +  -9.1  -4.98531   AATATTTAAGCAAAT        AAAAAAAGTGATA GAA TATCACTTTTTTA        TTTTTCATTTAAAAC 100 24
        malE 1740299 .. 1740329 + -14.2  -4.15044   TCATTAGTACTCTTT       TAAAGAGGTTGGGC ACA GCCTAATCTCTTTA       TTTATTAGAAAAGGA 100 42
        malF NONE
        malG 1742605 .. 1742634 +  -7.9   -5.1383   TTAACAAGATAAAAA       GGGCACTGATAAT AATA ATTATCGGCGTCC        TTTTTATCTCTTCTT  90 57
        yreA NONE
        yreB NONE
        yreC 1745618 .. 1745631 +  -2.4  -4.21631   AGCATGAGTAATTTT               TTGG GGAAAG CCAA                TTTGTTGCATAAGTT  56 406
        yreE 1747508 .. 1747539 +  -3.9  -5.21709   TGCACTAATTCTACA      GTCATTCGCTTG CCCAAATCC CAAGC-AATGAC      TTTTTTAGTATAACG  74 435
        yrdB NONE
        yreF 1750043 .. 1750060 +  -7.1  -6.17669   AAATAATAAAAAAGA             GAAGTTA TTAG TAACTTC              TTTTTTTATTTTGTT  95 35
        yrfA 1750423 .. 1750434 +    -3  -4.98128   TTTCATATTAGAAGA                GTTA TAAT TAAC                 TTTCTTTTTACTTCT  66 19
        yrfB 1751725 .. 1751744 +  -5.8  -5.79595   AATATATATTAAAAG            CTATTGTA ACTT TACAGTAG             TTTTTTCTTTTAAAA  93 54
     tra983G 1755181 .. 1755191 +  -3.2  -3.86776   TGGCTAACTTGGACT                 TGCA ATT TGCG                 TTTAATAATTAATTC  55 34
         fer 1762062 .. 1762073 +  -4.4  -2.99947   TACGACCCAAAAAAC                GCTT TATA AAGC                 TATCTATACAAATTA  48 136
       ptnAB 1763211 .. 1763237 +  -3.9   -3.1886   GCTGACGTACAATAA         TCAGAATAT GCTCGTCTG ATATTCTGA         TTACTAAAATTGAAT  47 26
        ptnC NONE
        ptnD 1765062 .. 1765077 +    -4  -6.17669   ATTTGGTATAAAAAA              TCAATC TTTG GATTGG               TTTTTTTATTTTATT  93 44
        yrgE 1765572 .. 1765584 +  -7.7  -5.87996   AAGAAAAAATAAAAA                TCCCA ATC TGGGA                TTTTTTTGTTAGTTA 100 29
        yrgG 1767091 .. 1767119 + -13.2  -5.67063   AACCGTGCGATTACC        GCGCCCTAATTC TTTTT GAATTTGGGCGC        TTTTTTTCTACTGAC 100 307
        serS 1768523 .. 1768548 + -13.5  -2.75521   TTTTTTTGTTTAATA         TTACTGACAGA AATT TCTGTCAGTAA          CTTTCAAAATATAAT 100 84
        yrgH NONE
        yrgI 1770400 .. 1770434 +  -6.5   -3.6834   TCGTTCTAAGTAAAC     CAGTGTCAACAAGTA TTCTT TACCTGTTGTTACTG     TTTCAGAGTTTTCTT  66 207
        yrjA 1790803 .. 1790821 + -10.4  -6.58542   CCCCGAATAAATAAA             TACCAATC GAT GATTGGTA             TTTTTTTTTTTACAA 100 27
        yrjB NONE
        yrjC NONE
        yrjD 1793931 .. 1793947 + -10.9  -5.70522   TATGAAAGGAAAAAA              CTCTGCT GAC AGCAGAG              TTTTTTATTATTATT 100 36
        rpsT 1797035 .. 1797058 +  -9.7  -6.08342   ATAGAAACAAAAAAA          TACTGACAG CAATTT CTGTCAGTA           TTTTTTTATTTATTA 100 90
        glnP NONE
        glnQ 1819883 .. 1819906 + -11.2  -5.69023   GTGTTTTTGAAAAAA          TAAAAACCAG AGCT CTGGTTTTTA           TTTTTTTACTATTTT 100 113
        yscD 1829837 .. 1829847 +    -4  -4.72029   CCCAGTAAGCTGGAT                 TTTC TTT GAAA                 TTTTCTTCCATTCCA  69 465
        yseB NONE
        fadA NONE
        yseC NONE
        yseD NONE
       fabG2 NONE
        yseE 1846227 .. 1846256 +  -3.5  -4.99035   GGTAAAGGGTTCAAT       GAAGCCCATGACA ATCA TGTCAGTTGCTTC        TTTTTCTGTAAGTCC  70 256
        ysgA 1866325 .. 1866347 +  -8.4  -5.29782   AATTGCTGTTAAAAA           GTGCTGATGG AAT TCGTCAGCGC           TTTTTTGTAAGTATG  93 64
        pepO 1868303 .. 1868325 +  -9.3  -5.47159   AATTGAATACAAAAA           GTACTTCTA AAATA TAGAAGTAC           TTTTTATTTATTAGA 100 46
        murE 1872080 .. 1872110 +  -9.9  -5.20333   CAGTAAATTAATCAT       AAAAAAACGACTC AATAG GAGTCGTTTTTTC       TTTTTCTTCTGACTA 100 61
        recQ 1875391 .. 1875416 +  -9.1  -5.44721   AATATCTGAATATAA         AAAAAGCTGAG CAAA CTCAGCTTTTA          TTTTTTTAAAATAAT 100 16
        ysiC 1884658 .. 1884681 +  -7.6  -5.05301   CAAGCCATGAAAAAA          GTTATTAACA GTCT TGTTAGTAAC           TTTTTATCGTTATTT  90 49
        cobC NONE
        ysiG 1890052 .. 1890070 +    -9  -5.68489   CAAACAAAAGAAAAA             CATTCATT TAA AATGAATG             TTTTTTATTATTATG 100 10
        ysjF 1895059 .. 1895074 +  -4.7  -6.01725   AAAATAATAAAAAAA              CCTCT TAAAGT AGAGG               TTTTTTATTTTTATT  93 34
        ytaA 1901595 .. 1901614 +  -7.8  -5.64274   AATAAAATAAAAAAG            CGGAGCCT CTTA AAGCTCCG             TTTTTTTATACCTCA  95 36
        ytbA 1913541 .. 1913553 +  -4.8  -5.72616   TCCAATAATAAAAAA                CGGT TAATC ACCG                TTTTTTTCTATAAAT  90 33
        prsB 1927077 .. 1927094 +  -5.6  -5.67711   ATTTATAAAATAAAA             GTCATC TCAATT GATGAC              TTTTTCTTTTCTTTA  93 117
        nifS 1928903 .. 1928913 +  -2.6  -3.54424   TCTATTTTAAAAAAA                 TAAA CAA TTTA                 TTTAGGAGACTCACA  48 23
        ytcE 1929280 .. 1929292 +  -6.9  -5.45802   GAAATTTAAAAAACT                CCCCT TTT GGGGG                TTTTTATTTTAAGAA  89 32
        ytdA 1931173 .. 1931196 + -12.6  -6.08342   ATTTTAAAATAAAAA          GTTACTGACA GTTT TGTCAGTAAC           TTTTTTTATTTATTA 100 222
        proC 1953492 .. 1953515 +  -6.1  -5.04601   TTAAAAATAAAAAAA          CTAGAAGGA AAACGA TCCTTTTAG           TTTTTAATTTATAAA  81 37
       birA2 1973683 .. 1973717 + -11.7  -4.14147   AGTGGCGAAATCTCA     CTAAAAAAATGGACT TAATC AGTCCATTTTTTCAG     TTATTATTATTATAT 100 8
         pdc 2011133 .. 2011172 + -15.4  -3.55761   TCAAGTCAAAAATAA  TAAAGAAGAGACAAATAA TATT TAATTTGTCTCTTCTTTA   TTTGAGAAATCAATA 100 44
     tra983J 2012793 .. 2012813 +    -9  -4.25747   GAATACGTTTACATT            CCGCTAGC GCTGG GTTAGCGG            TCTTTTTATATTTTA  84 445
     tra983K 2018349 .. 2018359 +  -2.4  -4.80959   GATTGTTTCTGTCAT                 GGTG TCC CCCC                 TTTTATTATGCGTTC  61 476
       ps315 NONE
       ps316 2025696 .. 2025712 +  -3.7  -3.58343   AATAAAAAACTCAAA              CCTTTTA ATA TCAAAGG              TTTGAGACTAATCCG  52 86
        yucF 2026385 .. 2026409 +  -9.5  -5.71983   TTAAAATAAGAAAAA          CACTAATATTT TAT GAATATTAGTG          TTTTTTTATCCTTCA 100 32
        chiA NONE
        yucG 2028715 .. 2028732 +  -7.7  -5.80951   TTGTAAACAAAAAAA             GTCAGAG CATG CTCTGGC              TTTTTTATTTTGACT 100 35
        hslO NONE
        yudH 2035757 .. 2035776 +  -7.2  -5.28176   TAGTAAAAAAATAGA            TACTGACG ATTT TGTCAGTA             TTTTTTGTCAGTAAA  86 27
        yudI 2037240 .. 2037255 +  -7.6  -5.88061   GACAAAAATAAAAAA              TAGCTC TCTT GAGCTA               TTTTTTTCCTTTTTT 100 378
        yufA NONE
        recF 2052241 .. 2052263 +  -3.6  -3.90112   AATTCATCAGTAACT           TTTTTACT TTCTGTC AGTAAAAA           TTTCCTTAGCAACAA  56 109
        rmeD 2053055 .. 2053074 + -10.8  -5.70829   AACTCTTCAAAAAAA            CTCGGAAT CTTA ATTCCGAG             TTTTTTTATGGTGTT 100 13
        yugB 2066419 .. 2066442 + -12.6  -5.54907   ATAAAGAATAAAAAA          GTTACTGACA AATC TGTCAGTAAC           TTTTTATTTTCTAAA 100 178
        yuhC 2072057 .. 2072071 +  -4.2  -5.92399   ATGATGAAATAAAAA               CTGCCT AAT AGACAG               TTTTTTATTTTATTC  89 29
        yuhE 2073650 .. 2073676 +   -11  -5.88476   ATTATAAATAAAAAA         GTTACTGACAGA CAT TCTATCAGTAAC         TTTTTTATTTATTTT 100 34
        yuhI NONE
        yuhJ 2078177 .. 2078224 +   -19  -5.20606   TAATGAACTTGTTAA TCAAATAAATAAAAGAGTTGAA TAAT TTCAACTCTTTTATTTTTTTGA TTTTTCTTGATGTTT 100 1
        yuiA NONE
        rcfA 2082899 .. 2082916 +  -4.2  -5.75945   TTTTACAAAAAAAAA             TAGAGT GAGTCA ACTCTA              TTTTTTTTAGAAAAT  88 44
     tra983L 2084372 .. 2084386 +  -4.3  -4.60924   TCCTTGATGGTAGTC               TTCTG CTGGC CAGAA               TTTTTGAACGGTTTC  68 387
        yvaA 2100655 .. 2100675 +  -4.1  -3.36492   AAAATCTACGACCAA            TAAAAAATG ATT CTTTTTTTA            TTGTCAGATTGGAGA  50 16
         glk NONE
        yvaB 2102097 .. 2102121 +  -7.2  -5.72622   TTTCAAATAAAAAAA          CTCTCTATCA TTAAC TGACAGAGAG          TTTTTTATTTATAAA  95 64
        comC 2105128 .. 2105138 +  -2.6   -2.6913   TTTTTCCACCGGTAA                 TTTT GCT AAAA                 ATTCTAATGCTTCTT  41 507
        argR 2118146 .. 2118171 +  -8.4  -5.86061   CATAAACCCCTTTGA         TTCAAGTCGC ACTCCC GTGACTTGAA          TTTTTTTTACTAACA 100 110
        yvdC 2133604 .. 2133626 + -13.6  -6.47325   CTTAAATAAAAAAAA           TACTGACAGA AAT TCTGTCAGTA           TTTTTTTTATTTTTT 100 32
       pepXP NONE
        yvdE 2137696 .. 2137720 +  -5.8  -5.48303   ATAAAAGTTAAAAAA          CCGTCATAAA TCTTT TTTATGGTGG          TTTTTTTAAGATTAT  85 37
        yvdF 2138685 .. 2138699 +   -10  -5.86061   CAAATAATTAAATAA               CTCGTC AAT GACGAG               TTTTTTTTACTGACA 100 34
        yveC 2144096 .. 2144119 +  -6.8  -5.84381   TTTAAAAAAACAAAA          GTTACTAACA AACC TGTCAGTAAC           TTTTTTTATTGATAA  95 36
        yveI 2149085 .. 2149114 + -10.9   -5.0916   TCATTCATAAAAAGC       AAAGGCTATTTCA TTAA TGAAATAGCCTTG        TTTTTATATTAGCCA 100 31
        mscL 2170961 .. 2170983 + -10.7  -6.09196   AAACAATAAAAAAAT           TACTGACAG AAAAG CTGTCAGTA           TTTTTTTATTTTAAA 100 32
        rluA 2182220 .. 2182260 +  -8.6   -4.1822   CATTTTAAATAAAAC  AAAATAAAAAGAAGTGAT TTTTT ACCACTTCTTTTTATTTA  TTTCTTAGGCTCGAA  83 19
        htrA 2205589 .. 2205608 +    -5   -5.1861   AATAATTTAATAAAA            GTCTTCTG TAAA TAGAAGGC             TTTTTTCATACTAAA  79 47
        ywaF 2206725 .. 2206746 +  -5.2  -2.64942   AGAAAGAAAAAGTAG           TTGCTGAC CAAGCT GTCAGTAA            AATTTTCTTACTAAA  51 59
        ywaG NONE
        ywaH 2208559 .. 2208571 +  -4.9  -3.73106   TTATCCTAATTCTAA                CATTT CTT AAATG                TTGTTGAACTTTTAC  59 95
        ywaI 2209643 .. 2209670 + -15.8  -5.69023   CGATTTAATAAAAAA        GTTACTGACAGA AATT TCTGTCAGTAAC         TTTTTTTAATGTTTT 100 33
        ywbB 2214446 .. 2214460 +  -2.8  -3.56262   TACCATTAACGAACA               GGTGAT ATA ATGACC               TCTTTATCCGATTTA  48 16
       rliDA 2214966 .. 2214978 +  -4.1  -3.40522   ATTATATTTTTCAAA                GTCTT TTG GAGAC                TTGTAATCAAGACCT  52 126
       rliDB 2218122 .. 2218134 +  -2.6  -5.85425   CGTTAAATAAAAAAA                GGCC CGAGA GGTC                TTTTTTATTTATTTA  85 35
        ywcC 2229536 .. 2229567 +  -8.3   -5.8187   TGATAAACTAAAAAA      GATTGCTAATTTCT CTCAA AGA-ATTAGCAATC      TTTTTTTCTTCAGTA 100 67
        adhE 2232466 .. 2232487 + -10.9  -3.92377   AAAAATAATAAAAAC           GCTCTGATG AATT CGTCAGAGC            ATTTTTTATTATAGC  95 53
        sigX NONE
        yweB 2244148 .. 2244172 +  -9.4  -4.86033   AATGAATACAAAAAA          TCACTGACAG AAATC TTGTCAGTGA          TTTTTATGACACTTT 100 71
        yweC 2246398 .. 2246419 + -10.3  -5.88565   AGACTCAAATAAAAA           TTACTGACA GGTC TGTCAGTAA            TTTTTTTATTATGCC 100 29
        yweE 2247788 .. 2247813 + -11.3  -5.39681   GCTTAAAGATAAAAA         TTACTGACAGG AAAT TCTGTCAGTAA          TTTTTGTTTAATTAT 100 35
        yweF 2248221 .. 2248263 + -13.9  -2.99031   TTATTAATATTTTTG TAGA-AAAAAACCAGTAGCT TTTG AGCTACTGGTTTTTTATTTA TGATTAGTTTTCTTT 100 23
        recX 2260633 .. 2260645 +  -2.6  -5.85425   GAATAAATAAAAAAA                GGCC CGAGA GGTC                TTTTTTATTTATTTA  85 35
        gntR 2272349 .. 2272359 +  -2.4  -3.46936   ATCCGAAAAGTCATT                 CGAG ATT CCCG                 TATTTCCTAGAATTT  45 5
        ywhA 2272763 .. 2272783 +  -5.5  -5.50499   TTTTAAATAAAAAAA            TCTGTCA AAATTAC TGACAGA            TTTTTTTAGATGTAG  88 73
        lysP 2278044 .. 2278060 + -10.1  -5.59655   TAAAGATTAAAAAAA              GTCGCTC AAT GAGCGGC              TTTTTTATTAGTTTA 100 31
        ywiC NONE
        ywiE 2282261 .. 2282307 + -12.6  -2.51471   ACTAAAATATTTAAA TGGTCCAAAAAATCACTGACAG GCT TTGTCAGTGATTTTTTATATCA ATTAATAAAGTTCTA 100 36
        ywjE 2298129 .. 2298153 + -10.2  -5.48303   AAACTTAATATAAAA          TCCAATAGTT TAACC AACTATTGGA          TTTTTTTGAAATTAT 100 169
        yxaB 2301252 .. 2301288 +  -5.4  -3.69301   TACAAATGGTTAAAT    TTTACTGACAGA AATTCTAAATCAG TCTGTCAGTAAA    TTAATTATTGTTTTT  59 28
         zwf 2302833 .. 2302863 + -10.7  -5.00884   ACTACAATAAATAAA       TAAAAAACCTGTC TTAAT GATAGGTTTTTTA       TTTTTTCCACAAACT 100 27
        pspA NONE
        yxbC 2316898 .. 2316942 + -10.4  -4.57882   GAGTTCAAGAGTGGT TAAAGAAATAAAAAATCGTC TGATT GACGATTTTTTATTTACTTA TTTATTATTCTTACG 100 15
        yxcB 2326205 .. 2326220 +  -6.2  -2.52681   TACATTTCAACAGCT              TCAAAC ATCC GTTTGA               CTTGATGAAATTTTC  54 231
        thdF 2329121 .. 2329136 +  -7.6  -5.86061   TGGGAAAATAAAAAA              GAGTTC AAAT GAACTC               TTTTTTTTACTGACA 100 30
        yxdC 2337105 .. 2337124 +  -7.9  -5.03994   ATTGGCTAAAAGAAA            GGCTCAA AATAAC TTGAGCC             TTTTTATCTGTCCAC  90 32
        yxdE 2338832 .. 2338854 + -13.6  -4.42491   TACTATAAAATAAAA           CTGACCTATT ATA AATAGGTCAG           TTTATCTATTTTTTC 100 46
        yxdF NONE
        yxdG 2340397 .. 2340417 +  -5.5  -4.73682   TAATTATATAAAAAA            GCTAACA ATAGGCA TGTTAGC            TTTTATGTTATGCCG  75 125
        yxeA NONE
        yxeB 2349301 .. 2349325 + -10.9  -5.43514   TTGACTAAGTTTGAA          GTCTTCGTATT TAG AATATGAAGAC          TTTTTTCATTATTTT 100 33
        rnhA 2350293 .. 2350306 +  -6.7   -2.5955   GCTAATACACAAAAA               GCGAT TAAA ATCGC                TCAATTATAGAAAGT  60 2
        sipL 2350960 .. 2351010 + -14.6   -2.7927   TTTCTTTTAAGTGAA TAAATAGAAAAAGTTACTGACAG AATGTC CTGTCAGTAACTTTTT-TATTTG TCATTAAATATATTT 100 31
        dacA 2357145 .. 2357164 +  -3.5  -5.59534   TAACTCACAAAAAAA            GCCGTCA ATTTAC TGACAGC             TTTTTTATTATCCTT  81 72
        yxfC 2358877 .. 2358898 -  -8.1  -5.52096   AAATTCAATAAAAAA           GAGATGAAT AAAA ATTCACCTC            CTGTCAGTTAAAATG  95 33
        yxfB 2358082 .. 2358103 -  -6.1  -4.08767   TTTACCTCTTTAAAA           TATTTTTTT ACTT AAAAAAATA            AGCATTTCTCTATTT  70 107
        yxfA 2357145 .. 2357164 -  -6.4  -5.66684   TAACTCACAAAAAAA            GCCGTCAA TTTA CTGACAGC             TTTTTTATTATCCTT  95 33
        rpsL NONE
        rpsG NONE
        fusA 2352123 .. 2352146 - -12.6  -5.52384   TTGTCAGTAAAAAAA          TAACCTGTCA GTAC TGACAGGTTA           TCTCATATTATTAAA 100 49
        purR 2350972 .. 2350999 - -13.6  -5.28414   GAATAAATAGAAAAA        GTTACTGACAGA ATGT CCTGTCAGTAAC         TTTTTTATTTGTCAT 100 30
        rplM NONE
        rpsI 2346271 .. 2346288 -  -9.9  -6.10295   TTAATACAAAAAAAA             CACTTCC ATAT GGAAGTG              TTTTAAACATTGATA 100 52
        yxdD 2337105 .. 2337124 -  -8.6  -4.65263   ATTGGCTAAAAGAAA            GGCTCAAA ATAA CTTGAGCC             TTTTTATCTGTCCAC  89 41
        yxdB 2333623 .. 2333644 -  -8.1  -3.22113   AGCGCTCTACAAAAG           CAAAAGAAG TCCA CTTCTCTTG            AAAGCGTTTAACATT  72 137
        gapB 2332425 .. 2332440 -  -6.8  -6.28631   TAAATCAAAAAAAAA              CCAGCC CGAA GACTGG               TTTTTATACCGTTAA  95 51
        phnA 2331993 .. 2332020 - -14.4  -4.30844   ATTTTATCAGCAAAA        TTTACTGACAGA AAGC TCTGTCAGTAAA         AAAATAATCAGAAAT 100 56
        recG NONE
        yxcE 2329121 .. 2329136 -  -7.6  -5.79595   TGGGAAAATAAAAAA              GAGTTC AAAT GAACTC               TTTTTTTTACTGACA 100 56
        yxcD NONE
        rsuA 2325739 .. 2325752 -  -5.3  -3.21925   AGAGCGCATGATCAA               CGATT AAAA AATCG                ATTTCTGGAGATTTT  55 351
        yxcA 2320631 .. 2320650 -  -9.4  -5.71712   CTTTATATAAAAAAA            TACTGACA GATT TGTCAGTA             TTTAATCTTTATTTT 100 41
        yxbF NONE
        yxbE NONE
        yxbD NONE
        rcfB 2317662 .. 2317676 -  -6.4  -5.59534   AATTATAACAAAAAA               GCTACC TAA AGTAGC               TTTTTTATCTGTTTA  90 43
        rpiA 2316906 .. 2316934 -   -12  -4.42062   GAGTGGTTAAAGAAA        TAAAAAATCGTC TGATT GACGATTTTTTA        TTTACTTATTTATTA 100 27
        mreC NONE
        mreD NONE
       usp45 2313141 .. 2313180 - -10.2  -5.68489   CACAATAATAAAAAA  TGATTTGACAGAAGGAAA ATTA TTCCCCACTATCAAATCA   CTATTTTTTTATTTA 100 54
        asnH 2311184 .. 2311200 -  -2.3  -2.64981   ATAGGTTGAAATTCA              TTTGTTT GTG ACACAAA              AACCTCCCTTAAAAA  39 34
        yxbA NONE
        racD NONE
        yxaF 2308452 .. 2308478 - -12.5  -5.40072   TTTTTGGCAAAAAAA         TTAGCACTCTT TTTAT AAGAGTGCTAA         TTACACTATAAAAAT 100 97
        dnaJ 2307020 .. 2307044 -  -7.1  -3.62859   AGGATAAGTTCGAAA          CCTTGGCTTGG CGC CCAGACCAAAG          TTTTTTAATACGCAC  69 212
        pspB NONE
        yxaC 2302833 .. 2302863 -  -8.5   -4.7458   ACTACAATAAATAAA       TAAAAAACCTGTC TTAAT GATAGGTTTTTTA       TTTTTTCCACAAACT  87 185
        yxaA NONE
        ywjH 2299546 .. 2299559 -  -8.1  -3.05384   TGTCCTTTTACGTAA               GTCGC TAAA GCGAC                TACTACAAAGGCACT  70 122
        ywjG NONE
        ywjF 2298129 .. 2298153 - -10.2  -4.71234   AAACTTAATATAAAA          TCCAATAGTT TAACC AACTATTGGA          TTTTTTTGAAATTAT 100 40
        ywjD 2296540 .. 2296561 -  -3.8  -5.27938   ATTTTCAAACAAAAA           TTACTGAT TAAATC ACCAGTAA            TTTTACTATTCTCGA  73 61
        ywjC 2296359 .. 2296375 -  -7.3  -5.42198   CTTCAAAAAATAAAA              GCCTAAA TAT TTCAGGC              TTTCTAATTCTTACT  90 36
        ywjB 2295770 .. 2295780 -  -5.4  -3.11218   CTAAATATCCTAATA                 CAGA AAT TCTG                 TCAGTATTTTTTTAT  54 126
        hexA 2293084 .. 2293099 -  -2.6  -3.05816   TTAGCTTCTACTCAA              TTCATC TTTC AATGAA               TTTCTTTTTAAGTAA  43 91
        ywjA NONE
        hexB NONE
        ruvA 2289476 .. 2289498 - -13.6  -2.65476   ATGACTTATGAGAAG           CTGTCAGTAA ATT TTACTGACAG           AAAGACTTGAATTAC 100 77
        ruvB 2288378 .. 2288398 -  -4.7  -5.48063   ATGTAATATAAAAAA            GCCCGTCAA GCT TTGACAAAC            TTTTTTACTGACAGA  81 50
        ywiI 2287399 .. 2287413 -  -7.2  -6.04378   AAAGCACAAAAAAAA               GATTCA AAT TGAATC               TTTTCCTAGAATATC  95 14
        ywiH NONE
        ywiG 2284718 .. 2284738 -  -6.9   -5.0925   TTCTAAAATGAAAAA            GTCTGCCAA AAT TTGACAAAC            TTTTTTACTGACAGA  83 314
        ptpL 2284106 .. 2284126 -  -4.7  -2.78463   ATGCCTTTCATTATA            GACCTTGTT ATT AGCAAAGTC            AAGTTTTAATGTGAG  50 76
        glnR NONE
        glnA 2282273 .. 2282295 - -10.7  -5.03747   AAATGGTCCAAAAAA           TCACTGACA GGCTT TGTCAGTGA           TTTTTTATATCAATT 100 39
        ywiD 2280960 .. 2280979 -    -3  -4.56597   GTTGCTCCTCAAAAA            TAATATAA TCCA TTATATCA             TTTTTTAAAGGCAAA  62 432
        ywiB NONE
        ywiA NONE
        dnaH 2278044 .. 2278060 -  -7.9  -5.66989   TAAAGATTAAAAAAA              GTCGCTC AAT GAGCGGC              TTTTTTATTAGTTTA 100 38
        uppP 2275159 .. 2275180 -  -5.2  -5.79595   TTTTAAAATAAAAAA           TACCAACT AAAGAG AGTTGGCA            TAATTTATCTCATTC  91 41
        rpsF 2274702 .. 2274720 -  -2.5  -3.85817   ACTTCTCCTTAGAAA            TGAAAGCT CTTA AGCTT-CA             ACTTTAACGATCATA  50 16
        ssbB 2274123 .. 2274134 -  -7.2  -2.84229   AGAGGGTTAGGAAAT                CCGC CATA GCGG                 TTTCCGTGAAATAAT  63 72
        rpsR 2273737 .. 2273752 -  -3.2  -5.71712   TTTTATACAAAAAAA              GACTAC CGAA GCAGCC               TTTCATTTATTAGTT  83 35
        ywhB 2272763 .. 2272783 -  -6.2  -5.95539   TTTTAAATAAAAAAA            TCTGTCAA AATTA CTGACAGA            TTTTTTTAGATGTAG  95 31
        gntZ NONE
        gntK NONE
     tra983O 2267403 .. 2267433 -  -2.2  -3.63655   GTACAAGTAAATCAA      TCATATATTTTTT CCTTTC AAAAAATAT-TGA       ATATACTGTGTAAGC  47 168
        ywfH 2259007 .. 2259022 -  -3.2  -3.07283   CAAAGGCTCCAAAAG              GCTTAC CAGA GAAAGC               AGATGGGTCGGGTGT  45 55
        ywfG 2256168 .. 2256184 -  -8.7  -5.27335   CTCTCCAAATAAAAA              GCCTGAC ACT GTCAGAC              CTTTTATTTTTTCTT 100 44
        ywfF 2254201 .. 2254225 - -11.5  -3.86346   TTATCTGTGGATAAA          GAATGAACAGC GGA GCTGGTCATTC          TATCATTCGTCAGCG  95 233
        ywfE 2253288 .. 2253312 - -12.2   -3.0003   AAATAATTAATGACA          GAACCGTCAG ATTTA CTGACGGCTC          TTTTTATTGACAGTA 100 107
        ywfD NONE
        ywfC 2252368 .. 2252380 -  -4.8  -2.77781   TCCTATTAAAATTCA                GAGC ATTCG GCTC                ATCATTATCTTTTGG  50 30
        ywfB 2251990 .. 2252007 -  -4.1  -3.17075   TTTGCGGTAATCTAA             GCGAG AGCTCTTA CTCGC              ACTTGATTACCAACC  49 116
        ywfA 2250936 .. 2250961 -  -8.3  -5.60993   TTGGGTACAAAAAAA         GCACCCTGA TTTATTCT CCAGGGTGC          TTCCGCACGGTACCA  95 229
        valS 2248231 .. 2248252 - -13.1  -5.60993   TTTTGTAGAAAAAAA           CCAGTAGCT TTTG AGCTACTGG            TTTTTTATTTATGAT 100 40
        yweD 2246398 .. 2246419 - -10.3  -5.31519   AGACTCAAATAAAAA           TTACTGACA GGTC TGTCAGTAA            TTTTTTTATTATGCC 100 34
        pgiA 2244148 .. 2244172 -  -8.7  -5.50925   AATGAATACAAAAAA          TCACTGACA GAAATCT TGTCAGTGA          TTTTTATGACACTTT 100 51
        lmrP 2241013 .. 2241039 -  -4.6   -5.4505   TTTTTCAATAAAAAA         TCTATCTTGA CTCCTTT TCAAGATAAA         TTCCTGTTTTTAGAA  81 50
        yweA 2239699 .. 2239741 -    -8  -5.64274   TTACTGACAAAAAAA TAAGTTTCTCAAATCAGAAT TTC ATTCTAACTTTTGAAACTTA TTTTTACCTATATTT  95 44
        ywdG 2239025 .. 2239043 - -11.8  -2.52464   TTCTTTCTTAATTTA             CTGACAGA ATT TCTGTCAG             TAAAAGTCAAAATTC  89 32
        kdtB NONE
        ywdF 2237462 .. 2237486 -   -13   -5.2422   AACTAGATGAAAAAA          CTACTGACAG AAAAG CTGTCAGTAG          TTTTTATTTTTCTAA 100 29
        ywdE 2236435 .. 2236458 -  -9.8  -5.66684   CAATCTATAAAAAAA          TACAGATAAT TTTT ATTATCTGTA           TCTTAACATATAAAA 100 79
        ywdD NONE
        ywdC NONE
        ywdB NONE
        ywdA 2232465 .. 2232488 -  -7.4  -5.51353   TAAAAATAATAAAAA          CGCTCTGATG AATT CGTCAGAGCA           TTTTTTATTATAGCT  90 313
        rpsB 2227282 .. 2227306 - -17.2  -5.47218   TTTTATTTAAAAAAA          CAGGCGAGGC GTAAG GCCTCGCCTG          TTGTAGTTACTTAAT 100 62
         tsf 2226163 .. 2226180 -  -7.7  -6.09196   TTCAAAATAAAAAAA             GCAACCT CTAG AGGCTGC              TTTTTAATTAAATTA 100 38
        ezrA 2224238 .. 2224274 - -14.8   -3.2496   GAATTTATAACCCAA    TAAATAAAAGCAAGGC TATTT ACCTTGCTTTTATTTA    TTTTATAAGTAATCA 100 28
        comX 2223495 .. 2223520 -  -9.9  -5.14563   TCTCTTATCAAAAAA         CTCCCTATTTT TATT AAAATAGGGAA          TTCCTCTTCACTCTT 100 33
        ywbC NONE
    tra1077G NONE
        yvjF NONE
     tra904I 2214880 .. 2214903 -  -3.3  -4.13945   ATGTGCACCCCAAAA          GTTAGACTTT TTTGG AAAGTC-AAC          GTGGAAAGTCAACGA  55 67
        polA 2210686 .. 2210711 - -11.3  -5.02074   GTACCCGTTAAAAAA         CGATAATCAGC CCCA GCTAATTATCG          TTTTTATTTATTTTG 100 89
        ywbA 2209643 .. 2209670 - -15.8   -5.4833   CGATTTAATAAAAAA        GTTACTGACAGA AATT TCTGTCAGTAAC         TTTTTTTAATGTTTT 100 31
     tra983N 2202905 .. 2202915 -  -3.2  -3.53091   ATTTTTCTCTCTAAA                 CGCA AAT TGCA                 AGTCCAAGTTAGCCA  48 34
        ywaE 2202420 .. 2202430 -  -3.2  -2.65298   TTTACTTATGATAAG                 CCGA ACC TCGA                 TTAATCATTTGTGCC  42 1
        ywaD 2202137 .. 2202157 -  -5.5  -3.32572   ATCAAAAATAAACCA            TTTCTTCAT TTG ATGAAGATA            ATCTAAAGCCAGATA  59 28
        ywaC 2201630 .. 2201643 -  -3.1  -3.29324   TTTATTCAAATTTAA               GTTCA TTTT CGAAC                ATTCTTCTTATTCTA  47 72
        ywaB 2201200 .. 2201220 - -14.1    -5.626   TATTTTATAAAAAAA            TCCTGTCAG TAA CTGACAGGA            AAATAAATTAAATCT 100 68
        uppS NONE
        cdsA NONE
        yvjB NONE
        proS NONE
        noxD NONE
        yvjA 2194169 .. 2194200 - -14.8  -3.62224   ATACTTTTTTAAGAA      TAAAATAACTGACA AAAC TGTCAGTTATTTTA       TTTTAAAATTAATAG 100 65
        polC 2189114 .. 2189139 -    -7  -5.61881   TTCTAAAAATAAAAA         TACTCTCATC ATTTAA GATAAGAGTA          TTTTATAAAAATCAA  90 37
       comGA NONE
       comGB NONE
       comGC NONE
       comGD NONE
        yviJ NONE
        yviI 2185613 .. 2185625 -    -2  -3.73097   AGAACTGAAGAAACA                TTGA AAACA TCAA                TAATAAGACTAGCGT  49 61
        yviH 2185305 .. 2185340 -  -2.8  -3.91027   TAATTATATAGCAAA    GAAAAAATAATGTCAA CCAG TTAACGTTATTTTTTA     ATTTTTTATTTGAAA  52 23
        zitR NONE
        zitS 2183878 .. 2183913 - -13.4  -4.62069   TTTTTATTTCAAAAA    CACGAAACTCCCGTTC ATGA GAACGAGAGTTTCAAG     GAGTTTTATGAAAAG 100 93
        zitQ NONE
        zitP 2182230 .. 2182250 -  -6.2  -5.70761   AAAACAAAATAAAAA            GAAGTGAT TTTTT ACCACTTC            TTTTTATTTATTTCT  95 40
        yviC 2180701 .. 2180714 -  -3.9  -5.59357   ATTATATTAAAAAAA               TGATT AATA AATCA                TTTTATAATTATTCA  81 89
        yviB NONE
        yviA 2179420 .. 2179459 -  -3.8   -4.7373   TTATTTTACCAAAAA  TCCCTTT-GGCTTACAA TGTAAGT TTGTAAAACGAAAGGGA  TTTATGTTTTATTAT  66 147
       pbp2A NONE
        yvhB NONE
       rpmGC 2174922 .. 2174934 -  -3.5  -2.86288   TAAACCCTATTAAAG                TAAAT ACG ATTTA                ACGCGTTTCTTTGTG  45 23
        secE 2174601 .. 2174618 -  -8.5  -5.56263   ATTAGAAAAGAAAAA             TCTGTCA AAAC TGACAGA              TTTATAGATTATTTA  95 34
        nusG 2173833 .. 2173850 - -11.3  -4.64657   GTAAACTCGCAAAAA             GCCACGA ATTC TCGTGGC              TTTTTTTATTATAAT 100 47
        thrC 2172181 .. 2172209 -  -7.5  -3.50335   CGGCAGAAAGACTAA        GGTGAGCAACA ATCATTG TGTCACTCACC        CCTACAAGCATTTGT  68 96
        yvhA 2170961 .. 2170983 - -10.7  -4.17161   AAACAATAAAAAAAT           TACTGACAG AAAAG CTGTCAGTA           TTTTTTTATTTTAAA 100 36
        rpsJ NONE
        rplC NONE
        rplD NONE
        rplW NONE
        rplB 2167525 .. 2167538 -  -6.7  -3.38435   CTTGTGAAAATAAAG               CGACT TATT AGTCG                TTGATACGACGAACG  65 19
        rpsS NONE
        rplV NONE
        rpsC NONE
        rplP NONE
        rpmC NONE
        rpsQ NONE
        rplN 2164714 .. 2164750 -  -9.7  -4.50841   ATAATAACAGTAAAA    TATGATTCTGTCAAAAA ATT TTTCCGACAAAACCATA    TCTCTATAATGCTTG 100 42
        rplX NONE
        rplE NONE
        rpsN 2163499 .. 2163542 - -15.8  -3.11088   AATTTATCTAAGATA CAAA-AAAAATTACTGACAGA AAT TCTGTCAGTAATTTTTATTCG TTACACGATAATTAA 100 45
        yvgA 2162785 .. 2162806 -  -8.1  -5.24796   TTTATAGAATAAAAA           TTACTGACA GAAT TGCCAGTAA            TTTTGTTTTAACTTA  93 46
        rpsH 2162053 .. 2162063 -    -4  -3.53811   TTCACGGGTTTTAAA                 TCAA AAT TTGA                 TTTAAAAGAACTTTT  52 175
        rplF 2161431 .. 2161444 -  -5.3  -4.41348   TTTTTGCTAAATAAA               TGTTC AAGT GAACA                TTATTTTGACAAAAA  69 41
        rplR NONE
        rpsE 2160382 .. 2160392 -  -5.4  -3.59979   CCTCCTTAGGCGAAA                 TCTG ATA CAGA                 TTTACCGCGTAATGC  59 5
        rpmD 2160140 .. 2160165 -  -8.4  -5.52384   CTGTCAGTAAAAAAA         CAATCCTGTC AGTAAA GACAGAATTG          TTTTTTTTAATATTA  95 42
        rplO 2159421 .. 2159452 - -12.4  -3.27489   TTAATTGTAAATAGA      CAATAAGCGGTTGA AAAT TCAACCGCCAATTG       TAGTGTAAAAATTAA 100 37
        secY 2157957 .. 2157978 - -10.3  -3.97636   ATTTTAATTTATAAA           TTACTGACA GAAC TGTCAGTAA            ATTGCAGATGTTCTC  93 114
         adk 2157211 .. 2157253 - -12.2  -4.81212   TTGACCATAAGAAAA GACCTCCGAAATATAGATTT GAA AAGTCTATATTTTGGGGGTC ACTACAGACAGAGGT 100 52
        yvfC NONE
    tra1077F NONE
        yvfD NONE
     tra904H 2154280 .. 2154298 -  -7.6  -3.56862   AGAAATTTCCCGAAA             GATATATA CTA TATATATC             TAAAAAGTCGGACTT  72 338
        infA NONE
        rpmJ NONE
        rpsM NONE
        rpsK NONE
        rpoA NONE
        rplQ 2151369 .. 2151401 - -10.9  -4.06055   AGCTTTTAAAGTAAA      TAAAAAGTCTTATTT ATA AAATAAGACTTCTCA      TATTTAAATATATCT 100 312
        yvfB 2150945 .. 2150958 -  -3.9  -3.88881   AAAGACTATAAAACA               TTGAT TTAC ATCAA                GAAAATATTATTATT  56 239
        yvfA 2150527 .. 2150553 - -14.6  -3.39521   TTTATTAAAATGTAA         CAAAACAGCGGA TAA TCCGCTGTTTTA         TTTGATTAAGGATTT 100 118
        radA 2149088 .. 2149111 - -12.6  -4.38116   TTCATAAAAAGCAAA          GGCTATTTCA TTAA TGAAATAGCC           TTGTTTTTATATTAG 100 37
     tra983M 2147172 .. 2147198 -  -3.1   -3.6502   TATTGCTTATCCAAA         CACAAGAAATC TATTT AATTTCTCATG         CTATATTTATTATTT  50 100
        yveH 2145973 .. 2145987 -  -8.6  -5.10767   CATTTAAGATAAAAA               CCGATA ATT TATCGG               TTTTCTTCTTTATTT 100 35
        yveG 2145279 .. 2145292 -  -6.7  -5.83211   TATTAAAATAAAAAA               CTGCT AAAA AGCAG                TTTTAATAAATTATT  95 36
        yveF NONE
        yveE NONE
        yveD 2144091 .. 2144124 -  -9.1  -5.47399   GGAATTTTAAAAAAA     CAAAAGTTACTAACA AACC TGTCAGTAACTTTTT      TTATTGATAAATTTT 100 78
        yveB 2142393 .. 2142412 -  -3.6  -4.72729   CAACCAAAATCAAAA            TAACACCC CAAA GAATGTTA             TTTTTGTAGTAATCT  66 52
        yveA NONE
        gltX 2140168 .. 2140183 - -10.4  -5.06414   TTGGTTTAATAAAAA              GACGCC ACAC GGCGTC               TTTTTATTATATTAT 100 37
     L200079 NONE
        yvdG 2138685 .. 2138699 -   -10  -4.17987   CAAATAATTAAATAA               CTCGTC AAT GACGAG               TTTTTTTTACTGACA  91 90
        yvdD 2133604 .. 2133626 - -13.6  -6.23545   CTTAAATAAAAAAAA           TACTGACAGA AAT TCTGTCAGTA           TTTTTTTTATTTTTT 100 39
        yvdB 2131646 .. 2131664 -  -6.8  -5.52384   TTTTGAGTAAAAAAA             CTTGTCAA AAA TTAACAAG             TTTTTTTAAAATTAT  90 40
        yvdA 2130610 .. 2130635 -  -3.4  -5.37865   GCAATAACTAAAAAA         GAACTGTA AACTAAACAG TACAGTTC          TTTTTATTTATGTCT  74 10
        poxL 2128671 .. 2128695 -  -7.3  -5.10497   AATCTATCTAAAAAA          GACATTAGA GCTCTCT TCTAATGTC          TTTTTATTCTAATAT  86 50
        yvcC 2123893 .. 2123911 -  -5.3  -4.97461   AACAAATATTAAAAA             TACCGAC TAGCT GTCAGTA             TTTTTTAATCATCAT  74 59
         snf 2120527 .. 2120537 -    -4  -2.83368   ATATCAAAACAAGAT                 TTAG ATT CTAA                 GATAACCGTTTCAAT  47 75
        yvcA 2119584 .. 2119626 -  -5.9  -3.27406   TTTCCATGATAAAAT TTTCTGTCAGTAATT CTATTTCTTTATC AATCACTGACAGAAA TTTCCCTTCTTTTCT  59 177
        murC 2118210 .. 2118234 -  -5.8  -6.37666   ATAAAACAAAAAAAA          GTACTGAC CAAAAAGCT GTCAGTAC          TTTTTTATTTTATTG 100 35
        argS 2115783 .. 2115820 -  -7.2  -5.83226   AAGGCAACAAAAAAA   TCTCTTATCCTAAAGA ATTAAA TCTTTTTGATAAGAGA    TTAAGTGAAAAATTT  95 46
        arcA 2114210 .. 2114220 -  -2.6  -3.53444   TCACTCTTTCCTAAA                 TAAT TTA ATTA                 TCAAGTGAATCTATG  46 112
        arcB 2113006 .. 2113045 - -16.8  -4.56914   CGACTTAAATCAAAA  TCTATCAGTTTACTGACA GCTC TGTCAGTAAACTGACAAA   TTATCTATTTTAATT 100 39
       arcD1 2111442 .. 2111453 -    -3  -3.85878   GAACAACAGCAACAA                GTAA TGTA TTAC                 CATCAATTCCAAGTG  52 28
       arcC1 2110396 .. 2110412 -  -9.5  -3.05384   TTTGTTCTTATTTAA              GGAACAA TTC TTGTTCC              ACTACCAGATTTGAC  76 5
       arcC2 2109386 .. 2109406 -  -9.1  -5.65177   ACATTTATAAAAAAA            TGCTACATC AAA AATGTAGCA            TTTTTATCTTTAAGG 100 35
        arcT 2107897 .. 2107933 -  -8.3  -3.94811   AATATCATTTATAAA    TATAAAAGAGTCTCT TGAATAT AGAGACTATTTTATA    TTCTTCAATTATAAT  79 114
       arcD2 NONE
        yvaD 2105743 .. 2105759 -  -5.2  -5.67063   TTGATTACAAAAAAA              CTCTTA ACAAG TAAGAG              TTTTAATTTATAAAT  91 33
        dinP 2104566 .. 2104589 -  -3.8  -5.71983   CTAATCACAAAAAAA          CGAGTTGAAA TTGC CTTCATCCCG           TTTCTAACTATTGCA  85 33
        yuiI NONE
     tra981J NONE
        dpsA 2102097 .. 2102121 -  -9.4  -5.95539   TTTCAAATAAAAAAA          CTCTCTATCA TTAAC TGACAGAGAG          TTTTTTATTTATAAA 100 45
        yujG 2099503 .. 2099521 -  -5.3  -5.63236   AGGTAAAAACAAAAA             TCACCCT AAAAA AGAGTGA             TTATTTTATTCGTTT  86 26
        yujF NONE
        yujE NONE
        yujD 2096196 .. 2096217 -  -3.8  -3.28924   TATTTTTTTGCACAA           TTTCATCA TTTTTG TGACGAAA            TCATTTTTTTGTGAT  49 91
        yujC NONE
        yujB 2094569 .. 2094593 -  -2.2  -4.09243   CACACTTTTCTAAAA         GC-TGTAAATG CACA CGTTTACAAGC          CTAACAAAGATTTTT  52 131
        typA 2092273 .. 2092299 - -11.8  -4.73108   TCTACAAAATCAAAA         TAAAACTGCCAA ACT TTGACAGTTTTA         TTCATTGCTTGATTA 100 405
        yujA 2091274 .. 2091296 - -13.6  -5.63103   CTTTAACCAAAAAAA           TTACTGACAG AAC CTGTCAGTAA           TTTCAATCTTATAAT 100 34
       ackA1 2089891 .. 2089912 -  -8.9  -5.93252   TTTAAAAATAAAAAA           GATTTTGTT TTAG AACAAAATC            TTTTAATTAATTATT 100 36
       ackA2 2088543 .. 2088568 -  -9.9  -5.68023   TCATAAGTAAAAAAA         TTTACTGACAA TTTT CTGTCAGTAAA          TTTTATCTAATTATT 100 36
        yuiE NONE
        pyrH 2087163 .. 2087189 -  -5.3   -4.3255   TTTTTAATGAATAAA         TTTACTGACAA CTTTT TTGTAAGTAAA         TCTTATTCAACCGTT  67 28
         frr 2086365 .. 2086380 - -10.4  -4.65895   TTTTTGATGTAAAAA              CGGCTC AATG GAGCCG               TTAATGCTTTTACAG 100 68
        yuiD NONE
        yuiC 2084851 .. 2084867 -  -4.4  -5.79526   ATAGCTCAAAAAAAA              GTAGCC AATTA AGCTAC              TTTTTTACTGACAGA  88 127
        pmsR NONE
        yuiB 2083908 .. 2083929 -  -6.5  -4.38114   AAAAGGCACAACAAA           GACGACCCC TGAA GAAGTCGCC            GCTATCGAGTATTGG  76 127
        rplK 2079525 .. 2079541 -  -3.1  -2.56203   TGAATTTACAAAATG              TAAATCT CGA AAATTTA              GTCGAAGTACGAGGC  42 105
        rplA 2078186 .. 2078215 - -13.9  -4.56702   TGTTAATCAAATAAA       TAAAAGAGTTGAA TAAT TTCAACTCTTTTA        TTTTTTTGATTTTTC 100 446
        yuhH NONE
        ecsA NONE
        ecsB 2073636 .. 2073690 -   -17  -3.97241   ACAAAAATTATCAAA TTATAAATAAAAAAGTTACTGACAGA CAT TCTATCAGTAACTTTTTTATTTATTT TTAAGTCGGAATCTA 100 16
        yuhD 2072057 .. 2072071 -  -6.4  -5.34309   ATGATGAAATAAAAA               CTGCCT AAT AGACAG               TTTTTTATTTTATTC  86 30
        yuhB 2070550 .. 2070560 -  -2.6  -2.94735   ATTTAAAATTAATTA                 TAAA TGA TTTA                 CGAACCTTTGACAAT  42 93
        yuhA 2070102 .. 2070120 -  -3.2  -2.75535   TCAAGATTGTAAGTA             TTTTGAAA AGG CTCCAAAA             AGAAAAATCTTAGTC  43 229
        yugD 2068742 .. 2068763 -  -6.7   -4.6709   TAAAATGACATAAAA           GAGAATTTC AGAA AAAATTCTC            TTTTTATTTTTATTA  78 38
        yugC NONE
        nadR 2066419 .. 2066442 - -12.6  -5.74288   ATAAAGAATAAAAAA          GTTACTGACA AATC TGTCAGTAAC           TTTTTATTTTCTAAA 100 58
        yugA 2064514 .. 2064538 -  -3.7  -5.93809   TTTTTATAAAAAAAA         GC-TCGATAT GACTTG ATATCGAAGC          ATTATTGTTTTAAAG  87 27
        galM NONE
        galK 2060404 .. 2060431 -   -10  -4.76274   GAAATGAATACAAAA        TTCAAGCACTTA GTTT TGAGTGCTTGAA         TTTGCTATCACTAAT 100 93
        galT NONE
     L200077 NONE
        thgA NONE
        lacZ 2055155 .. 2055166 -    -3  -2.85351   TTTCTCTATATTATA                TCAA ATTC TTGA                 AAATTTGGATCATCA  43 38
        galE 2054104 .. 2054119 -  -7.6  -5.76633   TTACATACAAAAAAA              GCTCAA AAAT TTGAGC               TTTTTTTTTCGAATT 100 53
        yufC 2053055 .. 2053074 - -10.8  -5.41746   AACTCTTCAAAAAAA            CTCGGAAT CTTA ATTCCGAG             TTTTTTTATGGTGTT 100 31
        pcaC 2051903 .. 2051915 -  -7.7  -3.52652   GGTAGTCAAGGACAA                CAACG AAC CGTTG                CTCTCTCAATTAAAT  69 354
        yueF NONE
        yueE NONE
        yueD NONE
        pgsA 2046195 .. 2046214 -  -9.4  -5.85244   AATCAAAACAAAAAA            TCCAAGTA TTTC TACTTGGA             TTTTTTTATTTTCTA 100 52
        yueC 2045263 .. 2045291 - -16.9  -2.87211   ATTTGCTTTGAGATA        GAAAAGAGACCCT TAA AGGGTCCCTTTTC        TATTTCAGTGTCAGC 100 140
        yueB 2043781 .. 2043809 - -15.4  -4.38927   CGTTTACATAAGAAA        GCACCCTAAAGC TTCTC GCTCTAGGGTGC        ATCATTGCACGGTAC 100 218
        hisS 2042360 .. 2042370 -  -3.2  -2.53918   TCATCTGACAAAATG                 GACA ATC CGTC                 ATCAATTCACCCCTG  42 52
        yueA 2041976 .. 2041987 -    -3  -4.08706   CTTCTAGTACACAAA                GTAA AATT TTAC                 TCCTCTTTCTTTTTA  55 41
        aspS NONE
        yudL 2039195 .. 2039224 -  -8.7  -2.92618   TTTTCAGATAATAAG       GGGAGAAAGTCC TCCTTTT GG-CTTTCTCCC       TTTTATCTTTCTTTT  72 62
        yudK 2038166 .. 2038184 - -13.2  -3.45592   AATTTCGATGAAATA             TCCTTGCC GAG GGCAAGGA             TGTTTAAATCTATTG 100 128
        yudJ 2037233 .. 2037262 -  -9.5  -4.87665   TTTCACTGACAAAAA       TAAAAAATAGCTC TCTT GAGCTATTTTTTT        CCTTTTTTAGCCACT 100 16
        yudF NONE
        yudE 2033361 .. 2033371 -  -2.6  -3.34013   TATTTGTTCAATTAA                 TTTA TAT TAAA                 TTTTTACATATGATT  45 58
        yudD 2032767 .. 2032781 -  -3.6  -3.22496   ATTTATATAAAATCA               TTCTCT TTT AAAGAA               CATTTTTATTTAGCT  49 65
        yudC NONE
        yudB 2031379 .. 2031391 -  -6.3  -4.85599   TCTATTTTATAAAAA                TGGAT TTT ATCCA                GTTGGATGATAGATT  80 154
     L200076 NONE
        yudA 2030221 .. 2030249 -  -6.9  -5.15634   TATTTTATCAAAAAA        CATCAAGATTT ACTTAAA AAATCCTGATG        CTTTTGATTAAATCT  83 89
        purA 2028715 .. 2028732 -  -5.5  -5.95539   TTGTAAACAAAAAAA             GTCAGAG CATG CTCTGGC              TTTTTTATTTTGACT  93 41
       ps314 2023270 .. 2023285 -  -2.6  -4.24002   GGCCAAATGTTAAAA              TCGTAA CTTT TTACAA               CCTGTTTTTAAAAAA  55 33
       ps313 NONE
     L200075 2022453 .. 2022491 -    -2  -2.62449   CAAATATGTTATAAT  TTGAGTAAAGCAAAACTC ATGAA GAGCTT-GCCTTACT-AA  GTTTAAAAGTCTTTA  39 38
     L200074 NONE
     L200073 2022068 .. 2022080 -  -6.3  -2.96984   CAAACTCATGAGATA                CTTTG ATA CAAAG                AGGAGCTTTATTTTG  59 33
     L200072 NONE
       ps312 NONE
       ps311 NONE
       ps310 2019707 .. 2019725 -  -3.2  -3.98957   ATATAATATAAAATA             TATAAACT CAC AGCCTATA             ATTGGTACAACTGAT  54 175
       ps309 NONE
       ps308 2018983 .. 2019002 -    -5  -2.70661   AATATATATTATAAT            CGGAACTA TTGA TAGTTCCT             GTAATTCCCTATGTT  51 122
       ps307 NONE
       ps306 2017796 .. 2017817 -  -6.5  -4.38114   AAAAGGCACAACAAA           GACGACCCC TGAA GAAGTCGCC            GCTATCGAGTATTGG  76 194
     L200071 2016396 .. 2016411 -  -6.8  -5.86976   CCATAAAACAAAAAA              GCGCAC TGCA ATGCGC               TTTAAAAACTGATTT  95 125
       ps305 2015788 .. 2015801 -  -8.1  -5.77632   AAAATTATAAAAAAA               CTGGC CAAA GCCAG                GGTTTATTTTATAGT 100 70
       ps304 2015419 .. 2015432 -  -2.5  -3.61356   AGTAGCCATCTTAAA               TTTTA GGAA TAAAA                GAAAGTACCTTCACG  48 66
       ps303 2015085 .. 2015102 -  -4.7  -5.73978   ATCACAAACAAAAAA             TCCCCAC CGAA GCGGGGT              TATACTTTAGTTTGT  90 25
       ps302 2014623 .. 2014642 -  -3.6  -4.10453   TAAATCTCCTTAAAA            TTCCGCTT CATG AAACGAAA             TAAATTTGACGGTCG  57 0
       ps301 2013663 .. 2013676 -  -9.5  -5.50774   GAGAACAAAGAAAAA               CGCCC CGGA GGGCG                AAATAAGTTTAAAAT 100 34
        pheS NONE
        pheT 2006593 .. 2006619 -  -9.6  -5.42259   TTATTTGCAAAAAAA         TCTCTATCAGTA AAA TACCAATAGAGA         TTTTTACTGACAGTT 100 63
        yuaE 2005328 .. 2005343 -  -4.7  -5.59357   ATTATACCAAAAAAA              GGCTT CACTGT AAGCC               TTTCATTATTTTTTA  85 48
        yuaD 2004279 .. 2004293 -  -3.6  -3.62291   CCAAGAGGATAAATA               CAATAA TCA TCATTG               TTTTTGACAAATCAT  52 115
        yuaC NONE
         rpe 2003148 .. 2003175 -  -7.9   -3.6288   AAATCAATTCCTAAA        GTTTACTGACAG AAAAG CTGTCAGT-AAC        TTTTTGAGAATTTTA  72 38
        yuaB 2001688 .. 2001707 -  -2.2  -3.74693   CTTCATTTCACCAAA            GAAATAAA TGTT TTTCTTTC             TTACGTCCCACTTTT  49 110
        yuaA 2000450 .. 2000480 - -12.7  -3.24708   GACTGTGGAAATAGA       CAAAAGAGGAGCC TCTTG GGCTCCCCTTTTA       ACAATCCACTCGACT 100 146
        ytjH 1999388 .. 1999407 -  -8.6   -4.8622   TTTTTTAAGCAAAAA            CTCCCGTA AAAA TACGAGAG             TCTTTTTTGATTATT  93 198
        ytjG NONE
        ytjF 1997777 .. 1997791 -   -10  -4.78839   AATCTTATAATAAAA               CTTGCC TAT GGCAAG               TCTCATTTTGTATTT 100 40
        metA NONE
       metB1 1995505 .. 1995527 -  -7.6  -4.36914   CTTTTTGTCACAAAA           CGGACAGCGT AGC ACGCAGTGCG           TAGATAGCCTTTACG  82 70
        ytjE NONE
         nah 1992796 .. 1992812 -  -7.3  -3.95073   GTTCAGATTTATAAA              CTGCCTT TAA AAGGCAA              TTTTGCTAATTTTAG  74 181
         upp 1992080 .. 1992098 - -10.4  -6.37666   ATAAAATAAAAAAAA             TCCCTATT TGA AATAGGGA             TAAATTTATTATTTA 100 34
        ytjD 1991317 .. 1991339 -   -15  -5.86976   TTACAAAATAAAAAA           CCGTCAGTAA ATT TTACTGACGG           TCATTAAAAATGATT 100 43
        ytjA 1989591 .. 1989605 -  -8.6   -5.1861   CTGACGAGTAAAAAA               GAACTC AAT GAGTTC               TTTTTATATTAATGT 100 34
        thrS 1987101 .. 1987122 -  -7.3   -5.7827   AATATAAATAAAAAA           GAGACTGAT TTTC AACAGTCTC            TTTTTCTTTAATCAA  95 33
        ytiA 1986111 .. 1986124 -  -6.7  -3.19472   AAATAAAGTATTTAA               GTCAC CTTA GTGAC                TGGCTTGTCTTTCAT  62 265
        fbaA 1979353 .. 1979374 -  -3.7  -6.20267   TGAAAAATAAAAAAA           CGTCCATCA TAAA TGACAAACG            TTTATTTAATCATGT  90 53
     tra983I 1977583 .. 1977600 -  -3.5  -5.43487   AAATCATATAAAAAA             TGTC-CTT CAT AAGTGACA             AAGCCATATTTAATC  76 352
        acmB 1975787 .. 1975814 - -14.4  -3.75461   CAAACTTTTACCAAA        TAAAAATCAGCC TTTG GGCTGATTTTTA         ACATCTTCTTTTTTT 100 105
        ythC 1974524 .. 1974561 - -12.3  -3.53091   ACCTTTCTTTTCAAA   TTTACTGACAGAACTCT TATA AAATTTCTGTCAGTAAA    ATTTTATTCAGTTTC 100 29
        ythB NONE
        ythA 1973692 .. 1973708 -  -6.6  -5.52986   ATCTCACTAAAAAAA              TGGACT TAATC AGTCCA              TTTTTTCAGTTATTA  90 124
        metK 1969964 .. 1969978 -  -5.6  -2.63164   GTAGACCGAACGAAG               GTCGGC GAG GCCGAT               TATTTACCTAAAACG  54 25
     L200068 1969779 .. 1969806 - -14.4  -4.08767   TCTACTCGTTGAAAA        TAAAAAAAGCGG AAAT CCGCTTTTTTTA         TTATTTTTTAAGAGC 100 26
        ytgG 1968961 .. 1968978 -  -4.2  -5.48514   ACGAATAAATAAAAA             CAGTTA TTTTAC TAACTG              TCTTCATCAACTAAT  78 36
        ytgF 1967145 .. 1967158 -  -6.7  -5.80248   TAAGACACAAAAAAA               CTGTC AAAA GACAG                TTTTTTATTTTGCAT  95 30
         gmk NONE
        ytgE 1965842 .. 1965855 -  -5.9  -6.02919   TTAGAAATAAAAAAA               GCGCC AATT GACGC                TTAAAAAATTTATTC  93 35
        priA NONE
        ytgD NONE
        ytgC NONE
        yteG NONE
         fmt 1960984 .. 1961008 - -13.1  -5.47218   TTTGATGTAAAAAAA          GTTCTATCATT AAA AATGATAGAAC          TTTTAATTTATTATT 100 51
        ytgB NONE
        ytgA NONE
        ytgH 1959256 .. 1959294 - -16.4  -3.55203   AAAATTTTCTTGAAA   GTAACAAAAAAACTGACA TCT TGTCAGTTTTTTTGTTAA   ATTGATTCTTATTTT 100 34
        sunL NONE
        pppL NONE
        pknB 1955059 .. 1955079 -  -6.2   -5.1675   TTATTTATCAAAAAA            CTAGGAAC ACGAG ATTCCTAG            TTTATTTTTCTCAAC  81 36
        rpsO 1954619 .. 1954630 -  -5.8  -5.86976   TTATAAAATAAAAAA                TGCC ATAT GGCA                 TTTTTTTATTAACGA  93 34
     tra983H 1953492 .. 1953515 -  -3.9  -6.20267   TTAAAAATAAAAAAA          CTAGAAGGA AAACGA TCCTTTTAG           TTTTTAATTTATAAA  90 65
        glmU 1951048 .. 1951075 -  -7.8  -3.39521   CTCATCAAAATCGAA        GGAAAGAGCTTC AGGA GAAACTCTTTCT         TTTATTTGTTAATTA  71 38
        ytfB NONE
        ytfA NONE
         pfs 1949391 .. 1949406 -  -6.2  -5.69262   TCATAAAAAGAAAAA              TCTATC AAAA GATAGA               TTCCAATTTTATACC  95 34
        yteE 1948652 .. 1948676 - -10.9  -4.16284   ATACCTCCCAATAAA          TCGAAACTTCT GAC AAAAGTTTCGA          TAAAAATAATCATTA 100 113
        pepC 1947289 .. 1947309 -  -7.7  -5.83226   AAGTCAATAAAAAAA            CATTTAACC TAA AGTTAAATG            TTCTTTGTTTGCAAA 100 41
        rmeA NONE
        rlrB 1945870 .. 1945885 -  -3.2  -2.96157   CTGACAAAAAAGTTA              CTGACA GAGC TGTCTG               AGAATAGCTGTTGAC  44 85
        yteD NONE
        yteC 1943500 .. 1943519 -  -2.9  -5.51046   GAAATATAGAAAAAA            TCAAGACC ATATA GG-CTTGA            TTTTATTTTTTGTTT  76 100
        yteB 1942278 .. 1942320 - -10.9    -5.626   TATCTGACAAAAAAA TTATGTAAAACACCAAAAG TTCCT CTTCTGATGATTTACATAA TTTTTTAGTGTGATA 100 50
        trmH NONE
        yteA 1940440 .. 1940467 -  -5.6  -4.67608   TATTTTAACATAAAA        TCACAGTAAAAC AAGA GTTTAGCTGTGA         TTTTTTTCGTTTTTT  73 47
        ftsA NONE
        ftsZ NONE
        ytdF 1937000 .. 1937010 -  -2.6   -2.9518   CTTAAGACTTATAGA                 TTTT TAA AAAA                 TTCTGTACCGATTCG  42 8
        ytdE NONE
        ytdD NONE
        ytdC NONE
        ytdB 1934053 .. 1934079 -  -8.1  -6.36459   TTGAATAAAAAAAAA         CGATTTTTCGC AAAGG ACGAAAAACCG         TGGTACCACCTTCAT 100 269
        ileS 1931173 .. 1931196 - -12.6  -5.46706   ATTTTAAAATAAAAA          GTTACTGACA GTTT TGTCAGTAAC           TTTTTTTATTTATTA 100 38
         tuf 1929322 .. 1929343 -  -9.5  -6.50278   AAATTAAAAAAAAAA           GAACTGTCA TAAA TGACAGCTC            CAATTTGCTTAGATT 100 46
        ytcD 1927023 .. 1927041 -  -7.5  -4.77896   TAAGCAATTGAAAAA             TACCAAC ACTAA GTTGGTA             TTTTTATTTTTGATA  82 91
        ytcC 1924474 .. 1924488 -  -7.1  -5.87996   TAAGTAAGAAAAAAA               GGCTC ATAGA GAGCC               TTTTAGACAATTTTT  95 47
        pnpA NONE
        ytcB 1920842 .. 1920868 -  -5.3   -5.0133   TACTTCGTTAAAAAA         TACTTATAGTA AATTA TACCATAAGCA         TTGTGGGCCTTGTTG  76 83
        cysE NONE
        ytcA NONE
        cysS NONE
        ytbE NONE
        ytbD 1917342 .. 1917368 -  -8.9  -4.81212   TCTATCAGAACAAAA         GAAAGCTTACT CAGTC AGTAAACTTTC         TCATTTTTTAATTTT  91 33
        ytbC 1916436 .. 1916448 -  -3.5  -3.73968   AAAGCTGTCAGTAAA                TATTT TGC AAATA                AAAAAGCCAAAGCTG  54 245
        gidA 1914421 .. 1914437 -  -3.7  -2.73542   TTTAATTTTTAATTA              TTTTCCT TCA AGGTAAA              CCATGAGAATACTGA  45 6
        ytbB 1913541 .. 1913553 -  -4.8  -5.64873   TCCAATAATAAAAAA                CGGT TAATC ACCG                TTTTTTTCTATAAAT  85 16
        infC 1911880 .. 1911895 -  -6.2  -3.01712   GTTGTCTTGTTAAGA              CCTATT TTTT AATAGG               TGCAAGTTGCAAGAA  59 11
        rpmI 1911537 .. 1911551 -   -10  -2.52676   GATTGCTCCAATGCA               GCGAAC AAT GTTCGC               TTAACGCATTGTCGC  75 26
        rplT 1910998 .. 1911017 -  -8.6  -5.63645   TTAAAATATAAAAAA            TCTGCTAG AAAA CCAGCAGA             TTTTTTAAGATAATT 100 39
        oppD NONE
        oppF NONE
        oppB NONE
        oppC 1906968 .. 1906983 -  -4.8  -3.04461   TATCCATTTTTAATA              GATAAA CATT TTTATC               ACTCTTGAATGTTGT  51 41
        oppA 1904991 .. 1905017 - -13.2  -4.96388   AATCATCAAACAAAA         GAAGCTCAAATC ATA AATTTGAGCTTC         TTTGACTTTAGAATT 100 100
        ytaD NONE
        pacB 1902999 .. 1903011 -  -3.5  -3.70676   TATACTTAAAACTAA                TATTT AAA AAATA                CTTCTTGAATTCAAA  54 84
        ytaB 1901594 .. 1901615 -  -6.5  -5.92399   CAATAAAATAAAAAA           GCGGAGCCT CTTA AAGCTCCGT            TTTTTTATACCTCAA  95 48
        dinG 1898437 .. 1898450 -  -3.9  -4.46581   CAAAATTTGAGAAAA               TCTTT TTTC AAAGA                TTATTTGAAGGCTTA  62 118
        ysjH NONE
        aspB NONE
        ysjG NONE
        asnS 1894865 .. 1894896 - -12.4  -4.45083   CCTACAGCCACAAAA      GAAGCTGTAGCTAA ACAA TTAGCCACAGCTAC       GGCCTCAGAATTCAA 100 217
        ysjE NONE
        ysjD NONE
        ysjC NONE
        ysjB 1891573 .. 1891605 - -10.8  -5.62552   AAAAAAATTAAAAAA     GAAAGACCAGATAGT TTTT ACTATCCGGTC-TTC      TTTGAATCCCGGCGC 100 333
        ysjA 1890052 .. 1890070 -    -9  -5.67711   CAAACAAAAGAAAAA             CATTCATT TAA AATGAATG             TTTTTTATTATTATG 100 36
        ysiE NONE
        uvrA 1885309 .. 1885334 - -10.6  -4.07568   TTTCTTTCCTCAAAA         GCGTAATCTA AGTTTA TAGATTACGC          TTTTTATTGTAAAAT  95 315
        ysiD 1884658 .. 1884681 -  -5.4  -5.18357   CAAGCCATGAAAAAA          GTTATTAACA GTCT TGTTAGTAAC           TTTTTATCGTTATTT  79 56
        ysiB 1882833 .. 1882848 -  -3.3  -3.07439   GAGAAAAATATTATA              GTGTT TATTTT AACAC               TCAAAACTTTGCCAA  45 104
        ysiA 1881442 .. 1881460 - -11.8    -5.626   TATTCTATAAAAAAA             CTGACAGA ATT TCTGTCAG             TAATTTTTTTTAATT 100 22
        pflA 1880423 .. 1880446 -  -7.6   -5.7946   TTTGTAACAAAAAAA          TGAATCTGAA TAAC TTCAAATTCA           TTTTTATTTTTTATC 100 36
        yshC NONE
        yshB NONE
        pepT 1877147 .. 1877196 - -12.3  -3.71883   TAAGATAAGCGCAAA GCAAGCCGCTCATGAAGATTTTT AATC AAAAACCTTCTTGGGCGACTTGT TCTTTTATTATCGAG 100 71
        yshA 1875396 .. 1875411 -    -9  -5.80817   CTGAATATAAAAAAA              GCTGAG CAAA CTCAGC               TTTTATTTTTTTAAA 100 50
        adhA 1872087 .. 1872103 -    -8  -5.71983   TTAATCATAAAAAAA              CGACTC AATAG GAGTCG              TTTTTTCTTTTTCTT 100 326
        ysgC 1868668 .. 1868702 - -17.5  -3.16742   TTTAACTCTTATTAA     TAAGTCTGTCAGTAA CTTTT TTACTGACAGACTTA     TTTTTTATTAGATAT 100 33
        ysgB 1868303 .. 1868325 -  -9.3   -5.1167   AATTGAATACAAAAA           GTACTTCTA AAATA TAGAAGTAC           TTTTTATTTATTAGA 100 36
        codZ 1864645 .. 1864671 -  -8.9  -5.10077   AAAGACGCCAAAAAA        GCAACGAAAACA GTAG TGTTT-CGTTGC         TTACAAAGCCTATGG 100 125
        rpoB 1860857 .. 1860888 - -11.8  -2.87944   GATTATGAGATTAGA      GATTTACTGACAGA AATT TTTGTCAGTAAATC       TATCTCAAAATATTA  89 52
        rpoC 1857132 .. 1857156 - -14.5  -6.23317   ACAAAAATAAAAAAA          TTACTGACAGA AAT TCTGTCAGTAA          TTTTTATTTATTTTC 100 52
        ysfG 1856103 .. 1856116 -  -6.7  -5.59962   GAAAATAAATAAAAA               CTCCA TAAT TGGAG                TTTTTTTATTCTGTC  90 39
        gltP NONE
        gltQ 1854512 .. 1854525 -  -4.5  -6.00086   AGACCAGAAAAAAAA               CAGCA GACA TGCCG                TTTTTTTGATATTCT  93 62
        ysfD 1853730 .. 1853755 -    -2  -2.94466   AATGTATCAACCATA         TTTAGATTTT TCTAAG AACATCTAAA          GCACGTGTCGCGATA  41 1
        ysfC 1852375 .. 1852390 -  -7.6  -5.24989   TTAGATATCAAAAAA              CCTCTA AAAT TAGAGG               TTTTTCTTATTTTTT  90 32
        ysfB 1851395 .. 1851431 -    -9  -3.51202   CACTAAATTAATGAA   TTTTAGACTTACTGACA GCTC TGTCAGTAAG-CAAAAA    TAACTTACTATCTCC  76 46
        ysfA NONE
        yseI NONE
        yseH 1848290 .. 1848336 -  -2.5    -4.287   AAATAAATTCTAAAA GTTACTGACAG-CCTTCTTTAA TGAC TTATAAAATTTCTGTCAGTAAC TTTTTGATTATTCTT  55 46
        nifU 1847585 .. 1847605 - -10.5  -2.92463   TTTATTACTGACAGA            CTTGTCAGC TTT GCTGACAAA            TCCTTCATCCATTGA  79 203
        yseF 1846103 .. 1846125 -  -3.4  -5.75599   TAAATCATAAAAAAA           TACTCCCC AAAATCA AGGGAGCA           GATTTTTTATTTTAC  83 37
        yseA NONE
       birA1 NONE
     L200067 NONE
        tenA 1838476 .. 1838494 -  -5.3  -5.52986   ATTTCATCAAAAAAA            TCCC-CCT GACT AGGAGGGA             TTTGAAAGAAATTAA  86 217
        ysdE 1837061 .. 1837082 - -10.3  -5.76237   GAGATAAATAAAAAA           TTACTGACA GCTC TGTCAGTAA            AAATTTTCCATAATA 100 70
         bar 1836385 .. 1836404 -  -7.2  -5.77677   TAAAATAATAAAAAA            TCTTGACT AATT AGCCAAGA             TTTTTTCTAGTTCAT  95 12
        ysdC 1835862 .. 1835874 -  -3.4  -3.05384   TTCCCTCTTAGGTAA                GACA AAAAA TGTC                TTAATTTTGTCATTT  45 40
        ysdB NONE
        ysdA 1833454 .. 1833474 - -12.7  -5.24989   TTATATACGAAAAAA            CTCTTGGAA AGT TTCCAAGAG            TTGAATTATAAAATA 100 45
       comEA NONE
       comEC NONE
        yscE 1829488 .. 1829505 -  -5.7  -3.03159   GTAAGCGTTTGAAGA             CAAAATT TTTA AATTTTG              TACTGAATAAACAGA  56 55
        atpE NONE
        atpB NONE
        atpF NONE
        atpH 1827309 .. 1827319 -    -4  -4.08706   TTTTGAGCAGAGAAA                 GAAA ATT TTTC                 TATCCTGATTAGAGG  59 34
        atpA NONE
        atpG 1824654 .. 1824670 -  -5.9  -3.53444   TTATTTTCTGTCAAA              GAACAGA ATT TCTATTC              ATTTTTATGTTTGTC  60 109
        atpD 1823071 .. 1823087 -  -3.1  -3.66216   TTTAAATTACAAAGA              TAAAAAA TAC TTTTCTA              AAAACAAAACTCTAA  50 150
        atpC 1822586 .. 1822597 -  -5.8  -6.09196   CTTAAAATAAAAAAA                CACC CGTA GGTG                 CTTTTTATCTATGAG  93 30
        yscB NONE
        yscA 1819883 .. 1819906 - -11.2  -5.00616   GTGTTTTTGAAAAAA          TAAAAACCAG AGCT CTGGTTTTTA           TTTTTTTACTATTTT 100 23
        ysbD 1815818 .. 1815839 -  -7.3  -5.97575   AATCGATAAAAAAAA           GGACTGACA GTTT TGTAAGTCC            TATTTTATCATAAAG  95 41
        aroE NONE
        aroB NONE
        ysbC NONE
        ysbB NONE
        ysbA NONE
        aroC 1810194 .. 1810206 -  -5.5    -5.626   TATTTTATAAAAAAA                GCCCA AGA TAGGC                TTTGTTTTTTTTAAT  88 36
        ysaD NONE
        ysaC NONE
        ysaB 1806752 .. 1806769 -  -4.1  -5.96894   ATTTAAACAAAAAAA             GAGGCAT ATTT ATGCCTT              CTTTTTTATCTTTCA  89 31
        ysaA NONE
        llrG NONE
        kinG NONE
        tyrA 1802845 .. 1802869 - -11.5  -2.66964   GTATTTATTATAGCA          TAAAAGGGCGC TCA GAGCCCTTTTA          TTTTCAACAATTTTT  85 83
        aroA NONE
        aroK NONE
        pheA NONE
        yrjI NONE
        recD 1797035 .. 1797058 -  -9.7  -6.04953   ATAGAAACAAAAAAA          TACTGACAG CAATTT CTGTCAGTA           TTTTTTTATTTATTA 100 31
        yrjG 1795859 .. 1795874 -  -7.6  -5.95539   TTCTAAATAAAAAAA              CCTATC AATG GATAGG               TTTTATTTTTTACTT 100 43
        yrjF 1794747 .. 1794757 -  -2.6  -3.16093   TTAAATCTAAAACTA                 TTTT ACC AAAA                 TTTGGGCTTTTTGTC  43 89
        yrjE 1793931 .. 1793947 - -10.9  -5.40004   TATGAAAGGAAAAAA              CTCTGCT GAC AGCAGAG              TTTTTTATTATTATT 100 73
        yriD 1788206 .. 1788228 -  -6.3  -5.14563   GCTGTGAGTAAAAAA           GACCCGTCA TTTAC TGACGAATC           TTAATTTTTTAAAGT  81 34
        yriC 1787149 .. 1787167 -  -6.8  -5.64873   TTTAATAATAAAAAA             TGACCTTT ATG AAAAGTCA             TTTCAATTTAAAATT  90 55
        yriB 1785918 .. 1785943 - -10.6  -5.26875   TTTGTAACCAAAAAA         GTTACTGACA GAAAGT TGTCAGTAAC          TTTTTATTATCTTTG 100 32
        coiA NONE
        pepF NONE
        yriA NONE
        pmpA 1781166 .. 1781179 -  -3.8  -3.53091   AGTTCGGTTGTTAAA               GCAG TTATCG CTGC                TATAAGCACTTTTTT  50 99
        alaS 1778339 .. 1778359 - -11.3  -5.86976   CCAGAAAATAAAAAA            TATCGTAGA AAA TCTACGATA            TTTATCTTCTTAGGC 100 35
        yrhH NONE
        smpB 1777157 .. 1777199 - -13.7  -2.54955   AGAATTATCAGCAAG CTGACAATTCTGTCAGTAA AAAAA TCACTGACAGATTTATCAG TGATTTCTTTAACGG 100 34
        pstF 1775764 .. 1775805 -  -7.4  -3.54488   GTTTTGTAAATAATA CGGGAAAATGCCCAACTCT GAAAA AGAGT-GAGCAATTTCCTG TCTTTTAGGGAAAGA  69 254
        pstE NONE
        pstD NONE
        pstC NONE
        pstB 1771924 .. 1771946 -  -6.4  -2.89793   TTACTGATACAACTA           CTAGCACATT CGT AATGTACTAA           AGTACAAACGACTGT  59 135
        pstA 1771102 .. 1771120 -    -3  -3.60627   CCATTCCATTTTAAA             GTCAGCAT CAA AGGCTGTC             AGTAAAATTTATCCA  50 34
        phoU 1770228 .. 1770243 -  -5.4  -3.04947   CAATAAAAAAAGTTA              CTGACA GAAC TGCCAG               GATATTCGTAATGTA  53 95
        yrgF 1765566 .. 1765590 -  -8.7  -5.74288   AGAAAGAAGAAAAAA          TAAAAATCCCA ATC TGGGATTTTTT          TGTTAGTTAGAGCAA 100 28
        yrgA NONE
         cmk 1760431 .. 1760450 -  -9.4  -4.99435   TCTAATAATTAAAAA            GAACTCAT TTAC ATGAGTTC             TTTAGCTTTGTCTTC 100 14
        yrfE 1758928 .. 1758949 -  -8.9  -5.10154   ATTTAAAATTAAAAA           TTACTAACA AAAC TGTTAGTAA            TTTTCTCTTTATTGA 100 34
        llrH 1757774 .. 1757799 -  -7.7  -5.54338   TAATCAAAATAAAAA         TAAACTCCATT AAAA AATGGAGTTTT          AGGATTATTGAGTAA  95 30
        otcA NONE
        yrfD 1755070 .. 1755091 -  -6.5  -4.38114   AAAAGGCACAACAAA           GACGACCCC TGAA GAAGTCGCC            GCTATCGAGTATTGG  76 66
        yrfC NONE
       arcC3 1751767 .. 1751786 -  -7.9  -5.79595   TTTTAAAATAAAAAA            GTTCCTG ACTTAA CAGGAAC             TTTATTTGGAACTCC 100 247
        yrdA NONE
     tra981I 1747031 .. 1747047 -  -6.6   -3.0558   TTACAGGACAAATTA              CTCATC GTATT GATGAG              AATATAGATGAAGAA  60 128
     L200065 1745861 .. 1745871 -  -2.6  -5.26316   TTATTTTATAAAAAA                 TTTA TTA TAAA                 GTGTATTGAATTGTT  69 70
        yreD 1745228 .. 1745274 -  -9.1  -3.75461   TAAATTCTCATCAAA TCTGAAATAAAAAAAGCC-CTC TTAA GAATGGCTCTTTTTATTTTAGA AAAGTGAAAGAACAT  84 21
        dexC 1736849 .. 1736867 -  -9.6  -4.42386   TTTTTACTGACAAAA             CTATCAGC AAA GCCGATAG             TTTCTTTATTTACCG 100 86
        dexA NONE
         maa NONE
        amyY NONE
         agl NONE
        mapA 1728938 .. 1728949 -    -3  -2.56124   GTCATTTAAAGACAT                CAAA TTAC TTTG                 TTTTCGTAACATAAA  42 18
        rliA 1727807 .. 1727826 -  -7.2  -5.52347   AACAAAACTAAAAAA            GCTAGAAC TTAA ATTCTAGC             TTTTGTTGATTCTCT  90 14
        llrF 1726927 .. 1726943 -  -3.7  -2.52464   CTTTTTGTTAATTTA              TAGATGA CTT TCATCTC              TATACAACAAGCTGT  44 51
        kinF 1725504 .. 1725522 -  -3.2  -2.78384   TTTTTTCCTATCATA             TTTTACAA CTT TTGGAAAA             TTTTTGCAGGATTTG  43 9
        dxsB NONE
        yrcB 1723225 .. 1723244 -  -9.4  -4.84918   TTTATAAATAGAAAA            GACTCAAA TTAA TTTGAGTC             TTCTTCTTTTTCTGG 100 14
        yrcA 1721655 .. 1721668 -  -5.9  -5.60993   TGTTTGATAAAAAAA               GGAGG AAAG CCCCC                CTTTTTAATTATTCA  88 34
         pip 1718680 .. 1718701 -  -8.8  -5.06585   TAAATGATAGAAAAA           CTACTGAC CAGTCT GTCAGTAG            TTTTCTTAACATTAA 100 37
        yrbI 1716969 .. 1716988 -  -7.2  -3.53343   AACCTCCTTTTTAAA            TCATTGCA AAAA TGCAACGA             AATAATCTGGAGACT  68 44
        yrbH NONE
        yrbG 1715904 .. 1715914 -  -2.6  -4.07687   ACCTCTTTTCTAAAA                 TAAT CAG ATTA                 TACAGCGTAAATAGA  53 23
        yrbF NONE
        yrbE 1715315 .. 1715332 -  -7.7  -4.69027   AAATTTACTCAAAAA             GGCACTC AATC GAGTACC              TTTAATTTTTTAACT  85 51
        yrbD 1713632 .. 1713646 -  -7.2  -6.01187   AAGCAAATAAAAAAA               GTGATA GAA TATCAC               TTTTTTATTTTTCAT  95 30
        yrbB 1711286 .. 1711305 - -12.2   -5.4833   CCATCTAATAAAAAA            GAACACCG AATT CGGTGTTC             TTTTTTATACTCAAT 100 130
         udk 1709226 .. 1709238 -  -7.7  -6.20267   CCAAAAACAAAAAAA                CTGTC AAA GACAG                CTTTTTTTAGTCGTT 100 32
         pta 1707971 .. 1707988 -  -8.4  -5.85737   AGACCAACAAAAAAA             TCCGCC TCAAAT GGCGGA              TTAATGACAGACTTG 100 85
        yraF 1707491 .. 1707515 - -14.5   -5.4756   AAGTCTAATAAAAAA          TTACTGACAGA AAG TCTGTCAGTAA          TTTTTTTATTTATTT 100 31
        ftsK NONE
        yraD NONE
        yraC NONE
        yraB 1702249 .. 1702264 -    -4  -4.59853   TGAAGTTTGCAAAAA              GGTTCA TTGC TAAACC               TAATGCAGAACATAA  65 63
        yraA 1701705 .. 1701716 -    -3  -2.93109   CATAAAATGAGCAGA                GATA ATTC TATC                 TATTTCAATTAAACA  44 48
        yqjE 1700422 .. 1700436 -  -4.3  -2.92078   TGAATCAGACAACGA               GAGTT GCTCA AACTC               GTCTGAATTTTTACC  48 103
        yqjD 1698328 .. 1698348 -  -9.9  -5.86061   TGTCAGTAAAAAAAA            TAATCATCA AAA TGATGATTA            TTTTTTATTTTCTAT 100 37
        ccpA 1695909 .. 1695922 -  -8.1  -5.95539   CTTTAAATAAAAAAA               GCCCT CAAA AGGGC                TTGATTTTTATTTGG 100 33
       trxB2 1694657 .. 1694671 -  -2.2  -4.21737   ACTAAAATAATCAAA               TTTAAT ATC ATCAAA               CATTCCCAATTTACT  54 181
        yqjB NONE
        mutS 1691745 .. 1691755 -  -5.4   -3.6692   TTTTACTTCAAAATA                 GCAA TCG TTGC                 TCCAGAGCCACCAGC  59 2
        trxA 1691271 .. 1691313 -  -9.6  -5.80817   TTGAATATAAAAAAA TACTGACAG-ACTTTATTTC AAGAA GAAA-AAAGTTCTGTCAGTA ATTTTTATTATGATA 100 33
        yqjA 1690678 .. 1690692 -  -8.6  -5.93252   CGCAAAAAGAAAAAA               GGAAAC AGC GTTTCC               TTTTACGTTTTTTTA 100 207
        aroD NONE
        purB 1688415 .. 1688430 -  -7.6  -5.95946   TTAATAACAAAAAAA              CCTACT TTTT AGTAGG               CTTTCTTATTAATCA 100 34
        rbsR NONE
        rbsK NONE
        rbsD NONE
        rbsA NONE
        rbsC NONE
        rbsB 1682529 .. 1682547 -  -5.3  -6.20267   TTAAAAATAAAAAAA             CTCTGTC CTAGC GACAGAA             TTTATATTTTTATAC  93 40
        yqiA 1680890 .. 1680911 - -10.1  -5.46657   TACCCGAATAAAAAA           CTCTGACGG AATT CCGACAGAG            TTTTTTATAAGTAAC 100 45
        uxuB 1678288 .. 1678299 -    -3  -4.12942   GCAAATCTGCCAAAA                CTTT ATTT AAAG                 CTTGATTAAAAAGTT  55 125
        uxuA NONE
        uxuT 1675330 .. 1675354 - -14.5  -3.85698   TTTTTCTCCGATAAA          TTTACTGACAG CGC CTGTCAGTAAA          CTTTTAAGCATTTGT 100 43
        yqhA NONE
        uxaC NONE
        kdgK NONE
        kdgA 1671360 .. 1671374 -  -4.3  -6.09196   TTTAAAATAAAAAAA               CTTCA AAAAA TGAAG               TTTTTTATTATTCAA  91 64
         tkt 1669170 .. 1669194 -  -7.2   -4.4078   TGTTTGTAATCAAAA          GAGCTCTGAC AAAAA ATCAGAACTC          CTTTTTCAATATTAG  79 37
        yqgF 1668687 .. 1668702 - -10.4  -5.47218   CGTTACGTAAAAAAA              GCCCTC TTTC GAGGGC               TTTTAAAGGCACTAA 100 180
        yqgE 1667595 .. 1667610 -  -5.4   -5.4756   AAGGGCAAGAAAAAA              TCTGCC TTTC GACAGA               AATTTTTGTTTTTAT  82 37
         asd NONE
        yqgC 1665698 .. 1665724 - -12.5  -4.66953   TCAAGAGGTCAAAAA         GAACCTCTTTT TATGC AAAAGAGGTTC         TCAAAAGTTCGTCAA 100 286
        dapA 1664732 .. 1664746 -  -8.6  -5.38054   TTTTATAAAGAAAAA               TACCCT AAA AGGGTA               TTTTTTAATTTCCAA 100 30
        yqgA NONE
        yqfG 1658693 .. 1658705 -    -2  -4.18018   TTTCTTTAGCTAAAA                TTGA ATACA TCAA                AAGTTCTAGTCGATA  52 31
         ffh 1657055 .. 1657068 -  -6.7  -5.95539   GGTTAAATAAAAAAA               CAGGA GAAC TCCTG                TTTTTATTTAGCGTT  95 33
        yqfD NONE
        yqfC 1654626 .. 1654646 -  -9.9   -5.9362   TAAAAGATAAAAAAA            GAATCTATA AAC TATAGATTC            TCATGAATTATTAAA 100 36
        yqfB NONE
        yqfA 1652785 .. 1652798 -  -6.7  -5.63504   AATTTTATAAAAAAA               GTGCT TTTG AGCAC                TTTTTATTTTCCATA  90 46
        proB NONE
        proA 1650576 .. 1650612 - -19.8  -3.21551   AAAATTACTGATGAA    TTAAAAGACTCGGCTT ATAAA AAGCCGAGTCTTTTAA    TATTTTTAACGAATT 100 31
        yqeH 1648382 .. 1648405 -  -8.9  -5.47431   TTAACATACAAAAAA          CCTGCACTC AAAAGA GAATGCAGG           TAGGTATCAGAAAAT 100 158
        pyrR NONE
        pyrP 1646339 .. 1646354 -  -4.7  -2.71144   CACTTTTTTTAATTA              CTGAC GATTCT GTCAG               TAATTTTGAATCTTT  49 40
        pyrB NONE
        carA 1644026 .. 1644070 - -20.6  -4.98522   AATCTTATACAAAAA TAGATAATAAAAAAACTCAG TAGTT CTGAGTTTTTTTATTATCTA ACGAGCAATATACTG 100 72
        yqeD 1642654 .. 1642664 -  -5.4  -3.39936   ATTTAAACTCTATAA                 TAGG CCA CCTA                 AAAAGTTAAAACGGC  57 23
        yqeC 1641634 .. 1641649 -  -5.4  -5.14563   TTTTTTATTAAAAAA              TCCTCC CGAA GGAGAA               TTCTCTTTTCCCTAT  76 447
        yqeB 1641142 .. 1641152 -  -5.4  -2.87996   CTAAATCGATAATCA                 TGAG TCG CTCA                 CTTTCTCATTTTATA  52 97
        yqeA 1640621 .. 1640639 -  -4.7  -4.28432   AATTTCAAGTTAAAA             TTTTCTT TTGTC AAGAAAA             AAACTTTACAAACTT  64 64
        rpmE 1640251 .. 1640276 -  -9.9  -4.70659   TTTTACAGGTAAAAA         TAAAAATGGTC GAAG GACCATTTCTA          TTATTGTTTGCCGTA 100 26
        yqdA 1639520 .. 1639532 -  -3.5  -3.30389   AATACTATTATAAGA                TAAAT TTA ATTTA                TGTACAAACTATTTG  49 109
        llrA NONE
        kinA 1637256 .. 1637275 -    -5  -5.41143   TACGTCGCAAAAAAA            GAACTGCC CTTT AGCAATTC             TCTTATTCTTTATTT  82 35
        amtB NONE
        glnB 1635037 .. 1635054 -    -7  -5.44837   AAAAAAATATAAAAA             GCTGAC CTATTT GTCAGC              TTACTTTTTAATAAG  89 359
        murD 1633505 .. 1633524 -  -2.3  -4.25104   TTTCTGTCAGTAAAA            TTAATTT TAACAT AAATTAA             TTCAATAGTTGTCAG  54 46
        murG NONE
        ftsQ 1631051 .. 1631071 -  -5.5  -5.00616   CTCTGTGCTAAAAAA            GTGACAATC CTA AATTATCAC            TTTTTTTATTTTTAA  77 37
        obgL NONE
        yqcG 1629415 .. 1629431 -  -6.6  -5.86061   TGTCAGTAAAAAAAA              GACTGA ATTAA TCAGTC              TTTTTTTCATCGTTT  95 16
        yqcE NONE
        yqcD 1626819 .. 1626829 -    -4  -3.72576   TGTCCCTTCAGCAAA                 GTTA ACA TAAC                 CATTTGATGTATAAT  55 169
        yqcC NONE
        yqcB 1625342 .. 1625360 -  -3.2  -3.28712   TCCTCTTTTCTATAA             TAATGTGT GTT ACAAATTA             ATTTGGCACGTTTGT  47 23
        yqcA NONE
        yqbK 1619539 .. 1619554 -  -5.4  -4.03413   AGTCCGTTATACAAA              GTAGGA CTAA TCCCAC               TTTGTATAAAATTGC  64 50
        yqbJ NONE
        yqbI 1618272 .. 1618288 -  -2.3  -4.68994   ATCATGATTCAAAAA              TCTAAGT AGA ACCTAAA              CGTCTGTCTCATCAG  61 21
        yqbH 1617847 .. 1617858 -  -5.8  -5.72622   TTTATAAATAAAAAA                GCCT TATA AGGC                 TTTTTTTATTTATAG  93 58
        yqbF 1615480 .. 1615509 -  -9.5  -4.79826   ATACATTAGCAAAAA       TAAAAAGTCCTTT TAAA AAAGGACTTTTTT        GTAATCAATTAAGAC 100 34
        nagB 1614604 .. 1614626 - -13.6   -5.9667   AAAAAGATAAAAAAA           TACTGACAGA ATT TCTGTCAGTA           AATAAAAAGTCCTGT 100 58
        thiL 1611928 .. 1611946 - -10.3  -4.61231   TCATATTTTCAAAAA             TGCCCAG ATAAG CTGGGCA             ATTCCTCCATTAATT 100 75
        mvaA NONE
        rpsP 1610295 .. 1610310 -    -9   -4.2828   CTTTATTCACGAAAA              GCTGCT AAAA AGCAGC               TTATCTCAAAAATTA  84 38
        yqbA 1609963 .. 1609979 -  -6.5   -5.3104   GTAGCAAAAATAAAA              GACCCAC TAA GTGAGCC              TTTAATTCTTATTGA  82 34
        hemH 1608762 .. 1608777 -  -3.4  -3.70039   AAAGGCCAAAACTAA              TAAAAT AATG ATTTTA               TTTCTCAGAGTCTAT  50 30
        yqaG 1607764 .. 1607786 - -11.4  -4.78572   GTTTAATTAATAAAA           GAGCCATTCA AAT TGAATGACTC           TTTTTTTTATATTTA 100 53
        rimM NONE
        trmD 1606338 .. 1606350 -  -5.5  -2.66748   CATCATCCAAATTCA                GAGGA TAT TCCCC                AATATTCAACTAAAA  54 54
        yqaD NONE
        yqaC 1604982 .. 1604995 -  -6.7  -4.96848   GTTTTTAGATAAAAA               CACGT AAAA ACGTG                CTTTATTTTTTTGGT  82 28
        dapB NONE
        yqaB 1603342 .. 1603356 -  -9.2  -5.27335   TTTTTTAAACAAAAA               CGGGGC ATA GCCCCA               TTGTACACCTTAAAA 100 199
        papL 1602048 .. 1602068 -  -4.1  -4.42976   TTAGAAACCAAGAAA            TTGTATTTA TTA TAAATACTA            AATTTCAATTGGTTA  63 71
       pepDB 1600532 .. 1600547 -    -4  -5.81622   AGAAAACTAAAAAAA              GTAGCT TTTC AACTAC               TTTTTTACAATTTTT  88 52
        ypjI 1599870 .. 1599893 -  -6.9  -5.52909   TAAGATTCAAAAAAA          CAACATTTA ACTGAA TAAATGTTG           TTTTTTTGTAAAATC  90 46
        ypjH 1598410 .. 1598420 -    -4  -3.10761   TTCCAATAAATCAGA                 TTGT TCT ACAA                 CTTGTCGTGCATATC  49 340
        ypjG NONE
        ypjF 1594457 .. 1594472 -  -7.6  -5.45652   ATTTTTAAGAAAAAA              CACTAG ATAA CTAGTG               TTTTTATTTTATATT  95 29
        pydA NONE
        ypjC NONE
        ypjB 1591649 .. 1591675 - -16.8  -4.57837   ATACTTTTTTAAAAA         CTCCTTATGCTT TTA AAGCATAAGGAG         AACTAAGGGCTTATA 100 36
        ypjA 1590482 .. 1590501 -  -6.4   -5.5208   TTAGAATACAAAAAA            GCCCACCA ACTT TGGTAGAC             TTTTGATTTATTTAC  90 52
        ypiL NONE
        ypiK NONE
        ypiJ NONE
        ypiI NONE
     tra981H 1585794 .. 1585808 -  -4.3  -3.53184   CACTAAAATTGATAA               TTGAC GTTAA GTCAA               GTTTTTAGAGTAACA  52 66
     L200062 NONE
        ypiH 1584618 .. 1584628 -  -2.6  -4.36914   TGGCTTTCTACAAAA                 TTTA CCG TAAA                 AGACTGAAAAACTGA  58 224
        ypiE NONE
        thyA 1582772 .. 1582797 - -14.9   -5.5112   TTTATCAATAAAAAA         GTTACTGACAG AGTT CTGTCAGTAAC          TTTTTGGTTAATCTA 100 38
        rmaI NONE
        ypiB 1580853 .. 1580872 -  -7.2  -5.75599   TAAATTATAAAAAAA            GCTTCGTA TCAT TACGAAAC             TTTTTTAATCAGATT  95 40
        ypiA NONE
        yphK NONE
        yphJ NONE
        yphI NONE
        yphH 1578380 .. 1578402 -    -2  -5.96894   AGCCAAATAAAAAAA           GCTCTAGC GGATAAA ACTAGAAC           TTTTTCAATTTATTG  83 78
        purC NONE
        yphF NONE
        purQ 1576432 .. 1576445 -  -3.1  -4.56775   ACGCTTGCTTAAAAA               CGTAG AAAA CTACA                GCCCAATTTACTGCA  62 191
        purL 1574084 .. 1574098 -  -2.2  -3.72576   CCTCTTTCGATTAAA               TATAAC GAA ATTATA               CTTCTTTGTTTCTTT  49 99
        yphC 1573167 .. 1573179 -  -7.7  -5.27335   GTTTGGAAATAAAAA                GTCCT AAT AGGAC                TTTTTTAATTTTTTC  90 61
        purF 1571579 .. 1571596 -  -8.5  -5.47821   ATTTAGCTAAAAAAA             CTAGAGT GAGC ACTCTAG              TTTTTCATTTCACGC  95 30
        yphA 1570846 .. 1570863 -  -8.5  -5.05228   AGTAAATTAGAAAAA             CTCATGT CTAA ACATGAG              TTTTTTATTTAATAC  93 30
        clpB 1566627 .. 1566646 -  -7.8   -5.5762   ATCAAATATAAAAAA            CCGCCAGC ATCA GCTAACGG             TTTTTTTCTATTTAT  95 37
        purM NONE
        purN 1564872 .. 1564891 -  -9.4  -5.83226   AACGTAAGAAAAAAA            CTTCATCA TTGC TGATGAAG             TATAATTTGGCGAAC 100 11
        ypgD 1563078 .. 1563105 - -10.1  -4.90013   CAATTTAAGTAAAAA        TAAAAAGACAC TTGCAC GTGTCTTTTTA         ATATAAATTTATTTT 100 41
        ypgB 1561298 .. 1561319 -  -6.7  -5.27206   TAGAGAGAAGAAAAA           GACCAGAAGT CTG ACTT-TGGTC           TTTTTTAGCTTACAA  84 78
        hprT 1560641 .. 1560661 -  -6.2  -5.27335   GTTTGGAAATAAAAA           GCACCAGTT TTAA AACTGG-GC            TTTTTTTATTATAAT  82 57
        purH 1558937 .. 1558953 -  -7.3  -5.75478   AATTAGAGAAAAAAA              TCTACCC TAA AGGTAGA              CTTTTTATTAATGTC  95 33
        ypfF 1558065 .. 1558084 -  -6.5  -5.88565   GGCATAATAAAAAAA            CACTGTT AAAATA AACAGTG             TTTTTTATTACCAAT  95 33
        purD NONE
        purE NONE
        purK 1551546 .. 1551583 - -10.9  -4.06502   CATGCCTAAATCAAA   TAAAAAAAATACTTGGC TTTT ACCAAGTATTTTTATTA    ATCCCAAATTTTAGT 100 23
        xylA 1549013 .. 1549036 - -18.2  -4.63218   TTCCTCGTAATAAAA          GAGGGCGAGG AATT CCTCGCCCTC           TTTTAAGTTCTAAAT 100 42
        xylB NONE
        xylM NONE
        xynT NONE
        xynB 1543203 .. 1543230 - -15.8  -4.72272   TTCCTTTACTAAAAA        TCCCTTACTACA AATA TGTAGTAAGGGA         TTATAGACTAATCAA 100 33
        xylX 1542547 .. 1542566 -  -7.2  -4.86939   TAATAAAGCTAAAAA            CTACTCTT ATGT AAGAGCAG             TTTTAATTAGTTTAT  85 37
        xylT 1541054 .. 1541066 -  -4.1  -2.90496   TCTTTTTCTAAATGA                TGCAC ACG ATGCA                GTAATTCTGCTTCGA  48 67
         ptk 1538431 .. 1538457 -    -6  -5.52384   CTGTCAGTAAAAAAA        CACGCTTGATT GATTAA AATCA-GCGTG         TTTTTTTATTTTATA  88 50
        ypdC 1533655 .. 1533665 -  -2.6  -3.05046   CTATCTTTCTAAAAC                 TAAT CTC ATTA                 ACTTATTTTTCAATT  42 28
        ypdB NONE
        ypdA NONE
        ypcH 1529005 .. 1529023 -  -8.9  -2.64651   AAGCGTCTAAATTTA             CTCTGCT AAATA AGCAGAG             TCTTCTTATTCTTTA  70 31
        ypcG NONE
        lnbA NONE
        dexB 1524863 .. 1524874 -  -4.4  -3.57144   TTTTTTATTTCTAAA                GCAA AAGC TTGC                 CAAGGTTAAATTTCT  53 31
        ypcD 1523169 .. 1523184 -  -4.8  -3.05294   TCAAATTTCTTAACA              TCAAAA CTTA TTTTGA               CCAATTCTCAGTCAG  51 17
        ypcC NONE
        ypcB NONE
        ypcA NONE
        ypbG 1518906 .. 1518939 - -14.2  -3.38316   GTATTAGTGAAGGAA     TTTTCTGTCAGTAA AAAATA TTACTGACAGAAAA      CTTCTAGCTTATTTG 100 34
        scrK 1517955 .. 1517976 -  -8.1   -5.1166   GACGAAAATGAAAAA           CTACTGACA AAGC TGTCAGTAA            TTTTTTTCATCTAAA  93 19
        guaA 1516118 .. 1516150 -  -4.9  -3.93369   TTAATTTCAAGCAAA      TCAAGTATAGCGCTT TCA AAGCGATAAAATTGA      TTAATATTACGTAAT  61 95
        ypbD 1514214 .. 1514233 -  -2.1  -4.88711   ATAATATATTAAAAA            CGAGG AAATTTATGG CCTCG             TTTTTTTATATATTA  63 38
        rmaE 1511178 .. 1511197 -  -2.9  -5.96894   ACTGAAATAAAAAAA            GACTAAC GTAATT ATTAGTC             TTTTTCCTATTATCT  85 40
        dxsA 1509082 .. 1509104 -  -6.4  -5.71712   TTTTAGATAAAAAAA           GATACTAG TTAATCG CTAGTATC           TTTTTTAGCTATTTA  95 84
        rmeB 1507780 .. 1507802 -  -9.3  -6.28401   GAAAAAATAAAAAAA           CAAAACGTA AAAAA TACGTTTTG           TTTTTTTTAATATTA 100 38
        ypaE 1505005 .. 1505020 -    -4  -2.97475   TTTTTCATCACAAAC              CTCCTT GTTT AAAGAG               CAAACCCACTACATA  48 2
        ypaD 1504294 .. 1504307 -  -2.4  -4.85396   ATAATTATAACAAAA               GCTT TTAACT AAGC                CTAAATTCATTAACC  63 35
        ypaC 1503486 .. 1503501 -  -4.7  -6.02919   TGAGAAATAAAAAAA              CTAGG ATTCAA CCTAG               CATTTTTCCCAATAT  93 22
        rmaC NONE
        ypaA 1501599 .. 1501627 - -20.5  -5.72118   AAAAAATACAAAAAA        GCCCGTAGAGTAT CAA ATACTCTACGGGC        GTATGTCACGCGGTG 100 338
        trpE 1500015 .. 1500063 -  -4.9  -2.70298   TTTTTTAACGACAAG GCCTGTCAGTAATTTTTTATT TTCTGTC AGTAAAAAATTACTGACAAAA TTATCTGATGATGTT  49 74
        trpG NONE
        trpD NONE
        trpC NONE
        trpF NONE
        yojC NONE
        yojB NONE
        trpB NONE
        trpA 1493802 .. 1493842 -  -7.8  -4.85599   TCCATTTCACAAAAA TAGACCTTATC-CCCCTAT AACT ATAGGTTTGATAAGGTCTA  GCTTAACTTAATAAT  88 139
        bglR 1492847 .. 1492873 -  -4.5  -3.96148   TTTGCCCATTACAAA         CCTCCAAAATA ATATA TTTTTTAGAGG         TTTCGCCAACTTAAT  61 134
        ptbA 1490935 .. 1490955 -  -2.5  -3.61103   CAATGCTATTTTAAA            CTGGATTTG CCA CTAATTCAG            TTGTTTGTGCATTAA  48 0
        bglH 1489411 .. 1489448 -   -11  -4.36595   TATTTAAATGCAAAA   TAGAAAAAATCCTCATC AAAAA GATGAGGATTTTTT-TA   CAAGTTGGTAGCATT 100 23
        yoiC 1484438 .. 1484477 -  -5.2  -4.64992   TTCAAAAAACATAAA  TAGTTTCTCTTGCA GTATAAAACTTT TGCAAGAGAAGCTA   TTTTCAAAATTTATC  70 60
        yoiB 1483259 .. 1483291 - -10.8  -3.00046   TAAAAAATAATAGCA      TTAGACAGATAGAT TGATT ACCTATCTGCCTAA      AATTTAGAAAAGGAA  83 83
        yoiA 1479915 .. 1479926 -    -3  -3.05384   CCTTCTCTTAGGTAA                TTGT TAAA ACAA                 ATATTAAGCAAGAGC  45 29
        yohJ NONE
        yohH 1476688 .. 1476710 -    -5  -4.63592   TTTTAACAAAAAGAA           GCTATAACAA CAA TTATTATAAC           ATTTCCTTTTCTACT  70 36
        busR 1475862 .. 1475884 -  -5.6  -5.81032   TAAGCTTAAAAAAAA           GGCATCATTT TGT AAACGATGTC           TTAGTTGCCATAAAA  93 26
       busAA NONE
       busAB 1472678 .. 1472701 -  -3.9  -5.72254   TGAAATAATAAAAAA          CCTTCTAAC TATAAT GCTAGAAAG           TTTTCATTAAATCTA  85 53
        yohD 1472324 .. 1472343 -  -9.4  -5.92399   GAACAAAATAAAAAA            CGTAAATC TTTC GATTTACG             TTTTTCTTATTATGT 100 49
        yogM 1469544 .. 1469556 -  -2.7  -2.98189   TAAACAAATAAATAT                TCATG TTC CATAA                TAATAATCCTTCTTT  42 104
        yogL 1469051 .. 1469086 -  -8.4   -5.3167   CAAAAATAAAGAAAA    CTAAAAGGCTCTTCCT ACAA AGAAAGAACCTTCAAG     AGAATAAATCATCAA  93 191
        yogJ NONE
        yogI 1467467 .. 1467486 -  -9.4  -5.51165   AAAATTCTAAAAAAA            TACTGACA AATC TGTCAGTA             TTTTTTGTCTTCAAT 100 67
        yogG NONE
         pdp NONE
        yogE NONE
        deoC NONE
         cdd 1463147 .. 1463176 -  -9.5  -3.92373   TACTTTAGTTACAAA       TTAATATGCTACC TGTT GATAGCATATCAA        TTTTATTTTAATCAA  86 33
        bmpA 1461825 .. 1461847 -  -8.6  -5.66684   TAATTTATAAAAAAA           GAATTAGTTA ATA TAACTAACTC           TATTTTATCTTTTAT 100 51
        rgrB 1460955 .. 1460970 -  -7.6  -5.63103   CGGCAAGCAAAAAAA              GGACTT CACT AAGTCC               TTTTTATCTTTCCAA  95 29
        yofM 1457315 .. 1457327 -  -4.8  -2.57672   GAGAGCAAAAATCAG                GCAC GCATG GTGC                TGTTTAGGCTGCCAT  49 352
       pi356 1453290 .. 1453301 -    -3  -2.60423   ATTGTAATTAATTGA                TTCA TTTT TGAA                 TCCTTTCTAGTTTCG  42 32
       pi355 NONE
       pi354 NONE
       pi353 1451923 .. 1451941 -  -4.6  -2.52681   TAAAACTTCAGCAAT             TGTTTCGT TAG AAGAAACA             CCCTAGTAATCTAAA  49 28
       pi351 NONE
       pi350 NONE
       pi349 NONE
       pi348 NONE
       pi347 NONE
       pi346 NONE
     L200058 NONE
       pi345 NONE
       pi344 NONE
       pi343 1446546 .. 1446564 -  -2.4  -2.93723   TTTTCATGAATTAGA             GCTATTAA AGT TCAATTGC             TAAACCTGGAATTAA  41 11
       pi342 NONE
       pi341 NONE
       pi340 1445394 .. 1445405 -  -2.2  -3.64703   TTTCCTTTATTTAAA                GACA CTGT CGTC                 TTTTCTTGAGTTTTC  47 5
       pi339 NONE
       pi338 NONE
       pi337 NONE
       pi336 NONE
       pi335 NONE
       pi334 NONE
       pi333 NONE
     L200057 NONE
       pi332 NONE
     L200056 NONE
     L200055 NONE
       pi331 1441249 .. 1441261 -  -4.1  -3.99898   TAATTAAGTTAGAAA                TTCAG TTG CCGAA                GCGCATTGCAGTGCG  57 51
       pi330 1440725 .. 1440737 -  -5.5  -4.49314   TATCAGCAAAAATAA                GGAGC AAC ACTCC                AATTTCGTGCCTTTT  71 75
       pi329 NONE
       pi328 NONE
       pi327 NONE
       pi326 NONE
       pi325 NONE
       pi324 NONE
       pi323 NONE
       pi322 NONE
       pi321 NONE
       pi320 NONE
       pi319 NONE
       pi318 1432346 .. 1432368 -  -7.7  -5.63517   TTCTTAAATAAAAAA           CGAGTTAGC TATTT GCTATCTCG           CTTAACGTCATGATG  95 7
       pi317 1431670 .. 1431683 -  -8.1   -4.9792   TATCCCATATAAAAA               GCGGA TTAC TCCGC                CATTTAATTATTAAT  90 68
       pi316 1430972 .. 1430988 -  -5.9  -5.67063   TTGAGTATAAAAAAA              CACCTAA ATA TTAGGTA              TTGACATGAATATTA  93 199
       pi314 NONE
       pi313 NONE
       pi312 NONE
       pi311 NONE
       pi310 NONE
       pi309 NONE
       pi308 NONE
       pi307 NONE
       pi306 NONE
       pi305 1416022 .. 1416041 -  -7.8   -5.4505   TTTGTTAACAAAAAA            GCCCTGAC CGAA GTCAGGGT             TAATTTTTATAATTT  95 32
       pi303 1415294 .. 1415309 -  -6.8  -5.47159   TCCAAGAAACAAAAA              CCGCTC TATT GAGCGA               TTTCTAATACTATTG  89 80
       pi301 1414065 .. 1414101 -    -9  -5.93809   TTGTTATAAAAAAAA   TAAAATAAAACCCTGAC CGAA GTCAGGGTTAT-TTTTA    ATAATTTTTTTTATT 100 36
        arsC 1411528 .. 1411541 -  -3.1  -5.85244   AATGAAAATAAAAAA               CTGAC CGAA ATCAG                TTAAAACTTATTTAT  86 228
        yobA 1410963 .. 1410984 - -11.7   -5.8096   TATAAAAAATAAAAA           GACCTATCA CTAA TGATAGGTC            TTTTTATTATAAACT 100 46
     L200054 1410510 .. 1410523 -  -4.5  -5.95539   TTTGAAATAAAAAAA               CGCTA ATCG CAGCG                TTTTTTATCCTTAAA  91 57
        yoaG 1407606 .. 1407650 -    -4  -5.61596   ATTTTCATAAAAAAA TGACCTTAAACAAATTCCTGAT AAG ATCAAAAATT-GTTTA-GATCA TTTTAAAAACTGTCA  82 42
        yoaF 1406799 .. 1406818 - -10.8  -5.63517   TTTTGAAATAAAAAA            TGACCTCT TTCA AGAGGTCA             CTATTGGTTATTATA 100 164
        yoaD 1405807 .. 1405839 - -12.8  -5.24531   AGGTTTTACAAAAAA      GACCTCTGCCAGAT ATCAA AACTGGCAAAGGTC      TTGCTAAACATACAT 100 200
        yoaB 1403082 .. 1403105 -  -9.7   -4.7078   TCAAGTATTTAAAAA          TCACTGACA GATTTT TGTCAGTGA           CTTTTTTTAAAATTT 100 40
         gpo 1401592 .. 1401615 - -11.8  -5.13137   TAAATAAAGCAAAAA          CATCTGCCAG AAAC CTAGCAGATG           TGTCCTAAAATGCCT 100 203
        carB 1398262 .. 1398275 -  -5.9  -6.20267   TTAAAAATAAAAAAA               GCCCC GTTT GGGAC                TTCTTTATTTGTTAA  93 37
        ynjJ NONE
        ynjI NONE
        ynjH 1396542 .. 1396563 -  -6.5  -4.38114   AAAAGGCACAACAAA           GACGACCCC TGAA GAAGTCGCC            GCTATCGAGTATTGG  76 66
        ynjG NONE
        ynjF NONE
        ynjE NONE
        ynjD 1392211 .. 1392234 - -11.8  -2.53125   ATTTTTTATAAAAGG          TGAGTCTCCC TTTT GAGAGACTCA           GTTGCTCGAATCAAC  89 43
        ynjC NONE
        ynjB 1390964 .. 1390984 -  -8.3  -5.01823   ATAATAATAACAAAA            CCTTCCGTT TAA AATGGAAGG            TTTTTTATTTTGAAG  93 51
        rluC 1390113 .. 1390131 -  -8.2  -5.27335   CTTTCTAAATAAAAA             GGAATCAC AAA ATGATTCC             TTTTTATTTTTGAAT  93 29
        yniG 1384881 .. 1384904 - -12.6  -5.72616   ATTGACACAAAAAAA          CACTTGTAAG AGAA CTTACAAGTG           TACTAAAAAACTGGT 100 193
        pyrZ 1383771 .. 1383789 -  -8.2  -3.28791   ATTTTTTTGTGACAA             TCATCAGC TCT ACTGATGA             TTTTTTTATGCTGAT  72 53
        pydB 1382695 .. 1382719 - -12.3   -2.9428   AAATATTTAATGACA          GAATTATCAGC TCC GCTGACAATTC          TTTTAGCTATCCATA 100 115
        pyrF NONE
        yniC 1381469 .. 1381486 -  -7.7  -6.17669   AATAAAATAAAAAAA             TCGGCCA TTTT TAGCCGA              TTTTTTTGCTGAGAT 100 232
        ynhD 1375876 .. 1375897 -  -9.5   -3.0682   TTTAATTATAAATGA           TTCCTGCCA AAAT TGACAGGAA            TATTTGTTTTTTTAC  76 95
        ynhC NONE
        nagA 1373326 .. 1373337 -  -5.8  -2.62616   TCATTTTTTATATTA                CGCT TCAT AGCG                 TTTTTCACCATCAAG  54 11
        ynhA NONE
        pfkA NONE
         pyk NONE
         ldh 1369189 .. 1369214 -  -9.1  -5.49568   AATTTAAAATAAAAA         GAGCTAGTTGA AATC TCAACCAACTC          TTTTTATTTTTAGTT 100 35
        yngA 1362058 .. 1362073 -  -5.4  -6.34616   TCAAAATAAAAAAAA              TCGCCA ATGA TAGCGA               TTTCTTTATTTTTGT 100 95
        ynfH 1359406 .. 1359424 - -10.3  -5.72254   TTAAATAACAAAAAA             GCCAGTC GAATG GACTGGC             TCAATGTTTGTAATT 100 220
        ynfG 1358283 .. 1358317 -  -6.6  -4.37092   ATTTTTTCCATAAAA     TAACTGAATTCGCT ATTTTTA AACGAGTTCAGTTA     TAGTAATTTATAGAT  76 156
        panE 1357268 .. 1357287 -  -3.6  -5.54907   CTGATAAAACAAAAA            TACTAGCA TTAA CACTAGTA             TTTCAATAAATTCAA  81 48
        sbcD NONE
        sbcC 1352821 .. 1352834 -  -3.9  -4.62069   CGTTTATTTTAAAAA               CTTAT TGTG ATAAG                CCGAAGAGTTATTTA  64 34
        ynfD 1352424 .. 1352446 -   -10  -5.71712   CCGTATATAAAAAAA           GCAAGAAATT AGA AACTTCTTGC           TTTTTTTATTAGATA 100 61
        mtsB NONE
        mtsC NONE
        mtsA 1349158 .. 1349194 - -11.9  -2.96598   TAATTAATTTACATA    TTTCAAAAAAGAACTAA AAT TAAGTCCTTTTTTGAAA    GTATATGAATTTTAA  90 44
        pabA NONE
        pabB 1346543 .. 1346567 - -10.8  -5.40072   TTTGCTCCAAAAAAA          GTCCTTGGTC AGTAA AACCAAGGAC          TTATATTAGGAAATT 100 31
        yneH NONE
        yneG 1345562 .. 1345577 -  -4.7  -5.75478   AATTACATAAAAAAA              CCTCA GAACTA TGAGG               TTTTTTATTTTTATT  90 79
        yneC 1342606 .. 1342634 -  -8.2  -3.47494   ATTCAACTATCACAA        GACCTCCTCAGA GTTAG TTTGAGAAGGTC        ATTTTGTTTCTTAAT  73 57
        yneB 1341755 .. 1341776 - -10.3  -5.48163   AAATAAATTAAAAAA           CAATCAACT ACTG AGTTGATTG            TTTTTATCATTAGAT 100 35
         ipd 1338833 .. 1338854 -  -6.5  -4.38114   AAAAGGCACAACAAA           GACGACCCC TGAA GAAGTCGCC            GCTATCGAGTATTGG  76 66
        yndG 1336840 .. 1336863 -  -6.1  -5.86061   TTGTAGTAAAAAAAA          GTTTCTCAG TTTGCT CTGAAAAAC           TTTTTTACGATTTAA  95 72
        yndF 1334609 .. 1334628 -    -2  -5.31059   ATATTAATTAAAAAA            GAGCTAAG AAAA CAAAGCTC             TTATAAAATAATTGT  68 46
        yndE 1334002 .. 1334028 - -11.1   -5.4111   AATAATTATAAAAAA         GAAGAATTCTA TTCGG TAGAATTCTTC         TTTTATTTTCACATA 100 44
        yndB 1330853 .. 1330865 -  -2.7  -3.10612   TTTAAGGGTAATATA                TCGAT TAT ATCAA                AAAGATTTAGAGGTC  43 75
        yndA 1330219 .. 1330238 -    -5  -3.90977   AAGAATATAAAAAAG            GGACAAAG ATTA CCTTATCC             ATTTTAGCATTTTTC  63 65
        ylqL 1329094 .. 1329116 - -10.7     -3.37   CCAACTCTCAAAAAT           TACTGACAG CTTTT CTGTCAGTA           GTTTTACATAATATT  87 115
        rnhB 1328248 .. 1328268 -  -7.6  -5.52384   CTGTCAGCAAAAAAA            CGTGAACA GATAA CGTTCACG            TTTTACATATTTTTA  95 51
        gadR 1326869 .. 1326910 - -23.5  -6.17268   CCAGAATAAAAAAAA TCTCTTTTAAACTGTTGCT TTAA AGCAACAGTTTAAAAGAGA  CTAAATTGACTTTTT 100 26
        gadC NONE
        gadB 1323775 .. 1323807 - -10.8  -4.31692   AATTTATCATCAAAA      TAAAAGCGATATAG ATTAA CTATATCGCTTTTG      ATTTTTCTTAAGATG 100 54
        bcaT 1321766 .. 1321785 -  -9.4  -5.79595   TTTCAAAATAAAAAA            GCTAAAGA GTAT TCTTTAGC             TTTTTAAATTAATCA 100 34
        gltB NONE
        gltD 1315030 .. 1315056 -  -6.6  -5.36441   CTTGGACACAAAAAA         GTTCCTGCCATT TTT ACTGACAGAAAC         TTTTTTTTACTGACA  89 51
        lysA 1313672 .. 1313695 -  -9.7  -4.26681   ATAAATGAGGCAAAA          GTTACTGAC GGAGCT GTCAGTAAC           TTTTTATTTCTCAAA  91 36
        ynbE 1313260 .. 1313303 -  -2.5  -4.28487   GATGATAAAAGCAAA CGCTGAGAG-AG-TTTAGAAC TTGT GTTCTACTGCTTCGCTCAGCG TATATAATAGCTTAT  55 37
        murI NONE
        ynbD NONE
        ynbC 1311166 .. 1311177 -  -2.2   -2.9583   CAATCATGCAAATTA                CTCC TTAA AGAG                 CTTTGTAGACTTAGA  41 36
        ynbB NONE
        ynbA NONE
        scpA NONE
        scpB NONE
        rluB 1307943 .. 1307961 -  -3.9  -6.08342   TAAGAAATAAAAAAA             CAACTCT TTACC AGAATTG             TCTTTTATAATAATC  89 43
        ynaE 1306978 .. 1307001 -  -4.7  -5.96894   ATTTAAATAAAAAAA          GAAACTTCA AATCAA TGAAATTTC           TTTTTTTATTAAGCA  91 34
        ynaD NONE
        ynaC 1303207 .. 1303236 - -12.3  -4.10363   AGAAAAACTGATAAA       TGAAAAACCGCTG CTAT CAGTGGTTTTTCA        TAGTTCTTTTTGTAA 100 23
        ynaB NONE
        ynaA 1301993 .. 1302023 -    -4   -3.2091   CACAAAAGACATAGA       GAGTTCAATTATCA TTT TGATATTTGTCCTC       GGTAGGAAGTTTATG  49 153
        rplJ 1301403 .. 1301422 -    -5  -2.69449   GCCGATATAAGTAAT            GTTGCTTA TAAT TAAGCAGC             TGATTCTTCTTTTTC  51 17
        rplL 1300898 .. 1300923 - -10.6  -5.92337   AGATAGCAAAAAAAA         TACTACCAAG AAAAGA CTTGGTAGTA          TTTTTAATAGAAAAT 100 81
        ymjF NONE
        ymjE 1296077 .. 1296094 -  -4.1   -5.8901   ATACAAAAGAAAAAA             CCTAGCCC AAA AGGC-AGG             TTTTTCTTATTTTTT  89 32
        thiM NONE
       thiD1 NONE
        thiE 1293523 .. 1293538 -  -6.2  -6.25578   ATTAAAGAAAAAAAA              CTTACA TTTG TGTAAG               TTTAATTTATATAAT  95 97
        dltA NONE
        dltB 1290529 .. 1290555 -  -4.4  -2.78384   TGTTTTTTTATGATA         TGCCTAACGCCT TTT AGAAGTTAGGAA         GTGGAAAATGTGGAT  47 12
        dltC NONE
        dltD 1288689 .. 1288719 -  -9.1  -5.56264   TTTAAATACAAAAAA       CCTTGCCTACA AAACTTGAA CGTAGGCAAGG       GAATAATTCCAAAAA 100 290
        mgtA 1285731 .. 1285760 -  -8.1   -4.6038   TATACCAAAGTAAAA       TAAAAGTGG-GACA AAT TATCACCACTTTTA       TTTTTTATTTAAAGT  85 34
        ymiA 1284988 .. 1285008 -  -9.1  -5.63236   ACTCAAAAATAAAAA            GTCCAAATA AAT TACTTGGAC            TTTTAGTGTTATCTT 100 39
        metE NONE
        metF 1281500 .. 1281517 - -11.3  -5.88565   TTTATAATAAAAAAA             GACGTCC CAGG GGACGTC              TTCTTTATCCCCTAG 100 264
        aroH 1280221 .. 1280233 -  -4.1   -5.4387   AGATAAATTAAAAAA                GTAGC AAA ACTAC                TCTTTTATATTATTA  78 162
        lctO 1278951 .. 1278968 -  -6.3  -5.73339   ATAAGGATAAAAAAA             GTACCTC TAAT AAGGTAC              TTTTTTATTTGAACT  95 42
        ymhC NONE
        ymhB NONE
     tra981G NONE
        ymhA 1273795 .. 1273810 -  -6.8  -6.18768   AAAACATAAAAAAAA              GAGGAG AGCA CCCCTC               TTTTGTGTTTCATTC  95 41
        glpK NONE
        glpD NONE
       glpF2 1269263 .. 1269284 -  -7.4  -5.07486   TATTTTTAATAAAAA           GAGTTAGA ACTTTG TCTAACTC            TTTTTTTATATATTA  86 48
        ymgJ NONE
        ymgI NONE
        ymgH NONE
        ymgG 1265847 .. 1265862 -  -6.1  -5.18357   TAACTTACTAAAAAA              GCCTC ACAATA GAGGC               CTTTGTTCATCAGGA  82 54
        ymgF NONE
         ceo 1264320 .. 1264347 - -11.4  -4.81551   GATTTATATTAAAAA        CTCATCTTGCTA TTCA TTGCAAGATGAG         TTTTTGACTGACCAT 100 264
     L200052 1260134 .. 1260144 -  -2.6  -2.88758   ATAATCTGTTATATA                 TTTA TGC TAAA                 AATGAGCAATAGGCA  41 21
        ymfD 1258106 .. 1258163 - -20.6  -3.96506   TATTTCAAAAGATAA TCTATAACAAATAAAAAACACTTG GAATTTGAAT CAAGTGTTTTTTATTTGTTATAGA TTATCTAGAGCATTT 100 19
        ymeA 1242171 .. 1242183 -  -3.4  -2.55544   CTATGAGCCAATTCA                TGGT TCGGC ACCA                GACATTGCAGGAAAA  43 195
        ymdE 1238414 .. 1238434 -    -7  -5.69262   TGATAAAAATAAAAA            GTCTATTA AAGAA TAATAGAC            TTTTTATATTATGAT  95 34
        ymbI NONE
     tra981E 1216154 .. 1216168 -  -4.3  -3.07655   GGTTTGAAAAAATAG               TTGAC GTTAA GTCAA               GTTTTTAGAGTAACA  49 66
        citR 1205306 .. 1205320 -  -4.3  -3.15292   ACAAATATGATCCAA               TTGCT CATGT AGCAA               CACAGGTTTATACTT  49 459
        ymaB 1202151 .. 1202190 -  -8.6  -5.31091   CATAACAAAATAAAA  GAAGAAGGCCTTGAACAC CTAA GCGTTCAGGGCCTTTTTT   TGTGAAATAAATTAG 100 150
        yljB 1191673 .. 1191696 -  -3.9  -6.02345   TAAGCATAAAAAAAA          GACACCATCC TTTTT GGA-GGTATC          TTTTTTTATTCTGAT  89 51
        ylgC NONE
        ylgB 1161667 .. 1161693 -  -8.1  -5.34857   CGAAACAAAATAAAA         TAAAAACCACC GTTGA GGTGGTTTTTT         TATTGAATTTTTTCT  95 25
        yldB 1132509 .. 1132528 - -10.8  -4.37871   TTAAACAAAATGAAA            GAGAAGAC AAAC GTCTTCTC             ATAATTTTTCTTTCG 100 357
        ylbD NONE
        cobQ 1114137 .. 1114161 -    -3  -6.08342   TAAGAAATAAAAAAA         TTACTGACAGA AATT TC-ATCAGTAA          TTTTTTTATTATTTT  88 34
        nadD 1106597 .. 1106616 -  -7.9  -5.29846   AAGTTTAAACAAAAA            GATGACC TCTCTG GGTCATC             TTTTTTTATATAATT  90 21
       comFA NONE
       comFC 1096293 .. 1096303 -  -2.6   -3.8377   AATGGTCAGATGAAA                 TAAA GAA TTTA                 TAAAAAGCTGAAAGG  50 62
        ykiG NONE
        ykiF 1086453 .. 1086466 -  -2.4   -4.6902   TTATAACGCTAAAAA               GTTC AGTAGG GAAC                AATAATGCTCATAAA  61 48
        ykiE 1085968 .. 1085984 - -12.3  -5.43414   ATGACATATAAAAAA              GACCCTC TTG GAGGGTC              TTTTTGGTTGGAACT 100 43
        ykhJ 1076816 .. 1076839 -   -11  -3.89903   AAACACCCTCAGAAA          GCCTGCACTT TGTG ATGTGCAGGC           TTTTTTATCTGTCCT  95 441
        ykhD 1072022 .. 1072037 -  -6.1  -5.02231   TAAAAATAGGAAAAA              CGGCT ATATTA AGCCG               TTTTTATTTTATATT  81 158
       pi225 1050643 .. 1050658 -  -6.2  -4.42386   CTTTCATCCAGAAAA              TGAGTA TCCT TACTCA               ATAGCAGGTTGGAAT  74 92
       pi208 1041092 .. 1041103 -  -7.2  -3.11962   GCTAAGAAATTAAAT                GCGG TGCT CCGC                 TAGAAAAGAGAGATT  65 232
       pi204 NONE
       pi203 NONE
       pi202 1037814 .. 1037825 -  -4.4  -3.78877   GAGTACAGTAAAATA                GCTT TTTG AAGC                 GTTTATACTATATTT  55 89
       pi201 1036492 .. 1036513 -  -5.2  -5.41941   TAAAGCAAAGAAAAA           GAACAGTC AATAAA AACTGTTC            TTTTATTTTGTACTA  82 154
        ykbB 1013376 .. 1013389 -  -6.7  -6.37666   ATAAAATAAAAAAAA               TCAGC TTTG GCTGA                TTTTTTTATTGTCTT 100 31
        ykaC 1005738 .. 1005757 -  -5.8  -5.09245   GTAAAATTATAAAAA            TAACACAA CATA TTGTGCTA             TTTTTCTTTTTGTTT  79 23
        ndrH NONE
        ndrI 1004909 .. 1004932 -  -8.2  -4.05491   AGTTAAAAATAAAGA          GGCTTCAC TCATTAAG GTGAAGCC           ATAAAATCACAGCGG  81 32
        nrdE 1002455 .. 1002475 -  -7.7  -4.82667   TCATTAGACCAAAAA            CTTTCGATA ATT TATCAAAAG            TTAATGTCAATAATC  85 185
        nrdF 1001253 .. 1001290 - -15.9  -5.40072   TTTTTGCTAAAAAAA   GCTGTCAGTAAATAAGT TTTT ACTTATTTACTGACAGA    CTCTTAAATTTGTTT 100 43
        yjjH  997038 ..  997048 -  -2.6  -4.06055   ATTTTTTAAATGAAA                 TTTA CAG TAAA                 AATGTTTAGTTTAAG  53 291
        yjjG  996423 ..  996445 - -10.7  -5.82036   AGAATAAATAAAAAA           GTTACTGAC AGAAA GTCAGTAAC           TATTTTTTTAACTGA 100 25
        yjjB  991701 ..  991721 -  -8.3  -5.68023   TGAGAATTAAAAAAA            CTAGCTAGA TAT TCTTGCTAG            TTTTTTTATACTTTG 100 43
        yjhB  971222 ..  971232 -  -8.2  -5.79588   GGAAAAGTAAAAAAA                 GCGC TAA GCGC                 TTTTTTATTTTACTT 100 35
        yjaD  903299 ..  903318 -  -7.2  -5.39755   TAGAATGATAAAAAA            CGATTCTT CTAA AAGAACCG             TTTTTTTTTTAATTT  90 34
        copB  871202 ..  871223 - -11.7  -5.86465   AATAATATAAAAAAA           TAGAAGAGC ATAG GCTCTTCTA            TTTTTTATCATACCT 100 23
        yifA  851021 ..  851040 -  -9.4  -5.52986   AGTGTATTAAAAAAA            TACTGACA AACC TGTCAGTA             CTTTTTATCTAAACG 100 20
        yieH  848109 ..  848138 -  -9.5  -5.69262   TGACAAAAACAAAAA       TAAAAAACGTTGA ATAA TCAACGTTTTTTT        GTTTAGAATTTACTG 100 200
        yidG NONE
    tra1077E NONE
        yidF NONE
     tra904F  835488 ..  835498 -  -5.4  -4.74706   CCCAAGATTCAAAAA                 CTGA TGA TCAG                 CAAAAACCAAAGCAT  75 420
        yibG  818536 ..  818559 - -12.6  -5.52384   TTTTGAGCAAAAAAA          TACTGACAGA TAAT TCTGTCAGTA           AAAACAAAAAGACTT 100 64
        exoA  798010 ..  798024 -  -8.6  -5.56673   ATTGACAATAAAAAA               GAACCT TTA AGGTTC               TTTTATTTTAGAGTT 100 33
        yhjG  797395 ..  797407 -  -2.7  -2.63991   CGTAAGTCAATGAAG                TAAGT CAT ACTCA                TCTTTAGTAATTGCC  40 4
        rdrA  796529 ..  796541 -  -7.7   -5.7946   CTGTCAATAAAAAAA                TGGAC ATC GTCCA                TTTTTAATTAGATAG 100 33
        yhhD NONE
        yhhC  771725 ..  771762 - -11.6  -3.70076   TTAAATTTAGCTAAA   TAAATAAGGTTGGACA ATTAAA TGTTCAACCTTATTTA    TTTATATAGGAGTTT  93 41
     L200028  757318 ..  757335 -  -2.7  -3.76775   GTGAAGATATTGAAA             CAACAGT TGCA AATGTTG              AAAGAAAAATTCGTC  50 191
        rmaA NONE
        yheG  748795 ..  748820 -  -7.8  -5.17054   ATAATACTTAAAAAA         CATACATTAA AAGTAG TTAATGTATG          TTTTAATTTGTTCAG  90 78
        thrA  747259 ..  747273 -   -10  -5.97979   AGAAGAATAAAAAAA               CAGCTC TTA GAGCTG               TTTTTTATTAACATA 100 43
        ansB  742654 ..  742677 - -12.6  -4.74518   AATCAGTAAAAGAAA          GAATCATCAG TCAG CTGATGATTC           TTTTTTGTCAGTAAT 100 46
        menF NONE
        menD NONE
        menX  735398 ..  735416 -    -6  -4.29508   AGGGACAGCAACAAA             CTGATATC TTT GATGTCAG             ATTGTCGTTGAGTGT  70 201
        menB  734325 ..  734339 -  -7.1  -5.04325   TTTAAATCACAAAAA               GCGTC AAAAA GACGC               TTTGTCAGCAATTTG  86 49
        menE NONE
        yhdB NONE
        yhdA  731362 ..  731380 -  -8.9  -5.45726   GATAGCGTAAAAAAA             CTCTGAC TATTT GTCAGAG             TTTTTTTGTGGTACC 100 13
        yhcJ NONE
     tra981D  728075 ..  728089 -  -4.3  -3.44851   AATAACATAAACATA               TTGAC GTTAA GTCAA               GTTTTTAGAGTAACA  52 66
         qor  723065 ..  723080 -  -4.7  -5.22289   GATGAAATATAAAAA              TCCTC AAATAA GAGGA               TTTTTTTAAGCGTTA  77 38
        yhcC  721930 ..  721945 -  -6.2  -5.27335   TTTCTTAAATAAAAA              TAAGAC CTAA GTCTTA               TTTTCAAATTTATTG  82 51
        yhcA  719827 ..  719857 - -12.8   -2.6176   AACTTCATCTACAAG       TTCTGTCAGTCATT TGA AATTACTGACAGAA       GAATTTGTATGTTAT 100 37
         apl  718997 ..  719012 -  -3.3  -5.94713   ATTTTATAAAAAAAA              TAAGC ATTTAA GCTTA               TTTTTCTGTATCAGA  86 23
        yhbH  718318 ..  718338 -  -6.9  -5.09521   TCAATAAACTAAAAA            GCTCAAC GATTTAA GTTGAGC            TTTTTTTATTTTGAC  83 15
        ygiH NONE
        ygiG  686495 ..  686511 -  -2.2  -5.48787   AGAATACATAAAAAA              GACCCC GCTAA AAGGTC              TTTTATATTTAAAGA  71 46
        yghE NONE
        yghD  674495 ..  674509 -   -10  -3.20435   GTAAGTATGGATCAA               CTGCAG AAA CTGCAG               CAAGTGAAAGGAGCA  78 156
        clpP  672341 ..  672356 - -10.4  -5.98675   CAGAAAAATAAAAAA              GCCCTG AAAT CAGGGC               CTTTAAGATTTACAT 100 43
        fadD  654441 ..  654462 - -11.7  -5.63103   TTTTAAGCAAAAAAA           CTACTGACA GTTT TGTCAGTAG            TTTTGATAATAAATT 100 89
        ygfC NONE
        ygfB NONE
        ygfA  651980 ..  651997 -  -8.5  -5.15634   TATTCTATGAAAAAA             CTACTAG TAAG CTAGTAG              TTTTTATTTTATTTA  93 38
        ygfF NONE
     tra981C  650025 ..  650043 -  -4.6  -5.44721   AGTAGTCGAAAAAAA             TACTATGT GGT ACATGGTA             TTTTTTATATATTTG  81 139
        ygcE  628476 ..  628489 -  -2.3  -3.41602   CTCATTGGACGATAA               CCTGC ATTG GCATG                TTCTTGACGTATTTT  45 133
    tra1077D NONE
        ygcD NONE
     tra904E  626206 ..  626216 -  -5.4  -2.59055   GAAATTGTTGATAAC                 GCAA AAA TTGC                 TAAAGACGAAGTAGC  51 370
        ygaC  602709 ..  602731 - -13.6  -5.47914   AAAAATGAGAAAAAA           TACTGACAGA AAA TCTGTCAGTA           TTTTTTTTATCCGCC 100 108
        yfjF  598167 ..  598179 -  -3.3  -2.63555   GAGCCATACAATTTA                GCGCT CCA AGCTC                AGTTAATTGATTAAA  42 120
        yfjE  597592 ..  597616 - -12.3  -5.71712   TGGTAGACAAAAAAA          TTACTGACAGA ACC TCCGTCAGTAA          TTTTTTTGCATTTAT 100 91
        yfjC  596062 ..  596086 - -15.9  -5.22039   TGTAAATGTAAAAAA          TTACTGACGGA ATT TCCGTCAGTAA          TTTTTCTTATCTGCC 100 102
        rmaJ  583349 ..  583388 - -15.4  -3.47387   GTAAAAGATGCACAA  TAAATAAAAAAACCTGAC TTAG GTCAGGTTTTTTTATATA   AATAAGCATAAATAT 100 41
        yfiC  581619 ..  581632 -  -5.3  -5.79526   ATACTCTAAAAAAAA               CCATT AATC AATGG                ATAATATCAGAAAAA  91 401
        umuC NONE
        yfiA  579713 ..  579733 -  -5.5   -5.5353   TATAGTAATAAAAAA            GCATGTT TGGACAT AACATGC            TTTTTTCATTAATTA  88 38
        yfhL  578596 ..  578650 - -13.5  -3.43212   AAAGTAAAAAATAAT TAACAATATAAAAAGATAGAGCAAGA AAAG TATTGCTCTATCTTTTTATATTAT-A GGGAAAGAAATTAGT 100 265
        xylH  568224 ..  568242 -  -3.8  -5.64421   AGCTTAAATAAAAAA             GCCATCAA TTA CTGACAGC             TTTGATTGGCTCAAA  81 48
        dfpB NONE
        dfpA  566902 ..  566916 -  -3.6  -3.89822   CATTTATTTTATAAA               GAATTT TTT AAATCC               GATAGAATATCAGGT  56 4
        yfgL  566256 ..  566276 -  -5.5  -6.09888   TTTTAATAAAAAAAA            CAATCTAAT AAA AATAGATTG            TTTTTTTTCAATTAT  93 37
        yfgH  565393 ..  565425 - -11.6  -4.25104   TTTCTGTCAGCAAAA     GA-AAAAAGCTGTCA GTAG TGACAGCTTTTTATC      AGTGGAAAATTAAGC 100 35
        yfgG  564241 ..  564265 -  -6.5  -6.08342   CAATAAATAAAAAAA          TCACTGACAGA AAT TTTATCAGTGA          CTTTTTATTTTTTTA  95 58
       fabZ1  560380 ..  560404 - -10.9   -5.9218   TATATAATAAAAAAA          TTTACTGACAA AGA CTGTCAGTAAA          TTTTTTTTAGTTTGT 100 32
         def  554799 ..  554847 - -11.3  -4.72556   TTAAAAAGTAGAAAA TGAAATAAAAAATTACTGACGGA AAT TCTGTCAGTAATTTTTCTATTCA TAAATTCATCAGTAA 100 50
        yffB  552729 ..  552753 - -11.5  -5.04356   TGAAATAATGAAAAA          TTGCTGACATG AAT CTTGTCAGCAA          TTTTTCTATCTACAA 100 345
        yfdA NONE
        ponA NONE
        yfcI  528507 ..  528530 -  -6.1  -5.67283   AATCTAAATAAAAAA          GTTACTGAC AATAGA ATCAGTAAC           TTTTTTTTATTGGAA  95 32
        cysM  526108 ..  526118 -  -2.6  -3.09908   CGCTCCCAAAATAAC                 TTTA CCC TAAA                 ATAGTGAAATATAAA  43 170
        yfcG  524370 ..  524393 -    -9   -5.9218   GACAGAATAAAAAAA          TTACTGACAA AAAT CTGTCAGTAA           ATTTTTTTATTATTT 100 35
        yfbM  517834 ..  517849 -  -6.2  -5.83211   CATTAAAATAAAAAA              CATATC CCGG GATATG               CTTTTTTAGATTTCC  95 31
        yfbG  513735 ..  513754 -   -10  -5.92399   CAATAAAACAAAAAA            GCCCGTGA ATTT TCACGGAC             AAATATAAAGAAAAG 100 337
       ps205 NONE
       ps204 NONE
       ps203 NONE
       ps202  503917 ..  503930 -  -5.3  -2.52585   GAGTACAGTAAAAGG               GCTTT TTAA AAAGC                TTTTCTACTATGTTT  51 90
       ps201  502712 ..  502726 -  -2.1  -6.14618   CACAAAATAAAAAAA              CTG-GC AAAG GCTCAG               TTCTTTTTATTTAGT  85 22
         hly  497789 ..  497806 -  -5.5  -5.72622   TTTATAAATAAAAAA             CCCGTTC ATCC GAACGGT              TTTTTATCTTATCCC  93 34
        dukA NONE
        yejE NONE
        yejD  492079 ..  492107 - -14.1  -4.30576   GCCTCAGGACCAAAA        TAAAAACTCCTGC AGA GCAAGAGTTTTTA        TTTTCAAACGCTTTT 100 370
        yejC  490910 ..  490929 -  -8.6  -4.37763   TTAGTTAAAAAAAGA            GCCTGTTC ATTT GAACAGAC             TTTTTTAATCAGCAT  88 30
        yeiD  483143 ..  483155 -  -3.4  -3.86776   CAAGGAACTATCAAA                GCTT TACAG AAGC                ATCTTGGAACAACGC  55 219
       pi125  460494 ..  460514 -  -5.3  -5.86332   TGAATGCAAAAAAAA            GCCCAAATC ATA GATAAGGGC            TTCGGGGGATTAACA  91 45
       pi103 NONE
       pi102  448416 ..  448429 -  -3.1  -2.51871   TGGTATAGTAAAAGC               CTTCC AGAT AGAAG                TGCTTTACTACATTC  42 88
       pi101  447033 ..  447079 -  -9.8   -3.0442   GAGAATATGATAAAC TTGTTTCTGTCAGTAATTTT AGCTTAA AAATTTACTGACAGAAATAA TTTGGTCCGATAGCT  77 182
        yeeB  442751 ..  442768 -  -8.5   -5.9003   AAACCAATAAAAAAA             TACCACT TTTG AGTGGTA              TTTTTAATTTTTGAT 100 29
        rgrA  436445 ..  436467 -  -7.8  -6.11392   AAATAAAGAAAAAAA           GCAAGAAC TGATTTT GTTCTTGC           TTTTTATTATCAAGT 100 69
        yeaG  407838 ..  407854 -  -7.3  -5.89921   ATTATAACAAAAAAA              GATGGTC ATC AACCATC              TTAAAATGAGTAAAT  95 26
        yeaF  407532 ..  407558 - -13.9  -4.93968   ATTTATAAGCAAAAA         GTTACTGACAG GCAGT CTGTCAGTAAC         TTTTTTATATTTTTG 100 68
        llrC NONE
        kinC  401517 ..  401540 -  -7.5  -5.64274   TTATTCATAAAAAAA          GAGTCCACA AATATG TATGGACTC           TTTTTAGGGGAAATT  90 39
        yeaA  400533 ..  400547 -   -10   -5.4833   TGATGTAATAAAAAA               GAACCC TTA GGGTTC               TTTTTTTATTTGCTG 100 49
        pepA  393852 ..  393875 -  -9.7  -5.65678   ATAAAATACAAAAAA          TCACTAGGA TAGGTT TCCTAGTGA           TTTTTTCTTTTGTTT 100 48
        tyrS  389999 ..  390018 -    -5  -6.09888   TTTTAATAAAAAAAA            TCTGTCCC ATTT AGAACAGA             ATTTTTGTTTTATTA  93 38
        ydiG  389393 ..  389417 - -11.5   -4.2687   GCTAAAAAGTACAAA          GTAGAGCTATC AAA GCTAGCTCTAC          CGTACCTAATCTACA 100 45
        ydiF  387259 ..  387307 -   -13   -2.6696   AACGATTATTAGAAT TGAAAAATAAAAAGTTACTGACA GGTC TGTCAGTAACTTTTTATTTTA-A TTTTTATTTTTCCGA 100 22
        rlrD  380856 ..  380874 -  -3.8  -6.60239   AAAAATAAAAAAAAA             CAAAAGCA GTT TGCTCATG             TTTTTCTATTTTTAT 100 46
        ldhB  379467 ..  379491 - -12.3   -4.4522   TAAAACGATAATAAA          GTCACTAAACC AGA GATTTAGTGAC          TTTTTTGTGCTAATT 100 191
        rlrG  377375 ..  377395 -  -8.5   -2.5294   TAGGCTTGAGAAGAT            TTTTTTACT ATC AGTAAAAAA            TGCTGATAAAATGAC  68 97
        lysS  375660 ..  375683 -    -9  -5.38326   CGAATCAAACAAAAA          TTGAACTGGA TGAG TCCAATTCAA           TTTCGCTTGAATTAC 100 126
        ppiA  368437 ..  368463 - -16.8  -5.65927   TATTGAAATAAAAAA         GTTACTGACAGA TTT TCTGTCAGTAAC         TTTTTATTTATTAAA 100 36
        ydgF  364417 ..  364438 - -11.7  -5.60993   TTTTTTATAAAAAAA           TACTGACAG GATT CTGTCAGTA            AAATTTTAAAAATTA 100 38
        ydgC NONE
        ydgB  359982 ..  359999 -  -9.9  -5.63374   TGAAGATTAAAAAAA             CAGCTGA TTAT TCAGCTG              TTTTTATTTTTTTAA 100 15
        yddB NONE
        yddA  331373 ..  331399 - -12.5  -4.71418   AATAGCTAAAATAAA         TACTCTCTGAA TAATT TTCAGAGAGTA         TTTTTATAACTTATT 100 39
        ydbH  316176 ..  316188 -  -3.5  -3.24924   TGCTGACTGACAAGA                TAAAA TAA TTTTA                CTGACAGATTTTATT  49 39
        ydbF  315635 ..  315659 - -14.5  -5.80003   TTAATAAACAAAAAA          TTACTGACAGA ATT TCTGTCAGTAA          TTTTATTCTCTAATT 100 28
        ydbE NONE
        ydbD  314590 ..  314625 -   -15  -3.91642   AAAAGAATTAGGAAA    TAAATAAAAGCCCTGA GATT TCAGGGCTTTTTTTTA     ATGGGTAAATGTTAT 100 23
        ydaE NONE
        napB  306450 ..  306477 - -11.5  -5.66868   AACCAACCAAAAAAA        CTGTCAGTAAA AATTAA TTTACTGACAG         AATTATTTTTCAATA 100 28
        napC  304933 ..  304949 -  -6.6  -5.82036   ATAATAAATAAAAAA              TCACCT TTTTG AGGTGA              TTTTTTTTATTCATT  95 36
        ycjH NONE
        ycjG  294778 ..  294801 -  -6.8   -5.5454   TGAAATAAATAAAAA          GTTACTGACA GTTC TGTTAGTAAC           TTTTTTTATTTAGAG  90 188
        ycjA  291194 ..  291245 - -12.6  -3.47617   ATTTTAAAGGTACAA GAAAATCACTTTAGATTGCTGTCA TTTT TGACAAAAATCTAAAGTGCTCTCC TTTATACTCCAGTCA 100 44
        yciH  289368 ..  289389 -  -5.3  -5.89921   AGGACAATAAAAAAA           GCTGAATCAT TAT AT-ATTCAGC           CTTTTTTTATTAATA  91 45
        yciG NONE
        yciF  288495 ..  288512 -  -4.1  -5.86465   AAGAATACAAAAAAA             TCTCTGA ATAA TCAGAGT              TTTTTTAGATTAGAT  89 50
        ychC  273353 ..  273380 - -11.4  -4.72272   TTCTGTCACTAAAAA        TAAGCACTGACA AATG CGTCAGCGCTTA         TTTTTTAAATAATTT 100 23
        acmA  268706 ..  268725 -  -5.1  -5.73672   AAAGAATTAAAAAAA            GAATGAA TTAACT TTCATTC             TTTTTATATTTTATA  91 50
        ycgE  264921 ..  264961 -  -7.7  -4.42653   ATTTGACTGATAAAA  GTCAAAAAGTTACTGACAA GAG CTGTCAGTAAAAATTTGAC  CGATTAAATTCCTTA  82 85
        ycgD  263647 ..  263666 -  -9.4  -5.52384   CTGTCAGTAAAAAAA            GACTTATC AGTT GATAAGTC             TTTTTATTATTATTT 100 35
        ycfF  256019 ..  256034 -  -6.8  -5.94214   AAGACAATAAAAAAA              CTCAGC CTTA GCCGAG               TTAATATTAGTGCGG  95 191
       pepDA  248387 ..  248405 -  -8.2  -5.11613   ATAGTATCTAAAAAA             TACGGATA ATC CATCCGTA             TTTTTTTAATCATTA  93 31
        yceG  244713 ..  244723 -  -4.6  -3.10612   TGGAATTGGAATACA                 CGGA GAA CCCG                 GTTATCGTGTTGAAA  50 358
        ycdH  235098 ..  235119 -  -6.6  -5.50723   TCAGCAAAATAAAAA           CTACTGAC GAGCCT GTCAGCAG            TTTTTTTCCTATTCT  90 34
        ycdG  233722 ..  233734 -  -4.8  -2.73124   CTTTATTTTTCAAAC                GGTC AGCCA GACC                CGGGCCATAACTTAT  50 377
        ycdE  233382 ..  233397 -  -4.7  -5.33405   TGGAGTAAATAAAAA              CAGTC TGATTT GACTG               TTTTTTTATTTATTT  77 39
        yccB  220343 ..  220376 -  -9.2  -2.89055   CCTAAGAATAAATAT     TAAAAAAATCAGAA AACTAA CTCTGATTTTTTTA      CTTTGGGATTATAAT  75 40
        rpmB  195809 ..  195843 - -14.7  -3.28791   AGTTTGTTGTGACAA     TTTTATTTACTGACA GAGCT TGTCAGTAAATAAAA     AACCCCGTCAGATGA 100 74
        ybjK NONE
        ybjJ  193548 ..  193568 - -11.3  -5.70761   AAAACAAAAGAAAAA            TTCTGATGT TTA ACATCAGAA            TTTTTTTATTTCTAT 100 44
        feoA NONE
        feoB NONE
        ybiK  189757 ..  189808 - -12.7  -5.48303   ATAAGCTTAAAAAAA TACTGACAGACTTGTTATGGT AGTAAATTTA ACCATAATAAATCTGTCAGTA AATTTTTTTAATTAC 100 33
        ybiJ  189282 ..  189293 -    -3  -3.58564   ACATGACTAAAGGAA                GAAT GAGT ATTC                 CTAATGCTTTTTTCC  50 52
        ybiI NONE
        ybiH  188375 ..  188396 -  -7.4  -5.75538   TTTAAAAAAGAAAAA           CTCCAAAT GAATTA ATTTGGAG            TTTTATTATTGATTG  95 15
        cspE  172460 ..  172481 - -11.7  -5.88565   TTGACAATAAAAAAA           TCACTGACA AAAC TGTCAGTGA            TTTTTATTTAAAGCT 100 45
        dinF  170961 ..  170976 -  -7.5  -5.49568   AATTTAAAAGAAAAA              CCGCC CTAAGT GGCGG               TTTTATGCTAAATCC  90 28
        ybfE  158713 ..  158733 -    -4  -4.84582   AAAAAACAGATAAAA           CTCCCG-CT TTTT AGACGAGAG            TTTTGTGTTTGCGTA  68 122
        ybfD  157415 ..  157435 -  -7.6  -5.72254   GTAAATAATAAAAAA            GCTGTCAA AGTTA CTGACAGC            TTTTTTTATTTACTG 100 58
         tgt  155196 ..  155239 -  -9.4  -4.57533   AAGAATATGATAAAA TA-ATAAAAAACCTTGTAT ATCAACG ATACAAGGTTTTTTATCTA TGCCGAGTGCAGGAA 100 161
        ybeM  147971 ..  147999 -  -9.1   -5.8901   ATATAAAACAAAAAA        TATTTACTGAC AGAATGG GTCAGTAAATA        TTTTTATTCATCATT 100 29
        dltE NONE
        ybeI NONE
         cbr  143304 ..  143349 - -15.2  -5.00616   GCTTTTTTCAAAAAA TAAATAAAAAAGTTGCTGAC TAATCT GTCAGTAACTTTTTTATTTA TTTTTTAAATTTACG 100 23
        ybeH  142673 ..  142703 -  -9.9  -4.50841   ACAAGAAGATTAAAA       TAAAAAGCTGTCA TTAAC TGACGGCTTTTTA       TTTCTTTAAGAAACT 100 23
        ybeG NONE
     tra904C  139939 ..  139962 -    -9  -5.38326   CGAATCAAACAAAAA          TTGAACTGGA TGAG TCCAATTCAA           TTTCGCTTGAATTAC 100 108
        pmrB  129346 ..  129365 -  -9.4   -5.2166   GAAGAAGCTAAAAAA            GAACTTCA AATT TGAAGTTC             TTTTTTATAATTAGT 100 36
        ybcH  123338 ..  123353 -    -9  -5.75478   AATGAGACAAAAAAA              CTCAGC CTTA GCTGAG               TTTTATTAGTGCGGT 100 205
        ybcG  122810 ..  122835 - -11.3  -5.21709   TTGGACAGTAAAAAA         GTTACTGACAA AAAT CTGTCAGTAAC          TCATACATGCTTAAA 100 36
        acpD NONE
        rmaD  114989 ..  115011 -  -5.7  -5.85244   AAGCAAAATAAAAAA          CTCTAGCAAA TTGA TTTGCTAG-G           TTTTTTTGACTTATT  93 36
        ybaI  109441 ..  109461 - -14.1  -5.77853   AATGCTTAAAAAAAA            GAGCTTGAC TTA GTCAAGCTC            TTTTAAATTACTTTC 100 14
        ybaH  100560 ..  100576 -  -3.8  -4.31433   TAGGTTTACAACAAA              TGTAAA TCTGG TTTACA              TAAGGCTTTTGTCTA  60 21
        cshA NONE
        parA   98385 ..   98422 -  -9.3  -5.73978   AGGATAAAGAAAAAA   TTTACTGACGGAATGCT TAAA AGTACTCTGTCAGTAAA    TTTTTTTTATTTTTT 100 32
        rpmF NONE
       rpmGB   95712 ..   95735 -  -6.7  -5.61689   AAAATGAAGAAAAAA          TCCACTTCC TTATGT GGAGGTGGA           TTTGATTACCCAAAT  90 169
        yajH   94684 ..   94706 -    -7  -5.04601   TTTATAAATGAAAAA           GATAGGCGAA AAT CTTGCCTATC           TTTTGGTTAGTAGAA  83 160
        yajG   93812 ..   93823 -    -3   -3.1552   CTTGATTCAGGAACA                TCAA GGAG TTGA                 CAGCTTAGTCTGACA  45 84
        yajF NONE
        yajE NONE
     tra981A   90759 ..   90792 -  -6.2  -5.19819   AAATAAAAGTAAAAA     CCTAGTCTCTGAT GATATGCGA ATCAGAGACT-GG     TTTTTTTATTGTACA  82 285
        yaiJ NONE
        yaiI   87843 ..   87872 - -13.9  -2.70815   AAAAAAAGGAATCGA       TAAAAAAACACCT TATT AGGTGTTTTTTTA        TTTATATACCCAAAC 100 23
        yahI   77459 ..   77475 -  -5.2  -6.02919   GTAGAAATAAAAAAA              TACAAC TCAAG GTTGTA              TTTTTATTGATTGTG  93 29
        cysD   75946 ..   75966 -    -9  -4.54026   TCCTAAACAAAAGAA            TGAGCGGC TGGTT ACCGCTCA            TTTTTTTATATTTTT  89 31
        yahG   73130 ..   73156 - -15.4  -3.71672   GTGGATGAAAATGAA         TTCTGTCAGTAA ATT TTACTGACAGAA         CTGTAAACTTGGTTT 100 76
        yahA   72220 ..   72235 -  -5.4  -5.89921   ATTATAACAAAAAAA              GTGACC AGAT AGTCAC               TTTTTTTCACAATAG  91 59
        plsX   71122 ..   71146 -  -8.7  -5.71712   TGGTAGATAAAAAAA          TACTGACAG CTCAATT CTGTCAGTA          AAAAAACTCGGTTTC 100 50
        trpS   67265 ..   67275 -  -2.6  -2.80939   AATTTGAAAATGAAT                 TATT TGA AATA                 GTTAATTCCCATAGC  41 14
        yagB   66442 ..   66499 -  -6.6  -3.32844   CTTTCGATTTGAGAA TAATTTTTACTGACAAGGCCATAAAAG AAGCA CTGATAGGGTCT-GTCAGTAAAAATTA AAGATGAGTTTCCTT  64 23
        yagA   65564 ..   65585 - -10.2  -5.60864   GATAGATGAAAAAAA           GACCAGTC TATTTT GACTGGTC            TTGGATTTCTCGACG 100 11
        lplL NONE
        pdhA NONE
        pdhB NONE
        pdhC   60472 ..   60498 -    -6  -4.09822   AATCTATGACAGAAA         GAAACGAAAA TGATATT TTTTCGTTCC         TTTACTAATAAGACA  68 110
        pdhD   58937 ..   58958 -  -9.5  -5.38047   TATCCATAGAAAAAA           TCACTGACA AATC CGTCAGTGA            TTTTTAATTTTATTA 100 38
        yafJ NONE
        yafI NONE
     tra904A   53794 ..   53817 -    -9  -5.38326   CGAATCAAACAAAAA          TTGAACTGGA TGAG TCCAATTCAA           TTTCGCTTGAATTAC 100 108
        yafB   51006 ..   51024 -  -8.2  -5.72622   TTTATAAATAAAAAA             TAGACCAA TTA TTGGCCTA             TTTTTTATTTATTTT 100 30
     L200002 NONE
       ps114   42428 ..   42443 -  -4.7  -3.86322   AATAAGAGCATGAAA              TCACG TTAGCG CGTGA               ATCATGCTAAGTTTT  59 44
       ps113 NONE
       ps112 NONE
       ps111 NONE
       ps110 NONE
       ps109 NONE
       ps108 NONE
     L200001 NONE
       ps107 NONE
       ps106 NONE
       ps105   37639 ..   37661 - -11.4  -2.61728   ACTTCTAATAGTAAC           GTGTTACCGA TTT TCAGTAACAC           TTTTATTTTTTCTTG  85 28
       ps104   36819 ..   36837 -   -11  -5.11033   CATAACGTTAAAAAA             GCCCAGTC ATT GACTAGGC             TCTTTTTGTTTATTC 100 35
       ps103 NONE
       ps102 NONE
       ps101   35226 ..   35261 -  -5.5  -5.44721   ATCAGTCTAAAAAAA    GGC-AAGAAAGGGAAG CAATT CCCCCCTTTTTTTGCC    TATAAACTTGATTAT  85 280
        yabA   10258 ..   10274 -  -4.4  -6.12458   TAAAAAAATAAAAAA             GGTGCTC AAGT GAGC-CC              TTTTTTTAATTATAA  91 31
