# Supplementary material for: Rapid, accurate, computational discovery of Rho-independent transcription terminators illuminates their relationship to DNA uptake
Source: Genome Biol. 2007 Feb 21;8(2):R22. doi: 10.1186/gb-2007-8-2-r22 (PMC1852404; doi:10.1186/gb-2007-8-2-r22)
Supplement: Additional data file 4 — Best terminators found downstream of each of the genes of the 343 organisms studied. [file gb-2007-8-2-r22-S4.zip › Lawsonia_intracellularis_PHE_MN1-00.bag]

        dnaA    1850 ..    1862 +  -6.3  -3.90766   CTATTTGAGTTGCTT                GCATT TTT AATGC                TTCTGTTTGTGCATG  68 81
      LI0003 NONE
         hly    4286 ..    4313 +  -5.6   -5.0133   TATTTATTCATTTAA        GGAAGAGAAATA GGTC TACTCCTCTTCC         TTTTTTACAACAATA  77 102
      LI0006    5405 ..    5421 +  -3.8  -3.48897   AAAAATAGCTATAAC              TCATTA TTTTT TAATGA              TAATTTTTATTTATT  50 216
         tlc    7253 ..    7295 + -13.7  -4.58585   GATTTTTTGATTTTG TAACCTAGCACTCTACCTCT ACTT AG-GGTATGGTGCTAGGTTA TTTATTATTTAACTA 100 131
      LI0016   18471 ..   18504 + -10.5  -2.78216   AGGGAGTATAATAAG     CTTGATGAAAGCC-TG CTG CACGGATTTCATCAAG     TAATTCATCAGGATG  79 102
      LI0028   32802 ..   32833 +  -8.2  -4.12942   AGATAACGTTATAAA      GAGCCTATAATACCT TGT ATG-ATTATAGGCTC      TTTTGACAGCTTTCA  80 81
         alr   42417 ..   42427 +  -3.2  -5.69473   GTTGCTTGCCCAAGA                 GAGG GAT CTTC                 TTTTTTTATAATATG  82 311
      LI0038   45081 ..   45123 +  -6.2  -4.20491   ATAATATAGTATAGG TAT-AATTATATTTAATAA TAAAAT TTATTAAATATAATTGATA TATTTTTATTGATGT  72 63
      LI0039   45828 ..   45838 +  -2.6  -4.35313   CTAACTTGTACAGTT                 TTTA GAA TAAA                 TATTTTTTAGTTTTA  54 37
      LI0040   47644 ..   47656 +  -4.9  -4.44046   AAATAAATAATTAAT                TAATG TTA CATTA                TTTATTTAGAATAAA  66 297
      LI0041   49717 ..   49736 +  -5.2  -2.92988   TGAAATATTAAATAA            TAATATTA TATG TAATATTA             TACTGTTTAATTTAT  53 131
      LI0042 NONE
      LI0043   53127 ..   53169 +  -7.3  -2.62495   GCTACTTTGTTAACA TGCTATGACACAAAAAT-CT ACAA AGTAATTTTGTGTCATATCA GTATATTTATATAAG  63 44
      LI0045   59447 ..   59485 + -14.8  -4.11751   TAATTAGATAACTTA   AAAAAGATGAGAGAAGCT TAA AGCTTCTCTCATCTTATA   TTTTAAAGAATTAAT 100 85
      LI0046   61031 ..   61049 +  -6.1  -3.46659   TATTATATGGAGTAG             TATCAAC ATAAA GTTGATA             TTGATTCTAACTCTG  60 522
      LI0053   74882 ..   74898 +  -6.7  -3.20751   TGAATATGCTATTAC              TACTATT ATT AATAGTA              TGTTAGATTCTTAAA  63 346
        mltD   77934 ..   77967 +  -2.5  -2.77701   AAGCATTAGGTAATG     TCGCAGGAATAATAA CATG TTGTAGTTCTTGTGA      TGGTGTTCCTCCAAT  42 353
      LI0059   80948 ..   80983 + -13.6  -4.62163   ACTAATTTATTTATT    AAATAATAGTCCATCA ATAT TGATGGACTATTATTC     TTTCTCTTTTTCTCT 100 36
        glpR   82708 ..   82724 +  -2.3  -3.92592   ATAATATTTACATCT              GGTAA GCTTATA TTACC              TTTAATATTAGGCGT  52 263
      LI0063   85687 ..   85715 +  -4.8    -3.551   TAGAATAATCAAAAA       CTG-TATAACTTT TATT AGAGTTATAACAG        TTATATAGCTTAGGG  56 496
      LI0064   86296 ..   86319 + -14.6  -5.88061   ATGTTAGCTAAAAAA          GGGGGGAGAG TAAT CTCTCCCCTC           TTTTTTTAATTTTTT 100 79
      LI0068   91541 ..   91553 +  -4.9  -3.31915   AAACTTAATATAACC                TATAG TAA CTATA                TAATTTTTATAAAAG  54 157
      LI0069   93636 ..   93660 +  -2.3  -3.88232   ATTATTAAATGTTAG         GCT-GTTATA AGAGTA TATAACTAGC          TTATTATATAACAGA  49 45
      LI0070   94178 ..   94189 +    -3  -3.10668   GAACACTGTTGAAAC                TTAG ATAA CTAA                 ATATTTTTGTTAATA  44 47
      LI0071 NONE
      LI0072   95472 ..   95487 +  -6.2  -5.47431   TAAATGAATTAATAA              GGTATA TTTT TATACC               TTTTTTATATATTAG 100 118
      LI0073   96573 ..   96627 + -20.1  -5.48787   TATTATGGATGTATT TAGGATAGATATATAAAAATGATACT TGGG AGTATCATTTTTATATATCTATC-TA TTTTTTGTATATTAT 100 525
         icc NONE
      LI0076  100114 ..  100128 +  -2.2  -3.07104   TTATATTAGAGTAGT               TATAGA AAC TTTATA               TATCTATAGTTATCC  41 76
        ugpB  101499 ..  101511 +    -2  -3.38046   GTAATTGATAAAAAA                TAGT TTGTT ACTA                TGTTATCCTATTTTT  43 33
        ugpA  102418 ..  102430 +  -3.4  -2.61264   CAATTTGGTATTTTA                GAAC GAAAG GTTC                ATTATCAATGAAAAA  42 2
      LI0079  103366 ..  103407 + -12.1   -2.7709   GTAATAGTAATTTTA GAAGAAAATTATTGATGATT ATA AATCAT-GATAATTTTCTTC TGCTGTATCTTCATT  88 117
      LI0081  106196 ..  106215 +  -4.9  -2.87132   AAAGATTTTTAATCA            GGAAGGG GATCTA CCCATCC             TGTATCACCGCCAGC  50 75
        folE NONE
      LI0090 NONE
         eno  118153 ..  118167 +  -5.8  -2.63723   GAGCAGAGCAATTAC               CAATAT GTA ATATTG               CTTCATTAATACAAG  55 281
      LI0093 NONE
         pfk  121946 ..  121967 +  -5.3   -2.7623   AAAAAAGGAAAATTG           TTCTTCATTC TTG GAA-GAAGAA           ATAATTTTTTTTGCT  51 257
      LI0098  126168 ..  126179 +  -5.8  -3.60792   GCTTGTCCTGAAGCA                CCTC TACA GAGG                 TTATCTATAGCTGAT  62 117
      LI0103 NONE
      LI0104 NONE
      LI0105  134312 ..  134328 +  -2.3  -4.15267   TATGAAAAAATATAC              TGTATTT TTT AAAGACA              TTTAGTTCTATTTTT  51 156
      LI0109 NONE
         smf NONE
      LI0111  141838 ..  141856 +  -7.4  -3.53224   GTTAGGCATGCTCAA             CTTGCTGG ATG CCATCAAG             TTTCCAAGAACCCTC  70 104
      LI0115 NONE
      LI0116  147643 ..  147659 +  -2.3  -4.93318   TATAGAAAAAAATTA              TAATTAC ATG GTAATAA              TTTTTATAGGTTCTA  62 41
        cysG NONE
        purN  150410 ..  150429 +  -5.8  -3.05384   GCATCAATAACCCCA            GGTGTATT TTGA AATACATC             TTCAATGCCCCAAAA  57 513
      LI0122  153072 ..  153084 +  -4.9   -3.6796   TAGATGTTTGTATTA                TAACT GGT AGTTA                TTGTTACCATATATT  58 109
        cbpA NONE
      LI0125  155441 ..  155451 +    -4  -3.58511   AGAATGCTTTCATCA                 CTTT ATT AAAG                 TTATAATATTTAGTT  50 17
        clpB  158297 ..  158308 +  -5.8  -3.60074   AGGTAAAAATAGTCT                CTGG GGGG CCAG                 TTTCAACAATTTGTC  62 149
        hisJ NONE
        folC NONE
        selA  164465 ..  164496 + -10.5  -4.06562   TTGTAGATTATTATT      TAAAAAGATACAT GAGTTA ATGTATCTTTTTA       TTTATAGTTAGGGTT  93 150
      LI0133  164912 ..  164928 +  -4.5  -3.55842   TATATTTGAAGGATA              TGGAATA TTA TATTCTA              TTGTGATGTTATCTA  54 74
      LI0134 NONE
      LI0135  168184 ..  168216 +  -7.9  -3.39895   AGGAATCTCTACTAA      TTTCAATATGTGCTT CCC AAACACATACTGAAA      TTGCTTGGTGGCACG  72 416
      LI0136  170056 ..  170068 +  -4.9  -2.78384   ACATAAGCCACCAGT                TCATA GGG TATGA                TGTAATAAAGCCGCA  51 336
        nodB  175156 ..  175172 +  -3.1  -3.71888   CGATAGAATTATTCC              TTTTATT GTT GATAAAA              TTATTCAATCTACTT  50 501
      LI0142  179497 ..  179508 +  -4.4  -2.52516   TCAGAAGTTCAGATT                GGTA ACTT TACC                 CTTCGTGCTGAACAG  47 393
   typA/bipA  183928 ..  183955 +  -5.1  -4.05607   AAACAGGAAAGTAAA        GACATA-TTCTT TTTCT AAGAAATATGTC        TTATTGTTGTAGTAT  64 27
      LI0147  185859 ..  185880 + -10.3  -5.60993   TGTTAAATAAAAAAA           CTTGTTACT ATTA AGTAACAAG            TTTTTTTATAAAAAG 100 74
        ppiB  206501 ..  206528 + -14.4  -3.96892   TAGTTGAATAGAAAA        GAGTAGTAACTA GCAC TAGTTACTACTC         TTTATAGTGAGAATT 100 43
        oppA  213277 ..  213300 +    -4  -4.25538   TAATAATTATATCAA          TCATTTTACA TTTA TTTAAAATGA           TTATTATTTATTATT  58 46
        relA  216004 ..  216016 +  -2.7  -3.54543   AAAGAAAAACATATT                CATAT CAG ATGTG                TTTGGACCAATAAAT  48 448
      LI0173 NONE
      LI0174  220926 ..  220949 + -15.4  -6.06723   CGTATAATCTCGGAA          CGTGGGTGTT GCAA AACACCCACG           TTTTTTTTTGAGGAG 100 82
      LI0175  222928 ..  222959 +   -13  -5.42259   TAAAACTCCTTTCCA      TGAGAGAGCAGTCC ATGA GGGCAGCTCTCTCG       TTTTTTTGACCATGA 100 79
      LI0176  223681 ..  223709 + -11.9  -5.28778   ATGTAAGAGAATGAA        GAAGGAACATG AGCTTAC CATGTTCCTTC        TTTTTTATCCGTCAT 100 349
      LI0177 NONE
      LI0178  225660 ..  225687 +  -9.9  -2.75349   ATTTGGATGCGAAAA        GAGGATCGACT TTTTAC AGCCGATCCTC         TCAATTTTAGCAATT  78 501
      LI0180  229291 ..  229329 +  -3.5  -3.14344   CATCCGCGGAAATAA   GGAAAAGGGGGCCGCCT TTTAC GGGCGGCCCCCACGACA   TTGATACAGAGGGTC  47 59
      LI0181 NONE
      LI0182  231112 ..  231142 + -11.9  -4.37886   TCTTTCGACTTGTCA       GAAGAGCTGACCT TCACC GGGGCAGCTCTTC       TTTTATGGGAGATCG 100 45
      LI0183 NONE
      LI0184  232744 ..  232770 + -10.9  -5.26119   CACTATTTCCATAAG         GCCCTGTTCAT CTTGC ATGGACGGGGC         TTTTCTTTTTGGGAG 100 48
      LI0185 NONE
      LI0186 NONE
      LI0187  236455 ..  236481 + -15.2  -4.30885   GAAGACTGAAGGAAA         GGCACTCCGG GTGGTCG CCGGAGTGCC         TTTTGCATGTATTTT 100 133
        ftsH NONE
        folP  239811 ..  239830 +  -2.1  -4.55383   AGTTTAAATCTCTTT            CCCCTAA GTGTAA TTAGGAG             TTATTTTTATGGATT  55 61
      LI0190  240595 ..  240605 +    -4  -3.98107   TCATAGAGGTAACTG                 GAAA TAT TTTC                 TTATTGCTTTTGCTA  54 41
      LI0191  241479 ..  241491 +  -4.9  -2.97058   TGATATAGTTACTGT                TTTTC GTC GAAAA                TAATTTCAATGTATT  52 10
      LI0192 NONE
        galU  243793 ..  243813 +  -4.1  -5.50774   CACATTTCAGAAAAA            CAATAATGA ATT TCATTATTA            TTTTTCTTTATTCTC  80 20
        priA  246327 ..  246347 +    -2  -5.89921   GAAATGCATAATAAC            TATTTAGA AAATA TTTAAATA            TTTTTTTATTATCAT  77 141
      LI0195 NONE
      LI0196  249657 ..  249668 +  -4.4   -3.1886   GGAAAAATATACGGA                TACC ATTA GGTA                 TTAATGCAATTGAGT  51 187
      LI0201  255011 ..  255035 +  -5.1  -2.58663   TAATCTAATAGTTTT          TATAGTAGGAT GTT ATCTTCCTATA          CTTATAAAACTAGCT  52 147
        purA  256497 ..  256517 +  -3.4  -2.89185   TTATATCTTAAACCT           GTAGAAAGA TGTA TCTT-CTAC            TAGTTATAATATATT  43 94
        trmU  257689 ..  257700 +    -3   -2.8007   TTTTTCTCCTATGAT                TAAC AGAA GTTA                 TAATTAATACCTTGC  43 63
      LI0204  258966 ..  259007 +  -4.8  -4.38712   AGTGTTACGTCCAAA TAAAATGACAATTAAA CTTACTGTTT TTTAATTGGCATTTTA  TTTTATAAAAATAAA  66 74
        hemB NONE
      LI0206  261325 ..  261339 +  -2.8  -3.13522   CGTGGCCATATGGGA               TAATCC TAT GGATAA               TATTGATAAAAAACT  43 23
        nirD  261818 ..  261839 +  -9.5  -5.67063   CAATAAATATAAAGG           TGCTCTCTA GTAG TAGGGAGCA            TTTTTTTATGATACA 100 59
      LI0208 NONE
      LI0209  264095 ..  264124 +  -6.7    -5.252   GTAACAAGCCTATAT       CTTTTAAAAAATG TATA CATTTTTTAAAAA        TTTTTTCTAAAAATA  90 300
        thrS  269594 ..  269606 +  -4.8  -3.54424   TCTCTTAATATTAAA                CCTC GTAGA GAGG                TTTCCCAAGATGGAG  56 33
      LI0213  270231 ..  270247 +  -5.1  -5.18726   AAACTAAAAACAAGA              CGTTCTG CAG CAAAACG              TTTTTCTTCTACAGG  81 126
        rplT  270857 ..  270870 +  -2.5  -2.76815   CAAGTTCATTAATTA               TAATA ACAA TATTA                CTTATTAACAAAAGT  41 29
        pheS NONE
        pheT NONE
      LI0217  275090 ..  275100 +    -4  -2.87468   TCTATTTTTTGATGT                 TCAT CTT ATGA                 TCTCATCTCCTGAAC  45 233
         rpe NONE
         tkt NONE
        trmD NONE
        rplS  279358 ..  279373 +  -6.1  -5.42198   TTAAATAAACATAGA              GGGAC ATTAAA GTCCC               TTTTCTTTTTTGGAG  88 55
        rplS NONE
      LI0223 NONE
      LI0224 NONE
        smpB NONE
        yjjK  283642 ..  283656 +  -5.8  -3.26444   GAACACTAATATTAT               TATCTA TTG TAGATA               TATGTTCTTCCAAAA  59 235
        argS NONE
      LI0230 NONE
      LI0231 NONE
      LI0232 NONE
      LI0233 NONE
      LI0234 NONE
      LI0235  292011 ..  292027 +  -2.2  -3.38754   TTTTTAATAACCAAT              CGCCAA CGATA TTGGAG              TGCTTTTCTTTTGGG  43 109
        folk  299893 ..  299904 +    -3  -3.86015   TTTTGTAGTTATGAC                TGTA GAGA TACA                 TTTCTAAAAAAAATA  52 271
        uvrB NONE
         lig NONE
        dapB NONE
        nadE  306670 ..  306707 + -18.9  -4.77036   GATGTATCTTAAAAA   TAACAACAGCATTTTTA TTAA TAAAAATGCTGTTGTTA    TTTTTAATAATAAAC 100 55
      LI0247 NONE
      LI0248  309943 ..  309959 +  -6.5  -2.79273   TGACCAGGATTTGGT              GCCCATA ATA TTTGGGC              CTTATGTTCAACACA  58 449
      LI0254  315750 ..  315796 +  -9.1    -5.252   AAATTGTCTTTCTAA GAATACTATTGAGGGAATATGT ATAA ATA-ATTCCTTCAATAGCATTC TTTTTTATAAACGTC 100 87
        dnaE NONE
      LI0258  321237 ..  321252 +  -4.8  -3.12999   GTTAGTAGCTATAAT              TAAGAT ATAC ATCTTA               TTCAATATAAGCTCA  53 110
        ntrY  324005 ..  324043 + -14.3  -3.25758   ATAAAATAAATAATA  T-ATAGAAAGCCTCTTAA TAAA TTAAGAGGCTTTCTATCA   TTGACTTCATTCTAT 100 37
      LI0263  328891 ..  328904 +  -8.1  -4.09739   GTGAGTTTTCTCGTT               CTGGC TTTA GCCAG                TTTTACCCACCTTAA  80 292
         rho  330324 ..  330345 +  -5.9  -5.37593   ACTAAACACAAAAAA           GTCTGTTAA CAAC TAAACAGAC            TTTTTTAATTTAAAC  88 108
      LI0271 NONE
      LI0272 NONE
      LI0273  339304 ..  339355 + -15.6  -4.79223   TTTTCTCCTATAGAC TAAAATTAAAGAATCCATGGGAATG TAT CATTCCCATGGATTCTT-AATAATA TTTTTACTAATGTAA 100 232
      LI0274  340694 ..  340712 +  -2.5  -2.84053   AAAAAAAGTCAGTGA             TTATCTT TTTAT AAGATGA             ATTTAACTACTTTAA  41 43
        cyoB NONE
        cyoA  343202 ..  343223 +  -8.8  -5.67063   ATAACTAGAAAAAAA           GGCTGTTT ATATAC AAACAGCC            TTTTTTTCTAATCAA 100 49
        porA NONE
         pta  350099 ..  350121 +  -3.5  -3.99374   TATTCTTAATGAAAG           GAAATTTCA ATATA TGAAAGTTC           TTGTTATTAATACAG  54 112
        ackA  351581 ..  351600 +  -2.2  -3.98016   CTTTATTAAAGTAAC            GCTTATAA GTAG TTATAACC             TCTTTTATTGCTCCT  52 280
      LI0288  362463 ..  362477 +  -2.2  -2.71637   AAAAAGTAAAAAGAA               TGATAA AAA TTATTA               ATTATCCTCTTGGTA  39 102
      LI0292  369099 ..  369124 +  -8.3  -3.25102   ATAAAACTAAAACTT         CCTCTCTCTAG TACG CTAGAGGCAGG          TGTTATGGCTGAGGT  73 488
      LI0297 NONE
      LI0298  374943 ..  374969 +  -8.8  -3.65581   TAACACCTTTTTTAG         CTGCTTTATCTA TAG TAGATGTAGCAG         TTATTAAAAGTTGCT  79 169
        greA  387998 ..  388008 +    -4  -2.86124   ATAATTTTACATTAC                 CTTT ACT AAAG                 TACTATTTAGCTACA  45 37
      LI0308  389432 ..  389445 +  -5.3  -2.57132   TTTATCCAGTATAGC               CTAAC ACTG GTTAG                ATTATAAAGGAAAAA  52 99
        yicC NONE
         gmk NONE
        pyrF NONE
      LI0312  392877 ..  392890 +  -2.4  -2.54459   AAACCAACTACACTT               CCAT GAAAAA ATGG                CTTACTGCTCCTATT  38 83
        recJ  395056 ..  395066 +    -4  -3.85911   GAAACAGGACCAGAC                 CAAA AAA TTTG                 TGTTTTATCAGTTTG  55 496
      LI0315  396609 ..  396621 +  -3.4  -3.22894   CGAGAGAGCCATGGA                GGAT GCATG ATCC                TTGATAAATATTATA  45 204
      LI0316 NONE
      LI0317  398413 ..  398426 +  -3.8  -3.04032   AGAGATGTCTCAATA               GGTG ACAACA CACC                TGATTCTTGTCTTAT  47 166
        cysG NONE
        resC NONE
        hemA NONE
      LI0323  405541 ..  405557 +  -3.8  -3.78775   TCATATAACTATAAT              TAGTAT ATCTC ATACTA              TTTAATGATCAAACA  52 51
        thiE  406341 ..  406353 +  -3.5  -3.34344   TAAAGGTAGTATCTT                TTATA AGT TATAA                TTCATTGAAGAATAG  49 128
      LI0326  409283 ..  409296 +  -6.7  -2.88069   ATTAAAGTCCTTACC               GAAGC TATT GCTTC                TGGTTCTCCTGTCAC  61 333
        glgX  413476 ..  413488 +  -6.3  -2.60598   AAATAACTTGGAGGA                GCATA AAT TATGC                GTATTCTCATGTTTG  58 35
      LI0330 NONE
        amyA NONE
        glgP  420397 ..  420438 + -23.5  -3.37975   TATAAAAAGTTCACA TAAGATAAGAAGGTATGGT AATT ACCATACCTTCTTATCTTA  TTATAAGTAATAACT 100 36
      LI0340  428954 ..  428965 +    -3  -3.75053   TACCTATGGAGTTAG                CTAT GCGT ATAG                 TTGTATTACTATGTG  50 288
      LI0341  429681 ..  429694 +  -3.9  -2.57683   ACACTTTCCTTCATA               TAGTA CAGT TACTA                CTTATAGAAACCTAT  44 46
        leuB NONE
        codA  431289 ..  431299 +  -2.6  -4.42386   AGAAGATAATACTTT                 TAAA ACT TTTA                 TTTTATAAATGAGGA  56 214
      LI0344  431698 ..  431708 +    -4   -4.1673   ACTTTAATCAACAAA                 TAGA TAT TCTA                 TTTATTAAAAACTTA  56 117
      LI0345  432663 ..  432675 +  -3.5  -2.73542   TAACTACTTTATCTA                TTAAT TAG ATTAA                TAATTAAAAATTAGG  44 92
        purC NONE
        fabI NONE
         mdh  442523 ..  442541 +  -3.2  -3.91959   CTATGTAATCAAAGA             TAAACAAG TTA CTTTTTTA             TTGTTATAATTATAT  52 92
      LI0352  443087 ..  443106 +  -2.1  -2.73875   GACTATATTACAGAA            CGAGGAA AAATTA TTGCTCG             TCGTATTACAGGAAC  39 141
        rplI  443809 ..  443833 + -10.9  -3.19157   AAGAATGATTCTTCC          GTAAATCATGT ATC ACATGATTTGC          TTCGTAGAGTTCCTC  85 66
        recQ  445641 ..  445659 +    -3  -3.24329   AACTAATCCTGTAAG             TTCTGGAG GGA CGCCAGCA             TGTTCATTACCCATA  47 472
      LI0358 NONE
        nadC NONE
      LI0361 NONE
        nadB  456779 ..  456789 +    -4  -2.97885   TAAGGAATATAGCTA                 GTAT CCA ATAC                 CATTTTTTTACTTAT  46 469
      LI0376  468678 ..  468688 +  -2.4   -2.8805   ACACTAACAGCGGTC                 TGGG GTG CCCC                 TATCTAAGAGGTAGT  40 196
        rpsB NONE
         tsf  470557 ..  470574 +  -8.3   -5.1523   CTTTAAGAAATAAAA             AGGGGGC GTTT GCCCCCC              TTTTTATATTATAAC 100 41
        galE NONE
      LI0380 NONE
        lgtF NONE
        pyrH NONE
         rrf NONE
        yaeS NONE
        cdsA  476472 ..  476490 +  -7.6  -3.23492   TACTATTTTTACCCC             TTAACTAA TTT TTAGTTAA             TATTACTGTATGGTG  67 47
         dxr NONE
      LI0387 NONE
      LI0388  479689 ..  479713 +  -8.1  -3.93817   AAAACTAGCTTAAAA          GAAATAAATGA TTA TTATTTATTTC          TGTTTTTAGAATATA  79 78
      LI0389  481481 ..  481530 + -22.8  -3.42996   TAACATAGCAGATTA TTTATGTATAAACCCTATATAG CATGTA CTATATAGGGTTTATACATAAA TTCTGGTGGGTCGTG 100 80
        mreB NONE
        mreC NONE
      LI0394 NONE
      LI0395 NONE
        rodA NONE
      LI0397 NONE
      LI0398  490939 ..  490957 +  -6.8  -2.60992   TTACTAAAGAATGTA             TAACTTCT AAA AGGAGTTA             CTCTTTGAACACCTT  60 23
        atpF  491530 ..  491544 +  -2.1  -2.90075   TAACAAAGGTAGTAC               TCTCT TGATT GGAGA               TATCATTGCACAACG  40 18
        atpE NONE
        atpD  493590 ..  493610 +  -2.6  -3.50572   TGCAAAAAAACCTTT            TTACCTAT GAATA AAAGGTAA            TTATATGGCATCACT  46 5
        atpC NONE
        atpB NONE
        atpA  496329 ..  496345 +  -5.1  -2.61007   ATTAAATATTTCCAG              CCTTTAG TAA CAAAAGG              ACTTTTATAATTTAC  52 19
        xseA NONE
      LI0406 NONE
      LI0407 NONE
         dsx  502075 ..  502089 +  -5.8  -3.74178   CATTTCCAGGAAATT               GAAAAA ATT TTTTTC               TTTCACCTTTCATTA  65 122
      LI0419  514903 ..  514913 +  -5.4  -3.68569   ACCCTTGATGGTGGA                 GAAG CTA CTTC                 TTATTAAATCAATAA  60 9
        bioF NONE
      LI0422 NONE
        bioC NONE
        bioD  519101 ..  519113 +  -2.7  -3.75153   AAACAACTCTTTATA                GTATA ACA TATGC                TTTCCCTTACAGAAC  48 20
        bioA  520771 ..  520782 +  -2.2  -5.23765   TTTTTATTTTTCTAC                TAGG TAAT CCTG                 TTTTTATGTTATTTC  70 409
        putP  523927 ..  523972 + -15.2  -4.55826   AATGTACAGAAATAA CCAAGTAAAAATATTCTTAT AGCTTA AAAAGAATATTTTTACTTGG TTTTGCTATTTTAAC 100 40
      LI0430  525595 ..  525611 +  -2.3  -3.90761   TAAGCAATATCCTAT              TTATTGT CAT ACAATCA              TTCTTCTATCAATTC  49 38
        himA  526135 ..  526149 +    -5  -3.35723   AATCGTTTTTCACCT               CCTATA GAA TATGGG               TATGTTGTTTGGATA  55 213
        aspC  531954 ..  531964 +    -4  -4.42653   TAACTTTTAACTGTT                 GTTT AAA AAAC                 TTTTGTGGATACCCT  62 263
        hyaA NONE
        hyaB NONE
        hyaC NONE
        hyaD  539954 ..  539964 +  -2.6   -5.0133   TAAATCTCTAACAAA                 TATA CAA TATA                 TTTTTTACACGGGTA  63 448
      LI0443 NONE
      LI0444  541929 ..  541939 +  -2.4  -4.13014   CTATTAAAATAGTTA                 CAGG TCC CCAG                 TTTTCAAAATATACG  54 184
      LI0447  544425 ..  544446 +  -3.7  -3.82261   ATAAAGACTCTATTT           CTGCAAGAG TGGT TTCTTGAAG            TTGCTTTTCTTCAAG  55 461
        pyrG NONE
        kdsA NONE
      LI0453  549946 ..  549964 +  -3.2   -4.0613   AAAATTTTTTATTTG             GACTATAA TAC TTATACTC             ATTTTTTCTTTTGCA  54 42
      LI0454  550581 ..  550600 +  -2.2  -3.90045   ATAATAAATAGATTA            TATGGTTA AAGG TGACTATA             TTGTATTTAATATTA  49 57
      LI0455 NONE
      LI0456 NONE
        rpoN  553538 ..  553548 +  -2.6  -3.93578   AAAATAAAAAAGGAT                 TATT ATG AATA                 TTGTATTTACTTTCA  50 56
      LI0458  554102 ..  554116 +  -2.9  -2.72144   TAACCATTTTTACTT               TCATT TACCC AATGA               CTTTAAAAAAAATAA  40 49
      LI0459  555431 ..  555443 +  -3.5  -2.52519   ACTTATTAAAACGCA                TATAA TAA TTATA                ATGTTAGTGTAATAG  44 378
      LI0460  556270 ..  556293 + -12.6  -4.46926   AATATAAAAAGAAAA          CTATCCTTGA TAAT TCAAGGATAG           TTTTCTACTAGAATC 100 191
      LI0465  563525 ..  563552 +  -5.5  -4.93547   CAATATTTGAATATT        GTGGCCTCCAT CCAAGT AAGGAGGCTGC         TTTTTGATTACTTGA  77 141
        rfbB NONE
      LI0469  569793 ..  569804 +    -3  -4.72277   CATTGTACAATATTG                TATC CTCT GATA                 TTTATTTCTATTATT  60 360
      LI0470 NONE
      LI0471  571609 ..  571621 +  -2.7  -2.62515   AAATACGTATCTAAA                TTTAG TCA CTAAG                TAATATAAAAACATT  40 27
        nrdA  583995 ..  584005 +  -3.2  -2.88822   ACCAACTCTTTAAAC                 TGGG ATA CTCA                 TAATTCTATAGAAAC  43 55
        nrdB  585483 ..  585499 +  -2.3  -5.07652   AACTTAACAAAACTT              TTTACAA CAA TTGTAAC              TTTTCTTTTACCCAA  62 401
      LI0479 NONE
      LI0480 NONE
      LI0481  591198 ..  591214 +  -3.7  -3.42574   CAAAAATGTAATAGC              TTTCCAT ATA ATGGACA              TTATGGTAAGATTAC  49 145
        motA  592133 ..  592146 +  -3.9  -3.13164   CAGGATAACCTCTCT               CTAAT AAAC ATTAG                TTACATCATTAAAGG  47 33
        motB  593071 ..  593085 +  -2.8  -3.74251   TTTCTATATGGTGAA               TAACAG TAG CTGTAA               TTTGATCAAAATATG  51 213
        motA  597208 ..  597223 +    -4  -3.64332   AAAATGATGGTTGGC              TTACAG TCTT CTGTGA               TATTTCTCTGCTCCT  50 73
        motB  597878 ..  597888 +  -2.6  -3.56864   AAAAGTAACCAATCC                 TTTA CAA TAAA                 TATTTATCGACTTTT  46 16
        accC NONE
      LI0489 NONE
      LI0490 NONE
      LI0491 NONE
      LI0492  603805 ..  603818 +  -3.1  -3.44622   ATCAGGATTTATAAG               TTCAC TAAT GTGAG                TTCCTTCTGAAGCTG  48 344
      LI0495 NONE
      LI0496 NONE
        livH NONE
        livM  610580 ..  610595 +  -3.3  -2.87683   ACATAACTAAATTTT              TCTCT AGGAAA AGAGA               TATATGAAAGAATAT  43 3
        livG NONE
        livF  612252 ..  612266 +  -5.8  -4.41956   AATAGTATCTAATAG               TATCTT TTG AAGATA               TTTTCATATGTATAT  71 157
         ppa  614499 ..  614518 +  -7.9  -5.42862   TCCTACCTAAAAAAA            TCTCTCC TAATAT GGAGAGA             TTTTTTTACACCTAT 100 60
        thiG NONE
        thiH NONE
        thiF  620073 ..  620083 +  -6.8  -2.61004   CGACTACCAGTGTCA                 GCAG GTC CTGC                 ACTTTTTAACCGTGC  57 509
        terC  625827 ..  625839 +  -6.3  -3.27639   CTGGCGTAGCTGATG                GATCA TAA TGATC                ATTTTCTGGATCTTG  61 345
      LI0514  630484 ..  630508 +  -5.9   -3.5394   TCTTAATAATGCAAA          GAAATAACT CAATCAT AGTTATTTC          TTTGCAAAAAAGTTT  62 89
        ispB NONE
        purL  634798 ..  634816 +    -6  -5.41787   AAAAGACAAAAATCT             CAAAGTAC TAT GTACTTAG             TTTTTGTCTTTTTTC  88 49
      LI0520  640589 ..  640617 +  -7.5  -2.90615   GGTTGAGGATAAAAA        GAATGTGGCTTTA CAA TAAAACCCCATTC        TACTTTAGCAAAGCT  64 444
      LI0522  642743 ..  642760 +  -4.9  -3.61988   TTACGATAAATACTC             TCAAGGA CATG TTCTTGA              TTACTTTGTAGCTGG  57 362
      LI0533 NONE
        nusA  653736 ..  653751 +  -6.2  -3.31162   TAAAACGATATATTC              TTTTCC AAGA GGAAAA               TATATTTCATACTGA  62 113
        infB  656772 ..  656829 + -23.5   -3.0263   GCTTATAGTAAATTA TAATTATAATAAAAAGGGGAAAAGA GACTGAAG TCTTTTCCCCTTTTTATTATAATTA TGTTACAAAACTGCT 100 33
        mgpa  658362 ..  658380 +  -8.2  -2.84325   AATAAGTAAATTATT             GCGTGAAA TAG TTTCATGC             TGATCTTTAGGCCAA  67 341
      LI0546  666258 ..  666275 +  -4.3  -3.21622   ATTTTATATACCTTT             TTATATA TTTA TATATAA              TTACTAAATATATAT  51 101
      LI0547 NONE
        yscV NONE
        yscS NONE
        yscT NONE
        yscU  671480 ..  671498 + -13.2  -5.24129   TTTGTTAAAAGGAAA             GGCTCTCT GAT AGAGAGCC             TTTTTTATAAAAAAG 100 457
      LI0552  681517 ..  681538 +  -4.5  -4.21989   TATAAAAAAATAAGG           TACAATAAG TTGC CTTATAGTA            TTTCTTAGAGTTATA  62 278
        lysA  682907 ..  682921 +  -2.8  -4.82111   CATGTTATAAATCAG               GACATA CCT TATGCC               TTCTTTTTCTTTTGT  61 41
      LI0554  684226 ..  684237 +    -3  -2.72144   TATGAATGATGGATG                TCTT CCTG AAGA                 ATTTAGACAACATCA  42 156
      LI0555 NONE
      LI0556 NONE
        bacA  687588 ..  687598 +    -4  -3.56892   AATAGTTGACCGTCT                 TTTG GAT CAAA                 TTCATCTTTATTGTT  52 270
        rplM NONE
      LI0560  689735 ..  689763 +  -6.8  -4.68424   AACTTTTTTTAAAAA       GCATCTGTACTCT TCTA AGAGC-CAGATGC        TTTTTAACTAACTTA  78 71
      LI0561  691663 ..  691693 +  -6.4  -2.60508   AATATGTATATATAT       ATATTTTAATATAG ACA CTATATTAGAATAA       CTGTTATGTAACTTA  58 165
      LI0562  692875 ..  692889 +  -6.4  -3.12847   CAGTGAATTCACCGA               GGGATT TTA AGTCCC               TTGCGTCTACCAGTT  61 107
        pgpA NONE
      LI0565  694685 ..  694704 +  -7.9  -5.02074   CCTCCACATAAAAAA            TACCGGT AGGCAA ACCGGTA             TTTTTTCGGAGGTAG  95 68
        fliC  702881 ..  702929 +   -12  -3.01736   AGGCAGACCAAAGAC ACATGGCTTGGAGGAAAGAA GTTGTTGTA TTCTTTTCTTCAAGCCATGA TACTTATTGATTTAT  91 64
      LI0572  704257 ..  704304 +  -7.5  -4.50583   GATGAAAACCATATT CTCTTTAAGTTAATCTAGTTCTA ATAA TATAACTAGATTAAC--AAAGAG TTTTATACTAATCTT  78 66
        purH  710592 ..  710608 +  -6.7  -3.66556   AGTTCAAAAAGCTTG              TTATCTA TCT TAGATAA              TTATATTAAACCGTT  69 39
        mutT  711221 ..  711258 + -10.2  -5.28778   AAATACTATAGTACT   CTTATAACATAGTGTT ATAATC AACACTATGTTATAAA    TTTTTTGTAGATAAT 100 45
      LI0584 NONE
      LI0585 NONE
      LI0586  721426 ..  721440 +  -8.6  -3.40299   GTTAAAAGATTACTT               GCAAGT CCT ACTTGC               TTCTCGCTATAGTGA  75 175
         maa  727888 ..  727898 +  -2.6   -3.8917   TATAATATATAAATA                 TAAT TAT ATTA                 TTCTTATAGTTAACC  50 175
         cls  729423 ..  729437 +  -3.6  -4.40003   CCTTTCTGATGTAAA               GAAGAA CTT TTTTTC               TTTCTCTTTCTAAAA  60 70
      LI0597  737537 ..  737556 +  -6.5  -3.46138   TCTAAAATTACTGCA            TCAGCTA CTTCAA TAGCTGA             TTCTGCTCCTAATTT  62 301
      LI0601 NONE
      LI0602  744510 ..  744525 +  -3.4  -4.43012   ATATAGAATATACGT              TATTTA ATAA TAAATA               TTTTAATATTACAGT  58 178
      LI0603 NONE
      LI0604 NONE
      LI0614  759285 ..  759299 +  -3.6  -4.42238   TTTTGTCTTATTTTT               TTAAGA TTT TCTTAG               TTTTAATTAAAATAA  60 240
      LI0615 NONE
        radA NONE
        yljA NONE
      LI0618 NONE
         aat  765550 ..  765565 +    -4  -4.56978   TTTATTTGGATTAAT              CTCTAG TATG TTAGAG               TTTCTTGTTTGAACC  62 260
      LI0624  770796 ..  770806 +  -5.4  -3.95567   AGGCGTAAATAAAAA                 GATC GGT GATC                 TTTAATAATTTTATT  62 44
      LI0625  772596 ..  772635 +   -16  -3.57144   CAGTACAACTTAGAT  GTATAAAAACCCCAGAAGC AAT GCTTCCGGGGTTTT-ATAC  TTTCAGCATAAAAAA 100 50
      LI0626 NONE
        lpxC  774647 ..  774665 +  -3.2  -3.13788   GTGTAATCTCCATCC             TACTACAT AAT ATTTAGTA             TCTGTTAAGTTACAT  45 53
        mutL  776849 ..  776865 +  -3.7  -2.73441   TCCTGACTGAGGTTC              TGGTTCT TCA ACAACCA              CTTTAACAGGTACTG  45 234
        paaK  786222 ..  786279 + -22.9  -4.97402   AATTACCCACCCATA TA-TACTAAATAATAAAGAGTTTTAACT TTA AGTTAAAACTCTTTATTATTTAGTAATA TTTTTATACCTTTTA 100 71
      LI0646  797325 ..  797335 +    -4  -4.03887   CCGCTTCTTAAGATA                 TATC CTA GATA                 TTGTATTTGTTCTTT  57 281
        valS  801897 ..  801923 +  -3.2  -5.47431   AAAAAAATTTTTATG         TATAAAAATATG TTA TATATTATTATA         TTTTTTATGTATTAA  75 217
      LI0649  805218 ..  805245 +  -9.2  -4.68124   ATTAGATATGATAAA        GAGGCTTATGGA ATTA TTCACAAGCCTC         TTTTATATCTATTCA  91 49
      LI0650  809035 ..  809045 +    -4  -3.12351   AAAAAAAGTATTAAT                 TTAC ACT GTAA                 TTCCATATAAAAGGA  47 101
        nadh NONE
        topA  814902 ..  814912 +    -4  -3.05294   ACACTGCTATTAAGT                 GAAT ATT ATTC                 TATATGGTATTTCTT  46 49
        gloB NONE
        argG  816876 ..  816900 +  -5.9  -2.94527   ATGAAACTCTCATAA          CCTTATTATAA TAA TTATAATAAGA          TAATTATCTCTATTC  57 40
        argH  818473 ..  818484 +  -4.4  -3.71848   CATTACTTTCAGGTG                GACT TGAT AGTC                 TTCTTGCTACAAAGC  56 167
        trmU  819590 ..  819611 +  -5.3  -3.36694   GATGGATAATCTAAC           TTAAGTTAG ACCA CTAATTTAA            TCTTTAAAAGTCAAT  57 118
      LI0659  820480 ..  820490 +  -5.4  -3.74137   TCTTCACTTACAAAA                 CCTT TAG AAGG                 TATTTCTATTAATTT  61 53
        glmS  823303 ..  823331 +  -4.8  -2.58861   CTTTTCTTTTATAAC        TTAGTAATATAT TTATT ATATACTACTAA        CTTATAAACATAATA  50 66
      LI0662  826646 ..  826664 +    -6  -4.19624   TTAGTACTATTATAT             GCTAAGAT GTG AGCTTAGC             TTTATATTACACATG  69 223
      LI0663  829032 ..  829055 +  -6.1  -4.45807   TTAATCTTATTGTTG          CTTACAATG CTAACA CATTGTGAG           TTGTTTGTTTTCCTA  71 88
      LI0664  830679 ..  830726 +  -5.3  -3.34522   TATATAACAAATATC GTTAAGAACATATATTTTATA ATAACG TATAAAATCTATTTTTTTAAC TTAATTAAAACGTAT  57 264
        ahcY  841249 ..  841259 +  -2.6  -4.81083   ACTAACGTTTCTAAC                 TTAA TAG TTAA                 TTTTTACTAATTACC  61 222
        serA NONE
        pcrA NONE
        thiL  845512 ..  845524 +  -4.8  -3.92542   TAATCCATTGCATAA                GTGG TGTCT CCAC                TTCTTTACGGATAGA  62 89
        hflK NONE
        hflC NONE
      LI0677  849820 ..  849832 +  -6.3  -4.28254   AGGCCGGCTTGCTTG                GGTTT TCC AAACC                TTTTAAATATTAACA  72 7
      LI0679  851980 ..  852008 +  -2.7   -3.3442   TTTTAGAATTATGGC       CAAC-ATTATAT AATGAG ATATAATAGTTG        TATTCTACTATTCTA  44 3
      LI0680  853534 ..  853545 +  -2.2  -3.90574   TATCCCAAATTATAA                CTGG TATA CTAG                 TTTGATATAGTTCTT  52 415
      LI0688 NONE
        grsT  869395 ..  869423 +  -9.1  -4.58283   TTTTATATCTAAAAA        GGATATTTTGT TATTAAT ACAAAATATCC        TTTTTAACAAAATTA  91 50
        rubY NONE
        rubA  876540 ..  876573 + -19.9  -5.41143   TAGTTAACTTACTTA     TAAGTCAAGGAGAGA AATT TCTCTCCTTGACTTA      TTTTTTTAAGAAATG 100 34
        rfaF  877706 ..  877716 +  -5.4  -2.87275   TAACATAACCAAAAA                 TTGC ATG GCAA                 CCTTTTTCTTCTTTC  53 68
      LI0699  878777 ..  878799 +  -6.3  -4.42386   TTTTTATAGAAAAAA           CTCTGGAAT TTTAT ATCCCAGAG           TTTTATCGATACCCC  74 82
      LI0703  883971 ..  883983 +  -3.4  -5.26247   CGTCATCATTTTGGC                GCAT GTAAA ATGC                TTTTATTTCTTTTGG  74 404
      LI0708 NONE
        ribF NONE
        fliC  895104 ..  895122 +  -3.9  -2.74563   ATATATATACAACGG            CTCCTCTT TATT AAG-GGAG             TCGTTGAAATATACA  44 49
        argJ  899656 ..  899668 +  -4.9  -3.18446   AACCTTACTTCTTAG                CTATA ACT TATAG                TAATTTTATACAGTT  53 107
        rluD  900735 ..  900753 +  -4.6  -3.35606   TTATATAACTTGTTA             CAACAATA GCA TATTGTAG             ATATTTTTTTTATAC  54 56
         gln  901622 ..  901640 +  -3.3  -3.65996   AAACCCTTAGCCAAC             TTATATT TATTT AATATAA             TCTTTATATATGAAG  50 31
        glnP  902380 ..  902397 +  -2.1  -2.85109   CATTAAGGATGTCTT             TATGATAG ATT CTA-CATA             TCCTATTCTCTATGT  40 35
        glnQ NONE
      LI0719 NONE
        lepA  905908 ..  905927 +  -2.2  -4.58663   ATATCAAGAGAAGCA            TATCATGT ATAT ACATAATA             TTTTTCAGCAATAAT  57 119
      LI0724  909852 ..  909867 +  -4.8   -4.1822   CAACAGTCATAACTG              TAGTTA AAAA TAACTA               TTTATTAGACTAGAA  61 19
      LI0727 NONE
        lytB  913861 ..  913877 +  -2.3  -3.16564   AAAGTGGAAGATTTC              CTTAG TAATAAT CTAAG              TTAATCCCATAAAAA  42 5
        cheV  915186 ..  915197 +  -5.8  -2.78384   TATTATCATGAAGAA                CAGC TTTT GCTG                 TGTCATAGGCAACAG  56 315
        acpS NONE
        hslV  917454 ..  917483 +  -4.5  -4.44099   TCACTAAAAATTTAG       TATATAACTATAT ACAA AGATAGTTATATG        TTTGTATTATTTATT  64 118
      LI0733 NONE
      LI0734  919113 ..  919127 +  -3.6  -5.33124   TTCAATCAATTTTTA               TCATTG TCA TAATGA               TTTTATTTTATTGTT  73 68
        ychB  920144 ..  920158 +  -4.2  -2.72379   AAGTTGGTAAGGCAA               CGGG TTTTGGT CCCG               TCATTCGAGGGTTCG  48 82
        prsA NONE
      LI0737 NONE
      LI0738  922618 ..  922632 +  -5.8  -5.68438   AGTTGCTATAAAAGA               TTACTA AAT TAGTAA               TTTTTTATTTACTAA  91 158
      LI0739  923456 ..  923471 +  -6.2  -2.67515   TATAACTTTTGCTAG              TTTCTC TATA GAGAAA               TAATATCCTAATAAC  58 48
        flgF NONE
        flgG  925202 ..  925218 +    -3  -3.83318   ATAAAATACTTTTAA              GATGAA ATACA TTCGTC              TTCTATTATTCACAC  50 50
      LI0742 NONE
        flgG NONE
        flgI NONE
        flgJ  928968 ..  928980 +  -4.8  -3.73359   AGATCTTTTTTTGTC                GGCA CAAAA TGCC                TTGTATTACATTGTT  58 224
      LI0746 NONE
        flgK NONE
        flgL NONE
      LI0749  934027 ..  934037 +  -2.6  -3.92809   ACTCATTTTACATTA                 TTTA CTC TAAA                 TTCTCTTTCCTTCTT  50 59
      LI0750  935796 ..  935810 +  -5.8  -2.70528   CTTATGAAAACATAT               TCATAA ACT TTATGA               TAATATATAAATACT  55 20
        surE  949174 ..  949184 +    -4  -4.48449   AACCTACTAAAATAA                 GTTA TAA TAAC                 TTTATATTTTCATAA  60 39
         fba  950309 ..  950321 +  -4.1  -3.61603   TTAACCATAATGAAT                GGATG AAA TATCC                TATCTTTTTATACGT  54 58
        gapA  951462 ..  951472 +  -6.8   -3.9122   TAGTATATTCAGAGG                 GTGG AAT CCAC                 TTCTTTAAAGGAGTA  69 100
       nifr3 NONE
         rne NONE
      LI0772  960070 ..  960090 +  -2.6  -3.87994   TCTTCATCGGGACCA            GGAGAA GCTATTATA TTCTCC            TTTCTACGAATACCT  51 158
        trkA  963624 ..  963635 +    -3  -2.79574   AAGTACCTCTGTCAC                GTTA TAAT TAAC                 TACTTAATAGGTATG  43 19
        trkH NONE
         psd  965941 ..  965952 +    -3  -4.32201   AAAAAATCAAGAATA                GTAT AAAA ATAC                 TTTTAAGTTAATTAA  56 25
      LI0777  966745 ..  966757 +  -4.9  -2.94578   TAGGGAAAATTGATC                TTCTT TAA AAGAA                TACCTTTTGTTTTTA  52 18
        cutA  967892 ..  967906 +  -2.8  -3.16151   GATACAGTCAAAGAG               GAGCAT TAA ATGATC               TATATTGCTGGTTCA  43 17
        fruK  968859 ..  968870 +    -3  -4.15201   AGATAAACAAAAAAT                TAAC CACA GTTA                 TTTCATTTAGTTAAT  54 42
      LI0781 NONE
        thiD  971780 ..  971809 + -10.9  -2.77416   TATATAAAAAGTAAA       CAGGGAAAGAA ATATATTC TTCTTTCCCTG        TAGTATATTAATCCT  82 99
      LI0788 NONE
        queA  983820 ..  983847 + -10.2  -5.30448   TAGATAACTATTTGA        TATTGTTAAAAA AATA TTTTTAACAATA         TTTTTCTGTTTATTT 100 490
        vorB NONE
        porB  986189 ..  986204 +  -3.3  -2.87548   GAAGATAATAAACGA              GGATA GAATGG TATCC               TATCATAATGTTGTT  43 20
        porB  987109 ..  987121 +  -4.9  -3.15544   AGTCCTCTTTTTATT                TAGTA TTA TACTA                TTGGTAACAATAAAG  53 396
      LI0793  988646 ..  988678 +  -3.6  -3.88175   ACAAGATAAAGTCAT      TTAACTGACAGAGT TATAT ACTTTATTAGTTAA      TTCTTATGATATCTA  54 91
        clpP  989591 ..  989602 +    -3  -4.35474   TTAACTAACATATCC                TCTT AAGA AAGA                 TTATTGTTTTGTTTA  56 250
        clpX NONE
         lon  993721 ..  993733 +  -4.1  -4.50943   GGATAGTTTTATCCA                TTGGC TCT GCTAA                TTTTATGAGTTGTTG  67 310
      LI0798  995546 ..  995556 +  -5.4  -3.36742   ATGTGTTTTGGTAAA                 GGAA TTG TTCC                 ATTTGTTTCTATAGC  57 300
        glmU  998585 ..  998601 +  -3.7  -3.40622   TAATTTTCAATTCAA              TGTCC TTGGTGT GGACA              TCTCTTTTAAAGCTC  49 395
      LI0802 NONE
      LI0803 1001647 .. 1001663 +  -3.8  -2.72074   ATATAGGAATAAGTA              TAGTTA TTCAC TAACTA              GTTGTAATATCTTTA  44 81
      LI0810 1007122 .. 1007153 + -14.8  -4.88407   TAATTTTTATTTATG      TAAGGCTTTTATTA AGAA TAATAAAAGCCTTA       TTTTTAGTTAGATAA 100 49
        rluD 1011864 .. 1011879 +  -6.2  -5.65496   CTCTCTCTCTCTCTC              TGTTTC ATGT GAAACA               TTTTTATTTTTACTA 100 80
         soj NONE
       spo0J NONE
      LI0816 1015152 .. 1015169 +  -5.7  -4.90455   ATAAGTTGTTCTTTT             TCTAATT TGAA AATTAGA              TTTTTATAGCTATCT  77 181
        pyrB NONE
        pyrC 1018761 .. 1018786 +  -4.9  -3.22298   TGGGGTAAAAGTTGT         TTAGTTAGAAA AAAT TTTATAACTAA          TTAGTGATAGGTAGA  53 22
        miaB 1021313 .. 1021330 +  -2.7  -3.32279   ATTTAATATGGAAAT             TAGTCTT TAAT AAGACCA              TATATTATTATGATA  44 35
      LI0822 NONE
        pepQ NONE
      LI0824 NONE
      LI0825 1025759 .. 1025770 +  -4.4  -2.60901   TAATAGTTTTTATTC                TTCC ATCA GGAA                 ATTGATTACGCATAT  47 120
      LI0827 1028448 .. 1028458 +  -6.8  -3.53091   AATGTAAGTGGTGAA                 GCTC CAA GAGC                 TTTCCCCAGGCGAGT  64 391
        potA NONE
        potB 1031725 .. 1031735 +  -3.2  -2.78715   AAATGATCCACGATT                 TAGG AGG CCTG                 TCTAATGAAAAGATT  43 10
        potC NONE
        potD 1033645 .. 1033703 + -33.2  -3.36515   TCTATTTATTATAAA TTCTTTAACCTAAAAAAGATGACTTCTC TAA GAGAAGTCATCTTTTTTAGGTTAAAGAG TGTTTGCAGCTAGAA 100 44
      LI0836 1037232 .. 1037250 +  -3.1  -5.19212   TTAGATATAAAAAGG             GGGAG GAGGATTAA CTCCC             TTTTTTAATAGTAAT  69 59
      LI0837 1040217 .. 1040232 +  -6.2  -3.94877   TATAGTATTTTTTTT              TACTAC ACTT GTAGTA               TTATTCTTAAGCCCT  68 36
        katE 1047844 .. 1047868 +  -7.2  -3.97983   TAAGTAACTGCTAAA          GAGCTCTCTT TTTAT AAGGGAGTTC          TTGTATATTTTTTTA  74 56
         tsr 1050647 .. 1050694 +   -13  -2.84572   ATATACAAAAGTTTA TCCTAGTATTAGATAGAGATGT TTTT ACTTCTTTATCTAAGACTAGGG ACTTTTATTTTTAGT  95 43
      LI0845 NONE
      LI0846 1055237 .. 1055247 +    -4  -3.38726   AAAATAAGTAACACA                 TAGT AAT ACTA                 TAATTTTTTGAGGTA  49 153
      LI0847 1056094 .. 1056123 +  -9.5  -5.24989   AGTAATTTAATTGAA       GAAAGACATTAAT ATTC ACTAATGTCTTTC        TTTTTTACTATCTGA 100 51
      LI0851 NONE
      LI0852 1060640 .. 1060661 +  -8.1  -3.27653   GCTTAATATTATGTA           GTAATGCAT GAAT ATGCATTGC            TGTTATAATACAGGT  70 246
      LI0869 NONE
      LI0870 NONE
        htrB 1083509 .. 1083525 +  -3.7  -3.42352   CTCTCAAGGCTTTTT              GCTATAT TTT ATAAAGC              TACTTTTTTAAGTTT  49 343
      LI0874 NONE
      LI0875 1089000 .. 1089014 +  -2.8  -2.75975   CCTATTTTTTCTGTA               TGATTG CTC CAAACA               TAATATCTGTTCCAA  41 51
        sfsA 1096022 .. 1096034 +  -2.7  -3.59202   AAGAGATATTCCTAT                TGTAT TTA ATGCA                TTATATATAAAAGTA  48 187
      LI0888 1105024 .. 1105043 +  -2.2  -4.46404   TAAACAATATATATA            TATATTCA TTTT TGAATAAA             TTTTACTGTTGATTC  55 465
      LI0891 1111676 .. 1111686 +    -4  -4.38774   TAAAATTGTTTGTTA                 CTAA TAA TTAG                 TTTTAATATAGTATT  60 85
         lnt NONE
      LI0893 1114552 .. 1114562 +    -4    -4.431   TAAGAAATATTAGTA                 GTTA TGA TAAC                 TTTTATAAATGAATA  60 38
        himD 1115404 .. 1115436 +  -7.3  -5.57396   TCTATACTTAATTAA     GACTACTTAAAAGA GAACTA TCTTTTA-GTAGTC      TTTTTTATTAGTTAT 100 172
        dapF NONE
        dapA 1117501 .. 1117515 +  -3.6  -4.32669   ATTATAATAATGTAC               TATTAG TAA CTAATG               TTGTTTTATGAGATT  58 144
        araJ 1118792 .. 1118806 +  -3.6  -3.04501   TCTTCTTATTAATTA               TTACTA TAT TAGTAG               TATTGGGACATTAAT  46 70
        tatD 1120204 .. 1120215 +  -4.4  -3.38178   TGGCACTTACAGCTT                GTTG TAAC CAAC                 TTATAGGATTACTTG  53 518
      LI0900 1121057 .. 1121068 +    -3   -3.3854   ATGCTAGCAGAAATG                TAAC GTAA GTTA                 TTATACCTCCTCATT  47 43
         dsr 1121659 .. 1121669 +  -2.6  -5.86609   TAATAATTTTACTAA                 TAAT TAG ATTA                 TTTTTATTTTTTTCA  78 114
      LI0902 1122967 .. 1122984 + -11.3  -5.60993   ATTACTAAATAAGAA             GGGCTTG GATT CAAGCCC              TTTTTTTGTGAAGGG 100 54
      LI0903 1123477 .. 1123533 + -34.5  -2.99471   GAATATTTAGATATA TCTAATATAAAGCAAAAGAAGGTATGC AAG GCATACCTTCTTTTGCTTTATATTAGA TATATCTAAAACTAA 100 61
        hypD 1135858 .. 1135872 +  -7.2  -3.34013   ATTGTTAGGCCAGTA               TACCTT TTT AAGGTA               TTAATTAGAGGAATA  68 166
        dnaK 1141609 .. 1141638 + -15.9   -5.4251   CTACCCCCACTTATC       CAACAAAAGGGCT GCAA GGCCCTTTTGTTG        TTTTTTATCTATCAA 100 55
        livE 1145511 .. 1145522 +    -3  -3.48395   GTTATTTTTGTTGGA                GTAA ATAG TTAC                 TTATATGAAGCAGGT  48 40
        dnaX NONE
      LI0917 1147587 .. 1147608 +  -3.1  -3.69323   TATATTATAATACTT           TTTTATCTA AAGT TAGACAAAA            TTTAAATAATAATAC  50 31
        recR 1148624 .. 1148636 +  -6.3  -2.83249   TTAATGTAGCTTGTG                CTAGA TTA TCTAG                TGATATTCTGTGGGA  58 392
        purD NONE
        purK 1152658 .. 1152670 +  -2.7  -3.16935   TAGAAGATAAATATA                CTAGT ATT ATTAG                TTAATAAAAATCTTT  43 9
        lepB 1153667 .. 1153680 +  -5.3  -2.71094   ATGTCTAACCCTGCT               GCTAT AAGA ATAGC                TCCTATGTAACTATT  51 325
         tgt 1159229 .. 1159254 +  -4.1  -4.70887   GGATGTTACTAATGG         GAGAAGGAGTT GTAT AACTTTTTTTC          TTTCTTTATTAATAC  70 294
        thiC 1169879 .. 1169908 +  -7.3  -5.46276   TATAAATAAATTCTT       TCTGCCAG-ACTAT GCT ATATTTCTGGCAGA       TTTTTTATGTATATT 100 108
        yqiE 1175372 .. 1175384 +  -4.9  -3.61654   ATTGCCAGAGTTACC                TGATA CAT TATCA                TTTAGAATGAATATA  56 114
        corC 1176509 .. 1176519 +  -2.6  -5.56372   CTCTTTCTCTGTTAG                 TTAT TTC ATAA                 TTTTTATTTTAATTT  71 152
        rpsL 1176945 .. 1176955 +  -6.8  -2.77958   GCTATTTGTTTTGTA                 TCCC AAT GGGA                 ATATTATTATTTAAT  61 47
        rpsG NONE
        fusA 1179886 .. 1179898 +  -4.9  -4.81852   AGTGATATTTAGGAG                GATTA ATA TAATC                TTTTGTTGCTTCTAC  72 289
        gidA 1183972 .. 1183984 +  -4.9  -3.97947   ATAAATGAAGTATGA                TGTTA GCC TAACA                TTTATCATGACTCAG  60 243
      LI0947 1184560 .. 1184570 +    -4  -2.95224   AAAAGTTTTGATTTT                 GTTA TGT TAAC                 TAGCTTTTTGTTGTT  46 60
        rpsJ NONE
        rplC 1197227 .. 1197239 +  -2.7  -3.54129   AGTTTTTTATTTATA                TCTAT GCA ATAGG                TTTGGAGAAAATATA  46 14
        rplD NONE
        rplW NONE
        rplB NONE
        rpsS NONE
        rplV NONE
        rpsC NONE
        rplP 1200831 .. 1200853 +  -2.9  -3.03903   CTGGAAAAGACATCA          TCTCTT-TTA GTAT TAAGAAGAGA           TATTGCACGGATTTT  42 148
        rpsQ NONE
        rplN NONE
        rplX 1201867 .. 1201880 +  -3.1  -3.21395   AAAAAATGTAATGAG               TCACT ATAA GGTGA                TATTATGACACGACT  45 17
        rplE 1202512 .. 1202532 +  -2.5  -2.50791   GTGCATATAATCGTT            GTCCTATAT GTG GTAGAGGGC            GTGCTTTTATGCGTA  39 113
        rpsH NONE
        rplF NONE
        rplR NONE
        rpsE NONE
        rplO NONE
        secY NONE
         map 1207209 .. 1207222 +  -2.5  -4.09739   TCTAGTATAATTTAG               TATTT GACA AAATA                TTTTAAAAAAGTTAA  52 31
        rpsM NONE
        rpsK 1208217 .. 1208229 +  -3.3  -2.76198   ATAATGGTTGTCGCC                CACCT AAG AGGCG                TCGTGTCTAGTTTTT  43 3
        rpsD 1208892 .. 1208906 +  -2.8  -3.53091   TACTCCAAATAGGTG               GAGGAT TAT ATGCTC               TTTAGAGAAGGAACT  46 29
        rpoA NONE
        rplQ 1210336 .. 1210383 + -17.5  -4.14147   TCATTGAATAATACA TAATAATAAAAGGTCACCTTT TCATTT ATAGGTGACCTTTTATTATTA TTATTATTATTATGT 100 47
        xanB 1212072 .. 1212091 +  -3.7  -4.67234   AAGAATAGAGACAAG            TAAAAAG ATATTA CTTTTTA             TTTTTAAGATTAAAT  62 73
      vc0389 1213883 .. 1213903 + -10.5  -2.65442   TGTTTCCCTTCACTT            TTACCACAG ATA CTGTGGTGA            TACTATGAATAATAT  82 290
        hisS NONE
        aspS 1217004 .. 1217022 +  -2.5  -2.57405   AATTAATTAACCTTA             TCTTTTT GTGGG AAAAAGG             GTATGTTATTCCTAT  39 35
        dppF 1218063 .. 1218101 +  -4.9  -3.54653   AGATTTGTTCGTTGT  TTTCTATATACATAATAC TATT GTATTA-GTATGAAGAAA   TTGTATAATAAAGGT  56 11
      LI0989 NONE
        carA 1220098 .. 1220111 +  -5.3  -3.78775   GGTAGTACTATTAAA               GTTAG GATG CTAAC                TTTAATAGTGAAGAA  60 13
      LI0991 1221161 .. 1221172 +    -3  -2.70585   AATATTGAATAGTAA                TCTA CCAG TAGA                 ATGTTTCATGTAATA  42 69
        acrA NONE
        acrB NONE
        oprM 1228295 .. 1228321 +  -7.9  -4.44608   TAATGATCATTGGAC         CAGCGGTTTCG TTTAT CGTCACCGCTG         TTGTTTTTAAGTCCA  83 333
      LI0996 NONE
        purB 1230164 .. 1230174 +    -4  -2.73443   AAATTAATTAGGAAA                 CTAA TAG TTAG                 GTTGTGTGGTAATGG  44 34
        pyrE 1230988 .. 1231003 +    -4  -3.17054   TTAACTTTTTATTAG              TTCCAA TGGG TTGGAG               TTCCGTAATTTAATA  47 264
      LI0999 NONE
      LI1000 1232979 .. 1233027 + -12.1  -4.75472   TTTACCATATATTCT TCTATATAAACTAAAAAAGCAGA GTT TCTGCTTTTTTAGTTTATAATTA TTTTGTTGATATCAC 100 65
        napC NONE
        nrfA 1235606 .. 1235635 + -16.7  -3.15252   AATTATGATATAAAA       TGAGCCCATTATA CTAG TATAATGGGCTCA        TTAACTAATTAGTTT 100 57
        truB 1238861 .. 1238876 + -10.4  -5.33331   AATAATTGTTTTATT              GGGGGA GAAT TCCCCC               TTTTTATTATATTTA 100 339
        pnpA 1241297 .. 1241332 + -13.6  -4.51777   ACTAGGTTATATAGG    CTGATTGATTCTTCTT ACTA AAGAAAAATCAATCAG     TTTTGATTATACTAT 100 59
        gmhA 1246088 .. 1246098 +  -5.4  -4.35044   AAGATTAATTAGCAT                 CTAC AGA GTAG                 TTTATATTTAAATAA  66 257
        hemC 1247175 .. 1247189 +  -2.2  -5.19261   TGATAATCTTAGTTT               TTTTAA CAG TTAGAA               TTTTTTAATACGTTT  65 71
         lon 1249692 .. 1249704 +  -4.9  -2.77539   GATAGTTATAACTAC                TAGTT AGG AACTA                TAACTTGTTTTACTT  50 47
      LI1014 1251691 .. 1251701 +    -4  -2.87501   TTATTAAATGGACAA                 TTAG CCA CTAA                 TACTCTTTAATCAAG  45 5
        gmpA 1253530 .. 1253568 + -19.4  -4.86861   ATACAAACCTTAAAA   TAAATAAAGACTGAAAAA ATT TTTTTCAGTCTTTATTTA   TTTATTTATTTGTTA 100 297
      LI1028 1269251 .. 1269268 +  -4.1  -3.41689   CCTGTGTGTTTTTAT             CTATGAG TTGG CTCAAAG              TTAGTATATATTTTG  52 76
        pstC NONE
        pstA NONE
        pstB 1271814 .. 1271827 +  -6.7  -5.09221   CGCTAAAAATTAAGG               TGGCT TATA AGCCA                TTTATTTTTATTATA  86 105
      LI1049 1293119 .. 1293135 +  -5.2  -3.28791   AAGAATGATTGAACA              CTAGTT TTACT AACTAG              TTATAAAAACAAAAT  55 22
      LI1050 1294578 .. 1294594 +    -3  -6.32976   TTTGTTTTAGTTAGT              GGGTAT CCCTC ATACTC              TTTTTTTATTTTTTT  93 211
        ileS NONE
         lsp 1297979 .. 1297998 +  -3.7  -4.29981   AGAAATACTATAAAA            GAATAAA TATGCT TTTATTC             TTTTCGCTATATTTG  58 20
      LI1053 NONE
        cheZ 1300049 .. 1300069 +  -9.8  -5.64274   TCCACCAAATTTTAA            CACCTTAC AAGTA GTAAGGTG            TTTTTTTATAAATAG 100 143
        lpxB 1301555 .. 1301576 +  -2.9  -3.30741   GTAGGCGTCTTATTT           GGCTATAGT ATTG ACTTTTGCC            TTGATAGTTATCCAT  44 152
      LI1056 NONE
        atpA 1302926 .. 1302946 +  -2.7  -3.66288   ATATACAATTATAAC            TATTACT AGTGAGG AGTAATA            TTATGTTCAAAGGTG  48 62
        atpC NONE
      LI1059 1304042 .. 1304059 +  -7.1  -5.13521   CTCTTAAAAAAGGTT             TATTCCT TTTT AGGAATA              TTTTTTGCATAATTT  90 90
      LI1060 NONE
      LI1061 NONE
        truA 1306132 .. 1306142 +    -4  -3.45073   TTTTTTATTCTTAAA                 TCAA TTT TTGA                 TCTGTTTTCATAAAT  49 27
      LI1063 1306873 .. 1306901 +    -4   -5.8187   TAATTTTTATAATAA       CCACTTGTTATAA TTTA TAATAACA-GTGG        TTTTTTTATTAACTA  83 94
        fdhF 1307932 .. 1307943 +  -4.4  -3.81951   GATCCGGTGTATAGG                TTGG AGAG CCAA                 TTTGATCATGTACAA  57 409
      LI1067 1310581 .. 1310617 +  -2.5  -3.00918   GTAATAACTAATCTA    TATAATACTTGAATATA TCT TATATAGAAGTATAATA    GTTTATACTATAAGT  42 14
      LI1068 1311643 .. 1311654 +    -3  -3.35495   AAAATTACAATTTAG                GTTA TGAA TAAC                 TATTATGAATTTTTT  47 44
        rnpA 1312631 .. 1312644 +  -5.3  -3.98907   CAAAAATTACTATCA               CCTTT TAGT AAAGG                TTGTTGTCGTTTTTA  62 177
        yidC 1314415 .. 1314428 +  -3.1  -2.84325   GTCAACAGTGGTGGA               TGCTT CGTA AGGCA                TAATCTTTGAGGAGA  43 9
         jag 1315451 .. 1315464 +  -3.8  -3.48814   ATTATTCAACGTCGT               CGTC AAGAAA GACG                TTAATATCTTTTGTT  50 8
        thdF NONE
        rncS 1317549 .. 1317559 +  -2.6  -4.84262   TTTACCATAATGGAG                 TAAA TTT TTTA                 TTTTGTTCATTCTTA  61 61
      LI1074 NONE
        ncd2 1321754 .. 1321775 +  -9.5  -3.70568   TAGCTAGCTAAAAAA           GGAGTAGAG CTAT TTCTACTCC            TTATAGTTTATTCTA  83 58
        HydH NONE
        hydG 1328158 .. 1328174 +  -3.8  -3.66288   AGTTATTTATTGTGA              CTTATT CAAAA AATAAG              TTGTCTTAAAAAATA  52 117
      LI1080 1328956 .. 1328970 +  -2.8  -3.36327   CCATTTCAGCTACTA               CTCCTA AAT TATGAG               TTATAAGTAGCATAC  47 366
        feoA 1330545 .. 1330557 +  -6.3  -3.99275   ATTTGTATATAAAAT                GGTTA AAG TAACC                TTTAGTATTATATAG  68 79
        feoB 1333167 .. 1333184 +  -4.2  -3.49837   TTAGTCGAATGGAGT             GTTACA TTAATT TGTAAC              TCTTTAGATTCTATA  53 372
      LI1089 NONE
      LI1090 NONE
      LI1091 1340458 .. 1340468 +  -2.6  -4.94222   ATGTAACTTGTTATA                 TTTA AAG TAAA                 TTTTTGTAAATTCTT  63 115
      LI1092 NONE
      LI1093 1345175 .. 1345193 + -10.4   -3.0894   TTGGATATCCTGATC             CATCAAGA CGT TCTTGATG             TTCCATAACTGCTTG  80 307
        mraZ 1348074 .. 1348084 +  -2.6  -5.28176   GACAGCCTTTAATTG                 TATT ATT AATA                 TTTTTTCTGAATAAA  69 61
      LI1097 1349516 .. 1349530 +  -3.6  -3.89524   TATTGTTTTACTAGT               TTTAGT ATA GCTAAA               TTTATAGAGTCAGGT  54 494
        ftsI NONE
        murE NONE
        murF NONE
        mraY NONE
        murD NONE
       spoVE NONE
        murG NONE
        murC NONE
      LI1106 NONE
        ftsQ 1362243 .. 1362255 +  -4.9  -2.85668   AAAGTTTATCTAGAC                TTTTC TAA GAAAA                TATGATGTAGCAATA  50 55
        ftsA NONE
        ftsZ 1365104 .. 1365118 +  -7.1  -5.40464   ATAATAAATAAAAAA               CCCCA TTAAT TGGGG               TTTTTATTTCTAATC  95 56
      LI1110 1365726 .. 1365738 +  -2.7  -4.50943   TAGCTTGAGTATGCT                GTTTT AAT AAAGC                TTTTGTAGCTTGTTG  60 90
        priS 1373932 .. 1373964 +  -9.4  -5.09221   ATGAGTAAGTTATAT     TGA-TAGAGTCTCTT GCAA AAGAGACTCTGTTCA      TTTATTTTTATTATG 100 87
        cheV NONE
      LI1118 1376375 .. 1376387 +  -6.3  -5.35815   TGCCTTGCGGATTGT                TTCAG TGT CTGAA                TTTTTCTTTAATATA  85 403
      LI1126 1385954 .. 1385975 +  -5.3   -2.7263   CATTATAAAAATTTA           TAACTGTAA TAGG TTATAGTTA            ATTTAGAAGAATGAT  52 46
      LI1127 1387382 .. 1387398 +  -2.3  -2.62735   GGGCACTAGGGAGTA              TAGTAAT GAT ATGACTA              TGCTATAGACACTGT  39 49
      LI1128 1388363 .. 1388380 +  -2.7  -4.87665   TATAAATTTTTTTAA             GGAAAAT TATT ATGTTCC              TTTTTATGAATAAAC  61 53
        glnQ 1389241 .. 1389254 +  -2.5  -4.14422   AACAATTAATATAAC               TTATT GAGT AATAA                TATTTTTATGTCTAA  52 39
      LI1130 1390309 .. 1390329 +  -4.8   -3.2241   ATGTAATAATAAATA            TAATAGCA AGAAA TGCTGTTA            GTTTTGTAAGAAGTC  54 221
      LI1134 1392640 .. 1392650 +    -4  -3.73414   GTTTGTTCTAAAACA                 TCAA GAA TTGA                 TTTAAGTATAATATC  55 295
        cheB NONE
      LI1138 NONE
        cheR 1398712 .. 1398729 +  -2.1  -2.50016   ATTAGATGGTAAGTA             TAATTAT GAAA ATAATTG              CTATTGCTAATCAGA  38 36
         soj 1399508 .. 1399520 +  -3.4  -3.72743   CCAATGGAATATTTT                GAAG AGCAA CTTC                TTGATTTTAGTGATG  50 46
        cheW 1400168 .. 1400187 +  -2.1  -3.42699   AAGGTGTAGGAGGGG            GGAAATG AGTAAA CATATCC             TTGTAGTGGATGACT  43 32
        cheY NONE
      cheA_1 NONE
      cheA_2 1403866 .. 1403879 +  -6.7  -2.90219   GACTTTGAGTTAAGA               GTCAC GGAA GTGAC                TATATAGAAATTGTG  61 282
        amyX 1405581 .. 1405592 +  -5.8  -2.91681   AAGTCTTTCCAGGCC                CACC ATAA GGTG                 TGTCTAAAGTTGAAA  56 197
      LI1154 1416082 .. 1416108 +  -3.1  -4.57837   TTAGAGTTTGCATAA         GCTAATTAATT GAAGA AGTTAGTTGGC         TTTTTAAAAAGATCT  60 65
      LI1155 1417340 .. 1417356 +  -2.3  -3.32993   CACTAGAAAGGTTAA              TATTACA ACA TGTTATA              TTCCTATGTAAATAA  43 271
      LI1156 1418859 .. 1418877 +  -7.4  -3.16475   AACAAAGTTTTTATT             TAGCCAAC CTT GTTGGCAA             TTACATATGTCAATA  67 360
      LI1157 NONE
      LI1158 NONE
      LI1159 1421802 .. 1421830 + -12.6  -5.43414   GACAAAGCTATAATA        GAGCATGTATCT AAGAA GGATACATGCTC        TTTTTTATGTGTGAT 100 124
        YscC NONE
      LI1161 NONE
      LI1162 NONE
        YscJ NONE
        YscL NONE
      LI1165 NONE
      LI1166 1430430 .. 1430452 +  -4.2  -3.32294   TGTGTTTATTTTAAC           TACGTTATTA TGA TAATAACGGG           TTGTAAGGAGTTTCC  52 64
      LI1167 NONE
        rsbW 1431271 .. 1431281 +    -4  -3.33464   CTATTTAATTAATTC                 TTAC TAT GTAA                 CTTTATTCTTTAGGG  49 33
      LI1169 1431986 .. 1431999 +  -2.5  -3.18433   AAACACAGGAGTTTG               TAAAA AAAG TTTTA                TCTGCTTTTTAAACT  43 0
        cheW 1432728 .. 1432753 + -13.5  -4.74453   TTGATTTTTAAAAAA         GAGACAACAAA GTAC TTTGTTGTCTC          TTTTTAGCTCTATTC 100 88
      LI1172 NONE
      LI1173 1438387 .. 1438409 +  -6.4  -2.60079   AAAAAAGAAAAAAGA           CTTATTCTTT ATA GAGGAATAAG           TCAGTTATAGGCTAA  58 201
        mltC NONE
      LI1175 NONE
        ruvA NONE
        ruvB NONE
        thyA 1457518 .. 1457547 + -11.7  -6.63964   ACAAGATATTATAAA       TAAGCTCTTATAT AAAA GTATAAGAGCTTA        TTTTTTTTTTTAATA   0 54
      LI1185 1454109 .. 1454133 -  -2.1  -4.46926   TATTCTAGTATAAAA          TCACTACCAAC TTT ATGGGTAGTTA          ATATTTTTTTGCTAC  55 160
      LI1184 NONE
        metG 1450195 .. 1450205 -    -4  -4.02571   GAAGTTATGAAACAA                 TACT TCC AGTA                 GGTACAGGGGACTCT  56 4
        recA 1449019 .. 1449033 -  -2.8  -2.85896   GTGATTAAGGAATTA               GATATC ATA GTTATC               TTCAAGTTCATCGCT  41 8
        alaS NONE
        bioY NONE
        cbiO NONE
      LI1178 1444191 .. 1444201 -    -4  -4.60041   AGGTAGGCTTAAAAA                 CTAT ACC ATAG                 AAATTAGAAGAAATC  62 144
      LI1177 1441117 .. 1441127 -  -2.6  -2.97436   GAGAGACTCATAAAG                 TAAT TCC ATTA                 ATTGTATGGTAGCTA  42 7
      LI1176 1440025 .. 1440040 -  -6.2  -3.71156   AAACTTAACACAGAA              CAACAA AAAG TTGTTG               AAGTTATGAACTCAT  65 318
      LI1171 1432728 .. 1432753 - -13.5  -5.03314   TTGATTTTTAAAAAA         GAGACAACAAA GTAC TTTGTTGTCTC          TTTTTAGCTCTATTC 100 42
      LI1153 1413168 .. 1413179 -    -3  -3.36878   CCCATCTATGTATAA                GTTA AATT TAAC                 TTATCTAGTATATAA  47 194
      LI1152 NONE
      LI1151 1411189 .. 1411206 -  -5.7  -2.75183   ACCCTTAGCTAATGA             TTATAAC ATAA GTTATAA              CATAGTTAATTCTAA  55 210
      LI1150 1408951 .. 1408969 - -13.2  -5.24129   CTTTTTTATAAAAAA             GGCTCTCT ATC AGAGAGCC             TTTCCTTTTAACAAA 100 83
      LI1149 NONE
      LI1148 1407689 .. 1407699 -  -3.2  -3.53563   ATAGGTCTCTGCAAA                 GTCC AAA AGAC                 GACGTATAGGGACTG  48 76
      LI1147 1407169 .. 1407183 -  -4.3  -4.56607   TGAGTAACGATAAAA               TAGGT GAAAA ACCTA               TTCGCCGAAAACCCG  66 23
      LI1146 1405991 .. 1406008 -    -7  -2.65279   GAATGGGGAAACCCA             CTGGGA GTAATG TCCCAG              TATCATTGACTGAAT  60 102
      LI1136 NONE
        mreB 1392187 .. 1392197 -    -4  -3.01712   TTTCCCTTTGCAAGA                 GAAT TTT ATTC                 TTTCCACACTATATA  47 248
        rimJ 1391334 .. 1391356 -    -5  -2.82623   TTGCTGCTATAAGTA           TTTTCATGAA AAC TCCATAAAAA           ATATTACAAAATATC  50 29
        tpiA 1390494 .. 1390504 -  -3.2  -4.79352   GTATTCACAATAAAA                 GCTC CTT AAGC                 AAAAATAGAAGTTCT  63 103
        secG 1389691 .. 1389704 -  -4.5   -5.0133   CATTGTGCTAAAAAA               GGCTA TCTT CAGCC                AGGAATGCGGTTTTT  73 469
        copA 1382830 .. 1382850 -  -6.7  -3.30159   TTAAGGTGGTTATAA            CGCCGGCTT GTC ACGCCGGAG            GCCGAGGGTTCGAGT  65 91
         nth NONE
         prc NONE
      LI1122 1378757 .. 1378767 -  -2.6  -2.56432   TAAGTTAAAAATTAT                 TTTT TAG AAAA                 GTAGTCTGATTTGAC  39 11
         ndk NONE
        proC 1377381 .. 1377393 -  -4.9     -3.94   TTAATTTTTAAATAA                CAATA TGT TATTG                TGATAATTAAGTTGC  60 103
        gapB 1375953 .. 1375963 -    -4  -4.22375   ACATTAGCTAATAAA                 CATA AAT TATG                 TGTTATGTCTTTATC  59 194
        flbD 1370186 .. 1370200 -  -4.4  -3.56821   ATTATAGTGCTTAAA               TATTAT TCT ATAATA               GAATTAGTTAGTCTA  54 174
      LI1114 1368136 .. 1368147 -    -3  -2.58249   TATATTTTTTATAAT                CTTT TTTT AAAG                 TTAACGTTAGTATTA  42 42
        argF NONE
      LI1112 NONE
      LI1111 1365413 .. 1365424 -    -3   -2.8082   TATTTACTTAACAAT                CTTT GTAA AAAG                 CCATTCATTTCTAAG  44 259
        pykF NONE
      LI1094 1344524 .. 1344536 -  -2.7  -2.82933   TTTGAATGCAGCATA                TAAGT TAA ACCTA                AATACATTAAAACTA  42 410
      LI1088 NONE
      LI1087 1336910 .. 1336926 -  -4.5  -4.08767   TTGATTTTTGTAAAA              TGATAAA GCC TTCATCA              TTCAACCTTTCCCCT  60 322
        glpA NONE
      LI1085 NONE
      LI1084 1332336 .. 1332355 -  -3.6  -4.35044   TGATTCAAACAGAAA            TTAAGCTT ACCC AAGCTAAA             GGTGGTGATATATCT  62 494
        oppD 1328171 .. 1328182 -    -3  -5.09895   GACTTATTCAAAAAA                TAAG TTGT CTTA                 AAAAATAGGGAGAAA  69 488
      LI1077 1322930 .. 1322953 -  -5.4  -4.27694   CTAATTAATAAATAA          TCTTTATATC ATTA GAGATAAAGA           GGAGGGTAAGGTTTC  66 5
         glk 1321754 .. 1321775 -  -8.8  -5.09895   TAGCTAGCTAAAAAA           GGAGTAGA GCTATT TCTACTCC            TTATAGTTTATTCTA 100 58
        rfbB NONE
        rfbD 1307336 .. 1307350 -  -2.8   -4.0641   GTTGATGTAGATAAA               TGCACA GGA TGTGGA               TTATGTCTAATAGCA  53 296
        grpE NONE
       ttg2B 1289802 .. 1289814 -  -3.5  -3.88498   GGCTCATATATTAAA                TATAT TAA ATATA                ATGGTTAAACAAGCT  54 1
      LI1046 NONE
        pqiB NONE
      LI1044 NONE
        hprA 1286280 .. 1286316 -  -9.7  -5.34365   TTAGAATAATAAAAA    GTATAATGACCATCT TAATAGT AGATGGTCATTATAA    ATAAAAAGAAAAGAA 100 77
      LI1042 1284972 .. 1284985 -  -5.3    -3.524   CATCTACTCATATAA               CTATG ATAT CATAG                TAAGTTAAGAAGAGT  59 40
      LI1041 1283549 .. 1283566 -  -2.1  -3.31515   AAAGATTGCCTATAA             TGCATATA ATT TATA-GCA             AGTTAGTGTTGATAA  43 87
      LI1040 1282305 .. 1282325 -  -3.3  -2.91736   AATATTATATAATTA            TGGTAATGA TAG TCACTAACA            AAATGTATGTACTAA  43 147
      LI1039 1280830 .. 1280876 - -10.7  -5.06472   ATAGAAATAATAAAA CAAAAAACAGTTGCAT-TGATAT AAT ATATCAGAT-CAACTGTTTTCTG TTCTTTTAAGAAGCT 100 210
      LI1038 1279875 .. 1279891 -  -5.3  -3.73445   TAGTATTAATAAAGA              TTAATTA TTA TAATTAA              TTATATGATTATATT  60 9
      LI1037 1278497 .. 1278508 -    -3  -3.33492   CTATCTATTCTATAA                CTAT ATGC ATAG                 TACTTGAAATGCATA  47 85
      LI1036 NONE
      LI1035 1276127 .. 1276139 -  -3.5  -3.60475   AATGGTTATGTTAAA                TTATA ATA TATAA                GCCTACTATAATTTT  50 172
      LI1034 1273921 .. 1273947 -  -6.1  -4.03321   AGATTAAACATTAAA        GCATCATAATAT ATAT ATAT-ATGATGC         GTCCTTATAATTACT  67 328
      LI1033 1272362 .. 1272372 -  -2.6  -3.48004   CTATGAGAAGAAAAC                 TTTA TTA TAAA                 TGTATCTTATTATTC  46 134
      LI1032 1271718 .. 1271730 -  -3.5  -3.42482   TTATTGAACATAATA                TTAAT ATC ATTAA                TTAACTTATGATGAA  49 133
        lysU NONE
        lolC NONE
        lolD 1264116 .. 1264130 -  -3.6  -3.16079   TATTACAATAAAGTA               TATTAC ACA GTAACA               GTAGAAGAAATATAT  47 13
      LI1024 1261343 .. 1261357 -  -5.8  -3.08679   TGCTTGCATTGAAGA               GAATAT GTT ATATTC               ATCTATTTCCTAGTG  57 139
        amiA 1259408 .. 1259419 -    -3  -3.19048   TCTGAATGAATAAAG                TATG GTTG CATA                 ATTTTTACATTTAAA  45 132
      LI1022 NONE
        lpxD NONE
        fabZ NONE
        lpxA 1256277 .. 1256288 -    -3  -5.36364   CTAAAAAGATAAAAA                TATC AGAT GATA                 GAAGATAGTAAGGAA  72 237
        rfaQ NONE
      LI1017 NONE
      LI1016 1253530 .. 1253568 - -19.4  -4.26792   ATACAAACCTTAAAA   TAAATAAAGACTGAAAAA ATT TTTTTCAGTCTTTATTTA   TTTATTTATTTGTTA 100 60
         nar 1249557 .. 1249570 -  -3.8  -5.40072   CGTCCTTTAAAAAAA               GGAG GTTTTT CTCC                AAACTCGTTATATGA  79 146
        yfjB 1244067 .. 1244093 -  -3.8  -4.02532   TAATAATAAATACAA         TAACTATACTTA GTA TAAGTTTCGTTA         GGTTATTGATATCTA  56 38
      LI1008 NONE
        gatB 1241295 .. 1241334 -  -8.8  -2.90212   CTACTAGGTTATATA  GGCTGATTGATTCTTCTT ACTA AAGAAAAATCAATCAGTT   TTGATTATACTATAT  73 70
      LI1004 NONE
        lysC 1235606 .. 1235635 - -16.7  -4.59027   AATTATGATATAAAA       TGAGCCCATTATA CTAG TATAATGGGCTCA        TTAACTAATTAGTTT 100 56
      LI0992 1221093 .. 1221114 -  -4.5  -4.05193   GATGAAACATAAGAA           CTCTTCA GTACTTTT TGAAGAG            TGATGGTTCACAATA  60 73
        yhdP NONE
       b2503 1193819 .. 1193835 -  -2.3  -3.99955   AAGATATCAATTAAA              GCTAT AGTCATA ATAGC              CGCTAAGACACTAAA  49 158
        ccmF NONE
   ccmA/ccmB NONE
      LI0954 NONE
        ccmC 1189745 .. 1189756 -    -3  -2.58069   TCCATATTATAATAT                TTGT ATAC ACAA                 GCCAATTTATCATAA  42 41
      LI0952 1188816 .. 1188826 -  -5.4  -2.71712   CTTTGCGCTCCAAAT                 CAAG CAG CTTG                 CTGATGAAGAGTTAC  52 260
         asd 1187202 .. 1187212 -    -4  -2.67694   ATTATCATTATAGTA                 CATA TAA TATG                 ATTAATACAGTGTAT  44 128
      LI0950 NONE
      LI0949 1185791 .. 1185816 - -16.3  -5.64304   TAATACAAGAAAAAA         CACTGATCCAG CTAA CTGGATCAGTG          TTAAGGTATTATTTG 100 34
      LI0948 1184273 .. 1184288 -  -3.2  -4.25873   GGCTTATAAAAAACA              TGGGGT ATGT ATCCCA               AGATTGACTGAAGAT  57 303
      LI0945 1179333 .. 1179347 -  -2.9  -3.25102   ATGCTATGCATAAGA               GTAAT CCTAT ATTAC               TTGAGCCTATTATGG  45 328
        carB NONE
        purF 1169632 .. 1169643 -  -4.4  -3.81488   GCTTTGGAAAGAGAA                GCTT GTAT AAGC                 GAAAGTCGTAAGAAA  57 336
        pqqL 1165215 .. 1165229 -  -4.2  -3.57263   ATTTGGAGCGGGAAA               CGAGAT TCG AACTCG               CAACCCTCAGCTTGG  54 434
        tufA 1163498 .. 1163517 -  -3.6  -4.68601   ATTCAAAATAAGAAA            GTTCAAGA TAGT TTTTGAAC             CAAATAATGTTTCTA  62 371
        nusG 1162707 .. 1162725 -  -5.3  -3.49951   TAGAGTGTTATAGAA             CCTATGC TAATT GCATAAG             TTCTATCTATATATT  59 47
        rplK NONE
        rplA 1161396 .. 1161415 -  -9.4  -3.05816   CCAGTCCTTAGCCAA            CCATCTTA GTTG TAAGATGG             TACTTTTTCATGAAA  77 43
        rplJ NONE
        rplL 1160270 .. 1160294 - -11.6  -5.79595   GGTTAAAAGAAAAAA          GCGCAATTAA ATATA TTAATTGCGC          TAAATTTTATAATAT 100 51
      LI0929 1159031 .. 1159047 -  -3.8  -3.08812   CCTTTTGGAACAAAT              TACTAA AAAAA TTAGTA              TGATTTTCTAGAAAA  46 42
        mviN 1156151 .. 1156161 -  -2.6  -3.12803   TATTCATAGGTAATA                 TAAA ATC TTTA                 GATTAAGATAGTAAG  43 69
        mdoB NONE
        qacE NONE
        qacE 1153347 .. 1153364 -  -2.7  -2.76162   GATCGGATTGGAAAG             TTTATCC ATGA GGATAAT              TAAAATATATAATAG  41 42
      LI0920 1149136 .. 1149149 -  -2.5  -3.85505   GTATTAATAATATAA               TTAAT ATAT ATTAA                CTAGTTATTGATAAT  50 49
      LI0919 1148286 .. 1148297 -  -4.4  -3.16534   TAACTTCATTAAAAG                CCAA TAGA TTGG                 TATTACCTAAGTATA  51 146
        dacC 1143286 .. 1143313 -  -5.1   -3.0442   TATAATATGATAAAG        TTATCAACTTT GCCTTT AAAGTTAATAA         GATATATCATGATGA  54 32
        aspA 1141612 .. 1141635 - -11.1  -3.07816   CCCCCACTTATCCAA          CAAAAGGGC TGCAAG GCCCTTTTG           TTGTTTTTTATCTAT  85 102
      LI0911 1138217 .. 1138227 -  -2.6  -2.91702   AATATCATAAAATAG                 TTTA AAT TAAA                 ATAATAGGCTGGATG  41 186
         cmk 1137421 .. 1137440 -    -3  -3.59023   GTTATATAAGGATAA            CTTATTAT TATA ATAATAAA             AGAGTAATGGATATG  48 66
         lgt 1136457 .. 1136467 -    -4  -3.35522   TAATCTGTTTAAATA                 TAGT ATA ACTA                 AATACAGTAAGGGAG  49 58
        nirH NONE
        hemL 1132001 .. 1132028 -  -6.4  -4.35361   TACAACAAAACTAAA        TAACTTATCCAA AATT TTGGAAAAGCTA         TTATAAACAATAGTG  72 243
        rpoB NONE
        rpoB 1123477 .. 1123533 - -34.5  -3.02626   GAATATTTAGATATA TCTAATATAAAGCAAAAGAAGGTATGC AAG GCATACCTTCTTTTGCTTTATATTAGA TATATCTAAAACTAA 100 37
      LI0899 1119629 .. 1119648 -  -3.6  -2.94747   TTACTGCAGCATATA            TAGCTTCT TTAA AGAAGATA             GATATTATAGAACTT  46 117
      LI0890 1106088 .. 1106117 - -18.1  -3.18912   TTATGTATTTAGTAA       GAGAGGTGTATTC CTAG GAATACACCTCTC        TTACTTTTTATAGAA 100 57
      LI0889 1105000 .. 1105017 -  -2.8  -4.80737   CAATATAAAAAATAA             TATTGT ATATAA ACAATA              TATATATATATTCAT  61 147
      LI0887 1103301 .. 1103326 -  -9.8  -4.75472   TGGACATCAATAAAA         TTGCCTGGAA CTGATT TCCCAGGCAA          TTCAATATGTGTAGG 100 83
      LI0886 NONE
      LI0885 1101354 .. 1101366 -  -3.5  -4.90869   ATTACTAATCAAAAA                TAATA AGC TATTA                TATTATATACTAGTT  65 49
        selB 1099243 .. 1099257 -  -2.9  -5.79595   TGTTAAAAGAAAAAA               TATAC TTAAT GTATA               ACTTGTAAAACTACA  74 124
      LI0883 NONE
      LI0882 NONE
      LI0881 1095632 .. 1095648 -  -4.5  -3.36341   AAGAGGTCTTAAACA              TCTTCAA GAG TTGAAAA              AGATTATAGATAGTG  53 249
         pgi NONE
        atoS NONE
        atoC NONE
      LI0876 1088686 .. 1088703 -  -3.5  -3.12352   AAAGTCAAAAAATAT             TGTTAGAC ATT GTC-AACA             GGCAGATATTGTGAT  45 308
      LI0873 1085473 .. 1085487 -  -2.8  -3.57674   ATGGTACTATAAATA               GTGAAA GTT TTTCTC               TTAGAAAAGAATTAT  46 37
      LI0872 1083593 .. 1083611 -  -4.6  -4.52897   ATAATTAAGAACAAA             TTAGTTAC AGA GTTACTAA             CAAAATAAGAACATA  66 405
        rluB 1078742 .. 1078754 -  -3.3  -4.24933   CAATAAAATAAAATA                GAGGA TTA TCCAC                TGTAATAGTGCAGCT  56 154
        murI 1077398 .. 1077423 -  -6.4  -3.24637   AGATACATATTAATA         CTTATTTATA ACTTAA TATAAATAAG          TTACTTTTTAAAAGT  61 340
      LI0866 NONE
        mviN 1072896 .. 1072912 -  -6.7  -3.27743   TATCATTAAGTAATA              CATTTTT AAA AAAAATG              ATACGCTAATGTCAA  63 120
      LI0864 NONE
        cbiM NONE
      LI0862 NONE
        cbiO NONE
        flgB NONE
        flgC NONE
        fliE 1068595 .. 1068614 -    -8  -3.29558   TAACACTAATTAACA            GATATCTA ATTC TAGATATC             TAATTTTTCTTTTAT  70 66
        fliF 1066667 .. 1066680 -  -3.9  -5.30686   AATATGGATAAAAAA               TAGTA TAGG TACTA                AAAATGTTAATTAAG  73 223
        fliG NONE
      LI0855 NONE
        fliI 1062288 .. 1062304 -  -2.3   -2.5055   TATTTTATAACACAT              TAGTTTT ATT ATAACTA              TTTTCTTTTGTTGGT  38 361
      LI0853 1060253 .. 1060265 -  -6.3  -2.79273   CTTGTGCAATAGAAG                GCTTT ATA AAAGC                AGATTTAGAAAAATT  58 182
      LI0850 1058306 .. 1058321 -  -3.4  -2.82023   TATTCATAGTAACTA              TATTTA TTTT TAAATA               ATTCTAATAGTATTT  43 53
      LI0849 NONE
        gidA 1056094 .. 1056123 - -11.7  -3.21258   AGTAATTTAATTGAA       GAAAGACATTAAT ATTC ACTAATGTCTTTC        TTTTTTACTATCTGA  90 42
      LI0844 1050523 .. 1050534 -  -2.2  -4.66535   AAGTTGCAAAAGAAA                CTGC TTCT GCAA                 TGGTTTCTTTAAATA  62 237
      LI0841 1043872 .. 1043923 -  -6.8  -3.89957   TTTAAGAATTAATAA CTAAGTCCAATAGGATCCTAGT AGTCAAAA ATAAGGATCTTATTGGACTTAA AATGCTTAAATTACA  71 49
      LI0840 1042645 .. 1042655 -    -4  -3.50808   TTTAGTAGAAGAATA                 TAGA TTA TCTA                 AAAAACAATATTACA  50 248
        xthA 1041717 .. 1041733 -  -5.1  -2.65264   TCAGTAGGTAGAGCA              CCTGG TTGTGGC CCAGG              TGGCCGTGGGTTCAA  52 71
        murA 1039777 .. 1039790 -  -2.3  -2.80761   TTTTAAGAAAGCAAG               GGGGT ATGC ACCAC                TTCTTCAAGAATATT  41 481
      LI0835 1035592 .. 1035603 -    -3  -2.88231   ATTATAATGAGGACA                TTTC TAGT GAAA                 TATTTTTAAGTTTTC  43 0
      LI0834 NONE
      LI0833 1033645 .. 1033703 -   -31  -3.97947   TCTATTTATTATAAA TTCTTTAACCTAAAAAAGATGACTTCTC TAA GAGAAGTCATCTTTTTTAGGTTAAAGAG TGTTTGCAGCTAGAA 100 124
        gpsA 1027902 .. 1027918 -  -6.5  -2.76093   AGCTCAACAAATGGA              TTGGAGC ATA GCTCCTA              TTTATTGGGAAAATG  57 212
        rpmB 1025455 .. 1025470 -  -2.5  -4.04587   GTCCAAAAAGAAATA              CAAGG TTTATT CCCTG               GATGTTATTGGCAGT  53 234
      LI0820 1018550 .. 1018567 -  -4.2  -3.32963   AGTCTGATTTGATAA             GATTGT GGTCTA ACAATC              CTGCTGGTGTATTTA  51 327
        hemN 1014552 .. 1014572 -  -5.5  -3.11634   TCCTAGACCATGTAA            CATAATGTA TTA TGCATTATG            TAAAAATATATTTGC  54 457
      LI0812 NONE
         pit 1007125 .. 1007150 - -12.1  -3.07816   TTTTTATTTATGTAA         GGCTTTTATTA AGAA TAATAAAAGCC          TTATTTTTAGTTAGA  91 32
      LI0809 1005474 .. 1005499 - -12.7  -4.87807   TTAATATAGTAAAAA         GCCTCTACAGT TAAA ACTGTAAAGGC          TTAAGATTTTCTGGA 100 199
        comA NONE
        menB 1003979 .. 1003989 -    -4  -3.55191   TTAATTTGAGAAATA                 TCTT ACT AAGA                 TCGTGTAAAGGTATT  50 88
        menE NONE
      LI0805 NONE
      LI0804 1001453 .. 1001463 -  -6.8  -3.12505   ACGTCATATTCAACA                 TGGC TCC GCCA                 AAAATATTAAGGGCT  59 244
      LI0800 NONE
      LI0799  994955 ..  994967 -  -4.9  -4.09511   AACAGCTTCTTAAAA                GTAAA AAA TTTAC                ACTAGCAGAAGCTTT  64 336
      LI0797  993035 ..  993045 -  -6.8  -3.30243   ATCCACTTCCCAGAA                 GGAG CTA CTCC                 TAAGGATGGTCCTTC  61 441
        dnaA NONE
        dnaN NONE
        gyrB  975572 ..  975584 -  -6.3  -2.62091   ACATTGATTGACAAG                CTAGT AAT ACTAG                GAAAACATTTTATCT  58 51
        gyrA  973022 ..  973033 -    -3  -3.08314   TTTAACTCTTAAAAT                CTTA TCAC TAAG                 TATTGATTGTGGCAT  44 21
      LI0783  971780 ..  971809 - -11.6  -4.40526   TATATAAAAAGTAAA       CAGGGAAAGAAA TATATT CTTCTTTCCCTG        TAGTATATTAATCCT 100 376
         nth  966392 ..  966419 -  -4.1  -2.78405   TCTATGTAAAAAATT        TTTTGTTGGGC TACCTT GCCCAACAGGA         GGATGTTCTCTAGCA  48 416
        kefC  959551 ..  959570 -    -8  -2.63858   GATGACATCTATAAT            GTTTCTAA CTGG TTAGAAAC             TGTCTATCAGAAAGG  66 425
      LI0770 NONE
      LI0769  954959 ..  954969 -  -2.6  -3.88175   GATATATTACAACAA                 TTTT TAA AAAA                 AGAACAAGTAGCCTC  51 73
         def NONE
         fmt NONE
      LI0765  951130 ..  951145 -  -2.6  -4.41047   ACTTGCGAACTAAAA              CAACCAG TTA CTG-TTG              ATGATATAAATAATA  58 292
        cbf1 NONE
         tmk  946570 ..  946593 -  -2.5  -7.14698   AAAAAAAAAAAAAAA          GTAAGAGAT ACCTTA ATCTCTTAT           AAATAAAACTAGTTT 100 44
        menA NONE
      LI0758  944963 ..  944985 -  -7.2  -2.70532   AGCTTCACAAAGGTA           TTTAGATTAA CTT TTAACCTAAA           ATAGGGAAAAGAACA  63 16
        menA NONE
         rnh  943116 ..  943130 -  -5.7  -5.61596   ATTTGTATAAAAAAA               GGTTC ATTAA GAACC               TTTTTTTATACATAA  90 205
        lytB  941222 ..  941253 - -17.6  -4.13728   TATATATTCTCAAAA      TTAAAAGAGCTCCA TTAA TGGAGCTCTTTTAA       TAACGTATATTAATT 100 43
        glnH  939942 ..  939952 -  -2.6  -4.07559   AAATATAACAAAACA                 TATA TTA TATA                 ACTACTTATACTTAT  52 54
        glnP  939116 ..  939137 - -11.7  -5.22137   AAGTATAAAATAAAA           TCCTGTACA AATT TGTACAGGA            TATAAAAAACGTTAT 100 54
      LI0752 NONE
      LI0751  935737 ..  935772 -  -8.4  -3.14125   TTTATAGAGGGAATA    CTGCATTAGATATTGC TAAT GCTATACCTAATGCAT     ATATAAACCTTATGA  68 92
         ugd  914710 ..  914722 -  -4.9  -3.08133   TATGGATGGACTTAA                TCTTT GTA AAAGA                ATAAAAGAAGATCCT  52 259
        metK  910967 ..  910995 -  -9.1   -5.1675   GTAGTTATTAAAAAA        GAATCTACTTT TATTTCT AAAGTAGATTC        TTTCATAACAAATTA 100 50
        hisB NONE
        mltA  908095 ..  908113 -  -3.2  -3.10493   CTTCTAACAGATATA             TAGAACTA TAG TAGTTATA             AGATTCAAAAATAAA  44 94
      LI0722  906483 ..  906495 -  -4.9  -2.73123   AAAACTTGCCAATGA                TATCA AAA TGATA                TTTTCTTCAAATATT  50 379
      LI0721  905908 ..  905927 -  -4.4  -2.96153   ATATCAAGAGAAGCA            TATCATGT ATAT ACATAATA             TTTTTCAGCAATAAT  50 8
      pyrDII NONE
        pyrD  895937 ..  895947 -  -2.6  -4.30995   TTTTCTACAAAATAA                 TTTT TTT AAAA                 GATAGAAATTTTTTC  54 483
      LI0711  895088 ..  895137 -  -4.6  -6.06723   TTGGCTAAAAAAAAA TATATATATACAACGGCTCCTCTT TATT AAG-GGAGTCGTTGAA-ATATACA ATTAACTTCACTCAA  93 115
        hypF  889442 ..  889454 -  -4.9  -4.28977   ATAATAGATTGAAAA                CTTTA CTA TAAAG                GAACAATAAAAGATA  64 158
      LI0706  885841 ..  885853 -  -2.7  -3.32159   GTATATTAAAGTTAA                TGCAA AGT TTACA                ATAGTAGCTTTTGAA  44 52
      LI0705  885100 ..  885110 -  -2.6  -3.51633   AATAAAAACAATATA                 TATA CAT TATA                 TTCTCTTCCGTCTCA  46 21
        asnS  883650 ..  883664 -  -2.2  -3.09834   TACGTTACCATTCAA               TTTTAA AAA CTAAAA               TTACATTCCTTTAAA  41 36
         maf NONE
        uvrC  879516 ..  879527 -    -3  -4.25104   TCCTTTTTACTAAAA                GTTA TACT TAAC                 TAAATTAATAAGGGT  56 183
      LI0700  878777 ..  878799 -  -8.5  -5.36441   TTTTTATAGAAAAAA           CTCTGGAAT TTTAT ATCCCAGAG           TTTTATCGATACCCC 100 138
        tolQ NONE
        exbD  873856 ..  873872 -  -4.5  -4.12748   TATGACACAAAAATA              CATCTAT TCA ATAAATG              AATAATAACATAAAA  60 74
      LI0693  872726 ..  872740 -  -4.4  -4.35091   AATATCTATAACAAA               TTATAA CTA TTATAA               TATTACTTTTTTAAG  62 152
        tolB  870928 ..  870941 -  -2.3  -2.87463   AAGTCTCTTCACACA               CTGTG TTTC CCCAG                CCATCGATTAACACA  40 129
         pal  870223 ..  870273 - -31.8  -3.07534   GATATTATATATAGA TTATAAATATAGTAGGACCTCAGC TAA GCTGAGGTCCTACTATATTTATAA TTTTCTGGTCGGAGC 100 163
      LI0690  869395 ..  869423 -  -9.1  -4.70659   TTTTATATCTAAAAA        GGATATTTTGT TATTAAT ACAAAATATCC        TTTTTAACAAAATTA  91 38
      LI0687 NONE
        pepA  860171 ..  860183 -  -4.9  -4.82667   TCATTATATCAAAAA                GTTAT ATA ATAAC                AACAATCATATTCTA  71 43
        dnaJ  858502 ..  858554 - -25.7  -3.35438   TATTAGACGCTATAA TAGTTATACTATATTAATACTATTA ATT TAATAGTATTAATATAGTATAACTA TTAATAAAGAAATAT 100 133
      LI0684  856118 ..  856156 - -15.2  -3.18199   CAAGTGTCAATTTAA   TAATAATAATAATAATAA TTA TTATTATTATTATTATTA   AGAATATGATTATAA 100 501
      LI0683 NONE
        ddlA NONE
        kdtA  852712 ..  852722 -  -2.4  -4.27584   AGCCTTAAGTGAAAA                 TGGC TTA GCCT                 TCTTAGCACTATCTC  57 460
      LI0678  849487 ..  849499 -  -2.7  -4.64591   CAATTACATAGAAAA                TAGTA ATT CACTA                CCTATCTTACAGCCC  60 423
      LI0674  845060 ..  845079 -  -7.2   -4.7657   CAAAAATGGCAAAAA            GTTGGTCT CAGC AAACCAAC             ACTCCTCACAGACTA  83 420
      LI0669 NONE
      LI0668  835070 ..  835089 -  -4.4  -2.83271   GGATTTCCAGAACCA            GAATCTAT CAAA ATAAATTC             ACTCCAATCACCTTC  48 245
      LI0667  833527 ..  833556 - -10.3  -5.30616   TCATCTAAATAAAAA       TATAATCTAAGGA ATAC TCCTTAAATTATA        TATTACTCATCATTA 100 398
      LI0666 NONE
      LI0665  830463 ..  830479 -  -3.1  -5.30155   TGAGTAATTAAAAAA              TTAACTA CAA TAATTAA              AAATAGTAAAAATAA  72 431
         bfr  820190 ..  820202 -  -4.1  -3.02807   ATAAAATGGAAACTA                TGCAG TAT CTACA                ACACATTGGCCCTGT  50 272
      LI0653  811679 ..  811697 -  -3.8  -3.66691   TAATATAAAAACAGA             GAGAGACT TAT AGTTTCCC             CAGAGGAGTTGGACC  52 14
      LI0652  810488 ..  810508 -  -3.4  -4.62069   CTGTTACCTCAAAAA           CATT-CACA ACCA TGTGGAATG            ATAGAAAAAATAATA  62 344
      LI0647  796917 ..  796929 -  -2.7  -5.04987   AACATTCTGAAAAAA                TACCT TCA AGATA                TTACAAATACAACAA  69 162
        htpX  794173 ..  794193 -  -7.7  -3.33171   GCTAACAACTATTAA            TCACCTTAA AAG TTAAGATGA            TCCTTCAATTCTAAA  68 65
      LI0644 NONE
      LI0643  792267 ..  792279 -  -6.3  -2.77537   ACCTATAAATAATAC                TCTAC ACT GTAGA                TAAATCAAGTAATAA  58 80
        fliL NONE
        fliN NONE
      LI0640 NONE
        fliP  789721 ..  789733 -  -3.3  -3.06261   GTCCAATCCCCAACA                TTGGC ATA GCCAT                TAACAAAGCCAACTC  44 119
      LI0638  788819 ..  788842 -  -8.3  -5.00339   ACTAATAATTAAAAA          CCTTCTAAA TAAAAC TTTAGAAGG           TTCAAATGACTTTTA 100 53
        mutM  787895 ..  787905 -    -4  -3.86916   TATTATCATAGTAAA                 TAAC TAC GTTA                 CCTATTTAGTTAAAT  54 76
      LI0636  786610 ..  786622 -  -4.9  -5.34555   TTATATTATAAAAAA                TGTTA ATG TAACA                TGAGATAGGTAAGAT  80 485
      LI0634 NONE
        flgM  783679 ..  783727 - -23.1  -5.09895   TAGTTATTGAAAAAA CGTAACTATATAAATCTATACTA AAC TAATATAGATTTATATAGTTACG TAAACAAGGTTAAGT 100 71
      LI0632  782004 ..  782020 -  -8.1  -3.29958   GTAATAATAGTAAGA              TACACTA TTG TAGTGTA              CAATATAAAATACTG  72 123
        hypE  780800 ..  780814 -    -5  -3.62012   AATAAAAAAACTGAA               CATGAA AAC TCCATG               AGGTATAACTCTGTC  56 159
        secA  778245 ..  778262 -  -5.7  -3.45047   ATATAAATAGAGTAA             TTTTTAG GCCA CTAAAAA              ATAATTATTCTTATT  60 70
      LI0629  776422 ..  776434 -  -5.5  -4.10007   ATAATTCTTCGAAAA                GCCCT CTC AAGGC                AACAAGAAAATATAG  66 260
        rplU  769336 ..  769359 -  -7.5   -5.5353   TAGATTAATAAAAAA          GGAAGAAGT CATTAC ACTCCTTCC           TTATTAATAAAATCC 100 331
      LI0622  768080 ..  768090 -  -2.6  -4.84311   GTTTATATAATAAAA                 TATT ACT AATA                 TAATATTTACTCTAC  61 64
      LI0621  766879 ..  766891 -  -2.7  -3.44801   TTCTATAAAAAATTA                TGAAT ACA ATCCA                AAAGACAACTTATTA  44 136
        clr3  765291 ..  765309 -  -6.7  -2.66106   TACTGGAACAAGTCA             GGCTTCC ACAAA AGAAGCC             CTATAATGACTACTA  60 245
        sigB NONE
      LI0612  754578 ..  754590 -  -6.3  -2.64313   ATACCGTAATAAGAT                GATCA TTA TGATC                TTACAGTCCTTGCAA  58 26
      LI0611  753749 ..  753761 -  -3.5  -3.04398   CCCCTCCCTTAAAAC                TTAAA AAA TTTAA                CACTAAGTAAAAGTT  46 62
      LI0610 NONE
        rpiB  752931 ..  752942 -    -3  -2.96731   ATAACTTAATAATTA                TAAC TTTG GTTA                 ATCAAATGAAGCAAT  44 23
        cysS  751364 ..  751377 -  -2.5  -2.99258   AAAGAACAAAGAGCA               TAATA TAAG TATTA                TTTATTATAAAATAT  42 30
      LI0607  749250 ..  749260 -    -4  -5.05228   ATCAAATGACAAAAA                 TTTC AGA GAAA                 ATAAAAAATAAAGTT  68 519
      LI0606  748361 ..  748388 - -15.8  -4.37092   ATCTTCTTTATAAAA        CAAGAAGACTAC TATA GTAGTCTTCTTG         TTTTATAAGAAACTT 100 94
      LI0605  747343 ..  747355 -  -4.1  -3.32385   AACATACTACACCAA                TAGAC GCT GTCCA                TCATGCAGATATAGC  51 137
      LI0600 NONE
        panF  739499 ..  739523 -  -2.3  -5.21709   TTTTATATTAAAAAA          TATGTTATACT ATA AATATAAGATA          AGTTATATCTATAAT  65 159
        zntA  736765 ..  736804 -  -7.4  -2.89803   CAACAGAACCAATGA  TCTCCTATAATCTTGGTAT GAC ATACCAGAACT-TAGGAGA  TATTACATCTGCGAC  64 523
         tpx  733428 ..  733462 - -10.8  -3.22943   TATAAATATAGGCAA     TTGCCCAGTTTAAAGA TAT CCTGAAAACTGGGCAA     TAATTATGTTAATTA  85 54
        lpxK NONE
         rnb  729252 ..  729262 -    -4  -3.22894   TACAACACTTACTAA                 CAAT TTA ATTG                 AATTCTTTGATAAAA  49 164
        guaB  725303 ..  725322 -    -3  -3.64332   ATGAGTAGATAAAGA            CAAATTTA ATAG TAAATTTA             ACGATATAAAATAAC  48 61
        guaA  723423 ..  723447 -  -5.9  -3.34589   CCAATACCAAACATA          CAATTTTCCTA ATA TAAAAAAATTG          TTACCCTATTTAAAC  60 282
      LI0589 NONE
        tatC NONE
      LI0587  721138 ..  721150 -  -2.7  -4.36596   TGTAGAATTAACAAA                CTCTT CTC AAGAA                CTTCATATGGGGCAT  58 189
      LI0583 NONE
      LI0582 NONE
      LI0581  712322 ..  712332 -  -3.2  -3.00918   ATTCATACTATAAAT                 CTCC TAT AGAG                 TATGTAAACTTTGAA  44 18
      LI0580  711228 ..  711251 -    -9   -3.3197   ATAGTACTCTTATAA          CATAGTGTTA TAAT CAACACTATG           TTATAAATTTTTTGT  77 76
      LI0577 NONE
        trmA NONE
      LI0575  705447 ..  705466 -  -6.4   -4.4959   GTTAAGGAATGAAAA            CCATGTGT AACT ACACAAGG             CAAAACTAGATATTA  74 419
      LI0574 NONE
      LI0573  704498 ..  704515 -  -2.8   -5.2204   TATAACTAATAAAAA             TTCTTA TAATAT TAAGAA              CTAACCTAAGTTATA  66 149
         rnc  702882 ..  702928 - -11.1  -3.32402   GGCAGACCAAAGACA CATGGCTTGGAGGAAAGAA GTTGTTGTA TTCTTTTCTTCAAGCCATG ATACTTATTGATTTA  87 143
      LI0569  699701 ..  699723 -    -2  -3.21668   ATTATTAGATTAAGA           TTCTAGGTAA CTT TTACCTATTA           ATTAATACTCCATAC  42 122
      LI0568 NONE
      LI0567 NONE
        flgE  694685 ..  694704 -  -7.9  -5.36441   CCTCCACATAAAAAA            TACCGGT AGGCAA ACCGGTA             TTTTTTCGGAGGTAG 100 96
      LI0563  693089 ..  693101 -  -3.4  -3.18796   TAAAATTATATCTAA                TTCC AAGGA GGAA                TAGTAAAAGTATATT  45 9
      LI0558  687392 ..  687402 -  -2.6  -3.21556   ATAACAATTGAAAAC                 TATA TAA TATA                 AATGTTAATCAAAGT  43 30
      LI0545  664941 ..  664951 -  -5.4  -3.19602   TTTGCTACACCAATA                 GCAA TTC TTGC                 ACACTCTTTAATAAT  55 335
      LI0544 NONE
        nolT NONE
      LI0542 NONE
        sctL NONE
        sctN NONE
      LI0539 NONE
      LI0538 NONE
        SctR  657672 ..  657688 -  -5.1  -4.07568   TGGCCTCTTGCAAAA              TTTCACC TAT GGGGAAA              ACTTATGCAAAAAAT  62 456
        fliR NONE
        flhB  649284 ..  649299 -  -2.6  -3.33762   AACTAATTATAGTAA              TTTCTG GATA CAAAAA               ATTATTATTTATTGA  44 34
      LI0530 NONE
        flhF NONE
        fleN  645224 ..  645235 -  -4.4  -4.08767   TTTATTGTCTGAAAA                GGAA CTTT TTCC                 AGAAAAATTTGATAT  60 0
        cheY  643994 ..  644015 -  -8.7  -5.26875   TTGCTAATTAAAAAA           TGGGCAGAG TATC CTCCACCCA            TTTACTTATAACTTG 100 70
      LI0525 NONE
      LI0524  642880 ..  642892 -  -4.9  -3.72363   GATCCAAAGTGGAAA                TATCA TAA TGATA                ATCAAACCTTACGGT  58 27
      LI0523  641989 ..  642003 -   -10  -2.57294   AACAGCTATACCAAT               GGAGCA ACT TGCTCC               CCCTCATGCATTAGC  75 488
        ksgA  640183 ..  640209 -  -7.4  -2.94416   TAGCTGTACTATATA         CCAAGCTAAACA CTT TGTTCAACTTGA         AACAATAAATTATCT  65 110
      LI0519  638587 ..  638601 -  -4.4  -3.64599   CTATTATAGCTGAAA               TATAAT TAC ATTATA               GAAAATAAAATGTTA  54 183
        dnaG NONE
        rpoD  634787 ..  634824 -  -2.4  -5.92399   TAATAAAAGAAAAAA  GACAAAAATCTCAAAGTAC TAT GTACTT--AG-TTTTTGTC  TTTTTTCTTTTTATG  77 58
      LI0513 NONE
      LI0512  626138 ..  626154 -  -2.1  -4.68607   TATAAAAAAGAGAAA              GGGATCA ATA TGCACCC              TTACGTTTAACTACA  57 13
      LI0511 NONE
      LI0509  622269 ..  622304 -   -10  -4.58585   TATTTAAAGAAGAAA    TTAAGAGGAATGGA-AT ATA ATATCCATACCTCTTAA    TATTACTATATTTTT  95 87
      LI0508 NONE
      LI0507  619528 ..  619547 -  -3.5  -3.01712   CCCCTCGTGTTAATA            TGGCTGC TAGTAT GCAGGCA             GATGCTATACTTTGT  45 109
      LI0503 NONE
        pabC  614499 ..  614518 -  -7.9  -5.47218   TCCTACCTAAAAAAA            TCTCTCC TAATAT GGAGAGA             TTTTTTTACACCTAT 100 263
      LI0494 NONE
        glnS  603095 ..  603106 -  -5.8  -3.70902   TTCGGTATACTCAAA                CAGG AAGC CCTG                 TATGTAGTCTTAATA  62 523
      LI0485 NONE
      LI0484  592657 ..  592674 -  -8.5  -3.91984   ATATTGGTGAAATAA             CAAAAGG CAGC CCTTTTG              CTTCTAACTGGGAAC  82 261
      LI0478  585303 ..  585316 -  -2.5   -5.0538   TTTTATTTTAAAAAA               TTTTT GCCT AAAAA                ACAAGATATAAGAAG  63 193
      LI0475 NONE
      LI0474  579075 ..  579086 -    -3  -4.03413   ATTTTTCTATATAAA                TATG ATAT CATA                 ATAAAAGTTAATCTT  54 284
      LI0473  573664 ..  573676 -  -3.5  -3.54488   TGCCCTTAAATAATA                TTTTT ATT AAAAA                GCTTACACCACAAAA  50 332
      LI0472  571121 ..  571139 - -11.8  -2.84684   TTTTAAAGAAAAATC             TGCCTTAC ACT GTAAGGCA             TTTATTCCTTCGAAT  84 524
        cynT NONE
        galE  563147 ..  563158 -  -4.4  -3.53224   TAGCTTTTTTTGAAA                CAGT CTAT ACTG                 TTTTAATCTTTGCAG  55 306
         pgk NONE
      LI0463  559454 ..  559467 -  -5.3  -3.89346   GTTCTATGTTATAAA               GAATG TTAT CATTC                TCTAATTTATTATTC  62 35
        gltX  557810 ..  557824 -  -2.9  -2.96517   ATGCACTAATAAGCA               CTTTT TTCAT AAAAG               TCTTCCTTTCTCTAG  42 177
      LI0461  556265 ..  556298 - -18.5  -5.23644   AACGAAATATAAAAA     GAAAACTATCCTTGA TAAT TCAAGGATAGTTTTC      TACTAGAATCTTTTT 100 50
        purL  545634 ..  545653 -  -3.7  -2.87405   ATATTAATAATATTA            TTATAGT TCATTT ACTATAA             CACCACTTATAACTA  45 139
      LI0449 NONE
      LI0448  543722 ..  543735 -  -3.9  -3.18912   TCATTCATCTAGGAA               TATAG TTAC CTATA                TTCTCAAGCAACCTA  49 338
      LI0446  542357 ..  542372 -  -2.6  -2.71745   CGTTGAATAACTAAT              CTCATA TTTC TATGAA               TTAAAATGTTATTAT  40 55
         dtd  541883 ..  541896 -  -3.9  -4.90455   ATATACTTATAAAAA               TCATA TAAC TATGA                TGTATACTCTTCTGA  65 20
      LI0438  533302 ..  533349 -  -5.2  -4.39277   TAAGAGTATAATAAA CTTAAAAAGTATATCCTAAT TTATTTCT ACTAAGATATACTTCTTCAG TTACCTCTAGATATT  68 44
      LI0437 NONE
      LI0436  531381 ..  531391 -  -2.4   -4.8667   TATATTGTACAAAAA                 GCTG CAG CTGC                 AATCTATACTCCTGA  65 430
      LI0434  529101 ..  529116 -  -3.4  -2.71731   TCTACGCCCTAACCA              TTATAT ATAA ATATAA               TTATAAATGGTTGCC  42 57
        dsbD  526823 ..  526835 -  -3.5  -3.25896   GTAGTACTGATAAGA                TAATA CTA TATTA                TAAAATTATTGTTTA  47 199
      LI0432  525716 ..  525726 -  -3.2  -4.59882   TGAAAAAATAAATAA                 CAAC AAA GCTG                 ATATTAAAAATATTG  62 391
        hemN  523927 ..  523972 - -15.2  -4.16301   AATGTACAGAAATAA CCAAGTAAAAATATTCTTAT AGCTTA AAAAGAATATTTTTACTTGG TTTTGCTATTTTAAC 100 57
      LI0427  519998 ..  520026 -  -3.2  -2.68802   GACGAAATTTACAAT        GCATTTTTACAT GAAGA ATGGAAATATGC        TCTTGCTCATGGACA  43 456
        bioB  514756 ..  514766 -    -4  -3.28105   ATAACACATAACATA                 TCTT TTA AAGA                 ACAACTTACCAGAGA  49 226
      LI0418  511438 ..  511450 -  -4.9   -2.6006   AAGTCACTCCACAAT                TTCTA TAT TAGAA                GGAATGGCAATACCT  50 1
      LI0417 NONE
      LI0416 NONE
      LI0415 NONE
        trpD  507737 ..  507749 -  -3.5   -3.0792   TAACATGTGACCTAA                TTTTT TCT AAAAA                ATTTACGCTCAAATT  46 34
      trpC_2 NONE
        trpF NONE
        trpB NONE
        trpA  504000 ..  504012 -  -3.4  -4.77438   ATTCATTATCAAAAA                GATC TGTTG GATC                AAAATTCTTAACCCC  63 451
      LI0409  501772 ..  501803 -  -8.9  -3.03007   AATATTCTTTTAATA      GAAGAAAATGCTC TTGCTG GAGGATTTTCTTC       TGCTGTTGTAGAACT  71 223
      LI0391  483540 ..  483564 -  -2.3  -3.64609   CATAATGACCTCAAA          TTATTATAATA GTT TAATACAATAA          AAATAGTATCTGAAA  45 109
        proS  481478 ..  481533 - -17.4  -2.95306   AAATAACATAGCAGA TTATTTATGTATAAACCCTATATAGC ATGT ACTATATAGGGTTTATACATAAATTC TGGTGGGTCGTGCGG 100 292
         pcm NONE
      LI0374  465140 ..  465156 -  -2.4  -2.81625   ATTAACAACATATTA              TAATAA TTAAG TTATTA              CCTACTGTTACTAAT  40 59
        pgsA NONE
      LI0372 NONE
      LI0371 NONE
      LI0370  462242 ..  462265 -  -2.4  -3.18832   TAACTTCAGAAGACA          TGTCTTCTCC TAAT AAAGACGACA           AATTAAATTACACAT  42 116
         fbp NONE
        ygjD  460013 ..  460027 -  -2.8  -4.88067   AGCTAGTTATAAAAA               CTGTCA AGA TGAAAG               CATTACTATGTTATA  61 62
        trxA NONE
        trxB NONE
      LI0365  457718 ..  457736 -  -3.1  -5.00616   TTTGGCGCTAAAAAA             CTCCC TGAGATTGG GGGAG             GGCTAGGAAAAGCTA  66 253
         gph  456812 ..  456824 -  -3.3  -3.92869   TTACTTATTGATAAA                GACCT TGA AGGGC                ATCATATAAGTCTGA  52 2
      LI0363  455996 ..  456011 -  -3.4  -6.06723   TTCCCGAAAAAAAAA              TAAAAA GAAC TTTTTA               TCTACACGTATTATC  93 404
        mgtE  450851 ..  450875 -  -7.1  -2.71001   TATTCTTAAAGGAAC          TCCAGTTGCTG CAG CAGCAAATGGT          TCAATTTTACTTCCT  61 308
         pcm NONE
      LI0356 NONE
      LI0355  445360 ..  445383 -  -4.8  -3.42083   TTAACATATATAATA          TAATTCATTT AGAT AAATAAATTA           TCACTCATTTTTTGA  54 91
        flgE  437317 ..  437337 -  -2.7  -2.86011   TAAGTTGAAATACTA            TTAATATAT AAT ACATACTAA            GATTACAATAGATTA  41 71
        flgE  434703 ..  434719 -  -2.3  -3.73224   CTAGCTCTTATGAAA              TATTATC AAG GATACTA              ACTTGCCTCAATATT  47 124
        htrA  433127 ..  433156 - -13.1  -5.42265   TCAAACTATAAAAAA       GAATACTCCTTAC AAAA GTAAAGAGTATTC        TTTATACTTGTTATA 100 62
      LI0339 NONE
        livH NONE
        livM NONE
        livG  423516 ..  423535 -  -2.2  -2.91086   AAATCATACATTAGA            TC-TAGTCA TCT TGACCAAGA            TATGCTTGGATAACT  40 7
        livF NONE
        hslU NONE
        argB  420390 ..  420445 - -12.2  -4.82901   CTTTGGGTATAAAAA GTTCACATAAGATAAGAAGGTATGGT AATT ACCATACCTTCTTATCTTATTATAAG TAATAACTATGTATT 100 40
      LI0328 NONE
      LI0327  409479 ..  409537 -   -23  -3.09635   ACCTTTACCAGGCAA TCATTCTATCTGTAATAAAAGCCATTCA AAT TGAATGGCTTTTATTACAGATAGTGTAA TAGTAAAATGACAGG 100 104
        gltD  405948 ..  405958 -  -3.2  -2.54298   CATAGCCCACAACAG                 GCTC AAA AAGC                 TATTGAAATGGGCGC  42 436
      LI0319 NONE
      LI0318  398298 ..  398320 -    -5   -3.9461   CTGTGTTAATAATAA           TTATTTCTTT ATG ATAGAAATAA           AAAATAAATATTTAA  60 63
        pepP  394277 ..  394290 -  -2.5  -2.57261   CAAAAAGCTACTAAC               TTTAA TTTT TTAAA                ATCTCTAGAATTATT  41 382
      LI0306 NONE
      LI0305 NONE
      LI0304  380989 ..  381021 -  -2.1  -3.61398   CTTCTCTCCTAACAA      TGCACTAATTAAC CAGTTGT ACTAATTTGTGCA      ATAATAATGTAAAAC  45 145
         ppi  380044 ..  380062 -  -3.2  -3.14132   GGGCCTCTTTAGCAA             GCTAATAT CTA ATATCAAC             TACTGCACGTTTACG  45 8
      LI0302 NONE
        recO  378227 ..  378238 -  -4.4  -3.60925   AACTAGTAAAGAACA                CTAG ATGC CTAG                 ATTCCATAGTAAAAC  54 40
        glyQ NONE
        glyS  374832 ..  374861 -  -5.9  -4.02051   TACTAATCTAAAGAA       CTAGTTAACCTCAG ATA CT-AGCTTAACTAG       CTTGTTTAGCAATAT  67 384
        purM  372277 ..  372309 -  -5.1  -4.15832   ATTAATTACAAAGAA      TTTCATTAGTTTTTT GAA AAAAGAGTAATGAAA      TAATATAACTAGATA  64 41
      LI0295  371284 ..  371300 -  -5.1  -3.55761   GATCCAGTTCTTAAA              GCTGCAA TAG TTCCAGC              ATACTACTTTTATCC  59 4
        fumA NONE
        fumB  369545 ..  369584 -  -9.6  -3.84808   GTTAACTTATAATAA  CAAGCTAGG-ATTACAC TTAAACT ATGTAATTCCTAGCTTG  CTATATGTTTAAGAT  86 18
      LI0291  365529 ..  365560 -   -12  -3.56541   AGTAGTATTATACAA      CTTATTATAAAAAA AAAC TTTTTTATAATAAG       GGTTAAAAATTCTTA  93 435
      LI0290  363473 ..  363522 - -12.7  -4.90917   AAATTTAATTAAAAA TTTTTATATTAGTTATTATGTTA CATG TAACATAATAACTAATATAGTAA TTATTAATGTAAAAA 100 47
      LI0289  362050 ..  362061 -  -4.4  -3.77806   TCCCATATTAAAAGA                TGGA AAAC TCCA                 AAAAGAAAGATACAT  57 468
        recD NONE
      LI0286  356642 ..  356652 -    -4  -4.14541   TAGTAATTATATAAA                 GATA ACA TATC                 TAGTATGTAGTGAAT  56 88
      LI0285  355198 ..  355220 -  -6.4  -4.21945   AGCAATACATACAAA           GATTACTTCT CTA ATAAGTAATC           ATGAATAGCAATAAT  72 48
      LI0284  353408 ..  353426 -    -9  -4.48263   TATATAATATTAAAA             CTATAGTA ACC TACTATAG             CTTTAGGATTAACTT  86 115
      LI0283 NONE
        kdtB  352299 ..  352311 -  -4.9  -3.07506   ACATAACTACACATA                TAACT ACT AGTTA                GGTTATTACTAAATT  52 23
        miaA  350988 ..  351013 -    -4  -3.37057   AGAGATATACATGAA         GCTTGTGCAC AAGGTA ATGCAAAAGC          ACAACTTGCACTTGA  51 363
      LI0277  343183 ..  343241 - -16.7   -3.7331   ATGCTTATTAAAAGA TTATATAACTAGAAAAAAAGGCTGTTTA TATA CAAACAGCCTTTTTTTCTAATCA-ATAA AAGTATTGCATATGA 100 134
        ygcA NONE
        yebC NONE
        ruvC  333776 ..  333796 -  -2.7  -5.42862   ATATCTTTAAAAAAA            TATTAAAAC ATA ATCTTAATA            GAATATATACTATAA  69 35
      LI0267  332894 ..  332931 - -18.9  -3.86202   GTTTATTATATTAAA   GTTATACCTATAGTAAA AATT TTTACTATAGGTATAAC    TTAGTGCTGTAATAA 100 415
        iscU NONE
      LI0265  330324 ..  330345 -  -5.9   -5.5762   ACTAAACACAAAAAA           GTCTGTTAA CAAC TAAACAGAC            TTTTTTAATTTAAAC  90 51
      LI0262 NONE
         gad  324000 ..  324046 - -11.3  -4.88163   TCAATATAAAATAAA TAATATATAGAAAGCCTCTTAA TAAA TTAAGAGGCTTTCTAT-CATTG ACTTCATTCTATAGA 100 43
      LI0259  321165 ..  321191 -  -5.2  -2.71681   TAACTTGTTTAAGCA         CCTATGCTCTAC TCA ATAAATCATAGG         TGCTCTCAAAAATAA  52 139
      LI0256 NONE
      LI0255  315469 ..  315489 -  -6.2  -4.18197   ATTGTTTACTCAAAA            TCCACAAG GACTT CTTGTAGA            TATTGATACAAATAC  69 227
      LI0253 NONE
      LI0252  313046 ..  313058 -  -4.1  -3.63762   ATACATCATATATAA                CCCAT TAC ATAGG                ACACGTTATTGACTT  54 158
        oppB  312028 ..  312039 -    -3  -3.27051   ACAAACCTCATAATA                TAAG TCAT CTTA                 TGGCTCCCTGACGAA  45 18
        oppC NONE
        recN  309193 ..  309205 -  -5.5  -3.65991   ATTTGGTTAACAGAA                GCTCC ATC AGAGC                TTAAAAAAGGAGAAA  59 387
        hypA NONE
        hypB  306670 ..  306707 - -18.9  -4.62783   GATGTATCTTAAAAA   TAACAACAGCATTTTTA TTAA TAAAAATGCTGTTGTTA    TTTTTAATAATAAAC 100 53
      LI0239  297819 ..  297839 -  -4.8  -3.16944   AGTATCAAGTGAATA            GTCAAACA TGACT TGTTTAAC            TTTTGAAAGAGATAC  53 180
         cca  296018 ..  296036 -  -7.4  -2.90688   CAAGGAGCCCATAGA             GGTTGCAT TAT ATGCATCC             TTATTTTTTATTTTA  64 143
      LI0237  295498 ..  295539 -  -3.1   -4.8543   TAATTGCCAGAAAAA CTTTCACGTACTTCATGTAG TAG CTCCTTGAAA-ACGTTAAAG TGATATCGTAGAAAA  63 20
        mutS  291994 ..  292004 -  -2.6  -4.60924   GAAAGTTTGTAAAAA                 TATT TTT AATA                 ACCAATCGCCAACGA  58 419
        glpX NONE
        fabD  283514 ..  283528 -  -2.2  -4.34916   AGAAAAAAGAAAATA               TTAAAT TAT ATCTAA               ACTTTTTTGATTATT  53 59
        fliD NONE
        fliS  264040 ..  264055 -  -4.8  -4.53142   AAGATAATAAAATAA              TACTTT ATAA AAAGTA               TATAATTATTTTACT  66 273
        purH NONE
      LI0199  250951 ..  250971 -  -3.3  -4.04773   TAATAATCCAAATAA            GGTCTATTA TCA TAATAACCC            CAGTATATTATTTTA  54 38
      LI0198  250250 ..  250262 -  -2.7  -4.80959   TAACGCATAACAAAA                CCTAT TTT ATAGA                TAAAGGTCAAAATAT  61 130
      LI0197  249068 ..  249090 -  -5.1   -3.2614   TATTGCTTACAGCAA           TTTTTTTAT CCAAT ATAAAAAAA           TTAGGTTCTATAGAT  54 470
        tetW  225660 ..  225687 - -12.1  -4.13945   ATTTGGATGCGAAAA        GAGGATCGACT TTTTAC AGCCGATCCTC         TCAATTTTAGCAATT 100 277
      LI0172  216262 ..  216274 -  -6.3  -3.31501   AGTAATTTGTTATAA                CTAGT TGA ACTAG                AAATAAGTGTAAATA  62 352
      LI0171 NONE
      LI0168  207427 ..  207439 -  -3.5  -2.55021   AAAGAAGCTATTAAT                TTTTT CAT AAAAA                TCTCCACAGGTCTAT  44 108
      LI0167  206501 ..  206528 - -14.4  -4.67608   TAGTTGAATAGAAAA        GAGTAGTAACTA GCAC TAGTTACTACTC         TTTATAGTGAGAATT 100 323
        mutY NONE
      LI0164  203989 ..  204002 -  -2.4   -3.3636   GTACAGTATATAATA               GTAG GTATAG CTAC                TCTGTCATGAGCACG  43 130
        plsX NONE
        fabH NONE
        fabG  200507 ..  200530 -  -3.1  -3.54177   CTTAAAATTAATCAA          GCGCCTC ATGATTAGGA GAGACGC           TCTGACACAACACAT  48 398
   fabF/fabB  199245 ..  199255 -  -2.6  -3.69323   GGATTAGCATTCAAA                 TTTT TTT AAAA                 TTAAACTAGCATTTG  48 3
        glyA  197418 ..  197433 -  -6.2  -3.12351   TTTGTTTAGATGTAA              GTTGAA TTAA TTCAAC               TCCAGCTTCATTAAG  61 518
        ribD NONE
        ribE NONE
        ribA NONE
        ribH NONE
        nusB NONE
        leuS NONE
      LI0151  190202 ..  190212 -  -2.6  -3.86112   ATAAGATAAGTGAAA                 TTAA AGA TTAA                 AAAGGTTGTTGAATT  50 22
      LI0150  189155 ..  189165 -  -2.6  -2.82253   AAGGGAAAATAACAC                 TATA TCC TATA                 AGCCCTCTTGTCGTC  41 71
        radC NONE
         lon  185859 ..  185880 - -10.3  -5.95539   TGTTAAATAAAAAAA           CTTGTTACT ATTA AGTAACAAG            TTTTTTTATAAAAAG 100 51
      LI0146  183928 ..  183955 -  -5.1  -4.15249   AAACAGGAAAGTAAA        GACATA-TTCTT TTTCT AAGAAATATGTC        TTATTGTTGTAGTAT  64 50
      LI0144 NONE
      LI0143  179869 ..  179904 -  -7.7  -3.37057   ACACACACACATTAA    GCAAGTCCCTGAC GCATCGTATT ATCAAGGACTTGC     TTCTTTTGTGTGTGC  68 175
      LI0140  172253 ..  172265 -  -3.5  -2.85013   AGGTTATAATAGAAT                TAATA TGT TATTA                TTAAATGATAGAAGT  45 26
      LI0139 NONE
      LI0138  171132 ..  171142 -  -2.6  -3.28447   TTATTTAGTATAACA                 TAAT ATT ATTA                 AAATAACATCTACTT  43 40
      LI0137  169531 ..  169549 -  -4.6  -4.65895   CTCTGGAGGCAAAAA             TTGTCAAG GGG CTTGATAA             GCTGGAAACAATCAT  70 491
      LI0129 NONE
        glnP NONE
        glnQ  158037 ..  158053 -  -5.9   -3.6284   AACGAGTAGTGGAAA              CACCTTT AGC AAAGATG              ATTATTAGTGGTAAA  62 207
        lacA  152893 ..  152903 -  -6.8  -3.69943   AGTAAGACAAATGAA                 CCAC ATA GTGG                 AGAGGCAAAATTTCG  64 249
        pepQ  150932 ..  150943 -  -4.4  -3.17763   TCTACATGTTACGAA                TGAC TATA GTCA                 ATGATATCTTTTCCT  51 7
      LI0120 NONE
        msrA  149672 ..  149696 -  -8.7  -2.96695   TTGTTGATGAAATGA          TGGATAATGGT TCT ATCATTATCCA          AGCATGTATTCCTGT  71 327
        serS NONE
      LI0113  142845 ..  142855 -  -2.6  -3.65722   AAAACAAGGTTTAAA                 TTTT GAT AAAA                 ATAATAAGACGATAG  48 128
      LI0112  141598 ..  141616 - -13.2  -3.01924   CATTCTTTTGCAACA             CACCTCCT TGA AGGAGGTG             CAAACTTGCGTGCTG  88 233
        dapA  137160 ..  137191 -   -12  -3.52689   AGATAAAAATGAATA      TTATATCTAATATA TATA TATATTAGATATAA       AGGAGGCTCTCATTC  93 101
      LI0107 NONE
         ilv  134353 ..  134363 -  -2.6    -4.128   ATTTTTATATAGAAA                 TTAA AGT TTAA                 GATCTAACTCTCCAA  52 15
        polB NONE
        dgkA  127632 ..  127651 -  -6.6  -2.87186   AATTATAGTAATAAG            TTACTTTA AATG TAAAGTAA             GAAATGTTGTTGTGG  58 170
      LI0100 NONE
        argC  126006 ..  126031 -  -3.3  -2.55351   GTGTTGTACAGGAAC         TATTCCCGCCT GATA AAGCTGAAATA          TTATTTCGTGAAGGG  42 74
        corA  124073 ..  124092 -  -2.2  -5.24989   GTATATATTAAAAAA            TAATACAT TATA ATGAATTA             GTATGATTGTTATAG  65 276
      LI0096  123063 ..  123077 -  -5.8  -3.96327   ACTGTCTAGTAGAAA               TCTTTT ATA AAAAGA               TAGTAATATTTTTAG  66 37
      LI0095  121687 ..  121710 -  -2.4   -5.1764   GACACAACAGAAAAA          GCTTTTTGAA ATGA TTCAATATGC           TTAAAAGCTTTTTTA  65 54
   rfaF/rfaQ  117635 ..  117649 -  -2.8  -4.20368   GTACGTTAACAGAAA               CATTAG ATA CTATTG               AACTTGCTAAACAGT  55 287
         dut NONE
        argD NONE
      LI0086  112153 ..  112177 -  -4.5  -5.44198   AAGAAATAATAAAAA          TTTTTAATATA AAA TATATTAAAAT          TTTTGAAATAGATAA  78 522
        dnaK  111438 ..  111454 -  -3.8  -3.86981   CAGTATAAGGAATAA              CTATTA ATTTG TAATAG              TGAGAGAATAAAAAA  54 174
      LI0084  109975 ..  109994 - -10.8  -5.50774   GATAAGAAATAAAAA            GCACAAGA ATCT TCTTGTGC             TTTTTGGGGGCCGGG 100 506
        kpsF NONE
      LI0082  106184 ..  106194 -    -4  -3.93985   AGAATATATAGTAAA                 GATT TTT AATC                 AGGAAGGGGATCTAC  54 20
      LI0080  103276 ..  103289 -  -3.9  -4.87892   CTGGAATAAAATAAA               TTCTA TAGT TAGAA                TATTGTGAATTACTA  65 120
      LI0074   97420 ..   97432 -  -3.5    -4.053   ATTATTTTATATAAA                TATAA ATT TTATA                GGGGTGTTTTTATAT  56 132
      LI0067 NONE
        ftsK NONE
      LI0065   86296 ..   86319 - -12.4  -5.09225   ATGTTAGCTAAAAAA          GGGGGGAGAG TAAT CTCTCCCCTC           TTTTTTTAATTTTTT 100 126
        ybeN   83146 ..   83166 -  -8.5  -2.61201   AAAATACTACAACAG            TCTATATTA ATC TAATATAGA            ACATTATTATAAAAA  70 252
      LI0061   82384 ..   82400 -  -3.8  -2.83403   GGTGGGTTATCAAAT              GTAAAA GCTAT TTTTAC              TGATGGACCATTAGA  46 182
      LI0058   79163 ..   79182 -  -3.6  -3.68827   TATTTACTACTGAAA            TACCATGA AAGC TCATTGTA             GAACTATTTCCTCAT  52 18
      LI0057 NONE
      LI0056   77163 ..   77181 -  -4.6  -2.79302   ACTATCCTTACTATA             CCATCTTC GTC AAAAATGG             TGGCAAACTATGTAG  48 521
      LI0054   74629 ..   74644 -  -3.2  -3.90588   TATTCCTCAAGTAAA              TGTTGC AATG GCTACA               ATTCAATTGTGTAAA  52 290
         pfp NONE
        uvrD   69064 ..   69076 -  -3.5  -5.09204   ATACTCCAATAAAAA                TATAA AGA TTATA                TTAGGTATAGAATAA  68 44
      LI0050   65824 ..   65834 -  -5.4  -3.20712   AATAAAATTAGGGAA                 GAAG TAA CTTC                 AGTGGAGCTGAAAAA  55 7
        yajC   64320 ..   64330 -    -4   -3.1355   CCTAGTTATAGTTAA                 CTAT TGT ATAG                 CTAATGTTTCTATTG  47 127
        secD NONE
        secF   61151 ..   61166 -  -4.8  -5.53436   ATACAATATAAAAAA              TATCTT GAAG AAGATA               AAAACTAAATAGTTT  83 442
        mdoB   53487 ..   53529 -  -7.3   -3.0263   ACTACTTTGTTAACA TGCTATGACACAAAAAT-CT ACAA AGTAATTTTGTGTCATATCA GTATATTTATATAAG  65 365
      LI0037   44145 ..   44160 -  -6.2  -4.34345   TATATATTATCAAAA              TAGTTG TTAT CAACTA               TTTTACCAGTTTAAT  72 158
        rfaF NONE
         fur   42039 ..   42069 -  -3.2  -3.85209   ATTAAGCCAGAAGAA       CTTGCAGAATGGTG GGG CACTATTCCTCATG       AAGTTTGTTGTTCAT  52 96
        ostA   38062 ..   38080 -  -3.9  -4.35044   TTACTTAAATACAAA             GTTCACT CCATT AATGAAC             AGTAGTATATCAGTT  58 379
      LI0032   36576 ..   36595 -  -5.2  -3.04157   GAACTATTATATATA            TATATAAT ACTT ATTATATA             TTATTGTAGTATTTT  54 74
      LI0031   35815 ..   35829 -  -3.6  -3.72324   TACTGTTATTAATAA               GCATTA GAA TAATAC               CTCGCTACATTTTTA  52 103
      LI0030   34505 ..   34523 -    -4  -4.95155   TTTATATTATAAAAA             TAAATATA AAA CATATTTA             TATAAATATAAAACA  68 148
      LI0029   32802 ..   32833 -  -8.2  -3.94381   AGATAACGTTATAAA      GAGCCTATAATACCT TGT ATG-ATTATAGGCTC      TTTTGACAGCTTTCA  79 166
        fliM   31185 ..   31202 -  -2.1  -3.18747   AAAAGGAAAAAAGAG             TTCTTAA TAAA TTAAAAA              AGAGTTAGCAGTGTG  42 30
        birA   30074 ..   30088 -  -4.4  -4.13945   ATTTTTATCTTAAAA               TAAAAA ATG TTTTTA               ATTACGTTACATAAA  60 85
        ppsA NONE
        gcpE NONE
         ogt NONE
        tyrS NONE
      LI0021 NONE
        trpS   21519 ..   21532 -  -3.9  -2.56596   CTTGTTACTAACCTA               CTATT TATA AATAG                CTTCTCGGACAAGAT  44 12
        tagD   20835 ..   20846 -    -3  -4.83169   ATGTTGTTATAAAAA                TAAC AAAT GTTA                 TTTTACTATTTAAAA  63 153
        gltP NONE
        ubiE   18048 ..   18059 -  -4.4  -2.64794   GGCAAGGTCAGATTA                TTGC AGGA GCAA                 AACAATGTAACAATC  47 372
         upp NONE
      LI0014 NONE
      LI0013   14511 ..   14534 -  -9.6  -5.71712   TTTTACATAAAAAAA          GAACCTCTAG AATT CTAGCGGTTC           TTTTTTTATGTAAAA 100 270
      LI0012 NONE
        polB    9275 ..    9299 -  -2.9  -5.38047   TATTGATAGAAAAAA          TACTAATCAAT GAT AGTGGTTAGTA          AAAGAAATGTAAAAT  69 343
      LI0010 NONE
      LI0009    7896 ..    7919 -  -3.9  -4.62069   TGCTGATTGCAAAAA          GTTTTCCAT ATAGAA ATGGTAAAC           AACCCAGTATGCAAG  62 107
      LI0008    7162 ..    7178 -  -2.3  -3.70926   AGAATATAAAGAACA              TCAATTA ACT TAATAGA              AGGAGTTAGGTTAAT  47 512
        sodC    4286 ..    4313 -   -10  -3.08133   TATTTATTCATTTAA        GGAAGAGAAATA GGTC TACTCCTCTTCC         TTTTTTACAACAATA  79 49
      LI0002    1624 ..    1635 -    -3   -4.3739   TATCTTGCTAGAAAA                CATA CAGA TATG                 TCTCTTCAGGAGATT  60 217
      LIA001    1436 ..    1460 + -14.5   -3.4252   TGTTATCTATTATAA          GCAATAGTCTT TAC AAGACTATTGC          TTATAATAGATAACA 100 102
      LIA004    3292 ..    3314 +  -3.5   -4.9251   CTATCAATGGTAGGT           AGTAACAAA TGGGT TTTGTTACC           TTTTCATTTTTTATT  68 428
      LIA028 NONE
      LIA029   26717 ..   26731 +  -2.9  -3.70307   AAAAGTAAGTTACAA               TTGTT AGGTA AACAA               TGTTTATTAAATAAA   0 33
      LIA027   23046 ..   23074 -  -3.3  -4.53707   AATAAAGGGATAAAA        GAAATATTTTTTT ATT AATAAAATTTTTC        GGGTTTTGAAGTAGA  58 49
      LIA026 NONE
      LIA025   21952 ..   21964 -  -2.7   -3.5002   TTTAATGATAATTAA                TAGCA TAT TACTA                TCTTAAAATACTAAT  46 49
      LIA024   21096 ..   21113 -  -4.3  -3.47709   ATAATAGTACTACAA             TAATATA TATA TATATTA              TGTTGGGAAGATAAT  52 52
        galE   19862 ..   19895 -  -3.9  -3.99374   GGTCATCAACAACAA     TGACATCTCTTATAT ATAT ATATCAGAGAGGACA      GACTAAATAACAGAA  54 172
      LIA022 NONE
      LIA021 NONE
      LIA020 NONE
        gmhA NONE
      LIA018   17549 ..   17565 -  -4.5  -3.18681   TTTTAAGGTTAGTAA              TCTTCTA TTT TAAAAGA              AAAATAAGACCAATA  51 13
        bchE NONE
      LIA016   15197 ..   15216 -    -8  -3.32279   TATTATAATAAGATA            TAGATAGA TAAC TCTATCTA             AAGTAGAGTAAAAAT  72 97
      LIA015 NONE
      LIA014   12999 ..   13019 -  -2.5  -5.61913   AATAAATATAAAAAA            GATAAAGGT TGT ACCAATATC            TTTTTAAATAAATAT  71 85
      LIA013 NONE
      LIA012 NONE
      LIA011   10732 ..   10749 -  -4.3  -2.52104   AAACAGTATTAATAG             TTTTAAA CCCA TTTAAAA              ATACTGGAGAATCAT  47 184
      LIA010 NONE
      LIA009    8282 ..    8293 -  -4.4  -3.92963   TAATAATCATAATAA                TTCC TTTT GGAA                 TGTATTTAGACTATT  58 36
       mvaK1 NONE
      LIA007    6469 ..    6484 -  -6.2  -3.27774   CAGCTTAAGGAGCAA              GTTATC ATAT GATAAC               GATGAAAGTTATAGT  61 382
      LIA006    5331 ..    5349 -  -4.6   -4.9792   TAGTTTATATAAAAA             TTCCCT TAAGAAG AGGGAA             GAAATATATAAACTA  74 493
      LIA005    3273 ..    3293 -  -6.1  -3.21827   ATAAAAATGAGCTAA            CCACCTATC AAT GGTAGGTAG            TAACAAATGGGTTTT  58 67
      LIA003 NONE
      LIA002    1420 ..    1476 - -27.3  -2.66098   AATATGTGAAATTTA TTGTTATCTATTATAAGCAATAGTCTT TAC AAGACTATTGCTTATAATAGATAACAT AGTCATAGGTATTAA 100 113
      LIB001    1023 ..    1039 +  -4.3  -5.08011   TCATTAAATAAAAAA              GCATCCT AGA AGGGCGC              TTTTTTCACCCTTTT  72 357
      LIB003    3860 ..    3873 +  -2.5  -5.06505   TTACTACTAAAATAA               TAAAA ATTT TTTTA                TTTTTATATATCCTT  63 63
      LIB006   13024 ..   13050 +  -3.6  -3.65754   GTGAGTTGGGACATA         TCGTTCCATTGC TCT GCGAAGGAGCCA         TTTACCATCATTTGT  52 442
      LIB013 NONE
      LIB014   21662 ..   21675 +  -2.5  -2.89191   CATCTATAATAGTAA               TAATT TCTA AATTA                TGTATAGCACTCTAA  41 100
      LIB015 NONE
      LIB016 NONE
      LIB017 NONE
      LIB018   26251 ..   26267 +  -5.9  -3.78778   TCCAGACCTAACGAT              TGTAATG CAT CATTACG              TTCTTGCTGTGGTAA  65 102
      LIB021   32107 ..   32117 +  -2.6  -5.80817   ATTTTTTTATTGGCT                 TATT TTT AATA                 TTTTTTTCTGTTGGA  74 499
      LIB022   36591 ..   36604 +  -3.9  -2.72049   GTTTTCTCAATGCTA               TGTTT AGCT AAACA                TCATTGAAAGATATA  44 147
      LIB023   38327 ..   38341 +  -5.8  -4.77698   ATATATAATATCCAT               TTAAGT GAT ACTTAA               TTTATTTTAGTGTTA  77 327
        parA   39458 ..   39468 +  -5.4  -4.24342   ACTTTAAAAATAACC                 CTGT ATT ACAG                 TTTATTAGTACAGAA   0 61
      LIB020   27410 ..   27468 - -19.7  -4.53636   ATTATAGAACTAAAA GGTATAAATATATTAAGTGTGATAACTA CGTG TAATTATCACACTTAATATATTTATAC- CTTTACTTCATAGTT 100 105
      LIB019   25831 ..   25842 -  -2.2  -4.03093   CACAATTACCAGAAA                CCAG CCTT CTAG                 GAGAAGAAGCTCTAC  52 364
      LIB012 NONE
        pqqE   17613 ..   17624 -    -3  -2.66255   TCGGAACATAAGTTA                CTTT TTAC AAAG                 ATTCATTTTGGTTGT  42 28
      LIB010   16478 ..   16491 -  -2.4  -2.80368   AAGACATAAATCAAT               CCTA TTACAT TAGG                TTACTACTAGATAAA  40 16
      LIB009 NONE
      LIB008 NONE
        asnB   12560 ..   12573 -  -3.1  -3.41798   TTTGAAAAGAATAGA               CCATT GAAG AACGG                TAATGTGAGATGTTT  48 224
      LIB005    8014 ..    8040 -  -6.8  -3.14393   AGTAGATATCTAATA         TATATTTACTTA CAT TAAGTTAATATA         TTAAAATTAGTTAGG  63 319
      LIB004    4782 ..    4798 -  -2.3  -4.76041   GATATGTATGAAAAA              GATGATA CAT TATCATT              AGATCTTTTAGATTA  60 282
      LIB002    1866 ..    1884 -  -5.4  -4.13368   TAAGAAAATATGAAA             TTTCTATA CCA CATAGAAA             AAAGCCACATCAGGA  64 373
      LIC001    2105 ..    2119 +  -4.4  -5.78622   AAAAAATTTACAATT               TTTATA CCA TATAAA               TTTTTTTTACAATGA  82 520
      LIC002    3733 ..    3747 +  -6.4  -2.63079   ATTATTGGATAGAAC               TCCTCT GGA GGAGGA               TGAGTTATGTCGCCA  58 178
        epsG    5051 ..    5068 +  -2.1  -4.01925   CTAGTTGAAACTATA             TTAAATA CTAT TGTTTAA              TCTTATTTTTTTAGT  51 204
        rfbC    5697 ..    5714 +  -5.6  -3.60296   TATTGTAATGGAAGG             CATGGT AATAGG ACCATG              TTTAGAATAGAACTA  59 65
      LIC005    6652 ..    6673 +  -2.3  -4.13945   TCCTTTAACGTATTT           GAAGAGAGA TTTA TTTGTCTTC            TTTTAAAGTAACGAT  51 33
      LIC006    7752 ..    7766 +  -2.9  -3.70722   GCTTTAAACTACAAC               TTTTC TTTAT GAAAA               TTATCTATTACTAAA  48 57
      LIC007   10333 ..   10346 +  -3.9   -3.3334   ACGCTATAAAATCTG               TTTTC AGAT GAAAA                TTATAAGCTAGCGTT  49 153
      LIC008   11226 ..   11236 +  -5.4  -3.99315   TATATAGTCACCCTA                 CTAC TAT GTAG                 TTCTTTAGGTATGCT  62 55
      LIC027   35907 ..   35935 +  -2.5  -4.08706   AGTTATTAGTAATAT        TGTTATCATAGTG TTC CATCATAATAACA        TTTATGTAATAGGAA  52 105
      LIC028   37676 ..   37686 +  -5.4  -2.79183   CAATGGATATAAGAG                 TCCA CTT TGGA                 TATGCTCAAAGTGAA  53 307
      LIC029   39642 ..   39679 +  -4.3   -5.1356   TATTATATCTTCATC   TGCAT-ACACCAAAACAT ACC ATGCTTTGGTGTAATACG   TTTTTATTAATAGCA  75 104
      LIC030   41113 ..   41160 +  -5.4  -3.44124   TCAGAGGCACATCCT TATTTATCTTTATTATTGAATAA CTC TTATTCA-TAAAAAAAATAAATA TGTTATGTTAATGAT  57 100
      LIC031   41704 ..   41726 +  -3.5  -3.92324   TAACCATGTAACTAA           TCATACATA CCATT TTTGTATGA           TTTACTATTCAGCAC  54 68
      LIC037   51937 ..   51949 +  -3.4  -3.53387   TAAAAATAAGGAACA                TCCA ATAGG TGGA                TTGATTCTGTATGTA  48 347
      LIC038   53285 ..   53331 +  -6.8  -3.38727   CTCCGTCAATAGTAA TCATAGTTCTAGGAAACAAAAT ATT ATTTGATATCCTAAAACTATGA TTACTTAAACTTATT  65 100
        parA NONE
      LIC064  117484 ..  117515 + -17.5   -3.4072   TATATAGTCCATAAA      CATATACCAGGGC AAGTAA GCCCTGGTATATG       TTGTGATAACAAATA 100 456
      LIC066  123115 ..  123126 +  -5.8  -3.21924   AACATAAGAAGGAGT                GCCA ATAA TGGC                 TATTGTAACAAATAC  58 18
      LIC067 NONE
      LIC068  124542 ..  124558 +  -2.3  -3.30124   TATATGAGCATAGCA              TATATGG AGT CTATATG              TTGTCACAGATAGAA  43 34
      LIC069 NONE
      LIC070  126905 ..  126917 +  -2.7  -2.90615   AAGATAAAGAGATAT                TTGTT CAT AACGA                TGCTTTCAGGGAAAT  41 237
      LIC071 NONE
      LIC072  127811 ..  127825 +    -5  -3.31157   CTAAGCTTGCGGCAA               CGATAG GAT CTATTG               TTAGTATGCTACTTA  54 166
      LIC073  128816 ..  128837 +  -6.1  -5.82281   TATTGAATGTAACTA           TTTTTTTAT CTAT ATAAAAAAA            TTTTTTTATATATTT 100 49
      LIC074  130441 ..  130459 +  -3.1  -3.07135   TATGATCCAAATTTT             CTTCCTG CTGGA CAGGAAC             TCCTTATTTATGCAG  44 96
      LIC075 NONE
      LIC076  132209 ..  132229 +  -5.5  -4.77036   GGACAAAGATACAAT            CGCTATT CAGGGGA AATAGCG            TTTTTGGTGATAGAG  74 52
         gmd  140041 ..  140063 +  -4.2  -3.70811   TATACTATAACAAAT           TAACTCTTAT TTT ATAGGTGTTA           TTTGACATTATATAG  56 331
      LIC083  140522 ..  140539 +  -5.6  -5.93809   GATAATAAAAAAAAA             GACTGA ATTTCG TCAGTC              TTTTTTTTATCAAAA 100 95
      LIC084  140990 ..  141031 +    -9  -3.07344   GGATTATAAGTTTTT TGTTAGGCGTTAACA-GCA GGACG TGTATGTTAGCGTCTAACA TATGTTAACACATAC  74 32
      LIC087  143792 ..  143808 +  -3.7  -2.74792   ATCCGTAATCGTATT              TTAAGAG ACA CTCGTAA              CTTTGACCGTGATGC  44 70
      LIC088 NONE
      LIC089  145845 ..  145859 +  -5.6  -4.02456   TACACAAAAGGGTGT               TACCCC CTT GGGGAA               TTTGTAATACTATTT  64 476
      LIC091  174744 ..  174762 +  -3.2   -4.4458   ATTTTTATATGTAAC             TAATAGTA TAT TACTAGTA             TTTATTGTATGTATA  58 128
      LIC092  176475 ..  176485 +  -5.4  -3.00003   TGTACATGGTCGAAC                 CTAG TAA CTAG                 TAGTTGTTGTACTGA  54 22
      LIC100  186682 ..  186694 +  -2.7   -4.4458   GAGGCCATTATATAT                GGATA CAA TATTC                TTTATTATATGTATG  56 131
      LIC101  187952 ..  187987 +  -4.8  -4.07437   AGTATTGTAAAAAAA    TAAAGTCTATACTTAC CATA GCAAGCACAGACTTTA     TTATTTAATGGTTTT  61 364
        yhjA  189805 ..  189821 + -10.9   -5.4833   TCTATATATAAAAAA              GGAAGCT GTA AGCTTCC              TTTTTTATTAACTAG 100 54
      LIC104  193535 ..  193555 - -14.1  -3.53091   ATCTTCTGTTTGAAA            CATCCCTGA TAG TCAGGGATG            TTTTTTTATCGAGTA 100 280
        pilJ  190261 ..  190300 - -16.8    -3.727   TGTATTAGATGTAAA  GAAGGATTCTTTTCTTTT AACT AAGAGAAAAGAATCCTTC   TTTATGGGTAAATTA 100 46
      LIC099  183946 ..  183976 - -14.9  -3.62723   TATGTAAATAATGAA       CAGGCCTAATAAC ATATA GTCATTAGGCCTG       CATTGACGATGCTAC 100 478
      LIC098  182012 ..  182043 - -14.7  -5.50499   TTATATGTAAAAAAA      TCCATGTACTCTA TGTTTT TAGAGTACATGGA       TTTTTAAGTATACCT 100 73
      LIC097 NONE
      LIC096 NONE
      LIC095  179024 ..  179040 -  -8.1  -2.85437   GATGAATAGTAATCA              TGAAAGA ACC TCTTTCA              GTGTGTTACAGACAA  68 6
      LIC094 NONE
      LIC093  176655 ..  176667 -  -7.7  -3.49951   GATATCCGTATAGAA                CTCCA TAT TGGAG                AGCCATATCTTAATG  70 101
      LIC090  146135 ..  146161 - -11.2  -3.82824   TAGTAGTGATAACAA         CTAAAAATATTA GTT TAATATTTTTAG         TATTAAGCAGTATTA  91 146
      LIC086 NONE
      LIC085  141032 ..  141045 -  -3.9  -3.03124   TGTTAGCGTCTAACA               TATGT TAAC ACATA                CTCCTCTCCCTACTT  46 64
        recQ  136268 ..  136279 -  -4.4  -2.85706   CTAATAAATAGAGTA                CCAT TAAC ATGG                 TGTATGTTGAGGTAA  48 141
      LIC080  135076 ..  135088 -  -2.7  -5.35459   ATAGATTATAAAAAA                TAGTA TTA TACCA                TATTATATATTGTTA  69 28
      LIC079 NONE
      LIC078  133086 ..  133102 -  -6.7  -3.57798   CAGAATCAAGTAGAA              TATCTTA TTA TAAGATA              TCGTTGTATAATGTC  67 273
      LIC077  132031 ..  132046 -  -6.2  -3.54146   CGTCTGAAGCAAAGA              TGAAGA CAAA TCTTCA               TGTTGAAGGAGATGT  62 306
      LIC065  117484 ..  117515 - -17.5  -3.91858   TATATAGTCCATAAA      CATATACCAGGGC AAGTAA GCCCTGGTATATG       TTGTGATAACAAATA 100 69
      LIC062  112717 ..  112729 -  -7.7  -5.24989   TTACATATCAAAAAA                TCGTC ATA GACGA                TTAATATCTAACTAG  93 166
      LIC061  110182 ..  110197 -  -3.4  -4.88495   ATACATATAATAAAA              TTATAT ACTT ATATAA               AGTATTTTTTTCTAC  63 495
      LIC060  107880 ..  107926 - -17.9  -4.34263   TCTTAATAATATAAA GCAACTATCTATCTTTTATATA AAAT TA-ATAAAAGATAGATAGTTGC TACAATATATACATA 100 107
      LIC059  105522 ..  105540 -    -9  -3.39482   TAAGAGGATGTAGAA             TACCTTAT AGA ATAAGGTA             AAAGATAAGATGTAA  77 133
      LIC058  101867 ..  101896 - -13.9  -4.87592   CTATATATAATAAAA       TAAGAGGATAATA CTAG TATTATCCTCTTA        TAACAGAGTGTATTA 100 167
      LIC057   99405 ..   99425 -  -4.2  -3.95183   TCAGATATATAACAA            TATATAAA AGTTA TTTATATA            TTAAAAAATATACTG  58 130
      LIC056   96081 ..   96110 - -15.9  -3.65294   TCCCATACAAATGAA       TTCAGGCTCTGAC TATA GTCAAAGCCTGAA        AAGATTATCCCATCA 100 82
      LIC055   93568 ..   93611 - -12.1  -5.17488   AAGACTAAAATAAAA TCTTATGGAACAAGATAGT TATTTT ACTATGTTGTTCCATAAAA ATTATAAATAATAAA 100 429
      LIC054   91359 ..   91389 -  -6.5  -2.63688   AGGTAAATTAACCGA      TTACTTAA-TAGTA TACT TACTAATTAAGTAA       AAAATACTCTGTTAA  58 282
      LIC053   88877 ..   88891 -  -6.4  -3.47841   AGACTGATACTATAA               CCATCC TTA AGATGG               AAAAGTTCATTATTA  64 225
      LIC052   86575 ..   86585 -    -4  -4.21827   TTAAATATGTTAAAA                 TACA TAC TGTA                 CATATGTATTTATTT  58 9
      LIC051   83875 ..   83895 -  -5.5  -2.75669   TAACAAACTACATTA            GTGTATCTT AAA AAGATACAA            GGCTTATCTAAGTAG  52 472
      LIC050   81558 ..   81586 -  -2.5  -3.68351   TTCTTACTATTCAAA        CATTAGCTAAAAA TAT TTTTAAACTAGTG        TTATCCTAACTAAGC  48 97
      LIC049 NONE
      LIC048   77631 ..   77676 -  -9.9  -3.14372   CAAGTAAAACAATTA GGTAGCTTATTATAGTGAACA GATA TGTTACCCTTAATAAGCTACC CTCTTTATACTGTCA  81 144
      LIC047   73173 ..   73184 -  -4.4   -5.5353   CAGAGGAATAAAAAA                CTGA ATAT TCAG                 CAAGTATTAAACAGT  80 217
      LIC046   69903 ..   69915 -  -4.9   -4.5448   TATGTATAAAAATAA                CTATA TTA TATAG                TTTATATTTATAACG  66 481
      LIC045   68536 ..   68546 -  -5.4  -3.56568   GAAGCACTTCCTAAA                 GAAG ACC CTTC                 AAGTGAGCCAACCCC  59 10
      LIC044   67304 ..   67319 -  -3.4  -3.79747   CTATGTACTATGAAA              TTTTTA TATA TAAAAA               TAAAAACAGTAATTT  50 152
      LIC043   65176 ..   65186 -    -4  -3.55814   TAGTAATGTATAGAA                 TAGT TTT ACTA                 TAATCATTATATAAT  50 45
      LIC042   62866 ..   62877 -    -3  -5.02502   TATATTATATAAAAA                GAAA AAAA TTTC                 TTTATATTTAAAAAA  66 181
      LIC041   60198 ..   60225 - -14.4  -5.86965   AGTTATTAAAAAAAA        GAAAGTATCTCT TATA AGAGATACTTTC         TTTTTACTATATCTA 100 108
      LIC040   55715 ..   55749 - -15.4   -4.7173   CATTATATGTAAAAA     TAGTTACTTTATGAAT AAT ATCCATAAAGTAACTA     TTTTTTATTGACACT 100 238
      LIC039   53281 ..   53335 - -16.2  -3.01791   ACCCCTCCGTCAATA GTAATCATAGTTCTAGGAAACAAAAT ATT ATTTGATATCCTAAAACTATGATTAC TTAAACTTATTTGAC 100 202
         slt NONE
      LIC035   44368 ..   44397 - -10.1  -2.71791   ATTCGTTCTTTAAAT       TCTTCCTTAGGAA TATA CTCCTTAGGAAGA        CGTTCTCGTATATCA  78 156
      LIC034 NONE
      LIC033 NONE
      LIC032   41427 ..   41437 -  -5.4  -4.11183   GCTTATTATAAAGAA                 CTTC AGA GAAG                 AACAAGGGCTAAGTC  66 442
      LIC026 NONE
      LIC025   32310 ..   32357 -    -9  -2.88231   AGTAGAATGAGTACA TTCAT-GTGTA-TTTGGTAATA GATGAT TATTACCAAAATACACTATGAA TTCCCCAGATGAAAT  73 48
      LIC024 NONE
        galE   30043 ..   30053 -  -2.6  -4.89233   GAGGAAGAGGAAAAA                 TTTT TAA AAAA                 TTACATGTAGTAGTA  61 129
      LIC022   29098 ..   29116 -  -4.6  -2.55838   AACCAATATCAAGAG             TTAGTTTC CAT GAAACAAA             GGTAGTTAAAGTAAT  49 99
      LIC021 NONE
      LIC020   26607 ..   26624 -  -4.2  -3.14881   CAAGGTGTTTATTAA             CAGAAA GTTACT TTTCTG              TCTAGCATAGTTATA  51 119
      LIC019   22994 ..   23017 -  -4.8  -3.95817   CAATATTTAACTAAA          CTATTAACTAA TAG TTAGTTA-TAG          CTAGCTGTAGCTACT  60 122
      LIC018 NONE
        hisJ NONE
         tal NONE
      LIC015   19951 ..   19968 -  -4.2  -3.06501   CATATTTTTATTCAA             CTATTC AATATA GAATAG              ATGTTTATGTTTTTA  50 30
         ugd   18577 ..   18590 -  -2.3  -3.46982   TTTACATCAAGAAGA               TAGCC CTAT GGCAA                CATAGCGGATAGATG  43 3
      LIC013 NONE
      LIC012   16459 ..   16496 - -13.2   -3.4231   AGAATGAAAATGTAA   TAATATAACAAATAGT TATTAT ACTATTTGTTATATTA    TAATAGTAGAAATGG 100 96
       mvaK1   15270 ..   15292 -  -4.2  -2.89421   GCAAGAATGACTACA           GGTAACATTA GGA TAATACCACC           TTTGTTCCTTCATAA  48 10
      LIC010 NONE
      LIC009   11265 ..   11280 -  -4.8  -3.91357   CTATAAGTATAACAA              CTTTTT ATGA AAAAAG               AAGTGTATTGTACTA  60 38
